# Supplementary material for: Buxus and Tetracentron genomes help resolve eudicot genome history
Source: Nat Commun. 2022 Feb 2;13:643. doi: 10.1038/s41467-022-28312-w (PMC8810787; doi:10.1038/s41467-022-28312-w)
Supplement: Supplementary file 4 — Supplementary Data 1 [file 41467_2022_28312_MOESM4_ESM.xlsx]

## Sheet: Sheet1
Supplementary Data 1. Genome assembly metrics for Buxus sinica and Tetracentron sinense
Assembly Metric	Buxus sinica	Tetracentron sinense
Number of scaffolds	63	662
Total size of scaffolds	764185131	908431745
Total size as percentage of known genome size	89.9	93.2
Longest scaffold	85284675	71636068
Number of scaffolds > 1M nt	14	19
N50 scaffold length	55904807	54617247
Percentage of assembly in scaffolded contigs	99.8	96.1
Number of contigs	7180	6178
Number of contigs in scaffolds	7131	5617
Number of contigs not in scaffolds	49	561
Total size of contigs	763473431	907880145
Longest contig	1329095	2262592
N50 contig length	164510	237698
