# Supplementary material for: Buxus and Tetracentron genomes help resolve eudicot genome history
Source: Nat Commun. 2022 Feb 2;13:643. doi: 10.1038/s41467-022-28312-w (PMC8810787; doi:10.1038/s41467-022-28312-w)
Supplement: Supplementary file 5 — Supplementary Data 2 [file 41467_2022_28312_MOESM5_ESM.xlsx]

## Sheet: Sheet1
Supplementary Data 2. BUSCO assessments metrics for Buxus sinica and Tetracentron sinense genome assemblies and annotated gene models. Assessments were performed using BUSCO v4.1.4 and the land plant database (embryophyta_odb10) with 1614 BUSCOs.
	Buxus sinica				Tetracentron sinense
	Genome		Proteome		Genome		Proteome
BUSCOs	Total	Percentage	Number	Percentage	Total	Percentage	Number	Percentage
Complete	1511	0.937	1241	0.769	1462	0.906	1085	0.672
Complete single-copy	1431	0.887	1056	0.654	1355	0.84	991	0.614
Complete duplicated	80	0.05	185	0.115	107	0.066	94	0.058
Fragmented	42	0.026	162	0.1	46	0.029	215	0.133
Missing	61	0.037	211	0.131	106	0.065	314	0.195
Total	1553	0.963	1404	0.869	1508	0.935	1300	0.805
