# Supplementary material for: Buxus and Tetracentron genomes help resolve eudicot genome history
Source: Nat Commun. 2022 Feb 2;13:643. doi: 10.1038/s41467-022-28312-w (PMC8810787; doi:10.1038/s41467-022-28312-w)
Supplement: Supplementary file 6 — Supplementary Data 3 [file 41467_2022_28312_MOESM6_ESM.xlsx]

## Sheet: Sheet1
Supplementary Data 3. Repeat content of the Buxus sinica and Tetracentron sinense genome assemblies.
	Buxus sinica		Tetracentron sinense
REPEAT ELEMENT	Length (bp)	% of genome	Length (bp)	% of genome
RETROTRANPOSONS	243083493	31.82	292353956	32.2
LTR-RETROTRANPOSONS	204947872	26.83	248935391	27.42
Ty3/Gypsy	178729270	23.39	155938477	17.17
Ty1/Copia	24666890	3.23	90995974	10.02
NON-LTR RETROTRANPOSONS	38135621	4.99	43459723	4.79
LINEs	37545898	4.91	42275324	4.66
SINE	604096	0.08	1184399	0.13
DNA TRANSPOSONS	21525105	2.82	22131408	2.9
CMC-EnSpm	2870546	0.38	4951545	0.55
hAT-Ac	3034615	0.4	889931	0.1
hAT-Tag1	4880273	0.64	3680204	0.41
MULE-MuDR	5700527	0.75	3319834	0.37
PIF-Harbinger	1307175	0.17	1108365	0.12
Helitron	3053466	0.4	2673515	0.29
Simple_repeat	92933426	12.16	129071446	14.21
Low_complexity	27177277	3.56	25937674	2.86
Unknown	220366043	28.84	265584608	29.25
Total	583560239	76.38	712947684	78.52
