# Supplementary material for: Buxus and Tetracentron genomes help resolve eudicot genome history
Source: Nat Commun. 2022 Feb 2;13:643. doi: 10.1038/s41467-022-28312-w (PMC8810787; doi:10.1038/s41467-022-28312-w)
Supplement: Supplementary file 7 — Supplementary Data 4 [file 41467_2022_28312_MOESM7_ESM.xlsx]

## Sheet: Sheet1
Supplementary Data 4. Clade memberships and their proportional representation among single copy gene trees. Top row, with 100% representation, lists all species included in the phylogenetic analyses
Clade	% Trees
Vitis_vinifera,Nelumbo_nucifera,Aquilegia_coerulea,Trochodendron_aralioides,Tetracentron_sinensis,Buxus_sinica,Amborella_trichopoda	1
Trochodendron_aralioides,Tetracentron_sinensis	0.9712
Vitis_vinifera,Nelumbo_nucifera,Trochodendron_aralioides,Tetracentron_sinensis,Buxus_sinica	0.4718
Vitis_vinifera,Trochodendron_aralioides,Tetracentron_sinensis,Buxus_sinica	0.3958
Trochodendron_aralioides,Tetracentron_sinensis,Buxus_sinica	0.3067
Vitis_vinifera,Trochodendron_aralioides,Tetracentron_sinensis	0.1874
Vitis_vinifera,Aquilegia_coerulea,Trochodendron_aralioides,Tetracentron_sinensis,Buxus_sinica	0.1809
Vitis_vinifera,Buxus_sinica	0.1796
Nelumbo_nucifera,Aquilegia_coerulea,Trochodendron_aralioides,Tetracentron_sinensis,Buxus_sinica	0.1691
Nelumbo_nucifera,Trochodendron_aralioides,Tetracentron_sinensis,Buxus_sinica	0.1389
Nelumbo_nucifera,Aquilegia_coerulea	0.135
Vitis_vinifera,Aquilegia_coerulea	0.0852
Vitis_vinifera,Nelumbo_nucifera	0.0826
Nelumbo_nucifera,Buxus_sinica	0.0734
Vitis_vinifera,Nelumbo_nucifera,Aquilegia_coerulea,Trochodendron_aralioides,Tetracentron_sinensis	0.0708
Aquilegia_coerulea,Buxus_sinica	0.0655
Nelumbo_nucifera,Trochodendron_aralioides,Tetracentron_sinensis	0.0655
Aquilegia_coerulea,Trochodendron_aralioides,Tetracentron_sinensis,Buxus_sinica	0.0564
Vitis_vinifera,Nelumbo_nucifera,Trochodendron_aralioides,Tetracentron_sinensis	0.0537
Aquilegia_coerulea,Trochodendron_aralioides,Tetracentron_sinensis	0.0498
Nelumbo_nucifera,Aquilegia_coerulea,Trochodendron_aralioides,Tetracentron_sinensis	0.0433
Vitis_vinifera,Nelumbo_nucifera,Aquilegia_coerulea	0.0367
Vitis_vinifera,Nelumbo_nucifera,Aquilegia_coerulea,Buxus_sinica	0.0341
Vitis_vinifera,Nelumbo_nucifera,Buxus_sinica	0.0288
Vitis_vinifera,Aquilegia_coerulea,Trochodendron_aralioides,Tetracentron_sinensis	0.0275
Nelumbo_nucifera,Aquilegia_coerulea,Buxus_sinica	0.0262
Vitis_vinifera,Aquilegia_coerulea,Buxus_sinica	0.0236
