# Supplementary material for: Buxus and Tetracentron genomes help resolve eudicot genome history
Source: Nat Commun. 2022 Feb 2;13:643. doi: 10.1038/s41467-022-28312-w (PMC8810787; doi:10.1038/s41467-022-28312-w)
Supplement: Supplementary file 8 — Supplementary Data 5 [file 41467_2022_28312_MOESM8_ESM.xlsx]

## Sheet: Sheet1
Supplementary Data 5. Modern distribution and representation of each ancestral chromosome derived from macro- and microsynteny alignments. "Chromosome" columns give the name of the syntenic block as "Genus-chromosome" abbbreviation for each species. "Genes" columns give the number of genes in the respective blocks. "Trees" row provides the number of homologous loci used for phylogenetic analysis.
Ancestor 1		Ancestor 2		Ancestor 3		Ancestor 4		Ancestor 5		Ancestor 6		Ancestor 7
Chromosome	Genes	Chromosome	Genes	Chromosome	Genes	Chromosome	Genes	Chromosome	Genes	Chromosome	Genes	Chromosome	Genes
Aquilegia-chr5	200	Aquilegia-chr1	119	Aquilegia-chr7	149	Aquilegia-chr2	181	Aquilegia-chr3	332	Aquilegia-chr7	228	Aquilegia-chr1	360
Aquilegia-chr6	273	Aquilegia-chr4	99			Aquilegia-chr5	164					Aquilegia-chr2	219
Buxus-chr9	252	Buxus-chr4	120	Buxus-chr8	144	Buxus-chr5	166	Buxus-chr3	305	Buxus-chr7	177	Buxus-chr1	288
Buxus-chr11	230	Buxus-chr10	124	Buxus-chr12	152	Buxus-chr6	172	Buxus-chr14	278	Buxus-chr13	184	Buxus-chr2	313
Nelumbo-chr1	221	Nelumbo-chr1	134	Nelumbo-chr2	93	Nelumbo-chr1	103	Nelumbo-chr4	342	Nelumbo-chr2	210	Nelumbo-chr2	91
Nelumbo-chr6	279			Nelumbo-chr8	139	Nelumbo-chr2	86	Nelumbo-chr5	368	Nelumbo-chr3	99	Nelumbo-chr3	303
Tetracentron-chr2	154	Tetracentron-chr3	78	Tetracentron-chr1	133	Tetracentron-chr1	125	Tetracentron-chr5	215	Tetracentron-chr4	97	Tetracentron-chr5	169
Tetracentron-chr6	184	Tetracentron-chr6	70	Tetracentron-chr4	58	Tetracentron-chr2	138	Tetracentron-chr7	171	Tetracentron-chr7	88	Tetracentron-chr9	231
Tetracentron-chr10	145	Tetracentron-chr8	90	Tetracentron-chr8	143	Tetracentron-chr3	137	Tetracentron-chr12	273	Tetracentron-chr15	141	Tetracentron-chr11	316
Tetracentron-chr16	153	Tetracentron-chr13	87	Tetracentron-chr10	34	Tetracentron-chr18	87	Tetracentron-chr17	205	Tetracentron-chr19	128	Tetracentron-chr14	154
Vitis-chr3	182	Vitis-chr10	102	Vitis-chr2	155	Vitis-chr5	181	Vitis-chr1	297	Vitis-chr4	144	Vitis-chr6	315
Vitis-chr4	97	Vitis-chr12	120	Vitis-chr15	142	Vitis-chr7	191	Vitis-chr14	278	Vitis-chr9	151	Vitis-chr8	329
Vitis-chr7	127	Vitis-chr19	106	Vitis-chr16	131	Vitis-chr14	106	Vitis-chr17	285	Vitis-chr11	203	Vitis-chr13	264
Vitis-chr18	265
Total	2762		1249		1473		1837		3349		1850		3352
Trees	339		153		198		235		379		228		400
