# Supplementary material for: Buxus and Tetracentron genomes help resolve eudicot genome history
Source: Nat Commun. 2022 Feb 2;13:643. doi: 10.1038/s41467-022-28312-w (PMC8810787; doi:10.1038/s41467-022-28312-w)
Supplement: Supplementary file 9 — Supplementary Data 6 [file 41467_2022_28312_MOESM9_ESM.xlsx]

## Sheet: Sheet1
Supplementary Data 6: Choppiness of painting on extant genomes. T reflects how much inter-chromosomal exchange has occurred, R − T is a measure of intra-chromosomal movement (e.g., reversals or transpositions).
T	Nelumbo	Aquilegia	Buxus	Tetracentron	Amaranthus	Vitis
Ancestor 1	35	23	36	65	57	41
Ancestor 2	40	28	45	70	67	41
Ancestor 3	a	23	32	59	56	31
R-T	Nelumbo	Aquilegia	Buxus	Tetracentron	Amaranthus	Vitis
Ancestor 1	334	153	206	397	260	185
Ancestor 2	263	104	175	363	197	128
Ancestor 3	233	136	158	305	212	140
