# Supplementary material for: Buxus and Tetracentron genomes help resolve eudicot genome history
Source: Nat Commun. 2022 Feb 2;13:643. doi: 10.1038/s41467-022-28312-w (PMC8810787; doi:10.1038/s41467-022-28312-w)
Supplement: Supplementary file 10 — Supplementary Data 7 [file 41467_2022_28312_MOESM10_ESM.xlsx]

## Sheet: Sheet1
Supplementary Data 7. Flow cytometric estimation of nuclear DNA content. Suspensions of sample nuclei were spiked with standard nuclei and analyzed with a FACScalibur flow cytometer (Becton-Dickinson, San Jose, CA). For each measurement, the propidium iodide fluorescence area signals (FL2-A) from 1000 nuclei were collected and analyzed by BD CellQuest Pro v6.0 (Becton-Dickinson, San Jose, CA). Th…
Sample name	Replicate	Sample mean	Standard(int.) mean	DNA content (pg/2C)	St. Dev +
Buxus sinica	1	189.26	258.92	1.8274
		201.95	292.02	1.72891
		230.46	319.9	1.80103
		254.26	349.93	1.81651
				1.79346	0.0443755
Buxus sinica	2	188.06	260.65	1.80376
		208.38	292.14	1.78322
		230.21	319.41	1.80184
		253.3	348.51	1.81702
				1.80146	0.0139076
Tetracentron sinense	1	206.83	274.74	1.88205
		222.25	285.52	1.94601
		245	309.42	1.97951
		266.52	335.71	1.98475
				1.94808	0.0472455
Tetracentron sinense	2	206.23	274.74	1.87659
		222.08	285.52	1.94452
		235.52	309.42	1.90292
		266.68	335.71	1.98594
				1.92749	0.0479619
