# Supplementary material for: Buxus and Tetracentron genomes help resolve eudicot genome history
Source: Nat Commun. 2022 Feb 2;13:643. doi: 10.1038/s41467-022-28312-w (PMC8810787; doi:10.1038/s41467-022-28312-w)
Supplement: Supplementary file 11 — Supplementary Data 8 [file 41467_2022_28312_MOESM11_ESM.xlsx]

## Sheet: Sheet1
Supplementary Data 8. List of species and data sources. 1KP, 1000 Green Plant Transcriptome Project (http://www.onekp.com); Coffee Genome Hub (https://coffee-genome.org/); CoGe (https://genomevolution.org/coge/); GigaDB (http://gigadb.org/); LOTUS-DB (lotus-db.wbgcas.cn); NCBI (https://www.ncbi.nlm.nih.gov/); Phytozome (https://phytozome.jgi.doe.gov/).
Species	Clade	Source	Data Type	Analyses	URL
Akebia trifoliata	Early-diverging Eudicot	1KP	RNA-Seq	Eudicot Phylogeny	http://web.corral.tacc.utexas.edu/OneKP/CCID-Akebia_trifoliata/
Eschscholzia californica	Early-diverging Eudicot	1KP	RNA-Seq	Eudicot Phylogeny	http://web.corral.tacc.utexas.edu/OneKP/EVOD-Eschscholzia_californica-5_samples_combined/
Euptelea pleiosperma	Early-diverging Eudicot	1KP	RNA-Seq	Eudicot Phylogeny	http://web.corral.tacc.utexas.edu/OneKP/QTJY-Euptelea_pleiosperma/
Grevillea robusta	Early-diverging Eudicot	1KP	RNA-Seq	Eudicot Phylogeny	http://web.corral.tacc.utexas.edu/OneKP/GRRW-Grevillea_robusta/
Meliosma cunefolia	Early-diverging Eudicot	1KP	RNA-Seq	Eudicot Phylogeny	http://web.corral.tacc.utexas.edu/OneKP/AALA-Meliosma_cuneifolia/
Nandina domestica	Early-diverging Eudicot	1KP	RNA-Seq	Eudicot Phylogeny	http://web.corral.tacc.utexas.edu/OneKP/YHFG-Nandina_domestica/
Papaver rhoeas	Early-diverging Eudicot	1KP	RNA-Seq	Eudicot Phylogeny	http://web.corral.tacc.utexas.edu/OneKP/BEKN-Papaver_rhoeas-5_samples_combined/
Papaver somniferum	Early-diverging Eudicot	1KP	RNA-Seq	Eudicot Phylogeny	http://web.corral.tacc.utexas.edu/OneKP/RQNK-Papaver_somniferum-5_samples_combined/
Platanus occidentalis	Early-diverging Eudicot	1KP	RNA-Seq	Eudicot Phylogeny	http://web.corral.tacc.utexas.edu/OneKP/VQFW-Platanus_occidentalis/
Sanguinaria canadensis	Early-diverging Eudicot	1KP	RNA-Seq	Eudicot Phylogeny	http://web.corral.tacc.utexas.edu/OneKP/XHKT-Sanguinaria_canadensis/
Coffea canephora	Core Eudicot	Coffee Genome Hub	Genome Sequence	Eudicot Phylogeny	https://coffee-genome.org/coffeacanephora
Amaranthus tuberculatus v2.0	Core Eudicot	CoGe	Genome Sequence	Sub-genome Phylogenomics, Ancestral Genome Reconstruction	https://genomevolution.org/coge/SearchResults.pl?s=amaranthus%20tuberculatus&p=genome
Betula pendula v1.4c	Core Eudicot	CoGe	Genome Sequence	Eudicot Phylogeny	https://genomevolution.org/coge/SearchResults.pl?s=Betula&p=genome
Persea americana v3.0	Magnoliales	CoGe	Genome Sequence	Eudicot Phylogeny	https://genomevolution.org/coge/SearchResults.pl?s=Persea%20americana&p=genome
Nelumbo nucifera	Early-diverging Eudicot	LOTUS-DB	Genome Sequence	Eudicot Phylogeny, Sub-genome Phylogenomics, Ancestral Genome Reconstruction	http://lotus-db.wbgcas.cn
Liriodendron chinense v2	Magnoliales	NCBI	Genome Sequence	Eudicot Phylogeny	https://www.ncbi.nlm.nih.gov/assembly/GCA_003013855.2
Macadamia integrifolia v2.0	Early-diverging Eudicot	NCBI	Genome Sequence	Eudicot Phylogeny	https://www.ncbi.nlm.nih.gov/assembly/GCF_013358625.1
Amaranthus hypochondriacus v2.0	Core Eudicot	Phytozome	Genome Sequence	Eudicot Phylogeny	https://phytozome-next.jgi.doe.gov/info/Ahypochondriacus_v2_1
Amborella trichopoda v1.0	Early-diverging Angiosperm	Phytozome	Genome Sequence	Eudicot Phylogeny	https://phytozome-next.jgi.doe.gov/info/Atrichopoda_v1_0
Aquilegia coerulea v3.0	Early-diverging Eudicot	Phytozome	Genome Sequence	Eudicot Phylogeny, Sub-genome Phylogenomics, Ancestral Genome Reconstruction	https://phytozome-next.jgi.doe.gov/info/Acoerulea_v3_1
Arabidopsis thaliana vTAIR10	Core Eudicot	Phytozome	Genome Sequence	Eudicot Phylogeny	https://phytozome-next.jgi.doe.gov/info/Athaliana_TAIR10
Carica papaya ASGPBv0.4	Core Eudicot	Phytozome	Genome Sequence	Eudicot Phylogeny	https://phytozome-next.jgi.doe.gov/info/Cpapaya_ASGPBv0_4
Citrus sinensis v1.1	Core Eudicot	Phytozome	Genome Sequence	Eudicot Phylogeny	https://phytozome-next.jgi.doe.gov/info/Csinensis_v1_1
Glycine max Wm82.a4.v1	Core Eudicot	Phytozome	Genome Sequence	Eudicot Phylogeny	https://phytozome-next.jgi.doe.gov/info/Gmax_Wm82_a4_v1
Kalanchoe fedtschenkoi v1.1	Core Eudicot	Phytozome	Genome Sequence	Eudicot Phylogeny	https://phytozome-next.jgi.doe.gov/info/Kfedtschenkoi_v1_1
Kalanchoe laxiflora v1.1	Core Eudicot	Phytozome	Genome Sequence	Eudicot Phylogeny	https://phytozome-next.jgi.doe.gov/info/Klaxiflora_v1_1
Mimulus guttatus v2.0	Core Eudicot	Phytozome	Genome Sequence	Eudicot Phylogeny	https://phytozome-next.jgi.doe.gov/info/Mguttatus_v2_0
Oryza sativa v7.0	Monocot	Phytozome	Genome Sequence	Eudicot Phylogeny	https://phytozome-next.jgi.doe.gov/info/Osativa_v7_0
Populus trichocarpa v3.0	Core Eudicot	Phytozome	Genome Sequence	Eudicot Phylogeny	https://phytozome-next.jgi.doe.gov/info/Ptrichocarpa_v3_0
Solanum lycopersicum vITAG3.2	Core Eudicot	Phytozome	Genome Sequence	Eudicot Phylogeny	https://phytozome-next.jgi.doe.gov/info/Slycopersicum_ITAG3_2
Sorghum bicolor v3.1	Monocot	Phytozome	Genome Sequence	Eudicot Phylogeny	https://phytozome-next.jgi.doe.gov/info/Sbicolor_v3_1_1
Vitis vinifera vGenoscope.12X	Core Eudicot	Phytozome	Genome Sequence	Eudicot Phylogeny, Sub-genome Phylogenomics, Ancestral Genome Reconstruction	https://phytozome-next.jgi.doe.gov/info/Vvinifera_v2_1
Buxus sempervirens	Early-diverging Eudicot	This study	RNA-Seq (flower)	Eudicot Phylogeny	https://www.ncbi.nlm.nih.gov/bioproject/548936
Buxus sinica	Early-diverging Eudicot	This study	Genome Sequence, RNA-Seq (leaf)	Eudicot Phylogeny, Sub-genome Phylogenomics, Ancestral Genome Reconstruction	https://www.ncbi.nlm.nih.gov/bioproject/549075
Gunnera manicata	Core Eudicot	This study	RNA-Seq (flower)	Eudicot Phylogeny	https://www.ncbi.nlm.nih.gov/bioproject/548936
Meliosma dilleniifolia	Early-diverging Eudicot	This study	RNA-Seq (flower and leaf)	Eudicot Phylogeny	https://www.ncbi.nlm.nih.gov/bioproject/548936
Nelumbo lutea	Early-diverging Eudicot	This study	RNA-Seq (flower)	Eudicot Phylogeny	https://www.ncbi.nlm.nih.gov/bioproject/548936
Sabia emarginata	Early-diverging Eudicot	This study	RNA-Seq (flower)	Eudicot Phylogeny	https://www.ncbi.nlm.nih.gov/bioproject/548936
Sabia swinhoei	Early-diverging Eudicot	This study	RNA-Seq (flower)	Eudicot Phylogeny	https://www.ncbi.nlm.nih.gov/bioproject/548936
Tetracentron sinense	Early-diverging Eudicot	This study	Genome Sequence, RNA-Seq (flower and leaf)	Eudicot Phylogeny, Sub-genome Phylogenomics, Ancestral Genome Reconstruction	https://www.ncbi.nlm.nih.gov/bioproject/547721
Trochodendron aralioides	Early-diverging Eudicot	GigaDB, This study	Genome Sequence, RNA-Seq (flower)	Eudicot Phylogeny	https://www.ncbi.nlm.nih.gov/bioproject/548936
