# Supplementary material for: Buxus and Tetracentron genomes help resolve eudicot genome history
Source: Nat Commun. 2022 Feb 2;13:643. doi: 10.1038/s41467-022-28312-w (PMC8810787; doi:10.1038/s41467-022-28312-w)
Supplement: Supplementary file 13 — Source Data [file 41467_2022_28312_MOESM13_ESM.zip]

Archive with 58 entries (57 files):
- Source Data/
- Source Data/Fig1c_Buxus-Buxus.synteny.links.txt
- Source Data/Fig1c_Buxus.1Mb.Counts.of.Copias.txt
- Source Data/Fig1c_Buxus.1Mb.Counts.of.Genes.txt
- Source Data/Fig1c_Buxus.1Mb.Counts.of.Gypsys.txt
- Source Data/Fig1c_buxus.buxus.ks.blocks.txt
- Source Data/Fig1c_Buxus.karyotype.txt
- Source Data/Fig1d_Tetracentron-Tetracentron.synteny.links.txt
- Source Data/Fig1d_Tetracentron.1Mb.Counts.of.Copias.txt
- Source Data/Fig1d_Tetracentron.1Mb.Counts.of.Genes.txt
- Source Data/Fig1d_Tetracentron.1Mb.Counts.of.Gypsys.txt
- Source Data/Fig1d_Tetracentron.karyotype.txt
- Source Data/Fig1d_Tetracentron.Tetracentron.ks.blocks.txt
- Source Data/Fig2b_SCN_trees.nex.txt
- Source Data/Fig2c_Aquilegia-Aquilegia..synmap.ks.txt
- Source Data/Fig2c_Aquilegia-Nelumbo.synmap.ks.txt
- Source Data/Fig2c_Buxus-Aquilegia.synmap.ks.txt
- Source Data/Fig2c_Buxus-Buxus.synmap.ks.txt
- Source Data/Fig2c_Buxus-Nelumbo.synmap.ks.txt
- Source Data/Fig2c_Buxus-Tetracentron.synmap.ks.txt
- Source Data/Fig2c_Nelumbo-Nelumbo.synmap.ks.txt
- Source Data/Fig2c_Tetracentron-Aquilegia.synmap.ks.txt
- Source Data/Fig2c_Tetracentron-Nelumbo.synmap.ks.txt
- Source Data/Fig2c_Tetracentron-Tetracentron.synmap.ks.txt
- Source Data/Fig2c_Vitis-Aquilegia.synmap.ks.txt
- Source Data/Fig2c_Vitis-Buxus.synmap.ks.txt
- Source Data/Fig2c_Vitis-Nelumbo.synmap.ks.txt
- Source Data/Fig2c_Vitis-Tetracentron.synmap.ks.txt
- Source Data/Fig2c_Vitis-Vitis.synmap.ks.txt
- Source Data/Fig3a_Vitis.Aquilegia.3x2.mcscan.anchors.txt
- Source Data/Fig3a_Vitis.Buxus.anchors.3x2.mcscan.anchors.txt
- Source Data/Fig3a_Vitis.Nelumbo.anchors.3x2.mcscan.anchors.txt
- Source Data/Fig3a_Vitis.Tetracentron.anchors.3x4.mcscan.anchors.txt
- Source Data/Fig4c_ContigGFF_Vitis_Ancestor1.txt
- Source Data/Fig4c_ContigGFF_Vitis_Ancestor2.txt
- Source Data/Fig4c_ContigGFF_Vitis_Ancestor3.txt
- Source Data/Supplementary_Fig10_ContigGFF_Amaranthus_Ancestor1.txt
- Source Data/Supplementary_Fig10_ContigGFF_Amaranthus_Ancestor2.txt
- Source Data/Supplementary_Fig10_ContigGFF_Amaranthus_Ancestor3.txt
- Source Data/Supplementary_Fig10_ContigGFF_Aquilegia_Ancestor1.txt
- Source Data/Supplementary_Fig10_ContigGFF_Aquilegia_Ancestor2.txt
- Source Data/Supplementary_Fig10_ContigGFF_Aquilegia_Ancestor3.txt
- Source Data/Supplementary_Fig10_ContigGFF_Buxus_Ancestor1.txt
- Source Data/Supplementary_Fig10_ContigGFF_Buxus_Ancestor2.txt
- Source Data/Supplementary_Fig10_ContigGFF_Buxus_Ancestor3.txt
- Source Data/Supplementary_Fig10_ContigGFF_Nelumbo_Ancestor1.txt
- Source Data/Supplementary_Fig10_ContigGFF_Nelumbo_Ancestor2.txt
- Source Data/Supplementary_Fig10_ContigGFF_Nelumbo_Ancestor3.txt
- Source Data/Supplementary_Fig10_ContigGFF_Tetracentron_Ancestor1.txt
- Source Data/Supplementary_Fig10_ContigGFF_Tetracentron_Ancestor2.txt
- Source Data/Supplementary_Fig10_ContigGFF_Tetracentron_Ancestor3.txt
- Source Data/Supplementary_Fig1_trocho.trocho.ks.blocks.txt
- Source Data/Supplementary_Fig5_Aquilegia.Nelumbo.mscsan.anchors.txt
- Source Data/Supplementary_Fig5_Buxus.Tetracentron.mscsan.anchors.txt
- Source Data/Supplementary_Fig5_Vitis.Aquilegia.mscsan.anchors.txt
- Source Data/Supplementary_Fig5_Vitis.Buxus.mscsan.anchors.txt
- Source Data/Supplementary_Fig5_Vitis.Nelumbo.mscsan.anchors.txt
- Source Data/Supplementary_Fig5_Vitis.Tetracentron.mscsan.anchors.txt
