# Supplementary material for: Buxus and Tetracentron genomes help resolve eudicot genome history
Source: Nat Commun. 2022 Feb 2;13:643. doi: 10.1038/s41467-022-28312-w (PMC8810787; doi:10.1038/s41467-022-28312-w)
Supplement: Supplementary file 13 — Source Data [file 41467_2022_28312_MOESM13_ESM.zip › Source Data/Fig1c_Buxus-Buxus.synteny.links.txt]

PGA_scaffold_1 24302180 53482737 PGA_scaffold_1 24302180 53482737 nlinks=106	bsize1=691047	bsize2=691047	bidentity1=0.023682	bidentity2=0.023682	depth1=1	depth2=1	color=chr1_a3
PGA_scaffold_1 851258 50647290 PGA_scaffold_2 3280223 68351047 nlinks=335	bsize1=1861866	bsize2=1944438	bidentity1=0.037390	bidentity2=0.029882	depth1=0	depth2=0	color=chr1_a3
PGA_scaffold_10 1557929 43519172 PGA_scaffold_10 1557929 43519172 nlinks=124	bsize1=663128	bsize2=649817	bidentity1=0.015803	bidentity2=0.015486	depth1=0	depth2=0	color=chr10_a3
PGA_scaffold_10 684396 28668013 PGA_scaffold_4 157195 25744224 nlinks=216	bsize1=1098089	bsize2=1062833	bidentity1=0.039240	bidentity2=0.041538	depth1=1	depth2=0	color=chr10_a3
PGA_scaffold_11 18396695 55399246 PGA_scaffold_9 137134 58993854 nlinks=361	bsize1=1717101	bsize2=1754102	bidentity1=0.046405	bidentity2=0.029803	depth1=0	depth2=0	color=chr11_a3
PGA_scaffold_12 7431701 39602041 PGA_scaffold_8 1734628 50197863 nlinks=193	bsize1=1080650	bsize2=1057865	bidentity1=0.033591	bidentity2=0.021828	depth1=0	depth2=0	color=chr12_a3
PGA_scaffold_13 26893555 38261542 PGA_scaffold_7 355292 12611624 nlinks=170	bsize1=859474	bsize2=1010831	bidentity1=0.075605	bidentity2=0.082474	depth1=0	depth2=0	color=chr13_a3
PGA_scaffold_14 535571 26589209 PGA_scaffold_14 535571 26589209 nlinks=130	bsize1=598380	bsize2=598380	bidentity1=0.022967	bidentity2=0.022967	depth1=0	depth2=0	color=chr14_a3
PGA_scaffold_14 129153 23873911 PGA_scaffold_3 482647 19190064 nlinks=323	bsize1=1487310	bsize2=1524659	bidentity1=0.062637	bidentity2=0.081500	depth1=1	depth2=0	color=blue_a3
PGA_scaffold_2 3280223 54008793 PGA_scaffold_1 851258 45083614 nlinks=316	bsize1=1821586	bsize2=1745687	bidentity1=0.035908	bidentity2=0.039466	depth1=0	depth2=0	color=chr2_a3
PGA_scaffold_3 482647 19190064 PGA_scaffold_14 129153 23873911 nlinks=320	bsize1=1542112	bsize2=1477078	bidentity1=0.082433	bidentity2=0.062206	depth1=0	depth2=1	color=chr3_a3
PGA_scaffold_4 157195 35464540 PGA_scaffold_10 684396 42099884 nlinks=221	bsize1=1078433	bsize2=1127685	bidentity1=0.030544	bidentity2=0.027229	depth1=0	depth2=1	color=chr4_a3
PGA_scaffold_5 13593605 38403558 PGA_scaffold_6 320393 23029303 nlinks=219	bsize1=1425394	bsize2=1446397	bidentity1=0.057453	bidentity2=0.063693	depth1=0	depth2=0	color=chr5_a3
PGA_scaffold_6 325131 23029303 PGA_scaffold_5 13593605 38403558 nlinks=216	bsize1=1438540	bsize2=1417750	bidentity1=0.063360	bidentity2=0.057144	depth1=0	depth2=0	color=chr6_a3
PGA_scaffold_7 355292 12576388 PGA_scaffold_13 26893555 38261542 nlinks=164	bsize1=904706	bsize2=838274	bidentity1=0.074028	bidentity2=0.073740	depth1=0	depth2=0	color=chr7_a3
PGA_scaffold_8 1734628 17932555 PGA_scaffold_12 13334553 39602041 nlinks=187	bsize1=1012470	bsize2=1049524	bidentity1=0.062506	bidentity2=0.039955	depth1=0	depth2=0	color=chr8_a3
PGA_scaffold_9 137134 27158115 PGA_scaffold_11 18396695 55399246 nlinks=347	bsize1=1668245	bsize2=1636108	bidentity1=0.061739	bidentity2=0.044216	depth1=0	depth2=0	color=chr9_a3
PGA_scaffold_9 1214535 18816749 PGA_scaffold_9 1214535 18816749 nlinks=161	bsize1=789441	bsize2=788691	bidentity1=0.044849	bidentity2=0.044806	depth1=1	depth2=1	color=chr9_a3
