# Supplementary material for: Buxus and Tetracentron genomes help resolve eudicot genome history
Source: Nat Commun. 2022 Feb 2;13:643. doi: 10.1038/s41467-022-28312-w (PMC8810787; doi:10.1038/s41467-022-28312-w)
Supplement: Supplementary file 13 — Source Data [file 41467_2022_28312_MOESM13_ESM.zip › Source Data/Fig1c_Buxus.1Mb.Counts.of.Gypsys.txt]

PGA_scaffold_1	0	1000000	40
PGA_scaffold_1	1000000	2000000	42
PGA_scaffold_1	2000000	3000000	53
PGA_scaffold_1	3000000	4000000	51
PGA_scaffold_1	4000000	5000000	50
PGA_scaffold_1	5000000	6000000	28
PGA_scaffold_1	6000000	7000000	42
PGA_scaffold_1	7000000	8000000	49
PGA_scaffold_1	8000000	9000000	51
PGA_scaffold_1	9000000	10000000	60
PGA_scaffold_1	10000000	11000000	43
PGA_scaffold_1	11000000	12000000	31
PGA_scaffold_1	12000000	13000000	35
PGA_scaffold_1	13000000	14000000	32
PGA_scaffold_1	14000000	15000000	32
PGA_scaffold_1	15000000	16000000	25
PGA_scaffold_1	16000000	17000000	31
PGA_scaffold_1	17000000	18000000	31
PGA_scaffold_1	18000000	19000000	38
PGA_scaffold_1	19000000	20000000	36
PGA_scaffold_1	20000000	21000000	58
PGA_scaffold_1	21000000	22000000	21
PGA_scaffold_1	22000000	23000000	14
PGA_scaffold_1	23000000	24000000	34
PGA_scaffold_1	24000000	25000000	27
PGA_scaffold_1	25000000	26000000	22
PGA_scaffold_1	26000000	27000000	24
PGA_scaffold_1	27000000	28000000	7
PGA_scaffold_1	28000000	29000000	13
PGA_scaffold_1	29000000	30000000	12
PGA_scaffold_1	30000000	31000000	10
PGA_scaffold_1	31000000	32000000	21
PGA_scaffold_1	32000000	33000000	16
PGA_scaffold_1	33000000	34000000	25
PGA_scaffold_1	34000000	35000000	13
PGA_scaffold_1	35000000	36000000	10
PGA_scaffold_1	36000000	37000000	14
PGA_scaffold_1	37000000	38000000	23
PGA_scaffold_1	38000000	39000000	15
PGA_scaffold_1	39000000	40000000	12
PGA_scaffold_1	40000000	41000000	13
PGA_scaffold_1	41000000	42000000	19
PGA_scaffold_1	42000000	43000000	12
PGA_scaffold_1	43000000	44000000	12
PGA_scaffold_1	44000000	45000000	11
PGA_scaffold_1	45000000	46000000	35
PGA_scaffold_1	46000000	47000000	36
PGA_scaffold_1	47000000	48000000	23
PGA_scaffold_1	48000000	49000000	38
PGA_scaffold_1	49000000	50000000	26
PGA_scaffold_1	50000000	51000000	29
PGA_scaffold_1	51000000	52000000	34
PGA_scaffold_1	52000000	53000000	39
PGA_scaffold_1	53000000	54000000	41
PGA_scaffold_1	54000000	55000000	30
PGA_scaffold_1	55000000	56000000	30
PGA_scaffold_1	56000000	57000000	36
PGA_scaffold_1	57000000	58000000	38
PGA_scaffold_1	58000000	59000000	45
PGA_scaffold_1	59000000	60000000	37
PGA_scaffold_1	60000000	61000000	39
PGA_scaffold_1	61000000	62000000	42
PGA_scaffold_1	62000000	63000000	40
PGA_scaffold_1	63000000	64000000	37
PGA_scaffold_1	64000000	65000000	57
PGA_scaffold_1	65000000	66000000	44
PGA_scaffold_1	66000000	67000000	52
PGA_scaffold_1	67000000	68000000	38
PGA_scaffold_1	68000000	69000000	44
PGA_scaffold_1	69000000	70000000	32
PGA_scaffold_1	70000000	71000000	63
PGA_scaffold_1	71000000	72000000	52
PGA_scaffold_1	72000000	73000000	48
PGA_scaffold_1	73000000	74000000	51
PGA_scaffold_1	74000000	75000000	65
PGA_scaffold_1	75000000	76000000	82
PGA_scaffold_1	76000000	77000000	57
PGA_scaffold_1	77000000	78000000	48
PGA_scaffold_1	78000000	79000000	46
PGA_scaffold_1	79000000	80000000	40
PGA_scaffold_1	80000000	81000000	45
PGA_scaffold_1	81000000	82000000	46
PGA_scaffold_1	82000000	83000000	52
PGA_scaffold_1	83000000	84000000	61
PGA_scaffold_1	84000000	85000000	51
PGA_scaffold_1	85000000	85284675	19
PGA_scaffold_10	0	1000000	13
PGA_scaffold_10	1000000	2000000	9
PGA_scaffold_10	2000000	3000000	12
PGA_scaffold_10	3000000	4000000	22
PGA_scaffold_10	4000000	5000000	17
PGA_scaffold_10	5000000	6000000	12
PGA_scaffold_10	6000000	7000000	14
PGA_scaffold_10	7000000	8000000	17
PGA_scaffold_10	8000000	9000000	10
PGA_scaffold_10	9000000	10000000	24
PGA_scaffold_10	10000000	11000000	27
PGA_scaffold_10	11000000	12000000	38
PGA_scaffold_10	12000000	13000000	23
PGA_scaffold_10	13000000	14000000	24
PGA_scaffold_10	14000000	15000000	25
PGA_scaffold_10	15000000	16000000	21
PGA_scaffold_10	16000000	17000000	36
PGA_scaffold_10	17000000	18000000	34
PGA_scaffold_10	18000000	19000000	40
PGA_scaffold_10	19000000	20000000	33
PGA_scaffold_10	20000000	21000000	39
PGA_scaffold_10	21000000	22000000	52
PGA_scaffold_10	22000000	23000000	38
PGA_scaffold_10	23000000	24000000	50
PGA_scaffold_10	24000000	25000000	61
PGA_scaffold_10	25000000	26000000	46
PGA_scaffold_10	26000000	27000000	49
PGA_scaffold_10	27000000	28000000	37
PGA_scaffold_10	28000000	29000000	47
PGA_scaffold_10	29000000	30000000	49
PGA_scaffold_10	30000000	31000000	63
PGA_scaffold_10	31000000	32000000	68
PGA_scaffold_10	32000000	33000000	61
PGA_scaffold_10	33000000	34000000	60
PGA_scaffold_10	34000000	35000000	50
PGA_scaffold_10	35000000	36000000	39
PGA_scaffold_10	36000000	37000000	43
PGA_scaffold_10	37000000	38000000	40
PGA_scaffold_10	38000000	39000000	58
PGA_scaffold_10	39000000	40000000	42
PGA_scaffold_10	40000000	41000000	62
PGA_scaffold_10	41000000	42000000	45
PGA_scaffold_10	42000000	43000000	38
PGA_scaffold_10	43000000	43959239	49
PGA_scaffold_11	0	1000000	53
PGA_scaffold_11	1000000	2000000	48
PGA_scaffold_11	2000000	3000000	40
PGA_scaffold_11	3000000	4000000	45
PGA_scaffold_11	4000000	5000000	48
PGA_scaffold_11	5000000	6000000	62
PGA_scaffold_11	6000000	7000000	36
PGA_scaffold_11	7000000	8000000	54
PGA_scaffold_11	8000000	9000000	58
PGA_scaffold_11	9000000	10000000	35
PGA_scaffold_11	10000000	11000000	46
PGA_scaffold_11	11000000	12000000	42
PGA_scaffold_11	12000000	13000000	54
PGA_scaffold_11	13000000	14000000	28
PGA_scaffold_11	14000000	15000000	55
PGA_scaffold_11	15000000	16000000	47
PGA_scaffold_11	16000000	17000000	43
PGA_scaffold_11	17000000	18000000	66
PGA_scaffold_11	18000000	19000000	45
PGA_scaffold_11	19000000	20000000	19
PGA_scaffold_11	20000000	21000000	36
PGA_scaffold_11	21000000	22000000	42
PGA_scaffold_11	22000000	23000000	53
PGA_scaffold_11	23000000	24000000	42
PGA_scaffold_11	24000000	25000000	58
PGA_scaffold_11	25000000	26000000	39
PGA_scaffold_11	26000000	27000000	50
PGA_scaffold_11	27000000	28000000	52
PGA_scaffold_11	28000000	29000000	42
PGA_scaffold_11	29000000	30000000	47
PGA_scaffold_11	30000000	31000000	42
PGA_scaffold_11	31000000	32000000	39
PGA_scaffold_11	32000000	33000000	46
PGA_scaffold_11	33000000	34000000	30
PGA_scaffold_11	34000000	35000000	41
PGA_scaffold_11	35000000	36000000	39
PGA_scaffold_11	36000000	37000000	33
PGA_scaffold_11	37000000	38000000	34
PGA_scaffold_11	38000000	39000000	26
PGA_scaffold_11	39000000	40000000	33
PGA_scaffold_11	40000000	41000000	29
PGA_scaffold_11	41000000	42000000	21
PGA_scaffold_11	42000000	43000000	17
PGA_scaffold_11	43000000	44000000	30
PGA_scaffold_11	44000000	45000000	24
PGA_scaffold_11	45000000	46000000	18
PGA_scaffold_11	46000000	47000000	19
PGA_scaffold_11	47000000	48000000	11
PGA_scaffold_11	48000000	49000000	21
PGA_scaffold_11	49000000	50000000	13
PGA_scaffold_11	50000000	51000000	13
PGA_scaffold_11	51000000	52000000	22
PGA_scaffold_11	52000000	53000000	8
PGA_scaffold_11	53000000	54000000	22
PGA_scaffold_11	54000000	55000000	12
PGA_scaffold_11	55000000	55904807	12
PGA_scaffold_12	0	1000000	40
PGA_scaffold_12	1000000	2000000	40
PGA_scaffold_12	2000000	3000000	44
PGA_scaffold_12	3000000	4000000	64
PGA_scaffold_12	4000000	5000000	55
PGA_scaffold_12	5000000	6000000	36
PGA_scaffold_12	6000000	7000000	41
PGA_scaffold_12	7000000	8000000	32
PGA_scaffold_12	8000000	9000000	58
PGA_scaffold_12	9000000	10000000	46
PGA_scaffold_12	10000000	11000000	63
PGA_scaffold_12	11000000	12000000	57
PGA_scaffold_12	12000000	13000000	40
PGA_scaffold_12	13000000	14000000	33
PGA_scaffold_12	14000000	15000000	32
PGA_scaffold_12	15000000	16000000	40
PGA_scaffold_12	16000000	17000000	54
PGA_scaffold_12	17000000	18000000	40
PGA_scaffold_12	18000000	19000000	37
PGA_scaffold_12	19000000	20000000	37
PGA_scaffold_12	20000000	21000000	38
PGA_scaffold_12	21000000	22000000	33
PGA_scaffold_12	22000000	23000000	72
PGA_scaffold_12	23000000	24000000	62
PGA_scaffold_12	24000000	25000000	60
PGA_scaffold_12	25000000	26000000	53
PGA_scaffold_12	26000000	27000000	52
PGA_scaffold_12	27000000	28000000	52
PGA_scaffold_12	28000000	29000000	37
PGA_scaffold_12	29000000	30000000	14
PGA_scaffold_12	30000000	31000000	20
PGA_scaffold_12	31000000	32000000	30
PGA_scaffold_12	32000000	33000000	30
PGA_scaffold_12	33000000	34000000	20
PGA_scaffold_12	34000000	35000000	9
PGA_scaffold_12	35000000	36000000	17
PGA_scaffold_12	36000000	37000000	10
PGA_scaffold_12	37000000	38000000	21
PGA_scaffold_12	38000000	39000000	9
PGA_scaffold_12	39000000	40000000	13
PGA_scaffold_12	40000000	40207247	3
PGA_scaffold_13	0	1000000	52
PGA_scaffold_13	1000000	2000000	45
PGA_scaffold_13	2000000	3000000	55
PGA_scaffold_13	3000000	4000000	58
PGA_scaffold_13	4000000	5000000	38
PGA_scaffold_13	5000000	6000000	32
PGA_scaffold_13	6000000	7000000	40
PGA_scaffold_13	7000000	8000000	35
PGA_scaffold_13	8000000	9000000	53
PGA_scaffold_13	9000000	10000000	55
PGA_scaffold_13	10000000	11000000	42
PGA_scaffold_13	11000000	12000000	36
PGA_scaffold_13	12000000	13000000	41
PGA_scaffold_13	13000000	14000000	32
PGA_scaffold_13	14000000	15000000	49
PGA_scaffold_13	15000000	16000000	69
PGA_scaffold_13	16000000	17000000	55
PGA_scaffold_13	17000000	18000000	41
PGA_scaffold_13	18000000	19000000	47
PGA_scaffold_13	19000000	20000000	41
PGA_scaffold_13	20000000	21000000	38
PGA_scaffold_13	21000000	22000000	49
PGA_scaffold_13	22000000	23000000	49
PGA_scaffold_13	23000000	24000000	63
PGA_scaffold_13	24000000	25000000	40
PGA_scaffold_13	25000000	26000000	46
PGA_scaffold_13	26000000	27000000	23
PGA_scaffold_13	27000000	28000000	25
PGA_scaffold_13	28000000	29000000	23
PGA_scaffold_13	29000000	30000000	17
PGA_scaffold_13	30000000	31000000	24
PGA_scaffold_13	31000000	32000000	18
PGA_scaffold_13	32000000	33000000	33
PGA_scaffold_13	33000000	34000000	20
PGA_scaffold_13	34000000	35000000	9
PGA_scaffold_13	35000000	36000000	4
PGA_scaffold_13	36000000	37000000	14
PGA_scaffold_13	37000000	38000000	15
PGA_scaffold_13	38000000	39000000	24
PGA_scaffold_13	39000000	39557457	11
PGA_scaffold_14	0	1000000	12
PGA_scaffold_14	1000000	2000000	6
PGA_scaffold_14	2000000	3000000	7
PGA_scaffold_14	3000000	4000000	9
PGA_scaffold_14	4000000	5000000	7
PGA_scaffold_14	5000000	6000000	15
PGA_scaffold_14	6000000	7000000	8
PGA_scaffold_14	7000000	8000000	16
PGA_scaffold_14	8000000	9000000	20
PGA_scaffold_14	9000000	10000000	13
PGA_scaffold_14	10000000	11000000	8
PGA_scaffold_14	11000000	12000000	21
PGA_scaffold_14	12000000	13000000	16
PGA_scaffold_14	13000000	14000000	24
PGA_scaffold_14	14000000	15000000	22
PGA_scaffold_14	15000000	16000000	53
PGA_scaffold_14	16000000	17000000	37
PGA_scaffold_14	17000000	18000000	30
PGA_scaffold_14	18000000	19000000	35
PGA_scaffold_14	19000000	20000000	51
PGA_scaffold_14	20000000	21000000	40
PGA_scaffold_14	21000000	22000000	29
PGA_scaffold_14	22000000	23000000	42
PGA_scaffold_14	23000000	24000000	46
PGA_scaffold_14	24000000	25000000	29
PGA_scaffold_14	25000000	26000000	54
PGA_scaffold_14	26000000	27000000	59
PGA_scaffold_14	27000000	28000000	55
PGA_scaffold_14	28000000	29000000	31
PGA_scaffold_14	29000000	30000000	44
PGA_scaffold_14	30000000	31000000	37
PGA_scaffold_14	31000000	32000000	35
PGA_scaffold_14	32000000	33000000	28
PGA_scaffold_14	33000000	34000000	36
PGA_scaffold_14	34000000	35000000	36
PGA_scaffold_14	35000000	36000000	42
PGA_scaffold_14	36000000	37000000	53
PGA_scaffold_14	37000000	38000000	50
PGA_scaffold_14	38000000	39000000	44
PGA_scaffold_14	39000000	40000000	53
PGA_scaffold_14	40000000	41000000	57
PGA_scaffold_14	41000000	42000000	47
PGA_scaffold_14	42000000	43000000	65
PGA_scaffold_14	43000000	44000000	44
PGA_scaffold_14	44000000	45000000	42
PGA_scaffold_14	45000000	46000000	61
PGA_scaffold_14	46000000	47000000	64
PGA_scaffold_14	47000000	48000000	42
PGA_scaffold_14	48000000	49000000	62
PGA_scaffold_14	49000000	50000000	48
PGA_scaffold_14	50000000	51000000	34
PGA_scaffold_14	51000000	51583301	35
PGA_scaffold_2	0	1000000	45
PGA_scaffold_2	1000000	2000000	43
PGA_scaffold_2	2000000	3000000	48
PGA_scaffold_2	3000000	4000000	43
PGA_scaffold_2	4000000	5000000	43
PGA_scaffold_2	5000000	6000000	38
PGA_scaffold_2	6000000	7000000	34
PGA_scaffold_2	7000000	8000000	49
PGA_scaffold_2	8000000	9000000	62
PGA_scaffold_2	9000000	10000000	18
PGA_scaffold_2	10000000	11000000	49
PGA_scaffold_2	11000000	12000000	37
PGA_scaffold_2	12000000	13000000	45
PGA_scaffold_2	13000000	14000000	44
PGA_scaffold_2	14000000	15000000	52
PGA_scaffold_2	15000000	16000000	48
PGA_scaffold_2	16000000	17000000	30
PGA_scaffold_2	17000000	18000000	29
PGA_scaffold_2	18000000	19000000	37
PGA_scaffold_2	19000000	20000000	25
PGA_scaffold_2	20000000	21000000	25
PGA_scaffold_2	21000000	22000000	34
PGA_scaffold_2	22000000	23000000	40
PGA_scaffold_2	23000000	24000000	19
PGA_scaffold_2	24000000	25000000	36
PGA_scaffold_2	25000000	26000000	25
PGA_scaffold_2	26000000	27000000	6
PGA_scaffold_2	27000000	28000000	14
PGA_scaffold_2	28000000	29000000	22
PGA_scaffold_2	29000000	30000000	9
PGA_scaffold_2	30000000	31000000	22
PGA_scaffold_2	31000000	32000000	13
PGA_scaffold_2	32000000	33000000	27
PGA_scaffold_2	33000000	34000000	17
PGA_scaffold_2	34000000	35000000	24
PGA_scaffold_2	35000000	36000000	21
PGA_scaffold_2	36000000	37000000	30
PGA_scaffold_2	37000000	38000000	27
PGA_scaffold_2	38000000	39000000	21
PGA_scaffold_2	39000000	40000000	46
PGA_scaffold_2	40000000	41000000	46
PGA_scaffold_2	41000000	42000000	42
PGA_scaffold_2	42000000	43000000	65
PGA_scaffold_2	43000000	44000000	46
PGA_scaffold_2	44000000	45000000	44
PGA_scaffold_2	45000000	46000000	45
PGA_scaffold_2	46000000	47000000	37
PGA_scaffold_2	47000000	48000000	33
PGA_scaffold_2	48000000	49000000	39
PGA_scaffold_2	49000000	50000000	40
PGA_scaffold_2	50000000	51000000	36
PGA_scaffold_2	51000000	52000000	51
PGA_scaffold_2	52000000	53000000	50
PGA_scaffold_2	53000000	54000000	51
PGA_scaffold_2	54000000	55000000	46
PGA_scaffold_2	55000000	56000000	28
PGA_scaffold_2	56000000	57000000	38
PGA_scaffold_2	57000000	58000000	54
PGA_scaffold_2	58000000	59000000	52
PGA_scaffold_2	59000000	60000000	57
PGA_scaffold_2	60000000	61000000	68
PGA_scaffold_2	61000000	62000000	59
PGA_scaffold_2	62000000	63000000	73
PGA_scaffold_2	63000000	64000000	65
PGA_scaffold_2	64000000	65000000	41
PGA_scaffold_2	65000000	66000000	56
PGA_scaffold_2	66000000	67000000	42
PGA_scaffold_2	67000000	68000000	46
PGA_scaffold_2	68000000	69000000	37
PGA_scaffold_2	69000000	70000000	49
PGA_scaffold_2	70000000	71000000	56
PGA_scaffold_2	71000000	72000000	35
PGA_scaffold_2	72000000	73000000	53
PGA_scaffold_2	73000000	73410427	14
PGA_scaffold_3	0	1000000	8
PGA_scaffold_3	1000000	2000000	7
PGA_scaffold_3	2000000	3000000	16
PGA_scaffold_3	3000000	4000000	4
PGA_scaffold_3	4000000	5000000	8
PGA_scaffold_3	5000000	6000000	14
PGA_scaffold_3	6000000	7000000	13
PGA_scaffold_3	7000000	8000000	9
PGA_scaffold_3	8000000	9000000	19
PGA_scaffold_3	9000000	10000000	18
PGA_scaffold_3	10000000	11000000	33
PGA_scaffold_3	11000000	12000000	16
PGA_scaffold_3	12000000	13000000	18
PGA_scaffold_3	13000000	14000000	29
PGA_scaffold_3	14000000	15000000	42
PGA_scaffold_3	15000000	16000000	24
PGA_scaffold_3	16000000	17000000	20
PGA_scaffold_3	17000000	18000000	29
PGA_scaffold_3	18000000	19000000	51
PGA_scaffold_3	19000000	20000000	40
PGA_scaffold_3	20000000	21000000	37
PGA_scaffold_3	21000000	22000000	41
PGA_scaffold_3	22000000	23000000	52
PGA_scaffold_3	23000000	24000000	35
PGA_scaffold_3	24000000	25000000	51
PGA_scaffold_3	25000000	26000000	45
PGA_scaffold_3	26000000	27000000	34
PGA_scaffold_3	27000000	28000000	43
PGA_scaffold_3	28000000	29000000	51
PGA_scaffold_3	29000000	30000000	40
PGA_scaffold_3	30000000	31000000	44
PGA_scaffold_3	31000000	32000000	46
PGA_scaffold_3	32000000	33000000	55
PGA_scaffold_3	33000000	34000000	45
PGA_scaffold_3	34000000	35000000	51
PGA_scaffold_3	35000000	36000000	33
PGA_scaffold_3	36000000	37000000	56
PGA_scaffold_3	37000000	38000000	43
PGA_scaffold_3	38000000	39000000	51
PGA_scaffold_3	39000000	40000000	73
PGA_scaffold_3	40000000	41000000	57
PGA_scaffold_3	41000000	42000000	39
PGA_scaffold_3	42000000	43000000	36
PGA_scaffold_3	43000000	44000000	38
PGA_scaffold_3	44000000	45000000	58
PGA_scaffold_3	45000000	46000000	47
PGA_scaffold_3	46000000	47000000	52
PGA_scaffold_3	47000000	48000000	68
PGA_scaffold_3	48000000	49000000	75
PGA_scaffold_3	49000000	50000000	42
PGA_scaffold_3	50000000	51000000	58
PGA_scaffold_3	51000000	52000000	46
PGA_scaffold_3	52000000	53000000	44
PGA_scaffold_3	53000000	54000000	55
PGA_scaffold_3	54000000	55000000	79
PGA_scaffold_3	55000000	56000000	67
PGA_scaffold_3	56000000	56652330	22
PGA_scaffold_4	0	1000000	7
PGA_scaffold_4	1000000	2000000	18
PGA_scaffold_4	2000000	3000000	20
PGA_scaffold_4	3000000	4000000	25
PGA_scaffold_4	4000000	5000000	22
PGA_scaffold_4	5000000	6000000	15
PGA_scaffold_4	6000000	7000000	15
PGA_scaffold_4	7000000	8000000	18
PGA_scaffold_4	8000000	9000000	20
PGA_scaffold_4	9000000	10000000	47
PGA_scaffold_4	10000000	11000000	43
PGA_scaffold_4	11000000	12000000	54
PGA_scaffold_4	12000000	13000000	20
PGA_scaffold_4	13000000	14000000	30
PGA_scaffold_4	14000000	15000000	24
PGA_scaffold_4	15000000	16000000	64
PGA_scaffold_4	16000000	17000000	26
PGA_scaffold_4	17000000	18000000	39
PGA_scaffold_4	18000000	19000000	37
PGA_scaffold_4	19000000	20000000	23
PGA_scaffold_4	20000000	21000000	25
PGA_scaffold_4	21000000	22000000	24
PGA_scaffold_4	22000000	23000000	40
PGA_scaffold_4	23000000	24000000	60
PGA_scaffold_4	24000000	25000000	58
PGA_scaffold_4	25000000	26000000	48
PGA_scaffold_4	26000000	27000000	51
PGA_scaffold_4	27000000	28000000	43
PGA_scaffold_4	28000000	29000000	44
PGA_scaffold_4	29000000	30000000	51
PGA_scaffold_4	30000000	31000000	41
PGA_scaffold_4	31000000	32000000	60
PGA_scaffold_4	32000000	33000000	50
PGA_scaffold_4	33000000	34000000	46
PGA_scaffold_4	34000000	35000000	39
PGA_scaffold_4	35000000	36000000	39
PGA_scaffold_4	36000000	37000000	39
PGA_scaffold_4	37000000	38000000	41
PGA_scaffold_4	38000000	39000000	27
PGA_scaffold_4	39000000	40000000	50
PGA_scaffold_4	40000000	41000000	46
PGA_scaffold_4	41000000	42000000	68
PGA_scaffold_4	42000000	43000000	50
PGA_scaffold_4	43000000	44000000	49
PGA_scaffold_4	44000000	45000000	35
PGA_scaffold_4	45000000	46000000	31
PGA_scaffold_4	46000000	47000000	27
PGA_scaffold_4	47000000	48000000	40
PGA_scaffold_4	48000000	49000000	27
PGA_scaffold_4	49000000	50000000	22
PGA_scaffold_4	50000000	51000000	31
PGA_scaffold_4	51000000	52000000	43
PGA_scaffold_4	52000000	53000000	34
PGA_scaffold_4	53000000	54000000	43
PGA_scaffold_4	54000000	55000000	70
PGA_scaffold_4	55000000	56000000	66
PGA_scaffold_4	56000000	56695734	54
PGA_scaffold_5	0	1000000	42
PGA_scaffold_5	1000000	2000000	50
PGA_scaffold_5	2000000	3000000	64
PGA_scaffold_5	3000000	4000000	42
PGA_scaffold_5	4000000	5000000	50
PGA_scaffold_5	5000000	6000000	51
PGA_scaffold_5	6000000	7000000	40
PGA_scaffold_5	7000000	8000000	37
PGA_scaffold_5	8000000	9000000	38
PGA_scaffold_5	9000000	10000000	46
PGA_scaffold_5	10000000	11000000	49
PGA_scaffold_5	11000000	12000000	32
PGA_scaffold_5	12000000	13000000	61
PGA_scaffold_5	13000000	14000000	60
PGA_scaffold_5	14000000	15000000	65
PGA_scaffold_5	15000000	16000000	38
PGA_scaffold_5	16000000	17000000	43
PGA_scaffold_5	17000000	18000000	43
PGA_scaffold_5	18000000	19000000	54
PGA_scaffold_5	19000000	20000000	63
PGA_scaffold_5	20000000	21000000	46
PGA_scaffold_5	21000000	22000000	42
PGA_scaffold_5	22000000	23000000	41
PGA_scaffold_5	23000000	24000000	45
PGA_scaffold_5	24000000	25000000	42
PGA_scaffold_5	25000000	26000000	25
PGA_scaffold_5	26000000	27000000	32
PGA_scaffold_5	27000000	28000000	9
PGA_scaffold_5	28000000	29000000	21
PGA_scaffold_5	29000000	30000000	19
PGA_scaffold_5	30000000	31000000	21
PGA_scaffold_5	31000000	32000000	5
PGA_scaffold_5	32000000	33000000	17
PGA_scaffold_5	33000000	34000000	12
PGA_scaffold_5	34000000	35000000	11
PGA_scaffold_5	35000000	36000000	12
PGA_scaffold_5	36000000	37000000	6
PGA_scaffold_5	37000000	38000000	6
PGA_scaffold_5	38000000	39000000	28
PGA_scaffold_5	39000000	39318823	12
PGA_scaffold_6	0	1000000	19
PGA_scaffold_6	1000000	2000000	9
PGA_scaffold_6	2000000	3000000	44
PGA_scaffold_6	3000000	4000000	9
PGA_scaffold_6	4000000	5000000	12
PGA_scaffold_6	5000000	6000000	17
PGA_scaffold_6	6000000	7000000	29
PGA_scaffold_6	7000000	8000000	20
PGA_scaffold_6	8000000	9000000	19
PGA_scaffold_6	9000000	10000000	9
PGA_scaffold_6	10000000	11000000	8
PGA_scaffold_6	11000000	12000000	18
PGA_scaffold_6	12000000	13000000	25
PGA_scaffold_6	13000000	14000000	16
PGA_scaffold_6	14000000	15000000	17
PGA_scaffold_6	15000000	16000000	31
PGA_scaffold_6	16000000	17000000	30
PGA_scaffold_6	17000000	18000000	36
PGA_scaffold_6	18000000	19000000	38
PGA_scaffold_6	19000000	20000000	41
PGA_scaffold_6	20000000	21000000	38
PGA_scaffold_6	21000000	22000000	47
PGA_scaffold_6	22000000	23000000	36
PGA_scaffold_6	23000000	24000000	45
PGA_scaffold_6	24000000	25000000	38
PGA_scaffold_6	25000000	26000000	53
PGA_scaffold_6	26000000	27000000	36
PGA_scaffold_6	27000000	28000000	53
PGA_scaffold_6	28000000	29000000	42
PGA_scaffold_6	29000000	30000000	42
PGA_scaffold_6	30000000	31000000	44
PGA_scaffold_6	31000000	32000000	58
PGA_scaffold_6	32000000	33000000	47
PGA_scaffold_6	33000000	34000000	44
PGA_scaffold_6	34000000	35000000	51
PGA_scaffold_6	35000000	36000000	51
PGA_scaffold_6	36000000	37000000	48
PGA_scaffold_6	37000000	38000000	28
PGA_scaffold_6	38000000	39000000	31
PGA_scaffold_6	39000000	40000000	35
PGA_scaffold_6	40000000	41000000	36
PGA_scaffold_6	41000000	42000000	33
PGA_scaffold_6	42000000	43000000	38
PGA_scaffold_6	43000000	44000000	41
PGA_scaffold_6	44000000	44333340	10
PGA_scaffold_7	0	1000000	12
PGA_scaffold_7	1000000	2000000	11
PGA_scaffold_7	2000000	3000000	7
PGA_scaffold_7	3000000	4000000	21
PGA_scaffold_7	4000000	5000000	11
PGA_scaffold_7	5000000	6000000	11
PGA_scaffold_7	6000000	7000000	16
PGA_scaffold_7	7000000	8000000	17
PGA_scaffold_7	8000000	9000000	32
PGA_scaffold_7	9000000	10000000	21
PGA_scaffold_7	10000000	11000000	12
PGA_scaffold_7	11000000	12000000	15
PGA_scaffold_7	12000000	13000000	9
PGA_scaffold_7	13000000	14000000	39
PGA_scaffold_7	14000000	15000000	35
PGA_scaffold_7	15000000	16000000	43
PGA_scaffold_7	16000000	17000000	47
PGA_scaffold_7	17000000	18000000	52
PGA_scaffold_7	18000000	19000000	38
PGA_scaffold_7	19000000	20000000	30
PGA_scaffold_7	20000000	21000000	39
PGA_scaffold_7	21000000	22000000	21
PGA_scaffold_7	22000000	23000000	43
PGA_scaffold_7	23000000	24000000	40
PGA_scaffold_7	24000000	25000000	41
PGA_scaffold_7	25000000	26000000	27
PGA_scaffold_7	26000000	27000000	30
PGA_scaffold_7	27000000	28000000	41
PGA_scaffold_7	28000000	29000000	49
PGA_scaffold_7	29000000	30000000	25
PGA_scaffold_7	30000000	31000000	61
PGA_scaffold_7	31000000	32000000	42
PGA_scaffold_7	32000000	33000000	63
PGA_scaffold_7	33000000	34000000	44
PGA_scaffold_7	34000000	35000000	53
PGA_scaffold_7	35000000	36000000	58
PGA_scaffold_7	36000000	37000000	53
PGA_scaffold_7	37000000	38000000	50
PGA_scaffold_7	38000000	39000000	58
PGA_scaffold_7	39000000	40000000	50
PGA_scaffold_7	40000000	41000000	44
PGA_scaffold_7	41000000	42000000	46
PGA_scaffold_7	42000000	43000000	43
PGA_scaffold_7	43000000	44000000	46
PGA_scaffold_7	44000000	45000000	58
PGA_scaffold_7	45000000	46000000	54
PGA_scaffold_7	46000000	47000000	55
PGA_scaffold_7	47000000	48000000	52
PGA_scaffold_7	48000000	49000000	35
PGA_scaffold_7	49000000	50000000	77
PGA_scaffold_7	50000000	51000000	32
PGA_scaffold_7	51000000	52000000	37
PGA_scaffold_7	52000000	53000000	48
PGA_scaffold_7	53000000	54000000	42
PGA_scaffold_7	54000000	54024499	2
PGA_scaffold_8	0	1000000	42
PGA_scaffold_8	1000000	2000000	43
PGA_scaffold_8	2000000	3000000	14
PGA_scaffold_8	3000000	4000000	24
PGA_scaffold_8	4000000	5000000	12
PGA_scaffold_8	5000000	6000000	11
PGA_scaffold_8	6000000	7000000	29
PGA_scaffold_8	7000000	8000000	10
PGA_scaffold_8	8000000	9000000	14
PGA_scaffold_8	9000000	10000000	18
PGA_scaffold_8	10000000	11000000	26
PGA_scaffold_8	11000000	12000000	49
PGA_scaffold_8	12000000	13000000	34
PGA_scaffold_8	13000000	14000000	29
PGA_scaffold_8	14000000	15000000	36
PGA_scaffold_8	15000000	16000000	10
PGA_scaffold_8	16000000	17000000	7
PGA_scaffold_8	17000000	18000000	23
PGA_scaffold_8	18000000	19000000	32
PGA_scaffold_8	19000000	20000000	58
PGA_scaffold_8	20000000	21000000	35
PGA_scaffold_8	21000000	22000000	42
PGA_scaffold_8	22000000	23000000	37
PGA_scaffold_8	23000000	24000000	20
PGA_scaffold_8	24000000	25000000	47
PGA_scaffold_8	25000000	26000000	32
PGA_scaffold_8	26000000	27000000	62
PGA_scaffold_8	27000000	28000000	40
PGA_scaffold_8	28000000	29000000	48
PGA_scaffold_8	29000000	30000000	48
PGA_scaffold_8	30000000	31000000	36
PGA_scaffold_8	31000000	32000000	57
PGA_scaffold_8	32000000	33000000	42
PGA_scaffold_8	33000000	34000000	36
PGA_scaffold_8	34000000	35000000	57
PGA_scaffold_8	35000000	36000000	46
PGA_scaffold_8	36000000	37000000	44
PGA_scaffold_8	37000000	38000000	41
PGA_scaffold_8	38000000	39000000	44
PGA_scaffold_8	39000000	40000000	51
PGA_scaffold_8	40000000	41000000	55
PGA_scaffold_8	41000000	42000000	58
PGA_scaffold_8	42000000	43000000	44
PGA_scaffold_8	43000000	44000000	45
PGA_scaffold_8	44000000	45000000	51
PGA_scaffold_8	45000000	46000000	42
PGA_scaffold_8	46000000	47000000	50
PGA_scaffold_8	47000000	48000000	38
PGA_scaffold_8	48000000	49000000	36
PGA_scaffold_8	49000000	50000000	30
PGA_scaffold_8	50000000	51000000	28
PGA_scaffold_8	51000000	52000000	29
PGA_scaffold_8	52000000	52311697	18
PGA_scaffold_9	0	1000000	22
PGA_scaffold_9	1000000	2000000	21
PGA_scaffold_9	2000000	3000000	9
PGA_scaffold_9	3000000	4000000	10
PGA_scaffold_9	4000000	5000000	14
PGA_scaffold_9	5000000	6000000	9
PGA_scaffold_9	6000000	7000000	24
PGA_scaffold_9	7000000	8000000	17
PGA_scaffold_9	8000000	9000000	20
PGA_scaffold_9	9000000	10000000	33
PGA_scaffold_9	10000000	11000000	18
PGA_scaffold_9	11000000	12000000	18
PGA_scaffold_9	12000000	13000000	11
PGA_scaffold_9	13000000	14000000	29
PGA_scaffold_9	14000000	15000000	12
PGA_scaffold_9	15000000	16000000	14
PGA_scaffold_9	16000000	17000000	40
PGA_scaffold_9	17000000	18000000	24
PGA_scaffold_9	18000000	19000000	30
PGA_scaffold_9	19000000	20000000	33
PGA_scaffold_9	20000000	21000000	32
PGA_scaffold_9	21000000	22000000	42
PGA_scaffold_9	22000000	23000000	22
PGA_scaffold_9	23000000	24000000	36
PGA_scaffold_9	24000000	25000000	46
PGA_scaffold_9	25000000	26000000	31
PGA_scaffold_9	26000000	27000000	38
PGA_scaffold_9	27000000	28000000	43
PGA_scaffold_9	28000000	29000000	43
PGA_scaffold_9	29000000	30000000	57
PGA_scaffold_9	30000000	31000000	29
PGA_scaffold_9	31000000	32000000	37
PGA_scaffold_9	32000000	33000000	51
PGA_scaffold_9	33000000	34000000	67
PGA_scaffold_9	34000000	35000000	50
PGA_scaffold_9	35000000	36000000	43
PGA_scaffold_9	36000000	37000000	42
PGA_scaffold_9	37000000	38000000	40
PGA_scaffold_9	38000000	39000000	47
PGA_scaffold_9	39000000	40000000	52
PGA_scaffold_9	40000000	41000000	25
PGA_scaffold_9	41000000	42000000	31
PGA_scaffold_9	42000000	43000000	53
PGA_scaffold_9	43000000	44000000	57
PGA_scaffold_9	44000000	45000000	48
PGA_scaffold_9	45000000	46000000	25
PGA_scaffold_9	46000000	47000000	49
PGA_scaffold_9	47000000	48000000	58
PGA_scaffold_9	48000000	49000000	69
PGA_scaffold_9	49000000	50000000	40
PGA_scaffold_9	50000000	51000000	43
PGA_scaffold_9	51000000	52000000	26
PGA_scaffold_9	52000000	53000000	38
PGA_scaffold_9	53000000	54000000	19
PGA_scaffold_9	54000000	55000000	9
PGA_scaffold_9	55000000	56000000	17
PGA_scaffold_9	56000000	57000000	32
PGA_scaffold_9	57000000	58000000	27
PGA_scaffold_9	58000000	59000000	33
PGA_scaffold_9	59000000	60000000	42
PGA_scaffold_9	60000000	61000000	42
PGA_scaffold_9	61000000	62000000	29
PGA_scaffold_9	62000000	63000000	37
PGA_scaffold_9	63000000	64000000	32
PGA_scaffold_9	64000000	65000000	56
PGA_scaffold_9	65000000	66000000	40
PGA_scaffold_9	66000000	67000000	46
PGA_scaffold_9	67000000	68000000	46
PGA_scaffold_9	68000000	69000000	57
PGA_scaffold_9	69000000	69613783	29
