# Supplementary material for: Buxus and Tetracentron genomes help resolve eudicot genome history
Source: Nat Commun. 2022 Feb 2;13:643. doi: 10.1038/s41467-022-28312-w (PMC8810787; doi:10.1038/s41467-022-28312-w)
Supplement: Supplementary file 13 — Source Data [file 41467_2022_28312_MOESM13_ESM.zip › Source Data/Fig1c_buxus.buxus.ks.blocks.txt]

###
BUSI_000246-RA	BUSI_000461-RA	0.3643
BUSI_000246-RA	BUSI_000482-RA	0.3643
BUSI_000263-RA	BUSI_000461-RA	0.1473
BUSI_000263-RA	BUSI_000482-RA	0.1473
BUSI_000264-RA	BUSI_000462-RA	1.1654
BUSI_000266-RA	BUSI_000495-RA	0.0966
###
BUSI_000111-RA	BUSI_002153-RA	0.5146
BUSI_000112-RA	BUSI_002142-RA	0.287
BUSI_000113-RA	BUSI_002151-RA	1.283
BUSI_000116-RA	BUSI_002134-RA	0.405
###
BUSI_002285-RA	BUSI_002418-RA	0.3634
BUSI_002287-RA	BUSI_002420-RA	0.1308
BUSI_002290-RA	BUSI_002422-RA	0.0318
BUSI_002291-RA	BUSI_002424-RA	0.2077
###
BUSI_001685-RA	BUSI_012829-RA	0.6211
BUSI_001688-RA	BUSI_012828-RA	1.0142
BUSI_001693-RA	BUSI_012827-RA	0.618
BUSI_001695-RA	BUSI_012826-RA	0.7668
BUSI_001696-RA	BUSI_012825-RA	0.6523
BUSI_001697-RA	BUSI_012823-RA	1.0782
###
BUSI_001435-RA	BUSI_012874-RA	0.2264
BUSI_001438-RA	BUSI_012886-RA	1.7349
BUSI_001439-RA	BUSI_012879-RA	0.1418
BUSI_001440-RA	BUSI_012880-RA	0.1205
###
BUSI_001157-RA	BUSI_004164-RA	0.7196
BUSI_001158-RA	BUSI_004160-RA	0.598
BUSI_001160-RA	BUSI_004157-RA	0.6204
BUSI_001163-RA	BUSI_004156-RA	0.61
BUSI_001169-RA	BUSI_004147-RA	0.6512
BUSI_001170-RA	BUSI_004149-RA	3.0923
BUSI_001171-RA	BUSI_004139-RA	1.1844
BUSI_001172-RA	BUSI_004138-RA	0.8437
BUSI_001173-RA	BUSI_004135-RA	0.8207
BUSI_001179-RA	BUSI_004133-RA	0.793
BUSI_001182-RA	BUSI_004128-RA	1.0038
BUSI_001190-RA	BUSI_004133-RA	0.6325
BUSI_001193-RA	BUSI_004129-RA	1.0211
BUSI_001194-RA	BUSI_004128-RA	1.0547
BUSI_001198-RA	BUSI_004124-RA	0.8659
BUSI_001199-RA	BUSI_004123-RA	0.5858
BUSI_001200-RA	BUSI_004117-RA	0.8829
BUSI_001206-RA	BUSI_004112-RA	2.7571
BUSI_001213-RA	BUSI_004107-RA	0.93
BUSI_001216-RA	BUSI_004106-RA	1.0534
###
BUSI_000869-RA	BUSI_004455-RA	0.5562
BUSI_000874-RA	BUSI_004452-RA	1.0116
BUSI_000876-RA	BUSI_004445-RA	0.7091
BUSI_000878-RA	BUSI_004443-RA	1.5591
BUSI_000881-RA	BUSI_004442-RA	0.7028
BUSI_000890-RA	BUSI_004439-RA	0.7127
BUSI_000894-RA	BUSI_004434-RA	0.7775
BUSI_000903-RA	BUSI_004429-RA	0.8506
BUSI_000904-RA	BUSI_004428-RA	0.7667
BUSI_000907-RA	BUSI_004427-RA	1.7219
BUSI_000912-RA	BUSI_004407-RA	0.766
BUSI_000914-RA	BUSI_004403-RA	1.1285
BUSI_000915-RA	BUSI_004397-RA	0.5843
BUSI_000916-RA	BUSI_004396-RA	0.9824
BUSI_000917-RA	BUSI_004395-RA	0.8156
BUSI_000918-RA	BUSI_004392-RA	0.746
BUSI_000919-RA	BUSI_004391-RA	0.9991
BUSI_000920-RA	BUSI_004390-RA	0.749
BUSI_000921-RA	BUSI_004385-RA	1.1803
BUSI_000922-RA	BUSI_004382-RA	0.7955
BUSI_000927-RA	BUSI_004379-RA	2.8066
BUSI_000928-RA	BUSI_004378-RA	0.6659
BUSI_000930-RA	BUSI_004368-RA	0.8251
BUSI_000934-RA	BUSI_004360-RA	0.7727
BUSI_000937-RA	BUSI_004345-RA	1.2289
BUSI_000939-RA	BUSI_004344-RA	0.6852
BUSI_000945-RA	BUSI_004350-RA	0.599
BUSI_000946-RA	BUSI_004349-RA	0.6885
BUSI_000948-RA	BUSI_004347-RA	1.0319
BUSI_000950-RA	BUSI_004345-RA	0.9506
BUSI_000952-RA	BUSI_004344-RA	0.6155
BUSI_000955-RA	BUSI_004342-RA	1.8265
BUSI_000956-RA	BUSI_004338-RA	0.8765
BUSI_000957-RA	BUSI_004337-RA	0.6159
BUSI_000964-RA	BUSI_004327-RA	0.9137
BUSI_000966-RA	BUSI_004320-RA	2.636
BUSI_000969-RA	BUSI_004315-RA	1.3785
BUSI_000974-RA	BUSI_004313-RA	0.6632
BUSI_000976-RA	BUSI_004312-RA	0.6401
BUSI_000985-RA	BUSI_004313-RA	0.6732
BUSI_000987-RA	BUSI_004312-RA	1.856
BUSI_001001-RA	BUSI_004303-RA	0.6449
BUSI_001003-RA	BUSI_004302-RA	1.3706
BUSI_001006-RA	BUSI_004301-RA	1.2708
BUSI_001018-RA	BUSI_004295-RA	1.2802
BUSI_001020-RA	BUSI_004292-RA	0.9328
BUSI_001021-RA	BUSI_004290-RA	1.4485
BUSI_001022-RA	BUSI_004289-RA	0.6912
BUSI_001024-RA	BUSI_004282-RA	1.2303
BUSI_001033-RA	BUSI_004275-RA	0.538
BUSI_001036-RA	BUSI_004273-RA	0.7236
BUSI_001038-RA	BUSI_004268-RA	3.4899
###
BUSI_001314-RA	BUSI_003988-RA	1.9438
BUSI_001315-RA	BUSI_003989-RA	1.2784
BUSI_001316-RA	BUSI_003990-RA	1.4413
BUSI_001326-RA	BUSI_003998-RA	0.5786
BUSI_001339-RA	BUSI_004011-RA	0.7266
BUSI_001340-RA	BUSI_004013-RA	0.9745
BUSI_001347-RA	BUSI_004014-RA	1.1713
###
BUSI_001910-RA	BUSI_003325-RA	0.6454
BUSI_001911-RA	BUSI_003327-RA	0.8543
BUSI_001913-RA	BUSI_003334-RA	0.7817
BUSI_001918-RA	BUSI_003339-RA	0.8221
###
BUSI_000670-RA	BUSI_004510-RA	1.1405
BUSI_000673-RA	BUSI_004512-RA	1.315
BUSI_000675-RA	BUSI_004516-RA	0.7815
BUSI_000689-RA	BUSI_004530-RA	1.4858
BUSI_000692-RA	BUSI_004532-RA	0.5651
BUSI_000697-RA	BUSI_004537-RA	0.9367
BUSI_000699-RA	BUSI_004538-RA	0.6642
BUSI_000706-RA	BUSI_004541-RA	0.9665
BUSI_000714-RA	BUSI_004537-RA	1.0426
BUSI_000716-RA	BUSI_004538-RA	0.593
BUSI_000721-RA	BUSI_004540-RA	0.8873
BUSI_000728-RA	BUSI_004555-RA	1.2766
BUSI_000730-RA	BUSI_004557-RA	0.952
###
BUSI_001448-RA	BUSI_003900-RA	0.6401
BUSI_001456-RA	BUSI_003888-RA	0.8559
BUSI_001464-RA	BUSI_003884-RA	0.7324
BUSI_001466-RA	BUSI_003882-RA	0.7005
BUSI_001467-RA	BUSI_003883-RA	0.7558
BUSI_001481-RA	BUSI_003879-RA	1.5773
BUSI_001485-RA	BUSI_003869-RA	1.0238
###
BUSI_001369-RA	BUSI_004023-RA	0.5335
BUSI_001381-RA	BUSI_004028-RA	0.7423
BUSI_001383-RA	BUSI_004038-RA	0.8262
BUSI_001385-RA	BUSI_004047-RA	1.1486
BUSI_001390-RA	BUSI_004049-RA	1.1352
BUSI_001396-RA	BUSI_004056-RA	0.7203
BUSI_001401-RA	BUSI_004058-RA	0.5665
BUSI_001405-RA	BUSI_004061-RA	0.718
BUSI_001407-RA	BUSI_004062-RA	0.924
BUSI_001409-RA	BUSI_004079-RA	0.8843
BUSI_001411-RA	BUSI_004078-RA	1.2931
BUSI_001417-RA	BUSI_004075-RA	1.7696
BUSI_001423-RA	BUSI_004071-RA	0.9735
BUSI_001424-RA	BUSI_004069-RA	0.8316
###
BUSI_001824-RA	BUSI_003164-RA	2.1966
BUSI_001831-RA	BUSI_003168-RA	0.83
BUSI_001836-RA	BUSI_003170-RA	0.5834
BUSI_001839-RA	BUSI_003162-RA	1.0285
###
BUSI_001623-RA	BUSI_003503-RA	1.4347
BUSI_001630-RA	BUSI_003510-RA	0.6832
BUSI_001631-RA	BUSI_003511-RA	0.7323
BUSI_001632-RA	BUSI_003512-RA	0.8252
BUSI_001634-RA	BUSI_003513-RA	1.3108
BUSI_001636-RA	BUSI_003541-RA	0.6849
BUSI_001637-RA	BUSI_003532-RA	0.7287
BUSI_001638-RA	BUSI_003531-RA	1.4192
BUSI_001644-RA	BUSI_003526-RA	0.9281
BUSI_001649-RA	BUSI_003522-RA	0.8062
BUSI_001654-RA	BUSI_003548-RA	0.8088
BUSI_001655-RA	BUSI_003549-RA	1.0412
BUSI_001664-RA	BUSI_003560-RA	0.848
BUSI_001673-RA	BUSI_003569-RA	1.1118
###
BUSI_001769-RA	BUSI_003420-RA	0.8804
BUSI_001773-RA	BUSI_003418-RA	0.6029
BUSI_001774-RA	BUSI_003403-RA	0.6162
BUSI_001775-RA	BUSI_003401-RA	0.9
BUSI_001778-RA	BUSI_003394-RA	1.1495
BUSI_001781-RA	BUSI_003391-RA	0.6105
BUSI_001798-RA	BUSI_003377-RA	0.8832
BUSI_001801-RA	BUSI_003374-RA	0.7413
BUSI_001802-RA	BUSI_003370-RA	1.7184
###
BUSI_001226-RA	BUSI_003911-RA	0.91
BUSI_001227-RA	BUSI_003910-RA	0.7722
BUSI_001229-RA	BUSI_003919-RA	0.8618
BUSI_001230-RA	BUSI_003922-RA	0.7784
BUSI_001232-RA	BUSI_003928-RA	0.6534
BUSI_001234-RA	BUSI_003930-RA	4.0904
BUSI_001237-RA	BUSI_003931-RA	0.8253
BUSI_001250-RA	BUSI_003940-RA	0.6432
BUSI_001255-RA	BUSI_003936-RA	0.9026
BUSI_001257-RA	BUSI_003935-RA	0.5961
BUSI_001266-RA	BUSI_003933-RA	0.8206
BUSI_001267-RA	BUSI_003932-RA	1.015
BUSI_001281-RA	BUSI_003947-RA	0.8664
BUSI_001291-RA	BUSI_003953-RA	1.0239
BUSI_001293-RA	BUSI_003955-RA	0.6476
BUSI_001295-RA	BUSI_003956-RA	0.7765
BUSI_001297-RA	BUSI_003958-RA	1.2396
###
BUSI_000751-RA	BUSI_004565-RA	2.3392
BUSI_000760-RA	BUSI_004569-RA	0.7852
BUSI_000761-RA	BUSI_004570-RA	0.8054
BUSI_000763-RA	BUSI_004604-RA	0.9919
BUSI_000766-RA	BUSI_004597-RA	0.7966
BUSI_000767-RA	BUSI_004596-RA	1.4006
BUSI_000768-RA	BUSI_004594-RA	1.26
BUSI_000779-RA	BUSI_004591-RA	1.1424
BUSI_000781-RA	BUSI_004587-RA	0.7226
BUSI_000789-RA	BUSI_004579-RA	0.7906
BUSI_000799-RA	BUSI_004574-RA	0.8468
###
BUSI_001521-RA	BUSI_003794-RA	0.6318
BUSI_001524-RA	BUSI_003790-RA	1.1332
BUSI_001526-RA	BUSI_003789-RA	0.8628
BUSI_001538-RA	BUSI_003773-RA	1.5246
BUSI_001540-RA	BUSI_003767-RA	0.6084
BUSI_001544-RA	BUSI_003764-RA	0.9662
###
BUSI_000615-RA	BUSI_004769-RA	1.5666
BUSI_000615-RA	BUSI_004795-RA	1.5666
BUSI_000616-RA	BUSI_004770-RA	0.7809
BUSI_000616-RA	BUSI_004794-RA	0.7809
BUSI_000624-RA	BUSI_004790-RA	0.7651
BUSI_000628-RA	BUSI_004776-RA	0.8152
BUSI_000631-RA	BUSI_004777-RA	3.3451
BUSI_000636-RA	BUSI_004780-RA	0.5248
BUSI_000641-RA	BUSI_004787-RA	0.5058
BUSI_000650-RA	BUSI_004782-RA	0.8857
BUSI_000653-RA	BUSI_004783-RA	0.8762
###
BUSI_001102-RA	BUSI_004171-RA	0.5311
BUSI_001104-RA	BUSI_004176-RA	0.831
BUSI_001105-RA	BUSI_004178-RA	0.4655
BUSI_001108-RA	BUSI_004180-RA	1.4059
BUSI_001112-RA	BUSI_004185-RA	1.1246
BUSI_001113-RA	BUSI_004184-RA	0.928
BUSI_001116-RA	BUSI_004195-RA	0.8556
BUSI_001124-RA	BUSI_004188-RA	0.7044
BUSI_001125-RA	BUSI_004187-RA	1.1435
BUSI_001126-RA	BUSI_004186-RA	0.841
BUSI_001129-RA	BUSI_004209-RA	0.9287
BUSI_001133-RA	BUSI_004214-RA	0.6864
BUSI_001134-RA	BUSI_004222-RA	0.7387
BUSI_001136-RA	BUSI_004225-RA	0.6881
BUSI_001138-RA	BUSI_004226-RA	0.6941
BUSI_001140-RA	BUSI_004231-RA	2.5107
###
BUSI_000002-RA	BUSI_004087-RA	1.1761
BUSI_000005-RA	BUSI_004081-RA	1.2986
BUSI_000007-RA	BUSI_004079-RA	1.0613
BUSI_000010-RA	BUSI_004078-RA	1.2335
###
BUSI_001068-RA	BUSI_004248-RA	0.5731
BUSI_001070-RA	BUSI_004241-RA	0.5978
BUSI_001079-RA	BUSI_004240-RA	0.9811
BUSI_001081-RA	BUSI_004239-RA	1.2198
BUSI_001085-RA	BUSI_004235-RA	0.762
BUSI_001095-RA	BUSI_004232-RA	3.5745
BUSI_001099-RA	BUSI_004231-RA	2.5698
###
BUSI_002010-RA	BUSI_004804-RA	0.7704
BUSI_002011-RA	BUSI_004806-RA	1.3387
BUSI_002012-RA	BUSI_004808-RA	0.5995
BUSI_002015-RA	BUSI_004820-RA	1.2264
###
BUSI_000801-RA	BUSI_004496-RA	0.0797
BUSI_000805-RA	BUSI_004500-RA	0.0353
BUSI_000806-RA	BUSI_004501-RA	0.1304
BUSI_000808-RA	BUSI_004497-RA	0.5225
BUSI_000826-RA	BUSI_004483-RA	0.7936
BUSI_000828-RA	BUSI_004478-RA	1.7325
BUSI_000831-RA	BUSI_004477-RA	0.7644
BUSI_000836-RA	BUSI_004473-RA	0.676
BUSI_000837-RA	BUSI_004470-RA	0.9091
BUSI_000838-RA	BUSI_004469-RA	0.6132
BUSI_000841-RA	BUSI_004464-RA	0.7779
BUSI_000843-RA	BUSI_004462-RA	0.7916
BUSI_000844-RA	BUSI_004461-RA	1.879
BUSI_000845-RA	BUSI_004460-RA	0.7642
###
BUSI_001494-RA	BUSI_003847-RA	4.2299
BUSI_001509-RA	BUSI_003839-RA	1.6265
BUSI_001510-RA	BUSI_003830-RA	1.5622
BUSI_001512-RA	BUSI_003819-RA	0.5182
BUSI_001513-RA	BUSI_003818-RA	0.6835
###
BUSI_001553-RA	BUSI_003739-RA	0.9199
BUSI_001572-RA	BUSI_003726-RA	0.8136
BUSI_001578-RA	BUSI_003710-RA	1.6504
BUSI_001581-RA	BUSI_003709-RA	0.6882
BUSI_001584-RA	BUSI_003708-RA	0.7672
###
BUSI_002737-RA	BUSI_013805-RA	0.2149
BUSI_002740-RA	BUSI_013809-RA	1.6402
BUSI_002741-RA	BUSI_013811-RA	0.2363
BUSI_002742-RA	BUSI_013812-RA	0.0332
###
BUSI_001425-RA	BUSI_006164-RA	1.0532
BUSI_001426-RA	BUSI_006163-RA	0.547
BUSI_001427-RA	BUSI_006155-RA	1.4642
BUSI_001428-RA	BUSI_006154-RA	0.7778
BUSI_001433-RA	BUSI_006150-RA	0.8549
BUSI_001436-RA	BUSI_006148-RA	0.6803
BUSI_001437-RA	BUSI_006146-RA	0.677
BUSI_001441-RA	BUSI_006144-RA	0.7148
BUSI_001442-RA	BUSI_006142-RA	1.7478
###
BUSI_021711-RA	BUSI_021773-RA	0.5547
BUSI_021712-RA	BUSI_021773-RA	0.258
BUSI_021712-RA	BUSI_021799-RA	0.258
BUSI_021723-RA	BUSI_021800-RA	0.2899
BUSI_021729-RA	BUSI_021787-RA	0.1945
BUSI_021729-RA	BUSI_021799-RA	0.1945
BUSI_021731-RA	BUSI_021784-RA	0.3205
BUSI_021741-RA	BUSI_021800-RA	0.1097
###
BUSI_020881-RA	BUSI_021974-RA	0.4802
BUSI_020881-RA	BUSI_021991-RA	0.4802
BUSI_020882-RA	BUSI_021970-RA	0.0995
BUSI_020883-RA	BUSI_021968-RA	3.0245
BUSI_020888-RA	BUSI_021964-RA	0.0517
###
BUSI_018686-RA	BUSI_018913-RA	0.07
BUSI_018687-RA	BUSI_018912-RA	0.5201
BUSI_018690-RA	BUSI_018911-RA	0.0357
BUSI_018691-RA	BUSI_018918-RA	0.0802
BUSI_018709-RA	BUSI_018920-RA	0.3536
###
BUSI_018066-RA	BUSI_018117-RA	0.7502
BUSI_018067-RA	BUSI_018118-RA	0.0885
BUSI_018068-RA	BUSI_018119-RA	0.111
BUSI_018069-RA	BUSI_018120-RA	0.086
BUSI_018070-RA	BUSI_018121-RA	0.1028
###
BUSI_002894-RA	BUSI_002984-RA	0.0433
BUSI_002898-RA	BUSI_002974-RA	0.545
BUSI_002901-RA	BUSI_002970-RA	-0.0
BUSI_002908-RA	BUSI_002979-RA	4.6993
BUSI_002909-RA	BUSI_002967-RA	0.1591
###
BUSI_004767-RA	BUSI_015180-RA	0.1726
BUSI_004771-RA	BUSI_015157-RA	0.4723
BUSI_004771-RA	BUSI_015171-RA	0.4723
BUSI_004773-RA	BUSI_015158-RA	0.0717
BUSI_004778-RA	BUSI_015164-RA	0.0168
BUSI_004785-RA	BUSI_015165-RA	0.0884
BUSI_004790-RA	BUSI_015175-RA	0.1781
BUSI_004792-RA	BUSI_015158-RA	0.6017
BUSI_004792-RA	BUSI_015170-RA	0.6017
BUSI_004793-RA	BUSI_015157-RA	0.4875
BUSI_004793-RA	BUSI_015171-RA	0.4875
BUSI_004796-RA	BUSI_015179-RA	0.033
BUSI_004797-RA	BUSI_015180-RA	0.5503
###
BUSI_011450-RA	BUSI_021426-RA	1.5086
BUSI_011451-RA	BUSI_021425-RA	0.7301
BUSI_011452-RA	BUSI_021423-RA	0.6404
BUSI_011454-RA	BUSI_021422-RA	1.1224
BUSI_011459-RA	BUSI_021421-RA	1.0048
BUSI_011460-RA	BUSI_021419-RA	0.7801
BUSI_011461-RA	BUSI_021418-RA	0.654
BUSI_011465-RA	BUSI_021404-RA	1.0141
###
BUSI_010103-RA	BUSI_013149-RA	0.962
BUSI_010103-RA	BUSI_013160-RA	0.962
BUSI_010109-RA	BUSI_013158-RA	1.1267
BUSI_010114-RA	BUSI_013145-RA	0.856
BUSI_010115-RA	BUSI_013153-RA	0.8976
BUSI_010119-RA	BUSI_013142-RA	0.8165
###
BUSI_009939-RA	BUSI_017241-RA	0.8069
BUSI_009939-RA	BUSI_017252-RA	0.8069
BUSI_009940-RA	BUSI_017242-RA	0.6959
BUSI_009940-RA	BUSI_017253-RA	0.6959
BUSI_009946-RA	BUSI_017257-RA	0.9286
BUSI_009949-RA	BUSI_017258-RA	0.697
BUSI_009953-RA	BUSI_017260-RA	0.6955
BUSI_009957-RA	BUSI_017263-RA	1.1435
BUSI_009960-RA	BUSI_017264-RA	0.8715
BUSI_009964-RA	BUSI_017267-RA	0.6792
BUSI_009966-RA	BUSI_017274-RA	0.5248
BUSI_009972-RA	BUSI_017277-RA	1.0483
BUSI_009976-RA	BUSI_017278-RA	1.0902
BUSI_009984-RA	BUSI_017284-RA	1.0622
BUSI_009992-RA	BUSI_017287-RA	0.7631
BUSI_009993-RA	BUSI_017288-RA	3.884
BUSI_009997-RA	BUSI_017294-RA	0.8744
BUSI_009998-RA	BUSI_017303-RA	0.9128
BUSI_009999-RA	BUSI_017305-RA	0.5396
BUSI_010000-RA	BUSI_017307-RA	0.7621
BUSI_010001-RA	BUSI_017310-RA	0.5657
BUSI_010018-RA	BUSI_017321-RA	1.2287
###
BUSI_010591-RA	BUSI_017777-RA	0.8915
BUSI_010593-RA	BUSI_017774-RA	0.5959
BUSI_010594-RA	BUSI_017772-RA	0.6788
BUSI_010596-RA	BUSI_017771-RA	1.093
BUSI_010598-RA	BUSI_017785-RA	1.1068
BUSI_010599-RA	BUSI_017793-RA	4.467
BUSI_010604-RA	BUSI_017786-RA	0.8542
BUSI_010612-RA	BUSI_017789-RA	0.6945
BUSI_010614-RA	BUSI_017790-RA	0.7817
BUSI_010629-RA	BUSI_017792-RA	0.7144
BUSI_010630-RA	BUSI_017794-RA	1.3638
BUSI_010631-RA	BUSI_017815-RA	2.5916
BUSI_010633-RA	BUSI_017829-RA	2.6682
BUSI_010634-RA	BUSI_017796-RA	1.1352
BUSI_010638-RA	BUSI_017799-RA	0.7581
BUSI_010640-RA	BUSI_017806-RA	0.8728
BUSI_010657-RA	BUSI_017816-RA	0.8392
BUSI_010669-RA	BUSI_017817-RA	0.7806
BUSI_010670-RA	BUSI_017818-RA	0.7832
BUSI_010672-RA	BUSI_017819-RA	0.6011
BUSI_010673-RA	BUSI_017821-RA	1.3184
BUSI_010674-RA	BUSI_017847-RA	0.9607
BUSI_010675-RA	BUSI_017823-RA	1.5565
BUSI_010678-RA	BUSI_017824-RA	1.1608
BUSI_010684-RA	BUSI_017826-RA	0.7597
BUSI_010686-RA	BUSI_017827-RA	1.0741
BUSI_010687-RA	BUSI_017831-RA	0.7365
BUSI_010692-RA	BUSI_017835-RA	0.9308
BUSI_010701-RA	BUSI_017840-RA	0.77
BUSI_010704-RA	BUSI_017829-RA	4.3791
BUSI_010711-RA	BUSI_017843-RA	0.7007
BUSI_010730-RA	BUSI_017850-RA	1.1555
BUSI_010733-RA	BUSI_017852-RA	0.7533
BUSI_010744-RA	BUSI_017853-RA	3.8743
BUSI_010750-RA	BUSI_017858-RA	0.7598
BUSI_010751-RA	BUSI_017859-RA	0.7463
BUSI_010757-RA	BUSI_017861-RA	0.5986
BUSI_010759-RA	BUSI_017864-RA	0.8842
BUSI_010763-RA	BUSI_017867-RA	1.4556
BUSI_010770-RA	BUSI_017881-RA	0.8404
BUSI_010771-RA	BUSI_017882-RA	0.7502
BUSI_010774-RA	BUSI_017883-RA	0.7157
BUSI_010775-RA	BUSI_017885-RA	0.9195
BUSI_010780-RA	BUSI_017891-RA	1.6845
BUSI_010780-RA	BUSI_017911-RA	1.6845
BUSI_010783-RA	BUSI_017892-RA	0.5877
BUSI_010784-RA	BUSI_017895-RA	0.8581
BUSI_010784-RA	BUSI_017915-RA	0.8581
BUSI_010786-RA	BUSI_017896-RA	0.7571
BUSI_010786-RA	BUSI_017916-RA	0.7571
BUSI_010788-RA	BUSI_017923-RA	4.2038
BUSI_010790-RA	BUSI_017927-RA	0.7086
BUSI_010791-RA	BUSI_017935-RA	0.6794
BUSI_010792-RA	BUSI_017934-RA	1.2555
BUSI_010793-RA	BUSI_017933-RA	1.2406
BUSI_010794-RA	BUSI_017930-RA	0.551
BUSI_010797-RA	BUSI_017929-RA	0.7901
BUSI_010798-RA	BUSI_017939-RA	0.5798
BUSI_010803-RA	BUSI_017943-RA	0.7932
BUSI_010806-RA	BUSI_017946-RA	0.82
BUSI_010807-RA	BUSI_017947-RA	0.8007
BUSI_010808-RA	BUSI_017958-RA	0.4724
###
BUSI_010042-RA	BUSI_017321-RA	1.4367
BUSI_010050-RA	BUSI_017331-RA	1.4378
BUSI_010052-RA	BUSI_017332-RA	2.6849
BUSI_010062-RA	BUSI_017336-RA	0.8877
BUSI_010063-RA	BUSI_017337-RA	0.8156
BUSI_010067-RA	BUSI_017339-RA	0.9178
BUSI_010068-RA	BUSI_017340-RA	0.7811
BUSI_010069-RA	BUSI_017341-RA	0.6474
BUSI_010074-RA	BUSI_017351-RA	0.6832
BUSI_010075-RA	BUSI_017352-RA	0.8199
BUSI_010076-RA	BUSI_017353-RA	0.7681
BUSI_010077-RA	BUSI_017356-RA	0.7371
BUSI_010081-RA	BUSI_017362-RA	0.5097
BUSI_010085-RA	BUSI_017367-RA	0.606
BUSI_010090-RA	BUSI_017372-RA	2.0441
BUSI_010092-RA	BUSI_017373-RA	1.0557
BUSI_010101-RA	BUSI_017380-RA	0.8396
###
BUSI_011056-RA	BUSI_018385-RA	0.4979
BUSI_011057-RA	BUSI_018386-RA	0.8463
BUSI_011059-RA	BUSI_018397-RA	0.899
BUSI_011060-RA	BUSI_018398-RA	0.8374
BUSI_011062-RA	BUSI_018401-RA	1.4563
BUSI_011071-RA	BUSI_018408-RA	0.7784
BUSI_011073-RA	BUSI_018412-RA	0.6128
BUSI_011078-RA	BUSI_018413-RA	0.8674
BUSI_011080-RA	BUSI_018422-RA	0.6617
BUSI_011081-RA	BUSI_018423-RA	0.5758
BUSI_011099-RA	BUSI_018438-RA	0.7731
BUSI_011100-RA	BUSI_018456-RA	0.8075
###
BUSI_010904-RA	BUSI_018146-RA	0.8997
BUSI_010907-RA	BUSI_018139-RA	0.6875
BUSI_010908-RA	BUSI_018138-RA	0.786
BUSI_010910-RA	BUSI_018135-RA	0.6036
BUSI_010911-RA	BUSI_018134-RA	1.3302
BUSI_010912-RA	BUSI_018131-RA	1.4658
BUSI_010913-RA	BUSI_018129-RA	0.7301
BUSI_010914-RA	BUSI_018127-RA	0.7625
BUSI_010916-RA	BUSI_018151-RA	0.9826
BUSI_010917-RA	BUSI_018149-RA	0.5512
BUSI_010925-RA	BUSI_018161-RA	0.75
BUSI_010929-RA	BUSI_018165-RA	0.6006
BUSI_010930-RA	BUSI_018166-RA	0.9186
BUSI_010938-RA	BUSI_018186-RA	0.5778
BUSI_010944-RA	BUSI_018201-RA	0.8434
BUSI_010946-RA	BUSI_018202-RA	0.7399
BUSI_010947-RA	BUSI_018204-RA	0.6459
BUSI_010948-RA	BUSI_018205-RA	0.566
BUSI_010950-RA	BUSI_018206-RA	0.8503
BUSI_010954-RA	BUSI_018219-RA	1.0962
BUSI_010967-RA	BUSI_018209-RA	1.329
###
BUSI_010424-RA	BUSI_017604-RA	0.653
BUSI_010428-RA	BUSI_017606-RA	0.8505
BUSI_010429-RA	BUSI_017607-RA	0.6959
BUSI_010431-RA	BUSI_017608-RA	0.7395
BUSI_010433-RA	BUSI_017611-RA	1.1206
BUSI_010434-RA	BUSI_017612-RA	0.9426
BUSI_010435-RA	BUSI_017613-RA	0.7767
BUSI_010443-RA	BUSI_017620-RA	1.2698
BUSI_010445-RA	BUSI_017621-RA	2.5056
BUSI_010447-RA	BUSI_017624-RA	1.1951
BUSI_010448-RA	BUSI_017626-RA	0.7805
BUSI_010449-RA	BUSI_017629-RA	0.6163
BUSI_010449-RA	BUSI_017657-RA	0.6163
BUSI_010450-RA	BUSI_017630-RA	3.3569
BUSI_010450-RA	BUSI_017656-RA	3.3569
BUSI_010454-RA	BUSI_017650-RA	2.1461
BUSI_010459-RA	BUSI_017646-RA	0.5937
BUSI_010465-RA	BUSI_017635-RA	1.2546
BUSI_010467-RA	BUSI_017634-RA	1.0445
BUSI_010470-RA	BUSI_017660-RA	1.1615
BUSI_010472-RA	BUSI_017666-RA	1.1962
BUSI_010483-RA	BUSI_017671-RA	1.6432
BUSI_010489-RA	BUSI_017675-RA	0.9804
BUSI_010493-RA	BUSI_017676-RA	0.9328
BUSI_010502-RA	BUSI_017678-RA	1.3748
BUSI_010503-RA	BUSI_017679-RA	0.7505
BUSI_010508-RA	BUSI_017682-RA	0.5286
BUSI_010509-RA	BUSI_017683-RA	0.44
BUSI_010516-RA	BUSI_017692-RA	1.0013
BUSI_010519-RA	BUSI_017695-RA	1.0235
BUSI_010522-RA	BUSI_017700-RA	0.7564
BUSI_010529-RA	BUSI_017708-RA	3.117
BUSI_010530-RA	BUSI_017711-RA	0.846
BUSI_010535-RA	BUSI_017715-RA	1.2284
BUSI_010542-RA	BUSI_017719-RA	0.7935
BUSI_010544-RA	BUSI_017723-RA	2.0309
BUSI_010548-RA	BUSI_017725-RA	1.1124
BUSI_010551-RA	BUSI_017730-RA	0.9066
BUSI_010560-RA	BUSI_017736-RA	0.791
BUSI_010563-RA	BUSI_017738-RA	0.7199
BUSI_010566-RA	BUSI_017752-RA	1.3168
###
BUSI_010238-RA	BUSI_017458-RA	2.1276
BUSI_010239-RA	BUSI_017457-RA	0.7874
BUSI_010241-RA	BUSI_017444-RA	2.605
BUSI_010241-RA	BUSI_017455-RA	2.605
BUSI_010244-RA	BUSI_017453-RA	0.7244
BUSI_010248-RA	BUSI_017441-RA	0.6016
BUSI_010248-RA	BUSI_017452-RA	0.6016
BUSI_010249-RA	BUSI_017440-RA	0.5284
BUSI_010249-RA	BUSI_017451-RA	0.5284
BUSI_010256-RA	BUSI_017437-RA	0.7209
BUSI_010256-RA	BUSI_017448-RA	0.7209
BUSI_010259-RA	BUSI_017434-RA	1.6266
BUSI_010263-RA	BUSI_017427-RA	0.5523
BUSI_010277-RA	BUSI_017424-RA	3.1318
BUSI_010280-RA	BUSI_017418-RA	0.4964
BUSI_010289-RA	BUSI_017415-RA	1.1063
BUSI_010291-RA	BUSI_017413-RA	0.8754
BUSI_010295-RA	BUSI_017410-RA	2.5733
BUSI_010308-RA	BUSI_017407-RA	0.8746
BUSI_010320-RA	BUSI_017405-RA	0.8483
BUSI_010334-RA	BUSI_017403-RA	0.7173
BUSI_010336-RA	BUSI_017401-RA	1.1232
BUSI_010337-RA	BUSI_017399-RA	0.7959
BUSI_010338-RA	BUSI_017398-RA	0.8333
BUSI_010340-RA	BUSI_017395-RA	1.7735
BUSI_010350-RA	BUSI_017394-RA	0.8348
BUSI_010353-RA	BUSI_017385-RA	0.6181
BUSI_010354-RA	BUSI_017383-RA	1.7343
###
BUSI_010967-RA	BUSI_018243-RA	1.329
BUSI_010971-RA	BUSI_018245-RA	0.4926
BUSI_010973-RA	BUSI_018248-RA	0.759
BUSI_010975-RA	BUSI_018255-RA	0.7379
BUSI_010977-RA	BUSI_018256-RA	2.582
BUSI_010981-RA	BUSI_018267-RA	0.879
BUSI_010984-RA	BUSI_018270-RA	0.7507
BUSI_010991-RA	BUSI_018281-RA	1.0469
BUSI_010992-RA	BUSI_018284-RA	0.5436
BUSI_010993-RA	BUSI_018286-RA	1.268
BUSI_010994-RA	BUSI_018291-RA	2.0833
BUSI_011008-RA	BUSI_018299-RA	1.1398
BUSI_011014-RA	BUSI_018308-RA	0.8863
BUSI_011016-RA	BUSI_018314-RA	1.1307
BUSI_011017-RA	BUSI_018319-RA	1.0007
BUSI_011026-RA	BUSI_018327-RA	1.1241
BUSI_011030-RA	BUSI_018355-RA	0.8358
BUSI_011038-RA	BUSI_018335-RA	1.0375
BUSI_011038-RA	BUSI_018363-RA	1.0375
###
BUSI_010818-RA	BUSI_017982-RA	0.7485
BUSI_010819-RA	BUSI_017997-RA	0.5987
BUSI_010821-RA	BUSI_018003-RA	0.9241
BUSI_010822-RA	BUSI_018007-RA	0.8387
BUSI_010823-RA	BUSI_018008-RA	0.556
BUSI_010832-RA	BUSI_018015-RA	0.9757
BUSI_010839-RA	BUSI_018011-RA	0.8687
BUSI_010844-RA	BUSI_018022-RA	0.7683
BUSI_010846-RA	BUSI_018025-RA	0.8987
BUSI_010848-RA	BUSI_018027-RA	2.2959
BUSI_010849-RA	BUSI_018028-RA	0.6092
BUSI_010850-RA	BUSI_018029-RA	0.8488
BUSI_010851-RA	BUSI_018033-RA	0.7794
BUSI_010853-RA	BUSI_018037-RA	0.843
BUSI_010855-RA	BUSI_018038-RA	1.6161
BUSI_010857-RA	BUSI_018040-RA	0.8083
BUSI_010860-RA	BUSI_018046-RA	0.6622
BUSI_010869-RA	BUSI_018049-RA	0.7545
BUSI_010876-RA	BUSI_018050-RA	0.9448
###
BUSI_010362-RA	BUSI_017522-RA	0.8605
BUSI_010362-RA	BUSI_017537-RA	0.8605
BUSI_010363-RA	BUSI_017524-RA	0.6013
BUSI_010363-RA	BUSI_017539-RA	0.6013
BUSI_010364-RA	BUSI_017527-RA	1.333
BUSI_010364-RA	BUSI_017540-RA	1.333
BUSI_010367-RA	BUSI_017547-RA	0.6875
BUSI_010372-RA	BUSI_017566-RA	1.5067
BUSI_010382-RA	BUSI_017575-RA	0.8274
###
BUSI_009902-RA	BUSI_017214-RA	0.6906
BUSI_009904-RA	BUSI_017212-RA	1.2953
BUSI_009906-RA	BUSI_017208-RA	0.7054
BUSI_009926-RA	BUSI_017198-RA	0.8138
###
BUSI_011247-RA	BUSI_018684-RA	0.6886
BUSI_011257-RA	BUSI_018683-RA	0.7053
BUSI_011258-RA	BUSI_018676-RA	1.4533
BUSI_011277-RA	BUSI_018687-RA	1.8157
BUSI_011284-RA	BUSI_018692-RA	2.4241
###
BUSI_011149-RA	BUSI_018783-RA	0.8989
BUSI_011151-RA	BUSI_018784-RA	0.6419
BUSI_011152-RA	BUSI_018791-RA	1.0045
BUSI_011153-RA	BUSI_018792-RA	0.5045
BUSI_011159-RA	BUSI_018766-RA	0.9533
###
BUSI_010135-RA	BUSI_017518-RA	0.9221
BUSI_010141-RA	BUSI_017514-RA	0.8848
BUSI_010155-RA	BUSI_017500-RA	0.6686
BUSI_010156-RA	BUSI_017498-RA	0.5648
BUSI_010162-RA	BUSI_017494-RA	1.0561
BUSI_010163-RA	BUSI_017492-RA	0.6602
BUSI_010168-RA	BUSI_017490-RA	0.7321
BUSI_010181-RA	BUSI_017470-RA	1.1336
BUSI_010182-RA	BUSI_017471-RA	2.477
BUSI_010188-RA	BUSI_017485-RA	1.558
###
BUSI_009822-RA	BUSI_017173-RA	0.6593
BUSI_009831-RA	BUSI_017176-RA	0.6872
BUSI_009840-RA	BUSI_017185-RA	2.1789
BUSI_009841-RA	BUSI_017186-RA	0.6909
BUSI_009858-RA	BUSI_017190-RA	0.548
BUSI_009877-RA	BUSI_017193-RA	0.8613
BUSI_009880-RA	BUSI_017194-RA	0.9221
###
BUSI_010887-RA	BUSI_018088-RA	0.6213
BUSI_010889-RA	BUSI_018091-RA	0.7265
BUSI_010891-RA	BUSI_018093-RA	0.6509
BUSI_010892-RA	BUSI_018094-RA	1.1213
BUSI_010893-RA	BUSI_018097-RA	0.9342
BUSI_010895-RA	BUSI_018100-RA	0.66
BUSI_010896-RA	BUSI_018104-RA	0.5744
BUSI_010897-RA	BUSI_018105-RA	0.7112
BUSI_010898-RA	BUSI_018106-RA	0.9625
###
BUSI_009882-RA	BUSI_008690-RA	0.5362
BUSI_009883-RA	BUSI_008689-RA	0.1363
BUSI_009884-RA	BUSI_008688-RA	0.065
BUSI_009887-RA	BUSI_008685-RA	0.4816
BUSI_009889-RA	BUSI_008684-RA	0.4183
BUSI_009891-RA	BUSI_008682-RA	0.1188
BUSI_009894-RA	BUSI_008674-RA	0.3709
BUSI_009895-RA	BUSI_008675-RA	0.1321
###
BUSI_008569-RA	BUSI_021439-RA	0.6332
BUSI_008574-RA	BUSI_021443-RA	1.6972
BUSI_008584-RA	BUSI_021450-RA	1.5048
BUSI_008587-RA	BUSI_021451-RA	0.625
BUSI_008590-RA	BUSI_021466-RA	0.5061
BUSI_008591-RA	BUSI_021472-RA	1.0214
BUSI_008593-RA	BUSI_021475-RA	0.9238
BUSI_008599-RA	BUSI_021483-RA	0.6808
BUSI_008603-RA	BUSI_021486-RA	0.7354
BUSI_008607-RA	BUSI_021487-RA	0.5747
BUSI_008612-RA	BUSI_021488-RA	0.8887
BUSI_008613-RA	BUSI_021491-RA	1.2605
BUSI_008615-RA	BUSI_021492-RA	0.6376
BUSI_008616-RA	BUSI_021494-RA	0.6419
BUSI_008617-RA	BUSI_021496-RA	0.7684
###
BUSI_008111-RA	BUSI_021177-RA	0.8615
BUSI_008114-RA	BUSI_021187-RA	0.6169
BUSI_008116-RA	BUSI_021192-RA	0.8343
BUSI_008118-RA	BUSI_021198-RA	1.3476
BUSI_008129-RA	BUSI_021199-RA	1.3263
BUSI_008139-RA	BUSI_021203-RA	0.76
BUSI_008151-RA	BUSI_021209-RA	0.7126
BUSI_008156-RA	BUSI_021216-RA	1.1039
BUSI_008171-RA	BUSI_021239-RA	0.6555
BUSI_008173-RA	BUSI_021237-RA	1.1777
BUSI_008174-RA	BUSI_021234-RA	0.9772
BUSI_008175-RA	BUSI_021232-RA	1.3487
BUSI_008181-RA	BUSI_021266-RA	0.5562
BUSI_008185-RA	BUSI_021259-RA	1.1506
BUSI_008187-RA	BUSI_021258-RA	1.2631
BUSI_008197-RA	BUSI_021252-RA	0.794
BUSI_008201-RA	BUSI_021246-RA	0.9066
BUSI_008202-RA	BUSI_021245-RA	0.7353
###
BUSI_008394-RA	BUSI_021273-RA	2.394
BUSI_008397-RA	BUSI_021272-RA	0.577
BUSI_008407-RA	BUSI_021286-RA	2.2432
BUSI_008422-RA	BUSI_021289-RA	1.1312
BUSI_008425-RA	BUSI_021283-RA	0.1023
BUSI_008427-RA	BUSI_021295-RA	1.1639
BUSI_008437-RA	BUSI_021298-RA	1.2496
BUSI_008438-RA	BUSI_021299-RA	1.0592
BUSI_008439-RA	BUSI_021300-RA	1.0981
BUSI_008442-RA	BUSI_021307-RA	0.5859
BUSI_008443-RA	BUSI_021311-RA	1.2922
BUSI_008452-RA	BUSI_021312-RA	1.7141
BUSI_008456-RA	BUSI_021314-RA	0.8295
BUSI_008457-RA	BUSI_021315-RA	1.0636
BUSI_008458-RA	BUSI_021317-RA	1.238
BUSI_008459-RA	BUSI_021318-RA	0.6714
BUSI_008461-RA	BUSI_021321-RA	0.9264
BUSI_008463-RA	BUSI_021328-RA	0.7144
BUSI_008474-RA	BUSI_021344-RA	0.7804
BUSI_008476-RA	BUSI_021345-RA	0.7329
###
BUSI_008010-RA	BUSI_021061-RA	0.8319
BUSI_008011-RA	BUSI_021065-RA	0.8538
BUSI_008012-RA	BUSI_021066-RA	0.9424
BUSI_008016-RA	BUSI_021072-RA	1.4655
BUSI_008017-RA	BUSI_021073-RA	1.7735
BUSI_008022-RA	BUSI_021074-RA	0.6319
BUSI_008024-RA	BUSI_021076-RA	0.8766
BUSI_008032-RA	BUSI_021080-RA	0.5773
BUSI_008034-RA	BUSI_021084-RA	1.4204
BUSI_008036-RA	BUSI_021088-RA	1.1788
BUSI_008038-RA	BUSI_021100-RA	1.0963
BUSI_008044-RA	BUSI_021105-RA	0.8619
BUSI_008049-RA	BUSI_021110-RA	0.6527
BUSI_008053-RA	BUSI_021127-RA	0.6309
BUSI_008059-RA	BUSI_021133-RA	1.0236
BUSI_008062-RA	BUSI_021144-RA	1.2787
BUSI_008070-RA	BUSI_021138-RA	0.82
BUSI_008071-RA	BUSI_021137-RA	0.8839
BUSI_008072-RA	BUSI_021136-RA	1.3067
BUSI_008074-RA	BUSI_021146-RA	0.7265
BUSI_008075-RA	BUSI_021147-RA	0.8411
BUSI_008083-RA	BUSI_021167-RA	1.2243
BUSI_008086-RA	BUSI_021171-RA	0.7562
###
BUSI_008325-RA	BUSI_021549-RA	0.7593
BUSI_008331-RA	BUSI_021533-RA	0.8268
BUSI_008332-RA	BUSI_021532-RA	0.8365
BUSI_008342-RA	BUSI_021545-RA	1.5107
BUSI_008350-RA	BUSI_021512-RA	0.9158
BUSI_008350-RA	BUSI_021530-RA	0.9158
BUSI_008351-RA	BUSI_021529-RA	0.7563
###
BUSI_008513-RA	BUSI_021355-RA	1.2055
BUSI_008515-RA	BUSI_021356-RA	1.6125
BUSI_008523-RA	BUSI_021358-RA	0.8924
BUSI_008524-RA	BUSI_021359-RA	0.7964
BUSI_008525-RA	BUSI_021360-RA	1.4095
BUSI_008526-RA	BUSI_021362-RA	0.769
BUSI_008540-RA	BUSI_021375-RA	0.8021
BUSI_008547-RA	BUSI_021374-RA	1.9199
BUSI_008547-RA	BUSI_021385-RA	1.9199
BUSI_008548-RA	BUSI_021384-RA	0.6657
BUSI_008552-RA	BUSI_021381-RA	0.929
BUSI_008560-RA	BUSI_021367-RA	0.9875
###
BUSI_008691-RA	BUSI_021961-RA	0.6715
BUSI_008702-RA	BUSI_021962-RA	1.2249
BUSI_008708-RA	BUSI_021943-RA	0.8023
BUSI_008711-RA	BUSI_021942-RA	1.014
BUSI_008712-RA	BUSI_021939-RA	4.5964
BUSI_008713-RA	BUSI_021937-RA	1.0105
###
BUSI_007899-RA	BUSI_020895-RA	1.1476
BUSI_007900-RA	BUSI_020896-RA	0.753
BUSI_007912-RA	BUSI_020914-RA	0.6943
BUSI_007913-RA	BUSI_020915-RA	1.0754
BUSI_007914-RA	BUSI_020916-RA	0.5435
BUSI_007916-RA	BUSI_020917-RA	0.5994
BUSI_007918-RA	BUSI_020929-RA	1.2094
BUSI_007919-RA	BUSI_020931-RA	1.7207
BUSI_007926-RA	BUSI_020939-RA	1.727
BUSI_007941-RA	BUSI_020950-RA	1.2804
BUSI_007943-RA	BUSI_020948-RA	0.6532
BUSI_007946-RA	BUSI_020947-RA	0.6056
BUSI_007948-RA	BUSI_020946-RA	1.2641
BUSI_007952-RA	BUSI_020941-RA	0.7504
BUSI_007954-RA	BUSI_020940-RA	0.5873
BUSI_007955-RA	BUSI_020969-RA	0.9127
BUSI_007961-RA	BUSI_020973-RA	0.5303
BUSI_007967-RA	BUSI_020979-RA	0.6526
BUSI_007968-RA	BUSI_020981-RA	0.9508
BUSI_007971-RA	BUSI_020983-RA	0.7856
BUSI_007972-RA	BUSI_020984-RA	0.7098
BUSI_007976-RA	BUSI_021000-RA	0.7284
BUSI_007977-RA	BUSI_021002-RA	0.6392
BUSI_007980-RA	BUSI_021012-RA	0.6071
BUSI_007988-RA	BUSI_021017-RA	0.6818
BUSI_007990-RA	BUSI_021020-RA	1.4703
BUSI_007994-RA	BUSI_021026-RA	0.6847
BUSI_007996-RA	BUSI_021028-RA	0.7473
BUSI_007997-RA	BUSI_021029-RA	0.8666
BUSI_008000-RA	BUSI_021038-RA	0.6859
###
BUSI_008729-RA	BUSI_021845-RA	1.3311
BUSI_008738-RA	BUSI_021839-RA	0.8461
BUSI_008753-RA	BUSI_021838-RA	0.677
BUSI_008757-RA	BUSI_021836-RA	2.2339
BUSI_008760-RA	BUSI_021835-RA	0.7561
###
BUSI_008640-RA	BUSI_021900-RA	0.695
BUSI_008642-RA	BUSI_021896-RA	1.9165
BUSI_008644-RA	BUSI_021894-RA	0.7274
BUSI_008648-RA	BUSI_021892-RA	0.6978
BUSI_008655-RA	BUSI_021888-RA	1.3165
###
BUSI_008227-RA	BUSI_021706-RA	0.8269
BUSI_008231-RA	BUSI_021696-RA	1.1362
BUSI_008233-RA	BUSI_021692-RA	0.7883
BUSI_008237-RA	BUSI_021686-RA	0.812
BUSI_008244-RA	BUSI_021706-RA	0.8408
BUSI_008248-RA	BUSI_021696-RA	1.0936
BUSI_008250-RA	BUSI_021692-RA	0.7862
BUSI_008253-RA	BUSI_021686-RA	0.7754
BUSI_008258-RA	BUSI_021674-RA	1.0496
BUSI_008260-RA	BUSI_021672-RA	0.7653
###
BUSI_008161-RA	BUSI_015703-RA	0.8442
BUSI_008162-RA	BUSI_015705-RA	0.7419
BUSI_008166-RA	BUSI_015706-RA	0.6029
BUSI_008169-RA	BUSI_015708-RA	0.9031
###
BUSI_026124-RA	BUSI_026206-RA	0.0663
BUSI_026128-RA	BUSI_026208-RA	0.2065
BUSI_026128-RA	BUSI_026210-RA	0.2065
BUSI_026131-RA	BUSI_026211-RA	0.4362
BUSI_026148-RA	BUSI_026210-RA	0.3877
BUSI_026148-RA	BUSI_026227-RA	0.3877
###
BUSI_026855-RA	BUSI_019263-RA	1.3455
BUSI_026856-RA	BUSI_019264-RA	0.5854
BUSI_026860-RA	BUSI_019270-RA	3.2858
BUSI_026862-RA	BUSI_019272-RA	1.3245
BUSI_026863-RA	BUSI_019274-RA	0.7959
BUSI_026870-RA	BUSI_019275-RA	0.8268
BUSI_026871-RA	BUSI_019276-RA	1.0842
BUSI_026873-RA	BUSI_019279-RA	0.9567
###
BUSI_026038-RA	BUSI_019794-RA	1.6705
BUSI_026040-RA	BUSI_019792-RA	0.7044
BUSI_026041-RA	BUSI_019790-RA	0.6664
BUSI_026043-RA	BUSI_019789-RA	0.8496
BUSI_026046-RA	BUSI_019778-RA	0.6765
###
BUSI_026253-RA	BUSI_019541-RA	1.0195
BUSI_026271-RA	BUSI_019541-RA	1.0202
BUSI_026273-RA	BUSI_019540-RA	1.3284
BUSI_026275-RA	BUSI_019539-RA	1.2075
BUSI_026287-RA	BUSI_019528-RA	1.4304
BUSI_026288-RA	BUSI_019527-RA	0.7192
BUSI_026297-RA	BUSI_019518-RA	0.8181
BUSI_026301-RA	BUSI_019516-RA	0.8368
BUSI_026308-RA	BUSI_019504-RA	0.846
BUSI_026309-RA	BUSI_019503-RA	0.7926
BUSI_026317-RA	BUSI_019487-RA	0.6004
BUSI_026322-RA	BUSI_019483-RA	1.2992
BUSI_026324-RA	BUSI_019479-RA	0.6421
BUSI_026334-RA	BUSI_019472-RA	1.2741
BUSI_026340-RA	BUSI_019469-RA	0.7939
BUSI_026345-RA	BUSI_019468-RA	1.0336
BUSI_026347-RA	BUSI_019465-RA	1.0627
BUSI_026350-RA	BUSI_019457-RA	1.1035
BUSI_026351-RA	BUSI_019454-RA	0.5532
BUSI_026355-RA	BUSI_019451-RA	0.9288
BUSI_026361-RA	BUSI_019450-RA	0.6456
BUSI_026365-RA	BUSI_019439-RA	0.6541
BUSI_026367-RA	BUSI_019438-RA	1.5099
BUSI_026370-RA	BUSI_019430-RA	0.6658
BUSI_026377-RA	BUSI_019428-RA	1.1283
BUSI_026392-RA	BUSI_019413-RA	0.6165
BUSI_026406-RA	BUSI_019402-RA	0.7271
BUSI_026419-RA	BUSI_019402-RA	0.7227
BUSI_026420-RA	BUSI_019396-RA	0.9251
BUSI_026423-RA	BUSI_019380-RA	1.4752
BUSI_026426-RA	BUSI_019378-RA	0.4436
BUSI_026429-RA	BUSI_019377-RA	0.8111
BUSI_026431-RA	BUSI_019394-RA	1.1382
BUSI_026433-RA	BUSI_019372-RA	1.688
BUSI_026450-RA	BUSI_019362-RA	0.6606
BUSI_026454-RA	BUSI_019361-RA	0.7924
BUSI_026455-RA	BUSI_019359-RA	1.0633
BUSI_026460-RA	BUSI_019357-RA	0.7423
BUSI_026471-RA	BUSI_019351-RA	0.611
BUSI_026472-RA	BUSI_019350-RA	1.9361
BUSI_026473-RA	BUSI_019349-RA	0.7493
BUSI_026477-RA	BUSI_019348-RA	1.3965
BUSI_026478-RA	BUSI_019346-RA	0.8183
BUSI_026481-RA	BUSI_019344-RA	0.7565
BUSI_026482-RA	BUSI_019343-RA	1.0447
BUSI_026485-RA	BUSI_019341-RA	0.821
BUSI_026488-RA	BUSI_019338-RA	0.7366
BUSI_026490-RA	BUSI_019337-RA	0.7008
BUSI_026494-RA	BUSI_019336-RA	1.5771
BUSI_026496-RA	BUSI_019335-RA	1.0363
BUSI_026498-RA	BUSI_019334-RA	0.6176
BUSI_026499-RA	BUSI_019333-RA	0.8834
BUSI_026513-RA	BUSI_019328-RA	0.5261
BUSI_026521-RA	BUSI_019329-RA	0.6981
BUSI_026527-RA	BUSI_019326-RA	1.4457
BUSI_026528-RA	BUSI_019324-RA	0.6499
BUSI_026529-RA	BUSI_019323-RA	0.7346
BUSI_026531-RA	BUSI_019319-RA	1.0912
BUSI_026539-RA	BUSI_019313-RA	0.8793
BUSI_026541-RA	BUSI_019312-RA	0.8325
BUSI_026546-RA	BUSI_019310-RA	0.6224
BUSI_026547-RA	BUSI_019308-RA	0.8067
BUSI_026554-RA	BUSI_019302-RA	1.3452
BUSI_026560-RA	BUSI_019301-RA	0.9099
BUSI_026563-RA	BUSI_019297-RA	1.1796
BUSI_026567-RA	BUSI_019287-RA	1.3196
###
BUSI_025885-RA	BUSI_020066-RA	0.8078
BUSI_025886-RA	BUSI_020070-RA	0.7137
BUSI_025887-RA	BUSI_020071-RA	0.8108
BUSI_025907-RA	BUSI_020060-RA	0.7268
BUSI_025910-RA	BUSI_020053-RA	0.8385
BUSI_025916-RA	BUSI_020037-RA	0.8897
BUSI_025924-RA	BUSI_020034-RA	1.1581
BUSI_025942-RA	BUSI_020026-RA	1.1848
BUSI_025943-RA	BUSI_020015-RA	0.8956
BUSI_025945-RA	BUSI_020007-RA	0.8305
BUSI_025947-RA	BUSI_020012-RA	0.6468
BUSI_025949-RA	BUSI_020000-RA	0.9546
BUSI_025950-RA	BUSI_019996-RA	2.6517
BUSI_025952-RA	BUSI_019992-RA	0.8839
BUSI_025955-RA	BUSI_019990-RA	0.7977
BUSI_025959-RA	BUSI_019981-RA	0.677
BUSI_025963-RA	BUSI_019968-RA	0.6763
BUSI_025966-RA	BUSI_019965-RA	0.8375
BUSI_025967-RA	BUSI_019963-RA	0.7287
###
BUSI_026074-RA	BUSI_019703-RA	1.4523
BUSI_026077-RA	BUSI_019699-RA	0.6666
BUSI_026079-RA	BUSI_019696-RA	0.7252
BUSI_026080-RA	BUSI_019693-RA	0.7275
BUSI_026084-RA	BUSI_019688-RA	0.6908
BUSI_026102-RA	BUSI_019681-RA	0.7424
BUSI_026103-RA	BUSI_019676-RA	0.7791
BUSI_026107-RA	BUSI_019658-RA	0.9381
BUSI_026108-RA	BUSI_019657-RA	1.2371
BUSI_026109-RA	BUSI_019651-RA	0.8094
BUSI_026123-RA	BUSI_019647-RA	0.7427
BUSI_026125-RA	BUSI_019645-RA	0.8808
###
BUSI_026729-RA	BUSI_019166-RA	1.1913
BUSI_026736-RA	BUSI_019176-RA	1.098
BUSI_026737-RA	BUSI_019179-RA	1.0168
BUSI_026738-RA	BUSI_019182-RA	1.1746
BUSI_026748-RA	BUSI_019185-RA	0.7611
BUSI_026765-RA	BUSI_019187-RA	0.7648
BUSI_026771-RA	BUSI_019189-RA	0.7873
BUSI_026780-RA	BUSI_019193-RA	0.8631
BUSI_026782-RA	BUSI_019194-RA	0.7334
BUSI_026787-RA	BUSI_019195-RA	0.6903
BUSI_026789-RA	BUSI_019196-RA	0.6576
BUSI_026790-RA	BUSI_019197-RA	1.0663
BUSI_026792-RA	BUSI_019198-RA	1.9567
BUSI_026809-RA	BUSI_019209-RA	0.6095
BUSI_026825-RA	BUSI_019232-RA	0.9707
BUSI_026826-RA	BUSI_019229-RA	1.6284
BUSI_026832-RA	BUSI_019225-RA	0.5231
BUSI_026833-RA	BUSI_019222-RA	0.9602
BUSI_026835-RA	BUSI_019214-RA	2.3739
BUSI_026836-RA	BUSI_019213-RA	1.2241
BUSI_026840-RA	BUSI_019212-RA	3.7566
###
BUSI_026161-RA	BUSI_019609-RA	0.7148
BUSI_026168-RA	BUSI_019610-RA	99.0
BUSI_026175-RA	BUSI_019613-RA	1.0456
BUSI_026180-RA	BUSI_019615-RA	2.5887
BUSI_026181-RA	BUSI_019616-RA	0.6904
BUSI_026191-RA	BUSI_019632-RA	0.7493
BUSI_026205-RA	BUSI_019645-RA	0.9101
###
BUSI_026021-RA	BUSI_019834-RA	0.7926
BUSI_026023-RA	BUSI_019831-RA	0.7605
BUSI_026031-RA	BUSI_019820-RA	1.2782
BUSI_026033-RA	BUSI_019815-RA	0.738
###
BUSI_025979-RA	BUSI_019910-RA	0.7886
BUSI_025983-RA	BUSI_019900-RA	3.6353
BUSI_025986-RA	BUSI_019885-RA	1.2812
BUSI_025987-RA	BUSI_019878-RA	0.8258
BUSI_025993-RA	BUSI_019868-RA	0.7357
BUSI_025995-RA	BUSI_019859-RA	0.894
BUSI_025999-RA	BUSI_019846-RA	0.6884
###
BUSI_026883-RA	BUSI_019049-RA	1.3894
BUSI_026897-RA	BUSI_019058-RA	0.7116
BUSI_026902-RA	BUSI_019059-RA	0.6572
BUSI_026907-RA	BUSI_019040-RA	0.6725
BUSI_026908-RA	BUSI_019039-RA	1.3775
BUSI_026911-RA	BUSI_019041-RA	0.7874
BUSI_026916-RA	BUSI_019042-RA	0.9719
BUSI_026919-RA	BUSI_019043-RA	1.4484
BUSI_026926-RA	BUSI_019045-RA	1.5867
BUSI_026943-RA	BUSI_019031-RA	1.2354
BUSI_026950-RA	BUSI_019036-RA	0.7177
###
BUSI_025789-RA	BUSI_020198-RA	1.1091
BUSI_025792-RA	BUSI_020252-RA	0.6416
BUSI_025793-RA	BUSI_020261-RA	0.6298
BUSI_025794-RA	BUSI_020237-RA	0.7679
BUSI_025795-RA	BUSI_020236-RA	0.7742
BUSI_025797-RA	BUSI_020234-RA	0.6057
BUSI_025803-RA	BUSI_020218-RA	0.8435
BUSI_025807-RA	BUSI_020227-RA	0.6018
BUSI_025814-RA	BUSI_020207-RA	1.0166
BUSI_025815-RA	BUSI_020198-RA	1.1024
BUSI_025830-RA	BUSI_020185-RA	0.841
BUSI_025833-RA	BUSI_020184-RA	0.6171
###
BUSI_025847-RA	BUSI_020110-RA	0.9413
BUSI_025850-RA	BUSI_020088-RA	0.6196
BUSI_025851-RA	BUSI_020089-RA	0.89
BUSI_025854-RA	BUSI_020093-RA	0.3732
BUSI_025871-RA	BUSI_020098-RA	0.5605
BUSI_025882-RA	BUSI_020106-RA	0.6226
###
BUSI_026217-RA	BUSI_019591-RA	1.1663
BUSI_026218-RA	BUSI_019590-RA	0.9874
BUSI_026220-RA	BUSI_019588-RA	0.7227
BUSI_026224-RA	BUSI_019584-RA	0.8591
BUSI_026234-RA	BUSI_019581-RA	0.6795
BUSI_026235-RA	BUSI_019580-RA	0.7713
BUSI_026238-RA	BUSI_019579-RA	0.5197
BUSI_026246-RA	BUSI_019568-RA	2.4772
BUSI_026261-RA	BUSI_019576-RA	1.211
BUSI_026267-RA	BUSI_019568-RA	2.8885
###
BUSI_026629-RA	BUSI_019125-RA	0.2574
BUSI_026637-RA	BUSI_019108-RA	0.7261
BUSI_026640-RA	BUSI_019109-RA	0.8161
BUSI_026656-RA	BUSI_019115-RA	0.744
BUSI_026657-RA	BUSI_019117-RA	0.7125
BUSI_026660-RA	BUSI_019096-RA	1.9644
BUSI_026664-RA	BUSI_019134-RA	1.5219
BUSI_026678-RA	BUSI_019120-RA	1.5553
BUSI_026680-RA	BUSI_019119-RA	0.9006
###
BUSI_026545-RA	BUSI_015573-RA	0.214
BUSI_026549-RA	BUSI_015580-RA	0.974
BUSI_026551-RA	BUSI_015579-RA	0.0405
BUSI_026553-RA	BUSI_015585-RA	0.1005
BUSI_026555-RA	BUSI_015588-RA	0.0313
BUSI_026557-RA	BUSI_015599-RA	0.1655
###
BUSI_026618-RA	BUSI_015851-RA	0.1743
BUSI_026619-RA	BUSI_015850-RA	0.0493
BUSI_026620-RA	BUSI_015849-RA	0.032
BUSI_026623-RA	BUSI_015846-RA	0.0324
###
BUSI_019077-RA	BUSI_023579-RA	1.1912
BUSI_019080-RA	BUSI_023587-RA	0.7209
BUSI_019084-RA	BUSI_023600-RA	1.3936
BUSI_019088-RA	BUSI_023615-RA	0.9586
BUSI_019089-RA	BUSI_023611-RA	2.3015
BUSI_019090-RA	BUSI_023609-RA	0.4217
BUSI_019093-RA	BUSI_023606-RA	0.9432
###
BUSI_019090-RA	BUSI_016586-RA	0.4217
BUSI_019091-RA	BUSI_016585-RA	0.2394
BUSI_019092-RA	BUSI_016584-RA	0.116
BUSI_019094-RA	BUSI_016580-RA	0.0908
###
BUSI_019302-RA	BUSI_015587-RA	1.4364
BUSI_019303-RA	BUSI_015586-RA	1.7693
BUSI_019306-RA	BUSI_015577-RA	0.8847
BUSI_019308-RA	BUSI_015575-RA	0.7979
BUSI_019310-RA	BUSI_015574-RA	0.6518
###
BUSI_014049-RA	BUSI_025010-RA	1.5925
BUSI_014051-RA	BUSI_025008-RA	0.6276
BUSI_014057-RA	BUSI_025004-RA	0.5129
BUSI_014066-RA	BUSI_024998-RA	0.8597
BUSI_014067-RA	BUSI_024997-RA	0.5724
BUSI_014075-RA	BUSI_024992-RA	0.6416
BUSI_014077-RA	BUSI_024982-RA	0.7539
BUSI_014078-RA	BUSI_024981-RA	1.1291
BUSI_014081-RA	BUSI_024975-RA	1.6902
BUSI_014089-RA	BUSI_024982-RA	0.7882
BUSI_014090-RA	BUSI_024981-RA	1.1477
BUSI_014093-RA	BUSI_024975-RA	1.7593
BUSI_014099-RA	BUSI_024972-RA	0.6144
BUSI_014101-RA	BUSI_024968-RA	0.682
BUSI_014106-RA	BUSI_024963-RA	0.3082
BUSI_014110-RA	BUSI_024962-RA	0.9444
BUSI_014122-RA	BUSI_024951-RA	0.9418
BUSI_014125-RA	BUSI_024948-RA	0.9471
###
BUSI_014553-RA	BUSI_024903-RA	0.8279
BUSI_014555-RA	BUSI_024909-RA	0.5336
BUSI_014556-RA	BUSI_024910-RA	1.4372
BUSI_014558-RA	BUSI_024911-RA	0.8055
BUSI_014561-RA	BUSI_024915-RA	0.7944
BUSI_014566-RA	BUSI_024902-RA	1.3459
BUSI_014568-RA	BUSI_024892-RA	0.9699
BUSI_014570-RA	BUSI_024890-RA	0.6116
BUSI_014572-RA	BUSI_024889-RA	1.304
###
BUSI_013742-RA	BUSI_025321-RA	1.0744
BUSI_013745-RA	BUSI_025324-RA	0.7383
BUSI_013751-RA	BUSI_025326-RA	0.8528
BUSI_013754-RA	BUSI_025330-RA	1.1686
BUSI_013769-RA	BUSI_025335-RA	0.9157
BUSI_013773-RA	BUSI_025336-RA	0.7548
BUSI_013776-RA	BUSI_025340-RA	0.6035
BUSI_013782-RA	BUSI_025335-RA	0.933
BUSI_013788-RA	BUSI_025340-RA	0.7373
BUSI_013791-RA	BUSI_025344-RA	0.9351
BUSI_013794-RA	BUSI_025349-RA	0.5036
###
BUSI_013862-RA	BUSI_025132-RA	0.8179
BUSI_013867-RA	BUSI_025138-RA	0.8486
BUSI_013876-RA	BUSI_025149-RA	0.8559
BUSI_013885-RA	BUSI_025152-RA	0.8387
BUSI_013892-RA	BUSI_025156-RA	0.6395
###
BUSI_013818-RA	BUSI_025167-RA	1.6429
BUSI_013819-RA	BUSI_025169-RA	1.1924
BUSI_013822-RA	BUSI_025171-RA	0.5981
BUSI_013826-RA	BUSI_025174-RA	2.3833
BUSI_013828-RA	BUSI_025175-RA	0.6131
BUSI_013831-RA	BUSI_025177-RA	0.6109
BUSI_013833-RA	BUSI_025178-RA	0.7361
BUSI_013837-RA	BUSI_025180-RA	0.5923
BUSI_013838-RA	BUSI_025181-RA	1.1119
BUSI_013839-RA	BUSI_025182-RA	0.6265
BUSI_013841-RA	BUSI_025184-RA	0.82
BUSI_013843-RA	BUSI_025186-RA	0.7075
###
BUSI_014227-RA	BUSI_024808-RA	1.7128
BUSI_014232-RA	BUSI_024790-RA	3.8182
BUSI_014233-RA	BUSI_024788-RA	0.3484
BUSI_014235-RA	BUSI_024787-RA	1.0492
BUSI_014237-RA	BUSI_024785-RA	0.8108
###
BUSI_013896-RA	BUSI_025257-RA	0.6605
BUSI_013897-RA	BUSI_025260-RA	0.8482
BUSI_013899-RA	BUSI_025253-RA	1.8329
BUSI_013903-RA	BUSI_025248-RA	0.9731
BUSI_013906-RA	BUSI_025246-RA	0.5258
BUSI_013907-RA	BUSI_025245-RA	0.6864
BUSI_013909-RA	BUSI_025242-RA	0.7431
BUSI_013912-RA	BUSI_025238-RA	1.259
BUSI_013914-RA	BUSI_025226-RA	1.1055
BUSI_013915-RA	BUSI_025225-RA	1.1441
BUSI_013916-RA	BUSI_025224-RA	0.7923
BUSI_013917-RA	BUSI_025223-RA	0.9522
BUSI_013918-RA	BUSI_025222-RA	0.7441
BUSI_013921-RA	BUSI_025210-RA	1.8914
BUSI_013933-RA	BUSI_025197-RA	2.0881
BUSI_013936-RA	BUSI_025196-RA	0.9993
BUSI_013937-RA	BUSI_025195-RA	1.5283
BUSI_013939-RA	BUSI_025194-RA	0.6418
###
BUSI_014460-RA	BUSI_024942-RA	0.6551
BUSI_014461-RA	BUSI_024943-RA	0.6267
BUSI_014462-RA	BUSI_024944-RA	0.641
BUSI_014463-RA	BUSI_024946-RA	0.7582
###
BUSI_014204-RA	BUSI_024682-RA	1.4989
BUSI_014216-RA	BUSI_024682-RA	1.5469
BUSI_014217-RA	BUSI_024679-RA	1.8438
BUSI_014218-RA	BUSI_024673-RA	1.5162
BUSI_014221-RA	BUSI_024670-RA	0.9595
BUSI_014224-RA	BUSI_024667-RA	0.5854
###
BUSI_013945-RA	BUSI_025115-RA	0.799
BUSI_013948-RA	BUSI_025121-RA	2.791
BUSI_013954-RA	BUSI_025112-RA	3.9293
BUSI_013961-RA	BUSI_025106-RA	0.4609
BUSI_013966-RA	BUSI_025105-RA	0.8044
BUSI_013968-RA	BUSI_025103-RA	0.6122
BUSI_013969-RA	BUSI_025102-RA	0.6178
BUSI_013974-RA	BUSI_025096-RA	0.6617
BUSI_013976-RA	BUSI_025094-RA	0.605
BUSI_013979-RA	BUSI_025125-RA	3.988
BUSI_013982-RA	BUSI_025089-RA	0.9778
BUSI_013984-RA	BUSI_025087-RA	1.4424
BUSI_013986-RA	BUSI_025084-RA	0.7226
BUSI_013987-RA	BUSI_025082-RA	0.598
BUSI_013991-RA	BUSI_025078-RA	0.7719
BUSI_013992-RA	BUSI_025067-RA	0.5816
BUSI_013993-RA	BUSI_025066-RA	0.8268
BUSI_013994-RA	BUSI_025064-RA	0.6626
BUSI_014008-RA	BUSI_025055-RA	0.9783
BUSI_014009-RA	BUSI_025057-RA	0.7421
###
BUSI_014128-RA	BUSI_024589-RA	1.6438
BUSI_014131-RA	BUSI_024572-RA	0.9667
BUSI_014151-RA	BUSI_024572-RA	0.9822
BUSI_014153-RA	BUSI_024562-RA	0.7767
BUSI_014155-RA	BUSI_024561-RA	0.8771
BUSI_014158-RA	BUSI_024559-RA	0.7902
BUSI_014164-RA	BUSI_024554-RA	0.4302
BUSI_014166-RA	BUSI_024536-RA	1.3056
###
BUSI_014682-RA	BUSI_024732-RA	3.9608
BUSI_014683-RA	BUSI_024731-RA	1.5098
BUSI_014686-RA	BUSI_024724-RA	0.716
BUSI_014687-RA	BUSI_024721-RA	0.7521
BUSI_014690-RA	BUSI_024718-RA	0.9028
BUSI_014691-RA	BUSI_024714-RA	0.6669
BUSI_014694-RA	BUSI_024707-RA	0.9128
###
BUSI_014649-RA	BUSI_024651-RA	0.6684
BUSI_014651-RA	BUSI_024653-RA	0.6347
BUSI_014655-RA	BUSI_024655-RA	0.9729
BUSI_014656-RA	BUSI_024656-RA	0.6771
BUSI_014672-RA	BUSI_024660-RA	1.1267
BUSI_014676-RA	BUSI_024663-RA	0.8329
###
BUSI_014189-RA	BUSI_024622-RA	0.5123
BUSI_014190-RA	BUSI_024620-RA	4.5683
BUSI_014194-RA	BUSI_024624-RA	0.6151
BUSI_014200-RA	BUSI_024627-RA	0.9732
BUSI_014201-RA	BUSI_024629-RA	0.9457
BUSI_014212-RA	BUSI_024627-RA	0.7797
BUSI_014225-RA	BUSI_024620-RA	4.6073
BUSI_014244-RA	BUSI_024620-RA	2.2947
###
BUSI_013695-RA	BUSI_025287-RA	1.0802
BUSI_013699-RA	BUSI_025274-RA	0.8346
BUSI_013704-RA	BUSI_025294-RA	0.5891
BUSI_013706-RA	BUSI_025297-RA	0.9141
BUSI_013710-RA	BUSI_025308-RA	1.2323
BUSI_013716-RA	BUSI_025310-RA	0.9121
BUSI_013721-RA	BUSI_025313-RA	0.7978
###
BUSI_013674-RA	BUSI_025419-RA	1.9368
BUSI_013678-RA	BUSI_025406-RA	0.7934
BUSI_013681-RA	BUSI_025388-RA	1.0957
BUSI_013684-RA	BUSI_025437-RA	0.3701
###
BUSI_014246-RA	BUSI_024762-RA	0.7384
BUSI_014264-RA	BUSI_024752-RA	1.4842
BUSI_014271-RA	BUSI_024747-RA	1.0808
BUSI_014275-RA	BUSI_024743-RA	1.5077
BUSI_014282-RA	BUSI_024741-RA	0.7534
BUSI_014287-RA	BUSI_024736-RA	0.8671
###
BUSI_014516-RA	BUSI_024938-RA	0.7913
BUSI_014519-RA	BUSI_024931-RA	1.0339
BUSI_014522-RA	BUSI_024929-RA	0.6402
BUSI_014523-RA	BUSI_024928-RA	1.0253
###
BUSI_014702-RA	BUSI_014784-RA	0.0685
BUSI_014703-RA	BUSI_014782-RA	1.5447
BUSI_014707-RA	BUSI_014780-RA	0.413
BUSI_014708-RA	BUSI_014787-RA	0.467
BUSI_014723-RA	BUSI_014807-RA	0.4435
BUSI_014727-RA	BUSI_014815-RA	0.0226
BUSI_014730-RA	BUSI_014806-RA	0.3975
BUSI_014732-RA	BUSI_014820-RA	0.0964
BUSI_014736-RA	BUSI_014824-RA	0.1048
BUSI_014740-RA	BUSI_014825-RA	0.0619
###
BUSI_014013-RA	BUSI_015974-RA	0.0221
BUSI_014015-RA	BUSI_015976-RA	0.2789
BUSI_014016-RA	BUSI_015977-RA	0.2118
BUSI_014019-RA	BUSI_015979-RA	0.1062
###
BUSI_016593-RA	BUSI_022912-RA	0.737
BUSI_016607-RA	BUSI_022919-RA	0.5673
BUSI_016613-RA	BUSI_022926-RA	0.9641
BUSI_016614-RA	BUSI_022927-RA	0.9011
BUSI_016616-RA	BUSI_022930-RA	1.9916
BUSI_016618-RA	BUSI_022951-RA	1.3714
BUSI_016620-RA	BUSI_022949-RA	1.7109
BUSI_016635-RA	BUSI_022938-RA	1.2399
BUSI_016637-RA	BUSI_022937-RA	0.6658
###
BUSI_015602-RA	BUSI_023310-RA	2.1432
BUSI_015607-RA	BUSI_023322-RA	1.4038
BUSI_015610-RA	BUSI_023334-RA	1.4411
BUSI_015623-RA	BUSI_023344-RA	1.9406
BUSI_015631-RA	BUSI_023348-RA	0.7551
BUSI_015632-RA	BUSI_023347-RA	0.8351
BUSI_015639-RA	BUSI_023350-RA	2.8174
BUSI_015641-RA	BUSI_023352-RA	99.0
BUSI_015642-RA	BUSI_023353-RA	0.7494
BUSI_015644-RA	BUSI_023357-RA	0.7602
BUSI_015646-RA	BUSI_023360-RA	0.9372
BUSI_015647-RA	BUSI_023361-RA	0.8857
BUSI_015648-RA	BUSI_023362-RA	1.0555
BUSI_015649-RA	BUSI_023366-RA	0.668
BUSI_015651-RA	BUSI_023367-RA	0.7452
BUSI_015655-RA	BUSI_023374-RA	1.9554
BUSI_015656-RA	BUSI_023375-RA	0.6352
BUSI_015659-RA	BUSI_023376-RA	0.8695
BUSI_015668-RA	BUSI_023391-RA	0.7795
BUSI_015675-RA	BUSI_023397-RA	0.6459
BUSI_015678-RA	BUSI_023399-RA	0.8862
BUSI_015680-RA	BUSI_023402-RA	0.96
BUSI_015681-RA	BUSI_023405-RA	0.9321
BUSI_015682-RA	BUSI_023411-RA	0.6608
BUSI_015683-RA	BUSI_023413-RA	0.5862
BUSI_015684-RA	BUSI_023417-RA	0.9971
BUSI_015687-RA	BUSI_023420-RA	0.5658
BUSI_015688-RA	BUSI_023421-RA	0.8348
BUSI_015689-RA	BUSI_023422-RA	0.7364
BUSI_015697-RA	BUSI_023424-RA	0.8533
BUSI_015702-RA	BUSI_023425-RA	1.7852
BUSI_015716-RA	BUSI_023425-RA	1.4535
BUSI_015719-RA	BUSI_023431-RA	2.0889
BUSI_015729-RA	BUSI_023439-RA	0.7755
BUSI_015730-RA	BUSI_023449-RA	0.7394
BUSI_015732-RA	BUSI_023450-RA	0.9089
###
BUSI_015733-RA	BUSI_023483-RA	1.108
BUSI_015736-RA	BUSI_023486-RA	0.9246
BUSI_015737-RA	BUSI_023487-RA	0.8274
BUSI_015738-RA	BUSI_023488-RA	0.7235
BUSI_015750-RA	BUSI_023494-RA	2.9032
BUSI_015753-RA	BUSI_023492-RA	1.8092
BUSI_015753-RA	BUSI_023503-RA	1.8092
BUSI_015754-RA	BUSI_023490-RA	1.3091
BUSI_015754-RA	BUSI_023505-RA	1.3091
BUSI_015764-RA	BUSI_023514-RA	0.6666
BUSI_015769-RA	BUSI_023528-RA	1.2056
BUSI_015770-RA	BUSI_023529-RA	0.8243
BUSI_015771-RA	BUSI_023530-RA	2.5558
BUSI_015774-RA	BUSI_023533-RA	0.6352
BUSI_015777-RA	BUSI_023536-RA	0.6676
BUSI_015779-RA	BUSI_023541-RA	0.6697
BUSI_015780-RA	BUSI_023539-RA	1.1777
BUSI_015783-RA	BUSI_023547-RA	0.802
BUSI_015789-RA	BUSI_023549-RA	0.9612
BUSI_015803-RA	BUSI_023557-RA	0.6578
BUSI_015805-RA	BUSI_023558-RA	0.708
BUSI_015808-RA	BUSI_023560-RA	1.0345
BUSI_015810-RA	BUSI_023564-RA	0.6996
BUSI_015813-RA	BUSI_023565-RA	1.2908
BUSI_015816-RA	BUSI_023572-RA	1.372
BUSI_015818-RA	BUSI_023570-RA	0.6104
BUSI_015820-RA	BUSI_023569-RA	0.8045
###
BUSI_015827-RA	BUSI_023209-RA	1.4793
BUSI_015828-RA	BUSI_023204-RA	0.9004
BUSI_015838-RA	BUSI_023201-RA	1.6274
BUSI_015842-RA	BUSI_023194-RA	0.7589
BUSI_015843-RA	BUSI_023192-RA	0.6665
BUSI_015856-RA	BUSI_023182-RA	0.6028
BUSI_015870-RA	BUSI_023178-RA	0.4858
BUSI_015878-RA	BUSI_023170-RA	1.0659
###
BUSI_016383-RA	BUSI_023900-RA	1.4828
BUSI_016393-RA	BUSI_023914-RA	0.7362
BUSI_016394-RA	BUSI_023915-RA	1.5367
BUSI_016397-RA	BUSI_023924-RA	2.0896
BUSI_016404-RA	BUSI_023930-RA	2.8286
BUSI_016405-RA	BUSI_023944-RA	0.7323
###
BUSI_016466-RA	BUSI_023747-RA	1.1318
BUSI_016471-RA	BUSI_023754-RA	0.6773
BUSI_016474-RA	BUSI_023759-RA	1.4452
BUSI_016475-RA	BUSI_023760-RA	0.7607
BUSI_016478-RA	BUSI_023764-RA	1.8907
BUSI_016484-RA	BUSI_023741-RA	1.0303
BUSI_016485-RA	BUSI_023747-RA	1.1803
BUSI_016490-RA	BUSI_023749-RA	0.8392
BUSI_016491-RA	BUSI_023754-RA	0.5541
BUSI_016494-RA	BUSI_023759-RA	1.4749
BUSI_016495-RA	BUSI_023760-RA	0.63
BUSI_016498-RA	BUSI_023764-RA	1.3983
BUSI_016500-RA	BUSI_023766-RA	0.9438
BUSI_016501-RA	BUSI_023767-RA	1.0223
BUSI_016508-RA	BUSI_023776-RA	0.6898
BUSI_016510-RA	BUSI_023778-RA	0.7162
BUSI_016519-RA	BUSI_023792-RA	0.8445
BUSI_016520-RA	BUSI_023797-RA	0.5449
BUSI_016521-RA	BUSI_023799-RA	0.6738
BUSI_016522-RA	BUSI_023805-RA	0.6988
BUSI_016523-RA	BUSI_023803-RA	1.5856
###
BUSI_016529-RA	BUSI_023727-RA	0.7821
BUSI_016530-RA	BUSI_023717-RA	0.4898
BUSI_016534-RA	BUSI_023714-RA	1.0197
BUSI_016537-RA	BUSI_023699-RA	1.0494
BUSI_016540-RA	BUSI_023715-RA	0.7775
BUSI_016544-RA	BUSI_023710-RA	0.5271
BUSI_016553-RA	BUSI_023688-RA	1.3526
BUSI_016554-RA	BUSI_023672-RA	0.8867
BUSI_016555-RA	BUSI_023665-RA	0.7378
BUSI_016558-RA	BUSI_023654-RA	0.7685
BUSI_016562-RA	BUSI_023619-RA	1.1421
BUSI_016562-RA	BUSI_023657-RA	1.1421
BUSI_016563-RA	BUSI_023624-RA	0.7269
BUSI_016564-RA	BUSI_023626-RA	1.8911
BUSI_016568-RA	BUSI_023628-RA	0.9069
BUSI_016570-RA	BUSI_023640-RA	1.0212
BUSI_016586-RA	BUSI_023609-RA	1.4174
###
BUSI_015958-RA	BUSI_022868-RA	0.8377
BUSI_015959-RA	BUSI_022869-RA	0.7488
BUSI_015960-RA	BUSI_022870-RA	0.7846
BUSI_015965-RA	BUSI_022874-RA	1.7459
BUSI_015972-RA	BUSI_022878-RA	0.7701
###
BUSI_016050-RA	BUSI_023093-RA	0.779
BUSI_016067-RA	BUSI_023097-RA	0.7653
BUSI_016070-RA	BUSI_023096-RA	0.6902
BUSI_016087-RA	BUSI_023105-RA	0.8902
BUSI_016095-RA	BUSI_023120-RA	0.5659
BUSI_016096-RA	BUSI_023121-RA	0.8323
BUSI_016099-RA	BUSI_023123-RA	0.7329
BUSI_016101-RA	BUSI_023126-RA	0.8576
###
BUSI_016436-RA	BUSI_023832-RA	1.0543
BUSI_016444-RA	BUSI_023827-RA	0.6372
BUSI_016448-RA	BUSI_023819-RA	0.6438
BUSI_016456-RA	BUSI_023844-RA	0.7194
BUSI_016458-RA	BUSI_023845-RA	1.1713
BUSI_016459-RA	BUSI_023847-RA	0.7706
BUSI_016461-RA	BUSI_023848-RA	0.9786
BUSI_016463-RA	BUSI_023854-RA	1.0943
###
BUSI_015899-RA	BUSI_023163-RA	1.1736
BUSI_015909-RA	BUSI_023158-RA	0.7132
BUSI_015914-RA	BUSI_023157-RA	0.8221
BUSI_015917-RA	BUSI_023155-RA	0.8327
BUSI_015926-RA	BUSI_023152-RA	0.6362
BUSI_015929-RA	BUSI_023150-RA	1.6142
BUSI_015930-RA	BUSI_023148-RA	0.8872
BUSI_015931-RA	BUSI_023146-RA	5.0676
BUSI_015936-RA	BUSI_023143-RA	1.1999
BUSI_015937-RA	BUSI_023142-RA	0.6398
###
BUSI_015526-RA	BUSI_023248-RA	1.4449
BUSI_015528-RA	BUSI_023246-RA	0.9938
BUSI_015531-RA	BUSI_023245-RA	1.1547
BUSI_015533-RA	BUSI_023243-RA	1.1959
BUSI_015535-RA	BUSI_023239-RA	0.6422
BUSI_015536-RA	BUSI_023238-RA	0.6113
BUSI_015537-RA	BUSI_023234-RA	1.7084
###
BUSI_015981-RA	BUSI_022805-RA	1.1319
BUSI_015984-RA	BUSI_022818-RA	3.85
BUSI_015990-RA	BUSI_022829-RA	3.6915
BUSI_015991-RA	BUSI_022830-RA	1.8351
BUSI_015995-RA	BUSI_022833-RA	0.7231
###
BUSI_016034-RA	BUSI_022841-RA	0.6191
BUSI_016035-RA	BUSI_022843-RA	0.4539
BUSI_016036-RA	BUSI_022845-RA	0.9437
BUSI_016043-RA	BUSI_022865-RA	0.9972
###
BUSI_016411-RA	BUSI_023867-RA	1.1267
BUSI_016416-RA	BUSI_023870-RA	1.2657
BUSI_016417-RA	BUSI_023871-RA	0.721
BUSI_016423-RA	BUSI_023872-RA	0.7271
BUSI_016424-RA	BUSI_023878-RA	0.64
###
BUSI_016773-RA	BUSI_017572-RA	0.024
BUSI_016774-RA	BUSI_017573-RA	0.0662
BUSI_016776-RA	BUSI_017574-RA	0.0186
BUSI_016778-RA	BUSI_017577-RA	0.2072
BUSI_016779-RA	BUSI_017585-RA	0.0395
BUSI_016780-RA	BUSI_017586-RA	0.0886
###
BUSI_016365-RA	BUSI_007210-RA	0.2821
BUSI_016378-RA	BUSI_007203-RA	0.0681
BUSI_016379-RA	BUSI_007204-RA	0.1385
BUSI_016380-RA	BUSI_007205-RA	0.4059
###
BUSI_006946-RA	BUSI_022168-RA	0.0818
BUSI_006948-RA	BUSI_022176-RA	0.0505
BUSI_006949-RA	BUSI_022170-RA	0.2224
BUSI_006950-RA	BUSI_022171-RA	0.0692
BUSI_006951-RA	BUSI_022174-RA	0.8092
###
BUSI_005194-RA	BUSI_013636-RA	1.1926
BUSI_005199-RA	BUSI_013635-RA	0.795
BUSI_005206-RA	BUSI_013624-RA	0.6804
BUSI_005213-RA	BUSI_013627-RA	1.1494
BUSI_005216-RA	BUSI_013615-RA	0.6817
BUSI_005219-RA	BUSI_013602-RA	0.7878
BUSI_005219-RA	BUSI_013613-RA	0.7878
BUSI_005220-RA	BUSI_013601-RA	0.7542
BUSI_005222-RA	BUSI_013600-RA	0.768
BUSI_005222-RA	BUSI_013611-RA	0.768
BUSI_005226-RA	BUSI_013593-RA	1.0497
BUSI_005232-RA	BUSI_013589-RA	0.6251
BUSI_005233-RA	BUSI_013588-RA	0.7566
BUSI_005234-RA	BUSI_013585-RA	0.6355
###
BUSI_005475-RA	BUSI_013384-RA	1.1663
BUSI_005480-RA	BUSI_013371-RA	0.7848
BUSI_005484-RA	BUSI_013364-RA	0.7687
BUSI_005500-RA	BUSI_013353-RA	0.7784
BUSI_005502-RA	BUSI_013350-RA	0.8097
BUSI_005505-RA	BUSI_013348-RA	0.8437
BUSI_005511-RA	BUSI_013342-RA	0.688
BUSI_005518-RA	BUSI_013339-RA	0.5047
BUSI_005524-RA	BUSI_013326-RA	0.6736
BUSI_005528-RA	BUSI_013322-RA	1.0557
BUSI_005530-RA	BUSI_013319-RA	1.2328
BUSI_005535-RA	BUSI_013326-RA	0.6915
BUSI_005539-RA	BUSI_013322-RA	1.0434
BUSI_005541-RA	BUSI_013319-RA	1.1618
BUSI_005546-RA	BUSI_013327-RA	0.5106
BUSI_005548-RA	BUSI_013315-RA	0.7834
BUSI_005550-RA	BUSI_013312-RA	0.693
BUSI_005555-RA	BUSI_013306-RA	0.954
BUSI_005560-RA	BUSI_013301-RA	1.5048
BUSI_005567-RA	BUSI_013296-RA	2.2321
BUSI_005569-RA	BUSI_013295-RA	1.01
BUSI_005571-RA	BUSI_013278-RA	0.6243
BUSI_005574-RA	BUSI_013277-RA	0.719
BUSI_005574-RA	BUSI_013290-RA	0.719
BUSI_005578-RA	BUSI_013275-RA	1.7001
BUSI_005578-RA	BUSI_013288-RA	1.7001
BUSI_005579-RA	BUSI_013273-RA	1.1781
BUSI_005579-RA	BUSI_013286-RA	1.1781
BUSI_005580-RA	BUSI_013284-RA	0.755
BUSI_005589-RA	BUSI_013269-RA	0.6656
BUSI_005589-RA	BUSI_013282-RA	0.6656
BUSI_005592-RA	BUSI_013266-RA	0.952
BUSI_005593-RA	BUSI_013265-RA	0.9459
BUSI_005607-RA	BUSI_013250-RA	0.9694
BUSI_005608-RA	BUSI_013237-RA	0.6868
BUSI_005613-RA	BUSI_013243-RA	1.0504
BUSI_005615-RA	BUSI_013239-RA	1.26
BUSI_005622-RA	BUSI_013241-RA	1.4441
###
BUSI_007446-RA	BUSI_011893-RA	0.9526
BUSI_007447-RA	BUSI_011897-RA	0.5331
BUSI_007448-RA	BUSI_011899-RA	0.9757
BUSI_007458-RA	BUSI_011900-RA	1.2838
BUSI_007459-RA	BUSI_011901-RA	1.1687
BUSI_007471-RA	BUSI_011906-RA	0.5576
###
BUSI_005939-RA	BUSI_012984-RA	0.7789
BUSI_005940-RA	BUSI_012981-RA	1.0219
BUSI_005949-RA	BUSI_012979-RA	0.8834
BUSI_005965-RA	BUSI_012973-RA	0.7187
BUSI_005966-RA	BUSI_012972-RA	1.2055
BUSI_005967-RA	BUSI_012971-RA	0.8614
BUSI_005968-RA	BUSI_012970-RA	0.7739
BUSI_005971-RA	BUSI_012969-RA	0.8454
BUSI_005973-RA	BUSI_012968-RA	1.275
BUSI_005975-RA	BUSI_012966-RA	0.8878
BUSI_005980-RA	BUSI_012971-RA	0.8771
BUSI_005981-RA	BUSI_012970-RA	0.7908
BUSI_005984-RA	BUSI_012969-RA	0.8848
BUSI_005986-RA	BUSI_012968-RA	1.6202
BUSI_005988-RA	BUSI_012966-RA	1.2454
BUSI_005990-RA	BUSI_012963-RA	1.1017
BUSI_005998-RA	BUSI_012959-RA	0.741
BUSI_006000-RA	BUSI_012958-RA	0.9282
BUSI_006001-RA	BUSI_012957-RA	1.0062
BUSI_006003-RA	BUSI_012956-RA	0.9356
BUSI_006022-RA	BUSI_012953-RA	1.0433
BUSI_006024-RA	BUSI_012948-RA	1.7249
BUSI_006027-RA	BUSI_012942-RA	0.7106
BUSI_006029-RA	BUSI_012941-RA	1.1405
BUSI_006039-RA	BUSI_012936-RA	0.8377
BUSI_006057-RA	BUSI_012924-RA	1.1435
BUSI_006058-RA	BUSI_012923-RA	0.6846
BUSI_006060-RA	BUSI_012922-RA	0.6862
BUSI_006066-RA	BUSI_012918-RA	1.819
BUSI_006074-RA	BUSI_012905-RA	0.6888
###
BUSI_005244-RA	BUSI_013557-RA	0.9557
BUSI_005253-RA	BUSI_013554-RA	0.7976
BUSI_005256-RA	BUSI_013550-RA	1.3624
BUSI_005261-RA	BUSI_013548-RA	0.9781
BUSI_005263-RA	BUSI_013547-RA	1.3123
BUSI_005264-RA	BUSI_013546-RA	0.8254
BUSI_005267-RA	BUSI_013545-RA	1.0261
BUSI_005278-RA	BUSI_013534-RA	1.1199
BUSI_005283-RA	BUSI_013529-RA	0.6293
BUSI_005292-RA	BUSI_013527-RA	0.8209
BUSI_005293-RA	BUSI_013526-RA	1.2084
BUSI_005295-RA	BUSI_013514-RA	1.8071
BUSI_005300-RA	BUSI_013513-RA	2.5471
BUSI_005309-RA	BUSI_013501-RA	1.1168
BUSI_005312-RA	BUSI_013514-RA	1.6555
BUSI_005316-RA	BUSI_013513-RA	0.6295
BUSI_005323-RA	BUSI_013501-RA	1.0036
BUSI_005325-RA	BUSI_013500-RA	1.2455
BUSI_005331-RA	BUSI_013495-RA	0.932
BUSI_005342-RA	BUSI_013493-RA	0.8413
BUSI_005349-RA	BUSI_013468-RA	0.6325
BUSI_005354-RA	BUSI_013472-RA	1.891
BUSI_005357-RA	BUSI_013480-RA	1.5848
BUSI_005373-RA	BUSI_013456-RA	0.8024
BUSI_005375-RA	BUSI_013453-RA	1.2158
BUSI_005376-RA	BUSI_013451-RA	1.4756
BUSI_005380-RA	BUSI_013447-RA	0.8766
BUSI_005391-RA	BUSI_013433-RA	1.0765
BUSI_005392-RA	BUSI_013431-RA	0.7572
BUSI_005404-RA	BUSI_013424-RA	0.8072
BUSI_005414-RA	BUSI_013421-RA	0.9718
BUSI_005417-RA	BUSI_013416-RA	1.2373
BUSI_005420-RA	BUSI_013410-RA	1.0884
BUSI_005429-RA	BUSI_013396-RA	0.786
BUSI_005438-RA	BUSI_013393-RA	0.7886
BUSI_005440-RA	BUSI_013391-RA	1.1914
###
BUSI_006103-RA	BUSI_012902-RA	2.0318
BUSI_006105-RA	BUSI_012901-RA	0.8326
BUSI_006107-RA	BUSI_012899-RA	2.0923
BUSI_006108-RA	BUSI_012897-RA	0.7073
BUSI_006116-RA	BUSI_012894-RA	0.8233
BUSI_006127-RA	BUSI_012887-RA	1.471
BUSI_006136-RA	BUSI_012884-RA	1.767
BUSI_006137-RA	BUSI_012883-RA	1.0244
BUSI_006142-RA	BUSI_012882-RA	1.0154
BUSI_006148-RA	BUSI_012875-RA	0.7772
###
BUSI_006291-RA	BUSI_012706-RA	1.5425
BUSI_006304-RA	BUSI_012696-RA	0.7223
BUSI_006307-RA	BUSI_012692-RA	0.5581
BUSI_006313-RA	BUSI_012689-RA	1.7929
BUSI_006316-RA	BUSI_012687-RA	0.6198
###
BUSI_006266-RA	BUSI_012753-RA	0.7832
BUSI_006276-RA	BUSI_012755-RA	2.5917
BUSI_006276-RA	BUSI_012772-RA	2.5917
BUSI_006277-RA	BUSI_012756-RA	1.3453
BUSI_006277-RA	BUSI_012771-RA	1.3453
BUSI_006278-RA	BUSI_012759-RA	0.6371
BUSI_006280-RA	BUSI_012761-RA	0.7662
BUSI_006289-RA	BUSI_012735-RA	0.5134
BUSI_006291-RA	BUSI_012733-RA	1.5425
###
BUSI_005826-RA	BUSI_013103-RA	1.1128
BUSI_005835-RA	BUSI_013096-RA	0.9334
BUSI_005840-RA	BUSI_013083-RA	1.1607
BUSI_005845-RA	BUSI_013078-RA	1.5421
BUSI_005847-RA	BUSI_013077-RA	0.7216
BUSI_005850-RA	BUSI_013105-RA	1.0058
BUSI_005861-RA	BUSI_013107-RA	0.8903
BUSI_005862-RA	BUSI_013108-RA	0.5822
###
BUSI_006686-RA	BUSI_012303-RA	0.7403
BUSI_006687-RA	BUSI_012300-RA	0.4782
BUSI_006688-RA	BUSI_012297-RA	0.9243
BUSI_006698-RA	BUSI_012303-RA	0.6707
BUSI_006699-RA	BUSI_012300-RA	0.4665
BUSI_006700-RA	BUSI_012297-RA	1.4197
BUSI_006701-RA	BUSI_012295-RA	0.7231
BUSI_006702-RA	BUSI_012291-RA	0.9591
BUSI_006710-RA	BUSI_012290-RA	0.9877
BUSI_006712-RA	BUSI_012289-RA	1.0551
BUSI_006713-RA	BUSI_012281-RA	3.1636
BUSI_006716-RA	BUSI_012283-RA	0.6962
BUSI_006729-RA	BUSI_012290-RA	1.0651
###
BUSI_005716-RA	BUSI_013134-RA	0.7781
BUSI_005719-RA	BUSI_013132-RA	0.6246
BUSI_005732-RA	BUSI_013131-RA	1.6123
BUSI_005744-RA	BUSI_013127-RA	0.9913
BUSI_005746-RA	BUSI_013124-RA	0.7492
BUSI_005747-RA	BUSI_013121-RA	1.4172
###
BUSI_006619-RA	BUSI_012342-RA	0.8402
BUSI_006627-RA	BUSI_012337-RA	1.0982
BUSI_006629-RA	BUSI_012338-RA	0.8061
BUSI_006632-RA	BUSI_012330-RA	1.1127
BUSI_006644-RA	BUSI_012327-RA	0.8422
BUSI_006647-RA	BUSI_012324-RA	2.001
BUSI_006652-RA	BUSI_012321-RA	0.8053
BUSI_006655-RA	BUSI_012319-RA	0.6951
BUSI_006656-RA	BUSI_012317-RA	1.4478
###
BUSI_006325-RA	BUSI_012504-RA	0.8908
BUSI_006340-RA	BUSI_012484-RA	0.8646
BUSI_006347-RA	BUSI_012480-RA	0.7869
BUSI_006353-RA	BUSI_012475-RA	0.6706
BUSI_006356-RA	BUSI_012474-RA	0.6773
BUSI_006375-RA	BUSI_012469-RA	1.0762
BUSI_006378-RA	BUSI_012465-RA	0.6835
BUSI_006379-RA	BUSI_012464-RA	0.647
BUSI_006385-RA	BUSI_012460-RA	0.8338
BUSI_006390-RA	BUSI_012458-RA	0.6553
BUSI_006391-RA	BUSI_012454-RA	0.811
BUSI_006402-RA	BUSI_012448-RA	0.806
BUSI_006404-RA	BUSI_012447-RA	0.9697
BUSI_006407-RA	BUSI_012435-RA	1.3812
BUSI_006409-RA	BUSI_012430-RA	0.8109
BUSI_006418-RA	BUSI_012431-RA	0.9652
###
BUSI_005639-RA	BUSI_013217-RA	0.6482
BUSI_005644-RA	BUSI_013212-RA	0.7036
BUSI_005654-RA	BUSI_013208-RA	1.1025
BUSI_005655-RA	BUSI_013207-RA	1.1205
BUSI_005660-RA	BUSI_013199-RA	0.6939
BUSI_005664-RA	BUSI_013193-RA	0.7306
BUSI_005665-RA	BUSI_013192-RA	0.6612
BUSI_005672-RA	BUSI_013183-RA	0.5377
BUSI_005680-RA	BUSI_013179-RA	1.543
BUSI_005684-RA	BUSI_013176-RA	0.6416
BUSI_005685-RA	BUSI_013175-RA	0.9179
BUSI_005691-RA	BUSI_013167-RA	0.7746
BUSI_005692-RA	BUSI_013183-RA	0.5362
BUSI_005700-RA	BUSI_013179-RA	1.4975
BUSI_005702-RA	BUSI_013176-RA	0.6858
BUSI_005703-RA	BUSI_013175-RA	0.8694
BUSI_005704-RA	BUSI_013172-RA	0.638
###
BUSI_006172-RA	BUSI_012867-RA	0.5827
BUSI_006173-RA	BUSI_012865-RA	1.2935
BUSI_006181-RA	BUSI_012855-RA	1.6301
BUSI_006182-RA	BUSI_012853-RA	0.558
BUSI_006195-RA	BUSI_012836-RA	0.4546
BUSI_006200-RA	BUSI_012830-RA	0.909
BUSI_006206-RA	BUSI_012823-RA	0.7774
BUSI_006208-RA	BUSI_012822-RA	0.7937
BUSI_006209-RA	BUSI_012819-RA	0.7163
BUSI_006212-RA	BUSI_012813-RA	0.8069
BUSI_006214-RA	BUSI_012812-RA	1.4227
BUSI_006216-RA	BUSI_012811-RA	0.8684
BUSI_006218-RA	BUSI_012809-RA	0.6329
BUSI_006219-RA	BUSI_012807-RA	3.5249
BUSI_006220-RA	BUSI_012805-RA	1.2167
BUSI_006227-RA	BUSI_012798-RA	0.5448
BUSI_006232-RA	BUSI_012801-RA	0.7682
BUSI_006233-RA	BUSI_012802-RA	1.3491
BUSI_006234-RA	BUSI_012794-RA	1.1821
BUSI_006239-RA	BUSI_012789-RA	0.7947
BUSI_006245-RA	BUSI_012802-RA	1.1765
BUSI_006246-RA	BUSI_012794-RA	1.3102
BUSI_006249-RA	BUSI_012790-RA	0.8311
BUSI_006251-RA	BUSI_012789-RA	0.7791
###
BUSI_006817-RA	BUSI_012376-RA	1.1797
BUSI_006818-RA	BUSI_012375-RA	0.9057
BUSI_006819-RA	BUSI_012374-RA	0.9376
BUSI_006827-RA	BUSI_012365-RA	0.9417
###
BUSI_005750-RA	BUSI_013096-RA	0.8543
BUSI_005759-RA	BUSI_013083-RA	0.9953
BUSI_005763-RA	BUSI_013080-RA	0.8676
BUSI_005766-RA	BUSI_013077-RA	0.9928
BUSI_005773-RA	BUSI_013071-RA	0.7914
BUSI_005783-RA	BUSI_013065-RA	1.8865
BUSI_005789-RA	BUSI_013056-RA	3.9979
BUSI_005793-RA	BUSI_013041-RA	1.7245
BUSI_005795-RA	BUSI_013045-RA	1.6711
BUSI_005796-RA	BUSI_013044-RA	0.6375
BUSI_005798-RA	BUSI_013043-RA	0.9014
BUSI_005801-RA	BUSI_013042-RA	1.086
BUSI_005805-RA	BUSI_013039-RA	2.0384
BUSI_005811-RA	BUSI_013033-RA	0.7407
BUSI_005819-RA	BUSI_013020-RA	0.6401
###
BUSI_006503-RA	BUSI_012612-RA	0.6312
BUSI_006510-RA	BUSI_012617-RA	0.6987
BUSI_006515-RA	BUSI_012629-RA	4.1597
BUSI_006516-RA	BUSI_012632-RA	1.6099
BUSI_006528-RA	BUSI_012646-RA	0.8822
BUSI_006532-RA	BUSI_012649-RA	0.8146
BUSI_006533-RA	BUSI_012650-RA	1.1226
###
BUSI_006454-RA	BUSI_012543-RA	0.6323
BUSI_006455-RA	BUSI_012544-RA	1.8754
BUSI_006456-RA	BUSI_012545-RA	1.2707
BUSI_006457-RA	BUSI_012546-RA	0.6608
BUSI_006469-RA	BUSI_012547-RA	0.9364
BUSI_006471-RA	BUSI_012556-RA	0.8821
BUSI_006473-RA	BUSI_012557-RA	1.2002
BUSI_006475-RA	BUSI_012558-RA	0.8317
BUSI_006481-RA	BUSI_012565-RA	1.1375
BUSI_006483-RA	BUSI_012575-RA	0.7493
BUSI_006488-RA	BUSI_012580-RA	2.0298
BUSI_006491-RA	BUSI_012582-RA	0.5732
BUSI_006494-RA	BUSI_012583-RA	1.1013
BUSI_006499-RA	BUSI_012590-RA	1.2689
###
BUSI_007182-RA	BUSI_011737-RA	7.0791
BUSI_007192-RA	BUSI_011721-RA	0.5469
BUSI_007194-RA	BUSI_011729-RA	1.0412
BUSI_007198-RA	BUSI_011719-RA	1.1929
###
BUSI_007406-RA	BUSI_012234-RA	0.5811
BUSI_007407-RA	BUSI_012233-RA	0.8173
BUSI_007416-RA	BUSI_012245-RA	0.6694
BUSI_007426-RA	BUSI_012253-RA	0.8303
###
BUSI_005884-RA	BUSI_013008-RA	0.5028
BUSI_005888-RA	BUSI_013006-RA	0.7162
BUSI_005889-RA	BUSI_013004-RA	0.7131
BUSI_005895-RA	BUSI_013003-RA	0.6132
BUSI_005907-RA	BUSI_013000-RA	0.76
BUSI_005912-RA	BUSI_012991-RA	0.7582
BUSI_005916-RA	BUSI_012989-RA	2.6706
###
BUSI_006432-RA	BUSI_012410-RA	1.2534
BUSI_006436-RA	BUSI_012405-RA	1.408
BUSI_006439-RA	BUSI_012403-RA	1.3868
BUSI_006440-RA	BUSI_012399-RA	0.9826
BUSI_006442-RA	BUSI_012393-RA	0.8435
###
BUSI_007492-RA	BUSI_023022-RA	0.0541
BUSI_007493-RA	BUSI_023020-RA	0.188
BUSI_007495-RA	BUSI_023018-RA	0.096
BUSI_007497-RA	BUSI_023016-RA	0.0925
###
BUSI_006353-RA	BUSI_022614-RA	0.6706
BUSI_006359-RA	BUSI_022609-RA	0.8358
BUSI_006360-RA	BUSI_022608-RA	0.998
BUSI_006366-RA	BUSI_022602-RA	0.4865
BUSI_006368-RA	BUSI_022600-RA	1.3048
###
BUSI_007698-RA	BUSI_007761-RA	0.3211
BUSI_007702-RA	BUSI_007763-RA	0.4433
BUSI_007707-RA	BUSI_007748-RA	0.072
BUSI_007713-RA	BUSI_007767-RA	0.2131
BUSI_007718-RA	BUSI_007763-RA	0.4013
###
BUSI_007367-RA	BUSI_007426-RA	0.1774
BUSI_007368-RA	BUSI_007427-RA	0.0952
BUSI_007370-RA	BUSI_007428-RA	0.0613
BUSI_007371-RA	BUSI_007432-RA	0.0037
###
BUSI_007656-RA	BUSI_007763-RA	0.5461
BUSI_007656-RA	BUSI_007781-RA	0.5461
BUSI_007675-RA	BUSI_007782-RA	0.4926
BUSI_007677-RA	BUSI_007783-RA	0.0924
BUSI_007678-RA	BUSI_007784-RA	-0.0
