# Supplementary material for: Buxus and Tetracentron genomes help resolve eudicot genome history
Source: Nat Commun. 2022 Feb 2;13:643. doi: 10.1038/s41467-022-28312-w (PMC8810787; doi:10.1038/s41467-022-28312-w)
Supplement: Supplementary file 13 — Source Data [file 41467_2022_28312_MOESM13_ESM.zip › Source Data/Fig1c_Buxus.karyotype.txt]

chr - PGA_scaffold_1 Bs_1 0 85284675 chr1
chr - PGA_scaffold_2 Bs_2 0 73410427 chr2
chr - PGA_scaffold_3 Bs_3 0 56652330 chr3
chr - PGA_scaffold_4 Bs_4 0 56695734 chr4
chr - PGA_scaffold_5 Bs_5 0 39318823 chr5
chr - PGA_scaffold_6 Bs_6 0 44333340 chr6
chr - PGA_scaffold_7 Bs_7 0 54024499 chr7
chr - PGA_scaffold_8 Bs_8 0 52311697 chr8
chr - PGA_scaffold_9 Bs_9 0 69613783 chr9
chr - PGA_scaffold_10 Bs_10 0 43959239 chr10
chr - PGA_scaffold_11 Bs_11 0 55904807 chr11
chr - PGA_scaffold_12 Bs_12 0 40207247 chr12
chr - PGA_scaffold_13 Bs_13 0 39557457 chr13
chr - PGA_scaffold_14 Bs_14 0 51583301 chr14
