# Supplementary material for: Buxus and Tetracentron genomes help resolve eudicot genome history
Source: Nat Commun. 2022 Feb 2;13:643. doi: 10.1038/s41467-022-28312-w (PMC8810787; doi:10.1038/s41467-022-28312-w)
Supplement: Supplementary file 13 — Source Data [file 41467_2022_28312_MOESM13_ESM.zip › Source Data/Fig1d_Tetracentron-Tetracentron.synteny.links.txt]

PGA_scaffold1 30325237 71018549 PGA_scaffold2 6989812 56012864 nlinks=232	bsize1=2261846	bsize2=1903293	bidentity1=0.055583	bidentity2=0.038824	depth1=0	depth2=0	color=chr1_a5
PGA_scaffold1 24091148 61641592 PGA_scaffold3 6035265 54097325 nlinks=119	bsize1=1052934	bsize2=897856	bidentity1=0.028041	bidentity2=0.018681	depth1=1	depth2=1	color=chr1_a5
PGA_scaffold1 1171579 18034355 PGA_scaffold4 13676 57711092 nlinks=128	bsize1=1005783	bsize2=923330	bidentity1=0.059645	bidentity2=0.016003	depth1=1	depth2=0	color=chr1_a5
PGA_scaffold1 559226 26910695 PGA_scaffold8 1053420 40865956 nlinks=331	bsize1=2035612	bsize2=2453485	bidentity1=0.077249	bidentity2=0.061626	depth1=1	depth2=2	color=chr1_a5
PGA_scaffold10 3209254 15329586 PGA_scaffold1 5137420 71579252 nlinks=84	bsize1=796002	bsize2=631301	bidentity1=0.065675	bidentity2=0.009502	depth1=3	depth2=1	color=chr10_a5
PGA_scaffold10 13053725 26406974 PGA_scaffold16 13604490 33325483 nlinks=189	bsize1=1287960	bsize2=1285938	bidentity1=0.096453	bidentity2=0.065207	depth1=2	depth2=1	color=chr10_a5
PGA_scaffold10 5913697 35551093 PGA_scaffold2 7244460 55811990 nlinks=99	bsize1=1056117	bsize2=690493	bidentity1=0.035635	bidentity2=0.014217	depth1=1	depth2=1	color=chr10_a5
PGA_scaffold10 1621300 37251292 PGA_scaffold6 28052 43869835 nlinks=209	bsize1=1322067	bsize2=1420001	bidentity1=0.037105	bidentity2=0.032389	depth1=0	depth2=2	color=chr10_a5
PGA_scaffold11 2456491 17989991 PGA_scaffold14 231844 32565596 nlinks=195	bsize1=1337715	bsize2=1241085	bidentity1=0.086118	bidentity2=0.038384	depth1=2	depth2=0	color=chr11_a5
PGA_scaffold11 1069175 39653777 PGA_scaffold5 184058 32978298 nlinks=192	bsize1=1153378	bsize2=1218528	bidentity1=0.029892	bidentity2=0.037157	depth1=1	depth2=4	color=chr11_a5
PGA_scaffold11 327661 39702146 PGA_scaffold9 341800 43364073 nlinks=254	bsize1=1859345	bsize2=1771932	bidentity1=0.047222	bidentity2=0.041186	depth1=0	depth2=0	color=chr11_a5
PGA_scaffold12 3204907 38821134 PGA_scaffold17 3280483 29144681 nlinks=223	bsize1=1553389	bsize2=1639886	bidentity1=0.043615	bidentity2=0.063404	depth1=0	depth2=2	color=chr12_a5
PGA_scaffold12 16678323 38821134 PGA_scaffold5 14953375 57160159 nlinks=203	bsize1=1299390	bsize2=1237380	bidentity1=0.058682	bidentity2=0.029317	depth1=2	depth2=1	color=chr12_a5
PGA_scaffold12 95189 34418941 PGA_scaffold7 8545077 42563182 nlinks=281	bsize1=2172984	bsize2=2153881	bidentity1=0.063308	bidentity2=0.063316	depth1=1	depth2=2	color=chr12_a5
PGA_scaffold13 4502707 33599585 PGA_scaffold6 15946010 56277168 nlinks=132	bsize1=989965	bsize2=1028330	bidentity1=0.034023	bidentity2=0.025497	depth1=1	depth2=3	color=chr13_a5
PGA_scaffold13 2148172 36483430 PGA_scaffold8 1204765 54092950 nlinks=137	bsize1=864173	bsize2=1023814	bidentity1=0.025169	bidentity2=0.019358	depth1=0	depth2=0	color=chr13_a5
PGA_scaffold14 231844 19689308 PGA_scaffold11 2456491 39702146 nlinks=215	bsize1=1416077	bsize2=1643814	bidentity1=0.072778	bidentity2=0.044134	depth1=1	depth2=2	color=chr14_a5
PGA_scaffold14 837969 32294312 PGA_scaffold9 9213665 42197393 nlinks=132	bsize1=1054418	bsize2=957563	bidentity1=0.033520	bidentity2=0.029031	depth1=0	depth2=2	color=chr14_a5
PGA_scaffold15 6212796 20978131 PGA_scaffold19 2825146 21005584 nlinks=119	bsize1=932954	bsize2=904203	bidentity1=0.063185	bidentity2=0.049735	depth1=2	depth2=0	color=chr15_a5
PGA_scaffold15 5573423 20908293 PGA_scaffold4 3236123 35784299 nlinks=150	bsize1=1078485	bsize2=1153100	bidentity1=0.070329	bidentity2=0.035427	depth1=1	depth2=2	color=chr15_a5
PGA_scaffold15 1938434 21453452 PGA_scaffold7 258214 52283373 nlinks=128	bsize1=830612	bsize2=927011	bidentity1=0.042563	bidentity2=0.017819	depth1=0	depth2=0	color=chr15_a5
PGA_scaffold16 14239324 33325483 PGA_scaffold10 1539240 25473486 nlinks=187	bsize1=1286382	bsize2=1263846	bidentity1=0.067399	bidentity2=0.052805	depth1=2	depth2=1	color=chr16_a5
PGA_scaffold16 1078162 29892505 PGA_scaffold2 29681952 56242080 nlinks=112	bsize1=667651	bsize2=892079	bidentity1=0.023171	bidentity2=0.033587	depth1=1	depth2=1	color=chr16_a5
PGA_scaffold16 512729 29879079 PGA_scaffold6 619057 50335384 nlinks=203	bsize1=1275785	bsize2=1577143	bidentity1=0.043444	bidentity2=0.031723	depth1=0	depth2=1	color=chr16_a5
PGA_scaffold17 3280483 29112133 PGA_scaffold12 3176636 38821134 nlinks=223	bsize1=1624687	bsize2=1547796	bidentity1=0.062895	bidentity2=0.043423	depth1=2	depth2=0	color=chr17_a5
PGA_scaffold17 375764 29112133 PGA_scaffold5 22020687 57329639 nlinks=285	bsize1=1926092	bsize2=2044799	bidentity1=0.067026	bidentity2=0.057912	depth1=0	depth2=3	color=chr17_a5
PGA_scaffold17 2592783 29144681 PGA_scaffold7 20421163 48005185 nlinks=132	bsize1=941893	bsize2=860796	bidentity1=0.035474	bidentity2=0.031206	depth1=1	depth2=3	color=chr17_a5
PGA_scaffold18 2985273 19877863 PGA_scaffold1 7135015 69863908 nlinks=106	bsize1=681566	bsize2=845139	bidentity1=0.040347	bidentity2=0.013473	depth1=1	depth2=2	color=chr18_a5
PGA_scaffold18 7317695 20477170 PGA_scaffold2 8971445 30704856 nlinks=109	bsize1=689035	bsize2=707219	bidentity1=0.052360	bidentity2=0.032541	depth1=2	depth2=2	color=chr18_a5
PGA_scaffold18 3532773 23516196 PGA_scaffold3 15838712 56036372 nlinks=171	bsize1=1225174	bsize2=1321584	bidentity1=0.061310	bidentity2=0.032877	depth1=0	depth2=1	color=chr18_a5
PGA_scaffold19 2825146 21005584 PGA_scaffold15 6212796 20978131 nlinks=119	bsize1=920718	bsize2=946900	bidentity1=0.050643	bidentity2=0.064130	depth1=0	depth2=1	color=chr19_a5
PGA_scaffold19 5941335 19972580 PGA_scaffold4 3314309 57638741 nlinks=81	bsize1=573121	bsize2=670409	bidentity1=0.040846	bidentity2=0.012341	depth1=2	depth2=1	color=chr19_a5
PGA_scaffold19 3112306 20367760 PGA_scaffold7 1429893 53197371 nlinks=125	bsize1=962632	bsize2=1274754	bidentity1=0.055787	bidentity2=0.024625	depth1=1	depth2=1	color=chr19_a5
PGA_scaffold2 6989812 42113525 PGA_scaffold1 3897375 71018549 nlinks=226	bsize1=1873238	bsize2=2223619	bidentity1=0.053333	bidentity2=0.033128	depth1=0	depth2=1	color=chr2_a5
PGA_scaffold2 35705274 55811990 PGA_scaffold10 5913697 25886495 nlinks=81	bsize1=634974	bsize2=823748	bidentity1=0.031580	bidentity2=0.041243	depth1=3	depth2=0	color=chr2_a5
PGA_scaffold2 29681952 56242080 PGA_scaffold16 1078162 29892505 nlinks=113	bsize1=887393	bsize2=657540	bidentity1=0.033411	bidentity2=0.022820	depth1=3	depth2=0	color=chr2_a5
PGA_scaffold2 8971445 30704856 PGA_scaffold18 7317695 20477170 nlinks=109	bsize1=707219	bsize2=689035	bidentity1=0.032541	bidentity2=0.052360	depth1=4	depth2=0	color=chr2_a5
PGA_scaffold2 37239 30218690 PGA_scaffold3 7599446 55761933 nlinks=134	bsize1=955626	bsize2=991351	bidentity1=0.031663	bidentity2=0.020583	depth1=1	depth2=0	color=chr2_a5
PGA_scaffold2 28834643 56242080 PGA_scaffold6 370465 57060848 nlinks=308	bsize1=2407194	bsize2=2298459	bidentity1=0.087830	bidentity2=0.040544	depth1=2	depth2=0	color=chr2_a5
PGA_scaffold3 6035265 34039498 PGA_scaffold1 8097479 61641592 nlinks=122	bsize1=902510	bsize2=884488	bidentity1=0.032228	bidentity2=0.016519	depth1=0	depth2=4	color=chr3_a5
PGA_scaffold3 15838712 40231338 PGA_scaffold18 3532773 15565436 nlinks=150	bsize1=1154596	bsize2=915669	bidentity1=0.047334	bidentity2=0.076099	depth1=2	depth2=1	color=chr3_a5
PGA_scaffold3 7599446 33769771 PGA_scaffold2 37239 18125884 nlinks=115	bsize1=874782	bsize2=793065	bidentity1=0.033426	bidentity2=0.043843	depth1=1	depth2=6	color=chr3_a5
PGA_scaffold3 1939693 17965662 PGA_scaffold8 21960348 53645273 nlinks=139	bsize1=1120766	bsize2=1175131	bidentity1=0.069934	bidentity2=0.037088	depth1=3	depth2=3	color=chr3_a5
PGA_scaffold4 20058184 57711092 PGA_scaffold1 1171579 68496463 nlinks=132	bsize1=924065	bsize2=1200122	bidentity1=0.024542	bidentity2=0.017826	depth1=0	depth2=0	color=chr4_a5
PGA_scaffold4 3236123 12985623 PGA_scaffold15 5573423 20908293 nlinks=143	bsize1=1095143	bsize2=1045569	bidentity1=0.112328	bidentity2=0.068182	depth1=0	depth2=0	color=chr4_a5
PGA_scaffold4 23295285 52772658 PGA_scaffold8 1405987 38227780 nlinks=147	bsize1=1140660	bsize2=1231088	bidentity1=0.038696	bidentity2=0.033434	depth1=1	depth2=3	color=chr4_a5
PGA_scaffold5 184058 32978298 PGA_scaffold11 1069175 39653777 nlinks=192	bsize1=1260911	bsize2=1165123	bidentity1=0.038449	bidentity2=0.030197	depth1=2	depth2=1	color=chr5_a5
PGA_scaffold5 36725973 57160159 PGA_scaffold12 3357505 38821134 nlinks=201	bsize1=1148550	bsize2=1363613	bidentity1=0.056207	bidentity2=0.038451	depth1=2	depth2=0	color=chr5_a5
PGA_scaffold5 22020687 57329639 PGA_scaffold17 375764 29112133 nlinks=285	bsize1=2044799	bsize2=1926092	bidentity1=0.057912	bidentity2=0.067026	depth1=1	depth2=0	color=chr5_a5
PGA_scaffold5 36932286 57329639 PGA_scaffold7 23327808 42605278 nlinks=111	bsize1=754479	bsize2=771958	bidentity1=0.036989	bidentity2=0.040045	depth1=3	depth2=0	color=chr5_a5
PGA_scaffold5 2125289 43372656 PGA_scaffold9 9213665 43364073 nlinks=233	bsize1=1671512	bsize2=1637120	bidentity1=0.040524	bidentity2=0.047939	depth1=0	depth2=1	color=chr5_a5
PGA_scaffold6 28052 15273471 PGA_scaffold10 1621300 35551093 nlinks=135	bsize1=904762	bsize2=983860	bidentity1=0.059346	bidentity2=0.028997	depth1=1	depth2=0	color=chr6_a5
PGA_scaffold6 15946010 30780456 PGA_scaffold13 4342527 33599585 nlinks=127	bsize1=960943	bsize2=966786	bidentity1=0.064778	bidentity2=0.033045	depth1=1	depth2=1	color=chr6_a5
PGA_scaffold6 619057 15085582 PGA_scaffold16 7966594 29879079 nlinks=119	bsize1=752201	bsize2=690603	bidentity1=0.051996	bidentity2=0.031516	depth1=2	depth2=0	color=chr6_a5
PGA_scaffold6 370465 16138710 PGA_scaffold2 34760909 56242080 nlinks=169	bsize1=1204038	bsize2=1314658	bidentity1=0.076358	bidentity2=0.061200	depth1=0	depth2=3	color=chr6_a5
PGA_scaffold6 31624004 53200803 PGA_scaffold2 7217716 54501768 nlinks=134	bsize1=983338	bsize2=995739	bidentity1=0.045574	bidentity2=0.021059	depth1=0	depth2=2	color=chr6_a5
PGA_scaffold7 8545077 42563182 PGA_scaffold12 95189 34418941 nlinks=280	bsize1=2163682	bsize2=2160449	bidentity1=0.063604	bidentity2=0.062943	depth1=0	depth2=2	color=chr7_a5
PGA_scaffold7 20421163 48005185 PGA_scaffold17 2592783 29144681 nlinks=131	bsize1=850468	bsize2=938383	bidentity1=0.030832	bidentity2=0.035341	depth1=1	depth2=1	color=chr7_a5
PGA_scaffold7 46065409 53197371 PGA_scaffold19 3112306 20367760 nlinks=90	bsize1=844168	bsize2=684038	bidentity1=0.118364	bidentity2=0.039642	depth1=1	depth2=0	color=chr7_a5
PGA_scaffold7 23327808 45674335 PGA_scaffold5 7448988 57329639 nlinks=127	bsize1=910411	bsize2=874389	bidentity1=0.040741	bidentity2=0.017530	depth1=2	depth2=0	color=chr7_a5
PGA_scaffold8 1053420 21833737 PGA_scaffold1 649702 50202929 nlinks=216	bsize1=1475731	bsize2=1447191	bidentity1=0.071016	bidentity2=0.029205	depth1=2	depth2=5	color=chr8_a5
PGA_scaffold8 33279344 40865956 PGA_scaffold1 559226 37988527 nlinks=131	bsize1=893649	bsize2=836161	bidentity1=0.117793	bidentity2=0.022340	depth1=3	depth2=3	color=chr8_a5
PGA_scaffold8 1204765 54092950 PGA_scaffold13 2148172 36483430 nlinks=137	bsize1=1014809	bsize2=871577	bidentity1=0.019188	bidentity2=0.025384	depth1=0	depth2=0	color=chr8_a5
PGA_scaffold8 21960348 37457356 PGA_scaffold3 3871225 38832987 nlinks=134	bsize1=1147210	bsize2=1036275	bidentity1=0.074028	bidentity2=0.029640	depth1=2	depth2=3	color=chr8_a5
PGA_scaffold8 1405987 21364976 PGA_scaffold4 25779890 52772658 nlinks=127	bsize1=1031841	bsize2=1027735	bidentity1=0.051698	bidentity2=0.038074	depth1=3	depth2=3	color=chr8_a5
PGA_scaffold8 934806 48017249 PGA_scaffold8 934806 48017249 nlinks=154	bsize1=1137568	bsize2=1124182	bidentity1=0.024161	bidentity2=0.023877	depth1=1	depth2=1	color=chr8_a5
PGA_scaffold9 341800 43364073 PGA_scaffold11 327661 39702146 nlinks=252	bsize1=1737811	bsize2=1800456	bidentity1=0.040393	bidentity2=0.045726	depth1=0	depth2=0	color=chr9_a5
PGA_scaffold9 9213665 43364073 PGA_scaffold5 2125289 43372656 nlinks=232	bsize1=1602760	bsize2=1662636	bidentity1=0.046932	bidentity2=0.040309	depth1=1	depth2=2	color=chr9_a5
