# Supplementary material for: Buxus and Tetracentron genomes help resolve eudicot genome history
Source: Nat Commun. 2022 Feb 2;13:643. doi: 10.1038/s41467-022-28312-w (PMC8810787; doi:10.1038/s41467-022-28312-w)
Supplement: Supplementary file 13 — Source Data [file 41467_2022_28312_MOESM13_ESM.zip › Source Data/Fig1d_Tetracentron.1Mb.Counts.of.Genes.txt]

PGA_scaffold1	0	1000000|61
PGA_scaffold1	1000000	2000000|55
PGA_scaffold1	2000000	3000000|64
PGA_scaffold1	3000000	4000000|66
PGA_scaffold1	4000000	5000000|50
PGA_scaffold1	5000000	6000000|72
PGA_scaffold1	6000000	7000000|58
PGA_scaffold1	7000000	8000000|59
PGA_scaffold1	8000000	9000000|54
PGA_scaffold1	9000000	10000000|52
PGA_scaffold1	10000000	11000000|33
PGA_scaffold1	11000000	12000000|33
PGA_scaffold1	12000000	13000000|38
PGA_scaffold1	13000000	14000000|34
PGA_scaffold1	14000000	15000000|26
PGA_scaffold1	15000000	16000000|21
PGA_scaffold1	16000000	17000000|24
PGA_scaffold1	17000000	18000000|29
PGA_scaffold1	18000000	19000000|18
PGA_scaffold1	19000000	20000000|6
PGA_scaffold1	20000000	21000000|14
PGA_scaffold1	21000000	22000000|13
PGA_scaffold1	22000000	23000000|19
PGA_scaffold1	23000000	24000000|19
PGA_scaffold1	24000000	25000000|25
PGA_scaffold1	25000000	26000000|18
PGA_scaffold1	26000000	27000000|21
PGA_scaffold1	27000000	28000000|33
PGA_scaffold1	28000000	29000000|15
PGA_scaffold1	29000000	30000000|10
PGA_scaffold1	30000000	31000000|13
PGA_scaffold1	31000000	32000000|16
PGA_scaffold1	32000000	33000000|17
PGA_scaffold1	33000000	34000000|12
PGA_scaffold1	34000000	35000000|27
PGA_scaffold1	35000000	36000000|41
PGA_scaffold1	36000000	37000000|13
PGA_scaffold1	37000000	38000000|49
PGA_scaffold1	38000000	39000000|60
PGA_scaffold1	39000000	40000000|56
PGA_scaffold1	40000000	41000000|49
PGA_scaffold1	41000000	42000000|52
PGA_scaffold1	42000000	43000000|45
PGA_scaffold1	43000000	44000000|37
PGA_scaffold1	44000000	45000000|49
PGA_scaffold1	45000000	46000000|50
PGA_scaffold1	46000000	47000000|37
PGA_scaffold1	47000000	48000000|25
PGA_scaffold1	48000000	49000000|19
PGA_scaffold1	49000000	50000000|22
PGA_scaffold1	50000000	51000000|32
PGA_scaffold1	51000000	52000000|24
PGA_scaffold1	52000000	53000000|39
PGA_scaffold1	53000000	54000000|31
PGA_scaffold1	54000000	55000000|14
PGA_scaffold1	55000000	56000000|29
PGA_scaffold1	56000000	57000000|36
PGA_scaffold1	57000000	58000000|14
PGA_scaffold1	58000000	59000000|18
PGA_scaffold1	59000000	60000000|16
PGA_scaffold1	60000000	61000000|13
PGA_scaffold1	61000000	62000000|10
PGA_scaffold1	62000000	63000000|14
PGA_scaffold1	63000000	64000000|14
PGA_scaffold1	64000000	65000000|20
PGA_scaffold1	65000000	66000000|19
PGA_scaffold1	66000000	67000000|18
PGA_scaffold1	67000000	68000000|21
PGA_scaffold1	68000000	69000000|33
PGA_scaffold1	69000000	70000000|35
PGA_scaffold1	70000000	71000000|56
PGA_scaffold1	71000000	71636068|35
PGA_scaffold10	0	1000000|62
PGA_scaffold10	1000000	2000000|43
PGA_scaffold10	2000000	3000000|51
PGA_scaffold10	3000000	4000000|58
PGA_scaffold10	4000000	5000000|58
PGA_scaffold10	5000000	6000000|48
PGA_scaffold10	6000000	7000000|77
PGA_scaffold10	7000000	8000000|62
PGA_scaffold10	8000000	9000000|27
PGA_scaffold10	9000000	10000000|22
PGA_scaffold10	10000000	11000000|20
PGA_scaffold10	11000000	12000000|31
PGA_scaffold10	12000000	13000000|59
PGA_scaffold10	13000000	14000000|59
PGA_scaffold10	14000000	15000000|47
PGA_scaffold10	15000000	16000000|36
PGA_scaffold10	16000000	17000000|41
PGA_scaffold10	17000000	18000000|43
PGA_scaffold10	18000000	19000000|30
PGA_scaffold10	19000000	20000000|40
PGA_scaffold10	20000000	21000000|42
PGA_scaffold10	21000000	22000000|35
PGA_scaffold10	22000000	23000000|39
PGA_scaffold10	23000000	24000000|36
PGA_scaffold10	24000000	25000000|29
PGA_scaffold10	25000000	26000000|24
PGA_scaffold10	26000000	27000000|19
PGA_scaffold10	27000000	28000000|16
PGA_scaffold10	28000000	29000000|8
PGA_scaffold10	29000000	30000000|12
PGA_scaffold10	30000000	31000000|12
PGA_scaffold10	31000000	32000000|12
PGA_scaffold10	32000000	33000000|16
PGA_scaffold10	33000000	34000000|15
PGA_scaffold10	34000000	35000000|12
PGA_scaffold10	35000000	36000000|20
PGA_scaffold10	36000000	37000000|22
PGA_scaffold10	37000000	38000000|28
PGA_scaffold10	38000000	39000000|16
PGA_scaffold10	39000000	39584299|11
PGA_scaffold11	0	1000000|40
PGA_scaffold11	1000000	2000000|65
PGA_scaffold11	2000000	3000000|66
PGA_scaffold11	3000000	4000000|70
PGA_scaffold11	4000000	5000000|70
PGA_scaffold11	5000000	6000000|78
PGA_scaffold11	6000000	7000000|60
PGA_scaffold11	7000000	8000000|69
PGA_scaffold11	8000000	9000000|57
PGA_scaffold11	9000000	10000000|61
PGA_scaffold11	10000000	11000000|55
PGA_scaffold11	11000000	12000000|40
PGA_scaffold11	12000000	13000000|45
PGA_scaffold11	13000000	14000000|31
PGA_scaffold11	14000000	15000000|44
PGA_scaffold11	15000000	16000000|28
PGA_scaffold11	16000000	17000000|52
PGA_scaffold11	17000000	18000000|46
PGA_scaffold11	18000000	19000000|31
PGA_scaffold11	19000000	20000000|30
PGA_scaffold11	20000000	21000000|26
PGA_scaffold11	21000000	22000000|34
PGA_scaffold11	22000000	23000000|18
PGA_scaffold11	23000000	24000000|22
PGA_scaffold11	24000000	25000000|22
PGA_scaffold11	25000000	26000000|6
PGA_scaffold11	26000000	27000000|10
PGA_scaffold11	27000000	28000000|12
PGA_scaffold11	28000000	29000000|22
PGA_scaffold11	29000000	30000000|33
PGA_scaffold11	30000000	31000000|21
PGA_scaffold11	31000000	32000000|18
PGA_scaffold11	32000000	33000000|15
PGA_scaffold11	33000000	34000000|23
PGA_scaffold11	34000000	35000000|42
PGA_scaffold11	35000000	36000000|25
PGA_scaffold11	36000000	37000000|35
PGA_scaffold11	37000000	38000000|41
PGA_scaffold11	38000000	39000000|43
PGA_scaffold11	39000000	40000000|32
PGA_scaffold11	40000000	41000000|37
PGA_scaffold11	41000000	41470264|8
PGA_scaffold12	0	1000000|12
PGA_scaffold12	1000000	2000000|26
PGA_scaffold12	2000000	3000000|23
PGA_scaffold12	3000000	4000000|44
PGA_scaffold12	4000000	5000000|38
PGA_scaffold12	5000000	6000000|35
PGA_scaffold12	6000000	7000000|31
PGA_scaffold12	7000000	8000000|21
PGA_scaffold12	8000000	9000000|22
PGA_scaffold12	9000000	10000000|21
PGA_scaffold12	10000000	11000000|16
PGA_scaffold12	11000000	12000000|18
PGA_scaffold12	12000000	13000000|15
PGA_scaffold12	13000000	14000000|25
PGA_scaffold12	14000000	15000000|22
PGA_scaffold12	15000000	16000000|44
PGA_scaffold12	16000000	17000000|38
PGA_scaffold12	17000000	18000000|47
PGA_scaffold12	18000000	19000000|56
PGA_scaffold12	19000000	20000000|52
PGA_scaffold12	20000000	21000000|65
PGA_scaffold12	21000000	22000000|52
PGA_scaffold12	22000000	23000000|51
PGA_scaffold12	23000000	24000000|50
PGA_scaffold12	24000000	25000000|42
PGA_scaffold12	25000000	26000000|54
PGA_scaffold12	26000000	27000000|45
PGA_scaffold12	27000000	28000000|70
PGA_scaffold12	28000000	29000000|45
PGA_scaffold12	29000000	30000000|47
PGA_scaffold12	30000000	31000000|45
PGA_scaffold12	31000000	32000000|44
PGA_scaffold12	32000000	33000000|60
PGA_scaffold12	33000000	34000000|44
PGA_scaffold12	34000000	35000000|46
PGA_scaffold12	35000000	36000000|22
PGA_scaffold12	36000000	37000000|25
PGA_scaffold12	37000000	38000000|46
PGA_scaffold12	38000000	39000000|12
PGA_scaffold12	39000000	39476280|2
PGA_scaffold13	0	1000000|21
PGA_scaffold13	1000000	2000000|16
PGA_scaffold13	2000000	3000000|18
PGA_scaffold13	3000000	4000000|22
PGA_scaffold13	4000000	5000000|22
PGA_scaffold13	5000000	6000000|12
PGA_scaffold13	6000000	7000000|20
PGA_scaffold13	7000000	8000000|14
PGA_scaffold13	8000000	9000000|14
PGA_scaffold13	9000000	10000000|7
PGA_scaffold13	10000000	11000000|20
PGA_scaffold13	11000000	12000000|20
PGA_scaffold13	12000000	13000000|29
PGA_scaffold13	13000000	14000000|21
PGA_scaffold13	14000000	15000000|16
PGA_scaffold13	15000000	16000000|24
PGA_scaffold13	16000000	17000000|15
PGA_scaffold13	17000000	18000000|22
PGA_scaffold13	18000000	19000000|41
PGA_scaffold13	19000000	20000000|44
PGA_scaffold13	20000000	21000000|32
PGA_scaffold13	21000000	22000000|40
PGA_scaffold13	22000000	23000000|44
PGA_scaffold13	23000000	24000000|43
PGA_scaffold13	24000000	25000000|44
PGA_scaffold13	25000000	26000000|46
PGA_scaffold13	26000000	27000000|55
PGA_scaffold13	27000000	28000000|25
PGA_scaffold13	28000000	29000000|50
PGA_scaffold13	29000000	30000000|17
PGA_scaffold13	30000000	31000000|35
PGA_scaffold13	31000000	32000000|43
PGA_scaffold13	32000000	33000000|17
PGA_scaffold13	33000000	34000000|26
PGA_scaffold13	34000000	35000000|13
PGA_scaffold13	35000000	36000000|38
PGA_scaffold13	36000000	37000000|22
PGA_scaffold13	37000000	37141219|5
PGA_scaffold14	0	1000000|33
PGA_scaffold14	1000000	2000000|35
PGA_scaffold14	2000000	3000000|26
PGA_scaffold14	3000000	4000000|49
PGA_scaffold14	4000000	5000000|50
PGA_scaffold14	5000000	6000000|44
PGA_scaffold14	6000000	7000000|46
PGA_scaffold14	7000000	8000000|14
PGA_scaffold14	8000000	9000000|51
PGA_scaffold14	9000000	10000000|54
PGA_scaffold14	10000000	11000000|46
PGA_scaffold14	11000000	12000000|8
PGA_scaffold14	12000000	13000000|22
PGA_scaffold14	13000000	14000000|22
PGA_scaffold14	14000000	15000000|28
PGA_scaffold14	15000000	16000000|29
PGA_scaffold14	16000000	17000000|31
PGA_scaffold14	17000000	18000000|25
PGA_scaffold14	18000000	19000000|22
PGA_scaffold14	19000000	20000000|45
PGA_scaffold14	20000000	21000000|40
PGA_scaffold14	21000000	22000000|26
PGA_scaffold14	22000000	23000000|19
PGA_scaffold14	23000000	24000000|20
PGA_scaffold14	24000000	25000000|13
PGA_scaffold14	25000000	26000000|31
PGA_scaffold14	26000000	27000000|25
PGA_scaffold14	27000000	28000000|13
PGA_scaffold14	28000000	29000000|13
PGA_scaffold14	29000000	30000000|20
PGA_scaffold14	30000000	31000000|25
PGA_scaffold14	31000000	32000000|55
PGA_scaffold14	32000000	32764610|43
PGA_scaffold15	0	1000000|8
PGA_scaffold15	1000000	2000000|23
PGA_scaffold15	2000000	3000000|32
PGA_scaffold15	3000000	4000000|18
PGA_scaffold15	4000000	5000000|17
PGA_scaffold15	5000000	6000000|31
PGA_scaffold15	6000000	7000000|48
PGA_scaffold15	7000000	8000000|35
PGA_scaffold15	8000000	9000000|39
PGA_scaffold15	9000000	10000000|32
PGA_scaffold15	10000000	11000000|43
PGA_scaffold15	11000000	12000000|47
PGA_scaffold15	12000000	13000000|41
PGA_scaffold15	13000000	14000000|41
PGA_scaffold15	14000000	15000000|38
PGA_scaffold15	15000000	16000000|49
PGA_scaffold15	16000000	17000000|56
PGA_scaffold15	17000000	18000000|49
PGA_scaffold15	18000000	19000000|51
PGA_scaffold15	19000000	20000000|59
PGA_scaffold15	20000000	21000000|41
PGA_scaffold15	21000000	22000000|35
PGA_scaffold15	22000000	23000000|11
PGA_scaffold15	23000000	24000000|20
PGA_scaffold15	24000000	25000000|9
PGA_scaffold15	25000000	26000000|10
PGA_scaffold15	26000000	27000000|15
PGA_scaffold15	27000000	28000000|19
PGA_scaffold15	28000000	29000000|9
PGA_scaffold15	29000000	30000000|6
PGA_scaffold15	30000000	31000000|18
PGA_scaffold15	31000000	32000000|13
PGA_scaffold15	32000000	32026996|2
PGA_scaffold16	0	1000000|22
PGA_scaffold16	1000000	2000000|41
PGA_scaffold16	2000000	3000000|47
PGA_scaffold16	3000000	4000000|36
PGA_scaffold16	4000000	5000000|32
PGA_scaffold16	5000000	6000000|26
PGA_scaffold16	6000000	7000000|27
PGA_scaffold16	7000000	8000000|40
PGA_scaffold16	8000000	9000000|31
PGA_scaffold16	9000000	10000000|49
PGA_scaffold16	10000000	11000000|41
PGA_scaffold16	11000000	12000000|32
PGA_scaffold16	12000000	13000000|22
PGA_scaffold16	13000000	14000000|34
PGA_scaffold16	14000000	15000000|37
PGA_scaffold16	15000000	16000000|37
PGA_scaffold16	16000000	17000000|34
PGA_scaffold16	17000000	18000000|45
PGA_scaffold16	18000000	19000000|47
PGA_scaffold16	19000000	20000000|43
PGA_scaffold16	20000000	21000000|50
PGA_scaffold16	21000000	22000000|18
PGA_scaffold16	22000000	23000000|15
PGA_scaffold16	23000000	24000000|46
PGA_scaffold16	24000000	25000000|48
PGA_scaffold16	25000000	26000000|47
PGA_scaffold16	26000000	27000000|47
PGA_scaffold16	27000000	28000000|46
PGA_scaffold16	28000000	29000000|51
PGA_scaffold16	29000000	30000000|61
PGA_scaffold16	30000000	31000000|12
PGA_scaffold16	31000000	32000000|3
PGA_scaffold16	32000000	33000000|5
PGA_scaffold16	33000000	34000000|23
PGA_scaffold16	34000000	34647973|26
PGA_scaffold17	0	1000000|46
PGA_scaffold17	1000000	2000000|60
PGA_scaffold17	2000000	3000000|54
PGA_scaffold17	3000000	4000000|21
PGA_scaffold17	4000000	5000000|37
PGA_scaffold17	5000000	6000000|39
PGA_scaffold17	6000000	7000000|22
PGA_scaffold17	7000000	8000000|31
PGA_scaffold17	8000000	9000000|23
PGA_scaffold17	9000000	10000000|40
PGA_scaffold17	10000000	11000000|41
PGA_scaffold17	11000000	12000000|29
PGA_scaffold17	12000000	13000000|31
PGA_scaffold17	13000000	14000000|37
PGA_scaffold17	14000000	15000000|36
PGA_scaffold17	15000000	16000000|43
PGA_scaffold17	16000000	17000000|35
PGA_scaffold17	17000000	18000000|39
PGA_scaffold17	18000000	19000000|37
PGA_scaffold17	19000000	20000000|53
PGA_scaffold17	20000000	21000000|49
PGA_scaffold17	21000000	22000000|61
PGA_scaffold17	22000000	23000000|58
PGA_scaffold17	23000000	24000000|54
PGA_scaffold17	24000000	25000000|52
PGA_scaffold17	25000000	26000000|46
PGA_scaffold17	26000000	27000000|52
PGA_scaffold17	27000000	28000000|42
PGA_scaffold17	28000000	29000000|43
PGA_scaffold17	29000000	30000000|16
PGA_scaffold17	30000000	30205688|3
PGA_scaffold18	0	1000000|15
PGA_scaffold18	1000000	2000000|26
PGA_scaffold18	2000000	3000000|26
PGA_scaffold18	3000000	4000000|19
PGA_scaffold18	4000000	5000000|46
PGA_scaffold18	5000000	6000000|41
PGA_scaffold18	6000000	7000000|50
PGA_scaffold18	7000000	8000000|75
PGA_scaffold18	8000000	9000000|62
PGA_scaffold18	9000000	10000000|64
PGA_scaffold18	10000000	11000000|63
PGA_scaffold18	11000000	12000000|39
PGA_scaffold18	12000000	13000000|57
PGA_scaffold18	13000000	14000000|42
PGA_scaffold18	14000000	15000000|47
PGA_scaffold18	15000000	16000000|40
PGA_scaffold18	16000000	17000000|49
PGA_scaffold18	17000000	18000000|33
PGA_scaffold18	18000000	19000000|32
PGA_scaffold18	19000000	20000000|21
PGA_scaffold18	20000000	21000000|15
PGA_scaffold18	21000000	22000000|18
PGA_scaffold18	22000000	23000000|12
PGA_scaffold18	23000000	23619228|2
PGA_scaffold19	0	1000000|47
PGA_scaffold19	1000000	2000000|53
PGA_scaffold19	2000000	3000000|41
PGA_scaffold19	3000000	4000000|54
PGA_scaffold19	4000000	5000000|57
PGA_scaffold19	5000000	6000000|18
PGA_scaffold19	6000000	7000000|36
PGA_scaffold19	7000000	8000000|26
PGA_scaffold19	8000000	9000000|15
PGA_scaffold19	9000000	10000000|16
PGA_scaffold19	10000000	11000000|11
PGA_scaffold19	11000000	12000000|40
PGA_scaffold19	12000000	13000000|57
PGA_scaffold19	13000000	14000000|50
PGA_scaffold19	14000000	15000000|53
PGA_scaffold19	15000000	16000000|35
PGA_scaffold19	16000000	17000000|45
PGA_scaffold19	17000000	18000000|65
PGA_scaffold19	18000000	19000000|42
PGA_scaffold19	19000000	20000000|41
PGA_scaffold19	20000000	21000000|43
PGA_scaffold19	21000000	22000000|13
PGA_scaffold19	22000000	23000000|14
PGA_scaffold19	23000000	24000000|10
PGA_scaffold19	24000000	24051190|0
PGA_scaffold2	0	1000000|27
PGA_scaffold2	1000000	2000000|24
PGA_scaffold2	2000000	3000000|11
PGA_scaffold2	3000000	4000000|8
PGA_scaffold2	4000000	5000000|5
PGA_scaffold2	5000000	6000000|11
PGA_scaffold2	6000000	7000000|28
PGA_scaffold2	7000000	8000000|67
PGA_scaffold2	8000000	9000000|68
PGA_scaffold2	9000000	10000000|62
PGA_scaffold2	10000000	11000000|61
PGA_scaffold2	11000000	12000000|48
PGA_scaffold2	12000000	13000000|45
PGA_scaffold2	13000000	14000000|53
PGA_scaffold2	14000000	15000000|47
PGA_scaffold2	15000000	16000000|50
PGA_scaffold2	16000000	17000000|34
PGA_scaffold2	17000000	18000000|43
PGA_scaffold2	18000000	19000000|31
PGA_scaffold2	19000000	20000000|12
PGA_scaffold2	20000000	21000000|8
PGA_scaffold2	21000000	22000000|12
PGA_scaffold2	22000000	23000000|20
PGA_scaffold2	23000000	24000000|16
PGA_scaffold2	24000000	25000000|22
PGA_scaffold2	25000000	26000000|36
PGA_scaffold2	26000000	27000000|33
PGA_scaffold2	27000000	28000000|43
PGA_scaffold2	28000000	29000000|37
PGA_scaffold2	29000000	30000000|27
PGA_scaffold2	30000000	31000000|36
PGA_scaffold2	31000000	32000000|21
PGA_scaffold2	32000000	33000000|20
PGA_scaffold2	33000000	34000000|16
PGA_scaffold2	34000000	35000000|17
PGA_scaffold2	35000000	36000000|54
PGA_scaffold2	36000000	37000000|51
PGA_scaffold2	37000000	38000000|54
PGA_scaffold2	38000000	39000000|49
PGA_scaffold2	39000000	40000000|52
PGA_scaffold2	40000000	41000000|39
PGA_scaffold2	41000000	42000000|45
PGA_scaffold2	42000000	43000000|48
PGA_scaffold2	43000000	44000000|43
PGA_scaffold2	44000000	45000000|22
PGA_scaffold2	45000000	46000000|30
PGA_scaffold2	46000000	47000000|36
PGA_scaffold2	47000000	48000000|24
PGA_scaffold2	48000000	49000000|22
PGA_scaffold2	49000000	50000000|24
PGA_scaffold2	50000000	51000000|28
PGA_scaffold2	51000000	52000000|38
PGA_scaffold2	52000000	53000000|39
PGA_scaffold2	53000000	54000000|49
PGA_scaffold2	54000000	55000000|39
PGA_scaffold2	55000000	56000000|44
PGA_scaffold2	56000000	57000000|50
PGA_scaffold2	57000000	58000000|32
PGA_scaffold2	58000000	59000000|18
PGA_scaffold2	59000000	60000000|34
PGA_scaffold2	60000000	61000000|36
PGA_scaffold2	61000000	61028666|2
PGA_scaffold3	0	1000000|20
PGA_scaffold3	1000000	2000000|35
PGA_scaffold3	2000000	3000000|29
PGA_scaffold3	3000000	4000000|19
PGA_scaffold3	4000000	5000000|51
PGA_scaffold3	5000000	6000000|58
PGA_scaffold3	6000000	7000000|63
PGA_scaffold3	7000000	8000000|20
PGA_scaffold3	8000000	9000000|31
PGA_scaffold3	9000000	10000000|55
PGA_scaffold3	10000000	11000000|50
PGA_scaffold3	11000000	12000000|36
PGA_scaffold3	12000000	13000000|38
PGA_scaffold3	13000000	14000000|38
PGA_scaffold3	14000000	15000000|50
PGA_scaffold3	15000000	16000000|52
PGA_scaffold3	16000000	17000000|55
PGA_scaffold3	17000000	18000000|36
PGA_scaffold3	18000000	19000000|27
PGA_scaffold3	19000000	20000000|20
PGA_scaffold3	20000000	21000000|23
PGA_scaffold3	21000000	22000000|41
PGA_scaffold3	22000000	23000000|27
PGA_scaffold3	23000000	24000000|35
PGA_scaffold3	24000000	25000000|31
PGA_scaffold3	25000000	26000000|56
PGA_scaffold3	26000000	27000000|40
PGA_scaffold3	27000000	28000000|46
PGA_scaffold3	28000000	29000000|46
PGA_scaffold3	29000000	30000000|54
PGA_scaffold3	30000000	31000000|49
PGA_scaffold3	31000000	32000000|56
PGA_scaffold3	32000000	33000000|43
PGA_scaffold3	33000000	34000000|55
PGA_scaffold3	34000000	35000000|48
PGA_scaffold3	35000000	36000000|12
PGA_scaffold3	36000000	37000000|31
PGA_scaffold3	37000000	38000000|32
PGA_scaffold3	38000000	39000000|33
PGA_scaffold3	39000000	40000000|24
PGA_scaffold3	40000000	41000000|23
PGA_scaffold3	41000000	42000000|11
PGA_scaffold3	42000000	43000000|30
PGA_scaffold3	43000000	44000000|14
PGA_scaffold3	44000000	45000000|22
PGA_scaffold3	45000000	46000000|10
PGA_scaffold3	46000000	47000000|17
PGA_scaffold3	47000000	48000000|11
PGA_scaffold3	48000000	49000000|12
PGA_scaffold3	49000000	50000000|14
PGA_scaffold3	50000000	51000000|39
PGA_scaffold3	51000000	52000000|32
PGA_scaffold3	52000000	53000000|23
PGA_scaffold3	53000000	54000000|13
PGA_scaffold3	54000000	55000000|23
PGA_scaffold3	55000000	56000000|21
PGA_scaffold3	56000000	57000000|2
PGA_scaffold3	57000000	58000000|23
PGA_scaffold3	58000000	59000000|20
PGA_scaffold3	59000000	60000000|20
PGA_scaffold3	60000000	60509202|10
PGA_scaffold4	0	1000000|27
PGA_scaffold4	1000000	2000000|27
PGA_scaffold4	2000000	3000000|33
PGA_scaffold4	3000000	4000000|51
PGA_scaffold4	4000000	5000000|35
PGA_scaffold4	5000000	6000000|63
PGA_scaffold4	6000000	7000000|72
PGA_scaffold4	7000000	8000000|67
PGA_scaffold4	8000000	9000000|63
PGA_scaffold4	9000000	10000000|19
PGA_scaffold4	10000000	11000000|36
PGA_scaffold4	11000000	12000000|12
PGA_scaffold4	12000000	13000000|9
PGA_scaffold4	13000000	14000000|24
PGA_scaffold4	14000000	15000000|8
PGA_scaffold4	15000000	16000000|27
PGA_scaffold4	16000000	17000000|33
PGA_scaffold4	17000000	18000000|16
PGA_scaffold4	18000000	19000000|5
PGA_scaffold4	19000000	20000000|15
PGA_scaffold4	20000000	21000000|23
PGA_scaffold4	21000000	22000000|12
PGA_scaffold4	22000000	23000000|15
PGA_scaffold4	23000000	24000000|30
PGA_scaffold4	24000000	25000000|32
PGA_scaffold4	25000000	26000000|48
PGA_scaffold4	26000000	27000000|22
PGA_scaffold4	27000000	28000000|6
PGA_scaffold4	28000000	29000000|20
PGA_scaffold4	29000000	30000000|14
PGA_scaffold4	30000000	31000000|11
PGA_scaffold4	31000000	32000000|12
PGA_scaffold4	32000000	33000000|26
PGA_scaffold4	33000000	34000000|14
PGA_scaffold4	34000000	35000000|34
PGA_scaffold4	35000000	36000000|36
PGA_scaffold4	36000000	37000000|33
PGA_scaffold4	37000000	38000000|42
PGA_scaffold4	38000000	39000000|37
PGA_scaffold4	39000000	40000000|42
PGA_scaffold4	40000000	41000000|22
PGA_scaffold4	41000000	42000000|23
PGA_scaffold4	42000000	43000000|46
PGA_scaffold4	43000000	44000000|52
PGA_scaffold4	44000000	45000000|25
PGA_scaffold4	45000000	46000000|26
PGA_scaffold4	46000000	47000000|49
PGA_scaffold4	47000000	48000000|36
PGA_scaffold4	48000000	49000000|27
PGA_scaffold4	49000000	50000000|27
PGA_scaffold4	50000000	51000000|21
PGA_scaffold4	51000000	52000000|18
PGA_scaffold4	52000000	53000000|19
PGA_scaffold4	53000000	54000000|14
PGA_scaffold4	54000000	55000000|21
PGA_scaffold4	55000000	56000000|38
PGA_scaffold4	56000000	57000000|20
PGA_scaffold4	57000000	58000000|31
PGA_scaffold4	58000000	59000000|22
PGA_scaffold4	59000000	60000000|9
PGA_scaffold4	60000000	60503477|11
PGA_scaffold5	0	1000000|12
PGA_scaffold5	1000000	2000000|8
PGA_scaffold5	2000000	3000000|51
PGA_scaffold5	3000000	4000000|67
PGA_scaffold5	4000000	5000000|50
PGA_scaffold5	5000000	6000000|34
PGA_scaffold5	6000000	7000000|55
PGA_scaffold5	7000000	8000000|60
PGA_scaffold5	8000000	9000000|48
PGA_scaffold5	9000000	10000000|41
PGA_scaffold5	10000000	11000000|40
PGA_scaffold5	11000000	12000000|51
PGA_scaffold5	12000000	13000000|61
PGA_scaffold5	13000000	14000000|33
PGA_scaffold5	14000000	15000000|40
PGA_scaffold5	15000000	16000000|15
PGA_scaffold5	16000000	17000000|25
PGA_scaffold5	17000000	18000000|20
PGA_scaffold5	18000000	19000000|28
PGA_scaffold5	19000000	20000000|22
PGA_scaffold5	20000000	21000000|39
PGA_scaffold5	21000000	22000000|27
PGA_scaffold5	22000000	23000000|30
PGA_scaffold5	23000000	24000000|18
PGA_scaffold5	24000000	25000000|21
PGA_scaffold5	25000000	26000000|4
PGA_scaffold5	26000000	27000000|29
PGA_scaffold5	27000000	28000000|22
PGA_scaffold5	28000000	29000000|23
PGA_scaffold5	29000000	30000000|20
PGA_scaffold5	30000000	31000000|13
PGA_scaffold5	31000000	32000000|27
PGA_scaffold5	32000000	33000000|30
PGA_scaffold5	33000000	34000000|8
PGA_scaffold5	34000000	35000000|9
PGA_scaffold5	35000000	36000000|16
PGA_scaffold5	36000000	37000000|31
PGA_scaffold5	37000000	38000000|34
PGA_scaffold5	38000000	39000000|30
PGA_scaffold5	39000000	40000000|31
PGA_scaffold5	40000000	41000000|32
PGA_scaffold5	41000000	42000000|52
PGA_scaffold5	42000000	43000000|24
PGA_scaffold5	43000000	44000000|42
PGA_scaffold5	44000000	45000000|24
PGA_scaffold5	45000000	46000000|35
PGA_scaffold5	46000000	47000000|31
PGA_scaffold5	47000000	48000000|41
PGA_scaffold5	48000000	49000000|42
PGA_scaffold5	49000000	50000000|46
PGA_scaffold5	50000000	51000000|50
PGA_scaffold5	51000000	52000000|50
PGA_scaffold5	52000000	53000000|53
PGA_scaffold5	53000000	54000000|43
PGA_scaffold5	54000000	55000000|22
PGA_scaffold5	55000000	56000000|58
PGA_scaffold5	56000000	57000000|56
PGA_scaffold5	57000000	57360873|21
PGA_scaffold6	0	1000000|45
PGA_scaffold6	1000000	2000000|28
PGA_scaffold6	2000000	3000000|46
PGA_scaffold6	3000000	4000000|46
PGA_scaffold6	4000000	5000000|46
PGA_scaffold6	5000000	6000000|59
PGA_scaffold6	6000000	7000000|68
PGA_scaffold6	7000000	8000000|69
PGA_scaffold6	8000000	9000000|54
PGA_scaffold6	9000000	10000000|39
PGA_scaffold6	10000000	11000000|57
PGA_scaffold6	11000000	12000000|49
PGA_scaffold6	12000000	13000000|53
PGA_scaffold6	13000000	14000000|33
PGA_scaffold6	14000000	15000000|40
PGA_scaffold6	15000000	16000000|41
PGA_scaffold6	16000000	17000000|29
PGA_scaffold6	17000000	18000000|45
PGA_scaffold6	18000000	19000000|54
PGA_scaffold6	19000000	20000000|51
PGA_scaffold6	20000000	21000000|52
PGA_scaffold6	21000000	22000000|48
PGA_scaffold6	22000000	23000000|46
PGA_scaffold6	23000000	24000000|45
PGA_scaffold6	24000000	25000000|45
PGA_scaffold6	25000000	26000000|37
PGA_scaffold6	26000000	27000000|30
PGA_scaffold6	27000000	28000000|39
PGA_scaffold6	28000000	29000000|46
PGA_scaffold6	29000000	30000000|47
PGA_scaffold6	30000000	31000000|36
PGA_scaffold6	31000000	32000000|36
PGA_scaffold6	32000000	33000000|37
PGA_scaffold6	33000000	34000000|43
PGA_scaffold6	34000000	35000000|50
PGA_scaffold6	35000000	36000000|44
PGA_scaffold6	36000000	37000000|41
PGA_scaffold6	37000000	38000000|37
PGA_scaffold6	38000000	39000000|31
PGA_scaffold6	39000000	40000000|40
PGA_scaffold6	40000000	41000000|35
PGA_scaffold6	41000000	42000000|60
PGA_scaffold6	42000000	43000000|57
PGA_scaffold6	43000000	44000000|34
PGA_scaffold6	44000000	45000000|30
PGA_scaffold6	45000000	46000000|29
PGA_scaffold6	46000000	47000000|25
PGA_scaffold6	47000000	48000000|31
PGA_scaffold6	48000000	49000000|24
PGA_scaffold6	49000000	50000000|19
PGA_scaffold6	50000000	51000000|13
PGA_scaffold6	51000000	52000000|19
PGA_scaffold6	52000000	53000000|22
PGA_scaffold6	53000000	54000000|30
PGA_scaffold6	54000000	55000000|19
PGA_scaffold6	55000000	56000000|20
PGA_scaffold6	56000000	57000000|10
PGA_scaffold6	57000000	57237853|3
PGA_scaffold7	0	1000000|43
PGA_scaffold7	1000000	2000000|21
PGA_scaffold7	2000000	3000000|32
PGA_scaffold7	3000000	4000000|9
PGA_scaffold7	4000000	5000000|16
PGA_scaffold7	5000000	6000000|7
PGA_scaffold7	6000000	7000000|13
PGA_scaffold7	7000000	8000000|15
PGA_scaffold7	8000000	9000000|37
PGA_scaffold7	9000000	10000000|37
PGA_scaffold7	10000000	11000000|14
PGA_scaffold7	11000000	12000000|21
PGA_scaffold7	12000000	13000000|13
PGA_scaffold7	13000000	14000000|15
PGA_scaffold7	14000000	15000000|10
PGA_scaffold7	15000000	16000000|20
PGA_scaffold7	16000000	17000000|16
PGA_scaffold7	17000000	18000000|34
PGA_scaffold7	18000000	19000000|40
PGA_scaffold7	19000000	20000000|34
PGA_scaffold7	20000000	21000000|26
PGA_scaffold7	21000000	22000000|42
PGA_scaffold7	22000000	23000000|36
PGA_scaffold7	23000000	24000000|23
PGA_scaffold7	24000000	25000000|31
PGA_scaffold7	25000000	26000000|22
PGA_scaffold7	26000000	27000000|35
PGA_scaffold7	27000000	28000000|33
PGA_scaffold7	28000000	29000000|33
PGA_scaffold7	29000000	30000000|37
PGA_scaffold7	30000000	31000000|38
PGA_scaffold7	31000000	32000000|49
PGA_scaffold7	32000000	33000000|36
PGA_scaffold7	33000000	34000000|53
PGA_scaffold7	34000000	35000000|44
PGA_scaffold7	35000000	36000000|39
PGA_scaffold7	36000000	37000000|57
PGA_scaffold7	37000000	38000000|41
PGA_scaffold7	38000000	39000000|51
PGA_scaffold7	39000000	40000000|51
PGA_scaffold7	40000000	41000000|55
PGA_scaffold7	41000000	42000000|47
PGA_scaffold7	42000000	43000000|43
PGA_scaffold7	43000000	44000000|24
PGA_scaffold7	44000000	45000000|46
PGA_scaffold7	45000000	46000000|38
PGA_scaffold7	46000000	47000000|32
PGA_scaffold7	47000000	48000000|36
PGA_scaffold7	48000000	49000000|32
PGA_scaffold7	49000000	50000000|53
PGA_scaffold7	50000000	51000000|51
PGA_scaffold7	51000000	52000000|47
PGA_scaffold7	52000000	53000000|28
PGA_scaffold7	53000000	54000000|21
PGA_scaffold7	54000000	55000000|7
PGA_scaffold7	55000000	55084551|0
PGA_scaffold8	0	1000000|44
PGA_scaffold8	1000000	2000000|72
PGA_scaffold8	2000000	3000000|81
PGA_scaffold8	3000000	4000000|50
PGA_scaffold8	4000000	5000000|55
PGA_scaffold8	5000000	6000000|41
PGA_scaffold8	6000000	7000000|59
PGA_scaffold8	7000000	8000000|55
PGA_scaffold8	8000000	9000000|54
PGA_scaffold8	9000000	10000000|59
PGA_scaffold8	10000000	11000000|51
PGA_scaffold8	11000000	12000000|52
PGA_scaffold8	12000000	13000000|33
PGA_scaffold8	13000000	14000000|45
PGA_scaffold8	14000000	15000000|43
PGA_scaffold8	15000000	16000000|37
PGA_scaffold8	16000000	17000000|38
PGA_scaffold8	17000000	18000000|39
PGA_scaffold8	18000000	19000000|40
PGA_scaffold8	19000000	20000000|38
PGA_scaffold8	20000000	21000000|46
PGA_scaffold8	21000000	22000000|52
PGA_scaffold8	22000000	23000000|68
PGA_scaffold8	23000000	24000000|51
PGA_scaffold8	24000000	25000000|56
PGA_scaffold8	25000000	26000000|56
PGA_scaffold8	26000000	27000000|54
PGA_scaffold8	27000000	28000000|27
PGA_scaffold8	28000000	29000000|50
PGA_scaffold8	29000000	30000000|48
PGA_scaffold8	30000000	31000000|31
PGA_scaffold8	31000000	32000000|39
PGA_scaffold8	32000000	33000000|33
PGA_scaffold8	33000000	34000000|31
PGA_scaffold8	34000000	35000000|30
PGA_scaffold8	35000000	36000000|36
PGA_scaffold8	36000000	37000000|38
PGA_scaffold8	37000000	38000000|48
PGA_scaffold8	38000000	39000000|42
PGA_scaffold8	39000000	40000000|36
PGA_scaffold8	40000000	41000000|36
PGA_scaffold8	41000000	42000000|32
PGA_scaffold8	42000000	43000000|27
PGA_scaffold8	43000000	44000000|17
PGA_scaffold8	44000000	45000000|13
PGA_scaffold8	45000000	46000000|21
PGA_scaffold8	46000000	47000000|11
PGA_scaffold8	47000000	48000000|12
PGA_scaffold8	48000000	49000000|17
PGA_scaffold8	49000000	50000000|11
PGA_scaffold8	50000000	51000000|15
PGA_scaffold8	51000000	52000000|17
PGA_scaffold8	52000000	53000000|27
PGA_scaffold8	53000000	54000000|35
PGA_scaffold8	54000000	54617247|9
PGA_scaffold9	0	1000000|59
PGA_scaffold9	1000000	2000000|37
PGA_scaffold9	2000000	3000000|25
PGA_scaffold9	3000000	4000000|22
PGA_scaffold9	4000000	5000000|55
PGA_scaffold9	5000000	6000000|19
PGA_scaffold9	6000000	7000000|11
PGA_scaffold9	7000000	8000000|23
PGA_scaffold9	8000000	9000000|22
PGA_scaffold9	9000000	10000000|44
PGA_scaffold9	10000000	11000000|41
PGA_scaffold9	11000000	12000000|26
PGA_scaffold9	12000000	13000000|33
PGA_scaffold9	13000000	14000000|37
PGA_scaffold9	14000000	15000000|40
PGA_scaffold9	15000000	16000000|40
PGA_scaffold9	16000000	17000000|36
PGA_scaffold9	17000000	18000000|21
PGA_scaffold9	18000000	19000000|65
PGA_scaffold9	19000000	20000000|38
PGA_scaffold9	20000000	21000000|28
PGA_scaffold9	21000000	22000000|43
PGA_scaffold9	22000000	23000000|36
PGA_scaffold9	23000000	24000000|43
PGA_scaffold9	24000000	25000000|36
PGA_scaffold9	25000000	26000000|30
PGA_scaffold9	26000000	27000000|20
PGA_scaffold9	27000000	28000000|24
PGA_scaffold9	28000000	29000000|29
PGA_scaffold9	29000000	30000000|15
PGA_scaffold9	30000000	31000000|9
PGA_scaffold9	31000000	32000000|16
PGA_scaffold9	32000000	33000000|14
PGA_scaffold9	33000000	34000000|10
PGA_scaffold9	34000000	35000000|25
PGA_scaffold9	35000000	36000000|50
PGA_scaffold9	36000000	37000000|54
PGA_scaffold9	37000000	38000000|52
PGA_scaffold9	38000000	39000000|51
PGA_scaffold9	39000000	40000000|64
PGA_scaffold9	40000000	41000000|56
PGA_scaffold9	41000000	42000000|49
PGA_scaffold9	42000000	43000000|51
PGA_scaffold9	43000000	43377092|21
