# Supplementary material for: Buxus and Tetracentron genomes help resolve eudicot genome history
Source: Nat Commun. 2022 Feb 2;13:643. doi: 10.1038/s41467-022-28312-w (PMC8810787; doi:10.1038/s41467-022-28312-w)
Supplement: Supplementary file 13 — Source Data [file 41467_2022_28312_MOESM13_ESM.zip › Source Data/Fig1d_Tetracentron.karyotype.txt]

chr - PGA_scaffold1 Ts_1 0 71636068 chr1
chr - PGA_scaffold2 Ts_2 0 61028666 chr2
chr - PGA_scaffold3 Ts_3 0 60509202 chr3
chr - PGA_scaffold4 Ts_4 0 60503477 chr4
chr - PGA_scaffold5 Ts_5 0 57360873 chr5
chr - PGA_scaffold6 Ts_6 0 57237853 chr6
chr - PGA_scaffold7 Ts_7 0 55084551 chr7
chr - PGA_scaffold8 Ts_8 0 54617247 chr8
chr - PGA_scaffold9 Ts_9 0 43377092 chr9
chr - PGA_scaffold10 Ts_10 0 39584299 chr10
chr - PGA_scaffold11 Ts_11 0 41470264 chr11
chr - PGA_scaffold12 Ts_12 0 39476280 chr12
chr - PGA_scaffold13 Ts_13 0 37141219 chr13
chr - PGA_scaffold14 Ts_14 0 32764610 chr14
chr - PGA_scaffold15 Ts_15 0 32026996 chr15
chr - PGA_scaffold16 Ts_16 0 34647973 chr16
chr - PGA_scaffold17 Ts_17 0 30205688 chr17
chr - PGA_scaffold18 Ts_18 0 23619228 chr18
chr - PGA_scaffold19 Ts_19 0 24051190 chr19
