# Supplementary material for: Buxus and Tetracentron genomes help resolve eudicot genome history
Source: Nat Commun. 2022 Feb 2;13:643. doi: 10.1038/s41467-022-28312-w (PMC8810787; doi:10.1038/s41467-022-28312-w)
Supplement: Supplementary file 13 — Source Data [file 41467_2022_28312_MOESM13_ESM.zip › Source Data/Fig1d_Tetracentron.Tetracentron.ks.blocks.txt]

TESI_001431-RA	TESI_001526-RA	0.405
TESI_001442-RA	TESI_001521-RA	0.445
TESI_001444-RA	TESI_001520-RA	0.288
TESI_001445-RA	TESI_001517-RA	1.491
TESI_001174-RA	TESI_001417-RA	0.413
TESI_001177-RA	TESI_001418-RA	0.318
TESI_001178-RA	TESI_001419-RA	1.125
TESI_001184-RA	TESI_001423-RA	0.284
TESI_001191-RA	TESI_001424-RA	0.282
TESI_001192-RA	TESI_001428-RA	0.445
TESI_001848-RA	TESI_002085-RA	-1.000
TESI_001852-RA	TESI_002072-RA	0.334
TESI_001861-RA	TESI_002078-RA	0.374
TESI_001865-RA	TESI_002080-RA	0.492
TESI_001866-RA	TESI_002090-RA	0.308
TESI_001867-RA	TESI_002091-RA	0.790
TESI_001869-RA	TESI_002093-RA	0.471
TESI_002153-RA	TESI_019473-RA	0.349
TESI_002154-RA	TESI_019471-RA	0.269
TESI_002157-RA	TESI_019479-RA	0.357
TESI_002161-RA	TESI_019486-RA	0.292
TESI_002163-RA	TESI_019489-RA	0.524
TESI_002168-RA	TESI_019498-RA	0.339
TESI_002170-RA	TESI_019509-RA	0.540
TESI_002174-RA	TESI_019513-RA	0.184
TESI_002179-RA	TESI_019520-RA	0.363
TESI_002180-RA	TESI_019528-RA	0.356
TESI_002184-RA	TESI_019530-RA	0.584
TESI_002185-RA	TESI_019531-RA	0.306
TESI_002186-RA	TESI_019532-RA	0.500
TESI_002187-RA	TESI_019533-RA	0.390
TESI_002188-RA	TESI_019534-RA	0.535
TESI_002197-RA	TESI_019535-RA	0.379
TESI_002198-RA	TESI_019536-RA	0.295
TESI_002200-RA	TESI_019537-RA	0.299
TESI_002201-RA	TESI_019541-RA	0.358
TESI_002203-RA	TESI_019542-RA	0.394
TESI_000308-RA	TESI_019389-RA	0.409
TESI_000309-RA	TESI_019388-RA	0.516
TESI_000311-RA	TESI_019385-RA	0.390
TESI_000315-RA	TESI_019383-RA	0.499
TESI_000320-RA	TESI_019378-RA	0.609
TESI_000325-RA	TESI_019373-RA	0.474
TESI_000335-RA	TESI_019364-RA	0.501
TESI_000337-RA	TESI_019362-RA	0.377
TESI_000338-RA	TESI_019361-RA	0.615
TESI_000343-RA	TESI_019359-RA	0.387
TESI_000344-RA	TESI_019356-RA	0.446
TESI_000346-RA	TESI_019355-RA	0.574
TESI_000353-RA	TESI_019333-RA	1.895
TESI_000358-RA	TESI_019337-RA	0.822
TESI_000359-RA	TESI_019335-RA	0.852
TESI_000361-RA	TESI_019332-RA	0.652
TESI_000367-RA	TESI_019331-RA	0.378
TESI_000389-RA	TESI_019735-RA	0.401
TESI_000390-RA	TESI_019732-RA	0.454
TESI_000401-RA	TESI_019730-RA	0.528
TESI_000402-RA	TESI_019727-RA	0.364
TESI_001247-RA	TESI_018893-RA	0.517
TESI_001266-RA	TESI_018888-RA	1.606
TESI_001269-RA	TESI_018890-RA	0.301
TESI_001271-RA	TESI_018892-RA	0.300
TESI_000990-RA	TESI_021187-RA	0.599
TESI_000991-RA	TESI_021186-RA	0.535
TESI_000992-RA	TESI_021185-RA	0.349
TESI_000993-RA	TESI_021184-RA	0.303
TESI_000994-RA	TESI_021183-RA	0.281
TESI_000996-RA	TESI_021195-RA	0.749
TESI_000997-RA	TESI_021196-RA	0.533
TESI_001000-RA	TESI_021200-RA	0.328
TESI_001001-RA	TESI_021202-RA	0.412
TESI_000041-RA	TESI_022813-RA	0.432
TESI_000042-RA	TESI_022815-RA	0.513
TESI_000043-RA	TESI_022817-RA	0.639
TESI_000050-RA	TESI_022807-RA	0.414
TESI_000053-RA	TESI_022804-RA	0.330
TESI_000061-RA	TESI_022795-RA	0.834
TESI_001121-RA	TESI_023942-RA	0.515
TESI_001126-RA	TESI_023939-RA	0.390
TESI_001130-RA	TESI_023936-RA	0.431
TESI_001131-RA	TESI_023935-RA	0.531
TESI_001141-RA	TESI_023925-RA	0.421
TESI_001142-RA	TESI_023924-RA	0.558
TESI_001205-RA	TESI_023048-RA	0.221
TESI_001211-RA	TESI_023038-RA	0.467
TESI_001213-RA	TESI_023035-RA	0.177
TESI_001216-RA	TESI_023033-RA	0.179
TESI_001220-RA	TESI_023030-RA	-1.000
TESI_001221-RA	TESI_023029-RA	0.165
TESI_001224-RA	TESI_023023-RA	0.393
TESI_001235-RA	TESI_023018-RA	0.177
TESI_001236-RA	TESI_023017-RA	0.243
TESI_001249-RA	TESI_023028-RA	0.613
TESI_001100-RA	TESI_026640-RA	0.047
TESI_001102-RA	TESI_026638-RA	0.077
TESI_001103-RA	TESI_026647-RA	0.108
TESI_001107-RA	TESI_026645-RA	0.143
TESI_001108-RA	TESI_026644-RA	0.294
TESI_001836-RA	TESI_028996-RA	0.592
TESI_001837-RA	TESI_028997-RA	0.626
TESI_001838-RA	TESI_028998-RA	0.587
TESI_001840-RA	TESI_029004-RA	0.506
TESI_001841-RA	TESI_029016-RA	0.854
TESI_001842-RA	TESI_029022-RA	0.364
TESI_000443-RA	TESI_028451-RA	0.644
TESI_000453-RA	TESI_028448-RA	0.555
TESI_000458-RA	TESI_028447-RA	0.842
TESI_000462-RA	TESI_028446-RA	0.447
TESI_000463-RA	TESI_028445-RA	0.571
TESI_000465-RA	TESI_028444-RA	0.381
TESI_000474-RA	TESI_028441-RA	0.383
TESI_001603-RA	TESI_028801-RA	0.630
TESI_001606-RA	TESI_028798-RA	0.798
TESI_001617-RA	TESI_028789-RA	0.323
TESI_001618-RA	TESI_028788-RA	0.499
TESI_001627-RA	TESI_028771-RA	0.511
TESI_001774-RA	TESI_028901-RA	0.361
TESI_001775-RA	TESI_028903-RA	0.454
TESI_001778-RA	TESI_028905-RA	0.444
TESI_001780-RA	TESI_028907-RA	0.542
TESI_001782-RA	TESI_028914-RA	0.639
TESI_000524-RA	TESI_028418-RA	0.604
TESI_000530-RA	TESI_028413-RA	0.594
TESI_000532-RA	TESI_028412-RA	0.706
TESI_000537-RA	TESI_028410-RA	0.431
TESI_000546-RA	TESI_028406-RA	0.695
TESI_000554-RA	TESI_028402-RA	0.721
TESI_000555-RA	TESI_028401-RA	0.853
TESI_000558-RA	TESI_028399-RA	0.654
TESI_000559-RA	TESI_028395-RA	0.532
TESI_000565-RA	TESI_028392-RA	0.682
TESI_000569-RA	TESI_028391-RA	0.502
TESI_000582-RA	TESI_028385-RA	0.512
TESI_000587-RA	TESI_028381-RA	1.442
TESI_000596-RA	TESI_028380-RA	0.797
TESI_001669-RA	TESI_029047-RA	0.932
TESI_001689-RA	TESI_029057-RA	0.442
TESI_001693-RA	TESI_029065-RA	0.574
TESI_001707-RA	TESI_029068-RA	0.476
TESI_001792-RA	TESI_003140-RA	0.244
TESI_001793-RA	TESI_003139-RA	0.428
TESI_001795-RA	TESI_003132-RA	0.401
TESI_001801-RA	TESI_003126-RA	0.482
TESI_001802-RA	TESI_003124-RA	0.371
TESI_001803-RA	TESI_003123-RA	0.467
TESI_001810-RA	TESI_003148-RA	0.480
TESI_001821-RA	TESI_003163-RA	0.246
TESI_001823-RA	TESI_003169-RA	0.407
TESI_001824-RA	TESI_003188-RA	0.490
TESI_001825-RA	TESI_003189-RA	0.284
TESI_001826-RA	TESI_003190-RA	0.622
TESI_001830-RA	TESI_003199-RA	0.230
TESI_001837-RA	TESI_003206-RA	0.419
TESI_001840-RA	TESI_003209-RA	0.338
TESI_001847-RA	TESI_003201-RA	0.877
TESI_001735-RA	TESI_003251-RA	0.727
TESI_001737-RA	TESI_003248-RA	0.317
TESI_001738-RA	TESI_003281-RA	0.329
TESI_001743-RA	TESI_003278-RA	0.146
TESI_001752-RA	TESI_003263-RA	0.275
TESI_001755-RA	TESI_003261-RA	0.432
TESI_001757-RA	TESI_003259-RA	0.285
TESI_001759-RA	TESI_003256-RA	0.346
TESI_001760-RA	TESI_003255-RA	1.102
TESI_001543-RA	TESI_002798-RA	0.579
TESI_001556-RA	TESI_002798-RA	0.586
TESI_001563-RA	TESI_002800-RA	0.274
TESI_001566-RA	TESI_002801-RA	0.322
TESI_001568-RA	TESI_002802-RA	0.272
TESI_001569-RA	TESI_002805-RA	0.558
TESI_001570-RA	TESI_002807-RA	0.486
TESI_001572-RA	TESI_002808-RA	0.966
TESI_001576-RA	TESI_002814-RA	0.502
TESI_001577-RA	TESI_002816-RA	0.186
TESI_001585-RA	TESI_002818-RA	0.264
TESI_001586-RA	TESI_002825-RA	0.288
TESI_001587-RA	TESI_002826-RA	0.300
TESI_001588-RA	TESI_002828-RA	0.476
TESI_001591-RA	TESI_002829-RA	0.545
TESI_001592-RA	TESI_002833-RA	0.396
TESI_001594-RA	TESI_002836-RA	0.381
TESI_001595-RA	TESI_002839-RA	0.287
TESI_001598-RA	TESI_002851-RA	0.236
TESI_001599-RA	TESI_002850-RA	0.259
TESI_001601-RA	TESI_002849-RA	0.272
TESI_001602-RA	TESI_002846-RA	0.196
TESI_001605-RA	TESI_002845-RA	0.555
TESI_001607-RA	TESI_002859-RA	0.673
TESI_001619-RA	TESI_002861-RA	0.304
TESI_001620-RA	TESI_002862-RA	0.284
TESI_001622-RA	TESI_002868-RA	0.307
TESI_001623-RA	TESI_002870-RA	0.268
TESI_001625-RA	TESI_002875-RA	0.606
TESI_001626-RA	TESI_002878-RA	-1.000
TESI_001627-RA	TESI_002879-RA	0.663
TESI_001634-RA	TESI_002880-RA	0.329
TESI_001637-RA	TESI_002881-RA	0.431
TESI_001641-RA	TESI_002882-RA	0.487
TESI_001646-RA	TESI_002887-RA	0.446
TESI_001648-RA	TESI_002896-RA	0.375
TESI_001649-RA	TESI_002897-RA	0.209
TESI_001650-RA	TESI_002901-RA	0.359
TESI_001651-RA	TESI_002904-RA	0.308
TESI_001652-RA	TESI_002905-RA	0.279
TESI_001653-RA	TESI_002911-RA	0.318
TESI_001453-RA	TESI_002697-RA	0.498
TESI_001460-RA	TESI_002700-RA	1.481
TESI_001462-RA	TESI_002702-RA	0.334
TESI_001465-RA	TESI_002706-RA	0.349
TESI_001466-RA	TESI_002707-RA	0.242
TESI_001468-RA	TESI_002710-RA	0.351
TESI_001469-RA	TESI_002711-RA	0.387
TESI_001474-RA	TESI_002722-RA	0.384
TESI_001476-RA	TESI_002728-RA	0.381
TESI_001477-RA	TESI_002729-RA	0.251
TESI_001481-RA	TESI_002736-RA	0.458
TESI_001496-RA	TESI_002766-RA	0.481
TESI_001497-RA	TESI_002754-RA	0.437
TESI_001502-RA	TESI_002751-RA	0.286
TESI_001503-RA	TESI_002745-RA	0.546
TESI_001504-RA	TESI_002747-RA	0.295
TESI_001505-RA	TESI_002749-RA	0.435
TESI_001507-RA	TESI_002743-RA	0.474
TESI_001513-RA	TESI_002741-RA	0.403
TESI_001514-RA	TESI_002740-RA	0.257
TESI_001389-RA	TESI_002666-RA	0.862
TESI_001396-RA	TESI_002674-RA	0.315
TESI_001400-RA	TESI_002675-RA	0.504
TESI_001401-RA	TESI_002677-RA	0.999
TESI_001402-RA	TESI_002679-RA	1.101
TESI_001405-RA	TESI_002687-RA	0.301
TESI_001406-RA	TESI_002688-RA	0.303
TESI_001271-RA	TESI_002410-RA	0.382
TESI_001272-RA	TESI_002412-RA	0.207
TESI_001274-RA	TESI_002414-RA	0.505
TESI_001276-RA	TESI_002416-RA	0.516
TESI_001277-RA	TESI_002417-RA	0.416
TESI_001278-RA	TESI_002418-RA	0.255
TESI_001280-RA	TESI_002422-RA	0.327
TESI_001281-RA	TESI_002425-RA	0.238
TESI_001288-RA	TESI_002432-RA	0.306
TESI_001289-RA	TESI_002433-RA	0.749
TESI_001290-RA	TESI_002434-RA	0.197
TESI_001292-RA	TESI_002461-RA	0.240
TESI_001294-RA	TESI_002457-RA	0.611
TESI_001299-RA	TESI_002453-RA	0.285
TESI_001300-RA	TESI_002448-RA	0.378
TESI_001301-RA	TESI_002446-RA	0.328
TESI_001303-RA	TESI_002442-RA	0.307
TESI_001305-RA	TESI_002440-RA	0.389
TESI_001306-RA	TESI_002436-RA	0.345
TESI_001318-RA	TESI_002464-RA	0.329
TESI_001319-RA	TESI_002465-RA	0.277
TESI_001320-RA	TESI_002468-RA	0.652
TESI_001321-RA	TESI_002472-RA	0.449
TESI_001322-RA	TESI_002421-RA	2.216
TESI_001322-RA	TESI_002474-RA	0.417
TESI_001323-RA	TESI_002476-RA	0.207
TESI_001331-RA	TESI_002488-RA	0.391
TESI_001333-RA	TESI_002492-RA	0.376
TESI_001334-RA	TESI_002493-RA	0.324
TESI_001335-RA	TESI_002494-RA	0.290
TESI_001338-RA	TESI_002495-RA	0.348
TESI_001340-RA	TESI_002498-RA	0.263
TESI_001342-RA	TESI_002501-RA	0.870
TESI_001347-RA	TESI_002505-RA	0.398
TESI_001348-RA	TESI_002508-RA	0.353
TESI_001349-RA	TESI_002511-RA	0.276
TESI_001350-RA	TESI_002512-RA	0.304
TESI_001353-RA	TESI_002521-RA	0.402
TESI_001355-RA	TESI_002522-RA	0.293
TESI_001356-RA	TESI_002524-RA	0.245
TESI_001358-RA	TESI_002529-RA	0.574
TESI_001360-RA	TESI_002532-RA	0.453
TESI_001361-RA	TESI_002534-RA	0.377
TESI_001364-RA	TESI_002535-RA	0.228
TESI_001365-RA	TESI_002538-RA	0.462
TESI_001368-RA	TESI_002542-RA	0.334
TESI_001369-RA	TESI_002543-RA	0.255
TESI_001372-RA	TESI_002547-RA	0.260
TESI_001377-RA	TESI_002556-RA	0.531
TESI_001383-RA	TESI_002562-RA	0.340
TESI_002196-RA	TESI_002380-RA	0.526
TESI_002197-RA	TESI_002378-RA	0.514
TESI_002204-RA	TESI_002373-RA	0.566
TESI_002205-RA	TESI_002372-RA	2.457
TESI_002218-RA	TESI_002364-RA	0.573
TESI_002020-RA	TESI_003028-RA	0.570
TESI_002039-RA	TESI_003046-RA	0.298
TESI_002050-RA	TESI_003044-RA	0.408
TESI_002054-RA	TESI_003041-RA	0.313
TESI_002055-RA	TESI_003040-RA	0.481
TESI_002059-RA	TESI_003035-RA	0.548
TESI_002060-RA	TESI_003034-RA	0.413
TESI_001772-RA	TESI_002913-RA	0.348
TESI_001774-RA	TESI_002933-RA	0.312
TESI_001775-RA	TESI_002936-RA	0.433
TESI_001776-RA	TESI_002937-RA	0.216
TESI_001777-RA	TESI_002940-RA	0.402
TESI_001778-RA	TESI_002942-RA	0.194
TESI_001785-RA	TESI_002952-RA	0.498
TESI_001789-RA	TESI_002953-RA	0.272
TESI_001791-RA	TESI_002959-RA	0.190
TESI_001670-RA	TESI_003212-RA	0.820
TESI_001673-RA	TESI_003214-RA	0.280
TESI_001675-RA	TESI_003224-RA	0.344
TESI_001679-RA	TESI_003225-RA	0.432
TESI_001683-RA	TESI_003230-RA	0.631
TESI_001689-RA	TESI_003234-RA	0.313
TESI_001691-RA	TESI_003236-RA	0.598
TESI_001692-RA	TESI_003237-RA	0.265
TESI_001695-RA	TESI_003241-RA	0.305
TESI_001696-RA	TESI_003243-RA	0.391
TESI_001697-RA	TESI_003244-RA	0.367
TESI_001707-RA	TESI_003247-RA	0.326
TESI_001538-RA	TESI_002771-RA	0.305
TESI_001539-RA	TESI_002772-RA	0.393
TESI_001553-RA	TESI_002777-RA	0.231
TESI_001558-RA	TESI_002773-RA	0.652
TESI_001131-RA	TESI_004164-RA	0.461
TESI_001138-RA	TESI_004160-RA	0.346
TESI_001139-RA	TESI_004156-RA	0.265
TESI_001142-RA	TESI_004153-RA	0.309
TESI_001143-RA	TESI_004152-RA	0.359
TESI_002151-RA	TESI_004116-RA	0.488
TESI_002158-RA	TESI_004111-RA	1.382
TESI_002160-RA	TESI_004109-RA	0.544
TESI_002163-RA	TESI_004106-RA	0.712
TESI_002175-RA	TESI_004131-RA	1.063
TESI_002178-RA	TESI_004134-RA	0.492
TESI_001240-RA	TESI_005625-RA	0.707
TESI_001246-RA	TESI_005621-RA	0.445
TESI_001249-RA	TESI_005596-RA	0.666
TESI_001262-RA	TESI_005601-RA	0.650
TESI_001263-RA	TESI_005613-RA	0.525
TESI_001270-RA	TESI_005604-RA	0.640
TESI_001284-RA	TESI_005587-RA	0.624
TESI_001465-RA	TESI_005427-RA	0.469
TESI_001470-RA	TESI_005425-RA	0.720
TESI_001474-RA	TESI_005418-RA	0.501
TESI_001482-RA	TESI_005413-RA	0.574
TESI_001485-RA	TESI_005406-RA	0.364
TESI_001488-RA	TESI_005404-RA	0.637
TESI_001498-RA	TESI_005430-RA	0.684
TESI_001432-RA	TESI_005358-RA	0.389
TESI_001433-RA	TESI_005356-RA	0.522
TESI_001435-RA	TESI_005354-RA	1.033
TESI_001436-RA	TESI_005353-RA	0.504
TESI_001437-RA	TESI_005352-RA	0.439
TESI_001438-RA	TESI_005351-RA	0.398
TESI_001440-RA	TESI_005350-RA	0.375
TESI_001447-RA	TESI_005347-RA	0.466
TESI_001346-RA	TESI_005488-RA	0.509
TESI_001349-RA	TESI_005492-RA	0.427
TESI_001355-RA	TESI_005498-RA	0.495
TESI_001356-RA	TESI_005500-RA	0.462
TESI_001357-RA	TESI_005501-RA	1.161
TESI_001363-RA	TESI_005510-RA	0.703
TESI_001365-RA	TESI_005515-RA	0.647
TESI_001369-RA	TESI_005520-RA	0.321
TESI_001374-RA	TESI_005526-RA	1.168
TESI_001260-RA	TESI_004735-RA	0.473
TESI_001261-RA	TESI_004737-RA	0.266
TESI_001263-RA	TESI_004748-RA	0.356
TESI_001264-RA	TESI_004753-RA	0.376
TESI_001269-RA	TESI_004762-RA	0.260
TESI_001591-RA	TESI_005295-RA	0.596
TESI_001594-RA	TESI_005293-RA	0.575
TESI_001596-RA	TESI_005285-RA	0.510
TESI_001599-RA	TESI_005277-RA	0.382
TESI_001601-RA	TESI_005280-RA	0.426
TESI_001606-RA	TESI_005283-RA	0.918
TESI_001616-RA	TESI_005271-RA	0.448
TESI_001619-RA	TESI_005269-RA	0.332
TESI_001627-RA	TESI_005253-RA	0.816
TESI_001630-RA	TESI_005252-RA	1.238
TESI_001633-RA	TESI_005240-RA	0.463
TESI_001645-RA	TESI_005237-RA	0.598
TESI_001649-RA	TESI_005224-RA	0.379
TESI_000498-RA	TESI_005559-RA	0.589
TESI_000499-RA	TESI_005558-RA	0.427
TESI_000501-RA	TESI_005555-RA	0.540
TESI_000502-RA	TESI_005536-RA	0.975
TESI_001908-RA	TESI_004504-RA	0.613
TESI_001912-RA	TESI_004509-RA	0.684
TESI_001913-RA	TESI_004510-RA	0.366
TESI_001914-RA	TESI_004517-RA	0.418
TESI_001915-RA	TESI_004519-RA	0.311
TESI_001917-RA	TESI_004518-RA	0.704
TESI_000595-RA	TESI_007241-RA	1.320
TESI_000615-RA	TESI_007245-RA	0.339
TESI_000621-RA	TESI_007249-RA	0.646
TESI_000623-RA	TESI_007250-RA	0.793
TESI_000632-RA	TESI_007271-RA	0.388
TESI_000642-RA	TESI_007267-RA	0.487
TESI_000643-RA	TESI_007263-RA	0.487
TESI_000651-RA	TESI_007254-RA	0.715
TESI_000663-RA	TESI_007280-RA	0.371
TESI_000680-RA	TESI_007286-RA	0.538
TESI_000684-RA	TESI_007288-RA	0.405
TESI_000685-RA	TESI_007289-RA	0.460
TESI_000686-RA	TESI_007290-RA	0.612
TESI_000694-RA	TESI_007297-RA	0.533
TESI_000267-RA	TESI_007470-RA	0.522
TESI_000269-RA	TESI_007471-RA	0.850
TESI_000272-RA	TESI_007472-RA	0.934
TESI_000274-RA	TESI_007474-RA	0.633
TESI_000278-RA	TESI_007477-RA	0.842
TESI_000280-RA	TESI_007478-RA	0.545
TESI_000285-RA	TESI_007482-RA	0.266
TESI_000298-RA	TESI_007496-RA	0.590
TESI_000299-RA	TESI_007497-RA	0.413
TESI_000511-RA	TESI_007385-RA	0.321
TESI_000512-RA	TESI_007387-RA	0.375
TESI_000519-RA	TESI_007393-RA	0.306
TESI_000522-RA	TESI_007397-RA	0.634
TESI_000523-RA	TESI_007399-RA	0.353
TESI_000532-RA	TESI_007403-RA	0.786
TESI_000543-RA	TESI_007404-RA	0.396
TESI_000545-RA	TESI_007413-RA	0.431
TESI_000559-RA	TESI_007421-RA	0.643
TESI_000564-RA	TESI_007423-RA	0.336
TESI_000572-RA	TESI_007425-RA	1.588
TESI_000454-RA	TESI_007340-RA	0.413
TESI_000456-RA	TESI_007339-RA	0.574
TESI_000469-RA	TESI_007334-RA	0.634
TESI_000472-RA	TESI_007332-RA	0.510
TESI_000082-RA	TESI_007513-RA	0.359
TESI_000088-RA	TESI_007511-RA	0.398
TESI_000089-RA	TESI_007510-RA	0.469
TESI_000091-RA	TESI_007503-RA	0.433
TESI_000092-RA	TESI_007504-RA	0.886
TESI_000102-RA	TESI_007520-RA	0.417
TESI_000107-RA	TESI_007554-RA	0.397
TESI_000118-RA	TESI_007543-RA	0.492
TESI_000121-RA	TESI_007540-RA	0.389
TESI_000129-RA	TESI_007538-RA	0.701
TESI_000130-RA	TESI_007537-RA	0.869
TESI_000135-RA	TESI_007530-RA	0.423
TESI_000140-RA	TESI_007526-RA	0.339
TESI_000238-RA	TESI_007922-RA	0.884
TESI_000240-RA	TESI_007924-RA	0.277
TESI_000243-RA	TESI_007926-RA	0.909
TESI_000244-RA	TESI_007927-RA	0.332
TESI_000246-RA	TESI_007928-RA	0.557
TESI_000258-RA	TESI_007909-RA	0.213
TESI_000259-RA	TESI_007913-RA	0.276
TESI_000205-RA	TESI_007460-RA	0.782
TESI_000208-RA	TESI_007456-RA	0.618
TESI_000209-RA	TESI_007455-RA	0.512
TESI_000221-RA	TESI_007448-RA	0.522
TESI_000235-RA	TESI_007466-RA	1.220
TESI_002151-RA	TESI_010015-RA	0.550
TESI_002160-RA	TESI_010030-RA	0.523
TESI_002163-RA	TESI_010032-RA	0.678
TESI_002164-RA	TESI_010033-RA	0.457
TESI_000028-RA	TESI_010876-RA	0.417
TESI_000033-RA	TESI_010880-RA	0.628
TESI_000034-RA	TESI_010882-RA	0.587
TESI_000037-RA	TESI_010885-RA	0.542
TESI_002223-RA	TESI_010352-RA	0.372
TESI_002224-RA	TESI_010351-RA	0.453
TESI_002229-RA	TESI_010341-RA	0.308
TESI_002232-RA	TESI_010339-RA	0.734
TESI_002245-RA	TESI_010320-RA	0.535
TESI_002176-RA	TESI_009928-RA	0.692
TESI_002178-RA	TESI_009932-RA	0.498
TESI_002181-RA	TESI_009935-RA	0.432
TESI_002185-RA	TESI_009938-RA	0.498
TESI_002192-RA	TESI_009939-RA	0.589
TESI_002194-RA	TESI_009943-RA	0.514
TESI_000105-RA	TESI_015569-RA	0.350
TESI_000108-RA	TESI_015570-RA	0.382
TESI_000110-RA	TESI_015572-RA	0.363
TESI_000114-RA	TESI_015576-RA	0.257
TESI_000115-RA	TESI_015575-RA	0.191
TESI_000124-RA	TESI_015584-RA	0.289
TESI_000125-RA	TESI_015585-RA	0.244
TESI_000128-RA	TESI_015589-RA	0.281
TESI_000134-RA	TESI_015595-RA	0.299
TESI_000135-RA	TESI_015597-RA	0.275
TESI_000139-RA	TESI_015605-RA	0.249
TESI_000143-RA	TESI_015606-RA	0.221
TESI_000144-RA	TESI_015607-RA	0.273
TESI_000146-RA	TESI_015609-RA	0.271
TESI_000149-RA	TESI_015610-RA	0.203
TESI_000150-RA	TESI_015611-RA	0.317
TESI_000152-RA	TESI_015613-RA	0.413
TESI_000153-RA	TESI_015614-RA	0.383
TESI_000158-RA	TESI_015617-RA	1.768
TESI_000159-RA	TESI_015618-RA	0.370
TESI_000167-RA	TESI_015624-RA	0.375
TESI_000172-RA	TESI_015631-RA	0.243
TESI_000173-RA	TESI_015634-RA	0.367
TESI_000174-RA	TESI_015635-RA	0.521
TESI_000175-RA	TESI_015637-RA	0.284
TESI_000178-RA	TESI_015641-RA	0.280
TESI_000186-RA	TESI_015642-RA	0.280
TESI_000188-RA	TESI_015643-RA	0.356
TESI_000206-RA	TESI_015647-RA	0.579
TESI_000207-RA	TESI_015648-RA	0.369
TESI_000213-RA	TESI_015653-RA	0.466
TESI_000214-RA	TESI_015655-RA	0.228
TESI_000218-RA	TESI_015664-RA	0.599
TESI_000223-RA	TESI_015668-RA	0.314
TESI_000225-RA	TESI_015670-RA	0.297
TESI_000228-RA	TESI_015671-RA	0.531
TESI_000231-RA	TESI_015673-RA	0.416
TESI_000237-RA	TESI_015674-RA	0.391
TESI_000390-RA	TESI_015799-RA	0.399
TESI_000392-RA	TESI_015797-RA	1.038
TESI_000404-RA	TESI_015796-RA	0.478
TESI_000406-RA	TESI_015788-RA	0.490
TESI_000407-RA	TESI_015784-RA	0.396
TESI_000408-RA	TESI_015783-RA	0.257
TESI_000418-RA	TESI_015782-RA	0.437
TESI_000423-RA	TESI_015775-RA	0.438
TESI_000424-RA	TESI_015774-RA	0.222
TESI_000425-RA	TESI_015772-RA	0.304
TESI_000428-RA	TESI_015778-RA	0.276
TESI_000429-RA	TESI_015769-RA	0.596
TESI_000432-RA	TESI_015767-RA	0.613
TESI_000035-RA	TESI_013973-RA	0.327
TESI_000038-RA	TESI_013978-RA	0.726
TESI_000048-RA	TESI_013981-RA	0.510
TESI_000059-RA	TESI_013991-RA	0.803
TESI_000072-RA	TESI_013992-RA	0.741
TESI_000073-RA	TESI_013993-RA	0.510
TESI_000079-RA	TESI_013996-RA	0.595
TESI_000090-RA	TESI_013999-RA	0.557
TESI_000094-RA	TESI_014002-RA	0.440
TESI_000095-RA	TESI_014001-RA	0.471
TESI_000099-RA	TESI_014004-RA	1.138
TESI_000107-RA	TESI_014008-RA	0.388
TESI_000118-RA	TESI_014012-RA	0.594
TESI_000122-RA	TESI_014021-RA	0.594
TESI_000124-RA	TESI_014022-RA	0.385
TESI_000129-RA	TESI_014024-RA	0.629
TESI_000130-RA	TESI_014025-RA	0.929
TESI_000141-RA	TESI_014033-RA	0.369
TESI_000142-RA	TESI_014034-RA	1.102
TESI_000151-RA	TESI_014045-RA	0.625
TESI_000158-RA	TESI_014053-RA	0.797
TESI_000159-RA	TESI_014054-RA	0.581
TESI_000168-RA	TESI_014064-RA	0.981
TESI_000171-RA	TESI_014059-RA	0.547
TESI_000174-RA	TESI_014060-RA	0.680
TESI_000188-RA	TESI_014069-RA	0.568
TESI_000192-RA	TESI_014073-RA	0.615
TESI_000209-RA	TESI_014077-RA	0.480
TESI_000218-RA	TESI_014082-RA	0.753
TESI_000220-RA	TESI_014083-RA	0.579
TESI_000227-RA	TESI_014088-RA	0.458
TESI_000228-RA	TESI_014089-RA	0.808
TESI_000230-RA	TESI_014093-RA	0.514
TESI_000517-RA	TESI_014804-RA	0.535
TESI_000518-RA	TESI_014807-RA	0.331
TESI_000519-RA	TESI_014808-RA	0.218
TESI_000533-RA	TESI_014814-RA	0.240
TESI_000534-RA	TESI_014815-RA	0.347
TESI_000542-RA	TESI_014816-RA	0.285
TESI_000543-RA	TESI_014817-RA	0.527
TESI_000545-RA	TESI_014819-RA	0.414
TESI_000553-RA	TESI_014822-RA	0.581
TESI_000557-RA	TESI_014825-RA	0.421
TESI_000559-RA	TESI_014826-RA	0.457
TESI_000560-RA	TESI_014827-RA	0.496
TESI_000562-RA	TESI_014828-RA	0.322
TESI_000566-RA	TESI_014829-RA	0.296
TESI_000567-RA	TESI_014830-RA	0.382
TESI_000570-RA	TESI_014832-RA	0.467
TESI_000574-RA	TESI_014833-RA	0.257
TESI_000582-RA	TESI_014834-RA	0.472
TESI_000584-RA	TESI_014838-RA	0.333
TESI_000586-RA	TESI_014839-RA	0.254
TESI_000588-RA	TESI_014837-RA	0.482
TESI_000593-RA	TESI_014841-RA	0.822
TESI_000598-RA	TESI_014843-RA	0.338
TESI_000616-RA	TESI_014844-RA	0.463
TESI_000617-RA	TESI_014845-RA	0.300
TESI_000029-RA	TESI_015563-RA	0.311
TESI_000030-RA	TESI_015562-RA	0.325
TESI_000036-RA	TESI_015558-RA	0.285
TESI_000037-RA	TESI_015557-RA	0.327
TESI_000041-RA	TESI_015556-RA	0.340
TESI_000042-RA	TESI_015555-RA	0.342
TESI_000043-RA	TESI_015553-RA	0.321
TESI_000044-RA	TESI_015552-RA	0.283
TESI_000048-RA	TESI_015549-RA	0.411
TESI_000051-RA	TESI_015545-RA	0.409
TESI_000053-RA	TESI_015544-RA	0.292
TESI_000055-RA	TESI_015543-RA	0.300
TESI_000062-RA	TESI_015540-RA	0.624
TESI_000068-RA	TESI_015539-RA	0.261
TESI_000070-RA	TESI_015537-RA	0.292
TESI_000073-RA	TESI_015532-RA	0.389
TESI_000075-RA	TESI_015531-RA	0.343
TESI_000078-RA	TESI_015530-RA	0.293
TESI_000080-RA	TESI_015528-RA	0.479
TESI_000082-RA	TESI_015527-RA	0.382
TESI_000083-RA	TESI_015526-RA	0.336
TESI_000265-RA	TESI_015675-RA	0.643
TESI_000266-RA	TESI_015678-RA	0.256
TESI_000270-RA	TESI_015683-RA	0.382
TESI_000271-RA	TESI_015684-RA	0.342
TESI_000274-RA	TESI_015685-RA	0.435
TESI_000275-RA	TESI_015687-RA	0.304
TESI_000276-RA	TESI_015688-RA	0.630
TESI_000279-RA	TESI_015689-RA	0.881
TESI_000286-RA	TESI_015691-RA	0.292
TESI_000287-RA	TESI_015699-RA	0.262
TESI_000288-RA	TESI_015700-RA	0.503
TESI_000289-RA	TESI_015701-RA	0.609
TESI_000290-RA	TESI_015703-RA	0.564
TESI_000292-RA	TESI_015704-RA	0.336
TESI_000293-RA	TESI_015705-RA	0.268
TESI_000297-RA	TESI_015708-RA	0.461
TESI_000300-RA	TESI_015710-RA	0.278
TESI_000304-RA	TESI_015711-RA	0.283
TESI_000306-RA	TESI_015713-RA	0.520
TESI_000314-RA	TESI_015717-RA	0.484
TESI_000319-RA	TESI_015721-RA	0.397
TESI_000322-RA	TESI_015735-RA	0.308
TESI_000323-RA	TESI_015734-RA	0.274
TESI_000325-RA	TESI_015732-RA	0.300
TESI_000327-RA	TESI_015731-RA	0.397
TESI_000328-RA	TESI_015730-RA	0.276
TESI_000330-RA	TESI_015727-RA	0.281
TESI_000331-RA	TESI_015725-RA	0.355
TESI_000332-RA	TESI_015723-RA	0.275
TESI_000351-RA	TESI_015738-RA	0.451
TESI_000352-RA	TESI_015740-RA	0.279
TESI_000357-RA	TESI_015742-RA	0.492
TESI_000358-RA	TESI_015743-RA	0.560
TESI_000360-RA	TESI_015744-RA	0.352
TESI_000364-RA	TESI_015746-RA	0.365
TESI_000368-RA	TESI_015747-RA	0.253
TESI_000370-RA	TESI_015749-RA	0.365
TESI_000372-RA	TESI_015752-RA	0.291
TESI_000373-RA	TESI_015753-RA	0.386
TESI_000374-RA	TESI_015755-RA	0.315
TESI_000376-RA	TESI_015757-RA	0.375
TESI_000378-RA	TESI_015758-RA	0.917
TESI_000790-RA	TESI_014678-RA	0.245
TESI_000807-RA	TESI_014688-RA	0.542
TESI_000811-RA	TESI_014691-RA	0.264
TESI_000813-RA	TESI_014693-RA	0.333
TESI_000826-RA	TESI_014699-RA	0.417
TESI_000416-RA	TESI_014187-RA	0.597
TESI_000418-RA	TESI_014186-RA	0.747
TESI_000430-RA	TESI_014176-RA	0.530
TESI_000432-RA	TESI_014178-RA	0.590
TESI_000629-RA	TESI_014958-RA	0.435
TESI_000632-RA	TESI_014960-RA	0.270
TESI_000634-RA	TESI_014961-RA	0.259
TESI_000636-RA	TESI_014962-RA	0.319
TESI_000643-RA	TESI_014965-RA	0.389
TESI_000645-RA	TESI_014969-RA	0.283
TESI_000646-RA	TESI_014970-RA	0.459
TESI_000650-RA	TESI_014865-RA	0.262
TESI_000654-RA	TESI_014862-RA	0.837
TESI_000657-RA	TESI_014852-RA	0.221
TESI_000658-RA	TESI_014851-RA	0.297
TESI_000671-RA	TESI_014947-RA	0.425
TESI_000684-RA	TESI_014944-RA	0.281
TESI_000685-RA	TESI_014942-RA	0.425
TESI_000687-RA	TESI_014941-RA	0.515
TESI_000692-RA	TESI_014939-RA	0.293
TESI_000693-RA	TESI_014936-RA	0.356
TESI_000700-RA	TESI_014934-RA	0.482
TESI_000703-RA	TESI_014924-RA	0.423
TESI_000706-RA	TESI_014922-RA	0.541
TESI_000707-RA	TESI_014918-RA	0.439
TESI_000709-RA	TESI_014914-RA	0.340
TESI_000716-RA	TESI_014912-RA	0.594
TESI_000718-RA	TESI_014911-RA	0.397
TESI_000721-RA	TESI_014910-RA	0.349
TESI_000727-RA	TESI_014908-RA	0.427
TESI_000728-RA	TESI_014905-RA	0.409
TESI_000733-RA	TESI_014904-RA	0.248
TESI_000741-RA	TESI_014901-RA	0.298
TESI_000748-RA	TESI_014900-RA	0.339
TESI_000750-RA	TESI_014898-RA	0.437
TESI_000751-RA	TESI_014897-RA	0.435
TESI_000469-RA	TESI_014783-RA	0.572
TESI_000475-RA	TESI_014784-RA	0.610
TESI_000476-RA	TESI_014785-RA	0.254
TESI_000477-RA	TESI_014787-RA	0.381
TESI_000480-RA	TESI_014789-RA	0.273
TESI_000483-RA	TESI_014790-RA	0.330
TESI_000486-RA	TESI_014791-RA	0.477
TESI_000487-RA	TESI_014795-RA	0.310
TESI_000757-RA	TESI_014700-RA	0.274
TESI_000763-RA	TESI_014701-RA	0.232
TESI_000764-RA	TESI_014702-RA	0.269
TESI_000769-RA	TESI_014704-RA	0.348
TESI_000770-RA	TESI_014706-RA	0.256
TESI_000776-RA	TESI_014710-RA	0.415
TESI_000777-RA	TESI_014711-RA	0.610
TESI_000780-RA	TESI_014712-RA	0.377
TESI_000348-RA	TESI_014153-RA	0.434
TESI_000353-RA	TESI_014158-RA	1.107
TESI_000355-RA	TESI_014164-RA	0.559
TESI_000358-RA	TESI_014155-RA	-1.000
TESI_000359-RA	TESI_014165-RA	1.145
TESI_000277-RA	TESI_014105-RA	0.381
TESI_000280-RA	TESI_014107-RA	0.896
TESI_000289-RA	TESI_014115-RA	0.871
TESI_000294-RA	TESI_014118-RA	0.571
TESI_000757-RA	TESI_016646-RA	0.377
TESI_000764-RA	TESI_016644-RA	0.893
TESI_000768-RA	TESI_016643-RA	0.351
TESI_000774-RA	TESI_016641-RA	0.354
TESI_019442-RA	TESI_024478-RA	0.469
TESI_019445-RA	TESI_024479-RA	0.413
TESI_019447-RA	TESI_024480-RA	0.307
TESI_019461-RA	TESI_024481-RA	0.443
TESI_019465-RA	TESI_024483-RA	0.458
TESI_019500-RA	TESI_024210-RA	1.954
TESI_019501-RA	TESI_024211-RA	0.206
TESI_019503-RA	TESI_024213-RA	0.177
TESI_019504-RA	TESI_024214-RA	0.219
TESI_019175-RA	TESI_025541-RA	0.822
TESI_019182-RA	TESI_025556-RA	0.651
TESI_019201-RA	TESI_025563-RA	0.683
TESI_019205-RA	TESI_025573-RA	0.534
TESI_019210-RA	TESI_025575-RA	0.529
TESI_019200-RA	TESI_026126-RA	0.288
TESI_019201-RA	TESI_026127-RA	0.983
TESI_019204-RA	TESI_026128-RA	0.304
TESI_019205-RA	TESI_026129-RA	0.417
TESI_019823-RA	TESI_023904-RA	0.427
TESI_019824-RA	TESI_023902-RA	0.346
TESI_019831-RA	TESI_023898-RA	0.533
TESI_019834-RA	TESI_023896-RA	0.488
TESI_019835-RA	TESI_023895-RA	0.361
TESI_019838-RA	TESI_023889-RA	0.300
TESI_019840-RA	TESI_023886-RA	0.530
TESI_019841-RA	TESI_023885-RA	0.465
TESI_019842-RA	TESI_023883-RA	0.289
TESI_019847-RA	TESI_023906-RA	0.375
TESI_019850-RA	TESI_023913-RA	0.949
TESI_019854-RA	TESI_023915-RA	0.547
TESI_019856-RA	TESI_023920-RA	0.270
TESI_019864-RA	TESI_023931-RA	0.383
TESI_019865-RA	TESI_023930-RA	0.403
TESI_019866-RA	TESI_023929-RA	0.537
TESI_019869-RA	TESI_023928-RA	0.297
TESI_019933-RA	TESI_023612-RA	0.338
TESI_019934-RA	TESI_023608-RA	0.347
TESI_019937-RA	TESI_023607-RA	0.227
TESI_019940-RA	TESI_023596-RA	0.384
TESI_019942-RA	TESI_023595-RA	0.240
TESI_019943-RA	TESI_023592-RA	0.209
TESI_019945-RA	TESI_023590-RA	0.240
TESI_019950-RA	TESI_023581-RA	0.626
TESI_019953-RA	TESI_023625-RA	0.510
TESI_019956-RA	TESI_023621-RA	0.280
TESI_019957-RA	TESI_023619-RA	0.383
TESI_019958-RA	TESI_023618-RA	0.291
TESI_019959-RA	TESI_023617-RA	0.616
TESI_019963-RA	TESI_023616-RA	0.325
TESI_019964-RA	TESI_023615-RA	0.413
TESI_019965-RA	TESI_023613-RA	0.372
TESI_019798-RA	TESI_024082-RA	0.343
TESI_019801-RA	TESI_024079-RA	0.303
TESI_019802-RA	TESI_024077-RA	0.247
TESI_019804-RA	TESI_024076-RA	0.278
TESI_019805-RA	TESI_024073-RA	0.219
TESI_019809-RA	TESI_024068-RA	0.292
TESI_019812-RA	TESI_024062-RA	0.289
TESI_019819-RA	TESI_024058-RA	0.411
TESI_019227-RA	TESI_023964-RA	0.370
TESI_019229-RA	TESI_023966-RA	0.206
TESI_019230-RA	TESI_023970-RA	0.267
TESI_019233-RA	TESI_023975-RA	0.552
TESI_020168-RA	TESI_023504-RA	0.426
TESI_020171-RA	TESI_023502-RA	0.540
TESI_020174-RA	TESI_023497-RA	0.438
TESI_020175-RA	TESI_023496-RA	0.290
TESI_020176-RA	TESI_023494-RA	0.405
TESI_020179-RA	TESI_023491-RA	0.225
TESI_020180-RA	TESI_023487-RA	0.366
TESI_020182-RA	TESI_023484-RA	0.412
TESI_020209-RA	TESI_023427-RA	0.367
TESI_020213-RA	TESI_023428-RA	0.260
TESI_020215-RA	TESI_023430-RA	0.325
TESI_020216-RA	TESI_023431-RA	0.370
TESI_020228-RA	TESI_023449-RA	0.476
TESI_020231-RA	TESI_023455-RA	0.526
TESI_020232-RA	TESI_023458-RA	2.258
TESI_020236-RA	TESI_023467-RA	0.397
TESI_020240-RA	TESI_023474-RA	0.390
TESI_020241-RA	TESI_023475-RA	0.499
TESI_019997-RA	TESI_023655-RA	2.748
TESI_020010-RA	TESI_023627-RA	0.426
TESI_020012-RA	TESI_023628-RA	0.359
TESI_020013-RA	TESI_023631-RA	0.624
TESI_020014-RA	TESI_023641-RA	0.458
TESI_020017-RA	TESI_023643-RA	0.568
TESI_020019-RA	TESI_023644-RA	0.653
TESI_020023-RA	TESI_023645-RA	-1.000
TESI_020024-RA	TESI_023646-RA	0.429
TESI_020025-RA	TESI_023649-RA	0.351
TESI_020026-RA	TESI_023650-RA	2.066
TESI_020035-RA	TESI_023664-RA	0.420
TESI_020038-RA	TESI_023671-RA	0.537
TESI_020040-RA	TESI_023673-RA	0.328
TESI_020041-RA	TESI_023674-RA	0.576
TESI_020042-RA	TESI_023675-RA	0.391
TESI_020045-RA	TESI_023682-RA	0.261
TESI_020048-RA	TESI_023692-RA	0.298
TESI_020049-RA	TESI_023693-RA	0.388
TESI_020050-RA	TESI_023694-RA	0.611
TESI_020057-RA	TESI_023706-RA	0.401
TESI_020063-RA	TESI_023701-RA	0.407
TESI_020064-RA	TESI_023699-RA	0.323
TESI_019886-RA	TESI_024053-RA	0.309
TESI_019895-RA	TESI_024034-RA	0.288
TESI_019897-RA	TESI_024031-RA	0.571
TESI_019898-RA	TESI_024029-RA	0.266
TESI_019899-RA	TESI_024024-RA	0.366
TESI_019915-RA	TESI_023840-RA	0.289
TESI_019916-RA	TESI_023842-RA	0.354
TESI_019920-RA	TESI_023847-RA	1.812
TESI_019921-RA	TESI_023833-RA	0.615
TESI_019926-RA	TESI_023829-RA	0.989
TESI_019928-RA	TESI_023821-RA	0.278
TESI_019759-RA	TESI_023987-RA	0.839
TESI_019761-RA	TESI_023988-RA	0.292
TESI_019762-RA	TESI_023989-RA	0.483
TESI_019763-RA	TESI_023990-RA	0.321
TESI_019765-RA	TESI_023992-RA	0.239
TESI_019767-RA	TESI_023994-RA	0.431
TESI_019768-RA	TESI_023995-RA	0.660
TESI_019773-RA	TESI_023997-RA	0.461
TESI_019776-RA	TESI_024002-RA	0.337
TESI_019791-RA	TESI_024006-RA	0.330
TESI_019794-RA	TESI_024011-RA	0.285
TESI_019795-RA	TESI_024012-RA	0.253
TESI_020112-RA	TESI_023543-RA	0.520
TESI_020114-RA	TESI_023542-RA	0.221
TESI_020115-RA	TESI_023540-RA	0.292
TESI_020116-RA	TESI_023539-RA	0.387
TESI_020118-RA	TESI_023537-RA	0.587
TESI_020130-RA	TESI_023544-RA	1.018
TESI_020131-RA	TESI_023546-RA	0.319
TESI_020146-RA	TESI_023552-RA	0.310
TESI_020149-RA	TESI_023558-RA	0.280
TESI_020151-RA	TESI_023560-RA	0.238
TESI_020152-RA	TESI_023561-RA	0.383
TESI_020157-RA	TESI_023563-RA	0.219
TESI_020159-RA	TESI_023564-RA	0.637
TESI_020070-RA	TESI_023819-RA	0.260
TESI_020073-RA	TESI_023812-RA	0.819
TESI_020078-RA	TESI_023800-RA	0.367
TESI_020085-RA	TESI_023798-RA	0.270
TESI_020086-RA	TESI_023790-RA	0.348
TESI_020087-RA	TESI_023793-RA	0.258
TESI_020088-RA	TESI_023796-RA	0.381
TESI_020090-RA	TESI_023786-RA	0.401
TESI_020092-RA	TESI_023784-RA	0.374
TESI_020093-RA	TESI_023782-RA	0.240
TESI_020094-RA	TESI_023781-RA	0.317
TESI_020097-RA	TESI_023776-RA	0.333
TESI_020099-RA	TESI_023775-RA	0.431
TESI_020101-RA	TESI_023774-RA	0.163
TESI_020102-RA	TESI_023770-RA	0.542
TESI_020104-RA	TESI_023768-RA	0.499
TESI_020105-RA	TESI_023758-RA	0.243
TESI_020106-RA	TESI_023756-RA	0.221
TESI_020109-RA	TESI_023752-RA	0.481
TESI_019974-RA	TESI_023573-RA	0.326
TESI_019975-RA	TESI_023574-RA	0.340
TESI_019980-RA	TESI_023576-RA	0.323
TESI_019981-RA	TESI_023577-RA	0.256
TESI_019699-RA	TESI_028557-RA	0.249
TESI_019702-RA	TESI_028559-RA	0.174
TESI_019705-RA	TESI_028565-RA	0.252
TESI_019706-RA	TESI_028567-RA	0.485
TESI_019713-RA	TESI_028570-RA	2.178
TESI_019718-RA	TESI_028569-RA	-1.000
TESI_019242-RA	TESI_027403-RA	0.511
TESI_019243-RA	TESI_027404-RA	0.462
TESI_019244-RA	TESI_027406-RA	0.354
TESI_019245-RA	TESI_027412-RA	0.500
TESI_019248-RA	TESI_027415-RA	0.968
TESI_019259-RA	TESI_027423-RA	0.508
TESI_019260-RA	TESI_027426-RA	0.515
TESI_019272-RA	TESI_027429-RA	0.552
TESI_019276-RA	TESI_027433-RA	0.463
TESI_019279-RA	TESI_027434-RA	0.457
TESI_019280-RA	TESI_027435-RA	0.359
TESI_019281-RA	TESI_027436-RA	0.798
TESI_019295-RA	TESI_027441-RA	0.457
TESI_019296-RA	TESI_027442-RA	0.638
TESI_019297-RA	TESI_027443-RA	0.718
TESI_019298-RA	TESI_027444-RA	0.730
TESI_019299-RA	TESI_027445-RA	0.703
TESI_019301-RA	TESI_027447-RA	0.817
TESI_019307-RA	TESI_027466-RA	0.753
TESI_019145-RA	TESI_028038-RA	0.556
TESI_019146-RA	TESI_028036-RA	0.255
TESI_019147-RA	TESI_028033-RA	0.985
TESI_019148-RA	TESI_028032-RA	0.418
TESI_019150-RA	TESI_028028-RA	0.335
TESI_019163-RA	TESI_028020-RA	0.273
TESI_019165-RA	TESI_028019-RA	0.796
TESI_019167-RA	TESI_028018-RA	0.486
TESI_019168-RA	TESI_028016-RA	1.762
TESI_019169-RA	TESI_028015-RA	0.277
TESI_019214-RA	TESI_027498-RA	1.054
TESI_019215-RA	TESI_027499-RA	0.302
TESI_019216-RA	TESI_027500-RA	0.356
TESI_019217-RA	TESI_027502-RA	0.305
TESI_019752-RA	TESI_027400-RA	0.739
TESI_019754-RA	TESI_027396-RA	0.614
TESI_019755-RA	TESI_027395-RA	0.857
TESI_019757-RA	TESI_027393-RA	0.709
TESI_019178-RA	TESI_027490-RA	0.677
TESI_019179-RA	TESI_027489-RA	0.484
TESI_019180-RA	TESI_027488-RA	0.648
TESI_019182-RA	TESI_027487-RA	0.457
TESI_019184-RA	TESI_027483-RA	0.976
TESI_019187-RA	TESI_027480-RA	0.471
TESI_019188-RA	TESI_027479-RA	0.291
TESI_019190-RA	TESI_027474-RA	0.385
TESI_019198-RA	TESI_027473-RA	0.333
TESI_018594-RA	TESI_024937-RA	0.295
TESI_018597-RA	TESI_024926-RA	0.299
TESI_018602-RA	TESI_024923-RA	0.667
TESI_018603-RA	TESI_024922-RA	0.289
TESI_018604-RA	TESI_024920-RA	0.446
TESI_017868-RA	TESI_024590-RA	0.398
TESI_017871-RA	TESI_024585-RA	0.333
TESI_017872-RA	TESI_024584-RA	0.507
TESI_017873-RA	TESI_024583-RA	0.416
TESI_017891-RA	TESI_024580-RA	0.275
TESI_017892-RA	TESI_024579-RA	0.629
TESI_017895-RA	TESI_024578-RA	0.434
TESI_017898-RA	TESI_024573-RA	2.432
TESI_017899-RA	TESI_024571-RA	0.322
TESI_017900-RA	TESI_024570-RA	0.415
TESI_017902-RA	TESI_024569-RA	0.419
TESI_017904-RA	TESI_024566-RA	0.386
TESI_017908-RA	TESI_024562-RA	0.474
TESI_017909-RA	TESI_024559-RA	0.530
TESI_017910-RA	TESI_024557-RA	0.301
TESI_017911-RA	TESI_024556-RA	0.236
TESI_017912-RA	TESI_024555-RA	0.488
TESI_017917-RA	TESI_024550-RA	0.554
TESI_017929-RA	TESI_025074-RA	0.293
TESI_017930-RA	TESI_025078-RA	0.483
TESI_017936-RA	TESI_025080-RA	-1.000
TESI_017941-RA	TESI_025082-RA	0.518
TESI_017955-RA	TESI_025086-RA	0.365
TESI_017958-RA	TESI_025089-RA	0.748
TESI_019052-RA	TESI_024785-RA	0.469
TESI_019054-RA	TESI_024786-RA	0.268
TESI_019058-RA	TESI_024787-RA	0.302
TESI_019059-RA	TESI_024788-RA	0.295
TESI_019060-RA	TESI_024789-RA	0.383
TESI_019061-RA	TESI_024790-RA	0.380
TESI_019066-RA	TESI_024792-RA	0.577
TESI_019071-RA	TESI_024797-RA	0.484
TESI_019077-RA	TESI_024799-RA	0.223
TESI_019080-RA	TESI_024800-RA	0.283
TESI_019081-RA	TESI_024814-RA	0.238
TESI_019082-RA	TESI_024813-RA	0.460
TESI_019083-RA	TESI_024809-RA	0.279
TESI_019084-RA	TESI_024808-RA	0.315
TESI_019086-RA	TESI_024806-RA	0.501
TESI_018467-RA	TESI_024899-RA	0.386
TESI_018472-RA	TESI_024878-RA	0.450
TESI_018481-RA	TESI_024883-RA	0.366
TESI_018487-RA	TESI_024889-RA	0.389
TESI_018029-RA	TESI_025092-RA	0.694
TESI_018036-RA	TESI_025094-RA	0.309
TESI_018037-RA	TESI_025099-RA	0.241
TESI_018040-RA	TESI_025102-RA	0.317
TESI_018041-RA	TESI_025103-RA	0.460
TESI_018044-RA	TESI_025106-RA	0.326
TESI_018045-RA	TESI_025107-RA	0.273
TESI_018051-RA	TESI_025108-RA	0.343
TESI_018052-RA	TESI_025109-RA	0.321
TESI_018054-RA	TESI_025110-RA	0.276
TESI_018057-RA	TESI_025111-RA	0.339
TESI_018061-RA	TESI_025115-RA	0.358
TESI_018063-RA	TESI_025116-RA	0.968
TESI_018067-RA	TESI_025119-RA	0.540
TESI_018069-RA	TESI_025120-RA	0.346
TESI_018075-RA	TESI_025121-RA	0.304
TESI_018077-RA	TESI_025124-RA	0.364
TESI_018081-RA	TESI_025132-RA	0.280
TESI_018083-RA	TESI_025134-RA	0.273
TESI_018085-RA	TESI_025137-RA	0.525
TESI_018087-RA	TESI_025138-RA	0.332
TESI_018089-RA	TESI_025139-RA	0.182
TESI_018091-RA	TESI_025141-RA	0.534
TESI_018093-RA	TESI_025142-RA	0.643
TESI_018101-RA	TESI_025144-RA	0.526
TESI_018104-RA	TESI_025145-RA	0.286
TESI_018105-RA	TESI_025146-RA	0.287
TESI_018904-RA	TESI_024721-RA	0.490
TESI_018908-RA	TESI_024725-RA	1.672
TESI_018916-RA	TESI_024727-RA	0.561
TESI_018918-RA	TESI_024728-RA	0.386
TESI_018919-RA	TESI_024729-RA	0.341
TESI_018934-RA	TESI_024733-RA	0.377
TESI_018942-RA	TESI_024738-RA	0.460
TESI_018945-RA	TESI_024741-RA	0.386
TESI_018946-RA	TESI_024742-RA	0.296
TESI_018960-RA	TESI_024757-RA	0.409
TESI_018961-RA	TESI_024759-RA	0.346
TESI_017704-RA	TESI_024628-RA	0.292
TESI_017705-RA	TESI_024627-RA	0.337
TESI_017709-RA	TESI_024624-RA	0.361
TESI_017714-RA	TESI_024626-RA	0.363
TESI_017725-RA	TESI_024620-RA	0.354
TESI_017727-RA	TESI_024618-RA	0.599
TESI_017733-RA	TESI_024617-RA	-1.000
TESI_017735-RA	TESI_024616-RA	0.353
TESI_017749-RA	TESI_024615-RA	0.627
TESI_017753-RA	TESI_024613-RA	0.471
TESI_017757-RA	TESI_024611-RA	0.189
TESI_017758-RA	TESI_024608-RA	0.367
TESI_017759-RA	TESI_024607-RA	0.320
TESI_018425-RA	TESI_024230-RA	2.765
TESI_018432-RA	TESI_024220-RA	0.441
TESI_018433-RA	TESI_024216-RA	0.725
TESI_018434-RA	TESI_024208-RA	0.405
TESI_018448-RA	TESI_024206-RA	0.288
TESI_018450-RA	TESI_024205-RA	0.538
TESI_018244-RA	TESI_024266-RA	0.454
TESI_018250-RA	TESI_024271-RA	0.446
TESI_018259-RA	TESI_024274-RA	2.390
TESI_018260-RA	TESI_024275-RA	0.606
TESI_018262-RA	TESI_024280-RA	0.694
TESI_018263-RA	TESI_024281-RA	0.224
TESI_018264-RA	TESI_024282-RA	0.493
TESI_018267-RA	TESI_024284-RA	0.638
TESI_018268-RA	TESI_024287-RA	0.343
TESI_018271-RA	TESI_024289-RA	0.273
TESI_018272-RA	TESI_024292-RA	0.292
TESI_018275-RA	TESI_024296-RA	0.323
TESI_018278-RA	TESI_024298-RA	0.473
TESI_018280-RA	TESI_024301-RA	0.395
TESI_018300-RA	TESI_024302-RA	0.366
TESI_018306-RA	TESI_024323-RA	0.265
TESI_018312-RA	TESI_024317-RA	0.418
TESI_018313-RA	TESI_024312-RA	0.362
TESI_018317-RA	TESI_024308-RA	0.323
TESI_018328-RA	TESI_024304-RA	0.528
TESI_018329-RA	TESI_024303-RA	0.353
TESI_018331-RA	TESI_024326-RA	0.591
TESI_018338-RA	TESI_024331-RA	0.551
TESI_018339-RA	TESI_024334-RA	0.350
TESI_018349-RA	TESI_024341-RA	0.272
TESI_018350-RA	TESI_024342-RA	0.284
TESI_017766-RA	TESI_024470-RA	0.365
TESI_017769-RA	TESI_024473-RA	0.414
TESI_017772-RA	TESI_024475-RA	0.747
TESI_017773-RA	TESI_024476-RA	0.511
TESI_017774-RA	TESI_024477-RA	0.456
TESI_017786-RA	TESI_024486-RA	0.220
TESI_017788-RA	TESI_024488-RA	0.414
TESI_017789-RA	TESI_024489-RA	0.476
TESI_017790-RA	TESI_024490-RA	0.511
TESI_017792-RA	TESI_024491-RA	0.699
TESI_017796-RA	TESI_024493-RA	0.481
TESI_017797-RA	TESI_024494-RA	0.507
TESI_017806-RA	TESI_024496-RA	0.304
TESI_017821-RA	TESI_024502-RA	0.258
TESI_017823-RA	TESI_024503-RA	0.310
TESI_017824-RA	TESI_024504-RA	0.691
TESI_017825-RA	TESI_024505-RA	0.520
TESI_017828-RA	TESI_024507-RA	0.238
TESI_017829-RA	TESI_024508-RA	0.282
TESI_017834-RA	TESI_024511-RA	0.598
TESI_017836-RA	TESI_024512-RA	0.371
TESI_017839-RA	TESI_024484-RA	0.538
TESI_017839-RA	TESI_024543-RA	0.596
TESI_017854-RA	TESI_024517-RA	0.522
TESI_017855-RA	TESI_024521-RA	1.615
TESI_017856-RA	TESI_024524-RA	0.296
TESI_017857-RA	TESI_024526-RA	0.288
TESI_017860-RA	TESI_024528-RA	0.385
TESI_017863-RA	TESI_024531-RA	0.614
TESI_017866-RA	TESI_024536-RA	0.314
TESI_018357-RA	TESI_024190-RA	0.458
TESI_018358-RA	TESI_024191-RA	0.460
TESI_018366-RA	TESI_024188-RA	0.513
TESI_018372-RA	TESI_024196-RA	0.227
TESI_018517-RA	TESI_024262-RA	0.279
TESI_018529-RA	TESI_024244-RA	0.621
TESI_018531-RA	TESI_024243-RA	0.611
TESI_018535-RA	TESI_024238-RA	0.433
TESI_018536-RA	TESI_024239-RA	0.306
TESI_018539-RA	TESI_024241-RA	0.752
TESI_018540-RA	TESI_024234-RA	1.859
TESI_018973-RA	TESI_024719-RA	0.349
TESI_018976-RA	TESI_024716-RA	0.336
TESI_018977-RA	TESI_024715-RA	0.293
TESI_018978-RA	TESI_024713-RA	0.330
TESI_018980-RA	TESI_024710-RA	0.265
TESI_018988-RA	TESI_024691-RA	0.350
TESI_018989-RA	TESI_024689-RA	0.596
TESI_019000-RA	TESI_024684-RA	0.364
TESI_019001-RA	TESI_024683-RA	0.368
TESI_019003-RA	TESI_024682-RA	0.270
TESI_018778-RA	TESI_024641-RA	0.292
TESI_018780-RA	TESI_024642-RA	0.678
TESI_018781-RA	TESI_024643-RA	0.373
TESI_018783-RA	TESI_024644-RA	0.817
TESI_018181-RA	TESI_024403-RA	0.376
TESI_018191-RA	TESI_024406-RA	0.483
TESI_018192-RA	TESI_024407-RA	0.317
TESI_018206-RA	TESI_024410-RA	0.354
TESI_018210-RA	TESI_024411-RA	0.406
TESI_018211-RA	TESI_024412-RA	0.503
TESI_018215-RA	TESI_024418-RA	0.394
TESI_018229-RA	TESI_024397-RA	0.760
TESI_018231-RA	TESI_024393-RA	0.368
TESI_018232-RA	TESI_024392-RA	0.330
TESI_018242-RA	TESI_024381-RA	0.467
TESI_018243-RA	TESI_024380-RA	0.282
TESI_018128-RA	TESI_024378-RA	0.374
TESI_018131-RA	TESI_024361-RA	0.420
TESI_018133-RA	TESI_024360-RA	0.335
TESI_018134-RA	TESI_024356-RA	0.399
TESI_018145-RA	TESI_024351-RA	0.277
TESI_018146-RA	TESI_024352-RA	0.569
TESI_018158-RA	TESI_024347-RA	0.333
TESI_018160-RA	TESI_024346-RA	0.280
TESI_018020-RA	TESI_025151-RA	0.338
TESI_018021-RA	TESI_025150-RA	0.487
TESI_018023-RA	TESI_025149-RA	1.044
TESI_018026-RA	TESI_025148-RA	0.439
TESI_018845-RA	TESI_024675-RA	0.257
TESI_018848-RA	TESI_024677-RA	1.323
TESI_018850-RA	TESI_024679-RA	0.537
TESI_018858-RA	TESI_024664-RA	0.294
TESI_018859-RA	TESI_024665-RA	0.256
TESI_021232-RA	TESI_021921-RA	0.243
TESI_021236-RA	TESI_021920-RA	0.725
TESI_021249-RA	TESI_021918-RA	0.319
TESI_021253-RA	TESI_021914-RA	0.423
TESI_021258-RA	TESI_021909-RA	0.318
TESI_021261-RA	TESI_021911-RA	0.379
TESI_021267-RA	TESI_021908-RA	0.432
TESI_021273-RA	TESI_021907-RA	0.380
TESI_021275-RA	TESI_021905-RA	0.327
TESI_021281-RA	TESI_021903-RA	0.219
TESI_021290-RA	TESI_021902-RA	0.498
TESI_021291-RA	TESI_021901-RA	0.301
TESI_020879-RA	TESI_026896-RA	0.552
TESI_020880-RA	TESI_026895-RA	0.497
TESI_020883-RA	TESI_026892-RA	0.661
TESI_020885-RA	TESI_026890-RA	0.530
TESI_020842-RA	TESI_026800-RA	0.434
TESI_020845-RA	TESI_026804-RA	0.477
TESI_020853-RA	TESI_026819-RA	0.350
TESI_020857-RA	TESI_026822-RA	1.579
TESI_020860-RA	TESI_026825-RA	0.524
TESI_020861-RA	TESI_026827-RA	0.416
TESI_020864-RA	TESI_026831-RA	0.560
TESI_020871-RA	TESI_026852-RA	0.383
TESI_020873-RA	TESI_026850-RA	0.659
TESI_020877-RA	TESI_026843-RA	0.501
TESI_020889-RA	TESI_026842-RA	0.503
TESI_020898-RA	TESI_026837-RA	0.298
TESI_020912-RA	TESI_026855-RA	0.432
TESI_020921-RA	TESI_026861-RA	0.395
TESI_020927-RA	TESI_026869-RA	0.530
TESI_020928-RA	TESI_026872-RA	0.512
TESI_020929-RA	TESI_026873-RA	0.633
TESI_020940-RA	TESI_026888-RA	0.660
TESI_020945-RA	TESI_026904-RA	0.790
TESI_020948-RA	TESI_026909-RA	0.537
TESI_020949-RA	TESI_026910-RA	-1.000
TESI_020963-RA	TESI_026919-RA	0.387
TESI_020964-RA	TESI_026921-RA	0.528
TESI_020965-RA	TESI_026922-RA	0.647
TESI_020967-RA	TESI_026923-RA	0.409
TESI_020969-RA	TESI_026926-RA	0.427
TESI_021671-RA	TESI_027330-RA	0.644
TESI_021672-RA	TESI_027331-RA	0.693
TESI_021673-RA	TESI_027334-RA	0.548
TESI_021675-RA	TESI_027336-RA	0.850
TESI_021676-RA	TESI_027311-RA	0.479
TESI_021679-RA	TESI_027310-RA	0.720
TESI_021681-RA	TESI_027326-RA	0.358
TESI_021695-RA	TESI_027317-RA	2.279
TESI_021699-RA	TESI_027318-RA	0.469
TESI_021704-RA	TESI_027312-RA	0.372
TESI_020583-RA	TESI_026728-RA	0.574
TESI_020588-RA	TESI_026722-RA	0.540
TESI_020605-RA	TESI_026706-RA	0.471
TESI_020614-RA	TESI_026704-RA	1.297
TESI_020618-RA	TESI_026694-RA	0.415
TESI_020626-RA	TESI_026699-RA	0.410
TESI_020628-RA	TESI_026701-RA	0.567
TESI_021274-RA	TESI_026579-RA	0.513
TESI_021283-RA	TESI_026582-RA	0.452
TESI_021294-RA	TESI_026588-RA	0.406
TESI_021295-RA	TESI_026589-RA	0.668
TESI_021299-RA	TESI_026590-RA	0.375
TESI_021300-RA	TESI_026591-RA	0.375
TESI_020648-RA	TESI_026311-RA	0.638
TESI_020649-RA	TESI_026312-RA	0.450
TESI_020650-RA	TESI_026314-RA	0.969
TESI_020651-RA	TESI_026315-RA	0.336
TESI_020652-RA	TESI_026310-RA	0.468
TESI_020660-RA	TESI_026301-RA	0.609
TESI_020661-RA	TESI_026297-RA	0.527
TESI_021422-RA	TESI_027212-RA	0.274
TESI_021426-RA	TESI_027215-RA	1.171
TESI_021434-RA	TESI_027224-RA	1.380
TESI_021441-RA	TESI_027227-RA	1.009
TESI_021443-RA	TESI_027229-RA	0.531
TESI_021445-RA	TESI_027230-RA	0.600
TESI_021446-RA	TESI_027231-RA	0.419
TESI_021448-RA	TESI_027235-RA	0.504
TESI_021464-RA	TESI_027250-RA	0.412
TESI_021466-RA	TESI_027249-RA	0.442
TESI_021476-RA	TESI_027242-RA	1.212
TESI_021485-RA	TESI_027259-RA	0.602
TESI_021493-RA	TESI_027252-RA	0.624
TESI_021498-RA	TESI_027262-RA	0.429
TESI_021508-RA	TESI_027273-RA	0.641
TESI_021512-RA	TESI_027278-RA	0.739
TESI_021518-RA	TESI_027285-RA	0.649
TESI_021229-RA	TESI_027172-RA	0.705
TESI_021230-RA	TESI_027169-RA	0.409
TESI_021232-RA	TESI_027168-RA	0.413
TESI_021244-RA	TESI_027163-RA	0.494
TESI_021253-RA	TESI_027158-RA	0.856
TESI_021257-RA	TESI_027155-RA	0.622
TESI_021258-RA	TESI_027154-RA	0.406
TESI_021262-RA	TESI_027150-RA	0.484
TESI_021264-RA	TESI_027149-RA	0.399
TESI_021266-RA	TESI_027141-RA	0.436
TESI_021272-RA	TESI_027139-RA	0.386
TESI_021595-RA	TESI_026632-RA	0.225
TESI_021598-RA	TESI_026636-RA	0.631
TESI_021601-RA	TESI_026637-RA	0.460
TESI_021602-RA	TESI_026639-RA	0.592
TESI_021111-RA	TESI_027019-RA	0.415
TESI_021112-RA	TESI_027023-RA	0.446
TESI_021117-RA	TESI_027025-RA	0.482
TESI_021120-RA	TESI_027032-RA	0.625
TESI_021122-RA	TESI_027034-RA	0.674
TESI_021127-RA	TESI_027041-RA	0.664
TESI_021128-RA	TESI_027043-RA	0.460
TESI_021709-RA	TESI_027203-RA	0.770
TESI_021727-RA	TESI_027198-RA	0.707
TESI_021729-RA	TESI_027194-RA	0.319
TESI_021735-RA	TESI_027191-RA	0.803
TESI_021158-RA	TESI_027067-RA	0.404
TESI_021161-RA	TESI_027068-RA	0.387
TESI_021162-RA	TESI_027069-RA	0.410
TESI_021163-RA	TESI_027070-RA	0.620
TESI_021174-RA	TESI_027079-RA	0.547
TESI_021181-RA	TESI_027087-RA	0.485
TESI_021189-RA	TESI_027096-RA	0.720
TESI_021193-RA	TESI_027099-RA	0.675
TESI_021196-RA	TESI_027101-RA	0.667
TESI_021199-RA	TESI_027117-RA	0.482
TESI_021205-RA	TESI_027129-RA	0.429
TESI_021206-RA	TESI_027131-RA	0.517
TESI_021541-RA	TESI_026767-RA	1.004
TESI_021547-RA	TESI_026773-RA	0.453
TESI_021550-RA	TESI_026774-RA	0.348
TESI_021563-RA	TESI_026755-RA	0.413
TESI_021564-RA	TESI_026754-RA	0.398
TESI_021568-RA	TESI_026752-RA	0.805
TESI_021583-RA	TESI_026741-RA	0.446
TESI_021049-RA	TESI_026960-RA	0.417
TESI_021054-RA	TESI_026967-RA	0.404
TESI_021065-RA	TESI_026977-RA	0.626
TESI_021067-RA	TESI_026978-RA	0.654
TESI_021073-RA	TESI_026982-RA	0.456
TESI_021075-RA	TESI_026983-RA	0.513
TESI_021081-RA	TESI_026985-RA	0.442
TESI_021082-RA	TESI_026986-RA	0.520
TESI_021087-RA	TESI_026989-RA	0.441
TESI_021806-RA	TESI_026494-RA	0.574
TESI_021809-RA	TESI_026485-RA	0.419
TESI_021810-RA	TESI_026483-RA	0.441
TESI_021812-RA	TESI_026475-RA	0.958
TESI_021752-RA	TESI_026564-RA	0.529
TESI_021759-RA	TESI_026533-RA	0.353
TESI_021763-RA	TESI_026553-RA	0.364
TESI_021765-RA	TESI_026551-RA	0.308
TESI_021766-RA	TESI_026550-RA	0.743
TESI_020541-RA	TESI_026628-RA	0.644
TESI_020553-RA	TESI_026617-RA	0.451
TESI_020563-RA	TESI_026612-RA	0.462
TESI_020569-RA	TESI_026606-RA	0.889
TESI_022419-RA	TESI_026065-RA	0.657
TESI_022422-RA	TESI_026063-RA	0.537
TESI_022423-RA	TESI_026062-RA	0.386
TESI_022424-RA	TESI_026061-RA	2.021
TESI_022441-RA	TESI_026058-RA	0.308
TESI_022443-RA	TESI_026060-RA	0.441
TESI_022832-RA	TESI_023116-RA	0.488
TESI_022833-RA	TESI_023121-RA	0.336
TESI_022836-RA	TESI_023123-RA	0.493
TESI_022837-RA	TESI_023124-RA	0.338
TESI_025837-RA	TESI_027989-RA	0.456
TESI_025854-RA	TESI_028007-RA	0.532
TESI_025856-RA	TESI_028002-RA	0.425
TESI_025859-RA	TESI_027998-RA	0.412
TESI_025901-RA	TESI_027821-RA	0.467
TESI_025903-RA	TESI_027818-RA	0.441
TESI_025921-RA	TESI_027827-RA	0.377
TESI_025925-RA	TESI_027829-RA	3.063
TESI_025926-RA	TESI_027831-RA	0.808
TESI_025936-RA	TESI_027833-RA	0.742
TESI_025937-RA	TESI_027835-RA	0.275
TESI_025938-RA	TESI_027837-RA	0.559
TESI_025487-RA	TESI_028096-RA	0.476
TESI_025490-RA	TESI_028097-RA	0.387
TESI_025503-RA	TESI_028079-RA	0.747
TESI_025506-RA	TESI_028076-RA	0.592
TESI_025515-RA	TESI_028064-RA	0.349
TESI_025517-RA	TESI_028052-RA	0.382
TESI_025518-RA	TESI_028051-RA	0.413
TESI_025519-RA	TESI_028049-RA	0.899
TESI_025520-RA	TESI_028043-RA	0.631
TESI_025522-RA	TESI_028039-RA	0.807
TESI_025524-RA	TESI_028037-RA	0.629
TESI_025526-RA	TESI_028036-RA	0.452
TESI_025648-RA	TESI_028013-RA	0.522
TESI_025649-RA	TESI_028014-RA	0.542
TESI_025650-RA	TESI_028021-RA	0.511
TESI_025652-RA	TESI_028022-RA	0.341
TESI_025655-RA	TESI_028028-RA	0.415
TESI_025656-RA	TESI_028029-RA	0.394
TESI_025688-RA	TESI_027895-RA	0.503
TESI_025689-RA	TESI_027891-RA	0.944
TESI_025691-RA	TESI_027897-RA	0.475
TESI_025695-RA	TESI_027899-RA	0.478
TESI_025697-RA	TESI_027902-RA	0.708
TESI_025716-RA	TESI_027906-RA	0.457
TESI_025727-RA	TESI_027916-RA	0.945
TESI_025733-RA	TESI_027921-RA	0.320
TESI_025743-RA	TESI_027930-RA	2.837
TESI_025744-RA	TESI_027929-RA	0.404
TESI_025760-RA	TESI_027935-RA	0.720
TESI_025766-RA	TESI_027945-RA	0.468
TESI_025314-RA	TESI_027623-RA	0.421
TESI_025320-RA	TESI_027630-RA	0.387
TESI_025330-RA	TESI_027634-RA	0.189
TESI_025331-RA	TESI_027636-RA	0.523
TESI_025332-RA	TESI_027639-RA	0.538
TESI_025335-RA	TESI_027641-RA	0.399
TESI_025338-RA	TESI_027644-RA	0.391
TESI_025852-RA	TESI_028165-RA	0.457
TESI_025868-RA	TESI_028154-RA	0.335
TESI_025871-RA	TESI_028148-RA	0.368
TESI_025873-RA	TESI_028147-RA	0.632
TESI_025874-RA	TESI_028146-RA	0.652
TESI_025875-RA	TESI_028145-RA	0.459
TESI_025884-RA	TESI_028137-RA	0.567
TESI_025885-RA	TESI_028135-RA	0.316
TESI_025904-RA	TESI_028119-RA	0.469
TESI_025956-RA	TESI_027783-RA	0.539
TESI_025957-RA	TESI_027784-RA	0.485
TESI_025962-RA	TESI_027790-RA	0.684
TESI_025963-RA	TESI_027791-RA	0.443
TESI_025886-RA	TESI_027845-RA	0.944
TESI_025895-RA	TESI_027861-RA	0.763
TESI_025898-RA	TESI_027854-RA	0.500
TESI_025899-RA	TESI_027852-RA	0.328
TESI_025390-RA	TESI_028172-RA	0.344
TESI_025391-RA	TESI_028173-RA	0.424
TESI_025392-RA	TESI_028175-RA	0.357
TESI_025396-RA	TESI_028176-RA	1.950
TESI_025402-RA	TESI_028178-RA	0.274
TESI_025404-RA	TESI_028179-RA	0.595
TESI_025583-RA	TESI_027501-RA	0.469
TESI_025586-RA	TESI_027504-RA	0.780
TESI_025587-RA	TESI_027505-RA	0.533
TESI_025593-RA	TESI_027514-RA	0.547
TESI_025595-RA	TESI_027516-RA	0.720
TESI_025599-RA	TESI_027521-RA	1.057
TESI_025600-RA	TESI_027537-RA	0.099
TESI_025601-RA	TESI_027522-RA	0.718
TESI_025605-RA	TESI_027526-RA	0.392
TESI_025618-RA	TESI_027557-RA	0.714
TESI_025620-RA	TESI_027570-RA	0.349
TESI_025941-RA	TESI_027740-RA	0.465
TESI_025943-RA	TESI_027746-RA	0.818
TESI_025944-RA	TESI_027747-RA	0.882
TESI_025951-RA	TESI_027752-RA	0.949
TESI_023628-RA	TESI_027113-RA	1.315
TESI_023629-RA	TESI_027112-RA	0.479
TESI_023633-RA	TESI_027110-RA	0.386
TESI_023640-RA	TESI_027106-RA	0.876
TESI_023940-RA	TESI_028598-RA	0.371
TESI_023951-RA	TESI_028580-RA	0.252
TESI_023953-RA	TESI_028582-RA	0.339
TESI_023954-RA	TESI_028583-RA	0.308
TESI_023958-RA	TESI_028588-RA	0.352
TESI_023959-RA	TESI_028589-RA	0.323
TESI_023961-RA	TESI_028593-RA	0.272
TESI_026517-RA	TESI_027809-RA	0.902
TESI_026518-RA	TESI_027811-RA	0.335
TESI_026519-RA	TESI_027812-RA	0.393
TESI_026524-RA	TESI_027816-RA	0.638
TESI_002382-RA	TESI_020207-RA	3.301
TESI_002385-RA	TESI_020204-RA	0.350
TESI_002389-RA	TESI_020202-RA	0.554
TESI_002391-RA	TESI_020195-RA	0.654
TESI_002391-RA	TESI_020223-RA	0.610
TESI_002421-RA	TESI_019713-RA	-1.000
TESI_002434-RA	TESI_019726-RA	0.448
TESI_002439-RA	TESI_019704-RA	0.629
TESI_002445-RA	TESI_019705-RA	0.318
TESI_002450-RA	TESI_019710-RA	1.682
TESI_002451-RA	TESI_019714-RA	0.635
TESI_003485-RA	TESI_019779-RA	1.334
TESI_003492-RA	TESI_019775-RA	0.617
TESI_003495-RA	TESI_019770-RA	0.513
TESI_003501-RA	TESI_019796-RA	0.587
TESI_003503-RA	TESI_019799-RA	0.491
TESI_003504-RA	TESI_019800-RA	0.982
TESI_003519-RA	TESI_019818-RA	0.789
TESI_003520-RA	TESI_019819-RA	0.562
TESI_003411-RA	TESI_020040-RA	0.692
TESI_003421-RA	TESI_020034-RA	0.524
TESI_003422-RA	TESI_020033-RA	0.387
TESI_003423-RA	TESI_020056-RA	0.733
TESI_003424-RA	TESI_020055-RA	0.179
TESI_003427-RA	TESI_020048-RA	0.454
TESI_003428-RA	TESI_020047-RA	0.578
TESI_003449-RA	TESI_020073-RA	0.488
TESI_003456-RA	TESI_020068-RA	0.451
TESI_003462-RA	TESI_020061-RA	0.375
TESI_003466-RA	TESI_020057-RA	0.507
TESI_004067-RA	TESI_020180-RA	0.668
TESI_004075-RA	TESI_020191-RA	0.531
TESI_004080-RA	TESI_020204-RA	0.538
TESI_004081-RA	TESI_020205-RA	0.449
TESI_002583-RA	TESI_019129-RA	0.310
TESI_002587-RA	TESI_019128-RA	0.290
TESI_002588-RA	TESI_019127-RA	0.593
TESI_002592-RA	TESI_019125-RA	0.407
TESI_002602-RA	TESI_019124-RA	0.276
TESI_002607-RA	TESI_019118-RA	0.335
TESI_002610-RA	TESI_019114-RA	0.696
TESI_002612-RA	TESI_019113-RA	0.378
TESI_002613-RA	TESI_019112-RA	0.357
TESI_002614-RA	TESI_019109-RA	0.312
TESI_002615-RA	TESI_019108-RA	0.280
TESI_002616-RA	TESI_019106-RA	0.353
TESI_002628-RA	TESI_019095-RA	0.850
TESI_003106-RA	TESI_021216-RA	0.383
TESI_003110-RA	TESI_021220-RA	0.299
TESI_003112-RA	TESI_021225-RA	0.299
TESI_003113-RA	TESI_021226-RA	0.328
TESI_003114-RA	TESI_021227-RA	0.345
TESI_004192-RA	TESI_021389-RA	0.591
TESI_004195-RA	TESI_021395-RA	0.483
TESI_004205-RA	TESI_021404-RA	0.452
TESI_004210-RA	TESI_021413-RA	0.719
TESI_004292-RA	TESI_024825-RA	0.689
TESI_004294-RA	TESI_024826-RA	0.337
TESI_004295-RA	TESI_024827-RA	0.309
TESI_004298-RA	TESI_024828-RA	0.279
TESI_004300-RA	TESI_024833-RA	0.468
TESI_004307-RA	TESI_024842-RA	0.282
TESI_004309-RA	TESI_024844-RA	0.360
TESI_003809-RA	TESI_023327-RA	0.548
TESI_003812-RA	TESI_023325-RA	0.520
TESI_003824-RA	TESI_023342-RA	0.595
TESI_003836-RA	TESI_023356-RA	0.511
TESI_003376-RA	TESI_023788-RA	0.371
TESI_003379-RA	TESI_023782-RA	0.419
TESI_003382-RA	TESI_023777-RA	0.670
TESI_003388-RA	TESI_023770-RA	0.799
TESI_003393-RA	TESI_023778-RA	0.033
TESI_003508-RA	TESI_024077-RA	0.406
TESI_003513-RA	TESI_024067-RA	0.658
TESI_003516-RA	TESI_024060-RA	2.009
TESI_003518-RA	TESI_024059-RA	0.639
TESI_003520-RA	TESI_024058-RA	0.559
TESI_003521-RA	TESI_024056-RA	0.374
TESI_003523-RA	TESI_024051-RA	0.560
TESI_003524-RA	TESI_024050-RA	0.493
TESI_003525-RA	TESI_024043-RA	0.415
TESI_003527-RA	TESI_024039-RA	0.466
TESI_003544-RA	TESI_023616-RA	0.487
TESI_003550-RA	TESI_023621-RA	0.529
TESI_003561-RA	TESI_023624-RA	0.779
TESI_003569-RA	TESI_023626-RA	0.506
TESI_004150-RA	TESI_023919-RA	0.414
TESI_004153-RA	TESI_023924-RA	0.533
TESI_004166-RA	TESI_023936-RA	0.603
TESI_004173-RA	TESI_023959-RA	0.468
TESI_004178-RA	TESI_023976-RA	0.477
TESI_004179-RA	TESI_023947-RA	-1.000
TESI_004181-RA	TESI_023966-RA	0.338
TESI_003599-RA	TESI_023592-RA	0.345
TESI_003602-RA	TESI_023583-RA	0.473
TESI_003609-RA	TESI_023578-RA	1.168
TESI_003614-RA	TESI_023571-RA	2.041
TESI_003396-RA	TESI_023690-RA	0.442
TESI_003399-RA	TESI_023681-RA	0.724
TESI_003410-RA	TESI_023676-RA	0.879
TESI_003411-RA	TESI_023673-RA	0.675
TESI_003412-RA	TESI_023672-RA	0.559
TESI_004139-RA	TESI_023880-RA	0.403
TESI_004140-RA	TESI_023884-RA	0.476
TESI_004141-RA	TESI_023890-RA	0.968
TESI_004145-RA	TESI_023898-RA	0.516
TESI_003458-RA	TESI_023697-RA	0.525
TESI_003459-RA	TESI_023698-RA	0.565
TESI_003463-RA	TESI_023704-RA	0.420
TESI_003466-RA	TESI_023706-RA	0.522
TESI_003570-RA	TESI_027115-RA	0.233
TESI_003574-RA	TESI_027108-RA	0.417
TESI_003575-RA	TESI_027106-RA	0.427
TESI_003577-RA	TESI_027105-RA	0.412
TESI_003578-RA	TESI_027104-RA	0.303
TESI_003579-RA	TESI_027103-RA	0.364
TESI_002571-RA	TESI_028482-RA	0.761
TESI_002584-RA	TESI_028499-RA	0.488
TESI_002589-RA	TESI_028501-RA	0.585
TESI_002592-RA	TESI_028508-RA	0.589
TESI_002604-RA	TESI_028510-RA	0.410
TESI_002606-RA	TESI_028513-RA	0.436
TESI_002625-RA	TESI_028518-RA	0.809
TESI_002626-RA	TESI_028519-RA	0.393
TESI_002630-RA	TESI_028523-RA	1.081
TESI_002888-RA	TESI_028878-RA	0.461
TESI_002890-RA	TESI_028882-RA	0.382
TESI_002891-RA	TESI_028886-RA	0.419
TESI_002909-RA	TESI_028895-RA	0.405
TESI_002912-RA	TESI_028897-RA	0.407
TESI_002927-RA	TESI_028900-RA	0.333
TESI_002934-RA	TESI_028902-RA	0.662
TESI_002936-RA	TESI_028903-RA	0.352
TESI_002942-RA	TESI_028905-RA	0.437
TESI_002943-RA	TESI_028906-RA	0.338
TESI_002944-RA	TESI_028907-RA	0.505
TESI_002677-RA	TESI_028614-RA	0.638
TESI_002688-RA	TESI_028621-RA	0.372
TESI_002689-RA	TESI_028622-RA	1.039
TESI_002690-RA	TESI_028623-RA	0.301
TESI_002525-RA	TESI_028478-RA	1.202
TESI_002527-RA	TESI_028477-RA	0.667
TESI_002528-RA	TESI_028476-RA	0.438
TESI_002532-RA	TESI_028473-RA	0.545
TESI_002536-RA	TESI_028471-RA	0.508
TESI_002543-RA	TESI_028465-RA	0.361
TESI_002495-RA	TESI_028538-RA	1.216
TESI_002510-RA	TESI_028542-RA	0.517
TESI_002517-RA	TESI_028545-RA	0.623
TESI_002520-RA	TESI_028547-RA	0.580
TESI_002635-RA	TESI_028657-RA	3.967
TESI_002647-RA	TESI_028662-RA	0.364
TESI_002652-RA	TESI_028652-RA	0.426
TESI_002667-RA	TESI_028648-RA	0.425
TESI_002669-RA	TESI_028644-RA	4.951
TESI_002869-RA	TESI_028784-RA	0.486
TESI_002871-RA	TESI_028782-RA	0.552
TESI_002874-RA	TESI_028780-RA	0.551
TESI_002876-RA	TESI_028776-RA	0.508
TESI_002879-RA	TESI_028771-RA	0.348
TESI_002421-RA	TESI_028570-RA	-1.000
TESI_002431-RA	TESI_028575-RA	0.395
TESI_002445-RA	TESI_028565-RA	0.298
TESI_002448-RA	TESI_028566-RA	0.467
TESI_002459-RA	TESI_028571-RA	0.652
TESI_002474-RA	TESI_028556-RA	0.527
TESI_002741-RA	TESI_028853-RA	0.537
TESI_002742-RA	TESI_028855-RA	0.453
TESI_002743-RA	TESI_028866-RA	0.998
TESI_002746-RA	TESI_028871-RA	0.583
TESI_002749-RA	TESI_028876-RA	0.620
TESI_003171-RA	TESI_028991-RA	0.413
TESI_003183-RA	TESI_028984-RA	0.387
TESI_003186-RA	TESI_028983-RA	0.411
TESI_003188-RA	TESI_028981-RA	0.600
TESI_003195-RA	TESI_028978-RA	0.711
TESI_003198-RA	TESI_028977-RA	0.467
TESI_003206-RA	TESI_028997-RA	0.589
TESI_003208-RA	TESI_028999-RA	0.446
TESI_003209-RA	TESI_029004-RA	0.438
TESI_002331-RA	TESI_002660-RA	0.145
TESI_002345-RA	TESI_002643-RA	0.323
TESI_002347-RA	TESI_002645-RA	0.216
TESI_002348-RA	TESI_002647-RA	0.307
TESI_002350-RA	TESI_002648-RA	2.244
TESI_002352-RA	TESI_002656-RA	0.318
TESI_002353-RA	TESI_002657-RA	0.337
TESI_002560-RA	TESI_005650-RA	0.841
TESI_002565-RA	TESI_005646-RA	0.669
TESI_002577-RA	TESI_005640-RA	0.291
TESI_002579-RA	TESI_005637-RA	0.381
TESI_002587-RA	TESI_005631-RA	0.342
TESI_002897-RA	TESI_005224-RA	0.421
TESI_002898-RA	TESI_005223-RA	0.305
TESI_002907-RA	TESI_005221-RA	0.712
TESI_002912-RA	TESI_005216-RA	0.380
TESI_002927-RA	TESI_005215-RA	0.383
TESI_002934-RA	TESI_005213-RA	0.636
TESI_002682-RA	TESI_005691-RA	0.579
TESI_002686-RA	TESI_005693-RA	0.395
TESI_002688-RA	TESI_005694-RA	0.363
TESI_002690-RA	TESI_005695-RA	0.360
TESI_002691-RA	TESI_005696-RA	0.411
TESI_002692-RA	TESI_005698-RA	0.398
TESI_002507-RA	TESI_005489-RA	0.533
TESI_002510-RA	TESI_005490-RA	0.557
TESI_002511-RA	TESI_005492-RA	0.335
TESI_002518-RA	TESI_005494-RA	0.407
TESI_002520-RA	TESI_005497-RA	0.608
TESI_002531-RA	TESI_005503-RA	1.121
TESI_002532-RA	TESI_005505-RA	0.547
TESI_002538-RA	TESI_005515-RA	0.669
TESI_002543-RA	TESI_005520-RA	0.350
TESI_002552-RA	TESI_005546-RA	0.484
TESI_002554-RA	TESI_005547-RA	0.645
TESI_002555-RA	TESI_005550-RA	0.394
TESI_002559-RA	TESI_005535-RA	-1.000
TESI_003036-RA	TESI_006203-RA	0.443
TESI_003039-RA	TESI_006211-RA	0.074
TESI_003041-RA	TESI_006184-RA	0.504
TESI_003061-RA	TESI_006200-RA	0.322
TESI_003062-RA	TESI_006202-RA	0.336
TESI_002633-RA	TESI_005675-RA	0.365
TESI_002639-RA	TESI_005674-RA	0.408
TESI_002643-RA	TESI_005666-RA	0.419
TESI_002647-RA	TESI_005665-RA	0.379
TESI_002652-RA	TESI_005681-RA	0.479
TESI_002656-RA	TESI_005683-RA	0.543
TESI_002658-RA	TESI_005688-RA	0.298
TESI_002829-RA	TESI_005295-RA	0.715
TESI_002836-RA	TESI_005293-RA	0.429
TESI_002838-RA	TESI_005291-RA	0.422
TESI_002839-RA	TESI_005290-RA	0.570
TESI_002847-RA	TESI_005282-RA	0.548
TESI_002850-RA	TESI_005277-RA	0.432
TESI_002861-RA	TESI_005269-RA	0.472
TESI_002869-RA	TESI_005260-RA	0.490
TESI_002871-RA	TESI_005259-RA	0.376
TESI_002876-RA	TESI_005256-RA	0.462
TESI_002879-RA	TESI_005253-RA	0.593
TESI_002787-RA	TESI_005298-RA	0.318
TESI_002791-RA	TESI_005309-RA	0.652
TESI_002804-RA	TESI_005316-RA	0.642
TESI_002805-RA	TESI_005317-RA	0.492
TESI_002806-RA	TESI_005319-RA	0.534
TESI_002808-RA	TESI_005321-RA	0.879
TESI_002809-RA	TESI_005327-RA	0.538
TESI_002811-RA	TESI_005338-RA	0.439
TESI_002817-RA	TESI_005342-RA	0.395
TESI_002818-RA	TESI_005343-RA	0.459
TESI_002823-RA	TESI_005345-RA	0.484
TESI_002594-RA	TESI_005453-RA	0.734
TESI_002604-RA	TESI_005452-RA	0.579
TESI_002606-RA	TESI_005449-RA	0.381
TESI_002610-RA	TESI_005443-RA	0.637
TESI_002622-RA	TESI_005439-RA	0.398
TESI_002706-RA	TESI_005427-RA	0.372
TESI_002708-RA	TESI_005429-RA	0.803
TESI_002720-RA	TESI_005420-RA	0.456
TESI_002721-RA	TESI_005419-RA	0.468
TESI_002722-RA	TESI_005418-RA	0.477
TESI_002723-RA	TESI_005417-RA	0.490
TESI_002733-RA	TESI_005415-RA	0.365
TESI_002750-RA	TESI_005432-RA	0.475
TESI_002752-RA	TESI_005430-RA	0.588
TESI_003167-RA	TESI_006074-RA	0.422
TESI_003173-RA	TESI_006069-RA	0.743
TESI_003177-RA	TESI_006064-RA	1.514
TESI_003186-RA	TESI_006060-RA	0.433
TESI_003187-RA	TESI_006059-RA	0.621
TESI_003201-RA	TESI_006073-RA	2.253
TESI_002663-RA	TESI_004988-RA	0.376
TESI_002668-RA	TESI_004985-RA	0.515
TESI_002673-RA	TESI_004980-RA	3.068
TESI_002678-RA	TESI_004975-RA	2.185
TESI_002679-RA	TESI_004974-RA	0.670
TESI_002345-RA	TESI_005666-RA	0.429
TESI_002348-RA	TESI_005665-RA	0.466
TESI_002352-RA	TESI_005683-RA	0.522
TESI_002354-RA	TESI_005685-RA	0.419
TESI_004293-RA	TESI_009013-RA	0.342
TESI_004294-RA	TESI_009012-RA	0.495
TESI_004300-RA	TESI_009011-RA	0.812
TESI_004308-RA	TESI_009006-RA	0.437
TESI_004184-RA	TESI_009133-RA	0.358
TESI_004186-RA	TESI_009134-RA	2.608
TESI_004187-RA	TESI_009136-RA	0.432
TESI_004188-RA	TESI_009138-RA	0.434
TESI_004192-RA	TESI_009145-RA	0.589
TESI_004197-RA	TESI_009154-RA	0.257
TESI_004203-RA	TESI_009160-RA	0.468
TESI_004204-RA	TESI_009161-RA	0.595
TESI_004205-RA	TESI_009162-RA	0.282
TESI_004208-RA	TESI_009164-RA	0.697
TESI_004209-RA	TESI_009166-RA	0.303
TESI_004210-RA	TESI_009167-RA	0.419
TESI_004211-RA	TESI_009167-RA	3.030
TESI_004213-RA	TESI_009174-RA	0.556
TESI_004214-RA	TESI_009175-RA	0.313
TESI_004215-RA	TESI_009180-RA	0.357
TESI_004221-RA	TESI_009185-RA	0.418
TESI_004223-RA	TESI_009186-RA	0.494
TESI_004087-RA	TESI_011528-RA	0.337
TESI_004090-RA	TESI_011517-RA	0.277
TESI_004094-RA	TESI_011509-RA	0.201
TESI_004095-RA	TESI_011506-RA	0.428
TESI_004096-RA	TESI_011505-RA	0.488
TESI_004097-RA	TESI_011504-RA	0.560
TESI_004100-RA	TESI_011503-RA	0.703
TESI_004102-RA	TESI_011501-RA	0.175
TESI_004103-RA	TESI_011498-RA	0.325
TESI_004171-RA	TESI_010626-RA	0.304
TESI_004172-RA	TESI_010629-RA	0.312
TESI_004173-RA	TESI_010630-RA	0.436
TESI_004176-RA	TESI_010633-RA	0.253
TESI_004177-RA	TESI_010634-RA	0.587
TESI_004180-RA	TESI_010643-RA	0.363
TESI_003480-RA	TESI_010218-RA	0.303
TESI_003481-RA	TESI_010219-RA	0.306
TESI_003483-RA	TESI_010222-RA	1.407
TESI_003484-RA	TESI_010227-RA	0.506
TESI_003491-RA	TESI_010229-RA	0.283
TESI_003493-RA	TESI_010240-RA	0.234
TESI_003494-RA	TESI_010245-RA	0.498
TESI_003496-RA	TESI_010216-RA	0.839
TESI_003497-RA	TESI_010215-RA	0.439
TESI_003503-RA	TESI_010209-RA	0.532
TESI_003504-RA	TESI_010208-RA	0.533
TESI_003507-RA	TESI_010201-RA	0.306
TESI_003508-RA	TESI_010200-RA	0.236
TESI_003509-RA	TESI_010195-RA	0.370
TESI_003512-RA	TESI_010193-RA	0.220
TESI_003443-RA	TESI_010503-RA	-1.000
TESI_003444-RA	TESI_010505-RA	0.459
TESI_003446-RA	TESI_010507-RA	0.241
TESI_003447-RA	TESI_010508-RA	0.289
TESI_003450-RA	TESI_010511-RA	0.252
TESI_003451-RA	TESI_010512-RA	0.603
TESI_003452-RA	TESI_010513-RA	0.390
TESI_003453-RA	TESI_010516-RA	0.344
TESI_003455-RA	TESI_010521-RA	0.633
TESI_003456-RA	TESI_010526-RA	0.346
TESI_003457-RA	TESI_010529-RA	3.267
TESI_003459-RA	TESI_010530-RA	0.336
TESI_003460-RA	TESI_010531-RA	0.426
TESI_003464-RA	TESI_010539-RA	0.250
TESI_003466-RA	TESI_010540-RA	0.346
TESI_003467-RA	TESI_010541-RA	0.557
TESI_003468-RA	TESI_010542-RA	0.490
TESI_003805-RA	TESI_011531-RA	0.215
TESI_003807-RA	TESI_011539-RA	0.202
TESI_003809-RA	TESI_011545-RA	0.365
TESI_003810-RA	TESI_011544-RA	0.289
TESI_003812-RA	TESI_011543-RA	0.329
TESI_003823-RA	TESI_011565-RA	0.464
TESI_003829-RA	TESI_011574-RA	0.386
TESI_003831-RA	TESI_011576-RA	0.379
TESI_003835-RA	TESI_011580-RA	0.397
TESI_003837-RA	TESI_011585-RA	0.571
TESI_003843-RA	TESI_011561-RA	0.235
TESI_003846-RA	TESI_011559-RA	0.365
TESI_003847-RA	TESI_011558-RA	0.473
TESI_003849-RA	TESI_011557-RA	0.310
TESI_003851-RA	TESI_011553-RA	0.443
TESI_003544-RA	TESI_010397-RA	0.434
TESI_003548-RA	TESI_010396-RA	0.215
TESI_003550-RA	TESI_010391-RA	0.351
TESI_003551-RA	TESI_010390-RA	0.421
TESI_003552-RA	TESI_010389-RA	0.330
TESI_003560-RA	TESI_010387-RA	0.242
TESI_003563-RA	TESI_010383-RA	0.411
TESI_003564-RA	TESI_010382-RA	0.338
TESI_003567-RA	TESI_010379-RA	0.418
TESI_003911-RA	TESI_011629-RA	0.488
TESI_003917-RA	TESI_011637-RA	0.159
TESI_003937-RA	TESI_011651-RA	0.299
TESI_003938-RA	TESI_011656-RA	0.933
TESI_003939-RA	TESI_011658-RA	0.336
TESI_003940-RA	TESI_011659-RA	0.421
TESI_003943-RA	TESI_011661-RA	0.285
TESI_003946-RA	TESI_011662-RA	0.897
TESI_003947-RA	TESI_011665-RA	0.276
TESI_003951-RA	TESI_011675-RA	0.248
TESI_003962-RA	TESI_011685-RA	0.208
TESI_003963-RA	TESI_011690-RA	0.410
TESI_003964-RA	TESI_011702-RA	-1.000
TESI_003966-RA	TESI_011709-RA	0.522
TESI_003967-RA	TESI_011700-RA	0.462
TESI_003974-RA	TESI_011698-RA	0.563
TESI_003975-RA	TESI_011688-RA	-1.000
TESI_003984-RA	TESI_011701-RA	0.243
TESI_003989-RA	TESI_011704-RA	0.545
TESI_003991-RA	TESI_011706-RA	0.404
TESI_003992-RA	TESI_011707-RA	0.224
TESI_003993-RA	TESI_011708-RA	0.307
TESI_004106-RA	TESI_010032-RA	0.638
TESI_004109-RA	TESI_010030-RA	0.338
TESI_004112-RA	TESI_010024-RA	0.367
TESI_004113-RA	TESI_010022-RA	0.339
TESI_004116-RA	TESI_010015-RA	0.332
TESI_004117-RA	TESI_010067-RA	0.607
TESI_004120-RA	TESI_010061-RA	0.343
TESI_004122-RA	TESI_010051-RA	0.565
TESI_004130-RA	TESI_010038-RA	0.364
TESI_003891-RA	TESI_011957-RA	0.446
TESI_003892-RA	TESI_011958-RA	0.346
TESI_003893-RA	TESI_011959-RA	0.513
TESI_003895-RA	TESI_011941-RA	0.355
TESI_003901-RA	TESI_011927-RA	0.665
TESI_003903-RA	TESI_011931-RA	0.522
TESI_003905-RA	TESI_011933-RA	0.461
TESI_003339-RA	TESI_010363-RA	0.557
TESI_003340-RA	TESI_010362-RA	0.433
TESI_003342-RA	TESI_010358-RA	0.312
TESI_003343-RA	TESI_010355-RA	0.412
TESI_003346-RA	TESI_010348-RA	0.552
TESI_003348-RA	TESI_010347-RA	0.350
TESI_003353-RA	TESI_010340-RA	0.317
TESI_003354-RA	TESI_010328-RA	0.356
TESI_003355-RA	TESI_010321-RA	0.692
TESI_003367-RA	TESI_010316-RA	0.950
TESI_003368-RA	TESI_010313-RA	0.484
TESI_003369-RA	TESI_010311-RA	0.556
TESI_003370-RA	TESI_010307-RA	0.275
TESI_003371-RA	TESI_010302-RA	0.431
TESI_003384-RA	TESI_010300-RA	0.841
TESI_003395-RA	TESI_010286-RA	0.269
TESI_003397-RA	TESI_010278-RA	0.265
TESI_003401-RA	TESI_010273-RA	0.431
TESI_003402-RA	TESI_010272-RA	0.494
TESI_003516-RA	TESI_010618-RA	0.330
TESI_003518-RA	TESI_010615-RA	0.387
TESI_003519-RA	TESI_010609-RA	0.542
TESI_003520-RA	TESI_010608-RA	0.470
TESI_003522-RA	TESI_010600-RA	0.441
TESI_003524-RA	TESI_010595-RA	0.365
TESI_003525-RA	TESI_010594-RA	0.436
TESI_003527-RA	TESI_010592-RA	0.327
TESI_003528-RA	TESI_010588-RA	0.565
TESI_004045-RA	TESI_011444-RA	0.275
TESI_004046-RA	TESI_011443-RA	0.335
TESI_004047-RA	TESI_011441-RA	0.365
TESI_004052-RA	TESI_011437-RA	-1.000
TESI_002384-RA	TESI_011449-RA	0.487
TESI_002388-RA	TESI_011452-RA	0.559
TESI_002389-RA	TESI_011453-RA	0.768
TESI_002408-RA	TESI_011459-RA	0.615
TESI_003704-RA	TESI_010680-RA	0.266
TESI_003705-RA	TESI_010677-RA	0.281
TESI_003706-RA	TESI_010676-RA	0.377
TESI_003717-RA	TESI_010666-RA	0.453
TESI_003720-RA	TESI_010664-RA	0.240
TESI_003430-RA	TESI_010080-RA	0.283
TESI_003431-RA	TESI_010084-RA	0.319
TESI_003432-RA	TESI_010086-RA	0.298
TESI_003442-RA	TESI_010092-RA	0.558
TESI_003469-RA	TESI_010174-RA	0.547
TESI_003475-RA	TESI_010164-RA	0.249
TESI_003477-RA	TESI_010163-RA	0.496
TESI_003479-RA	TESI_010159-RA	0.327
TESI_003694-RA	TESI_011372-RA	0.372
TESI_003695-RA	TESI_011371-RA	0.295
TESI_003698-RA	TESI_011368-RA	0.309
TESI_003701-RA	TESI_011362-RA	0.528
TESI_003703-RA	TESI_011361-RA	0.336
TESI_003636-RA	TESI_010410-RA	0.374
TESI_003643-RA	TESI_010416-RA	0.314
TESI_003646-RA	TESI_010429-RA	0.468
TESI_003649-RA	TESI_010433-RA	0.430
TESI_004060-RA	TESI_011469-RA	0.727
TESI_004061-RA	TESI_011470-RA	0.545
TESI_004062-RA	TESI_011471-RA	0.280
TESI_004070-RA	TESI_011463-RA	0.354
TESI_004073-RA	TESI_011459-RA	0.579
TESI_004075-RA	TESI_011458-RA	0.445
TESI_004077-RA	TESI_011456-RA	0.403
TESI_003598-RA	TESI_010476-RA	0.301
TESI_003599-RA	TESI_010463-RA	0.325
TESI_003600-RA	TESI_010460-RA	0.483
TESI_003601-RA	TESI_010459-RA	0.378
TESI_003608-RA	TESI_010452-RA	0.404
TESI_003610-RA	TESI_010445-RA	0.356
TESI_003611-RA	TESI_010444-RA	0.341
TESI_003615-RA	TESI_010442-RA	0.323
TESI_003618-RA	TESI_010482-RA	0.298
TESI_003625-RA	TESI_010490-RA	0.303
TESI_003626-RA	TESI_010492-RA	0.243
TESI_003628-RA	TESI_010494-RA	0.296
TESI_003633-RA	TESI_010497-RA	0.297
TESI_004131-RA	TESI_009927-RA	1.195
TESI_004132-RA	TESI_009929-RA	0.394
TESI_004134-RA	TESI_009932-RA	0.329
TESI_004138-RA	TESI_009936-RA	0.364
TESI_004139-RA	TESI_009946-RA	0.218
TESI_004150-RA	TESI_009914-RA	0.276
TESI_003534-RA	TESI_010650-RA	0.244
TESI_003535-RA	TESI_010649-RA	0.354
TESI_003538-RA	TESI_010647-RA	0.327
TESI_003540-RA	TESI_010646-RA	0.447
TESI_003727-RA	TESI_011360-RA	0.364
TESI_003728-RA	TESI_011359-RA	0.289
TESI_003737-RA	TESI_011355-RA	0.351
TESI_003741-RA	TESI_011348-RA	0.323
TESI_003744-RA	TESI_011347-RA	0.246
TESI_003746-RA	TESI_011345-RA	0.433
TESI_003750-RA	TESI_011337-RA	0.331
TESI_003772-RA	TESI_011859-RA	0.404
TESI_003777-RA	TESI_011854-RA	0.201
TESI_003780-RA	TESI_011851-RA	0.426
TESI_003782-RA	TESI_011850-RA	0.715
TESI_003859-RA	TESI_011605-RA	0.361
TESI_003865-RA	TESI_011591-RA	0.329
TESI_003867-RA	TESI_011589-RA	0.365
TESI_003869-RA	TESI_011588-RA	0.393
TESI_004183-RA	TESI_013266-RA	0.477
TESI_004184-RA	TESI_013265-RA	0.429
TESI_004188-RA	TESI_013262-RA	0.482
TESI_004189-RA	TESI_013258-RA	0.459
TESI_004194-RA	TESI_013256-RA	0.585
TESI_004210-RA	TESI_013247-RA	0.733
TESI_004212-RA	TESI_013246-RA	0.500
TESI_004213-RA	TESI_013244-RA	0.781
TESI_003996-RA	TESI_015195-RA	0.629
TESI_004000-RA	TESI_015196-RA	0.749
TESI_004003-RA	TESI_015198-RA	-1.000
TESI_004004-RA	TESI_015201-RA	0.566
TESI_004007-RA	TESI_015203-RA	0.177
TESI_004294-RA	TESI_016797-RA	0.392
TESI_004296-RA	TESI_016795-RA	0.491
TESI_004299-RA	TESI_016793-RA	0.414
TESI_004308-RA	TESI_016783-RA	0.418
TESI_004312-RA	TESI_016772-RA	0.605
TESI_004315-RA	TESI_016771-RA	0.380
TESI_004327-RA	TESI_016753-RA	0.486
TESI_004328-RA	TESI_016752-RA	0.647
TESI_004330-RA	TESI_016749-RA	0.765
TESI_004331-RA	TESI_016748-RA	0.637
TESI_004332-RA	TESI_016744-RA	0.332
TESI_003123-RA	TESI_016129-RA	0.402
TESI_003125-RA	TESI_016128-RA	0.380
TESI_003134-RA	TESI_016117-RA	1.284
TESI_003135-RA	TESI_016116-RA	0.460
TESI_003136-RA	TESI_016112-RA	0.540
TESI_003139-RA	TESI_016110-RA	0.532
TESI_003140-RA	TESI_016109-RA	0.383
TESI_003142-RA	TESI_016108-RA	0.497
TESI_003143-RA	TESI_016107-RA	0.639
TESI_005964-RA	TESI_020378-RA	0.406
TESI_005970-RA	TESI_020386-RA	0.218
TESI_005972-RA	TESI_020387-RA	0.659
TESI_005974-RA	TESI_020395-RA	0.376
TESI_005875-RA	TESI_019050-RA	0.319
TESI_005878-RA	TESI_019047-RA	0.367
TESI_005881-RA	TESI_019046-RA	0.315
TESI_005882-RA	TESI_019043-RA	0.311
TESI_005884-RA	TESI_019042-RA	0.257
TESI_005886-RA	TESI_019041-RA	0.263
TESI_005889-RA	TESI_019032-RA	0.365
TESI_005890-RA	TESI_019030-RA	0.266
TESI_005891-RA	TESI_019028-RA	0.427
TESI_005892-RA	TESI_019026-RA	0.344
TESI_005894-RA	TESI_019025-RA	0.566
TESI_005897-RA	TESI_019024-RA	0.323
TESI_005826-RA	TESI_017585-RA	0.367
TESI_005831-RA	TESI_017594-RA	0.270
TESI_005833-RA	TESI_017596-RA	0.570
TESI_005835-RA	TESI_017608-RA	0.506
TESI_005836-RA	TESI_017609-RA	0.372
TESI_005839-RA	TESI_017611-RA	0.754
TESI_005843-RA	TESI_017621-RA	0.264
TESI_005848-RA	TESI_017636-RA	0.432
TESI_005849-RA	TESI_017637-RA	0.539
TESI_005852-RA	TESI_017638-RA	0.285
TESI_005853-RA	TESI_017639-RA	0.189
TESI_005854-RA	TESI_017640-RA	0.282
TESI_004721-RA	TESI_018106-RA	0.589
TESI_004723-RA	TESI_018108-RA	0.481
TESI_004725-RA	TESI_018115-RA	1.234
TESI_004726-RA	TESI_018117-RA	0.293
TESI_004729-RA	TESI_018119-RA	0.301
TESI_004732-RA	TESI_018121-RA	0.595
TESI_005594-RA	TESI_018896-RA	0.600
TESI_005598-RA	TESI_018894-RA	0.196
TESI_005605-RA	TESI_018890-RA	0.195
TESI_005607-RA	TESI_018889-RA	0.234
TESI_005612-RA	TESI_018886-RA	1.457
TESI_004846-RA	TESI_018268-RA	0.570
TESI_004848-RA	TESI_018269-RA	0.724
TESI_004852-RA	TESI_018272-RA	0.312
[truncated: 2,735 more rows]
