# Supplementary material for: Buxus and Tetracentron genomes help resolve eudicot genome history
Source: Nat Commun. 2022 Feb 2;13:643. doi: 10.1038/s41467-022-28312-w (PMC8810787; doi:10.1038/s41467-022-28312-w)
Supplement: Supplementary file 13 — Source Data [file 41467_2022_28312_MOESM13_ESM.zip › Source Data/Fig2b_SCN_trees.nex.txt]

#NEXUS
begin trees;
	tree tree_1 = [&R] ((Vitis_vinifera:0.504133,(Nelumbo_nucifera:0.415947,(Aquilegia_coerulea:0.380218,((Trochodendron_aralioides:0.095654,Tetracentron_sinensis:0.095654):0.241539,Buxus_sinica:0.337193):0.043026):0.035729):0.088185):0.495867,Amborella_trichopoda:1.0);
	tree tree_2 = [&R] ((Aquilegia_coerulea:0.565029,(Nelumbo_nucifera:0.437967,(Vitis_vinifera:0.373788,(Buxus_sinica:0.352861,(Tetracentron_sinensis:0.114612,Trochodendron_aralioides:0.114612):0.238249):0.020928):0.064179):0.127061):0.434971,Amborella_trichopoda:1.0);
	tree tree_3 = [&R] ((((Nelumbo_nucifera:0.303604,(Vitis_vinifera:0.281937,Buxus_sinica:0.281937):0.021667):0.012244,(Tetracentron_sinensis:0.089071,Trochodendron_aralioides:0.089071):0.226777):0.153481,Aquilegia_coerulea:0.469329):0.530671,Amborella_trichopoda:1.0);
	tree tree_4 = [&R] (((Aquilegia_coerulea:0.353556,(Nelumbo_nucifera:0.311259,(Buxus_sinica:0.260893,(Tetracentron_sinensis:0.051443,Trochodendron_aralioides:0.051443):0.20945):0.050366):0.042297):0.043681,Vitis_vinifera:0.397238):0.602762,Amborella_trichopoda:1.0);
	tree tree_5 = [&R] ((Nelumbo_nucifera:0.536237,(Vitis_vinifera:0.446455,(((Tetracentron_sinensis:0.121117,Trochodendron_aralioides:0.121117):0.259634,Aquilegia_coerulea:0.380751):0.030232,Buxus_sinica:0.410983):0.035472):0.089782):0.463763,Amborella_trichopoda:1.0);
	tree tree_6 = [&R] ((Buxus_sinica:0.557127,((Vitis_vinifera:0.41363,(Tetracentron_sinensis:0.188863,Trochodendron_aralioides:0.188863):0.224766):0.04258,(Nelumbo_nucifera:0.398435,Aquilegia_coerulea:0.398435):0.057775):0.100917):0.442873,Amborella_trichopoda:1.0);
	tree tree_7 = [&R] ((Vitis_vinifera:0.394136,((Aquilegia_coerulea:0.301653,Nelumbo_nucifera:0.301653):0.057922,(Buxus_sinica:0.284441,(Trochodendron_aralioides:0.115783,Tetracentron_sinensis:0.115783):0.168658):0.075135):0.03456):0.605864,Amborella_trichopoda:1.0);
	tree tree_8 = [&R] ((Vitis_vinifera:0.502651,(Buxus_sinica:0.425469,((Aquilegia_coerulea:0.363352,Nelumbo_nucifera:0.363352):0.052116,(Tetracentron_sinensis:0.200702,Trochodendron_aralioides:0.200702):0.214766):0.010002):0.077181):0.497349,Amborella_trichopoda:1.0);
	tree tree_9 = [&R] (((Vitis_vinifera:0.45455,((Trochodendron_aralioides:0.253996,Tetracentron_sinensis:0.253996):0.162547,(Buxus_sinica:0.38014,Aquilegia_coerulea:0.38014):0.036403):0.038007):0.06015,Nelumbo_nucifera:0.5147):0.4853,Amborella_trichopoda:1.0);
	tree tree_10 = [&R] ((Aquilegia_coerulea:0.553246,((Vitis_vinifera:0.377497,Buxus_sinica:0.377497):0.082144,(Nelumbo_nucifera:0.402301,(Tetracentron_sinensis:0.219052,Trochodendron_aralioides:0.219052):0.18325):0.05734):0.093605):0.446754,Amborella_trichopoda:1.0);
	tree tree_11 = [&R] ((Nelumbo_nucifera:0.435378,((Aquilegia_coerulea:0.348427,Buxus_sinica:0.348427):0.021925,(Vitis_vinifera:0.328452,(Trochodendron_aralioides:0.130361,Tetracentron_sinensis:0.130361):0.198091):0.041901):0.065026):0.564622,Amborella_trichopoda:1.0);
	tree tree_12 = [&R] ((Aquilegia_coerulea:0.51064,(Nelumbo_nucifera:0.43355,((Trochodendron_aralioides:0.093248,Tetracentron_sinensis:0.093248):0.262609,(Buxus_sinica:0.328359,Vitis_vinifera:0.328359):0.027498):0.077693):0.07709):0.48936,Amborella_trichopoda:1.0);
	tree tree_13 = [&R] ((((Buxus_sinica:0.360938,Aquilegia_coerulea:0.360938):0.04217,(Vitis_vinifera:0.358702,(Trochodendron_aralioides:0.092634,Tetracentron_sinensis:0.092634):0.266067):0.044406):0.03643,Nelumbo_nucifera:0.439538):0.560462,Amborella_trichopoda:1.0);
	tree tree_14 = [&R] ((Aquilegia_coerulea:0.469194,((Buxus_sinica:0.322519,(Vitis_vinifera:0.285777,(Tetracentron_sinensis:0.116804,Trochodendron_aralioides:0.116804):0.168973):0.036742):0.076202,Nelumbo_nucifera:0.398721):0.070473):0.530806,Amborella_trichopoda:1.0);
	tree tree_15 = [&R] ((Nelumbo_nucifera:0.397616,(((Trochodendron_aralioides:0.109354,Tetracentron_sinensis:0.109354):0.222869,(Aquilegia_coerulea:0.310856,Vitis_vinifera:0.310856):0.021366):0.029798,Buxus_sinica:0.362021):0.035595):0.602384,Amborella_trichopoda:1.0);
	tree tree_16 = [&R] ((Aquilegia_coerulea:0.558383,(((Buxus_sinica:0.402368,Nelumbo_nucifera:0.402368):0.017372,(Trochodendron_aralioides:0.136752,Tetracentron_sinensis:0.136752):0.282988):0.042606,Vitis_vinifera:0.462346):0.096036):0.441617,Amborella_trichopoda:1.0);
	tree tree_17 = [&R] ((Aquilegia_coerulea:0.458013,(Nelumbo_nucifera:0.364849,((Buxus_sinica:0.315008,Vitis_vinifera:0.315008):0.01687,(Tetracentron_sinensis:0.154034,Trochodendron_aralioides:0.154034):0.177843):0.032972):0.093164):0.541987,Amborella_trichopoda:1.0);
	tree tree_18 = [&R] ((Nelumbo_nucifera:0.409471,(((Aquilegia_coerulea:0.302191,Vitis_vinifera:0.302191):0.016766,Buxus_sinica:0.318957):0.028757,(Trochodendron_aralioides:0.093563,Tetracentron_sinensis:0.093563):0.254151):0.061756):0.590529,Amborella_trichopoda:1.0);
	tree tree_19 = [&R] ((Vitis_vinifera:0.713344,(Nelumbo_nucifera:0.587986,((Aquilegia_coerulea:0.492694,Buxus_sinica:0.492694):0.076175,(Trochodendron_aralioides:0.22257,Tetracentron_sinensis:0.22257):0.346299):0.019117):0.125358):0.286656,Amborella_trichopoda:1.0);
	tree tree_20 = [&R] ((Vitis_vinifera:0.519365,((Aquilegia_coerulea:0.386306,(Buxus_sinica:0.346383,(Trochodendron_aralioides:0.180778,Tetracentron_sinensis:0.180778):0.165605):0.039923):0.016508,Nelumbo_nucifera:0.402814):0.116551):0.480635,Amborella_trichopoda:1.0);
	tree tree_21 = [&R] ((((Aquilegia_coerulea:0.387642,Nelumbo_nucifera:0.387642):0.052936,((Tetracentron_sinensis:0.186126,Trochodendron_aralioides:0.186126):0.172408,Buxus_sinica:0.358533):0.082045):0.042275,Vitis_vinifera:0.482853):0.517147,Amborella_trichopoda:1.0);
	tree tree_22 = [&R] ((Aquilegia_coerulea:0.53121,((Vitis_vinifera:0.406757,(Buxus_sinica:0.37805,(Tetracentron_sinensis:0.132094,Trochodendron_aralioides:0.132094):0.245955):0.028708):0.022511,Nelumbo_nucifera:0.429268):0.101943):0.46879,Amborella_trichopoda:1.0);
	tree tree_23 = [&R] (((((Trochodendron_aralioides:0.133427,Tetracentron_sinensis:0.133427):0.306256,Buxus_sinica:0.439682):0.040812,(Vitis_vinifera:0.461013,Aquilegia_coerulea:0.461013):0.019482):0.130065,Nelumbo_nucifera:0.610559):0.389441,Amborella_trichopoda:1.0);
	tree tree_24 = [&R] ((Nelumbo_nucifera:0.485629,(Aquilegia_coerulea:0.457951,((Trochodendron_aralioides:0.346627,Tetracentron_sinensis:0.346627):0.071124,(Vitis_vinifera:0.394859,Buxus_sinica:0.394859):0.022892):0.0402):0.027678):0.514371,Amborella_trichopoda:1.0);
	tree tree_25 = [&R] ((((Nelumbo_nucifera:0.369425,Aquilegia_coerulea:0.369425):0.039718,(Buxus_sinica:0.368237,(Tetracentron_sinensis:0.112421,Trochodendron_aralioides:0.112421):0.255816):0.040906):0.095407,Vitis_vinifera:0.50455):0.49545,Amborella_trichopoda:1.0);
	tree tree_26 = [&R] (((Aquilegia_coerulea:0.462149,(Vitis_vinifera:0.3823,Buxus_sinica:0.3823):0.079849):0.02634,(Nelumbo_nucifera:0.382188,(Trochodendron_aralioides:0.175695,Tetracentron_sinensis:0.175695):0.206493):0.106302):0.51151,Amborella_trichopoda:1.0);
	tree tree_27 = [&R] ((Aquilegia_coerulea:0.477606,((Buxus_sinica:0.364966,(Trochodendron_aralioides:0.236484,Tetracentron_sinensis:0.236484):0.128483):0.045433,(Vitis_vinifera:0.366455,Nelumbo_nucifera:0.366455):0.043944):0.067206):0.522394,Amborella_trichopoda:1.0);
	tree tree_28 = [&R] (((Trochodendron_aralioides:0.259896,Tetracentron_sinensis:0.259896):0.169714,((Aquilegia_coerulea:0.325813,Nelumbo_nucifera:0.325813):0.077125,(Buxus_sinica:0.367202,Vitis_vinifera:0.367202):0.035736):0.026671):0.570391,Amborella_trichopoda:1.0);
	tree tree_29 = [&R] ((Aquilegia_coerulea:0.737546,((Trochodendron_aralioides:0.633678,(Vitis_vinifera:0.599407,Tetracentron_sinensis:0.599407):0.034271):0.019412,(Nelumbo_nucifera:0.561858,Buxus_sinica:0.561858):0.091232):0.084456):0.262454,Amborella_trichopoda:1.0);
	tree tree_30 = [&R] ((Vitis_vinifera:0.542909,(((Trochodendron_aralioides:0.170775,Tetracentron_sinensis:0.170775):0.277557,Buxus_sinica:0.448332):0.03458,(Nelumbo_nucifera:0.433715,Aquilegia_coerulea:0.433715):0.049196):0.059997):0.457091,Amborella_trichopoda:1.0);
	tree tree_31 = [&R] ((Nelumbo_nucifera:0.732684,((Tetracentron_sinensis:0.647806,(Aquilegia_coerulea:0.643779,Trochodendron_aralioides:0.643779):0.004027):0.044906,(Vitis_vinifera:0.604901,Buxus_sinica:0.604901):0.087811):0.039972):0.267316,Amborella_trichopoda:1.0);
	tree tree_32 = [&R] ((Vitis_vinifera:0.565839,(((Nelumbo_nucifera:0.448468,(Trochodendron_aralioides:0.09674,Tetracentron_sinensis:0.09674):0.351728):0.043068,Buxus_sinica:0.491536):0.028823,Aquilegia_coerulea:0.520358):0.04548):0.434161,Amborella_trichopoda:1.0);
	tree tree_33 = [&R] (((Nelumbo_nucifera:0.598411,(Buxus_sinica:0.565742,(Vitis_vinifera:0.549927,(Tetracentron_sinensis:0.474981,Trochodendron_aralioides:0.474981):0.074946):0.015815):0.032669):0.067237,Aquilegia_coerulea:0.665648):0.334352,Amborella_trichopoda:1.0);
	tree tree_34 = [&R] ((Aquilegia_coerulea:0.469036,(((Trochodendron_aralioides:0.250473,Tetracentron_sinensis:0.250473):0.147827,Buxus_sinica:0.398301):0.011451,(Nelumbo_nucifera:0.379481,Vitis_vinifera:0.379481):0.03027):0.059285):0.530964,Amborella_trichopoda:1.0);
	tree tree_35 = [&R] ((Aquilegia_coerulea:0.6535,((Buxus_sinica:0.428014,((Trochodendron_aralioides:0.340264,Tetracentron_sinensis:0.340264):0.05697,Nelumbo_nucifera:0.397235):0.030779):0.087137,Vitis_vinifera:0.51515):0.138349):0.3465,Amborella_trichopoda:1.0);
	tree tree_36 = [&R] ((((Buxus_sinica:0.497437,(Trochodendron_aralioides:0.300674,Tetracentron_sinensis:0.300674):0.196764):0.049754,Nelumbo_nucifera:0.547191):0.122777,(Vitis_vinifera:0.602424,Aquilegia_coerulea:0.602424):0.067543):0.330032,Amborella_trichopoda:1.0);
	tree tree_37 = [&R] ((((Buxus_sinica:0.282767,(Aquilegia_coerulea:0.264597,(Trochodendron_aralioides:0.0677,Tetracentron_sinensis:0.0677):0.196897):0.01817):0.025862,Vitis_vinifera:0.308629):0.055488,Nelumbo_nucifera:0.364117):0.635883,Amborella_trichopoda:1.0);
	tree tree_38 = [&R] ((Aquilegia_coerulea:0.56593,((Nelumbo_nucifera:0.42137,Vitis_vinifera:0.42137):0.048769,((Tetracentron_sinensis:0.105248,Trochodendron_aralioides:0.105248):0.315714,Buxus_sinica:0.420963):0.049177):0.095791):0.43407,Amborella_trichopoda:1.0);
	tree tree_39 = [&R] (((Aquilegia_coerulea:0.608437,Buxus_sinica:0.608437):0.010675,(((Trochodendron_aralioides:0.244477,Tetracentron_sinensis:0.244477):0.24782,Vitis_vinifera:0.492297):0.010016,Nelumbo_nucifera:0.502313):0.116799):0.380888,Amborella_trichopoda:1.0);
	tree tree_40 = [&R] ((Vitis_vinifera:0.626764,(((Trochodendron_aralioides:0.134955,Tetracentron_sinensis:0.134955):0.386912,(Nelumbo_nucifera:0.461433,Aquilegia_coerulea:0.461433):0.060433):0.046068,Buxus_sinica:0.567935):0.058829):0.373236,Amborella_trichopoda:1.0);
	tree tree_41 = [&R] ((Aquilegia_coerulea:0.457894,((Nelumbo_nucifera:0.286189,(Buxus_sinica:0.245689,(Trochodendron_aralioides:0.078542,Tetracentron_sinensis:0.078542):0.167146):0.040501):0.082523,Vitis_vinifera:0.368713):0.089182):0.542106,Amborella_trichopoda:1.0);
	tree tree_42 = [&R] ((Aquilegia_coerulea:0.628648,((Buxus_sinica:0.496523,Vitis_vinifera:0.496523):0.068406,(Nelumbo_nucifera:0.557112,(Trochodendron_aralioides:0.514935,Tetracentron_sinensis:0.514935):0.042176):0.007817):0.063719):0.371352,Amborella_trichopoda:1.0);
	tree tree_43 = [&R] ((Aquilegia_coerulea:0.545913,(Nelumbo_nucifera:0.47713,(Buxus_sinica:0.423288,((Trochodendron_aralioides:0.124515,Tetracentron_sinensis:0.124515):0.257297,Vitis_vinifera:0.381812):0.041476):0.053842):0.068783):0.454087,Amborella_trichopoda:1.0);
	tree tree_44 = [&R] ((Aquilegia_coerulea:0.514067,(Nelumbo_nucifera:0.45584,(((Trochodendron_aralioides:0.138417,Tetracentron_sinensis:0.138417):0.219606,Buxus_sinica:0.358023):0.043567,Vitis_vinifera:0.40159):0.05425):0.058227):0.485933,Amborella_trichopoda:1.0);
	tree tree_45 = [&R] ((Nelumbo_nucifera:0.410215,(Buxus_sinica:0.355249,((Trochodendron_aralioides:0.134992,Tetracentron_sinensis:0.134992):0.199121,(Aquilegia_coerulea:0.28008,Vitis_vinifera:0.28008):0.054033):0.021136):0.054966):0.589785,Amborella_trichopoda:1.0);
	tree tree_46 = [&R] ((Aquilegia_coerulea:0.548783,(((Tetracentron_sinensis:0.12383,Trochodendron_aralioides:0.12383):0.289894,Nelumbo_nucifera:0.413723):0.043967,(Buxus_sinica:0.421921,Vitis_vinifera:0.421921):0.035769):0.091093):0.451217,Amborella_trichopoda:1.0);
	tree tree_47 = [&R] (((Nelumbo_nucifera:0.397702,(Vitis_vinifera:0.341482,((Trochodendron_aralioides:0.087685,Tetracentron_sinensis:0.087685):0.223503,Buxus_sinica:0.311189):0.030293):0.05622):0.179522,Aquilegia_coerulea:0.577224):0.422776,Amborella_trichopoda:1.0);
	tree tree_48 = [&R] ((Aquilegia_coerulea:0.43521,((Vitis_vinifera:0.284885,((Tetracentron_sinensis:0.155212,Trochodendron_aralioides:0.155212):0.101682,Buxus_sinica:0.256894):0.027991):0.055503,Nelumbo_nucifera:0.340388):0.094822):0.56479,Amborella_trichopoda:1.0);
	tree tree_49 = [&R] ((Nelumbo_nucifera:0.533615,((Vitis_vinifera:0.413186,Buxus_sinica:0.413186):0.068975,(Aquilegia_coerulea:0.432528,(Trochodendron_aralioides:0.304208,Tetracentron_sinensis:0.304208):0.12832):0.049633):0.051454):0.466385,Amborella_trichopoda:1.0);
	tree tree_50 = [&R] ((Buxus_sinica:0.478602,((Vitis_vinifera:0.408574,(Tetracentron_sinensis:0.269773,Trochodendron_aralioides:0.269773):0.138801):0.023414,(Aquilegia_coerulea:0.37982,Nelumbo_nucifera:0.37982):0.052167):0.046614):0.521398,Amborella_trichopoda:1.0);
	tree tree_51 = [&R] ((Nelumbo_nucifera:0.541157,(Aquilegia_coerulea:0.461679,((Vitis_vinifera:0.384455,Buxus_sinica:0.384455):0.0197,(Tetracentron_sinensis:0.098778,Trochodendron_aralioides:0.098778):0.305376):0.057525):0.079478):0.458843,Amborella_trichopoda:1.0);
	tree tree_52 = [&R] ((Aquilegia_coerulea:0.485909,(((Trochodendron_aralioides:0.172171,Tetracentron_sinensis:0.172171):0.163594,(Nelumbo_nucifera:0.315433,Buxus_sinica:0.315433):0.020332):0.062211,Vitis_vinifera:0.397976):0.087933):0.514091,Amborella_trichopoda:1.0);
	tree tree_53 = [&R] ((Vitis_vinifera:0.619835,((Tetracentron_sinensis:0.337504,Trochodendron_aralioides:0.337504):0.117247,(Nelumbo_nucifera:0.422045,(Buxus_sinica:0.380042,Aquilegia_coerulea:0.380042):0.042003):0.032705):0.165084):0.380165,Amborella_trichopoda:1.0);
	tree tree_54 = [&R] ((Vitis_vinifera:0.500339,(Tetracentron_sinensis:0.435241,(Nelumbo_nucifera:0.419203,(Trochodendron_aralioides:0.381533,(Aquilegia_coerulea:0.355886,Buxus_sinica:0.355886):0.025648):0.03767):0.016038):0.065098):0.499661,Amborella_trichopoda:1.0);
	tree tree_55 = [&R] ((Nelumbo_nucifera:0.478797,(((Trochodendron_aralioides:0.211245,Tetracentron_sinensis:0.211245):0.198624,(Aquilegia_coerulea:0.372212,Vitis_vinifera:0.372212):0.037656):0.020283,Buxus_sinica:0.430152):0.048645):0.521203,Amborella_trichopoda:1.0);
	tree tree_56 = [&R] ((Aquilegia_coerulea:0.526328,(Vitis_vinifera:0.433213,(Nelumbo_nucifera:0.323928,((Tetracentron_sinensis:0.095987,Trochodendron_aralioides:0.095987):0.17623,Buxus_sinica:0.272217):0.051711):0.109286):0.093114):0.473672,Amborella_trichopoda:1.0);
	tree tree_57 = [&R] ((Aquilegia_coerulea:0.563716,(Vitis_vinifera:0.499942,(Buxus_sinica:0.463723,(Nelumbo_nucifera:0.421604,(Trochodendron_aralioides:0.312977,Tetracentron_sinensis:0.312977):0.108626):0.042119):0.03622):0.063774):0.436284,Amborella_trichopoda:1.0);
	tree tree_58 = [&R] (((((Tetracentron_sinensis:0.076981,Trochodendron_aralioides:0.076981):0.26912,(Vitis_vinifera:0.30671,Buxus_sinica:0.30671):0.039391):0.052679,Nelumbo_nucifera:0.39878):0.079729,Aquilegia_coerulea:0.478508):0.521492,Amborella_trichopoda:1.0);
	tree tree_59 = [&R] (((Vitis_vinifera:0.4362,(Nelumbo_nucifera:0.281066,(Buxus_sinica:0.266965,(Trochodendron_aralioides:0.107357,Tetracentron_sinensis:0.107357):0.159608):0.014101):0.155134):0.122339,Aquilegia_coerulea:0.558539):0.441461,Amborella_trichopoda:1.0);
	tree tree_60 = [&R] ((((Nelumbo_nucifera:0.228027,(Buxus_sinica:0.191789,(Tetracentron_sinensis:0.081989,Trochodendron_aralioides:0.081989):0.109801):0.036237):0.06012,Vitis_vinifera:0.288147):0.081663,Aquilegia_coerulea:0.369809):0.630191,Amborella_trichopoda:1.0);
	tree tree_61 = [&R] ((Aquilegia_coerulea:0.616369,(((Tetracentron_sinensis:0.384525,Trochodendron_aralioides:0.384525):0.081199,(Buxus_sinica:0.435503,Vitis_vinifera:0.435503):0.03022):0.102992,Nelumbo_nucifera:0.568716):0.047653):0.383631,Amborella_trichopoda:1.0);
	tree tree_62 = [&R] (((Nelumbo_nucifera:0.483063,(Vitis_vinifera:0.449309,((Tetracentron_sinensis:0.117613,Trochodendron_aralioides:0.117613):0.295591,Buxus_sinica:0.413204):0.036105):0.033754):0.120719,Aquilegia_coerulea:0.603782):0.396218,Amborella_trichopoda:1.0);
	tree tree_63 = [&R] ((Aquilegia_coerulea:0.464271,((Nelumbo_nucifera:0.328295,(Vitis_vinifera:0.304731,(Tetracentron_sinensis:0.206882,Trochodendron_aralioides:0.206882):0.097849):0.023564):0.050367,Buxus_sinica:0.378662):0.085609):0.535729,Amborella_trichopoda:1.0);
	tree tree_64 = [&R] ((Aquilegia_coerulea:0.676951,((Buxus_sinica:0.570038,(Vitis_vinifera:0.549299,(Tetracentron_sinensis:0.493558,Trochodendron_aralioides:0.493558):0.055741):0.02074):0.027207,Nelumbo_nucifera:0.597245):0.079706):0.323049,Amborella_trichopoda:1.0);
	tree tree_65 = [&R] ((Buxus_sinica:0.426452,(Vitis_vinifera:0.358145,(((Tetracentron_sinensis:0.071476,Trochodendron_aralioides:0.071476):0.209935,Aquilegia_coerulea:0.281411):0.039806,Nelumbo_nucifera:0.321217):0.036929):0.068307):0.573548,Amborella_trichopoda:1.0);
	tree tree_66 = [&R] ((Aquilegia_coerulea:0.586916,(((Vitis_vinifera:0.42249,(Tetracentron_sinensis:0.278053,Trochodendron_aralioides:0.278053):0.144438):0.035215,Buxus_sinica:0.457706):0.031099,Nelumbo_nucifera:0.488805):0.098111):0.413084,Amborella_trichopoda:1.0);
	tree tree_67 = [&R] ((Nelumbo_nucifera:0.833074,(((Tetracentron_sinensis:0.107298,Trochodendron_aralioides:0.107298):0.254238,(Vitis_vinifera:0.328191,Buxus_sinica:0.328191):0.033345):0.068995,Aquilegia_coerulea:0.43053):0.402544):0.166926,Amborella_trichopoda:1.0);
	tree tree_68 = [&R] (((Nelumbo_nucifera:0.476008,(Vitis_vinifera:0.424503,(Tetracentron_sinensis:0.122415,Trochodendron_aralioides:0.122415):0.302087):0.051505):0.079931,(Aquilegia_coerulea:0.542027,Buxus_sinica:0.542027):0.013911):0.444061,Amborella_trichopoda:1.0);
	tree tree_69 = [&R] ((Aquilegia_coerulea:0.490642,(((Buxus_sinica:0.323173,Vitis_vinifera:0.323173):0.039019,(Trochodendron_aralioides:0.16223,Tetracentron_sinensis:0.16223):0.199962):0.041576,Nelumbo_nucifera:0.403768):0.086874):0.509358,Amborella_trichopoda:1.0);
	tree tree_70 = [&R] (((Vitis_vinifera:0.486411,Buxus_sinica:0.486411):0.040135,((Nelumbo_nucifera:0.387251,(Tetracentron_sinensis:0.130934,Trochodendron_aralioides:0.130934):0.256316):0.094869,Aquilegia_coerulea:0.48212):0.044427):0.473453,Amborella_trichopoda:1.0);
	tree tree_71 = [&R] ((Aquilegia_coerulea:0.479735,((Buxus_sinica:0.323753,((Trochodendron_aralioides:0.114194,Tetracentron_sinensis:0.114194):0.172896,Vitis_vinifera:0.28709):0.036662):0.038723,Nelumbo_nucifera:0.362476):0.117259):0.520265,Amborella_trichopoda:1.0);
	tree tree_72 = [&R] ((((Aquilegia_coerulea:0.336839,Vitis_vinifera:0.336839):0.024777,(Buxus_sinica:0.322301,(Tetracentron_sinensis:0.123466,Trochodendron_aralioides:0.123466):0.198835):0.039315):0.058689,Nelumbo_nucifera:0.420305):0.579695,Amborella_trichopoda:1.0);
	tree tree_73 = [&R] ((Aquilegia_coerulea:0.588973,(((Tetracentron_sinensis:0.176127,Trochodendron_aralioides:0.176127):0.308929,(Buxus_sinica:0.438697,Vitis_vinifera:0.438697):0.046358):0.057395,Nelumbo_nucifera:0.54245):0.046523):0.411027,Amborella_trichopoda:1.0);
	tree tree_74 = [&R] ((Aquilegia_coerulea:0.539512,(((Buxus_sinica:0.358939,Nelumbo_nucifera:0.358939):0.039238,(Trochodendron_aralioides:0.299627,Tetracentron_sinensis:0.299627):0.09855):0.044304,Vitis_vinifera:0.442481):0.09703):0.460488,Amborella_trichopoda:1.0);
	tree tree_75 = [&R] ((((Buxus_sinica:0.442793,((Tetracentron_sinensis:0.166176,Trochodendron_aralioides:0.166176):0.249231,Vitis_vinifera:0.415407):0.027385):0.059115,Nelumbo_nucifera:0.501908):0.078238,Aquilegia_coerulea:0.580146):0.419854,Amborella_trichopoda:1.0);
	tree tree_76 = [&R] ((Aquilegia_coerulea:0.673611,((((Tetracentron_sinensis:0.181478,Trochodendron_aralioides:0.181478):0.257626,Vitis_vinifera:0.439104):0.041176,Buxus_sinica:0.48028):0.062567,Nelumbo_nucifera:0.542847):0.130764):0.326389,Amborella_trichopoda:1.0);
	tree tree_77 = [&R] (((Aquilegia_coerulea:0.509478,Vitis_vinifera:0.509478):0.032702,(Nelumbo_nucifera:0.491445,(Tetracentron_sinensis:0.43488,(Buxus_sinica:0.424189,Trochodendron_aralioides:0.424189):0.010692):0.056565):0.050735):0.45782,Amborella_trichopoda:1.0);
	tree tree_78 = [&R] ((((Aquilegia_coerulea:0.460354,Buxus_sinica:0.460354):0.077732,Vitis_vinifera:0.538086):0.016307,(Tetracentron_sinensis:0.503422,(Nelumbo_nucifera:0.39695,Trochodendron_aralioides:0.39695):0.106473):0.050971):0.445607,Amborella_trichopoda:1.0);
	tree tree_79 = [&R] (((Buxus_sinica:0.48553,((Tetracentron_sinensis:0.372279,Trochodendron_aralioides:0.372279):0.088124,(Aquilegia_coerulea:0.37843,Vitis_vinifera:0.37843):0.081974):0.025127):0.061007,Nelumbo_nucifera:0.546537):0.453463,Amborella_trichopoda:1.0);
	tree tree_80 = [&R] ((Nelumbo_nucifera:0.511242,((Tetracentron_sinensis:0.144525,Trochodendron_aralioides:0.144525):0.316096,(Vitis_vinifera:0.448402,(Aquilegia_coerulea:0.399787,Buxus_sinica:0.399787):0.048615):0.012219):0.05062):0.488758,Amborella_trichopoda:1.0);
	tree tree_81 = [&R] ((((Vitis_vinifera:0.338522,Buxus_sinica:0.338522):0.037354,(Nelumbo_nucifera:0.333003,(Tetracentron_sinensis:0.222569,Trochodendron_aralioides:0.222569):0.110435):0.042873):0.119569,Aquilegia_coerulea:0.495445):0.504555,Amborella_trichopoda:1.0);
	tree tree_82 = [&R] ((Buxus_sinica:0.505296,(Vitis_vinifera:0.438825,(Aquilegia_coerulea:0.422698,((Tetracentron_sinensis:0.129659,Trochodendron_aralioides:0.129659):0.277191,Nelumbo_nucifera:0.40685):0.015848):0.016127):0.06647):0.494704,Amborella_trichopoda:1.0);
	tree tree_83 = [&R] ((Aquilegia_coerulea:0.528055,(Nelumbo_nucifera:0.389915,((Tetracentron_sinensis:0.114236,Trochodendron_aralioides:0.114236):0.24177,(Vitis_vinifera:0.329565,Buxus_sinica:0.329565):0.026441):0.033909):0.13814):0.471945,Amborella_trichopoda:1.0);
	tree tree_84 = [&R] ((Vitis_vinifera:0.453904,((Tetracentron_sinensis:0.183192,Trochodendron_aralioides:0.183192):0.231094,((Nelumbo_nucifera:0.377522,Buxus_sinica:0.377522):0.029177,Aquilegia_coerulea:0.406699):0.007586):0.039619):0.546096,Amborella_trichopoda:1.0);
	tree tree_85 = [&R] ((Vitis_vinifera:0.57617,(((Aquilegia_coerulea:0.417916,Buxus_sinica:0.417916):0.063074,Nelumbo_nucifera:0.480991):0.016353,(Trochodendron_aralioides:0.218155,Tetracentron_sinensis:0.218155):0.279189):0.078826):0.42383,Amborella_trichopoda:1.0);
	tree tree_86 = [&R] (((Nelumbo_nucifera:0.503972,((Trochodendron_aralioides:0.369579,Tetracentron_sinensis:0.369579):0.108789,Buxus_sinica:0.478368):0.025604):0.071981,(Aquilegia_coerulea:0.468683,Vitis_vinifera:0.468683):0.10727):0.424047,Amborella_trichopoda:1.0);
	tree tree_87 = [&R] ((Aquilegia_coerulea:0.514067,(Nelumbo_nucifera:0.345213,((Buxus_sinica:0.281098,Vitis_vinifera:0.281098):0.038194,(Trochodendron_aralioides:0.107832,Tetracentron_sinensis:0.107832):0.21146):0.025921):0.168854):0.485933,Amborella_trichopoda:1.0);
	tree tree_88 = [&R] ((Buxus_sinica:0.681522,(Aquilegia_coerulea:0.630097,((Tetracentron_sinensis:0.195696,Trochodendron_aralioides:0.195696):0.41054,(Nelumbo_nucifera:0.536988,Vitis_vinifera:0.536988):0.069248):0.023862):0.051425):0.318478,Amborella_trichopoda:1.0);
	tree tree_89 = [&R] ((Aquilegia_coerulea:0.489563,((Vitis_vinifera:0.351298,((Trochodendron_aralioides:0.192635,Tetracentron_sinensis:0.192635):0.144878,Buxus_sinica:0.337513):0.013785):0.04646,Nelumbo_nucifera:0.397758):0.091805):0.510437,Amborella_trichopoda:1.0);
	tree tree_90 = [&R] ((((Buxus_sinica:0.375759,Nelumbo_nucifera:0.375759):0.140767,(Vitis_vinifera:0.451296,(Trochodendron_aralioides:0.181219,Tetracentron_sinensis:0.181219):0.270076):0.06523):0.094118,Aquilegia_coerulea:0.610644):0.389356,Amborella_trichopoda:1.0);
	tree tree_91 = [&R] (((Buxus_sinica:0.380888,(Nelumbo_nucifera:0.338565,((Tetracentron_sinensis:0.162406,Trochodendron_aralioides:0.162406):0.159824,Vitis_vinifera:0.32223):0.016335):0.042323):0.088732,Aquilegia_coerulea:0.46962):0.53038,Amborella_trichopoda:1.0);
	tree tree_92 = [&R] ((Vitis_vinifera:0.623189,(Nelumbo_nucifera:0.544589,((Aquilegia_coerulea:0.478169,Buxus_sinica:0.478169):0.048578,(Tetracentron_sinensis:0.336082,Trochodendron_aralioides:0.336082):0.190664):0.017842):0.0786):0.376811,Amborella_trichopoda:1.0);
	tree tree_93 = [&R] ((Nelumbo_nucifera:0.369338,((Aquilegia_coerulea:0.294441,Vitis_vinifera:0.294441):0.061848,(Buxus_sinica:0.318469,(Trochodendron_aralioides:0.129218,Tetracentron_sinensis:0.129218):0.189251):0.03782):0.013049):0.630662,Amborella_trichopoda:1.0);
	tree tree_94 = [&R] ((Vitis_vinifera:0.373611,((Aquilegia_coerulea:0.262694,Nelumbo_nucifera:0.262694):0.05142,(Buxus_sinica:0.249061,(Trochodendron_aralioides:0.071868,Tetracentron_sinensis:0.071868):0.177193):0.065053):0.059497):0.626389,Amborella_trichopoda:1.0);
	tree tree_95 = [&R] ((Vitis_vinifera:0.499057,(((Buxus_sinica:0.346975,(Tetracentron_sinensis:0.085128,Trochodendron_aralioides:0.085128):0.261847):0.035525,Nelumbo_nucifera:0.382501):0.047383,Aquilegia_coerulea:0.429883):0.069174):0.500943,Amborella_trichopoda:1.0);
	tree tree_96 = [&R] ((Vitis_vinifera:0.539916,((Aquilegia_coerulea:0.408374,Nelumbo_nucifera:0.408374):0.063538,(Buxus_sinica:0.400479,(Trochodendron_aralioides:0.116845,Tetracentron_sinensis:0.116845):0.283635):0.071433):0.068004):0.460084,Amborella_trichopoda:1.0);
	tree tree_97 = [&R] ((Aquilegia_coerulea:0.53731,((Nelumbo_nucifera:0.409924,Vitis_vinifera:0.409924):0.026473,((Trochodendron_aralioides:0.117924,Tetracentron_sinensis:0.117924):0.290483,Buxus_sinica:0.408407):0.02799):0.100913):0.46269,Amborella_trichopoda:1.0);
	tree tree_98 = [&R] ((Vitis_vinifera:0.572627,(Nelumbo_nucifera:0.468915,(((Trochodendron_aralioides:0.282357,Tetracentron_sinensis:0.282357):0.12231,Aquilegia_coerulea:0.404666):0.026682,Buxus_sinica:0.431349):0.037567):0.103712):0.427373,Amborella_trichopoda:1.0);
	tree tree_99 = [&R] ((Aquilegia_coerulea:0.4524,((Vitis_vinifera:0.356099,(Buxus_sinica:0.344462,(Tetracentron_sinensis:0.118458,Trochodendron_aralioides:0.118458):0.226004):0.011637):0.041754,Nelumbo_nucifera:0.397853):0.054548):0.5476,Amborella_trichopoda:1.0);
	tree tree_100 = [&R] ((((Vitis_vinifera:0.396504,(Buxus_sinica:0.369376,(Trochodendron_aralioides:0.097229,Tetracentron_sinensis:0.097229):0.272147):0.027128):0.057112,Nelumbo_nucifera:0.453616):0.055449,Aquilegia_coerulea:0.509065):0.490935,Amborella_trichopoda:1.0);
	tree tree_101 = [&R] ((Aquilegia_coerulea:0.431961,(((Vitis_vinifera:0.283714,Buxus_sinica:0.283714):0.015045,(Trochodendron_aralioides:0.083394,Tetracentron_sinensis:0.083394):0.215365):0.027642,Nelumbo_nucifera:0.326401):0.10556):0.568039,Amborella_trichopoda:1.0);
	tree tree_102 = [&R] ((Nelumbo_nucifera:0.610843,(((Aquilegia_coerulea:0.260404,Vitis_vinifera:0.260404):0.048997,Buxus_sinica:0.309401):0.010166,(Tetracentron_sinensis:0.074753,Trochodendron_aralioides:0.074753):0.244814):0.291276):0.389157,Amborella_trichopoda:1.0);
	tree tree_103 = [&R] (((((Tetracentron_sinensis:0.217282,Trochodendron_aralioides:0.217282):0.332465,(Aquilegia_coerulea:0.509913,Buxus_sinica:0.509913):0.039835):0.043145,Nelumbo_nucifera:0.592892):0.027497,Vitis_vinifera:0.620389):0.379611,Amborella_trichopoda:1.0);
	tree tree_104 = [&R] ((Aquilegia_coerulea:0.690538,(Buxus_sinica:0.622472,((Nelumbo_nucifera:0.492321,Vitis_vinifera:0.492321):0.082264,(Trochodendron_aralioides:0.246256,Tetracentron_sinensis:0.246256):0.328329):0.047888):0.068066):0.309462,Amborella_trichopoda:1.0);
	tree tree_105 = [&R] ((Aquilegia_coerulea:0.669477,(Nelumbo_nucifera:0.588556,(Vitis_vinifera:0.490789,((Trochodendron_aralioides:0.115179,Tetracentron_sinensis:0.115179):0.322327,Buxus_sinica:0.437506):0.053283):0.097767):0.080921):0.330523,Amborella_trichopoda:1.0);
	tree tree_106 = [&R] (((Nelumbo_nucifera:0.492718,(Buxus_sinica:0.42846,((Trochodendron_aralioides:0.105386,Tetracentron_sinensis:0.105386):0.297872,Vitis_vinifera:0.403259):0.025202):0.064258):0.106722,Aquilegia_coerulea:0.59944):0.40056,Amborella_trichopoda:1.0);
	tree tree_107 = [&R] ((Aquilegia_coerulea:0.616328,(Vitis_vinifera:0.523777,((Buxus_sinica:0.447062,(Trochodendron_aralioides:0.304525,Tetracentron_sinensis:0.304525):0.142537):0.046553,Nelumbo_nucifera:0.493615):0.030162):0.092551):0.383672,Amborella_trichopoda:1.0);
	tree tree_108 = [&R] ((Buxus_sinica:0.479665,((Tetracentron_sinensis:0.321861,Trochodendron_aralioides:0.321861):0.122431,((Nelumbo_nucifera:0.363364,Aquilegia_coerulea:0.363364):0.048265,Vitis_vinifera:0.411629):0.032663):0.035373):0.520335,Amborella_trichopoda:1.0);
	tree tree_109 = [&R] ((Tetracentron_sinensis:0.198782,(((Vitis_vinifera:0.135614,Aquilegia_coerulea:0.135614):0.011164,(Buxus_sinica:0.13707,Nelumbo_nucifera:0.13707):0.009708):0.018856,Trochodendron_aralioides:0.165633):0.033148):0.801218,Amborella_trichopoda:1.0);
	tree tree_110 = [&R] ((Buxus_sinica:0.443213,((Tetracentron_sinensis:0.191521,Trochodendron_aralioides:0.191521):0.208271,(Nelumbo_nucifera:0.366368,(Aquilegia_coerulea:0.336521,Vitis_vinifera:0.336521):0.029847):0.033424):0.043421):0.556787,Amborella_trichopoda:1.0);
	tree tree_111 = [&R] ((Vitis_vinifera:0.577638,((Tetracentron_sinensis:0.276418,Trochodendron_aralioides:0.276418):0.188838,(Buxus_sinica:0.443132,(Nelumbo_nucifera:0.397954,Aquilegia_coerulea:0.397954):0.045179):0.022123):0.112383):0.422362,Amborella_trichopoda:1.0);
	tree tree_112 = [&R] ((Aquilegia_coerulea:0.531429,((Buxus_sinica:0.423601,((Trochodendron_aralioides:0.259494,Tetracentron_sinensis:0.259494):0.162337,Nelumbo_nucifera:0.421831):0.00177):0.041248,Vitis_vinifera:0.464849):0.06658):0.468571,Amborella_trichopoda:1.0);
	tree tree_113 = [&R] ((Aquilegia_coerulea:0.504176,((Vitis_vinifera:0.321286,(Tetracentron_sinensis:0.089395,Trochodendron_aralioides:0.089395):0.231892):0.044714,(Nelumbo_nucifera:0.346321,Buxus_sinica:0.346321):0.019679):0.138175):0.495824,Amborella_trichopoda:1.0);
	tree tree_114 = [&R] ((Vitis_vinifera:0.511083,(Aquilegia_coerulea:0.472381,((Buxus_sinica:0.35768,Nelumbo_nucifera:0.35768):0.062968,(Tetracentron_sinensis:0.110663,Trochodendron_aralioides:0.110663):0.309985):0.051732):0.038702):0.488917,Amborella_trichopoda:1.0);
	tree tree_115 = [&R] ((Aquilegia_coerulea:0.593883,(Vitis_vinifera:0.506931,((Trochodendron_aralioides:0.358419,Tetracentron_sinensis:0.358419):0.076357,(Buxus_sinica:0.385854,Nelumbo_nucifera:0.385854):0.048922):0.072154):0.086952):0.406117,Amborella_trichopoda:1.0);
	tree tree_116 = [&R] (((Tetracentron_sinensis:0.191915,Trochodendron_aralioides:0.191915):0.321942,((Vitis_vinifera:0.458741,(Aquilegia_coerulea:0.371249,Nelumbo_nucifera:0.371249):0.087493):0.034724,Buxus_sinica:0.493465):0.020391):0.486144,Amborella_trichopoda:1.0);
	tree tree_117 = [&R] ((Vitis_vinifera:0.553761,(((Trochodendron_aralioides:0.114086,Tetracentron_sinensis:0.114086):0.325483,Buxus_sinica:0.439568):0.022852,(Nelumbo_nucifera:0.421784,Aquilegia_coerulea:0.421784):0.040636):0.09134):0.446239,Amborella_trichopoda:1.0);
	tree tree_118 = [&R] ((Nelumbo_nucifera:0.540117,(Buxus_sinica:0.491915,(Aquilegia_coerulea:0.469351,((Trochodendron_aralioides:0.230175,Tetracentron_sinensis:0.230175):0.207085,Vitis_vinifera:0.43726):0.032091):0.022564):0.048202):0.459883,Amborella_trichopoda:1.0);
	tree tree_119 = [&R] ((Nelumbo_nucifera:0.690106,(((Trochodendron_aralioides:0.419387,Tetracentron_sinensis:0.419387):0.106454,Vitis_vinifera:0.525841):0.098796,(Aquilegia_coerulea:0.560448,Buxus_sinica:0.560448):0.064189):0.065469):0.309894,Amborella_trichopoda:1.0);
	tree tree_120 = [&R] ((Buxus_sinica:0.540153,(((Vitis_vinifera:0.434674,Aquilegia_coerulea:0.434674):0.038361,Nelumbo_nucifera:0.473036):0.022626,(Trochodendron_aralioides:0.430829,Tetracentron_sinensis:0.430829):0.064833):0.044491):0.459847,Amborella_trichopoda:1.0);
	tree tree_121 = [&R] ((((Nelumbo_nucifera:0.47191,Buxus_sinica:0.47191):0.025026,(Vitis_vinifera:0.47233,(Tetracentron_sinensis:0.28977,Trochodendron_aralioides:0.28977):0.182559):0.024607):0.06647,Aquilegia_coerulea:0.563407):0.436593,Amborella_trichopoda:1.0);
	tree tree_122 = [&R] ((Vitis_vinifera:0.489779,((((Trochodendron_aralioides:0.095711,Tetracentron_sinensis:0.095711):0.20779,Nelumbo_nucifera:0.303501):0.067318,Buxus_sinica:0.370818):0.061629,Aquilegia_coerulea:0.432447):0.057331):0.510221,Amborella_trichopoda:1.0);
	tree tree_123 = [&R] ((Aquilegia_coerulea:0.693479,(Nelumbo_nucifera:0.504157,(((Buxus_sinica:0.406803,Trochodendron_aralioides:0.406803):0.038838,Tetracentron_sinensis:0.445641):0.024738,Vitis_vinifera:0.470379):0.033778):0.189322):0.306521,Amborella_trichopoda:1.0);
	tree tree_124 = [&R] ((Nelumbo_nucifera:0.359648,((Vitis_vinifera:0.30819,(Aquilegia_coerulea:0.295389,Buxus_sinica:0.295389):0.012801):0.020046,(Trochodendron_aralioides:0.115049,Tetracentron_sinensis:0.115049):0.213187):0.031412):0.640352,Amborella_trichopoda:1.0);
	tree tree_125 = [&R] ((Aquilegia_coerulea:0.516075,((Buxus_sinica:0.373483,Vitis_vinifera:0.373483):0.019173,(Nelumbo_nucifera:0.313874,(Trochodendron_aralioides:0.100724,Tetracentron_sinensis:0.100724):0.21315):0.078782):0.123419):0.483925,Amborella_trichopoda:1.0);
	tree tree_126 = [&R] ((Aquilegia_coerulea:0.495468,((Trochodendron_aralioides:0.106594,Tetracentron_sinensis:0.106594):0.280653,(Vitis_vinifera:0.363471,(Buxus_sinica:0.34028,Nelumbo_nucifera:0.34028):0.023191):0.023776):0.108221):0.504532,Amborella_trichopoda:1.0);
	tree tree_127 = [&R] (((Nelumbo_nucifera:0.416346,((Trochodendron_aralioides:0.112053,Tetracentron_sinensis:0.112053):0.245719,Buxus_sinica:0.357772):0.058574):0.024521,(Aquilegia_coerulea:0.392333,Vitis_vinifera:0.392333):0.048534):0.559133,Amborella_trichopoda:1.0);
	tree tree_128 = [&R] ((Vitis_vinifera:0.522361,(Nelumbo_nucifera:0.434973,(Aquilegia_coerulea:0.41101,((Tetracentron_sinensis:0.192254,Trochodendron_aralioides:0.192254):0.181476,Buxus_sinica:0.37373):0.03728):0.023962):0.087388):0.477639,Amborella_trichopoda:1.0);
	tree tree_129 = [&R] ((((Buxus_sinica:0.578524,Aquilegia_coerulea:0.578524):0.092954,(Tetracentron_sinensis:0.527042,Trochodendron_aralioides:0.527042):0.144437):0.014178,(Nelumbo_nucifera:0.64313,Vitis_vinifera:0.64313):0.042526):0.314344,Amborella_trichopoda:1.0);
	tree tree_130 = [&R] ((((Aquilegia_coerulea:0.456116,(Buxus_sinica:0.394047,(Tetracentron_sinensis:0.13198,Trochodendron_aralioides:0.13198):0.262067):0.062069):0.019013,Nelumbo_nucifera:0.475129):0.064947,Vitis_vinifera:0.540076):0.459924,Amborella_trichopoda:1.0);
	tree tree_131 = [&R] ((Aquilegia_coerulea:0.737435,(Nelumbo_nucifera:0.69841,(Vitis_vinifera:0.662693,((Tetracentron_sinensis:0.552391,Trochodendron_aralioides:0.552391):0.09732,Buxus_sinica:0.649711):0.012982):0.035717):0.039025):0.262565,Amborella_trichopoda:1.0);
	tree tree_132 = [&R] ((Vitis_vinifera:0.486499,(Buxus_sinica:0.44005,(Aquilegia_coerulea:0.41574,((Trochodendron_aralioides:0.1289,Tetracentron_sinensis:0.1289):0.24694,Nelumbo_nucifera:0.37584):0.0399):0.02431):0.046449):0.513501,Amborella_trichopoda:1.0);
	tree tree_133 = [&R] ((((Aquilegia_coerulea:0.441886,Buxus_sinica:0.441886):0.016106,((Trochodendron_aralioides:0.187803,Tetracentron_sinensis:0.187803):0.235144,Vitis_vinifera:0.422947):0.035045):0.082063,Nelumbo_nucifera:0.540055):0.459945,Amborella_trichopoda:1.0);
	tree tree_134 = [&R] (((Nelumbo_nucifera:0.416558,((Buxus_sinica:0.337301,Vitis_vinifera:0.337301):0.030953,(Tetracentron_sinensis:0.111894,Trochodendron_aralioides:0.111894):0.25636):0.048304):0.053546,Aquilegia_coerulea:0.470104):0.529896,Amborella_trichopoda:1.0);
	tree tree_135 = [&R] (((((Buxus_sinica:0.323055,Vitis_vinifera:0.323055):0.029253,(Tetracentron_sinensis:0.101076,Trochodendron_aralioides:0.101076):0.251232):0.062055,Nelumbo_nucifera:0.414363):0.093461,Aquilegia_coerulea:0.507824):0.492176,Amborella_trichopoda:1.0);
	tree tree_136 = [&R] (((Trochodendron_aralioides:0.192928,Tetracentron_sinensis:0.192928):0.3044,(((Buxus_sinica:0.426073,Vitis_vinifera:0.426073):0.026066,Aquilegia_coerulea:0.452139):0.016992,Nelumbo_nucifera:0.469131):0.028197):0.502672,Amborella_trichopoda:1.0);
	tree tree_137 = [&R] ((Nelumbo_nucifera:0.490555,((Vitis_vinifera:0.421657,(Buxus_sinica:0.382619,(Tetracentron_sinensis:0.193301,Trochodendron_aralioides:0.193301):0.189318):0.039037):0.027055,Aquilegia_coerulea:0.448712):0.041844):0.509445,Amborella_trichopoda:1.0);
	tree tree_138 = [&R] ((Nelumbo_nucifera:0.363437,((Vitis_vinifera:0.289154,(Buxus_sinica:0.266803,(Trochodendron_aralioides:0.131285,Tetracentron_sinensis:0.131285):0.135518):0.022351):0.036919,Aquilegia_coerulea:0.326073):0.037364):0.636563,Amborella_trichopoda:1.0);
	tree tree_139 = [&R] ((Nelumbo_nucifera:0.380017,(((Trochodendron_aralioides:0.056471,Tetracentron_sinensis:0.056471):0.208667,(Buxus_sinica:0.245477,Vitis_vinifera:0.245477):0.019661):0.057324,Aquilegia_coerulea:0.322462):0.057556):0.619983,Amborella_trichopoda:1.0);
	tree tree_140 = [&R] ((((Buxus_sinica:0.527984,(Vitis_vinifera:0.498057,(Trochodendron_aralioides:0.402903,Tetracentron_sinensis:0.402903):0.095154):0.029927):0.044198,Nelumbo_nucifera:0.572182):0.058264,Aquilegia_coerulea:0.630446):0.369554,Amborella_trichopoda:1.0);
	tree tree_141 = [&R] ((Aquilegia_coerulea:0.435325,((Vitis_vinifera:0.325792,((Tetracentron_sinensis:0.115513,Trochodendron_aralioides:0.115513):0.190494,Buxus_sinica:0.306006):0.019786):0.01974,Nelumbo_nucifera:0.345532):0.089793):0.564675,Amborella_trichopoda:1.0);
	tree tree_142 = [&R] ((Buxus_sinica:0.494365,((Nelumbo_nucifera:0.348844,Aquilegia_coerulea:0.348844):0.042174,((Trochodendron_aralioides:0.191288,Tetracentron_sinensis:0.191288):0.186265,Vitis_vinifera:0.377553):0.013464):0.103348):0.505635,Amborella_trichopoda:1.0);
	tree tree_143 = [&R] (((Tetracentron_sinensis:0.124692,Trochodendron_aralioides:0.124692):0.215545,(((Aquilegia_coerulea:0.292169,Buxus_sinica:0.292169):0.017244,Vitis_vinifera:0.309412):0.016694,Nelumbo_nucifera:0.326107):0.01413):0.659763,Amborella_trichopoda:1.0);
	tree tree_144 = [&R] (((Vitis_vinifera:0.718456,(Nelumbo_nucifera:0.450594,Tetracentron_sinensis:0.450594):0.267862):0.111012,((Trochodendron_aralioides:0.344348,Buxus_sinica:0.344348):0.443993,Aquilegia_coerulea:0.788341):0.041127):0.170533,Amborella_trichopoda:1.0);
	tree tree_145 = [&R] ((Aquilegia_coerulea:0.689636,(((Buxus_sinica:0.559968,(Trochodendron_aralioides:0.185921,Tetracentron_sinensis:0.185921):0.374047):0.030934,Vitis_vinifera:0.590903):0.025379,Nelumbo_nucifera:0.616281):0.073355):0.310364,Amborella_trichopoda:1.0);
	tree tree_146 = [&R] ((((Buxus_sinica:0.387728,(Trochodendron_aralioides:0.117203,Tetracentron_sinensis:0.117203):0.270525):0.049632,(Aquilegia_coerulea:0.414159,Nelumbo_nucifera:0.414159):0.023201):0.085263,Vitis_vinifera:0.522623):0.477377,Amborella_trichopoda:1.0);
	tree tree_147 = [&R] ((Aquilegia_coerulea:0.490714,(Vitis_vinifera:0.350807,((Trochodendron_aralioides:0.202699,Tetracentron_sinensis:0.202699):0.098312,(Nelumbo_nucifera:0.27381,Buxus_sinica:0.27381):0.027201):0.049796):0.139906):0.509286,Amborella_trichopoda:1.0);
	tree tree_148 = [&R] ((Nelumbo_nucifera:0.419318,((Aquilegia_coerulea:0.364116,(Buxus_sinica:0.337083,(Trochodendron_aralioides:0.079304,Tetracentron_sinensis:0.079304):0.257779):0.027032):0.026201,Vitis_vinifera:0.390317):0.029001):0.580682,Amborella_trichopoda:1.0);
	tree tree_149 = [&R] (((((Trochodendron_aralioides:0.231764,Tetracentron_sinensis:0.231764):0.201424,Buxus_sinica:0.433188):0.033653,(Vitis_vinifera:0.420435,Aquilegia_coerulea:0.420435):0.046407):0.132558,Nelumbo_nucifera:0.599399):0.400601,Amborella_trichopoda:1.0);
	tree tree_150 = [&R] ((Vitis_vinifera:0.722554,((Nelumbo_nucifera:0.599982,Aquilegia_coerulea:0.599982):0.073891,((Tetracentron_sinensis:0.57705,Trochodendron_aralioides:0.57705):0.069551,Buxus_sinica:0.6466):0.027272):0.048682):0.277446,Amborella_trichopoda:1.0);
	tree tree_151 = [&R] ((((Vitis_vinifera:0.359746,((Tetracentron_sinensis:0.062564,Trochodendron_aralioides:0.062564):0.230794,Buxus_sinica:0.293359):0.066388):0.039839,Aquilegia_coerulea:0.399586):0.053412,Nelumbo_nucifera:0.452998):0.547002,Amborella_trichopoda:1.0);
	tree tree_152 = [&R] ((Nelumbo_nucifera:0.478709,((Vitis_vinifera:0.399617,(Trochodendron_aralioides:0.233048,Tetracentron_sinensis:0.233048):0.16657):0.021611,(Aquilegia_coerulea:0.377847,Buxus_sinica:0.377847):0.043382):0.05748):0.521291,Amborella_trichopoda:1.0);
	tree tree_153 = [&R] ((Aquilegia_coerulea:0.457505,(((Buxus_sinica:0.318467,(Tetracentron_sinensis:0.096033,Trochodendron_aralioides:0.096033):0.222434):0.048215,Vitis_vinifera:0.366682):0.024249,Nelumbo_nucifera:0.390931):0.066574):0.542495,Amborella_trichopoda:1.0);
	tree tree_154 = [&R] ((Vitis_vinifera:0.430985,((Nelumbo_nucifera:0.342713,Buxus_sinica:0.342713):0.053649,(Aquilegia_coerulea:0.32515,(Tetracentron_sinensis:0.114553,Trochodendron_aralioides:0.114553):0.210596):0.071212):0.034623):0.569015,Amborella_trichopoda:1.0);
	tree tree_155 = [&R] ((Buxus_sinica:0.470367,((Vitis_vinifera:0.373942,((Trochodendron_aralioides:0.230818,Tetracentron_sinensis:0.230818):0.122642,Aquilegia_coerulea:0.35346):0.020482):0.034655,Nelumbo_nucifera:0.408598):0.061769):0.529633,Amborella_trichopoda:1.0);
	tree tree_156 = [&R] ((Aquilegia_coerulea:0.566715,((Trochodendron_aralioides:0.413263,Tetracentron_sinensis:0.413263):0.072037,((Vitis_vinifera:0.392911,Nelumbo_nucifera:0.392911):0.026529,Buxus_sinica:0.419439):0.06586):0.081415):0.433285,Amborella_trichopoda:1.0);
	tree tree_157 = [&R] (((Aquilegia_coerulea:0.443534,(Vitis_vinifera:0.402803,((Trochodendron_aralioides:0.249799,Tetracentron_sinensis:0.249799):0.129892,Buxus_sinica:0.379691):0.023113):0.040731):0.032893,Nelumbo_nucifera:0.476427):0.523573,Amborella_trichopoda:1.0);
	tree tree_158 = [&R] ((Vitis_vinifera:0.473116,((Trochodendron_aralioides:0.264689,Tetracentron_sinensis:0.264689):0.134436,(Nelumbo_nucifera:0.384998,(Aquilegia_coerulea:0.325001,Buxus_sinica:0.325001):0.059997):0.014127):0.073991):0.526884,Amborella_trichopoda:1.0);
	tree tree_159 = [&R] ((Vitis_vinifera:0.524015,(Aquilegia_coerulea:0.442652,(Buxus_sinica:0.347806,((Trochodendron_aralioides:0.10219,Tetracentron_sinensis:0.10219):0.188387,Nelumbo_nucifera:0.290577):0.057229):0.094846):0.081362):0.475985,Amborella_trichopoda:1.0);
	tree tree_160 = [&R] ((Aquilegia_coerulea:0.612454,(Vitis_vinifera:0.498955,((Tetracentron_sinensis:0.112169,Trochodendron_aralioides:0.112169):0.247567,(Buxus_sinica:0.31528,Nelumbo_nucifera:0.31528):0.044456):0.139219):0.113499):0.387546,Amborella_trichopoda:1.0);
	tree tree_161 = [&R] (((((Trochodendron_aralioides:0.162206,Tetracentron_sinensis:0.162206):0.2231,(Aquilegia_coerulea:0.342357,Nelumbo_nucifera:0.342357):0.042949):0.011726,Vitis_vinifera:0.397031):0.094458,Buxus_sinica:0.491489):0.508511,Amborella_trichopoda:1.0);
	tree tree_162 = [&R] ((((Vitis_vinifera:0.596611,Trochodendron_aralioides:0.596611):0.096021,(Tetracentron_sinensis:0.525046,(Buxus_sinica:0.454097,Nelumbo_nucifera:0.454097):0.070949):0.167585):0.05415,Aquilegia_coerulea:0.746781):0.253219,Amborella_trichopoda:1.0);
	tree tree_163 = [&R] ((Aquilegia_coerulea:0.51047,(Vitis_vinifera:0.496705,(Nelumbo_nucifera:0.401624,((Trochodendron_aralioides:0.097063,Tetracentron_sinensis:0.097063):0.266615,Buxus_sinica:0.363678):0.037946):0.095081):0.013765):0.48953,Amborella_trichopoda:1.0);
	tree tree_164 = [&R] ((Aquilegia_coerulea:0.566512,(Nelumbo_nucifera:0.498888,(Vitis_vinifera:0.443787,(Buxus_sinica:0.39354,(Tetracentron_sinensis:0.21861,Trochodendron_aralioides:0.21861):0.17493):0.050247):0.055101):0.067624):0.433488,Amborella_trichopoda:1.0);
	tree tree_165 = [&R] ((Aquilegia_coerulea:0.512413,(Buxus_sinica:0.439493,((Tetracentron_sinensis:0.146135,Trochodendron_aralioides:0.146135):0.227078,(Nelumbo_nucifera:0.344472,Vitis_vinifera:0.344472):0.028741):0.06628):0.07292):0.487587,Amborella_trichopoda:1.0);
	tree tree_166 = [&R] ((Nelumbo_nucifera:0.659622,(Aquilegia_coerulea:0.567301,(Buxus_sinica:0.441089,(Vitis_vinifera:0.396143,(Tetracentron_sinensis:0.107384,Trochodendron_aralioides:0.107384):0.288759):0.044946):0.126212):0.092321):0.340378,Amborella_trichopoda:1.0);
	tree tree_167 = [&R] ((Nelumbo_nucifera:0.590982,((Vitis_vinifera:0.521974,(Buxus_sinica:0.492371,(Tetracentron_sinensis:0.420772,Trochodendron_aralioides:0.420772):0.071599):0.029603):0.047726,Aquilegia_coerulea:0.5697):0.021282):0.409018,Amborella_trichopoda:1.0);
	tree tree_168 = [&R] ((Aquilegia_coerulea:0.643891,((Buxus_sinica:0.328846,(Vitis_vinifera:0.29675,(Tetracentron_sinensis:0.089782,Trochodendron_aralioides:0.089782):0.206967):0.032096):0.099039,Nelumbo_nucifera:0.427886):0.216005):0.356109,Amborella_trichopoda:1.0);
	tree tree_169 = [&R] ((Tetracentron_sinensis:0.454476,(((Nelumbo_nucifera:0.318611,(Aquilegia_coerulea:0.30783,Vitis_vinifera:0.30783):0.010781):0.051576,Buxus_sinica:0.370187):0.051045,Trochodendron_aralioides:0.421232):0.033244):0.545524,Amborella_trichopoda:1.0);
	tree tree_170 = [&R] ((Aquilegia_coerulea:0.538079,(((Trochodendron_aralioides:0.102324,Tetracentron_sinensis:0.102324):0.263645,(Nelumbo_nucifera:0.334579,Vitis_vinifera:0.334579):0.031389):0.061362,Buxus_sinica:0.427331):0.110748):0.461921,Amborella_trichopoda:1.0);
	tree tree_171 = [&R] ((Aquilegia_coerulea:0.655427,((Vitis_vinifera:0.541829,(Buxus_sinica:0.495666,(Tetracentron_sinensis:0.405637,Trochodendron_aralioides:0.405637):0.09003):0.046163):0.04174,Nelumbo_nucifera:0.583569):0.071858):0.344573,Amborella_trichopoda:1.0);
	tree tree_172 = [&R] ((((Buxus_sinica:0.469461,(Vitis_vinifera:0.443481,(Tetracentron_sinensis:0.165755,Trochodendron_aralioides:0.165755):0.277726):0.02598):0.059208,Nelumbo_nucifera:0.528669):0.040494,Aquilegia_coerulea:0.569164):0.430836,Amborella_trichopoda:1.0);
	tree tree_173 = [&R] ((((Nelumbo_nucifera:0.364856,Vitis_vinifera:0.364856):0.064331,(Buxus_sinica:0.408413,Aquilegia_coerulea:0.408413):0.020774):0.075008,(Tetracentron_sinensis:0.147469,Trochodendron_aralioides:0.147469):0.356726):0.495805,Amborella_trichopoda:1.0);
	tree tree_174 = [&R] ((Nelumbo_nucifera:0.651867,(((Vitis_vinifera:0.544361,(Trochodendron_aralioides:0.362401,Tetracentron_sinensis:0.362401):0.18196):0.038109,Aquilegia_coerulea:0.58247):0.01252,Buxus_sinica:0.594989):0.056878):0.348133,Amborella_trichopoda:1.0);
	tree tree_175 = [&R] ((((Tetracentron_sinensis:0.145583,Trochodendron_aralioides:0.145583):0.341627,(Buxus_sinica:0.472763,(Vitis_vinifera:0.435704,Nelumbo_nucifera:0.435704):0.037059):0.014448):0.072095,Aquilegia_coerulea:0.559306):0.440694,Amborella_trichopoda:1.0);
	tree tree_176 = [&R] ((Aquilegia_coerulea:0.513608,((Trochodendron_aralioides:0.120156,Tetracentron_sinensis:0.120156):0.220706,(Nelumbo_nucifera:0.310859,(Vitis_vinifera:0.288092,Buxus_sinica:0.288092):0.022767):0.030004):0.172746):0.486392,Amborella_trichopoda:1.0);
	tree tree_177 = [&R] ((((Vitis_vinifera:0.481348,(Buxus_sinica:0.460806,(Trochodendron_aralioides:0.129573,Tetracentron_sinensis:0.129573):0.331233):0.020542):0.030816,Nelumbo_nucifera:0.512164):0.105069,Aquilegia_coerulea:0.617233):0.382767,Amborella_trichopoda:1.0);
	tree tree_178 = [&R] ((Aquilegia_coerulea:0.591011,(((Buxus_sinica:0.442985,(Tetracentron_sinensis:0.132629,Trochodendron_aralioides:0.132629):0.310356):0.025204,Vitis_vinifera:0.468189):0.048663,Nelumbo_nucifera:0.516852):0.074159):0.408989,Amborella_trichopoda:1.0);
	tree tree_179 = [&R] ((((Nelumbo_nucifera:0.408305,Aquilegia_coerulea:0.408305):0.037276,((Trochodendron_aralioides:0.116344,Tetracentron_sinensis:0.116344):0.295115,Vitis_vinifera:0.411459):0.034122):0.021134,Buxus_sinica:0.466714):0.533286,Amborella_trichopoda:1.0);
	tree tree_180 = [&R] ((Aquilegia_coerulea:0.540074,(((Buxus_sinica:0.322363,Nelumbo_nucifera:0.322363):0.023796,(Trochodendron_aralioides:0.100619,Tetracentron_sinensis:0.100619):0.245539):0.022531,Vitis_vinifera:0.368689):0.171385):0.459926,Amborella_trichopoda:1.0);
	tree tree_181 = [&R] ((((Buxus_sinica:0.429734,(Vitis_vinifera:0.415146,(Trochodendron_aralioides:0.319657,Tetracentron_sinensis:0.319657):0.095489):0.014587):0.030564,Nelumbo_nucifera:0.460298):0.069035,Aquilegia_coerulea:0.529333):0.470667,Amborella_trichopoda:1.0);
	tree tree_182 = [&R] ((Nelumbo_nucifera:0.565279,(Buxus_sinica:0.489231,((Tetracentron_sinensis:0.319873,Trochodendron_aralioides:0.319873):0.139198,(Vitis_vinifera:0.382195,Aquilegia_coerulea:0.382195):0.076877):0.030159):0.076048):0.434721,Amborella_trichopoda:1.0);
	tree tree_183 = [&R] ((Nelumbo_nucifera:0.535541,(((Buxus_sinica:0.204574,Vitis_vinifera:0.204574):0.027441,(Tetracentron_sinensis:0.110429,Trochodendron_aralioides:0.110429):0.121587):0.102033,Aquilegia_coerulea:0.334048):0.201493):0.464459,Amborella_trichopoda:1.0);
	tree tree_184 = [&R] ((Nelumbo_nucifera:0.477617,(Aquilegia_coerulea:0.421839,(Buxus_sinica:0.373145,((Trochodendron_aralioides:0.09689,Tetracentron_sinensis:0.09689):0.229968,Vitis_vinifera:0.326858):0.046288):0.048694):0.055778):0.522383,Amborella_trichopoda:1.0);
	tree tree_185 = [&R] ((Vitis_vinifera:0.500334,(Buxus_sinica:0.392511,((Trochodendron_aralioides:0.128326,Tetracentron_sinensis:0.128326):0.22579,(Aquilegia_coerulea:0.288049,Nelumbo_nucifera:0.288049):0.066066):0.038396):0.107822):0.499666,Amborella_trichopoda:1.0);
	tree tree_186 = [&R] ((Vitis_vinifera:0.521281,(Nelumbo_nucifera:0.401914,((Aquilegia_coerulea:0.364738,(Trochodendron_aralioides:0.065955,Tetracentron_sinensis:0.065955):0.298783):0.002369,Buxus_sinica:0.367107):0.034807):0.119366):0.478719,Amborella_trichopoda:1.0);
	tree tree_187 = [&R] ((Buxus_sinica:0.443794,(((Trochodendron_aralioides:0.100751,Tetracentron_sinensis:0.100751):0.272174,Nelumbo_nucifera:0.372924):0.024726,(Aquilegia_coerulea:0.332802,Vitis_vinifera:0.332802):0.064848):0.046144):0.556206,Amborella_trichopoda:1.0);
	tree tree_188 = [&R] ((Vitis_vinifera:0.410413,(((Tetracentron_sinensis:0.090528,Trochodendron_aralioides:0.090528):0.188904,(Aquilegia_coerulea:0.249549,Buxus_sinica:0.249549):0.029882):0.051733,Nelumbo_nucifera:0.331165):0.079248):0.589587,Amborella_trichopoda:1.0);
	tree tree_189 = [&R] ((Buxus_sinica:0.588322,((((Trochodendron_aralioides:0.448686,Tetracentron_sinensis:0.448686):0.046315,Vitis_vinifera:0.495001):0.028117,Nelumbo_nucifera:0.523118):0.048964,Aquilegia_coerulea:0.572082):0.01624):0.411678,Amborella_trichopoda:1.0);
	tree tree_190 = [&R] ((Vitis_vinifera:0.51207,((Aquilegia_coerulea:0.393103,Nelumbo_nucifera:0.393103):0.065619,(Buxus_sinica:0.380185,(Tetracentron_sinensis:0.110768,Trochodendron_aralioides:0.110768):0.269417):0.078537):0.053348):0.48793,Amborella_trichopoda:1.0);
	tree tree_191 = [&R] ((((Vitis_vinifera:0.391823,((Trochodendron_aralioides:0.238153,Tetracentron_sinensis:0.238153):0.115888,Buxus_sinica:0.354041):0.037781):0.029834,Nelumbo_nucifera:0.421657):0.096297,Aquilegia_coerulea:0.517955):0.482045,Amborella_trichopoda:1.0);
	tree tree_192 = [&R] (((Aquilegia_coerulea:0.401313,((Vitis_vinifera:0.325948,Buxus_sinica:0.325948):0.026973,(Trochodendron_aralioides:0.050239,Tetracentron_sinensis:0.050239):0.302681):0.048393):0.093854,Nelumbo_nucifera:0.495167):0.504833,Amborella_trichopoda:1.0);
	tree tree_193 = [&R] ((((Vitis_vinifera:0.292319,(Buxus_sinica:0.274893,Nelumbo_nucifera:0.274893):0.017425):0.018053,(Trochodendron_aralioides:0.092346,Tetracentron_sinensis:0.092346):0.218025):0.120862,Aquilegia_coerulea:0.431233):0.568767,Amborella_trichopoda:1.0);
	tree tree_194 = [&R] (((Aquilegia_coerulea:0.475411,Vitis_vinifera:0.475411):0.03759,((Tetracentron_sinensis:0.184779,Trochodendron_aralioides:0.184779):0.178523,(Nelumbo_nucifera:0.321484,Buxus_sinica:0.321484):0.041818):0.149699):0.486999,Amborella_trichopoda:1.0);
	tree tree_195 = [&R] ((Nelumbo_nucifera:0.477236,((Buxus_sinica:0.376264,(Aquilegia_coerulea:0.336615,Vitis_vinifera:0.336615):0.039649):0.018519,(Trochodendron_aralioides:0.10172,Tetracentron_sinensis:0.10172):0.293063):0.082454):0.522764,Amborella_trichopoda:1.0);
	tree tree_196 = [&R] ((((Aquilegia_coerulea:0.376144,(Tetracentron_sinensis:0.198011,Trochodendron_aralioides:0.198011):0.178133):0.028968,(Buxus_sinica:0.345714,Vitis_vinifera:0.345714):0.059399):0.119525,Nelumbo_nucifera:0.524637):0.475363,Amborella_trichopoda:1.0);
	tree tree_197 = [&R] (((Nelumbo_nucifera:0.513946,(Aquilegia_coerulea:0.468748,(Buxus_sinica:0.426694,(Tetracentron_sinensis:0.168218,Trochodendron_aralioides:0.168218):0.258477):0.042053):0.045199):0.097531,Vitis_vinifera:0.611477):0.388523,Amborella_trichopoda:1.0);
	tree tree_198 = [&R] ((Aquilegia_coerulea:0.40395,(((Vitis_vinifera:0.244113,(Trochodendron_aralioides:0.079325,Tetracentron_sinensis:0.079325):0.164788):0.034576,Buxus_sinica:0.278689):0.051616,Nelumbo_nucifera:0.330305):0.073645):0.59605,Amborella_trichopoda:1.0);
	tree tree_199 = [&R] ((Buxus_sinica:0.462628,(Vitis_vinifera:0.369725,((Aquilegia_coerulea:0.310924,(Tetracentron_sinensis:0.097202,Trochodendron_aralioides:0.097202):0.213722):0.048572,Nelumbo_nucifera:0.359496):0.010228):0.092903):0.537372,Amborella_trichopoda:1.0);
	tree tree_200 = [&R] ((((Buxus_sinica:0.398876,((Trochodendron_aralioides:0.100629,Tetracentron_sinensis:0.100629):0.285173,Vitis_vinifera:0.385803):0.013073):0.028273,Nelumbo_nucifera:0.427149):0.058538,Aquilegia_coerulea:0.485688):0.514312,Amborella_trichopoda:1.0);
	tree tree_201 = [&R] ((Vitis_vinifera:0.484389,(Aquilegia_coerulea:0.365988,((Nelumbo_nucifera:0.261789,(Tetracentron_sinensis:0.061352,Trochodendron_aralioides:0.061352):0.200437):0.032794,Buxus_sinica:0.294583):0.071404):0.118401):0.515611,Amborella_trichopoda:1.0);
	tree tree_202 = [&R] ((Aquilegia_coerulea:0.613527,(Nelumbo_nucifera:0.491352,((Vitis_vinifera:0.39713,Buxus_sinica:0.39713):0.059638,(Trochodendron_aralioides:0.247628,Tetracentron_sinensis:0.247628):0.209139):0.034585):0.122175):0.386473,Amborella_trichopoda:1.0);
	tree tree_203 = [&R] (((Buxus_sinica:0.410364,(Nelumbo_nucifera:0.393079,(Trochodendron_aralioides:0.090317,Tetracentron_sinensis:0.090317):0.302761):0.017285):0.02453,(Vitis_vinifera:0.395252,Aquilegia_coerulea:0.395252):0.039642):0.565106,Amborella_trichopoda:1.0);
	tree tree_204 = [&R] (((((Vitis_vinifera:0.452495,Buxus_sinica:0.452495):1.0E-6,(Tetracentron_sinensis:0.176564,Trochodendron_aralioides:0.176564):0.275932):0.06222,Aquilegia_coerulea:0.514717):0.10206,Nelumbo_nucifera:0.616777):0.383223,Amborella_trichopoda:1.0);
	tree tree_205 = [&R] ((Vitis_vinifera:0.702099,((((Tetracentron_sinensis:0.367606,Trochodendron_aralioides:0.367606):0.182816,Buxus_sinica:0.550422):0.070345,Aquilegia_coerulea:0.620767):0.051131,Nelumbo_nucifera:0.671898):0.030201):0.297901,Amborella_trichopoda:1.0);
	tree tree_206 = [&R] ((Aquilegia_coerulea:0.543082,((Buxus_sinica:0.418103,(Vitis_vinifera:0.384559,(Trochodendron_aralioides:0.109179,Tetracentron_sinensis:0.109179):0.27538):0.033544):0.04303,Nelumbo_nucifera:0.461133):0.081949):0.456918,Amborella_trichopoda:1.0);
	tree tree_207 = [&R] ((Vitis_vinifera:0.404613,((Aquilegia_coerulea:0.282044,Nelumbo_nucifera:0.282044):0.063333,(Buxus_sinica:0.310123,(Tetracentron_sinensis:0.113833,Trochodendron_aralioides:0.113833):0.19629):0.035255):0.059236):0.595387,Amborella_trichopoda:1.0);
	tree tree_208 = [&R] ((Nelumbo_nucifera:0.486827,((Vitis_vinifera:0.410423,(Aquilegia_coerulea:0.361086,Buxus_sinica:0.361086):0.049337):0.010936,(Tetracentron_sinensis:0.12688,Trochodendron_aralioides:0.12688):0.294478):0.065469):0.513173,Amborella_trichopoda:1.0);
	tree tree_209 = [&R] ((Buxus_sinica:0.472864,(Aquilegia_coerulea:0.405971,((Tetracentron_sinensis:0.140882,Trochodendron_aralioides:0.140882):0.192518,(Nelumbo_nucifera:0.288053,Vitis_vinifera:0.288053):0.045346):0.072571):0.066893):0.527136,Amborella_trichopoda:1.0);
	tree tree_210 = [&R] ((Buxus_sinica:0.566315,((Vitis_vinifera:0.395359,(Tetracentron_sinensis:0.167125,Trochodendron_aralioides:0.167125):0.228234):0.095772,(Aquilegia_coerulea:0.438509,Nelumbo_nucifera:0.438509):0.052621):0.075185):0.433685,Amborella_trichopoda:1.0);
	tree tree_211 = [&R] ((Aquilegia_coerulea:0.449527,(((Trochodendron_aralioides:0.105384,Tetracentron_sinensis:0.105384):0.264856,Nelumbo_nucifera:0.37024):0.016971,(Buxus_sinica:0.365478,Vitis_vinifera:0.365478):0.021733):0.062316):0.550473,Amborella_trichopoda:1.0);
	tree tree_212 = [&R] (((Buxus_sinica:0.297763,(Trochodendron_aralioides:0.121763,Tetracentron_sinensis:0.121763):0.176):0.052067,((Aquilegia_coerulea:0.336585,Nelumbo_nucifera:0.336585):0.013121,Vitis_vinifera:0.349706):1.24E-4):0.65017,Amborella_trichopoda:1.0);
	tree tree_213 = [&R] ((Vitis_vinifera:0.733688,(((Aquilegia_coerulea:0.479918,Buxus_sinica:0.479918):0.080774,Nelumbo_nucifera:0.560691):0.127926,(Trochodendron_aralioides:0.416272,Tetracentron_sinensis:0.416272):0.272345):0.045071):0.266312,Amborella_trichopoda:1.0);
	tree tree_214 = [&R] ((Aquilegia_coerulea:0.712666,(((Vitis_vinifera:0.523021,(Tetracentron_sinensis:0.436853,Trochodendron_aralioides:0.436853):0.086168):0.020347,Buxus_sinica:0.543368):0.03429,Nelumbo_nucifera:0.577658):0.135008):0.287334,Amborella_trichopoda:1.0);
	tree tree_215 = [&R] ((Nelumbo_nucifera:0.478855,((Vitis_vinifera:0.40429,((Trochodendron_aralioides:0.102479,Tetracentron_sinensis:0.102479):0.274768,Buxus_sinica:0.377247):0.027043):0.045135,Aquilegia_coerulea:0.449425):0.02943):0.521145,Amborella_trichopoda:1.0);
	tree tree_216 = [&R] (((Nelumbo_nucifera:0.48146,((Trochodendron_aralioides:0.283307,Tetracentron_sinensis:0.283307):0.123151,(Vitis_vinifera:0.37761,Buxus_sinica:0.37761):0.028848):0.075003):0.138476,Aquilegia_coerulea:0.619936):0.380064,Amborella_trichopoda:1.0);
	tree tree_217 = [&R] ((Buxus_sinica:0.513202,((Aquilegia_coerulea:0.364506,Nelumbo_nucifera:0.364506):0.047258,(Vitis_vinifera:0.40148,(Tetracentron_sinensis:0.221879,Trochodendron_aralioides:0.221879):0.179601):0.010284):0.101438):0.486798,Amborella_trichopoda:1.0);
	tree tree_218 = [&R] (((Vitis_vinifera:0.383695,((Nelumbo_nucifera:0.298948,Buxus_sinica:0.298948):0.026778,(Tetracentron_sinensis:0.058159,Trochodendron_aralioides:0.058159):0.267567):0.057969):0.085256,Aquilegia_coerulea:0.468951):0.531049,Amborella_trichopoda:1.0);
	tree tree_219 = [&R] ((Buxus_sinica:0.587908,(Vitis_vinifera:0.532085,((Aquilegia_coerulea:0.454334,Nelumbo_nucifera:0.454334):0.045131,(Trochodendron_aralioides:0.251842,Tetracentron_sinensis:0.251842):0.247624):0.03262):0.055823):0.412092,Amborella_trichopoda:1.0);
	tree tree_220 = [&R] (((Buxus_sinica:0.55873,Aquilegia_coerulea:0.55873):0.087438,((Vitis_vinifera:0.487361,Nelumbo_nucifera:0.487361):0.103048,(Tetracentron_sinensis:0.467535,Trochodendron_aralioides:0.467535):0.122875):0.055758):0.353833,Amborella_trichopoda:1.0);
	tree tree_221 = [&R] ((Vitis_vinifera:0.597857,(((Tetracentron_sinensis:0.227134,Trochodendron_aralioides:0.227134):0.248389,(Aquilegia_coerulea:0.356257,Nelumbo_nucifera:0.356257):0.119266):0.076628,Buxus_sinica:0.552151):0.045707):0.402143,Amborella_trichopoda:1.0);
	tree tree_222 = [&R] (((Nelumbo_nucifera:0.583414,(Buxus_sinica:0.550948,(Vitis_vinifera:0.514622,(Tetracentron_sinensis:0.448431,Trochodendron_aralioides:0.448431):0.066191):0.036326):0.032466):0.076765,Aquilegia_coerulea:0.660179):0.339821,Amborella_trichopoda:1.0);
	tree tree_223 = [&R] ((Aquilegia_coerulea:0.642737,(((Tetracentron_sinensis:0.32371,Trochodendron_aralioides:0.32371):0.131672,(Buxus_sinica:0.412629,Vitis_vinifera:0.412629):0.042754):0.102144,Nelumbo_nucifera:0.557526):0.085211):0.357263,Amborella_trichopoda:1.0);
	tree tree_224 = [&R] ((Tetracentron_sinensis:0.317309,(((Vitis_vinifera:0.233595,Buxus_sinica:0.233595):0.024514,(Aquilegia_coerulea:0.21347,Nelumbo_nucifera:0.21347):0.044639):0.037715,Trochodendron_aralioides:0.295824):0.021485):0.682691,Amborella_trichopoda:1.0);
	tree tree_225 = [&R] ((Nelumbo_nucifera:0.558878,(Aquilegia_coerulea:0.487486,(Vitis_vinifera:0.428056,((Trochodendron_aralioides:0.098644,Tetracentron_sinensis:0.098644):0.285583,Buxus_sinica:0.384227):0.043829):0.05943):0.071391):0.441122,Amborella_trichopoda:1.0);
	tree tree_226 = [&R] ((Nelumbo_nucifera:0.471453,(Aquilegia_coerulea:0.423753,(Buxus_sinica:0.386502,(Vitis_vinifera:0.367078,(Trochodendron_aralioides:0.095704,Tetracentron_sinensis:0.095704):0.271374):0.019424):0.037251):0.0477):0.528547,Amborella_trichopoda:1.0);
	tree tree_227 = [&R] (((Nelumbo_nucifera:0.501826,(((Tetracentron_sinensis:0.310963,Trochodendron_aralioides:0.310963):0.110832,Buxus_sinica:0.421795):0.032599,Vitis_vinifera:0.454394):0.047432):0.061462,Aquilegia_coerulea:0.563288):0.436712,Amborella_trichopoda:1.0);
	tree tree_228 = [&R] ((Aquilegia_coerulea:0.569713,(((Tetracentron_sinensis:0.112448,Trochodendron_aralioides:0.112448):0.274349,(Vitis_vinifera:0.353281,Buxus_sinica:0.353281):0.033517):0.083183,Nelumbo_nucifera:0.469981):0.099732):0.430287,Amborella_trichopoda:1.0);
	tree tree_229 = [&R] ((Vitis_vinifera:0.482359,(((Trochodendron_aralioides:0.232541,Tetracentron_sinensis:0.232541):0.163284,(Nelumbo_nucifera:0.325683,Aquilegia_coerulea:0.325683):0.070143):0.043824,Buxus_sinica:0.43965):0.04271):0.517641,Amborella_trichopoda:1.0);
	tree tree_230 = [&R] (((Nelumbo_nucifera:0.44024,((Buxus_sinica:0.337924,Vitis_vinifera:0.337924):0.032765,(Tetracentron_sinensis:0.128862,Trochodendron_aralioides:0.128862):0.241827):0.069551):0.130733,Aquilegia_coerulea:0.570972):0.429028,Amborella_trichopoda:1.0);
	tree tree_231 = [&R] ((Aquilegia_coerulea:0.478056,(Nelumbo_nucifera:0.403989,((Trochodendron_aralioides:0.265331,Tetracentron_sinensis:0.265331):0.088301,(Vitis_vinifera:0.336716,Buxus_sinica:0.336716):0.016916):0.050357):0.074066):0.521944,Amborella_trichopoda:1.0);
	tree tree_232 = [&R] ((Buxus_sinica:0.405335,((Vitis_vinifera:0.319719,(Aquilegia_coerulea:0.304564,Nelumbo_nucifera:0.304564):0.015154):0.020866,(Tetracentron_sinensis:0.102679,Trochodendron_aralioides:0.102679):0.237906):0.06475):0.594665,Amborella_trichopoda:1.0);
	tree tree_233 = [&R] ((Aquilegia_coerulea:0.559945,(Vitis_vinifera:0.449015,(Nelumbo_nucifera:0.3738,((Trochodendron_aralioides:0.097211,Tetracentron_sinensis:0.097211):0.200575,Buxus_sinica:0.297787):0.076013):0.075215):0.11093):0.440055,Amborella_trichopoda:1.0);
	tree tree_234 = [&R] ((Aquilegia_coerulea:0.348468,(Nelumbo_nucifera:0.256313,((Trochodendron_aralioides:0.102516,Tetracentron_sinensis:0.102516):0.142952,(Vitis_vinifera:0.222816,Buxus_sinica:0.222816):0.022652):0.010845):0.092155):0.651532,Amborella_trichopoda:1.0);
	tree tree_235 = [&R] ((Aquilegia_coerulea:0.479277,((Vitis_vinifera:0.382004,(Buxus_sinica:0.336067,(Trochodendron_aralioides:0.182102,Tetracentron_sinensis:0.182102):0.153965):0.045936):0.04343,Nelumbo_nucifera:0.425434):0.053843):0.520723,Amborella_trichopoda:1.0);
	tree tree_236 = [&R] ((Vitis_vinifera:0.597591,((Tetracentron_sinensis:0.297102,Trochodendron_aralioides:0.297102):0.285202,(Aquilegia_coerulea:0.550288,(Buxus_sinica:0.473427,Nelumbo_nucifera:0.473427):0.076861):0.032015):0.015288):0.402409,Amborella_trichopoda:1.0);
	tree tree_237 = [&R] ((Nelumbo_nucifera:0.456199,(((Aquilegia_coerulea:0.363959,(Trochodendron_aralioides:0.206134,Tetracentron_sinensis:0.206134):0.157825):0.023618,Buxus_sinica:0.387577):0.011462,Vitis_vinifera:0.39904):0.05716):0.543801,Amborella_trichopoda:1.0);
	tree tree_238 = [&R] ((Vitis_vinifera:0.663298,((Aquilegia_coerulea:0.579775,(Buxus_sinica:0.564068,(Tetracentron_sinensis:0.139714,Trochodendron_aralioides:0.139714):0.424354):0.015706):0.022541,Nelumbo_nucifera:0.602315):0.060982):0.336702,Amborella_trichopoda:1.0);
	tree tree_239 = [&R] (((Aquilegia_coerulea:0.402082,Nelumbo_nucifera:0.402082):0.03304,(Vitis_vinifera:0.399299,(Buxus_sinica:0.345157,(Tetracentron_sinensis:0.093389,Trochodendron_aralioides:0.093389):0.251767):0.054142):0.035823):0.564878,Amborella_trichopoda:1.0);
	tree tree_240 = [&R] ((Aquilegia_coerulea:0.572118,(((Tetracentron_sinensis:0.102151,Trochodendron_aralioides:0.102151):0.22315,(Buxus_sinica:0.318803,Vitis_vinifera:0.318803):0.006498):0.066027,Nelumbo_nucifera:0.391327):0.180791):0.427882,Amborella_trichopoda:1.0);
	tree tree_241 = [&R] ((Vitis_vinifera:0.53906,(Nelumbo_nucifera:0.380355,((Aquilegia_coerulea:0.318856,Buxus_sinica:0.318856):0.039299,(Tetracentron_sinensis:0.203812,Trochodendron_aralioides:0.203812):0.154343):0.0222):0.158705):0.46094,Amborella_trichopoda:1.0);
	tree tree_242 = [&R] ((Aquilegia_coerulea:0.710723,(Nelumbo_nucifera:0.674429,((Trochodendron_aralioides:0.291887,Tetracentron_sinensis:0.291887):0.341667,(Vitis_vinifera:0.608253,Buxus_sinica:0.608253):0.025301):0.040874):0.036294):0.289277,Amborella_trichopoda:1.0);
	tree tree_243 = [&R] ((Aquilegia_coerulea:0.418477,((Trochodendron_aralioides:0.109328,Tetracentron_sinensis:0.109328):0.192867,((Vitis_vinifera:0.239842,Buxus_sinica:0.239842):0.026484,Nelumbo_nucifera:0.266326):0.035869):0.116283):0.581523,Amborella_trichopoda:1.0);
	tree tree_244 = [&R] ((Aquilegia_coerulea:0.459468,(((Trochodendron_aralioides:0.085173,Tetracentron_sinensis:0.085173):0.200557,(Buxus_sinica:0.246374,Nelumbo_nucifera:0.246374):0.039355):0.082104,Vitis_vinifera:0.367834):0.091634):0.540532,Amborella_trichopoda:1.0);
	tree tree_245 = [&R] ((Aquilegia_coerulea:0.688164,(((Nelumbo_nucifera:0.592259,(Tetracentron_sinensis:0.183147,Trochodendron_aralioides:0.183147):0.409113):0.022862,Vitis_vinifera:0.615121):0.023104,Buxus_sinica:0.638225):0.049938):0.311836,Amborella_trichopoda:1.0);
	tree tree_246 = [&R] (((Trochodendron_aralioides:0.285836,Tetracentron_sinensis:0.285836):0.232835,((Buxus_sinica:0.438521,(Aquilegia_coerulea:0.400092,Vitis_vinifera:0.400092):0.038429):0.036836,Nelumbo_nucifera:0.475357):0.043314):0.481329,Amborella_trichopoda:1.0);
	tree tree_247 = [&R] ((((Buxus_sinica:0.475541,Vitis_vinifera:0.475541):0.046911,(Nelumbo_nucifera:0.481366,Aquilegia_coerulea:0.481366):0.041086):0.192021,(Tetracentron_sinensis:0.60049,Trochodendron_aralioides:0.60049):0.113984):0.285526,Amborella_trichopoda:1.0);
	tree tree_248 = [&R] ((Nelumbo_nucifera:0.555125,(Aquilegia_coerulea:0.515125,(Buxus_sinica:0.462023,(Vitis_vinifera:0.422393,(Trochodendron_aralioides:0.328812,Tetracentron_sinensis:0.328812):0.093581):0.03963):0.053102):0.04):0.444875,Amborella_trichopoda:1.0);
	tree tree_249 = [&R] ((Aquilegia_coerulea:0.531606,(Vitis_vinifera:0.404475,(Nelumbo_nucifera:0.353093,(Buxus_sinica:0.303068,(Tetracentron_sinensis:0.080154,Trochodendron_aralioides:0.080154):0.222914):0.050025):0.051382):0.127131):0.468394,Amborella_trichopoda:1.0);
	tree tree_250 = [&R] (((Aquilegia_coerulea:0.379925,(Trochodendron_aralioides:0.178227,Tetracentron_sinensis:0.178227):0.201697):0.060034,((Nelumbo_nucifera:0.379544,Vitis_vinifera:0.379544):0.055751,Buxus_sinica:0.435295):0.004663):0.560041,Amborella_trichopoda:1.0);
	tree tree_251 = [&R] ((Aquilegia_coerulea:0.659136,((((Trochodendron_aralioides:0.408885,Tetracentron_sinensis:0.408885):0.058925,Nelumbo_nucifera:0.46781):0.085671,Vitis_vinifera:0.553481):0.00613,Buxus_sinica:0.559611):0.099525):0.340864,Amborella_trichopoda:1.0);
	tree tree_252 = [&R] ((Vitis_vinifera:0.470911,(Aquilegia_coerulea:0.391238,((Tetracentron_sinensis:0.062424,Trochodendron_aralioides:0.062424):0.243558,(Buxus_sinica:0.263097,Nelumbo_nucifera:0.263097):0.042885):0.085256):0.079673):0.529089,Amborella_trichopoda:1.0);
	tree tree_253 = [&R] ((Aquilegia_coerulea:0.614104,(((Buxus_sinica:0.494405,Vitis_vinifera:0.494405):0.03668,(Tetracentron_sinensis:0.396929,Trochodendron_aralioides:0.396929):0.134156):0.017315,Nelumbo_nucifera:0.5484):0.065704):0.385896,Amborella_trichopoda:1.0);
	tree tree_254 = [&R] ((Aquilegia_coerulea:0.727045,((Vitis_vinifera:0.531291,(Nelumbo_nucifera:0.508177,(Trochodendron_aralioides:0.377151,Tetracentron_sinensis:0.377151):0.131026):0.023113):0.042276,Buxus_sinica:0.573567):0.153478):0.272955,Amborella_trichopoda:1.0);
	tree tree_255 = [&R] ((Aquilegia_coerulea:0.434887,(Nelumbo_nucifera:0.310871,((Buxus_sinica:0.206519,Vitis_vinifera:0.206519):0.013728,(Trochodendron_aralioides:0.067767,Tetracentron_sinensis:0.067767):0.15248):0.090625):0.124016):0.565113,Amborella_trichopoda:1.0);
	tree tree_256 = [&R] ((Nelumbo_nucifera:0.410209,(Aquilegia_coerulea:0.410208,(Buxus_sinica:0.335186,(Vitis_vinifera:0.328702,(Trochodendron_aralioides:0.08934,Tetracentron_sinensis:0.08934):0.239362):0.006485):0.075022):1.0E-6):0.589791,Amborella_trichopoda:1.0);
	tree tree_257 = [&R] (((Trochodendron_aralioides:0.171144,Tetracentron_sinensis:0.171144):0.29516,((Aquilegia_coerulea:0.354516,Nelumbo_nucifera:0.354516):0.093074,(Vitis_vinifera:0.437135,Buxus_sinica:0.437135):0.010455):0.018714):0.533696,Amborella_trichopoda:1.0);
	tree tree_258 = [&R] ((Aquilegia_coerulea:0.68868,(Vitis_vinifera:0.585878,((Tetracentron_sinensis:0.464957,(Nelumbo_nucifera:0.362759,Trochodendron_aralioides:0.362759):0.102198):0.042615,Buxus_sinica:0.507573):0.078305):0.102803):0.31132,Amborella_trichopoda:1.0);
	tree tree_259 = [&R] ((Aquilegia_coerulea:0.526723,((Tetracentron_sinensis:0.081171,Trochodendron_aralioides:0.081171):0.250874,((Buxus_sinica:0.284823,Vitis_vinifera:0.284823):0.033438,Nelumbo_nucifera:0.318261):0.013784):0.194678):0.473277,Amborella_trichopoda:1.0);
	tree tree_260 = [&R] ((((((Tetracentron_sinensis:0.156235,Trochodendron_aralioides:0.156235):0.248113,Nelumbo_nucifera:0.404348):0.051519,Vitis_vinifera:0.455867):0.004693,Buxus_sinica:0.46056):0.101992,Aquilegia_coerulea:0.562551):0.437449,Amborella_trichopoda:1.0);
	tree tree_261 = [&R] (((Buxus_sinica:0.45757,(Aquilegia_coerulea:0.405758,Nelumbo_nucifera:0.405758):0.051812):0.019941,(Vitis_vinifera:0.445672,(Tetracentron_sinensis:0.100122,Trochodendron_aralioides:0.100122):0.34555):0.031839):0.522489,Amborella_trichopoda:1.0);
	tree tree_262 = [&R] ((Aquilegia_coerulea:0.515407,(Nelumbo_nucifera:0.515405,((Buxus_sinica:0.462492,(Trochodendron_aralioides:0.205363,Tetracentron_sinensis:0.205363):0.257129):0.011931,Vitis_vinifera:0.474423):0.040982):2.0E-6):0.484593,Amborella_trichopoda:1.0);
	tree tree_263 = [&R] ((Nelumbo_nucifera:0.559498,((Vitis_vinifera:0.467484,(Buxus_sinica:0.439185,(Tetracentron_sinensis:0.122211,Trochodendron_aralioides:0.122211):0.316975):0.028299):0.035174,Aquilegia_coerulea:0.502658):0.05684):0.440502,Amborella_trichopoda:1.0);
	tree tree_264 = [&R] ((Vitis_vinifera:0.456937,((Nelumbo_nucifera:0.302316,Buxus_sinica:0.302316):0.044655,((Tetracentron_sinensis:0.141108,Trochodendron_aralioides:0.141108):0.172521,Aquilegia_coerulea:0.313629):0.033342):0.109966):0.543063,Amborella_trichopoda:1.0);
	tree tree_265 = [&R] ((Aquilegia_coerulea:0.485036,(((Vitis_vinifera:0.315164,(Tetracentron_sinensis:0.107268,Trochodendron_aralioides:0.107268):0.207896):0.039743,Nelumbo_nucifera:0.354906):0.039065,Buxus_sinica:0.393971):0.091065):0.514964,Amborella_trichopoda:1.0);
	tree tree_266 = [&R] ((Aquilegia_coerulea:0.590947,((Vitis_vinifera:0.52596,(Buxus_sinica:0.512233,(Tetracentron_sinensis:0.421911,Trochodendron_aralioides:0.421911):0.090322):0.013727):0.019705,Nelumbo_nucifera:0.545665):0.045282):0.409053,Amborella_trichopoda:1.0);
	tree tree_267 = [&R] (((Nelumbo_nucifera:0.497895,(((Tetracentron_sinensis:0.190707,Trochodendron_aralioides:0.190707):0.211368,Buxus_sinica:0.402075):0.043852,Vitis_vinifera:0.445928):0.051967):0.092551,Aquilegia_coerulea:0.590446):0.409554,Amborella_trichopoda:1.0);
	tree tree_268 = [&R] ((Aquilegia_coerulea:0.564913,((Vitis_vinifera:0.393969,((Tetracentron_sinensis:0.129875,Trochodendron_aralioides:0.129875):0.216986,Buxus_sinica:0.346861):0.047108):0.026502,Nelumbo_nucifera:0.42047):0.144442):0.435087,Amborella_trichopoda:1.0);
	tree tree_269 = [&R] ((Nelumbo_nucifera:0.585134,((Vitis_vinifera:0.327961,(Buxus_sinica:0.280641,(Trochodendron_aralioides:0.091782,Tetracentron_sinensis:0.091782):0.188859):0.04732):0.08303,Aquilegia_coerulea:0.410991):0.174143):0.414866,Amborella_trichopoda:1.0);
	tree tree_270 = [&R] ((Vitis_vinifera:0.661304,(Aquilegia_coerulea:0.579088,(Nelumbo_nucifera:0.531277,(Buxus_sinica:0.518897,(Trochodendron_aralioides:0.33111,Tetracentron_sinensis:0.33111):0.187787):0.012379):0.047811):0.082216):0.338696,Amborella_trichopoda:1.0);
	tree tree_271 = [&R] ((((Vitis_vinifera:0.334421,((Trochodendron_aralioides:0.054276,Tetracentron_sinensis:0.054276):0.268556,Buxus_sinica:0.322832):0.011589):0.076238,Nelumbo_nucifera:0.410659):0.125586,Aquilegia_coerulea:0.536245):0.463755,Amborella_trichopoda:1.0);
	tree tree_272 = [&R] (((Nelumbo_nucifera:0.393039,((Vitis_vinifera:0.322462,Buxus_sinica:0.322462):0.009678,(Trochodendron_aralioides:0.064882,Tetracentron_sinensis:0.064882):0.267258):0.060899):0.079913,Aquilegia_coerulea:0.472952):0.527048,Amborella_trichopoda:1.0);
	tree tree_273 = [&R] ((Nelumbo_nucifera:0.717775,(((Buxus_sinica:0.600447,Vitis_vinifera:0.600447):0.061172,(Tetracentron_sinensis:0.590348,Trochodendron_aralioides:0.590348):0.071271):0.024156,Aquilegia_coerulea:0.685775):0.032):0.282225,Amborella_trichopoda:1.0);
	tree tree_274 = [&R] ((Vitis_vinifera:0.388186,((Tetracentron_sinensis:0.16695,Trochodendron_aralioides:0.16695):0.092436,((Nelumbo_nucifera:0.195729,Aquilegia_coerulea:0.195729):0.041211,Buxus_sinica:0.23694):0.022446):0.1288):0.611814,Amborella_trichopoda:1.0);
	tree tree_275 = [&R] (((Nelumbo_nucifera:0.462599,(Vitis_vinifera:0.454837,(Buxus_sinica:0.389264,(Tetracentron_sinensis:0.141179,Trochodendron_aralioides:0.141179):0.248085):0.065573):0.007762):0.129817,Aquilegia_coerulea:0.592415):0.407585,Amborella_trichopoda:1.0);
	tree tree_276 = [&R] ((Aquilegia_coerulea:0.567906,(Nelumbo_nucifera:0.484043,(Vitis_vinifera:0.415718,(Buxus_sinica:0.364083,(Tetracentron_sinensis:0.108018,Trochodendron_aralioides:0.108018):0.256065):0.051635):0.068325):0.083863):0.432094,Amborella_trichopoda:1.0);
	tree tree_277 = [&R] (((((Vitis_vinifera:0.40374,(Trochodendron_aralioides:0.111599,Tetracentron_sinensis:0.111599):0.292141):0.021629,Buxus_sinica:0.425368):0.036331,Nelumbo_nucifera:0.4617):0.208445,Aquilegia_coerulea:0.670145):0.329855,Amborella_trichopoda:1.0);
	tree tree_278 = [&R] (((Buxus_sinica:0.320493,((Trochodendron_aralioides:0.09014,Tetracentron_sinensis:0.09014):0.208284,(Aquilegia_coerulea:0.28313,Nelumbo_nucifera:0.28313):0.015294):0.022068):0.129345,Vitis_vinifera:0.449838):0.550162,Amborella_trichopoda:1.0);
	tree tree_279 = [&R] ((Nelumbo_nucifera:0.534903,(Aquilegia_coerulea:0.491592,((Trochodendron_aralioides:0.142142,Tetracentron_sinensis:0.142142):0.280744,(Vitis_vinifera:0.40477,Buxus_sinica:0.40477):0.018115):0.068706):0.043311):0.465097,Amborella_trichopoda:1.0);
	tree tree_280 = [&R] ((Aquilegia_coerulea:0.602927,((Nelumbo_nucifera:0.497093,(Buxus_sinica:0.455776,(Trochodendron_aralioides:0.145216,Tetracentron_sinensis:0.145216):0.31056):0.041317):0.018555,Vitis_vinifera:0.515648):0.087279):0.397073,Amborella_trichopoda:1.0);
	tree tree_281 = [&R] ((Nelumbo_nucifera:0.477815,(((Trochodendron_aralioides:0.100659,Tetracentron_sinensis:0.100659):0.303593,(Buxus_sinica:0.360759,Aquilegia_coerulea:0.360759):0.043494):0.044797,Vitis_vinifera:0.44905):0.028765):0.522185,Amborella_trichopoda:1.0);
	tree tree_282 = [&R] ((Aquilegia_coerulea:0.611577,((Buxus_sinica:0.527432,(Vitis_vinifera:0.500932,(Tetracentron_sinensis:0.181414,Trochodendron_aralioides:0.181414):0.319518):0.0265):0.054077,Nelumbo_nucifera:0.581509):0.030068):0.388423,Amborella_trichopoda:1.0);
	tree tree_283 = [&R] ((Aquilegia_coerulea:0.563676,((Nelumbo_nucifera:0.362903,((Trochodendron_aralioides:0.155276,Tetracentron_sinensis:0.155276):0.166263,Buxus_sinica:0.321539):0.041365):0.083127,Vitis_vinifera:0.44603):0.117646):0.436324,Amborella_trichopoda:1.0);
	tree tree_284 = [&R] (((Aquilegia_coerulea:0.403823,((Tetracentron_sinensis:0.065554,Trochodendron_aralioides:0.065554):0.250171,(Vitis_vinifera:0.283936,Buxus_sinica:0.283936):0.031788):0.088098):0.528805,Nelumbo_nucifera:0.932627):0.067373,Amborella_trichopoda:1.0);
	tree tree_285 = [&R] (((Vitis_vinifera:0.455314,(Buxus_sinica:0.405264,((Trochodendron_aralioides:0.103165,Tetracentron_sinensis:0.103165):0.282377,Nelumbo_nucifera:0.385542):0.019722):0.05005):0.121868,Aquilegia_coerulea:0.577181):0.422819,Amborella_trichopoda:1.0);
	tree tree_286 = [&R] ((Nelumbo_nucifera:0.606677,((Buxus_sinica:0.447045,(Aquilegia_coerulea:0.382959,Vitis_vinifera:0.382959):0.064086):0.063723,(Trochodendron_aralioides:0.425047,Tetracentron_sinensis:0.425047):0.085722):0.095909):0.393323,Amborella_trichopoda:1.0);
	tree tree_287 = [&R] ((Vitis_vinifera:0.54754,((Aquilegia_coerulea:0.459941,Nelumbo_nucifera:0.459941):0.054547,(Buxus_sinica:0.452758,(Tetracentron_sinensis:0.14493,Trochodendron_aralioides:0.14493):0.307828):0.061729):0.033052):0.45246,Amborella_trichopoda:1.0);
	tree tree_288 = [&R] ((Vitis_vinifera:0.55519,(Aquilegia_coerulea:0.419981,((Nelumbo_nucifera:0.334924,Buxus_sinica:0.334924):0.027922,(Tetracentron_sinensis:0.121435,Trochodendron_aralioides:0.121435):0.241411):0.057135):0.135209):0.44481,Amborella_trichopoda:1.0);
	tree tree_289 = [&R] ((((Vitis_vinifera:0.507607,((Tetracentron_sinensis:0.207096,Trochodendron_aralioides:0.207096):0.249905,Nelumbo_nucifera:0.457001):0.050606):0.061853,Buxus_sinica:0.569461):0.071241,Aquilegia_coerulea:0.640702):0.359298,Amborella_trichopoda:1.0);
	tree tree_290 = [&R] ((Vitis_vinifera:0.389501,(((Trochodendron_aralioides:0.077273,Tetracentron_sinensis:0.077273):0.166765,(Aquilegia_coerulea:0.212805,Nelumbo_nucifera:0.212805):0.031233):0.031827,Buxus_sinica:0.275865):0.113636):0.610499,Amborella_trichopoda:1.0);
	tree tree_291 = [&R] ((Vitis_vinifera:0.475397,(Nelumbo_nucifera:0.365557,((Aquilegia_coerulea:0.308509,(Trochodendron_aralioides:0.087386,Tetracentron_sinensis:0.087386):0.221123):0.013957,Buxus_sinica:0.322466):0.043091):0.10984):0.524603,Amborella_trichopoda:1.0);
	tree tree_292 = [&R] ((Vitis_vinifera:0.636333,((Nelumbo_nucifera:0.404283,(Buxus_sinica:0.358424,(Tetracentron_sinensis:0.126827,Trochodendron_aralioides:0.126827):0.231597):0.045859):0.065791,Aquilegia_coerulea:0.470074):0.166259):0.363667,Amborella_trichopoda:1.0);
	tree tree_293 = [&R] ((((Vitis_vinifera:0.318309,(Aquilegia_coerulea:0.235309,Nelumbo_nucifera:0.235309):0.083):0.04339,(Trochodendron_aralioides:0.105827,Tetracentron_sinensis:0.105827):0.255872):0.129544,Buxus_sinica:0.491244):0.508756,Amborella_trichopoda:1.0);
	tree tree_294 = [&R] ((Tetracentron_sinensis:0.28818,((((Buxus_sinica:0.170489,Vitis_vinifera:0.170489):0.043288,Nelumbo_nucifera:0.213777):0.02327,Aquilegia_coerulea:0.237047):0.018027,Trochodendron_aralioides:0.255074):0.033105):0.71182,Amborella_trichopoda:1.0);
	tree tree_295 = [&R] ((Vitis_vinifera:0.482221,(Buxus_sinica:0.405987,((Aquilegia_coerulea:0.333264,Nelumbo_nucifera:0.333264):0.043968,(Trochodendron_aralioides:0.187883,Tetracentron_sinensis:0.187883):0.189349):0.028755):0.076234):0.517779,Amborella_trichopoda:1.0);
	tree tree_296 = [&R] ((Aquilegia_coerulea:0.553678,(Nelumbo_nucifera:0.46243,(Buxus_sinica:0.429568,((Trochodendron_aralioides:0.147279,Tetracentron_sinensis:0.147279):0.229275,Vitis_vinifera:0.376554):0.053014):0.032862):0.091248):0.446322,Amborella_trichopoda:1.0);
	tree tree_297 = [&R] (((Nelumbo_nucifera:0.405439,Vitis_vinifera:0.405439):0.039988,((Tetracentron_sinensis:0.135897,Trochodendron_aralioides:0.135897):0.286514,(Aquilegia_coerulea:0.399681,Buxus_sinica:0.399681):0.02273):0.023016):0.554573,Amborella_trichopoda:1.0);
	tree tree_298 = [&R] ((Aquilegia_coerulea:0.482503,((((Trochodendron_aralioides:0.11333,Tetracentron_sinensis:0.11333):0.150354,Vitis_vinifera:0.263684):0.038241,Nelumbo_nucifera:0.301925):0.032308,Buxus_sinica:0.334233):0.148271):0.517497,Amborella_trichopoda:1.0);
	tree tree_299 = [&R] (((((Trochodendron_aralioides:0.146311,Tetracentron_sinensis:0.146311):0.262568,(Vitis_vinifera:0.375548,Nelumbo_nucifera:0.375548):0.033331):0.082196,Buxus_sinica:0.491075):0.068944,Aquilegia_coerulea:0.560019):0.439981,Amborella_trichopoda:1.0);
	tree tree_300 = [&R] ((((Nelumbo_nucifera:0.485147,((Trochodendron_aralioides:0.289884,Tetracentron_sinensis:0.289884):0.195261,Aquilegia_coerulea:0.485145):2.0E-6):0.026408,Vitis_vinifera:0.511554):0.078299,Buxus_sinica:0.589854):0.410146,Amborella_trichopoda:1.0);
	tree tree_301 = [&R] ((Buxus_sinica:0.505383,((Nelumbo_nucifera:0.432143,Aquilegia_coerulea:0.432143):0.057512,(Vitis_vinifera:0.404238,(Trochodendron_aralioides:0.148263,Tetracentron_sinensis:0.148263):0.255975):0.085417):0.015728):0.494617,Amborella_trichopoda:1.0);
	tree tree_302 = [&R] ((((Tetracentron_sinensis:0.163532,Trochodendron_aralioides:0.163532):0.247225,(Aquilegia_coerulea:0.368386,(Nelumbo_nucifera:0.332979,Vitis_vinifera:0.332979):0.035407):0.042371):0.003582,Buxus_sinica:0.414339):0.585661,Amborella_trichopoda:1.0);
	tree tree_303 = [&R] ((((Buxus_sinica:0.395552,(Vitis_vinifera:0.328763,(Trochodendron_aralioides:0.13325,Tetracentron_sinensis:0.13325):0.195514):0.066789):0.097684,Nelumbo_nucifera:0.493236):0.15595,Aquilegia_coerulea:0.649186):0.350814,Amborella_trichopoda:1.0);
	tree tree_304 = [&R] (((Tetracentron_sinensis:0.350829,Trochodendron_aralioides:0.350829):0.092712,(Buxus_sinica:0.436591,(Nelumbo_nucifera:0.382496,(Aquilegia_coerulea:0.345777,Vitis_vinifera:0.345777):0.036719):0.054094):0.00695):0.556459,Amborella_trichopoda:1.0);
	tree tree_305 = [&R] ((Vitis_vinifera:0.426693,(Nelumbo_nucifera:0.355151,(Aquilegia_coerulea:0.310541,((Tetracentron_sinensis:0.136282,Trochodendron_aralioides:0.136282):0.143215,Buxus_sinica:0.279498):0.031044):0.044609):0.071542):0.573307,Amborella_trichopoda:1.0);
	tree tree_306 = [&R] ((Aquilegia_coerulea:0.644172,(Nelumbo_nucifera:0.539339,((Tetracentron_sinensis:0.195671,Trochodendron_aralioides:0.195671):0.252604,(Buxus_sinica:0.406327,Vitis_vinifera:0.406327):0.041948):0.091064):0.104833):0.355828,Amborella_trichopoda:1.0);
	tree tree_307 = [&R] (((Vitis_vinifera:0.564769,(Buxus_sinica:0.531498,(Nelumbo_nucifera:0.487177,(Trochodendron_aralioides:0.289136,Tetracentron_sinensis:0.289136):0.198041):0.044321):0.033271):0.072015,Aquilegia_coerulea:0.636784):0.363216,Amborella_trichopoda:1.0);
	tree tree_308 = [&R] ((((Trochodendron_aralioides:0.103846,Tetracentron_sinensis:0.103846):0.328933,Aquilegia_coerulea:0.432779):0.244191,(Vitis_vinifera:0.626299,(Buxus_sinica:0.46489,Nelumbo_nucifera:0.46489):0.161409):0.050671):0.32303,Amborella_trichopoda:1.0);
	tree tree_309 = [&R] ((Aquilegia_coerulea:0.432366,(((Trochodendron_aralioides:0.071348,Tetracentron_sinensis:0.071348):0.230101,(Vitis_vinifera:0.283453,Buxus_sinica:0.283453):0.017996):0.050941,Nelumbo_nucifera:0.352391):0.079975):0.567634,Amborella_trichopoda:1.0);
	tree tree_310 = [&R] ((Nelumbo_nucifera:0.451907,(((Tetracentron_sinensis:0.094838,Trochodendron_aralioides:0.094838):0.262499,(Vitis_vinifera:0.312337,Buxus_sinica:0.312337):0.045):0.051709,Aquilegia_coerulea:0.409046):0.042861):0.548093,Amborella_trichopoda:1.0);
	tree tree_311 = [&R] (((Buxus_sinica:0.418884,(Nelumbo_nucifera:0.336766,((Tetracentron_sinensis:0.132193,Trochodendron_aralioides:0.132193):0.124007,Vitis_vinifera:0.2562):0.080566):0.082118):0.299031,Aquilegia_coerulea:0.717915):0.282085,Amborella_trichopoda:1.0);
	tree tree_312 = [&R] (((Aquilegia_coerulea:0.451522,(Buxus_sinica:0.296469,(Nelumbo_nucifera:0.213851,(Trochodendron_aralioides:0.117782,Tetracentron_sinensis:0.117782):0.096068):0.082618):0.155054):0.12724,Vitis_vinifera:0.578762):0.421238,Amborella_trichopoda:1.0);
	tree tree_313 = [&R] ((Aquilegia_coerulea:0.424196,((Trochodendron_aralioides:0.074533,Tetracentron_sinensis:0.074533):0.235567,(Vitis_vinifera:0.29298,(Nelumbo_nucifera:0.252889,Buxus_sinica:0.252889):0.040091):0.01712):0.114096):0.575804,Amborella_trichopoda:1.0);
	tree tree_314 = [&R] ((Buxus_sinica:0.377124,((Tetracentron_sinensis:0.067228,Trochodendron_aralioides:0.067228):0.258557,((Aquilegia_coerulea:0.272358,Nelumbo_nucifera:0.272358):0.035952,Vitis_vinifera:0.30831):0.017475):0.051339):0.622876,Amborella_trichopoda:1.0);
	tree tree_315 = [&R] ((Nelumbo_nucifera:0.563188,((Buxus_sinica:0.417384,(Aquilegia_coerulea:0.383838,(Trochodendron_aralioides:0.288928,Tetracentron_sinensis:0.288928):0.094911):0.033546):0.037319,Vitis_vinifera:0.454703):0.108485):0.436812,Amborella_trichopoda:1.0);
	tree tree_316 = [&R] ((Vitis_vinifera:0.326043,(((Aquilegia_coerulea:0.206416,Nelumbo_nucifera:0.206416):0.039743,(Trochodendron_aralioides:0.103303,Tetracentron_sinensis:0.103303):0.142856):0.031218,Buxus_sinica:0.277377):0.048666):0.673957,Amborella_trichopoda:1.0);
	tree tree_317 = [&R] ((Aquilegia_coerulea:0.464933,(((Tetracentron_sinensis:0.062607,Trochodendron_aralioides:0.062607):0.240434,Buxus_sinica:0.30304):0.07614,(Vitis_vinifera:0.355854,Nelumbo_nucifera:0.355854):0.023327):0.085753):0.535067,Amborella_trichopoda:1.0);
	tree tree_318 = [&R] ((Aquilegia_coerulea:0.570401,(Vitis_vinifera:0.413627,((Nelumbo_nucifera:0.344191,(Tetracentron_sinensis:0.180576,Trochodendron_aralioides:0.180576):0.163615):0.030358,Buxus_sinica:0.374549):0.039078):0.156773):0.429599,Amborella_trichopoda:1.0);
	tree tree_319 = [&R] ((Vitis_vinifera:0.475139,(Nelumbo_nucifera:0.40382,(((Tetracentron_sinensis:0.197681,Trochodendron_aralioides:0.197681):0.169968,Aquilegia_coerulea:0.367648):0.020986,Buxus_sinica:0.388635):0.015186):0.071318):0.524861,Amborella_trichopoda:1.0);
	tree tree_320 = [&R] ((Vitis_vinifera:0.541866,(Aquilegia_coerulea:0.439063,(Buxus_sinica:0.337623,((Trochodendron_aralioides:0.091539,Tetracentron_sinensis:0.091539):0.195266,Nelumbo_nucifera:0.286805):0.050818):0.101439):0.102804):0.458134,Amborella_trichopoda:1.0);
	tree tree_321 = [&R] ((Aquilegia_coerulea:0.566822,(Nelumbo_nucifera:0.50282,((Tetracentron_sinensis:0.339296,Trochodendron_aralioides:0.339296):0.122167,(Buxus_sinica:0.422631,Vitis_vinifera:0.422631):0.038832):0.041357):0.064002):0.433178,Amborella_trichopoda:1.0);
	tree tree_322 = [&R] ((Vitis_vinifera:0.489027,(Buxus_sinica:0.372945,((Nelumbo_nucifera:0.295882,Aquilegia_coerulea:0.295882):0.028773,(Trochodendron_aralioides:0.080119,Tetracentron_sinensis:0.080119):0.244535):0.04829):0.116082):0.510973,Amborella_trichopoda:1.0);
	tree tree_323 = [&R] ((((Tetracentron_sinensis:0.486314,Trochodendron_aralioides:0.486314):0.134243,(Vitis_vinifera:0.571806,Buxus_sinica:0.571806):0.048751):0.026829,(Aquilegia_coerulea:0.593339,Nelumbo_nucifera:0.593339):0.054047):0.352613,Amborella_trichopoda:1.0);
	tree tree_324 = [&R] (((Buxus_sinica:0.501298,((Tetracentron_sinensis:0.127493,Trochodendron_aralioides:0.127493):0.342126,(Aquilegia_coerulea:0.44213,Nelumbo_nucifera:0.44213):0.027489):0.031679):0.071599,Vitis_vinifera:0.572897):0.427103,Amborella_trichopoda:1.0);
	tree tree_325 = [&R] (((Aquilegia_coerulea:0.552365,(Nelumbo_nucifera:0.503931,(Buxus_sinica:0.475202,(Trochodendron_aralioides:0.17317,Tetracentron_sinensis:0.17317):0.302032):0.02873):0.048433):0.058637,Vitis_vinifera:0.611002):0.388998,Amborella_trichopoda:1.0);
	tree tree_326 = [&R] ((Vitis_vinifera:0.532868,(((Nelumbo_nucifera:0.369744,(Buxus_sinica:0.348454,Tetracentron_sinensis:0.348454):0.02129):0.02764,Trochodendron_aralioides:0.397384):0.062355,Aquilegia_coerulea:0.45974):0.073129):0.467132,Amborella_trichopoda:1.0);
	tree tree_327 = [&R] ((Aquilegia_coerulea:0.490466,((Nelumbo_nucifera:0.375178,Vitis_vinifera:0.375178):0.031671,((Tetracentron_sinensis:0.072168,Trochodendron_aralioides:0.072168):0.254584,Buxus_sinica:0.326752):0.080098):0.083616):0.509534,Amborella_trichopoda:1.0);
	tree tree_328 = [&R] ((Vitis_vinifera:0.46509,(Buxus_sinica:0.373575,((Aquilegia_coerulea:0.316135,Nelumbo_nucifera:0.316135):0.021023,(Tetracentron_sinensis:0.102344,Trochodendron_aralioides:0.102344):0.234815):0.036416):0.091515):0.53491,Amborella_trichopoda:1.0);
	tree tree_329 = [&R] ((Aquilegia_coerulea:0.634,(Nelumbo_nucifera:0.577377,((Trochodendron_aralioides:0.381821,Tetracentron_sinensis:0.381821):0.161581,(Buxus_sinica:0.443675,Vitis_vinifera:0.443675):0.099727):0.033975):0.056622):0.366,Amborella_trichopoda:1.0);
	tree tree_330 = [&R] ((Buxus_sinica:0.51649,(Aquilegia_coerulea:0.421595,((Nelumbo_nucifera:0.320168,Vitis_vinifera:0.320168):0.023548,(Tetracentron_sinensis:0.103053,Trochodendron_aralioides:0.103053):0.240663):0.077879):0.094895):0.48351,Amborella_trichopoda:1.0);
	tree tree_331 = [&R] ((Vitis_vinifera:0.520514,(((Buxus_sinica:0.375638,Aquilegia_coerulea:0.375638):0.04439,(Tetracentron_sinensis:0.123513,Trochodendron_aralioides:0.123513):0.296514):0.026447,Nelumbo_nucifera:0.446474):0.07404):0.479486,Amborella_trichopoda:1.0);
	tree tree_332 = [&R] (((((Trochodendron_aralioides:0.287137,Tetracentron_sinensis:0.287137):0.086694,(Buxus_sinica:0.336799,Vitis_vinifera:0.336799):0.037033):0.05529,Nelumbo_nucifera:0.429122):0.07384,Aquilegia_coerulea:0.502962):0.497038,Amborella_trichopoda:1.0);
	tree tree_333 = [&R] ((((Vitis_vinifera:0.410819,Nelumbo_nucifera:0.410819):0.051689,(Aquilegia_coerulea:0.419861,Buxus_sinica:0.419861):0.042647):0.032598,(Trochodendron_aralioides:0.219867,Tetracentron_sinensis:0.219867):0.27524):0.504893,Amborella_trichopoda:1.0);
	tree tree_334 = [&R] ((((Aquilegia_coerulea:0.388735,Vitis_vinifera:0.388735):0.051044,Nelumbo_nucifera:0.439779):0.018417,(Buxus_sinica:0.429109,(Tetracentron_sinensis:0.151812,Trochodendron_aralioides:0.151812):0.277298):0.029087):0.541803,Amborella_trichopoda:1.0);
	tree tree_335 = [&R] ((Aquilegia_coerulea:0.532365,((Buxus_sinica:0.442928,((Trochodendron_aralioides:0.130917,Tetracentron_sinensis:0.130917):0.296539,Vitis_vinifera:0.427456):0.015472):0.030611,Nelumbo_nucifera:0.473539):0.058827):0.467635,Amborella_trichopoda:1.0);
	tree tree_336 = [&R] ((Tetracentron_sinensis:0.360788,(Trochodendron_aralioides:0.280899,(Buxus_sinica:0.254002,(Aquilegia_coerulea:0.237801,(Nelumbo_nucifera:0.207926,Vitis_vinifera:0.207926):0.029875):0.016201):0.026898):0.079889):0.639212,Amborella_trichopoda:1.0);
	tree tree_337 = [&R] ((Vitis_vinifera:0.576539,((Nelumbo_nucifera:0.384993,(Tetracentron_sinensis:0.097166,Trochodendron_aralioides:0.097166):0.287828):0.060389,(Aquilegia_coerulea:0.417943,Buxus_sinica:0.417943):0.02744):0.131156):0.423461,Amborella_trichopoda:1.0);
	tree tree_338 = [&R] ((Buxus_sinica:0.437521,(((Vitis_vinifera:0.309313,Aquilegia_coerulea:0.309313):0.049911,Nelumbo_nucifera:0.359224):0.031098,(Tetracentron_sinensis:0.291583,Trochodendron_aralioides:0.291583):0.098739):0.047199):0.562479,Amborella_trichopoda:1.0);
	tree tree_339 = [&R] ((Nelumbo_nucifera:0.556338,(Buxus_sinica:0.497142,((Tetracentron_sinensis:0.13812,Trochodendron_aralioides:0.13812):0.333351,(Aquilegia_coerulea:0.3797,Vitis_vinifera:0.3797):0.091771):0.025671):0.059196):0.443662,Amborella_trichopoda:1.0);
	tree tree_340 = [&R] ((Aquilegia_coerulea:0.624475,((Nelumbo_nucifera:0.381449,(Buxus_sinica:0.332441,(Tetracentron_sinensis:0.141682,Trochodendron_aralioides:0.141682):0.190759):0.049008):0.136463,Vitis_vinifera:0.517912):0.106563):0.375525,Amborella_trichopoda:1.0);
	tree tree_341 = [&R] ((Aquilegia_coerulea:0.555566,(Nelumbo_nucifera:0.447953,(Buxus_sinica:0.396644,((Tetracentron_sinensis:0.10461,Trochodendron_aralioides:0.10461):0.242587,Vitis_vinifera:0.347196):0.049448):0.051309):0.107613):0.444434,Amborella_trichopoda:1.0);
	tree tree_342 = [&R] (((Nelumbo_nucifera:0.375691,(Vitis_vinifera:0.318262,(Buxus_sinica:0.289113,(Trochodendron_aralioides:0.088765,Tetracentron_sinensis:0.088765):0.200348):0.02915):0.057429):0.075821,Aquilegia_coerulea:0.451512):0.548488,Amborella_trichopoda:1.0);
	tree tree_343 = [&R] ((Aquilegia_coerulea:0.697301,(Nelumbo_nucifera:0.58226,(Vitis_vinifera:0.519881,((Tetracentron_sinensis:0.367665,Trochodendron_aralioides:0.367665):0.112932,Buxus_sinica:0.480597):0.039284):0.062379):0.115041):0.302699,Amborella_trichopoda:1.0);
	tree tree_344 = [&R] ((Nelumbo_nucifera:0.730497,((Aquilegia_coerulea:0.448011,Buxus_sinica:0.448011):0.155424,(Vitis_vinifera:0.582528,(Trochodendron_aralioides:0.349069,Tetracentron_sinensis:0.349069):0.233459):0.020907):0.127062):0.269503,Amborella_trichopoda:1.0);
	tree tree_345 = [&R] (((Nelumbo_nucifera:0.560631,((Aquilegia_coerulea:0.454681,Vitis_vinifera:0.454681):0.036459,(Tetracentron_sinensis:0.111929,Trochodendron_aralioides:0.111929):0.379211):0.06949):2.0E-6,Buxus_sinica:0.560632):0.439368,Amborella_trichopoda:1.0);
	tree tree_346 = [&R] ((Aquilegia_coerulea:0.524571,((Vitis_vinifera:0.403069,(Buxus_sinica:0.366355,(Trochodendron_aralioides:0.090156,Tetracentron_sinensis:0.090156):0.276199):0.036714):0.049347,Nelumbo_nucifera:0.452416):0.072154):0.475429,Amborella_trichopoda:1.0);
	tree tree_347 = [&R] ((Vitis_vinifera:0.794663,((((Tetracentron_sinensis:0.12029,Trochodendron_aralioides:0.12029):0.332582,Buxus_sinica:0.452873):0.065621,Aquilegia_coerulea:0.518493):0.079958,Nelumbo_nucifera:0.598451):0.196212):0.205337,Amborella_trichopoda:1.0);
	tree tree_348 = [&R] (((Vitis_vinifera:0.439994,((Trochodendron_aralioides:0.072722,Tetracentron_sinensis:0.072722):0.257766,Buxus_sinica:0.330488):0.109505):0.044727,(Nelumbo_nucifera:0.447176,Aquilegia_coerulea:0.447176):0.037544):0.51528,Amborella_trichopoda:1.0);
	tree tree_349 = [&R] ((Aquilegia_coerulea:0.476095,(Nelumbo_nucifera:0.321958,((Trochodendron_aralioides:0.144873,Tetracentron_sinensis:0.144873):0.125676,(Vitis_vinifera:0.261903,Buxus_sinica:0.261903):0.008646):0.051409):0.154137):0.523905,Amborella_trichopoda:1.0);
	tree tree_350 = [&R] (((Aquilegia_coerulea:0.560594,Nelumbo_nucifera:0.560594):0.032532,((Buxus_sinica:0.317842,(Trochodendron_aralioides:0.105075,Tetracentron_sinensis:0.105075):0.212767):0.130404,Vitis_vinifera:0.448246):0.14488):0.406874,Amborella_trichopoda:1.0);
	tree tree_351 = [&R] ((Vitis_vinifera:0.561079,((Aquilegia_coerulea:0.471497,Buxus_sinica:0.471497):0.047498,(Nelumbo_nucifera:0.444266,(Tetracentron_sinensis:0.16393,Trochodendron_aralioides:0.16393):0.280337):0.074728):0.042085):0.438921,Amborella_trichopoda:1.0);
	tree tree_352 = [&R] ((Vitis_vinifera:0.451313,((Buxus_sinica:0.292268,((Tetracentron_sinensis:0.062512,Trochodendron_aralioides:0.062512):0.208569,Aquilegia_coerulea:0.271081):0.021187):0.045181,Nelumbo_nucifera:0.337449):0.113865):0.548687,Amborella_trichopoda:1.0);
	tree tree_353 = [&R] ((Aquilegia_coerulea:0.578284,(Vitis_vinifera:0.439218,(Nelumbo_nucifera:0.37313,(Buxus_sinica:0.31025,(Tetracentron_sinensis:0.107361,Trochodendron_aralioides:0.107361):0.20289):0.06288):0.066087):0.139067):0.421716,Amborella_trichopoda:1.0);
	tree tree_354 = [&R] ((((Nelumbo_nucifera:0.49726,(Buxus_sinica:0.425587,Vitis_vinifera:0.425587):0.071672):0.044183,(Tetracentron_sinensis:0.522742,Trochodendron_aralioides:0.522742):0.0187):0.141407,Aquilegia_coerulea:0.682849):0.317151,Amborella_trichopoda:1.0);
	tree tree_355 = [&R] (((Buxus_sinica:0.741964,((Trochodendron_aralioides:0.589622,Tetracentron_sinensis:0.589622):0.13421,(Vitis_vinifera:0.702571,Aquilegia_coerulea:0.702571):0.02126):0.018132):0.027771,Nelumbo_nucifera:0.769735):0.230265,Amborella_trichopoda:1.0);
	tree tree_356 = [&R] ((Aquilegia_coerulea:0.618034,((Nelumbo_nucifera:0.413512,(Buxus_sinica:0.344714,(Tetracentron_sinensis:0.123636,Trochodendron_aralioides:0.123636):0.221077):0.068798):0.090744,Vitis_vinifera:0.504256):0.113778):0.381966,Amborella_trichopoda:1.0);
	tree tree_357 = [&R] ((Nelumbo_nucifera:0.593081,(Vitis_vinifera:0.550269,(Aquilegia_coerulea:0.524792,(Buxus_sinica:0.499399,(Trochodendron_aralioides:0.470568,Tetracentron_sinensis:0.470568):0.028832):0.025393):0.025477):0.042812):0.406919,Amborella_trichopoda:1.0);
	tree tree_358 = [&R] ((((Tetracentron_sinensis:0.156371,Trochodendron_aralioides:0.156371):0.221044,((Buxus_sinica:0.339631,Vitis_vinifera:0.339631):0.019116,Nelumbo_nucifera:0.358747):0.018669):0.09664,Aquilegia_coerulea:0.474055):0.525945,Amborella_trichopoda:1.0);
	tree tree_359 = [&R] ((Vitis_vinifera:0.657935,(Aquilegia_coerulea:0.496568,((Buxus_sinica:0.362186,(Trochodendron_aralioides:0.089052,Tetracentron_sinensis:0.089052):0.273135):0.017084,Nelumbo_nucifera:0.37927):0.117298):0.161366):0.342065,Amborella_trichopoda:1.0);
	tree tree_360 = [&R] ((Vitis_vinifera:0.421708,(Aquilegia_coerulea:0.268178,((Buxus_sinica:0.148654,Nelumbo_nucifera:0.148654):0.034096,(Tetracentron_sinensis:0.069842,Trochodendron_aralioides:0.069842):0.112908):0.085428):0.15353):0.578292,Amborella_trichopoda:1.0);
	tree tree_361 = [&R] ((Nelumbo_nucifera:0.560051,(Aquilegia_coerulea:0.517698,(Vitis_vinifera:0.486577,(Buxus_sinica:0.462704,(Trochodendron_aralioides:0.239645,Tetracentron_sinensis:0.239645):0.22306):0.023873):0.031121):0.042353):0.439949,Amborella_trichopoda:1.0);
	tree tree_362 = [&R] ((Vitis_vinifera:0.50493,(((Trochodendron_aralioides:0.219311,Tetracentron_sinensis:0.219311):0.181836,Aquilegia_coerulea:0.401147):0.03359,(Buxus_sinica:0.396067,Nelumbo_nucifera:0.396067):0.03867):0.070194):0.49507,Amborella_trichopoda:1.0);
	tree tree_363 = [&R] (((Nelumbo_nucifera:0.454842,((Buxus_sinica:0.378442,(Tetracentron_sinensis:0.195911,Trochodendron_aralioides:0.195911):0.182531):0.051774,Vitis_vinifera:0.430216):0.024626):0.112488,Aquilegia_coerulea:0.56733):0.43267,Amborella_trichopoda:1.0);
	tree tree_364 = [&R] ((Nelumbo_nucifera:0.499495,(Aquilegia_coerulea:0.460501,((Vitis_vinifera:0.378681,(Tetracentron_sinensis:0.190746,Trochodendron_aralioides:0.190746):0.187935):0.019559,Buxus_sinica:0.39824):0.062261):0.038994):0.500505,Amborella_trichopoda:1.0);
	tree tree_365 = [&R] ((Aquilegia_coerulea:0.508446,(((Tetracentron_sinensis:0.193383,Trochodendron_aralioides:0.193383):0.127696,(Buxus_sinica:0.275718,Vitis_vinifera:0.275718):0.04536):0.033325,Nelumbo_nucifera:0.354404):0.154042):0.491554,Amborella_trichopoda:1.0);
	tree tree_366 = [&R] (((Trochodendron_aralioides:0.171998,Tetracentron_sinensis:0.171998):0.219485,((Vitis_vinifera:0.345263,Buxus_sinica:0.345263):0.023204,(Aquilegia_coerulea:0.318982,Nelumbo_nucifera:0.318982):0.049485):0.023015):0.608518,Amborella_trichopoda:1.0);
	tree tree_367 = [&R] ((Vitis_vinifera:0.488512,((Buxus_sinica:0.398182,(Aquilegia_coerulea:0.343544,Nelumbo_nucifera:0.343544):0.054638):0.017473,(Tetracentron_sinensis:0.143941,Trochodendron_aralioides:0.143941):0.271714):0.072856):0.511488,Amborella_trichopoda:1.0);
	tree tree_368 = [&R] ((((Aquilegia_coerulea:0.436845,(Trochodendron_aralioides:0.348806,Tetracentron_sinensis:0.348806):0.088039):0.039761,(Nelumbo_nucifera:0.43812,Buxus_sinica:0.43812):0.038486):0.051173,Vitis_vinifera:0.527779):0.472221,Amborella_trichopoda:1.0);
	tree tree_369 = [&R] ((Nelumbo_nucifera:0.522117,((Aquilegia_coerulea:0.406369,Vitis_vinifera:0.406369):0.054591,((Tetracentron_sinensis:0.152731,Trochodendron_aralioides:0.152731):0.247034,Buxus_sinica:0.399765):0.061194):0.061158):0.477883,Amborella_trichopoda:1.0);
	tree tree_370 = [&R] ((Aquilegia_coerulea:0.432494,(((Vitis_vinifera:0.28968,Buxus_sinica:0.28968):0.027296,(Trochodendron_aralioides:0.220928,Tetracentron_sinensis:0.220928):0.096048):0.042438,Nelumbo_nucifera:0.359413):0.07308):0.567506,Amborella_trichopoda:1.0);
	tree tree_371 = [&R] ((Aquilegia_coerulea:0.446119,((Buxus_sinica:0.335284,(Vitis_vinifera:0.2992,(Trochodendron_aralioides:0.076484,Tetracentron_sinensis:0.076484):0.222716):0.036084):0.053074,Nelumbo_nucifera:0.388358):0.05776):0.553881,Amborella_trichopoda:1.0);
	tree tree_372 = [&R] ((((Aquilegia_coerulea:0.376861,(Tetracentron_sinensis:0.201989,Trochodendron_aralioides:0.201989):0.174873):0.02999,(Nelumbo_nucifera:0.359516,Buxus_sinica:0.359516):0.047335):0.076025,Vitis_vinifera:0.482877):0.517123,Amborella_trichopoda:1.0);
	tree tree_373 = [&R] ((Aquilegia_coerulea:0.579418,(Nelumbo_nucifera:0.489925,((Vitis_vinifera:0.416933,Buxus_sinica:0.416933):0.036958,(Tetracentron_sinensis:0.194589,Trochodendron_aralioides:0.194589):0.259303):0.036033):0.089493):0.420582,Amborella_trichopoda:1.0);
	tree tree_374 = [&R] (((Tetracentron_sinensis:0.127234,Trochodendron_aralioides:0.127234):0.161711,((Vitis_vinifera:0.248389,(Aquilegia_coerulea:0.200247,Nelumbo_nucifera:0.200247):0.048142):0.001703,Buxus_sinica:0.250092):0.038853):0.711055,Amborella_trichopoda:1.0);
	tree tree_375 = [&R] ((((Trochodendron_aralioides:0.161282,Tetracentron_sinensis:0.161282):0.310454,(Vitis_vinifera:0.403871,Buxus_sinica:0.403871):0.067864):0.070679,(Aquilegia_coerulea:0.474479,Nelumbo_nucifera:0.474479):0.067936):0.457585,Amborella_trichopoda:1.0);
	tree tree_376 = [&R] ((Aquilegia_coerulea:0.541947,((Vitis_vinifera:0.363738,Nelumbo_nucifera:0.363738):0.056375,((Tetracentron_sinensis:0.094946,Trochodendron_aralioides:0.094946):0.25119,Buxus_sinica:0.346136):0.073977):0.121834):0.458053,Amborella_trichopoda:1.0);
	tree tree_377 = [&R] ((Nelumbo_nucifera:0.369381,((Buxus_sinica:0.287605,((Trochodendron_aralioides:0.05457,Tetracentron_sinensis:0.05457):0.179761,Vitis_vinifera:0.23433):0.053275):0.054496,Aquilegia_coerulea:0.342101):0.02728):0.630619,Amborella_trichopoda:1.0);
	tree tree_378 = [&R] ((Aquilegia_coerulea:0.61178,((((Trochodendron_aralioides:0.236797,Tetracentron_sinensis:0.236797):0.136534,Buxus_sinica:0.373331):0.068259,Vitis_vinifera:0.441591):0.065697,Nelumbo_nucifera:0.507288):0.104492):0.38822,Amborella_trichopoda:1.0);
	tree tree_379 = [&R] (((Vitis_vinifera:0.590965,((Trochodendron_aralioides:0.494293,(Nelumbo_nucifera:0.38627,Tetracentron_sinensis:0.38627):0.108023):0.057796,Buxus_sinica:0.552089):0.038876):0.017504,Aquilegia_coerulea:0.608468):0.391532,Amborella_trichopoda:1.0);
	tree tree_380 = [&R] ((Vitis_vinifera:0.488284,(((Buxus_sinica:0.376751,Aquilegia_coerulea:0.376751):0.027937,(Trochodendron_aralioides:0.133173,Tetracentron_sinensis:0.133173):0.271515):0.034535,Nelumbo_nucifera:0.439223):0.049061):0.511716,Amborella_trichopoda:1.0);
	tree tree_381 = [&R] (((((Vitis_vinifera:0.369628,Buxus_sinica:0.369628):0.042235,(Tetracentron_sinensis:0.147742,Trochodendron_aralioides:0.147742):0.264122):0.038091,Nelumbo_nucifera:0.449954):0.064119,Aquilegia_coerulea:0.514073):0.485927,Amborella_trichopoda:1.0);
	tree tree_382 = [&R] (((Nelumbo_nucifera:0.441132,((Buxus_sinica:0.394252,(Tetracentron_sinensis:0.277759,Trochodendron_aralioides:0.277759):0.116493):0.021824,Vitis_vinifera:0.416077):0.025055):0.12812,Aquilegia_coerulea:0.569252):0.430748,Amborella_trichopoda:1.0);
	tree tree_383 = [&R] ((Aquilegia_coerulea:0.542903,(Vitis_vinifera:0.424526,((Tetracentron_sinensis:0.14543,Trochodendron_aralioides:0.14543):0.216377,(Buxus_sinica:0.330006,Nelumbo_nucifera:0.330006):0.031801):0.062719):0.118377):0.457097,Amborella_trichopoda:1.0);
	tree tree_384 = [&R] ((Aquilegia_coerulea:0.517574,(Nelumbo_nucifera:0.420622,(((Trochodendron_aralioides:0.101795,Tetracentron_sinensis:0.101795):0.250837,Buxus_sinica:0.352632):0.037447,Vitis_vinifera:0.390079):0.030542):0.096952):0.482426,Amborella_trichopoda:1.0);
	tree tree_385 = [&R] ((Vitis_vinifera:0.632881,((Buxus_sinica:0.521877,(Tetracentron_sinensis:0.178247,Trochodendron_aralioides:0.178247):0.34363):0.008279,(Aquilegia_coerulea:0.463253,Nelumbo_nucifera:0.463253):0.066903):0.102725):0.367119,Amborella_trichopoda:1.0);
	tree tree_386 = [&R] ((Buxus_sinica:0.665564,(((Nelumbo_nucifera:0.501029,Vitis_vinifera:0.501029):0.072046,Aquilegia_coerulea:0.573076):0.021409,(Tetracentron_sinensis:0.338703,Trochodendron_aralioides:0.338703):0.255781):0.07108):0.334436,Amborella_trichopoda:1.0);
	tree tree_387 = [&R] ((Buxus_sinica:0.558494,((Nelumbo_nucifera:0.456303,Aquilegia_coerulea:0.456303):0.057543,(Vitis_vinifera:0.501216,(Trochodendron_aralioides:0.362197,Tetracentron_sinensis:0.362197):0.139019):0.01263):0.044648):0.441506,Amborella_trichopoda:1.0);
	tree tree_388 = [&R] ((Buxus_sinica:0.434451,(((Trochodendron_aralioides:0.065289,Tetracentron_sinensis:0.065289):0.277419,(Aquilegia_coerulea:0.25668,Vitis_vinifera:0.25668):0.086027):0.039927,Nelumbo_nucifera:0.382635):0.051817):0.565549,Amborella_trichopoda:1.0);
	tree tree_389 = [&R] (((Trochodendron_aralioides:0.165259,Tetracentron_sinensis:0.165259):0.450809,(Buxus_sinica:0.58116,(Nelumbo_nucifera:0.537032,(Vitis_vinifera:0.471258,Aquilegia_coerulea:0.471258):0.065774):0.044128):0.034909):0.383932,Amborella_trichopoda:1.0);
	tree tree_390 = [&R] ((Vitis_vinifera:0.491441,(Buxus_sinica:0.419113,((Aquilegia_coerulea:0.306462,Nelumbo_nucifera:0.306462):0.086727,(Tetracentron_sinensis:0.247141,Trochodendron_aralioides:0.247141):0.146048):0.025924):0.072328):0.508559,Amborella_trichopoda:1.0);
	tree tree_391 = [&R] (((Aquilegia_coerulea:0.470015,Vitis_vinifera:0.470015):0.005315,(Buxus_sinica:0.445868,(Nelumbo_nucifera:0.308072,(Tetracentron_sinensis:0.098717,Trochodendron_aralioides:0.098717):0.209355):0.137796):0.029462):0.52467,Amborella_trichopoda:1.0);
	tree tree_392 = [&R] ((Aquilegia_coerulea:0.457972,(((Trochodendron_aralioides:0.078585,Tetracentron_sinensis:0.078585):0.221485,(Vitis_vinifera:0.255893,Nelumbo_nucifera:0.255893):0.044177):0.072415,Buxus_sinica:0.372485):0.085487):0.542028,Amborella_trichopoda:1.0);
	tree tree_393 = [&R] ((Aquilegia_coerulea:0.320567,(Nelumbo_nucifera:0.256687,(Buxus_sinica:0.234353,((Trochodendron_aralioides:0.172783,Tetracentron_sinensis:0.172783):0.047524,Vitis_vinifera:0.220307):0.014046):0.022334):0.063879):0.679433,Amborella_trichopoda:1.0);
	tree tree_394 = [&R] ((((Buxus_sinica:0.298799,(Vitis_vinifera:0.278606,(Trochodendron_aralioides:0.077174,Tetracentron_sinensis:0.077174):0.201432):0.020193):0.037922,Nelumbo_nucifera:0.336721):0.116048,Aquilegia_coerulea:0.452768):0.547232,Amborella_trichopoda:1.0);
	tree tree_395 = [&R] ((Vitis_vinifera:0.502509,(Buxus_sinica:0.433208,((Aquilegia_coerulea:0.357227,Nelumbo_nucifera:0.357227):0.035661,(Trochodendron_aralioides:0.175788,Tetracentron_sinensis:0.175788):0.2171):0.04032):0.069301):0.497491,Amborella_trichopoda:1.0);
	tree tree_396 = [&R] ((Aquilegia_coerulea:0.610841,((Vitis_vinifera:0.483686,((Trochodendron_aralioides:0.243386,Tetracentron_sinensis:0.243386):0.143066,Buxus_sinica:0.386453):0.097234):0.03763,Nelumbo_nucifera:0.521317):0.089524):0.389159,Amborella_trichopoda:1.0);
	tree tree_397 = [&R] (((Vitis_vinifera:0.35734,(((Trochodendron_aralioides:0.086296,Tetracentron_sinensis:0.086296):0.153271,Buxus_sinica:0.239567):0.045983,Nelumbo_nucifera:0.28555):0.07179):0.213913,Aquilegia_coerulea:0.571253):0.428747,Amborella_trichopoda:1.0);
	tree tree_398 = [&R] ((Nelumbo_nucifera:0.520736,((Aquilegia_coerulea:0.415141,(Vitis_vinifera:0.375022,(Trochodendron_aralioides:0.189455,Tetracentron_sinensis:0.189455):0.185567):0.04012):0.078554,Buxus_sinica:0.493696):0.02704):0.479264,Amborella_trichopoda:1.0);
	tree tree_399 = [&R] ((Vitis_vinifera:0.585288,(Buxus_sinica:0.432057,((Aquilegia_coerulea:0.337186,Nelumbo_nucifera:0.337186):0.085694,(Tetracentron_sinensis:0.221411,Trochodendron_aralioides:0.221411):0.201468):0.009178):0.153231):0.414712,Amborella_trichopoda:1.0);
	tree tree_400 = [&R] (((Nelumbo_nucifera:0.430009,Aquilegia_coerulea:0.430009):0.054797,(((Tetracentron_sinensis:0.135328,Trochodendron_aralioides:0.135328):0.30143,Vitis_vinifera:0.436758):0.024706,Buxus_sinica:0.461464):0.023342):0.515194,Amborella_trichopoda:1.0);
	tree tree_401 = [&R] ((Vitis_vinifera:0.730321,((Trochodendron_aralioides:0.583739,Tetracentron_sinensis:0.583739):0.132951,((Aquilegia_coerulea:0.413434,Buxus_sinica:0.413434):0.138866,Nelumbo_nucifera:0.5523):0.16439):0.013631):0.269679,Amborella_trichopoda:1.0);
	tree tree_402 = [&R] (((Buxus_sinica:0.439776,(Vitis_vinifera:0.41552,(Trochodendron_aralioides:0.332765,Tetracentron_sinensis:0.332765):0.082755):0.024255):0.045726,(Nelumbo_nucifera:0.408517,Aquilegia_coerulea:0.408517):0.076984):0.514498,Amborella_trichopoda:1.0);
	tree tree_403 = [&R] (((Nelumbo_nucifera:0.341131,((Trochodendron_aralioides:0.10872,Tetracentron_sinensis:0.10872):0.181035,Buxus_sinica:0.289755):0.051376):0.087605,(Aquilegia_coerulea:0.366008,Vitis_vinifera:0.366008):0.062727):0.571264,Amborella_trichopoda:1.0);
	tree tree_404 = [&R] (((Trochodendron_aralioides:0.294363,Tetracentron_sinensis:0.294363):0.072542,((Aquilegia_coerulea:0.316772,(Buxus_sinica:0.304475,Nelumbo_nucifera:0.304475):0.012297):0.02857,Vitis_vinifera:0.345342):0.021563):0.633095,Amborella_trichopoda:1.0);
	tree tree_405 = [&R] ((Vitis_vinifera:0.246384,((Buxus_sinica:0.137742,(Aquilegia_coerulea:0.119616,(Trochodendron_aralioides:0.078773,Tetracentron_sinensis:0.078773):0.040842):0.018127):0.046617,Nelumbo_nucifera:0.184359):0.062025):0.753616,Amborella_trichopoda:1.0);
	tree tree_406 = [&R] ((Vitis_vinifera:0.443563,(((Aquilegia_coerulea:0.255391,(Trochodendron_aralioides:0.071409,Tetracentron_sinensis:0.071409):0.183982):0.052289,Nelumbo_nucifera:0.30768):0.033991,Buxus_sinica:0.341671):0.101892):0.556437,Amborella_trichopoda:1.0);
	tree tree_407 = [&R] ((Vitis_vinifera:0.470796,((Buxus_sinica:0.390437,(Aquilegia_coerulea:0.347007,Nelumbo_nucifera:0.347007):0.04343):0.008487,(Tetracentron_sinensis:0.120827,Trochodendron_aralioides:0.120827):0.278097):0.071872):0.529204,Amborella_trichopoda:1.0);
	tree tree_408 = [&R] (((Aquilegia_coerulea:0.44981,Nelumbo_nucifera:0.44981):0.020648,(((Trochodendron_aralioides:0.239899,Tetracentron_sinensis:0.239899):0.139516,Buxus_sinica:0.379415):0.075377,Vitis_vinifera:0.454791):0.015666):0.529543,Amborella_trichopoda:1.0);
	tree tree_409 = [&R] (((Aquilegia_coerulea:0.348072,Vitis_vinifera:0.348072):0.029485,(Nelumbo_nucifera:0.318821,((Trochodendron_aralioides:0.078188,Tetracentron_sinensis:0.078188):0.195222,Buxus_sinica:0.27341):0.045411):0.058736):0.622443,Amborella_trichopoda:1.0);
	tree tree_410 = [&R] (((Nelumbo_nucifera:0.381042,(Vitis_vinifera:0.360727,(Buxus_sinica:0.286776,(Tetracentron_sinensis:0.109384,Trochodendron_aralioides:0.109384):0.177392):0.073951):0.020314):0.160995,Aquilegia_coerulea:0.542037):0.457963,Amborella_trichopoda:1.0);
	tree tree_411 = [&R] ((Aquilegia_coerulea:0.515101,(Nelumbo_nucifera:0.440505,(Buxus_sinica:0.370167,((Trochodendron_aralioides:0.116762,Tetracentron_sinensis:0.116762):0.230786,Vitis_vinifera:0.347548):0.022619):0.070338):0.074596):0.484899,Amborella_trichopoda:1.0);
	tree tree_412 = [&R] ((Aquilegia_coerulea:0.517953,((Buxus_sinica:0.277126,(Tetracentron_sinensis:0.074761,Trochodendron_aralioides:0.074761):0.202365):0.092232,(Nelumbo_nucifera:0.349133,Vitis_vinifera:0.349133):0.020225):0.148595):0.482047,Amborella_trichopoda:1.0);
	tree tree_413 = [&R] (((Aquilegia_coerulea:0.310168,Nelumbo_nucifera:0.310168):1.0E-6,((Buxus_sinica:0.240859,Vitis_vinifera:0.240859):0.033419,(Trochodendron_aralioides:0.106085,Tetracentron_sinensis:0.106085):0.168192):0.035891):0.689831,Amborella_trichopoda:1.0);
	tree tree_414 = [&R] ((Vitis_vinifera:0.449924,((Aquilegia_coerulea:0.296529,(Trochodendron_aralioides:0.100451,Tetracentron_sinensis:0.100451):0.196078):0.051825,(Buxus_sinica:0.316827,Nelumbo_nucifera:0.316827):0.031526):0.101571):0.550076,Amborella_trichopoda:1.0);
	tree tree_415 = [&R] (((Nelumbo_nucifera:0.411464,Vitis_vinifera:0.411464):0.149991,((Buxus_sinica:0.47878,Aquilegia_coerulea:0.47878):0.062633,(Trochodendron_aralioides:0.2457,Tetracentron_sinensis:0.2457):0.295713):0.020043):0.438545,Amborella_trichopoda:1.0);
	tree tree_416 = [&R] ((Aquilegia_coerulea:0.551514,(Vitis_vinifera:0.510921,(Buxus_sinica:0.457473,((Trochodendron_aralioides:0.121529,Tetracentron_sinensis:0.121529):0.31626,Nelumbo_nucifera:0.43779):0.019684):0.053447):0.040593):0.448486,Amborella_trichopoda:1.0);
	tree tree_417 = [&R] ((((Buxus_sinica:0.305653,(Vitis_vinifera:0.289958,(Tetracentron_sinensis:0.081486,Trochodendron_aralioides:0.081486):0.208472):0.015695):0.029427,Nelumbo_nucifera:0.33508):0.085657,Aquilegia_coerulea:0.420737):0.579263,Amborella_trichopoda:1.0);
	tree tree_418 = [&R] (((Vitis_vinifera:0.462322,(Nelumbo_nucifera:0.419659,((Trochodendron_aralioides:0.147829,Tetracentron_sinensis:0.147829):0.242418,Buxus_sinica:0.390247):0.029411):0.042663):0.105502,Aquilegia_coerulea:0.567824):0.432176,Amborella_trichopoda:1.0);
	tree tree_419 = [&R] ((((Vitis_vinifera:0.44788,(Aquilegia_coerulea:0.4053,(Trochodendron_aralioides:0.140986,Tetracentron_sinensis:0.140986):0.264314):0.04258):0.055214,Nelumbo_nucifera:0.503094):0.129633,Buxus_sinica:0.632727):0.367273,Amborella_trichopoda:1.0);
	tree tree_420 = [&R] ((((Aquilegia_coerulea:0.316927,((Trochodendron_aralioides:0.082796,Tetracentron_sinensis:0.082796):0.181528,Buxus_sinica:0.264324):0.052603):0.027432,Vitis_vinifera:0.34436):0.115681,Nelumbo_nucifera:0.460041):0.539959,Amborella_trichopoda:1.0);
	tree tree_421 = [&R] (((((Tetracentron_sinensis:0.243363,Trochodendron_aralioides:0.243363):0.154382,(Buxus_sinica:0.381989,Nelumbo_nucifera:0.381989):0.015755):0.031616,Vitis_vinifera:0.42936):0.05291,Aquilegia_coerulea:0.482271):0.517729,Amborella_trichopoda:1.0);
	tree tree_422 = [&R] ((((Buxus_sinica:0.523543,(Tetracentron_sinensis:0.232568,Trochodendron_aralioides:0.232568):0.290975):0.100901,(Nelumbo_nucifera:0.401966,Vitis_vinifera:0.401966):0.222479):0.129407,Aquilegia_coerulea:0.753852):0.246148,Amborella_trichopoda:1.0);
	tree tree_423 = [&R] ((Vitis_vinifera:0.386406,(Aquilegia_coerulea:0.324317,((Trochodendron_aralioides:0.143141,Tetracentron_sinensis:0.143141):0.16739,(Nelumbo_nucifera:0.277086,Buxus_sinica:0.277086):0.033445):0.013785):0.06209):0.613594,Amborella_trichopoda:1.0);
	tree tree_424 = [&R] ((Nelumbo_nucifera:0.538424,(((Tetracentron_sinensis:0.31028,Trochodendron_aralioides:0.31028):0.166318,(Vitis_vinifera:0.445288,Buxus_sinica:0.445288):0.03131):0.046884,Aquilegia_coerulea:0.523482):0.014942):0.461576,Amborella_trichopoda:1.0);
	tree tree_425 = [&R] ((Aquilegia_coerulea:0.5114,((Buxus_sinica:0.366262,((Tetracentron_sinensis:0.104479,Trochodendron_aralioides:0.104479):0.247429,Vitis_vinifera:0.351908):0.014355):0.034671,Nelumbo_nucifera:0.400934):0.110466):0.4886,Amborella_trichopoda:1.0);
	tree tree_426 = [&R] ((((Nelumbo_nucifera:0.666043,(Vitis_vinifera:0.578647,Aquilegia_coerulea:0.578647):0.087397):0.03059,Buxus_sinica:0.696633):0.02762,(Tetracentron_sinensis:0.467637,Trochodendron_aralioides:0.467637):0.256617):0.275746,Amborella_trichopoda:1.0);
	tree tree_427 = [&R] ((Vitis_vinifera:0.381092,((Buxus_sinica:0.219428,((Tetracentron_sinensis:0.07194,Trochodendron_aralioides:0.07194):0.138762,Nelumbo_nucifera:0.210702):0.008726):0.053308,Aquilegia_coerulea:0.272736):0.108356):0.618908,Amborella_trichopoda:1.0);
	tree tree_428 = [&R] ((Vitis_vinifera:0.579814,((Tetracentron_sinensis:0.479155,Trochodendron_aralioides:0.479155):0.053629,(Buxus_sinica:0.478688,(Aquilegia_coerulea:0.3804,Nelumbo_nucifera:0.3804):0.098288):0.054095):0.04703):0.420186,Amborella_trichopoda:1.0);
	tree tree_429 = [&R] (((Vitis_vinifera:0.426494,(Nelumbo_nucifera:0.379824,((Tetracentron_sinensis:0.13055,Trochodendron_aralioides:0.13055):0.224505,Buxus_sinica:0.355055):0.024769):0.04667):0.116772,Aquilegia_coerulea:0.543265):0.456735,Amborella_trichopoda:1.0);
	tree tree_430 = [&R] ((Nelumbo_nucifera:0.403649,((Buxus_sinica:0.291651,((Tetracentron_sinensis:0.066139,Trochodendron_aralioides:0.066139):0.193202,Aquilegia_coerulea:0.259341):0.03231):0.049759,Vitis_vinifera:0.341411):0.062238):0.596351,Amborella_trichopoda:1.0);
	tree tree_431 = [&R] (((Nelumbo_nucifera:0.402971,(Buxus_sinica:0.380469,(Vitis_vinifera:0.327089,(Trochodendron_aralioides:0.158332,Tetracentron_sinensis:0.158332):0.168757):0.05338):0.022502):0.11618,Aquilegia_coerulea:0.519151):0.480849,Amborella_trichopoda:1.0);
	tree tree_432 = [&R] (((Nelumbo_nucifera:0.42359,(Buxus_sinica:0.390751,((Tetracentron_sinensis:0.249327,Trochodendron_aralioides:0.249327):0.120768,Vitis_vinifera:0.370095):0.020656):0.032839):0.066504,Aquilegia_coerulea:0.490094):0.509906,Amborella_trichopoda:1.0);
	tree tree_433 = [&R] ((Nelumbo_nucifera:0.430135,((Buxus_sinica:0.329286,(Vitis_vinifera:0.321359,(Tetracentron_sinensis:0.051533,Trochodendron_aralioides:0.051533):0.269825):0.007928):0.025837,Aquilegia_coerulea:0.355123):0.075012):0.569865,Amborella_trichopoda:1.0);
	tree tree_434 = [&R] ((Tetracentron_sinensis:0.386427,(Trochodendron_aralioides:0.357331,(Vitis_vinifera:0.306109,((Nelumbo_nucifera:0.247783,Aquilegia_coerulea:0.247783):0.035287,Buxus_sinica:0.283071):0.023039):0.051221):0.029096):0.613573,Amborella_trichopoda:1.0);
	tree tree_435 = [&R] ((((Aquilegia_coerulea:0.346466,(Trochodendron_aralioides:0.230736,Tetracentron_sinensis:0.230736):0.11573):0.027823,(Nelumbo_nucifera:0.349918,Vitis_vinifera:0.349918):0.024372):0.133426,Buxus_sinica:0.507715):0.492285,Amborella_trichopoda:1.0);
	tree tree_436 = [&R] ((Vitis_vinifera:0.531176,(Aquilegia_coerulea:0.377326,((Nelumbo_nucifera:0.313213,(Trochodendron_aralioides:0.15315,Tetracentron_sinensis:0.15315):0.160063):0.031737,Buxus_sinica:0.344949):0.032377):0.15385):0.468824,Amborella_trichopoda:1.0);
	tree tree_437 = [&R] (((Nelumbo_nucifera:0.45264,((Vitis_vinifera:0.31207,(Trochodendron_aralioides:0.13975,Tetracentron_sinensis:0.13975):0.172319):0.055417,Buxus_sinica:0.367486):0.085153):0.20084,Aquilegia_coerulea:0.653479):0.346521,Amborella_trichopoda:1.0);
	tree tree_438 = [&R] ((((Buxus_sinica:0.545758,(Vitis_vinifera:0.453079,(Tetracentron_sinensis:0.397871,Trochodendron_aralioides:0.397871):0.055208):0.092679):0.057426,Nelumbo_nucifera:0.603184):0.117804,Aquilegia_coerulea:0.720988):0.279012,Amborella_trichopoda:1.0);
	tree tree_439 = [&R] (((Buxus_sinica:0.478567,Aquilegia_coerulea:0.478567):0.036357,((Vitis_vinifera:0.374873,Nelumbo_nucifera:0.374873):0.067625,(Tetracentron_sinensis:0.137427,Trochodendron_aralioides:0.137427):0.305072):0.072426):0.485076,Amborella_trichopoda:1.0);
	tree tree_440 = [&R] ((Buxus_sinica:0.33094,(Aquilegia_coerulea:0.255148,((Vitis_vinifera:0.216617,(Trochodendron_aralioides:0.063,Tetracentron_sinensis:0.063):0.153617):0.022635,Nelumbo_nucifera:0.239251):0.015897):0.075791):0.66906,Amborella_trichopoda:1.0);
	tree tree_441 = [&R] ((Nelumbo_nucifera:0.436842,((((Trochodendron_aralioides:0.0927,Tetracentron_sinensis:0.0927):0.183824,Vitis_vinifera:0.276524):0.057818,Buxus_sinica:0.334342):0.030608,Aquilegia_coerulea:0.36495):0.071893):0.563158,Amborella_trichopoda:1.0);
	tree tree_442 = [&R] ((Nelumbo_nucifera:0.534747,((Vitis_vinifera:0.397886,(Buxus_sinica:0.315427,(Tetracentron_sinensis:0.086669,Trochodendron_aralioides:0.086669):0.228758):0.082459):0.021822,Aquilegia_coerulea:0.419708):0.115039):0.465253,Amborella_trichopoda:1.0);
	tree tree_443 = [&R] ((Nelumbo_nucifera:0.498449,(Vitis_vinifera:0.470412,((Buxus_sinica:0.376275,Aquilegia_coerulea:0.376275):0.052881,(Tetracentron_sinensis:0.166185,Trochodendron_aralioides:0.166185):0.262971):0.041256):0.028036):0.501551,Amborella_trichopoda:1.0);
	tree tree_444 = [&R] ((Nelumbo_nucifera:0.432439,((Vitis_vinifera:0.310501,Buxus_sinica:0.310501):0.058605,((Trochodendron_aralioides:0.12941,Tetracentron_sinensis:0.12941):0.1723,Aquilegia_coerulea:0.301711):0.067395):0.063334):0.567561,Amborella_trichopoda:1.0);
	tree tree_445 = [&R] ((Vitis_vinifera:0.452789,(((Buxus_sinica:0.306366,Nelumbo_nucifera:0.306366):0.018014,(Tetracentron_sinensis:0.119615,Trochodendron_aralioides:0.119615):0.204764):0.071393,Aquilegia_coerulea:0.395772):0.057016):0.547211,Amborella_trichopoda:1.0);
	tree tree_446 = [&R] ((Aquilegia_coerulea:0.514679,(((Buxus_sinica:0.371016,(Trochodendron_aralioides:0.132985,Tetracentron_sinensis:0.132985):0.238031):0.031515,Nelumbo_nucifera:0.402531):0.037037,Vitis_vinifera:0.439567):0.075111):0.485321,Amborella_trichopoda:1.0);
	tree tree_447 = [&R] ((Aquilegia_coerulea:0.595472,((Nelumbo_nucifera:0.458282,Vitis_vinifera:0.458282):0.029952,(Buxus_sinica:0.425562,(Trochodendron_aralioides:0.154894,Tetracentron_sinensis:0.154894):0.270669):0.062671):0.107238):0.404528,Amborella_trichopoda:1.0);
	tree tree_448 = [&R] ((Buxus_sinica:0.529483,(Nelumbo_nucifera:0.335812,((Trochodendron_aralioides:0.08028,Tetracentron_sinensis:0.08028):0.194588,(Aquilegia_coerulea:0.257702,Vitis_vinifera:0.257702):0.017165):0.060945):0.193671):0.470517,Amborella_trichopoda:1.0);
	tree tree_449 = [&R] ((Aquilegia_coerulea:0.597032,(Vitis_vinifera:0.531586,(Nelumbo_nucifera:0.469715,(Buxus_sinica:0.412574,(Trochodendron_aralioides:0.289176,Tetracentron_sinensis:0.289176):0.123397):0.057141):0.061872):0.065445):0.402968,Amborella_trichopoda:1.0);
	tree tree_450 = [&R] ((Buxus_sinica:0.481251,(((Tetracentron_sinensis:0.053428,Trochodendron_aralioides:0.053428):0.237998,Vitis_vinifera:0.291425):0.094791,(Aquilegia_coerulea:0.356411,Nelumbo_nucifera:0.356411):0.029806):0.095035):0.518749,Amborella_trichopoda:1.0);
	tree tree_451 = [&R] (((Buxus_sinica:0.436544,((Vitis_vinifera:0.346753,(Tetracentron_sinensis:0.127456,Trochodendron_aralioides:0.127456):0.219296):0.035028,Aquilegia_coerulea:0.381781):0.054763):0.050668,Nelumbo_nucifera:0.487211):0.512789,Amborella_trichopoda:1.0);
	tree tree_452 = [&R] ((Buxus_sinica:0.503021,((Tetracentron_sinensis:0.102897,Trochodendron_aralioides:0.102897):0.333779,((Aquilegia_coerulea:0.338529,Vitis_vinifera:0.338529):0.080726,Nelumbo_nucifera:0.419255):0.017421):0.066345):0.496979,Amborella_trichopoda:1.0);
	tree tree_453 = [&R] ((Vitis_vinifera:0.535985,((Nelumbo_nucifera:0.37867,((Trochodendron_aralioides:0.152594,Tetracentron_sinensis:0.152594):0.163362,Buxus_sinica:0.315956):0.062714):0.092059,Aquilegia_coerulea:0.47073):0.065256):0.464015,Amborella_trichopoda:1.0);
	tree tree_454 = [&R] ((Vitis_vinifera:0.53179,((Buxus_sinica:0.362894,((Aquilegia_coerulea:0.312831,Tetracentron_sinensis:0.312831):0.011099,Trochodendron_aralioides:0.32393):0.038964):0.046089,Nelumbo_nucifera:0.408984):0.122806):0.46821,Amborella_trichopoda:1.0);
	tree tree_455 = [&R] ((Tetracentron_sinensis:0.40668,(Trochodendron_aralioides:0.355534,(((Buxus_sinica:0.268065,Aquilegia_coerulea:0.268065):0.021008,Vitis_vinifera:0.289073):0.01571,Nelumbo_nucifera:0.304783):0.050751):0.051146):0.59332,Amborella_trichopoda:1.0);
	tree tree_456 = [&R] (((Nelumbo_nucifera:0.524101,(Vitis_vinifera:0.452424,((Tetracentron_sinensis:0.134534,Trochodendron_aralioides:0.134534):0.299689,Buxus_sinica:0.434223):0.018201):0.071677):0.094235,Aquilegia_coerulea:0.618337):0.381663,Amborella_trichopoda:1.0);
	tree tree_457 = [&R] ((Vitis_vinifera:0.510408,(Nelumbo_nucifera:0.393003,((Tetracentron_sinensis:0.109763,Trochodendron_aralioides:0.109763):0.244713,(Aquilegia_coerulea:0.309926,Buxus_sinica:0.309926):0.04455):0.038528):0.117405):0.489592,Amborella_trichopoda:1.0);
	tree tree_458 = [&R] (((Vitis_vinifera:0.465984,Nelumbo_nucifera:0.465984):0.053204,((Aquilegia_coerulea:0.457366,(Tetracentron_sinensis:0.249752,Trochodendron_aralioides:0.249752):0.207614):0.033363,Buxus_sinica:0.490728):0.02846):0.480812,Amborella_trichopoda:1.0);
	tree tree_459 = [&R] ((Buxus_sinica:0.569617,((Tetracentron_sinensis:0.143809,Trochodendron_aralioides:0.143809):0.370992,((Nelumbo_nucifera:0.452446,Vitis_vinifera:0.452446):0.048515,Aquilegia_coerulea:0.500961):0.01384):0.054816):0.430383,Amborella_trichopoda:1.0);
	tree tree_460 = [&R] ((Aquilegia_coerulea:0.50383,((Buxus_sinica:0.347914,((Tetracentron_sinensis:0.140403,Trochodendron_aralioides:0.140403):0.175866,Vitis_vinifera:0.316269):0.031646):0.045534,Nelumbo_nucifera:0.393448):0.110381):0.49617,Amborella_trichopoda:1.0);
	tree tree_461 = [&R] ((Aquilegia_coerulea:0.434656,((Buxus_sinica:0.320669,(Vitis_vinifera:0.292615,(Tetracentron_sinensis:0.08262,Trochodendron_aralioides:0.08262):0.209996):0.028054):0.058518,Nelumbo_nucifera:0.379187):0.055469):0.565344,Amborella_trichopoda:1.0);
	tree tree_462 = [&R] ((Nelumbo_nucifera:0.652229,(((Tetracentron_sinensis:0.527687,Aquilegia_coerulea:0.527687):0.018126,Buxus_sinica:0.545813):0.026243,(Vitis_vinifera:0.485544,Trochodendron_aralioides:0.485544):0.086512):0.080173):0.347771,Amborella_trichopoda:1.0);
	tree tree_463 = [&R] ((Nelumbo_nucifera:0.557785,(Aquilegia_coerulea:0.398749,(((Tetracentron_sinensis:0.108977,Trochodendron_aralioides:0.108977):0.169018,Buxus_sinica:0.277995):0.077116,Vitis_vinifera:0.355111):0.043638):0.159036):0.442215,Amborella_trichopoda:1.0);
	tree tree_464 = [&R] ((Vitis_vinifera:0.496982,((Buxus_sinica:0.201002,(Trochodendron_aralioides:0.065684,Tetracentron_sinensis:0.065684):0.135318):0.046662,(Nelumbo_nucifera:0.227077,Aquilegia_coerulea:0.227077):0.020587):0.249318):0.503018,Amborella_trichopoda:1.0);
	tree tree_465 = [&R] (((Aquilegia_coerulea:0.619151,((Tetracentron_sinensis:0.316637,Trochodendron_aralioides:0.316637):0.21236,Vitis_vinifera:0.528998):0.090153):0.047037,(Nelumbo_nucifera:0.531013,Buxus_sinica:0.531013):0.135175):0.333812,Amborella_trichopoda:1.0);
	tree tree_466 = [&R] ((((Vitis_vinifera:0.491945,Aquilegia_coerulea:0.491945):0.072367,((Trochodendron_aralioides:0.224811,Tetracentron_sinensis:0.224811):0.314432,Buxus_sinica:0.539243):0.025069):0.039164,Nelumbo_nucifera:0.603476):0.396524,Amborella_trichopoda:1.0);
	tree tree_467 = [&R] ((Aquilegia_coerulea:0.503116,(Vitis_vinifera:0.424633,((Trochodendron_aralioides:0.108687,Tetracentron_sinensis:0.108687):0.293166,(Buxus_sinica:0.362589,Nelumbo_nucifera:0.362589):0.039265):0.02278):0.078482):0.496884,Amborella_trichopoda:1.0);
	tree tree_468 = [&R] ((Aquilegia_coerulea:0.520638,((Buxus_sinica:0.370004,((Tetracentron_sinensis:0.103559,Trochodendron_aralioides:0.103559):0.245313,Vitis_vinifera:0.348872):0.021132):0.04074,Nelumbo_nucifera:0.410744):0.109894):0.479362,Amborella_trichopoda:1.0);
	tree tree_469 = [&R] (((Nelumbo_nucifera:0.394198,(Vitis_vinifera:0.349967,(Buxus_sinica:0.343668,(Tetracentron_sinensis:0.154095,Trochodendron_aralioides:0.154095):0.189572):0.006299):0.044231):0.076383,Aquilegia_coerulea:0.470581):0.529419,Amborella_trichopoda:1.0);
	tree tree_470 = [&R] ((Aquilegia_coerulea:0.60024,(Nelumbo_nucifera:0.476143,((Tetracentron_sinensis:0.112194,Trochodendron_aralioides:0.112194):0.28231,(Buxus_sinica:0.386456,Vitis_vinifera:0.386456):0.008049):0.081639):0.124096):0.39976,Amborella_trichopoda:1.0);
	tree tree_471 = [&R] (((Nelumbo_nucifera:0.437279,Aquilegia_coerulea:0.437279):0.025789,((Tetracentron_sinensis:0.126627,Trochodendron_aralioides:0.126627):0.299601,(Vitis_vinifera:0.400114,Buxus_sinica:0.400114):0.026114):0.03684):0.536932,Amborella_trichopoda:1.0);
	tree tree_472 = [&R] ((Vitis_vinifera:0.452634,((Buxus_sinica:0.342496,(Trochodendron_aralioides:0.088562,Tetracentron_sinensis:0.088562):0.253934):0.036953,(Aquilegia_coerulea:0.356405,Nelumbo_nucifera:0.356405):0.023044):0.073185):0.547366,Amborella_trichopoda:1.0);
	tree tree_473 = [&R] ((Nelumbo_nucifera:0.416482,(((Tetracentron_sinensis:0.09,Trochodendron_aralioides:0.09):0.215031,(Buxus_sinica:0.297164,Vitis_vinifera:0.297164):0.007867):0.046935,Aquilegia_coerulea:0.351966):0.064517):0.583518,Amborella_trichopoda:1.0);
	tree tree_474 = [&R] ((Aquilegia_coerulea:0.543761,(((Tetracentron_sinensis:0.111799,Trochodendron_aralioides:0.111799):0.301226,(Vitis_vinifera:0.398164,Buxus_sinica:0.398164):0.014861):0.059188,Nelumbo_nucifera:0.472213):0.071548):0.456239,Amborella_trichopoda:1.0);
	tree tree_475 = [&R] (((Nelumbo_nucifera:0.426205,(Buxus_sinica:0.348454,(Vitis_vinifera:0.3233,(Trochodendron_aralioides:0.067291,Tetracentron_sinensis:0.067291):0.256009):0.025154):0.077751):0.02865,Aquilegia_coerulea:0.454855):0.545145,Amborella_trichopoda:1.0);
	tree tree_476 = [&R] ((Aquilegia_coerulea:0.51003,(((Trochodendron_aralioides:0.116986,Tetracentron_sinensis:0.116986):0.283135,Buxus_sinica:0.400121):0.03611,(Vitis_vinifera:0.415458,Nelumbo_nucifera:0.415458):0.020774):0.073799):0.48997,Amborella_trichopoda:1.0);
	tree tree_477 = [&R] ((Aquilegia_coerulea:0.591368,(Nelumbo_nucifera:0.500901,(Vitis_vinifera:0.486068,(Buxus_sinica:0.455761,(Tetracentron_sinensis:0.334303,Trochodendron_aralioides:0.334303):0.121458):0.030307):0.014833):0.090467):0.408632,Amborella_trichopoda:1.0);
	tree tree_478 = [&R] ((((Nelumbo_nucifera:0.466594,Vitis_vinifera:0.466594):0.05413,(Buxus_sinica:0.475584,(Trochodendron_aralioides:0.172964,Tetracentron_sinensis:0.172964):0.30262):0.04514):0.084277,Aquilegia_coerulea:0.605001):0.394999,Amborella_trichopoda:1.0);
	tree tree_479 = [&R] ((Aquilegia_coerulea:0.475581,((Nelumbo_nucifera:0.295656,Vitis_vinifera:0.295656):0.034907,(Buxus_sinica:0.295279,(Trochodendron_aralioides:0.147619,Tetracentron_sinensis:0.147619):0.147659):0.035284):0.145018):0.524419,Amborella_trichopoda:1.0);
	tree tree_480 = [&R] ((Aquilegia_coerulea:0.543571,((Vitis_vinifera:0.464543,(Buxus_sinica:0.418843,(Trochodendron_aralioides:0.142019,Tetracentron_sinensis:0.142019):0.276823):0.045701):0.029168,Nelumbo_nucifera:0.493711):0.04986):0.456429,Amborella_trichopoda:1.0);
	tree tree_481 = [&R] (((Vitis_vinifera:0.49826,((Trochodendron_aralioides:0.2643,Tetracentron_sinensis:0.2643):0.212899,(Aquilegia_coerulea:0.438422,Nelumbo_nucifera:0.438422):0.038777):0.021061):0.044662,Buxus_sinica:0.542922):0.457078,Amborella_trichopoda:1.0);
	tree tree_482 = [&R] ((Aquilegia_coerulea:0.435202,(((Trochodendron_aralioides:0.100719,Tetracentron_sinensis:0.100719):0.223271,(Vitis_vinifera:0.30547,Buxus_sinica:0.30547):0.01852):0.041295,Nelumbo_nucifera:0.365284):0.069917):0.564798,Amborella_trichopoda:1.0);
	tree tree_483 = [&R] ((Nelumbo_nucifera:0.528024,((Aquilegia_coerulea:0.422423,Buxus_sinica:0.422423):0.025479,(Vitis_vinifera:0.433901,(Trochodendron_aralioides:0.164459,Tetracentron_sinensis:0.164459):0.269442):0.014001):0.080122):0.471976,Amborella_trichopoda:1.0);
	tree tree_484 = [&R] ((Aquilegia_coerulea:0.456409,((Buxus_sinica:0.360376,(Nelumbo_nucifera:0.330507,(Tetracentron_sinensis:0.076945,Trochodendron_aralioides:0.076945):0.253562):0.029869):0.040777,Vitis_vinifera:0.401154):0.055256):0.543591,Amborella_trichopoda:1.0);
	tree tree_485 = [&R] ((Nelumbo_nucifera:0.44122,(Aquilegia_coerulea:0.379275,((Tetracentron_sinensis:0.096505,Trochodendron_aralioides:0.096505):0.265431,(Buxus_sinica:0.323999,Vitis_vinifera:0.323999):0.037937):0.017339):0.061945):0.55878,Amborella_trichopoda:1.0);
	tree tree_486 = [&R] ((Nelumbo_nucifera:0.424393,(((Tetracentron_sinensis:0.097759,Trochodendron_aralioides:0.097759):0.230876,(Vitis_vinifera:0.313309,Buxus_sinica:0.313309):0.015326):0.04832,Aquilegia_coerulea:0.376956):0.047437):0.575607,Amborella_trichopoda:1.0);
	tree tree_487 = [&R] ((((Trochodendron_aralioides:0.299094,Tetracentron_sinensis:0.299094):0.077487,(Nelumbo_nucifera:0.361537,(Buxus_sinica:0.336708,Vitis_vinifera:0.336708):0.02483):0.015044):0.127223,Aquilegia_coerulea:0.503804):0.496196,Amborella_trichopoda:1.0);
	tree tree_488 = [&R] ((Buxus_sinica:0.354407,(((Tetracentron_sinensis:0.107234,Trochodendron_aralioides:0.107234):0.175289,(Vitis_vinifera:0.253854,Aquilegia_coerulea:0.253854):0.028669):0.014809,Nelumbo_nucifera:0.297332):0.057075):0.645593,Amborella_trichopoda:1.0);
	tree tree_489 = [&R] ((Aquilegia_coerulea:0.597773,(((Tetracentron_sinensis:0.12853,Trochodendron_aralioides:0.12853):0.372195,(Vitis_vinifera:0.46534,Buxus_sinica:0.46534):0.035385):0.027258,Nelumbo_nucifera:0.527983):0.069789):0.402227,Amborella_trichopoda:1.0);
	tree tree_490 = [&R] (((Nelumbo_nucifera:0.434778,((Buxus_sinica:0.353114,Vitis_vinifera:0.353114):0.029047,(Trochodendron_aralioides:0.152097,Tetracentron_sinensis:0.152097):0.230064):0.052616):0.078973,Aquilegia_coerulea:0.513751):0.486249,Amborella_trichopoda:1.0);
	tree tree_491 = [&R] ((Buxus_sinica:0.590873,(((Nelumbo_nucifera:0.392998,Vitis_vinifera:0.392998):0.023042,(Trochodendron_aralioides:0.109195,Tetracentron_sinensis:0.109195):0.306846):0.033229,Aquilegia_coerulea:0.449269):0.141604):0.409127,Amborella_trichopoda:1.0);
	tree tree_492 = [&R] ((Nelumbo_nucifera:0.516782,((Buxus_sinica:0.444406,((Tetracentron_sinensis:0.129849,Trochodendron_aralioides:0.129849):0.280785,Vitis_vinifera:0.410634):0.033772):0.041161,Aquilegia_coerulea:0.485567):0.031215):0.483218,Amborella_trichopoda:1.0);
	tree tree_493 = [&R] (((Nelumbo_nucifera:0.491153,(Vitis_vinifera:0.464492,((Tetracentron_sinensis:0.261422,Trochodendron_aralioides:0.261422):0.186247,Buxus_sinica:0.447669):0.016822):0.026661):0.081426,Aquilegia_coerulea:0.572579):0.427421,Amborella_trichopoda:1.0);
	tree tree_494 = [&R] ((Nelumbo_nucifera:0.438516,((Vitis_vinifera:0.372888,(Buxus_sinica:0.318497,(Trochodendron_aralioides:0.101124,Tetracentron_sinensis:0.101124):0.217373):0.054391):0.039577,Aquilegia_coerulea:0.412465):0.02605):0.561484,Amborella_trichopoda:1.0);
	tree tree_495 = [&R] ((Aquilegia_coerulea:0.537647,(((Vitis_vinifera:0.428434,(Trochodendron_aralioides:0.178247,Tetracentron_sinensis:0.178247):0.250188):0.024315,Buxus_sinica:0.452749):0.027399,Nelumbo_nucifera:0.480148):0.057499):0.462353,Amborella_trichopoda:1.0);
	tree tree_496 = [&R] ((Aquilegia_coerulea:0.636618,(Nelumbo_nucifera:0.558977,((Buxus_sinica:0.421359,(Tetracentron_sinensis:0.284586,Trochodendron_aralioides:0.284586):0.136773):0.092534,Vitis_vinifera:0.513893):0.045083):0.077641):0.363382,Amborella_trichopoda:1.0);
	tree tree_497 = [&R] (((((Tetracentron_sinensis:0.087097,Trochodendron_aralioides:0.087097):0.234885,(Buxus_sinica:0.295361,Vitis_vinifera:0.295361):0.026621):0.043855,Nelumbo_nucifera:0.365837):0.119698,Aquilegia_coerulea:0.485536):0.514464,Amborella_trichopoda:1.0);
	tree tree_498 = [&R] ((Nelumbo_nucifera:0.488208,(((Aquilegia_coerulea:0.392805,Vitis_vinifera:0.392805):0.038944,(Tetracentron_sinensis:0.342148,Trochodendron_aralioides:0.342148):0.089601):0.016198,Buxus_sinica:0.447946):0.040262):0.511792,Amborella_trichopoda:1.0);
	tree tree_499 = [&R] (((Aquilegia_coerulea:0.433179,Nelumbo_nucifera:0.433179):0.034512,((Buxus_sinica:0.38906,(Trochodendron_aralioides:0.097687,Tetracentron_sinensis:0.097687):0.291373):0.038928,Vitis_vinifera:0.427988):0.039703):0.532309,Amborella_trichopoda:1.0);
	tree tree_500 = [&R] ((Nelumbo_nucifera:0.511658,((Buxus_sinica:0.43181,((Tetracentron_sinensis:0.280522,Trochodendron_aralioides:0.280522):0.135396,Vitis_vinifera:0.415918):0.015892):0.050247,Aquilegia_coerulea:0.482058):0.0296):0.488342,Amborella_trichopoda:1.0);
	tree tree_501 = [&R] ((Aquilegia_coerulea:0.598171,(Nelumbo_nucifera:0.498202,((Trochodendron_aralioides:0.152185,Tetracentron_sinensis:0.152185):0.290913,(Buxus_sinica:0.416778,Vitis_vinifera:0.416778):0.02632):0.055104):0.099969):0.401829,Amborella_trichopoda:1.0);
	tree tree_502 = [&R] ((Aquilegia_coerulea:0.481998,(Nelumbo_nucifera:0.383494,(Buxus_sinica:0.357193,((Tetracentron_sinensis:0.111131,Trochodendron_aralioides:0.111131):0.224756,Vitis_vinifera:0.335887):0.021305):0.026301):0.098505):0.518002,Amborella_trichopoda:1.0);
	tree tree_503 = [&R] ((Aquilegia_coerulea:0.524886,(Nelumbo_nucifera:0.426052,(((Tetracentron_sinensis:0.112939,Trochodendron_aralioides:0.112939):0.245409,Buxus_sinica:0.358348):0.029757,Vitis_vinifera:0.388105):0.037946):0.098834):0.475114,Amborella_trichopoda:1.0);
	tree tree_504 = [&R] ((Buxus_sinica:0.444095,((Aquilegia_coerulea:0.334639,(Vitis_vinifera:0.298397,Nelumbo_nucifera:0.298397):0.036241):0.03071,(Trochodendron_aralioides:0.075426,Tetracentron_sinensis:0.075426):0.289922):0.078746):0.555905,Amborella_trichopoda:1.0);
	tree tree_505 = [&R] ((((((Tetracentron_sinensis:0.116329,Trochodendron_aralioides:0.116329):0.192388,Buxus_sinica:0.308717):0.044357,Nelumbo_nucifera:0.353074):0.06545,Vitis_vinifera:0.418524):0.134114,Aquilegia_coerulea:0.552638):0.447362,Amborella_trichopoda:1.0);
	tree tree_506 = [&R] ((Aquilegia_coerulea:0.589369,((Vitis_vinifera:0.487733,(Buxus_sinica:0.464758,(Tetracentron_sinensis:0.412286,Trochodendron_aralioides:0.412286):0.052472):0.022976):0.025057,Nelumbo_nucifera:0.512791):0.076578):0.410631,Amborella_trichopoda:1.0);
	tree tree_507 = [&R] ((Aquilegia_coerulea:0.536531,(((Buxus_sinica:0.433292,(Trochodendron_aralioides:0.126531,Tetracentron_sinensis:0.126531):0.306761):0.030858,Nelumbo_nucifera:0.46415):0.027785,Vitis_vinifera:0.491935):0.044596):0.463469,Amborella_trichopoda:1.0);
	tree tree_508 = [&R] (((Tetracentron_sinensis:0.181411,Trochodendron_aralioides:0.181411):0.194998,(((Aquilegia_coerulea:0.270661,Nelumbo_nucifera:0.270661):0.050504,Buxus_sinica:0.321164):0.026248,Vitis_vinifera:0.347412):0.028997):0.623591,Amborella_trichopoda:1.0);
	tree tree_509 = [&R] ((Aquilegia_coerulea:0.628174,(Nelumbo_nucifera:0.551641,((Tetracentron_sinensis:0.444262,Trochodendron_aralioides:0.444262):0.082033,(Buxus_sinica:0.48155,Vitis_vinifera:0.48155):0.044745):0.025346):0.076534):0.371826,Amborella_trichopoda:1.0);
	tree tree_510 = [&R] (((((Vitis_vinifera:0.382036,Buxus_sinica:0.382036):0.038007,(Trochodendron_aralioides:0.116443,Tetracentron_sinensis:0.116443):0.3036):0.057465,Nelumbo_nucifera:0.477508):0.077292,Aquilegia_coerulea:0.5548):0.4452,Amborella_trichopoda:1.0);
	tree tree_511 = [&R] ((((Nelumbo_nucifera:0.385163,Buxus_sinica:0.385163):0.03945,((Trochodendron_aralioides:0.174079,Tetracentron_sinensis:0.174079):0.219379,Vitis_vinifera:0.393458):0.031155):0.068654,Aquilegia_coerulea:0.493267):0.506733,Amborella_trichopoda:1.0);
	tree tree_512 = [&R] (((Vitis_vinifera:0.413685,((Tetracentron_sinensis:0.106654,Trochodendron_aralioides:0.106654):0.25773,(Buxus_sinica:0.335706,Nelumbo_nucifera:0.335706):0.028678):0.049301):0.180869,Aquilegia_coerulea:0.594554):0.405446,Amborella_trichopoda:1.0);
	tree tree_513 = [&R] ((Aquilegia_coerulea:0.472091,((Vitis_vinifera:0.319826,(Tetracentron_sinensis:0.07809,Trochodendron_aralioides:0.07809):0.241736):0.040329,(Buxus_sinica:0.337643,Nelumbo_nucifera:0.337643):0.022512):0.111936):0.527909,Amborella_trichopoda:1.0);
	tree tree_514 = [&R] ((((Vitis_vinifera:0.343439,((Trochodendron_aralioides:0.114142,Tetracentron_sinensis:0.114142):0.215833,Buxus_sinica:0.329975):0.013463):0.021872,Nelumbo_nucifera:0.365311):0.076407,Aquilegia_coerulea:0.441718):0.558282,Amborella_trichopoda:1.0);
	tree tree_515 = [&R] ((Aquilegia_coerulea:0.570927,((Nelumbo_nucifera:0.421599,Vitis_vinifera:0.421599):0.058539,((Trochodendron_aralioides:0.159472,Tetracentron_sinensis:0.159472):0.280251,Buxus_sinica:0.439724):0.040414):0.090789):0.429073,Amborella_trichopoda:1.0);
	tree tree_516 = [&R] ((Nelumbo_nucifera:0.586791,((Vitis_vinifera:0.504274,(Buxus_sinica:0.479468,(Tetracentron_sinensis:0.260831,Trochodendron_aralioides:0.260831):0.218637):0.024805):0.034991,Aquilegia_coerulea:0.539265):0.047527):0.413209,Amborella_trichopoda:1.0);
	tree tree_517 = [&R] ((Aquilegia_coerulea:0.490143,((((Trochodendron_aralioides:0.243296,Tetracentron_sinensis:0.243296):0.108293,Vitis_vinifera:0.351589):0.029371,Buxus_sinica:0.380961):0.034549,Nelumbo_nucifera:0.41551):0.074634):0.509857,Amborella_trichopoda:1.0);
	tree tree_518 = [&R] ((Vitis_vinifera:0.484072,(((Trochodendron_aralioides:0.224277,Tetracentron_sinensis:0.224277):0.079972,(Buxus_sinica:0.286392,Aquilegia_coerulea:0.286392):0.017858):0.038602,Nelumbo_nucifera:0.342852):0.14122):0.515928,Amborella_trichopoda:1.0);
	tree tree_519 = [&R] ((Aquilegia_coerulea:0.52908,(Nelumbo_nucifera:0.480135,(Vitis_vinifera:0.441484,(Buxus_sinica:0.419316,(Trochodendron_aralioides:0.161566,Tetracentron_sinensis:0.161566):0.25775):0.022168):0.038651):0.048945):0.47092,Amborella_trichopoda:1.0);
	tree tree_520 = [&R] ((Aquilegia_coerulea:0.600693,(Nelumbo_nucifera:0.521818,(Vitis_vinifera:0.485166,((Trochodendron_aralioides:0.324344,Tetracentron_sinensis:0.324344):0.147315,Buxus_sinica:0.47166):0.013506):0.036652):0.078875):0.399307,Amborella_trichopoda:1.0);
	tree tree_521 = [&R] (((((Aquilegia_coerulea:0.392139,Buxus_sinica:0.392139):0.03159,Vitis_vinifera:0.423729):0.022061,(Tetracentron_sinensis:0.188023,Trochodendron_aralioides:0.188023):0.257768):0.045649,Nelumbo_nucifera:0.491439):0.508561,Amborella_trichopoda:1.0);
	tree tree_522 = [&R] (((Nelumbo_nucifera:0.340867,((Vitis_vinifera:0.266818,Buxus_sinica:0.266818):0.016312,(Trochodendron_aralioides:0.176913,Tetracentron_sinensis:0.176913):0.106217):0.057737):0.125675,Aquilegia_coerulea:0.466542):0.533458,Amborella_trichopoda:1.0);
	tree tree_523 = [&R] ((Aquilegia_coerulea:0.488538,((Buxus_sinica:0.379846,((Trochodendron_aralioides:0.12939,Tetracentron_sinensis:0.12939):0.218644,Vitis_vinifera:0.348035):0.031811):0.066486,Nelumbo_nucifera:0.446331):0.042207):0.511462,Amborella_trichopoda:1.0);
	tree tree_524 = [&R] ((Buxus_sinica:0.452471,((Nelumbo_nucifera:0.359797,(Vitis_vinifera:0.33814,Aquilegia_coerulea:0.33814):0.021657):0.019664,(Tetracentron_sinensis:0.099663,Trochodendron_aralioides:0.099663):0.279798):0.073009):0.547529,Amborella_trichopoda:1.0);
	tree tree_525 = [&R] ((Aquilegia_coerulea:0.522284,((Buxus_sinica:0.363821,(Vitis_vinifera:0.341231,(Trochodendron_aralioides:0.104174,Tetracentron_sinensis:0.104174):0.237057):0.02259):0.090792,Nelumbo_nucifera:0.454613):0.067671):0.477716,Amborella_trichopoda:1.0);
	tree tree_526 = [&R] ((Nelumbo_nucifera:0.416602,(((Trochodendron_aralioides:0.13296,Tetracentron_sinensis:0.13296):0.194252,(Aquilegia_coerulea:0.283293,Vitis_vinifera:0.283293):0.043919):0.028169,Buxus_sinica:0.355381):0.061221):0.583398,Amborella_trichopoda:1.0);
	tree tree_527 = [&R] ((Aquilegia_coerulea:0.483304,(Nelumbo_nucifera:0.394707,((Tetracentron_sinensis:0.091767,Trochodendron_aralioides:0.091767):0.235021,(Buxus_sinica:0.303158,Vitis_vinifera:0.303158):0.02363):0.067919):0.088597):0.516696,Amborella_trichopoda:1.0);
	tree tree_528 = [&R] ((Aquilegia_coerulea:0.539848,(Nelumbo_nucifera:0.44912,(Buxus_sinica:0.371607,((Trochodendron_aralioides:0.165675,Tetracentron_sinensis:0.165675):0.180446,Vitis_vinifera:0.346121):0.025485):0.077513):0.090728):0.460152,Amborella_trichopoda:1.0);
	tree tree_529 = [&R] (((Nelumbo_nucifera:0.406056,(Buxus_sinica:0.370797,(Vitis_vinifera:0.342288,(Tetracentron_sinensis:0.238119,Trochodendron_aralioides:0.238119):0.104169):0.028509):0.035259):0.118554,Aquilegia_coerulea:0.52461):0.47539,Amborella_trichopoda:1.0);
	tree tree_530 = [&R] ((Vitis_vinifera:0.416913,((Aquilegia_coerulea:0.317309,Nelumbo_nucifera:0.317309):0.040369,((Tetracentron_sinensis:0.092405,Trochodendron_aralioides:0.092405):0.247041,Buxus_sinica:0.339446):0.018232):0.059236):0.583087,Amborella_trichopoda:1.0);
	tree tree_531 = [&R] ((Nelumbo_nucifera:0.406506,((Vitis_vinifera:0.275737,(Tetracentron_sinensis:0.082809,Trochodendron_aralioides:0.082809):0.192928):0.056357,(Buxus_sinica:0.311627,Aquilegia_coerulea:0.311627):0.020467):0.074411):0.593494,Amborella_trichopoda:1.0);
	tree tree_532 = [&R] ((Nelumbo_nucifera:0.625183,(Aquilegia_coerulea:0.595159,(Vitis_vinifera:0.548863,(Buxus_sinica:0.531549,(Tetracentron_sinensis:0.114199,Trochodendron_aralioides:0.114199):0.41735):0.017315):0.046296):0.030024):0.374817,Amborella_trichopoda:1.0);
	tree tree_533 = [&R] ((Aquilegia_coerulea:0.452253,((Buxus_sinica:0.349928,(Vitis_vinifera:0.325771,(Tetracentron_sinensis:0.104815,Trochodendron_aralioides:0.104815):0.220956):0.024157):0.046566,Nelumbo_nucifera:0.396494):0.055759):0.547747,Amborella_trichopoda:1.0);
	tree tree_534 = [&R] (((Nelumbo_nucifera:0.529893,(Buxus_sinica:0.503536,(Vitis_vinifera:0.474618,(Tetracentron_sinensis:0.131332,Trochodendron_aralioides:0.131332):0.343285):0.028918):0.026358):0.040735,Aquilegia_coerulea:0.570628):0.429372,Amborella_trichopoda:1.0);
	tree tree_535 = [&R] (((Nelumbo_nucifera:0.418292,((Trochodendron_aralioides:0.194322,Tetracentron_sinensis:0.194322):0.178989,(Buxus_sinica:0.363661,Vitis_vinifera:0.363661):0.00965):0.044982):0.092217,Aquilegia_coerulea:0.51051):0.48949,Amborella_trichopoda:1.0);
	tree tree_536 = [&R] (((Vitis_vinifera:0.552394,((Buxus_sinica:0.467463,(Tetracentron_sinensis:0.132589,Trochodendron_aralioides:0.132589):0.334874):0.039669,Nelumbo_nucifera:0.507132):0.045262):0.087168,Aquilegia_coerulea:0.639562):0.360438,Amborella_trichopoda:1.0);
	tree tree_537 = [&R] ((((Aquilegia_coerulea:0.404728,Nelumbo_nucifera:0.404728):0.017423,(Vitis_vinifera:0.37773,(Tetracentron_sinensis:0.11142,Trochodendron_aralioides:0.11142):0.26631):0.044421):0.032451,Buxus_sinica:0.454602):0.545398,Amborella_trichopoda:1.0);
	tree tree_538 = [&R] ((Aquilegia_coerulea:0.540756,((Buxus_sinica:0.401557,((Tetracentron_sinensis:0.099621,Trochodendron_aralioides:0.099621):0.23927,Vitis_vinifera:0.338892):0.062666):0.065442,Nelumbo_nucifera:0.467):0.073756):0.459244,Amborella_trichopoda:1.0);
	tree tree_539 = [&R] ((Aquilegia_coerulea:0.537274,(Buxus_sinica:0.446543,((Vitis_vinifera:0.389008,Nelumbo_nucifera:0.389008):0.01451,(Trochodendron_aralioides:0.168562,Tetracentron_sinensis:0.168562):0.234956):0.043025):0.090731):0.462726,Amborella_trichopoda:1.0);
	tree tree_540 = [&R] (((((Tetracentron_sinensis:0.155148,Trochodendron_aralioides:0.155148):0.242948,Buxus_sinica:0.398096):0.021526,(Aquilegia_coerulea:0.37939,Nelumbo_nucifera:0.37939):0.040232):0.096407,Vitis_vinifera:0.516029):0.483971,Amborella_trichopoda:1.0);
	tree tree_541 = [&R] ((Nelumbo_nucifera:0.54574,((Buxus_sinica:0.419281,(Trochodendron_aralioides:0.146039,Tetracentron_sinensis:0.146039):0.273242):0.077401,(Aquilegia_coerulea:0.437323,Vitis_vinifera:0.437323):0.059359):0.049058):0.45426,Amborella_trichopoda:1.0);
	tree tree_542 = [&R] (((Nelumbo_nucifera:0.43577,(Buxus_sinica:0.354266,((Tetracentron_sinensis:0.097016,Trochodendron_aralioides:0.097016):0.239019,Vitis_vinifera:0.336035):0.018231):0.081504):0.119426,Aquilegia_coerulea:0.555196):0.444804,Amborella_trichopoda:1.0);
	tree tree_543 = [&R] ((Aquilegia_coerulea:0.570248,(((Tetracentron_sinensis:0.108103,Trochodendron_aralioides:0.108103):0.366244,Buxus_sinica:0.474347):0.01688,(Vitis_vinifera:0.438725,Nelumbo_nucifera:0.438725):0.052502):0.079021):0.429752,Amborella_trichopoda:1.0);
	tree tree_544 = [&R] ((Aquilegia_coerulea:0.539417,((Buxus_sinica:0.426997,(Vitis_vinifera:0.405415,(Trochodendron_aralioides:0.135725,Tetracentron_sinensis:0.135725):0.26969):0.021582):0.040752,Nelumbo_nucifera:0.467749):0.071667):0.460583,Amborella_trichopoda:1.0);
	tree tree_545 = [&R] ((Aquilegia_coerulea:0.584045,((Nelumbo_nucifera:0.471491,(Buxus_sinica:0.421798,Vitis_vinifera:0.421798):0.049692):0.034133,(Tetracentron_sinensis:0.343786,Trochodendron_aralioides:0.343786):0.161838):0.078422):0.415955,Amborella_trichopoda:1.0);
	tree tree_546 = [&R] ((Nelumbo_nucifera:0.371797,(((Vitis_vinifera:0.223189,Buxus_sinica:0.223189):0.034784,(Tetracentron_sinensis:0.031104,Trochodendron_aralioides:0.031104):0.22687):0.030821,Aquilegia_coerulea:0.288795):0.083002):0.628203,Amborella_trichopoda:1.0);
	tree tree_547 = [&R] ((Nelumbo_nucifera:0.423887,((Trochodendron_aralioides:0.110696,Tetracentron_sinensis:0.110696):0.247444,((Aquilegia_coerulea:0.308104,Vitis_vinifera:0.308104):0.029887,Buxus_sinica:0.337992):0.020148):0.065747):0.576113,Amborella_trichopoda:1.0);
	tree tree_548 = [&R] ((Aquilegia_coerulea:0.42169,((Buxus_sinica:0.367304,(Tetracentron_sinensis:0.118179,Trochodendron_aralioides:0.118179):0.249126):0.011026,(Nelumbo_nucifera:0.353622,Vitis_vinifera:0.353622):0.024708):0.04336):0.57831,Amborella_trichopoda:1.0);
	tree tree_549 = [&R] ((Nelumbo_nucifera:0.570404,(((Buxus_sinica:0.470575,(Tetracentron_sinensis:0.209886,Trochodendron_aralioides:0.209886):0.260689):0.018458,Vitis_vinifera:0.489033):0.036538,Aquilegia_coerulea:0.525572):0.044832):0.429596,Amborella_trichopoda:1.0);
	tree tree_550 = [&R] ((Aquilegia_coerulea:0.456453,(((Trochodendron_aralioides:0.135219,Tetracentron_sinensis:0.135219):0.163095,(Vitis_vinifera:0.284605,Buxus_sinica:0.284605):0.013709):0.034479,Nelumbo_nucifera:0.332793):0.12366):0.543547,Amborella_trichopoda:1.0);
	tree tree_551 = [&R] ((((Nelumbo_nucifera:0.530618,(Vitis_vinifera:0.500309,(Trochodendron_aralioides:0.131589,Tetracentron_sinensis:0.131589):0.368721):0.030308):0.016828,Buxus_sinica:0.547446):0.094631,Aquilegia_coerulea:0.642077):0.357923,Amborella_trichopoda:1.0);
	tree tree_552 = [&R] (((Aquilegia_coerulea:0.518087,((Buxus_sinica:0.442478,Vitis_vinifera:0.442478):0.030654,(Tetracentron_sinensis:0.133935,Trochodendron_aralioides:0.133935):0.339197):0.044955):0.026192,Nelumbo_nucifera:0.544278):0.455722,Amborella_trichopoda:1.0);
	tree tree_553 = [&R] (((Buxus_sinica:0.408067,Aquilegia_coerulea:0.408067):0.049063,(Nelumbo_nucifera:0.380583,((Trochodendron_aralioides:0.12937,Tetracentron_sinensis:0.12937):0.20844,Vitis_vinifera:0.33781):0.042773):0.076548):0.542869,Amborella_trichopoda:1.0);
	tree tree_554 = [&R] ((Vitis_vinifera:0.45226,((Nelumbo_nucifera:0.335436,(Buxus_sinica:0.308058,(Tetracentron_sinensis:0.189808,Trochodendron_aralioides:0.189808):0.11825):0.027378):0.066714,Aquilegia_coerulea:0.40215):0.05011):0.54774,Amborella_trichopoda:1.0);
	tree tree_555 = [&R] (((((Tetracentron_sinensis:0.269915,Trochodendron_aralioides:0.269915):0.198418,(Vitis_vinifera:0.423452,Buxus_sinica:0.423452):0.04488):0.009211,Nelumbo_nucifera:0.477543):0.062727,Aquilegia_coerulea:0.54027):0.45973,Amborella_trichopoda:1.0);
	tree tree_556 = [&R] ((Nelumbo_nucifera:0.484099,(Aquilegia_coerulea:0.444624,((Trochodendron_aralioides:0.153755,Tetracentron_sinensis:0.153755):0.226685,(Vitis_vinifera:0.354795,Buxus_sinica:0.354795):0.025645):0.064184):0.039475):0.515901,Amborella_trichopoda:1.0);
	tree tree_557 = [&R] ((Aquilegia_coerulea:0.553956,((Vitis_vinifera:0.396376,Nelumbo_nucifera:0.396376):0.050167,(Buxus_sinica:0.412238,(Trochodendron_aralioides:0.176011,Tetracentron_sinensis:0.176011):0.236227):0.034306):0.107413):0.446044,Amborella_trichopoda:1.0);
	tree tree_558 = [&R] ((Aquilegia_coerulea:0.415619,((Buxus_sinica:0.336536,(Vitis_vinifera:0.306692,(Trochodendron_aralioides:0.080029,Tetracentron_sinensis:0.080029):0.226663):0.029844):0.043078,Nelumbo_nucifera:0.379614):0.036005):0.584381,Amborella_trichopoda:1.0);
	tree tree_559 = [&R] ((Aquilegia_coerulea:0.526597,(((Tetracentron_sinensis:0.299723,Trochodendron_aralioides:0.299723):0.07916,(Vitis_vinifera:0.355689,Buxus_sinica:0.355689):0.023194):0.060317,Nelumbo_nucifera:0.4392):0.087398):0.473403,Amborella_trichopoda:1.0);
	tree tree_560 = [&R] ((Aquilegia_coerulea:0.474713,((((Tetracentron_sinensis:0.11169,Trochodendron_aralioides:0.11169):0.202142,Vitis_vinifera:0.313833):0.018587,Nelumbo_nucifera:0.332419):0.048651,Buxus_sinica:0.38107):0.093643):0.525287,Amborella_trichopoda:1.0);
	tree tree_561 = [&R] ((((Buxus_sinica:0.351459,(Vitis_vinifera:0.328671,(Trochodendron_aralioides:0.099602,Tetracentron_sinensis:0.099602):0.229068):0.022789):0.031075,Nelumbo_nucifera:0.382534):0.133603,Aquilegia_coerulea:0.516137):0.483863,Amborella_trichopoda:1.0);
	tree tree_562 = [&R] ((((Tetracentron_sinensis:0.198367,Trochodendron_aralioides:0.198367):0.270258,(Vitis_vinifera:0.424564,Nelumbo_nucifera:0.424564):0.044061):0.043366,(Aquilegia_coerulea:0.450427,Buxus_sinica:0.450427):0.061565):0.488008,Amborella_trichopoda:1.0);
	tree tree_563 = [&R] (((Nelumbo_nucifera:0.46777,(Buxus_sinica:0.427058,((Trochodendron_aralioides:0.148672,Tetracentron_sinensis:0.148672):0.253798,Vitis_vinifera:0.402469):0.024589):0.040711):0.074362,Aquilegia_coerulea:0.542132):0.457868,Amborella_trichopoda:1.0);
	tree tree_564 = [&R] ((Nelumbo_nucifera:0.480625,(((Tetracentron_sinensis:0.313573,Trochodendron_aralioides:0.313573):0.110134,(Buxus_sinica:0.379092,Vitis_vinifera:0.379092):0.044615):0.02729,Aquilegia_coerulea:0.450997):0.029629):0.519375,Amborella_trichopoda:1.0);
	tree tree_565 = [&R] ((((Buxus_sinica:0.333875,((Tetracentron_sinensis:0.126302,Trochodendron_aralioides:0.126302):0.181283,Vitis_vinifera:0.307586):0.02629):0.048074,Nelumbo_nucifera:0.38195):0.172697,Aquilegia_coerulea:0.554646):0.445354,Amborella_trichopoda:1.0);
	tree tree_566 = [&R] ((Aquilegia_coerulea:0.576063,((Vitis_vinifera:0.471932,((Trochodendron_aralioides:0.186846,Tetracentron_sinensis:0.186846):0.255876,Buxus_sinica:0.442722):0.02921):0.031662,Nelumbo_nucifera:0.503594):0.072469):0.423937,Amborella_trichopoda:1.0);
	tree tree_567 = [&R] ((Nelumbo_nucifera:0.529142,(Aquilegia_coerulea:0.489533,(Vitis_vinifera:0.388465,((Tetracentron_sinensis:0.180843,Trochodendron_aralioides:0.180843):0.165304,Buxus_sinica:0.346147):0.042318):0.101067):0.03961):0.470858,Amborella_trichopoda:1.0);
	tree tree_568 = [&R] ((Aquilegia_coerulea:0.596443,((Buxus_sinica:0.518885,(Vitis_vinifera:0.500305,(Tetracentron_sinensis:0.297551,Trochodendron_aralioides:0.297551):0.202754):0.01858):0.038021,Nelumbo_nucifera:0.556905):0.039537):0.403557,Amborella_trichopoda:1.0);
	tree tree_569 = [&R] (((Aquilegia_coerulea:0.491569,Nelumbo_nucifera:0.491569):0.036653,(Vitis_vinifera:0.506145,((Trochodendron_aralioides:0.198211,Tetracentron_sinensis:0.198211):0.253319,Buxus_sinica:0.45153):0.054614):0.022077):0.471779,Amborella_trichopoda:1.0);
	tree tree_570 = [&R] ((Aquilegia_coerulea:0.545742,((Buxus_sinica:0.466941,(Vitis_vinifera:0.415519,(Tetracentron_sinensis:0.132796,Trochodendron_aralioides:0.132796):0.282724):0.051422):0.008545,Nelumbo_nucifera:0.475487):0.070255):0.454258,Amborella_trichopoda:1.0);
	tree tree_571 = [&R] ((Aquilegia_coerulea:0.436787,(Buxus_sinica:0.329659,((Tetracentron_sinensis:0.057838,Trochodendron_aralioides:0.057838):0.221174,(Vitis_vinifera:0.262962,Nelumbo_nucifera:0.262962):0.016051):0.050647):0.107128):0.563213,Amborella_trichopoda:1.0);
	tree tree_572 = [&R] ((Aquilegia_coerulea:0.596392,((Buxus_sinica:0.471722,(Vitis_vinifera:0.420037,(Tetracentron_sinensis:0.135506,Trochodendron_aralioides:0.135506):0.284531):0.051685):0.03534,Nelumbo_nucifera:0.507062):0.08933):0.403608,Amborella_trichopoda:1.0);
	tree tree_573 = [&R] ((Aquilegia_coerulea:0.470421,(Nelumbo_nucifera:0.354179,((Tetracentron_sinensis:0.122721,Trochodendron_aralioides:0.122721):0.19999,(Vitis_vinifera:0.294407,Buxus_sinica:0.294407):0.028304):0.031468):0.116241):0.529579,Amborella_trichopoda:1.0);
	tree tree_574 = [&R] (((Nelumbo_nucifera:0.454612,((Tetracentron_sinensis:0.139162,Trochodendron_aralioides:0.139162):0.258147,(Buxus_sinica:0.364772,Vitis_vinifera:0.364772):0.032536):0.057303):0.062173,Aquilegia_coerulea:0.516784):0.483216,Amborella_trichopoda:1.0);
	tree tree_575 = [&R] ((((Buxus_sinica:0.341673,(Tetracentron_sinensis:0.143128,Trochodendron_aralioides:0.143128):0.198545):0.071509,Vitis_vinifera:0.413182):0.026945,(Aquilegia_coerulea:0.383276,Nelumbo_nucifera:0.383276):0.056851):0.559872,Amborella_trichopoda:1.0);
	tree tree_576 = [&R] (((((Tetracentron_sinensis:0.099713,Trochodendron_aralioides:0.099713):0.359829,(Vitis_vinifera:0.438071,Buxus_sinica:0.438071):0.02147):0.048578,Nelumbo_nucifera:0.508119):0.092581,Aquilegia_coerulea:0.6007):0.3993,Amborella_trichopoda:1.0);
	tree tree_577 = [&R] (((Vitis_vinifera:0.425656,(Nelumbo_nucifera:0.397577,(Buxus_sinica:0.381452,(Trochodendron_aralioides:0.095051,Tetracentron_sinensis:0.095051):0.286401):0.016125):0.028079):0.107394,Aquilegia_coerulea:0.53305):0.46695,Amborella_trichopoda:1.0);
	tree tree_578 = [&R] (((Nelumbo_nucifera:0.389648,(((Trochodendron_aralioides:0.072482,Tetracentron_sinensis:0.072482):0.238858,Vitis_vinifera:0.31134):0.041342,Buxus_sinica:0.352682):0.036965):0.110329,Aquilegia_coerulea:0.499977):0.500023,Amborella_trichopoda:1.0);
	tree tree_579 = [&R] (((Buxus_sinica:0.328284,(Nelumbo_nucifera:0.31652,(Vitis_vinifera:0.282653,Aquilegia_coerulea:0.282653):0.033867):0.011764):0.034822,(Tetracentron_sinensis:0.132682,Trochodendron_aralioides:0.132682):0.230424):0.636894,Amborella_trichopoda:1.0);
	tree tree_580 = [&R] (((Nelumbo_nucifera:0.423673,(Vitis_vinifera:0.342978,((Tetracentron_sinensis:0.09815,Trochodendron_aralioides:0.09815):0.221399,Buxus_sinica:0.319549):0.02343):0.080695):0.079349,Aquilegia_coerulea:0.503023):0.496977,Amborella_trichopoda:1.0);
	tree tree_581 = [&R] ((Aquilegia_coerulea:0.524418,(Nelumbo_nucifera:0.434025,(((Trochodendron_aralioides:0.208164,Tetracentron_sinensis:0.208164):0.140889,Vitis_vinifera:0.349053):0.040652,Buxus_sinica:0.389705):0.044321):0.090393):0.475582,Amborella_trichopoda:1.0);
	tree tree_582 = [&R] ((Vitis_vinifera:0.595555,((Aquilegia_coerulea:0.501758,Nelumbo_nucifera:0.501758):0.032378,((Tetracentron_sinensis:0.196364,Trochodendron_aralioides:0.196364):0.302635,Buxus_sinica:0.498999):0.035137):0.061419):0.404445,Amborella_trichopoda:1.0);
	tree tree_583 = [&R] ((Aquilegia_coerulea:0.495437,(Vitis_vinifera:0.426434,(((Trochodendron_aralioides:0.08777,Tetracentron_sinensis:0.08777):0.222869,Buxus_sinica:0.310639):0.053479,Nelumbo_nucifera:0.364118):0.062316):0.069003):0.504563,Amborella_trichopoda:1.0);
	tree tree_584 = [&R] ((Nelumbo_nucifera:0.509916,(Aquilegia_coerulea:0.404259,((Trochodendron_aralioides:0.089689,Tetracentron_sinensis:0.089689):0.270948,(Vitis_vinifera:0.352887,Buxus_sinica:0.352887):0.007749):0.043622):0.105657):0.490084,Amborella_trichopoda:1.0);
	tree tree_585 = [&R] ((Aquilegia_coerulea:0.437777,(((Tetracentron_sinensis:0.094838,Trochodendron_aralioides:0.094838):0.205811,(Vitis_vinifera:0.273824,Buxus_sinica:0.273824):0.026825):0.04221,Nelumbo_nucifera:0.342859):0.094918):0.562223,Amborella_trichopoda:1.0);
	tree tree_586 = [&R] ((Vitis_vinifera:0.493931,(Aquilegia_coerulea:0.424254,((Nelumbo_nucifera:0.33788,Buxus_sinica:0.33788):0.036256,(Trochodendron_aralioides:0.145663,Tetracentron_sinensis:0.145663):0.228474):0.050117):0.069677):0.506069,Amborella_trichopoda:1.0);
	tree tree_587 = [&R] ((Buxus_sinica:0.411934,(((Trochodendron_aralioides:0.089641,Tetracentron_sinensis:0.089641):0.266372,Nelumbo_nucifera:0.356013):0.014155,(Vitis_vinifera:0.333882,Aquilegia_coerulea:0.333882):0.036286):0.041766):0.588066,Amborella_trichopoda:1.0);
	tree tree_588 = [&R] ((Buxus_sinica:0.46157,((Nelumbo_nucifera:0.36333,(Vitis_vinifera:0.323888,(Tetracentron_sinensis:0.101169,Trochodendron_aralioides:0.101169):0.222719):0.039442):0.02835,Aquilegia_coerulea:0.39168):0.06989):0.53843,Amborella_trichopoda:1.0);
	tree tree_589 = [&R] ((Nelumbo_nucifera:0.515861,((Vitis_vinifera:0.440868,(Buxus_sinica:0.41611,(Tetracentron_sinensis:0.196528,Trochodendron_aralioides:0.196528):0.219582):0.024758):0.044819,Aquilegia_coerulea:0.485687):0.030173):0.484139,Amborella_trichopoda:1.0);
	tree tree_590 = [&R] (((Nelumbo_nucifera:0.528755,(Buxus_sinica:0.449812,(Vitis_vinifera:0.422113,(Tetracentron_sinensis:0.136776,Trochodendron_aralioides:0.136776):0.285337):0.027698):0.078944):0.07256,Aquilegia_coerulea:0.601316):0.398684,Amborella_trichopoda:1.0);
	tree tree_591 = [&R] (((Nelumbo_nucifera:0.408773,(Buxus_sinica:0.369628,(Tetracentron_sinensis:0.122778,Trochodendron_aralioides:0.122778):0.246851):0.039145):0.083415,(Aquilegia_coerulea:0.433659,Vitis_vinifera:0.433659):0.058529):0.507812,Amborella_trichopoda:1.0);
	tree tree_592 = [&R] (((Vitis_vinifera:0.27532,(Buxus_sinica:0.250218,(Trochodendron_aralioides:0.121153,Tetracentron_sinensis:0.121153):0.129065):0.025102):0.029974,(Aquilegia_coerulea:0.301414,Nelumbo_nucifera:0.301414):0.003881):0.694705,Amborella_trichopoda:1.0);
	tree tree_593 = [&R] ((Vitis_vinifera:0.40229,((((Trochodendron_aralioides:0.111922,Tetracentron_sinensis:0.111922):0.203011,Aquilegia_coerulea:0.314932):0.028612,Nelumbo_nucifera:0.343545):0.023325,Buxus_sinica:0.366869):0.035421):0.59771,Amborella_trichopoda:1.0);
	tree tree_594 = [&R] ((Aquilegia_coerulea:0.484456,((Nelumbo_nucifera:0.351561,(Buxus_sinica:0.329988,(Tetracentron_sinensis:0.100534,Trochodendron_aralioides:0.100534):0.229453):0.021573):0.07068,Vitis_vinifera:0.422241):0.062216):0.515544,Amborella_trichopoda:1.0);
	tree tree_595 = [&R] (((((Trochodendron_aralioides:0.402642,Tetracentron_sinensis:0.402642):0.198244,(Buxus_sinica:0.570926,Vitis_vinifera:0.570926):0.02996):0.039731,Nelumbo_nucifera:0.640617):0.047284,Aquilegia_coerulea:0.687901):0.312099,Amborella_trichopoda:1.0);
	tree tree_596 = [&R] ((((Buxus_sinica:0.355714,((Trochodendron_aralioides:0.112876,Tetracentron_sinensis:0.112876):0.225876,Vitis_vinifera:0.338752):0.016963):0.062323,Nelumbo_nucifera:0.418037):0.081192,Aquilegia_coerulea:0.499229):0.500771,Amborella_trichopoda:1.0);
	tree tree_597 = [&R] ((Nelumbo_nucifera:0.521535,((Vitis_vinifera:0.417988,Aquilegia_coerulea:0.417988):0.043063,(Buxus_sinica:0.424693,(Tetracentron_sinensis:0.269303,Trochodendron_aralioides:0.269303):0.15539):0.036358):0.060484):0.478465,Amborella_trichopoda:1.0);
	tree tree_598 = [&R] ((Aquilegia_coerulea:0.422262,((Vitis_vinifera:0.298394,((Tetracentron_sinensis:0.086602,Trochodendron_aralioides:0.086602):0.189258,Buxus_sinica:0.27586):0.022535):0.038112,Nelumbo_nucifera:0.336506):0.085757):0.577738,Amborella_trichopoda:1.0);
	tree tree_599 = [&R] (((Buxus_sinica:0.368606,(Vitis_vinifera:0.318137,(Trochodendron_aralioides:0.099041,Tetracentron_sinensis:0.099041):0.219096):0.050469):0.051317,(Nelumbo_nucifera:0.392656,Aquilegia_coerulea:0.392656):0.027266):0.580077,Amborella_trichopoda:1.0);
	tree tree_600 = [&R] ((Aquilegia_coerulea:0.46148,(Nelumbo_nucifera:0.343146,((Trochodendron_aralioides:0.09832,Tetracentron_sinensis:0.09832):0.192624,(Vitis_vinifera:0.269192,Buxus_sinica:0.269192):0.021752):0.052202):0.118333):0.53852,Amborella_trichopoda:1.0);
	tree tree_601 = [&R] ((Nelumbo_nucifera:0.4246,((Vitis_vinifera:0.333843,((Trochodendron_aralioides:0.178975,Tetracentron_sinensis:0.178975):0.118622,Buxus_sinica:0.297597):0.036246):0.043246,Aquilegia_coerulea:0.377089):0.047511):0.5754,Amborella_trichopoda:1.0);
	tree tree_602 = [&R] ((Nelumbo_nucifera:0.511957,(Aquilegia_coerulea:0.476934,((Trochodendron_aralioides:0.312862,Tetracentron_sinensis:0.312862):0.144468,(Vitis_vinifera:0.422478,Buxus_sinica:0.422478):0.034853):0.019604):0.035023):0.488043,Amborella_trichopoda:1.0);
	tree tree_603 = [&R] ((Buxus_sinica:0.457946,((Nelumbo_nucifera:0.432783,(Vitis_vinifera:0.408118,Aquilegia_coerulea:0.408118):0.024665):0.025161,(Tetracentron_sinensis:0.120295,Trochodendron_aralioides:0.120295):0.337649):2.0E-6):0.542054,Amborella_trichopoda:1.0);
	tree tree_604 = [&R] ((Vitis_vinifera:0.443615,(((Trochodendron_aralioides:0.120068,Tetracentron_sinensis:0.120068):0.247613,Buxus_sinica:0.367681):0.006963,(Nelumbo_nucifera:0.316609,Aquilegia_coerulea:0.316609):0.058035):0.068971):0.556385,Amborella_trichopoda:1.0);
	tree tree_605 = [&R] ((Nelumbo_nucifera:0.541211,((Buxus_sinica:0.364283,Vitis_vinifera:0.364283):0.031334,(Aquilegia_coerulea:0.352724,(Trochodendron_aralioides:0.118914,Tetracentron_sinensis:0.118914):0.233809):0.042893):0.145595):0.458789,Amborella_trichopoda:1.0);
	tree tree_606 = [&R] (((Aquilegia_coerulea:0.459476,Nelumbo_nucifera:0.459476):0.029894,((Buxus_sinica:0.427961,Vitis_vinifera:0.427961):0.016333,(Tetracentron_sinensis:0.142719,Trochodendron_aralioides:0.142719):0.301576):0.045075):0.510631,Amborella_trichopoda:1.0);
	tree tree_607 = [&R] (((Nelumbo_nucifera:0.474438,(Vitis_vinifera:0.431358,((Tetracentron_sinensis:0.127678,Trochodendron_aralioides:0.127678):0.27528,Buxus_sinica:0.402958):0.0284):0.043079):0.065119,Aquilegia_coerulea:0.539557):0.460443,Amborella_trichopoda:1.0);
	tree tree_608 = [&R] ((Aquilegia_coerulea:0.542333,(Vitis_vinifera:0.494067,(Nelumbo_nucifera:0.465355,((Trochodendron_aralioides:0.136851,Tetracentron_sinensis:0.136851):0.261236,Buxus_sinica:0.398087):0.067268):0.028712):0.048266):0.457667,Amborella_trichopoda:1.0);
	tree tree_609 = [&R] (((Nelumbo_nucifera:0.473018,(Buxus_sinica:0.453669,((Tetracentron_sinensis:0.129934,Trochodendron_aralioides:0.129934):0.290526,Vitis_vinifera:0.42046):0.033208):0.019349):0.082615,Aquilegia_coerulea:0.555633):0.444367,Amborella_trichopoda:1.0);
	tree tree_610 = [&R] ((Vitis_vinifera:0.565714,((Buxus_sinica:0.514494,(Aquilegia_coerulea:0.48565,Nelumbo_nucifera:0.48565):0.028844):0.015545,(Trochodendron_aralioides:0.197036,Tetracentron_sinensis:0.197036):0.333003):0.035675):0.434286,Amborella_trichopoda:1.0);
	tree tree_611 = [&R] ((Nelumbo_nucifera:0.45812,((Tetracentron_sinensis:0.130974,Trochodendron_aralioides:0.130974):0.291406,(Aquilegia_coerulea:0.403219,(Buxus_sinica:0.381667,Vitis_vinifera:0.381667):0.021552):0.019161):0.03574):0.54188,Amborella_trichopoda:1.0);
	tree tree_612 = [&R] ((Aquilegia_coerulea:0.493862,(Vitis_vinifera:0.395509,((Trochodendron_aralioides:0.082434,Tetracentron_sinensis:0.082434):0.190304,(Buxus_sinica:0.252981,Nelumbo_nucifera:0.252981):0.019757):0.122772):0.098352):0.506138,Amborella_trichopoda:1.0);
	tree tree_613 = [&R] ((Nelumbo_nucifera:0.471519,(Aquilegia_coerulea:0.427859,(Buxus_sinica:0.379014,((Trochodendron_aralioides:0.074327,Tetracentron_sinensis:0.074327):0.272796,Vitis_vinifera:0.347123):0.031891):0.048845):0.04366):0.528481,Amborella_trichopoda:1.0);
	tree tree_614 = [&R] ((Nelumbo_nucifera:0.534178,(Aquilegia_coerulea:0.476091,((Trochodendron_aralioides:0.212544,Tetracentron_sinensis:0.212544):0.192347,(Vitis_vinifera:0.390671,Buxus_sinica:0.390671):0.01422):0.0712):0.058087):0.465822,Amborella_trichopoda:1.0);
	tree tree_615 = [&R] ((Vitis_vinifera:0.53096,(Buxus_sinica:0.480472,((Aquilegia_coerulea:0.402046,Nelumbo_nucifera:0.402046):0.049445,(Trochodendron_aralioides:0.15245,Tetracentron_sinensis:0.15245):0.299041):0.02898):0.050488):0.46904,Amborella_trichopoda:1.0);
	tree tree_616 = [&R] ((Aquilegia_coerulea:0.462266,((Vitis_vinifera:0.340793,(Buxus_sinica:0.297516,(Tetracentron_sinensis:0.205593,Trochodendron_aralioides:0.205593):0.091923):0.043277):0.034197,Nelumbo_nucifera:0.374991):0.087275):0.537734,Amborella_trichopoda:1.0);
	tree tree_617 = [&R] ((Aquilegia_coerulea:0.512068,(((Buxus_sinica:0.314043,Vitis_vinifera:0.314043):0.022583,(Tetracentron_sinensis:0.106786,Trochodendron_aralioides:0.106786):0.22984):0.095219,Nelumbo_nucifera:0.431845):0.080224):0.487932,Amborella_trichopoda:1.0);
	tree tree_618 = [&R] ((Nelumbo_nucifera:0.557117,((Trochodendron_aralioides:0.18421,Tetracentron_sinensis:0.18421):0.272925,(Aquilegia_coerulea:0.436009,(Vitis_vinifera:0.420799,Buxus_sinica:0.420799):0.01521):0.021126):0.099982):0.442883,Amborella_trichopoda:1.0);
	tree tree_619 = [&R] (((Nelumbo_nucifera:0.463299,((Trochodendron_aralioides:0.345337,Tetracentron_sinensis:0.345337):0.086692,(Vitis_vinifera:0.385308,Buxus_sinica:0.385308):0.046721):0.031269):0.146182,Aquilegia_coerulea:0.60948):0.39052,Amborella_trichopoda:1.0);
	tree tree_620 = [&R] ((Aquilegia_coerulea:0.541403,(Nelumbo_nucifera:0.439709,(Vitis_vinifera:0.401763,((Trochodendron_aralioides:0.123307,Tetracentron_sinensis:0.123307):0.248972,Buxus_sinica:0.372279):0.029484):0.037946):0.101694):0.458597,Amborella_trichopoda:1.0);
	tree tree_621 = [&R] ((Aquilegia_coerulea:0.468261,((Trochodendron_aralioides:0.145629,Tetracentron_sinensis:0.145629):0.183058,((Nelumbo_nucifera:0.293696,Vitis_vinifera:0.293696):0.014956,Buxus_sinica:0.308652):0.020035):0.139574):0.531739,Amborella_trichopoda:1.0);
	tree tree_622 = [&R] ((Aquilegia_coerulea:0.687018,((Tetracentron_sinensis:0.526662,Trochodendron_aralioides:0.526662):0.090974,(Nelumbo_nucifera:0.603567,(Buxus_sinica:0.55222,Vitis_vinifera:0.55222):0.051347):0.014068):0.069382):0.312982,Amborella_trichopoda:1.0);
	tree tree_623 = [&R] ((Aquilegia_coerulea:0.550042,(Vitis_vinifera:0.473931,((Nelumbo_nucifera:0.409302,(Tetracentron_sinensis:0.119311,Trochodendron_aralioides:0.119311):0.289991):0.018895,Buxus_sinica:0.428197):0.045734):0.076111):0.449958,Amborella_trichopoda:1.0);
	tree tree_624 = [&R] (((Nelumbo_nucifera:0.439723,(Vitis_vinifera:0.408399,((Tetracentron_sinensis:0.146263,Trochodendron_aralioides:0.146263):0.244635,Buxus_sinica:0.390898):0.017501):0.031324):0.072147,Aquilegia_coerulea:0.51187):0.48813,Amborella_trichopoda:1.0);
	tree tree_625 = [&R] ((Nelumbo_nucifera:0.302782,(Aquilegia_coerulea:0.259129,(Buxus_sinica:0.223774,((Tetracentron_sinensis:0.07627,Trochodendron_aralioides:0.07627):0.118054,Vitis_vinifera:0.194324):0.02945):0.035355):0.043653):0.697218,Amborella_trichopoda:1.0);
	tree tree_626 = [&R] ((Aquilegia_coerulea:0.48037,(Vitis_vinifera:0.371865,(Nelumbo_nucifera:0.273309,(Buxus_sinica:0.228062,(Trochodendron_aralioides:0.064204,Tetracentron_sinensis:0.064204):0.163858):0.045247):0.098556):0.108504):0.51963,Amborella_trichopoda:1.0);
	tree tree_627 = [&R] ((Aquilegia_coerulea:0.595666,(Vitis_vinifera:0.51827,((Trochodendron_aralioides:0.437123,Tetracentron_sinensis:0.437123):0.062067,(Nelumbo_nucifera:0.458238,Buxus_sinica:0.458238):0.040951):0.019081):0.077396):0.404334,Amborella_trichopoda:1.0);
	tree tree_628 = [&R] (((Vitis_vinifera:0.414384,((Nelumbo_nucifera:0.328246,Buxus_sinica:0.328246):0.04154,(Tetracentron_sinensis:0.104297,Trochodendron_aralioides:0.104297):0.265489):0.044598):0.148037,Aquilegia_coerulea:0.56242):0.43758,Amborella_trichopoda:1.0);
	tree tree_629 = [&R] ((Aquilegia_coerulea:0.454505,(((Vitis_vinifera:0.288391,Buxus_sinica:0.288391):0.028438,(Trochodendron_aralioides:0.13863,Tetracentron_sinensis:0.13863):0.178199):0.060195,Nelumbo_nucifera:0.377024):0.077481):0.545495,Amborella_trichopoda:1.0);
	tree tree_630 = [&R] (((Aquilegia_coerulea:0.419244,(Buxus_sinica:0.369514,(Vitis_vinifera:0.342904,(Tetracentron_sinensis:0.15876,Trochodendron_aralioides:0.15876):0.184144):0.02661):0.04973):0.047942,Nelumbo_nucifera:0.467187):0.532813,Amborella_trichopoda:1.0);
	tree tree_631 = [&R] ((Nelumbo_nucifera:0.486286,(Aquilegia_coerulea:0.405619,(Vitis_vinifera:0.369134,((Trochodendron_aralioides:0.180085,Tetracentron_sinensis:0.180085):0.150183,Buxus_sinica:0.330268):0.038866):0.036485):0.080666):0.513714,Amborella_trichopoda:1.0);
	tree tree_632 = [&R] ((((Buxus_sinica:0.39421,(Tetracentron_sinensis:0.091864,Trochodendron_aralioides:0.091864):0.302346):0.037327,(Aquilegia_coerulea:0.405278,Vitis_vinifera:0.405278):0.026259):0.070125,Nelumbo_nucifera:0.501662):0.498338,Amborella_trichopoda:1.0);
	tree tree_633 = [&R] ((Aquilegia_coerulea:0.584146,((Vitis_vinifera:0.442286,(Buxus_sinica:0.410623,(Trochodendron_aralioides:0.147325,Tetracentron_sinensis:0.147325):0.263297):0.031663):0.040703,Nelumbo_nucifera:0.482989):0.101157):0.415854,Amborella_trichopoda:1.0);
	tree tree_634 = [&R] (((Nelumbo_nucifera:0.439675,Vitis_vinifera:0.439675):0.018876,((Aquilegia_coerulea:0.393408,Buxus_sinica:0.393408):0.041752,(Trochodendron_aralioides:0.17808,Tetracentron_sinensis:0.17808):0.25708):0.023391):0.541449,Amborella_trichopoda:1.0);
	tree tree_635 = [&R] (((Aquilegia_coerulea:0.396429,Vitis_vinifera:0.396429):0.018057,(Nelumbo_nucifera:0.349394,(Buxus_sinica:0.289241,(Trochodendron_aralioides:0.089947,Tetracentron_sinensis:0.089947):0.199295):0.060153):0.065091):0.585514,Amborella_trichopoda:1.0);
	tree tree_636 = [&R] ((((Buxus_sinica:0.6095,(Tetracentron_sinensis:0.404357,Trochodendron_aralioides:0.404357):0.205144):0.052502,Vitis_vinifera:0.662002):0.028488,(Aquilegia_coerulea:0.633325,Nelumbo_nucifera:0.633325):0.057166):0.30951,Amborella_trichopoda:1.0);
	tree tree_637 = [&R] ((((((Trochodendron_aralioides:0.142284,Tetracentron_sinensis:0.142284):0.309873,Buxus_sinica:0.452156):0.019216,Nelumbo_nucifera:0.471372):0.037067,Vitis_vinifera:0.508439):0.0791,Aquilegia_coerulea:0.587539):0.412461,Amborella_trichopoda:1.0);
	tree tree_638 = [&R] ((Vitis_vinifera:0.516463,((Nelumbo_nucifera:0.398792,Buxus_sinica:0.398792):0.045386,(Aquilegia_coerulea:0.419243,(Trochodendron_aralioides:0.177756,Tetracentron_sinensis:0.177756):0.241487):0.024935):0.072285):0.483537,Amborella_trichopoda:1.0);
	tree tree_639 = [&R] ((Aquilegia_coerulea:0.470885,(((Trochodendron_aralioides:0.287504,Tetracentron_sinensis:0.287504):0.086141,(Buxus_sinica:0.326129,Vitis_vinifera:0.326129):0.047516):0.049125,Nelumbo_nucifera:0.42277):0.048115):0.529115,Amborella_trichopoda:1.0);
	tree tree_640 = [&R] ((((Buxus_sinica:0.385287,(Vitis_vinifera:0.366959,(Tetracentron_sinensis:0.216045,Trochodendron_aralioides:0.216045):0.150914):0.018328):0.064197,Nelumbo_nucifera:0.449483):0.095212,Aquilegia_coerulea:0.544695):0.455305,Amborella_trichopoda:1.0);
	tree tree_641 = [&R] ((Aquilegia_coerulea:0.625329,(Nelumbo_nucifera:0.528344,(((Trochodendron_aralioides:0.401415,Tetracentron_sinensis:0.401415):0.078146,Buxus_sinica:0.479561):0.021971,Vitis_vinifera:0.501532):0.026812):0.096985):0.374671,Amborella_trichopoda:1.0);
	tree tree_642 = [&R] ((Aquilegia_coerulea:0.593502,(Nelumbo_nucifera:0.490169,(Buxus_sinica:0.450638,(Vitis_vinifera:0.390141,(Tetracentron_sinensis:0.127628,Trochodendron_aralioides:0.127628):0.262512):0.060498):0.039531):0.103333):0.406498,Amborella_trichopoda:1.0);
	tree tree_643 = [&R] ((Vitis_vinifera:0.478677,(Aquilegia_coerulea:0.366521,(Buxus_sinica:0.294616,(Nelumbo_nucifera:0.266222,(Tetracentron_sinensis:0.083013,Trochodendron_aralioides:0.083013):0.183209):0.028394):0.071905):0.112156):0.521323,Amborella_trichopoda:1.0);
	tree tree_644 = [&R] ((Buxus_sinica:0.551339,((Aquilegia_coerulea:0.465471,((Tetracentron_sinensis:0.105738,Trochodendron_aralioides:0.105738):0.355875,Nelumbo_nucifera:0.461614):0.003857):0.024915,Vitis_vinifera:0.490386):0.060953):0.448661,Amborella_trichopoda:1.0);
	tree tree_645 = [&R] ((Aquilegia_coerulea:0.513749,(Vitis_vinifera:0.403007,(Nelumbo_nucifera:0.350583,(Buxus_sinica:0.322641,(Tetracentron_sinensis:0.155572,Trochodendron_aralioides:0.155572):0.167069):0.027942):0.052424):0.110742):0.486251,Amborella_trichopoda:1.0);
	tree tree_646 = [&R] ((Nelumbo_nucifera:0.432813,(((Trochodendron_aralioides:0.121018,Tetracentron_sinensis:0.121018):0.251009,Buxus_sinica:0.372027):0.014324,(Vitis_vinifera:0.329363,Aquilegia_coerulea:0.329363):0.056988):0.046462):0.567187,Amborella_trichopoda:1.0);
	tree tree_647 = [&R] ((Aquilegia_coerulea:0.61704,(Buxus_sinica:0.510232,(Nelumbo_nucifera:0.487823,(Vitis_vinifera:0.44917,(Trochodendron_aralioides:0.426106,Tetracentron_sinensis:0.426106):0.023064):0.038653):0.022408):0.106808):0.38296,Amborella_trichopoda:1.0);
	tree tree_648 = [&R] ((Aquilegia_coerulea:0.500335,(Nelumbo_nucifera:0.435683,(Vitis_vinifera:0.360201,(Buxus_sinica:0.328954,(Tetracentron_sinensis:0.082696,Trochodendron_aralioides:0.082696):0.246257):0.031247):0.075482):0.064652):0.499665,Amborella_trichopoda:1.0);
	tree tree_649 = [&R] ((Vitis_vinifera:0.407775,((Aquilegia_coerulea:0.319731,((Trochodendron_aralioides:0.209439,Tetracentron_sinensis:0.209439):0.071438,Buxus_sinica:0.280876):0.038854):0.03263,Nelumbo_nucifera:0.352361):0.055414):0.592225,Amborella_trichopoda:1.0);
	tree tree_650 = [&R] ((Vitis_vinifera:0.331184,(((Tetracentron_sinensis:0.135769,Trochodendron_aralioides:0.135769):0.138698,(Aquilegia_coerulea:0.261243,Nelumbo_nucifera:0.261243):0.013224):0.027885,Buxus_sinica:0.302352):0.028832):0.668816,Amborella_trichopoda:1.0);
	tree tree_651 = [&R] ((Aquilegia_coerulea:0.536981,(((Tetracentron_sinensis:0.161068,Trochodendron_aralioides:0.161068):0.234518,(Buxus_sinica:0.37058,Vitis_vinifera:0.37058):0.025007):0.068385,Nelumbo_nucifera:0.463972):0.073009):0.463019,Amborella_trichopoda:1.0);
	tree tree_652 = [&R] ((Nelumbo_nucifera:0.515829,((Vitis_vinifera:0.378743,(Trochodendron_aralioides:0.128752,Tetracentron_sinensis:0.128752):0.249992):0.063915,(Buxus_sinica:0.407047,Aquilegia_coerulea:0.407047):0.035611):0.07317):0.484171,Amborella_trichopoda:1.0);
	tree tree_653 = [&R] ((Aquilegia_coerulea:0.607734,(Nelumbo_nucifera:0.489476,(Vitis_vinifera:0.385533,((Tetracentron_sinensis:0.101496,Trochodendron_aralioides:0.101496):0.246375,Buxus_sinica:0.347871):0.037661):0.103943):0.118259):0.392266,Amborella_trichopoda:1.0);
	tree tree_654 = [&R] ((Aquilegia_coerulea:0.624779,(Nelumbo_nucifera:0.545616,((Trochodendron_aralioides:0.213289,Tetracentron_sinensis:0.213289):0.294008,(Vitis_vinifera:0.492302,Buxus_sinica:0.492302):0.014995):0.038319):0.079163):0.375221,Amborella_trichopoda:1.0);
	tree tree_655 = [&R] ((Nelumbo_nucifera:0.482387,(((Aquilegia_coerulea:0.395242,Vitis_vinifera:0.395242):0.033736,(Trochodendron_aralioides:0.302155,Tetracentron_sinensis:0.302155):0.126823):0.011892,Buxus_sinica:0.44087):0.041517):0.517613,Amborella_trichopoda:1.0);
	tree tree_656 = [&R] ((((Nelumbo_nucifera:0.460351,Aquilegia_coerulea:0.460351):0.05383,(Tetracentron_sinensis:0.209709,Trochodendron_aralioides:0.209709):0.304472):0.023944,(Vitis_vinifera:0.466191,Buxus_sinica:0.466191):0.071934):0.461875,Amborella_trichopoda:1.0);
	tree tree_657 = [&R] ((Aquilegia_coerulea:0.540269,((Buxus_sinica:0.408576,(Trochodendron_aralioides:0.283776,Tetracentron_sinensis:0.283776):0.124801):0.043027,(Vitis_vinifera:0.403811,Nelumbo_nucifera:0.403811):0.047793):0.088665):0.459731,Amborella_trichopoda:1.0);
	tree tree_658 = [&R] ((Aquilegia_coerulea:0.60094,(Nelumbo_nucifera:0.497803,(Buxus_sinica:0.444182,((Tetracentron_sinensis:0.348751,Trochodendron_aralioides:0.348751):0.076297,Vitis_vinifera:0.425048):0.019134):0.053621):0.103137):0.39906,Amborella_trichopoda:1.0);
	tree tree_659 = [&R] ((Vitis_vinifera:0.444106,((Nelumbo_nucifera:0.320484,(Tetracentron_sinensis:0.115278,Trochodendron_aralioides:0.115278):0.205207):0.058047,(Buxus_sinica:0.357815,Aquilegia_coerulea:0.357815):0.020716):0.065574):0.555894,Amborella_trichopoda:1.0);
	tree tree_660 = [&R] ((Nelumbo_nucifera:0.413682,((Buxus_sinica:0.321242,(Vitis_vinifera:0.278375,(Trochodendron_aralioides:0.062074,Tetracentron_sinensis:0.062074):0.2163):0.042867):0.045298,Aquilegia_coerulea:0.36654):0.047142):0.586318,Amborella_trichopoda:1.0);
	tree tree_661 = [&R] ((((Buxus_sinica:0.252078,(Trochodendron_aralioides:0.100584,Tetracentron_sinensis:0.100584):0.151494):0.064863,(Aquilegia_coerulea:0.290773,Nelumbo_nucifera:0.290773):0.026168):0.055752,Vitis_vinifera:0.372693):0.627307,Amborella_trichopoda:1.0);
	tree tree_662 = [&R] (((Aquilegia_coerulea:0.464766,(Buxus_sinica:0.427731,((Tetracentron_sinensis:0.077176,Trochodendron_aralioides:0.077176):0.326735,Vitis_vinifera:0.40391):0.023821):0.037035):0.035638,Nelumbo_nucifera:0.500404):0.499596,Amborella_trichopoda:1.0);
	tree tree_663 = [&R] ((Aquilegia_coerulea:0.57948,(((Trochodendron_aralioides:0.409372,Tetracentron_sinensis:0.409372):0.074844,(Buxus_sinica:0.466607,Vitis_vinifera:0.466607):0.017609):0.038834,Nelumbo_nucifera:0.523049):0.056431):0.42052,Amborella_trichopoda:1.0);
	tree tree_664 = [&R] (((Nelumbo_nucifera:0.504015,(((Trochodendron_aralioides:0.343191,Tetracentron_sinensis:0.343191):0.10376,Buxus_sinica:0.446951):0.030376,Vitis_vinifera:0.477327):0.026688):0.094578,Aquilegia_coerulea:0.598593):0.401407,Amborella_trichopoda:1.0);
	tree tree_665 = [&R] ((Aquilegia_coerulea:0.507042,(Buxus_sinica:0.445574,(((Tetracentron_sinensis:0.100048,Trochodendron_aralioides:0.100048):0.259691,Vitis_vinifera:0.359739):0.054272,Nelumbo_nucifera:0.414012):0.031562):0.061468):0.492958,Amborella_trichopoda:1.0);
	tree tree_666 = [&R] ((Aquilegia_coerulea:0.530468,(Buxus_sinica:0.462554,((Trochodendron_aralioides:0.23793,Tetracentron_sinensis:0.23793):0.171152,(Vitis_vinifera:0.357667,Nelumbo_nucifera:0.357667):0.051415):0.053472):0.067914):0.469532,Amborella_trichopoda:1.0);
	tree tree_667 = [&R] ((Nelumbo_nucifera:0.487357,((Aquilegia_coerulea:0.397,Buxus_sinica:0.397):0.051427,(Vitis_vinifera:0.407012,(Trochodendron_aralioides:0.188883,Tetracentron_sinensis:0.188883):0.21813):0.041414):0.03893):0.512643,Amborella_trichopoda:1.0);
	tree tree_668 = [&R] ((Nelumbo_nucifera:0.435606,((Buxus_sinica:0.317733,(Trochodendron_aralioides:0.094385,Tetracentron_sinensis:0.094385):0.223348):0.052602,(Vitis_vinifera:0.33986,Aquilegia_coerulea:0.33986):0.030476):0.06527):0.564394,Amborella_trichopoda:1.0);
	tree tree_669 = [&R] ((Nelumbo_nucifera:0.469198,(Aquilegia_coerulea:0.427216,(((Tetracentron_sinensis:0.349664,Trochodendron_aralioides:0.349664):0.015103,Buxus_sinica:0.364766):0.03173,Vitis_vinifera:0.396496):0.03072):0.041982):0.530802,Amborella_trichopoda:1.0);
	tree tree_670 = [&R] ((Aquilegia_coerulea:0.482015,(Nelumbo_nucifera:0.410034,((Buxus_sinica:0.338729,Vitis_vinifera:0.338729):0.019273,(Trochodendron_aralioides:0.140568,Tetracentron_sinensis:0.140568):0.217434):0.052032):0.071982):0.517985,Amborella_trichopoda:1.0);
	tree tree_671 = [&R] ((Aquilegia_coerulea:0.48585,((Buxus_sinica:0.40816,(Trochodendron_aralioides:0.130216,Tetracentron_sinensis:0.130216):0.277944):0.038531,(Nelumbo_nucifera:0.400026,Vitis_vinifera:0.400026):0.046665):0.039159):0.51415,Amborella_trichopoda:1.0);
	tree tree_672 = [&R] (((Vitis_vinifera:0.372452,((Trochodendron_aralioides:0.290528,Tetracentron_sinensis:0.290528):0.061725,(Buxus_sinica:0.306271,Nelumbo_nucifera:0.306271):0.045982):0.020199):0.119943,Aquilegia_coerulea:0.492395):0.507605,Amborella_trichopoda:1.0);
	tree tree_673 = [&R] ((((Tetracentron_sinensis:0.094064,Trochodendron_aralioides:0.094064):0.285646,Buxus_sinica:0.37971):0.011086,((Vitis_vinifera:0.333508,Aquilegia_coerulea:0.333508):0.034222,Nelumbo_nucifera:0.367731):0.023065):0.609204,Amborella_trichopoda:1.0);
	tree tree_674 = [&R] ((Nelumbo_nucifera:0.487086,((Vitis_vinifera:0.339623,Aquilegia_coerulea:0.339623):0.035443,((Trochodendron_aralioides:0.185858,Tetracentron_sinensis:0.185858):0.152618,Buxus_sinica:0.338476):0.03659):0.11202):0.512914,Amborella_trichopoda:1.0);
	tree tree_675 = [&R] ((Nelumbo_nucifera:0.552886,(((Buxus_sinica:0.423896,Vitis_vinifera:0.423896):0.032053,(Tetracentron_sinensis:0.245629,Trochodendron_aralioides:0.245629):0.210321):0.063101,Aquilegia_coerulea:0.51905):0.033835):0.447114,Amborella_trichopoda:1.0);
	tree tree_676 = [&R] ((Aquilegia_coerulea:0.613294,(Vitis_vinifera:0.542229,(Buxus_sinica:0.465396,(Tetracentron_sinensis:0.439493,(Trochodendron_aralioides:0.383273,Nelumbo_nucifera:0.383273):0.056221):0.025903):0.076833):0.071065):0.386706,Amborella_trichopoda:1.0);
	tree tree_677 = [&R] ((Aquilegia_coerulea:0.61139,(Buxus_sinica:0.493516,(Vitis_vinifera:0.418693,(Nelumbo_nucifera:0.324314,(Trochodendron_aralioides:0.116431,Tetracentron_sinensis:0.116431):0.207883):0.094378):0.074824):0.117874):0.38861,Amborella_trichopoda:1.0);
	tree tree_678 = [&R] ((Vitis_vinifera:0.527474,(((Nelumbo_nucifera:0.394686,Aquilegia_coerulea:0.394686):0.042611,(Tetracentron_sinensis:0.12273,Trochodendron_aralioides:0.12273):0.314567):0.022244,Buxus_sinica:0.459541):0.067932):0.472526,Amborella_trichopoda:1.0);
	tree tree_679 = [&R] (((Tetracentron_sinensis:0.193095,Trochodendron_aralioides:0.193095):0.269423,((Aquilegia_coerulea:0.41674,(Vitis_vinifera:0.377561,Nelumbo_nucifera:0.377561):0.039178):0.020224,Buxus_sinica:0.436964):0.025554):0.537483,Amborella_trichopoda:1.0);
	tree tree_680 = [&R] (((Tetracentron_sinensis:0.10156,Trochodendron_aralioides:0.10156):0.231718,(((Vitis_vinifera:0.267845,Nelumbo_nucifera:0.267845):0.02337,Aquilegia_coerulea:0.291215):0.012371,Buxus_sinica:0.303585):0.029692):0.666722,Amborella_trichopoda:1.0);
	tree tree_681 = [&R] ((Aquilegia_coerulea:0.568552,(((Trochodendron_aralioides:0.230248,Tetracentron_sinensis:0.230248):0.216244,(Buxus_sinica:0.429889,Vitis_vinifera:0.429889):0.016604):0.02792,Nelumbo_nucifera:0.474413):0.09414):0.431448,Amborella_trichopoda:1.0);
	tree tree_682 = [&R] ((Aquilegia_coerulea:0.535037,(Buxus_sinica:0.423675,((Tetracentron_sinensis:0.132687,Trochodendron_aralioides:0.132687):0.273667,(Nelumbo_nucifera:0.373957,Vitis_vinifera:0.373957):0.032398):0.017321):0.111362):0.464963,Amborella_trichopoda:1.0);
	tree tree_683 = [&R] ((Nelumbo_nucifera:0.451811,((Buxus_sinica:0.330196,((Tetracentron_sinensis:0.146348,Trochodendron_aralioides:0.146348):0.172793,Vitis_vinifera:0.319141):0.011055):0.065472,Aquilegia_coerulea:0.395668):0.056143):0.548189,Amborella_trichopoda:1.0);
	tree tree_684 = [&R] ((Aquilegia_coerulea:0.681728,(Vitis_vinifera:0.632193,(Nelumbo_nucifera:0.615361,(Buxus_sinica:0.58284,(Trochodendron_aralioides:0.232578,Tetracentron_sinensis:0.232578):0.350262):0.032522):0.016831):0.049535):0.318272,Amborella_trichopoda:1.0);
	tree tree_685 = [&R] ((Nelumbo_nucifera:0.494952,((Vitis_vinifera:0.420033,((Trochodendron_aralioides:0.108408,Tetracentron_sinensis:0.108408):0.290263,Buxus_sinica:0.398671):0.021362):0.03667,Aquilegia_coerulea:0.456704):0.038248):0.505048,Amborella_trichopoda:1.0);
	tree tree_686 = [&R] ((Aquilegia_coerulea:0.684322,((Buxus_sinica:0.569635,Vitis_vinifera:0.569635):0.004788,(Nelumbo_nucifera:0.506329,(Tetracentron_sinensis:0.155528,Trochodendron_aralioides:0.155528):0.350801):0.068094):0.109899):0.315678,Amborella_trichopoda:1.0);
	tree tree_687 = [&R] (((Vitis_vinifera:0.435463,(((Trochodendron_aralioides:0.071021,Tetracentron_sinensis:0.071021):0.319818,Buxus_sinica:0.390839):0.016066,Nelumbo_nucifera:0.406904):0.028559):0.078403,Aquilegia_coerulea:0.513867):0.486133,Amborella_trichopoda:1.0);
	tree tree_688 = [&R] (((Vitis_vinifera:0.412404,(Nelumbo_nucifera:0.360188,((Tetracentron_sinensis:0.11215,Trochodendron_aralioides:0.11215):0.215972,Buxus_sinica:0.328121):0.032067):0.052216):0.074127,Aquilegia_coerulea:0.486531):0.513469,Amborella_trichopoda:1.0);
	tree tree_689 = [&R] ((Aquilegia_coerulea:0.520822,((Vitis_vinifera:0.333147,(Buxus_sinica:0.287932,(Tetracentron_sinensis:0.110355,Trochodendron_aralioides:0.110355):0.177577):0.045216):0.061495,Nelumbo_nucifera:0.394642):0.12618):0.479178,Amborella_trichopoda:1.0);
	tree tree_690 = [&R] (((Nelumbo_nucifera:0.446462,Aquilegia_coerulea:0.446462):0.016868,(Vitis_vinifera:0.441944,(Buxus_sinica:0.412365,(Trochodendron_aralioides:0.113448,Tetracentron_sinensis:0.113448):0.298916):0.029579):0.021387):0.53667,Amborella_trichopoda:1.0);
	tree tree_691 = [&R] ((Aquilegia_coerulea:0.626968,((Buxus_sinica:0.365281,(Trochodendron_aralioides:0.159195,Tetracentron_sinensis:0.159195):0.206086):0.065093,(Vitis_vinifera:0.416541,Nelumbo_nucifera:0.416541):0.013833):0.196594):0.373032,Amborella_trichopoda:1.0);
	tree tree_692 = [&R] ((Aquilegia_coerulea:0.492879,((Vitis_vinifera:0.396509,((Tetracentron_sinensis:0.144705,Trochodendron_aralioides:0.144705):0.216296,Buxus_sinica:0.361):0.035509):0.030316,Nelumbo_nucifera:0.426825):0.066054):0.507121,Amborella_trichopoda:1.0);
	tree tree_693 = [&R] ((Vitis_vinifera:0.459111,((Buxus_sinica:0.351814,(Aquilegia_coerulea:0.336418,(Trochodendron_aralioides:0.108068,Tetracentron_sinensis:0.108068):0.22835):0.015396):0.025687,Nelumbo_nucifera:0.377501):0.08161):0.540889,Amborella_trichopoda:1.0);
	tree tree_694 = [&R] ((Aquilegia_coerulea:0.451361,(((Trochodendron_aralioides:0.195824,Tetracentron_sinensis:0.195824):0.110531,(Vitis_vinifera:0.271899,Nelumbo_nucifera:0.271899):0.034456):0.027274,Buxus_sinica:0.333629):0.117732):0.548639,Amborella_trichopoda:1.0);
	tree tree_695 = [&R] ((Vitis_vinifera:0.478156,(((Trochodendron_aralioides:0.113582,Tetracentron_sinensis:0.113582):0.250762,(Aquilegia_coerulea:0.350464,Nelumbo_nucifera:0.350464):0.013881):0.071754,Buxus_sinica:0.436099):0.042057):0.521844,Amborella_trichopoda:1.0);
	tree tree_696 = [&R] ((Aquilegia_coerulea:0.572256,(Nelumbo_nucifera:0.519861,((Vitis_vinifera:0.462004,(Tetracentron_sinensis:0.146685,Trochodendron_aralioides:0.146685):0.315319):0.020241,Buxus_sinica:0.482245):0.037616):0.052395):0.427744,Amborella_trichopoda:1.0);
	tree tree_697 = [&R] ((Aquilegia_coerulea:0.623147,(Nelumbo_nucifera:0.529125,(Vitis_vinifera:0.499651,((Tetracentron_sinensis:0.288099,Trochodendron_aralioides:0.288099):0.152236,Buxus_sinica:0.440335):0.059316):0.029474):0.094022):0.376853,Amborella_trichopoda:1.0);
	tree tree_698 = [&R] ((Vitis_vinifera:0.728384,((Nelumbo_nucifera:0.582939,(Buxus_sinica:0.537651,(Trochodendron_aralioides:0.174204,Tetracentron_sinensis:0.174204):0.363447):0.045287):0.059552,Aquilegia_coerulea:0.64249):0.085894):0.271616,Amborella_trichopoda:1.0);
	tree tree_699 = [&R] ((Nelumbo_nucifera:0.519477,(Aquilegia_coerulea:0.490901,((Trochodendron_aralioides:0.146646,Tetracentron_sinensis:0.146646):0.302895,(Vitis_vinifera:0.437359,Buxus_sinica:0.437359):0.012181):0.041361):0.028576):0.480523,Amborella_trichopoda:1.0);
	tree tree_700 = [&R] (((Nelumbo_nucifera:0.307992,((Buxus_sinica:0.23885,Vitis_vinifera:0.23885):0.027563,(Tetracentron_sinensis:0.086343,Trochodendron_aralioides:0.086343):0.18007):0.041579):0.099599,Aquilegia_coerulea:0.407591):0.592409,Amborella_trichopoda:1.0);
	tree tree_701 = [&R] ((Aquilegia_coerulea:0.454638,(((Tetracentron_sinensis:0.119848,Trochodendron_aralioides:0.119848):0.189033,(Buxus_sinica:0.304295,Nelumbo_nucifera:0.304295):0.004586):0.05458,Vitis_vinifera:0.363461):0.091178):0.545362,Amborella_trichopoda:1.0);
	tree tree_702 = [&R] ((((Tetracentron_sinensis:0.104012,Trochodendron_aralioides:0.104012):0.173989,(Buxus_sinica:0.259073,(Nelumbo_nucifera:0.22887,Aquilegia_coerulea:0.22887):0.030204):0.018927):0.095079,Vitis_vinifera:0.37308):0.62692,Amborella_trichopoda:1.0);
	tree tree_703 = [&R] ((Aquilegia_coerulea:0.552169,(Nelumbo_nucifera:0.485384,((Buxus_sinica:0.402496,Vitis_vinifera:0.402496):0.082214,(Tetracentron_sinensis:0.179937,Trochodendron_aralioides:0.179937):0.304772):6.75E-4):0.066785):0.447831,Amborella_trichopoda:1.0);
	tree tree_704 = [&R] ((Nelumbo_nucifera:0.340589,((Aquilegia_coerulea:0.286271,Vitis_vinifera:0.286271):0.04297,(Buxus_sinica:0.258827,(Tetracentron_sinensis:0.061279,Trochodendron_aralioides:0.061279):0.197548):0.070414):0.011348):0.659411,Amborella_trichopoda:1.0);
	tree tree_705 = [&R] (((((Vitis_vinifera:0.351369,Buxus_sinica:0.351369):0.018848,(Tetracentron_sinensis:0.117849,Trochodendron_aralioides:0.117849):0.252369):0.066621,Nelumbo_nucifera:0.436838):0.076732,Aquilegia_coerulea:0.51357):0.48643,Amborella_trichopoda:1.0);
	tree tree_706 = [&R] ((Buxus_sinica:0.353155,((Vitis_vinifera:0.275449,Nelumbo_nucifera:0.275449):0.020384,(Aquilegia_coerulea:0.269073,(Trochodendron_aralioides:0.066627,Tetracentron_sinensis:0.066627):0.202446):0.026759):0.057322):0.646845,Amborella_trichopoda:1.0);
	tree tree_707 = [&R] ((Aquilegia_coerulea:0.545673,((Vitis_vinifera:0.446384,(Buxus_sinica:0.408197,(Trochodendron_aralioides:0.090731,Tetracentron_sinensis:0.090731):0.317466):0.038186):0.036146,Nelumbo_nucifera:0.48253):0.063143):0.454327,Amborella_trichopoda:1.0);
	tree tree_708 = [&R] ((Nelumbo_nucifera:0.427452,(((Trochodendron_aralioides:0.171895,Tetracentron_sinensis:0.171895):0.148591,(Buxus_sinica:0.287328,Vitis_vinifera:0.287328):0.033158):0.077644,Aquilegia_coerulea:0.39813):0.029322):0.572548,Amborella_trichopoda:1.0);
	tree tree_709 = [&R] ((Nelumbo_nucifera:0.546817,(Aquilegia_coerulea:0.500087,((Buxus_sinica:0.39892,Vitis_vinifera:0.39892):0.054066,(Tetracentron_sinensis:0.130348,Trochodendron_aralioides:0.130348):0.322638):0.047102):0.04673):0.453183,Amborella_trichopoda:1.0);
	tree tree_710 = [&R] ((Nelumbo_nucifera:0.487681,(Aquilegia_coerulea:0.432184,(Vitis_vinifera:0.382498,(Buxus_sinica:0.369426,(Trochodendron_aralioides:0.100574,Tetracentron_sinensis:0.100574):0.268852):0.013072):0.049686):0.055497):0.512319,Amborella_trichopoda:1.0);
	tree tree_711 = [&R] ((Vitis_vinifera:0.507133,((Trochodendron_aralioides:0.09543,Tetracentron_sinensis:0.09543):0.365613,(Buxus_sinica:0.427737,(Aquilegia_coerulea:0.383441,Nelumbo_nucifera:0.383441):0.044296):0.033307):0.046089):0.492867,Amborella_trichopoda:1.0);
	tree tree_712 = [&R] (((Nelumbo_nucifera:0.448848,(Vitis_vinifera:0.407664,((Trochodendron_aralioides:0.174721,Tetracentron_sinensis:0.174721):0.187494,Buxus_sinica:0.362214):0.04545):0.041184):0.118755,Aquilegia_coerulea:0.567603):0.432397,Amborella_trichopoda:1.0);
	tree tree_713 = [&R] ((Aquilegia_coerulea:0.544674,(((Tetracentron_sinensis:0.17395,Trochodendron_aralioides:0.17395):0.21063,Buxus_sinica:0.38458):0.02604,(Vitis_vinifera:0.388939,Nelumbo_nucifera:0.388939):0.021681):0.134054):0.455326,Amborella_trichopoda:1.0);
	tree tree_714 = [&R] ((Aquilegia_coerulea:0.487193,(((Vitis_vinifera:0.360732,Nelumbo_nucifera:0.360732):0.00404,Buxus_sinica:0.364772):0.026873,(Tetracentron_sinensis:0.12557,Trochodendron_aralioides:0.12557):0.266075):0.095548):0.512807,Amborella_trichopoda:1.0);
	tree tree_715 = [&R] ((Aquilegia_coerulea:0.426436,(Vitis_vinifera:0.321708,(Nelumbo_nucifera:0.275898,((Trochodendron_aralioides:0.084604,Tetracentron_sinensis:0.084604):0.168204,Buxus_sinica:0.252808):0.02309):0.04581):0.104728):0.573564,Amborella_trichopoda:1.0);
	tree tree_716 = [&R] ((Aquilegia_coerulea:0.479151,((Buxus_sinica:0.367173,(Vitis_vinifera:0.329317,(Trochodendron_aralioides:0.139086,Tetracentron_sinensis:0.139086):0.190231):0.037856):0.038622,Nelumbo_nucifera:0.405796):0.073356):0.520849,Amborella_trichopoda:1.0);
	tree tree_717 = [&R] ((Aquilegia_coerulea:0.643652,(Nelumbo_nucifera:0.599464,(Vitis_vinifera:0.559469,((Tetracentron_sinensis:0.513019,Trochodendron_aralioides:0.513019):0.025906,Buxus_sinica:0.538924):0.020545):0.039995):0.044188):0.356348,Amborella_trichopoda:1.0);
	tree tree_718 = [&R] ((Buxus_sinica:0.492709,((Aquilegia_coerulea:0.420662,(Nelumbo_nucifera:0.406947,(Tetracentron_sinensis:0.085864,Trochodendron_aralioides:0.085864):0.321083):0.013715):0.029197,Vitis_vinifera:0.449859):0.04285):0.507291,Amborella_trichopoda:1.0);
	tree tree_719 = [&R] ((Vitis_vinifera:0.44943,(((Nelumbo_nucifera:0.293408,Buxus_sinica:0.293408):0.03052,(Trochodendron_aralioides:0.070961,Tetracentron_sinensis:0.070961):0.252967):0.061362,Aquilegia_coerulea:0.385291):0.064139):0.55057,Amborella_trichopoda:1.0);
	tree tree_720 = [&R] ((Nelumbo_nucifera:0.481808,(((Vitis_vinifera:0.322093,Buxus_sinica:0.322093):0.021456,(Tetracentron_sinensis:0.103893,Trochodendron_aralioides:0.103893):0.239656):0.073188,Aquilegia_coerulea:0.416737):0.065071):0.518192,Amborella_trichopoda:1.0);
	tree tree_721 = [&R] ((((Tetracentron_sinensis:0.164849,Trochodendron_aralioides:0.164849):0.324585,(Buxus_sinica:0.47265,Vitis_vinifera:0.47265):0.016784):0.032338,(Nelumbo_nucifera:0.483559,Aquilegia_coerulea:0.483559):0.038213):0.478228,Amborella_trichopoda:1.0);
	tree tree_722 = [&R] ((((Vitis_vinifera:0.611102,((Tetracentron_sinensis:0.352761,Trochodendron_aralioides:0.352761):0.199136,Buxus_sinica:0.551897):0.059205):0.027563,Nelumbo_nucifera:0.638665):0.032299,Aquilegia_coerulea:0.670964):0.329036,Amborella_trichopoda:1.0);
	tree tree_723 = [&R] (((Nelumbo_nucifera:0.528781,(Vitis_vinifera:0.499846,((Tetracentron_sinensis:0.185624,Trochodendron_aralioides:0.185624):0.218364,Buxus_sinica:0.403988):0.095858):0.028935):0.132099,Aquilegia_coerulea:0.66088):0.33912,Amborella_trichopoda:1.0);
	tree tree_724 = [&R] (((Nelumbo_nucifera:0.362169,((Tetracentron_sinensis:0.075447,Trochodendron_aralioides:0.075447):0.246726,(Buxus_sinica:0.301958,Vitis_vinifera:0.301958):0.020214):0.039997):0.076711,Aquilegia_coerulea:0.438881):0.561119,Amborella_trichopoda:1.0);
	tree tree_725 = [&R] ((Aquilegia_coerulea:0.545557,(Vitis_vinifera:0.465185,((Trochodendron_aralioides:0.334083,Tetracentron_sinensis:0.334083):0.10792,(Buxus_sinica:0.421978,Nelumbo_nucifera:0.421978):0.020026):0.023181):0.080373):0.454443,Amborella_trichopoda:1.0);
	tree tree_726 = [&R] ((Aquilegia_coerulea:0.436826,((Tetracentron_sinensis:0.088064,Trochodendron_aralioides:0.088064):0.241295,((Nelumbo_nucifera:0.300874,Vitis_vinifera:0.300874):0.014628,Buxus_sinica:0.315503):0.013856):0.107467):0.563174,Amborella_trichopoda:1.0);
	tree tree_727 = [&R] (((Nelumbo_nucifera:0.599752,((Buxus_sinica:0.506159,Tetracentron_sinensis:0.506159):0.035242,(Trochodendron_aralioides:0.505828,Vitis_vinifera:0.505828):0.035573):0.058351):0.073123,Aquilegia_coerulea:0.672875):0.327125,Amborella_trichopoda:1.0);
	tree tree_728 = [&R] ((Aquilegia_coerulea:0.483149,(Nelumbo_nucifera:0.422922,(Buxus_sinica:0.399189,(Vitis_vinifera:0.372265,(Tetracentron_sinensis:0.101581,Trochodendron_aralioides:0.101581):0.270684):0.026924):0.023733):0.060227):0.516851,Amborella_trichopoda:1.0);
	tree tree_729 = [&R] ((Vitis_vinifera:0.483701,((Buxus_sinica:0.281209,(Tetracentron_sinensis:0.085899,Trochodendron_aralioides:0.085899):0.19531):0.073612,(Nelumbo_nucifera:0.314114,Aquilegia_coerulea:0.314114):0.040708):0.12888):0.516299,Amborella_trichopoda:1.0);
	tree tree_730 = [&R] (((Aquilegia_coerulea:0.505925,(((Tetracentron_sinensis:0.200602,Trochodendron_aralioides:0.200602):0.227846,Buxus_sinica:0.428449):0.036523,Nelumbo_nucifera:0.464972):0.040953):0.063926,Vitis_vinifera:0.569852):0.430148,Amborella_trichopoda:1.0);
	tree tree_731 = [&R] ((Buxus_sinica:0.365388,((Vitis_vinifera:0.279651,Aquilegia_coerulea:0.279651):0.030083,(Nelumbo_nucifera:0.275764,(Trochodendron_aralioides:0.07334,Tetracentron_sinensis:0.07334):0.202424):0.03397):0.055654):0.634612,Amborella_trichopoda:1.0);
	tree tree_732 = [&R] ((Aquilegia_coerulea:0.68011,((Trochodendron_aralioides:0.259055,Tetracentron_sinensis:0.259055):0.352078,((Buxus_sinica:0.539196,Nelumbo_nucifera:0.539196):0.060708,Vitis_vinifera:0.599904):0.011229):0.068978):0.31989,Amborella_trichopoda:1.0);
	tree tree_733 = [&R] ((Aquilegia_coerulea:0.567753,(((Nelumbo_nucifera:0.393112,Buxus_sinica:0.393112):0.061776,Vitis_vinifera:0.454888):0.017884,(Trochodendron_aralioides:0.413173,Tetracentron_sinensis:0.413173):0.059598):0.094981):0.432247,Amborella_trichopoda:1.0);
	tree tree_734 = [&R] (((Nelumbo_nucifera:0.45216,((Trochodendron_aralioides:0.193292,Tetracentron_sinensis:0.193292):0.204889,(Vitis_vinifera:0.369416,Buxus_sinica:0.369416):0.028765):0.053979):0.090436,Aquilegia_coerulea:0.542596):0.457404,Amborella_trichopoda:1.0);
	tree tree_735 = [&R] ((Vitis_vinifera:0.41909,((((Tetracentron_sinensis:0.110043,Trochodendron_aralioides:0.110043):0.201337,Buxus_sinica:0.311381):0.033008,Aquilegia_coerulea:0.344388):0.024425,Nelumbo_nucifera:0.368813):0.050277):0.58091,Amborella_trichopoda:1.0);
	tree tree_736 = [&R] ((Aquilegia_coerulea:0.48792,(Nelumbo_nucifera:0.362689,(Vitis_vinifera:0.320547,(Buxus_sinica:0.279205,(Tetracentron_sinensis:0.080265,Trochodendron_aralioides:0.080265):0.19894):0.041342):0.042143):0.125231):0.51208,Amborella_trichopoda:1.0);
	tree tree_737 = [&R] ((Vitis_vinifera:0.516106,(Aquilegia_coerulea:0.423429,(Nelumbo_nucifera:0.35383,(Buxus_sinica:0.340921,(Trochodendron_aralioides:0.082119,Tetracentron_sinensis:0.082119):0.258803):0.012909):0.069598):0.092677):0.483894,Amborella_trichopoda:1.0);
	tree tree_738 = [&R] ((Buxus_sinica:0.49786,((Vitis_vinifera:0.413017,(Aquilegia_coerulea:0.359346,Nelumbo_nucifera:0.359346):0.053671):0.014562,(Trochodendron_aralioides:0.152981,Tetracentron_sinensis:0.152981):0.274598):0.070281):0.50214,Amborella_trichopoda:1.0);
	tree tree_739 = [&R] ((Vitis_vinifera:0.375751,((Buxus_sinica:0.302951,Nelumbo_nucifera:0.302951):0.039735,(Aquilegia_coerulea:0.312721,(Trochodendron_aralioides:0.100484,Tetracentron_sinensis:0.100484):0.212237):0.029964):0.033065):0.624249,Amborella_trichopoda:1.0);
	tree tree_740 = [&R] ((Aquilegia_coerulea:0.56938,((Buxus_sinica:0.382306,(Vitis_vinifera:0.360128,(Tetracentron_sinensis:0.123087,Trochodendron_aralioides:0.123087):0.237041):0.022179):0.07525,Nelumbo_nucifera:0.457557):0.111823):0.43062,Amborella_trichopoda:1.0);
	tree tree_741 = [&R] ((Nelumbo_nucifera:0.65843,((Buxus_sinica:0.599653,(Vitis_vinifera:0.565562,(Tetracentron_sinensis:0.153829,Trochodendron_aralioides:0.153829):0.411733):0.034091):0.028526,Aquilegia_coerulea:0.628179):0.030251):0.34157,Amborella_trichopoda:1.0);
	tree tree_742 = [&R] ((Nelumbo_nucifera:0.506463,((Aquilegia_coerulea:0.412758,Vitis_vinifera:0.412758):0.05496,((Trochodendron_aralioides:0.124233,Tetracentron_sinensis:0.124233):0.294395,Buxus_sinica:0.418627):0.04909):0.038746):0.493537,Amborella_trichopoda:1.0);
	tree tree_743 = [&R] ((((Vitis_vinifera:0.47315,(Buxus_sinica:0.45278,(Tetracentron_sinensis:0.116242,Trochodendron_aralioides:0.116242):0.336538):0.02037):0.025402,Nelumbo_nucifera:0.498552):0.107293,Aquilegia_coerulea:0.605844):0.394156,Amborella_trichopoda:1.0);
	tree tree_744 = [&R] ((((Aquilegia_coerulea:0.404838,Nelumbo_nucifera:0.404838):0.061908,(Buxus_sinica:0.446513,(Tetracentron_sinensis:0.119194,Trochodendron_aralioides:0.119194):0.32732):0.020233):0.074396,Vitis_vinifera:0.541142):0.458858,Amborella_trichopoda:1.0);
	tree tree_745 = [&R] (((Vitis_vinifera:0.53383,(Nelumbo_nucifera:0.49927,((Tetracentron_sinensis:0.144424,Trochodendron_aralioides:0.144424):0.332764,Buxus_sinica:0.477188):0.022082):0.03456):0.065719,Aquilegia_coerulea:0.599549):0.400451,Amborella_trichopoda:1.0);
	tree tree_746 = [&R] ((Vitis_vinifera:0.539035,((Nelumbo_nucifera:0.45114,Aquilegia_coerulea:0.45114):0.022769,((Trochodendron_aralioides:0.318794,Tetracentron_sinensis:0.318794):0.11897,Buxus_sinica:0.437764):0.036145):0.065126):0.460965,Amborella_trichopoda:1.0);
	tree tree_747 = [&R] ((Aquilegia_coerulea:0.510598,(((Nelumbo_nucifera:0.303017,Vitis_vinifera:0.303017):0.037114,(Trochodendron_aralioides:0.126737,Tetracentron_sinensis:0.126737):0.213394):0.036388,Buxus_sinica:0.376519):0.134079):0.489402,Amborella_trichopoda:1.0);
	tree tree_748 = [&R] ((Aquilegia_coerulea:0.638861,((Nelumbo_nucifera:0.472031,Buxus_sinica:0.472031):0.0477,(Vitis_vinifera:0.492108,(Tetracentron_sinensis:0.461219,Trochodendron_aralioides:0.461219):0.030889):0.027623):0.11913):0.361139,Amborella_trichopoda:1.0);
	tree tree_749 = [&R] ((Aquilegia_coerulea:0.539847,(Nelumbo_nucifera:0.430199,((Vitis_vinifera:0.380784,Buxus_sinica:0.380784):0.022301,(Trochodendron_aralioides:0.217307,Tetracentron_sinensis:0.217307):0.185779):0.027113):0.109649):0.460153,Amborella_trichopoda:1.0);
	tree tree_750 = [&R] (((Vitis_vinifera:0.419833,(Tetracentron_sinensis:0.146516,Trochodendron_aralioides:0.146516):0.273316):0.042096,(Buxus_sinica:0.443908,(Aquilegia_coerulea:0.39596,Nelumbo_nucifera:0.39596):0.047947):0.018021):0.538071,Amborella_trichopoda:1.0);
	tree tree_751 = [&R] ((((Buxus_sinica:0.406005,(Trochodendron_aralioides:0.100198,Tetracentron_sinensis:0.100198):0.305807):0.047282,(Aquilegia_coerulea:0.382944,Vitis_vinifera:0.382944):0.070343):0.05494,Nelumbo_nucifera:0.508227):0.491773,Amborella_trichopoda:1.0);
	tree tree_752 = [&R] ((((Vitis_vinifera:0.443183,(Tetracentron_sinensis:0.224849,Trochodendron_aralioides:0.224849):0.218334):0.042275,(Buxus_sinica:0.400258,Nelumbo_nucifera:0.400258):0.0852):0.066255,Aquilegia_coerulea:0.551712):0.448288,Amborella_trichopoda:1.0);
	tree tree_753 = [&R] ((((Aquilegia_coerulea:0.332475,Nelumbo_nucifera:0.332475):0.048424,((Trochodendron_aralioides:0.115306,Tetracentron_sinensis:0.115306):0.235894,Vitis_vinifera:0.351199):0.0297):0.139746,Buxus_sinica:0.520645):0.479355,Amborella_trichopoda:1.0);
	tree tree_754 = [&R] ((Aquilegia_coerulea:0.611248,(((Buxus_sinica:0.456362,Vitis_vinifera:0.456362):0.025346,(Tetracentron_sinensis:0.149947,Trochodendron_aralioides:0.149947):0.331761):0.041151,Nelumbo_nucifera:0.522859):0.088389):0.388752,Amborella_trichopoda:1.0);
	tree tree_755 = [&R] ((((Trochodendron_aralioides:0.360339,Tetracentron_sinensis:0.360339):0.169699,(Buxus_sinica:0.529893,Vitis_vinifera:0.529893):1.46E-4):0.022312,(Nelumbo_nucifera:0.508002,Aquilegia_coerulea:0.508002):0.044348):0.44765,Amborella_trichopoda:1.0);
	tree tree_756 = [&R] (((Aquilegia_coerulea:0.402726,Nelumbo_nucifera:0.402726):0.049369,(((Trochodendron_aralioides:0.239519,Tetracentron_sinensis:0.239519):0.172763,Buxus_sinica:0.412282):0.020141,Vitis_vinifera:0.432423):0.019672):0.547905,Amborella_trichopoda:1.0);
	tree tree_757 = [&R] (((Vitis_vinifera:0.485882,(Buxus_sinica:0.403527,((Tetracentron_sinensis:0.142609,Trochodendron_aralioides:0.142609):0.228731,Nelumbo_nucifera:0.37134):0.032187):0.082355):0.077148,Aquilegia_coerulea:0.56303):0.43697,Amborella_trichopoda:1.0);
	tree tree_758 = [&R] ((Nelumbo_nucifera:0.385247,((Vitis_vinifera:0.317501,Aquilegia_coerulea:0.317501):0.032845,((Trochodendron_aralioides:0.067225,Tetracentron_sinensis:0.067225):0.257831,Buxus_sinica:0.325056):0.02529):0.034901):0.614753,Amborella_trichopoda:1.0);
	tree tree_759 = [&R] ((Nelumbo_nucifera:0.257469,((Buxus_sinica:0.195675,(Vitis_vinifera:0.164206,(Trochodendron_aralioides:0.059696,Tetracentron_sinensis:0.059696):0.104511):0.031468):0.061793,Aquilegia_coerulea:0.257468):1.0E-6):0.742531,Amborella_trichopoda:1.0);
	tree tree_760 = [&R] ((Buxus_sinica:0.509227,(((Tetracentron_sinensis:0.227074,Trochodendron_aralioides:0.227074):0.212947,(Nelumbo_nucifera:0.389042,Vitis_vinifera:0.389042):0.05098):0.040713,Aquilegia_coerulea:0.480735):0.028492):0.490773,Amborella_trichopoda:1.0);
	tree tree_761 = [&R] ((Aquilegia_coerulea:0.492125,(Nelumbo_nucifera:0.402588,(Buxus_sinica:0.368056,(Vitis_vinifera:0.343187,(Trochodendron_aralioides:0.12691,Tetracentron_sinensis:0.12691):0.216277):0.024869):0.034532):0.089538):0.507875,Amborella_trichopoda:1.0);
	tree tree_762 = [&R] (((Aquilegia_coerulea:0.533727,(((Trochodendron_aralioides:0.137067,Tetracentron_sinensis:0.137067):0.298387,Buxus_sinica:0.435454):0.033365,Nelumbo_nucifera:0.46882):0.064907):0.095933,Vitis_vinifera:0.62966):0.37034,Amborella_trichopoda:1.0);
	tree tree_763 = [&R] ((((Tetracentron_sinensis:0.207655,Trochodendron_aralioides:0.207655):0.416785,(Buxus_sinica:0.594479,(Vitis_vinifera:0.578495,Aquilegia_coerulea:0.578495):0.015984):0.029962):0.036688,Nelumbo_nucifera:0.661129):0.338871,Amborella_trichopoda:1.0);
	tree tree_764 = [&R] ((Aquilegia_coerulea:0.638632,(((Tetracentron_sinensis:0.493683,Trochodendron_aralioides:0.493683):0.052719,(Vitis_vinifera:0.525851,Nelumbo_nucifera:0.525851):0.02055):0.019723,Buxus_sinica:0.566125):0.072507):0.361368,Amborella_trichopoda:1.0);
end;
