# Supplementary material for: Buxus and Tetracentron genomes help resolve eudicot genome history
Source: Nat Commun. 2022 Feb 2;13:643. doi: 10.1038/s41467-022-28312-w (PMC8810787; doi:10.1038/s41467-022-28312-w)
Supplement: Supplementary file 13 — Source Data [file 41467_2022_28312_MOESM13_ESM.zip › Source Data/Fig2c_Aquilegia-Aquilegia..synmap.ks.txt]

#This file contains synonymous rate values in the first two columns:
#  Mean Ks:  NA	Mean Kn: NA
#Ks	Kn	a<db_genome_id>_<chr>	chr1||start1||stop1||name1||strand1||type1||db_feature_id1||percent_id1	start1	stop1	b<db_genome_id>_<chr>	chr2||start2||stop2||name2||strand2||type2||db_feature_id2||percent_id2	start2	stop2	eval	block_score	GEVO_link
#1	250.0	a28620_01	b28620_01	r	5  Mean Ks:  0.0880	Mean Kn: 0.0421
#Ks	Kn	a<db_genome_id>_<chr>	chr1||start1||stop1||name1||strand1||type1||db_feature_id1||percent_id1	start1	stop1	b<db_genome_id>_<chr>	chr2||start2||stop2||name2||strand2||type2||db_feature_id2||percent_id2	start2	stop2	eval	block_score	GEVO_link
0.1366	0.0496	a28620_01	01||23228965||23230440||Aqcoe1G299700.1.v3.1||1||CDS||809489561||4565||93.92	23228965	23230440	b28620_01	01||29521066||29523209||Aqcoe1G329300.1.v3.1||-1||CDS||809495513||4951||93.92	29523209	29521066	3.700000e-208	50
0.0502	0.0093	a28620_01	01||23230678||23232099||Aqcoe1G299800.1.v3.1||-1||CDS||809492017||4566||97.13	23232099	23230678	b28620_01	01||29519104||29520937||Aqcoe1G329200.1.v3.1||1||CDS||809495509||4950||97.13	29519104	29520937	1.000000e-250	100
0.0747	0.0374	a28620_01	01||23287958||23290792||Aqcoe1G300000.1.v3.1||1||CDS||809492057||4568||95.86	23287958	23290792	b28620_01	01||29493456||29495493||Aqcoe1G329100.1.v3.1||-1||CDS||809495504||4949||95.86	29495493	29493456	1.000000e-250	150
0.1380	0.1056	a28620_01	01||23291161||23296299||Aqcoe1G300100.1.v3.1||-1||CDS||809492069||4569||96.97	23296299	23291161	b28620_01	01||29487918||29492992||Aqcoe1G329000.1.v3.1||1||CDS||809495500||4948||96.97	29487918	29492992	3.300000e-79	200
0.0405	0.0086	a28620_01	01||23328051||23339404||Aqcoe1G300300.1.v3.1||-1||CDS||809492089||4571||97.45	23339404	23328051	b28620_01	01||29474958||29486914||Aqcoe1G328900.1.v3.1||1||CDS||809495490||4946||97.45	29474958	29486914	1.000000e-250	250
#1	620.0	a28620_01	b28620_02	f	14  Mean Ks:  4.6346	Mean Kn: 0.2921
#Ks	Kn	a<db_genome_id>_<chr>	chr1||start1||stop1||name1||strand1||type1||db_feature_id1||percent_id1	start1	stop1	b<db_genome_id>_<chr>	chr2||start2||stop2||name2||strand2||type2||db_feature_id2||percent_id2	start2	stop2	eval	block_score	GEVO_link
6.8159	0.8390	a28620_01	01||39534828||39539618||Aqcoe1G416500.1.v3.1||-1||CDS||809508083||6263||64.19	39539618	39534828	b28620_02	02||6680895||6696469||Aqcoe2G090300.1.v3.1||-1||CDS||809535184||8835||64.19	6696469	6680895	9.300000e-36	35
1.7045	0.0017	a28620_01	01||39557825||39558157||Aqcoe1G416900.1.v3.1||1||CDS||809508117||6267||84.38	39557825	39558157	b28620_02	02||6697932||6698264||Aqcoe2G090400.1.v3.1||1||CDS||809535203||8837||84.38	6697932	6698264	1.800000e-105	85
23.2754	0.4695	a28620_01	01||39560404||39561014||Aqcoe1G417000.1.v3.1||1||CDS||809508132||6269||73.81	39560404	39561014	b28620_02	02||6699839||6700684||Aqcoe2G090500.1.v3.1||1||CDS||809535243||8841||73.81	6699839	6700684	7.200000e-10	94
11.5592	0.4424	a28620_01	01||39571331||39572110||Aqcoe1G417300.1.v3.1||1||CDS||809508158||6272||62.23	39571331	39572110	b28620_02	02||6706386||6707069||Aqcoe2G090600.1.v3.1||1||CDS||809535256||8842||62.23	6706386	6707069	1.200000e-46	139
1.0318	0.3013	a28620_01	01||39594684||39604418||Aqcoe1G417500.1.v3.1||1||CDS||809508176||6274||69.72	39594684	39604418	b28620_02	02||6743011||6756791||Aqcoe2G091400.1.v3.1||1||CDS||809535370||8852||69.72	6743011	6756791	1.000000e-250	189
1.6024	0.2163	a28620_01	01||39620613||39622819||Aqcoe1G417900.1.v3.1||1||CDS||809508215||6279||75.45	39620613	39622819	b28620_02	02||6772999||6776371||Aqcoe2G091600.1.v3.1||1||CDS||809535420||8857||75.45	6772999	6776371	1.000000e-250	239
2.9667	0.6795	a28620_01	01||39634933||39636309||Aqcoe1G418400.1.v3.1||1||CDS||809508258||6284||67.48	39634933	39636309	b28620_02	02||6777341||6778688||Aqcoe2G091700.1.v3.1||1||CDS||809535433||8858||67.48	6777341	6778688	4.500000e-41	279
1.2826	0.1762	a28620_01	01||39675775||39679980||Aqcoe1G419000.1.v3.1||1||CDS||809508346||6294||73.7	39675775	39679980	b28620_02	02||6858659||6860576||Aqcoe2G092600.1.v3.1||1||CDS||809535580||8872||73.7	6858659	6860576	2.300000e-227	326
1.5325	0.1192	a28620_01	01||39683759||39686635||Aqcoe1G419100.1.v3.1||-1||CDS||809508362||6296||77.54	39686635	39683759	b28620_02	02||6869644||6873841||Aqcoe2G092900.1.v3.1||-1||CDS||809535623||8876||77.54	6873841	6869644	2.600000e-165	376
1.3032	0.1093	a28620_01	01||39695677||39699914||Aqcoe1G419400.1.v3.1||-1||CDS||809508387||6299||78.73	39699914	39695677	b28620_02	02||6893940||6899457||Aqcoe2G093100.1.v3.1||-1||CDS||809535645||8878||78.73	6899457	6893940	3.000000e-146	426
1.0265	0.2560	a28620_01	01||39718743||39720803||Aqcoe1G419600.1.v3.1||1||CDS||809508425||6304||78.46	39718743	39720803	b28620_02	02||6904313||6908604||Aqcoe2G093300.1.v3.1||1||CDS||809535671||8881||78.46	6904313	6908604	4.200000e-163	476
1.2594	0.1540	a28620_01	01||39756802||39761662||Aqcoe1G420100.1.v3.1||-1||CDS||809508504||6313||72.2	39761662	39756802	b28620_02	02||7004154||7008373||Aqcoe2G094400.1.v3.1||-1||CDS||809535798||8892||72.2	7008373	7004154	1.000000e-250	523
7.4964	0.0315	a28620_01	01||39774942||39775883||Aqcoe1G420300.1.v3.1||-1||CDS||809508551||6318||85.17	39775883	39774942	b28620_02	02||7066985||7067914||Aqcoe2G095300.1.v3.1||-1||CDS||809535916||8903||85.17	7067914	7066985	1.000000e-250	570
2.0281	0.2930	a28620_01	01||39776873||39779290||Aqcoe1G420400.1.v3.1||-1||CDS||809508563||6319||70.32	39779290	39776873	b28620_02	02||7069754||7074279||Aqcoe2G095400.2.v3.1||-1||CDS||809535935||8904||70.32	7074279	7069754	1.800000e-216	620
#2	494.0	a28620_01	b28620_02	f	10  Mean Ks:  17.4777	Mean Kn: 0.2530
#Ks	Kn	a<db_genome_id>_<chr>	chr1||start1||stop1||name1||strand1||type1||db_feature_id1||percent_id1	start1	stop1	b<db_genome_id>_<chr>	chr2||start2||stop2||name2||strand2||type2||db_feature_id2||percent_id2	start2	stop2	eval	block_score	GEVO_link
2.3956	0.2537	a28620_01	01||8310879||8312417||Aqcoe1G147500.1.v3.1||1||CDS||809467456||2315||78.4	8310879	8312417	b28620_02	02||5941026||5942474||Aqcoe2G081000.1.v3.1||1||CDS||809534193||8714||78.4	5941026	5942474	1.400000e-193	50
1.6446	0.1670	a28620_01	01||8331328||8331798||Aqcoe1G148100.1.v3.1||-1||CDS||809467513||2322||69.07	8331798	8331328	b28620_02	02||5944297||5944785||Aqcoe2G081100.1.v3.1||-1||CDS||809534199||8715||69.07	5944785	5944297	1.800000e-72	100
1.4567	0.1475	a28620_01	01||8335753||8337476||Aqcoe1G148200.1.v3.1||-1||CDS||809467522||2323||77.97	8337476	8335753	b28620_02	02||5995924||5998222||Aqcoe2G081500.1.v3.1||-1||CDS||809534238||8720||77.97	5998222	5995924	1.000000e-250	150
1.2856	0.2677	a28620_01	01||8383130||8384812||Aqcoe1G149100.1.v3.1||-1||CDS||809467603||2333||68.65	8384812	8383130	b28620_02	02||6023710||6025870||Aqcoe2G081800.1.v3.1||-1||CDS||809534272||8724||68.65	6025870	6023710	8.200000e-243	200
2.4360	0.1865	a28620_01	01||8386005||8386688||Aqcoe1G149200.1.v3.1||1||CDS||809467612||2334||74.09	8386005	8386688	b28620_02	02||6028309||6029828||Aqcoe2G081900.1.v3.1||1||CDS||809534281||8725||74.09	6028309	6029828	1.500000e-119	250
86.5891	0.4830	a28620_01	01||8436725||8437979||Aqcoe1G150000.1.v3.1||1||CDS||809467709||2346||76.23	8436725	8437979	b28620_02	02||6097474||6098811||Aqcoe2G082800.1.v3.1||-1||CDS||809534384||8739||76.23	6098811	6097474	3.100000e-51	297
75.1132	0.6404	a28620_01	01||8502773||8506898||Aqcoe1G150500.1.v3.1||-1||CDS||809467750||2351||78.77	8506898	8502773	b28620_02	02||6113129||6115646||Aqcoe2G083000.1.v3.1||-1||CDS||809534401||8741||78.77	6115646	6113129	1.000000e-250	347
1.0660	0.1483	a28620_01	01||8507884||8509666||Aqcoe1G150700.1.v3.1||1||CDS||809467767||2353||77.39	8507884	8509666	b28620_02	02||6156001||6158986||Aqcoe2G083700.1.v3.1||1||CDS||809534454||8748||77.39	6156001	6158986	7.100000e-127	397
1.5930	0.1813	a28620_01	01||8590886||8593140||Aqcoe1G151900.1.v3.1||1||CDS||809467888||2369||78.8	8590886	8593140	b28620_02	02||6224934||6228120||Aqcoe2G084500.1.v3.1||1||CDS||809534589||8767||78.8	6224934	6228120	1.600000e-151	444
1.1968	0.0550	a28620_01	01||8596881||8600646||Aqcoe1G152200.1.v3.1||-1||CDS||809467908||2372||82.52	8600646	8596881	b28620_02	02||6233808||6236614||Aqcoe2G084600.1.v3.1||-1||CDS||809534599||8768||82.52	6236614	6233808	1.100000e-244	494
#3	309.0	a28620_01	b28620_02	f	8  Mean Ks:  1.8663	Mean Kn: 0.2552
#Ks	Kn	a<db_genome_id>_<chr>	chr1||start1||stop1||name1||strand1||type1||db_feature_id1||percent_id1	start1	stop1	b<db_genome_id>_<chr>	chr2||start2||stop2||name2||strand2||type2||db_feature_id2||percent_id2	start2	stop2	eval	block_score	GEVO_link
1.5823	0.0016	a28620_01	01||40999178||41000617||Aqcoe1G439400.1.v3.1||-1||CDS||809510442||6597||87.42	41000617	40999178	b28620_02	02||9805070||9807047||Aqcoe2G119700.1.v3.1||-1||CDS||809538821||9251||87.42	9807047	9805070	1.500000e-111	50
2.0587	0.4095	a28620_01	01||41027051||41027677||Aqcoe1G439900.1.v3.1||-1||CDS||809510504||6605||68.84	41027677	41027051	b28620_02	02||9882268||9882888||Aqcoe2G120500.1.v3.1||-1||CDS||809538898||9259||68.84	9882888	9882268	2.900000e-92	100
1.8674	0.2127	a28620_01	01||41083819||41084385||Aqcoe1G440900.1.v3.1||1||CDS||809510580||6615||72.68	41083819	41084385	b28620_02	02||9912647||9913201||Aqcoe2G121100.1.v3.1||-1||CDS||809538961||9268||72.68	9913201	9912647	1.300000e-101	150
3.0828	0.5654	a28620_01	01||41169559||41170560||Aqcoe1G442700.1.v3.1||1||CDS||809510759||6636||61.51	41169559	41170560	b28620_02	02||10063675||10064499||Aqcoe2G122400.1.v3.1||1||CDS||809539082||9283||61.51	10063675	10064499	2.400000e-17	160
1.3731	0.1080	a28620_01	01||41172186||41174037||Aqcoe1G442800.1.v3.1||-1||CDS||809510768||6637||78.54	41174037	41172186	b28620_02	02||10078466||10083565||Aqcoe2G122600.1.v3.1||-1||CDS||809539106||9286||78.54	10083565	10078466	3.700000e-184	210
1.8184	0.2536	a28620_01	01||41193787||41194365||Aqcoe1G443200.1.v3.1||1||CDS||809510820||6644||77.53	41193787	41194365	b28620_02	02||10117671||10118647||Aqcoe2G123500.1.v3.1||1||CDS||809539209||9301||77.53	10117671	10118647	4.000000e-14	220
1.7628	0.2642	a28620_01	01||41195373||41198633||Aqcoe1G443300.1.v3.1||-1||CDS||809510829||6645||70.13	41198633	41195373	b28620_02	02||10119795||10122101||Aqcoe2G123600.1.v3.1||-1||CDS||809539218||9302||70.13	10122101	10119795	2.000000e-43	262
1.3852	0.2268	a28620_01	01||41235192||41238422||Aqcoe1G443900.1.v3.1||1||CDS||809510881||6651||70.08	41235192	41238422	b28620_02	02||10153574||10158225||Aqcoe2G124000.1.v3.1||1||CDS||809539306||9314||70.08	10153574	10158225	2.800000e-235	309
#4	248.0	a28620_01	b28620_02	f	6  Mean Ks:  12.3427	Mean Kn: 0.3920
#Ks	Kn	a<db_genome_id>_<chr>	chr1||start1||stop1||name1||strand1||type1||db_feature_id1||percent_id1	start1	stop1	b<db_genome_id>_<chr>	chr2||start2||stop2||name2||strand2||type2||db_feature_id2||percent_id2	start2	stop2	eval	block_score	GEVO_link
4.1323	0.2725	a28620_01	01||40725303||40726169||Aqcoe1G434300.1.v3.1||-1||CDS||809509975||6538||71.47	40726169	40725303	b28620_02	02||9218246||9219148||Aqcoe2G112400.1.v3.1||-1||CDS||809537935||9152||71.47	9219148	9218246	5.900000e-113	50
1.2170	0.0362	a28620_01	01||40729684||40732503||Aqcoe1G434500.1.v3.1||-1||CDS||809509990||6540||84.13	40732503	40729684	b28620_02	02||9253018||9260367||Aqcoe2G112800.1.v3.1||-1||CDS||809537967||9156||84.13	9260367	9253018	1.200000e-140	100
1.5071	0.3209	a28620_01	01||40743837||40744564||Aqcoe1G434800.1.v3.1||-1||CDS||809510021||6544||73.13	40744564	40743837	b28620_02	02||9266295||9267052||Aqcoe2G112900.1.v3.1||-1||CDS||809537975||9157||73.13	9267052	9266295	1.600000e-40	139
5.2028	0.4091	a28620_01	01||40793651||40795008||Aqcoe1G435800.1.v3.1||-1||CDS||809510105||6555||62.71	40795008	40793651	b28620_02	02||9274021||9275559||Aqcoe2G113100.1.v3.1||-1||CDS||809537998||9159||62.71	9275559	9274021	1.400000e-16	151
0.6492	0.0760	a28620_01	01||40798576||40799001||Aqcoe1G435900.1.v3.1||-1||CDS||809510110||6556||87.66	40799001	40798576	b28620_02	02||9288209||9288670||Aqcoe2G113300.1.v3.1||-1||CDS||809538027||9163||87.66	9288670	9288209	1.700000e-133	201
61.3476	1.2371	a28620_01	01||40849587||40850914||Aqcoe1G436600.1.v3.1||-1||CDS||809510201||6567||67.11	40850914	40849587	b28620_02	02||9297013||9298671||Aqcoe2G113600.1.v3.1||-1||CDS||809538044||9166||67.11	9298671	9297013	1.500000e-100	248
#1	985.0	a28620_01	b28620_02	r	20  Mean Ks:  2.3044	Mean Kn: 0.2017
#Ks	Kn	a<db_genome_id>_<chr>	chr1||start1||stop1||name1||strand1||type1||db_feature_id1||percent_id1	start1	stop1	b<db_genome_id>_<chr>	chr2||start2||stop2||name2||strand2||type2||db_feature_id2||percent_id2	start2	stop2	eval	block_score	GEVO_link
1.2716	0.1132	a28620_01	01||6973646||6979442||Aqcoe1G126800.1.v3.1||1||CDS||809461438||1990||79.89	6973646	6979442	b28620_02	02||26196193||26201800||Aqcoe2G212800.1.v3.1||-1||CDS||809552275||10558||79.89	26201800	26196193	7.900000e-151	50
2.4140	0.2056	a28620_01	01||6980995||6983600||Aqcoe1G126900.1.v3.1||1||CDS||809461444||1991||69.75	6980995	6983600	b28620_02	02||26190028||26192764||Aqcoe2G212700.1.v3.1||-1||CDS||809552269||10557||69.75	26192764	26190028	1.800000e-173	100
1.8129	0.2385	a28620_01	01||7017313||7018242||Aqcoe1G127500.1.v3.1||-1||CDS||809461495||1997||69.72	7018242	7017313	b28620_02	02||26160364||26161347||Aqcoe2G212600.1.v3.1||1||CDS||809552263||10556||69.72	26160364	26161347	2.600000e-71	150
1.5858	0.1703	a28620_01	01||7037511||7038358||Aqcoe1G127700.1.v3.1||1||CDS||809461515||1999||77.4	7037511	7038358	b28620_02	02||26016052||26017392||Aqcoe2G212100.1.v3.1||-1||CDS||809552237||10551||77.4	26017392	26016052	1.800000e-71	200
2.0944	0.3576	a28620_01	01||7080571||7082144||Aqcoe1G128100.1.v3.1||-1||CDS||809461562||2009||64.14	7082144	7080571	b28620_02	02||25903014||25905416||Aqcoe2G211700.1.v3.1||1||CDS||809552205||10544||64.14	25903014	25905416	1.600000e-79	250
1.0706	0.2164	a28620_01	01||7093121||7094004||Aqcoe1G128300.1.v3.1||-1||CDS||809461582||2013||73.35	7094004	7093121	b28620_02	02||25772986||25773903||Aqcoe2G211300.1.v3.1||1||CDS||809552177||10539||73.35	25772986	25773903	2.200000e-51	300
5.9801	0.2414	a28620_01	01||7144746||7147354||Aqcoe1G129400.1.v3.1||1||CDS||809461652||2026||75.77	7144746	7147354	b28620_02	02||25577632||25580924||Aqcoe2G209800.1.v3.1||-1||CDS||809552093||10521||75.77	25580924	25577632	1.000000e-250	347
1.6775	0.1267	a28620_01	01||7164015||7167147||Aqcoe1G129800.1.v3.1||-1||CDS||809461677||2031||78.66	7167147	7164015	b28620_02	02||25562556||25568561||Aqcoe2G209600.1.v3.1||1||CDS||809552078||10518||78.66	25562556	25568561	1.000000e-250	397
2.5499	0.3210	a28620_01	01||7202688||7204385||Aqcoe1G130400.1.v3.1||-1||CDS||809461711||2037||70.65	7204385	7202688	b28620_02	02||25471199||25472947||Aqcoe2G209000.1.v3.1||1||CDS||809552003||10505||70.65	25471199	25472947	1.600000e-141	444
2.2052	0.1958	a28620_01	01||7218800||7220880||Aqcoe1G130600.1.v3.1||1||CDS||809461722||2039||72.73	7218800	7220880	b28620_02	02||25375492||25377146||Aqcoe2G208300.1.v3.1||-1||CDS||809551958||10497||72.73	25377146	25375492	1.800000e-241	494
0.9604	0.1322	a28620_01	01||7226173||7228462||Aqcoe1G130800.1.v3.1||-1||CDS||809461734||2041||77.32	7228462	7226173	b28620_02	02||25320469||25325568||Aqcoe2G208100.1.v3.1||1||CDS||809551941||10494||77.32	25320469	25325568	1.000000e-250	544
0.9838	0.1469	a28620_01	01||7244767||7246424||Aqcoe1G131200.1.v3.1||-1||CDS||809461755||2045||77.86	7246424	7244767	b28620_02	02||25262449||25263971||Aqcoe2G207300.1.v3.1||1||CDS||809551887||10483||77.86	25262449	25263971	4.900000e-210	591
1.3260	0.1197	a28620_01	01||7249074||7251830||Aqcoe1G131300.1.v3.1||1||CDS||809461761||2046||78.84	7249074	7251830	b28620_02	02||25013542||25019482||Aqcoe2G206500.1.v3.1||-1||CDS||809551844||10475||78.84	25019482	25013542	3.700000e-180	641
2.0912	0.2403	a28620_01	01||7252920||7256915||Aqcoe1G131400.1.v3.1||1||CDS||809461767||2047||75.91	7252920	7256915	b28620_02	02||24916691||24920265||Aqcoe2G206200.1.v3.1||-1||CDS||809551826||10472||75.91	24920265	24916691	1.000000e-250	691
1.3700	0.1991	a28620_01	01||7314931||7316427||Aqcoe1G132600.1.v3.1||1||CDS||809461868||2065||84.2	7314931	7316427	b28620_02	02||24714793||24716253||Aqcoe2G205500.1.v3.1||-1||CDS||809551730||10451||84.2	24716253	24714793	2.300000e-122	735
1.2753	0.0980	a28620_01	01||7358134||7363820||Aqcoe1G133200.1.v3.1||1||CDS||809461908||2073||78.58	7358134	7363820	b28620_02	02||24632357||24637780||Aqcoe2G205200.1.v3.1||-1||CDS||809551712||10448||78.58	24637780	24632357	1.000000e-250	785
1.9859	0.3054	a28620_01	01||7384283||7389374||Aqcoe1G133600.1.v3.1||-1||CDS||809461939||2078||74.93	7389374	7384283	b28620_02	02||24569699||24577903||Aqcoe2G205000.1.v3.1||1||CDS||809551691||10444||74.93	24569699	24577903	7.500000e-164	835
10.6770	0.4106	a28620_01	01||7429652||7431192||Aqcoe1G134300.1.v3.1||1||CDS||809462001||2088||63.47	7429652	7431192	b28620_02	02||24487377||24489232||Aqcoe2G204300.1.v3.1||-1||CDS||809551639||10435||63.47	24489232	24487377	1.100000e-62	885
1.2290	0.0503	a28620_01	01||7435272||7437802||Aqcoe1G134500.1.v3.1||1||CDS||809462029||2094||81.28	7435272	7437802	b28620_02	02||24342259||24346924||Aqcoe2G203500.2.v3.1||1||CDS||809551584||10425||81.28	24342259	24346924	1.000000e-250	935
1.5282	0.1448	a28620_01	01||7439011||7441811||Aqcoe1G134600.1.v3.1||-1||CDS||809462039||2096||74.7	7441811	7439011	b28620_02	02||24319559||24322157||Aqcoe2G203300.1.v3.1||1||CDS||809551571||10422||74.7	24319559	24322157	1.000000e-250	985
#2	644.0	a28620_01	b28620_02	r	13  Mean Ks:  1.5724	Mean Kn: 0.2975
#Ks	Kn	a<db_genome_id>_<chr>	chr1||start1||stop1||name1||strand1||type1||db_feature_id1||percent_id1	start1	stop1	b<db_genome_id>_<chr>	chr2||start2||stop2||name2||strand2||type2||db_feature_id2||percent_id2	start2	stop2	eval	block_score	GEVO_link
1.3004	0.2907	a28620_01	01||41669195||41672298||Aqcoe1G451100.1.v3.1||-1||CDS||809511476||6769||75.55	41672298	41669195	b28620_02	02||11304001||11307377||Aqcoe2G132200.1.v3.1||1||CDS||809542227||9425||75.55	11304001	11307377	6.000000e-198	50
1.3106	0.2228	a28620_01	01||41676630||41678111||Aqcoe1G451200.1.v3.1||-1||CDS||809511482||6770||72.77	41678111	41676630	b28620_02	02||11295231||11297092||Aqcoe2G132100.1.v3.1||1||CDS||809542220||9424||72.77	11295231	11297092	8.100000e-197	100
1.3024	0.1043	a28620_01	01||41708984||41712413||Aqcoe1G452000.1.v3.1||-1||CDS||809511529||6779||79.16	41712413	41708984	b28620_02	02||11182072||11188792||Aqcoe2G131500.1.v3.1||1||CDS||809542175||9415||79.16	11182072	11188792	1.000000e-250	150
1.8047	0.3974	a28620_01	01||41742921||41746522||Aqcoe1G452500.1.v3.1||1||CDS||809511559||6784||69.31	41742921	41746522	b28620_02	02||11138700||11142058||Aqcoe2G131100.1.v3.1||-1||CDS||809542155||9411||69.31	11142058	11138700	1.000000e-250	200
1.2672	0.1810	a28620_01	01||41789137||41798106||Aqcoe1G453300.1.v3.1||1||CDS||809511621||6795||75.83	41789137	41798106	b28620_02	02||11003027||11012708||Aqcoe2G130200.1.v3.1||-1||CDS||809539977||9398||75.83	11012708	11003027	1.000000e-250	247
1.1536	0.3184	a28620_01	01||41842317||41844554||Aqcoe1G454000.1.v3.1||-1||CDS||809511672||6804||63.28	41844554	41842317	b28620_02	02||10990695||10993499||Aqcoe2G129900.1.v3.1||1||CDS||809539944||9394||63.28	10990695	10993499	6.600000e-87	297
1.6241	0.5757	a28620_01	01||41875026||41880166||Aqcoe1G454300.1.v3.1||-1||CDS||809511712||6809||65.04	41880166	41875026	b28620_02	02||10974968||10979421||Aqcoe2G129800.1.v3.1||1||CDS||809539935||9392||65.04	10974968	10979421	8.200000e-129	347
2.9744	0.1800	a28620_01	01||41888285||41889331||Aqcoe1G454400.1.v3.1||1||CDS||809511730||6811||76.94	41888285	41889331	b28620_02	02||10965303||10966934||Aqcoe2G129700.1.v3.1||-1||CDS||809539925||9391||76.94	10966934	10965303	1.800000e-100	397
1.9920	0.3977	a28620_01	01||41912820||41915945||Aqcoe1G454700.1.v3.1||1||CDS||809511804||6820||64.96	41912820	41915945	b28620_02	02||10933759||10936787||Aqcoe2G129500.1.v3.1||-1||CDS||809539901||9389||64.96	10936787	10933759	1.000000e-56	447
1.8974	0.5624	a28620_01	01||41935144||41939218||Aqcoe1G455400.1.v3.1||1||CDS||809511865||6827||63.06	41935144	41939218	b28620_02	02||10922448||10925030||Aqcoe2G129400.1.v3.1||-1||CDS||809539869||9385||63.06	10925030	10922448	7.700000e-92	497
1.3339	0.3442	a28620_01	01||41943501||41944160||Aqcoe1G455500.1.v3.1||1||CDS||809511875||6828||78.79	41943501	41944160	b28620_02	02||10915099||10915776||Aqcoe2G129200.1.v3.1||1||CDS||809539833||9382||78.79	10915099	10915776	4.600000e-72	547
1.4655	0.2508	a28620_01	01||41992326||41995957||Aqcoe1G456400.1.v3.1||1||CDS||809511974||6844||75.4	41992326	41995957	b28620_02	02||10756127||10761964||Aqcoe2G128400.1.v3.1||-1||CDS||809539752||9372||75.4	10761964	10756127	8.900000e-95	594
1.0152	0.0425	a28620_01	01||42025627||42027645||Aqcoe1G456800.1.v3.1||-1||CDS||809512021||6849||83.91	42027645	42025627	b28620_02	02||10711360||10713604||Aqcoe2G127900.1.v3.1||1||CDS||809539699||9365||83.91	10711360	10713604	1.000000e-250	644
#3	562.0	a28620_01	b28620_02	r	12  Mean Ks:  13.8373	Mean Kn: 0.4162
#Ks	Kn	a<db_genome_id>_<chr>	chr1||start1||stop1||name1||strand1||type1||db_feature_id1||percent_id1	start1	stop1	b<db_genome_id>_<chr>	chr2||start2||stop2||name2||strand2||type2||db_feature_id2||percent_id2	start2	stop2	eval	block_score	GEVO_link
3.1954	0.3768	a28620_01	01||5502939||5504462||Aqcoe1G102000.1.v3.1||1||CDS||809457645||1637||62.19	5502939	5504462	b28620_02	02||28549376||28550725||Aqcoe2G227600.1.v3.1||-1||CDS||809555567||10786||62.19	28550725	28549376	1.300000e-58	50
0.7686	0.0848	a28620_01	01||5544499||5546887||Aqcoe1G103200.1.v3.1||1||CDS||809457714||1649||83.19	5544499	5546887	b28620_02	02||28531207||28533418||Aqcoe2G227300.1.v3.1||-1||CDS||809555523||10780||83.19	28533418	28531207	1.000000e-250	97
65.7910	1.1831	a28620_01	01||5578763||5579600||Aqcoe1G104300.1.v3.1||1||CDS||809457791||1663||75.43	5578763	5579600	b28620_02	02||28395031||28409107||Aqcoe2G226300.1.v3.1||-1||CDS||809555410||10766||75.43	28409107	28395031	5.800000e-145	144
4.6265	0.2506	a28620_01	01||5585437||5587257||Aqcoe1G104600.3.v3.1||-1||CDS||809457812||1666||74.32	5587257	5585437	b28620_02	02||28390021||28391007||Aqcoe2G226200.1.v3.1||1||CDS||809555399||10765||74.32	28390021	28391007	1.400000e-55	194
1.4664	0.1407	a28620_01	01||5595715||5602310||Aqcoe1G104900.1.v3.1||-1||CDS||809457863||1677||80.57	5602310	5595715	b28620_02	02||28368592||28376559||Aqcoe2G226100.1.v3.1||1||CDS||809555390||10764||80.57	28368592	28376559	1.000000e-250	241
1.9410	0.3456	a28620_01	01||5643320||5646334||Aqcoe1G105700.1.v3.1||1||CDS||809457925||1689||68.15	5643320	5646334	b28620_02	02||28246956||28251952||Aqcoe2G225400.1.v3.1||-1||CDS||809555320||10754||68.15	28251952	28246956	1.300000e-150	288
4.4436	0.3301	a28620_01	01||5662834||5663016||Aqcoe1G106200.1.v3.1||-1||CDS||809457962||1697||85.04	5663016	5662834	b28620_02	02||28137331||28137630||Aqcoe2G224400.1.v3.1||1||CDS||809555230||10744||85.04	28137331	28137630	1.600000e-34	321
1.3771	0.1930	a28620_01	01||5676518||5679088||Aqcoe1G106400.1.v3.1||-1||CDS||809457974||1699||74.3	5679088	5676518	b28620_02	02||28102464||28105204||Aqcoe2G224300.1.v3.1||1||CDS||809555221||10743||74.3	28102464	28105204	1.000000e-250	371
5.2307	1.0035	a28620_01	01||5743111||5745721||Aqcoe1G107400.2.v3.1||1||CDS||809458049||1714||74.65	5743111	5745721	b28620_02	02||28062516||28066723||Aqcoe2G223900.1.v3.1||-1||CDS||809555178||10738||74.65	28066723	28062516	1.000000e-250	418
74.6645	0.6669	a28620_01	01||5775604||5777177||Aqcoe1G108100.1.v3.1||1||CDS||809458112||1726||70.62	5775604	5777177	b28620_02	02||27947975||27949820||Aqcoe2G222800.1.v3.1||-1||CDS||809555062||10723||70.62	27949820	27947975	6.600000e-160	465
1.4331	0.3166	a28620_01	01||5822289||5826250||Aqcoe1G108800.1.v3.1||-1||CDS||809458170||1738||71.14	5826250	5822289	b28620_02	02||27922129||27926186||Aqcoe2G222400.1.v3.1||1||CDS||809555016||10718||71.14	27922129	27926186	2.900000e-164	512
1.1100	0.1024	a28620_01	01||5834811||5839970||Aqcoe1G109000.1.v3.1||-1||CDS||809458185||1741||80.1	5839970	5834811	b28620_02	02||27909196||27918128||Aqcoe2G222200.1.v3.1||1||CDS||809554994||10716||80.1	27909196	27918128	1.000000e-250	562
#4	552.0	a28620_01	b28620_02	r	13  Mean Ks:  2.1250	Mean Kn: 0.1806
#Ks	Kn	a<db_genome_id>_<chr>	chr1||start1||stop1||name1||strand1||type1||db_feature_id1||percent_id1	start1	stop1	b<db_genome_id>_<chr>	chr2||start2||stop2||name2||strand2||type2||db_feature_id2||percent_id2	start2	stop2	eval	block_score	GEVO_link
1.6656	0.0311	a28620_01	01||42468043||42470615||Aqcoe1G465300.1.v3.1||-1||CDS||809512809||6966||83.74	42470615	42468043	b28620_02	02||22706871||22709454||Aqcoe2G183800.1.v3.1||1||CDS||809549623||10203||83.74	22706871	22709454	1.000000e-250	50
0.8981	0.0921	a28620_01	01||42505663||42510473||Aqcoe1G465900.1.v3.1||1||CDS||809512875||6975||83.03	42505663	42510473	b28620_02	02||22488924||22493360||Aqcoe2G182600.1.v3.1||-1||CDS||809549460||10188||83.03	22493360	22488924	5.200000e-152	97
1.0820	0.0966	a28620_01	01||42538679||42538792||Aqcoe1G466500.1.v3.1||-1||CDS||809512973||6987||79.82	42538792	42538679	b28620_02	02||22483511||22483624||Aqcoe2G182400.1.v3.1||1||CDS||809549437||10186||79.82	22483511	22483624	1.500000e-25	118
0.9623	0.1895	a28620_01	01||42600177||42603056||Aqcoe1G467600.1.v3.1||1||CDS||809513149||7008||74.11	42600177	42603056	b28620_02	02||22423427||22426515||Aqcoe2G182000.1.v3.1||-1||CDS||809549393||10182||74.11	22426515	22423427	1.000000e-250	162
1.9898	0.1816	a28620_01	01||42667711||42671861||Aqcoe1G468700.1.v3.1||-1||CDS||809513293||7024||72.13	42671861	42667711	b28620_02	02||22168615||22176476||Aqcoe2G180900.1.v3.1||-1||CDS||809549238||10168||72.13	22176476	22168615	1.800000e-155	209
1.5148	0.3515	a28620_01	01||42737272||42737643||Aqcoe1G470200.1.v3.1||-1||CDS||809513439||7043||67.53	42737643	42737272	b28620_02	02||22163394||22163708||Aqcoe2G180700.1.v3.1||1||CDS||809549215||10166||67.53	22163394	22163708	2.200000e-42	247
1.3890	0.1080	a28620_01	01||42750399||42751923||Aqcoe1G470400.1.v3.1||-1||CDS||809513473||7048||79.76	42751923	42750399	b28620_02	02||22122600||22124255||Aqcoe2G180300.1.v3.1||1||CDS||809549149||10160||79.76	22122600	22124255	3.300000e-113	297
2.4787	0.4573	a28620_01	01||42770807||42772412||Aqcoe1G470700.1.v3.1||-1||CDS||809513515||7053||68.54	42772412	42770807	b28620_02	02||22100724||22103062||Aqcoe2G180000.1.v3.1||1||CDS||809549086||10155||68.54	22100724	22103062	1.400000e-24	320
2.0473	0.0665	a28620_01	01||42789142||42789710||Aqcoe1G470800.1.v3.1||1||CDS||809513531||7055||80.58	42789142	42789710	b28620_02	02||22063887||22064410||Aqcoe2G179800.1.v3.1||-1||CDS||809549071||10153||80.58	22064410	22063887	3.700000e-103	370
6.9512	0.3194	a28620_01	01||42806582||42807181||Aqcoe1G471100.1.v3.1||1||CDS||809513578||7061||61.52	42806582	42807181	b28620_02	02||22035728||22036261||Aqcoe2G179300.1.v3.1||-1||CDS||809549017||10148||61.52	22036261	22035728	6.600000e-33	402
1.3289	0.0724	a28620_01	01||42835072||42837665||Aqcoe1G471500.1.v3.1||1||CDS||809516631||7069||81.85	42835072	42837665	b28620_02	02||21876976||21880067||Aqcoe2G178600.1.v3.1||-1||CDS||809548932||10140||81.85	21880067	21876976	5.800000e-175	452
1.1839	0.0012	a28620_01	01||42840502||42841398||Aqcoe1G471600.1.v3.1||-1||CDS||809516651||7071||89.31	42841398	42840502	b28620_02	02||21872523||21873388||Aqcoe2G178500.1.v3.1||1||CDS||809548919||10139||89.31	21872523	21873388	2.100000e-148	502
4.1330	0.3806	a28620_01	01||42850592||42853045||Aqcoe1G471700.1.v3.1||-1||CDS||809516663||7072||75.77	42853045	42850592	b28620_02	02||21825395||21826984||Aqcoe2G178000.1.v3.1||1||CDS||809548849||10132||75.77	21825395	21826984	5.100000e-52	552
#5	385.0	a28620_01	b28620_02	r	8  Mean Ks:  11.7377	Mean Kn: 0.3526
#Ks	Kn	a<db_genome_id>_<chr>	chr1||start1||stop1||name1||strand1||type1||db_feature_id1||percent_id1	start1	stop1	b<db_genome_id>_<chr>	chr2||start2||stop2||name2||strand2||type2||db_feature_id2||percent_id2	start2	stop2	eval	block_score	GEVO_link
2.0503	0.2293	a28620_01	01||6118636||6121184||Aqcoe1G112700.1.v3.1||1||CDS||809458465||1794||70.21	6118636	6121184	b28620_02	02||23173953||23176815||Aqcoe2G187200.1.v3.1||-1||CDS||809550190||10254||70.21	23176815	23173953	1.800000e-242	50
1.7915	0.3503	a28620_01	01||6121438||6121827||Aqcoe1G112800.1.v3.1||-1||CDS||809458471||1795||75.22	6121827	6121438	b28620_02	02||23159200||23159568||Aqcoe2G187000.1.v3.1||1||CDS||809550141||10250||75.22	23159200	23159568	7.400000e-42	91
1.2978	0.3464	a28620_01	01||6141674||6143479||Aqcoe1G113100.1.v3.1||1||CDS||809458499||1800||67.76	6141674	6143479	b28620_02	02||23106542||23108248||Aqcoe2G186400.1.v3.1||-1||CDS||809550060||10242||67.76	23108248	23106542	1.700000e-120	141
1.5510	0.1935	a28620_01	01||6190465||6192567||Aqcoe1G113700.1.v3.1||1||CDS||809458539||1807||77.56	6190465	6192567	b28620_02	02||22971533||22973594||Aqcoe2G185100.1.v3.1||-1||CDS||809549836||10223||77.56	22973594	22971533	1.000000e-250	188
1.7203	0.2775	a28620_01	01||6193598||6197715||Aqcoe1G113800.1.v3.1||-1||CDS||809458546||1808||78.73	6197715	6193598	b28620_02	02||22964715||22969989||Aqcoe2G185000.1.v3.1||1||CDS||809549802||10219||78.73	22964715	22969989	1.000000e-250	238
1.5417	0.0761	a28620_01	01||6273155||6278204||Aqcoe1G115100.1.v3.1||1||CDS||809458625||1823||79.39	6273155	6278204	b28620_02	02||22931411||22939813||Aqcoe2G184400.1.v3.1||-1||CDS||809549693||10209||79.39	22939813	22931411	1.000000e-250	285
82.4981	1.2983	a28620_01	01||6294084||6295508||Aqcoe1G115500.1.v3.1||-1||CDS||809458647||1827||76.7	6295508	6294084	b28620_02	02||22915704||22919755||Aqcoe2G184300.1.v3.1||1||CDS||809549683||10208||76.7	22915704	22919755	9.300000e-129	335
1.4508	0.0496	a28620_01	01||6310898||6314149||Aqcoe1G115800.1.v3.1||-1||CDS||809458676||1832||81.97	6314149	6310898	b28620_02	02||22911813||22914645||Aqcoe2G184200.1.v3.1||1||CDS||809549670||10207||81.97	22911813	22914645	1.000000e-250	385
#6	339.0	a28620_01	b28620_02	r	8  Mean Ks:  5.4323	Mean Kn: 0.2746
#Ks	Kn	a<db_genome_id>_<chr>	chr1||start1||stop1||name1||strand1||type1||db_feature_id1||percent_id1	start1	stop1	b<db_genome_id>_<chr>	chr2||start2||stop2||name2||strand2||type2||db_feature_id2||percent_id2	start2	stop2	eval	block_score	GEVO_link
23.5027	0.2398	a28620_01	01||42239114||42242057||Aqcoe1G460300.1.v3.1||1||CDS||809512341||6904||70.01	42239114	42242057	b28620_02	02||15119471||15121360||Aqcoe2G150500.1.v3.1||-1||CDS||809543933||9682||70.01	15121360	15119471	1.100000e-172	50
1.8752	0.4288	a28620_01	01||42251350||42253041||Aqcoe1G460600.1.v3.1||1||CDS||809512360||6907||62.35	42251350	42253041	b28620_02	02||15087037||15089892||Aqcoe2G150200.1.v3.1||-1||CDS||809543919||9679||62.35	15089892	15087037	8.000000e-40	89
0.9759	0.2444	a28620_01	01||42280817||42281366||Aqcoe1G461400.1.v3.1||-1||CDS||809512410||6915||70.37	42281366	42280817	b28620_02	02||15011586||15012253||Aqcoe2G149900.1.v3.1||1||CDS||809543899||9675||70.37	15011586	15012253	2.400000e-28	116
1.3539	0.2057	a28620_01	01||42311780||42314494||Aqcoe1G461900.1.v3.1||1||CDS||809512473||6924||75.32	42311780	42314494	b28620_02	02||14970836||14973743||Aqcoe2G149800.1.v3.1||-1||CDS||809543893||9674||75.32	14973743	14970836	4.000000e-238	166
11.8236	0.4452	a28620_01	01||42341429||42342001||Aqcoe1G462300.1.v3.1||1||CDS||809512507||6928||74.86	42341429	42342001	b28620_02	02||14775973||14776446||Aqcoe2G148700.1.v3.1||-1||CDS||809543825||9661||74.86	14776446	14775973	1.500000e-30	192
1.1844	0.2313	a28620_01	01||42357055||42358623||Aqcoe1G462800.1.v3.1||1||CDS||809512558||6934||77.57	42357055	42358623	b28620_02	02||14746772||14748933||Aqcoe2G148500.1.v3.1||-1||CDS||809543799||9655||77.57	14748933	14746772	4.600000e-62	242
1.2448	0.1676	a28620_01	01||42361508||42363927||Aqcoe1G462900.1.v3.1||-1||CDS||809512569||6935||74.17	42363927	42361508	b28620_02	02||14742587||14745236||Aqcoe2G148400.1.v3.1||1||CDS||809543793||9654||74.17	14742587	14745236	1.000000e-250	292
1.4981	0.2339	a28620_01	01||42419796||42420966||Aqcoe1G464100.1.v3.1||-1||CDS||809512692||6951||66.73	42420966	42419796	b28620_02	02||14662607||14663725||Aqcoe2G147900.1.v3.1||1||CDS||809543765||9649||66.73	14662607	14663725	1.300000e-127	339
#7	294.0	a28620_01	b28620_02	r	6  Mean Ks:  12.0867	Mean Kn: 0.2226
#Ks	Kn	a<db_genome_id>_<chr>	chr1||start1||stop1||name1||strand1||type1||db_feature_id1||percent_id1	start1	stop1	b<db_genome_id>_<chr>	chr2||start2||stop2||name2||strand2||type2||db_feature_id2||percent_id2	start2	stop2	eval	block_score	GEVO_link
65.0641	0.3885	a28620_01	01||40849587||40850914||Aqcoe1G436600.1.v3.1||-1||CDS||809510201||6567||65.27	40850914	40849587	b28620_02	02||9717718||9720596||Aqcoe2G118300.1.v3.1||1||CDS||809538624||9232||65.27	9717718	9720596	8.200000e-95	50
1.7594	0.2953	a28620_01	01||40858704||40862755||Aqcoe1G437000.1.v3.1||1||CDS||809510235||6571||71.72	40858704	40862755	b28620_02	02||9654901||9663681||Aqcoe2G117300.1.v3.1||-1||CDS||809538505||9221||71.72	9663681	9654901	6.300000e-164	97
2.0137	0.1573	a28620_01	01||40887783||40890361||Aqcoe1G437600.1.v3.1||-1||CDS||809510283||6577||76.66	40890361	40887783	b28620_02	02||9642763||9645116||Aqcoe2G117100.1.v3.1||1||CDS||809538471||9218||76.66	9642763	9645116	1.200000e-231	147
1.1073	0.1456	a28620_01	01||40908708||40916958||Aqcoe1G438100.1.v3.1||1||CDS||809510337||6584||75.97	40908708	40916958	b28620_02	02||9510412||9525416||Aqcoe2G116200.1.v3.1||-1||CDS||809538316||9200||75.97	9525416	9510412	1.000000e-250	194
1.4853	0.2222	a28620_01	01||40924655||40929724||Aqcoe1G438300.1.v3.1||-1||CDS||809510355||6586||70.2	40929724	40924655	b28620_02	02||9498256||9508414||Aqcoe2G116100.1.v3.1||1||CDS||809538297||9198||70.2	9498256	9508414	3.400000e-191	244
1.0905	0.1267	a28620_01	01||40945034||40945799||Aqcoe1G438600.1.v3.1||-1||CDS||809510384||6589||77.2	40945799	40945034	b28620_02	02||9468852||9469822||Aqcoe2G115700.1.v3.1||1||CDS||809538260||9194||77.2	9468852	9469822	6.900000e-102	294
#8	274.0	a28620_01	b28620_02	r	6  Mean Ks:  14.0082	Mean Kn: 0.1788
#Ks	Kn	a<db_genome_id>_<chr>	chr1||start1||stop1||name1||strand1||type1||db_feature_id1||percent_id1	start1	stop1	b<db_genome_id>_<chr>	chr2||start2||stop2||name2||strand2||type2||db_feature_id2||percent_id2	start2	stop2	eval	block_score	GEVO_link
1.4665	0.2524	a28620_01	01||43247994||43249115||Aqcoe1G478600.1.v3.1||-1||CDS||809517759||7175||66.54	43249115	43247994	b28620_02	02||21121206||21122276||Aqcoe2G172900.1.v3.1||1||CDS||809547916||10039||66.54	21121206	21122276	5.100000e-117	50
1.3003	0.2043	a28620_01	01||43250672||43260235||Aqcoe1G478700.1.v3.1||-1||CDS||809517767||7176||74.8	43260235	43250672	b28620_02	02||21077076||21102705||Aqcoe2G172700.1.v3.1||1||CDS||809547897||10037||74.8	21077076	21102705	1.000000e-250	100
75.2707	0.2580	a28620_01	01||43333662||43335398||Aqcoe1G479700.1.v3.1||-1||CDS||809517942||7194||68.25	43335398	43333662	b28620_02	02||21040341||21040772||Aqcoe2G172300.1.v3.1||1||CDS||809547844||10032||68.25	21040341	21040772	1.200000e-31	127
1.5510	0.0865	a28620_01	01||43341082||43346661||Aqcoe1G479900.1.v3.1||1||CDS||809517989||7197||79.3	43341082	43346661	b28620_02	02||20904623||20913936||Aqcoe2G171700.1.v3.1||-1||CDS||809547760||10023||79.3	20913936	20904623	1.000000e-250	177
2.9343	0.1414	a28620_01	01||43351234||43353480||Aqcoe1G480000.1.v3.1||1||CDS||809518006||7198||72.56	43351234	43353480	b28620_02	02||20769068||20771290||Aqcoe2G171200.1.v3.1||-1||CDS||809547701||10018||72.56	20771290	20769068	1.000000e-250	227
1.5261	0.1305	a28620_01	01||43420932||43421849||Aqcoe1G481400.1.v3.1||-1||CDS||809518224||7217||79.23	43421849	43420932	b28620_02	02||20582350||20583294||Aqcoe2G170500.1.v3.1||1||CDS||809547516||9998||79.23	20582350	20583294	1.000000e-224	274
#9	250.0	a28620_01	b28620_02	r	5  Mean Ks:  13.7770	Mean Kn: 0.1457
#Ks	Kn	a<db_genome_id>_<chr>	chr1||start1||stop1||name1||strand1||type1||db_feature_id1||percent_id1	start1	stop1	b<db_genome_id>_<chr>	chr2||start2||stop2||name2||strand2||type2||db_feature_id2||percent_id2	start2	stop2	eval	block_score	GEVO_link
1.1720	0.0952	a28620_01	01||5258680||5260696||Aqcoe1G098200.1.v3.1||1||CDS||809457361||1580||78.79	5258680	5260696	b28620_02	02||29084235||29085982||Aqcoe2G232600.1.v3.1||-1||CDS||809556164||10870||78.79	29085982	29084235	3.400000e-162	50
1.3415	0.1045	a28620_01	01||5280374||5288018||Aqcoe1G098700.1.v3.1||1||CDS||809457390||1586||78.53	5280374	5288018	b28620_02	02||29046057||29056537||Aqcoe2G232300.1.v3.1||-1||CDS||809556140||10867||78.53	29056537	29046057	1.000000e-250	100
63.8801	0.2534	a28620_01	01||5309533||5313171||Aqcoe1G098900.1.v3.1||-1||CDS||809457404||1589||63.81	5313171	5309533	b28620_02	02||29043168||29045038||Aqcoe2G232200.1.v3.1||1||CDS||809556126||10865||63.81	29043168	29045038	5.200000e-99	150
1.2481	0.2318	a28620_01	01||5313748||5317000||Aqcoe1G099000.1.v3.1||1||CDS||809457409||1590||71.06	5313748	5317000	b28620_02	02||29036397||29039688||Aqcoe2G232000.1.v3.1||-1||CDS||809556108||10863||71.06	29039688	29036397	3.900000e-84	200
1.2432	0.0438	a28620_01	01||5319095||5320577||Aqcoe1G099100.1.v3.1||-1||CDS||809457418||1592||82.23	5320577	5319095	b28620_02	02||29034117||29035540||Aqcoe2G231900.1.v3.1||1||CDS||809556092||10861||82.23	29034117	29035540	1.000000e-250	250
#10	221.0	a28620_01	b28620_02	r	5  Mean Ks:  2.7617	Mean Kn: 0.5491
#Ks	Kn	a<db_genome_id>_<chr>	chr1||start1||stop1||name1||strand1||type1||db_feature_id1||percent_id1	start1	stop1	b<db_genome_id>_<chr>	chr2||start2||stop2||name2||strand2||type2||db_feature_id2||percent_id2	start2	stop2	eval	block_score	GEVO_link
7.8510	1.4676	a28620_01	01||6658112||6658957||Aqcoe1G121700.1.v3.1||-1||CDS||809459357||1923||70.31	6658957	6658112	b28620_02	02||27061451||27062038||Aqcoe2G216500.1.v3.1||-1||CDS||809554305||10620||70.31	27062038	27061451	2.400000e-31	30
1.6578	0.3896	a28620_01	01||6738366||6738953||Aqcoe1G122700.1.v3.1||-1||CDS||809459460||1937||65.11	6738953	6738366	b28620_02	02||27060457||27061065||Aqcoe2G216400.1.v3.1||1||CDS||809554297||10619||65.11	27060457	27061065	1.700000e-64	77
1.6673	0.3947	a28620_01	01||6746949||6753914||Aqcoe1G122900.1.v3.1||1||CDS||809459479||1939||67.48	6746949	6753914	b28620_02	02||26793518||26807138||Aqcoe2G215700.1.v3.1||-1||CDS||809552517||10604||67.48	26807138	26793518	1.000000e-250	124
1.5116	0.2907	a28620_01	01||6754948||6756694||Aqcoe1G123000.1.v3.1||1||CDS||809459489||1940||74.66	6754948	6756694	b28620_02	02||26789982||26792366||Aqcoe2G215600.1.v3.1||-1||CDS||809552499||10600||74.66	26792366	26789982	6.700000e-214	174
1.1207	0.2031	a28620_01	01||6837390||6843251||Aqcoe1G124300.1.v3.1||1||CDS||809459690||1957||75.22	6837390	6843251	b28620_02	02||26728933||26737026||Aqcoe2G214800.1.v3.1||-1||CDS||809552442||10590||75.22	26737026	26728933	1.600000e-202	221
#19	177.0	a28620_01	b28620_02	r	5  Mean Ks:  18.5774	Mean Kn: 0.4644
#Ks	Kn	a<db_genome_id>_<chr>	chr1||start1||stop1||name1||strand1||type1||db_feature_id1||percent_id1	start1	stop1	b<db_genome_id>_<chr>	chr2||start2||stop2||name2||strand2||type2||db_feature_id2||percent_id2	start2	stop2	eval	block_score	GEVO_link
1.2417	0.1136	a28620_01	01||41353893||41358782||Aqcoe1G446200.1.v3.1||1||CDS||809511061||6686||78.87	41353893	41358782	b28620_02	02||12906377||12911406||Aqcoe2G141600.1.v3.1||-1||CDS||809543068||9554||78.87	12911406	12906377	1.000000e-250	50
83.7448	1.1629	a28620_01	01||41364959||41373194||Aqcoe1G446400.1.v3.1||-1||CDS||809511073||6688||71.57	41373194	41364959	b28620_02	02||12866187||12868759||Aqcoe2G141100.1.v3.1||1||CDS||809543030||9547||71.57	12866187	12868759	1.600000e-10	59
4.8789	0.3607	a28620_01	01||41440820||41445040||Aqcoe1G447400.1.v3.1||-1||CDS||809511135||6699||62.58	41445040	41440820	b28620_02	02||12838422||12840121||Aqcoe2G140800.1.v3.1||1||CDS||809543006||9544||62.58	12838422	12840121	1.900000e-97	106
0.7904	0.2535	a28620_01	01||41467087||41468602||Aqcoe1G447900.1.v3.1||1||CDS||809511169||6706||77.17	41467087	41468602	b28620_02	02||12810527||12811363||Aqcoe2G140500.1.v3.1||-1||CDS||809542980||9541||77.17	12811363	12810527	3.000000e-119	156
2.2312	0.4314	a28620_01	01||41507562||41508088||Aqcoe1G448600.1.v3.1||-1||CDS||809511224||6717||74.83	41508088	41507562	b28620_02	02||12742202||12742426||Aqcoe2G139400.1.v3.1||1||CDS||809542837||9521||74.83	12742202	12742426	8.000000e-25	177
#32	136.0	a28620_01	b28620_02	r	5  Mean Ks:  18.3952	Mean Kn: 0.3320
#Ks	Kn	a<db_genome_id>_<chr>	chr1||start1||stop1||name1||strand1||type1||db_feature_id1||percent_id1	start1	stop1	b<db_genome_id>_<chr>	chr2||start2||stop2||name2||strand2||type2||db_feature_id2||percent_id2	start2	stop2	eval	block_score	GEVO_link
7.1779	0.7806	a28620_01	01||2720791||2721921||Aqcoe1G053700.1.v3.1||-1||CDS||809450344||886||61.59	2721921	2720791	b28620_02	02||4157249||4162285||Aqcoe2G058800.1.v3.1||-1||CDS||809531497||8408||61.59	4162285	4157249	2.200000e-08	7
1.6900	0.0866	a28620_01	01||2779087||2780812||Aqcoe1G055300.1.v3.1||1||CDS||809450529||907||80.52	2779087	2780812	b28620_02	02||4010264||4012229||Aqcoe2G057300.1.v3.1||-1||CDS||809531266||8387||80.52	4012229	4010264	7.900000e-159	51
0.9951	0.0171	a28620_01	01||2810719||2814368||Aqcoe1G056100.1.v3.1||1||CDS||809450634||920||85.85	2810719	2814368	b28620_02	02||4001000||4003943||Aqcoe2G057100.1.v3.1||1||CDS||809531228||8385||85.85	4001000	4003943	1.000000e-250	98
79.4787	0.5145	a28620_01	01||2853264||2854213||Aqcoe1G056900.1.v3.1||1||CDS||809450742||933||63.64	2853264	2854213	b28620_02	02||3939551||3940444||Aqcoe2G056600.1.v3.1||-1||CDS||809531162||8379||63.64	3940444	3939551	5.700000e-17	111
2.6343	0.2613	a28620_01	01||2863327||2863506||Aqcoe1G057000.1.v3.1||-1||CDS||809450753||934||71.35	2863506	2863327	b28620_02	02||3937435||3937626||Aqcoe2G056500.1.v3.1||1||CDS||809531148||8378||71.35	3937435	3937626	2.100000e-26	136
#1	250.0	a28620_01	b28620_03	f	5  Mean Ks:  14.8227	Mean Kn: 0.1147
#Ks	Kn	a<db_genome_id>_<chr>	chr1||start1||stop1||name1||strand1||type1||db_feature_id1||percent_id1	start1	stop1	b<db_genome_id>_<chr>	chr2||start2||stop2||name2||strand2||type2||db_feature_id2||percent_id2	start2	stop2	eval	block_score	GEVO_link
0.0000	0.0000	a28620_01	01||4657066||4657642||Aqcoe1G087100.1.v3.1||1||CDS||809455857||1421||100.0	4657066	4657642	b28620_03	03||2364327||2364903||Aqcoe3G036800.1.v3.1||1||CDS||809594103||14458||100.0	2364327	2364903	1.200000e-237	50
0.0086	0.0100	a28620_01	01||4659125||4661164||Aqcoe1G087200.1.v3.1||-1||CDS||809455869||1422||99.26	4661164	4659125	b28620_03	03||2366401||2368445||Aqcoe3G036900.1.v3.1||-1||CDS||809594111||14459||99.26	2368445	2366401	1.000000e-250	100
0.0114	0.0031	a28620_01	01||4665878||4669826||Aqcoe1G087400.1.v3.1||-1||CDS||809455893||1424||99.53	4669826	4665878	b28620_03	03||2385306||2389268||Aqcoe3G037100.1.v3.1||-1||CDS||809594129||14462||99.53	2389268	2385306	1.000000e-250	150
0.0221	0.0063	a28620_01	01||4683728||4686988||Aqcoe1G087500.1.v3.1||1||CDS||809455924||1427||99.35	4683728	4686988	b28620_03	03||2399156||2400960||Aqcoe3G037200.1.v3.1||1||CDS||809594205||14469||99.35	2399156	2400960	1.000000e-250	200
74.0713	0.5543	a28620_01	01||4728245||4731253||Aqcoe1G088400.1.v3.1||-1||CDS||809456017||1436||99.13	4731253	4728245	b28620_03	03||2404650||2407532||Aqcoe3G037300.1.v3.1||1||CDS||809594213||14470||99.13	2404650	2407532	1.000000e-250	250
#1	541.0	a28620_01	b28620_04	f	12  Mean Ks:  3.7553	Mean Kn: 0.2623
#Ks	Kn	a<db_genome_id>_<chr>	chr1||start1||stop1||name1||strand1||type1||db_feature_id1||percent_id1	start1	stop1	b<db_genome_id>_<chr>	chr2||start2||stop2||name2||strand2||type2||db_feature_id2||percent_id2	start2	stop2	eval	block_score	GEVO_link
1.5268	0.2614	a28620_01	01||17691070||17695499||Aqcoe1G262000.1.v3.1||-1||CDS||809485357||4021||76.45	17695499	17691070	b28620_04	04||10052211||10055449||Aqcoe4G099400.1.v3.1||-1||CDS||809671384||21759||76.45	10055449	10052211	6.300000e-231	50
1.3164	0.1656	a28620_01	01||17701597||17703712||Aqcoe1G262200.1.v3.1||1||CDS||809485386||4023||74.06	17701597	17703712	b28620_04	04||10068121||10069641||Aqcoe4G099600.1.v3.1||1||CDS||809671405||21763||74.06	10068121	10069641	1.000000e-250	100
1.7212	0.2667	a28620_01	01||17704991||17706406||Aqcoe1G262300.1.v3.1||-1||CDS||809485409||4025||67.71	17706406	17704991	b28620_04	04||10071255||10072755||Aqcoe4G099700.1.v3.1||-1||CDS||809671415||21765||67.71	10072755	10071255	8.800000e-127	150
1.3462	0.3560	a28620_01	01||17723272||17726423||Aqcoe1G262400.13.v3.1||-1||CDS||809485457||4038||75.97	17726423	17723272	b28620_04	04||10074925||10081048||Aqcoe4G099800.1.v3.1||-1||CDS||809671421||21766||75.97	10081048	10074925	3.600000e-155	197
2.1158	0.2675	a28620_01	01||17731906||17733981||Aqcoe1G262500.1.v3.1||-1||CDS||809485560||4041||71.87	17733981	17731906	b28620_04	04||10084239||10086305||Aqcoe4G099900.1.v3.1||-1||CDS||809671449||21772||71.87	10086305	10084239	1.000000e-250	247
1.3199	0.1920	a28620_01	01||17797623||17806365||Aqcoe1G263200.1.v3.1||1||CDS||809485649||4050||79.21	17797623	17806365	b28620_04	04||10257095||10261964||Aqcoe4G100500.1.v3.1||1||CDS||809671490||21779||79.21	10257095	10261964	1.000000e-250	297
1.7340	0.1390	a28620_01	01||17807767||17808216||Aqcoe1G263400.1.v3.1||1||CDS||809485680||4053||80.14	17807767	17808216	b28620_04	04||10265935||10266369||Aqcoe4G100700.1.v3.1||1||CDS||809671500||21781||80.14	10265935	10266369	4.200000e-118	347
28.0869	0.6384	a28620_01	01||17814455||17814988||Aqcoe1G263500.1.v3.1||1||CDS||809485699||4055||62.86	17814455	17814988	b28620_04	04||10269673||10270077||Aqcoe4G100900.1.v3.1||1||CDS||809671510||21783||62.86	10269673	10270077	1.500000e-20	366
1.0215	0.1724	a28620_01	01||17861171||17865495||Aqcoe1G264100.1.v3.1||1||CDS||809485816||4067||75.77	17861171	17865495	b28620_04	04||10572026||10573667||Aqcoe4G102800.1.v3.1||1||CDS||809671606||21802||75.77	10572026	10573667	1.000000e-250	413
1.1820	0.1747	a28620_01	01||17884094||17885129||Aqcoe1G264200.1.v3.1||-1||CDS||809485828||4068||77.65	17885129	17884094	b28620_04	04||10577286||10578430||Aqcoe4G103000.2.v3.1||-1||CDS||809671620||21805||77.65	10578430	10577286	1.200000e-35	447
1.9945	0.3579	a28620_01	01||18027976||18033914||Aqcoe1G265600.1.v3.1||1||CDS||809486047||4088||74.18	18027976	18033914	b28620_04	04||10599832||10603487||Aqcoe4G103200.1.v3.1||1||CDS||809671636||21808||74.18	10599832	10603487	1.200000e-159	494
1.6988	0.1561	a28620_01	01||18153850||18159383||Aqcoe1G266700.1.v3.1||-1||CDS||809486158||4100||75.92	18159383	18153850	b28620_04	04||10639574||10644934||Aqcoe4G103500.1.v3.1||-1||CDS||809671660||21813||75.92	10644934	10639574	1.000000e-250	541
#2	327.0	a28620_01	b28620_04	f	7  Mean Ks:  16.7019	Mean Kn: 0.6376
#Ks	Kn	a<db_genome_id>_<chr>	chr1||start1||stop1||name1||strand1||type1||db_feature_id1||percent_id1	start1	stop1	b<db_genome_id>_<chr>	chr2||start2||stop2||name2||strand2||type2||db_feature_id2||percent_id2	start2	stop2	eval	block_score	GEVO_link
93.1102	0.9401	a28620_01	01||31089897||31091582||Aqcoe1G337400.2.v3.1||1||CDS||809496045||5061||74.46	31089897	31091582	b28620_04	04||44443648||44447036||Aqcoe4G296800.1.v3.1||1||CDS||809697693||24343||74.46	44443648	44447036	2.800000e-41	40
1.3530	0.0998	a28620_01	01||31244849||31246264||Aqcoe1G337900.1.v3.1||-1||CDS||809496078||5068||79.08	31246264	31244849	b28620_04	04||44468607||44469947||Aqcoe4G297100.1.v3.1||-1||CDS||809697719||24346||79.08	44469947	44468607	1.900000e-155	90
2.2510	0.4063	a28620_01	01||31384054||31384650||Aqcoe1G338100.1.v3.1||-1||CDS||809496089||5070||82.89	31384650	31384054	b28620_04	04||44483471||44484067||Aqcoe4G297300.1.v3.1||-1||CDS||809697742||24349||82.89	44484067	44483471	3.600000e-49	138
6.3240	1.1337	a28620_01	01||31472884||31474830||Aqcoe1G338400.1.v3.1||1||CDS||809496102||5073||65.36	31472884	31474830	b28620_04	04||44487283||44488241||Aqcoe4G297400.1.v3.1||1||CDS||809697754||24350||65.36	44487283	44488241	1.900000e-46	183
2.6242	0.1839	a28620_01	01||31492282||31496121||Aqcoe1G338900.1.v3.1||-1||CDS||809496129||5078||76.88	31496121	31492282	b28620_04	04||44521582||44523736||Aqcoe4G297900.1.v3.1||-1||CDS||809697816||24358||76.88	44523736	44521582	6.000000e-242	233
7.1349	0.2056	a28620_01	01||31555214||31557700||Aqcoe1G339100.1.v3.1||1||CDS||809496144||5083||79.22	31555214	31557700	b28620_04	04||44527617||44529060||Aqcoe4G298000.1.v3.1||1||CDS||809697832||24360||79.22	44527617	44529060	7.900000e-56	283
4.1163	1.4941	a28620_01	01||31949801||31962900||Aqcoe1G340500.1.v3.1||-1||CDS||809496244||5104||77.54	31962900	31949801	b28620_04	04||44632465||44639523||Aqcoe4G298700.1.v3.1||-1||CDS||809697891||24367||77.54	44639523	44632465	1.000000e-250	327
#3	300.0	a28620_01	b28620_04	f	7  Mean Ks:  4.3435	Mean Kn: 0.4674
#Ks	Kn	a<db_genome_id>_<chr>	chr1||start1||stop1||name1||strand1||type1||db_feature_id1||percent_id1	start1	stop1	b<db_genome_id>_<chr>	chr2||start2||stop2||name2||strand2||type2||db_feature_id2||percent_id2	start2	stop2	eval	block_score	GEVO_link
1.7720	0.2782	a28620_01	01||12849587||12851762||Aqcoe1G214000.1.v3.1||-1||CDS||809478162||3339||68.8	12851762	12849587	b28620_04	04||2182327||2185631||Aqcoe4G025500.1.v3.1||-1||CDS||809661356||20814||68.8	2185631	2182327	1.600000e-160	50
17.6797	1.2742	a28620_01	01||12858563||12862312||Aqcoe1G214300.2.v3.1||1||CDS||809478202||3343||69.84	12858563	12862312	b28620_04	04||2319207||2320684||Aqcoe4G026700.1.v3.1||1||CDS||809661486||20831||69.84	2319207	2320684	9.800000e-148	97
1.7359	0.2439	a28620_01	01||12877202||12880021||Aqcoe1G214800.1.v3.1||-1||CDS||809478265||3349||72.33	12880021	12877202	b28620_04	04||2322342||2324350||Aqcoe4G026800.1.v3.1||-1||CDS||809661493||20832||72.33	2324350	2322342	6.300000e-140	147
1.1000	0.1188	a28620_01	01||12959218||12962787||Aqcoe1G215900.1.v3.1||-1||CDS||809478391||3361||76.9	12962787	12959218	b28620_04	04||2339743||2342670||Aqcoe4G027100.1.v3.1||-1||CDS||809661525||20835||76.9	2342670	2339743	1.700000e-237	194
2.4973	0.6036	a28620_01	01||12965852||12969305||Aqcoe1G216000.1.v3.1||-1||CDS||809478400||3362||69.01	12969305	12965852	b28620_04	04||2351153||2353332||Aqcoe4G027200.1.v3.1||1||CDS||809661534||20836||69.01	2351153	2353332	1.200000e-48	241
2.5118	0.3827	a28620_01	01||12989875||12990141||Aqcoe1G216500.1.v3.1||1||CDS||809478452||3367||68.49	12989875	12990141	b28620_04	04||2409999||2410289||Aqcoe4G028100.1.v3.1||1||CDS||809661628||20849||68.49	2409999	2410289	2.700000e-13	250
3.1078	0.3706	a28620_01	01||13011325||13012671||Aqcoe1G216800.1.v3.1||-1||CDS||809478489||3371||64.46	13012671	13011325	b28620_04	04||2511819||2513141||Aqcoe4G028700.1.v3.1||-1||CDS||809661704||20857||64.46	2513141	2511819	4.300000e-133	300
#4	291.0	a28620_01	b28620_04	f	7  Mean Ks:  15.9760	Mean Kn: 3.8608
#Ks	Kn	a<db_genome_id>_<chr>	chr1||start1||stop1||name1||strand1||type1||db_feature_id1||percent_id1	start1	stop1	b<db_genome_id>_<chr>	chr2||start2||stop2||name2||strand2||type2||db_feature_id2||percent_id2	start2	stop2	eval	block_score	GEVO_link
2.3532	0.1508	a28620_01	01||16266199||16269631||Aqcoe1G250700.1.v3.1||1||CDS||809482035||3857||75.74	16266199	16269631	b28620_04	04||7192769||7194290||Aqcoe4G076100.1.v3.1||1||CDS||809668551||21462||75.74	7192769	7194290	1.300000e-156	50
26.3511	0.3010	a28620_01	01||16285061||16285504||Aqcoe1G250800.1.v3.1||1||CDS||809482043||3858||66.85	16285061	16285504	b28620_04	04||7239815||7240285||Aqcoe4G076500.1.v3.1||1||CDS||809668603||21468||66.85	7239815	7240285	4.200000e-45	94
1.5266	0.2552	a28620_01	01||16306694||16308674||Aqcoe1G251000.1.v3.1||1||CDS||809482078||3863||68.43	16306694	16308674	b28620_04	04||7262616||7264532||Aqcoe4G076700.1.v3.1||1||CDS||809668638||21471||68.43	7262616	7264532	2.000000e-199	144
1.1621	0.1769	a28620_01	01||16381025||16384743||Aqcoe1G251800.1.v3.1||-1||CDS||809482156||3872||78.19	16384743	16381025	b28620_04	04||7279675||7280914||Aqcoe4G076900.1.v3.1||-1||CDS||809668668||21473||78.19	7280914	7279675	1.200000e-192	194
78.2164	0.6576	a28620_01	01||16407980||16411416||Aqcoe1G252000.1.v3.1||1||CDS||809482183||3875||70.52	16407980	16411416	b28620_04	04||7320164||7323509||Aqcoe4G077100.1.v3.1||1||CDS||809668693||21475||70.52	7320164	7323509	1.000000e-250	244
1.5235	0.2761	a28620_01	01||16440969||16441377||Aqcoe1G252400.1.v3.1||1||CDS||809482237||3882||74.41	16440969	16441377	b28620_04	04||7590867||7591473||Aqcoe4G078800.1.v3.1||-1||CDS||809668861||21493||74.41	7591473	7590867	9.200000e-41	281
0.6990	25.2079	a28620_01	01||16477848||16479050||Aqcoe1G252800.1.v3.1||1||CDS||809482322||3893||60.7	16477848	16479050	b28620_04	04||7646621||7648413||Aqcoe4G079400.1.v3.1||-1||CDS||809668921||21501||60.7	7648413	7646621	2.100000e-14	291
#5	247.0	a28620_01	b28620_04	f	5  Mean Ks:  5.8985	Mean Kn: 0.3029
#Ks	Kn	a<db_genome_id>_<chr>	chr1||start1||stop1||name1||strand1||type1||db_feature_id1||percent_id1	start1	stop1	b<db_genome_id>_<chr>	chr2||start2||stop2||name2||strand2||type2||db_feature_id2||percent_id2	start2	stop2	eval	block_score	GEVO_link
18.1096	0.3472	a28620_01	01||13680166||13681370||Aqcoe1G224500.1.v3.1||-1||CDS||809479638||3480||64.67	13681370	13680166	b28620_04	04||3724975||3725487||Aqcoe4G042600.1.v3.1||-1||CDS||809664776||21027||64.67	3725487	3724975	1.200000e-52	50
1.9953	0.2202	a28620_01	01||13767546||13768055||Aqcoe1G225300.1.v3.1||1||CDS||809479722||3488||69.48	13767546	13768055	b28620_04	04||3789787||3790269||Aqcoe4G043100.1.v3.1||1||CDS||809664844||21036||69.48	3789787	3790269	2.800000e-74	100
6.3539	0.2858	a28620_01	01||13770624||13774880||Aqcoe1G225400.1.v3.1||1||CDS||809479730||3489||72.28	13770624	13774880	b28620_04	04||3819562||3823055||Aqcoe4G043700.1.v3.1||1||CDS||809664904||21043||72.28	3819562	3823055	6.500000e-48	147
1.0913	0.1305	a28620_01	01||13779339||13779857||Aqcoe1G225500.1.v3.1||-1||CDS||809479739||3490||82.75	13779857	13779339	b28620_04	04||3824897||3825391||Aqcoe4G043800.1.v3.1||-1||CDS||809664913||21044||82.75	3825391	3824897	6.600000e-117	197
1.9422	0.5309	a28620_01	01||13821375||13828157||Aqcoe1G226200.1.v3.1||1||CDS||809479821||3500||65.53	13821375	13828157	b28620_04	04||3889857||3901744||Aqcoe4G044200.1.v3.1||1||CDS||809664948||21049||65.53	3889857	3901744	1.700000e-153	247
#6	241.0	a28620_01	b28620_04	f	5  Mean Ks:  13.0597	Mean Kn: 0.5104
#Ks	Kn	a<db_genome_id>_<chr>	chr1||start1||stop1||name1||strand1||type1||db_feature_id1||percent_id1	start1	stop1	b<db_genome_id>_<chr>	chr2||start2||stop2||name2||strand2||type2||db_feature_id2||percent_id2	start2	stop2	eval	block_score	GEVO_link
57.3056	1.3053	a28620_01	01||17441599||17442905||Aqcoe1G260200.1.v3.1||1||CDS||809485037||3990||72.46	17441599	17442905	b28620_04	04||9469357||9470141||Aqcoe4G095900.1.v3.1||1||CDS||809671052||21713||72.46	9469357	9470141	2.700000e-58	50
1.6036	0.2676	a28620_01	01||17456072||17466118||Aqcoe1G260500.1.v3.1||1||CDS||809485123||3999||77.88	17456072	17466118	b28620_04	04||9502087||9509514||Aqcoe4G096200.1.v3.1||1||CDS||809671107||21721||77.88	9502087	9509514	1.200000e-180	100
2.2684	0.2014	a28620_01	01||17468567||17469307||Aqcoe1G260600.1.v3.1||-1||CDS||809485135||4000||69.56	17469307	17468567	b28620_04	04||9511523||9512170||Aqcoe4G096300.1.v3.1||-1||CDS||809671116||21722||69.56	9512170	9511523	1.600000e-70	150
2.6750	0.3234	a28620_01	01||17550617||17551078||Aqcoe1G261100.1.v3.1||1||CDS||809485235||4010||73.43	17550617	17551078	b28620_04	04||9540349||9540861||Aqcoe4G096600.1.v3.1||1||CDS||809671143||21726||73.43	9540349	9540861	1.100000e-54	200
1.4459	0.4544	a28620_01	01||17591898||17592655||Aqcoe1G261600.1.v3.1||-1||CDS||809485311||4017||72.13	17592655	17591898	b28620_04	04||9714548||9715589||Aqcoe4G097400.1.v3.1||1||CDS||809671196||21734||72.13	9714548	9715589	4.600000e-42	241
#7	207.0	a28620_01	b28620_04	f	5  Mean Ks:  12.8595	Mean Kn: 0.5934
#Ks	Kn	a<db_genome_id>_<chr>	chr1||start1||stop1||name1||strand1||type1||db_feature_id1||percent_id1	start1	stop1	b<db_genome_id>_<chr>	chr2||start2||stop2||name2||strand2||type2||db_feature_id2||percent_id2	start2	stop2	eval	block_score	GEVO_link
1.2197	0.1666	a28620_01	01||16984852||16986917||Aqcoe1G256700.1.v3.1||1||CDS||809482677||3941||76.04	16984852	16986917	b28620_04	04||8911838||8914522||Aqcoe4G091300.1.v3.1||1||CDS||809670472||21645||76.04	8911838	8914522	5.300000e-233	50
1.2600	0.1565	a28620_01	01||16996619||16999557||Aqcoe1G257000.1.v3.1||1||CDS||809482692||3944||76.12	16996619	16999557	b28620_04	04||8931512||8934393||Aqcoe4G091700.1.v3.1||1||CDS||809670520||21650||76.12	8931512	8934393	2.500000e-200	100
46.5083	1.1414	a28620_01	01||17112944||17124668||Aqcoe1G257800.1.v3.1||1||CDS||809482739||3953||64.51	17112944	17124668	b28620_04	04||9129747||9143129||Aqcoe4G092900.1.v3.1||-1||CDS||809670681||21668||64.51	9143129	9129747	4.200000e-39	135
6.1475	0.5311	a28620_01	01||17128319||17130810||Aqcoe1G258000.1.v3.1||-1||CDS||809482751||3955||81.1	17130810	17128319	b28620_04	04||9160632||9161902||Aqcoe4G093200.1.v3.1||-1||CDS||809670759||21676||81.1	9161902	9160632	3.600000e-39	173
9.1622	0.9714	a28620_01	01||17147127||17148188||Aqcoe1G258100.1.v3.1||-1||CDS||809482757||3956||78.31	17148188	17147127	b28620_04	04||9167404||9168599||Aqcoe4G093300.1.v3.1||-1||CDS||809670768||21677||78.31	9168599	9167404	5.700000e-35	207
#8	202.0	a28620_01	b28620_04	f	5  Mean Ks:  14.4351	Mean Kn: 0.3230
#Ks	Kn	a<db_genome_id>_<chr>	chr1||start1||stop1||name1||strand1||type1||db_feature_id1||percent_id1	start1	stop1	b<db_genome_id>_<chr>	chr2||start2||stop2||name2||strand2||type2||db_feature_id2||percent_id2	start2	stop2	eval	block_score	GEVO_link
1.6291	0.3405	a28620_01	01||14715409||14717098||Aqcoe1G235500.1.v3.1||-1||CDS||809480807||3640||65.66	14717098	14715409	b28620_04	04||44728180||44729886||Aqcoe4G299600.1.v3.1||1||CDS||809697978||24378||65.66	44728180	44729886	3.900000e-182	50
0.4263	0.1878	a28620_01	01||14724632||14725876||Aqcoe1G235700.1.v3.1||-1||CDS||809480836||3645||82.11	14725876	14724632	b28620_04	04||44763610||44764926||Aqcoe4G300000.1.v3.1||-1||CDS||809698011||24382||82.11	44764926	44763610	1.000000e-250	100
0.3032	0.1100	a28620_01	01||14725954||14728395||Aqcoe1G235800.1.v3.1||1||CDS||809480844||3646||85.81	14725954	14728395	b28620_04	04||44765331||44767538||Aqcoe4G300100.1.v3.1||1||CDS||809698018||24383||85.81	44765331	44767538	1.000000e-250	150
0.3082	0.1187	a28620_01	01||14730237||14731727||Aqcoe1G235900.1.v3.1||1||CDS||809480859||3648||86.72	14730237	14731727	b28620_04	04||44769418||44771301||Aqcoe4G300200.1.v3.1||1||CDS||809698029||24384||86.72	44769418	44771301	1.000000e-250	200
69.5087	0.8579	a28620_01	01||14762508||14768081||Aqcoe1G236600.1.v3.1||-1||CDS||809480942||3659||69.77	14768081	14762508	b28620_04	04||44902757||44907028||Aqcoe4G301700.1.v3.1||-1||CDS||809698189||24404||69.77	44907028	44902757	3.700000e-06	202
#1	235.0	a28620_01	b28620_04	r	6  Mean Ks:  17.5497	Mean Kn: 0.4598
#Ks	Kn	a<db_genome_id>_<chr>	chr1||start1||stop1||name1||strand1||type1||db_feature_id1||percent_id1	start1	stop1	b<db_genome_id>_<chr>	chr2||start2||stop2||name2||strand2||type2||db_feature_id2||percent_id2	start2	stop2	eval	block_score	GEVO_link
94.1080	1.0673	a28620_01	01||15761630||15762652||Aqcoe1G247000.1.v3.1||-1||CDS||809481756||3810||91.43	15762652	15761630	b28620_04	04||6966071||6971890||Aqcoe4G073800.1.v3.1||-1||CDS||809668332||21434||91.43	6971890	6966071	5.500000e-04	3
1.5201	0.2231	a28620_01	01||15904677||15908106||Aqcoe1G247800.1.v3.1||-1||CDS||809481799||3818||73.55	15908106	15904677	b28620_04	04||6927751||6931613||Aqcoe4G073500.1.v3.1||1||CDS||809668305||21431||73.55	6927751	6931613	1.000000e-250	53
1.4364	0.3031	a28620_01	01||15945207||15950353||Aqcoe1G248400.1.v3.1||-1||CDS||809481839||3825||73.32	15950353	15945207	b28620_04	04||6919709||6923820||Aqcoe4G073400.1.v3.1||1||CDS||809668288||21429||73.32	6919709	6923820	1.000000e-250	103
1.9854	0.2994	a28620_01	01||15967294||15968147||Aqcoe1G248500.1.v3.1||-1||CDS||809481854||3828||63.58	15968147	15967294	b28620_04	04||6870762||6871985||Aqcoe4G073000.1.v3.1||1||CDS||809668239||21422||63.58	6870762	6871985	4.900000e-49	151
4.2632	0.3946	a28620_01	01||15970556||15972706||Aqcoe1G248600.1.v3.1||-1||CDS||809481860||3829||70.61	15972706	15970556	b28620_04	04||6849567||6851666||Aqcoe4G072700.1.v3.1||1||CDS||809668215||21419||70.61	6849567	6851666	5.900000e-38	188
1.9853	0.4715	a28620_01	01||16076902||16082383||Aqcoe1G249600.1.v3.1||1||CDS||809481943||3845||71.99	16076902	16082383	b28620_04	04||6817034||6821482||Aqcoe4G072300.1.v3.1||-1||CDS||809668174||21414||71.99	6821482	6817034	4.900000e-142	235
#1	250.0	a28620_01	b28620_07	f	5  Mean Ks:  13.2165	Mean Kn: 0.2884
#Ks	Kn	a<db_genome_id>_<chr>	chr1||start1||stop1||name1||strand1||type1||db_feature_id1||percent_id1	start1	stop1	b<db_genome_id>_<chr>	chr2||start2||stop2||name2||strand2||type2||db_feature_id2||percent_id2	start2	stop2	eval	block_score	GEVO_link
0.0317	0.0218	a28620_01	01||13892932||13896261||Aqcoe1G227000.1.v3.1||1||CDS||809479907||3513||98.34	13892932	13896261	b28620_07	07||41759204||41762860||Aqcoe7G414900.1.v3.1||1||CDS||809802272||42545||98.34	41759204	41762860	1.000000e-250	50
0.0216	0.0059	a28620_01	01||13897360||13900116||Aqcoe1G227100.1.v3.1||-1||CDS||809479912||3514||99.09	13900116	13897360	b28620_07	07||41763992||41767258||Aqcoe7G415000.1.v3.1||-1||CDS||809802282||42547||99.09	41767258	41763992	1.000000e-250	100
0.2088	0.0670	a28620_01	01||13899204||13900833||Aqcoe1G227300.1.v3.1||1||CDS||809479928||3515||98.65	13899204	13900833	b28620_07	07||41767435||41767971||Aqcoe7G415100.1.v3.1||1||CDS||809802288||42548||98.65	41767435	41767971	4.700000e-141	150
0.0482	0.0049	a28620_01	01||13902881||13907688||Aqcoe1G227200.1.v3.1||1||CDS||809479920||3516||98.38	13902881	13907688	b28620_07	07||41770076||41772580||Aqcoe7G415200.1.v3.1||1||CDS||809802293||42549||98.38	41770076	41772580	1.000000e-250	200
65.7724	1.3424	a28620_01	01||13908347||13913576||Aqcoe1G227400.1.v3.1||1||CDS||809479933||3517||99.87	13908347	13913576	b28620_07	07||41773561||41779584||Aqcoe7G415300.1.v3.1||1||CDS||809802299||42550||99.87	41773561	41779584	1.000000e-250	250
#1	479.0	a28620_02	b28620_02	f	12  Mean Ks:  36.2905	Mean Kn: 0.8997
#Ks	Kn	a<db_genome_id>_<chr>	chr1||start1||stop1||name1||strand1||type1||db_feature_id1||percent_id1	start1	stop1	b<db_genome_id>_<chr>	chr2||start2||stop2||name2||strand2||type2||db_feature_id2||percent_id2	start2	stop2	eval	block_score	GEVO_link
61.3886	1.4121	a28620_02	02||23230390||23231037||Aqcoe2G187900.1.v3.1||-1||CDS||809550271||10262||99.41	23231037	23230390	b28620_02	02||23384884||23391959||Aqcoe2G193600.1.v3.1||-1||CDS||809550850||10319||99.41	23391959	23384884	8.600000e-145	50
57.4520	1.3324	a28620_02	02||23242260||23243586||Aqcoe2G188400.1.v3.1||-1||CDS||809550321||10267||97.79	23243586	23242260	b28620_02	02||23403860||23404096||Aqcoe2G194000.1.v3.1||1||CDS||809550891||10323||97.79	23403860	23404096	3.200000e-42	91
65.2669	1.1061	a28620_02	02||23255894||23256860||Aqcoe2G188900.1.v3.1||-1||CDS||809550371||10272||100.0	23256860	23255894	b28620_02	02||23416563||23416763||Aqcoe2G194300.1.v3.1||1||CDS||809550926||10326||100.0	23416563	23416763	1.500000e-35	125
42.1378	0.7908	a28620_02	02||23257020||23257698||Aqcoe2G189000.1.v3.1||-1||CDS||809550379||10273||98.31	23257698	23257020	b28620_02	02||23419129||23419329||Aqcoe2G194500.1.v3.1||1||CDS||809550947||10328||98.31	23419129	23419329	1.200000e-62	175
0.4094	0.1679	a28620_02	02||23263648||23264163||Aqcoe2G189300.1.v3.1||-1||CDS||809550406||10276||99.58	23264163	23263648	b28620_02	02||23424264||23424841||Aqcoe2G194600.1.v3.1||-1||CDS||809550959||10329||99.58	23424841	23424264	1.300000e-100	225
1.9578	0.7291	a28620_02	02||23274587||23274893||Aqcoe2G190100.1.v3.1||-1||CDS||809550488||10284||100.0	23274893	23274587	b28620_02	02||23434322||23434577||Aqcoe2G194800.1.v3.1||-1||CDS||809550982||10331||100.0	23434577	23434322	1.600000e-26	250
3.4672	0.9999	a28620_02	02||23281552||23284540||Aqcoe2G190800.1.v3.1||1||CDS||809550553||10291||96.3	23281552	23284540	b28620_02	02||23442593||23444106||Aqcoe2G195100.1.v3.1||1||CDS||809551020||10334||96.3	23442593	23444106	1.700000e-51	300
1.2623	0.6300	a28620_02	02||23289407||23291545||Aqcoe2G190900.1.v3.1||-1||CDS||809550562||10292||98.48	23291545	23289407	b28620_02	02||23448941||23450545||Aqcoe2G195200.1.v3.1||-1||CDS||809551027||10335||98.48	23450545	23448941	2.100000e-81	350
73.3443	0.9387	a28620_02	02||23293072||23293383||Aqcoe2G191000.1.v3.1||1||CDS||809550572||10293||96.03	23293072	23293383	b28620_02	02||23452515||23453280||Aqcoe2G195400.1.v3.1||-1||CDS||809551044||10337||96.03	23453280	23452515	2.400000e-54	400
63.0538	1.2493	a28620_02	02||23297943||23298304||Aqcoe2G191300.1.v3.1||1||CDS||809550600||10296||100.0	23297943	23298304	b28620_02	02||23457058||23457207||Aqcoe2G195500.1.v3.1||1||CDS||809551051||10338||100.0	23457058	23457207	6.100000e-19	418
0.6130	0.3057	a28620_02	02||23298563||23298811||Aqcoe2G191400.1.v3.1||1||CDS||809550608||10297||99.47	23298563	23298811	b28620_02	02||23457374||23457562||Aqcoe2G195600.1.v3.1||1||CDS||809551057||10339||99.47	23457374	23457562	1.000000e-82	468
65.1324	1.1347	a28620_02	02||23359660||23361163||Aqcoe2G193000.1.v3.1||-1||CDS||809550781||10313||71.52	23361163	23359660	b28620_02	02||23486744||23488271||Aqcoe2G196200.1.v3.1||-1||CDS||809551096||10345||71.52	23488271	23486744	1.000000e-14	479
#2	247.0	a28620_02	b28620_02	f	5  Mean Ks:  5.2997	Mean Kn: 0.5779
#Ks	Kn	a<db_genome_id>_<chr>	chr1||start1||stop1||name1||strand1||type1||db_feature_id1||percent_id1	start1	stop1	b<db_genome_id>_<chr>	chr2||start2||stop2||name2||strand2||type2||db_feature_id2||percent_id2	start2	stop2	eval	block_score	GEVO_link
1.4329	0.6224	a28620_02	02||23359660||23361163||Aqcoe2G193000.1.v3.1||-1||CDS||809550781||10313||90.55	23361163	23359660	b28620_02	02||23716076||23717594||Aqcoe2G200200.1.v3.1||-1||CDS||809551385||10385||90.55	23717594	23716076	8.700000e-79	50
0.1727	0.0680	a28620_02	02||23362968||23363237||Aqcoe2G193200.1.v3.1||-1||CDS||809550808||10315||99.49	23363237	23362968	b28620_02	02||23719375||23719626||Aqcoe2G200400.1.v3.1||-1||CDS||809551396||10387||99.49	23719626	23719375	6.000000e-85	100
23.4262	1.3414	a28620_02	02||23364423||23364835||Aqcoe2G193300.1.v3.1||-1||CDS||809550820||10316||98.13	23364835	23364423	b28620_02	02||23720591||23721333||Aqcoe2G200500.1.v3.1||-1||CDS||809551402||10388||98.13	23721333	23720591	1.500000e-76	150
1.4447	0.8133	a28620_02	02||23365082||23365721||Aqcoe2G193400.1.v3.1||-1||CDS||809550827||10317||96.7	23365721	23365082	b28620_02	02||23721530||23722237||Aqcoe2G200600.1.v3.1||-1||CDS||809551408||10389||96.7	23722237	23721530	2.300000e-55	200
0.0220	0.0443	a28620_02	02||23424264||23424841||Aqcoe2G194600.1.v3.1||-1||CDS||809550959||10329||97.54	23424841	23424264	b28620_02	02||23723515||23724143||Aqcoe2G200900.1.v3.1||-1||CDS||809551426||10392||97.54	23724143	23723515	4.000000e-250	247
#3	218.0	a28620_02	b28620_02	f	5  Mean Ks:  15.6444	Mean Kn: 0.9458
#Ks	Kn	a<db_genome_id>_<chr>	chr1||start1||stop1||name1||strand1||type1||db_feature_id1||percent_id1	start1	stop1	b<db_genome_id>_<chr>	chr2||start2||stop2||name2||strand2||type2||db_feature_id2||percent_id2	start2	stop2	eval	block_score	GEVO_link
0.8565	0.5200	a28620_02	02||23716076||23717594||Aqcoe2G200200.1.v3.1||-1||CDS||809551385||10385||100.0	23717594	23716076	b28620_02	02||25609484||25610995||Aqcoe2G210100.1.v3.1||-1||CDS||809552120||10527||100.0	25610995	25609484	1.700000e-126	50
65.0888	1.3274	a28620_02	02||23718740||23718910||Aqcoe2G200300.1.v3.1||-1||CDS||809551390||10386||100.0	23718910	23718740	b28620_02	02||25611099||25612305||Aqcoe2G210300.1.v3.1||-1||CDS||809552130||10528||100.0	25612305	25611099	2.900000e-49	98
1.7586	0.6944	a28620_02	02||23720591||23721333||Aqcoe2G200500.1.v3.1||-1||CDS||809551402||10388||100.0	23721333	23720591	b28620_02	02||25613967||25614700||Aqcoe2G210500.1.v3.1||-1||CDS||809552138||10531||100.0	25614700	25613967	8.600000e-55	148
4.6591	1.0313	a28620_02	02||23721530||23722237||Aqcoe2G200600.1.v3.1||-1||CDS||809551408||10389||98.81	23722237	23721530	b28620_02	02||25615110||25615553||Aqcoe2G210600.1.v3.1||-1||CDS||809552142||10532||98.81	25615553	25615110	7.100000e-102	198
5.8590	1.1559	a28620_02	02||23722757||23723310||Aqcoe2G200800.1.v3.1||-1||CDS||809551420||10391||97.59	23723310	23722757	b28620_02	02||25616554||25619506||Aqcoe2G210700.1.v3.1||-1||CDS||809552146||10533||97.59	25619506	25616554	1.600000e-21	218
#4	201.0	a28620_02	b28620_02	f	5  Mean Ks:  16.2366	Mean Kn: 0.3670
#Ks	Kn	a<db_genome_id>_<chr>	chr1||start1||stop1||name1||strand1||type1||db_feature_id1||percent_id1	start1	stop1	b<db_genome_id>_<chr>	chr2||start2||stop2||name2||strand2||type2||db_feature_id2||percent_id2	start2	stop2	eval	block_score	GEVO_link
0.5357	0.2717	a28620_02	02||9461798||9463339||Aqcoe2G115500.1.v3.1||-1||CDS||809538247||9192||71.95	9463339	9461798	b28620_02	02||9689890||9699277||Aqcoe2G118000.1.v3.1||1||CDS||809538590||9229||71.95	9689890	9699277	2.100000e-218	50
79.2571	1.2150	a28620_02	02||9470564||9471046||Aqcoe2G115800.1.v3.1||-1||CDS||809538269||9195||66.24	9471046	9470564	b28620_02	02||9737235||9744667||Aqcoe2G118800.1.v3.1||1||CDS||809538683||9237||66.24	9737235	9744667	1.600000e-11	60
0.4344	0.0165	a28620_02	02||9605289||9607063||Aqcoe2G116900.1.v3.1||1||CDS||809538399||9210||91.06	9605289	9607063	b28620_02	02||9874412||9876230||Aqcoe2G120200.1.v3.1||1||CDS||809538870||9256||91.06	9874412	9876230	1.000000e-250	107
0.6700	0.2687	a28620_02	02||9689890||9699277||Aqcoe2G118000.1.v3.1||1||CDS||809538590||9229||73.94	9689890	9699277	b28620_02	02||9913403||9915592||Aqcoe2G121200.1.v3.1||1||CDS||809538967||9269||73.94	9913403	9915592	1.000000e-250	154
0.2860	0.0632	a28620_02	02||9752981||9757860||Aqcoe2G119000.1.v3.1||1||CDS||809538720||9241||89.03	9752981	9757860	b28620_02	02||9993459||9997978||Aqcoe2G122000.1.v3.1||-1||CDS||809539039||9278||89.03	9997978	9993459	1.000000e-250	201
#5	181.0	a28620_02	b28620_02	f	5  Mean Ks:  15.6709	Mean Kn: 0.8573
#Ks	Kn	a<db_genome_id>_<chr>	chr1||start1||stop1||name1||strand1||type1||db_feature_id1||percent_id1	start1	stop1	b<db_genome_id>_<chr>	chr2||start2||stop2||name2||strand2||type2||db_feature_id2||percent_id2	start2	stop2	eval	block_score	GEVO_link
2.0290	0.7917	a28620_02	02||23359660||23361163||Aqcoe2G193000.1.v3.1||-1||CDS||809550781||10313||96.77	23361163	23359660	b28620_02	02||25609484||25610995||Aqcoe2G210100.1.v3.1||-1||CDS||809552120||10527||96.77	25610995	25609484	4.500000e-39	38
66.4594	1.3462	a28620_02	02||23361668||23361928||Aqcoe2G193100.1.v3.1||1||CDS||809550796||10314||96.56	23361668	23361928	b28620_02	02||25611099||25612305||Aqcoe2G210300.1.v3.1||-1||CDS||809552130||10528||96.56	25612305	25611099	2.300000e-115	88
0.9983	0.4796	a28620_02	02||23364423||23364835||Aqcoe2G193300.1.v3.1||-1||CDS||809550820||10316||97.78	23364835	23364423	b28620_02	02||25613967||25614700||Aqcoe2G210500.1.v3.1||-1||CDS||809552138||10531||97.78	25614700	25613967	9.600000e-46	133
2.1499	0.7243	a28620_02	02||23365082||23365721||Aqcoe2G193400.1.v3.1||-1||CDS||809550827||10317||97.79	23365721	23365082	b28620_02	02||25615110||25615553||Aqcoe2G210600.1.v3.1||-1||CDS||809552142||10532||97.79	25615553	25615110	8.000000e-43	175
6.7178	0.9447	a28620_02	02||23367870||23368298||Aqcoe2G193500.1.v3.1||1||CDS||809550836||10318||97.67	23367870	23368298	b28620_02	02||25616554||25619506||Aqcoe2G210700.1.v3.1||-1||CDS||809552146||10533||97.67	25619506	25616554	8.600000e-07	181
#1	213.0	a28620_02	b28620_02	r	5  Mean Ks:  18.9040	Mean Kn: 0.6113
#Ks	Kn	a<db_genome_id>_<chr>	chr1||start1||stop1||name1||strand1||type1||db_feature_id1||percent_id1	start1	stop1	b<db_genome_id>_<chr>	chr2||start2||stop2||name2||strand2||type2||db_feature_id2||percent_id2	start2	stop2	eval	block_score	GEVO_link
1.4220	0.4008	a28620_02	02||41408774||41410991||Aqcoe2G410900.1.v3.1||-1||CDS||809582990||13443||98.78	41410991	41408774	b28620_02	02||41896646||41897995||Aqcoe2G415800.1.v3.1||1||CDS||809583364||13514||98.78	41896646	41897995	1.000000e-250	50
65.5948	0.9229	a28620_02	02||41413576||41413794||Aqcoe2G411000.1.v3.1||-1||CDS||809583004||13446||95.52	41413794	41413576	b28620_02	02||41890907||41891149||Aqcoe2G415700.1.v3.1||1||CDS||809583358||13513||95.52	41890907	41891149	3.200000e-20	69
27.3163	1.6177	a28620_02	02||41419582||41420442||Aqcoe2G411200.1.v3.1||1||CDS||809583014||13448||86.09	41419582	41420442	b28620_02	02||41885405||41887411||Aqcoe2G415600.1.v3.1||-1||CDS||809583352||13512||86.09	41887411	41885405	1.500000e-214	119
0.0539	0.0225	a28620_02	02||41496761||41500104||Aqcoe2G412800.1.v3.1||-1||CDS||809583118||13467||98.22	41500104	41496761	b28620_02	02||41796310||41799763||Aqcoe2G414200.2.v3.1||1||CDS||809583233||13491||98.22	41796310	41799763	4.800000e-186	163
0.1331	0.0926	a28620_02	02||41503319||41518690||Aqcoe2G412900.1.v3.1||1||CDS||809583128||13469||96.64	41503319	41518690	b28620_02	02||41716492||41739265||Aqcoe2G413800.1.v3.1||-1||CDS||809583202||13485||96.64	41739265	41716492	1.000000e-250	213
#1	290.0	a28620_02	b28620_04	f	6  Mean Ks:  2.7390	Mean Kn: 0.7846
#Ks	Kn	a<db_genome_id>_<chr>	chr1||start1||stop1||name1||strand1||type1||db_feature_id1||percent_id1	start1	stop1	b<db_genome_id>_<chr>	chr2||start2||stop2||name2||strand2||type2||db_feature_id2||percent_id2	start2	stop2	eval	block_score	GEVO_link
0.1412	0.0452	a28620_02	02||23275097||23275470||Aqcoe2G190200.1.v3.1||-1||CDS||809550496||10285||99.27	23275470	23275097	b28620_04	04||29886986||29887321||Aqcoe4G199500.1.v3.1||-1||CDS||809684542||23116||99.27	29887321	29886986	3.600000e-52	50
0.3957	0.1670	a28620_02	02||23275717||23276337||Aqcoe2G190300.1.v3.1||-1||CDS||809550502||10286||99.74	23276337	23275717	b28620_04	04||29887481||29887918||Aqcoe4G199600.1.v3.1||-1||CDS||809684548||23117||99.74	29887918	29887481	1.500000e-177	100
6.1100	1.7793	a28620_02	02||23276639||23276866||Aqcoe2G190400.1.v3.1||-1||CDS||809550513||10287||99.56	23276866	23276639	b28620_04	04||29888133||29888678||Aqcoe4G199700.1.v3.1||-1||CDS||809684554||23118||99.56	29888678	29888133	6.400000e-108	150
0.0382	0.0067	a28620_02	02||23276933||23277142||Aqcoe2G190500.1.v3.1||-1||CDS||809550520||10288||98.57	23277142	23276933	b28620_04	04||29888739||29888948||Aqcoe4G199800.1.v3.1||-1||CDS||809684560||23119||98.57	29888948	29888739	1.000000e-99	200
5.8545	1.5223	a28620_02	02||23277278||23279101||Aqcoe2G190600.1.v3.1||-1||CDS||809550533||10289||100.0	23279101	23277278	b28620_04	04||29889191||29889538||Aqcoe4G199900.1.v3.1||1||CDS||809684566||23120||100.0	29889191	29889538	7.800000e-157	250
3.8945	1.1870	a28620_02	02||23281552||23284540||Aqcoe2G190800.1.v3.1||1||CDS||809550553||10291||99.13	23281552	23284540	b28620_04	04||29892687||29894395||Aqcoe4G200100.1.v3.1||1||CDS||809684581||23122||99.13	29892687	29894395	4.700000e-41	290
#1	397.0	a28620_02	b28620_05	f	8  Mean Ks:  1.9381	Mean Kn: 0.3569
#Ks	Kn	a<db_genome_id>_<chr>	chr1||start1||stop1||name1||strand1||type1||db_feature_id1||percent_id1	start1	stop1	b<db_genome_id>_<chr>	chr2||start2||stop2||name2||strand2||type2||db_feature_id2||percent_id2	start2	stop2	eval	block_score	GEVO_link
1.1954	0.1311	a28620_02	02||36162106||36167741||Aqcoe2G314900.1.v3.1||1||CDS||809569140||12065||77.92	36162106	36167741	b28620_05	05||3904688||3910568||Aqcoe5G073200.1.v3.1||1||CDS||809710891||25664||77.92	3904688	3910568	1.000000e-250	50
4.1440	0.8723	a28620_02	02||36168762||36174286||Aqcoe2G315000.1.v3.1||-1||CDS||809569158||12066||72.4	36174286	36168762	b28620_05	05||3911347||3914260||Aqcoe5G073300.1.v3.1||-1||CDS||809710908||25666||72.4	3914260	3911347	4.000000e-72	100
1.3610	0.2229	a28620_02	02||36176571||36179501||Aqcoe2G315100.1.v3.1||1||CDS||809569172||12068||74.29	36176571	36179501	b28620_05	05||3916482||3919648||Aqcoe5G073400.1.v3.1||1||CDS||809710917||25667||74.29	3916482	3919648	8.400000e-69	150
1.4019	0.1518	a28620_02	02||36199931||36201382||Aqcoe2G315500.1.v3.1||1||CDS||809569211||12073||76.47	36199931	36201382	b28620_05	05||3961588||3963268||Aqcoe5G074000.1.v3.1||-1||CDS||809710983||25674||76.47	3963268	3961588	5.800000e-107	200
2.5602	0.4209	a28620_02	02||36225175||36229768||Aqcoe2G315700.1.v3.1||1||CDS||809569233||12075||66.93	36225175	36229768	b28620_05	05||3982026||3985954||Aqcoe5G074300.1.v3.1||1||CDS||809711046||25683||66.93	3982026	3985954	1.300000e-146	250
1.0238	0.1818	a28620_02	02||36243258||36250012||Aqcoe2G316100.1.v3.1||1||CDS||809569318||12085||76.01	36243258	36250012	b28620_05	05||3993362||3998371||Aqcoe5G074500.1.v3.1||1||CDS||809711064||25685||76.01	3993362	3998371	1.000000e-250	300
2.4158	0.7130	a28620_02	02||36283980||36289137||Aqcoe2G316800.1.v3.1||1||CDS||809569383||12093||75.23	36283980	36289137	b28620_05	05||4003947||4008913||Aqcoe5G074800.1.v3.1||1||CDS||809711099||25689||75.23	4003947	4008913	6.400000e-145	350
1.4024	0.1613	a28620_02	02||36322050||36328759||Aqcoe2G317700.1.v3.1||1||CDS||809569471||12104||76.31	36322050	36328759	b28620_05	05||4017754||4024564||Aqcoe5G075200.1.v3.1||1||CDS||809711130||25693||76.31	4017754	4024564	1.000000e-250	397
#2	302.0	a28620_02	b28620_05	f	7  Mean Ks:  3.1592	Mean Kn: 0.3573
#Ks	Kn	a<db_genome_id>_<chr>	chr1||start1||stop1||name1||strand1||type1||db_feature_id1||percent_id1	start1	stop1	b<db_genome_id>_<chr>	chr2||start2||stop2||name2||strand2||type2||db_feature_id2||percent_id2	start2	stop2	eval	block_score	GEVO_link
2.2899	0.2265	a28620_02	02||30570904||30572268||Aqcoe2G247300.1.v3.1||1||CDS||809557915||11079||72.57	30570904	30572268	b28620_05	05||24444040||24445341||Aqcoe5G290800.1.v3.1||1||CDS||809727850||28789||72.57	24444040	24445341	1.000000e-250	50
1.9257	0.2471	a28620_02	02||30618240||30624352||Aqcoe2G248100.1.v3.1||-1||CDS||809558006||11091||73.25	30624352	30618240	b28620_05	05||24472325||24481627||Aqcoe5G291100.1.v3.1||-1||CDS||809727859||28792||73.25	24481627	24472325	1.000000e-250	97
2.1518	0.1908	a28620_02	02||30747897||30750913||Aqcoe2G249500.1.v3.1||1||CDS||809558164||11111||76.54	30747897	30750913	b28620_05	05||24573854||24578098||Aqcoe5G291700.1.v3.1||1||CDS||809727881||28801||76.54	24573854	24578098	3.500000e-209	144
10.8736	0.6541	a28620_02	02||30807022||30808292||Aqcoe2G250200.1.v3.1||1||CDS||809558255||11125||64.6	30807022	30808292	b28620_05	05||24687264||24688316||Aqcoe5G292400.1.v3.1||1||CDS||809727911||28813||64.6	24687264	24688316	6.700000e-15	155
1.7276	0.4220	a28620_02	02||30861060||30864106||Aqcoe2G251200.1.v3.1||-1||CDS||809558373||11142||69.69	30864106	30861060	b28620_05	05||24747572||24751695||Aqcoe5G292900.1.v3.1||-1||CDS||809727927||28820||69.69	24751695	24747572	9.400000e-84	202
1.8400	0.2940	a28620_02	02||30914005||30918386||Aqcoe2G251700.1.v3.1||1||CDS||809558429||11149||65.94	30914005	30918386	b28620_05	05||24796478||24799712||Aqcoe5G293200.1.v3.1||1||CDS||809727941||28826||65.94	24796478	24799712	6.200000e-99	252
1.3056	0.4667	a28620_02	02||30919594||30922014||Aqcoe2G251800.1.v3.1||-1||CDS||809558450||11150||71.89	30922014	30919594	b28620_05	05||24800050||24802272||Aqcoe5G293300.1.v3.1||-1||CDS||809727946||28828||71.89	24802272	24800050	2.000000e-70	302
#1	1233.0	a28620_02	b28620_05	r	27  Mean Ks:  4.5420	Mean Kn: 0.2657
#Ks	Kn	a<db_genome_id>_<chr>	chr1||start1||stop1||name1||strand1||type1||db_feature_id1||percent_id1	start1	stop1	b<db_genome_id>_<chr>	chr2||start2||stop2||name2||strand2||type2||db_feature_id2||percent_id2	start2	stop2	eval	block_score	GEVO_link
1.1686	0.1521	a28620_02	02||37404258||37406961||Aqcoe2G337400.1.v3.1||-1||CDS||809571627||12363||74.97	37406961	37404258	b28620_05	05||3266423||3269273||Aqcoe5G059400.1.v3.1||1||CDS||809709421||25481||74.97	3266423	3269273	5.700000e-221	50
1.6366	0.4047	a28620_02	02||37424660||37425643||Aqcoe2G337600.1.v3.1||-1||CDS||809571651||12366||69.66	37425643	37424660	b28620_05	05||3243079||3244029||Aqcoe5G059000.1.v3.1||1||CDS||809709373||25475||69.66	3243079	3244029	8.900000e-61	100
1.3569	0.2436	a28620_02	02||37516004||37520119||Aqcoe2G339200.1.v3.1||1||CDS||809571822||12386||71.6	37516004	37520119	b28620_05	05||3225215||3229711||Aqcoe5G058800.1.v3.1||1||CDS||809709349||25472||71.6	3225215	3229711	1.000000e-250	147
1.5415	0.2723	a28620_02	02||37575615||37577230||Aqcoe2G339900.1.v3.1||-1||CDS||809571896||12394||67.98	37577230	37575615	b28620_05	05||3223573||3224283||Aqcoe5G058700.1.v3.1||1||CDS||809709343||25471||67.98	3223573	3224283	3.700000e-77	197
3.2668	0.2413	a28620_02	02||37591338||37592309||Aqcoe2G340400.1.v3.1||-1||CDS||809571951||12402||73.18	37592309	37591338	b28620_05	05||3216251||3217401||Aqcoe5G058500.2.v3.1||1||CDS||809709328||25468||73.18	3216251	3217401	9.700000e-62	247
1.0673	0.1597	a28620_02	02||37594217||37600834||Aqcoe2G340500.1.v3.1||-1||CDS||809571961||12403||77.52	37600834	37594217	b28620_05	05||3192347||3198342||Aqcoe5G058300.1.v3.1||1||CDS||809709269||25461||77.52	3192347	3198342	1.000000e-250	297
5.8144	0.6018	a28620_02	02||37622575||37628209||Aqcoe2G341000.2.v3.1||-1||CDS||809572034||12413||68.42	37628209	37622575	b28620_05	05||3162153||3163388||Aqcoe5G058000.1.v3.1||1||CDS||809709225||25456||68.42	3162153	3163388	7.300000e-44	340
1.2292	0.1911	a28620_02	02||37679020||37682928||Aqcoe2G341800.1.v3.1||1||CDS||809572169||12429||72.7	37679020	37682928	b28620_05	05||3118196||3122381||Aqcoe5G057200.1.v3.1||-1||CDS||809709116||25447||72.7	3122381	3118196	1.000000e-250	387
1.9217	0.4078	a28620_02	02||37709511||37714349||Aqcoe2G342500.1.v3.1||1||CDS||809572243||12439||67.44	37709511	37714349	b28620_05	05||3104078||3109457||Aqcoe5G057100.1.v3.1||-1||CDS||809709102||25446||67.44	3109457	3104078	8.800000e-233	437
1.2987	0.1256	a28620_02	02||37776900||37777802||Aqcoe2G343900.1.v3.1||-1||CDS||809572379||12456||77.63	37777802	37776900	b28620_05	05||3069657||3070553||Aqcoe5G056300.1.v3.1||1||CDS||809708960||25432||77.63	3069657	3070553	5.500000e-224	484
0.9056	0.1942	a28620_02	02||37815611||37816165||Aqcoe2G344500.1.v3.1||-1||CDS||809572447||12463||77.6	37816165	37815611	b28620_05	05||3050900||3051457||Aqcoe5G056000.1.v3.1||-1||CDS||809708913||25428||77.6	3051457	3050900	5.400000e-37	520
1.4951	0.1814	a28620_02	02||37841880||37845068||Aqcoe2G345000.1.v3.1||1||CDS||809572512||12468||73.41	37841880	37845068	b28620_05	05||3035331||3038547||Aqcoe5G055700.1.v3.1||-1||CDS||809708877||25425||73.41	3038547	3035331	1.000000e-250	570
1.2188	0.0032	a28620_02	02||37848404||37850954||Aqcoe2G345100.1.v3.1||-1||CDS||809572523||12469||87.29	37850954	37848404	b28620_05	05||3027030||3028967||Aqcoe5G055500.1.v3.1||-1||CDS||809708856||25423||87.29	3028967	3027030	5.200000e-148	620
2.3421	0.5411	a28620_02	02||37855916||37864785||Aqcoe2G345200.1.v3.1||1||CDS||809572550||12472||71.18	37855916	37864785	b28620_05	05||3018527||3025046||Aqcoe5G055400.1.v3.1||-1||CDS||809708823||25420||71.18	3025046	3018527	4.000000e-246	670
1.2406	0.2095	a28620_02	02||37869700||37880279||Aqcoe2G345400.1.v3.1||-1||CDS||809572582||12475||75.62	37880279	37869700	b28620_05	05||2996692||3007666||Aqcoe5G055300.1.v3.1||-1||CDS||809708807||25419||75.62	3007666	2996692	1.000000e-250	720
0.9999	0.0137	a28620_02	02||37880671||37882784||Aqcoe2G345500.1.v3.1||1||CDS||809572627||12479||88.35	37880671	37882784	b28620_05	05||2987241||2989624||Aqcoe5G055000.1.v3.1||-1||CDS||809708768||25416||88.35	2989624	2987241	1.700000e-167	770
11.7610	0.4363	a28620_02	02||37909540||37910277||Aqcoe2G346000.1.v3.1||-1||CDS||809572713||12487||69.35	37910277	37909540	b28620_05	05||2970215||2970943||Aqcoe5G054600.1.v3.1||-1||CDS||809708705||25411||69.35	2970943	2970215	4.000000e-36	805
3.0514	0.2273	a28620_02	02||37957215||37958194||Aqcoe2G346200.1.v3.1||-1||CDS||809572739||12489||74.54	37958194	37957215	b28620_05	05||2966843||2967831||Aqcoe5G054500.1.v3.1||1||CDS||809708693||25410||74.54	2966843	2967831	1.300000e-78	855
2.0625	0.3701	a28620_02	02||37973262||37980868||Aqcoe2G346600.1.v3.1||-1||CDS||809572794||12493||73.65	37980868	37973262	b28620_05	05||2950658||2956888||Aqcoe5G054100.1.v3.1||1||CDS||809708606||25400||73.65	2950658	2956888	1.700000e-247	905
1.5881	0.3543	a28620_02	02||37994240||37997983||Aqcoe2G346800.1.v3.1||1||CDS||809572853||12499||76.33	37994240	37997983	b28620_05	05||2923194||2926166||Aqcoe5G053500.1.v3.1||-1||CDS||809708496||25390||76.33	2926166	2923194	5.400000e-113	955
1.4125	0.2841	a28620_02	02||38022526||38029721||Aqcoe2G347100.1.v3.1||1||CDS||809572902||12503||79.69	38022526	38029721	b28620_05	05||2906343||2914741||Aqcoe5G053200.1.v3.1||-1||CDS||809708455||25387||79.69	2914741	2906343	1.300000e-244	1005
1.9256	0.3343	a28620_02	02||38034194||38034727||Aqcoe2G347300.1.v3.1||1||CDS||809572939||12507||71.08	38034194	38034727	b28620_05	05||2882876||2883496||Aqcoe5G053000.1.v3.1||-1||CDS||809708437||25385||71.08	2883496	2882876	3.400000e-28	1032
1.5288	0.1304	a28620_02	02||38041075||38041428||Aqcoe2G347500.1.v3.1||-1||CDS||809572971||12510||84.96	38041428	38041075	b28620_05	05||2878032||2878412||Aqcoe5G052900.1.v3.1||1||CDS||809708413||25384||84.96	2878032	2878412	4.400000e-81	1082
1.4842	0.2255	a28620_02	02||38053298||38054515||Aqcoe2G347700.1.v3.1||-1||CDS||809572997||12512||73.31	38054515	38053298	b28620_05	05||2852812||2854134||Aqcoe5G052400.1.v3.1||1||CDS||809708336||25376||73.31	2852812	2854134	9.900000e-63	1132
1.4975	0.1413	a28620_02	02||38072277||38073320||Aqcoe2G348200.1.v3.1||-1||CDS||809573056||12517||74.4	38073320	38072277	b28620_05	05||2841752||2842792||Aqcoe5G052200.1.v3.1||1||CDS||809708275||25371||74.4	2841752	2842792	1.500000e-230	1182
1.4549	0.2465	a28620_02	02||38081059||38081840||Aqcoe2G348400.1.v3.1||-1||CDS||809573096||12521||68.2	38081840	38081059	b28620_05	05||2819186||2820279||Aqcoe5G051900.1.v3.1||1||CDS||809708241||25368||68.2	2819186	2820279	3.000000e-61	1232
66.3625	0.4813	a28620_02	02||38087697||38088027||Aqcoe2G348800.1.v3.1||1||CDS||809573148||12526||65.26	38087697	38088027	b28620_05	05||2794928||2795348||Aqcoe5G051000.1.v3.1||-1||CDS||809708121||25357||65.26	2795348	2794928	1.000000e-04	1233
#2	1128.0	a28620_02	b28620_05	r	25  Mean Ks:  4.8466	Mean Kn: 0.2792
#Ks	Kn	a<db_genome_id>_<chr>	chr1||start1||stop1||name1||strand1||type1||db_feature_id1||percent_id1	start1	stop1	b<db_genome_id>_<chr>	chr2||start2||stop2||name2||strand2||type2||db_feature_id2||percent_id2	start2	stop2	eval	block_score	GEVO_link
1.0737	0.0958	a28620_02	02||38138346||38141109||Aqcoe2G349900.1.v3.1||-1||CDS||809573388||12550||80.02	38141109	38138346	b28620_05	05||2752686||2755476||Aqcoe5G050400.1.v3.1||1||CDS||809708024||25347||80.02	2752686	2755476	1.000000e-250	50
1.3809	0.1585	a28620_02	02||38155863||38159209||Aqcoe2G350400.1.v3.1||-1||CDS||809573461||12557||77.79	38159209	38155863	b28620_05	05||2721846||2724706||Aqcoe5G050000.1.v3.1||1||CDS||809707976||25343||77.79	2721846	2724706	4.200000e-240	100
2.2890	0.5790	a28620_02	02||38186006||38191385||Aqcoe2G350700.1.v3.1||1||CDS||809573519||12562||63.8	38186006	38191385	b28620_05	05||2700603||2707179||Aqcoe5G049800.1.v3.1||-1||CDS||809707935||25339||63.8	2707179	2700603	4.800000e-119	150
1.2237	0.1327	a28620_02	02||38205462||38209581||Aqcoe2G351200.1.v3.1||-1||CDS||809573585||12568||76.9	38209581	38205462	b28620_05	05||2675471||2679461||Aqcoe5G049400.1.v3.1||1||CDS||809707885||25335||76.9	2675471	2679461	1.000000e-250	200
1.3010	0.2986	a28620_02	02||38229174||38231099||Aqcoe2G351600.1.v3.1||-1||CDS||809573638||12572||65.19	38231099	38229174	b28620_05	05||2641064||2642654||Aqcoe5G049100.1.v3.1||1||CDS||809707842||25331||65.19	2641064	2642654	4.100000e-153	250
2.5964	0.5288	a28620_02	02||38238652||38240699||Aqcoe2G351800.1.v3.1||1||CDS||809573671||12575||78.95	38238652	38240699	b28620_05	05||2638579||2639115||Aqcoe5G049000.1.v3.1||-1||CDS||809707831||25330||78.95	2639115	2638579	3.100000e-06	255
1.9815	0.4194	a28620_02	02||38242496||38244348||Aqcoe2G352000.1.v3.1||1||CDS||809573694||12576||61.73	38242496	38244348	b28620_05	05||2625185||2627124||Aqcoe5G048900.1.v3.1||-1||CDS||809707818||25329||61.73	2627124	2625185	2.600000e-23	277
3.0209	0.2383	a28620_02	02||38264738||38268068||Aqcoe2G352300.1.v3.1||-1||CDS||809573738||12581||69.29	38268068	38264738	b28620_05	05||2613043||2616315||Aqcoe5G048600.1.v3.1||1||CDS||809707778||25326||69.29	2613043	2616315	1.300000e-114	327
2.8388	0.4441	a28620_02	02||38269232||38270798||Aqcoe2G352400.1.v3.1||1||CDS||809573753||12582||58.25	38269232	38270798	b28620_05	05||2610130||2611609||Aqcoe5G048500.1.v3.1||-1||CDS||809707767||25325||58.25	2611609	2610130	1.800000e-36	362
4.6394	0.1551	a28620_02	02||38278474||38280005||Aqcoe2G352500.1.v3.1||1||CDS||809573766||12583||75.29	38278474	38280005	b28620_05	05||2607046||2608332||Aqcoe5G048300.1.v3.1||-1||CDS||809707741||25323||75.29	2608332	2607046	5.300000e-75	412
2.9002	0.3380	a28620_02	02||38283614||38284107||Aqcoe2G352600.1.v3.1||1||CDS||809573779||12584||76.02	38283614	38284107	b28620_05	05||2603398||2603854||Aqcoe5G048200.1.v3.1||1||CDS||809707729||25322||76.02	2603398	2603854	2.100000e-39	450
3.0360	0.4336	a28620_02	02||38303963||38306925||Aqcoe2G353000.1.v3.1||1||CDS||809573840||12589||72.34	38303963	38306925	b28620_05	05||2543143||2545286||Aqcoe5G047300.3.v3.1||-1||CDS||809707557||25306||72.34	2545286	2543143	6.200000e-94	497
1.5973	0.2104	a28620_02	02||38309309||38313195||Aqcoe2G353100.1.v3.1||1||CDS||809573857||12590||72.29	38309309	38313195	b28620_05	05||2516567||2519228||Aqcoe5G046900.1.v3.1||1||CDS||809707472||25298||72.29	2516567	2519228	8.600000e-203	547
2.6925	0.1827	a28620_02	02||38374940||38378002||Aqcoe2G354000.1.v3.1||-1||CDS||809574035||12606||71.11	38378002	38374940	b28620_05	05||2457197||2460655||Aqcoe5G046300.1.v3.1||1||CDS||809707368||25290||71.11	2457197	2460655	1.000000e-250	594
1.9938	0.1165	a28620_02	02||38394731||38395672||Aqcoe2G354600.1.v3.1||-1||CDS||809574119||12614||77.51	38395672	38394731	b28620_05	05||2449684||2450935||Aqcoe5G046100.1.v3.1||1||CDS||809707343||25288||77.51	2449684	2450935	6.600000e-107	644
1.4443	0.1394	a28620_02	02||38410982||38412624||Aqcoe2G355000.1.v3.1||1||CDS||809574188||12620||75.77	38410982	38412624	b28620_05	05||2432853||2434535||Aqcoe5G045800.1.v3.1||-1||CDS||809707306||25285||75.77	2434535	2432853	1.000000e-250	694
74.4678	1.0730	a28620_02	02||38417414||38420480||Aqcoe2G355200.4.v3.1||-1||CDS||809574242||12623||72.59	38420480	38417414	b28620_05	05||2422961||2424744||Aqcoe5G045500.1.v3.1||1||CDS||809707269||25282||72.59	2422961	2424744	3.400000e-74	744
2.1387	0.2753	a28620_02	02||38435450||38438206||Aqcoe2G355300.1.v3.1||1||CDS||809574279||12629||66.7	38435450	38438206	b28620_05	05||2406038||2409717||Aqcoe5G045400.1.v3.1||-1||CDS||809707254||25281||66.7	2409717	2406038	1.200000e-124	794
0.9498	0.0035	a28620_02	02||38448923||38452436||Aqcoe2G355600.1.v3.1||-1||CDS||809574318||12632||85.79	38452436	38448923	b28620_05	05||2397153||2399051||Aqcoe5G045200.1.v3.1||1||CDS||809707207||25276||85.79	2397153	2399051	1.300000e-134	844
1.2057	0.1958	a28620_02	02||38467049||38468461||Aqcoe2G355800.1.v3.1||1||CDS||809574344||12634||74.61	38467049	38468461	b28620_05	05||2382908||2384317||Aqcoe5G045100.1.v3.1||-1||CDS||809707195||25275||74.61	2384317	2382908	3.900000e-189	894
1.1527	0.1883	a28620_02	02||38472066||38474640||Aqcoe2G355900.1.v3.1||1||CDS||809574357||12635||78.8	38472066	38474640	b28620_05	05||2363241||2367045||Aqcoe5G044800.1.v3.1||-1||CDS||809707154||25271||78.8	2367045	2363241	3.100000e-214	944
1.7815	0.1537	a28620_02	02||38489791||38491413||Aqcoe2G356200.1.v3.1||-1||CDS||809574402||12639||74.61	38491413	38489791	b28620_05	05||2356966||2359655||Aqcoe5G044700.1.v3.1||1||CDS||809707145||25270||74.61	2356966	2359655	1.000000e-250	994
0.9583	0.0945	a28620_02	02||38493201||38499222||Aqcoe2G356300.1.v3.1||1||CDS||809574413||12640||81.43	38493201	38499222	b28620_05	05||2325612||2331076||Aqcoe5G044100.1.v3.1||-1||CDS||809707078||25262||81.43	2331076	2325612	1.000000e-250	1044
1.1036	0.1811	a28620_02	02||38530603||38535179||Aqcoe2G357000.1.v3.1||1||CDS||809574570||12655||79.0	38530603	38535179	b28620_05	05||2292292||2297596||Aqcoe5G043600.1.v3.1||-1||CDS||809707025||25256||79.0	2297596	2292292	5.500000e-213	1091
1.3982	0.3448	a28620_02	02||38554495||38556106||Aqcoe2G357700.1.v3.1||1||CDS||809574663||12663||80.49	38554495	38556106	b28620_05	05||2239577||2241274||Aqcoe5G042800.1.v3.1||-1||CDS||809706946||25247||80.49	2241274	2239577	2.100000e-38	1128
#3	818.0	a28620_02	b28620_05	r	18  Mean Ks:  10.9891	Mean Kn: 0.3168
#Ks	Kn	a<db_genome_id>_<chr>	chr1||start1||stop1||name1||strand1||type1||db_feature_id1||percent_id1	start1	stop1	b<db_genome_id>_<chr>	chr2||start2||stop2||name2||strand2||type2||db_feature_id2||percent_id2	start2	stop2	eval	block_score	GEVO_link
1.4638	0.2517	a28620_02	02||36339561||36341345||Aqcoe2G318000.1.v3.1||1||CDS||809569512||12108||69.41	36339561	36341345	b28620_05	05||3810835||3812218||Aqcoe5G071200.1.v3.1||-1||CDS||809710693||25639||69.41	3812218	3810835	1.600000e-152	50
1.9884	0.1729	a28620_02	02||36378869||36380992||Aqcoe2G318900.1.v3.1||1||CDS||809569596||12118||76.55	36378869	36380992	b28620_05	05||3794011||3795981||Aqcoe5G070400.1.v3.1||-1||CDS||809710611||25630||76.55	3795981	3794011	8.200000e-70	100
1.1320	0.0970	a28620_02	02||36382463||36385025||Aqcoe2G319000.1.v3.1||1||CDS||809569605||12119||78.69	36382463	36385025	b28620_05	05||3788969||3791483||Aqcoe5G070300.1.v3.1||-1||CDS||809710602||25629||78.69	3791483	3788969	1.000000e-250	150
1.6028	0.4110	a28620_02	02||36406249||36409606||Aqcoe2G319300.1.v3.1||-1||CDS||809569642||12123||77.26	36409606	36406249	b28620_05	05||3777229||3782508||Aqcoe5G070000.1.v3.1||1||CDS||809710543||25621||77.26	3777229	3782508	2.900000e-93	200
2.5149	0.1653	a28620_02	02||36506007||36507080||Aqcoe2G320100.1.v3.1||-1||CDS||809569732||12133||73.26	36507080	36506007	b28620_05	05||3738143||3739336||Aqcoe5G069000.1.v3.1||1||CDS||809710455||25610||73.26	3738143	3739336	1.900000e-226	247
1.4652	0.2700	a28620_02	02||36527516||36528673||Aqcoe2G320500.1.v3.1||1||CDS||809569760||12137||71.14	36527516	36528673	b28620_05	05||3732599||3733693||Aqcoe5G068800.1.v3.1||1||CDS||809710435||25608||71.14	3732599	3733693	3.000000e-81	297
1.3086	0.2341	a28620_02	02||36547296||36550428||Aqcoe2G321100.1.v3.1||-1||CDS||809569812||12143||73.53	36550428	36547296	b28620_05	05||3657728||3661752||Aqcoe5G067500.1.v3.1||1||CDS||809710335||25594||73.53	3657728	3661752	1.000000e-250	344
2.5632	0.3193	a28620_02	02||36558333||36562315||Aqcoe2G321200.1.v3.1||1||CDS||809569828||12145||72.07	36558333	36562315	b28620_05	05||3638703||3642153||Aqcoe5G067200.1.v3.1||-1||CDS||809710300||25589||72.07	3642153	3638703	1.000000e-250	394
89.1733	0.5568	a28620_02	02||36569714||36570355||Aqcoe2G321400.1.v3.1||1||CDS||809569847||12147||70.2	36569714	36570355	b28620_05	05||3632708||3633181||Aqcoe5G067000.1.v3.1||-1||CDS||809710281||25586||70.2	3633181	3632708	3.800000e-16	409
1.8480	0.3970	a28620_02	02||36589773||36590426||Aqcoe2G322000.1.v3.1||1||CDS||809569899||12153||68.15	36589773	36590426	b28620_05	05||3628158||3629461||Aqcoe5G066900.1.v3.1||-1||CDS||809710275||25585||68.15	3629461	3628158	4.000000e-73	459
81.9426	1.1464	a28620_02	02||36604454||36605101||Aqcoe2G322400.1.v3.1||1||CDS||809569936||12158||75.0	36604454	36605101	b28620_05	05||3620576||3621667||Aqcoe5G066700.1.v3.1||-1||CDS||809710262||25583||75.0	3621667	3620576	2.100000e-10	468
1.6927	0.3594	a28620_02	02||36618650||36622493||Aqcoe2G322700.1.v3.1||-1||CDS||809569971||12163||66.53	36622493	36618650	b28620_05	05||3606012||3608995||Aqcoe5G066400.1.v3.1||1||CDS||809710227||25580||66.53	3606012	3608995	1.200000e-172	518
1.3756	0.2970	a28620_02	02||36623891||36625754||Aqcoe2G322800.1.v3.1||1||CDS||809569990||12166||71.26	36623891	36625754	b28620_05	05||3601644||3603348||Aqcoe5G066300.1.v3.1||-1||CDS||809710207||25576||71.26	3603348	3601644	6.800000e-71	568
1.0137	0.1933	a28620_02	02||36626945||36647596||Aqcoe2G322900.1.v3.1||-1||CDS||809570000||12167||73.65	36647596	36626945	b28620_05	05||3582715||3597177||Aqcoe5G066000.1.v3.1||1||CDS||809710174||25572||73.65	3582715	3597177	1.000000e-250	618
1.3976	0.1585	a28620_02	02||36668039||36670243||Aqcoe2G323300.1.v3.1||-1||CDS||809570040||12172||77.51	36670243	36668039	b28620_05	05||3561128||3563674||Aqcoe5G065400.2.v3.1||1||CDS||809710115||25565||77.51	3561128	3563674	2.000000e-236	668
1.9164	0.1693	a28620_02	02||36687920||36688954||Aqcoe2G323700.1.v3.1||1||CDS||809570096||12180||71.98	36687920	36688954	b28620_05	05||3547269||3548294||Aqcoe5G065300.1.v3.1||1||CDS||809710100||25563||71.98	3547269	3548294	9.600000e-193	718
1.3193	0.1741	a28620_02	02||36701223||36707844||Aqcoe2G324300.1.v3.1||-1||CDS||809570140||12187||74.9	36707844	36701223	b28620_05	05||3533496||3537804||Aqcoe5G065000.1.v3.1||1||CDS||809710066||25559||74.9	3533496	3537804	1.000000e-250	768
2.0861	0.3294	a28620_02	02||36753609||36754946||Aqcoe2G325000.1.v3.1||1||CDS||809570216||12195||74.56	36753609	36754946	b28620_05	05||3516694||3518103||Aqcoe5G064600.1.v3.1||-1||CDS||809709985||25550||74.56	3518103	3516694	3.100000e-151	818
#4	638.0	a28620_02	b28620_05	r	16  Mean Ks:  11.4933	Mean Kn: 0.4148
#Ks	Kn	a<db_genome_id>_<chr>	chr1||start1||stop1||name1||strand1||type1||db_feature_id1||percent_id1	start1	stop1	b<db_genome_id>_<chr>	chr2||start2||stop2||name2||strand2||type2||db_feature_id2||percent_id2	start2	stop2	eval	block_score	GEVO_link
1.5678	0.5696	a28620_02	02||38799593||38804760||Aqcoe2G362300.1.v3.1||1||CDS||809575358||12723||64.66	38799593	38804760	b28620_05	05||2093703||2098561||Aqcoe5G039300.1.v3.1||-1||CDS||809706613||25208||64.66	2098561	2093703	3.700000e-39	38
1.4207	0.2486	a28620_02	02||38811321||38811938||Aqcoe2G362500.1.v3.1||-1||CDS||809575396||12726||73.81	38811938	38811321	b28620_05	05||2074709||2075308||Aqcoe5G039000.1.v3.1||1||CDS||809706580||25204||73.81	2074709	2075308	1.300000e-110	88
3.8346	0.4825	a28620_02	02||38812636||38820459||Aqcoe2G362600.1.v3.1||-1||CDS||809575408||12727||60.52	38820459	38812636	b28620_05	05||2046958||2053747||Aqcoe5G038700.1.v3.1||1||CDS||809706534||25198||60.52	2046958	2053747	8.200000e-98	138
3.4155	0.3159	a28620_02	02||38858318||38859419||Aqcoe2G363200.1.v3.1||-1||CDS||809575524||12739||66.14	38859419	38858318	b28620_05	05||2004991||2005914||Aqcoe5G037800.1.v3.1||-1||CDS||809706433||25187||66.14	2005914	2004991	1.400000e-64	185
6.7345	1.0402	a28620_02	02||38905897||38908924||Aqcoe2G363900.1.v3.1||-1||CDS||809575645||12750||75.86	38908924	38905897	b28620_05	05||1997948||1998833||Aqcoe5G037500.1.v3.1||-1||CDS||809706413||25184||75.86	1998833	1997948	2.200000e-04	185
1.2039	0.1570	a28620_02	02||38936246||38942454||Aqcoe2G364300.1.v3.1||1||CDS||809575703||12755||77.23	38936246	38942454	b28620_05	05||1944615||1950647||Aqcoe5G036500.1.v3.1||-1||CDS||809706304||25169||77.23	1950647	1944615	2.700000e-169	232
1.5951	0.3588	a28620_02	02||39002565||39005323||Aqcoe2G365400.1.v3.1||-1||CDS||809575821||12768||68.26	39005323	39002565	b28620_05	05||1895226||1898175||Aqcoe5G035500.1.v3.1||-1||CDS||809706186||25154||68.26	1898175	1895226	9.300000e-151	279
4.0387	1.1517	a28620_02	02||39058645||39058875||Aqcoe2G366100.1.v3.1||1||CDS||809575911||12777||64.47	39058645	39058875	b28620_05	05||1864141||1864611||Aqcoe5G034200.1.v3.1||1||CDS||809706061||25136||64.47	1864141	1864611	3.100000e-18	293
1.4009	0.1471	a28620_02	02||39074641||39088902||Aqcoe2G366600.1.v3.1||1||CDS||809575967||12782||77.9	39074641	39088902	b28620_05	05||1833388||1843683||Aqcoe5G033700.1.v3.1||-1||CDS||809705983||25126||77.9	1843683	1833388	1.000000e-250	343
1.4828	0.3056	a28620_02	02||39103181||39112617||Aqcoe2G367000.1.v3.1||-1||CDS||809576009||12787||75.28	39112617	39103181	b28620_05	05||1811658||1820265||Aqcoe5G033400.1.v3.1||-1||CDS||809705954||25122||75.28	1820265	1811658	1.000000e-250	393
1.4710	0.2221	a28620_02	02||39162388||39167715||Aqcoe2G368100.1.v3.1||1||CDS||809576208||12806||69.64	39162388	39167715	b28620_05	05||1779897||1783412||Aqcoe5G032900.1.v3.1||-1||CDS||809705912||25117||69.64	1783412	1779897	3.100000e-122	440
1.5579	0.1488	a28620_02	02||39186400||39189260||Aqcoe2G368500.1.v3.1||1||CDS||809576256||12810||72.66	39186400	39189260	b28620_05	05||1737847||1742537||Aqcoe5G032500.1.v3.1||-1||CDS||809705888||25113||72.66	1742537	1737847	7.000000e-191	490
78.2691	0.4148	a28620_02	02||39227568||39228374||Aqcoe2G369200.1.v3.1||-1||CDS||809576368||12820||74.96	39228374	39227568	b28620_05	05||1702569||1703287||Aqcoe5G031800.1.v3.1||-1||CDS||809705802||25102||74.96	1703287	1702569	2.900000e-124	537
70.8628	0.5392	a28620_02	02||39253382||39253786||Aqcoe2G369700.1.v3.1||1||CDS||809576437||12825||75.71	39253382	39253786	b28620_05	05||1646980||1647339||Aqcoe5G030700.1.v3.1||1||CDS||809705679||25086||75.71	1646980	1647339	8.800000e-08	541
1.2025	0.1822	a28620_02	02||39275733||39278350||Aqcoe2G370000.1.v3.1||1||CDS||809576483||12829||74.47	39275733	39278350	b28620_05	05||1601260||1603643||Aqcoe5G029600.1.v3.1||-1||CDS||809705578||25075||74.47	1603643	1601260	2.100000e-102	588
3.8348	0.3524	a28620_02	02||39287852||39289688||Aqcoe2G370700.1.v3.1||1||CDS||809576565||12836||65.08	39287852	39289688	b28620_05	05||1593660||1595483||Aqcoe5G029300.1.v3.1||-1||CDS||809705554||25072||65.08	1595483	1593660	1.800000e-107	638
#5	488.0	a28620_02	b28620_05	r	10  Mean Ks:  1.4273	Mean Kn: 0.1657
#Ks	Kn	a<db_genome_id>_<chr>	chr1||start1||stop1||name1||strand1||type1||db_feature_id1||percent_id1	start1	stop1	b<db_genome_id>_<chr>	chr2||start2||stop2||name2||strand2||type2||db_feature_id2||percent_id2	start2	stop2	eval	block_score	GEVO_link
1.4683	0.1288	a28620_02	02||34748867||34757724||Aqcoe2G294100.1.v3.1||1||CDS||809565712||11769||75.57	34748867	34757724	b28620_05	05||4727987||4732867||Aqcoe5G088100.1.v3.1||-1||CDS||809712139||25864||75.57	4732867	4727987	2.300000e-190	50
1.3326	0.2488	a28620_02	02||34832164||34839756||Aqcoe2G295300.1.v3.1||-1||CDS||809565793||11787||68.89	34839756	34832164	b28620_05	05||4722848||4727034||Aqcoe5G088000.1.v3.1||1||CDS||809712128||25860||68.89	4722848	4727034	1.100000e-173	97
1.4813	0.0729	a28620_02	02||34843358||34845148||Aqcoe2G295400.1.v3.1||1||CDS||809565799||11788||79.32	34843358	34845148	b28620_05	05||4691941||4693819||Aqcoe5G087700.1.v3.1||-1||CDS||809712112||25857||79.32	4693819	4691941	7.700000e-131	147
1.7696	0.1905	a28620_02	02||34848145||34849072||Aqcoe2G295500.1.v3.1||-1||CDS||809565804||11789||73.89	34849072	34848145	b28620_05	05||4683811||4684973||Aqcoe5G087500.1.v3.1||1||CDS||809712100||25855||73.89	4683811	4684973	2.400000e-96	197
1.4173	0.1787	a28620_02	02||34886335||34894033||Aqcoe2G296000.1.v3.1||-1||CDS||809565827||11794||72.31	34894033	34886335	b28620_05	05||4656245||4663225||Aqcoe5G087000.2.v3.1||1||CDS||809712046||25843||72.31	4656245	4663225	1.000000e-250	244
1.3254	0.1990	a28620_02	02||34937215||34939496||Aqcoe2G296300.1.v3.1||1||CDS||809565854||11799||76.4	34937215	34939496	b28620_05	05||4651226||4653721||Aqcoe5G086900.1.v3.1||-1||CDS||809712036||25842||76.4	4653721	4651226	6.600000e-91	294
0.8819	0.0623	a28620_02	02||34952733||34955145||Aqcoe2G296500.1.v3.1||-1||CDS||809565866||11801||82.85	34955145	34952733	b28620_05	05||4646113||4649088||Aqcoe5G086700.1.v3.1||1||CDS||809712024||25840||82.85	4646113	4649088	6.900000e-129	344
1.3338	0.2227	a28620_02	02||34967130||34983681||Aqcoe2G296900.1.v3.1||-1||CDS||809565890||11805||80.17	34983681	34967130	b28620_05	05||4562833||4578122||Aqcoe5G085400.1.v3.1||1||CDS||809711940||25825||80.17	4562833	4578122	1.000000e-250	391
1.2131	0.2685	a28620_02	02||35045261||35045647||Aqcoe2G297700.1.v3.1||-1||CDS||809565954||11817||76.59	35045647	35045261	b28620_05	05||4522833||4523198||Aqcoe5G084600.1.v3.1||1||CDS||809711890||25816||76.59	4522833	4523198	3.200000e-60	438
2.0498	0.0851	a28620_02	02||35066139||35068759||Aqcoe2G297900.1.v3.1||1||CDS||809565967||11820||78.93	35066139	35068759	b28620_05	05||4513501||4514587||Aqcoe5G084400.1.v3.1||-1||CDS||809711878||25814||78.93	4514587	4513501	8.200000e-60	488
#6	443.0	a28620_02	b28620_05	r	9  Mean Ks:  5.8362	Mean Kn: 0.2817
#Ks	Kn	a<db_genome_id>_<chr>	chr1||start1||stop1||name1||strand1||type1||db_feature_id1||percent_id1	start1	stop1	b<db_genome_id>_<chr>	chr2||start2||stop2||name2||strand2||type2||db_feature_id2||percent_id2	start2	stop2	eval	block_score	GEVO_link
0.9008	0.1117	a28620_02	02||37091126||37097422||Aqcoe2G331400.1.v3.1||-1||CDS||809570887||12276||79.04	37097422	37091126	b28620_05	05||3403955||3410500||Aqcoe5G062100.1.v3.1||1||CDS||809709715||25518||79.04	3403955	3410500	1.000000e-250	50
1.2866	0.1653	a28620_02	02||37161117||37167282||Aqcoe2G332000.1.v3.1||1||CDS||809570941||12282||74.85	37161117	37167282	b28620_05	05||3390927||3395495||Aqcoe5G061700.1.v3.1||-1||CDS||809709682||25514||74.85	3395495	3390927	3.500000e-183	100
11.9758	0.7357	a28620_02	02||37194902||37196785||Aqcoe2G332700.1.v3.1||1||CDS||809571026||12292||81.38	37194902	37196785	b28620_05	05||3374146||3376009||Aqcoe5G061400.1.v3.1||-1||CDS||809709654||25510||81.38	3376009	3374146	1.600000e-100	150
32.2445	0.4206	a28620_02	02||37222248||37223522||Aqcoe2G333100.1.v3.1||1||CDS||809571127||12302||64.34	37222248	37223522	b28620_05	05||3352373||3353692||Aqcoe5G060900.1.v3.1||-1||CDS||809709616||25505||64.34	3353692	3352373	1.300000e-50	199
1.0445	0.1055	a28620_02	02||37225526||37228867||Aqcoe2G333300.1.v3.1||-1||CDS||809571153||12304||79.48	37228867	37225526	b28620_05	05||3342605||3345428||Aqcoe5G060600.1.v3.1||-1||CDS||809709589||25502||79.48	3345428	3342605	3.900000e-135	249
1.2301	0.0946	a28620_02	02||37253786||37254625||Aqcoe2G333900.1.v3.1||1||CDS||809571240||12314||77.62	37253786	37254625	b28620_05	05||3322626||3323432||Aqcoe5G060300.1.v3.1||-1||CDS||809709527||25494||77.62	3323432	3322626	5.800000e-191	299
1.3855	0.2073	a28620_02	02||37274493||37278377||Aqcoe2G334400.1.v3.1||1||CDS||809571287||12319||74.84	37274493	37278377	b28620_05	05||3311814||3314798||Aqcoe5G060200.1.v3.1||-1||CDS||809709513||25492||74.84	3314798	3311814	3.900000e-250	349
1.1669	0.2745	a28620_02	02||37301786||37304736||Aqcoe2G335200.1.v3.1||-1||CDS||809571360||12328||70.31	37304736	37301786	b28620_05	05||3308685||3310492||Aqcoe5G060100.1.v3.1||1||CDS||809709504||25491||70.31	3308685	3310492	1.500000e-198	399
1.2914	0.4203	a28620_02	02||37356780||37358979||Aqcoe2G336300.1.v3.1||1||CDS||809571452||12341||65.8	37356780	37358979	b28620_05	05||3290078||3291375||Aqcoe5G059800.1.v3.1||-1||CDS||809709453||25485||65.8	3291375	3290078	1.000000e-47	443
#7	438.0	a28620_02	b28620_05	r	10  Mean Ks:  11.0474	Mean Kn: 0.2597
#Ks	Kn	a<db_genome_id>_<chr>	chr1||start1||stop1||name1||strand1||type1||db_feature_id1||percent_id1	start1	stop1	b<db_genome_id>_<chr>	chr2||start2||stop2||name2||strand2||type2||db_feature_id2||percent_id2	start2	stop2	eval	block_score	GEVO_link
1.5697	0.1965	a28620_02	02||34442671||34445265||Aqcoe2G289800.1.v3.1||1||CDS||809563330||11693||73.93	34442671	34445265	b28620_05	05||4910313||4912644||Aqcoe5G091600.1.v3.1||-1||CDS||809712399||25913||73.93	4912644	4910313	2.600000e-200	50
2.0900	0.1996	a28620_02	02||34464830||34467103||Aqcoe2G290200.1.v3.1||-1||CDS||809563408||11700||75.78	34467103	34464830	b28620_05	05||4907366||4909250||Aqcoe5G091500.1.v3.1||1||CDS||809712393||25912||75.78	4907366	4909250	9.900000e-94	100
13.5431	0.3572	a28620_02	02||34471618||34473507||Aqcoe2G290300.1.v3.1||1||CDS||809563417||11701||71.2	34471618	34473507	b28620_05	05||4872091||4873054||Aqcoe5G091000.1.v3.1||-1||CDS||809712361||25906||71.2	4873054	4872091	9.400000e-38	137
2.7942	0.3934	a28620_02	02||34518180||34520554||Aqcoe2G290800.1.v3.1||1||CDS||809563526||11710||61.73	34518180	34520554	b28620_05	05||4849828||4851609||Aqcoe5G090600.1.v3.1||-1||CDS||809712335||25901||61.73	4851609	4849828	6.500000e-59	187
1.7164	0.1220	a28620_02	02||34521652||34524069||Aqcoe2G290900.1.v3.1||1||CDS||809563539||11711||77.09	34521652	34524069	b28620_05	05||4835685||4838120||Aqcoe5G090300.1.v3.1||-1||CDS||809712319||25898||77.09	4838120	4835685	1.000000e-250	237
3.9263	0.3051	a28620_02	02||34525390||34532048||Aqcoe2G291000.2.v3.1||1||CDS||809563561||11713||72.08	34525390	34532048	b28620_05	05||4833073||4833603||Aqcoe5G090200.1.v3.1||-1||CDS||809712315||25897||72.08	4833603	4833073	3.000000e-61	287
79.1074	0.5968	a28620_02	02||34530232||34530641||Aqcoe2G291100.1.v3.1||-1||CDS||809563574||11714||67.03	34530641	34530232	b28620_05	05||4831864||4832252||Aqcoe5G090100.1.v3.1||1||CDS||809712310||25896||67.03	4831864	4832252	1.500000e-05	291
2.2467	0.1009	a28620_02	02||34570733||34571077||Aqcoe2G291700.1.v3.1||-1||CDS||809563757||11732||75.94	34571077	34570733	b28620_05	05||4801391||4801735||Aqcoe5G089400.1.v3.1||1||CDS||809712266||25888||75.94	4801391	4801735	1.200000e-77	338
1.8081	0.2143	a28620_02	02||34597597||34600601||Aqcoe2G292100.1.v3.1||1||CDS||809563829||11738||70.76	34597597	34600601	b28620_05	05||4795047||4797038||Aqcoe5G089200.1.v3.1||-1||CDS||809712242||25883||70.76	4797038	4795047	5.500000e-209	388
1.6722	0.1107	a28620_02	02||34643138||34646672||Aqcoe2G292600.1.v3.1||-1||CDS||809565588||11746||83.78	34646672	34643138	b28620_05	05||4785601||4789000||Aqcoe5G088900.1.v3.1||1||CDS||809712220||25879||83.78	4785601	4789000	1.000000e-250	438
#8	310.0	a28620_02	b28620_05	r	7  Mean Ks:  2.7277	Mean Kn: 0.3762
#Ks	Kn	a<db_genome_id>_<chr>	chr1||start1||stop1||name1||strand1||type1||db_feature_id1||percent_id1	start1	stop1	b<db_genome_id>_<chr>	chr2||start2||stop2||name2||strand2||type2||db_feature_id2||percent_id2	start2	stop2	eval	block_score	GEVO_link
2.0732	0.4923	a28620_02	02||39876503||39877053||Aqcoe2G380100.1.v3.1||-1||CDS||809580892||12983||81.65	39877053	39876503	b28620_05	05||1148753||1149217||Aqcoe5G020400.1.v3.1||1||CDS||809702875||24936||81.65	1148753	1149217	1.500000e-23	22
3.8943	0.2049	a28620_02	02||39893377||39896248||Aqcoe2G380700.1.v3.1||1||CDS||809580924||12989||69.28	39893377	39896248	b28620_05	05||1078392||1081704||Aqcoe5G019500.1.v3.1||-1||CDS||809702730||24922||69.28	1081704	1078392	1.000000e-250	69
2.5942	0.3591	a28620_02	02||39933208||39935099||Aqcoe2G381200.1.v3.1||-1||CDS||809580960||12996||76.38	39935099	39933208	b28620_05	05||1075305||1077076||Aqcoe5G019400.1.v3.1||-1||CDS||809702718||24921||76.38	1077076	1075305	9.600000e-174	119
1.3012	0.4182	a28620_02	02||39956539||39960414||Aqcoe2G381900.1.v3.1||-1||CDS||809581027||13007||71.03	39960414	39956539	b28620_05	05||1022904||1026116||Aqcoe5G018400.1.v3.1||1||CDS||809702517||24903||71.03	1022904	1026116	2.200000e-115	166
2.1916	0.3631	a28620_02	02||39982061||39983841||Aqcoe2G382500.1.v3.1||1||CDS||809581076||13018||69.17	39982061	39983841	b28620_05	05||1018089||1019447||Aqcoe5G018300.1.v3.1||-1||CDS||809702506||24902||69.17	1019447	1018089	7.000000e-110	213
5.1060	0.4827	a28620_02	02||40005548||40012258||Aqcoe2G383400.1.v3.1||-1||CDS||809581128||13027||70.09	40012258	40005548	b28620_05	05||983499||989270||Aqcoe5G017700.1.v3.1||1||CDS||809702377||24889||70.09	983499	989270	5.300000e-166	260
1.9334	0.3132	a28620_02	02||40035977||40037770||Aqcoe2G383800.2.v3.1||1||CDS||809581174||13037||66.58	40035977	40037770	b28620_05	05||953317||954391||Aqcoe5G017100.1.v3.1||-1||CDS||809702267||24879||66.58	954391	953317	5.900000e-91	310
#9	297.0	a28620_02	b28620_05	r	6  Mean Ks:  1.3835	Mean Kn: 0.2469
#Ks	Kn	a<db_genome_id>_<chr>	chr1||start1||stop1||name1||strand1||type1||db_feature_id1||percent_id1	start1	stop1	b<db_genome_id>_<chr>	chr2||start2||stop2||name2||strand2||type2||db_feature_id2||percent_id2	start2	stop2	eval	block_score	GEVO_link
1.7457	0.4176	a28620_02	02||39463430||39468869||Aqcoe2G374400.1.v3.1||1||CDS||809576994||12881||69.32	39463430	39468869	b28620_05	05||1391599||1395815||Aqcoe5G024800.1.v3.1||-1||CDS||809703613||25003||69.32	1395815	1391599	4.300000e-163	50
1.4702	0.1160	a28620_02	02||39519838||39520395||Aqcoe2G375100.1.v3.1||1||CDS||809577062||12891||75.1	39519838	39520395	b28620_05	05||1379238||1379789||Aqcoe5G024600.1.v3.1||-1||CDS||809703494||24991||75.1	1379789	1379238	6.600000e-113	97
0.9552	0.0722	a28620_02	02||39533936||39535419||Aqcoe2G375300.1.v3.1||1||CDS||809577086||12894||82.78	39533936	39535419	b28620_05	05||1371096||1372867||Aqcoe5G024400.1.v3.1||-1||CDS||809703445||24986||82.78	1372867	1371096	1.000000e-250	147
1.5453	0.3139	a28620_02	02||39536430||39541650||Aqcoe2G375400.1.v3.1||-1||CDS||809577095||12895||74.8	39541650	39536430	b28620_05	05||1363849||1370215||Aqcoe5G024300.1.v3.1||1||CDS||809703432||24985||74.8	1363849	1370215	1.000000e-250	197
1.2831	0.3127	a28620_02	02||39552196||39555013||Aqcoe2G375500.1.v3.1||-1||CDS||809577102||12896||76.89	39555013	39552196	b28620_05	05||1358462||1361808||Aqcoe5G024200.1.v3.1||1||CDS||809703419||24984||76.89	1358462	1361808	1.700000e-112	247
1.3014	0.2488	a28620_02	02||39592499||39595659||Aqcoe2G375900.1.v3.1||-1||CDS||809577158||12904||70.45	39595659	39592499	b28620_05	05||1350368||1353224||Aqcoe5G024100.1.v3.1||-1||CDS||809703396||24982||70.45	1353224	1350368	1.700000e-92	297
#1	833.0	a28620_02	b28620_07	f	18  Mean Ks:  31.1340	Mean Kn: 0.9348
#Ks	Kn	a<db_genome_id>_<chr>	chr1||start1||stop1||name1||strand1||type1||db_feature_id1||percent_id1	start1	stop1	b<db_genome_id>_<chr>	chr2||start2||stop2||name2||strand2||type2||db_feature_id2||percent_id2	start2	stop2	eval	block_score	GEVO_link
71.7715	1.0168	a28620_02	02||23281552||23284540||Aqcoe2G190800.1.v3.1||1||CDS||809550553||10291||91.72	23281552	23284540	b28620_07	07||20271814||20276409||Aqcoe7G225300.1.v3.1||1||CDS||809787943||39832||91.72	20271814	20276409	6.700000e-105	50
1.0136	0.6561	a28620_02	02||23289407||23291545||Aqcoe2G190900.1.v3.1||-1||CDS||809550562||10292||95.39	23291545	23289407	b28620_07	07||20280851||20283055||Aqcoe7G225500.1.v3.1||-1||CDS||809787956||39834||95.39	20283055	20280851	2.200000e-177	100
7.6093	1.1877	a28620_02	02||23293072||23293383||Aqcoe2G191000.1.v3.1||1||CDS||809550572||10293||97.86	23293072	23293383	b28620_07	07||20284453||20284794||Aqcoe7G225800.1.v3.1||-1||CDS||809787971||39837||97.86	20284794	20284453	7.100000e-52	150
0.4629	0.2869	a28620_02	02||23294515||23294772||Aqcoe2G191100.1.v3.1||-1||CDS||809550584||10294||96.34	23294772	23294515	b28620_07	07||20285861||20286106||Aqcoe7G226000.1.v3.1||-1||CDS||809787982||39839||96.34	20286106	20285861	5.400000e-106	200
0.0579	0.0324	a28620_02	02||23298563||23298811||Aqcoe2G191400.1.v3.1||1||CDS||809550608||10297||98.96	23298563	23298811	b28620_07	07||20288995||20289210||Aqcoe7G226200.1.v3.1||1||CDS||809787995||39841||98.96	20288995	20289210	1.000000e-32	232
68.7799	1.1687	a28620_02	02||23304331||23309352||Aqcoe2G191700.1.v3.1||1||CDS||809550636||10300||97.2	23304331	23309352	b28620_07	07||20295297||20296316||Aqcoe7G226300.1.v3.1||1||CDS||809787999||39842||97.2	20295297	20296316	7.500000e-48	279
79.6652	0.7784	a28620_02	02||23316751||23317459||Aqcoe2G192100.1.v3.1||1||CDS||809550683||10304||95.71	23316751	23317459	b28620_07	07||20301255||20302765||Aqcoe7G226700.1.v3.1||-1||CDS||809788016||39846||95.71	20302765	20301255	2.500000e-53	329
57.7146	1.1928	a28620_02	02||23331900||23332858||Aqcoe2G192400.1.v3.1||1||CDS||809550717||10307||97.46	23331900	23332858	b28620_07	07||20315646||20316413||Aqcoe7G227700.1.v3.1||1||CDS||809788065||39856||97.46	20315646	20316413	1.500000e-98	379
2.5938	1.9087	a28620_02	02||23342491||23342739||Aqcoe2G192600.1.v3.1||1||CDS||809550737||10309||89.19	23342491	23342739	b28620_07	07||20327085||20328195||Aqcoe7G228400.1.v3.1||-1||CDS||809788099||39863||89.19	20328195	20327085	1.400000e-43	421
0.4396	0.2773	a28620_02	02||23357206||23357911||Aqcoe2G192900.1.v3.1||1||CDS||809550770||10312||95.32	23357206	23357911	b28620_07	07||20340518||20340703||Aqcoe7G228800.1.v3.1||1||CDS||809788119||39867||95.32	20340518	20340703	7.200000e-53	471
2.3304	0.7737	a28620_02	02||23359660||23361163||Aqcoe2G193000.1.v3.1||-1||CDS||809550781||10313||93.55	23361163	23359660	b28620_07	07||20343055||20344573||Aqcoe7G229000.1.v3.1||-1||CDS||809788133||39869||93.55	20344573	20343055	6.600000e-32	502
10.2918	1.3590	a28620_02	02||23361668||23361928||Aqcoe2G193100.1.v3.1||1||CDS||809550796||10314||94.96	23361668	23361928	b28620_07	07||20344640||20345396||Aqcoe7G229100.1.v3.1||-1||CDS||809788139||39870||94.96	20345396	20344640	1.400000e-35	536
62.1365	0.9633	a28620_02	02||23364423||23364835||Aqcoe2G193300.1.v3.1||-1||CDS||809550820||10316||96.73	23364835	23364423	b28620_07	07||20347408||20348151||Aqcoe7G229300.1.v3.1||-1||CDS||809788146||39872||96.73	20348151	20347408	1.600000e-73	586
52.2094	0.7183	a28620_02	02||23365082||23365721||Aqcoe2G193400.1.v3.1||-1||CDS||809550827||10317||96.7	23365721	23365082	b28620_07	07||20348348||20349058||Aqcoe7G229400.1.v3.1||-1||CDS||809788153||39873||96.7	20349058	20348348	2.300000e-55	636
69.2849	1.4957	a28620_02	02||23367870||23368298||Aqcoe2G193500.1.v3.1||1||CDS||809550836||10318||95.7	23367870	23368298	b28620_07	07||20350635||20353387||Aqcoe7G229500.1.v3.1||-1||CDS||809788160||39874||95.7	20353387	20350635	1.100000e-100	686
13.8592	0.9284	a28620_02	02||23384884||23391959||Aqcoe2G193600.1.v3.1||-1||CDS||809550850||10319||97.64	23391959	23384884	b28620_07	07||20392991||20393988||Aqcoe7G230600.1.v3.1||-1||CDS||809788226||39885||97.64	20393988	20392991	5.600000e-137	733
59.8661	1.8693	a28620_02	02||23416563||23416763||Aqcoe2G194300.1.v3.1||1||CDS||809550926||10326||99.47	23416563	23416763	b28620_07	07||20402416||20403375||Aqcoe7G231200.1.v3.1||-1||CDS||809788253||39891||99.47	20403375	20402416	3.000000e-85	783
0.3258	0.2123	a28620_02	02||23417678||23418145||Aqcoe2G194400.1.v3.1||-1||CDS||809550938||10327||98.93	23418145	23417678	b28620_07	07||20403535||20406111||Aqcoe7G231300.1.v3.1||-1||CDS||809788257||39892||98.93	20406111	20403535	2.500000e-75	833
#2	445.0	a28620_02	b28620_07	f	9  Mean Ks:  9.2137	Mean Kn: 0.5694
#Ks	Kn	a<db_genome_id>_<chr>	chr1||start1||stop1||name1||strand1||type1||db_feature_id1||percent_id1	start1	stop1	b<db_genome_id>_<chr>	chr2||start2||stop2||name2||strand2||type2||db_feature_id2||percent_id2	start2	stop2	eval	block_score	GEVO_link
0.1265	0.0753	a28620_02	02||25595773||25596907||Aqcoe2G210000.1.v3.1||-1||CDS||809552116||10526||96.25	25596907	25595773	b28620_07	07||20336918||20338970||Aqcoe7G228700.1.v3.1||-1||CDS||809788115||39866||96.25	20338970	20336918	1.300000e-106	50
0.4407	0.2941	a28620_02	02||25609484||25610995||Aqcoe2G210100.1.v3.1||-1||CDS||809552120||10527||98.34	25610995	25609484	b28620_07	07||20343055||20344573||Aqcoe7G229000.1.v3.1||-1||CDS||809788133||39869||98.34	20344573	20343055	2.200000e-178	100
0.4133	0.2729	a28620_02	02||25611099||25612305||Aqcoe2G210300.1.v3.1||-1||CDS||809552130||10528||90.7	25612305	25611099	b28620_07	07||20344640||20345396||Aqcoe7G229100.1.v3.1||-1||CDS||809788139||39870||90.7	20345396	20344640	2.800000e-86	150
0.0800	0.0094	a28620_02	02||25611911||25612114||Aqcoe2G210400.1.v3.1||1||CDS||809552134||10530||99.32	25611911	25612114	b28620_07	07||20345555||20345743||Aqcoe7G229200.1.v3.1||1||CDS||809788141||39871||99.32	20345555	20345743	4.900000e-64	200
3.5626	0.9720	a28620_02	02||25613967||25614700||Aqcoe2G210500.1.v3.1||-1||CDS||809552138||10531||97.79	25614700	25613967	b28620_07	07||20347408||20348151||Aqcoe7G229300.1.v3.1||-1||CDS||809788146||39872||97.79	20348151	20347408	4.800000e-46	245
59.0749	1.0478	a28620_02	02||25615110||25615553||Aqcoe2G210600.1.v3.1||-1||CDS||809552142||10532||96.57	25615553	25615110	b28620_07	07||20348348||20349058||Aqcoe7G229400.1.v3.1||-1||CDS||809788153||39873||96.57	20349058	20348348	9.400000e-72	295
3.0879	1.0631	a28620_02	02||25616554||25619506||Aqcoe2G210700.1.v3.1||-1||CDS||809552146||10533||93.51	25619506	25616554	b28620_07	07||20350635||20353387||Aqcoe7G229500.1.v3.1||-1||CDS||809788160||39874||93.51	20353387	20350635	4.300000e-104	345
15.5915	1.0852	a28620_02	02||25620010||25631257||Aqcoe2G210800.1.v3.1||-1||CDS||809552152||10534||97.7	25631257	25620010	b28620_07	07||20354148||20354606||Aqcoe7G229600.1.v3.1||-1||CDS||809788164||39875||97.7	20354606	20354148	3.400000e-69	395
0.5458	0.3052	a28620_02	02||25631461||25634011||Aqcoe2G210900.1.v3.1||-1||CDS||809552157||10535||97.52	25634011	25631461	b28620_07	07||20354612||20357806||Aqcoe7G229700.1.v3.1||-1||CDS||809788168||39876||97.52	20357806	20354612	2.900000e-245	445
#3	350.0	a28620_02	b28620_07	f	7  Mean Ks:  20.5731	Mean Kn: 0.3963
#Ks	Kn	a<db_genome_id>_<chr>	chr1||start1||stop1||name1||strand1||type1||db_feature_id1||percent_id1	start1	stop1	b<db_genome_id>_<chr>	chr2||start2||stop2||name2||strand2||type2||db_feature_id2||percent_id2	start2	stop2	eval	block_score	GEVO_link
74.8527	1.1043	a28620_02	02||23207794||23208120||Aqcoe2G187500.1.v3.1||-1||CDS||809550234||10258||97.86	23208120	23207794	b28620_07	07||20350635||20353387||Aqcoe7G229500.1.v3.1||-1||CDS||809788160||39874||97.86	20353387	20350635	5.800000e-156	50
0.0475	0.0240	a28620_02	02||23210593||23211135||Aqcoe2G187700.1.v3.1||-1||CDS||809550254||10260||97.49	23211135	23210593	b28620_07	07||20354148||20354606||Aqcoe7G229600.1.v3.1||-1||CDS||809788164||39875||97.49	20354606	20354148	4.400000e-197	100
0.2244	0.1094	a28620_02	02||23211221||23214049||Aqcoe2G187800.1.v3.1||-1||CDS||809550264||10261||98.32	23214049	23211221	b28620_07	07||20354612||20357806||Aqcoe7G229700.1.v3.1||-1||CDS||809788168||39876||98.32	20357806	20354612	1.000000e-250	150
0.4392	0.2887	a28620_02	02||23230390||23231037||Aqcoe2G187900.1.v3.1||-1||CDS||809550271||10262||97.87	23231037	23230390	b28620_07	07||20392991||20393988||Aqcoe7G230600.1.v3.1||-1||CDS||809788226||39885||97.87	20393988	20392991	7.300000e-165	200
68.1378	0.9615	a28620_02	02||23232570||23232818||Aqcoe2G188100.1.v3.1||-1||CDS||809550293||10264||97.62	23232818	23232570	b28620_07	07||20394675||20394917||Aqcoe7G230700.1.v3.1||1||CDS||809788230||39886||97.62	20394675	20394917	2.300000e-90	250
0.0514	0.0323	a28620_02	02||23255894||23256860||Aqcoe2G188900.1.v3.1||-1||CDS||809550371||10272||99.81	23256860	23255894	b28620_07	07||20402416||20403375||Aqcoe7G231200.1.v3.1||-1||CDS||809788253||39891||99.81	20403375	20402416	3.500000e-246	300
0.2586	0.2542	a28620_02	02||23257020||23257698||Aqcoe2G189000.1.v3.1||-1||CDS||809550379||10273||98.99	23257698	23257020	b28620_07	07||20403535||20406111||Aqcoe7G231300.1.v3.1||-1||CDS||809788257||39892||98.99	20406111	20403535	6.900000e-127	350
#4	259.0	a28620_02	b28620_07	f	7  Mean Ks:  25.4327	Mean Kn: 0.6185
#Ks	Kn	a<db_genome_id>_<chr>	chr1||start1||stop1||name1||strand1||type1||db_feature_id1||percent_id1	start1	stop1	b<db_genome_id>_<chr>	chr2||start2||stop2||name2||strand2||type2||db_feature_id2||percent_id2	start2	stop2	eval	block_score	GEVO_link
59.9277	0.9953	a28620_02	02||23442593||23444106||Aqcoe2G195100.1.v3.1||1||CDS||809551020||10334||91.41	23442593	23444106	b28620_07	07||20271814||20276409||Aqcoe7G225300.1.v3.1||1||CDS||809787943||39832||91.41	20271814	20276409	1.400000e-48	47
0.2978	0.2421	a28620_02	02||23448941||23450545||Aqcoe2G195200.1.v3.1||-1||CDS||809551027||10335||96.46	23450545	23448941	b28620_07	07||20280851||20283055||Aqcoe7G225500.1.v3.1||-1||CDS||809787956||39834||96.46	20283055	20280851	7.900000e-75	97
0.0345	0.0092	a28620_02	02||23451429||23451668||Aqcoe2G195300.1.v3.1||1||CDS||809551036||10336||98.58	23451429	23451668	b28620_07	07||20283349||20283492||Aqcoe7G225600.1.v3.1||1||CDS||809787960||39835||98.58	20283349	20283492	2.100000e-58	147
0.2196	0.1474	a28620_02	02||23452515||23453280||Aqcoe2G195400.1.v3.1||-1||CDS||809551044||10337||98.35	23453280	23452515	b28620_07	07||20284453||20284794||Aqcoe7G225800.1.v3.1||-1||CDS||809787971||39837||98.35	20284794	20284453	6.400000e-75	197
0.3837	0.3126	a28620_02	02||23457374||23457562||Aqcoe2G195600.1.v3.1||1||CDS||809551057||10339||97.37	23457374	23457562	b28620_07	07||20314143||20314358||Aqcoe7G227500.1.v3.1||-1||CDS||809788055||39854||97.37	20314358	20314143	1.300000e-82	244
67.6615	0.9642	a28620_02	02||23486744||23488271||Aqcoe2G196200.1.v3.1||-1||CDS||809551096||10345||67.68	23488271	23486744	b28620_07	07||20343055||20344573||Aqcoe7G229000.1.v3.1||-1||CDS||809788133||39869||67.68	20344573	20343055	1.200000e-17	257
49.5039	1.6584	a28620_02	02||23605271||23606114||Aqcoe2G198300.1.v3.1||1||CDS||809551240||10366||82.76	23605271	23606114	b28620_07	07||20372690||20372905||Aqcoe7G229900.1.v3.1||1||CDS||809788179||39878||82.76	20372690	20372905	3.700000e-09	259
#1	776.0	a28620_02	b28620_07	r	16  Mean Ks:  36.4644	Mean Kn: 1.1472
#Ks	Kn	a<db_genome_id>_<chr>	chr1||start1||stop1||name1||strand1||type1||db_feature_id1||percent_id1	start1	stop1	b<db_genome_id>_<chr>	chr2||start2||stop2||name2||strand2||type2||db_feature_id2||percent_id2	start2	stop2	eval	block_score	GEVO_link
68.1378	0.9615	a28620_02	02||23232570||23232818||Aqcoe2G188100.1.v3.1||-1||CDS||809550293||10264||97.62	23232818	23232570	b28620_07	07||20394675||20394917||Aqcoe7G230700.1.v3.1||1||CDS||809788230||39886||97.62	20394675	20394917	2.300000e-90	50
4.9161	1.7966	a28620_02	02||23249098||23249298||Aqcoe2G188600.1.v3.1||1||CDS||809550341||10269||96.15	23249098	23249298	b28620_07	07||20387085||20387327||Aqcoe7G230300.1.v3.1||1||CDS||809788207||39882||96.15	20387085	20387327	4.700000e-70	100
59.1998	1.2362	a28620_02	02||23263648||23264163||Aqcoe2G189300.1.v3.1||-1||CDS||809550406||10276||86.11	23264163	23263648	b28620_07	07||20385157||20385536||Aqcoe7G230200.1.v3.1||1||CDS||809788201||39881||86.11	20385157	20385536	1.600000e-58	150
70.8734	1.2150	a28620_02	02||23281552||23284540||Aqcoe2G190800.1.v3.1||1||CDS||809550553||10291||95.0	23281552	23284540	b28620_07	07||20327085||20328195||Aqcoe7G228400.1.v3.1||-1||CDS||809788099||39863||95.0	20328195	20327085	1.000000e-77	197
0.6290	0.3754	a28620_02	02||23289407||23291545||Aqcoe2G190900.1.v3.1||-1||CDS||809550562||10292||95.49	23291545	23289407	b28620_07	07||20320200||20323139||Aqcoe7G228200.1.v3.1||1||CDS||809788091||39861||95.49	20320200	20323139	4.400000e-99	247
67.6562	1.0461	a28620_02	02||23293072||23293383||Aqcoe2G191000.1.v3.1||1||CDS||809550572||10293||95.59	23293072	23293383	b28620_07	07||20318410||20318751||Aqcoe7G227900.1.v3.1||1||CDS||809788075||39858||95.59	20318410	20318751	5.500000e-47	293
76.4905	0.9983	a28620_02	02||23294515||23294772||Aqcoe2G191100.1.v3.1||-1||CDS||809550584||10294||93.84	23294772	23294515	b28620_07	07||20316873||20317358||Aqcoe7G227800.1.v3.1||-1||CDS||809788070||39857||93.84	20317358	20316873	1.600000e-49	341
0.1043	0.0543	a28620_02	02||23297943||23298304||Aqcoe2G191300.1.v3.1||1||CDS||809550600||10296||94.4	23297943	23298304	b28620_07	07||20314470||20314929||Aqcoe7G227600.1.v3.1||-1||CDS||809788059||39855||94.4	20314929	20314470	3.600000e-90	391
0.0587	0.0390	a28620_02	02||23298563||23298811||Aqcoe2G191400.1.v3.1||1||CDS||809550608||10297||97.22	23298563	23298811	b28620_07	07||20314143||20314358||Aqcoe7G227500.1.v3.1||-1||CDS||809788055||39854||97.22	20314358	20314143	4.300000e-92	441
2.2689	0.7247	a28620_02	02||23310608||23311270||Aqcoe2G191800.1.v3.1||1||CDS||809550645||10301||96.55	23310608	23311270	b28620_07	07||20308187||20308823||Aqcoe7G227300.1.v3.1||-1||CDS||809788041||39852||96.55	20308823	20308187	2.000000e-61	491
17.8610	2.1977	a28620_02	02||23311742||23311969||Aqcoe2G191900.1.v3.1||1||CDS||809550659||10302||95.71	23311742	23311969	b28620_07	07||20305295||20308024||Aqcoe7G227200.1.v3.1||-1||CDS||809788037||39851||95.71	20308024	20305295	2.400000e-82	541
85.4788	1.1495	a28620_02	02||23314558||23314785||Aqcoe2G192000.1.v3.1||1||CDS||809550671||10303||95.15	23314558	23314785	b28620_07	07||20303929||20304446||Aqcoe7G227000.1.v3.1||-1||CDS||809788029||39849||95.15	20304446	20303929	1.000000e-66	591
79.6652	0.7784	a28620_02	02||23316751||23317459||Aqcoe2G192100.1.v3.1||1||CDS||809550683||10304||95.71	23316751	23317459	b28620_07	07||20301255||20302765||Aqcoe7G226700.1.v3.1||-1||CDS||809788016||39846||95.71	20302765	20301255	2.500000e-53	641
7.4555	1.0180	a28620_02	02||23318064||23318815||Aqcoe2G192200.1.v3.1||-1||CDS||809550696||10305||100.0	23318815	23318064	b28620_07	07||20300105||20301010||Aqcoe7G226600.1.v3.1||1||CDS||809788012||39845||100.0	20300105	20301010	8.500000e-55	691
12.8889	1.2877	a28620_02	02||23331900||23332858||Aqcoe2G192400.1.v3.1||1||CDS||809550717||10307||96.19	23331900	23332858	b28620_07	07||20286447||20290299||Aqcoe7G226100.1.v3.1||-1||CDS||809787988||39840||96.19	20290299	20286447	1.600000e-95	741
29.7464	3.4762	a28620_02	02||23342491||23342739||Aqcoe2G192600.1.v3.1||1||CDS||809550737||10309||87.97	23342491	23342739	b28620_07	07||20271814||20276409||Aqcoe7G225300.1.v3.1||1||CDS||809787943||39832||87.97	20271814	20276409	3.800000e-36	776
#2	299.0	a28620_02	b28620_07	r	7  Mean Ks:  12.8825	Mean Kn: 0.9163
#Ks	Kn	a<db_genome_id>_<chr>	chr1||start1||stop1||name1||strand1||type1||db_feature_id1||percent_id1	start1	stop1	b<db_genome_id>_<chr>	chr2||start2||stop2||name2||strand2||type2||db_feature_id2||percent_id2	start2	stop2	eval	block_score	GEVO_link
59.8661	1.8693	a28620_02	02||23416563||23416763||Aqcoe2G194300.1.v3.1||1||CDS||809550926||10326||99.47	23416563	23416763	b28620_07	07||20402416||20403375||Aqcoe7G231200.1.v3.1||-1||CDS||809788253||39891||99.47	20403375	20402416	3.000000e-85	50
1.7158	0.7281	a28620_02	02||23424264||23424841||Aqcoe2G194600.1.v3.1||-1||CDS||809550959||10329||86.32	23424841	23424264	b28620_07	07||20385157||20385536||Aqcoe7G230200.1.v3.1||1||CDS||809788201||39881||86.32	20385157	20385536	8.900000e-61	100
1.3873	0.7017	a28620_02	02||23448941||23450545||Aqcoe2G195200.1.v3.1||-1||CDS||809551027||10335||89.96	23450545	23448941	b28620_07	07||20320200||20323139||Aqcoe7G228200.1.v3.1||1||CDS||809788091||39861||89.96	20320200	20323139	1.800000e-71	147
25.2859	1.5946	a28620_02	02||23451429||23451668||Aqcoe2G195300.1.v3.1||1||CDS||809551036||10336||97.92	23451429	23451668	b28620_07	07||20319354||20319821||Aqcoe7G228100.1.v3.1||1||CDS||809788086||39860||97.92	20319354	20319821	3.200000e-35	181
0.2065	0.1511	a28620_02	02||23452515||23453280||Aqcoe2G195400.1.v3.1||-1||CDS||809551044||10337||96.07	23453280	23452515	b28620_07	07||20318410||20318751||Aqcoe7G227900.1.v3.1||1||CDS||809788075||39858||96.07	20318410	20318751	2.800000e-68	231
1.3322	1.0566	a28620_02	02||23457058||23457207||Aqcoe2G195500.1.v3.1||1||CDS||809551051||10338||97.06	23457058	23457207	b28620_07	07||20314470||20314929||Aqcoe7G227600.1.v3.1||-1||CDS||809788059||39855||97.06	20314929	20314470	9.400000e-19	249
0.3837	0.3126	a28620_02	02||23457374||23457562||Aqcoe2G195600.1.v3.1||1||CDS||809551057||10339||97.37	23457374	23457562	b28620_07	07||20314143||20314358||Aqcoe7G227500.1.v3.1||-1||CDS||809788055||39854||97.37	20314358	20314143	1.300000e-82	299
#1	731.0	a28620_03	b28620_03	f	17  Mean Ks:  2.1123	Mean Kn: 0.2448
#Ks	Kn	a<db_genome_id>_<chr>	chr1||start1||stop1||name1||strand1||type1||db_feature_id1||percent_id1	start1	stop1	b<db_genome_id>_<chr>	chr2||start2||stop2||name2||strand2||type2||db_feature_id2||percent_id2	start2	stop2	eval	block_score	GEVO_link
1.7370	0.3096	a28620_03	03||4254551||4258439||Aqcoe3G067500.1.v3.1||-1||CDS||809597998||14885||67.09	4258439	4254551	b28620_03	03||38890596||38893016||Aqcoe3G377600.1.v3.1||-1||CDS||809646142||19387||67.09	38893016	38890596	6.600000e-120	50
1.2008	0.1146	a28620_03	03||4305860||4308645||Aqcoe3G068000.1.v3.1||1||CDS||809598076||14891||78.43	4305860	4308645	b28620_03	03||38959470||38962532||Aqcoe3G378300.1.v3.1||1||CDS||809646272||19405||78.43	38959470	38962532	1.000000e-250	97
1.5631	0.2948	a28620_03	03||4311848||4316860||Aqcoe3G068100.1.v3.1||-1||CDS||809598096||14893||65.35	4316860	4311848	b28620_03	03||38963912||38972164||Aqcoe3G378400.1.v3.1||-1||CDS||809646281||19406||65.35	38972164	38963912	2.000000e-109	147
1.4988	0.1798	a28620_03	03||4322827||4324755||Aqcoe3G068200.1.v3.1||1||CDS||809598119||14896||72.72	4322827	4324755	b28620_03	03||38999036||39000946||Aqcoe3G378800.1.v3.1||1||CDS||809646314||19410||72.72	38999036	39000946	1.000000e-250	197
10.4226	0.6915	a28620_03	03||4367110||4368688||Aqcoe3G068900.1.v3.1||-1||CDS||809598238||14906||65.48	4368688	4367110	b28620_03	03||39018131||39025425||Aqcoe3G379200.1.v3.1||1||CDS||809646348||19414||65.48	39018131	39025425	1.300000e-11	207
0.9593	0.1224	a28620_03	03||4409611||4413009||Aqcoe3G070100.1.v3.1||-1||CDS||809598445||14925||79.1	4413009	4409611	b28620_03	03||39086057||39088510||Aqcoe3G380600.1.v3.1||1||CDS||809646475||19429||79.1	39086057	39088510	1.000000e-250	254
1.9027	0.3562	a28620_03	03||4419235||4422368||Aqcoe3G070300.1.v3.1||-1||CDS||809598497||14930||78.24	4422368	4419235	b28620_03	03||39170424||39173623||Aqcoe3G382100.1.v3.1||-1||CDS||809646637||19447||78.24	39173623	39170424	9.800000e-119	301
1.6395	0.3310	a28620_03	03||4431620||4434490||Aqcoe3G070700.1.v3.1||1||CDS||809598550||14936||67.95	4431620	4434490	b28620_03	03||39186487||39189908||Aqcoe3G382300.1.v3.1||1||CDS||809646662||19450||67.95	39186487	39189908	1.000000e-250	351
1.0579	0.2376	a28620_03	03||4475471||4476046||Aqcoe3G071400.1.v3.1||1||CDS||809598646||14945||76.21	4475471	4476046	b28620_03	03||39255447||39255950||Aqcoe3G382800.1.v3.1||1||CDS||809646768||19460||76.21	39255447	39255950	3.600000e-85	401
1.6436	0.0842	a28620_03	03||4542225||4544196||Aqcoe3G072000.1.v3.1||-1||CDS||809598732||14953||81.49	4544196	4542225	b28620_03	03||39267299||39269173||Aqcoe3G383100.1.v3.1||-1||CDS||809646801||19463||81.49	39269173	39267299	1.000000e-250	451
1.0785	0.0363	a28620_03	03||4595604||4597067||Aqcoe3G072900.1.v3.1||1||CDS||809598900||14967||84.37	4595604	4597067	b28620_03	03||39273542||39275014||Aqcoe3G383200.1.v3.1||1||CDS||809646813||19464||84.37	39273542	39275014	1.000000e-250	498
1.6300	0.5560	a28620_03	03||4599978||4600442||Aqcoe3G073000.1.v3.1||-1||CDS||809598912||14968||67.12	4600442	4599978	b28620_03	03||39278382||39278816||Aqcoe3G383300.1.v3.1||-1||CDS||809646827||19465||67.12	39278816	39278382	1.700000e-23	520
4.6713	0.3518	a28620_03	03||4616356||4616685||Aqcoe3G073400.1.v3.1||-1||CDS||809598963||14973||63.3	4616685	4616356	b28620_03	03||39328178||39328507||Aqcoe3G384300.1.v3.1||-1||CDS||809646986||19480||63.3	39328507	39328178	5.800000e-18	534
1.4734	0.1576	a28620_03	03||4654949||4656792||Aqcoe3G074300.1.v3.1||1||CDS||809599066||14985||74.44	4654949	4656792	b28620_03	03||39332299||39337351||Aqcoe3G384400.1.v3.1||1||CDS||809646995||19481||74.44	39332299	39337351	3.100000e-187	581
1.1290	0.0945	a28620_03	03||4687714||4697460||Aqcoe3G074700.1.v3.1||-1||CDS||809599119||14989||79.07	4697460	4687714	b28620_03	03||39345777||39349105||Aqcoe3G384600.1.v3.1||-1||CDS||809647027||19484||79.07	39349105	39345777	1.000000e-250	631
1.2198	0.1255	a28620_03	03||4704925||4711548||Aqcoe3G074900.1.v3.1||1||CDS||809599176||14994||76.49	4704925	4711548	b28620_03	03||39359628||39364740||Aqcoe3G384800.1.v3.1||1||CDS||809647053||19486||76.49	39359628	39364740	1.000000e-250	681
1.0818	0.1190	a28620_03	03||4712461||4715333||Aqcoe3G075000.1.v3.1||-1||CDS||809599199||14996||77.39	4715333	4712461	b28620_03	03||39368130||39371308||Aqcoe3G385000.1.v3.1||-1||CDS||809647128||19494||77.39	39371308	39368130	1.000000e-250	731
#2	479.0	a28620_03	b28620_03	f	11  Mean Ks:  2.5734	Mean Kn: 0.2226
#Ks	Kn	a<db_genome_id>_<chr>	chr1||start1||stop1||name1||strand1||type1||db_feature_id1||percent_id1	start1	stop1	b<db_genome_id>_<chr>	chr2||start2||stop2||name2||strand2||type2||db_feature_id2||percent_id2	start2	stop2	eval	block_score	GEVO_link
1.4787	0.2838	a28620_03	03||3014000||3020559||Aqcoe3G047400.1.v3.1||1||CDS||809595645||14606||71.47	3014000	3020559	b28620_03	03||39804978||39811423||Aqcoe3G393300.1.v3.1||1||CDS||809648245||19613||71.47	39804978	39811423	3.000000e-115	50
1.2513	0.2001	a28620_03	03||3033789||3036952||Aqcoe3G047800.1.v3.1||1||CDS||809595682||14610||75.74	3033789	3036952	b28620_03	03||39836293||39837788||Aqcoe3G394100.1.v3.1||1||CDS||809648287||19621||75.74	39836293	39837788	1.100000e-139	100
1.4361	0.1857	a28620_03	03||3038510||3042728||Aqcoe3G047900.1.v3.1||-1||CDS||809595688||14611||76.14	3042728	3038510	b28620_03	03||39847893||39852165||Aqcoe3G394300.1.v3.1||-1||CDS||809648297||19623||76.14	39852165	39847893	1.000000e-250	150
1.0923	0.4127	a28620_03	03||3053929||3054234||Aqcoe3G048400.1.v3.1||-1||CDS||809595746||14619||65.69	3054234	3053929	b28620_03	03||39874458||39874757||Aqcoe3G394900.1.v3.1||-1||CDS||809648338||19630||65.69	39874757	39874458	1.200000e-14	163
1.5277	0.1795	a28620_03	03||3055454||3063754||Aqcoe3G048500.1.v3.1||-1||CDS||809595756||14620||75.54	3063754	3055454	b28620_03	03||39894782||39900811||Aqcoe3G395100.1.v3.1||-1||CDS||809648348||19632||75.54	39900811	39894782	1.000000e-250	213
5.4141	0.5078	a28620_03	03||3074937||3077424||Aqcoe3G048600.1.v3.1||-1||CDS||809595765||14621||76.22	3077424	3074937	b28620_03	03||39936851||39938014||Aqcoe3G395500.1.v3.1||-1||CDS||809648372||19636||76.22	39938014	39936851	3.100000e-36	248
1.0427	0.2088	a28620_03	03||3094815||3101524||Aqcoe3G049000.2.v3.1||1||CDS||809595815||14628||76.82	3094815	3101524	b28620_03	03||39964441||39970353||Aqcoe3G395800.1.v3.1||1||CDS||809648394||19640||76.82	39964441	39970353	1.000000e-250	298
8.2860	0.0398	a28620_03	03||3119613||3120224||Aqcoe3G049400.1.v3.1||-1||CDS||809595860||14634||83.66	3120224	3119613	b28620_03	03||39985205||39985816||Aqcoe3G396100.1.v3.1||-1||CDS||809648415||19643||83.66	39985816	39985205	1.300000e-194	348
2.0650	0.0699	a28620_03	03||3156446||3156583||Aqcoe3G050100.1.v3.1||-1||CDS||809595954||14645||82.35	3156583	3156446	b28620_03	03||39991427||39991564||Aqcoe3G396300.1.v3.1||-1||CDS||809648427||19645||82.35	39991564	39991427	1.200000e-35	379
3.4373	0.1987	a28620_03	03||3161831||3162922||Aqcoe3G050200.1.v3.1||-1||CDS||809595963||14646||75.97	3162922	3161831	b28620_03	03||40015516||40016523||Aqcoe3G396700.1.v3.1||-1||CDS||809648468||19653||75.97	40016523	40015516	1.700000e-195	429
1.2761	0.1619	a28620_03	03||3166605||3171332||Aqcoe3G050300.1.v3.1||1||CDS||809595972||14647||75.52	3166605	3171332	b28620_03	03||40020912||40024381||Aqcoe3G396800.1.v3.1||1||CDS||809648472||19654||75.52	40020912	40024381	1.000000e-250	479
#3	281.0	a28620_03	b28620_03	f	7  Mean Ks:  30.6317	Mean Kn: 0.5918
#Ks	Kn	a<db_genome_id>_<chr>	chr1||start1||stop1||name1||strand1||type1||db_feature_id1||percent_id1	start1	stop1	b<db_genome_id>_<chr>	chr2||start2||stop2||name2||strand2||type2||db_feature_id2||percent_id2	start2	stop2	eval	block_score	GEVO_link
62.0931	1.0002	a28620_03	03||7737142||7739531||Aqcoe3G115100.1.v3.1||-1||CDS||809605332||15560||65.87	7739531	7737142	b28620_03	03||33769923||33772517||Aqcoe3G294700.1.v3.1||-1||CDS||809633621||18222||65.87	33772517	33769923	1.700000e-28	27
1.7106	0.2241	a28620_03	03||7831747||7834108||Aqcoe3G115700.1.v3.1||1||CDS||809605384||15567||71.79	7831747	7834108	b28620_03	03||33802328||33804343||Aqcoe3G294900.1.v3.1||1||CDS||809633652||18229||71.79	33802328	33804343	4.200000e-145	77
72.7373	0.8897	a28620_03	03||7836912||7847257||Aqcoe3G115800.1.v3.1||-1||CDS||809605394||15568||65.66	7847257	7836912	b28620_03	03||33811860||33827351||Aqcoe3G295100.1.v3.1||-1||CDS||809633663||18232||65.66	33827351	33811860	2.000000e-73	127
1.6335	0.3387	a28620_03	03||7867729||7868250||Aqcoe3G116000.1.v3.1||1||CDS||809605408||15570||66.19	7867729	7868250	b28620_03	03||33844556||33845071||Aqcoe3G295400.1.v3.1||1||CDS||809633689||18236||66.19	33844556	33845071	2.400000e-59	177
3.4124	0.3438	a28620_03	03||7940417||7941817||Aqcoe3G116300.1.v3.1||1||CDS||809605429||15573||61.63	7940417	7941817	b28620_03	03||33845652||33846995||Aqcoe3G295500.1.v3.1||-1||CDS||809633693||18237||61.63	33846995	33845652	5.000000e-113	227
4.4556	0.1915	a28620_03	03||8003466||8006574||Aqcoe3G116800.1.v3.1||-1||CDS||809605469||15578||86.34	8006574	8003466	b28620_03	03||33849575||33850746||Aqcoe3G295600.1.v3.1||-1||CDS||809633696||18238||86.34	33850746	33849575	1.600000e-54	277
68.3796	1.1547	a28620_03	03||8195850||8197046||Aqcoe3G118400.1.v3.1||-1||CDS||809605639||15599||65.03	8197046	8195850	b28620_03	03||33922278||33923251||Aqcoe3G295900.1.v3.1||-1||CDS||809633713||18241||65.03	33923251	33922278	5.500000e-11	281
#4	250.0	a28620_03	b28620_03	f	5  Mean Ks:  0.0695	Mean Kn: 0.0499
#Ks	Kn	a<db_genome_id>_<chr>	chr1||start1||stop1||name1||strand1||type1||db_feature_id1||percent_id1	start1	stop1	b<db_genome_id>_<chr>	chr2||start2||stop2||name2||strand2||type2||db_feature_id2||percent_id2	start2	stop2	eval	block_score	GEVO_link
0.0823	0.0491	a28620_03	03||12208307||12209774||Aqcoe3G150000.1.v3.1||1||CDS||809611237||16049||97.96	12208307	12209774	b28620_03	03||21644047||21646038||Aqcoe3G203200.1.v3.1||1||CDS||809619541||16833||97.96	21644047	21646038	1.000000e-250	50
0.0191	0.0454	a28620_03	03||12239207||12239512||Aqcoe3G150300.1.v3.1||-1||CDS||809611248||16052||96.46	12239512	12239207	b28620_03	03||21662832||21663136||Aqcoe3G203400.1.v3.1||-1||CDS||809619565||16836||96.46	21663136	21662832	1.500000e-88	100
0.0122	0.0351	a28620_03	03||12266974||12267374||Aqcoe3G150400.1.v3.1||-1||CDS||809611254||16053||95.38	12267374	12266974	b28620_03	03||21679335||21679732||Aqcoe3G203700.1.v3.1||-1||CDS||809619603||16839||95.38	21679732	21679335	9.500000e-127	150
0.1712	0.0809	a28620_03	03||12269899||12270274||Aqcoe3G150500.1.v3.1||-1||CDS||809611260||16054||92.42	12270274	12269899	b28620_03	03||21680126||21680484||Aqcoe3G203800.1.v3.1||-1||CDS||809619613||16840||92.42	21680484	21680126	1.600000e-104	200
0.0627	0.0388	a28620_03	03||12276986||12277348||Aqcoe3G150600.1.v3.1||-1||CDS||809611268||16055||95.74	12277348	12276986	b28620_03	03||21681918||21682264||Aqcoe3G203900.1.v3.1||-1||CDS||809619622||16841||95.74	21682264	21681918	5.200000e-115	250
#1	996.0	a28620_03	b28620_03	r	21  Mean Ks:  5.7120	Mean Kn: 0.2488
#Ks	Kn	a<db_genome_id>_<chr>	chr1||start1||stop1||name1||strand1||type1||db_feature_id1||percent_id1	start1	stop1	b<db_genome_id>_<chr>	chr2||start2||stop2||name2||strand2||type2||db_feature_id2||percent_id2	start2	stop2	eval	block_score	GEVO_link
0.8771	0.2219	a28620_03	03||5318110||5320237||Aqcoe3G083500.1.v3.1||1||CDS||809602394||15113||77.29	5318110	5320237	b28620_03	03||36336416||36338837||Aqcoe3G334700.1.v3.1||-1||CDS||809640380||18792||77.29	36338837	36336416	8.400000e-111	50
1.2970	0.1611	a28620_03	03||5413717||5415672||Aqcoe3G084700.1.v3.1||-1||CDS||809602601||15130||79.41	5415672	5413717	b28620_03	03||36252896||36254194||Aqcoe3G333400.1.v3.1||1||CDS||809640269||18777||79.41	36252896	36254194	1.000000e-250	97
1.8571	0.0139	a28620_03	03||5425101||5427371||Aqcoe3G084800.1.v3.1||-1||CDS||809602631||15133||82.11	5427371	5425101	b28620_03	03||36239710||36241372||Aqcoe3G333200.1.v3.1||1||CDS||809640244||18774||82.11	36239710	36241372	1.000000e-250	147
1.2282	0.0591	a28620_03	03||5454263||5461663||Aqcoe3G085000.1.v3.1||1||CDS||809602653||15135||81.07	5454263	5461663	b28620_03	03||36228906||36236242||Aqcoe3G333100.1.v3.1||-1||CDS||809640235||18773||81.07	36236242	36228906	1.000000e-250	197
0.9489	0.0795	a28620_03	03||5478836||5479642||Aqcoe3G085300.1.v3.1||1||CDS||809602694||15139||79.17	5478836	5479642	b28620_03	03||36221438||36221834||Aqcoe3G333000.1.v3.1||-1||CDS||809640226||18772||79.17	36221834	36221438	8.300000e-70	247
2.2518	0.1933	a28620_03	03||5500269||5502229||Aqcoe3G085400.1.v3.1||1||CDS||809602706||15140||72.08	5500269	5502229	b28620_03	03||36215947||36218163||Aqcoe3G332900.1.v3.1||-1||CDS||809640203||18769||72.08	36218163	36215947	1.100000e-140	297
5.7230	0.4476	a28620_03	03||5513893||5515326||Aqcoe3G085700.1.v3.1||-1||CDS||809602782||15147||69.52	5515326	5513893	b28620_03	03||36211547||36212860||Aqcoe3G332800.1.v3.1||1||CDS||809640187||18767||69.52	36211547	36212860	4.600000e-81	347
1.1694	0.1146	a28620_03	03||5522959||5524395||Aqcoe3G085900.1.v3.1||1||CDS||809602811||15150||77.32	5522959	5524395	b28620_03	03||36201181||36202680||Aqcoe3G332700.1.v3.1||-1||CDS||809640174||18765||77.32	36202680	36201181	1.400000e-194	397
1.2402	0.2456	a28620_03	03||5526043||5528931||Aqcoe3G086100.1.v3.1||1||CDS||809602858||15155||73.92	5526043	5528931	b28620_03	03||36159512||36163295||Aqcoe3G332100.1.v3.1||-1||CDS||809640118||18757||73.92	36163295	36159512	1.000000e-250	447
2.2773	0.2762	a28620_03	03||5552675||5554156||Aqcoe3G086600.1.v3.1||1||CDS||809602913||15160||68.86	5552675	5554156	b28620_03	03||36147548||36149822||Aqcoe3G331700.1.v3.1||1||CDS||809640088||18753||68.86	36147548	36149822	1.800000e-162	497
1.5416	0.3706	a28620_03	03||5573264||5578994||Aqcoe3G086900.1.v3.1||-1||CDS||809602951||15163||67.55	5578994	5573264	b28620_03	03||36079375||36083605||Aqcoe3G330500.1.v3.1||1||CDS||809639960||18735||67.55	36079375	36083605	1.600000e-77	544
1.0852	0.2982	a28620_03	03||5586839||5589957||Aqcoe3G087000.1.v3.1||1||CDS||809602963||15165||72.25	5586839	5589957	b28620_03	03||36073486||36076887||Aqcoe3G330400.1.v3.1||-1||CDS||809639945||18733||72.25	36076887	36073486	3.700000e-83	594
1.4190	0.2757	a28620_03	03||5592000||5595371||Aqcoe3G087200.1.v3.1||1||CDS||809602994||15167||70.62	5592000	5595371	b28620_03	03||36051043||36054041||Aqcoe3G330200.1.v3.1||-1||CDS||809639928||18731||70.62	36054041	36051043	1.700000e-178	644
1.5922	0.3887	a28620_03	03||5693952||5696756||Aqcoe3G088200.1.v3.1||-1||CDS||809603142||15180||66.53	5696756	5693952	b28620_03	03||36008180||36010597||Aqcoe3G329400.1.v3.1||1||CDS||809639856||18723||66.53	36008180	36010597	1.600000e-119	691
1.6695	0.2290	a28620_03	03||5710269||5715489||Aqcoe3G088500.1.v3.1||-1||CDS||809603173||15183||74.37	5715489	5710269	b28620_03	03||35975757||35979398||Aqcoe3G328900.1.v3.1||1||CDS||809639808||18717||74.37	35975757	35979398	7.400000e-64	741
70.6180	1.0333	a28620_03	03||5746472||5750534||Aqcoe3G089300.1.v3.1||1||CDS||809603269||15192||61.66	5746472	5750534	b28620_03	03||35933877||35940628||Aqcoe3G328200.1.v3.1||1||CDS||809639726||18706||61.66	35933877	35940628	9.300000e-12	749
1.0019	0.2140	a28620_03	03||5785795||5787800||Aqcoe3G089900.1.v3.1||1||CDS||809603337||15198||86.78	5785795	5787800	b28620_03	03||35930097||35932262||Aqcoe3G328100.1.v3.1||1||CDS||809639717||18705||86.78	35930097	35932262	6.000000e-192	799
3.4802	0.2170	a28620_03	03||5798923||5800721||Aqcoe3G090100.1.v3.1||-1||CDS||809603360||15200||68.96	5800721	5798923	b28620_03	03||35906230||35907911||Aqcoe3G327600.1.v3.1||1||CDS||809639648||18696||68.96	35906230	35907911	7.600000e-203	849
3.6130	0.1990	a28620_03	03||5962780||5965650||Aqcoe3G091300.1.v3.1||1||CDS||809603485||15216||69.68	5962780	5965650	b28620_03	03||35871604||35876432||Aqcoe3G327200.1.v3.1||-1||CDS||809639619||18692||69.68	35876432	35871604	1.400000e-146	896
14.0706	0.1004	a28620_03	03||5967175||5969203||Aqcoe3G091400.1.v3.1||-1||CDS||809603491||15217||74.72	5969203	5967175	b28620_03	03||35840878||35843526||Aqcoe3G326800.1.v3.1||1||CDS||809639563||18684||74.72	35840878	35843526	2.600000e-183	946
0.9912	0.0865	a28620_03	03||5982799||5988418||Aqcoe3G091700.1.v3.1||-1||CDS||809603513||15221||79.4	5988418	5982799	b28620_03	03||35807136||35811235||Aqcoe3G326300.1.v3.1||1||CDS||809639506||18678||79.4	35807136	35811235	1.000000e-250	996
#2	566.0	a28620_03	b28620_03	r	13  Mean Ks:  3.0145	Mean Kn: 0.3440
#Ks	Kn	a<db_genome_id>_<chr>	chr1||start1||stop1||name1||strand1||type1||db_feature_id1||percent_id1	start1	stop1	b<db_genome_id>_<chr>	chr2||start2||stop2||name2||strand2||type2||db_feature_id2||percent_id2	start2	stop2	eval	block_score	GEVO_link
1.6898	0.2439	a28620_03	03||6613232||6621578||Aqcoe3G099000.1.v3.1||1||CDS||809604006||15314||74.47	6613232	6621578	b28620_03	03||35339205||35345999||Aqcoe3G317700.1.v3.1||-1||CDS||809636167||18547||74.47	35345999	35339205	1.000000e-250	50
1.3877	0.1822	a28620_03	03||6631035||6634661||Aqcoe3G099300.1.v3.1||-1||CDS||809604027||15318||78.18	6634661	6631035	b28620_03	03||35319374||35322504||Aqcoe3G317200.1.v3.1||1||CDS||809636116||18541||78.18	35319374	35322504	1.000000e-250	100
3.2384	0.2105	a28620_03	03||6665894||6669888||Aqcoe3G100000.1.v3.1||1||CDS||809604068||15326||73.32	6665894	6669888	b28620_03	03||35305802||35309699||Aqcoe3G316900.1.v3.1||-1||CDS||809636091||18538||73.32	35309699	35305802	3.800000e-106	150
1.6589	0.3107	a28620_03	03||6687533||6691426||Aqcoe3G100300.1.v3.1||-1||CDS||809604085||15329||73.01	6691426	6687533	b28620_03	03||35257256||35262613||Aqcoe3G316100.1.v3.1||1||CDS||809635999||18526||73.01	35257256	35262613	5.200000e-191	197
16.8708	1.2018	a28620_03	03||6752191||6753142||Aqcoe3G101100.1.v3.1||1||CDS||809604167||15346||78.64	6752191	6753142	b28620_03	03||35192757||35194080||Aqcoe3G315300.1.v3.1||-1||CDS||809635891||18513||78.64	35194080	35192757	5.000000e-19	212
1.1057	0.0173	a28620_03	03||6766419||6771116||Aqcoe3G101200.1.v3.1||1||CDS||809604174||15347||85.78	6766419	6771116	b28620_03	03||35187260||35190157||Aqcoe3G315200.1.v3.1||-1||CDS||809635882||18511||85.78	35190157	35187260	1.000000e-250	262
1.7779	0.6013	a28620_03	03||6845414||6853506||Aqcoe3G102100.1.v3.1||1||CDS||809604248||15362||71.47	6845414	6853506	b28620_03	03||35077254||35082149||Aqcoe3G314100.2.v3.1||-1||CDS||809635756||18494||71.47	35082149	35077254	7.200000e-64	309
1.5863	0.2893	a28620_03	03||6867155||6868990||Aqcoe3G102300.1.v3.1||-1||CDS||809604260||15364||74.01	6868990	6867155	b28620_03	03||35061619||35063472||Aqcoe3G313700.1.v3.1||1||CDS||809635706||18488||74.01	35061619	35063472	6.800000e-184	359
1.5691	0.3527	a28620_03	03||6902889||6906583||Aqcoe3G102800.1.v3.1||-1||CDS||809604300||15372||73.14	6906583	6902889	b28620_03	03||35040776||35043474||Aqcoe3G313300.1.v3.1||1||CDS||809635657||18482||73.14	35040776	35043474	7.200000e-173	409
1.5258	0.2083	a28620_03	03||6926227||6938874||Aqcoe3G103000.1.v3.1||1||CDS||809604347||15383||72.82	6926227	6938874	b28620_03	03||34979040||34989301||Aqcoe3G312100.1.v3.1||-1||CDS||809635511||18464||72.82	34989301	34979040	1.000000e-250	456
2.6173	0.2925	a28620_03	03||6941221||6942407||Aqcoe3G103100.1.v3.1||1||CDS||809604362||15386||62.55	6941221	6942407	b28620_03	03||34931707||34933159||Aqcoe3G311800.1.v3.1||-1||CDS||809635483||18461||62.55	34933159	34931707	1.800000e-35	490
1.9794	0.1896	a28620_03	03||6984171||6985406||Aqcoe3G103700.1.v3.1||1||CDS||809604397||15392||72.62	6984171	6985406	b28620_03	03||34896846||34897477||Aqcoe3G311100.1.v3.1||-1||CDS||809635375||18450||72.62	34897477	34896846	9.600000e-46	532
2.1817	0.3713	a28620_03	03||6990292||6993390||Aqcoe3G103800.1.v3.1||1||CDS||809604403||15393||63.64	6990292	6993390	b28620_03	03||34876997||34880186||Aqcoe3G310600.1.v3.1||-1||CDS||809635328||18445||63.64	34880186	34876997	2.400000e-35	566
#3	531.0	a28620_03	b28620_03	r	12  Mean Ks:  2.9084	Mean Kn: 0.3533
#Ks	Kn	a<db_genome_id>_<chr>	chr1||start1||stop1||name1||strand1||type1||db_feature_id1||percent_id1	start1	stop1	b<db_genome_id>_<chr>	chr2||start2||stop2||name2||strand2||type2||db_feature_id2||percent_id2	start2	stop2	eval	block_score	GEVO_link
2.2732	0.2116	a28620_03	03||4923182||4928442||Aqcoe3G078600.1.v3.1||1||CDS||809599790||15054||71.62	4923182	4928442	b28620_03	03||36570621||36573597||Aqcoe3G338700.1.v3.1||-1||CDS||809640800||18843||71.62	36573597	36570621	2.400000e-61	50
10.5861	1.6707	a28620_03	03||4946200||4946493||Aqcoe3G079200.1.v3.1||-1||CDS||809599892||15064||62.65	4946493	4946200	b28620_03	03||36539111||36540157||Aqcoe3G338200.1.v3.1||-1||CDS||809640750||18837||62.65	36540157	36539111	1.800000e-07	56
0.9951	0.0113	a28620_03	03||4949512||4951772||Aqcoe3G079300.1.v3.1||1||CDS||809599905||15065||85.95	4949512	4951772	b28620_03	03||36488084||36489803||Aqcoe3G337700.1.v3.1||1||CDS||809640698||18831||85.95	36488084	36489803	4.100000e-122	106
1.5554	0.2489	a28620_03	03||4954089||4955384||Aqcoe3G079400.1.v3.1||-1||CDS||809599918||15066||79.49	4955384	4954089	b28620_03	03||36477630||36479220||Aqcoe3G337400.1.v3.1||1||CDS||809640673||18828||79.49	36477630	36479220	3.100000e-156	156
3.5282	0.5912	a28620_03	03||4967972||4974067||Aqcoe3G079500.1.v3.1||-1||CDS||809599938||15068||63.91	4974067	4967972	b28620_03	03||36454320||36460065||Aqcoe3G337000.1.v3.1||1||CDS||809640618||18821||63.91	36454320	36460065	1.000000e-250	206
1.1963	0.1067	a28620_03	03||4998566||5003001||Aqcoe3G079800.1.v3.1||1||CDS||809599983||15072||78.69	4998566	5003001	b28620_03	03||36433534||36436851||Aqcoe3G336700.1.v3.1||-1||CDS||809640588||18817||78.69	36436851	36433534	1.000000e-250	256
2.0779	0.1980	a28620_03	03||5004198||5007806||Aqcoe3G079900.1.v3.1||1||CDS||809599996||15073||76.55	5004198	5007806	b28620_03	03||36430145||36432850||Aqcoe3G336600.1.v3.1||-1||CDS||809640569||18814||76.55	36432850	36430145	1.000000e-250	306
3.6419	0.6087	a28620_03	03||5022091||5023698||Aqcoe3G080100.1.v3.1||1||CDS||809600017||15075||65.74	5022091	5023698	b28620_03	03||36414863||36416968||Aqcoe3G336300.1.v3.1||-1||CDS||809640549||18811||65.74	36416968	36414863	1.200000e-26	331
1.2185	0.1163	a28620_03	03||5027050||5030841||Aqcoe3G080200.1.v3.1||-1||CDS||809600030||15076||79.34	5030841	5027050	b28620_03	03||36410757||36411963||Aqcoe3G336200.1.v3.1||1||CDS||809640540||18810||79.34	36410757	36411963	5.100000e-203	381
4.6661	0.2471	a28620_03	03||5033857||5038712||Aqcoe3G080300.1.v3.1||1||CDS||809600041||15077||70.7	5033857	5038712	b28620_03	03||36401967||36405108||Aqcoe3G336000.1.v3.1||-1||CDS||809640521||18808||70.7	36405108	36401967	2.500000e-106	431
1.3679	0.0653	a28620_03	03||5073251||5079110||Aqcoe3G081100.1.v3.1||-1||CDS||809600149||15086||81.2	5079110	5073251	b28620_03	03||36385265||36388161||Aqcoe3G335500.1.v3.1||1||CDS||809640473||18802||81.2	36385265	36388161	1.000000e-250	481
1.7941	0.1636	a28620_03	03||5100670||5101857||Aqcoe3G081500.1.v3.1||1||CDS||809600194||15090||71.41	5100670	5101857	b28620_03	03||36372812||36373948||Aqcoe3G335300.1.v3.1||-1||CDS||809640455||18800||71.41	36373948	36372812	1.800000e-159	531
#4	526.0	a28620_03	b28620_03	r	12  Mean Ks:  8.3329	Mean Kn: 0.2482
#Ks	Kn	a<db_genome_id>_<chr>	chr1||start1||stop1||name1||strand1||type1||db_feature_id1||percent_id1	start1	stop1	b<db_genome_id>_<chr>	chr2||start2||stop2||name2||strand2||type2||db_feature_id2||percent_id2	start2	stop2	eval	block_score	GEVO_link
1.4096	0.2215	a28620_03	03||7195996||7196768||Aqcoe3G106900.1.v3.1||-1||CDS||809604673||15447||65.66	7196768	7195996	b28620_03	03||34526299||34527319||Aqcoe3G305500.1.v3.1||1||CDS||809634622||18380||65.66	34526299	34527319	2.500000e-43	42
1.1176	0.2753	a28620_03	03||7206217||7209136||Aqcoe3G107100.1.v3.1||1||CDS||809604689||15450||72.97	7206217	7209136	b28620_03	03||34501178||34504038||Aqcoe3G305000.1.v3.1||-1||CDS||809634554||18374||72.97	34504038	34501178	1.100000e-39	81
1.0961	0.1287	a28620_03	03||7232429||7235626||Aqcoe3G107400.1.v3.1||1||CDS||809604715||15455||78.71	7232429	7235626	b28620_03	03||34495854||34498903||Aqcoe3G304900.1.v3.1||-1||CDS||809634540||18373||78.71	34498903	34495854	3.400000e-135	131
1.4462	0.2413	a28620_03	03||7251267||7253674||Aqcoe3G107700.1.v3.1||1||CDS||809604746||15461||70.21	7251267	7253674	b28620_03	03||34453915||34456210||Aqcoe3G304000.1.v3.1||-1||CDS||809634406||18358||70.21	34456210	34453915	2.200000e-145	178
1.7801	0.3335	a28620_03	03||7346085||7346981||Aqcoe3G109200.1.v3.1||-1||CDS||809604840||15479||68.54	7346981	7346085	b28620_03	03||34443990||34444884||Aqcoe3G303700.1.v3.1||1||CDS||809634380||18355||68.54	34443990	34444884	2.600000e-68	225
1.0551	0.0899	a28620_03	03||7353476||7359054||Aqcoe3G109300.1.v3.1||-1||CDS||809604845||15480||79.36	7359054	7353476	b28620_03	03||34431197||34435802||Aqcoe3G303600.1.v3.1||1||CDS||809634365||18353||79.36	34431197	34435802	1.000000e-250	275
78.2826	0.5811	a28620_03	03||7422363||7424660||Aqcoe3G109800.1.v3.1||1||CDS||809604884||15487||58.36	7422363	7424660	b28620_03	03||34413439||34414894||Aqcoe3G303300.1.v3.1||-1||CDS||809634340||18350||58.36	34414894	34413439	1.600000e-11	285
2.6596	0.1644	a28620_03	03||7430884||7431438||Aqcoe3G110000.1.v3.1||-1||CDS||809604896||15489||72.62	7431438	7430884	b28620_03	03||34405954||34406505||Aqcoe3G303100.1.v3.1||1||CDS||809634305||18345||72.62	34405954	34406505	1.400000e-104	335
6.8035	0.3478	a28620_03	03||7438460||7439063||Aqcoe3G110300.1.v3.1||1||CDS||809604914||15492||69.49	7438460	7439063	b28620_03	03||34346530||34347440||Aqcoe3G302100.1.v3.1||-1||CDS||809634161||18325||69.49	34347440	34346530	1.700000e-74	382
1.1999	0.1614	a28620_03	03||7446264||7453971||Aqcoe3G110500.1.v3.1||1||CDS||809604933||15496||83.09	7446264	7453971	b28620_03	03||34275009||34282961||Aqcoe3G301300.1.v3.1||-1||CDS||809634074||18306||83.09	34282961	34275009	1.000000e-250	429
1.1193	0.1625	a28620_03	03||7535035||7536765||Aqcoe3G111900.1.v3.1||1||CDS||809605015||15512||74.43	7535035	7536765	b28620_03	03||34238316||34239999||Aqcoe3G300900.1.v3.1||-1||CDS||809634035||18298||74.43	34239999	34238316	3.200000e-219	476
2.0251	0.2712	a28620_03	03||7556470||7558466||Aqcoe3G112400.1.v3.1||1||CDS||809605051||15519||65.9	7556470	7558466	b28620_03	03||34195059||34197214||Aqcoe3G300500.1.v3.1||-1||CDS||809634007||18294||65.9	34197214	34195059	1.000000e-250	526
#5	351.0	a28620_03	b28620_03	r	8  Mean Ks:  25.3297	Mean Kn: 0.3980
#Ks	Kn	a<db_genome_id>_<chr>	chr1||start1||stop1||name1||strand1||type1||db_feature_id1||percent_id1	start1	stop1	b<db_genome_id>_<chr>	chr2||start2||stop2||name2||strand2||type2||db_feature_id2||percent_id2	start2	stop2	eval	block_score	GEVO_link
0.8293	0.0025	a28620_03	03||8748997||8754597||Aqcoe3G124000.1.v3.1||-1||CDS||809606352||15693||88.1	8754597	8748997	b28620_03	03||33103866||33106159||Aqcoe3G286800.1.v3.1||1||CDS||809632990||18093||88.1	33103866	33106159	5.300000e-201	50
69.1755	0.6171	a28620_03	03||8770715||8774544||Aqcoe3G124200.1.v3.1||-1||CDS||809606382||15696||76.6	8774544	8770715	b28620_03	03||33059836||33065874||Aqcoe3G286100.1.v3.1||1||CDS||809632946||18084||76.6	33059836	33065874	1.000000e-250	100
56.7052	0.8724	a28620_03	03||8795114||8800142||Aqcoe3G124400.1.v3.1||1||CDS||809606415||15699||76.06	8795114	8800142	b28620_03	03||33002418||33002639||Aqcoe3G285400.1.v3.1||-1||CDS||809632892||18075||76.06	33002639	33002418	1.800000e-07	106
1.9733	0.2040	a28620_03	03||8815685||8826423||Aqcoe3G124600.1.v3.1||1||CDS||809606452||15703||74.79	8815685	8826423	b28620_03	03||32994118||33000257||Aqcoe3G285200.1.v3.1||-1||CDS||809632875||18073||74.79	33000257	32994118	1.000000e-250	156
70.8125	0.6876	a28620_03	03||8827760||8829744||Aqcoe3G124700.1.v3.1||1||CDS||809606489||15707||75.69	8827760	8829744	b28620_03	03||32978276||32981466||Aqcoe3G284900.1.v3.1||-1||CDS||809632858||18070||75.69	32981466	32978276	1.500000e-69	206
1.4098	0.2901	a28620_03	03||8905507||8909220||Aqcoe3G125400.1.v3.1||-1||CDS||809606563||15714||70.57	8909220	8905507	b28620_03	03||32840603||32845276||Aqcoe3G283500.1.v3.1||1||CDS||809632759||18055||70.57	32840603	32845276	1.500000e-189	253
0.9384	0.2162	a28620_03	03||8941660||8942337||Aqcoe3G125700.1.v3.1||1||CDS||809606617||15719||77.48	8941660	8942337	b28620_03	03||32832923||32833400||Aqcoe3G283300.1.v3.1||-1||CDS||809632739||18053||77.48	32833400	32832923	1.500000e-49	301
0.7938	0.2938	a28620_03	03||8958180||8962468||Aqcoe3G126200.1.v3.1||1||CDS||809606675||15724||70.64	8958180	8962468	b28620_03	03||32810635||32816866||Aqcoe3G282900.1.v3.1||-1||CDS||809632665||18044||70.64	32816866	32810635	7.000000e-179	351
#6	262.0	a28620_03	b28620_03	r	7  Mean Ks:  16.8669	Mean Kn: 0.3429
#Ks	Kn	a<db_genome_id>_<chr>	chr1||start1||stop1||name1||strand1||type1||db_feature_id1||percent_id1	start1	stop1	b<db_genome_id>_<chr>	chr2||start2||stop2||name2||strand2||type2||db_feature_id2||percent_id2	start2	stop2	eval	block_score	GEVO_link
1.4940	0.1194	a28620_03	03||8548524||8554383||Aqcoe3G121600.1.v3.1||1||CDS||809606044||15653||82.8	8548524	8554383	b28620_03	03||33488074||33494895||Aqcoe3G291300.1.v3.1||-1||CDS||809633398||18174||82.8	33494895	33488074	1.000000e-250	50
1.4503	0.2546	a28620_03	03||8565918||8567486||Aqcoe3G121900.1.v3.1||1||CDS||809606079||15657||77.64	8565918	8567486	b28620_03	03||33484175||33485775||Aqcoe3G291200.1.v3.1||-1||CDS||809633388||18172||77.64	33485775	33484175	1.700000e-95	100
102.5466	0.3352	a28620_03	03||8591174||8591974||Aqcoe3G122100.1.v3.1||-1||CDS||809606157||15668||73.64	8591974	8591174	b28620_03	03||33410548||33411411||Aqcoe3G290000.1.v3.1||1||CDS||809633289||18154||73.64	33410548	33411411	4.500000e-15	111
1.4433	0.1592	a28620_03	03||8593239||8601009||Aqcoe3G122200.3.v3.1||-1||CDS||809606174||15669||75.05	8601009	8593239	b28620_03	03||33389338||33396760||Aqcoe3G289900.1.v3.1||1||CDS||809633279||18152||75.05	33389338	33396760	1.000000e-250	161
1.0285	0.2388	a28620_03	03||8602718||8610273||Aqcoe3G122300.1.v3.1||1||CDS||809606189||15673||81.08	8602718	8610273	b28620_03	03||33363451||33372108||Aqcoe3G289800.1.v3.1||-1||CDS||809633259||18149||81.08	33372108	33363451	1.000000e-250	211
7.9907	0.8416	a28620_03	03||8612195||8622318||Aqcoe3G122400.1.v3.1||1||CDS||809606198||15674||57.82	8612195	8622318	b28620_03	03||33237878||33239494||Aqcoe3G288800.1.v3.1||-1||CDS||809633162||18129||57.82	33239494	33237878	2.000000e-05	212
2.1147	0.4514	a28620_03	03||8634136||8638913||Aqcoe3G122700.1.v3.1||1||CDS||809606223||15677||69.46	8634136	8638913	b28620_03	03||33221813||33226563||Aqcoe3G288500.1.v3.1||1||CDS||809633146||18126||69.46	33221813	33226563	2.900000e-142	262
#7	213.0	a28620_03	b28620_03	r	5  Mean Ks:  2.8880	Mean Kn: 0.4224
#Ks	Kn	a<db_genome_id>_<chr>	chr1||start1||stop1||name1||strand1||type1||db_feature_id1||percent_id1	start1	stop1	b<db_genome_id>_<chr>	chr2||start2||stop2||name2||strand2||type2||db_feature_id2||percent_id2	start2	stop2	eval	block_score	GEVO_link
2.4799	0.5549	a28620_03	03||2919043||2921953||Aqcoe3G045700.1.v3.1||1||CDS||809595430||14581||66.78	2919043	2921953	b28620_03	03||40129807||40131425||Aqcoe3G398400.1.v3.1||1||CDS||809648584||19676||66.78	40129807	40131425	1.900000e-35	34
3.2970	0.5663	a28620_03	03||2955411||2960701||Aqcoe3G046400.1.v3.1||1||CDS||809595517||14589||67.93	2955411	2960701	b28620_03	03||40110008||40115046||Aqcoe3G398200.1.v3.1||-1||CDS||809648549||19669||67.93	40115046	40110008	6.800000e-130	84
1.4139	0.3129	a28620_03	03||2961514||2963681||Aqcoe3G046500.1.v3.1||-1||CDS||809595545||14593||68.61	2963681	2961514	b28620_03	03||40100903||40103576||Aqcoe3G398000.1.v3.1||1||CDS||809648526||19666||68.61	40100903	40103576	2.200000e-92	134
1.8349	0.1699	a28620_03	03||2984838||2985950||Aqcoe3G047000.1.v3.1||-1||CDS||809595604||14601||81.98	2985950	2984838	b28620_03	03||40035186||40036253||Aqcoe3G396900.1.v3.1||1||CDS||809648477||19655||81.98	40035186	40036253	5.400000e-107	181
5.4141	0.5078	a28620_03	03||3074937||3077424||Aqcoe3G048600.1.v3.1||-1||CDS||809595765||14621||76.22	3077424	3074937	b28620_03	03||39936851||39938014||Aqcoe3G395500.1.v3.1||-1||CDS||809648372||19636||76.22	39938014	39936851	3.100000e-36	213
#1	175.0	a28620_03	b28620_04	f	5  Mean Ks:  22.3588	Mean Kn: 0.7480
#Ks	Kn	a<db_genome_id>_<chr>	chr1||start1||stop1||name1||strand1||type1||db_feature_id1||percent_id1	start1	stop1	b<db_genome_id>_<chr>	chr2||start2||stop2||name2||strand2||type2||db_feature_id2||percent_id2	start2	stop2	eval	block_score	GEVO_link
17.6149	0.5660	a28620_03	03||9429618||9433824||Aqcoe3G130700.1.v3.1||1||CDS||809607288||15779||63.78	9429618	9433824	b28620_04	04||39336568||39341283||Aqcoe4G244100.1.v3.1||-1||CDS||809689259||23663||63.78	39341283	39336568	2.800000e-06	5
1.0472	0.3334	a28620_03	03||9473540||9474841||Aqcoe3G131600.1.v3.1||1||CDS||809607381||15788||67.43	9473540	9474841	b28620_04	04||39573779||39574903||Aqcoe4G245700.1.v3.1||1||CDS||809689480||23682||67.43	39573779	39574903	4.100000e-165	52
67.8334	1.6442	a28620_03	03||9694705||9695124||Aqcoe3G132700.1.v3.1||-1||CDS||809607549||15804||75.14	9695124	9694705	b28620_04	04||39811456||39818141||Aqcoe4G247300.1.v3.1||-1||CDS||809689691||23701||75.14	39818141	39811456	4.400000e-78	99
11.1612	0.5250	a28620_03	03||9771122||9773407||Aqcoe3G133400.1.v3.1||-1||CDS||809607632||15812||58.73	9773407	9771122	b28620_04	04||39916436||39918502||Aqcoe4G248600.1.v3.1||-1||CDS||809689831||23716||58.73	39918502	39916436	3.200000e-72	146
14.1374	0.6716	a28620_03	03||9868588||9870303||Aqcoe3G134100.1.v3.1||-1||CDS||809607746||15821||59.42	9870303	9868588	b28620_04	04||40025635||40027378||Aqcoe4G249700.1.v3.1||1||CDS||809690035||23734||59.42	40025635	40027378	7.200000e-33	175
#1	507.0	a28620_03	b28620_05	f	11  Mean Ks:  8.9702	Mean Kn: 0.3042
#Ks	Kn	a<db_genome_id>_<chr>	chr1||start1||stop1||name1||strand1||type1||db_feature_id1||percent_id1	start1	stop1	b<db_genome_id>_<chr>	chr2||start2||stop2||name2||strand2||type2||db_feature_id2||percent_id2	start2	stop2	eval	block_score	GEVO_link
1.0421	0.2262	a28620_03	03||10536449||10542569||Aqcoe3G140600.1.v3.1||1||CDS||809608394||15911||72.97	10536449	10542569	b28620_05	05||38955822||38960776||Aqcoe5G395000.1.v3.1||1||CDS||809736313||30401||72.97	38955822	38960776	1.000000e-250	50
82.9578	1.1515	a28620_03	03||10552106||10552717||Aqcoe3G140800.1.v3.1||1||CDS||809608410||15914||75.52	10552106	10552717	b28620_05	05||38971796||38977701||Aqcoe5G395300.1.v3.1||1||CDS||809736322||30404||75.52	38971796	38977701	4.300000e-85	100
3.4414	0.5002	a28620_03	03||10585603||10587185||Aqcoe3G141100.1.v3.1||1||CDS||809608435||15919||57.96	10585603	10587185	b28620_05	05||39031443||39037213||Aqcoe5G396700.2.v3.1||1||CDS||809736374||30424||57.96	39031443	39037213	4.700000e-53	147
1.3327	0.1716	a28620_03	03||10602973||10603977||Aqcoe3G141400.1.v3.1||-1||CDS||809608455||15923||73.59	10603977	10602973	b28620_05	05||39034349||39035314||Aqcoe5G396800.1.v3.1||-1||CDS||809736377||30425||73.59	39035314	39034349	1.800000e-176	197
0.8895	0.1352	a28620_03	03||10630501||10635081||Aqcoe3G141500.1.v3.1||1||CDS||809608461||15924||80.69	10630501	10635081	b28620_05	05||39097145||39101326||Aqcoe5G397600.1.v3.1||1||CDS||809736409||30437||80.69	39097145	39101326	1.000000e-250	244
1.9927	0.1051	a28620_03	03||10709300||10710987||Aqcoe3G142000.1.v3.1||1||CDS||809608516||15935||76.46	10709300	10710987	b28620_05	05||39156074||39157700||Aqcoe5G398400.1.v3.1||1||CDS||809736452||30451||76.46	39156074	39157700	1.000000e-250	291
1.6399	0.3685	a28620_03	03||11265952||11266257||Aqcoe3G143300.1.v3.1||-1||CDS||809608616||15955||82.88	11266257	11265952	b28620_05	05||39181416||39185939||Aqcoe5G398700.1.v3.1||-1||CDS||809736485||30457||82.88	39185939	39181416	1.000000e-25	313
1.0687	0.0857	a28620_03	03||11279402||11282332||Aqcoe3G143600.1.v3.1||-1||CDS||809608638||15959||79.79	11282332	11279402	b28620_05	05||39195223||39200214||Aqcoe5G398800.1.v3.1||-1||CDS||809736489||30458||79.79	39200214	39195223	1.000000e-250	363
1.9650	0.3462	a28620_03	03||11357681||11358399||Aqcoe3G144400.1.v3.1||-1||CDS||809608691||15970||79.78	11358399	11357681	b28620_05	05||39255286||39256010||Aqcoe5G400100.1.v3.1||-1||CDS||809736587||30475||79.78	39256010	39255286	1.900000e-88	410
1.5155	0.2369	a28620_03	03||11450741||11453365||Aqcoe3G145000.1.v3.1||-1||CDS||809610707||15980||78.3	11453365	11450741	b28620_05	05||39286973||39289913||Aqcoe5G400800.1.v3.1||-1||CDS||809736636||30482||78.3	39289913	39286973	1.000000e-250	460
0.8265	0.0196	a28620_03	03||11461927||11462367||Aqcoe3G145300.1.v3.1||1||CDS||809610738||15984||89.41	11461927	11462367	b28620_05	05||39373758||39374201||Aqcoe5G401900.1.v3.1||1||CDS||809736747||30502||89.41	39373758	39374201	3.500000e-165	507
#2	401.0	a28620_03	b28620_05	f	9  Mean Ks:  5.1819	Mean Kn: 0.4399
#Ks	Kn	a<db_genome_id>_<chr>	chr1||start1||stop1||name1||strand1||type1||db_feature_id1||percent_id1	start1	stop1	b<db_genome_id>_<chr>	chr2||start2||stop2||name2||strand2||type2||db_feature_id2||percent_id2	start2	stop2	eval	block_score	GEVO_link
1.3662	0.1838	a28620_03	03||13614805||13615746||Aqcoe3G158300.1.v3.1||-1||CDS||809611732||16143||82.0	13615746	13614805	b28620_05	05||34569838||34570826||Aqcoe5G344500.1.v3.1||-1||CDS||809732098||29647||82.0	34570826	34569838	5.100000e-116	50
2.5509	0.2154	a28620_03	03||13626089||13628674||Aqcoe3G158400.1.v3.1||-1||CDS||809611738||16144||70.44	13628674	13626089	b28620_05	05||34613488||34616074||Aqcoe5G344700.1.v3.1||-1||CDS||809732116||29650||70.44	34616074	34613488	2.100000e-183	100
1.5431	0.4572	a28620_03	03||13694446||13697053||Aqcoe3G158700.1.v3.1||1||CDS||809611754||16147||66.67	13694446	13697053	b28620_05	05||34629929||34631746||Aqcoe5G344900.1.v3.1||1||CDS||809732874||29652||66.67	34629929	34631746	4.000000e-21	120
2.4538	0.3424	a28620_03	03||13810506||13812309||Aqcoe3G159400.1.v3.1||1||CDS||809611823||16161||71.56	13810506	13812309	b28620_05	05||34657608||34659716||Aqcoe5G345400.1.v3.1||1||CDS||809732908||29658||71.56	34657608	34659716	1.200000e-118	167
3.1569	0.0917	a28620_03	03||13927726||13928142||Aqcoe3G159700.1.v3.1||1||CDS||809611841||16164||82.07	13927726	13928142	b28620_05	05||34713833||34714273||Aqcoe5G345800.1.v3.1||1||CDS||809732942||29664||82.07	34713833	34714273	1.400000e-85	217
1.6916	0.2680	a28620_03	03||13960207||13962389||Aqcoe3G160100.1.v3.1||-1||CDS||809611879||16172||74.45	13962389	13960207	b28620_05	05||34758082||34760355||Aqcoe5G345900.1.v3.1||-1||CDS||809732947||29665||74.45	34760355	34758082	1.700000e-139	267
28.8607	1.7372	a28620_03	03||14025457||14026071||Aqcoe3G160500.1.v3.1||1||CDS||809611925||16183||69.67	14025457	14026071	b28620_05	05||34762866||34763927||Aqcoe5G346000.1.v3.1||1||CDS||809732953||29666||69.67	34762866	34763927	2.100000e-70	314
2.7203	0.3710	a28620_03	03||14091576||14092722||Aqcoe3G161000.1.v3.1||-1||CDS||809611961||16189||67.61	14092722	14091576	b28620_05	05||34775560||34776958||Aqcoe5G346200.1.v3.1||-1||CDS||809732965||29668||67.61	34776958	34775560	2.900000e-38	351
2.2936	0.2923	a28620_03	03||14109191||14116904||Aqcoe3G161100.1.v3.1||-1||CDS||809611967||16190||75.78	14116904	14109191	b28620_05	05||34779071||34791291||Aqcoe5G346300.1.v3.1||-1||CDS||809732971||29669||75.78	34791291	34779071	1.000000e-250	401
#3	206.0	a28620_03	b28620_05	f	5  Mean Ks:  14.7330	Mean Kn: 0.4852
#Ks	Kn	a<db_genome_id>_<chr>	chr1||start1||stop1||name1||strand1||type1||db_feature_id1||percent_id1	start1	stop1	b<db_genome_id>_<chr>	chr2||start2||stop2||name2||strand2||type2||db_feature_id2||percent_id2	start2	stop2	eval	block_score	GEVO_link
1.4715	0.1887	a28620_03	03||9908299||9908898||Aqcoe3G134400.1.v3.1||-1||CDS||809607776||15824||72.31	9908898	9908299	b28620_05	05||37957291||37957899||Aqcoe5G382600.1.v3.1||-1||CDS||809735609||30219||72.31	37957899	37957291	3.200000e-109	50
1.5396	0.1345	a28620_03	03||9946466||9948005||Aqcoe3G135100.1.v3.1||1||CDS||809607907||15836||76.08	9946466	9948005	b28620_05	05||38013815||38015437||Aqcoe5G383300.1.v3.1||1||CDS||809735685||30233||76.08	38013815	38015437	1.000000e-250	97
66.7886	1.5485	a28620_03	03||9949757||9955211||Aqcoe3G135200.1.v3.1||-1||CDS||809607919||15837||71.6	9955211	9949757	b28620_05	05||38032837||38033103||Aqcoe5G383400.1.v3.1||1||CDS||809735691||30234||71.6	38032837	38033103	1.200000e-16	112
2.2293	0.2905	a28620_03	03||10004497||10006065||Aqcoe3G135500.1.v3.1||-1||CDS||809607954||15840||68.66	10006065	10004497	b28620_05	05||38114097||38116189||Aqcoe5G384600.1.v3.1||1||CDS||809735805||30254||68.66	38114097	38116189	2.000000e-67	159
1.6359	0.2639	a28620_03	03||10188205||10194763||Aqcoe3G136900.1.v3.1||1||CDS||809608133||15860||72.3	10188205	10194763	b28620_05	05||38215151||38220668||Aqcoe5G385400.1.v3.1||-1||CDS||809735868||30266||72.3	38220668	38215151	1.000000e-250	206
#1	228.0	a28620_03	b28620_05	r	5  Mean Ks:  1.5514	Mean Kn: 0.2786
#Ks	Kn	a<db_genome_id>_<chr>	chr1||start1||stop1||name1||strand1||type1||db_feature_id1||percent_id1	start1	stop1	b<db_genome_id>_<chr>	chr2||start2||stop2||name2||strand2||type2||db_feature_id2||percent_id2	start2	stop2	eval	block_score	GEVO_link
1.2735	0.2045	a28620_03	03||19602229||19602633||Aqcoe3G187400.1.v3.1||1||CDS||809617331||16593||77.96	19602229	19602633	b28620_05	05||37398093||37398515||Aqcoe5G374300.1.v3.1||1||CDS||809734937||30099||77.96	37398093	37398515	9.300000e-75	50
1.4184	0.2291	a28620_03	03||19627626||19631445||Aqcoe3G187800.1.v3.1||1||CDS||809617364||16597||73.47	19627626	19631445	b28620_05	05||37310351||37314442||Aqcoe5G373400.1.v3.1||-1||CDS||809734835||30079||73.47	37314442	37310351	1.000000e-250	97
1.6189	0.2858	a28620_03	03||19652194||19658759||Aqcoe3G188100.1.v3.1||-1||CDS||809617399||16602||66.27	19658759	19652194	b28620_05	05||37256785||37262220||Aqcoe5G372700.1.v3.1||1||CDS||809734769||30071||66.27	37256785	37262220	1.000000e-250	147
2.2259	0.4569	a28620_03	03||19733094||19733957||Aqcoe3G188900.1.v3.1||-1||CDS||809617492||16614||67.92	19733957	19733094	b28620_05	05||37247172||37248086||Aqcoe5G372600.1.v3.1||1||CDS||809734763||30066||67.92	37247172	37248086	6.000000e-38	181
1.2202	0.2169	a28620_03	03||19776944||19780823||Aqcoe3G189100.1.v3.1||1||CDS||809617509||16616||77.1	19776944	19780823	b28620_05	05||37222174||37224884||Aqcoe5G372300.1.v3.1||-1||CDS||809734703||30054||77.1	37224884	37222174	1.200000e-117	228
#3	193.0	a28620_03	b28620_05	r	5  Mean Ks:  14.1868	Mean Kn: 0.9857
#Ks	Kn	a<db_genome_id>_<chr>	chr1||start1||stop1||name1||strand1||type1||db_feature_id1||percent_id1	start1	stop1	b<db_genome_id>_<chr>	chr2||start2||stop2||name2||strand2||type2||db_feature_id2||percent_id2	start2	stop2	eval	block_score	GEVO_link
2.1879	0.2892	a28620_03	03||9285393||9288130||Aqcoe3G129400.1.v3.1||-1||CDS||809607128||15765||66.81	9288130	9285393	b28620_05	05||37874556||37876535||Aqcoe5G381400.1.v3.1||1||CDS||809735531||30205||66.81	37874556	37876535	1.100000e-20	20
0.9335	0.1715	a28620_03	03||9419216||9422410||Aqcoe3G130500.1.v3.1||1||CDS||809607264||15777||80.05	9419216	9422410	b28620_05	05||37849526||37854380||Aqcoe5G381100.1.v3.1||-1||CDS||809735508||30201||80.05	37854380	37849526	1.200000e-205	67
1.8870	0.3070	a28620_03	03||9449240||9450482||Aqcoe3G131100.1.v3.1||1||CDS||809607323||15783||64.98	9449240	9450482	b28620_05	05||37846515||37847773||Aqcoe5G381000.1.v3.1||-1||CDS||809735502||30200||64.98	37847773	37846515	5.300000e-75	117
64.3198	3.8580	a28620_03	03||9457665||9458207||Aqcoe3G131300.1.v3.1||1||CDS||809607346||15785||64.0	9457665	9458207	b28620_05	05||37806240||37807013||Aqcoe5G380300.1.v3.1||-1||CDS||809735425||30185||64.0	37807013	37806240	1.400000e-30	143
1.6058	0.3028	a28620_03	03||9462524||9466211||Aqcoe3G131400.1.v3.1||1||CDS||809607360||15786||75.94	9462524	9466211	b28620_05	05||37762573||37767227||Aqcoe5G379700.1.v3.1||-1||CDS||809735373||30176||75.94	37767227	37762573	3.400000e-240	193
#1	154.0	a28620_03	b28620_07	f	5  Mean Ks:  31.5880	Mean Kn: 0.6779
#Ks	Kn	a<db_genome_id>_<chr>	chr1||start1||stop1||name1||strand1||type1||db_feature_id1||percent_id1	start1	stop1	b<db_genome_id>_<chr>	chr2||start2||stop2||name2||strand2||type2||db_feature_id2||percent_id2	start2	stop2	eval	block_score	GEVO_link
2.0632	0.2922	a28620_03	03||6544214||6552571||Aqcoe3G098200.1.v3.1||1||CDS||809603954||15305||69.41	6544214	6552571	b28620_07	07||42227918||42230650||Aqcoe7G423300.1.v3.1||-1||CDS||809803747||42662||69.41	42230650	42227918	2.100000e-125	50
65.9911	1.3917	a28620_03	03||6561776||6565277||Aqcoe3G098500.1.v3.1||-1||CDS||809603969||15308||78.18	6565277	6561776	b28620_07	07||42319613||42324765||Aqcoe7G424500.1.v3.1||-1||CDS||809803853||42682||78.18	42324765	42319613	5.600000e-05	51
14.5761	0.6013	a28620_03	03||6568614||6569586||Aqcoe3G098600.1.v3.1||1||CDS||809603975||15309||66.52	6568614	6569586	b28620_07	07||42325443||42327309||Aqcoe7G424600.1.v3.1||-1||CDS||809803860||42683||66.52	42327309	42325443	1.100000e-22	73
5.9599	0.6619	a28620_03	03||6674395||6676544||Aqcoe3G100100.1.v3.1||1||CDS||809604073||15327||65.07	6674395	6676544	b28620_07	07||42360781||42362056||Aqcoe7G425200.1.v3.1||1||CDS||809803908||42692||65.07	42360781	42362056	2.900000e-38	107
69.3495	0.4425	a28620_03	03||6712423||6728327||Aqcoe3G100600.1.v3.1||1||CDS||809604127||15338||63.51	6712423	6728327	b28620_07	07||42385317||42390527||Aqcoe7G425800.1.v3.1||1||CDS||809803951||42700||63.51	42385317	42390527	7.100000e-55	154
#1	297.0	a28620_04	b28620_04	f	6  Mean Ks:  16.7235	Mean Kn: 0.5902
#Ks	Kn	a<db_genome_id>_<chr>	chr1||start1||stop1||name1||strand1||type1||db_feature_id1||percent_id1	start1	stop1	b<db_genome_id>_<chr>	chr2||start2||stop2||name2||strand2||type2||db_feature_id2||percent_id2	start2	stop2	eval	block_score	GEVO_link
1.0008	0.3741	a28620_04	04||12097656||12101126||Aqcoe4G112200.1.v3.1||-1||CDS||809672192||21918||72.2	12101126	12097656	b28620_04	04||12575891||12579624||Aqcoe4G115600.1.v3.1||-1||CDS||809672413||21960||72.2	12579624	12575891	1.000000e-250	50
1.3965	0.3753	a28620_04	04||12240207||12243275||Aqcoe4G113600.1.v3.1||-1||CDS||809672294||21937||65.3	12243275	12240207	b28620_04	04||12913505||12916411||Aqcoe4G116800.1.v3.1||-1||CDS||809672496||21974||65.3	12916411	12913505	1.000000e-250	97
21.9959	1.1967	a28620_04	04||12256811||12262383||Aqcoe4G113700.1.v3.1||1||CDS||809672306||21939||100.0	12256811	12262383	b28620_04	04||12950201||12952193||Aqcoe4G117300.1.v3.1||1||CDS||809672537||21979||100.0	12950201	12952193	2.300000e-132	147
0.0030	0.0018	a28620_04	04||12291261||12292875||Aqcoe4G114000.1.v3.1||-1||CDS||809672323||21942||99.8	12292875	12291261	b28620_04	04||12998866||13000480||Aqcoe4G117700.1.v3.1||-1||CDS||809672592||21987||99.8	13000480	12998866	1.000000e-250	197
74.9194	1.2334	a28620_04	04||12370545||12372800||Aqcoe4G114200.1.v3.1||-1||CDS||809672335||21944||100.0	12372800	12370545	b28620_04	04||13065227||13065775||Aqcoe4G118000.1.v3.1||-1||CDS||809672616||21990||100.0	13065775	13065227	4.100000e-249	247
1.0257	0.3600	a28620_04	04||12438910||12440220||Aqcoe4G114600.1.v3.1||1||CDS||809672361||21950||80.23	12438910	12440220	b28620_04	04||13194928||13199322||Aqcoe4G118800.1.v3.1||1||CDS||809672680||21999||80.23	13194928	13199322	3.500000e-65	297
#2	241.0	a28620_04	b28620_04	f	5  Mean Ks:  21.7551	Mean Kn: 0.6588
#Ks	Kn	a<db_genome_id>_<chr>	chr1||start1||stop1||name1||strand1||type1||db_feature_id1||percent_id1	start1	stop1	b<db_genome_id>_<chr>	chr2||start2||stop2||name2||strand2||type2||db_feature_id2||percent_id2	start2	stop2	eval	block_score	GEVO_link
27.3212	1.3153	a28620_04	04||4780243||4783002||Aqcoe4G054100.1.v3.1||-1||CDS||809666155||21178||95.22	4783002	4780243	b28620_04	04||4845555||4845932||Aqcoe4G055000.1.v3.1||1||CDS||809666269||21189||95.22	4845555	4845932	5.900000e-116	50
0.4635	0.0878	a28620_04	04||4789879||4790250||Aqcoe4G054200.1.v3.1||1||CDS||809666168||21179||87.67	4789879	4790250	b28620_04	04||4899671||4906425||Aqcoe4G055800.2.v3.1||1||CDS||809666377||21197||87.67	4899671	4906425	1.700000e-77	100
0.4350	0.1096	a28620_04	04||4818575||4819930||Aqcoe4G054600.1.v3.1||-1||CDS||809666220||21183||84.69	4819930	4818575	b28620_04	04||5015249||5016607||Aqcoe4G056700.1.v3.1||-1||CDS||809666501||21210||84.69	5016607	5015249	1.000000e-250	147
79.9232	1.4157	a28620_04	04||4842075||4844675||Aqcoe4G054900.1.v3.1||-1||CDS||809666242||21186||85.19	4844675	4842075	b28620_04	04||5128326||5128541||Aqcoe4G058100.1.v3.1||1||CDS||809666670||21225||85.19	5128326	5128541	8.000000e-59	194
0.6327	0.3655	a28620_04	04||4899671||4906425||Aqcoe4G055800.2.v3.1||1||CDS||809666377||21197||78.51	4899671	4906425	b28620_04	04||5284234||5284619||Aqcoe4G058900.1.v3.1||1||CDS||809666804||21237||78.51	5284234	5284619	4.900000e-55	241
#5	196.0	a28620_04	b28620_04	f	5  Mean Ks:  4.2793	Mean Kn: 0.5218
#Ks	Kn	a<db_genome_id>_<chr>	chr1||start1||stop1||name1||strand1||type1||db_feature_id1||percent_id1	start1	stop1	b<db_genome_id>_<chr>	chr2||start2||stop2||name2||strand2||type2||db_feature_id2||percent_id2	start2	stop2	eval	block_score	GEVO_link
10.5780	0.6886	a28620_04	04||43843430||43846233||Aqcoe4G289800.1.v3.1||1||CDS||809696997||24256||61.53	43843430	43846233	b28620_04	04||44728180||44729886||Aqcoe4G299600.1.v3.1||1||CDS||809697978||24378||61.53	44728180	44729886	2.500000e-56	50
1.5083	0.4014	a28620_04	04||43867568||43868758||Aqcoe4G290300.1.v3.1||-1||CDS||809697039||24261||65.03	43868758	43867568	b28620_04	04||44763610||44764926||Aqcoe4G300000.1.v3.1||-1||CDS||809698011||24382||65.03	44764926	44763610	1.600000e-32	81
0.8252	0.2357	a28620_04	04||43869137||43871194||Aqcoe4G290400.1.v3.1||1||CDS||809697049||24262||72.74	43869137	43871194	b28620_04	04||44765331||44767538||Aqcoe4G300100.1.v3.1||1||CDS||809698018||24383||72.74	44765331	44767538	1.900000e-160	131
2.1326	0.5898	a28620_04	04||43921264||43927385||Aqcoe4G290900.1.v3.1||-1||CDS||809697095||24267||68.07	43927385	43921264	b28620_04	04||44773117||44778764||Aqcoe4G300300.1.v3.1||-1||CDS||809698038||24385||68.07	44778764	44773117	1.900000e-191	181
6.3526	0.6934	a28620_04	04||44037085||44041891||Aqcoe4G291900.1.v3.1||-1||CDS||809697195||24280||59.18	44041891	44037085	b28620_04	04||44909065||44910745||Aqcoe4G301800.1.v3.1||1||CDS||809698204||24406||59.18	44909065	44910745	6.500000e-22	196
#1	247.0	a28620_04	b28620_04	r	5  Mean Ks:  7.4341	Mean Kn: 0.2604
#Ks	Kn	a<db_genome_id>_<chr>	chr1||start1||stop1||name1||strand1||type1||db_feature_id1||percent_id1	start1	stop1	b<db_genome_id>_<chr>	chr2||start2||stop2||name2||strand2||type2||db_feature_id2||percent_id2	start2	stop2	eval	block_score	GEVO_link
1.0168	0.2976	a28620_04	04||32903958||32905212||Aqcoe4G212400.1.v3.1||1||CDS||809685988||23282||76.38	32903958	32905212	b28620_04	04||34595861||34598459||Aqcoe4G219200.1.v3.1||-1||CDS||809686763||23353||76.38	34598459	34595861	2.800000e-145	50
34.6848	0.6327	a28620_04	04||33196719||33198493||Aqcoe4G213300.1.v3.1||1||CDS||809686090||23291||86.41	33196719	33198493	b28620_04	04||34514513||34516467||Aqcoe4G218400.1.v3.1||1||CDS||809686675||23345||86.41	34514513	34516467	1.000000e-250	100
1.4064	0.3415	a28620_04	04||33490143||33491435||Aqcoe4G214200.1.v3.1||1||CDS||809686182||23300||99.61	33490143	33491435	b28620_04	04||34446597||34447889||Aqcoe4G218100.1.v3.1||-1||CDS||809686644||23342||99.61	34447889	34446597	1.000000e-250	150
0.0532	0.0303	a28620_04	04||33749382||33751182||Aqcoe4G214700.1.v3.1||-1||CDS||809686241||23305||98.99	33751182	33749382	b28620_04	04||34316862||34318999||Aqcoe4G217800.1.v3.1||-1||CDS||809686612||23339||98.99	34318999	34316862	1.000000e-250	200
0.0093	0.0000	a28620_04	04||34104338||34105915||Aqcoe4G216400.1.v3.1||1||CDS||809686452||23324||99.81	34104338	34105915	b28620_04	04||34312638||34314215||Aqcoe4G217600.1.v3.1||1||CDS||809686592||23337||99.81	34312638	34314215	1.000000e-250	247
#2	233.0	a28620_04	b28620_04	r	5  Mean Ks:  4.4434	Mean Kn: 0.5373
#Ks	Kn	a<db_genome_id>_<chr>	chr1||start1||stop1||name1||strand1||type1||db_feature_id1||percent_id1	start1	stop1	b<db_genome_id>_<chr>	chr2||start2||stop2||name2||strand2||type2||db_feature_id2||percent_id2	start2	stop2	eval	block_score	GEVO_link
7.3478	0.4276	a28620_04	04||38965169||38966728||Aqcoe4G241400.1.v3.1||-1||CDS||809688969||23629||62.5	38966728	38965169	b28620_04	04||40171245||40173390||Aqcoe4G251400.1.v3.1||1||CDS||809690291||23757||62.5	40171245	40173390	1.800000e-62	50
1.8887	0.2917	a28620_04	04||39015347||39016447||Aqcoe4G241800.1.v3.1||1||CDS||809689008||23633||66.36	39015347	39016447	b28620_04	04||40118527||40120555||Aqcoe4G250200.1.v3.1||-1||CDS||809690097||23739||66.36	40120555	40118527	7.500000e-106	97
1.2135	0.2461	a28620_04	04||39089247||39090617||Aqcoe4G242100.1.v3.1||-1||CDS||809689041||23638||70.83	39090617	39089247	b28620_04	04||39981605||39996910||Aqcoe4G249500.2.v3.1||-1||CDS||809690014||23732||70.83	39996910	39981605	3.200000e-237	147
2.3034	0.5226	a28620_04	04||39201073||39202735||Aqcoe4G242900.1.v3.1||1||CDS||809689131||23649||69.05	39201073	39202735	b28620_04	04||39907038||39908476||Aqcoe4G248500.1.v3.1||-1||CDS||809689822||23715||69.05	39908476	39907038	9.400000e-97	194
9.4636	1.1985	a28620_04	04||39336568||39341283||Aqcoe4G244100.1.v3.1||-1||CDS||809689259||23663||70.25	39341283	39336568	b28620_04	04||39811456||39818141||Aqcoe4G247300.1.v3.1||-1||CDS||809689691||23701||70.25	39818141	39811456	2.300000e-43	233
#3	231.0	a28620_04	b28620_04	r	6  Mean Ks:  16.6032	Mean Kn: 0.5711
#Ks	Kn	a<db_genome_id>_<chr>	chr1||start1||stop1||name1||strand1||type1||db_feature_id1||percent_id1	start1	stop1	b<db_genome_id>_<chr>	chr2||start2||stop2||name2||strand2||type2||db_feature_id2||percent_id2	start2	stop2	eval	block_score	GEVO_link
1.2187	0.4058	a28620_04	04||28220012||28220773||Aqcoe4G192900.1.v3.1||1||CDS||809683941||23042||63.1	28220012	28220773	b28620_04	04||33358414||33360056||Aqcoe4G213900.1.v3.1||-1||CDS||809686154||23297||63.1	33360056	33358414	1.200000e-67	50
1.1071	0.2278	a28620_04	04||28228776||28230804||Aqcoe4G193000.1.v3.1||-1||CDS||809683950||23043||71.47	28230804	28228776	b28620_04	04||33196719||33198493||Aqcoe4G213300.1.v3.1||1||CDS||809686090||23291||71.47	33196719	33198493	4.900000e-128	100
11.7817	0.4145	a28620_04	04||28397004||28400097||Aqcoe4G194500.1.v3.1||-1||CDS||809684074||23059||72.68	28400097	28397004	b28620_04	04||32679758||32681282||Aqcoe4G212000.1.v3.1||1||CDS||809685941||23278||72.68	32679758	32681282	1.000000e-31	128
79.0194	1.1736	a28620_04	04||28935325||28940363||Aqcoe4G196100.1.v3.1||1||CDS||809684233||23077||66.89	28935325	28940363	b28620_04	04||32147436||32150643||Aqcoe4G211000.1.v3.1||1||CDS||809685802||23266||66.89	32147436	32150643	1.300000e-10	134
0.0619	0.0080	a28620_04	04||29196530||29197973||Aqcoe4G196400.1.v3.1||-1||CDS||809684272||23082||98.11	29197973	29196530	b28620_04	04||31976021||31977464||Aqcoe4G210200.1.v3.1||1||CDS||809685647||23251||98.11	31976021	31977464	1.000000e-250	181
6.4304	1.1967	a28620_04	04||29206928||29208741||Aqcoe4G196500.1.v3.1||1||CDS||809684281||23083||94.87	29206928	29208741	b28620_04	04||31919000||31922723||Aqcoe4G209800.1.v3.1||-1||CDS||809685594||23246||94.87	31922723	31919000	4.200000e-169	231
#5	193.0	a28620_04	b28620_04	r	5  Mean Ks:  24.4501	Mean Kn: 0.5697
#Ks	Kn	a<db_genome_id>_<chr>	chr1||start1||stop1||name1||strand1||type1||db_feature_id1||percent_id1	start1	stop1	b<db_genome_id>_<chr>	chr2||start2||stop2||name2||strand2||type2||db_feature_id2||percent_id2	start2	stop2	eval	block_score	GEVO_link
17.7852	1.0452	a28620_04	04||3483093||3485827||Aqcoe4G039600.1.v3.1||1||CDS||809664525||20992||86.57	3483093	3485827	b28620_04	04||5128326||5128541||Aqcoe4G058100.1.v3.1||1||CDS||809666670||21225||86.57	5128326	5128541	2.400000e-58	50
0.4774	0.1168	a28620_04	04||3523709||3528300||Aqcoe4G039900.1.v3.1||1||CDS||809664565||20997||83.19	3523709	3528300	b28620_04	04||5015249||5016607||Aqcoe4G056700.1.v3.1||-1||CDS||809666501||21210||83.19	5016607	5015249	1.000000e-250	97
0.0325	0.0033	a28620_04	04||3546874||3547251||Aqcoe4G040100.1.v3.1||-1||CDS||809664576||20999||99.21	3547251	3546874	b28620_04	04||4845555||4845932||Aqcoe4G055000.1.v3.1||1||CDS||809666269||21189||99.21	4845555	4845932	1.300000e-187	141
103.8651	1.6185	a28620_04	04||3552196||3553999||Aqcoe4G040300.1.v3.1||1||CDS||809664590||21001||100.0	3552196	3553999	b28620_04	04||4835379||4835649||Aqcoe4G054700.1.v3.1||1||CDS||809666225||21184||100.0	4835379	4835649	2.900000e-06	146
0.0902	0.0649	a28620_04	04||3655854||3658574||Aqcoe4G041600.1.v3.1||1||CDS||809664699||21017||95.88	3655854	3658574	b28620_04	04||4780243||4783002||Aqcoe4G054100.1.v3.1||-1||CDS||809666155||21178||95.88	4783002	4780243	1.000000e-250	193
#1	205.0	a28620_04	b28620_05	f	5  Mean Ks:  1.3766	Mean Kn: 0.2150
#Ks	Kn	a<db_genome_id>_<chr>	chr1||start1||stop1||name1||strand1||type1||db_feature_id1||percent_id1	start1	stop1	b<db_genome_id>_<chr>	chr2||start2||stop2||name2||strand2||type2||db_feature_id2||percent_id2	start2	stop2	eval	block_score	GEVO_link
0.2496	0.1823	a28620_04	04||24261357||24263691||Aqcoe4G174900.1.v3.1||-1||CDS||809681212||22745||92.07	24263691	24261357	b28620_05	05||41484306||41490781||Aqcoe5G430500.1.v3.1||-1||CDS||809739916||30918||92.07	41490781	41484306	3.900000e-231	50
6.3299	0.7563	a28620_04	04||24430059||24432541||Aqcoe4G176000.1.v3.1||1||CDS||809681308||22756||95.24	24430059	24432541	b28620_05	05||41508625||41509927||Aqcoe5G430900.1.v3.1||1||CDS||809739939||30922||95.24	41508625	41509927	3.700000e-09	55
0.0553	0.0071	a28620_04	04||24431614||24432050||Aqcoe4G176100.1.v3.1||1||CDS||809681326||22757||93.9	24431614	24432050	b28620_05	05||41510450||41510881||Aqcoe5G431000.1.v3.1||1||CDS||809739945||30923||93.9	41510450	41510881	1.300000e-84	105
0.1619	0.0917	a28620_04	04||24446552||24448020||Aqcoe4G176300.1.v3.1||1||CDS||809681347||22759||98.43	24446552	24448020	b28620_05	05||41512709||41515052||Aqcoe5G431100.1.v3.1||1||CDS||809739951||30924||98.43	41512709	41515052	3.300000e-141	155
0.0864	0.0375	a28620_04	04||24457545||24466994||Aqcoe4G176500.1.v3.1||-1||CDS||809681371||22762||99.48	24466994	24457545	b28620_05	05||41533512||41536380||Aqcoe5G431400.1.v3.1||-1||CDS||809739971||30928||99.48	41536380	41533512	1.000000e-250	205
#1	246.0	a28620_04	b28620_05	r	5  Mean Ks:  11.1188	Mean Kn: 0.3900
#Ks	Kn	a<db_genome_id>_<chr>	chr1||start1||stop1||name1||strand1||type1||db_feature_id1||percent_id1	start1	stop1	b<db_genome_id>_<chr>	chr2||start2||stop2||name2||strand2||type2||db_feature_id2||percent_id2	start2	stop2	eval	block_score	GEVO_link
0.8191	0.1105	a28620_04	04||39298542||39299976||Aqcoe4G243700.1.v3.1||1||CDS||809689220||23658||76.47	39298542	39299976	b28620_05	05||7891530||7893932||Aqcoe5G141100.1.v3.1||1||CDS||809715671||26626||76.47	7891530	7893932	4.700000e-156	50
0.4405	0.2013	a28620_04	04||39336114||39336435||Aqcoe4G244000.1.v3.1||-1||CDS||809689248||23662||98.86	39336435	39336114	b28620_05	05||7865315||7865632||Aqcoe5G140500.1.v3.1||1||CDS||809715635||26619||98.86	7865315	7865632	2.600000e-77	100
0.0346	0.0109	a28620_04	04||39336568||39341283||Aqcoe4G244100.1.v3.1||-1||CDS||809689259||23663||98.93	39341283	39336568	b28620_05	05||7860460||7865182||Aqcoe5G140400.1.v3.1||1||CDS||809715630||26618||98.93	7860460	7865182	1.000000e-250	150
54.1303	1.5420	a28620_04	04||39343553||39344203||Aqcoe4G244200.1.v3.1||-1||CDS||809689270||23664||98.33	39344203	39343553	b28620_05	05||7857380||7857696||Aqcoe5G140300.1.v3.1||1||CDS||809715624||26617||98.33	7857380	7857696	1.100000e-46	196
0.1693	0.0851	a28620_04	04||39344430||39347088||Aqcoe4G244300.1.v3.1||-1||CDS||809689283||23665||98.5	39347088	39344430	b28620_05	05||7855151||7856816||Aqcoe5G140100.1.v3.1||1||CDS||809715610||26615||98.5	7855151	7856816	4.500000e-144	246
#2	203.0	a28620_04	b28620_05	r	5  Mean Ks:  29.9349	Mean Kn: 0.4626
#Ks	Kn	a<db_genome_id>_<chr>	chr1||start1||stop1||name1||strand1||type1||db_feature_id1||percent_id1	start1	stop1	b<db_genome_id>_<chr>	chr2||start2||stop2||name2||strand2||type2||db_feature_id2||percent_id2	start2	stop2	eval	block_score	GEVO_link
0.0751	0.0405	a28620_04	04||45145898||45149315||Aqcoe4G305400.1.v3.1||1||CDS||809698720||24473||99.46	45145898	45149315	b28620_05	05||38357485||38360905||Aqcoe5G386700.1.v3.1||-1||CDS||809735965||30285||99.46	38360905	38357485	1.000000e-250	50
0.0090	0.0045	a28620_04	04||45155710||45159063||Aqcoe4G305500.1.v3.1||-1||CDS||809698729||24474||99.42	45159063	45155710	b28620_05	05||38348365||38350590||Aqcoe5G386600.1.v3.1||1||CDS||809735961||30284||99.42	38348365	38350590	1.000000e-250	100
0.1673	0.0238	a28620_04	04||45167132||45167406||Aqcoe4G305800.1.v3.1||-1||CDS||809698757||24477||99.4	45167406	45167132	b28620_05	05||38318872||38319213||Aqcoe5G386000.2.v3.1||1||CDS||809735908||30273||99.4	38318872	38319213	3.800000e-80	147
73.5740	1.1601	a28620_04	04||45171261||45173697||Aqcoe4G305900.1.v3.1||-1||CDS||809698767||24478||97.62	45173697	45171261	b28620_05	05||38316059||38316968||Aqcoe5G385900.1.v3.1||1||CDS||809735898||30271||97.62	38316059	38316968	4.200000e-10	156
75.8493	1.0841	a28620_04	04||45283778||45287095||Aqcoe4G307100.1.v3.1||-1||CDS||809698890||24495||81.61	45287095	45283778	b28620_05	05||38092235||38096479||Aqcoe5G384400.1.v3.1||-1||CDS||809735792||30252||81.61	38096479	38092235	1.800000e-188	203
#1	199.0	a28620_04	b28620_06	r	5  Mean Ks:  17.1545	Mean Kn: 0.5968
#Ks	Kn	a<db_genome_id>_<chr>	chr1||start1||stop1||name1||strand1||type1||db_feature_id1||percent_id1	start1	stop1	b<db_genome_id>_<chr>	chr2||start2||stop2||name2||strand2||type2||db_feature_id2||percent_id2	start2	stop2	eval	block_score	GEVO_link
78.7563	2.2691	a28620_04	04||6300853||6301086||Aqcoe4G068500.1.v3.1||1||CDS||809667756||21358||86.27	6300853	6301086	b28620_06	06||12076496||12076765||Aqcoe6G187800.1.v3.1||1||CDS||809758990||34455||86.27	12076496	12076765	3.300000e-05	4
0.0418	0.0131	a28620_04	04||6336362||6346100||Aqcoe4G068700.1.v3.1||1||CDS||809667774||21360||97.62	6336362	6346100	b28620_06	06||12063069||12071692||Aqcoe6G187700.1.v3.1||-1||CDS||809758983||34452||97.62	12071692	12063069	1.000000e-250	54
0.2166	0.0936	a28620_04	04||6348252||6351487||Aqcoe4G068900.1.v3.1||1||CDS||809667798||21363||97.56	6348252	6351487	b28620_06	06||12060139||12060854||Aqcoe6G187600.1.v3.1||-1||CDS||809758980||34451||97.56	12060854	12060139	2.700000e-46	99
0.0029	0.0058	a28620_04	04||6352296||6358294||Aqcoe4G069000.1.v3.1||-1||CDS||809667807||21367||99.57	6358294	6352296	b28620_06	06||12053358||12059353||Aqcoe6G187500.1.v3.1||1||CDS||809758963||34443||99.57	12053358	12059353	1.000000e-250	149
6.7548	0.6025	a28620_04	04||6380025||6382195||Aqcoe4G069200.1.v3.1||-1||CDS||809667854||21371||99.54	6382195	6380025	b28620_06	06||12050088||12051706||Aqcoe6G187400.1.v3.1||-1||CDS||809758960||34442||99.54	12051706	12050088	1.000000e-250	199
#1	325.0	a28620_04	b28620_scaffold_16	r	7  Mean Ks:  11.8748	Mean Kn: 0.4375
#Ks	Kn	a<db_genome_id>_<chr>	chr1||start1||stop1||name1||strand1||type1||db_feature_id1||percent_id1	start1	stop1	b<db_genome_id>_<chr>	chr2||start2||stop2||name2||strand2||type2||db_feature_id2||percent_id2	start2	stop2	eval	block_score	GEVO_link
3.1336	1.3810	a28620_04	04||45127346||45132948||Aqcoe4G305100.1.v3.1||-1||CDS||809698674||24467||98.95	45132948	45127346	b28620_scaffold_16	scaffold_16||81740||85243||Aqcoe0016s0013.1.v3.1||1||CDS||809805368||43117||98.95	81740	85243	1.000000e-250	50
0.0037	0.0040	a28620_04	04||45134783||45139590||Aqcoe4G305200.1.v3.1||-1||CDS||809698681||24468||99.62	45139590	45134783	b28620_scaffold_16	scaffold_16||73248||77905||Aqcoe0016s0011.1.v3.1||1||CDS||809805354||43115||99.62	73248	77905	1.000000e-250	100
0.0228	0.0091	a28620_04	04||45140824||45144369||Aqcoe4G305300.1.v3.1||1||CDS||809698705||24471||99.74	45140824	45144369	b28620_scaffold_16	scaffold_16||70467||72962||Aqcoe0016s0010.1.v3.1||-1||CDS||809805344||43114||99.74	72962	70467	1.000000e-250	150
0.0483	0.0062	a28620_04	04||45145898||45149315||Aqcoe4G305400.1.v3.1||1||CDS||809698720||24473||99.93	45145898	45149315	b28620_scaffold_16	scaffold_16||65066||68502||Aqcoe0016s0009.1.v3.1||-1||CDS||809805338||43113||99.93	68502	65066	1.000000e-250	200
0.0140	0.0076	a28620_04	04||45155710||45159063||Aqcoe4G305500.1.v3.1||-1||CDS||809698729||24474||99.16	45159063	45155710	b28620_scaffold_16	scaffold_16||55819||58335||Aqcoe0016s0008.1.v3.1||1||CDS||809805333||43112||99.16	55819	58335	1.000000e-250	250
1.6398	0.3581	a28620_04	04||45161457||45161874||Aqcoe4G305600.1.v3.1||-1||CDS||809698738||24475||98.65	45161874	45161457	b28620_scaffold_16	scaffold_16||53278||53974||Aqcoe0016s0007.1.v3.1||1||CDS||809805330||43111||98.65	53278	53974	6.200000e-26	275
78.2615	1.2966	a28620_04	04||45189178||45192953||Aqcoe4G306100.1.v3.1||-1||CDS||809698801||24483||98.58	45192953	45189178	b28620_scaffold_16	scaffold_16||24526||25340||Aqcoe0016s0004.1.v3.1||1||CDS||809805315||43106||98.58	24526	25340	1.400000e-87	325
#1	294.0	a28620_04	b28620_scaffold_9	f	6  Mean Ks:  2.1319	Mean Kn: 0.3279
#Ks	Kn	a<db_genome_id>_<chr>	chr1||start1||stop1||name1||strand1||type1||db_feature_id1||percent_id1	start1	stop1	b<db_genome_id>_<chr>	chr2||start2||stop2||name2||strand2||type2||db_feature_id2||percent_id2	start2	stop2	eval	block_score	GEVO_link
0.0032	0.0027	a28620_04	04||45189178||45192953||Aqcoe4G306100.1.v3.1||-1||CDS||809698801||24483||99.51	45192953	45189178	b28620_scaffold_9	scaffold_9||73||2137||Aqcoe0009s0001.1.v3.1||1||CDS||809807481||43493||99.51	73	2137	1.000000e-250	50
0.0646	0.0197	a28620_04	04||45216273||45217489||Aqcoe4G306400.1.v3.1||-1||CDS||809698820||24486||95.63	45217489	45216273	b28620_scaffold_9	scaffold_9||17215||18036||Aqcoe0009s0004.1.v3.1||1||CDS||809807514||43499||95.63	17215	18036	1.000000e-250	100
0.0677	0.0682	a28620_04	04||45249134||45252371||Aqcoe4G306700.1.v3.1||-1||CDS||809698850||24490||93.46	45252371	45249134	b28620_scaffold_9	scaffold_9||26178||37240||Aqcoe0009s0007.1.v3.1||1||CDS||809807534||43502||93.46	26178	37240	1.000000e-250	150
6.1379	1.4928	a28620_04	04||45279288||45282597||Aqcoe4G307000.1.v3.1||-1||CDS||809698879||24494||99.25	45282597	45279288	b28620_scaffold_9	scaffold_9||98704||103803||Aqcoe0009s0012.1.v3.1||1||CDS||809807566||43508||99.25	98704	103803	1.000000e-250	200
0.0461	0.0542	a28620_04	04||45372277||45377457||Aqcoe4G308200.1.v3.1||-1||CDS||809698983||24506||94.36	45377457	45372277	b28620_scaffold_9	scaffold_9||131170||136085||Aqcoe0009s0019.1.v3.1||1||CDS||809807631||43518||94.36	131170	136085	1.000000e-250	247
6.4718	0.3300	a28620_04	04||45502668||45517063||Aqcoe4G309400.1.v3.1||-1||CDS||809699124||24523||63.25	45517063	45502668	b28620_scaffold_9	scaffold_9||183759||187376||Aqcoe0009s0025.1.v3.1||1||CDS||809807672||43525||63.25	183759	187376	5.700000e-75	294
#1	394.0	a28620_04	b28620_scaffold_9	r	8  Mean Ks:  0.8398	Mean Kn: 0.2324
#Ks	Kn	a<db_genome_id>_<chr>	chr1||start1||stop1||name1||strand1||type1||db_feature_id1||percent_id1	start1	stop1	b<db_genome_id>_<chr>	chr2||start2||stop2||name2||strand2||type2||db_feature_id2||percent_id2	start2	stop2	eval	block_score	GEVO_link
0.0320	0.0373	a28620_04	04||45127346||45132948||Aqcoe4G305100.1.v3.1||-1||CDS||809698674||24467||98.68	45132948	45127346	b28620_scaffold_9	scaffold_9||183759||187376||Aqcoe0009s0025.1.v3.1||1||CDS||809807672||43525||98.68	183759	187376	1.000000e-250	50
0.0148	0.0013	a28620_04	04||45134783||45139590||Aqcoe4G305200.1.v3.1||-1||CDS||809698681||24468||99.52	45139590	45134783	b28620_scaffold_9	scaffold_9||176249||181058||Aqcoe0009s0024.1.v3.1||1||CDS||809807667||43524||99.52	176249	181058	1.000000e-250	100
0.0490	0.0475	a28620_04	04||45140824||45144369||Aqcoe4G305300.1.v3.1||1||CDS||809698705||24471||99.73	45140824	45144369	b28620_scaffold_9	scaffold_9||171845||175207||Aqcoe0009s0023.1.v3.1||-1||CDS||809807660||43523||99.73	175207	171845	1.000000e-250	150
0.0222	0.0040	a28620_04	04||45145898||45149315||Aqcoe4G305400.1.v3.1||1||CDS||809698720||24473||99.47	45145898	45149315	b28620_scaffold_9	scaffold_9||168240||170106||Aqcoe0009s0021.1.v3.1||-1||CDS||809807644||43520||99.47	170106	168240	1.000000e-250	200
0.0561	0.0671	a28620_04	04||45249134||45252371||Aqcoe4G306700.1.v3.1||-1||CDS||809698850||24490||93.3	45252371	45249134	b28620_scaffold_9	scaffold_9||131170||136085||Aqcoe0009s0019.1.v3.1||1||CDS||809807631||43518||93.3	131170	136085	1.000000e-250	247
0.3068	0.1381	a28620_04	04||45274813||45278529||Aqcoe4G306800.1.v3.1||-1||CDS||809698859||24491||98.8	45278529	45274813	b28620_scaffold_9	scaffold_9||107629||110553||Aqcoe0009s0014.1.v3.1||1||CDS||809807584||43510||98.8	107629	110553	1.000000e-250	297
6.1379	1.4928	a28620_04	04||45279288||45282597||Aqcoe4G307000.1.v3.1||-1||CDS||809698879||24494||99.25	45282597	45279288	b28620_scaffold_9	scaffold_9||98704||103803||Aqcoe0009s0012.1.v3.1||1||CDS||809807566||43508||99.25	98704	103803	1.000000e-250	347
0.0997	0.0708	a28620_04	04||45372277||45377457||Aqcoe4G308200.1.v3.1||-1||CDS||809698983||24506||96.15	45377457	45372277	b28620_scaffold_9	scaffold_9||26178||37240||Aqcoe0009s0007.1.v3.1||1||CDS||809807534||43502||96.15	26178	37240	1.000000e-250	394
#2	350.0	a28620_04	b28620_scaffold_9	r	7  Mean Ks:  3.5920	Mean Kn: 0.3695
#Ks	Kn	a<db_genome_id>_<chr>	chr1||start1||stop1||name1||strand1||type1||db_feature_id1||percent_id1	start1	stop1	b<db_genome_id>_<chr>	chr2||start2||stop2||name2||strand2||type2||db_feature_id2||percent_id2	start2	stop2	eval	block_score	GEVO_link
0.3986	0.1152	a28620_04	04||45274813||45278529||Aqcoe4G306800.1.v3.1||-1||CDS||809698859||24491||99.13	45278529	45274813	b28620_scaffold_9	scaffold_9||183759||187376||Aqcoe0009s0025.1.v3.1||1||CDS||809807672||43525||99.13	183759	187376	1.000000e-250	50
6.1462	1.4926	a28620_04	04||45279288||45282597||Aqcoe4G307000.1.v3.1||-1||CDS||809698879||24494||98.8	45282597	45279288	b28620_scaffold_9	scaffold_9||176249||181058||Aqcoe0009s0024.1.v3.1||1||CDS||809807667||43524||98.8	176249	181058	1.000000e-250	100
0.0033	0.0016	a28620_04	04||45290190||45291412||Aqcoe4G307300.1.v3.1||-1||CDS||809698909||24497||99.79	45291412	45290190	b28620_scaffold_9	scaffold_9||156293||162738||Aqcoe0009s0020.1.v3.1||1||CDS||809807638||43519||99.79	156293	162738	1.000000e-250	150
0.0461	0.0542	a28620_04	04||45372277||45377457||Aqcoe4G308200.1.v3.1||-1||CDS||809698983||24506||94.36	45377457	45372277	b28620_scaffold_9	scaffold_9||131170||136085||Aqcoe0009s0019.1.v3.1||1||CDS||809807631||43518||94.36	131170	136085	1.000000e-250	200
0.1014	0.0382	a28620_04	04||45472588||45472849||Aqcoe4G309000.1.v3.1||-1||CDS||809699051||24516||99.44	45472849	45472588	b28620_scaffold_9	scaffold_9||128557||129015||Aqcoe0009s0018.1.v3.1||1||CDS||809807612||43514||99.44	128557	129015	1.400000e-80	250
0.0000	0.0000	a28620_04	04||45473729||45475938||Aqcoe4G309100.1.v3.1||-1||CDS||809699072||24518||100.0	45475938	45473729	b28620_scaffold_9	scaffold_9||125569||127767||Aqcoe0009s0017.1.v3.1||1||CDS||809807603||43513||100.0	125569	127767	1.100000e-168	300
18.4481	0.8845	a28620_04	04||45502668||45517063||Aqcoe4G309400.1.v3.1||-1||CDS||809699124||24523||63.67	45517063	45502668	b28620_scaffold_9	scaffold_9||107629||110553||Aqcoe0009s0014.1.v3.1||1||CDS||809807584||43510||63.67	107629	110553	1.000000e-59	350
#3	350.0	a28620_04	b28620_scaffold_9	r	7  Mean Ks:  0.0473	Mean Kn: 0.0155
#Ks	Kn	a<db_genome_id>_<chr>	chr1||start1||stop1||name1||strand1||type1||db_feature_id1||percent_id1	start1	stop1	b<db_genome_id>_<chr>	chr2||start2||stop2||name2||strand2||type2||db_feature_id2||percent_id2	start2	stop2	eval	block_score	GEVO_link
0.1471	0.0504	a28620_04	04||45127346||45132948||Aqcoe4G305100.1.v3.1||-1||CDS||809698674||24467||98.64	45132948	45127346	b28620_scaffold_9	scaffold_9||107629||110553||Aqcoe0009s0014.1.v3.1||1||CDS||809807584||43510||98.64	107629	110553	1.000000e-250	50
0.0080	0.0014	a28620_04	04||45134783||45139590||Aqcoe4G305200.1.v3.1||-1||CDS||809698681||24468||99.7	45139590	45134783	b28620_scaffold_9	scaffold_9||98704||103803||Aqcoe0009s0012.1.v3.1||1||CDS||809807566||43508||99.7	98704	103803	1.000000e-250	100
0.0138	0.0096	a28620_04	04||45140824||45144369||Aqcoe4G305300.1.v3.1||1||CDS||809698705||24471||99.87	45140824	45144369	b28620_scaffold_9	scaffold_9||95899||98375||Aqcoe0009s0011.1.v3.1||-1||CDS||809807562||43507||99.87	98375	95899	1.000000e-250	150
0.0081	0.0022	a28620_04	04||45145898||45149315||Aqcoe4G305400.1.v3.1||1||CDS||809698720||24473||99.59	45145898	45149315	b28620_scaffold_9	scaffold_9||89434||94424||Aqcoe0009s0010.2.v3.1||-1||CDS||809807553||43505||99.59	94424	89434	1.000000e-250	200
0.1250	0.0238	a28620_04	04||45167132||45167406||Aqcoe4G305800.1.v3.1||-1||CDS||809698757||24477||100.0	45167406	45167132	b28620_scaffold_9	scaffold_9||14388||14729||Aqcoe0009s0003.2.v3.1||1||CDS||809807507||43498||100.0	14388	14729	2.100000e-81	250
0.0262	0.0187	a28620_04	04||45171261||45173697||Aqcoe4G305900.1.v3.1||-1||CDS||809698767||24478||99.01	45173697	45171261	b28620_scaffold_9	scaffold_9||9194||12336||Aqcoe0009s0002.2.v3.1||1||CDS||809807492||43496||99.01	9194	12336	2.700000e-96	300
0.0032	0.0027	a28620_04	04||45189178||45192953||Aqcoe4G306100.1.v3.1||-1||CDS||809698801||24483||99.51	45192953	45189178	b28620_scaffold_9	scaffold_9||73||2137||Aqcoe0009s0001.1.v3.1||1||CDS||809807481||43493||99.51	73	2137	1.000000e-250	350
#1	397.0	a28620_05	b28620_05	f	8  Mean Ks:  2.7506	Mean Kn: 0.1845
#Ks	Kn	a<db_genome_id>_<chr>	chr1||start1||stop1||name1||strand1||type1||db_feature_id1||percent_id1	start1	stop1	b<db_genome_id>_<chr>	chr2||start2||stop2||name2||strand2||type2||db_feature_id2||percent_id2	start2	stop2	eval	block_score	GEVO_link
0.0035	0.0015	a28620_05	05||5987669||5991817||Aqcoe5G109700.1.v3.1||-1||CDS||809714123||26190||98.89	5991817	5987669	b28620_05	05||41017550||41021722||Aqcoe5G425300.1.v3.1||-1||CDS||809739515||30845||98.89	41021722	41017550	1.000000e-250	50
0.0045	0.0036	a28620_05	05||6007358||6008299||Aqcoe5G109800.1.v3.1||-1||CDS||809714129||26191||99.01	6008299	6007358	b28620_05	05||41029925||41030858||Aqcoe5G425400.1.v3.1||-1||CDS||809739522||30846||99.01	41030858	41029925	1.000000e-250	100
0.0542	0.0308	a28620_05	05||6012493||6015638||Aqcoe5G110000.1.v3.1||1||CDS||809714140||26193||99.89	6012493	6015638	b28620_05	05||41035739||41038622||Aqcoe5G425600.1.v3.1||1||CDS||809739534||30848||99.89	41035739	41038622	1.000000e-250	150
0.0157	0.0035	a28620_05	05||6015776||6017935||Aqcoe5G110100.1.v3.1||1||CDS||809714149||26194||99.04	6015776	6017935	b28620_05	05||41038822||41040180||Aqcoe5G425700.1.v3.1||1||CDS||809739540||30849||99.04	41038822	41040180	1.000000e-250	200
21.8232	1.3996	a28620_05	05||6018962||6023788||Aqcoe5G110200.1.v3.1||-1||CDS||809714156||26195||100.0	6023788	6018962	b28620_05	05||41044029||41045082||Aqcoe5G425800.1.v3.1||-1||CDS||809739546||30850||100.0	41045082	41044029	2.200000e-188	250
0.0002	0.0151	a28620_05	05||6038057||6039120||Aqcoe5G110700.1.v3.1||-1||CDS||809714184||26200||99.62	6039120	6038057	b28620_05	05||41057585||41061811||Aqcoe5G425900.1.v3.1||-1||CDS||809739554||30851||99.62	41061811	41057585	1.400000e-128	300
0.0106	0.0026	a28620_05	05||6047631||6050520||Aqcoe5G110800.1.v3.1||-1||CDS||809714188||26201||99.53	6050520	6047631	b28620_05	05||41091197||41094081||Aqcoe5G426900.1.v3.1||-1||CDS||809739615||30863||99.53	41094081	41091197	1.000000e-250	347
0.0931	0.0193	a28620_05	05||6061333||6063927||Aqcoe5G110900.1.v3.1||-1||CDS||809714194||26202||97.26	6063927	6061333	b28620_05	05||41099131||41103877||Aqcoe5G427100.1.v3.1||1||CDS||809739626||30865||97.26	41099131	41103877	1.000000e-250	397
#2	319.0	a28620_05	b28620_05	f	7  Mean Ks:  2.3113	Mean Kn: 0.2064
#Ks	Kn	a<db_genome_id>_<chr>	chr1||start1||stop1||name1||strand1||type1||db_feature_id1||percent_id1	start1	stop1	b<db_genome_id>_<chr>	chr2||start2||stop2||name2||strand2||type2||db_feature_id2||percent_id2	start2	stop2	eval	block_score	GEVO_link
0.0833	0.0150	a28620_05	05||41190355||41195655||Aqcoe5G428300.1.v3.1||1||CDS||809739746||30888||97.24	41190355	41195655	b28620_05	05||41297299||41299612||Aqcoe5G429300.1.v3.1||-1||CDS||809739846||30906||97.24	41299612	41297299	1.000000e-250	50
15.5673	1.0968	a28620_05	05||41248018||41252020||Aqcoe5G428800.1.v3.1||-1||CDS||809739800||30898||96.63	41252020	41248018	b28620_05	05||41406086||41406617||Aqcoe5G429900.1.v3.1||-1||CDS||809739882||30912||96.63	41406617	41406086	3.300000e-26	75
0.2157	0.2022	a28620_05	05||41368457||41373860||Aqcoe5G429800.1.v3.1||-1||CDS||809739876||30911||99.24	41373860	41368457	b28620_05	05||41583672||41586135||Aqcoe5G431600.1.v3.1||-1||CDS||809739984||30930||99.24	41586135	41583672	1.000000e-174	122
0.1233	0.0127	a28620_05	05||41412526||41413323||Aqcoe5G430100.1.v3.1||1||CDS||809739895||30914||98.88	41412526	41413323	b28620_05	05||41595991||41597265||Aqcoe5G431900.1.v3.1||1||CDS||809740003||30934||98.88	41595991	41597265	1.000000e-250	172
0.0047	0.0024	a28620_05	05||41414277||41416006||Aqcoe5G430200.1.v3.1||-1||CDS||809739902||30915||99.69	41416006	41414277	b28620_05	05||41597744||41599364||Aqcoe5G432000.1.v3.1||-1||CDS||809740005||30935||99.69	41599364	41597744	1.000000e-250	222
0.1022	0.0241	a28620_05	05||41583672||41586135||Aqcoe5G431600.1.v3.1||-1||CDS||809739984||30930||96.03	41586135	41583672	b28620_05	05||41696234||41699843||Aqcoe5G432900.1.v3.1||1||CDS||809740049||30951||96.03	41696234	41699843	1.000000e-250	269
0.0827	0.0914	a28620_05	05||41595991||41597265||Aqcoe5G431900.1.v3.1||1||CDS||809740003||30934||92.2	41595991	41597265	b28620_05	05||41709465||41710582||Aqcoe5G433000.1.v3.1||-1||CDS||809740053||30952||92.2	41710582	41709465	1.000000e-250	319
#1	631.0	a28620_05	b28620_06	f	14  Mean Ks:  1.9037	Mean Kn: 0.2741
#Ks	Kn	a<db_genome_id>_<chr>	chr1||start1||stop1||name1||strand1||type1||db_feature_id1||percent_id1	start1	stop1	b<db_genome_id>_<chr>	chr2||start2||stop2||name2||strand2||type2||db_feature_id2||percent_id2	start2	stop2	eval	block_score	GEVO_link
1.7436	0.1923	a28620_05	05||9102770||9108802||Aqcoe5G159900.1.v3.1||-1||CDS||809717192||26902||79.94	9108802	9102770	b28620_06	06||8752762||8757404||Aqcoe6G152900.2.v3.1||-1||CDS||809755994||33947||79.94	8757404	8752762	1.000000e-250	50
0.9921	0.1399	a28620_05	05||9115026||9125186||Aqcoe5G160100.1.v3.1||-1||CDS||809717223||26908||78.73	9125186	9115026	b28620_06	06||8772718||8777679||Aqcoe6G153100.1.v3.1||-1||CDS||809756007||33950||78.73	8777679	8772718	1.600000e-171	100
3.1073	0.4637	a28620_05	05||9199844||9200944||Aqcoe5G161100.1.v3.1||-1||CDS||809717316||26925||76.23	9200944	9199844	b28620_06	06||8879268||8880329||Aqcoe6G154500.1.v3.1||-1||CDS||809756113||33970||76.23	8880329	8879268	1.300000e-42	138
1.8952	0.4436	a28620_05	05||9202780||9212224||Aqcoe5G161200.1.v3.1||-1||CDS||809717323||26926||72.32	9212224	9202780	b28620_06	06||8884614||8893039||Aqcoe6G154600.1.v3.1||-1||CDS||809756120||33971||72.32	8893039	8884614	1.000000e-250	188
1.5141	0.2562	a28620_05	05||9268937||9272449||Aqcoe5G162100.1.v3.1||1||CDS||809717377||26936||75.94	9268937	9272449	b28620_06	06||8917120||8923014||Aqcoe6G155100.1.v3.1||1||CDS||809756151||33976||75.94	8917120	8923014	2.800000e-122	238
1.3123	0.1704	a28620_05	05||9273715||9284994||Aqcoe5G162200.1.v3.1||-1||CDS||809717388||26938||77.07	9284994	9273715	b28620_06	06||8933273||8946705||Aqcoe6G155400.1.v3.1||-1||CDS||809756166||33979||77.07	8946705	8933273	1.000000e-250	288
1.3421	0.0508	a28620_05	05||9300380||9303484||Aqcoe5G162500.1.v3.1||1||CDS||809717406||26941||84.9	9300380	9303484	b28620_06	06||8980410||8984489||Aqcoe6G156100.1.v3.1||1||CDS||809756600||33988||84.9	8980410	8984489	4.100000e-241	338
1.3573	0.2553	a28620_05	05||9316839||9318897||Aqcoe5G162800.1.v3.1||1||CDS||809717441||26946||72.51	9316839	9318897	b28620_06	06||8986048||8987883||Aqcoe6G156200.1.v3.1||1||CDS||809756606||33989||72.51	8986048	8987883	2.000000e-185	388
0.9113	0.0519	a28620_05	05||9344446||9344791||Aqcoe5G163000.1.v3.1||1||CDS||809717457||26948||83.85	9344446	9344791	b28620_06	06||9004947||9005289||Aqcoe6G156300.1.v3.1||1||CDS||809756613||33990||83.85	9004947	9005289	2.500000e-46	433
2.4163	0.5806	a28620_05	05||9345005||9346168||Aqcoe5G163100.1.v3.1||1||CDS||809717461||26949||62.83	9345005	9346168	b28620_06	06||9005525||9006630||Aqcoe6G156400.1.v3.1||1||CDS||809756617||33991||62.83	9005525	9006630	1.400000e-31	463
1.4206	0.4815	a28620_05	05||9361542||9362144||Aqcoe5G163300.1.v3.1||1||CDS||809717483||26953||80.26	9361542	9362144	b28620_06	06||9047560||9048307||Aqcoe6G156800.1.v3.1||1||CDS||809756647||33996||80.26	9047560	9048307	2.000000e-34	496
5.5018	0.2908	a28620_05	05||9372346||9372888||Aqcoe5G163600.1.v3.1||-1||CDS||809717508||26956||75.81	9372888	9372346	b28620_06	06||9077392||9078123||Aqcoe6G157000.1.v3.1||-1||CDS||809756660||33998||75.81	9078123	9077392	2.600000e-36	531
1.9245	0.2214	a28620_05	05||9393805||9402676||Aqcoe5G163800.1.v3.1||-1||CDS||809717517||26958||77.29	9402676	9393805	b28620_06	06||9083916||9088786||Aqcoe6G157100.1.v3.1||-1||CDS||809756664||33999||77.29	9088786	9083916	1.600000e-138	581
1.2132	0.2388	a28620_05	05||9406157||9408745||Aqcoe5G163900.2.v3.1||1||CDS||809717533||26960||73.09	9406157	9408745	b28620_06	06||9098288||9100427||Aqcoe6G157200.1.v3.1||1||CDS||809756671||34000||73.09	9098288	9100427	1.000000e-250	631
#2	452.0	a28620_05	b28620_06	f	11  Mean Ks:  4.7646	Mean Kn: 0.2259
#Ks	Kn	a<db_genome_id>_<chr>	chr1||start1||stop1||name1||strand1||type1||db_feature_id1||percent_id1	start1	stop1	b<db_genome_id>_<chr>	chr2||start2||stop2||name2||strand2||type2||db_feature_id2||percent_id2	start2	stop2	eval	block_score	GEVO_link
1.0393	0.0894	a28620_05	05||5561657||5566630||Aqcoe5G103600.1.v3.1||1||CDS||809713716||26094||80.51	5561657	5566630	b28620_06	06||26652496||26657641||Aqcoe6G285400.1.v3.1||1||CDS||809766160||35803||80.51	26652496	26657641	1.000000e-250	50
5.0506	0.2541	a28620_05	05||5575987||5576877||Aqcoe5G103800.1.v3.1||-1||CDS||809713739||26099||83.33	5576877	5575987	b28620_06	06||26758520||26759257||Aqcoe6G286600.1.v3.1||1||CDS||809766201||35818||83.33	26758520	26759257	1.200000e-22	68
1.9322	0.1528	a28620_05	05||5583723||5585545||Aqcoe5G104000.1.v3.1||-1||CDS||809713749||26101||73.05	5585545	5583723	b28620_06	06||26805201||26806616||Aqcoe6G286900.1.v3.1||-1||CDS||809766218||35825||73.05	26806616	26805201	5.100000e-190	118
2.7293	0.2709	a28620_05	05||5593724||5594453||Aqcoe5G104200.1.v3.1||1||CDS||809713759||26103||74.76	5593724	5594453	b28620_06	06||26840047||26840833||Aqcoe6G287400.1.v3.1||1||CDS||809766236||35832||74.76	26840047	26840833	1.300000e-64	168
1.3948	0.2837	a28620_05	05||5595284||5600391||Aqcoe5G104300.1.v3.1||-1||CDS||809713762||26104||72.13	5600391	5595284	b28620_06	06||26866151||26875171||Aqcoe6G287600.1.v3.1||-1||CDS||809766241||35834||72.13	26875171	26866151	1.300000e-157	218
1.4053	0.4038	a28620_05	05||5603288||5603990||Aqcoe5G104500.1.v3.1||-1||CDS||809713770||26107||75.84	5603990	5603288	b28620_06	06||26883899||26885746||Aqcoe6G287800.1.v3.1||-1||CDS||809766246||35836||75.84	26885746	26883899	1.700000e-27	244
1.3710	0.0014	a28620_05	05||5605220||5606930||Aqcoe5G104600.2.v3.1||-1||CDS||809713777||26109||87.13	5606930	5605220	b28620_06	06||26970478||26971907||Aqcoe6G288200.1.v3.1||-1||CDS||809766256||35840||87.13	26971907	26970478	3.300000e-56	294
1.2660	0.2581	a28620_05	05||5610839||5611924||Aqcoe5G104700.1.v3.1||1||CDS||809713780||26111||69.21	5610839	5611924	b28620_06	06||27012953||27014017||Aqcoe6G288700.1.v3.1||1||CDS||809766271||35845||69.21	27012953	27014017	1.500000e-138	344
33.1364	0.4321	a28620_05	05||5615966||5616416||Aqcoe5G104800.1.v3.1||-1||CDS||809713787||26114||65.6	5616416	5615966	b28620_06	06||27015703||27017446||Aqcoe6G288900.1.v3.1||-1||CDS||809766276||35847||65.6	27017446	27015703	1.700000e-09	352
1.2835	0.2958	a28620_05	05||5621983||5625670||Aqcoe5G105000.1.v3.1||-1||CDS||809713793||26116||71.33	5625670	5621983	b28620_06	06||27039465||27044496||Aqcoe6G289300.1.v3.1||-1||CDS||809766296||35855||71.33	27044496	27039465	1.600000e-134	402
1.8021	0.0426	a28620_05	05||5635835||5637393||Aqcoe5G105300.1.v3.1||-1||CDS||809713806||26121||83.12	5637393	5635835	b28620_06	06||27097506||27099726||Aqcoe6G289900.1.v3.1||-1||CDS||809766317||35863||83.12	27099726	27097506	1.200000e-69	452
#3	422.0	a28620_05	b28620_06	f	9  Mean Ks:  10.5673	Mean Kn: 0.3544
#Ks	Kn	a<db_genome_id>_<chr>	chr1||start1||stop1||name1||strand1||type1||db_feature_id1||percent_id1	start1	stop1	b<db_genome_id>_<chr>	chr2||start2||stop2||name2||strand2||type2||db_feature_id2||percent_id2	start2	stop2	eval	block_score	GEVO_link
1.4550	0.1664	a28620_05	05||6487864||6489150||Aqcoe5G118300.1.v3.1||-1||CDS||809714786||26309||76.62	6489150	6487864	b28620_06	06||10511213||10512501||Aqcoe6G172000.1.v3.1||1||CDS||809757710||34223||76.62	10511213	10512501	9.800000e-163	50
1.4906	0.3274	a28620_05	05||6565170||6567731||Aqcoe5G119500.1.v3.1||-1||CDS||809714841||26329||72.25	6567731	6565170	b28620_06	06||10617359||10626662||Aqcoe6G173100.1.v3.1||-1||CDS||809757748||34238||72.25	10626662	10617359	5.900000e-101	97
3.6383	0.2241	a28620_05	05||6587928||6588993||Aqcoe5G119900.1.v3.1||-1||CDS||809714859||26336||74.71	6588993	6587928	b28620_06	06||10761173||10762200||Aqcoe6G174500.1.v3.1||-1||CDS||809758327||34259||74.71	10762200	10761173	2.900000e-66	141
1.2420	0.2115	a28620_05	05||6610348||6611748||Aqcoe5G120600.1.v3.1||-1||CDS||809714880||26344||73.68	6611748	6610348	b28620_06	06||10768209||10770308||Aqcoe6G174800.1.v3.1||-1||CDS||809758342||34262||73.68	10770308	10768209	1.700000e-164	191
1.7631	0.4422	a28620_05	05||6614159||6618960||Aqcoe5G120700.1.v3.1||1||CDS||809714889||26348||70.52	6614159	6618960	b28620_06	06||10788439||10793881||Aqcoe6G175000.1.v3.1||1||CDS||809758355||34264||70.52	10788439	10793881	7.100000e-90	241
3.1279	0.7998	a28620_05	05||6620990||6622966||Aqcoe5G120800.1.v3.1||1||CDS||809714892||26349||63.66	6620990	6622966	b28620_06	06||10797078||10802003||Aqcoe6G175100.1.v3.1||1||CDS||809758366||34266||63.66	10797078	10802003	3.900000e-32	272
2.4718	0.2745	a28620_05	05||6630037||6631851||Aqcoe5G120900.1.v3.1||-1||CDS||809714894||26350||77.11	6631851	6630037	b28620_06	06||10803093||10804850||Aqcoe6G175200.1.v3.1||-1||CDS||809758373||34267||77.11	10804850	10803093	3.500000e-106	322
78.4959	0.4741	a28620_05	05||6646797||6650155||Aqcoe5G121100.1.v3.1||1||CDS||809714899||26352||75.12	6646797	6650155	b28620_06	06||10813508||10817065||Aqcoe6G175400.1.v3.1||1||CDS||809758387||34269||75.12	10813508	10817065	1.300000e-240	372
1.4212	0.2694	a28620_05	05||6661024||6661899||Aqcoe5G121400.1.v3.1||1||CDS||809714910||26356||69.31	6661024	6661899	b28620_06	06||10826424||10827299||Aqcoe6G175700.1.v3.1||1||CDS||809758402||34274||69.31	10826424	10827299	6.200000e-136	422
#4	397.0	a28620_05	b28620_06	f	8  Mean Ks:  3.9584	Mean Kn: 0.3310
#Ks	Kn	a<db_genome_id>_<chr>	chr1||start1||stop1||name1||strand1||type1||db_feature_id1||percent_id1	start1	stop1	b<db_genome_id>_<chr>	chr2||start2||stop2||name2||strand2||type2||db_feature_id2||percent_id2	start2	stop2	eval	block_score	GEVO_link
1.1726	0.0595	a28620_05	05||10297352||10299138||Aqcoe5G178300.1.v3.1||-1||CDS||809718722||27170||80.52	10299138	10297352	b28620_06	06||22676890||22678518||Aqcoe6G253000.1.v3.1||-1||CDS||809763648||35358||80.52	22678518	22676890	1.000000e-250	50
1.7653	0.1811	a28620_05	05||10310974||10313361||Aqcoe5G178400.1.v3.1||1||CDS||809718732||27172||76.95	10310974	10313361	b28620_06	06||22684133||22686577||Aqcoe6G253200.1.v3.1||1||CDS||809763659||35360||76.95	22684133	22686577	1.000000e-250	100
20.3077	1.3077	a28620_05	05||10349541||10357539||Aqcoe5G179400.1.v3.1||1||CDS||809718820||27187||68.46	10349541	10357539	b28620_06	06||22759208||22776800||Aqcoe6G253600.1.v3.1||1||CDS||809763695||35365||68.46	22759208	22776800	2.400000e-81	147
1.3011	0.1845	a28620_05	05||10393971||10399169||Aqcoe5G179600.1.v3.1||1||CDS||809718832||27189||77.22	10393971	10399169	b28620_06	06||22852522||22870433||Aqcoe6G254100.1.v3.1||1||CDS||809763726||35370||77.22	22852522	22870433	1.000000e-250	197
1.4349	0.2929	a28620_05	05||10402472||10406960||Aqcoe5G179700.1.v3.1||1||CDS||809718841||27190||68.63	10402472	10406960	b28620_06	06||22875906||22880648||Aqcoe6G254500.1.v3.1||1||CDS||809763764||35377||68.63	22875906	22880648	2.100000e-77	247
1.7539	0.1861	a28620_05	05||10410668||10412331||Aqcoe5G179900.1.v3.1||-1||CDS||809718851||27192||71.93	10412331	10410668	b28620_06	06||22911118||22913746||Aqcoe6G254700.1.v3.1||-1||CDS||809763777||35379||71.93	22913746	22911118	1.000000e-250	297
2.5256	0.3275	a28620_05	05||10422417||10423761||Aqcoe5G180100.1.v3.1||-1||CDS||809718863||27194||84.83	10423761	10422417	b28620_06	06||22999863||23001040||Aqcoe6G255000.1.v3.1||-1||CDS||809763794||35382||84.83	23001040	22999863	3.300000e-60	347
1.4058	0.1084	a28620_05	05||10426106||10430476||Aqcoe5G180200.1.v3.1||1||CDS||809718869||27195||77.96	10426106	10430476	b28620_06	06||23005619||23014946||Aqcoe6G255100.1.v3.1||1||CDS||809763800||35383||77.96	23005619	23014946	1.000000e-250	397
#5	393.0	a28620_05	b28620_06	f	10  Mean Ks:  11.2394	Mean Kn: 0.3132
#Ks	Kn	a<db_genome_id>_<chr>	chr1||start1||stop1||name1||strand1||type1||db_feature_id1||percent_id1	start1	stop1	b<db_genome_id>_<chr>	chr2||start2||stop2||name2||strand2||type2||db_feature_id2||percent_id2	start2	stop2	eval	block_score	GEVO_link
86.8549	0.2895	a28620_05	05||8688550||8688933||Aqcoe5G153900.1.v3.1||1||CDS||809716712||26813||69.71	8688550	8688933	b28620_06	06||8180231||8180530||Aqcoe6G143900.1.v3.1||1||CDS||809755271||33824||69.71	8180231	8180530	7.400000e-30	29
1.7150	0.3446	a28620_05	05||8712537||8713215||Aqcoe5G154100.1.v3.1||1||CDS||809716726||26815||67.5	8712537	8713215	b28620_06	06||8209411||8210052||Aqcoe6G144400.1.v3.1||1||CDS||809755310||33831||67.5	8209411	8210052	3.500000e-17	45
1.4102	0.2668	a28620_05	05||8723608||8724489||Aqcoe5G154300.1.v3.1||-1||CDS||809716740||26817||69.29	8724489	8723608	b28620_06	06||8220769||8221668||Aqcoe6G144500.1.v3.1||-1||CDS||809755316||33832||69.29	8221668	8220769	1.100000e-53	95
2.6405	0.6738	a28620_05	05||8755350||8758964||Aqcoe5G154600.1.v3.1||-1||CDS||809716767||26822||64.17	8758964	8755350	b28620_06	06||8237637||8239793||Aqcoe6G144700.1.v3.1||-1||CDS||809755328||33834||64.17	8239793	8237637	9.200000e-68	145
4.3276	0.4705	a28620_05	05||8829576||8830592||Aqcoe5G155700.1.v3.1||-1||CDS||809716869||26840||71.85	8830592	8829576	b28620_06	06||8258773||8259657||Aqcoe6G145000.1.v3.1||-1||CDS||809755373||33843||71.85	8259657	8258773	1.700000e-18	159
1.7831	0.3417	a28620_05	05||8903855||8907090||Aqcoe5G156200.1.v3.1||-1||CDS||809716904||26846||69.6	8907090	8903855	b28620_06	06||8289642||8291245||Aqcoe6G145600.1.v3.1||-1||CDS||809755431||33853||69.6	8291245	8289642	2.300000e-41	199
10.1569	0.3426	a28620_05	05||8913676||8918466||Aqcoe5G156500.1.v3.1||1||CDS||809716932||26852||66.45	8913676	8918466	b28620_06	06||8333205||8334155||Aqcoe6G146500.1.v3.1||1||CDS||809755506||33868||66.45	8333205	8334155	7.800000e-123	246
1.2085	0.1348	a28620_05	05||8954209||8957038||Aqcoe5G157500.1.v3.1||1||CDS||809716995||26864||76.47	8954209	8957038	b28620_06	06||8378751||8382562||Aqcoe6G147200.1.v3.1||1||CDS||809755557||33876||76.47	8378751	8382562	3.900000e-246	293
1.1006	0.1027	a28620_05	05||8958038||8966515||Aqcoe5G157600.1.v3.1||-1||CDS||809717001||26865||79.56	8966515	8958038	b28620_06	06||8400930||8409499||Aqcoe6G147600.1.v3.1||-1||CDS||809755585||33880||79.56	8409499	8400930	1.000000e-250	343
1.1962	0.1651	a28620_05	05||8983689||8988071||Aqcoe5G158100.1.v3.1||1||CDS||809717024||26870||77.37	8983689	8988071	b28620_06	06||8440274||8444891||Aqcoe6G148100.1.v3.1||1||CDS||809755621||33886||77.37	8440274	8444891	1.000000e-250	393
#6	344.0	a28620_05	b28620_06	f	7  Mean Ks:  12.6830	Mean Kn: 0.3150
#Ks	Kn	a<db_genome_id>_<chr>	chr1||start1||stop1||name1||strand1||type1||db_feature_id1||percent_id1	start1	stop1	b<db_genome_id>_<chr>	chr2||start2||stop2||name2||strand2||type2||db_feature_id2||percent_id2	start2	stop2	eval	block_score	GEVO_link
79.5520	1.1644	a28620_05	05||6246878||6248590||Aqcoe5G113700.1.v3.1||1||CDS||809714445||26247||67.35	6246878	6248590	b28620_06	06||9787033||9790490||Aqcoe6G163900.1.v3.1||-1||CDS||809757207||34100||67.35	9790490	9787033	2.500000e-161	50
1.6130	0.1158	a28620_05	05||6248846||6250345||Aqcoe5G113800.1.v3.1||-1||CDS||809714452||26248||77.24	6250345	6248846	b28620_06	06||9813147||9814508||Aqcoe6G164200.1.v3.1||1||CDS||809757234||34105||77.24	9813147	9814508	1.000000e-250	100
1.3890	0.2336	a28620_05	05||6253343||6255110||Aqcoe5G113900.1.v3.1||1||CDS||809714458||26249||80.38	6253343	6255110	b28620_06	06||9919985||9921832||Aqcoe6G165500.1.v3.1||1||CDS||809757311||34119||80.38	9919985	9921832	1.100000e-135	147
1.1813	0.0797	a28620_05	05||6266452||6270769||Aqcoe5G114300.1.v3.1||-1||CDS||809714493||26255||84.94	6270769	6266452	b28620_06	06||9923499||9928622||Aqcoe6G165600.1.v3.1||-1||CDS||809757318||34120||84.94	9928622	9923499	1.000000e-250	197
1.1484	0.1384	a28620_05	05||6302225||6307940||Aqcoe5G115000.1.v3.1||1||CDS||809714546||26265||75.95	6302225	6307940	b28620_06	06||10017665||10020882||Aqcoe6G166300.1.v3.1||1||CDS||809757361||34128||75.95	10017665	10020882	1.000000e-250	247
2.4643	0.2414	a28620_05	05||6311517||6312104||Aqcoe5G115300.1.v3.1||-1||CDS||809714576||26270||69.74	6312104	6311517	b28620_06	06||10095370||10095963||Aqcoe6G167200.1.v3.1||-1||CDS||809757440||34141||69.74	10095963	10095370	9.700000e-83	294
1.4327	0.2315	a28620_05	05||6330607||6337072||Aqcoe5G115700.1.v3.1||-1||CDS||809714600||26275||73.44	6337072	6330607	b28620_06	06||10112558||10117633||Aqcoe6G167600.1.v3.1||-1||CDS||809757466||34145||73.44	10117633	10112558	1.000000e-250	344
#7	341.0	a28620_05	b28620_06	f	7  Mean Ks:  1.8309	Mean Kn: 0.2255
#Ks	Kn	a<db_genome_id>_<chr>	chr1||start1||stop1||name1||strand1||type1||db_feature_id1||percent_id1	start1	stop1	b<db_genome_id>_<chr>	chr2||start2||stop2||name2||strand2||type2||db_feature_id2||percent_id2	start2	stop2	eval	block_score	GEVO_link
1.5471	0.2628	a28620_05	05||8072736||8075511||Aqcoe5G144200.1.v3.1||1||CDS||809715877||26660||74.97	8072736	8075511	b28620_06	06||7418039||7421771||Aqcoe6G132600.1.v3.1||1||CDS||809754226||33637||74.97	7418039	7421771	1.200000e-187	50
1.1160	0.0790	a28620_05	05||8117327||8119819||Aqcoe5G145300.1.v3.1||1||CDS||809715957||26675||81.2	8117327	8119819	b28620_06	06||7430540||7432219||Aqcoe6G132800.1.v3.1||1||CDS||809754240||33639||81.2	7430540	7432219	1.000000e-133	97
4.0161	0.2667	a28620_05	05||8125343||8125864||Aqcoe5G145500.1.v3.1||1||CDS||809715970||26677||85.2	8125343	8125864	b28620_06	06||7488157||7488621||Aqcoe6G134000.1.v3.1||1||CDS||809754327||33654||85.2	7488157	7488621	1.800000e-56	144
1.3003	0.0850	a28620_05	05||8144858||8149900||Aqcoe5G145800.1.v3.1||1||CDS||809715989||26680||79.9	8144858	8149900	b28620_06	06||7497911||7506509||Aqcoe6G134200.1.v3.1||1||CDS||809754342||33656||79.9	7497911	7506509	1.000000e-250	194
2.1070	0.2588	a28620_05	05||8158014||8160674||Aqcoe5G145900.1.v3.1||1||CDS||809715996||26681||73.36	8158014	8160674	b28620_06	06||7516960||7519503||Aqcoe6G134300.1.v3.1||1||CDS||809754350||33657||73.36	7516960	7519503	1.200000e-180	244
1.2495	0.1503	a28620_05	05||8163355||8170520||Aqcoe5G146000.1.v3.1||-1||CDS||809716006||26683||81.52	8170520	8163355	b28620_06	06||7565662||7572846||Aqcoe6G134700.1.v3.1||-1||CDS||809754376||33661||81.52	7572846	7565662	1.000000e-250	294
1.4804	0.4759	a28620_05	05||8183498||8189707||Aqcoe5G146300.1.v3.1||1||CDS||809716083||26699||61.18	8183498	8189707	b28620_06	06||7593414||7597896||Aqcoe6G135500.1.v3.1||1||CDS||809754426||33669||61.18	7593414	7597896	1.700000e-124	341
#8	300.0	a28620_05	b28620_06	f	6  Mean Ks:  0.0726	Mean Kn: 0.0328
#Ks	Kn	a<db_genome_id>_<chr>	chr1||start1||stop1||name1||strand1||type1||db_feature_id1||percent_id1	start1	stop1	b<db_genome_id>_<chr>	chr2||start2||stop2||name2||strand2||type2||db_feature_id2||percent_id2	start2	stop2	eval	block_score	GEVO_link
0.0555	0.0177	a28620_05	05||6369522||6370178||Aqcoe5G116400.1.v3.1||1||CDS||809714651||26284||95.98	6369522	6370178	b28620_06	06||2810732||2811377||Aqcoe6G054100.1.v3.1||1||CDS||809747592||32427||95.98	2810732	2811377	1.000000e-165	50
0.0735	0.0228	a28620_05	05||6370851||6373551||Aqcoe5G116500.1.v3.1||1||CDS||809714657||26285||97.89	6370851	6373551	b28620_06	06||2812041||2814210||Aqcoe6G054200.1.v3.1||1||CDS||809747598||32429||97.89	2812041	2814210	1.000000e-250	100
0.0240	0.0096	a28620_05	05||6375557||6378287||Aqcoe5G116600.1.v3.1||1||CDS||809714668||26287||98.69	6375557	6378287	b28620_06	06||2816220||2818949||Aqcoe6G054300.1.v3.1||1||CDS||809747614||32431||98.69	2816220	2818949	1.000000e-250	150
0.0453	0.0239	a28620_05	05||6379196||6380713||Aqcoe5G116700.1.v3.1||-1||CDS||809714677||26288||97.24	6380713	6379196	b28620_06	06||2819853||2821336||Aqcoe6G054400.1.v3.1||-1||CDS||809747625||32433||97.24	2821336	2819853	1.000000e-250	200
0.0390	0.0225	a28620_05	05||6383724||6391585||Aqcoe5G116800.1.v3.1||-1||CDS||809714687||26290||98.27	6391585	6383724	b28620_06	06||2822223||2829508||Aqcoe6G054500.1.v3.1||-1||CDS||809747637||32435||98.27	2829508	2822223	1.000000e-250	250
0.1980	0.1000	a28620_05	05||6402315||6406331||Aqcoe5G117000.1.v3.1||-1||CDS||809714698||26292||96.62	6406331	6402315	b28620_06	06||2844266||2848998||Aqcoe6G054700.1.v3.1||-1||CDS||809747671||32442||96.62	2848998	2844266	8.100000e-119	300
#9	297.0	a28620_05	b28620_06	f	6  Mean Ks:  1.6294	Mean Kn: 0.2437
#Ks	Kn	a<db_genome_id>_<chr>	chr1||start1||stop1||name1||strand1||type1||db_feature_id1||percent_id1	start1	stop1	b<db_genome_id>_<chr>	chr2||start2||stop2||name2||strand2||type2||db_feature_id2||percent_id2	start2	stop2	eval	block_score	GEVO_link
1.3295	0.2243	a28620_05	05||7931375||7935264||Aqcoe5G141800.1.v3.1||1||CDS||809715708||26633||76.53	7931375	7935264	b28620_06	06||28802652||28808295||Aqcoe6G309700.1.v3.1||1||CDS||809768183||36145||76.53	28802652	28808295	4.800000e-161	50
1.3623	0.2511	a28620_05	05||7943713||7945153||Aqcoe5G142000.1.v3.1||-1||CDS||809715724||26636||75.14	7945153	7943713	b28620_06	06||28822510||28823902||Aqcoe6G309900.1.v3.1||-1||CDS||809768197||36147||75.14	28823902	28822510	4.300000e-191	100
2.4502	0.1910	a28620_05	05||7982307||7983938||Aqcoe5G142700.1.v3.1||1||CDS||809715770||26644||75.21	7982307	7983938	b28620_06	06||28841906||28843489||Aqcoe6G310100.1.v3.1||1||CDS||809768214||36150||75.21	28841906	28843489	1.000000e-250	150
1.1449	0.2171	a28620_05	05||7991920||8000315||Aqcoe5G142900.1.v3.1||-1||CDS||809715783||26646||78.83	8000315	7991920	b28620_06	06||28910613||28919810||Aqcoe6G311500.1.v3.1||-1||CDS||809768315||36167||78.83	28919810	28910613	1.000000e-250	197
1.7445	0.1710	a28620_05	05||8029173||8032430||Aqcoe5G143300.1.v3.1||-1||CDS||809715813||26650||73.46	8032430	8029173	b28620_06	06||28924746||28928364||Aqcoe6G311800.1.v3.1||-1||CDS||809768350||36174||73.46	28928364	28924746	1.000000e-250	247
1.7451	0.4079	a28620_05	05||8046687||8048296||Aqcoe5G143700.1.v3.1||1||CDS||809715840||26654||73.66	8046687	8048296	b28620_06	06||28957928||28959681||Aqcoe6G312400.1.v3.1||1||CDS||809768390||36181||73.66	28957928	28959681	1.200000e-71	297
#10	275.0	a28620_05	b28620_06	f	6  Mean Ks:  3.7714	Mean Kn: 0.4656
#Ks	Kn	a<db_genome_id>_<chr>	chr1||start1||stop1||name1||strand1||type1||db_feature_id1||percent_id1	start1	stop1	b<db_genome_id>_<chr>	chr2||start2||stop2||name2||strand2||type2||db_feature_id2||percent_id2	start2	stop2	eval	block_score	GEVO_link
2.5426	0.2548	a28620_05	05||9698902||9699498||Aqcoe5G167800.1.v3.1||-1||CDS||809717856||27018||70.34	9699498	9698902	b28620_06	06||5050080||5052206||Aqcoe6G093200.1.v3.1||-1||CDS||809751005||33036||70.34	5052206	5050080	2.300000e-61	50
1.7390	0.3335	a28620_05	05||9701709||9711553||Aqcoe5G167900.2.v3.1||-1||CDS||809717864||27019||73.67	9711553	9701709	b28620_06	06||5059031||5064305||Aqcoe6G093300.1.v3.1||-1||CDS||809751013||33037||73.67	5064305	5059031	1.100000e-152	100
1.3683	0.2647	a28620_05	05||9712287||9715380||Aqcoe5G168000.1.v3.1||1||CDS||809717878||27023||74.49	9712287	9715380	b28620_06	06||5077360||5079210||Aqcoe6G093600.2.v3.1||1||CDS||809751053||33045||74.49	5077360	5079210	2.600000e-106	150
2.2188	1.2617	a28620_05	05||9765687||9771357||Aqcoe5G169300.1.v3.1||1||CDS||809717962||27036||78.83	9765687	9771357	b28620_06	06||5099710||5103110||Aqcoe6G094000.1.v3.1||1||CDS||809751078||33049||78.83	5099710	5103110	1.600000e-228	197
13.4515	0.4463	a28620_05	05||9800948||9801340||Aqcoe5G169900.1.v3.1||-1||CDS||809718014||27045||67.89	9801340	9800948	b28620_06	06||5127794||5128201||Aqcoe6G094400.1.v3.1||-1||CDS||809751725||33057||67.89	5128201	5127794	2.300000e-29	225
1.3085	0.2324	a28620_05	05||9803158||9804894||Aqcoe5G170000.1.v3.1||-1||CDS||809718019||27046||70.53	9804894	9803158	b28620_06	06||5131737||5134953||Aqcoe6G094600.2.v3.1||-1||CDS||809751742||33060||70.53	5134953	5131737	3.800000e-173	275
#11	247.0	a28620_05	b28620_06	f	5  Mean Ks:  1.4537	Mean Kn: 0.2240
#Ks	Kn	a<db_genome_id>_<chr>	chr1||start1||stop1||name1||strand1||type1||db_feature_id1||percent_id1	start1	stop1	b<db_genome_id>_<chr>	chr2||start2||stop2||name2||strand2||type2||db_feature_id2||percent_id2	start2	stop2	eval	block_score	GEVO_link
1.6115	0.4154	a28620_05	05||10147695||10152821||Aqcoe5G175900.1.v3.1||-1||CDS||809718498||27130||72.85	10152821	10147695	b28620_06	06||21362204||21368640||Aqcoe6G243300.1.v3.1||-1||CDS||809762928||35225||72.85	21368640	21362204	6.600000e-98	50
1.5309	0.2143	a28620_05	05||10162776||10166839||Aqcoe5G176100.1.v3.1||-1||CDS||809718524||27134||75.97	10166839	10162776	b28620_06	06||21467926||21471210||Aqcoe6G244100.1.v3.1||-1||CDS||809763002||35239||75.97	21471210	21467926	1.200000e-117	97
1.3201	0.2088	a28620_05	05||10197291||10198459||Aqcoe5G176600.1.v3.1||-1||CDS||809718552||27139||68.41	10198459	10197291	b28620_06	06||21473253||21477488||Aqcoe6G244200.1.v3.1||-1||CDS||809763008||35240||68.41	21477488	21473253	3.300000e-114	147
1.2435	0.1115	a28620_05	05||10201376||10207724||Aqcoe5G176700.1.v3.1||-1||CDS||809718583||27146||80.38	10207724	10201376	b28620_06	06||21508435||21511643||Aqcoe6G244300.1.v3.1||-1||CDS||809763018||35242||80.38	21511643	21508435	1.000000e-250	197
1.5627	0.1702	a28620_05	05||10226231||10228719||Aqcoe5G177100.1.v3.1||-1||CDS||809718615||27152||73.71	10228719	10226231	b28620_06	06||21567064||21568776||Aqcoe6G244500.1.v3.1||-1||CDS||809763032||35244||73.71	21568776	21567064	9.900000e-198	247
#12	214.0	a28620_05	b28620_06	f	5  Mean Ks:  16.4734	Mean Kn: 0.4609
#Ks	Kn	a<db_genome_id>_<chr>	chr1||start1||stop1||name1||strand1||type1||db_feature_id1||percent_id1	start1	stop1	b<db_genome_id>_<chr>	chr2||start2||stop2||name2||strand2||type2||db_feature_id2||percent_id2	start2	stop2	eval	block_score	GEVO_link
2.6498	0.2331	a28620_05	05||8555837||8557045||Aqcoe5G151600.1.v3.1||-1||CDS||809716530||26782||72.5	8557045	8555837	b28620_06	06||7948329||7949579||Aqcoe6G140300.1.v3.1||-1||CDS||809754922||33762||72.5	7949579	7948329	9.000000e-121	50
74.6990	1.3935	a28620_05	05||8577120||8579985||Aqcoe5G151900.1.v3.1||1||CDS||809716561||26787||64.95	8577120	8579985	b28620_06	06||7967424||7970770||Aqcoe6G140600.1.v3.1||1||CDS||809754951||33767||64.95	7967424	7970770	4.600000e-18	67
1.0262	0.1673	a28620_05	05||8590891||8594508||Aqcoe5G152200.1.v3.1||1||CDS||809716585||26791||75.97	8590891	8594508	b28620_06	06||7997692||8000319||Aqcoe6G141100.1.v3.1||1||CDS||809755013||33778||75.97	7997692	8000319	1.000000e-250	114
1.7428	0.1437	a28620_05	05||8613030||8616938||Aqcoe5G152600.1.v3.1||1||CDS||809716630||26799||77.43	8613030	8616938	b28620_06	06||8030641||8034184||Aqcoe6G141800.1.v3.1||1||CDS||809755065||33787||77.43	8030641	8034184	1.000000e-250	164
2.2494	0.3671	a28620_05	05||8633932||8637108||Aqcoe5G153000.1.v3.1||-1||CDS||809716658||26804||72.74	8637108	8633932	b28620_06	06||8043999||8046599||Aqcoe6G142100.1.v3.1||-1||CDS||809755084||33790||72.74	8046599	8043999	3.300000e-162	214
#13	214.0	a28620_05	b28620_06	f	5  Mean Ks:  1.7538	Mean Kn: 0.3190
#Ks	Kn	a<db_genome_id>_<chr>	chr1||start1||stop1||name1||strand1||type1||db_feature_id1||percent_id1	start1	stop1	b<db_genome_id>_<chr>	chr2||start2||stop2||name2||strand2||type2||db_feature_id2||percent_id2	start2	stop2	eval	block_score	GEVO_link
1.3173	0.2067	a28620_05	05||9476399||9478547||Aqcoe5G164600.1.v3.1||1||CDS||809717596||26972||74.07	9476399	9478547	b28620_06	06||4770989||4772289||Aqcoe6G089300.1.v3.1||1||CDS||809750699||32983||74.07	4770989	4772289	2.100000e-132	50
2.5133	0.4441	a28620_05	05||9498318||9500040||Aqcoe5G164900.1.v3.1||-1||CDS||809717639||26980||72.41	9500040	9498318	b28620_06	06||4773702||4776109||Aqcoe6G089400.1.v3.1||-1||CDS||809750710||32985||72.41	4776109	4773702	2.000000e-15	64
1.0464	0.1167	a28620_05	05||9505922||9516857||Aqcoe5G165000.1.v3.1||1||CDS||809717650||26982||83.4	9505922	9516857	b28620_06	06||4788019||4798013||Aqcoe6G089600.1.v3.1||1||CDS||809750728||32989||83.4	4788019	4798013	1.000000e-250	114
2.1362	0.4514	a28620_05	05||9562590||9574563||Aqcoe5G165600.1.v3.1||-1||CDS||809717693||26990||69.88	9574563	9562590	b28620_06	06||4815873||4821954||Aqcoe6G089900.1.v3.1||-1||CDS||809750762||32994||69.88	4821954	4815873	1.900000e-90	164
1.7557	0.3762	a28620_05	05||9584520||9590839||Aqcoe5G165900.1.v3.1||-1||CDS||809717708||26993||66.22	9590839	9584520	b28620_06	06||4830204||4836673||Aqcoe6G090300.1.v3.1||-1||CDS||809750786||32998||66.22	4836673	4830204	1.400000e-67	214
#15	194.0	a28620_05	b28620_06	f	5  Mean Ks:  2.6718	Mean Kn: 0.3638
#Ks	Kn	a<db_genome_id>_<chr>	chr1||start1||stop1||name1||strand1||type1||db_feature_id1||percent_id1	start1	stop1	b<db_genome_id>_<chr>	chr2||start2||stop2||name2||strand2||type2||db_feature_id2||percent_id2	start2	stop2	eval	block_score	GEVO_link
0.8453	0.1101	a28620_05	05||15042629||15045505||Aqcoe5G231400.1.v3.1||1||CDS||809722821||27933||80.85	15042629	15045505	b28620_06	06||6784591||6786478||Aqcoe6G123700.1.v3.1||-1||CDS||809753371||33484||80.85	6786478	6784591	1.800000e-167	50
0.8448	0.0577	a28620_05	05||15052970||15056359||Aqcoe5G231700.1.v3.1||1||CDS||809722840||27936||83.83	15052970	15056359	b28620_06	06||6789169||6794827||Aqcoe6G123800.1.v3.1||1||CDS||809753382||33486||83.83	6789169	6794827	1.000000e-250	100
2.5455	0.7712	a28620_05	05||15070408||15074431||Aqcoe5G232100.1.v3.1||1||CDS||809722863||27940||65.49	15070408	15074431	b28620_06	06||6826379||6829653||Aqcoe6G124600.1.v3.1||1||CDS||809753444||33496||65.49	6826379	6829653	8.100000e-20	119
3.6426	0.3781	a28620_05	05||15113146||15113946||Aqcoe5G232900.1.v3.1||1||CDS||809722918||27949||65.38	15113146	15113946	b28620_06	06||6888623||6889378||Aqcoe6G125400.1.v3.1||1||CDS||809753507||33506||65.38	6888623	6889378	4.900000e-37	155
5.4810	0.5018	a28620_05	05||15119408||15121209||Aqcoe5G233000.1.v3.1||1||CDS||809722924||27950||70.18	15119408	15121209	b28620_06	06||6948052||6949675||Aqcoe6G126800.1.v3.1||1||CDS||809753607||33524||70.18	6948052	6949675	6.500000e-43	194
#16	184.0	a28620_05	b28620_06	f	5  Mean Ks:  3.4925	Mean Kn: 0.4222
#Ks	Kn	a<db_genome_id>_<chr>	chr1||start1||stop1||name1||strand1||type1||db_feature_id1||percent_id1	start1	stop1	b<db_genome_id>_<chr>	chr2||start2||stop2||name2||strand2||type2||db_feature_id2||percent_id2	start2	stop2	eval	block_score	GEVO_link
12.0939	0.9347	a28620_05	05||6674073||6674702||Aqcoe5G121600.1.v3.1||-1||CDS||809714918||26359||77.12	6674702	6674073	b28620_06	06||11548392||11549783||Aqcoe6G181600.1.v3.1||-1||CDS||809758746||34355||77.12	11549783	11548392	1.300000e-17	16
1.2436	0.5926	a28620_05	05||6686268||6687863||Aqcoe5G122000.2.v3.1||-1||CDS||809714930||26363||66.08	6687863	6686268	b28620_06	06||11555392||11562128||Aqcoe6G181800.1.v3.1||-1||CDS||809758760||34361||66.08	11562128	11555392	2.200000e-39	54
1.2987	0.2117	a28620_05	05||6692120||6697444||Aqcoe5G122100.1.v3.1||-1||CDS||809714933||26365||75.44	6697444	6692120	b28620_06	06||11563925||11564294||Aqcoe6G181900.1.v3.1||-1||CDS||809758763||34362||75.44	11564294	11563925	2.100000e-31	84
1.3254	0.1809	a28620_05	05||6713283||6716957||Aqcoe5G122200.1.v3.1||-1||CDS||809714938||26367||74.08	6716957	6713283	b28620_06	06||11658767||11661368||Aqcoe6G182600.1.v3.1||-1||CDS||809758783||34370||74.08	11661368	11658767	1.000000e-250	134
1.5011	0.1911	a28620_05	05||6719378||6722252||Aqcoe5G122300.1.v3.1||1||CDS||809714941||26368||73.38	6719378	6722252	b28620_06	06||11663891||11666582||Aqcoe6G182700.1.v3.1||1||CDS||809758788||34372||73.38	11663891	11666582	1.900000e-200	184
#1	688.0	a28620_05	b28620_06	r	14  Mean Ks:  3.4027	Mean Kn: 0.2246
#Ks	Kn	a<db_genome_id>_<chr>	chr1||start1||stop1||name1||strand1||type1||db_feature_id1||percent_id1	start1	stop1	b<db_genome_id>_<chr>	chr2||start2||stop2||name2||strand2||type2||db_feature_id2||percent_id2	start2	stop2	eval	block_score	GEVO_link
2.1850	0.1234	a28620_05	05||11762916||11771235||Aqcoe5G197000.1.v3.1||1||CDS||809721090||27448||76.53	11762916	11771235	b28620_06	06||6123576||6136192||Aqcoe6G112900.1.v3.1||1||CDS||809752712||33320||76.53	6123576	6136192	1.000000e-250	50
2.7640	0.2561	a28620_05	05||11773512||11775660||Aqcoe5G197100.1.v3.1||1||CDS||809721106||27451||87.92	11773512	11775660	b28620_06	06||6103431||6105756||Aqcoe6G112700.1.v3.1||-1||CDS||809752702||33316||87.92	6105756	6103431	1.200000e-172	100
1.6308	0.2635	a28620_05	05||11780899||11785694||Aqcoe5G197300.1.v3.1||1||CDS||809721118||27453||76.18	11780899	11785694	b28620_06	06||6072671||6076162||Aqcoe6G112300.1.v3.1||-1||CDS||809752682||33308||76.18	6076162	6072671	7.900000e-204	150
5.0249	0.4015	a28620_05	05||11823029||11824249||Aqcoe5G197900.1.v3.1||-1||CDS||809721158||27460||65.38	11824249	11823029	b28620_06	06||5995950||5996761||Aqcoe6G111300.1.v3.1||-1||CDS||809752647||33295||65.38	5996761	5995950	1.700000e-63	197
1.0230	0.1174	a28620_05	05||11887916||11895295||Aqcoe5G198900.1.v3.1||1||CDS||809721191||27470||80.0	11887916	11895295	b28620_06	06||5972528||5977153||Aqcoe6G110900.1.v3.1||-1||CDS||809752633||33290||80.0	5977153	5972528	1.000000e-250	247
7.4388	0.1623	a28620_05	05||11897874||11898995||Aqcoe5G199000.1.v3.1||1||CDS||809721199||27473||74.17	11897874	11898995	b28620_06	06||5969487||5970969||Aqcoe6G110800.1.v3.1||-1||CDS||809752630||33289||74.17	5970969	5969487	3.300000e-201	297
1.8862	0.1506	a28620_05	05||11933859||11934986||Aqcoe5G199400.1.v3.1||1||CDS||809721213||27478||74.63	11933859	11934986	b28620_06	06||5935554||5936672||Aqcoe6G109700.1.v3.1||-1||CDS||809752596||33275||74.63	5936672	5935554	2.900000e-240	344
2.0903	0.3200	a28620_05	05||11943688||11945102||Aqcoe5G199600.1.v3.1||1||CDS||809721221||27481||71.11	11943688	11945102	b28620_06	06||5898853||5900657||Aqcoe6G109300.1.v3.1||-1||CDS||809752580||33269||71.11	5900657	5898853	7.900000e-133	394
0.8896	0.1908	a28620_05	05||11947665||11950764||Aqcoe5G199700.1.v3.1||-1||CDS||809721224||27482||77.68	11950764	11947665	b28620_06	06||5855035||5857808||Aqcoe6G108800.1.v3.1||1||CDS||809752549||33260||77.68	5855035	5857808	1.000000e-250	444
2.1217	0.1739	a28620_05	05||12000445||12001164||Aqcoe5G200300.1.v3.1||1||CDS||809721245||27490||75.43	12000445	12001164	b28620_06	06||5829703||5830374||Aqcoe6G108600.1.v3.1||-1||CDS||809752543||33254||75.43	5830374	5829703	1.800000e-132	494
3.1598	0.0858	a28620_05	05||12005581||12006537||Aqcoe5G200400.1.v3.1||1||CDS||809721252||27493||77.02	12005581	12006537	b28620_06	06||5823849||5824898||Aqcoe6G108500.1.v3.1||-1||CDS||809752541||33253||77.02	5824898	5823849	3.700000e-231	544
1.6844	0.2016	a28620_05	05||12016411||12022082||Aqcoe5G200600.1.v3.1||1||CDS||809721260||27496||71.99	12016411	12022082	b28620_06	06||5815328||5818371||Aqcoe6G108400.1.v3.1||-1||CDS||809752536||33251||71.99	5818371	5815328	1.000000e-250	594
14.2982	0.4427	a28620_05	05||12160621||12162525||Aqcoe5G201700.1.v3.1||1||CDS||809721295||27510||60.92	12160621	12162525	b28620_06	06||5797608||5801253||Aqcoe6G108200.1.v3.1||-1||CDS||809752532||33249||60.92	5801253	5797608	5.500000e-69	641
1.4409	0.2551	a28620_05	05||12173752||12178996||Aqcoe5G202000.1.v3.1||1||CDS||809721302||27513||76.11	12173752	12178996	b28620_06	06||5764239||5768975||Aqcoe6G107900.1.v3.1||-1||CDS||809752507||33238||76.11	5768975	5764239	6.400000e-211	688
#2	427.0	a28620_05	b28620_06	r	9  Mean Ks:  1.5232	Mean Kn: 0.2273
#Ks	Kn	a<db_genome_id>_<chr>	chr1||start1||stop1||name1||strand1||type1||db_feature_id1||percent_id1	start1	stop1	b<db_genome_id>_<chr>	chr2||start2||stop2||name2||strand2||type2||db_feature_id2||percent_id2	start2	stop2	eval	block_score	GEVO_link
1.1194	0.1164	a28620_05	05||11456982||11458586||Aqcoe5G193100.1.v3.1||-1||CDS||809720783||27391||78.71	11458586	11456982	b28620_06	06||6451101||6454005||Aqcoe6G118800.1.v3.1||1||CDS||809752981||33416||78.71	6451101	6454005	6.100000e-236	50
1.9993	0.2430	a28620_05	05||11465990||11470181||Aqcoe5G193300.1.v3.1||1||CDS||809720805||27395||77.49	11465990	11470181	b28620_06	06||6442301||6444598||Aqcoe6G118500.1.v3.1||-1||CDS||809752965||33413||77.49	6444598	6442301	1.100000e-226	100
0.7383	0.3299	a28620_05	05||11493578||11497418||Aqcoe5G193800.1.v3.1||-1||CDS||809720834||27401||69.1	11497418	11493578	b28620_06	06||6383240||6384595||Aqcoe6G117600.1.v3.1||1||CDS||809752916||33402||69.1	6383240	6384595	3.400000e-40	136
1.1999	0.1612	a28620_05	05||11527910||11539222||Aqcoe5G194000.1.v3.1||1||CDS||809720847||27403||74.69	11527910	11539222	b28620_06	06||6373438||6378075||Aqcoe6G117500.1.v3.1||-1||CDS||809752913||33401||74.69	6378075	6373438	1.000000e-250	186
1.0759	0.0908	a28620_05	05||11554369||11558344||Aqcoe5G194300.1.v3.1||1||CDS||809720868||27406||79.88	11554369	11558344	b28620_06	06||6351499||6357059||Aqcoe6G117200.1.v3.1||-1||CDS||809752898||33395||79.88	6357059	6351499	1.000000e-250	236
2.8279	0.3444	a28620_05	05||11597984||11600951||Aqcoe5G195100.1.v3.1||-1||CDS||809720931||27419||75.0	11600951	11597984	b28620_06	06||6312263||6315961||Aqcoe6G116500.1.v3.1||1||CDS||809752875||33386||75.0	6312263	6315961	3.100000e-247	283
1.6391	0.3705	a28620_05	05||11668789||11680158||Aqcoe5G195700.1.v3.1||1||CDS||809720990||27430||69.47	11668789	11680158	b28620_06	06||6294696||6302889||Aqcoe6G116300.1.v3.1||-1||CDS||809752866||33382||69.47	6302889	6294696	8.400000e-112	330
2.1005	0.1889	a28620_05	05||11720378||11721907||Aqcoe5G196300.1.v3.1||-1||CDS||809721038||27439||70.25	11721907	11720378	b28620_06	06||6233674||6235215||Aqcoe6G114800.1.v3.1||1||CDS||809752818||33365||70.25	6233674	6235215	1.200000e-190	377
1.0089	0.2004	a28620_05	05||11722930||11725419||Aqcoe5G196400.1.v3.1||-1||CDS||809721045||27440||73.73	11725419	11722930	b28620_06	06||6202569||6205064||Aqcoe6G114000.1.v3.1||1||CDS||809752794||33356||73.73	6202569	6205064	1.000000e-250	427
#3	344.0	a28620_05	b28620_06	r	7  Mean Ks:  10.4315	Mean Kn: 0.3811
#Ks	Kn	a<db_genome_id>_<chr>	chr1||start1||stop1||name1||strand1||type1||db_feature_id1||percent_id1	start1	stop1	b<db_genome_id>_<chr>	chr2||start2||stop2||name2||strand2||type2||db_feature_id2||percent_id2	start2	stop2	eval	block_score	GEVO_link
1.2896	0.2587	a28620_05	05||12231268||12235329||Aqcoe5G202600.1.v3.1||1||CDS||809721342||27532||68.19	12231268	12235329	b28620_06	06||5641045||5645034||Aqcoe6G105300.1.v3.1||-1||CDS||809752417||33202||68.19	5645034	5641045	1.000000e-250	50
1.6965	0.3574	a28620_05	05||12247385||12247912||Aqcoe5G202900.1.v3.1||-1||CDS||809721354||27535||73.41	12247912	12247385	b28620_06	06||5625311||5625841||Aqcoe6G104900.1.v3.1||1||CDS||809752406||33198||73.41	5625311	5625841	1.300000e-64	100
1.0836	0.1038	a28620_05	05||12287983||12304392||Aqcoe5G203600.1.v3.1||1||CDS||809721374||27542||79.72	12287983	12304392	b28620_06	06||5594843||5607610||Aqcoe6G104500.1.v3.1||-1||CDS||809752392||33193||79.72	5607610	5594843	1.000000e-250	150
1.6185	0.2469	a28620_05	05||12326700||12329269||Aqcoe5G204000.1.v3.1||-1||CDS||809721388||27547||70.73	12329269	12326700	b28620_06	06||5586485||5587996||Aqcoe6G104300.1.v3.1||1||CDS||809752386||33191||70.73	5586485	5587996	2.400000e-104	200
1.7696	0.2589	a28620_05	05||12438914||12442337||Aqcoe5G205000.1.v3.1||-1||CDS||809721417||27558||71.83	12442337	12438914	b28620_06	06||5556749||5560198||Aqcoe6G103500.1.v3.1||1||CDS||809752355||33179||71.83	5556749	5560198	1.000000e-250	247
1.3544	0.2528	a28620_05	05||12481874||12488204||Aqcoe5G205400.1.v3.1||1||CDS||809721438||27567||72.5	12481874	12488204	b28620_06	06||5523399||5528285||Aqcoe6G103000.1.v3.1||-1||CDS||809752338||33173||72.5	5528285	5523399	1.000000e-250	297
64.2085	1.1889	a28620_05	05||12529203||12530915||Aqcoe5G205800.1.v3.1||-1||CDS||809721454||27573||60.62	12530915	12529203	b28620_06	06||5454696||5458671||Aqcoe6G101800.1.v3.1||1||CDS||809752297||33159||60.62	5454696	5458671	3.900000e-119	344
#4	344.0	a28620_05	b28620_06	r	7  Mean Ks:  23.4439	Mean Kn: 0.5001
#Ks	Kn	a<db_genome_id>_<chr>	chr1||start1||stop1||name1||strand1||type1||db_feature_id1||percent_id1	start1	stop1	b<db_genome_id>_<chr>	chr2||start2||stop2||name2||strand2||type2||db_feature_id2||percent_id2	start2	stop2	eval	block_score	GEVO_link
5.0262	0.3313	a28620_05	05||6113592||6115893||Aqcoe5G111600.1.v3.1||-1||CDS||809714260||26214||63.17	6115893	6113592	b28620_06	06||30248961||30253030||Aqcoe6G327900.1.v3.1||1||CDS||809769251||36426||63.17	30248961	30253030	1.100000e-175	50
1.4999	0.2782	a28620_05	05||6128106||6132513||Aqcoe5G111900.1.v3.1||-1||CDS||809714287||26219||67.91	6132513	6128106	b28620_06	06||30238334||30243276||Aqcoe6G327700.2.v3.1||1||CDS||809769225||36420||67.91	30238334	30243276	1.000000e-250	100
71.6506	1.1869	a28620_05	05||6138492||6143012||Aqcoe5G112100.1.v3.1||-1||CDS||809714303||26222||73.54	6143012	6138492	b28620_06	06||30170453||30184988||Aqcoe6G327400.1.v3.1||1||CDS||809769182||36413||73.54	30170453	30184988	1.000000e-250	150
79.8347	0.9990	a28620_05	05||6144020||6147249||Aqcoe5G112200.1.v3.1||-1||CDS||809714310||26223||64.96	6147249	6144020	b28620_06	06||30060425||30065872||Aqcoe6G326400.1.v3.1||1||CDS||809769115||36400||64.96	30060425	30065872	2.700000e-80	197
3.4151	0.2475	a28620_05	05||6180809||6184228||Aqcoe5G112900.1.v3.1||-1||CDS||809714354||26230||76.77	6184228	6180809	b28620_06	06||29999361||30006485||Aqcoe6G325100.1.v3.1||-1||CDS||809769012||36382||76.77	30006485	29999361	1.000000e-250	244
1.0650	0.3163	a28620_05	05||6194705||6199930||Aqcoe5G113200.1.v3.1||-1||CDS||809714371||26239||68.48	6199930	6194705	b28620_06	06||29970936||29977530||Aqcoe6G324600.1.v3.1||1||CDS||809768977||36374||68.48	29970936	29977530	2.200000e-203	294
1.6159	0.1416	a28620_05	05||6228607||6230949||Aqcoe5G113600.1.v3.1||-1||CDS||809714438||26246||79.45	6230949	6228607	b28620_06	06||29917750||29920609||Aqcoe6G323900.1.v3.1||1||CDS||809768951||36364||79.45	29917750	29920609	1.000000e-250	344
#5	334.0	a28620_05	b28620_06	r	8  Mean Ks:  4.6987	Mean Kn: 0.3121
#Ks	Kn	a<db_genome_id>_<chr>	chr1||start1||stop1||name1||strand1||type1||db_feature_id1||percent_id1	start1	stop1	b<db_genome_id>_<chr>	chr2||start2||stop2||name2||strand2||type2||db_feature_id2||percent_id2	start2	stop2	eval	block_score	GEVO_link
1.4044	0.2699	a28620_05	05||11185128||11187677||Aqcoe5G188900.2.v3.1||-1||CDS||809719611||27322||70.3	11187677	11185128	b28620_06	06||6722016||6724225||Aqcoe6G122000.1.v3.1||1||CDS||809753253||33466||70.3	6722016	6724225	1.300000e-133	50
16.5065	0.8323	a28620_05	05||11230280||11232661||Aqcoe5G189500.1.v3.1||1||CDS||809719647||27329||65.88	11230280	11232661	b28620_06	06||6644133||6645208||Aqcoe6G121400.1.v3.1||-1||CDS||809753215||33459||65.88	6645208	6644133	1.600000e-25	74
1.5369	0.2150	a28620_05	05||11266369||11269631||Aqcoe5G190000.1.v3.1||-1||CDS||809719671||27334||71.21	11269631	11266369	b28620_06	06||6640024||6642682||Aqcoe6G121300.1.v3.1||1||CDS||809753208||33458||71.21	6640024	6642682	8.600000e-156	124
1.2515	0.1093	a28620_05	05||11281934||11288260||Aqcoe5G190100.1.v3.1||1||CDS||809719678||27335||78.02	11281934	11288260	b28620_06	06||6621414||6627322||Aqcoe6G121100.1.v3.1||-1||CDS||809753195||33456||78.02	6627322	6621414	1.000000e-250	174
3.5731	0.4268	a28620_05	05||11291685||11292552||Aqcoe5G190300.1.v3.1||-1||CDS||809719700||27339||86.23	11292552	11291685	b28620_06	06||6619128||6620137||Aqcoe6G121000.1.v3.1||1||CDS||809753183||33454||86.23	6619128	6620137	5.200000e-38	211
1.2462	0.2440	a28620_05	05||11309418||11317605||Aqcoe5G190500.1.v3.1||1||CDS||809719710||27342||76.2	11309418	11317605	b28620_06	06||6602003||6607320||Aqcoe6G120800.1.v3.1||-1||CDS||809753169||33451||76.2	6607320	6602003	1.000000e-250	261
1.5986	0.0179	a28620_05	05||11351153||11351461||Aqcoe5G191100.1.v3.1||-1||CDS||809720562||27350||82.41	11351461	11351153	b28620_06	06||6589012||6589320||Aqcoe6G120500.1.v3.1||1||CDS||809753149||33448||82.41	6589012	6589320	9.900000e-90	311
10.4727	0.3812	a28620_05	05||11361800||11362336||Aqcoe5G191400.1.v3.1||-1||CDS||809720605||27357||68.78	11362336	11361800	b28620_06	06||6579861||6580263||Aqcoe6G120300.1.v3.1||1||CDS||809753129||33444||68.78	6579861	6580263	3.400000e-24	334
#6	220.0	a28620_05	b28620_06	r	5  Mean Ks:  7.5185	Mean Kn: 0.6252
#Ks	Kn	a<db_genome_id>_<chr>	chr1||start1||stop1||name1||strand1||type1||db_feature_id1||percent_id1	start1	stop1	b<db_genome_id>_<chr>	chr2||start2||stop2||name2||strand2||type2||db_feature_id2||percent_id2	start2	stop2	eval	block_score	GEVO_link
8.9555	1.0963	a28620_05	05||9872787||9875404||Aqcoe5G171100.1.v3.1||-1||CDS||809718087||27057||63.54	9875404	9872787	b28620_06	06||5405399||5408768||Aqcoe6G100600.1.v3.1||1||CDS||809752187||33136||63.54	5405399	5408768	1.100000e-36	36
9.1954	1.4603	a28620_05	05||9901182||9902684||Aqcoe5G171700.1.v3.1||1||CDS||809718146||27067||71.83	9901182	9902684	b28620_06	06||5357911||5360985||Aqcoe6G099500.1.v3.1||-1||CDS||809752097||33120||71.83	5360985	5357911	2.500000e-116	83
1.3942	0.1832	a28620_05	05||9904065||9905717||Aqcoe5G171800.1.v3.1||1||CDS||809718151||27068||74.58	9904065	9905717	b28620_06	06||5349879||5351359||Aqcoe6G099300.1.v3.1||-1||CDS||809752084||33118||74.58	5351359	5349879	1.100000e-230	133
16.8887	0.3214	a28620_05	05||9907417||9908142||Aqcoe5G171900.1.v3.1||1||CDS||809718161||27070||75.25	9907417	9908142	b28620_06	06||5341199||5341723||Aqcoe6G099100.1.v3.1||-1||CDS||809752068||33115||75.25	5341723	5341199	4.800000e-38	170
1.1585	0.0646	a28620_05	05||9915235||9917915||Aqcoe5G172100.1.v3.1||-1||CDS||809718172||27072||80.33	9917915	9915235	b28620_06	06||5332173||5336094||Aqcoe6G098900.1.v3.1||1||CDS||809752054||33113||80.33	5332173	5336094	1.000000e-250	220
#7	202.0	a28620_05	b28620_06	r	5  Mean Ks:  5.4623	Mean Kn: 0.4158
#Ks	Kn	a<db_genome_id>_<chr>	chr1||start1||stop1||name1||strand1||type1||db_feature_id1||percent_id1	start1	stop1	b<db_genome_id>_<chr>	chr2||start2||stop2||name2||strand2||type2||db_feature_id2||percent_id2	start2	stop2	eval	block_score	GEVO_link
2.4167	0.3160	a28620_05	05||10849068||10850782||Aqcoe5G185500.1.v3.1||1||CDS||809719334||27276||77.38	10849068	10850782	b28620_06	06||7151974||7153401||Aqcoe6G129400.1.v3.1||1||CDS||809753910||33582||77.38	7151974	7153401	1.000000e-250	50
1.1194	0.0338	a28620_05	05||10870734||10874341||Aqcoe5G185900.1.v3.1||1||CDS||809719377||27284||85.04	10870734	10874341	b28620_06	06||7138955||7142380||Aqcoe6G129000.1.v3.1||-1||CDS||809753885||33578||85.04	7142380	7138955	1.000000e-250	100
1.6996	0.3156	a28620_05	05||10912785||10917315||Aqcoe5G186500.1.v3.1||-1||CDS||809719426||27292||68.67	10917315	10912785	b28620_06	06||7110340||7114596||Aqcoe6G128600.1.v3.1||1||CDS||809753841||33570||68.67	7110340	7114596	1.600000e-124	150
20.8512	1.3428	a28620_05	05||10938774||10939490||Aqcoe5G187000.1.v3.1||-1||CDS||809719463||27298||73.49	10939490	10938774	b28620_06	06||7108579||7108785||Aqcoe6G128500.1.v3.1||1||CDS||809753835||33569||73.49	7108579	7108785	4.800000e-06	155
1.2244	0.0707	a28620_05	05||10941886||10943581||Aqcoe5G187100.1.v3.1||-1||CDS||809719471||27299||81.63	10943581	10941886	b28620_06	06||7021238||7023725||Aqcoe6G127600.1.v3.1||1||CDS||809753751||33554||81.63	7021238	7023725	1.000000e-250	202
#1	327.0	a28620_05	b28620_07	f	8  Mean Ks:  10.9076	Mean Kn: 0.1946
#Ks	Kn	a<db_genome_id>_<chr>	chr1||start1||stop1||name1||strand1||type1||db_feature_id1||percent_id1	start1	stop1	b<db_genome_id>_<chr>	chr2||start2||stop2||name2||strand2||type2||db_feature_id2||percent_id2	start2	stop2	eval	block_score	GEVO_link
7.9534	0.5924	a28620_05	05||35754964||35756541||Aqcoe5G356800.1.v3.1||-1||CDS||809733703||29807||54.55	35756541	35754964	b28620_07	07||6286880||6289896||Aqcoe7G104000.1.v3.1||-1||CDS||809778707||38046||54.55	6289896	6286880	2.000000e-21	20
0.0173	0.0015	a28620_05	05||35904261||35906065||Aqcoe5G358200.1.v3.1||1||CDS||809733780||29826||99.45	35904261	35906065	b28620_07	07||6291207||6293010||Aqcoe7G104100.1.v3.1||1||CDS||809778715||38047||99.45	6291207	6293010	1.000000e-250	67
0.0104	0.0043	a28620_05	05||35908642||35912582||Aqcoe5G358300.1.v3.1||-1||CDS||809733783||29827||99.4	35912582	35908642	b28620_07	07||6294653||6296793||Aqcoe7G104200.1.v3.1||-1||CDS||809778721||38048||99.4	6296793	6294653	6.800000e-167	117
0.0129	0.0015	a28620_05	05||35913284||35918352||Aqcoe5G358500.1.v3.1||1||CDS||809733789||29829||99.52	35913284	35918352	b28620_07	07||6297497||6302546||Aqcoe7G104300.1.v3.1||1||CDS||809778726||38049||99.52	6297497	6302546	1.000000e-250	167
0.0138	0.0025	a28620_05	05||35922966||35925125||Aqcoe5G358600.1.v3.1||1||CDS||809733792||29830||99.49	35922966	35925125	b28620_07	07||6322382||6324541||Aqcoe7G104400.1.v3.1||1||CDS||809778732||38050||99.49	6322382	6324541	1.000000e-250	217
0.0521	0.0044	a28620_05	05||35926986||35930762||Aqcoe5G358700.1.v3.1||1||CDS||809733795||29831||100.0	35926986	35930762	b28620_07	07||6326882||6331005||Aqcoe7G104500.2.v3.1||1||CDS||809778744||38052||100.0	6326882	6331005	1.000000e-250	267
0.1227	0.0807	a28620_05	05||35933892||35934167||Aqcoe5G358800.1.v3.1||1||CDS||809733798||29832||99.28	35933892	35934167	b28620_07	07||6333308||6334776||Aqcoe7G104600.2.v3.1||1||CDS||809778759||38055||99.28	6333308	6334776	1.700000e-135	317
79.0781	0.8692	a28620_05	05||35938404||35942271||Aqcoe5G358900.1.v3.1||-1||CDS||809733801||29833||67.44	35942271	35938404	b28620_07	07||6347304||6350448||Aqcoe7G104800.1.v3.1||-1||CDS||809778776||38058||67.44	6350448	6347304	1.700000e-11	327
#1	394.0	a28620_05	b28620_07	r	8  Mean Ks:  0.6909	Mean Kn: 0.1059
#Ks	Kn	a<db_genome_id>_<chr>	chr1||start1||stop1||name1||strand1||type1||db_feature_id1||percent_id1	start1	stop1	b<db_genome_id>_<chr>	chr2||start2||stop2||name2||strand2||type2||db_feature_id2||percent_id2	start2	stop2	eval	block_score	GEVO_link
1.6142	0.3693	a28620_05	05||38638761||38642131||Aqcoe5G390300.1.v3.1||-1||CDS||809736135||30333||95.91	38642131	38638761	b28620_07	07||8851044||8859528||Aqcoe7G140500.1.v3.1||1||CDS||809781130||38566||95.91	8851044	8859528	1.000000e-250	50
0.0000	0.0000	a28620_05	05||38715100||38718028||Aqcoe5G391600.1.v3.1||-1||CDS||809736171||30346||100.0	38718028	38715100	b28620_07	07||8812187||8813119||Aqcoe7G140300.1.v3.1||1||CDS||809781117||38564||100.0	8812187	8813119	1.000000e-250	97
0.0372	0.0027	a28620_05	05||38719536||38727993||Aqcoe5G391700.1.v3.1||1||CDS||809736174||30347||99.04	38719536	38727993	b28620_07	07||8805426||8810919||Aqcoe7G140200.1.v3.1||-1||CDS||809781102||38561||99.04	8810919	8805426	1.000000e-250	147
0.0149	0.0008	a28620_05	05||38729224||38730885||Aqcoe5G391800.1.v3.1||-1||CDS||809736185||30352||99.63	38730885	38729224	b28620_07	07||8801970||8803816||Aqcoe7G140100.1.v3.1||1||CDS||809781097||38560||99.63	8801970	8803816	1.000000e-250	197
0.0000	0.0000	a28620_05	05||38731891||38732316||Aqcoe5G391900.1.v3.1||-1||CDS||809736188||30353||100.0	38732316	38731891	b28620_07	07||8800622||8801047||Aqcoe7G140000.1.v3.1||1||CDS||809781093||38559||100.0	8800622	8801047	1.900000e-216	247
0.0085	0.0025	a28620_05	05||38734029||38735735||Aqcoe5G392000.1.v3.1||-1||CDS||809736191||30354||99.59	38735735	38734029	b28620_07	07||8794714||8796420||Aqcoe7G139900.1.v3.1||1||CDS||809781086||38558||99.59	8794714	8796420	1.000000e-250	297
0.0252	0.0169	a28620_05	05||38736685||38741139||Aqcoe5G392100.1.v3.1||-1||CDS||809736194||30355||96.93	38741139	38736685	b28620_07	07||8787605||8793754||Aqcoe7G139800.1.v3.1||1||CDS||809781080||38557||96.93	8787605	8793754	1.000000e-250	347
3.8273	0.4547	a28620_05	05||38814554||38816399||Aqcoe5G393400.1.v3.1||1||CDS||809736235||30370||57.92	38814554	38816399	b28620_07	07||8679104||8680732||Aqcoe7G138100.1.v3.1||1||CDS||809780973||38538||57.92	8679104	8680732	5.500000e-82	394
#2	344.0	a28620_05	b28620_07	r	7  Mean Ks:  1.2919	Mean Kn: 0.1923
#Ks	Kn	a<db_genome_id>_<chr>	chr1||start1||stop1||name1||strand1||type1||db_feature_id1||percent_id1	start1	stop1	b<db_genome_id>_<chr>	chr2||start2||stop2||name2||strand2||type2||db_feature_id2||percent_id2	start2	stop2	eval	block_score	GEVO_link
1.0887	0.1430	a28620_05	05||43314197||43319422||Aqcoe5G456800.1.v3.1||1||CDS||809741403||31326||76.0	43314197	43319422	b28620_07	07||813214||817765||Aqcoe7G012800.1.v3.1||-1||CDS||809770667||36669||76.0	817765	813214	1.000000e-250	50
1.3069	0.1205	a28620_05	05||43344306||43348140||Aqcoe5G457100.1.v3.1||1||CDS||809741432||31332||80.0	43344306	43348140	b28620_07	07||808038||811185||Aqcoe7G012700.1.v3.1||-1||CDS||809770645||36665||80.0	811185	808038	1.000000e-250	100
0.8884	0.1290	a28620_05	05||43398362||43406207||Aqcoe5G458500.1.v3.1||-1||CDS||809741509||31347||79.79	43406207	43398362	b28620_07	07||782246||792484||Aqcoe7G012300.1.v3.1||1||CDS||809770577||36652||79.79	782246	792484	1.000000e-250	147
1.5901	0.2874	a28620_05	05||43409794||43416644||Aqcoe5G458600.1.v3.1||-1||CDS||809741520||31349||69.94	43416644	43409794	b28620_07	07||768906||774136||Aqcoe7G012000.1.v3.1||1||CDS||809770540||36646||69.94	768906	774136	2.300000e-170	197
1.2246	0.0907	a28620_05	05||43445163||43455921||Aqcoe5G459300.1.v3.1||-1||CDS||809741577||31359||80.11	43455921	43445163	b28620_07	07||704127||715649||Aqcoe7G011100.1.v3.1||1||CDS||809770477||36636||80.11	704127	715649	1.000000e-250	247
1.5901	0.2511	a28620_05	05||43473714||43482135||Aqcoe5G459600.1.v3.1||1||CDS||809741606||31364||75.32	43473714	43482135	b28620_07	07||673599||683335||Aqcoe7G010800.1.v3.1||-1||CDS||809770440||36629||75.32	683335	673599	1.000000e-250	297
1.3543	0.3241	a28620_05	05||43540833||43544134||Aqcoe5G460700.1.v3.1||1||CDS||809741709||31383||77.03	43540833	43544134	b28620_07	07||635537||637698||Aqcoe7G010200.1.v3.1||1||CDS||809770349||36612||77.03	635537	637698	1.500000e-120	344
#3	256.0	a28620_05	b28620_07	r	6  Mean Ks:  16.8822	Mean Kn: 0.2725
#Ks	Kn	a<db_genome_id>_<chr>	chr1||start1||stop1||name1||strand1||type1||db_feature_id1||percent_id1	start1	stop1	b<db_genome_id>_<chr>	chr2||start2||stop2||name2||strand2||type2||db_feature_id2||percent_id2	start2	stop2	eval	block_score	GEVO_link
0.9976	0.0010	a28620_05	05||42408366||42412786||Aqcoe5G444300.1.v3.1||1||CDS||809740475||31115||85.91	42408366	42412786	b28620_07	07||1094393||1097117||Aqcoe7G017800.1.v3.1||-1||CDS||809771824||36763||85.91	1097117	1094393	1.000000e-151	50
94.3430	0.5616	a28620_05	05||42475177||42476286||Aqcoe5G444900.1.v3.1||1||CDS||809740494||31122||73.86	42475177	42476286	b28620_07	07||1087088||1088056||Aqcoe7G017500.1.v3.1||1||CDS||809771804||36760||73.86	1087088	1088056	3.500000e-30	79
1.0475	0.2920	a28620_05	05||42596872||42603333||Aqcoe5G445600.1.v3.1||1||CDS||809740515||31129||77.17	42596872	42603333	b28620_07	07||1075509||1080044||Aqcoe7G017200.1.v3.1||-1||CDS||809771781||36756||77.17	1080044	1075509	5.300000e-196	129
1.8539	0.1587	a28620_05	05||42604599||42604917||Aqcoe5G445700.1.v3.1||-1||CDS||809740520||31131||73.3	42604917	42604599	b28620_07	07||1072351||1073611||Aqcoe7G017100.1.v3.1||1||CDS||809771777||36755||73.3	1072351	1073611	6.600000e-34	162
1.4298	0.3666	a28620_05	05||42660593||42667163||Aqcoe5G447100.1.v3.1||-1||CDS||809740558||31146||75.95	42667163	42660593	b28620_07	07||1017243||1022508||Aqcoe7G016600.1.v3.1||-1||CDS||809771740||36749||75.95	1022508	1017243	1.000000e-250	209
1.6215	0.2549	a28620_05	05||42674974||42677546||Aqcoe5G447400.1.v3.1||-1||CDS||809740570||31151||73.08	42677546	42674974	b28620_07	07||973511||975959||Aqcoe7G015500.1.v3.1||-1||CDS||809771660||36734||73.08	975959	973511	2.000000e-222	256
#1	300.0	a28620_06	b28620_scaffold_82	r	6  Mean Ks:  0.1147	Mean Kn: 0.0348
#Ks	Kn	a<db_genome_id>_<chr>	chr1||start1||stop1||name1||strand1||type1||db_feature_id1||percent_id1	start1	stop1	b<db_genome_id>_<chr>	chr2||start2||stop2||name2||strand2||type2||db_feature_id2||percent_id2	start2	stop2	eval	block_score	GEVO_link
0.0113	0.0039	a28620_06	06||29492862||29494810||Aqcoe6G319200.1.v3.1||1||CDS||809768712||36265||98.6	29492862	29494810	b28620_scaffold_82	scaffold_82||40486||42298||Aqcoe0082s0006.1.v3.1||-1||CDS||809807310||43464||98.6	42298	40486	1.000000e-250	50
0.4614	0.1606	a28620_06	06||29495729||29506027||Aqcoe6G319300.1.v3.1||-1||CDS||809768714||36266||79.43	29506027	29495729	b28620_scaffold_82	scaffold_82||36117||39565||Aqcoe0082s0005.1.v3.1||1||CDS||809807298||43462||79.43	36117	39565	1.000000e-250	100
0.0000	0.0000	a28620_06	06||29517558||29517758||Aqcoe6G319900.1.v3.1||-1||CDS||809768734||36273||100.0	29517758	29517558	b28620_scaffold_82	scaffold_82||13163||13363||Aqcoe0082s0004.1.v3.1||1||CDS||809807292||43461||100.0	13163	13363	1.100000e-98	150
0.1523	0.0391	a28620_06	06||29519507||29523608||Aqcoe6G320000.1.v3.1||1||CDS||809768736||36274||93.65	29519507	29523608	b28620_scaffold_82	scaffold_82||6720||10293||Aqcoe0082s0003.1.v3.1||-1||CDS||809807286||43460||93.65	10293	6720	1.000000e-250	200
0.0518	0.0053	a28620_06	06||29524723||29526145||Aqcoe6G320100.1.v3.1||1||CDS||809768739||36275||98.43	29524723	29526145	b28620_scaffold_82	scaffold_82||4177||5580||Aqcoe0082s0002.1.v3.1||-1||CDS||809807279||43459||98.43	5580	4177	1.000000e-250	250
0.0114	0.0000	a28620_06	06||29528498||29529724||Aqcoe6G320200.1.v3.1||-1||CDS||809768742||36276||99.87	29529724	29528498	b28620_scaffold_82	scaffold_82||376||1604||Aqcoe0082s0001.1.v3.1||1||CDS||809807271||43458||99.87	376	1604	1.000000e-250	300
#1	363.0	a28620_07	b28620_07	f	8  Mean Ks:  4.0958	Mean Kn: 0.3607
#Ks	Kn	a<db_genome_id>_<chr>	chr1||start1||stop1||name1||strand1||type1||db_feature_id1||percent_id1	start1	stop1	b<db_genome_id>_<chr>	chr2||start2||stop2||name2||strand2||type2||db_feature_id2||percent_id2	start2	stop2	eval	block_score	GEVO_link
1.3360	0.1246	a28620_07	07||9065073||9067708||Aqcoe7G142200.1.v3.1||-1||CDS||809781338||38610||88.03	9067708	9065073	b28620_07	07||41828481||41828859||Aqcoe7G416500.1.v3.1||-1||CDS||809802406||42567||88.03	41828859	41828481	1.300000e-42	41
1.6707	0.3384	a28620_07	07||9069096||9069332||Aqcoe7G142300.1.v3.1||1||CDS||809781343||38611||73.37	9069096	9069332	b28620_07	07||41840599||41840823||Aqcoe7G416800.1.v3.1||1||CDS||809802436||42571||73.37	41840599	41840823	7.000000e-29	69
2.4598	0.3448	a28620_07	07||9072125||9074014||Aqcoe7G142500.1.v3.1||-1||CDS||809781356||38613||67.34	9074014	9072125	b28620_07	07||41842330||41844198||Aqcoe7G416900.1.v3.1||1||CDS||809802449||42573||67.34	41842330	41844198	3.500000e-80	119
2.0260	0.4669	a28620_07	07||9076588||9080423||Aqcoe7G142600.1.v3.1||-1||CDS||809781359||38614||67.73	9080423	9076588	b28620_07	07||41844830||41848566||Aqcoe7G417000.1.v3.1||-1||CDS||809802456||42574||67.73	41848566	41844830	4.400000e-55	169
1.2060	0.2433	a28620_07	07||9114873||9118451||Aqcoe7G143100.1.v3.1||1||CDS||809781420||38625||70.55	9114873	9118451	b28620_07	07||41858746||41860565||Aqcoe7G417200.1.v3.1||1||CDS||809802469||42576||70.55	41858746	41860565	1.500000e-108	216
21.7657	1.1164	a28620_07	07||9145918||9147144||Aqcoe7G143600.1.v3.1||-1||CDS||809781461||38632||77.68	9147144	9145918	b28620_07	07||41862006||41862851||Aqcoe7G417300.1.v3.1||-1||CDS||809802475||42577||77.68	41862851	41862006	1.500000e-83	266
1.0269	0.0473	a28620_07	07||9201948||9205075||Aqcoe7G144300.1.v3.1||-1||CDS||809781512||38641||83.89	9205075	9201948	b28620_07	07||41920385||41921076||Aqcoe7G418600.1.v3.1||-1||CDS||809802568||42594||83.89	41921076	41920385	9.100000e-133	313
1.2752	0.2041	a28620_07	07||9248001||9256182||Aqcoe7G144800.1.v3.1||1||CDS||809781550||38647||74.47	9248001	9256182	b28620_07	07||41954031||41957958||Aqcoe7G419000.1.v3.1||1||CDS||809802600||42599||74.47	41954031	41957958	1.000000e-250	363
#2	285.0	a28620_07	b28620_07	f	6  Mean Ks:  1.4442	Mean Kn: 0.1363
#Ks	Kn	a<db_genome_id>_<chr>	chr1||start1||stop1||name1||strand1||type1||db_feature_id1||percent_id1	start1	stop1	b<db_genome_id>_<chr>	chr2||start2||stop2||name2||strand2||type2||db_feature_id2||percent_id2	start2	stop2	eval	block_score	GEVO_link
1.3633	0.2040	a28620_07	07||12106288||12108904||Aqcoe7G172500.1.v3.1||-1||CDS||809784457||39063||79.19	12108904	12106288	b28620_07	07||41103735||41105834||Aqcoe7G403200.1.v3.1||-1||CDS||809801796||42379||79.19	41105834	41103735	1.000000e-250	50
1.1886	0.0582	a28620_07	07||12173421||12178993||Aqcoe7G173500.1.v3.1||1||CDS||809784493||39074||83.28	12173421	12178993	b28620_07	07||41128097||41131973||Aqcoe7G404000.1.v3.1||-1||CDS||809801826||42387||83.28	41131973	41128097	5.600000e-203	97
1.8470	0.2025	a28620_07	07||12260997||12264932||Aqcoe7G174600.1.v3.1||1||CDS||809784522||39085||80.04	12260997	12264932	b28620_07	07||41157825||41161959||Aqcoe7G404300.1.v3.1||1||CDS||809801839||42392||80.04	41157825	41161959	3.900000e-126	144
1.4234	0.2629	a28620_07	07||12372653||12375732||Aqcoe7G175700.1.v3.1||1||CDS||809784557||39098||69.68	12372653	12375732	b28620_07	07||41165708||41169075||Aqcoe7G404500.1.v3.1||1||CDS||809801851||42396||69.68	41165708	41169075	1.100000e-102	191
1.2166	0.0175	a28620_07	07||12444282||12447729||Aqcoe7G176600.1.v3.1||-1||CDS||809784585||39109||84.48	12447729	12444282	b28620_07	07||41178843||41181064||Aqcoe7G404800.1.v3.1||-1||CDS||809801864||42401||84.48	41181064	41178843	3.000000e-193	238
1.6263	0.0728	a28620_07	07||12577127||12577714||Aqcoe7G177900.1.v3.1||1||CDS||809784625||39123||80.57	12577127	12577714	b28620_07	07||41202960||41203534||Aqcoe7G405400.1.v3.1||1||CDS||809801889||42411||80.57	41202960	41203534	2.400000e-76	285
#3	215.0	a28620_07	b28620_07	f	6  Mean Ks:  12.1771	Mean Kn: 0.4030
#Ks	Kn	a<db_genome_id>_<chr>	chr1||start1||stop1||name1||strand1||type1||db_feature_id1||percent_id1	start1	stop1	b<db_genome_id>_<chr>	chr2||start2||stop2||name2||strand2||type2||db_feature_id2||percent_id2	start2	stop2	eval	block_score	GEVO_link
2.2444	0.4548	a28620_07	07||29341765||29342956||Aqcoe7G279600.1.v3.1||1||CDS||809791877||40619||64.83	29341765	29342956	b28620_07	07||40423576||40424892||Aqcoe7G390400.1.v3.1||1||CDS||809800705||42178||64.83	40423576	40424892	4.400000e-32	31
2.1556	0.2708	a28620_07	07||29399796||29400648||Aqcoe7G279800.1.v3.1||1||CDS||809791889||40624||68.28	29399796	29400648	b28620_07	07||40520187||40521159||Aqcoe7G391800.1.v3.1||-1||CDS||809800814||42197||68.28	40521159	40520187	2.900000e-41	68
64.2691	0.9504	a28620_07	07||29449265||29449991||Aqcoe7G280100.1.v3.1||-1||CDS||809791902||40629||66.29	29449991	29449265	b28620_07	07||40540028||40540687||Aqcoe7G392300.1.v3.1||1||CDS||809800843||42202||66.29	40540028	40540687	1.700000e-04	71
1.5946	0.3526	a28620_07	07||29470969||29471898||Aqcoe7G280400.1.v3.1||1||CDS||809791917||40635||73.78	29470969	29471898	b28620_07	07||40572418||40573482||Aqcoe7G393100.1.v3.1||1||CDS||809800916||42218||73.78	40572418	40573482	4.400000e-55	118
1.2047	0.1210	a28620_07	07||29503366||29507392||Aqcoe7G280900.1.v3.1||-1||CDS||809791939||40647||76.31	29507392	29503366	b28620_07	07||40615222||40618366||Aqcoe7G393700.1.v3.1||-1||CDS||809800966||42226||76.31	40618366	40615222	7.200000e-184	165
1.5942	0.2686	a28620_07	07||29516231||29521887||Aqcoe7G281200.1.v3.1||-1||CDS||809791956||40651||76.55	29521887	29516231	b28620_07	07||40625075||40627997||Aqcoe7G394000.1.v3.1||-1||CDS||809801016||42236||76.55	40627997	40625075	9.800000e-86	215
#4	201.0	a28620_07	b28620_07	f	5  Mean Ks:  1.7512	Mean Kn: 0.3438
#Ks	Kn	a<db_genome_id>_<chr>	chr1||start1||stop1||name1||strand1||type1||db_feature_id1||percent_id1	start1	stop1	b<db_genome_id>_<chr>	chr2||start2||stop2||name2||strand2||type2||db_feature_id2||percent_id2	start2	stop2	eval	block_score	GEVO_link
0.0338	0.0412	a28620_07	07||8029521||8030006||Aqcoe7G128700.1.v3.1||-1||CDS||809780213||38408||98.73	8030006	8029521	b28620_07	07||8166015||8166965||Aqcoe7G131200.1.v3.1||1||CDS||809780407||38442||98.73	8166015	8166965	1.000000e-228	50
1.5779	0.3402	a28620_07	07||8031767||8032822||Aqcoe7G128800.1.v3.1||1||CDS||809780219||38409||99.36	8031767	8032822	b28620_07	07||8169645||8171236||Aqcoe7G131300.1.v3.1||-1||CDS||809780413||38443||99.36	8171236	8169645	1.000000e-250	100
0.9889	0.2527	a28620_07	07||8097498||8098687||Aqcoe7G130000.1.v3.1||-1||CDS||809780316||38426||78.72	8098687	8097498	b28620_07	07||8234822||8236531||Aqcoe7G132400.2.v3.1||-1||CDS||809780497||38458||78.72	8236531	8234822	4.800000e-217	147
5.6179	0.6884	a28620_07	07||8158207||8162998||Aqcoe7G131000.1.v3.1||1||CDS||809780387||38437||57.86	8158207	8162998	b28620_07	07||8240046||8241344||Aqcoe7G132600.1.v3.1||1||CDS||809780515||38461||57.86	8240046	8241344	3.500000e-11	154
0.5375	0.3967	a28620_07	07||8166015||8166965||Aqcoe7G131200.1.v3.1||1||CDS||809780407||38442||74.35	8166015	8166965	b28620_07	07||8301473||8303208||Aqcoe7G133300.1.v3.1||1||CDS||809780588||38474||74.35	8301473	8303208	4.600000e-87	201
#6	173.0	a28620_07	b28620_07	f	6  Mean Ks:  18.8497	Mean Kn: 0.4663
#Ks	Kn	a<db_genome_id>_<chr>	chr1||start1||stop1||name1||strand1||type1||db_feature_id1||percent_id1	start1	stop1	b<db_genome_id>_<chr>	chr2||start2||stop2||name2||strand2||type2||db_feature_id2||percent_id2	start2	stop2	eval	block_score	GEVO_link
1.6627	0.3962	a28620_07	07||26471061||26471502||Aqcoe7G264800.1.v3.1||-1||CDS||809791291||40389||63.3	26471502	26471061	b28620_07	07||40272117||40272594||Aqcoe7G387600.1.v3.1||-1||CDS||809800465||42136||63.3	40272594	40272117	2.600000e-11	10
1.1825	0.1973	a28620_07	07||26579021||26583072||Aqcoe7G265700.1.v3.1||-1||CDS||809791319||40399||74.32	26583072	26579021	b28620_07	07||40275400||40278713||Aqcoe7G387700.2.v3.1||-1||CDS||809800478||42138||74.32	40278713	40275400	7.200000e-104	60
88.1712	1.1138	a28620_07	07||26587339||26597443||Aqcoe7G265800.1.v3.1||-1||CDS||809791322||40400||64.62	26597443	26587339	b28620_07	07||40294539||40295044||Aqcoe7G388000.1.v3.1||-1||CDS||809800508||42143||64.62	40295044	40294539	3.500000e-17	76
1.8880	0.2430	a28620_07	07||27177554||27181269||Aqcoe7G266900.1.v3.1||1||CDS||809791355||40412||67.6	27177554	27181269	b28620_07	07||40333020||40335523||Aqcoe7G388700.1.v3.1||1||CDS||809800591||42159||67.6	40333020	40335523	1.900000e-101	123
5.1773	0.2848	a28620_07	07||27251930||27252618||Aqcoe7G267200.1.v3.1||-1||CDS||809791364||40415||74.25	27252618	27251930	b28620_07	07||40336628||40337289||Aqcoe7G388800.1.v3.1||1||CDS||809800598||42160||74.25	40336628	40337289	1.700000e-64	173
15.0162	0.5627	a28620_07	07||27304228||27306970||Aqcoe7G268000.1.v3.1||-1||CDS||809791387||40423||59.86	27306970	27304228	b28620_07	07||40391535||40394328||Aqcoe7G389900.1.v3.1||-1||CDS||809800671||42172||59.86	40394328	40391535	9.800000e-04	173
#1	371.0	a28620_07	b28620_07	r	8  Mean Ks:  12.5486	Mean Kn: 0.4492
#Ks	Kn	a<db_genome_id>_<chr>	chr1||start1||stop1||name1||strand1||type1||db_feature_id1||percent_id1	start1	stop1	b<db_genome_id>_<chr>	chr2||start2||stop2||name2||strand2||type2||db_feature_id2||percent_id2	start2	stop2	eval	block_score	GEVO_link
0.3976	0.1588	a28620_07	07||20271814||20276409||Aqcoe7G225300.1.v3.1||1||CDS||809787943||39832||97.4	20271814	20276409	b28620_07	07||20327085||20328195||Aqcoe7G228400.1.v3.1||-1||CDS||809788099||39863||97.4	20328195	20327085	4.200000e-198	50
0.3802	0.2071	a28620_07	07||20280851||20283055||Aqcoe7G225500.1.v3.1||-1||CDS||809787956||39834||97.37	20283055	20280851	b28620_07	07||20320200||20323139||Aqcoe7G228200.1.v3.1||1||CDS||809788091||39861||97.37	20320200	20323139	2.900000e-110	100
22.0760	1.3876	a28620_07	07||20283349||20283492||Aqcoe7G225600.1.v3.1||1||CDS||809787960||39835||97.92	20283349	20283492	b28620_07	07||20319354||20319821||Aqcoe7G228100.1.v3.1||1||CDS||809788086||39860||97.92	20319354	20319821	1.300000e-37	136
0.0738	0.0540	a28620_07	07||20284084||20284338||Aqcoe7G225700.1.v3.1||-1||CDS||809787967||39836||94.12	20284338	20284084	b28620_07	07||20318866||20319165||Aqcoe7G228000.1.v3.1||1||CDS||809788080||39859||94.12	20318866	20319165	1.900000e-104	186
0.0321	0.0213	a28620_07	07||20284453||20284794||Aqcoe7G225800.1.v3.1||-1||CDS||809787971||39837||95.56	20284794	20284453	b28620_07	07||20318410||20318751||Aqcoe7G227900.1.v3.1||1||CDS||809788075||39858||95.56	20318410	20318751	6.300000e-137	236
76.7992	1.3488	a28620_07	07||20285861||20286106||Aqcoe7G226000.1.v3.1||-1||CDS||809787982||39839||94.96	20286106	20285861	b28620_07	07||20316873||20317358||Aqcoe7G227800.1.v3.1||-1||CDS||809788070||39857||94.96	20317358	20316873	8.000000e-52	286
0.5653	0.3927	a28620_07	07||20286447||20290299||Aqcoe7G226100.1.v3.1||-1||CDS||809787988||39840||93.89	20290299	20286447	b28620_07	07||20315646||20316413||Aqcoe7G227700.1.v3.1||1||CDS||809788065||39856||93.89	20315646	20316413	5.100000e-100	336
0.0650	0.0233	a28620_07	07||20288995||20289210||Aqcoe7G226200.1.v3.1||1||CDS||809787995||39841||97.92	20288995	20289210	b28620_07	07||20314143||20314358||Aqcoe7G227500.1.v3.1||-1||CDS||809788055||39854||97.92	20314358	20314143	4.200000e-36	371
#2	241.0	a28620_07	b28620_07	r	5  Mean Ks:  1.7319	Mean Kn: 0.1871
#Ks	Kn	a<db_genome_id>_<chr>	chr1||start1||stop1||name1||strand1||type1||db_feature_id1||percent_id1	start1	stop1	b<db_genome_id>_<chr>	chr2||start2||stop2||name2||strand2||type2||db_feature_id2||percent_id2	start2	stop2	eval	block_score	GEVO_link
1.7457	0.0377	a28620_07	07||7641544||7644792||Aqcoe7G123300.1.v3.1||1||CDS||809779769||38328||82.13	7641544	7644792	b28620_07	07||42429589||42431271||Aqcoe7G426500.1.v3.1||-1||CDS||809803998||42708||82.13	42431271	42429589	1.000000e-250	50
1.7572	0.2215	a28620_07	07||7667942||7668352||Aqcoe7G123600.1.v3.1||1||CDS||809779789||38331||72.19	7667942	7668352	b28620_07	07||42426858||42427256||Aqcoe7G426400.1.v3.1||-1||CDS||809803992||42707||72.19	42427256	42426858	1.100000e-44	94
1.0976	0.0662	a28620_07	07||7683314||7689792||Aqcoe7G124000.1.v3.1||-1||CDS||809779829||38339||80.39	7689792	7683314	b28620_07	07||42407714||42411648||Aqcoe7G426200.1.v3.1||1||CDS||809803976||42705||80.39	42407714	42411648	1.000000e-250	144
1.0392	0.1393	a28620_07	07||7731096||7737243||Aqcoe7G124300.1.v3.1||-1||CDS||809779846||38342||77.34	7737243	7731096	b28620_07	07||42385317||42390527||Aqcoe7G425800.1.v3.1||1||CDS||809803951||42700||77.34	42385317	42390527	1.000000e-250	194
3.0198	0.4706	a28620_07	07||7777853||7779528||Aqcoe7G125300.1.v3.1||-1||CDS||809779925||38357||70.2	7779528	7777853	b28620_07	07||42369908||42371352||Aqcoe7G425400.1.v3.1||-1||CDS||809803923||42695||70.2	42371352	42369908	1.900000e-108	241
#1	300.0	a28620_scaffold_16	b28620_scaffold_9	f	6  Mean Ks:  0.0919	Mean Kn: 0.0555
#Ks	Kn	a<db_genome_id>_<chr>	chr1||start1||stop1||name1||strand1||type1||db_feature_id1||percent_id1	start1	stop1	b<db_genome_id>_<chr>	chr2||start2||stop2||name2||strand2||type2||db_feature_id2||percent_id2	start2	stop2	eval	block_score	GEVO_link
0.1208	0.0422	a28620_scaffold_16	scaffold_16||46704||47575||Aqcoe0016s0005.1.v3.1||1||CDS||809805318||43107||100.0	46704	47575	b28620_scaffold_9	scaffold_9||14388||14729||Aqcoe0009s0003.2.v3.1||1||CDS||809807507||43498||100.0	14388	14729	1.100000e-65	50
0.3177	0.2002	a28620_scaffold_16	scaffold_16||65066||68502||Aqcoe0016s0009.1.v3.1||-1||CDS||809805338||43113||99.32	68502	65066	b28620_scaffold_9	scaffold_9||89434||94424||Aqcoe0009s0010.2.v3.1||-1||CDS||809807553||43505||99.32	94424	89434	1.000000e-250	100
0.0069	0.0000	a28620_scaffold_16	scaffold_16||70467||72962||Aqcoe0016s0010.1.v3.1||-1||CDS||809805344||43114||99.87	72962	70467	b28620_scaffold_9	scaffold_9||95899||98375||Aqcoe0009s0011.1.v3.1||-1||CDS||809807562||43507||99.87	98375	95899	1.000000e-250	150
0.0121	0.0027	a28620_scaffold_16	scaffold_16||73248||77905||Aqcoe0016s0011.1.v3.1||1||CDS||809805354||43115||99.5	73248	77905	b28620_scaffold_9	scaffold_9||98704||103803||Aqcoe0009s0012.1.v3.1||1||CDS||809807566||43508||99.5	98704	103803	1.000000e-250	200
0.0227	0.0187	a28620_scaffold_16	scaffold_16||81740||85243||Aqcoe0016s0013.1.v3.1||1||CDS||809805368||43117||99.31	81740	85243	b28620_scaffold_9	scaffold_9||107629||110553||Aqcoe0009s0014.1.v3.1||1||CDS||809807584||43510||99.31	107629	110553	1.000000e-250	250
0.0712	0.0694	a28620_scaffold_16	scaffold_16||87788||90751||Aqcoe0016s0014.1.v3.1||1||CDS||809805373||43118||92.6	87788	90751	b28620_scaffold_9	scaffold_9||131170||136085||Aqcoe0009s0019.1.v3.1||1||CDS||809807631||43518||92.6	131170	136085	1.000000e-250	300
#1	250.0	b28620_01	a28620_01	r	5  Mean Ks:  0.0880	Mean Kn: 0.0421
#Ks	Kn	a<db_genome_id>_<chr>	chr1||start1||stop1||name1||strand1||type1||db_feature_id1||percent_id1	start1	stop1	b<db_genome_id>_<chr>	chr2||start2||stop2||name2||strand2||type2||db_feature_id2||percent_id2	start2	stop2	eval	block_score	GEVO_link
0.0405	0.0086	a28620_01	01||29474958||29486914||Aqcoe1G328900.1.v3.1||1||CDS||809495490||4946||97.45	29474958	29486914	b28620_01	01||23328051||23339404||Aqcoe1G300300.1.v3.1||-1||CDS||809492089||4571||97.45	23339404	23328051	1.000000e-250	50
0.1380	0.1056	a28620_01	01||29487918||29492992||Aqcoe1G329000.1.v3.1||1||CDS||809495500||4948||96.97	29487918	29492992	b28620_01	01||23291161||23296299||Aqcoe1G300100.1.v3.1||-1||CDS||809492069||4569||96.97	23296299	23291161	9.300000e-80	100
0.0747	0.0374	a28620_01	01||29493456||29495493||Aqcoe1G329100.1.v3.1||-1||CDS||809495504||4949||95.86	29495493	29493456	b28620_01	01||23287958||23290792||Aqcoe1G300000.1.v3.1||1||CDS||809492057||4568||95.86	23287958	23290792	1.000000e-250	150
0.0502	0.0093	a28620_01	01||29519104||29520937||Aqcoe1G329200.1.v3.1||1||CDS||809495509||4950||97.13	29519104	29520937	b28620_01	01||23230678||23232099||Aqcoe1G299800.1.v3.1||-1||CDS||809492017||4566||97.13	23232099	23230678	1.000000e-250	200
0.1366	0.0496	a28620_01	01||29521066||29523209||Aqcoe1G329300.1.v3.1||-1||CDS||809495513||4951||93.92	29523209	29521066	b28620_01	01||23228965||23230440||Aqcoe1G299700.1.v3.1||1||CDS||809489561||4565||93.92	23228965	23230440	4.200000e-208	250
#1	621.0	b28620_02	a28620_01	f	14  Mean Ks:  4.6346	Mean Kn: 0.2921
#Ks	Kn	a<db_genome_id>_<chr>	chr1||start1||stop1||name1||strand1||type1||db_feature_id1||percent_id1	start1	stop1	b<db_genome_id>_<chr>	chr2||start2||stop2||name2||strand2||type2||db_feature_id2||percent_id2	start2	stop2	eval	block_score	GEVO_link
6.8159	0.8390	a28620_02	02||6680895||6696469||Aqcoe2G090300.1.v3.1||-1||CDS||809535184||8835||64.19	6696469	6680895	b28620_01	01||39534828||39539618||Aqcoe1G416500.1.v3.1||-1||CDS||809508083||6263||64.19	39539618	39534828	8.200000e-36	35
1.7045	0.0017	a28620_02	02||6697932||6698264||Aqcoe2G090400.1.v3.1||1||CDS||809535203||8837||84.38	6697932	6698264	b28620_01	01||39557825||39558157||Aqcoe1G416900.1.v3.1||1||CDS||809508117||6267||84.38	39557825	39558157	1.800000e-105	85
23.2754	0.4695	a28620_02	02||6699839||6700684||Aqcoe2G090500.1.v3.1||1||CDS||809535243||8841||73.81	6699839	6700684	b28620_01	01||39560404||39561014||Aqcoe1G417000.1.v3.1||1||CDS||809508132||6269||73.81	39560404	39561014	5.200000e-10	94
11.5592	0.4424	a28620_02	02||6706386||6707069||Aqcoe2G090600.1.v3.1||1||CDS||809535256||8842||62.23	6706386	6707069	b28620_01	01||39571331||39572110||Aqcoe1G417300.1.v3.1||1||CDS||809508158||6272||62.23	39571331	39572110	1.100000e-46	140
1.0318	0.3013	a28620_02	02||6743011||6756791||Aqcoe2G091400.1.v3.1||1||CDS||809535370||8852||69.72	6743011	6756791	b28620_01	01||39594684||39604418||Aqcoe1G417500.1.v3.1||1||CDS||809508176||6274||69.72	39594684	39604418	1.000000e-250	190
1.6024	0.2163	a28620_02	02||6772999||6776371||Aqcoe2G091600.1.v3.1||1||CDS||809535420||8857||75.45	6772999	6776371	b28620_01	01||39620613||39622819||Aqcoe1G417900.1.v3.1||1||CDS||809508215||6279||75.45	39620613	39622819	1.000000e-250	240
2.9667	0.6795	a28620_02	02||6777341||6778688||Aqcoe2G091700.1.v3.1||1||CDS||809535433||8858||67.48	6777341	6778688	b28620_01	01||39634933||39636309||Aqcoe1G418400.1.v3.1||1||CDS||809508258||6284||67.48	39634933	39636309	4.400000e-41	280
1.2826	0.1762	a28620_02	02||6858659||6860576||Aqcoe2G092600.1.v3.1||1||CDS||809535580||8872||73.7	6858659	6860576	b28620_01	01||39675775||39679980||Aqcoe1G419000.1.v3.1||1||CDS||809508346||6294||73.7	39675775	39679980	4.400000e-227	327
1.5325	0.1192	a28620_02	02||6869644||6873841||Aqcoe2G092900.1.v3.1||-1||CDS||809535623||8876||77.54	6873841	6869644	b28620_01	01||39683759||39686635||Aqcoe1G419100.1.v3.1||-1||CDS||809508362||6296||77.54	39686635	39683759	2.100000e-165	377
1.3032	0.1093	a28620_02	02||6893940||6899457||Aqcoe2G093100.1.v3.1||-1||CDS||809535645||8878||78.73	6899457	6893940	b28620_01	01||39695677||39699914||Aqcoe1G419400.1.v3.1||-1||CDS||809508387||6299||78.73	39699914	39695677	3.600000e-146	427
1.0265	0.2560	a28620_02	02||6904313||6908604||Aqcoe2G093300.1.v3.1||1||CDS||809535671||8881||78.46	6904313	6908604	b28620_01	01||39718743||39720803||Aqcoe1G419600.1.v3.1||1||CDS||809508425||6304||78.46	39718743	39720803	4.000000e-163	477
1.2594	0.1540	a28620_02	02||7004154||7008373||Aqcoe2G094400.1.v3.1||-1||CDS||809535798||8892||72.2	7008373	7004154	b28620_01	01||39756802||39761662||Aqcoe1G420100.1.v3.1||-1||CDS||809508504||6313||72.2	39761662	39756802	1.000000e-250	524
7.4964	0.0315	a28620_02	02||7066985||7067914||Aqcoe2G095300.1.v3.1||-1||CDS||809535916||8903||85.17	7067914	7066985	b28620_01	01||39774942||39775883||Aqcoe1G420300.1.v3.1||-1||CDS||809508551||6318||85.17	39775883	39774942	1.000000e-250	571
2.0281	0.2930	a28620_02	02||7069754||7074279||Aqcoe2G095400.2.v3.1||-1||CDS||809535935||8904||70.32	7074279	7069754	b28620_01	01||39776873||39779290||Aqcoe1G420400.1.v3.1||-1||CDS||809508563||6319||70.32	39779290	39776873	1.600000e-216	621
#2	494.0	b28620_02	a28620_01	f	10  Mean Ks:  1.7544	Mean Kn: 0.1703
#Ks	Kn	a<db_genome_id>_<chr>	chr1||start1||stop1||name1||strand1||type1||db_feature_id1||percent_id1	start1	stop1	b<db_genome_id>_<chr>	chr2||start2||stop2||name2||strand2||type2||db_feature_id2||percent_id2	start2	stop2	eval	block_score	GEVO_link
2.3956	0.2537	a28620_02	02||5941026||5942474||Aqcoe2G081000.1.v3.1||1||CDS||809534193||8714||78.4	5941026	5942474	b28620_01	01||8310879||8312417||Aqcoe1G147500.1.v3.1||1||CDS||809467456||2315||78.4	8310879	8312417	1.200000e-193	50
1.6446	0.1670	a28620_02	02||5944297||5944785||Aqcoe2G081100.1.v3.1||-1||CDS||809534199||8715||69.07	5944785	5944297	b28620_01	01||8331328||8331798||Aqcoe1G148100.1.v3.1||-1||CDS||809467513||2322||69.07	8331798	8331328	2.100000e-72	100
1.4567	0.1475	a28620_02	02||5995924||5998222||Aqcoe2G081500.1.v3.1||-1||CDS||809534238||8720||77.97	5998222	5995924	b28620_01	01||8335753||8337476||Aqcoe1G148200.1.v3.1||-1||CDS||809467522||2323||77.97	8337476	8335753	1.000000e-250	150
1.2856	0.2677	a28620_02	02||6023710||6025870||Aqcoe2G081800.1.v3.1||-1||CDS||809534272||8724||68.65	6025870	6023710	b28620_01	01||8383130||8384812||Aqcoe1G149100.1.v3.1||-1||CDS||809467603||2333||68.65	8384812	8383130	8.100000e-243	200
2.4360	0.1865	a28620_02	02||6028309||6029828||Aqcoe2G081900.1.v3.1||1||CDS||809534281||8725||74.09	6028309	6029828	b28620_01	01||8386005||8386688||Aqcoe1G149200.1.v3.1||1||CDS||809467612||2334||74.09	8386005	8386688	3.200000e-119	250
1.6359	0.1458	a28620_02	02||6100530||6103160||Aqcoe2G082900.1.v3.1||-1||CDS||809534393||8740||74.18	6103160	6100530	b28620_01	01||8415194||8418254||Aqcoe1G149600.1.v3.1||1||CDS||809467672||2341||74.18	8415194	8418254	5.900000e-246	297
2.8342	0.1507	a28620_02	02||6120366||6120995||Aqcoe2G083100.1.v3.1||-1||CDS||809534406||8742||78.14	6120995	6120366	b28620_01	01||8488251||8488886||Aqcoe1G150400.1.v3.1||-1||CDS||809467745||2350||78.14	8488886	8488251	1.700000e-139	347
1.0660	0.1483	a28620_02	02||6156001||6158986||Aqcoe2G083700.1.v3.1||1||CDS||809534454||8748||77.39	6156001	6158986	b28620_01	01||8507884||8509666||Aqcoe1G150700.1.v3.1||1||CDS||809467767||2353||77.39	8507884	8509666	7.100000e-127	397
1.5930	0.1813	a28620_02	02||6224934||6228120||Aqcoe2G084500.1.v3.1||1||CDS||809534589||8767||78.8	6224934	6228120	b28620_01	01||8590886||8593140||Aqcoe1G151900.1.v3.1||1||CDS||809467888||2369||78.8	8590886	8593140	8.800000e-152	444
1.1968	0.0550	a28620_02	02||6233808||6236614||Aqcoe2G084600.1.v3.1||-1||CDS||809534599||8768||82.52	6236614	6233808	b28620_01	01||8596881||8600646||Aqcoe1G152200.1.v3.1||-1||CDS||809467908||2372||82.52	8600646	8596881	1.100000e-244	494
#3	309.0	b28620_02	a28620_01	f	8  Mean Ks:  1.8663	Mean Kn: 0.2552
#Ks	Kn	a<db_genome_id>_<chr>	chr1||start1||stop1||name1||strand1||type1||db_feature_id1||percent_id1	start1	stop1	b<db_genome_id>_<chr>	chr2||start2||stop2||name2||strand2||type2||db_feature_id2||percent_id2	start2	stop2	eval	block_score	GEVO_link
1.5823	0.0016	a28620_02	02||9805070||9807047||Aqcoe2G119700.1.v3.1||-1||CDS||809538821||9251||87.42	9807047	9805070	b28620_01	01||40999178||41000617||Aqcoe1G439400.1.v3.1||-1||CDS||809510442||6597||87.42	41000617	40999178	1.500000e-111	50
2.0587	0.4095	a28620_02	02||9882268||9882888||Aqcoe2G120500.1.v3.1||-1||CDS||809538898||9259||68.84	9882888	9882268	b28620_01	01||41027051||41027677||Aqcoe1G439900.1.v3.1||-1||CDS||809510504||6605||68.84	41027677	41027051	2.800000e-92	100
1.8674	0.2127	a28620_02	02||9912647||9913201||Aqcoe2G121100.1.v3.1||-1||CDS||809538961||9268||72.68	9913201	9912647	b28620_01	01||41083819||41084385||Aqcoe1G440900.1.v3.1||1||CDS||809510580||6615||72.68	41083819	41084385	1.100000e-101	150
3.0828	0.5654	a28620_02	02||10063675||10064499||Aqcoe2G122400.1.v3.1||1||CDS||809539082||9283||61.51	10063675	10064499	b28620_01	01||41169559||41170560||Aqcoe1G442700.1.v3.1||1||CDS||809510759||6636||61.51	41169559	41170560	1.900000e-17	160
1.3731	0.1080	a28620_02	02||10078466||10083565||Aqcoe2G122600.1.v3.1||-1||CDS||809539106||9286||78.54	10083565	10078466	b28620_01	01||41172186||41174037||Aqcoe1G442800.1.v3.1||-1||CDS||809510768||6637||78.54	41174037	41172186	4.400000e-184	210
1.8184	0.2536	a28620_02	02||10117671||10118647||Aqcoe2G123500.1.v3.1||1||CDS||809539209||9301||77.53	10117671	10118647	b28620_01	01||41193787||41194365||Aqcoe1G443200.1.v3.1||1||CDS||809510820||6644||77.53	41193787	41194365	3.000000e-14	220
1.7628	0.2642	a28620_02	02||10119795||10122101||Aqcoe2G123600.1.v3.1||-1||CDS||809539218||9302||70.13	10122101	10119795	b28620_01	01||41195373||41198633||Aqcoe1G443300.1.v3.1||-1||CDS||809510829||6645||70.13	41198633	41195373	1.900000e-43	262
1.3852	0.2268	a28620_02	02||10153574||10158225||Aqcoe2G124000.1.v3.1||1||CDS||809539306||9314||70.08	10153574	10158225	b28620_01	01||41235192||41238422||Aqcoe1G443900.1.v3.1||1||CDS||809510881||6651||70.08	41235192	41238422	3.200000e-235	309
#4	248.0	b28620_02	a28620_01	f	6  Mean Ks:  12.3426	Mean Kn: 0.3920
#Ks	Kn	a<db_genome_id>_<chr>	chr1||start1||stop1||name1||strand1||type1||db_feature_id1||percent_id1	start1	stop1	b<db_genome_id>_<chr>	chr2||start2||stop2||name2||strand2||type2||db_feature_id2||percent_id2	start2	stop2	eval	block_score	GEVO_link
4.1323	0.2725	a28620_02	02||9218246||9219148||Aqcoe2G112400.1.v3.1||-1||CDS||809537935||9152||71.47	9219148	9218246	b28620_01	01||40725303||40726169||Aqcoe1G434300.1.v3.1||-1||CDS||809509975||6538||71.47	40726169	40725303	6.500000e-113	50
1.2170	0.0362	a28620_02	02||9253018||9260367||Aqcoe2G112800.1.v3.1||-1||CDS||809537967||9156||84.13	9260367	9253018	b28620_01	01||40729684||40732503||Aqcoe1G434500.1.v3.1||-1||CDS||809509990||6540||84.13	40732503	40729684	1.200000e-140	100
1.5071	0.3209	a28620_02	02||9266295||9267052||Aqcoe2G112900.1.v3.1||-1||CDS||809537975||9157||73.13	9267052	9266295	b28620_01	01||40743837||40744564||Aqcoe1G434800.1.v3.1||-1||CDS||809510021||6544||73.13	40744564	40743837	1.700000e-40	139
5.2028	0.4091	a28620_02	02||9274021||9275559||Aqcoe2G113100.1.v3.1||-1||CDS||809537998||9159||62.71	9275559	9274021	b28620_01	01||40793651||40795008||Aqcoe1G435800.1.v3.1||-1||CDS||809510105||6555||62.71	40795008	40793651	1.500000e-16	151
0.6492	0.0760	a28620_02	02||9288209||9288670||Aqcoe2G113300.1.v3.1||-1||CDS||809538027||9163||87.66	9288670	9288209	b28620_01	01||40798576||40799001||Aqcoe1G435900.1.v3.1||-1||CDS||809510110||6556||87.66	40799001	40798576	8.100000e-132	201
61.3475	1.2371	a28620_02	02||9297013||9298671||Aqcoe2G113600.1.v3.1||-1||CDS||809538044||9166||67.11	9298671	9297013	b28620_01	01||40849587||40850914||Aqcoe1G436600.1.v3.1||-1||CDS||809510201||6567||67.11	40850914	40849587	1.700000e-100	248
#1	985.0	b28620_02	a28620_01	r	20  Mean Ks:  2.3044	Mean Kn: 0.2017
#Ks	Kn	a<db_genome_id>_<chr>	chr1||start1||stop1||name1||strand1||type1||db_feature_id1||percent_id1	start1	stop1	b<db_genome_id>_<chr>	chr2||start2||stop2||name2||strand2||type2||db_feature_id2||percent_id2	start2	stop2	eval	block_score	GEVO_link
1.5282	0.1448	a28620_02	02||24319559||24322157||Aqcoe2G203300.1.v3.1||1||CDS||809551571||10422||74.7	24319559	24322157	b28620_01	01||7439011||7441811||Aqcoe1G134600.1.v3.1||-1||CDS||809462039||2096||74.7	7441811	7439011	1.000000e-250	50
1.2290	0.0503	a28620_02	02||24342259||24346924||Aqcoe2G203500.2.v3.1||1||CDS||809551584||10425||81.28	24342259	24346924	b28620_01	01||7435272||7437802||Aqcoe1G134500.1.v3.1||1||CDS||809462029||2094||81.28	7435272	7437802	1.000000e-250	100
10.6770	0.4106	a28620_02	02||24487377||24489232||Aqcoe2G204300.1.v3.1||-1||CDS||809551639||10435||63.47	24489232	24487377	b28620_01	01||7429652||7431192||Aqcoe1G134300.1.v3.1||1||CDS||809462001||2088||63.47	7429652	7431192	9.400000e-63	150
1.9859	0.3054	a28620_02	02||24569699||24577903||Aqcoe2G205000.1.v3.1||1||CDS||809551691||10444||74.93	24569699	24577903	b28620_01	01||7384283||7389374||Aqcoe1G133600.1.v3.1||-1||CDS||809461939||2078||74.93	7389374	7384283	7.900000e-164	200
1.2753	0.0980	a28620_02	02||24632357||24637780||Aqcoe2G205200.1.v3.1||-1||CDS||809551712||10448||78.58	24637780	24632357	b28620_01	01||7358134||7363820||Aqcoe1G133200.1.v3.1||1||CDS||809461908||2073||78.58	7358134	7363820	1.000000e-250	250
1.3700	0.1991	a28620_02	02||24714793||24716253||Aqcoe2G205500.1.v3.1||-1||CDS||809551730||10451||84.2	24716253	24714793	b28620_01	01||7314931||7316427||Aqcoe1G132600.1.v3.1||1||CDS||809461868||2065||84.2	7314931	7316427	2.200000e-122	300
2.0912	0.2403	a28620_02	02||24916691||24920265||Aqcoe2G206200.1.v3.1||-1||CDS||809551826||10472||75.91	24920265	24916691	b28620_01	01||7252920||7256915||Aqcoe1G131400.1.v3.1||1||CDS||809461767||2047||75.91	7252920	7256915	1.000000e-250	344
1.3260	0.1197	a28620_02	02||25013542||25019482||Aqcoe2G206500.1.v3.1||-1||CDS||809551844||10475||78.84	25019482	25013542	b28620_01	01||7249074||7251830||Aqcoe1G131300.1.v3.1||1||CDS||809461761||2046||78.84	7249074	7251830	4.500000e-180	394
0.9838	0.1469	a28620_02	02||25262449||25263971||Aqcoe2G207300.1.v3.1||1||CDS||809551887||10483||77.86	25262449	25263971	b28620_01	01||7244767||7246424||Aqcoe1G131200.1.v3.1||-1||CDS||809461755||2045||77.86	7246424	7244767	4.400000e-210	444
0.9604	0.1322	a28620_02	02||25320469||25325568||Aqcoe2G208100.1.v3.1||1||CDS||809551941||10494||77.32	25320469	25325568	b28620_01	01||7226173||7228462||Aqcoe1G130800.1.v3.1||-1||CDS||809461734||2041||77.32	7228462	7226173	1.000000e-250	491
2.2052	0.1958	a28620_02	02||25375492||25377146||Aqcoe2G208300.1.v3.1||-1||CDS||809551958||10497||72.73	25377146	25375492	b28620_01	01||7218800||7220880||Aqcoe1G130600.1.v3.1||1||CDS||809461722||2039||72.73	7218800	7220880	1.400000e-241	541
2.5499	0.3210	a28620_02	02||25471199||25472947||Aqcoe2G209000.1.v3.1||1||CDS||809552003||10505||70.65	25471199	25472947	b28620_01	01||7202688||7204385||Aqcoe1G130400.1.v3.1||-1||CDS||809461711||2037||70.65	7204385	7202688	1.700000e-141	591
1.6775	0.1267	a28620_02	02||25562556||25568561||Aqcoe2G209600.1.v3.1||1||CDS||809552078||10518||78.66	25562556	25568561	b28620_01	01||7164015||7167147||Aqcoe1G129800.1.v3.1||-1||CDS||809461677||2031||78.66	7167147	7164015	1.000000e-250	638
5.9800	0.2414	a28620_02	02||25577632||25580924||Aqcoe2G209800.1.v3.1||-1||CDS||809552093||10521||75.77	25580924	25577632	b28620_01	01||7144746||7147354||Aqcoe1G129400.1.v3.1||1||CDS||809461652||2026||75.77	7144746	7147354	1.000000e-250	688
1.0706	0.2164	a28620_02	02||25772986||25773903||Aqcoe2G211300.1.v3.1||1||CDS||809552177||10539||73.35	25772986	25773903	b28620_01	01||7093121||7094004||Aqcoe1G128300.1.v3.1||-1||CDS||809461582||2013||73.35	7094004	7093121	2.200000e-51	735
2.0944	0.3576	a28620_02	02||25903014||25905416||Aqcoe2G211700.1.v3.1||1||CDS||809552205||10544||64.14	25903014	25905416	b28620_01	01||7080571||7082144||Aqcoe1G128100.1.v3.1||-1||CDS||809461562||2009||64.14	7082144	7080571	1.500000e-79	785
1.5858	0.1703	a28620_02	02||26016052||26017392||Aqcoe2G212100.1.v3.1||-1||CDS||809552237||10551||77.4	26017392	26016052	b28620_01	01||7037511||7038358||Aqcoe1G127700.1.v3.1||1||CDS||809461515||1999||77.4	7037511	7038358	1.800000e-71	835
1.8129	0.2385	a28620_02	02||26160364||26161347||Aqcoe2G212600.1.v3.1||1||CDS||809552263||10556||69.72	26160364	26161347	b28620_01	01||7017313||7018242||Aqcoe1G127500.1.v3.1||-1||CDS||809461495||1997||69.72	7018242	7017313	2.800000e-71	885
2.4140	0.2056	a28620_02	02||26190028||26192764||Aqcoe2G212700.1.v3.1||-1||CDS||809552269||10557||69.75	26192764	26190028	b28620_01	01||6980995||6983600||Aqcoe1G126900.1.v3.1||1||CDS||809461444||1991||69.75	6980995	6983600	2.000000e-173	935
1.2716	0.1132	a28620_02	02||26196193||26201800||Aqcoe2G212800.1.v3.1||-1||CDS||809552275||10558||79.89	26201800	26196193	b28620_01	01||6973646||6979442||Aqcoe1G126800.1.v3.1||1||CDS||809461438||1990||79.89	6973646	6979442	1.400000e-150	985
#2	644.0	b28620_02	a28620_01	r	13  Mean Ks:  1.5698	Mean Kn: 0.2973
#Ks	Kn	a<db_genome_id>_<chr>	chr1||start1||stop1||name1||strand1||type1||db_feature_id1||percent_id1	start1	stop1	b<db_genome_id>_<chr>	chr2||start2||stop2||name2||strand2||type2||db_feature_id2||percent_id2	start2	stop2	eval	block_score	GEVO_link
1.0152	0.0425	a28620_02	02||10711360||10713604||Aqcoe2G127900.1.v3.1||1||CDS||809539699||9365||83.91	10711360	10713604	b28620_01	01||42025627||42027645||Aqcoe1G456800.1.v3.1||-1||CDS||809512021||6849||83.91	42027645	42025627	1.000000e-250	50
1.4655	0.2508	a28620_02	02||10756127||10761964||Aqcoe2G128400.1.v3.1||-1||CDS||809539752||9372||75.4	10761964	10756127	b28620_01	01||41992326||41995957||Aqcoe1G456400.1.v3.1||1||CDS||809511974||6844||75.4	41992326	41995957	1.700000e-94	100
1.3339	0.3442	a28620_02	02||10915099||10915776||Aqcoe2G129200.1.v3.1||1||CDS||809539833||9382||78.79	10915099	10915776	b28620_01	01||41943501||41944160||Aqcoe1G455500.1.v3.1||1||CDS||809511875||6828||78.79	41943501	41944160	4.800000e-72	147
1.8632	0.5588	a28620_02	02||10922448||10925030||Aqcoe2G129400.1.v3.1||-1||CDS||809539869||9385||63.06	10925030	10922448	b28620_01	01||41935144||41939218||Aqcoe1G455400.1.v3.1||1||CDS||809511865||6827||63.06	41935144	41939218	7.700000e-92	197
1.9920	0.3977	a28620_02	02||10933759||10936787||Aqcoe2G129500.1.v3.1||-1||CDS||809539901||9389||64.96	10936787	10933759	b28620_01	01||41912820||41915945||Aqcoe1G454700.1.v3.1||1||CDS||809511804||6820||64.96	41912820	41915945	1.100000e-56	247
2.9744	0.1800	a28620_02	02||10965303||10966934||Aqcoe2G129700.1.v3.1||-1||CDS||809539925||9391||76.94	10966934	10965303	b28620_01	01||41888285||41889331||Aqcoe1G454400.1.v3.1||1||CDS||809511730||6811||76.94	41888285	41889331	2.100000e-100	297
1.6241	0.5757	a28620_02	02||10974968||10979421||Aqcoe2G129800.1.v3.1||1||CDS||809539935||9392||65.04	10974968	10979421	b28620_01	01||41875026||41880166||Aqcoe1G454300.1.v3.1||-1||CDS||809511712||6809||65.04	41880166	41875026	8.400000e-129	347
1.1536	0.3184	a28620_02	02||10990695||10993499||Aqcoe2G129900.1.v3.1||1||CDS||809539944||9394||63.28	10990695	10993499	b28620_01	01||41842317||41844554||Aqcoe1G454000.1.v3.1||-1||CDS||809511672||6804||63.28	41844554	41842317	6.300000e-87	397
1.2672	0.1810	a28620_02	02||11003027||11012708||Aqcoe2G130200.1.v3.1||-1||CDS||809539977||9398||75.83	11012708	11003027	b28620_01	01||41789137||41798106||Aqcoe1G453300.1.v3.1||1||CDS||809511621||6795||75.83	41789137	41798106	1.000000e-250	447
1.8047	0.3974	a28620_02	02||11138700||11142058||Aqcoe2G131100.1.v3.1||-1||CDS||809542155||9411||69.31	11142058	11138700	b28620_01	01||41742921||41746522||Aqcoe1G452500.1.v3.1||1||CDS||809511559||6784||69.31	41742921	41746522	1.000000e-250	494
1.3024	0.1043	a28620_02	02||11182072||11188792||Aqcoe2G131500.1.v3.1||1||CDS||809542175||9415||79.16	11182072	11188792	b28620_01	01||41708984||41712413||Aqcoe1G452000.1.v3.1||-1||CDS||809511529||6779||79.16	41712413	41708984	1.000000e-250	544
1.3106	0.2228	a28620_02	02||11295231||11297092||Aqcoe2G132100.1.v3.1||1||CDS||809542220||9424||72.77	11295231	11297092	b28620_01	01||41676630||41678111||Aqcoe1G451200.1.v3.1||-1||CDS||809511482||6770||72.77	41678111	41676630	4.000000e-197	594
1.3004	0.2907	a28620_02	02||11304001||11307377||Aqcoe2G132200.1.v3.1||1||CDS||809542227||9425||75.55	11304001	11307377	b28620_01	01||41669195||41672298||Aqcoe1G451100.1.v3.1||-1||CDS||809511476||6769||75.55	41672298	41669195	8.300000e-198	644
#3	561.0	b28620_02	a28620_01	r	12  Mean Ks:  13.7496	Mean Kn: 0.4173
#Ks	Kn	a<db_genome_id>_<chr>	chr1||start1||stop1||name1||strand1||type1||db_feature_id1||percent_id1	start1	stop1	b<db_genome_id>_<chr>	chr2||start2||stop2||name2||strand2||type2||db_feature_id2||percent_id2	start2	stop2	eval	block_score	GEVO_link
1.1100	0.1024	a28620_02	02||27909196||27918128||Aqcoe2G222200.1.v3.1||1||CDS||809554994||10716||80.1	27909196	27918128	b28620_01	01||5834811||5839970||Aqcoe1G109000.1.v3.1||-1||CDS||809458185||1741||80.1	5839970	5834811	1.000000e-250	50
1.4331	0.3166	a28620_02	02||27922129||27926186||Aqcoe2G222400.1.v3.1||1||CDS||809555016||10718||71.14	27922129	27926186	b28620_01	01||5822289||5826250||Aqcoe1G108800.1.v3.1||-1||CDS||809458170||1738||71.14	5826250	5822289	2.800000e-164	100
74.5465	0.6669	a28620_02	02||27947975||27949820||Aqcoe2G222800.1.v3.1||-1||CDS||809555062||10723||70.62	27949820	27947975	b28620_01	01||5775604||5777177||Aqcoe1G108100.1.v3.1||1||CDS||809458112||1726||70.62	5775604	5777177	5.600000e-160	147
5.2307	1.0035	a28620_02	02||28062516||28066723||Aqcoe2G223900.1.v3.1||-1||CDS||809555178||10738||74.65	28066723	28062516	b28620_01	01||5743111||5745721||Aqcoe1G107400.2.v3.1||1||CDS||809458049||1714||74.65	5743111	5745721	1.000000e-250	194
1.3771	0.1930	a28620_02	02||28102464||28105204||Aqcoe2G224300.1.v3.1||1||CDS||809555221||10743||74.3	28102464	28105204	b28620_01	01||5676518||5679088||Aqcoe1G106400.1.v3.1||-1||CDS||809457974||1699||74.3	5679088	5676518	1.000000e-250	241
3.7289	0.3435	a28620_02	02||28137331||28137630||Aqcoe2G224400.1.v3.1||1||CDS||809555230||10744||85.04	28137331	28137630	b28620_01	01||5662834||5663016||Aqcoe1G106200.1.v3.1||-1||CDS||809457962||1697||85.04	5663016	5662834	1.900000e-33	273
1.9410	0.3456	a28620_02	02||28246956||28251952||Aqcoe2G225400.1.v3.1||-1||CDS||809555320||10754||68.15	28251952	28246956	b28620_01	01||5643320||5646334||Aqcoe1G105700.1.v3.1||1||CDS||809457925||1689||68.15	5643320	5646334	1.100000e-150	323
1.4664	0.1407	a28620_02	02||28368592||28376559||Aqcoe2G226100.1.v3.1||1||CDS||809555390||10764||80.57	28368592	28376559	b28620_01	01||5595715||5602310||Aqcoe1G104900.1.v3.1||-1||CDS||809457863||1677||80.57	5602310	5595715	1.000000e-250	370
4.6265	0.2506	a28620_02	02||28390021||28391007||Aqcoe2G226200.1.v3.1||1||CDS||809555399||10765||74.32	28390021	28391007	b28620_01	01||5585437||5587257||Aqcoe1G104600.3.v3.1||-1||CDS||809457812||1666||74.32	5587257	5585437	1.600000e-55	417
65.5714	1.1832	a28620_02	02||28395031||28409107||Aqcoe2G226300.1.v3.1||-1||CDS||809555410||10766||75.43	28409107	28395031	b28620_01	01||5578763||5579600||Aqcoe1G104300.1.v3.1||1||CDS||809457791||1663||75.43	5578763	5579600	1.300000e-143	467
0.7686	0.0848	a28620_02	02||28531207||28533418||Aqcoe2G227300.1.v3.1||-1||CDS||809555523||10780||83.19	28533418	28531207	b28620_01	01||5544499||5546887||Aqcoe1G103200.1.v3.1||1||CDS||809457714||1649||83.19	5544499	5546887	1.000000e-250	514
3.1954	0.3768	a28620_02	02||28549376||28550725||Aqcoe2G227600.1.v3.1||-1||CDS||809555567||10786||62.19	28550725	28549376	b28620_01	01||5502939||5504462||Aqcoe1G102000.1.v3.1||1||CDS||809457645||1637||62.19	5502939	5504462	1.100000e-58	561
#4	552.0	b28620_02	a28620_01	r	13  Mean Ks:  2.1250	Mean Kn: 0.1806
#Ks	Kn	a<db_genome_id>_<chr>	chr1||start1||stop1||name1||strand1||type1||db_feature_id1||percent_id1	start1	stop1	b<db_genome_id>_<chr>	chr2||start2||stop2||name2||strand2||type2||db_feature_id2||percent_id2	start2	stop2	eval	block_score	GEVO_link
4.1330	0.3806	a28620_02	02||21825395||21826984||Aqcoe2G178000.1.v3.1||1||CDS||809548849||10132||75.77	21825395	21826984	b28620_01	01||42850592||42853045||Aqcoe1G471700.1.v3.1||-1||CDS||809516663||7072||75.77	42853045	42850592	4.700000e-52	50
1.1839	0.0012	a28620_02	02||21872523||21873388||Aqcoe2G178500.1.v3.1||1||CDS||809548919||10139||89.31	21872523	21873388	b28620_01	01||42840502||42841398||Aqcoe1G471600.1.v3.1||-1||CDS||809516651||7071||89.31	42841398	42840502	2.100000e-148	100
1.3289	0.0724	a28620_02	02||21876976||21880067||Aqcoe2G178600.1.v3.1||-1||CDS||809548932||10140||81.85	21880067	21876976	b28620_01	01||42835072||42837665||Aqcoe1G471500.1.v3.1||1||CDS||809516631||7069||81.85	42835072	42837665	3.300000e-173	150
6.9512	0.3194	a28620_02	02||22035728||22036261||Aqcoe2G179300.1.v3.1||-1||CDS||809549017||10148||61.52	22036261	22035728	b28620_01	01||42806582||42807181||Aqcoe1G471100.1.v3.1||1||CDS||809513578||7061||61.52	42806582	42807181	5.600000e-33	182
2.0473	0.0665	a28620_02	02||22063887||22064410||Aqcoe2G179800.1.v3.1||-1||CDS||809549071||10153||80.58	22064410	22063887	b28620_01	01||42789142||42789710||Aqcoe1G470800.1.v3.1||1||CDS||809513531||7055||80.58	42789142	42789710	1.800000e-103	232
2.4787	0.4573	a28620_02	02||22100724||22103062||Aqcoe2G180000.1.v3.1||1||CDS||809549086||10155||68.54	22100724	22103062	b28620_01	01||42770807||42772412||Aqcoe1G470700.1.v3.1||-1||CDS||809513515||7053||68.54	42772412	42770807	1.300000e-24	255
1.3890	0.1080	a28620_02	02||22122600||22124255||Aqcoe2G180300.1.v3.1||1||CDS||809549149||10160||79.76	22122600	22124255	b28620_01	01||42750399||42751923||Aqcoe1G470400.1.v3.1||-1||CDS||809513473||7048||79.76	42751923	42750399	3.300000e-113	305
1.5148	0.3515	a28620_02	02||22163394||22163708||Aqcoe2G180700.1.v3.1||1||CDS||809549215||10166||67.53	22163394	22163708	b28620_01	01||42737272||42737643||Aqcoe1G470200.1.v3.1||-1||CDS||809513439||7043||67.53	42737643	42737272	1.400000e-42	346
1.9898	0.1816	a28620_02	02||22168615||22176476||Aqcoe2G180900.1.v3.1||-1||CDS||809549238||10168||72.13	22176476	22168615	b28620_01	01||42667711||42671861||Aqcoe1G468700.1.v3.1||-1||CDS||809513293||7024||72.13	42671861	42667711	1.700000e-155	393
0.9623	0.1895	a28620_02	02||22423427||22426515||Aqcoe2G182000.1.v3.1||-1||CDS||809549393||10182||74.11	22426515	22423427	b28620_01	01||42600177||42603056||Aqcoe1G467600.1.v3.1||1||CDS||809513149||7008||74.11	42600177	42603056	1.000000e-250	440
1.0820	0.0966	a28620_02	02||22483511||22483624||Aqcoe2G182400.1.v3.1||1||CDS||809549437||10186||79.82	22483511	22483624	b28620_01	01||42538679||42538792||Aqcoe1G466500.1.v3.1||-1||CDS||809512973||6987||79.82	42538792	42538679	1.500000e-25	458
0.8981	0.0921	a28620_02	02||22488924||22493360||Aqcoe2G182600.1.v3.1||-1||CDS||809549460||10188||83.03	22493360	22488924	b28620_01	01||42505663||42510473||Aqcoe1G465900.1.v3.1||1||CDS||809512875||6975||83.03	42505663	42510473	3.700000e-152	505
1.6656	0.0311	a28620_02	02||22706871||22709454||Aqcoe2G183800.1.v3.1||1||CDS||809549623||10203||83.74	22706871	22709454	b28620_01	01||42468043||42470615||Aqcoe1G465300.1.v3.1||-1||CDS||809512809||6966||83.74	42470615	42468043	1.000000e-250	552
#5	385.0	b28620_02	a28620_01	r	8  Mean Ks:  11.7377	Mean Kn: 0.3526
#Ks	Kn	a<db_genome_id>_<chr>	chr1||start1||stop1||name1||strand1||type1||db_feature_id1||percent_id1	start1	stop1	b<db_genome_id>_<chr>	chr2||start2||stop2||name2||strand2||type2||db_feature_id2||percent_id2	start2	stop2	eval	block_score	GEVO_link
1.4508	0.0496	a28620_02	02||22911813||22914645||Aqcoe2G184200.1.v3.1||1||CDS||809549670||10207||81.97	22911813	22914645	b28620_01	01||6310898||6314149||Aqcoe1G115800.1.v3.1||-1||CDS||809458676||1832||81.97	6314149	6310898	1.000000e-250	50
82.4979	1.2983	a28620_02	02||22915704||22919755||Aqcoe2G184300.1.v3.1||1||CDS||809549683||10208||76.7	22915704	22919755	b28620_01	01||6294084||6295508||Aqcoe1G115500.1.v3.1||-1||CDS||809458647||1827||76.7	6295508	6294084	1.800000e-128	100
1.5417	0.0761	a28620_02	02||22931411||22939813||Aqcoe2G184400.1.v3.1||-1||CDS||809549693||10209||79.39	22939813	22931411	b28620_01	01||6273155||6278204||Aqcoe1G115100.1.v3.1||1||CDS||809458625||1823||79.39	6273155	6278204	1.000000e-250	150
1.7203	0.2775	a28620_02	02||22964715||22969989||Aqcoe2G185000.1.v3.1||1||CDS||809549802||10219||78.73	22964715	22969989	b28620_01	01||6193598||6197715||Aqcoe1G113800.1.v3.1||-1||CDS||809458546||1808||78.73	6197715	6193598	1.000000e-250	197
1.5510	0.1935	a28620_02	02||22971533||22973594||Aqcoe2G185100.1.v3.1||-1||CDS||809549836||10223||77.56	22973594	22971533	b28620_01	01||6190465||6192567||Aqcoe1G113700.1.v3.1||1||CDS||809458539||1807||77.56	6190465	6192567	1.000000e-250	247
1.2978	0.3464	a28620_02	02||23106542||23108248||Aqcoe2G186400.1.v3.1||-1||CDS||809550060||10242||67.76	23108248	23106542	b28620_01	01||6141674||6143479||Aqcoe1G113100.1.v3.1||1||CDS||809458499||1800||67.76	6141674	6143479	1.600000e-120	294
1.7915	0.3503	a28620_02	02||23159200||23159568||Aqcoe2G187000.1.v3.1||1||CDS||809550141||10250||75.22	23159200	23159568	b28620_01	01||6121438||6121827||Aqcoe1G112800.1.v3.1||-1||CDS||809458471||1795||75.22	6121827	6121438	6.500000e-42	335
2.0503	0.2293	a28620_02	02||23173953||23176815||Aqcoe2G187200.1.v3.1||-1||CDS||809550190||10254||70.21	23176815	23173953	b28620_01	01||6118636||6121184||Aqcoe1G112700.1.v3.1||1||CDS||809458465||1794||70.21	6118636	6121184	2.100000e-242	385
#6	340.0	b28620_02	a28620_01	r	8  Mean Ks:  5.4315	Mean Kn: 0.2746
#Ks	Kn	a<db_genome_id>_<chr>	chr1||start1||stop1||name1||strand1||type1||db_feature_id1||percent_id1	start1	stop1	b<db_genome_id>_<chr>	chr2||start2||stop2||name2||strand2||type2||db_feature_id2||percent_id2	start2	stop2	eval	block_score	GEVO_link
1.4981	0.2339	a28620_02	02||14662607||14663725||Aqcoe2G147900.1.v3.1||1||CDS||809543765||9649||66.73	14662607	14663725	b28620_01	01||42419796||42420966||Aqcoe1G464100.1.v3.1||-1||CDS||809512692||6951||66.73	42420966	42419796	1.200000e-127	50
1.2448	0.1676	a28620_02	02||14742587||14745236||Aqcoe2G148400.1.v3.1||1||CDS||809543793||9654||74.17	14742587	14745236	b28620_01	01||42361508||42363927||Aqcoe1G462900.1.v3.1||-1||CDS||809512569||6935||74.17	42363927	42361508	1.000000e-250	97
1.1844	0.2313	a28620_02	02||14746772||14748933||Aqcoe2G148500.1.v3.1||-1||CDS||809543799||9655||77.57	14748933	14746772	b28620_01	01||42357055||42358623||Aqcoe1G462800.1.v3.1||1||CDS||809512558||6934||77.57	42357055	42358623	4.900000e-62	147
11.8231	0.4452	a28620_02	02||14775973||14776446||Aqcoe2G148700.1.v3.1||-1||CDS||809543825||9661||74.86	14776446	14775973	b28620_01	01||42341429||42342001||Aqcoe1G462300.1.v3.1||1||CDS||809512507||6928||74.86	42341429	42342001	1.100000e-30	177
1.3539	0.2057	a28620_02	02||14970836||14973743||Aqcoe2G149800.1.v3.1||-1||CDS||809543893||9674||75.32	14973743	14970836	b28620_01	01||42311780||42314494||Aqcoe1G461900.1.v3.1||1||CDS||809512473||6924||75.32	42311780	42314494	4.000000e-238	224
0.9759	0.2444	a28620_02	02||15011586||15012253||Aqcoe2G149900.1.v3.1||1||CDS||809543899||9675||70.37	15011586	15012253	b28620_01	01||42280817||42281366||Aqcoe1G461400.1.v3.1||-1||CDS||809512410||6915||70.37	42281366	42280817	2.100000e-28	251
1.8752	0.4288	a28620_02	02||15087037||15089892||Aqcoe2G150200.1.v3.1||-1||CDS||809543919||9679||62.35	15089892	15087037	b28620_01	01||42251350||42253041||Aqcoe1G460600.1.v3.1||1||CDS||809512360||6907||62.35	42251350	42253041	8.200000e-40	290
23.4964	0.2398	a28620_02	02||15119471||15121360||Aqcoe2G150500.1.v3.1||-1||CDS||809543933||9682||70.01	15121360	15119471	b28620_01	01||42239114||42242057||Aqcoe1G460300.1.v3.1||1||CDS||809512341||6904||70.01	42239114	42242057	1.100000e-172	340
#7	275.0	b28620_02	a28620_01	r	6  Mean Ks:  14.0082	Mean Kn: 0.1789
#Ks	Kn	a<db_genome_id>_<chr>	chr1||start1||stop1||name1||strand1||type1||db_feature_id1||percent_id1	start1	stop1	b<db_genome_id>_<chr>	chr2||start2||stop2||name2||strand2||type2||db_feature_id2||percent_id2	start2	stop2	eval	block_score	GEVO_link
1.5261	0.1305	a28620_02	02||20582350||20583294||Aqcoe2G170500.1.v3.1||1||CDS||809547516||9998||79.23	20582350	20583294	b28620_01	01||43420932||43421849||Aqcoe1G481400.1.v3.1||-1||CDS||809518224||7217||79.23	43421849	43420932	3.000000e-224	50
2.9343	0.1414	a28620_02	02||20769068||20771290||Aqcoe2G171200.1.v3.1||-1||CDS||809547701||10018||72.56	20771290	20769068	b28620_01	01||43351234||43353480||Aqcoe1G480000.1.v3.1||1||CDS||809518006||7198||72.56	43351234	43353480	1.000000e-250	97
1.5510	0.0865	a28620_02	02||20904623||20913936||Aqcoe2G171700.1.v3.1||-1||CDS||809547760||10023||79.3	20913936	20904623	b28620_01	01||43341082||43346661||Aqcoe1G479900.1.v3.1||1||CDS||809517989||7197||79.3	43341082	43346661	1.000000e-250	147
75.2709	0.2580	a28620_02	02||21040341||21040772||Aqcoe2G172300.1.v3.1||1||CDS||809547844||10032||68.25	21040341	21040772	b28620_01	01||43333662||43335398||Aqcoe1G479700.1.v3.1||-1||CDS||809517942||7194||68.25	43335398	43333662	1.100000e-31	178
1.3003	0.2043	a28620_02	02||21077076||21102705||Aqcoe2G172700.1.v3.1||1||CDS||809547897||10037||74.8	21077076	21102705	b28620_01	01||43250672||43260235||Aqcoe1G478700.1.v3.1||-1||CDS||809517767||7176||74.8	43260235	43250672	1.000000e-250	225
1.4665	0.2524	a28620_02	02||21121206||21122276||Aqcoe2G172900.1.v3.1||1||CDS||809547916||10039||66.54	21121206	21122276	b28620_01	01||43247994||43249115||Aqcoe1G478600.1.v3.1||-1||CDS||809517759||7175||66.54	43249115	43247994	4.700000e-117	275
#8	250.0	b28620_02	a28620_01	r	5  Mean Ks:  13.7781	Mean Kn: 0.1457
#Ks	Kn	a<db_genome_id>_<chr>	chr1||start1||stop1||name1||strand1||type1||db_feature_id1||percent_id1	start1	stop1	b<db_genome_id>_<chr>	chr2||start2||stop2||name2||strand2||type2||db_feature_id2||percent_id2	start2	stop2	eval	block_score	GEVO_link
1.2432	0.0438	a28620_02	02||29034117||29035540||Aqcoe2G231900.1.v3.1||1||CDS||809556092||10861||82.23	29034117	29035540	b28620_01	01||5319095||5320577||Aqcoe1G099100.1.v3.1||-1||CDS||809457418||1592||82.23	5320577	5319095	1.000000e-250	50
1.2481	0.2318	a28620_02	02||29036397||29039688||Aqcoe2G232000.1.v3.1||-1||CDS||809556108||10863||71.06	29039688	29036397	b28620_01	01||5313748||5317000||Aqcoe1G099000.1.v3.1||1||CDS||809457409||1590||71.06	5313748	5317000	4.000000e-84	100
63.8859	0.2533	a28620_02	02||29043168||29045038||Aqcoe2G232200.1.v3.1||1||CDS||809556126||10865||63.81	29043168	29045038	b28620_01	01||5309533||5313171||Aqcoe1G098900.1.v3.1||-1||CDS||809457404||1589||63.81	5313171	5309533	5.200000e-99	150
1.3415	0.1045	a28620_02	02||29046057||29056537||Aqcoe2G232300.1.v3.1||-1||CDS||809556140||10867||78.53	29056537	29046057	b28620_01	01||5280374||5288018||Aqcoe1G098700.1.v3.1||1||CDS||809457390||1586||78.53	5280374	5288018	1.000000e-250	200
1.1720	0.0952	a28620_02	02||29084235||29085982||Aqcoe2G232600.1.v3.1||-1||CDS||809556164||10870||78.79	29085982	29084235	b28620_01	01||5258680||5260696||Aqcoe1G098200.1.v3.1||1||CDS||809457361||1580||78.79	5258680	5260696	4.200000e-162	250
#9	244.0	b28620_02	a28620_01	r	5  Mean Ks:  14.2826	Mean Kn: 0.2380
#Ks	Kn	a<db_genome_id>_<chr>	chr1||start1||stop1||name1||strand1||type1||db_feature_id1||percent_id1	start1	stop1	b<db_genome_id>_<chr>	chr2||start2||stop2||name2||strand2||type2||db_feature_id2||percent_id2	start2	stop2	eval	block_score	GEVO_link
1.0905	0.1267	a28620_02	02||9468852||9469822||Aqcoe2G115700.1.v3.1||1||CDS||809538260||9194||77.2	9468852	9469822	b28620_01	01||40945034||40945799||Aqcoe1G438600.1.v3.1||-1||CDS||809510384||6589||77.2	40945799	40945034	6.600000e-100	50
1.4853	0.2222	a28620_02	02||9498256||9508414||Aqcoe2G116100.1.v3.1||1||CDS||809538297||9198||70.2	9498256	9508414	b28620_01	01||40924655||40929724||Aqcoe1G438300.1.v3.1||-1||CDS||809510355||6586||70.2	40929724	40924655	3.800000e-191	100
2.0137	0.1573	a28620_02	02||9642763||9645116||Aqcoe2G117100.1.v3.1||1||CDS||809538471||9218||76.66	9642763	9645116	b28620_01	01||40887783||40890361||Aqcoe1G437600.1.v3.1||-1||CDS||809510283||6577||76.66	40890361	40887783	1.300000e-231	147
1.7594	0.2953	a28620_02	02||9654901||9663681||Aqcoe2G117300.1.v3.1||-1||CDS||809538505||9221||71.72	9663681	9654901	b28620_01	01||40858704||40862755||Aqcoe1G437000.1.v3.1||1||CDS||809510235||6571||71.72	40858704	40862755	1.400000e-163	197
65.0641	0.3885	a28620_02	02||9717718||9720596||Aqcoe2G118300.1.v3.1||1||CDS||809538624||9232||65.27	9717718	9720596	b28620_01	01||40849587||40850914||Aqcoe1G436600.1.v3.1||-1||CDS||809510201||6567||65.27	40850914	40849587	9.300000e-95	244
#10	221.0	b28620_02	a28620_01	r	5  Mean Ks:  2.7639	Mean Kn: 0.5412
#Ks	Kn	a<db_genome_id>_<chr>	chr1||start1||stop1||name1||strand1||type1||db_feature_id1||percent_id1	start1	stop1	b<db_genome_id>_<chr>	chr2||start2||stop2||name2||strand2||type2||db_feature_id2||percent_id2	start2	stop2	eval	block_score	GEVO_link
1.1207	0.2031	a28620_02	02||26728933||26737026||Aqcoe2G214800.1.v3.1||-1||CDS||809552442||10590||75.22	26737026	26728933	b28620_01	01||6837390||6843251||Aqcoe1G124300.1.v3.1||1||CDS||809459690||1957||75.22	6837390	6843251	1.800000e-202	50
1.5228	0.2512	a28620_02	02||26789982||26792366||Aqcoe2G215600.1.v3.1||-1||CDS||809552499||10600||74.66	26792366	26789982	b28620_01	01||6754948||6756694||Aqcoe1G123000.1.v3.1||1||CDS||809459489||1940||74.66	6754948	6756694	6.700000e-214	97
1.6673	0.3947	a28620_02	02||26793518||26807138||Aqcoe2G215700.1.v3.1||-1||CDS||809552517||10604||67.48	26807138	26793518	b28620_01	01||6746949||6753914||Aqcoe1G122900.1.v3.1||1||CDS||809459479||1939||67.48	6746949	6753914	1.000000e-250	147
1.6578	0.3896	a28620_02	02||27060457||27061065||Aqcoe2G216400.1.v3.1||1||CDS||809554297||10619||65.11	27060457	27061065	b28620_01	01||6738366||6738953||Aqcoe1G122700.1.v3.1||-1||CDS||809459460||1937||65.11	6738953	6738366	1.800000e-64	194
7.8510	1.4676	a28620_02	02||27061451||27062038||Aqcoe2G216500.1.v3.1||-1||CDS||809554305||10620||70.31	27062038	27061451	b28620_01	01||6658112||6658957||Aqcoe1G121700.1.v3.1||-1||CDS||809459357||1923||70.31	6658957	6658112	1.700000e-31	221
#19	178.0	b28620_02	a28620_01	r	5  Mean Ks:  18.5774	Mean Kn: 0.4644
#Ks	Kn	a<db_genome_id>_<chr>	chr1||start1||stop1||name1||strand1||type1||db_feature_id1||percent_id1	start1	stop1	b<db_genome_id>_<chr>	chr2||start2||stop2||name2||strand2||type2||db_feature_id2||percent_id2	start2	stop2	eval	block_score	GEVO_link
2.2312	0.4314	a28620_02	02||12742202||12742426||Aqcoe2G139400.1.v3.1||1||CDS||809542837||9521||74.83	12742202	12742426	b28620_01	01||41507562||41508088||Aqcoe1G448600.1.v3.1||-1||CDS||809511224||6717||74.83	41508088	41507562	4.700000e-25	24
0.7904	0.2535	a28620_02	02||12810527||12811363||Aqcoe2G140500.1.v3.1||-1||CDS||809542980||9541||77.17	12811363	12810527	b28620_01	01||41467087||41468602||Aqcoe1G447900.1.v3.1||1||CDS||809511169||6706||77.17	41467087	41468602	9.500000e-121	71
4.8789	0.3607	a28620_02	02||12838422||12840121||Aqcoe2G140800.1.v3.1||1||CDS||809543006||9544||62.58	12838422	12840121	b28620_01	01||41440820||41445040||Aqcoe1G447400.1.v3.1||-1||CDS||809511135||6699||62.58	41445040	41440820	2.100000e-97	121
83.7449	1.1629	a28620_02	02||12866187||12868759||Aqcoe2G141100.1.v3.1||1||CDS||809543030||9547||71.57	12866187	12868759	b28620_01	01||41364959||41373194||Aqcoe1G446400.1.v3.1||-1||CDS||809511073||6688||71.57	41373194	41364959	3.800000e-11	128
1.2417	0.1136	a28620_02	02||12906377||12911406||Aqcoe2G141600.1.v3.1||-1||CDS||809543068||9554||78.87	12911406	12906377	b28620_01	01||41353893||41358782||Aqcoe1G446200.1.v3.1||1||CDS||809511061||6686||78.87	41353893	41358782	1.000000e-250	178
#32	136.0	b28620_02	a28620_01	r	5  Mean Ks:  18.4047	Mean Kn: 0.3319
#Ks	Kn	a<db_genome_id>_<chr>	chr1||start1||stop1||name1||strand1||type1||db_feature_id1||percent_id1	start1	stop1	b<db_genome_id>_<chr>	chr2||start2||stop2||name2||strand2||type2||db_feature_id2||percent_id2	start2	stop2	eval	block_score	GEVO_link
2.6343	0.2613	a28620_02	02||3937435||3937626||Aqcoe2G056500.1.v3.1||1||CDS||809531148||8378||71.35	3937435	3937626	b28620_01	01||2863327||2863506||Aqcoe1G057000.1.v3.1||-1||CDS||809450753||934||71.35	2863506	2863327	2.900000e-26	25
79.5263	0.5137	a28620_02	02||3939551||3940444||Aqcoe2G056600.1.v3.1||-1||CDS||809531162||8379||63.64	3940444	3939551	b28620_01	01||2853264||2854213||Aqcoe1G056900.1.v3.1||1||CDS||809450742||933||63.64	2853264	2854213	5.500000e-17	41
0.9951	0.0171	a28620_02	02||4001000||4003943||Aqcoe2G057100.1.v3.1||1||CDS||809531228||8385||85.85	4001000	4003943	b28620_01	01||2810719||2814368||Aqcoe1G056100.1.v3.1||1||CDS||809450634||920||85.85	2810719	2814368	1.000000e-250	88
1.6900	0.0866	a28620_02	02||4010264||4012229||Aqcoe2G057300.1.v3.1||-1||CDS||809531266||8387||80.52	4012229	4010264	b28620_01	01||2779087||2780812||Aqcoe1G055300.1.v3.1||1||CDS||809450529||907||80.52	2779087	2780812	1.700000e-158	135
7.1778	0.7806	a28620_02	02||4157249||4162285||Aqcoe2G058800.1.v3.1||-1||CDS||809531497||8408||61.59	4162285	4157249	b28620_01	01||2720791||2721921||Aqcoe1G053700.1.v3.1||-1||CDS||809450344||886||61.59	2721921	2720791	3.400000e-08	136
#1	483.0	b28620_02	a28620_02	f	12  Mean Ks:  36.1602	Mean Kn: 0.8500
#Ks	Kn	a<db_genome_id>_<chr>	chr1||start1||stop1||name1||strand1||type1||db_feature_id1||percent_id1	start1	stop1	b<db_genome_id>_<chr>	chr2||start2||stop2||name2||strand2||type2||db_feature_id2||percent_id2	start2	stop2	eval	block_score	GEVO_link
61.3886	1.4122	a28620_02	02||23384884||23391959||Aqcoe2G193600.1.v3.1||-1||CDS||809550850||10319||99.41	23391959	23384884	b28620_02	02||23230390||23231037||Aqcoe2G187900.1.v3.1||-1||CDS||809550271||10262||99.41	23231037	23230390	1.100000e-142	50
57.4520	1.3324	a28620_02	02||23403860||23404096||Aqcoe2G194000.1.v3.1||1||CDS||809550891||10323||97.79	23403860	23404096	b28620_02	02||23242260||23243586||Aqcoe2G188400.1.v3.1||-1||CDS||809550321||10267||97.79	23243586	23242260	9.400000e-44	93
65.2669	1.1061	a28620_02	02||23416563||23416763||Aqcoe2G194300.1.v3.1||1||CDS||809550926||10326||100.0	23416563	23416763	b28620_02	02||23255894||23256860||Aqcoe2G188900.1.v3.1||-1||CDS||809550371||10272||100.0	23256860	23255894	3.000000e-37	129
42.1801	0.7908	a28620_02	02||23419129||23419329||Aqcoe2G194500.1.v3.1||1||CDS||809550947||10328||98.31	23419129	23419329	b28620_02	02||23257020||23257698||Aqcoe2G189000.1.v3.1||-1||CDS||809550379||10273||98.31	23257698	23257020	2.700000e-68	179
0.4094	0.1679	a28620_02	02||23424264||23424841||Aqcoe2G194600.1.v3.1||-1||CDS||809550959||10329||99.58	23424841	23424264	b28620_02	02||23263648||23264163||Aqcoe2G189300.1.v3.1||-1||CDS||809550406||10276||99.58	23264163	23263648	7.100000e-100	229
0.3520	0.1327	a28620_02	02||23434322||23434577||Aqcoe2G194800.1.v3.1||-1||CDS||809550982||10331||100.0	23434577	23434322	b28620_02	02||23274587||23274893||Aqcoe2G190100.1.v3.1||-1||CDS||809550488||10284||100.0	23274893	23274587	1.600000e-26	254
3.4672	0.9999	a28620_02	02||23442593||23444106||Aqcoe2G195100.1.v3.1||1||CDS||809551020||10334||96.3	23442593	23444106	b28620_02	02||23281552||23284540||Aqcoe2G190800.1.v3.1||1||CDS||809550553||10291||96.3	23281552	23284540	2.000000e-52	304
1.2623	0.6300	a28620_02	02||23448941||23450545||Aqcoe2G195200.1.v3.1||-1||CDS||809551027||10335||98.48	23450545	23448941	b28620_02	02||23289407||23291545||Aqcoe2G190900.1.v3.1||-1||CDS||809550562||10292||98.48	23291545	23289407	1.600000e-81	354
73.3444	0.9387	a28620_02	02||23452515||23453280||Aqcoe2G195400.1.v3.1||-1||CDS||809551044||10337||96.03	23453280	23452515	b28620_02	02||23293072||23293383||Aqcoe2G191000.1.v3.1||1||CDS||809550572||10293||96.03	23293072	23293383	5.500000e-55	404
63.0538	1.2493	a28620_02	02||23457058||23457207||Aqcoe2G195500.1.v3.1||1||CDS||809551051||10338||100.0	23457058	23457207	b28620_02	02||23297943||23298304||Aqcoe2G191300.1.v3.1||1||CDS||809550600||10296||100.0	23297943	23298304	9.300000e-20	423
0.6130	0.3057	a28620_02	02||23457374||23457562||Aqcoe2G195600.1.v3.1||1||CDS||809551057||10339||99.47	23457374	23457562	b28620_02	02||23298563||23298811||Aqcoe2G191400.1.v3.1||1||CDS||809550608||10297||99.47	23298563	23298811	1.700000e-87	473
65.1324	1.1347	a28620_02	02||23486744||23488271||Aqcoe2G196200.1.v3.1||-1||CDS||809551096||10345||71.52	23488271	23486744	b28620_02	02||23359660||23361163||Aqcoe2G193000.1.v3.1||-1||CDS||809550781||10313||71.52	23361163	23359660	2.700000e-14	483
#2	247.0	b28620_02	a28620_02	f	5  Mean Ks:  5.2994	Mean Kn: 0.5779
#Ks	Kn	a<db_genome_id>_<chr>	chr1||start1||stop1||name1||strand1||type1||db_feature_id1||percent_id1	start1	stop1	b<db_genome_id>_<chr>	chr2||start2||stop2||name2||strand2||type2||db_feature_id2||percent_id2	start2	stop2	eval	block_score	GEVO_link
1.4329	0.6224	a28620_02	02||23716076||23717594||Aqcoe2G200200.1.v3.1||-1||CDS||809551385||10385||90.55	23717594	23716076	b28620_02	02||23359660||23361163||Aqcoe2G193000.1.v3.1||-1||CDS||809550781||10313||90.55	23361163	23359660	2.700000e-78	50
0.1727	0.0680	a28620_02	02||23719375||23719626||Aqcoe2G200400.1.v3.1||-1||CDS||809551396||10387||99.49	23719626	23719375	b28620_02	02||23362968||23363237||Aqcoe2G193200.1.v3.1||-1||CDS||809550808||10315||99.49	23363237	23362968	5.000000e-86	100
23.4249	1.3414	a28620_02	02||23720591||23721333||Aqcoe2G200500.1.v3.1||-1||CDS||809551402||10388||98.13	23721333	23720591	b28620_02	02||23364423||23364835||Aqcoe2G193300.1.v3.1||-1||CDS||809550820||10316||98.13	23364835	23364423	2.300000e-75	150
1.4447	0.8133	a28620_02	02||23721530||23722237||Aqcoe2G200600.1.v3.1||-1||CDS||809551408||10389||96.7	23722237	23721530	b28620_02	02||23365082||23365721||Aqcoe2G193400.1.v3.1||-1||CDS||809550827||10317||96.7	23365721	23365082	7.100000e-55	200
0.0220	0.0443	a28620_02	02||23723515||23724143||Aqcoe2G200900.1.v3.1||-1||CDS||809551426||10392||97.54	23724143	23723515	b28620_02	02||23424264||23424841||Aqcoe2G194600.1.v3.1||-1||CDS||809550959||10329||97.54	23424841	23424264	6.900000e-246	247
#3	215.0	b28620_02	a28620_02	f	5  Mean Ks:  15.6444	Mean Kn: 0.9458
#Ks	Kn	a<db_genome_id>_<chr>	chr1||start1||stop1||name1||strand1||type1||db_feature_id1||percent_id1	start1	stop1	b<db_genome_id>_<chr>	chr2||start2||stop2||name2||strand2||type2||db_feature_id2||percent_id2	start2	stop2	eval	block_score	GEVO_link
0.8565	0.5200	a28620_02	02||25609484||25610995||Aqcoe2G210100.1.v3.1||-1||CDS||809552120||10527||100.0	25610995	25609484	b28620_02	02||23716076||23717594||Aqcoe2G200200.1.v3.1||-1||CDS||809551385||10385||100.0	23717594	23716076	1.200000e-126	50
65.0888	1.3274	a28620_02	02||25611099||25612305||Aqcoe2G210300.1.v3.1||-1||CDS||809552130||10528||100.0	25612305	25611099	b28620_02	02||23718740||23718910||Aqcoe2G200300.1.v3.1||-1||CDS||809551390||10386||100.0	23718910	23718740	8.200000e-46	95
1.7586	0.6944	a28620_02	02||25613967||25614700||Aqcoe2G210500.1.v3.1||-1||CDS||809552138||10531||100.0	25614700	25613967	b28620_02	02||23720591||23721333||Aqcoe2G200500.1.v3.1||-1||CDS||809551402||10388||100.0	23721333	23720591	3.500000e-55	145
4.6591	1.0313	a28620_02	02||25615110||25615553||Aqcoe2G210600.1.v3.1||-1||CDS||809552142||10532||98.81	25615553	25615110	b28620_02	02||23721530||23722237||Aqcoe2G200600.1.v3.1||-1||CDS||809551408||10389||98.81	23722237	23721530	2.900000e-104	195
5.8590	1.1559	a28620_02	02||25616554||25619506||Aqcoe2G210700.1.v3.1||-1||CDS||809552146||10533||97.59	25619506	25616554	b28620_02	02||23722757||23723310||Aqcoe2G200800.1.v3.1||-1||CDS||809551420||10391||97.59	23723310	23722757	4.300000e-21	215
#4	201.0	b28620_02	a28620_02	f	5  Mean Ks:  16.2367	Mean Kn: 0.3670
#Ks	Kn	a<db_genome_id>_<chr>	chr1||start1||stop1||name1||strand1||type1||db_feature_id1||percent_id1	start1	stop1	b<db_genome_id>_<chr>	chr2||start2||stop2||name2||strand2||type2||db_feature_id2||percent_id2	start2	stop2	eval	block_score	GEVO_link
0.5357	0.2717	a28620_02	02||9689890||9699277||Aqcoe2G118000.1.v3.1||1||CDS||809538590||9229||71.95	9689890	9699277	b28620_02	02||9461798||9463339||Aqcoe2G115500.1.v3.1||-1||CDS||809538247||9192||71.95	9463339	9461798	8.800000e-219	50
79.2572	1.2150	a28620_02	02||9737235||9744667||Aqcoe2G118800.1.v3.1||1||CDS||809538683||9237||66.24	9737235	9744667	b28620_02	02||9470564||9471046||Aqcoe2G115800.1.v3.1||-1||CDS||809538269||9195||66.24	9471046	9470564	3.700000e-11	60
0.4344	0.0165	a28620_02	02||9874412||9876230||Aqcoe2G120200.1.v3.1||1||CDS||809538870||9256||91.06	9874412	9876230	b28620_02	02||9605289||9607063||Aqcoe2G116900.1.v3.1||1||CDS||809538399||9210||91.06	9605289	9607063	1.000000e-250	107
0.6700	0.2687	a28620_02	02||9913403||9915592||Aqcoe2G121200.1.v3.1||1||CDS||809538967||9269||73.94	9913403	9915592	b28620_02	02||9689890||9699277||Aqcoe2G118000.1.v3.1||1||CDS||809538590||9229||73.94	9689890	9699277	1.000000e-250	154
0.2860	0.0632	a28620_02	02||9993459||9997978||Aqcoe2G122000.1.v3.1||-1||CDS||809539039||9278||89.03	9997978	9993459	b28620_02	02||9752981||9757860||Aqcoe2G119000.1.v3.1||1||CDS||809538720||9241||89.03	9752981	9757860	1.000000e-250	201
#5	179.0	b28620_02	a28620_02	f	5  Mean Ks:  15.6762	Mean Kn: 0.8571
#Ks	Kn	a<db_genome_id>_<chr>	chr1||start1||stop1||name1||strand1||type1||db_feature_id1||percent_id1	start1	stop1	b<db_genome_id>_<chr>	chr2||start2||stop2||name2||strand2||type2||db_feature_id2||percent_id2	start2	stop2	eval	block_score	GEVO_link
2.0290	0.7917	a28620_02	02||25609484||25610995||Aqcoe2G210100.1.v3.1||-1||CDS||809552120||10527||96.77	25610995	25609484	b28620_02	02||23359660||23361163||Aqcoe2G193000.1.v3.1||-1||CDS||809550781||10313||96.77	23361163	23359660	8.200000e-39	38
66.4858	1.3450	a28620_02	02||25611099||25612305||Aqcoe2G210300.1.v3.1||-1||CDS||809552130||10528||96.56	25612305	25611099	b28620_02	02||23361668||23361928||Aqcoe2G193100.1.v3.1||1||CDS||809550796||10314||96.56	23361668	23361928	1.400000e-110	88
0.9983	0.4796	a28620_02	02||25613967||25614700||Aqcoe2G210500.1.v3.1||-1||CDS||809552138||10531||97.78	25614700	25613967	b28620_02	02||23364423||23364835||Aqcoe2G193300.1.v3.1||-1||CDS||809550820||10316||97.78	23364835	23364423	1.400000e-45	132
2.1499	0.7243	a28620_02	02||25615110||25615553||Aqcoe2G210600.1.v3.1||-1||CDS||809552142||10532||97.79	25615553	25615110	b28620_02	02||23365082||23365721||Aqcoe2G193400.1.v3.1||-1||CDS||809550827||10317||97.79	23365721	23365082	9.200000e-43	174
6.7178	0.9447	a28620_02	02||25616554||25619506||Aqcoe2G210700.1.v3.1||-1||CDS||809552146||10533||97.67	25619506	25616554	b28620_02	02||23367870||23368298||Aqcoe2G193500.1.v3.1||1||CDS||809550836||10318||97.67	23367870	23368298	2.600000e-06	179
#1	214.0	b28620_02	a28620_02	r	5  Mean Ks:  18.9040	Mean Kn: 0.6113
#Ks	Kn	a<db_genome_id>_<chr>	chr1||start1||stop1||name1||strand1||type1||db_feature_id1||percent_id1	start1	stop1	b<db_genome_id>_<chr>	chr2||start2||stop2||name2||strand2||type2||db_feature_id2||percent_id2	start2	stop2	eval	block_score	GEVO_link
0.1331	0.0926	a28620_02	02||41716492||41739265||Aqcoe2G413800.1.v3.1||-1||CDS||809583202||13485||96.64	41739265	41716492	b28620_02	02||41503319||41518690||Aqcoe2G412900.1.v3.1||1||CDS||809583128||13469||96.64	41503319	41518690	1.000000e-250	50
0.0539	0.0225	a28620_02	02||41796310||41799763||Aqcoe2G414200.2.v3.1||1||CDS||809583233||13491||98.22	41796310	41799763	b28620_02	02||41496761||41500104||Aqcoe2G412800.1.v3.1||-1||CDS||809583118||13467||98.22	41500104	41496761	2.100000e-188	100
27.3162	1.6177	a28620_02	02||41885405||41887411||Aqcoe2G415600.1.v3.1||-1||CDS||809583352||13512||86.09	41887411	41885405	b28620_02	02||41419582||41420442||Aqcoe2G411200.1.v3.1||1||CDS||809583014||13448||86.09	41419582	41420442	1.400000e-211	144
65.5947	0.9229	a28620_02	02||41890907||41891149||Aqcoe2G415700.1.v3.1||1||CDS||809583358||13513||95.52	41890907	41891149	b28620_02	02||41413576||41413794||Aqcoe2G411000.1.v3.1||-1||CDS||809583004||13446||95.52	41413794	41413576	4.800000e-21	164
1.4220	0.4008	a28620_02	02||41896646||41897995||Aqcoe2G415800.1.v3.1||1||CDS||809583364||13514||98.78	41896646	41897995	b28620_02	02||41408774||41410991||Aqcoe2G410900.1.v3.1||-1||CDS||809582990||13443||98.78	41410991	41408774	1.000000e-250	214
#1	250.0	b28620_03	a28620_01	f	5  Mean Ks:  14.8207	Mean Kn: 0.1151
#Ks	Kn	a<db_genome_id>_<chr>	chr1||start1||stop1||name1||strand1||type1||db_feature_id1||percent_id1	start1	stop1	b<db_genome_id>_<chr>	chr2||start2||stop2||name2||strand2||type2||db_feature_id2||percent_id2	start2	stop2	eval	block_score	GEVO_link
0.0000	0.0000	a28620_03	03||2364327||2364903||Aqcoe3G036800.1.v3.1||1||CDS||809594103||14458||100.0	2364327	2364903	b28620_01	01||4657066||4657642||Aqcoe1G087100.1.v3.1||1||CDS||809455857||1421||100.0	4657066	4657642	1.200000e-237	50
0.0086	0.0100	a28620_03	03||2366401||2368445||Aqcoe3G036900.1.v3.1||-1||CDS||809594111||14459||99.26	2368445	2366401	b28620_01	01||4659125||4661164||Aqcoe1G087200.1.v3.1||-1||CDS||809455869||1422||99.26	4661164	4659125	1.000000e-250	100
0.0114	0.0031	a28620_03	03||2385306||2389268||Aqcoe3G037100.1.v3.1||-1||CDS||809594129||14462||99.53	2389268	2385306	b28620_01	01||4665878||4669826||Aqcoe1G087400.1.v3.1||-1||CDS||809455893||1424||99.53	4669826	4665878	1.000000e-250	150
0.0221	0.0063	a28620_03	03||2399156||2400960||Aqcoe3G037200.1.v3.1||1||CDS||809594205||14469||99.35	2399156	2400960	b28620_01	01||4683728||4686988||Aqcoe1G087500.1.v3.1||1||CDS||809455924||1427||99.35	4683728	4686988	1.000000e-250	200
74.0613	0.5563	a28620_03	03||2404650||2407532||Aqcoe3G037300.1.v3.1||1||CDS||809594213||14470||99.13	2404650	2407532	b28620_01	01||4728245||4731253||Aqcoe1G088400.1.v3.1||-1||CDS||809456017||1436||99.13	4731253	4728245	1.000000e-250	250
#1	731.0	b28620_03	a28620_03	f	17  Mean Ks:  5.7923	Mean Kn: 0.2455
#Ks	Kn	a<db_genome_id>_<chr>	chr1||start1||stop1||name1||strand1||type1||db_feature_id1||percent_id1	start1	stop1	b<db_genome_id>_<chr>	chr2||start2||stop2||name2||strand2||type2||db_feature_id2||percent_id2	start2	stop2	eval	block_score	GEVO_link
1.7370	0.3096	a28620_03	03||38890596||38893016||Aqcoe3G377600.1.v3.1||-1||CDS||809646142||19387||67.09	38893016	38890596	b28620_03	03||4254551||4258439||Aqcoe3G067500.1.v3.1||-1||CDS||809597998||14885||67.09	4258439	4254551	6.500000e-120	50
1.2008	0.1146	a28620_03	03||38959470||38962532||Aqcoe3G378300.1.v3.1||1||CDS||809646272||19405||78.43	38959470	38962532	b28620_03	03||4305860||4308645||Aqcoe3G068000.1.v3.1||1||CDS||809598076||14891||78.43	4305860	4308645	1.000000e-250	97
1.5631	0.2948	a28620_03	03||38963912||38972164||Aqcoe3G378400.1.v3.1||-1||CDS||809646281||19406||65.35	38972164	38963912	b28620_03	03||4311848||4316860||Aqcoe3G068100.1.v3.1||-1||CDS||809598096||14893||65.35	4316860	4311848	4.200000e-109	147
1.4988	0.1798	a28620_03	03||38999036||39000946||Aqcoe3G378800.1.v3.1||1||CDS||809646314||19410||72.72	38999036	39000946	b28620_03	03||4322827||4324755||Aqcoe3G068200.1.v3.1||1||CDS||809598119||14896||72.72	4322827	4324755	1.000000e-250	197
10.4226	0.6915	a28620_03	03||39018131||39025425||Aqcoe3G379200.1.v3.1||1||CDS||809646348||19414||65.48	39018131	39025425	b28620_03	03||4367110||4368688||Aqcoe3G068900.1.v3.1||-1||CDS||809598238||14906||65.48	4368688	4367110	1.400000e-11	207
0.9593	0.1224	a28620_03	03||39086057||39088510||Aqcoe3G380600.1.v3.1||1||CDS||809646475||19429||79.1	39086057	39088510	b28620_03	03||4409611||4413009||Aqcoe3G070100.1.v3.1||-1||CDS||809598445||14925||79.1	4413009	4409611	1.000000e-250	254
1.9027	0.3562	a28620_03	03||39170424||39173623||Aqcoe3G382100.1.v3.1||-1||CDS||809646637||19447||78.24	39173623	39170424	b28620_03	03||4419235||4422368||Aqcoe3G070300.1.v3.1||-1||CDS||809598497||14930||78.24	4422368	4419235	1.200000e-118	301
1.6395	0.3310	a28620_03	03||39186487||39189908||Aqcoe3G382300.1.v3.1||1||CDS||809646662||19450||67.95	39186487	39189908	b28620_03	03||4431620||4434490||Aqcoe3G070700.1.v3.1||1||CDS||809598550||14936||67.95	4431620	4434490	1.000000e-250	351
1.0579	0.2376	a28620_03	03||39255447||39255950||Aqcoe3G382800.1.v3.1||1||CDS||809646768||19460||76.21	39255447	39255950	b28620_03	03||4475471||4476046||Aqcoe3G071400.1.v3.1||1||CDS||809598646||14945||76.21	4475471	4476046	2.100000e-85	401
1.6436	0.0842	a28620_03	03||39267299||39269173||Aqcoe3G383100.1.v3.1||-1||CDS||809646801||19463||81.49	39269173	39267299	b28620_03	03||4542225||4544196||Aqcoe3G072000.1.v3.1||-1||CDS||809598732||14953||81.49	4544196	4542225	1.000000e-250	451
1.0785	0.0363	a28620_03	03||39273542||39275014||Aqcoe3G383200.1.v3.1||1||CDS||809646813||19464||84.37	39273542	39275014	b28620_03	03||4595604||4597067||Aqcoe3G072900.1.v3.1||1||CDS||809598900||14967||84.37	4595604	4597067	1.000000e-250	498
1.6300	0.5560	a28620_03	03||39278382||39278816||Aqcoe3G383300.1.v3.1||-1||CDS||809646827||19465||67.12	39278816	39278382	b28620_03	03||4599978||4600442||Aqcoe3G073000.1.v3.1||-1||CDS||809598912||14968||67.12	4600442	4599978	1.500000e-23	520
67.2313	0.3633	a28620_03	03||39328178||39328507||Aqcoe3G384300.1.v3.1||-1||CDS||809646986||19480||63.3	39328507	39328178	b28620_03	03||4616356||4616685||Aqcoe3G073400.1.v3.1||-1||CDS||809598963||14973||63.3	4616685	4616356	5.800000e-18	534
1.4734	0.1576	a28620_03	03||39332299||39337351||Aqcoe3G384400.1.v3.1||1||CDS||809646995||19481||74.44	39332299	39337351	b28620_03	03||4654949||4656792||Aqcoe3G074300.1.v3.1||1||CDS||809599066||14985||74.44	4654949	4656792	2.300000e-187	581
1.1290	0.0945	a28620_03	03||39345777||39349105||Aqcoe3G384600.1.v3.1||-1||CDS||809647027||19484||79.07	39349105	39345777	b28620_03	03||4687714||4697460||Aqcoe3G074700.1.v3.1||-1||CDS||809599119||14989||79.07	4697460	4687714	1.000000e-250	631
1.2198	0.1255	a28620_03	03||39359628||39364740||Aqcoe3G384800.1.v3.1||1||CDS||809647053||19486||76.49	39359628	39364740	b28620_03	03||4704925||4711548||Aqcoe3G074900.1.v3.1||1||CDS||809599176||14994||76.49	4704925	4711548	1.000000e-250	681
1.0818	0.1190	a28620_03	03||39368130||39371308||Aqcoe3G385000.1.v3.1||-1||CDS||809647128||19494||77.39	39371308	39368130	b28620_03	03||4712461||4715333||Aqcoe3G075000.1.v3.1||-1||CDS||809599199||14996||77.39	4715333	4712461	1.000000e-250	731
#2	480.0	b28620_03	a28620_03	f	11  Mean Ks:  2.5733	Mean Kn: 0.2226
#Ks	Kn	a<db_genome_id>_<chr>	chr1||start1||stop1||name1||strand1||type1||db_feature_id1||percent_id1	start1	stop1	b<db_genome_id>_<chr>	chr2||start2||stop2||name2||strand2||type2||db_feature_id2||percent_id2	start2	stop2	eval	block_score	GEVO_link
1.4787	0.2838	a28620_03	03||39804978||39811423||Aqcoe3G393300.1.v3.1||1||CDS||809648245||19613||71.47	39804978	39811423	b28620_03	03||3014000||3020559||Aqcoe3G047400.1.v3.1||1||CDS||809595645||14606||71.47	3014000	3020559	3.300000e-115	50
1.2513	0.2001	a28620_03	03||39836293||39837788||Aqcoe3G394100.1.v3.1||1||CDS||809648287||19621||75.74	39836293	39837788	b28620_03	03||3033789||3036952||Aqcoe3G047800.1.v3.1||1||CDS||809595682||14610||75.74	3033789	3036952	8.300000e-141	100
1.4361	0.1857	a28620_03	03||39847893||39852165||Aqcoe3G394300.1.v3.1||-1||CDS||809648297||19623||76.14	39852165	39847893	b28620_03	03||3038510||3042728||Aqcoe3G047900.1.v3.1||-1||CDS||809595688||14611||76.14	3042728	3038510	1.000000e-250	150
1.0923	0.4127	a28620_03	03||39874458||39874757||Aqcoe3G394900.1.v3.1||-1||CDS||809648338||19630||65.69	39874757	39874458	b28620_03	03||3053929||3054234||Aqcoe3G048400.1.v3.1||-1||CDS||809595746||14619||65.69	3054234	3053929	1.100000e-14	164
1.5277	0.1795	a28620_03	03||39894782||39900811||Aqcoe3G395100.1.v3.1||-1||CDS||809648348||19632||75.54	39900811	39894782	b28620_03	03||3055454||3063754||Aqcoe3G048500.1.v3.1||-1||CDS||809595756||14620||75.54	3063754	3055454	1.000000e-250	214
5.4141	0.5077	a28620_03	03||39936851||39938014||Aqcoe3G395500.1.v3.1||-1||CDS||809648372||19636||76.22	39938014	39936851	b28620_03	03||3074937||3077424||Aqcoe3G048600.1.v3.1||-1||CDS||809595765||14621||76.22	3077424	3074937	2.400000e-36	249
1.0427	0.2088	a28620_03	03||39964441||39970353||Aqcoe3G395800.1.v3.1||1||CDS||809648394||19640||76.82	39964441	39970353	b28620_03	03||3094815||3101524||Aqcoe3G049000.2.v3.1||1||CDS||809595815||14628||76.82	3094815	3101524	1.000000e-250	299
8.2846	0.0398	a28620_03	03||39985205||39985816||Aqcoe3G396100.1.v3.1||-1||CDS||809648415||19643||83.66	39985816	39985205	b28620_03	03||3119613||3120224||Aqcoe3G049400.1.v3.1||-1||CDS||809595860||14634||83.66	3120224	3119613	1.300000e-194	349
2.0650	0.0699	a28620_03	03||39991427||39991564||Aqcoe3G396300.1.v3.1||-1||CDS||809648427||19645||82.35	39991564	39991427	b28620_03	03||3156446||3156583||Aqcoe3G050100.1.v3.1||-1||CDS||809595954||14645||82.35	3156583	3156446	1.200000e-35	380
3.4373	0.1987	a28620_03	03||40015516||40016523||Aqcoe3G396700.1.v3.1||-1||CDS||809648468||19653||75.97	40016523	40015516	b28620_03	03||3161831||3162922||Aqcoe3G050200.1.v3.1||-1||CDS||809595963||14646||75.97	3162922	3161831	1.000000e-195	430
1.2761	0.1619	a28620_03	03||40020912||40024381||Aqcoe3G396800.1.v3.1||1||CDS||809648472||19654||75.52	40020912	40024381	b28620_03	03||3166605||3171332||Aqcoe3G050300.1.v3.1||1||CDS||809595972||14647||75.52	3166605	3171332	1.000000e-250	480
#3	281.0	b28620_03	a28620_03	f	7  Mean Ks:  30.6317	Mean Kn: 0.5918
#Ks	Kn	a<db_genome_id>_<chr>	chr1||start1||stop1||name1||strand1||type1||db_feature_id1||percent_id1	start1	stop1	b<db_genome_id>_<chr>	chr2||start2||stop2||name2||strand2||type2||db_feature_id2||percent_id2	start2	stop2	eval	block_score	GEVO_link
62.0931	1.0002	a28620_03	03||33769923||33772517||Aqcoe3G294700.1.v3.1||-1||CDS||809633621||18222||65.87	33772517	33769923	b28620_03	03||7737142||7739531||Aqcoe3G115100.1.v3.1||-1||CDS||809605332||15560||65.87	7739531	7737142	1.700000e-28	27
1.7106	0.2241	a28620_03	03||33802328||33804343||Aqcoe3G294900.1.v3.1||1||CDS||809633652||18229||71.79	33802328	33804343	b28620_03	03||7831747||7834108||Aqcoe3G115700.1.v3.1||1||CDS||809605384||15567||71.79	7831747	7834108	4.000000e-145	77
72.7371	0.8897	a28620_03	03||33811860||33827351||Aqcoe3G295100.1.v3.1||-1||CDS||809633663||18232||65.66	33827351	33811860	b28620_03	03||7836912||7847257||Aqcoe3G115800.1.v3.1||-1||CDS||809605394||15568||65.66	7847257	7836912	3.800000e-73	127
1.6335	0.3387	a28620_03	03||33844556||33845071||Aqcoe3G295400.1.v3.1||1||CDS||809633689||18236||66.19	33844556	33845071	b28620_03	03||7867729||7868250||Aqcoe3G116000.1.v3.1||1||CDS||809605408||15570||66.19	7867729	7868250	2.300000e-59	177
3.4124	0.3438	a28620_03	03||33845652||33846995||Aqcoe3G295500.1.v3.1||-1||CDS||809633693||18237||61.63	33846995	33845652	b28620_03	03||7940417||7941817||Aqcoe3G116300.1.v3.1||1||CDS||809605429||15573||61.63	7940417	7941817	4.700000e-113	227
4.4556	0.1915	a28620_03	03||33849575||33850746||Aqcoe3G295600.1.v3.1||-1||CDS||809633696||18238||86.34	33850746	33849575	b28620_03	03||8003466||8006574||Aqcoe3G116800.1.v3.1||-1||CDS||809605469||15578||86.34	8006574	8003466	4.800000e-56	277
68.3794	1.1547	a28620_03	03||33922278||33923251||Aqcoe3G295900.1.v3.1||-1||CDS||809633713||18241||65.03	33923251	33922278	b28620_03	03||8195850||8197046||Aqcoe3G118400.1.v3.1||-1||CDS||809605639||15599||65.03	8197046	8195850	1.000000e-10	281
#4	250.0	b28620_03	a28620_03	f	5  Mean Ks:  0.0695	Mean Kn: 0.0499
#Ks	Kn	a<db_genome_id>_<chr>	chr1||start1||stop1||name1||strand1||type1||db_feature_id1||percent_id1	start1	stop1	b<db_genome_id>_<chr>	chr2||start2||stop2||name2||strand2||type2||db_feature_id2||percent_id2	start2	stop2	eval	block_score	GEVO_link
0.0823	0.0491	a28620_03	03||21644047||21646038||Aqcoe3G203200.1.v3.1||1||CDS||809619541||16833||97.96	21644047	21646038	b28620_03	03||12208307||12209774||Aqcoe3G150000.1.v3.1||1||CDS||809611237||16049||97.96	12208307	12209774	1.000000e-250	50
0.0191	0.0454	a28620_03	03||21662832||21663136||Aqcoe3G203400.1.v3.1||-1||CDS||809619565||16836||96.46	21663136	21662832	b28620_03	03||12239207||12239512||Aqcoe3G150300.1.v3.1||-1||CDS||809611248||16052||96.46	12239512	12239207	1.500000e-88	100
0.0122	0.0351	a28620_03	03||21679335||21679732||Aqcoe3G203700.1.v3.1||-1||CDS||809619603||16839||95.38	21679732	21679335	b28620_03	03||12266974||12267374||Aqcoe3G150400.1.v3.1||-1||CDS||809611254||16053||95.38	12267374	12266974	9.500000e-127	150
0.1712	0.0809	a28620_03	03||21680126||21680484||Aqcoe3G203800.1.v3.1||-1||CDS||809619613||16840||92.42	21680484	21680126	b28620_03	03||12269899||12270274||Aqcoe3G150500.1.v3.1||-1||CDS||809611260||16054||92.42	12270274	12269899	1.600000e-105	200
0.0627	0.0388	a28620_03	03||21681918||21682264||Aqcoe3G203900.1.v3.1||-1||CDS||809619622||16841||95.74	21682264	21681918	b28620_03	03||12276986||12277348||Aqcoe3G150600.1.v3.1||-1||CDS||809611268||16055||95.74	12277348	12276986	5.200000e-115	250
#1	996.0	b28620_03	a28620_03	r	21  Mean Ks:  5.7123	Mean Kn: 0.2488
#Ks	Kn	a<db_genome_id>_<chr>	chr1||start1||stop1||name1||strand1||type1||db_feature_id1||percent_id1	start1	stop1	b<db_genome_id>_<chr>	chr2||start2||stop2||name2||strand2||type2||db_feature_id2||percent_id2	start2	stop2	eval	block_score	GEVO_link
0.9912	0.0865	a28620_03	03||35807136||35811235||Aqcoe3G326300.1.v3.1||1||CDS||809639506||18678||79.4	35807136	35811235	b28620_03	03||5982799||5988418||Aqcoe3G091700.1.v3.1||-1||CDS||809603513||15221||79.4	5988418	5982799	1.000000e-250	50
14.0767	0.1004	a28620_03	03||35840878||35843526||Aqcoe3G326800.1.v3.1||1||CDS||809639563||18684||74.72	35840878	35843526	b28620_03	03||5967175||5969203||Aqcoe3G091400.1.v3.1||-1||CDS||809603491||15217||74.72	5969203	5967175	2.600000e-183	100
3.6130	0.1990	a28620_03	03||35871604||35876432||Aqcoe3G327200.1.v3.1||-1||CDS||809639619||18692||69.68	35876432	35871604	b28620_03	03||5962780||5965650||Aqcoe3G091300.1.v3.1||1||CDS||809603485||15216||69.68	5962780	5965650	1.400000e-146	150
3.4802	0.2170	a28620_03	03||35906230||35907911||Aqcoe3G327600.1.v3.1||1||CDS||809639648||18696||68.96	35906230	35907911	b28620_03	03||5798923||5800721||Aqcoe3G090100.1.v3.1||-1||CDS||809603360||15200||68.96	5800721	5798923	7.200000e-203	197
1.0019	0.2140	a28620_03	03||35930097||35932262||Aqcoe3G328100.1.v3.1||1||CDS||809639717||18705||86.78	35930097	35932262	b28620_03	03||5785795||5787800||Aqcoe3G089900.1.v3.1||1||CDS||809603337||15198||86.78	5785795	5787800	4.800000e-192	247
70.6178	1.0333	a28620_03	03||35933877||35940628||Aqcoe3G328200.1.v3.1||1||CDS||809639726||18706||61.66	35933877	35940628	b28620_03	03||5746472||5750534||Aqcoe3G089300.1.v3.1||1||CDS||809603269||15192||61.66	5746472	5750534	1.100000e-11	258
1.6695	0.2290	a28620_03	03||35975757||35979398||Aqcoe3G328900.1.v3.1||1||CDS||809639808||18717||74.37	35975757	35979398	b28620_03	03||5710269||5715489||Aqcoe3G088500.1.v3.1||-1||CDS||809603173||15183||74.37	5715489	5710269	9.800000e-64	305
1.5922	0.3887	a28620_03	03||36008180||36010597||Aqcoe3G329400.1.v3.1||1||CDS||809639856||18723||66.53	36008180	36010597	b28620_03	03||5693952||5696756||Aqcoe3G088200.1.v3.1||-1||CDS||809603142||15180||66.53	5696756	5693952	1.300000e-119	355
1.4190	0.2757	a28620_03	03||36051043||36054041||Aqcoe3G330200.1.v3.1||-1||CDS||809639928||18731||70.62	36054041	36051043	b28620_03	03||5592000||5595371||Aqcoe3G087200.1.v3.1||1||CDS||809602994||15167||70.62	5592000	5595371	1.700000e-178	402
1.0852	0.2982	a28620_03	03||36073486||36076887||Aqcoe3G330400.1.v3.1||-1||CDS||809639945||18733||72.25	36076887	36073486	b28620_03	03||5586839||5589957||Aqcoe3G087000.1.v3.1||1||CDS||809602963||15165||72.25	5586839	5589957	3.600000e-83	452
1.5416	0.3706	a28620_03	03||36079375||36083605||Aqcoe3G330500.1.v3.1||1||CDS||809639960||18735||67.55	36079375	36083605	b28620_03	03||5573264||5578994||Aqcoe3G086900.1.v3.1||-1||CDS||809602951||15163||67.55	5578994	5573264	1.300000e-77	502
2.2773	0.2762	a28620_03	03||36147548||36149822||Aqcoe3G331700.1.v3.1||1||CDS||809640088||18753||68.86	36147548	36149822	b28620_03	03||5552675||5554156||Aqcoe3G086600.1.v3.1||1||CDS||809602913||15160||68.86	5552675	5554156	2.000000e-162	549
1.2402	0.2456	a28620_03	03||36159512||36163295||Aqcoe3G332100.1.v3.1||-1||CDS||809640118||18757||73.92	36163295	36159512	b28620_03	03||5526043||5528931||Aqcoe3G086100.1.v3.1||1||CDS||809602858||15155||73.92	5526043	5528931	1.000000e-250	599
1.1694	0.1146	a28620_03	03||36201181||36202680||Aqcoe3G332700.1.v3.1||-1||CDS||809640174||18765||77.32	36202680	36201181	b28620_03	03||5522959||5524395||Aqcoe3G085900.1.v3.1||1||CDS||809602811||15150||77.32	5522959	5524395	3.300000e-194	649
5.7230	0.4476	a28620_03	03||36211547||36212860||Aqcoe3G332800.1.v3.1||1||CDS||809640187||18767||69.52	36211547	36212860	b28620_03	03||5513893||5515326||Aqcoe3G085700.1.v3.1||-1||CDS||809602782||15147||69.52	5515326	5513893	4.100000e-81	699
2.2518	0.1933	a28620_03	03||36215947||36218163||Aqcoe3G332900.1.v3.1||-1||CDS||809640203||18769||72.08	36218163	36215947	b28620_03	03||5500269||5502229||Aqcoe3G085400.1.v3.1||1||CDS||809602706||15140||72.08	5500269	5502229	1.200000e-140	749
0.9489	0.0795	a28620_03	03||36221438||36221834||Aqcoe3G333000.1.v3.1||-1||CDS||809640226||18772||79.17	36221834	36221438	b28620_03	03||5478836||5479642||Aqcoe3G085300.1.v3.1||1||CDS||809602694||15139||79.17	5478836	5479642	1.000000e-69	799
1.2282	0.0591	a28620_03	03||36228906||36236242||Aqcoe3G333100.1.v3.1||-1||CDS||809640235||18773||81.07	36236242	36228906	b28620_03	03||5454263||5461663||Aqcoe3G085000.1.v3.1||1||CDS||809602653||15135||81.07	5454263	5461663	1.000000e-250	849
1.8571	0.0139	a28620_03	03||36239710||36241372||Aqcoe3G333200.1.v3.1||1||CDS||809640244||18774||82.11	36239710	36241372	b28620_03	03||5425101||5427371||Aqcoe3G084800.1.v3.1||-1||CDS||809602631||15133||82.11	5427371	5425101	1.000000e-250	899
1.2970	0.1611	a28620_03	03||36252896||36254194||Aqcoe3G333400.1.v3.1||1||CDS||809640269||18777||79.41	36252896	36254194	b28620_03	03||5413717||5415672||Aqcoe3G084700.1.v3.1||-1||CDS||809602601||15130||79.41	5415672	5413717	1.000000e-250	949
0.8771	0.2219	a28620_03	03||36336416||36338837||Aqcoe3G334700.1.v3.1||-1||CDS||809640380||18792||77.29	36338837	36336416	b28620_03	03||5318110||5320237||Aqcoe3G083500.1.v3.1||1||CDS||809602394||15113||77.29	5318110	5320237	1.200000e-110	996
#2	566.0	b28620_03	a28620_03	r	13  Mean Ks:  3.0145	Mean Kn: 0.3440
#Ks	Kn	a<db_genome_id>_<chr>	chr1||start1||stop1||name1||strand1||type1||db_feature_id1||percent_id1	start1	stop1	b<db_genome_id>_<chr>	chr2||start2||stop2||name2||strand2||type2||db_feature_id2||percent_id2	start2	stop2	eval	block_score	GEVO_link
2.1817	0.3713	a28620_03	03||34876997||34880186||Aqcoe3G310600.1.v3.1||-1||CDS||809635328||18445||63.64	34880186	34876997	b28620_03	03||6990292||6993390||Aqcoe3G103800.1.v3.1||1||CDS||809604403||15393||63.64	6990292	6993390	2.100000e-35	34
1.9794	0.1896	a28620_03	03||34896846||34897477||Aqcoe3G311100.1.v3.1||-1||CDS||809635375||18450||72.62	34897477	34896846	b28620_03	03||6984171||6985406||Aqcoe3G103700.1.v3.1||1||CDS||809604397||15392||72.62	6984171	6985406	9.600000e-46	79
2.6173	0.2925	a28620_03	03||34931707||34933159||Aqcoe3G311800.1.v3.1||-1||CDS||809635483||18461||62.55	34933159	34931707	b28620_03	03||6941221||6942407||Aqcoe3G103100.1.v3.1||1||CDS||809604362||15386||62.55	6941221	6942407	1.900000e-35	110
1.5258	0.2083	a28620_03	03||34979040||34989301||Aqcoe3G312100.1.v3.1||-1||CDS||809635511||18464||72.82	34989301	34979040	b28620_03	03||6926227||6938874||Aqcoe3G103000.1.v3.1||1||CDS||809604347||15383||72.82	6926227	6938874	1.000000e-250	160
1.5691	0.3527	a28620_03	03||35040776||35043474||Aqcoe3G313300.1.v3.1||1||CDS||809635657||18482||73.14	35040776	35043474	b28620_03	03||6902889||6906583||Aqcoe3G102800.1.v3.1||-1||CDS||809604300||15372||73.14	6906583	6902889	7.100000e-173	207
1.5863	0.2893	a28620_03	03||35061619||35063472||Aqcoe3G313700.1.v3.1||1||CDS||809635706||18488||74.01	35061619	35063472	b28620_03	03||6867155||6868990||Aqcoe3G102300.1.v3.1||-1||CDS||809604260||15364||74.01	6868990	6867155	7.000000e-184	257
1.7779	0.6013	a28620_03	03||35077254||35082149||Aqcoe3G314100.2.v3.1||-1||CDS||809635756||18494||71.47	35082149	35077254	b28620_03	03||6845414||6853506||Aqcoe3G102100.1.v3.1||1||CDS||809604248||15362||71.47	6845414	6853506	8.100000e-64	307
1.1057	0.0173	a28620_03	03||35187260||35190157||Aqcoe3G315200.1.v3.1||-1||CDS||809635882||18511||85.78	35190157	35187260	b28620_03	03||6766419||6771116||Aqcoe3G101200.1.v3.1||1||CDS||809604174||15347||85.78	6766419	6771116	1.000000e-250	354
16.8706	1.2018	a28620_03	03||35192757||35194080||Aqcoe3G315300.1.v3.1||-1||CDS||809635891||18513||78.64	35194080	35192757	b28620_03	03||6752191||6753142||Aqcoe3G101100.1.v3.1||1||CDS||809604167||15346||78.64	6752191	6753142	7.000000e-19	372
1.6589	0.3107	a28620_03	03||35257256||35262613||Aqcoe3G316100.1.v3.1||1||CDS||809635999||18526||73.01	35257256	35262613	b28620_03	03||6687533||6691426||Aqcoe3G100300.1.v3.1||-1||CDS||809604085||15329||73.01	6691426	6687533	1.100000e-190	419
3.2384	0.2105	a28620_03	03||35305802||35309699||Aqcoe3G316900.1.v3.1||-1||CDS||809636091||18538||73.32	35309699	35305802	b28620_03	03||6665894||6669888||Aqcoe3G100000.1.v3.1||1||CDS||809604068||15326||73.32	6665894	6669888	3.700000e-106	466
1.3877	0.1822	a28620_03	03||35319374||35322504||Aqcoe3G317200.1.v3.1||1||CDS||809636116||18541||78.18	35319374	35322504	b28620_03	03||6631035||6634661||Aqcoe3G099300.1.v3.1||-1||CDS||809604027||15318||78.18	6634661	6631035	1.000000e-250	516
1.6898	0.2439	a28620_03	03||35339205||35345999||Aqcoe3G317700.1.v3.1||-1||CDS||809636167||18547||74.47	35345999	35339205	b28620_03	03||6613232||6621578||Aqcoe3G099000.1.v3.1||1||CDS||809604006||15314||74.47	6613232	6621578	1.000000e-250	566
#3	532.0	b28620_03	a28620_03	r	12  Mean Ks:  2.9084	Mean Kn: 0.3533
#Ks	Kn	a<db_genome_id>_<chr>	chr1||start1||stop1||name1||strand1||type1||db_feature_id1||percent_id1	start1	stop1	b<db_genome_id>_<chr>	chr2||start2||stop2||name2||strand2||type2||db_feature_id2||percent_id2	start2	stop2	eval	block_score	GEVO_link
1.7941	0.1636	a28620_03	03||36372812||36373948||Aqcoe3G335300.1.v3.1||-1||CDS||809640455||18800||71.41	36373948	36372812	b28620_03	03||5100670||5101857||Aqcoe3G081500.1.v3.1||1||CDS||809600194||15090||71.41	5100670	5101857	1.600000e-159	50
1.3679	0.0653	a28620_03	03||36385265||36388161||Aqcoe3G335500.1.v3.1||1||CDS||809640473||18802||81.2	36385265	36388161	b28620_03	03||5073251||5079110||Aqcoe3G081100.1.v3.1||-1||CDS||809600149||15086||81.2	5079110	5073251	1.000000e-250	100
4.6661	0.2471	a28620_03	03||36401967||36405108||Aqcoe3G336000.1.v3.1||-1||CDS||809640521||18808||70.7	36405108	36401967	b28620_03	03||5033857||5038712||Aqcoe3G080300.1.v3.1||1||CDS||809600041||15077||70.7	5033857	5038712	2.500000e-106	150
1.2185	0.1163	a28620_03	03||36410757||36411963||Aqcoe3G336200.1.v3.1||1||CDS||809640540||18810||79.34	36410757	36411963	b28620_03	03||5027050||5030841||Aqcoe3G080200.1.v3.1||-1||CDS||809600030||15076||79.34	5030841	5027050	3.500000e-203	200
3.6419	0.6087	a28620_03	03||36414863||36416968||Aqcoe3G336300.1.v3.1||-1||CDS||809640549||18811||65.74	36416968	36414863	b28620_03	03||5022091||5023698||Aqcoe3G080100.1.v3.1||1||CDS||809600017||15075||65.74	5022091	5023698	9.900000e-27	226
2.0779	0.1980	a28620_03	03||36430145||36432850||Aqcoe3G336600.1.v3.1||-1||CDS||809640569||18814||76.55	36432850	36430145	b28620_03	03||5004198||5007806||Aqcoe3G079900.1.v3.1||1||CDS||809599996||15073||76.55	5004198	5007806	1.000000e-250	276
1.1963	0.1067	a28620_03	03||36433534||36436851||Aqcoe3G336700.1.v3.1||-1||CDS||809640588||18817||78.69	36436851	36433534	b28620_03	03||4998566||5003001||Aqcoe3G079800.1.v3.1||1||CDS||809599983||15072||78.69	4998566	5003001	1.000000e-250	326
3.5282	0.5912	a28620_03	03||36454320||36460065||Aqcoe3G337000.1.v3.1||1||CDS||809640618||18821||63.91	36454320	36460065	b28620_03	03||4967972||4974067||Aqcoe3G079500.1.v3.1||-1||CDS||809599938||15068||63.91	4974067	4967972	1.000000e-250	376
1.5554	0.2489	a28620_03	03||36477630||36479220||Aqcoe3G337400.1.v3.1||1||CDS||809640673||18828||79.49	36477630	36479220	b28620_03	03||4954089||4955384||Aqcoe3G079400.1.v3.1||-1||CDS||809599918||15066||79.49	4955384	4954089	4.100000e-156	426
0.9951	0.0113	a28620_03	03||36488084||36489803||Aqcoe3G337700.1.v3.1||1||CDS||809640698||18831||85.95	36488084	36489803	b28620_03	03||4949512||4951772||Aqcoe3G079300.1.v3.1||1||CDS||809599905||15065||85.95	4949512	4951772	4.100000e-122	476
10.5861	1.6707	a28620_03	03||36539111||36540157||Aqcoe3G338200.1.v3.1||-1||CDS||809640750||18837||62.65	36540157	36539111	b28620_03	03||4946200||4946493||Aqcoe3G079200.1.v3.1||-1||CDS||809599892||15064||62.65	4946493	4946200	7.800000e-07	482
2.2732	0.2116	a28620_03	03||36570621||36573597||Aqcoe3G338700.1.v3.1||-1||CDS||809640800||18843||71.62	36573597	36570621	b28620_03	03||4923182||4928442||Aqcoe3G078600.1.v3.1||1||CDS||809599790||15054||71.62	4923182	4928442	2.700000e-61	532
#4	526.0	b28620_03	a28620_03	r	12  Mean Ks:  8.3330	Mean Kn: 0.2482
#Ks	Kn	a<db_genome_id>_<chr>	chr1||start1||stop1||name1||strand1||type1||db_feature_id1||percent_id1	start1	stop1	b<db_genome_id>_<chr>	chr2||start2||stop2||name2||strand2||type2||db_feature_id2||percent_id2	start2	stop2	eval	block_score	GEVO_link
2.0251	0.2712	a28620_03	03||34195059||34197214||Aqcoe3G300500.1.v3.1||-1||CDS||809634007||18294||65.9	34197214	34195059	b28620_03	03||7556470||7558466||Aqcoe3G112400.1.v3.1||1||CDS||809605051||15519||65.9	7556470	7558466	1.000000e-250	50
1.1193	0.1625	a28620_03	03||34238316||34239999||Aqcoe3G300900.1.v3.1||-1||CDS||809634035||18298||74.43	34239999	34238316	b28620_03	03||7535035||7536765||Aqcoe3G111900.1.v3.1||1||CDS||809605015||15512||74.43	7535035	7536765	3.200000e-219	100
1.1999	0.1614	a28620_03	03||34275009||34282961||Aqcoe3G301300.1.v3.1||-1||CDS||809634074||18306||83.09	34282961	34275009	b28620_03	03||7446264||7453971||Aqcoe3G110500.1.v3.1||1||CDS||809604933||15496||83.09	7446264	7453971	1.000000e-250	147
6.8036	0.3478	a28620_03	03||34346530||34347440||Aqcoe3G302100.1.v3.1||-1||CDS||809634161||18325||69.49	34347440	34346530	b28620_03	03||7438460||7439063||Aqcoe3G110300.1.v3.1||1||CDS||809604914||15492||69.49	7438460	7439063	1.700000e-74	194
2.6596	0.1644	a28620_03	03||34405954||34406505||Aqcoe3G303100.1.v3.1||1||CDS||809634305||18345||72.62	34405954	34406505	b28620_03	03||7430884||7431438||Aqcoe3G110000.1.v3.1||-1||CDS||809604896||15489||72.62	7431438	7430884	1.300000e-104	241
78.2838	0.5811	a28620_03	03||34413439||34414894||Aqcoe3G303300.1.v3.1||-1||CDS||809634340||18350||58.36	34414894	34413439	b28620_03	03||7422363||7424660||Aqcoe3G109800.1.v3.1||1||CDS||809604884||15487||58.36	7422363	7424660	1.700000e-11	251
1.0551	0.0899	a28620_03	03||34431197||34435802||Aqcoe3G303600.1.v3.1||1||CDS||809634365||18353||79.36	34431197	34435802	b28620_03	03||7353476||7359054||Aqcoe3G109300.1.v3.1||-1||CDS||809604845||15480||79.36	7359054	7353476	1.000000e-250	301
1.7801	0.3335	a28620_03	03||34443990||34444884||Aqcoe3G303700.1.v3.1||1||CDS||809634380||18355||68.54	34443990	34444884	b28620_03	03||7346085||7346981||Aqcoe3G109200.1.v3.1||-1||CDS||809604840||15479||68.54	7346981	7346085	2.000000e-68	351
1.4462	0.2413	a28620_03	03||34453915||34456210||Aqcoe3G304000.1.v3.1||-1||CDS||809634406||18358||70.21	34456210	34453915	b28620_03	03||7251267||7253674||Aqcoe3G107700.1.v3.1||1||CDS||809604746||15461||70.21	7251267	7253674	2.500000e-145	398
1.0961	0.1287	a28620_03	03||34495854||34498903||Aqcoe3G304900.1.v3.1||-1||CDS||809634540||18373||78.71	34498903	34495854	b28620_03	03||7232429||7235626||Aqcoe3G107400.1.v3.1||1||CDS||809604715||15455||78.71	7232429	7235626	2.300000e-135	445
1.1176	0.2753	a28620_03	03||34501178||34504038||Aqcoe3G305000.1.v3.1||-1||CDS||809634554||18374||72.97	34504038	34501178	b28620_03	03||7206217||7209136||Aqcoe3G107100.1.v3.1||1||CDS||809604689||15450||72.97	7206217	7209136	8.600000e-40	484
1.4096	0.2215	a28620_03	03||34526299||34527319||Aqcoe3G305500.1.v3.1||1||CDS||809634622||18380||65.66	34526299	34527319	b28620_03	03||7195996||7196768||Aqcoe3G106900.1.v3.1||-1||CDS||809604673||15447||65.66	7196768	7195996	2.700000e-43	526
#5	353.0	b28620_03	a28620_03	r	8  Mean Ks:  25.3298	Mean Kn: 0.3979
#Ks	Kn	a<db_genome_id>_<chr>	chr1||start1||stop1||name1||strand1||type1||db_feature_id1||percent_id1	start1	stop1	b<db_genome_id>_<chr>	chr2||start2||stop2||name2||strand2||type2||db_feature_id2||percent_id2	start2	stop2	eval	block_score	GEVO_link
0.7938	0.2938	a28620_03	03||32810635||32816866||Aqcoe3G282900.1.v3.1||-1||CDS||809632665||18044||70.64	32816866	32810635	b28620_03	03||8958180||8962468||Aqcoe3G126200.1.v3.1||1||CDS||809606675||15724||70.64	8958180	8962468	7.900000e-179	50
0.9384	0.2162	a28620_03	03||32832923||32833400||Aqcoe3G283300.1.v3.1||-1||CDS||809632739||18053||77.48	32833400	32832923	b28620_03	03||8941660||8942337||Aqcoe3G125700.1.v3.1||1||CDS||809606617||15719||77.48	8941660	8942337	9.400000e-50	99
1.4098	0.2901	a28620_03	03||32840603||32845276||Aqcoe3G283500.1.v3.1||1||CDS||809632759||18055||70.57	32840603	32845276	b28620_03	03||8905507||8909220||Aqcoe3G125400.1.v3.1||-1||CDS||809606563||15714||70.57	8909220	8905507	1.500000e-189	149
70.8125	0.6876	a28620_03	03||32978276||32981466||Aqcoe3G284900.1.v3.1||-1||CDS||809632858||18070||75.69	32981466	32978276	b28620_03	03||8827760||8829744||Aqcoe3G124700.1.v3.1||1||CDS||809606489||15707||75.69	8827760	8829744	9.900000e-70	196
1.9733	0.2040	a28620_03	03||32994118||33000257||Aqcoe3G285200.1.v3.1||-1||CDS||809632875||18073||74.79	33000257	32994118	b28620_03	03||8815685||8826423||Aqcoe3G124600.1.v3.1||1||CDS||809606452||15703||74.79	8815685	8826423	1.000000e-250	246
56.7052	0.8724	a28620_03	03||33002418||33002639||Aqcoe3G285400.1.v3.1||-1||CDS||809632892||18075||76.06	33002639	33002418	b28620_03	03||8795114||8800142||Aqcoe3G124400.1.v3.1||1||CDS||809606415||15699||76.06	8795114	8800142	1.300000e-08	253
69.1761	0.6170	a28620_03	03||33059836||33065874||Aqcoe3G286100.1.v3.1||1||CDS||809632946||18084||76.6	33059836	33065874	b28620_03	03||8770715||8774544||Aqcoe3G124200.1.v3.1||-1||CDS||809606382||15696||76.6	8774544	8770715	1.000000e-250	303
0.8293	0.0025	a28620_03	03||33103866||33106159||Aqcoe3G286800.1.v3.1||1||CDS||809632990||18093||88.1	33103866	33106159	b28620_03	03||8748997||8754597||Aqcoe3G124000.1.v3.1||-1||CDS||809606352||15693||88.1	8754597	8748997	5.300000e-201	353
#6	263.0	b28620_03	a28620_03	r	7  Mean Ks:  16.8572	Mean Kn: 0.3429
#Ks	Kn	a<db_genome_id>_<chr>	chr1||start1||stop1||name1||strand1||type1||db_feature_id1||percent_id1	start1	stop1	b<db_genome_id>_<chr>	chr2||start2||stop2||name2||strand2||type2||db_feature_id2||percent_id2	start2	stop2	eval	block_score	GEVO_link
2.1147	0.4514	a28620_03	03||33221813||33226563||Aqcoe3G288500.1.v3.1||1||CDS||809633146||18126||69.46	33221813	33226563	b28620_03	03||8634136||8638913||Aqcoe3G122700.1.v3.1||1||CDS||809606223||15677||69.46	8634136	8638913	1.500000e-142	50
7.9907	0.8416	a28620_03	03||33237878||33239494||Aqcoe3G288800.1.v3.1||-1||CDS||809633162||18129||57.82	33239494	33237878	b28620_03	03||8612195||8622318||Aqcoe3G122400.1.v3.1||1||CDS||809606198||15674||57.82	8612195	8622318	1.100000e-05	55
1.0285	0.2388	a28620_03	03||33363451||33372108||Aqcoe3G289800.1.v3.1||-1||CDS||809633259||18149||81.08	33372108	33363451	b28620_03	03||8602718||8610273||Aqcoe3G122300.1.v3.1||1||CDS||809606189||15673||81.08	8602718	8610273	1.000000e-250	102
1.4433	0.1592	a28620_03	03||33389338||33396760||Aqcoe3G289900.1.v3.1||1||CDS||809633279||18152||75.05	33389338	33396760	b28620_03	03||8593239||8601009||Aqcoe3G122200.3.v3.1||-1||CDS||809606174||15669||75.05	8601009	8593239	1.000000e-250	152
102.4787	0.3356	a28620_03	03||33410548||33411411||Aqcoe3G290000.1.v3.1||1||CDS||809633289||18154||73.64	33410548	33411411	b28620_03	03||8591174||8591974||Aqcoe3G122100.1.v3.1||-1||CDS||809606157||15668||73.64	8591974	8591174	4.900000e-15	166
1.4503	0.2546	a28620_03	03||33484175||33485775||Aqcoe3G291200.1.v3.1||-1||CDS||809633388||18172||77.64	33485775	33484175	b28620_03	03||8565918||8567486||Aqcoe3G121900.1.v3.1||1||CDS||809606079||15657||77.64	8565918	8567486	1.400000e-95	213
1.4940	0.1194	a28620_03	03||33488074||33494895||Aqcoe3G291300.1.v3.1||-1||CDS||809633398||18174||82.8	33494895	33488074	b28620_03	03||8548524||8554383||Aqcoe3G121600.1.v3.1||1||CDS||809606044||15653||82.8	8548524	8554383	1.000000e-250	263
#7	213.0	b28620_03	a28620_03	r	5  Mean Ks:  2.8880	Mean Kn: 0.4223
#Ks	Kn	a<db_genome_id>_<chr>	chr1||start1||stop1||name1||strand1||type1||db_feature_id1||percent_id1	start1	stop1	b<db_genome_id>_<chr>	chr2||start2||stop2||name2||strand2||type2||db_feature_id2||percent_id2	start2	stop2	eval	block_score	GEVO_link
5.4141	0.5077	a28620_03	03||39936851||39938014||Aqcoe3G395500.1.v3.1||-1||CDS||809648372||19636||76.22	39938014	39936851	b28620_03	03||3074937||3077424||Aqcoe3G048600.1.v3.1||-1||CDS||809595765||14621||76.22	3077424	3074937	2.400000e-36	35
1.8349	0.1699	a28620_03	03||40035186||40036253||Aqcoe3G396900.1.v3.1||1||CDS||809648477||19655||81.98	40035186	40036253	b28620_03	03||2984838||2985950||Aqcoe3G047000.1.v3.1||-1||CDS||809595604||14601||81.98	2985950	2984838	5.000000e-107	82
1.4139	0.3129	a28620_03	03||40100903||40103576||Aqcoe3G398000.1.v3.1||1||CDS||809648526||19666||68.61	40100903	40103576	b28620_03	03||2961514||2963681||Aqcoe3G046500.1.v3.1||-1||CDS||809595545||14593||68.61	2963681	2961514	3.000000e-92	129
3.2970	0.5663	a28620_03	03||40110008||40115046||Aqcoe3G398200.1.v3.1||-1||CDS||809648549||19669||67.93	40115046	40110008	b28620_03	03||2955411||2960701||Aqcoe3G046400.1.v3.1||1||CDS||809595517||14589||67.93	2955411	2960701	4.800000e-130	179
2.4799	0.5549	a28620_03	03||40129807||40131425||Aqcoe3G398400.1.v3.1||1||CDS||809648584||19676||66.78	40129807	40131425	b28620_03	03||2919043||2921953||Aqcoe3G045700.1.v3.1||1||CDS||809595430||14581||66.78	2919043	2921953	1.800000e-35	213
#1	543.0	b28620_04	a28620_01	f	12  Mean Ks:  3.7527	Mean Kn: 0.2619
#Ks	Kn	a<db_genome_id>_<chr>	chr1||start1||stop1||name1||strand1||type1||db_feature_id1||percent_id1	start1	stop1	b<db_genome_id>_<chr>	chr2||start2||stop2||name2||strand2||type2||db_feature_id2||percent_id2	start2	stop2	eval	block_score	GEVO_link
1.5268	0.2614	a28620_04	04||10052211||10055449||Aqcoe4G099400.1.v3.1||-1||CDS||809671384||21759||76.45	10055449	10052211	b28620_01	01||17691070||17695499||Aqcoe1G262000.1.v3.1||-1||CDS||809485357||4021||76.45	17695499	17691070	8.300000e-231	50
1.3164	0.1656	a28620_04	04||10068121||10069641||Aqcoe4G099600.1.v3.1||1||CDS||809671405||21763||74.06	10068121	10069641	b28620_01	01||17701597||17703712||Aqcoe1G262200.1.v3.1||1||CDS||809485386||4023||74.06	17701597	17703712	1.000000e-250	100
1.7212	0.2667	a28620_04	04||10071255||10072755||Aqcoe4G099700.1.v3.1||-1||CDS||809671415||21765||67.71	10072755	10071255	b28620_01	01||17704991||17706406||Aqcoe1G262300.1.v3.1||-1||CDS||809485409||4025||67.71	17706406	17704991	9.300000e-127	150
1.3462	0.3560	a28620_04	04||10074925||10081048||Aqcoe4G099800.1.v3.1||-1||CDS||809671421||21766||75.97	10081048	10074925	b28620_01	01||17723272||17726423||Aqcoe1G262400.13.v3.1||-1||CDS||809485457||4038||75.97	17726423	17723272	2.400000e-155	197
2.1158	0.2675	a28620_04	04||10084239||10086305||Aqcoe4G099900.1.v3.1||-1||CDS||809671449||21772||71.87	10086305	10084239	b28620_01	01||17731906||17733981||Aqcoe1G262500.1.v3.1||-1||CDS||809485560||4041||71.87	17733981	17731906	1.000000e-250	247
1.3199	0.1920	a28620_04	04||10257095||10261964||Aqcoe4G100500.1.v3.1||1||CDS||809671490||21779||79.21	10257095	10261964	b28620_01	01||17797623||17806365||Aqcoe1G263200.1.v3.1||1||CDS||809485649||4050||79.21	17797623	17806365	1.000000e-250	297
1.7340	0.1390	a28620_04	04||10265935||10266369||Aqcoe4G100700.1.v3.1||1||CDS||809671500||21781||80.14	10265935	10266369	b28620_01	01||17807767||17808216||Aqcoe1G263400.1.v3.1||1||CDS||809485680||4053||80.14	17807767	17808216	1.200000e-118	347
28.0838	0.6384	a28620_04	04||10269673||10270077||Aqcoe4G100900.1.v3.1||1||CDS||809671510||21783||62.86	10269673	10270077	b28620_01	01||17814455||17814988||Aqcoe1G263500.1.v3.1||1||CDS||809485699||4055||62.86	17814455	17814988	1.000000e-20	367
1.0215	0.1724	a28620_04	04||10572026||10573667||Aqcoe4G102800.1.v3.1||1||CDS||809671606||21802||75.77	10572026	10573667	b28620_01	01||17861171||17865495||Aqcoe1G264100.1.v3.1||1||CDS||809485816||4067||75.77	17861171	17865495	1.000000e-250	414
1.1820	0.1747	a28620_04	04||10577286||10578430||Aqcoe4G103000.2.v3.1||-1||CDS||809671620||21805||77.65	10578430	10577286	b28620_01	01||17884094||17885129||Aqcoe1G264200.1.v3.1||-1||CDS||809485828||4068||77.65	17885129	17884094	1.100000e-35	449
1.9945	0.3579	a28620_04	04||10599832||10603487||Aqcoe4G103200.1.v3.1||1||CDS||809671636||21808||74.18	10599832	10603487	b28620_01	01||18027976||18033914||Aqcoe1G265600.1.v3.1||1||CDS||809486047||4088||74.18	18027976	18033914	7.000000e-160	496
1.6700	0.1517	a28620_04	04||10639574||10644934||Aqcoe4G103500.1.v3.1||-1||CDS||809671660||21813||75.92	10644934	10639574	b28620_01	01||18153850||18159383||Aqcoe1G266700.1.v3.1||-1||CDS||809486158||4100||75.92	18159383	18153850	1.000000e-250	543
#2	328.0	b28620_04	a28620_01	f	7  Mean Ks:  16.7086	Mean Kn: 0.6377
#Ks	Kn	a<db_genome_id>_<chr>	chr1||start1||stop1||name1||strand1||type1||db_feature_id1||percent_id1	start1	stop1	b<db_genome_id>_<chr>	chr2||start2||stop2||name2||strand2||type2||db_feature_id2||percent_id2	start2	stop2	eval	block_score	GEVO_link
93.1570	0.9402	a28620_04	04||44443648||44447036||Aqcoe4G296800.1.v3.1||1||CDS||809697693||24343||74.46	44443648	44447036	b28620_01	01||31089897||31091582||Aqcoe1G337400.2.v3.1||1||CDS||809496045||5061||74.46	31089897	31091582	5.400000e-41	40
1.3530	0.0998	a28620_04	04||44468607||44469947||Aqcoe4G297100.1.v3.1||-1||CDS||809697719||24346||79.08	44469947	44468607	b28620_01	01||31244849||31246264||Aqcoe1G337900.1.v3.1||-1||CDS||809496078||5068||79.08	31246264	31244849	2.200000e-158	90
2.2510	0.4063	a28620_04	04||44483471||44484067||Aqcoe4G297300.1.v3.1||-1||CDS||809697742||24349||82.89	44484067	44483471	b28620_01	01||31384054||31384650||Aqcoe1G338100.1.v3.1||-1||CDS||809496089||5070||82.89	31384650	31384054	3.600000e-49	138
6.3240	1.1337	a28620_04	04||44487283||44488241||Aqcoe4G297400.1.v3.1||1||CDS||809697754||24350||65.36	44487283	44488241	b28620_01	01||31472884||31474830||Aqcoe1G338400.1.v3.1||1||CDS||809496102||5073||65.36	31472884	31474830	1.100000e-46	184
2.6242	0.1839	a28620_04	04||44521582||44523736||Aqcoe4G297900.1.v3.1||-1||CDS||809697816||24358||76.88	44523736	44521582	b28620_01	01||31492282||31496121||Aqcoe1G338900.1.v3.1||-1||CDS||809496129||5078||76.88	31496121	31492282	5.800000e-242	234
7.1349	0.2056	a28620_04	04||44527617||44529060||Aqcoe4G298000.1.v3.1||1||CDS||809697832||24360||79.22	44527617	44529060	b28620_01	01||31555214||31557700||Aqcoe1G339100.1.v3.1||1||CDS||809496144||5083||79.22	31555214	31557700	6.300000e-56	284
4.1163	1.4941	a28620_04	04||44632465||44639523||Aqcoe4G298700.1.v3.1||-1||CDS||809697891||24367||77.54	44639523	44632465	b28620_01	01||31949801||31962900||Aqcoe1G340500.1.v3.1||-1||CDS||809496244||5104||77.54	31962900	31949801	1.000000e-250	328
#3	301.0	b28620_04	a28620_01	f	7  Mean Ks:  4.3435	Mean Kn: 0.4674
#Ks	Kn	a<db_genome_id>_<chr>	chr1||start1||stop1||name1||strand1||type1||db_feature_id1||percent_id1	start1	stop1	b<db_genome_id>_<chr>	chr2||start2||stop2||name2||strand2||type2||db_feature_id2||percent_id2	start2	stop2	eval	block_score	GEVO_link
1.7720	0.2782	a28620_04	04||2182327||2185631||Aqcoe4G025500.1.v3.1||-1||CDS||809661356||20814||68.8	2185631	2182327	b28620_01	01||12849587||12851762||Aqcoe1G214000.1.v3.1||-1||CDS||809478162||3339||68.8	12851762	12849587	1.500000e-160	50
17.6797	1.2742	a28620_04	04||2319207||2320684||Aqcoe4G026700.1.v3.1||1||CDS||809661486||20831||69.84	2319207	2320684	b28620_01	01||12858563||12862312||Aqcoe1G214300.2.v3.1||1||CDS||809478202||3343||69.84	12858563	12862312	7.400000e-148	97
1.7359	0.2439	a28620_04	04||2322342||2324350||Aqcoe4G026800.1.v3.1||-1||CDS||809661493||20832||72.33	2324350	2322342	b28620_01	01||12877202||12880021||Aqcoe1G214800.1.v3.1||-1||CDS||809478265||3349||72.33	12880021	12877202	8.300000e-140	147
1.1000	0.1188	a28620_04	04||2339743||2342670||Aqcoe4G027100.1.v3.1||-1||CDS||809661525||20835||76.9	2342670	2339743	b28620_01	01||12959218||12962787||Aqcoe1G215900.1.v3.1||-1||CDS||809478391||3361||76.9	12962787	12959218	8.500000e-239	194
2.4973	0.6036	a28620_04	04||2351153||2353332||Aqcoe4G027200.1.v3.1||1||CDS||809661534||20836||69.01	2351153	2353332	b28620_01	01||12965852||12969305||Aqcoe1G216000.1.v3.1||-1||CDS||809478400||3362||69.01	12969305	12965852	8.700000e-49	242
2.5118	0.3827	a28620_04	04||2409999||2410289||Aqcoe4G028100.1.v3.1||1||CDS||809661628||20849||68.49	2409999	2410289	b28620_01	01||12989875||12990141||Aqcoe1G216500.1.v3.1||1||CDS||809478452||3367||68.49	12989875	12990141	3.000000e-13	251
3.1078	0.3706	a28620_04	04||2511819||2513141||Aqcoe4G028700.1.v3.1||-1||CDS||809661704||20857||64.46	2513141	2511819	b28620_01	01||13011325||13012671||Aqcoe1G216800.1.v3.1||-1||CDS||809478489||3371||64.46	13012671	13011325	4.100000e-133	301
#4	291.0	b28620_04	a28620_01	f	7  Mean Ks:  15.9767	Mean Kn: 3.8608
#Ks	Kn	a<db_genome_id>_<chr>	chr1||start1||stop1||name1||strand1||type1||db_feature_id1||percent_id1	start1	stop1	b<db_genome_id>_<chr>	chr2||start2||stop2||name2||strand2||type2||db_feature_id2||percent_id2	start2	stop2	eval	block_score	GEVO_link
2.3532	0.1508	a28620_04	04||7192769||7194290||Aqcoe4G076100.1.v3.1||1||CDS||809668551||21462||75.74	7192769	7194290	b28620_01	01||16266199||16269631||Aqcoe1G250700.1.v3.1||1||CDS||809482035||3857||75.74	16266199	16269631	6.900000e-157	50
26.3559	0.3010	a28620_04	04||7239815||7240285||Aqcoe4G076500.1.v3.1||1||CDS||809668603||21468||66.85	7239815	7240285	b28620_01	01||16285061||16285504||Aqcoe1G250800.1.v3.1||1||CDS||809482043||3858||66.85	16285061	16285504	4.800000e-45	94
1.5266	0.2552	a28620_04	04||7262616||7264532||Aqcoe4G076700.1.v3.1||1||CDS||809668638||21471||68.43	7262616	7264532	b28620_01	01||16306694||16308674||Aqcoe1G251000.1.v3.1||1||CDS||809482078||3863||68.43	16306694	16308674	2.000000e-199	144
1.1621	0.1769	a28620_04	04||7279675||7280914||Aqcoe4G076900.1.v3.1||-1||CDS||809668668||21473||78.19	7280914	7279675	b28620_01	01||16381025||16384743||Aqcoe1G251800.1.v3.1||-1||CDS||809482156||3872||78.19	16384743	16381025	1.400000e-192	194
78.2166	0.6576	a28620_04	04||7320164||7323509||Aqcoe4G077100.1.v3.1||1||CDS||809668693||21475||70.52	7320164	7323509	b28620_01	01||16407980||16411416||Aqcoe1G252000.1.v3.1||1||CDS||809482183||3875||70.52	16407980	16411416	1.000000e-250	244
1.5235	0.2761	a28620_04	04||7590867||7591473||Aqcoe4G078800.1.v3.1||-1||CDS||809668861||21493||74.41	7591473	7590867	b28620_01	01||16440969||16441377||Aqcoe1G252400.1.v3.1||1||CDS||809482237||3882||74.41	16440969	16441377	6.000000e-41	281
0.6990	25.2079	a28620_04	04||7646621||7648413||Aqcoe4G079400.1.v3.1||-1||CDS||809668921||21501||60.7	7648413	7646621	b28620_01	01||16477848||16479050||Aqcoe1G252800.1.v3.1||1||CDS||809482322||3893||60.7	16477848	16479050	1.700000e-14	291
#5	247.0	b28620_04	a28620_01	f	5  Mean Ks:  5.8985	Mean Kn: 0.3029
#Ks	Kn	a<db_genome_id>_<chr>	chr1||start1||stop1||name1||strand1||type1||db_feature_id1||percent_id1	start1	stop1	b<db_genome_id>_<chr>	chr2||start2||stop2||name2||strand2||type2||db_feature_id2||percent_id2	start2	stop2	eval	block_score	GEVO_link
18.1099	0.3472	a28620_04	04||3724975||3725487||Aqcoe4G042600.1.v3.1||-1||CDS||809664776||21027||64.67	3725487	3724975	b28620_01	01||13680166||13681370||Aqcoe1G224500.1.v3.1||-1||CDS||809479638||3480||64.67	13681370	13680166	1.200000e-52	50
1.9953	0.2202	a28620_04	04||3789787||3790269||Aqcoe4G043100.1.v3.1||1||CDS||809664844||21036||69.48	3789787	3790269	b28620_01	01||13767546||13768055||Aqcoe1G225300.1.v3.1||1||CDS||809479722||3488||69.48	13767546	13768055	2.300000e-74	100
6.3539	0.2858	a28620_04	04||3819562||3823055||Aqcoe4G043700.1.v3.1||1||CDS||809664904||21043||72.28	3819562	3823055	b28620_01	01||13770624||13774880||Aqcoe1G225400.1.v3.1||1||CDS||809479730||3489||72.28	13770624	13774880	4.900000e-48	147
1.0913	0.1305	a28620_04	04||3824897||3825391||Aqcoe4G043800.1.v3.1||-1||CDS||809664913||21044||82.75	3825391	3824897	b28620_01	01||13779339||13779857||Aqcoe1G225500.1.v3.1||-1||CDS||809479739||3490||82.75	13779857	13779339	2.200000e-117	197
1.9422	0.5309	a28620_04	04||3889857||3901744||Aqcoe4G044200.1.v3.1||1||CDS||809664948||21049||65.53	3889857	3901744	b28620_01	01||13821375||13828157||Aqcoe1G226200.1.v3.1||1||CDS||809479821||3500||65.53	13821375	13828157	1.900000e-153	247
#6	241.0	b28620_04	a28620_01	f	5  Mean Ks:  13.0597	Mean Kn: 0.5104
#Ks	Kn	a<db_genome_id>_<chr>	chr1||start1||stop1||name1||strand1||type1||db_feature_id1||percent_id1	start1	stop1	b<db_genome_id>_<chr>	chr2||start2||stop2||name2||strand2||type2||db_feature_id2||percent_id2	start2	stop2	eval	block_score	GEVO_link
57.3056	1.3053	a28620_04	04||9469357||9470141||Aqcoe4G095900.1.v3.1||1||CDS||809671052||21713||72.46	9469357	9470141	b28620_01	01||17441599||17442905||Aqcoe1G260200.1.v3.1||1||CDS||809485037||3990||72.46	17441599	17442905	1.200000e-58	50
1.6036	0.2676	a28620_04	04||9502087||9509514||Aqcoe4G096200.1.v3.1||1||CDS||809671107||21721||77.88	9502087	9509514	b28620_01	01||17456072||17466118||Aqcoe1G260500.1.v3.1||1||CDS||809485123||3999||77.88	17456072	17466118	3.300000e-180	100
2.2684	0.2014	a28620_04	04||9511523||9512170||Aqcoe4G096300.1.v3.1||-1||CDS||809671116||21722||69.56	9512170	9511523	b28620_01	01||17468567||17469307||Aqcoe1G260600.1.v3.1||-1||CDS||809485135||4000||69.56	17469307	17468567	1.200000e-70	150
2.6750	0.3234	a28620_04	04||9540349||9540861||Aqcoe4G096600.1.v3.1||1||CDS||809671143||21726||73.43	9540349	9540861	b28620_01	01||17550617||17551078||Aqcoe1G261100.1.v3.1||1||CDS||809485235||4010||73.43	17550617	17551078	9.400000e-55	200
1.4459	0.4544	a28620_04	04||9714548||9715589||Aqcoe4G097400.1.v3.1||1||CDS||809671196||21734||72.13	9714548	9715589	b28620_01	01||17591898||17592655||Aqcoe1G261600.1.v3.1||-1||CDS||809485311||4017||72.13	17592655	17591898	9.300000e-42	241
#7	207.0	b28620_04	a28620_01	f	5  Mean Ks:  12.8407	Mean Kn: 0.5934
#Ks	Kn	a<db_genome_id>_<chr>	chr1||start1||stop1||name1||strand1||type1||db_feature_id1||percent_id1	start1	stop1	b<db_genome_id>_<chr>	chr2||start2||stop2||name2||strand2||type2||db_feature_id2||percent_id2	start2	stop2	eval	block_score	GEVO_link
1.2197	0.1666	a28620_04	04||8911838||8914522||Aqcoe4G091300.1.v3.1||1||CDS||809670472||21645||76.04	8911838	8914522	b28620_01	01||16984852||16986917||Aqcoe1G256700.1.v3.1||1||CDS||809482677||3941||76.04	16984852	16986917	4.300000e-233	50
1.2600	0.1565	a28620_04	04||8931512||8934393||Aqcoe4G091700.1.v3.1||1||CDS||809670520||21650||76.12	8931512	8934393	b28620_01	01||16996619||16999557||Aqcoe1G257000.1.v3.1||1||CDS||809482692||3944||76.12	16996619	16999557	2.500000e-200	100
46.4142	1.1414	a28620_04	04||9129747||9143129||Aqcoe4G092900.1.v3.1||-1||CDS||809670681||21668||64.51	9143129	9129747	b28620_01	01||17112944||17124668||Aqcoe1G257800.1.v3.1||1||CDS||809482739||3953||64.51	17112944	17124668	3.500000e-39	135
6.1475	0.5311	a28620_04	04||9160632||9161902||Aqcoe4G093200.1.v3.1||-1||CDS||809670759||21676||81.1	9161902	9160632	b28620_01	01||17128319||17130810||Aqcoe1G258000.1.v3.1||-1||CDS||809482751||3955||81.1	17130810	17128319	3.800000e-39	173
9.1622	0.9714	a28620_04	04||9167404||9168599||Aqcoe4G093300.1.v3.1||-1||CDS||809670768||21677||78.31	9168599	9167404	b28620_01	01||17147127||17148188||Aqcoe1G258100.1.v3.1||-1||CDS||809482757||3956||78.31	17148188	17147127	5.200000e-35	207
#8	202.0	b28620_04	a28620_01	f	5  Mean Ks:  14.4352	Mean Kn: 0.3230
#Ks	Kn	a<db_genome_id>_<chr>	chr1||start1||stop1||name1||strand1||type1||db_feature_id1||percent_id1	start1	stop1	b<db_genome_id>_<chr>	chr2||start2||stop2||name2||strand2||type2||db_feature_id2||percent_id2	start2	stop2	eval	block_score	GEVO_link
1.6291	0.3405	a28620_04	04||44728180||44729886||Aqcoe4G299600.1.v3.1||1||CDS||809697978||24378||65.66	44728180	44729886	b28620_01	01||14715409||14717098||Aqcoe1G235500.1.v3.1||-1||CDS||809480807||3640||65.66	14717098	14715409	3.900000e-182	50
0.4263	0.1878	a28620_04	04||44763610||44764926||Aqcoe4G300000.1.v3.1||-1||CDS||809698011||24382||82.11	44764926	44763610	b28620_01	01||14724632||14725876||Aqcoe1G235700.1.v3.1||-1||CDS||809480836||3645||82.11	14725876	14724632	1.000000e-250	100
0.3032	0.1100	a28620_04	04||44765331||44767538||Aqcoe4G300100.1.v3.1||1||CDS||809698018||24383||85.81	44765331	44767538	b28620_01	01||14725954||14728395||Aqcoe1G235800.1.v3.1||1||CDS||809480844||3646||85.81	14725954	14728395	1.000000e-250	150
0.3082	0.1187	a28620_04	04||44769418||44771301||Aqcoe4G300200.1.v3.1||1||CDS||809698029||24384||86.72	44769418	44771301	b28620_01	01||14730237||14731727||Aqcoe1G235900.1.v3.1||1||CDS||809480859||3648||86.72	14730237	14731727	1.000000e-250	200
69.5090	0.8578	a28620_04	04||44902757||44907028||Aqcoe4G301700.1.v3.1||-1||CDS||809698189||24404||69.77	44907028	44902757	b28620_01	01||14762508||14768081||Aqcoe1G236600.1.v3.1||-1||CDS||809480942||3659||69.77	14768081	14762508	3.600000e-06	202
#1	235.0	b28620_04	a28620_01	r	6  Mean Ks:  17.5497	Mean Kn: 0.4598
#Ks	Kn	a<db_genome_id>_<chr>	chr1||start1||stop1||name1||strand1||type1||db_feature_id1||percent_id1	start1	stop1	b<db_genome_id>_<chr>	chr2||start2||stop2||name2||strand2||type2||db_feature_id2||percent_id2	start2	stop2	eval	block_score	GEVO_link
1.9853	0.4715	a28620_04	04||6817034||6821482||Aqcoe4G072300.1.v3.1||-1||CDS||809668174||21414||71.99	6821482	6817034	b28620_01	01||16076902||16082383||Aqcoe1G249600.1.v3.1||1||CDS||809481943||3845||71.99	16076902	16082383	8.400000e-142	50
4.2632	0.3946	a28620_04	04||6849567||6851666||Aqcoe4G072700.1.v3.1||1||CDS||809668215||21419||70.61	6849567	6851666	b28620_01	01||15970556||15972706||Aqcoe1G248600.1.v3.1||-1||CDS||809481860||3829||70.61	15972706	15970556	5.800000e-38	84
1.9854	0.2994	a28620_04	04||6870762||6871985||Aqcoe4G073000.1.v3.1||1||CDS||809668239||21422||63.58	6870762	6871985	b28620_01	01||15967294||15968147||Aqcoe1G248500.1.v3.1||-1||CDS||809481854||3828||63.58	15968147	15967294	4.600000e-49	132
1.4364	0.3031	a28620_04	04||6919709||6923820||Aqcoe4G073400.1.v3.1||1||CDS||809668288||21429||73.32	6919709	6923820	b28620_01	01||15945207||15950353||Aqcoe1G248400.1.v3.1||-1||CDS||809481839||3825||73.32	15950353	15945207	1.000000e-250	182
1.5201	0.2231	a28620_04	04||6927751||6931613||Aqcoe4G073500.1.v3.1||1||CDS||809668305||21431||73.55	6927751	6931613	b28620_01	01||15904677||15908106||Aqcoe1G247800.1.v3.1||-1||CDS||809481799||3818||73.55	15908106	15904677	1.000000e-250	232
94.1079	1.0673	a28620_04	04||6966071||6971890||Aqcoe4G073800.1.v3.1||-1||CDS||809668332||21434||91.43	6971890	6966071	b28620_01	01||15761630||15762652||Aqcoe1G247000.1.v3.1||-1||CDS||809481756||3810||91.43	15762652	15761630	9.500000e-04	235
#1	290.0	b28620_04	a28620_02	f	6  Mean Ks:  2.7390	Mean Kn: 0.7846
#Ks	Kn	a<db_genome_id>_<chr>	chr1||start1||stop1||name1||strand1||type1||db_feature_id1||percent_id1	start1	stop1	b<db_genome_id>_<chr>	chr2||start2||stop2||name2||strand2||type2||db_feature_id2||percent_id2	start2	stop2	eval	block_score	GEVO_link
0.1412	0.0452	a28620_04	04||29886986||29887321||Aqcoe4G199500.1.v3.1||-1||CDS||809684542||23116||99.27	29887321	29886986	b28620_02	02||23275097||23275470||Aqcoe2G190200.1.v3.1||-1||CDS||809550496||10285||99.27	23275470	23275097	3.300000e-52	50
0.3957	0.1670	a28620_04	04||29887481||29887918||Aqcoe4G199600.1.v3.1||-1||CDS||809684548||23117||99.74	29887918	29887481	b28620_02	02||23275717||23276337||Aqcoe2G190300.1.v3.1||-1||CDS||809550502||10286||99.74	23276337	23275717	1.200000e-188	100
6.1100	1.7793	a28620_04	04||29888133||29888678||Aqcoe4G199700.1.v3.1||-1||CDS||809684554||23118||99.56	29888678	29888133	b28620_02	02||23276639||23276866||Aqcoe2G190400.1.v3.1||-1||CDS||809550513||10287||99.56	23276866	23276639	6.900000e-96	150
0.0382	0.0067	a28620_04	04||29888739||29888948||Aqcoe4G199800.1.v3.1||-1||CDS||809684560||23119||98.57	29888948	29888739	b28620_02	02||23276933||23277142||Aqcoe2G190500.1.v3.1||-1||CDS||809550520||10288||98.57	23277142	23276933	1.000000e-99	200
5.8545	1.5223	a28620_04	04||29889191||29889538||Aqcoe4G199900.1.v3.1||1||CDS||809684566||23120||100.0	29889191	29889538	b28620_02	02||23277278||23279101||Aqcoe2G190600.1.v3.1||-1||CDS||809550533||10289||100.0	23279101	23277278	1.000000e-175	250
3.8945	1.1870	a28620_04	04||29892687||29894395||Aqcoe4G200100.1.v3.1||1||CDS||809684581||23122||99.13	29892687	29894395	b28620_02	02||23281552||23284540||Aqcoe2G190800.1.v3.1||1||CDS||809550553||10291||99.13	23281552	23284540	8.600000e-41	290
#1	175.0	b28620_04	a28620_03	f	5  Mean Ks:  22.3590	Mean Kn: 0.7480
#Ks	Kn	a<db_genome_id>_<chr>	chr1||start1||stop1||name1||strand1||type1||db_feature_id1||percent_id1	start1	stop1	b<db_genome_id>_<chr>	chr2||start2||stop2||name2||strand2||type2||db_feature_id2||percent_id2	start2	stop2	eval	block_score	GEVO_link
17.6155	0.5660	a28620_04	04||39336568||39341283||Aqcoe4G244100.1.v3.1||-1||CDS||809689259||23663||63.78	39341283	39336568	b28620_03	03||9429618||9433824||Aqcoe3G130700.1.v3.1||1||CDS||809607288||15779||63.78	9429618	9433824	3.200000e-06	5
1.0472	0.3334	a28620_04	04||39573779||39574903||Aqcoe4G245700.1.v3.1||1||CDS||809689480||23682||67.43	39573779	39574903	b28620_03	03||9473540||9474841||Aqcoe3G131600.1.v3.1||1||CDS||809607381||15788||67.43	9473540	9474841	2.800000e-165	52
67.8333	1.6442	a28620_04	04||39811456||39818141||Aqcoe4G247300.1.v3.1||-1||CDS||809689691||23701||75.14	39818141	39811456	b28620_03	03||9694705||9695124||Aqcoe3G132700.1.v3.1||-1||CDS||809607549||15804||75.14	9695124	9694705	1.900000e-76	99
11.1618	0.5250	a28620_04	04||39916436||39918502||Aqcoe4G248600.1.v3.1||-1||CDS||809689831||23716||58.73	39918502	39916436	b28620_03	03||9771122||9773407||Aqcoe3G133400.1.v3.1||-1||CDS||809607632||15812||58.73	9773407	9771122	2.800000e-72	146
14.1372	0.6716	a28620_04	04||40025635||40027378||Aqcoe4G249700.1.v3.1||1||CDS||809690035||23734||59.42	40025635	40027378	b28620_03	03||9868588||9870303||Aqcoe3G134100.1.v3.1||-1||CDS||809607746||15821||59.42	9870303	9868588	3.300000e-33	175
#1	297.0	b28620_04	a28620_04	f	6  Mean Ks:  16.7237	Mean Kn: 0.5902
#Ks	Kn	a<db_genome_id>_<chr>	chr1||start1||stop1||name1||strand1||type1||db_feature_id1||percent_id1	start1	stop1	b<db_genome_id>_<chr>	chr2||start2||stop2||name2||strand2||type2||db_feature_id2||percent_id2	start2	stop2	eval	block_score	GEVO_link
1.0008	0.3741	a28620_04	04||12575891||12579624||Aqcoe4G115600.1.v3.1||-1||CDS||809672413||21960||72.2	12579624	12575891	b28620_04	04||12097656||12101126||Aqcoe4G112200.1.v3.1||-1||CDS||809672192||21918||72.2	12101126	12097656	1.000000e-250	50
1.3965	0.3753	a28620_04	04||12913505||12916411||Aqcoe4G116800.1.v3.1||-1||CDS||809672496||21974||65.3	12916411	12913505	b28620_04	04||12240207||12243275||Aqcoe4G113600.1.v3.1||-1||CDS||809672294||21937||65.3	12243275	12240207	1.000000e-250	97
21.9969	1.1966	a28620_04	04||12950201||12952193||Aqcoe4G117300.1.v3.1||1||CDS||809672537||21979||100.0	12950201	12952193	b28620_04	04||12256811||12262383||Aqcoe4G113700.1.v3.1||1||CDS||809672306||21939||100.0	12256811	12262383	5.200000e-145	147
0.0030	0.0018	a28620_04	04||12998866||13000480||Aqcoe4G117700.1.v3.1||-1||CDS||809672592||21987||99.8	13000480	12998866	b28620_04	04||12291261||12292875||Aqcoe4G114000.1.v3.1||-1||CDS||809672323||21942||99.8	12292875	12291261	1.000000e-250	197
74.9193	1.2334	a28620_04	04||13065227||13065775||Aqcoe4G118000.1.v3.1||-1||CDS||809672616||21990||100.0	13065775	13065227	b28620_04	04||12370545||12372800||Aqcoe4G114200.1.v3.1||-1||CDS||809672335||21944||100.0	12372800	12370545	1.000000e-250	247
1.0257	0.3600	a28620_04	04||13194928||13199322||Aqcoe4G118800.1.v3.1||1||CDS||809672680||21999||80.23	13194928	13199322	b28620_04	04||12438910||12440220||Aqcoe4G114600.1.v3.1||1||CDS||809672361||21950||80.23	12438910	12440220	6.000000e-64	297
#2	241.0	b28620_04	a28620_04	f	5  Mean Ks:  21.7510	Mean Kn: 0.6588
#Ks	Kn	a<db_genome_id>_<chr>	chr1||start1||stop1||name1||strand1||type1||db_feature_id1||percent_id1	start1	stop1	b<db_genome_id>_<chr>	chr2||start2||stop2||name2||strand2||type2||db_feature_id2||percent_id2	start2	stop2	eval	block_score	GEVO_link
27.3008	1.3153	a28620_04	04||4845555||4845932||Aqcoe4G055000.1.v3.1||1||CDS||809666269||21189||95.22	4845555	4845932	b28620_04	04||4780243||4783002||Aqcoe4G054100.1.v3.1||-1||CDS||809666155||21178||95.22	4783002	4780243	1.500000e-123	50
0.4635	0.0878	a28620_04	04||4899671||4906425||Aqcoe4G055800.2.v3.1||1||CDS||809666377||21197||87.67	4899671	4906425	b28620_04	04||4789879||4790250||Aqcoe4G054200.1.v3.1||1||CDS||809666168||21179||87.67	4789879	4790250	1.700000e-77	100
0.4350	0.1096	a28620_04	04||5015249||5016607||Aqcoe4G056700.1.v3.1||-1||CDS||809666501||21210||84.69	5016607	5015249	b28620_04	04||4818575||4819930||Aqcoe4G054600.1.v3.1||-1||CDS||809666220||21183||84.69	4819930	4818575	1.000000e-250	147
79.9232	1.4157	a28620_04	04||5128326||5128541||Aqcoe4G058100.1.v3.1||1||CDS||809666670||21225||85.19	5128326	5128541	b28620_04	04||4842075||4844675||Aqcoe4G054900.1.v3.1||-1||CDS||809666242||21186||85.19	4844675	4842075	6.200000e-64	194
0.6327	0.3655	a28620_04	04||5284234||5284619||Aqcoe4G058900.1.v3.1||1||CDS||809666804||21237||78.51	5284234	5284619	b28620_04	04||4899671||4906425||Aqcoe4G055800.2.v3.1||1||CDS||809666377||21197||78.51	4899671	4906425	4.900000e-55	241
#4	196.0	b28620_04	a28620_04	f	5  Mean Ks:  4.2794	Mean Kn: 0.5218
#Ks	Kn	a<db_genome_id>_<chr>	chr1||start1||stop1||name1||strand1||type1||db_feature_id1||percent_id1	start1	stop1	b<db_genome_id>_<chr>	chr2||start2||stop2||name2||strand2||type2||db_feature_id2||percent_id2	start2	stop2	eval	block_score	GEVO_link
10.5781	0.6886	a28620_04	04||44728180||44729886||Aqcoe4G299600.1.v3.1||1||CDS||809697978||24378||61.53	44728180	44729886	b28620_04	04||43843430||43846233||Aqcoe4G289800.1.v3.1||1||CDS||809696997||24256||61.53	43843430	43846233	3.200000e-56	50
1.5083	0.4014	a28620_04	04||44763610||44764926||Aqcoe4G300000.1.v3.1||-1||CDS||809698011||24382||65.03	44764926	44763610	b28620_04	04||43867568||43868758||Aqcoe4G290300.1.v3.1||-1||CDS||809697039||24261||65.03	43868758	43867568	1.800000e-32	81
0.8252	0.2357	a28620_04	04||44765331||44767538||Aqcoe4G300100.1.v3.1||1||CDS||809698018||24383||72.74	44765331	44767538	b28620_04	04||43869137||43871194||Aqcoe4G290400.1.v3.1||1||CDS||809697049||24262||72.74	43869137	43871194	2.100000e-160	131
2.1326	0.5898	a28620_04	04||44773117||44778764||Aqcoe4G300300.1.v3.1||-1||CDS||809698038||24385||68.07	44778764	44773117	b28620_04	04||43921264||43927385||Aqcoe4G290900.1.v3.1||-1||CDS||809697095||24267||68.07	43927385	43921264	1.900000e-191	181
6.3526	0.6934	a28620_04	04||44909065||44910745||Aqcoe4G301800.1.v3.1||1||CDS||809698204||24406||59.18	44909065	44910745	b28620_04	04||44037085||44041891||Aqcoe4G291900.1.v3.1||-1||CDS||809697195||24280||59.18	44041891	44037085	6.800000e-22	196
#1	247.0	b28620_04	a28620_04	r	5  Mean Ks:  7.4209	Mean Kn: 0.2604
#Ks	Kn	a<db_genome_id>_<chr>	chr1||start1||stop1||name1||strand1||type1||db_feature_id1||percent_id1	start1	stop1	b<db_genome_id>_<chr>	chr2||start2||stop2||name2||strand2||type2||db_feature_id2||percent_id2	start2	stop2	eval	block_score	GEVO_link
0.0094	0.0000	a28620_04	04||34312638||34314215||Aqcoe4G217600.1.v3.1||1||CDS||809686592||23337||99.81	34312638	34314215	b28620_04	04||34104338||34105915||Aqcoe4G216400.1.v3.1||1||CDS||809686452||23324||99.81	34104338	34105915	1.000000e-250	50
0.0532	0.0303	a28620_04	04||34316862||34318999||Aqcoe4G217800.1.v3.1||-1||CDS||809686612||23339||98.99	34318999	34316862	b28620_04	04||33749382||33751182||Aqcoe4G214700.1.v3.1||-1||CDS||809686241||23305||98.99	33751182	33749382	1.000000e-250	97
1.4064	0.3415	a28620_04	04||34446597||34447889||Aqcoe4G218100.1.v3.1||-1||CDS||809686644||23342||99.61	34447889	34446597	b28620_04	04||33490143||33491435||Aqcoe4G214200.1.v3.1||1||CDS||809686182||23300||99.61	33490143	33491435	1.000000e-250	147
34.6186	0.6327	a28620_04	04||34514513||34516467||Aqcoe4G218400.1.v3.1||1||CDS||809686675||23345||86.41	34514513	34516467	b28620_04	04||33196719||33198493||Aqcoe4G213300.1.v3.1||1||CDS||809686090||23291||86.41	33196719	33198493	1.000000e-250	197
1.0168	0.2976	a28620_04	04||34595861||34598459||Aqcoe4G219200.1.v3.1||-1||CDS||809686763||23353||76.38	34598459	34595861	b28620_04	04||32903958||32905212||Aqcoe4G212400.1.v3.1||1||CDS||809685988||23282||76.38	32903958	32905212	6.700000e-145	247
#2	233.0	b28620_04	a28620_04	r	5  Mean Ks:  4.4434	Mean Kn: 0.5373
#Ks	Kn	a<db_genome_id>_<chr>	chr1||start1||stop1||name1||strand1||type1||db_feature_id1||percent_id1	start1	stop1	b<db_genome_id>_<chr>	chr2||start2||stop2||name2||strand2||type2||db_feature_id2||percent_id2	start2	stop2	eval	block_score	GEVO_link
9.4636	1.1985	a28620_04	04||39811456||39818141||Aqcoe4G247300.1.v3.1||-1||CDS||809689691||23701||70.25	39818141	39811456	b28620_04	04||39336568||39341283||Aqcoe4G244100.1.v3.1||-1||CDS||809689259||23663||70.25	39341283	39336568	1.400000e-43	42
2.3034	0.5226	a28620_04	04||39907038||39908476||Aqcoe4G248500.1.v3.1||-1||CDS||809689822||23715||69.05	39908476	39907038	b28620_04	04||39201073||39202735||Aqcoe4G242900.1.v3.1||1||CDS||809689131||23649||69.05	39201073	39202735	6.500000e-97	89
1.2135	0.2461	a28620_04	04||39981605||39996910||Aqcoe4G249500.2.v3.1||-1||CDS||809690014||23732||70.83	39996910	39981605	b28620_04	04||39089247||39090617||Aqcoe4G242100.1.v3.1||-1||CDS||809689041||23638||70.83	39090617	39089247	3.200000e-237	136
1.8887	0.2917	a28620_04	04||40118527||40120555||Aqcoe4G250200.1.v3.1||-1||CDS||809690097||23739||66.36	40120555	40118527	b28620_04	04||39015347||39016447||Aqcoe4G241800.1.v3.1||1||CDS||809689008||23633||66.36	39015347	39016447	6.800000e-106	186
7.3477	0.4276	a28620_04	04||40171245||40173390||Aqcoe4G251400.1.v3.1||1||CDS||809690291||23757||62.5	40171245	40173390	b28620_04	04||38965169||38966728||Aqcoe4G241400.1.v3.1||-1||CDS||809688969||23629||62.5	38966728	38965169	1.800000e-62	233
#3	231.0	b28620_04	a28620_04	r	6  Mean Ks:  16.6658	Mean Kn: 0.5705
#Ks	Kn	a<db_genome_id>_<chr>	chr1||start1||stop1||name1||strand1||type1||db_feature_id1||percent_id1	start1	stop1	b<db_genome_id>_<chr>	chr2||start2||stop2||name2||strand2||type2||db_feature_id2||percent_id2	start2	stop2	eval	block_score	GEVO_link
6.4304	1.1967	a28620_04	04||31919000||31922723||Aqcoe4G209800.1.v3.1||-1||CDS||809685594||23246||94.87	31922723	31919000	b28620_04	04||29206928||29208741||Aqcoe4G196500.1.v3.1||1||CDS||809684281||23083||94.87	29206928	29208741	1.400000e-156	50
0.0619	0.0080	a28620_04	04||31976021||31977464||Aqcoe4G210200.1.v3.1||1||CDS||809685647||23251||98.11	31976021	31977464	b28620_04	04||29196530||29197973||Aqcoe4G196400.1.v3.1||-1||CDS||809684272||23082||98.11	29197973	29196530	1.000000e-250	100
79.3949	1.1704	a28620_04	04||32147436||32150643||Aqcoe4G211000.1.v3.1||1||CDS||809685802||23266||66.89	32147436	32150643	b28620_04	04||28935325||28940363||Aqcoe4G196100.1.v3.1||1||CDS||809684233||23077||66.89	28935325	28940363	1.700000e-10	106
11.7817	0.4145	a28620_04	04||32679758||32681282||Aqcoe4G212000.1.v3.1||1||CDS||809685941||23278||72.68	32679758	32681282	b28620_04	04||28397004||28400097||Aqcoe4G194500.1.v3.1||-1||CDS||809684074||23059||72.68	28400097	28397004	2.800000e-32	134
1.1071	0.2278	a28620_04	04||33196719||33198493||Aqcoe4G213300.1.v3.1||1||CDS||809686090||23291||71.47	33196719	33198493	b28620_04	04||28228776||28230804||Aqcoe4G193000.1.v3.1||-1||CDS||809683950||23043||71.47	28230804	28228776	8.300000e-128	181
1.2187	0.4058	a28620_04	04||33358414||33360056||Aqcoe4G213900.1.v3.1||-1||CDS||809686154||23297||63.1	33360056	33358414	b28620_04	04||28220012||28220773||Aqcoe4G192900.1.v3.1||1||CDS||809683941||23042||63.1	28220012	28220773	2.300000e-67	231
#5	194.0	b28620_04	a28620_04	r	5  Mean Ks:  24.4528	Mean Kn: 0.5693
#Ks	Kn	a<db_genome_id>_<chr>	chr1||start1||stop1||name1||strand1||type1||db_feature_id1||percent_id1	start1	stop1	b<db_genome_id>_<chr>	chr2||start2||stop2||name2||strand2||type2||db_feature_id2||percent_id2	start2	stop2	eval	block_score	GEVO_link
0.0902	0.0649	a28620_04	04||4780243||4783002||Aqcoe4G054100.1.v3.1||-1||CDS||809666155||21178||95.88	4783002	4780243	b28620_04	04||3655854||3658574||Aqcoe4G041600.1.v3.1||1||CDS||809664699||21017||95.88	3655854	3658574	1.000000e-250	50
103.8785	1.6161	a28620_04	04||4835379||4835649||Aqcoe4G054700.1.v3.1||1||CDS||809666225||21184||100.0	4835379	4835649	b28620_04	04||3552196||3553999||Aqcoe4G040300.1.v3.1||1||CDS||809664590||21001||100.0	3552196	3553999	8.300000e-07	53
0.0325	0.0033	a28620_04	04||4845555||4845932||Aqcoe4G055000.1.v3.1||1||CDS||809666269||21189||99.21	4845555	4845932	b28620_04	04||3546874||3547251||Aqcoe4G040100.1.v3.1||-1||CDS||809664576||20999||99.21	3547251	3546874	1.300000e-187	103
0.4774	0.1168	a28620_04	04||5015249||5016607||Aqcoe4G056700.1.v3.1||-1||CDS||809666501||21210||83.19	5016607	5015249	b28620_04	04||3523709||3528300||Aqcoe4G039900.1.v3.1||1||CDS||809664565||20997||83.19	3523709	3528300	1.000000e-250	147
17.7854	1.0452	a28620_04	04||5128326||5128541||Aqcoe4G058100.1.v3.1||1||CDS||809666670||21225||86.57	5128326	5128541	b28620_04	04||3483093||3485827||Aqcoe4G039600.1.v3.1||1||CDS||809664525||20992||86.57	3483093	3485827	2.300000e-63	194
#1	397.0	b28620_05	a28620_02	f	8  Mean Ks:  1.9381	Mean Kn: 0.3569
#Ks	Kn	a<db_genome_id>_<chr>	chr1||start1||stop1||name1||strand1||type1||db_feature_id1||percent_id1	start1	stop1	b<db_genome_id>_<chr>	chr2||start2||stop2||name2||strand2||type2||db_feature_id2||percent_id2	start2	stop2	eval	block_score	GEVO_link
1.1954	0.1311	a28620_05	05||3904688||3910568||Aqcoe5G073200.1.v3.1||1||CDS||809710891||25664||77.92	3904688	3910568	b28620_02	02||36162106||36167741||Aqcoe2G314900.1.v3.1||1||CDS||809569140||12065||77.92	36162106	36167741	1.000000e-250	50
4.1440	0.8723	a28620_05	05||3911347||3914260||Aqcoe5G073300.1.v3.1||-1||CDS||809710908||25666||72.4	3914260	3911347	b28620_02	02||36168762||36174286||Aqcoe2G315000.1.v3.1||-1||CDS||809569158||12066||72.4	36174286	36168762	1.900000e-72	100
1.3610	0.2229	a28620_05	05||3916482||3919648||Aqcoe5G073400.1.v3.1||1||CDS||809710917||25667||74.29	3916482	3919648	b28620_02	02||36176571||36179501||Aqcoe2G315100.1.v3.1||1||CDS||809569172||12068||74.29	36176571	36179501	7.900000e-69	150
1.4019	0.1518	a28620_05	05||3961588||3963268||Aqcoe5G074000.1.v3.1||-1||CDS||809710983||25674||76.47	3963268	3961588	b28620_02	02||36199931||36201382||Aqcoe2G315500.1.v3.1||1||CDS||809569211||12073||76.47	36199931	36201382	2.500000e-108	200
2.5602	0.4209	a28620_05	05||3982026||3985954||Aqcoe5G074300.1.v3.1||1||CDS||809711046||25683||66.93	3982026	3985954	b28620_02	02||36225175||36229768||Aqcoe2G315700.1.v3.1||1||CDS||809569233||12075||66.93	36225175	36229768	1.300000e-146	250
1.0238	0.1818	a28620_05	05||3993362||3998371||Aqcoe5G074500.1.v3.1||1||CDS||809711064||25685||76.01	3993362	3998371	b28620_02	02||36243258||36250012||Aqcoe2G316100.1.v3.1||1||CDS||809569318||12085||76.01	36243258	36250012	1.000000e-250	300
2.4158	0.7130	a28620_05	05||4003947||4008913||Aqcoe5G074800.1.v3.1||1||CDS||809711099||25689||75.23	4003947	4008913	b28620_02	02||36283980||36289137||Aqcoe2G316800.1.v3.1||1||CDS||809569383||12093||75.23	36283980	36289137	6.500000e-145	350
1.4024	0.1613	a28620_05	05||4017754||4024564||Aqcoe5G075200.1.v3.1||1||CDS||809711130||25693||76.31	4017754	4024564	b28620_02	02||36322050||36328759||Aqcoe2G317700.1.v3.1||1||CDS||809569471||12104||76.31	36322050	36328759	1.000000e-250	397
#2	302.0	b28620_05	a28620_02	f	7  Mean Ks:  3.1592	Mean Kn: 0.3573
#Ks	Kn	a<db_genome_id>_<chr>	chr1||start1||stop1||name1||strand1||type1||db_feature_id1||percent_id1	start1	stop1	b<db_genome_id>_<chr>	chr2||start2||stop2||name2||strand2||type2||db_feature_id2||percent_id2	start2	stop2	eval	block_score	GEVO_link
2.2899	0.2265	a28620_05	05||24444040||24445341||Aqcoe5G290800.1.v3.1||1||CDS||809727850||28789||72.57	24444040	24445341	b28620_02	02||30570904||30572268||Aqcoe2G247300.1.v3.1||1||CDS||809557915||11079||72.57	30570904	30572268	1.000000e-250	50
1.9257	0.2471	a28620_05	05||24472325||24481627||Aqcoe5G291100.1.v3.1||-1||CDS||809727859||28792||73.25	24481627	24472325	b28620_02	02||30618240||30624352||Aqcoe2G248100.1.v3.1||-1||CDS||809558006||11091||73.25	30624352	30618240	1.000000e-250	97
2.1518	0.1908	a28620_05	05||24573854||24578098||Aqcoe5G291700.1.v3.1||1||CDS||809727881||28801||76.54	24573854	24578098	b28620_02	02||30747897||30750913||Aqcoe2G249500.1.v3.1||1||CDS||809558164||11111||76.54	30747897	30750913	1.300000e-209	144
10.8737	0.6541	a28620_05	05||24687264||24688316||Aqcoe5G292400.1.v3.1||1||CDS||809727911||28813||64.6	24687264	24688316	b28620_02	02||30807022||30808292||Aqcoe2G250200.1.v3.1||1||CDS||809558255||11125||64.6	30807022	30808292	6.100000e-15	155
1.7276	0.4220	a28620_05	05||24747572||24751695||Aqcoe5G292900.1.v3.1||-1||CDS||809727927||28820||69.69	24751695	24747572	b28620_02	02||30861060||30864106||Aqcoe2G251200.1.v3.1||-1||CDS||809558373||11142||69.69	30864106	30861060	8.200000e-84	202
1.8400	0.2940	a28620_05	05||24796478||24799712||Aqcoe5G293200.1.v3.1||1||CDS||809727941||28826||65.94	24796478	24799712	b28620_02	02||30914005||30918386||Aqcoe2G251700.1.v3.1||1||CDS||809558429||11149||65.94	30914005	30918386	5.200000e-99	252
1.3056	0.4667	a28620_05	05||24800050||24802272||Aqcoe5G293300.1.v3.1||-1||CDS||809727946||28828||71.89	24802272	24800050	b28620_02	02||30919594||30922014||Aqcoe2G251800.1.v3.1||-1||CDS||809558450||11150||71.89	30922014	30919594	1.900000e-70	302
#1	1232.0	b28620_05	a28620_02	r	27  Mean Ks:  4.5420	Mean Kn: 0.2657
#Ks	Kn	a<db_genome_id>_<chr>	chr1||start1||stop1||name1||strand1||type1||db_feature_id1||percent_id1	start1	stop1	b<db_genome_id>_<chr>	chr2||start2||stop2||name2||strand2||type2||db_feature_id2||percent_id2	start2	stop2	eval	block_score	GEVO_link
66.3632	0.4813	a28620_05	05||2794928||2795348||Aqcoe5G051000.1.v3.1||-1||CDS||809708121||25357||65.26	2795348	2794928	b28620_02	02||38087697||38088027||Aqcoe2G348800.1.v3.1||1||CDS||809573148||12526||65.26	38087697	38088027	9.700000e-05	4
1.4549	0.2465	a28620_05	05||2819186||2820279||Aqcoe5G051900.1.v3.1||1||CDS||809708241||25368||68.2	2819186	2820279	b28620_02	02||38081059||38081840||Aqcoe2G348400.1.v3.1||-1||CDS||809573096||12521||68.2	38081840	38081059	2.900000e-61	51
1.4975	0.1413	a28620_05	05||2841752||2842792||Aqcoe5G052200.1.v3.1||1||CDS||809708275||25371||74.4	2841752	2842792	b28620_02	02||38072277||38073320||Aqcoe2G348200.1.v3.1||-1||CDS||809573056||12517||74.4	38073320	38072277	1.400000e-230	101
1.4842	0.2255	a28620_05	05||2852812||2854134||Aqcoe5G052400.1.v3.1||1||CDS||809708336||25376||73.31	2852812	2854134	b28620_02	02||38053298||38054515||Aqcoe2G347700.1.v3.1||-1||CDS||809572997||12512||73.31	38054515	38053298	1.000000e-62	151
[truncated: 154,510 more chars]
