# Supplementary material for: Buxus and Tetracentron genomes help resolve eudicot genome history
Source: Nat Commun. 2022 Feb 2;13:643. doi: 10.1038/s41467-022-28312-w (PMC8810787; doi:10.1038/s41467-022-28312-w)
Supplement: Supplementary file 13 — Source Data [file 41467_2022_28312_MOESM13_ESM.zip › Source Data/Fig2c_Aquilegia-Nelumbo.synmap.ks.txt]

#This file contains synonymous rate values in the first two columns:
###  Mean Ks:  7.3910	Mean Kn: 0.3188
#Ks	Kn	a<db_genome_id>_<chr>	chr1||start1||stop1||name1||strand1||type1||db_feature_id1||genome_order1||percent_id1	start1	stop1	b<db_genome_id>_<chr>	chr2||start2||stop2||name2||strand2||type2||db_feature_id2||genome_order2||percent_id2	start2	stop2	eval	block_score	GEVO_link
1.2265	0.1466	a16884_megascaffold_1	megascaffold_1||212695||221161||NNU_022954-RA||1||CDS||304066982||7||78.0	212695	221161	b28620_02	02||43024090||43028401||Aqcoe2G437000.1.v3.1||-1||CDS||809586975||13852||78.0	43028401	43024090	9.300000e-169	50
1.6817	0.2909	a16884_megascaffold_1	megascaffold_1||270037||276199||NNU_022953-RA||1||CDS||304066973||8||77.94	270037	276199	b28620_02	02||43041530||43045844||Aqcoe2G437300.1.v3.1||1||CDS||809587064||13861||77.94	43041530	43045844	1.000000e-250	100
2.5747	0.5435	a16884_megascaffold_1	megascaffold_1||307563||335726||NNU_022951-RA||-1||CDS||304066950||10||83.39	335726	307563	b28620_02	02||43049215||43057102||Aqcoe2G437400.1.v3.1||-1||CDS||809587077||13862||83.39	43057102	43049215	4.400000e-170	150
1.8956	0.3337	a16884_megascaffold_1	megascaffold_1||536391||558461||NNU_022943-RA||1||CDS||304066885||18||63.15	536391	558461	b28620_02	02||43064040||43066520||Aqcoe2G437600.1.v3.1||1||CDS||809587111||13865||63.15	43064040	43066520	3.300000e-80	200
1.9151	0.1480	a16884_megascaffold_1	megascaffold_1||782155||803134||NNU_022934-RA||-1||CDS||304066818||27||75.43	803134	782155	b28620_02	02||43067332||43073940||Aqcoe2G437700.1.v3.1||-1||CDS||809587120||13866||75.43	43073940	43067332	1.800000e-179	250
62.3418	1.2139	a16884_megascaffold_1	megascaffold_1||1001435||1014500||NNU_022928-RA||1||CDS||304066771||33||76.61	1001435	1014500	b28620_02	02||43083411||43089911||Aqcoe2G438000.1.v3.1||-1||CDS||809587153||13869||76.61	43089911	43083411	1.500000e-245	300
1.2122	0.1594	a16884_megascaffold_1	megascaffold_1||1418591||1424371||NNU_020731-RA||1||CDS||304060363||53||77.74	1418591	1424371	b28620_02	02||43098251||43101327||Aqcoe2G438100.1.v3.1||1||CDS||809587168||13870||77.74	43098251	43101327	7.300000e-216	347
1.4568	0.2312	a16884_megascaffold_1	megascaffold_1||1575953||1579254||NNU_020736-RA||-1||CDS||304060407||58||70.85	1579254	1575953	b28620_02	02||43102802||43106941||Aqcoe2G438200.1.v3.1||-1||CDS||809587190||13872||70.85	43106941	43102802	1.000000e-250	397
2.0439	0.1732	a16884_megascaffold_1	megascaffold_1||1655574||1659618||NNU_020738-RA||-1||CDS||304060428||60||70.83	1659618	1655574	b28620_02	02||43131724||43135542||Aqcoe2G438500.1.v3.1||-1||CDS||809587232||13876||70.83	43135542	43131724	1.000000e-250	447
2.9629	0.0901	a16884_megascaffold_1	megascaffold_1||1823729||1824361||NNU_020743-RA||1||CDS||304060467||65||79.37	1823729	1824361	b28620_02	02||43164961||43165590||Aqcoe2G438700.1.v3.1||-1||CDS||809587268||13879||79.37	43165590	43164961	5.100000e-98	497
1.9894	0.1768	a16884_megascaffold_1	megascaffold_1||1879988||1892666||NNU_020744-RA||1||CDS||304060477||66||80.83	1879988	1892666	b28620_02	02||43168333||43173234||Aqcoe2G438800.1.v3.1||1||CDS||809587297||13882||80.83	43168333	43173234	1.000000e-250	547
###  Mean Ks:  1.4513	Mean Kn: 0.1870
#Ks	Kn	a<db_genome_id>_<chr>	chr1||start1||stop1||name1||strand1||type1||db_feature_id1||genome_order1||percent_id1	start1	stop1	b<db_genome_id>_<chr>	chr2||start2||stop2||name2||strand2||type2||db_feature_id2||genome_order2||percent_id2	start2	stop2	eval	block_score	GEVO_link
1.2746	0.1275	a16884_megascaffold_1	megascaffold_1||3847806||3856313||NNU_019050-RA||1||CDS||304055859||113||79.7	3847806	3856313	b28620_07	07||5954601||5960570||Aqcoe7G098800.1.v3.1||-1||CDS||809778236||37971||79.7	5960570	5954601	1.000000e-250	50
2.9981	0.3105	a16884_megascaffold_1	megascaffold_1||3951160||3963774||NNU_019054-RA||-1||CDS||304055887||117||72.93	3963774	3951160	b28620_07	07||5929227||5932547||Aqcoe7G098200.1.v3.1||1||CDS||809778221||37965||72.93	5929227	5932547	1.600000e-160	100
0.8638	0.1102	a16884_megascaffold_1	megascaffold_1||4022085||4040175||NNU_019057-RA||-1||CDS||304055903||120||80.78	4040175	4022085	b28620_07	07||5922537||5928190||Aqcoe7G098100.1.v3.1||1||CDS||809778218||37964||80.78	5922537	5928190	1.000000e-250	150
1.1899	0.1300	a16884_megascaffold_1	megascaffold_1||4146577||4149909||NNU_019058-RA||1||CDS||304055908||121||75.97	4146577	4149909	b28620_07	07||5914127||5916696||Aqcoe7G098000.1.v3.1||-1||CDS||809778215||37963||75.97	5916696	5914127	1.000000e-250	200
1.2438	0.1766	a16884_megascaffold_1	megascaffold_1||4311197||4325710||NNU_019066-RA||1||CDS||304055977||129||74.27	4311197	4325710	b28620_07	07||5897486||5902369||Aqcoe7G097700.1.v3.1||-1||CDS||809778207||37960||74.27	5902369	5897486	8.200000e-202	250
1.3515	0.2872	a16884_megascaffold_1	megascaffold_1||4330917||4333736||NNU_019067-RA||-1||CDS||304055984||130||68.36	4333736	4330917	b28620_07	07||5882686||5885549||Aqcoe7G097400.1.v3.1||1||CDS||809778199||37957||68.36	5882686	5885549	1.000000e-250	300
1.2372	0.1671	a16884_megascaffold_1	megascaffold_1||4940703||4941464||NNU_019077-RA||-1||CDS||304056054||140||76.6	4941464	4940703	b28620_07	07||5875145||5876569||Aqcoe7G097100.1.v3.1||-1||CDS||809778190||37954||76.6	5876569	5875145	4.600000e-183	350
###  Mean Ks:  9.0525	Mean Kn: 0.2456
#Ks	Kn	a<db_genome_id>_<chr>	chr1||start1||stop1||name1||strand1||type1||db_feature_id1||genome_order1||percent_id1	start1	stop1	b<db_genome_id>_<chr>	chr2||start2||stop2||name2||strand2||type2||db_feature_id2||genome_order2||percent_id2	start2	stop2	eval	block_score	GEVO_link
15.5416	0.3040	a16884_megascaffold_1	megascaffold_1||7524426||7535463||NNU_020189-RA||-1||CDS||304057902||241||74.15	7535463	7524426	b28620_01	01||13488389||13489807||Aqcoe1G222400.1.v3.1||1||CDS||809479364||3453||74.15	13488389	13489807	1.000000e-250	50
19.5608	0.3308	a16884_megascaffold_1	megascaffold_1||7593011||7593490||NNU_020191-RA||1||CDS||304057915||243||63.46	7593011	7593490	b28620_01	01||13593461||13594195||Aqcoe1G223300.1.v3.1||1||CDS||809479489||3466||63.46	13593461	13594195	2.600000e-27	73
1.8064	0.1305	a16884_megascaffold_1	megascaffold_1||7696781||7701885||NNU_020198-RA||1||CDS||304057958||250||78.89	7696781	7701885	b28620_01	01||13606437||13611830||Aqcoe1G223600.1.v3.1||1||CDS||809479522||3469||78.89	13606437	13611830	1.800000e-160	123
1.1985	0.0743	a16884_megascaffold_1	megascaffold_1||7747512||7756050||NNU_020200-RA||-1||CDS||304057969||252||80.89	7756050	7747512	b28620_01	01||13620226||13623041||Aqcoe1G223900.1.v3.1||-1||CDS||809479551||3472||80.89	13623041	13620226	4.600000e-121	173
2.9742	0.6159	a16884_megascaffold_1	megascaffold_1||7906545||7923858||NNU_020205-RA||1||CDS||304058014||257||67.88	7906545	7923858	b28620_01	01||13638439||13640437||Aqcoe1G224100.1.v3.1||1||CDS||809479577||3474||67.88	13638439	13640437	3.100000e-38	210
1.8658	0.3474	a16884_megascaffold_1	megascaffold_1||7934365||7937493||NNU_020206-RA||-1||CDS||304058022||258||66.46	7937493	7934365	b28620_01	01||13644668||13646810||Aqcoe1G224200.1.v3.1||-1||CDS||809479588||3475||66.46	13646810	13644668	5.600000e-162	260
1.5222	0.2029	a16884_megascaffold_1	megascaffold_1||8003843||8005690||NNU_020209-RA||1||CDS||304058045||261||72.57	8003843	8005690	b28620_01	01||13650249||13652063||Aqcoe1G224300.1.v3.1||1||CDS||809479619||3478||72.57	13650249	13652063	1.000000e-250	310
16.8631	0.3469	a16884_megascaffold_1	megascaffold_1||8034939||8035445||NNU_020211-RA||-1||CDS||304058060||263||61.64	8035445	8034939	b28620_01	01||13680166||13681370||Aqcoe1G224500.1.v3.1||-1||CDS||809479638||3480||61.64	13681370	13680166	2.500000e-37	346
4.8277	0.2438	a16884_megascaffold_1	megascaffold_1||8175090||8177180||NNU_020214-RA||-1||CDS||304058083||266||71.74	8177180	8175090	b28620_01	01||13720440||13722599||Aqcoe1G224800.1.v3.1||-1||CDS||809479670||3483||71.74	13722599	13720440	8.000000e-112	396
6.3513	0.0625	a16884_megascaffold_1	megascaffold_1||8210404||8216820||NNU_020215-RA||-1||CDS||304058089||267||81.4	8216820	8210404	b28620_01	01||13736745||13737695||Aqcoe1G225100.1.v3.1||-1||CDS||809479701||3486||81.4	13737695	13736745	4.200000e-93	446
1.9858	0.1823	a16884_megascaffold_1	megascaffold_1||8230653||8231153||NNU_020216-RA||1||CDS||304058095||268||68.24	8230653	8231153	b28620_01	01||13767546||13768055||Aqcoe1G225300.1.v3.1||1||CDS||809479722||3488||68.24	13767546	13768055	1.700000e-69	496
16.4330	0.1829	a16884_megascaffold_1	megascaffold_1||8248344||8249192||NNU_020217-RA||1||CDS||304058102||269||69.44	8248344	8249192	b28620_01	01||13770624||13774880||Aqcoe1G225400.1.v3.1||1||CDS||809479730||3489||69.44	13770624	13774880	4.500000e-46	541
1.6117	0.1572	a16884_megascaffold_1	megascaffold_1||8285115||8287153||NNU_020219-RA||-1||CDS||304058116||271||80.86	8287153	8285115	b28620_01	01||13779339||13779857||Aqcoe1G225500.1.v3.1||-1||CDS||809479739||3490||80.86	13779857	13779339	2.400000e-94	591
1.7619	0.5321	a16884_megascaffold_1	megascaffold_1||8391929||8397514||NNU_020224-RA||1||CDS||304058147||276||73.31	8391929	8397514	b28620_01	01||13821375||13828157||Aqcoe1G226200.1.v3.1||1||CDS||809479821||3500||73.31	13821375	13828157	4.700000e-62	641
1.0577	0.0642	a16884_megascaffold_1	megascaffold_1||8432471||8439329||NNU_020225-RA||1||CDS||304058155||277||83.42	8432471	8439329	b28620_01	01||13837865||13843937||Aqcoe1G226300.1.v3.1||1||CDS||809479834||3502||83.42	13837865	13843937	1.000000e-250	691
1.5513	0.2357	a16884_megascaffold_1	megascaffold_1||8459407||8459877||NNU_020226-RA||1||CDS||304058166||278||68.84	8459407	8459877	b28620_01	01||13926359||13926826||Aqcoe1G227500.1.v3.1||1||CDS||809479939||3518||68.84	13926359	13926826	2.200000e-61	738
1.4709	0.1945	a16884_megascaffold_1	megascaffold_1||8463554||8473896||NNU_020227-RA||-1||CDS||304058171||279||74.62	8473896	8463554	b28620_01	01||13928418||13933966||Aqcoe1G227600.1.v3.1||-1||CDS||809479946||3519||74.62	13933966	13928418	3.500000e-194	788
0.9317	0.0983	a16884_megascaffold_1	megascaffold_1||8482462||8502045||NNU_020228-RA||1||CDS||304058182||280||81.72	8482462	8502045	b28620_01	01||13947700||13953274||Aqcoe1G227800.1.v3.1||1||CDS||809479972||3523||81.72	13947700	13953274	1.100000e-193	838
1.5471	0.2062	a16884_megascaffold_1	megascaffold_1||8508126||8514467||NNU_020229-RA||1||CDS||304058191||281||69.64	8508126	8514467	b28620_01	01||13956296||13956958||Aqcoe1G227900.1.v3.1||1||CDS||809479981||3524||69.64	13956296	13956958	1.300000e-64	888
1.4635	0.0592	a16884_megascaffold_1	megascaffold_1||8565188||8568717||NNU_020231-RA||1||CDS||304058203||283||81.5	8565188	8568717	b28620_01	01||13959696||13964345||Aqcoe1G228000.1.v3.1||1||CDS||809479990||3525||81.5	13959696	13964345	4.400000e-225	938
60.1790	0.5277	a16884_megascaffold_1	megascaffold_1||8597821||8598403||NNU_020233-RA||1||CDS||304058216||285||61.21	8597821	8598403	b28620_01	01||13971221||13971809||Aqcoe1G228100.1.v3.1||1||CDS||809480004||3527||61.21	13971221	13971809	3.800000e-08	945
0.8725	0.2463	a16884_megascaffold_1	megascaffold_1||8600415||8605660||NNU_020234-RA||1||CDS||304058223||286||79.59	8600415	8605660	b28620_01	01||13973536||13978866||Aqcoe1G228200.2.v3.1||1||CDS||809480019||3528||79.59	13973536	13978866	5.300000e-171	995
0.8469	0.0098	a16884_megascaffold_1	megascaffold_1||8619987||8627862||NNU_020235-RA||1||CDS||304058230||287||87.38	8619987	8627862	b28620_01	01||13986692||13993710||Aqcoe1G228400.1.v3.1||1||CDS||809480043||3532||87.38	13986692	13993710	2.400000e-67	1045
1.7237	0.1322	a16884_megascaffold_1	megascaffold_1||8633394||8636622||NNU_020236-RA||-1||CDS||304058239||288||74.23	8636622	8633394	b28620_01	01||13995606||13997436||Aqcoe1G228500.1.v3.1||-1||CDS||809480049||3533||74.23	13997436	13995606	1.200000e-133	1095
1.1760	0.2031	a16884_megascaffold_1	megascaffold_1||8668644||8672217||NNU_020237-RA||-1||CDS||304058245||289||75.0	8672217	8668644	b28620_01	01||14115648||14119087||Aqcoe1G229100.1.v3.1||-1||CDS||809480103||3540||75.0	14119087	14115648	1.000000e-250	1145
68.2398	0.6936	a16884_megascaffold_1	megascaffold_1||8861191||8871582||NNU_020723-RA||-1||CDS||304060310||293||72.59	8871582	8861191	b28620_01	01||14169726||14170965||Aqcoe1G229500.1.v3.1||-1||CDS||809480146||3546||72.59	14170965	14169726	4.900000e-93	1195
###  Mean Ks:  9.4130	Mean Kn: 0.3218
#Ks	Kn	a<db_genome_id>_<chr>	chr1||start1||stop1||name1||strand1||type1||db_feature_id1||genome_order1||percent_id1	start1	stop1	b<db_genome_id>_<chr>	chr2||start2||stop2||name2||strand2||type2||db_feature_id2||genome_order2||percent_id2	start2	stop2	eval	block_score	GEVO_link
1.1195	0.2478	a16884_megascaffold_1	megascaffold_1||7620329||7625880||NNU_020195-RA||-1||CDS||304057936||248||73.23	7625880	7620329	b28620_04	04||3558458||3561820||Aqcoe4G040500.1.v3.1||-1||CDS||809664605||21003||73.23	3561820	3558458	2.100000e-211	50
1.2917	0.2009	a16884_megascaffold_1	megascaffold_1||7836522||7842855||NNU_020203-RA||1||CDS||304057991||255||75.36	7836522	7842855	b28620_04	04||3576965||3580630||Aqcoe4G040700.1.v3.1||1||CDS||809664626||21006||75.36	3576965	3580630	5.400000e-137	100
1.1398	0.1741	a16884_megascaffold_1	megascaffold_1||7864135||7874840||NNU_020204-RA||1||CDS||304058000||256||77.37	7864135	7874840	b28620_04	04||3600716||3605577||Aqcoe4G040900.1.v3.1||1||CDS||809664639||21008||77.37	3600716	3605577	1.000000e-250	150
1.3844	0.2356	a16884_megascaffold_1	megascaffold_1||8012612||8017070||NNU_020210-RA||-1||CDS||304058051||262||69.55	8017070	8012612	b28620_04	04||3710396||3713232||Aqcoe4G042400.1.v3.1||-1||CDS||809664759||21025||69.55	3713232	3710396	1.600000e-238	197
13.2378	0.2746	a16884_megascaffold_1	megascaffold_1||8034939||8035445||NNU_020211-RA||-1||CDS||304058060||263||63.64	8035445	8034939	b28620_04	04||3724975||3725487||Aqcoe4G042600.1.v3.1||-1||CDS||809664776||21027||63.64	3725487	3724975	2.200000e-47	243
67.7837	1.0007	a16884_megascaffold_1	megascaffold_1||8078818||8114956||NNU_020212-RA||1||CDS||304058066||264||82.29	8078818	8114956	b28620_04	04||3740406||3751493||Aqcoe4G042700.1.v3.1||1||CDS||809664782||21031||82.29	3740406	3751493	9.300000e-191	293
1.3519	0.1283	a16884_megascaffold_1	megascaffold_1||8230653||8231153||NNU_020216-RA||1||CDS||304058095||268||74.19	8230653	8231153	b28620_04	04||3789787||3790269||Aqcoe4G043100.1.v3.1||1||CDS||809664844||21036||74.19	3789787	3790269	1.200000e-95	343
3.4181	0.2868	a16884_megascaffold_1	megascaffold_1||8248344||8249192||NNU_020217-RA||1||CDS||304058102||269||76.61	8248344	8249192	b28620_04	04||3819562||3823055||Aqcoe4G043700.1.v3.1||1||CDS||809664904||21043||76.61	3819562	3823055	1.400000e-45	387
1.9032	0.2031	a16884_megascaffold_1	megascaffold_1||8285115||8287153||NNU_020219-RA||-1||CDS||304058116||271||75.5	8287153	8285115	b28620_04	04||3824897||3825391||Aqcoe4G043800.1.v3.1||-1||CDS||809664913||21044||75.5	3825391	3824897	2.500000e-75	437
1.4998	0.4656	a16884_megascaffold_1	megascaffold_1||8391929||8397514||NNU_020224-RA||1||CDS||304058147||276||66.49	8391929	8397514	b28620_04	04||3889857||3901744||Aqcoe4G044200.1.v3.1||1||CDS||809664948||21049||66.49	3889857	3901744	8.000000e-97	487
###  Mean Ks:  1.3830	Mean Kn: 0.1390
#Ks	Kn	a<db_genome_id>_<chr>	chr1||start1||stop1||name1||strand1||type1||db_feature_id1||genome_order1||percent_id1	start1	stop1	b<db_genome_id>_<chr>	chr2||start2||stop2||name2||strand2||type2||db_feature_id2||genome_order2||percent_id2	start2	stop2	eval	block_score	GEVO_link
1.2262	0.0564	a16884_megascaffold_1	megascaffold_1||8432471||8439329||NNU_020225-RA||1||CDS||304058155||277||83.21	8432471	8439329	b28620_04	04||4142751||4147529||Aqcoe4G046500.1.v3.1||1||CDS||809665159||21075||83.21	4142751	4147529	1.000000e-250	50
0.9877	0.0907	a16884_megascaffold_1	megascaffold_1||8551923||8553883||NNU_020230-RA||1||CDS||304058197||282||81.84	8551923	8553883	b28620_04	04||4222060||4225047||Aqcoe4G047600.1.v3.1||1||CDS||809665250||21086||81.84	4222060	4225047	1.700000e-119	97
1.6944	0.2072	a16884_megascaffold_1	megascaffold_1||8586628||8590071||NNU_020232-RA||-1||CDS||304058210||284||72.71	8590071	8586628	b28620_04	04||4249660||4251747||Aqcoe4G047800.1.v3.1||-1||CDS||809665268||21088||72.71	4251747	4249660	3.700000e-120	147
1.7902	0.3227	a16884_megascaffold_1	megascaffold_1||8597821||8598403||NNU_020233-RA||1||CDS||304058216||285||63.67	8597821	8598403	b28620_04	04||4253849||4254470||Aqcoe4G047900.1.v3.1||1||CDS||809665281||21090||63.67	4253849	4254470	1.400000e-54	197
1.0864	0.0129	a16884_megascaffold_1	megascaffold_1||8619987||8627862||NNU_020235-RA||1||CDS||304058230||287||86.19	8619987	8627862	b28620_04	04||4259638||4263042||Aqcoe4G048000.1.v3.1||1||CDS||809665289||21091||86.19	4259638	4263042	1.800000e-63	247
1.5131	0.1440	a16884_megascaffold_1	megascaffold_1||8668644||8672217||NNU_020237-RA||-1||CDS||304058245||289||78.72	8672217	8668644	b28620_04	04||4268571||4271946||Aqcoe4G048200.1.v3.1||-1||CDS||809665311||21093||78.72	4271946	4268571	1.000000e-250	297
###  Mean Ks:  15.6718	Mean Kn: 0.3175
#Ks	Kn	a<db_genome_id>_<chr>	chr1||start1||stop1||name1||strand1||type1||db_feature_id1||genome_order1||percent_id1	start1	stop1	b<db_genome_id>_<chr>	chr2||start2||stop2||name2||strand2||type2||db_feature_id2||genome_order2||percent_id2	start2	stop2	eval	block_score	GEVO_link
1.5489	0.1190	a16884_megascaffold_1	megascaffold_1||8884984||8889551||NNU_020722-RA||1||CDS||304060301||295||77.98	8884984	8889551	b28620_01	01||21161625||21173582||Aqcoe1G288900.1.v3.1||-1||CDS||809488561||4400||77.98	21173582	21161625	1.000000e-250	50
1.4162	0.0754	a16884_megascaffold_1	megascaffold_1||8891587||8896689||NNU_020721-RA||-1||CDS||304060291||296||81.47	8896689	8891587	b28620_01	01||21021197||21027322||Aqcoe1G288000.1.v3.1||1||CDS||809488487||4384||81.47	21021197	21027322	1.000000e-250	97
1.5899	0.2626	a16884_megascaffold_1	megascaffold_1||9046468||9047595||NNU_020716-RA||1||CDS||304060254||301||69.49	9046468	9047595	b28620_01	01||20997588||20999342||Aqcoe1G287600.1.v3.1||-1||CDS||809488464||4380||69.49	20999342	20997588	4.300000e-101	147
1.4394	0.1905	a16884_megascaffold_1	megascaffold_1||9093111||9095878||NNU_020712-RA||1||CDS||304060228||305||80.42	9093111	9095878	b28620_01	01||20735866||20739417||Aqcoe1G286300.1.v3.1||-1||CDS||809488388||4365||80.42	20739417	20735866	1.000000e-154	194
1.5601	0.1632	a16884_megascaffold_1	megascaffold_1||9165334||9176971||NNU_020707-RA||1||CDS||304060176||310||73.24	9165334	9176971	b28620_01	01||20724438||20734371||Aqcoe1G286100.1.v3.1||-1||CDS||809488376||4363||73.24	20734371	20724438	2.700000e-167	244
67.9078	1.0391	a16884_megascaffold_1	megascaffold_1||9185670||9186002||NNU_020706-RA||1||CDS||304060172||311||71.2	9185670	9186002	b28620_01	01||20692743||20695022||Aqcoe1G285700.1.v3.1||-1||CDS||809488354||4359||71.2	20695022	20692743	3.700000e-55	294
4.7198	0.1351	a16884_megascaffold_1	megascaffold_1||9190603||9191919||NNU_020705-RA||1||CDS||304060166||312||71.51	9190603	9191919	b28620_01	01||20623265||20624581||Aqcoe1G285400.1.v3.1||-1||CDS||809488336||4357||71.51	20624581	20623265	5.300000e-125	344
2.4004	0.6284	a16884_megascaffold_1	megascaffold_1||9213875||9220482||NNU_020704-RA||1||CDS||304060158||313||69.05	9213875	9220482	b28620_01	01||20607034||20613967||Aqcoe1G285300.1.v3.1||-1||CDS||809488326||4354||69.05	20613967	20607034	2.400000e-32	375
3.8703	0.5432	a16884_megascaffold_1	megascaffold_1||9221877||9230781||NNU_020703-RA||-1||CDS||304060152||314||75.29	9230781	9221877	b28620_01	01||20300067||20302842||Aqcoe1G284000.1.v3.1||-1||CDS||809488241||4338||75.29	20302842	20300067	4.500000e-233	422
2.0526	0.1375	a16884_megascaffold_1	megascaffold_1||9392072||9393384||NNU_020692-RA||1||CDS||304060071||325||73.74	9392072	9393384	b28620_01	01||20294387||20295687||Aqcoe1G283800.1.v3.1||-1||CDS||809488225||4335||73.74	20295687	20294387	1.000000e-250	469
1.8286	0.3719	a16884_megascaffold_1	megascaffold_1||9396857||9401197||NNU_020691-RA||-1||CDS||304060064||326||65.34	9401197	9396857	b28620_01	01||20247487||20251926||Aqcoe1G283300.1.v3.1||1||CDS||809488197||4330||65.34	20247487	20251926	4.000000e-135	519
1.7943	0.0843	a16884_megascaffold_1	megascaffold_1||9438008||9442362||NNU_020688-RA||-1||CDS||304060037||329||77.52	9442362	9438008	b28620_01	01||20241825||20245783||Aqcoe1G283200.1.v3.1||1||CDS||809488193||4329||77.52	20241825	20245783	6.600000e-249	569
68.7575	0.4691	a16884_megascaffold_1	megascaffold_1||9511904||9515773||NNU_020686-RA||-1||CDS||304060020||331||70.55	9515773	9511904	b28620_01	01||20197847||20203293||Aqcoe1G283000.1.v3.1||1||CDS||809488181||4326||70.55	20197847	20203293	2.400000e-121	619
73.1759	0.3645	a16884_megascaffold_1	megascaffold_1||9530407||9530836||NNU_020683-RA||-1||CDS||304060000||334||77.95	9530836	9530407	b28620_01	01||20183697||20184012||Aqcoe1G282900.1.v3.1||1||CDS||809488177||4325||77.95	20183697	20184012	9.400000e-25	643
1.0155	0.1793	a16884_megascaffold_1	megascaffold_1||9547017||9550396||NNU_020682-RA||-1||CDS||304059988||335||78.08	9550396	9547017	b28620_01	01||20175316||20179773||Aqcoe1G282700.1.v3.1||1||CDS||809488162||4322||78.08	20175316	20179773	5.200000e-213	693
###  Mean Ks:  2.5514	Mean Kn: 0.3921
#Ks	Kn	a<db_genome_id>_<chr>	chr1||start1||stop1||name1||strand1||type1||db_feature_id1||genome_order1||percent_id1	start1	stop1	b<db_genome_id>_<chr>	chr2||start2||stop2||name2||strand2||type2||db_feature_id2||genome_order2||percent_id2	start2	stop2	eval	block_score	GEVO_link
1.4099	0.0858	a16884_megascaffold_1	megascaffold_1||8891587||8896689||NNU_020721-RA||-1||CDS||304060291||296||82.53	8896689	8891587	b28620_04	04||4466400||4469669||Aqcoe4G050800.1.v3.1||-1||CDS||809665589||21124||82.53	4469669	4466400	1.000000e-250	50
1.4517	0.1553	a16884_megascaffold_1	megascaffold_1||9086856||9088730||NNU_020714-RA||1||CDS||304060242||303||76.25	9086856	9088730	b28620_04	04||4486687||4488291||Aqcoe4G051000.1.v3.1||-1||CDS||809665625||21128||76.25	4488291	4486687	2.400000e-215	100
0.9791	0.1312	a16884_megascaffold_1	megascaffold_1||9138717||9149453||NNU_020710-RA||1||CDS||304060211||307||79.11	9138717	9149453	b28620_04	04||4492455||4497732||Aqcoe4G051100.1.v3.1||1||CDS||809665633||21129||79.11	4492455	4497732	1.000000e-250	150
1.6768	0.4412	a16884_megascaffold_1	megascaffold_1||9151108||9156140||NNU_020709-RA||-1||CDS||304060199||308||65.56	9156140	9151108	b28620_04	04||4501412||4505826||Aqcoe4G051300.1.v3.1||-1||CDS||809665657||21131||65.56	4505826	4501412	3.100000e-100	200
7.0923	0.8310	a16884_megascaffold_1	megascaffold_1||9213875||9220482||NNU_020704-RA||1||CDS||304060158||313||61.79	9213875	9220482	b28620_04	04||4595965||4598220||Aqcoe4G052100.1.v3.1||1||CDS||809665793||21144||61.79	4595965	4598220	1.900000e-20	216
2.6988	0.7084	a16884_megascaffold_1	megascaffold_1||9290743||9295700||NNU_020701-RA||1||CDS||304060136||316||84.42	9290743	9295700	b28620_04	04||4657887||4665777||Aqcoe4G053000.1.v3.1||1||CDS||809665960||21161||84.42	4657887	4665777	1.100000e-81	263
###  Mean Ks:  20.2561	Mean Kn: 0.4532
#Ks	Kn	a<db_genome_id>_<chr>	chr1||start1||stop1||name1||strand1||type1||db_feature_id1||genome_order1||percent_id1	start1	stop1	b<db_genome_id>_<chr>	chr2||start2||stop2||name2||strand2||type2||db_feature_id2||genome_order2||percent_id2	start2	stop2	eval	block_score	GEVO_link
70.4466	0.6458	a16884_megascaffold_1	megascaffold_1||9221877||9230781||NNU_020703-RA||-1||CDS||304060152||314||70.64	9230781	9221877	b28620_04	04||5036386||5038893||Aqcoe4G056900.1.v3.1||1||CDS||809666521||21212||70.64	5036386	5038893	1.100000e-178	50
9.0379	0.1970	a16884_megascaffold_1	megascaffold_1||9372379||9376448||NNU_020693-RA||-1||CDS||304060082||324||70.95	9376448	9372379	b28620_04	04||5041165||5044483||Aqcoe4G057100.1.v3.1||-1||CDS||809666547||21214||70.95	5044483	5041165	1.900000e-201	100
66.5864	0.4509	a16884_megascaffold_1	megascaffold_1||9396857||9401197||NNU_020691-RA||-1||CDS||304060064||326||60.26	9401197	9396857	b28620_04	04||5192526||5194469||Aqcoe4G058400.1.v3.1||-1||CDS||809666727||21230||60.26	5194469	5192526	2.300000e-77	147
1.8835	0.0884	a16884_megascaffold_1	megascaffold_1||9438008||9442362||NNU_020688-RA||-1||CDS||304060037||329||78.85	9442362	9438008	b28620_04	04||5194859||5197882||Aqcoe4G058500.1.v3.1||-1||CDS||809666741||21231||78.85	5197882	5194859	1.000000e-250	197
1.8046	0.1406	a16884_megascaffold_1	megascaffold_1||9591852||9593482||NNU_020681-RA||1||CDS||304059983||336||73.84	9591852	9593482	b28620_04	04||5270902||5272356||Aqcoe4G058800.1.v3.1||-1||CDS||809666794||21236||73.84	5272356	5270902	1.000000e-250	247
3.0421	0.4181	a16884_megascaffold_1	megascaffold_1||10015720||10019391||NNU_020673-RA||-1||CDS||304059921||344||73.98	10019391	10015720	b28620_04	04||5380822||5385813||Aqcoe4G059900.1.v3.1||-1||CDS||809666917||21250||73.98	5385813	5380822	5.600000e-125	294
6.2180	1.2990	a16884_megascaffold_1	megascaffold_1||10173784||10174428||NNU_020668-RA||1||CDS||304059885||349||66.3	10173784	10174428	b28620_04	04||5503534||5505197||Aqcoe4G061100.1.v3.1||1||CDS||809667021||21263||66.3	5503534	5505197	1.100000e-04	295
3.0296	0.3857	a16884_megascaffold_1	megascaffold_1||10346074||10356539||NNU_020664-RA||-1||CDS||304059848||353||65.89	10356539	10346074	b28620_04	04||5506701||5511074||Aqcoe4G061200.1.v3.1||-1||CDS||809667030||21264||65.89	5511074	5506701	2.600000e-61	345
###  Mean Ks:  23.4956	Mean Kn: 0.7357
#Ks	Kn	a<db_genome_id>_<chr>	chr1||start1||stop1||name1||strand1||type1||db_feature_id1||genome_order1||percent_id1	start1	stop1	b<db_genome_id>_<chr>	chr2||start2||stop2||name2||strand2||type2||db_feature_id2||genome_order2||percent_id2	start2	stop2	eval	block_score	GEVO_link
1.9227	0.1700	a16884_megascaffold_1	megascaffold_1||9627277||9632133||NNU_020679-RA||1||CDS||304059968||338||71.46	9627277	9632133	b28620_01	01||15028870||15031091||Aqcoe1G239600.1.v3.1||1||CDS||809481194||3702||71.46	15028870	15031091	2.400000e-97	50
1.3761	0.1787	a16884_megascaffold_1	megascaffold_1||10077922||10081764||NNU_020671-RA||1||CDS||304059906||346||71.39	10077922	10081764	b28620_01	01||15065205||15066392||Aqcoe1G240000.1.v3.1||1||CDS||809481216||3706||71.39	15065205	15066392	2.100000e-122	100
2.5009	0.3804	a16884_megascaffold_1	megascaffold_1||10125580||10126323||NNU_020670-RA||1||CDS||304059902||347||68.26	10125580	10126323	b28620_01	01||15080967||15081692||Aqcoe1G240300.1.v3.1||1||CDS||809481232||3709||68.26	15080967	15081692	2.100000e-19	118
72.8272	1.5584	a16884_megascaffold_1	megascaffold_1||10160360||10160917||NNU_020669-RA||-1||CDS||304059896||348||64.02	10160917	10160360	b28620_01	01||15111422||15112216||Aqcoe1G240400.1.v3.1||-1||CDS||809481238||3710||64.02	15112216	15111422	1.500000e-12	129
59.6762	1.4681	a16884_megascaffold_1	megascaffold_1||10173784||10174428||NNU_020668-RA||1||CDS||304059885||349||72.59	10173784	10174428	b28620_01	01||15138913||15140653||Aqcoe1G240500.1.v3.1||1||CDS||809481244||3711||72.59	15138913	15140653	1.700000e-19	147
2.6705	0.6584	a16884_megascaffold_1	megascaffold_1||10346074||10356539||NNU_020664-RA||-1||CDS||304059848||353||67.08	10356539	10346074	b28620_01	01||15153320||15159860||Aqcoe1G240700.1.v3.1||-1||CDS||809481256||3713||67.08	15159860	15153320	5.400000e-68	197
###  Mean Ks:  5.8819	Mean Kn: 0.2720
#Ks	Kn	a<db_genome_id>_<chr>	chr1||start1||stop1||name1||strand1||type1||db_feature_id1||genome_order1||percent_id1	start1	stop1	b<db_genome_id>_<chr>	chr2||start2||stop2||name2||strand2||type2||db_feature_id2||genome_order2||percent_id2	start2	stop2	eval	block_score	GEVO_link
1.4565	0.1929	a16884_megascaffold_1	megascaffold_1||10727039||10728500||NNU_015010-RA||-1||CDS||304048578||356||70.91	10728500	10727039	b28620_06	06||1600328||1602313||Aqcoe6G030000.1.v3.1||1||CDS||809746276||32096||70.91	1600328	1602313	1.700000e-193	50
3.9395	0.6638	a16884_megascaffold_1	megascaffold_1||10867235||10868014||NNU_015008-RA||-1||CDS||304048565||358||73.47	10868014	10867235	b28620_06	06||1608683||1609477||Aqcoe6G030300.1.v3.1||-1||CDS||809746285||32099||73.47	1609477	1608683	3.500000e-34	83
3.3544	0.2400	a16884_megascaffold_1	megascaffold_1||11032845||11033471||NNU_015001-RA||-1||CDS||304048505||365||67.47	11033471	11032845	b28620_06	06||1620782||1621255||Aqcoe6G030600.1.v3.1||1||CDS||809746294||32102||67.47	1620782	1621255	9.200000e-60	133
1.1078	0.0862	a16884_megascaffold_1	megascaffold_1||11052844||11067882||NNU_015000-RA||1||CDS||304048494||366||79.74	11052844	11067882	b28620_06	06||1651527||1657729||Aqcoe6G031200.1.v3.1||-1||CDS||809746319||32112||79.74	1657729	1651527	1.000000e-250	183
2.9631	0.3525	a16884_megascaffold_1	megascaffold_1||11128992||11180955||NNU_014999-RA||1||CDS||304048484||367||85.05	11128992	11180955	b28620_06	06||1661666||1674266||Aqcoe6G031300.1.v3.1||1||CDS||809746322||32113||85.05	1661666	1674266	1.400000e-119	233
1.0992	0.1947	a16884_megascaffold_1	megascaffold_1||11268126||11269001||NNU_014997-RA||1||CDS||304048465||369||74.13	11268126	11269001	b28620_06	06||1706396||1707280||Aqcoe6G031800.1.v3.1||1||CDS||809746339||32119||74.13	1706396	1707280	2.100000e-176	283
1.2497	0.1347	a16884_megascaffold_1	megascaffold_1||11384172||11387957||NNU_014995-RA||-1||CDS||304048446||371||79.8	11387957	11384172	b28620_06	06||1709344||1711262||Aqcoe6G031900.1.v3.1||-1||CDS||809746342||32120||79.8	1711262	1709344	1.300000e-101	333
74.7515	0.9866	a16884_megascaffold_1	megascaffold_1||11607159||11620420||NNU_014988-RA||1||CDS||304048388||378||77.67	11607159	11620420	b28620_06	06||1716426||1724114||Aqcoe6G032100.1.v3.1||1||CDS||809746352||32124||77.67	1716426	1724114	1.200000e-169	383
1.3740	0.1082	a16884_megascaffold_1	megascaffold_1||11731710||11732986||NNU_014986-RA||-1||CDS||304048376||381||76.01	11732986	11731710	b28620_06	06||1725089||1726354||Aqcoe6G032200.1.v3.1||-1||CDS||809746363||32129||76.01	1726354	1725089	9.100000e-212	433
2.4476	0.2557	a16884_megascaffold_1	megascaffold_1||11783728||11785944||NNU_014981-RA||1||CDS||304048338||385||76.02	11783728	11785944	b28620_06	06||1736419||1738651||Aqcoe6G032400.1.v3.1||1||CDS||809746369||32131||76.02	1736419	1738651	5.000000e-46	478
1.0662	0.1723	a16884_megascaffold_1	megascaffold_1||11792166||11810039||NNU_014980-RA||-1||CDS||304048327||386||80.45	11810039	11792166	b28620_06	06||1740570||1745444||Aqcoe6G032500.1.v3.1||-1||CDS||809746372||32133||80.45	1745444	1740570	1.000000e-250	528
1.8582	0.2888	a16884_megascaffold_1	megascaffold_1||11810408||11814285||NNU_014979-RA||1||CDS||304048318||387||80.0	11810408	11814285	b28620_06	06||1745687||1747908||Aqcoe6G032600.1.v3.1||1||CDS||809746395||32143||80.0	1745687	1747908	4.500000e-128	578
1.3310	0.0964	a16884_megascaffold_1	megascaffold_1||11826006||11854090||NNU_014978-RA||-1||CDS||304048300||388||83.62	11854090	11826006	b28620_06	06||1779998||1792440||Aqcoe6G033300.1.v3.1||-1||CDS||809746417||32150||83.62	1792440	1779998	1.000000e-250	628
1.6265	0.2720	a16884_megascaffold_1	megascaffold_1||11881100||11883283||NNU_014976-RA||-1||CDS||304048287||390||66.89	11883283	11881100	b28620_06	06||1800559||1804812||Aqcoe6G033500.1.v3.1||-1||CDS||809746423||32152||66.89	1804812	1800559	5.500000e-207	678
0.9543	0.1126	a16884_megascaffold_1	megascaffold_1||12015047||12035856||NNU_014975-RA||1||CDS||304048272||391||80.24	12015047	12035856	b28620_06	06||1814233||1818613||Aqcoe6G033700.1.v3.1||1||CDS||809746436||32155||80.24	1814233	1818613	1.000000e-250	728
1.9034	0.2255	a16884_megascaffold_1	megascaffold_1||12116141||12118024||NNU_014973-RA||-1||CDS||304048262||393||69.31	12118024	12116141	b28620_06	06||1819345||1821174||Aqcoe6G033800.1.v3.1||-1||CDS||809746442||32156||69.31	1821174	1819345	1.000000e-250	778
1.7105	0.3980	a16884_megascaffold_1	megascaffold_1||12186994||12198541||NNU_014972-RA||1||CDS||304048254||394||63.48	12186994	12198541	b28620_06	06||1825968||1830837||Aqcoe6G034000.1.v3.1||1||CDS||809746458||32159||63.48	1825968	1830837	9.600000e-82	828
1.6812	0.1157	a16884_megascaffold_1	megascaffold_1||12244752||12246709||NNU_014971-RA||-1||CDS||304048240||395||76.3	12246709	12244752	b28620_06	06||1854586||1857415||Aqcoe6G034500.1.v3.1||-1||CDS||809746497||32166||76.3	1857415	1854586	1.000000e-250	878
###  Mean Ks:  2.4966	Mean Kn: 0.2762
#Ks	Kn	a<db_genome_id>_<chr>	chr1||start1||stop1||name1||strand1||type1||db_feature_id1||genome_order1||percent_id1	start1	stop1	b<db_genome_id>_<chr>	chr2||start2||stop2||name2||strand2||type2||db_feature_id2||genome_order2||percent_id2	start2	stop2	eval	block_score	GEVO_link
2.6012	0.2287	a16884_megascaffold_1	megascaffold_1||11488618||11498058||NNU_014991-RA||1||CDS||304048417||375||68.78	11488618	11498058	b28620_05	05||22975705||22990091||Aqcoe5G281100.1.v3.1||1||CDS||809727473||28647||68.78	22975705	22990091	1.000000e-250	50
1.8165	0.1207	a16884_megascaffold_1	megascaffold_1||11524281||11528357||NNU_014990-RA||-1||CDS||304048406||376||83.33	11528357	11524281	b28620_05	05||23206178||23209544||Aqcoe5G282400.1.v3.1||-1||CDS||809727527||28661||83.33	23209544	23206178	1.800000e-206	97
1.4871	0.2143	a16884_megascaffold_1	megascaffold_1||11548109||11569176||NNU_014989-RA||1||CDS||304048395||377||72.56	11548109	11569176	b28620_05	05||23358781||23370133||Aqcoe5G283500.1.v3.1||1||CDS||809727557||28672||72.56	23358781	23370133	1.100000e-238	144
1.9486	0.5521	a16884_megascaffold_1	megascaffold_1||11695370||11740233||NNU_014985-RA||1||CDS||304048367||380||75.34	11695370	11740233	b28620_05	05||23449123||23457736||Aqcoe5G283900.1.v3.1||1||CDS||809727572||28678||75.34	23449123	23457736	1.400000e-237	194
2.0712	0.1973	a16884_megascaffold_1	megascaffold_1||11783728||11785944||NNU_014981-RA||1||CDS||304048338||385||77.67	11783728	11785944	b28620_05	05||23553791||23556285||Aqcoe5G285000.1.v3.1||1||CDS||809727607||28693||77.67	23553791	23556285	1.500000e-45	235
5.0550	0.3441	a16884_megascaffold_1	megascaffold_1||12116141||12118024||NNU_014973-RA||-1||CDS||304048262||393||74.28	12118024	12116141	b28620_05	05||23557194||23559131||Aqcoe5G285100.1.v3.1||-1||CDS||809727610||28694||74.28	23559131	23557194	5.000000e-212	285
###  Mean Ks:  10.2739	Mean Kn: 0.3709
#Ks	Kn	a<db_genome_id>_<chr>	chr1||start1||stop1||name1||strand1||type1||db_feature_id1||genome_order1||percent_id1	start1	stop1	b<db_genome_id>_<chr>	chr2||start2||stop2||name2||strand2||type2||db_feature_id2||genome_order2||percent_id2	start2	stop2	eval	block_score	GEVO_link
65.4812	1.0195	a16884_megascaffold_1	megascaffold_1||12841207||12844562||NNU_014951-RA||-1||CDS||304048090||415||78.93	12844562	12841207	b28620_06	06||1505170||1508405||Aqcoe6G027600.1.v3.1||1||CDS||809746175||32055||78.93	1505170	1508405	2.800000e-78	50
1.1563	0.1821	a16884_megascaffold_1	megascaffold_1||12981514||12996229||NNU_014947-RA||-1||CDS||304048049||419||75.49	12996229	12981514	b28620_06	06||1490641||1496023||Aqcoe6G027400.1.v3.1||1||CDS||809746165||32051||75.49	1490641	1496023	1.000000e-250	100
5.4374	0.7700	a16884_megascaffold_1	megascaffold_1||13047387||13057225||NNU_014946-RA||1||CDS||304048039||420||73.3	13047387	13057225	b28620_06	06||1476763||1478592||Aqcoe6G027200.1.v3.1||-1||CDS||809746143||32041||73.3	1478592	1476763	3.800000e-107	150
11.2424	0.4046	a16884_megascaffold_1	megascaffold_1||13180937||13202080||NNU_014942-RA||-1||CDS||304047995||424||73.7	13202080	13180937	b28620_06	06||1468482||1475383||Aqcoe6G027100.1.v3.1||1||CDS||809746140||32040||73.7	1468482	1475383	1.000000e-250	200
3.2113	0.0395	a16884_megascaffold_1	megascaffold_1||13258294||13283430||NNU_014941-RA||1||CDS||304047988||425||79.72	13258294	13283430	b28620_06	06||1452711||1456428||Aqcoe6G026800.1.v3.1||-1||CDS||809746129||32036||79.72	1456428	1452711	8.500000e-117	250
5.6789	1.1997	a16884_megascaffold_1	megascaffold_1||13358144||13359598||NNU_014940-RA||1||CDS||304047979||426||77.7	13358144	13359598	b28620_06	06||1441445||1441986||Aqcoe6G026500.1.v3.1||-1||CDS||809746122||32033||77.7	1441986	1441445	1.800000e-100	300
0.9431	0.1007	a16884_megascaffold_1	megascaffold_1||13401427||13412572||NNU_014939-RA||1||CDS||304047966||427||79.55	13401427	13412572	b28620_06	06||1416979||1425780||Aqcoe6G026200.1.v3.1||-1||CDS||809746113||32030||79.55	1425780	1416979	1.000000e-250	350
1.0420	0.1300	a16884_megascaffold_1	megascaffold_1||13443490||13468045||NNU_014937-RA||1||CDS||304047951||429||80.55	13443490	13468045	b28620_06	06||1397033||1406468||Aqcoe6G025900.1.v3.1||-1||CDS||809746103||32026||80.55	1406468	1397033	1.000000e-250	400
1.2551	0.2631	a16884_megascaffold_1	megascaffold_1||13477991||13480739||NNU_014936-RA||-1||CDS||304047940||430||70.76	13480739	13477991	b28620_06	06||1394198||1396689||Aqcoe6G025800.1.v3.1||1||CDS||809746098||32024||70.76	1394198	1396689	2.200000e-202	450
1.1715	0.2061	a16884_megascaffold_1	megascaffold_1||13494482||13496547||NNU_014935-RA||1||CDS||304047934||431||75.71	13494482	13496547	b28620_06	06||1386727||1387985||Aqcoe6G025600.1.v3.1||-1||CDS||809746092||32022||75.71	1387985	1386727	4.400000e-134	500
2.1005	0.3501	a16884_megascaffold_1	megascaffold_1||13545646||13574593||NNU_014932-RA||-1||CDS||304047910||434||74.25	13574593	13545646	b28620_06	06||1380993||1386171||Aqcoe6G025500.1.v3.1||1||CDS||809746085||32019||74.25	1380993	1386171	1.500000e-233	550
1.2881	0.1468	a16884_megascaffold_1	megascaffold_1||13777007||13789363||NNU_014927-RA||1||CDS||304047861||439||77.48	13777007	13789363	b28620_06	06||1367015||1371015||Aqcoe6G025100.1.v3.1||1||CDS||809746074||32015||77.48	1367015	1371015	1.000000e-250	600
1.5118	0.2077	a16884_megascaffold_1	megascaffold_1||13822233||13825700||NNU_014926-RA||-1||CDS||304047850||440||82.35	13825700	13822233	b28620_06	06||1349623||1351777||Aqcoe6G024800.1.v3.1||1||CDS||809746063||32011||82.35	1349623	1351777	1.100000e-37	637
1.7529	0.2282	a16884_megascaffold_1	megascaffold_1||14121899||14127182||NNU_014919-RA||-1||CDS||304047798||447||76.34	14127182	14121899	b28620_06	06||1343530||1345749||Aqcoe6G024700.1.v3.1||1||CDS||809746058||32009||76.34	1343530	1345749	1.000000e-250	687
0.9005	0.1733	a16884_megascaffold_1	megascaffold_1||14283647||14284838||NNU_014916-RA||-1||CDS||304047781||450||75.05	14284838	14283647	b28620_06	06||1325313||1328793||Aqcoe6G024400.1.v3.1||1||CDS||809745878||32004||75.05	1325313	1328793	1.300000e-115	737
1.0249	0.0808	a16884_megascaffold_1	megascaffold_1||14457595||14471597||NNU_014910-RA||-1||CDS||304047741||456||80.79	14471597	14457595	b28620_06	06||1311082||1318078||Aqcoe6G024200.1.v3.1||1||CDS||809745860||32001||80.79	1311082	1318078	1.000000e-250	787
0.8450	0.1032	a16884_megascaffold_1	megascaffold_1||14677587||14693282||NNU_026263-RA||1||CDS||304074168||460||79.35	14677587	14693282	b28620_06	06||1295690||1299844||Aqcoe6G024100.1.v3.1||-1||CDS||809745854||32000||79.35	1299844	1295690	1.300000e-241	837
4.8011	1.6543	a16884_megascaffold_1	megascaffold_1||14719132||14723646||NNU_026264-RA||1||CDS||304074178||461||84.07	14719132	14723646	b28620_06	06||1290136||1292236||Aqcoe6G023900.1.v3.1||1||CDS||809745841||31998||84.07	1290136	1292236	1.200000e-158	887
1.4205	0.0919	a16884_megascaffold_1	megascaffold_1||14886141||14889542||NNU_023822-RA||-1||CDS||304068473||464||78.46	14889542	14886141	b28620_06	06||1287481||1289209||Aqcoe6G023800.1.v3.1||1||CDS||809745834||31997||78.46	1287481	1289209	1.000000e-250	937
1.0456	0.1844	a16884_megascaffold_1	megascaffold_1||14927032||14954540||NNU_023823-RA||1||CDS||304068483||465||76.96	14927032	14954540	b28620_06	06||1269917||1274910||Aqcoe6G023500.1.v3.1||-1||CDS||809745812||31993||76.96	1274910	1269917	1.900000e-157	987
70.2595	0.4091	a16884_megascaffold_1	megascaffold_1||15017059||15017346||NNU_023826-RA||1||CDS||304068509||468||79.01	15017059	15017346	b28620_06	06||1259408||1259737||Aqcoe6G023300.1.v3.1||-1||CDS||809745801||31991||79.01	1259737	1259408	2.600000e-13	999
1.0012	0.1339	a16884_megascaffold_1	megascaffold_1||15019577||15024606||NNU_023827-RA||-1||CDS||304068517||469||78.35	15024606	15019577	b28620_06	06||1247222||1250182||Aqcoe6G023000.1.v3.1||1||CDS||809745772||31986||78.35	1247222	1250182	1.000000e-250	1049
1.7551	0.2042	a16884_megascaffold_1	megascaffold_1||15129398||15146987||NNU_023829-RA||-1||CDS||304068533||471||71.71	15146987	15129398	b28620_06	06||1242202||1246074||Aqcoe6G022900.1.v3.1||1||CDS||809745744||31980||71.71	1242202	1246074	1.000000e-250	1099
1.0696	0.1298	a16884_megascaffold_1	megascaffold_1||15194301||15203302||NNU_023831-RA||-1||CDS||304068553||473||77.8	15203302	15194301	b28620_06	06||1233972||1239504||Aqcoe6G022800.1.v3.1||1||CDS||809745738||31979||77.8	1233972	1239504	1.000000e-250	1149
1.9448	0.1752	a16884_megascaffold_1	megascaffold_1||15244121||15245741||NNU_023832-RA||1||CDS||304068564||474||71.01	15244121	15245741	b28620_06	06||1227229||1229130||Aqcoe6G022600.1.v3.1||-1||CDS||809745725||31977||71.01	1229130	1227229	6.000000e-81	1199
1.1628	0.2516	a16884_megascaffold_1	megascaffold_1||15342287||15343636||NNU_023834-RA||1||CDS||304068583||476||69.41	15342287	15343636	b28620_06	06||1218197||1219689||Aqcoe6G022400.1.v3.1||1||CDS||809745703||31973||69.41	1218197	1219689	1.700000e-52	1249
67.2478	1.0122	a16884_megascaffold_1	megascaffold_1||15494366||15499000||NNU_023837-RA||-1||CDS||304068607||479||76.32	15499000	15494366	b28620_06	06||1195930||1201138||Aqcoe6G022000.1.v3.1||1||CDS||809745667||31966||76.32	1195930	1201138	5.600000e-229	1299
1.4687	0.3236	a16884_megascaffold_1	megascaffold_1||15713257||15743227||NNU_023838-RA||-1||CDS||304068614||480||69.53	15743227	15713257	b28620_06	06||1184034||1187821||Aqcoe6G021800.1.v3.1||1||CDS||809745647||31962||69.53	1184034	1187821	1.400000e-124	1349
1.1152	0.1000	a16884_megascaffold_1	megascaffold_1||16037191||16043059||NNU_018383-RA||1||CDS||304054113||489||78.64	16037191	16043059	b28620_06	06||1138119||1140863||Aqcoe6G021300.1.v3.1||-1||CDS||809745036||31956||78.64	1140863	1138119	7.400000e-152	1399
0.8313	0.1460	a16884_megascaffold_1	megascaffold_1||16045718||16046891||NNU_018384-RA||-1||CDS||304054121||490||72.87	16046891	16045718	b28620_06	06||1127261||1128194||Aqcoe6G021000.1.v3.1||-1||CDS||809745005||31950||72.87	1128194	1127261	4.600000e-123	1449
1.0976	0.1611	a16884_megascaffold_1	megascaffold_1||16107048||16112798||NNU_018385-RA||1||CDS||304054131||491||76.13	16107048	16112798	b28620_06	06||1120469||1123798||Aqcoe6G020900.1.v3.1||-1||CDS||809744999||31949||76.13	1123798	1120469	1.000000e-250	1499
1.1931	0.3725	a16884_megascaffold_1	megascaffold_1||16139066||16144775||NNU_018386-RA||-1||CDS||304054141||492||65.37	16144775	16139066	b28620_06	06||1085219||1098630||Aqcoe6G020400.1.v3.1||1||CDS||809744963||31943||65.37	1085219	1098630	2.900000e-142	1549
58.2663	1.2096	a16884_megascaffold_1	megascaffold_1||16229186||16230140||NNU_018388-RA||1||CDS||304054157||494||73.52	16229186	16230140	b28620_06	06||1081224||1083807||Aqcoe6G020300.1.v3.1||-1||CDS||809744957||31942||73.52	1083807	1081224	8.700000e-124	1599
0.8709	0.0699	a16884_megascaffold_1	megascaffold_1||16268996||16276390||NNU_018389-RA||-1||CDS||304054165||495||81.5	16276390	16268996	b28620_06	06||1067274||1071064||Aqcoe6G019900.1.v3.1||1||CDS||809744901||31932||81.5	1067274	1071064	3.400000e-241	1649
3.1630	0.2766	a16884_megascaffold_1	megascaffold_1||16697504||16699444||NNU_018397-RA||1||CDS||304054216||503||68.05	16697504	16699444	b28620_06	06||1060275||1063263||Aqcoe6G019800.1.v3.1||-1||CDS||809744891||31930||68.05	1063263	1060275	1.700000e-62	1699
1.3537	0.1949	a16884_megascaffold_1	megascaffold_1||16726578||16727290||NNU_018398-RA||-1||CDS||304054223||504||76.69	16727290	16726578	b28620_06	06||1048816||1051163||Aqcoe6G019500.1.v3.1||1||CDS||809744872||31927||76.69	1048816	1051163	4.700000e-67	1749
6.1336	0.2047	a16884_megascaffold_1	megascaffold_1||16755494||16755928||NNU_018399-RA||-1||CDS||304054231||505||70.84	16755928	16755494	b28620_06	06||1048018||1048473||Aqcoe6G019400.1.v3.1||-1||CDS||809744869||31926||70.84	1048473	1048018	1.400000e-73	1799
1.5847	0.2235	a16884_megascaffold_1	megascaffold_1||16826930||16831263||NNU_018401-RA||-1||CDS||304054241||507||72.16	16831263	16826930	b28620_06	06||1043180||1045126||Aqcoe6G019300.1.v3.1||1||CDS||809744864||31925||72.16	1043180	1045126	5.700000e-205	1849
1.1833	0.2244	a16884_megascaffold_1	megascaffold_1||16930356||16932016||NNU_018403-RA||1||CDS||304054258||509||80.18	16930356	16932016	b28620_06	06||1038213||1040828||Aqcoe6G019200.1.v3.1||1||CDS||809744858||31924||80.18	1038213	1040828	1.700000e-54	1899
2.5062	1.9440	a16884_megascaffold_1	megascaffold_1||16995220||16995882||NNU_018406-RA||1||CDS||304054285||512||78.67	16995220	16995882	b28620_06	06||1025188||1025640||Aqcoe6G018900.1.v3.1||-1||CDS||809744833||31920||78.67	1025640	1025188	5.200000e-62	1949
1.5832	0.1244	a16884_megascaffold_1	megascaffold_1||17256720||17258556||NNU_018411-RA||-1||CDS||304054313||517||74.21	17258556	17256720	b28620_06	06||1008278||1010712||Aqcoe6G018600.1.v3.1||1||CDS||809744816||31917||74.21	1008278	1010712	5.200000e-233	1999
1.4113	0.1713	a16884_megascaffold_1	megascaffold_1||17294831||17304221||NNU_018412-RA||1||CDS||304054322||518||77.41	17294831	17304221	b28620_06	06||989121||994538||Aqcoe6G018500.1.v3.1||-1||CDS||809744809||31916||77.41	994538	989121	1.000000e-250	2049
5.9948	0.2974	a16884_megascaffold_1	megascaffold_1||17611593||17612471||NNU_018422-RA||-1||CDS||304054406||528||62.56	17612471	17611593	b28620_06	06||954130||954957||Aqcoe6G017600.1.v3.1||-1||CDS||809744754||31907||62.56	954957	954130	4.800000e-78	2099
63.4146	0.4004	a16884_megascaffold_1	megascaffold_1||17780404||17792420||NNU_018430-RA||-1||CDS||304054455||536||59.78	17792420	17780404	b28620_06	06||948950||950796||Aqcoe6G017400.1.v3.1||1||CDS||809744741||31905||59.78	948950	950796	1.500000e-67	2149
0.7376	0.0820	a16884_megascaffold_1	megascaffold_1||17804857||17807270||NNU_018431-RA||1||CDS||304054464||537||82.95	17804857	17807270	b28620_06	06||943783||944974||Aqcoe6G017200.1.v3.1||1||CDS||809744724||31902||82.95	943783	944974	7.500000e-91	2199
78.0869	1.1577	a16884_megascaffold_1	megascaffold_1||18577946||18584969||NNU_025605-RA||1||CDS||304073222||554||80.5	18577946	18584969	b28620_06	06||907917||913134||Aqcoe6G016400.1.v3.1||-1||CDS||809744649||31890||80.5	913134	907917	6.000000e-162	2246
2.4476	0.1922	a16884_megascaffold_1	megascaffold_1||19275575||19276273||NNU_025487-RA||-1||CDS||304073148||566||73.39	19276273	19275575	b28620_06	06||906301||906998||Aqcoe6G016300.1.v3.1||-1||CDS||809744643||31889||73.39	906998	906301	3.600000e-77	2293
0.9508	0.0772	a16884_megascaffold_1	megascaffold_1||19981460||20002795||NNU_025390-RA||-1||CDS||304072792||585||82.58	20002795	19981460	b28620_06	06||873614||880911||Aqcoe6G015900.1.v3.1||1||CDS||809744591||31880||82.58	873614	880911	1.000000e-250	2340
###  Mean Ks:  30.0329	Mean Kn: 0.4934
#Ks	Kn	a<db_genome_id>_<chr>	chr1||start1||stop1||name1||strand1||type1||db_feature_id1||genome_order1||percent_id1	start1	stop1	b<db_genome_id>_<chr>	chr2||start2||stop2||name2||strand2||type2||db_feature_id2||genome_order2||percent_id2	start2	stop2	eval	block_score	GEVO_link
2.3696	0.1281	a16884_megascaffold_1	megascaffold_1||18663881||18667734||NNU_025607-RA||1||CDS||304073239||556||77.01	18663881	18667734	b28620_05	05||22967073||22971288||Aqcoe5G281000.1.v3.1||1||CDS||809727467||28646||77.01	22967073	22971288	1.000000e-250	50
66.8177	0.6564	a16884_megascaffold_1	megascaffold_1||19119337||19120857||NNU_025491-RA||1||CDS||304073181||562||67.18	19119337	19120857	b28620_05	05||22844606||22845988||Aqcoe5G280000.1.v3.1||-1||CDS||809727361||28625||67.18	22845988	22844606	1.100000e-11	55
1.7455	0.2378	a16884_megascaffold_1	megascaffold_1||19589728||19591299||NNU_025381-RA||-1||CDS||304072727||576||71.44	19591299	19589728	b28620_05	05||22574367||22575974||Aqcoe5G278600.1.v3.1||1||CDS||809727271||28609||71.44	22574367	22575974	1.000000e-250	102
0.9035	0.1445	a16884_megascaffold_1	megascaffold_1||19813606||19824050||NNU_025386-RA||-1||CDS||304072763||581||76.64	19824050	19813606	b28620_05	05||22562359||22570520||Aqcoe5G278500.1.v3.1||1||CDS||809727260||28607||76.64	22562359	22570520	3.200000e-105	152
70.4367	1.1636	a16884_megascaffold_1	megascaffold_1||20272956||20277944||NNU_020660-RA||-1||CDS||304059814||592||71.93	20277944	20272956	b28620_05	05||22425374||22430966||Aqcoe5G277700.1.v3.1||-1||CDS||809727210||28599||71.93	22430966	22425374	8.100000e-180	199
2.0079	0.1023	a16884_megascaffold_1	megascaffold_1||20873414||20874511||NNU_020646-RA||-1||CDS||304059708||606||73.95	20874511	20873414	b28620_05	05||22233920||22235000||Aqcoe5G276500.1.v3.1||-1||CDS||809727117||28583||73.95	22235000	22233920	4.000000e-207	246
65.9494	1.0209	a16884_megascaffold_1	megascaffold_1||20900429||20910042||NNU_020645-RA||-1||CDS||304059694||607||69.2	20910042	20900429	b28620_05	05||21970030||21971392||Aqcoe5G275600.1.v3.1||-1||CDS||809727055||28572||69.2	21971392	21970030	7.100000e-78	293
###  Mean Ks:  16.8067	Mean Kn: 0.3534
#Ks	Kn	a<db_genome_id>_<chr>	chr1||start1||stop1||name1||strand1||type1||db_feature_id1||genome_order1||percent_id1	start1	stop1	b<db_genome_id>_<chr>	chr2||start2||stop2||name2||strand2||type2||db_feature_id2||genome_order2||percent_id2	start2	stop2	eval	block_score	GEVO_link
63.3928	0.3482	a16884_megascaffold_1	megascaffold_1||20080294||20081229||NNU_025392-RA||1||CDS||304072809||587||62.22	20080294	20081229	b28620_05	05||21703437||21704390||Aqcoe5G273500.1.v3.1||1||CDS||809726907||28546||62.22	21703437	21704390	7.500000e-92	50
1.7255	0.3798	a16884_megascaffold_1	megascaffold_1||20243851||20246189||NNU_020661-RA||1||CDS||304059821||591||79.87	20243851	20246189	b28620_05	05||21717930||21719979||Aqcoe5G273600.1.v3.1||-1||CDS||809726911||28547||79.87	21719979	21717930	1.100000e-77	100
1.5770	0.1807	a16884_megascaffold_1	megascaffold_1||20342233||20364221||NNU_020659-RA||1||CDS||304059803||593||77.7	20342233	20364221	b28620_05	05||21722420||21730843||Aqcoe5G273700.1.v3.1||1||CDS||809726918||28548||77.7	21722420	21730843	9.100000e-202	150
8.4150	0.2277	a16884_megascaffold_1	megascaffold_1||20371650||20372663||NNU_020658-RA||1||CDS||304059795||594||67.02	20371650	20372663	b28620_05	05||21732177||21734526||Aqcoe5G273800.1.v3.1||1||CDS||809726927||28550||67.02	21732177	21734526	2.200000e-52	200
5.7925	0.2790	a16884_megascaffold_1	megascaffold_1||20412535||20413068||NNU_020657-RA||-1||CDS||304059790||595||77.83	20413068	20412535	b28620_05	05||21737600||21741819||Aqcoe5G273900.1.v3.1||-1||CDS||809726932||28551||77.83	21741819	21737600	1.100000e-49	249
1.2560	0.3056	a16884_megascaffold_1	megascaffold_1||20451523||20452320||NNU_020656-RA||-1||CDS||304059784||596||85.1	20452320	20451523	b28620_05	05||21879586||21882208||Aqcoe5G274500.1.v3.1||-1||CDS||809726972||28558||85.1	21882208	21879586	5.800000e-60	299
1.2246	0.0949	a16884_megascaffold_1	megascaffold_1||20754858||20760435||NNU_020651-RA||-1||CDS||304059750||601||79.31	20760435	20754858	b28620_05	05||21887878||21891517||Aqcoe5G274700.1.v3.1||1||CDS||809726988||28560||79.31	21887878	21891517	1.000000e-250	349
1.9279	0.3438	a16884_megascaffold_1	megascaffold_1||20828548||20830411||NNU_020648-RA||-1||CDS||304059726||604||67.53	20830411	20828548	b28620_05	05||21898381||21899732||Aqcoe5G275200.1.v3.1||-1||CDS||809727022||28566||67.53	21899732	21898381	6.800000e-78	399
65.9494	1.0209	a16884_megascaffold_1	megascaffold_1||20900429||20910042||NNU_020645-RA||-1||CDS||304059694||607||69.2	20910042	20900429	b28620_05	05||21970030||21971392||Aqcoe5G275600.1.v3.1||-1||CDS||809727055||28572||69.2	21971392	21970030	7.100000e-78	293
###  Mean Ks:  6.9769	Mean Kn: 0.8015
#Ks	Kn	a<db_genome_id>_<chr>	chr1||start1||stop1||name1||strand1||type1||db_feature_id1||genome_order1||percent_id1	start1	stop1	b<db_genome_id>_<chr>	chr2||start2||stop2||name2||strand2||type2||db_feature_id2||genome_order2||percent_id2	start2	stop2	eval	block_score	GEVO_link
1.3018	0.2759	a16884_megascaffold_1	megascaffold_1||22188162||22193386||NNU_021292-RA||-1||CDS||304062250||648||78.96	22193386	22188162	b28620_01	01||22122532||22130273||Aqcoe1G293700.1.v3.1||1||CDS||809488973||4484||78.96	22122532	22130273	7.100000e-137	50
1.1652	0.0615	a16884_megascaffold_1	megascaffold_1||22329982||22333987||NNU_021299-RA||-1||CDS||304062317||655||81.01	22333987	22329982	b28620_01	01||21903588||21906819||Aqcoe1G292600.1.v3.1||1||CDS||809488880||4466||81.01	21903588	21906819	1.000000e-250	97
1.3154	0.2226	a16884_megascaffold_1	megascaffold_1||22385635||22392950||NNU_021300-RA||-1||CDS||304062327||656||71.72	22392950	22385635	b28620_01	01||21855464||21863904||Aqcoe1G292500.1.v3.1||1||CDS||809488874||4465||71.72	21855464	21863904	1.000000e-250	147
40.6247	4.4701	a16884_megascaffold_1	megascaffold_1||22501127||22502326||NNU_021302-RA||-1||CDS||304062341||658||55.16	22502326	22501127	b28620_01	01||21845648||21846158||Aqcoe1G292400.1.v3.1||1||CDS||809488868||4464||55.16	21845648	21846158	3.700000e-09	155
1.6413	0.3057	a16884_megascaffold_1	megascaffold_1||22566432||22578157||NNU_021305-RA||-1||CDS||304062359||661||71.92	22578157	22566432	b28620_01	01||21832466||21844370||Aqcoe1G292200.1.v3.1||1||CDS||809488854||4462||71.92	21832466	21844370	5.000000e-216	205
1.2805	0.0896	a16884_megascaffold_1	megascaffold_1||22592243||22597394||NNU_021306-RA||-1||CDS||304062365||662||79.46	22597394	22592243	b28620_01	01||21681486||21685553||Aqcoe1G291300.1.v3.1||1||CDS||809488795||4452||79.46	21681486	21685553	1.000000e-250	255
1.5091	0.1854	a16884_megascaffold_1	megascaffold_1||22612578||22614906||NNU_021307-RA||-1||CDS||304062375||663||73.34	22614906	22612578	b28620_01	01||21648006||21650075||Aqcoe1G291100.1.v3.1||1||CDS||809488768||4447||73.34	21648006	21650075	1.600000e-208	305
###  Mean Ks:  2.4998	Mean Kn: 0.2411
#Ks	Kn	a<db_genome_id>_<chr>	chr1||start1||stop1||name1||strand1||type1||db_feature_id1||genome_order1||percent_id1	start1	stop1	b<db_genome_id>_<chr>	chr2||start2||stop2||name2||strand2||type2||db_feature_id2||genome_order2||percent_id2	start2	stop2	eval	block_score	GEVO_link
1.1472	0.1801	a16884_megascaffold_1	megascaffold_1||22624786||22629751||NNU_021308-RA||1||CDS||304062384||664||74.85	22624786	22629751	b28620_01	01||14174201||14177956||Aqcoe1G229700.1.v3.1||1||CDS||809480167||3549||74.85	14174201	14177956	1.000000e-250	50
1.8921	0.3573	a16884_megascaffold_1	megascaffold_1||22630576||22635188||NNU_021309-RA||-1||CDS||304062395||665||79.43	22635188	22630576	b28620_01	01||14178575||14182080||Aqcoe1G229800.1.v3.1||-1||CDS||809480176||3550||79.43	14182080	14178575	1.100000e-216	100
2.4040	0.1147	a16884_megascaffold_1	megascaffold_1||22657784||22663363||NNU_021310-RA||-1||CDS||304062404||666||75.4	22663363	22657784	b28620_01	01||14183958||14186819||Aqcoe1G229900.1.v3.1||1||CDS||809480185||3551||75.4	14183958	14186819	1.000000e-250	150
4.5273	0.1486	a16884_megascaffold_1	megascaffold_1||22682235||22684597||NNU_021311-RA||-1||CDS||304062412||667||72.9	22684597	22682235	b28620_01	01||14208757||14210527||Aqcoe1G230400.1.v3.1||-1||CDS||809480232||3557||72.9	14210527	14208757	1.500000e-249	200
1.8892	0.1251	a16884_megascaffold_1	megascaffold_1||22708249||22714023||NNU_021312-RA||1||CDS||304062420||668||78.99	22708249	22714023	b28620_01	01||14216359||14221532||Aqcoe1G230500.1.v3.1||1||CDS||809480244||3559||78.99	14216359	14221532	1.200000e-221	250
0.9355	0.2674	a16884_megascaffold_1	megascaffold_1||22738845||22743789||NNU_021313-RA||-1||CDS||304062427||669||71.43	22743789	22738845	b28620_01	01||14311529||14315512||Aqcoe1G230900.1.v3.1||-1||CDS||809480277||3565||71.43	14315512	14311529	7.200000e-110	300
1.0019	0.1561	a16884_megascaffold_1	megascaffold_1||22777958||22797320||NNU_021314-RA||1||CDS||304062434||670||80.62	22777958	22797320	b28620_01	01||14315953||14333527||Aqcoe1G231000.1.v3.1||1||CDS||809480284||3566||80.62	14315953	14333527	1.000000e-250	350
1.3415	0.3430	a16884_megascaffold_1	megascaffold_1||22836857||22845358||NNU_021317-RA||1||CDS||304062457||673||72.53	22836857	22845358	b28620_01	01||14342042||14350745||Aqcoe1G231300.1.v3.1||1||CDS||809480313||3570||72.53	14342042	14350745	4.600000e-215	400
1.9459	0.2678	a16884_megascaffold_1	megascaffold_1||22912300||22914487||NNU_021320-RA||1||CDS||304062483||676||75.24	22912300	22914487	b28620_01	01||14354795||14357477||Aqcoe1G231400.1.v3.1||1||CDS||809480362||3578||75.24	14354795	14357477	5.000000e-92	450
1.9006	0.2546	a16884_megascaffold_1	megascaffold_1||22937540||22941930||NNU_021323-RA||-1||CDS||304062509||679||68.49	22941930	22937540	b28620_01	01||14382578||14384186||Aqcoe1G231700.1.v3.1||-1||CDS||809480393||3582||68.49	14384186	14382578	1.600000e-109	500
1.7233	0.2805	a16884_megascaffold_1	megascaffold_1||22988790||22989053||NNU_021325-RA||1||CDS||304062535||681||78.12	22988790	22989053	b28620_01	01||14385632||14386172||Aqcoe1G231800.1.v3.1||1||CDS||809480402||3583||78.12	14385632	14386172	1.100000e-16	516
0.9808	0.0037	a16884_megascaffold_1	megascaffold_1||22989981||22994090||NNU_021326-RA||-1||CDS||304062542||682||88.24	22994090	22989981	b28620_01	01||14388354||14390674||Aqcoe1G231900.1.v3.1||-1||CDS||809480417||3585||88.24	14390674	14388354	1.100000e-129	566
1.1531	0.2764	a16884_megascaffold_1	megascaffold_1||23034506||23035476||NNU_021329-RA||-1||CDS||304062563||685||71.25	23035476	23034506	b28620_01	01||14395136||14395890||Aqcoe1G232000.1.v3.1||-1||CDS||809480427||3586||71.25	14395890	14395136	1.200000e-86	616
0.8432	0.0602	a16884_megascaffold_1	megascaffold_1||23042427||23050149||NNU_021330-RA||-1||CDS||304062573||686||84.06	23050149	23042427	b28620_01	01||14397144||14402423||Aqcoe1G232100.1.v3.1||-1||CDS||809480435||3587||84.06	14402423	14397144	1.000000e-250	666
2.9357	0.2536	a16884_megascaffold_1	megascaffold_1||23090971||23091555||NNU_021331-RA||-1||CDS||304062586||687||75.72	23091555	23090971	b28620_01	01||14493813||14494343||Aqcoe1G232700.1.v3.1||-1||CDS||809480501||3597||75.72	14494343	14493813	6.400000e-33	698
1.8903	0.3117	a16884_megascaffold_1	megascaffold_1||23204443||23207220||NNU_021334-RA||-1||CDS||304062607||690||77.33	23207220	23204443	b28620_01	01||14537839||14539535||Aqcoe1G233400.1.v3.1||-1||CDS||809480577||3608||77.33	14539535	14537839	2.700000e-121	745
10.1146	0.8419	a16884_megascaffold_1	megascaffold_1||23237458||23259724||NNU_021336-RA||-1||CDS||304062619||692||78.5	23259724	23237458	b28620_01	01||14571598||14579372||Aqcoe1G233800.1.v3.1||-1||CDS||809480630||3615||78.5	14579372	14571598	1.700000e-160	795
1.1173	0.0644	a16884_megascaffold_1	megascaffold_1||23284413||23293856||NNU_021337-RA||1||CDS||304062628||693||83.24	23284413	23293856	b28620_01	01||14665122||14675765||Aqcoe1G234800.1.v3.1||1||CDS||809480718||3628||83.24	14665122	14675765	1.000000e-250	842
1.0698	0.1140	a16884_megascaffold_1	megascaffold_1||23325638||23332526||NNU_021339-RA||1||CDS||304062649||695||80.13	23325638	23332526	b28620_01	01||14683798||14691280||Aqcoe1G234900.1.v3.1||1||CDS||809480726||3629||80.13	14683798	14691280	1.000000e-250	892
11.8157	0.5105	a16884_megascaffold_1	megascaffold_1||23342670||23343290||NNU_021340-RA||1||CDS||304062662||696||73.86	23342670	23343290	b28620_01	01||14694059||14694547||Aqcoe1G235100.1.v3.1||1||CDS||809480758||3634||73.86	14694059	14694547	1.500000e-27	918
3.9374	0.3972	a16884_megascaffold_1	megascaffold_1||23351726||23352184||NNU_021341-RA||1||CDS||304062671||697||76.43	23351726	23352184	b28620_01	01||14696594||14700151||Aqcoe1G235200.1.v3.1||1||CDS||809480773||3635||76.43	14696594	14700151	1.800000e-26	943
1.6399	0.2443	a16884_megascaffold_1	megascaffold_1||23368099||23384897||NNU_021342-RA||1||CDS||304062680||698||75.15	23368099	23384897	b28620_01	01||14702718||14713950||Aqcoe1G235400.1.v3.1||1||CDS||809480791||3637||75.15	14702718	14713950	3.800000e-222	993
1.0330	0.0727	a16884_megascaffold_1	megascaffold_1||23408219||23410080||NNU_021344-RA||1||CDS||304062701||700||81.43	23408219	23410080	b28620_01	01||14757071||14758655||Aqcoe1G236500.1.v3.1||1||CDS||809480930||3657||81.43	14757071	14758655	1.000000e-250	1040
1.4676	0.2359	a16884_megascaffold_1	megascaffold_1||23439948||23445470||NNU_021346-RA||-1||CDS||304062718||702||85.05	23445470	23439948	b28620_01	01||14762508||14768081||Aqcoe1G236600.1.v3.1||-1||CDS||809480942||3659||85.05	14768081	14762508	1.000000e-250	1090
4.3624	0.2923	a16884_megascaffold_1	megascaffold_1||23529636||23530274||NNU_021351-RA||-1||CDS||304062747||707||68.75	23530274	23529636	b28620_01	01||14787939||14788580||Aqcoe1G237100.1.v3.1||-1||CDS||809481011||3669||68.75	14788580	14787939	7.200000e-33	1122
2.0694	0.3901	a16884_megascaffold_1	megascaffold_1||23599538||23599918||NNU_021353-RA||1||CDS||304062757||709||64.21	23599538	23599918	b28620_01	01||14879595||14880047||Aqcoe1G237800.1.v3.1||1||CDS||809481068||3678||64.21	14879595	14880047	4.400000e-13	1134
2.0954	0.1655	a16884_megascaffold_1	megascaffold_1||23688696||23695970||NNU_021358-RA||1||CDS||304062789||714||73.26	23688696	23695970	b28620_01	01||14957930||14961658||Aqcoe1G238700.1.v3.1||1||CDS||809481129||3690||73.26	14957930	14961658	1.000000e-250	1181
1.2512	0.1497	a16884_megascaffold_1	megascaffold_1||23701817||23720783||NNU_021359-RA||-1||CDS||304062802||715||76.56	23720783	23701817	b28620_01	01||14982719||14991005||Aqcoe1G239000.1.v3.1||-1||CDS||809481146||3693||76.56	14991005	14982719	1.000000e-250	1231
2.0079	0.1123	a16884_megascaffold_1	megascaffold_1||23781760||23802223||NNU_021362-RA||-1||CDS||304062826||718||78.84	23802223	23781760	b28620_01	01||15008860||15011358||Aqcoe1G239200.1.v3.1||-1||CDS||809481170||3698||78.84	15011358	15008860	1.000000e-250	1281
###  Mean Ks:  2.2625	Mean Kn: 0.2054
#Ks	Kn	a<db_genome_id>_<chr>	chr1||start1||stop1||name1||strand1||type1||db_feature_id1||genome_order1||percent_id1	start1	stop1	b<db_genome_id>_<chr>	chr2||start2||stop2||name2||strand2||type2||db_feature_id2||genome_order2||percent_id2	start2	stop2	eval	block_score	GEVO_link
1.5484	0.1838	a16884_megascaffold_1	megascaffold_1||23824746||23832983||NNU_021365-RA||-1||CDS||304062843||721||76.1	23832983	23824746	b28620_01	01||19962422||19970725||Aqcoe1G280600.1.v3.1||1||CDS||809488019||4299||76.1	19962422	19970725	2.100000e-143	50
11.9171	0.1927	a16884_megascaffold_1	megascaffold_1||23885631||23886230||NNU_021368-RA||-1||CDS||304062865||724||67.41	23886230	23885631	b28620_01	01||19876797||19877280||Aqcoe1G279700.1.v3.1||-1||CDS||809487911||4286||67.41	19877280	19876797	2.900000e-51	97
1.3861	0.1140	a16884_megascaffold_1	megascaffold_1||24051893||24059061||NNU_014261-RA||1||CDS||304045574||727||76.82	24051893	24059061	b28620_01	01||19796570||19801728||Aqcoe1G278700.1.v3.1||-1||CDS||809487833||4276||76.82	19801728	19796570	4.400000e-84	147
1.1263	0.1215	a16884_megascaffold_1	megascaffold_1||24061406||24070249||NNU_014262-RA||-1||CDS||304045583||728||79.13	24070249	24061406	b28620_01	01||19739451||19746360||Aqcoe1G277600.1.v3.1||1||CDS||809487742||4264||79.13	19739451	19746360	1.000000e-250	194
1.0420	0.1629	a16884_megascaffold_1	megascaffold_1||24146708||24152852||NNU_014265-RA||-1||CDS||304045605||731||81.79	24152852	24146708	b28620_01	01||19617034||19624969||Aqcoe1G277100.1.v3.1||1||CDS||809487701||4258||81.79	19617034	19624969	6.700000e-92	244
1.3324	0.1468	a16884_megascaffold_1	megascaffold_1||24214382||24218441||NNU_014269-RA||1||CDS||304045644||735||77.98	24214382	24218441	b28620_01	01||19457276||19460480||Aqcoe1G276100.1.v3.1||-1||CDS||809487606||4245||77.98	19460480	19457276	1.000000e-250	291
2.1094	0.2745	a16884_megascaffold_1	megascaffold_1||24236744||24260500||NNU_014270-RA||1||CDS||304045653||736||75.51	24236744	24260500	b28620_01	01||19445533||19455923||Aqcoe1G276000.1.v3.1||-1||CDS||809487592||4243||75.51	19455923	19445533	1.000000e-250	341
1.4184	0.3071	a16884_megascaffold_1	megascaffold_1||24278656||24284766||NNU_014271-RA||-1||CDS||304045662||737||74.53	24284766	24278656	b28620_01	01||19440070||19444259||Aqcoe1G275900.1.v3.1||1||CDS||809487576||4241||74.53	19440070	19444259	7.000000e-199	391
0.9392	0.3193	a16884_megascaffold_1	megascaffold_1||24294277||24294642||NNU_014272-RA||-1||CDS||304045670||738||67.95	24294642	24294277	b28620_01	01||19436627||19437007||Aqcoe1G275700.1.v3.1||1||CDS||809487553||4238||67.95	19436627	19437007	2.300000e-43	433
1.2504	0.2179	a16884_megascaffold_1	megascaffold_1||24485070||24506656||NNU_014280-RA||1||CDS||304045738||746||72.13	24485070	24506656	b28620_01	01||19409323||19415293||Aqcoe1G275500.1.v3.1||-1||CDS||809487494||4229||72.13	19415293	19409323	1.000000e-250	483
1.7254	0.2449	a16884_megascaffold_1	megascaffold_1||24528607||24530919||NNU_014281-RA||1||CDS||304045746||747||77.51	24528607	24530919	b28620_01	01||19327978||19330285||Aqcoe1G275100.1.v3.1||-1||CDS||809487444||4223||77.51	19330285	19327978	3.800000e-66	533
1.3551	0.1789	a16884_megascaffold_1	megascaffold_1||24543474||24554596||NNU_014282-RA||1||CDS||304045755||749||76.01	24543474	24554596	b28620_01	01||19300134||19308206||Aqcoe1G274800.1.v3.1||-1||CDS||809487392||4216||76.01	19308206	19300134	1.000000e-250	583
###  Mean Ks:  6.9313	Mean Kn: 0.4015
#Ks	Kn	a<db_genome_id>_<chr>	chr1||start1||stop1||name1||strand1||type1||db_feature_id1||genome_order1||percent_id1	start1	stop1	b<db_genome_id>_<chr>	chr2||start2||stop2||name2||strand2||type2||db_feature_id2||genome_order2||percent_id2	start2	stop2	eval	block_score	GEVO_link
0.9239	0.0575	a16884_megascaffold_1	megascaffold_1||24140233||24144625||NNU_014264-RA||1||CDS||304045596||730||82.84	24140233	24144625	b28620_04	04||37671755||37677773||Aqcoe4G234800.1.v3.1||-1||CDS||809688364||23551||82.84	37677773	37671755	3.000000e-159	50
2.5988	0.1905	a16884_megascaffold_1	megascaffold_1||24314556||24315204||NNU_014273-RA||1||CDS||304045674||739||71.15	24314556	24315204	b28620_04	04||37854912||37857555||Aqcoe4G235700.1.v3.1||1||CDS||809688437||23560||71.15	37854912	37857555	1.200000e-75	100
1.0531	0.1361	a16884_megascaffold_1	megascaffold_1||24327655||24330281||NNU_014274-RA||-1||CDS||304045682||740||77.42	24330281	24327655	b28620_04	04||37996285||37999860||Aqcoe4G236000.1.v3.1||-1||CDS||809688469||23565||77.42	37999860	37996285	2.800000e-236	150
39.4098	1.6599	a16884_megascaffold_1	megascaffold_1||24393162||24396252||NNU_014278-RA||-1||CDS||304045716||744||82.53	24396252	24393162	b28620_04	04||38176804||38190342||Aqcoe4G236200.1.v3.1||-1||CDS||809688513||23572||82.53	38190342	38176804	8.300000e-113	200
1.1851	0.1910	a16884_megascaffold_1	megascaffold_1||24454219||24457565||NNU_014279-RA||-1||CDS||304045723||745||73.6	24457565	24454219	b28620_04	04||38196417||38199754||Aqcoe4G236300.1.v3.1||-1||CDS||809688530||23574||73.6	38199754	38196417	2.300000e-228	250
1.2254	0.1837	a16884_megascaffold_1	megascaffold_1||24555933||24559065||NNU_014284-RA||-1||CDS||304045773||750||76.85	24559065	24555933	b28620_04	04||38386251||38391337||Aqcoe4G237600.1.v3.1||-1||CDS||809688641||23589||76.85	38391337	38386251	1.100000e-131	297
2.1001	0.1508	a16884_megascaffold_1	megascaffold_1||24726520||24729563||NNU_014292-RA||-1||CDS||304045822||758||78.9	24729563	24726520	b28620_04	04||38448045||38451332||Aqcoe4G238300.1.v3.1||-1||CDS||809688706||23597||78.9	38451332	38448045	1.000000e-250	347
6.9546	0.6423	a16884_megascaffold_1	megascaffold_1||25244508||25246311||NNU_014309-RA||-1||CDS||304045965||775||56.28	25246311	25244508	b28620_04	04||38853158||38854949||Aqcoe4G240400.1.v3.1||1||CDS||809688881||23618||56.28	38853158	38854949	2.100000e-31	371
###  Mean Ks:  6.1338	Mean Kn: 0.4097
#Ks	Kn	a<db_genome_id>_<chr>	chr1||start1||stop1||name1||strand1||type1||db_feature_id1||genome_order1||percent_id1	start1	stop1	b<db_genome_id>_<chr>	chr2||start2||stop2||name2||strand2||type2||db_feature_id2||genome_order2||percent_id2	start2	stop2	eval	block_score	GEVO_link
2.1202	0.5049	a16884_megascaffold_1	megascaffold_1||24798930||24824318||NNU_014294-RA||1||CDS||304045846||760||68.62	24798930	24824318	b28620_01	01||33615195||33625037||Aqcoe1G352200.1.v3.1||1||CDS||809497417||5284||68.62	33615195	33625037	6.800000e-156	50
1.7334	0.1399	a16884_megascaffold_1	megascaffold_1||24958528||24963315||NNU_014296-RA||-1||CDS||304045864||762||74.14	24963315	24958528	b28620_01	01||33629001||33633072||Aqcoe1G352400.1.v3.1||-1||CDS||809497438||5288||74.14	33633072	33629001	1.000000e-250	100
2.2013	0.5680	a16884_megascaffold_1	megascaffold_1||25013508||25014317||NNU_014297-RA||1||CDS||304045877||763||75.6	25013508	25014317	b28620_01	01||33680232||33681020||Aqcoe1G353100.1.v3.1||1||CDS||809497480||5295||75.6	33680232	33681020	1.400000e-31	130
2.6251	1.1599	a16884_megascaffold_1	megascaffold_1||25069132||25074082||NNU_014300-RA||1||CDS||304045891||766||76.31	25069132	25074082	b28620_01	01||33691112||33700415||Aqcoe1G353200.1.v3.1||1||CDS||809497485||5296||76.31	33691112	33700415	5.000000e-141	180
1.3236	0.2218	a16884_megascaffold_1	megascaffold_1||25114398||25115830||NNU_014302-RA||-1||CDS||304045903||768||69.28	25115830	25114398	b28620_01	01||33701886||33702746||Aqcoe1G353300.1.v3.1||-1||CDS||809497495||5298||69.28	33702746	33701886	6.900000e-75	230
1.1192	0.1201	a16884_megascaffold_1	megascaffold_1||25140095||25168922||NNU_014303-RA||1||CDS||304045912||769||81.4	25140095	25168922	b28620_01	01||33708968||33715289||Aqcoe1G353500.1.v3.1||1||CDS||809497510||5301||81.4	33708968	33715289	2.300000e-231	280
2.2123	0.1930	a16884_megascaffold_1	megascaffold_1||25285074||25286111||NNU_014311-RA||1||CDS||304045983||777||70.09	25285074	25286111	b28620_01	01||33729679||33730716||Aqcoe1G353900.1.v3.1||1||CDS||809497567||5313||70.09	33729679	33730716	1.300000e-171	327
64.7585	1.2366	a16884_megascaffold_1	megascaffold_1||25337372||25339546||NNU_014313-RA||-1||CDS||304045996||779||71.86	25339546	25337372	b28620_01	01||33741194||33744437||Aqcoe1G354100.1.v3.1||-1||CDS||809497583||5316||71.86	33744437	33741194	5.500000e-210	377
1.0759	0.0853	a16884_megascaffold_1	megascaffold_1||25407968||25410984||NNU_014317-RA||-1||CDS||304046030||783||87.75	25410984	25407968	b28620_01	01||33778242||33780131||Aqcoe1G354500.1.v3.1||-1||CDS||809497604||5320||87.75	33780131	33778242	1.700000e-99	427
1.3285	0.3178	a16884_megascaffold_1	megascaffold_1||25519345||25520088||NNU_014322-RA||-1||CDS||304046070||787||66.76	25520088	25519345	b28620_01	01||33837749||33838501||Aqcoe1G355500.1.v3.1||-1||CDS||809497667||5332||66.76	33838501	33837749	1.300000e-102	474
1.9722	0.1875	a16884_megascaffold_1	megascaffold_1||25643900||25651935||NNU_014324-RA||1||CDS||304046086||790||71.95	25643900	25651935	b28620_01	01||33865002||33869655||Aqcoe1G355800.1.v3.1||1||CDS||809497722||5344||71.95	33865002	33869655	5.000000e-164	521
4.2844	0.2997	a16884_megascaffold_1	megascaffold_1||25668862||25675615||NNU_014325-RA||1||CDS||304046095||791||76.38	25668862	25675615	b28620_01	01||33870802||33874847||Aqcoe1G355900.1.v3.1||1||CDS||809497732||5346||76.38	33870802	33874847	8.000000e-119	571
6.8217	0.9397	a16884_megascaffold_1	megascaffold_1||25862814||25865376||NNU_014329-RA||1||CDS||304046130||795||71.76	25862814	25865376	b28620_01	01||33890308||33893075||Aqcoe1G356100.1.v3.1||1||CDS||809497756||5351||71.76	33890308	33893075	2.600000e-150	621
2.6819	0.3556	a16884_megascaffold_1	megascaffold_1||25927425||25928087||NNU_014331-RA||1||CDS||304046143||797||61.62	25927425	25928087	b28620_01	01||33996558||33997241||Aqcoe1G356800.1.v3.1||1||CDS||809497791||5358||61.62	33996558	33997241	3.900000e-48	668
0.9130	0.0702	a16884_megascaffold_1	megascaffold_1||25948608||25967526||NNU_014332-RA||-1||CDS||304046148||798||82.55	25967526	25948608	b28620_01	01||34173422||34187991||Aqcoe1G358000.2.v3.1||-1||CDS||809497864||5372||82.55	34187991	34173422	1.000000e-250	715
0.9699	0.1552	a16884_megascaffold_1	megascaffold_1||25988619||25999977||NNU_014333-RA||-1||CDS||304046162||799||74.53	25999977	25988619	b28620_01	01||34275374||34280359||Aqcoe1G359100.1.v3.1||-1||CDS||809497942||5389||74.53	34280359	34275374	1.000000e-250	762
###  Mean Ks:  9.1060	Mean Kn: 0.3407
#Ks	Kn	a<db_genome_id>_<chr>	chr1||start1||stop1||name1||strand1||type1||db_feature_id1||genome_order1||percent_id1	start1	stop1	b<db_genome_id>_<chr>	chr2||start2||stop2||name2||strand2||type2||db_feature_id2||genome_order2||percent_id2	start2	stop2	eval	block_score	GEVO_link
1.7143	0.2004	a16884_megascaffold_1	megascaffold_1||24878146||24887265||NNU_014295-RA||1||CDS||304045857||761||80.43	24878146	24887265	b28620_04	04||36645519||36667978||Aqcoe4G229700.4.v3.1||-1||CDS||809687879||23483||80.43	36667978	36645519	3.200000e-165	50
1.3656	0.1382	a16884_megascaffold_1	megascaffold_1||24958528||24963315||NNU_014296-RA||-1||CDS||304045864||762||75.32	24963315	24958528	b28620_04	04||36597311||36602091||Aqcoe4G229400.1.v3.1||1||CDS||809687837||23480||75.32	36597311	36602091	1.000000e-250	100
69.6282	1.1396	a16884_megascaffold_1	megascaffold_1||25114398||25115830||NNU_014302-RA||-1||CDS||304045903||768||67.82	25115830	25114398	b28620_04	04||36591918||36592532||Aqcoe4G229300.1.v3.1||1||CDS||809687828||23479||67.82	36591918	36592532	5.600000e-51	150
1.3007	0.1301	a16884_megascaffold_1	megascaffold_1||25187318||25195632||NNU_014305-RA||-1||CDS||304045930||771||76.21	25195632	25187318	b28620_04	04||36584730||36590702||Aqcoe4G229200.1.v3.1||1||CDS||809687819||23478||76.21	36584730	36590702	2.300000e-206	200
4.1734	0.7418	a16884_megascaffold_1	megascaffold_1||25210531||25212524||NNU_014306-RA||-1||CDS||304045941||772||64.71	25212524	25210531	b28620_04	04||36485571||36487899||Aqcoe4G228600.1.v3.1||1||CDS||809687763||23471||64.71	36485571	36487899	6.000000e-09	208
2.6279	0.2451	a16884_megascaffold_1	megascaffold_1||25244508||25246311||NNU_014309-RA||-1||CDS||304045965||775||67.8	25246311	25244508	b28620_04	04||36481271||36483471||Aqcoe4G228500.1.v3.1||1||CDS||809687754||23470||67.8	36481271	36483471	8.800000e-209	258
4.6339	0.0939	a16884_megascaffold_1	megascaffold_1||25258807||25259288||NNU_014310-RA||-1||CDS||304045975||776||74.47	25259288	25258807	b28620_04	04||36462635||36463135||Aqcoe4G228300.1.v3.1||1||CDS||809687736||23468||74.47	36462635	36463135	2.000000e-79	308
2.6913	0.4557	a16884_megascaffold_1	megascaffold_1||25311427||25332154||NNU_014312-RA||-1||CDS||304045989||778||68.64	25332154	25311427	b28620_04	04||36454860||36456533||Aqcoe4G228200.1.v3.1||1||CDS||809687727||23467||68.64	36454860	36456533	5.000000e-194	358
1.3619	0.0976	a16884_megascaffold_1	megascaffold_1||25369323||25371385||NNU_014314-RA||1||CDS||304046007||780||81.6	25369323	25371385	b28620_04	04||36435695||36437584||Aqcoe4G228000.1.v3.1||-1||CDS||809687710||23465||81.6	36437584	36435695	1.800000e-234	408
1.5625	0.1645	a16884_megascaffold_1	megascaffold_1||25375537||25377495||NNU_014315-RA||1||CDS||304046016||781||74.16	25375537	25377495	b28620_04	04||36426799||36428562||Aqcoe4G227800.1.v3.1||-1||CDS||809687688||23462||74.16	36428562	36426799	1.000000e-250	458
###  Mean Ks:  1.9760	Mean Kn: 0.3809
#Ks	Kn	a<db_genome_id>_<chr>	chr1||start1||stop1||name1||strand1||type1||db_feature_id1||genome_order1||percent_id1	start1	stop1	b<db_genome_id>_<chr>	chr2||start2||stop2||name2||strand2||type2||db_feature_id2||genome_order2||percent_id2	start2	stop2	eval	block_score	GEVO_link
1.1331	0.1793	a16884_megascaffold_1	megascaffold_1||26188034||26197384||NNU_014341-RA||-1||CDS||304046235||807||74.69	26197384	26188034	b28620_01	01||35037973||35049585||Aqcoe1G364500.1.v3.1||-1||CDS||809498295||5464||74.69	35049585	35037973	1.000000e-250	50
1.2949	0.2137	a16884_megascaffold_1	megascaffold_1||26231040||26238403||NNU_014342-RA||1||CDS||304046250||808||71.09	26231040	26238403	b28620_01	01||35057444||35064453||Aqcoe1G364600.1.v3.1||1||CDS||809498302||5465||71.09	35057444	35064453	1.000000e-250	100
1.2037	0.1593	a16884_megascaffold_1	megascaffold_1||26252840||26260664||NNU_014343-RA||1||CDS||304046259||809||78.08	26252840	26260664	b28620_01	01||35187155||35193985||Aqcoe1G365200.1.v3.1||1||CDS||809498342||5472||78.08	35187155	35193985	4.700000e-135	150
1.5950	0.0798	a16884_megascaffold_1	megascaffold_1||26266071||26270622||NNU_014345-RA||1||CDS||304046274||811||76.66	26266071	26270622	b28620_01	01||35204905||35207916||Aqcoe1G365400.1.v3.1||1||CDS||809498365||5476||76.66	35204905	35207916	1.000000e-250	200
1.5028	0.2784	a16884_megascaffold_1	megascaffold_1||26307298||26311621||NNU_014346-RA||1||CDS||304046282||812||76.33	26307298	26311621	b28620_01	01||35209595||35211862||Aqcoe1G365500.1.v3.1||1||CDS||809498371||5477||76.33	35209595	35211862	6.600000e-95	250
5.1264	1.3750	a16884_megascaffold_1	megascaffold_1||26663174||26676785||NNU_014355-RA||1||CDS||304046354||821||65.09	26663174	26676785	b28620_01	01||35379197||35385805||Aqcoe1G366500.2.v3.1||-1||CDS||809498456||5492||65.09	35385805	35379197	3.700000e-228	297
###  Mean Ks:  8.1725	Mean Kn: 0.2185
#Ks	Kn	a<db_genome_id>_<chr>	chr1||start1||stop1||name1||strand1||type1||db_feature_id1||genome_order1||percent_id1	start1	stop1	b<db_genome_id>_<chr>	chr2||start2||stop2||name2||strand2||type2||db_feature_id2||genome_order2||percent_id2	start2	stop2	eval	block_score	GEVO_link
1.0286	0.1229	a16884_megascaffold_1	megascaffold_1||26855035||26860912||NNU_014363-RA||-1||CDS||304046433||829||78.15	26860912	26855035	b28620_01	01||35495717||35498468||Aqcoe1G367400.1.v3.1||-1||CDS||809498575||5518||78.15	35498468	35495717	7.100000e-178	50
1.6510	0.1310	a16884_megascaffold_1	megascaffold_1||26913128||26915361||NNU_014365-RA||1||CDS||304046451||831||77.04	26913128	26915361	b28620_01	01||35510809||35513944||Aqcoe1G367700.1.v3.1||1||CDS||809498595||5521||77.04	35510809	35513944	1.000000e-250	100
1.4975	0.1554	a16884_megascaffold_1	megascaffold_1||26966272||26967386||NNU_014369-RA||1||CDS||304046493||835||73.14	26966272	26967386	b28620_01	01||35517572||35518892||Aqcoe1G367900.1.v3.1||1||CDS||809498615||5524||73.14	35517572	35518892	3.200000e-126	150
1.6842	0.4593	a16884_megascaffold_1	megascaffold_1||27023234||27032081||NNU_014371-RA||1||CDS||304046508||837||76.78	27023234	27032081	b28620_01	01||35534059||35542094||Aqcoe1G368200.1.v3.1||1||CDS||809498629||5527||76.78	35534059	35542094	1.000000e-250	200
13.2402	0.0517	a16884_megascaffold_1	megascaffold_1||27073240||27073863||NNU_014379-RA||-1||CDS||304046567||845||80.05	27073863	27073240	b28620_01	01||35545697||35546218||Aqcoe1G368300.1.v3.1||1||CDS||809498635||5528||80.05	35545697	35546218	2.200000e-95	250
1.6097	0.2056	a16884_megascaffold_1	megascaffold_1||27075147||27077380||NNU_014380-RA||-1||CDS||304046577||846||74.89	27077380	27075147	b28620_01	01||35548778||35549662||Aqcoe1G368500.1.v3.1||-1||CDS||809498647||5530||74.89	35549662	35548778	7.400000e-96	300
1.3228	0.1112	a16884_megascaffold_1	megascaffold_1||27141586||27143757||NNU_014382-RA||1||CDS||304046598||848||78.28	27141586	27143757	b28620_01	01||35814831||35816877||Aqcoe1G369200.1.v3.1||1||CDS||809498687||5537||78.28	35814831	35816877	2.300000e-159	350
1.1566	0.1909	a16884_megascaffold_1	megascaffold_1||27232295||27235351||NNU_014384-RA||1||CDS||304046611||850||71.99	27232295	27235351	b28620_01	01||35822063||35824250||Aqcoe1G369400.1.v3.1||1||CDS||809498714||5543||71.99	35822063	35824250	7.300000e-136	400
1.3105	0.1083	a16884_megascaffold_1	megascaffold_1||27242508||27249811||NNU_014386-RA||-1||CDS||304046633||852||79.0	27249811	27242508	b28620_01	01||35856038||35859874||Aqcoe1G369800.1.v3.1||-1||CDS||809498734||5547||79.0	35859874	35856038	1.000000e-250	450
1.3011	0.2026	a16884_megascaffold_1	megascaffold_1||27328659||27336556||NNU_014387-RA||1||CDS||304046642||853||71.13	27328659	27336556	b28620_01	01||35873658||35875415||Aqcoe1G369900.1.v3.1||1||CDS||809498748||5550||71.13	35873658	35875415	1.000000e-250	500
1.3402	0.2275	a16884_megascaffold_1	megascaffold_1||27384358||27402162||NNU_014389-RA||-1||CDS||304046659||855||76.9	27402162	27384358	b28620_01	01||35916966||35932112||Aqcoe1G370400.1.v3.1||-1||CDS||809498782||5556||76.9	35932112	35916966	1.000000e-250	550
34.8617	0.4099	a16884_megascaffold_1	megascaffold_1||27474765||27476091||NNU_014392-RA||-1||CDS||304046683||858||67.86	27476091	27474765	b28620_01	01||35939160||35939920||Aqcoe1G370500.1.v3.1||-1||CDS||809498788||5557||67.86	35939920	35939160	1.000000e-09	559
1.7698	0.2337	a16884_megascaffold_1	megascaffold_1||27574171||27579687||NNU_014396-RA||-1||CDS||304046710||862||75.0	27579687	27574171	b28620_01	01||35958996||35960931||Aqcoe1G370700.1.v3.1||-1||CDS||809498800||5559||75.0	35960931	35958996	1.300000e-45	603
62.6070	0.6483	a16884_megascaffold_1	megascaffold_1||27610536||27613516||NNU_014398-RA||-1||CDS||304046724||864||69.17	27613516	27610536	b28620_01	01||36077731||36080711||Aqcoe1G372000.1.v3.1||-1||CDS||809498896||5577||69.17	36080711	36077731	1.000000e-250	650
1.1585	0.0876	a16884_megascaffold_1	megascaffold_1||27644482||27647442||NNU_014399-RA||1||CDS||304046732||865||80.2	27644482	27647442	b28620_01	01||36093298||36096002||Aqcoe1G372200.1.v3.1||1||CDS||809498916||5581||80.2	36093298	36096002	1.000000e-250	700
3.2210	0.1495	a16884_megascaffold_1	megascaffold_1||27681489||27684064||NNU_014402-RA||1||CDS||304046752||868||72.9	27681489	27684064	b28620_01	01||36121536||36123054||Aqcoe1G372900.1.v3.1||1||CDS||809498953||5588||72.9	36121536	36123054	1.000000e-164	750
###  Mean Ks:  9.0237	Mean Kn: 0.3424
#Ks	Kn	a<db_genome_id>_<chr>	chr1||start1||stop1||name1||strand1||type1||db_feature_id1||genome_order1||percent_id1	start1	stop1	b<db_genome_id>_<chr>	chr2||start2||stop2||name2||strand2||type2||db_feature_id2||genome_order2||percent_id2	start2	stop2	eval	block_score	GEVO_link
1.1287	0.2764	a16884_megascaffold_1	megascaffold_1||26992238||26993180||NNU_014370-RA||-1||CDS||304046502||836||71.88	26993180	26992238	b28620_04	04||40144419||40145107||Aqcoe4G250800.1.v3.1||-1||CDS||809690187||23747||71.88	40145107	40144419	1.200000e-97	50
1.9399	0.4600	a16884_megascaffold_1	megascaffold_1||27023234||27032081||NNU_014371-RA||1||CDS||304046508||837||73.72	27023234	27032081	b28620_04	04||40147397||40151399||Aqcoe4G250900.1.v3.1||1||CDS||809690199||23748||73.72	40147397	40151399	1.000000e-250	100
1.8460	0.2392	a16884_megascaffold_1	megascaffold_1||27045515||27047376||NNU_014372-RA||-1||CDS||304046520||838||69.54	27047376	27045515	b28620_04	04||40153366||40155683||Aqcoe4G251000.1.v3.1||-1||CDS||809690209||23750||69.54	40155683	40153366	1.000000e-250	150
38.7847	0.0516	a16884_megascaffold_1	megascaffold_1||27073240||27073863||NNU_014379-RA||-1||CDS||304046567||845||78.11	27073863	27073240	b28620_04	04||40212824||40213986||Aqcoe4G251700.1.v3.1||1||CDS||809690335||23761||78.11	40212824	40213986	6.000000e-97	197
1.8522	0.1968	a16884_megascaffold_1	megascaffold_1||27075147||27077380||NNU_014380-RA||-1||CDS||304046577||846||71.05	27077380	27075147	b28620_04	04||40268261||40268939||Aqcoe4G252100.1.v3.1||-1||CDS||809690392||23766||71.05	40268939	40268261	6.700000e-81	247
1.1507	0.1095	a16884_megascaffold_1	megascaffold_1||27141586||27143757||NNU_014382-RA||1||CDS||304046598||848||81.32	27141586	27143757	b28620_04	04||40282285||40283695||Aqcoe4G252300.1.v3.1||1||CDS||809690414||23768||81.32	40282285	40283695	2.200000e-180	297
1.5436	0.1447	a16884_megascaffold_1	megascaffold_1||27236848||27239797||NNU_014385-RA||-1||CDS||304046622||851||78.21	27239797	27236848	b28620_04	04||40285105||40286305||Aqcoe4G252400.1.v3.1||-1||CDS||809690425||23769||78.21	40286305	40285105	8.900000e-115	347
2.4981	0.1950	a16884_megascaffold_1	megascaffold_1||27378311||27382725||NNU_014388-RA||1||CDS||304046649||854||69.58	27378311	27382725	b28620_04	04||40292071||40295500||Aqcoe4G252600.1.v3.1||1||CDS||809690444||23771||69.58	40292071	40295500	1.700000e-142	397
2.7500	0.6407	a16884_megascaffold_1	megascaffold_1||27453390||27468574||NNU_014391-RA||1||CDS||304046675||857||67.5	27453390	27468574	b28620_04	04||40311454||40319441||Aqcoe4G252800.1.v3.1||1||CDS||809690466||23773||67.5	40311454	40319441	2.400000e-107	447
1.2739	0.1840	a16884_megascaffold_1	megascaffold_1||27509161||27510522||NNU_014393-RA||1||CDS||304046692||859||73.85	27509161	27510522	b28620_04	04||40324258||40325604||Aqcoe4G253100.1.v3.1||1||CDS||809690494||23776||73.85	40324258	40325604	3.500000e-131	497
1.3562	0.2198	a16884_megascaffold_1	megascaffold_1||27553472||27556408||NNU_014395-RA||1||CDS||304046702||861||71.07	27553472	27556408	b28620_04	04||40335660||40338258||Aqcoe4G253200.1.v3.1||1||CDS||809690503||23777||71.07	40335660	40338258	1.000000e-250	547
2.0039	0.2137	a16884_megascaffold_1	megascaffold_1||27574171||27579687||NNU_014396-RA||-1||CDS||304046710||862||72.04	27579687	27574171	b28620_04	04||40341629||40349197||Aqcoe4G253300.1.v3.1||-1||CDS||809690513||23778||72.04	40349197	40341629	4.700000e-50	596
3.7114	0.4487	a16884_megascaffold_1	megascaffold_1||27610536||27613516||NNU_014398-RA||-1||CDS||304046724||864||62.36	27613516	27610536	b28620_04	04||40386819||40389464||Aqcoe4G254000.1.v3.1||-1||CDS||809690575||23785||62.36	40389464	40386819	3.800000e-148	646
64.4919	1.4137	a16884_megascaffold_1	megascaffold_1||27700611||27701012||NNU_014403-RA||-1||CDS||304046759||869||72.6	27701012	27700611	b28620_04	04||40479939||40482679||Aqcoe4G254900.1.v3.1||-1||CDS||809690652||23795||72.6	40482679	40479939	1.900000e-15	660
###  Mean Ks:  11.9145	Mean Kn: 0.2376
#Ks	Kn	a<db_genome_id>_<chr>	chr1||start1||stop1||name1||strand1||type1||db_feature_id1||genome_order1||percent_id1	start1	stop1	b<db_genome_id>_<chr>	chr2||start2||stop2||name2||strand2||type2||db_feature_id2||genome_order2||percent_id2	start2	stop2	eval	block_score	GEVO_link
64.4327	0.4996	a16884_megascaffold_1	megascaffold_1||27328659||27336556||NNU_014387-RA||1||CDS||304046642||853||64.85	27328659	27336556	b28620_04	04||42508580||42510376||Aqcoe4G272800.1.v3.1||1||CDS||809693486||24016||64.85	42508580	42510376	8.000000e-133	50
2.2695	0.1337	a16884_megascaffold_1	megascaffold_1||27797287||27801423||NNU_014405-RA||-1||CDS||304046772||871||80.11	27801423	27797287	b28620_04	04||42374896||42378231||Aqcoe4G271200.1.v3.1||1||CDS||809693400||23999||80.11	42374896	42378231	6.300000e-150	97
3.5317	0.2226	a16884_megascaffold_1	megascaffold_1||27823279||27823971||NNU_014407-RA||1||CDS||304046787||873||65.98	27823279	27823971	b28620_04	04||42373291||42373983||Aqcoe4G271100.1.v3.1||-1||CDS||809693396||23998||65.98	42373983	42373291	3.200000e-90	147
2.0559	0.0968	a16884_megascaffold_1	megascaffold_1||27894699||27896786||NNU_014411-RA||-1||CDS||304046813||877||74.92	27896786	27894699	b28620_04	04||42222695||42224734||Aqcoe4G269800.1.v3.1||1||CDS||809693325||23985||74.92	42222695	42224734	1.000000e-250	194
1.1651	0.2346	a16884_megascaffold_1	megascaffold_1||27958034||27960205||NNU_014413-RA||1||CDS||304046827||879||69.58	27958034	27960205	b28620_04	04||42161095||42163213||Aqcoe4G268900.1.v3.1||-1||CDS||809693272||23974||69.58	42163213	42161095	3.200000e-161	241
1.2633	0.0484	a16884_megascaffold_1	megascaffold_1||27976474||27980523||NNU_014415-RA||-1||CDS||304046843||881||82.57	27980523	27976474	b28620_04	04||42153575||42156499||Aqcoe4G268800.1.v3.1||1||CDS||809693258||23971||82.57	42153575	42156499	1.600000e-185	291
8.6832	0.4277	a16884_megascaffold_1	megascaffold_1||28148091||28156289||NNU_026302-RA||-1||CDS||304074222||884||73.05	28156289	28148091	b28620_04	04||42146685||42150897||Aqcoe4G268700.1.v3.1||1||CDS||809693243||23968||73.05	42146685	42150897	1.300000e-218	341
###  Mean Ks:  6.6262	Mean Kn: 0.4183
#Ks	Kn	a<db_genome_id>_<chr>	chr1||start1||stop1||name1||strand1||type1||db_feature_id1||genome_order1||percent_id1	start1	stop1	b<db_genome_id>_<chr>	chr2||start2||stop2||name2||strand2||type2||db_feature_id2||genome_order2||percent_id2	start2	stop2	eval	block_score	GEVO_link
76.3511	1.2566	a16884_megascaffold_1	megascaffold_1||29115952||29120322||NNU_015123-RA||1||CDS||304049566||921||80.69	29115952	29120322	b28620_04	04||41760260||41772179||Aqcoe4G265800.1.v3.1||1||CDS||809693053||23931||80.69	41760260	41772179	3.300000e-114	50
3.9952	1.3681	a16884_megascaffold_1	megascaffold_1||29246549||29248028||NNU_015119-RA||1||CDS||304049539||925||83.12	29246549	29248028	b28620_04	04||41480506||41481645||Aqcoe4G264400.1.v3.1||-1||CDS||809692973||23914||83.12	41481645	41480506	2.700000e-15	61
0.9961	0.1933	a16884_megascaffold_1	megascaffold_1||29409923||29414533||NNU_015113-RA||-1||CDS||304049487||931||74.11	29414533	29409923	b28620_04	04||41429257||41435198||Aqcoe4G263700.2.v3.1||1||CDS||809692927||23905||74.11	41429257	41435198	1.000000e-250	111
8.2593	0.4399	a16884_megascaffold_1	megascaffold_1||29427953||29428883||NNU_015112-RA||-1||CDS||304049475||932||55.95	29428883	29427953	b28620_04	04||41424229||41425959||Aqcoe4G263600.1.v3.1||1||CDS||809692921||23904||55.95	41424229	41425959	5.500000e-11	121
1.2513	0.1640	a16884_megascaffold_1	megascaffold_1||29653980||29655699||NNU_015103-RA||-1||CDS||304049404||941||74.31	29655699	29653980	b28620_04	04||41386552||41387957||Aqcoe4G263200.1.v3.1||1||CDS||809692894||23899||74.31	41386552	41387957	1.900000e-171	171
1.2102	0.2164	a16884_megascaffold_1	megascaffold_1||29706767||29712806||NNU_015102-RA||-1||CDS||304049392||942||72.07	29712806	29706767	b28620_04	04||41373297||41381480||Aqcoe4G263000.1.v3.1||1||CDS||809692882||23897||72.07	41373297	41381480	5.700000e-190	221
1.3357	0.2148	a16884_megascaffold_1	megascaffold_1||29741115||29754034||NNU_015098-RA||1||CDS||304049358||946||79.58	29741115	29754034	b28620_04	04||41362616||41368802||Aqcoe4G262900.1.v3.1||-1||CDS||809692876||23896||79.58	41368802	41362616	1.200000e-247	271
1.5305	0.2175	a16884_megascaffold_1	megascaffold_1||29783191||29788913||NNU_015096-RA||-1||CDS||304049341||948||78.11	29788913	29783191	b28620_04	04||41294462||41298091||Aqcoe4G262400.1.v3.1||1||CDS||809692818||23883||78.11	41294462	41298091	5.900000e-172	318
1.2313	0.1201	a16884_megascaffold_1	megascaffold_1||29931041||29935619||NNU_015093-RA||1||CDS||304049317||951||82.08	29931041	29935619	b28620_04	04||41202529||41206232||Aqcoe4G261300.1.v3.1||1||CDS||809692742||23871||82.08	41202529	41206232	3.000000e-183	365
3.9926	0.3901	a16884_megascaffold_1	megascaffold_1||29973364||29973630||NNU_015092-RA||1||CDS||304049311||952||75.86	29973364	29973630	b28620_04	04||41197625||41197855||Aqcoe4G261200.1.v3.1||1||CDS||809692733||23870||75.86	41197625	41197855	3.900000e-05	369
5.7368	0.3675	a16884_megascaffold_1	megascaffold_1||29996086||29998307||NNU_015091-RA||-1||CDS||304049301||953||63.83	29998307	29996086	b28620_04	04||41178661||41180509||Aqcoe4G260800.1.v3.1||1||CDS||809692697||23865||63.83	41178661	41180509	1.400000e-78	419
6.8483	0.1948	a16884_megascaffold_1	megascaffold_1||30029670||30032801||NNU_015088-RA||-1||CDS||304049277||956||67.84	30032801	30029670	b28620_04	04||41165653||41168176||Aqcoe4G260600.1.v3.1||1||CDS||809692680||23863||67.84	41165653	41168176	3.700000e-234	469
1.4185	0.2679	a16884_megascaffold_1	megascaffold_1||30082637||30084385||NNU_015087-RA||-1||CDS||304049271||957||69.84	30084385	30082637	b28620_04	04||41123659||41125383||Aqcoe4G260200.1.v3.1||1||CDS||809692648||23859||69.84	41123659	41125383	1.000000e-250	519
1.6080	0.1557	a16884_megascaffold_1	megascaffold_1||30122868||30123270||NNU_015086-RA||1||CDS||304049263||958||77.54	30122868	30123270	b28620_04	04||41118625||41119078||Aqcoe4G260100.1.v3.1||-1||CDS||809692642||23858||77.54	41119078	41118625	1.200000e-66	569
1.6973	0.1259	a16884_megascaffold_1	megascaffold_1||30124345||30128675||NNU_015085-RA||-1||CDS||304049251||959||75.0	30128675	30124345	b28620_04	04||41111756||41114818||Aqcoe4G260000.1.v3.1||1||CDS||809692635||23857||75.0	41111756	41114818	1.000000e-250	619
1.6167	0.1115	a16884_megascaffold_1	megascaffold_1||30163324||30169226||NNU_015082-RA||-1||CDS||304049222||962||75.92	30169226	30163324	b28620_04	04||41091849||41095374||Aqcoe4G259900.1.v3.1||1||CDS||809692629||23856||75.92	41091849	41095374	1.000000e-250	669
1.5430	0.1741	a16884_megascaffold_1	megascaffold_1||30200187||30211200||NNU_015081-RA||-1||CDS||304049209||963||74.03	30211200	30200187	b28620_04	04||41084614||41089842||Aqcoe4G259800.1.v3.1||1||CDS||809692623||23855||74.03	41084614	41089842	1.000000e-250	719
4.2023	0.8322	a16884_megascaffold_1	megascaffold_1||30293562||30297225||NNU_015075-RA||-1||CDS||304049142||969||65.87	30297225	30293562	b28620_04	04||40959603||40963379||Aqcoe4G258600.1.v3.1||1||CDS||809692547||23839||65.87	40959603	40963379	3.600000e-37	752
4.1456	0.3356	a16884_megascaffold_1	megascaffold_1||30310936||30311727||NNU_015074-RA||-1||CDS||304049136||970||71.9	30311727	30310936	b28620_04	04||40953870||40954643||Aqcoe4G258500.1.v3.1||1||CDS||809692537||23837||71.9	40953870	40954643	3.600000e-34	785
3.5549	1.2194	a16884_megascaffold_1	megascaffold_1||30339966||30340402||NNU_015073-RA||-1||CDS||304049126||971||58.62	30340402	30339966	b28620_04	04||40945616||40946282||Aqcoe4G258300.1.v3.1||1||CDS||809692527||23835||58.62	40945616	40946282	5.300000e-05	789
###  Mean Ks:  4.6529	Mean Kn: 0.3455
#Ks	Kn	a<db_genome_id>_<chr>	chr1||start1||stop1||name1||strand1||type1||db_feature_id1||genome_order1||percent_id1	start1	stop1	b<db_genome_id>_<chr>	chr2||start2||stop2||name2||strand2||type2||db_feature_id2||genome_order2||percent_id2	start2	stop2	eval	block_score	GEVO_link
2.1268	0.1484	a16884_megascaffold_1	megascaffold_1||29996086||29998307||NNU_015091-RA||-1||CDS||304049301||953||72.49	29998307	29996086	b28620_01	01||24673243||24675009||Aqcoe1G305400.1.v3.1||1||CDS||809492770||4636||72.49	24673243	24675009	4.700000e-149	50
1.7250	0.1908	a16884_megascaffold_1	megascaffold_1||30200187||30211200||NNU_015081-RA||-1||CDS||304049209||963||78.13	30211200	30200187	b28620_01	01||25122004||25129698||Aqcoe1G306200.1.v3.1||-1||CDS||809492895||4648||78.13	25129698	25122004	1.000000e-250	97
3.8563	0.8729	a16884_megascaffold_1	megascaffold_1||30339966||30340402||NNU_015073-RA||-1||CDS||304049126||971||67.0	30340402	30339966	b28620_01	01||25262337||25262969||Aqcoe1G306500.1.v3.1||-1||CDS||809492937||4653||67.0	25262969	25262337	6.400000e-07	103
27.7653	0.9074	a16884_megascaffold_1	megascaffold_1||30398051||30401945||NNU_015072-RA||-1||CDS||304049118||972||70.73	30401945	30398051	b28620_01	01||25557286||25560518||Aqcoe1G307600.1.v3.1||1||CDS||809493062||4665||70.73	25557286	25560518	2.700000e-14	113
1.4548	0.0412	a16884_megascaffold_1	megascaffold_1||30486011||30487218||NNU_015069-RA||1||CDS||304049096||975||80.86	30486011	30487218	b28620_01	01||25751026||25752063||Aqcoe1G308700.1.v3.1||1||CDS||809493198||4677||80.86	25751026	25752063	5.300000e-231	160
1.2339	0.2736	a16884_megascaffold_1	megascaffold_1||30488305||30514104||NNU_015068-RA||-1||CDS||304049075||976||67.71	30514104	30488305	b28620_01	01||25756753||25773745||Aqcoe1G308800.1.v3.1||-1||CDS||809493212||4678||67.71	25773745	25756753	3.000000e-227	210
1.5436	0.2051	a16884_megascaffold_1	megascaffold_1||30549562||30560124||NNU_015067-RA||1||CDS||304049066||977||73.8	30549562	30560124	b28620_01	01||25829650||25839948||Aqcoe1G309300.2.v3.1||1||CDS||809493284||4684||73.8	25829650	25839948	1.000000e-250	260
1.5988	0.3237	a16884_megascaffold_1	megascaffold_1||30618090||30650455||NNU_015064-RA||1||CDS||304049033||979||68.17	30618090	30650455	b28620_01	01||25957698||25970756||Aqcoe1G309700.1.v3.1||1||CDS||809493344||4689||68.17	25957698	25970756	1.000000e-250	310
3.3020	0.2105	a16884_megascaffold_1	megascaffold_1||30651097||30651723||NNU_015065-RA||-1||CDS||304049049||980||68.99	30651723	30651097	b28620_01	01||25979254||25980767||Aqcoe1G310000.1.v3.1||-1||CDS||809493386||4692||68.99	25980767	25979254	2.400000e-90	360
1.9223	0.2810	a16884_megascaffold_1	megascaffold_1||30679372||30680966||NNU_015062-RA||-1||CDS||304049013||982||68.62	30680966	30679372	b28620_01	01||26059096||26060325||Aqcoe1G310100.1.v3.1||1||CDS||809493397||4693||68.62	26059096	26060325	6.000000e-77	410
###  Mean Ks:  1.1904	Mean Kn: 0.1628
#Ks	Kn	a<db_genome_id>_<chr>	chr1||start1||stop1||name1||strand1||type1||db_feature_id1||genome_order1||percent_id1	start1	stop1	b<db_genome_id>_<chr>	chr2||start2||stop2||name2||strand2||type2||db_feature_id2||genome_order2||percent_id2	start2	stop2	eval	block_score	GEVO_link
0.8119	0.1720	a16884_megascaffold_1	megascaffold_1||30811613||30814758||NNU_015055-RA||1||CDS||304048950||989||75.17	30811613	30814758	b28620_04	04||22260619||22269858||Aqcoe4G165900.1.v3.1||-1||CDS||809680365||22634||75.17	22269858	22260619	5.200000e-58	50
1.0672	0.1377	a16884_megascaffold_1	megascaffold_1||30821149||30823514||NNU_015054-RA||-1||CDS||304048942||990||77.5	30823514	30821149	b28620_04	04||22074254||22076896||Aqcoe4G165000.1.v3.1||1||CDS||809680262||22622||77.5	22074254	22076896	5.000000e-215	97
1.5265	0.2066	a16884_megascaffold_1	megascaffold_1||30955908||30961922||NNU_015048-RA||1||CDS||304048890||996||71.33	30955908	30961922	b28620_04	04||22049210||22054394||Aqcoe4G164700.1.v3.1||-1||CDS||809680238||22619||71.33	22054394	22049210	1.000000e-126	147
1.1054	0.1152	a16884_megascaffold_1	megascaffold_1||31045825||31048356||NNU_015045-RA||-1||CDS||304048867||999||84.28	31048356	31045825	b28620_04	04||22043979||22046516||Aqcoe4G164500.1.v3.1||1||CDS||809680213||22615||84.28	22043979	22046516	1.000000e-250	197
1.7829	0.1895	a16884_megascaffold_1	megascaffold_1||31191179||31192744||NNU_015041-RA||1||CDS||304048834||1003||73.69	31191179	31192744	b28620_04	04||22025703||22027586||Aqcoe4G164400.1.v3.1||-1||CDS||809680204||22614||73.69	22027586	22025703	1.000000e-250	247
0.8486	0.1556	a16884_megascaffold_1	megascaffold_1||31341671||31348336||NNU_015034-RA||-1||CDS||304048773||1010||80.0	31348336	31341671	b28620_04	04||21985895||21994594||Aqcoe4G163700.1.v3.1||1||CDS||809680147||22606||80.0	21985895	21994594	6.200000e-243	297
###  Mean Ks:  1.5346	Mean Kn: 0.1361
#Ks	Kn	a<db_genome_id>_<chr>	chr1||start1||stop1||name1||strand1||type1||db_feature_id1||genome_order1||percent_id1	start1	stop1	b<db_genome_id>_<chr>	chr2||start2||stop2||name2||strand2||type2||db_feature_id2||genome_order2||percent_id2	start2	stop2	eval	block_score	GEVO_link
1.5334	0.1320	a16884_megascaffold_1	megascaffold_1||30868637||30871198||NNU_015052-RA||1||CDS||304048924||992||75.19	30868637	30871198	b28620_01	01||30356085||30358029||Aqcoe1G333500.1.v3.1||-1||CDS||809495767||5003||75.19	30358029	30356085	6.100000e-218	50
1.5022	0.1424	a16884_megascaffold_1	megascaffold_1||30873200||30887922||NNU_015051-RA||-1||CDS||304048914||993||76.1	30887922	30873200	b28620_01	01||30349450||30355674||Aqcoe1G333400.1.v3.1||1||CDS||809495761||5002||76.1	30349450	30355674	1.000000e-250	100
1.3721	0.1181	a16884_megascaffold_1	megascaffold_1||30955908||30961922||NNU_015048-RA||1||CDS||304048890||996||77.97	30955908	30961922	b28620_01	01||30301619||30304944||Aqcoe1G333200.1.v3.1||-1||CDS||809495742||4998||77.97	30304944	30301619	1.500000e-178	150
1.2701	0.1609	a16884_megascaffold_1	megascaffold_1||30991153||30993558||NNU_015047-RA||-1||CDS||304048883||997||75.87	30993558	30991153	b28620_01	01||30295332||30297730||Aqcoe1G333000.1.v3.1||1||CDS||809495727||4995||75.87	30295332	30297730	1.000000e-250	200
1.4093	0.1026	a16884_megascaffold_1	megascaffold_1||31023508||31026587||NNU_015046-RA||-1||CDS||304048873||998||78.12	31026587	31023508	b28620_01	01||30143709||30148672||Aqcoe1G332500.1.v3.1||1||CDS||809495697||4990||78.12	30143709	30148672	1.000000e-250	250
1.1525	0.2053	a16884_megascaffold_1	megascaffold_1||31092935||31103855||NNU_015044-RA||1||CDS||304048850||1000||77.93	31092935	31103855	b28620_01	01||30062438||30072146||Aqcoe1G331900.1.v3.1||-1||CDS||809495664||4984||77.93	30072146	30062438	1.000000e-196	300
2.1531	0.0677	a16884_megascaffold_1	megascaffold_1||31164151||31164357||NNU_015042-RA||-1||CDS||304048840||1002||77.45	31164357	31164151	b28620_01	01||29986560||29986769||Aqcoe1G331000.1.v3.1||1||CDS||809495624||4975||77.45	29986560	29986769	4.900000e-46	345
1.8840	0.1596	a16884_megascaffold_1	megascaffold_1||31228990||31233995||NNU_015039-RA||1||CDS||304048816||1005||78.26	31228990	31233995	b28620_01	01||29771158||29777605||Aqcoe1G330400.1.v3.1||-1||CDS||809495580||4964||78.26	29777605	29771158	1.000000e-250	392
###  Mean Ks:  1.5117	Mean Kn: 0.2376
#Ks	Kn	a<db_genome_id>_<chr>	chr1||start1||stop1||name1||strand1||type1||db_feature_id1||genome_order1||percent_id1	start1	stop1	b<db_genome_id>_<chr>	chr2||start2||stop2||name2||strand2||type2||db_feature_id2||genome_order2||percent_id2	start2	stop2	eval	block_score	GEVO_link
1.1722	0.1738	a16884_megascaffold_1	megascaffold_1||31371261||31390822||NNU_015033-RA||-1||CDS||304048760||1011||76.25	31390822	31371261	b28620_01	01||29014912||29023413||Aqcoe1G324900.1.v3.1||-1||CDS||809495224||4892||76.25	29023413	29014912	1.400000e-157	50
1.5841	0.3178	a16884_megascaffold_1	megascaffold_1||31437496||31446103||NNU_015030-RA||-1||CDS||304048735||1014||80.49	31446103	31437496	b28620_01	01||28857148||28870640||Aqcoe1G324400.1.v3.1||1||CDS||809495182||4883||80.49	28857148	28870640	1.100000e-93	100
1.7627	0.5539	a16884_megascaffold_1	megascaffold_1||31505052||31511056||NNU_015028-RA||1||CDS||304048720||1016||84.3	31505052	31511056	b28620_01	01||28752045||28755286||Aqcoe1G323700.1.v3.1||-1||CDS||809495153||4876||84.3	28755286	28752045	1.800000e-63	150
1.6487	0.1936	a16884_megascaffold_1	megascaffold_1||31540451||31543395||NNU_015027-RA||-1||CDS||304048710||1017||74.63	31543395	31540451	b28620_01	01||28686521||28689323||Aqcoe1G323300.1.v3.1||1||CDS||809495131||4872||74.63	28686521	28689323	3.200000e-82	200
1.2268	0.1166	a16884_megascaffold_1	megascaffold_1||31648475||31651470||NNU_015023-RA||-1||CDS||304048679||1021||77.09	31651470	31648475	b28620_01	01||28627542||28630812||Aqcoe1G322900.1.v3.1||1||CDS||809495080||4863||77.09	28627542	28630812	1.000000e-250	250
1.6748	0.1809	a16884_megascaffold_1	megascaffold_1||31709117||31711135||NNU_015022-RA||-1||CDS||304048673||1022||76.76	31711135	31709117	b28620_01	01||28602821||28607162||Aqcoe1G322800.1.v3.1||1||CDS||809495072||4862||76.76	28602821	28607162	1.000000e-250	300
1.0102	0.2003	a16884_megascaffold_1	megascaffold_1||31761213||31766971||NNU_015021-RA||1||CDS||304048662||1023||79.07	31761213	31766971	b28620_01	01||28509315||28518039||Aqcoe1G322100.2.v3.1||-1||CDS||809495009||4851||79.07	28518039	28509315	2.500000e-208	347
2.1638	0.3656	a16884_megascaffold_1	megascaffold_1||31811864||31812214||NNU_015019-RA||-1||CDS||304048649||1025||67.07	31812214	31811864	b28620_01	01||28495355||28495738||Aqcoe1G321700.1.v3.1||1||CDS||809494973||4846||67.07	28495355	28495738	9.800000e-11	357
1.2480	0.1492	a16884_megascaffold_1	megascaffold_1||31818021||31822540||NNU_015018-RA||-1||CDS||304048639||1026||76.02	31822540	31818021	b28620_01	01||28489346||28493324||Aqcoe1G321600.1.v3.1||1||CDS||809494957||4844||76.02	28489346	28493324	1.000000e-250	407
2.0607	0.1903	a16884_megascaffold_1	megascaffold_1||31879357||31880721||NNU_015017-RA||-1||CDS||304048631||1027||73.31	31880721	31879357	b28620_01	01||28423113||28424477||Aqcoe1G321300.1.v3.1||1||CDS||809494932||4840||73.31	28423113	28424477	3.100000e-135	457
1.0771	0.1716	a16884_megascaffold_1	megascaffold_1||32052202||32055391||NNU_015011-RA||1||CDS||304048588||1033||75.66	32052202	32055391	b28620_01	01||28249815||28252504||Aqcoe1G320700.1.v3.1||-1||CDS||809494882||4834||75.66	28252504	28249815	1.400000e-214	507
###  Mean Ks:  5.8973	Mean Kn: 0.2758
#Ks	Kn	a<db_genome_id>_<chr>	chr1||start1||stop1||name1||strand1||type1||db_feature_id1||genome_order1||percent_id1	start1	stop1	b<db_genome_id>_<chr>	chr2||start2||stop2||name2||strand2||type2||db_feature_id2||genome_order2||percent_id2	start2	stop2	eval	block_score	GEVO_link
2.3909	0.2290	a16884_megascaffold_1	megascaffold_1||36437603||36439132||NNU_025413-RA||1||CDS||304072943||1102||67.25	36437603	36439132	b28620_02	02||38999342||39000856||Aqcoe2G365300.1.v3.1||-1||CDS||809575813||12767||67.25	39000856	38999342	5.500000e-217	50
20.5751	1.1694	a16884_megascaffold_1	megascaffold_1||36871967||36892136||NNU_025431-RA||1||CDS||304073073||1120||83.31	36871967	36892136	b28620_02	02||39074641||39088902||Aqcoe2G366600.1.v3.1||1||CDS||809575967||12782||83.31	39074641	39088902	1.000000e-250	97
1.3021	0.3445	a16884_megascaffold_1	megascaffold_1||37065984||37107734||NNU_010839-RA||-1||CDS||304040411||1124||77.6	37107734	37065984	b28620_02	02||39103181||39112617||Aqcoe2G367000.1.v3.1||-1||CDS||809576009||12787||77.6	39112617	39103181	2.300000e-168	147
2.4897	0.3811	a16884_megascaffold_1	megascaffold_1||37201527||37215400||NNU_010845-RA||1||CDS||304040458||1130||72.81	37201527	37215400	b28620_02	02||39129493||39131217||Aqcoe2G367300.1.v3.1||1||CDS||809576078||12794||72.81	39129493	39131217	6.400000e-184	197
1.1889	0.1884	a16884_megascaffold_1	megascaffold_1||37267182||37270687||NNU_010846-RA||1||CDS||304040464||1131||73.51	37267182	37270687	b28620_02	02||39162388||39167715||Aqcoe2G368100.1.v3.1||1||CDS||809576208||12806||73.51	39162388	39167715	6.800000e-101	244
1.1524	0.3005	a16884_megascaffold_1	megascaffold_1||37324828||37325514||NNU_010847-RA||1||CDS||304040472||1132||73.4	37324828	37325514	b28620_02	02||39170883||39171524||Aqcoe2G368300.1.v3.1||1||CDS||809576230||12808||73.4	39170883	39171524	2.500000e-43	286
2.0697	0.4191	a16884_megascaffold_1	megascaffold_1||37336719||37337267||NNU_010848-RA||1||CDS||304040477||1133||73.42	37336719	37337267	b28620_02	02||39178108||39178650||Aqcoe2G368400.1.v3.1||1||CDS||809576243||12809||73.42	39178108	39178650	1.900000e-33	318
1.3286	0.1849	a16884_megascaffold_1	megascaffold_1||37348666||37354664||NNU_010849-RA||1||CDS||304040483||1134||72.29	37348666	37354664	b28620_02	02||39186400||39189260||Aqcoe2G368500.1.v3.1||1||CDS||809576256||12810||72.29	39186400	39189260	1.000000e-250	368
1.5539	0.0775	a16884_megascaffold_1	megascaffold_1||37425882||37426649||NNU_010850-RA||-1||CDS||304040493||1135||76.48	37426649	37425882	b28620_02	02||39217108||39217974||Aqcoe2G368900.1.v3.1||-1||CDS||809576331||12817||76.48	39217974	39217108	7.800000e-174	418
1.0014	0.1769	a16884_megascaffold_1	megascaffold_1||37614279||37615074||NNU_010857-RA||-1||CDS||304040550||1142||74.03	37615074	37614279	b28620_02	02||39227568||39228374||Aqcoe2G369200.1.v3.1||-1||CDS||809576368||12820||74.03	39228374	39227568	1.900000e-136	468
1.2142	0.1838	a16884_megascaffold_1	megascaffold_1||37845355||37858590||NNU_010864-RA||-1||CDS||304040589||1149||75.5	37858590	37845355	b28620_02	02||39238609||39242618||Aqcoe2G369400.1.v3.1||1||CDS||809576396||12822||75.5	39238609	39242618	1.000000e-250	518
5.8174	0.3555	a16884_megascaffold_1	megascaffold_1||37983109||38008729||NNU_010869-RA||1||CDS||304040627||1154||67.74	37983109	38008729	b28620_02	02||39287852||39289688||Aqcoe2G370700.1.v3.1||1||CDS||809576565||12836||67.74	39287852	39289688	5.000000e-138	565
1.2328	0.4373	a16884_megascaffold_1	megascaffold_1||38005664||38012222||NNU_010870-RA||-1||CDS||304040633||1155||69.26	38012222	38005664	b28620_02	02||39305638||39310026||Aqcoe2G371400.1.v3.1||-1||CDS||809576659||12843||69.26	39310026	39305638	1.600000e-97	615
1.6400	0.2484	a16884_megascaffold_1	megascaffold_1||38187646||38188701||NNU_010878-RA||-1||CDS||304040692||1163||68.49	38188701	38187646	b28620_02	02||39319876||39320949||Aqcoe2G371600.1.v3.1||-1||CDS||809576687||12845||68.49	39320949	39319876	4.500000e-64	665
2.9528	0.1684	a16884_megascaffold_1	megascaffold_1||38312919||38313611||NNU_010881-RA||1||CDS||304040707||1166||72.21	38312919	38313611	b28620_02	02||39336622||39337293||Aqcoe2G371900.1.v3.1||1||CDS||809576715||12848||72.21	39336622	39337293	8.100000e-112	715
66.7403	1.1456	a16884_megascaffold_1	megascaffold_1||38356919||38375642||NNU_010884-RA||-1||CDS||304040722||1169||76.67	38375642	38356919	b28620_02	02||39347270||39353184||Aqcoe2G372200.1.v3.1||-1||CDS||809576741||12851||76.67	39353184	39347270	1.200000e-32	746
2.2582	0.1307	a16884_megascaffold_1	megascaffold_1||38511620||38519024||NNU_010887-RA||1||CDS||304040740||1172||73.9	38511620	38519024	b28620_02	02||39356738||39358348||Aqcoe2G372300.1.v3.1||1||CDS||809576756||12853||73.9	39356738	39358348	1.000000e-250	796
1.2664	0.0775	a16884_megascaffold_1	megascaffold_1||38669101||38672763||NNU_010892-RA||-1||CDS||304040785||1177||83.33	38672763	38669101	b28620_02	02||39360077||39362244||Aqcoe2G372400.1.v3.1||-1||CDS||809576771||12855||83.33	39362244	39360077	9.300000e-127	846
1.4067	0.3069	a16884_megascaffold_1	megascaffold_1||38724682||38731912||NNU_010893-RA||1||CDS||304040796||1178||72.67	38724682	38731912	b28620_02	02||39363767||39366377||Aqcoe2G372500.1.v3.1||1||CDS||809576788||12857||72.67	39363767	39366377	3.500000e-25	870
2.1645	0.2952	a16884_megascaffold_1	megascaffold_1||38804011||38805657||NNU_010894-RA||1||CDS||304040801||1179||78.75	38804011	38805657	b28620_02	02||39408400||39409873||Aqcoe2G373400.1.v3.1||1||CDS||809576873||12867||78.75	39408400	39409873	3.500000e-87	920
0.9338	0.0433	a16884_megascaffold_1	megascaffold_1||38826917||38830962||NNU_010895-RA||-1||CDS||304040811||1180||84.31	38830962	38826917	b28620_02	02||39411943||39415058||Aqcoe2G373500.1.v3.1||-1||CDS||809576883||12868||84.31	39415058	39411943	1.000000e-250	970
1.2611	0.2471	a16884_megascaffold_1	megascaffold_1||38887129||38898001||NNU_010897-RA||-1||CDS||304040829||1182||72.54	38898001	38887129	b28620_02	02||39428799||39434993||Aqcoe2G373800.1.v3.1||-1||CDS||809576926||12873||72.54	39434993	39428799	1.000000e-250	1020
1.0701	0.2012	a16884_megascaffold_1	megascaffold_1||39206032||39208336||NNU_010903-RA||1||CDS||304040886||1188||72.89	39206032	39208336	b28620_02	02||39504299||39507465||Aqcoe2G374900.1.v3.1||1||CDS||809577035||12887||72.89	39504299	39507465	1.000000e-250	1067
1.0628	0.1138	a16884_megascaffold_1	megascaffold_1||39379794||39380333||NNU_010907-RA||1||CDS||304040911||1192||76.25	39379794	39380333	b28620_02	02||39519838||39520395||Aqcoe2G375100.1.v3.1||1||CDS||809577062||12891||76.25	39519838	39520395	4.200000e-119	1117
1.4627	0.0706	a16884_megascaffold_1	megascaffold_1||39460904||39463084||NNU_010908-RA||1||CDS||304040919||1193||79.51	39460904	39463084	b28620_02	02||39533936||39535419||Aqcoe2G375300.1.v3.1||1||CDS||809577086||12894||79.51	39533936	39535419	1.000000e-250	1167
1.6243	0.2794	a16884_megascaffold_1	megascaffold_1||39465321||39486069||NNU_010909-RA||-1||CDS||304040929||1194||78.48	39486069	39465321	b28620_02	02||39536430||39541650||Aqcoe2G375400.1.v3.1||-1||CDS||809577095||12895||78.48	39541650	39536430	1.600000e-171	1217
1.8597	0.4878	a16884_megascaffold_1	megascaffold_1||39542823||39547483||NNU_010910-RA||-1||CDS||304040939||1195||77.16	39547483	39542823	b28620_02	02||39552196||39555013||Aqcoe2G375500.1.v3.1||-1||CDS||809577102||12896||77.16	39555013	39552196	2.200000e-41	1257
1.1595	0.0972	a16884_megascaffold_1	megascaffold_1||39585717||39599822||NNU_010912-RA||-1||CDS||304040955||1197||80.82	39599822	39585717	b28620_02	02||39585974||39589583||Aqcoe2G375800.1.v3.1||-1||CDS||809577145||12902||80.82	39589583	39585974	1.000000e-250	1307
1.0988	0.2503	a16884_megascaffold_1	megascaffold_1||39619214||39622297||NNU_010913-RA||1||CDS||304040965||1198||72.3	39619214	39622297	b28620_02	02||39633924||39637019||Aqcoe2G376200.1.v3.1||1||CDS||809580409||12916||72.3	39633924	39637019	1.000000e-250	1354
1.1178	0.1622	a16884_megascaffold_1	megascaffold_1||39761844||39771909||NNU_010918-RA||-1||CDS||304041003||1203||75.99	39771909	39761844	b28620_02	02||39677770||39683173||Aqcoe2G377000.1.v3.1||-1||CDS||809580497||12927||75.99	39683173	39677770	1.000000e-250	1401
1.0429	0.0639	a16884_megascaffold_1	megascaffold_1||39842948||39855735||NNU_010920-RA||1||CDS||304041020||1205||83.41	39842948	39855735	b28620_02	02||39686951||39692733||Aqcoe2G377100.1.v3.1||1||CDS||809580515||12929||83.41	39686951	39692733	1.000000e-250	1451
1.4644	0.0918	a16884_megascaffold_1	megascaffold_1||39912675||39918286||NNU_010922-RA||1||CDS||304041037||1207||88.21	39912675	39918286	b28620_02	02||39697955||39699713||Aqcoe2G377300.1.v3.1||1||CDS||809580549||12934||88.21	39697955	39699713	5.000000e-69	1501
0.9290	0.1104	a16884_megascaffold_1	megascaffold_1||39986128||39993044||NNU_010923-RA||1||CDS||304041044||1208||80.51	39986128	39993044	b28620_02	02||39715338||39722615||Aqcoe2G377800.1.v3.1||1||CDS||809580595||12940||80.51	39715338	39722615	1.200000e-250	1551
1.0504	0.0808	a16884_megascaffold_1	megascaffold_1||40009116||40013647||NNU_010924-RA||-1||CDS||304041051||1209||82.0	40013647	40009116	b28620_02	02||39729543||39733258||Aqcoe2G378000.1.v3.1||-1||CDS||809580629||12945||82.0	39733258	39729543	5.700000e-188	1601
0.9681	0.0619	a16884_megascaffold_1	megascaffold_1||40072119||40086312||NNU_010927-RA||1||CDS||304041075||1212||86.55	40072119	40086312	b28620_02	02||39737665||39743817||Aqcoe2G378100.1.v3.1||1||CDS||809580644||12948||86.55	39737665	39743817	1.000000e-250	1651
1.5143	0.2411	a16884_megascaffold_1	megascaffold_1||40145187||40147227||NNU_010928-RA||1||CDS||304041083||1213||77.78	40145187	40147227	b28620_02	02||39750626||39752094||Aqcoe2G378200.1.v3.1||1||CDS||809580663||12950||77.78	39750626	39752094	2.100000e-90	1701
70.2511	1.3435	a16884_megascaffold_1	megascaffold_1||40181484||40200859||NNU_010930-RA||1||CDS||304041096||1215||80.46	40181484	40200859	b28620_02	02||39762150||39767111||Aqcoe2G378500.1.v3.1||-1||CDS||809580694||12955||80.46	39767111	39762150	7.000000e-66	1751
1.2692	0.2163	a16884_megascaffold_1	megascaffold_1||40506036||40509250||NNU_010940-RA||1||CDS||304041177||1225||72.39	40506036	40509250	b28620_02	02||39800604||39803592||Aqcoe2G379200.1.v3.1||1||CDS||809580767||12965||72.39	39800604	39803592	1.000000e-250	1801
0.8390	0.0388	a16884_megascaffold_1	megascaffold_1||40513558||40518529||NNU_010941-RA||-1||CDS||304041186||1226||87.61	40518529	40513558	b28620_02	02||39836013||39841183||Aqcoe2G379800.1.v3.1||-1||CDS||809580862||12979||87.61	39841183	39836013	1.000000e-250	1848
1.1871	0.1413	a16884_megascaffold_1	megascaffold_1||40552211||40563432||NNU_010942-RA||-1||CDS||304041193||1227||79.27	40563432	40552211	b28620_02	02||39841983||39849260||Aqcoe2G379900.1.v3.1||-1||CDS||809580870||12980||79.27	39849260	39841983	1.000000e-250	1898
2.4297	0.2046	a16884_megascaffold_1	megascaffold_1||40687587||40689344||NNU_010946-RA||-1||CDS||304041228||1231||70.49	40689344	40687587	b28620_02	02||39877669||39879414||Aqcoe2G380200.1.v3.1||-1||CDS||809580896||12984||70.49	39879414	39877669	4.700000e-227	1948
1.7686	0.1801	a16884_megascaffold_1	megascaffold_1||40798823||40802766||NNU_010950-RA||1||CDS||304041248||1235||74.54	40798823	40802766	b28620_02	02||39879788||39882784||Aqcoe2G380300.1.v3.1||1||CDS||809580900||12985||74.54	39879788	39882784	1.500000e-127	1998
4.3244	0.1846	a16884_megascaffold_1	megascaffold_1||40805383||40810895||NNU_010951-RA||-1||CDS||304041256||1236||75.6	40810895	40805383	b28620_02	02||39885734||39887452||Aqcoe2G380500.1.v3.1||-1||CDS||809580912||12987||75.6	39887452	39885734	1.800000e-58	2048
2.6596	0.2347	a16884_megascaffold_1	megascaffold_1||41073069||41079792||NNU_010957-RA||1||CDS||304041311||1242||68.5	41073069	41079792	b28620_02	02||39893377||39896248||Aqcoe2G380700.1.v3.1||1||CDS||809580924||12989||68.5	39893377	39896248	1.000000e-250	2098
1.5305	0.2082	a16884_megascaffold_1	megascaffold_1||41113950||41121149||NNU_010959-RA||-1||CDS||304041331||1244||72.8	41121149	41113950	b28620_02	02||39910010||39914214||Aqcoe2G381000.1.v3.1||-1||CDS||809580941||12992||72.8	39914214	39910010	1.000000e-250	2148
2.2908	0.2816	a16884_megascaffold_1	megascaffold_1||41155311||41157827||NNU_010960-RA||-1||CDS||304041338||1245||75.94	41157827	41155311	b28620_02	02||39933208||39935099||Aqcoe2G381200.1.v3.1||-1||CDS||809580960||12996||75.94	39935099	39933208	6.000000e-210	2198
87.5084	1.0032	a16884_megascaffold_1	megascaffold_1||41197472||41204147||NNU_010963-RA||-1||CDS||304041362||1248||77.03	41204147	41197472	b28620_02	02||39936882||39938348||Aqcoe2G381400.1.v3.1||-1||CDS||809580987||13000||77.03	39938348	39936882	1.800000e-25	2222
0.7997	0.1735	a16884_megascaffold_1	megascaffold_1||41248054||41250307||NNU_010964-RA||1||CDS||304041370||1249||79.12	41248054	41250307	b28620_02	02||39939669||39942769||Aqcoe2G381500.1.v3.1||1||CDS||809580994||13001||79.12	39939669	39942769	1.100000e-147	2272
1.7562	0.1261	a16884_megascaffold_1	megascaffold_1||41407936||41412219||NNU_010972-RA||-1||CDS||304041432||1257||79.07	41412219	41407936	b28620_02	02||39953907||39955902||Aqcoe2G381800.1.v3.1||-1||CDS||809581021||13006||79.07	39955902	39953907	3.200000e-128	2322
1.3149	0.3675	a16884_megascaffold_1	megascaffold_1||41430504||41438485||NNU_010973-RA||-1||CDS||304041439||1258||74.79	41438485	41430504	b28620_02	02||39956539||39960414||Aqcoe2G381900.1.v3.1||-1||CDS||809581027||13007||74.79	39960414	39956539	1.500000e-152	2372
2.3908	0.3607	a16884_megascaffold_1	megascaffold_1||41590562||41595423||NNU_010975-RA||-1||CDS||304041458||1260||75.48	41595423	41590562	b28620_02	02||40005548||40012258||Aqcoe2G383400.1.v3.1||-1||CDS||809581128||13027||75.48	40012258	40005548	4.900000e-187	2419
1.4036	0.1352	a16884_megascaffold_1	megascaffold_1||41945403||41967154||NNU_010987-RA||1||CDS||304041553||1272||76.29	41945403	41967154	b28620_02	02||40046039||40052731||Aqcoe2G384000.1.v3.1||-1||CDS||809581185||13039||76.29	40052731	40046039	1.000000e-250	2466
1.1948	0.2360	a16884_megascaffold_1	megascaffold_1||42012413||42032396||NNU_010989-RA||1||CDS||304041566||1274||74.46	42012413	42032396	b28620_02	02||40097592||40105387||Aqcoe2G384900.1.v3.1||1||CDS||809581279||13058||74.46	40097592	40105387	1.200000e-151	2513
1.3190	0.1677	a16884_megascaffold_1	megascaffold_1||42100579||42104449||NNU_010991-RA||1||CDS||304041580||1276||76.96	42100579	42104449	b28620_02	02||40109524||40113115||Aqcoe2G385100.1.v3.1||1||CDS||809581291||13060||76.96	40109524	40113115	1.000000e-250	2563
1.4732	0.1943	a16884_megascaffold_1	megascaffold_1||42156282||42160933||NNU_010993-RA||1||CDS||304041596||1278||73.08	42156282	42160933	b28620_02	02||40118038||40120635||Aqcoe2G385200.1.v3.1||1||CDS||809581297||13061||73.08	40118038	40120635	1.500000e-108	2613
1.1745	0.2218	a16884_megascaffold_1	megascaffold_1||42668856||42671465||NNU_011011-RA||-1||CDS||304041736||1296||73.5	42671465	42668856	b28620_02	02||40135845||40138706||Aqcoe2G385600.1.v3.1||-1||CDS||809581325||13067||73.5	40138706	40135845	1.000000e-250	2660
###  Mean Ks:  7.3837	Mean Kn: 0.3147
#Ks	Kn	a<db_genome_id>_<chr>	chr1||start1||stop1||name1||strand1||type1||db_feature_id1||genome_order1||percent_id1	start1	stop1	b<db_genome_id>_<chr>	chr2||start2||stop2||name2||strand2||type2||db_feature_id2||genome_order2||percent_id2	start2	stop2	eval	block_score	GEVO_link
2.0395	0.2105	a16884_megascaffold_1	megascaffold_1||36437603||36439132||NNU_025413-RA||1||CDS||304072943||1102||70.25	36437603	36439132	b28620_05	05||1890422||1891948||Aqcoe5G035400.1.v3.1||-1||CDS||809706177||25152||70.25	1891948	1890422	1.000000e-250	50
1.5186	0.3024	a16884_megascaffold_1	megascaffold_1||36505654||36510686||NNU_025417-RA||1||CDS||304072970||1106||70.06	36505654	36510686	b28620_05	05||1881267||1881641||Aqcoe5G034700.1.v3.1||1||CDS||809706121||25145||70.06	1881267	1881641	2.800000e-23	72
0.9421	0.1280	a16884_megascaffold_1	megascaffold_1||36800803||36813136||NNU_025426-RA||1||CDS||304073039||1115||80.76	36800803	36813136	b28620_05	05||1856314||1859165||Aqcoe5G034000.1.v3.1||-1||CDS||809706044||25134||80.76	1859165	1856314	6.000000e-123	119
1.0642	0.1425	a16884_megascaffold_1	megascaffold_1||36871967||36892136||NNU_025431-RA||1||CDS||304073073||1120||81.38	36871967	36892136	b28620_05	05||1833388||1843683||Aqcoe5G033700.1.v3.1||-1||CDS||809705983||25126||81.38	1843683	1833388	1.000000e-250	169
1.8771	0.4400	a16884_megascaffold_1	megascaffold_1||37065984||37107734||NNU_010839-RA||-1||CDS||304040411||1124||76.27	37107734	37065984	b28620_05	05||1811658||1820265||Aqcoe5G033400.1.v3.1||-1||CDS||809705954||25122||76.27	1820265	1811658	1.000000e-250	219
1.1957	0.3214	a16884_megascaffold_1	megascaffold_1||37145448||37147633||NNU_010842-RA||1||CDS||304040435||1127||76.43	37145448	37147633	b28620_05	05||1807566||1808496||Aqcoe5G033300.1.v3.1||1||CDS||809705946||25121||76.43	1807566	1808496	7.600000e-27	245
1.6248	0.3168	a16884_megascaffold_1	megascaffold_1||37163888||37169051||NNU_010843-RA||1||CDS||304040443||1128||65.42	37163888	37169051	b28620_05	05||1783846||1787515||Aqcoe5G033000.1.v3.1||-1||CDS||809705921||25118||65.42	1787515	1783846	1.100000e-104	295
1.2510	0.1777	a16884_megascaffold_1	megascaffold_1||37267182||37270687||NNU_010846-RA||1||CDS||304040464||1131||73.75	37267182	37270687	b28620_05	05||1779897||1783412||Aqcoe5G032900.1.v3.1||-1||CDS||809705912||25117||73.75	1783412	1779897	1.100000e-106	345
1.4053	0.1693	a16884_megascaffold_1	megascaffold_1||37348666||37354664||NNU_010849-RA||1||CDS||304040483||1134||72.72	37348666	37354664	b28620_05	05||1737847||1742537||Aqcoe5G032500.1.v3.1||-1||CDS||809705888||25113||72.72	1742537	1737847	1.000000e-250	395
1.0318	0.1136	a16884_megascaffold_1	megascaffold_1||37529449||37536138||NNU_010853-RA||1||CDS||304040521||1138||80.48	37529449	37536138	b28620_05	05||1733296||1736044||Aqcoe5G032400.1.v3.1||-1||CDS||809705879||25112||80.48	1736044	1733296	1.000000e-250	445
1.3241	0.1719	a16884_megascaffold_1	megascaffold_1||37542743||37544527||NNU_010854-RA||-1||CDS||304040531||1139||72.69	37544527	37542743	b28620_05	05||1723990||1725927||Aqcoe5G032200.1.v3.1||1||CDS||809705836||25106||72.69	1723990	1725927	1.000000e-250	495
70.9231	0.6314	a16884_megascaffold_1	megascaffold_1||37595836||37597686||NNU_010855-RA||1||CDS||304040536||1140||58.67	37595836	37597686	b28620_05	05||1713379||1715386||Aqcoe5G032000.1.v3.1||1||CDS||809705819||25104||58.67	1713379	1715386	4.200000e-06	500
0.8462	0.1655	a16884_megascaffold_1	megascaffold_1||37614279||37615074||NNU_010857-RA||-1||CDS||304040550||1142||76.05	37615074	37614279	b28620_05	05||1652968||1653798||Aqcoe5G030800.1.v3.1||1||CDS||809705690||25087||76.05	1652968	1653798	3.600000e-152	547
2.4305	0.3478	a16884_megascaffold_1	megascaffold_1||37983109||38008729||NNU_010869-RA||1||CDS||304040627||1154||63.97	37983109	38008729	b28620_05	05||1593660||1595483||Aqcoe5G029300.1.v3.1||-1||CDS||809705554||25072||63.97	1595483	1593660	7.100000e-99	594
0.8259	0.1877	a16884_megascaffold_1	megascaffold_1||38030949||38058782||NNU_010871-RA||1||CDS||304040641||1156||75.16	38030949	38058782	b28620_05	05||1588778||1590946||Aqcoe5G029200.1.v3.1||-1||CDS||809705539||25070||75.16	1590946	1588778	1.200000e-95	644
0.8500	0.2027	a16884_megascaffold_1	megascaffold_1||38065537||38067441||NNU_010872-RA||1||CDS||304040645||1157||78.53	38065537	38067441	b28620_05	05||1572836||1575327||Aqcoe5G029000.1.v3.1||-1||CDS||809705518||25067||78.53	1575327	1572836	5.100000e-191	694
9.0299	0.5726	a16884_megascaffold_1	megascaffold_1||38085450||38097922||NNU_010873-RA||-1||CDS||304040652||1158||78.46	38097922	38085450	b28620_05	05||1562388||1567763||Aqcoe5G028500.1.v3.1||1||CDS||809705475||25061||78.46	1562388	1567763	1.300000e-92	744
3.2406	0.0428	a16884_megascaffold_1	megascaffold_1||38112728||38116355||NNU_010875-RA||-1||CDS||304040672||1160||81.68	38116355	38112728	b28620_05	05||1558018||1560581||Aqcoe5G028400.1.v3.1||1||CDS||809705466||25060||81.68	1558018	1560581	6.900000e-70	794
1.1254	0.2066	a16884_megascaffold_1	megascaffold_1||38187646||38188701||NNU_010878-RA||-1||CDS||304040692||1163||71.21	38188701	38187646	b28620_05	05||1549616||1550647||Aqcoe5G028200.1.v3.1||1||CDS||809705378||25046||71.21	1549616	1550647	3.900000e-182	841
1.8332	0.1863	a16884_megascaffold_1	megascaffold_1||38312919||38313611||NNU_010881-RA||1||CDS||304040707||1166||69.38	38312919	38313611	b28620_05	05||1536268||1536972||Aqcoe5G027900.1.v3.1||-1||CDS||809705361||25043||69.38	1536972	1536268	6.000000e-85	891
1.0818	0.2023	a16884_megascaffold_1	megascaffold_1||38604077||38608754||NNU_010890-RA||-1||CDS||304040765||1175||73.9	38608754	38604077	b28620_05	05||1490897||1494758||Aqcoe5G027100.1.v3.1||-1||CDS||809705298||25034||73.9	1494758	1490897	1.000000e-250	941
1.3983	0.1637	a16884_megascaffold_1	megascaffold_1||38928239||38930078||NNU_010900-RA||-1||CDS||304040858||1185||76.36	38930078	38928239	b28620_05	05||1435502||1437513||Aqcoe5G025600.1.v3.1||1||CDS||809703752||25015||76.36	1435502	1437513	4.300000e-80	988
1.5532	0.3276	a16884_megascaffold_1	megascaffold_1||38998881||39003935||NNU_010901-RA||-1||CDS||304040866||1186||67.73	39003935	38998881	b28620_05	05||1429116||1430741||Aqcoe5G025400.1.v3.1||1||CDS||809703729||25013||67.73	1429116	1430741	7.200000e-150	1038
72.3894	1.2980	a16884_megascaffold_1	megascaffold_1||39022971||39043967||NNU_010902-RA||-1||CDS||304040872||1187||74.61	39043967	39022971	b28620_05	05||1417977||1428201||Aqcoe5G025300.1.v3.1||1||CDS||809703715||25012||74.61	1417977	1428201	1.000000e-250	1088
44.8636	1.1353	a16884_megascaffold_1	megascaffold_1||39262738||39263184||NNU_010906-RA||1||CDS||304040905||1191||84.42	39262738	39263184	b28620_05	05||1384858||1389068||Aqcoe5G024700.2.v3.1||-1||CDS||809703541||24998||84.42	1389068	1384858	1.400000e-142	1135
2.0368	0.0870	a16884_megascaffold_1	megascaffold_1||39379794||39380333||NNU_010907-RA||1||CDS||304040911||1192||76.47	39379794	39380333	b28620_05	05||1379238||1379789||Aqcoe5G024600.1.v3.1||-1||CDS||809703494||24991||76.47	1379789	1379238	1.200000e-121	1185
1.4254	0.0721	a16884_megascaffold_1	megascaffold_1||39460904||39463084||NNU_010908-RA||1||CDS||304040919||1193||80.46	39460904	39463084	b28620_05	05||1371096||1372867||Aqcoe5G024400.1.v3.1||-1||CDS||809703445||24986||80.46	1372867	1371096	1.000000e-250	1235
1.6624	0.3089	a16884_megascaffold_1	megascaffold_1||39465321||39486069||NNU_010909-RA||-1||CDS||304040929||1194||72.66	39486069	39465321	b28620_05	05||1363849||1370215||Aqcoe5G024300.1.v3.1||1||CDS||809703432||24985||72.66	1363849	1370215	4.300000e-180	1285
66.5609	0.5791	a16884_megascaffold_1	megascaffold_1||39542823||39547483||NNU_010910-RA||-1||CDS||304040939||1195||80.47	39547483	39542823	b28620_05	05||1358462||1361808||Aqcoe5G024200.1.v3.1||1||CDS||809703419||24984||80.47	1358462	1361808	1.800000e-39	1323
1.3918	0.1971	a16884_megascaffold_1	megascaffold_1||39578507||39584277||NNU_010911-RA||1||CDS||304040945||1196||82.61	39578507	39584277	b28620_05	05||1350368||1353224||Aqcoe5G024100.1.v3.1||-1||CDS||809703396||24982||82.61	1353224	1350368	3.500000e-76	1373
1.0256	0.1100	a16884_megascaffold_1	megascaffold_1||39585717||39599822||NNU_010912-RA||-1||CDS||304040955||1197||80.59	39599822	39585717	b28620_05	05||1341615||1345213||Aqcoe5G024000.2.v3.1||-1||CDS||809703383||24981||80.59	1345213	1341615	1.000000e-250	1423
61.9872	1.0653	a16884_megascaffold_1	megascaffold_1||39733323||39735589||NNU_010917-RA||1||CDS||304040997||1202||77.47	39733323	39735589	b28620_05	05||1326946||1330238||Aqcoe5G023500.1.v3.1||-1||CDS||809703305||24974||77.47	1330238	1326946	6.200000e-117	1473
1.7019	0.1257	a16884_megascaffold_1	megascaffold_1||39786910||39789161||NNU_010919-RA||1||CDS||304041013||1204||78.64	39786910	39789161	b28620_05	05||1323339||1325864||Aqcoe5G023400.1.v3.1||-1||CDS||809703284||24972||78.64	1325864	1323339	8.400000e-133	1523
1.0501	0.0428	a16884_megascaffold_1	megascaffold_1||39842948||39855735||NNU_010920-RA||1||CDS||304041020||1205||84.35	39842948	39855735	b28620_05	05||1307546||1312826||Aqcoe5G023300.1.v3.1||-1||CDS||809703270||24971||84.35	1312826	1307546	1.000000e-250	1573
0.8133	0.1455	a16884_megascaffold_1	megascaffold_1||39986128||39993044||NNU_010923-RA||1||CDS||304041044||1208||76.61	39986128	39993044	b28620_05	05||1301761||1305794||Aqcoe5G023200.1.v3.1||-1||CDS||809703250||24969||76.61	1305794	1301761	2.100000e-210	1623
1.1690	0.0475	a16884_megascaffold_1	megascaffold_1||40072119||40086312||NNU_010927-RA||1||CDS||304041075||1212||86.3	40072119	40086312	b28620_05	05||1291616||1300032||Aqcoe5G023100.1.v3.1||-1||CDS||809703220||24966||86.3	1300032	1291616	1.000000e-250	1673
7.9200	1.2969	a16884_megascaffold_1	megascaffold_1||40315487||40332551||NNU_010935-RA||1||CDS||304041131||1220||78.36	40315487	40332551	b28620_05	05||1208778||1212484||Aqcoe5G021800.1.v3.1||-1||CDS||809703054||24951||78.36	1212484	1208778	7.400000e-93	1720
2.1699	0.2571	a16884_megascaffold_1	megascaffold_1||40413319||40417582||NNU_010938-RA||-1||CDS||304041156||1223||74.56	40417582	40413319	b28620_05	05||1182485||1186335||Aqcoe5G021300.1.v3.1||1||CDS||809702990||24945||74.56	1182485	1186335	1.000000e-250	1770
1.1398	0.0895	a16884_megascaffold_1	megascaffold_1||40481125||40488180||NNU_010939-RA||1||CDS||304041168||1224||80.28	40481125	40488180	b28620_05	05||1165169||1168028||Aqcoe5G021000.1.v3.1||-1||CDS||809702952||24942||80.28	1168028	1165169	1.000000e-250	1820
0.8739	0.1083	a16884_megascaffold_1	megascaffold_1||40627980||40635394||NNU_010944-RA||1||CDS||304041212||1229||81.05	40627980	40635394	b28620_05	05||1152793||1155416||Aqcoe5G020500.1.v3.1||-1||CDS||809702886||24937||81.05	1155416	1152793	4.900000e-75	1870
1.0568	0.1743	a16884_megascaffold_1	megascaffold_1||40765536||40770142||NNU_010948-RA||1||CDS||304041238||1233||75.34	40765536	40770142	b28620_05	05||1136244||1140944||Aqcoe5G020300.1.v3.1||-1||CDS||809702866||24935||75.34	1140944	1136244	1.000000e-250	1920
1.1386	0.1938	a16884_megascaffold_1	megascaffold_1||40970063||41000152||NNU_010955-RA||1||CDS||304041294||1240||72.16	40970063	41000152	b28620_05	05||1112748||1117749||Aqcoe5G020000.1.v3.1||1||CDS||809702805||24929||72.16	1112748	1117749	3.200000e-212	1970
1.4632	0.1573	a16884_megascaffold_1	megascaffold_1||41073069||41079792||NNU_010957-RA||1||CDS||304041311||1242||75.25	41073069	41079792	b28620_05	05||1078392||1081704||Aqcoe5G019500.1.v3.1||-1||CDS||809702730||24922||75.25	1081704	1078392	1.000000e-250	2020
1.6407	0.0954	a16884_megascaffold_1	megascaffold_1||41155311||41157827||NNU_010960-RA||-1||CDS||304041338||1245||80.2	41157827	41155311	b28620_05	05||1075305||1077076||Aqcoe5G019400.1.v3.1||-1||CDS||809702718||24921||80.2	1077076	1075305	7.400000e-212	2070
4.3369	1.2507	a16884_megascaffold_1	megascaffold_1||41184072||41185402||NNU_010962-RA||1||CDS||304041353||1247||70.42	41184072	41185402	b28620_05	05||1071483||1072470||Aqcoe5G019300.1.v3.1||-1||CDS||809702695||24919||70.42	1072470	1071483	4.400000e-42	2111
1.3444	0.2353	a16884_megascaffold_1	megascaffold_1||41337350||41342216||NNU_010967-RA||1||CDS||304041390||1252||69.82	41337350	41342216	b28620_05	05||1051057||1054802||Aqcoe5G018800.1.v3.1||-1||CDS||809702627||24914||69.82	1054802	1051057	1.000000e-250	2161
1.3024	0.0485	a16884_megascaffold_1	megascaffold_1||41392848||41398166||NNU_010970-RA||-1||CDS||304041416||1255||79.87	41398166	41392848	b28620_05	05||1043894||1050149||Aqcoe5G018700.1.v3.1||1||CDS||809702616||24913||79.87	1043894	1050149	1.000000e-250	2211
1.3108	0.3039	a16884_megascaffold_1	megascaffold_1||41430504||41438485||NNU_010973-RA||-1||CDS||304041439||1258||68.97	41438485	41430504	b28620_05	05||1022904||1026116||Aqcoe5G018400.1.v3.1||1||CDS||809702517||24903||68.97	1022904	1026116	6.100000e-197	2261
3.1025	0.4800	a16884_megascaffold_1	megascaffold_1||41590562||41595423||NNU_010975-RA||-1||CDS||304041458||1260||72.2	41595423	41590562	b28620_05	05||983499||989270||Aqcoe5G017700.1.v3.1||1||CDS||809702377||24889||72.2	983499	989270	7.200000e-150	2308
1.5420	0.4052	a16884_megascaffold_1	megascaffold_1||41632758||41635092||NNU_010976-RA||-1||CDS||304041465||1261||63.41	41635092	41632758	b28620_05	05||968979||971348||Aqcoe5G017400.1.v3.1||1||CDS||809702322||24884||63.41	968979	971348	2.500000e-153	2358
1.3624	0.4077	a16884_megascaffold_1	megascaffold_1||41664419||41666784||NNU_010978-RA||-1||CDS||304041478||1263||66.05	41666784	41664419	b28620_05	05||962150||966044||Aqcoe5G017300.2.v3.1||1||CDS||809702310||24882||66.05	962150	966044	8.300000e-110	2408
1.7291	0.2661	a16884_megascaffold_1	megascaffold_1||41804527||41817518||NNU_010983-RA||-1||CDS||304041520||1268||72.52	41817518	41804527	b28620_05	05||954877||959591||Aqcoe5G017200.1.v3.1||1||CDS||809702279||24880||72.52	954877	959591	2.200000e-147	2458
1.3687	0.2242	a16884_megascaffold_1	megascaffold_1||41981597||41983618||NNU_010988-RA||-1||CDS||304041561||1273||72.35	41983618	41981597	b28620_05	05||941542||943572||Aqcoe5G016600.1.v3.1||1||CDS||809702213||24874||72.35	941542	943572	1.000000e-250	2508
1.2939	0.2681	a16884_megascaffold_1	megascaffold_1||42045030||42047579||NNU_010990-RA||-1||CDS||304041571||1275||66.1	42047579	42045030	b28620_05	05||939095||940824||Aqcoe5G016500.1.v3.1||1||CDS||809702200||24873||66.1	939095	940824	2.700000e-111	2558
1.5178	0.1026	a16884_megascaffold_1	megascaffold_1||42188153||42230619||NNU_010995-RA||-1||CDS||304041612||1280||85.01	42230619	42188153	b28620_05	05||895661||900732||Aqcoe5G015800.1.v3.1||1||CDS||809702076||24862||85.01	895661	900732	9.100000e-203	2605
###  Mean Ks:  19.0435	Mean Kn: 0.3987
#Ks	Kn	a<db_genome_id>_<chr>	chr1||start1||stop1||name1||strand1||type1||db_feature_id1||genome_order1||percent_id1	start1	stop1	b<db_genome_id>_<chr>	chr2||start2||stop2||name2||strand2||type2||db_feature_id2||genome_order2||percent_id2	start2	stop2	eval	block_score	GEVO_link
1.4348	0.2296	a16884_megascaffold_1	megascaffold_1||42273198||42274430||NNU_010996-RA||-1||CDS||304041622||1281||68.92	42274430	42273198	b28620_05	05||808190||809357||Aqcoe5G014000.1.v3.1||1||CDS||809701780||24835||68.92	808190	809357	1.300000e-50	49
1.0880	0.1510	a16884_megascaffold_1	megascaffold_1||42298757||42309564||NNU_010997-RA||-1||CDS||304041628||1282||76.23	42309564	42298757	b28620_05	05||798584||802463||Aqcoe5G013800.1.v3.1||1||CDS||809701746||24832||76.23	798584	802463	1.000000e-250	99
66.4569	1.0653	a16884_megascaffold_1	megascaffold_1||42356448||42360843||NNU_010998-RA||1||CDS||304041639||1283||75.17	42356448	42360843	b28620_05	05||788083||790518||Aqcoe5G013600.1.v3.1||1||CDS||809701720||24830||75.17	788083	790518	1.000000e-250	149
1.6055	0.2134	a16884_megascaffold_1	megascaffold_1||42386367||42394115||NNU_011000-RA||1||CDS||304041654||1285||68.43	42386367	42394115	b28620_05	05||779606||782453||Aqcoe5G013400.1.v3.1||-1||CDS||809701689||24827||68.43	782453	779606	3.000000e-96	199
1.6583	0.1151	a16884_megascaffold_1	megascaffold_1||42396662||42398317||NNU_011001-RA||-1||CDS||304041662||1286||80.42	42398317	42396662	b28620_05	05||775670||777481||Aqcoe5G013300.1.v3.1||1||CDS||809701677||24826||80.42	775670	777481	1.000000e-250	249
2.1861	0.2252	a16884_megascaffold_1	megascaffold_1||42440455||42442419||NNU_011004-RA||-1||CDS||304041679||1289||74.08	42442419	42440455	b28620_05	05||766253||768184||Aqcoe5G012800.1.v3.1||1||CDS||809701616||24821||74.08	766253	768184	1.000000e-250	299
0.9203	0.0979	a16884_megascaffold_1	megascaffold_1||42508425||42514816||NNU_011006-RA||-1||CDS||304041689||1291||80.42	42514816	42508425	b28620_05	05||749734||756797||Aqcoe5G012500.1.v3.1||1||CDS||809701578||24818||80.42	749734	756797	1.000000e-250	349
4.0325	0.1647	a16884_megascaffold_1	megascaffold_1||42566439||42566847||NNU_011008-RA||1||CDS||304041706||1293||69.42	42566439	42566847	b28620_05	05||741470||742242||Aqcoe5G012300.1.v3.1||-1||CDS||809701556||24816||69.42	742242	741470	8.400000e-36	384
65.7650	0.8103	a16884_megascaffold_1	megascaffold_1||42578601||42579758||NNU_011009-RA||1||CDS||304041718||1294||82.53	42578601	42579758	b28620_05	05||735799||737047||Aqcoe5G012100.1.v3.1||1||CDS||809701512||24812||82.53	735799	737047	1.200000e-74	434
71.2909	1.0738	a16884_megascaffold_1	megascaffold_1||42622990||42644533||NNU_011010-RA||-1||CDS||304041728||1295||80.91	42644533	42622990	b28620_05	05||714808||719158||Aqcoe5G011800.1.v3.1||1||CDS||809701457||24807||80.91	714808	719158	3.000000e-205	484
60.8307	0.9708	a16884_megascaffold_1	megascaffold_1||43033592||43034794||NNU_011901-RA||1||CDS||304043375||1297||61.42	43033592	43034794	b28620_05	05||688312||692104||Aqcoe5G011400.1.v3.1||-1||CDS||809701352||24797||61.42	692104	688312	8.500000e-27	510
7.3858	0.2249	a16884_megascaffold_1	megascaffold_1||43070667||43072184||NNU_011902-RA||1||CDS||304043381||1298||69.88	43070667	43072184	b28620_05	05||643571||645119||Aqcoe5G010700.1.v3.1||-1||CDS||809701261||24785||69.88	645119	643571	1.100000e-160	557
0.9557	0.0547	a16884_megascaffold_1	megascaffold_1||43122971||43139294||NNU_011907-RA||-1||CDS||304043415||1303||83.98	43139294	43122971	b28620_05	05||637641||641685||Aqcoe5G010600.1.v3.1||1||CDS||809701253||24784||83.98	637641	641685	1.000000e-250	607
1.6570	0.3784	a16884_megascaffold_1	megascaffold_1||43169929||43172407||NNU_011908-RA||-1||CDS||304043427||1304||66.45	43172407	43169929	b28620_05	05||629622||630895||Aqcoe5G010400.1.v3.1||1||CDS||809701228||24781||66.45	629622	630895	1.100000e-73	657
1.7497	0.1605	a16884_megascaffold_1	megascaffold_1||43226391||43229052||NNU_011910-RA||1||CDS||304043446||1306||75.94	43226391	43229052	b28620_05	05||607654||610585||Aqcoe5G009800.1.v3.1||1||CDS||809701164||24773||75.94	607654	610585	1.000000e-250	707
1.1467	0.1449	a16884_megascaffold_1	megascaffold_1||43420880||43425005||NNU_011915-RA||-1||CDS||304043487||1311||77.26	43425005	43420880	b28620_05	05||565883||568286||Aqcoe5G009500.1.v3.1||-1||CDS||809701130||24769||77.26	568286	565883	1.000000e-250	757
66.1415	1.0878	a16884_megascaffold_1	megascaffold_1||43625357||43626211||NNU_011920-RA||1||CDS||304043529||1316||74.92	43625357	43626211	b28620_05	05||528214||529712||Aqcoe5G009000.1.v3.1||1||CDS||809701022||24753||74.92	528214	529712	1.300000e-144	804
2.5927	0.2442	a16884_megascaffold_1	megascaffold_1||43907550||43911796||NNU_011925-RA||1||CDS||304043562||1321||70.93	43907550	43911796	b28620_05	05||505399||507417||Aqcoe5G008800.1.v3.1||1||CDS||809700998||24749||70.93	505399	507417	1.300000e-139	854
2.9290	0.1632	a16884_megascaffold_1	megascaffold_1||44036136||44036881||NNU_011928-RA||1||CDS||304043586||1324||69.02	44036136	44036881	b28620_05	05||490605||491724||Aqcoe5G008300.1.v3.1||1||CDS||809700949||24743||69.02	490605	491724	6.600000e-53	904
###  Mean Ks:  7.7787	Mean Kn: 0.2779
#Ks	Kn	a<db_genome_id>_<chr>	chr1||start1||stop1||name1||strand1||type1||db_feature_id1||genome_order1||percent_id1	start1	stop1	b<db_genome_id>_<chr>	chr2||start2||stop2||name2||strand2||type2||db_feature_id2||genome_order2||percent_id2	start2	stop2	eval	block_score	GEVO_link
68.5695	1.2212	a16884_megascaffold_1	megascaffold_1||43465185||43493769||NNU_011918-RA||1||CDS||304043512||1314||79.15	43465185	43493769	b28620_02	02||40405156||40417045||Aqcoe2G391200.1.v3.1||-1||CDS||809581584||13142||79.15	40417045	40405156	1.000000e-250	50
1.1710	0.0487	a16884_megascaffold_1	megascaffold_1||44266424||44271381||NNU_011934-RA||1||CDS||304043643||1330||82.99	44266424	44271381	b28620_02	02||40419581||40424431||Aqcoe2G391300.1.v3.1||-1||CDS||809581597||13148||82.99	40424431	40419581	1.000000e-250	97
1.2994	0.1019	a16884_megascaffold_1	megascaffold_1||44374035||44385413||NNU_011935-RA||1||CDS||304043658||1331||77.92	44374035	44385413	b28620_02	02||40436657||40444318||Aqcoe2G391600.1.v3.1||1||CDS||809581605||13151||77.92	40436657	40444318	1.000000e-250	147
1.2130	0.2288	a16884_megascaffold_1	megascaffold_1||44389165||44396446||NNU_011936-RA||-1||CDS||304043666||1332||78.91	44396446	44389165	b28620_02	02||40445476||40448242||Aqcoe2G391700.1.v3.1||-1||CDS||809581608||13152||78.91	40448242	40445476	1.500000e-149	50
0.9105	0.1865	a16884_megascaffold_1	megascaffold_1||44445123||44471823||NNU_011938-RA||1||CDS||304043681||1334||74.49	44445123	44471823	b28620_02	02||40474686||40478709||Aqcoe2G392600.1.v3.1||1||CDS||809581642||13165||74.49	40474686	40478709	7.400000e-186	244
1.6107	0.1467	a16884_megascaffold_1	megascaffold_1||44496421||44497188||NNU_011939-RA||1||CDS||304043693||1335||76.14	44496421	44497188	b28620_02	02||40479650||40480411||Aqcoe2G392700.1.v3.1||1||CDS||809581651||13169||76.14	40479650	40480411	1.400000e-153	294
1.6130	0.1834	a16884_megascaffold_1	megascaffold_1||44503002||44506157||NNU_011940-RA||-1||CDS||304043697||1336||72.64	44506157	44503002	b28620_02	02||40480891||40482378||Aqcoe2G392800.1.v3.1||-1||CDS||809581653||13170||72.64	40482378	40480891	2.000000e-164	344
1.6724	0.2505	a16884_megascaffold_1	megascaffold_1||44506585||44519744||NNU_011941-RA||1||CDS||304043702||1337||70.0	44506585	44519744	b28620_02	02||40506915||40509416||Aqcoe2G393400.1.v3.1||1||CDS||809581677||13179||70.0	40506915	40509416	3.800000e-185	394
5.5198	0.2508	a16884_megascaffold_1	megascaffold_1||44552882||44554538||NNU_011942-RA||1||CDS||304043709||1338||68.53	44552882	44554538	b28620_02	02||40516521||40520338||Aqcoe2G393600.1.v3.1||1||CDS||809581685||13182||68.53	40516521	40520338	8.800000e-57	444
1.1003	0.1647	a16884_megascaffold_1	megascaffold_1||44618706||44624331||NNU_011945-RA||1||CDS||304043731||1341||75.16	44618706	44624331	b28620_02	02||40529819||40534161||Aqcoe2G393800.1.v3.1||1||CDS||809581695||13186||75.16	40529819	40534161	1.000000e-250	494
0.8861	0.2737	a16884_megascaffold_1	megascaffold_1||44664272||44667507||NNU_011947-RA||1||CDS||304043746||1343||74.69	44664272	44667507	b28620_02	02||40539247||40546567||Aqcoe2G393900.1.v3.1||1||CDS||809581700||13188||74.69	40539247	40546567	9.600000e-118	544
###  Mean Ks:  10.7675	Mean Kn: 0.2511
#Ks	Kn	a<db_genome_id>_<chr>	chr1||start1||stop1||name1||strand1||type1||db_feature_id1||genome_order1||percent_id1	start1	stop1	b<db_genome_id>_<chr>	chr2||start2||stop2||name2||strand2||type2||db_feature_id2||genome_order2||percent_id2	start2	stop2	eval	block_score	GEVO_link
1.2130	0.2288	a16884_megascaffold_1	megascaffold_1||44389165||44396446||NNU_011936-RA||-1||CDS||304043666||1332||78.91	44396446	44389165	b28620_02	02||40445476||40448242||Aqcoe2G391700.1.v3.1||-1||CDS||809581608||13152||78.91	40448242	40445476	1.500000e-149	50
1.1639	0.0766	a16884_megascaffold_1	megascaffold_1||44834520||44851549||NNU_011952-RA||1||CDS||304043780||1348||80.83	44834520	44851549	b28620_02	02||40401046||40404026||Aqcoe2G391100.1.v3.1||-1||CDS||809581581||13141||80.83	40404026	40401046	9.700000e-83	97
1.0012	0.1266	a16884_megascaffold_1	megascaffold_1||44859823||44880008||NNU_011953-RA||1||CDS||304043785||1349||80.5	44859823	44880008	b28620_02	02||40394685||40400019||Aqcoe2G391000.1.v3.1||-1||CDS||809581576||13139||80.5	40400019	40394685	1.000000e-250	147
1.2092	0.0905	a16884_megascaffold_1	megascaffold_1||45045954||45051192||NNU_011959-RA||-1||CDS||304043844||1355||78.93	45051192	45045954	b28620_02	02||40387731||40392228||Aqcoe2G390800.1.v3.1||1||CDS||809581570||13137||78.93	40387731	40392228	1.000000e-250	197
1.1148	0.0943	a16884_megascaffold_1	megascaffold_1||45108641||45122073||NNU_011960-RA||1||CDS||304043855||1356||80.55	45108641	45122073	b28620_02	02||40372306||40374759||Aqcoe2G390600.1.v3.1||-1||CDS||809581565||13135||80.55	40374759	40372306	1.000000e-250	247
70.7014	1.1261	a16884_megascaffold_1	megascaffold_1||45249361||45270384||NNU_011964-RA||-1||CDS||304043887||1360||85.89	45270384	45249361	b28620_02	02||40336268||40345399||Aqcoe2G389800.1.v3.1||1||CDS||809581538||13124||85.89	40336268	40345399	1.400000e-155	294
8.4569	0.0436	a16884_megascaffold_1	megascaffold_1||45314534||45317828||NNU_011965-RA||1||CDS||304043895||1361||75.92	45314534	45317828	b28620_02	02||40329447||40332732||Aqcoe2G389600.1.v3.1||-1||CDS||809581533||13122||75.92	40332732	40329447	2.000000e-167	344
1.2793	0.2220	a16884_megascaffold_1	megascaffold_1||45452252||45458223||NNU_011968-RA||1||CDS||304043911||1364||87.0	45452252	45458223	b28620_02	02||40319671||40325855||Aqcoe2G389500.1.v3.1||-1||CDS||809581528||13120||87.0	40325855	40319671	2.900000e-230	394
###  Mean Ks:  12.3171	Mean Kn: 0.2801
#Ks	Kn	a<db_genome_id>_<chr>	chr1||start1||stop1||name1||strand1||type1||db_feature_id1||genome_order1||percent_id1	start1	stop1	b<db_genome_id>_<chr>	chr2||start2||stop2||name2||strand2||type2||db_feature_id2||genome_order2||percent_id2	start2	stop2	eval	block_score	GEVO_link
1.1796	0.2457	a16884_megascaffold_1	megascaffold_1||46053100||46054257||NNU_011981-RA||1||CDS||304043988||1377||68.83	46053100	46054257	b28620_02	02||40222199||40223341||Aqcoe2G387700.1.v3.1||1||CDS||809581466||13097||68.83	40222199	40223341	1.500000e-126	50
1.4679	0.3005	a16884_megascaffold_1	megascaffold_1||46161429||46168936||NNU_011984-RA||1||CDS||304044009||1380||77.99	46161429	46168936	b28620_02	02||40197449||40200552||Aqcoe2G387200.1.v3.1||-1||CDS||809581445||13089||77.99	40200552	40197449	3.700000e-156	100
1.7006	0.1172	a16884_megascaffold_1	megascaffold_1||46217247||46220314||NNU_011985-RA||1||CDS||304044018||1381||80.03	46217247	46220314	b28620_02	02||40193814||40195951||Aqcoe2G387100.1.v3.1||-1||CDS||809581439||13088||80.03	40195951	40193814	1.200000e-182	150
1.2603	0.1234	a16884_megascaffold_1	megascaffold_1||46274828||46278287||NNU_011987-RA||1||CDS||304044028||1383||79.87	46274828	46278287	b28620_02	02||40174823||40177583||Aqcoe2G386600.1.v3.1||-1||CDS||809581413||13083||79.87	40177583	40174823	4.600000e-81	200
0.9342	0.0428	a16884_megascaffold_1	megascaffold_1||46283702||46289334||NNU_011988-RA||-1||CDS||304044034||1384||83.33	46289334	46283702	b28620_02	02||40171370||40173540||Aqcoe2G386500.1.v3.1||1||CDS||809581407||13082||83.33	40171370	40173540	1.600000e-128	250
67.3601	0.8513	a16884_megascaffold_1	megascaffold_1||46383584||46390708||NNU_011990-RA||-1||CDS||304044051||1386||65.31	46390708	46383584	b28620_02	02||40147327||40148712||Aqcoe2G385900.1.v3.1||1||CDS||809581351||13072||65.31	40147327	40148712	6.900000e-66	300
###  Mean Ks:  13.3905	Mean Kn: 0.3230
#Ks	Kn	a<db_genome_id>_<chr>	chr1||start1||stop1||name1||strand1||type1||db_feature_id1||genome_order1||percent_id1	start1	stop1	b<db_genome_id>_<chr>	chr2||start2||stop2||name2||strand2||type2||db_feature_id2||genome_order2||percent_id2	start2	stop2	eval	block_score	GEVO_link
71.8017	1.1775	a16884_megascaffold_1	megascaffold_1||46857315||46867021||NNU_011999-RA||1||CDS||304044119||1395||60.93	46857315	46867021	b28620_02	02||40874403||40877249||Aqcoe2G401000.1.v3.1||1||CDS||809582187||13290||60.93	40874403	40877249	5.600000e-06	5
2.4401	0.2880	a16884_megascaffold_1	megascaffold_1||46969412||46989383||NNU_012002-RA||-1||CDS||304044136||1398||73.15	46989383	46969412	b28620_02	02||40853087||40855499||Aqcoe2G400600.1.v3.1||-1||CDS||809582160||13285||73.15	40855499	40853087	3.100000e-73	55
3.2976	0.2301	a16884_megascaffold_1	megascaffold_1||47250389||47253077||NNU_012005-RA||1||CDS||304044159||1401||76.66	47250389	47253077	b28620_02	02||40832234||40834576||Aqcoe2G400300.1.v3.1||-1||CDS||809582126||13278||76.66	40834576	40832234	1.200000e-78	105
0.8548	0.1298	a16884_megascaffold_1	megascaffold_1||47301095||47309174||NNU_012006-RA||1||CDS||304044167||1402||79.34	47301095	47309174	b28620_02	02||40815717||40818779||Aqcoe2G400000.1.v3.1||-1||CDS||809582088||13270||79.34	40818779	40815717	1.000000e-250	155
1.3006	0.1094	a16884_megascaffold_1	megascaffold_1||47336278||47340433||NNU_012007-RA||-1||CDS||304044179||1403||78.41	47340433	47336278	b28620_02	02||40807580||40809424||Aqcoe2G399700.1.v3.1||1||CDS||809582070||13267||78.41	40807580	40809424	2.600000e-102	205
1.8046	0.1485	a16884_megascaffold_1	megascaffold_1||47466669||47468346||NNU_012009-RA||1||CDS||304044197||1405||75.94	47466669	47468346	b28620_02	02||40792358||40794264||Aqcoe2G399200.1.v3.1||-1||CDS||809582034||13260||75.94	40794264	40792358	5.400000e-168	255
1.0905	0.1461	a16884_megascaffold_1	megascaffold_1||47505576||47534744||NNU_012010-RA||1||CDS||304044207||1406||75.3	47505576	47534744	b28620_02	02||40771098||40775300||Aqcoe2G398900.1.v3.1||-1||CDS||809582017||13257||75.3	40775300	40771098	1.000000e-250	305
1.0557	0.1723	a16884_megascaffold_1	megascaffold_1||47594852||47598195||NNU_012011-RA||1||CDS||304044217||1407||77.33	47594852	47598195	b28620_02	02||40763564||40767029||Aqcoe2G398700.1.v3.1||-1||CDS||809582005||13255||77.33	40767029	40763564	4.100000e-141	355
1.4643	0.1931	a16884_megascaffold_1	megascaffold_1||47607668||47610133||NNU_012012-RA||-1||CDS||304044222||1408||76.7	47610133	47607668	b28620_02	02||40758061||40760529||Aqcoe2G398500.1.v3.1||1||CDS||809581995||13253||76.7	40758061	40760529	3.700000e-245	405
2.1043	0.3998	a16884_megascaffold_1	megascaffold_1||47640328||47642775||NNU_012014-RA||1||CDS||304044238||1410||66.94	47640328	47642775	b28620_02	02||40723846||40727894||Aqcoe2G398000.1.v3.1||-1||CDS||809581964||13247||66.94	40727894	40723846	7.700000e-101	455
3.7113	0.2116	a16884_megascaffold_1	megascaffold_1||47760082||47762061||NNU_012016-RA||1||CDS||304044258||1412||67.92	47760082	47762061	b28620_02	02||40696771||40698825||Aqcoe2G397300.1.v3.1||-1||CDS||809581900||13234||67.92	40698825	40696771	1.000000e-250	502
69.7604	0.6694	a16884_megascaffold_1	megascaffold_1||47905426||47908697||NNU_012021-RA||-1||CDS||304044298||1417||52.88	47908697	47905426	b28620_02	02||40629308||40631026||Aqcoe2G395800.1.v3.1||1||CDS||809581808||13217||52.88	40629308	40631026	5.000000e-08	506
###  Mean Ks:  26.4058	Mean Kn: 0.5145
#Ks	Kn	a<db_genome_id>_<chr>	chr1||start1||stop1||name1||strand1||type1||db_feature_id1||genome_order1||percent_id1	start1	stop1	b<db_genome_id>_<chr>	chr2||start2||stop2||name2||strand2||type2||db_feature_id2||genome_order2||percent_id2	start2	stop2	eval	block_score	GEVO_link
59.3038	0.2315	a16884_megascaffold_1	megascaffold_1||49497429||49498407||NNU_022455-RA||1||CDS||304065711||1449||69.55	49497429	49498407	b28620_02	02||41298368||41299447||Aqcoe2G408900.1.v3.1||1||CDS||809582810||13408||69.55	41298368	41299447	1.800000e-69	50
70.8210	1.1814	a16884_megascaffold_1	megascaffold_1||49547341||49579942||NNU_022456-RA||1||CDS||304065716||1450||77.94	49547341	49579942	b28620_02	02||41315540||41318848||Aqcoe2G409300.1.v3.1||-1||CDS||809582832||13412||77.94	41318848	41315540	3.400000e-138	100
2.8360	0.2212	a16884_megascaffold_1	megascaffold_1||49805660||49806505||NNU_022460-RA||-1||CDS||304065750||1454||73.14	49806505	49805660	b28620_02	02||41320692||41321352||Aqcoe2G409400.1.v3.1||-1||CDS||809582852||13416||73.14	41321352	41320692	4.200000e-74	150
1.1177	0.2255	a16884_megascaffold_1	megascaffold_1||50373373||50431842||NNU_022468-RA||-1||CDS||304065815||1462||73.44	50431842	50373373	b28620_02	02||41333409||41342589||Aqcoe2G409500.1.v3.1||-1||CDS||809582858||13418||73.44	41342589	41333409	3.800000e-230	200
1.9424	0.2378	a16884_megascaffold_1	megascaffold_1||50503656||50506266||NNU_022469-RA||-1||CDS||304065827||1463||67.64	50506266	50503656	b28620_02	02||41356298||41358605||Aqcoe2G409800.1.v3.1||-1||CDS||809582900||13426||67.64	41358605	41356298	3.000000e-164	250
1.6074	0.3039	a16884_megascaffold_1	megascaffold_1||50541847||50554267||NNU_022470-RA||-1||CDS||304065835||1464||68.06	50554267	50541847	b28620_02	02||41362301||41366227||Aqcoe2G409900.1.v3.1||-1||CDS||809582906||13427||68.06	41366227	41362301	9.900000e-118	300
1.7584	0.1242	a16884_megascaffold_1	megascaffold_1||50564673||50566998||NNU_022471-RA||1||CDS||304065840||1465||85.02	50564673	50566998	b28620_02	02||41367832||41368484||Aqcoe2G410000.1.v3.1||-1||CDS||809582920||13430||85.02	41368484	41367832	4.600000e-93	350
71.8596	1.5901	a16884_megascaffold_1	megascaffold_1||51324475||51328515||NNU_024748-RA||1||CDS||304071478||1486||76.09	51324475	51328515	b28620_02	02||41419582||41420442||Aqcoe2G411200.1.v3.1||1||CDS||809583014||13448||76.09	41419582	41420442	1.600000e-12	355
###  Mean Ks:  7.8883	Mean Kn: 0.3371
#Ks	Kn	a<db_genome_id>_<chr>	chr1||start1||stop1||name1||strand1||type1||db_feature_id1||genome_order1||percent_id1	start1	stop1	b<db_genome_id>_<chr>	chr2||start2||stop2||name2||strand2||type2||db_feature_id2||genome_order2||percent_id2	start2	stop2	eval	block_score	GEVO_link
2.4311	0.2490	a16884_megascaffold_1	megascaffold_1||51042198||51047789||NNU_024760-RA||1||CDS||304071574||1474||68.37	51042198	51047789	b28620_01	01||28154478||28160164||Aqcoe1G319900.1.v3.1||-1||CDS||809494770||4821||68.37	28160164	28154478	1.100000e-99	50
0.8901	0.1331	a16884_megascaffold_1	megascaffold_1||51143363||51156042||NNU_024755-RA||-1||CDS||304071535||1479||80.3	51156042	51143363	b28620_01	01||28126207||28132274||Aqcoe1G319700.1.v3.1||1||CDS||809494720||4816||80.3	28126207	28132274	1.600000e-229	100
1.2619	0.2726	a16884_megascaffold_1	megascaffold_1||51201297||51201921||NNU_024753-RA||-1||CDS||304071516||1481||78.92	51201921	51201297	b28620_01	01||28103824||28104875||Aqcoe1G319600.1.v3.1||1||CDS||809494705||4815||78.92	28103824	28104875	4.100000e-49	148
3.3666	0.4382	a16884_megascaffold_1	megascaffold_1||51290667||51291065||NNU_024751-RA||1||CDS||304071502||1483||72.31	51290667	51291065	b28620_01	01||28062868||28063293||Aqcoe1G319000.1.v3.1||-1||CDS||809494614||4806||72.31	28063293	28062868	1.900000e-04	151
2.9759	0.3873	a16884_megascaffold_1	megascaffold_1||51291737||51292468||NNU_024750-RA||1||CDS||304071495||1484||62.56	51291737	51292468	b28620_01	01||28028835||28030173||Aqcoe1G318900.1.v3.1||-1||CDS||809494608||4805||62.56	28030173	28028835	4.700000e-39	189
2.2006	0.4146	a16884_megascaffold_1	megascaffold_1||51324475||51328515||NNU_024748-RA||1||CDS||304071478||1486||67.72	51324475	51328515	b28620_01	01||28022684||28026906||Aqcoe1G318800.1.v3.1||-1||CDS||809494595||4804||67.72	28026906	28022684	1.800000e-164	239
67.8810	0.5086	a16884_megascaffold_1	megascaffold_1||51360136||51361929||NNU_024746-RA||-1||CDS||304071466||1488||68.03	51361929	51360136	b28620_01	01||27976405||27979182||Aqcoe1G318400.1.v3.1||1||CDS||809494529||4798||68.03	27976405	27979182	1.000000e-250	289
1.2564	0.0950	a16884_megascaffold_1	megascaffold_1||51418710||51453888||NNU_024744-RA||1||CDS||304071437||1490||78.14	51418710	51453888	b28620_01	01||27739304||27760714||Aqcoe1G317800.1.v3.1||-1||CDS||809494420||4789||78.14	27760714	27739304	1.000000e-250	339
1.9264	0.2027	a16884_megascaffold_1	megascaffold_1||51471845||51473378||NNU_024743-RA||1||CDS||304071429||1491||72.79	51471845	51473378	b28620_01	01||27737466||27738454||Aqcoe1G317700.1.v3.1||-1||CDS||809494407||4788||72.79	27738454	27737466	8.700000e-81	389
1.8585	0.2564	a16884_megascaffold_1	megascaffold_1||51528095||51536957||NNU_024741-RA||1||CDS||304071418||1493||71.99	51528095	51536957	b28620_01	01||27663200||27671971||Aqcoe1G317300.1.v3.1||-1||CDS||809494352||4783||71.99	27671971	27663200	6.500000e-228	439
14.5075	0.8776	a16884_megascaffold_1	megascaffold_1||51553468||51554418||NNU_024740-RA||-1||CDS||304071413||1494||74.07	51554418	51553468	b28620_01	01||27660968||27661651||Aqcoe1G317200.1.v3.1||1||CDS||809494342||4782||74.07	27660968	27661651	2.100000e-27	465
1.0156	0.1362	a16884_megascaffold_1	megascaffold_1||51574899||51576999||NNU_024738-RA||1||CDS||304071399||1496||84.59	51574899	51576999	b28620_01	01||27657402||27659475||Aqcoe1G317100.1.v3.1||-1||CDS||809494328||4781||84.59	27659475	27657402	2.800000e-161	515
1.3611	0.2323	a16884_megascaffold_1	megascaffold_1||51698503||51699900||NNU_024734-RA||-1||CDS||304071371||1500||67.98	51699900	51698503	b28620_01	01||27625933||27627297||Aqcoe1G316600.1.v3.1||-1||CDS||809494243||4773||67.98	27627297	27625933	1.100000e-204	565
2.3492	0.4913	a16884_megascaffold_1	megascaffold_1||51725774||51729323||NNU_024733-RA||1||CDS||304071360||1501||80.45	51725774	51729323	b28620_01	01||27619260||27623549||Aqcoe1G316500.1.v3.1||1||CDS||809494234||4772||80.45	27619260	27623549	4.600000e-54	615
1.6072	0.1611	a16884_megascaffold_1	megascaffold_1||51781702||51784547||NNU_024731-RA||-1||CDS||304071346||1503||73.64	51784547	51781702	b28620_01	01||27498675||27501382||Aqcoe1G315400.1.v3.1||1||CDS||809494129||4761||73.64	27498675	27501382	1.900000e-189	662
38.8488	1.0575	a16884_megascaffold_1	megascaffold_1||51840575||51850329||NNU_024729-RA||1||CDS||304071323||1505||75.87	51840575	51850329	b28620_01	01||27406102||27419981||Aqcoe1G314900.1.v3.1||-1||CDS||809494056||4754||75.87	27419981	27406102	2.600000e-198	712
2.2591	0.1671	a16884_megascaffold_1	megascaffold_1||51900474||51906598||NNU_023214-RA||1||CDS||304067395||1506||80.57	51900474	51906598	b28620_01	01||27399710||27403431||Aqcoe1G314700.1.v3.1||-1||CDS||809494029||4752||80.57	27403431	27399710	1.200000e-157	762
0.9837	0.1973	a16884_megascaffold_1	megascaffold_1||51922745||51930686||NNU_023213-RA||-1||CDS||304067385||1507||76.86	51930686	51922745	b28620_01	01||27387476||27398213||Aqcoe1G314500.1.v3.1||1||CDS||809494005||4750||76.86	27387476	27398213	4.200000e-249	812
0.8975	0.1268	a16884_megascaffold_1	megascaffold_1||52004591||52029336||NNU_023209-RA||-1||CDS||304067353||1511||78.91	52029336	52004591	b28620_01	01||27101825||27115540||Aqcoe1G313300.1.v3.1||1||CDS||809493805||4730||78.91	27101825	27115540	1.000000e-250	859
###  Mean Ks:  14.5416	Mean Kn: 0.3606
#Ks	Kn	a<db_genome_id>_<chr>	chr1||start1||stop1||name1||strand1||type1||db_feature_id1||genome_order1||percent_id1	start1	stop1	b<db_genome_id>_<chr>	chr2||start2||stop2||name2||strand2||type2||db_feature_id2||genome_order2||percent_id2	start2	stop2	eval	block_score	GEVO_link
1.8321	0.2142	a16884_megascaffold_1	megascaffold_1||51725774||51729323||NNU_024733-RA||1||CDS||304071360||1501||70.92	51725774	51729323	b28620_04	04||16692690||16697025||Aqcoe4G136500.2.v3.1||-1||CDS||809675019||22207||70.92	16697025	16692690	2.000000e-176	50
2.3890	0.2299	a16884_megascaffold_1	megascaffold_1||52079585||52081008||NNU_023208-RA||1||CDS||304067343||1512||65.45	52079585	52081008	b28620_04	04||16465109||16466388||Aqcoe4G134800.1.v3.1||-1||CDS||809674911||22188||65.45	16466388	16465109	3.400000e-144	97
0.9227	0.1952	a16884_megascaffold_1	megascaffold_1||52131011||52134599||NNU_023205-RA||-1||CDS||304067316||1515||74.21	52134599	52131011	b28620_04	04||16458836||16462390||Aqcoe4G134700.1.v3.1||1||CDS||809674904||22187||74.21	16458836	16462390	1.100000e-108	147
65.0604	0.9907	a16884_megascaffold_1	megascaffold_1||52136630||52137799||NNU_023204-RA||-1||CDS||304067311||1516||78.15	52137799	52136630	b28620_04	04||16442801||16449786||Aqcoe4G134600.1.v3.1||1||CDS||809674898||22186||78.15	16442801	16449786	1.300000e-31	177
2.5036	0.1728	a16884_megascaffold_1	megascaffold_1||52234385||52238868||NNU_023202-RA||1||CDS||304067294||1518||77.5	52234385	52238868	b28620_04	04||16359787||16361519||Aqcoe4G134400.1.v3.1||-1||CDS||809674888||22184||77.5	16361519	16359787	4.800000e-192	227
###  Mean Ks:  12.2621	Mean Kn: 0.2788
#Ks	Kn	a<db_genome_id>_<chr>	chr1||start1||stop1||name1||strand1||type1||db_feature_id1||genome_order1||percent_id1	start1	stop1	b<db_genome_id>_<chr>	chr2||start2||stop2||name2||strand2||type2||db_feature_id2||genome_order2||percent_id2	start2	stop2	eval	block_score	GEVO_link
1.7480	0.1620	a16884_megascaffold_1	megascaffold_1||52188541||52190415||NNU_023203-RA||-1||CDS||304067300||1517||71.81	52190415	52188541	b28620_01	01||19094242||19095545||Aqcoe1G274100.1.v3.1||1||CDS||809487323||4208||71.81	19094242	19095545	3.000000e-132	50
1.4656	0.2922	a16884_megascaffold_1	megascaffold_1||52252202||52255750||NNU_023201-RA||-1||CDS||304067283||1519||68.91	52255750	52252202	b28620_01	01||19070754||19073335||Aqcoe1G273900.1.v3.1||1||CDS||809487300||4206||68.91	19070754	19073335	1.300000e-93	100
0.9149	0.1808	a16884_megascaffold_1	megascaffold_1||52394895||52404254||NNU_023197-RA||-1||CDS||304067245||1523||79.71	52404254	52394895	b28620_01	01||19053848||19059792||Aqcoe1G273700.1.v3.1||1||CDS||809487279||4204||79.71	19053848	19059792	2.300000e-91	150
0.7850	0.1435	a16884_megascaffold_1	megascaffold_1||52438701||52449974||NNU_023195-RA||1||CDS||304067219||1525||78.36	52438701	52449974	b28620_01	01||19001552||19007758||Aqcoe1G273600.1.v3.1||-1||CDS||809487236||4200||78.36	19007758	19001552	2.400000e-138	200
66.1702	0.7130	a16884_megascaffold_1	megascaffold_1||52470766||52485494||NNU_023194-RA||1||CDS||304067208||1526||83.62	52470766	52485494	b28620_01	01||18978758||18990157||Aqcoe1G273300.1.v3.1||-1||CDS||809487160||4192||83.62	18990157	18978758	1.100000e-101	250
2.4891	0.1816	a16884_megascaffold_1	megascaffold_1||52493972||52495368||NNU_023193-RA||1||CDS||304067200||1527||70.6	52493972	52495368	b28620_01	01||18967735||18969770||Aqcoe1G273000.1.v3.1||-1||CDS||809487122||4189||70.6	18969770	18967735	1.100000e-135	300
###  Mean Ks:  1.5579	Mean Kn: 0.2245
#Ks	Kn	a<db_genome_id>_<chr>	chr1||start1||stop1||name1||strand1||type1||db_feature_id1||genome_order1||percent_id1	start1	stop1	b<db_genome_id>_<chr>	chr2||start2||stop2||name2||strand2||type2||db_feature_id2||genome_order2||percent_id2	start2	stop2	eval	block_score	GEVO_link
1.6455	0.1358	a16884_megascaffold_1	megascaffold_1||52799535||52800164||NNU_023184-RA||-1||CDS||304067131||1536||77.08	52800164	52799535	b28620_01	01||18246025||18246999||Aqcoe1G267600.1.v3.1||1||CDS||809486296||4112||77.08	18246025	18246999	1.300000e-147	50
1.4052	0.3104	a16884_megascaffold_1	megascaffold_1||52820943||52824246||NNU_023183-RA||-1||CDS||304067121||1537||74.58	52824246	52820943	b28620_01	01||18195108||18202509||Aqcoe1G267200.1.v3.1||1||CDS||809486226||4105||74.58	18195108	18202509	1.500000e-47	96
1.2725	0.0968	a16884_megascaffold_1	megascaffold_1||52896677||52910597||NNU_023179-RA||-1||CDS||304067076||1541||84.15	52910597	52896677	b28620_01	01||18172599||18181010||Aqcoe1G267000.1.v3.1||1||CDS||809486202||4103||84.15	18172599	18181010	2.500000e-169	146
1.1938	0.2809	a16884_megascaffold_1	megascaffold_1||52935724||52943259||NNU_023178-RA||1||CDS||304067065||1542||67.65	52935724	52943259	b28620_01	01||18167816||18172169||Aqcoe1G266900.1.v3.1||-1||CDS||809486184||4101||67.65	18172169	18167816	4.500000e-192	196
1.6556	0.1336	a16884_megascaffold_1	megascaffold_1||53012304||53017667||NNU_023176-RA||1||CDS||304067047||1544||75.14	53012304	53017667	b28620_01	01||18153850||18159383||Aqcoe1G266700.1.v3.1||-1||CDS||809486158||4100||75.14	18159383	18153850	1.000000e-250	246
1.6626	0.1705	a16884_megascaffold_1	megascaffold_1||53219361||53219879||NNU_009573-RA||1||CDS||304036639||1546||73.65	53219361	53219879	b28620_01	01||18148854||18150085||Aqcoe1G266600.1.v3.1||-1||CDS||809486147||4098||73.65	18150085	18148854	1.300000e-91	296
2.0699	0.4432	a16884_megascaffold_1	megascaffold_1||53504836||53518019||NNU_009581-RA||1||CDS||304036702||1554||68.41	53504836	53518019	b28620_01	01||18027976||18033914||Aqcoe1G265600.1.v3.1||1||CDS||809486047||4088||68.41	18027976	18033914	1.000000e-250	346
###  Mean Ks:  2.2578	Mean Kn: 0.3369
#Ks	Kn	a<db_genome_id>_<chr>	chr1||start1||stop1||name1||strand1||type1||db_feature_id1||genome_order1||percent_id1	start1	stop1	b<db_genome_id>_<chr>	chr2||start2||stop2||name2||strand2||type2||db_feature_id2||genome_order2||percent_id2	start2	stop2	eval	block_score	GEVO_link
1.7659	0.4609	a16884_megascaffold_1	megascaffold_1||52944722||52964292||NNU_023177-RA||-1||CDS||304067056||1543||74.31	52964292	52944722	b28620_04	04||10687887||10694888||Aqcoe4G103700.1.v3.1||1||CDS||809671672||21815||74.31	10687887	10694888	1.000000e-48	48
1.6455	0.1794	a16884_megascaffold_1	megascaffold_1||53012304||53017667||NNU_023176-RA||1||CDS||304067047||1544||75.25	53012304	53017667	b28620_04	04||10639574||10644934||Aqcoe4G103500.1.v3.1||-1||CDS||809671660||21813||75.25	10644934	10639574	1.000000e-250	98
4.3094	1.1348	a16884_megascaffold_1	megascaffold_1||53056397||53056805||NNU_023175-RA||1||CDS||304067041||1545||80.33	53056397	53056805	b28620_04	04||10605516||10635839||Aqcoe4G103300.1.v3.1||-1||CDS||809671645||21810||80.33	10635839	10605516	2.300000e-08	105
1.2916	0.1499	a16884_megascaffold_1	megascaffold_1||53238085||53241130||NNU_009574-RA||1||CDS||304036647||1547||75.92	53238085	53241130	b28620_04	04||10572026||10573667||Aqcoe4G102800.1.v3.1||1||CDS||809671606||21802||75.92	10572026	10573667	1.000000e-250	155
3.7538	0.6040	a16884_megascaffold_1	megascaffold_1||53528776||53529285||NNU_009583-RA||-1||CDS||304036721||1556||68.1	53529285	53528776	b28620_04	04||10269673||10270077||Aqcoe4G100900.1.v3.1||1||CDS||809671510||21783||68.1	10269673	10270077	1.600000e-10	161
3.9279	0.1300	a16884_megascaffold_1	megascaffold_1||53534569||53535003||NNU_009584-RA||-1||CDS||304036728||1557||72.18	53535003	53534569	b28620_04	04||10265935||10266369||Aqcoe4G100700.1.v3.1||1||CDS||809671500||21781||72.18	10265935	10266369	2.200000e-83	211
1.2075	0.1760	a16884_megascaffold_1	megascaffold_1||53537783||53545450||NNU_009585-RA||-1||CDS||304036733||1558||75.84	53545450	53537783	b28620_04	04||10257095||10261964||Aqcoe4G100500.1.v3.1||1||CDS||809671490||21779||75.84	10257095	10261964	1.000000e-250	261
2.7136	0.2733	a16884_megascaffold_1	megascaffold_1||53606116||53616378||NNU_009587-RA||1||CDS||304036753||1560||71.02	53606116	53616378	b28620_04	04||10084239||10086305||Aqcoe4G099900.1.v3.1||-1||CDS||809671449||21772||71.02	10086305	10084239	1.000000e-250	311
1.2947	0.2694	a16884_megascaffold_1	megascaffold_1||53683724||53695447||NNU_009589-RA||1||CDS||304036764||1562||70.52	53683724	53695447	b28620_04	04||10074925||10081048||Aqcoe4G099800.1.v3.1||-1||CDS||809671421||21766||70.52	10081048	10074925	1.000000e-250	361
2.3571	0.2615	a16884_megascaffold_1	megascaffold_1||53723386||53724731||NNU_009590-RA||1||CDS||304036773||1563||69.58	53723386	53724731	b28620_04	04||10071255||10072755||Aqcoe4G099700.1.v3.1||-1||CDS||809671415||21765||69.58	10072755	10071255	6.300000e-112	411
1.4951	0.1841	a16884_megascaffold_1	megascaffold_1||53726421||53728804||NNU_009591-RA||-1||CDS||304036781||1564||72.3	53728804	53726421	b28620_04	04||10068121||10069641||Aqcoe4G099600.1.v3.1||1||CDS||809671405||21763||72.3	10068121	10069641	1.000000e-250	461
1.3312	0.2196	a16884_megascaffold_1	megascaffold_1||53874422||53877005||NNU_009598-RA||-1||CDS||304036847||1571||74.04	53877005	53874422	b28620_04	04||10052211||10055449||Aqcoe4G099400.1.v3.1||-1||CDS||809671384||21759||74.04	10055449	10052211	1.000000e-250	511
###  Mean Ks:  9.1615	Mean Kn: 0.7394
#Ks	Kn	a<db_genome_id>_<chr>	chr1||start1||stop1||name1||strand1||type1||db_feature_id1||genome_order1||percent_id1	start1	stop1	b<db_genome_id>_<chr>	chr2||start2||stop2||name2||strand2||type2||db_feature_id2||genome_order2||percent_id2	start2	stop2	eval	block_score	GEVO_link
1.2148	0.1522	a16884_megascaffold_1	megascaffold_1||53238085||53241130||NNU_009574-RA||1||CDS||304036647||1547||76.49	53238085	53241130	b28620_01	01||17861171||17865495||Aqcoe1G264100.1.v3.1||1||CDS||809485816||4067||76.49	17861171	17865495	1.000000e-250	50
4.1544	0.2139	a16884_megascaffold_1	megascaffold_1||53528776||53529285||NNU_009583-RA||-1||CDS||304036721||1556||68.79	53529285	53528776	b28620_01	01||17814455||17814988||Aqcoe1G263500.1.v3.1||1||CDS||809485699||4055||68.79	17814455	17814988	1.300000e-65	97
2.4007	0.0957	a16884_megascaffold_1	megascaffold_1||53534569||53535003||NNU_009584-RA||-1||CDS||304036728||1557||74.6	53535003	53534569	b28620_01	01||17807767||17808216||Aqcoe1G263400.1.v3.1||1||CDS||809485680||4053||74.6	17807767	17808216	2.200000e-93	147
1.4105	0.1768	a16884_megascaffold_1	megascaffold_1||53537783||53545450||NNU_009585-RA||-1||CDS||304036733||1558||80.38	53545450	53537783	b28620_01	01||17797623||17806365||Aqcoe1G263200.1.v3.1||1||CDS||809485649||4050||80.38	17797623	17806365	1.000000e-250	197
65.5224	1.0823	a16884_megascaffold_1	megascaffold_1||53606116||53616378||NNU_009587-RA||1||CDS||304036753||1560||68.02	53606116	53616378	b28620_01	01||17739848||17749744||Aqcoe1G262700.1.v3.1||-1||CDS||809485582||4043||68.02	17749744	17739848	1.000000e-250	247
1.3009	0.2129	a16884_megascaffold_1	megascaffold_1||53683724||53695447||NNU_009589-RA||1||CDS||304036764||1562||81.4	53683724	53695447	b28620_01	01||17713241||17726423||Aqcoe1G262400.1.v3.1||-1||CDS||809485424||4027||81.4	17726423	17713241	1.300000e-193	294
1.8543	0.2340	a16884_megascaffold_1	megascaffold_1||53723386||53724731||NNU_009590-RA||1||CDS||304036773||1563||71.64	53723386	53724731	b28620_01	01||17704991||17706406||Aqcoe1G262300.1.v3.1||-1||CDS||809485409||4025||71.64	17706406	17704991	6.300000e-123	344
1.2684	0.1728	a16884_megascaffold_1	megascaffold_1||53726421||53728804||NNU_009591-RA||-1||CDS||304036781||1564||73.46	53728804	53726421	b28620_01	01||17701597||17703712||Aqcoe1G262200.1.v3.1||1||CDS||809485386||4023||73.46	17701597	17703712	1.000000e-250	394
1.2018	0.2024	a16884_megascaffold_1	megascaffold_1||53874422||53877005||NNU_009598-RA||-1||CDS||304036847||1571||76.52	53877005	53874422	b28620_01	01||17691070||17695499||Aqcoe1G262000.1.v3.1||-1||CDS||809485357||4021||76.52	17695499	17691070	1.300000e-247	444
63.6904	1.0456	a16884_megascaffold_1	megascaffold_1||53928607||53934077||NNU_009599-RA||1||CDS||304036855||1572||69.23	53928607	53934077	b28620_01	01||17509354||17511273||Aqcoe1G260700.1.v3.1||1||CDS||809485146||4001||69.23	17509354	17511273	1.300000e-80	491
1.6408	0.0752	a16884_megascaffold_1	megascaffold_1||54003045||54003431||NNU_009601-RA||1||CDS||304036870||1574||81.65	54003045	54003431	b28620_01	01||17468567||17469307||Aqcoe1G260600.1.v3.1||-1||CDS||809485135||4000||81.65	17469307	17468567	1.900000e-53	541
0.9721	0.1476	a16884_megascaffold_1	megascaffold_1||54093977||54106278||NNU_009603-RA||1||CDS||304036884||1576||83.33	54093977	54106278	b28620_01	01||17446386||17455848||Aqcoe1G260400.1.v3.1||-1||CDS||809485068||3994||83.33	17455848	17446386	1.300000e-84	591
5.6129	0.4754	a16884_megascaffold_1	megascaffold_1||54209153||54210720||NNU_009606-RA||-1||CDS||304036908||1579||72.14	54210720	54209153	b28620_01	01||17441599||17442905||Aqcoe1G260200.1.v3.1||1||CDS||809485037||3990||72.14	17441599	17442905	3.600000e-58	641
1.3756	0.1591	a16884_megascaffold_1	megascaffold_1||54262393||54272006||NNU_009608-RA||1||CDS||304036921||1581||78.41	54262393	54272006	b28620_01	01||17428756||17435680||Aqcoe1G260100.1.v3.1||-1||CDS||809485024||3989||78.41	17435680	17428756	1.000000e-250	691
0.9201	0.1186	a16884_megascaffold_1	megascaffold_1||54448577||54463030||NNU_009613-RA||1||CDS||304036959||1586||86.59	54448577	54463030	b28620_01	01||17379265||17393476||Aqcoe1G259500.1.v3.1||-1||CDS||809484910||3978||86.59	17393476	17379265	2.800000e-241	738
0.9558	0.0932	a16884_megascaffold_1	megascaffold_1||54492261||54494951||NNU_009615-RA||1||CDS||304036983||1588||79.68	54492261	54494951	b28620_01	01||17355825||17357224||Aqcoe1G259400.1.v3.1||-1||CDS||809484884||3975||79.68	17357224	17355825	1.000000e-250	788
1.5110	0.2133	a16884_megascaffold_1	megascaffold_1||54498231||54499424||NNU_009616-RA||1||CDS||304036992||1589||70.92	54498231	54499424	b28620_01	01||17352345||17353523||Aqcoe1G259300.1.v3.1||-1||CDS||809484875||3974||70.92	17353523	17352345	7.100000e-206	838
3.5746	0.2482	a16884_megascaffold_1	megascaffold_1||54503350||54506509||NNU_009617-RA||-1||CDS||304036999||1590||69.63	54506509	54503350	b28620_01	01||17336329||17337027||Aqcoe1G259100.1.v3.1||1||CDS||809482842||3972||69.63	17336329	17337027	2.600000e-92	888
6.5607	0.7386	a16884_megascaffold_1	megascaffold_1||54534423||54543712||NNU_009618-RA||-1||CDS||304037008||1591||68.16	54543712	54534423	b28620_01	01||17321376||17323874||Aqcoe1G258900.1.v3.1||1||CDS||809482823||3968||68.16	17321376	17323874	2.000000e-32	919
3.5754	0.9615	a16884_megascaffold_1	megascaffold_1||54556815||54566071||NNU_009619-RA||1||CDS||304037013||1592||75.29	54556815	54566071	b28620_01	01||17158396||17161131||Aqcoe1G258300.1.v3.1||-1||CDS||809482773||3959||75.29	17161131	17158396	2.400000e-113	969
13.6602	0.8626	a16884_megascaffold_1	megascaffold_1||54624651||54629457||NNU_009622-RA||-1||CDS||304037033||1595||77.84	54629457	54624651	b28620_01	01||17147127||17148188||Aqcoe1G258100.1.v3.1||-1||CDS||809482757||3956||77.84	17148188	17147127	6.500000e-37	1005
66.8376	0.4569	a16884_megascaffold_1	megascaffold_1||54645186||54646707||NNU_009623-RA||1||CDS||304037038||1596||70.75	54645186	54646707	b28620_01	01||17128319||17130810||Aqcoe1G258000.1.v3.1||-1||CDS||809482751||3955||70.75	17130810	17128319	4.100000e-29	1033
1.2071	0.1852	a16884_megascaffold_1	megascaffold_1||54718492||54730212||NNU_009626-RA||1||CDS||304037065||1599||75.19	54718492	54730212	b28620_01	01||17112944||17124668||Aqcoe1G257800.1.v3.1||1||CDS||809482739||3953||75.19	17112944	17124668	1.700000e-195	1083
3.7058	0.1353	a16884_megascaffold_1	megascaffold_1||54731746||54732315||NNU_009627-RA||-1||CDS||304037074||1600||71.81	54732315	54731746	b28620_01	01||17033469||17034054||Aqcoe1G257200.1.v3.1||1||CDS||809482703||3946||71.81	17033469	17034054	9.000000e-35	1117
1.8704	0.2137	a16884_megascaffold_1	megascaffold_1||54741513||54746439||NNU_009628-RA||-1||CDS||304037083||1601||69.41	54746439	54741513	b28620_01	01||17026701||17032311||Aqcoe1G257100.1.v3.1||1||CDS||809482697||3945||69.41	17026701	17032311	6.900000e-229	1167
0.9703	0.1053	a16884_megascaffold_1	megascaffold_1||54753086||54755626||NNU_009629-RA||-1||CDS||304037099||1602||81.01	54755626	54753086	b28620_01	01||16996619||16999557||Aqcoe1G257000.1.v3.1||1||CDS||809482692||3944||81.01	16996619	16999557	3.700000e-247	1217
1.3493	0.1116	a16884_megascaffold_1	megascaffold_1||54803311||54805521||NNU_009632-RA||-1||CDS||304037127||1605||76.09	54805521	54803311	b28620_01	01||16984852||16986917||Aqcoe1G256700.1.v3.1||1||CDS||809482677||3941||76.09	16984852	16986917	1.000000e-250	1267
76.7284	0.3639	a16884_megascaffold_1	megascaffold_1||54864828||54865994||NNU_009634-RA||1||CDS||304037145||1607||75.68	54864828	54865994	b28620_01	01||16928734||16929804||Aqcoe1G256100.1.v3.1||-1||CDS||809482640||3934||75.68	16929804	16928734	9.300000e-80	1317
1.0801	0.2184	a16884_megascaffold_1	megascaffold_1||54945854||54953103||NNU_009636-RA||1||CDS||304037155||1609||71.66	54945854	54953103	b28620_01	01||16837898||16853326||Aqcoe1G255700.1.v3.1||-1||CDS||809482612||3928||71.66	16853326	16837898	1.000000e-250	1367
0.9657	0.2215	a16884_megascaffold_1	megascaffold_1||54961697||54968033||NNU_009638-RA||1||CDS||304037175||1611||71.83	54961697	54968033	b28620_01	01||16727808||16736411||Aqcoe1G254900.1.v3.1||-1||CDS||809482543||3920||71.83	16736411	16727808	1.500000e-128	1417
1.7536	0.4723	a16884_megascaffold_1	megascaffold_1||54971464||54975117||NNU_009639-RA||-1||CDS||304037187||1612||67.0	54975117	54971464	b28620_01	01||16723282||16725712||Aqcoe1G254800.1.v3.1||1||CDS||809482533||3919||67.0	16723282	16725712	6.400000e-101	1467
1.6548	0.1686	a16884_megascaffold_1	megascaffold_1||54997835||55011102||NNU_009640-RA||1||CDS||304037194||1613||76.1	54997835	55011102	b28620_01	01||16714233||16721970||Aqcoe1G254600.1.v3.1||-1||CDS||809482520||3917||76.1	16721970	16714233	1.000000e-250	1517
2.7612	0.1477	a16884_megascaffold_1	megascaffold_1||55089380||55090093||NNU_009642-RA||-1||CDS||304037207||1615||72.41	55090093	55089380	b28620_01	01||16697211||16698035||Aqcoe1G254200.1.v3.1||-1||CDS||809482475||3912||72.41	16698035	16697211	3.500000e-46	1562
1.6177	0.1420	a16884_megascaffold_1	megascaffold_1||55143168||55174533||NNU_009646-RA||1||CDS||304037232||1619||77.15	55143168	55174533	b28620_01	01||16661111||16668466||Aqcoe1G253900.1.v3.1||-1||CDS||809482451||3909||77.15	16668466	16661111	1.000000e-250	1612
16.1190	1.7151	a16884_megascaffold_1	megascaffold_1||55291344||55294725||NNU_009654-RA||1||CDS||304037294||1627||83.63	55291344	55294725	b28620_01	01||16609707||16616273||Aqcoe1G253600.1.v3.1||1||CDS||809482407||3903||83.63	16609707	16616273	8.400000e-122	1662
61.1207	1.2529	a16884_megascaffold_1	megascaffold_1||55367244||55380678||NNU_009657-RA||-1||CDS||304037321||1630||73.33	55380678	55367244	b28620_01	01||16460746||16474534||Aqcoe1G252600.6.v3.1||1||CDS||809482290||3886||73.33	16460746	16474534	1.500000e-10	1668
1.0420	0.2873	a16884_megascaffold_1	megascaffold_1||55496346||55496842||NNU_009659-RA||1||CDS||304037337||1632||72.43	55496346	55496842	b28620_01	01||16440969||16441377||Aqcoe1G252400.1.v3.1||1||CDS||809482237||3882||72.43	16440969	16441377	1.900000e-37	1704
1.5896	0.1298	a16884_megascaffold_1	megascaffold_1||55532019||55535548||NNU_009661-RA||1||CDS||304037347||1634||73.96	55532019	55535548	b28620_01	01||16438355||16440142||Aqcoe1G252300.1.v3.1||-1||CDS||809482222||3880||73.96	16440142	16438355	1.300000e-212	1754
1.1861	0.1097	a16884_megascaffold_1	megascaffold_1||55643161||55646530||NNU_009666-RA||-1||CDS||304037376||1639||82.96	55646530	55643161	b28620_01	01||16432574||16436229||Aqcoe1G252200.1.v3.1||1||CDS||809482200||3877||82.96	16432574	16436229	1.000000e-250	1804
1.9864	0.2167	a16884_megascaffold_1	megascaffold_1||55737248||55740557||NNU_009669-RA||1||CDS||304037400||1642||68.28	55737248	55740557	b28620_01	01||16407980||16411416||Aqcoe1G252000.1.v3.1||1||CDS||809482183||3875||68.28	16407980	16411416	1.000000e-250	1854
1.4649	0.1323	a16884_megascaffold_1	megascaffold_1||55777705||55779061||NNU_009671-RA||1||CDS||304037415||1644||74.75	55777705	55779061	b28620_01	01||16381025||16384743||Aqcoe1G251800.1.v3.1||-1||CDS||809482156||3872||74.75	16384743	16381025	1.600000e-168	1904
2.2186	0.3000	a16884_megascaffold_1	megascaffold_1||55878342||55878860||NNU_009675-RA||1||CDS||304037447||1648||67.31	55878342	55878860	b28620_01	01||16362015||16362560||Aqcoe1G251700.1.v3.1||-1||CDS||809482150||3871||67.31	16362560	16362015	8.600000e-61	1954
1.1868	0.2426	a16884_megascaffold_1	megascaffold_1||55912592||55914449||NNU_009676-RA||-1||CDS||304037451||1649||75.57	55914449	55912592	b28620_01	01||16306694||16308674||Aqcoe1G251000.1.v3.1||1||CDS||809482078||3863||75.57	16306694	16308674	8.100000e-130	2004
8.8121	20.3798	a16884_megascaffold_1	megascaffold_1||55944476||55954293||NNU_009677-RA||1||CDS||304037456||1650||73.61	55944476	55954293	b28620_01	01||16286468||16294166||Aqcoe1G250900.1.v3.1||-1||CDS||809482052||3859||73.61	16294166	16286468	6.200000e-36	2039
3.7894	0.3463	a16884_megascaffold_1	megascaffold_1||55976406||55976840||NNU_009678-RA||-1||CDS||304037462||1651||70.5	55976840	55976406	b28620_01	01||16285061||16285504||Aqcoe1G250800.1.v3.1||1||CDS||809482043||3858||70.5	16285061	16285504	9.000000e-54	2089
2.0877	0.3285	a16884_megascaffold_1	megascaffold_1||56023274||56024122||NNU_009679-RA||-1||CDS||304037468||1652||64.67	56024122	56023274	b28620_01	01||16262851||16263600||Aqcoe1G250600.1.v3.1||1||CDS||809482026||3856||64.67	16262851	16263600	3.600000e-65	2139
1.0935	0.2853	a16884_megascaffold_1	megascaffold_1||56039206||56043077||NNU_009680-RA||1||CDS||304037475||1653||71.19	56039206	56043077	b28620_01	01||16235859||16240343||Aqcoe1G250500.1.v3.1||-1||CDS||809482018||3855||71.19	16240343	16235859	1.100000e-123	2189
1.4484	0.3378	a16884_megascaffold_1	megascaffold_1||56068038||56082344||NNU_009685-RA||1||CDS||304037507||1658||78.59	56068038	56082344	b28620_01	01||16220922||16230193||Aqcoe1G250400.1.v3.1||-1||CDS||809482004||3853||78.59	16230193	16220922	1.000000e-250	2239
1.9537	0.2795	a16884_megascaffold_1	megascaffold_1||56395051||56396339||NNU_009699-RA||-1||CDS||304037622||1672||65.59	56396339	56395051	b28620_01	01||16046261||16047546||Aqcoe1G249400.1.v3.1||-1||CDS||809481927||3842||65.59	16047546	16046261	9.700000e-145	2286
4.0953	0.0041	a16884_megascaffold_1	megascaffold_1||56419392||56419802||NNU_009700-RA||-1||CDS||304037626||1673||79.81	56419802	56419392	b28620_01	01||16018291||16018701||Aqcoe1G249200.1.v3.1||-1||CDS||809481911||3840||79.81	16018701	16018291	7.900000e-111	2336
###  Mean Ks:  8.3194	Mean Kn: 0.3469
#Ks	Kn	a<db_genome_id>_<chr>	chr1||start1||stop1||name1||strand1||type1||db_feature_id1||genome_order1||percent_id1	start1	stop1	b<db_genome_id>_<chr>	chr2||start2||stop2||name2||strand2||type2||db_feature_id2||genome_order2||percent_id2	start2	stop2	eval	block_score	GEVO_link
2.1782	0.2888	a16884_megascaffold_1	megascaffold_1||54624651||54629457||NNU_009622-RA||-1||CDS||304037033||1595||76.96	54629457	54624651	b28620_04	04||9167404||9168599||Aqcoe4G093300.1.v3.1||-1||CDS||809670768||21677||76.96	9168599	9167404	1.200000e-42	41
2.4240	0.2297	a16884_megascaffold_1	megascaffold_1||54645186||54646707||NNU_009623-RA||1||CDS||304037038||1596||74.25	54645186	54646707	b28620_04	04||9160632||9161902||Aqcoe4G093200.1.v3.1||-1||CDS||809670759||21676||74.25	9161902	9160632	1.600000e-76	91
66.2703	0.5011	a16884_megascaffold_1	megascaffold_1||54658265||54667224||NNU_009624-RA||-1||CDS||304037045||1597||72.27	54667224	54658265	b28620_04	04||9153311||9157616||Aqcoe4G093100.1.v3.1||1||CDS||809670716||21670||72.27	9153311	9157616	6.000000e-41	131
5.8135	1.4650	a16884_megascaffold_1	megascaffold_1||54718492||54730212||NNU_009626-RA||1||CDS||304037065||1599||69.96	54718492	54730212	b28620_04	04||9129747||9143129||Aqcoe4G092900.1.v3.1||-1||CDS||809670681||21668||69.96	9143129	9129747	3.400000e-40	170
1.5192	0.1426	a16884_megascaffold_1	megascaffold_1||54753086||54755626||NNU_009629-RA||-1||CDS||304037099||1602||76.48	54755626	54753086	b28620_04	04||8931512||8934393||Aqcoe4G091700.1.v3.1||1||CDS||809670520||21650||76.48	8931512	8934393	2.500000e-201	217
1.1722	0.1381	a16884_megascaffold_1	megascaffold_1||54803311||54805521||NNU_009632-RA||-1||CDS||304037127||1605||75.65	54805521	54803311	b28620_04	04||8911838||8914522||Aqcoe4G091300.1.v3.1||1||CDS||809670472||21645||75.65	8911838	8914522	2.100000e-234	267
1.3310	0.1872	a16884_megascaffold_1	megascaffold_1||55101218||55115117||NNU_009643-RA||1||CDS||304037212||1616||72.71	55101218	55115117	b28620_04	04||8850857||8856026||Aqcoe4G090900.1.v3.1||-1||CDS||809670428||21640||72.71	8856026	8850857	1.000000e-250	314
2.2934	0.2832	a16884_megascaffold_1	megascaffold_1||55120283||55121926||NNU_009644-RA||1||CDS||304037221||1617||70.82	55120283	55121926	b28620_04	04||8845719||8847347||Aqcoe4G090800.1.v3.1||-1||CDS||809670419||21639||70.82	8847347	8845719	1.000000e-250	364
5.3427	0.1941	a16884_megascaffold_1	megascaffold_1||55130197||55131731||NNU_009645-RA||-1||CDS||304037227||1618||71.88	55131731	55130197	b28620_04	04||8802182||8803724||Aqcoe4G090300.1.v3.1||-1||CDS||809670357||21634||71.88	8803724	8802182	2.900000e-134	414
1.5131	0.2297	a16884_megascaffold_1	megascaffold_1||55143168||55174533||NNU_009646-RA||1||CDS||304037232||1619||73.11	55143168	55174533	b28620_04	04||8675684||8678348||Aqcoe4G089000.1.v3.1||-1||CDS||809670206||21620||73.11	8678348	8675684	1.000000e-250	461
1.6559	0.1567	a16884_megascaffold_1	megascaffold_1||55178317||55186724||NNU_009647-RA||1||CDS||304037242||1620||77.73	55178317	55186724	b28620_04	04||8663314||8664742||Aqcoe4G088800.1.v3.1||-1||CDS||809670181||21618||77.73	8664742	8663314	6.700000e-242	511
###  Mean Ks:  17.3763	Mean Kn: 0.3745
#Ks	Kn	a<db_genome_id>_<chr>	chr1||start1||stop1||name1||strand1||type1||db_feature_id1||genome_order1||percent_id1	start1	stop1	b<db_genome_id>_<chr>	chr2||start2||stop2||name2||strand2||type2||db_feature_id2||genome_order2||percent_id2	start2	stop2	eval	block_score	GEVO_link
1.4102	0.1935	a16884_megascaffold_1	megascaffold_1||55423275||55425919||NNU_009658-RA||-1||CDS||304037329||1631||69.21	55425919	55423275	b28620_04	04||7613932||7616725||Aqcoe4G079000.1.v3.1||1||CDS||809668879||21495||69.21	7613932	7616725	6.600000e-192	50
1.6660	0.3402	a16884_megascaffold_1	megascaffold_1||55496346||55496842||NNU_009659-RA||1||CDS||304037337||1632||68.22	55496346	55496842	b28620_04	04||7590867||7591473||Aqcoe4G078800.1.v3.1||-1||CDS||809668861||21493||68.22	7591473	7590867	1.700000e-28	77
1.4549	0.2051	a16884_megascaffold_1	megascaffold_1||55556886||55567253||NNU_009665-RA||-1||CDS||304037369||1638||80.17	55567253	55556886	b28620_04	04||7574459||7588931||Aqcoe4G078600.1.v3.1||1||CDS||809668842||21491||80.17	7574459	7588931	1.000000e-250	127
1.9393	0.1980	a16884_megascaffold_1	megascaffold_1||55670709||55671380||NNU_009668-RA||-1||CDS||304037396||1641||71.13	55671380	55670709	b28620_04	04||7444236||7444874||Aqcoe4G077800.1.v3.1||1||CDS||809668771||21483||71.13	7444236	7444874	3.900000e-105	177
72.8810	0.6880	a16884_megascaffold_1	megascaffold_1||55737248||55740557||NNU_009669-RA||1||CDS||304037400||1642||67.37	55737248	55740557	b28620_04	04||7320164||7323509||Aqcoe4G077100.1.v3.1||1||CDS||809668693||21475||67.37	7320164	7323509	1.000000e-250	227
1.4828	0.1673	a16884_megascaffold_1	megascaffold_1||55777705||55779061||NNU_009671-RA||1||CDS||304037415||1644||79.1	55777705	55779061	b28620_04	04||7279675||7280914||Aqcoe4G076900.1.v3.1||-1||CDS||809668668||21473||79.1	7280914	7279675	3.200000e-151	277
71.2984	1.1068	a16884_megascaffold_1	megascaffold_1||55794313||55804060||NNU_009673-RA||-1||CDS||304037431||1646||73.24	55804060	55794313	b28620_04	04||7268209||7278378||Aqcoe4G076800.1.v3.1||1||CDS||809668655||21472||73.24	7268209	7278378	1.000000e-250	327
1.2619	0.1611	a16884_megascaffold_1	megascaffold_1||55912592||55914449||NNU_009676-RA||-1||CDS||304037451||1649||78.49	55914449	55912592	b28620_04	04||7262616||7264532||Aqcoe4G076700.1.v3.1||1||CDS||809668638||21471||78.49	7262616	7264532	4.300000e-145	377
2.9924	0.3105	a16884_megascaffold_1	megascaffold_1||55976406||55976840||NNU_009678-RA||-1||CDS||304037462||1651||70.48	55976840	55976406	b28620_04	04||7239815||7240285||Aqcoe4G076500.1.v3.1||1||CDS||809668603||21468||70.48	7239815	7240285	2.500000e-52	427
###  Mean Ks:  19.7894	Mean Kn: 0.5068
#Ks	Kn	a<db_genome_id>_<chr>	chr1||start1||stop1||name1||strand1||type1||db_feature_id1||genome_order1||percent_id1	start1	stop1	b<db_genome_id>_<chr>	chr2||start2||stop2||name2||strand2||type2||db_feature_id2||genome_order2||percent_id2	start2	stop2	eval	block_score	GEVO_link
63.8457	1.0757	a16884_megascaffold_1	megascaffold_1||56118403||56123715||NNU_009686-RA||-1||CDS||304037515||1659||73.57	56123715	56118403	b28620_04	04||7020403||7025844||Aqcoe4G074800.1.v3.1||-1||CDS||809668415||21444||73.57	7025844	7020403	1.000000e-250	50
1.5561	0.2761	a16884_megascaffold_1	megascaffold_1||56267354||56274175||NNU_009693-RA||-1||CDS||304037576||1666||72.64	56274175	56267354	b28620_04	04||6919709||6923820||Aqcoe4G073400.1.v3.1||1||CDS||809668288||21429||72.64	6919709	6923820	1.000000e-250	97
1.3345	0.2517	a16884_megascaffold_1	megascaffold_1||56317270||56319674||NNU_009694-RA||1||CDS||304037589||1667||74.0	56317270	56319674	b28620_04	04||6872132||6874108||Aqcoe4G073100.1.v3.1||-1||CDS||809668245||21423||74.0	6874108	6872132	2.400000e-126	147
3.5190	0.4091	a16884_megascaffold_1	megascaffold_1||56334478||56345770||NNU_009696-RA||-1||CDS||304037604||1669||66.74	56345770	56334478	b28620_04	04||6870762||6871985||Aqcoe4G073000.1.v3.1||1||CDS||809668239||21422||66.74	6870762	6871985	1.500000e-60	197
8.8333	0.4302	a16884_megascaffold_1	megascaffold_1||56356840||56364055||NNU_009697-RA||-1||CDS||304037610||1670||65.19	56364055	56356840	b28620_04	04||6849567||6851666||Aqcoe4G072700.1.v3.1||1||CDS||809668215||21419||65.19	6849567	6851666	3.000000e-42	238
1.8639	0.4160	a16884_megascaffold_1	megascaffold_1||56479219||56484754||NNU_009703-RA||1||CDS||304037649||1676||69.85	56479219	56484754	b28620_04	04||6817034||6821482||Aqcoe4G072300.1.v3.1||-1||CDS||809668174||21414||69.85	6821482	6817034	1.200000e-204	288
2.8694	0.0808	a16884_megascaffold_1	megascaffold_1||56486845||56487955||NNU_009704-RA||-1||CDS||304037660||1677||75.16	56487955	56486845	b28620_04	04||6776555||6777859||Aqcoe4G071700.1.v3.1||1||CDS||809668108||21407||75.16	6776555	6777859	1.500000e-28	315
74.4934	1.1148	a16884_megascaffold_1	megascaffold_1||56539162||56544065||NNU_009705-RA||1||CDS||304037672||1678||69.0	56539162	56544065	b28620_04	04||6729359||6734867||Aqcoe4G071400.1.v3.1||-1||CDS||809668067||21399||69.0	6734867	6729359	2.300000e-174	365
###  Mean Ks:  9.0625	Mean Kn: 2.2372
#Ks	Kn	a<db_genome_id>_<chr>	chr1||start1||stop1||name1||strand1||type1||db_feature_id1||genome_order1||percent_id1	start1	stop1	b<db_genome_id>_<chr>	chr2||start2||stop2||name2||strand2||type2||db_feature_id2||genome_order2||percent_id2	start2	stop2	eval	block_score	GEVO_link
1.4227	0.2806	a16884_megascaffold_1	megascaffold_1||56267354||56274175||NNU_009693-RA||-1||CDS||304037576||1666||72.3	56274175	56267354	b28620_01	01||15945207||15950353||Aqcoe1G248400.1.v3.1||-1||CDS||809481839||3825||72.3	15950353	15945207	1.000000e-250	50
3.4482	0.0034	a16884_megascaffold_1	megascaffold_1||56419392||56419802||NNU_009700-RA||-1||CDS||304037626||1673||80.29	56419802	56419392	b28620_01	01||15833360||15833770||Aqcoe1G247500.1.v3.1||1||CDS||809481783||3815||80.29	15833360	15833770	5.200000e-113	100
1.0791	0.3026	a16884_megascaffold_1	megascaffold_1||56583926||56590831||NNU_009706-RA||-1||CDS||304037682||1679||79.01	56590831	56583926	b28620_01	01||15750838||15757529||Aqcoe1G246900.1.v3.1||1||CDS||809481737||3806||79.01	15750838	15757529	8.200000e-63	150
1.5302	0.1005	a16884_megascaffold_1	megascaffold_1||56624514||56640221||NNU_009707-RA||1||CDS||304037693||1680||83.43	56624514	56640221	b28620_01	01||15678014||15684167||Aqcoe1G246200.1.v3.1||-1||CDS||809481691||3798||83.43	15684167	15678014	3.400000e-102	200
8.8640	19.8726	a16884_megascaffold_1	megascaffold_1||56648041||56651278||NNU_009708-RA||1||CDS||304037699||1681||71.91	56648041	56651278	b28620_01	01||15671018||15671398||Aqcoe1G246100.1.v3.1||-1||CDS||809481681||3796||71.91	15671398	15671018	1.600000e-09	208
2.8119	0.7655	a16884_megascaffold_1	megascaffold_1||56665494||56667987||NNU_009709-RA||1||CDS||304037706||1682||71.61	56665494	56667987	b28620_01	01||15661318||15662950||Aqcoe1G246000.1.v3.1||-1||CDS||809481675||3795||71.61	15662950	15661318	7.000000e-22	229
1.2906	0.0062	a16884_megascaffold_1	megascaffold_1||56677962||56681934||NNU_009710-RA||-1||CDS||304037716||1683||85.41	56681934	56677962	b28620_01	01||15657600||15660735||Aqcoe1G245900.1.v3.1||1||CDS||809481669||3794||85.41	15657600	15660735	1.100000e-216	279
1.7448	0.2644	a16884_megascaffold_1	megascaffold_1||56697724||56700465||NNU_009711-RA||-1||CDS||304037723||1684||73.28	56700465	56697724	b28620_01	01||15642212||15643969||Aqcoe1G245800.1.v3.1||1||CDS||809481659||3792||73.28	15642212	15643969	1.200000e-41	319
1.1549	0.1493	a16884_megascaffold_1	megascaffold_1||56758546||56790087||NNU_009712-RA||-1||CDS||304037732||1685||83.11	56790087	56758546	b28620_01	01||15613935||15631905||Aqcoe1G245700.1.v3.1||1||CDS||809481645||3789||83.11	15613935	15631905	1.000000e-250	369
67.2785	0.6268	a16884_megascaffold_1	megascaffold_1||56865112||56866295||NNU_009718-RA||-1||CDS||304037776||1691||74.1	56866295	56865112	b28620_01	01||15560236||15560829||Aqcoe1G245100.1.v3.1||-1||CDS||809481593||3779||74.1	15560829	15560236	3.500000e-48	416
###  Mean Ks:  14.3365	Mean Kn: 0.3779
#Ks	Kn	a<db_genome_id>_<chr>	chr1||start1||stop1||name1||strand1||type1||db_feature_id1||genome_order1||percent_id1	start1	stop1	b<db_genome_id>_<chr>	chr2||start2||stop2||name2||strand2||type2||db_feature_id2||genome_order2||percent_id2	start2	stop2	eval	block_score	GEVO_link
1.5451	0.2330	a16884_megascaffold_1	megascaffold_1||57170529||57177474||NNU_009730-RA||1||CDS||304037874||1703||71.55	57170529	57177474	b28620_06	06||1582557||1586475||Aqcoe6G029600.1.v3.1||-1||CDS||809746263||32091||71.55	1586475	1582557	1.000000e-250	50
1.0821	0.1832	a16884_megascaffold_1	megascaffold_1||57180531||57183685||NNU_009731-RA||1||CDS||304037883||1704||76.98	57180531	57183685	b28620_06	06||1575708||1577729||Aqcoe6G029400.1.v3.1||-1||CDS||809746249||32085||76.98	1577729	1575708	1.500000e-156	100
3.8120	0.4885	a16884_megascaffold_1	megascaffold_1||57594150||57622406||NNU_009746-RA||1||CDS||304038002||1719||69.61	57594150	57622406	b28620_06	06||1564119||1566821||Aqcoe6G029100.1.v3.1||-1||CDS||809746236||32080||69.61	1566821	1564119	2.400000e-44	140
2.6537	0.5525	a16884_megascaffold_1	megascaffold_1||57617513||57619072||NNU_009747-RA||-1||CDS||304038014||1720||75.52	57619072	57617513	b28620_06	06||1562405||1563363||Aqcoe6G029000.1.v3.1||1||CDS||809746233||32079||75.52	1562405	1563363	4.900000e-25	164
75.1796	0.6685	a16884_megascaffold_1	megascaffold_1||57673364||57675178||NNU_009749-RA||1||CDS||304038035||1722||72.85	57673364	57675178	b28620_06	06||1559622||1561712||Aqcoe6G028900.1.v3.1||-1||CDS||809746230||32078||72.85	1561712	1559622	1.000000e-250	214
1.7464	0.1418	a16884_megascaffold_1	megascaffold_1||57707101||57709032||NNU_009750-RA||-1||CDS||304038042||1723||73.43	57709032	57707101	b28620_06	06||1532569||1534452||Aqcoe6G028100.1.v3.1||-1||CDS||809746210||32070||73.43	1534452	1532569	1.000000e-250	264
###  Mean Ks:  17.7597	Mean Kn: 0.4228
#Ks	Kn	a<db_genome_id>_<chr>	chr1||start1||stop1||name1||strand1||type1||db_feature_id1||genome_order1||percent_id1	start1	stop1	b<db_genome_id>_<chr>	chr2||start2||stop2||name2||strand2||type2||db_feature_id2||genome_order2||percent_id2	start2	stop2	eval	block_score	GEVO_link
1.6532	0.3325	a16884_megascaffold_1	megascaffold_1||58431789||58433092||NNU_009774-RA||-1||CDS||304038228||1747||73.04	58433092	58431789	b28620_05	05||15694359||15695793||Aqcoe5G236600.1.v3.1||1||CDS||809723604||27998||73.04	15694359	15695793	2.300000e-112	50
1.1896	0.2165	a16884_megascaffold_1	megascaffold_1||58701950||58714415||NNU_009782-RA||-1||CDS||304038297||1755||79.32	58714415	58701950	b28620_05	05||15619845||15629626||Aqcoe5G235700.1.v3.1||1||CDS||809723119||27985||79.32	15619845	15629626	1.000000e-250	97
2.6845	0.2971	a16884_megascaffold_1	megascaffold_1||58874318||58876066||NNU_009788-RA||-1||CDS||304038353||1761||67.07	58876066	58874318	b28620_05	05||15529290||15531259||Aqcoe5G235400.1.v3.1||1||CDS||809723101||27982||67.07	15529290	15531259	7.900000e-145	147
81.8935	1.0355	a16884_megascaffold_1	megascaffold_1||58938423||58946027||NNU_009790-RA||-1||CDS||304038362||1763||74.68	58946027	58938423	b28620_05	05||15454997||15459770||Aqcoe5G234900.1.v3.1||1||CDS||809723071||27977||74.68	15454997	15459770	3.400000e-120	197
1.3778	0.2326	a16884_megascaffold_1	megascaffold_1||59425578||59430698||NNU_009805-RA||-1||CDS||304038470||1778||75.37	59430698	59425578	b28620_05	05||15286184||15287643||Aqcoe5G234000.1.v3.1||1||CDS||809723002||27963||75.37	15286184	15287643	3.600000e-105	244
###  Mean Ks:  3.8411	Mean Kn: 0.4392
#Ks	Kn	a<db_genome_id>_<chr>	chr1||start1||stop1||name1||strand1||type1||db_feature_id1||genome_order1||percent_id1	start1	stop1	b<db_genome_id>_<chr>	chr2||start2||stop2||name2||strand2||type2||db_feature_id2||genome_order2||percent_id2	start2	stop2	eval	block_score	GEVO_link
10.1064	1.0628	a16884_megascaffold_1	megascaffold_1||58481416||58492491||NNU_009775-RA||1||CDS||304038235||1748||81.5	58481416	58492491	b28620_06	06||2064049||2066040||Aqcoe6G039400.1.v3.1||-1||CDS||809746761||32224||81.5	2066040	2064049	6.600000e-139	50
1.2714	0.2020	a16884_megascaffold_1	megascaffold_1||58494302||58498373||NNU_009776-RA||1||CDS||304038242||1749||73.0	58494302	58498373	b28620_06	06||2022256||2024055||Aqcoe6G038000.1.v3.1||-1||CDS||809746722||32209||73.0	2024055	2022256	1.000000e-250	97
1.0877	0.2475	a16884_megascaffold_1	megascaffold_1||58547611||58553763||NNU_009779-RA||-1||CDS||304038268||1752||75.7	58553763	58547611	b28620_06	06||2001923||2006485||Aqcoe6G037600.1.v3.1||1||CDS||809746709||32205||75.7	2001923	2006485	2.500000e-245	147
4.0757	1.1473	a16884_megascaffold_1	megascaffold_1||58625895||58636579||NNU_009781-RA||1||CDS||304038291||1754||80.88	58625895	58636579	b28620_06	06||1982786||1997396||Aqcoe6G037400.1.v3.1||1||CDS||809746703||32203||80.88	1982786	1997396	9.200000e-106	197
1.3706	0.2857	a16884_megascaffold_1	megascaffold_1||58772196||58773223||NNU_009784-RA||-1||CDS||304038314||1757||70.73	58773223	58772196	b28620_06	06||1977051||1980238||Aqcoe6G037200.1.v3.1||1||CDS||809746695||32201||70.73	1977051	1980238	1.400000e-152	247
1.5634	0.2314	a16884_megascaffold_1	megascaffold_1||58848337||58850375||NNU_009787-RA||-1||CDS||304038342||1760||73.35	58850375	58848337	b28620_06	06||1970438||1973207||Aqcoe6G037000.1.v3.1||1||CDS||809746687||32198||73.35	1970438	1973207	2.100000e-129	297
5.5505	0.2594	a16884_megascaffold_1	megascaffold_1||58874318||58876066||NNU_009788-RA||-1||CDS||304038353||1761||64.22	58876066	58874318	b28620_06	06||1965937||1967935||Aqcoe6G036900.1.v3.1||1||CDS||809746682||32197||64.22	1965937	1967935	3.400000e-199	347
1.0450	0.1761	a16884_megascaffold_1	megascaffold_1||59356219||59362120||NNU_009803-RA||-1||CDS||304038455||1776||82.49	59362120	59356219	b28620_06	06||1900196||1903713||Aqcoe6G035100.1.v3.1||-1||CDS||809746563||32177||82.49	1903713	1900196	2.200000e-215	394
8.4994	0.3406	a16884_megascaffold_1	megascaffold_1||60032573||60054258||NNU_005326-RA||1||CDS||304033954||1794||62.87	60032573	60054258	b28620_06	06||1854586||1857415||Aqcoe6G034500.1.v3.1||-1||CDS||809746497||32166||62.87	1857415	1854586	1.600000e-131	441
###  Mean Ks:  8.8014	Mean Kn: 0.2761
#Ks	Kn	a<db_genome_id>_<chr>	chr1||start1||stop1||name1||strand1||type1||db_feature_id1||genome_order1||percent_id1	start1	stop1	b<db_genome_id>_<chr>	chr2||start2||stop2||name2||strand2||type2||db_feature_id2||genome_order2||percent_id2	start2	stop2	eval	block_score	GEVO_link
0.7797	0.1094	a16884_megascaffold_1	megascaffold_1||60433812||60459944||NNU_005314-RA||-1||CDS||304033849||1806||78.96	60459944	60433812	b28620_01	01||37150168||37159434||Aqcoe1G383700.1.v3.1||1||CDS||809499964||5754||78.96	37150168	37159434	1.000000e-250	50
1.1497	0.1679	a16884_megascaffold_1	megascaffold_1||60697144||60705079||NNU_005309-RA||1||CDS||304033804||1811||80.53	60697144	60705079	b28620_01	01||37137074||37145440||Aqcoe1G383600.1.v3.1||-1||CDS||809499927||5751||80.53	37145440	37137074	3.100000e-187	100
0.9867	0.1400	a16884_megascaffold_1	megascaffold_1||60716574||60719799||NNU_005308-RA||-1||CDS||304033798||1812||80.2	60719799	60716574	b28620_01	01||37123609||37132737||Aqcoe1G383400.1.v3.1||1||CDS||809499863||5743||80.2	37123609	37132737	2.700000e-76	150
1.2369	0.0804	a16884_megascaffold_1	megascaffold_1||60875108||60885701||NNU_005306-RA||1||CDS||304033780||1814||81.49	60875108	60885701	b28620_01	01||37094132||37099914||Aqcoe1G383000.1.v3.1||-1||CDS||809499814||5739||81.49	37099914	37094132	1.000000e-250	200
2.2272	0.1737	a16884_megascaffold_1	megascaffold_1||60887296||60887805||NNU_005305-RA||1||CDS||304033775||1815||78.73	60887296	60887805	b28620_01	01||37091985||37092485||Aqcoe1G382900.1.v3.1||-1||CDS||809499806||5738||78.73	37092485	37091985	3.600000e-77	250
76.1487	0.8844	a16884_megascaffold_1	megascaffold_1||60970942||60972714||NNU_005302-RA||-1||CDS||304033755||1818||76.24	60972714	60970942	b28620_01	01||37088408||37089928||Aqcoe1G382800.1.v3.1||-1||CDS||809499796||5737||76.24	37089928	37088408	3.600000e-15	264
1.8126	0.3686	a16884_megascaffold_1	megascaffold_1||61110360||61116914||NNU_005298-RA||1||CDS||304033726||1822||68.17	61110360	61116914	b28620_01	01||37058821||37063624||Aqcoe1G382500.1.v3.1||-1||CDS||809499747||5734||68.17	37063624	37058821	7.500000e-83	314
1.1078	0.0773	a16884_megascaffold_1	megascaffold_1||61121853||61122936||NNU_005297-RA||1||CDS||304033717||1823||78.76	61121853	61122936	b28620_01	01||37055247||37056789||Aqcoe1G382400.1.v3.1||-1||CDS||809499736||5731||78.76	37056789	37055247	2.400000e-209	364
1.4983	0.6169	a16884_megascaffold_1	megascaffold_1||61139323||61145506||NNU_005296-RA||-1||CDS||304033711||1824||62.97	61145506	61139323	b28620_01	01||37044835||37049928||Aqcoe1G382100.1.v3.1||1||CDS||809499692||5725||62.97	37044835	37049928	2.900000e-104	414
1.0661	0.1419	a16884_megascaffold_1	megascaffold_1||61209725||61240606||NNU_005294-RA||1||CDS||304033691||1826||85.31	61209725	61240606	b28620_01	01||37014897||37023991||Aqcoe1G381800.1.v3.1||1||CDS||809499638||5717||85.31	37014897	37023991	1.000000e-250	464
###  Mean Ks:  2.3131	Mean Kn: 0.2944
#Ks	Kn	a<db_genome_id>_<chr>	chr1||start1||stop1||name1||strand1||type1||db_feature_id1||genome_order1||percent_id1	start1	stop1	b<db_genome_id>_<chr>	chr2||start2||stop2||name2||strand2||type2||db_feature_id2||genome_order2||percent_id2	start2	stop2	eval	block_score	GEVO_link
2.1642	0.2363	a16884_megascaffold_1	megascaffold_1||61819931||61822521||NNU_005279-RA||-1||CDS||304033554||1841||73.16	61822521	61819931	b28620_01	01||36467977||36469926||Aqcoe1G377000.1.v3.1||-1||CDS||809499272||5652||73.16	36469926	36467977	4.100000e-235	50
1.4611	0.2266	a16884_megascaffold_1	megascaffold_1||61860466||61861197||NNU_005277-RA||1||CDS||304033540||1843||72.32	61860466	61861197	b28620_01	01||36490116||36491052||Aqcoe1G377100.1.v3.1||1||CDS||809499279||5653||72.32	36490116	36491052	1.200000e-113	100
1.6449	0.0783	a16884_megascaffold_1	megascaffold_1||61910937||61912343||NNU_005275-RA||-1||CDS||304033523||1845||77.19	61912343	61910937	b28620_01	01||36492666||36494381||Aqcoe1G377200.1.v3.1||-1||CDS||809499287||5654||77.19	36494381	36492666	1.000000e-250	150
7.2482	1.1484	a16884_megascaffold_1	megascaffold_1||61927810||61948169||NNU_005274-RA||-1||CDS||304033508||1846||82.53	61948169	61927810	b28620_01	01||36495305||36503187||Aqcoe1G377300.1.v3.1||-1||CDS||809499295||5655||82.53	36503187	36495305	1.000000e-250	200
1.2227	0.2139	a16884_megascaffold_1	megascaffold_1||62028329||62043459||NNU_005273-RA||1||CDS||304033491||1847||72.91	62028329	62043459	b28620_01	01||36506062||36516029||Aqcoe1G377400.1.v3.1||1||CDS||809499303||5656||72.91	36506062	36516029	1.000000e-250	250
2.5378	0.2276	a16884_megascaffold_1	megascaffold_1||62054550||62055530||NNU_005272-RA||1||CDS||304033485||1848||72.7	62054550	62055530	b28620_01	01||36517756||36518730||Aqcoe1G377500.1.v3.1||1||CDS||809499311||5657||72.7	36517756	36518730	2.400000e-134	300
1.1084	0.1542	a16884_megascaffold_1	megascaffold_1||62069035||62072505||NNU_005271-RA||-1||CDS||304033477||1849||73.72	62072505	62069035	b28620_01	01||36520520||36523903||Aqcoe1G377600.1.v3.1||-1||CDS||809499315||5658||73.72	36523903	36520520	1.000000e-250	350
1.1179	0.0702	a16884_megascaffold_1	megascaffold_1||62087154||62090653||NNU_005270-RA||-1||CDS||304033465||1850||79.69	62090653	62087154	b28620_01	01||36527323||36531687||Aqcoe1G377700.1.v3.1||-1||CDS||809499321||5659||79.69	36531687	36527323	6.100000e-182	400
###  Mean Ks:  24.4014	Mean Kn: 0.4385
#Ks	Kn	a<db_genome_id>_<chr>	chr1||start1||stop1||name1||strand1||type1||db_feature_id1||genome_order1||percent_id1	start1	stop1	b<db_genome_id>_<chr>	chr2||start2||stop2||name2||strand2||type2||db_feature_id2||genome_order2||percent_id2	start2	stop2	eval	block_score	GEVO_link
0.6095	0.1567	a16884_megascaffold_1	megascaffold_1||63130446||63137764||NNU_005237-RA||-1||CDS||304033131||1883||79.66	63137764	63130446	b28620_04	04||45473729||45475938||Aqcoe4G309100.1.v3.1||-1||CDS||809699072||24518||79.66	45475938	45473729	1.900000e-56	50
1.1910	0.0532	a16884_megascaffold_1	megascaffold_1||63217528||63226871||NNU_005235-RA||-1||CDS||304033102||1885||83.64	63226871	63217528	b28620_04	04||45478103||45484773||Aqcoe4G309200.1.v3.1||-1||CDS||809699084||24519||83.64	45484773	45478103	5.200000e-202	100
2.3342	0.1635	a16884_megascaffold_1	megascaffold_1||63277682||63284326||NNU_005233-RA||-1||CDS||304033087||1887||76.81	63284326	63277682	b28620_04	04||45524503||45525652||Aqcoe4G309600.1.v3.1||-1||CDS||809699146||24525||76.81	45525652	45524503	1.200000e-99	150
2.0912	0.1856	a16884_megascaffold_1	megascaffold_1||63485013||63490999||NNU_005230-RA||1||CDS||304033056||1890||76.1	63485013	63490999	b28620_04	04||45564635||45568728||Aqcoe4G310500.1.v3.1||1||CDS||809699281||24538||76.1	45564635	45568728	8.600000e-212	197
4.9306	0.1777	a16884_megascaffold_1	megascaffold_1||63908384||63909034||NNU_005218-RA||-1||CDS||304032969||1902||75.8	63909034	63908384	b28620_04	04||45578066||45579941||Aqcoe4G310700.1.v3.1||-1||CDS||809699307||24540||75.8	45579941	45578066	1.200000e-106	244
69.9713	0.8195	a16884_megascaffold_1	megascaffold_1||63919095||63920312||NNU_005217-RA||-1||CDS||304032963||1903||74.14	63920312	63919095	b28620_04	04||45584391||45587058||Aqcoe4G310800.1.v3.1||-1||CDS||809699315||24541||74.14	45587058	45584391	2.600000e-57	294
50.5037	1.7723	a16884_megascaffold_1	megascaffold_1||64010119||64012198||NNU_005214-RA||-1||CDS||304032946||1906||65.1	64012198	64010119	b28620_04	04||45588975||45596019||Aqcoe4G310900.1.v3.1||-1||CDS||809699329||24542||65.1	45596019	45588975	1.300000e-11	304
66.2608	0.5913	a16884_megascaffold_1	megascaffold_1||64055594||64056255||NNU_005213-RA||-1||CDS||304032939||1907||79.7	64056255	64055594	b28620_04	04||45620727||45621552||Aqcoe4G311500.1.v3.1||-1||CDS||809699400||24548||79.7	45621552	45620727	1.300000e-28	331
65.7650	0.4244	a16884_megascaffold_1	megascaffold_1||64074628||64075641||NNU_005212-RA||1||CDS||304032932||1908||59.23	64074628	64075641	b28620_04	04||45623228||45624316||Aqcoe4G311600.2.v3.1||1||CDS||809699420||24549||59.23	45623228	45624316	1.700000e-07	337
2.0286	0.1744	a16884_megascaffold_1	megascaffold_1||64199616||64201508||NNU_005208-RA||-1||CDS||304032899||1912||73.05	64201508	64199616	b28620_04	04||45637543||45639645||Aqcoe4G311900.1.v3.1||1||CDS||809699483||24556||73.05	45637543	45639645	1.000000e-250	387
68.3682	1.1363	a16884_megascaffold_1	megascaffold_1||64242680||64243907||NNU_005207-RA||-1||CDS||304032894||1913||75.78	64243907	64242680	b28620_04	04||45660462||45665716||Aqcoe4G312300.1.v3.1||1||CDS||809699545||24564||75.78	45660462	45665716	1.300000e-207	437
5.4088	0.2988	a16884_megascaffold_1	megascaffold_1||64382739||64383371||NNU_005200-RA||-1||CDS||304032840||1920||74.7	64383371	64382739	b28620_04	04||45703200||45703769||Aqcoe4G313200.1.v3.1||-1||CDS||809699662||24579||74.7	45703769	45703200	2.300000e-66	484
1.1948	0.1523	a16884_megascaffold_1	megascaffold_1||64477564||64484827||NNU_005197-RA||1||CDS||304032812||1923||77.9	64477564	64484827	b28620_04	04||45715122||45721569||Aqcoe4G313400.1.v3.1||1||CDS||809699679||24581||77.9	45715122	45721569	1.000000e-250	534
0.9612	0.0333	a16884_megascaffold_1	megascaffold_1||64923012||64930326||NNU_005179-RA||-1||CDS||304032654||1941||84.13	64930326	64923012	b28620_04	04||45739897||45742215||Aqcoe4G314100.1.v3.1||-1||CDS||809699739||24589||84.13	45742215	45739897	5.600000e-114	581
###  Mean Ks:  7.4182	Mean Kn: 0.4096
#Ks	Kn	a<db_genome_id>_<chr>	chr1||start1||stop1||name1||strand1||type1||db_feature_id1||genome_order1||percent_id1	start1	stop1	b<db_genome_id>_<chr>	chr2||start2||stop2||name2||strand2||type2||db_feature_id2||genome_order2||percent_id2	start2	stop2	eval	block_score	GEVO_link
1.5375	0.1462	a16884_megascaffold_1	megascaffold_1||63600712||63620399||NNU_005226-RA||-1||CDS||304033024||1894||80.74	63620399	63600712	b28620_01	01||36658748||36668050||Aqcoe1G379300.1.v3.1||-1||CDS||809499425||5680||80.74	36668050	36658748	1.000000e-250	50
12.1057	0.8947	a16884_megascaffold_1	megascaffold_1||63666052||63683122||NNU_005225-RA||-1||CDS||304033019||1895||86.32	63683122	63666052	b28620_01	01||36670097||36680764||Aqcoe1G379400.1.v3.1||-1||CDS||809499431||5681||86.32	36680764	36670097	6.300000e-64	100
22.9608	0.8071	a16884_megascaffold_1	megascaffold_1||63751769||63754893||NNU_005224-RA||-1||CDS||304033014||1896||69.49	63754893	63751769	b28620_01	01||36682174||36685593||Aqcoe1G379500.2.v3.1||-1||CDS||809499444||5683||69.49	36685593	36682174	1.500000e-40	139
1.0281	0.2571	a16884_megascaffold_1	megascaffold_1||63789706||63825164||NNU_005222-RA||1||CDS||304032999||1898||75.68	63789706	63825164	b28620_01	01||36686896||36692191||Aqcoe1G379600.1.v3.1||1||CDS||809499470||5690||75.68	36686896	36692191	2.900000e-134	189
3.7152	0.1658	a16884_megascaffold_1	megascaffold_1||63829299||63830740||NNU_005220-RA||1||CDS||304032983||1900||70.17	63829299	63830740	b28620_01	01||36694022||36695304||Aqcoe1G379700.1.v3.1||1||CDS||809499480||5692||70.17	36694022	36695304	1.500000e-175	239
3.1621	0.1867	a16884_megascaffold_1	megascaffold_1||63853671||63854909||NNU_005219-RA||-1||CDS||304032976||1901||68.09	63854909	63853671	b28620_01	01||36696856||36698214||Aqcoe1G379800.1.v3.1||-1||CDS||809499487||5693||68.09	36698214	36696856	1.500000e-167	289
###  Mean Ks:  5.6994	Mean Kn: 0.2703
#Ks	Kn	a<db_genome_id>_<chr>	chr1||start1||stop1||name1||strand1||type1||db_feature_id1||genome_order1||percent_id1	start1	stop1	b<db_genome_id>_<chr>	chr2||start2||stop2||name2||strand2||type2||db_feature_id2||genome_order2||percent_id2	start2	stop2	eval	block_score	GEVO_link
1.4225	0.2223	a16884_megascaffold_1	megascaffold_1||64466115||64469192||NNU_005198-RA||1||CDS||304032821||1922||72.78	64466115	64469192	b28620_01	01||37386473||37389524||Aqcoe1G386600.1.v3.1||1||CDS||809500392||5794||72.78	37386473	37389524	9.300000e-185	50
3.3640	0.1643	a16884_megascaffold_1	megascaffold_1||64501807||64502274||NNU_005196-RA||1||CDS||304032807||1924||70.91	64501807	64502274	b28620_01	01||37392410||37392904||Aqcoe1G386700.1.v3.1||1||CDS||809500404||5795||70.91	37392410	37392904	1.600000e-45	94
1.0697	0.1889	a16884_megascaffold_1	megascaffold_1||64590328||64592657||NNU_005191-RA||-1||CDS||304032767||1929||74.96	64592657	64590328	b28620_01	01||37410327||37412275||Aqcoe1G387100.1.v3.1||-1||CDS||809500461||5801||74.96	37412275	37410327	3.100000e-137	144
1.0749	0.0881	a16884_megascaffold_1	megascaffold_1||64629411||64637085||NNU_005189-RA||1||CDS||304032751||1931||80.9	64629411	64637085	b28620_01	01||37421519||37423454||Aqcoe1G387400.1.v3.1||1||CDS||809500518||5806||80.9	37421519	37423454	5.700000e-93	194
1.2546	0.2506	a16884_megascaffold_1	megascaffold_1||64642251||64643510||NNU_005188-RA||-1||CDS||304032743||1932||73.83	64643510	64642251	b28620_01	01||37423940||37425146||Aqcoe1G387500.1.v3.1||-1||CDS||809500535||5807||73.83	37425146	37423940	2.400000e-64	244
1.1254	0.2190	a16884_megascaffold_1	megascaffold_1||64645956||64662468||NNU_005187-RA||-1||CDS||304032730||1933||75.6	64662468	64645956	b28620_01	01||37427055||37436164||Aqcoe1G387600.1.v3.1||-1||CDS||809500546||5808||75.6	37436164	37427055	1.000000e-250	294
1.0561	0.1356	a16884_megascaffold_1	megascaffold_1||64701537||64705692||NNU_005186-RA||-1||CDS||304032721||1934||77.15	64705692	64701537	b28620_01	01||37444406||37446854||Aqcoe1G387800.1.v3.1||-1||CDS||809500579||5811||77.15	37446854	37444406	1.000000e-250	344
69.8184	1.2618	a16884_megascaffold_1	megascaffold_1||64773196||64788438||NNU_005183-RA||1||CDS||304032686||1937||76.41	64773196	64788438	b28620_01	01||37453605||37468204||Aqcoe1G387900.1.v3.1||1||CDS||809500597||5813||76.41	37453605	37468204	3.100000e-129	394
1.3205	0.2220	a16884_megascaffold_1	megascaffold_1||64892502||64898406||NNU_005180-RA||-1||CDS||304032663||1940||71.91	64898406	64892502	b28620_01	01||37582764||37592648||Aqcoe1G389700.1.v3.1||-1||CDS||809500826||5834||71.91	37592648	37582764	1.000000e-250	438
1.2417	0.1394	a16884_megascaffold_1	megascaffold_1||65003483||65007032||NNU_005176-RA||1||CDS||304032632||1944||75.13	65003483	65007032	b28620_01	01||37621010||37623974||Aqcoe1G389900.1.v3.1||1||CDS||809502682||5844||75.13	37621010	37623974	1.000000e-250	488
1.3927	0.2082	a16884_megascaffold_1	megascaffold_1||65017397||65030684||NNU_005175-RA||-1||CDS||304032622||1945||80.29	65030684	65017397	b28620_01	01||37626759||37629636||Aqcoe1G390000.1.v3.1||-1||CDS||809502697||5846||80.29	37629636	37626759	1.000000e-250	538
1.4445	0.3943	a16884_megascaffold_1	megascaffold_1||65031275||65039798||NNU_005174-RA||1||CDS||304032613||1946||81.77	65031275	65039798	b28620_01	01||37643472||37647813||Aqcoe1G390200.1.v3.1||1||CDS||809502718||5849||81.77	37643472	37647813	9.600000e-46	583
1.0401	0.1691	a16884_megascaffold_1	megascaffold_1||65057156||65058916||NNU_005173-RA||1||CDS||304032605||1947||73.42	65057156	65058916	b28620_01	01||37653461||37655086||Aqcoe1G390300.1.v3.1||1||CDS||809502735||5852||73.42	37653461	37655086	1.000000e-250	633
14.5518	0.8369	a16884_megascaffold_1	megascaffold_1||65075756||65076877||NNU_005172-RA||-1||CDS||304032596||1948||69.04	65076877	65075756	b28620_01	01||37676207||37683761||Aqcoe1G390700.1.v3.1||-1||CDS||809502775||5860||69.04	37683761	37676207	8.000000e-137	683
4.5001	0.1190	a16884_megascaffold_1	megascaffold_1||65154601||65155494||NNU_005171-RA||1||CDS||304032591||1949||72.15	65154601	65155494	b28620_01	01||37762757||37764346||Aqcoe1G391200.1.v3.1||1||CDS||809502828||5866||72.15	37762757	37764346	7.500000e-175	733
2.4263	0.1695	a16884_megascaffold_1	megascaffold_1||65287904||65289584||NNU_005166-RA||-1||CDS||304032547||1954||69.75	65289584	65287904	b28620_01	01||37778119||37781060||Aqcoe1G391600.1.v3.1||-1||CDS||809502867||5871||69.75	37781060	37778119	1.400000e-229	783
1.8417	0.3114	a16884_megascaffold_1	megascaffold_1||65364866||65370088||NNU_005164-RA||1||CDS||304032526||1956||66.76	65364866	65370088	b28620_01	01||37825245||37826861||Aqcoe1G392000.1.v3.1||1||CDS||809502922||5879||66.76	37825245	37826861	6.200000e-152	833
1.4372	0.0781	a16884_megascaffold_1	megascaffold_1||65389387||65393852||NNU_005163-RA||1||CDS||304032520||1957||79.37	65389387	65393852	b28620_01	01||37828486||37831400||Aqcoe1G392100.1.v3.1||1||CDS||809502933||5881||79.37	37828486	37831400	2.200000e-171	883
1.1195	0.0954	a16884_megascaffold_1	megascaffold_1||65418917||65424808||NNU_005161-RA||-1||CDS||304032498||1959||79.88	65424808	65418917	b28620_01	01||37833354||37839655||Aqcoe1G392200.1.v3.1||-1||CDS||809502941||5882||79.88	37839655	37833354	1.000000e-250	933
1.4856	0.1323	a16884_megascaffold_1	megascaffold_1||65460595||65463218||NNU_005159-RA||-1||CDS||304032481||1961||74.38	65463218	65460595	b28620_01	01||37848144||37850516||Aqcoe1G392400.1.v3.1||-1||CDS||809502952||5884||74.38	37850516	37848144	1.000000e-250	983
###  Mean Ks:  1.5497	Mean Kn: 0.1850
#Ks	Kn	a<db_genome_id>_<chr>	chr1||start1||stop1||name1||strand1||type1||db_feature_id1||genome_order1||percent_id1	start1	stop1	b<db_genome_id>_<chr>	chr2||start2||stop2||name2||strand2||type2||db_feature_id2||genome_order2||percent_id2	start2	stop2	eval	block_score	GEVO_link
1.3891	0.2067	a16884_megascaffold_1	megascaffold_1||65057156||65058916||NNU_005173-RA||1||CDS||304032605||1947||72.35	65057156	65058916	b28620_04	04||42508580||42510376||Aqcoe4G272800.1.v3.1||1||CDS||809693486||24016||72.35	42508580	42510376	1.000000e-250	50
2.7529	0.1439	a16884_megascaffold_1	megascaffold_1||65154601||65155494||NNU_005171-RA||1||CDS||304032591||1949||72.67	65154601	65155494	b28620_04	04||42560166||42561536||Aqcoe4G273600.1.v3.1||1||CDS||809693533||24025||72.67	42560166	42561536	8.600000e-177	100
1.2421	0.1901	a16884_megascaffold_1	megascaffold_1||65195176||65196610||NNU_005170-RA||-1||CDS||304032580||1950||79.5	65196610	65195176	b28620_04	04||42564281||42566592||Aqcoe4G273800.1.v3.1||-1||CDS||809693545||24027||79.5	42566592	42564281	1.400000e-170	150
0.9241	0.1037	a16884_megascaffold_1	megascaffold_1||65246001||65251561||NNU_005169-RA||1||CDS||304032567||1951||80.36	65246001	65251561	b28620_04	04||42580234||42583953||Aqcoe4G274100.2.v3.1||1||CDS||809693563||24034||80.36	42580234	42583953	1.000000e-250	200
1.1971	0.1393	a16884_megascaffold_1	megascaffold_1||65255015||65259955||NNU_005168-RA||1||CDS||304032559||1952||75.85	65255015	65259955	b28620_04	04||42588120||42593335||Aqcoe4G274200.1.v3.1||1||CDS||809693584||24036||75.85	42588120	42593335	1.000000e-250	250
1.3315	0.2504	a16884_megascaffold_1	megascaffold_1||65260475||65261776||NNU_005167-RA||-1||CDS||304032554||1953||71.04	65261776	65260475	b28620_04	04||42594027||42595298||Aqcoe4G274300.1.v3.1||-1||CDS||809693590||24037||71.04	42595298	42594027	2.400000e-214	300
2.0109	0.2606	a16884_megascaffold_1	megascaffold_1||65333953||65340785||NNU_005165-RA||1||CDS||304032537||1955||74.29	65333953	65340785	b28620_04	04||42635765||42639739||Aqcoe4G275000.1.v3.1||1||CDS||809695287||24045||74.29	42635765	42639739	5.100000e-101	350
###  Mean Ks:  5.9564	Mean Kn: 0.2697
#Ks	Kn	a<db_genome_id>_<chr>	chr1||start1||stop1||name1||strand1||type1||db_feature_id1||genome_order1||percent_id1	start1	stop1	b<db_genome_id>_<chr>	chr2||start2||stop2||name2||strand2||type2||db_feature_id2||genome_order2||percent_id2	start2	stop2	eval	block_score	GEVO_link
2.4579	0.2968	a16884_megascaffold_1	megascaffold_1||65364866||65370088||NNU_005164-RA||1||CDS||304032526||1956||65.93	65364866	65370088	b28620_04	04||42724096||42725321||Aqcoe4G276200.1.v3.1||1||CDS||809695448||24068||65.93	42724096	42725321	3.700000e-137	50
1.1640	0.0995	a16884_megascaffold_1	megascaffold_1||65395237||65398843||NNU_005162-RA||-1||CDS||304032510||1958||79.73	65398843	65395237	b28620_04	04||42725993||42729992||Aqcoe4G276300.1.v3.1||-1||CDS||809695454||24069||79.73	42729992	42725993	2.900000e-220	100
1.2050	0.0943	a16884_megascaffold_1	megascaffold_1||65418917||65424808||NNU_005161-RA||-1||CDS||304032498||1959||83.67	65424808	65418917	b28620_04	04||42731650||42738760||Aqcoe4G276400.1.v3.1||-1||CDS||809695467||24071||83.67	42738760	42731650	1.000000e-250	150
2.1309	0.1428	a16884_megascaffold_1	megascaffold_1||65488244||65490477||NNU_005158-RA||-1||CDS||304032472||1962||74.64	65490477	65488244	b28620_04	04||42810496||42812167||Aqcoe4G277800.1.v3.1||-1||CDS||809695588||24088||74.64	42812167	42810496	5.500000e-185	197
4.7889	0.1972	a16884_megascaffold_1	megascaffold_1||65512516||65512839||NNU_005157-RA||1||CDS||304032467||1963||71.28	65512516	65512839	b28620_04	04||42841654||42841947||Aqcoe4G278300.1.v3.1||1||CDS||809695655||24099||71.28	42841654	42841947	4.900000e-29	222
2.3107	0.2244	a16884_megascaffold_1	megascaffold_1||65567934||65574612||NNU_005154-RA||1||CDS||304032448||1966||76.43	65567934	65574612	b28620_04	04||42888067||42895730||Aqcoe4G279200.1.v3.1||1||CDS||809695724||24110||76.43	42888067	42895730	1.000000e-250	269
1.3987	0.4045	a16884_megascaffold_1	megascaffold_1||65708149||65719249||NNU_005150-RA||-1||CDS||304032421||1970||71.78	65719249	65708149	b28620_04	04||42897151||42905021||Aqcoe4G279300.1.v3.1||-1||CDS||809695738||24113||71.78	42905021	42897151	1.000000e-250	319
53.7042	1.0023	a16884_megascaffold_1	megascaffold_1||65910749||65911738||NNU_005147-RA||-1||CDS||304032398||1973||71.79	65911738	65910749	b28620_04	04||42959507||42960476||Aqcoe4G279800.1.v3.1||-1||CDS||809695769||24118||71.79	42960476	42959507	1.100000e-06	325
1.3535	0.0762	a16884_megascaffold_1	megascaffold_1||65938177||65942586||NNU_005146-RA||-1||CDS||304032386||1974||79.67	65942586	65938177	b28620_04	04||43017018||43022188||Aqcoe4G280700.1.v3.1||-1||CDS||809695884||24131||79.67	43022188	43017018	2.000000e-194	372
1.5869	0.2719	a16884_megascaffold_1	megascaffold_1||65990304||65995658||NNU_005142-RA||-1||CDS||304032355||1978||84.64	65995658	65990304	b28620_04	04||43035650||43038728||Aqcoe4G281100.1.v3.1||-1||CDS||809695968||24138||84.64	43038728	43035650	5.800000e-109	422
1.1783	0.1053	a16884_megascaffold_1	megascaffold_1||66068092||66074276||NNU_005135-RA||1||CDS||304032293||1985||78.66	66068092	66074276	b28620_04	04||43045441||43050889||Aqcoe4G281200.1.v3.1||1||CDS||809695980||24139||78.66	43045441	43050889	1.000000e-250	472
1.3527	0.0766	a16884_megascaffold_1	megascaffold_1||66211323||66214644||NNU_005132-RA||-1||CDS||304032258||1988||79.49	66214644	66211323	b28620_04	04||43097895||43102587||Aqcoe4G281500.1.v3.1||-1||CDS||809696014||24144||79.49	43102587	43097895	1.000000e-250	522
2.8018	0.5142	a16884_megascaffold_1	megascaffold_1||66276111||66279909||NNU_005131-RA||1||CDS||304032250||1989||61.59	66276111	66279909	b28620_04	04||43131766||43132986||Aqcoe4G281900.1.v3.1||-1||CDS||809696050||24148||61.59	43132986	43131766	2.000000e-23	544
###  Mean Ks:  11.2079	Mean Kn: 0.3652
#Ks	Kn	a<db_genome_id>_<chr>	chr1||start1||stop1||name1||strand1||type1||db_feature_id1||genome_order1||percent_id1	start1	stop1	b<db_genome_id>_<chr>	chr2||start2||stop2||name2||strand2||type2||db_feature_id2||genome_order2||percent_id2	start2	stop2	eval	block_score	GEVO_link
1.4005	0.1407	a16884_megascaffold_1	megascaffold_1||66075511||66082304||NNU_005134-RA||-1||CDS||304032283||1986||77.04	66082304	66075511	b28620_01	01||30385286||30388332||Aqcoe1G333900.1.v3.1||-1||CDS||809495786||5007||77.04	30388332	30385286	1.000000e-250	50
1.5095	0.6519	a16884_megascaffold_1	megascaffold_1||66575633||66582254||NNU_005116-RA||-1||CDS||304032142||2004||69.08	66582254	66575633	b28620_01	01||30456773||30464848||Aqcoe1G334200.1.v3.1||-1||CDS||809495802||5011||69.08	30464848	30456773	5.400000e-60	97
1.3278	0.3592	a16884_megascaffold_1	megascaffold_1||66607964||66614633||NNU_005113-RA||1||CDS||304032121||2007||72.52	66607964	66614633	b28620_01	01||30491819||30514554||Aqcoe1G334400.1.v3.1||1||CDS||809495821||5014||72.52	30491819	30514554	3.100000e-176	147
1.2329	0.1373	a16884_megascaffold_1	megascaffold_1||66744985||66747918||NNU_005108-RA||1||CDS||304032070||2012||73.97	66744985	66747918	b28620_01	01||30533090||30535704||Aqcoe1G334600.1.v3.1||1||CDS||809495836||5017||73.97	30533090	30535704	5.700000e-242	197
1.0280	0.1169	a16884_megascaffold_1	megascaffold_1||66783847||66791120||NNU_005106-RA||-1||CDS||304032048||2014||79.42	66791120	66783847	b28620_01	01||30563457||30568646||Aqcoe1G334800.1.v3.1||-1||CDS||809495846||5019||79.42	30568646	30563457	1.000000e-250	247
87.3813	1.3367	a16884_megascaffold_1	megascaffold_1||66830203||66835834||NNU_005105-RA||1||CDS||304032044||2015||71.01	66830203	66835834	b28620_01	01||30622594||30625295||Aqcoe1G335200.1.v3.1||1||CDS||809495884||5027||71.01	30622594	30625295	1.300000e-55	297
2.0871	0.3297	a16884_megascaffold_1	megascaffold_1||66882715||66884071||NNU_005103-RA||1||CDS||304032032||2017||72.87	66882715	66884071	b28620_01	01||30644866||30647226||Aqcoe1G335300.1.v3.1||1||CDS||809495890||5028||72.87	30644866	30647226	9.400000e-75	347
1.3508	0.1607	a16884_megascaffold_1	megascaffold_1||66886099||66897288||NNU_005102-RA||-1||CDS||304032017||2018||75.98	66897288	66886099	b28620_01	01||30662135||30674222||Aqcoe1G335500.1.v3.1||-1||CDS||809495899||5030||75.98	30674222	30662135	1.000000e-250	397
4.1088	0.2349	a16884_megascaffold_1	megascaffold_1||66933715||66940393||NNU_005100-RA||1||CDS||304031996||2020||65.86	66933715	66940393	b28620_01	01||30789223||30793716||Aqcoe1G335600.1.v3.1||1||CDS||809495903||5031||65.86	30789223	30793716	8.600000e-68	447
2.2584	0.5217	a16884_megascaffold_1	megascaffold_1||66941752||66947133||NNU_005099-RA||-1||CDS||304031983||2021||69.49	66947133	66941752	b28620_01	01||30795639||30799825||Aqcoe1G335700.1.v3.1||-1||CDS||809495909||5032||69.49	30799825	30795639	1.000000e-52	497
3.4173	0.2384	a16884_megascaffold_1	megascaffold_1||67227665||67230323||NNU_005085-RA||-1||CDS||304031862||2035||67.92	67230323	67227665	b28620_01	01||30835814||30838679||Aqcoe1G336200.1.v3.1||1||CDS||809495937||5038||67.92	30835814	30838679	4.500000e-168	544
1.2541	0.1133	a16884_megascaffold_1	megascaffold_1||67231792||67238349||NNU_005084-RA||-1||CDS||304031850||2036||78.42	67238349	67231792	b28620_01	01||30843138||30849711||Aqcoe1G336400.1.v3.1||-1||CDS||809495956||5042||78.42	30849711	30843138	1.000000e-250	594
1.0535	0.0988	a16884_megascaffold_1	megascaffold_1||67442683||67461088||NNU_005078-RA||1||CDS||304031795||2042||81.1	67442683	67461088	b28620_01	01||31067827||31077685||Aqcoe1G337200.1.v3.1||1||CDS||809496028||5058||81.1	31067827	31077685	1.000000e-250	641
81.4152	0.9660	a16884_megascaffold_1	megascaffold_1||67505568||67512009||NNU_005077-RA||1||CDS||304031784||2043||68.78	67505568	67512009	b28620_01	01||31089897||31091582||Aqcoe1G337400.2.v3.1||1||CDS||809496045||5061||68.78	31089897	31091582	8.700000e-33	673
2.0597	0.1757	a16884_megascaffold_1	megascaffold_1||67526482||67528773||NNU_005076-RA||1||CDS||304031780||2044||75.9	67526482	67528773	b28620_01	01||31170820||31173234||Aqcoe1G337800.1.v3.1||1||CDS||809496067||5065||75.9	31170820	31173234	1.000000e-250	723
1.8579	0.1024	a16884_megascaffold_1	megascaffold_1||67559549||67560910||NNU_005074-RA||-1||CDS||304031760||2046||76.68	67560910	67559549	b28620_01	01||31244849||31246264||Aqcoe1G337900.1.v3.1||-1||CDS||809496078||5068||76.68	31246264	31244849	1.100000e-234	773
2.0873	0.2796	a16884_megascaffold_1	megascaffold_1||67580961||67581837||NNU_005073-RA||-1||CDS||304031750||2047||82.46	67581837	67580961	b28620_01	01||31384054||31384650||Aqcoe1G338100.1.v3.1||-1||CDS||809496089||5070||82.46	31384650	31384054	2.800000e-43	815
15.7223	1.1315	a16884_megascaffold_1	megascaffold_1||67589739||67592608||NNU_005070-RA||-1||CDS||304031728||2050||71.66	67592608	67589739	b28620_01	01||31472884||31474830||Aqcoe1G338400.1.v3.1||1||CDS||809496102||5073||71.66	31472884	31474830	4.100000e-128	865
2.5688	0.4227	a16884_megascaffold_1	megascaffold_1||67635439||67637214||NNU_005068-RA||-1||CDS||304031711||2052||65.16	67637214	67635439	b28620_01	01||31488597||31490363||Aqcoe1G338800.1.v3.1||-1||CDS||809496124||5077||65.16	31490363	31488597	4.200000e-108	915
5.6497	0.1502	a16884_megascaffold_1	megascaffold_1||67641183||67643621||NNU_005067-RA||-1||CDS||304031703||2053||69.44	67643621	67641183	b28620_01	01||31492282||31496121||Aqcoe1G338900.1.v3.1||-1||CDS||809496129||5078||69.44	31496121	31492282	6.800000e-176	965
82.2194	1.3569	a16884_megascaffold_1	megascaffold_1||67686602||67687211||NNU_005064-RA||1||CDS||304031680||2056||86.11	67686602	67687211	b28620_01	01||31555214||31557700||Aqcoe1G339100.1.v3.1||1||CDS||809496144||5083||86.11	31555214	31557700	3.300000e-40	1004
0.9482	0.2216	a16884_megascaffold_1	megascaffold_1||67693321||67697667||NNU_005062-RA||-1||CDS||304031662||2058||74.47	67697667	67693321	b28620_01	01||31559622||31565339||Aqcoe1G339200.1.v3.1||-1||CDS||809496148||5084||74.47	31565339	31559622	1.000000e-250	1054
2.8052	0.3197	a16884_megascaffold_1	megascaffold_1||67711609||67724413||NNU_005060-RA||-1||CDS||304031653||2060||69.1	67724413	67711609	b28620_01	01||31933905||31934366||Aqcoe1G340200.1.v3.1||-1||CDS||809496221||5101||69.1	31934366	31933905	6.600000e-23	1073
0.8399	0.0823	a16884_megascaffold_1	megascaffold_1||67746318||67755579||NNU_005059-RA||-1||CDS||304031640||2061||81.19	67755579	67746318	b28620_01	01||31949801||31962900||Aqcoe1G340500.1.v3.1||-1||CDS||809496244||5104||81.19	31962900	31949801	1.000000e-250	1123
1.1250	0.1519	a16884_megascaffold_1	megascaffold_1||67826780||67829401||NNU_005056-RA||-1||CDS||304031611||2064||77.33	67829401	67826780	b28620_01	01||31976313||31983155||Aqcoe1G340700.1.v3.1||-1||CDS||809496252||5106||77.33	31983155	31976313	5.300000e-217	1173
2.0607	0.1346	a16884_megascaffold_1	megascaffold_1||67900651||67903310||NNU_005054-RA||1||CDS||304031593||2066||73.48	67900651	67903310	b28620_01	01||32029732||32032287||Aqcoe1G340800.1.v3.1||1||CDS||809496265||5109||73.48	32029732	32032287	1.000000e-250	1223
1.0905	0.1282	a16884_megascaffold_1	megascaffold_1||68076996||68082991||NNU_005047-RA||1||CDS||304031528||2073||78.89	68076996	68082991	b28620_01	01||32133849||32138474||Aqcoe1G341500.1.v3.1||1||CDS||809496313||5119||78.89	32133849	32138474	2.500000e-154	1273
1.9616	0.1627	a16884_megascaffold_1	megascaffold_1||68189961||68208160||NNU_005040-RA||-1||CDS||304031470||2080||82.6	68208160	68189961	b28620_01	01||32272038||32279315||Aqcoe1G342400.1.v3.1||1||CDS||809496371||5129||82.6	32272038	32279315	3.300000e-131	1323
###  Mean Ks:  6.9138	Mean Kn: 0.3174
#Ks	Kn	a<db_genome_id>_<chr>	chr1||start1||stop1||name1||strand1||type1||db_feature_id1||genome_order1||percent_id1	start1	stop1	b<db_genome_id>_<chr>	chr2||start2||stop2||name2||strand2||type2||db_feature_id2||genome_order2||percent_id2	start2	stop2	eval	block_score	GEVO_link
2.4722	0.3686	a16884_megascaffold_1	megascaffold_1||66276111||66279909||NNU_005131-RA||1||CDS||304032250||1989||62.88	66276111	66279909	b28620_04	04||43361113||43362207||Aqcoe4G283700.1.v3.1||-1||CDS||809696311||24179||62.88	43362207	43361113	2.700000e-46	45
58.6208	1.2102	a16884_megascaffold_1	megascaffold_1||66489421||66501883||NNU_005122-RA||1||CDS||304032181||1998||80.31	66489421	66501883	b28620_04	04||43466916||43470689||Aqcoe4G284900.1.v3.1||1||CDS||809696427||24194||80.31	43466916	43470689	1.400000e-27	68
1.2989	0.0161	a16884_megascaffold_1	megascaffold_1||66538940||66540851||NNU_005120-RA||1||CDS||304032169||2000||82.68	66538940	66540851	b28620_04	04||43510002||43515814||Aqcoe4G285400.1.v3.1||1||CDS||809696488||24203||82.68	43510002	43515814	1.000000e-213	118
1.4905	0.2681	a16884_megascaffold_1	megascaffold_1||66544509||66547434||NNU_005119-RA||1||CDS||304032162||2001||68.49	66544509	66547434	b28620_04	04||43518178||43520362||Aqcoe4G285600.1.v3.1||1||CDS||809696523||24207||68.49	43518178	43520362	1.400000e-83	168
1.3155	0.1771	a16884_megascaffold_1	megascaffold_1||66548592||66555534||NNU_005118-RA||-1||CDS||304032154||2002||77.16	66555534	66548592	b28620_04	04||43523988||43528577||Aqcoe4G285700.1.v3.1||-1||CDS||809696533||24208||77.16	43528577	43523988	7.300000e-182	218
1.1461	0.1116	a16884_megascaffold_1	megascaffold_1||66618051||66631627||NNU_005112-RA||-1||CDS||304032107||2008||77.55	66631627	66618051	b28620_04	04||43542822||43547753||Aqcoe4G286200.1.v3.1||-1||CDS||809696578||24213||77.55	43547753	43542822	1.000000e-250	268
1.3801	0.4184	a16884_megascaffold_1	megascaffold_1||66652188||66662082||NNU_005111-RA||1||CDS||304032099||2009||77.0	66652188	66662082	b28620_04	04||43567180||43575770||Aqcoe4G286600.1.v3.1||1||CDS||809696649||24219||77.0	43567180	43575770	5.100000e-125	318
3.6420	0.1921	a16884_megascaffold_1	megascaffold_1||66710493||66725935||NNU_005110-RA||1||CDS||304032091||2010||80.71	66710493	66725935	b28620_04	04||43582004||43590272||Aqcoe4G286800.1.v3.1||1||CDS||809696670||24221||80.71	43582004	43590272	1.000000e-250	368
2.0572	0.3589	a16884_megascaffold_1	megascaffold_1||66728584||66729499||NNU_005109-RA||-1||CDS||304032080||2011||67.71	66729499	66728584	b28620_04	04||43693383||43694641||Aqcoe4G287900.1.v3.1||-1||CDS||809696809||24232||67.71	43694641	43693383	1.700000e-55	415
1.6951	0.2266	a16884_megascaffold_1	megascaffold_1||66749233||66763096||NNU_005107-RA||-1||CDS||304032059||2013||79.43	66763096	66749233	b28620_04	04||43697642||43701996||Aqcoe4G288100.1.v3.1||-1||CDS||809696826||24234||79.43	43701996	43697642	8.300000e-139	465
0.9329	0.1437	a16884_megascaffold_1	megascaffold_1||66783847||66791120||NNU_005106-RA||-1||CDS||304032048||2014||78.55	66791120	66783847	b28620_04	04||43707891||43711788||Aqcoe4G288200.1.v3.1||-1||CDS||809696835||24235||78.55	43711788	43707891	1.000000e-250	515
###  Mean Ks:  5.6825	Mean Kn: 0.3291
#Ks	Kn	a<db_genome_id>_<chr>	chr1||start1||stop1||name1||strand1||type1||db_feature_id1||genome_order1||percent_id1	start1	stop1	b<db_genome_id>_<chr>	chr2||start2||stop2||name2||strand2||type2||db_feature_id2||genome_order2||percent_id2	start2	stop2	eval	block_score	GEVO_link
2.0169	0.2274	a16884_megascaffold_1	megascaffold_1||66941752||66947133||NNU_005099-RA||-1||CDS||304031983||2021||78.68	66947133	66941752	b28620_04	04||44104108||44107374||Aqcoe4G292400.1.v3.1||-1||CDS||809697243||24287||78.68	44107374	44104108	2.500000e-148	50
1.1638	0.1194	a16884_megascaffold_1	megascaffold_1||67047698||67052595||NNU_005093-RA||1||CDS||304031928||2027||77.93	67047698	67052595	b28620_04	04||44115917||44120202||Aqcoe4G292700.1.v3.1||1||CDS||809697271||24291||77.93	44115917	44120202	9.700000e-190	100
2.3775	0.3126	a16884_megascaffold_1	megascaffold_1||67092528||67097470||NNU_005090-RA||1||CDS||304031901||2030||68.66	67092528	67097470	b28620_04	04||44150291||44152661||Aqcoe4G293100.2.v3.1||-1||CDS||809697324||24298||68.66	44152661	44150291	1.400000e-159	150
10.8232	0.3889	a16884_megascaffold_1	megascaffold_1||67103024||67104973||NNU_005089-RA||1||CDS||304031895||2031||70.62	67103024	67104973	b28620_04	04||44188345||44189007||Aqcoe4G293600.1.v3.1||-1||CDS||809697375||24304||70.62	44189007	44188345	1.300000e-28	177
1.8432	0.1413	a16884_megascaffold_1	megascaffold_1||67128150||67141395||NNU_005088-RA||1||CDS||304031888||2032||77.35	67128150	67141395	b28620_04	04||44213116||44217201||Aqcoe4G294000.1.v3.1||1||CDS||809697416||24309||77.35	44213116	44217201	1.000000e-214	227
1.2275	0.0707	a16884_megascaffold_1	megascaffold_1||67152203||67164542||NNU_005087-RA||-1||CDS||304031880||2033||83.14	67164542	67152203	b28620_04	04||44288742||44299189||Aqcoe4G295100.1.v3.1||-1||CDS||809697534||24323||83.14	44299189	44288742	1.000000e-250	274
0.9631	0.1663	a16884_megascaffold_1	megascaffold_1||67332814||67335345||NNU_005081-RA||-1||CDS||304031830||2039||74.71	67335345	67332814	b28620_04	04||44431101||44435273||Aqcoe4G296700.1.v3.1||-1||CDS||809697684||24342||74.71	44435273	44431101	1.600000e-223	321
2.1645	0.1980	a16884_megascaffold_1	megascaffold_1||67505568||67512009||NNU_005077-RA||1||CDS||304031784||2043||79.04	67505568	67512009	b28620_04	04||44443648||44447036||Aqcoe4G296800.1.v3.1||1||CDS||809697693||24343||79.04	44443648	44447036	9.300000e-66	371
1.5146	0.1383	a16884_megascaffold_1	megascaffold_1||67559549||67560910||NNU_005074-RA||-1||CDS||304031760||2046||79.32	67560910	67559549	b28620_04	04||44468607||44469947||Aqcoe4G297100.1.v3.1||-1||CDS||809697719||24346||79.32	44469947	44468607	1.900000e-155	421
3.7147	0.3237	a16884_megascaffold_1	megascaffold_1||67580961||67581837||NNU_005073-RA||-1||CDS||304031750||2047||71.31	67581837	67580961	b28620_04	04||44483471||44484067||Aqcoe4G297300.1.v3.1||-1||CDS||809697742||24349||71.31	44484067	44483471	1.400000e-36	456
9.5311	1.2059	a16884_megascaffold_1	megascaffold_1||67589739||67592608||NNU_005070-RA||-1||CDS||304031728||2050||61.85	67592608	67589739	b28620_04	04||44487283||44488241||Aqcoe4G297400.1.v3.1||1||CDS||809697754||24350||61.85	44487283	44488241	3.900000e-32	487
6.3706	0.1767	a16884_megascaffold_1	megascaffold_1||67641183||67643621||NNU_005067-RA||-1||CDS||304031703||2053||67.1	67643621	67641183	b28620_04	04||44521582||44523736||Aqcoe4G297900.1.v3.1||-1||CDS||809697816||24358||67.1	44523736	44521582	1.800000e-153	537
39.4535	1.2668	a16884_megascaffold_1	megascaffold_1||67686602||67687211||NNU_005064-RA||1||CDS||304031680||2056||82.17	67686602	67687211	b28620_04	04||44527617||44529060||Aqcoe4G298000.1.v3.1||1||CDS||809697832||24360||82.17	44527617	44529060	9.000000e-39	575
0.9079	0.1203	a16884_megascaffold_1	megascaffold_1||67746318||67755579||NNU_005059-RA||-1||CDS||304031640||2061||78.44	67755579	67746318	b28620_04	04||44620152||44627045||Aqcoe4G298400.1.v3.1||-1||CDS||809697864||24364||78.44	44627045	44620152	1.000000e-250	625
1.1649	0.0796	a16884_megascaffold_1	megascaffold_1||67935455||67945700||NNU_005053-RA||1||CDS||304031578||2067||79.74	67935455	67945700	b28620_04	04||44649561||44655340||Aqcoe4G298900.1.v3.1||1||CDS||809697915||24370||79.74	44649561	44655340	6.200000e-228	675
###  Mean Ks:  16.2250	Mean Kn: 0.4975
#Ks	Kn	a<db_genome_id>_<chr>	chr1||start1||stop1||name1||strand1||type1||db_feature_id1||genome_order1||percent_id1	start1	stop1	b<db_genome_id>_<chr>	chr2||start2||stop2||name2||strand2||type2||db_feature_id2||genome_order2||percent_id2	start2	stop2	eval	block_score	GEVO_link
3.8820	0.3090	a16884_megascaffold_1	megascaffold_1||67972566||67973519||NNU_005052-RA||1||CDS||304031572||2068||71.95	67972566	67973519	b28620_04	04||35908294||35909382||Aqcoe4G225100.1.v3.1||-1||CDS||809687402||23426||71.95	35909382	35908294	4.100000e-33	32
9.8275	1.0841	a16884_megascaffold_1	megascaffold_1||68045301||68049105||NNU_005049-RA||1||CDS||304031550||2071||73.98	68045301	68049105	b28620_04	04||35843835||35850346||Aqcoe4G224900.1.v3.1||-1||CDS||809687379||23424||73.98	35850346	35843835	1.100000e-31	63
2.1958	0.0916	a16884_megascaffold_1	megascaffold_1||68076996||68082991||NNU_005047-RA||1||CDS||304031528||2073||76.65	68076996	68082991	b28620_04	04||35720135||35725385||Aqcoe4G224800.1.v3.1||-1||CDS||809687370||23423||76.65	35725385	35720135	1.300000e-146	113
0.9970	0.1968	a16884_megascaffold_1	megascaffold_1||68110022||68129624||NNU_005044-RA||1||CDS||304031506||2076||78.8	68110022	68129624	b28620_04	04||35705795||35711527||Aqcoe4G224700.1.v3.1||-1||CDS||809687361||23422||78.8	35711527	35705795	4.100000e-169	163
3.0857	0.3548	a16884_megascaffold_1	megascaffold_1||68131914||68132378||NNU_005043-RA||-1||CDS||304031497||2077||67.16	68132378	68131914	b28620_04	04||35561944||35562993||Aqcoe4G223600.1.v3.1||1||CDS||809687272||23408||67.16	35561944	35562993	5.500000e-17	176
88.5555	0.8384	a16884_megascaffold_1	megascaffold_1||68188979||68200374||NNU_005041-RA||1||CDS||304031480||2079||80.65	68188979	68200374	b28620_04	04||35424756||35432428||Aqcoe4G223300.1.v3.1||-1||CDS||809687248||23405||80.65	35432428	35424756	7.200000e-99	226
1.3735	0.1961	a16884_megascaffold_1	megascaffold_1||68273168||68280374||NNU_005037-RA||-1||CDS||304031448||2083||71.24	68280374	68273168	b28620_04	04||35405887||35415914||Aqcoe4G223100.1.v3.1||1||CDS||809687212||23401||71.24	35405887	35415914	1.100000e-116	276
1.6505	0.2432	a16884_megascaffold_1	megascaffold_1||68548787||68570236||NNU_005032-RA||1||CDS||304031384||2088||75.02	68548787	68570236	b28620_04	04||35295179||35302572||Aqcoe4G222600.1.v3.1||-1||CDS||809687153||23393||75.02	35302572	35295179	1.000000e-250	326
1.3176	0.2812	a16884_megascaffold_1	megascaffold_1||68703697||68717620||NNU_005028-RA||1||CDS||304031350||2092||81.06	68703697	68717620	b28620_04	04||35264945||35278733||Aqcoe4G222400.1.v3.1||-1||CDS||809687129||23390||81.06	35278733	35264945	1.000000e-250	376
63.5960	1.5401	a16884_megascaffold_1	megascaffold_1||68759918||68765943||NNU_005026-RA||1||CDS||304031327||2094||77.4	68759918	68765943	b28620_04	04||35206238||35216956||Aqcoe4G221900.1.v3.1||-1||CDS||809687064||23382||77.4	35216956	35206238	1.800000e-129	426
1.9937	0.3371	a16884_megascaffold_1	megascaffold_1||68803908||68804537||NNU_005025-RA||1||CDS||304031321||2095||70.1	68803908	68804537	b28620_04	04||35168900||35169421||Aqcoe4G221500.1.v3.1||-1||CDS||809687025||23378||70.1	35169421	35168900	2.800000e-24	449
###  Mean Ks:  21.2410	Mean Kn: 0.4559
#Ks	Kn	a<db_genome_id>_<chr>	chr1||start1||stop1||name1||strand1||type1||db_feature_id1||genome_order1||percent_id1	start1	stop1	b<db_genome_id>_<chr>	chr2||start2||stop2||name2||strand2||type2||db_feature_id2||genome_order2||percent_id2	start2	stop2	eval	block_score	GEVO_link
1.0115	0.1473	a16884_megascaffold_1	megascaffold_1||68703697||68717620||NNU_005028-RA||1||CDS||304031350||2092||81.81	68703697	68717620	b28620_01	01||23366577||23372156||Aqcoe1G300500.1.v3.1||-1||CDS||809492109||4573||81.81	23372156	23366577	1.000000e-250	50
1.6676	0.3411	a16884_megascaffold_1	megascaffold_1||68723975||68729551||NNU_005027-RA||1||CDS||304031334||2093||70.12	68723975	68729551	b28620_01	01||23346037||23351856||Aqcoe1G300400.1.v3.1||-1||CDS||809492097||4572||70.12	23351856	23346037	2.700000e-242	100
2.0438	0.3677	a16884_megascaffold_1	megascaffold_1||68803908||68804537||NNU_005025-RA||1||CDS||304031321||2095||71.11	68803908	68804537	b28620_01	01||23043639||23044256||Aqcoe1G299100.1.v3.1||-1||CDS||809489478||4555||71.11	23044256	23043639	1.800000e-41	137
0.9959	0.2224	a16884_megascaffold_1	megascaffold_1||68839056||68845795||NNU_005023-RA||-1||CDS||304031306||2097||75.23	68845795	68839056	b28620_01	01||22992041||22997491||Aqcoe1G298800.1.v3.1||1||CDS||809489427||4549||75.23	22992041	22997491	2.300000e-93	187
1.7001	0.2000	a16884_megascaffold_1	megascaffold_1||68849819||68860224||NNU_005022-RA||-1||CDS||304031300||2098||74.0	68860224	68849819	b28620_01	01||22971228||22983379||Aqcoe1G298600.1.v3.1||1||CDS||809489402||4545||74.0	22971228	22983379	4.700000e-36	222
1.2788	0.1455	a16884_megascaffold_1	megascaffold_1||68894120||68924914||NNU_005020-RA||-1||CDS||304031280||2099||79.36	68924914	68894120	b28620_01	01||22960225||22970280||Aqcoe1G298500.1.v3.1||1||CDS||809489390||4544||79.36	22960225	22970280	1.000000e-250	272
67.6416	1.3450	a16884_megascaffold_1	megascaffold_1||68925264||68931699||NNU_005021-RA||1||CDS||304031295||2100||77.92	68925264	68931699	b28620_01	01||22876100||22888077||Aqcoe1G297900.1.v3.1||1||CDS||809489348||4538||77.92	22876100	22888077	1.600000e-96	322
66.6186	0.6139	a16884_megascaffold_1	megascaffold_1||68959810||68960301||NNU_005017-RA||1||CDS||304031262||2103||62.67	68959810	68960301	b28620_01	01||22866069||22866542||Aqcoe1G297700.1.v3.1||1||CDS||809489336||4536||62.67	22866069	22866542	8.300000e-17	338
67.9657	0.9910	a16884_megascaffold_1	megascaffold_1||69065177||69066188||NNU_005011-RA||-1||CDS||304031223||2109||71.09	69066188	69065177	b28620_01	01||22821541||22822962||Aqcoe1G297300.1.v3.1||1||CDS||809489288||4529||71.09	22821541	22822962	5.200000e-176	388
1.4864	0.1855	a16884_megascaffold_1	megascaffold_1||69068313||69069603||NNU_005010-RA||-1||CDS||304031216||2110||75.25	69069603	69068313	b28620_01	01||22819845||22821321||Aqcoe1G297200.1.v3.1||1||CDS||809489283||4528||75.25	22819845	22821321	2.400000e-205	438
###  Mean Ks:  2.3070	Mean Kn: 0.2198
#Ks	Kn	a<db_genome_id>_<chr>	chr1||start1||stop1||name1||strand1||type1||db_feature_id1||genome_order1||percent_id1	start1	stop1	b<db_genome_id>_<chr>	chr2||start2||stop2||name2||strand2||type2||db_feature_id2||genome_order2||percent_id2	start2	stop2	eval	block_score	GEVO_link
2.0313	0.2160	a16884_megascaffold_1	megascaffold_1||69098355||69100808||NNU_005007-RA||1||CDS||304031192||2113||70.25	69098355	69100808	b28620_01	01||22182984||22185455||Aqcoe1G294300.1.v3.1||-1||CDS||809489009||4490||70.25	22185455	22182984	1.000000e-250	50
0.9374	0.1095	a16884_megascaffold_1	megascaffold_1||69119189||69124069||NNU_005006-RA||1||CDS||304031175||2114||79.94	69119189	69124069	b28620_01	01||22167244||22173692||Aqcoe1G294200.1.v3.1||-1||CDS||809489003||4489||79.94	22173692	22167244	1.000000e-250	100
3.8560	0.3221	a16884_megascaffold_1	megascaffold_1||69210329||69211868||NNU_005004-RA||1||CDS||304031162||2116||65.35	69210329	69211868	b28620_01	01||22152313||22153626||Aqcoe1G294100.1.v3.1||-1||CDS||809488997||4488||65.35	22153626	22152313	1.300000e-102	150
2.9755	0.2821	a16884_megascaffold_1	megascaffold_1||69269038||69270804||NNU_005003-RA||1||CDS||304031151||2117||67.81	69269038	69270804	b28620_01	01||22145648||22147488||Aqcoe1G293900.1.v3.1||-1||CDS||809488985||4486||67.81	22147488	22145648	5.500000e-160	200
1.7350	0.1692	a16884_megascaffold_1	megascaffold_1||69311960||69316669||NNU_005002-RA||-1||CDS||304031142||2118||72.1	69316669	69311960	b28620_01	01||22140739||22144637||Aqcoe1G293800.1.v3.1||1||CDS||809488979||4485||72.1	22140739	22144637	5.900000e-124	250
###  Mean Ks:  13.1345	Mean Kn: 0.3247
#Ks	Kn	a<db_genome_id>_<chr>	chr1||start1||stop1||name1||strand1||type1||db_feature_id1||genome_order1||percent_id1	start1	stop1	b<db_genome_id>_<chr>	chr2||start2||stop2||name2||strand2||type2||db_feature_id2||genome_order2||percent_id2	start2	stop2	eval	block_score	GEVO_link
5.5859	0.2624	a16884_megascaffold_1	megascaffold_1||70551030||70561692||NNU_025620-RA||-1||CDS||304073339||2147||68.52	70561692	70551030	b28620_01	01||36467977||36469926||Aqcoe1G377000.1.v3.1||-1||CDS||809499272||5652||68.52	36469926	36467977	4.600000e-85	50
1.5568	0.2043	a16884_megascaffold_1	megascaffold_1||70596950||70597594||NNU_025619-RA||1||CDS||304073334||2148||71.16	70596950	70597594	b28620_01	01||36490116||36491052||Aqcoe1G377100.1.v3.1||1||CDS||809499279||5653||71.16	36490116	36491052	1.700000e-110	100
1.3787	0.0727	a16884_megascaffold_1	megascaffold_1||70599482||70600768||NNU_025618-RA||-1||CDS||304073327||2149||78.63	70600768	70599482	b28620_01	01||36492666||36494381||Aqcoe1G377200.1.v3.1||-1||CDS||809499287||5654||78.63	36494381	36492666	1.000000e-250	150
67.6774	1.1384	a16884_megascaffold_1	megascaffold_1||70634526||70655349||NNU_025616-RA||1||CDS||304073313||2151||74.13	70634526	70655349	b28620_01	01||36520520||36523903||Aqcoe1G377600.1.v3.1||-1||CDS||809499315||5658||74.13	36523903	36520520	1.000000e-250	200
1.2690	0.0846	a16884_megascaffold_1	megascaffold_1||70703315||70709316||NNU_025614-RA||-1||CDS||304073297||2153||76.82	70709316	70703315	b28620_01	01||36527323||36531687||Aqcoe1G377700.1.v3.1||-1||CDS||809499321||5659||76.82	36531687	36527323	4.500000e-161	250
1.3393	0.1859	a16884_megascaffold_1	megascaffold_1||71080201||71088941||NNU_024477-RA||1||CDS||304071172||2159||72.58	71080201	71088941	b28620_01	01||36623833||36627707||Aqcoe1G378700.1.v3.1||1||CDS||809499379||5671||72.58	36623833	36627707	1.300000e-244	297
###  Mean Ks:  10.1872	Mean Kn: 0.5393
#Ks	Kn	a<db_genome_id>_<chr>	chr1||start1||stop1||name1||strand1||type1||db_feature_id1||genome_order1||percent_id1	start1	stop1	b<db_genome_id>_<chr>	chr2||start2||stop2||name2||strand2||type2||db_feature_id2||genome_order2||percent_id2	start2	stop2	eval	block_score	GEVO_link
3.1035	0.8001	a16884_megascaffold_1	megascaffold_1||70975753||71015509||NNU_024476-RA||1||CDS||304071162||2158||58.93	70975753	71015509	b28620_04	04||44930545||44937070||Aqcoe4G302100.1.v3.1||1||CDS||809698238||24410||58.93	44930545	44937070	6.800000e-42	41
0.9442	0.2448	a16884_megascaffold_1	megascaffold_1||71080201||71088941||NNU_024477-RA||1||CDS||304071172||2159||71.3	71080201	71088941	b28620_04	04||44945977||44949096||Aqcoe4G302300.1.v3.1||1||CDS||809698353||24427||71.3	44945977	44949096	5.600000e-236	88
1.1973	0.2356	a16884_megascaffold_1	megascaffold_1||71277550||71282265||NNU_024479-RA||-1||CDS||304071188||2161||75.23	71282265	71277550	b28620_04	04||44952314||44954816||Aqcoe4G302600.1.v3.1||-1||CDS||809698385||24431||75.23	44954816	44952314	1.000000e-250	138
10.7589	1.2940	a16884_megascaffold_1	megascaffold_1||71328706||71329275||NNU_024481-RA||-1||CDS||304071201||2163||76.64	71329275	71328706	b28620_04	04||45041586||45044999||Aqcoe4G303800.1.v3.1||-1||CDS||809698504||24446||76.64	45044999	45041586	1.500000e-52	185
1.2317	0.1713	a16884_megascaffold_1	megascaffold_1||71350229||71362756||NNU_024482-RA||-1||CDS||304071208||2164||74.53	71362756	71350229	b28620_04	04||45046410||45052346||Aqcoe4G303900.1.v3.1||-1||CDS||809698513||24447||74.53	45052346	45046410	1.000000e-250	235
1.5553	0.1444	a16884_megascaffold_1	megascaffold_1||71739076||71742926||NNU_024493-RA||1||CDS||304071308||2175||82.79	71739076	71742926	b28620_04	04||45082761||45086330||Aqcoe4G304300.1.v3.1||-1||CDS||809698558||24453||82.79	45086330	45082761	1.200000e-115	282
61.6983	1.2888	a16884_megascaffold_1	megascaffold_1||71972352||71973389||NNU_022342-RA||-1||CDS||304065299||2180||81.28	71973389	71972352	b28620_04	04||45094405||45097627||Aqcoe4G304500.1.v3.1||1||CDS||809698596||24458||81.28	45094405	45097627	9.100000e-180	332
1.0082	0.1355	a16884_megascaffold_1	megascaffold_1||72006697||72013515||NNU_022341-RA||-1||CDS||304065286||2181||79.18	72013515	72006697	b28620_04	04||45120281||45125182||Aqcoe4G305000.1.v3.1||-1||CDS||809698656||24465||79.18	45125182	45120281	1.000000e-250	382
###  Mean Ks:  17.2724	Mean Kn: 0.6093
#Ks	Kn	a<db_genome_id>_<chr>	chr1||start1||stop1||name1||strand1||type1||db_feature_id1||genome_order1||percent_id1	start1	stop1	b<db_genome_id>_<chr>	chr2||start2||stop2||name2||strand2||type2||db_feature_id2||genome_order2||percent_id2	start2	stop2	eval	block_score	GEVO_link
1.1670	0.2409	a16884_megascaffold_1	megascaffold_1||72092085||72093389||NNU_022338-RA||1||CDS||304065266||2184||69.37	72092085	72093389	b28620_02	02||40222199||40223341||Aqcoe2G387700.1.v3.1||1||CDS||809581466||13097||69.37	40222199	40223341	1.200000e-123	50
62.5807	1.1576	a16884_megascaffold_1	megascaffold_1||72184828||72194403||NNU_022334-RA||-1||CDS||304065240||2188||81.62	72194403	72184828	b28620_02	02||40203082||40209013||Aqcoe2G387400.1.v3.1||1||CDS||809581453||13091||81.62	40203082	40209013	1.700000e-213	100
60.2889	1.4818	a16884_megascaffold_1	megascaffold_1||72206496||72211867||NNU_022333-RA||1||CDS||304065233||2189||79.57	72206496	72211867	b28620_02	02||40197449||40200552||Aqcoe2G387200.1.v3.1||-1||CDS||809581445||13089||79.57	40200552	40197449	1.200000e-92	150
1.9124	0.1263	a16884_megascaffold_1	megascaffold_1||72244430||72247038||NNU_022332-RA||1||CDS||304065226||2190||78.84	72244430	72247038	b28620_02	02||40193814||40195951||Aqcoe2G387100.1.v3.1||-1||CDS||809581439||13088||78.84	40195951	40193814	3.000000e-184	200
1.9627	0.2262	a16884_megascaffold_1	megascaffold_1||72271194||72272491||NNU_022329-RA||1||CDS||304065203||2193||72.38	72271194	72272491	b28620_02	02||40174823||40177583||Aqcoe2G386600.1.v3.1||-1||CDS||809581413||13083||72.38	40177583	40174823	1.100000e-105	250
1.2555	0.0637	a16884_megascaffold_1	megascaffold_1||72346955||72352592||NNU_022328-RA||-1||CDS||304065196||2194||81.15	72352592	72346955	b28620_02	02||40171370||40173540||Aqcoe2G386500.1.v3.1||1||CDS||809581407||13082||81.15	40171370	40173540	1.900000e-115	300
6.8469	1.1800	a16884_megascaffold_1	megascaffold_1||72432170||72436298||NNU_022327-RA||1||CDS||304065187||2195||75.0	72432170	72436298	b28620_02	02||40158102||40168561||Aqcoe2G386400.1.v3.1||-1||CDS||809581387||13078||75.0	40168561	40158102	2.900000e-58	350
2.1653	0.3979	a16884_megascaffold_1	megascaffold_1||72606938||72608564||NNU_022323-RA||-1||CDS||304065159||2199||65.93	72608564	72606938	b28620_02	02||40147327||40148712||Aqcoe2G385900.1.v3.1||1||CDS||809581351||13072||65.93	40147327	40148712	6.600000e-70	400
###  Mean Ks:  9.0031	Mean Kn: 0.4420
#Ks	Kn	a<db_genome_id>_<chr>	chr1||start1||stop1||name1||strand1||type1||db_feature_id1||genome_order1||percent_id1	start1	stop1	b<db_genome_id>_<chr>	chr2||start2||stop2||name2||strand2||type2||db_feature_id2||genome_order2||percent_id2	start2	stop2	eval	block_score	GEVO_link
1.5767	0.0837	a16884_megascaffold_1	megascaffold_1||72346955||72352592||NNU_022328-RA||-1||CDS||304065196||2194||79.95	72352592	72346955	b28620_05	05||399643||402123||Aqcoe5G006400.1.v3.1||-1||CDS||809700640||24701||79.95	402123	399643	3.800000e-109	50
3.3135	1.2876	a16884_megascaffold_1	megascaffold_1||72792544||72806872||NNU_022320-RA||1||CDS||304065126||2202||78.12	72792544	72806872	b28620_05	05||410407||417673||Aqcoe5G006600.1.v3.1||1||CDS||809700664||24704||78.12	410407	417673	8.700000e-79	100
1.2255	0.3375	a16884_megascaffold_1	megascaffold_1||72874576||72901539||NNU_022317-RA||-1||CDS||304065100||2205||70.49	72901539	72874576	b28620_05	05||422340||426230||Aqcoe5G006700.1.v3.1||1||CDS||809700678||24706||70.49	422340	426230	7.900000e-164	150
66.7081	1.2807	a16884_megascaffold_1	megascaffold_1||72929765||72932261||NNU_022316-RA||1||CDS||304065091||2206||74.6	72929765	72932261	b28620_05	05||436282||442116||Aqcoe5G007100.1.v3.1||1||CDS||809700740||24715||74.6	436282	442116	2.200000e-133	200
2.5316	0.3654	a16884_megascaffold_1	megascaffold_1||72956808||72957122||NNU_022314-RA||1||CDS||304065079||2208||88.89	72956808	72957122	b28620_05	05||446064||446471||Aqcoe5G007200.1.v3.1||1||CDS||809700792||24723||88.89	446064	446471	3.700000e-14	213
1.3331	0.1956	a16884_megascaffold_1	megascaffold_1||73223639||73228361||NNU_022311-RA||1||CDS||304065055||2211||76.74	73223639	73228361	b28620_05	05||460965||463310||Aqcoe5G007800.1.v3.1||-1||CDS||809700847||24729||76.74	463310	460965	4.300000e-226	263
0.8609	0.0775	a16884_megascaffold_1	megascaffold_1||73484573||73510177||NNU_025168-RA||1||CDS||304072454||2222||80.59	73484573	73510177	b28620_05	05||464423||476203||Aqcoe5G007900.1.v3.1||-1||CDS||809700863||24731||80.59	476203	464423	1.000000e-250	310
1.7266	0.2826	a16884_megascaffold_1	megascaffold_1||73666385||73677590||NNU_025174-RA||-1||CDS||304072500||2228||76.0	73677590	73666385	b28620_05	05||478634||480495||Aqcoe5G008000.1.v3.1||-1||CDS||809700910||24738||76.0	480495	478634	5.100000e-58	360
1.7519	0.0678	a16884_megascaffold_1	megascaffold_1||73924829||73943098||NNU_025178-RA||1||CDS||304072536||2232||78.33	73924829	73943098	b28620_05	05||481961||488068||Aqcoe5G008100.1.v3.1||1||CDS||809700933||24741||78.33	481961	488068	1.000000e-250	410
###  Mean Ks:  14.0160	Mean Kn: 0.4281
#Ks	Kn	a<db_genome_id>_<chr>	chr1||start1||stop1||name1||strand1||type1||db_feature_id1||genome_order1||percent_id1	start1	stop1	b<db_genome_id>_<chr>	chr2||start2||stop2||name2||strand2||type2||db_feature_id2||genome_order2||percent_id2	start2	stop2	eval	block_score	GEVO_link
1.6335	0.3071	a16884_megascaffold_1	megascaffold_1||72850031||72855497||NNU_022319-RA||-1||CDS||304065117||2203||67.42	72855497	72850031	b28620_02	02||40884113||40887558||Aqcoe2G401300.1.v3.1||-1||CDS||809582213||13294||67.42	40887558	40884113	3.300000e-90	50
66.5401	0.6902	a16884_megascaffold_1	megascaffold_1||73223639||73228361||NNU_022311-RA||1||CDS||304065055||2211||59.6	73223639	73228361	b28620_02	02||40874403||40877249||Aqcoe2G401000.1.v3.1||1||CDS||809582187||13290||59.6	40874403	40877249	6.300000e-04	53
1.0485	0.1779	a16884_megascaffold_1	megascaffold_1||73422978||73424116||NNU_025164-RA||1||CDS||304072421||2218||72.96	73422978	73424116	b28620_02	02||40845263||40847539||Aqcoe2G400500.1.v3.1||1||CDS||809582150||13283||72.96	40845263	40847539	2.200000e-203	103
78.6186	0.8463	a16884_megascaffold_1	megascaffold_1||73536881||73560105||NNU_025171-RA||1||CDS||304072476||2225||80.38	73536881	73560105	b28620_02	02||40841043||40844619||Aqcoe2G400400.1.v3.1||-1||CDS||809582132||13279||80.38	40844619	40841043	2.700000e-51	153
3.4092	0.2084	a16884_megascaffold_1	megascaffold_1||73612303||73615111||NNU_025172-RA||1||CDS||304072482||2226||77.52	73612303	73615111	b28620_02	02||40832234||40834576||Aqcoe2G400300.1.v3.1||-1||CDS||809582126||13278||77.52	40834576	40832234	1.700000e-81	203
1.1314	0.2580	a16884_megascaffold_1	megascaffold_1||73656396||73661261||NNU_025173-RA||1||CDS||304072489||2227||79.78	73656396	73661261	b28620_02	02||40826619||40830963||Aqcoe2G400200.1.v3.1||1||CDS||809582107||13274||79.78	40826619	40830963	4.800000e-217	253
0.8613	0.1256	a16884_megascaffold_1	megascaffold_1||73787465||73789922||NNU_025175-RA||1||CDS||304072509||2229||80.61	73787465	73789922	b28620_02	02||40815717||40818779||Aqcoe2G400000.1.v3.1||-1||CDS||809582088||13270||80.61	40818779	40815717	1.000000e-250	303
1.3507	0.0898	a16884_megascaffold_1	megascaffold_1||73796080||73799425||NNU_025176-RA||-1||CDS||304072515||2230||79.65	73799425	73796080	b28620_02	02||40807580||40809424||Aqcoe2G399700.1.v3.1||1||CDS||809582070||13267||79.65	40807580	40809424	1.100000e-107	353
1.5390	0.1571	a16884_megascaffold_1	megascaffold_1||73956351||73958096||NNU_025179-RA||1||CDS||304072549||2233||77.88	73956351	73958096	b28620_02	02||40792358||40794264||Aqcoe2G399200.1.v3.1||-1||CDS||809582034||13260||77.88	40794264	40792358	4.800000e-124	403
1.7173	0.6483	a16884_megascaffold_1	megascaffold_1||74027070||74058045||NNU_025182-RA||-1||CDS||304072574||2236||84.68	74058045	74027070	b28620_02	02||40778431||40785827||Aqcoe2G399000.1.v3.1||1||CDS||809582023||13258||84.68	40778431	40785827	1.700000e-27	429
1.0196	0.0855	a16884_megascaffold_1	megascaffold_1||74227602||74242323||NNU_022348-RA||1||CDS||304065346||2239||79.94	74227602	74242323	b28620_02	02||40763564||40767029||Aqcoe2G398700.1.v3.1||-1||CDS||809582005||13255||79.94	40767029	40763564	2.800000e-184	479
0.8275	0.2116	a16884_megascaffold_1	megascaffold_1||74247667||74249548||NNU_022349-RA||1||CDS||304065355||2240||75.84	74247667	74249548	b28620_02	02||40761112||40762880||Aqcoe2G398600.1.v3.1||-1||CDS||809581999||13254||75.84	40762880	40761112	2.400000e-160	529
1.5879	0.1818	a16884_megascaffold_1	megascaffold_1||74250412||74252847||NNU_022350-RA||-1||CDS||304065362||2241||74.38	74252847	74250412	b28620_02	02||40758061||40760529||Aqcoe2G398500.1.v3.1||1||CDS||809581995||13253||74.38	40758061	40760529	2.900000e-243	579
1.1439	0.2963	a16884_megascaffold_1	megascaffold_1||74258960||74282360||NNU_022351-RA||-1||CDS||304065367||2242||67.37	74282360	74258960	b28620_02	02||40752712||40755727||Aqcoe2G398400.1.v3.1||1||CDS||809581985||13251||67.37	40752712	40755727	2.900000e-61	629
2.3796	0.3779	a16884_megascaffold_1	megascaffold_1||74320222||74328799||NNU_022352-RA||1||CDS||304065377||2243||74.04	74320222	74328799	b28620_02	02||40723846||40727894||Aqcoe2G398000.1.v3.1||-1||CDS||809581964||13247||74.04	40727894	40723846	3.000000e-91	679
70.9485	1.1378	a16884_megascaffold_1	megascaffold_1||74382766||74385001||NNU_022356-RA||1||CDS||304065401||2247||73.91	74382766	74385001	b28620_02	02||40696771||40698825||Aqcoe2G397300.1.v3.1||-1||CDS||809581900||13234||73.91	40698825	40696771	4.300000e-216	726
27.0240	1.6833	a16884_megascaffold_1	megascaffold_1||74588353||74590850||NNU_022360-RA||1||CDS||304065437||2251||73.02	74588353	74590850	b28620_02	02||40668395||40671927||Aqcoe2G397100.1.v3.1||-1||CDS||809581890||13232||73.02	40671927	40668395	1.400000e-159	776
2.0921	0.4181	a16884_megascaffold_1	megascaffold_1||74623840||74625126||NNU_022363-RA||-1||CDS||304065462||2254||72.66	74625126	74623840	b28620_02	02||40665137||40666228||Aqcoe2G397000.1.v3.1||-1||CDS||809581886||13231||72.66	40666228	40665137	7.000000e-76	826
1.4309	0.2324	a16884_megascaffold_1	megascaffold_1||74677480||74683799||NNU_022364-RA||-1||CDS||304065468||2255||71.65	74683799	74677480	b28620_02	02||40659644||40660134||Aqcoe2G396900.1.v3.1||1||CDS||809581880||13230||71.65	40659644	40660134	1.100000e-27	853
###  Mean Ks:  15.3073	Mean Kn: 0.4469
#Ks	Kn	a<db_genome_id>_<chr>	chr1||start1||stop1||name1||strand1||type1||db_feature_id1||genome_order1||percent_id1	start1	stop1	b<db_genome_id>_<chr>	chr2||start2||stop2||name2||strand2||type2||db_feature_id2||genome_order2||percent_id2	start2	stop2	eval	block_score	GEVO_link
0.9399	0.0731	a16884_megascaffold_1	megascaffold_1||75808382||75811001||NNU_023987-RA||-1||CDS||304069409||2281||81.35	75811001	75808382	b28620_05	05||16378566||16381456||Aqcoe5G241500.1.v3.1||1||CDS||809723996||28071||81.35	16378566	16381456	1.000000e-250	50
1.3277	0.1567	a16884_megascaffold_1	megascaffold_1||75922483||75936619||NNU_023982-RA||1||CDS||304069363||2286||78.57	75922483	75936619	b28620_05	05||16343485||16354065||Aqcoe5G241100.1.v3.1||-1||CDS||809723973||28067||78.57	16354065	16343485	3.900000e-205	100
1.2826	0.2829	a16884_megascaffold_1	megascaffold_1||75967885||75971585||NNU_023981-RA||1||CDS||304069357||2287||71.9	75967885	75971585	b28620_05	05||16197054||16198535||Aqcoe5G240400.1.v3.1||-1||CDS||809723932||28059||71.9	16198535	16197054	1.000000e-250	150
2.3538	0.2969	a16884_megascaffold_1	megascaffold_1||75981117||75982082||NNU_023980-RA||-1||CDS||304069352||2288||72.26	75982082	75981117	b28620_05	05||16196220||16196675||Aqcoe5G240300.1.v3.1||1||CDS||809723926||28058||72.26	16196220	16196675	1.600000e-45	194
1.1157	0.1558	a16884_megascaffold_1	megascaffold_1||76039594||76046068||NNU_023976-RA||-1||CDS||304069318||2292||76.43	76046068	76039594	b28620_05	05||16176889||16179818||Aqcoe5G240100.1.v3.1||1||CDS||809723888||28050||76.43	16176889	16179818	1.000000e-250	244
2.7490	0.1657	a16884_megascaffold_1	megascaffold_1||76122330||76124264||NNU_023975-RA||1||CDS||304069311||2293||72.37	76122330	76124264	b28620_05	05||16068038||16070346||Aqcoe5G238900.1.v3.1||-1||CDS||809723812||28036||72.37	16070346	16068038	1.000000e-250	291
0.8329	0.1412	a16884_megascaffold_1	megascaffold_1||76127101||76132020||NNU_023974-RA||-1||CDS||304069303||2294||78.58	76132020	76127101	b28620_05	05||16035898||16039481||Aqcoe5G238700.1.v3.1||1||CDS||809723785||28031||78.58	16035898	16039481	1.000000e-250	341
66.4523	1.3245	a16884_megascaffold_1	megascaffold_1||76228283||76246029||NNU_023970-RA||-1||CDS||304069270||2297||76.85	76246029	76228283	b28620_05	05||15984136||15988623||Aqcoe5G238200.1.v3.1||-1||CDS||809723745||28024||76.85	15988623	15984136	1.000000e-250	391
1.1445	0.2906	a16884_megascaffold_1	megascaffold_1||76328636||76332853||NNU_023963-RA||-1||CDS||304069221||2305||75.24	76332853	76328636	b28620_05	05||15896277||15898440||Aqcoe5G237700.1.v3.1||1||CDS||809723715||28019||75.24	15896277	15898440	2.300000e-116	441
3.3033	0.4410	a16884_megascaffold_1	megascaffold_1||76373158||76374066||NNU_023961-RA||-1||CDS||304069208||2307||72.81	76374066	76373158	b28620_05	05||15881053||15882543||Aqcoe5G237500.1.v3.1||-1||CDS||809723699||28016||72.81	15882543	15881053	8.000000e-40	480
35.9391	1.2560	a16884_megascaffold_1	megascaffold_1||76444628||76455491||NNU_023959-RA||-1||CDS||304069194||2309||64.29	76455491	76444628	b28620_05	05||15734842||15741203||Aqcoe5G236900.3.v3.1||-1||CDS||809723640||28004||64.29	15741203	15734842	8.100000e-115	527
66.2469	0.7784	a16884_megascaffold_1	megascaffold_1||76704983||76706512||NNU_023949-RA||-1||CDS||304069119||2319||64.53	76706512	76704983	b28620_05	05||15705384||15711930||Aqcoe5G236700.1.v3.1||-1||CDS||809723614||28000||64.53	15711930	15705384	5.800000e-32	558
###  Mean Ks:  7.7443	Mean Kn: 0.2412
#Ks	Kn	a<db_genome_id>_<chr>	chr1||start1||stop1||name1||strand1||type1||db_feature_id1||genome_order1||percent_id1	start1	stop1	b<db_genome_id>_<chr>	chr2||start2||stop2||name2||strand2||type2||db_feature_id2||genome_order2||percent_id2	start2	stop2	eval	block_score	GEVO_link
5.7890	0.2546	a16884_megascaffold_1	megascaffold_1||76922420||76923679||NNU_024765-RA||-1||CDS||304071621||2326||64.71	76923679	76922420	b28620_05	05||16561389||16562655||Aqcoe5G243100.1.v3.1||-1||CDS||809724212||28115||64.71	16562655	16561389	3.700000e-91	50
1.2339	0.1954	a16884_megascaffold_1	megascaffold_1||76996536||76999957||NNU_024769-RA||-1||CDS||304071645||2330||75.28	76999957	76996536	b28620_05	05||16646831||16650605||Aqcoe5G243900.1.v3.1||-1||CDS||809724264||28124||75.28	16650605	16646831	1.000000e-250	100
0.9563	0.0993	a16884_megascaffold_1	megascaffold_1||77071487||77075978||NNU_024772-RA||-1||CDS||304071671||2333||80.82	77075978	77071487	b28620_05	05||16656905||16665044||Aqcoe5G244000.1.v3.1||-1||CDS||809724274||28126||80.82	16665044	16656905	1.000000e-250	150
2.2357	0.1761	a16884_megascaffold_1	megascaffold_1||77407120||77416758||NNU_024785-RA||-1||CDS||304071754||2346||79.17	77416758	77407120	b28620_05	05||16680035||16683431||Aqcoe5G244300.1.v3.1||-1||CDS||809724291||28129||79.17	16683431	16680035	1.800000e-78	197
1.8980	0.1359	a16884_megascaffold_1	megascaffold_1||77711668||77712759||NNU_022563-RA||-1||CDS||304066196||2352||71.53	77712759	77711668	b28620_05	05||16860559||16861668||Aqcoe5G245000.1.v3.1||-1||CDS||809724335||28136||71.53	16861668	16860559	5.800000e-209	247
1.7001	0.0608	a16884_megascaffold_1	megascaffold_1||77784571||77794976||NNU_022561-RA||1||CDS||304066176||2354||80.7	77784571	77794976	b28620_05	05||16865240||16869113||Aqcoe5G245200.1.v3.1||1||CDS||809724345||28138||80.7	16865240	16869113	1.000000e-250	297
2.7104	0.2195	a16884_megascaffold_1	megascaffold_1||77814275||77816254||NNU_022559-RA||1||CDS||304066161||2356||72.0	77814275	77816254	b28620_05	05||17009625||17010338||Aqcoe5G246000.1.v3.1||1||CDS||809724398||28147||72.0	17009625	17010338	6.400000e-108	347
0.9327	0.0887	a16884_megascaffold_1	megascaffold_1||77889354||77894419||NNU_022556-RA||-1||CDS||304066138||2359||82.5	77894419	77889354	b28620_05	05||17106408||17109804||Aqcoe5G246500.1.v3.1||1||CDS||809724431||28153||82.5	17106408	17109804	9.100000e-56	397
1.0506	0.1518	a16884_megascaffold_1	megascaffold_1||78074073||78091424||NNU_022547-RA||-1||CDS||304066078||2368||78.91	78091424	78074073	b28620_05	05||17192992||17200309||Aqcoe5G247300.1.v3.1||-1||CDS||809724481||28162||78.91	17200309	17192992	1.000000e-250	447
79.9606	0.9345	a16884_megascaffold_1	megascaffold_1||78192890||78197143||NNU_022546-RA||1||CDS||304066069||2369||79.29	78192890	78197143	b28620_05	05||17240355||17259625||Aqcoe5G247600.1.v3.1||1||CDS||809724504||28166||79.29	17240355	17259625	1.400000e-124	497
0.9453	0.0245	a16884_megascaffold_1	megascaffold_1||78269843||78273205||NNU_022544-RA||-1||CDS||304066050||2371||85.37	78273205	78269843	b28620_05	05||17263805||17267457||Aqcoe5G247800.1.v3.1||-1||CDS||809724520||28169||85.37	17267457	17263805	1.200000e-95	547
0.9669	0.0994	a16884_megascaffold_1	megascaffold_1||78292356||78293714||NNU_022543-RA||1||CDS||304066044||2372||79.19	78292356	78293714	b28620_05	05||17272060||17273406||Aqcoe5G247900.1.v3.1||1||CDS||809724526||28170||79.19	17272060	17273406	1.500000e-204	597
2.5365	0.3549	a16884_megascaffold_1	megascaffold_1||78347240||78348610||NNU_022540-RA||1||CDS||304066027||2375||75.54	78347240	78348610	b28620_05	05||17278618||17281167||Aqcoe5G248000.1.v3.1||1||CDS||809724533||28171||75.54	17278618	17281167	2.800000e-77	647
7.5411	0.0643	a16884_megascaffold_1	megascaffold_1||78387354||78387896||NNU_022537-RA||1||CDS||304066005||2378||71.17	78387354	78387896	b28620_05	05||17282172||17282726||Aqcoe5G248100.1.v3.1||1||CDS||809724541||28172||71.17	17282172	17282726	2.200000e-96	697
2.5553	0.4457	a16884_megascaffold_1	megascaffold_1||78539072||78545772||NNU_022532-RA||-1||CDS||304065963||2383||75.06	78545772	78539072	b28620_05	05||17368462||17370964||Aqcoe5G248900.1.v3.1||1||CDS||809724601||28182||75.06	17368462	17370964	3.200000e-178	747
1.1869	0.0350	a16884_megascaffold_1	megascaffold_1||78644930||78648327||NNU_022531-RA||1||CDS||304065951||2384||81.69	78644930	78648327	b28620_05	05||17383038||17385046||Aqcoe5G249200.1.v3.1||1||CDS||809724624||28186||81.69	17383038	17385046	1.000000e-250	797
1.0332	0.3942	a16884_megascaffold_1	megascaffold_1||78765669||78766753||NNU_022528-RA||-1||CDS||304065927||2387||73.68	78766753	78765669	b28620_05	05||17441616||17442678||Aqcoe5G250100.1.v3.1||-1||CDS||809724697||28200||73.68	17442678	17441616	1.800000e-50	843
4.0437	0.3066	a16884_megascaffold_1	megascaffold_1||78781989||78783032||NNU_022527-RA||-1||CDS||304065922||2388||68.15	78783032	78781989	b28620_05	05||17481308||17485608||Aqcoe5G250500.1.v3.1||-1||CDS||809724718||28204||68.15	17485608	17481308	1.400000e-46	888
1.2732	0.1191	a16884_megascaffold_1	megascaffold_1||78816885||78823045||NNU_022526-RA||1||CDS||304065912||2389||77.24	78816885	78823045	b28620_05	05||17497799||17501613||Aqcoe5G250700.1.v3.1||1||CDS||809724730||28206||77.24	17497799	17501613	1.000000e-250	938
1.0139	0.1043	a16884_megascaffold_1	megascaffold_1||78907321||78915618||NNU_022522-RA||1||CDS||304065883||2393||79.29	78907321	78915618	b28620_05	05||17606967||17615709||Aqcoe5G251600.1.v3.1||1||CDS||809724798||28217||79.29	17606967	17615709	1.000000e-250	985
1.1370	0.0421	a16884_megascaffold_1	megascaffold_1||79234225||79237303||NNU_025348-RA||-1||CDS||304072605||2401||83.49	79237303	79234225	b28620_05	05||17629293||17632157||Aqcoe5G251800.1.v3.1||1||CDS||809724829||28223||83.49	17629293	17632157	1.000000e-250	1035
1.5584	0.1182	a16884_megascaffold_1	megascaffold_1||79449942||79461318||NNU_025353-RA||-1||CDS||304072655||2406||83.69	79461318	79449942	b28620_05	05||17682703||17687473||Aqcoe5G252600.1.v3.1||1||CDS||809724883||28233||83.69	17682703	17687473	6.700000e-190	1085
1.0964	0.0450	a16884_megascaffold_1	megascaffold_1||79486879||79494528||NNU_025354-RA||1||CDS||304072666||2407||83.9	79486879	79494528	b28620_05	05||17688758||17694643||Aqcoe5G252700.1.v3.1||1||CDS||809724889||28234||83.9	17688758	17694643	1.000000e-250	1135
2.3173	0.3101	a16884_megascaffold_1	megascaffold_1||79553763||79555307||NNU_025355-RA||1||CDS||304072680||2408||72.15	79553763	79555307	b28620_05	05||17700605||17702409||Aqcoe5G252800.1.v3.1||1||CDS||809724894||28235||72.15	17700605	17702409	4.900000e-73	1185
2.6514	0.2530	a16884_megascaffold_1	megascaffold_1||79843173||79845003||NNU_014794-RA||1||CDS||304046871||2415||67.5	79843173	79845003	b28620_05	05||17870392||17872367||Aqcoe5G254300.1.v3.1||1||CDS||809725012||28256||67.5	17870392	17872367	2.000000e-163	1229
6.6444	0.3402	a16884_megascaffold_1	megascaffold_1||79935927||79936178||NNU_014795-RA||1||CDS||304046880||2416||74.82	79935927	79936178	b28620_05	05||17940231||17940479||Aqcoe5G254800.1.v3.1||1||CDS||809725055||28264||74.82	17940231	17940479	5.900000e-24	1252
2.0603	0.4366	a16884_megascaffold_1	megascaffold_1||80012587||80017702||NNU_014799-RA||-1||CDS||304046913||2420||72.11	80017702	80012587	b28620_05	05||17942301||17944123||Aqcoe5G254900.1.v3.1||-1||CDS||809725061||28265||72.11	17944123	17942301	4.600000e-18	1269
3.7846	0.1782	a16884_megascaffold_1	megascaffold_1||80418751||80419242||NNU_014806-RA||1||CDS||304046969||2427||75.21	80418751	80419242	b28620_05	05||17955449||17955973||Aqcoe5G255000.1.v3.1||1||CDS||809725076||28268||75.21	17955449	17955973	6.200000e-47	1315
1.1038	0.1418	a16884_megascaffold_1	megascaffold_1||80600690||80611389||NNU_014812-RA||-1||CDS||304047017||2433||77.3	80611389	80600690	b28620_05	05||18010925||18013208||Aqcoe5G255500.1.v3.1||-1||CDS||809725148||28279||77.3	18013208	18010925	1.300000e-117	1362
77.2417	1.1020	a16884_megascaffold_1	megascaffold_1||80666890||80669516||NNU_014815-RA||-1||CDS||304047036||2436||66.32	80669516	80666890	b28620_05	05||18026130||18033406||Aqcoe5G255700.1.v3.1||-1||CDS||809725163||28281||66.32	18033406	18026130	5.500000e-85	1412
18.9153	0.2465	a16884_megascaffold_1	megascaffold_1||80849206||80850822||NNU_014818-RA||1||CDS||304047052||2439||66.86	80849206	80850822	b28620_05	05||18049048||18050478||Aqcoe5G256000.1.v3.1||-1||CDS||809725189||28287||66.86	18050478	18049048	1.200000e-183	1462
###  Mean Ks:  7.3097	Mean Kn: 0.3366
#Ks	Kn	a<db_genome_id>_<chr>	chr1||start1||stop1||name1||strand1||type1||db_feature_id1||genome_order1||percent_id1	start1	stop1	b<db_genome_id>_<chr>	chr2||start2||stop2||name2||strand2||type2||db_feature_id2||genome_order2||percent_id2	start2	stop2	eval	block_score	GEVO_link
77.0340	1.1579	a16884_megascaffold_1	megascaffold_1||79137600||79147031||NNU_025345-RA||-1||CDS||304072579||2398||70.18	79147031	79137600	b28620_06	06||2224531||2233269||Aqcoe6G042800.1.v3.1||1||CDS||809746882||32269||70.18	2224531	2233269	3.600000e-11	10
1.9062	0.1235	a16884_megascaffold_1	megascaffold_1||79400907||79426300||NNU_025352-RA||-1||CDS||304072645||2405||73.72	79426300	79400907	b28620_06	06||2241371||2247581||Aqcoe6G043000.2.v3.1||-1||CDS||809746890||32271||73.72	2247581	2241371	1.000000e-250	60
1.0743	0.0497	a16884_megascaffold_1	megascaffold_1||79486879||79494528||NNU_025354-RA||1||CDS||304072666||2407||83.5	79486879	79494528	b28620_06	06||2251127||2255820||Aqcoe6G043100.1.v3.1||1||CDS||809746893||32273||83.5	2251127	2255820	1.000000e-250	110
4.0352	0.5302	a16884_megascaffold_1	megascaffold_1||79553763||79555307||NNU_025355-RA||1||CDS||304072680||2408||72.73	79553763	79555307	b28620_06	06||2257163||2259276||Aqcoe6G043200.1.v3.1||1||CDS||809746896||32274||72.73	2257163	2259276	3.300000e-59	160
1.1778	0.0806	a16884_megascaffold_1	megascaffold_1||79562410||79572234||NNU_025356-RA||-1||CDS||304072688||2409||82.25	79572234	79562410	b28620_06	06||2266050||2270701||Aqcoe6G043500.1.v3.1||-1||CDS||809746904||32277||82.25	2270701	2266050	2.700000e-197	210
1.9793	0.3674	a16884_megascaffold_1	megascaffold_1||79958027||79965239||NNU_014797-RA||-1||CDS||304046894||2418||65.15	79965239	79958027	b28620_06	06||2289365||2292117||Aqcoe6G043900.1.v3.1||-1||CDS||809746918||32282||65.15	2292117	2289365	2.000000e-53	260
1.2144	0.2277	a16884_megascaffold_1	megascaffold_1||79994998||79998749||NNU_014798-RA||-1||CDS||304046902||2419||83.0	79998749	79994998	b28620_06	06||2297618||2298984||Aqcoe6G044100.1.v3.1||-1||CDS||809746924||32284||83.0	2298984	2297618	2.600000e-70	310
0.7861	0.2252	a16884_megascaffold_1	megascaffold_1||80012587||80017702||NNU_014799-RA||-1||CDS||304046913||2420||76.08	80017702	80012587	b28620_06	06||2300426||2301677||Aqcoe6G044200.1.v3.1||-1||CDS||809746927||32285||76.08	2301677	2300426	6.400000e-88	360
1.0503	0.1913	a16884_megascaffold_1	megascaffold_1||80034472||80063188||NNU_014800-RA||-1||CDS||304046923||2421||76.92	80063188	80034472	b28620_06	06||2304709||2309268||Aqcoe6G044300.1.v3.1||-1||CDS||809746930||32286||76.92	2309268	2304709	3.300000e-74	410
1.4973	0.1491	a16884_megascaffold_1	megascaffold_1||80116282||80119857||NNU_014802-RA||1||CDS||304046941||2423||75.47	80116282	80119857	b28620_06	06||2319441||2323497||Aqcoe6G044500.1.v3.1||1||CDS||809746967||32304||75.47	2319441	2323497	1.000000e-250	457
1.8740	0.2322	a16884_megascaffold_1	megascaffold_1||80383294||80389183||NNU_014805-RA||-1||CDS||304046963||2426||81.76	80389183	80383294	b28620_06	06||2354252||2357033||Aqcoe6G045000.1.v3.1||-1||CDS||809746985||32311||81.76	2357033	2354252	6.500000e-91	507
1.4010	0.1176	a16884_megascaffold_1	megascaffold_1||80426303||80486820||NNU_014807-RA||-1||CDS||304046976||2428||80.33	80486820	80426303	b28620_06	06||2456677||2459737||Aqcoe6G046400.1.v3.1||-1||CDS||809747029||32330||80.33	2459737	2456677	8.100000e-79	554
1.0964	0.1733	a16884_megascaffold_1	megascaffold_1||80535046||80540656||NNU_014808-RA||1||CDS||304046984||2429||76.43	80535046	80540656	b28620_06	06||2461063||2465084||Aqcoe6G046500.1.v3.1||1||CDS||809747032||32331||76.43	2461063	2465084	3.700000e-202	604
6.2102	1.0864	a16884_megascaffold_1	megascaffold_1||80666890||80669516||NNU_014815-RA||-1||CDS||304047036||2436||77.19	80669516	80666890	b28620_06	06||2467735||2472538||Aqcoe6G046700.1.v3.1||-1||CDS||809747044||32335||77.19	2472538	2467735	7.900000e-78	654
###  Mean Ks:  3.3722	Mean Kn: 0.3499
#Ks	Kn	a<db_genome_id>_<chr>	chr1||start1||stop1||name1||strand1||type1||db_feature_id1||genome_order1||percent_id1	start1	stop1	b<db_genome_id>_<chr>	chr2||start2||stop2||name2||strand2||type2||db_feature_id2||genome_order2||percent_id2	start2	stop2	eval	block_score	GEVO_link
1.5039	0.1653	a16884_megascaffold_1	megascaffold_1||81538638||81549113||NNU_014838-RA||-1||CDS||304047210||2459||80.58	81549113	81538638	b28620_06	06||3452612||3456589||Aqcoe6G065200.1.v3.1||1||CDS||809748713||32637||80.58	3452612	3456589	6.100000e-91	50
1.2912	0.1260	a16884_megascaffold_1	megascaffold_1||81605985||81614919||NNU_014842-RA||1||CDS||304047240||2463||79.75	81605985	81614919	b28620_06	06||3444355||3449771||Aqcoe6G065100.1.v3.1||-1||CDS||809748703||32635||79.75	3449771	3444355	1.000000e-250	100
1.2754	0.0816	a16884_megascaffold_1	megascaffold_1||81720046||81721830||NNU_014843-RA||-1||CDS||304047246||2464||76.98	81721830	81720046	b28620_06	06||3429147||3431142||Aqcoe6G064800.2.v3.1||-1||CDS||809748678||32628||76.98	3431142	3429147	1.000000e-250	150
2.1356	0.1770	a16884_megascaffold_1	megascaffold_1||81813955||81815407||NNU_014845-RA||1||CDS||304047262||2466||70.92	81813955	81815407	b28620_06	06||3399176||3400918||Aqcoe6G064300.1.v3.1||-1||CDS||809748624||32619||70.92	3400918	3399176	1.600000e-156	200
10.6547	1.1997	a16884_megascaffold_1	megascaffold_1||82170079||82178427||NNU_014858-RA||1||CDS||304047351||2479||75.71	82170079	82178427	b28620_06	06||3388563||3391763||Aqcoe6G064200.1.v3.1||-1||CDS||809748615||32618||75.71	3391763	3388563	1.000000e-250	247
###  Mean Ks:  12.8040	Mean Kn: 0.3394
#Ks	Kn	a<db_genome_id>_<chr>	chr1||start1||stop1||name1||strand1||type1||db_feature_id1||genome_order1||percent_id1	start1	stop1	b<db_genome_id>_<chr>	chr2||start2||stop2||name2||strand2||type2||db_feature_id2||genome_order2||percent_id2	start2	stop2	eval	block_score	GEVO_link
60.9063	0.3803	a16884_megascaffold_1	megascaffold_1||82059175||82060931||NNU_014852-RA||-1||CDS||304047314||2473||71.17	82060931	82059175	b28620_06	06||15992453||15994130||Aqcoe6G212100.1.v3.1||1||CDS||809760482||34791||71.17	15992453	15994130	1.500000e-130	50
1.2226	0.0560	a16884_megascaffold_1	megascaffold_1||82118434||82121969||NNU_014855-RA||1||CDS||304047332||2476||81.78	82118434	82121969	b28620_06	06||15877161||15880193||Aqcoe6G211400.1.v3.1||-1||CDS||809760436||34784||81.78	15880193	15877161	1.000000e-250	100
20.7410	0.2545	a16884_megascaffold_1	megascaffold_1||82152826||82153413||NNU_014856-RA||-1||CDS||304047340||2477||67.74	82153413	82152826	b28620_06	06||15848871||15849566||Aqcoe6G211100.1.v3.1||1||CDS||809760410||34780||67.74	15848871	15849566	4.700000e-52	150
0.8830	0.0661	a16884_megascaffold_1	megascaffold_1||82167374||82169945||NNU_014857-RA||-1||CDS||304047344||2478||83.15	82169945	82167374	b28620_06	06||15793915||15796958||Aqcoe6G210900.1.v3.1||1||CDS||809760399||34778||83.15	15793915	15796958	1.000000e-250	200
2.0924	0.1627	a16884_megascaffold_1	megascaffold_1||82320553||82321611||NNU_014863-RA||-1||CDS||304047381||2484||71.04	82321611	82320553	b28620_06	06||15650187||15651143||Aqcoe6G209700.1.v3.1||1||CDS||809760305||34761||71.04	15650187	15651143	1.200000e-181	247
22.6395	1.3438	a16884_megascaffold_1	megascaffold_1||82330380||82358558||NNU_014864-RA||-1||CDS||304047387||2485||75.42	82358558	82330380	b28620_06	06||15621565||15638784||Aqcoe6G209400.1.v3.1||1||CDS||809760255||34752||75.42	15621565	15638784	1.300000e-213	297
1.3935	0.1407	a16884_megascaffold_1	megascaffold_1||82684668||82695209||NNU_014877-RA||1||CDS||304047505||2498||83.17	82684668	82695209	b28620_06	06||15376925||15391354||Aqcoe6G208700.1.v3.1||1||CDS||809760220||34745||83.17	15376925	15391354	5.400000e-122	344
4.0582	0.5252	a16884_megascaffold_1	megascaffold_1||82912968||82916494||NNU_014884-RA||1||CDS||304047566||2505||72.06	82912968	82916494	b28620_06	06||15327511||15328719||Aqcoe6G208500.1.v3.1||-1||CDS||809760209||34743||72.06	15328719	15327511	2.100000e-29	372
1.2995	0.1252	a16884_megascaffold_1	megascaffold_1||82916896||82918220||NNU_014885-RA||-1||CDS||304047573||2506||76.36	82918220	82916896	b28620_06	06||15325703||15327073||Aqcoe6G208400.1.v3.1||1||CDS||809760202||34742||76.36	15325703	15327073	1.000000e-250	422
###  Mean Ks:  12.2112	Mean Kn: 0.3574
#Ks	Kn	a<db_genome_id>_<chr>	chr1||start1||stop1||name1||strand1||type1||db_feature_id1||genome_order1||percent_id1	start1	stop1	b<db_genome_id>_<chr>	chr2||start2||stop2||name2||strand2||type2||db_feature_id2||genome_order2||percent_id2	start2	stop2	eval	block_score	GEVO_link
39.4103	0.3955	a16884_megascaffold_1	megascaffold_1||82152826||82153413||NNU_014856-RA||-1||CDS||304047340||2477||69.07	82153413	82152826	b28620_05	05||12905386||12906144||Aqcoe5G211000.1.v3.1||1||CDS||809721624||27639||69.07	12905386	12906144	9.500000e-26	25
68.8827	0.7358	a16884_megascaffold_1	megascaffold_1||82605942||82609071||NNU_014874-RA||1||CDS||304047481||2495||82.57	82605942	82609071	b28620_05	05||12900504||12904086||Aqcoe5G210900.1.v3.1||-1||CDS||809721621||27638||82.57	12904086	12900504	4.600000e-58	72
1.8630	0.3698	a16884_megascaffold_1	megascaffold_1||82615697||82617824||NNU_014875-RA||-1||CDS||304047486||2496||70.11	82617824	82615697	b28620_05	05||12897472||12899370||Aqcoe5G210800.1.v3.1||1||CDS||809721618||27637||70.11	12897472	12899370	4.300000e-72	122
1.2964	0.1619	a16884_megascaffold_1	megascaffold_1||82638686||82655556||NNU_014876-RA||-1||CDS||304047492||2497||75.4	82655556	82638686	b28620_05	05||12885273||12889295||Aqcoe5G210600.1.v3.1||1||CDS||809721610||27634||75.4	12885273	12889295	6.600000e-168	172
1.2021	0.1063	a16884_megascaffold_1	megascaffold_1||82703759||82711325||NNU_014878-RA||-1||CDS||304047516||2499||81.95	82711325	82703759	b28620_05	05||12781938||12788179||Aqcoe5G209900.1.v3.1||1||CDS||809721592||27627||81.95	12781938	12788179	1.000000e-250	222
1.9157	0.5361	a16884_megascaffold_1	megascaffold_1||82774603||82778327||NNU_014880-RA||-1||CDS||304047536||2501||65.57	82778327	82774603	b28620_05	05||12761188||12763318||Aqcoe5G209300.1.v3.1||1||CDS||809721578||27621||65.57	12761188	12763318	4.600000e-53	272
1.1933	0.2607	a16884_megascaffold_1	megascaffold_1||82833487||82840109||NNU_014882-RA||1||CDS||304047550||2503||83.38	82833487	82840109	b28620_05	05||12754999||12758245||Aqcoe5G209200.1.v3.1||-1||CDS||809721575||27620||83.38	12758245	12754999	1.200000e-117	322
0.7866	0.0044	a16884_megascaffold_1	megascaffold_1||82928476||82930179||NNU_014886-RA||-1||CDS||304047583||2507||87.16	82930179	82928476	b28620_05	05||12710271||12715459||Aqcoe5G208900.1.v3.1||1||CDS||809721558||27613||87.16	12710271	12715459	7.100000e-114	372
4.1339	0.7105	a16884_megascaffold_1	megascaffold_1||83039814||83080806||NNU_014891-RA||1||CDS||304047617||2512||77.99	83039814	83080806	b28620_05	05||12675896||12683750||Aqcoe5G208300.1.v3.1||-1||CDS||809721542||27606||77.99	12683750	12675896	1.400000e-72	422
1.4278	0.2935	a16884_megascaffold_1	megascaffold_1||83096569||83105378||NNU_014893-RA||-1||CDS||304047629||2514||67.39	83105378	83096569	b28620_05	05||12674184||12675400||Aqcoe5G208200.1.v3.1||1||CDS||809721537||27604||67.39	12674184	12675400	5.600000e-118	472
###  Mean Ks:  5.0471	Mean Kn: 0.2796
#Ks	Kn	a<db_genome_id>_<chr>	chr1||start1||stop1||name1||strand1||type1||db_feature_id1||genome_order1||percent_id1	start1	stop1	b<db_genome_id>_<chr>	chr2||start2||stop2||name2||strand2||type2||db_feature_id2||genome_order2||percent_id2	start2	stop2	eval	block_score	GEVO_link
1.1928	0.2878	a16884_megascaffold_1	megascaffold_1||83178226||83180565||NNU_014895-RA||1||CDS||304047642||2516||78.42	83178226	83180565	b28620_05	05||9098763||9100411||Aqcoe5G159700.1.v3.1||-1||CDS||809717159||26895||78.42	9100411	9098763	7.700000e-42	41
2.7103	0.2279	a16884_megascaffold_1	megascaffold_1||83190199||83190927||NNU_014897-RA||-1||CDS||304047653||2518||69.87	83190927	83190199	b28620_05	05||9095467||9096105||Aqcoe5G159600.1.v3.1||1||CDS||809717154||26894||69.87	9095467	9096105	1.900000e-61	91
1.8179	0.1531	a16884_megascaffold_1	megascaffold_1||83342589||83343828||NNU_014904-RA||-1||CDS||304047693||2525||72.26	83343828	83342589	b28620_05	05||9088920||9090741||Aqcoe5G159500.1.v3.1||1||CDS||809717148||26893||72.26	9088920	9090741	3.800000e-111	141
1.1722	0.1976	a16884_megascaffold_1	megascaffold_1||83434813||83439054||NNU_014906-RA||1||CDS||304047714||2527||73.94	83434813	83439054	b28620_05	05||9071180||9074787||Aqcoe5G159300.1.v3.1||1||CDS||809717125||26889||73.94	9071180	9074787	2.600000e-215	191
1.4001	0.2981	a16884_megascaffold_1	megascaffold_1||83758513||83783549||NNU_019335-RA||-1||CDS||304056862||2533||81.67	83783549	83758513	b28620_05	05||8983689||8988071||Aqcoe5G158100.1.v3.1||1||CDS||809717024||26870||81.67	8983689	8988071	3.000000e-153	238
35.7521	1.0917	a16884_megascaffold_1	megascaffold_1||83917952||83923037||NNU_019333-RA||1||CDS||304056847||2535||79.66	83917952	83923037	b28620_05	05||8958038||8966515||Aqcoe5G157600.1.v3.1||-1||CDS||809717001||26865||79.66	8966515	8958038	1.000000e-250	288
1.1041	0.1351	a16884_megascaffold_1	megascaffold_1||83955015||83959864||NNU_019331-RA||-1||CDS||304056827||2537||77.15	83959864	83955015	b28620_05	05||8954209||8957038||Aqcoe5G157500.1.v3.1||1||CDS||809716995||26864||77.15	8954209	8957038	1.500000e-170	338
1.8680	0.3666	a16884_megascaffold_1	megascaffold_1||84018304||84020148||NNU_019329-RA||-1||CDS||304056816||2539||64.86	84020148	84018304	b28620_05	05||8913676||8918466||Aqcoe5G156500.1.v3.1||1||CDS||809716932||26852||64.86	8913676	8918466	1.600000e-119	385
1.2329	0.2100	a16884_megascaffold_1	megascaffold_1||84059648||84066087||NNU_019327-RA||1||CDS||304056800||2541||76.58	84059648	84066087	b28620_05	05||8903855||8907090||Aqcoe5G156200.1.v3.1||-1||CDS||809716904||26846||76.58	8907090	8903855	3.400000e-139	435
1.5402	0.2426	a16884_megascaffold_1	megascaffold_1||84068115||84082587||NNU_019326-RA||-1||CDS||304056788||2542||77.24	84082587	84068115	b28620_05	05||8892939||8901380||Aqcoe5G156100.1.v3.1||1||CDS||809716892||26844||77.24	8892939	8901380	3.500000e-186	485
16.9050	0.2463	a16884_megascaffold_1	megascaffold_1||84212410||84212811||NNU_019323-RA||1||CDS||304056765||2545||66.39	84212410	84212811	b28620_05	05||8875163||8875576||Aqcoe5G155900.1.v3.1||1||CDS||809716882||26842||66.39	8875163	8875576	2.200000e-40	524
4.9489	0.3131	a16884_megascaffold_1	megascaffold_1||84301528||84302648||NNU_019321-RA||1||CDS||304056741||2547||68.45	84301528	84302648	b28620_05	05||8829576||8830592||Aqcoe5G155700.1.v3.1||-1||CDS||809716869||26840||68.45	8830592	8829576	7.200000e-43	566
1.3472	0.1627	a16884_megascaffold_1	megascaffold_1||84407599||84411740||NNU_019317-RA||1||CDS||304056702||2551||74.47	84407599	84411740	b28620_05	05||8783725||8787481||Aqcoe5G155400.1.v3.1||-1||CDS||809716824||26831||74.47	8787481	8783725	1.000000e-250	616
1.7240	0.1566	a16884_megascaffold_1	megascaffold_1||84440257||84443449||NNU_019315-RA||1||CDS||304056682||2553||71.98	84440257	84443449	b28620_05	05||8772492||8777051||Aqcoe5G155100.1.v3.1||-1||CDS||809716803||26828||71.98	8777051	8772492	1.400000e-197	666
0.9902	0.1044	a16884_megascaffold_1	megascaffold_1||84489382||84497865||NNU_019313-RA||1||CDS||304056661||2555||79.95	84489382	84497865	b28620_05	05||8748963||8753187||Aqcoe5G154500.1.v3.1||-1||CDS||809716760||26821||79.95	8753187	8748963	1.000000e-250	716
###  Mean Ks:  3.8479	Mean Kn: 0.3351
#Ks	Kn	a<db_genome_id>_<chr>	chr1||start1||stop1||name1||strand1||type1||db_feature_id1||genome_order1||percent_id1	start1	stop1	b<db_genome_id>_<chr>	chr2||start2||stop2||name2||strand2||type2||db_feature_id2||genome_order2||percent_id2	start2	stop2	eval	block_score	GEVO_link
7.1009	0.3101	a16884_megascaffold_1	megascaffold_1||83233939||83238927||NNU_014898-RA||-1||CDS||304047657||2519||59.52	83238927	83233939	b28620_06	06||8367655||8371444||Aqcoe6G147000.1.v3.1||-1||CDS||809755544||33874||59.52	8371444	8367655	4.500000e-84	50
3.0166	0.3755	a16884_megascaffold_1	megascaffold_1||84018304||84020148||NNU_019329-RA||-1||CDS||304056816||2539||62.81	84020148	84018304	b28620_06	06||8292369||8293325||Aqcoe6G145700.1.v3.1||1||CDS||809755436||33854||62.81	8292369	8293325	3.300000e-94	97
2.1903	0.3066	a16884_megascaffold_1	megascaffold_1||84059648||84066087||NNU_019327-RA||1||CDS||304056800||2541||68.99	84059648	84066087	b28620_06	06||8289642||8291245||Aqcoe6G145600.1.v3.1||-1||CDS||809755431||33853||68.99	8291245	8289642	3.000000e-55	147
1.8352	0.3590	a16884_megascaffold_1	megascaffold_1||84108157||84108873||NNU_019325-RA||-1||CDS||304056780||2543||66.24	84108873	84108157	b28620_06	06||8275023||8275743||Aqcoe6G145400.1.v3.1||1||CDS||809755407||33848||66.24	8275023	8275743	4.300000e-39	185
1.4104	0.2502	a16884_megascaffold_1	megascaffold_1||84163963||84173820||NNU_019324-RA||1||CDS||304056770||2544||69.08	84163963	84173820	b28620_06	06||8268004||8273742||Aqcoe6G145300.1.v3.1||1||CDS||809755399||33847||69.08	8268004	8273742	1.100000e-159	235
10.4353	0.5505	a16884_megascaffold_1	megascaffold_1||84301528||84302648||NNU_019321-RA||1||CDS||304056741||2547||69.78	84301528	84302648	b28620_06	06||8258773||8259657||Aqcoe6G145000.1.v3.1||-1||CDS||809755373||33843||69.78	8259657	8258773	1.400000e-16	250
0.9469	0.1940	a16884_megascaffold_1	megascaffold_1||84469029||84475922||NNU_019314-RA||-1||CDS||304056673||2554||74.61	84475922	84469029	b28620_06	06||8252467||8256430||Aqcoe6G144900.1.v3.1||1||CDS||809755367||33842||74.61	8252467	8256430	1.000000e-250	300
###  Mean Ks:  13.8061	Mean Kn: 0.3459
#Ks	Kn	a<db_genome_id>_<chr>	chr1||start1||stop1||name1||strand1||type1||db_feature_id1||genome_order1||percent_id1	start1	stop1	b<db_genome_id>_<chr>	chr2||start2||stop2||name2||strand2||type2||db_feature_id2||genome_order2||percent_id2	start2	stop2	eval	block_score	GEVO_link
1.3145	0.2270	a16884_megascaffold_1	megascaffold_1||84500169||84505731||NNU_019312-RA||-1||CDS||304056650||2556||74.47	84505731	84500169	b28620_05	05||11108420||11113826||Aqcoe5G188000.1.v3.1||1||CDS||809719522||27309||74.47	11108420	11113826	4.100000e-196	50
0.6802	0.2807	a16884_megascaffold_1	megascaffold_1||84758813||84760350||NNU_019305-RA||1||CDS||304056594||2563||69.89	84758813	84760350	b28620_05	05||10938774||10939490||Aqcoe5G187000.1.v3.1||-1||CDS||809719463||27298||69.89	10939490	10938774	3.800000e-32	78
0.9841	0.1921	a16884_megascaffold_1	megascaffold_1||84768741||84774353||NNU_019304-RA||1||CDS||304056585||2564||76.8	84768741	84774353	b28620_05	05||10912785||10917315||Aqcoe5G186500.1.v3.1||-1||CDS||809719426||27292||76.8	10917315	10912785	1.900000e-189	128
1.1521	0.1722	a16884_megascaffold_1	megascaffold_1||84842641||84845366||NNU_019301-RA||1||CDS||304056570||2567||74.59	84842641	84845366	b28620_05	05||10878622||10880385||Aqcoe5G186100.1.v3.1||-1||CDS||809719389||27286||74.59	10880385	10878622	6.800000e-147	178
1.2249	0.0749	a16884_megascaffold_1	megascaffold_1||84967893||84977404||NNU_019298-RA||1||CDS||304056547||2570||80.06	84967893	84977404	b28620_05	05||10868329||10870235||Aqcoe5G185800.1.v3.1||-1||CDS||809719370||27283||80.06	10870235	10868329	5.700000e-96	228
73.2884	0.5693	a16884_megascaffold_1	megascaffold_1||84993057||85057998||NNU_019297-RA||1||CDS||304056539||2571||79.11	84993057	85057998	b28620_05	05||10852794||10861287||Aqcoe5G185600.1.v3.1||-1||CDS||809719341||27277||79.11	10861287	10852794	1.000000e-250	278
2.1175	0.2000	a16884_megascaffold_1	megascaffold_1||85203240||85205800||NNU_019294-RA||1||CDS||304056518||2574||70.52	85203240	85205800	b28620_05	05||10796076||10802294||Aqcoe5G184600.1.v3.1||-1||CDS||809719246||27258||70.52	10802294	10796076	1.000000e-250	325
4.4257	0.5240	a16884_megascaffold_1	megascaffold_1||85208892||85221882||NNU_019293-RA||-1||CDS||304056504||2575||73.13	85221882	85208892	b28620_05	05||10729959||10733588||Aqcoe5G183500.1.v3.1||1||CDS||809719139||27238||73.13	10729959	10733588	6.400000e-164	372
64.3827	1.3277	a16884_megascaffold_1	megascaffold_1||85338395||85342684||NNU_019289-RA||-1||CDS||304056469||2579||83.57	85342684	85338395	b28620_05	05||10711053||10719398||Aqcoe5G183100.1.v3.1||1||CDS||809719105||27233||83.57	10711053	10719398	5.400000e-61	422
1.4617	0.1406	a16884_megascaffold_1	megascaffold_1||85487188||85490825||NNU_019286-RA||-1||CDS||304056434||2582||77.65	85490825	85487188	b28620_05	05||10667668||10670787||Aqcoe5G182600.1.v3.1||1||CDS||809719066||27227||77.65	10667668	10670787	1.000000e-250	472
0.8353	0.0968	a16884_megascaffold_1	megascaffold_1||85581606||85589012||NNU_019284-RA||1||CDS||304056406||2584||81.6	85581606	85589012	b28620_05	05||10645081||10649980||Aqcoe5G182400.1.v3.1||-1||CDS||809719044||27223||81.6	10649980	10645081	1.000000e-250	522
###  Mean Ks:  13.0659	Mean Kn: 0.3340
#Ks	Kn	a<db_genome_id>_<chr>	chr1||start1||stop1||name1||strand1||type1||db_feature_id1||genome_order1||percent_id1	start1	stop1	b<db_genome_id>_<chr>	chr2||start2||stop2||name2||strand2||type2||db_feature_id2||genome_order2||percent_id2	start2	stop2	eval	block_score	GEVO_link
1.5122	0.1874	a16884_megascaffold_1	megascaffold_1||84535784||84538564||NNU_019311-RA||-1||CDS||304056641||2557||71.92	84538564	84535784	b28620_06	06||7012627||7015858||Aqcoe6G127500.1.v3.1||-1||CDS||809753744||33553||71.92	7015858	7012627	1.000000e-250	50
0.6112	0.0228	a16884_megascaffold_1	megascaffold_1||84615248||84615840||NNU_019309-RA||1||CDS||304056627||2559||89.68	84615248	84615840	b28620_06	06||7033026||7033151||Aqcoe6G127700.1.v3.1||1||CDS||809753762||33556||89.68	7033026	7033151	5.300000e-39	88
1.3444	0.1263	a16884_megascaffold_1	megascaffold_1||84616032||84616502||NNU_019308-RA||1||CDS||304056623||2560||72.23	84616032	84616502	b28620_06	06||7033330||7033803||Aqcoe6G127800.1.v3.1||1||CDS||809753766||33557||72.23	7033330	7033803	2.800000e-78	138
82.1591	1.0818	a16884_megascaffold_1	megascaffold_1||84667976||84685953||NNU_019307-RA||1||CDS||304056613||2561||76.48	84667976	84685953	b28620_06	06||7063745||7072549||Aqcoe6G128200.1.v3.1||1||CDS||809753805||33564||76.48	7063745	7072549	1.300000e-247	188
1.2846	0.3111	a16884_megascaffold_1	megascaffold_1||84768741||84774353||NNU_019304-RA||1||CDS||304056585||2564||65.04	84768741	84774353	b28620_06	06||7110340||7114596||Aqcoe6G128600.1.v3.1||1||CDS||809753841||33570||65.04	7110340	7114596	3.900000e-143	238
70.1757	1.1169	a16884_megascaffold_1	megascaffold_1||84993057||85057998||NNU_019297-RA||1||CDS||304056539||2571||78.06	84993057	85057998	b28620_06	06||7151974||7153401||Aqcoe6G129400.1.v3.1||1||CDS||809753910||33582||78.06	7151974	7153401	1.000000e-250	285
3.8538	0.4368	a16884_megascaffold_1	megascaffold_1||85208892||85221882||NNU_019293-RA||-1||CDS||304056504||2575||71.61	85221882	85208892	b28620_06	06||7162211||7166941||Aqcoe6G129700.1.v3.1||-1||CDS||809753931||33585||71.61	7166941	7162211	1.000000e-250	335
1.1797	0.0250	a16884_megascaffold_1	megascaffold_1||85282611||85287573||NNU_019290-RA||-1||CDS||304056477||2578||84.5	85287573	85282611	b28620_06	06||7177013||7180147||Aqcoe6G129900.1.v3.1||-1||CDS||809753943||33587||84.5	7180147	7177013	5.500000e-157	385
1.2182	0.1647	a16884_megascaffold_1	megascaffold_1||85421362||85428696||NNU_019288-RA||1||CDS||304056456||2580||75.35	85421362	85428696	b28620_06	06||7219503||7227771||Aqcoe6G130300.1.v3.1||1||CDS||809753973||33592||75.35	7219503	7227771	1.000000e-250	435
2.3026	0.4847	a16884_megascaffold_1	megascaffold_1||85464780||85465685||NNU_019287-RA||-1||CDS||304056447||2581||71.08	85465685	85464780	b28620_06	06||7228731||7231777||Aqcoe6G130400.1.v3.1||-1||CDS||809754023||33602||71.08	7231777	7228731	3.900000e-07	441
2.0227	0.1529	a16884_megascaffold_1	megascaffold_1||85487188||85490825||NNU_019286-RA||-1||CDS||304056434||2582||77.08	85490825	85487188	b28620_06	06||7235879||7239090||Aqcoe6G130600.1.v3.1||-1||CDS||809754036||33604||77.08	7239090	7235879	1.000000e-250	491
0.9930	0.1148	a16884_megascaffold_1	megascaffold_1||85581606||85589012||NNU_019284-RA||1||CDS||304056406||2584||80.03	85581606	85589012	b28620_06	06||7344671||7350190||Aqcoe6G131200.1.v3.1||1||CDS||809754094||33614||80.03	7344671	7350190	1.000000e-250	541
1.2000	0.1171	a16884_megascaffold_1	megascaffold_1||85584695||85594773||NNU_019283-RA||-1||CDS||304056399||2585||79.17	85594773	85584695	b28620_06	06||7351853||7353505||Aqcoe6G131300.1.v3.1||-1||CDS||809754102||33615||79.17	7353505	7351853	8.400000e-78	591
###  Mean Ks:  8.3043	Mean Kn: 0.4018
#Ks	Kn	a<db_genome_id>_<chr>	chr1||start1||stop1||name1||strand1||type1||db_feature_id1||genome_order1||percent_id1	start1	stop1	b<db_genome_id>_<chr>	chr2||start2||stop2||name2||strand2||type2||db_feature_id2||genome_order2||percent_id2	start2	stop2	eval	block_score	GEVO_link
1.2665	0.2036	a16884_megascaffold_1	megascaffold_1||85861157||85874920||NNU_019276-RA||-1||CDS||304056327||2592||82.74	85874920	85861157	b28620_06	06||3559909||3562733||Aqcoe6G066700.1.v3.1||-1||CDS||809748821||32655||82.74	3562733	3559909	2.100000e-129	50
6.0371	1.2394	a16884_megascaffold_1	megascaffold_1||85908730||85909353||NNU_019275-RA||1||CDS||304056317||2593||70.83	85908730	85909353	b28620_06	06||3574216||3574802||Aqcoe6G066800.1.v3.1||1||CDS||809748833||32657||70.83	3574216	3574802	5.800000e-24	73
1.2323	0.1859	a16884_megascaffold_1	megascaffold_1||85964429||85966025||NNU_019274-RA||-1||CDS||304056308||2594||72.38	85966025	85964429	b28620_06	06||3588364||3589720||Aqcoe6G066900.1.v3.1||-1||CDS||809748839||32658||72.38	3589720	3588364	9.400000e-181	123
1.3038	0.1865	a16884_megascaffold_1	megascaffold_1||86206832||86211187||NNU_024451-RA||-1||CDS||304070948||2603||76.31	86211187	86206832	b28620_06	06||3595919||3600324||Aqcoe6G067000.1.v3.1||1||CDS||809748854||32660||76.31	3595919	3600324	3.100000e-72	173
3.4265	0.3175	a16884_megascaffold_1	megascaffold_1||86284015||86286050||NNU_024452-RA||1||CDS||304070961||2604||69.21	86284015	86286050	b28620_06	06||3620067||3621437||Aqcoe6G067500.1.v3.1||1||CDS||809748905||32670||69.21	3620067	3621437	3.100000e-60	223
0.7042	0.0298	a16884_megascaffold_1	megascaffold_1||86296355||86298240||NNU_024453-RA||1||CDS||304070966||2605||87.37	86296355	86298240	b28620_06	06||3624863||3625483||Aqcoe6G067600.1.v3.1||1||CDS||809748911||32671||87.37	3624863	3625483	9.400000e-62	273
48.5641	0.5492	a16884_megascaffold_1	megascaffold_1||86336924||86339005||NNU_024454-RA||1||CDS||304070975||2606||71.02	86336924	86339005	b28620_06	06||3628809||3630882||Aqcoe6G067800.1.v3.1||1||CDS||809748925||32673||71.02	3628809	3630882	6.600000e-53	323
1.2168	0.2273	a16884_megascaffold_1	megascaffold_1||86364896||86375410||NNU_024455-RA||-1||CDS||304070983||2607||72.03	86375410	86364896	b28620_06	06||3635143||3639414||Aqcoe6G067900.1.v3.1||-1||CDS||809748935||32675||72.03	3639414	3635143	1.000000e-250	373
1.4451	0.0772	a16884_megascaffold_1	megascaffold_1||86392668||86395788||NNU_024457-RA||-1||CDS||304071004||2609||78.97	86395788	86392668	b28620_06	06||3665194||3669124||Aqcoe6G068200.1.v3.1||-1||CDS||809748955||32678||78.97	3669124	3665194	1.000000e-250	423
1.1064	0.1182	a16884_megascaffold_1	megascaffold_1||86414543||86446231||NNU_024459-RA||-1||CDS||304071022||2611||82.98	86446231	86414543	b28620_06	06||3694570||3701968||Aqcoe6G068900.1.v3.1||-1||CDS||809749015||32689||82.98	3701968	3694570	1.000000e-250	470
0.9588	0.2118	a16884_megascaffold_1	megascaffold_1||86457983||86460986||NNU_024460-RA||-1||CDS||304071037||2612||76.03	86460986	86457983	b28620_06	06||3702731||3705202||Aqcoe6G069000.1.v3.1||-1||CDS||809749028||32690||76.03	3705202	3702731	1.000000e-250	520
0.8351	0.0506	a16884_megascaffold_1	megascaffold_1||86463320||86469738||NNU_024461-RA||-1||CDS||304071046||2613||84.16	86469738	86463320	b28620_06	06||3706264||3710879||Aqcoe6G069100.1.v3.1||-1||CDS||809749036||32691||84.16	3710879	3706264	1.000000e-250	570
22.5352	1.3029	a16884_megascaffold_1	megascaffold_1||86497548||86498440||NNU_024462-RA||-1||CDS||304071057||2614||78.0	86498440	86497548	b28620_06	06||3712215||3715021||Aqcoe6G069200.1.v3.1||-1||CDS||809749049||32693||78.0	3715021	3712215	2.200000e-161	620
1.4490	0.1241	a16884_megascaffold_1	megascaffold_1||86537500||86548426||NNU_024463-RA||1||CDS||304071062||2615||77.41	86537500	86548426	b28620_06	06||3719408||3724783||Aqcoe6G069300.1.v3.1||1||CDS||809749060||32695||77.41	3719408	3724783	1.000000e-250	670
3.1152	1.2028	a16884_megascaffold_1	megascaffold_1||86708953||86717695||NNU_024466-RA||-1||CDS||304071086||2618||79.12	86717695	86708953	b28620_06	06||3744041||3760151||Aqcoe6G069700.1.v3.1||-1||CDS||809749126||32708||79.12	3760151	3744041	2.900000e-41	707
1.8275	0.2958	a16884_megascaffold_1	megascaffold_1||86818740||86830175||NNU_024468-RA||1||CDS||304071098||2620||74.76	86818740	86830175	b28620_06	06||3767912||3770605||Aqcoe6G069900.1.v3.1||1||CDS||809749165||32715||74.76	3767912	3770605	4.600000e-85	757
62.5905	1.1254	a16884_megascaffold_1	megascaffold_1||86857857||86860457||NNU_024469-RA||1||CDS||304071109||2621||69.46	86857857	86860457	b28620_06	06||3776677||3778818||Aqcoe6G070100.1.v3.1||1||CDS||809749183||32718||69.46	3776677	3778818	7.600000e-90	807
2.7604	0.4066	a16884_megascaffold_1	megascaffold_1||86878776||86900653||NNU_024471-RA||1||CDS||304071121||2623||73.83	86878776	86900653	b28620_06	06||3801353||3805983||Aqcoe6G070700.1.v3.1||1||CDS||809749214||32724||73.83	3801353	3805983	3.800000e-243	857
2.2117	0.1368	a16884_megascaffold_1	megascaffold_1||86927713||86932190||NNU_024472-RA||1||CDS||304071136||2624||72.64	86927713	86932190	b28620_06	06||3818174||3821126||Aqcoe6G071100.1.v3.1||1||CDS||809749244||32730||72.64	3818174	3821126	4.700000e-141	907
1.4997	0.0449	a16884_megascaffold_1	megascaffold_1||87096508||87105083||NNU_020605-RA||-1||CDS||304059428||2630||81.31	87105083	87096508	b28620_06	06||3822516||3826411||Aqcoe6G071200.1.v3.1||1||CDS||809749250||32731||81.31	3822516	3826411	2.700000e-90	957
###  Mean Ks:  14.4402	Mean Kn: 1.3960
#Ks	Kn	a<db_genome_id>_<chr>	chr1||start1||stop1||name1||strand1||type1||db_feature_id1||genome_order1||percent_id1	start1	stop1	b<db_genome_id>_<chr>	chr2||start2||stop2||name2||strand2||type2||db_feature_id2||genome_order2||percent_id2	start2	stop2	eval	block_score	GEVO_link
1.1917	0.1347	a16884_megascaffold_1	megascaffold_1||87044895||87059982||NNU_020607-RA||1||CDS||304059437||2628||76.34	87044895	87059982	b28620_05	05||9431810||9447755||Aqcoe5G164100.1.v3.1||1||CDS||809717546||26963||76.34	9431810	9447755	1.000000e-250	50
6.6295	1.1129	a16884_megascaffold_1	megascaffold_1||87114819||87126131||NNU_020603-RA||1||CDS||304059418||2632||77.12	87114819	87126131	b28620_05	05||9451411||9456164||Aqcoe5G164200.1.v3.1||1||CDS||809717559||26965||77.12	9451411	9456164	1.100000e-187	100
4.2704	0.2535	a16884_megascaffold_1	megascaffold_1||87260166||87262647||NNU_020593-RA||1||CDS||304059353||2642||68.27	87260166	87262647	b28620_05	05||9476399||9478547||Aqcoe5G164600.1.v3.1||1||CDS||809717596||26972||68.27	9476399	9478547	6.300000e-56	150
3.1320	0.3922	a16884_megascaffold_1	megascaffold_1||87273425||87285276||NNU_020591-RA||-1||CDS||304059340||2644||64.24	87285276	87273425	b28620_05	05||9498318||9500040||Aqcoe5G164900.1.v3.1||-1||CDS||809717639||26980||64.24	9500040	9498318	2.100000e-26	175
65.8548	0.9754	a16884_megascaffold_1	megascaffold_1||87309399||87318580||NNU_020589-RA||1||CDS||304059324||2646||78.49	87309399	87318580	b28620_05	05||9505922||9516857||Aqcoe5G165000.1.v3.1||1||CDS||809717650||26982||78.49	9505922	9516857	1.500000e-165	225
1.5856	0.5414	a16884_megascaffold_1	megascaffold_1||87480356||87482877||NNU_020587-RA||-1||CDS||304059313||2648||67.41	87482877	87480356	b28620_05	05||9531050||9534257||Aqcoe5G165300.1.v3.1||-1||CDS||809717671||26986||67.41	9534257	9531050	2.700000e-65	275
67.0801	1.2529	a16884_megascaffold_1	megascaffold_1||87604740||87605410||NNU_020586-RA||1||CDS||304059306||2649||81.02	87604740	87605410	b28620_05	05||9536111||9557719||Aqcoe5G165400.1.v3.1||1||CDS||809717678||26987||81.02	9536111	9557719	6.400000e-144	325
4.7256	0.4130	a16884_megascaffold_1	megascaffold_1||87705925||87727238||NNU_020581-RA||-1||CDS||304059265||2654||73.39	87727238	87705925	b28620_05	05||9562590||9574563||Aqcoe5G165600.1.v3.1||-1||CDS||809717693||26990||73.39	9574563	9562590	1.300000e-90	375
1.6777	0.3321	a16884_megascaffold_1	megascaffold_1||87758958||87766115||NNU_020579-RA||-1||CDS||304059246||2656||69.25	87766115	87758958	b28620_05	05||9584520||9590839||Aqcoe5G165900.1.v3.1||-1||CDS||809717708||26993||69.25	9590839	9584520	1.000000e-83	425
1.6038	0.2430	a16884_megascaffold_1	megascaffold_1||87896833||87903955||NNU_020569-RA||-1||CDS||304059193||2666||74.7	87903955	87896833	b28620_05	05||9607369||9611651||Aqcoe5G166200.1.v3.1||-1||CDS||809717724||26996||74.7	9611651	9607369	6.500000e-145	475
1.2487	0.1881	a16884_megascaffold_1	megascaffold_1||87959404||87971893||NNU_020568-RA||1||CDS||304059187||2667||70.78	87959404	87971893	b28620_05	05||9615214||9622754||Aqcoe5G166300.1.v3.1||1||CDS||809717735||26998||70.78	9615214	9622754	2.900000e-108	525
1.4190	0.2645	a16884_megascaffold_1	megascaffold_1||87985835||88005140||NNU_020567-RA||1||CDS||304059177||2668||72.51	87985835	88005140	b28620_05	05||9631364||9641635||Aqcoe5G166400.1.v3.1||1||CDS||809717745||27000||72.51	9631364	9641635	7.100000e-239	575
75.6899	1.0632	a16884_megascaffold_1	megascaffold_1||88029895||88034188||NNU_020563-RA||-1||CDS||304059145||2672||78.76	88034188	88029895	b28620_05	05||9643231||9647989||Aqcoe5G166500.1.v3.1||-1||CDS||809717756||27002||78.76	9647989	9643231	1.200000e-45	619
1.3313	0.3242	a16884_megascaffold_1	megascaffold_1||88097999||88102926||NNU_020559-RA||1||CDS||304059112||2676||64.92	88097999	88102926	b28620_05	05||9664948||9667036||Aqcoe5G166900.1.v3.1||1||CDS||809717791||27008||64.92	9664948	9667036	1.500000e-155	669
0.9662	0.1496	a16884_megascaffold_1	megascaffold_1||88142952||88168215||NNU_020554-RA||-1||CDS||304059068||2681||79.49	88168215	88142952	b28620_05	05||9673276||9678528||Aqcoe5G167200.1.v3.1||-1||CDS||809717811||27011||79.49	9678528	9673276	1.000000e-250	719
76.7657	1.3561	a16884_megascaffold_1	megascaffold_1||88195143||88201603||NNU_020553-RA||-1||CDS||304059061||2682||65.26	88201603	88195143	b28620_05	05||9679921||9682202||Aqcoe5G167300.1.v3.1||-1||CDS||809717818||27012||65.26	9682202	9679921	2.200000e-21	739
7.0293	21.2559	a16884_megascaffold_1	megascaffold_1||88221110||88223523||NNU_020550-RA||-1||CDS||304059047||2685||74.79	88223523	88221110	b28620_05	05||9682536||9687367||Aqcoe5G167400.1.v3.1||1||CDS||809717825||27013||74.79	9682536	9687367	7.400000e-19	757
1.8117	0.3311	a16884_megascaffold_1	megascaffold_1||88284307||88284834||NNU_020546-RA||-1||CDS||304059013||2689||70.69	88284834	88284307	b28620_05	05||9698902||9699498||Aqcoe5G167800.1.v3.1||-1||CDS||809717856||27018||70.69	9699498	9698902	5.600000e-56	807
2.0699	0.2218	a16884_megascaffold_1	megascaffold_1||88323866||88334522||NNU_020545-RA||1||CDS||304059005||2690||74.77	88323866	88334522	b28620_05	05||9712287||9715380||Aqcoe5G168000.1.v3.1||1||CDS||809717878||27023||74.77	9712287	9715380	4.800000e-93	857
1.1525	0.2646	a16884_megascaffold_1	megascaffold_1||88459202||88481580||NNU_020538-RA||1||CDS||304058934||2697||76.84	88459202	88481580	b28620_05	05||9765687||9771357||Aqcoe5G169300.1.v3.1||1||CDS||809717962||27036||76.84	9765687	9771357	1.000000e-250	904
2.0170	0.6661	a16884_megascaffold_1	megascaffold_1||88569838||88574146||NNU_020536-RA||1||CDS||304058918||2699||83.54	88569838	88574146	b28620_05	05||9782155||9785300||Aqcoe5G169600.1.v3.1||1||CDS||809717990||27041||83.54	9782155	9785300	4.000000e-43	946
0.8997	0.0509	a16884_megascaffold_1	megascaffold_1||88583672||88592489||NNU_020534-RA||-1||CDS||304058902||2701||83.74	88592489	88583672	b28620_05	05||9786622||9792026||Aqcoe5G169700.1.v3.1||-1||CDS||809717996||27042||83.74	9792026	9786622	1.000000e-250	996
1.9734	0.3198	a16884_megascaffold_1	megascaffold_1||89129676||89131001||NNU_017422-RA||1||CDS||304053299||2714||63.02	89129676	89131001	b28620_05	05||9864699||9865400||Aqcoe5G170900.1.v3.1||-1||CDS||809718075||27055||63.02	9865400	9864699	1.200000e-59	1043
###  Mean Ks:  15.7375	Mean Kn: 0.5023
#Ks	Kn	a<db_genome_id>_<chr>	chr1||start1||stop1||name1||strand1||type1||db_feature_id1||genome_order1||percent_id1	start1	stop1	b<db_genome_id>_<chr>	chr2||start2||stop2||name2||strand2||type2||db_feature_id2||genome_order2||percent_id2	start2	stop2	eval	block_score	GEVO_link
10.8393	1.1809	a16884_megascaffold_1	megascaffold_1||87168676||87177510||NNU_020600-RA||-1||CDS||304059395||2635||65.48	87177510	87168676	b28620_06	06||4761368||4764179||Aqcoe6G089100.1.v3.1||-1||CDS||809750686||32981||65.48	4764179	4761368	2.300000e-50	49
8.2761	0.5862	a16884_megascaffold_1	megascaffold_1||87260166||87262647||NNU_020593-RA||1||CDS||304059353||2642||70.35	87260166	87262647	b28620_06	06||4770989||4772289||Aqcoe6G089300.1.v3.1||1||CDS||809750699||32983||70.35	4770989	4772289	4.000000e-29	77
4.4095	0.2328	a16884_megascaffold_1	megascaffold_1||87273425||87285276||NNU_020591-RA||-1||CDS||304059340||2644||70.51	87285276	87273425	b28620_06	06||4773702||4776109||Aqcoe6G089400.1.v3.1||-1||CDS||809750710||32985||70.51	4776109	4773702	4.000000e-57	127
8.3898	1.2824	a16884_megascaffold_1	megascaffold_1||87309399||87318580||NNU_020589-RA||1||CDS||304059324||2646||78.0	87309399	87318580	b28620_06	06||4788019||4798013||Aqcoe6G089600.1.v3.1||1||CDS||809750728||32989||78.0	4788019	4798013	5.300000e-154	177
68.7736	1.2877	a16884_megascaffold_1	megascaffold_1||87705925||87727238||NNU_020581-RA||-1||CDS||304059265||2654||69.79	87727238	87705925	b28620_06	06||4815873||4821954||Aqcoe6G089900.1.v3.1||-1||CDS||809750762||32994||69.79	4821954	4815873	5.800000e-79	227
2.5554	0.0724	a16884_megascaffold_1	megascaffold_1||87751839||87758133||NNU_020580-RA||1||CDS||304059259||2655||76.15	87751839	87758133	b28620_06	06||4828229||4829465||Aqcoe6G090200.1.v3.1||1||CDS||809750781||32997||76.15	4828229	4829465	6.700000e-52	277
1.4719	0.2150	a16884_megascaffold_1	megascaffold_1||87758958||87766115||NNU_020579-RA||-1||CDS||304059246||2656||73.75	87766115	87758958	b28620_06	06||4830204||4836673||Aqcoe6G090300.1.v3.1||-1||CDS||809750786||32998||73.75	4836673	4830204	2.900000e-246	327
80.5972	0.8216	a16884_megascaffold_1	megascaffold_1||87767120||87769852||NNU_020578-RA||1||CDS||304059241||2657||70.09	87767120	87769852	b28620_06	06||4838999||4842760||Aqcoe6G090400.2.v3.1||1||CDS||809750802||33001||70.09	4838999	4842760	1.000000e-250	377
62.3321	1.2207	a16884_megascaffold_1	megascaffold_1||87852904||87862908||NNU_020571-RA||1||CDS||304059204||2664||64.05	87852904	87862908	b28620_06	06||4844935||4846547||Aqcoe6G090500.1.v3.1||1||CDS||809750809||33002||64.05	4844935	4846547	3.400000e-161	427
3.1554	0.4127	a16884_megascaffold_1	megascaffold_1||88020186||88024493||NNU_020565-RA||-1||CDS||304059159||2670||71.37	88024493	88020186	b28620_06	06||4964752||4968596||Aqcoe6G092100.1.v3.1||-1||CDS||809750903||33018||71.37	4968596	4964752	8.300000e-157	474
3.4799	0.2415	a16884_megascaffold_1	megascaffold_1||88073310||88074692||NNU_020561-RA||-1||CDS||304059133||2674||67.07	88074692	88073310	b28620_06	06||4994248||4995654||Aqcoe6G092400.1.v3.1||-1||CDS||809750927||33022||67.07	4995654	4994248	4.000000e-80	524
1.0881	0.2753	a16884_megascaffold_1	megascaffold_1||88083644||88087775||NNU_020560-RA||-1||CDS||304059122||2675||69.8	88087775	88083644	b28620_06	06||5002017||5006205||Aqcoe6G092500.1.v3.1||-1||CDS||809750934||33024||69.8	5006205	5002017	1.000000e-250	574
1.0580	0.1182	a16884_megascaffold_1	megascaffold_1||88114962||88129235||NNU_020558-RA||1||CDS||304059096||2677||82.13	88114962	88129235	b28620_06	06||5015984||5023244||Aqcoe6G092800.1.v3.1||1||CDS||809750968||33029||82.13	5015984	5023244	1.000000e-250	624
0.9841	0.1669	a16884_megascaffold_1	megascaffold_1||88252401||88255723||NNU_020549-RA||1||CDS||304059038||2686||77.65	88252401	88255723	b28620_06	06||5041426||5042867||Aqcoe6G093000.1.v3.1||1||CDS||809750991||33033||77.65	5041426	5042867	3.000000e-181	674
1.7166	0.2736	a16884_megascaffold_1	megascaffold_1||88257323||88262085||NNU_020548-RA||-1||CDS||304059028||2687||67.82	88262085	88257323	b28620_06	06||5043808||5047501||Aqcoe6G093100.1.v3.1||-1||CDS||809751000||33035||67.82	5047501	5043808	1.000000e-250	724
1.6439	0.1362	a16884_megascaffold_1	megascaffold_1||88284307||88284834||NNU_020546-RA||-1||CDS||304059013||2689||77.47	88284834	88284307	b28620_06	06||5050080||5052206||Aqcoe6G093200.1.v3.1||-1||CDS||809751005||33036||77.47	5052206	5050080	9.100000e-106	774
2.0491	0.2100	a16884_megascaffold_1	megascaffold_1||88323866||88334522||NNU_020545-RA||1||CDS||304059005||2690||75.65	88323866	88334522	b28620_06	06||5077360||5079210||Aqcoe6G093600.2.v3.1||1||CDS||809751053||33045||75.65	5077360	5079210	9.000000e-104	824
1.5892	0.1667	a16884_megascaffold_1	megascaffold_1||88335550||88356976||NNU_020544-RA||-1||CDS||304058987||2691||76.8	88356976	88335550	b28620_06	06||5081941||5091784||Aqcoe6G093800.1.v3.1||-1||CDS||809751066||33047||76.8	5091784	5081941	1.000000e-250	874
1.0246	0.1203	a16884_megascaffold_1	megascaffold_1||88402291||88410907||NNU_020541-RA||-1||CDS||304058960||2694||80.04	88410907	88402291	b28620_06	06||5093637||5097092||Aqcoe6G093900.1.v3.1||-1||CDS||809751072||33048||80.04	5097092	5093637	7.500000e-134	924
49.3170	1.0254	a16884_megascaffold_1	megascaffold_1||88483384||88488957||NNU_020537-RA||-1||CDS||304058923||2698||79.29	88488957	88483384	b28620_06	06||5099710||5103110||Aqcoe6G094000.1.v3.1||1||CDS||809751078||33049||79.29	5099710	5103110	1.000000e-250	974
###  Mean Ks:  14.5657	Mean Kn: 0.4863
#Ks	Kn	a<db_genome_id>_<chr>	chr1||start1||stop1||name1||strand1||type1||db_feature_id1||genome_order1||percent_id1	start1	stop1	b<db_genome_id>_<chr>	chr2||start2||stop2||name2||strand2||type2||db_feature_id2||genome_order2||percent_id2	start2	stop2	eval	block_score	GEVO_link
1.7821	0.2446	a16884_megascaffold_1	megascaffold_1||88603130||88615112||NNU_020533-RA||-1||CDS||304058892||2702||81.8	88615112	88603130	b28620_05	05||9115026||9125186||Aqcoe5G160100.1.v3.1||-1||CDS||809717223||26908||81.8	9125186	9115026	3.300000e-146	50
5.4592	0.4240	a16884_megascaffold_1	megascaffold_1||88819072||88820538||NNU_020530-RA||1||CDS||304058874||2705||64.49	88819072	88820538	b28620_05	05||9138887||9140395||Aqcoe5G160300.1.v3.1||1||CDS||809717244||26912||64.49	9138887	9140395	6.600000e-43	92
2.2309	0.3195	a16884_megascaffold_1	megascaffold_1||88853140||88853918||NNU_020529-RA||1||CDS||304058869||2706||69.92	88853140	88853918	b28620_05	05||9149643||9150678||Aqcoe5G160500.1.v3.1||1||CDS||809717273||26917||69.92	9149643	9150678	4.100000e-37	128
51.9926	0.6042	a16884_megascaffold_1	megascaffold_1||88938927||88943183||NNU_020524-RA||-1||CDS||304058832||2711||65.24	88943183	88938927	b28620_05	05||9152535||9153179||Aqcoe5G160600.1.v3.1||-1||CDS||809717288||26920||65.24	9153179	9152535	1.800000e-17	144
4.3943	0.3315	a16884_megascaffold_1	megascaffold_1||88959751||88960692||NNU_020523-RA||1||CDS||304058826||2712||69.46	88959751	88960692	b28620_05	05||9199844||9200944||Aqcoe5G161100.1.v3.1||-1||CDS||809717316||26925||69.46	9200944	9199844	7.100000e-49	192
73.9647	1.2120	a16884_megascaffold_1	megascaffold_1||88985227||88993169||NNU_020522-RA||-1||CDS||304058818||2713||80.62	88993169	88985227	b28620_05	05||9202780||9212224||Aqcoe5G161200.1.v3.1||-1||CDS||809717323||26926||80.62	9212224	9202780	5.100000e-208	242
1.7459	0.1408	a16884_megascaffold_1	megascaffold_1||89129676||89131001||NNU_017422-RA||1||CDS||304053299||2714||73.13	89129676	89131001	b28620_05	05||9217908||9219221||Aqcoe5G161400.1.v3.1||1||CDS||809717333||26928||73.13	9217908	9219221	1.000000e-250	292
1.2988	0.0971	a16884_megascaffold_1	megascaffold_1||89338971||89343705||NNU_017432-RA||1||CDS||304053371||2724||79.94	89338971	89343705	b28620_05	05||9240536||9242610||Aqcoe5G161600.1.v3.1||1||CDS||809717343||26930||79.94	9240536	9242610	1.200000e-90	342
6.1310	0.1046	a16884_megascaffold_1	megascaffold_1||89369607||89370587||NNU_017433-RA||1||CDS||304053381||2725||68.75	89369607	89370587	b28620_05	05||9264054||9265040||Aqcoe5G162000.1.v3.1||1||CDS||809717370||26935||68.75	9264054	9265040	8.200000e-158	392
0.8772	0.1130	a16884_megascaffold_1	megascaffold_1||89588844||89592507||NNU_017437-RA||1||CDS||304053412||2729||82.14	89588844	89592507	b28620_05	05||9268937||9272449||Aqcoe5G162100.1.v3.1||1||CDS||809717377||26936||82.14	9268937	9272449	3.700000e-115	442
1.1006	0.1152	a16884_megascaffold_1	megascaffold_1||89601107||89621872||NNU_017438-RA||-1||CDS||304053423||2730||81.59	89621872	89601107	b28620_05	05||9287402||9295408||Aqcoe5G162300.1.v3.1||-1||CDS||809717395||26939||81.59	9295408	9287402	1.000000e-250	492
3.0724	0.0620	a16884_megascaffold_1	megascaffold_1||89702289||89707768||NNU_017441-RA||1||CDS||304053456||2733||78.23	89702289	89707768	b28620_05	05||9300380||9303484||Aqcoe5G162500.1.v3.1||1||CDS||809717406||26941||78.23	9300380	9303484	3.000000e-187	542
63.3588	0.9052	a16884_megascaffold_1	megascaffold_1||89713725||89718569||NNU_017442-RA||-1||CDS||304053464||2734||75.89	89718569	89713725	b28620_05	05||9304699||9308467||Aqcoe5G162600.3.v3.1||-1||CDS||809717426||26942||75.89	9308467	9304699	5.400000e-19	560
0.8904	0.1803	a16884_megascaffold_1	megascaffold_1||89761376||89763516||NNU_017444-RA||1||CDS||304053478||2736||75.14	89761376	89763516	b28620_05	05||9316839||9318897||Aqcoe5G162800.1.v3.1||1||CDS||809717441||26946||75.14	9316839	9318897	9.000000e-232	610
3.6064	1.3895	a16884_megascaffold_1	megascaffold_1||89790887||89797978||NNU_017445-RA||-1||CDS||304053488||2737||81.08	89797978	89790887	b28620_05	05||9322956||9331380||Aqcoe5G162900.1.v3.1||-1||CDS||809717448||26947||81.08	9331380	9322956	8.400000e-13	622
2.3628	0.5175	a16884_megascaffold_1	megascaffold_1||89865658||89867349||NNU_017446-RA||1||CDS||304053497||2738||60.68	89865658	89867349	b28620_05	05||9345005||9346168||Aqcoe5G163100.1.v3.1||1||CDS||809717461||26949||60.68	9345005	9346168	3.200000e-59	672
2.1614	0.6983	a16884_megascaffold_1	megascaffold_1||89986748||89987358||NNU_017450-RA||1||CDS||304053529||2742||77.24	89986748	89987358	b28620_05	05||9361542||9362144||Aqcoe5G163300.1.v3.1||1||CDS||809717483||26953||77.24	9361542	9362144	3.200000e-28	699
2.1170	0.5624	a16884_megascaffold_1	megascaffold_1||90016816||90017557||NNU_017452-RA||1||CDS||304053544||2744||70.57	90016816	90017557	b28620_05	05||9363874||9364724||Aqcoe5G163400.1.v3.1||1||CDS||809717490||26954||70.57	9363874	9364724	3.200000e-39	737
48.2018	1.2176	a16884_megascaffold_1	megascaffold_1||90115748||90149658||NNU_017456-RA||1||CDS||304053578||2748||74.71	90115748	90149658	b28620_05	05||9393805||9402676||Aqcoe5G163800.1.v3.1||-1||CDS||809717517||26958||74.71	9402676	9393805	2.700000e-85	787
###  Mean Ks:  11.6629	Mean Kn: 0.2973
#Ks	Kn	a<db_genome_id>_<chr>	chr1||start1||stop1||name1||strand1||type1||db_feature_id1||genome_order1||percent_id1	start1	stop1	b<db_genome_id>_<chr>	chr2||start2||stop2||name2||strand2||type2||db_feature_id2||genome_order2||percent_id2	start2	stop2	eval	block_score	GEVO_link
1.4201	0.2638	a16884_megascaffold_1	megascaffold_1||88603130||88615112||NNU_020533-RA||-1||CDS||304058892||2702||80.43	88615112	88603130	b28620_06	06||8772718||8777679||Aqcoe6G153100.1.v3.1||-1||CDS||809756007||33950||80.43	8777679	8772718	2.400000e-139	50
1.1005	0.0688	a16884_megascaffold_1	megascaffold_1||88771455||88778242||NNU_020532-RA||1||CDS||304058886||2703||81.49	88771455	88778242	b28620_06	06||8786153||8804046||Aqcoe6G153300.1.v3.1||1||CDS||809756028||33954||81.49	8786153	8804046	1.300000e-212	100
1.5280	0.2742	a16884_megascaffold_1	megascaffold_1||88871891||88874582||NNU_020527-RA||1||CDS||304058853||2708||77.64	88871891	88874582	b28620_06	06||8826523||8829431||Aqcoe6G154000.1.v3.1||1||CDS||809756075||33963||77.64	8826523	8829431	3.300000e-94	150
0.9364	0.0560	a16884_megascaffold_1	megascaffold_1||88897824||88916140||NNU_020526-RA||1||CDS||304058845||2709||85.19	88897824	88916140	b28620_06	06||8832226||8839956||Aqcoe6G154100.1.v3.1||1||CDS||809756081||33964||85.19	8832226	8839956	1.000000e-250	200
5.9723	0.3780	a16884_megascaffold_1	megascaffold_1||88959751||88960692||NNU_020523-RA||1||CDS||304058826||2712||66.06	88959751	88960692	b28620_06	06||8879268||8880329||Aqcoe6G154500.1.v3.1||-1||CDS||809756113||33970||66.06	8880329	8879268	1.000000e-20	220
76.3347	1.0646	a16884_megascaffold_1	megascaffold_1||88985227||88993169||NNU_020522-RA||-1||CDS||304058818||2713||78.1	88993169	88985227	b28620_06	06||8884614||8893039||Aqcoe6G154600.1.v3.1||-1||CDS||809756120||33971||78.1	8893039	8884614	3.000000e-184	270
3.1204	0.3515	a16884_megascaffold_1	megascaffold_1||89183359||89184615||NNU_017427-RA||-1||CDS||304053333||2719||64.39	89184615	89183359	b28620_06	06||8912578||8913798||Aqcoe6G154900.1.v3.1||-1||CDS||809756139||33974||64.39	8913798	8912578	5.600000e-95	320
1.3196	0.1107	a16884_megascaffold_1	megascaffold_1||89588844||89592507||NNU_017437-RA||1||CDS||304053412||2729||79.95	89588844	89592507	b28620_06	06||8917120||8923014||Aqcoe6G155100.1.v3.1||1||CDS||809756151||33976||79.95	8917120	8923014	9.400000e-105	370
65.5361	0.4017	a16884_megascaffold_1	megascaffold_1||89624856||89634925||NNU_017439-RA||-1||CDS||304053439||2731||75.41	89634925	89624856	b28620_06	06||8976725||8980000||Aqcoe6G156000.1.v3.1||-1||CDS||809756594||33987||75.41	8980000	8976725	1.400000e-49	415
3.0927	0.0580	a16884_megascaffold_1	megascaffold_1||89702289||89707768||NNU_017441-RA||1||CDS||304053456||2733||77.08	89702289	89707768	b28620_06	06||8980410||8984489||Aqcoe6G156100.1.v3.1||1||CDS||809756600||33988||77.08	8980410	8984489	8.400000e-189	465
1.2336	0.2468	a16884_megascaffold_1	megascaffold_1||89761376||89763516||NNU_017444-RA||1||CDS||304053478||2736||72.23	89761376	89763516	b28620_06	06||8986048||8987883||Aqcoe6G156200.1.v3.1||1||CDS||809756606||33989||72.23	8986048	8987883	9.700000e-179	515
1.6174	0.3782	a16884_megascaffold_1	megascaffold_1||89865658||89867349||NNU_017446-RA||1||CDS||304053497||2738||67.89	89865658	89867349	b28620_06	06||9005525||9006630||Aqcoe6G156400.1.v3.1||1||CDS||809756617||33991||67.89	9005525	9006630	1.200000e-60	565
0.9632	0.1350	a16884_megascaffold_1	megascaffold_1||89967555||89970471||NNU_017448-RA||1||CDS||304053511||2740||77.35	89967555	89970471	b28620_06	06||9009945||9012961||Aqcoe6G156500.1.v3.1||-1||CDS||809756624||33992||77.35	9012961	9009945	1.000000e-250	615
3.3352	0.5488	a16884_megascaffold_1	megascaffold_1||89986748||89987358||NNU_017450-RA||1||CDS||304053529||2742||77.03	89986748	89987358	b28620_06	06||9047560||9048307||Aqcoe6G156800.1.v3.1||1||CDS||809756647||33996||77.03	9047560	9048307	1.100000e-28	643
7.4326	0.1230	a16884_megascaffold_1	megascaffold_1||90174763||90176340||NNU_017459-RA||1||CDS||304053597||2751||67.05	90174763	90176340	b28620_06	06||9077392||9078123||Aqcoe6G157000.1.v3.1||-1||CDS||809756660||33998||67.05	9078123	9077392	7.400000e-61	693
###  Mean Ks:  7.7868	Mean Kn: 0.3435
#Ks	Kn	a<db_genome_id>_<chr>	chr1||start1||stop1||name1||strand1||type1||db_feature_id1||genome_order1||percent_id1	start1	stop1	b<db_genome_id>_<chr>	chr2||start2||stop2||name2||strand2||type2||db_feature_id2||genome_order2||percent_id2	start2	stop2	eval	block_score	GEVO_link
8.5116	0.4576	a16884_megascaffold_1	megascaffold_1||90295119||90317633||NNU_017464-RA||-1||CDS||304053634||2756||69.79	90317633	90295119	b28620_06	06||3971126||3973531||Aqcoe6G074500.1.v3.1||-1||CDS||809749525||32779||69.79	3973531	3971126	1.900000e-164	50
0.9458	0.1514	a16884_megascaffold_1	megascaffold_1||90352351||90360919||NNU_017466-RA||-1||CDS||304053646||2758||78.92	90360919	90352351	b28620_06	06||3985195||3989233||Aqcoe6G074900.1.v3.1||-1||CDS||809749553||32784||78.92	3989233	3985195	1.000000e-250	100
4.7204	0.2992	a16884_megascaffold_1	megascaffold_1||90422734||90424071||NNU_017467-RA||1||CDS||304053657||2759||70.06	90422734	90424071	b28620_06	06||4008527||4009838||Aqcoe6G075100.1.v3.1||1||CDS||809749563||32786||70.06	4008527	4009838	2.100000e-111	150
2.2019	0.6837	a16884_megascaffold_1	megascaffold_1||90512677||90513906||NNU_017471-RA||1||CDS||304053687||2763||65.08	90512677	90513906	b28620_06	06||4053658||4055519||Aqcoe6G075700.1.v3.1||1||CDS||809749610||32793||65.08	4053658	4055519	9.500000e-36	185
1.6908	0.3912	a16884_megascaffold_1	megascaffold_1||90529257||90530036||NNU_017472-RA||1||CDS||304053696||2764||66.94	90529257	90530036	b28620_06	06||4064135||4065737||Aqcoe6G076100.1.v3.1||1||CDS||809749637||32798||66.94	4064135	4065737	1.500000e-50	234
67.9798	1.0502	a16884_megascaffold_1	megascaffold_1||90556336||90557990||NNU_017475-RA||-1||CDS||304053717||2767||76.51	90557990	90556336	b28620_06	06||4075508||4080346||Aqcoe6G076400.1.v3.1||-1||CDS||809749655||32801||76.51	4080346	4075508	2.400000e-205	284
60.7155	1.1304	a16884_megascaffold_1	megascaffold_1||90596916||90598590||NNU_017476-RA||1||CDS||304053723||2768||74.78	90596916	90598590	b28620_06	06||4082860||4086879||Aqcoe6G076500.1.v3.1||1||CDS||809749666||32802||74.78	4082860	4086879	1.300000e-201	334
1.4260	0.1603	a16884_megascaffold_1	megascaffold_1||90637503||90638943||NNU_017478-RA||1||CDS||304053739||2770||75.78	90637503	90638943	b28620_06	06||4091341||4093067||Aqcoe6G076600.1.v3.1||1||CDS||809749673||32803||75.78	4091341	4093067	1.000000e-125	384
3.4448	0.3277	a16884_megascaffold_1	megascaffold_1||90770956||90771408||NNU_017481-RA||1||CDS||304053762||2773||69.1	90770956	90771408	b28620_06	06||4112771||4113253||Aqcoe6G077000.1.v3.1||1||CDS||809749712||32810||69.1	4112771	4113253	1.100000e-19	403
3.5403	1.1350	a16884_megascaffold_1	megascaffold_1||90825454||90846126||NNU_017483-RA||-1||CDS||304053778||2775||82.79	90846126	90825454	b28620_06	06||4114804||4124429||Aqcoe6G077100.1.v3.1||-1||CDS||809749719||32814||82.79	4124429	4114804	6.600000e-183	453
1.4381	0.2052	a16884_megascaffold_1	megascaffold_1||90929103||90946668||NNU_017484-RA||1||CDS||304053784||2776||72.28	90929103	90946668	b28620_06	06||4127412||4131907||Aqcoe6G077300.1.v3.1||1||CDS||809749750||32817||72.28	4127412	4131907	1.000000e-250	503
1.1868	0.1342	a16884_megascaffold_1	megascaffold_1||90970241||90974845||NNU_017485-RA||1||CDS||304053793||2777||81.36	90970241	90974845	b28620_06	06||4138372||4144062||Aqcoe6G077400.1.v3.1||1||CDS||809749756||32818||81.36	4138372	4144062	1.000000e-250	553
1.8380	0.0018	a16884_megascaffold_1	megascaffold_1||91010799||91011567||NNU_017487-RA||-1||CDS||304053809||2779||82.4	91011567	91010799	b28620_06	06||4147886||4148296||Aqcoe6G077500.1.v3.1||1||CDS||809749762||32819||82.4	4147886	4148296	7.400000e-122	603
2.1517	0.4718	a16884_megascaffold_1	megascaffold_1||91055305||91056948||NNU_017492-RA||-1||CDS||304053850||2784||66.25	91056948	91055305	b28620_06	06||4151848||4153920||Aqcoe6G077700.1.v3.1||-1||CDS||809749776||32821||66.25	4153920	4151848	1.500000e-133	653
2.4408	0.1679	a16884_megascaffold_1	megascaffold_1||91086787||91091202||NNU_017493-RA||-1||CDS||304053858||2785||72.33	91091202	91086787	b28620_06	06||4159344||4162642||Aqcoe6G077900.1.v3.1||-1||CDS||809749784||32823||72.33	4162642	4159344	2.000000e-230	703
4.7527	0.3384	a16884_megascaffold_1	megascaffold_1||91245265||91245828||NNU_017495-RA||1||CDS||304053876||2787||72.46	91245265	91245828	b28620_06	06||4165098||4165850||Aqcoe6G078100.1.v3.1||1||CDS||809749802||32826||72.46	4165098	4165850	4.900000e-20	722
2.0940	0.0352	a16884_megascaffold_1	megascaffold_1||91268179||91269816||NNU_017496-RA||-1||CDS||304053880||2788||80.1	91269816	91268179	b28620_06	06||4177758||4179460||Aqcoe6G078300.1.v3.1||1||CDS||809749815||32828||80.1	4177758	4179460	6.500000e-210	772
1.2292	0.1723	a16884_megascaffold_1	megascaffold_1||91403544||91406161||NNU_017498-RA||1||CDS||304053900||2790||80.48	91403544	91406161	b28620_06	06||4184775||4187474||Aqcoe6G078400.1.v3.1||1||CDS||809749823||32829||80.48	4184775	4187474	4.200000e-182	822
1.2301	0.0490	a16884_megascaffold_1	megascaffold_1||91411592||91416336||NNU_017499-RA||1||CDS||304053909||2791||84.67	91411592	91416336	b28620_06	06||4190206||4192597||Aqcoe6G078500.1.v3.1||1||CDS||809749829||32830||84.67	4190206	4192597	2.200000e-215	872
2.0347	0.1809	a16884_megascaffold_1	megascaffold_1||91426754||91427966||NNU_017500-RA||-1||CDS||304053918||2792||73.02	91427966	91426754	b28620_06	06||4193854||4195056||Aqcoe6G078600.1.v3.1||-1||CDS||809749840||32832||73.02	4195056	4193854	1.600000e-187	922
1.0714	0.2058	a16884_megascaffold_1	megascaffold_1||91430642||91470571||NNU_017501-RA||-1||CDS||304053926||2793||72.54	91470571	91430642	b28620_06	06||4202419||4210703||Aqcoe6G078800.1.v3.1||-1||CDS||809749853||32834||72.54	4210703	4202419	1.000000e-250	972
1.0032	0.1977	a16884_megascaffold_1	megascaffold_1||91471791||91476097||NNU_017502-RA||1||CDS||304053935||2794||77.58	91471791	91476097	b28620_06	06||4216284||4221446||Aqcoe6G078900.1.v3.1||1||CDS||809749864||32836||77.58	4216284	4221446	1.000000e-250	1022
1.8748	0.0528	a16884_megascaffold_1	megascaffold_1||91487100||91492175||NNU_017503-RA||-1||CDS||304053946||2795||78.91	91492175	91487100	b28620_06	06||4232566||4234781||Aqcoe6G079100.1.v3.1||-1||CDS||809749878||32838||78.91	4234781	4232566	5.800000e-181	1072
2.1112	0.2266	a16884_megascaffold_1	megascaffold_1||91537200||91540136||NNU_017504-RA||1||CDS||304053954||2796||76.51	91537200	91540136	b28620_06	06||4242177||4245608||Aqcoe6G079300.1.v3.1||1||CDS||809749891||32840||76.51	4242177	4245608	1.000000e-250	1122
2.8396	0.1936	a16884_megascaffold_1	megascaffold_1||91565015||91569073||NNU_017505-RA||1||CDS||304053962||2797||79.12	91565015	91569073	b28620_06	06||4264497||4274465||Aqcoe6G079700.1.v3.1||1||CDS||809749917||32844||79.12	4264497	4274465	2.300000e-93	1172
1.4909	0.1046	a16884_megascaffold_1	megascaffold_1||91613569||91616153||NNU_017506-RA||-1||CDS||304053969||2798||79.44	91616153	91613569	b28620_06	06||4277485||4279577||Aqcoe6G079900.1.v3.1||-1||CDS||809749931||32846||79.44	4279577	4277485	1.000000e-250	1222
7.1106	0.9827	a16884_megascaffold_1	megascaffold_1||91659210||91676511||NNU_017507-RA||1||CDS||304053980||2799||65.64	91659210	91676511	b28620_06	06||4294689||4299686||Aqcoe6G080200.1.v3.1||1||CDS||809749951||32849||65.64	4294689	4299686	4.100000e-42	1263
1.6813	0.2365	a16884_megascaffold_1	megascaffold_1||91700621||91701792||NNU_017508-RA||-1||CDS||304053990||2800||67.67	91701792	91700621	b28620_06	06||4303650||4304817||Aqcoe6G080300.1.v3.1||-1||CDS||809749961||32851||67.67	4304817	4303650	7.100000e-146	1313
3.5007	0.1802	a16884_megascaffold_1	megascaffold_1||91733618||91735647||NNU_017509-RA||-1||CDS||304054000||2801||70.26	91735647	91733618	b28620_06	06||4314296||4316541||Aqcoe6G080400.1.v3.1||-1||CDS||809749976||32854||70.26	4316541	4314296	5.600000e-200	1363
4.2928	0.2257	a16884_megascaffold_1	megascaffold_1||91826253||91832079||NNU_017512-RA||-1||CDS||304054017||2804||70.61	91832079	91826253	b28620_06	06||4328492||4329457||Aqcoe6G080600.1.v3.1||-1||CDS||809749987||32856||70.61	4329457	4328492	7.300000e-170	1413
1.6535	0.2767	a16884_megascaffold_1	megascaffold_1||91869567||91870068||NNU_017514-RA||1||CDS||304054027||2806||61.76	91869567	91870068	b28620_06	06||4341975||4342489||Aqcoe6G081000.1.v3.1||1||CDS||809750013||32860||61.76	4341975	4342489	1.800000e-27	1439
2.4881	0.2889	a16884_megascaffold_1	megascaffold_1||91939483||91941049||NNU_017517-RA||1||CDS||304054049||2809||71.63	91939483	91941049	b28620_06	06||4371764||4373625||Aqcoe6G081900.1.v3.1||-1||CDS||809750074||32870||71.63	4373625	4371764	1.000000e-250	1489
1.0930	0.1556	a16884_megascaffold_1	megascaffold_1||92071514||92079712||NNU_015281-RA||1||CDS||304050916||2813||78.13	92071514	92079712	b28620_06	06||4394234||4398011||Aqcoe6G082400.1.v3.1||1||CDS||809750101||32875||78.13	4394234	4398011	1.000000e-250	1539
3.5048	0.5201	a16884_megascaffold_1	megascaffold_1||92193389||92207461||NNU_015279-RA||-1||CDS||304050896||2815||72.57	92207461	92193389	b28620_06	06||4409099||4415267||Aqcoe6G082600.1.v3.1||1||CDS||809750128||32880||72.57	4409099	4415267	1.300000e-157	1589
0.9661	0.2147	a16884_megascaffold_1	megascaffold_1||92231856||92237199||NNU_015278-RA||1||CDS||304050887||2816||73.89	92231856	92237199	b28620_06	06||4418305||4421643||Aqcoe6G082700.1.v3.1||1||CDS||809750133||32881||73.89	4418305	4421643	1.400000e-84	1639
58.8378	1.3240	a16884_megascaffold_1	megascaffold_1||92267288||92268073||NNU_015276-RA||-1||CDS||304050868||2818||69.08	92268073	92267288	b28620_06	06||4428083||4429981||Aqcoe6G083000.1.v3.1||-1||CDS||809750153||32884||69.08	4429981	4428083	1.300000e-35	1673
2.4652	0.1692	a16884_megascaffold_1	megascaffold_1||92281185||92282510||NNU_015275-RA||-1||CDS||304050858||2819||70.47	92282510	92281185	b28620_06	06||4433177||4434831||Aqcoe6G083200.1.v3.1||-1||CDS||809750165||32886||70.47	4434831	4433177	2.100000e-168	1723
1.3502	0.2532	a16884_megascaffold_1	megascaffold_1||92332790||92335915||NNU_015273-RA||-1||CDS||304050843||2821||70.36	92335915	92332790	b28620_06	06||4436987||4439332||Aqcoe6G083300.1.v3.1||-1||CDS||809750176||32888||70.36	4439332	4436987	1.000000e-250	1773
0.9475	0.1118	a16884_megascaffold_1	megascaffold_1||92354928||92366723||NNU_015271-RA||1||CDS||304050825||2823||79.2	92354928	92366723	b28620_06	06||4445116||4449374||Aqcoe6G083500.1.v3.1||1||CDS||809750189||32890||79.2	4445116	4449374	1.000000e-250	1823
1.5312	0.1646	a16884_megascaffold_1	megascaffold_1||92427978||92428627||NNU_015269-RA||-1||CDS||304050814||2825||80.67	92428627	92427978	b28620_06	06||4468998||4473289||Aqcoe6G083800.1.v3.1||-1||CDS||809750235||32899||80.67	4473289	4468998	3.500000e-143	1873
1.2489	0.3075	a16884_megascaffold_1	megascaffold_1||92459196||92466628||NNU_015267-RA||1||CDS||304050797||2827||77.71	92459196	92466628	b28620_06	06||4478872||4482321||Aqcoe6G083900.1.v3.1||1||CDS||809750243||32901||77.71	4478872	4482321	2.700000e-114	1923
1.1290	0.1517	a16884_megascaffold_1	megascaffold_1||92470688||92476074||NNU_015266-RA||-1||CDS||304050787||2828||76.26	92476074	92470688	b28620_06	06||4485014||4489012||Aqcoe6G084100.2.v3.1||-1||CDS||809750261||32903||76.26	4489012	4485014	1.000000e-250	1973
1.2839	0.2506	a16884_megascaffold_1	megascaffold_1||92518568||92519810||NNU_015265-RA||-1||CDS||304050784||2829||76.43	92519810	92518568	b28620_06	06||4507354||4508556||Aqcoe6G084200.1.v3.1||-1||CDS||809750275||32907||76.43	4508556	4507354	3.400000e-96	2023
1.0775	0.0360	a16884_megascaffold_1	megascaffold_1||92567527||92580977||NNU_015263-RA||-1||CDS||304050772||2831||84.24	92580977	92567527	b28620_06	06||4519347||4524571||Aqcoe6G084500.1.v3.1||-1||CDS||809750294||32910||84.24	4524571	4519347	2.700000e-250	2073
1.8161	0.3973	a16884_megascaffold_1	megascaffold_1||92659667||92664826||NNU_015259-RA||-1||CDS||304050749||2835||75.23	92664826	92659667	b28620_06	06||4527475||4531388||Aqcoe6G084700.1.v3.1||-1||CDS||809750304||32912||75.23	4531388	4527475	4.700000e-122	2123
1.0424	0.2654	a16884_megascaffold_1	megascaffold_1||92731468||92736776||NNU_015258-RA||-1||CDS||304050742||2836||73.18	92736776	92731468	b28620_06	06||4532357||4539512||Aqcoe6G084800.1.v3.1||-1||CDS||809750311||32913||73.18	4539512	4532357	1.000000e-250	2173
1.1193	0.1340	a16884_megascaffold_1	megascaffold_1||92783351||92789506||NNU_015257-RA||-1||CDS||304050728||2837||78.29	92789506	92783351	b28620_06	06||4556398||4560010||Aqcoe6G085200.1.v3.1||-1||CDS||809750342||32918||78.29	4560010	4556398	1.000000e-250	2223
68.4548	0.9178	a16884_megascaffold_1	megascaffold_1||92833153||92838420||NNU_015256-RA||1||CDS||304050717||2838||61.94	92833153	92838420	b28620_06	06||4563850||4567069||Aqcoe6G085300.1.v3.1||1||CDS||809750349||32919||61.94	4563850	4567069	3.200000e-20	2242
1.4141	0.3035	a16884_megascaffold_1	megascaffold_1||92853111||92861911||NNU_015255-RA||1||CDS||304050704||2839||71.5	92853111	92861911	b28620_06	06||4568176||4574824||Aqcoe6G085400.1.v3.1||1||CDS||809750355||32920||71.5	4568176	4574824	1.000000e-250	2292
7.3998	0.3245	a16884_megascaffold_1	megascaffold_1||92901699||92902497||NNU_015253-RA||-1||CDS||304050690||2841||76.58	92902497	92901699	b28620_06	06||4577723||4578508||Aqcoe6G085500.1.v3.1||-1||CDS||809750394||32928||76.58	4578508	4577723	1.800000e-30	2321
1.1521	0.0202	a16884_megascaffold_1	megascaffold_1||92992720||93000233||NNU_015247-RA||-1||CDS||304050647||2847||84.59	93000233	92992720	b28620_06	06||4585182||4588316||Aqcoe6G085700.1.v3.1||-1||CDS||809750405||32930||84.59	4588316	4585182	5.300000e-205	2371
24.2461	1.4238	a16884_megascaffold_1	megascaffold_1||93010812||93016598||NNU_015246-RA||1||CDS||304050641||2848||68.76	93010812	93016598	b28620_06	06||4604394||4616693||Aqcoe6G086300.1.v3.1||1||CDS||809750446||32937||68.76	4604394	4616693	2.800000e-97	2421
1.2663	0.1519	a16884_megascaffold_1	megascaffold_1||93026317||93028394||NNU_015244-RA||1||CDS||304050624||2850||80.21	93026317	93028394	b28620_06	06||4619687||4623296||Aqcoe6G086400.1.v3.1||1||CDS||809750453||32938||80.21	4619687	4623296	8.000000e-95	2471
72.6661	1.0077	a16884_megascaffold_1	megascaffold_1||93042406||93045135||NNU_015243-RA||1||CDS||304050614||2851||85.59	93042406	93045135	b28620_06	06||4634998||4640193||Aqcoe6G086800.1.v3.1||-1||CDS||809750487||32944||85.59	4640193	4634998	1.900000e-145	2521
2.0438	0.4034	a16884_megascaffold_1	megascaffold_1||93133216||93134805||NNU_015241-RA||1||CDS||304050601||2853||62.91	93133216	93134805	b28620_06	06||4655359||4656954||Aqcoe6G087200.1.v3.1||1||CDS||809750513||32948||62.91	4655359	4656954	1.600000e-142	2571
0.9920	0.1496	a16884_megascaffold_1	megascaffold_1||93266922||93272496||NNU_015240-RA||1||CDS||304050588||2854||79.28	93266922	93272496	b28620_06	06||4678382||4680391||Aqcoe6G087500.1.v3.1||1||CDS||809750566||32958||79.28	4678382	4680391	3.000000e-114	2621
1.0709	0.1143	a16884_megascaffold_1	megascaffold_1||93329508||93336007||NNU_015239-RA||-1||CDS||304050576||2855||80.28	93336007	93329508	b28620_06	06||4688683||4691614||Aqcoe6G087800.1.v3.1||-1||CDS||809750592||32963||80.28	4691614	4688683	5.100000e-192	2671
0.8784	0.0568	a16884_megascaffold_1	megascaffold_1||93373007||93389277||NNU_015238-RA||-1||CDS||304050565||2856||84.01	93389277	93373007	b28620_06	06||4696562||4700280||Aqcoe6G087900.1.v3.1||1||CDS||809750603||32965||84.01	4696562	4700280	1.000000e-250	2721
3.7672	0.2919	a16884_megascaffold_1	megascaffold_1||93416386||93418116||NNU_015237-RA||-1||CDS||304050558||2857||69.72	93418116	93416386	b28620_06	06||4711560||4714199||Aqcoe6G088300.1.v3.1||-1||CDS||809750641||32972||69.72	4714199	4711560	4.300000e-119	2771
2.2808	0.4763	a16884_megascaffold_1	megascaffold_1||93475810||93482002||NNU_015235-RA||1||CDS||304050545||2859||79.17	93475810	93482002	b28620_06	06||4715185||4719746||Aqcoe6G088400.1.v3.1||1||CDS||809750644||32973||79.17	4715185	4719746	2.400000e-205	2821
1.2565	0.1418	a16884_megascaffold_1	megascaffold_1||93508756||93511764||NNU_015234-RA||-1||CDS||304050538||2860||77.14	93511764	93508756	b28620_06	06||4752084||4754144||Aqcoe6G088800.1.v3.1||-1||CDS||809750664||32977||77.14	4754144	4752084	1.000000e-250	2871
###  Mean Ks:  2.5449	Mean Kn: 0.2569
#Ks	Kn	a<db_genome_id>_<chr>	chr1||start1||stop1||name1||strand1||type1||db_feature_id1||genome_order1||percent_id1	start1	stop1	b<db_genome_id>_<chr>	chr2||start2||stop2||name2||strand2||type2||db_feature_id2||genome_order2||percent_id2	start2	stop2	eval	block_score	GEVO_link
2.0864	0.4450	a16884_megascaffold_1	megascaffold_1||93611548||93616317||NNU_015230-RA||1||CDS||304050503||2864||69.04	93611548	93616317	b28620_06	06||3368167||3370707||Aqcoe6G063900.1.v3.1||-1||CDS||809748552||32605||69.04	3370707	3368167	3.000000e-134	50
1.8507	0.3965	a16884_megascaffold_1	megascaffold_1||93664825||93665883||NNU_015229-RA||-1||CDS||304050497||2865||63.83	93665883	93664825	b28620_06	06||3364404||3365490||Aqcoe6G063800.2.v3.1||1||CDS||809748545||32603||63.83	3364404	3365490	2.100000e-36	85
13.8108	0.2999	a16884_megascaffold_1	megascaffold_1||93695921||93696549||NNU_015228-RA||-1||CDS||304050489||2866||63.09	93696549	93695921	b28620_06	06||3362177||3362791||Aqcoe6G063700.1.v3.1||1||CDS||809748534||32602||63.09	3362177	3362791	2.600000e-37	121
0.9122	0.1456	a16884_megascaffold_1	megascaffold_1||93709381||93710134||NNU_015227-RA||-1||CDS||304050480||2867||78.71	93710134	93709381	b28620_06	06||3357434||3360591||Aqcoe6G063600.1.v3.1||1||CDS||809748523||32600||78.71	3357434	3360591	5.200000e-104	171
3.3750	0.2274	a16884_megascaffold_1	megascaffold_1||93753497||93754537||NNU_015225-RA||-1||CDS||304050468||2869||65.46	93754537	93753497	b28620_06	06||3354627||3355673||Aqcoe6G063500.1.v3.1||1||CDS||809748517||32599||65.46	3354627	3355673	5.400000e-87	221
1.7672	0.1398	a16884_megascaffold_1	megascaffold_1||93792332||93794790||NNU_015223-RA||-1||CDS||304050446||2871||73.39	93794790	93792332	b28620_06	06||3336973||3339210||Aqcoe6G063400.1.v3.1||1||CDS||809748510||32598||73.39	3336973	3339210	7.700000e-223	271
2.5038	0.2499	a16884_megascaffold_1	megascaffold_1||93894903||93916637||NNU_015222-RA||1||CDS||304050440||2872||80.93	93894903	93916637	b28620_06	06||3309190||3315234||Aqcoe6G063300.1.v3.1||-1||CDS||809748495||32595||80.93	3315234	3309190	1.900000e-110	321
1.7939	0.2262	a16884_megascaffold_1	megascaffold_1||93964929||93966791||NNU_015221-RA||-1||CDS||304050433||2873||69.57	93966791	93964929	b28620_06	06||3301120||3302274||Aqcoe6G063200.1.v3.1||1||CDS||809748488||32594||69.57	3301120	3302274	1.500000e-124	371
1.3682	0.1098	a16884_megascaffold_1	megascaffold_1||94006934||94014421||NNU_015218-RA||-1||CDS||304050408||2876||77.01	94014421	94006934	b28620_06	06||3270778||3276595||Aqcoe6G062800.1.v3.1||1||CDS||809748455||32588||77.01	3270778	3276595	2.400000e-240	421
1.0910	0.1447	a16884_megascaffold_1	megascaffold_1||94063936||94085255||NNU_015217-RA||-1||CDS||304050403||2877||77.3	94085255	94063936	b28620_06	06||3263508||3267374||Aqcoe6G062700.1.v3.1||1||CDS||809748445||32586||77.3	3263508	3267374	1.000000e-250	471
2.9641	0.5836	a16884_megascaffold_1	megascaffold_1||94116960||94118683||NNU_015216-RA||-1||CDS||304050393||2878||66.51	94118683	94116960	b28620_06	06||3254068||3255554||Aqcoe6G062500.1.v3.1||1||CDS||809748431||32584||66.51	3254068	3255554	7.300000e-57	521
1.3948	0.2415	a16884_megascaffold_1	megascaffold_1||94168282||94177171||NNU_015213-RA||-1||CDS||304050365||2881||71.85	94177171	94168282	b28620_06	06||3229135||3232106||Aqcoe6G062200.1.v3.1||1||CDS||809748395||32577||71.85	3229135	3232106	2.800000e-197	571
1.1820	0.1506	a16884_megascaffold_1	megascaffold_1||94186693||94193154||NNU_015212-RA||1||CDS||304050355||2882||75.98	94186693	94193154	b28620_06	06||3213469||3220283||Aqcoe6G062000.1.v3.1||-1||CDS||809748379||32575||75.98	3220283	3213469	1.000000e-250	621
1.0773	0.1807	a16884_megascaffold_1	megascaffold_1||94238458||94244979||NNU_015211-RA||1||CDS||304050348||2883||74.9	94238458	94244979	b28620_06	06||3207907||3210604||Aqcoe6G061800.1.v3.1||-1||CDS||809748362||32572||74.9	3210604	3207907	7.000000e-233	671
2.0046	0.2753	a16884_megascaffold_1	megascaffold_1||94342076||94342408||NNU_015209-RA||-1||CDS||304050327||2885||66.03	94342408	94342076	b28620_06	06||3198891||3200067||Aqcoe6G061600.1.v3.1||1||CDS||809748336||32567||66.03	3198891	3200067	3.900000e-39	709
1.7762	0.1942	a16884_megascaffold_1	megascaffold_1||94444846||94458335||NNU_015204-RA||1||CDS||304050282||2890||77.1	94444846	94458335	b28620_06	06||3187371||3189968||Aqcoe6G061400.1.v3.1||-1||CDS||809748318||32564||77.1	3189968	3187371	1.800000e-119	759
2.3059	0.3559	a16884_megascaffold_1	megascaffold_1||94487339||94488393||NNU_015203-RA||1||CDS||304050271||2891||77.42	94487339	94488393	b28620_06	06||3180590||3181223||Aqcoe6G061300.1.v3.1||-1||CDS||809748313||32563||77.42	3181223	3180590	2.100000e-47	805
###  Mean Ks:  1.2877	Mean Kn: 0.1429
#Ks	Kn	a<db_genome_id>_<chr>	chr1||start1||stop1||name1||strand1||type1||db_feature_id1||genome_order1||percent_id1	start1	stop1	b<db_genome_id>_<chr>	chr2||start2||stop2||name2||strand2||type2||db_feature_id2||genome_order2||percent_id2	start2	stop2	eval	block_score	GEVO_link
1.2574	0.0956	a16884_megascaffold_1	megascaffold_1||94129646||94135315||NNU_015215-RA||1||CDS||304050383||2879||78.53	94129646	94135315	b28620_05	05||30417074||30421670||Aqcoe5G317400.1.v3.1||-1||CDS||809729723||29215||78.53	30421670	30417074	1.000000e-250	50
0.9995	0.0884	a16884_megascaffold_1	megascaffold_1||94533229||94534360||NNU_015202-RA||-1||CDS||304050261||2892||78.03	94534360	94533229	b28620_05	05||30393967||30395779||Aqcoe5G317000.1.v3.1||1||CDS||809729693||29210||78.03	30393967	30395779	6.600000e-192	97
0.9741	0.0795	a16884_megascaffold_1	megascaffold_1||94616483||94630466||NNU_015198-RA||1||CDS||304050219||2896||80.13	94616483	94630466	b28620_05	05||30362419||30375649||Aqcoe5G316800.1.v3.1||-1||CDS||809729648||29201||80.13	30375649	30362419	1.000000e-250	147
1.7498	0.1520	a16884_megascaffold_1	megascaffold_1||94739423||94740547||NNU_015192-RA||-1||CDS||304050155||2902||75.78	94740547	94739423	b28620_05	05||30283153||30284292||Aqcoe5G316400.1.v3.1||-1||CDS||809729620||29196||75.78	30284292	30283153	1.000000e-250	197
1.4960	0.2514	a16884_megascaffold_1	megascaffold_1||94850257||94852026||NNU_015188-RA||1||CDS||304050122||2906||69.38	94850257	94852026	b28620_05	05||30279117||30280883||Aqcoe5G316300.1.v3.1||-1||CDS||809729615||29195||69.38	30280883	30279117	1.000000e-250	247
1.2493	0.1904	a16884_megascaffold_1	megascaffold_1||94889221||94898680||NNU_015183-RA||-1||CDS||304050068||2911||74.62	94898680	94889221	b28620_05	05||30266928||30272522||Aqcoe5G316100.1.v3.1||1||CDS||809729593||29191||74.62	30266928	30272522	1.000000e-250	297
###  Mean Ks:  7.1675	Mean Kn: 0.2595
#Ks	Kn	a<db_genome_id>_<chr>	chr1||start1||stop1||name1||strand1||type1||db_feature_id1||genome_order1||percent_id1	start1	stop1	b<db_genome_id>_<chr>	chr2||start2||stop2||name2||strand2||type2||db_feature_id2||genome_order2||percent_id2	start2	stop2	eval	block_score	GEVO_link
1.1492	0.1536	a16884_megascaffold_1	megascaffold_1||94673474||94691621||NNU_015196-RA||-1||CDS||304050192||2898||75.74	94691621	94673474	b28620_06	06||3114696||3118551||Aqcoe6G059800.1.v3.1||1||CDS||809748181||32539||75.74	3114696	3118551	1.000000e-250	50
2.2123	0.1901	a16884_megascaffold_1	megascaffold_1||94697352||94698791||NNU_015195-RA||1||CDS||304050187||2899||70.64	94697352	94698791	b28620_06	06||3107513||3108768||Aqcoe6G059700.1.v3.1||1||CDS||809748175||32538||70.64	3107513	3108768	2.900000e-34	83
1.3900	0.1955	a16884_megascaffold_1	megascaffold_1||94875171||94879118||NNU_015185-RA||1||CDS||304050092||2909||85.2	94875171	94879118	b28620_06	06||3031710||3033184||Aqcoe6G058500.1.v3.1||-1||CDS||809748101||32525||85.2	3033184	3031710	2.100000e-56	130
0.9067	0.0856	a16884_megascaffold_1	megascaffold_1||94930627||94954666||NNU_015181-RA||-1||CDS||304050047||2913||81.1	94954666	94930627	b28620_06	06||2998401||3010150||Aqcoe6G057900.1.v3.1||1||CDS||809748050||32515||81.1	2998401	3010150	1.000000e-250	180
1.4180	0.2634	a16884_megascaffold_1	megascaffold_1||94982324||94988804||NNU_015179-RA||1||CDS||304050030||2915||72.9	94982324	94988804	b28620_06	06||2972220||2975611||Aqcoe6G057500.1.v3.1||-1||CDS||809748011||32508||72.9	2975611	2972220	2.200000e-183	230
1.0744	0.0431	a16884_megascaffold_1	megascaffold_1||95021282||95026586||NNU_015177-RA||1||CDS||304050011||2917||86.27	95021282	95026586	b28620_06	06||2969450||2971013||Aqcoe6G057400.1.v3.1||-1||CDS||809748005||32507||86.27	2971013	2969450	3.800000e-113	280
1.2944	0.1875	a16884_megascaffold_1	megascaffold_1||95063805||95065220||NNU_015175-RA||1||CDS||304049996||2919||76.76	95063805	95065220	b28620_06	06||2948157||2949551||Aqcoe6G056800.1.v3.1||-1||CDS||809747953||32498||76.76	2949551	2948157	1.500000e-196	330
0.8808	0.1335	a16884_megascaffold_1	megascaffold_1||95073075||95075930||NNU_015174-RA||1||CDS||304049986||2920||78.99	95073075	95075930	b28620_06	06||2943782||2945524||Aqcoe6G056600.1.v3.1||-1||CDS||809747945||32496||78.99	2945524	2943782	1.700000e-88	380
2.8050	0.6811	a16884_megascaffold_1	megascaffold_1||95088494||95098098||NNU_015173-RA||-1||CDS||304049975||2921||70.91	95098098	95088494	b28620_06	06||2933637||2942519||Aqcoe6G056500.1.v3.1||1||CDS||809747918||32490||70.91	2933637	2942519	1.000000e-250	430
58.5438	0.6615	a16884_megascaffold_1	megascaffold_1||95190503||95192746||NNU_015171-RA||1||CDS||304049961||2923||63.93	95190503	95192746	b28620_06	06||2929528||2930924||Aqcoe6G056400.1.v3.1||1||CDS||809747913||32489||63.93	2929528	2930924	1.700000e-22	451
###  Mean Ks:  7.0653	Mean Kn: 0.2357
#Ks	Kn	a<db_genome_id>_<chr>	chr1||start1||stop1||name1||strand1||type1||db_feature_id1||genome_order1||percent_id1	start1	stop1	b<db_genome_id>_<chr>	chr2||start2||stop2||name2||strand2||type2||db_feature_id2||genome_order2||percent_id2	start2	stop2	eval	block_score	GEVO_link
69.0963	0.9884	a16884_megascaffold_1	megascaffold_1||94850257||94852026||NNU_015188-RA||1||CDS||304050122||2906||55.27	94850257	94852026	b28620_06	06||2895979||2898345||Aqcoe6G055900.1.v3.1||-1||CDS||809747776||32461||55.27	2898345	2895979	4.400000e-17	16
1.2425	0.2246	a16884_megascaffold_1	megascaffold_1||95224608||95238578||NNU_015169-RA||-1||CDS||304049945||2925||77.8	95238578	95224608	b28620_06	06||2890542||2894404||Aqcoe6G055700.1.v3.1||1||CDS||809747761||32458||77.8	2890542	2894404	1.800000e-241	63
0.7643	0.0575	a16884_megascaffold_1	megascaffold_1||95432393||95439773||NNU_015161-RA||-1||CDS||304049882||2933||84.54	95439773	95432393	b28620_06	06||2880023||2882813||Aqcoe6G055400.1.v3.1||1||CDS||809747739||32454||84.54	2880023	2882813	1.000000e-250	113
0.8206	0.1456	a16884_megascaffold_1	megascaffold_1||95542509||95561851||NNU_015159-RA||1||CDS||304049860||2935||78.65	95542509	95561851	b28620_06	06||2844266||2848998||Aqcoe6G054700.1.v3.1||-1||CDS||809747671||32442||78.65	2848998	2844266	5.500000e-168	160
1.3517	0.1302	a16884_megascaffold_1	megascaffold_1||95699689||95704343||NNU_025105-RA||1||CDS||304072407||2938||82.11	95699689	95704343	b28620_06	06||2819853||2821336||Aqcoe6G054400.1.v3.1||-1||CDS||809747625||32433||82.11	2821336	2819853	3.200000e-183	210
1.4996	0.1477	a16884_megascaffold_1	megascaffold_1||95760128||95762341||NNU_025102-RA||-1||CDS||304072384||2941||77.65	95762341	95760128	b28620_06	06||2812041||2814210||Aqcoe6G054200.1.v3.1||1||CDS||809747598||32429||77.65	2812041	2814210	1.000000e-250	260
2.5443	0.3937	a16884_megascaffold_1	megascaffold_1||95853617||95862602||NNU_025096-RA||-1||CDS||304072335||2947||78.33	95862602	95853617	b28620_06	06||2790952||2796039||Aqcoe6G053600.1.v3.1||-1||CDS||809747556||32420||78.33	2796039	2790952	3.700000e-148	310
1.0163	0.0422	a16884_megascaffold_1	megascaffold_1||95894451||95902588||NNU_025095-RA||-1||CDS||304072323||2948||83.29	95902588	95894451	b28620_06	06||2763708||2769651||Aqcoe6G053300.1.v3.1||1||CDS||809747526||32415||83.29	2763708	2769651	1.000000e-250	360
1.6403	0.2549	a16884_megascaffold_1	megascaffold_1||95935116||95947398||NNU_025093-RA||-1||CDS||304072305||2950||72.8	95947398	95935116	b28620_06	06||2756235||2760853||Aqcoe6G053200.1.v3.1||1||CDS||809747519||32414||72.8	2756235	2760853	2.100000e-234	410
1.3632	0.1610	a16884_megascaffold_1	megascaffold_1||96014484||96015944||NNU_025090-RA||-1||CDS||304072286||2953||73.37	96015944	96014484	b28620_06	06||2754035||2755480||Aqcoe6G053100.1.v3.1||1||CDS||809747513||32413||73.37	2754035	2755480	1.000000e-250	460
0.9031	0.1100	a16884_megascaffold_1	megascaffold_1||96353605||96357795||NNU_025083-RA||1||CDS||304072232||2960||81.45	96353605	96357795	b28620_06	06||2703282||2708128||Aqcoe6G051700.1.v3.1||-1||CDS||809747402||32395||81.45	2708128	2703282	4.500000e-211	507
1.4271	0.1230	a16884_megascaffold_1	megascaffold_1||96402243||96403938||NNU_025078-RA||-1||CDS||304072200||2965||75.0	96403938	96402243	b28620_06	06||2692965||2694731||Aqcoe6G051400.1.v3.1||-1||CDS||809747378||32391||75.0	2694731	2692965	1.000000e-250	557
2.3505	0.1662	a16884_megascaffold_1	megascaffold_1||96491683||96492798||NNU_023347-RA||1||CDS||304067824||2966||71.31	96491683	96492798	b28620_06	06||2691123||2692211||Aqcoe6G051300.1.v3.1||-1||CDS||809747371||32390||71.31	2692211	2691123	8.200000e-199	607
1.3086	0.1230	a16884_megascaffold_1	megascaffold_1||96620819||96627459||NNU_023340-RA||-1||CDS||304067779||2973||76.23	96627459	96620819	b28620_06	06||2648024||2652813||Aqcoe6G050400.1.v3.1||1||CDS||809747309||32380||76.23	2648024	2652813	1.000000e-250	657
2.3851	0.1927	a16884_megascaffold_1	megascaffold_1||96745217||96747700||NNU_023334-RA||-1||CDS||304067735||2979||69.74	96747700	96745217	b28620_06	06||2640478||2641924||Aqcoe6G050200.1.v3.1||1||CDS||809747292||32377||69.74	2640478	2641924	8.600000e-39	695
1.3095	0.1769	a16884_megascaffold_1	megascaffold_1||96829096||96833929||NNU_023332-RA||1||CDS||304067715||2981||78.77	96829096	96833929	b28620_06	06||2613775||2615424||Aqcoe6G049800.1.v3.1||-1||CDS||809747260||32372||78.77	2615424	2613775	1.000000e-250	745
1.3782	0.0888	a16884_megascaffold_1	megascaffold_1||96859380||96865077||NNU_023331-RA||1||CDS||304067707||2982||77.92	96859380	96865077	b28620_06	06||2610977||2612675||Aqcoe6G049700.1.v3.1||-1||CDS||809747254||32371||77.92	2612675	2610977	2.300000e-198	795
1.3360	0.0873	a16884_megascaffold_1	megascaffold_1||96887473||96891101||NNU_023329-RA||-1||CDS||304067685||2984||77.89	96891101	96887473	b28620_06	06||2587545||2590490||Aqcoe6G049000.1.v3.1||1||CDS||809747214||32364||77.89	2587545	2590490	1.300000e-194	845
1.1745	0.1580	a16884_megascaffold_1	megascaffold_1||96946243||96948909||NNU_023327-RA||1||CDS||304067669||2986||76.99	96946243	96948909	b28620_06	06||2583682||2586499||Aqcoe6G048900.1.v3.1||-1||CDS||809747203||32362||76.99	2586499	2583682	1.000000e-250	895
1.9275	0.2279	a16884_megascaffold_1	megascaffold_1||96989458||96992245||NNU_023325-RA||1||CDS||304067649||2988||74.23	96989458	96992245	b28620_06	06||2574316||2575641||Aqcoe6G048600.1.v3.1||-1||CDS||809747181||32358||74.23	2575641	2574316	4.300000e-89	945
1.0121	0.1264	a16884_megascaffold_1	megascaffold_1||96994277||97007642||NNU_023324-RA||-1||CDS||304067639||2989||77.89	97007642	96994277	b28620_06	06||2570171||2573195||Aqcoe6G048500.1.v3.1||1||CDS||809747173||32357||77.89	2570171	2573195	1.000000e-250	995
1.3306	0.0965	a16884_megascaffold_1	megascaffold_1||97024963||97026254||NNU_023323-RA||-1||CDS||304067631||2990||80.06	97026254	97024963	b28620_06	06||2563373||2564524||Aqcoe6G048300.1.v3.1||1||CDS||809747158||32355||80.06	2563373	2564524	1.900000e-80	1045
63.3195	1.1994	a16884_megascaffold_1	megascaffold_1||97041631||97060506||NNU_023322-RA||1||CDS||304067624||2991||83.58	97041631	97060506	b28620_06	06||2555457||2557703||Aqcoe6G048200.1.v3.1||-1||CDS||809747147||32353||83.58	2557703	2555457	1.100000e-141	1095
###  Mean Ks:  14.4559	Mean Kn: 0.2956
#Ks	Kn	a<db_genome_id>_<chr>	chr1||start1||stop1||name1||strand1||type1||db_feature_id1||genome_order1||percent_id1	start1	stop1	b<db_genome_id>_<chr>	chr2||start2||stop2||name2||strand2||type2||db_feature_id2||genome_order2||percent_id2	start2	stop2	eval	block_score	GEVO_link
72.8581	0.5417	a16884_megascaffold_1	megascaffold_1||97041631||97060506||NNU_023322-RA||1||CDS||304067624||2991||53.96	97041631	97060506	b28620_06	06||5616746||5618809||Aqcoe6G104700.1.v3.1||-1||CDS||809752400||33196||53.96	5618809	5616746	1.300000e-32	31
1.7470	0.0873	a16884_megascaffold_1	megascaffold_1||97066561||97067283||NNU_023321-RA||1||CDS||304067618||2992||75.34	97066561	97067283	b28620_06	06||5621036||5621883||Aqcoe6G104800.1.v3.1||1||CDS||809752403||33197||75.34	5621036	5621883	6.800000e-165	81
6.8255	0.3542	a16884_megascaffold_1	megascaffold_1||97151354||97151722||NNU_023314-RA||1||CDS||304067572||2999||71.58	97151354	97151722	b28620_06	06||5625311||5625841||Aqcoe6G104900.1.v3.1||1||CDS||809752406||33198||71.58	5625311	5625841	1.900000e-28	108
3.2793	0.3465	a16884_megascaffold_1	megascaffold_1||97167469||97167972||NNU_023313-RA||1||CDS||304067567||3000||68.11	97167469	97167972	b28620_06	06||5629159||5629647||Aqcoe6G105000.1.v3.1||1||CDS||809752409||33199||68.11	5629159	5629647	1.900000e-34	141
1.0145	0.2632	a16884_megascaffold_1	megascaffold_1||97193429||97196184||NNU_023311-RA||-1||CDS||304067556||3002||71.0	97196184	97193429	b28620_06	06||5636970||5640254||Aqcoe6G105200.1.v3.1||-1||CDS||809752414||33201||71.0	5640254	5636970	3.400000e-105	191
1.0112	0.1804	a16884_megascaffold_1	megascaffold_1||97232311||97236569||NNU_023309-RA||-1||CDS||304067543||3004||74.8	97236569	97232311	b28620_06	06||5641045||5645034||Aqcoe6G105300.1.v3.1||-1||CDS||809752417||33202||74.8	5645034	5641045	1.000000e-250	241
###  Mean Ks:  7.0191	Mean Kn: 0.3641
#Ks	Kn	a<db_genome_id>_<chr>	chr1||start1||stop1||name1||strand1||type1||db_feature_id1||genome_order1||percent_id1	start1	stop1	b<db_genome_id>_<chr>	chr2||start2||stop2||name2||strand2||type2||db_feature_id2||genome_order2||percent_id2	start2	stop2	eval	block_score	GEVO_link
4.8220	0.3729	a16884_megascaffold_1	megascaffold_1||97151354||97151722||NNU_023314-RA||1||CDS||304067572||2999||70.53	97151354	97151722	b28620_05	05||12247385||12247912||Aqcoe5G202900.1.v3.1||-1||CDS||809721354||27535||70.53	12247912	12247385	5.700000e-28	27
3.0929	0.4069	a16884_megascaffold_1	megascaffold_1||97187955||97188506||NNU_023312-RA||1||CDS||304067562||3001||62.95	97187955	97188506	b28620_05	05||12235888||12236484||Aqcoe5G202700.1.v3.1||-1||CDS||809721349||27533||62.95	12236484	12235888	3.200000e-38	64
0.9194	0.2080	a16884_megascaffold_1	megascaffold_1||97232311||97236569||NNU_023309-RA||-1||CDS||304067543||3004||73.25	97236569	97232311	b28620_05	05||12231268||12235329||Aqcoe5G202600.1.v3.1||1||CDS||809721342||27532||73.25	12231268	12235329	1.000000e-250	114
1.2409	0.2788	a16884_megascaffold_1	megascaffold_1||97303118||97330853||NNU_023305-RA||1||CDS||304067511||3008||70.95	97303118	97330853	b28620_05	05||12202869||12212236||Aqcoe5G202400.1.v3.1||-1||CDS||809721322||27521||70.95	12212236	12202869	1.000000e-250	161
79.8322	1.2170	a16884_megascaffold_1	megascaffold_1||97359171||97360859||NNU_023303-RA||-1||CDS||304067495||3010||79.32	97360859	97359171	b28620_05	05||12196478||12199929||Aqcoe5G202300.1.v3.1||1||CDS||809721317||27519||79.32	12196478	12199929	8.700000e-198	211
1.6223	0.1798	a16884_megascaffold_1	megascaffold_1||97408616||97410728||NNU_023301-RA||-1||CDS||304067478||3012||73.33	97410728	97408616	b28620_05	05||12190444||12191900||Aqcoe5G202200.1.v3.1||1||CDS||809721310||27516||73.33	12190444	12191900	1.100000e-147	261
1.6664	0.2894	a16884_megascaffold_1	megascaffold_1||97435488||97441918||NNU_023300-RA||-1||CDS||304067468||3013||70.89	97441918	97435488	b28620_05	05||12180951||12183507||Aqcoe5G202100.1.v3.1||1||CDS||809721307||27515||70.89	12180951	12183507	4.300000e-53	311
8.4666	1.2271	a16884_megascaffold_1	megascaffold_1||97491483||97497208||NNU_023297-RA||-1||CDS||304067445||3016||79.73	97497208	97491483	b28620_05	05||12173752||12178996||Aqcoe5G202000.1.v3.1||1||CDS||809721302||27513||79.73	12173752	12178996	6.800000e-111	361
3.8697	0.2581	a16884_megascaffold_1	megascaffold_1||97571370||97571945||NNU_023295-RA||-1||CDS||304067433||3018||64.26	97571945	97571370	b28620_05	05||12106289||12106891||Aqcoe5G201200.1.v3.1||1||CDS||809721279||27504||64.26	12106289	12106891	1.500000e-52	411
1.2067	0.1861	a16884_megascaffold_1	megascaffold_1||97590682||97600594||NNU_023293-RA||-1||CDS||304067415||3019||75.32	97600594	97590682	b28620_05	05||12016411||12022082||Aqcoe5G200600.1.v3.1||1||CDS||809721260||27496||75.32	12016411	12022082	1.000000e-250	461
1.2665	0.1943	a16884_megascaffold_1	megascaffold_1||97603382||97607635||NNU_023292-RA||-1||CDS||304067406||3021||81.12	97607635	97603382	b28620_05	05||12010014||12014389||Aqcoe5G200500.1.v3.1||1||CDS||809721255||27494||81.12	12010014	12014389	1.000000e-250	511
3.8013	0.0992	a16884_megascaffold_1	megascaffold_1||97755214||97756284||NNU_025850-RA||-1||CDS||304073721||3022||74.46	97756284	97755214	b28620_05	05||12005581||12006537||Aqcoe5G200400.1.v3.1||1||CDS||809721252||27493||74.46	12005581	12006537	1.200000e-192	561
1.9314	0.1135	a16884_megascaffold_1	megascaffold_1||97782077||97782757||NNU_025851-RA||-1||CDS||304073727||3023||74.56	97782757	97782077	b28620_05	05||12000445||12001164||Aqcoe5G200300.1.v3.1||1||CDS||809721245||27490||74.56	12000445	12001164	2.700000e-127	611
1.0458	0.1804	a16884_megascaffold_1	megascaffold_1||97829386||97831768||NNU_025853-RA||1||CDS||304073740||3025||76.83	97829386	97831768	b28620_05	05||11947665||11950764||Aqcoe5G199700.1.v3.1||-1||CDS||809721224||27482||76.83	11950764	11947665	1.000000e-250	661
2.3767	0.2531	a16884_megascaffold_1	megascaffold_1||97898921||97905097||NNU_025857-RA||-1||CDS||304073773||3029||69.6	97905097	97898921	b28620_05	05||11943688||11945102||Aqcoe5G199600.1.v3.1||1||CDS||809721221||27481||69.6	11943688	11945102	5.500000e-108	711
2.6364	0.1286	a16884_megascaffold_1	megascaffold_1||98060508||98061635||NNU_025863-RA||-1||CDS||304073818||3035||73.83	98061635	98060508	b28620_05	05||11933859||11934986||Aqcoe5G199400.1.v3.1||1||CDS||809721213||27478||73.83	11933859	11934986	3.000000e-241	761
2.4077	0.1210	a16884_megascaffold_1	megascaffold_1||98209944||98210838||NNU_024153-RA||1||CDS||304070485||3038||76.94	98209944	98210838	b28620_05	05||11881682||11883943||Aqcoe5G198800.1.v3.1||-1||CDS||809721188||27469||76.94	11883943	11881682	5.800000e-94	811
9.2700	1.5126	a16884_megascaffold_1	megascaffold_1||98231748||98240857||NNU_024151-RA||-1||CDS||304070468||3040||80.19	98240857	98231748	b28620_05	05||11856708||11866428||Aqcoe5G198400.1.v3.1||1||CDS||809721175||27465||80.19	11856708	11866428	4.800000e-198	861
62.3226	0.4239	a16884_megascaffold_1	megascaffold_1||98302974||98304712||NNU_024149-RA||1||CDS||304070450||3042||68.14	98302974	98304712	b28620_05	05||11823029||11824249||Aqcoe5G197900.1.v3.1||-1||CDS||809721158||27460||68.14	11824249	11823029	4.400000e-42	902
1.0043	0.2705	a16884_megascaffold_1	megascaffold_1||98370339||98383732||NNU_024147-RA||1||CDS||304070431||3044||70.2	98370339	98383732	b28620_05	05||11796139||11802490||Aqcoe5G197500.1.v3.1||-1||CDS||809721131||27455||70.2	11802490	11796139	1.400000e-184	952
2.5653	0.3114	a16884_megascaffold_1	megascaffold_1||98474339||98476349||NNU_024145-RA||1||CDS||304070414||3046||69.43	98474339	98476349	b28620_05	05||11791932||11794709||Aqcoe5G197400.1.v3.1||-1||CDS||809721124||27454||69.43	11794709	11791932	3.400000e-87	1002
1.7624	0.1963	a16884_megascaffold_1	megascaffold_1||98477961||98483664||NNU_024144-RA||-1||CDS||304070403||3047||75.21	98483664	98477961	b28620_05	05||11780899||11785694||Aqcoe5G197300.1.v3.1||1||CDS||809721118||27453||75.21	11780899	11785694	3.200000e-233	1052
1.8844	0.2155	a16884_megascaffold_1	megascaffold_1||98526592||98529292||NNU_024143-RA||-1||CDS||304070395||3048||71.84	98529292	98526592	b28620_05	05||11773512||11775660||Aqcoe5G197100.1.v3.1||1||CDS||809721106||27451||71.84	11773512	11775660	8.400000e-158	1102
1.5532	0.1239	a16884_megascaffold_1	megascaffold_1||98702111||98715935||NNU_024140-RA||-1||CDS||304070370||3051||80.43	98715935	98702111	b28620_05	05||11762916||11771235||Aqcoe5G197000.1.v3.1||1||CDS||809721090||27448||80.43	11762916	11771235	1.000000e-250	1152
1.6119	0.2368	a16884_megascaffold_1	megascaffold_1||98724096||98735057||NNU_024139-RA||-1||CDS||304070358||3052||72.01	98735057	98724096	b28620_05	05||11738178||11744918||Aqcoe5G196700.1.v3.1||1||CDS||809721062||27443||72.01	11738178	11744918	3.800000e-122	1202
1.0241	0.1967	a16884_megascaffold_1	megascaffold_1||98795348||98797838||NNU_024137-RA||1||CDS||304070344||3054||72.87	98795348	98797838	b28620_05	05||11722930||11725419||Aqcoe5G196400.1.v3.1||-1||CDS||809721045||27440||72.87	11725419	11722930	2.200000e-245	1252
2.4645	0.1234	a16884_megascaffold_1	megascaffold_1||98945440||98948642||NNU_024130-RA||1||CDS||304070300||3061||73.56	98945440	98948642	b28620_05	05||11718389||11718829||Aqcoe5G196200.1.v3.1||-1||CDS||809721026||27437||73.56	11718829	11718389	6.600000e-85	1302
1.2466	0.2772	a16884_megascaffold_1	megascaffold_1||98987668||99010931||NNU_024126-RA||-1||CDS||304070271||3065||70.74	99010931	98987668	b28620_05	05||11668789||11680158||Aqcoe5G195700.1.v3.1||1||CDS||809720990||27430||70.74	11668789	11680158	1.000000e-250	1352
1.8280	0.1898	a16884_megascaffold_1	megascaffold_1||99052699||99056708||NNU_024124-RA||1||CDS||304070259||3067||75.28	99052699	99056708	b28620_05	05||11597984||11600951||Aqcoe5G195100.1.v3.1||-1||CDS||809720931||27419||75.28	11600951	11597984	6.100000e-118	1399
0.9375	0.0466	a16884_megascaffold_1	megascaffold_1||99200443||99213521||NNU_011775-RA||1||CDS||304043359||3069||85.3	99200443	99213521	b28620_05	05||11588202||11594733||Aqcoe5G195000.1.v3.1||-1||CDS||809720912||27413||85.3	11594733	11588202	1.000000e-250	1449
2.5410	0.2037	a16884_megascaffold_1	megascaffold_1||99220233||99240204||NNU_011774-RA||1||CDS||304043349||3070||73.57	99220233	99240204	b28620_05	05||11580622||11586503||Aqcoe5G194900.1.v3.1||-1||CDS||809720906||27412||73.57	11586503	11580622	1.200000e-239	1499
2.4378	0.2397	a16884_megascaffold_1	megascaffold_1||99240824||99241619||NNU_011773-RA||-1||CDS||304043338||3071||74.57	99241619	99240824	b28620_05	05||11562474||11563272||Aqcoe5G194500.1.v3.1||1||CDS||809720882||27408||74.57	11562474	11563272	4.300000e-97	1549
1.0052	0.0905	a16884_megascaffold_1	megascaffold_1||99282283||99287222||NNU_011770-RA||-1||CDS||304043315||3074||79.54	99287222	99282283	b28620_05	05||11554369||11558344||Aqcoe5G194300.1.v3.1||1||CDS||809720868||27406||79.54	11554369	11558344	1.000000e-250	1599
1.1588	0.1144	a16884_megascaffold_1	megascaffold_1||99342722||99350669||NNU_011768-RA||1||CDS||304043288||3076||79.06	99342722	99350669	b28620_05	05||11547565||11553413||Aqcoe5G194200.1.v3.1||-1||CDS||809720861||27405||79.06	11553413	11547565	1.000000e-250	1649
0.8607	0.1598	a16884_megascaffold_1	megascaffold_1||99380475||99385515||NNU_011767-RA||-1||CDS||304043280||3077||83.04	99385515	99380475	b28620_05	05||11541424||11544044||Aqcoe5G194100.1.v3.1||1||CDS||809720854||27404||83.04	11541424	11544044	1.800000e-185	1699
1.1767	0.1507	a16884_megascaffold_1	megascaffold_1||99412569||99426432||NNU_011764-RA||-1||CDS||304043253||3080||79.53	99426432	99412569	b28620_05	05||11527910||11539222||Aqcoe5G194000.1.v3.1||1||CDS||809720847||27403||79.53	11527910	11539222	3.000000e-192	1749
1.4874	0.3025	a16884_megascaffold_1	megascaffold_1||99455050||99460185||NNU_011763-RA||1||CDS||304043243||3081||67.42	99455050	99460185	b28620_05	05||11493578||11497418||Aqcoe5G193800.1.v3.1||-1||CDS||809720834||27401||67.42	11497418	11493578	2.600000e-35	1783
1.8025	0.1961	a16884_megascaffold_1	megascaffold_1||99787493||99795936||NNU_011755-RA||1||CDS||304043174||3089||72.8	99787493	99795936	b28620_05	05||11461844||11464115||Aqcoe5G193200.1.v3.1||-1||CDS||809720798||27394||72.8	11464115	11461844	2.600000e-211	1833
1.0624	0.1151	a16884_megascaffold_1	megascaffold_1||99837271||99842671||NNU_011754-RA||1||CDS||304043163||3090||78.53	99837271	99842671	b28620_05	05||11456982||11458586||Aqcoe5G193100.1.v3.1||-1||CDS||809720783||27391||78.53	11458586	11456982	2.900000e-231	1883
1.1517	0.1281	a16884_megascaffold_1	megascaffold_1||99995132||100023151||NNU_011747-RA||1||CDS||304043102||3097||81.17	99995132	100023151	b28620_05	05||11416342||11426976||Aqcoe5G192400.1.v3.1||-1||CDS||809720724||27381||81.17	11426976	11416342	1.000000e-250	1933
57.5360	1.9638	a16884_megascaffold_1	megascaffold_1||100423932||100424982||NNU_011732-RA||-1||CDS||304042999||3112||64.34	100424982	100423932	b28620_05	05||11369375||11370206||Aqcoe5G191600.1.v3.1||-1||CDS||809720616||27360||64.34	11370206	11369375	1.400000e-06	1932
10.9009	1.7909	a16884_megascaffold_1	megascaffold_1||100433295||100434809||NNU_011731-RA||1||CDS||304042993||3113||72.55	100433295	100434809	b28620_05	05||11361800||11362336||Aqcoe5G191400.1.v3.1||-1||CDS||809720605||27357||72.55	11362336	11361800	1.300000e-31	1962
###  Mean Ks:  9.1325	Mean Kn: 0.2452
#Ks	Kn	a<db_genome_id>_<chr>	chr1||start1||stop1||name1||strand1||type1||db_feature_id1||genome_order1||percent_id1	start1	stop1	b<db_genome_id>_<chr>	chr2||start2||stop2||name2||strand2||type2||db_feature_id2||genome_order2||percent_id2	start2	stop2	eval	block_score	GEVO_link
1.2553	0.1137	a16884_megascaffold_1	megascaffold_1||97464916||97470502||NNU_023299-RA||1||CDS||304067460||3014||75.5	97464916	97470502	b28620_06	06||5753780||5757583||Aqcoe6G107700.1.v3.1||1||CDS||809752502||33236||75.5	5753780	5757583	1.000000e-250	50
1.0214	0.2391	a16884_megascaffold_1	megascaffold_1||97472984||97477068||NNU_023298-RA||1||CDS||304067453||3015||74.35	97472984	97477068	b28620_06	06||5758973||5761947||Aqcoe6G107800.1.v3.1||1||CDS||809752504||33237||74.35	5758973	5761947	3.500000e-194	100
67.4061	1.2778	a16884_megascaffold_1	megascaffold_1||97491483||97497208||NNU_023297-RA||-1||CDS||304067445||3016||80.96	97497208	97491483	b28620_06	06||5764239||5768975||Aqcoe6G107900.1.v3.1||-1||CDS||809752507||33238||80.96	5768975	5764239	3.500000e-115	150
1.2245	0.1058	a16884_megascaffold_1	megascaffold_1||97554607||97565856||NNU_023296-RA||1||CDS||304067437||3017||78.38	97554607	97565856	b28620_06	06||5788018||5792708||Aqcoe6G108000.1.v3.1||1||CDS||809752512||33240||78.38	5788018	5792708	1.000000e-250	200
1.1954	0.1919	a16884_megascaffold_1	megascaffold_1||97590682||97600594||NNU_023293-RA||-1||CDS||304067415||3019||73.54	97600594	97590682	b28620_06	06||5815328||5818371||Aqcoe6G108400.1.v3.1||-1||CDS||809752536||33251||73.54	5818371	5815328	1.000000e-250	247
2.6135	0.0971	a16884_megascaffold_1	megascaffold_1||97755214||97756284||NNU_025850-RA||-1||CDS||304073721||3022||74.49	97756284	97755214	b28620_06	06||5823849||5824898||Aqcoe6G108500.1.v3.1||-1||CDS||809752541||33253||74.49	5824898	5823849	1.700000e-196	297
2.3122	0.1061	a16884_megascaffold_1	megascaffold_1||97782077||97782757||NNU_025851-RA||-1||CDS||304073727||3023||74.56	97782757	97782077	b28620_06	06||5829703||5830374||Aqcoe6G108600.1.v3.1||-1||CDS||809752543||33254||74.56	5830374	5829703	6.600000e-145	347
0.9529	0.2195	a16884_megascaffold_1	megascaffold_1||97829386||97831768||NNU_025853-RA||1||CDS||304073740||3025||74.47	97829386	97831768	b28620_06	06||5855035||5857808||Aqcoe6G108800.1.v3.1||1||CDS||809752549||33260||74.47	5855035	5857808	1.000000e-250	397
3.4563	0.1499	a16884_megascaffold_1	megascaffold_1||97837600||97838509||NNU_025854-RA||1||CDS||304073746||3026||70.04	97837600	97838509	b28620_06	06||5859291||5860135||Aqcoe6G108900.1.v3.1||1||CDS||809752562||33262||70.04	5859291	5860135	2.400000e-120	447
1.0547	0.0813	a16884_megascaffold_1	megascaffold_1||97839383||97849961||NNU_025855-RA||-1||CDS||304073753||3027||81.89	97849961	97839383	b28620_06	06||5865738||5872498||Aqcoe6G109100.1.v3.1||-1||CDS||809752570||33265||81.89	5872498	5865738	1.000000e-250	497
2.7144	0.2499	a16884_megascaffold_1	megascaffold_1||97898921||97905097||NNU_025857-RA||-1||CDS||304073773||3029||69.29	97905097	97898921	b28620_06	06||5898853||5900657||Aqcoe6G109300.1.v3.1||-1||CDS||809752580||33269||69.29	5900657	5898853	2.300000e-121	547
1.9169	0.2525	a16884_megascaffold_1	megascaffold_1||97963705||97969232||NNU_025859-RA||-1||CDS||304073786||3031||70.79	97969232	97963705	b28620_06	06||5907484||5909725||Aqcoe6G109500.1.v3.1||-1||CDS||809752586||33271||70.79	5909725	5907484	1.000000e-250	597
1.1523	0.0577	a16884_megascaffold_1	megascaffold_1||98037367||98040725||NNU_025862-RA||-1||CDS||304073809||3034||81.71	98040725	98037367	b28620_06	06||5912587||5916260||Aqcoe6G109600.1.v3.1||-1||CDS||809752591||33273||81.71	5916260	5912587	1.400000e-195	647
2.3838	0.1209	a16884_megascaffold_1	megascaffold_1||98060508||98061635||NNU_025863-RA||-1||CDS||304073818||3035||74.84	98061635	98060508	b28620_06	06||5935554||5936672||Aqcoe6G109700.1.v3.1||-1||CDS||809752596||33275||74.84	5936672	5935554	8.300000e-239	697
0.9221	0.1766	a16884_megascaffold_1	megascaffold_1||98306771||98313807||NNU_024148-RA||-1||CDS||304070442||3043||74.83	98313807	98306771	b28620_06	06||5992246||5994730||Aqcoe6G111200.1.v3.1||1||CDS||809752642||33293||74.83	5992246	5994730	1.000000e-157	744
82.2268	0.8666	a16884_megascaffold_1	megascaffold_1||98370339||98383732||NNU_024147-RA||1||CDS||304070431||3044||63.64	98370339	98383732	b28620_06	06||6025394||6027541||Aqcoe6G111700.1.v3.1||1||CDS||809752661||33300||63.64	6025394	6027541	1.700000e-10	753
1.1969	0.1016	a16884_megascaffold_1	megascaffold_1||98402652||98404638||NNU_024146-RA||-1||CDS||304070422||3045||79.63	98404638	98402652	b28620_06	06||6028596||6030080||Aqcoe6G111800.1.v3.1||-1||CDS||809752668||33303||79.63	6030080	6028596	1.000000e-250	803
1.6325	0.1944	a16884_megascaffold_1	megascaffold_1||98477961||98483664||NNU_024144-RA||-1||CDS||304070403||3047||71.4	98483664	98477961	b28620_06	06||6072671||6076162||Aqcoe6G112300.1.v3.1||-1||CDS||809752682||33308||71.4	6076162	6072671	1.000000e-250	853
4.4734	0.2054	a16884_megascaffold_1	megascaffold_1||98526592||98529292||NNU_024143-RA||-1||CDS||304070395||3048||75.73	98529292	98526592	b28620_06	06||6103431||6105756||Aqcoe6G112700.1.v3.1||-1||CDS||809752702||33316||75.73	6105756	6103431	3.500000e-129	903
1.5383	0.0956	a16884_megascaffold_1	megascaffold_1||98702111||98715935||NNU_024140-RA||-1||CDS||304070370||3051||76.05	98715935	98702111	b28620_06	06||6123576||6136192||Aqcoe6G112900.1.v3.1||1||CDS||809752712||33320||76.05	6123576	6136192	1.000000e-250	953
###  Mean Ks:  6.3860	Mean Kn: 0.4413
#Ks	Kn	a<db_genome_id>_<chr>	chr1||start1||stop1||name1||strand1||type1||db_feature_id1||genome_order1||percent_id1	start1	stop1	b<db_genome_id>_<chr>	chr2||start2||stop2||name2||strand2||type2||db_feature_id2||genome_order2||percent_id2	start2	stop2	eval	block_score	GEVO_link
1.6134	0.3003	a16884_megascaffold_1	megascaffold_1||98742372||98743531||NNU_024138-RA||-1||CDS||304070350||3053||73.13	98743531	98742372	b28620_06	06||6196841||6197927||Aqcoe6G113900.1.v3.1||-1||CDS||809752791||33355||73.13	6197927	6196841	4.000000e-79	50
1.0845	0.2153	a16884_megascaffold_1	megascaffold_1||98795348||98797838||NNU_024137-RA||1||CDS||304070344||3054||71.43	98795348	98797838	b28620_06	06||6202569||6205064||Aqcoe6G114000.1.v3.1||1||CDS||809752794||33356||71.43	6202569	6205064	1.400000e-225	100
5.9927	0.3354	a16884_megascaffold_1	megascaffold_1||98805399||98808854||NNU_024136-RA||-1||CDS||304070337||3055||70.12	98808854	98805399	b28620_06	06||6208656||6212250||Aqcoe6G114100.1.v3.1||-1||CDS||809752797||33357||70.12	6212250	6208656	1.900000e-22	121
57.2482	0.5277	a16884_megascaffold_1	megascaffold_1||98910943||98912685||NNU_024132-RA||1||CDS||304070312||3059||58.65	98910943	98912685	b28620_06	06||6227063||6229452||Aqcoe6G114500.1.v3.1||1||CDS||809752810||33362||58.65	6227063	6229452	4.400000e-100	171
3.2524	0.1878	a16884_megascaffold_1	megascaffold_1||98954739||98961970||NNU_024129-RA||1||CDS||304070291||3062||73.91	98954739	98961970	b28620_06	06||6263638||6266364||Aqcoe6G115400.1.v3.1||-1||CDS||809752835||33371||73.91	6266364	6263638	2.700000e-85	221
21.8342	0.1871	a16884_megascaffold_1	megascaffold_1||98970054||98973478||NNU_024128-RA||1||CDS||304070287||3063||70.44	98970054	98973478	b28620_06	06||6280058||6282553||Aqcoe6G115700.1.v3.1||1||CDS||809752844||33374||70.44	6280058	6282553	2.300000e-192	271
1.8044	0.1683	a16884_megascaffold_1	megascaffold_1||98983049||98983552||NNU_024127-RA||1||CDS||304070282||3064||71.93	98983049	98983552	b28620_06	06||6284607||6285107||Aqcoe6G115800.1.v3.1||1||CDS||809752849||33376||71.93	6284607	6285107	3.500000e-93	321
1.4095	0.3651	a16884_megascaffold_1	megascaffold_1||98987668||99010931||NNU_024126-RA||-1||CDS||304070271||3065||65.31	99010931	98987668	b28620_06	06||6294696||6302889||Aqcoe6G116300.1.v3.1||-1||CDS||809752866||33382||65.31	6302889	6294696	5.100000e-137	371
1.6363	0.1758	a16884_megascaffold_1	megascaffold_1||99052699||99056708||NNU_024124-RA||1||CDS||304070259||3067||77.84	99052699	99056708	b28620_06	06||6312263||6315961||Aqcoe6G116500.1.v3.1||1||CDS||809752875||33386||77.84	6312263	6315961	2.300000e-130	421
1.1443	0.1894	a16884_megascaffold_1	megascaffold_1||99262456||99267274||NNU_011772-RA||1||CDS||304043329||3072||75.48	99262456	99267274	b28620_06	06||6321003||6325217||Aqcoe6G116600.1.v3.1||1||CDS||809752878||33387||75.48	6321003	6325217	1.800000e-166	471
2.0064	0.2902	a16884_megascaffold_1	megascaffold_1||99268910||99269755||NNU_011771-RA||-1||CDS||304043324||3073||66.24	99269755	99268910	b28620_06	06||6334800||6335672||Aqcoe6G116900.1.v3.1||-1||CDS||809752890||33392||66.24	6335672	6334800	1.000000e-107	521
0.9830	0.0603	a16884_megascaffold_1	megascaffold_1||99282283||99287222||NNU_011770-RA||-1||CDS||304043315||3074||81.75	99287222	99282283	b28620_06	06||6351499||6357059||Aqcoe6G117200.1.v3.1||-1||CDS||809752898||33395||81.75	6357059	6351499	1.000000e-250	571
0.8090	0.0842	a16884_megascaffold_1	megascaffold_1||99294672||99312471||NNU_011769-RA||-1||CDS||304043301||3075||82.18	99312471	99294672	b28620_06	06||6358135||6365653||Aqcoe6G117300.1.v3.1||-1||CDS||809752903||33397||82.18	6365653	6358135	1.000000e-250	621
2.1887	0.1335	a16884_megascaffold_1	megascaffold_1||99394260||99398039||NNU_011766-RA||-1||CDS||304043272||3078||71.18	99398039	99394260	b28620_06	06||6366967||6369957||Aqcoe6G117400.1.v3.1||-1||CDS||809752910||33400||71.18	6369957	6366967	1.000000e-250	671
1.0940	0.1597	a16884_megascaffold_1	megascaffold_1||99412569||99426432||NNU_011764-RA||-1||CDS||304043253||3080||75.68	99426432	99412569	b28620_06	06||6373438||6378075||Aqcoe6G117500.1.v3.1||-1||CDS||809752913||33401||75.68	6378075	6373438	1.000000e-250	721
1.6261	0.3309	a16884_megascaffold_1	megascaffold_1||99455050||99460185||NNU_011763-RA||1||CDS||304043243||3081||65.22	99455050	99460185	b28620_06	06||6383240||6384595||Aqcoe6G117600.1.v3.1||1||CDS||809752916||33402||65.22	6383240	6384595	5.700000e-31	751
1.2706	0.1832	a16884_megascaffold_1	megascaffold_1||99492845||99496289||NNU_011762-RA||1||CDS||304043229||3082||73.35	99492845	99496289	b28620_06	06||6392550||6395311||Aqcoe6G117800.1.v3.1||1||CDS||809752925||33405||73.35	6392550	6395311	1.000000e-250	801
1.0036	0.0336	a16884_megascaffold_1	megascaffold_1||99537545||99556333||NNU_011761-RA||1||CDS||304043216||3083||85.6	99537545	99556333	b28620_06	06||6401450||6408054||Aqcoe6G117900.1.v3.1||1||CDS||809752934||33407||85.6	6401450	6408054	1.000000e-250	851
3.9297	0.2714	a16884_megascaffold_1	megascaffold_1||99625008||99626828||NNU_011759-RA||1||CDS||304043208||3085||69.38	99625008	99626828	b28620_06	06||6424983||6426827||Aqcoe6G118000.1.v3.1||1||CDS||809752939||33408||69.38	6424983	6426827	2.500000e-185	901
1.0749	0.0819	a16884_megascaffold_1	megascaffold_1||99837271||99842671||NNU_011754-RA||1||CDS||304043163||3090||80.82	99837271	99842671	b28620_06	06||6451101||6454005||Aqcoe6G118800.1.v3.1||1||CDS||809752981||33416||80.82	6451101	6454005	1.000000e-250	951
1.4229	0.1446	a16884_megascaffold_1	megascaffold_1||99864636||99870163||NNU_011753-RA||-1||CDS||304043153||3091||77.11	99870163	99864636	b28620_06	06||6497414||6503087||Aqcoe6G119200.1.v3.1||-1||CDS||809753044||33429||77.11	6503087	6497414	1.000000e-250	998
7.8867	1.0496	a16884_megascaffold_1	megascaffold_1||99902951||99906419||NNU_011751-RA||-1||CDS||304043138||3093||84.38	99906419	99902951	b28620_06	06||6510225||6518725||Aqcoe6G119400.1.v3.1||-1||CDS||809753062||33432||84.38	6518725	6510225	1.100000e-131	1048
2.1596	0.3714	a16884_megascaffold_1	megascaffold_1||99932675||99934809||NNU_011750-RA||-1||CDS||304043132||3094||71.18	99934809	99932675	b28620_06	06||6531097||6533261||Aqcoe6G119600.1.v3.1||-1||CDS||809753079||33435||71.18	6533261	6531097	9.700000e-56	1098
0.9114	0.1115	a16884_megascaffold_1	megascaffold_1||99982044||99987617||NNU_011748-RA||1||CDS||304043117||3096||79.9	99982044	99987617	b28620_06	06||6534568||6545200||Aqcoe6G119700.1.v3.1||1||CDS||809753085||33436||79.9	6534568	6545200	1.000000e-250	1148
1.3044	0.1948	a16884_megascaffold_1	megascaffold_1||100050672||100059544||NNU_011746-RA||-1||CDS||304043091||3098||71.07	100059544	100050672	b28620_06	06||6561223||6566348||Aqcoe6G120200.1.v3.1||-1||CDS||809753119||33442||71.07	6566348	6561223	1.000000e-250	1198
1.7386	0.2870	a16884_megascaffold_1	megascaffold_1||100123418||100123696||NNU_011745-RA||1||CDS||304043083||3099||75.24	100123418	100123696	b28620_06	06||6579861||6580263||Aqcoe6G120300.1.v3.1||1||CDS||809753129||33444||75.24	6579861	6580263	8.200000e-42	1239
2.9175	0.1624	a16884_megascaffold_1	megascaffold_1||100246381||100247287||NNU_011742-RA||1||CDS||304043057||3102||75.65	100246381	100247287	b28620_06	06||6619128||6620137||Aqcoe6G121000.1.v3.1||1||CDS||809753183||33454||75.65	6619128	6620137	6.100000e-40	1278
1.2525	0.1140	a16884_megascaffold_1	megascaffold_1||100255053||100274083||NNU_011740-RA||-1||CDS||304043043||3104||76.08	100274083	100255053	b28620_06	06||6621414||6627322||Aqcoe6G121100.1.v3.1||-1||CDS||809753195||33456||76.08	6627322	6621414	3.100000e-125	1328
17.9299	0.3076	a16884_megascaffold_1	megascaffold_1||100294591||100300041||NNU_011737-RA||1||CDS||304043025||3107||69.24	100294591	100300041	b28620_06	06||6640024||6642682||Aqcoe6G121300.1.v3.1||1||CDS||809753208||33458||69.24	6640024	6642682	3.500000e-92	1378
20.4310	8.2119	a16884_megascaffold_1	megascaffold_1||100433295||100434809||NNU_011731-RA||1||CDS||304042993||3113||80.58	100433295	100434809	b28620_06	06||6704444||6704695||Aqcoe6G121800.1.v3.1||-1||CDS||809753238||33464||80.58	6704695	6704444	1.000000e-51	1428
1.2398	0.3179	a16884_megascaffold_1	megascaffold_1||100501096||100510664||NNU_011729-RA||1||CDS||304042978||3115||66.87	100501096	100510664	b28620_06	06||6711724||6716273||Aqcoe6G121900.1.v3.1||1||CDS||809753247||33465||66.87	6711724	6716273	1.000000e-250	1478
2.2732	0.4272	a16884_megascaffold_1	megascaffold_1||100559524||100562452||NNU_011728-RA||1||CDS||304042967||3116||71.53	100559524	100562452	b28620_06	06||6722016||6724225||Aqcoe6G122000.1.v3.1||1||CDS||809753253||33466||71.53	6722016	6724225	4.000000e-121	1528
1.0693	0.0681	a16884_megascaffold_1	megascaffold_1||100590273||100600666||NNU_011726-RA||1||CDS||304042946||3118||81.17	100590273	100600666	b28620_06	06||6726532||6728009||Aqcoe6G122100.1.v3.1||1||CDS||809753259||33467||81.17	6726532	6728009	3.000000e-162	1578
1.1028	0.1956	a16884_megascaffold_1	megascaffold_1||100617600||100620696||NNU_011725-RA||1||CDS||304042940||3119||75.19	100617600	100620696	b28620_06	06||6739648||6741292||Aqcoe6G122500.1.v3.1||1||CDS||809753284||33471||75.19	6739648	6741292	1.500000e-212	1628
1.0757	0.0985	a16884_megascaffold_1	megascaffold_1||100626884||100629093||NNU_011724-RA||1||CDS||304042927||3120||79.1	100626884	100629093	b28620_06	06||6742401||6744607||Aqcoe6G122600.1.v3.1||1||CDS||809753291||33472||79.1	6742401	6744607	1.000000e-250	1678
3.7413	0.1727	a16884_megascaffold_1	megascaffold_1||100707432||100709110||NNU_011720-RA||-1||CDS||304042896||3124||70.81	100709110	100707432	b28620_06	06||6745351||6746241||Aqcoe6G122700.1.v3.1||-1||CDS||809753299||33473||70.81	6746241	6745351	4.300000e-161	1728
4.6763	0.4051	a16884_megascaffold_1	megascaffold_1||100753936||100756847||NNU_011716-RA||1||CDS||304042871||3128||78.15	100753936	100756847	b28620_06	06||6757847||6760750||Aqcoe6G123000.1.v3.1||1||CDS||809753325||33477||78.15	6757847	6760750	2.800000e-193	1778
1.5094	0.0931	a16884_megascaffold_1	megascaffold_1||100775680||100783866||NNU_011715-RA||-1||CDS||304042862||3129||78.22	100783866	100775680	b28620_06	06||6784591||6786478||Aqcoe6G123700.1.v3.1||-1||CDS||809753371||33484||78.22	6786478	6784591	3.100000e-150	1828
1.1468	0.0500	a16884_megascaffold_1	megascaffold_1||100867419||100874807||NNU_011711-RA||1||CDS||304042836||3133||82.27	100867419	100874807	b28620_06	06||6789169||6794827||Aqcoe6G123800.1.v3.1||1||CDS||809753382||33486||82.27	6789169	6794827	1.200000e-247	1878
3.0171	0.4021	a16884_megascaffold_1	megascaffold_1||100907042||100916373||NNU_011709-RA||1||CDS||304042821||3135||62.64	100907042	100916373	b28620_06	06||6802444||6809714||Aqcoe6G124000.1.v3.1||1||CDS||809753408||33490||62.64	6802444	6809714	1.800000e-130	1928
1.9471	0.2949	a16884_megascaffold_1	megascaffold_1||100946751||100952285||NNU_011707-RA||-1||CDS||304042810||3137||74.54	100952285	100946751	b28620_06	06||6812725||6814684||Aqcoe6G124100.1.v3.1||-1||CDS||809753415||33491||74.54	6814684	6812725	4.500000e-154	1978
1.8047	0.6398	a16884_megascaffold_1	megascaffold_1||101001236||101005119||NNU_011706-RA||1||CDS||304042801||3138||56.69	101001236	101005119	b28620_06	06||6826379||6829653||Aqcoe6G124600.1.v3.1||1||CDS||809753444||33496||56.69	6826379	6829653	1.400000e-24	2001
0.9761	0.1011	a16884_megascaffold_1	megascaffold_1||101086259||101089546||NNU_011703-RA||1||CDS||304042769||3141||80.98	101086259	101089546	b28620_06	06||6833300||6835556||Aqcoe6G124700.1.v3.1||1||CDS||809753450||33497||80.98	6833300	6835556	1.100000e-176	2051
1.0169	0.1375	a16884_megascaffold_1	megascaffold_1||101090325||101115896||NNU_011702-RA||-1||CDS||304042757||3142||82.06	101115896	101090325	b28620_06	06||6836244||6841060||Aqcoe6G124800.1.v3.1||-1||CDS||809753456||33498||82.06	6841060	6836244	4.400000e-242	2101
2.6539	0.7842	a16884_megascaffold_1	megascaffold_1||101167206||101186179||NNU_011700-RA||-1||CDS||304042742||3144||72.16	101186179	101167206	b28620_06	06||6850091||6855904||Aqcoe6G125000.1.v3.1||-1||CDS||809753468||33500||72.16	6855904	6850091	8.400000e-52	2151
1.5663	0.2306	a16884_megascaffold_1	megascaffold_1||101284021||101288511||NNU_011697-RA||-1||CDS||304042717||3147||70.13	101288511	101284021	b28620_06	06||6893248||6896139||Aqcoe6G125500.1.v3.1||-1||CDS||809753512||33507||70.13	6896139	6893248	8.700000e-234	2201
4.2862	0.4380	a16884_megascaffold_1	megascaffold_1||101332578||101338620||NNU_011695-RA||-1||CDS||304042701||3149||58.64	101338620	101332578	b28620_06	06||6896977||6898727||Aqcoe6G125600.1.v3.1||-1||CDS||809753518||33508||58.64	6898727	6896977	2.200000e-67	2251
60.4796	0.9727	a16884_megascaffold_1	megascaffold_1||101372661||101378171||NNU_011694-RA||1||CDS||304042694||3150||72.39	101372661	101378171	b28620_06	06||6940514||6941058||Aqcoe6G126400.1.v3.1||1||CDS||809753586||33520||72.39	6940514	6941058	2.300000e-47	2294
61.7217	1.2420	a16884_megascaffold_1	megascaffold_1||101422020||101425248||NNU_011689-RA||1||CDS||304042660||3155||67.13	101422020	101425248	b28620_06	06||6948052||6949675||Aqcoe6G126800.1.v3.1||1||CDS||809753607||33524||67.13	6948052	6949675	9.800000e-98	2344
1.6377	0.2800	a16884_megascaffold_1	megascaffold_1||101428604||101441285||NNU_011688-RA||-1||CDS||304042650||3156||76.78	101441285	101428604	b28620_06	06||6951516||6955224||Aqcoe6G126900.1.v3.1||-1||CDS||809753610||33525||76.78	6955224	6951516	5.300000e-207	2394
5.9290	0.3285	a16884_megascaffold_1	megascaffold_1||101504568||101516439||NNU_011684-RA||-1||CDS||304042601||3160||74.92	101516439	101504568	b28620_06	06||6958006||6963602||Aqcoe6G127000.1.v3.1||1||CDS||809753624||33528||74.92	6958006	6963602	1.000000e-250	2444
1.5283	0.2032	a16884_megascaffold_1	megascaffold_1||101530616||101535429||NNU_011683-RA||-1||CDS||304042591||3161||79.36	101535429	101530616	b28620_06	06||6974349||6977855||Aqcoe6G127200.1.v3.1||-1||CDS||809753649||33533||79.36	6977855	6974349	3.900000e-104	2494
1.0968	0.2678	a16884_megascaffold_1	megascaffold_1||101542712||101547453||NNU_011682-RA||-1||CDS||304042579||3162||67.58	101547453	101542712	b28620_06	06||6991796||6997009||Aqcoe6G127300.1.v3.1||-1||CDS||809753660||33536||67.58	6997009	6991796	4.300000e-155	2544
###  Mean Ks:  3.7239	Mean Kn: 0.3254
#Ks	Kn	a<db_genome_id>_<chr>	chr1||start1||stop1||name1||strand1||type1||db_feature_id1||genome_order1||percent_id1	start1	stop1	b<db_genome_id>_<chr>	chr2||start2||stop2||name2||strand2||type2||db_feature_id2||genome_order2||percent_id2	start2	stop2	eval	block_score	GEVO_link
1.5885	0.2730	a16884_megascaffold_1	megascaffold_1||100123418||100123696||NNU_011745-RA||1||CDS||304043083||3099||71.88	100123418	100123696	b28620_05	05||11361800||11362336||Aqcoe5G191400.1.v3.1||-1||CDS||809720605||27357||71.88	11362336	11361800	1.000000e-27	27
0.7545	0.0411	a16884_megascaffold_1	megascaffold_1||100206933||100211219||NNU_011744-RA||-1||CDS||304043071||3100||85.66	100211219	100206933	b28620_05	05||11341800||11346390||Aqcoe5G190900.1.v3.1||1||CDS||809720549||27348||85.66	11341800	11346390	7.800000e-190	77
4.2071	0.1478	a16884_megascaffold_1	megascaffold_1||100230714||100232261||NNU_011743-RA||1||CDS||304043065||3101||70.54	100230714	100232261	b28620_05	05||11298381||11299931||Aqcoe5G190400.1.v3.1||-1||CDS||809719706||27340||70.54	11299931	11298381	1.000000e-250	127
3.3871	0.3498	a16884_megascaffold_1	megascaffold_1||100246381||100247287||NNU_011742-RA||1||CDS||304043057||3102||81.94	100246381	100247287	b28620_05	05||11291685||11292552||Aqcoe5G190300.1.v3.1||-1||CDS||809719700||27339||81.94	11292552	11291685	3.300000e-34	160
1.9692	0.1788	a16884_megascaffold_1	megascaffold_1||100252811||100256025||NNU_011741-RA||1||CDS||304043051||3103||71.58	100252811	100256025	b28620_05	05||11288643||11290219||Aqcoe5G190200.1.v3.1||-1||CDS||809719693||27338||71.58	11290219	11288643	8.500000e-147	210
1.6829	0.1162	a16884_megascaffold_1	megascaffold_1||100255053||100274083||NNU_011740-RA||-1||CDS||304043043||3104||75.76	100274083	100255053	b28620_05	05||11281934||11288260||Aqcoe5G190100.1.v3.1||1||CDS||809719678||27335||75.76	11281934	11288260	8.400000e-124	260
15.6875	0.2459	a16884_megascaffold_1	megascaffold_1||100294591||100300041||NNU_011737-RA||1||CDS||304043025||3107||71.21	100294591	100300041	b28620_05	05||11266369||11269631||Aqcoe5G190000.1.v3.1||-1||CDS||809719671||27334||71.21	11269631	11266369	2.200000e-98	310
1.3130	0.3145	a16884_megascaffold_1	megascaffold_1||100360056||100361126||NNU_011734-RA||1||CDS||304043009||3110||71.43	100360056	100361126	b28620_05	05||11235564||11236754||Aqcoe5G189600.1.v3.1||-1||CDS||809719654||27330||71.43	11236754	11235564	1.600000e-117	360
5.6077	1.4750	a16884_megascaffold_1	megascaffold_1||100433295||100434809||NNU_011731-RA||1||CDS||304042993||3113||79.83	100433295	100434809	b28620_05	05||11198977||11199225||Aqcoe5G189000.1.v3.1||1||CDS||809719618||27324||79.83	11198977	11199225	9.200000e-55	410
1.6552	0.2349	a16884_megascaffold_1	megascaffold_1||100559524||100562452||NNU_011728-RA||1||CDS||304042967||3116||71.84	100559524	100562452	b28620_05	05||11185128||11187677||Aqcoe5G188900.2.v3.1||-1||CDS||809719611||27322||71.84	11187677	11185128	5.000000e-123	460
3.1099	0.2023	a16884_megascaffold_1	megascaffold_1||100577637||100584965||NNU_011727-RA||-1||CDS||304042956||3117||67.8	100584965	100577637	b28620_05	05||11178708||11180615||Aqcoe5G188800.1.v3.1||1||CDS||809719596||27320||67.8	11178708	11180615	3.400000e-74	510
###  Mean Ks:  12.6100	Mean Kn: 0.3591
#Ks	Kn	a<db_genome_id>_<chr>	chr1||start1||stop1||name1||strand1||type1||db_feature_id1||genome_order1||percent_id1	start1	stop1	b<db_genome_id>_<chr>	chr2||start2||stop2||name2||strand2||type2||db_feature_id2||genome_order2||percent_id2	start2	stop2	eval	block_score	GEVO_link
0.7132	0.1755	a16884_megascaffold_1	megascaffold_1||100668685||100671508||NNU_011722-RA||1||CDS||304042910||3121||77.95	100668685	100671508	b28620_05	05||15020625||15024721||Aqcoe5G231000.1.v3.1||1||CDS||809722793||27928||77.95	15020625	15024721	3.200000e-144	50
66.8849	1.0466	a16884_megascaffold_1	megascaffold_1||100671454||100673589||NNU_011723-RA||-1||CDS||304042921||3122||66.62	100673589	100671454	b28620_05	05||15024998||15026767||Aqcoe5G231100.1.v3.1||-1||CDS||809722804||27930||66.62	15026767	15024998	3.300000e-97	100
1.8933	0.1719	a16884_megascaffold_1	megascaffold_1||100679432||100683826||NNU_011721-RA||-1||CDS||304042904||3123||73.06	100683826	100679432	b28620_05	05||15027313||15029353||Aqcoe5G231200.1.v3.1||-1||CDS||809722809||27931||73.06	15029353	15027313	1.000000e-250	150
2.0534	0.2660	a16884_megascaffold_1	megascaffold_1||100838321||100844741||NNU_011712-RA||1||CDS||304042844||3132||85.19	100838321	100844741	b28620_05	05||15032237||15036740||Aqcoe5G231300.1.v3.1||-1||CDS||809722815||27932||85.19	15036740	15032237	6.700000e-82	200
0.8261	0.0512	a16884_megascaffold_1	megascaffold_1||100867419||100874807||NNU_011711-RA||1||CDS||304042836||3133||84.31	100867419	100874807	b28620_05	05||15052970||15056359||Aqcoe5G231700.1.v3.1||1||CDS||809722840||27936||84.31	15052970	15056359	1.000000e-250	250
1.1856	0.0477	a16884_megascaffold_1	megascaffold_1||100877266||100888040||NNU_011710-RA||-1||CDS||304042828||3134||81.58	100888040	100877266	b28620_05	05||15058757||15061847||Aqcoe5G231800.1.v3.1||-1||CDS||809722844||27937||81.58	15061847	15058757	4.700000e-230	300
67.9786	1.0022	a16884_megascaffold_1	megascaffold_1||100921063||100921413||NNU_011708-RA||-1||CDS||304042814||3136||80.43	100921413	100921063	b28620_05	05||15063896||15067138||Aqcoe5G232000.1.v3.1||-1||CDS||809722857||27939||80.43	15067138	15063896	3.300000e-31	330
1.2416	0.5961	a16884_megascaffold_1	megascaffold_1||101001236||101005119||NNU_011706-RA||1||CDS||304042801||3138||58.68	101001236	101005119	b28620_05	05||15070408||15074431||Aqcoe5G232100.1.v3.1||1||CDS||809722863||27940||58.68	15070408	15074431	1.200000e-33	362
1.7947	0.4527	a16884_megascaffold_1	megascaffold_1||101046804||101051111||NNU_011705-RA||1||CDS||304042790||3139||70.17	101046804	101051111	b28620_05	05||15079974||15084283||Aqcoe5G232300.1.v3.1||1||CDS||809722876||27942||70.17	15079974	15084283	1.500000e-103	412
1.1061	0.1337	a16884_megascaffold_1	megascaffold_1||101072979||101083048||NNU_011704-RA||1||CDS||304042776||3140||78.15	101072979	101083048	b28620_05	05||15085764||15090783||Aqcoe5G232400.1.v3.1||1||CDS||809722886||27944||78.15	15085764	15090783	1.000000e-250	462
1.2652	0.0358	a16884_megascaffold_1	megascaffold_1||101146568||101148872||NNU_011701-RA||-1||CDS||304042749||3143||81.65	101148872	101146568	b28620_05	05||15091433||15093421||Aqcoe5G232500.1.v3.1||1||CDS||809722892||27945||81.65	15091433	15093421	2.300000e-93	512
4.3775	0.3303	a16884_megascaffold_1	megascaffold_1||101422020||101425248||NNU_011689-RA||1||CDS||304042660||3155||65.04	101422020	101425248	b28620_05	05||15119408||15121209||Aqcoe5G233000.1.v3.1||1||CDS||809722924||27950||65.04	15119408	15121209	2.100000e-63	559
###  Mean Ks:  9.1592	Mean Kn: 0.3335
#Ks	Kn	a<db_genome_id>_<chr>	chr1||start1||stop1||name1||strand1||type1||db_feature_id1||genome_order1||percent_id1	start1	stop1	b<db_genome_id>_<chr>	chr2||start2||stop2||name2||strand2||type2||db_feature_id2||genome_order2||percent_id2	start2	stop2	eval	block_score	GEVO_link
1.2551	0.1715	a16884_megascaffold_1	megascaffold_1||101585943||101586269||NNU_011681-RA||1||CDS||304042573||3163||73.33	101585943	101586269	b28620_05	05||8723608||8724489||Aqcoe5G154300.1.v3.1||-1||CDS||809716740||26817||73.33	8724489	8723608	1.200000e-61	50
1.5082	0.3170	a16884_megascaffold_1	megascaffold_1||101618039||101618666||NNU_011680-RA||-1||CDS||304042564||3164||71.54	101618666	101618039	b28620_05	05||8712537||8713215||Aqcoe5G154100.1.v3.1||1||CDS||809716726||26815||71.54	8712537	8713215	4.300000e-31	80
5.8613	0.4399	a16884_megascaffold_1	megascaffold_1||101629057||101629365||NNU_011679-RA||-1||CDS||304042558||3165||63.98	101629365	101629057	b28620_05	05||8688550||8688933||Aqcoe5G153900.1.v3.1||1||CDS||809716712||26813||63.98	8688550	8688933	5.700000e-19	98
1.3815	0.3201	a16884_megascaffold_1	megascaffold_1||101952748||101955864||NNU_011669-RA||1||CDS||304042481||3175||73.39	101952748	101955864	b28620_05	05||8633932||8637108||Aqcoe5G153000.1.v3.1||-1||CDS||809716658||26804||73.39	8637108	8633932	1.000000e-250	148
1.1697	0.2659	a16884_megascaffold_1	megascaffold_1||102006330||102026094||NNU_011668-RA||1||CDS||304042470||3176||68.26	102006330	102026094	b28620_05	05||8618086||8627251||Aqcoe5G152700.1.v3.1||-1||CDS||809716636||26800||68.26	8627251	8618086	1.000000e-250	198
1.4294	0.1166	a16884_megascaffold_1	megascaffold_1||102023490||102028013||NNU_011667-RA||-1||CDS||304042458||3177||77.4	102028013	102023490	b28620_05	05||8613030||8616938||Aqcoe5G152600.1.v3.1||1||CDS||809716630||26799||77.4	8613030	8616938	1.000000e-250	248
65.3276	1.5145	a16884_megascaffold_1	megascaffold_1||102127556||102132756||NNU_011663-RA||-1||CDS||304042431||3181||76.9	102132756	102127556	b28620_05	05||8606445||8612123||Aqcoe5G152500.1.v3.1||1||CDS||809716623||26798||76.9	8606445	8612123	1.200000e-89	298
1.3313	0.0953	a16884_megascaffold_1	megascaffold_1||102174435||102175386||NNU_011662-RA||-1||CDS||304042424||3182||79.19	102175386	102174435	b28620_05	05||8601616||8603374||Aqcoe5G152400.1.v3.1||1||CDS||809716616||26797||79.19	8601616	8603374	1.700000e-96	348
72.8992	0.9367	a16884_megascaffold_1	megascaffold_1||102186220||102188136||NNU_011661-RA||-1||CDS||304042416||3183||81.67	102188136	102186220	b28620_05	05||8596951||8601043||Aqcoe5G152300.1.v3.1||1||CDS||809716610||26796||81.67	8596951	8601043	4.000000e-24	371
0.9745	0.1781	a16884_megascaffold_1	megascaffold_1||102214747||102217674||NNU_011659-RA||-1||CDS||304042397||3185||74.93	102217674	102214747	b28620_05	05||8590891||8594508||Aqcoe5G152200.1.v3.1||1||CDS||809716585||26791||74.93	8590891	8594508	1.000000e-250	421
23.0677	0.7719	a16884_megascaffold_1	megascaffold_1||102358581||102367553||NNU_011652-RA||-1||CDS||304042343||3192||72.85	102367553	102358581	b28620_05	05||8577120||8579985||Aqcoe5G151900.1.v3.1||1||CDS||809716561||26787||72.85	8577120	8579985	2.500000e-23	443
1.0285	0.0987	a16884_megascaffold_1	megascaffold_1||102400140||102436064||NNU_011651-RA||-1||CDS||304042337||3193||81.91	102436064	102400140	b28620_05	05||8567115||8574718||Aqcoe5G151800.1.v3.1||1||CDS||809716553||26786||81.91	8567115	8574718	1.000000e-250	493
1.7701	0.2345	a16884_megascaffold_1	megascaffold_1||102542329||102543549||NNU_011648-RA||1||CDS||304042324||3196||69.12	102542329	102543549	b28620_05	05||8555837||8557045||Aqcoe5G151600.1.v3.1||-1||CDS||809716530||26782||69.12	8557045	8555837	4.200000e-103	543
1.5887	0.1652	a16884_megascaffold_1	megascaffold_1||102633810||102638814||NNU_011645-RA||1||CDS||304042302||3199||76.84	102633810	102638814	b28620_05	05||8524914||8531160||Aqcoe5G151400.1.v3.1||-1||CDS||809716458||26768||76.84	8531160	8524914	4.800000e-11	550
62.5445	1.2539	a16884_megascaffold_1	megascaffold_1||102652833||102661687||NNU_011643-RA||-1||CDS||304042282||3201||70.4	102661687	102652833	b28620_05	05||8508607||8516496||Aqcoe5G151200.1.v3.1||-1||CDS||809716435||26763||70.4	8516496	8508607	1.000000e-250	600
2.4220	0.2785	a16884_megascaffold_1	megascaffold_1||102740631||102745932||NNU_011637-RA||-1||CDS||304042241||3207||68.08	102745932	102740631	b28620_05	05||8503793||8507226||Aqcoe5G151100.1.v3.1||1||CDS||809716429||26762||68.08	8503793	8507226	7.900000e-96	650
2.4398	0.2258	a16884_megascaffold_1	megascaffold_1||102773077||102773847||NNU_011636-RA||-1||CDS||304042235||3208||76.98	102773847	102773077	b28620_05	05||8494561||8495319||Aqcoe5G150900.1.v3.1||1||CDS||809716412||26759||76.98	8494561	8495319	2.000000e-94	700
2.6131	0.2122	a16884_megascaffold_1	megascaffold_1||102919772||102920149||NNU_011627-RA||1||CDS||304042177||3217||72.2	102919772	102920149	b28620_05	05||8457122||8457532||Aqcoe5G150300.1.v3.1||-1||CDS||809716376||26753||72.2	8457532	8457122	3.400000e-34	733
2.2909	0.3033	a16884_megascaffold_1	megascaffold_1||102956737||102957888||NNU_011625-RA||1||CDS||304042165||3219||68.38	102956737	102957888	b28620_05	05||8440013||8441107||Aqcoe5G150000.1.v3.1||-1||CDS||809716357||26750||68.38	8441107	8440013	1.100000e-123	783
3.4023	0.1210	a16884_megascaffold_1	megascaffold_1||102982720||102983896||NNU_011623-RA||-1||CDS||304042145||3221||71.79	102983896	102982720	b28620_05	05||8405100||8406256||Aqcoe5G149200.1.v3.1||1||CDS||809716316||26742||71.79	8405100	8406256	6.100000e-131	833
1.3109	0.1673	a16884_megascaffold_1	megascaffold_1||103071112||103077840||NNU_011618-RA||-1||CDS||304042103||3226||73.5	103077840	103071112	b28620_05	05||8374789||8378501||Aqcoe5G148500.1.v3.1||1||CDS||809716276||26735||73.5	8374789	8378501	3.400000e-241	883
1.2837	0.2115	a16884_megascaffold_1	megascaffold_1||103089124||103094570||NNU_011617-RA||1||CDS||304042090||3227||73.98	103089124	103094570	b28620_05	05||8367789||8370806||Aqcoe5G148300.1.v3.1||-1||CDS||809716264||26733||73.98	8370806	8367789	6.700000e-227	933
1.8397	0.3237	a16884_megascaffold_1	megascaffold_1||103196366||103202557||NNU_011613-RA||-1||CDS||304042057||3231||67.01	103202557	103196366	b28620_05	05||8246148||8248033||Aqcoe5G147500.1.v3.1||1||CDS||809716172||26715||67.01	8246148	8248033	5.000000e-78	980
1.7614	0.3826	a16884_megascaffold_1	megascaffold_1||103212892||103219499||NNU_011612-RA||-1||CDS||304042046||3232||77.59	103219499	103212892	b28620_05	05||8239092||8243140||Aqcoe5G147300.1.v3.1||1||CDS||809716156||26712||77.59	8239092	8243140	6.700000e-96	1030
4.1236	0.7535	a16884_megascaffold_1	megascaffold_1||103248768||103255924||NNU_011611-RA||-1||CDS||304042036||3233||63.61	103255924	103248768	b28620_05	05||8229955||8233817||Aqcoe5G147200.1.v3.1||1||CDS||809716141||26709||63.61	8229955	8233817	2.200000e-40	1069
4.9883	0.0331	a16884_megascaffold_1	megascaffold_1||103393674||103394105||NNU_011607-RA||1||CDS||304042001||3237||78.95	103393674	103394105	b28620_05	05||8210463||8210906||Aqcoe5G146800.1.v3.1||-1||CDS||809716111||26704||78.95	8210906	8210463	1.600000e-108	1119
1.2435	0.3926	a16884_megascaffold_1	megascaffold_1||103485579||103494813||NNU_011601-RA||-1||CDS||304041946||3243||64.38	103494813	103485579	b28620_05	05||8183498||8189707||Aqcoe5G146300.1.v3.1||1||CDS||809716083||26699||64.38	8183498	8189707	7.900000e-187	1169
1.1561	0.1874	a16884_megascaffold_1	megascaffold_1||103579705||103594337||NNU_011599-RA||1||CDS||304041927||3245||78.49	103579705	103594337	b28620_05	05||8163355||8170520||Aqcoe5G146000.1.v3.1||-1||CDS||809716006||26683||78.49	8170520	8163355	1.800000e-238	1216
2.1492	0.2166	a16884_megascaffold_1	megascaffold_1||103643119||103645996||NNU_011597-RA||-1||CDS||304041903||3247||79.74	103645996	103643119	b28620_05	05||8158014||8160674||Aqcoe5G145900.1.v3.1||1||CDS||809715996||26681||79.74	8158014	8160674	3.500000e-179	1266
1.2315	0.0821	a16884_megascaffold_1	megascaffold_1||103698445||103704082||NNU_011596-RA||-1||CDS||304041888||3248||80.72	103704082	103698445	b28620_05	05||8144858||8149900||Aqcoe5G145800.1.v3.1||1||CDS||809715989||26680||80.72	8144858	8149900	1.000000e-250	1316
3.2370	0.2316	a16884_megascaffold_1	megascaffold_1||103816842||103836815||NNU_011593-RA||1||CDS||304041856||3251||78.63	103816842	103836815	b28620_05	05||8128564||8135088||Aqcoe5G145600.1.v3.1||-1||CDS||809715975||26678||78.63	8135088	8128564	1.100000e-119	1366
9.4860	0.2758	a16884_megascaffold_1	megascaffold_1||103843118||103843576||NNU_011592-RA||-1||CDS||304041849||3252||72.34	103843576	103843118	b28620_05	05||8125343||8125864||Aqcoe5G145500.1.v3.1||1||CDS||809715970||26677||72.34	8125343	8125864	7.800000e-51	1416
0.9370	0.0648	a16884_megascaffold_1	megascaffold_1||103976675||103983447||NNU_011588-RA||-1||CDS||304041812||3256||82.61	103983447	103976675	b28620_05	05||8117327||8119819||Aqcoe5G145300.1.v3.1||1||CDS||809715957||26675||82.61	8117327	8119819	2.000000e-146	1466
2.4319	0.2405	a16884_megascaffold_1	megascaffold_1||104092056||104095071||NNU_011584-RA||-1||CDS||304041784||3260||70.6	104095071	104092056	b28620_05	05||8072736||8075511||Aqcoe5G144200.1.v3.1||1||CDS||809715877||26660||70.6	8072736	8075511	7.200000e-163	1513
2.9679	0.3520	a16884_megascaffold_1	megascaffold_1||104184505||104194041||NNU_011581-RA||-1||CDS||304041767||3263||64.92	104194041	104184505	b28620_05	05||8057774||8060382||Aqcoe5G143900.1.v3.1||1||CDS||809715853||26656||64.92	8057774	8060382	2.000000e-116	1563
1.0697	0.1126	a16884_megascaffold_1	megascaffold_1||104233344||104234096||NNU_011578-RA||-1||CDS||304041751||3266||79.3	104234096	104233344	b28620_05	05||8051726||8055133||Aqcoe5G143800.1.v3.1||1||CDS||809715847||26655||79.3	8051726	8055133	1.500000e-191	1613
3.2758	0.1953	a16884_megascaffold_1	megascaffold_1||104259351||104260962||NNU_011577-RA||-1||CDS||304041742||3267||69.99	104260962	104259351	b28620_05	05||8046687||8048296||Aqcoe5G143700.1.v3.1||1||CDS||809715840||26654||69.99	8046687	8048296	7.200000e-121	1663
1.3804	0.1515	a16884_megascaffold_1	megascaffold_1||104330905||104336154||NNU_024156-RA||1||CDS||304070506||3268||82.24	104330905	104336154	b28620_05	05||8037216||8041458||Aqcoe5G143500.1.v3.1||-1||CDS||809715827||26652||82.24	8041458	8037216	1.100000e-159	1713
2.9870	0.1739	a16884_megascaffold_1	megascaffold_1||104432583||104435490||NNU_024157-RA||1||CDS||304070514||3269||72.61	104432583	104435490	b28620_05	05||8029173||8032430||Aqcoe5G143300.1.v3.1||-1||CDS||809715813||26650||72.61	8032430	8029173	1.000000e-250	1763
1.6028	0.2254	a16884_megascaffold_1	megascaffold_1||104506517||104508280||NNU_024162-RA||-1||CDS||304070557||3274||69.67	104508280	104506517	b28620_05	05||8021888||8023548||Aqcoe5G143200.1.v3.1||1||CDS||809715807||26649||69.67	8021888	8023548	1.000000e-111	1813
7.2258	1.0943	a16884_megascaffold_1	megascaffold_1||104567014||104575451||NNU_024164-RA||-1||CDS||304070575||3276||72.16	104575451	104567014	b28620_05	05||8003669||8007901||Aqcoe5G143000.1.v3.1||1||CDS||809715792||26647||72.16	8003669	8007901	1.100000e-48	1861
4.9810	0.1528	a16884_megascaffold_1	megascaffold_1||104701535||104721005||NNU_024168-RA||-1||CDS||304070610||3280||72.91	104721005	104701535	b28620_05	05||7982307||7983938||Aqcoe5G142700.1.v3.1||1||CDS||809715770||26644||72.91	7982307	7983938	1.000000e-250	1911
1.8287	0.1754	a16884_megascaffold_1	megascaffold_1||104865419||104866971||NNU_024170-RA||1||CDS||304070624||3282||73.02	104865419	104866971	b28620_05	05||7943713||7945153||Aqcoe5G142000.1.v3.1||-1||CDS||809715724||26636||73.02	7945153	7943713	1.700000e-194	1961
[truncated: 3,158,452 more chars]
