# Supplementary material for: Buxus and Tetracentron genomes help resolve eudicot genome history
Source: Nat Commun. 2022 Feb 2;13:643. doi: 10.1038/s41467-022-28312-w (PMC8810787; doi:10.1038/s41467-022-28312-w)
Supplement: Supplementary file 13 — Source Data [file 41467_2022_28312_MOESM13_ESM.zip › Source Data/Fig2c_Buxus-Aquilegia.synmap.ks.txt]

#This file contains synonymous rate values in the first two columns:
###  Mean Ks:  14.6983	Mean Kn: 0.3635
#Ks	Kn	a<db_genome_id>_<chr>	chr1||start1||stop1||name1||strand1||type1||db_feature_id1||genome_order1||percent_id1	start1	stop1	b<db_genome_id>_<chr>	chr2||start2||stop2||name2||strand2||type2||db_feature_id2||genome_order2||percent_id2	start2	stop2	eval	block_score	GEVO_link
64.2568	1.1735	a28620_01	01||701197||704910||Aqcoe1G013100.1.v3.1||-1||CDS||809445915||216||65.74	704910	701197	b57268_PGA_scaffold_1	PGA_scaffold_1||38811877||38816999||BUSI_001703-RA||-1||CDS||2986532696||1759||65.74	38816999	38811877	1.000000e-99	50
2.1299	0.3153	a28620_01	01||706361||706926||Aqcoe1G013200.1.v3.1||-1||CDS||809445926||217||72.18	706926	706361	b57268_PGA_scaffold_1	PGA_scaffold_1||38598194||38598743||BUSI_001684-RA||-1||CDS||2986532639||1740||72.18	38598743	38598194	1.200000e-36	82
68.2880	1.1749	a28620_01	01||718164||719812||Aqcoe1G013500.1.v3.1||1||CDS||809445954||221||56.82	718164	719812	b57268_PGA_scaffold_1	PGA_scaffold_1||38509765||38514692||BUSI_001675-RA||-1||CDS||2986532612||1731||56.82	38514692	38509765	6.200000e-41	122
1.5150	0.2504	a28620_01	01||725682||727140||Aqcoe1G013600.1.v3.1||1||CDS||809445966||222||70.45	725682	727140	b57268_PGA_scaffold_1	PGA_scaffold_1||38494970||38496332||BUSI_001674-RA||-1||CDS||2986532609||1730||70.45	38496332	38494970	1.700000e-142	172
1.7523	0.2281	a28620_01	01||733287||735652||Aqcoe1G013700.1.v3.1||-1||CDS||809445976||223||76.38	735652	733287	b57268_PGA_scaffold_1	PGA_scaffold_1||38487703||38489905||BUSI_001673-RA||1||CDS||2986532606||1729||76.38	38487703	38489905	1.300000e-162	222
4.8714	0.1044	a28620_01	01||784224||785462||Aqcoe1G014900.1.v3.1||-1||CDS||809446104||240||75.61	785462	784224	b57268_PGA_scaffold_1	PGA_scaffold_1||38415471||38416689||BUSI_001671-RA||1||CDS||2986532600||1727||75.61	38415471	38416689	1.400000e-120	269
1.2414	0.1163	a28620_01	01||803373||806063||Aqcoe1G015500.1.v3.1||-1||CDS||809446170||246||81.65	806063	803373	b57268_PGA_scaffold_1	PGA_scaffold_1||38402668||38405661||BUSI_001669-RA||1||CDS||2986532594||1725||81.65	38402668	38405661	1.000000e-250	319
0.7416	0.1041	a28620_01	01||812395||814254||Aqcoe1G015700.1.v3.1||1||CDS||809446198||251||79.72	812395	814254	b57268_PGA_scaffold_1	PGA_scaffold_1||38390899||38393017||BUSI_001668-RA||-1||CDS||2986532591||1724||79.72	38393017	38390899	1.000000e-250	369
1.0099	0.0923	a28620_01	01||815342||817344||Aqcoe1G015800.1.v3.1||1||CDS||809446241||255||79.29	815342	817344	b57268_PGA_scaffold_1	PGA_scaffold_1||38384551||38387853||BUSI_001667-RA||-1||CDS||2986532588||1723||79.29	38387853	38384551	1.000000e-250	419
1.1768	0.0760	a28620_01	01||819624||823908||Aqcoe1G016000.1.v3.1||-1||CDS||809446256||257||83.27	823908	819624	b57268_PGA_scaffold_1	PGA_scaffold_1||38347296||38357152||BUSI_001662-RA||1||CDS||2986532573||1718||83.27	38347296	38357152	1.000000e-250	469
###  Mean Ks:  13.4082	Mean Kn: 0.4699
#Ks	Kn	a<db_genome_id>_<chr>	chr1||start1||stop1||name1||strand1||type1||db_feature_id1||genome_order1||percent_id1	start1	stop1	b<db_genome_id>_<chr>	chr2||start2||stop2||name2||strand2||type2||db_feature_id2||genome_order2||percent_id2	start2	stop2	eval	block_score	GEVO_link
1.3088	0.2600	a28620_01	01||707960||711495||Aqcoe1G013300.1.v3.1||-1||CDS||809445935||218||78.73	711495	707960	b57268_PGA_scaffold_2	PGA_scaffold_2||23350043||23357481||BUSI_003603-RA||1||CDS||2987697784||12195||78.73	23350043	23357481	7.800000e-134	50
60.2390	1.2688	a28620_01	01||718164||719812||Aqcoe1G013500.1.v3.1||1||CDS||809445954||221||71.56	718164	719812	b57268_PGA_scaffold_2	PGA_scaffold_2||22752020||22766546||BUSI_003588-RA||1||CDS||2987697739||12180||71.56	22752020	22766546	2.300000e-186	97
1.7236	0.2727	a28620_01	01||725682||727140||Aqcoe1G013600.1.v3.1||1||CDS||809445966||222||72.6	725682	727140	b57268_PGA_scaffold_2	PGA_scaffold_2||22190976||22192356||BUSI_003570-RA||-1||CDS||2987697685||12162||72.6	22192356	22190976	3.100000e-116	144
1.8540	0.2914	a28620_01	01||733287||735652||Aqcoe1G013700.1.v3.1||-1||CDS||809445976||223||78.59	735652	733287	b57268_PGA_scaffold_2	PGA_scaffold_2||22177769||22180218||BUSI_003569-RA||1||CDS||2987697682||12161||78.59	22177769	22180218	3.200000e-191	194
1.9155	0.2565	a28620_01	01||776686||777671||Aqcoe1G014700.1.v3.1||1||CDS||809446070||236||74.49	776686	777671	b57268_PGA_scaffold_2	PGA_scaffold_2||22098577||22103811||BUSI_003565-RA||-1||CDS||2987697670||12157||74.49	22103811	22098577	1.100000e-76	241
###  Mean Ks:  2.7989	Mean Kn: 0.3486
#Ks	Kn	a<db_genome_id>_<chr>	chr1||start1||stop1||name1||strand1||type1||db_feature_id1||genome_order1||percent_id1	start1	stop1	b<db_genome_id>_<chr>	chr2||start2||stop2||name2||strand2||type2||db_feature_id2||genome_order2||percent_id2	start2	stop2	eval	block_score	GEVO_link
10.0329	0.6229	a28620_01	01||815342||817344||Aqcoe1G015800.1.v3.1||1||CDS||809446241||255||65.71	815342	817344	b57268_PGA_scaffold_1	PGA_scaffold_1||39235004||39240733||BUSI_001730-RA||1||CDS||2986532777||1786||65.71	39235004	39240733	4.800000e-06	5
1.4074	0.5279	a28620_01	01||894140||896980||Aqcoe1G017300.1.v3.1||-1||CDS||809446389||272||72.93	896980	894140	b57268_PGA_scaffold_1	PGA_scaffold_1||39225233||39232886||BUSI_001729-RA||1||CDS||2986532774||1785||72.93	39225233	39232886	1.000000e-53	52
2.1530	0.3033	a28620_01	01||902433||904187||Aqcoe1G017500.1.v3.1||1||CDS||809446409||274||66.42	902433	904187	b57268_PGA_scaffold_1	PGA_scaffold_1||39164628||39166412||BUSI_001724-RA||-1||CDS||2986532759||1780||66.42	39166412	39164628	8.600000e-119	102
2.1175	0.4344	a28620_01	01||907003||909473||Aqcoe1G017700.1.v3.1||-1||CDS||809446424||276||65.85	909473	907003	b57268_PGA_scaffold_1	PGA_scaffold_1||39158873||39163940||BUSI_001723-RA||1||CDS||2986532756||1779||65.85	39158873	39163940	9.900000e-95	152
1.0862	0.1755	a28620_01	01||910934||914409||Aqcoe1G017800.1.v3.1||1||CDS||809446454||280||80.47	910934	914409	b57268_PGA_scaffold_1	PGA_scaffold_1||39141163||39149688||BUSI_001722-RA||-1||CDS||2986532753||1778||80.47	39149688	39141163	3.500000e-127	202
1.5481	0.1458	a28620_01	01||915437||916762||Aqcoe1G017900.1.v3.1||1||CDS||809446462||281||71.3	915437	916762	b57268_PGA_scaffold_1	PGA_scaffold_1||39131176||39134377||BUSI_001721-RA||1||CDS||2986532750||1777||71.3	39131176	39134377	9.100000e-100	252
1.2475	0.2302	a28620_01	01||938353||943004||Aqcoe1G018300.1.v3.1||1||CDS||809446499||285||79.56	938353	943004	b57268_PGA_scaffold_1	PGA_scaffold_1||38992113||39003073||BUSI_001712-RA||-1||CDS||2986532723||1768||79.56	39003073	38992113	6.100000e-129	302
###  Mean Ks:  5.7178	Mean Kn: 0.2481
#Ks	Kn	a<db_genome_id>_<chr>	chr1||start1||stop1||name1||strand1||type1||db_feature_id1||genome_order1||percent_id1	start1	stop1	b<db_genome_id>_<chr>	chr2||start2||stop2||name2||strand2||type2||db_feature_id2||genome_order2||percent_id2	start2	stop2	eval	block_score	GEVO_link
1.1924	0.1200	a28620_01	01||950848||956578||Aqcoe1G018500.1.v3.1||-1||CDS||809446545||291||75.79	956578	950848	b57268_PGA_scaffold_1	PGA_scaffold_1||39445817||39450546||BUSI_001741-RA||1||CDS||2986532810||1797||75.79	39445817	39450546	1.000000e-250	50
1.0755	0.1725	a28620_01	01||962544||970071||Aqcoe1G018700.1.v3.1||-1||CDS||809446580||295||74.56	970071	962544	b57268_PGA_scaffold_1	PGA_scaffold_1||39409586||39417363||BUSI_001738-RA||1||CDS||2986532801||1794||74.56	39409586	39417363	1.000000e-250	100
1.8270	0.1469	a28620_01	01||993948||999186||Aqcoe1G019400.1.v3.1||1||CDS||809446691||309||73.63	993948	999186	b57268_PGA_scaffold_1	PGA_scaffold_1||39392588||39397139||BUSI_001737-RA||-1||CDS||2986532798||1793||73.63	39397139	39392588	1.100000e-193	147
1.3688	0.1805	a28620_01	01||1000308||1003825||Aqcoe1G019500.1.v3.1||-1||CDS||809446701||310||77.11	1003825	1000308	b57268_PGA_scaffold_1	PGA_scaffold_1||39364258||39371213||BUSI_001736-RA||1||CDS||2986532795||1792||77.11	39364258	39371213	3.000000e-85	197
1.5267	0.1940	a28620_01	01||1014825||1016673||Aqcoe1G019700.1.v3.1||1||CDS||809446732||314||75.88	1014825	1016673	b57268_PGA_scaffold_1	PGA_scaffold_1||39270312||39271760||BUSI_001734-RA||-1||CDS||2986532789||1790||75.88	39271760	39270312	7.300000e-89	247
27.3162	0.6747	a28620_01	01||1017809||1022525||Aqcoe1G019800.1.v3.1||1||CDS||809446741||315||67.99	1017809	1022525	b57268_PGA_scaffold_1	PGA_scaffold_1||39259789||39265174||BUSI_001733-RA||-1||CDS||2986532786||1789||67.99	39265174	39259789	4.300000e-60	297
###  Mean Ks:  18.8259	Mean Kn: 0.4695
#Ks	Kn	a<db_genome_id>_<chr>	chr1||start1||stop1||name1||strand1||type1||db_feature_id1||genome_order1||percent_id1	start1	stop1	b<db_genome_id>_<chr>	chr2||start2||stop2||name2||strand2||type2||db_feature_id2||genome_order2||percent_id2	start2	stop2	eval	block_score	GEVO_link
1.0942	0.2231	a28620_01	01||1647735||1651917||Aqcoe1G031000.1.v3.1||-1||CDS||809448141||491||79.42	1651917	1647735	b57268_PGA_scaffold_1	PGA_scaffold_1||41114822||41126645||BUSI_001840-RA||-1||CDS||2986533107||1896||79.42	41126645	41114822	2.600000e-112	50
1.1716	0.0941	a28620_01	01||1652860||1656412||Aqcoe1G031100.1.v3.1||1||CDS||809448151||492||79.53	1652860	1656412	b57268_PGA_scaffold_1	PGA_scaffold_1||41089185||41094931||BUSI_001837-RA||1||CDS||2986533098||1893||79.53	41089185	41094931	1.000000e-250	100
1.6492	0.4366	a28620_01	01||1675228||1679804||Aqcoe1G031700.1.v3.1||-1||CDS||809448222||501||79.86	1679804	1675228	b57268_PGA_scaffold_1	PGA_scaffold_1||40927065||40931846||BUSI_001827-RA||-1||CDS||2986533068||1883||79.86	40931846	40927065	8.700000e-74	150
88.6671	1.3769	a28620_01	01||1705297||1709152||Aqcoe1G032400.1.v3.1||-1||CDS||809448317||511||75.73	1709152	1705297	b57268_PGA_scaffold_1	PGA_scaffold_1||40846168||40869002||BUSI_001822-RA||1||CDS||2986533053||1878||75.73	40846168	40869002	4.200000e-41	190
1.5473	0.2169	a28620_01	01||1764740||1768813||Aqcoe1G033600.1.v3.1||-1||CDS||809448485||531||79.66	1768813	1764740	b57268_PGA_scaffold_1	PGA_scaffold_1||40356207||40365172||BUSI_001805-RA||1||CDS||2986533002||1861||79.66	40356207	40365172	1.000000e-250	237
###  Mean Ks:  3.5840	Mean Kn: 0.2905
#Ks	Kn	a<db_genome_id>_<chr>	chr1||start1||stop1||name1||strand1||type1||db_feature_id1||genome_order1||percent_id1	start1	stop1	b<db_genome_id>_<chr>	chr2||start2||stop2||name2||strand2||type2||db_feature_id2||genome_order2||percent_id2	start2	stop2	eval	block_score	GEVO_link
1.6355	0.1380	a28620_01	01||1995332||1998885||Aqcoe1G039100.1.v3.1||-1||CDS||809448989||613||75.93	1998885	1995332	b57268_PGA_scaffold_1	PGA_scaffold_1||16561971||16572786||BUSI_000424-RA||-1||CDS||2986528859||480||75.93	16572786	16561971	1.300000e-235	50
2.1128	0.2291	a28620_01	01||2005858||2007228||Aqcoe1G039400.1.v3.1||-1||CDS||809449016||618||65.75	2007228	2005858	b57268_PGA_scaffold_1	PGA_scaffold_1||16903725||16908987||BUSI_000440-RA||-1||CDS||2986528907||496||65.75	16908987	16903725	1.000000e-176	97
1.4088	0.4550	a28620_01	01||2008765||2012867||Aqcoe1G039500.1.v3.1||1||CDS||809449022||619||64.49	2008765	2012867	b57268_PGA_scaffold_1	PGA_scaffold_1||16999757||17010118||BUSI_000447-RA||1||CDS||2986528928||503||64.49	16999757	17010118	6.300000e-73	147
1.7159	0.3142	a28620_01	01||2014696||2017698||Aqcoe1G039600.1.v3.1||-1||CDS||809449036||622||73.33	2017698	2014696	b57268_PGA_scaffold_1	PGA_scaffold_1||17029277||17032307||BUSI_000450-RA||-1||CDS||2986528937||506||73.33	17032307	17029277	1.000000e-250	197
1.0447	0.2094	a28620_01	01||2018916||2022164||Aqcoe1G039700.1.v3.1||1||CDS||809449054||626||71.91	2018916	2022164	b57268_PGA_scaffold_1	PGA_scaffold_1||17121987||17132448||BUSI_000455-RA||1||CDS||2986528952||511||71.91	17121987	17132448	7.300000e-184	247
3.1814	0.4198	a28620_01	01||2023156||2024409||Aqcoe1G039800.1.v3.1||-1||CDS||809449071||630||72.6	2024409	2023156	b57268_PGA_scaffold_1	PGA_scaffold_1||17133201||17138929||BUSI_000456-RA||-1||CDS||2986528955||512||72.6	17138929	17133201	1.200000e-105	297
12.1382	0.3496	a28620_01	01||2135215||2138458||Aqcoe1G041500.1.v3.1||1||CDS||809449183||650||65.69	2135215	2138458	b57268_PGA_scaffold_1	PGA_scaffold_1||17427748||17433831||BUSI_000466-RA||-1||CDS||2986528985||522||65.69	17433831	17427748	4.200000e-69	344
2.8993	0.1824	a28620_01	01||2149728||2152413||Aqcoe1G041900.1.v3.1||1||CDS||809449224||659||80.12	2149728	2152413	b57268_PGA_scaffold_1	PGA_scaffold_1||17813040||17817292||BUSI_000473-RA||1||CDS||2986529006||529||80.12	17813040	17817292	2.700000e-180	394
2.1536	0.4446	a28620_01	01||2160365||2163019||Aqcoe1G042200.1.v3.1||-1||CDS||809449249||664||73.89	2163019	2160365	b57268_PGA_scaffold_1	PGA_scaffold_1||18036839||18055817||BUSI_000478-RA||1||CDS||2986529021||534||73.89	18036839	18055817	1.200000e-84	444
1.2566	0.1850	a28620_01	01||2166921||2171319||Aqcoe1G042300.1.v3.1||1||CDS||809449267||668||78.9	2166921	2171319	b57268_PGA_scaffold_1	PGA_scaffold_1||18077836||18082234||BUSI_000480-RA||1||CDS||2986529027||536||78.9	18077836	18082234	1.000000e-250	494
1.4555	0.2541	a28620_01	01||2173788||2175774||Aqcoe1G042400.1.v3.1||-1||CDS||809449275||670||85.11	2175774	2173788	b57268_PGA_scaffold_1	PGA_scaffold_1||18087262||18096718||BUSI_000481-RA||1||CDS||2986529030||537||85.11	18087262	18096718	4.600000e-38	531
12.0055	0.3052	a28620_01	01||2180946||2183309||Aqcoe1G042700.1.v3.1||-1||CDS||809449296||674||68.18	2183309	2180946	b57268_PGA_scaffold_1	PGA_scaffold_1||18433152||18436503||BUSI_000493-RA||-1||CDS||2986529066||549||68.18	18436503	18433152	4.300000e-28	555
###  Mean Ks:  29.3070	Mean Kn: 0.5010
#Ks	Kn	a<db_genome_id>_<chr>	chr1||start1||stop1||name1||strand1||type1||db_feature_id1||genome_order1||percent_id1	start1	stop1	b<db_genome_id>_<chr>	chr2||start2||stop2||name2||strand2||type2||db_feature_id2||genome_order2||percent_id2	start2	stop2	eval	block_score	GEVO_link
70.7928	1.0192	a28620_01	01||2420689||2440654||Aqcoe1G048300.1.v3.1||1||CDS||809449688||750||78.95	2420689	2440654	b57268_PGA_scaffold_1	PGA_scaffold_1||12460567||12474467||BUSI_000274-RA||1||CDS||2986528409||330||78.95	12460567	12474467	1.600000e-31	30
1.1094	0.1789	a28620_01	01||2441895||2443277||Aqcoe1G048400.1.v3.1||-1||CDS||809449702||753||75.49	2443277	2441895	b57268_PGA_scaffold_1	PGA_scaffold_1||12966311||12974487||BUSI_000291-RA||-1||CDS||2986528460||347||75.49	12974487	12966311	3.200000e-53	77
1.2725	0.1632	a28620_01	01||2446285||2449862||Aqcoe1G048500.1.v3.1||-1||CDS||809449708||754||76.59	2449862	2446285	b57268_PGA_scaffold_1	PGA_scaffold_1||12985696||12992503||BUSI_000292-RA||-1||CDS||2986528463||348||76.59	12992503	12985696	1.000000e-250	127
71.7263	1.0703	a28620_01	01||2451171||2454917||Aqcoe1G048600.1.v3.1||-1||CDS||809449721||757||78.07	2454917	2451171	b57268_PGA_scaffold_1	PGA_scaffold_1||13007244||13020090||BUSI_000294-RA||-1||CDS||2986528469||350||78.07	13020090	13007244	5.500000e-71	177
1.6339	0.0733	a28620_01	01||2465629||2468663||Aqcoe1G048900.1.v3.1||1||CDS||809449747||763||79.43	2465629	2468663	b57268_PGA_scaffold_1	PGA_scaffold_1||13044219||13046961||BUSI_000297-RA||1||CDS||2986528478||353||79.43	13044219	13046961	1.300000e-235	227
###  Mean Ks:  8.5572	Mean Kn: 0.3032
#Ks	Kn	a<db_genome_id>_<chr>	chr1||start1||stop1||name1||strand1||type1||db_feature_id1||genome_order1||percent_id1	start1	stop1	b<db_genome_id>_<chr>	chr2||start2||stop2||name2||strand2||type2||db_feature_id2||genome_order2||percent_id2	start2	stop2	eval	block_score	GEVO_link
6.2363	0.7100	a28620_01	01||2477757||2480222||Aqcoe1G049100.1.v3.1||1||CDS||809449773||768||63.56	2477757	2480222	b57268_PGA_scaffold_2	PGA_scaffold_2||21939134||21942424||BUSI_003555-RA||1||CDS||2987697640||12147||63.56	21939134	21942424	1.100000e-15	15
1.0011	0.1280	a28620_01	01||2527126||2530925||Aqcoe1G050000.1.v3.1||1||CDS||809449839||781||78.21	2527126	2530925	b57268_PGA_scaffold_2	PGA_scaffold_2||21589225||21599196||BUSI_003544-RA||-1||CDS||2987697607||12136||78.21	21599196	21589225	1.000000e-250	62
0.7366	0.0818	a28620_01	01||2532849||2535125||Aqcoe1G050100.1.v3.1||-1||CDS||809449859||785||83.53	2535125	2532849	b57268_PGA_scaffold_2	PGA_scaffold_2||21582760||21587410||BUSI_003543-RA||1||CDS||2987697604||12135||83.53	21582760	21587410	1.000000e-250	112
1.1790	0.0187	a28620_01	01||2548568||2553947||Aqcoe1G050400.1.v3.1||1||CDS||809449891||792||84.26	2548568	2553947	b57268_PGA_scaffold_2	PGA_scaffold_2||21541827||21558309||BUSI_003541-RA||-1||CDS||2987697598||12133||84.26	21558309	21541827	1.000000e-250	162
62.2798	1.0788	a28620_01	01||2562022||2564285||Aqcoe1G050700.1.v3.1||-1||CDS||809449929||800||66.67	2564285	2562022	b57268_PGA_scaffold_2	PGA_scaffold_2||21526573||21529277||BUSI_003538-RA||1||CDS||2987697589||12130||66.67	21526573	21529277	5.400000e-78	212
1.4590	0.1890	a28620_01	01||2593613||2594796||Aqcoe1G051200.1.v3.1||1||CDS||809449975||809||71.78	2593613	2594796	b57268_PGA_scaffold_2	PGA_scaffold_2||21500128||21501383||BUSI_003534-RA||-1||CDS||2987697577||12126||71.78	21501383	21500128	6.200000e-203	262
1.1806	0.1624	a28620_01	01||2595809||2599722||Aqcoe1G051300.1.v3.1||-1||CDS||809449981||810||74.3	2599722	2595809	b57268_PGA_scaffold_2	PGA_scaffold_2||21492241||21498757||BUSI_003533-RA||1||CDS||2987697574||12125||74.3	21492241	21498757	1.000000e-250	312
1.2007	0.1498	a28620_01	01||2602618||2605002||Aqcoe1G051500.1.v3.1||-1||CDS||809450023||820||76.04	2605002	2602618	b57268_PGA_scaffold_2	PGA_scaffold_2||21486501||21487730||BUSI_003532-RA||1||CDS||2987697571||12124||76.04	21486501	21487730	1.000000e-250	362
1.7418	0.2101	a28620_01	01||2606734||2608913||Aqcoe1G051600.1.v3.1||-1||CDS||809450028||821||78.23	2608913	2606734	b57268_PGA_scaffold_2	PGA_scaffold_2||21474942||21481125||BUSI_003531-RA||1||CDS||2987697568||12123||78.23	21474942	21481125	9.300000e-94	412
###  Mean Ks:  8.0486	Mean Kn: 0.3615
#Ks	Kn	a<db_genome_id>_<chr>	chr1||start1||stop1||name1||strand1||type1||db_feature_id1||genome_order1||percent_id1	start1	stop1	b<db_genome_id>_<chr>	chr2||start2||stop2||name2||strand2||type2||db_feature_id2||genome_order2||percent_id2	start2	stop2	eval	block_score	GEVO_link
4.2644	1.0049	a28620_01	01||2720791||2721921||Aqcoe1G053700.1.v3.1||-1||CDS||809450344||886||66.35	2721921	2720791	b57268_PGA_scaffold_2	PGA_scaffold_2||21285770||21288189||BUSI_003523-RA||1||CDS||2987697544||12115||66.35	21285770	21288189	1.100000e-06	6
2.1699	0.2694	a28620_01	01||2775972||2778468||Aqcoe1G055200.1.v3.1||1||CDS||809450516||905||71.02	2775972	2778468	b57268_PGA_scaffold_2	PGA_scaffold_2||21273432||21277819||BUSI_003522-RA||1||CDS||2987697541||12114||71.02	21273432	21277819	1.000000e-250	53
2.4340	0.5544	a28620_01	01||2791301||2792358||Aqcoe1G055800.1.v3.1||-1||CDS||809450576||912||85.59	2792358	2791301	b57268_PGA_scaffold_2	PGA_scaffold_2||21147396||21153266||BUSI_003513-RA||1||CDS||2987697514||12105||85.59	21147396	21153266	4.200000e-28	80
1.1170	0.0412	a28620_01	01||2800371||2808020||Aqcoe1G056000.1.v3.1||1||CDS||809450621||918||81.81	2800371	2808020	b57268_PGA_scaffold_2	PGA_scaffold_2||21132022||21147092||BUSI_003512-RA||-1||CDS||2987697511||12104||81.81	21147092	21132022	1.000000e-250	130
1.1113	0.0150	a28620_01	01||2810719||2814368||Aqcoe1G056100.1.v3.1||1||CDS||809450634||920||85.19	2810719	2814368	b57268_PGA_scaffold_2	PGA_scaffold_2||21121674||21125676||BUSI_003511-RA||1||CDS||2987697508||12103||85.19	21121674	21125676	1.000000e-250	180
1.1782	0.1681	a28620_01	01||2816700||2820229||Aqcoe1G056200.1.v3.1||1||CDS||809450651||922||82.17	2816700	2820229	b57268_PGA_scaffold_2	PGA_scaffold_2||21098941||21099822||BUSI_003510-RA||-1||CDS||2987697505||12102||82.17	21099822	21098941	5.800000e-151	230
1.4687	0.3507	a28620_01	01||2843139||2845319||Aqcoe1G056700.1.v3.1||1||CDS||809450723||931||66.65	2843139	2845319	b57268_PGA_scaffold_2	PGA_scaffold_2||21084351||21086561||BUSI_003508-RA||-1||CDS||2987697499||12100||66.65	21086561	21084351	1.000000e-250	280
1.1857	0.2565	a28620_01	01||2848652||2851530||Aqcoe1G056800.1.v3.1||1||CDS||809450731||932||68.8	2848652	2851530	b57268_PGA_scaffold_2	PGA_scaffold_2||21073451||21082850||BUSI_003507-RA||-1||CDS||2987697496||12099||68.8	21082850	21073451	5.000000e-137	330
2.4873	0.5338	a28620_01	01||2853264||2854213||Aqcoe1G056900.1.v3.1||1||CDS||809450742||933||72.53	2853264	2854213	b57268_PGA_scaffold_2	PGA_scaffold_2||21070352||21071465||BUSI_003506-RA||-1||CDS||2987697493||12098||72.53	21071465	21070352	7.000000e-23	352
40.7694	0.9987	a28620_01	01||2866493||2867555||Aqcoe1G057100.1.v3.1||1||CDS||809450763||935||84.72	2866493	2867555	b57268_PGA_scaffold_2	PGA_scaffold_2||21051340||21051812||BUSI_003505-RA||-1||CDS||2987697490||12097||84.72	21051812	21051340	2.400000e-14	365
1.2726	0.1517	a28620_01	01||2891146||2893460||Aqcoe1G057400.1.v3.1||-1||CDS||809450808||940||76.65	2893460	2891146	b57268_PGA_scaffold_2	PGA_scaffold_2||21034344||21036695||BUSI_003503-RA||1||CDS||2987697484||12095||76.65	21034344	21036695	1.000000e-250	415
1.1662	0.0562	a28620_01	01||2939563||2942294||Aqcoe1G058600.1.v3.1||1||CDS||809450916||952||81.96	2939563	2942294	b57268_PGA_scaffold_2	PGA_scaffold_2||21007822||21011690||BUSI_003501-RA||-1||CDS||2987697478||12093||81.96	21011690	21007822	1.000000e-250	462
2.8823	0.1295	a28620_01	01||2944458||2946702||Aqcoe1G058700.1.v3.1||-1||CDS||809450952||957||77.86	2946702	2944458	b57268_PGA_scaffold_2	PGA_scaffold_2||20937271||20940594||BUSI_003494-RA||1||CDS||2987697457||12086||77.86	20937271	20940594	7.100000e-97	512
68.5725	0.9467	a28620_01	01||3004980||3008268||Aqcoe1G060000.1.v3.1||-1||CDS||809451124||977||69.0	3008268	3004980	b57268_PGA_scaffold_2	PGA_scaffold_2||20739302||20748266||BUSI_003483-RA||-1||CDS||2987697424||12075||69.0	20748266	20739302	1.000000e-250	559
1.2801	0.3009	a28620_01	01||3014259||3017512||Aqcoe1G060300.1.v3.1||-1||CDS||809451151||980||77.69	3017512	3014259	b57268_PGA_scaffold_2	PGA_scaffold_2||20705944||20716250||BUSI_003480-RA||1||CDS||2987697415||12072||77.69	20705944	20716250	2.100000e-122	609
1.8164	0.1903	a28620_01	01||3035827||3039462||Aqcoe1G060600.1.v3.1||1||CDS||809451200||986||68.51	3035827	3039462	b57268_PGA_scaffold_2	PGA_scaffold_2||20662887||20666318||BUSI_003477-RA||-1||CDS||2987697406||12069||68.51	20666318	20662887	2.000000e-195	659
1.6505	0.1782	a28620_01	01||3078702||3080946||Aqcoe1G061400.1.v3.1||-1||CDS||809451289||996||74.95	3080946	3078702	b57268_PGA_scaffold_2	PGA_scaffold_2||20188514||20192056||BUSI_003458-RA||-1||CDS||2987697349||12050||74.95	20192056	20188514	8.800000e-217	706
###  Mean Ks:  8.2042	Mean Kn: 0.2985
#Ks	Kn	a<db_genome_id>_<chr>	chr1||start1||stop1||name1||strand1||type1||db_feature_id1||genome_order1||percent_id1	start1	stop1	b<db_genome_id>_<chr>	chr2||start2||stop2||name2||strand2||type2||db_feature_id2||genome_order2||percent_id2	start2	stop2	eval	block_score	GEVO_link
1.9123	0.2634	a28620_01	01||2775972||2778468||Aqcoe1G055200.1.v3.1||1||CDS||809450516||905||71.13	2775972	2778468	b57268_PGA_scaffold_1	PGA_scaffold_1||38066622||38068371||BUSI_001649-RA||-1||CDS||2986532534||1705||71.13	38068371	38066622	1.000000e-250	50
3.6933	0.2947	a28620_01	01||2791301||2792358||Aqcoe1G055800.1.v3.1||-1||CDS||809450576||912||75.41	2792358	2791301	b57268_PGA_scaffold_1	PGA_scaffold_1||37764238||37765330||BUSI_001634-RA||1||CDS||2986532489||1690||75.41	37764238	37765330	5.200000e-94	97
0.8163	0.1346	a28620_01	01||2794733||2798718||Aqcoe1G055900.1.v3.1||-1||CDS||809450593||914||78.69	2798718	2794733	b57268_PGA_scaffold_1	PGA_scaffold_1||37754482||37762923||BUSI_001633-RA||1||CDS||2986532486||1689||78.69	37754482	37762923	1.600000e-165	147
1.4306	0.0830	a28620_01	01||2800371||2808020||Aqcoe1G056000.1.v3.1||1||CDS||809450621||918||80.26	2800371	2808020	b57268_PGA_scaffold_1	PGA_scaffold_1||37730666||37753752||BUSI_001632-RA||-1||CDS||2986532483||1688||80.26	37753752	37730666	1.000000e-250	197
1.3384	0.0207	a28620_01	01||2810719||2814368||Aqcoe1G056100.1.v3.1||1||CDS||809450634||920||84.37	2810719	2814368	b57268_PGA_scaffold_1	PGA_scaffold_1||37723812||37726541||BUSI_001631-RA||1||CDS||2986532480||1687||84.37	37723812	37726541	1.000000e-250	247
1.0487	0.0683	a28620_01	01||2816700||2820229||Aqcoe1G056200.1.v3.1||1||CDS||809450651||922||81.25	2816700	2820229	b57268_PGA_scaffold_1	PGA_scaffold_1||37716080||37720869||BUSI_001630-RA||-1||CDS||2986532477||1686||81.25	37720869	37716080	1.000000e-250	297
1.0104	0.0955	a28620_01	01||2869339||2883928||Aqcoe1G057200.1.v3.1||-1||CDS||809450773||936||81.94	2883928	2869339	b57268_PGA_scaffold_1	PGA_scaffold_1||37472131||37507688||BUSI_001624-RA||1||CDS||2986532459||1680||81.94	37472131	37507688	1.000000e-250	344
1.8316	0.3877	a28620_01	01||2891146||2893460||Aqcoe1G057400.1.v3.1||-1||CDS||809450808||940||73.25	2893460	2891146	b57268_PGA_scaffold_1	PGA_scaffold_1||37429105||37431364||BUSI_001623-RA||1||CDS||2986532456||1679||73.25	37429105	37431364	2.900000e-72	394
1.7125	0.3242	a28620_01	01||2929875||2931779||Aqcoe1G058400.1.v3.1||1||CDS||809450900||950||69.14	2929875	2931779	b57268_PGA_scaffold_1	PGA_scaffold_1||37360100||37363760||BUSI_001620-RA||-1||CDS||2986532447||1676||69.14	37363760	37360100	5.000000e-135	444
67.2474	1.3132	a28620_01	01||2939563||2942294||Aqcoe1G058600.1.v3.1||1||CDS||809450916||952||81.02	2939563	2942294	b57268_PGA_scaffold_1	PGA_scaffold_1||37331865||37337497||BUSI_001617-RA||-1||CDS||2986532438||1673||81.02	37337497	37331865	1.500000e-97	494
###  Mean Ks:  3.5983	Mean Kn: 0.3862
#Ks	Kn	a<db_genome_id>_<chr>	chr1||start1||stop1||name1||strand1||type1||db_feature_id1||genome_order1||percent_id1	start1	stop1	b<db_genome_id>_<chr>	chr2||start2||stop2||name2||strand2||type2||db_feature_id2||genome_order2||percent_id2	start2	stop2	eval	block_score	GEVO_link
NA	NA	a28620_01	01||3120652||3122583||Aqcoe1G062000.1.v3.1||-1||CDS||809451348||1002||74.81	3122583	3120652	b57268_PGA_scaffold_1	PGA_scaffold_1||56462026||56467568||BUSI_002486-RA||1||CDS||2986535045||2542||74.81	56462026	56467568	2.900000e-45	44
28.7601	1.0040	a28620_01	01||3133265||3137648||Aqcoe1G062300.1.v3.1||-1||CDS||809451377||1005||62.13	3137648	3133265	b57268_PGA_scaffold_1	PGA_scaffold_1||56286051||56291148||BUSI_002484-RA||1||CDS||2986535039||2540||62.13	56286051	56291148	3.800000e-27	70
2.5219	1.7567	a28620_01	01||3148915||3160855||Aqcoe1G062400.1.v3.1||1||CDS||809451407||1009||84.53	3148915	3160855	b57268_PGA_scaffold_1	PGA_scaffold_1||56241368||56250705||BUSI_002483-RA||-1||CDS||2986535036||2539||84.53	56250705	56241368	5.200000e-109	120
2.7642	0.0983	a28620_01	01||3162983||3164756||Aqcoe1G062500.1.v3.1||1||CDS||809451413||1010||78.49	3162983	3164756	b57268_PGA_scaffold_1	PGA_scaffold_1||55973042||55974232||BUSI_002480-RA||1||CDS||2986535027||2536||78.49	55973042	55974232	1.000000e-250	170
1.5959	0.3546	a28620_01	01||3195274||3204983||Aqcoe1G063300.1.v3.1||-1||CDS||809451536||1025||75.6	3204983	3195274	b57268_PGA_scaffold_1	PGA_scaffold_1||55578144||55591210||BUSI_002474-RA||1||CDS||2986535009||2530||75.6	55578144	55591210	3.300000e-71	217
1.1277	0.1644	a28620_01	01||3218239||3219756||Aqcoe1G063500.1.v3.1||1||CDS||809451565||1029||71.34	3218239	3219756	b57268_PGA_scaffold_1	PGA_scaffold_1||55560579||55563525||BUSI_002472-RA||-1||CDS||2986535003||2528||71.34	55563525	55560579	1.400000e-109	267
1.0936	0.1797	a28620_01	01||3235787||3236721||Aqcoe1G063700.1.v3.1||-1||CDS||809451606||1034||78.09	3236721	3235787	b57268_PGA_scaffold_1	PGA_scaffold_1||55557642||55558772||BUSI_002471-RA||1||CDS||2986535000||2527||78.09	55557642	55558772	6.900000e-147	317
0.9075	0.0029	a28620_01	01||3248597||3252719||Aqcoe1G064000.1.v3.1||1||CDS||809451636||1038||88.12	3248597	3252719	b57268_PGA_scaffold_1	PGA_scaffold_1||55361247||55371428||BUSI_002468-RA||-1||CDS||2986534991||2524||88.12	55371428	55361247	3.500000e-163	367
0.9565	0.2130	a28620_01	01||3258469||3262562||Aqcoe1G064200.1.v3.1||-1||CDS||809451653||1040||74.42	3262562	3258469	b57268_PGA_scaffold_1	PGA_scaffold_1||55023735||55028940||BUSI_002465-RA||1||CDS||2986534982||2521||74.42	55023735	55028940	1.000000e-250	417
1.2533	0.1887	a28620_01	01||3266114||3269883||Aqcoe1G064300.1.v3.1||-1||CDS||809451666||1041||81.73	3269883	3266114	b57268_PGA_scaffold_1	PGA_scaffold_1||54998310||55014401||BUSI_002464-RA||1||CDS||2986534979||2520||81.73	54998310	55014401	3.500000e-151	467
1.2680	0.2948	a28620_01	01||3315911||3318961||Aqcoe1G065300.1.v3.1||-1||CDS||809451757||1052||70.78	3318961	3315911	b57268_PGA_scaffold_1	PGA_scaffold_1||54987243||54989999||BUSI_002463-RA||1||CDS||2986534976||2519||70.78	54987243	54989999	1.000000e-123	514
2.2862	0.3638	a28620_01	01||3350800||3359313||Aqcoe1G065800.1.v3.1||-1||CDS||809451818||1061||77.16	3359313	3350800	b57268_PGA_scaffold_1	PGA_scaffold_1||54937159||54953185||BUSI_002462-RA||1||CDS||2986534973||2518||77.16	54937159	54953185	1.000000e-250	564
1.3441	0.0898	a28620_01	01||3362358||3365269||Aqcoe1G066000.1.v3.1||1||CDS||809451906||1072||80.77	3362358	3365269	b57268_PGA_scaffold_1	PGA_scaffold_1||54913500||54917673||BUSI_002460-RA||-1||CDS||2986534967||2516||80.77	54917673	54913500	2.500000e-99	611
1.1787	0.2504	a28620_01	01||3366256||3370438||Aqcoe1G066100.1.v3.1||-1||CDS||809451921||1074||71.48	3370438	3366256	b57268_PGA_scaffold_1	PGA_scaffold_1||54898914||54904102||BUSI_002459-RA||1||CDS||2986534964||2515||71.48	54898914	54904102	1.000000e-250	661
1.0424	0.0687	a28620_01	01||3381306||3391965||Aqcoe1G066400.1.v3.1||-1||CDS||809451944||1077||80.35	3391965	3381306	b57268_PGA_scaffold_1	PGA_scaffold_1||54718336||54739311||BUSI_002454-RA||1||CDS||2986534949||2510||80.35	54718336	54739311	1.000000e-250	711
7.2828	0.9619	a28620_01	01||3392620||3396958||Aqcoe1G066500.1.v3.1||1||CDS||809451961||1079||71.55	3392620	3396958	b57268_PGA_scaffold_1	PGA_scaffold_1||54578781||54587752||BUSI_002449-RA||-1||CDS||2986534934||2505||71.55	54587752	54578781	2.400000e-34	744
10.9729	0.8441	a28620_01	01||3406208||3407252||Aqcoe1G066800.1.v3.1||-1||CDS||809452003||1084||70.78	3407252	3406208	b57268_PGA_scaffold_1	PGA_scaffold_1||54429617||54441765||BUSI_002444-RA||-1||CDS||2986534919||2500||70.78	54441765	54429617	1.100000e-56	794
1.4242	0.3450	a28620_01	01||3458127||3469576||Aqcoe1G067700.1.v3.1||1||CDS||809452983||1098||74.9	3458127	3469576	b57268_PGA_scaffold_1	PGA_scaffold_1||54255757||54279772||BUSI_002438-RA||-1||CDS||2986534901||2494||74.9	54279772	54255757	4.400000e-235	841
1.3664	0.1161	a28620_01	01||3470995||3473410||Aqcoe1G067900.1.v3.1||1||CDS||809453049||1104||77.74	3470995	3473410	b57268_PGA_scaffold_1	PGA_scaffold_1||53845948||53873446||BUSI_002432-RA||-1||CDS||2986534883||2488||77.74	53873446	53845948	3.100000e-167	891
1.3582	0.1997	a28620_01	01||3478185||3483630||Aqcoe1G068000.1.v3.1||1||CDS||809453059||1105||76.87	3478185	3483630	b57268_PGA_scaffold_1	PGA_scaffold_1||53774766||53788879||BUSI_002430-RA||-1||CDS||2986534877||2486||76.87	53788879	53774766	1.400000e-246	941
1.4608	0.2267	a28620_01	01||3525818||3532637||Aqcoe1G068500.1.v3.1||1||CDS||809453118||1112||76.07	3525818	3532637	b57268_PGA_scaffold_1	PGA_scaffold_1||53705932||53750507||BUSI_002429-RA||-1||CDS||2986534874||2485||76.07	53750507	53705932	1.000000e-250	991
###  Mean Ks:  2.0888	Mean Kn: 0.2468
#Ks	Kn	a<db_genome_id>_<chr>	chr1||start1||stop1||name1||strand1||type1||db_feature_id1||genome_order1||percent_id1	start1	stop1	b<db_genome_id>_<chr>	chr2||start2||stop2||name2||strand2||type2||db_feature_id2||genome_order2||percent_id2	start2	stop2	eval	block_score	GEVO_link
0.6973	0.0987	a28620_01	01||3618404||3622979||Aqcoe1G069600.1.v3.1||1||CDS||809453291||1136||84.26	3618404	3622979	b57268_PGA_scaffold_1	PGA_scaffold_1||49082906||49093516||BUSI_002286-RA||1||CDS||2986534445||2342||84.26	49082906	49093516	2.300000e-96	50
1.3082	0.3147	a28620_01	01||3623949||3625773||Aqcoe1G069700.1.v3.1||-1||CDS||809453300||1137||76.88	3625773	3623949	b57268_PGA_scaffold_1	PGA_scaffold_1||49094274||49101425||BUSI_002287-RA||-1||CDS||2986534448||2343||76.88	49101425	49094274	1.600000e-116	100
1.3597	0.2336	a28620_01	01||3627266||3632585||Aqcoe1G069800.1.v3.1||-1||CDS||809453308||1138||83.36	3632585	3627266	b57268_PGA_scaffold_1	PGA_scaffold_1||49122723||49156829||BUSI_002291-RA||-1||CDS||2986534460||2347||83.36	49156829	49122723	1.000000e-250	150
1.5100	0.2302	a28620_01	01||3634829||3637835||Aqcoe1G069900.1.v3.1||1||CDS||809453324||1140||72.3	3634829	3637835	b57268_PGA_scaffold_1	PGA_scaffold_1||49170872||49182218||BUSI_002292-RA||-1||CDS||2986534463||2348||72.3	49182218	49170872	2.000000e-124	200
1.2541	0.2824	a28620_01	01||3638937||3644993||Aqcoe1G070000.1.v3.1||1||CDS||809453333||1141||78.89	3638937	3644993	b57268_PGA_scaffold_1	PGA_scaffold_1||49349954||49367495||BUSI_002299-RA||1||CDS||2986534484||2355||78.89	49349954	49367495	1.600000e-151	250
2.1536	0.3790	a28620_01	01||3646516||3650253||Aqcoe1G070100.1.v3.1||-1||CDS||809453348||1143||70.55	3650253	3646516	b57268_PGA_scaffold_1	PGA_scaffold_1||49369654||49373573||BUSI_002300-RA||-1||CDS||2986534487||2356||70.55	49373573	49369654	3.800000e-101	300
1.7101	0.2294	a28620_01	01||3650999||3653153||Aqcoe1G070200.1.v3.1||1||CDS||809453362||1145||68.82	3650999	3653153	b57268_PGA_scaffold_1	PGA_scaffold_1||49378707||49382995||BUSI_002301-RA||1||CDS||2986534490||2357||68.82	49378707	49382995	2.900000e-222	350
8.7147	0.4958	a28620_01	01||3663647||3665001||Aqcoe1G070400.1.v3.1||-1||CDS||809453389||1149||80.3	3665001	3663647	b57268_PGA_scaffold_1	PGA_scaffold_1||49385805||49387162||BUSI_002302-RA||-1||CDS||2986534493||2358||80.3	49387162	49385805	2.300000e-49	398
1.4166	0.0760	a28620_01	01||3674563||3683690||Aqcoe1G070600.1.v3.1||1||CDS||809453424||1153||82.32	3674563	3683690	b57268_PGA_scaffold_1	PGA_scaffold_1||49403943||49429784||BUSI_002303-RA||1||CDS||2986534496||2359||82.32	49403943	49429784	6.100000e-239	448
1.0859	0.1910	a28620_01	01||3693021||3698592||Aqcoe1G070800.1.v3.1||-1||CDS||809453439||1155||74.06	3698592	3693021	b57268_PGA_scaffold_1	PGA_scaffold_1||49444994||49458308||BUSI_002306-RA||-1||CDS||2986534505||2362||74.06	49458308	49444994	1.000000e-250	498
1.7666	0.1845	a28620_01	01||3727068||3730357||Aqcoe1G071400.1.v3.1||1||CDS||809453508||1165||72.6	3727068	3730357	b57268_PGA_scaffold_1	PGA_scaffold_1||49718468||49722330||BUSI_002316-RA||-1||CDS||2986534535||2372||72.6	49722330	49718468	1.000000e-250	250
###  Mean Ks:  15.3921	Mean Kn: 0.2285
#Ks	Kn	a<db_genome_id>_<chr>	chr1||start1||stop1||name1||strand1||type1||db_feature_id1||genome_order1||percent_id1	start1	stop1	b<db_genome_id>_<chr>	chr2||start2||stop2||name2||strand2||type2||db_feature_id2||genome_order2||percent_id2	start2	stop2	eval	block_score	GEVO_link
1.1839	0.1888	a28620_01	01||3704544||3707051||Aqcoe1G071000.1.v3.1||1||CDS||809453460||1158||75.65	3704544	3707051	b57268_PGA_scaffold_1	PGA_scaffold_1||49876982||49885952||BUSI_002328-RA||-1||CDS||2986534571||2384||75.65	49885952	49876982	2.000000e-184	50
69.1495	0.3532	a28620_01	01||3707744||3710052||Aqcoe1G071100.1.v3.1||1||CDS||809453479||1161||73.24	3707744	3710052	b57268_PGA_scaffold_1	PGA_scaffold_1||49857979||49860619||BUSI_002326-RA||-1||CDS||2986534565||2382||73.24	49860619	49857979	1.100000e-53	100
2.2705	0.2138	a28620_01	01||3710784||3718932||Aqcoe1G071200.1.v3.1||1||CDS||809453489||1163||81.25	3710784	3718932	b57268_PGA_scaffold_1	PGA_scaffold_1||49766539||49783405||BUSI_002319-RA||-1||CDS||2986534544||2375||81.25	49783405	49766539	1.600000e-104	150
2.5898	0.2020	a28620_01	01||3722138||3723132||Aqcoe1G071300.1.v3.1||1||CDS||809453498||1164||72.12	3722138	3723132	b57268_PGA_scaffold_1	PGA_scaffold_1||49763281||49764102||BUSI_002318-RA||1||CDS||2986534541||2374||72.12	49763281	49764102	1.500000e-126	200
1.7666	0.1845	a28620_01	01||3727068||3730357||Aqcoe1G071400.1.v3.1||1||CDS||809453508||1165||72.6	3727068	3730357	b57268_PGA_scaffold_1	PGA_scaffold_1||49718468||49722330||BUSI_002316-RA||-1||CDS||2986534535||2372||72.6	49722330	49718468	1.000000e-250	250
###  Mean Ks:  8.0505	Mean Kn: 0.3047
#Ks	Kn	a<db_genome_id>_<chr>	chr1||start1||stop1||name1||strand1||type1||db_feature_id1||genome_order1||percent_id1	start1	stop1	b<db_genome_id>_<chr>	chr2||start2||stop2||name2||strand2||type2||db_feature_id2||genome_order2||percent_id2	start2	stop2	eval	block_score	GEVO_link
1.9786	0.2494	a28620_01	01||3863662||3865296||Aqcoe1G074000.1.v3.1||-1||CDS||809453930||1227||72.52	3865296	3863662	b57268_PGA_scaffold_1	PGA_scaffold_1||48755135||48774520||BUSI_002278-RA||-1||CDS||2986534421||2334||72.52	48774520	48755135	9.500000e-222	50
1.5187	0.3222	a28620_01	01||3901693||3912694||Aqcoe1G074400.1.v3.1||-1||CDS||809454004||1237||75.36	3912694	3901693	b57268_PGA_scaffold_1	PGA_scaffold_1||48710449||48735116||BUSI_002277-RA||-1||CDS||2986534418||2333||75.36	48735116	48710449	1.000000e-250	100
1.6941	0.2450	a28620_01	01||3934421||3938240||Aqcoe1G074800.1.v3.1||1||CDS||809454039||1241||72.0	3934421	3938240	b57268_PGA_scaffold_1	PGA_scaffold_1||48457407||48470430||BUSI_002265-RA||-1||CDS||2986534382||2321||72.0	48470430	48457407	4.900000e-151	147
1.3345	0.1458	a28620_01	01||3940378||3944464||Aqcoe1G074900.1.v3.1||-1||CDS||809454048||1242||79.67	3944464	3940378	b57268_PGA_scaffold_1	PGA_scaffold_1||48426905||48458418||BUSI_002264-RA||1||CDS||2986534379||2320||79.67	48426905	48458418	2.500000e-233	197
22.3438	1.4531	a28620_01	01||3948539||3952271||Aqcoe1G075100.1.v3.1||1||CDS||809454090||1248||66.92	3948539	3952271	b57268_PGA_scaffold_1	PGA_scaffold_1||48408979||48415903||BUSI_002263-RA||-1||CDS||2986534376||2319||66.92	48415903	48408979	1.300000e-46	242
2.3010	0.3565	a28620_01	01||3962921||3965429||Aqcoe1G075500.1.v3.1||-1||CDS||809454122||1252||67.36	3965429	3962921	b57268_PGA_scaffold_1	PGA_scaffold_1||48399127||48404472||BUSI_002262-RA||1||CDS||2986534373||2318||67.36	48399127	48404472	7.800000e-31	272
1.7589	0.0679	a28620_01	01||3975057||3977159||Aqcoe1G076000.1.v3.1||-1||CDS||809454183||1260||79.37	3977159	3975057	b57268_PGA_scaffold_1	PGA_scaffold_1||48375473||48385896||BUSI_002260-RA||1||CDS||2986534367||2316||79.37	48375473	48385896	1.000000e-250	322
1.1435	0.2156	a28620_01	01||3985554||3991537||Aqcoe1G076200.1.v3.1||1||CDS||809454200||1263||78.12	3985554	3991537	b57268_PGA_scaffold_1	PGA_scaffold_1||48350511||48362047||BUSI_002259-RA||-1||CDS||2986534364||2315||78.12	48362047	48350511	3.400000e-104	372
1.5180	0.1951	a28620_01	01||4006334||4008720||Aqcoe1G076600.1.v3.1||1||CDS||809454249||1269||70.63	4006334	4008720	b57268_PGA_scaffold_1	PGA_scaffold_1||48329630||48337519||BUSI_002258-RA||-1||CDS||2986534361||2314||70.63	48337519	48329630	7.000000e-125	422
1.3853	0.2866	a28620_01	01||4017283||4021051||Aqcoe1G076700.1.v3.1||1||CDS||809454257||1270||69.85	4017283	4021051	b57268_PGA_scaffold_1	PGA_scaffold_1||48312413||48322573||BUSI_002257-RA||-1||CDS||2986534358||2313||69.85	48322573	48312413	2.100000e-93	472
1.3896	0.1535	a28620_01	01||4022299||4025254||Aqcoe1G076800.1.v3.1||-1||CDS||809454325||1279||77.71	4025254	4022299	b57268_PGA_scaffold_1	PGA_scaffold_1||48303672||48311112||BUSI_002256-RA||1||CDS||2986534355||2312||77.71	48303672	48311112	3.500000e-248	522
1.0996	0.0308	a28620_01	01||4028893||4040529||Aqcoe1G076900.1.v3.1||1||CDS||809454338||1280||83.83	4028893	4040529	b57268_PGA_scaffold_1	PGA_scaffold_1||48251203||48274449||BUSI_002254-RA||-1||CDS||2986534349||2310||83.83	48274449	48251203	1.000000e-250	572
1.8085	0.0516	a28620_01	01||4065232||4068674||Aqcoe1G077300.1.v3.1||1||CDS||809454396||1286||81.99	4065232	4068674	b57268_PGA_scaffold_1	PGA_scaffold_1||47897945||47909041||BUSI_002247-RA||-1||CDS||2986534328||2303||81.99	47909041	47897945	1.400000e-173	622
1.1439	0.1168	a28620_01	01||4116221||4123371||Aqcoe1G078000.1.v3.1||1||CDS||809454484||1293||80.56	4116221	4123371	b57268_PGA_scaffold_1	PGA_scaffold_1||47622697||47649784||BUSI_002239-RA||-1||CDS||2986534304||2295||80.56	47649784	47622697	1.000000e-250	672
1.4448	0.2878	a28620_01	01||4124717||4143800||Aqcoe1G078100.1.v3.1||1||CDS||809454496||1294||65.04	4124717	4143800	b57268_PGA_scaffold_1	PGA_scaffold_1||47559661||47562481||BUSI_002237-RA||-1||CDS||2986534298||2293||65.04	47562481	47559661	1.900000e-210	722
69.0342	1.0825	a28620_01	01||4153245||4154486||Aqcoe1G078300.1.v3.1||1||CDS||809454520||1296||68.76	4153245	4154486	b57268_PGA_scaffold_1	PGA_scaffold_1||47471737||47473552||BUSI_002232-RA||-1||CDS||2986534283||2288||68.76	47473552	47471737	1.500000e-66	772
1.2543	0.1514	a28620_01	01||4183941||4186847||Aqcoe1G078800.1.v3.1||-1||CDS||809454592||1304||74.61	4186847	4183941	b57268_PGA_scaffold_1	PGA_scaffold_1||47244894||47248115||BUSI_002223-RA||1||CDS||2986534256||2279||74.61	47244894	47248115	1.000000e-250	822
1.0844	0.2360	a28620_01	01||4210745||4213350||Aqcoe1G079100.1.v3.1||1||CDS||809454645||1308||71.55	4210745	4213350	b57268_PGA_scaffold_1	PGA_scaffold_1||47182225||47189960||BUSI_002221-RA||-1||CDS||2986534250||2277||71.55	47189960	47182225	1.000000e-250	872
1.7805	0.1454	a28620_01	01||4233172||4235186||Aqcoe1G079400.1.v3.1||1||CDS||809454691||1312||78.68	4233172	4235186	b57268_PGA_scaffold_1	PGA_scaffold_1||46826629||46829537||BUSI_002211-RA||-1||CDS||2986534220||2267||78.68	46829537	46826629	1.500000e-208	922
2.8234	0.1961	a28620_01	01||4238703||4240825||Aqcoe1G079500.1.v3.1||1||CDS||809454703||1313||74.72	4238703	4240825	b57268_PGA_scaffold_1	PGA_scaffold_1||46823234||46825642||BUSI_002210-RA||-1||CDS||2986534217||2266||74.72	46825642	46823234	3.200000e-139	972
1.7007	0.0641	a28620_01	01||4242627||4245052||Aqcoe1G079600.1.v3.1||-1||CDS||809454716||1314||80.69	4245052	4242627	b57268_PGA_scaffold_1	PGA_scaffold_1||46813820||46821599||BUSI_002209-RA||1||CDS||2986534214||2265||80.69	46813820	46821599	5.100000e-225	1022
1.3559	0.0726	a28620_01	01||4259236||4262941||Aqcoe1G079800.1.v3.1||-1||CDS||809454758||1318||81.95	4262941	4259236	b57268_PGA_scaffold_1	PGA_scaffold_1||46790980||46797810||BUSI_002207-RA||1||CDS||2986534208||2263||81.95	46790980	46797810	2.100000e-205	1072
1.5097	0.2294	a28620_01	01||4272390||4274770||Aqcoe1G080300.1.v3.1||-1||CDS||809454814||1323||70.38	4274770	4272390	b57268_PGA_scaffold_1	PGA_scaffold_1||46781402||46783643||BUSI_002206-RA||1||CDS||2986534205||2262||70.38	46781402	46783643	6.500000e-190	1122
1.1460	0.1840	a28620_01	01||4277002||4280761||Aqcoe1G080400.1.v3.1||1||CDS||809454826||1324||76.65	4277002	4280761	b57268_PGA_scaffold_1	PGA_scaffold_1||46764209||46779056||BUSI_002205-RA||-1||CDS||2986534202||2261||76.65	46779056	46764209	3.300000e-110	1172
75.7102	1.0779	a28620_01	01||4284980||4286464||Aqcoe1G080500.1.v3.1||1||CDS||809454839||1325||73.1	4284980	4286464	b57268_PGA_scaffold_1	PGA_scaffold_1||46342722||46422955||BUSI_002187-RA||-1||CDS||2986534148||2243||73.1	46422955	46342722	1.000000e-250	1219
###  Mean Ks:  10.4300	Mean Kn: 0.6719
#Ks	Kn	a<db_genome_id>_<chr>	chr1||start1||stop1||name1||strand1||type1||db_feature_id1||genome_order1||percent_id1	start1	stop1	b<db_genome_id>_<chr>	chr2||start2||stop2||name2||strand2||type2||db_feature_id2||genome_order2||percent_id2	start2	stop2	eval	block_score	GEVO_link
1.6151	0.2320	a28620_01	01||3918938||3920241||Aqcoe1G074600.1.v3.1||1||CDS||809454021||1239||71.0	3918938	3920241	b57268_PGA_scaffold_2	PGA_scaffold_2||56697790||56705635||BUSI_005023-RA||1||CDS||2987702044||13615||71.0	56697790	56705635	2.000000e-101	50
1.1686	0.2001	a28620_01	01||3934421||3938240||Aqcoe1G074800.1.v3.1||1||CDS||809454039||1241||73.25	3934421	3938240	b57268_PGA_scaffold_2	PGA_scaffold_2||56466531||56472470||BUSI_005021-RA||-1||CDS||2987702038||13613||73.25	56472470	56466531	1.000000e-250	100
4.4834	0.9258	a28620_01	01||3948539||3952271||Aqcoe1G075100.1.v3.1||1||CDS||809454090||1248||68.15	3948539	3952271	b57268_PGA_scaffold_2	PGA_scaffold_2||56457080||56464422||BUSI_005020-RA||1||CDS||2987702035||13612||68.15	56457080	56464422	3.600000e-14	113
1.3111	0.2531	a28620_01	01||3967058||3969757||Aqcoe1G075600.1.v3.1||1||CDS||809454137||1254||70.55	3967058	3969757	b57268_PGA_scaffold_2	PGA_scaffold_2||56417663||56427539||BUSI_005019-RA||-1||CDS||2987702032||13611||70.55	56427539	56417663	4.300000e-137	163
54.8278	1.2879	a28620_01	01||3973355||3973885||Aqcoe1G075900.1.v3.1||-1||CDS||809454175||1259||73.83	3973885	3973355	b57268_PGA_scaffold_2	PGA_scaffold_2||56335421||56337030||BUSI_005018-RA||-1||CDS||2987702029||13610||73.83	56337030	56335421	1.300000e-24	186
2.3907	0.2746	a28620_01	01||4028893||4040529||Aqcoe1G076900.1.v3.1||1||CDS||809454338||1280||84.08	4028893	4040529	b57268_PGA_scaffold_2	PGA_scaffold_2||56130927||56146938||BUSI_005015-RA||-1||CDS||2987702020||13607||84.08	56146938	56130927	1.000000e-250	230
7.2133	1.5300	a28620_01	01||4100626||4101813||Aqcoe1G077500.1.v3.1||1||CDS||809454418||1288||60.2	4100626	4101813	b57268_PGA_scaffold_2	PGA_scaffold_2||56025022||56061868||BUSI_005011-RA||1||CDS||2987702008||13603||60.2	56025022	56061868	5.300000e-59	280
###  Mean Ks:  1.6303	Mean Kn: 0.2081
#Ks	Kn	a<db_genome_id>_<chr>	chr1||start1||stop1||name1||strand1||type1||db_feature_id1||genome_order1||percent_id1	start1	stop1	b<db_genome_id>_<chr>	chr2||start2||stop2||name2||strand2||type2||db_feature_id2||genome_order2||percent_id2	start2	stop2	eval	block_score	GEVO_link
1.2588	0.1232	a28620_01	01||4226880||4231690||Aqcoe1G079300.1.v3.1||-1||CDS||809454678||1311||78.11	4231690	4226880	b57268_PGA_scaffold_2	PGA_scaffold_2||39444386||39481872||BUSI_004619-RA||1||CDS||2987700832||13211||78.11	39444386	39481872	1.000000e-250	50
1.4895	0.2046	a28620_01	01||4238703||4240825||Aqcoe1G079500.1.v3.1||1||CDS||809454703||1313||73.94	4238703	4240825	b57268_PGA_scaffold_2	PGA_scaffold_2||39368926||39373911||BUSI_004617-RA||-1||CDS||2987700826||13209||73.94	39373911	39368926	2.500000e-136	100
1.4522	0.2465	a28620_01	01||4250244||4253552||Aqcoe1G079700.1.v3.1||1||CDS||809454735||1316||77.0	4250244	4253552	b57268_PGA_scaffold_2	PGA_scaffold_2||39344390||39354265||BUSI_004615-RA||-1||CDS||2987700820||13207||77.0	39354265	39344390	1.000000e-250	150
2.3497	0.1484	a28620_01	01||4259236||4262941||Aqcoe1G079800.1.v3.1||-1||CDS||809454758||1318||78.74	4262941	4259236	b57268_PGA_scaffold_2	PGA_scaffold_2||39323387||39324633||BUSI_004614-RA||1||CDS||2987700817||13206||78.74	39323387	39324633	1.400000e-97	200
1.6015	0.3179	a28620_01	01||4326017||4331886||Aqcoe1G081400.1.v3.1||1||CDS||809454961||1336||83.33	4326017	4331886	b57268_PGA_scaffold_2	PGA_scaffold_2||39302689||39318234||BUSI_004613-RA||-1||CDS||2987700814||13205||83.33	39318234	39302689	2.700000e-230	247
###  Mean Ks:  9.6390	Mean Kn: 0.5026
#Ks	Kn	a<db_genome_id>_<chr>	chr1||start1||stop1||name1||strand1||type1||db_feature_id1||genome_order1||percent_id1	start1	stop1	b<db_genome_id>_<chr>	chr2||start2||stop2||name2||strand2||type2||db_feature_id2||genome_order2||percent_id2	start2	stop2	eval	block_score	GEVO_link
61.8945	1.1497	a28620_01	01||4284980||4286464||Aqcoe1G080500.1.v3.1||1||CDS||809454839||1325||92.5	4284980	4286464	b57268_PGA_scaffold_1	PGA_scaffold_1||45549503||45557594||BUSI_002152-RA||-1||CDS||2986534043||2208||92.5	45557594	45549503	2.200000e-06	5
1.7177	0.3305	a28620_01	01||4287951||4289664||Aqcoe1G080600.1.v3.1||1||CDS||809454859||1327||67.54	4287951	4289664	b57268_PGA_scaffold_1	PGA_scaffold_1||45328870||45331829||BUSI_002135-RA||-1||CDS||2986533992||2191||67.54	45331829	45328870	2.800000e-63	52
2.2417	0.5016	a28620_01	01||4295670||4298677||Aqcoe1G080900.1.v3.1||1||CDS||809454906||1331||79.1	4295670	4298677	b57268_PGA_scaffold_1	PGA_scaffold_1||45294900||45296568||BUSI_002132-RA||-1||CDS||2986533983||2188||79.1	45296568	45294900	7.000000e-09	60
2.0320	0.4051	a28620_01	01||4303864||4308573||Aqcoe1G081000.1.v3.1||1||CDS||809454917||1332||70.38	4303864	4308573	b57268_PGA_scaffold_1	PGA_scaffold_1||45283065||45291681||BUSI_002131-RA||1||CDS||2986533980||2187||70.38	45283065	45291681	2.200000e-110	110
1.6370	0.4819	a28620_01	01||4315433||4319022||Aqcoe1G081200.1.v3.1||-1||CDS||809454940||1334||77.94	4319022	4315433	b57268_PGA_scaffold_1	PGA_scaffold_1||45267735||45276100||BUSI_002130-RA||1||CDS||2986533977||2186||77.94	45267735	45276100	2.100000e-62	160
0.9907	0.1397	a28620_01	01||4326017||4331886||Aqcoe1G081400.1.v3.1||1||CDS||809454961||1336||77.06	4326017	4331886	b57268_PGA_scaffold_1	PGA_scaffold_1||45230403||45238847||BUSI_002128-RA||-1||CDS||2986533971||2184||77.06	45238847	45230403	1.000000e-250	210
5.6158	0.8092	a28620_01	01||4363255||4364088||Aqcoe1G082000.1.v3.1||1||CDS||809455030||1342||67.48	4363255	4364088	b57268_PGA_scaffold_1	PGA_scaffold_1||45217611||45227138||BUSI_002127-RA||-1||CDS||2986533968||2183||67.48	45227138	45217611	1.400000e-65	260
0.9827	0.2032	a28620_01	01||4393124||4395035||Aqcoe1G082600.1.v3.1||1||CDS||809455096||1348||76.69	4393124	4395035	b57268_PGA_scaffold_1	PGA_scaffold_1||45193829||45199692||BUSI_002124-RA||-1||CDS||2986533959||2180||76.69	45199692	45193829	6.700000e-120	310
###  Mean Ks:  9.2974	Mean Kn: 0.3191
#Ks	Kn	a<db_genome_id>_<chr>	chr1||start1||stop1||name1||strand1||type1||db_feature_id1||genome_order1||percent_id1	start1	stop1	b<db_genome_id>_<chr>	chr2||start2||stop2||name2||strand2||type2||db_feature_id2||genome_order2||percent_id2	start2	stop2	eval	block_score	GEVO_link
0.8034	0.1505	a28620_01	01||4411717||4416391||Aqcoe1G083100.1.v3.1||1||CDS||809455156||1354||79.55	4411717	4416391	b57268_PGA_scaffold_1	PGA_scaffold_1||33468600||33475431||BUSI_001317-RA||-1||CDS||2986531538||1373||79.55	33475431	33468600	1.000000e-250	50
1.0948	0.1786	a28620_01	01||4419789||4421127||Aqcoe1G083200.1.v3.1||-1||CDS||809455201||1359||71.94	4421127	4419789	b57268_PGA_scaffold_1	PGA_scaffold_1||33462836||33464169||BUSI_001316-RA||1||CDS||2986531535||1372||71.94	33462836	33464169	7.800000e-166	100
1.4219	0.0984	a28620_01	01||4432144||4434395||Aqcoe1G083400.1.v3.1||-1||CDS||809455221||1361||75.23	4434395	4432144	b57268_PGA_scaffold_1	PGA_scaffold_1||33436488||33438789||BUSI_001315-RA||1||CDS||2986531532||1371||75.23	33436488	33438789	1.000000e-250	150
1.2033	0.2066	a28620_01	01||4438142||4439857||Aqcoe1G083500.1.v3.1||1||CDS||809455233||1362||72.6	4438142	4439857	b57268_PGA_scaffold_1	PGA_scaffold_1||33419945||33428752||BUSI_001314-RA||-1||CDS||2986531529||1370||72.6	33428752	33419945	1.000000e-250	200
1.4264	0.3027	a28620_01	01||4517433||4520539||Aqcoe1G084700.1.v3.1||1||CDS||809455440||1382||73.13	4517433	4520539	b57268_PGA_scaffold_1	PGA_scaffold_1||33388882||33390764||BUSI_001311-RA||1||CDS||2986531520||1367||73.13	33388882	33390764	1.500000e-70	247
1.3147	0.1770	a28620_01	01||4532409||4538456||Aqcoe1G085000.2.v3.1||1||CDS||809455511||1388||77.08	4532409	4538456	b57268_PGA_scaffold_1	PGA_scaffold_1||33381400||33388407||BUSI_001310-RA||-1||CDS||2986531517||1366||77.08	33388407	33381400	4.300000e-219	297
67.1685	0.6076	a28620_01	01||4552572||4555135||Aqcoe1G085300.1.v3.1||-1||CDS||809455555||1393||68.89	4555135	4552572	b57268_PGA_scaffold_1	PGA_scaffold_1||33369786||33372112||BUSI_001308-RA||1||CDS||2986531511||1364||68.89	33369786	33372112	5.600000e-91	347
68.4399	1.0550	a28620_01	01||4558620||4564313||Aqcoe1G085500.1.v3.1||-1||CDS||809455576||1395||83.03	4564313	4558620	b57268_PGA_scaffold_1	PGA_scaffold_1||33345537||33350608||BUSI_001305-RA||1||CDS||2986531502||1361||83.03	33345537	33350608	1.700000e-160	397
3.8177	1.4811	a28620_01	01||4622140||4622967||Aqcoe1G086300.1.v3.1||-1||CDS||809455745||1412||67.77	4622967	4622140	b57268_PGA_scaffold_1	PGA_scaffold_1||33332859||33333182||BUSI_001301-RA||1||CDS||2986531490||1357||67.77	33332859	33333182	1.700000e-26	419
1.5928	0.3150	a28620_01	01||4630053||4634729||Aqcoe1G086500.1.v3.1||-1||CDS||809455766||1414||82.63	4634729	4630053	b57268_PGA_scaffold_1	PGA_scaffold_1||33323736||33331453||BUSI_001300-RA||1||CDS||2986531487||1356||82.63	33323736	33331453	3.900000e-108	469
1.2452	0.1773	a28620_01	01||4640877||4643587||Aqcoe1G086700.1.v3.1||1||CDS||809455801||1417||72.98	4640877	4643587	b57268_PGA_scaffold_1	PGA_scaffold_1||33318381||33322857||BUSI_001299-RA||-1||CDS||2986531484||1355||72.98	33322857	33318381	5.800000e-127	519
1.8050	0.1181	a28620_01	01||4644426||4647309||Aqcoe1G086800.1.v3.1||1||CDS||809455814||1418||74.61	4644426	4647309	b57268_PGA_scaffold_1	PGA_scaffold_1||33310804||33316940||BUSI_001298-RA||-1||CDS||2986531481||1354||74.61	33316940	33310804	8.800000e-169	569
1.1711	0.0618	a28620_01	01||4696986||4700559||Aqcoe1G087800.1.v3.1||1||CDS||809455954||1430||80.54	4696986	4700559	b57268_PGA_scaffold_1	PGA_scaffold_1||33296167||33299915||BUSI_001296-RA||-1||CDS||2986531475||1352||80.54	33299915	33296167	3.600000e-153	616
1.4453	0.1360	a28620_01	01||4704205||4706905||Aqcoe1G088000.1.v3.1||-1||CDS||809455975||1432||77.16	4706905	4704205	b57268_PGA_scaffold_1	PGA_scaffold_1||33290262||33295059||BUSI_001295-RA||1||CDS||2986531472||1351||77.16	33290262	33295059	1.000000e-167	666
1.0692	0.1401	a28620_01	01||4713318||4719376||Aqcoe1G088100.1.v3.1||-1||CDS||809455987||1433||76.07	4719376	4713318	b57268_PGA_scaffold_1	PGA_scaffold_1||33265554||33271049||BUSI_001293-RA||-1||CDS||2986531466||1349||76.07	33271049	33265554	1.000000e-250	716
2.7788	0.0542	a28620_01	01||4751743||4752266||Aqcoe1G089000.1.v3.1||-1||CDS||809456092||1443||79.1	4752266	4751743	b57268_PGA_scaffold_1	PGA_scaffold_1||33257239||33257869||BUSI_001292-RA||1||CDS||2986531463||1348||79.1	33257239	33257869	1.700000e-86	766
1.6501	0.2286	a28620_01	01||4763911||4766990||Aqcoe1G089300.1.v3.1||1||CDS||809456143||1447||75.28	4763911	4766990	b57268_PGA_scaffold_1	PGA_scaffold_1||33244392||33248935||BUSI_001291-RA||-1||CDS||2986531460||1347||75.28	33248935	33244392	3.000000e-200	816
1.5055	0.1734	a28620_01	01||4768816||4771059||Aqcoe1G089400.1.v3.1||-1||CDS||809456156||1448||75.48	4771059	4768816	b57268_PGA_scaffold_1	PGA_scaffold_1||33241484||33243364||BUSI_001290-RA||1||CDS||2986531457||1346||75.48	33241484	33243364	1.000000e-250	866
1.4992	0.1940	a28620_01	01||4779439||4782712||Aqcoe1G089800.1.v3.1||-1||CDS||809456245||1457||72.75	4782712	4779439	b57268_PGA_scaffold_1	PGA_scaffold_1||33227253||33236475||BUSI_001289-RA||1||CDS||2986531454||1345||72.75	33227253	33236475	4.100000e-190	916
2.4864	0.0114	a28620_01	01||4803412||4804965||Aqcoe1G090000.1.v3.1||1||CDS||809456321||1466||82.16	4803412	4804965	b57268_PGA_scaffold_1	PGA_scaffold_1||33198424||33199945||BUSI_001288-RA||-1||CDS||2986531451||1344||82.16	33199945	33198424	1.000000e-250	966
1.4482	0.2184	a28620_01	01||4809808||4813211||Aqcoe1G090200.1.v3.1||1||CDS||809456345||1468||70.27	4809808	4813211	b57268_PGA_scaffold_1	PGA_scaffold_1||33183596||33188459||BUSI_001287-RA||-1||CDS||2986531448||1343||70.27	33188459	33183596	2.100000e-30	995
1.2714	0.3055	a28620_01	01||4815999||4818920||Aqcoe1G090400.1.v3.1||-1||CDS||809456375||1470||67.02	4818920	4815999	b57268_PGA_scaffold_1	PGA_scaffold_1||33178235||33181001||BUSI_001286-RA||1||CDS||2986531445||1342||67.02	33178235	33181001	2.500000e-127	1045
1.5750	0.1039	a28620_01	01||4827215||4829643||Aqcoe1G090700.1.v3.1||-1||CDS||809456416||1474||79.09	4829643	4827215	b57268_PGA_scaffold_1	PGA_scaffold_1||33174232||33176098||BUSI_001285-RA||1||CDS||2986531442||1341||79.09	33174232	33176098	1.000000e-250	1095
3.6852	0.2108	a28620_01	01||4831213||4832417||Aqcoe1G090800.1.v3.1||1||CDS||809456445||1476||72.46	4831213	4832417	b57268_PGA_scaffold_1	PGA_scaffold_1||33153362||33160714||BUSI_001283-RA||-1||CDS||2986531436||1339||72.46	33160714	33153362	4.700000e-77	1145
1.9188	0.2414	a28620_01	01||4873005||4877434||Aqcoe1G091400.1.v3.1||1||CDS||809456536||1485||73.19	4873005	4877434	b57268_PGA_scaffold_1	PGA_scaffold_1||33135385||33141889||BUSI_001282-RA||-1||CDS||2986531433||1338||73.19	33141889	33135385	2.600000e-188	1195
69.5275	1.0729	a28620_01	01||4881242||4883484||Aqcoe1G091500.1.v3.1||1||CDS||809456550||1486||70.22	4881242	4883484	b57268_PGA_scaffold_1	PGA_scaffold_1||33125523||33130912||BUSI_001281-RA||-1||CDS||2986531430||1337||70.22	33130912	33125523	9.300000e-84	1245
6.6651	0.5951	a28620_01	01||4924069||4926474||Aqcoe1G092300.1.v3.1||1||CDS||809456678||1498||66.61	4924069	4926474	b57268_PGA_scaffold_1	PGA_scaffold_1||33114712||33116548||BUSI_001279-RA||1||CDS||2986531424||1335||66.61	33114712	33116548	4.200000e-84	1292
###  Mean Ks:  1.9940	Mean Kn: 0.2383
#Ks	Kn	a<db_genome_id>_<chr>	chr1||start1||stop1||name1||strand1||type1||db_feature_id1||genome_order1||percent_id1	start1	stop1	b<db_genome_id>_<chr>	chr2||start2||stop2||name2||strand2||type2||db_feature_id2||genome_order2||percent_id2	start2	stop2	eval	block_score	GEVO_link
1.9603	0.3230	a28620_01	01||4419789||4421127||Aqcoe1G083200.1.v3.1||-1||CDS||809455201||1359||70.98	4421127	4419789	b57268_PGA_scaffold_2	PGA_scaffold_2||29070972||29071928||BUSI_003990-RA||1||CDS||2987698945||12582||70.98	29070972	29071928	1.900000e-116	50
2.4833	0.2519	a28620_01	01||4432144||4434395||Aqcoe1G083400.1.v3.1||-1||CDS||809455221||1361||74.2	4434395	4432144	b57268_PGA_scaffold_2	PGA_scaffold_2||29060878||29063556||BUSI_003989-RA||1||CDS||2987698942||12581||74.2	29060878	29063556	1.400000e-185	100
2.2060	0.3945	a28620_01	01||4438142||4439857||Aqcoe1G083500.1.v3.1||1||CDS||809455233||1362||67.63	4438142	4439857	b57268_PGA_scaffold_2	PGA_scaffold_2||29036459||29040280||BUSI_003988-RA||-1||CDS||2987698939||12580||67.63	29040280	29036459	2.600000e-170	150
1.9712	0.2403	a28620_01	01||4442302||4444389||Aqcoe1G083700.1.v3.1||-1||CDS||809455260||1364||69.05	4444389	4442302	b57268_PGA_scaffold_2	PGA_scaffold_2||29030021||29035824||BUSI_003987-RA||1||CDS||2987698936||12579||69.05	29030021	29035824	1.000000e-250	200
2.4500	0.6866	a28620_01	01||4451365||4453994||Aqcoe1G083800.5.v3.1||1||CDS||809455311||1365||64.65	4451365	4453994	b57268_PGA_scaffold_2	PGA_scaffold_2||29019499||29022487||BUSI_003986-RA||-1||CDS||2987698933||12578||64.65	29022487	29019499	1.300000e-52	250
0.9012	0.0843	a28620_01	01||4514661||4516723||Aqcoe1G084600.1.v3.1||-1||CDS||809455424||1381||80.61	4516723	4514661	b57268_PGA_scaffold_2	PGA_scaffold_2||28941120||28943048||BUSI_003974-RA||1||CDS||2987698897||12566||80.61	28941120	28943048	1.000000e-250	297
1.1142	0.0704	a28620_01	01||4545201||4551235||Aqcoe1G085200.1.v3.1||1||CDS||809455534||1391||81.33	4545201	4551235	b57268_PGA_scaffold_2	PGA_scaffold_2||28911687||28924159||BUSI_003972-RA||-1||CDS||2987698891||12564||81.33	28924159	28911687	1.000000e-250	347
1.2596	0.1365	a28620_01	01||4575535||4591599||Aqcoe1G085700.1.v3.1||1||CDS||809455603||1397||79.97	4575535	4591599	b57268_PGA_scaffold_2	PGA_scaffold_2||28763139||28792014||BUSI_003964-RA||-1||CDS||2987698867||12556||79.97	28792014	28763139	1.000000e-250	397
1.2674	0.3476	a28620_01	01||4610217||4611792||Aqcoe1G086100.1.v3.1||1||CDS||809455705||1410||69.44	4610217	4611792	b57268_PGA_scaffold_2	PGA_scaffold_2||28752694||28758627||BUSI_003963-RA||-1||CDS||2987698864||12555||69.44	28758627	28752694	6.800000e-139	444
1.8456	0.2219	a28620_01	01||4638072||4640186||Aqcoe1G086600.1.v3.1||1||CDS||809455788||1416||71.29	4638072	4640186	b57268_PGA_scaffold_2	PGA_scaffold_2||28742217||28743919||BUSI_003961-RA||-1||CDS||2987698858||12553||71.29	28743919	28742217	8.000000e-174	494
2.4259	0.4308	a28620_01	01||4659125||4661164||Aqcoe1G087200.1.v3.1||-1||CDS||809455869||1422||70.26	4661164	4659125	b57268_PGA_scaffold_2	PGA_scaffold_2||28737050||28737644||BUSI_003960-RA||-1||CDS||2987698855||12552||70.26	28737644	28737050	9.000000e-50	543
1.2193	0.2162	a28620_01	01||4665878||4669826||Aqcoe1G087400.1.v3.1||-1||CDS||809455893||1424||75.45	4669826	4665878	b57268_PGA_scaffold_2	PGA_scaffold_2||28727681||28735832||BUSI_003959-RA||1||CDS||2987698852||12551||75.45	28727681	28735832	6.500000e-207	593
7.1311	0.0795	a28620_01	01||4701574||4702982||Aqcoe1G087900.1.v3.1||1||CDS||809455965||1431||81.2	4701574	4702982	b57268_PGA_scaffold_2	PGA_scaffold_2||28709523||28711674||BUSI_003957-RA||-1||CDS||2987698846||12549||81.2	28711674	28709523	3.000000e-224	643
1.5184	0.0551	a28620_01	01||4704205||4706905||Aqcoe1G088000.1.v3.1||-1||CDS||809455975||1432||79.37	4706905	4704205	b57268_PGA_scaffold_2	PGA_scaffold_2||28703528||28708363||BUSI_003956-RA||1||CDS||2987698843||12548||79.37	28703528	28708363	1.000000e-250	693
1.0901	0.1277	a28620_01	01||4713318||4719376||Aqcoe1G088100.1.v3.1||-1||CDS||809455987||1433||77.58	4719376	4713318	b57268_PGA_scaffold_2	PGA_scaffold_2||28679245||28690133||BUSI_003955-RA||1||CDS||2987698840||12547||77.58	28679245	28690133	1.000000e-250	743
1.2319	0.1439	a28620_01	01||4752667||4755378||Aqcoe1G089100.1.v3.1||1||CDS||809456106||1444||78.17	4752667	4755378	b57268_PGA_scaffold_2	PGA_scaffold_2||28660444||28665546||BUSI_003954-RA||-1||CDS||2987698837||12546||78.17	28665546	28660444	1.000000e-250	790
1.8231	0.2404	a28620_01	01||4763911||4766990||Aqcoe1G089300.1.v3.1||1||CDS||809456143||1447||77.15	4763911	4766990	b57268_PGA_scaffold_2	PGA_scaffold_2||28646383||28654798||BUSI_003953-RA||-1||CDS||2987698834||12545||77.15	28654798	28646383	1.000000e-250	840
###  Mean Ks:  1.9386	Mean Kn: 0.2759
#Ks	Kn	a<db_genome_id>_<chr>	chr1||start1||stop1||name1||strand1||type1||db_feature_id1||genome_order1||percent_id1	start1	stop1	b<db_genome_id>_<chr>	chr2||start2||stop2||name2||strand2||type2||db_feature_id2||genome_order2||percent_id2	start2	stop2	eval	block_score	GEVO_link
1.4570	0.3810	a28620_01	01||4819351||4822045||Aqcoe1G090500.1.v3.1||1||CDS||809456387||1471||67.4	4819351	4822045	b57268_PGA_scaffold_2	PGA_scaffold_2||28638483||28640972||BUSI_003952-RA||-1||CDS||2987698831||12544||67.4	28640972	28638483	5.300000e-55	50
2.4693	0.1810	a28620_01	01||4831213||4832417||Aqcoe1G090800.1.v3.1||1||CDS||809456445||1476||71.83	4831213	4832417	b57268_PGA_scaffold_2	PGA_scaffold_2||28634064||28634737||BUSI_003951-RA||-1||CDS||2987698828||12543||71.83	28634737	28634064	3.100000e-84	100
2.1896	0.2359	a28620_01	01||4863005||4866518||Aqcoe1G091200.1.v3.1||1||CDS||809456504||1482||67.65	4863005	4866518	b57268_PGA_scaffold_2	PGA_scaffold_2||28609311||28618778||BUSI_003948-RA||1||CDS||2987698819||12540||67.65	28609311	28618778	1.000000e-250	150
2.1473	0.1704	a28620_01	01||4881242||4883484||Aqcoe1G091500.1.v3.1||1||CDS||809456550||1486||70.79	4881242	4883484	b57268_PGA_scaffold_2	PGA_scaffold_2||28596967||28600685||BUSI_003947-RA||-1||CDS||2987698816||12539||70.79	28600685	28596967	1.200000e-110	200
3.0424	0.6489	a28620_01	01||4885317||4887476||Aqcoe1G091600.1.v3.1||-1||CDS||809456561||1487||70.71	4887476	4885317	b57268_PGA_scaffold_2	PGA_scaffold_2||28593659||28595933||BUSI_003946-RA||1||CDS||2987698813||12538||70.71	28593659	28595933	8.100000e-27	226
2.8469	0.2184	a28620_01	01||4887696||4890153||Aqcoe1G091700.1.v3.1||1||CDS||809456573||1488||78.42	4887696	4890153	b57268_PGA_scaffold_2	PGA_scaffold_2||28586918||28592827||BUSI_003945-RA||-1||CDS||2987698810||12537||78.42	28592827	28586918	9.700000e-43	268
1.0334	0.0696	a28620_01	01||4891691||4895960||Aqcoe1G091800.1.v3.1||-1||CDS||809456591||1490||80.6	4895960	4891691	b57268_PGA_scaffold_2	PGA_scaffold_2||28579415||28585508||BUSI_003944-RA||1||CDS||2987698807||12536||80.6	28579415	28585508	1.000000e-250	318
0.9937	0.1041	a28620_01	01||4899908||4903851||Aqcoe1G091900.1.v3.1||-1||CDS||809456612||1492||77.66	4903851	4899908	b57268_PGA_scaffold_2	PGA_scaffold_2||28566083||28574395||BUSI_003943-RA||1||CDS||2987698804||12535||77.66	28566083	28574395	2.100000e-206	368
1.7086	0.2407	a28620_01	01||4911597||4914114||Aqcoe1G092000.1.v3.1||1||CDS||809456642||1495||70.83	4911597	4914114	b57268_PGA_scaffold_2	PGA_scaffold_2||28551199||28553218||BUSI_003942-RA||-1||CDS||2987698801||12534||70.83	28553218	28551199	1.900000e-194	418
1.4977	0.5089	a28620_01	01||4915216||4918215||Aqcoe1G092100.1.v3.1||-1||CDS||809456656||1496||68.71	4918215	4915216	b57268_PGA_scaffold_2	PGA_scaffold_2||28546294||28549180||BUSI_003941-RA||1||CDS||2987698798||12533||68.71	28546294	28549180	1.600000e-67	468
###  Mean Ks:  7.2123	Mean Kn: 0.2776
#Ks	Kn	a<db_genome_id>_<chr>	chr1||start1||stop1||name1||strand1||type1||db_feature_id1||genome_order1||percent_id1	start1	stop1	b<db_genome_id>_<chr>	chr2||start2||stop2||name2||strand2||type2||db_feature_id2||genome_order2||percent_id2	start2	stop2	eval	block_score	GEVO_link
11.7183	0.6231	a28620_01	01||4924069||4926474||Aqcoe1G092300.1.v3.1||1||CDS||809456678||1498||60.27	4924069	4926474	b57268_PGA_scaffold_1	PGA_scaffold_1||32488557||32490481||BUSI_001245-RA||-1||CDS||2986531322||1301||60.27	32490481	32488557	3.100000e-30	29
1.1243	0.2117	a28620_01	01||4948586||4957709||Aqcoe1G093100.1.v3.1||-1||CDS||809456772||1506||82.09	4957709	4948586	b57268_PGA_scaffold_1	PGA_scaffold_1||32509198||32527850||BUSI_001246-RA||-1||CDS||2986531325||1302||82.09	32527850	32509198	1.000000e-250	79
2.9952	0.3921	a28620_01	01||4962735||4964235||Aqcoe1G093200.1.v3.1||-1||CDS||809456789||1508||63.66	4964235	4962735	b57268_PGA_scaffold_1	PGA_scaffold_1||32541308||32543264||BUSI_001247-RA||-1||CDS||2986531328||1303||63.66	32543264	32541308	1.600000e-36	114
1.5110	0.2148	a28620_01	01||4973194||4979967||Aqcoe1G093300.1.v3.1||-1||CDS||809456812||1510||75.46	4979967	4973194	b57268_PGA_scaffold_1	PGA_scaffold_1||32549338||32557465||BUSI_001248-RA||-1||CDS||2986531331||1304||75.46	32557465	32549338	1.700000e-109	164
2.7328	0.3790	a28620_01	01||4984307||4985280||Aqcoe1G093500.1.v3.1||1||CDS||809456861||1516||72.91	4984307	4985280	b57268_PGA_scaffold_1	PGA_scaffold_1||32563207||32564030||BUSI_001249-RA||1||CDS||2986531334||1305||72.91	32563207	32564030	5.900000e-35	198
1.2631	0.2087	a28620_01	01||4992742||4995776||Aqcoe1G093800.1.v3.1||1||CDS||809456898||1520||76.86	4992742	4995776	b57268_PGA_scaffold_1	PGA_scaffold_1||32569041||32571831||BUSI_001250-RA||1||CDS||2986531337||1306||76.86	32569041	32571831	5.400000e-197	248
75.9083	0.3526	a28620_01	01||5009820||5010872||Aqcoe1G094400.1.v3.1||-1||CDS||809456957||1526||77.66	5010872	5009820	b57268_PGA_scaffold_1	PGA_scaffold_1||32579653||32580952||BUSI_001252-RA||-1||CDS||2986531343||1308||77.66	32580952	32579653	7.000000e-63	298
9.2059	0.3453	a28620_01	01||5028574||5032905||Aqcoe1G094900.1.v3.1||-1||CDS||809456992||1531||69.5	5032905	5028574	b57268_PGA_scaffold_1	PGA_scaffold_1||32582461||32596618||BUSI_001253-RA||-1||CDS||2986531346||1309||69.5	32596618	32582461	1.000000e-250	348
1.1285	0.0383	a28620_01	01||5049048||5050499||Aqcoe1G095200.1.v3.1||1||CDS||809457024||1535||82.67	5049048	5050499	b57268_PGA_scaffold_1	PGA_scaffold_1||32597989||32602712||BUSI_001254-RA||1||CDS||2986531349||1310||82.67	32597989	32602712	7.000000e-197	398
1.5831	0.1851	a28620_01	01||5057041||5060117||Aqcoe1G095400.1.v3.1||1||CDS||809457052||1539||72.78	5057041	5060117	b57268_PGA_scaffold_1	PGA_scaffold_1||32608255||32617317||BUSI_001255-RA||1||CDS||2986531352||1311||72.78	32608255	32617317	1.000000e-250	448
1.1180	0.1232	a28620_01	01||5072451||5078572||Aqcoe1G095700.1.v3.1||1||CDS||809457093||1544||78.75	5072451	5078572	b57268_PGA_scaffold_1	PGA_scaffold_1||32640372||32648472||BUSI_001257-RA||1||CDS||2986531358||1313||78.75	32640372	32648472	3.000000e-238	498
1.3447	0.2744	a28620_01	01||5083995||5089082||Aqcoe1G095900.1.v3.1||-1||CDS||809457125||1549||77.78	5089082	5083995	b57268_PGA_scaffold_1	PGA_scaffold_1||32657554||32680085||BUSI_001260-RA||-1||CDS||2986531367||1316||77.78	32680085	32657554	5.100000e-221	548
1.1951	0.0302	a28620_01	01||5092668||5094817||Aqcoe1G096000.1.v3.1||1||CDS||809457146||1551||84.5	5092668	5094817	b57268_PGA_scaffold_1	PGA_scaffold_1||32710024||32710819||BUSI_001263-RA||1||CDS||2986531376||1319||84.5	32710024	32710819	2.200000e-224	598
1.0953	0.2266	a28620_01	01||5142293||5150488||Aqcoe1G096800.1.v3.1||-1||CDS||809457224||1560||76.53	5150488	5142293	b57268_PGA_scaffold_1	PGA_scaffold_1||32722004||32734568||BUSI_001265-RA||-1||CDS||2986531382||1321||76.53	32734568	32722004	1.600000e-162	648
0.9979	0.1629	a28620_01	01||5152192||5159999||Aqcoe1G096900.1.v3.1||-1||CDS||809457244||1563||79.04	5159999	5152192	b57268_PGA_scaffold_1	PGA_scaffold_1||32740586||32748835||BUSI_001266-RA||-1||CDS||2986531385||1322||79.04	32748835	32740586	1.000000e-173	698
1.1306	0.0718	a28620_01	01||5258680||5260696||Aqcoe1G098200.1.v3.1||1||CDS||809457361||1580||80.46	5258680	5260696	b57268_PGA_scaffold_1	PGA_scaffold_1||32752300||32757239||BUSI_001267-RA||1||CDS||2986531388||1323||80.46	32752300	32757239	5.800000e-92	745
6.5577	0.8791	a28620_01	01||5267371||5269073||Aqcoe1G098500.1.v3.1||-1||CDS||809457377||1583||64.74	5269073	5267371	b57268_PGA_scaffold_1	PGA_scaffold_1||33070189||33073390||BUSI_001277-RA||1||CDS||2986531418||1333||64.74	33070189	33073390	4.800000e-37	781
###  Mean Ks:  15.5073	Mean Kn: 0.3880
#Ks	Kn	a<db_genome_id>_<chr>	chr1||start1||stop1||name1||strand1||type1||db_feature_id1||genome_order1||percent_id1	start1	stop1	b<db_genome_id>_<chr>	chr2||start2||stop2||name2||strand2||type2||db_feature_id2||genome_order2||percent_id2	start2	stop2	eval	block_score	GEVO_link
1.2035	0.2018	a28620_01	01||4992742||4995776||Aqcoe1G093800.1.v3.1||1||CDS||809456898||1520||81.25	4992742	4995776	b57268_PGA_scaffold_2	PGA_scaffold_2||28511540||28514562||BUSI_003940-RA||-1||CDS||2987698795||12532||81.25	28514562	28511540	8.900000e-181	50
3.3543	0.3080	a28620_01	01||5005583||5007510||Aqcoe1G094300.1.v3.1||1||CDS||809456947||1525||61.9	5005583	5007510	b57268_PGA_scaffold_2	PGA_scaffold_2||28488715||28491538||BUSI_003937-RA||1||CDS||2987698786||12529||61.9	28488715	28491538	7.800000e-19	68
1.8981	0.3175	a28620_01	01||5057041||5060117||Aqcoe1G095400.1.v3.1||1||CDS||809457052||1539||69.15	5057041	5060117	b57268_PGA_scaffold_2	PGA_scaffold_2||28465932||28469553||BUSI_003936-RA||-1||CDS||2987698783||12528||69.15	28469553	28465932	2.000000e-239	115
1.2550	0.1047	a28620_01	01||5072451||5078572||Aqcoe1G095700.1.v3.1||1||CDS||809457093||1544||75.78	5072451	5078572	b57268_PGA_scaffold_2	PGA_scaffold_2||28455107||28464359||BUSI_003935-RA||-1||CDS||2987698780||12527||75.78	28464359	28455107	3.000000e-241	165
1.2233	0.2267	a28620_01	01||5136352||5141146||Aqcoe1G096700.1.v3.1||-1||CDS||809457214||1559||72.11	5141146	5136352	b57268_PGA_scaffold_2	PGA_scaffold_2||28438609||28445732||BUSI_003934-RA||1||CDS||2987698777||12526||72.11	28438609	28445732	1.000000e-250	212
1.1716	0.1969	a28620_01	01||5152192||5159999||Aqcoe1G096900.1.v3.1||-1||CDS||809457244||1563||80.93	5159999	5152192	b57268_PGA_scaffold_2	PGA_scaffold_2||28428816||28435811||BUSI_003933-RA||1||CDS||2987698774||12525||80.93	28428816	28435811	1.900000e-189	262
69.8289	1.0445	a28620_01	01||5258680||5260696||Aqcoe1G098200.1.v3.1||1||CDS||809457361||1580||79.14	5258680	5260696	b57268_PGA_scaffold_2	PGA_scaffold_2||28418723||28425015||BUSI_003932-RA||-1||CDS||2987698771||12524||79.14	28425015	28418723	5.500000e-68	309
1.1646	0.0720	a28620_01	01||5280374||5288018||Aqcoe1G098700.1.v3.1||1||CDS||809457390||1586||82.08	5280374	5288018	b57268_PGA_scaffold_2	PGA_scaffold_2||28393914||28405288||BUSI_003931-RA||-1||CDS||2987698768||12523||82.08	28405288	28393914	1.000000e-250	359
54.6514	0.2740	a28620_01	01||5309533||5313171||Aqcoe1G098900.1.v3.1||-1||CDS||809457404||1589||63.58	5313171	5309533	b57268_PGA_scaffold_2	PGA_scaffold_2||28383351||28387309||BUSI_003930-RA||1||CDS||2987698765||12522||63.58	28383351	28387309	9.600000e-77	409
59.4406	1.2086	a28620_01	01||5313748||5317000||Aqcoe1G099000.1.v3.1||1||CDS||809457409||1590||81.52	5313748	5317000	b57268_PGA_scaffold_2	PGA_scaffold_2||28371865||28373587||BUSI_003928-RA||1||CDS||2987698759||12520||81.52	28371865	28373587	3.100000e-117	459
1.9888	0.1862	a28620_01	01||5325835||5327946||Aqcoe1G099200.1.v3.1||-1||CDS||809457423||1593||72.67	5327946	5325835	b57268_PGA_scaffold_2	PGA_scaffold_2||28351904||28361956||BUSI_003927-RA||1||CDS||2987698756||12519||72.67	28351904	28361956	2.500000e-219	509
70.9666	1.1950	a28620_01	01||5354326||5358605||Aqcoe1G099600.1.v3.1||1||CDS||809457442||1597||68.78	5354326	5358605	b57268_PGA_scaffold_2	PGA_scaffold_2||28330010||28333642||BUSI_003925-RA||-1||CDS||2987698750||12517||68.78	28333642	28330010	2.500000e-64	559
1.5937	0.1609	a28620_01	01||5362966||5366727||Aqcoe1G099900.1.v3.1||-1||CDS||809457466||1602||76.08	5366727	5362966	b57268_PGA_scaffold_2	PGA_scaffold_2||28282963||28295502||BUSI_003921-RA||1||CDS||2987698738||12513||76.08	28282963	28295502	1.000000e-250	609
3.0260	0.5065	a28620_01	01||5399241||5405358||Aqcoe1G100400.1.v3.1||-1||CDS||809457523||1615||69.01	5405358	5399241	b57268_PGA_scaffold_2	PGA_scaffold_2||28264761||28270400||BUSI_003919-RA||1||CDS||2987698732||12511||69.01	28264761	28270400	1.200000e-56	656
1.0748	0.0829	a28620_01	01||5416932||5421610||Aqcoe1G100600.1.v3.1||-1||CDS||809457567||1623||85.62	5421610	5416932	b57268_PGA_scaffold_2	PGA_scaffold_2||28252657||28253076||BUSI_003918-RA||-1||CDS||2987698729||12510||85.62	28253076	28252657	9.200000e-90	706
2.1997	0.2525	a28620_01	01||5434162||5435629||Aqcoe1G100800.1.v3.1||-1||CDS||809457577||1625||72.32	5435629	5434162	b57268_PGA_scaffold_2	PGA_scaffold_2||28245416||28247395||BUSI_003917-RA||1||CDS||2987698726||12509||72.32	28245416	28247395	1.100000e-136	756
1.7406	0.3302	a28620_01	01||5453471||5455374||Aqcoe1G101200.1.v3.1||-1||CDS||809457597||1629||64.84	5455374	5453471	b57268_PGA_scaffold_2	PGA_scaffold_2||28188042||28212505||BUSI_003915-RA||1||CDS||2987698720||12507||64.84	28188042	28212505	9.500000e-91	806
1.3494	0.3151	a28620_01	01||5470793||5471967||Aqcoe1G101500.1.v3.1||1||CDS||809457615||1632||66.27	5470793	5471967	b57268_PGA_scaffold_2	PGA_scaffold_2||28083878||28085259||BUSI_003908-RA||1||CDS||2987698699||12500||66.27	28083878	28085259	6.100000e-60	856
###  Mean Ks:  5.9200	Mean Kn: 0.4527
#Ks	Kn	a<db_genome_id>_<chr>	chr1||start1||stop1||name1||strand1||type1||db_feature_id1||genome_order1||percent_id1	start1	stop1	b<db_genome_id>_<chr>	chr2||start2||stop2||name2||strand2||type2||db_feature_id2||genome_order2||percent_id2	start2	stop2	eval	block_score	GEVO_link
2.2906	1.4275	a28620_01	01||5292644||5295114||Aqcoe1G098800.1.v3.1||-1||CDS||809457396||1587||63.92	5295114	5292644	b57268_PGA_scaffold_1	PGA_scaffold_1||32348594||32352665||BUSI_001242-RA||1||CDS||2986531313||1298||63.92	32348594	32352665	3.300000e-59	50
0.9712	0.1259	a28620_01	01||5309533||5313171||Aqcoe1G098900.1.v3.1||-1||CDS||809457404||1589||77.97	5313171	5309533	b57268_PGA_scaffold_1	PGA_scaffold_1||32247121||32254124||BUSI_001234-RA||1||CDS||2986531289||1290||77.97	32247121	32254124	1.700000e-245	100
4.7298	1.1977	a28620_01	01||5313748||5317000||Aqcoe1G099000.1.v3.1||1||CDS||809457409||1590||84.23	5313748	5317000	b57268_PGA_scaffold_1	PGA_scaffold_1||32239045||32243832||BUSI_001233-RA||-1||CDS||2986531286||1289||84.23	32243832	32239045	1.000000e-250	150
1.8145	0.2453	a28620_01	01||5341808||5348325||Aqcoe1G099500.1.v3.1||1||CDS||809457437||1596||75.97	5341808	5348325	b57268_PGA_scaffold_1	PGA_scaffold_1||32214033||32227023||BUSI_001231-RA||-1||CDS||2986531280||1287||75.97	32227023	32214033	2.000000e-114	200
2.5326	0.3804	a28620_01	01||5399241||5405358||Aqcoe1G100400.1.v3.1||-1||CDS||809457523||1615||65.45	5405358	5399241	b57268_PGA_scaffold_1	PGA_scaffold_1||32195460||32200352||BUSI_001229-RA||1||CDS||2986531274||1285||65.45	32195460	32200352	5.500000e-81	247
2.9224	0.2648	a28620_01	01||5487885||5489936||Aqcoe1G101700.1.v3.1||1||CDS||809457627||1634||65.8	5487885	5489936	b57268_PGA_scaffold_1	PGA_scaffold_1||32087120||32089745||BUSI_001227-RA||-1||CDS||2986531268||1283||65.8	32089745	32087120	1.200000e-165	294
1.7148	0.1734	a28620_01	01||5536077||5541678||Aqcoe1G102900.1.v3.1||1||CDS||809457696||1646||81.23	5536077	5541678	b57268_PGA_scaffold_1	PGA_scaffold_1||32036023||32044912||BUSI_001222-RA||-1||CDS||2986531253||1278||81.23	32044912	32036023	4.500000e-68	341
0.9621	0.0958	a28620_01	01||5544499||5546887||Aqcoe1G103200.1.v3.1||1||CDS||809457714||1649||83.65	5544499	5546887	b57268_PGA_scaffold_1	PGA_scaffold_1||32021786||32024016||BUSI_001220-RA||-1||CDS||2986531247||1276||83.65	32024016	32021786	4.700000e-244	391
8.3066	0.8425	a28620_01	01||5563710||5565656||Aqcoe1G103800.1.v3.1||-1||CDS||809457756||1657||69.55	5565656	5563710	b57268_PGA_scaffold_1	PGA_scaffold_1||32019907||32021023||BUSI_001219-RA||-1||CDS||2986531244||1275||69.55	32021023	32019907	3.400000e-33	423
2.5357	0.2048	a28620_01	01||5573722||5577395||Aqcoe1G104200.1.v3.1||-1||CDS||809457781||1661||69.46	5577395	5573722	b57268_PGA_scaffold_1	PGA_scaffold_1||32008133||32012364||BUSI_001217-RA||1||CDS||2986531238||1273||69.46	32008133	32012364	1.500000e-82	473
1.9019	0.1801	a28620_01	01||5578763||5579600||Aqcoe1G104300.1.v3.1||1||CDS||809457791||1663||74.67	5578763	5579600	b57268_PGA_scaffold_1	PGA_scaffold_1||32005322||32006627||BUSI_001216-RA||-1||CDS||2986531235||1272||74.67	32006627	32005322	5.100000e-150	523
1.5429	0.1590	a28620_01	01||5587894||5590807||Aqcoe1G104700.1.v3.1||-1||CDS||809457829||1671||76.77	5590807	5587894	b57268_PGA_scaffold_1	PGA_scaffold_1||31991307||31997490||BUSI_001215-RA||1||CDS||2986531232||1271||76.77	31991307	31997490	1.100000e-243	573
1.3540	0.3168	a28620_01	01||5591115||5591774||Aqcoe1G104800.1.v3.1||1||CDS||809457835||1672||73.93	5591115	5591774	b57268_PGA_scaffold_1	PGA_scaffold_1||31990167||31990792||BUSI_001214-RA||-1||CDS||2986531229||1270||73.93	31990792	31990167	1.300000e-58	623
1.5009	0.2104	a28620_01	01||5595715||5602310||Aqcoe1G104900.1.v3.1||-1||CDS||809457863||1677||83.01	5602310	5595715	b57268_PGA_scaffold_1	PGA_scaffold_1||31976600||31984390||BUSI_001213-RA||1||CDS||2986531226||1269||83.01	31976600	31984390	9.300000e-133	673
1.8225	0.1629	a28620_01	01||5615463||5617566||Aqcoe1G105200.1.v3.1||1||CDS||809457889||1682||73.64	5615463	5617566	b57268_PGA_scaffold_1	PGA_scaffold_1||31933416||31935333||BUSI_001212-RA||-1||CDS||2986531223||1268||73.64	31935333	31933416	2.100000e-191	723
0.6140	0.0700	a28620_01	01||5649258||5652145||Aqcoe1G105800.1.v3.1||1||CDS||809457931||1691||84.01	5649258	5652145	b57268_PGA_scaffold_1	PGA_scaffold_1||31914753||31916122||BUSI_001211-RA||-1||CDS||2986531220||1267||84.01	31916122	31914753	4.800000e-169	773
2.0640	0.1975	a28620_01	01||5655161||5658342||Aqcoe1G106000.1.v3.1||1||CDS||809457946||1694||72.06	5655161	5658342	b57268_PGA_scaffold_1	PGA_scaffold_1||31851738||31858511||BUSI_001205-RA||-1||CDS||2986531202||1261||72.06	31858511	31851738	2.300000e-157	823
2.3019	0.6137	a28620_01	01||5659688||5661497||Aqcoe1G106100.1.v3.1||1||CDS||809457952||1695||79.31	5659688	5661497	b57268_PGA_scaffold_1	PGA_scaffold_1||31845437||31847691||BUSI_001203-RA||-1||CDS||2986531196||1259||79.31	31847691	31845437	1.900000e-11	833
6.7361	1.2306	a28620_01	01||5743111||5745721||Aqcoe1G107400.2.v3.1||1||CDS||809458049||1714||73.15	5743111	5745721	b57268_PGA_scaffold_1	PGA_scaffold_1||31803750||31806087||BUSI_001201-RA||-1||CDS||2986531190||1257||73.15	31806087	31803750	1.000000e-250	880
1.6143	0.1485	a28620_01	01||5750419||5755801||Aqcoe1G107600.1.v3.1||1||CDS||809458069||1718||76.43	5750419	5755801	b57268_PGA_scaffold_1	PGA_scaffold_1||31789230||31799207||BUSI_001200-RA||-1||CDS||2986531187||1256||76.43	31799207	31789230	1.000000e-250	930
1.1743	0.3206	a28620_01	01||5822289||5826250||Aqcoe1G108800.1.v3.1||-1||CDS||809458170||1738||76.36	5826250	5822289	b57268_PGA_scaffold_1	PGA_scaffold_1||31766616||31772438||BUSI_001199-RA||1||CDS||2986531184||1255||76.36	31766616	31772438	9.100000e-199	977
1.0866	0.1005	a28620_01	01||5834811||5839970||Aqcoe1G109000.1.v3.1||-1||CDS||809458185||1741||83.76	5839970	5834811	b57268_PGA_scaffold_1	PGA_scaffold_1||31752826||31764387||BUSI_001198-RA||1||CDS||2986531181||1254||83.76	31752826	31764387	1.000000e-250	1027
1.6755	0.1621	a28620_01	01||5845925||5848074||Aqcoe1G109300.1.v3.1||1||CDS||809458204||1744||74.27	5845925	5848074	b57268_PGA_scaffold_1	PGA_scaffold_1||31641845||31648642||BUSI_001185-RA||-1||CDS||2986531142||1241||74.27	31648642	31641845	3.300000e-79	1074
67.2217	1.1474	a28620_01	01||5868900||5871688||Aqcoe1G109900.1.v3.1||-1||CDS||809458236||1750||71.9	5871688	5868900	b57268_PGA_scaffold_1	PGA_scaffold_1||31630100||31640835||BUSI_001184-RA||1||CDS||2986531139||1240||71.9	31630100	31640835	1.000000e-250	1124
26.6094	1.3402	a28620_01	01||5896726||5902646||Aqcoe1G110100.1.v3.1||-1||CDS||809458248||1752||75.17	5902646	5896726	b57268_PGA_scaffold_1	PGA_scaffold_1||31592324||31601493||BUSI_001181-RA||1||CDS||2986531130||1237||75.17	31592324	31601493	5.600000e-97	1174
###  Mean Ks:  5.6570	Mean Kn: 0.4783
#Ks	Kn	a<db_genome_id>_<chr>	chr1||start1||stop1||name1||strand1||type1||db_feature_id1||genome_order1||percent_id1	start1	stop1	b<db_genome_id>_<chr>	chr2||start2||stop2||name2||strand2||type2||db_feature_id2||genome_order2||percent_id2	start2	stop2	eval	block_score	GEVO_link
5.9803	1.3771	a28620_01	01||5453471||5455374||Aqcoe1G101200.1.v3.1||-1||CDS||809457597||1629||61.01	5455374	5453471	b57268_PGA_scaffold_11	PGA_scaffold_11||13775982||13776426||BUSI_011757-RA||1||CDS||2987017528||4799||61.01	13775982	13776426	3.200000e-16	15
1.3399	0.2855	a28620_01	01||5470793||5471967||Aqcoe1G101500.1.v3.1||1||CDS||809457615||1632||66.34	5470793	5471967	b57268_PGA_scaffold_11	PGA_scaffold_11||13761010||13762299||BUSI_011756-RA||-1||CDS||2987017525||4798||66.34	13762299	13761010	6.700000e-61	65
2.8410	0.2858	a28620_01	01||5487885||5489936||Aqcoe1G101700.1.v3.1||1||CDS||809457627||1634||65.71	5487885	5489936	b57268_PGA_scaffold_11	PGA_scaffold_11||13744793||13747672||BUSI_011754-RA||-1||CDS||2987017519||4796||65.71	13747672	13744793	4.200000e-156	115
1.0315	0.0942	a28620_01	01||5544499||5546887||Aqcoe1G103200.1.v3.1||1||CDS||809457714||1649||81.47	5544499	5546887	b57268_PGA_scaffold_11	PGA_scaffold_11||13671869||13674520||BUSI_011749-RA||-1||CDS||2987017504||4791||81.47	13674520	13671869	1.000000e-250	162
17.0925	0.3487	a28620_01	01||5548798||5550840||Aqcoe1G103300.1.v3.1||1||CDS||809457728||1652||63.48	5548798	5550840	b57268_PGA_scaffold_11	PGA_scaffold_11||13335554||13346887||BUSI_011745-RA||1||CDS||2987017492||4787||63.48	13335554	13346887	1.600000e-132	212
###  Mean Ks:  3.3539	Mean Kn: 0.3056
#Ks	Kn	a<db_genome_id>_<chr>	chr1||start1||stop1||name1||strand1||type1||db_feature_id1||genome_order1||percent_id1	start1	stop1	b<db_genome_id>_<chr>	chr2||start2||stop2||name2||strand2||type2||db_feature_id2||genome_order2||percent_id2	start2	stop2	eval	block_score	GEVO_link
8.4492	0.3265	a28620_01	01||5548798||5550840||Aqcoe1G103300.1.v3.1||1||CDS||809457728||1652||63.72	5548798	5550840	b57268_PGA_scaffold_2	PGA_scaffold_2||30510055||30512900||BUSI_004100-RA||1||CDS||2987699275||12692||63.72	30510055	30512900	6.600000e-186	50
0.9544	0.0602	a28620_01	01||5557719||5559760||Aqcoe1G103600.1.v3.1||1||CDS||809457746||1655||82.1	5557719	5559760	b57268_PGA_scaffold_2	PGA_scaffold_2||30533062||30540588||BUSI_004102-RA||1||CDS||2987699281||12694||82.1	30533062	30540588	3.300000e-185	100
1.2611	0.3982	a28620_01	01||5561605||5563324||Aqcoe1G103700.1.v3.1||1||CDS||809457752||1656||67.67	5561605	5563324	b57268_PGA_scaffold_2	PGA_scaffold_2||30542669||30544231||BUSI_004103-RA||1||CDS||2987699284||12695||67.67	30542669	30544231	5.200000e-59	150
1.9940	0.2137	a28620_01	01||5566116||5566665||Aqcoe1G103900.1.v3.1||1||CDS||809457762||1658||80.34	5566116	5566665	b57268_PGA_scaffold_2	PGA_scaffold_2||30547235||30547830||BUSI_004104-RA||1||CDS||2987699287||12696||80.34	30547235	30547830	3.600000e-59	200
1.6867	0.2960	a28620_01	01||5569559||5572747||Aqcoe1G104100.1.v3.1||-1||CDS||809457775||1660||72.05	5572747	5569559	b57268_PGA_scaffold_2	PGA_scaffold_2||30550962||30554288||BUSI_004105-RA||-1||CDS||2987699290||12697||72.05	30554288	30550962	3.100000e-72	250
1.4797	0.1662	a28620_01	01||5578763||5579600||Aqcoe1G104300.1.v3.1||1||CDS||809457791||1663||72.69	5578763	5579600	b57268_PGA_scaffold_2	PGA_scaffold_2||30557259||30558086||BUSI_004106-RA||1||CDS||2987699293||12698||72.69	30557259	30558086	1.600000e-149	300
21.1649	1.2292	a28620_01	01||5595715||5602310||Aqcoe1G104900.1.v3.1||-1||CDS||809457863||1677||71.07	5602310	5595715	b57268_PGA_scaffold_2	PGA_scaffold_2||30566325||30580005||BUSI_004107-RA||-1||CDS||2987699296||12699||71.07	30580005	30566325	1.000000e-250	347
6.6164	0.2759	a28620_01	01||5642143||5642751||Aqcoe1G105600.1.v3.1||1||CDS||809457919||1688||69.04	5642143	5642751	b57268_PGA_scaffold_2	PGA_scaffold_2||30613084||30613561||BUSI_004108-RA||1||CDS||2987699299||12700||69.04	30613084	30613561	2.600000e-34	377
1.3375	0.3164	a28620_01	01||5643320||5646334||Aqcoe1G105700.1.v3.1||1||CDS||809457925||1689||70.21	5643320	5646334	b57268_PGA_scaffold_2	PGA_scaffold_2||30617769||30621945||BUSI_004109-RA||1||CDS||2987699302||12701||70.21	30617769	30621945	6.600000e-159	427
1.5278	0.1479	a28620_01	01||5676518||5679088||Aqcoe1G106400.1.v3.1||-1||CDS||809457974||1699||75.42	5679088	5676518	b57268_PGA_scaffold_2	PGA_scaffold_2||30658456||30663901||BUSI_004112-RA||1||CDS||2987699311||12704||75.42	30658456	30663901	1.000000e-250	477
2.1335	0.2484	a28620_01	01||5746343||5748006||Aqcoe1G107500.1.v3.1||-1||CDS||809458059||1716||77.65	5748006	5746343	b57268_PGA_scaffold_2	PGA_scaffold_2||30733138||30738772||BUSI_004116-RA||-1||CDS||2987699323||12708||77.65	30738772	30733138	7.000000e-149	524
1.3290	0.1285	a28620_01	01||5750419||5755801||Aqcoe1G107600.1.v3.1||1||CDS||809458069||1718||79.49	5750419	5755801	b57268_PGA_scaffold_2	PGA_scaffold_2||30740222||30752535||BUSI_004117-RA||1||CDS||2987699326||12709||79.49	30740222	30752535	1.000000e-250	574
1.6637	0.1715	a28620_01	01||5775604||5777177||Aqcoe1G108100.1.v3.1||1||CDS||809458112||1726||74.37	5775604	5777177	b57268_PGA_scaffold_2	PGA_scaffold_2||30757687||30760840||BUSI_004118-RA||1||CDS||2987699329||12710||74.37	30757687	30760840	6.900000e-180	624
2.5068	0.3418	a28620_01	01||5786321||5788481||Aqcoe1G108400.1.v3.1||1||CDS||809458136||1731||65.91	5786321	5788481	b57268_PGA_scaffold_2	PGA_scaffold_2||30766878||30772832||BUSI_004120-RA||1||CDS||2987699335||12712||65.91	30766878	30772832	1.600000e-70	674
1.8733	0.3001	a28620_01	01||5790848||5793810||Aqcoe1G108500.1.v3.1||1||CDS||809458142||1732||79.85	5790848	5793810	b57268_PGA_scaffold_2	PGA_scaffold_2||30775124||30776270||BUSI_004121-RA||1||CDS||2987699338||12713||79.85	30775124	30776270	2.100000e-67	724
1.5387	0.2322	a28620_01	01||5798023||5800278||Aqcoe1G108600.1.v3.1||-1||CDS||809458148||1733||72.64	5800278	5798023	b57268_PGA_scaffold_2	PGA_scaffold_2||30778638||30781086||BUSI_004122-RA||-1||CDS||2987699341||12714||72.64	30781086	30778638	1.000000e-250	774
1.0440	0.2196	a28620_01	01||5822289||5826250||Aqcoe1G108800.1.v3.1||-1||CDS||809458170||1738||79.59	5826250	5822289	b57268_PGA_scaffold_2	PGA_scaffold_2||30788412||30792510||BUSI_004123-RA||-1||CDS||2987699344||12715||79.59	30792510	30788412	5.700000e-246	824
1.1758	0.0957	a28620_01	01||5834811||5839970||Aqcoe1G109000.1.v3.1||-1||CDS||809458185||1741||79.91	5839970	5834811	b57268_PGA_scaffold_2	PGA_scaffold_2||30798558||30805818||BUSI_004124-RA||-1||CDS||2987699347||12716||79.91	30805818	30798558	1.000000e-250	874
3.9878	0.6384	a28620_01	01||5896726||5902646||Aqcoe1G110100.1.v3.1||-1||CDS||809458248||1752||70.13	5902646	5896726	b57268_PGA_scaffold_2	PGA_scaffold_2||30865597||30870248||BUSI_004130-RA||-1||CDS||2987699365||12722||70.13	30870248	30865597	1.000000e-97	921
###  Mean Ks:  6.3092	Mean Kn: 0.3329
#Ks	Kn	a<db_genome_id>_<chr>	chr1||start1||stop1||name1||strand1||type1||db_feature_id1||genome_order1||percent_id1	start1	stop1	b<db_genome_id>_<chr>	chr2||start2||stop2||name2||strand2||type2||db_feature_id2||genome_order2||percent_id2	start2	stop2	eval	block_score	GEVO_link
2.5417	0.5655	a28620_01	01||6005302||6014518||Aqcoe1G111100.1.v3.1||-1||CDS||809458306||1762||77.0	6014518	6005302	b57268_PGA_scaffold_1	PGA_scaffold_1||23607021||23619179||BUSI_000670-RA||-1||CDS||2986529597||726||77.0	23619179	23607021	1.400000e-188	50
2.8170	0.3577	a28620_01	01||6043089||6045273||Aqcoe1G111400.1.v3.1||1||CDS||809458348||1771||76.63	6043089	6045273	b57268_PGA_scaffold_1	PGA_scaffold_1||23730621||23732624||BUSI_000672-RA||1||CDS||2986529603||728||76.63	23730621	23732624	7.000000e-85	100
4.3443	0.2492	a28620_01	01||6065094||6069140||Aqcoe1G111700.1.v3.1||1||CDS||809458365||1774||74.14	6065094	6069140	b57268_PGA_scaffold_1	PGA_scaffold_1||23737559||23742280||BUSI_000673-RA||1||CDS||2986529606||729||74.14	23737559	23742280	1.200000e-47	146
1.6920	0.0903	a28620_01	01||6077368||6079162||Aqcoe1G111900.1.v3.1||-1||CDS||809458389||1779||75.05	6079162	6077368	b57268_PGA_scaffold_1	PGA_scaffold_1||23745285||23747161||BUSI_000674-RA||-1||CDS||2986529609||730||75.05	23747161	23745285	1.400000e-111	196
2.4186	0.1850	a28620_01	01||6090039||6098014||Aqcoe1G112200.1.v3.1||-1||CDS||809458419||1785||77.1	6098014	6090039	b57268_PGA_scaffold_1	PGA_scaffold_1||23761166||23764559||BUSI_000675-RA||-1||CDS||2986529612||731||77.1	23764559	23761166	2.900000e-193	246
1.8213	0.4290	a28620_01	01||6105312||6109803||Aqcoe1G112300.1.v3.1||-1||CDS||809458425||1786||68.56	6109803	6105312	b57268_PGA_scaffold_1	PGA_scaffold_1||24059044||24069215||BUSI_000683-RA||-1||CDS||2986529636||739||68.56	24069215	24059044	6.000000e-65	296
63.3657	1.1373	a28620_01	01||6123004||6125865||Aqcoe1G112900.1.v3.1||-1||CDS||809458477||1796||73.68	6125865	6123004	b57268_PGA_scaffold_1	PGA_scaffold_1||24079786||24088933||BUSI_000684-RA||-1||CDS||2986529639||740||73.68	24088933	24079786	2.300000e-94	346
1.2965	0.2932	a28620_01	01||6164889||6177792||Aqcoe1G113400.1.v3.1||1||CDS||809458517||1803||79.9	6164889	6177792	b57268_PGA_scaffold_1	PGA_scaffold_1||24207784||24243449||BUSI_000687-RA||1||CDS||2986529648||743||79.9	24207784	24243449	1.000000e-250	396
1.8827	0.1984	a28620_01	01||6190465||6192567||Aqcoe1G113700.1.v3.1||1||CDS||809458539||1807||68.79	6190465	6192567	b57268_PGA_scaffold_1	PGA_scaffold_1||24249867||24251998||BUSI_000688-RA||1||CDS||2986529651||744||68.79	24249867	24251998	3.900000e-212	446
2.7481	0.2136	a28620_01	01||6193598||6197715||Aqcoe1G113800.1.v3.1||-1||CDS||809458546||1808||79.49	6197715	6193598	b57268_PGA_scaffold_1	PGA_scaffold_1||24253300||24258632||BUSI_000689-RA||-1||CDS||2986529654||745||79.49	24258632	24253300	2.600000e-129	496
1.6501	0.0704	a28620_01	01||6273155||6278204||Aqcoe1G115100.1.v3.1||1||CDS||809458625||1823||78.43	6273155	6278204	b57268_PGA_scaffold_1	PGA_scaffold_1||24284686||24298089||BUSI_000692-RA||1||CDS||2986529663||748||78.43	24284686	24298089	1.000000e-250	543
1.7801	0.1430	a28620_01	01||6296838||6298079||Aqcoe1G115600.1.v3.1||1||CDS||809458653||1828||75.76	6296838	6298079	b57268_PGA_scaffold_1	PGA_scaffold_1||24299134||24300405||BUSI_000693-RA||1||CDS||2986529666||749||75.76	24299134	24300405	2.400000e-63	593
2.3715	0.5738	a28620_01	01||6299956||6309656||Aqcoe1G115700.1.v3.1||-1||CDS||809458659||1829||79.7	6309656	6299956	b57268_PGA_scaffold_1	PGA_scaffold_1||24302180||24322180||BUSI_000694-RA||-1||CDS||2986529669||750||79.7	24322180	24302180	6.600000e-85	643
2.0879	0.0999	a28620_01	01||6310898||6314149||Aqcoe1G115800.1.v3.1||-1||CDS||809458676||1832||83.73	6314149	6310898	b57268_PGA_scaffold_1	PGA_scaffold_1||24326953||24332527||BUSI_000695-RA||-1||CDS||2986529672||751||83.73	24332527	24326953	1.800000e-121	693
1.8209	0.3868	a28620_01	01||6316944||6318178||Aqcoe1G115900.1.v3.1||1||CDS||809458688||1834||75.34	6316944	6318178	b57268_PGA_scaffold_1	PGA_scaffold_1||24354913||24355880||BUSI_000698-RA||-1||CDS||2986529681||754||75.34	24355880	24354913	3.500000e-61	743
###  Mean Ks:  9.0062	Mean Kn: 0.3517
#Ks	Kn	a<db_genome_id>_<chr>	chr1||start1||stop1||name1||strand1||type1||db_feature_id1||genome_order1||percent_id1	start1	stop1	b<db_genome_id>_<chr>	chr2||start2||stop2||name2||strand2||type2||db_feature_id2||genome_order2||percent_id2	start2	stop2	eval	block_score	GEVO_link
2.3213	0.5165	a28620_01	01||6005302||6014518||Aqcoe1G111100.1.v3.1||-1||CDS||809458306||1762||81.58	6014518	6005302	b57268_PGA_scaffold_2	PGA_scaffold_2||36799329||36813752||BUSI_004510-RA||-1||CDS||2987700505||13102||81.58	36813752	36799329	3.100000e-195	50
21.8749	0.5019	a28620_01	01||6065094||6069140||Aqcoe1G111700.1.v3.1||1||CDS||809458365||1774||64.01	6065094	6069140	b57268_PGA_scaffold_2	PGA_scaffold_2||36935950||36940512||BUSI_004512-RA||1||CDS||2987700511||13104||64.01	36935950	36940512	2.400000e-22	68
1.5339	0.1008	a28620_01	01||6077368||6079162||Aqcoe1G111900.1.v3.1||-1||CDS||809458389||1779||77.0	6079162	6077368	b57268_PGA_scaffold_2	PGA_scaffold_2||36956977||36964108||BUSI_004514-RA||-1||CDS||2987700517||13106||77.0	36964108	36956977	1.500000e-236	118
1.5747	0.0792	a28620_01	01||6090039||6098014||Aqcoe1G112200.1.v3.1||-1||CDS||809458419||1785||78.85	6098014	6090039	b57268_PGA_scaffold_2	PGA_scaffold_2||37004675||37009166||BUSI_004516-RA||-1||CDS||2987700523||13108||78.85	37009166	37004675	1.000000e-250	168
1.1842	0.1606	a28620_01	01||6129905||6137259||Aqcoe1G113000.1.v3.1||-1||CDS||809458489||1798||77.24	6137259	6129905	b57268_PGA_scaffold_2	PGA_scaffold_2||37158656||37172192||BUSI_004525-RA||-1||CDS||2987700550||13117||77.24	37172192	37158656	1.000000e-250	215
1.4814	0.3836	a28620_01	01||6141674||6143479||Aqcoe1G113100.1.v3.1||1||CDS||809458499||1800||64.36	6141674	6143479	b57268_PGA_scaffold_2	PGA_scaffold_2||37187365||37190019||BUSI_004526-RA||1||CDS||2987700553||13118||64.36	37187365	37190019	2.000000e-105	265
1.9993	0.5124	a28620_01	01||6149298||6157278||Aqcoe1G113200.1.v3.1||1||CDS||809458505||1801||71.77	6149298	6157278	b57268_PGA_scaffold_2	PGA_scaffold_2||37215917||37235181||BUSI_004528-RA||1||CDS||2987700559||13120||71.77	37215917	37235181	1.700000e-132	315
63.2870	1.3522	a28620_01	01||6193598||6197715||Aqcoe1G113800.1.v3.1||-1||CDS||809458546||1808||66.48	6197715	6193598	b57268_PGA_scaffold_2	PGA_scaffold_2||37240120||37243471||BUSI_004530-RA||-1||CDS||2987700565||13122||66.48	37243471	37240120	1.500000e-42	356
1.5253	0.0754	a28620_01	01||6273155||6278204||Aqcoe1G115100.1.v3.1||1||CDS||809458625||1823||83.5	6273155	6278204	b57268_PGA_scaffold_2	PGA_scaffold_2||37272504||37289765||BUSI_004532-RA||1||CDS||2987700571||13124||83.5	37272504	37289765	1.900000e-242	403
0.9194	0.1317	a28620_01	01||6288015||6292149||Aqcoe1G115400.1.v3.1||-1||CDS||809458641||1826||81.78	6292149	6288015	b57268_PGA_scaffold_2	PGA_scaffold_2||37308390||37315122||BUSI_004535-RA||-1||CDS||2987700580||13127||81.78	37315122	37308390	2.000000e-123	453
1.3671	0.0543	a28620_01	01||6310898||6314149||Aqcoe1G115800.1.v3.1||-1||CDS||809458676||1832||81.55	6314149	6310898	b57268_PGA_scaffold_2	PGA_scaffold_2||37323473||37326793||BUSI_004536-RA||-1||CDS||2987700583||13128||81.55	37326793	37323473	1.000000e-250	503
###  Mean Ks:  10.3766	Mean Kn: 0.3627
#Ks	Kn	a<db_genome_id>_<chr>	chr1||start1||stop1||name1||strand1||type1||db_feature_id1||genome_order1||percent_id1	start1	stop1	b<db_genome_id>_<chr>	chr2||start2||stop2||name2||strand2||type2||db_feature_id2||genome_order2||percent_id2	start2	stop2	eval	block_score	GEVO_link
3.9327	1.0623	a28620_01	01||6419536||6424590||Aqcoe1G117700.1.v3.1||-1||CDS||809458850||1859||72.22	6424590	6419536	b57268_PGA_scaffold_1	PGA_scaffold_1||24380901||24388191||BUSI_000702-RA||-1||CDS||2986529693||758||72.22	24388191	24380901	2.500000e-165	50
2.1646	0.1893	a28620_01	01||6434899||6437948||Aqcoe1G117900.1.v3.1||1||CDS||809458876||1862||76.26	6434899	6437948	b57268_PGA_scaffold_1	PGA_scaffold_1||24412793||24418443||BUSI_000705-RA||1||CDS||2986529702||761||76.26	24412793	24418443	4.500000e-166	100
1.6690	0.5001	a28620_01	01||6439304||6442436||Aqcoe1G118000.1.v3.1||-1||CDS||809458887||1863||78.12	6442436	6439304	b57268_PGA_scaffold_1	PGA_scaffold_1||24421723||24424603||BUSI_000706-RA||-1||CDS||2986529705||762||78.12	24424603	24421723	1.600000e-138	150
1.7836	0.4403	a28620_01	01||6445790||6449420||Aqcoe1G118100.1.v3.1||-1||CDS||809458897||1864||76.79	6449420	6445790	b57268_PGA_scaffold_1	PGA_scaffold_1||24435795||24442962||BUSI_000707-RA||-1||CDS||2986529708||763||76.79	24442962	24435795	2.900000e-140	200
67.7030	1.0891	a28620_01	01||6467433||6472204||Aqcoe1G118300.1.v3.1||-1||CDS||809458911||1866||78.88	6472204	6467433	b57268_PGA_scaffold_1	PGA_scaffold_1||24455657||24467367||BUSI_000709-RA||-1||CDS||2986529714||765||78.88	24467367	24455657	9.400000e-82	250
62.7043	0.8413	a28620_01	01||6472668||6475001||Aqcoe1G118400.2.v3.1||-1||CDS||809458932||1868||60.89	6475001	6472668	b57268_PGA_scaffold_1	PGA_scaffold_1||24470185||24471594||BUSI_000710-RA||-1||CDS||2986529717||766||60.89	24471594	24470185	1.400000e-54	300
1.0358	0.3556	a28620_01	01||6488043||6496620||Aqcoe1G118800.1.v3.1||-1||CDS||809458987||1876||67.97	6496620	6488043	b57268_PGA_scaffold_1	PGA_scaffold_1||24679162||24691426||BUSI_000727-RA||1||CDS||2986529768||783||67.97	24679162	24691426	2.100000e-242	347
2.2133	0.3871	a28620_01	01||6497504||6499510||Aqcoe1G118900.1.v3.1||-1||CDS||809459033||1883||76.58	6499510	6497504	b57268_PGA_scaffold_1	PGA_scaffold_1||24706401||24710518||BUSI_000729-RA||-1||CDS||2986529774||785||76.58	24710518	24706401	4.000000e-47	393
1.2858	0.1073	a28620_01	01||6516658||6523987||Aqcoe1G119700.1.v3.1||-1||CDS||809459138||1894||79.13	6523987	6516658	b57268_PGA_scaffold_1	PGA_scaffold_1||25177512||25179590||BUSI_000743-RA||-1||CDS||2986529816||799||79.13	25179590	25177512	1.000000e-250	440
1.3976	0.2975	a28620_01	01||6546253||6550878||Aqcoe1G120200.1.v3.1||-1||CDS||809459197||1901||71.62	6550878	6546253	b57268_PGA_scaffold_1	PGA_scaffold_1||25206466||25214533||BUSI_000744-RA||-1||CDS||2986529819||800||71.62	25214533	25206466	2.000000e-128	490
6.9871	1.1444	a28620_01	01||6559514||6562220||Aqcoe1G120400.1.v3.1||-1||CDS||809459211||1903||67.79	6562220	6559514	b57268_PGA_scaffold_1	PGA_scaffold_1||25227040||25235088||BUSI_000745-RA||-1||CDS||2986529822||801||67.79	25235088	25227040	1.000000e-15	505
1.9713	0.3851	a28620_01	01||6565723||6574911||Aqcoe1G120600.1.v3.1||-1||CDS||809459235||1907||65.01	6574911	6565723	b57268_PGA_scaffold_1	PGA_scaffold_1||25336877||25342234||BUSI_000750-RA||1||CDS||2986529837||806||65.01	25336877	25342234	4.900000e-170	555
1.2205	0.0739	a28620_01	01||6599722||6609063||Aqcoe1G121000.1.v3.1||-1||CDS||809459280||1914||82.04	6609063	6599722	b57268_PGA_scaffold_1	PGA_scaffold_1||25391948||25408262||BUSI_000754-RA||-1||CDS||2986529849||810||82.04	25408262	25391948	1.000000e-250	605
1.1543	0.2107	a28620_01	01||6616374||6628419||Aqcoe1G121100.1.v3.1||1||CDS||809459290||1915||74.81	6616374	6628419	b57268_PGA_scaffold_1	PGA_scaffold_1||25436223||25453875||BUSI_000757-RA||1||CDS||2986529858||813||74.81	25436223	25453875	1.000000e-250	655
1.4293	0.1017	a28620_01	01||6638623||6639777||Aqcoe1G121200.1.v3.1||1||CDS||809459299||1916||73.37	6638623	6639777	b57268_PGA_scaffold_1	PGA_scaffold_1||25539600||25540623||BUSI_000761-RA||1||CDS||2986529870||817||73.37	25539600	25540623	1.400000e-117	705
2.0907	0.3209	a28620_01	01||6656393||6657727||Aqcoe1G121600.1.v3.1||-1||CDS||809459342||1921||74.25	6657727	6656393	b57268_PGA_scaffold_1	PGA_scaffold_1||25549173||25553950||BUSI_000762-RA||-1||CDS||2986529873||818||74.25	25553950	25549173	8.000000e-75	755
1.3529	0.2148	a28620_01	01||6671997||6673461||Aqcoe1G121900.1.v3.1||1||CDS||809459369||1925||72.06	6671997	6673461	b57268_PGA_scaffold_1	PGA_scaffold_1||25564595||25566156||BUSI_000763-RA||1||CDS||2986529876||819||72.06	25564595	25566156	2.000000e-155	805
77.6827	1.0864	a28620_01	01||6702910||6711030||Aqcoe1G122400.1.v3.1||1||CDS||809459427||1933||71.63	6702910	6711030	b57268_PGA_scaffold_1	PGA_scaffold_1||25603180||25609614||BUSI_000764-RA||1||CDS||2986529879||820||71.63	25603180	25609614	2.200000e-165	855
1.1714	0.1588	a28620_01	01||6713815||6718739||Aqcoe1G122500.1.v3.1||-1||CDS||809459435||1934||72.79	6718739	6713815	b57268_PGA_scaffold_1	PGA_scaffold_1||25613851||25622111||BUSI_000766-RA||-1||CDS||2986529885||822||72.79	25622111	25613851	1.000000e-250	905
4.2306	0.6068	a28620_01	01||6746949||6753914||Aqcoe1G122900.1.v3.1||1||CDS||809459479||1939||67.49	6746949	6753914	b57268_PGA_scaffold_1	PGA_scaffold_1||25638105||25656350||BUSI_000767-RA||1||CDS||2986529888||823||67.49	25638105	25656350	2.300000e-81	955
1.4674	0.0228	a28620_01	01||6757533||6758011||Aqcoe1G123100.1.v3.1||1||CDS||809459498||1941||83.52	6757533	6758011	b57268_PGA_scaffold_1	PGA_scaffold_1||25658643||25659154||BUSI_000768-RA||1||CDS||2986529891||824||83.52	25658643	25659154	6.200000e-77	1005
1.1858	0.5208	a28620_01	01||6767850||6768131||Aqcoe1G123300.1.v3.1||1||CDS||809459523||1943||76.5	6767850	6768131	b57268_PGA_scaffold_1	PGA_scaffold_1||25667057||25667383||BUSI_000769-RA||1||CDS||2986529894||825||76.5	25667057	25667383	1.100000e-35	1040
63.8056	1.4355	a28620_01	01||6773140||6775875||Aqcoe1G123500.1.v3.1||-1||CDS||809459571||1947||68.59	6775875	6773140	b57268_PGA_scaffold_1	PGA_scaffold_1||25668955||25669377||BUSI_000770-RA||1||CDS||2986529897||826||68.59	25668955	25669377	4.600000e-24	1063
1.1737	0.1696	a28620_01	01||6792198||6819988||Aqcoe1G123800.1.v3.1||-1||CDS||809459615||1950||74.61	6819988	6792198	b57268_PGA_scaffold_1	PGA_scaffold_1||25687381||25706735||BUSI_000774-RA||-1||CDS||2986529909||830||74.61	25706735	25687381	3.600000e-179	1113
2.3405	0.2440	a28620_01	01||6826427||6830891||Aqcoe1G124000.2.v3.1||-1||CDS||809459654||1952||74.87	6830891	6826427	b57268_PGA_scaffold_1	PGA_scaffold_1||25794532||25804914||BUSI_000775-RA||-1||CDS||2986529912||831||74.87	25804914	25794532	2.400000e-128	1163
1.5420	0.3507	a28620_01	01||6860933||6864697||Aqcoe1G124600.1.v3.1||-1||CDS||809459741||1962||70.0	6864697	6860933	b57268_PGA_scaffold_1	PGA_scaffold_1||25808589||25815650||BUSI_000776-RA||-1||CDS||2986529915||832||70.0	25815650	25808589	9.200000e-96	1213
0.9852	0.2130	a28620_01	01||6910045||6913521||Aqcoe1G125500.1.v3.1||1||CDS||809459846||1974||74.05	6910045	6913521	b57268_PGA_scaffold_1	PGA_scaffold_1||25822930||25830581||BUSI_000777-RA||1||CDS||2986529918||833||74.05	25822930	25830581	1.000000e-250	1260
1.7675	0.2082	a28620_01	01||6914204||6916408||Aqcoe1G125600.1.v3.1||-1||CDS||809459875||1975||69.66	6916408	6914204	b57268_PGA_scaffold_1	PGA_scaffold_1||25831861||25835704||BUSI_000778-RA||-1||CDS||2986529921||834||69.66	25835704	25831861	1.000000e-250	1310
1.7942	0.2466	a28620_01	01||6924724||6925761||Aqcoe1G125800.1.v3.1||1||CDS||809459903||1977||73.6	6924724	6925761	b57268_PGA_scaffold_1	PGA_scaffold_1||25835576||25836730||BUSI_000779-RA||1||CDS||2986529924||835||73.6	25835576	25836730	6.100000e-63	1360
1.8121	0.1665	a28620_01	01||6931773||6933526||Aqcoe1G126000.1.v3.1||1||CDS||809459939||1980||73.54	6931773	6933526	b57268_PGA_scaffold_1	PGA_scaffold_1||25838879||25842728||BUSI_000780-RA||1||CDS||2986529927||836||73.54	25838879	25842728	2.300000e-114	1410
4.4824	0.7509	a28620_01	01||6949417||6952432||Aqcoe1G126400.1.v3.1||1||CDS||809459983||1984||68.09	6949417	6952432	b57268_PGA_scaffold_1	PGA_scaffold_1||25886179||25887053||BUSI_000782-RA||1||CDS||2986529933||838||68.09	25886179	25887053	5.300000e-35	1444
66.2174	1.3785	a28620_01	01||6962001||6967506||Aqcoe1G126700.1.v3.1||-1||CDS||809460018||1989||72.51	6967506	6962001	b57268_PGA_scaffold_1	PGA_scaffold_1||25926962||25929036||BUSI_000786-RA||-1||CDS||2986529945||842||72.51	25929036	25926962	1.400000e-52	1494
2.3750	0.1177	a28620_01	01||6973646||6979442||Aqcoe1G126800.1.v3.1||1||CDS||809461438||1990||82.96	6973646	6979442	b57268_PGA_scaffold_1	PGA_scaffold_1||25984652||25995164||BUSI_000789-RA||1||CDS||2986529954||845||82.96	25984652	25995164	4.700000e-175	1544
1.6851	0.2516	a28620_01	01||6980995||6983600||Aqcoe1G126900.1.v3.1||1||CDS||809461444||1991||71.7	6980995	6983600	b57268_PGA_scaffold_1	PGA_scaffold_1||25996569||26017977||BUSI_000790-RA||1||CDS||2986529957||846||71.7	25996569	26017977	2.600000e-212	1594
1.5153	0.1697	a28620_01	01||7006502||7008879||Aqcoe1G127300.1.v3.1||-1||CDS||809461480||1995||72.99	7008879	7006502	b57268_PGA_scaffold_1	PGA_scaffold_1||26066042||26075793||BUSI_000796-RA||-1||CDS||2986529975||852||72.99	26075793	26066042	3.700000e-115	1644
3.5449	0.1927	a28620_01	01||7037511||7038358||Aqcoe1G127700.1.v3.1||1||CDS||809461515||1999||69.79	7037511	7038358	b57268_PGA_scaffold_1	PGA_scaffold_1||26159894||26160859||BUSI_000806-RA||-1||CDS||2986530005||862||69.79	26160859	26159894	5.500000e-121	1694
68.2147	1.0387	a28620_01	01||7080571||7082144||Aqcoe1G128100.1.v3.1||-1||CDS||809461562||2009||64.72	7082144	7080571	b57268_PGA_scaffold_1	PGA_scaffold_1||26271138||26279377||BUSI_000811-RA||1||CDS||2986530020||867||64.72	26271138	26279377	1.300000e-49	1742
3.3362	0.2980	a28620_01	01||7084037||7091744||Aqcoe1G128200.1.v3.1||1||CDS||809461568||2012||76.61	7084037	7091744	b57268_PGA_scaffold_1	PGA_scaffold_1||26530494||26549045||BUSI_000825-RA||1||CDS||2986530062||881||76.61	26530494	26549045	1.000000e-250	1789
1.3199	0.2922	a28620_01	01||7093121||7094004||Aqcoe1G128300.1.v3.1||-1||CDS||809461582||2013||69.58	7094004	7093121	b57268_PGA_scaffold_1	PGA_scaffold_1||26551499||26552407||BUSI_000826-RA||-1||CDS||2986530065||882||69.58	26552407	26551499	2.200000e-77	1839
1.3444	0.3140	a28620_01	01||7105869||7111280||Aqcoe1G128500.1.v3.1||-1||CDS||809461594||2015||69.63	7111280	7105869	b57268_PGA_scaffold_1	PGA_scaffold_1||26556031||26568154||BUSI_000827-RA||-1||CDS||2986530068||883||69.63	26568154	26556031	1.000000e-123	1889
7.2838	0.2363	a28620_01	01||7144746||7147354||Aqcoe1G129400.1.v3.1||1||CDS||809461652||2026||68.06	7144746	7147354	b57268_PGA_scaffold_1	PGA_scaffold_1||26578376||26580651||BUSI_000828-RA||1||CDS||2986530071||884||68.06	26578376	26580651	3.300000e-164	1936
1.9179	0.2618	a28620_01	01||7157528||7158475||Aqcoe1G129600.1.v3.1||-1||CDS||809461667||2029||78.61	7158475	7157528	b57268_PGA_scaffold_1	PGA_scaffold_1||26589971||26591024||BUSI_000829-RA||-1||CDS||2986530074||885||78.61	26591024	26589971	3.800000e-85	1986
2.1799	0.2257	a28620_01	01||7160245||7162617||Aqcoe1G129700.1.v3.1||-1||CDS||809461672||2030||76.1	7162617	7160245	b57268_PGA_scaffold_1	PGA_scaffold_1||26610769||26612149||BUSI_000830-RA||-1||CDS||2986530077||886||76.1	26612149	26610769	2.800000e-50	2035
1.4179	0.1020	a28620_01	01||7164015||7167147||Aqcoe1G129800.1.v3.1||-1||CDS||809461677||2031||76.55	7167147	7164015	b57268_PGA_scaffold_1	PGA_scaffold_1||26618867||26630008||BUSI_000831-RA||-1||CDS||2986530080||887||76.55	26630008	26618867	1.000000e-250	2085
2.4092	0.2713	a28620_01	01||7202688||7204385||Aqcoe1G130400.1.v3.1||-1||CDS||809461711||2037||69.5	7204385	7202688	b57268_PGA_scaffold_1	PGA_scaffold_1||26640716||26664188||BUSI_000832-RA||-1||CDS||2986530083||888||69.5	26664188	26640716	3.900000e-143	2135
3.9047	0.1836	a28620_01	01||7218800||7220880||Aqcoe1G130600.1.v3.1||1||CDS||809461722||2039||68.18	7218800	7220880	b57268_PGA_scaffold_1	PGA_scaffold_1||26814100||26815799||BUSI_000837-RA||1||CDS||2986530098||893||68.18	26814100	26815799	8.000000e-195	2185
1.1480	0.1577	a28620_01	01||7226173||7228462||Aqcoe1G130800.1.v3.1||-1||CDS||809461734||2041||74.96	7228462	7226173	b57268_PGA_scaffold_1	PGA_scaffold_1||26816688||26821645||BUSI_000838-RA||-1||CDS||2986530101||894||74.96	26821645	26816688	1.000000e-250	2235
1.2951	0.1855	a28620_01	01||7240436||7242235||Aqcoe1G131100.1.v3.1||1||CDS||809461749||2044||77.13	7240436	7242235	b57268_PGA_scaffold_1	PGA_scaffold_1||26830491||26843046||BUSI_000839-RA||1||CDS||2986530104||895||77.13	26830491	26843046	8.600000e-115	2285
1.3727	0.1653	a28620_01	01||7244767||7246424||Aqcoe1G131200.1.v3.1||-1||CDS||809461755||2045||75.56	7246424	7244767	b57268_PGA_scaffold_1	PGA_scaffold_1||26850608||26852037||BUSI_000841-RA||-1||CDS||2986530110||897||75.56	26852037	26850608	9.500000e-189	2335
68.6250	0.6233	a28620_01	01||7249074||7251830||Aqcoe1G131300.1.v3.1||1||CDS||809461761||2046||66.84	7249074	7251830	b57268_PGA_scaffold_1	PGA_scaffold_1||26893025||26893350||BUSI_000844-RA||1||CDS||2986530119||900||66.84	26893025	26893350	2.400000e-15	2349
1.7126	0.2070	a28620_01	01||7252920||7256915||Aqcoe1G131400.1.v3.1||1||CDS||809461767||2047||77.79	7252920	7256915	b57268_PGA_scaffold_1	PGA_scaffold_1||26900789||26905458||BUSI_000845-RA||1||CDS||2986530122||901||77.79	26900789	26905458	3.200000e-174	2399
2.8394	0.3423	a28620_01	01||7257600||7258239||Aqcoe1G131500.1.v3.1||-1||CDS||809461773||2048||70.8	7258239	7257600	b57268_PGA_scaffold_1	PGA_scaffold_1||26960122||26961092||BUSI_000851-RA||-1||CDS||2986530140||907||70.8	26961092	26960122	3.300000e-58	2449
75.6698	0.5014	a28620_01	01||7258590||7260515||Aqcoe1G131600.1.v3.1||1||CDS||809461783||2050||70.22	7258590	7260515	b57268_PGA_scaffold_1	PGA_scaffold_1||26967714||26972872||BUSI_000853-RA||1||CDS||2986530146||909||70.22	26967714	26972872	1.700000e-164	2499
5.5390	1.0174	a28620_01	01||7269331||7270503||Aqcoe1G132000.1.v3.1||-1||CDS||809461808||2055||83.1	7270503	7269331	b57268_PGA_scaffold_1	PGA_scaffold_1||27000889||27001555||BUSI_000856-RA||1||CDS||2986530155||912||83.1	27000889	27001555	1.600000e-57	2549
1.5036	0.1262	a28620_01	01||7273290||7276008||Aqcoe1G132200.1.v3.1||-1||CDS||809461821||2057||80.17	7276008	7273290	b57268_PGA_scaffold_1	PGA_scaffold_1||27059876||27062967||BUSI_000860-RA||-1||CDS||2986530167||916||80.17	27062967	27059876	1.000000e-250	2599
1.7215	0.2374	a28620_01	01||7282029||7284907||Aqcoe1G132300.1.v3.1||-1||CDS||809461831||2059||78.91	7284907	7282029	b57268_PGA_scaffold_1	PGA_scaffold_1||27073238||27075981||BUSI_000862-RA||-1||CDS||2986530173||918||78.91	27075981	27073238	3.300000e-137	2649
1.0909	0.1225	a28620_01	01||7289857||7309224||Aqcoe1G132500.1.v3.1||1||CDS||809461846||2061||79.79	7289857	7309224	b57268_PGA_scaffold_1	PGA_scaffold_1||27124827||27148612||BUSI_000868-RA||1||CDS||2986530191||924||79.79	27124827	27148612	9.700000e-153	2699
1.1772	0.2535	a28620_01	01||7314931||7316427||Aqcoe1G132600.1.v3.1||1||CDS||809461868||2065||82.05	7314931	7316427	b57268_PGA_scaffold_1	PGA_scaffold_1||27155449||27156926||BUSI_000869-RA||1||CDS||2986530194||925||82.05	27155449	27156926	6.600000e-62	2749
15.3419	1.0551	a28620_01	01||7318580||7329203||Aqcoe1G132700.1.v3.1||-1||CDS||809461874||2066||77.92	7329203	7318580	b57268_PGA_scaffold_1	PGA_scaffold_1||27178058||27198716||BUSI_000872-RA||-1||CDS||2986530203||928||77.92	27198716	27178058	2.000000e-209	2799
1.4627	0.1856	a28620_01	01||7330064||7333023||Aqcoe1G132800.1.v3.1||-1||CDS||809461879||2067||73.77	7333023	7330064	b57268_PGA_scaffold_1	PGA_scaffold_1||27199251||27213132||BUSI_000873-RA||-1||CDS||2986530206||929||73.77	27213132	27199251	3.400000e-213	2849
2.3020	0.2182	a28620_01	01||7346025||7351055||Aqcoe1G133100.1.v3.1||1||CDS||809461903||2072||68.32	7346025	7351055	b57268_PGA_scaffold_1	PGA_scaffold_1||27225139||27236484||BUSI_000874-RA||1||CDS||2986530209||930||68.32	27225139	27236484	7.700000e-244	2899
5.6602	0.3610	a28620_01	01||7369143||7374984||Aqcoe1G133400.1.v3.1||-1||CDS||809461924||2076||81.58	7374984	7369143	b57268_PGA_scaffold_1	PGA_scaffold_1||27238381||27254988||BUSI_000875-RA||-1||CDS||2986530212||931||81.58	27254988	27238381	5.500000e-124	2949
2.4557	0.7268	a28620_01	01||7384283||7389374||Aqcoe1G133600.1.v3.1||-1||CDS||809461939||2078||80.0	7389374	7384283	b57268_PGA_scaffold_1	PGA_scaffold_1||27257956||27272789||BUSI_000876-RA||-1||CDS||2986530215||932||80.0	27272789	27257956	4.600000e-99	2999
1.8203	0.0912	a28620_01	01||7390119||7396378||Aqcoe1G133700.2.v3.1||1||CDS||809461953||2079||75.48	7390119	7396378	b57268_PGA_scaffold_1	PGA_scaffold_1||27276435||27289921||BUSI_000877-RA||1||CDS||2986530218||933||75.48	27276435	27289921	9.400000e-204	3049
75.8470	0.7376	a28620_01	01||7429652||7431192||Aqcoe1G134300.1.v3.1||1||CDS||809462001||2088||64.83	7429652	7431192	b57268_PGA_scaffold_1	PGA_scaffold_1||27294711||27296622||BUSI_000878-RA||1||CDS||2986530221||934||64.83	27294711	27296622	2.300000e-31	3079
1.5045	0.0570	a28620_01	01||7435272||7437802||Aqcoe1G134500.1.v3.1||1||CDS||809462029||2094||78.89	7435272	7437802	b57268_PGA_scaffold_1	PGA_scaffold_1||27318508||27324257||BUSI_000880-RA||1||CDS||2986530227||936||78.89	27318508	27324257	1.000000e-250	3129
1.3988	0.1359	a28620_01	01||7439011||7441811||Aqcoe1G134600.1.v3.1||-1||CDS||809462039||2096||75.41	7441811	7439011	b57268_PGA_scaffold_1	PGA_scaffold_1||27325696||27329414||BUSI_000881-RA||-1||CDS||2986530230||937||75.41	27329414	27325696	1.000000e-250	3179
1.7907	0.1459	a28620_01	01||7452929||7455048||Aqcoe1G134800.1.v3.1||-1||CDS||809462051||2098||74.84	7455048	7452929	b57268_PGA_scaffold_1	PGA_scaffold_1||27345740||27349481||BUSI_000883-RA||-1||CDS||2986530236||939||74.84	27349481	27345740	1.900000e-65	3229
72.1799	1.0931	a28620_01	01||7455441||7462301||Aqcoe1G134900.1.v3.1||1||CDS||809462065||2101||68.03	7455441	7462301	b57268_PGA_scaffold_1	PGA_scaffold_1||27364931||27370963||BUSI_000885-RA||1||CDS||2986530242||941||68.03	27364931	27370963	8.800000e-97	3279
1.7271	0.0396	a28620_01	01||7468364||7473148||Aqcoe1G135100.1.v3.1||1||CDS||809462077||2103||81.74	7468364	7473148	b57268_PGA_scaffold_1	PGA_scaffold_1||27422459||27430235||BUSI_000889-RA||1||CDS||2986530254||945||81.74	27422459	27430235	1.000000e-250	3329
1.8654	0.0886	a28620_01	01||7497960||7499756||Aqcoe1G135600.1.v3.1||-1||CDS||809462111||2109||76.19	7499756	7497960	b57268_PGA_scaffold_1	PGA_scaffold_1||27506911||27508726||BUSI_000894-RA||-1||CDS||2986530269||950||76.19	27508726	27506911	1.000000e-250	3379
1.5251	0.1228	a28620_01	01||7503243||7503680||Aqcoe1G135700.1.v3.1||-1||CDS||809462117||2110||76.54	7503680	7503243	b57268_PGA_scaffold_1	PGA_scaffold_1||27511836||27512275||BUSI_000895-RA||-1||CDS||2986530272||951||76.54	27512275	27511836	8.200000e-79	3429
1.8399	0.2638	a28620_01	01||7588373||7596750||Aqcoe1G136500.1.v3.1||1||CDS||809462172||2122||71.41	7588373	7596750	b57268_PGA_scaffold_1	PGA_scaffold_1||27590811||27600544||BUSI_000899-RA||1||CDS||2986530284||955||71.41	27590811	27600544	3.400000e-152	3476
0.8326	0.1132	a28620_01	01||7614438||7623138||Aqcoe1G136900.1.v3.1||1||CDS||809462205||2127||78.79	7614438	7623138	b57268_PGA_scaffold_1	PGA_scaffold_1||27606859||27609678||BUSI_000900-RA||1||CDS||2986530287||956||78.79	27606859	27609678	1.200000e-64	3526
1.9038	0.1983	a28620_01	01||7627137||7633101||Aqcoe1G137000.1.v3.1||-1||CDS||809462215||2129||75.73	7633101	7627137	b57268_PGA_scaffold_1	PGA_scaffold_1||27613931||27622355||BUSI_000901-RA||-1||CDS||2986530290||957||75.73	27622355	27613931	3.800000e-67	3576
1.3694	0.1562	a28620_01	01||7644716||7649080||Aqcoe1G137300.1.v3.1||-1||CDS||809462233||2132||79.19	7649080	7644716	b57268_PGA_scaffold_1	PGA_scaffold_1||27664734||27678369||BUSI_000903-RA||-1||CDS||2986530296||959||79.19	27678369	27664734	4.000000e-198	3626
1.5647	0.3556	a28620_01	01||7653488||7656505||Aqcoe1G137400.1.v3.1||-1||CDS||809462259||2138||80.21	7656505	7653488	b57268_PGA_scaffold_1	PGA_scaffold_1||27682336||27688565||BUSI_000904-RA||-1||CDS||2986530299||960||80.21	27688565	27682336	2.600000e-102	3676
1.3332	0.2721	a28620_01	01||7657758||7666220||Aqcoe1G137500.1.v3.1||1||CDS||809462269||2140||79.09	7657758	7666220	b57268_PGA_scaffold_1	PGA_scaffold_1||27703247||27727001||BUSI_000907-RA||1||CDS||2986530308||963||79.09	27703247	27727001	1.000000e-250	3726
1.4272	0.5275	a28620_01	01||7669909||7674334||Aqcoe1G137700.1.v3.1||-1||CDS||809462283||2143||82.21	7674334	7669909	b57268_PGA_scaffold_1	PGA_scaffold_1||27733192||27737638||BUSI_000908-RA||-1||CDS||2986530311||964||82.21	27737638	27733192	8.700000e-51	3776
1.3367	0.2696	a28620_01	01||7675082||7678116||Aqcoe1G137800.1.v3.1||1||CDS||809462297||2146||69.12	7675082	7678116	b57268_PGA_scaffold_1	PGA_scaffold_1||27744764||27749861||BUSI_000909-RA||1||CDS||2986530314||965||69.12	27744764	27749861	1.000000e-250	3826
77.5495	0.3609	a28620_01	01||7689553||7690249||Aqcoe1G138100.1.v3.1||-1||CDS||809462317||2149||71.96	7690249	7689553	b57268_PGA_scaffold_1	PGA_scaffold_1||27750461||27753176||BUSI_000910-RA||-1||CDS||2986530317||966||71.96	27753176	27750461	1.000000e-52	3876
3.8656	0.4311	a28620_01	01||7694828||7695520||Aqcoe1G138300.1.v3.1||-1||CDS||809462348||2156||80.0	7695520	7694828	b57268_PGA_scaffold_1	PGA_scaffold_1||27755206||27758193||BUSI_000911-RA||-1||CDS||2986530320||967||80.0	27758193	27755206	6.600000e-68	3926
2.0190	0.4998	a28620_01	01||7730735||7736480||Aqcoe1G138800.1.v3.1||-1||CDS||809462389||2164||81.18	7736480	7730735	b57268_PGA_scaffold_1	PGA_scaffold_1||27764125||27768698||BUSI_000912-RA||1||CDS||2986530323||968||81.18	27764125	27768698	1.000000e-65	3976
0.8497	0.0457	a28620_01	01||7784810||7788744||Aqcoe1G139800.1.v3.1||-1||CDS||809462444||2174||84.69	7788744	7784810	b57268_PGA_scaffold_1	PGA_scaffold_1||27800007||27808872||BUSI_000913-RA||-1||CDS||2986530326||969||84.69	27808872	27800007	1.500000e-222	4026
1.8368	0.0916	a28620_01	01||7823792||7826395||Aqcoe1G140100.1.v3.1||-1||CDS||809462480||2182||77.7	7826395	7823792	b57268_PGA_scaffold_1	PGA_scaffold_1||27813534||27816049||BUSI_000914-RA||-1||CDS||2986530329||970||77.7	27816049	27813534	4.500000e-233	4076
1.0458	0.1745	a28620_01	01||7865280||7869512||Aqcoe1G140600.1.v3.1||1||CDS||809462510||2188||74.44	7865280	7869512	b57268_PGA_scaffold_1	PGA_scaffold_1||27825684||27833409||BUSI_000915-RA||1||CDS||2986530332||971||74.44	27825684	27833409	1.000000e-250	4126
1.4914	0.2045	a28620_01	01||7876887||7880254||Aqcoe1G140800.1.v3.1||1||CDS||809462522||2190||70.28	7876887	7880254	b57268_PGA_scaffold_1	PGA_scaffold_1||27843503||27850027||BUSI_000916-RA||1||CDS||2986530335||972||70.28	27843503	27850027	1.000000e-250	4176
1.1017	0.2357	a28620_01	01||7884623||7889599||Aqcoe1G140900.1.v3.1||1||CDS||809462528||2191||73.13	7884623	7889599	b57268_PGA_scaffold_1	PGA_scaffold_1||27855061||27860834||BUSI_000917-RA||1||CDS||2986530338||973||73.13	27855061	27860834	1.000000e-250	4226
1.2940	0.2115	a28620_01	01||7907473||7910694||Aqcoe1G141400.1.v3.1||1||CDS||809462581||2202||75.04	7907473	7910694	b57268_PGA_scaffold_1	PGA_scaffold_1||27868318||27876461||BUSI_000919-RA||1||CDS||2986530344||975||75.04	27868318	27876461	1.000000e-250	4273
1.1893	0.1147	a28620_01	01||7926957||7933956||Aqcoe1G141800.2.v3.1||1||CDS||809466512||2209||76.08	7926957	7933956	b57268_PGA_scaffold_1	PGA_scaffold_1||27901701||27911335||BUSI_000921-RA||1||CDS||2986530350||977||76.08	27901701	27911335	1.300000e-172	4323
2.9675	0.4551	a28620_01	01||7963088||7964625||Aqcoe1G142600.1.v3.1||1||CDS||809466613||2220||80.19	7963088	7964625	b57268_PGA_scaffold_1	PGA_scaffold_1||28009988||28011940||BUSI_000927-RA||1||CDS||2986530368||983||80.19	28009988	28011940	6.500000e-50	4369
1.0466	0.1514	a28620_01	01||7978982||7982914||Aqcoe1G142700.1.v3.1||1||CDS||809466634||2221||75.78	7978982	7982914	b57268_PGA_scaffold_1	PGA_scaffold_1||28025033||28029292||BUSI_000928-RA||1||CDS||2986530371||984||75.78	28025033	28029292	1.000000e-250	4419
###  Mean Ks:  13.4533	Mean Kn: 0.5196
#Ks	Kn	a<db_genome_id>_<chr>	chr1||start1||stop1||name1||strand1||type1||db_feature_id1||genome_order1||percent_id1	start1	stop1	b<db_genome_id>_<chr>	chr2||start2||stop2||name2||strand2||type2||db_feature_id2||genome_order2||percent_id2	start2	stop2	eval	block_score	GEVO_link
8.3253	0.8291	a28620_01	01||6419536||6424590||Aqcoe1G117700.1.v3.1||-1||CDS||809458850||1859||75.23	6424590	6419536	b57268_PGA_scaffold_1	PGA_scaffold_1||24567146||24574771||BUSI_000719-RA||-1||CDS||2986529744||775||75.23	24574771	24567146	1.000000e-250	50
1.9604	0.2326	a28620_01	01||6434899||6437948||Aqcoe1G117900.1.v3.1||1||CDS||809458876||1862||74.68	6434899	6437948	b57268_PGA_scaffold_1	PGA_scaffold_1||24598975||24604382||BUSI_000721-RA||1||CDS||2986529750||777||74.68	24598975	24604382	7.400000e-150	100
1.8485	0.4428	a28620_01	01||6439304||6442436||Aqcoe1G118000.1.v3.1||-1||CDS||809458887||1863||75.76	6442436	6439304	b57268_PGA_scaffold_1	PGA_scaffold_1||24607738||24610618||BUSI_000722-RA||-1||CDS||2986529753||778||75.76	24610618	24607738	1.300000e-115	150
1.7410	0.4455	a28620_01	01||6445790||6449420||Aqcoe1G118100.1.v3.1||-1||CDS||809458897||1864||76.96	6449420	6445790	b57268_PGA_scaffold_1	PGA_scaffold_1||24633192||24639545||BUSI_000723-RA||-1||CDS||2986529756||779||76.96	24639545	24633192	3.200000e-141	200
1.1287	0.2101	a28620_01	01||6467433||6472204||Aqcoe1G118300.1.v3.1||-1||CDS||809458911||1866||82.21	6472204	6467433	b57268_PGA_scaffold_1	PGA_scaffold_1||24651158||24664050||BUSI_000725-RA||-1||CDS||2986529762||781||82.21	24664050	24651158	1.000000e-250	250
65.7159	0.9578	a28620_01	01||6472668||6475001||Aqcoe1G118400.2.v3.1||-1||CDS||809458932||1868||59.33	6475001	6472668	b57268_PGA_scaffold_1	PGA_scaffold_1||24666571||24667915||BUSI_000726-RA||-1||CDS||2986529765||782||59.33	24667915	24666571	2.100000e-47	296
###  Mean Ks:  15.6122	Mean Kn: 0.5369
#Ks	Kn	a<db_genome_id>_<chr>	chr1||start1||stop1||name1||strand1||type1||db_feature_id1||genome_order1||percent_id1	start1	stop1	b<db_genome_id>_<chr>	chr2||start2||stop2||name2||strand2||type2||db_feature_id2||genome_order2||percent_id2	start2	stop2	eval	block_score	GEVO_link
1.2529	0.1678	a28620_01	01||6533471||6537970||Aqcoe1G119900.1.v3.1||-1||CDS||809459165||1897||74.63	6537970	6533471	b57268_PGA_scaffold_2	PGA_scaffold_2||37609631||37618217||BUSI_004558-RA||-1||CDS||2987700649||13150||74.63	37618217	37609631	1.000000e-250	50
29.6028	1.1343	a28620_01	01||6554627||6558370||Aqcoe1G120300.1.v3.1||1||CDS||809459204||1902||78.77	6554627	6558370	b57268_PGA_scaffold_2	PGA_scaffold_2||37666851||37692902||BUSI_004560-RA||1||CDS||2987700655||13152||78.77	37666851	37692902	1.100000e-170	100
2.2813	0.4025	a28620_01	01||6565723||6574911||Aqcoe1G120600.1.v3.1||-1||CDS||809459235||1907||66.08	6574911	6565723	b57268_PGA_scaffold_2	PGA_scaffold_2||37810844||37819460||BUSI_004565-RA||-1||CDS||2987700670||13157||66.08	37819460	37810844	6.700000e-183	150
1.9562	0.2357	a28620_01	01||6595202||6595937||Aqcoe1G120900.1.v3.1||1||CDS||809459273||1913||69.41	6595202	6595937	b57268_PGA_scaffold_2	PGA_scaffold_2||37849118||37849885||BUSI_004567-RA||1||CDS||2987700676||13159||69.41	37849118	37849885	7.700000e-79	200
71.2776	1.1994	a28620_01	01||6599722||6609063||Aqcoe1G121000.1.v3.1||-1||CDS||809459280||1914||70.42	6609063	6599722	b57268_PGA_scaffold_2	PGA_scaffold_2||38079611||38098683||BUSI_004577-RA||-1||CDS||2987700706||13169||70.42	38098683	38079611	1.000000e-03	203
1.2726	0.1578	a28620_01	01||6713815||6718739||Aqcoe1G122500.1.v3.1||-1||CDS||809459435||1934||73.98	6718739	6713815	b57268_PGA_scaffold_2	PGA_scaffold_2||38634395||38641218||BUSI_004597-RA||1||CDS||2987700766||13189||73.98	38634395	38641218	1.000000e-250	200
1.6422	0.4611	a28620_01	01||6738366||6738953||Aqcoe1G122700.1.v3.1||-1||CDS||809459460||1937||62.59	6738953	6738366	b57268_PGA_scaffold_2	PGA_scaffold_2||38665520||38692388||BUSI_004599-RA||1||CDS||2987700772||13191||62.59	38665520	38692388	1.200000e-43	292
###  Mean Ks:  3.4296	Mean Kn: 0.3614
#Ks	Kn	a<db_genome_id>_<chr>	chr1||start1||stop1||name1||strand1||type1||db_feature_id1||genome_order1||percent_id1	start1	stop1	b<db_genome_id>_<chr>	chr2||start2||stop2||name2||strand2||type2||db_feature_id2||genome_order2||percent_id2	start2	stop2	eval	block_score	GEVO_link
1.7252	0.2372	a28620_01	01||6671997||6673461||Aqcoe1G121900.1.v3.1||1||CDS||809459369||1925||71.18	6671997	6673461	b57268_PGA_scaffold_2	PGA_scaffold_2||38747422||38748938||BUSI_004604-RA||-1||CDS||2987700787||13196||71.18	38748938	38747422	2.900000e-181	50
1.1935	0.0973	a28620_01	01||6679974||6685122||Aqcoe1G122000.1.v3.1||1||CDS||809459385||1927||81.07	6679974	6685122	b57268_PGA_scaffold_2	PGA_scaffold_2||38737573||38745024||BUSI_004603-RA||-1||CDS||2987700784||13195||81.07	38745024	38737573	8.900000e-178	100
2.4432	0.1824	a28620_01	01||6690915||6693215||Aqcoe1G122200.1.v3.1||1||CDS||809459399||1929||71.36	6690915	6693215	b57268_PGA_scaffold_2	PGA_scaffold_2||38711629||38721752||BUSI_004601-RA||-1||CDS||2987700778||13193||71.36	38721752	38711629	1.400000e-199	150
1.2726	0.1578	a28620_01	01||6713815||6718739||Aqcoe1G122500.1.v3.1||-1||CDS||809459435||1934||73.98	6718739	6713815	b57268_PGA_scaffold_2	PGA_scaffold_2||38634395||38641218||BUSI_004597-RA||1||CDS||2987700766||13189||73.98	38634395	38641218	1.000000e-250	200
3.8343	0.5959	a28620_01	01||6746949||6753914||Aqcoe1G122900.1.v3.1||1||CDS||809459479||1939||69.05	6746949	6753914	b57268_PGA_scaffold_2	PGA_scaffold_2||38591482||38612411||BUSI_004596-RA||-1||CDS||2987700763||13188||69.05	38612411	38591482	3.200000e-175	250
1.2749	0.2456	a28620_01	01||6754948||6756694||Aqcoe1G123000.1.v3.1||1||CDS||809459489||1940||77.79	6754948	6756694	b57268_PGA_scaffold_2	PGA_scaffold_2||38587570||38589336||BUSI_004595-RA||-1||CDS||2987700760||13187||77.79	38589336	38587570	8.000000e-209	300
12.2637	1.0137	a28620_01	01||6757533||6758011||Aqcoe1G123100.1.v3.1||1||CDS||809459498||1941||82.38	6757533	6758011	b57268_PGA_scaffold_2	PGA_scaffold_2||38585856||38586503||BUSI_004594-RA||-1||CDS||2987700757||13186||82.38	38586503	38585856	2.500000e-65	350
###  Mean Ks:  13.3099	Mean Kn: 0.6170
#Ks	Kn	a<db_genome_id>_<chr>	chr1||start1||stop1||name1||strand1||type1||db_feature_id1||genome_order1||percent_id1	start1	stop1	b<db_genome_id>_<chr>	chr2||start2||stop2||name2||strand2||type2||db_feature_id2||genome_order2||percent_id2	start2	stop2	eval	block_score	GEVO_link
33.8521	2.4269	a28620_01	01||6905556||6906740||Aqcoe1G125400.1.v3.1||1||CDS||809459833||1972||70.34	6905556	6906740	b57268_PGA_scaffold_2	PGA_scaffold_2||38497953||38501209||BUSI_004593-RA||1||CDS||2987700754||13185||70.34	38497953	38501209	1.900000e-13	12
5.3943	1.1139	a28620_01	01||6917184||6924151||Aqcoe1G125700.1.v3.1||1||CDS||809459889||1976||78.52	6917184	6924151	b57268_PGA_scaffold_2	PGA_scaffold_2||38486616||38491486||BUSI_004592-RA||-1||CDS||2987700751||13184||78.52	38491486	38486616	3.600000e-56	62
63.4823	0.3768	a28620_01	01||6924724||6925761||Aqcoe1G125800.1.v3.1||1||CDS||809459903||1977||67.53	6924724	6925761	b57268_PGA_scaffold_2	PGA_scaffold_2||38433813||38435531||BUSI_004591-RA||-1||CDS||2987700748||13183||67.53	38435531	38433813	1.700000e-51	112
1.1082	0.1167	a28620_01	01||6926497||6930262||Aqcoe1G125900.1.v3.1||1||CDS||809459918||1978||81.49	6926497	6930262	b57268_PGA_scaffold_2	PGA_scaffold_2||38426080||38432429||BUSI_004590-RA||-1||CDS||2987700745||13182||81.49	38432429	38426080	1.000000e-250	162
8.8544	0.5317	a28620_01	01||6949417||6952432||Aqcoe1G126400.1.v3.1||1||CDS||809459983||1984||72.69	6949417	6952432	b57268_PGA_scaffold_2	PGA_scaffold_2||38308166||38308877||BUSI_004586-RA||-1||CDS||2987700733||13178||72.69	38308877	38308166	8.700000e-40	201
2.8313	0.4507	a28620_01	01||6962001||6967506||Aqcoe1G126700.1.v3.1||-1||CDS||809460018||1989||74.75	6967506	6962001	b57268_PGA_scaffold_2	PGA_scaffold_2||38284940||38294922||BUSI_004585-RA||1||CDS||2987700730||13177||74.75	38284940	38294922	2.800000e-130	251
1.8529	0.1191	a28620_01	01||6973646||6979442||Aqcoe1G126800.1.v3.1||1||CDS||809461438||1990||76.44	6973646	6979442	b57268_PGA_scaffold_2	PGA_scaffold_2||38120478||38129324||BUSI_004579-RA||-1||CDS||2987700712||13171||76.44	38129324	38120478	2.300000e-145	301
1.4180	0.2609	a28620_01	01||7024324||7030122||Aqcoe1G127600.1.v3.1||1||CDS||809461506||1998||70.93	7024324	7030122	b57268_PGA_scaffold_2	PGA_scaffold_2||38079611||38098683||BUSI_004577-RA||-1||CDS||2987700706||13169||70.93	38098683	38079611	1.000000e-250	351
0.9953	0.1560	a28620_01	01||7061842||7064254||Aqcoe1G127900.1.v3.1||1||CDS||809461552||2007||75.82	7061842	7064254	b57268_PGA_scaffold_2	PGA_scaffold_2||37951114||37953370||BUSI_004574-RA||1||CDS||2987700697||13166||75.82	37951114	37953370	7.300000e-207	401
###  Mean Ks:  5.5287	Mean Kn: 0.2424
#Ks	Kn	a<db_genome_id>_<chr>	chr1||start1||stop1||name1||strand1||type1||db_feature_id1||genome_order1||percent_id1	start1	stop1	b<db_genome_id>_<chr>	chr2||start2||stop2||name2||strand2||type2||db_feature_id2||genome_order2||percent_id2	start2	stop2	eval	block_score	GEVO_link
4.6486	0.2049	a28620_01	01||7037511||7038358||Aqcoe1G127700.1.v3.1||1||CDS||809461515||1999||69.79	7037511	7038358	b57268_PGA_scaffold_2	PGA_scaffold_2||36593440||36594421||BUSI_004501-RA||-1||CDS||2987700478||13093||69.79	36594421	36593440	5.500000e-121	50
1.2731	0.1493	a28620_01	01||7061842||7064254||Aqcoe1G127900.1.v3.1||1||CDS||809461552||2007||78.8	7061842	7064254	b57268_PGA_scaffold_2	PGA_scaffold_2||36566924||36570423||BUSI_004498-RA||-1||CDS||2987700469||13090||78.8	36570423	36566924	1.700000e-151	100
1.7244	0.5527	a28620_01	01||7080571||7082144||Aqcoe1G128100.1.v3.1||-1||CDS||809461562||2009||64.02	7082144	7080571	b57268_PGA_scaffold_2	PGA_scaffold_2||36565038||36565907||BUSI_004497-RA||1||CDS||2987700466||13089||64.02	36565038	36565907	2.500000e-34	133
1.2393	0.1485	a28620_01	01||7093121||7094004||Aqcoe1G128300.1.v3.1||-1||CDS||809461582||2013||72.32	7094004	7093121	b57268_PGA_scaffold_2	PGA_scaffold_2||36071566||36072570||BUSI_004483-RA||1||CDS||2987700424||13075||72.32	36071566	36072570	6.400000e-66	180
72.6064	0.6492	a28620_01	01||7096683||7099444||Aqcoe1G128400.1.v3.1||-1||CDS||809461588||2014||77.68	7099444	7096683	b57268_PGA_scaffold_2	PGA_scaffold_2||36064548||36066797||BUSI_004482-RA||1||CDS||2987700421||13074||77.68	36064548	36066797	8.100000e-20	199
7.7524	0.2131	a28620_01	01||7144746||7147354||Aqcoe1G129400.1.v3.1||1||CDS||809461652||2026||67.83	7144746	7147354	b57268_PGA_scaffold_2	PGA_scaffold_2||36007226||36010034||BUSI_004478-RA||-1||CDS||2987700409||13070||67.83	36010034	36007226	5.300000e-179	246
1.4280	0.1130	a28620_01	01||7164015||7167147||Aqcoe1G129800.1.v3.1||-1||CDS||809461677||2031||76.48	7167147	7164015	b57268_PGA_scaffold_2	PGA_scaffold_2||35998974||36006059||BUSI_004477-RA||1||CDS||2987700406||13069||76.48	35998974	36006059	1.000000e-250	296
1.3298	0.1862	a28620_01	01||7208066||7214114||Aqcoe1G130500.1.v3.1||-1||CDS||809461716||2038||76.82	7214114	7208066	b57268_PGA_scaffold_2	PGA_scaffold_2||35927922||35934435||BUSI_004472-RA||1||CDS||2987700391||13064||76.82	35927922	35934435	1.000000e-250	346
3.0832	0.2027	a28620_01	01||7218800||7220880||Aqcoe1G130600.1.v3.1||1||CDS||809461722||2039||68.45	7218800	7220880	b57268_PGA_scaffold_2	PGA_scaffold_2||35912604||35914232||BUSI_004470-RA||-1||CDS||2987700385||13062||68.45	35914232	35912604	1.600000e-190	396
1.3657	0.1835	a28620_01	01||7226173||7228462||Aqcoe1G130800.1.v3.1||-1||CDS||809461734||2041||72.05	7228462	7226173	b57268_PGA_scaffold_2	PGA_scaffold_2||35899404||35902966||BUSI_004469-RA||1||CDS||2987700382||13061||72.05	35899404	35902966	2.000000e-174	446
1.1407	0.1600	a28620_01	01||7244767||7246424||Aqcoe1G131200.1.v3.1||-1||CDS||809461755||2045||75.26	7246424	7244767	b57268_PGA_scaffold_2	PGA_scaffold_2||35808782||35810871||BUSI_004464-RA||1||CDS||2987700367||13056||75.26	35808782	35810871	3.800000e-198	496
2.7303	0.0921	a28620_01	01||7249074||7251830||Aqcoe1G131300.1.v3.1||1||CDS||809461761||2046||80.38	7249074	7251830	b57268_PGA_scaffold_2	PGA_scaffold_2||35732410||35740596||BUSI_004461-RA||-1||CDS||2987700358||13053||80.38	35740596	35732410	1.600000e-155	546
1.3314	0.1796	a28620_01	01||7252920||7256915||Aqcoe1G131400.1.v3.1||1||CDS||809461767||2047||74.46	7252920	7256915	b57268_PGA_scaffold_2	PGA_scaffold_2||35719709||35729989||BUSI_004460-RA||-1||CDS||2987700355||13052||74.46	35729989	35719709	4.400000e-198	596
1.7196	0.2902	a28620_01	01||7264015||7266377||Aqcoe1G131800.1.v3.1||-1||CDS||809461796||2053||78.89	7266377	7264015	b57268_PGA_scaffold_2	PGA_scaffold_2||35712942||35716686||BUSI_004459-RA||1||CDS||2987700352||13051||78.89	35712942	35716686	5.300000e-90	646
1.1223	0.2280	a28620_01	01||7314931||7316427||Aqcoe1G132600.1.v3.1||1||CDS||809461868||2065||81.12	7314931	7316427	b57268_PGA_scaffold_2	PGA_scaffold_2||35647394||35648919||BUSI_004455-RA||-1||CDS||2987700340||13047||81.12	35648919	35647394	2.000000e-114	693
1.3254	0.1901	a28620_01	01||7337740||7339837||Aqcoe1G132900.1.v3.1||-1||CDS||809461885||2068||78.75	7339837	7337740	b57268_PGA_scaffold_2	PGA_scaffold_2||35638755||35644893||BUSI_004454-RA||1||CDS||2987700337||13046||78.75	35638755	35644893	5.200000e-134	743
1.0576	0.1299	a28620_01	01||7341858||7344353||Aqcoe1G133000.1.v3.1||-1||CDS||809461894||2070||81.52	7344353	7341858	b57268_PGA_scaffold_2	PGA_scaffold_2||35632933||35637389||BUSI_004453-RA||1||CDS||2987700334||13045||81.52	35632933	35637389	1.000000e-157	793
1.7125	0.1554	a28620_01	01||7346025||7351055||Aqcoe1G133100.1.v3.1||1||CDS||809461903||2072||73.43	7346025	7351055	b57268_PGA_scaffold_2	PGA_scaffold_2||35616712||35631098||BUSI_004452-RA||-1||CDS||2987700331||13044||73.43	35631098	35616712	1.000000e-250	843
1.1831	0.0799	a28620_01	01||7358134||7363820||Aqcoe1G133200.1.v3.1||1||CDS||809461908||2073||79.61	7358134	7363820	b57268_PGA_scaffold_2	PGA_scaffold_2||35546363||35552301||BUSI_004447-RA||-1||CDS||2987700316||13039||79.61	35552301	35546363	1.000000e-250	893
1.3977	0.1495	a28620_01	01||7365680||7368058||Aqcoe1G133300.1.v3.1||-1||CDS||809461913||2074||73.15	7368058	7365680	b57268_PGA_scaffold_2	PGA_scaffold_2||35537143||35544842||BUSI_004446-RA||1||CDS||2987700313||13038||73.15	35537143	35544842	6.100000e-69	943
1.3117	0.1641	a28620_01	01||7384283||7389374||Aqcoe1G133600.1.v3.1||-1||CDS||809461939||2078||78.19	7389374	7384283	b57268_PGA_scaffold_2	PGA_scaffold_2||35508709||35523755||BUSI_004445-RA||1||CDS||2987700310||13037||78.19	35508709	35523755	1.200000e-207	993
2.5275	0.3542	a28620_01	01||7429652||7431192||Aqcoe1G134300.1.v3.1||1||CDS||809462001||2088||67.57	7429652	7431192	b57268_PGA_scaffold_2	PGA_scaffold_2||35485603||35487622||BUSI_004443-RA||-1||CDS||2987700304||13035||67.57	35487622	35485603	8.000000e-43	1035
1.4277	0.1321	a28620_01	01||7439011||7441811||Aqcoe1G134600.1.v3.1||-1||CDS||809462039||2096||75.51	7441811	7439011	b57268_PGA_scaffold_2	PGA_scaffold_2||35450263||35453556||BUSI_004442-RA||1||CDS||2987700301||13034||75.51	35450263	35453556	1.000000e-250	1085
1.7397	0.0870	a28620_01	01||7497960||7499756||Aqcoe1G135600.1.v3.1||-1||CDS||809462111||2109||77.27	7499756	7497960	b57268_PGA_scaffold_2	PGA_scaffold_2||35340553||35342900||BUSI_004434-RA||1||CDS||2987700277||13026||77.27	35340553	35342900	1.000000e-250	1132
1.3282	0.1882	a28620_01	01||7614438||7623138||Aqcoe1G136900.1.v3.1||1||CDS||809462205||2127||72.24	7614438	7623138	b57268_PGA_scaffold_2	PGA_scaffold_2||35274564||35288383||BUSI_004432-RA||-1||CDS||2987700271||13024||72.24	35288383	35274564	1.000000e-250	1179
1.8709	0.0733	a28620_01	01||7637525||7641083||Aqcoe1G137100.1.v3.1||-1||CDS||809462222||2130||79.06	7641083	7637525	b57268_PGA_scaffold_2	PGA_scaffold_2||35267086||35271836||BUSI_004430-RA||1||CDS||2987700265||13022||79.06	35267086	35271836	1.000000e-250	1229
1.3756	0.1824	a28620_01	01||7644716||7649080||Aqcoe1G137300.1.v3.1||-1||CDS||809462233||2132||81.53	7649080	7644716	b57268_PGA_scaffold_2	PGA_scaffold_2||35246549||35256892||BUSI_004429-RA||1||CDS||2987700262||13021||81.53	35246549	35256892	8.800000e-160	1279
1.1693	0.1834	a28620_01	01||7653488||7656505||Aqcoe1G137400.1.v3.1||-1||CDS||809462259||2138||79.45	7656505	7653488	b57268_PGA_scaffold_2	PGA_scaffold_2||35239285||35243154||BUSI_004428-RA||1||CDS||2987700259||13020||79.45	35239285	35243154	5.400000e-205	1329
69.1623	1.1915	a28620_01	01||7657758||7666220||Aqcoe1G137500.1.v3.1||1||CDS||809462269||2140||86.09	7657758	7666220	b57268_PGA_scaffold_2	PGA_scaffold_2||35214314||35226560||BUSI_004427-RA||-1||CDS||2987700256||13019||86.09	35226560	35214314	1.400000e-145	1379
1.7150	0.4508	a28620_01	01||7681212||7687431||Aqcoe1G138000.1.v3.1||1||CDS||809462310||2148||77.48	7681212	7687431	b57268_PGA_scaffold_2	PGA_scaffold_2||35160596||35165112||BUSI_004424-RA||-1||CDS||2987700247||13016||77.48	35165112	35160596	2.900000e-48	1426
1.8508	0.3893	a28620_01	01||7756450||7757982||Aqcoe1G139200.1.v3.1||1||CDS||809462410||2168||72.39	7756450	7757982	b57268_PGA_scaffold_2	PGA_scaffold_2||34890407||34894280||BUSI_004408-RA||1||CDS||2987700199||13000||72.39	34890407	34894280	1.700000e-95	1473
1.4802	0.3567	a28620_01	01||7802900||7821498||Aqcoe1G140000.1.v3.1||1||CDS||809462466||2179||72.77	7802900	7821498	b57268_PGA_scaffold_2	PGA_scaffold_2||34721715||34748334||BUSI_004405-RA||-1||CDS||2987700190||12997||72.77	34748334	34721715	1.000000e-250	1520
1.8561	0.1495	a28620_01	01||7823792||7826395||Aqcoe1G140100.1.v3.1||-1||CDS||809462480||2182||77.57	7826395	7823792	b57268_PGA_scaffold_2	PGA_scaffold_2||34696867||34703065||BUSI_004403-RA||1||CDS||2987700184||12995||77.57	34696867	34703065	1.000000e-250	1570
1.1339	0.2566	a28620_01	01||7843015||7850008||Aqcoe1G140400.1.v3.1||-1||CDS||809462500||2186||68.07	7850008	7843015	b57268_PGA_scaffold_2	PGA_scaffold_2||34643370||34652860||BUSI_004398-RA||1||CDS||2987700169||12990||68.07	34643370	34652860	1.000000e-250	1620
0.9083	0.1609	a28620_01	01||7865280||7869512||Aqcoe1G140600.1.v3.1||1||CDS||809462510||2188||76.34	7865280	7869512	b57268_PGA_scaffold_2	PGA_scaffold_2||34626369||34631236||BUSI_004397-RA||-1||CDS||2987700166||12989||76.34	34631236	34626369	1.000000e-250	1670
1.5082	0.3116	a28620_01	01||7876887||7880254||Aqcoe1G140800.1.v3.1||1||CDS||809462522||2190||74.32	7876887	7880254	b57268_PGA_scaffold_2	PGA_scaffold_2||34606034||34610820||BUSI_004396-RA||-1||CDS||2987700163||12988||74.32	34610820	34606034	3.400000e-189	1720
2.0509	0.3620	a28620_01	01||7884623||7889599||Aqcoe1G140900.1.v3.1||1||CDS||809462528||2191||81.65	7884623	7889599	b57268_PGA_scaffold_2	PGA_scaffold_2||34589099||34594608||BUSI_004395-RA||-1||CDS||2987700160||12987||81.65	34594608	34589099	3.800000e-151	1770
1.1262	0.1086	a28620_01	01||7907473||7910694||Aqcoe1G141400.1.v3.1||1||CDS||809462581||2202||77.36	7907473	7910694	b57268_PGA_scaffold_2	PGA_scaffold_2||34559001||34563608||BUSI_004391-RA||-1||CDS||2987700148||12983||77.36	34563608	34559001	1.000000e-250	1817
1.0637	0.1488	a28620_01	01||7911376||7915967||Aqcoe1G141500.1.v3.1||-1||CDS||809462595||2205||75.95	7915967	7911376	b57268_PGA_scaffold_2	PGA_scaffold_2||34512162||34520946||BUSI_004387-RA||1||CDS||2987700136||12979||75.95	34512162	34520946	1.000000e-250	1867
1.1849	0.0721	a28620_01	01||7920580||7924295||Aqcoe1G141700.1.v3.1||1||CDS||809462602||2207||79.96	7920580	7924295	b57268_PGA_scaffold_2	PGA_scaffold_2||34500336||34504100||BUSI_004386-RA||-1||CDS||2987700133||12978||79.96	34504100	34500336	1.000000e-250	1917
1.1821	0.2640	a28620_01	01||7926957||7933956||Aqcoe1G141800.2.v3.1||1||CDS||809466512||2209||77.6	7926957	7933956	b57268_PGA_scaffold_2	PGA_scaffold_2||34486163||34495963||BUSI_004385-RA||-1||CDS||2987700130||12977||77.6	34495963	34486163	1.400000e-151	1967
1.3344	0.0783	a28620_01	01||7936177||7937983||Aqcoe1G142000.1.v3.1||1||CDS||809466534||2211||78.46	7936177	7937983	b57268_PGA_scaffold_2	PGA_scaffold_2||34480857||34483146||BUSI_004384-RA||-1||CDS||2987700127||12976||78.46	34483146	34480857	4.000000e-153	2017
1.4385	0.2046	a28620_01	01||7938572||7942075||Aqcoe1G142100.1.v3.1||1||CDS||809466546||2212||79.34	7938572	7942075	b57268_PGA_scaffold_2	PGA_scaffold_2||34470150||34478594||BUSI_004383-RA||-1||CDS||2987700124||12975||79.34	34478594	34470150	1.600000e-201	2067
1.3122	0.3554	a28620_01	01||7945755||7952620||Aqcoe1G142200.1.v3.1||1||CDS||809466556||2213||76.68	7945755	7952620	b57268_PGA_scaffold_2	PGA_scaffold_2||34423409||34433442||BUSI_004380-RA||-1||CDS||2987700115||12972||76.68	34433442	34423409	3.400000e-112	2117
9.6804	0.8763	a28620_01	01||7963088||7964625||Aqcoe1G142600.1.v3.1||1||CDS||809466613||2220||68.81	7963088	7964625	b57268_PGA_scaffold_2	PGA_scaffold_2||34418777||34419942||BUSI_004379-RA||-1||CDS||2987700112||12971||68.81	34419942	34418777	3.300000e-23	2139
1.1440	0.1327	a28620_01	01||7978982||7982914||Aqcoe1G142700.1.v3.1||1||CDS||809466634||2221||75.61	7978982	7982914	b57268_PGA_scaffold_2	PGA_scaffold_2||34398725||34402114||BUSI_004378-RA||-1||CDS||2987700109||12970||75.61	34402114	34398725	1.000000e-250	2189
66.0340	0.5595	a28620_01	01||7989052||7997391||Aqcoe1G142900.2.v3.1||1||CDS||809466667||2224||79.86	7989052	7997391	b57268_PGA_scaffold_2	PGA_scaffold_2||34351870||34375710||BUSI_004376-RA||-1||CDS||2987700103||12968||79.86	34375710	34351870	8.600000e-224	2239
1.1292	0.1333	a28620_01	01||7998419||7999767||Aqcoe1G143100.1.v3.1||-1||CDS||809466708||2229||75.94	7999767	7998419	b57268_PGA_scaffold_2	PGA_scaffold_2||34347018||34351385||BUSI_004375-RA||1||CDS||2987700100||12967||75.94	34347018	34351385	6.800000e-152	2289
1.5022	0.2139	a28620_01	01||8004832||8015751||Aqcoe1G143300.1.v3.1||-1||CDS||809466751||2233||78.38	8015751	8004832	b57268_PGA_scaffold_2	PGA_scaffold_2||34306492||34323906||BUSI_004373-RA||1||CDS||2987700094||12965||78.38	34306492	34323906	6.100000e-223	2339
2.2047	0.1620	a28620_01	01||8018833||8021599||Aqcoe1G143400.1.v3.1||1||CDS||809466768||2235||75.91	8018833	8021599	b57268_PGA_scaffold_2	PGA_scaffold_2||34294708||34301555||BUSI_004372-RA||-1||CDS||2987700091||12964||75.91	34301555	34294708	5.700000e-72	2389
1.7056	0.1548	a28620_01	01||8069006||8070855||Aqcoe1G144000.1.v3.1||1||CDS||809466861||2244||77.06	8069006	8070855	b57268_PGA_scaffold_2	PGA_scaffold_2||34228670||34232774||BUSI_004369-RA||-1||CDS||2987700082||12961||77.06	34232774	34228670	1.000000e-208	2439
1.4484	0.1499	a28620_01	01||8086340||8091666||Aqcoe1G144600.1.v3.1||1||CDS||809466962||2253||76.32	8086340	8091666	b57268_PGA_scaffold_2	PGA_scaffold_2||34150009||34155347||BUSI_004363-RA||-1||CDS||2987700064||12955||76.32	34155347	34150009	1.000000e-250	2489
1.2360	0.1700	a28620_01	01||8097978||8099120||Aqcoe1G144800.1.v3.1||1||CDS||809466990||2255||74.47	8097978	8099120	b57268_PGA_scaffold_2	PGA_scaffold_2||34140169||34141272||BUSI_004362-RA||-1||CDS||2987700061||12954||74.47	34141272	34140169	2.900000e-65	2539
2.6180	0.1373	a28620_01	01||8118572||8120510||Aqcoe1G145100.1.v3.1||1||CDS||809467030||2258||73.76	8118572	8120510	b57268_PGA_scaffold_2	PGA_scaffold_2||34116872||34119207||BUSI_004359-RA||-1||CDS||2987700052||12951||73.76	34119207	34116872	1.000000e-250	2589
1.1440	0.1588	a28620_01	01||8163276||8171520||Aqcoe1G145600.1.v3.1||1||CDS||809467118||2267||79.66	8163276	8171520	b57268_PGA_scaffold_2	PGA_scaffold_2||33930257||33937970||BUSI_004355-RA||1||CDS||2987700040||12947||79.66	33930257	33937970	2.300000e-122	2639
###  Mean Ks:  1.6221	Mean Kn: 0.1978
#Ks	Kn	a<db_genome_id>_<chr>	chr1||start1||stop1||name1||strand1||type1||db_feature_id1||genome_order1||percent_id1	start1	stop1	b<db_genome_id>_<chr>	chr2||start2||stop2||name2||strand2||type2||db_feature_id2||genome_order2||percent_id2	start2	stop2	eval	block_score	GEVO_link
3.1473	0.2756	a28620_01	01||8022630||8024162||Aqcoe1G143600.1.v3.1||-1||CDS||809466799||2238||68.29	8024162	8022630	b57268_PGA_scaffold_1	PGA_scaffold_1||27968446||27973460||BUSI_000925-RA||-1||CDS||2986530362||981||68.29	27973460	27968446	1.400000e-55	50
1.0375	0.1116	a28620_01	01||8026708||8037112||Aqcoe1G143700.1.v3.1||-1||CDS||809466821||2241||78.91	8037112	8026708	b57268_PGA_scaffold_1	PGA_scaffold_1||27975237||27985908||BUSI_000926-RA||-1||CDS||2986530365||982||78.91	27985908	27975237	1.000000e-250	100
1.3567	0.1353	a28620_01	01||8069006||8070855||Aqcoe1G144000.1.v3.1||1||CDS||809466861||2244||75.47	8069006	8070855	b57268_PGA_scaffold_1	PGA_scaffold_1||28093946||28102694||BUSI_000930-RA||1||CDS||2986530377||986||75.47	28093946	28102694	4.400000e-183	150
1.6224	0.3299	a28620_01	01||8097978||8099120||Aqcoe1G144800.1.v3.1||1||CDS||809466990||2255||77.83	8097978	8099120	b57268_PGA_scaffold_1	PGA_scaffold_1||28118540||28120099||BUSI_000932-RA||1||CDS||2986530383||988||77.83	28118540	28120099	2.000000e-52	197
1.1471	0.0976	a28620_01	01||8101921||8107504||Aqcoe1G145000.1.v3.1||-1||CDS||809467017||2257||84.79	8107504	8101921	b57268_PGA_scaffold_1	PGA_scaffold_1||28121303||28128282||BUSI_000933-RA||-1||CDS||2986530386||989||84.79	28128282	28121303	1.000000e-250	247
1.8858	0.2006	a28620_01	01||8155508||8159187||Aqcoe1G145500.1.v3.1||-1||CDS||809467110||2265||72.4	8159187	8155508	b57268_PGA_scaffold_1	PGA_scaffold_1||28289584||28295537||BUSI_000943-RA||-1||CDS||2986530416||999||72.4	28295537	28289584	1.600000e-199	297
1.1580	0.2337	a28620_01	01||8183403||8193528||Aqcoe1G145800.1.v3.1||1||CDS||809467161||2272||72.05	8183403	8193528	b57268_PGA_scaffold_1	PGA_scaffold_1||28330378||28351425||BUSI_000944-RA||1||CDS||2986530419||1000||72.05	28330378	28351425	1.000000e-250	347
###  Mean Ks:  6.2763	Mean Kn: 0.4409
#Ks	Kn	a<db_genome_id>_<chr>	chr1||start1||stop1||name1||strand1||type1||db_feature_id1||genome_order1||percent_id1	start1	stop1	b<db_genome_id>_<chr>	chr2||start2||stop2||name2||strand2||type2||db_feature_id2||genome_order2||percent_id2	start2	stop2	eval	block_score	GEVO_link
23.1791	1.1856	a28620_01	01||8194053||8195534||Aqcoe1G146000.1.v3.1||-1||CDS||809467181||2274||65.71	8195534	8194053	b57268_PGA_scaffold_1	PGA_scaffold_1||36518613||36519625||BUSI_001555-RA||-1||CDS||2986532252||1611||65.71	36519625	36518613	3.000000e-11	10
1.5202	0.1427	a28620_01	01||8198927||8209229||Aqcoe1G146100.1.v3.1||-1||CDS||809467192||2275||80.59	8209229	8198927	b57268_PGA_scaffold_1	PGA_scaffold_1||36494890||36514689||BUSI_001554-RA||1||CDS||2986532249||1610||80.59	36494890	36514689	6.800000e-148	60
2.8757	0.0502	a28620_01	01||8213064||8215423||Aqcoe1G146200.1.v3.1||1||CDS||809467202||2276||76.69	8213064	8215423	b57268_PGA_scaffold_1	PGA_scaffold_1||36481605||36484990||BUSI_001553-RA||-1||CDS||2986532246||1609||76.69	36484990	36481605	1.000000e-250	110
0.8879	0.0889	a28620_01	01||8222492||8225890||Aqcoe1G146400.1.v3.1||-1||CDS||809467217||2284||82.56	8225890	8222492	b57268_PGA_scaffold_1	PGA_scaffold_1||36476221||36479971||BUSI_001552-RA||1||CDS||2986532243||1608||82.56	36476221	36479971	1.000000e-250	160
2.9184	0.7372	a28620_01	01||8261626||8271838||Aqcoe1G146900.1.v3.1||1||CDS||809467326||2297||85.37	8261626	8271838	b57268_PGA_scaffold_1	PGA_scaffold_1||36457005||36459184||BUSI_001550-RA||-1||CDS||2986532237||1606||85.37	36459184	36457005	1.400000e-17	173
###  Mean Ks:  2.0899	Mean Kn: 0.3068
#Ks	Kn	a<db_genome_id>_<chr>	chr1||start1||stop1||name1||strand1||type1||db_feature_id1||genome_order1||percent_id1	start1	stop1	b<db_genome_id>_<chr>	chr2||start2||stop2||name2||strand2||type2||db_feature_id2||genome_order2||percent_id2	start2	stop2	eval	block_score	GEVO_link
1.9470	0.4592	a28620_01	01||8323029||8325936||Aqcoe1G147900.1.v3.1||1||CDS||809467495||2320||62.07	8323029	8325936	b57268_PGA_scaffold_1	PGA_scaffold_1||35880587||35898895||BUSI_001509-RA||-1||CDS||2986532114||1565||62.07	35898895	35880587	5.200000e-221	50
1.8263	0.1111	a28620_01	01||8335753||8337476||Aqcoe1G148200.1.v3.1||-1||CDS||809467522||2323||75.32	8337476	8335753	b57268_PGA_scaffold_1	PGA_scaffold_1||35855097||35856914||BUSI_001505-RA||1||CDS||2986532102||1561||75.32	35855097	35856914	1.000000e-250	100
1.0246	0.3078	a28620_01	01||8358308||8364462||Aqcoe1G148500.1.v3.1||1||CDS||809467546||2326||72.34	8358308	8364462	b57268_PGA_scaffold_1	PGA_scaffold_1||35833765||35838695||BUSI_001503-RA||-1||CDS||2986532096||1559||72.34	35838695	35833765	1.400000e-166	150
1.2483	0.2013	a28620_01	01||8398413||8414061||Aqcoe1G149500.1.v3.1||1||CDS||809467660||2340||75.86	8398413	8414061	b57268_PGA_scaffold_1	PGA_scaffold_1||35767128||35794585||BUSI_001499-RA||-1||CDS||2986532084||1555||75.86	35794585	35767128	1.000000e-250	197
1.3085	0.2135	a28620_01	01||8446662||8453839||Aqcoe1G150100.1.v3.1||-1||CDS||809467718||2347||84.44	8453839	8446662	b57268_PGA_scaffold_1	PGA_scaffold_1||35733424||35744328||BUSI_001497-RA||1||CDS||2986532078||1553||84.44	35733424	35744328	1.700000e-74	247
1.7061	0.1423	a28620_01	01||8502773||8506898||Aqcoe1G150500.1.v3.1||-1||CDS||809467750||2351||74.88	8506898	8502773	b57268_PGA_scaffold_1	PGA_scaffold_1||35674760||35677819||BUSI_001493-RA||1||CDS||2986532066||1549||74.88	35674760	35677819	1.000000e-250	297
1.4045	0.1154	a28620_01	01||8507884||8509666||Aqcoe1G150700.1.v3.1||1||CDS||809467767||2353||78.39	8507884	8509666	b57268_PGA_scaffold_1	PGA_scaffold_1||35647201||35651501||BUSI_001490-RA||-1||CDS||2986532057||1546||78.39	35651501	35647201	2.700000e-131	347
1.4209	0.2218	a28620_01	01||8530281||8538246||Aqcoe1G151200.1.v3.1||1||CDS||809467805||2358||71.95	8530281	8538246	b57268_PGA_scaffold_1	PGA_scaffold_1||35604768||35616251||BUSI_001487-RA||-1||CDS||2986532048||1543||71.95	35616251	35604768	1.000000e-250	397
1.7706	0.3070	a28620_01	01||8539435||8540591||Aqcoe1G151300.1.v3.1||-1||CDS||809467813||2359||67.65	8540591	8539435	b57268_PGA_scaffold_1	PGA_scaffold_1||35601998||35603119||BUSI_001486-RA||1||CDS||2986532045||1542||67.65	35601998	35603119	8.600000e-71	447
1.3602	0.0705	a28620_01	01||8543871||8544536||Aqcoe1G151400.1.v3.1||1||CDS||809467822||2360||78.05	8543871	8544536	b57268_PGA_scaffold_1	PGA_scaffold_1||35598834||35599462||BUSI_001485-RA||1||CDS||2986532042||1541||78.05	35598834	35599462	1.700000e-117	497
5.9328	0.6568	a28620_01	01||8563542||8567247||Aqcoe1G151700.1.v3.1||-1||CDS||809467851||2364||69.83	8567247	8563542	b57268_PGA_scaffold_1	PGA_scaffold_1||35569676||35582895||BUSI_001484-RA||1||CDS||2986532039||1540||69.83	35569676	35582895	1.500000e-118	547
1.9372	1.5869	a28620_01	01||8594564||8595497||Aqcoe1G152100.1.v3.1||-1||CDS||809467902||2371||67.96	8595497	8594564	b57268_PGA_scaffold_1	PGA_scaffold_1||35552577||35553342||BUSI_001482-RA||1||CDS||2986532033||1538||67.96	35552577	35553342	1.200000e-08	554
1.3604	0.0619	a28620_01	01||8596881||8600646||Aqcoe1G152200.1.v3.1||-1||CDS||809467908||2372||81.46	8600646	8596881	b57268_PGA_scaffold_1	PGA_scaffold_1||35545926||35551142||BUSI_001481-RA||1||CDS||2986532030||1537||81.46	35545926	35551142	6.100000e-235	604
1.5396	0.2346	a28620_01	01||8602940||8609413||Aqcoe1G152400.1.v3.1||1||CDS||809467923||2375||73.54	8602940	8609413	b57268_PGA_scaffold_1	PGA_scaffold_1||35531789||35544925||BUSI_001480-RA||-1||CDS||2986532027||1536||73.54	35544925	35531789	1.000000e-250	654
1.5599	0.1464	a28620_01	01||8614021||8617531||Aqcoe1G152600.1.v3.1||-1||CDS||809467973||2382||75.38	8617531	8614021	b57268_PGA_scaffold_1	PGA_scaffold_1||35514542||35519716||BUSI_001477-RA||1||CDS||2986532018||1533||75.38	35514542	35519716	1.000000e-250	704
6.4812	0.2474	a28620_01	01||8618003||8620173||Aqcoe1G152700.1.v3.1||1||CDS||809467980||2383||70.13	8618003	8620173	b57268_PGA_scaffold_1	PGA_scaffold_1||35508423||35513112||BUSI_001476-RA||-1||CDS||2986532015||1532||70.13	35513112	35508423	5.800000e-109	754
1.7006	0.1324	a28620_01	01||8667353||8674079||Aqcoe1G153500.1.v3.1||1||CDS||809468043||2392||77.63	8667353	8674079	b57268_PGA_scaffold_1	PGA_scaffold_1||35215558||35221762||BUSI_001456-RA||1||CDS||2986531955||1512||77.63	35215558	35221762	1.000000e-250	801
###  Mean Ks:  9.6028	Mean Kn: 0.4603
#Ks	Kn	a<db_genome_id>_<chr>	chr1||start1||stop1||name1||strand1||type1||db_feature_id1||genome_order1||percent_id1	start1	stop1	b<db_genome_id>_<chr>	chr2||start2||stop2||name2||strand2||type2||db_feature_id2||genome_order2||percent_id2	start2	stop2	eval	block_score	GEVO_link
4.3720	0.6390	a28620_01	01||8323029||8325936||Aqcoe1G147900.1.v3.1||1||CDS||809467495||2320||74.4	8323029	8325936	b57268_PGA_scaffold_2	PGA_scaffold_2||27005900||27030088||BUSI_003831-RA||1||CDS||2987698468||12423||74.4	27005900	27030088	1.000000e-250	50
13.6390	1.0597	a28620_01	01||8373184||8379045||Aqcoe1G148900.1.v3.1||-1||CDS||809467587||2331||63.79	8379045	8373184	b57268_PGA_scaffold_2	PGA_scaffold_2||27280907||27287789||BUSI_003840-RA||-1||CDS||2987698495||12432||63.79	27287789	27280907	2.300000e-141	97
1.3192	0.2176	a28620_01	01||8383130||8384812||Aqcoe1G149100.1.v3.1||-1||CDS||809467603||2333||69.65	8384812	8383130	b57268_PGA_scaffold_2	PGA_scaffold_2||27293579||27295157||BUSI_003841-RA||-1||CDS||2987698498||12433||69.65	27295157	27293579	1.000000e-250	147
60.8877	2.0880	a28620_01	01||8386005||8386688||Aqcoe1G149200.1.v3.1||1||CDS||809467612||2334||67.39	8386005	8386688	b57268_PGA_scaffold_2	PGA_scaffold_2||27296983||27297432||BUSI_003842-RA||-1||CDS||2987698501||12434||67.39	27297432	27296983	5.200000e-44	190
2.1955	0.2315	a28620_01	01||8424885||8427088||Aqcoe1G149800.1.v3.1||1||CDS||809467686||2343||73.37	8424885	8427088	b57268_PGA_scaffold_2	PGA_scaffold_2||27323402||27324301||BUSI_003845-RA||1||CDS||2987698510||12437||73.37	27323402	27324301	1.000000e-34	224
1.5977	0.1598	a28620_01	01||8462014||8467618||Aqcoe1G150200.1.v3.1||1||CDS||809467730||2348||73.27	8462014	8467618	b57268_PGA_scaffold_2	PGA_scaffold_2||27367298||27371809||BUSI_003846-RA||1||CDS||2987698513||12438||73.27	27367298	27371809	1.300000e-220	274
16.2934	0.4248	a28620_01	01||8502773||8506898||Aqcoe1G150500.1.v3.1||-1||CDS||809467750||2351||63.27	8506898	8502773	b57268_PGA_scaffold_2	PGA_scaffold_2||27491337||27493002||BUSI_003855-RA||1||CDS||2987698540||12447||63.27	27491337	27493002	2.800000e-40	217
2.3575	0.2873	a28620_01	01||8513167||8513753||Aqcoe1G150800.1.v3.1||-1||CDS||809467774||2354||69.2	8513753	8513167	b57268_PGA_scaffold_2	PGA_scaffold_2||27603175||27603769||BUSI_003866-RA||-1||CDS||2987698573||12458||69.2	27603769	27603175	1.500000e-25	334
2.0747	0.1169	a28620_01	01||8515061||8518098||Aqcoe1G150900.1.v3.1||-1||CDS||809467783||2355||73.44	8518098	8515061	b57268_PGA_scaffold_2	PGA_scaffold_2||27605677||27610959||BUSI_003867-RA||-1||CDS||2987698576||12459||73.44	27610959	27605677	2.400000e-196	384
1.8045	0.1612	a28620_01	01||8543871||8544536||Aqcoe1G151400.1.v3.1||1||CDS||809467822||2360||72.86	8543871	8544536	b57268_PGA_scaffold_2	PGA_scaffold_2||27634792||27635577||BUSI_003869-RA||-1||CDS||2987698582||12461||72.86	27635577	27634792	2.000000e-92	434
61.3576	1.3925	a28620_01	01||8546886||8550556||Aqcoe1G151500.2.v3.1||1||CDS||809467836||2361||62.44	8546886	8550556	b57268_PGA_scaffold_2	PGA_scaffold_2||27669821||27672912||BUSI_003874-RA||1||CDS||2987698597||12466||62.44	27669821	27672912	3.200000e-39	472
3.2671	0.3428	a28620_01	01||8563542||8567247||Aqcoe1G151700.1.v3.1||-1||CDS||809467851||2364||72.45	8567247	8563542	b57268_PGA_scaffold_2	PGA_scaffold_2||27675235||27678829||BUSI_003875-RA||-1||CDS||2987698600||12467||72.45	27678829	27675235	3.200000e-94	522
1.8900	0.2139	a28620_01	01||8590886||8593140||Aqcoe1G151900.1.v3.1||1||CDS||809467888||2369||73.56	8590886	8593140	b57268_PGA_scaffold_2	PGA_scaffold_2||27690770||27693400||BUSI_003878-RA||1||CDS||2987698609||12470||73.56	27690770	27693400	9.400000e-69	572
1.8081	0.0633	a28620_01	01||8596881||8600646||Aqcoe1G152200.1.v3.1||-1||CDS||809467908||2372||80.38	8600646	8596881	b57268_PGA_scaffold_2	PGA_scaffold_2||27695073||27698991||BUSI_003879-RA||-1||CDS||2987698612||12471||80.38	27698991	27695073	2.500000e-221	622
1.6787	0.3380	a28620_01	01||8618003||8620173||Aqcoe1G152700.1.v3.1||1||CDS||809467980||2383||67.66	8618003	8620173	b57268_PGA_scaffold_2	PGA_scaffold_2||27725736||27727975||BUSI_003883-RA||-1||CDS||2987698624||12475||67.66	27727975	27725736	1.800000e-86	669
1.3356	0.2072	a28620_01	01||8620923||8624739||Aqcoe1G152800.1.v3.1||1||CDS||809467989||2384||75.66	8620923	8624739	b57268_PGA_scaffold_2	PGA_scaffold_2||27736707||27744171||BUSI_003885-RA||1||CDS||2987698630||12477||75.66	27736707	27744171	1.000000e-250	719
1.9756	0.3067	a28620_01	01||8633662||8635439||Aqcoe1G153000.1.v3.1||-1||CDS||809468011||2387||67.92	8635439	8633662	b57268_PGA_scaffold_2	PGA_scaffold_2||27758733||27761397||BUSI_003887-RA||-1||CDS||2987698636||12479||67.92	27761397	27758733	2.300000e-179	769
1.3744	0.1243	a28620_01	01||8667353||8674079||Aqcoe1G153500.1.v3.1||1||CDS||809468043||2392||80.07	8667353	8674079	b57268_PGA_scaffold_2	PGA_scaffold_2||27768257||27776519||BUSI_003888-RA||1||CDS||2987698639||12480||80.07	27768257	27776519	1.000000e-250	819
1.2249	0.3721	a28620_01	01||8678726||8681629||Aqcoe1G153800.1.v3.1||-1||CDS||809468076||2397||74.7	8681629	8678726	b57268_PGA_scaffold_2	PGA_scaffold_2||27780586||27785873||BUSI_003890-RA||1||CDS||2987698645||12482||74.7	27780586	27785873	2.900000e-169	869
###  Mean Ks:  23.0591	Mean Kn: 0.5635
#Ks	Kn	a<db_genome_id>_<chr>	chr1||start1||stop1||name1||strand1||type1||db_feature_id1||genome_order1||percent_id1	start1	stop1	b<db_genome_id>_<chr>	chr2||start2||stop2||name2||strand2||type2||db_feature_id2||genome_order2||percent_id2	start2	stop2	eval	block_score	GEVO_link
1.6226	0.2605	a28620_01	01||8738418||8746225||Aqcoe1G155100.1.v3.1||1||CDS||809468218||2417||80.74	8738418	8746225	b57268_PGA_scaffold_4	PGA_scaffold_4||50071744||50084316||BUSI_009684-RA||-1||CDS||2988143794||17375||80.74	50084316	50071744	8.300000e-130	50
1.1012	0.1086	a28620_01	01||8810356||8818029||Aqcoe1G155900.1.v3.1||1||CDS||809468292||2426||82.91	8810356	8818029	b57268_PGA_scaffold_4	PGA_scaffold_4||49834194||49844180||BUSI_009680-RA||1||CDS||2988143782||17371||82.91	49834194	49844180	1.000000e-250	100
1.4717	0.2145	a28620_01	01||8875913||8879593||Aqcoe1G156900.1.v3.1||1||CDS||809468402||2439||76.67	8875913	8879593	b57268_PGA_scaffold_4	PGA_scaffold_4||49491934||49494533||BUSI_009660-RA||-1||CDS||2988143722||17351||76.67	49494533	49491934	1.000000e-250	147
59.7331	0.3071	a28620_01	01||8881806||8883362||Aqcoe1G157000.1.v3.1||1||CDS||809468430||2443||63.44	8881806	8883362	b57268_PGA_scaffold_4	PGA_scaffold_4||49380951||49382843||BUSI_009652-RA||-1||CDS||2988143698||17343||63.44	49382843	49380951	1.500000e-116	197
1.3429	0.0970	a28620_01	01||8888444||8892947||Aqcoe1G157100.1.v3.1||1||CDS||809468440||2444||77.72	8888444	8892947	b57268_PGA_scaffold_4	PGA_scaffold_4||49357709||49363515||BUSI_009650-RA||1||CDS||2988143692||17341||77.72	49357709	49363515	1.000000e-250	247
1.2350	0.1842	a28620_01	01||8897290||8901370||Aqcoe1G157200.1.v3.1||1||CDS||809468452||2445||72.55	8897290	8901370	b57268_PGA_scaffold_4	PGA_scaffold_4||49347416||49352323||BUSI_009649-RA||-1||CDS||2988143689||17340||72.55	49352323	49347416	1.000000e-250	297
66.0337	1.3473	a28620_01	01||8904967||8908316||Aqcoe1G157400.1.v3.1||-1||CDS||809468479||2448||78.87	8908316	8904967	b57268_PGA_scaffold_4	PGA_scaffold_4||49315316||49329024||BUSI_009648-RA||-1||CDS||2988143686||17339||78.87	49329024	49315316	2.400000e-99	347
74.6685	1.2140	a28620_01	01||8912640||8915736||Aqcoe1G157600.1.v3.1||-1||CDS||809468501||2451||76.82	8915736	8912640	b57268_PGA_scaffold_4	PGA_scaffold_4||49294205||49297913||BUSI_009645-RA||1||CDS||2988143677||17336||76.82	49294205	49297913	9.400000e-50	396
21.4879	1.3876	a28620_01	01||8920317||8949077||Aqcoe1G157700.1.v3.1||-1||CDS||809468508||2452||71.41	8949077	8920317	b57268_PGA_scaffold_4	PGA_scaffold_4||49235379||49254812||BUSI_009643-RA||1||CDS||2988143671||17334||71.41	49235379	49254812	7.800000e-114	446
1.8948	0.5141	a28620_01	01||8999735||9004012||Aqcoe1G158600.1.v3.1||1||CDS||809468588||2463||66.88	8999735	9004012	b57268_PGA_scaffold_4	PGA_scaffold_4||49140858||49145292||BUSI_009640-RA||1||CDS||2988143662||17331||66.88	49140858	49145292	4.400000e-57	493
###  Mean Ks:  12.2772	Mean Kn: 0.4163
#Ks	Kn	a<db_genome_id>_<chr>	chr1||start1||stop1||name1||strand1||type1||db_feature_id1||genome_order1||percent_id1	start1	stop1	b<db_genome_id>_<chr>	chr2||start2||stop2||name2||strand2||type2||db_feature_id2||genome_order2||percent_id2	start2	stop2	eval	block_score	GEVO_link
61.0213	1.1313	a28620_01	01||8976086||8981109||Aqcoe1G158400.1.v3.1||1||CDS||809468572||2461||81.68	8976086	8981109	b57268_PGA_scaffold_4	PGA_scaffold_4||48009043||48021930||BUSI_009601-RA||1||CDS||2988143545||17292||81.68	48009043	48021930	2.400000e-160	50
1.1884	0.1737	a28620_01	01||9044439||9046061||Aqcoe1G159000.1.v3.1||-1||CDS||809468625||2472||72.17	9046061	9044439	b57268_PGA_scaffold_4	PGA_scaffold_4||48064342||48066116||BUSI_009604-RA||1||CDS||2988143554||17295||72.17	48064342	48066116	6.400000e-146	97
1.3399	0.0998	a28620_01	01||9055062||9059692||Aqcoe1G159400.1.v3.1||-1||CDS||809468691||2478||80.98	9059692	9055062	b57268_PGA_scaffold_4	PGA_scaffold_4||48132915||48138071||BUSI_009609-RA||-1||CDS||2988143569||17300||80.98	48138071	48132915	1.000000e-250	147
2.0028	0.4039	a28620_01	01||9073547||9080386||Aqcoe1G159700.1.v3.1||1||CDS||809468725||2482||72.02	9073547	9080386	b57268_PGA_scaffold_4	PGA_scaffold_4||48198434||48227893||BUSI_009612-RA||1||CDS||2988143578||17303||72.02	48198434	48227893	1.100000e-199	197
0.9096	0.2563	a28620_01	01||9094942||9096161||Aqcoe1G159900.1.v3.1||1||CDS||809468753||2486||78.73	9094942	9096161	b57268_PGA_scaffold_4	PGA_scaffold_4||48242364||48243537||BUSI_009613-RA||1||CDS||2988143581||17304||78.73	48242364	48243537	3.700000e-131	247
1.7416	0.3490	a28620_01	01||9097900||9099359||Aqcoe1G160000.1.v3.1||1||CDS||809468762||2487||76.33	9097900	9099359	b57268_PGA_scaffold_4	PGA_scaffold_4||48245259||48253492||BUSI_009614-RA||1||CDS||2988143584||17305||76.33	48245259	48253492	1.800000e-79	297
2.0768	0.3812	a28620_01	01||9110123||9114262||Aqcoe1G160300.1.v3.1||1||CDS||809468796||2491||75.85	9110123	9114262	b57268_PGA_scaffold_4	PGA_scaffold_4||48334828||48352606||BUSI_009616-RA||-1||CDS||2988143590||17307||75.85	48352606	48334828	3.700000e-239	347
59.6302	1.2358	a28620_01	01||9118302||9133179||Aqcoe1G160400.1.v3.1||1||CDS||809468810||2493||79.31	9118302	9133179	b57268_PGA_scaffold_4	PGA_scaffold_4||48979955||48992512||BUSI_009628-RA||1||CDS||2988143626||17319||79.31	48979955	48992512	1.100000e-222	394
2.1294	0.2026	a28620_01	01||9151065||9152208||Aqcoe1G160800.1.v3.1||-1||CDS||809468852||2498||71.54	9152208	9151065	b57268_PGA_scaffold_4	PGA_scaffold_4||49070027||49071416||BUSI_009632-RA||-1||CDS||2988143638||17323||71.54	49071416	49070027	1.800000e-171	444
1.3188	0.2054	a28620_01	01||9156543||9160496||Aqcoe1G160900.1.v3.1||1||CDS||809468858||2499||71.51	9156543	9160496	b57268_PGA_scaffold_4	PGA_scaffold_4||49076759||49080789||BUSI_009633-RA||1||CDS||2988143641||17324||71.51	49076759	49080789	1.000000e-250	494
1.6905	0.1408	a28620_01	01||9165358||9165754||Aqcoe1G161000.1.v3.1||-1||CDS||809468864||2500||80.62	9165754	9165358	b57268_PGA_scaffold_4	PGA_scaffold_4||49092638||49093729||BUSI_009634-RA||-1||CDS||2988143644||17325||80.62	49093729	49092638	6.600000e-59	544
###  Mean Ks:  2.4051	Mean Kn: 0.2709
#Ks	Kn	a<db_genome_id>_<chr>	chr1||start1||stop1||name1||strand1||type1||db_feature_id1||genome_order1||percent_id1	start1	stop1	b<db_genome_id>_<chr>	chr2||start2||stop2||name2||strand2||type2||db_feature_id2||genome_order2||percent_id2	start2	stop2	eval	block_score	GEVO_link
2.9897	0.3274	a28620_01	01||9166435||9168599||Aqcoe1G161100.1.v3.1||1||CDS||809468869||2501||70.6	9166435	9168599	b57268_PGA_scaffold_4	PGA_scaffold_4||47735421||47736574||BUSI_009585-RA||1||CDS||2988143497||17276||70.6	47735421	47736574	7.800000e-72	50
1.2159	0.4991	a28620_01	01||9188226||9194148||Aqcoe1G161600.1.v3.1||1||CDS||809468903||2507||71.77	9188226	9194148	b57268_PGA_scaffold_4	PGA_scaffold_4||46804089||46814360||BUSI_009568-RA||1||CDS||2988143446||17259||71.77	46804089	46814360	5.600000e-101	97
1.3066	0.2587	a28620_01	01||9223223||9231151||Aqcoe1G162200.1.v3.1||1||CDS||809468956||2518||77.47	9223223	9231151	b57268_PGA_scaffold_4	PGA_scaffold_4||46719298||46726704||BUSI_009565-RA||-1||CDS||2988143437||17256||77.47	46726704	46719298	9.700000e-181	144
10.1540	0.4600	a28620_01	01||9234008||9236097||Aqcoe1G162400.1.v3.1||1||CDS||809468966||2520||77.72	9234008	9236097	b57268_PGA_scaffold_4	PGA_scaffold_4||46706268||46715433||BUSI_009564-RA||-1||CDS||2988143434||17255||77.72	46715433	46706268	4.100000e-230	194
1.5223	0.3890	a28620_01	01||9241577||9248391||Aqcoe1G162600.1.v3.1||1||CDS||809468982||2523||70.61	9241577	9248391	b57268_PGA_scaffold_4	PGA_scaffold_4||46582193||46605067||BUSI_009560-RA||-1||CDS||2988143422||17251||70.61	46605067	46582193	3.600000e-113	244
1.8461	0.1190	a28620_01	01||9250959||9253595||Aqcoe1G162700.1.v3.1||-1||CDS||809468996||2526||83.04	9253595	9250959	b57268_PGA_scaffold_4	PGA_scaffold_4||46574917||46580954||BUSI_009559-RA||1||CDS||2988143419||17250||83.04	46574917	46580954	5.500000e-115	294
1.2849	0.1122	a28620_01	01||9310778||9316968||Aqcoe1G163500.1.v3.1||1||CDS||809469083||2542||78.46	9310778	9316968	b57268_PGA_scaffold_4	PGA_scaffold_4||46521166||46527084||BUSI_009556-RA||1||CDS||2988143410||17247||78.46	46521166	46527084	1.000000e-250	341
1.2457	0.1489	a28620_01	01||9389558||9396104||Aqcoe1G164400.1.v3.1||-1||CDS||809469159||2557||81.19	9396104	9389558	b57268_PGA_scaffold_4	PGA_scaffold_4||46158822||46166320||BUSI_009547-RA||1||CDS||2988143383||17238||81.19	46158822	46166320	1.000000e-250	388
1.1633	0.0971	a28620_01	01||9407489||9420929||Aqcoe1G164600.1.v3.1||1||CDS||809469172||2559||80.41	9407489	9420929	b57268_PGA_scaffold_4	PGA_scaffold_4||45737294||45772743||BUSI_009537-RA||1||CDS||2988143353||17228||80.41	45737294	45772743	1.000000e-250	438
1.3228	0.2978	a28620_01	01||9446342||9452835||Aqcoe1G165200.1.v3.1||-1||CDS||809469221||2568||72.77	9452835	9446342	b57268_PGA_scaffold_4	PGA_scaffold_4||45524392||45537066||BUSI_009528-RA||-1||CDS||2988143326||17219||72.77	45537066	45524392	1.000000e-250	488
###  Mean Ks:  1.5193	Mean Kn: 0.2889
#Ks	Kn	a<db_genome_id>_<chr>	chr1||start1||stop1||name1||strand1||type1||db_feature_id1||genome_order1||percent_id1	start1	stop1	b<db_genome_id>_<chr>	chr2||start2||stop2||name2||strand2||type2||db_feature_id2||genome_order2||percent_id2	start2	stop2	eval	block_score	GEVO_link
1.3247	0.1721	a28620_01	01||9820746||9823827||Aqcoe1G170400.1.v3.1||1||CDS||809469807||2658||73.14	9820746	9823827	b57268_PGA_scaffold_4	PGA_scaffold_4||53439603||53445040||BUSI_009786-RA||1||CDS||2988144100||17477||73.14	53439603	53445040	8.600000e-162	50
1.3413	0.1790	a28620_01	01||9825258||9836089||Aqcoe1G170500.1.v3.1||1||CDS||809469815||2659||75.07	9825258	9836089	b57268_PGA_scaffold_4	PGA_scaffold_4||53293366||53297222||BUSI_009782-RA||-1||CDS||2988144088||17473||75.07	53297222	53293366	1.000000e-250	100
1.1892	0.4465	a28620_01	01||9837781||9839204||Aqcoe1G170700.1.v3.1||-1||CDS||809469829||2661||81.18	9839204	9837781	b57268_PGA_scaffold_4	PGA_scaffold_4||53284016||53287278||BUSI_009781-RA||1||CDS||2988144085||17472||81.18	53284016	53287278	5.600000e-46	145
2.2722	0.3311	a28620_01	01||9852552||9857270||Aqcoe1G170900.1.v3.1||-1||CDS||809469844||2663||63.57	9857270	9852552	b57268_PGA_scaffold_4	PGA_scaffold_4||53230446||53247262||BUSI_009779-RA||-1||CDS||2988144079||17470||63.57	53247262	53230446	1.000000e-250	195
1.4691	0.3160	a28620_01	01||9860376||9864770||Aqcoe1G171000.1.v3.1||-1||CDS||809469853||2664||65.12	9864770	9860376	b57268_PGA_scaffold_4	PGA_scaffold_4||53076800||53080992||BUSI_009774-RA||1||CDS||2988144064||17465||65.12	53076800	53080992	1.200000e-245	245
###  Mean Ks:  1.4109	Mean Kn: 0.2145
#Ks	Kn	a<db_genome_id>_<chr>	chr1||start1||stop1||name1||strand1||type1||db_feature_id1||genome_order1||percent_id1	start1	stop1	b<db_genome_id>_<chr>	chr2||start2||stop2||name2||strand2||type2||db_feature_id2||genome_order2||percent_id2	start2	stop2	eval	block_score	GEVO_link
0.9824	0.1469	a28620_01	01||10874534||10882448||Aqcoe1G185500.1.v3.1||1||CDS||809472114||2904||80.5	10874534	10882448	b57268_PGA_scaffold_4	PGA_scaffold_4||16470102||16480890||BUSI_009037-RA||-1||CDS||2988141853||16728||80.5	16480890	16470102	1.000000e-250	50
1.4098	0.1708	a28620_01	01||10884026||10889199||Aqcoe1G185600.1.v3.1||-1||CDS||809472142||2907||78.72	10889199	10884026	b57268_PGA_scaffold_4	PGA_scaffold_4||16438799||16455635||BUSI_009035-RA||1||CDS||2988141847||16726||78.72	16438799	16455635	9.600000e-153	100
2.2463	0.3755	a28620_01	01||10901710||10903672||Aqcoe1G185800.1.v3.1||1||CDS||809472178||2910||61.32	10901710	10903672	b57268_PGA_scaffold_4	PGA_scaffold_4||16396788||16399125||BUSI_009032-RA||-1||CDS||2988141838||16723||61.32	16399125	16396788	1.900000e-37	136
1.2270	0.1907	a28620_01	01||10915391||10921468||Aqcoe1G186100.1.v3.1||1||CDS||809472226||2914||81.6	10915391	10921468	b57268_PGA_scaffold_4	PGA_scaffold_4||16347677||16366071||BUSI_009029-RA||-1||CDS||2988141829||16720||81.6	16366071	16347677	1.000000e-250	186
1.6802	0.3457	a28620_01	01||10937091||10940259||Aqcoe1G186400.1.v3.1||1||CDS||809472270||2918||67.59	10937091	10940259	b57268_PGA_scaffold_4	PGA_scaffold_4||16271065||16273299||BUSI_009025-RA||-1||CDS||2988141817||16716||67.59	16273299	16271065	2.300000e-137	236
1.0459	0.1138	a28620_01	01||10976164||10981376||Aqcoe1G187400.1.v3.1||-1||CDS||809472372||2928||81.91	10981376	10976164	b57268_PGA_scaffold_4	PGA_scaffold_4||16098760||16116307||BUSI_009018-RA||1||CDS||2988141796||16709||81.91	16098760	16116307	8.100000e-208	286
1.2844	0.1580	a28620_01	01||10984706||10989010||Aqcoe1G187600.1.v3.1||-1||CDS||809472398||2930||77.18	10989010	10984706	b57268_PGA_scaffold_4	PGA_scaffold_4||16060394||16068855||BUSI_009014-RA||1||CDS||2988141784||16705||77.18	16060394	16068855	1.000000e-250	336
###  Mean Ks:  4.9467	Mean Kn: 3.2827
#Ks	Kn	a<db_genome_id>_<chr>	chr1||start1||stop1||name1||strand1||type1||db_feature_id1||genome_order1||percent_id1	start1	stop1	b<db_genome_id>_<chr>	chr2||start2||stop2||name2||strand2||type2||db_feature_id2||genome_order2||percent_id2	start2	stop2	eval	block_score	GEVO_link
1.5530	0.2226	a28620_01	01||11078601||11079821||Aqcoe1G189200.1.v3.1||1||CDS||809472655||2956||72.53	11078601	11079821	b57268_PGA_scaffold_4	PGA_scaffold_4||15356484||15369448||BUSI_008984-RA||1||CDS||2988141694||16675||72.53	15356484	15369448	6.300000e-197	50
1.3997	0.1071	a28620_01	01||11083279||11092266||Aqcoe1G189400.1.v3.1||-1||CDS||809472751||2964||81.88	11092266	11083279	b57268_PGA_scaffold_4	PGA_scaffold_4||15385881||15399738||BUSI_008987-RA||-1||CDS||2988141703||16678||81.88	15399738	15385881	1.000000e-250	100
1.3164	0.2021	a28620_01	01||11095991||11102751||Aqcoe1G189500.1.v3.1||1||CDS||809472773||2966||84.37	11095991	11102751	b57268_PGA_scaffold_4	PGA_scaffold_4||15422426||15433270||BUSI_008988-RA||1||CDS||2988141706||16679||84.37	15422426	15433270	4.400000e-112	150
18.9463	15.7220	a28620_01	01||11120828||11125803||Aqcoe1G189800.1.v3.1||1||CDS||809472824||2971||79.69	11120828	11125803	b57268_PGA_scaffold_4	PGA_scaffold_4||15480115||15481848||BUSI_008994-RA||1||CDS||2988141724||16685||79.69	15480115	15481848	1.300000e-44	193
1.5181	0.1595	a28620_01	01||11142422||11144002||Aqcoe1G189900.1.v3.1||1||CDS||809472872||2976||73.83	11142422	11144002	b57268_PGA_scaffold_4	PGA_scaffold_4||15715652||15717037||BUSI_008999-RA||-1||CDS||2988141739||16690||73.83	15717037	15715652	3.700000e-205	243
###  Mean Ks:  18.7173	Mean Kn: 0.4456
#Ks	Kn	a<db_genome_id>_<chr>	chr1||start1||stop1||name1||strand1||type1||db_feature_id1||genome_order1||percent_id1	start1	stop1	b<db_genome_id>_<chr>	chr2||start2||stop2||name2||strand2||type2||db_feature_id2||genome_order2||percent_id2	start2	stop2	eval	block_score	GEVO_link
93.0505	1.4081	a28620_01	01||11229000||11234753||Aqcoe1G191500.1.v3.1||1||CDS||809473091||3004||69.97	11229000	11234753	b57268_PGA_scaffold_4	PGA_scaffold_4||14057339||14067000||BUSI_008921-RA||-1||CDS||2988141505||16612||69.97	14067000	14057339	1.800000e-88	50
2.3047	0.3363	a28620_01	01||11262324||11268269||Aqcoe1G192300.1.v3.1||-1||CDS||809473152||3013||75.17	11268269	11262324	b57268_PGA_scaffold_4	PGA_scaffold_4||14222411||14233561||BUSI_008929-RA||-1||CDS||2988141529||16620||75.17	14233561	14222411	1.000000e-250	100
1.5079	0.1504	a28620_01	01||11279283||11284459||Aqcoe1G192400.1.v3.1||1||CDS||809473161||3014||79.07	11279283	11284459	b57268_PGA_scaffold_4	PGA_scaffold_4||14244031||14252859||BUSI_008930-RA||1||CDS||2988141532||16621||79.07	14244031	14252859	2.800000e-130	150
78.4786	1.5314	a28620_01	01||11293953||11297673||Aqcoe1G192600.1.v3.1||1||CDS||809473177||3016||80.88	11293953	11297673	b57268_PGA_scaffold_4	PGA_scaffold_4||14269105||14293318||BUSI_008931-RA||1||CDS||2988141535||16622||80.88	14269105	14293318	2.900000e-91	200
1.0451	0.1507	a28620_01	01||11318807||11326186||Aqcoe1G192900.1.v3.1||1||CDS||809473202||3019||79.58	11318807	11326186	b57268_PGA_scaffold_4	PGA_scaffold_4||14297045||14305629||BUSI_008932-RA||1||CDS||2988141538||16623||79.58	14297045	14305629	5.300000e-121	250
1.2355	0.0982	a28620_01	01||11335413||11344221||Aqcoe1G193000.1.v3.1||-1||CDS||809473217||3021||77.3	11344221	11335413	b57268_PGA_scaffold_4	PGA_scaffold_4||14307062||14321006||BUSI_008933-RA||-1||CDS||2988141541||16624||77.3	14321006	14307062	1.000000e-250	300
1.9015	0.2798	a28620_01	01||11346509||11348972||Aqcoe1G193200.1.v3.1||-1||CDS||809473235||3023||73.51	11348972	11346509	b57268_PGA_scaffold_4	PGA_scaffold_4||14337074||14339101||BUSI_008934-RA||1||CDS||2988141544||16625||73.51	14337074	14339101	7.800000e-123	350
3.5928	0.4147	a28620_01	01||11379250||11381657||Aqcoe1G193800.1.v3.1||1||CDS||809473298||3032||73.91	11379250	11381657	b57268_PGA_scaffold_4	PGA_scaffold_4||14379964||14385977||BUSI_008939-RA||1||CDS||2988141559||16630||73.91	14379964	14385977	3.400000e-225	400
1.8954	0.1896	a28620_01	01||11419206||11421068||Aqcoe1G194800.1.v3.1||-1||CDS||809473391||3044||76.74	11421068	11419206	b57268_PGA_scaffold_4	PGA_scaffold_4||14397413||14401097||BUSI_008941-RA||-1||CDS||2988141565||16632||76.74	14401097	14397413	7.300000e-171	447
1.2749	0.1040	a28620_01	01||11426679||11432089||Aqcoe1G195000.1.v3.1||-1||CDS||809473422||3048||80.24	11432089	11426679	b57268_PGA_scaffold_4	PGA_scaffold_4||14403608||14410589||BUSI_008942-RA||-1||CDS||2988141568||16633||80.24	14410589	14403608	1.000000e-250	497
2.2812	0.2172	a28620_01	01||11444100||11449231||Aqcoe1G195200.1.v3.1||1||CDS||809473455||3052||78.29	11444100	11449231	b57268_PGA_scaffold_4	PGA_scaffold_4||14411292||14418745||BUSI_008943-RA||1||CDS||2988141571||16634||78.29	14411292	14418745	1.600000e-85	547
1.3113	0.0963	a28620_01	01||11517892||11523688||Aqcoe1G196500.1.v3.1||-1||CDS||809473578||3066||77.98	11523688	11517892	b57268_PGA_scaffold_4	PGA_scaffold_4||14534008||14543262||BUSI_008958-RA||-1||CDS||2988141616||16649||77.98	14543262	14534008	1.000000e-250	594
7.3934	0.3486	a28620_01	01||11643360||11644268||Aqcoe1G197400.1.v3.1||-1||CDS||809473711||3084||72.14	11644268	11643360	b57268_PGA_scaffold_4	PGA_scaffold_4||14556221||14557129||BUSI_008960-RA||-1||CDS||2988141622||16651||72.14	14557129	14556221	2.700000e-55	641
1.1902	0.3272	a28620_01	01||11651964||11660294||Aqcoe1G197700.1.v3.1||1||CDS||809473736||3087||73.83	11651964	11660294	b57268_PGA_scaffold_4	PGA_scaffold_4||14583220||14594567||BUSI_008961-RA||1||CDS||2988141625||16652||73.83	14583220	14594567	2.200000e-116	691
68.8006	0.3471	a28620_01	01||11670230||11672554||Aqcoe1G197900.1.v3.1||-1||CDS||809473781||3094||64.14	11672554	11670230	b57268_PGA_scaffold_4	PGA_scaffold_4||14599957||14605255||BUSI_008962-RA||-1||CDS||2988141628||16653||64.14	14605255	14599957	2.200000e-51	741
1.3389	0.3081	a28620_01	01||11718241||11718969||Aqcoe1G198800.1.v3.1||-1||CDS||809473855||3103||66.9	11718969	11718241	b57268_PGA_scaffold_4	PGA_scaffold_4||14611446||14614227||BUSI_008963-RA||-1||CDS||2988141631||16654||66.9	14614227	14611446	2.300000e-101	791
2.0833	0.3950	a28620_01	01||11732486||11752849||Aqcoe1G199000.1.v3.1||-1||CDS||809473870||3105||80.39	11752849	11732486	b57268_PGA_scaffold_4	PGA_scaffold_4||14714447||14735953||BUSI_008970-RA||-1||CDS||2988141652||16661||80.39	14735953	14714447	1.000000e-250	841
66.2259	1.3184	a28620_01	01||11864389||11870585||Aqcoe1G199700.1.v3.1||1||CDS||809473956||3116||64.38	11864389	11870585	b57268_PGA_scaffold_4	PGA_scaffold_4||14833562||14836303||BUSI_008973-RA||-1||CDS||2988141661||16664||64.38	14836303	14833562	4.000000e-22	859
###  Mean Ks:  19.1343	Mean Kn: 0.6216
#Ks	Kn	a<db_genome_id>_<chr>	chr1||start1||stop1||name1||strand1||type1||db_feature_id1||genome_order1||percent_id1	start1	stop1	b<db_genome_id>_<chr>	chr2||start2||stop2||name2||strand2||type2||db_feature_id2||genome_order2||percent_id2	start2	stop2	eval	block_score	GEVO_link
1.1520	0.3710	a28620_01	01||11993493||11994772||Aqcoe1G201900.1.v3.1||-1||CDS||809474230||3153||66.97	11994772	11993493	b57268_PGA_scaffold_4	PGA_scaffold_4||14823658||14828181||BUSI_008971-RA||-1||CDS||2988141655||16662||66.97	14828181	14823658	9.200000e-38	37
0.9680	0.2723	a28620_01	01||12000144||12001999||Aqcoe1G202100.1.v3.1||1||CDS||809474248||3155||74.32	12000144	12001999	b57268_PGA_scaffold_4	PGA_scaffold_4||14830499||14832064||BUSI_008972-RA||1||CDS||2988141658||16663||74.32	14830499	14832064	9.800000e-111	87
1.3061	0.0994	a28620_01	01||12003289||12005215||Aqcoe1G202200.1.v3.1||-1||CDS||809474258||3156||78.17	12005215	12003289	b57268_PGA_scaffold_4	PGA_scaffold_4||14833562||14836303||BUSI_008973-RA||-1||CDS||2988141661||16664||78.17	14836303	14833562	1.000000e-250	137
5.9028	0.8126	a28620_01	01||12006880||12008337||Aqcoe1G202300.1.v3.1||-1||CDS||809474276||3159||64.35	12008337	12006880	b57268_PGA_scaffold_4	PGA_scaffold_4||14978641||14980208||BUSI_008977-RA||-1||CDS||2988141673||16668||64.35	14980208	14978641	6.400000e-06	142
86.3427	1.5529	a28620_01	01||12031611||12032501||Aqcoe1G202900.1.v3.1||1||CDS||809474312||3166||69.95	12031611	12032501	b57268_PGA_scaffold_4	PGA_scaffold_4||15700132||15702253||BUSI_008998-RA||-1||CDS||2988141736||16689||69.95	15702253	15700132	3.100000e-25	160
###  Mean Ks:  30.2246	Mean Kn: 0.7228
#Ks	Kn	a<db_genome_id>_<chr>	chr1||start1||stop1||name1||strand1||type1||db_feature_id1||genome_order1||percent_id1	start1	stop1	b<db_genome_id>_<chr>	chr2||start2||stop2||name2||strand2||type2||db_feature_id2||genome_order2||percent_id2	start2	stop2	eval	block_score	GEVO_link
1.1914	0.1356	a28620_01	01||12061563||12068911||Aqcoe1G203500.1.v3.1||1||CDS||809474348||3173||78.79	12061563	12068911	b57268_PGA_scaffold_4	PGA_scaffold_4||13499389||13512265||BUSI_008893-RA||-1||CDS||2988141421||16584||78.79	13512265	13499389	5.100000e-137	50
1.4896	0.2908	a28620_01	01||12089342||12094424||Aqcoe1G203900.1.v3.1||1||CDS||809474387||3182||72.32	12089342	12094424	b57268_PGA_scaffold_4	PGA_scaffold_4||13492931||13493761||BUSI_008892-RA||-1||CDS||2988141418||16583||72.32	13493761	13492931	7.500000e-107	100
82.2585	1.4308	a28620_01	01||12133197||12146129||Aqcoe1G204400.1.v3.1||1||CDS||809474419||3189||71.03	12133197	12146129	b57268_PGA_scaffold_4	PGA_scaffold_4||13466830||13472895||BUSI_008889-RA||-1||CDS||2988141409||16580||71.03	13472895	13466830	2.700000e-41	140
89.0099	1.2186	a28620_01	01||12141927||12146129||Aqcoe1G204400.12.v3.1||1||CDS||809474425||3201||72.83	12141927	12146129	b57268_PGA_scaffold_4	PGA_scaffold_4||13457798||13458370||BUSI_008888-RA||-1||CDS||2988141406||16579||72.83	13458370	13457798	3.900000e-10	146
5.7092	1.0418	a28620_01	01||12152862||12157801||Aqcoe1G204700.1.v3.1||-1||CDS||809474450||3203||65.38	12157801	12152862	b57268_PGA_scaffold_4	PGA_scaffold_4||13441431||13447933||BUSI_008887-RA||1||CDS||2988141403||16578||65.38	13441431	13447933	5.800000e-118	196
1.6889	0.2194	a28620_01	01||12193093||12196806||Aqcoe1G205100.1.v3.1||1||CDS||809474470||3212||82.04	12193093	12196806	b57268_PGA_scaffold_4	PGA_scaffold_4||13410337||13416089||BUSI_008885-RA||-1||CDS||2988141397||16576||82.04	13416089	13410337	2.800000e-152	246
###  Mean Ks:  9.3964	Mean Kn: 0.3554
#Ks	Kn	a<db_genome_id>_<chr>	chr1||start1||stop1||name1||strand1||type1||db_feature_id1||genome_order1||percent_id1	start1	stop1	b<db_genome_id>_<chr>	chr2||start2||stop2||name2||strand2||type2||db_feature_id2||genome_order2||percent_id2	start2	stop2	eval	block_score	GEVO_link
1.3968	0.0801	a28620_01	01||12333758||12338339||Aqcoe1G207400.1.v3.1||1||CDS||809474551||3243||84.29	12333758	12338339	b57268_PGA_scaffold_4	PGA_scaffold_4||13385185||13389889||BUSI_008884-RA||-1||CDS||2988141394||16575||84.29	13389889	13385185	1.000000e-250	50
1.6543	0.0915	a28620_01	01||12353312||12354527||Aqcoe1G207600.1.v3.1||1||CDS||809474557||3245||79.45	12353312	12354527	b57268_PGA_scaffold_4	PGA_scaffold_4||13369343||13370410||BUSI_008883-RA||-1||CDS||2988141391||16574||79.45	13370410	13369343	4.700000e-73	100
73.4573	0.5342	a28620_01	01||12389321||12392541||Aqcoe1G208500.1.v3.1||1||CDS||809474584||3255||66.05	12389321	12392541	b57268_PGA_scaffold_4	PGA_scaffold_4||13218128||13220195||BUSI_008872-RA||-1||CDS||2988141358||16563||66.05	13220195	13218128	1.800000e-28	124
1.7034	0.2187	a28620_01	01||12409873||12412427||Aqcoe1G208600.1.v3.1||-1||CDS||809474587||3256||76.18	12412427	12409873	b57268_PGA_scaffold_4	PGA_scaffold_4||13208134||13211679||BUSI_008871-RA||1||CDS||2988141355||16562||76.18	13208134	13211679	1.900000e-229	174
1.2683	0.1900	a28620_01	01||12419698||12423675||Aqcoe1G208800.1.v3.1||-1||CDS||809474593||3258||79.17	12423675	12419698	b57268_PGA_scaffold_4	PGA_scaffold_4||13170787||13172246||BUSI_008868-RA||1||CDS||2988141346||16559||79.17	13170787	13172246	1.800000e-139	224
1.3196	0.0712	a28620_01	01||12437572||12439677||Aqcoe1G209100.1.v3.1||1||CDS||809474602||3261||81.88	12437572	12439677	b57268_PGA_scaffold_4	PGA_scaffold_4||13120591||13133647||BUSI_008865-RA||-1||CDS||2988141337||16556||81.88	13133647	13120591	1.000000e-250	274
11.5186	1.4052	a28620_01	01||12466962||12471725||Aqcoe1G209600.1.v3.1||1||CDS||809474621||3269||75.0	12466962	12471725	b57268_PGA_scaffold_4	PGA_scaffold_4||13066491||13066965||BUSI_008861-RA||-1||CDS||2988141325||16552||75.0	13066965	13066491	2.300000e-07	280
2.3314	0.3303	a28620_01	01||12479490||12481643||Aqcoe1G209800.1.v3.1||1||CDS||809474629||3272||74.55	12479490	12481643	b57268_PGA_scaffold_4	PGA_scaffold_4||13051883||13062936||BUSI_008859-RA||-1||CDS||2988141319||16550||74.55	13062936	13051883	8.000000e-135	330
1.7617	0.5379	a28620_01	01||12482287||12487444||Aqcoe1G209900.1.v3.1||-1||CDS||809474633||3274||74.92	12487444	12482287	b57268_PGA_scaffold_4	PGA_scaffold_4||12956317||12971590||BUSI_008850-RA||1||CDS||2988141292||16541||74.92	12956317	12971590	3.200000e-139	380
2.9695	0.4679	a28620_01	01||12498866||12499848||Aqcoe1G210000.1.v3.1||1||CDS||809474638||3276||75.0	12498866	12499848	b57268_PGA_scaffold_4	PGA_scaffold_4||12914678||12915612||BUSI_008848-RA||-1||CDS||2988141286||16539||75.0	12915612	12914678	4.900000e-50	429
2.5351	0.5120	a28620_01	01||12559228||12560517||Aqcoe1G210400.1.v3.1||1||CDS||809477621||3287||69.03	12559228	12560517	b57268_PGA_scaffold_4	PGA_scaffold_4||12863460||12864139||BUSI_008844-RA||-1||CDS||2988141274||16535||69.03	12864139	12863460	1.400000e-39	464
1.4568	0.2200	a28620_01	01||12566232||12568769||Aqcoe1G210500.1.v3.1||1||CDS||809477632||3288||70.6	12566232	12568769	b57268_PGA_scaffold_4	PGA_scaffold_4||12685610||12701713||BUSI_008835-RA||-1||CDS||2988141247||16526||70.6	12701713	12685610	2.000000e-140	514
1.1108	0.0732	a28620_01	01||12582736||12592586||Aqcoe1G210600.1.v3.1||1||CDS||809477650||3290||84.17	12582736	12592586	b57268_PGA_scaffold_4	PGA_scaffold_4||12661268||12679609||BUSI_008834-RA||-1||CDS||2988141244||16525||84.17	12679609	12661268	3.500000e-237	564
1.5950	0.1816	a28620_01	01||12598327||12601875||Aqcoe1G211000.1.v3.1||-1||CDS||809477719||3297||68.55	12601875	12598327	b57268_PGA_scaffold_4	PGA_scaffold_4||12650280||12655191||BUSI_008832-RA||1||CDS||2988141238||16523||68.55	12650280	12655191	3.100000e-50	613
3.3832	0.1654	a28620_01	01||12613258||12614320||Aqcoe1G211100.1.v3.1||-1||CDS||809477735||3298||70.75	12614320	12613258	b57268_PGA_scaffold_4	PGA_scaffold_4||12648432||12649540||BUSI_008831-RA||1||CDS||2988141235||16522||70.75	12648432	12649540	1.800000e-136	663
1.4141	0.1833	a28620_01	01||12614648||12618600||Aqcoe1G211200.1.v3.1||1||CDS||809477749||3299||78.1	12614648	12618600	b57268_PGA_scaffold_4	PGA_scaffold_4||12632905||12641223||BUSI_008829-RA||-1||CDS||2988141229||16520||78.1	12641223	12632905	1.300000e-154	713
64.9222	1.2280	a28620_01	01||12626945||12632817||Aqcoe1G211400.1.v3.1||1||CDS||809477773||3301||80.75	12626945	12632817	b57268_PGA_scaffold_4	PGA_scaffold_4||12604736||12607631||BUSI_008827-RA||-1||CDS||2988141223||16518||80.75	12607631	12604736	3.200000e-45	757
1.1682	0.1445	a28620_01	01||12634194||12639827||Aqcoe1G211500.1.v3.1||-1||CDS||809477785||3302||81.27	12639827	12634194	b57268_PGA_scaffold_4	PGA_scaffold_4||12580768||12591827||BUSI_008825-RA||1||CDS||2988141217||16516||81.27	12580768	12591827	8.000000e-221	807
1.5658	0.1175	a28620_01	01||12674002||12680656||Aqcoe1G212100.1.v3.1||1||CDS||809477864||3309||83.8	12674002	12680656	b57268_PGA_scaffold_4	PGA_scaffold_4||12564472||12574949||BUSI_008824-RA||-1||CDS||2988141214||16515||83.8	12574949	12564472	7.000000e-223	857
###  Mean Ks:  1.5971	Mean Kn: 0.2205
#Ks	Kn	a<db_genome_id>_<chr>	chr1||start1||stop1||name1||strand1||type1||db_feature_id1||genome_order1||percent_id1	start1	stop1	b<db_genome_id>_<chr>	chr2||start2||stop2||name2||strand2||type2||db_feature_id2||genome_order2||percent_id2	start2	stop2	eval	block_score	GEVO_link
1.3644	0.2281	a28620_01	01||12482287||12487444||Aqcoe1G209900.1.v3.1||-1||CDS||809474633||3274||74.88	12487444	12482287	b57268_PGA_scaffold_8	PGA_scaffold_8||23810386||23820042||BUSI_016823-RA||1||CDS||2988864929||23992||74.88	23810386	23820042	7.100000e-92	50
1.4371	0.2233	a28620_01	01||12498866||12499848||Aqcoe1G210000.1.v3.1||1||CDS||809474638||3276||75.44	12498866	12499848	b57268_PGA_scaffold_8	PGA_scaffold_8||23796586||23797687||BUSI_016822-RA||-1||CDS||2988864926||23991||75.44	23797687	23796586	3.300000e-88	100
1.5035	0.1866	a28620_01	01||12500362||12512054||Aqcoe1G210100.1.v3.1||-1||CDS||809474641||3277||75.14	12512054	12500362	b57268_PGA_scaffold_8	PGA_scaffold_8||23767414||23794527||BUSI_016821-RA||1||CDS||2988864923||23990||75.14	23767414	23794527	5.800000e-150	150
0.8876	0.0764	a28620_01	01||12553997||12556145||Aqcoe1G210300.1.v3.1||-1||CDS||809477559||3280||81.62	12556145	12553997	b57268_PGA_scaffold_8	PGA_scaffold_8||23755991||23758137||BUSI_016820-RA||-1||CDS||2988864920||23989||81.62	23758137	23755991	9.500000e-244	200
1.4178	0.2371	a28620_01	01||12566232||12568769||Aqcoe1G210500.1.v3.1||1||CDS||809477632||3288||69.27	12566232	12568769	b57268_PGA_scaffold_8	PGA_scaffold_8||23709416||23713667||BUSI_016817-RA||-1||CDS||2988864911||23986||69.27	23713667	23709416	6.500000e-141	250
2.9721	0.3717	a28620_01	01||12645521||12647491||Aqcoe1G211600.1.v3.1||-1||CDS||809477800||3303||62.89	12647491	12645521	b57268_PGA_scaffold_8	PGA_scaffold_8||23411953||23413661||BUSI_016801-RA||1||CDS||2988864863||23970||62.89	23411953	23413661	4.700000e-84	297
###  Mean Ks:  24.5855	Mean Kn: 0.4570
#Ks	Kn	a<db_genome_id>_<chr>	chr1||start1||stop1||name1||strand1||type1||db_feature_id1||genome_order1||percent_id1	start1	stop1	b<db_genome_id>_<chr>	chr2||start2||stop2||name2||strand2||type2||db_feature_id2||genome_order2||percent_id2	start2	stop2	eval	block_score	GEVO_link
1.8282	0.3141	a28620_01	01||12849587||12851762||Aqcoe1G214000.1.v3.1||-1||CDS||809478162||3339||67.47	12851762	12849587	b57268_PGA_scaffold_10	PGA_scaffold_10||10123335||10128143||BUSI_021796-RA||1||CDS||2986837603||3879||67.47	10123335	10128143	1.000000e-149	50
1.1414	0.1416	a28620_01	01||12931432||12940578||Aqcoe1G215600.1.v3.1||-1||CDS||809478355||3358||76.15	12940578	12931432	b57268_PGA_scaffold_10	PGA_scaffold_10||10658598||10671729||BUSI_021815-RA||-1||CDS||2986837660||3898||76.15	10671729	10658598	1.000000e-250	97
1.9595	0.1044	a28620_01	01||12959218||12962787||Aqcoe1G215900.1.v3.1||-1||CDS||809478391||3361||73.7	12962787	12959218	b57268_PGA_scaffold_10	PGA_scaffold_10||10685831||10689017||BUSI_021817-RA||-1||CDS||2986837666||3900||73.7	10689017	10685831	9.300000e-206	147
67.3786	1.1140	a28620_01	01||13094956||13096986||Aqcoe1G217700.1.v3.1||-1||CDS||809478592||3381||55.72	13096986	13094956	b57268_PGA_scaffold_10	PGA_scaffold_10||10732568||10734181||BUSI_021821-RA||1||CDS||2986837678||3904||55.72	10732568	10734181	4.200000e-09	152
57.6346	1.4532	a28620_01	01||13154818||13160829||Aqcoe1G218300.1.v3.1||1||CDS||809478675||3387||75.82	13154818	13160829	b57268_PGA_scaffold_10	PGA_scaffold_10||10983003||10983478||BUSI_021837-RA||1||CDS||2986837726||3920||75.82	10983003	10983478	2.000000e-80	199
1.3710	0.1467	a28620_01	01||13169014||13171774||Aqcoe1G218600.1.v3.1||1||CDS||809478738||3395||84.35	13169014	13171774	b57268_PGA_scaffold_10	PGA_scaffold_10||11006467||11010586||BUSI_021838-RA||1||CDS||2986837729||3921||84.35	11006467	11010586	3.400000e-162	63
1.7138	0.1124	a28620_01	01||13275770||13276922||Aqcoe1G219700.1.v3.1||1||CDS||809478899||3409||75.8	13275770	13276922	b57268_PGA_scaffold_10	PGA_scaffold_10||11165349||11169956||BUSI_021839-RA||1||CDS||2986837732||3922||75.8	11165349	11169956	2.200000e-149	296
1.7677	0.0178	a28620_01	01||13325996||13328319||Aqcoe1G220600.1.v3.1||1||CDS||809479056||3424||82.75	13325996	13328319	b57268_PGA_scaffold_10	PGA_scaffold_10||11281716||11284207||BUSI_021845-RA||1||CDS||2986837750||3928||82.75	11281716	11284207	5.400000e-167	343
86.4743	0.7092	a28620_01	01||13403280||13405233||Aqcoe1G221400.1.v3.1||-1||CDS||809479173||3434||69.12	13405233	13403280	b57268_PGA_scaffold_10	PGA_scaffold_10||11293892||11299544||BUSI_021846-RA||1||CDS||2986837753||3929||69.12	11293892	11299544	1.400000e-42	384
###  Mean Ks:  16.6283	Mean Kn: 0.5224
#Ks	Kn	a<db_genome_id>_<chr>	chr1||start1||stop1||name1||strand1||type1||db_feature_id1||genome_order1||percent_id1	start1	stop1	b<db_genome_id>_<chr>	chr2||start2||stop2||name2||strand2||type2||db_feature_id2||genome_order2||percent_id2	start2	stop2	eval	block_score	GEVO_link
1.6492	0.2728	a28620_01	01||12849587||12851762||Aqcoe1G214000.1.v3.1||-1||CDS||809478162||3339||68.41	12851762	12849587	b57268_PGA_scaffold_4	PGA_scaffold_4||12510815||12514356||BUSI_008821-RA||1||CDS||2988141205||16512||68.41	12510815	12514356	1.700000e-111	50
34.1236	1.3633	a28620_01	01||12858563||12862312||Aqcoe1G214300.2.v3.1||1||CDS||809478202||3343||68.08	12858563	12862312	b57268_PGA_scaffold_4	PGA_scaffold_4||12268501||12272210||BUSI_008806-RA||-1||CDS||2988141160||16497||68.08	12272210	12268501	2.400000e-170	97
2.9688	0.2611	a28620_01	01||12877202||12880021||Aqcoe1G214800.1.v3.1||-1||CDS||809478265||3349||72.11	12880021	12877202	b57268_PGA_scaffold_4	PGA_scaffold_4||12244117||12246028||BUSI_008805-RA||1||CDS||2988141157||16496||72.11	12244117	12246028	1.200000e-70	147
1.0999	0.0980	a28620_01	01||12953288||12957684||Aqcoe1G215800.1.v3.1||1||CDS||809478380||3360||79.56	12953288	12957684	b57268_PGA_scaffold_4	PGA_scaffold_4||12073770||12079935||BUSI_008801-RA||-1||CDS||2988141145||16492||79.56	12079935	12073770	1.000000e-250	194
1.7154	0.1028	a28620_01	01||12959218||12962787||Aqcoe1G215900.1.v3.1||-1||CDS||809478391||3361||74.19	12962787	12959218	b57268_PGA_scaffold_4	PGA_scaffold_4||12065284||12068987||BUSI_008800-RA||1||CDS||2988141142||16491||74.19	12065284	12068987	9.000000e-127	244
2.7000	0.7183	a28620_01	01||12965852||12969305||Aqcoe1G216000.1.v3.1||-1||CDS||809478400||3362||62.03	12969305	12965852	b57268_PGA_scaffold_4	PGA_scaffold_4||12057116||12060469||BUSI_008799-RA||1||CDS||2988141139||16490||62.03	12057116	12060469	1.500000e-44	287
72.1412	0.8406	a28620_01	01||13094956||13096986||Aqcoe1G217700.1.v3.1||-1||CDS||809478592||3381||53.65	13096986	13094956	b57268_PGA_scaffold_4	PGA_scaffold_4||11604732||11606450||BUSI_008789-RA||1||CDS||2988141109||16480||53.65	11604732	11606450	1.700000e-11	294
###  Mean Ks:  12.4702	Mean Kn: 0.3949
#Ks	Kn	a<db_genome_id>_<chr>	chr1||start1||stop1||name1||strand1||type1||db_feature_id1||genome_order1||percent_id1	start1	stop1	b<db_genome_id>_<chr>	chr2||start2||stop2||name2||strand2||type2||db_feature_id2||genome_order2||percent_id2	start2	stop2	eval	block_score	GEVO_link
3.4459	0.3451	a28620_01	01||13011325||13012671||Aqcoe1G216800.1.v3.1||-1||CDS||809478489||3371||63.82	13012671	13011325	b57268_PGA_scaffold_4	PGA_scaffold_4||9201063||9202657||BUSI_008751-RA||-1||CDS||2988140995||16442||63.82	9202657	9201063	6.000000e-130	50
1.4159	0.1486	a28620_01	01||13162670||13166969||Aqcoe1G218500.1.v3.1||-1||CDS||809478696||3389||80.26	13166969	13162670	b57268_PGA_scaffold_4	PGA_scaffold_4||9221887||9226366||BUSI_008754-RA||1||CDS||2988141004||16445||80.26	9221887	9226366	2.300000e-193	121
65.4393	1.1439	a28620_01	01||13185771||13193167||Aqcoe1G218800.1.v3.1||-1||CDS||809478767||3397||60.85	13193167	13185771	b57268_PGA_scaffold_4	PGA_scaffold_4||9227379||9232330||BUSI_008755-RA||-1||CDS||2988141007||16446||60.85	9232330	9227379	7.100000e-12	108
1.6120	0.2046	a28620_01	01||13197542||13209019||Aqcoe1G218900.1.v3.1||-1||CDS||809478790||3399||81.19	13209019	13197542	b57268_PGA_scaffold_4	PGA_scaffold_4||9234394||9260319||BUSI_008756-RA||-1||CDS||2988141010||16447||81.19	9260319	9234394	1.000000e-250	158
1.2460	0.1357	a28620_01	01||13211764||13215120||Aqcoe1G219000.1.v3.1||1||CDS||809478800||3400||78.26	13211764	13215120	b57268_PGA_scaffold_4	PGA_scaffold_4||9264862||9273900||BUSI_008757-RA||1||CDS||2988141013||16448||78.26	9264862	9273900	9.900000e-41	198
1.6622	0.3918	a28620_01	01||13222408||13224383||Aqcoe1G219100.1.v3.1||-1||CDS||809478811||3401||66.03	13224383	13222408	b57268_PGA_scaffold_4	PGA_scaffold_4||9312501||9313420||BUSI_008761-RA||-1||CDS||2988141025||16452||66.03	9313420	9312501	1.400000e-56	248
###  Mean Ks:  10.5471	Mean Kn: 0.2799
#Ks	Kn	a<db_genome_id>_<chr>	chr1||start1||stop1||name1||strand1||type1||db_feature_id1||genome_order1||percent_id1	start1	stop1	b<db_genome_id>_<chr>	chr2||start2||stop2||name2||strand2||type2||db_feature_id2||genome_order2||percent_id2	start2	stop2	eval	block_score	GEVO_link
72.2000	0.5814	a28620_01	01||13094956||13096986||Aqcoe1G217700.1.v3.1||-1||CDS||809478592||3381||58.82	13096986	13094956	b57268_PGA_scaffold_4	PGA_scaffold_4||9503769||9507169||BUSI_008767-RA||-1||CDS||2988141043||16458||58.82	9507169	9503769	4.800000e-61	50
1.8517	0.3232	a28620_01	01||13103395||13103890||Aqcoe1G218000.1.v3.1||1||CDS||809478630||3383||67.87	13103395	13103890	b57268_PGA_scaffold_4	PGA_scaffold_4||9312501||9313420||BUSI_008761-RA||-1||CDS||2988141025||16452||67.87	9313420	9312501	8.600000e-22	71
1.4159	0.1486	a28620_01	01||13162670||13166969||Aqcoe1G218500.1.v3.1||-1||CDS||809478696||3389||80.26	13166969	13162670	b57268_PGA_scaffold_4	PGA_scaffold_4||9221887||9226366||BUSI_008754-RA||1||CDS||2988141004||16445||80.26	9221887	9226366	2.300000e-193	121
1.0232	0.0195	a28620_01	01||13169014||13171774||Aqcoe1G218600.1.v3.1||1||CDS||809478738||3395||84.63	13169014	13171774	b57268_PGA_scaffold_4	PGA_scaffold_4||9212566||9217788||BUSI_008753-RA||-1||CDS||2988141001||16444||84.63	9217788	9212566	1.000000e-250	171
12.9705	0.5564	a28620_01	01||13282835||13284014||Aqcoe1G219900.1.v3.1||-1||CDS||809478923||3411||76.7	13284014	13282835	b57268_PGA_scaffold_4	PGA_scaffold_4||8990001||8991471||BUSI_008739-RA||-1||CDS||2988140959||16430||76.7	8991471	8990001	3.700000e-69	218
2.6152	0.5708	a28620_01	01||13383738||13384829||Aqcoe1G221100.1.v3.1||-1||CDS||809479129||3430||79.26	13384829	13383738	b57268_PGA_scaffold_4	PGA_scaffold_4||8937378||8938553||BUSI_008732-RA||-1||CDS||2988140938||16423||79.26	8938553	8937378	1.100000e-60	265
1.0237	0.0522	a28620_01	01||13414265||13419690||Aqcoe1G221700.1.v3.1||-1||CDS||809479233||3440||82.76	13419690	13414265	b57268_PGA_scaffold_4	PGA_scaffold_4||8864823||8873714||BUSI_008723-RA||1||CDS||2988140911||16414||82.76	8864823	8873714	1.000000e-250	315
1.1833	0.2015	a28620_01	01||13437557||13443368||Aqcoe1G221800.1.v3.1||1||CDS||809479246||3441||73.93	13437557	13443368	b57268_PGA_scaffold_4	PGA_scaffold_4||8830846||8847004||BUSI_008721-RA||-1||CDS||2988140905||16412||73.93	8847004	8830846	1.000000e-250	365
1.3051	0.1359	a28620_01	01||13444372||13449335||Aqcoe1G221900.1.v3.1||-1||CDS||809479276||3444||79.94	13449335	13444372	b57268_PGA_scaffold_4	PGA_scaffold_4||8813921||8830495||BUSI_008720-RA||1||CDS||2988140902||16411||79.94	8813921	8830495	1.000000e-250	415
72.0655	0.3109	a28620_01	01||13488389||13489807||Aqcoe1G222400.1.v3.1||1||CDS||809479364||3453||72.2	13488389	13489807	b57268_PGA_scaffold_4	PGA_scaffold_4||8792039||8793424||BUSI_008718-RA||1||CDS||2988140896||16409||72.2	8792039	8793424	1.000000e-250	465
1.8868	0.4472	a28620_01	01||13558223||13558969||Aqcoe1G223200.1.v3.1||1||CDS||809479477||3465||62.4	13558223	13558969	b57268_PGA_scaffold_4	PGA_scaffold_4||8776171||8776925||BUSI_008716-RA||1||CDS||2988140890||16407||62.4	8776171	8776925	2.200000e-45	506
2.0784	0.3170	a28620_01	01||13593461||13594195||Aqcoe1G223300.1.v3.1||1||CDS||809479489||3466||64.11	13593461	13594195	b57268_PGA_scaffold_4	PGA_scaffold_4||8772604||8773326||BUSI_008715-RA||-1||CDS||2988140887||16406||64.11	8773326	8772604	3.300000e-82	556
1.8718	0.1719	a28620_01	01||13606437||13611830||Aqcoe1G223600.1.v3.1||1||CDS||809479522||3469||74.33	13606437	13611830	b57268_PGA_scaffold_4	PGA_scaffold_4||8742276||8749523||BUSI_008712-RA||-1||CDS||2988140878||16403||74.33	8749523	8742276	6.100000e-176	606
2.3518	0.5273	a28620_01	01||13638439||13640437||Aqcoe1G224100.1.v3.1||1||CDS||809479577||3474||71.82	13638439	13640437	b57268_PGA_scaffold_4	PGA_scaffold_4||8705404||8707493||BUSI_008709-RA||-1||CDS||2988140869||16400||71.82	8707493	8705404	4.600000e-75	656
2.1234	0.4295	a28620_01	01||13644668||13646810||Aqcoe1G224200.1.v3.1||-1||CDS||809479588||3475||69.88	13646810	13644668	b57268_PGA_scaffold_4	PGA_scaffold_4||8694091||8696229||BUSI_008708-RA||1||CDS||2988140866||16399||69.88	8694091	8696229	1.300000e-110	706
1.6922	0.2293	a28620_01	01||13650249||13652063||Aqcoe1G224300.1.v3.1||1||CDS||809479619||3478||71.51	13650249	13652063	b57268_PGA_scaffold_4	PGA_scaffold_4||8683377||8685122||BUSI_008707-RA||-1||CDS||2988140863||16398||71.51	8685122	8683377	1.000000e-250	756
17.7972	0.4127	a28620_01	01||13680166||13681370||Aqcoe1G224500.1.v3.1||-1||CDS||809479638||3480||62.15	13681370	13680166	b57268_PGA_scaffold_4	PGA_scaffold_4||8680717||8681229||BUSI_008706-RA||1||CDS||2988140860||16397||62.15	8680717	8681229	4.900000e-37	792
17.6939	0.0626	a28620_01	01||13736745||13737695||Aqcoe1G225100.1.v3.1||-1||CDS||809479701||3486||77.88	13737695	13736745	b57268_PGA_scaffold_4	PGA_scaffold_4||8627940||8631038||BUSI_008703-RA||1||CDS||2988140851||16394||77.88	8627940	8631038	2.700000e-242	842
9.5794	0.1775	a28620_01	01||13770624||13774880||Aqcoe1G225400.1.v3.1||1||CDS||809479730||3489||71.47	13770624	13774880	b57268_PGA_scaffold_4	PGA_scaffold_4||8624852||8625733||BUSI_008702-RA||-1||CDS||2988140848||16393||71.47	8625733	8624852	6.400000e-52	892
1.2970	0.1015	a28620_01	01||13779339||13779857||Aqcoe1G225500.1.v3.1||-1||CDS||809479739||3490||80.04	13779857	13779339	b57268_PGA_scaffold_4	PGA_scaffold_4||8599869||8600396||BUSI_008699-RA||1||CDS||2988140839||16390||80.04	8599869	8600396	8.000000e-125	942
74.0797	0.6471	a28620_01	01||13794256||13795872||Aqcoe1G225900.1.v3.1||1||CDS||809479782||3495||69.36	13794256	13795872	b57268_PGA_scaffold_4	PGA_scaffold_4||8590389||8595645||BUSI_008698-RA||1||CDS||2988140836||16389||69.36	8590389	8595645	1.100000e-199	992
1.6173	0.4795	a28620_01	01||13821375||13828157||Aqcoe1G226200.1.v3.1||1||CDS||809479821||3500||75.67	13821375	13828157	b57268_PGA_scaffold_4	PGA_scaffold_4||8508897||8520425||BUSI_008692-RA||-1||CDS||2988140818||16383||75.67	8520425	8508897	6.000000e-78	1042
1.1452	0.0473	a28620_01	01||13837865||13843937||Aqcoe1G226300.1.v3.1||1||CDS||809479834||3502||82.16	13837865	13843937	b57268_PGA_scaffold_4	PGA_scaffold_4||8498562||8504650||BUSI_008691-RA||-1||CDS||2988140815||16382||82.16	8504650	8498562	1.000000e-250	1092
1.4544	0.2436	a28620_01	01||13926359||13926826||Aqcoe1G227500.1.v3.1||1||CDS||809479939||3518||68.03	13926359	13926826	b57268_PGA_scaffold_4	PGA_scaffold_4||8493869||8494351||BUSI_008690-RA||-1||CDS||2988140812||16381||68.03	8494351	8493869	3.000000e-57	1139
1.4283	0.1887	a28620_01	01||13928418||13933966||Aqcoe1G227600.1.v3.1||-1||CDS||809479946||3519||74.89	13933966	13928418	b57268_PGA_scaffold_4	PGA_scaffold_4||8488034||8492310||BUSI_008689-RA||1||CDS||2988140809||16380||74.89	8488034	8492310	8.100000e-194	1189
2.4726	0.2084	a28620_01	01||13956296||13956958||Aqcoe1G227900.1.v3.1||1||CDS||809479981||3524||71.5	13956296	13956958	b57268_PGA_scaffold_4	PGA_scaffold_4||8478794||8479296||BUSI_008688-RA||-1||CDS||2988140806||16379||71.5	8479296	8478794	8.700000e-73	1239
1.7159	0.1313	a28620_01	01||13986692||13993710||Aqcoe1G228400.1.v3.1||1||CDS||809480043||3532||85.71	13986692	13993710	b57268_PGA_scaffold_4	PGA_scaffold_4||8433929||8443186||BUSI_008685-RA||-1||CDS||2988140797||16376||85.71	8443186	8433929	4.500000e-76	1289
2.0902	0.0959	a28620_01	01||13995606||13997436||Aqcoe1G228500.1.v3.1||-1||CDS||809480049||3533||79.39	13997436	13995606	b57268_PGA_scaffold_4	PGA_scaffold_4||8429915||8432855||BUSI_008684-RA||1||CDS||2988140794||16375||79.39	8429915	8432855	3.900000e-83	1339
1.8358	0.1490	a28620_01	01||14045795||14046205||Aqcoe1G228800.1.v3.1||1||CDS||809480078||3537||74.82	14045795	14046205	b57268_PGA_scaffold_4	PGA_scaffold_4||8427528||8427938||BUSI_008683-RA||-1||CDS||2988140791||16374||74.82	8427938	8427528	7.000000e-89	1389
2.5689	0.3268	a28620_01	01||14115648||14119087||Aqcoe1G229100.1.v3.1||-1||CDS||809480103||3540||73.5	14119087	14115648	b57268_PGA_scaffold_4	PGA_scaffold_4||8416714||8425196||BUSI_008682-RA||1||CDS||2988140788||16373||73.5	8416714	8425196	2.100000e-113	1439
10.5251	0.3837	a28620_01	01||14169726||14170965||Aqcoe1G229500.1.v3.1||-1||CDS||809480146||3546||69.3	14170965	14169726	b57268_PGA_scaffold_4	PGA_scaffold_4||8395209||8396269||BUSI_008680-RA||1||CDS||2988140782||16371||69.3	8395209	8396269	2.200000e-100	1489
###  Mean Ks:  14.6662	Mean Kn: 0.4372
#Ks	Kn	a<db_genome_id>_<chr>	chr1||start1||stop1||name1||strand1||type1||db_feature_id1||genome_order1||percent_id1	start1	stop1	b<db_genome_id>_<chr>	chr2||start2||stop2||name2||strand2||type2||db_feature_id2||genome_order2||percent_id2	start2	stop2	eval	block_score	GEVO_link
1.5160	0.1439	a28620_01	01||13606437||13611830||Aqcoe1G223600.1.v3.1||1||CDS||809479522||3469||75.87	13606437	13611830	b57268_PGA_scaffold_10	PGA_scaffold_10||13535710||13539422||BUSI_021939-RA||1||CDS||2986838032||4022||75.87	13535710	13539422	1.900000e-235	50
61.7630	1.2437	a28620_01	01||13620226||13623041||Aqcoe1G223900.1.v3.1||-1||CDS||809479551||3472||77.39	13623041	13620226	b57268_PGA_scaffold_10	PGA_scaffold_10||13543065||13545057||BUSI_021940-RA||-1||CDS||2986838035||4023||77.39	13545057	13543065	4.300000e-51	100
1.4035	0.3942	a28620_01	01||13644668||13646810||Aqcoe1G224200.1.v3.1||-1||CDS||809479588||3475||67.5	13646810	13644668	b57268_PGA_scaffold_10	PGA_scaffold_10||13569148||13573373||BUSI_021943-RA||-1||CDS||2986838044||4026||67.5	13573373	13569148	5.300000e-164	150
1.6081	0.2258	a28620_01	01||13650249||13652063||Aqcoe1G224300.1.v3.1||1||CDS||809479619||3478||71.89	13650249	13652063	b57268_PGA_scaffold_10	PGA_scaffold_10||13582499||13584316||BUSI_021946-RA||1||CDS||2986838053||4029||71.89	13582499	13584316	1.000000e-250	200
7.0403	0.1784	a28620_01	01||13770624||13774880||Aqcoe1G225400.1.v3.1||1||CDS||809479730||3489||71.88	13770624	13774880	b57268_PGA_scaffold_10	PGA_scaffold_10||13819269||13825245||BUSI_021962-RA||-1||CDS||2986838101||4045||71.88	13825245	13819269	1.700000e-50	246
###  Mean Ks:  9.2971	Mean Kn: 0.4413
#Ks	Kn	a<db_genome_id>_<chr>	chr1||start1||stop1||name1||strand1||type1||db_feature_id1||genome_order1||percent_id1	start1	stop1	b<db_genome_id>_<chr>	chr2||start2||stop2||name2||strand2||type2||db_feature_id2||genome_order2||percent_id2	start2	stop2	eval	block_score	GEVO_link
4.2395	1.2237	a28620_01	01||13926359||13926826||Aqcoe1G227500.1.v3.1||1||CDS||809479939||3518||72.97	13926359	13926826	b57268_PGA_scaffold_3	PGA_scaffold_3||1075462||1076228||BUSI_009882-RA||1||CDS||2987952732||13864||72.97	1075462	1076228	8.800000e-33	32
1.4845	0.2236	a28620_01	01||13928418||13933966||Aqcoe1G227600.1.v3.1||-1||CDS||809479946||3519||73.37	13933966	13928418	b57268_PGA_scaffold_3	PGA_scaffold_3||1077490||1081731||BUSI_009883-RA||-1||CDS||2987952735||13865||73.37	1081731	1077490	4.200000e-131	82
1.8603	0.2229	a28620_01	01||13956296||13956958||Aqcoe1G227900.1.v3.1||1||CDS||809479981||3524||71.49	13956296	13956958	b57268_PGA_scaffold_3	PGA_scaffold_3||1100772||1101307||BUSI_009884-RA||1||CDS||2987952738||13866||71.49	1100772	1101307	3.600000e-77	132
2.9949	0.2472	a28620_01	01||13986692||13993710||Aqcoe1G228400.1.v3.1||1||CDS||809480043||3532||85.25	13986692	13993710	b57268_PGA_scaffold_3	PGA_scaffold_3||1132554||1140759||BUSI_009887-RA||1||CDS||2987952747||13869||85.25	1132554	1140759	1.200000e-60	182
62.6357	1.2106	a28620_01	01||13995606||13997436||Aqcoe1G228500.1.v3.1||-1||CDS||809480049||3533||75.48	13997436	13995606	b57268_PGA_scaffold_3	PGA_scaffold_3||1143949||1145706||BUSI_009889-RA||-1||CDS||2987952753||13871||75.48	1145706	1143949	1.400000e-84	232
1.7355	0.1436	a28620_01	01||14045795||14046205||Aqcoe1G228800.1.v3.1||1||CDS||809480078||3537||75.55	14045795	14046205	b57268_PGA_scaffold_3	PGA_scaffold_3||1147901||1148311||BUSI_009890-RA||1||CDS||2987952756||13872||75.55	1147901	1148311	6.000000e-92	282
1.4408	0.2217	a28620_01	01||14115648||14119087||Aqcoe1G229100.1.v3.1||-1||CDS||809480103||3540||70.63	14119087	14115648	b57268_PGA_scaffold_3	PGA_scaffold_3||1150571||1155002||BUSI_009891-RA||-1||CDS||2987952759||13873||70.63	1155002	1150571	1.800000e-244	332
1.6052	0.1639	a28620_01	01||14164553||14165056||Aqcoe1G229400.1.v3.1||1||CDS||809480137||3545||76.09	14164553	14165056	b57268_PGA_scaffold_3	PGA_scaffold_3||1210298||1210941||BUSI_009894-RA||-1||CDS||2987952768||13876||76.09	1210941	1210298	3.800000e-85	382
5.6775	0.3148	a28620_01	01||14169726||14170965||Aqcoe1G229500.1.v3.1||-1||CDS||809480146||3546||66.29	14170965	14169726	b57268_PGA_scaffold_3	PGA_scaffold_3||1231384||1239355||BUSI_009897-RA||-1||CDS||2987952777||13879||66.29	1239355	1231384	1.000000e-128	432
###  Mean Ks:  2.2846	Mean Kn: 0.2482
#Ks	Kn	a<db_genome_id>_<chr>	chr1||start1||stop1||name1||strand1||type1||db_feature_id1||genome_order1||percent_id1	start1	stop1	b<db_genome_id>_<chr>	chr2||start2||stop2||name2||strand2||type2||db_feature_id2||genome_order2||percent_id2	start2	stop2	eval	block_score	GEVO_link
1.3439	0.2144	a28620_01	01||14174201||14177956||Aqcoe1G229700.1.v3.1||1||CDS||809480167||3549||75.77	14174201	14177956	b57268_PGA_scaffold_10	PGA_scaffold_10||3100118||3105317||BUSI_021163-RA||1||CDS||2986835704||3246||75.77	3100118	3105317	1.000000e-250	50
2.1162	0.2410	a28620_01	01||14178575||14182080||Aqcoe1G229800.1.v3.1||-1||CDS||809480176||3550||75.72	14182080	14178575	b57268_PGA_scaffold_10	PGA_scaffold_10||3105845||3107715||BUSI_021164-RA||-1||CDS||2986835707||3247||75.72	3107715	3105845	4.000000e-186	100
1.3590	0.0912	a28620_01	01||14216359||14221532||Aqcoe1G230500.1.v3.1||1||CDS||809480244||3559||78.31	14216359	14221532	b57268_PGA_scaffold_10	PGA_scaffold_10||3116959||3119238||BUSI_021166-RA||1||CDS||2986835713||3249||78.31	3116959	3119238	2.500000e-131	150
1.1062	0.1732	a28620_01	01||14302232||14308336||Aqcoe1G230700.1.v3.1||-1||CDS||809480268||3563||79.35	14308336	14302232	b57268_PGA_scaffold_10	PGA_scaffold_10||3123460||3129226||BUSI_021167-RA||-1||CDS||2986835716||3250||79.35	3129226	3123460	3.700000e-239	200
1.1449	0.2643	a28620_01	01||14311529||14315512||Aqcoe1G230900.1.v3.1||-1||CDS||809480277||3565||70.63	14315512	14311529	b57268_PGA_scaffold_10	PGA_scaffold_10||3132097||3135709||BUSI_021168-RA||-1||CDS||2986835719||3251||70.63	3135709	3132097	8.100000e-224	250
8.7433	0.7179	a28620_01	01||14342042||14350745||Aqcoe1G231300.1.v3.1||1||CDS||809480313||3570||76.66	14342042	14350745	b57268_PGA_scaffold_10	PGA_scaffold_10||3153875||3161236||BUSI_021169-RA||1||CDS||2986835722||3252||76.66	3153875	3161236	3.800000e-155	300
5.0356	0.3065	a28620_01	01||14354795||14357477||Aqcoe1G231400.1.v3.1||1||CDS||809480362||3578||75.39	14354795	14357477	b57268_PGA_scaffold_10	PGA_scaffold_10||3168514||3170565||BUSI_021171-RA||1||CDS||2986835728||3254||75.39	3168514	3170565	4.000000e-52	350
1.3976	0.1100	a28620_01	01||14388354||14390674||Aqcoe1G231900.1.v3.1||-1||CDS||809480417||3585||87.62	14390674	14388354	b57268_PGA_scaffold_10	PGA_scaffold_10||3176913||3180870||BUSI_021172-RA||-1||CDS||2986835731||3255||87.62	3180870	3176913	6.200000e-109	400
0.8792	0.2054	a28620_01	01||14395136||14395890||Aqcoe1G232000.1.v3.1||-1||CDS||809480427||3586||76.36	14395890	14395136	b57268_PGA_scaffold_10	PGA_scaffold_10||3202967||3203692||BUSI_021176-RA||-1||CDS||2986835743||3259||76.36	3203692	3202967	3.600000e-116	450
1.3428	0.2093	a28620_01	01||14397144||14402423||Aqcoe1G232100.1.v3.1||-1||CDS||809480435||3587||78.42	14402423	14397144	b57268_PGA_scaffold_10	PGA_scaffold_10||3204610||3210315||BUSI_021177-RA||-1||CDS||2986835746||3260||78.42	3210315	3204610	1.300000e-203	500
5.9233	0.2602	a28620_01	01||14493813||14494343||Aqcoe1G232700.1.v3.1||-1||CDS||809480501||3597||69.03	14494343	14493813	b57268_PGA_scaffold_10	PGA_scaffold_10||3215407||3216509||BUSI_021178-RA||-1||CDS||2986835749||3261||69.03	3216509	3215407	7.000000e-63	550
1.9202	0.2647	a28620_01	01||14537839||14539535||Aqcoe1G233400.1.v3.1||-1||CDS||809480577||3608||72.07	14539535	14537839	b57268_PGA_scaffold_10	PGA_scaffold_10||3218190||3219837||BUSI_021179-RA||-1||CDS||2986835752||3262||72.07	3219837	3218190	2.800000e-136	597
1.8809	0.2970	a28620_01	01||14542342||14558223||Aqcoe1G233600.1.v3.1||-1||CDS||809480594||3610||78.26	14558223	14542342	b57268_PGA_scaffold_10	PGA_scaffold_10||3243390||3264253||BUSI_021182-RA||-1||CDS||2986835761||3265||78.26	3264253	3243390	1.000000e-250	647
1.6105	0.2249	a28620_01	01||14560498||14569179||Aqcoe1G233700.1.v3.1||1||CDS||809480603||3611||76.04	14560498	14569179	b57268_PGA_scaffold_10	PGA_scaffold_10||3265723||3277597||BUSI_021183-RA||1||CDS||2986835764||3266||76.04	3265723	3277597	2.000000e-222	697
1.1059	0.1015	a28620_01	01||14571598||14579372||Aqcoe1G233800.1.v3.1||-1||CDS||809480630||3615||78.6	14579372	14571598	b57268_PGA_scaffold_10	PGA_scaffold_10||3280727||3294896||BUSI_021184-RA||-1||CDS||2986835767||3267||78.6	3294896	3280727	1.000000e-250	747
1.2163	0.2724	a28620_01	01||14654040||14654426||Aqcoe1G234600.1.v3.1||-1||CDS||809480703||3626||77.45	14654426	14654040	b57268_PGA_scaffold_10	PGA_scaffold_10||3295199||3295603||BUSI_021185-RA||-1||CDS||2986835770||3268||77.45	3295603	3295199	1.400000e-17	760
2.0323	0.1094	a28620_01	01||14661188||14662318||Aqcoe1G234700.1.v3.1||1||CDS||809480711||3627||74.71	14661188	14662318	b57268_PGA_scaffold_10	PGA_scaffold_10||3300198||3301334||BUSI_021186-RA||-1||CDS||2986835773||3269||74.71	3301334	3300198	1.000000e-250	810
1.0654	0.0597	a28620_01	01||14665122||14675765||Aqcoe1G234800.1.v3.1||1||CDS||809480718||3628||81.88	14665122	14675765	b57268_PGA_scaffold_10	PGA_scaffold_10||3306323||3316351||BUSI_021187-RA||1||CDS||2986835776||3270||81.88	3306323	3316351	1.000000e-250	860
3.2684	0.6357	a28620_01	01||14694059||14694547||Aqcoe1G235100.1.v3.1||1||CDS||809480758||3634||74.83	14694059	14694547	b57268_PGA_scaffold_10	PGA_scaffold_10||3333155||3333860||BUSI_021188-RA||1||CDS||2986835779||3271||74.83	3333155	3333860	3.500000e-23	882
1.8456	0.2797	a28620_01	01||14702718||14713950||Aqcoe1G235400.1.v3.1||1||CDS||809480791||3637||72.04	14702718	14713950	b57268_PGA_scaffold_10	PGA_scaffold_10||3335187||3343752||BUSI_021189-RA||1||CDS||2986835782||3272||72.04	3335187	3343752	1.900000e-199	932
0.9374	0.0780	a28620_01	01||14757071||14758655||Aqcoe1G236500.1.v3.1||1||CDS||809480930||3657||82.83	14757071	14758655	b57268_PGA_scaffold_10	PGA_scaffold_10||3348274||3349960||BUSI_021190-RA||1||CDS||2986835785||3273||82.83	3348274	3349960	1.000000e-250	979
1.4952	0.1177	a28620_01	01||14762508||14768081||Aqcoe1G236600.1.v3.1||-1||CDS||809480942||3659||81.77	14768081	14762508	b57268_PGA_scaffold_10	PGA_scaffold_10||3362219||3366188||BUSI_021192-RA||-1||CDS||2986835791||3275||81.77	3366188	3362219	1.000000e-250	1029
1.6610	0.2976	a28620_01	01||14771694||14772849||Aqcoe1G236800.1.v3.1||1||CDS||809480958||3661||67.87	14771694	14772849	b57268_PGA_scaffold_10	PGA_scaffold_10||3375255||3376542||BUSI_021194-RA||1||CDS||2986835797||3277||67.87	3375255	3376542	5.800000e-58	1079
1.1750	0.2147	a28620_01	01||14774652||14777336||Aqcoe1G236900.1.v3.1||-1||CDS||809480966||3662||74.05	14777336	14774652	b57268_PGA_scaffold_10	PGA_scaffold_10||3378119||3381303||BUSI_021195-RA||-1||CDS||2986835800||3278||74.05	3381303	3378119	1.000000e-250	1129
3.8572	0.3315	a28620_01	01||14787939||14788580||Aqcoe1G237100.1.v3.1||-1||CDS||809481011||3669||62.66	14788580	14787939	b57268_PGA_scaffold_10	PGA_scaffold_10||3398766||3400231||BUSI_021198-RA||-1||CDS||2986835809||3281||62.66	3400231	3398766	3.800000e-31	1159
3.9367	0.3758	a28620_01	01||14879595||14880047||Aqcoe1G237800.1.v3.1||1||CDS||809481068||3678||65.38	14879595	14880047	b57268_PGA_scaffold_10	PGA_scaffold_10||3407220||3407609||BUSI_021199-RA||1||CDS||2986835812||3282||65.38	3407220	3407609	3.900000e-14	1172
###  Mean Ks:  1.9569	Mean Kn: 0.2126
#Ks	Kn	a<db_genome_id>_<chr>	chr1||start1||stop1||name1||strand1||type1||db_feature_id1||genome_order1||percent_id1	start1	stop1	b<db_genome_id>_<chr>	chr2||start2||stop2||name2||strand2||type2||db_feature_id2||genome_order2||percent_id2	start2	stop2	eval	block_score	GEVO_link
3.8628	0.1521	a28620_01	01||14183958||14186819||Aqcoe1G229900.1.v3.1||1||CDS||809480185||3551||76.05	14183958	14186819	b57268_PGA_scaffold_4	PGA_scaffold_4||1734344||1737128||BUSI_008081-RA||-1||CDS||2988138985||15772||76.05	1737128	1734344	1.000000e-250	50
2.3655	0.1452	a28620_01	01||14208757||14210527||Aqcoe1G230400.1.v3.1||-1||CDS||809480232||3557||76.33	14210527	14208757	b57268_PGA_scaffold_4	PGA_scaffold_4||1748323||1751272||BUSI_008082-RA||-1||CDS||2988138988||15773||76.33	1751272	1748323	1.000000e-250	100
1.5886	0.2278	a28620_01	01||14302232||14308336||Aqcoe1G230700.1.v3.1||-1||CDS||809480268||3563||76.17	14308336	14302232	b57268_PGA_scaffold_4	PGA_scaffold_4||1760728||1766655||BUSI_008083-RA||-1||CDS||2988138991||15774||76.17	1766655	1760728	5.900000e-201	150
1.0776	0.1842	a28620_01	01||14315953||14333527||Aqcoe1G231000.1.v3.1||1||CDS||809480284||3566||79.25	14315953	14333527	b57268_PGA_scaffold_4	PGA_scaffold_4||1777545||1804948||BUSI_008084-RA||1||CDS||2988138994||15775||79.25	1777545	1804948	1.000000e-250	200
1.9333	0.1795	a28620_01	01||14336714||14338048||Aqcoe1G231200.1.v3.1||1||CDS||809480305||3569||77.43	14336714	14338048	b57268_PGA_scaffold_4	PGA_scaffold_4||1806872||1807970||BUSI_008085-RA||1||CDS||2988138997||15776||77.43	1806872	1807970	6.200000e-227	250
1.4393	0.4861	a28620_01	01||14354795||14357477||Aqcoe1G231400.1.v3.1||1||CDS||809480362||3578||77.57	14354795	14357477	b57268_PGA_scaffold_4	PGA_scaffold_4||1831841||1843190||BUSI_008088-RA||1||CDS||2988139006||15779||77.57	1831841	1843190	8.600000e-90	300
0.8502	0.1255	a28620_01	01||14388354||14390674||Aqcoe1G231900.1.v3.1||-1||CDS||809480417||3585||90.1	14390674	14388354	b57268_PGA_scaffold_4	PGA_scaffold_4||1997191||1997910||BUSI_008108-RA||-1||CDS||2988139066||15799||90.1	1997910	1997191	5.700000e-69	347
0.9483	0.0796	a28620_01	01||14397144||14402423||Aqcoe1G232100.1.v3.1||-1||CDS||809480435||3587||83.26	14402423	14397144	b57268_PGA_scaffold_4	PGA_scaffold_4||2017287||2024337||BUSI_008111-RA||-1||CDS||2988139075||15802||83.26	2024337	2017287	1.000000e-250	397
3.5467	0.3332	a28620_01	01||14487375||14488328||Aqcoe1G232500.1.v3.1||1||CDS||809480487||3595||61.98	14487375	14488328	b57268_PGA_scaffold_4	PGA_scaffold_4||2036836||2037648||BUSI_008112-RA||1||CDS||2988139078||15803||61.98	2036836	2037648	1.100000e-56	447
###  Mean Ks:  6.8882	Mean Kn: 0.4585
#Ks	Kn	a<db_genome_id>_<chr>	chr1||start1||stop1||name1||strand1||type1||db_feature_id1||genome_order1||percent_id1	start1	stop1	b<db_genome_id>_<chr>	chr2||start2||stop2||name2||strand2||type2||db_feature_id2||genome_order2||percent_id2	start2	stop2	eval	block_score	GEVO_link
1.3658	0.0912	a28620_01	01||14762508||14768081||Aqcoe1G236600.1.v3.1||-1||CDS||809480942||3659||81.79	14768081	14762508	b57268_PGA_scaffold_4	PGA_scaffold_4||2070447||2077263||BUSI_008116-RA||-1||CDS||2988139090||15807||81.79	2077263	2070447	1.000000e-250	50
11.6161	0.5518	a28620_01	01||14787939||14788580||Aqcoe1G237100.1.v3.1||-1||CDS||809481011||3669||67.2	14788580	14787939	b57268_PGA_scaffold_4	PGA_scaffold_4||2089465||2090053||BUSI_008118-RA||-1||CDS||2988139096||15809||67.2	2090053	2089465	1.300000e-31	80
1.5772	0.2397	a28620_01	01||14825126||14828210||Aqcoe1G237300.1.v3.1||-1||CDS||809481034||3672||69.97	14828210	14825126	b57268_PGA_scaffold_4	PGA_scaffold_4||2107865||2110953||BUSI_008119-RA||-1||CDS||2988139099||15810||69.97	2110953	2107865	1.000000e-250	130
3.7090	0.5996	a28620_01	01||14879595||14880047||Aqcoe1G237800.1.v3.1||1||CDS||809481068||3678||69.32	14879595	14880047	b57268_PGA_scaffold_4	PGA_scaffold_4||2123754||2125039||BUSI_008121-RA||1||CDS||2988139105||15812||69.32	2123754	2125039	4.900000e-20	149
2.7805	0.1438	a28620_01	01||14957930||14961658||Aqcoe1G238700.1.v3.1||1||CDS||809481129||3690||72.98	14957930	14961658	b57268_PGA_scaffold_4	PGA_scaffold_4||2137116||2147585||BUSI_008124-RA||1||CDS||2988139114||15815||72.98	2137116	2147585	1.000000e-250	196
20.2804	1.1246	a28620_01	01||14982719||14991005||Aqcoe1G239000.1.v3.1||-1||CDS||809481146||3693||77.08	14991005	14982719	b57268_PGA_scaffold_4	PGA_scaffold_4||2205455||2208335||BUSI_008134-RA||-1||CDS||2988139144||15825||77.08	2208335	2205455	1.000000e-250	246
###  Mean Ks:  4.3484	Mean Kn: 0.4597
#Ks	Kn	a<db_genome_id>_<chr>	chr1||start1||stop1||name1||strand1||type1||db_feature_id1||genome_order1||percent_id1	start1	stop1	b<db_genome_id>_<chr>	chr2||start2||stop2||name2||strand2||type2||db_feature_id2||genome_order2||percent_id2	start2	stop2	eval	block_score	GEVO_link
1.8553	0.1884	a28620_01	01||15025697||15027713||Aqcoe1G239400.1.v3.1||-1||CDS||809481182||3701||74.51	15027713	15025697	b57268_PGA_scaffold_4	PGA_scaffold_4||7840391||7842561||BUSI_008642-RA||1||CDS||2988140668||16333||74.51	7840391	7842561	1.000000e-250	50
1.3373	0.1774	a28620_01	01||15065205||15066392||Aqcoe1G240000.1.v3.1||1||CDS||809481216||3706||70.66	15065205	15066392	b57268_PGA_scaffold_4	PGA_scaffold_4||7783658||7785400||BUSI_008634-RA||-1||CDS||2988140644||16325||70.66	7785400	7783658	2.600000e-189	100
1.2228	0.2145	a28620_01	01||15070440||15072782||Aqcoe1G240100.1.v3.1||-1||CDS||809481222||3707||73.81	15072782	15070440	b57268_PGA_scaffold_4	PGA_scaffold_4||7777173||7780819||BUSI_008633-RA||1||CDS||2988140641||16324||73.81	7777173	7780819	4.900000e-159	150
7.7708	1.2887	a28620_01	01||15080967||15081692||Aqcoe1G240300.1.v3.1||1||CDS||809481232||3709||74.81	15080967	15081692	b57268_PGA_scaffold_4	PGA_scaffold_4||7768450||7770357||BUSI_008631-RA||-1||CDS||2988140635||16322||74.81	7770357	7768450	1.600000e-21	170
13.2493	0.4837	a28620_01	01||15111422||15112216||Aqcoe1G240400.1.v3.1||-1||CDS||809481238||3710||62.93	15112216	15111422	b57268_PGA_scaffold_4	PGA_scaffold_4||7764877||7765709||BUSI_008630-RA||1||CDS||2988140632||16321||62.93	7764877	7765709	1.300000e-22	191
3.6322	0.4399	a28620_01	01||15187560||15190145||Aqcoe1G241100.1.v3.1||1||CDS||809481286||3719||62.13	15187560	15190145	b57268_PGA_scaffold_4	PGA_scaffold_4||7677416||7679662||BUSI_008625-RA||-1||CDS||2988140617||16316||62.13	7679662	7677416	6.500000e-152	241
1.3709	0.4253	a28620_01	01||15319537||15325005||Aqcoe1G242400.1.v3.1||1||CDS||809481370||3734||64.82	15319537	15325005	b57268_PGA_scaffold_4	PGA_scaffold_4||7657605||7659723||BUSI_008623-RA||-1||CDS||2988140611||16314||64.82	7659723	7657605	5.500000e-119	288
###  Mean Ks:  6.6227	Mean Kn: 0.2961
#Ks	Kn	a<db_genome_id>_<chr>	chr1||start1||stop1||name1||strand1||type1||db_feature_id1||genome_order1||percent_id1	start1	stop1	b<db_genome_id>_<chr>	chr2||start2||stop2||name2||strand2||type2||db_feature_id2||genome_order2||percent_id2	start2	stop2	eval	block_score	GEVO_link
2.3664	0.6137	a28620_01	01||15319537||15325005||Aqcoe1G242400.1.v3.1||1||CDS||809481370||3734||62.29	15319537	15325005	b57268_PGA_scaffold_4	PGA_scaffold_4||4519290||4547256||BUSI_008357-RA||1||CDS||2988139813||16048||62.29	4519290	4547256	2.800000e-153	50
2.8778	0.2341	a28620_01	01||15337588||15338841||Aqcoe1G242500.1.v3.1||-1||CDS||809481376||3735||73.35	15338841	15337588	b57268_PGA_scaffold_4	PGA_scaffold_4||4652057||4653357||BUSI_008361-RA||-1||CDS||2988139825||16052||73.35	4653357	4652057	2.000000e-139	100
1.2644	0.1257	a28620_01	01||15354548||15363668||Aqcoe1G242800.1.v3.1||-1||CDS||809481392||3738||77.41	15363668	15354548	b57268_PGA_scaffold_4	PGA_scaffold_4||4746898||4763196||BUSI_008369-RA||-1||CDS||2988139849||16060||77.41	4763196	4746898	1.000000e-250	150
1.2903	0.1222	a28620_01	01||15399776||15405789||Aqcoe1G243100.1.v3.1||-1||CDS||809481408||3741||78.66	15405789	15399776	b57268_PGA_scaffold_4	PGA_scaffold_4||4763978||4768565||BUSI_008370-RA||-1||CDS||2988139852||16061||78.66	4768565	4763978	1.000000e-250	200
3.1570	0.3393	a28620_01	01||15412152||15413474||Aqcoe1G243200.1.v3.1||1||CDS||809481426||3745||64.69	15412152	15413474	b57268_PGA_scaffold_4	PGA_scaffold_4||4773873||4775029||BUSI_008371-RA||1||CDS||2988139855||16062||64.69	4773873	4775029	6.700000e-114	250
1.3333	0.1739	a28620_01	01||15430393||15433640||Aqcoe1G243500.1.v3.1||1||CDS||809481444||3748||74.79	15430393	15433640	b57268_PGA_scaffold_4	PGA_scaffold_4||4804648||4806102||BUSI_008373-RA||1||CDS||2988139861||16064||74.79	4804648	4806102	3.400000e-212	300
68.6847	0.4803	a28620_01	01||15463329||15465256||Aqcoe1G243600.1.v3.1||1||CDS||809481450||3749||60.5	15463329	15465256	b57268_PGA_scaffold_4	PGA_scaffold_4||4807002||4810365||BUSI_008374-RA||-1||CDS||2988139864||16065||60.5	4810365	4807002	1.900000e-18	317
1.5416	0.2818	a28620_01	01||15540135||15540983||Aqcoe1G244700.1.v3.1||1||CDS||809481530||3766||68.33	15540135	15540983	b57268_PGA_scaffold_4	PGA_scaffold_4||4814379||4815218||BUSI_008375-RA||1||CDS||2988139867||16066||68.33	4814379	4815218	7.900000e-121	364
11.8743	0.9119	a28620_01	01||15542471||15548195||Aqcoe1G244800.1.v3.1||-1||CDS||809481534||3767||66.77	15548195	15542471	b57268_PGA_scaffold_4	PGA_scaffold_4||4816908||4819402||BUSI_008376-RA||-1||CDS||2988139870||16067||66.77	4819402	4816908	4.700000e-37	400
8.7256	0.5106	a28620_01	01||15579383||15580193||Aqcoe1G245200.1.v3.1||-1||CDS||809481599||3780||61.59	15580193	15579383	b57268_PGA_scaffold_4	PGA_scaffold_4||4830434||4831177||BUSI_008378-RA||-1||CDS||2988139876||16069||61.59	4831177	4830434	1.500000e-22	418
1.0053	0.0968	a28620_01	01||15613935||15631905||Aqcoe1G245700.1.v3.1||1||CDS||809481645||3789||83.29	15613935	15631905	b57268_PGA_scaffold_4	PGA_scaffold_4||4937493||4957222||BUSI_008386-RA||1||CDS||2988139900||16077||83.29	4937493	4957222	1.000000e-250	468
1.2152	0.2205	a28620_01	01||15642212||15643969||Aqcoe1G245800.1.v3.1||1||CDS||809481659||3792||68.95	15642212	15643969	b57268_PGA_scaffold_4	PGA_scaffold_4||4976702||4978990||BUSI_008388-RA||1||CDS||2988139906||16079||68.95	4976702	4978990	1.500000e-119	518
1.5739	0.0084	a28620_01	01||15657600||15660735||Aqcoe1G245900.1.v3.1||1||CDS||809481669||3794||83.46	15657600	15660735	b57268_PGA_scaffold_4	PGA_scaffold_4||4988507||4993387||BUSI_008389-RA||1||CDS||2988139909||16080||83.46	4988507	4993387	5.100000e-203	568
0.9845	0.0912	a28620_01	01||15678014||15684167||Aqcoe1G246200.1.v3.1||-1||CDS||809481691||3798||80.81	15684167	15678014	b57268_PGA_scaffold_4	PGA_scaffold_4||5013413||5021708||BUSI_008391-RA||-1||CDS||2988139915||16082||80.81	5021708	5013413	2.300000e-133	618
2.3249	0.2419	a28620_01	01||15748193||15749578||Aqcoe1G246800.1.v3.1||1||CDS||809481731||3805||66.94	15748193	15749578	b57268_PGA_scaffold_4	PGA_scaffold_4||5030476||5031864||BUSI_008392-RA||1||CDS||2988139918||16083||66.94	5030476	5031864	1.200000e-209	668
0.9708	0.3012	a28620_01	01||15750838||15757529||Aqcoe1G246900.1.v3.1||1||CDS||809481737||3806||76.71	15750838	15757529	b57268_PGA_scaffold_4	PGA_scaffold_4||5032371||5038899||BUSI_008393-RA||-1||CDS||2988139921||16084||76.71	5038899	5032371	2.100000e-147	718
1.3955	0.2808	a28620_01	01||15945207||15950353||Aqcoe1G248400.1.v3.1||-1||CDS||809481839||3825||70.47	15950353	15945207	b57268_PGA_scaffold_4	PGA_scaffold_4||5090951||5104508||BUSI_008400-RA||1||CDS||2988139942||16091||70.47	5090951	5104508	1.000000e-250	85
###  Mean Ks:  6.3382	Mean Kn: 0.4058
#Ks	Kn	a<db_genome_id>_<chr>	chr1||start1||stop1||name1||strand1||type1||db_feature_id1||genome_order1||percent_id1	start1	stop1	b<db_genome_id>_<chr>	chr2||start2||stop2||name2||strand2||type2||db_feature_id2||genome_order2||percent_id2	start2	stop2	eval	block_score	GEVO_link
68.7067	1.7197	a28620_01	01||15945207||15950353||Aqcoe1G248400.1.v3.1||-1||CDS||809481839||3825||96.97	15950353	15945207	b57268_PGA_scaffold_4	PGA_scaffold_4||5013413||5021708||BUSI_008391-RA||-1||CDS||2988139915||16082||96.97	5021708	5013413	1.100000e-04	4
1.6739	0.1698	a28620_01	01||16076902||16082383||Aqcoe1G249600.1.v3.1||1||CDS||809481943||3845||74.63	16076902	16082383	b57268_PGA_scaffold_4	PGA_scaffold_4||5046973||5050783||BUSI_008394-RA||-1||CDS||2988139924||16085||74.63	5050783	5046973	8.600000e-246	232
77.5184	1.0093	a28620_01	01||16220922||16230193||Aqcoe1G250400.1.v3.1||-1||CDS||809482004||3853||76.03	16230193	16220922	b57268_PGA_scaffold_4	PGA_scaffold_4||5118558||5132285||BUSI_008403-RA||-1||CDS||2988139951||16094||76.03	5132285	5118558	1.000000e-250	101
1.3771	0.2518	a28620_01	01||16235859||16240343||Aqcoe1G250500.1.v3.1||-1||CDS||809482018||3855||71.23	16240343	16235859	b57268_PGA_scaffold_4	PGA_scaffold_4||5148975||5152865||BUSI_008406-RA||-1||CDS||2988139960||16097||71.23	5152865	5148975	2.700000e-140	151
3.5202	1.2581	a28620_01	01||16266199||16269631||Aqcoe1G250700.1.v3.1||1||CDS||809482035||3857||66.15	16266199	16269631	b57268_PGA_scaffold_4	PGA_scaffold_4||5156410||5157186||BUSI_008407-RA||1||CDS||2988139963||16098||66.15	5156410	5157186	8.500000e-80	201
1.9052	0.3018	a28620_01	01||16285061||16285504||Aqcoe1G250800.1.v3.1||1||CDS||809482043||3858||70.72	16285061	16285504	b57268_PGA_scaffold_4	PGA_scaffold_4||5167111||5167496||BUSI_008409-RA||1||CDS||2988139969||16100||70.72	5167111	5167496	2.200000e-31	231
1.8058	0.4291	a28620_01	01||16286468||16294166||Aqcoe1G250900.1.v3.1||-1||CDS||809482052||3859||64.52	16294166	16286468	b57268_PGA_scaffold_4	PGA_scaffold_4||5173869||5179419||BUSI_008410-RA||-1||CDS||2988139972||16101||64.52	5179419	5173869	1.500000e-64	281
1.2999	0.1669	a28620_01	01||16381025||16384743||Aqcoe1G251800.1.v3.1||-1||CDS||809482156||3872||76.36	16384743	16381025	b57268_PGA_scaffold_4	PGA_scaffold_4||5205702||5211739||BUSI_008413-RA||-1||CDS||2988139981||16104||76.36	5211739	5205702	2.400000e-190	328
2.1763	0.2095	a28620_01	01||16407980||16411416||Aqcoe1G252000.1.v3.1||1||CDS||809482183||3875||68.05	16407980	16411416	b57268_PGA_scaffold_4	PGA_scaffold_4||5284593||5288010||BUSI_008422-RA||1||CDS||2988140008||16113||68.05	5284593	5288010	1.000000e-250	378
1.3886	0.1009	a28620_01	01||16432574||16436229||Aqcoe1G252200.1.v3.1||1||CDS||809482200||3877||80.53	16432574	16436229	b57268_PGA_scaffold_4	PGA_scaffold_4||5304498||5308979||BUSI_008426-RA||1||CDS||2988140020||16117||80.53	5304498	5308979	7.900000e-233	428
1.5612	0.1177	a28620_01	01||16438355||16440142||Aqcoe1G252300.1.v3.1||-1||CDS||809482222||3880||75.75	16440142	16438355	b57268_PGA_scaffold_4	PGA_scaffold_4||5309692||5313763||BUSI_008427-RA||-1||CDS||2988140023||16118||75.75	5313763	5309692	2.500000e-238	478
1.1243	0.2213	a28620_01	01||16440969||16441377||Aqcoe1G252400.1.v3.1||1||CDS||809482237||3882||73.15	16440969	16441377	b57268_PGA_scaffold_4	PGA_scaffold_4||5315409||5315847||BUSI_008428-RA||-1||CDS||2988140026||16119||73.15	5315847	5315409	1.900000e-39	516
3.0589	0.2574	a28620_01	01||16609707||16616273||Aqcoe1G253600.1.v3.1||1||CDS||809482407||3903||83.29	16609707	16616273	b57268_PGA_scaffold_4	PGA_scaffold_4||5386151||5394900||BUSI_008436-RA||-1||CDS||2988140050||16127||83.29	5394900	5386151	2.200000e-106	560
6.4160	0.2350	a28620_01	01||16697211||16698035||Aqcoe1G254200.1.v3.1||-1||CDS||809482475||3912||72.55	16698035	16697211	b57268_PGA_scaffold_4	PGA_scaffold_4||5443892||5444627||BUSI_008443-RA||1||CDS||2988140071||16134||72.55	5443892	5444627	4.800000e-09	568
2.8398	0.2293	a28620_01	01||16702970||16706832||Aqcoe1G254300.1.v3.1||1||CDS||809482485||3913||80.66	16702970	16706832	b57268_PGA_scaffold_4	PGA_scaffold_4||5467446||5474439||BUSI_008444-RA||1||CDS||2988140074||16135||80.66	5467446	5474439	2.300000e-62	618
1.3187	0.1430	a28620_01	01||16714233||16721970||Aqcoe1G254600.1.v3.1||-1||CDS||809482520||3917||75.86	16721970	16714233	b57268_PGA_scaffold_4	PGA_scaffold_4||5483973||5494616||BUSI_008446-RA||-1||CDS||2988140080||16137||75.86	5494616	5483973	1.000000e-250	668
1.0071	0.2645	a28620_01	01||16727808||16736411||Aqcoe1G254900.1.v3.1||-1||CDS||809482543||3920||76.47	16736411	16727808	b57268_PGA_scaffold_4	PGA_scaffold_4||5498953||5504881||BUSI_008447-RA||-1||CDS||2988140083||16138||76.47	5504881	5498953	1.800000e-154	718
2.5981	0.2949	a28620_01	01||16831213||16836569||Aqcoe1G255600.1.v3.1||1||CDS||809482603||3927||69.93	16831213	16836569	b57268_PGA_scaffold_4	PGA_scaffold_4||5538253||5542228||BUSI_008449-RA||1||CDS||2988140089||16140||69.93	5538253	5542228	8.500000e-91	768
1.0473	0.1938	a28620_01	01||16837898||16853326||Aqcoe1G255700.1.v3.1||-1||CDS||809482612||3928||84.65	16853326	16837898	b57268_PGA_scaffold_4	PGA_scaffold_4||5544057||5559794||BUSI_008450-RA||-1||CDS||2988140092||16141||84.65	5559794	5544057	2.800000e-208	818
6.3382	0.3879	a28620_01	01||16928734||16929804||Aqcoe1G256100.1.v3.1||-1||CDS||809482640||3934||76.19	16929804	16928734	b57268_PGA_scaffold_4	PGA_scaffold_4||5631713||5632912||BUSI_008453-RA||-1||CDS||2988140101||16144||76.19	5632912	5631713	2.800000e-74	868
1.1127	0.2259	a28620_01	01||16984852||16986917||Aqcoe1G256700.1.v3.1||1||CDS||809482677||3941||76.74	16984852	16986917	b57268_PGA_scaffold_4	PGA_scaffold_4||5682777||5685006||BUSI_008455-RA||1||CDS||2988140107||16146||76.74	5682777	5685006	1.100000e-233	918
1.5901	0.4848	a28620_01	01||16993351||16994076||Aqcoe1G256900.1.v3.1||-1||CDS||809482688||3943||58.94	16994076	16993351	b57268_PGA_scaffold_4	PGA_scaffold_4||5686593||5687312||BUSI_008456-RA||-1||CDS||2988140110||16147||58.94	5687312	5686593	3.000000e-27	944
1.0421	0.1541	a28620_01	01||16996619||16999557||Aqcoe1G257000.1.v3.1||1||CDS||809482692||3944||78.2	16996619	16999557	b57268_PGA_scaffold_4	PGA_scaffold_4||5691019||5694003||BUSI_008457-RA||1||CDS||2988140113||16148||78.2	5691019	5694003	1.200000e-207	994
2.7030	0.2427	a28620_01	01||17033469||17034054||Aqcoe1G257200.1.v3.1||1||CDS||809482703||3946||62.13	17033469	17034054	b57268_PGA_scaffold_4	PGA_scaffold_4||5697950||5698566||BUSI_008458-RA||1||CDS||2988140116||16149||62.13	5697950	5698566	1.100000e-27	1021
1.3451	0.3662	a28620_01	01||17112944||17124668||Aqcoe1G257800.1.v3.1||1||CDS||809482739||3953||75.29	17112944	17124668	b57268_PGA_scaffold_4	PGA_scaffold_4||5700324||5711331||BUSI_008459-RA||-1||CDS||2988140119||16150||75.29	5711331	5700324	6.300000e-203	1071
8.1806	0.6653	a28620_01	01||17128319||17130810||Aqcoe1G258000.1.v3.1||-1||CDS||809482751||3955||72.12	17130810	17128319	b57268_PGA_scaffold_4	PGA_scaffold_4||5724772||5727283||BUSI_008461-RA||-1||CDS||2988140125||16152||72.12	5727283	5724772	3.800000e-22	1092
8.4647	0.9661	a28620_01	01||17147127||17148188||Aqcoe1G258100.1.v3.1||-1||CDS||809482757||3956||71.96	17148188	17147127	b57268_PGA_scaffold_4	PGA_scaffold_4||5743133||5744305||BUSI_008463-RA||1||CDS||2988140131||16154||71.96	5743133	5744305	6.500000e-30	1121
1.2027	0.1490	a28620_01	01||17158396||17161131||Aqcoe1G258300.1.v3.1||-1||CDS||809482773||3959||76.31	17161131	17158396	b57268_PGA_scaffold_4	PGA_scaffold_4||5752152||5757632||BUSI_008465-RA||-1||CDS||2988140137||16156||76.31	5757632	5752152	1.000000e-250	1171
1.4912	0.2549	a28620_01	01||17172621||17181174||Aqcoe1G258400.1.v3.1||1||CDS||809482780||3961||71.23	17172621	17181174	b57268_PGA_scaffold_4	PGA_scaffold_4||5764126||5769553||BUSI_008467-RA||1||CDS||2988140143||16158||71.23	5764126	5769553	1.000000e-250	1221
1.9888	0.3145	a28620_01	01||17290958||17294092||Aqcoe1G258800.1.v3.1||1||CDS||809482817||3967||82.72	17290958	17294092	b57268_PGA_scaffold_4	PGA_scaffold_4||5772685||5777492||BUSI_008468-RA||1||CDS||2988140146||16159||82.72	5772685	5777492	5.000000e-126	1271
7.7152	1.2963	a28620_01	01||17321376||17323874||Aqcoe1G258900.1.v3.1||1||CDS||809482823||3968||64.25	17321376	17323874	b57268_PGA_scaffold_4	PGA_scaffold_4||5782465||5785106||BUSI_008469-RA||1||CDS||2988140149||16160||64.25	5782465	5785106	1.400000e-14	1284
2.6319	0.1272	a28620_01	01||17336329||17337027||Aqcoe1G259100.1.v3.1||1||CDS||809482842||3972||84.98	17336329	17337027	b57268_PGA_scaffold_4	PGA_scaffold_4||5786704||5789200||BUSI_008470-RA||1||CDS||2988140152||16161||84.98	5786704	5789200	1.300000e-79	1334
1.5842	0.1976	a28620_01	01||17352345||17353523||Aqcoe1G259300.1.v3.1||-1||CDS||809484875||3974||77.17	17353523	17352345	b57268_PGA_scaffold_4	PGA_scaffold_4||5792827||5793961||BUSI_008471-RA||-1||CDS||2988140155||16162||77.17	5793961	5792827	7.200000e-113	1384
11.7900	0.5731	a28620_01	01||17441599||17442905||Aqcoe1G260200.1.v3.1||1||CDS||809485037||3990||69.47	17441599	17442905	b57268_PGA_scaffold_4	PGA_scaffold_4||5802622||5803755||BUSI_008472-RA||1||CDS||2988140158||16163||69.47	5802622	5803755	3.000000e-32	1412
1.8359	0.3050	a28620_01	01||17446386||17455848||Aqcoe1G260400.1.v3.1||-1||CDS||809485068||3994||77.31	17455848	17446386	b57268_PGA_scaffold_4	PGA_scaffold_4||5809525||5819893||BUSI_008473-RA||-1||CDS||2988140161||16164||77.31	5819893	5809525	4.900000e-119	1462
3.3712	0.3237	a28620_01	01||17456072||17466118||Aqcoe1G260500.1.v3.1||1||CDS||809485123||3999||72.99	17456072	17466118	b57268_PGA_scaffold_4	PGA_scaffold_4||5823719||5833656||BUSI_008474-RA||1||CDS||2988140164||16165||72.99	5823719	5833656	7.400000e-104	1512
1.2753	0.1035	a28620_01	01||17468567||17469307||Aqcoe1G260600.1.v3.1||-1||CDS||809485135||4000||77.56	17469307	17468567	b57268_PGA_scaffold_4	PGA_scaffold_4||5845862||5846467||BUSI_008476-RA||-1||CDS||2988140170||16167||77.56	5846467	5845862	1.100000e-116	1562
1.8876	0.2553	a28620_01	01||17509354||17511273||Aqcoe1G260700.1.v3.1||1||CDS||809485146||4001||66.25	17509354	17511273	b57268_PGA_scaffold_4	PGA_scaffold_4||6089489||6093453||BUSI_008496-RA||-1||CDS||2988140230||16187||66.25	6093453	6089489	2.100000e-193	1609
0.8998	0.1841	a28620_01	01||17555091||17560934||Aqcoe1G261200.1.v3.1||-1||CDS||809485249||4011||80.99	17560934	17555091	b57268_PGA_scaffold_4	PGA_scaffold_4||6110742||6115134||BUSI_008497-RA||-1||CDS||2988140233||16188||80.99	6115134	6110742	1.500000e-230	1659
1.6462	0.2102	a28620_01	01||17691070||17695499||Aqcoe1G262000.1.v3.1||-1||CDS||809485357||4021||75.71	17695499	17691070	b57268_PGA_scaffold_4	PGA_scaffold_4||6233132||6236000||BUSI_008513-RA||-1||CDS||2988140281||16204||75.71	6236000	6233132	1.500000e-232	1706
1.2784	0.1717	a28620_01	01||17701597||17703712||Aqcoe1G262200.1.v3.1||1||CDS||809485386||4023||73.57	17701597	17703712	b57268_PGA_scaffold_4	PGA_scaffold_4||6241632||6244029||BUSI_008514-RA||1||CDS||2988140284||16205||73.57	6241632	6244029	1.000000e-250	1756
10.2038	0.5221	a28620_01	01||17704991||17706406||Aqcoe1G262300.1.v3.1||-1||CDS||809485409||4025||70.53	17706406	17704991	b57268_PGA_scaffold_4	PGA_scaffold_4||6245005||6246075||BUSI_008515-RA||-1||CDS||2988140287||16206||70.53	6246075	6245005	3.500000e-68	1806
5.1775	1.1995	a28620_01	01||17739848||17749744||Aqcoe1G262700.1.v3.1||-1||CDS||809485582||4043||68.05	17749744	17739848	b57268_PGA_scaffold_4	PGA_scaffold_4||6340378||6350242||BUSI_008523-RA||-1||CDS||2988140311||16214||68.05	6350242	6340378	1.000000e-250	1853
1.3804	0.1876	a28620_01	01||17797623||17806365||Aqcoe1G263200.1.v3.1||1||CDS||809485649||4050||82.85	17797623	17806365	b57268_PGA_scaffold_4	PGA_scaffold_4||6353396||6358760||BUSI_008524-RA||1||CDS||2988140314||16215||82.85	6353396	6358760	1.400000e-214	1903
25.0691	1.2268	a28620_01	01||17807767||17808216||Aqcoe1G263400.1.v3.1||1||CDS||809485680||4053||77.08	17807767	17808216	b57268_PGA_scaffold_4	PGA_scaffold_4||6360013||6361691||BUSI_008525-RA||1||CDS||2988140317||16216||77.08	6360013	6361691	1.700000e-65	1953
1.1468	0.1709	a28620_01	01||17861171||17865495||Aqcoe1G264100.1.v3.1||1||CDS||809485816||4067||75.98	17861171	17865495	b57268_PGA_scaffold_4	PGA_scaffold_4||6365777||6369470||BUSI_008526-RA||1||CDS||2988140320||16217||75.98	6365777	6369470	3.800000e-158	2000
1.1980	0.2329	a28620_01	01||17884094||17885129||Aqcoe1G264200.1.v3.1||-1||CDS||809485828||4068||75.62	17885129	17884094	b57268_PGA_scaffold_4	PGA_scaffold_4||6379058||6379470||BUSI_008528-RA||-1||CDS||2988140326||16219||75.62	6379470	6379058	6.700000e-24	2023
###  Mean Ks:  19.6025	Mean Kn: 0.3207
#Ks	Kn	a<db_genome_id>_<chr>	chr1||start1||stop1||name1||strand1||type1||db_feature_id1||genome_order1||percent_id1	start1	stop1	b<db_genome_id>_<chr>	chr2||start2||stop2||name2||strand2||type2||db_feature_id2||genome_order2||percent_id2	start2	stop2	eval	block_score	GEVO_link
78.7902	0.2364	a28620_01	01||16065130||16074098||Aqcoe1G249500.1.v3.1||1||CDS||809481933||3843||77.3	16065130	16074098	b57268_PGA_scaffold_10	PGA_scaffold_10||4124278||4134609||BUSI_021272-RA||1||CDS||2986836031||3355||77.3	4124278	4134609	4.000000e-87	50
29.6597	0.9690	a28620_01	01||16076902||16082383||Aqcoe1G249600.1.v3.1||1||CDS||809481943||3845||75.84	16076902	16082383	b57268_PGA_scaffold_10	PGA_scaffold_10||4137765||4141435||BUSI_021273-RA||1||CDS||2986836034||3356||75.84	4137765	4141435	7.400000e-78	100
1.5949	0.0748	a28620_01	01||16266199||16269631||Aqcoe1G250700.1.v3.1||1||CDS||809482035||3857||79.17	16266199	16269631	b57268_PGA_scaffold_10	PGA_scaffold_10||4347643||4351029||BUSI_021286-RA||1||CDS||2986836073||3369||79.17	4347643	4351029	6.000000e-211	147
1.1699	0.1216	a28620_01	01||16381025||16384743||Aqcoe1G251800.1.v3.1||-1||CDS||809482156||3872||83.57	16384743	16381025	b57268_PGA_scaffold_10	PGA_scaffold_10||4375669||4377503||BUSI_021288-RA||-1||CDS||2986836079||3371||83.57	4377503	4375669	2.300000e-168	194
2.3650	0.2219	a28620_01	01||16407980||16411416||Aqcoe1G252000.1.v3.1||1||CDS||809482183||3875||67.1	16407980	16411416	b57268_PGA_scaffold_10	PGA_scaffold_10||4383363||4390974||BUSI_021289-RA||-1||CDS||2986836082||3372||67.1	4390974	4383363	1.000000e-250	244
3.4563	0.3718	a28620_01	01||16438355||16440142||Aqcoe1G252300.1.v3.1||-1||CDS||809482222||3880||75.7	16440142	16438355	b57268_PGA_scaffold_10	PGA_scaffold_10||4401953||4414374||BUSI_021291-RA||-1||CDS||2986836088||3374||75.7	4414374	4401953	2.400000e-233	294
1.2588	0.2257	a28620_01	01||16586263||16588530||Aqcoe1G253100.1.v3.1||1||CDS||809482358||3897||68.35	16586263	16588530	b57268_PGA_scaffold_10	PGA_scaffold_10||4531291||4533549||BUSI_021301-RA||-1||CDS||2986836118||3384||68.35	4533549	4531291	6.800000e-185	341
1.7229	0.1546	a28620_01	01||16661111||16668466||Aqcoe1G253900.1.v3.1||-1||CDS||809482451||3909||75.8	16668466	16661111	b57268_PGA_scaffold_10	PGA_scaffold_10||4555961||4565191||BUSI_021305-RA||-1||CDS||2986836130||3388||75.8	4565191	4555961	1.000000e-250	388
1.2891	0.2465	a28620_01	01||16687468||16693253||Aqcoe1G254100.1.v3.1||1||CDS||809482466||3911||74.26	16687468	16693253	b57268_PGA_scaffold_10	PGA_scaffold_10||4673527||4675811||BUSI_021309-RA||1||CDS||2986836142||3392||74.26	4673527	4675811	7.100000e-86	438
74.7185	0.5851	a28620_01	01||16697211||16698035||Aqcoe1G254200.1.v3.1||-1||CDS||809482475||3912||72.46	16698035	16697211	b57268_PGA_scaffold_10	PGA_scaffold_10||4691315||4691993||BUSI_021311-RA||1||CDS||2986836148||3394||72.46	4691315	4691993	5.000000e-41	478
###  Mean Ks:  3.5767	Mean Kn: 0.4312
#Ks	Kn	a<db_genome_id>_<chr>	chr1||start1||stop1||name1||strand1||type1||db_feature_id1||genome_order1||percent_id1	start1	stop1	b<db_genome_id>_<chr>	chr2||start2||stop2||name2||strand2||type2||db_feature_id2||genome_order2||percent_id2	start2	stop2	eval	block_score	GEVO_link
1.8423	0.4393	a28620_01	01||16993351||16994076||Aqcoe1G256900.1.v3.1||-1||CDS||809482688||3943||63.71	16994076	16993351	b57268_PGA_scaffold_10	PGA_scaffold_10||4777512||4778264||BUSI_021314-RA||-1||CDS||2986836157||3397||63.71	4778264	4777512	1.600000e-53	50
1.8113	0.1416	a28620_01	01||16996619||16999557||Aqcoe1G257000.1.v3.1||1||CDS||809482692||3944||76.03	16996619	16999557	b57268_PGA_scaffold_10	PGA_scaffold_10||4782713||4786849||BUSI_021315-RA||1||CDS||2986836160||3398||76.03	4782713	4786849	1.700000e-186	100
1.7299	0.1945	a28620_01	01||17026701||17032311||Aqcoe1G257100.1.v3.1||1||CDS||809482697||3945||77.97	17026701	17032311	b57268_PGA_scaffold_10	PGA_scaffold_10||4790334||4795255||BUSI_021316-RA||1||CDS||2986836163||3399||77.97	4790334	4795255	1.000000e-250	150
1.5509	0.1538	a28620_01	01||17033469||17034054||Aqcoe1G257200.1.v3.1||1||CDS||809482703||3946||69.73	17033469	17034054	b57268_PGA_scaffold_10	PGA_scaffold_10||4796671||4797342||BUSI_021317-RA||1||CDS||2986836166||3400||69.73	4796671	4797342	7.900000e-51	200
1.4660	0.2676	a28620_01	01||17112944||17124668||Aqcoe1G257800.1.v3.1||1||CDS||809482739||3953||69.09	17112944	17124668	b57268_PGA_scaffold_10	PGA_scaffold_10||4799024||4802996||BUSI_021318-RA||-1||CDS||2986836169||3401||69.09	4802996	4799024	3.200000e-92	250
3.9318	0.4009	a28620_01	01||17128319||17130810||Aqcoe1G258000.1.v3.1||-1||CDS||809482751||3955||78.79	17130810	17128319	b57268_PGA_scaffold_10	PGA_scaffold_10||4819347||4821782||BUSI_021321-RA||-1||CDS||2986836178||3404||78.79	4821782	4819347	5.100000e-36	285
8.2815	1.0320	a28620_01	01||17147127||17148188||Aqcoe1G258100.1.v3.1||-1||CDS||809482757||3956||75.32	17148188	17147127	b57268_PGA_scaffold_10	PGA_scaffold_10||4865056||4869910||BUSI_021328-RA||1||CDS||2986836199||3411||75.32	4865056	4869910	1.600000e-27	311
0.9185	0.1236	a28620_01	01||17355825||17357224||Aqcoe1G259400.1.v3.1||-1||CDS||809484884||3975||81.94	17357224	17355825	b57268_PGA_scaffold_10	PGA_scaffold_10||4891302||4900804||BUSI_021330-RA||-1||CDS||2986836205||3413||81.94	4900804	4891302	1.000000e-250	358
1.0346	0.1288	a28620_01	01||17379265||17393476||Aqcoe1G259500.1.v3.1||-1||CDS||809484910||3978||81.66	17393476	17379265	b57268_PGA_scaffold_10	PGA_scaffold_10||4919623||4941677||BUSI_021332-RA||-1||CDS||2986836211||3415||81.66	4941677	4919623	1.900000e-230	408
4.0447	0.3550	a28620_01	01||17408127||17413720||Aqcoe1G259800.1.v3.1||-1||CDS||809484939||3981||71.96	17413720	17408127	b57268_PGA_scaffold_10	PGA_scaffold_10||4944555||4947331||BUSI_021333-RA||-1||CDS||2986836214||3416||71.96	4947331	4944555	6.200000e-36	443
1.2584	0.4216	a28620_01	01||17414859||17419132||Aqcoe1G260000.1.v3.1||-1||CDS||809484967||3985||68.98	17419132	17414859	b57268_PGA_scaffold_10	PGA_scaffold_10||4948549||4955037||BUSI_021334-RA||-1||CDS||2986836217||3417||68.98	4955037	4948549	3.500000e-225	493
32.1705	1.3420	a28620_01	01||17428756||17435680||Aqcoe1G260100.1.v3.1||-1||CDS||809485024||3989||77.28	17435680	17428756	b57268_PGA_scaffold_10	PGA_scaffold_10||4963336||4987922||BUSI_021335-RA||1||CDS||2986836220||3418||77.28	4963336	4987922	1.000000e-250	543
5.8470	0.4696	a28620_01	01||17441599||17442905||Aqcoe1G260200.1.v3.1||1||CDS||809485037||3990||68.72	17441599	17442905	b57268_PGA_scaffold_10	PGA_scaffold_10||5239782||5240903||BUSI_021343-RA||1||CDS||2986836244||3426||68.72	5239782	5240903	5.900000e-28	570
2.3768	0.2994	a28620_01	01||17456072||17466118||Aqcoe1G260500.1.v3.1||1||CDS||809485123||3999||77.88	17456072	17466118	b57268_PGA_scaffold_10	PGA_scaffold_10||5246732||5256269||BUSI_021344-RA||1||CDS||2986836247||3427||77.88	5246732	5256269	3.500000e-184	620
1.3129	0.1091	a28620_01	01||17468567||17469307||Aqcoe1G260600.1.v3.1||-1||CDS||809485135||4000||75.8	17469307	17468567	b57268_PGA_scaffold_10	PGA_scaffold_10||5259010||5259690||BUSI_021345-RA||-1||CDS||2986836250||3428||75.8	5259690	5259010	1.500000e-108	670
11.6520	1.6896	a28620_01	01||17550617||17551078||Aqcoe1G261100.1.v3.1||1||CDS||809485235||4010||79.44	17550617	17551078	b57268_PGA_scaffold_10	PGA_scaffold_10||5267731||5268021||BUSI_021346-RA||1||CDS||2986836253||3429||79.44	5267731	5268021	1.800000e-17	686
1.6218	0.1977	a28620_01	01||17633053||17636819||Aqcoe1G261800.1.v3.1||-1||CDS||809485331||4019||72.92	17636819	17633053	b57268_PGA_scaffold_10	PGA_scaffold_10||5270765||5276552||BUSI_021347-RA||-1||CDS||2986836256||3430||72.92	5276552	5270765	1.000000e-250	736
1.6378	0.3330	a28620_01	01||17691070||17695499||Aqcoe1G262000.1.v3.1||-1||CDS||809485357||4021||74.82	17695499	17691070	b57268_PGA_scaffold_10	PGA_scaffold_10||5427969||5430710||BUSI_021355-RA||-1||CDS||2986836280||3438||74.82	5430710	5427969	1.300000e-156	786
1.5333	0.2408	a28620_01	01||17704991||17706406||Aqcoe1G262300.1.v3.1||-1||CDS||809485409||4025||67.71	17706406	17704991	b57268_PGA_scaffold_10	PGA_scaffold_10||5437887||5439388||BUSI_021356-RA||-1||CDS||2986836283||3439||67.71	5439388	5437887	1.100000e-133	836
1.4446	0.2388	a28620_01	01||17713241||17726423||Aqcoe1G262400.1.v3.1||-1||CDS||809485424||4027||70.47	17726423	17713241	b57268_PGA_scaffold_10	PGA_scaffold_10||5446112||5455356||BUSI_021357-RA||-1||CDS||2986836286||3440||70.47	5455356	5446112	1.000000e-250	886
1.5094	0.1251	a28620_01	01||17739848||17749744||Aqcoe1G262700.1.v3.1||-1||CDS||809485582||4043||77.61	17749744	17739848	b57268_PGA_scaffold_10	PGA_scaffold_10||5460008||5470276||BUSI_021358-RA||-1||CDS||2986836289||3441||77.61	5470276	5460008	1.000000e-250	933
1.5091	0.1643	a28620_01	01||17797623||17806365||Aqcoe1G263200.1.v3.1||1||CDS||809485649||4050||80.91	17797623	17806365	b57268_PGA_scaffold_10	PGA_scaffold_10||5481996||5490013||BUSI_021359-RA||1||CDS||2986836292||3442||80.91	5481996	5490013	1.000000e-250	983
3.3358	0.1152	a28620_01	01||17807767||17808216||Aqcoe1G263400.1.v3.1||1||CDS||809485680||4053||75.06	17807767	17808216	b57268_PGA_scaffold_10	PGA_scaffold_10||5492327||5492992||BUSI_021360-RA||1||CDS||2986836295||3443||75.06	5492327	5492992	2.300000e-93	1033
3.6442	0.2091	a28620_01	01||17814455||17814988||Aqcoe1G263500.1.v3.1||1||CDS||809485699||4055||69.18	17814455	17814988	b57268_PGA_scaffold_10	PGA_scaffold_10||5497916||5501648||BUSI_021361-RA||1||CDS||2986836298||3444||69.18	5497916	5501648	2.800000e-65	1083
1.3327	0.5386	a28620_01	01||17861171||17865495||Aqcoe1G264100.1.v3.1||1||CDS||809485816||4067||73.43	17861171	17865495	b57268_PGA_scaffold_10	PGA_scaffold_10||5508822||5514193||BUSI_021363-RA||1||CDS||2986836304||3446||73.43	5508822	5514193	1.000000e-250	1130
0.9784	1.9355	a28620_01	01||17884094||17885129||Aqcoe1G264200.1.v3.1||-1||CDS||809485828||4068||76.34	17885129	17884094	b57268_PGA_scaffold_10	PGA_scaffold_10||5523366||5526463||BUSI_021364-RA||-1||CDS||2986836307||3447||76.34	5526463	5523366	1.200000e-14	1143
3.7493	0.7786	a28620_01	01||18027976||18033914||Aqcoe1G265600.1.v3.1||1||CDS||809486047||4088||72.98	18027976	18033914	b57268_PGA_scaffold_10	PGA_scaffold_10||5545199||5554743||BUSI_021366-RA||1||CDS||2986836313||3449||72.98	5545199	5554743	7.400000e-152	1190
1.0869	0.2614	a28620_01	01||18040131||18042968||Aqcoe1G265800.1.v3.1||1||CDS||809486068||4090||70.23	18040131	18042968	b57268_PGA_scaffold_10	PGA_scaffold_10||5678695||5679912||BUSI_021377-RA||1||CDS||2986836346||3460||70.23	5678695	5679912	3.600000e-105	1237
1.4694	0.1075	a28620_01	01||18153850||18159383||Aqcoe1G266700.1.v3.1||-1||CDS||809486158||4100||77.54	18159383	18153850	b57268_PGA_scaffold_10	PGA_scaffold_10||5689308||5694638||BUSI_021378-RA||-1||CDS||2986836349||3461||77.54	5694638	5689308	1.000000e-250	1287
1.2182	0.1216	a28620_01	01||18246025||18246999||Aqcoe1G267600.1.v3.1||1||CDS||809486296||4112||80.87	18246025	18246999	b57268_PGA_scaffold_10	PGA_scaffold_10||5724487||5725310||BUSI_021382-RA||1||CDS||2986836361||3465||80.87	5724487	5725310	5.400000e-140	1334
###  Mean Ks:  1.9062	Mean Kn: 0.3545
#Ks	Kn	a<db_genome_id>_<chr>	chr1||start1||stop1||name1||strand1||type1||db_feature_id1||genome_order1||percent_id1	start1	stop1	b<db_genome_id>_<chr>	chr2||start2||stop2||name2||strand2||type2||db_feature_id2||genome_order2||percent_id2	start2	stop2	eval	block_score	GEVO_link
1.9554	0.4392	a28620_01	01||18027976||18033914||Aqcoe1G265600.1.v3.1||1||CDS||809486047||4088||72.77	18027976	18033914	b57268_PGA_scaffold_4	PGA_scaffold_4||6807799||6815032||BUSI_008560-RA||-1||CDS||2988140422||16251||72.77	6815032	6807799	1.700000e-177	50
NA	NA	a28620_01	01||18148854||18150085||Aqcoe1G266600.1.v3.1||-1||CDS||809486147||4098||75.95	18150085	18148854	b57268_PGA_scaffold_4	PGA_scaffold_4||6803964||6806680||BUSI_008559-RA||1||CDS||2988140419||16250||75.95	6803964	6806680	1.600000e-103	100
1.3871	0.3002	a28620_01	01||18167816||18172169||Aqcoe1G266900.1.v3.1||-1||CDS||809486184||4101||66.41	18172169	18167816	b57268_PGA_scaffold_4	PGA_scaffold_4||6698967||6704886||BUSI_008555-RA||1||CDS||2988140407||16246||66.41	6698967	6704886	1.300000e-174	150
1.1141	0.1137	a28620_01	01||18172599||18181010||Aqcoe1G267000.1.v3.1||1||CDS||809486202||4103||79.52	18172599	18181010	b57268_PGA_scaffold_4	PGA_scaffold_4||6680508||6688810||BUSI_008554-RA||-1||CDS||2988140404||16245||79.52	6688810	6680508	5.300000e-162	200
1.4372	0.3549	a28620_01	01||18182742||18183395||Aqcoe1G267100.1.v3.1||-1||CDS||809486213||4104||66.31	18183395	18182742	b57268_PGA_scaffold_4	PGA_scaffold_4||6678999||6679641||BUSI_008553-RA||1||CDS||2988140401||16244||66.31	6678999	6679641	3.000000e-56	250
3.6370	0.5644	a28620_01	01||18195108||18202509||Aqcoe1G267200.1.v3.1||1||CDS||809486226||4105||74.78	18195108	18202509	b57268_PGA_scaffold_4	PGA_scaffold_4||6652816||6653534||BUSI_008551-RA||-1||CDS||2988140395||16242||74.78	6653534	6652816	1.600000e-17	266
###  Mean Ks:  16.7601	Mean Kn: 0.4037
#Ks	Kn	a<db_genome_id>_<chr>	chr1||start1||stop1||name1||strand1||type1||db_feature_id1||genome_order1||percent_id1	start1	stop1	b<db_genome_id>_<chr>	chr2||start2||stop2||name2||strand2||type2||db_feature_id2||genome_order2||percent_id2	start2	stop2	eval	block_score	GEVO_link
72.6456	0.7608	a28620_01	01||18448650||18451278||Aqcoe1G269000.1.v3.1||-1||CDS||809486456||4128||70.53	18451278	18448650	b57268_PGA_scaffold_10	PGA_scaffold_10||5660492||5666152||BUSI_021375-RA||-1||CDS||2986836340||3458||70.53	5666152	5660492	2.800000e-09	8
4.8783	0.4084	a28620_01	01||18505878||18506339||Aqcoe1G269300.1.v3.1||1||CDS||809486523||4134||81.82	18505878	18506339	b57268_PGA_scaffold_10	PGA_scaffold_10||5728442||5729051||BUSI_021383-RA||1||CDS||2986836364||3466||81.82	5728442	5729051	3.800000e-11	18
1.5801	0.3636	a28620_01	01||18526633||18531541||Aqcoe1G269500.1.v3.1||1||CDS||809486583||4140||78.74	18526633	18531541	b57268_PGA_scaffold_10	PGA_scaffold_10||5735832||5741273||BUSI_021384-RA||1||CDS||2986836367||3467||78.74	5735832	5741273	2.100000e-73	68
3.6006	0.3557	a28620_01	01||18561889||18562644||Aqcoe1G269800.1.v3.1||1||CDS||809486648||4146||67.87	18561889	18562644	b57268_PGA_scaffold_10	PGA_scaffold_10||5756047||5757192||BUSI_021385-RA||1||CDS||2986836370||3468||67.87	5756047	5757192	6.100000e-44	111
1.0957	0.1299	a28620_01	01||18699801||18709371||Aqcoe1G270700.1.v3.1||1||CDS||809486798||4159||80.89	18699801	18709371	b57268_PGA_scaffold_10	PGA_scaffold_10||5767260||5777313||BUSI_021387-RA||1||CDS||2986836376||3470||80.89	5767260	5777313	1.000000e-250	158
###  Mean Ks:  2.5372	Mean Kn: 0.2920
#Ks	Kn	a<db_genome_id>_<chr>	chr1||start1||stop1||name1||strand1||type1||db_feature_id1||genome_order1||percent_id1	start1	stop1	b<db_genome_id>_<chr>	chr2||start2||stop2||name2||strand2||type2||db_feature_id2||genome_order2||percent_id2	start2	stop2	eval	block_score	GEVO_link
1.0346	0.2416	a28620_01	01||18509912||18520061||Aqcoe1G269400.1.v3.1||-1||CDS||809486535||4135||74.24	18520061	18509912	b57268_PGA_scaffold_4	PGA_scaffold_4||6631380||6643974||BUSI_008550-RA||1||CDS||2988140392||16241||74.24	6631380	6643974	1.300000e-136	50
4.5106	0.3305	a28620_01	01||18526633||18531541||Aqcoe1G269500.1.v3.1||1||CDS||809486583||4140||74.52	18526633	18531541	b57268_PGA_scaffold_4	PGA_scaffold_4||6623070||6626759||BUSI_008548-RA||-1||CDS||2988140386||16239||74.52	6626759	6623070	2.800000e-64	100
2.5428	0.3803	a28620_01	01||18561889||18562644||Aqcoe1G269800.1.v3.1||1||CDS||809486648||4146||65.01	18561889	18562644	b57268_PGA_scaffold_4	PGA_scaffold_4||6609607||6612617||BUSI_008547-RA||-1||CDS||2988140383||16238||65.01	6612617	6609607	1.800000e-32	131
1.3613	0.1749	a28620_01	01||18568623||18569632||Aqcoe1G269900.1.v3.1||1||CDS||809486661||4147||75.57	18568623	18569632	b57268_PGA_scaffold_4	PGA_scaffold_4||6607616||6608988||BUSI_008546-RA||-1||CDS||2988140380||16237||75.57	6608988	6607616	8.500000e-140	181
5.2317	0.2539	a28620_01	01||18669846||18677826||Aqcoe1G270500.1.v3.1||1||CDS||809486769||4157||81.14	18669846	18677826	b57268_PGA_scaffold_4	PGA_scaffold_4||6533976||6545418||BUSI_008542-RA||-1||CDS||2988140368||16233||81.14	6545418	6533976	1.700000e-122	231
1.4750	0.2881	a28620_01	01||18679278||18680007||Aqcoe1G270600.1.v3.1||1||CDS||809486782||4158||71.9	18679278	18680007	b57268_PGA_scaffold_4	PGA_scaffold_4||6530963||6532178||BUSI_008541-RA||-1||CDS||2988140365||16232||71.9	6532178	6530963	5.600000e-82	281
1.6043	0.3744	a28620_01	01||18868724||18870464||Aqcoe1G271800.1.v3.1||-1||CDS||809486939||4172||65.51	18870464	18868724	b57268_PGA_scaffold_4	PGA_scaffold_4||6511173||6513464||BUSI_008538-RA||-1||CDS||2988140356||16229||65.51	6513464	6511173	4.800000e-75	328
###  Mean Ks:  1.6879	Mean Kn: 0.2357
#Ks	Kn	a<db_genome_id>_<chr>	chr1||start1||stop1||name1||strand1||type1||db_feature_id1||genome_order1||percent_id1	start1	stop1	b<db_genome_id>_<chr>	chr2||start2||stop2||name2||strand2||type2||db_feature_id2||genome_order2||percent_id2	start2	stop2	eval	block_score	GEVO_link
1.9215	0.1982	a28620_01	01||18967735||18969770||Aqcoe1G273000.1.v3.1||-1||CDS||809487122||4189||70.71	18969770	18967735	b57268_PGA_scaffold_10	PGA_scaffold_10||5785725||5787532||BUSI_021388-RA||-1||CDS||2986836379||3471||70.71	5787532	5785725	6.600000e-136	50
0.9249	0.1779	a28620_01	01||18978758||18990157||Aqcoe1G273300.1.v3.1||-1||CDS||809487160||4192||75.98	18990157	18978758	b57268_PGA_scaffold_10	PGA_scaffold_10||5788587||5806443||BUSI_021389-RA||-1||CDS||2986836382||3472||75.98	5806443	5788587	1.800000e-110	100
1.2437	0.2056	a28620_01	01||18991358||18998339||Aqcoe1G273400.1.v3.1||-1||CDS||809487171||4193||73.39	18998339	18991358	b57268_PGA_scaffold_10	PGA_scaffold_10||5809467||5816469||BUSI_021390-RA||-1||CDS||2986836385||3473||73.39	5816469	5809467	1.000000e-250	150
1.1861	0.1706	a28620_01	01||19001552||19007758||Aqcoe1G273600.1.v3.1||-1||CDS||809487236||4200||78.33	19007758	19001552	b57268_PGA_scaffold_10	PGA_scaffold_10||5818254||5827006||BUSI_021391-RA||-1||CDS||2986836388||3474||78.33	5827006	5818254	1.000000e-250	200
3.1634	0.4262	a28620_01	01||19094242||19095545||Aqcoe1G274100.1.v3.1||1||CDS||809487323||4208||73.34	19094242	19095545	b57268_PGA_scaffold_10	PGA_scaffold_10||5940769||5942145||BUSI_021402-RA||-1||CDS||2986836421||3485||73.34	5942145	5940769	4.300000e-142	247
###  Mean Ks:  2.0203	Mean Kn: 0.1853
#Ks	Kn	a<db_genome_id>_<chr>	chr1||start1||stop1||name1||strand1||type1||db_feature_id1||genome_order1||percent_id1	start1	stop1	b<db_genome_id>_<chr>	chr2||start2||stop2||name2||strand2||type2||db_feature_id2||genome_order2||percent_id2	start2	stop2	eval	block_score	GEVO_link
1.2745	0.1712	a28620_01	01||19300134||19308206||Aqcoe1G274800.1.v3.1||-1||CDS||809487392||4216||74.06	19308206	19300134	b57268_PGA_scaffold_4	PGA_scaffold_4||2452088||2457926||BUSI_008163-RA||1||CDS||2988139231||15854||74.06	2452088	2457926	1.000000e-250	50
1.9553	0.1797	a28620_01	01||19327978||19330285||Aqcoe1G275100.1.v3.1||-1||CDS||809487444||4223||71.17	19330285	19327978	b57268_PGA_scaffold_4	PGA_scaffold_4||2448839||2450742||BUSI_008162-RA||1||CDS||2988139228||15853||71.17	2448839	2450742	4.000000e-152	100
1.1922	0.1758	a28620_01	01||19409323||19415293||Aqcoe1G275500.1.v3.1||-1||CDS||809487494||4229||75.72	19415293	19409323	b57268_PGA_scaffold_4	PGA_scaffold_4||2441666||2447033||BUSI_008161-RA||1||CDS||2988139225||15852||75.72	2441666	2447033	1.000000e-250	150
2.5967	0.2338	a28620_01	01||19457276||19460480||Aqcoe1G276100.1.v3.1||-1||CDS||809487606||4245||75.8	19460480	19457276	b57268_PGA_scaffold_4	PGA_scaffold_4||2402776||2406958||BUSI_008156-RA||1||CDS||2988139210||15847||75.8	2402776	2406958	4.800000e-198	197
1.6445	0.1274	a28620_01	01||19617034||19624969||Aqcoe1G277100.1.v3.1||1||CDS||809487701||4258||80.28	19617034	19624969	b57268_PGA_scaffold_4	PGA_scaffold_4||2354361||2361000||BUSI_008152-RA||-1||CDS||2988139198||15843||80.28	2361000	2354361	8.100000e-66	244
3.4933	0.2478	a28620_01	01||19696362||19697279||Aqcoe1G277500.1.v3.1||-1||CDS||809487736||4263||70.54	19697279	19696362	b57268_PGA_scaffold_4	PGA_scaffold_4||2333810||2334748||BUSI_008149-RA||1||CDS||2988139189||15840||70.54	2333810	2334748	7.900000e-119	294
1.2251	0.1285	a28620_01	01||19739451||19746360||Aqcoe1G277600.1.v3.1||1||CDS||809487742||4264||77.89	19739451	19746360	b57268_PGA_scaffold_4	PGA_scaffold_4||2326489||2333237||BUSI_008148-RA||-1||CDS||2988139186||15839||77.89	2333237	2326489	1.000000e-250	344
2.9952	0.0948	a28620_01	01||19796570||19801728||Aqcoe1G278700.1.v3.1||-1||CDS||809487833||4276||77.93	19801728	19796570	b57268_PGA_scaffold_4	PGA_scaffold_4||2319296||2322625||BUSI_008147-RA||1||CDS||2988139183||15838||77.93	2319296	2322625	1.700000e-88	391
1.6870	0.1223	a28620_01	01||19830679||19836941||Aqcoe1G279000.1.v3.1||1||CDS||809487856||4279||78.04	19830679	19836941	b57268_PGA_scaffold_4	PGA_scaffold_4||2313623||2314469||BUSI_008144-RA||-1||CDS||2988139174||15835||78.04	2314469	2313623	2.000000e-102	441
3.0677	0.1986	a28620_01	01||19876797||19877280||Aqcoe1G279700.1.v3.1||-1||CDS||809487911||4286||69.25	19877280	19876797	b57268_PGA_scaffold_4	PGA_scaffold_4||2300525||2301055||BUSI_008141-RA||1||CDS||2988139165||15832||69.25	2300525	2301055	2.900000e-49	489
1.3352	0.3741	a28620_01	01||19893130||19908836||Aqcoe1G280100.1.v3.1||-1||CDS||809487964||4292||65.99	19908836	19893130	b57268_PGA_scaffold_4	PGA_scaffold_4||2272807||2299973||BUSI_008140-RA||1||CDS||2988139162||15831||65.99	2272807	2299973	1.000000e-250	539
1.7770	0.1698	a28620_01	01||19962422||19970725||Aqcoe1G280600.1.v3.1||1||CDS||809488019||4299||74.08	19962422	19970725	b57268_PGA_scaffold_4	PGA_scaffold_4||2263145||2271846||BUSI_008139-RA||-1||CDS||2988139159||15830||74.08	2271846	2263145	4.100000e-212	589
###  Mean Ks:  8.2319	Mean Kn: 0.2938
#Ks	Kn	a<db_genome_id>_<chr>	chr1||start1||stop1||name1||strand1||type1||db_feature_id1||genome_order1||percent_id1	start1	stop1	b<db_genome_id>_<chr>	chr2||start2||stop2||name2||strand2||type2||db_feature_id2||genome_order2||percent_id2	start2	stop2	eval	block_score	GEVO_link
1.1505	0.1925	a28620_01	01||20175316||20179773||Aqcoe1G282700.1.v3.1||1||CDS||809488162||4322||79.46	20175316	20179773	b57268_PGA_scaffold_4	PGA_scaffold_4||7847453||7851902||BUSI_008643-RA||1||CDS||2988140671||16334||79.46	7847453	7851902	2.200000e-241	50
1.7133	0.1581	a28620_01	01||20183697||20184012||Aqcoe1G282900.1.v3.1||1||CDS||809488177||4325||76.21	20183697	20184012	b57268_PGA_scaffold_4	PGA_scaffold_4||7853041||7853395||BUSI_008644-RA||1||CDS||2988140674||16335||76.21	7853041	7853395	3.600000e-49	98
1.7944	0.1171	a28620_01	01||20197847||20203293||Aqcoe1G283000.1.v3.1||1||CDS||809488181||4326||76.07	20197847	20203293	b57268_PGA_scaffold_4	PGA_scaffold_4||7874263||7879753||BUSI_008647-RA||1||CDS||2988140683||16338||76.07	7874263	7879753	1.000000e-250	148
1.8726	0.3311	a28620_01	01||20247487||20251926||Aqcoe1G283300.1.v3.1||1||CDS||809488197||4330||77.97	20247487	20251926	b57268_PGA_scaffold_4	PGA_scaffold_4||7897186||7920168||BUSI_008649-RA||1||CDS||2988140689||16340||77.97	7897186	7920168	1.000000e-250	198
2.0145	0.1824	a28620_01	01||20294387||20295687||Aqcoe1G283800.1.v3.1||-1||CDS||809488225||4335||73.26	20295687	20294387	b57268_PGA_scaffold_4	PGA_scaffold_4||7982899||7990288||BUSI_008655-RA||-1||CDS||2988140707||16346||73.26	7990288	7982899	1.000000e-238	248
66.8694	0.4952	a28620_01	01||20300067||20302842||Aqcoe1G284000.1.v3.1||-1||CDS||809488241||4338||68.38	20302842	20300067	b57268_PGA_scaffold_4	PGA_scaffold_4||8122479||8124225||BUSI_008665-RA||1||CDS||2988140737||16356||68.38	8122479	8124225	9.000000e-165	298
1.9139	0.8281	a28620_01	01||20607034||20613967||Aqcoe1G285300.1.v3.1||-1||CDS||809488326||4354||71.34	20613967	20607034	b57268_PGA_scaffold_4	PGA_scaffold_4||8124933||8128298||BUSI_008666-RA||-1||CDS||2988140740||16357||71.34	8128298	8124933	3.800000e-22	316
1.6319	0.1300	a28620_01	01||20724438||20734371||Aqcoe1G286100.1.v3.1||-1||CDS||809488376||4363||75.18	20734371	20724438	b57268_PGA_scaffold_4	PGA_scaffold_4||8135781||8142767||BUSI_008667-RA||-1||CDS||2988140743||16358||75.18	8142767	8135781	4.800000e-176	366
1.8356	0.3823	a28620_01	01||20735866||20739417||Aqcoe1G286300.1.v3.1||-1||CDS||809488388||4365||80.37	20739417	20735866	b57268_PGA_scaffold_4	PGA_scaffold_4||8156448||8163181||BUSI_008670-RA||-1||CDS||2988140752||16361||80.37	8163181	8156448	2.100000e-99	416
1.5225	0.1214	a28620_01	01||21021197||21027322||Aqcoe1G288000.1.v3.1||1||CDS||809488487||4384||78.85	21021197	21027322	b57268_PGA_scaffold_4	PGA_scaffold_4||8322088||8326283||BUSI_008677-RA||1||CDS||2988140773||16368||78.85	8322088	8326283	1.000000e-250	463
###  Mean Ks:  5.7954	Mean Kn: 0.1958
#Ks	Kn	a<db_genome_id>_<chr>	chr1||start1||stop1||name1||strand1||type1||db_feature_id1||genome_order1||percent_id1	start1	stop1	b<db_genome_id>_<chr>	chr2||start2||stop2||name2||strand2||type2||db_feature_id2||genome_order2||percent_id2	start2	stop2	eval	block_score	GEVO_link
3.0992	0.1126	a28620_01	01||20183697||20184012||Aqcoe1G282900.1.v3.1||1||CDS||809488177||4325||77.35	20183697	20184012	b57268_PGA_scaffold_10	PGA_scaffold_10||12664302||12664639||BUSI_021894-RA||-1||CDS||2986837897||3977||77.35	12664639	12664302	6.200000e-54	50
2.8785	0.3798	a28620_01	01||20247487||20251926||Aqcoe1G283300.1.v3.1||1||CDS||809488197||4330||61.57	20247487	20251926	b57268_PGA_scaffold_10	PGA_scaffold_10||12646881||12649971||BUSI_021891-RA||-1||CDS||2986837888||3974||61.57	12649971	12646881	2.000000e-91	100
1.5448	0.1901	a28620_01	01||20294387||20295687||Aqcoe1G283800.1.v3.1||-1||CDS||809488225||4335||71.44	20295687	20294387	b57268_PGA_scaffold_10	PGA_scaffold_10||12605928||12607225||BUSI_021888-RA||1||CDS||2986837879||3971||71.44	12605928	12607225	3.600000e-181	150
23.8618	0.0636	a28620_01	01||20296619||20298636||Aqcoe1G283900.1.v3.1||1||CDS||809488231||4337||79.25	20296619	20298636	b57268_PGA_scaffold_10	PGA_scaffold_10||12598361||12601616||BUSI_021887-RA||-1||CDS||2986837876||3970||79.25	12601616	12598361	1.400000e-79	200
1.3783	0.2034	a28620_01	01||20300067||20302842||Aqcoe1G284000.1.v3.1||-1||CDS||809488241||4338||71.27	20302842	20300067	b57268_PGA_scaffold_10	PGA_scaffold_10||12592519||12596763||BUSI_021886-RA||1||CDS||2986837873||3969||71.27	12592519	12596763	1.300000e-198	250
2.0101	0.2251	a28620_01	01||20692743||20695022||Aqcoe1G285700.1.v3.1||-1||CDS||809488354||4359||69.19	20695022	20692743	b57268_PGA_scaffold_10	PGA_scaffold_10||12366386||12369048||BUSI_021884-RA||1||CDS||2986837867||3967||69.19	12366386	12369048	1.200000e-201	294
###  Mean Ks:  9.4214	Mean Kn: 0.3160
#Ks	Kn	a<db_genome_id>_<chr>	chr1||start1||stop1||name1||strand1||type1||db_feature_id1||genome_order1||percent_id1	start1	stop1	b<db_genome_id>_<chr>	chr2||start2||stop2||name2||strand2||type2||db_feature_id2||genome_order2||percent_id2	start2	stop2	eval	block_score	GEVO_link
1.4778	0.2856	a28620_01	01||21648006||21650075||Aqcoe1G291100.1.v3.1||1||CDS||809488768||4447||69.04	21648006	21650075	b57268_PGA_scaffold_10	PGA_scaffold_10||3078470||3096666||BUSI_021162-RA||-1||CDS||2986835701||3245||69.04	3096666	3078470	1.500000e-131	50
71.2034	1.0957	a28620_01	01||21650740||21668503||Aqcoe1G291200.1.v3.1||-1||CDS||809488774||4448||78.97	21668503	21650740	b57268_PGA_scaffold_10	PGA_scaffold_10||3062133||3074492||BUSI_021161-RA||1||CDS||2986835698||3244||78.97	3062133	3074492	4.400000e-230	100
1.1404	0.1184	a28620_01	01||21681486||21685553||Aqcoe1G291300.1.v3.1||1||CDS||809488795||4452||78.91	21681486	21685553	b57268_PGA_scaffold_10	PGA_scaffold_10||3046613||3056999||BUSI_021160-RA||-1||CDS||2986835695||3243||78.91	3056999	3046613	1.000000e-250	150
NA	NA	a28620_01	01||21845648||21846158||Aqcoe1G292400.1.v3.1||1||CDS||809488868||4464||67.44	21845648	21846158	b57268_PGA_scaffold_10	PGA_scaffold_10||3042480||3043129||BUSI_021158-RA||-1||CDS||2986835689||3241||67.44	3043129	3042480	5.000000e-05	151
1.9377	0.2518	a28620_01	01||21855464||21863904||Aqcoe1G292500.1.v3.1||1||CDS||809488874||4465||71.26	21855464	21863904	b57268_PGA_scaffold_10	PGA_scaffold_10||3028206||3034813||BUSI_021157-RA||-1||CDS||2986835686||3240||71.26	3034813	3028206	7.800000e-137	201
1.4335	0.0603	a28620_01	01||21903588||21906819||Aqcoe1G292600.1.v3.1||1||CDS||809488880||4466||79.69	21903588	21906819	b57268_PGA_scaffold_10	PGA_scaffold_10||3010041||3014870||BUSI_021155-RA||-1||CDS||2986835680||3238||79.69	3014870	3010041	1.000000e-250	251
1.2988	0.2274	a28620_01	01||22025969||22035227||Aqcoe1G293400.1.v3.1||1||CDS||809488950||4480||78.69	22025969	22035227	b57268_PGA_scaffold_10	PGA_scaffold_10||2995065||3007888||BUSI_021154-RA||-1||CDS||2986835677||3237||78.69	3007888	2995065	1.000000e-250	298
2.6138	0.4453	a28620_01	01||22122532||22130273||Aqcoe1G293700.1.v3.1||1||CDS||809488973||4484||78.82	22122532	22130273	b57268_PGA_scaffold_10	PGA_scaffold_10||2953683||2958806||BUSI_021148-RA||-1||CDS||2986835659||3231||78.82	2958806	2953683	3.300000e-43	340
1.7506	0.1434	a28620_01	01||22140739||22144637||Aqcoe1G293800.1.v3.1||1||CDS||809488979||4485||73.19	22140739	22144637	b57268_PGA_scaffold_10	PGA_scaffold_10||2943814||2946492||BUSI_021146-RA||-1||CDS||2986835653||3229||73.19	2946492	2943814	2.000000e-131	390
1.9368	0.2165	a28620_01	01||22182984||22185455||Aqcoe1G294300.1.v3.1||-1||CDS||809489009||4490||70.41	22185455	22182984	b57268_PGA_scaffold_10	PGA_scaffold_10||2883794||2886265||BUSI_021138-RA||-1||CDS||2986835629||3221||70.41	2886265	2883794	1.000000e-250	440
###  Mean Ks:  12.5358	Mean Kn: 0.5717
#Ks	Kn	a<db_genome_id>_<chr>	chr1||start1||stop1||name1||strand1||type1||db_feature_id1||genome_order1||percent_id1	start1	stop1	b<db_genome_id>_<chr>	chr2||start2||stop2||name2||strand2||type2||db_feature_id2||genome_order2||percent_id2	start2	stop2	eval	block_score	GEVO_link
5.1708	1.2462	a28620_01	01||21827803||21830287||Aqcoe1G292100.1.v3.1||1||CDS||809488848||4461||77.51	21827803	21830287	b57268_PGA_scaffold_4	PGA_scaffold_4||1731462||1732060||BUSI_008080-RA||-1||CDS||2988138982||15771||77.51	1732060	1731462	2.700000e-45	44
1.1332	0.2519	a28620_01	01||21832466||21844370||Aqcoe1G292200.1.v3.1||1||CDS||809488854||4462||74.73	21832466	21844370	b57268_PGA_scaffold_4	PGA_scaffold_4||1718813||1727664||BUSI_008079-RA||-1||CDS||2988138979||15770||74.73	1727664	1718813	1.000000e-250	94
70.6202	0.9053	a28620_01	01||21938127||21943166||Aqcoe1G293000.1.v3.1||1||CDS||809488926||4475||72.37	21938127	21943166	b57268_PGA_scaffold_4	PGA_scaffold_4||1711957||1713192||BUSI_008077-RA||1||CDS||2988138973||15768||72.37	1711957	1713192	4.200000e-84	141
1.7219	0.2008	a28620_01	01||22140739||22144637||Aqcoe1G293800.1.v3.1||1||CDS||809488979||4485||70.08	22140739	22144637	b57268_PGA_scaffold_4	PGA_scaffold_4||1687913||1691387||BUSI_008074-RA||-1||CDS||2988138964||15765||70.08	1691387	1687913	1.400000e-111	191
1.9669	0.2567	a28620_01	01||22145648||22147488||Aqcoe1G293900.1.v3.1||-1||CDS||809488985||4486||68.76	22147488	22145648	b57268_PGA_scaffold_4	PGA_scaffold_4||1682949||1684435||BUSI_008073-RA||1||CDS||2988138961||15764||68.76	1682949	1684435	1.100000e-160	241
16.3904	1.2909	a28620_01	01||22152313||22153626||Aqcoe1G294100.1.v3.1||-1||CDS||809488997||4488||67.59	22153626	22152313	b57268_PGA_scaffold_4	PGA_scaffold_4||1675301||1675939||BUSI_008072-RA||1||CDS||2988138958||15763||67.59	1675301	1675939	4.500000e-86	291
1.5365	0.1815	a28620_01	01||22167244||22173692||Aqcoe1G294200.1.v3.1||-1||CDS||809489003||4489||79.61	22173692	22167244	b57268_PGA_scaffold_4	PGA_scaffold_4||1666718||1672893||BUSI_008071-RA||1||CDS||2988138955||15762||79.61	1666718	1672893	1.300000e-239	341
1.7465	0.2407	a28620_01	01||22182984||22185455||Aqcoe1G294300.1.v3.1||-1||CDS||809489009||4490||74.86	22185455	22182984	b57268_PGA_scaffold_4	PGA_scaffold_4||1655038||1657472||BUSI_008070-RA||1||CDS||2988138952||15761||74.86	1655038	1657472	1.500000e-194	391
###  Mean Ks:  8.4366	Mean Kn: 0.3212
#Ks	Kn	a<db_genome_id>_<chr>	chr1||start1||stop1||name1||strand1||type1||db_feature_id1||genome_order1||percent_id1	start1	stop1	b<db_genome_id>_<chr>	chr2||start2||stop2||name2||strand2||type2||db_feature_id2||genome_order2||percent_id2	start2	stop2	eval	block_score	GEVO_link
1.0698	0.1743	a28620_01	01||22810887||22819436||Aqcoe1G297100.1.v3.1||-1||CDS||809489274||4527||80.37	22819436	22810887	b57268_PGA_scaffold_10	PGA_scaffold_10||2915110||2925208||BUSI_021143-RA||-1||CDS||2986835644||3226||80.37	2925208	2915110	3.800000e-197	50
1.5220	0.1501	a28620_01	01||22855950||22857220||Aqcoe1G297500.1.v3.1||-1||CDS||809489323||4534||75.17	22857220	22855950	b57268_PGA_scaffold_10	PGA_scaffold_10||2908531||2914036||BUSI_021142-RA||-1||CDS||2986835641||3225||75.17	2914036	2908531	3.700000e-236	100
1.4314	0.1265	a28620_01	01||22960225||22970280||Aqcoe1G298500.1.v3.1||1||CDS||809489390||4544||79.51	22960225	22970280	b57268_PGA_scaffold_10	PGA_scaffold_10||2836742||2853313||BUSI_021134-RA||-1||CDS||2986835617||3217||79.51	2853313	2836742	1.000000e-250	150
2.1469	0.4814	a28620_01	01||22971228||22983379||Aqcoe1G298600.1.v3.1||1||CDS||809489402||4545||73.67	22971228	22983379	b57268_PGA_scaffold_10	PGA_scaffold_10||2825073||2835910||BUSI_021133-RA||-1||CDS||2986835614||3216||73.67	2835910	2825073	1.300000e-66	200
3.3957	0.2642	a28620_01	01||23004460||23006823||Aqcoe1G298900.1.v3.1||-1||CDS||809489462||4553||65.93	23006823	23004460	b57268_PGA_scaffold_10	PGA_scaffold_10||2789930||2792246||BUSI_021129-RA||1||CDS||2986835602||3212||65.93	2789930	2792246	1.300000e-124	250
60.9005	1.0989	a28620_01	01||23291161||23296299||Aqcoe1G300100.1.v3.1||-1||CDS||809492069||4569||82.07	23296299	23291161	b57268_PGA_scaffold_10	PGA_scaffold_10||2773821||2777312||BUSI_021127-RA||1||CDS||2986835596||3210||82.07	2773821	2777312	6.300000e-35	281
1.5861	0.1539	a28620_01	01||23328051||23339404||Aqcoe1G300300.1.v3.1||-1||CDS||809492089||4571||82.78	23339404	23328051	b57268_PGA_scaffold_10	PGA_scaffold_10||2761321||2772519||BUSI_021126-RA||1||CDS||2986835593||3209||82.78	2761321	2772519	1.200000e-115	331
2.6493	0.2911	a28620_01	01||23346037||23351856||Aqcoe1G300400.1.v3.1||-1||CDS||809492097||4572||68.59	23351856	23346037	b57268_PGA_scaffold_10	PGA_scaffold_10||2753650||2756795||BUSI_021125-RA||1||CDS||2986835590||3208||68.59	2753650	2756795	2.000000e-161	381
1.2278	0.1501	a28620_01	01||23366577||23372156||Aqcoe1G300500.1.v3.1||-1||CDS||809492109||4573||79.08	23372156	23366577	b57268_PGA_scaffold_10	PGA_scaffold_10||2718256||2739377||BUSI_021122-RA||1||CDS||2986835581||3205||79.08	2718256	2739377	7.400000e-150	431
###  Mean Ks:  1.8191	Mean Kn: 0.2574
#Ks	Kn	a<db_genome_id>_<chr>	chr1||start1||stop1||name1||strand1||type1||db_feature_id1||genome_order1||percent_id1	start1	stop1	b<db_genome_id>_<chr>	chr2||start2||stop2||name2||strand2||type2||db_feature_id2||genome_order2||percent_id2	start2	stop2	eval	block_score	GEVO_link
1.1194	0.0808	a28620_01	01||25738437||25743868||Aqcoe1G308600.1.v3.1||1||CDS||809493184||4676||81.97	25738437	25743868	b57268_PGA_scaffold_10	PGA_scaffold_10||6956076||6963238||BUSI_021498-RA||-1||CDS||2986836709||3581||81.97	6963238	6956076	1.000000e-250	50
1.3250	0.2864	a28620_01	01||25756753||25773745||Aqcoe1G308800.1.v3.1||-1||CDS||809493212||4678||73.75	25773745	25756753	b57268_PGA_scaffold_10	PGA_scaffold_10||6914244||6931774||BUSI_021496-RA||1||CDS||2986836703||3579||73.75	6914244	6931774	1.000000e-250	100
2.3402	0.3550	a28620_01	01||25825542||25828514||Aqcoe1G309200.1.v3.1||1||CDS||809493264||4682||67.87	25825542	25828514	b57268_PGA_scaffold_10	PGA_scaffold_10||6900847||6904149||BUSI_021495-RA||-1||CDS||2986836700||3578||67.87	6904149	6900847	2.200000e-25	124
1.3685	0.2557	a28620_01	01||25829650||25839948||Aqcoe1G309300.2.v3.1||1||CDS||809493284||4684||69.84	25829650	25839948	b57268_PGA_scaffold_10	PGA_scaffold_10||6885769||6894879||BUSI_021494-RA||-1||CDS||2986836697||3577||69.84	6894879	6885769	3.500000e-250	174
1.5661	0.3470	a28620_01	01||25957698||25970756||Aqcoe1G309700.1.v3.1||1||CDS||809493344||4689||77.63	25957698	25970756	b57268_PGA_scaffold_10	PGA_scaffold_10||6869502||6876745||BUSI_021492-RA||-1||CDS||2986836691||3575||77.63	6876745	6869502	1.400000e-87	224
2.2031	0.0949	a28620_01	01||25979254||25980767||Aqcoe1G310000.1.v3.1||-1||CDS||809493386||4692||77.52	25980767	25979254	b57268_PGA_scaffold_10	PGA_scaffold_10||6864082||6864711||BUSI_021491-RA||1||CDS||2986836688||3574||77.52	6864082	6864711	3.200000e-151	274
2.8115	0.3817	a28620_01	01||26059096||26060325||Aqcoe1G310100.1.v3.1||1||CDS||809493397||4693||74.63	26059096	26060325	b57268_PGA_scaffold_10	PGA_scaffold_10||6851063||6852338||BUSI_021489-RA||1||CDS||2986836682||3572||74.63	6851063	6852338	1.600000e-37	310
###  Mean Ks:  2.0274	Mean Kn: 0.2690
#Ks	Kn	a<db_genome_id>_<chr>	chr1||start1||stop1||name1||strand1||type1||db_feature_id1||genome_order1||percent_id1	start1	stop1	b<db_genome_id>_<chr>	chr2||start2||stop2||name2||strand2||type2||db_feature_id2||genome_order2||percent_id2	start2	stop2	eval	block_score	GEVO_link
1.0803	0.0703	a28620_01	01||25751026||25752063||Aqcoe1G308700.1.v3.1||1||CDS||809493198||4677||80.61	25751026	25752063	b57268_PGA_scaffold_4	PGA_scaffold_4||7526157||7527103||BUSI_008619-RA||-1||CDS||2988140599||16310||80.61	7527103	7526157	1.700000e-215	50
1.2474	0.2947	a28620_01	01||25756753||25773745||Aqcoe1G308800.1.v3.1||-1||CDS||809493212||4678||70.48	25773745	25756753	b57268_PGA_scaffold_4	PGA_scaffold_4||7500719||7517739||BUSI_008617-RA||1||CDS||2988140593||16308||70.48	7500719	7517739	1.000000e-250	100
1.1859	0.2561	a28620_01	01||25829650||25839948||Aqcoe1G309300.2.v3.1||1||CDS||809493284||4684||74.39	25829650	25839948	b57268_PGA_scaffold_4	PGA_scaffold_4||7483589||7489894||BUSI_008616-RA||-1||CDS||2988140590||16307||74.39	7489894	7483589	1.000000e-250	150
1.5089	0.3352	a28620_01	01||25957698||25970756||Aqcoe1G309700.1.v3.1||1||CDS||809493344||4689||74.05	25957698	25970756	b57268_PGA_scaffold_4	PGA_scaffold_4||7465804||7478931||BUSI_008615-RA||-1||CDS||2988140587||16306||74.05	7478931	7465804	5.600000e-140	200
2.3940	0.3354	a28620_01	01||25971873||25974776||Aqcoe1G309800.1.v3.1||1||CDS||809493356||4690||67.67	25971873	25974776	b57268_PGA_scaffold_4	PGA_scaffold_4||7462325||7464566||BUSI_008614-RA||-1||CDS||2988140584||16305||67.67	7464566	7462325	1.900000e-125	250
4.7482	0.3223	a28620_01	01||25979254||25980767||Aqcoe1G310000.1.v3.1||-1||CDS||809493386||4692||68.39	25980767	25979254	b57268_PGA_scaffold_4	PGA_scaffold_4||7458094||7458546||BUSI_008613-RA||1||CDS||2988140581||16304||68.39	7458094	7458546	2.300000e-48	297
###  Mean Ks:  9.5614	Mean Kn: 0.2760
#Ks	Kn	a<db_genome_id>_<chr>	chr1||start1||stop1||name1||strand1||type1||db_feature_id1||genome_order1||percent_id1	start1	stop1	b<db_genome_id>_<chr>	chr2||start2||stop2||name2||strand2||type2||db_feature_id2||genome_order2||percent_id2	start2	stop2	eval	block_score	GEVO_link
1.2587	0.2201	a28620_01	01||27117919||27123722||Aqcoe1G313400.1.v3.1||-1||CDS||809493835||4733||75.29	27123722	27117919	b57268_PGA_scaffold_3	PGA_scaffold_3||41644727||41653989||BUSI_011458-RA||1||CDS||2987957460||15440||75.29	41644727	41653989	2.900000e-154	50
1.1621	0.1482	a28620_01	01||27333355||27356300||Aqcoe1G314400.1.v3.1||-1||CDS||809493971||4746||78.35	27356300	27333355	b57268_PGA_scaffold_3	PGA_scaffold_3||41608401||41630711||BUSI_011457-RA||1||CDS||2987957457||15439||78.35	41608401	41630711	1.000000e-250	97
1.5551	0.5218	a28620_01	01||27387476||27398213||Aqcoe1G314500.1.v3.1||1||CDS||809494005||4750||71.7	27387476	27398213	b57268_PGA_scaffold_3	PGA_scaffold_3||41579998||41591040||BUSI_011455-RA||-1||CDS||2987957451||15437||71.7	41591040	41579998	4.800000e-89	147
2.1900	0.1865	a28620_01	01||27399710||27403431||Aqcoe1G314700.1.v3.1||-1||CDS||809494029||4752||78.68	27403431	27399710	b57268_PGA_scaffold_3	PGA_scaffold_3||41572927||41578957||BUSI_011454-RA||1||CDS||2987957448||15436||78.68	41572927	41578957	1.800000e-141	197
1.4865	0.2381	a28620_01	01||27406102||27419981||Aqcoe1G314900.1.v3.1||-1||CDS||809494056||4754||76.73	27419981	27406102	b57268_PGA_scaffold_3	PGA_scaffold_3||41558811||41566506||BUSI_011452-RA||1||CDS||2987957442||15434||76.73	41558811	41566506	2.200000e-171	247
1.4625	0.1568	a28620_01	01||27498675||27501382||Aqcoe1G315400.1.v3.1||1||CDS||809494129||4761||74.55	27498675	27501382	b57268_PGA_scaffold_3	PGA_scaffold_3||41554109||41556158||BUSI_011451-RA||-1||CDS||2987957439||15433||74.55	41556158	41554109	1.000000e-250	297
65.5652	0.4644	a28620_01	01||27619260||27623549||Aqcoe1G316500.1.v3.1||1||CDS||809494234||4772||75.6	27619260	27623549	b57268_PGA_scaffold_3	PGA_scaffold_3||41551929||41553234||BUSI_011450-RA||1||CDS||2987957436||15432||75.6	41551929	41553234	1.900000e-41	334
1.8107	0.2721	a28620_01	01||27663200||27671971||Aqcoe1G317300.1.v3.1||-1||CDS||809494352||4783||82.01	27671971	27663200	b57268_PGA_scaffold_3	PGA_scaffold_3||41533043||41543805||BUSI_011449-RA||1||CDS||2987957433||15431||82.01	41533043	41543805	1.100000e-196	381
###  Mean Ks:  6.4427	Mean Kn: 0.4127
#Ks	Kn	a<db_genome_id>_<chr>	chr1||start1||stop1||name1||strand1||type1||db_feature_id1||genome_order1||percent_id1	start1	stop1	b<db_genome_id>_<chr>	chr2||start2||stop2||name2||strand2||type2||db_feature_id2||genome_order2||percent_id2	start2	stop2	eval	block_score	GEVO_link
2.5041	0.1602	a28620_01	01||27399710||27403431||Aqcoe1G314700.1.v3.1||-1||CDS||809494029||4752||79.93	27403431	27399710	b57268_PGA_scaffold_10	PGA_scaffold_10||6122849||6127188||BUSI_021422-RA||-1||CDS||2986836481||3505||79.93	6127188	6122849	2.900000e-156	50
1.0668	0.2569	a28620_01	01||27406102||27419981||Aqcoe1G314900.1.v3.1||-1||CDS||809494056||4754||74.06	27419981	27406102	b57268_PGA_scaffold_10	PGA_scaffold_10||6129080||6138827||BUSI_021423-RA||-1||CDS||2986836484||3506||74.06	6138827	6129080	4.100000e-187	100
1.6209	0.1969	a28620_01	01||27498675||27501382||Aqcoe1G315400.1.v3.1||1||CDS||809494129||4761||72.14	27498675	27501382	b57268_PGA_scaffold_10	PGA_scaffold_10||6162193||6164238||BUSI_021425-RA||1||CDS||2986836490||3508||72.14	6162193	6164238	5.900000e-240	150
2.6218	0.4468	a28620_01	01||27619260||27623549||Aqcoe1G316500.1.v3.1||1||CDS||809494234||4772||76.42	27619260	27623549	b57268_PGA_scaffold_10	PGA_scaffold_10||6164698||6174546||BUSI_021426-RA||-1||CDS||2986836493||3509||76.42	6174546	6164698	7.700000e-44	190
1.8528	0.2792	a28620_01	01||27625933||27627297||Aqcoe1G316600.1.v3.1||-1||CDS||809494243||4773||66.73	27627297	27625933	b57268_PGA_scaffold_10	PGA_scaffold_10||6184921||6186021||BUSI_021427-RA||1||CDS||2986836496||3510||66.73	6184921	6186021	7.300000e-142	240
1.0723	0.0842	a28620_01	01||27657402||27659475||Aqcoe1G317100.1.v3.1||-1||CDS||809494328||4781||79.68	27659475	27657402	b57268_PGA_scaffold_10	PGA_scaffold_10||6193667||6195467||BUSI_021429-RA||-1||CDS||2986836502||3512||79.68	6195467	6193667	1.000000e-250	290
5.9259	0.6732	a28620_01	01||27660968||27661651||Aqcoe1G317200.1.v3.1||1||CDS||809494342||4782||70.27	27660968	27661651	b57268_PGA_scaffold_10	PGA_scaffold_10||6202864||6204062||BUSI_021430-RA||1||CDS||2986836505||3513||70.27	6202864	6204062	2.500000e-26	315
1.1704	0.4348	a28620_01	01||27737466||27738454||Aqcoe1G317700.1.v3.1||-1||CDS||809494407||4788||65.09	27738454	27737466	b57268_PGA_scaffold_10	PGA_scaffold_10||6218557||6219877||BUSI_021435-RA||-1||CDS||2986836520||3518||65.09	6219877	6218557	3.400000e-54	365
9.1992	0.3489	a28620_01	01||27976405||27979182||Aqcoe1G318400.1.v3.1||1||CDS||809494529||4798||70.5	27976405	27979182	b57268_PGA_scaffold_10	PGA_scaffold_10||6247438||6256809||BUSI_021437-RA||1||CDS||2986836526||3520||70.5	6247438	6256809	2.200000e-209	415
2.3402	0.4976	a28620_01	01||28022684||28026906||Aqcoe1G318800.1.v3.1||-1||CDS||809494595||4804||74.13	28026906	28022684	b57268_PGA_scaffold_10	PGA_scaffold_10||6265831||6269178||BUSI_021439-RA||-1||CDS||2986836532||3522||74.13	6269178	6265831	1.000000e-215	465
6.4105	1.1231	a28620_01	01||28028835||28030173||Aqcoe1G318900.1.v3.1||-1||CDS||809494608||4805||62.89	28030173	28028835	b57268_PGA_scaffold_10	PGA_scaffold_10||6271287||6271996||BUSI_021440-RA||-1||CDS||2986836535||3523||62.89	6271996	6271287	7.400000e-25	489
29.6149	1.2336	a28620_01	01||28084745||28089007||Aqcoe1G319500.1.v3.1||-1||CDS||809494695||4814||70.2	28089007	28084745	b57268_PGA_scaffold_10	PGA_scaffold_10||6277816||6284742||BUSI_021442-RA||-1||CDS||2986836541||3525||70.2	6284742	6277816	4.700000e-113	539
1.4892	0.1801	a28620_01	01||28244995||28247864||Aqcoe1G320600.1.v3.1||1||CDS||809494868||4832||72.6	28244995	28247864	b57268_PGA_scaffold_10	PGA_scaffold_10||6308681||6311516||BUSI_021445-RA||1||CDS||2986836550||3528||72.6	6308681	6311516	1.000000e-250	586
2.2222	0.2344	a28620_01	01||28423113||28424477||Aqcoe1G321300.1.v3.1||1||CDS||809494932||4840||73.15	28423113	28424477	b57268_PGA_scaffold_10	PGA_scaffold_10||6360502||6371885||BUSI_021450-RA||1||CDS||2986836565||3533||73.15	6360502	6371885	2.600000e-139	636
1.3094	0.2584	a28620_01	01||28509315||28518039||Aqcoe1G322100.2.v3.1||-1||CDS||809495009||4851||78.43	28518039	28509315	b57268_PGA_scaffold_10	PGA_scaffold_10||6379352||6385411||BUSI_021451-RA||-1||CDS||2986836568||3534||78.43	6385411	6379352	9.200000e-181	683
1.2233	0.1789	a28620_01	01||28576568||28584181||Aqcoe1G322500.1.v3.1||-1||CDS||809495050||4858||77.39	28584181	28576568	b57268_PGA_scaffold_10	PGA_scaffold_10||6512528||6519716||BUSI_021459-RA||-1||CDS||2986836592||3542||77.39	6519716	6512528	9.300000e-230	733
1.1789	0.1365	a28620_01	01||28627542||28630812||Aqcoe1G322900.1.v3.1||1||CDS||809495080||4863||76.77	28627542	28630812	b57268_PGA_scaffold_10	PGA_scaffold_10||6585527||6588609||BUSI_021465-RA||1||CDS||2986836610||3548||76.77	6585527	6588609	1.000000e-250	783
0.8926	0.3993	a28620_01	01||28644864||28645076||Aqcoe1G323100.1.v3.1||-1||CDS||809495119||4870||71.76	28645076	28644864	b57268_PGA_scaffold_10	PGA_scaffold_10||6611849||6615296||BUSI_021467-RA||-1||CDS||2986836616||3550||71.76	6615296	6611849	2.300000e-23	805
1.8202	0.1848	a28620_01	01||28681277||28682401||Aqcoe1G323200.1.v3.1||1||CDS||809495125||4871||69.51	28681277	28682401	b57268_PGA_scaffold_10	PGA_scaffold_10||6615158||6616252||BUSI_021468-RA||1||CDS||2986836619||3551||69.51	6615158	6616252	1.700000e-164	855
66.5000	1.2213	a28620_01	01||28686521||28689323||Aqcoe1G323300.1.v3.1||1||CDS||809495131||4872||83.18	28686521	28689323	b57268_PGA_scaffold_10	PGA_scaffold_10||6619617||6624575||BUSI_021469-RA||1||CDS||2986836622||3552||83.18	6619617	6624575	1.200000e-24	878
2.9176	0.4356	a28620_01	01||28749857||28750813||Aqcoe1G323600.1.v3.1||-1||CDS||809495147||4875||63.14	28750813	28749857	b57268_PGA_scaffold_10	PGA_scaffold_10||6626994||6627899||BUSI_021470-RA||-1||CDS||2986836625||3553||63.14	6627899	6626994	5.400000e-19	896
1.1735	0.2539	a28620_01	01||28857148||28870640||Aqcoe1G324400.1.v3.1||1||CDS||809495182||4883||76.02	28857148	28870640	b57268_PGA_scaffold_10	PGA_scaffold_10||6663967||6675942||BUSI_021472-RA||1||CDS||2986836631||3555||76.02	6663967	6675942	1.200000e-220	946
2.0546	0.2732	a28620_01	01||29014912||29023413||Aqcoe1G324900.1.v3.1||-1||CDS||809495224||4892||77.32	29023413	29014912	b57268_PGA_scaffold_10	PGA_scaffold_10||6702043||6713090||BUSI_021474-RA||1||CDS||2986836637||3557||77.32	6702043	6713090	1.200000e-214	996
###  Mean Ks:  8.4330	Mean Kn: 0.3241
#Ks	Kn	a<db_genome_id>_<chr>	chr1||start1||stop1||name1||strand1||type1||db_feature_id1||genome_order1||percent_id1	start1	stop1	b<db_genome_id>_<chr>	chr2||start2||stop2||name2||strand2||type2||db_feature_id2||genome_order2||percent_id2	start2	stop2	eval	block_score	GEVO_link
2.3363	0.5162	a28620_01	01||28022684||28026906||Aqcoe1G318800.1.v3.1||-1||CDS||809494595||4804||72.59	28026906	28022684	b57268_PGA_scaffold_4	PGA_scaffold_4||6915139||6918689||BUSI_008569-RA||-1||CDS||2988140449||16260||72.59	6918689	6915139	1.900000e-221	50
0.9359	0.1340	a28620_01	01||28126207||28132274||Aqcoe1G319700.1.v3.1||1||CDS||809494720||4816||79.11	28126207	28132274	b57268_PGA_scaffold_4	PGA_scaffold_4||6956006||6960119||BUSI_008573-RA||1||CDS||2988140461||16264||79.11	6956006	6960119	7.900000e-109	97
1.2660	0.1588	a28620_01	01||28249815||28252504||Aqcoe1G320700.1.v3.1||-1||CDS||809494882||4834||74.15	28252504	28249815	b57268_PGA_scaffold_4	PGA_scaffold_4||7096799||7098998||BUSI_008582-RA||-1||CDS||2988140488||16273||74.15	7098998	7096799	8.600000e-191	144
2.1405	0.3920	a28620_01	01||28423113||28424477||Aqcoe1G321300.1.v3.1||1||CDS||809494932||4840||73.38	28423113	28424477	b57268_PGA_scaffold_4	PGA_scaffold_4||7129009||7130397||BUSI_008584-RA||1||CDS||2988140494||16275||73.38	7129009	7130397	1.800000e-135	194
1.1565	0.1864	a28620_01	01||28489346||28493324||Aqcoe1G321600.1.v3.1||1||CDS||809494957||4844||74.3	28489346	28493324	b57268_PGA_scaffold_4	PGA_scaffold_4||7138597||7144449||BUSI_008585-RA||1||CDS||2988140497||16276||74.3	7138597	7144449	1.800000e-149	244
57.3122	0.6841	a28620_01	01||28497224||28498126||Aqcoe1G321800.1.v3.1||1||CDS||809494982||4847||68.37	28497224	28498126	b57268_PGA_scaffold_4	PGA_scaffold_4||7146228||7146560||BUSI_008586-RA||1||CDS||2988140500||16277||68.37	7146228	7146560	1.400000e-07	250
1.3453	0.3725	a28620_01	01||28509315||28518039||Aqcoe1G322100.2.v3.1||-1||CDS||809495009||4851||78.59	28518039	28509315	b57268_PGA_scaffold_4	PGA_scaffold_4||7151288||7162996||BUSI_008587-RA||-1||CDS||2988140503||16278||78.59	7162996	7151288	3.700000e-181	300
0.9713	0.1488	a28620_01	01||28537967||28541235||Aqcoe1G322200.1.v3.1||-1||CDS||809495030||4855||77.13	28541235	28537967	b57268_PGA_scaffold_4	PGA_scaffold_4||7166136||7169859||BUSI_008588-RA||-1||CDS||2988140506||16279||77.13	7169859	7166136	1.000000e-250	350
###  Mean Ks:  2.8514	Mean Kn: 0.2964
#Ks	Kn	a<db_genome_id>_<chr>	chr1||start1||stop1||name1||strand1||type1||db_feature_id1||genome_order1||percent_id1	start1	stop1	b<db_genome_id>_<chr>	chr2||start2||stop2||name2||strand2||type2||db_feature_id2||genome_order2||percent_id2	start2	stop2	eval	block_score	GEVO_link
1.4434	0.2497	a28620_01	01||30491819||30514554||Aqcoe1G334400.1.v3.1||1||CDS||809495821||5014||70.68	30491819	30514554	b57268_PGA_scaffold_10	PGA_scaffold_10||2068262||2074024||BUSI_021054-RA||1||CDS||2986835377||3137||70.68	2068262	2074024	1.000000e-250	50
1.0256	0.1274	a28620_01	01||30563457||30568646||Aqcoe1G334800.1.v3.1||-1||CDS||809495846||5019||81.0	30568646	30563457	b57268_PGA_scaffold_10	PGA_scaffold_10||2115996||2121524||BUSI_021060-RA||-1||CDS||2986835395||3143||81.0	2121524	2115996	1.000000e-250	100
1.7626	0.2779	a28620_01	01||30622594||30625295||Aqcoe1G335200.1.v3.1||1||CDS||809495884||5027||73.23	30622594	30625295	b57268_PGA_scaffold_10	PGA_scaffold_10||2133992||2140659||BUSI_021062-RA||1||CDS||2986835401||3145||73.23	2133992	2140659	3.300000e-59	150
2.7908	0.4566	a28620_01	01||30644866||30647226||Aqcoe1G335300.1.v3.1||1||CDS||809495890||5028||64.92	30644866	30647226	b57268_PGA_scaffold_10	PGA_scaffold_10||2143671||2145047||BUSI_021063-RA||1||CDS||2986835404||3146||64.92	2143671	2145047	9.300000e-55	200
1.5003	0.1815	a28620_01	01||30662135||30674222||Aqcoe1G335500.1.v3.1||-1||CDS||809495899||5030||73.59	30674222	30662135	b57268_PGA_scaffold_10	PGA_scaffold_10||2149381||2158445||BUSI_021064-RA||-1||CDS||2986835407||3147||73.59	2158445	2149381	1.000000e-250	250
2.1418	0.2616	a28620_01	01||30789223||30793716||Aqcoe1G335600.1.v3.1||1||CDS||809495903||5031||64.88	30789223	30793716	b57268_PGA_scaffold_10	PGA_scaffold_10||2166721||2173815||BUSI_021065-RA||1||CDS||2986835410||3148||64.88	2166721	2173815	2.900000e-18	267
2.6225	0.6900	a28620_01	01||30795639||30799825||Aqcoe1G335700.1.v3.1||-1||CDS||809495909||5032||65.52	30799825	30795639	b57268_PGA_scaffold_10	PGA_scaffold_10||2174746||2177854||BUSI_021066-RA||-1||CDS||2986835413||3149||65.52	2177854	2174746	1.100000e-27	294
2.9204	0.4293	a28620_01	01||30801437||30803100||Aqcoe1G335800.1.v3.1||-1||CDS||809495919||5034||72.19	30803100	30801437	b57268_PGA_scaffold_10	PGA_scaffold_10||2181979||2187762||BUSI_021068-RA||-1||CDS||2986835419||3151||72.19	2187762	2181979	2.000000e-79	344
3.0227	0.2234	a28620_01	01||30835814||30838679||Aqcoe1G336200.1.v3.1||1||CDS||809495937||5038||68.31	30835814	30838679	b57268_PGA_scaffold_10	PGA_scaffold_10||2262456||2265011||BUSI_021076-RA||-1||CDS||2986835443||3159||68.31	2265011	2262456	2.800000e-61	394
1.9237	0.1283	a28620_01	01||30843138||30849711||Aqcoe1G336400.1.v3.1||-1||CDS||809495956||5042||81.09	30849711	30843138	b57268_PGA_scaffold_10	PGA_scaffold_10||2267915||2274026||BUSI_021077-RA||-1||CDS||2986835446||3160||81.09	2274026	2267915	2.600000e-186	444
1.2052	0.1045	a28620_01	01||31067827||31077685||Aqcoe1G337200.1.v3.1||1||CDS||809496028||5058||78.8	31067827	31077685	b57268_PGA_scaffold_10	PGA_scaffold_10||2315718||2328071||BUSI_021082-RA||1||CDS||2986835461||3165||78.8	2315718	2328071	1.000000e-250	491
2.2316	0.1503	a28620_01	01||31170820||31173234||Aqcoe1G337800.1.v3.1||1||CDS||809496067||5065||75.55	31170820	31173234	b57268_PGA_scaffold_10	PGA_scaffold_10||2329544||2332412||BUSI_021083-RA||1||CDS||2986835464||3166||75.55	2329544	2332412	1.000000e-250	541
2.6129	0.1085	a28620_01	01||31244849||31246264||Aqcoe1G337900.1.v3.1||-1||CDS||809496078||5068||76.34	31246264	31244849	b57268_PGA_scaffold_10	PGA_scaffold_10||2338587||2370220||BUSI_021084-RA||-1||CDS||2986835467||3167||76.34	2370220	2338587	1.200000e-218	591
11.6617	0.1862	a28620_01	01||31492282||31496121||Aqcoe1G338900.1.v3.1||-1||CDS||809496129||5078||67.96	31496121	31492282	b57268_PGA_scaffold_10	PGA_scaffold_10||2394616||2396774||BUSI_021088-RA||-1||CDS||2986835479||3171||67.96	2396774	2394616	3.100000e-154	641
1.2057	0.2972	a28620_01	01||31559622||31565339||Aqcoe1G339200.1.v3.1||-1||CDS||809496148||5084||71.97	31565339	31559622	b57268_PGA_scaffold_10	PGA_scaffold_10||2451651||2454774||BUSI_021093-RA||-1||CDS||2986835494||3176||71.97	2454774	2451651	1.000000e-250	691
15.8738	1.6929	a28620_01	01||31933905||31934366||Aqcoe1G340200.1.v3.1||-1||CDS||809496221||5101||65.53	31934366	31933905	b57268_PGA_scaffold_10	PGA_scaffold_10||2458315||2461403||BUSI_021094-RA||-1||CDS||2986835497||3177||65.53	2461403	2458315	3.200000e-46	733
1.1303	0.1055	a28620_01	01||31949801||31962900||Aqcoe1G340500.1.v3.1||-1||CDS||809496244||5104||78.78	31962900	31949801	b57268_PGA_scaffold_10	PGA_scaffold_10||2485572||2496408||BUSI_021097-RA||-1||CDS||2986835506||3180||78.78	2496408	2485572	4.800000e-245	783
1.1240	0.2140	a28620_01	01||31976313||31983155||Aqcoe1G340700.1.v3.1||-1||CDS||809496252||5106||76.58	31983155	31976313	b57268_PGA_scaffold_10	PGA_scaffold_10||2513919||2521541||BUSI_021099-RA||-1||CDS||2986835512||3182||76.58	2521541	2513919	8.200000e-211	833
1.9720	0.1358	a28620_01	01||32029732||32032287||Aqcoe1G340800.1.v3.1||1||CDS||809496265||5109||73.65	32029732	32032287	b57268_PGA_scaffold_10	PGA_scaffold_10||2532644||2534884||BUSI_021100-RA||1||CDS||2986835515||3183||73.65	2532644	2534884	9.500000e-184	883
1.5822	0.1696	a28620_01	01||32036917||32040037||Aqcoe1G340900.1.v3.1||1||CDS||809496271||5110||71.23	32036917	32040037	b57268_PGA_scaffold_10	PGA_scaffold_10||2541116||2543502||BUSI_021101-RA||1||CDS||2986835518||3184||71.23	2541116	2543502	1.000000e-250	933
0.9883	0.2640	a28620_01	01||32053745||32066962||Aqcoe1G341100.1.v3.1||1||CDS||809496287||5113||73.7	32053745	32066962	b57268_PGA_scaffold_10	PGA_scaffold_10||2559437||2575256||BUSI_021103-RA||1||CDS||2986835524||3186||73.7	2559437	2575256	2.400000e-178	983
1.4833	0.1413	a28620_01	01||32156608||32170986||Aqcoe1G342000.1.v3.1||1||CDS||809496347||5125||75.04	32156608	32170986	b57268_PGA_scaffold_10	PGA_scaffold_10||2584544||2590827||BUSI_021106-RA||1||CDS||2986835533||3189||75.04	2584544	2590827	3.700000e-135	1030
1.3582	0.2224	a28620_01	01||32281830||32285743||Aqcoe1G342500.1.v3.1||-1||CDS||809496375||5130||71.59	32285743	32281830	b57268_PGA_scaffold_10	PGA_scaffold_10||2601431||2605310||BUSI_021108-RA||1||CDS||2986835539||3191||71.59	2601431	2605310	2.300000e-214	1080
###  Mean Ks:  2.8714	Mean Kn: 0.2705
#Ks	Kn	a<db_genome_id>_<chr>	chr1||start1||stop1||name1||strand1||type1||db_feature_id1||genome_order1||percent_id1	start1	stop1	b<db_genome_id>_<chr>	chr2||start2||stop2||name2||strand2||type2||db_feature_id2||genome_order2||percent_id2	start2	stop2	eval	block_score	GEVO_link
2.3335	0.4391	a28620_01	01||33615195||33625037||Aqcoe1G352200.1.v3.1||1||CDS||809497417||5284||74.83	33615195	33625037	b57268_PGA_scaffold_4	PGA_scaffold_4||2551668||2563217||BUSI_008170-RA||1||CDS||2988139252||15861||74.83	2551668	2563217	1.300000e-156	50
1.5595	0.1411	a28620_01	01||33629001||33633072||Aqcoe1G352400.1.v3.1||-1||CDS||809497438||5288||74.05	33633072	33629001	b57268_PGA_scaffold_4	PGA_scaffold_4||2565676||2569450||BUSI_008171-RA||-1||CDS||2988139255||15862||74.05	2569450	2565676	1.000000e-250	100
2.0132	0.1849	a28620_01	01||33691112||33700415||Aqcoe1G353200.1.v3.1||1||CDS||809497485||5296||74.42	33691112	33700415	b57268_PGA_scaffold_4	PGA_scaffold_4||2592913||2608481||BUSI_008173-RA||1||CDS||2988139261||15864||74.42	2592913	2608481	3.900000e-168	150
3.4846	0.2987	a28620_01	01||33726581||33728183||Aqcoe1G353800.1.v3.1||-1||CDS||809497538||5306||75.38	33728183	33726581	b57268_PGA_scaffold_4	PGA_scaffold_4||2619420||2620678||BUSI_008175-RA||-1||CDS||2988139267||15866||75.38	2620678	2619420	7.000000e-19	168
1.7537	0.3852	a28620_01	01||33734347||33740211||Aqcoe1G354000.1.v3.1||1||CDS||809497573||5314||73.74	33734347	33740211	b57268_PGA_scaffold_4	PGA_scaffold_4||2624159||2628649||BUSI_008177-RA||1||CDS||2988139273||15868||73.74	2624159	2628649	5.400000e-145	218
0.7803	0.0419	a28620_01	01||33778242||33780131||Aqcoe1G354500.1.v3.1||-1||CDS||809497604||5320||87.35	33780131	33778242	b57268_PGA_scaffold_4	PGA_scaffold_4||2653273||2654117||BUSI_008181-RA||-1||CDS||2988139285||15872||87.35	2654117	2653273	5.200000e-80	268
3.7779	0.2499	a28620_01	01||33836785||33837078||Aqcoe1G355400.1.v3.1||1||CDS||809497661||5331||65.16	33836785	33837078	b57268_PGA_scaffold_4	PGA_scaffold_4||2662724||2663213||BUSI_008183-RA||1||CDS||2988139291||15874||65.16	2662724	2663213	6.100000e-26	290
1.1850	0.1661	a28620_01	01||33839295||33853267||Aqcoe1G355600.1.v3.1||-1||CDS||809497674||5333||75.47	33853267	33839295	b57268_PGA_scaffold_4	PGA_scaffold_4||2665362||2683787||BUSI_008184-RA||-1||CDS||2988139294||15875||75.47	2683787	2665362	1.000000e-250	340
1.6194	0.1898	a28620_01	01||33865002||33869655||Aqcoe1G355800.1.v3.1||1||CDS||809497722||5344||72.61	33865002	33869655	b57268_PGA_scaffold_4	PGA_scaffold_4||2699411||2702216||BUSI_008186-RA||1||CDS||2988139300||15877||72.61	2699411	2702216	2.700000e-182	387
1.3996	0.5882	a28620_01	01||33877540||33880056||Aqcoe1G356000.1.v3.1||-1||CDS||809497738||5347||76.92	33880056	33877540	b57268_PGA_scaffold_4	PGA_scaffold_4||2702783||2704278||BUSI_008187-RA||-1||CDS||2988139303||15878||76.92	2704278	2702783	1.100000e-20	407
8.2895	0.3486	a28620_01	01||33890308||33893075||Aqcoe1G356100.1.v3.1||1||CDS||809497756||5351||70.54	33890308	33893075	b57268_PGA_scaffold_4	PGA_scaffold_4||2720736||2722220||BUSI_008188-RA||1||CDS||2988139306||15879||70.54	2720736	2722220	5.700000e-183	457
1.8368	0.2736	a28620_01	01||33996558||33997241||Aqcoe1G356800.1.v3.1||1||CDS||809497791||5358||67.05	33996558	33997241	b57268_PGA_scaffold_4	PGA_scaffold_4||2764243||2764914||BUSI_008195-RA||1||CDS||2988139327||15886||67.05	2764243	2764914	3.800000e-85	507
8.9791	0.3694	a28620_01	01||34011756||34013034||Aqcoe1G357100.1.v3.1||1||CDS||809497809||5361||64.18	34011756	34013034	b57268_PGA_scaffold_4	PGA_scaffold_4||2768150||2768767||BUSI_008196-RA||1||CDS||2988139330||15887||64.18	2768150	2768767	1.000000e-40	547
1.1873	0.1105	a28620_01	01||34173422||34187991||Aqcoe1G358000.2.v3.1||-1||CDS||809497864||5372||80.21	34187991	34173422	b57268_PGA_scaffold_4	PGA_scaffold_4||2773624||2775859||BUSI_008197-RA||-1||CDS||2988139333||15888||80.21	2775859	2773624	1.000000e-182	594
###  Mean Ks:  9.8009	Mean Kn: 0.3203
#Ks	Kn	a<db_genome_id>_<chr>	chr1||start1||stop1||name1||strand1||type1||db_feature_id1||genome_order1||percent_id1	start1	stop1	b<db_genome_id>_<chr>	chr2||start2||stop2||name2||strand2||type2||db_feature_id2||genome_order2||percent_id2	start2	stop2	eval	block_score	GEVO_link
1.9200	0.1508	a28620_01	01||33629001||33633072||Aqcoe1G352400.1.v3.1||-1||CDS||809497438||5288||73.03	33633072	33629001	b57268_PGA_scaffold_10	PGA_scaffold_10||3754360||3759072||BUSI_021239-RA||1||CDS||2986835932||3322||73.03	3754360	3759072	1.000000e-250	50
6.2521	0.5963	a28620_01	01||33680232||33681020||Aqcoe1G353100.1.v3.1||1||CDS||809497480||5295||86.0	33680232	33681020	b57268_PGA_scaffold_10	PGA_scaffold_10||3744950||3748529||BUSI_021238-RA||-1||CDS||2986835929||3321||86.0	3748529	3744950	8.300000e-08	57
68.9017	1.1790	a28620_01	01||33691112||33700415||Aqcoe1G353200.1.v3.1||1||CDS||809497485||5296||79.05	33691112	33700415	b57268_PGA_scaffold_10	PGA_scaffold_10||3731781||3741655||BUSI_021237-RA||-1||CDS||2986835926||3320||79.05	3741655	3731781	3.700000e-115	107
1.1397	0.2792	a28620_01	01||33701886||33702746||Aqcoe1G353300.1.v3.1||-1||CDS||809497495||5298||73.11	33702746	33701886	b57268_PGA_scaffold_10	PGA_scaffold_10||3722551||3723755||BUSI_021236-RA||1||CDS||2986835923||3319||73.11	3722551	3723755	4.600000e-43	149
1.0163	0.1074	a28620_01	01||33708968||33715289||Aqcoe1G353500.1.v3.1||1||CDS||809497510||5301||81.79	33708968	33715289	b57268_PGA_scaffold_10	PGA_scaffold_10||3700789||3714157||BUSI_021235-RA||1||CDS||2986835920||3318||81.79	3700789	3714157	2.000000e-245	199
2.1579	0.2691	a28620_01	01||33726581||33728183||Aqcoe1G353800.1.v3.1||-1||CDS||809497538||5306||77.94	33728183	33726581	b57268_PGA_scaffold_10	PGA_scaffold_10||3678249||3684167||BUSI_021232-RA||1||CDS||2986835911||3315||77.94	3678249	3684167	1.700000e-38	236
2.1508	0.1439	a28620_01	01||33729679||33730716||Aqcoe1G353900.1.v3.1||1||CDS||809497567||5313||74.26	33729679	33730716	b57268_PGA_scaffold_10	PGA_scaffold_10||3662113||3663153||BUSI_021230-RA||-1||CDS||2986835905||3313||74.26	3663153	3662113	2.900000e-211	286
1.1547	0.0602	a28620_01	01||33741194||33744437||Aqcoe1G354100.1.v3.1||-1||CDS||809497583||5316||81.51	33744437	33741194	b57268_PGA_scaffold_10	PGA_scaffold_10||3656118||3658012||BUSI_021229-RA||1||CDS||2986835902||3312||81.51	3656118	3658012	1.000000e-250	336
3.5148	0.0965	a28620_01	01||33767909||33769092||Aqcoe1G354400.1.v3.1||-1||CDS||809497598||5319||71.91	33769092	33767909	b57268_PGA_scaffold_10	PGA_scaffold_10||3647735||3648904||BUSI_021228-RA||1||CDS||2986835899||3311||71.91	3647735	3648904	3.500000e-209	386
###  Mean Ks:  8.0829	Mean Kn: 0.3404
#Ks	Kn	a<db_genome_id>_<chr>	chr1||start1||stop1||name1||strand1||type1||db_feature_id1||genome_order1||percent_id1	start1	stop1	b<db_genome_id>_<chr>	chr2||start2||stop2||name2||strand2||type2||db_feature_id2||genome_order2||percent_id2	start2	stop2	eval	block_score	GEVO_link
3.8579	0.2805	a28620_01	01||35493400||35494419||Aqcoe1G367300.1.v3.1||-1||CDS||809498569||5517||70.26	35494419	35493400	b57268_PGA_scaffold_10	PGA_scaffold_10||9294959||9297919||BUSI_021726-RA||-1||CDS||2986837393||3809||70.26	9297919	9294959	9.300000e-140	50
1.3962	0.1460	a28620_01	01||35495717||35498468||Aqcoe1G367400.1.v3.1||-1||CDS||809498575||5518||79.91	35498468	35495717	b57268_PGA_scaffold_10	PGA_scaffold_10||9096842||9099636||BUSI_021706-RA||1||CDS||2986837333||3789||79.91	9096842	9099636	2.200000e-114	97
1.3421	0.1271	a28620_01	01||35510809||35513944||Aqcoe1G367700.1.v3.1||1||CDS||809498595||5521||77.86	35510809	35513944	b57268_PGA_scaffold_10	PGA_scaffold_10||9069525||9071966||BUSI_021704-RA||-1||CDS||2986837327||3787||77.86	9071966	9069525	1.000000e-250	147
1.7518	0.2582	a28620_01	01||35515092||35516387||Aqcoe1G367800.1.v3.1||1||CDS||809498609||5523||76.94	35515092	35516387	b57268_PGA_scaffold_10	PGA_scaffold_10||9066497||9067726||BUSI_021703-RA||-1||CDS||2986837324||3786||76.94	9067726	9066497	4.600000e-87	197
1.5260	0.3201	a28620_01	01||35517572||35518892||Aqcoe1G367900.1.v3.1||1||CDS||809498615||5524||77.07	35517572	35518892	b57268_PGA_scaffold_10	PGA_scaffold_10||9053413||9054799||BUSI_021701-RA||-1||CDS||2986837318||3784||77.07	9054799	9053413	4.100000e-100	247
2.6024	0.5401	a28620_01	01||35534059||35542094||Aqcoe1G368200.1.v3.1||1||CDS||809498629||5527||79.63	35534059	35542094	b57268_PGA_scaffold_10	PGA_scaffold_10||9014529||9022097||BUSI_021696-RA||-1||CDS||2986837303||3779||79.63	9022097	9014529	5.100000e-159	297
1.3512	0.2989	a28620_01	01||35548778||35549662||Aqcoe1G368500.1.v3.1||-1||CDS||809498647||5530||70.59	35549662	35548778	b57268_PGA_scaffold_10	PGA_scaffold_10||8941701||8942166||BUSI_021692-RA||1||CDS||2986837291||3775||70.59	8941701	8942166	6.800000e-51	347
1.1609	0.1417	a28620_01	01||35814831||35816877||Aqcoe1G369200.1.v3.1||1||CDS||809498687||5537||74.83	35814831	35816877	b57268_PGA_scaffold_10	PGA_scaffold_10||8918746||8920825||BUSI_021690-RA||-1||CDS||2986837285||3773||74.83	8920825	8918746	1.000000e-250	397
6.9365	0.5234	a28620_01	01||35818473||35820786||Aqcoe1G369300.1.v3.1||-1||CDS||809498705||5541||71.76	35820786	35818473	b57268_PGA_scaffold_10	PGA_scaffold_10||8907302||8908901||BUSI_021688-RA||-1||CDS||2986837279||3771||71.76	8908901	8907302	9.500000e-199	447
1.4527	0.2251	a28620_01	01||35873658||35875415||Aqcoe1G369900.1.v3.1||1||CDS||809498748||5550||70.26	35873658	35875415	b57268_PGA_scaffold_10	PGA_scaffold_10||8894171||8895910||BUSI_021686-RA||-1||CDS||2986837273||3769||70.26	8895910	8894171	1.000000e-250	497
6.0347	0.0312	a28620_01	01||35991038||35993220||Aqcoe1G371300.1.v3.1||-1||CDS||809498837||5565||80.21	35993220	35991038	b57268_PGA_scaffold_10	PGA_scaffold_10||8808086||8811775||BUSI_021672-RA||1||CDS||2986837231||3755||80.21	8808086	8811775	1.900000e-216	544
3.0498	0.2848	a28620_01	01||36096368||36097647||Aqcoe1G372300.1.v3.1||-1||CDS||809498922||5582||65.8	36097647	36096368	b57268_PGA_scaffold_10	PGA_scaffold_10||8800454||8803647||BUSI_021671-RA||1||CDS||2986837228||3754||65.8	8800454	8803647	2.000000e-154	591
72.6157	1.2480	a28620_01	01||36121536||36123054||Aqcoe1G372900.1.v3.1||1||CDS||809498953||5588||69.98	36121536	36123054	b57268_PGA_scaffold_10	PGA_scaffold_10||8788520||8795344||BUSI_021670-RA||-1||CDS||2986837225||3753||69.98	8795344	8788520	5.200000e-83	641
###  Mean Ks:  8.5912	Mean Kn: 0.2170
#Ks	Kn	a<db_genome_id>_<chr>	chr1||start1||stop1||name1||strand1||type1||db_feature_id1||genome_order1||percent_id1	start1	stop1	b<db_genome_id>_<chr>	chr2||start2||stop2||name2||strand2||type2||db_feature_id2||genome_order2||percent_id2	start2	stop2	eval	block_score	GEVO_link
1.1079	0.1135	a28620_01	01||35495717||35498468||Aqcoe1G367400.1.v3.1||-1||CDS||809498575||5518||81.86	35498468	35495717	b57268_PGA_scaffold_4	PGA_scaffold_4||3225725||3229192||BUSI_008227-RA||-1||CDS||2988139423||15918||81.86	3229192	3225725	3.200000e-118	50
2.2135	0.2701	a28620_01	01||35523303||35525459||Aqcoe1G368000.1.v3.1||-1||CDS||809498621||5525||73.64	35525459	35523303	b57268_PGA_scaffold_4	PGA_scaffold_4||3253924||3259070||BUSI_008230-RA||1||CDS||2988139432||15921||73.64	3253924	3259070	1.000000e-250	100
1.3572	0.2768	a28620_01	01||35534059||35542094||Aqcoe1G368200.1.v3.1||1||CDS||809498629||5527||76.46	35534059	35542094	b57268_PGA_scaffold_4	PGA_scaffold_4||3262059||3271992||BUSI_008231-RA||1||CDS||2988139435||15922||76.46	3262059	3271992	1.000000e-250	150
3.5631	0.0902	a28620_01	01||35545697||35546218||Aqcoe1G368300.1.v3.1||1||CDS||809498635||5528||74.93	35545697	35546218	b57268_PGA_scaffold_4	PGA_scaffold_4||3273482||3274001||BUSI_008232-RA||1||CDS||2988139438||15923||74.93	3273482	3274001	2.900000e-76	200
1.9790	0.2118	a28620_01	01||35548778||35549662||Aqcoe1G368500.1.v3.1||-1||CDS||809498647||5530||70.87	35549662	35548778	b57268_PGA_scaffold_4	PGA_scaffold_4||3275175||3275948||BUSI_008233-RA||-1||CDS||2988139441||15924||70.87	3275948	3275175	2.000000e-87	250
1.2062	0.2313	a28620_01	01||35818473||35820786||Aqcoe1G369300.1.v3.1||-1||CDS||809498705||5541||73.1	35820786	35818473	b57268_PGA_scaffold_4	PGA_scaffold_4||3405755||3408506||BUSI_008251-RA||-1||CDS||2988139495||15942||73.1	3408506	3405755	2.100000e-103	297
1.4470	0.2585	a28620_01	01||35873658||35875415||Aqcoe1G369900.1.v3.1||1||CDS||809498748||5550||67.84	35873658	35875415	b57268_PGA_scaffold_4	PGA_scaffold_4||3429566||3432870||BUSI_008253-RA||1||CDS||2988139501||15944||67.84	3429566	3432870	1.000000e-250	347
1.4682	0.2581	a28620_01	01||35916966||35932112||Aqcoe1G370400.1.v3.1||-1||CDS||809498782||5556||76.92	35932112	35916966	b57268_PGA_scaffold_4	PGA_scaffold_4||3459310||3473831||BUSI_008256-RA||-1||CDS||2988139510||15947||76.92	3473831	3459310	1.000000e-250	397
2.7851	0.2561	a28620_01	01||35958996||35960931||Aqcoe1G370700.1.v3.1||-1||CDS||809498800||5559||72.26	35960931	35958996	b57268_PGA_scaffold_4	PGA_scaffold_4||3507422||3511335||BUSI_008259-RA||-1||CDS||2988139519||15950||72.26	3511335	3507422	4.400000e-53	447
8.1031	0.0254	a28620_01	01||35991038||35993220||Aqcoe1G371300.1.v3.1||-1||CDS||809498837||5565||79.17	35993220	35991038	b57268_PGA_scaffold_4	PGA_scaffold_4||3512711||3516089||BUSI_008260-RA||-1||CDS||2988139522||15951||79.17	3516089	3512711	6.900000e-208	497
1.0976	0.1515	a28620_01	01||36093298||36096002||Aqcoe1G372200.1.v3.1||1||CDS||809498916||5581||80.0	36093298	36096002	b57268_PGA_scaffold_4	PGA_scaffold_4||3519217||3522340||BUSI_008261-RA||1||CDS||2988139525||15952||80.0	3519217	3522340	1.700000e-200	544
76.7660	0.4608	a28620_01	01||36096368||36097647||Aqcoe1G372300.1.v3.1||-1||CDS||809498922||5582||64.39	36097647	36096368	b57268_PGA_scaffold_4	PGA_scaffold_4||3538675||3539937||BUSI_008264-RA||-1||CDS||2988139534||15955||64.39	3539937	3538675	2.500000e-116	594
###  Mean Ks:  20.4967	Mean Kn: 0.3443
#Ks	Kn	a<db_genome_id>_<chr>	chr1||start1||stop1||name1||strand1||type1||db_feature_id1||genome_order1||percent_id1	start1	stop1	b<db_genome_id>_<chr>	chr2||start2||stop2||name2||strand2||type2||db_feature_id2||genome_order2||percent_id2	start2	stop2	eval	block_score	GEVO_link
4.6331	0.2543	a28620_01	01||36131402||36134015||Aqcoe1G373000.1.v3.1||1||CDS||809498959||5589||76.05	36131402	36134015	b57268_PGA_scaffold_4	PGA_scaffold_4||421133||431062||BUSI_007919-RA||-1||CDS||2988138499||15610||76.05	431062	421133	5.000000e-33	32
59.2758	0.4552	a28620_01	01||36166964||36167575||Aqcoe1G373500.5.v3.1||1||CDS||809499007||5599||70.93	36166964	36167575	b57268_PGA_scaffold_4	PGA_scaffold_4||574167||575006||BUSI_007939-RA||-1||CDS||2988138559||15630||70.93	575006	574167	9.300000e-08	36
1.4111	0.1157	a28620_01	01||36207271||36210997||Aqcoe1G374100.1.v3.1||1||CDS||809499046||5607||79.0	36207271	36210997	b57268_PGA_scaffold_4	PGA_scaffold_4||584464||588241||BUSI_007942-RA||1||CDS||2988138568||15633||79.0	584464	588241	1.000000e-250	86
0.8828	0.2485	a28620_01	01||36212812||36219922||Aqcoe1G374200.1.v3.1||-1||CDS||809499056||5609||76.44	36219922	36212812	b57268_PGA_scaffold_4	PGA_scaffold_4||589418||593021||BUSI_007943-RA||-1||CDS||2988138571||15634||76.44	593021	589418	1.100000e-183	136
70.5101	0.2993	a28620_01	01||36222049||36222503||Aqcoe1G374400.1.v3.1||1||CDS||809499068||5611||74.18	36222049	36222503	b57268_PGA_scaffold_4	PGA_scaffold_4||598017||598696||BUSI_007944-RA||1||CDS||2988138574||15635||74.18	598017	598696	3.500000e-40	175
1.4587	0.4555	a28620_01	01||36227304||36228044||Aqcoe1G374500.1.v3.1||-1||CDS||809499091||5616||58.78	36228044	36227304	b57268_PGA_scaffold_4	PGA_scaffold_4||604016||604729||BUSI_007946-RA||1||CDS||2988138580||15637||58.78	604016	604729	1.300000e-29	203
5.3052	0.5816	a28620_01	01||36232261||36240307||Aqcoe1G374600.1.v3.1||1||CDS||809499101||5618||70.21	36232261	36240307	b57268_PGA_scaffold_4	PGA_scaffold_4||607868||618342||BUSI_007947-RA||1||CDS||2988138583||15638||70.21	607868	618342	2.800000e-89	253
###  Mean Ks:  1.3483	Mean Kn: 0.1809
#Ks	Kn	a<db_genome_id>_<chr>	chr1||start1||stop1||name1||strand1||type1||db_feature_id1||genome_order1||percent_id1	start1	stop1	b<db_genome_id>_<chr>	chr2||start2||stop2||name2||strand2||type2||db_feature_id2||genome_order2||percent_id2	start2	stop2	eval	block_score	GEVO_link
1.2753	0.0633	a28620_01	01||36322778||36326440||Aqcoe1G375500.1.v3.1||1||CDS||809499179||5634||84.36	36322778	36326440	b57268_PGA_scaffold_10	PGA_scaffold_10||14220620||14227000||BUSI_022005-RA||-1||CDS||2986838230||4088||84.36	14227000	14220620	1.000000e-250	50
1.0718	0.2334	a28620_01	01||36327365||36328760||Aqcoe1G375600.1.v3.1||1||CDS||809499185||5635||75.11	36327365	36328760	b57268_PGA_scaffold_10	PGA_scaffold_10||14217880||14219434||BUSI_022004-RA||-1||CDS||2986838227||4087||75.11	14219434	14217880	3.300000e-100	100
1.7971	0.3065	a28620_01	01||36374489||36385002||Aqcoe1G376200.1.v3.1||-1||CDS||809499214||5641||75.24	36385002	36374489	b57268_PGA_scaffold_10	PGA_scaffold_10||14151472||14168832||BUSI_021999-RA||1||CDS||2986838212||4082||75.24	14151472	14168832	1.100000e-110	150
1.4372	0.1348	a28620_01	01||36431384||36440788||Aqcoe1G376700.1.v3.1||-1||CDS||809499254||5649||76.3	36440788	36431384	b57268_PGA_scaffold_10	PGA_scaffold_10||14116645||14130142||BUSI_021996-RA||-1||CDS||2986838203||4079||76.3	14130142	14116645	1.000000e-250	200
1.1600	0.1664	a28620_01	01||36455459||36460706||Aqcoe1G376800.1.v3.1||1||CDS||809499261||5650||77.59	36455459	36460706	b57268_PGA_scaffold_10	PGA_scaffold_10||13987375||13993377||BUSI_021981-RA||1||CDS||2986838158||4064||77.59	13987375	13993377	1.000000e-250	247
###  Mean Ks:  3.1306	Mean Kn: 0.3694
#Ks	Kn	a<db_genome_id>_<chr>	chr1||start1||stop1||name1||strand1||type1||db_feature_id1||genome_order1||percent_id1	start1	stop1	b<db_genome_id>_<chr>	chr2||start2||stop2||name2||strand2||type2||db_feature_id2||genome_order2||percent_id2	start2	stop2	eval	block_score	GEVO_link
2.4580	0.3434	a28620_01	01||36424787||36429638||Aqcoe1G376600.1.v3.1||1||CDS||809499248||5648||68.55	36424787	36429638	b57268_PGA_scaffold_4	PGA_scaffold_4||99954||105653||BUSI_007884-RA||-1||CDS||2988138394||15575||68.55	105653	99954	8.000000e-196	50
10.8463	1.2056	a28620_01	01||36467977||36469926||Aqcoe1G377000.1.v3.1||-1||CDS||809499272||5652||74.53	36469926	36467977	b57268_PGA_scaffold_4	PGA_scaffold_4||147189||149495||BUSI_007889-RA||-1||CDS||2988138409||15580||74.53	149495	147189	6.800000e-223	100
1.3469	0.2169	a28620_01	01||36490116||36491052||Aqcoe1G377100.1.v3.1||1||CDS||809499279||5653||72.41	36490116	36491052	b57268_PGA_scaffold_4	PGA_scaffold_4||197795||198499||BUSI_007892-RA||1||CDS||2988138418||15583||72.41	197795	198499	1.400000e-114	150
1.3953	0.0785	a28620_01	01||36492666||36494381||Aqcoe1G377200.1.v3.1||-1||CDS||809499287||5654||77.73	36494381	36492666	b57268_PGA_scaffold_4	PGA_scaffold_4||209306||210993||BUSI_007894-RA||-1||CDS||2988138424||15585||77.73	210993	209306	1.000000e-250	200
1.6247	0.3232	a28620_01	01||36506062||36516029||Aqcoe1G377400.1.v3.1||1||CDS||809499303||5656||70.7	36506062	36516029	b57268_PGA_scaffold_4	PGA_scaffold_4||214408||222325||BUSI_007895-RA||1||CDS||2988138427||15586||70.7	214408	222325	1.000000e-250	250
2.9554	0.1943	a28620_01	01||36517756||36518730||Aqcoe1G377500.1.v3.1||1||CDS||809499311||5657||73.7	36517756	36518730	b57268_PGA_scaffold_4	PGA_scaffold_4||232406||233371||BUSI_007896-RA||1||CDS||2988138430||15587||73.7	232406	233371	9.300000e-145	300
1.2876	0.2239	a28620_01	01||36623833||36627707||Aqcoe1G378700.1.v3.1||1||CDS||809499379||5671||70.56	36623833	36627707	b57268_PGA_scaffold_4	PGA_scaffold_4||274819||280110||BUSI_007900-RA||-1||CDS||2988138442||15591||70.56	280110	274819	4.400000e-227	347
###  Mean Ks:  5.8078	Mean Kn: 0.2368
#Ks	Kn	a<db_genome_id>_<chr>	chr1||start1||stop1||name1||strand1||type1||db_feature_id1||genome_order1||percent_id1	start1	stop1	b<db_genome_id>_<chr>	chr2||start2||stop2||name2||strand2||type2||db_feature_id2||genome_order2||percent_id2	start2	stop2	eval	block_score	GEVO_link
1.9290	0.1688	a28620_01	01||36638390||36640450||Aqcoe1G378900.1.v3.1||-1||CDS||809499389||5673||79.02	36640450	36638390	b57268_PGA_scaffold_10	PGA_scaffold_10||1131186||1133722||BUSI_020938-RA||-1||CDS||2986835029||3021||79.02	1133722	1131186	2.700000e-198	50
23.8367	0.3475	a28620_01	01||36656600||36657719||Aqcoe1G379200.1.v3.1||-1||CDS||809499419||5679||72.59	36657719	36656600	b57268_PGA_scaffold_10	PGA_scaffold_10||1136800||1137400||BUSI_020939-RA||-1||CDS||2986835032||3022||72.59	1137400	1136800	9.500000e-49	98
1.0470	0.1623	a28620_01	01||36670097||36680764||Aqcoe1G379400.1.v3.1||-1||CDS||809499431||5681||86.06	36680764	36670097	b57268_PGA_scaffold_10	PGA_scaffold_10||1142010||1159268||BUSI_020940-RA||-1||CDS||2986835035||3023||86.06	1159268	1142010	1.100000e-145	148
2.5475	0.3847	a28620_01	01||36686896||36692191||Aqcoe1G379600.1.v3.1||1||CDS||809499470||5690||77.18	36686896	36692191	b57268_PGA_scaffold_10	PGA_scaffold_10||1167408||1172821||BUSI_020941-RA||1||CDS||2986835038||3024||77.18	1167408	1172821	4.100000e-163	198
4.3336	0.1788	a28620_01	01||36694022||36695304||Aqcoe1G379700.1.v3.1||1||CDS||809499480||5692||69.43	36694022	36695304	b57268_PGA_scaffold_10	PGA_scaffold_10||1178171||1179704||BUSI_020942-RA||1||CDS||2986835041||3025||69.43	1178171	1179704	9.900000e-164	248
1.1532	0.1789	a28620_01	01||36701031||36708013||Aqcoe1G379900.1.v3.1||-1||CDS||809499493||5694||77.95	36708013	36701031	b57268_PGA_scaffold_10	PGA_scaffold_10||1184514||1197183||BUSI_020944-RA||-1||CDS||2986835047||3027||77.95	1197183	1184514	1.000000e-250	298
###  Mean Ks:  1.6925	Mean Kn: 0.2649
#Ks	Kn	a<db_genome_id>_<chr>	chr1||start1||stop1||name1||strand1||type1||db_feature_id1||genome_order1||percent_id1	start1	stop1	b<db_genome_id>_<chr>	chr2||start2||stop2||name2||strand2||type2||db_feature_id2||genome_order2||percent_id2	start2	stop2	eval	block_score	GEVO_link
1.0898	0.1210	a28620_01	01||37014897||37023991||Aqcoe1G381800.1.v3.1||1||CDS||809499638||5717||78.75	37014897	37023991	b57268_PGA_scaffold_10	PGA_scaffold_10||340826||351789||BUSI_020860-RA||1||CDS||2986834795||2943||78.75	340826	351789	1.000000e-250	50
1.6098	0.5992	a28620_01	01||37044835||37049928||Aqcoe1G382100.1.v3.1||1||CDS||809499692||5725||70.29	37044835	37049928	b57268_PGA_scaffold_10	PGA_scaffold_10||320517||326095||BUSI_020858-RA||1||CDS||2986834789||2941||70.29	320517	326095	2.700000e-68	100
1.9751	0.3502	a28620_01	01||37058821||37063624||Aqcoe1G382500.1.v3.1||-1||CDS||809499747||5734||71.64	37063624	37058821	b57268_PGA_scaffold_10	PGA_scaffold_10||309066||316006||BUSI_020857-RA||1||CDS||2986834786||2940||71.64	309066	316006	1.300000e-147	150
3.5631	0.6057	a28620_01	01||37081220||37086054||Aqcoe1G382600.1.v3.1||1||CDS||809499772||5735||58.73	37081220	37086054	b57268_PGA_scaffold_10	PGA_scaffold_10||287913||293406||BUSI_020854-RA||-1||CDS||2986834777||2937||58.73	293406	287913	2.100000e-66	200
1.3941	0.0790	a28620_01	01||37094132||37099914||Aqcoe1G383000.1.v3.1||-1||CDS||809499814||5739||81.21	37099914	37094132	b57268_PGA_scaffold_10	PGA_scaffold_10||254371||262327||BUSI_020851-RA||1||CDS||2986834768||2934||81.21	254371	262327	9.600000e-198	250
1.5609	0.2076	a28620_01	01||37123609||37132737||Aqcoe1G383400.1.v3.1||1||CDS||809499863||5743||75.93	37123609	37132737	b57268_PGA_scaffold_10	PGA_scaffold_10||235146||246635||BUSI_020850-RA||-1||CDS||2986834765||2933||75.93	246635	235146	4.700000e-147	300
1.2197	0.1910	a28620_01	01||37137074||37145440||Aqcoe1G383600.1.v3.1||-1||CDS||809499927||5751||79.55	37145440	37137074	b57268_PGA_scaffold_10	PGA_scaffold_10||171916||177080||BUSI_020847-RA||1||CDS||2986834756||2930||79.55	171916	177080	1.000000e-250	350
1.4575	0.1329	a28620_01	01||37150168||37159434||Aqcoe1G383700.1.v3.1||1||CDS||809499964||5754||80.81	37150168	37159434	b57268_PGA_scaffold_10	PGA_scaffold_10||123798||137971||BUSI_020843-RA||-1||CDS||2986834744||2926||80.81	137971	123798	1.300000e-230	400
1.3621	0.0974	a28620_01	01||37167535||37169619||Aqcoe1G383900.1.v3.1||1||CDS||809500000||5757||83.71	37167535	37169619	b57268_PGA_scaffold_10	PGA_scaffold_10||117521||120812||BUSI_020842-RA||-1||CDS||2986834741||2925||83.71	120812	117521	1.500000e-75	450
###  Mean Ks:  10.3498	Mean Kn: 0.3088
#Ks	Kn	a<db_genome_id>_<chr>	chr1||start1||stop1||name1||strand1||type1||db_feature_id1||genome_order1||percent_id1	start1	stop1	b<db_genome_id>_<chr>	chr2||start2||stop2||name2||strand2||type2||db_feature_id2||genome_order2||percent_id2	start2	stop2	eval	block_score	GEVO_link
67.7342	0.8183	a28620_01	01||37171028||37175117||Aqcoe1G384000.1.v3.1||-1||CDS||809500038||5760||78.25	37175117	37171028	b57268_PGA_scaffold_10	PGA_scaffold_10||1303300||1317264||BUSI_020954-RA||1||CDS||2986835077||3037||78.25	1303300	1317264	3.600000e-214	50
3.3707	0.3211	a28620_01	01||37198664||37202756||Aqcoe1G384300.1.v3.1||1||CDS||809500094||5765||63.73	37198664	37202756	b57268_PGA_scaffold_10	PGA_scaffold_10||1393921||1397399||BUSI_020965-RA||1||CDS||2986835110||3048||63.73	1393921	1397399	8.000000e-60	97
4.4973	0.2174	a28620_01	01||37219180||37220724||Aqcoe1G384400.1.v3.1||-1||CDS||809500102||5766||69.28	37220724	37219180	b57268_PGA_scaffold_10	PGA_scaffold_10||1409542||1411434||BUSI_020968-RA||-1||CDS||2986835119||3051||69.28	1411434	1409542	6.600000e-157	147
2.1061	0.1969	a28620_01	01||37257826||37269695||Aqcoe1G384700.1.v3.1||-1||CDS||809500147||5770||69.21	37269695	37257826	b57268_PGA_scaffold_10	PGA_scaffold_10||1412851||1420231||BUSI_020969-RA||-1||CDS||2986835122||3052||69.21	1420231	1412851	5.500000e-229	197
1.3492	0.1547	a28620_01	01||37271379||37275914||Aqcoe1G385000.1.v3.1||1||CDS||809500183||5773||69.75	37271379	37275914	b57268_PGA_scaffold_10	PGA_scaffold_10||1423033||1426714||BUSI_020970-RA||1||CDS||2986835125||3053||69.75	1423033	1426714	1.500000e-91	247
67.2411	0.9065	a28620_01	01||37382588||37384249||Aqcoe1G386500.1.v3.1||1||CDS||809500383||5793||73.31	37382588	37384249	b57268_PGA_scaffold_10	PGA_scaffold_10||1429175||1434141||BUSI_020971-RA||1||CDS||2986835128||3054||73.31	1429175	1434141	5.600000e-168	294
1.8189	0.1463	a28620_01	01||37410327||37412275||Aqcoe1G387100.1.v3.1||-1||CDS||809500461||5801||74.63	37412275	37410327	b57268_PGA_scaffold_10	PGA_scaffold_10||1443263||1445871||BUSI_020973-RA||-1||CDS||2986835134||3056||74.63	1445871	1443263	4.100000e-102	344
1.9439	0.3404	a28620_01	01||37421519||37423454||Aqcoe1G387400.1.v3.1||1||CDS||809500518||5806||77.41	37421519	37423454	b57268_PGA_scaffold_10	PGA_scaffold_10||1446647||1450021||BUSI_020974-RA||1||CDS||2986835137||3057||77.41	1446647	1450021	7.800000e-80	394
1.4205	0.2005	a28620_01	01||37453605||37468204||Aqcoe1G387900.1.v3.1||1||CDS||809500597||5813||80.23	37453605	37468204	b57268_PGA_scaffold_10	PGA_scaffold_10||1451154||1473346||BUSI_020975-RA||1||CDS||2986835140||3058||80.23	1451154	1473346	2.000000e-226	444
1.2770	0.3573	a28620_01	01||37478789||37479175||Aqcoe1G388100.1.v3.1||-1||CDS||809500623||5815||85.88	37479175	37478789	b57268_PGA_scaffold_10	PGA_scaffold_10||1473474||1473839||BUSI_020976-RA||-1||CDS||2986835143||3059||85.88	1473839	1473474	5.700000e-20	463
1.4062	0.2421	a28620_01	01||37533406||37536138||Aqcoe1G388600.1.v3.1||-1||CDS||809500674||5820||71.6	37536138	37533406	b57268_PGA_scaffold_10	PGA_scaffold_10||1479032||1481833||BUSI_020977-RA||-1||CDS||2986835146||3060||71.6	1481833	1479032	1.000000e-250	513
1.3218	0.2175	a28620_01	01||37582764||37592648||Aqcoe1G389700.1.v3.1||-1||CDS||809500826||5834||72.96	37592648	37582764	b57268_PGA_scaffold_10	PGA_scaffold_10||1482500||1491259||BUSI_020978-RA||-1||CDS||2986835149||3061||72.96	1491259	1482500	1.000000e-250	560
1.5688	0.2102	a28620_01	01||37621010||37623974||Aqcoe1G389900.1.v3.1||1||CDS||809502682||5844||70.88	37621010	37623974	b57268_PGA_scaffold_10	PGA_scaffold_10||1505540||1509641||BUSI_020981-RA||1||CDS||2986835158||3064||70.88	1505540	1509641	1.000000e-250	610
1.2218	0.0235	a28620_01	01||37637925||37638309||Aqcoe1G390100.1.v3.1||1||CDS||809502711||5848||82.67	37637925	37638309	b57268_PGA_scaffold_10	PGA_scaffold_10||1512103||1512499||BUSI_020982-RA||1||CDS||2986835161||3065||82.67	1512103	1512499	4.200000e-88	660
1.0433	0.1758	a28620_01	01||37653461||37655086||Aqcoe1G390300.1.v3.1||1||CDS||809502735||5852||74.57	37653461	37655086	b57268_PGA_scaffold_10	PGA_scaffold_10||1521595||1523226||BUSI_020983-RA||1||CDS||2986835164||3066||74.57	1521595	1523226	1.000000e-250	710
1.2903	0.2666	a28620_01	01||37676207||37683761||Aqcoe1G390700.1.v3.1||-1||CDS||809502775||5860||71.99	37683761	37676207	b57268_PGA_scaffold_10	PGA_scaffold_10||1524722||1533257||BUSI_020984-RA||-1||CDS||2986835167||3067||71.99	1533257	1524722	9.000000e-210	760
2.5778	0.0958	a28620_01	01||37762757||37764346||Aqcoe1G391200.1.v3.1||1||CDS||809502828||5866||75.06	37762757	37764346	b57268_PGA_scaffold_10	PGA_scaffold_10||1539115||1540215||BUSI_020985-RA||1||CDS||2986835170||3068||75.06	1539115	1540215	7.600000e-201	810
66.0527	0.9981	a28620_01	01||37766062||37767884||Aqcoe1G391300.1.v3.1||1||CDS||809502837||5867||71.5	37766062	37767884	b57268_PGA_scaffold_10	PGA_scaffold_10||1547671||1552071||BUSI_020988-RA||-1||CDS||2986835179||3071||71.5	1552071	1547671	1.000000e-250	860
1.8640	0.2995	a28620_01	01||37774384||37776608||Aqcoe1G391500.1.v3.1||1||CDS||809502853||5869||72.23	37774384	37776608	b57268_PGA_scaffold_10	PGA_scaffold_10||1654418||1656964||BUSI_021003-RA||1||CDS||2986835224||3086||72.23	1654418	1656964	6.500000e-199	907
1.6204	0.2524	a28620_01	01||37808421||37814491||Aqcoe1G391900.1.v3.1||1||CDS||809502915||5878||75.85	37808421	37814491	b57268_PGA_scaffold_10	PGA_scaffold_10||1677322||1684902||BUSI_021008-RA||1||CDS||2986835239||3091||75.85	1677322	1684902	1.000000e-250	957
2.1811	0.3554	a28620_01	01||37825245||37826861||Aqcoe1G392000.1.v3.1||1||CDS||809502922||5879||74.5	37825245	37826861	b57268_PGA_scaffold_10	PGA_scaffold_10||1696546||1707387||BUSI_021011-RA||1||CDS||2986835248||3094||74.5	1696546	1707387	1.300000e-107	1007
1.0761	0.0836	a28620_01	01||37833354||37839655||Aqcoe1G392200.1.v3.1||-1||CDS||809502941||5882||80.53	37839655	37833354	b57268_PGA_scaffold_10	PGA_scaffold_10||1712040||1722186||BUSI_021012-RA||-1||CDS||2986835251||3095||80.53	1722186	1712040	2.300000e-230	1057
2.0633	0.2234	a28620_01	01||37848144||37850516||Aqcoe1G392400.1.v3.1||-1||CDS||809502952||5884||72.76	37850516	37848144	b57268_PGA_scaffold_10	PGA_scaffold_10||1737990||1741227||BUSI_021014-RA||-1||CDS||2986835257||3097||72.76	1741227	1737990	3.300000e-101	1107
###  Mean Ks:  1.8213	Mean Kn: 0.1967
#Ks	Kn	a<db_genome_id>_<chr>	chr1||start1||stop1||name1||strand1||type1||db_feature_id1||genome_order1||percent_id1	start1	stop1	b<db_genome_id>_<chr>	chr2||start2||stop2||name2||strand2||type2||db_feature_id2||genome_order2||percent_id2	start2	stop2	eval	block_score	GEVO_link
1.3295	0.2234	a28620_01	01||37257826||37269695||Aqcoe1G384700.1.v3.1||-1||CDS||809500147||5770||74.31	37269695	37257826	b57268_PGA_scaffold_4	PGA_scaffold_4||669590||689270||BUSI_007955-RA||-1||CDS||2988138607||15646||74.31	689270	669590	1.000000e-250	50
1.7641	0.2396	a28620_01	01||37370987||37372615||Aqcoe1G386400.1.v3.1||-1||CDS||809500343||5791||75.55	37372615	37370987	b57268_PGA_scaffold_4	PGA_scaffold_4||704031||706892||BUSI_007957-RA||-1||CDS||2988138613||15648||75.55	706892	704031	4.000000e-169	94
2.9997	0.2255	a28620_01	01||37386473||37389524||Aqcoe1G386600.1.v3.1||1||CDS||809500392||5794||72.29	37386473	37389524	b57268_PGA_scaffold_4	PGA_scaffold_4||712170||714857||BUSI_007958-RA||1||CDS||2988138616||15649||72.29	712170	714857	1.300000e-149	144
3.6464	0.1987	a28620_01	01||37392410||37392904||Aqcoe1G386700.1.v3.1||1||CDS||809500404||5795||64.97	37392410	37392904	b57268_PGA_scaffold_4	PGA_scaffold_4||729707||730180||BUSI_007960-RA||1||CDS||2988138622||15651||64.97	729707	730180	3.400000e-45	188
1.3581	0.1537	a28620_01	01||37410327||37412275||Aqcoe1G387100.1.v3.1||-1||CDS||809500461||5801||75.79	37412275	37410327	b57268_PGA_scaffold_4	PGA_scaffold_4||737142||738229||BUSI_007961-RA||-1||CDS||2988138625||15652||75.79	738229	737142	1.800000e-140	238
1.0639	0.2051	a28620_01	01||37423940||37425146||Aqcoe1G387500.1.v3.1||-1||CDS||809500535||5807||74.45	37425146	37423940	b57268_PGA_scaffold_4	PGA_scaffold_4||740298||740811||BUSI_007962-RA||-1||CDS||2988138628||15653||74.45	740811	740298	1.600000e-66	288
1.2114	0.2305	a28620_01	01||37427055||37436164||Aqcoe1G387600.1.v3.1||-1||CDS||809500546||5808||71.39	37436164	37427055	b57268_PGA_scaffold_4	PGA_scaffold_4||741494||754232||BUSI_007963-RA||-1||CDS||2988138631||15654||71.39	754232	741494	1.000000e-250	338
1.1976	0.0970	a28620_01	01||37444406||37446854||Aqcoe1G387800.1.v3.1||-1||CDS||809500579||5811||79.07	37446854	37444406	b57268_PGA_scaffold_4	PGA_scaffold_4||762073||766023||BUSI_007964-RA||-1||CDS||2988138634||15655||79.07	766023	762073	1.000000e-250	388
###  Mean Ks:  9.0954	Mean Kn: 0.3860
#Ks	Kn	a<db_genome_id>_<chr>	chr1||start1||stop1||name1||strand1||type1||db_feature_id1||genome_order1||percent_id1	start1	stop1	b<db_genome_id>_<chr>	chr2||start2||stop2||name2||strand2||type2||db_feature_id2||genome_order2||percent_id2	start2	stop2	eval	block_score	GEVO_link
12.4596	0.9614	a28620_01	01||37533406||37536138||Aqcoe1G388600.1.v3.1||-1||CDS||809500674||5820||56.81	37536138	37533406	b57268_PGA_scaffold_4	PGA_scaffold_4||704031||706892||BUSI_007957-RA||-1||CDS||2988138613||15648||56.81	706892	704031	1.900000e-09	8
1.5433	0.1626	a28620_01	01||37576604||37581277||Aqcoe1G389600.1.v3.1||1||CDS||809500813||5833||82.07	37576604	37581277	b57268_PGA_scaffold_4	PGA_scaffold_4||772087||778953||BUSI_007965-RA||1||CDS||2988138637||15656||82.07	772087	778953	3.200000e-229	55
1.2611	0.1880	a28620_01	01||37621010||37623974||Aqcoe1G389900.1.v3.1||1||CDS||809502682||5844||71.45	37621010	37623974	b57268_PGA_scaffold_4	PGA_scaffold_4||788811||792930||BUSI_007968-RA||1||CDS||2988138646||15659||71.45	788811	792930	1.000000e-250	102
1.2062	0.3142	a28620_01	01||37626759||37629636||Aqcoe1G390000.1.v3.1||-1||CDS||809502697||5846||79.98	37629636	37626759	b57268_PGA_scaffold_4	PGA_scaffold_4||794678||798055||BUSI_007969-RA||-1||CDS||2988138649||15660||79.98	798055	794678	1.000000e-250	152
65.4213	1.1439	a28620_01	01||37643472||37647813||Aqcoe1G390200.1.v3.1||1||CDS||809502718||5849||80.67	37643472	37647813	b57268_PGA_scaffold_4	PGA_scaffold_4||798495||799910||BUSI_007970-RA||1||CDS||2988138652||15661||80.67	798495	799910	1.200000e-25	176
1.0308	0.1731	a28620_01	01||37653461||37655086||Aqcoe1G390300.1.v3.1||1||CDS||809502735||5852||74.52	37653461	37655086	b57268_PGA_scaffold_4	PGA_scaffold_4||808699||810354||BUSI_007971-RA||1||CDS||2988138655||15662||74.52	808699	810354	1.000000e-250	226
1.4866	0.3018	a28620_01	01||37676207||37683761||Aqcoe1G390700.1.v3.1||-1||CDS||809502775||5860||75.96	37683761	37676207	b57268_PGA_scaffold_4	PGA_scaffold_4||812374||823954||BUSI_007972-RA||-1||CDS||2988138658||15663||75.96	823954	812374	3.500000e-109	276
1.8904	0.2732	a28620_01	01||37687501||37691771||Aqcoe1G390800.1.v3.1||-1||CDS||809502793||5862||67.37	37691771	37687501	b57268_PGA_scaffold_4	PGA_scaffold_4||834577||838856||BUSI_007974-RA||-1||CDS||2988138664||15665||67.37	838856	834577	1.100000e-122	326
3.4602	0.2555	a28620_01	01||37778119||37781060||Aqcoe1G391600.1.v3.1||-1||CDS||809502867||5871||73.3	37781060	37778119	b57268_PGA_scaffold_4	PGA_scaffold_4||867640||869433||BUSI_007978-RA||-1||CDS||2988138676||15669||73.3	869433	867640	2.000000e-182	376
1.1949	0.0859	a28620_01	01||37833354||37839655||Aqcoe1G392200.1.v3.1||-1||CDS||809502941||5882||79.43	37839655	37833354	b57268_PGA_scaffold_4	PGA_scaffold_4||876954||884262||BUSI_007980-RA||-1||CDS||2988138682||15671||79.43	884262	876954	1.000000e-250	423
###  Mean Ks:  12.0223	Mean Kn: 0.4421
#Ks	Kn	a<db_genome_id>_<chr>	chr1||start1||stop1||name1||strand1||type1||db_feature_id1||genome_order1||percent_id1	start1	stop1	b<db_genome_id>_<chr>	chr2||start2||stop2||name2||strand2||type2||db_feature_id2||genome_order2||percent_id2	start2	stop2	eval	block_score	GEVO_link
1.8365	0.3937	a28620_01	01||37871447||37871957||Aqcoe1G392700.1.v3.1||1||CDS||809502966||5887||63.66	37871447	37871957	b57268_PGA_scaffold_2	PGA_scaffold_2||26994264||26994802||BUSI_003829-RA||-1||CDS||2987698462||12421||63.66	26994802	26994264	4.400000e-16	15
3.8000	0.1178	a28620_01	01||37899408||37900426||Aqcoe1G393000.1.v3.1||-1||CDS||809502996||5890||78.79	37900426	37899408	b57268_PGA_scaffold_2	PGA_scaffold_2||26982807||26983116||BUSI_003826-RA||1||CDS||2987698453||12418||78.79	26982807	26983116	1.700000e-46	60
1.6438	0.1670	a28620_01	01||37909535||37911258||Aqcoe1G393200.1.v3.1||1||CDS||809503029||5893||73.27	37909535	37911258	b57268_PGA_scaffold_2	PGA_scaffold_2||26937760||26950716||BUSI_003822-RA||-1||CDS||2987698441||12414||73.27	26950716	26937760	4.600000e-205	110
76.2892	0.4333	a28620_01	01||37918463||37919155||Aqcoe1G393300.1.v3.1||-1||CDS||809503049||5895||76.0	37919155	37918463	b57268_PGA_scaffold_2	PGA_scaffold_2||26932075||26933022||BUSI_003821-RA||1||CDS||2987698438||12413||76.0	26932075	26933022	7.600000e-53	160
8.7205	1.2201	a28620_01	01||37923373||37928054||Aqcoe1G393400.1.v3.1||-1||CDS||809503072||5899||78.4	37928054	37923373	b57268_PGA_scaffold_2	PGA_scaffold_2||26906504||26911651||BUSI_003818-RA||1||CDS||2987698429||12410||78.4	26906504	26911651	2.100000e-77	210
83.3438	0.7868	a28620_01	01||37934213||37940696||Aqcoe1G393500.1.v3.1||-1||CDS||809503108||5901||75.7	37940696	37934213	b57268_PGA_scaffold_2	PGA_scaffold_2||26894586||26900260||BUSI_003816-RA||1||CDS||2987698423||12408||75.7	26894586	26900260	4.200000e-97	260
2.1804	0.2828	a28620_01	01||37963370||37966256||Aqcoe1G393900.1.v3.1||-1||CDS||809503173||5906||76.57	37966256	37963370	b57268_PGA_scaffold_2	PGA_scaffold_2||26881597||26884451||BUSI_003814-RA||1||CDS||2987698417||12406||76.57	26881597	26884451	1.200000e-31	290
2.0081	0.2141	a28620_01	01||37979498||37982416||Aqcoe1G394200.1.v3.1||1||CDS||809503225||5911||71.61	37979498	37982416	b57268_PGA_scaffold_2	PGA_scaffold_2||26787689||26790693||BUSI_003809-RA||-1||CDS||2987698402||12401||71.61	26790693	26787689	1.000000e-242	340
1.1435	0.3002	a28620_01	01||38005639||38022327||Aqcoe1G394900.1.v3.1||1||CDS||809503322||5919||68.61	38005639	38022327	b57268_PGA_scaffold_2	PGA_scaffold_2||26764704||26786954||BUSI_003808-RA||1||CDS||2987698399||12400||68.61	26764704	26786954	1.000000e-250	390
11.1778	1.1271	a28620_01	01||38037163||38040883||Aqcoe1G395100.2.v3.1||-1||CDS||809503354||5921||75.0	38040883	38037163	b57268_PGA_scaffold_2	PGA_scaffold_2||26731983||26736951||BUSI_003802-RA||1||CDS||2987698381||12394||75.0	26731983	26736951	4.700000e-45	434
2.1990	0.2810	a28620_01	01||38060506||38062546||Aqcoe1G395400.1.v3.1||1||CDS||809503386||5925||71.95	38060506	38062546	b57268_PGA_scaffold_2	PGA_scaffold_2||26723704||26724668||BUSI_003801-RA||-1||CDS||2987698378||12393||71.95	26724668	26723704	1.500000e-33	466
1.2077	0.2020	a28620_01	01||38064879||38070409||Aqcoe1G395500.1.v3.1||1||CDS||809503406||5927||76.88	38064879	38070409	b57268_PGA_scaffold_2	PGA_scaffold_2||26714568||26720270||BUSI_003800-RA||-1||CDS||2987698375||12392||76.88	26720270	26714568	1.000000e-250	516
1.9425	0.3179	a28620_01	01||38127792||38129280||Aqcoe1G396300.1.v3.1||1||CDS||809503560||5940||63.31	38127792	38129280	b57268_PGA_scaffold_2	PGA_scaffold_2||26702693||26704854||BUSI_003796-RA||-1||CDS||2987698363||12388||63.31	26704854	26702693	2.400000e-121	563
1.2392	0.1400	a28620_01	01||38157609||38159191||Aqcoe1G396700.1.v3.1||1||CDS||809503619||5947||87.88	38157609	38159191	b57268_PGA_scaffold_2	PGA_scaffold_2||26677227||26678697||BUSI_003794-RA||-1||CDS||2987698357||12386||87.88	26678697	26677227	1.400000e-50	612
1.1454	0.1741	a28620_01	01||38168660||38169095||Aqcoe1G396900.1.v3.1||-1||CDS||809503680||5953||78.12	38169095	38168660	b57268_PGA_scaffold_2	PGA_scaffold_2||26673259||26673708||BUSI_003793-RA||1||CDS||2987698354||12385||78.12	26673259	26673708	8.700000e-49	660
3.2667	1.2489	a28620_01	01||38172761||38175178||Aqcoe1G397000.1.v3.1||-1||CDS||809503692||5954||72.86	38175178	38172761	b57268_PGA_scaffold_2	PGA_scaffold_2||26628899||26630826||BUSI_003789-RA||1||CDS||2987698342||12381||72.86	26628899	26630826	4.700000e-195	710
1.2355	0.1095	a28620_01	01||38265077||38265899||Aqcoe1G397900.1.v3.1||-1||CDS||809503845||5967||75.4	38265899	38265077	b57268_PGA_scaffold_2	PGA_scaffold_2||26616196||26616856||BUSI_003787-RA||1||CDS||2987698336||12379||75.4	26616196	26616856	8.700000e-124	757
###  Mean Ks:  1.4563	Mean Kn: 0.2145
#Ks	Kn	a<db_genome_id>_<chr>	chr1||start1||stop1||name1||strand1||type1||db_feature_id1||genome_order1||percent_id1	start1	stop1	b<db_genome_id>_<chr>	chr2||start2||stop2||name2||strand2||type2||db_feature_id2||genome_order2||percent_id2	start2	stop2	eval	block_score	GEVO_link
1.5462	0.2105	a28620_01	01||38079656||38095425||Aqcoe1G395700.1.v3.1||-1||CDS||809503438||5929||74.73	38095425	38079656	b57268_PGA_scaffold_1	PGA_scaffold_1||35948042||35982527||BUSI_001514-RA||-1||CDS||2986532129||1570||74.73	35982527	35948042	1.000000e-250	50
1.0155	0.2287	a28620_01	01||38109915||38113942||Aqcoe1G396000.1.v3.1||-1||CDS||809503514||5936||75.16	38113942	38109915	b57268_PGA_scaffold_1	PGA_scaffold_1||35993456||35996362||BUSI_001515-RA||-1||CDS||2986532132||1571||75.16	35996362	35993456	3.100000e-103	100
1.4463	0.1704	a28620_01	01||38118821||38122635||Aqcoe1G396200.1.v3.1||-1||CDS||809503548||5939||79.94	38122635	38118821	b57268_PGA_scaffold_1	PGA_scaffold_1||36001653||36006302||BUSI_001516-RA||-1||CDS||2986532135||1572||79.94	36006302	36001653	1.000000e-250	150
1.1902	0.2061	a28620_01	01||38157609||38159191||Aqcoe1G396700.1.v3.1||1||CDS||809503619||5947||80.61	38157609	38159191	b57268_PGA_scaffold_1	PGA_scaffold_1||36041557||36042862||BUSI_001521-RA||1||CDS||2986532150||1577||80.61	36041557	36042862	4.800000e-39	188
2.0476	0.3018	a28620_01	01||38165273||38167277||Aqcoe1G396800.1.v3.1||-1||CDS||809503658||5951||68.02	38167277	38165273	b57268_PGA_scaffold_1	PGA_scaffold_1||36044873||36046002||BUSI_001522-RA||-1||CDS||2986532153||1578||68.02	36046002	36044873	2.000000e-86	238
1.3989	0.2452	a28620_01	01||38185310||38193392||Aqcoe1G397100.1.v3.1||-1||CDS||809503708||5955||70.64	38193392	38185310	b57268_PGA_scaffold_1	PGA_scaffold_1||36047270||36053096||BUSI_001523-RA||-1||CDS||2986532156||1579||70.64	36053096	36047270	1.000000e-250	288
1.5497	0.1388	a28620_01	01||38213128||38217314||Aqcoe1G397500.1.v3.1||1||CDS||809503784||5962||74.76	38213128	38217314	b57268_PGA_scaffold_1	PGA_scaffold_1||36077025||36079317||BUSI_001525-RA||1||CDS||2986532162||1581||74.76	36077025	36079317	1.000000e-250	338
###  Mean Ks:  2.2995	Mean Kn: 0.3226
#Ks	Kn	a<db_genome_id>_<chr>	chr1||start1||stop1||name1||strand1||type1||db_feature_id1||genome_order1||percent_id1	start1	stop1	b<db_genome_id>_<chr>	chr2||start2||stop2||name2||strand2||type2||db_feature_id2||genome_order2||percent_id2	start2	stop2	eval	block_score	GEVO_link
1.0695	0.1256	a28620_01	01||38311379||38318520||Aqcoe1G398900.1.v3.1||1||CDS||809504080||5990||78.15	38311379	38318520	b57268_PGA_scaffold_2	PGA_scaffold_2||26590549||26592530||BUSI_003785-RA||-1||CDS||2987698330||12377||78.15	26592530	26590549	5.600000e-144	50
1.3537	0.1116	a28620_01	01||38338354||38341609||Aqcoe1G399200.1.v3.1||1||CDS||809504129||5994||79.59	38338354	38341609	b57268_PGA_scaffold_2	PGA_scaffold_2||26479970||26483812||BUSI_003776-RA||-1||CDS||2987698303||12368||79.59	26483812	26479970	4.800000e-193	100
8.4427	1.2819	a28620_01	01||38384329||38390704||Aqcoe1G400000.1.v3.1||-1||CDS||809505645||6012||69.38	38390704	38384329	b57268_PGA_scaffold_2	PGA_scaffold_2||26470447||26479235||BUSI_003775-RA||1||CDS||2987698300||12367||69.38	26470447	26479235	6.000000e-208	147
2.5123	0.3982	a28620_01	01||38438191||38439405||Aqcoe1G400700.1.v3.1||1||CDS||809505753||6022||68.65	38438191	38439405	b57268_PGA_scaffold_2	PGA_scaffold_2||26453323||26454456||BUSI_003774-RA||-1||CDS||2987698297||12366||68.65	26454456	26453323	9.800000e-53	197
4.6931	1.1708	a28620_01	01||38494776||38498381||Aqcoe1G401300.1.v3.1||1||CDS||809505854||6031||66.28	38494776	38498381	b57268_PGA_scaffold_2	PGA_scaffold_2||26429841||26443980||BUSI_003772-RA||1||CDS||2987698291||12364||66.28	26429841	26443980	5.100000e-92	247
1.5006	0.0241	a28620_01	01||38512253||38513911||Aqcoe1G401500.1.v3.1||-1||CDS||809505885||6034||84.29	38513911	38512253	b57268_PGA_scaffold_2	PGA_scaffold_2||26403280||26403931||BUSI_003770-RA||-1||CDS||2987698285||12362||84.29	26403931	26403280	2.500000e-95	297
1.4791	0.2451	a28620_01	01||38516101||38517693||Aqcoe1G401600.1.v3.1||1||CDS||809505897||6035||70.26	38516101	38517693	b57268_PGA_scaffold_2	PGA_scaffold_2||26383282||26384469||BUSI_003768-RA||-1||CDS||2987698279||12360||70.26	26384469	26383282	1.800000e-139	347
1.1945	0.0845	a28620_01	01||38529804||38535522||Aqcoe1G401700.1.v3.1||-1||CDS||809505905||6037||77.75	38535522	38529804	b57268_PGA_scaffold_2	PGA_scaffold_2||26375951||26382684||BUSI_003767-RA||1||CDS||2987698276||12359||77.75	26375951	26382684	1.000000e-250	397
2.5716	0.2846	a28620_01	01||38559809||38562110||Aqcoe1G402200.1.v3.1||-1||CDS||809506015||6046||73.92	38562110	38559809	b57268_PGA_scaffold_2	PGA_scaffold_2||26367195||26370352||BUSI_003765-RA||1||CDS||2987698270||12357||73.92	26367195	26370352	1.000000e-117	447
1.5684	0.0664	a28620_01	01||38580737||38582401||Aqcoe1G402700.1.v3.1||1||CDS||809506100||6054||77.84	38580737	38582401	b57268_PGA_scaffold_2	PGA_scaffold_2||26364573||26365836||BUSI_003764-RA||1||CDS||2987698267||12356||77.84	26364573	26365836	4.100000e-185	497
1.9600	0.3968	a28620_01	01||38644924||38645573||Aqcoe1G403600.1.v3.1||1||CDS||809506216||6064||61.19	38644924	38645573	b57268_PGA_scaffold_2	PGA_scaffold_2||26355121||26356217||BUSI_003762-RA||-1||CDS||2987698261||12354||61.19	26356217	26355121	2.900000e-14	510
1.4455	0.2196	a28620_01	01||38685481||38689590||Aqcoe1G404800.1.v3.1||-1||CDS||809506377||6079||69.69	38689590	38685481	b57268_PGA_scaffold_2	PGA_scaffold_2||26342876||26344357||BUSI_003760-RA||1||CDS||2987698255||12352||69.69	26342876	26344357	3.700000e-65	557
2.9182	0.1116	a28620_01	01||38696984||38698862||Aqcoe1G405000.1.v3.1||-1||CDS||809506410||6082||73.68	38698862	38696984	b57268_PGA_scaffold_2	PGA_scaffold_2||26321301||26323771||BUSI_003757-RA||1||CDS||2987698246||12349||73.68	26321301	26323771	1.600000e-90	607
1.3045	0.1525	a28620_01	01||38706342||38709081||Aqcoe1G405200.1.v3.1||1||CDS||809506434||6084||73.24	38706342	38709081	b57268_PGA_scaffold_2	PGA_scaffold_2||26312150||26315050||BUSI_003754-RA||-1||CDS||2987698237||12346||73.24	26315050	26312150	1.000000e-250	657
3.3863	0.3289	a28620_01	01||38807309||38809022||Aqcoe1G406600.1.v3.1||-1||CDS||809506598||6101||67.21	38809022	38807309	b57268_PGA_scaffold_2	PGA_scaffold_2||26310205||26311640||BUSI_003753-RA||1||CDS||2987698234||12345||67.21	26310205	26311640	1.600000e-60	704
1.5346	0.3514	a28620_01	01||38836891||38840376||Aqcoe1G406900.1.v3.1||1||CDS||809506666||6107||70.63	38836891	38840376	b57268_PGA_scaffold_2	PGA_scaffold_2||26297299||26301194||BUSI_003752-RA||-1||CDS||2987698231||12344||70.63	26301194	26297299	1.100000e-120	754
1.0603	0.1136	a28620_01	01||38863826||38871650||Aqcoe1G407200.1.v3.1||1||CDS||809506697||6110||78.64	38863826	38871650	b57268_PGA_scaffold_2	PGA_scaffold_2||26289470||26293858||BUSI_003751-RA||-1||CDS||2987698228||12343||78.64	26293858	26289470	1.200000e-107	804
2.4579	0.5103	a28620_01	01||38878508||38883430||Aqcoe1G407500.1.v3.1||1||CDS||809506749||6115||68.75	38878508	38883430	b57268_PGA_scaffold_2	PGA_scaffold_2||26268885||26276901||BUSI_003750-RA||-1||CDS||2987698225||12342||68.75	26276901	26268885	8.100000e-84	854
1.2369	0.1521	a28620_01	01||38886050||38889759||Aqcoe1G407600.1.v3.1||-1||CDS||809506760||6116||79.65	38889759	38886050	b57268_PGA_scaffold_2	PGA_scaffold_2||26261556||26265107||BUSI_003749-RA||1||CDS||2987698222||12341||79.65	26261556	26265107	1.000000e-250	904
###  Mean Ks:  2.8638	Mean Kn: 0.2594
#Ks	Kn	a<db_genome_id>_<chr>	chr1||start1||stop1||name1||strand1||type1||db_feature_id1||genome_order1||percent_id1	start1	stop1	b<db_genome_id>_<chr>	chr2||start2||stop2||name2||strand2||type2||db_feature_id2||genome_order2||percent_id2	start2	stop2	eval	block_score	GEVO_link
1.3837	0.2630	a28620_01	01||38943255||38947087||Aqcoe1G408400.1.v3.1||1||CDS||809506869||6127||74.14	38943255	38947087	b57268_PGA_scaffold_2	PGA_scaffold_2||27906363||27910611||BUSI_003897-RA||1||CDS||2987698666||12489||74.14	27906363	27910611	4.700000e-158	50
1.6092	0.1225	a28620_01	01||38976187||38980084||Aqcoe1G409100.1.v3.1||-1||CDS||809506954||6135||76.52	38980084	38976187	b57268_PGA_scaffold_2	PGA_scaffold_2||27918218||27920589||BUSI_003898-RA||1||CDS||2987698669||12490||76.52	27918218	27920589	7.900000e-56	100
1.1527	0.2007	a28620_01	01||39013763||39018575||Aqcoe1G409700.1.v3.1||1||CDS||809507040||6142||74.03	39013763	39018575	b57268_PGA_scaffold_2	PGA_scaffold_2||27954290||27959580||BUSI_003902-RA||-1||CDS||2987698681||12494||74.03	27959580	27954290	3.000000e-147	150
8.6615	0.4927	a28620_01	01||39020997||39021881||Aqcoe1G409800.1.v3.1||1||CDS||809507055||6143||73.63	39020997	39021881	b57268_PGA_scaffold_2	PGA_scaffold_2||27966733||27967644||BUSI_003903-RA||1||CDS||2987698684||12495||73.63	27966733	27967644	3.200000e-57	200
1.5121	0.2182	a28620_01	01||39026081||39027322||Aqcoe1G409900.1.v3.1||1||CDS||809507062||6144||69.49	39026081	39027322	b57268_PGA_scaffold_2	PGA_scaffold_2||27979143||27980418||BUSI_003904-RA||1||CDS||2987698687||12496||69.49	27979143	27980418	2.300000e-200	250
###  Mean Ks:  1.8190	Mean Kn: 0.2412
#Ks	Kn	a<db_genome_id>_<chr>	chr1||start1||stop1||name1||strand1||type1||db_feature_id1||genome_order1||percent_id1	start1	stop1	b<db_genome_id>_<chr>	chr2||start2||stop2||name2||strand2||type2||db_feature_id2||genome_order2||percent_id2	start2	stop2	eval	block_score	GEVO_link
1.8695	0.2982	a28620_01	01||39089001||39090840||Aqcoe1G410600.1.v3.1||-1||CDS||809507157||6152||72.64	39090840	39089001	b57268_PGA_scaffold_2	PGA_scaffold_2||30369451||30371452||BUSI_004089-RA||1||CDS||2987699242||12681||72.64	30369451	30371452	1.100000e-167	50
1.4099	0.2389	a28620_01	01||39093534||39097774||Aqcoe1G410700.1.v3.1||1||CDS||809507169||6153||70.22	39093534	39097774	b57268_PGA_scaffold_2	PGA_scaffold_2||30357237||30366305||BUSI_004088-RA||-1||CDS||2987699239||12680||70.22	30366305	30357237	1.000000e-187	100
2.4607	0.1128	a28620_01	01||39110757||39113142||Aqcoe1G411000.1.v3.1||1||CDS||809507253||6161||80.14	39110757	39113142	b57268_PGA_scaffold_2	PGA_scaffold_2||30353683||30356118||BUSI_004087-RA||1||CDS||2987699236||12679||80.14	30353683	30356118	3.800000e-152	150
1.7472	0.3207	a28620_01	01||39136430||39137277||Aqcoe1G411400.1.v3.1||-1||CDS||809507322||6168||69.26	39137277	39136430	b57268_PGA_scaffold_2	PGA_scaffold_2||30348853||30349705||BUSI_004086-RA||1||CDS||2987699233||12678||69.26	30348853	30349705	6.900000e-89	200
1.6076	0.2352	a28620_01	01||39147290||39150665||Aqcoe1G411700.1.v3.1||-1||CDS||809507392||6174||69.86	39150665	39147290	b57268_PGA_scaffold_2	PGA_scaffold_2||30336844||30341922||BUSI_004085-RA||1||CDS||2987699230||12677||69.86	30336844	30341922	1.000000e-250	250
###  Mean Ks:  5.0058	Mean Kn: 0.2959
#Ks	Kn	a<db_genome_id>_<chr>	chr1||start1||stop1||name1||strand1||type1||db_feature_id1||genome_order1||percent_id1	start1	stop1	b<db_genome_id>_<chr>	chr2||start2||stop2||name2||strand2||type2||db_feature_id2||genome_order2||percent_id2	start2	stop2	eval	block_score	GEVO_link
80.7218	1.1263	a28620_01	01||39534828||39539618||Aqcoe1G416500.1.v3.1||-1||CDS||809508083||6263||63.25	39539618	39534828	b57268_PGA_scaffold_2	PGA_scaffold_2||30163571||30180221||BUSI_004075-RA||1||CDS||2987699200||12667||63.25	30163571	30180221	4.800000e-24	23
1.2045	0.1178	a28620_01	01||39572667||39578152||Aqcoe1G417400.1.v3.1||-1||CDS||809508166||6273||80.65	39578152	39572667	b57268_PGA_scaffold_2	PGA_scaffold_2||30144629||30152088||BUSI_004074-RA||1||CDS||2987699197||12666||80.65	30144629	30152088	1.000000e-250	73
0.9584	0.2731	a28620_01	01||39594684||39604418||Aqcoe1G417500.1.v3.1||1||CDS||809508176||6274||67.44	39594684	39604418	b57268_PGA_scaffold_2	PGA_scaffold_2||30114338||30130990||BUSI_004073-RA||-1||CDS||2987699194||12665||67.44	30130990	30114338	8.800000e-192	123
1.6767	0.1633	a28620_01	01||39620613||39622819||Aqcoe1G417900.1.v3.1||1||CDS||809508215||6279||74.79	39620613	39622819	b57268_PGA_scaffold_2	PGA_scaffold_2||30078142||30080226||BUSI_004071-RA||-1||CDS||2987699188||12663||74.79	30080226	30078142	3.400000e-156	173
1.1593	0.2180	a28620_01	01||39623893||39626283||Aqcoe1G418000.1.v3.1||-1||CDS||809508226||6280||76.76	39626283	39623893	b57268_PGA_scaffold_2	PGA_scaffold_2||30075575||30077089||BUSI_004070-RA||1||CDS||2987699185||12662||76.76	30075575	30077089	3.700000e-150	223
2.3210	0.5422	a28620_01	01||39634933||39636309||Aqcoe1G418400.1.v3.1||1||CDS||809508258||6284||61.28	39634933	39636309	b57268_PGA_scaffold_2	PGA_scaffold_2||30068171||30069629||BUSI_004069-RA||-1||CDS||2987699182||12661||61.28	30069629	30068171	3.300000e-32	254
2.0468	0.2065	a28620_01	01||39644082||39646127||Aqcoe1G418500.1.v3.1||-1||CDS||809508269||6285||69.72	39646127	39644082	b57268_PGA_scaffold_2	PGA_scaffold_2||30015830||30017960||BUSI_004064-RA||1||CDS||2987699167||12656||69.72	30015830	30017960	2.300000e-207	304
3.2982	0.1558	a28620_01	01||39661862||39662925||Aqcoe1G418600.1.v3.1||-1||CDS||809508284||6286||74.34	39662925	39661862	b57268_PGA_scaffold_2	PGA_scaffold_2||30000277||30001182||BUSI_004063-RA||1||CDS||2987699164||12655||74.34	30000277	30001182	9.300000e-160	354
1.3865	0.1870	a28620_01	01||39675775||39679980||Aqcoe1G419000.1.v3.1||1||CDS||809508346||6294||72.18	39675775	39679980	b57268_PGA_scaffold_2	PGA_scaffold_2||29978999||29981404||BUSI_004062-RA||-1||CDS||2987699161||12654||72.18	29981404	29978999	8.400000e-206	404
1.6331	0.0967	a28620_01	01||39683759||39686635||Aqcoe1G419100.1.v3.1||-1||CDS||809508362||6296||77.96	39686635	39683759	b57268_PGA_scaffold_2	PGA_scaffold_2||29964830||29971027||BUSI_004061-RA||1||CDS||2987699158||12653||77.96	29964830	29971027	8.400000e-180	454
2.0278	0.1128	a28620_01	01||39695677||39699914||Aqcoe1G419400.1.v3.1||-1||CDS||809508387||6299||75.1	39699914	39695677	b57268_PGA_scaffold_2	PGA_scaffold_2||29958024||29962860||BUSI_004060-RA||1||CDS||2987699155||12652||75.1	29958024	29962860	5.300000e-221	504
1.4265	0.2685	a28620_01	01||39712597||39717669||Aqcoe1G419500.1.v3.1||1||CDS||809508415||6303||76.92	39712597	39717669	b57268_PGA_scaffold_2	PGA_scaffold_2||29942661||29948027||BUSI_004059-RA||-1||CDS||2987699152||12651||76.92	29948027	29942661	1.000000e-250	554
1.2922	0.2248	a28620_01	01||39718743||39720803||Aqcoe1G419600.1.v3.1||1||CDS||809508425||6304||79.03	39718743	39720803	b57268_PGA_scaffold_2	PGA_scaffold_2||29934873||29940676||BUSI_004058-RA||-1||CDS||2987699149||12650||79.03	29940676	29934873	1.300000e-167	604
1.4309	0.2114	a28620_01	01||39756802||39761662||Aqcoe1G420100.1.v3.1||-1||CDS||809508504||6313||72.55	39761662	39756802	b57268_PGA_scaffold_2	PGA_scaffold_2||29899812||29919058||BUSI_004056-RA||1||CDS||2987699143||12648||72.55	29899812	29919058	1.000000e-250	654
1.2559	0.2919	a28620_01	01||39781965||39787028||Aqcoe1G420500.1.v3.1||-1||CDS||809508572||6320||70.07	39787028	39781965	b57268_PGA_scaffold_2	PGA_scaffold_2||29879965||29885650||BUSI_004055-RA||1||CDS||2987699140||12647||70.07	29879965	29885650	3.500000e-209	704
1.3301	0.1175	a28620_01	01||39790488||39792781||Aqcoe1G420600.1.v3.1||1||CDS||809508626||6327||82.5	39790488	39792781	b57268_PGA_scaffold_2	PGA_scaffold_2||29872727||29877423||BUSI_004054-RA||-1||CDS||2987699137||12646||82.5	29877423	29872727	4.400000e-166	754
1.7174	0.4288	a28620_01	01||39811279||39819578||Aqcoe1G421200.1.v3.1||-1||CDS||809508703||6336||65.1	39819578	39811279	b57268_PGA_scaffold_2	PGA_scaffold_2||29857020||29871429||BUSI_004053-RA||1||CDS||2987699134||12645||65.1	29857020	29871429	3.000000e-90	804
1.2119	0.0661	a28620_01	01||39887846||39894709||Aqcoe1G422000.1.v3.1||1||CDS||809508796||6347||78.64	39887846	39894709	b57268_PGA_scaffold_2	PGA_scaffold_2||29839389||29847896||BUSI_004052-RA||-1||CDS||2987699131||12644||78.64	29847896	29839389	1.000000e-250	851
66.3687	0.7218	a28620_01	01||39907222||39908490||Aqcoe1G422400.1.v3.1||1||CDS||809508835||6352||65.08	39907222	39908490	b57268_PGA_scaffold_2	PGA_scaffold_2||29825636||29826248||BUSI_004050-RA||-1||CDS||2987699125||12642||65.08	29826248	29825636	2.300000e-38	888
2.7658	0.7608	a28620_01	01||39912762||39918211||Aqcoe1G422700.1.v3.1||1||CDS||809508864||6356||76.73	39912762	39918211	b57268_PGA_scaffold_2	PGA_scaffold_2||29813582||29816294||BUSI_004049-RA||-1||CDS||2987699122||12641||76.73	29816294	29813582	3.500000e-83	938
0.8890	0.2205	a28620_01	01||39950682||39957941||Aqcoe1G423200.1.v3.1||1||CDS||809508917||6363||74.69	39950682	39957941	b57268_PGA_scaffold_2	PGA_scaffold_2||29802455||29809454||BUSI_004048-RA||-1||CDS||2987699119||12640||74.69	29809454	29802455	1.000000e-250	988
1.1988	0.1250	a28620_01	01||40037962||40041088||Aqcoe1G424000.1.v3.1||1||CDS||809509018||6375||80.63	40037962	40041088	b57268_PGA_scaffold_2	PGA_scaffold_2||29790023||29795090||BUSI_004047-RA||-1||CDS||2987699116||12639||80.63	29795090	29790023	1.500000e-184	1035
3.0841	0.1270	a28620_01	01||40044610||40047862||Aqcoe1G424100.1.v3.1||1||CDS||809509033||6377||69.69	40044610	40047862	b57268_PGA_scaffold_2	PGA_scaffold_2||29782447||29786452||BUSI_004046-RA||-1||CDS||2987699113||12638||69.69	29786452	29782447	1.300000e-230	1085
1.6750	0.1135	a28620_01	01||40051355||40054188||Aqcoe1G424200.1.v3.1||-1||CDS||809509042||6378||79.91	40054188	40051355	b57268_PGA_scaffold_2	PGA_scaffold_2||29736637||29739028||BUSI_004041-RA||1||CDS||2987699098||12633||79.91	29736637	29739028	6.300000e-113	1135
1.2448	0.2442	a28620_01	01||40058730||40060020||Aqcoe1G424400.1.v3.1||1||CDS||809509064||6381||71.35	40058730	40060020	b57268_PGA_scaffold_2	PGA_scaffold_2||29718837||29724030||BUSI_004039-RA||-1||CDS||2987699092||12631||71.35	29724030	29718837	5.800000e-62	1185
2.0960	0.5633	a28620_01	01||40065738||40067495||Aqcoe1G424500.1.v3.1||1||CDS||809509070||6382||76.08	40065738	40067495	b57268_PGA_scaffold_2	PGA_scaffold_2||29707843||29713029||BUSI_004038-RA||-1||CDS||2987699089||12630||76.08	29713029	29707843	5.900000e-43	1227
1.1860	0.2424	a28620_01	01||40070715||40075886||Aqcoe1G424700.1.v3.1||-1||CDS||809509082||6384||71.31	40075886	40070715	b57268_PGA_scaffold_2	PGA_scaffold_2||29696943||29706535||BUSI_004037-RA||1||CDS||2987699086||12629||71.31	29696943	29706535	7.600000e-220	1277
1.3726	0.3190	a28620_01	01||40093438||40096551||Aqcoe1G425200.1.v3.1||1||CDS||809509125||6393||62.28	40093438	40096551	b57268_PGA_scaffold_2	PGA_scaffold_2||29686158||29690734||BUSI_004035-RA||-1||CDS||2987699080||12627||62.28	29690734	29686158	9.800000e-61	1327
1.1582	0.2208	a28620_01	01||40097542||40107514||Aqcoe1G425300.1.v3.1||-1||CDS||809509134||6394||76.32	40107514	40097542	b57268_PGA_scaffold_2	PGA_scaffold_2||29658422||29684632||BUSI_004034-RA||1||CDS||2987699077||12626||76.32	29658422	29684632	8.100000e-224	1377
1.5833	0.2341	a28620_01	01||40133755||40142868||Aqcoe1G425700.1.v3.1||1||CDS||809509193||6404||76.04	40133755	40142868	b57268_PGA_scaffold_2	PGA_scaffold_2||29614775||29635906||BUSI_004032-RA||-1||CDS||2987699071||12624||76.04	29635906	29614775	1.000000e-250	1427
3.8430	1.2759	a28620_01	01||40144872||40148601||Aqcoe1G425800.2.v3.1||-1||CDS||809509216||6408||74.18	40148601	40144872	b57268_PGA_scaffold_2	PGA_scaffold_2||29528708||29532915||BUSI_004026-RA||1||CDS||2987699053||12618||74.18	29528708	29532915	4.500000e-68	1477
1.2288	0.1654	a28620_01	01||40153712||40155847||Aqcoe1G426000.1.v3.1||-1||CDS||809509244||6415||78.56	40155847	40153712	b57268_PGA_scaffold_2	PGA_scaffold_2||29468522||29470763||BUSI_004022-RA||1||CDS||2987699041||12614||78.56	29468522	29470763	8.400000e-152	1527
2.9311	0.3508	a28620_01	01||40181365||40181958||Aqcoe1G426800.1.v3.1||-1||CDS||809509295||6424||72.22	40181958	40181365	b57268_PGA_scaffold_2	PGA_scaffold_2||29429544||29430055||BUSI_004015-RA||1||CDS||2987699020||12607||72.22	29429544	29430055	5.300000e-33	1559
1.6068	0.1788	a28620_01	01||40192135||40202082||Aqcoe1G427300.1.v3.1||-1||CDS||809509326||6429||82.14	40202082	40192135	b57268_PGA_scaffold_2	PGA_scaffold_2||29421274||29428054||BUSI_004014-RA||1||CDS||2987699017||12606||82.14	29421274	29428054	3.700000e-170	1609
1.8734	0.0670	a28620_01	01||40227044||40230279||Aqcoe1G427700.1.v3.1||-1||CDS||809509383||6442||79.33	40230279	40227044	b57268_PGA_scaffold_2	PGA_scaffold_2||29399255||29402437||BUSI_004013-RA||1||CDS||2987699014||12605||79.33	29399255	29402437	1.000000e-250	1656
1.2060	0.1892	a28620_01	01||40242279||40247610||Aqcoe1G427900.1.v3.1||-1||CDS||809509424||6451||73.93	40247610	40242279	b57268_PGA_scaffold_2	PGA_scaffold_2||29383837||29389589||BUSI_004012-RA||1||CDS||2987699011||12604||73.93	29383837	29389589	3.900000e-165	1706
2.7610	0.3093	a28620_01	01||40301569||40303552||Aqcoe1G428600.1.v3.1||1||CDS||809509486||6463||71.72	40301569	40303552	b57268_PGA_scaffold_2	PGA_scaffold_2||29280624||29282520||BUSI_004005-RA||-1||CDS||2987698990||12597||71.72	29282520	29280624	4.500000e-72	1753
1.6868	0.4849	a28620_01	01||40308091||40310329||Aqcoe1G428700.1.v3.1||1||CDS||809509492||6464||76.08	40308091	40310329	b57268_PGA_scaffold_2	PGA_scaffold_2||29271586||29274108||BUSI_004004-RA||-1||CDS||2987698987||12596||76.08	29274108	29271586	8.600000e-91	1803
2.2090	0.1139	a28620_01	01||40330884||40332857||Aqcoe1G429000.1.v3.1||1||CDS||809509520||6470||71.57	40330884	40332857	b57268_PGA_scaffold_2	PGA_scaffold_2||29254047||29256097||BUSI_004002-RA||-1||CDS||2987698981||12594||71.57	29256097	29254047	6.100000e-170	1853
2.1628	0.2166	a28620_01	01||40383292||40387010||Aqcoe1G429900.1.v3.1||1||CDS||809509575||6479||84.49	40383292	40387010	b57268_PGA_scaffold_2	PGA_scaffold_2||29220421||29229535||BUSI_004000-RA||-1||CDS||2987698975||12592||84.49	29229535	29220421	2.000000e-94	1903
0.9708	0.0774	a28620_01	01||40391948||40396783||Aqcoe1G430100.1.v3.1||1||CDS||809509586||6481||86.55	40391948	40396783	b57268_PGA_scaffold_2	PGA_scaffold_2||29203147||29212218||BUSI_003999-RA||-1||CDS||2987698972||12591||86.55	29212218	29203147	2.800000e-166	1953
1.8994	0.3217	a28620_01	01||40478870||40486496||Aqcoe1G430800.1.v3.1||1||CDS||809509633||6491||80.56	40478870	40486496	b57268_PGA_scaffold_2	PGA_scaffold_2||29110258||29120971||BUSI_003994-RA||-1||CDS||2987698957||12586||80.56	29120971	29110258	2.100000e-125	2003
1.5697	0.2033	a28620_01	01||40490969||40492680||Aqcoe1G431100.1.v3.1||1||CDS||809509650||6494||73.37	40490969	40492680	b57268_PGA_scaffold_2	PGA_scaffold_2||29100796||29106583||BUSI_003993-RA||-1||CDS||2987698954||12585||73.37	29106583	29100796	1.800000e-107	2053
1.5851	0.3659	a28620_01	01||40539179||40543818||Aqcoe1G431700.1.v3.1||1||CDS||809509693||6501||71.91	40539179	40543818	b57268_PGA_scaffold_2	PGA_scaffold_2||29078419||29089512||BUSI_003991-RA||-1||CDS||2987698948||12583||71.91	29089512	29078419	1.100000e-224	2103
###  Mean Ks:  11.7655	Mean Kn: 0.2623
#Ks	Kn	a<db_genome_id>_<chr>	chr1||start1||stop1||name1||strand1||type1||db_feature_id1||genome_order1||percent_id1	start1	stop1	b<db_genome_id>_<chr>	chr2||start2||stop2||name2||strand2||type2||db_feature_id2||genome_order2||percent_id2	start2	stop2	eval	block_score	GEVO_link
1.6170	0.1475	a28620_01	01||39620613||39622819||Aqcoe1G417900.1.v3.1||1||CDS||809508215||6279||79.05	39620613	39622819	b57268_PGA_scaffold_1	PGA_scaffold_1||34851192||34853465||BUSI_001423-RA||1||CDS||2986531856||1479||79.05	34851192	34853465	1.000000e-250	50
2.0715	0.1945	a28620_01	01||39675775||39679980||Aqcoe1G419000.1.v3.1||1||CDS||809508346||6294||69.24	39675775	39679980	b57268_PGA_scaffold_1	PGA_scaffold_1||34628064||34631069||BUSI_001407-RA||-1||CDS||2986531808||1463||69.24	34631069	34628064	3.600000e-173	97
1.6137	0.0800	a28620_01	01||39683759||39686635||Aqcoe1G419100.1.v3.1||-1||CDS||809508362||6296||80.06	39686635	39683759	b57268_PGA_scaffold_1	PGA_scaffold_1||34611704||34620730||BUSI_001405-RA||1||CDS||2986531802||1461||80.06	34611704	34620730	7.800000e-91	147
1.4545	0.3206	a28620_01	01||39687403||39690910||Aqcoe1G419200.1.v3.1||1||CDS||809508371||6297||75.5	39687403	39690910	b57268_PGA_scaffold_1	PGA_scaffold_1||34582332||34585746||BUSI_001403-RA||-1||CDS||2986531796||1459||75.5	34585746	34582332	5.500000e-63	197
69.9549	0.6215	a28620_01	01||39695677||39699914||Aqcoe1G419400.1.v3.1||-1||CDS||809508387||6299||81.79	39699914	39695677	b57268_PGA_scaffold_1	PGA_scaffold_1||34575065||34580977||BUSI_001402-RA||1||CDS||2986531793||1458||81.79	34575065	34580977	3.200000e-75	247
1.4778	0.2662	a28620_01	01||39718743||39720803||Aqcoe1G419600.1.v3.1||1||CDS||809508425||6304||78.93	39718743	39720803	b57268_PGA_scaffold_1	PGA_scaffold_1||34565460||34573099||BUSI_001401-RA||-1||CDS||2986531790||1457||78.93	34573099	34565460	1.900000e-171	297
1.1289	0.3088	a28620_01	01||39721903||39739724||Aqcoe1G419700.1.v3.1||-1||CDS||809508442||6306||77.91	39739724	39721903	b57268_PGA_scaffold_1	PGA_scaffold_1||34513804||34546805||BUSI_001399-RA||1||CDS||2986531784||1455||77.91	34513804	34546805	1.500000e-194	347
1.3880	0.1904	a28620_01	01||39748437||39755961||Aqcoe1G420000.1.v3.1||-1||CDS||809508493||6312||75.7	39755961	39748437	b57268_PGA_scaffold_1	PGA_scaffold_1||34480486||34495652||BUSI_001397-RA||1||CDS||2986531778||1453||75.7	34480486	34495652	1.000000e-250	397
1.2647	0.1356	a28620_01	01||39756802||39761662||Aqcoe1G420100.1.v3.1||-1||CDS||809508504||6313||75.44	39761662	39756802	b57268_PGA_scaffold_1	PGA_scaffold_1||34459447||34477298||BUSI_001396-RA||1||CDS||2986531775||1452||75.44	34459447	34477298	1.000000e-250	447
1.4620	0.2492	a28620_01	01||39776873||39779290||Aqcoe1G420400.1.v3.1||-1||CDS||809508563||6319||72.4	39779290	39776873	b57268_PGA_scaffold_1	PGA_scaffold_1||34447026||34451410||BUSI_001395-RA||1||CDS||2986531772||1451||72.4	34447026	34451410	1.900000e-231	497
1.0919	0.1173	a28620_01	01||39828002||39829879||Aqcoe1G421300.1.v3.1||-1||CDS||809508712||6337||80.93	39829879	39828002	b57268_PGA_scaffold_1	PGA_scaffold_1||34430358||34432887||BUSI_001394-RA||1||CDS||2986531769||1450||80.93	34430358	34432887	2.000000e-60	544
1.7009	0.2047	a28620_01	01||39901259||39905273||Aqcoe1G422300.1.v3.1||-1||CDS||809508820||6350||81.57	39905273	39901259	b57268_PGA_scaffold_1	PGA_scaffold_1||34413536||34420237||BUSI_001393-RA||1||CDS||2986531766||1449||81.57	34413536	34420237	1.800000e-75	591
1.9012	0.2156	a28620_01	01||39912762||39918211||Aqcoe1G422700.1.v3.1||1||CDS||809508864||6356||73.42	39912762	39918211	b57268_PGA_scaffold_1	PGA_scaffold_1||34374430||34377905||BUSI_001390-RA||-1||CDS||2986531757||1446||73.42	34377905	34374430	4.600000e-96	641
1.1820	0.1759	a28620_01	01||39919987||39926074||Aqcoe1G422800.1.v3.1||1||CDS||809508872||6357||79.47	39919987	39926074	b57268_PGA_scaffold_1	PGA_scaffold_1||34363036||34370373||BUSI_001389-RA||-1||CDS||2986531754||1445||79.47	34370373	34363036	1.000000e-250	691
68.5611	0.8635	a28620_01	01||40001246||40014245||Aqcoe1G423800.1.v3.1||-1||CDS||809508986||6371||80.79	40014245	40001246	b57268_PGA_scaffold_1	PGA_scaffold_1||34340343||34355747||BUSI_001388-RA||1||CDS||2986531751||1444||80.79	34340343	34355747	7.700000e-228	738
1.1186	0.1508	a28620_01	01||40020848||40026092||Aqcoe1G423900.1.v3.1||-1||CDS||809509010||6374||79.0	40026092	40020848	b57268_PGA_scaffold_1	PGA_scaffold_1||34325382||34337877||BUSI_001387-RA||1||CDS||2986531748||1443||79.0	34325382	34337877	2.600000e-232	788
1.2707	0.1293	a28620_01	01||40037962||40041088||Aqcoe1G424000.1.v3.1||1||CDS||809509018||6375||77.31	40037962	40041088	b57268_PGA_scaffold_1	PGA_scaffold_1||34313017||34315683||BUSI_001385-RA||-1||CDS||2986531742||1441||77.31	34315683	34313017	3.200000e-175	838
70.8312	0.5758	a28620_01	01||40065738||40067495||Aqcoe1G424500.1.v3.1||1||CDS||809509070||6382||62.94	40065738	40067495	b57268_PGA_scaffold_1	PGA_scaffold_1||34304338||34304965||BUSI_001383-RA||-1||CDS||2986531736||1439||62.94	34304965	34304338	1.900000e-08	845
2.5108	0.1139	a28620_01	01||40083382||40086665||Aqcoe1G425100.1.v3.1||-1||CDS||809509119||6392||73.64	40086665	40083382	b57268_PGA_scaffold_1	PGA_scaffold_1||34298970||34303084||BUSI_001382-RA||1||CDS||2986531733||1438||73.64	34298970	34303084	9.000000e-225	895
1.7081	0.1844	a28620_01	01||40115869||40119487||Aqcoe1G425500.1.v3.1||-1||CDS||809509181||6402||77.06	40119487	40115869	b57268_PGA_scaffold_1	PGA_scaffold_1||34268626||34272284||BUSI_001380-RA||1||CDS||2986531727||1436||77.06	34268626	34272284	1.300000e-90	945
###  Mean Ks:  1.8557	Mean Kn: 0.2036
#Ks	Kn	a<db_genome_id>_<chr>	chr1||start1||stop1||name1||strand1||type1||db_feature_id1||genome_order1||percent_id1	start1	stop1	b<db_genome_id>_<chr>	chr2||start2||stop2||name2||strand2||type2||db_feature_id2||genome_order2||percent_id2	start2	stop2	eval	block_score	GEVO_link
1.3142	0.1599	a28620_01	01||40364285||40370140||Aqcoe1G429600.1.v3.1||1||CDS||809509556||6476||80.78	40364285	40370140	b57268_PGA_scaffold_1	PGA_scaffold_1||33714408||33721467||BUSI_001337-RA||-1||CDS||2986531598||1393||80.78	33721467	33714408	1.000000e-250	50
3.1292	0.3260	a28620_01	01||40398081||40403400||Aqcoe1G430200.1.v3.1||-1||CDS||809509595||6483||68.84	40403400	40398081	b57268_PGA_scaffold_1	PGA_scaffold_1||33542145||33543664||BUSI_001325-RA||1||CDS||2986531562||1381||68.84	33542145	33543664	5.100000e-91	97
1.0409	0.0696	a28620_01	01||40497229||40499998||Aqcoe1G431300.1.v3.1||-1||CDS||809509662||6496||82.05	40499998	40497229	b57268_PGA_scaffold_1	PGA_scaffold_1||33527843||33531145||BUSI_001324-RA||1||CDS||2986531559||1380||82.05	33527843	33531145	1.000000e-250	144
2.3048	0.1461	a28620_01	01||40503010||40510680||Aqcoe1G431400.1.v3.1||-1||CDS||809509668||6497||75.16	40510680	40503010	b57268_PGA_scaffold_1	PGA_scaffold_1||33502450||33511712||BUSI_001322-RA||1||CDS||2986531553||1378||75.16	33502450	33511712	1.000000e-250	194
1.4893	0.3166	a28620_01	01||40514041||40518985||Aqcoe1G431500.1.v3.1||1||CDS||809509679||6499||73.83	40514041	40518985	b57268_PGA_scaffold_1	PGA_scaffold_1||33493336||33500435||BUSI_001321-RA||-1||CDS||2986531550||1377||73.83	33500435	33493336	4.900000e-142	244
###  Mean Ks:  13.5200	Mean Kn: 0.4748
#Ks	Kn	a<db_genome_id>_<chr>	chr1||start1||stop1||name1||strand1||type1||db_feature_id1||genome_order1||percent_id1	start1	stop1	b<db_genome_id>_<chr>	chr2||start2||stop2||name2||strand2||type2||db_feature_id2||genome_order2||percent_id2	start2	stop2	eval	block_score	GEVO_link
1.2498	0.1496	a28620_01	01||40550841||40553894||Aqcoe1G431900.1.v3.1||-1||CDS||809509721||6505||74.33	40553894	40550841	b57268_PGA_scaffold_1	PGA_scaffold_1||45135688||45138754||BUSI_002122-RA||1||CDS||2986533953||2178||74.33	45135688	45138754	1.000000e-250	50
1.2121	0.0931	a28620_01	01||40576581||40580778||Aqcoe1G432200.1.v3.1||1||CDS||809509744||6510||80.16	40576581	40580778	b57268_PGA_scaffold_1	PGA_scaffold_1||45080030||45083614||BUSI_002116-RA||-1||CDS||2986533935||2172||80.16	45083614	45080030	1.800000e-172	100
1.6571	0.1933	a28620_01	01||40622063||40625946||Aqcoe1G433100.1.v3.1||-1||CDS||809509852||6522||86.41	40625946	40622063	b57268_PGA_scaffold_1	PGA_scaffold_1||45066178||45077602||BUSI_002115-RA||1||CDS||2986533932||2171||86.41	45066178	45077602	4.800000e-62	147
1.6348	0.3390	a28620_01	01||40638269||40643103||Aqcoe1G433300.1.v3.1||1||CDS||809509869||6524||72.19	40638269	40643103	b57268_PGA_scaffold_1	PGA_scaffold_1||45043055||45052033||BUSI_002113-RA||-1||CDS||2986533926||2169||72.19	45052033	45043055	3.200000e-123	197
1.8337	0.3146	a28620_01	01||40655544||40658220||Aqcoe1G433600.1.v3.1||-1||CDS||809509896||6527||71.75	40658220	40655544	b57268_PGA_scaffold_1	PGA_scaffold_1||45033690||45037225||BUSI_002112-RA||1||CDS||2986533923||2168||71.75	45033690	45037225	9.800000e-82	247
1.4210	0.6240	a28620_01	01||40660028||40667259||Aqcoe1G433700.1.v3.1||1||CDS||809509910||6529||75.47	40660028	40667259	b57268_PGA_scaffold_1	PGA_scaffold_1||45017501||45029612||BUSI_002111-RA||-1||CDS||2986533920||2167||75.47	45029612	45017501	2.600000e-94	297
2.0293	0.4184	a28620_01	01||40729684||40732503||Aqcoe1G434500.1.v3.1||-1||CDS||809509990||6540||87.59	40732503	40729684	b57268_PGA_scaffold_1	PGA_scaffold_1||44975690||44986658||BUSI_002110-RA||1||CDS||2986533917||2166||87.59	44975690	44986658	6.800000e-43	336
1.5448	0.2836	a28620_01	01||40743837||40744564||Aqcoe1G434800.1.v3.1||-1||CDS||809510021||6544||76.22	40744564	40743837	b57268_PGA_scaffold_1	PGA_scaffold_1||44957783||44958554||BUSI_002109-RA||1||CDS||2986533914||2165||76.22	44957783	44958554	2.300000e-26	361
1.6240	0.1181	a28620_01	01||40745866||40752986||Aqcoe1G434900.1.v3.1||-1||CDS||809510030||6545||81.42	40752986	40745866	b57268_PGA_scaffold_1	PGA_scaffold_1||44946078||44949237||BUSI_002108-RA||1||CDS||2986533911||2164||81.42	44946078	44949237	5.400000e-159	411
1.9226	0.2471	a28620_01	01||40787238||40790026||Aqcoe1G435700.1.v3.1||-1||CDS||809510091||6553||72.53	40790026	40787238	b57268_PGA_scaffold_1	PGA_scaffold_1||44910906||44913609||BUSI_002106-RA||-1||CDS||2986533905||2162||72.53	44913609	44910906	1.800000e-129	461
62.4787	0.5633	a28620_01	01||40849587||40850914||Aqcoe1G436600.1.v3.1||-1||CDS||809510201||6567||61.79	40850914	40849587	b57268_PGA_scaffold_1	PGA_scaffold_1||44761169||44776118||BUSI_002098-RA||1||CDS||2986533881||2154||61.79	44761169	44776118	3.500000e-69	508
1.0668	0.2006	a28620_01	01||40864096||40865007||Aqcoe1G437100.1.v3.1||-1||CDS||809510244||6572||75.94	40865007	40864096	b57268_PGA_scaffold_1	PGA_scaffold_1||44701969||44702902||BUSI_002092-RA||1||CDS||2986533863||2148||75.94	44701969	44702902	3.300000e-73	558
2.7276	0.2898	a28620_01	01||40871684||40874083||Aqcoe1G437200.1.v3.1||1||CDS||809510252||6573||70.41	40871684	40874083	b57268_PGA_scaffold_1	PGA_scaffold_1||44693908||44695048||BUSI_002091-RA||-1||CDS||2986533860||2147||70.41	44695048	44693908	8.100000e-53	608
1.7171	0.1393	a28620_01	01||40887783||40890361||Aqcoe1G437600.1.v3.1||-1||CDS||809510283||6577||77.66	40890361	40887783	b57268_PGA_scaffold_1	PGA_scaffold_1||44683696||44686342||BUSI_002090-RA||1||CDS||2986533857||2146||77.66	44683696	44686342	1.800000e-239	658
76.7112	1.2690	a28620_01	01||40893605||40894578||Aqcoe1G437700.1.v3.1||1||CDS||809510289||6578||69.16	40893605	40894578	b57268_PGA_scaffold_1	PGA_scaffold_1||44621352||44652052||BUSI_002087-RA||1||CDS||2986533848||2143||69.16	44621352	44652052	8.000000e-46	703
2.0045	0.4689	a28620_01	01||40899947||40904823||Aqcoe1G437900.1.v3.1||-1||CDS||809510310||6580||72.02	40904823	40899947	b57268_PGA_scaffold_1	PGA_scaffold_1||44594941||44600886||BUSI_002086-RA||1||CDS||2986533845||2142||72.02	44594941	44600886	6.800000e-100	753
1.4444	0.3146	a28620_01	01||40908708||40916958||Aqcoe1G438100.1.v3.1||1||CDS||809510337||6584||79.38	40908708	40916958	b57268_PGA_scaffold_1	PGA_scaffold_1||44572925||44593775||BUSI_002085-RA||-1||CDS||2986533842||2141||79.38	44593775	44572925	1.000000e-250	803
3.7061	0.3276	a28620_01	01||40919230||40922469||Aqcoe1G438200.1.v3.1||-1||CDS||809510346||6585||78.03	40922469	40919230	b57268_PGA_scaffold_1	PGA_scaffold_1||44570476||44572276||BUSI_002084-RA||1||CDS||2986533839||2140||78.03	44570476	44572276	1.300000e-50	852
51.6977	2.0988	a28620_01	01||40924655||40929724||Aqcoe1G438300.1.v3.1||-1||CDS||809510355||6586||74.79	40929724	40924655	b57268_PGA_scaffold_1	PGA_scaffold_1||44540441||44548851||BUSI_002082-RA||1||CDS||2986533833||2138||74.79	44540441	44548851	1.700000e-122	902
73.4292	1.2043	a28620_01	01||40954637||40970089||Aqcoe1G438800.1.v3.1||-1||CDS||809510396||6591||82.7	40970089	40954637	b57268_PGA_scaffold_1	PGA_scaffold_1||44475783||44492914||BUSI_002076-RA||1||CDS||2986533815||2132||82.7	44475783	44492914	1.700000e-159	952
2.7564	0.4949	a28620_01	01||40974925||40976984||Aqcoe1G439000.1.v3.1||-1||CDS||809510414||6593||68.56	40976984	40974925	b57268_PGA_scaffold_1	PGA_scaffold_1||44404652||44408214||BUSI_002069-RA||1||CDS||2986533794||2125||68.56	44404652	44408214	6.700000e-65	1002
1.5701	0.2943	a28620_01	01||40980351||40981615||Aqcoe1G439100.1.v3.1||-1||CDS||809510423||6594||65.01	40981615	40980351	b57268_PGA_scaffold_1	PGA_scaffold_1||44398367||44399065||BUSI_002068-RA||1||CDS||2986533791||2124||65.01	44398367	44399065	6.400000e-39	1040
###  Mean Ks:  1.9307	Mean Kn: 0.1780
#Ks	Kn	a<db_genome_id>_<chr>	chr1||start1||stop1||name1||strand1||type1||db_feature_id1||genome_order1||percent_id1	start1	stop1	b<db_genome_id>_<chr>	chr2||start2||stop2||name2||strand2||type2||db_feature_id2||genome_order2||percent_id2	start2	stop2	eval	block_score	GEVO_link
1.1476	0.0749	a28620_01	01||40576581||40580778||Aqcoe1G432200.1.v3.1||1||CDS||809509744||6510||82.08	40576581	40580778	b57268_PGA_scaffold_2	PGA_scaffold_2||50293097||50297412||BUSI_004929-RA||-1||CDS||2987701762||13521||82.08	50297412	50293097	2.300000e-93	50
1.6068	0.1754	a28620_01	01||40622063||40625946||Aqcoe1G433100.1.v3.1||-1||CDS||809509852||6522||83.24	40625946	40622063	b57268_PGA_scaffold_2	PGA_scaffold_2||50259471||50265117||BUSI_004928-RA||1||CDS||2987701759||13520||83.24	50259471	50265117	1.700000e-155	97
1.2324	0.1598	a28620_01	01||40638269||40643103||Aqcoe1G433300.1.v3.1||1||CDS||809509869||6524||74.66	40638269	40643103	b57268_PGA_scaffold_2	PGA_scaffold_2||50226400||50235054||BUSI_004927-RA||-1||CDS||2987701756||13519||74.66	50235054	50226400	1.000000e-250	147
1.3627	0.2053	a28620_01	01||40647081||40648655||Aqcoe1G433500.1.v3.1||-1||CDS||809509887||6526||82.68	40648655	40647081	b57268_PGA_scaffold_2	PGA_scaffold_2||50224679||50225673||BUSI_004926-RA||1||CDS||2987701753||13518||82.68	50224679	50225673	2.600000e-99	197
4.7572	0.3804	a28620_01	01||40671003||40671599||Aqcoe1G433800.1.v3.1||1||CDS||809509933||6532||70.98	40671003	40671599	b57268_PGA_scaffold_2	PGA_scaffold_2||50215431||50220977||BUSI_004925-RA||-1||CDS||2987701750||13517||70.98	50220977	50215431	2.800000e-29	225
1.4775	0.0719	a28620_01	01||40729684||40732503||Aqcoe1G434500.1.v3.1||-1||CDS||809509990||6540||84.07	40732503	40729684	b57268_PGA_scaffold_2	PGA_scaffold_2||50193959||50196523||BUSI_004924-RA||1||CDS||2987701747||13516||84.07	50193959	50196523	6.300000e-128	275
###  Mean Ks:  3.2577	Mean Kn: 0.3002
#Ks	Kn	a<db_genome_id>_<chr>	chr1||start1||stop1||name1||strand1||type1||db_feature_id1||genome_order1||percent_id1	start1	stop1	b<db_genome_id>_<chr>	chr2||start2||stop2||name2||strand2||type2||db_feature_id2||genome_order2||percent_id2	start2	stop2	eval	block_score	GEVO_link
7.2743	0.2436	a28620_01	01||40849587||40850914||Aqcoe1G436600.1.v3.1||-1||CDS||809510201||6567||69.08	40850914	40849587	b57268_PGA_scaffold_2	PGA_scaffold_2||50104844||50111438||BUSI_004922-RA||1||CDS||2987701741||13514||69.08	50104844	50111438	3.100000e-123	50
1.7824	0.2397	a28620_01	01||40851985||40854131||Aqcoe1G436700.1.v3.1||1||CDS||809510210||6568||72.35	40851985	40854131	b57268_PGA_scaffold_2	PGA_scaffold_2||50056922||50058929||BUSI_004919-RA||-1||CDS||2987701732||13511||72.35	50058929	50056922	1.000000e-221	100
1.7747	0.1557	a28620_01	01||40858704||40862755||Aqcoe1G437000.1.v3.1||1||CDS||809510235||6571||81.66	40858704	40862755	b57268_PGA_scaffold_2	PGA_scaffold_2||49977977||49985030||BUSI_004913-RA||-1||CDS||2987701714||13505||81.66	49985030	49977977	1.000000e-161	150
5.3545	0.3047	a28620_01	01||40871684||40874083||Aqcoe1G437200.1.v3.1||1||CDS||809510252||6573||72.22	40871684	40874083	b57268_PGA_scaffold_2	PGA_scaffold_2||49969515||49970556||BUSI_004912-RA||-1||CDS||2987701711||13504||72.22	49970556	49969515	2.600000e-63	200
1.3277	0.3320	a28620_01	01||40919230||40922469||Aqcoe1G438200.1.v3.1||-1||CDS||809510346||6585||74.01	40922469	40919230	b57268_PGA_scaffold_2	PGA_scaffold_2||49810225||49815012||BUSI_004906-RA||1||CDS||2987701693||13498||74.01	49810225	49815012	6.400000e-43	239
1.7474	0.2026	a28620_01	01||40939020||40944432||Aqcoe1G438500.1.v3.1||-1||CDS||809510375||6588||77.12	40944432	40939020	b57268_PGA_scaffold_2	PGA_scaffold_2||49785465||49795016||BUSI_004905-RA||1||CDS||2987701690||13497||77.12	49785465	49795016	1.700000e-154	289
1.6744	0.1363	a28620_01	01||40945034||40945799||Aqcoe1G438600.1.v3.1||-1||CDS||809510384||6589||74.7	40945799	40945034	b57268_PGA_scaffold_2	PGA_scaffold_2||49743857||49745935||BUSI_004902-RA||1||CDS||2987701681||13494||74.7	49743857	49745935	9.900000e-92	339
2.7584	0.2773	a28620_01	01||40971995||40974144||Aqcoe1G438900.1.v3.1||-1||CDS||809510405||6592||68.97	40974144	40971995	b57268_PGA_scaffold_2	PGA_scaffold_2||49663545||49665228||BUSI_004900-RA||-1||CDS||2987701675||13492||68.97	49665228	49663545	2.200000e-78	389
1.7427	0.3743	a28620_01	01||40974925||40976984||Aqcoe1G439000.1.v3.1||-1||CDS||809510414||6593||71.67	40976984	40974925	b57268_PGA_scaffold_2	PGA_scaffold_2||49492609||49520896||BUSI_004897-RA||1||CDS||2987701666||13489||71.67	49492609	49520896	7.600000e-110	439
2.0696	0.3252	a28620_01	01||40980351||40981615||Aqcoe1G439100.1.v3.1||-1||CDS||809510423||6594||61.66	40981615	40980351	b57268_PGA_scaffold_2	PGA_scaffold_2||49407338||49407944||BUSI_004896-RA||1||CDS||2987701663||13488||61.66	49407338	49407944	5.900000e-27	465
2.1393	0.2775	a28620_01	01||40994930||40996119||Aqcoe1G439300.1.v3.1||1||CDS||809510434||6596||74.32	40994930	40996119	b57268_PGA_scaffold_2	PGA_scaffold_2||49335730||49337670||BUSI_004894-RA||-1||CDS||2987701657||13486||74.32	49337670	49335730	1.600000e-75	515
2.7712	0.3566	a28620_01	01||41007909||41011619||Aqcoe1G439700.1.v3.1||-1||CDS||809510468||6600||67.07	41011619	41007909	b57268_PGA_scaffold_2	PGA_scaffold_2||49021195||49023069||BUSI_004878-RA||1||CDS||2987701609||13470||67.07	49021195	49023069	2.000000e-116	562
9.9340	0.6776	a28620_01	01||41031803||41033575||Aqcoe1G440100.1.v3.1||1||CDS||809510518||6607||60.8	41031803	41033575	b57268_PGA_scaffold_2	PGA_scaffold_2||48817422||48818836||BUSI_004873-RA||-1||CDS||2987701594||13465||60.8	48818836	48817422	1.800000e-05	566
###  Mean Ks:  14.5311	Mean Kn: 0.5967
#Ks	Kn	a<db_genome_id>_<chr>	chr1||start1||stop1||name1||strand1||type1||db_feature_id1||genome_order1||percent_id1	start1	stop1	b<db_genome_id>_<chr>	chr2||start2||stop2||name2||strand2||type2||db_feature_id2||genome_order2||percent_id2	start2	stop2	eval	block_score	GEVO_link
2.9184	0.3574	a28620_01	01||40935393||40936640||Aqcoe1G438400.1.v3.1||-1||CDS||809510364||6587||71.12	40936640	40935393	b57268_PGA_scaffold_1	PGA_scaffold_1||44076802||44080186||BUSI_002045-RA||-1||CDS||2986533722||2101||71.12	44080186	44076802	1.500000e-87	50
2.3167	0.2326	a28620_01	01||41007909||41011619||Aqcoe1G439700.1.v3.1||-1||CDS||809510468||6600||67.6	41011619	41007909	b57268_PGA_scaffold_1	PGA_scaffold_1||43930674||43932654||BUSI_002034-RA||1||CDS||2986533689||2090||67.6	43930674	43932654	3.000000e-244	97
59.1883	0.9772	a28620_01	01||41027051||41027677||Aqcoe1G439900.1.v3.1||-1||CDS||809510504||6605||73.33	41027677	41027051	b57268_PGA_scaffold_1	PGA_scaffold_1||43907606||43915011||BUSI_002028-RA||1||CDS||2986533671||2084||73.33	43907606	43915011	7.400000e-108	147
1.0739	0.1052	a28620_01	01||41096178||41099722||Aqcoe1G441300.1.v3.1||-1||CDS||809510618||6619||80.21	41099722	41096178	b57268_PGA_scaffold_1	PGA_scaffold_1||43787544||43793642||BUSI_002018-RA||1||CDS||2986533641||2074||80.21	43787544	43793642	4.000000e-243	194
7.1583	1.3110	a28620_01	01||41139339||41146857||Aqcoe1G441900.1.v3.1||-1||CDS||809510688||6628||65.26	41146857	41139339	b57268_PGA_scaffold_1	PGA_scaffold_1||43607255||43612468||BUSI_002012-RA||-1||CDS||2986533623||2068||65.26	43612468	43607255	6.700000e-04	197
###  Mean Ks:  7.4019	Mean Kn: 0.3294
#Ks	Kn	a<db_genome_id>_<chr>	chr1||start1||stop1||name1||strand1||type1||db_feature_id1||genome_order1||percent_id1	start1	stop1	b<db_genome_id>_<chr>	chr2||start2||stop2||name2||strand2||type2||db_feature_id2||genome_order2||percent_id2	start2	stop2	eval	block_score	GEVO_link
3.1404	0.4678	a28620_01	01||41169559||41170560||Aqcoe1G442700.1.v3.1||1||CDS||809510759||6636||62.62	41169559	41170560	b57268_PGA_scaffold_2	PGA_scaffold_2||47588240||47596000||BUSI_004827-RA||-1||CDS||2987701456||13419||62.62	47596000	47588240	3.400000e-35	34
1.2423	0.0700	a28620_01	01||41172186||41174037||Aqcoe1G442800.1.v3.1||-1||CDS||809510768||6637||82.9	41174037	41172186	b57268_PGA_scaffold_2	PGA_scaffold_2||47579052||47586021||BUSI_004826-RA||1||CDS||2987701453||13418||82.9	47579052	47586021	5.900000e-112	84
1.0385	0.1243	a28620_01	01||41176152||41180488||Aqcoe1G442900.1.v3.1||-1||CDS||809510782||6639||78.8	41180488	41176152	b57268_PGA_scaffold_2	PGA_scaffold_2||47565440||47576569||BUSI_004825-RA||1||CDS||2987701450||13417||78.8	47565440	47576569	7.300000e-154	134
2.0162	0.1364	a28620_01	01||41195373||41198633||Aqcoe1G443300.1.v3.1||-1||CDS||809510829||6645||73.21	41198633	41195373	b57268_PGA_scaffold_2	PGA_scaffold_2||47527109||47536031||BUSI_004821-RA||1||CDS||2987701438||13413||73.21	47527109	47536031	5.600000e-34	167
1.4287	0.0503	a28620_01	01||41198935||41200880||Aqcoe1G443500.1.v3.1||1||CDS||809510846||6647||84.57	41198935	41200880	b57268_PGA_scaffold_2	PGA_scaffold_2||47519410||47522354||BUSI_004820-RA||-1||CDS||2987701435||13412||84.57	47522354	47519410	3.900000e-103	217
1.3845	0.2114	a28620_01	01||41235192||41238422||Aqcoe1G443900.1.v3.1||1||CDS||809510881||6651||72.55	41235192	41238422	b57268_PGA_scaffold_2	PGA_scaffold_2||47310883||47315462||BUSI_004808-RA||-1||CDS||2987701399||13400||72.55	47315462	47310883	5.200000e-170	264
2.5126	0.2729	a28620_01	01||41239545||41242673||Aqcoe1G444000.1.v3.1||-1||CDS||809510891||6653||77.74	41242673	41239545	b57268_PGA_scaffold_2	PGA_scaffold_2||47299911||47310305||BUSI_004807-RA||1||CDS||2987701396||13399||77.74	47299911	47310305	4.200000e-60	314
1.8182	0.3268	a28620_01	01||41275787||41277333||Aqcoe1G444600.1.v3.1||-1||CDS||809510932||6661||66.86	41277333	41275787	b57268_PGA_scaffold_2	PGA_scaffold_2||47270193||47271990||BUSI_004806-RA||1||CDS||2987701393||13398||66.86	47270193	47271990	5.900000e-97	364
1.1283	0.1364	a28620_01	01||41281471||41286956||Aqcoe1G444700.1.v3.1||-1||CDS||809510938||6662||81.3	41286956	41281471	b57268_PGA_scaffold_2	PGA_scaffold_2||47253039||47259561||BUSI_004805-RA||1||CDS||2987701390||13397||81.3	47253039	47259561	1.400000e-206	414
1.1252	0.2022	a28620_01	01||41313438||41313893||Aqcoe1G445200.1.v3.1||-1||CDS||809510965||6667||73.62	41313893	41313438	b57268_PGA_scaffold_2	PGA_scaffold_2||47190680||47216075||BUSI_004802-RA||1||CDS||2987701381||13394||73.62	47190680	47216075	6.100000e-82	464
64.5862	1.6253	a28620_01	01||41320075||41323269||Aqcoe1G445500.1.v3.1||-1||CDS||809510987||6671||73.52	41323269	41320075	b57268_PGA_scaffold_2	PGA_scaffold_2||47175933||47177227||BUSI_004800-RA||1||CDS||2987701375||13392||73.52	47175933	47177227	8.000000e-94	514
###  Mean Ks:  7.2992	Mean Kn: 0.3216
#Ks	Kn	a<db_genome_id>_<chr>	chr1||start1||stop1||name1||strand1||type1||db_feature_id1||genome_order1||percent_id1	start1	stop1	b<db_genome_id>_<chr>	chr2||start2||stop2||name2||strand2||type2||db_feature_id2||genome_order2||percent_id2	start2	stop2	eval	block_score	GEVO_link
0.7576	0.0770	a28620_01	01||41187350||41192903||Aqcoe1G443100.1.v3.1||1||CDS||809510811||6643||83.61	41187350	41192903	b57268_PGA_scaffold_1	PGA_scaffold_1||43676048||43686873||BUSI_002017-RA||-1||CDS||2986533638||2073||83.61	43686873	43676048	1.000000e-250	50
67.0621	0.3171	a28620_01	01||41193787||41194365||Aqcoe1G443200.1.v3.1||1||CDS||809510820||6644||65.32	41193787	41194365	b57268_PGA_scaffold_1	PGA_scaffold_1||43674039||43674459||BUSI_002016-RA||-1||CDS||2986533635||2072||65.32	43674459	43674039	4.900000e-09	58
1.7006	0.0273	a28620_01	01||41198935||41200880||Aqcoe1G443500.1.v3.1||1||CDS||809510846||6647||85.71	41198935	41200880	b57268_PGA_scaffold_1	PGA_scaffold_1||43662555||43669565||BUSI_002015-RA||-1||CDS||2986533632||2071||85.71	43669565	43662555	7.400000e-66	108
1.2166	0.0921	a28620_01	01||41206912||41215315||Aqcoe1G443700.1.v3.1||-1||CDS||809510864||6649||78.4	41215315	41206912	b57268_PGA_scaffold_1	PGA_scaffold_1||43633740||43642375||BUSI_002013-RA||1||CDS||2986533626||2069||78.4	43633740	43642375	1.000000e-250	158
2.3322	0.4194	a28620_01	01||41235192||41238422||Aqcoe1G443900.1.v3.1||1||CDS||809510881||6651||73.03	41235192	41238422	b57268_PGA_scaffold_1	PGA_scaffold_1||43607255||43612468||BUSI_002012-RA||-1||CDS||2986533623||2068||73.03	43612468	43607255	6.000000e-57	208
2.2962	0.3169	a28620_01	01||41275787||41277333||Aqcoe1G444600.1.v3.1||-1||CDS||809510932||6661||63.56	41277333	41275787	b57268_PGA_scaffold_1	PGA_scaffold_1||43599596||43601185||BUSI_002011-RA||1||CDS||2986533620||2067||63.56	43599596	43601185	2.000000e-75	258
2.3692	1.1637	a28620_01	01||41324479||41327816||Aqcoe1G445600.1.v3.1||-1||CDS||809511011||6676||82.91	41327816	41324479	b57268_PGA_scaffold_1	PGA_scaffold_1||43366322||43375475||BUSI_001994-RA||1||CDS||2986533569||2050||82.91	43366322	43375475	4.700000e-114	305
0.9818	0.0941	a28620_01	01||41338078||41343440||Aqcoe1G446000.1.v3.1||-1||CDS||809511038||6681||80.97	41343440	41338078	b57268_PGA_scaffold_1	PGA_scaffold_1||43312524||43324531||BUSI_001990-RA||1||CDS||2986533557||2046||80.97	43312524	43324531	1.000000e-250	355
1.1527	0.1671	a28620_01	01||41353893||41358782||Aqcoe1G446200.1.v3.1||1||CDS||809511061||6686||75.51	41353893	41358782	b57268_PGA_scaffold_1	PGA_scaffold_1||43297452||43301409||BUSI_001988-RA||-1||CDS||2986533551||2044||75.51	43301409	43297452	7.900000e-141	405
1.4603	0.3380	a28620_01	01||41364959||41373194||Aqcoe1G446400.1.v3.1||-1||CDS||809511073||6688||72.78	41373194	41364959	b57268_PGA_scaffold_1	PGA_scaffold_1||43236580||43248345||BUSI_001984-RA||1||CDS||2986533539||2040||72.78	43236580	43248345	4.600000e-164	455
1.4969	0.3210	a28620_01	01||41376394||41382071||Aqcoe1G446500.1.v3.1||1||CDS||809511079||6689||74.57	41376394	41382071	b57268_PGA_scaffold_1	PGA_scaffold_1||43222988||43228857||BUSI_001983-RA||-1||CDS||2986533536||2039||74.57	43228857	43222988	7.300000e-109	505
4.7644	0.5256	a28620_01	01||41392981||41394646||Aqcoe1G446700.1.v3.1||-1||CDS||809511090||6691||61.9	41394646	41392981	b57268_PGA_scaffold_1	PGA_scaffold_1||43121049||43124553||BUSI_001977-RA||-1||CDS||2986533518||2033||61.9	43124553	43121049	2.900000e-11	515
###  Mean Ks:  10.1921	Mean Kn: 0.4457
#Ks	Kn	a<db_genome_id>_<chr>	chr1||start1||stop1||name1||strand1||type1||db_feature_id1||genome_order1||percent_id1	start1	stop1	b<db_genome_id>_<chr>	chr2||start2||stop2||name2||strand2||type2||db_feature_id2||genome_order2||percent_id2	start2	stop2	eval	block_score	GEVO_link
1.3045	0.0546	a28620_01	01||41324479||41327816||Aqcoe1G445600.1.v3.1||-1||CDS||809511011||6676||82.58	41327816	41324479	b57268_PGA_scaffold_2	PGA_scaffold_2||45475116||45481150||BUSI_004744-RA||1||CDS||2987701207||13336||82.58	45475116	45481150	3.700000e-189	50
1.3333	0.2014	a28620_01	01||41353893||41358782||Aqcoe1G446200.1.v3.1||1||CDS||809511061||6686||75.99	41353893	41358782	b57268_PGA_scaffold_2	PGA_scaffold_2||45392440||45399675||BUSI_004742-RA||-1||CDS||2987701201||13334||75.99	45399675	45392440	9.300000e-216	100
1.0469	0.1245	a28620_01	01||41376394||41382071||Aqcoe1G446500.1.v3.1||1||CDS||809511079||6689||82.39	41376394	41382071	b57268_PGA_scaffold_2	PGA_scaffold_2||45361314||45370854||BUSI_004741-RA||-1||CDS||2987701198||13333||82.39	45370854	45361314	1.500000e-127	150
1.1379	0.1660	a28620_01	01||41392981||41394646||Aqcoe1G446700.1.v3.1||-1||CDS||809511090||6691||76.32	41394646	41392981	b57268_PGA_scaffold_2	PGA_scaffold_2||45355546||45357259||BUSI_004740-RA||1||CDS||2987701195||13332||76.32	45355546	45357259	1.000000e-250	200
2.3768	0.3615	a28620_01	01||41440820||41445040||Aqcoe1G447400.1.v3.1||-1||CDS||809511135||6699||64.57	41445040	41440820	b57268_PGA_scaffold_2	PGA_scaffold_2||45336786||45351129||BUSI_004739-RA||1||CDS||2987701192||13331||64.57	45336786	45351129	1.500000e-57	250
1.5248	0.3473	a28620_01	01||41467087||41468602||Aqcoe1G447900.1.v3.1||1||CDS||809511169||6706||76.44	41467087	41468602	b57268_PGA_scaffold_2	PGA_scaffold_2||45201673||45202756||BUSI_004736-RA||-1||CDS||2987701183||13328||76.44	45202756	45201673	1.900000e-119	300
62.4327	1.2534	a28620_01	01||41470240||41474700||Aqcoe1G448000.1.v3.1||1||CDS||809511173||6707||68.83	41470240	41474700	b57268_PGA_scaffold_2	PGA_scaffold_2||44755468||44757961||BUSI_004730-RA||-1||CDS||2987701165||13322||68.83	44757961	44755468	4.600000e-109	350
10.3802	1.0567	a28620_01	01||41493798||41507226||Aqcoe1G448500.1.v3.1||1||CDS||809511203||6712||74.84	41493798	41507226	b57268_PGA_scaffold_2	PGA_scaffold_2||44391556||44401944||BUSI_004717-RA||1||CDS||2987701126||13309||74.84	44391556	44401944	7.600000e-27	373
###  Mean Ks:  8.9742	Mean Kn: 0.3091
#Ks	Kn	a<db_genome_id>_<chr>	chr1||start1||stop1||name1||strand1||type1||db_feature_id1||genome_order1||percent_id1	start1	stop1	b<db_genome_id>_<chr>	chr2||start2||stop2||name2||strand2||type2||db_feature_id2||genome_order2||percent_id2	start2	stop2	eval	block_score	GEVO_link
0.9408	0.2452	a28620_01	01||41467087||41468602||Aqcoe1G447900.1.v3.1||1||CDS||809511169||6706||75.05	41467087	41468602	b57268_PGA_scaffold_1	PGA_scaffold_1||21713856||21715081||BUSI_000589-RA||1||CDS||2986529354||645||75.05	21713856	21715081	3.800000e-113	50
1.4253	0.2078	a28620_01	01||41488832||41493115||Aqcoe1G448400.1.v3.1||1||CDS||809511197||6711||74.86	41488832	41493115	b57268_PGA_scaffold_1	PGA_scaffold_1||21381101||21394312||BUSI_000577-RA||-1||CDS||2986529318||633||74.86	21394312	21381101	6.800000e-117	97
1.3952	0.1908	a28620_01	01||41493798||41507226||Aqcoe1G448500.1.v3.1||1||CDS||809511203||6712||80.46	41493798	41507226	b57268_PGA_scaffold_1	PGA_scaffold_1||21370755||21379917||BUSI_000576-RA||-1||CDS||2986529315||632||80.46	21379917	21370755	1.000000e-250	147
2.2245	0.2369	a28620_01	01||41513438||41515573||Aqcoe1G448700.1.v3.1||-1||CDS||809511238||6720||77.36	41515573	41513438	b57268_PGA_scaffold_1	PGA_scaffold_1||21310658||21319756||BUSI_000572-RA||1||CDS||2986529303||628||77.36	21310658	21319756	2.400000e-60	197
15.2940	0.2935	a28620_01	01||41536278||41539230||Aqcoe1G448900.1.v3.1||-1||CDS||809511326||6741||63.0	41539230	41536278	b57268_PGA_scaffold_1	PGA_scaffold_1||21260395||21262744||BUSI_000570-RA||-1||CDS||2986529297||626||63.0	21262744	21260395	2.700000e-123	241
2.1046	0.3375	a28620_01	01||41546854||41552281||Aqcoe1G449100.1.v3.1||1||CDS||809511338||6743||75.88	41546854	41552281	b57268_PGA_scaffold_1	PGA_scaffold_1||21133015||21142350||BUSI_000558-RA||-1||CDS||2986529261||614||75.88	21142350	21133015	9.300000e-103	288
1.3632	0.0435	a28620_01	01||41573443||41577757||Aqcoe1G449700.1.v3.1||-1||CDS||809511373||6750||82.18	41577757	41573443	b57268_PGA_scaffold_1	PGA_scaffold_1||21080975||21093678||BUSI_000553-RA||1||CDS||2986529246||609||82.18	21080975	21093678	1.000000e-250	338
0.8284	0.0887	a28620_01	01||41583052||41588249||Aqcoe1G449800.1.v3.1||1||CDS||809511379||6751||79.85	41583052	41588249	b57268_PGA_scaffold_1	PGA_scaffold_1||21050268||21052883||BUSI_000550-RA||-1||CDS||2986529237||606||79.85	21052883	21050268	1.000000e-250	388
1.0385	0.1953	a28620_01	01||41601074||41606645||Aqcoe1G450200.1.v3.1||-1||CDS||809511405||6756||83.55	41606645	41601074	b57268_PGA_scaffold_1	PGA_scaffold_1||21033709||21045208||BUSI_000549-RA||1||CDS||2986529234||605||83.55	21033709	21045208	1.000000e-250	438
63.1274	1.2521	a28620_01	01||41622867||41624357||Aqcoe1G450400.1.v3.1||1||CDS||809511421||6759||66.67	41622867	41624357	b57268_PGA_scaffold_1	PGA_scaffold_1||20383718||20384790||BUSI_000534-RA||-1||CDS||2986529189||590||66.67	20384790	20383718	1.600000e-54	485
###  Mean Ks:  10.1969	Mean Kn: 0.3973
#Ks	Kn	a<db_genome_id>_<chr>	chr1||start1||stop1||name1||strand1||type1||db_feature_id1||genome_order1||percent_id1	start1	stop1	b<db_genome_id>_<chr>	chr2||start2||stop2||name2||strand2||type2||db_feature_id2||genome_order2||percent_id2	start2	stop2	eval	block_score	GEVO_link
1.9664	0.2961	a28620_01	01||41593448||41596380||Aqcoe1G450000.1.v3.1||1||CDS||809511395||6754||66.88	41593448	41596380	b57268_PGA_scaffold_1	PGA_scaffold_1||21867064||21874585||BUSI_000599-RA||1||CDS||2986529384||655||66.88	21867064	21874585	9.500000e-138	50
1.3983	0.2739	a28620_01	01||41669195||41672298||Aqcoe1G451100.1.v3.1||-1||CDS||809511476||6769||72.91	41672298	41669195	b57268_PGA_scaffold_1	PGA_scaffold_1||22049747||22053765||BUSI_000607-RA||1||CDS||2986529408||663||72.91	22049747	22053765	1.000000e-250	97
1.0716	0.1074	a28620_01	01||41679255||41682804||Aqcoe1G451300.2.v3.1||1||CDS||809511491||6771||80.86	41679255	41682804	b57268_PGA_scaffold_1	PGA_scaffold_1||22191791||22195659||BUSI_000613-RA||1||CDS||2986529426||669||80.86	22191791	22195659	2.600000e-179	147
1.5388	0.1548	a28620_01	01||41695245||41696689||Aqcoe1G451700.1.v3.1||1||CDS||809511513||6776||76.12	41695245	41696689	b57268_PGA_scaffold_1	PGA_scaffold_1||22260175||22261122||BUSI_000615-RA||1||CDS||2986529432||671||76.12	22260175	22261122	4.400000e-65	197
1.1158	0.0868	a28620_01	01||41708984||41712413||Aqcoe1G452000.1.v3.1||-1||CDS||809511529||6779||80.57	41712413	41708984	b57268_PGA_scaffold_1	PGA_scaffold_1||22263070||22269781||BUSI_000616-RA||-1||CDS||2986529435||672||80.57	22269781	22263070	1.000000e-250	247
81.6800	1.1050	a28620_01	01||41724099||41731140||Aqcoe1G452100.1.v3.1||-1||CDS||809511535||6780||80.96	41731140	41724099	b57268_PGA_scaffold_1	PGA_scaffold_1||22317787||22326883||BUSI_000619-RA||-1||CDS||2986529444||675||80.96	22326883	22317787	1.000000e-250	297
1.5927	0.3258	a28620_01	01||41742921||41746522||Aqcoe1G452500.1.v3.1||1||CDS||809511559||6784||70.77	41742921	41746522	b57268_PGA_scaffold_1	PGA_scaffold_1||22455536||22459752||BUSI_000623-RA||1||CDS||2986529456||679||70.77	22455536	22459752	1.000000e-250	347
1.3243	0.0595	a28620_01	01||41756609||41763718||Aqcoe1G452700.1.v3.1||-1||CDS||809511575||6787||83.55	41763718	41756609	b57268_PGA_scaffold_1	PGA_scaffold_1||22478637||22490477||BUSI_000626-RA||-1||CDS||2986529465||682||83.55	22490477	22478637	1.000000e-250	397
1.6406	0.5279	a28620_01	01||41787069||41787771||Aqcoe1G453200.1.v3.1||1||CDS||809511616||6794||79.79	41787069	41787771	b57268_PGA_scaffold_1	PGA_scaffold_1||22571873||22579537||BUSI_000631-RA||1||CDS||2986529480||687||79.79	22571873	22579537	2.500000e-71	447
1.2873	0.1756	a28620_01	01||41789137||41798106||Aqcoe1G453300.1.v3.1||1||CDS||809511621||6795||75.19	41789137	41798106	b57268_PGA_scaffold_1	PGA_scaffold_1||22613583||22653971||BUSI_000634-RA||1||CDS||2986529489||690||75.19	22613583	22653971	1.000000e-250	497
1.0124	0.3437	a28620_01	01||41842317||41844554||Aqcoe1G454000.1.v3.1||-1||CDS||809511672||6804||68.18	41844554	41842317	b57268_PGA_scaffold_1	PGA_scaffold_1||22802980||22805554||BUSI_000638-RA||-1||CDS||2986529501||694||68.18	22805554	22802980	5.200000e-89	547
1.7180	0.4819	a28620_01	01||41875026||41880166||Aqcoe1G454300.1.v3.1||-1||CDS||809511712||6809||68.41	41880166	41875026	b57268_PGA_scaffold_1	PGA_scaffold_1||22810888||22821824||BUSI_000639-RA||-1||CDS||2986529504||695||68.41	22821824	22810888	4.400000e-97	597
2.2017	0.1707	a28620_01	01||41888285||41889331||Aqcoe1G454400.1.v3.1||1||CDS||809511730||6811||78.33	41888285	41889331	b57268_PGA_scaffold_1	PGA_scaffold_1||22840541||22841758||BUSI_000641-RA||1||CDS||2986529510||697||78.33	22840541	22841758	4.200000e-105	647
36.4034	0.9911	a28620_01	01||41890224||41899906||Aqcoe1G454500.1.v3.1||-1||CDS||809511746||6814||79.8	41899906	41890224	b57268_PGA_scaffold_1	PGA_scaffold_1||22870150||22877985||BUSI_000642-RA||-1||CDS||2986529513||698||79.8	22877985	22870150	8.700000e-184	697
1.6506	0.2921	a28620_01	01||41900605||41901960||Aqcoe1G454600.1.v3.1||-1||CDS||809511795||6819||67.76	41901960	41900605	b57268_PGA_scaffold_1	PGA_scaffold_1||22886792||22888192||BUSI_000644-RA||-1||CDS||2986529519||700||67.76	22888192	22886792	1.900000e-182	747
2.2082	0.3863	a28620_01	01||41912820||41915945||Aqcoe1G454700.1.v3.1||1||CDS||809511804||6820||63.5	41912820	41915945	b57268_PGA_scaffold_1	PGA_scaffold_1||22996668||22999542||BUSI_000650-RA||1||CDS||2986529537||706||63.5	22996668	22999542	1.000000e-60	797
1.6691	0.4297	a28620_01	01||41935144||41939218||Aqcoe1G455400.1.v3.1||1||CDS||809511865||6827||65.42	41935144	41939218	b57268_PGA_scaffold_1	PGA_scaffold_1||23124718||23129401||BUSI_000653-RA||1||CDS||2986529546||709||65.42	23124718	23129401	7.200000e-126	847
42.0654	0.9428	a28620_01	01||41961214||41962593||Aqcoe1G455900.1.v3.1||1||CDS||809511935||6837||65.58	41961214	41962593	b57268_PGA_scaffold_1	PGA_scaffold_1||23527692||23532050||BUSI_000664-RA||1||CDS||2986529579||720||65.58	23527692	23532050	1.400000e-64	894
###  Mean Ks:  16.9777	Mean Kn: 0.4883
#Ks	Kn	a<db_genome_id>_<chr>	chr1||start1||stop1||name1||strand1||type1||db_feature_id1||genome_order1||percent_id1	start1	stop1	b<db_genome_id>_<chr>	chr2||start2||stop2||name2||strand2||type2||db_feature_id2||genome_order2||percent_id2	start2	stop2	eval	block_score	GEVO_link
68.1128	0.3951	a28620_01	01||41688255||41690863||Aqcoe1G451500.1.v3.1||1||CDS||809511503||6774||76.16	41688255	41690863	b57268_PGA_scaffold_7	PGA_scaffold_7||29078676||29079367||BUSI_015155-RA||1||CDS||2988671240||22324||76.16	29078676	29079367	1.400000e-28	27
1.1643	0.1500	a28620_01	01||41708984||41712413||Aqcoe1G452000.1.v3.1||-1||CDS||809511529||6779||81.23	41712413	41708984	b57268_PGA_scaffold_7	PGA_scaffold_7||29084429||29090102||BUSI_015156-RA||-1||CDS||2988671243||22325||81.23	29090102	29084429	8.300000e-92	77
2.3100	0.4061	a28620_01	01||41748360||41750257||Aqcoe1G452600.1.v3.1||1||CDS||809511569||6786||80.0	41748360	41750257	b57268_PGA_scaffold_7	PGA_scaffold_7||29159722||29160929||BUSI_015163-RA||1||CDS||2988671264||22332||80.0	29159722	29160929	2.500000e-115	127
11.8513	1.3137	a28620_01	01||41787069||41787771||Aqcoe1G453200.1.v3.1||1||CDS||809511616||6794||79.51	41787069	41787771	b57268_PGA_scaffold_7	PGA_scaffold_7||29163262||29165297||BUSI_015164-RA||1||CDS||2988671267||22333||79.51	29163262	29165297	1.400000e-38	164
1.4501	0.1767	a28620_01	01||41798545||41800414||Aqcoe1G453400.1.v3.1||1||CDS||809511627||6796||75.19	41798545	41800414	b57268_PGA_scaffold_7	PGA_scaffold_7||29167515||29168938||BUSI_015165-RA||1||CDS||2988671270||22334||75.19	29167515	29168938	5.200000e-208	214
###  Mean Ks:  3.1844	Mean Kn: 0.3791
#Ks	Kn	a<db_genome_id>_<chr>	chr1||start1||stop1||name1||strand1||type1||db_feature_id1||genome_order1||percent_id1	start1	stop1	b<db_genome_id>_<chr>	chr2||start2||stop2||name2||strand2||type2||db_feature_id2||genome_order2||percent_id2	start2	stop2	eval	block_score	GEVO_link
1.4399	0.2089	a28620_01	01||42088803||42102001||Aqcoe1G458100.1.v3.1||-1||CDS||809512192||6874||75.94	42102001	42088803	b57268_PGA_scaffold_2	PGA_scaffold_2||30921847||30924979||BUSI_004135-RA||-1||CDS||2987699380||12727||75.94	30924979	30921847	1.000000e-250	50
1.4084	0.0827	a28620_01	01||42147203||42151256||Aqcoe1G458800.2.v3.1||-1||CDS||809512242||6884||79.35	42151256	42147203	b57268_PGA_scaffold_2	PGA_scaffold_2||30927678||30935255||BUSI_004136-RA||-1||CDS||2987699383||12728||79.35	30935255	30927678	4.200000e-203	100
3.1540	0.1791	a28620_01	01||42239114||42242057||Aqcoe1G460300.1.v3.1||1||CDS||809512341||6904||70.94	42239114	42242057	b57268_PGA_scaffold_2	PGA_scaffold_2||30988855||30990477||BUSI_004142-RA||1||CDS||2987699401||12734||70.94	30988855	30990477	1.200000e-125	147
0.9985	0.1419	a28620_01	01||42251350||42253041||Aqcoe1G460600.1.v3.1||1||CDS||809512360||6907||79.94	42251350	42253041	b57268_PGA_scaffold_2	PGA_scaffold_2||31009772||31012906||BUSI_004145-RA||-1||CDS||2987699410||12737||79.94	31012906	31009772	5.500000e-84	197
1.8750	0.3142	a28620_01	01||42270246||42274847||Aqcoe1G461200.1.v3.1||1||CDS||809512396||6913||74.98	42270246	42274847	b57268_PGA_scaffold_2	PGA_scaffold_2||31033476||31037680||BUSI_004148-RA||1||CDS||2987699419||12740||74.98	31033476	31037680	1.000000e-250	247
1.3031	1.6041	a28620_01	01||42280817||42281366||Aqcoe1G461400.1.v3.1||-1||CDS||809512410||6915||83.91	42281366	42280817	b57268_PGA_scaffold_2	PGA_scaffold_2||31052546||31052885||BUSI_004149-RA||-1||CDS||2987699422||12741||83.91	31052885	31052546	5.900000e-16	262
2.4240	0.7856	a28620_01	01||42287655||42291967||Aqcoe1G461600.1.v3.1||-1||CDS||809512430||6918||69.59	42291967	42287655	b57268_PGA_scaffold_2	PGA_scaffold_2||31063570||31067317||BUSI_004150-RA||-1||CDS||2987699425||12742||69.59	31067317	31063570	1.100000e-125	312
1.7347	0.1574	a28620_01	01||42311780||42314494||Aqcoe1G461900.1.v3.1||1||CDS||809512473||6924||78.82	42311780	42314494	b57268_PGA_scaffold_2	PGA_scaffold_2||31151926||31155322||BUSI_004152-RA||1||CDS||2987699431||12744||78.82	31151926	31155322	1.000000e-250	362
9.0507	1.1374	a28620_01	01||42328308||42333446||Aqcoe1G462100.1.v3.1||-1||CDS||809512490||6926||69.18	42333446	42328308	b57268_PGA_scaffold_2	PGA_scaffold_2||31166624||31170289||BUSI_004155-RA||-1||CDS||2987699440||12747||69.18	31170289	31166624	1.000000e-250	412
1.1809	0.0059	a28620_01	01||42334295||42336074||Aqcoe1G462200.1.v3.1||-1||CDS||809512498||6927||86.07	42336074	42334295	b57268_PGA_scaffold_2	PGA_scaffold_2||31183945||31185749||BUSI_004156-RA||1||CDS||2987699443||12748||86.07	31183945	31185749	1.000000e-250	462
1.5961	0.1669	a28620_01	01||42347041||42349798||Aqcoe1G462500.1.v3.1||-1||CDS||809512524||6930||76.13	42349798	42347041	b57268_PGA_scaffold_2	PGA_scaffold_2||31192731||31197422||BUSI_004157-RA||-1||CDS||2987699446||12749||76.13	31197422	31192731	9.100000e-195	512
1.5012	0.2191	a28620_01	01||42351112||42355764||Aqcoe1G462700.1.v3.1||1||CDS||809512542||6932||72.62	42351112	42355764	b57268_PGA_scaffold_2	PGA_scaffold_2||31205141||31210560||BUSI_004159-RA||1||CDS||2987699452||12751||72.62	31205141	31210560	2.900000e-131	562
0.9907	0.1696	a28620_01	01||42361508||42363927||Aqcoe1G462900.1.v3.1||-1||CDS||809512569||6935||74.43	42363927	42361508	b57268_PGA_scaffold_2	PGA_scaffold_2||31214833||31217315||BUSI_004160-RA||-1||CDS||2987699455||12752||74.43	31217315	31214833	1.000000e-250	612
2.4411	0.6387	a28620_01	01||42373326||42374051||Aqcoe1G463200.1.v3.1||1||CDS||809512621||6942||71.43	42373326	42374051	b57268_PGA_scaffold_2	PGA_scaffold_2||31263087||31263847||BUSI_004161-RA||1||CDS||2987699458||12753||71.43	31263087	31263847	4.200000e-09	620
2.0270	0.3202	a28620_01	01||42442257||42443752||Aqcoe1G464700.1.v3.1||1||CDS||809512750||6958||75.72	42442257	42443752	b57268_PGA_scaffold_2	PGA_scaffold_2||31360294||31361697||BUSI_004164-RA||-1||CDS||2987699467||12756||75.72	31361697	31360294	2.700000e-58	667
1.0884	0.0580	a28620_01	01||42458160||42459662||Aqcoe1G465100.1.v3.1||1||CDS||809512780||6962||82.19	42458160	42459662	b57268_PGA_scaffold_2	PGA_scaffold_2||31372759||31375828||BUSI_004168-RA||1||CDS||2987699479||12760||82.19	31372759	31375828	1.000000e-250	717
1.0541	0.0545	a28620_01	01||42505663||42510473||Aqcoe1G465900.1.v3.1||1||CDS||809512875||6975||84.62	42505663	42510473	b57268_PGA_scaffold_2	PGA_scaffold_2||31421840||31424949||BUSI_004171-RA||1||CDS||2987699488||12763||84.62	31421840	31424949	3.200000e-81	764
8.7694	0.1710	a28620_01	01||42511465||42512190||Aqcoe1G466000.1.v3.1||-1||CDS||809512888||6976||70.15	42512190	42511465	b57268_PGA_scaffold_2	PGA_scaffold_2||31425872||31426397||BUSI_004172-RA||-1||CDS||2987699491||12764||70.15	31426397	31425872	1.300000e-63	814
6.0224	0.9709	a28620_01	01||42521227||42525968||Aqcoe1G466200.1.v3.1||1||CDS||809512908||6979||63.65	42521227	42525968	b57268_PGA_scaffold_2	PGA_scaffold_2||31433518||31438124||BUSI_004174-RA||1||CDS||2987699497||12766||63.65	31433518	31438124	1.100000e-66	864
1.4178	0.3663	a28620_01	01||42527808||42533066||Aqcoe1G466300.1.v3.1||1||CDS||809512949||6985||64.02	42527808	42533066	b57268_PGA_scaffold_2	PGA_scaffold_2||31483859||31489839||BUSI_004176-RA||1||CDS||2987699503||12768||64.02	31483859	31489839	1.000000e-250	914
1.3454	0.3793	a28620_01	01||42550391||42552319||Aqcoe1G466800.1.v3.1||1||CDS||809513038||6993||72.47	42550391	42552319	b57268_PGA_scaffold_2	PGA_scaffold_2||31510645||31513097||BUSI_004177-RA||1||CDS||2987699506||12769||72.47	31510645	31513097	9.000000e-123	964
1.1520	0.0498	a28620_01	01||42583746||42587280||Aqcoe1G467300.1.v3.1||1||CDS||809513100||7001||83.65	42583746	42587280	b57268_PGA_scaffold_2	PGA_scaffold_2||31522505||31528905||BUSI_004178-RA||1||CDS||2987699509||12770||83.65	31522505	31528905	1.000000e-250	1014
1.1779	0.1100	a28620_01	01||42593786||42599879||Aqcoe1G467500.1.v3.1||-1||CDS||809513134||7006||80.09	42599879	42593786	b57268_PGA_scaffold_2	PGA_scaffold_2||31529997||31541167||BUSI_004179-RA||-1||CDS||2987699512||12771||80.09	31541167	31529997	1.000000e-250	1064
23.1628	1.2365	a28620_01	01||42607565||42610829||Aqcoe1G467700.1.v3.1||1||CDS||809513158||7009||77.91	42607565	42610829	b57268_PGA_scaffold_2	PGA_scaffold_2||31549981||31556909||BUSI_004180-RA||1||CDS||2987699515||12772||77.91	31549981	31556909	1.100000e-148	1114
3.2878	0.1437	a28620_01	01||42667711||42671861||Aqcoe1G468700.1.v3.1||-1||CDS||809513293||7024||76.44	42671861	42667711	b57268_PGA_scaffold_2	PGA_scaffold_2||31590891||31595570||BUSI_004184-RA||1||CDS||2987699527||12776||76.44	31590891	31595570	4.500000e-95	1161
[truncated: 2,194,941 more chars]
