# Supplementary material for: Buxus and Tetracentron genomes help resolve eudicot genome history
Source: Nat Commun. 2022 Feb 2;13:643. doi: 10.1038/s41467-022-28312-w (PMC8810787; doi:10.1038/s41467-022-28312-w)
Supplement: Supplementary file 13 — Source Data [file 41467_2022_28312_MOESM13_ESM.zip › Source Data/Fig2c_Buxus-Buxus.synmap.ks.txt]

#This file contains synonymous rate values in the first two columns:
###  Mean Ks:  31.8664	Mean Kn: 0.5908
#Ks	Kn	a<db_genome_id>_<chr>	chr1||start1||stop1||name1||strand1||type1||db_feature_id1||genome_order1||percent_id1	start1	stop1	b<db_genome_id>_<chr>	chr2||start2||stop2||name2||strand2||type2||db_feature_id2||genome_order2||percent_id2	start2	stop2	eval	block_score	GEVO_link
0.0121	0.0344	a57268_PGA_scaffold_1	PGA_scaffold_1||831536||833293||BUSI_000024-RA||1||CDS||2986527659||80||99.71	831536	833293	b57268_PGA_scaffold_3	PGA_scaffold_3||27292032||27296597||BUSI_011340-RA||-1||CDS||2987957106||15322||99.71	27296597	27292032	1.300000e-154	50
69.3771	1.0331	a57268_PGA_scaffold_1	PGA_scaffold_1||837339||843613||BUSI_000026-RA||-1||CDS||2986527665||82||100.0	843613	837339	b57268_PGA_scaffold_3	PGA_scaffold_3||27287551||27297480||BUSI_011339-RA||1||CDS||2987957103||15321||100.0	27287551	27297480	1.400000e-32	81
0.2090	0.1853	a57268_PGA_scaffold_1	PGA_scaffold_1||851258||855509||BUSI_000027-RA||-1||CDS||2986527668||83||97.94	855509	851258	b57268_PGA_scaffold_3	PGA_scaffold_3||27275324||27284521||BUSI_011338-RA||1||CDS||2987957100||15320||97.94	27275324	27284521	1.000000e-250	131
1.5275	0.5155	a57268_PGA_scaffold_1	PGA_scaffold_1||867783||869154||BUSI_000029-RA||1||CDS||2986527674||85||97.93	867783	869154	b57268_PGA_scaffold_3	PGA_scaffold_3||27190138||27198343||BUSI_011332-RA||-1||CDS||2987957082||15314||97.93	27198343	27190138	1.700000e-170	181
57.3712	0.5221	a57268_PGA_scaffold_1	PGA_scaffold_1||1896872||1902063||BUSI_000047-RA||-1||CDS||2986527728||103||99.39	1902063	1896872	b57268_PGA_scaffold_3	PGA_scaffold_3||26783694||26787837||BUSI_011326-RA||-1||CDS||2987957064||15308||99.39	26787837	26783694	1.000000e-250	228
62.7013	1.2543	a57268_PGA_scaffold_1	PGA_scaffold_1||2307750||2312288||BUSI_000061-RA||-1||CDS||2986527770||117||89.19	2312288	2307750	b57268_PGA_scaffold_3	PGA_scaffold_3||25997234||26015757||BUSI_011314-RA||1||CDS||2987957028||15296||89.19	25997234	26015757	5.300000e-04	228
###  Mean Ks:  43.8027	Mean Kn: 0.9634
#Ks	Kn	a<db_genome_id>_<chr>	chr1||start1||stop1||name1||strand1||type1||db_feature_id1||genome_order1||percent_id1	start1	stop1	b<db_genome_id>_<chr>	chr2||start2||stop2||name2||strand2||type2||db_feature_id2||genome_order2||percent_id2	start2	stop2	eval	block_score	GEVO_link
0.4339	0.0822	a57268_PGA_scaffold_1	PGA_scaffold_1||1908984||1910005||BUSI_000048-RA||1||CDS||2986527731||104||92.28	1908984	1910005	b57268_PGA_scaffold_9	PGA_scaffold_9||59332620||59335195||BUSI_007658-RA||-1||CDS||2989039843||26803||92.28	59335195	59332620	3.300000e-100	50
62.8450	1.1701	a57268_PGA_scaffold_1	PGA_scaffold_1||2307750||2312288||BUSI_000061-RA||-1||CDS||2986527770||117||76.36	2312288	2307750	b57268_PGA_scaffold_9	PGA_scaffold_9||59954679||59956417||BUSI_007677-RA||-1||CDS||2989039900||26822||76.36	59956417	59954679	5.300000e-04	50
71.1123	1.0895	a57268_PGA_scaffold_1	PGA_scaffold_1||2537135||2548665||BUSI_000070-RA||1||CDS||2986527797||126||82.32	2537135	2548665	b57268_PGA_scaffold_9	PGA_scaffold_9||60346753||60385552||BUSI_007687-RA||-1||CDS||2989039930||26832||82.32	60385552	60346753	4.500000e-167	100
79.9854	1.1670	a57268_PGA_scaffold_1	PGA_scaffold_1||2911945||2919028||BUSI_000081-RA||-1||CDS||2986527830||137||67.19	2919028	2911945	b57268_PGA_scaffold_9	PGA_scaffold_9||60459782||60472399||BUSI_007688-RA||1||CDS||2989039933||26833||67.19	60459782	60472399	5.600000e-92	147
4.6369	1.3081	a57268_PGA_scaffold_1	PGA_scaffold_1||3500995||3507382||BUSI_000099-RA||-1||CDS||2986527884||155||60.74	3507382	3500995	b57268_PGA_scaffold_9	PGA_scaffold_9||60873148||60887901||BUSI_007702-RA||-1||CDS||2989039975||26847||60.74	60887901	60873148	1.400000e-51	194
###  Mean Ks:  26.6402	Mean Kn: 0.8149
#Ks	Kn	a<db_genome_id>_<chr>	chr1||start1||stop1||name1||strand1||type1||db_feature_id1||genome_order1||percent_id1	start1	stop1	b<db_genome_id>_<chr>	chr2||start2||stop2||name2||strand2||type2||db_feature_id2||genome_order2||percent_id2	start2	stop2	eval	block_score	GEVO_link
8.6225	1.3258	a57268_PGA_scaffold_1	PGA_scaffold_1||2315562||2316686||BUSI_000062-RA||-1||CDS||2986527773||118||95.1	2316686	2315562	b57268_PGA_scaffold_9	PGA_scaffold_9||34845178||34846529||BUSI_007113-RA||-1||CDS||2989038208||26258||95.1	34846529	34845178	4.100000e-52	50
6.1057	1.3152	a57268_PGA_scaffold_1	PGA_scaffold_1||2537135||2548665||BUSI_000070-RA||1||CDS||2986527797||126||83.96	2537135	2548665	b57268_PGA_scaffold_9	PGA_scaffold_9||37090617||37091651||BUSI_007133-RA||-1||CDS||2989038268||26278||83.96	37091651	37090617	7.400000e-117	97
0.0661	0.0440	a57268_PGA_scaffold_1	PGA_scaffold_1||2878031||2881592||BUSI_000079-RA||-1||CDS||2986527824||135||97.49	2881592	2878031	b57268_PGA_scaffold_9	PGA_scaffold_9||37238133||37239103||BUSI_007136-RA||1||CDS||2989038277||26281||97.49	37238133	37239103	1.000000e-250	147
1.1213	0.4689	a57268_PGA_scaffold_1	PGA_scaffold_1||2964822||2968670||BUSI_000084-RA||-1||CDS||2986527839||140||95.0	2968670	2964822	b57268_PGA_scaffold_9	PGA_scaffold_9||40387924||40388837||BUSI_007156-RA||1||CDS||2989038337||26301||95.0	40387924	40388837	2.000000e-67	194
67.9755	1.1765	a57268_PGA_scaffold_1	PGA_scaffold_1||3165225||3184105||BUSI_000091-RA||-1||CDS||2986527860||147||68.35	3184105	3165225	b57268_PGA_scaffold_9	PGA_scaffold_9||40800372||40816787||BUSI_007163-RA||1||CDS||2989038358||26308||68.35	40800372	40816787	9.300000e-56	244
75.9503	0.5588	a57268_PGA_scaffold_1	PGA_scaffold_1||3346143||3349418||BUSI_000096-RA||1||CDS||2986527875||152||97.58	3346143	3349418	b57268_PGA_scaffold_9	PGA_scaffold_9||41054832||41058778||BUSI_007167-RA||-1||CDS||2989038370||26312||97.58	41058778	41054832	1.000000e-250	294
###  Mean Ks:  41.8681	Mean Kn: 0.8788
#Ks	Kn	a<db_genome_id>_<chr>	chr1||start1||stop1||name1||strand1||type1||db_feature_id1||genome_order1||percent_id1	start1	stop1	b<db_genome_id>_<chr>	chr2||start2||stop2||name2||strand2||type2||db_feature_id2||genome_order2||percent_id2	start2	stop2	eval	block_score	GEVO_link
70.9846	1.2914	a57268_PGA_scaffold_1	PGA_scaffold_1||2537135||2548665||BUSI_000070-RA||1||CDS||2986527797||126||72.9	2537135	2548665	b57268_PGA_scaffold_11	PGA_scaffold_11||8523506||8530981||BUSI_011697-RA||-1||CDS||2987017348||4739||72.9	8530981	8523506	8.300000e-33	32
0.1219	0.0393	a57268_PGA_scaffold_1	PGA_scaffold_1||2878031||2881592||BUSI_000079-RA||-1||CDS||2986527824||135||98.77	2881592	2878031	b57268_PGA_scaffold_11	PGA_scaffold_11||9049328||9055468||BUSI_011704-RA||1||CDS||2987017369||4746||98.77	9049328	9055468	1.000000e-250	82
59.6543	0.6229	a57268_PGA_scaffold_1	PGA_scaffold_1||3346143||3349418||BUSI_000096-RA||1||CDS||2986527875||152||97.62	3346143	3349418	b57268_PGA_scaffold_11	PGA_scaffold_11||12165587||12169708||BUSI_011724-RA||1||CDS||2987017429||4766||97.62	12165587	12169708	1.000000e-250	129
69.1978	0.9088	a57268_PGA_scaffold_1	PGA_scaffold_1||3500995||3507382||BUSI_000099-RA||-1||CDS||2986527884||155||67.03	3507382	3500995	b57268_PGA_scaffold_11	PGA_scaffold_11||13335554||13346887||BUSI_011745-RA||1||CDS||2987017492||4787||67.03	13335554	13346887	6.500000e-05	127
9.3821	1.5317	a57268_PGA_scaffold_1	PGA_scaffold_1||4021243||4022259||BUSI_000108-RA||1||CDS||2986527911||164||92.62	4021243	4022259	b57268_PGA_scaffold_11	PGA_scaffold_11||13396233||13396653||BUSI_011746-RA||-1||CDS||2987017495||4788||92.62	13396653	13396233	1.400000e-51	177
###  Mean Ks:  31.5553	Mean Kn: 1.0366
#Ks	Kn	a<db_genome_id>_<chr>	chr1||start1||stop1||name1||strand1||type1||db_feature_id1||genome_order1||percent_id1	start1	stop1	b<db_genome_id>_<chr>	chr2||start2||stop2||name2||strand2||type2||db_feature_id2||genome_order2||percent_id2	start2	stop2	eval	block_score	GEVO_link
11.8888	1.1585	a57268_PGA_scaffold_1	PGA_scaffold_1||2537135||2548665||BUSI_000070-RA||1||CDS||2986527797||126||63.77	2537135	2548665	b57268_PGA_scaffold_13	PGA_scaffold_13||6715961||6741097||BUSI_024148-RA||-1||CDS||2987374304||8309||63.77	6741097	6715961	2.300000e-111	50
58.0682	1.0476	a57268_PGA_scaffold_1	PGA_scaffold_1||2627423||2637436||BUSI_000074-RA||-1||CDS||2986527809||130||97.53	2637436	2627423	b57268_PGA_scaffold_13	PGA_scaffold_13||7520654||7524422||BUSI_024169-RA||-1||CDS||2987374367||8330||97.53	7524422	7520654	3.500000e-27	70
8.5923	1.5146	a57268_PGA_scaffold_1	PGA_scaffold_1||2964822||2968670||BUSI_000084-RA||-1||CDS||2986527839||140||63.93	2968670	2964822	b57268_PGA_scaffold_13	PGA_scaffold_13||7544313||7547944||BUSI_024171-RA||1||CDS||2987374373||8332||63.93	7544313	7547944	2.800000e-19	88
15.9659	0.4458	a57268_PGA_scaffold_1	PGA_scaffold_1||3346143||3349418||BUSI_000096-RA||1||CDS||2986527875||152||69.72	3346143	3349418	b57268_PGA_scaffold_13	PGA_scaffold_13||8327748||8332564||BUSI_024190-RA||1||CDS||2987374430||8351||69.72	8327748	8332564	1.400000e-98	135
63.2613	1.0167	a57268_PGA_scaffold_1	PGA_scaffold_1||4024872||4033328||BUSI_000109-RA||1||CDS||2986527914||165||79.1	4024872	4033328	b57268_PGA_scaffold_13	PGA_scaffold_13||8510949||8521777||BUSI_024192-RA||-1||CDS||2987374436||8353||79.1	8521777	8510949	1.600000e-08	139
###  Mean Ks:  49.2485	Mean Kn: 1.0207
#Ks	Kn	a<db_genome_id>_<chr>	chr1||start1||stop1||name1||strand1||type1||db_feature_id1||genome_order1||percent_id1	start1	stop1	b<db_genome_id>_<chr>	chr2||start2||stop2||name2||strand2||type2||db_feature_id2||genome_order2||percent_id2	start2	stop2	eval	block_score	GEVO_link
65.6234	1.1412	a57268_PGA_scaffold_1	PGA_scaffold_1||2761164||2762660||BUSI_000077-RA||-1||CDS||2986527818||133||99.13	2762660	2761164	b57268_PGA_scaffold_1	PGA_scaffold_1||71768875||71772904||BUSI_002723-RA||-1||CDS||2986535756||2779||99.13	71772904	71768875	3.900000e-95	50
5.8308	1.1808	a57268_PGA_scaffold_1	PGA_scaffold_1||3165225||3184105||BUSI_000091-RA||-1||CDS||2986527860||147||64.05	3184105	3165225	b57268_PGA_scaffold_1	PGA_scaffold_1||69559382||69562726||BUSI_002710-RA||-1||CDS||2986535717||2766||64.05	69562726	69559382	4.500000e-19	65
63.3889	1.2115	a57268_PGA_scaffold_1	PGA_scaffold_1||4024872||4033328||BUSI_000109-RA||1||CDS||2986527914||165||97.86	4024872	4033328	b57268_PGA_scaffold_1	PGA_scaffold_1||69290918||69298796||BUSI_002708-RA||1||CDS||2986535711||2764||97.86	69290918	69298796	1.000000e-250	112
5.6264	0.7037	a57268_PGA_scaffold_1	PGA_scaffold_1||5193316||5197162||BUSI_000124-RA||-1||CDS||2986527959||180||58.99	5197162	5193316	b57268_PGA_scaffold_1	PGA_scaffold_1||68565199||68584627||BUSI_002696-RA||1||CDS||2986535675||2752||58.99	68565199	68584627	5.600000e-06	114
88.6542	0.7999	a57268_PGA_scaffold_1	PGA_scaffold_1||5374455||5375081||BUSI_000137-RA||-1||CDS||2986527998||193||90.18	5375081	5374455	b57268_PGA_scaffold_1	PGA_scaffold_1||68214474||68215769||BUSI_002690-RA||-1||CDS||2986535657||2746||90.18	68215769	68214474	1.200000e-53	161
66.3672	1.0868	a57268_PGA_scaffold_1	PGA_scaffold_1||6650481||6652403||BUSI_000157-RA||-1||CDS||2986528058||213||60.98	6652403	6650481	b57268_PGA_scaffold_1	PGA_scaffold_1||67278908||67282683||BUSI_002681-RA||1||CDS||2986535630||2737||60.98	67278908	67282683	3.300000e-79	208
###  Mean Ks:  72.2798	Mean Kn: 1.1978
#Ks	Kn	a<db_genome_id>_<chr>	chr1||start1||stop1||name1||strand1||type1||db_feature_id1||genome_order1||percent_id1	start1	stop1	b<db_genome_id>_<chr>	chr2||start2||stop2||name2||strand2||type2||db_feature_id2||genome_order2||percent_id2	start2	stop2	eval	block_score	GEVO_link
76.7172	1.2562	a57268_PGA_scaffold_1	PGA_scaffold_1||2911945||2919028||BUSI_000081-RA||-1||CDS||2986527830||137||91.76	2919028	2911945	b57268_PGA_scaffold_2	PGA_scaffold_2||68350151||68351047||BUSI_005134-RA||-1||CDS||2987702377||13726||91.76	68351047	68350151	7.700000e-24	23
55.7061	0.6351	a57268_PGA_scaffold_1	PGA_scaffold_1||3346143||3349418||BUSI_000096-RA||1||CDS||2986527875||152||98.36	3346143	3349418	b57268_PGA_scaffold_2	PGA_scaffold_2||66773661||66785339||BUSI_005116-RA||1||CDS||2987702323||13708||98.36	66773661	66785339	1.000000e-250	70
87.1664	1.2867	a57268_PGA_scaffold_1	PGA_scaffold_1||3500995||3507382||BUSI_000099-RA||-1||CDS||2986527884||155||87.57	3507382	3500995	b57268_PGA_scaffold_2	PGA_scaffold_2||66608016||66612171||BUSI_005109-RA||-1||CDS||2987702302||13701||87.57	66612171	66608016	9.100000e-108	120
62.2920	1.2958	a57268_PGA_scaffold_1	PGA_scaffold_1||4024872||4033328||BUSI_000109-RA||1||CDS||2986527914||165||85.39	4024872	4033328	b57268_PGA_scaffold_2	PGA_scaffold_2||65875299||65890113||BUSI_005106-RA||-1||CDS||2987702293||13698||85.39	65890113	65875299	5.900000e-20	139
79.5172	1.5153	a57268_PGA_scaffold_1	PGA_scaffold_1||5193316||5197162||BUSI_000124-RA||-1||CDS||2986527959||180||64.58	5197162	5193316	b57268_PGA_scaffold_2	PGA_scaffold_2||65139140||65142752||BUSI_005097-RA||-1||CDS||2987702266||13689||64.58	65142752	65139140	3.700000e-24	159
###  Mean Ks:  37.7766	Mean Kn: 0.8755
#Ks	Kn	a<db_genome_id>_<chr>	chr1||start1||stop1||name1||strand1||type1||db_feature_id1||genome_order1||percent_id1	start1	stop1	b<db_genome_id>_<chr>	chr2||start2||stop2||name2||strand2||type2||db_feature_id2||genome_order2||percent_id2	start2	stop2	eval	block_score	GEVO_link
3.3902	0.7559	a57268_PGA_scaffold_1	PGA_scaffold_1||3020767||3022091||BUSI_000086-RA||-1||CDS||2986527845||142||77.78	3022091	3020767	b57268_PGA_scaffold_6	PGA_scaffold_6||42004864||42007725||BUSI_020775-RA||1||CDS||2988504102||20787||77.78	42004864	42007725	4.600000e-07	6
77.9802	1.1700	a57268_PGA_scaffold_1	PGA_scaffold_1||3500995||3507382||BUSI_000099-RA||-1||CDS||2986527884||155||86.47	3507382	3500995	b57268_PGA_scaffold_6	PGA_scaffold_6||41835513||41842001||BUSI_020770-RA||1||CDS||2988504087||20782||86.47	41835513	41842001	1.600000e-82	53
65.6457	1.1513	a57268_PGA_scaffold_1	PGA_scaffold_1||4024872||4033328||BUSI_000109-RA||1||CDS||2986527914||165||66.16	4024872	4033328	b57268_PGA_scaffold_6	PGA_scaffold_6||41202167||41240211||BUSI_020753-RA||-1||CDS||2988504036||20765||66.16	41240211	41202167	4.200000e-27	76
0.0854	0.0610	a57268_PGA_scaffold_1	PGA_scaffold_1||5052393||5054465||BUSI_000120-RA||1||CDS||2986527947||176||94.54	5052393	5054465	b57268_PGA_scaffold_6	PGA_scaffold_6||40639299||40640222||BUSI_020738-RA||1||CDS||2988503991||20750||94.54	40639299	40640222	1.200000e-223	123
41.7816	1.2395	a57268_PGA_scaffold_1	PGA_scaffold_1||5242592||5248338||BUSI_000130-RA||1||CDS||2986527977||186||63.28	5242592	5248338	b57268_PGA_scaffold_6	PGA_scaffold_6||40125838||40146645||BUSI_020721-RA||1||CDS||2988503940||20733||63.28	40125838	40146645	6.700000e-07	126
###  Mean Ks:  29.6721	Mean Kn: 0.9572
#Ks	Kn	a<db_genome_id>_<chr>	chr1||start1||stop1||name1||strand1||type1||db_feature_id1||genome_order1||percent_id1	start1	stop1	b<db_genome_id>_<chr>	chr2||start2||stop2||name2||strand2||type2||db_feature_id2||genome_order2||percent_id2	start2	stop2	eval	block_score	GEVO_link
2.9986	1.7230	a57268_PGA_scaffold_1	PGA_scaffold_1||5193316||5197162||BUSI_000124-RA||-1||CDS||2986527959||180||64.35	5197162	5193316	b57268_PGA_scaffold_7	PGA_scaffold_7||53674950||53694882||BUSI_015481-RA||-1||CDS||2988672218||22650||64.35	53694882	53674950	1.800000e-06	5
0.1958	0.1277	a57268_PGA_scaffold_1	PGA_scaffold_1||5622765||5632739||BUSI_000143-RA||-1||CDS||2986528016||199||98.48	5632739	5622765	b57268_PGA_scaffold_7	PGA_scaffold_7||52216945||52218473||BUSI_015467-RA||-1||CDS||2988672176||22636||98.48	52218473	52216945	1.000000e-250	52
6.0167	0.5647	a57268_PGA_scaffold_1	PGA_scaffold_1||5948676||5951814||BUSI_000151-RA||1||CDS||2986528040||207||59.94	5948676	5951814	b57268_PGA_scaffold_7	PGA_scaffold_7||51367055||51372617||BUSI_015454-RA||1||CDS||2988672137||22623||59.94	51367055	51372617	3.300000e-23	71
68.8873	1.0616	a57268_PGA_scaffold_1	PGA_scaffold_1||6650481||6652403||BUSI_000157-RA||-1||CDS||2986528058||213||89.34	6652403	6650481	b57268_PGA_scaffold_7	PGA_scaffold_7||50832616||50836446||BUSI_015445-RA||-1||CDS||2988672110||22614||89.34	50836446	50832616	1.000000e-250	121
70.2622	1.3092	a57268_PGA_scaffold_1	PGA_scaffold_1||6748323||6758635||BUSI_000163-RA||-1||CDS||2986528076||219||87.23	6758635	6748323	b57268_PGA_scaffold_7	PGA_scaffold_7||50345222||50353889||BUSI_015439-RA||1||CDS||2988672092||22608||87.23	50345222	50353889	1.200000e-06	126
###  Mean Ks:  17.2877	Mean Kn: 0.6977
#Ks	Kn	a<db_genome_id>_<chr>	chr1||start1||stop1||name1||strand1||type1||db_feature_id1||genome_order1||percent_id1	start1	stop1	b<db_genome_id>_<chr>	chr2||start2||stop2||name2||strand2||type2||db_feature_id2||genome_order2||percent_id2	start2	stop2	eval	block_score	GEVO_link
6.1582	1.1929	a57268_PGA_scaffold_1	PGA_scaffold_1||5736002||5747099||BUSI_000145-RA||1||CDS||2986528022||201||67.05	5736002	5747099	b57268_PGA_scaffold_8	PGA_scaffold_8||29429518||29436097||BUSI_016903-RA||1||CDS||2988865169||24072||67.05	29429518	29436097	3.300000e-47	46
65.4651	0.9480	a57268_PGA_scaffold_1	PGA_scaffold_1||6650481||6652403||BUSI_000157-RA||-1||CDS||2986528058||213||61.65	6652403	6650481	b57268_PGA_scaffold_8	PGA_scaffold_8||29636776||29639931||BUSI_016905-RA||1||CDS||2988865175||24074||61.65	29636776	29639931	7.600000e-36	78
13.5761	1.0506	a57268_PGA_scaffold_1	PGA_scaffold_1||6654098||6666348||BUSI_000158-RA||-1||CDS||2986528061||214||73.99	6666348	6654098	b57268_PGA_scaffold_8	PGA_scaffold_8||30448587||30475946||BUSI_016917-RA||1||CDS||2988865211||24086||73.99	30448587	30475946	1.300000e-75	125
1.1529	0.2518	a57268_PGA_scaffold_1	PGA_scaffold_1||6748323||6758635||BUSI_000163-RA||-1||CDS||2986528076||219||69.55	6758635	6748323	b57268_PGA_scaffold_8	PGA_scaffold_8||31408235||31408957||BUSI_016923-RA||1||CDS||2988865229||24092||69.55	31408235	31408957	1.800000e-40	164
0.0863	0.0454	a57268_PGA_scaffold_1	PGA_scaffold_1||7010843||7012597||BUSI_000167-RA||1||CDS||2986528088||223||97.62	7010843	7012597	b57268_PGA_scaffold_8	PGA_scaffold_8||33486229||33489982||BUSI_016938-RA||-1||CDS||2988865274||24107||97.62	33489982	33486229	1.000000e-250	211
###  Mean Ks:  41.9235	Mean Kn: 0.7420
#Ks	Kn	a<db_genome_id>_<chr>	chr1||start1||stop1||name1||strand1||type1||db_feature_id1||genome_order1||percent_id1	start1	stop1	b<db_genome_id>_<chr>	chr2||start2||stop2||name2||strand2||type2||db_feature_id2||genome_order2||percent_id2	start2	stop2	eval	block_score	GEVO_link
65.7267	0.9942	a57268_PGA_scaffold_1	PGA_scaffold_1||6650481||6652403||BUSI_000157-RA||-1||CDS||2986528058||213||98.01	6652403	6650481	b57268_PGA_scaffold_8	PGA_scaffold_8||50900741||50904574||BUSI_017135-RA||1||CDS||2988865865||24304||98.01	50900741	50904574	1.000000e-250	50
69.7483	1.6545	a57268_PGA_scaffold_1	PGA_scaffold_1||6678325||6680367||BUSI_000159-RA||1||CDS||2986528064||215||96.12	6678325	6680367	b57268_PGA_scaffold_8	PGA_scaffold_8||51154742||51190513||BUSI_017140-RA||-1||CDS||2988865880||24309||96.12	51190513	51154742	1.800000e-36	85
0.0161	0.0045	a57268_PGA_scaffold_1	PGA_scaffold_1||7504781||7505397||BUSI_000171-RA||1||CDS||2986528100||227||99.17	7504781	7505397	b57268_PGA_scaffold_8	PGA_scaffold_8||51248568||51249184||BUSI_017144-RA||1||CDS||2988865892||24313||99.17	51248568	51249184	2.400000e-178	132
0.0055	0.0000	a57268_PGA_scaffold_1	PGA_scaffold_1||7524465||7525289||BUSI_000172-RA||-1||CDS||2986528103||228||99.13	7525289	7524465	b57268_PGA_scaffold_8	PGA_scaffold_8||51269430||51270258||BUSI_017145-RA||-1||CDS||2988865895||24314||99.13	51270258	51269430	1.500000e-155	182
74.1208	1.0566	a57268_PGA_scaffold_1	PGA_scaffold_1||7597180||7600470||BUSI_000175-RA||-1||CDS||2986528112||231||78.35	7600470	7597180	b57268_PGA_scaffold_8	PGA_scaffold_8||51433358||51436733||BUSI_017150-RA||-1||CDS||2988865910||24319||78.35	51436733	51433358	8.600000e-95	232
###  Mean Ks:  57.1254	Mean Kn: 0.9409
#Ks	Kn	a<db_genome_id>_<chr>	chr1||start1||stop1||name1||strand1||type1||db_feature_id1||genome_order1||percent_id1	start1	stop1	b<db_genome_id>_<chr>	chr2||start2||stop2||name2||strand2||type2||db_feature_id2||genome_order2||percent_id2	start2	stop2	eval	block_score	GEVO_link
89.5115	1.0849	a57268_PGA_scaffold_1	PGA_scaffold_1||6654098||6666348||BUSI_000158-RA||-1||CDS||2986528061||214||67.2	6666348	6654098	b57268_PGA_scaffold_5	PGA_scaffold_5||9473813||9479411||BUSI_025638-RA||1||CDS||2988353870||17688||67.2	9473813	9479411	1.300000e-75	50
4.9782	0.3922	a57268_PGA_scaffold_1	PGA_scaffold_1||7583979||7585734||BUSI_000174-RA||-1||CDS||2986528109||230||65.85	7585734	7583979	b57268_PGA_scaffold_5	PGA_scaffold_5||8806322||8807788||BUSI_025622-RA||-1||CDS||2988353822||17672||65.85	8807788	8806322	4.000000e-55	97
73.9813	0.9631	a57268_PGA_scaffold_1	PGA_scaffold_1||7878937||7887032||BUSI_000181-RA||-1||CDS||2986528130||237||65.02	7887032	7878937	b57268_PGA_scaffold_5	PGA_scaffold_5||8418470||8420309||BUSI_025616-RA||1||CDS||2988353804||17666||65.02	8418470	8420309	9.500000e-12	108
83.0255	0.9874	a57268_PGA_scaffold_1	PGA_scaffold_1||8336832||8338184||BUSI_000195-RA||1||CDS||2986528172||251||90.0	8336832	8338184	b57268_PGA_scaffold_5	PGA_scaffold_5||7924372||7924801||BUSI_025606-RA||1||CDS||2988353774||17656||90.0	7924372	7924801	1.300000e-102	155
74.8658	1.1235	a57268_PGA_scaffold_1	PGA_scaffold_1||8406449||8409818||BUSI_000199-RA||1||CDS||2986528184||255||89.74	8406449	8409818	b57268_PGA_scaffold_5	PGA_scaffold_5||7380656||7382969||BUSI_025603-RA||1||CDS||2988353765||17653||89.74	7380656	7382969	3.500000e-49	203
81.0005	1.0936	a57268_PGA_scaffold_1	PGA_scaffold_1||8494284||8515794||BUSI_000202-RA||-1||CDS||2986528193||258||61.15	8515794	8494284	b57268_PGA_scaffold_5	PGA_scaffold_5||9452782||9455682||BUSI_025637-RA||-1||CDS||2988353867||17687||61.15	9455682	9452782	2.700000e-06	10
79.5914	1.8091	a57268_PGA_scaffold_1	PGA_scaffold_1||9898658||9900447||BUSI_000223-RA||-1||CDS||2986528256||279||96.78	9900447	9898658	b57268_PGA_scaffold_5	PGA_scaffold_5||9473813||9479411||BUSI_025638-RA||1||CDS||2988353870||17688||96.78	9473813	9479411	8.900000e-226	54
0.0342	0.0445	a57268_PGA_scaffold_1	PGA_scaffold_1||9986046||9986520||BUSI_000225-RA||1||CDS||2986528262||281||95.84	9986046	9986520	b57268_PGA_scaffold_5	PGA_scaffold_5||10141861||10143510||BUSI_025645-RA||1||CDS||2988353891||17695||95.84	10141861	10143510	7.000000e-160	104
78.0344	1.1449	a57268_PGA_scaffold_1	PGA_scaffold_1||10723851||10747762||BUSI_000239-RA||1||CDS||2986528304||295||95.7	10723851	10747762	b57268_PGA_scaffold_5	PGA_scaffold_5||14121590||14123306||BUSI_025665-RA||1||CDS||2988353951||17715||95.7	14121590	14123306	2.300000e-182	151
6.2310	0.7660	a57268_PGA_scaffold_1	PGA_scaffold_1||11642676||11649575||BUSI_000259-RA||1||CDS||2986528364||315||65.38	11642676	11649575	b57268_PGA_scaffold_5	PGA_scaffold_5||14292577||14296755||BUSI_025669-RA||1||CDS||2988353963||17719||65.38	14292577	14296755	1.200000e-44	191
###  Mean Ks:  15.1629	Mean Kn: 0.4061
#Ks	Kn	a<db_genome_id>_<chr>	chr1||start1||stop1||name1||strand1||type1||db_feature_id1||genome_order1||percent_id1	start1	stop1	b<db_genome_id>_<chr>	chr2||start2||stop2||name2||strand2||type2||db_feature_id2||genome_order2||percent_id2	start2	stop2	eval	block_score	GEVO_link
9.8202	0.6509	a57268_PGA_scaffold_1	PGA_scaffold_1||20624377||20630126||BUSI_000536-RA||1||CDS||2986529195||592||99.3	20624377	20630126	b57268_PGA_scaffold_2	PGA_scaffold_2||44043992||44051100||BUSI_004704-RA||-1||CDS||2987701087||13296||99.3	44051100	44043992	1.000000e-250	50
2.5031	1.1184	a57268_PGA_scaffold_1	PGA_scaffold_1||21059790||21072440||BUSI_000552-RA||-1||CDS||2986529243||608||62.93	21072440	21059790	b57268_PGA_scaffold_2	PGA_scaffold_2||44182742||44191889||BUSI_004710-RA||-1||CDS||2987701105||13302||62.93	44191889	44182742	5.000000e-04	50
0.6966	0.0310	a57268_PGA_scaffold_1	PGA_scaffold_1||21080975||21093678||BUSI_000553-RA||1||CDS||2986529246||609||86.94	21080975	21093678	b57268_PGA_scaffold_2	PGA_scaffold_2||44266088||44274220||BUSI_004712-RA||1||CDS||2987701111||13304||86.94	44266088	44274220	1.000000e-250	100
12.5489	0.2860	a57268_PGA_scaffold_1	PGA_scaffold_1||21260395||21262744||BUSI_000570-RA||-1||CDS||2986529297||626||74.87	21262744	21260395	b57268_PGA_scaffold_2	PGA_scaffold_2||44718558||44722173||BUSI_004726-RA||1||CDS||2987701153||13318||74.87	44718558	44722173	1.000000e-250	147
0.6172	0.1686	a57268_PGA_scaffold_1	PGA_scaffold_1||21713856||21715081||BUSI_000589-RA||1||CDS||2986529354||645||81.31	21713856	21715081	b57268_PGA_scaffold_2	PGA_scaffold_2||45201673||45202756||BUSI_004736-RA||-1||CDS||2987701183||13328||81.31	45202756	45201673	1.900000e-150	194
1.2376	0.1820	a57268_PGA_scaffold_1	PGA_scaffold_1||22071593||22072939||BUSI_000609-RA||-1||CDS||2986529414||665||77.32	22072939	22071593	b57268_PGA_scaffold_2	PGA_scaffold_2||46533958||46536247||BUSI_004767-RA||1||CDS||2987701276||13359||77.32	46533958	46536247	1.100000e-35	35
67.8750	1.3129	a57268_PGA_scaffold_1	PGA_scaffold_1||22071593||22072939||BUSI_000609-RA||-1||CDS||2986529414||665||80.87	22072939	22071593	b57268_PGA_scaffold_2	PGA_scaffold_2||47053140||47054967||BUSI_004798-RA||-1||CDS||2987701369||13390||80.87	47054967	47053140	1.400000e-46	45
3.5909	0.0984	a57268_PGA_scaffold_1	PGA_scaffold_1||22260175||22261122||BUSI_000615-RA||1||CDS||2986529432||671||77.74	22260175	22261122	b57268_PGA_scaffold_2	PGA_scaffold_2||46563922||46566389||BUSI_004769-RA||1||CDS||2987701282||13361||77.74	46563922	46566389	1.200000e-67	85
4.0288	0.1042	a57268_PGA_scaffold_1	PGA_scaffold_1||22260175||22261122||BUSI_000615-RA||1||CDS||2986529432||671||77.45	22260175	22261122	b57268_PGA_scaffold_2	PGA_scaffold_2||47035825||47037774||BUSI_004795-RA||-1||CDS||2987701360||13387||77.45	47037774	47035825	1.200000e-66	95
0.7454	0.1019	a57268_PGA_scaffold_1	PGA_scaffold_1||22263070||22269781||BUSI_000616-RA||-1||CDS||2986529435||672||83.06	22269781	22263070	b57268_PGA_scaffold_2	PGA_scaffold_2||46567430||46576550||BUSI_004770-RA||-1||CDS||2987701285||13362||83.06	46576550	46567430	1.000000e-250	135
0.7329	0.0992	a57268_PGA_scaffold_1	PGA_scaffold_1||22263070||22269781||BUSI_000616-RA||-1||CDS||2986529435||672||83.25	22269781	22263070	b57268_PGA_scaffold_2	PGA_scaffold_2||47025168||47034306||BUSI_004794-RA||1||CDS||2987701357||13386||83.25	47025168	47034306	1.000000e-250	145
67.8866	0.8602	a57268_PGA_scaffold_1	PGA_scaffold_1||22461670||22470525||BUSI_000624-RA||-1||CDS||2986529459||680||85.45	22470525	22461670	b57268_PGA_scaffold_2	PGA_scaffold_2||46590369||46593959||BUSI_004773-RA||1||CDS||2987701294||13365||85.45	46590369	46593959	1.500000e-173	185
0.7314	0.1301	a57268_PGA_scaffold_1	PGA_scaffold_1||22461670||22470525||BUSI_000624-RA||-1||CDS||2986529459||680||80.41	22470525	22461670	b57268_PGA_scaffold_2	PGA_scaffold_2||46979726||46993711||BUSI_004790-RA||1||CDS||2987701345||13382||80.41	46979726	46993711	1.000000e-250	195
0.7757	0.0710	a57268_PGA_scaffold_1	PGA_scaffold_1||22526178||22534258||BUSI_000628-RA||-1||CDS||2986529471||684||84.04	22534258	22526178	b57268_PGA_scaffold_2	PGA_scaffold_2||46619539||46628377||BUSI_004776-RA||-1||CDS||2987701303||13368||84.04	46628377	46619539	1.000000e-250	235
0.8037	0.0945	a57268_PGA_scaffold_1	PGA_scaffold_1||22526178||22534258||BUSI_000628-RA||-1||CDS||2986529471||684||87.15	22534258	22526178	b57268_PGA_scaffold_2	PGA_scaffold_2||46940740||46949531||BUSI_004789-RA||1||CDS||2987701342||13381||87.15	46940740	46949531	1.000000e-250	245
71.5914	1.5310	a57268_PGA_scaffold_1	PGA_scaffold_1||22571873||22579537||BUSI_000631-RA||1||CDS||2986529480||687||84.03	22571873	22579537	b57268_PGA_scaffold_2	PGA_scaffold_2||46629116||46633102||BUSI_004777-RA||1||CDS||2987701306||13369||84.03	46629116	46633102	5.600000e-29	263
0.6149	0.0902	a57268_PGA_scaffold_1	PGA_scaffold_1||22660209||22669579||BUSI_000636-RA||-1||CDS||2986529495||692||85.88	22669579	22660209	b57268_PGA_scaffold_2	PGA_scaffold_2||46640506||46653458||BUSI_004780-RA||-1||CDS||2987701315||13372||85.88	46653458	46640506	1.000000e-250	313
0.9686	0.1465	a57268_PGA_scaffold_1	PGA_scaffold_1||22840541||22841758||BUSI_000641-RA||1||CDS||2986529510||697||80.86	22840541	22841758	b57268_PGA_scaffold_2	PGA_scaffold_2||46835586||46837224||BUSI_004787-RA||1||CDS||2987701336||13379||80.86	46835586	46837224	1.200000e-145	292
1.3167	0.2618	a57268_PGA_scaffold_1	PGA_scaffold_1||22996668||22999542||BUSI_000650-RA||1||CDS||2986529537||706||69.17	22996668	22999542	b57268_PGA_scaffold_2	PGA_scaffold_2||46869080||46872237||BUSI_004788-RA||1||CDS||2987701339||13380||69.17	46869080	46872237	4.400000e-135	413
1.2407	0.3879	a57268_PGA_scaffold_1	PGA_scaffold_1||23124718||23129401||BUSI_000653-RA||1||CDS||2986529546||709||69.12	23124718	23129401	b57268_PGA_scaffold_2	PGA_scaffold_2||46704034||46713832||BUSI_004783-RA||1||CDS||2987701324||13375||69.12	46704034	46713832	3.100000e-197	339
68.0949	0.8024	a57268_PGA_scaffold_1	PGA_scaffold_1||23536102||23541062||BUSI_000666-RA||1||CDS||2986529585||722||89.78	23536102	23541062	b57268_PGA_scaffold_2	PGA_scaffold_2||46284613||46288163||BUSI_004762-RA||-1||CDS||2987701261||13354||89.78	46288163	46284613	3.100000e-187	383
###  Mean Ks:  11.1719	Mean Kn: 0.3641
#Ks	Kn	a<db_genome_id>_<chr>	chr1||start1||stop1||name1||strand1||type1||db_feature_id1||genome_order1||percent_id1	start1	stop1	b<db_genome_id>_<chr>	chr2||start2||stop2||name2||strand2||type2||db_feature_id2||genome_order2||percent_id2	start2	stop2	eval	block_score	GEVO_link
1.3844	0.4392	a57268_PGA_scaffold_1	PGA_scaffold_1||23607021||23619179||BUSI_000670-RA||-1||CDS||2986529597||726||78.72	23619179	23607021	b57268_PGA_scaffold_2	PGA_scaffold_2||36799329||36813752||BUSI_004510-RA||-1||CDS||2987700505||13102||78.72	36813752	36799329	1.000000e-250	50
2.5668	0.6969	a57268_PGA_scaffold_1	PGA_scaffold_1||23737559||23742280||BUSI_000673-RA||1||CDS||2986529606||729||69.93	23737559	23742280	b57268_PGA_scaffold_2	PGA_scaffold_2||36935950||36940512||BUSI_004512-RA||1||CDS||2987700511||13104||69.93	36935950	36940512	2.400000e-41	90
1.3595	0.0912	a57268_PGA_scaffold_1	PGA_scaffold_1||23745285||23747161||BUSI_000674-RA||-1||CDS||2986529609||730||82.43	23747161	23745285	b57268_PGA_scaffold_2	PGA_scaffold_2||36956977||36964108||BUSI_004514-RA||-1||CDS||2987700517||13106||82.43	36964108	36956977	1.800000e-115	140
0.9873	0.1513	a57268_PGA_scaffold_1	PGA_scaffold_1||23761166||23764559||BUSI_000675-RA||-1||CDS||2986529612||731||85.19	23764559	23761166	b57268_PGA_scaffold_2	PGA_scaffold_2||37004675||37009166||BUSI_004516-RA||-1||CDS||2987700523||13108||85.19	37009166	37004675	3.000000e-245	190
64.4087	1.2204	a57268_PGA_scaffold_1	PGA_scaffold_1||24253300||24258632||BUSI_000689-RA||-1||CDS||2986529654||745||72.26	24258632	24253300	b57268_PGA_scaffold_2	PGA_scaffold_2||37240120||37243471||BUSI_004530-RA||-1||CDS||2987700565||13122||72.26	37243471	37240120	1.400000e-173	237
0.6351	0.0704	a57268_PGA_scaffold_1	PGA_scaffold_1||24284686||24298089||BUSI_000692-RA||1||CDS||2986529663||748||84.74	24284686	24298089	b57268_PGA_scaffold_2	PGA_scaffold_2||37272504||37289765||BUSI_004532-RA||1||CDS||2987700571||13124||84.74	37272504	37289765	1.000000e-250	287
0.8347	0.0908	a57268_PGA_scaffold_1	PGA_scaffold_1||24326953||24332527||BUSI_000695-RA||-1||CDS||2986529672||751||85.99	24332527	24326953	b57268_PGA_scaffold_2	PGA_scaffold_2||37323473||37326793||BUSI_004536-RA||-1||CDS||2987700583||13128||85.99	37326793	37323473	2.600000e-152	337
0.9294	0.0224	a57268_PGA_scaffold_1	PGA_scaffold_1||24359433||24361680||BUSI_000699-RA||-1||CDS||2986529684||755||83.9	24361680	24359433	b57268_PGA_scaffold_2	PGA_scaffold_2||37344635||37345614||BUSI_004538-RA||-1||CDS||2987700589||13130||83.9	37345614	37344635	1.000000e-151	387
0.6956	0.0821	a57268_PGA_scaffold_1	PGA_scaffold_1||24368632||24378544||BUSI_000701-RA||-1||CDS||2986529690||757||83.84	24378544	24368632	b57268_PGA_scaffold_2	PGA_scaffold_2||37350411||37357719||BUSI_004539-RA||-1||CDS||2987700592||13131||83.84	37357719	37350411	1.000000e-250	437
1.0091	0.1598	a57268_PGA_scaffold_1	PGA_scaffold_1||24412793||24418443||BUSI_000705-RA||1||CDS||2986529702||761||83.5	24412793	24418443	b57268_PGA_scaffold_2	PGA_scaffold_2||37369253||37376440||BUSI_004540-RA||1||CDS||2987700595||13132||83.5	37369253	37376440	4.900000e-239	487
1.1737	0.2785	a57268_PGA_scaffold_1	PGA_scaffold_1||24421723||24424603||BUSI_000706-RA||-1||CDS||2986529705||762||80.0	24424603	24421723	b57268_PGA_scaffold_2	PGA_scaffold_2||37378296||37381101||BUSI_004541-RA||-1||CDS||2987700598||13133||80.0	37381101	37378296	2.700000e-146	537
1.1255	0.2505	a57268_PGA_scaffold_1	PGA_scaffold_1||24502484||24507234||BUSI_000712-RA||-1||CDS||2986529723||768||82.42	24507234	24502484	b57268_PGA_scaffold_2	PGA_scaffold_2||37323473||37326793||BUSI_004536-RA||-1||CDS||2987700583||13128||82.42	37326793	37323473	3.900000e-123	50
1.0280	0.1811	a57268_PGA_scaffold_1	PGA_scaffold_1||24525458||24529407||BUSI_000714-RA||1||CDS||2986529729||770||76.27	24525458	24529407	b57268_PGA_scaffold_2	PGA_scaffold_2||37437634||37441820||BUSI_004546-RA||1||CDS||2987700613||13138||76.27	37437634	37441820	1.000000e-202	587
0.8706	0.0256	a57268_PGA_scaffold_1	PGA_scaffold_1||24536902||24538337||BUSI_000716-RA||-1||CDS||2986529735||772||84.1	24538337	24536902	b57268_PGA_scaffold_2	PGA_scaffold_2||37344635||37345614||BUSI_004538-RA||-1||CDS||2987700589||13130||84.1	37345614	37344635	2.600000e-154	100
0.6576	0.0818	a57268_PGA_scaffold_1	PGA_scaffold_1||24554933||24564671||BUSI_000718-RA||-1||CDS||2986529741||774||81.64	24564671	24554933	b57268_PGA_scaffold_2	PGA_scaffold_2||37350411||37357719||BUSI_004539-RA||-1||CDS||2987700592||13131||81.64	37357719	37350411	1.000000e-250	150
0.9195	0.1823	a57268_PGA_scaffold_1	PGA_scaffold_1||24598975||24604382||BUSI_000721-RA||1||CDS||2986529750||777||79.17	24598975	24604382	b57268_PGA_scaffold_2	PGA_scaffold_2||37369253||37376440||BUSI_004540-RA||1||CDS||2987700595||13132||79.17	37369253	37376440	1.000000e-250	200
1.5229	0.3233	a57268_PGA_scaffold_1	PGA_scaffold_1||24607738||24610618||BUSI_000722-RA||-1||CDS||2986529753||778||79.63	24610618	24607738	b57268_PGA_scaffold_2	PGA_scaffold_2||37378296||37381101||BUSI_004541-RA||-1||CDS||2987700598||13133||79.63	37381101	37378296	3.400000e-95	250
1.7753	0.3054	a57268_PGA_scaffold_1	PGA_scaffold_1||24693945||24705476||BUSI_000728-RA||1||CDS||2986529771||784||70.62	24693945	24705476	b57268_PGA_scaffold_2	PGA_scaffold_2||37528349||37532366||BUSI_004555-RA||1||CDS||2987700640||13147||70.62	37528349	37532366	1.000000e-250	634
3.7612	1.2275	a57268_PGA_scaffold_1	PGA_scaffold_1||24712106||24714137||BUSI_000730-RA||-1||CDS||2986529777||786||75.33	24714137	24712106	b57268_PGA_scaffold_2	PGA_scaffold_2||37666851||37692902||BUSI_004560-RA||1||CDS||2987700655||13152||75.33	37666851	37692902	1.800000e-241	684
7.7522	1.2590	a57268_PGA_scaffold_1	PGA_scaffold_1||25336877||25342234||BUSI_000750-RA||1||CDS||2986529837||806||73.44	25336877	25342234	b57268_PGA_scaffold_2	PGA_scaffold_2||37810844||37819460||BUSI_004565-RA||-1||CDS||2987700670||13157||73.44	37819460	37810844	1.000000e-250	731
1.0125	0.2558	a57268_PGA_scaffold_1	PGA_scaffold_1||25527694||25530635||BUSI_000760-RA||-1||CDS||2986529867||816||76.09	25530635	25527694	b57268_PGA_scaffold_2	PGA_scaffold_2||37858378||37861630||BUSI_004569-RA||-1||CDS||2987700682||13161||76.09	37861630	37858378	1.800000e-222	781
0.7775	0.1254	a57268_PGA_scaffold_1	PGA_scaffold_1||25539600||25540623||BUSI_000761-RA||1||CDS||2986529870||817||78.15	25539600	25540623	b57268_PGA_scaffold_2	PGA_scaffold_2||37865775||37866624||BUSI_004570-RA||1||CDS||2987700685||13162||78.15	37865775	37866624	1.600000e-103	831
1.0089	0.1906	a57268_PGA_scaffold_1	PGA_scaffold_1||25564595||25566156||BUSI_000763-RA||1||CDS||2986529876||819||77.71	25564595	25566156	b57268_PGA_scaffold_2	PGA_scaffold_2||38747422||38748938||BUSI_004604-RA||-1||CDS||2987700787||13196||77.71	38748938	38747422	6.000000e-172	50
0.7981	0.1571	a57268_PGA_scaffold_1	PGA_scaffold_1||25613851||25622111||BUSI_000766-RA||-1||CDS||2986529885||822||75.36	25622111	25613851	b57268_PGA_scaffold_2	PGA_scaffold_2||38634395||38641218||BUSI_004597-RA||1||CDS||2987700766||13189||75.36	38634395	38641218	1.000000e-250	100
1.8164	0.5413	a57268_PGA_scaffold_1	PGA_scaffold_1||25638105||25656350||BUSI_000767-RA||1||CDS||2986529888||823||77.49	25638105	25656350	b57268_PGA_scaffold_2	PGA_scaffold_2||38591482||38612411||BUSI_004596-RA||-1||CDS||2987700763||13188||77.49	38612411	38591482	7.300000e-89	150
61.5961	1.1641	a57268_PGA_scaffold_1	PGA_scaffold_1||25658643||25659154||BUSI_000768-RA||1||CDS||2986529891||824||85.77	25658643	25659154	b57268_PGA_scaffold_2	PGA_scaffold_2||38585856||38586503||BUSI_004594-RA||-1||CDS||2987700757||13186||85.77	38586503	38585856	1.400000e-83	200
62.4139	1.2052	a57268_PGA_scaffold_1	PGA_scaffold_1||25831861||25835704||BUSI_000778-RA||-1||CDS||2986529921||834||75.27	25835704	25831861	b57268_PGA_scaffold_2	PGA_scaffold_2||38433813||38435531||BUSI_004591-RA||-1||CDS||2987700748||13183||75.27	38435531	38433813	1.700000e-53	250
0.7055	0.1333	a57268_PGA_scaffold_1	PGA_scaffold_1||25859478||25882570||BUSI_000781-RA||1||CDS||2986529930||837||80.93	25859478	25882570	b57268_PGA_scaffold_2	PGA_scaffold_2||38316812||38342153||BUSI_004587-RA||-1||CDS||2987700736||13179||80.93	38342153	38316812	1.000000e-250	300
1.6357	0.4432	a57268_PGA_scaffold_1	PGA_scaffold_1||25886179||25887053||BUSI_000782-RA||1||CDS||2986529933||838||75.77	25886179	25887053	b57268_PGA_scaffold_2	PGA_scaffold_2||38308166||38308877||BUSI_004586-RA||-1||CDS||2987700733||13178||75.77	38308877	38308166	6.900000e-55	350
77.4090	1.2877	a57268_PGA_scaffold_1	PGA_scaffold_1||25926962||25929036||BUSI_000786-RA||-1||CDS||2986529945||842||78.97	25929036	25926962	b57268_PGA_scaffold_2	PGA_scaffold_2||38284940||38294922||BUSI_004585-RA||1||CDS||2987700730||13177||78.97	38284940	38294922	1.400000e-70	400
0.7789	0.0921	a57268_PGA_scaffold_1	PGA_scaffold_1||25984652||25995164||BUSI_000789-RA||1||CDS||2986529954||845||82.43	25984652	25995164	b57268_PGA_scaffold_2	PGA_scaffold_2||38120478||38129324||BUSI_004579-RA||-1||CDS||2987700712||13171||82.43	38129324	38120478	1.800000e-190	450
78.0017	1.0956	a57268_PGA_scaffold_1	PGA_scaffold_1||26133817||26137080||BUSI_000799-RA||1||CDS||2986529984||855||81.4	26133817	26137080	b57268_PGA_scaffold_2	PGA_scaffold_2||37975667||37978379||BUSI_004576-RA||-1||CDS||2987700703||13168||81.4	37978379	37975667	1.100000e-170	500
0.1231	0.0993	a57268_PGA_scaffold_1	PGA_scaffold_1||26159894||26160859||BUSI_000806-RA||-1||CDS||2986530005||862||98.01	26160859	26159894	b57268_PGA_scaffold_2	PGA_scaffold_2||36593440||36594421||BUSI_004501-RA||-1||CDS||2987700478||13093||98.01	36594421	36593440	1.000000e-250	50
61.5711	1.0666	a57268_PGA_scaffold_1	PGA_scaffold_1||26271138||26279377||BUSI_000811-RA||1||CDS||2986530020||867||99.45	26271138	26279377	b57268_PGA_scaffold_2	PGA_scaffold_2||36565038||36565907||BUSI_004497-RA||1||CDS||2987700466||13089||99.45	36565038	36565907	1.000000e-250	100
67.6679	1.0226	a57268_PGA_scaffold_1	PGA_scaffold_1||26271138||26279377||BUSI_000811-RA||1||CDS||2986530020||867||80.18	26271138	26279377	b57268_PGA_scaffold_2	PGA_scaffold_2||37954963||37961188||BUSI_004575-RA||-1||CDS||2987700700||13167||80.18	37961188	37954963	2.900000e-53	547
0.7196	0.2066	a57268_PGA_scaffold_1	PGA_scaffold_1||26551499||26552407||BUSI_000826-RA||-1||CDS||2986530065||882||71.27	26552407	26551499	b57268_PGA_scaffold_2	PGA_scaffold_2||36071566||36072570||BUSI_004483-RA||1||CDS||2987700424||13075||71.27	36071566	36072570	2.600000e-57	147
1.6981	0.1990	a57268_PGA_scaffold_1	PGA_scaffold_1||26578376||26580651||BUSI_000828-RA||1||CDS||2986530071||884||81.7	26578376	26580651	b57268_PGA_scaffold_2	PGA_scaffold_2||36007226||36010034||BUSI_004478-RA||-1||CDS||2987700409||13070||81.7	36010034	36007226	1.000000e-250	197
0.7805	0.0823	a57268_PGA_scaffold_1	PGA_scaffold_1||26618867||26630008||BUSI_000831-RA||-1||CDS||2986530080||887||82.1	26630008	26618867	b57268_PGA_scaffold_2	PGA_scaffold_2||35998974||36006059||BUSI_004477-RA||1||CDS||2987700406||13069||82.1	35998974	36006059	1.000000e-250	247
1.1793	0.2086	a57268_PGA_scaffold_1	PGA_scaffold_1||26803371||26810565||BUSI_000836-RA||-1||CDS||2986530095||892||75.84	26810565	26803371	b57268_PGA_scaffold_2	PGA_scaffold_2||35946414||35957175||BUSI_004473-RA||1||CDS||2987700394||13065||75.84	35946414	35957175	1.800000e-167	297
1.0097	0.1826	a57268_PGA_scaffold_1	PGA_scaffold_1||26814100||26815799||BUSI_000837-RA||1||CDS||2986530098||893||77.75	26814100	26815799	b57268_PGA_scaffold_2	PGA_scaffold_2||35912604||35914232||BUSI_004470-RA||-1||CDS||2987700385||13062||77.75	35914232	35912604	1.000000e-250	347
1.1067	0.2912	a57268_PGA_scaffold_1	PGA_scaffold_1||26816688||26821645||BUSI_000838-RA||-1||CDS||2986530101||894||77.56	26821645	26816688	b57268_PGA_scaffold_2	PGA_scaffold_2||35899404||35902966||BUSI_004469-RA||1||CDS||2987700382||13061||77.56	35899404	35902966	1.500000e-215	397
0.6609	0.1265	a57268_PGA_scaffold_1	PGA_scaffold_1||26850608||26852037||BUSI_000841-RA||-1||CDS||2986530110||897||80.73	26852037	26850608	b57268_PGA_scaffold_2	PGA_scaffold_2||35808782||35810871||BUSI_004464-RA||1||CDS||2987700367||13056||80.73	35808782	35810871	3.100000e-244	447
1.0490	0.2313	a57268_PGA_scaffold_1	PGA_scaffold_1||26882754||26885865||BUSI_000843-RA||1||CDS||2986530116||899||70.81	26882754	26885865	b57268_PGA_scaffold_2	PGA_scaffold_2||35741296||35748165||BUSI_004462-RA||-1||CDS||2987700361||13054||70.81	35748165	35741296	5.900000e-47	493
1.8740	0.6230	a57268_PGA_scaffold_1	PGA_scaffold_1||26893025||26893350||BUSI_000844-RA||1||CDS||2986530119||900||70.35	26893025	26893350	b57268_PGA_scaffold_2	PGA_scaffold_2||35732410||35740596||BUSI_004461-RA||-1||CDS||2987700358||13053||70.35	35740596	35732410	5.300000e-23	515
0.7548	0.1969	a57268_PGA_scaffold_1	PGA_scaffold_1||26900789||26905458||BUSI_000845-RA||1||CDS||2986530122||901||80.88	26900789	26905458	b57268_PGA_scaffold_2	PGA_scaffold_2||35719709||35729989||BUSI_004460-RA||-1||CDS||2987700355||13052||80.88	35729989	35719709	1.000000e-250	565
0.5738	0.1886	a57268_PGA_scaffold_1	PGA_scaffold_1||27155449||27156926||BUSI_000869-RA||1||CDS||2986530194||925||74.73	27155449	27156926	b57268_PGA_scaffold_2	PGA_scaffold_2||35647394||35648919||BUSI_004455-RA||-1||CDS||2987700340||13047||74.73	35648919	35647394	5.100000e-166	50
1.2313	0.2320	a57268_PGA_scaffold_1	PGA_scaffold_1||27225139||27236484||BUSI_000874-RA||1||CDS||2986530209||930||74.77	27225139	27236484	b57268_PGA_scaffold_2	PGA_scaffold_2||35616712||35631098||BUSI_004452-RA||-1||CDS||2987700331||13044||74.77	35631098	35616712	1.000000e-250	100
74.6769	0.6792	a57268_PGA_scaffold_1	PGA_scaffold_1||27257956||27272789||BUSI_000876-RA||-1||CDS||2986530215||932||86.05	27272789	27257956	b57268_PGA_scaffold_2	PGA_scaffold_2||35508709||35523755||BUSI_004445-RA||1||CDS||2987700310||13037||86.05	35508709	35523755	1.100000e-120	150
2.6595	0.4423	a57268_PGA_scaffold_1	PGA_scaffold_1||27294711||27296622||BUSI_000878-RA||1||CDS||2986530221||934||72.02	27294711	27296622	b57268_PGA_scaffold_2	PGA_scaffold_2||35485603||35487622||BUSI_004443-RA||-1||CDS||2987700304||13035||72.02	35487622	35485603	9.600000e-53	200
0.7479	0.1261	a57268_PGA_scaffold_1	PGA_scaffold_1||27325696||27329414||BUSI_000881-RA||-1||CDS||2986530230||937||79.27	27329414	27325696	b57268_PGA_scaffold_2	PGA_scaffold_2||35450263||35453556||BUSI_004442-RA||1||CDS||2987700301||13034||79.27	35450263	35453556	1.000000e-250	250
1.0316	0.3924	a57268_PGA_scaffold_1	PGA_scaffold_1||27461794||27474011||BUSI_000890-RA||1||CDS||2986530257||946||72.26	27461794	27474011	b57268_PGA_scaffold_2	PGA_scaffold_2||35405991||35420632||BUSI_004439-RA||-1||CDS||2987700292||13031||72.26	35420632	35405991	1.000000e-250	300
0.8121	0.0526	a57268_PGA_scaffold_1	PGA_scaffold_1||27506911||27508726||BUSI_000894-RA||-1||CDS||2986530269||950||83.64	27508726	27506911	b57268_PGA_scaffold_2	PGA_scaffold_2||35340553||35342900||BUSI_004434-RA||1||CDS||2987700277||13026||83.64	35340553	35342900	1.000000e-250	350
0.8183	0.0842	a57268_PGA_scaffold_1	PGA_scaffold_1||27606859||27609678||BUSI_000900-RA||1||CDS||2986530287||956||81.82	27606859	27609678	b57268_PGA_scaffold_2	PGA_scaffold_2||35274564||35288383||BUSI_004432-RA||-1||CDS||2987700271||13024||81.82	35288383	35274564	1.600000e-77	400
0.7822	0.1873	a57268_PGA_scaffold_1	PGA_scaffold_1||27664734||27678369||BUSI_000903-RA||-1||CDS||2986530296||959||82.06	27678369	27664734	b57268_PGA_scaffold_2	PGA_scaffold_2||35246549||35256892||BUSI_004429-RA||1||CDS||2987700262||13021||82.06	35246549	35256892	3.800000e-166	450
1.2841	0.3907	a57268_PGA_scaffold_1	PGA_scaffold_1||27682336||27688565||BUSI_000904-RA||-1||CDS||2986530299||960||82.55	27688565	27682336	b57268_PGA_scaffold_2	PGA_scaffold_2||35239285||35243154||BUSI_004428-RA||1||CDS||2987700259||13020||82.55	35239285	35243154	1.400000e-109	500
34.4551	1.3172	a57268_PGA_scaffold_1	PGA_scaffold_1||27703247||27727001||BUSI_000907-RA||1||CDS||2986530308||963||88.96	27703247	27727001	b57268_PGA_scaffold_2	PGA_scaffold_2||35214314||35226560||BUSI_004427-RA||-1||CDS||2987700256||13019||88.96	35226560	35214314	6.500000e-158	550
0.8447	0.3448	a57268_PGA_scaffold_1	PGA_scaffold_1||27764125||27768698||BUSI_000912-RA||1||CDS||2986530323||968||63.76	27764125	27768698	b57268_PGA_scaffold_2	PGA_scaffold_2||34878382||34883640||BUSI_004407-RA||1||CDS||2987700196||12999||63.76	34878382	34883640	1.200000e-116	597
69.6140	1.1392	a57268_PGA_scaffold_1	PGA_scaffold_1||27813534||27816049||BUSI_000914-RA||-1||CDS||2986530329||970||81.06	27816049	27813534	b57268_PGA_scaffold_2	PGA_scaffold_2||34667880||34674601||BUSI_004400-RA||-1||CDS||2987700175||12992||81.06	34674601	34667880	1.000000e-250	647
0.6801	0.1254	a57268_PGA_scaffold_1	PGA_scaffold_1||27825684||27833409||BUSI_000915-RA||1||CDS||2986530332||971||80.35	27825684	27833409	b57268_PGA_scaffold_2	PGA_scaffold_2||34626369||34631236||BUSI_004397-RA||-1||CDS||2987700166||12989||80.35	34631236	34626369	1.000000e-250	697
1.0183	0.2483	a57268_PGA_scaffold_1	PGA_scaffold_1||27843503||27850027||BUSI_000916-RA||1||CDS||2986530335||972||75.71	27843503	27850027	b57268_PGA_scaffold_2	PGA_scaffold_2||34606034||34610820||BUSI_004396-RA||-1||CDS||2987700163||12988||75.71	34610820	34606034	1.100000e-226	747
1.6858	0.3343	a57268_PGA_scaffold_1	PGA_scaffold_1||27855061||27860834||BUSI_000917-RA||1||CDS||2986530338||973||81.31	27855061	27860834	b57268_PGA_scaffold_2	PGA_scaffold_2||34589099||34594608||BUSI_004395-RA||-1||CDS||2987700160||12987||81.31	34594608	34589099	2.000000e-146	797
0.8343	0.2451	a57268_PGA_scaffold_1	PGA_scaffold_1||27862933||27865333||BUSI_000918-RA||1||CDS||2986530341||974||76.61	27862933	27865333	b57268_PGA_scaffold_2	PGA_scaffold_2||34568018||34570951||BUSI_004392-RA||-1||CDS||2987700151||12984||76.61	34570951	34568018	3.200000e-180	847
0.9453	0.2342	a57268_PGA_scaffold_1	PGA_scaffold_1||27868318||27876461||BUSI_000919-RA||1||CDS||2986530344||975||77.7	27868318	27876461	b57268_PGA_scaffold_2	PGA_scaffold_2||34559001||34563608||BUSI_004391-RA||-1||CDS||2987700148||12983||77.7	34563608	34559001	1.000000e-250	897
0.8176	0.0632	a57268_PGA_scaffold_1	PGA_scaffold_1||27889597||27893762||BUSI_000920-RA||1||CDS||2986530347||976||82.1	27889597	27893762	b57268_PGA_scaffold_2	PGA_scaffold_2||34532993||34537584||BUSI_004390-RA||-1||CDS||2987700145||12982||82.1	34537584	34532993	2.000000e-124	947
0.9245	0.2456	a57268_PGA_scaffold_1	PGA_scaffold_1||27901701||27911335||BUSI_000921-RA||1||CDS||2986530350||977||83.0	27901701	27911335	b57268_PGA_scaffold_2	PGA_scaffold_2||34486163||34495963||BUSI_004385-RA||-1||CDS||2987700130||12977||83.0	34495963	34486163	3.200000e-191	997
0.8132	0.1369	a57268_PGA_scaffold_1	PGA_scaffold_1||27920879||27932066||BUSI_000922-RA||1||CDS||2986530353||978||84.09	27920879	27932066	b57268_PGA_scaffold_2	PGA_scaffold_2||34448203||34459289||BUSI_004382-RA||-1||CDS||2987700121||12974||84.09	34459289	34448203	4.100000e-241	1047
61.1495	0.9048	a57268_PGA_scaffold_1	PGA_scaffold_1||28009988||28011940||BUSI_000927-RA||1||CDS||2986530368||983||72.95	28009988	28011940	b57268_PGA_scaffold_2	PGA_scaffold_2||34418777||34419942||BUSI_004379-RA||-1||CDS||2987700112||12971||72.95	34419942	34418777	2.900000e-32	1078
0.6676	0.1322	a57268_PGA_scaffold_1	PGA_scaffold_1||28025033||28029292||BUSI_000928-RA||1||CDS||2986530371||984||79.25	28025033	28029292	b57268_PGA_scaffold_2	PGA_scaffold_2||34398725||34402114||BUSI_004378-RA||-1||CDS||2987700109||12970||79.25	34402114	34398725	1.000000e-250	1128
1.0322	0.1921	a57268_PGA_scaffold_1	PGA_scaffold_1||28093946||28102694||BUSI_000930-RA||1||CDS||2986530377||986||77.63	28093946	28102694	b57268_PGA_scaffold_2	PGA_scaffold_2||34228670||34232774||BUSI_004369-RA||-1||CDS||2987700082||12961||77.63	34232774	34228670	1.400000e-204	1178
1.4615	0.3897	a57268_PGA_scaffold_1	PGA_scaffold_1||28118540||28120099||BUSI_000932-RA||1||CDS||2986530383||988||81.97	28118540	28120099	b57268_PGA_scaffold_2	PGA_scaffold_2||34140169||34141272||BUSI_004362-RA||-1||CDS||2987700061||12954||81.97	34141272	34140169	1.700000e-55	1228
0.8751	0.2560	a57268_PGA_scaffold_1	PGA_scaffold_1||28130329||28139185||BUSI_000934-RA||-1||CDS||2986530389||990||77.78	28139185	28130329	b57268_PGA_scaffold_2	PGA_scaffold_2||34127400||34134358||BUSI_004360-RA||1||CDS||2987700055||12952||77.78	34127400	34134358	2.300000e-116	1278
0.6078	0.1491	a57268_PGA_scaffold_1	PGA_scaffold_1||28352344||28355728||BUSI_000945-RA||1||CDS||2986530422||1001||82.56	28352344	28355728	b57268_PGA_scaffold_2	PGA_scaffold_2||33866287||33871092||BUSI_004350-RA||-1||CDS||2987700025||12942||82.56	33871092	33866287	2.700000e-199	1325
0.7380	0.1380	a57268_PGA_scaffold_1	PGA_scaffold_1||28358151||28362103||BUSI_000946-RA||1||CDS||2986530425||1002||78.03	28358151	28362103	b57268_PGA_scaffold_2	PGA_scaffold_2||33859036||33864220||BUSI_004349-RA||-1||CDS||2987700022||12941||78.03	33864220	33859036	2.300000e-231	1375
1.0079	0.2255	a57268_PGA_scaffold_1	PGA_scaffold_1||28376344||28388524||BUSI_000948-RA||-1||CDS||2986530431||1004||83.39	28388524	28376344	b57268_PGA_scaffold_2	PGA_scaffold_2||33831291||33840923||BUSI_004347-RA||1||CDS||2987700016||12939||83.39	33831291	33840923	2.300000e-170	1425
1.6280	0.4083	a57268_PGA_scaffold_1	PGA_scaffold_1||28412520||28414470||BUSI_000950-RA||-1||CDS||2986530437||1006||85.66	28414470	28412520	b57268_PGA_scaffold_2	PGA_scaffold_2||33819180||33821607||BUSI_004345-RA||1||CDS||2987700010||12937||85.66	33819180	33821607	1.500000e-165	1475
0.9967	0.2884	a57268_PGA_scaffold_1	PGA_scaffold_1||28428843||28430752||BUSI_000952-RA||-1||CDS||2986530443||1008||79.76	28430752	28428843	b57268_PGA_scaffold_2	PGA_scaffold_2||33805225||33807242||BUSI_004344-RA||1||CDS||2987700007||12936||79.76	33805225	33807242	1.500000e-103	1525
0.7756	0.1711	a57268_PGA_scaffold_1	PGA_scaffold_1||28438830||28443588||BUSI_000954-RA||-1||CDS||2986530449||1010||72.86	28443588	28438830	b57268_PGA_scaffold_2	PGA_scaffold_2||33740743||33748207||BUSI_004342-RA||1||CDS||2987700001||12934||72.86	33740743	33748207	3.600000e-70	1575
0.8208	0.1818	a57268_PGA_scaffold_1	PGA_scaffold_1||28460278||28461832||BUSI_000956-RA||-1||CDS||2986530455||1012||76.9	28461832	28460278	b57268_PGA_scaffold_2	PGA_scaffold_2||33689022||33690343||BUSI_004338-RA||1||CDS||2987699989||12930||76.9	33689022	33690343	1.400000e-197	1625
0.6009	0.1055	a57268_PGA_scaffold_1	PGA_scaffold_1||28464686||28468816||BUSI_000957-RA||-1||CDS||2986530458||1013||81.67	28468816	28464686	b57268_PGA_scaffold_2	PGA_scaffold_2||33681696||33687721||BUSI_004337-RA||1||CDS||2987699986||12929||81.67	33681696	33687721	1.000000e-123	1675
1.0061	0.3111	a57268_PGA_scaffold_1	PGA_scaffold_1||28543279||28549315||BUSI_000964-RA||-1||CDS||2986530479||1020||71.4	28549315	28543279	b57268_PGA_scaffold_2	PGA_scaffold_2||33532933||33534506||BUSI_004327-RA||1||CDS||2987699956||12919||71.4	33532933	33534506	2.100000e-72	1725
83.2380	0.9088	a57268_PGA_scaffold_1	PGA_scaffold_1||28555688||28560653||BUSI_000966-RA||-1||CDS||2986530485||1022||66.36	28560653	28555688	b57268_PGA_scaffold_2	PGA_scaffold_2||33451973||33455829||BUSI_004320-RA||1||CDS||2987699935||12912||66.36	33451973	33455829	2.800000e-79	1775
61.8848	1.1948	a57268_PGA_scaffold_1	PGA_scaffold_1||28599361||28613389||BUSI_000968-RA||1||CDS||2986530491||1024||86.73	28599361	28613389	b57268_PGA_scaffold_2	PGA_scaffold_2||33338672||33340140||BUSI_004315-RA||-1||CDS||2987699920||12907||86.73	33340140	33338672	1.000000e-250	1825
0.7254	0.1973	a57268_PGA_scaffold_1	PGA_scaffold_1||28768076||28771844||BUSI_000985-RA||1||CDS||2986530542||1041||79.41	28768076	28771844	b57268_PGA_scaffold_2	PGA_scaffold_2||33328647||33332001||BUSI_004313-RA||-1||CDS||2987699914||12905||79.41	33332001	33328647	7.000000e-203	1872
72.8402	0.5378	a57268_PGA_scaffold_1	PGA_scaffold_1||28781031||28791264||BUSI_000987-RA||1||CDS||2986530548||1043||85.56	28781031	28791264	b57268_PGA_scaffold_2	PGA_scaffold_2||33321228||33323477||BUSI_004312-RA||-1||CDS||2987699911||12904||85.56	33323477	33321228	1.100000e-51	1922
0.9972	0.2052	a57268_PGA_scaffold_1	PGA_scaffold_1||28871336||28880883||BUSI_000992-RA||-1||CDS||2986530563||1048||75.56	28880883	28871336	b57268_PGA_scaffold_2	PGA_scaffold_2||33256466||33268016||BUSI_004305-RA||1||CDS||2987699890||12897||75.56	33256466	33268016	1.000000e-250	1972
1.1516	0.3712	a57268_PGA_scaffold_1	PGA_scaffold_1||28983484||28987684||BUSI_000999-RA||1||CDS||2986530584||1055||80.39	28983484	28987684	b57268_PGA_scaffold_2	PGA_scaffold_2||33204985||33210787||BUSI_004303-RA||-1||CDS||2987699884||12895||80.39	33210787	33204985	1.200000e-141	2022
1.2715	0.2506	a57268_PGA_scaffold_1	PGA_scaffold_1||29037386||29045661||BUSI_001003-RA||-1||CDS||2986530596||1059||79.6	29045661	29037386	b57268_PGA_scaffold_2	PGA_scaffold_2||33200403||33201828||BUSI_004302-RA||1||CDS||2987699881||12894||79.6	33200403	33201828	8.100000e-90	2072
0.8443	0.0198	a57268_PGA_scaffold_1	PGA_scaffold_1||29067325||29067933||BUSI_001006-RA||1||CDS||2986530605||1062||87.1	29067325	29067933	b57268_PGA_scaffold_2	PGA_scaffold_2||33190154||33190758||BUSI_004301-RA||-1||CDS||2987699878||12893||87.1	33190758	33190154	4.900000e-145	2122
1.3246	0.1388	a57268_PGA_scaffold_1	PGA_scaffold_1||29277114||29279052||BUSI_001018-RA||1||CDS||2986530641||1074||84.47	29277114	29279052	b57268_PGA_scaffold_2	PGA_scaffold_2||33113440||33114445||BUSI_004295-RA||1||CDS||2987699860||12887||84.47	33113440	33114445	1.900000e-59	2169
0.9128	0.0661	a57268_PGA_scaffold_1	PGA_scaffold_1||29293648||29297299||BUSI_001020-RA||-1||CDS||2986530647||1076||82.32	29297299	29293648	b57268_PGA_scaffold_2	PGA_scaffold_2||33055976||33059240||BUSI_004292-RA||1||CDS||2987699851||12884||82.32	33055976	33059240	3.400000e-226	2219
1.2558	0.4373	a57268_PGA_scaffold_1	PGA_scaffold_1||29297892||29313643||BUSI_001021-RA||1||CDS||2986530650||1077||83.27	29297892	29313643	b57268_PGA_scaffold_2	PGA_scaffold_2||33014515||33025993||BUSI_004290-RA||-1||CDS||2987699845||12882||83.27	33025993	33014515	1.000000e-143	2269
0.6954	0.1735	a57268_PGA_scaffold_1	PGA_scaffold_1||29318111||29321597||BUSI_001022-RA||-1||CDS||2986530653||1078||78.6	29321597	29318111	b57268_PGA_scaffold_2	PGA_scaffold_2||32999500||33003077||BUSI_004289-RA||1||CDS||2987699842||12881||78.6	32999500	33003077	1.900000e-159	2319
1.0406	0.0265	a57268_PGA_scaffold_1	PGA_scaffold_1||29343192||29346550||BUSI_001024-RA||-1||CDS||2986530659||1080||84.93	29346550	29343192	b57268_PGA_scaffold_2	PGA_scaffold_2||32920089||32925648||BUSI_004282-RA||1||CDS||2987699821||12874||84.93	32920089	32925648	1.000000e-250	2369
0.5667	0.0965	a57268_PGA_scaffold_1	PGA_scaffold_1||29519973||29525499||BUSI_001033-RA||1||CDS||2986530686||1089||81.24	29519973	29525499	b57268_PGA_scaffold_2	PGA_scaffold_2||32839085||32843050||BUSI_004275-RA||-1||CDS||2987699800||12867||81.24	32843050	32839085	1.000000e-250	2419
0.6898	0.0920	a57268_PGA_scaffold_1	PGA_scaffold_1||29559876||29564706||BUSI_001036-RA||1||CDS||2986530695||1092||80.73	29559876	29564706	b57268_PGA_scaffold_2	PGA_scaffold_2||32819081||32823030||BUSI_004273-RA||-1||CDS||2987699794||12865||80.73	32823030	32819081	1.000000e-250	2469
1.5926	0.5369	a57268_PGA_scaffold_1	PGA_scaffold_1||29588547||29589457||BUSI_001038-RA||1||CDS||2986530701||1094||74.53	29588547	29589457	b57268_PGA_scaffold_2	PGA_scaffold_2||32762555||32773156||BUSI_004268-RA||-1||CDS||2987699779||12860||74.53	32773156	32762555	8.800000e-22	2490
36.2215	1.4477	a57268_PGA_scaffold_1	PGA_scaffold_1||29735580||29736933||BUSI_001050-RA||1||CDS||2986530737||1106||71.7	29735580	29736933	b57268_PGA_scaffold_2	PGA_scaffold_2||32691587||32692726||BUSI_004262-RA||-1||CDS||2987699761||12854||71.7	32692726	32691587	1.500000e-12	2498
0.8607	0.1829	a57268_PGA_scaffold_1	PGA_scaffold_1||29974993||29984171||BUSI_001061-RA||1||CDS||2986530770||1117||81.34	29974993	29984171	b57268_PGA_scaffold_2	PGA_scaffold_2||32526640||32544685||BUSI_004253-RA||-1||CDS||2987699734||12845||81.34	32544685	32526640	1.000000e-250	2545
21.9152	1.1023	a57268_PGA_scaffold_1	PGA_scaffold_1||30036198||30065936||BUSI_001068-RA||1||CDS||2986530791||1124||83.23	30036198	30065936	b57268_PGA_scaffold_2	PGA_scaffold_2||32356600||32369701||BUSI_004242-RA||-1||CDS||2987699701||12834||83.23	32369701	32356600	3.500000e-139	2592
0.9746	0.1223	a57268_PGA_scaffold_1	PGA_scaffold_1||30271284||30276751||BUSI_001079-RA||-1||CDS||2986530824||1135||80.6	30276751	30271284	b57268_PGA_scaffold_2	PGA_scaffold_2||32313964||32317748||BUSI_004240-RA||1||CDS||2987699695||12832||80.6	32313964	32317748	1.000000e-250	2639
0.9251	0.0919	a57268_PGA_scaffold_1	PGA_scaffold_1||30297026||30325116||BUSI_001081-RA||1||CDS||2986530830||1137||82.63	30297026	30325116	b57268_PGA_scaffold_2	PGA_scaffold_2||32266308||32270104||BUSI_004239-RA||-1||CDS||2987699692||12831||82.63	32270104	32266308	2.100000e-226	2689
0.6483	0.0566	a57268_PGA_scaffold_1	PGA_scaffold_1||30542466||30552803||BUSI_001093-RA||1||CDS||2986530866||1149||89.35	30542466	30552803	b57268_PGA_scaffold_2	PGA_scaffold_2||32200156||32202665||BUSI_004235-RA||-1||CDS||2987699680||12827||89.35	32202665	32200156	6.500000e-183	2736
1.2441	0.3705	a57268_PGA_scaffold_1	PGA_scaffold_1||30555900||30556890||BUSI_001094-RA||1||CDS||2986530869||1150||72.99	30555900	30556890	b57268_PGA_scaffold_2	PGA_scaffold_2||32186899||32187847||BUSI_004233-RA||-1||CDS||2987699674||12825||72.99	32187847	32186899	5.400000e-44	2779
22.7428	1.3264	a57268_PGA_scaffold_1	PGA_scaffold_1||30563340||30564551||BUSI_001095-RA||-1||CDS||2986530872||1151||67.08	30564551	30563340	b57268_PGA_scaffold_2	PGA_scaffold_2||32174914||32180307||BUSI_004232-RA||-1||CDS||2987699671||12824||67.08	32180307	32174914	1.700000e-78	2829
1.6312	0.1454	a57268_PGA_scaffold_1	PGA_scaffold_1||30607920||30608250||BUSI_001099-RA||-1||CDS||2986530884||1155||83.53	30608250	30607920	b57268_PGA_scaffold_2	PGA_scaffold_2||32161625||32162201||BUSI_004231-RA||1||CDS||2987699668||12823||83.53	32161625	32162201	2.100000e-47	2875
63.7058	1.1724	a57268_PGA_scaffold_1	PGA_scaffold_1||30660527||30672244||BUSI_001101-RA||1||CDS||2986530890||1157||70.97	30660527	30672244	b57268_PGA_scaffold_2	PGA_scaffold_2||31378109||31398891||BUSI_004169-RA||-1||CDS||2987699482||12761||70.97	31398891	31378109	1.100000e-11	11
0.5918	0.0435	a57268_PGA_scaffold_1	PGA_scaffold_1||30682982||30691959||BUSI_001102-RA||1||CDS||2986530893||1158||88.45	30682982	30691959	b57268_PGA_scaffold_2	PGA_scaffold_2||31421840||31424949||BUSI_004171-RA||1||CDS||2987699488||12763||88.45	31421840	31424949	4.500000e-93	61
0.8800	0.2495	a57268_PGA_scaffold_1	PGA_scaffold_1||30712105||30715060||BUSI_001104-RA||1||CDS||2986530899||1160||72.1	30712105	30715060	b57268_PGA_scaffold_2	PGA_scaffold_2||31483859||31489839||BUSI_004176-RA||1||CDS||2987699503||12768||72.1	31483859	31489839	1.000000e-250	111
0.6147	0.0341	a57268_PGA_scaffold_1	PGA_scaffold_1||30741025||30745992||BUSI_001105-RA||1||CDS||2986530902||1161||88.17	30741025	30745992	b57268_PGA_scaffold_2	PGA_scaffold_2||31522505||31528905||BUSI_004178-RA||1||CDS||2987699509||12770||88.17	31522505	31528905	1.000000e-250	161
63.4721	1.1654	a57268_PGA_scaffold_1	PGA_scaffold_1||30765029||30770875||BUSI_001108-RA||1||CDS||2986530911||1164||81.71	30765029	30770875	b57268_PGA_scaffold_2	PGA_scaffold_2||31549981||31556909||BUSI_004180-RA||1||CDS||2987699515||12772||81.71	31549981	31556909	2.100000e-172	211
0.9838	0.1958	a57268_PGA_scaffold_1	PGA_scaffold_1||30836128||30848945||BUSI_001113-RA||-1||CDS||2986530926||1169||79.48	30848945	30836128	b57268_PGA_scaffold_2	PGA_scaffold_2||31590891||31595570||BUSI_004184-RA||1||CDS||2987699527||12776||79.48	31590891	31595570	5.400000e-211	261
0.9147	0.0329	a57268_PGA_scaffold_1	PGA_scaffold_1||30886489||30887012||BUSI_001116-RA||-1||CDS||2986530935||1172||87.79	30887012	30886489	b57268_PGA_scaffold_2	PGA_scaffold_2||31705823||31706344||BUSI_004195-RA||1||CDS||2987699560||12787||87.79	31705823	31706344	3.300000e-140	50
1.0478	0.0872	a57268_PGA_scaffold_1	PGA_scaffold_1||30958041||30958698||BUSI_001123-RA||1||CDS||2986530956||1179||88.85	30958041	30958698	b57268_PGA_scaffold_2	PGA_scaffold_2||31644852||31645688||BUSI_004189-RA||-1||CDS||2987699542||12781||88.85	31645688	31644852	3.200000e-92	100
1.0250	0.1746	a57268_PGA_scaffold_1	PGA_scaffold_1||30962186||30969167||BUSI_001124-RA||-1||CDS||2986530959||1180||87.5	30969167	30962186	b57268_PGA_scaffold_2	PGA_scaffold_2||31639847||31643228||BUSI_004188-RA||1||CDS||2987699539||12780||87.5	31639847	31643228	1.000000e-113	150
0.9673	0.0943	a57268_PGA_scaffold_1	PGA_scaffold_1||30974413||30979762||BUSI_001125-RA||1||CDS||2986530962||1181||86.01	30974413	30979762	b57268_PGA_scaffold_2	PGA_scaffold_2||31617879||31626970||BUSI_004187-RA||-1||CDS||2987699536||12779||86.01	31626970	31617879	8.900000e-196	200
0.7365	0.0513	a57268_PGA_scaffold_1	PGA_scaffold_1||30984414||30995979||BUSI_001126-RA||1||CDS||2986530965||1182||85.12	30984414	30995979	b57268_PGA_scaffold_2	PGA_scaffold_2||31607766||31614412||BUSI_004186-RA||-1||CDS||2987699533||12778||85.12	31614412	31607766	1.000000e-250	250
75.6037	0.9938	a57268_PGA_scaffold_1	PGA_scaffold_1||30998214||30999943||BUSI_001127-RA||-1||CDS||2986530968||1183||77.3	30999943	30998214	b57268_PGA_scaffold_2	PGA_scaffold_2||31678568||31695241||BUSI_004194-RA||-1||CDS||2987699557||12786||77.3	31695241	31678568	5.700000e-72	361
1.2271	0.2048	a57268_PGA_scaffold_1	PGA_scaffold_1||31003687||31006811||BUSI_001128-RA||-1||CDS||2986530971||1184||75.76	31006811	31003687	b57268_PGA_scaffold_2	PGA_scaffold_2||31745187||31748583||BUSI_004199-RA||-1||CDS||2987699572||12791||75.76	31748583	31745187	4.900000e-97	411
1.0183	0.4108	a57268_PGA_scaffold_1	PGA_scaffold_1||31034844||31037092||BUSI_001129-RA||-1||CDS||2986530974||1185||70.58	31037092	31034844	b57268_PGA_scaffold_2	PGA_scaffold_2||31884832||31888127||BUSI_004209-RA||-1||CDS||2987699602||12801||70.58	31888127	31884832	1.100000e-125	461
1.3081	0.2397	a57268_PGA_scaffold_1	PGA_scaffold_1||31048582||31049469||BUSI_001131-RA||1||CDS||2986530980||1187||77.6	31048582	31049469	b57268_PGA_scaffold_2	PGA_scaffold_2||31904401||31905333||BUSI_004212-RA||1||CDS||2987699611||12804||77.6	31904401	31905333	4.100000e-86	511
0.7908	0.0712	a57268_PGA_scaffold_1	PGA_scaffold_1||31089964||31091145||BUSI_001133-RA||-1||CDS||2986530986||1189||82.19	31091145	31089964	b57268_PGA_scaffold_2	PGA_scaffold_2||31921491||31922441||BUSI_004214-RA||-1||CDS||2987699617||12806||82.19	31922441	31921491	2.100000e-230	561
1.0936	0.2816	a57268_PGA_scaffold_1	PGA_scaffold_1||31099391||31102001||BUSI_001134-RA||1||CDS||2986530989||1190||71.43	31099391	31102001	b57268_PGA_scaffold_2	PGA_scaffold_2||31992322||31994673||BUSI_004222-RA||1||CDS||2987699641||12814||71.43	31992322	31994673	2.800000e-96	611
0.7002	0.1091	a57268_PGA_scaffold_1	PGA_scaffold_1||31108267||31121172||BUSI_001136-RA||-1||CDS||2986530995||1192||84.26	31121172	31108267	b57268_PGA_scaffold_2	PGA_scaffold_2||32025685||32039273||BUSI_004225-RA||-1||CDS||2987699650||12817||84.26	32039273	32025685	1.000000e-250	661
0.8065	0.0566	a57268_PGA_scaffold_1	PGA_scaffold_1||31131919||31134375||BUSI_001138-RA||-1||CDS||2986531001||1194||87.89	31134375	31131919	b57268_PGA_scaffold_2	PGA_scaffold_2||32048826||32052379||BUSI_004226-RA||-1||CDS||2987699653||12818||87.89	32052379	32048826	5.300000e-121	711
83.1735	0.4812	a57268_PGA_scaffold_1	PGA_scaffold_1||31158080||31158606||BUSI_001140-RA||-1||CDS||2986531007||1196||86.13	31158606	31158080	b57268_PGA_scaffold_2	PGA_scaffold_2||32161625||32162201||BUSI_004231-RA||1||CDS||2987699668||12823||86.13	32161625	32162201	9.000000e-35	745
66.4409	0.5755	a57268_PGA_scaffold_1	PGA_scaffold_1||31245556||31248040||BUSI_001148-RA||-1||CDS||2986531031||1204||61.84	31248040	31245556	b57268_PGA_scaffold_2	PGA_scaffold_2||32518728||32526586||BUSI_004252-RA||1||CDS||2987699731||12844||61.84	32518728	32526586	5.300000e-80	789
0.8024	0.2855	a57268_PGA_scaffold_1	PGA_scaffold_1||31316598||31317361||BUSI_001157-RA||1||CDS||2986531058||1213||67.51	31316598	31317361	b57268_PGA_scaffold_2	PGA_scaffold_2||31360294||31361697||BUSI_004164-RA||-1||CDS||2987699467||12756||67.51	31361697	31360294	2.700000e-82	50
6.2101	0.9225	a57268_PGA_scaffold_1	PGA_scaffold_1||31316598||31317361||BUSI_001157-RA||1||CDS||2986531058||1213||66.3	31316598	31317361	b57268_PGA_scaffold_2	PGA_scaffold_2||32732541||32733839||BUSI_004265-RA||1||CDS||2987699770||12857||66.3	32732541	32733839	1.100000e-18	804
0.6286	0.1379	a57268_PGA_scaffold_1	PGA_scaffold_1||31327194||31330009||BUSI_001158-RA||1||CDS||2986531061||1214||79.76	31327194	31330009	b57268_PGA_scaffold_2	PGA_scaffold_2||31214833||31217315||BUSI_004160-RA||-1||CDS||2987699455||12752||79.76	31217315	31214833	1.000000e-250	100
0.8110	0.1590	a57268_PGA_scaffold_1	PGA_scaffold_1||31339385||31342757||BUSI_001160-RA||1||CDS||2986531067||1216||84.28	31339385	31342757	b57268_PGA_scaffold_2	PGA_scaffold_2||31192731||31197422||BUSI_004157-RA||-1||CDS||2987699446||12749||84.28	31197422	31192731	1.000000e-250	150
0.5887	0.0006	a57268_PGA_scaffold_1	PGA_scaffold_1||31373494||31375282||BUSI_001163-RA||1||CDS||2986531076||1219||90.59	31373494	31375282	b57268_PGA_scaffold_2	PGA_scaffold_2||31183945||31185749||BUSI_004156-RA||1||CDS||2987699443||12748||90.59	31183945	31185749	1.000000e-250	200
2.2500	0.6250	a57268_PGA_scaffold_1	PGA_scaffold_1||31376323||31377611||BUSI_001164-RA||-1||CDS||2986531079||1220||83.8	31377611	31376323	b57268_PGA_scaffold_2	PGA_scaffold_2||31161084||31162357||BUSI_004153-RA||1||CDS||2987699434||12745||83.8	31161084	31162357	4.200000e-60	250
0.7273	0.1560	a57268_PGA_scaffold_1	PGA_scaffold_1||31486080||31492369||BUSI_001169-RA||1||CDS||2986531094||1225||83.39	31486080	31492369	b57268_PGA_scaffold_2	PGA_scaffold_2||31019846||31031383||BUSI_004147-RA||-1||CDS||2987699416||12739||83.39	31031383	31019846	9.300000e-192	300
1.2584	0.5326	a57268_PGA_scaffold_1	PGA_scaffold_1||31504862||31506175||BUSI_001171-RA||1||CDS||2986531100||1227||81.15	31504862	31506175	b57268_PGA_scaffold_2	PGA_scaffold_2||30965957||30968316||BUSI_004139-RA||-1||CDS||2987699392||12731||81.15	30968316	30965957	3.800000e-27	326
0.7671	0.1640	a57268_PGA_scaffold_1	PGA_scaffold_1||31525340||31528010||BUSI_001172-RA||-1||CDS||2986531103||1228||76.64	31528010	31525340	b57268_PGA_scaffold_2	PGA_scaffold_2||30943211||30947279||BUSI_004138-RA||1||CDS||2987699389||12730||76.64	30943211	30947279	1.600000e-232	376
69.7981	0.6029	a57268_PGA_scaffold_1	PGA_scaffold_1||31581151||31585745||BUSI_001180-RA||-1||CDS||2986531127||1236||80.26	31585745	31581151	b57268_PGA_scaffold_2	PGA_scaffold_2||30921847||30924979||BUSI_004135-RA||-1||CDS||2987699380||12727||80.26	30924979	30921847	9.200000e-230	426
0.7736	0.1450	a57268_PGA_scaffold_1	PGA_scaffold_1||31677905||31685187||BUSI_001190-RA||1||CDS||2986531157||1246||77.57	31677905	31685187	b57268_PGA_scaffold_2	PGA_scaffold_2||30899337||30902277||BUSI_004133-RA||-1||CDS||2987699374||12725||77.57	30902277	30899337	8.000000e-145	476
7.9668	0.6361	a57268_PGA_scaffold_1	PGA_scaffold_1||31698507||31706010||BUSI_001192-RA||1||CDS||2986531163||1248||83.33	31698507	31706010	b57268_PGA_scaffold_2	PGA_scaffold_2||30865597||30870248||BUSI_004130-RA||-1||CDS||2987699365||12722||83.33	30870248	30865597	6.600000e-138	526
0.8355	0.1276	a57268_PGA_scaffold_1	PGA_scaffold_1||31752826||31764387||BUSI_001198-RA||1||CDS||2986531181||1254||83.2	31752826	31764387	b57268_PGA_scaffold_2	PGA_scaffold_2||30798558||30805818||BUSI_004124-RA||-1||CDS||2987699347||12716||83.2	30805818	30798558	1.000000e-250	576
0.5802	0.2254	a57268_PGA_scaffold_1	PGA_scaffold_1||31766616||31772438||BUSI_001199-RA||1||CDS||2986531184||1255||82.27	31766616	31772438	b57268_PGA_scaffold_2	PGA_scaffold_2||30788412||30792510||BUSI_004123-RA||-1||CDS||2987699344||12715||82.27	30792510	30788412	1.000000e-250	626
0.7791	0.1154	a57268_PGA_scaffold_1	PGA_scaffold_1||31789230||31799207||BUSI_001200-RA||-1||CDS||2986531187||1256||83.17	31799207	31789230	b57268_PGA_scaffold_2	PGA_scaffold_2||30740222||30752535||BUSI_004117-RA||1||CDS||2987699326||12709||83.17	30740222	30752535	1.000000e-250	676
1.5547	0.1603	a57268_PGA_scaffold_1	PGA_scaffold_1||31860232||31868156||BUSI_001206-RA||-1||CDS||2986531205||1262||73.53	31868156	31860232	b57268_PGA_scaffold_2	PGA_scaffold_2||30658456||30663901||BUSI_004112-RA||1||CDS||2987699311||12704||73.53	30658456	30663901	1.000000e-250	726
31.7325	0.9933	a57268_PGA_scaffold_1	PGA_scaffold_1||31976600||31984390||BUSI_001213-RA||1||CDS||2986531226||1269||77.76	31976600	31984390	b57268_PGA_scaffold_2	PGA_scaffold_2||30566325||30580005||BUSI_004107-RA||-1||CDS||2987699296||12699||77.76	30580005	30566325	2.000000e-130	776
1.2288	0.1837	a57268_PGA_scaffold_1	PGA_scaffold_1||32005322||32006627||BUSI_001216-RA||-1||CDS||2986531235||1272||75.52	32006627	32005322	b57268_PGA_scaffold_2	PGA_scaffold_2||30557259||30558086||BUSI_004106-RA||1||CDS||2987699293||12698||75.52	30557259	30558086	2.200000e-151	826
###  Mean Ks:  11.0445	Mean Kn: 0.7090
#Ks	Kn	a<db_genome_id>_<chr>	chr1||start1||stop1||name1||strand1||type1||db_feature_id1||genome_order1||percent_id1	start1	stop1	b<db_genome_id>_<chr>	chr2||start2||stop2||name2||strand2||type2||db_feature_id2||genome_order2||percent_id2	start2	stop2	eval	block_score	GEVO_link
0.8633	0.1896	a57268_PGA_scaffold_1	PGA_scaffold_1||32087120||32089745||BUSI_001227-RA||-1||CDS||2986531268||1283||75.37	32089745	32087120	b57268_PGA_scaffold_2	PGA_scaffold_2||28098419||28101254||BUSI_003910-RA||1||CDS||2987698705||12502||75.37	28098419	28101254	1.000000e-250	50
0.8784	0.2338	a57268_PGA_scaffold_1	PGA_scaffold_1||32195460||32200352||BUSI_001229-RA||1||CDS||2986531274||1285||77.66	32195460	32200352	b57268_PGA_scaffold_2	PGA_scaffold_2||28264761||28270400||BUSI_003919-RA||1||CDS||2987698732||12511||77.66	28264761	28270400	1.200000e-116	100
1.1771	0.2939	a57268_PGA_scaffold_1	PGA_scaffold_1||32201430||32208110||BUSI_001230-RA||1||CDS||2986531277||1286||80.54	32201430	32208110	b57268_PGA_scaffold_2	PGA_scaffold_2||28317995||28326609||BUSI_003923-RA||1||CDS||2987698744||12515||80.54	28317995	28326609	6.900000e-201	150
0.1591	15.7484	a57268_PGA_scaffold_1	PGA_scaffold_1||32239045||32243832||BUSI_001233-RA||-1||CDS||2986531286||1289||85.41	32243832	32239045	b57268_PGA_scaffold_2	PGA_scaffold_2||28377326||28380875||BUSI_003929-RA||-1||CDS||2987698762||12521||85.41	28380875	28377326	1.500000e-131	200
5.9537	0.2820	a57268_PGA_scaffold_1	PGA_scaffold_1||32247121||32254124||BUSI_001234-RA||1||CDS||2986531289||1290||63.44	32247121	32254124	b57268_PGA_scaffold_2	PGA_scaffold_2||28383351||28387309||BUSI_003930-RA||1||CDS||2987698765||12522||63.44	28383351	28387309	8.600000e-76	250
0.8411	0.0760	a57268_PGA_scaffold_1	PGA_scaffold_1||32287231||32306912||BUSI_001237-RA||1||CDS||2986531298||1293||85.67	32287231	32306912	b57268_PGA_scaffold_2	PGA_scaffold_2||28393914||28405288||BUSI_003931-RA||-1||CDS||2987698768||12523||85.67	28405288	28393914	1.000000e-250	300
0.7783	0.2781	a57268_PGA_scaffold_1	PGA_scaffold_1||32569041||32571831||BUSI_001250-RA||1||CDS||2986531337||1306||76.61	32569041	32571831	b57268_PGA_scaffold_2	PGA_scaffold_2||28511540||28514562||BUSI_003940-RA||-1||CDS||2987698795||12532||76.61	28514562	28511540	5.500000e-174	50
1.0168	0.2708	a57268_PGA_scaffold_1	PGA_scaffold_1||32608255||32617317||BUSI_001255-RA||1||CDS||2986531352||1311||74.83	32608255	32617317	b57268_PGA_scaffold_2	PGA_scaffold_2||28465932||28469553||BUSI_003936-RA||-1||CDS||2987698783||12528||74.83	28469553	28465932	1.200000e-183	100
0.5969	0.1163	a57268_PGA_scaffold_1	PGA_scaffold_1||32640372||32648472||BUSI_001257-RA||1||CDS||2986531358||1313||82.1	32640372	32648472	b57268_PGA_scaffold_2	PGA_scaffold_2||28455107||28464359||BUSI_003935-RA||-1||CDS||2987698780||12527||82.1	28464359	28455107	1.000000e-250	150
0.8550	0.1693	a57268_PGA_scaffold_1	PGA_scaffold_1||32740586||32748835||BUSI_001266-RA||-1||CDS||2986531385||1322||79.59	32748835	32740586	b57268_PGA_scaffold_2	PGA_scaffold_2||28428816||28435811||BUSI_003933-RA||1||CDS||2987698774||12525||79.59	28428816	28435811	1.000000e-250	200
67.5809	1.2549	a57268_PGA_scaffold_1	PGA_scaffold_1||32752300||32757239||BUSI_001267-RA||1||CDS||2986531388||1323||80.42	32752300	32757239	b57268_PGA_scaffold_2	PGA_scaffold_2||28418723||28425015||BUSI_003932-RA||-1||CDS||2987698771||12524||80.42	28425015	28418723	4.300000e-32	231
65.6425	0.9803	a57268_PGA_scaffold_1	PGA_scaffold_1||33125523||33130912||BUSI_001281-RA||-1||CDS||2986531430||1337||78.51	33130912	33125523	b57268_PGA_scaffold_2	PGA_scaffold_2||28596967||28600685||BUSI_003947-RA||-1||CDS||2987698816||12539||78.51	28600685	28596967	2.100000e-143	97
1.0894	0.2439	a57268_PGA_scaffold_1	PGA_scaffold_1||33153362||33160714||BUSI_001283-RA||-1||CDS||2986531436||1339||77.8	33160714	33153362	b57268_PGA_scaffold_2	PGA_scaffold_2||28634064||28634737||BUSI_003951-RA||-1||CDS||2987698828||12543||77.8	28634737	28634064	5.100000e-103	147
1.2454	0.2412	a57268_PGA_scaffold_1	PGA_scaffold_1||33244392||33248935||BUSI_001291-RA||-1||CDS||2986531460||1347||80.86	33248935	33244392	b57268_PGA_scaffold_2	PGA_scaffold_2||28646383||28654798||BUSI_003953-RA||-1||CDS||2987698834||12545||80.86	28654798	28646383	1.700000e-246	197
0.6753	0.1182	a57268_PGA_scaffold_1	PGA_scaffold_1||33265554||33271049||BUSI_001293-RA||-1||CDS||2986531466||1349||80.6	33271049	33265554	b57268_PGA_scaffold_2	PGA_scaffold_2||28679245||28690133||BUSI_003955-RA||1||CDS||2987698840||12547||80.6	28679245	28690133	1.000000e-250	247
0.7988	0.1387	a57268_PGA_scaffold_1	PGA_scaffold_1||33290262||33295059||BUSI_001295-RA||1||CDS||2986531472||1351||79.51	33290262	33295059	b57268_PGA_scaffold_2	PGA_scaffold_2||28703528||28708363||BUSI_003956-RA||1||CDS||2987698843||12548||79.51	28703528	28708363	9.000000e-185	297
1.3969	0.2034	a57268_PGA_scaffold_1	PGA_scaffold_1||33304634||33309391||BUSI_001297-RA||1||CDS||2986531478||1353||85.2	33304634	33309391	b57268_PGA_scaffold_2	PGA_scaffold_2||28719660||28726841||BUSI_003958-RA||1||CDS||2987698849||12550||85.2	28719660	28726841	8.100000e-206	347
2.0374	0.2989	a57268_PGA_scaffold_1	PGA_scaffold_1||33419945||33428752||BUSI_001314-RA||-1||CDS||2986531529||1370||74.8	33428752	33419945	b57268_PGA_scaffold_2	PGA_scaffold_2||29036459||29040280||BUSI_003988-RA||-1||CDS||2987698939||12580||74.8	29040280	29036459	1.000000e-250	50
2.3391	0.2838	a57268_PGA_scaffold_1	PGA_scaffold_1||33436488||33438789||BUSI_001315-RA||1||CDS||2986531532||1371||73.62	33436488	33438789	b57268_PGA_scaffold_2	PGA_scaffold_2||29060878||29063556||BUSI_003989-RA||1||CDS||2987698942||12581||73.62	29060878	29063556	1.700000e-176	100
1.2682	0.2787	a57268_PGA_scaffold_1	PGA_scaffold_1||33462836||33464169||BUSI_001316-RA||1||CDS||2986531535||1372||75.31	33462836	33464169	b57268_PGA_scaffold_2	PGA_scaffold_2||29070972||29071928||BUSI_003990-RA||1||CDS||2987698945||12582||75.31	29070972	29071928	2.400000e-164	150
61.8609	1.1223	a57268_PGA_scaffold_1	PGA_scaffold_1||33517492||33524407||BUSI_001323-RA||1||CDS||2986531556||1379||95.08	33517492	33524407	b57268_PGA_scaffold_2	PGA_scaffold_2||29110258||29120971||BUSI_003994-RA||-1||CDS||2987698957||12586||95.08	29120971	29110258	1.200000e-16	165
0.6204	0.0903	a57268_PGA_scaffold_1	PGA_scaffold_1||33544400||33551007||BUSI_001326-RA||-1||CDS||2986531565||1382||82.82	33551007	33544400	b57268_PGA_scaffold_2	PGA_scaffold_2||29184809||29197276||BUSI_003998-RA||-1||CDS||2987698969||12590||82.82	29197276	29184809	1.000000e-250	215
0.9188	0.1055	a57268_PGA_scaffold_1	PGA_scaffold_1||33737686||33739774||BUSI_001339-RA||-1||CDS||2986531604||1395||80.57	33739774	33737686	b57268_PGA_scaffold_2	PGA_scaffold_2||29379422||29381788||BUSI_004011-RA||-1||CDS||2987699008||12603||80.57	29381788	29379422	1.000000e-250	262
1.0215	0.0584	a57268_PGA_scaffold_1	PGA_scaffold_1||33753331||33754975||BUSI_001340-RA||1||CDS||2986531607||1396||83.82	33753331	33754975	b57268_PGA_scaffold_2	PGA_scaffold_2||29399255||29402437||BUSI_004013-RA||1||CDS||2987699014||12605||83.82	29399255	29402437	1.000000e-250	312
3.9228	1.2367	a57268_PGA_scaffold_1	PGA_scaffold_1||33811304||33820100||BUSI_001347-RA||1||CDS||2986531628||1403||63.46	33811304	33820100	b57268_PGA_scaffold_2	PGA_scaffold_2||29510851||29521538||BUSI_004024-RA||1||CDS||2987699047||12616||63.46	29510851	29521538	4.500000e-216	359
0.4280	0.4047	a57268_PGA_scaffold_1	PGA_scaffold_1||34109286||34114777||BUSI_001369-RA||1||CDS||2986531694||1425||82.47	34109286	34114777	b57268_PGA_scaffold_2	PGA_scaffold_2||29472562||29475809||BUSI_004023-RA||-1||CDS||2987699044||12615||82.47	29475809	29472562	2.500000e-111	50
66.9496	0.6156	a57268_PGA_scaffold_1	PGA_scaffold_1||34276304||34279436||BUSI_001381-RA||-1||CDS||2986531730||1437||77.86	34279436	34276304	b57268_PGA_scaffold_2	PGA_scaffold_2||29510851||29521538||BUSI_004024-RA||1||CDS||2987699047||12616||77.86	29510851	29521538	1.000000e-250	97
1.4455	0.3829	a57268_PGA_scaffold_1	PGA_scaffold_1||34304338||34304965||BUSI_001383-RA||-1||CDS||2986531736||1439||75.5	34304965	34304338	b57268_PGA_scaffold_2	PGA_scaffold_2||29707843||29713029||BUSI_004038-RA||-1||CDS||2987699089||12630||75.5	29713029	29707843	2.100000e-24	117
1.1354	0.0986	a57268_PGA_scaffold_1	PGA_scaffold_1||34310472||34311466||BUSI_001384-RA||-1||CDS||2986531739||1440||79.88	34311466	34310472	b57268_PGA_scaffold_2	PGA_scaffold_2||29758477||29759462||BUSI_004044-RA||-1||CDS||2987699107||12636||79.88	29759462	29758477	9.300000e-132	167
0.9271	0.1467	a57268_PGA_scaffold_1	PGA_scaffold_1||34313017||34315683||BUSI_001385-RA||-1||CDS||2986531742||1441||81.72	34315683	34313017	b57268_PGA_scaffold_2	PGA_scaffold_2||29790023||29795090||BUSI_004047-RA||-1||CDS||2987699116||12639||81.72	29795090	29790023	6.900000e-191	217
1.7047	0.5199	a57268_PGA_scaffold_1	PGA_scaffold_1||34374430||34377905||BUSI_001390-RA||-1||CDS||2986531757||1446||78.05	34377905	34374430	b57268_PGA_scaffold_2	PGA_scaffold_2||29813582||29816294||BUSI_004049-RA||-1||CDS||2987699122||12641||78.05	29816294	29813582	7.300000e-90	267
0.7476	0.1851	a57268_PGA_scaffold_1	PGA_scaffold_1||34459447||34477298||BUSI_001396-RA||1||CDS||2986531775||1452||71.71	34459447	34477298	b57268_PGA_scaffold_2	PGA_scaffold_2||29899812||29919058||BUSI_004056-RA||1||CDS||2987699143||12648||71.71	29899812	29919058	1.000000e-250	317
0.6731	0.1036	a57268_PGA_scaffold_1	PGA_scaffold_1||34565460||34573099||BUSI_001401-RA||-1||CDS||2986531790||1457||81.35	34573099	34565460	b57268_PGA_scaffold_2	PGA_scaffold_2||29934873||29940676||BUSI_004058-RA||-1||CDS||2987699149||12650||81.35	29940676	29934873	1.000000e-250	367
68.3942	0.6367	a57268_PGA_scaffold_1	PGA_scaffold_1||34575065||34580977||BUSI_001402-RA||1||CDS||2986531793||1458||81.38	34575065	34580977	b57268_PGA_scaffold_2	PGA_scaffold_2||29958024||29962860||BUSI_004060-RA||1||CDS||2987699155||12652||81.38	29958024	29962860	5.100000e-88	417
0.8654	0.0760	a57268_PGA_scaffold_1	PGA_scaffold_1||34611704||34620730||BUSI_001405-RA||1||CDS||2986531802||1461||84.87	34611704	34620730	b57268_PGA_scaffold_2	PGA_scaffold_2||29964830||29971027||BUSI_004061-RA||1||CDS||2987699158||12653||84.87	29964830	29971027	2.200000e-109	467
1.0324	0.1416	a57268_PGA_scaffold_1	PGA_scaffold_1||34628064||34631069||BUSI_001407-RA||-1||CDS||2986531808||1463||75.96	34631069	34628064	b57268_PGA_scaffold_2	PGA_scaffold_2||29978999||29981404||BUSI_004062-RA||-1||CDS||2987699161||12654||75.96	29981404	29978999	8.200000e-249	517
0.7989	0.0433	a57268_PGA_scaffold_1	PGA_scaffold_1||34656470||34671493||BUSI_001409-RA||-1||CDS||2986531814||1465||88.3	34671493	34656470	b57268_PGA_scaffold_2	PGA_scaffold_2||30227153||30255264||BUSI_004079-RA||1||CDS||2987699212||12671||88.3	30227153	30255264	1.000000e-250	50
2.3549	0.0789	a57268_PGA_scaffold_1	PGA_scaffold_1||34691561||34692003||BUSI_001411-RA||1||CDS||2986531820||1467||80.21	34691561	34692003	b57268_PGA_scaffold_2	PGA_scaffold_2||30219138||30219499||BUSI_004078-RA||-1||CDS||2987699209||12670||80.21	30219499	30219138	1.500000e-46	95
77.8301	0.7564	a57268_PGA_scaffold_1	PGA_scaffold_1||34784381||34795750||BUSI_001417-RA||-1||CDS||2986531838||1473||71.8	34795750	34784381	b57268_PGA_scaffold_2	PGA_scaffold_2||30163571||30180221||BUSI_004075-RA||1||CDS||2987699200||12667||71.8	30163571	30180221	9.600000e-121	145
0.8646	0.1577	a57268_PGA_scaffold_1	PGA_scaffold_1||34851192||34853465||BUSI_001423-RA||1||CDS||2986531856||1479||75.38	34851192	34853465	b57268_PGA_scaffold_2	PGA_scaffold_2||30078142||30080226||BUSI_004071-RA||-1||CDS||2987699188||12663||75.38	30080226	30078142	1.500000e-222	195
1.1342	0.4080	a57268_PGA_scaffold_1	PGA_scaffold_1||34855697||34857056||BUSI_001424-RA||1||CDS||2986531859||1480||63.67	34855697	34857056	b57268_PGA_scaffold_2	PGA_scaffold_2||30068171||30069629||BUSI_004069-RA||-1||CDS||2987699182||12661||63.67	30069629	30068171	2.600000e-61	245
###  Mean Ks:  11.8748	Mean Kn: 0.4124
#Ks	Kn	a<db_genome_id>_<chr>	chr1||start1||stop1||name1||strand1||type1||db_feature_id1||genome_order1||percent_id1	start1	stop1	b<db_genome_id>_<chr>	chr2||start2||stop2||name2||strand2||type2||db_feature_id2||genome_order2||percent_id2	start2	stop2	eval	block_score	GEVO_link
1.2111	0.2172	a57268_PGA_scaffold_1	PGA_scaffold_1||35133117||35134349||BUSI_001446-RA||1||CDS||2986531925||1502||75.38	35133117	35134349	b57268_PGA_scaffold_2	PGA_scaffold_2||27979143||27980418||BUSI_003904-RA||1||CDS||2987698687||12496||75.38	27979143	27980418	4.600000e-202	50
0.7085	0.1096	a57268_PGA_scaffold_1	PGA_scaffold_1||35139600||35140308||BUSI_001448-RA||-1||CDS||2986531931||1504||82.79	35140308	35139600	b57268_PGA_scaffold_2	PGA_scaffold_2||27931078||27933359||BUSI_003900-RA||1||CDS||2987698675||12492||82.79	27931078	27933359	8.300000e-151	100
0.9110	0.0846	a57268_PGA_scaffold_1	PGA_scaffold_1||35215558||35221762||BUSI_001456-RA||1||CDS||2986531955||1512||83.56	35215558	35221762	b57268_PGA_scaffold_2	PGA_scaffold_2||27768257||27776519||BUSI_003888-RA||1||CDS||2987698639||12480||83.56	27768257	27776519	1.000000e-250	147
0.7151	0.0654	a57268_PGA_scaffold_1	PGA_scaffold_1||35419193||35425083||BUSI_001464-RA||-1||CDS||2986531979||1520||84.51	35425083	35419193	b57268_PGA_scaffold_2	PGA_scaffold_2||27729837||27735787||BUSI_003884-RA||1||CDS||2987698627||12476||84.51	27729837	27735787	1.000000e-250	197
1.4499	0.2097	a57268_PGA_scaffold_1	PGA_scaffold_1||35430063||35435127||BUSI_001466-RA||1||CDS||2986531985||1522||77.56	35430063	35435127	b57268_PGA_scaffold_2	PGA_scaffold_2||27723547||27725115||BUSI_003882-RA||1||CDS||2987698621||12474||77.56	27723547	27725115	9.500000e-58	247
1.0944	0.1942	a57268_PGA_scaffold_1	PGA_scaffold_1||35480437||35483269||BUSI_001474-RA||-1||CDS||2986532009||1530||73.42	35483269	35480437	b57268_PGA_scaffold_2	PGA_scaffold_2||27690770||27693400||BUSI_003878-RA||1||CDS||2987698609||12470||73.42	27690770	27693400	6.000000e-93	297
59.1204	0.4761	a57268_PGA_scaffold_1	PGA_scaffold_1||35569676||35582895||BUSI_001484-RA||1||CDS||2986532039||1540||72.01	35569676	35582895	b57268_PGA_scaffold_2	PGA_scaffold_2||27675235||27678829||BUSI_003875-RA||-1||CDS||2987698600||12467||72.01	27678829	27675235	1.400000e-175	347
0.8211	0.1450	a57268_PGA_scaffold_1	PGA_scaffold_1||35598834||35599462||BUSI_001485-RA||1||CDS||2986532042||1541||79.07	35598834	35599462	b57268_PGA_scaffold_2	PGA_scaffold_2||27634792||27635577||BUSI_003869-RA||-1||CDS||2987698582||12461||79.07	27635577	27634792	5.800000e-112	397
45.8237	0.4175	a57268_PGA_scaffold_1	PGA_scaffold_1||35674760||35677819||BUSI_001493-RA||1||CDS||2986532066||1549||62.23	35674760	35677819	b57268_PGA_scaffold_2	PGA_scaffold_2||27491337||27493002||BUSI_003855-RA||1||CDS||2987698540||12447||62.23	27491337	27493002	2.100000e-99	444
1.0169	0.1429	a57268_PGA_scaffold_1	PGA_scaffold_1||35797848||35806644||BUSI_001500-RA||1||CDS||2986532087||1556||78.46	35797848	35806644	b57268_PGA_scaffold_2	PGA_scaffold_2||27304722||27312820||BUSI_003844-RA||-1||CDS||2987698507||12436||78.46	27312820	27304722	1.000000e-250	491
8.1780	0.5743	a57268_PGA_scaffold_1	PGA_scaffold_1||35880587||35898895||BUSI_001509-RA||-1||CDS||2986532114||1565||60.88	35898895	35880587	b57268_PGA_scaffold_2	PGA_scaffold_2||27005900||27030088||BUSI_003831-RA||1||CDS||2987698468||12423||60.88	27005900	27030088	3.400000e-135	538
1.6238	0.4137	a57268_PGA_scaffold_1	PGA_scaffold_1||35901704||35903654||BUSI_001510-RA||1||CDS||2986532117||1566||73.49	35901704	35903654	b57268_PGA_scaffold_2	PGA_scaffold_2||26996432||26997575||BUSI_003830-RA||-1||CDS||2987698465||12422||73.49	26997575	26996432	4.700000e-89	588
12.1631	1.1862	a57268_PGA_scaffold_1	PGA_scaffold_1||35912933||35920078||BUSI_001513-RA||-1||CDS||2986532126||1569||81.35	35920078	35912933	b57268_PGA_scaffold_2	PGA_scaffold_2||26906504||26911651||BUSI_003818-RA||1||CDS||2987698429||12410||81.35	26906504	26911651	6.600000e-123	635
66.6311	0.9596	a57268_PGA_scaffold_1	PGA_scaffold_1||36028854||36030960||BUSI_001519-RA||1||CDS||2986532144||1575||55.93	36028854	36030960	b57268_PGA_scaffold_2	PGA_scaffold_2||26711542||26714375||BUSI_003799-RA||1||CDS||2987698372||12391||55.93	26711542	26714375	1.000000e-26	658
60.4630	1.4820	a57268_PGA_scaffold_1	PGA_scaffold_1||36030969||36031794||BUSI_001520-RA||1||CDS||2986532147||1576||66.67	36030969	36031794	b57268_PGA_scaffold_2	PGA_scaffold_2||26689922||26691678||BUSI_003795-RA||-1||CDS||2987698360||12387||66.67	26691678	26689922	5.400000e-16	673
0.6912	0.2058	a57268_PGA_scaffold_1	PGA_scaffold_1||36041557||36042862||BUSI_001521-RA||1||CDS||2986532150||1577||75.32	36041557	36042862	b57268_PGA_scaffold_2	PGA_scaffold_2||26677227||26678697||BUSI_003794-RA||-1||CDS||2987698357||12386||75.32	26678697	26677227	4.500000e-96	723
8.4642	0.3613	a57268_PGA_scaffold_1	PGA_scaffold_1||36062212||36069497||BUSI_001524-RA||1||CDS||2986532159||1580||73.95	36062212	36069497	b57268_PGA_scaffold_2	PGA_scaffold_2||26628899||26630826||BUSI_003789-RA||1||CDS||2987698342||12381||73.95	26628899	26630826	1.200000e-208	773
1.2607	0.1902	a57268_PGA_scaffold_1	PGA_scaffold_1||36290624||36293822||BUSI_001538-RA||-1||CDS||2986532201||1594||70.45	36293822	36290624	b57268_PGA_scaffold_2	PGA_scaffold_2||26450601||26452965||BUSI_003773-RA||1||CDS||2987698294||12365||70.45	26450601	26452965	1.800000e-93	820
0.5714	0.0638	a57268_PGA_scaffold_1	PGA_scaffold_1||36314263||36321500||BUSI_001540-RA||-1||CDS||2986532207||1596||84.96	36321500	36314263	b57268_PGA_scaffold_2	PGA_scaffold_2||26375951||26382684||BUSI_003767-RA||1||CDS||2987698276||12359||84.96	26375951	26382684	1.000000e-250	870
0.8702	0.0897	a57268_PGA_scaffold_1	PGA_scaffold_1||36357907||36358926||BUSI_001544-RA||-1||CDS||2986532219||1600||83.91	36358926	36357907	b57268_PGA_scaffold_2	PGA_scaffold_2||26364573||26365836||BUSI_003764-RA||1||CDS||2987698267||12356||83.91	26364573	26365836	3.600000e-233	920
0.9999	0.0341	a57268_PGA_scaffold_1	PGA_scaffold_1||36481605||36484990||BUSI_001553-RA||-1||CDS||2986532246||1609||85.05	36484990	36481605	b57268_PGA_scaffold_2	PGA_scaffold_2||26094253||26096732||BUSI_003739-RA||1||CDS||2987698192||12331||85.05	26094253	26096732	1.000000e-250	50
1.5116	0.3822	a57268_PGA_scaffold_1	PGA_scaffold_1||36518613||36519625||BUSI_001555-RA||-1||CDS||2986532252||1611||66.44	36519625	36518613	b57268_PGA_scaffold_2	PGA_scaffold_2||26050173||26051613||BUSI_003735-RA||1||CDS||2987698180||12327||66.44	26050173	26051613	3.100000e-70	100
37.1187	1.3444	a57268_PGA_scaffold_1	PGA_scaffold_1||36615162||36622211||BUSI_001562-RA||-1||CDS||2986532273||1618||79.07	36622211	36615162	b57268_PGA_scaffold_2	PGA_scaffold_2||25954783||25959874||BUSI_003726-RA||1||CDS||2987698153||12318||79.07	25954783	25959874	7.900000e-56	150
2.0409	0.1084	a57268_PGA_scaffold_1	PGA_scaffold_1||36623471||36635188||BUSI_001563-RA||-1||CDS||2986532276||1619||80.24	36635188	36623471	b57268_PGA_scaffold_2	PGA_scaffold_2||25926893||25933303||BUSI_003724-RA||1||CDS||2987698147||12316||80.24	25926893	25933303	2.200000e-55	200
1.7445	0.2179	a57268_PGA_scaffold_1	PGA_scaffold_1||36771146||36780548||BUSI_001578-RA||1||CDS||2986532321||1634||72.6	36771146	36780548	b57268_PGA_scaffold_2	PGA_scaffold_2||25649601||25664676||BUSI_003710-RA||-1||CDS||2987698105||12302||72.6	25664676	25649601	1.000000e-142	247
2.5843	1.3680	a57268_PGA_scaffold_1	PGA_scaffold_1||36802280||36805138||BUSI_001581-RA||1||CDS||2986532330||1637||84.98	36802280	36805138	b57268_PGA_scaffold_2	PGA_scaffold_2||25641816||25647602||BUSI_003709-RA||-1||CDS||2987698102||12301||84.98	25647602	25641816	2.500000e-203	297
0.8322	0.0908	a57268_PGA_scaffold_1	PGA_scaffold_1||36835485||36851768||BUSI_001584-RA||1||CDS||2986532339||1640||83.09	36835485	36851768	b57268_PGA_scaffold_2	PGA_scaffold_2||25611458||25620316||BUSI_003708-RA||-1||CDS||2987698099||12300||83.09	25620316	25611458	2.200000e-242	347
###  Mean Ks:  13.3705	Mean Kn: 0.3415
#Ks	Kn	a<db_genome_id>_<chr>	chr1||start1||stop1||name1||strand1||type1||db_feature_id1||genome_order1||percent_id1	start1	stop1	b<db_genome_id>_<chr>	chr2||start2||stop2||name2||strand2||type2||db_feature_id2||genome_order2||percent_id2	start2	stop2	eval	block_score	GEVO_link
68.6112	1.3160	a57268_PGA_scaffold_1	PGA_scaffold_1||37331865||37337497||BUSI_001617-RA||-1||CDS||2986532438||1673||87.17	37337497	37331865	b57268_PGA_scaffold_2	PGA_scaffold_2||21007822||21011690||BUSI_003501-RA||-1||CDS||2987697478||12093||87.17	21011690	21007822	5.800000e-120	50
1.4422	0.3846	a57268_PGA_scaffold_1	PGA_scaffold_1||37429105||37431364||BUSI_001623-RA||1||CDS||2986532456||1679||79.74	37429105	37431364	b57268_PGA_scaffold_2	PGA_scaffold_2||21034344||21036695||BUSI_003503-RA||1||CDS||2987697484||12095||79.74	21034344	21036695	3.000000e-96	100
68.4897	1.1623	a57268_PGA_scaffold_1	PGA_scaffold_1||37609194||37644749||BUSI_001627-RA||1||CDS||2986532468||1683||79.71	37609194	37644749	b57268_PGA_scaffold_2	PGA_scaffold_2||21572981||21576730||BUSI_003542-RA||1||CDS||2987697601||12134||79.71	21572981	21576730	2.600000e-105	50
0.8996	0.1668	a57268_PGA_scaffold_1	PGA_scaffold_1||37716080||37720869||BUSI_001630-RA||-1||CDS||2986532477||1686||85.13	37720869	37716080	b57268_PGA_scaffold_2	PGA_scaffold_2||21098941||21099822||BUSI_003510-RA||-1||CDS||2987697505||12102||85.13	21099822	21098941	2.000000e-164	150
0.6373	0.0193	a57268_PGA_scaffold_1	PGA_scaffold_1||37723812||37726541||BUSI_001631-RA||1||CDS||2986532480||1687||88.37	37723812	37726541	b57268_PGA_scaffold_2	PGA_scaffold_2||21121674||21125676||BUSI_003511-RA||1||CDS||2987697508||12103||88.37	21121674	21125676	1.000000e-250	200
0.8908	0.0799	a57268_PGA_scaffold_1	PGA_scaffold_1||37730666||37753752||BUSI_001632-RA||-1||CDS||2986532483||1688||83.06	37753752	37730666	b57268_PGA_scaffold_2	PGA_scaffold_2||21132022||21147092||BUSI_003512-RA||-1||CDS||2987697511||12104||83.06	21147092	21132022	1.000000e-250	250
1.5902	0.3576	a57268_PGA_scaffold_1	PGA_scaffold_1||37764238||37765330||BUSI_001634-RA||1||CDS||2986532489||1690||81.75	37764238	37765330	b57268_PGA_scaffold_2	PGA_scaffold_2||21147396||21153266||BUSI_003513-RA||1||CDS||2987697514||12105||81.75	21147396	21153266	7.100000e-32	281
0.6742	0.0247	a57268_PGA_scaffold_1	PGA_scaffold_1||37799743||37818637||BUSI_001636-RA||1||CDS||2986532495||1692||92.25	37799743	37818637	b57268_PGA_scaffold_2	PGA_scaffold_2||21541827||21558309||BUSI_003541-RA||-1||CDS||2987697598||12133||92.25	21558309	21541827	1.900000e-105	100
0.9452	0.1175	a57268_PGA_scaffold_1	PGA_scaffold_1||37828253||37833573||BUSI_001637-RA||-1||CDS||2986532498||1693||80.17	37833573	37828253	b57268_PGA_scaffold_2	PGA_scaffold_2||21486501||21487730||BUSI_003532-RA||1||CDS||2987697571||12124||80.17	21486501	21487730	1.000000e-250	150
1.5210	0.3586	a57268_PGA_scaffold_1	PGA_scaffold_1||37837382||37842152||BUSI_001638-RA||-1||CDS||2986532501||1694||83.81	37842152	37837382	b57268_PGA_scaffold_2	PGA_scaffold_2||21474942||21481125||BUSI_003531-RA||1||CDS||2987697568||12123||83.81	21474942	21481125	2.200000e-114	200
1.0665	0.2972	a57268_PGA_scaffold_1	PGA_scaffold_1||37998129||38000866||BUSI_001644-RA||1||CDS||2986532519||1700||76.87	37998129	38000866	b57268_PGA_scaffold_2	PGA_scaffold_2||21308582||21311248||BUSI_003526-RA||-1||CDS||2987697553||12118||76.87	21311248	21308582	1.000000e-250	250
0.9294	0.1774	a57268_PGA_scaffold_1	PGA_scaffold_1||38066622||38068371||BUSI_001649-RA||-1||CDS||2986532534||1705||76.58	38068371	38066622	b57268_PGA_scaffold_2	PGA_scaffold_2||21273432||21277819||BUSI_003522-RA||1||CDS||2987697541||12114||76.58	21273432	21277819	1.000000e-250	300
1.2115	0.3632	a57268_PGA_scaffold_1	PGA_scaffold_1||38211120||38211937||BUSI_001653-RA||-1||CDS||2986532546||1709||74.88	38211937	38211120	b57268_PGA_scaffold_2	PGA_scaffold_2||21648029||21648798||BUSI_003547-RA||-1||CDS||2987697616||12139||74.88	21648798	21648029	3.200000e-88	375
0.7972	0.1515	a57268_PGA_scaffold_1	PGA_scaffold_1||38216087||38227732||BUSI_001654-RA||-1||CDS||2986532549||1710||84.12	38227732	38216087	b57268_PGA_scaffold_2	PGA_scaffold_2||21653481||21670374||BUSI_003548-RA||-1||CDS||2987697619||12140||84.12	21670374	21653481	1.000000e-250	425
0.9189	0.0249	a57268_PGA_scaffold_1	PGA_scaffold_1||38248448||38251343||BUSI_001655-RA||-1||CDS||2986532552||1711||86.15	38251343	38248448	b57268_PGA_scaffold_2	PGA_scaffold_2||21671629||21673733||BUSI_003549-RA||-1||CDS||2987697622||12141||86.15	21673733	21671629	1.200000e-80	475
0.8239	0.0993	a57268_PGA_scaffold_1	PGA_scaffold_1||38373439||38379074||BUSI_001664-RA||-1||CDS||2986532579||1720||83.45	38379074	38373439	b57268_PGA_scaffold_2	PGA_scaffold_2||22034093||22044870||BUSI_003560-RA||-1||CDS||2987697655||12152||83.45	22044870	22034093	1.000000e-250	522
1.0083	0.2158	a57268_PGA_scaffold_1	PGA_scaffold_1||38487703||38489905||BUSI_001673-RA||1||CDS||2986532606||1729||82.65	38487703	38489905	b57268_PGA_scaffold_2	PGA_scaffold_2||22177769||22180218||BUSI_003569-RA||1||CDS||2987697682||12161||82.65	22177769	22180218	1.500000e-133	572
1.0245	0.1562	a57268_PGA_scaffold_1	PGA_scaffold_1||38494970||38496332||BUSI_001674-RA||-1||CDS||2986532609||1730||80.89	38496332	38494970	b57268_PGA_scaffold_2	PGA_scaffold_2||22190976||22192356||BUSI_003570-RA||-1||CDS||2987697685||12162||80.89	22192356	22190976	1.100000e-139	622
46.8462	0.6799	a57268_PGA_scaffold_1	PGA_scaffold_1||38509765||38514692||BUSI_001675-RA||-1||CDS||2986532612||1731||66.81	38514692	38509765	b57268_PGA_scaffold_2	PGA_scaffold_2||22752020||22766546||BUSI_003588-RA||1||CDS||2987697739||12180||66.81	22752020	22766546	1.200000e-131	669
0.8335	0.0012	a57268_PGA_scaffold_1	PGA_scaffold_1||38586975||38588606||BUSI_001682-RA||1||CDS||2986532633||1738||88.24	38586975	38588606	b57268_PGA_scaffold_2	PGA_scaffold_2||23318364||23319939||BUSI_003600-RA||-1||CDS||2987697775||12192||88.24	23319939	23318364	1.000000e-250	716
62.4724	0.2678	a57268_PGA_scaffold_1	PGA_scaffold_1||38766680||38767230||BUSI_001698-RA||-1||CDS||2986532681||1754||68.75	38767230	38766680	b57268_PGA_scaffold_2	PGA_scaffold_2||22752020||22766546||BUSI_003588-RA||1||CDS||2987697739||12180||68.75	22752020	22766546	4.600000e-25	24
0.8379	0.0064	a57268_PGA_scaffold_1	PGA_scaffold_1||38809086||38810714||BUSI_001702-RA||1||CDS||2986532693||1758||86.56	38809086	38810714	b57268_PGA_scaffold_2	PGA_scaffold_2||23318364||23319939||BUSI_003600-RA||-1||CDS||2987697775||12192||86.56	23319939	23318364	7.400000e-97	71
1.9928	0.8392	a57268_PGA_scaffold_1	PGA_scaffold_1||38889585||38899477||BUSI_001706-RA||1||CDS||2986532705||1762||76.19	38889585	38899477	b57268_PGA_scaffold_2	PGA_scaffold_2||23728432||23737647||BUSI_003616-RA||1||CDS||2987697823||12208||76.19	23728432	23737647	3.600000e-114	118
66.5334	0.8863	a57268_PGA_scaffold_1	PGA_scaffold_1||38992113||39003073||BUSI_001712-RA||-1||CDS||2986532723||1768||74.43	39003073	38992113	b57268_PGA_scaffold_2	PGA_scaffold_2||24040759||24045663||BUSI_003631-RA||-1||CDS||2987697868||12223||74.43	24045663	24040759	7.300000e-119	165
1.2652	0.3829	a57268_PGA_scaffold_1	PGA_scaffold_1||39158873||39163940||BUSI_001723-RA||1||CDS||2986532756||1779||67.03	39158873	39163940	b57268_PGA_scaffold_2	PGA_scaffold_2||24099243||24113650||BUSI_003636-RA||1||CDS||2987697883||12228||67.03	24099243	24113650	2.700000e-72	212
###  Mean Ks:  52.1217	Mean Kn: 0.9055
#Ks	Kn	a<db_genome_id>_<chr>	chr1||start1||stop1||name1||strand1||type1||db_feature_id1||genome_order1||percent_id1	start1	stop1	b<db_genome_id>_<chr>	chr2||start2||stop2||name2||strand2||type2||db_feature_id2||genome_order2||percent_id2	start2	stop2	eval	block_score	GEVO_link
67.4396	1.0179	a57268_PGA_scaffold_1	PGA_scaffold_1||37609194||37644749||BUSI_001627-RA||1||CDS||2986532468||1683||64.72	37609194	37644749	b57268_PGA_scaffold_1	PGA_scaffold_1||40132270||40143137||BUSI_001792-RA||-1||CDS||2986532963||1848||64.72	40143137	40132270	9.000000e-39	38
56.2065	0.7673	a57268_PGA_scaffold_1	PGA_scaffold_1||37764238||37765330||BUSI_001634-RA||1||CDS||2986532489||1690||62.98	37764238	37765330	b57268_PGA_scaffold_1	PGA_scaffold_1||40521459||40523002||BUSI_001808-RA||1||CDS||2986533011||1864||62.98	40521459	40523002	3.800000e-26	60
69.4146	0.9617	a57268_PGA_scaffold_1	PGA_scaffold_1||37860694||37893619||BUSI_001639-RA||1||CDS||2986532504||1695||81.48	37860694	37893619	b57268_PGA_scaffold_1	PGA_scaffold_1||40846168||40869002||BUSI_001822-RA||1||CDS||2986533053||1878||81.48	40846168	40869002	7.500000e-39	95
64.0850	0.2319	a57268_PGA_scaffold_1	PGA_scaffold_1||38060491||38062684||BUSI_001648-RA||-1||CDS||2986532531||1704||67.98	38062684	38060491	b57268_PGA_scaffold_1	PGA_scaffold_1||41078480||41079848||BUSI_001836-RA||1||CDS||2986533095||1892||67.98	41078480	41079848	1.200000e-29	120
3.4629	1.5486	a57268_PGA_scaffold_1	PGA_scaffold_1||38289442||38301211||BUSI_001659-RA||-1||CDS||2986532564||1715||96.28	38301211	38289442	b57268_PGA_scaffold_1	PGA_scaffold_1||41397613||41398382||BUSI_001857-RA||-1||CDS||2986533158||1913||96.28	41398382	41397613	6.800000e-248	164
###  Mean Ks:  20.9733	Mean Kn: 1.6097
#Ks	Kn	a<db_genome_id>_<chr>	chr1||start1||stop1||name1||strand1||type1||db_feature_id1||genome_order1||percent_id1	start1	stop1	b<db_genome_id>_<chr>	chr2||start2||stop2||name2||strand2||type2||db_feature_id2||genome_order2||percent_id2	start2	stop2	eval	block_score	GEVO_link
10.4902	0.6350	a57268_PGA_scaffold_1	PGA_scaffold_1||39614018||39624838||BUSI_001750-RA||-1||CDS||2986532837||1806||79.77	39624838	39614018	b57268_PGA_scaffold_2	PGA_scaffold_2||19652861||19658433||BUSI_003421-RA||1||CDS||2987697238||12013||79.77	19652861	19658433	4.800000e-86	50
2.9302	0.4784	a57268_PGA_scaffold_1	PGA_scaffold_1||39830843||39842153||BUSI_001769-RA||-1||CDS||2986532894||1825||83.07	39842153	39830843	b57268_PGA_scaffold_2	PGA_scaffold_2||19633340||19643854||BUSI_003420-RA||1||CDS||2987697235||12012||83.07	19633340	19643854	2.900000e-77	97
0.6102	0.2493	a57268_PGA_scaffold_1	PGA_scaffold_1||39876573||39886293||BUSI_001773-RA||-1||CDS||2986532906||1829||85.61	39886293	39876573	b57268_PGA_scaffold_2	PGA_scaffold_2||19612825||19621433||BUSI_003418-RA||1||CDS||2987697229||12010||85.61	19612825	19621433	1.100000e-129	147
0.8638	0.2592	a57268_PGA_scaffold_1	PGA_scaffold_1||39900970||39904473||BUSI_001774-RA||1||CDS||2986532909||1830||80.32	39900970	39904473	b57268_PGA_scaffold_2	PGA_scaffold_2||19415559||19419834||BUSI_003403-RA||-1||CDS||2987697184||11995||80.32	19419834	19415559	1.000000e-250	194
1.3278	0.4540	a57268_PGA_scaffold_1	PGA_scaffold_1||39904832||39913001||BUSI_001775-RA||-1||CDS||2986532912||1831||76.18	39913001	39904832	b57268_PGA_scaffold_2	PGA_scaffold_2||19399989||19409022||BUSI_003401-RA||1||CDS||2987697178||11993||76.18	19399989	19409022	1.400000e-134	244
74.3483	1.2843	a57268_PGA_scaffold_1	PGA_scaffold_1||39947047||39948925||BUSI_001778-RA||-1||CDS||2986532921||1834||75.57	39948925	39947047	b57268_PGA_scaffold_2	PGA_scaffold_2||19284157||19286169||BUSI_003394-RA||1||CDS||2987697157||11986||75.57	19284157	19286169	6.100000e-51	294
26.1844	12.5151	a57268_PGA_scaffold_1	PGA_scaffold_1||39961402||39980564||BUSI_001780-RA||-1||CDS||2986532927||1836||75.19	39980564	39961402	b57268_PGA_scaffold_2	PGA_scaffold_2||19211345||19213705||BUSI_003391-RA||1||CDS||2987697148||11983||75.19	19211345	19213705	1.200000e-144	344
0.6354	0.0921	a57268_PGA_scaffold_1	PGA_scaffold_1||40240496||40242240||BUSI_001798-RA||-1||CDS||2986532981||1854||82.5	40242240	40240496	b57268_PGA_scaffold_2	PGA_scaffold_2||18860074||18861759||BUSI_003377-RA||1||CDS||2987697106||11969||82.5	18860074	18861759	1.000000e-250	391
0.7779	0.0617	a57268_PGA_scaffold_1	PGA_scaffold_1||40310704||40312856||BUSI_001801-RA||1||CDS||2986532990||1857||85.53	40310704	40312856	b57268_PGA_scaffold_2	PGA_scaffold_2||18744223||18745198||BUSI_003374-RA||-1||CDS||2987697097||11966||85.53	18745198	18744223	1.900000e-186	441
75.8585	1.0100	a57268_PGA_scaffold_1	PGA_scaffold_1||40319104||40325170||BUSI_001802-RA||1||CDS||2986532993||1858||74.48	40319104	40325170	b57268_PGA_scaffold_2	PGA_scaffold_2||18689319||18690239||BUSI_003370-RA||-1||CDS||2987697085||11962||74.48	18690239	18689319	1.800000e-73	491
36.6791	0.6674	a57268_PGA_scaffold_1	PGA_scaffold_1||40328124||40329251||BUSI_001803-RA||1||CDS||2986532996||1859||73.27	40328124	40329251	b57268_PGA_scaffold_2	PGA_scaffold_2||18647549||18649616||BUSI_003367-RA||1||CDS||2987697076||11959||73.27	18647549	18649616	6.700000e-178	541
###  Mean Ks:  10.3857	Mean Kn: 0.4415
#Ks	Kn	a<db_genome_id>_<chr>	chr1||start1||stop1||name1||strand1||type1||db_feature_id1||genome_order1||percent_id1	start1	stop1	b<db_genome_id>_<chr>	chr2||start2||stop2||name2||strand2||type2||db_feature_id2||genome_order2||percent_id2	start2	stop2	eval	block_score	GEVO_link
60.1944	0.5191	a57268_PGA_scaffold_1	PGA_scaffold_1||41776819||41778945||BUSI_001879-RA||-1||CDS||2986533224||1935||58.61	41778945	41776819	b57268_PGA_scaffold_2	PGA_scaffold_2||13619365||13626593||BUSI_003285-RA||-1||CDS||2987696830||11877||58.61	13626593	13619365	3.500000e-10	9
1.7756	0.3592	a57268_PGA_scaffold_1	PGA_scaffold_1||41978157||41991524||BUSI_001892-RA||-1||CDS||2986533263||1948||72.4	41991524	41978157	b57268_PGA_scaffold_2	PGA_scaffold_2||13046766||13050361||BUSI_003270-RA||1||CDS||2987696785||11862||72.4	13046766	13050361	6.100000e-109	56
1.2349	0.4359	a57268_PGA_scaffold_1	PGA_scaffold_1||42005272||42012296||BUSI_001894-RA||-1||CDS||2986533269||1950||73.53	42012296	42005272	b57268_PGA_scaffold_2	PGA_scaffold_2||13025639||13032360||BUSI_003268-RA||1||CDS||2987696779||11860||73.53	13025639	13032360	5.600000e-45	100
1.0916	0.1997	a57268_PGA_scaffold_1	PGA_scaffold_1||42034547||42035823||BUSI_001895-RA||1||CDS||2986533272||1951||86.9	42034547	42035823	b57268_PGA_scaffold_2	PGA_scaffold_2||12979070||12986702||BUSI_003265-RA||-1||CDS||2987696770||11857||86.9	12986702	12979070	3.200000e-42	141
0.7023	0.0577	a57268_PGA_scaffold_1	PGA_scaffold_1||42252859||42255920||BUSI_001910-RA||-1||CDS||2986533317||1966||88.51	42255920	42252859	b57268_PGA_scaffold_2	PGA_scaffold_2||17126005||17133757||BUSI_003325-RA||-1||CDS||2987696950||11917||88.51	17133757	17126005	1.000000e-250	50
0.7212	0.1008	a57268_PGA_scaffold_1	PGA_scaffold_1||42261210||42265624||BUSI_001911-RA||1||CDS||2986533320||1967||83.54	42261210	42265624	b57268_PGA_scaffold_2	PGA_scaffold_2||17180255||17188184||BUSI_003327-RA||1||CDS||2987696956||11919||83.54	17180255	17188184	1.200000e-122	100
6.2691	1.1888	a57268_PGA_scaffold_1	PGA_scaffold_1||42301211||42308915||BUSI_001913-RA||-1||CDS||2986533326||1969||72.75	42308915	42301211	b57268_PGA_scaffold_2	PGA_scaffold_2||17365969||17379874||BUSI_003334-RA||-1||CDS||2987696977||11926||72.75	17379874	17365969	1.000000e-250	150
15.2641	0.5770	a57268_PGA_scaffold_1	PGA_scaffold_1||42344134||42350821||BUSI_001916-RA||-1||CDS||2986533335||1972||61.16	42350821	42344134	b57268_PGA_scaffold_2	PGA_scaffold_2||12693098||12712604||BUSI_003257-RA||1||CDS||2987696746||11849||61.16	12693098	12712604	1.200000e-71	185
0.8406	0.1751	a57268_PGA_scaffold_1	PGA_scaffold_1||42376570||42391412||BUSI_001918-RA||1||CDS||2986533341||1974||87.38	42376570	42391412	b57268_PGA_scaffold_2	PGA_scaffold_2||17459483||17471885||BUSI_003339-RA||1||CDS||2987696992||11931||87.38	17459483	17471885	1.000000e-250	200
15.7632	0.8021	a57268_PGA_scaffold_1	PGA_scaffold_1||42491007||42493114||BUSI_001933-RA||1||CDS||2986533386||1989||71.57	42491007	42493114	b57268_PGA_scaffold_2	PGA_scaffold_2||17908328||17911585||BUSI_003348-RA||1||CDS||2987697019||11940||71.57	17908328	17911585	9.400000e-71	247
###  Mean Ks:  7.0702	Mean Kn: 0.3412
#Ks	Kn	a<db_genome_id>_<chr>	chr1||start1||stop1||name1||strand1||type1||db_feature_id1||genome_order1||percent_id1	start1	stop1	b<db_genome_id>_<chr>	chr2||start2||stop2||name2||strand2||type2||db_feature_id2||genome_order2||percent_id2	start2	stop2	eval	block_score	GEVO_link
0.8399	0.2716	a57268_PGA_scaffold_1	PGA_scaffold_1||44398367||44399065||BUSI_002068-RA||1||CDS||2986533791||2124||68.35	44398367	44399065	b57268_PGA_scaffold_2	PGA_scaffold_2||49407338||49407944||BUSI_004896-RA||1||CDS||2987701663||13488||68.35	49407338	49407944	1.300000e-67	50
1.1427	0.2560	a57268_PGA_scaffold_1	PGA_scaffold_1||44404652||44408214||BUSI_002069-RA||1||CDS||2986533794||2125||72.85	44404652	44408214	b57268_PGA_scaffold_2	PGA_scaffold_2||49492609||49520896||BUSI_004897-RA||1||CDS||2987701666||13489||72.85	49492609	49520896	5.400000e-93	100
52.5364	0.4752	a57268_PGA_scaffold_1	PGA_scaffold_1||44570476||44572276||BUSI_002084-RA||1||CDS||2986533839||2140||79.44	44570476	44572276	b57268_PGA_scaffold_2	PGA_scaffold_2||49810225||49815012||BUSI_004906-RA||1||CDS||2987701693||13498||79.44	49810225	49815012	3.000000e-41	137
0.9107	0.3011	a57268_PGA_scaffold_1	PGA_scaffold_1||44693908||44695048||BUSI_002091-RA||-1||CDS||2986533860||2147||71.37	44695048	44693908	b57268_PGA_scaffold_2	PGA_scaffold_2||49969515||49970556||BUSI_004912-RA||-1||CDS||2987701711||13504||71.37	49970556	49969515	3.000000e-130	187
4.1763	0.4831	a57268_PGA_scaffold_1	PGA_scaffold_1||44761169||44776118||BUSI_002098-RA||1||CDS||2986533881||2154||66.25	44761169	44776118	b57268_PGA_scaffold_2	PGA_scaffold_2||50104844||50111438||BUSI_004922-RA||1||CDS||2987701741||13514||66.25	50104844	50111438	2.200000e-77	237
1.2518	0.4264	a57268_PGA_scaffold_1	PGA_scaffold_1||44975690||44986658||BUSI_002110-RA||1||CDS||2986533917||2166||91.49	44975690	44986658	b57268_PGA_scaffold_2	PGA_scaffold_2||50193959||50196523||BUSI_004924-RA||1||CDS||2987701747||13516||91.49	50193959	50196523	3.700000e-47	280
0.9095	0.2774	a57268_PGA_scaffold_1	PGA_scaffold_1||45043055||45052033||BUSI_002113-RA||-1||CDS||2986533926||2169||75.88	45052033	45043055	b57268_PGA_scaffold_2	PGA_scaffold_2||50226400||50235054||BUSI_004927-RA||-1||CDS||2987701756||13519||75.88	50235054	50226400	3.900000e-144	330
1.2846	0.4987	a57268_PGA_scaffold_1	PGA_scaffold_1||45066178||45077602||BUSI_002115-RA||1||CDS||2986533932||2171||88.98	45066178	45077602	b57268_PGA_scaffold_2	PGA_scaffold_2||50259471||50265117||BUSI_004928-RA||1||CDS||2987701759||13520||88.98	50259471	50265117	2.600000e-78	380
0.5803	0.0815	a57268_PGA_scaffold_1	PGA_scaffold_1||45080030||45083614||BUSI_002116-RA||-1||CDS||2986533935||2172||86.15	45083614	45080030	b57268_PGA_scaffold_2	PGA_scaffold_2||50293097||50297412||BUSI_004929-RA||-1||CDS||2987701762||13521||86.15	50297412	50293097	3.800000e-112	430
###  Mean Ks:  12.5382	Mean Kn: 0.2621
#Ks	Kn	a<db_genome_id>_<chr>	chr1||start1||stop1||name1||strand1||type1||db_feature_id1||genome_order1||percent_id1	start1	stop1	b<db_genome_id>_<chr>	chr2||start2||stop2||name2||strand2||type2||db_feature_id2||genome_order2||percent_id2	start2	stop2	eval	block_score	GEVO_link
0.4632	0.2173	a57268_PGA_scaffold_1	PGA_scaffold_1||49073998||49076936||BUSI_002285-RA||1||CDS||2986534442||2341||97.49	49073998	49076936	b57268_PGA_scaffold_1	PGA_scaffold_1||53412215||53414972||BUSI_002418-RA||1||CDS||2986534841||2474||97.49	53412215	53414972	1.100000e-137	50
0.0249	0.0000	a57268_PGA_scaffold_1	PGA_scaffold_1||49082906||49093516||BUSI_002286-RA||1||CDS||2986534445||2342||99.69	49082906	49093516	b57268_PGA_scaffold_1	PGA_scaffold_1||53419191||53431252||BUSI_002419-RA||1||CDS||2986534844||2475||99.69	53419191	53431252	2.400000e-145	100
0.1618	0.0959	a57268_PGA_scaffold_1	PGA_scaffold_1||49094274||49101425||BUSI_002287-RA||-1||CDS||2986534448||2343||98.62	49101425	49094274	b57268_PGA_scaffold_1	PGA_scaffold_1||53432329||53438696||BUSI_002420-RA||-1||CDS||2986534847||2476||98.62	53438696	53432329	4.000000e-222	150
0.0572	0.0282	a57268_PGA_scaffold_1	PGA_scaffold_1||49111495||49117183||BUSI_002289-RA||1||CDS||2986534454||2345||98.89	49111495	49117183	b57268_PGA_scaffold_1	PGA_scaffold_1||53444435||53454365||BUSI_002421-RA||1||CDS||2986534850||2477||98.89	53444435	53454365	1.000000e-250	200
0.0340	0.0178	a57268_PGA_scaffold_1	PGA_scaffold_1||49118027||49118502||BUSI_002290-RA||1||CDS||2986534457||2346||97.42	49118027	49118502	b57268_PGA_scaffold_1	PGA_scaffold_1||53455289||53455761||BUSI_002422-RA||1||CDS||2986534853||2478||97.42	53455289	53455761	1.000000e-179	250
74.4880	1.2132	a57268_PGA_scaffold_1	PGA_scaffold_1||49122723||49156829||BUSI_002291-RA||-1||CDS||2986534460||2347||97.96	49156829	49122723	b57268_PGA_scaffold_1	PGA_scaffold_1||53468606||53482737||BUSI_002424-RA||-1||CDS||2986534859||2480||97.96	53482737	53468606	6.800000e-237	300
###  Mean Ks:  26.2683	Mean Kn: 0.8609
#Ks	Kn	a<db_genome_id>_<chr>	chr1||start1||stop1||name1||strand1||type1||db_feature_id1||genome_order1||percent_id1	start1	stop1	b<db_genome_id>_<chr>	chr2||start2||stop2||name2||strand2||type2||db_feature_id2||genome_order2||percent_id2	start2	stop2	eval	block_score	GEVO_link
21.6164	1.2515	a57268_PGA_scaffold_1	PGA_scaffold_1||49728483||49749145||BUSI_002317-RA||-1||CDS||2986534538||2373||72.31	49749145	49728483	b57268_PGA_scaffold_2	PGA_scaffold_2||20349885||20356781||BUSI_003468-RA||1||CDS||2987697379||12060||72.31	20349885	20356781	1.600000e-03	2
60.5357	1.1031	a57268_PGA_scaffold_1	PGA_scaffold_1||49790671||49806312||BUSI_002320-RA||-1||CDS||2986534547||2376||79.41	49806312	49790671	b57268_PGA_scaffold_2	PGA_scaffold_2||20496303||20534380||BUSI_003474-RA||-1||CDS||2987697397||12066||79.41	20534380	20496303	1.100000e-28	30
0.2177	0.0946	a57268_PGA_scaffold_1	PGA_scaffold_1||49832698||49839896||BUSI_002322-RA||-1||CDS||2986534553||2378||97.14	49839896	49832698	b57268_PGA_scaffold_2	PGA_scaffold_2||20602424||20607276||BUSI_003476-RA||-1||CDS||2987697403||12068||97.14	20607276	20602424	2.700000e-238	80
5.7635	1.4633	a57268_PGA_scaffold_1	PGA_scaffold_1||50014562||50018851||BUSI_002331-RA||-1||CDS||2986534580||2387||64.38	50018851	50014562	b57268_PGA_scaffold_2	PGA_scaffold_2||20937271||20940594||BUSI_003494-RA||1||CDS||2987697457||12086||64.38	20937271	20940594	8.700000e-07	83
68.1665	1.1199	a57268_PGA_scaffold_1	PGA_scaffold_1||50544408||50551754||BUSI_002352-RA||1||CDS||2986534643||2408||61.79	50544408	50551754	b57268_PGA_scaffold_2	PGA_scaffold_2||21200001||21205776||BUSI_003515-RA||-1||CDS||2987697520||12107||61.79	21205776	21200001	1.100000e-20	97
1.3100	0.1332	a57268_PGA_scaffold_1	PGA_scaffold_1||50646099||50647290||BUSI_002354-RA||-1||CDS||2986534649||2410||77.73	50647290	50646099	b57268_PGA_scaffold_2	PGA_scaffold_2||21500128||21501383||BUSI_003534-RA||-1||CDS||2987697577||12126||77.73	21501383	21500128	1.800000e-216	144
###  Mean Ks:  12.5382	Mean Kn: 0.2621
#Ks	Kn	a<db_genome_id>_<chr>	chr1||start1||stop1||name1||strand1||type1||db_feature_id1||genome_order1||percent_id1	start1	stop1	b<db_genome_id>_<chr>	chr2||start2||stop2||name2||strand2||type2||db_feature_id2||genome_order2||percent_id2	start2	stop2	eval	block_score	GEVO_link
0.4632	0.2173	a57268_PGA_scaffold_1	PGA_scaffold_1||53412215||53414972||BUSI_002418-RA||1||CDS||2986534841||2474||97.49	53412215	53414972	b57268_PGA_scaffold_1	PGA_scaffold_1||49073998||49076936||BUSI_002285-RA||1||CDS||2986534442||2341||97.49	49073998	49076936	5.400000e-138	50
0.0249	0.0000	a57268_PGA_scaffold_1	PGA_scaffold_1||53419191||53431252||BUSI_002419-RA||1||CDS||2986534844||2475||99.69	53419191	53431252	b57268_PGA_scaffold_1	PGA_scaffold_1||49082906||49093516||BUSI_002286-RA||1||CDS||2986534445||2342||99.69	49082906	49093516	4.500000e-145	100
0.1618	0.0959	a57268_PGA_scaffold_1	PGA_scaffold_1||53432329||53438696||BUSI_002420-RA||-1||CDS||2986534847||2476||98.62	53438696	53432329	b57268_PGA_scaffold_1	PGA_scaffold_1||49094274||49101425||BUSI_002287-RA||-1||CDS||2986534448||2343||98.62	49101425	49094274	4.000000e-222	150
0.0572	0.0282	a57268_PGA_scaffold_1	PGA_scaffold_1||53444435||53454365||BUSI_002421-RA||1||CDS||2986534850||2477||98.89	53444435	53454365	b57268_PGA_scaffold_1	PGA_scaffold_1||49111495||49117183||BUSI_002289-RA||1||CDS||2986534454||2345||98.89	49111495	49117183	1.000000e-250	200
0.0340	0.0178	a57268_PGA_scaffold_1	PGA_scaffold_1||53455289||53455761||BUSI_002422-RA||1||CDS||2986534853||2478||97.42	53455289	53455761	b57268_PGA_scaffold_1	PGA_scaffold_1||49118027||49118502||BUSI_002290-RA||1||CDS||2986534457||2346||97.42	49118027	49118502	7.600000e-180	250
74.4880	1.2132	a57268_PGA_scaffold_1	PGA_scaffold_1||53468606||53482737||BUSI_002424-RA||-1||CDS||2986534859||2480||97.96	53482737	53468606	b57268_PGA_scaffold_1	PGA_scaffold_1||49122723||49156829||BUSI_002291-RA||-1||CDS||2986534460||2347||97.96	49156829	49122723	1.700000e-237	300
###  Mean Ks:  77.8614	Mean Kn: 0.9499
#Ks	Kn	a<db_genome_id>_<chr>	chr1||start1||stop1||name1||strand1||type1||db_feature_id1||genome_order1||percent_id1	start1	stop1	b<db_genome_id>_<chr>	chr2||start2||stop2||name2||strand2||type2||db_feature_id2||genome_order2||percent_id2	start2	stop2	eval	block_score	GEVO_link
78.2741	1.0530	a57268_PGA_scaffold_1	PGA_scaffold_1||61298818||61306330||BUSI_002607-RA||1||CDS||2986535408||2663||65.03	61298818	61306330	b57268_PGA_scaffold_13	PGA_scaffold_13||7421986||7426766||BUSI_024166-RA||-1||CDS||2987374358||8327||65.03	7426766	7421986	6.400000e-13	12
87.5039	0.8867	a57268_PGA_scaffold_1	PGA_scaffold_1||62122288||62127226||BUSI_002628-RA||-1||CDS||2986535471||2684||97.53	62127226	62122288	b57268_PGA_scaffold_13	PGA_scaffold_13||7544313||7547944||BUSI_024171-RA||1||CDS||2987374373||8332||97.53	7544313	7547944	1.000000e-250	56
73.7555	0.8705	a57268_PGA_scaffold_1	PGA_scaffold_1||62801128||62804080||BUSI_002631-RA||1||CDS||2986535480||2687||84.42	62801128	62804080	b57268_PGA_scaffold_13	PGA_scaffold_13||7892126||7897349||BUSI_024178-RA||-1||CDS||2987374394||8339||84.42	7897349	7892126	9.400000e-67	106
74.7182	0.8429	a57268_PGA_scaffold_1	PGA_scaffold_1||62825133||62833128||BUSI_002633-RA||1||CDS||2986535486||2689||67.71	62825133	62833128	b57268_PGA_scaffold_13	PGA_scaffold_13||8327748||8332564||BUSI_024190-RA||1||CDS||2987374430||8351||67.71	8327748	8332564	4.300000e-07	109
75.0555	1.0964	a57268_PGA_scaffold_1	PGA_scaffold_1||65406124||65408730||BUSI_002653-RA||1||CDS||2986535546||2709||63.81	65406124	65408730	b57268_PGA_scaffold_13	PGA_scaffold_13||8774480||8779072||BUSI_024201-RA||1||CDS||2987374463||8362||63.81	8774480	8779072	1.900000e-132	156
###  Mean Ks:  34.2100	Mean Kn: 0.6287
#Ks	Kn	a<db_genome_id>_<chr>	chr1||start1||stop1||name1||strand1||type1||db_feature_id1||genome_order1||percent_id1	start1	stop1	b<db_genome_id>_<chr>	chr2||start2||stop2||name2||strand2||type2||db_feature_id2||genome_order2||percent_id2	start2	stop2	eval	block_score	GEVO_link
17.4050	1.0925	a57268_PGA_scaffold_1	PGA_scaffold_1||66730278||66739281||BUSI_002678-RA||1||CDS||2986535621||2734||78.33	66730278	66739281	b57268_PGA_scaffold_4	PGA_scaffold_4||38860980||38864425||BUSI_009415-RA||1||CDS||2988142987||17106||78.33	38860980	38864425	1.200000e-22	21
0.1163	0.1249	a57268_PGA_scaffold_1	PGA_scaffold_1||67430488||67435492||BUSI_002684-RA||1||CDS||2986535639||2740||98.03	67430488	67435492	b57268_PGA_scaffold_4	PGA_scaffold_4||39236838||39238146||BUSI_009422-RA||-1||CDS||2988143008||17113||98.03	39238146	39236838	7.900000e-203	71
77.9886	1.1031	a57268_PGA_scaffold_1	PGA_scaffold_1||68214474||68215769||BUSI_002690-RA||-1||CDS||2986535657||2746||91.94	68215769	68214474	b57268_PGA_scaffold_4	PGA_scaffold_4||40201597||40202229||BUSI_009434-RA||-1||CDS||2988143044||17125||91.94	40202229	40201597	6.700000e-125	118
0.1756	0.0581	a57268_PGA_scaffold_1	PGA_scaffold_1||68308135||68309164||BUSI_002691-RA||-1||CDS||2986535660||2747||96.73	68309164	68308135	b57268_PGA_scaffold_4	PGA_scaffold_4||40217630||40220207||BUSI_009436-RA||-1||CDS||2988143050||17127||96.73	40220207	40217630	1.300000e-210	168
75.3643	0.7648	a57268_PGA_scaffold_1	PGA_scaffold_1||68565199||68584627||BUSI_002696-RA||1||CDS||2986535675||2752||81.77	68565199	68584627	b57268_PGA_scaffold_4	PGA_scaffold_4||41490115||41491267||BUSI_009444-RA||-1||CDS||2988143074||17135||81.77	41491267	41490115	1.600000e-45	212
###  Mean Ks:  0.1285	Mean Kn: 0.0726
#Ks	Kn	a<db_genome_id>_<chr>	chr1||start1||stop1||name1||strand1||type1||db_feature_id1||genome_order1||percent_id1	start1	stop1	b<db_genome_id>_<chr>	chr2||start2||stop2||name2||strand2||type2||db_feature_id2||genome_order2||percent_id2	start2	stop2	eval	block_score	GEVO_link
0.0315	0.0017	a57268_PGA_scaffold_1	PGA_scaffold_1||72584492||72594089||BUSI_002738-RA||-1||CDS||2986535801||2794||98.45	72594089	72584492	b57268_PGA_scaffold_7	PGA_scaffold_7||1329155||1338715||BUSI_013808-RA||-1||CDS||2988667199||20977||98.45	1338715	1329155	1.000000e-250	50
0.0312	0.0081	a57268_PGA_scaffold_1	PGA_scaffold_1||72595617||72600509||BUSI_002739-RA||-1||CDS||2986535804||2795||98.6	72600509	72595617	b57268_PGA_scaffold_7	PGA_scaffold_7||1340750||1345654||BUSI_013809-RA||-1||CDS||2988667202||20978||98.6	1345654	1340750	1.000000e-250	100
0.2451	0.0935	a57268_PGA_scaffold_1	PGA_scaffold_1||72606175||72606945||BUSI_002741-RA||1||CDS||2986535810||2797||93.48	72606175	72606945	b57268_PGA_scaffold_7	PGA_scaffold_7||1353133||1353658||BUSI_013811-RA||1||CDS||2988667208||20980||93.48	1353133	1353658	1.300000e-158	150
0.0378	0.0216	a57268_PGA_scaffold_1	PGA_scaffold_1||72608619||72612182||BUSI_002742-RA||-1||CDS||2986535813||2798||97.89	72612182	72608619	b57268_PGA_scaffold_7	PGA_scaffold_7||1353986||1357738||BUSI_013812-RA||-1||CDS||2988667211||20981||97.89	1357738	1353986	1.000000e-250	200
0.2967	0.2380	a57268_PGA_scaffold_1	PGA_scaffold_1||72614007||72621288||BUSI_002743-RA||1||CDS||2986535816||2799||99.53	72614007	72621288	b57268_PGA_scaffold_7	PGA_scaffold_7||1360814||1368047||BUSI_013813-RA||1||CDS||2988667214||20982||99.53	1360814	1368047	2.600000e-193	250
###  Mean Ks:  32.5031	Mean Kn: 0.7412
#Ks	Kn	a<db_genome_id>_<chr>	chr1||start1||stop1||name1||strand1||type1||db_feature_id1||genome_order1||percent_id1	start1	stop1	b<db_genome_id>_<chr>	chr2||start2||stop2||name2||strand2||type2||db_feature_id2||genome_order2||percent_id2	start2	stop2	eval	block_score	GEVO_link
75.9468	1.3475	a57268_PGA_scaffold_1	PGA_scaffold_1||76706879||76710334||BUSI_002756-RA||1||CDS||2986535855||2812||98.05	76706879	76710334	b57268_PGA_scaffold_9	PGA_scaffold_9||53371570||53388886||BUSI_007383-RA||-1||CDS||2989039018||26528||98.05	53388886	53371570	2.500000e-60	50
0.2100	0.0611	a57268_PGA_scaffold_1	PGA_scaffold_1||77560121||77578833||BUSI_002767-RA||1||CDS||2986535888||2823||95.34	77560121	77578833	b57268_PGA_scaffold_9	PGA_scaffold_9||53233458||53242429||BUSI_007380-RA||-1||CDS||2989039009||26525||95.34	53242429	53233458	1.000000e-250	97
3.8063	1.2618	a57268_PGA_scaffold_1	PGA_scaffold_1||77910387||77913018||BUSI_002769-RA||-1||CDS||2986535894||2825||83.07	77913018	77910387	b57268_PGA_scaffold_9	PGA_scaffold_9||52566097||52567396||BUSI_007361-RA||1||CDS||2989038952||26506||83.07	52566097	52567396	3.500000e-229	144
0.2960	0.2161	a57268_PGA_scaffold_1	PGA_scaffold_1||79536828||79538600||BUSI_002786-RA||-1||CDS||2986535945||2842||95.31	79538600	79536828	b57268_PGA_scaffold_9	PGA_scaffold_9||52362790||52363845||BUSI_007350-RA||1||CDS||2989038919||26495||95.31	52362790	52363845	2.600000e-85	191
82.2566	0.8196	a57268_PGA_scaffold_1	PGA_scaffold_1||80724442||80727048||BUSI_002805-RA||1||CDS||2986536002||2861||71.6	80724442	80727048	b57268_PGA_scaffold_9	PGA_scaffold_9||52167690||52168474||BUSI_007341-RA||1||CDS||2989038892||26486||71.6	52167690	52168474	6.800000e-07	194
###  Mean Ks:  8.2777	Mean Kn: 0.3998
#Ks	Kn	a<db_genome_id>_<chr>	chr1||start1||stop1||name1||strand1||type1||db_feature_id1||genome_order1||percent_id1	start1	stop1	b<db_genome_id>_<chr>	chr2||start2||stop2||name2||strand2||type2||db_feature_id2||genome_order2||percent_id2	start2	stop2	eval	block_score	GEVO_link
74.1592	1.1091	a57268_PGA_scaffold_10	PGA_scaffold_10||684396||686183||BUSI_020888-RA||-1||CDS||2986834879||2971||65.26	686183	684396	b57268_PGA_scaffold_4	PGA_scaffold_4||157195||161612||BUSI_007890-RA||-1||CDS||2988138412||15581||65.26	161612	157195	3.400000e-04	3
1.3524	0.2172	a57268_PGA_scaffold_10	PGA_scaffold_10||746353||752349||BUSI_020895-RA||-1||CDS||2986834900||2978||90.61	752349	746353	b57268_PGA_scaffold_4	PGA_scaffold_4||256529||269682||BUSI_007899-RA||-1||CDS||2988138439||15590||90.61	269682	256529	1.600000e-98	53
0.8476	0.1994	a57268_PGA_scaffold_10	PGA_scaffold_10||758442||769141||BUSI_020896-RA||1||CDS||2986834903||2979||74.42	758442	769141	b57268_PGA_scaffold_4	PGA_scaffold_4||274819||280110||BUSI_007900-RA||-1||CDS||2988138442||15591||74.42	280110	274819	4.700000e-177	103
0.7319	0.1604	a57268_PGA_scaffold_10	PGA_scaffold_10||918382||923142||BUSI_020914-RA||1||CDS||2986834957||2997||82.0	918382	923142	b57268_PGA_scaffold_4	PGA_scaffold_4||373842||379360||BUSI_007912-RA||1||CDS||2988138478||15603||82.0	373842	379360	2.500000e-249	150
1.7854	0.4109	a57268_PGA_scaffold_10	PGA_scaffold_10||925667||926806||BUSI_020915-RA||-1||CDS||2986834960||2998||69.59	926806	925667	b57268_PGA_scaffold_4	PGA_scaffold_4||380118||381342||BUSI_007913-RA||-1||CDS||2988138481||15604||69.59	381342	380118	2.200000e-54	200
1.0612	0.4468	a57268_PGA_scaffold_10	PGA_scaffold_10||933772||940940||BUSI_020916-RA||1||CDS||2986834963||2999||83.1	933772	940940	b57268_PGA_scaffold_4	PGA_scaffold_4||387131||395299||BUSI_007914-RA||1||CDS||2988138484||15605||83.1	387131	395299	3.000000e-149	250
0.9000	0.2170	a57268_PGA_scaffold_10	PGA_scaffold_10||941816||944417||BUSI_020917-RA||-1||CDS||2986834966||3000||76.63	944417	941816	b57268_PGA_scaffold_4	PGA_scaffold_4||403079||407514||BUSI_007916-RA||-1||CDS||2988138490||15607||76.63	407514	403079	1.000000e-250	300
72.4925	1.0789	a57268_PGA_scaffold_10	PGA_scaffold_10||978569||1003468||BUSI_020922-RA||1||CDS||2986834981||3005||83.43	978569	1003468	b57268_PGA_scaffold_4	PGA_scaffold_4||419549||422792||BUSI_007918-RA||1||CDS||2988138496||15609||83.43	419549	422792	3.300000e-40	339
10.3291	0.9824	a57268_PGA_scaffold_10	PGA_scaffold_10||1063846||1070082||BUSI_020931-RA||-1||CDS||2986835008||3014||85.71	1070082	1063846	b57268_PGA_scaffold_4	PGA_scaffold_4||421133||431062||BUSI_007919-RA||-1||CDS||2988138499||15610||85.71	431062	421133	3.300000e-26	364
13.9359	1.1239	a57268_PGA_scaffold_10	PGA_scaffold_10||1063846||1070082||BUSI_020931-RA||-1||CDS||2986835008||3014||68.48	1070082	1063846	b57268_PGA_scaffold_4	PGA_scaffold_4||704031||706892||BUSI_007957-RA||-1||CDS||2988138613||15648||68.48	706892	704031	5.100000e-06	5
2.4579	0.3959	a57268_PGA_scaffold_10	PGA_scaffold_10||1136800||1137400||BUSI_020939-RA||-1||CDS||2986835032||3022||78.4	1137400	1136800	b57268_PGA_scaffold_4	PGA_scaffold_4||494537||495882||BUSI_007926-RA||-1||CDS||2988138520||15617||78.4	495882	494537	1.400000e-68	414
0.6543	0.1278	a57268_PGA_scaffold_10	PGA_scaffold_10||1142010||1159268||BUSI_020940-RA||-1||CDS||2986835035||3023||84.67	1159268	1142010	b57268_PGA_scaffold_4	PGA_scaffold_4||653311||670072||BUSI_007954-RA||1||CDS||2988138604||15645||84.67	653311	670072	1.000000e-250	55
1.1214	0.3639	a57268_PGA_scaffold_10	PGA_scaffold_10||1167408||1172821||BUSI_020941-RA||1||CDS||2986835038||3024||82.24	1167408	1172821	b57268_PGA_scaffold_4	PGA_scaffold_4||641116||645083||BUSI_007952-RA||-1||CDS||2988138598||15643||82.24	645083	641116	2.200000e-113	105
0.7452	0.3888	a57268_PGA_scaffold_10	PGA_scaffold_10||1206989||1207738||BUSI_020947-RA||-1||CDS||2986835056||3030||66.76	1207738	1206989	b57268_PGA_scaffold_4	PGA_scaffold_4||604016||604729||BUSI_007946-RA||1||CDS||2988138580||15637||66.76	604016	604729	2.800000e-91	155
0.9032	0.2654	a57268_PGA_scaffold_10	PGA_scaffold_10||1213697||1218932||BUSI_020948-RA||1||CDS||2986835059||3031||75.47	1213697	1218932	b57268_PGA_scaffold_4	PGA_scaffold_4||589418||593021||BUSI_007943-RA||-1||CDS||2988138571||15634||75.47	593021	589418	2.700000e-77	205
65.9814	1.3383	a57268_PGA_scaffold_10	PGA_scaffold_10||1242124||1242656||BUSI_020950-RA||1||CDS||2986835065||3033||85.45	1242124	1242656	b57268_PGA_scaffold_4	PGA_scaffold_4||577291||580239||BUSI_007941-RA||-1||CDS||2988138565||15632||85.45	580239	577291	9.600000e-10	214
1.8697	0.8711	a57268_PGA_scaffold_10	PGA_scaffold_10||1303300||1317264||BUSI_020954-RA||1||CDS||2986835077||3037||79.1	1303300	1317264	b57268_PGA_scaffold_4	PGA_scaffold_4||574167||575006||BUSI_007939-RA||-1||CDS||2988138559||15630||79.1	575006	574167	1.700000e-23	236
0.9973	0.1857	a57268_PGA_scaffold_10	PGA_scaffold_10||1412851||1420231||BUSI_020969-RA||-1||CDS||2986835122||3052||75.17	1420231	1412851	b57268_PGA_scaffold_4	PGA_scaffold_4||669590||689270||BUSI_007955-RA||-1||CDS||2988138607||15646||75.17	689270	669590	1.000000e-250	505
62.0486	1.1554	a57268_PGA_scaffold_10	PGA_scaffold_10||1429175||1434141||BUSI_020971-RA||1||CDS||2986835128||3054||71.43	1429175	1434141	b57268_PGA_scaffold_4	PGA_scaffold_4||701940||703614||BUSI_007956-RA||1||CDS||2988138610||15647||71.43	701940	703614	1.600000e-13	517
0.6672	0.1724	a57268_PGA_scaffold_10	PGA_scaffold_10||1443263||1445871||BUSI_020973-RA||-1||CDS||2986835134||3056||80.13	1445871	1443263	b57268_PGA_scaffold_4	PGA_scaffold_4||737142||738229||BUSI_007961-RA||-1||CDS||2988138625||15652||80.13	738229	737142	5.600000e-128	567
0.7214	0.0541	a57268_PGA_scaffold_10	PGA_scaffold_10||1493239||1496275||BUSI_020979-RA||-1||CDS||2986835152||3062||84.57	1496275	1493239	b57268_PGA_scaffold_4	PGA_scaffold_4||781939||782426||BUSI_007967-RA||-1||CDS||2988138643||15658||84.57	782426	781939	1.700000e-98	617
0.9665	0.2114	a57268_PGA_scaffold_10	PGA_scaffold_10||1505540||1509641||BUSI_020981-RA||1||CDS||2986835158||3064||76.93	1505540	1509641	b57268_PGA_scaffold_4	PGA_scaffold_4||788811||792930||BUSI_007968-RA||1||CDS||2988138646||15659||76.93	788811	792930	1.000000e-250	667
0.7616	0.1522	a57268_PGA_scaffold_10	PGA_scaffold_10||1521595||1523226||BUSI_020983-RA||1||CDS||2986835164||3066||77.38	1521595	1523226	b57268_PGA_scaffold_4	PGA_scaffold_4||808699||810354||BUSI_007971-RA||1||CDS||2988138655||15662||77.38	808699	810354	1.000000e-250	717
0.7528	0.2457	a57268_PGA_scaffold_10	PGA_scaffold_10||1524722||1533257||BUSI_020984-RA||-1||CDS||2986835167||3067||72.37	1533257	1524722	b57268_PGA_scaffold_4	PGA_scaffold_4||812374||823954||BUSI_007972-RA||-1||CDS||2988138658||15663||72.37	823954	812374	1.000000e-250	767
0.8557	0.1283	a57268_PGA_scaffold_10	PGA_scaffold_10||1629664||1631386||BUSI_021000-RA||1||CDS||2986835215||3083||79.6	1629664	1631386	b57268_PGA_scaffold_4	PGA_scaffold_4||852462||854274||BUSI_007976-RA||1||CDS||2988138670||15667||79.6	852462	854274	1.000000e-250	814
0.7057	0.1718	a57268_PGA_scaffold_10	PGA_scaffold_10||1642176||1643468||BUSI_021002-RA||-1||CDS||2986835221||3085||76.24	1643468	1642176	b57268_PGA_scaffold_4	PGA_scaffold_4||858840||860135||BUSI_007977-RA||-1||CDS||2988138673||15668||76.24	860135	858840	1.000000e-250	864
0.7040	0.0485	a57268_PGA_scaffold_10	PGA_scaffold_10||1712040||1722186||BUSI_021012-RA||-1||CDS||2986835251||3095||86.74	1722186	1712040	b57268_PGA_scaffold_4	PGA_scaffold_4||876954||884262||BUSI_007980-RA||-1||CDS||2988138682||15671||86.74	884262	876954	1.000000e-250	914
4.9941	0.3218	a57268_PGA_scaffold_10	PGA_scaffold_10||1750091||1752036||BUSI_021017-RA||1||CDS||2986835266||3100||65.2	1750091	1752036	b57268_PGA_scaffold_4	PGA_scaffold_4||951857||952259||BUSI_007988-RA||1||CDS||2988138706||15679||65.2	951857	952259	3.500000e-27	940
1.2272	0.2518	a57268_PGA_scaffold_10	PGA_scaffold_10||1782114||1787480||BUSI_021020-RA||1||CDS||2986835275||3103||83.19	1782114	1787480	b57268_PGA_scaffold_4	PGA_scaffold_4||960944||972089||BUSI_007990-RA||1||CDS||2988138712||15681||83.19	960944	972089	2.900000e-180	990
0.6612	0.1261	a57268_PGA_scaffold_10	PGA_scaffold_10||1821272||1824803||BUSI_021026-RA||-1||CDS||2986835293||3109||78.25	1824803	1821272	b57268_PGA_scaffold_4	PGA_scaffold_4||1001939||1005238||BUSI_007994-RA||-1||CDS||2988138724||15685||78.25	1005238	1001939	4.900000e-250	1040
0.9461	0.1716	a57268_PGA_scaffold_10	PGA_scaffold_10||1845315||1847924||BUSI_021028-RA||1||CDS||2986835299||3111||77.84	1845315	1847924	b57268_PGA_scaffold_4	PGA_scaffold_4||1012024||1014377||BUSI_007996-RA||1||CDS||2988138730||15687||77.84	1012024	1014377	6.300000e-188	1090
0.8277	0.2290	a57268_PGA_scaffold_10	PGA_scaffold_10||1850322||1851140||BUSI_021029-RA||1||CDS||2986835302||3112||69.64	1850322	1851140	b57268_PGA_scaffold_4	PGA_scaffold_4||1018296||1019066||BUSI_007997-RA||1||CDS||2988138733||15688||69.64	1018296	1019066	5.500000e-130	1140
3.0890	0.6669	a57268_PGA_scaffold_10	PGA_scaffold_10||1924266||1927031||BUSI_021037-RA||1||CDS||2986835326||3120||68.56	1924266	1927031	b57268_PGA_scaffold_4	PGA_scaffold_4||1022708||1027590||BUSI_007998-RA||1||CDS||2988138736||15689||68.56	1022708	1027590	1.300000e-55	1190
0.6949	0.1380	a57268_PGA_scaffold_10	PGA_scaffold_10||1953265||1964975||BUSI_021038-RA||1||CDS||2986835329||3121||86.89	1953265	1964975	b57268_PGA_scaffold_4	PGA_scaffold_4||1040038||1050127||BUSI_008000-RA||1||CDS||2988138742||15691||86.89	1040038	1050127	1.000000e-250	1240
0.9663	0.2180	a57268_PGA_scaffold_10	PGA_scaffold_10||2125624||2127972||BUSI_021061-RA||-1||CDS||2986835398||3144||78.85	2127972	2125624	b57268_PGA_scaffold_4	PGA_scaffold_4||1148165||1151741||BUSI_008010-RA||-1||CDS||2988138772||15701||78.85	1151741	1148165	1.800000e-203	50
0.8688	0.4384	a57268_PGA_scaffold_10	PGA_scaffold_10||2166721||2173815||BUSI_021065-RA||1||CDS||2986835410||3148||71.43	2166721	2173815	b57268_PGA_scaffold_4	PGA_scaffold_4||1164756||1170521||BUSI_008011-RA||1||CDS||2988138775||15702||71.43	1164756	1170521	1.300000e-51	100
1.9150	0.4361	a57268_PGA_scaffold_10	PGA_scaffold_10||2174746||2177854||BUSI_021066-RA||-1||CDS||2986835413||3149||79.29	2177854	2174746	b57268_PGA_scaffold_4	PGA_scaffold_4||1171289||1174652||BUSI_008012-RA||-1||CDS||2988138778||15703||79.29	1174652	1171289	9.200000e-137	150
1.6600	0.2956	a57268_PGA_scaffold_10	PGA_scaffold_10||2239452||2242263||BUSI_021072-RA||1||CDS||2986835431||3155||66.06	2239452	2242263	b57268_PGA_scaffold_4	PGA_scaffold_4||1197784||1199039||BUSI_008016-RA||-1||CDS||2988138790||15707||66.06	1199039	1197784	3.700000e-141	200
1.6618	0.2120	a57268_PGA_scaffold_10	PGA_scaffold_10||2247004||2247627||BUSI_021073-RA||1||CDS||2986835434||3156||68.42	2247004	2247627	b57268_PGA_scaffold_4	PGA_scaffold_4||1204164||1204769||BUSI_008017-RA||1||CDS||2988138793||15708||68.42	1204164	1204769	2.700000e-84	250
0.6747	0.1015	a57268_PGA_scaffold_10	PGA_scaffold_10||2251319||2254237||BUSI_021074-RA||-1||CDS||2986835437||3157||82.0	2254237	2251319	b57268_PGA_scaffold_4	PGA_scaffold_4||1233306||1235829||BUSI_008022-RA||-1||CDS||2988138808||15713||82.0	1235829	1233306	5.000000e-178	300
1.0746	0.1866	a57268_PGA_scaffold_10	PGA_scaffold_10||2262456||2265011||BUSI_021076-RA||-1||CDS||2986835443||3159||76.17	2265011	2262456	b57268_PGA_scaffold_4	PGA_scaffold_4||1249836||1270371||BUSI_008024-RA||-1||CDS||2988138814||15715||76.17	1270371	1249836	2.900000e-102	350
3.5295	1.0547	a57268_PGA_scaffold_10	PGA_scaffold_10||2277304||2280239||BUSI_021078-RA||-1||CDS||2986835449||3161||80.0	2280239	2277304	b57268_PGA_scaffold_4	PGA_scaffold_4||1288215||1290485||BUSI_008027-RA||-1||CDS||2988138823||15718||80.0	1290485	1288215	2.100000e-155	400
0.6242	0.2191	a57268_PGA_scaffold_10	PGA_scaffold_10||2290823||2296887||BUSI_021080-RA||-1||CDS||2986835455||3163||78.75	2296887	2290823	b57268_PGA_scaffold_4	PGA_scaffold_4||1306585||1313463||BUSI_008032-RA||-1||CDS||2988138838||15723||78.75	1313463	1306585	4.600000e-178	450
1.3863	0.1416	a57268_PGA_scaffold_10	PGA_scaffold_10||2338587||2370220||BUSI_021084-RA||-1||CDS||2986835467||3167||80.41	2370220	2338587	b57268_PGA_scaffold_4	PGA_scaffold_4||1327859||1328506||BUSI_008034-RA||-1||CDS||2988138844||15725||80.41	1328506	1327859	7.600000e-135	500
1.0978	0.2071	a57268_PGA_scaffold_10	PGA_scaffold_10||2394616||2396774||BUSI_021088-RA||-1||CDS||2986835479||3171||78.84	2396774	2394616	b57268_PGA_scaffold_4	PGA_scaffold_4||1332941||1336263||BUSI_008036-RA||-1||CDS||2988138850||15727||78.84	1336263	1332941	1.000000e-250	550
1.1393	0.1502	a57268_PGA_scaffold_10	PGA_scaffold_10||2532644||2534884||BUSI_021100-RA||1||CDS||2986835515||3183||75.4	2532644	2534884	b57268_PGA_scaffold_4	PGA_scaffold_4||1341474||1343394||BUSI_008038-RA||1||CDS||2988138856||15729||75.4	1341474	1343394	6.600000e-190	597
0.7117	0.1231	a57268_PGA_scaffold_10	PGA_scaffold_10||2578377||2582485||BUSI_021105-RA||1||CDS||2986835530||3188||77.16	2578377	2582485	b57268_PGA_scaffold_4	PGA_scaffold_4||1364603||1370614||BUSI_008044-RA||1||CDS||2988138874||15735||77.16	1364603	1370614	1.100000e-180	647
0.7763	0.1948	a57268_PGA_scaffold_10	PGA_scaffold_10||2611624||2616856||BUSI_021110-RA||-1||CDS||2986835545||3193||74.73	2616856	2611624	b57268_PGA_scaffold_4	PGA_scaffold_4||1427373||1428749||BUSI_008049-RA||-1||CDS||2988138889||15740||74.73	1428749	1427373	3.600000e-93	697
2.3689	0.2829	a57268_PGA_scaffold_10	PGA_scaffold_10||2657386||2667791||BUSI_021116-RA||1||CDS||2986835563||3199||78.59	2657386	2667791	b57268_PGA_scaffold_4	PGA_scaffold_4||1439910||1445842||BUSI_008052-RA||1||CDS||2988138898||15743||78.59	1439910	1445842	6.600000e-125	747
0.7542	0.0890	a57268_PGA_scaffold_10	PGA_scaffold_10||2773821||2777312||BUSI_021127-RA||1||CDS||2986835596||3210||78.3	2773821	2777312	b57268_PGA_scaffold_4	PGA_scaffold_4||1447967||1454950||BUSI_008053-RA||1||CDS||2988138901||15744||78.3	1447967	1454950	6.300000e-111	794
0.8819	0.2196	a57268_PGA_scaffold_10	PGA_scaffold_10||2825073||2835910||BUSI_021133-RA||-1||CDS||2986835614||3216||76.86	2835910	2825073	b57268_PGA_scaffold_4	PGA_scaffold_4||1493343||1506233||BUSI_008059-RA||-1||CDS||2988138919||15750||76.86	1506233	1493343	4.700000e-80	844
1.2436	0.4088	a57268_PGA_scaffold_10	PGA_scaffold_10||2856351||2856656||BUSI_021135-RA||1||CDS||2986835620||3218||74.67	2856351	2856656	b57268_PGA_scaffold_4	PGA_scaffold_4||1687913||1691387||BUSI_008074-RA||-1||CDS||2988138964||15765||74.67	1691387	1687913	4.200000e-60	50
5.0594	1.0121	a57268_PGA_scaffold_10	PGA_scaffold_10||2861951||2863504||BUSI_021136-RA||1||CDS||2986835623||3219||75.54	2861951	2863504	b57268_PGA_scaffold_4	PGA_scaffold_4||1675301||1675939||BUSI_008072-RA||1||CDS||2988138958||15763||75.54	1675301	1675939	1.300000e-137	100
0.9545	0.1818	a57268_PGA_scaffold_10	PGA_scaffold_10||2867409||2872978||BUSI_021137-RA||-1||CDS||2986835626||3220||82.43	2872978	2867409	b57268_PGA_scaffold_4	PGA_scaffold_4||1666718||1672893||BUSI_008071-RA||1||CDS||2988138955||15762||82.43	1666718	1672893	1.000000e-250	150
0.9004	0.1516	a57268_PGA_scaffold_10	PGA_scaffold_10||2883794||2886265||BUSI_021138-RA||-1||CDS||2986835629||3221||75.11	2886265	2883794	b57268_PGA_scaffold_4	PGA_scaffold_4||1655038||1657472||BUSI_008070-RA||1||CDS||2988138952||15761||75.11	1655038	1657472	1.000000e-250	200
3.0259	0.4897	a57268_PGA_scaffold_10	PGA_scaffold_10||2932302||2932778||BUSI_021144-RA||-1||CDS||2986835647||3227||69.41	2932778	2932302	b57268_PGA_scaffold_4	PGA_scaffold_4||1522994||1523458||BUSI_008062-RA||1||CDS||2988138928||15753||69.41	1522994	1523458	3.700000e-38	237
0.9128	0.1743	a57268_PGA_scaffold_10	PGA_scaffold_10||2943814||2946492||BUSI_021146-RA||-1||CDS||2986835653||3229||76.73	2946492	2943814	b57268_PGA_scaffold_4	PGA_scaffold_4||1687913||1691387||BUSI_008074-RA||-1||CDS||2988138964||15765||76.73	1691387	1687913	1.200000e-161	941
1.3910	0.2922	a57268_PGA_scaffold_10	PGA_scaffold_10||2966037||2967339||BUSI_021150-RA||1||CDS||2986835665||3233||73.16	2966037	2967339	b57268_PGA_scaffold_4	PGA_scaffold_4||1692121||1693418||BUSI_008075-RA||-1||CDS||2988138967||15766||73.16	1693418	1692121	1.000000e-103	991
38.7130	2.4175	a57268_PGA_scaffold_10	PGA_scaffold_10||3042480||3043129||BUSI_021158-RA||-1||CDS||2986835689||3241||65.98	3043129	3042480	b57268_PGA_scaffold_4	PGA_scaffold_4||1713498||1714470||BUSI_008078-RA||-1||CDS||2988138976||15769||65.98	1714470	1713498	3.600000e-21	1011
1.1948	0.2150	a57268_PGA_scaffold_10	PGA_scaffold_10||3123460||3129226||BUSI_021167-RA||-1||CDS||2986835716||3250||80.58	3129226	3123460	b57268_PGA_scaffold_4	PGA_scaffold_4||1760728||1766655||BUSI_008083-RA||-1||CDS||2988138991||15774||80.58	1766655	1760728	3.200000e-239	1061
1.2070	0.2565	a57268_PGA_scaffold_10	PGA_scaffold_10||3168514||3170565||BUSI_021171-RA||1||CDS||2986835728||3254||84.72	3168514	3170565	b57268_PGA_scaffold_4	PGA_scaffold_4||1831841||1843190||BUSI_008088-RA||1||CDS||2988139006||15779||84.72	1831841	1843190	1.800000e-85	1111
1.6448	0.1562	a57268_PGA_scaffold_10	PGA_scaffold_10||3176913||3180870||BUSI_021172-RA||-1||CDS||2986835731||3255||87.82	3180870	3176913	b57268_PGA_scaffold_4	PGA_scaffold_4||1997191||1997910||BUSI_008108-RA||-1||CDS||2988139066||15799||87.82	1997910	1997191	1.200000e-62	1158
0.9860	0.1776	a57268_PGA_scaffold_10	PGA_scaffold_10||3204610||3210315||BUSI_021177-RA||-1||CDS||2986835746||3260||82.9	3210315	3204610	b57268_PGA_scaffold_4	PGA_scaffold_4||2017287||2024337||BUSI_008111-RA||-1||CDS||2988139075||15802||82.9	2024337	2017287	1.000000e-250	1208
0.6712	0.0633	a57268_PGA_scaffold_10	PGA_scaffold_10||3306323||3316351||BUSI_021187-RA||1||CDS||2986835776||3270||85.07	3306323	3316351	b57268_PGA_scaffold_4	PGA_scaffold_4||2048793||2056808||BUSI_008114-RA||1||CDS||2988139084||15805||85.07	2048793	2056808	1.000000e-250	1258
0.7666	0.0987	a57268_PGA_scaffold_10	PGA_scaffold_10||3362219||3366188||BUSI_021192-RA||-1||CDS||2986835791||3275||83.26	3366188	3362219	b57268_PGA_scaffold_4	PGA_scaffold_4||2070447||2077263||BUSI_008116-RA||-1||CDS||2988139090||15807||83.26	2077263	2070447	1.000000e-250	1308
1.8897	0.2968	a57268_PGA_scaffold_10	PGA_scaffold_10||3398766||3400231||BUSI_021198-RA||-1||CDS||2986835809||3281||70.37	3400231	3398766	b57268_PGA_scaffold_4	PGA_scaffold_4||2089465||2090053||BUSI_008118-RA||-1||CDS||2988139096||15809||70.37	2090053	2089465	1.700000e-39	1346
1.7936	0.6057	a57268_PGA_scaffold_10	PGA_scaffold_10||3407220||3407609||BUSI_021199-RA||1||CDS||2986835812||3282||75.24	3407220	3407609	b57268_PGA_scaffold_4	PGA_scaffold_4||2123754||2125039||BUSI_008121-RA||1||CDS||2988139105||15812||75.24	2123754	2125039	3.100000e-37	1382
0.8161	0.0960	a57268_PGA_scaffold_10	PGA_scaffold_10||3443947||3456542||BUSI_021203-RA||-1||CDS||2986835824||3286||80.48	3456542	3443947	b57268_PGA_scaffold_4	PGA_scaffold_4||2263145||2271846||BUSI_008139-RA||-1||CDS||2988139159||15830||80.48	2271846	2263145	4.200000e-164	1429
69.4841	1.0877	a57268_PGA_scaffold_10	PGA_scaffold_10||3515181||3519439||BUSI_021207-RA||1||CDS||2986835836||3290||85.9	3515181	3519439	b57268_PGA_scaffold_4	PGA_scaffold_4||2308599||2312656||BUSI_008143-RA||1||CDS||2988139171||15834||85.9	2308599	2312656	9.700000e-17	1445
0.6345	0.0503	a57268_PGA_scaffold_10	PGA_scaffold_10||3533686||3538043||BUSI_021209-RA||1||CDS||2986835842||3292||86.8	3533686	3538043	b57268_PGA_scaffold_4	PGA_scaffold_4||2349577||2352637||BUSI_008151-RA||1||CDS||2988139195||15842||86.8	2349577	2352637	1.100000e-177	1495
73.4090	0.6615	a57268_PGA_scaffold_10	PGA_scaffold_10||3558025||3561888||BUSI_021213-RA||-1||CDS||2986835854||3296||81.36	3561888	3558025	b57268_PGA_scaffold_4	PGA_scaffold_4||2402776||2406958||BUSI_008156-RA||1||CDS||2988139210||15847||81.36	2402776	2406958	1.000000e-250	1545
0.9138	0.0789	a57268_PGA_scaffold_10	PGA_scaffold_10||3694530||3697009||BUSI_021234-RA||1||CDS||2986835917||3317||81.2	3694530	3697009	b57268_PGA_scaffold_4	PGA_scaffold_4||2614213||2616272||BUSI_008174-RA||-1||CDS||2988139264||15865||81.2	2616272	2614213	1.000000e-250	1589
1.8469	0.4784	a57268_PGA_scaffold_10	PGA_scaffold_10||3815814||3822571||BUSI_021245-RA||-1||CDS||2986835950||3328||85.06	3822571	3815814	b57268_PGA_scaffold_4	PGA_scaffold_4||2829182||2839753||BUSI_008202-RA||1||CDS||2988139348||15893||85.06	2829182	2839753	2.800000e-100	50
0.8691	0.2692	a57268_PGA_scaffold_10	PGA_scaffold_10||3824893||3838161||BUSI_021246-RA||-1||CDS||2986835953||3329||75.33	3838161	3824893	b57268_PGA_scaffold_4	PGA_scaffold_4||2810901||2821165||BUSI_008201-RA||1||CDS||2988139345||15892||75.33	2810901	2821165	1.000000e-250	100
0.7361	0.1130	a57268_PGA_scaffold_10	PGA_scaffold_10||3889439||3901737||BUSI_021252-RA||1||CDS||2986835971||3335||84.75	3889439	3901737	b57268_PGA_scaffold_4	PGA_scaffold_4||2773624||2775859||BUSI_008197-RA||-1||CDS||2988139333||15888||84.75	2775859	2773624	1.800000e-212	150
68.2638	1.1588	a57268_PGA_scaffold_10	PGA_scaffold_10||3915041||3939748||BUSI_021254-RA||1||CDS||2986835977||3337||75.25	3915041	3939748	b57268_PGA_scaffold_4	PGA_scaffold_4||2720736||2722220||BUSI_008188-RA||1||CDS||2988139306||15879||75.25	2720736	2722220	3.400000e-221	200
1.1989	0.3121	a57268_PGA_scaffold_10	PGA_scaffold_10||3992222||3993890||BUSI_021258-RA||1||CDS||2986835989||3341||70.05	3992222	3993890	b57268_PGA_scaffold_4	PGA_scaffold_4||2702783||2704278||BUSI_008187-RA||-1||CDS||2988139303||15878||70.05	2704278	2702783	9.600000e-29	228
17.8303	1.5340	a57268_PGA_scaffold_10	PGA_scaffold_10||3995300||4003986||BUSI_021259-RA||-1||CDS||2986835992||3342||83.39	4003986	3995300	b57268_PGA_scaffold_4	PGA_scaffold_4||2688187||2693614||BUSI_008185-RA||1||CDS||2988139297||15876||83.39	2688187	2693614	3.800000e-80	278
0.5421	0.0513	a57268_PGA_scaffold_10	PGA_scaffold_10||4050383||4050850||BUSI_021266-RA||1||CDS||2986836013||3349||86.82	4050383	4050850	b57268_PGA_scaffold_4	PGA_scaffold_4||2653273||2654117||BUSI_008181-RA||-1||CDS||2988139285||15872||86.82	2654117	2653273	2.600000e-84	328
###  Mean Ks:  10.7434	Mean Kn: 0.5040
#Ks	Kn	a<db_genome_id>_<chr>	chr1||start1||stop1||name1||strand1||type1||db_feature_id1||genome_order1||percent_id1	start1	stop1	b<db_genome_id>_<chr>	chr2||start2||stop2||name2||strand2||type2||db_feature_id2||genome_order2||percent_id2	start2	stop2	eval	block_score	GEVO_link
5.4643	1.0051	a57268_PGA_scaffold_10	PGA_scaffold_10||4137765||4141435||BUSI_021273-RA||1||CDS||2986836034||3356||72.4	4137765	4141435	b57268_PGA_scaffold_4	PGA_scaffold_4||5046973||5050783||BUSI_008394-RA||-1||CDS||2988139924||16085||72.4	5050783	5046973	2.200000e-147	50
9.9721	0.8564	a57268_PGA_scaffold_10	PGA_scaffold_10||4332964||4336444||BUSI_021284-RA||1||CDS||2986836067||3367||72.19	4332964	4336444	b57268_PGA_scaffold_4	PGA_scaffold_4||5115986||5122278||BUSI_008402-RA||1||CDS||2988139948||16093||72.19	5115986	5122278	6.600000e-26	72
3.6728	1.2092	a57268_PGA_scaffold_10	PGA_scaffold_10||4347643||4351029||BUSI_021286-RA||1||CDS||2986836073||3369||73.09	4347643	4351029	b57268_PGA_scaffold_4	PGA_scaffold_4||5156410||5157186||BUSI_008407-RA||1||CDS||2988139963||16098||73.09	5156410	5157186	3.100000e-128	122
1.0864	0.1824	a57268_PGA_scaffold_10	PGA_scaffold_10||4375669||4377503||BUSI_021288-RA||-1||CDS||2986836079||3371||80.2	4377503	4375669	b57268_PGA_scaffold_4	PGA_scaffold_4||5205702||5211739||BUSI_008413-RA||-1||CDS||2988139981||16104||80.2	5211739	5205702	6.500000e-182	172
1.0604	0.1495	a57268_PGA_scaffold_10	PGA_scaffold_10||4383363||4390974||BUSI_021289-RA||-1||CDS||2986836082||3372||76.46	4390974	4383363	b57268_PGA_scaffold_4	PGA_scaffold_4||5284593||5288010||BUSI_008422-RA||1||CDS||2988140008||16113||76.46	5284593	5288010	1.000000e-250	222
1.9269	0.3630	a57268_PGA_scaffold_10	PGA_scaffold_10||4401953||4414374||BUSI_021291-RA||-1||CDS||2986836088||3374||83.0	4414374	4401953	b57268_PGA_scaffold_4	PGA_scaffold_4||5309692||5313763||BUSI_008427-RA||-1||CDS||2988140023||16118||83.0	5313763	5309692	1.000000e-250	272
2.7761	0.4837	a57268_PGA_scaffold_10	PGA_scaffold_10||4501072||4501420||BUSI_021298-RA||1||CDS||2986836109||3381||75.62	4501072	4501420	b57268_PGA_scaffold_4	PGA_scaffold_4||5395946||5396367||BUSI_008437-RA||1||CDS||2988140053||16128||75.62	5395946	5396367	9.100000e-48	319
0.9038	0.0961	a57268_PGA_scaffold_10	PGA_scaffold_10||4509651||4512721||BUSI_021299-RA||-1||CDS||2986836112||3382||81.02	4512721	4509651	b57268_PGA_scaffold_4	PGA_scaffold_4||5407754||5410497||BUSI_008438-RA||-1||CDS||2988140056||16129||81.02	5410497	5407754	3.100000e-125	369
2.2837	0.5433	a57268_PGA_scaffold_10	PGA_scaffold_10||4524678||4527574||BUSI_021300-RA||1||CDS||2986836115||3383||79.84	4524678	4527574	b57268_PGA_scaffold_4	PGA_scaffold_4||5412163||5418206||BUSI_008439-RA||1||CDS||2988140059||16130||79.84	5412163	5418206	3.100000e-61	419
56.6582	1.0386	a57268_PGA_scaffold_10	PGA_scaffold_10||4608965||4610229||BUSI_021307-RA||1||CDS||2986836136||3390||75.58	4608965	4610229	b57268_PGA_scaffold_4	PGA_scaffold_4||5432800||5439132||BUSI_008442-RA||1||CDS||2988140068||16133||75.58	5432800	5439132	8.300000e-104	469
4.1398	0.6525	a57268_PGA_scaffold_10	PGA_scaffold_10||4691315||4691993||BUSI_021311-RA||1||CDS||2986836148||3394||74.58	4691315	4691993	b57268_PGA_scaffold_4	PGA_scaffold_4||5443892||5444627||BUSI_008443-RA||1||CDS||2988140071||16134||74.58	5443892	5444627	2.900000e-32	500
2.0041	0.4927	a57268_PGA_scaffold_10	PGA_scaffold_10||4701438||4771490||BUSI_021312-RA||1||CDS||2986836151||3395||83.74	4701438	4771490	b57268_PGA_scaffold_4	PGA_scaffold_4||5596913||5630193||BUSI_008452-RA||1||CDS||2988140098||16143||83.74	5596913	5630193	8.900000e-136	550
1.2575	0.4320	a57268_PGA_scaffold_10	PGA_scaffold_10||4777512||4778264||BUSI_021314-RA||-1||CDS||2986836157||3397||64.06	4778264	4777512	b57268_PGA_scaffold_4	PGA_scaffold_4||5686593||5687312||BUSI_008456-RA||-1||CDS||2988140110||16147||64.06	5687312	5686593	1.700000e-64	600
0.9487	0.1335	a57268_PGA_scaffold_10	PGA_scaffold_10||4782713||4786849||BUSI_021315-RA||1||CDS||2986836160||3398||80.92	4782713	4786849	b57268_PGA_scaffold_4	PGA_scaffold_4||5691019||5694003||BUSI_008457-RA||1||CDS||2988140113||16148||80.92	5691019	5694003	7.300000e-226	650
0.8769	0.2195	a57268_PGA_scaffold_10	PGA_scaffold_10||4796671||4797342||BUSI_021317-RA||1||CDS||2986836166||3400||74.93	4796671	4797342	b57268_PGA_scaffold_4	PGA_scaffold_4||5697950||5698566||BUSI_008458-RA||1||CDS||2988140116||16149||74.93	5697950	5698566	8.600000e-73	700
0.6150	0.2100	a57268_PGA_scaffold_10	PGA_scaffold_10||4799024||4802996||BUSI_021318-RA||-1||CDS||2986836169||3401||75.06	4802996	4799024	b57268_PGA_scaffold_4	PGA_scaffold_4||5700324||5711331||BUSI_008459-RA||-1||CDS||2988140119||16150||75.06	5711331	5700324	5.600000e-193	750
1.0421	0.2340	a57268_PGA_scaffold_10	PGA_scaffold_10||4819347||4821782||BUSI_021321-RA||-1||CDS||2986836178||3404||73.3	4821782	4819347	b57268_PGA_scaffold_4	PGA_scaffold_4||5724772||5727283||BUSI_008461-RA||-1||CDS||2988140125||16152||73.3	5727283	5724772	2.000000e-98	800
0.9845	0.3228	a57268_PGA_scaffold_10	PGA_scaffold_10||4865056||4869910||BUSI_021328-RA||1||CDS||2986836199||3411||70.91	4865056	4869910	b57268_PGA_scaffold_4	PGA_scaffold_4||5743133||5744305||BUSI_008463-RA||1||CDS||2988140131||16154||70.91	5743133	5744305	9.700000e-87	850
3.8252	1.4371	a57268_PGA_scaffold_10	PGA_scaffold_10||5239782||5240903||BUSI_021343-RA||1||CDS||2986836244||3426||72.66	5239782	5240903	b57268_PGA_scaffold_4	PGA_scaffold_4||5802622||5803755||BUSI_008472-RA||1||CDS||2988140158||16163||72.66	5802622	5803755	1.100000e-45	892
1.6515	0.5706	a57268_PGA_scaffold_10	PGA_scaffold_10||5246732||5256269||BUSI_021344-RA||1||CDS||2986836247||3427||81.13	5246732	5256269	b57268_PGA_scaffold_4	PGA_scaffold_4||5823719||5833656||BUSI_008474-RA||1||CDS||2988140164||16165||81.13	5823719	5833656	3.000000e-111	942
0.8207	0.1527	a57268_PGA_scaffold_10	PGA_scaffold_10||5259010||5259690||BUSI_021345-RA||-1||CDS||2986836250||3428||76.7	5259690	5259010	b57268_PGA_scaffold_4	PGA_scaffold_4||5845862||5846467||BUSI_008476-RA||-1||CDS||2988140170||16167||76.7	5846467	5845862	8.800000e-119	992
69.9415	1.2066	a57268_PGA_scaffold_10	PGA_scaffold_10||5340666||5347569||BUSI_021349-RA||-1||CDS||2986836262||3432||56.86	5347569	5340666	b57268_PGA_scaffold_4	PGA_scaffold_4||6972089||7001377||BUSI_008575-RA||-1||CDS||2988140467||16266||56.86	7001377	6972089	4.200000e-13	12
1.1976	0.4126	a57268_PGA_scaffold_10	PGA_scaffold_10||5410079||5410808||BUSI_021353-RA||-1||CDS||2986836274||3436||68.77	5410808	5410079	b57268_PGA_scaffold_4	PGA_scaffold_4||5910189||5910944||BUSI_008479-RA||1||CDS||2988140179||16170||68.77	5910189	5910944	1.100000e-67	1042
1.2501	0.6010	a57268_PGA_scaffold_10	PGA_scaffold_10||5410079||5410808||BUSI_021353-RA||-1||CDS||2986836274||3436||68.62	5410808	5410079	b57268_PGA_scaffold_4	PGA_scaffold_4||6227106||6227870||BUSI_008512-RA||-1||CDS||2988140278||16203||68.62	6227870	6227106	2.000000e-50	49
0.9560	0.1683	a57268_PGA_scaffold_10	PGA_scaffold_10||5427969||5430710||BUSI_021355-RA||-1||CDS||2986836280||3438||81.25	5430710	5427969	b57268_PGA_scaffold_4	PGA_scaffold_4||6233132||6236000||BUSI_008513-RA||-1||CDS||2988140281||16204||81.25	6236000	6233132	4.000000e-195	99
1.8360	0.3648	a57268_PGA_scaffold_10	PGA_scaffold_10||5437887||5439388||BUSI_021356-RA||-1||CDS||2986836283||3439||80.42	5439388	5437887	b57268_PGA_scaffold_4	PGA_scaffold_4||6245005||6246075||BUSI_008515-RA||-1||CDS||2988140287||16206||80.42	6246075	6245005	1.500000e-113	149
67.6121	1.1688	a57268_PGA_scaffold_10	PGA_scaffold_10||5460008||5470276||BUSI_021358-RA||-1||CDS||2986836289||3441||78.82	5470276	5460008	b57268_PGA_scaffold_4	PGA_scaffold_4||6340378||6350242||BUSI_008523-RA||-1||CDS||2988140311||16214||78.82	6350242	6340378	1.000000e-250	199
0.7445	0.1263	a57268_PGA_scaffold_10	PGA_scaffold_10||5481996||5490013||BUSI_021359-RA||1||CDS||2986836292||3442||83.07	5481996	5490013	b57268_PGA_scaffold_4	PGA_scaffold_4||6353396||6358760||BUSI_008524-RA||1||CDS||2988140314||16215||83.07	6353396	6358760	1.000000e-250	249
7.2836	0.4941	a57268_PGA_scaffold_10	PGA_scaffold_10||5492327||5492992||BUSI_021360-RA||1||CDS||2986836295||3443||81.33	5492327	5492992	b57268_PGA_scaffold_4	PGA_scaffold_4||6360013||6361691||BUSI_008525-RA||1||CDS||2988140317||16216||81.33	6360013	6361691	3.100000e-85	299
1.2242	0.3228	a57268_PGA_scaffold_10	PGA_scaffold_10||5508822||5514193||BUSI_021363-RA||1||CDS||2986836304||3446||78.61	5508822	5514193	b57268_PGA_scaffold_4	PGA_scaffold_4||6365777||6369470||BUSI_008526-RA||1||CDS||2988140320||16217||78.61	6365777	6369470	2.700000e-187	349
7.8390	0.6520	a57268_PGA_scaffold_10	PGA_scaffold_10||5545199||5554743||BUSI_021366-RA||1||CDS||2986836313||3449||80.95	5545199	5554743	b57268_PGA_scaffold_4	PGA_scaffold_4||6807799||6815032||BUSI_008560-RA||-1||CDS||2988140422||16251||80.95	6815032	6807799	9.500000e-213	59
0.9053	0.1669	a57268_PGA_scaffold_10	PGA_scaffold_10||5660492||5666152||BUSI_021375-RA||-1||CDS||2986836340||3458||78.32	5666152	5660492	b57268_PGA_scaffold_4	PGA_scaffold_4||6525811||6529565||BUSI_008540-RA||1||CDS||2988140362||16231||78.32	6525811	6529565	1.000000e-250	396
0.6960	0.0370	a57268_PGA_scaffold_10	PGA_scaffold_10||5712490||5722955||BUSI_021381-RA||1||CDS||2986836358||3464||89.1	5712490	5722955	b57268_PGA_scaffold_4	PGA_scaffold_4||6658535||6670118||BUSI_008552-RA||-1||CDS||2988140398||16243||89.1	6670118	6658535	1.000000e-250	106
0.7548	0.2863	a57268_PGA_scaffold_10	PGA_scaffold_10||5735832||5741273||BUSI_021384-RA||1||CDS||2986836367||3467||73.33	5735832	5741273	b57268_PGA_scaffold_4	PGA_scaffold_4||6623070||6626759||BUSI_008548-RA||-1||CDS||2988140386||16239||73.33	6626759	6623070	2.000000e-121	156
66.8028	0.3824	a57268_PGA_scaffold_10	PGA_scaffold_10||5756047||5757192||BUSI_021385-RA||1||CDS||2986836370||3468||67.04	5756047	5757192	b57268_PGA_scaffold_4	PGA_scaffold_4||6609607||6612617||BUSI_008547-RA||-1||CDS||2988140383||16238||67.04	6612617	6609607	1.400000e-42	197
0.8946	0.1779	a57268_PGA_scaffold_10	PGA_scaffold_10||5760552||5766064||BUSI_021386-RA||-1||CDS||2986836373||3469||83.77	5766064	5760552	b57268_PGA_scaffold_4	PGA_scaffold_4||6525811||6529565||BUSI_008540-RA||1||CDS||2988140362||16231||83.77	6525811	6529565	1.800000e-89	247
63.5962	1.2951	a57268_PGA_scaffold_10	PGA_scaffold_10||5857020||5865842||BUSI_021394-RA||1||CDS||2986836397||3477||64.37	5857020	5865842	b57268_PGA_scaffold_4	PGA_scaffold_4||6466281||6467707||BUSI_008534-RA||-1||CDS||2988140344||16225||64.37	6467707	6466281	3.800000e-43	289
###  Mean Ks:  5.7233	Mean Kn: 0.2111
#Ks	Kn	a<db_genome_id>_<chr>	chr1||start1||stop1||name1||strand1||type1||db_feature_id1||genome_order1||percent_id1	start1	stop1	b<db_genome_id>_<chr>	chr2||start2||stop2||name2||strand2||type2||db_feature_id2||genome_order2||percent_id2	start2	stop2	eval	block_score	GEVO_link
0.0000	0.0000	a57268_PGA_scaffold_10	PGA_scaffold_10||5631285||5631898||BUSI_021372-RA||1||CDS||2986836331||3455||100.0	5631285	5631898	b57268_PGA_scaffold_10	PGA_scaffold_10||5728442||5729051||BUSI_021383-RA||1||CDS||2986836364||3466||100.0	5728442	5729051	2.700000e-119	50
0.0916	0.0527	a57268_PGA_scaffold_10	PGA_scaffold_10||5636442||5641771||BUSI_021373-RA||1||CDS||2986836334||3456||97.55	5636442	5641771	b57268_PGA_scaffold_10	PGA_scaffold_10||5735832||5741273||BUSI_021384-RA||1||CDS||2986836367||3467||97.55	5735832	5741273	1.100000e-140	100
0.1061	0.0425	a57268_PGA_scaffold_10	PGA_scaffold_10||5654511||5657899||BUSI_021374-RA||1||CDS||2986836337||3457||98.83	5654511	5657899	b57268_PGA_scaffold_10	PGA_scaffold_10||5756047||5757192||BUSI_021385-RA||1||CDS||2986836370||3468||98.83	5756047	5757192	1.000000e-250	150
0.0744	0.0527	a57268_PGA_scaffold_10	PGA_scaffold_10||5660492||5666152||BUSI_021375-RA||-1||CDS||2986836340||3458||99.78	5666152	5660492	b57268_PGA_scaffold_10	PGA_scaffold_10||5760552||5766064||BUSI_021386-RA||-1||CDS||2986836373||3469||99.78	5766064	5760552	1.200000e-207	200
0.0679	0.0145	a57268_PGA_scaffold_10	PGA_scaffold_10||5667321||5674629||BUSI_021376-RA||1||CDS||2986836343||3459||97.85	5667321	5674629	b57268_PGA_scaffold_10	PGA_scaffold_10||5767260||5777313||BUSI_021387-RA||1||CDS||2986836376||3470||97.85	5767260	5777313	1.000000e-250	250
0.0000	0.0000	a57268_PGA_scaffold_10	PGA_scaffold_10||5728442||5729051||BUSI_021383-RA||1||CDS||2986836364||3466||100.0	5728442	5729051	b57268_PGA_scaffold_10	PGA_scaffold_10||5631285||5631898||BUSI_021372-RA||1||CDS||2986836331||3455||100.0	5631285	5631898	2.700000e-119	50
0.0916	0.0527	a57268_PGA_scaffold_10	PGA_scaffold_10||5735832||5741273||BUSI_021384-RA||1||CDS||2986836367||3467||97.55	5735832	5741273	b57268_PGA_scaffold_10	PGA_scaffold_10||5636442||5641771||BUSI_021373-RA||1||CDS||2986836334||3456||97.55	5636442	5641771	1.100000e-139	100
0.1061	0.0425	a57268_PGA_scaffold_10	PGA_scaffold_10||5756047||5757192||BUSI_021385-RA||1||CDS||2986836370||3468||98.83	5756047	5757192	b57268_PGA_scaffold_10	PGA_scaffold_10||5654511||5657899||BUSI_021374-RA||1||CDS||2986836337||3457||98.83	5654511	5657899	1.000000e-250	150
0.0744	0.0527	a57268_PGA_scaffold_10	PGA_scaffold_10||5760552||5766064||BUSI_021386-RA||-1||CDS||2986836373||3469||99.78	5766064	5760552	b57268_PGA_scaffold_10	PGA_scaffold_10||5660492||5666152||BUSI_021375-RA||-1||CDS||2986836340||3458||99.78	5666152	5660492	5.700000e-208	200
0.0679	0.0145	a57268_PGA_scaffold_10	PGA_scaffold_10||5767260||5777313||BUSI_021387-RA||1||CDS||2986836376||3470||97.85	5767260	5777313	b57268_PGA_scaffold_10	PGA_scaffold_10||5667321||5674629||BUSI_021376-RA||1||CDS||2986836343||3459||97.85	5667321	5674629	1.000000e-250	250
61.7020	1.3152	a57268_PGA_scaffold_10	PGA_scaffold_10||5857020||5865842||BUSI_021394-RA||1||CDS||2986836397||3477||91.18	5857020	5865842	b57268_PGA_scaffold_10	PGA_scaffold_10||6029540||6033590||BUSI_021412-RA||-1||CDS||2986836451||3495||91.18	6033590	6029540	1.000000e-250	50
0.3384	0.1134	a57268_PGA_scaffold_10	PGA_scaffold_10||5897602||5905467||BUSI_021397-RA||-1||CDS||2986836406||3480||88.41	5905467	5897602	b57268_PGA_scaffold_10	PGA_scaffold_10||6058274||6071175||BUSI_021416-RA||1||CDS||2986836463||3499||88.41	6058274	6071175	1.000000e-250	100
5.5167	0.4948	a57268_PGA_scaffold_10	PGA_scaffold_10||6008779||6012108||BUSI_021407-RA||1||CDS||2986836436||3490||98.99	6008779	6012108	b57268_PGA_scaffold_10	PGA_scaffold_10||6247438||6256809||BUSI_021437-RA||1||CDS||2986836526||3520||98.99	6247438	6256809	1.000000e-250	144
61.7020	1.3152	a57268_PGA_scaffold_10	PGA_scaffold_10||6029540||6033590||BUSI_021412-RA||-1||CDS||2986836451||3495||91.18	6033590	6029540	b57268_PGA_scaffold_10	PGA_scaffold_10||5857020||5865842||BUSI_021394-RA||1||CDS||2986836397||3477||91.18	5857020	5865842	1.000000e-250	50
0.4332	0.2350	a57268_PGA_scaffold_10	PGA_scaffold_10||6029540||6033590||BUSI_021412-RA||-1||CDS||2986836451||3495||94.78	6033590	6029540	b57268_PGA_scaffold_10	PGA_scaffold_10||6258186||6262696||BUSI_021438-RA||-1||CDS||2986836529||3521||94.78	6262696	6258186	1.000000e-250	194
0.0071	0.0043	a57268_PGA_scaffold_10	PGA_scaffold_10||6039204||6042556||BUSI_021413-RA||-1||CDS||2986836454||3496||99.42	6042556	6039204	b57268_PGA_scaffold_10	PGA_scaffold_10||6265831||6269178||BUSI_021439-RA||-1||CDS||2986836532||3522||99.42	6269178	6265831	1.000000e-250	244
0.3042	0.1846	a57268_PGA_scaffold_10	PGA_scaffold_10||6046372||6050216||BUSI_021414-RA||-1||CDS||2986836457||3497||99.77	6050216	6046372	b57268_PGA_scaffold_10	PGA_scaffold_10||6272880||6276308||BUSI_021441-RA||-1||CDS||2986836538||3524||99.77	6276308	6272880	1.900000e-197	294
0.0381	0.0234	a57268_PGA_scaffold_10	PGA_scaffold_10||6051334||6058257||BUSI_021415-RA||-1||CDS||2986836460||3498||99.32	6058257	6051334	b57268_PGA_scaffold_10	PGA_scaffold_10||6277816||6284742||BUSI_021442-RA||-1||CDS||2986836541||3525||99.32	6284742	6277816	1.000000e-250	344
0.3384	0.1134	a57268_PGA_scaffold_10	PGA_scaffold_10||6058274||6071175||BUSI_021416-RA||1||CDS||2986836463||3499||88.41	6058274	6071175	b57268_PGA_scaffold_10	PGA_scaffold_10||5897602||5905467||BUSI_021397-RA||-1||CDS||2986836406||3480||88.41	5905467	5897602	1.000000e-250	100
5.5167	0.4948	a57268_PGA_scaffold_10	PGA_scaffold_10||6247438||6256809||BUSI_021437-RA||1||CDS||2986836526||3520||98.99	6247438	6256809	b57268_PGA_scaffold_10	PGA_scaffold_10||6008779||6012108||BUSI_021407-RA||1||CDS||2986836436||3490||98.99	6008779	6012108	1.000000e-250	144
0.4332	0.2350	a57268_PGA_scaffold_10	PGA_scaffold_10||6258186||6262696||BUSI_021438-RA||-1||CDS||2986836529||3521||94.78	6262696	6258186	b57268_PGA_scaffold_10	PGA_scaffold_10||6029540||6033590||BUSI_021412-RA||-1||CDS||2986836451||3495||94.78	6033590	6029540	1.000000e-250	194
0.0071	0.0043	a57268_PGA_scaffold_10	PGA_scaffold_10||6265831||6269178||BUSI_021439-RA||-1||CDS||2986836532||3522||99.42	6269178	6265831	b57268_PGA_scaffold_10	PGA_scaffold_10||6039204||6042556||BUSI_021413-RA||-1||CDS||2986836454||3496||99.42	6042556	6039204	1.000000e-250	244
0.3042	0.1846	a57268_PGA_scaffold_10	PGA_scaffold_10||6272880||6276308||BUSI_021441-RA||-1||CDS||2986836538||3524||99.77	6276308	6272880	b57268_PGA_scaffold_10	PGA_scaffold_10||6046372||6050216||BUSI_021414-RA||-1||CDS||2986836457||3497||99.77	6050216	6046372	6.200000e-198	294
0.0381	0.0234	a57268_PGA_scaffold_10	PGA_scaffold_10||6277816||6284742||BUSI_021442-RA||-1||CDS||2986836541||3525||99.32	6284742	6277816	b57268_PGA_scaffold_10	PGA_scaffold_10||6051334||6058257||BUSI_021415-RA||-1||CDS||2986836460||3498||99.32	6058257	6051334	1.000000e-250	344
###  Mean Ks:  13.5295	Mean Kn: 0.3164
#Ks	Kn	a<db_genome_id>_<chr>	chr1||start1||stop1||name1||strand1||type1||db_feature_id1||genome_order1||percent_id1	start1	stop1	b<db_genome_id>_<chr>	chr2||start2||stop2||name2||strand2||type2||db_feature_id2||genome_order2||percent_id2	start2	stop2	eval	block_score	GEVO_link
62.7072	0.9858	a57268_PGA_scaffold_10	PGA_scaffold_10||5857020||5865842||BUSI_021394-RA||1||CDS||2986836397||3477||63.43	5857020	5865842	b57268_PGA_scaffold_3	PGA_scaffold_3||41711947||41714579||BUSI_011467-RA||-1||CDS||2987957487||15449||63.43	41714579	41711947	3.300000e-52	50
1.7270	0.3313	a57268_PGA_scaffold_10	PGA_scaffold_10||5967514||5968757||BUSI_021404-RA||-1||CDS||2986836427||3487||72.9	5968757	5967514	b57268_PGA_scaffold_3	PGA_scaffold_3||41691906||41696803||BUSI_011465-RA||-1||CDS||2987957481||15447||72.9	41696803	41691906	1.900000e-34	83
0.6212	0.1407	a57268_PGA_scaffold_10	PGA_scaffold_10||6079879||6085097||BUSI_021418-RA||-1||CDS||2986836469||3501||81.15	6085097	6079879	b57268_PGA_scaffold_3	PGA_scaffold_3||41664920||41669572||BUSI_011461-RA||-1||CDS||2987957469||15443||81.15	41669572	41664920	1.000000e-250	130
0.7766	0.1310	a57268_PGA_scaffold_10	PGA_scaffold_10||6089872||6091488||BUSI_021419-RA||-1||CDS||2986836472||3502||78.05	6091488	6089872	b57268_PGA_scaffold_3	PGA_scaffold_3||41662561||41664232||BUSI_011460-RA||1||CDS||2987957466||15442||78.05	41662561	41664232	1.000000e-250	180
0.9560	0.1535	a57268_PGA_scaffold_10	PGA_scaffold_10||6121413||6122435||BUSI_021421-RA||1||CDS||2986836478||3504||78.03	6121413	6122435	b57268_PGA_scaffold_3	PGA_scaffold_3||41654348||41655382||BUSI_011459-RA||-1||CDS||2987957463||15441||78.03	41655382	41654348	3.800000e-183	230
1.1179	0.1400	a57268_PGA_scaffold_10	PGA_scaffold_10||6122849||6127188||BUSI_021422-RA||-1||CDS||2986836481||3505||80.06	6127188	6122849	b57268_PGA_scaffold_3	PGA_scaffold_3||41572927||41578957||BUSI_011454-RA||1||CDS||2987957448||15436||80.06	41572927	41578957	1.000000e-250	280
1.0091	0.2210	a57268_PGA_scaffold_10	PGA_scaffold_10||6129080||6138827||BUSI_021423-RA||-1||CDS||2986836484||3506||78.73	6138827	6129080	b57268_PGA_scaffold_3	PGA_scaffold_3||41558811||41566506||BUSI_011452-RA||1||CDS||2987957442||15434||78.73	41558811	41566506	5.000000e-108	330
0.8324	0.1492	a57268_PGA_scaffold_10	PGA_scaffold_10||6162193||6164238||BUSI_021425-RA||1||CDS||2986836490||3508||78.6	6162193	6164238	b57268_PGA_scaffold_3	PGA_scaffold_3||41554109||41556158||BUSI_011451-RA||-1||CDS||2987957439||15433||78.6	41556158	41554109	1.000000e-250	380
2.8035	0.4033	a57268_PGA_scaffold_10	PGA_scaffold_10||6164698||6174546||BUSI_021426-RA||-1||CDS||2986836493||3509||72.35	6174546	6164698	b57268_PGA_scaffold_3	PGA_scaffold_3||41551929||41553234||BUSI_011450-RA||1||CDS||2987957436||15432||72.35	41551929	41553234	1.500000e-88	430
62.7444	0.5084	a57268_PGA_scaffold_10	PGA_scaffold_10||6324713||6333124||BUSI_021447-RA||1||CDS||2986836556||3530||64.84	6324713	6333124	b57268_PGA_scaffold_3	PGA_scaffold_3||40100444||40101556||BUSI_011430-RA||-1||CDS||2987957376||15412||64.84	40101556	40100444	6.900000e-16	439
###  Mean Ks:  1.0292	Mean Kn: 0.2331
#Ks	Kn	a<db_genome_id>_<chr>	chr1||start1||stop1||name1||strand1||type1||db_feature_id1||genome_order1||percent_id1	start1	stop1	b<db_genome_id>_<chr>	chr2||start2||stop2||name2||strand2||type2||db_feature_id2||genome_order2||percent_id2	start2	stop2	eval	block_score	GEVO_link
3.0744	0.1627	a57268_PGA_scaffold_10	PGA_scaffold_10||6288892||6289374||BUSI_021443-RA||1||CDS||2986836544||3526||77.92	6288892	6289374	b57268_PGA_scaffold_4	PGA_scaffold_4||6965780||6966491||BUSI_008574-RA||1||CDS||2988140464||16265||77.92	6965780	6966491	5.800000e-99	50
1.3841	0.3876	a57268_PGA_scaffold_10	PGA_scaffold_10||6360502||6371885||BUSI_021450-RA||1||CDS||2986836565||3533||74.93	6360502	6371885	b57268_PGA_scaffold_4	PGA_scaffold_4||7129009||7130397||BUSI_008584-RA||1||CDS||2988140494||16275||74.93	7129009	7130397	4.300000e-151	100
0.8446	0.3216	a57268_PGA_scaffold_10	PGA_scaffold_10||6379352||6385411||BUSI_021451-RA||-1||CDS||2986836568||3534||81.61	6385411	6379352	b57268_PGA_scaffold_4	PGA_scaffold_4||7151288||7162996||BUSI_008587-RA||-1||CDS||2988140503||16278||81.61	7162996	7151288	5.300000e-220	150
0.5939	0.0781	a57268_PGA_scaffold_10	PGA_scaffold_10||6606244||6611075||BUSI_021466-RA||1||CDS||2986836613||3549||84.85	6606244	6611075	b57268_PGA_scaffold_4	PGA_scaffold_4||7206421||7211129||BUSI_008590-RA||1||CDS||2988140512||16281||84.85	7206421	7211129	9.600000e-182	197
0.8937	0.2724	a57268_PGA_scaffold_10	PGA_scaffold_10||6663967||6675942||BUSI_021472-RA||1||CDS||2986836631||3555||69.57	6663967	6675942	b57268_PGA_scaffold_4	PGA_scaffold_4||7226690||7233369||BUSI_008591-RA||1||CDS||2988140515||16282||69.57	7226690	7233369	1.000000e-250	247
0.8349	0.1143	a57268_PGA_scaffold_10	PGA_scaffold_10||6715035||6724932||BUSI_021475-RA||1||CDS||2986836640||3558||79.91	6715035	6724932	b57268_PGA_scaffold_4	PGA_scaffold_4||7240220||7252999||BUSI_008593-RA||1||CDS||2988140521||16284||79.91	7240220	7252999	5.500000e-241	297
0.6841	0.0866	a57268_PGA_scaffold_10	PGA_scaffold_10||6807345||6812673||BUSI_021483-RA||-1||CDS||2986836664||3566||83.74	6812673	6807345	b57268_PGA_scaffold_4	PGA_scaffold_4||7349171||7355517||BUSI_008599-RA||-1||CDS||2988140539||16290||83.74	7355517	7349171	1.100000e-216	347
0.8546	0.1810	a57268_PGA_scaffold_10	PGA_scaffold_10||6827800||6830471||BUSI_021486-RA||1||CDS||2986836673||3569||76.36	6827800	6830471	b57268_PGA_scaffold_4	PGA_scaffold_4||7375546||7377847||BUSI_008603-RA||1||CDS||2988140551||16294||76.36	7375546	7377847	2.300000e-209	397
0.6954	0.4957	a57268_PGA_scaffold_10	PGA_scaffold_10||6834898||6835745||BUSI_021487-RA||-1||CDS||2986836676||3570||78.65	6835745	6834898	b57268_PGA_scaffold_4	PGA_scaffold_4||7395487||7399418||BUSI_008607-RA||-1||CDS||2988140563||16298||78.65	7399418	7395487	6.700000e-44	440
1.0653	0.2927	a57268_PGA_scaffold_10	PGA_scaffold_10||6837862||6844692||BUSI_021488-RA||1||CDS||2986836679||3571||73.01	6837862	6844692	b57268_PGA_scaffold_4	PGA_scaffold_4||7450537||7455572||BUSI_008612-RA||1||CDS||2988140578||16303||73.01	7450537	7455572	4.900000e-55	490
1.1204	0.2622	a57268_PGA_scaffold_10	PGA_scaffold_10||6864082||6864711||BUSI_021491-RA||1||CDS||2986836688||3574||75.98	6864082	6864711	b57268_PGA_scaffold_4	PGA_scaffold_4||7458094||7458546||BUSI_008613-RA||1||CDS||2988140581||16304||75.98	7458094	7458546	3.000000e-73	540
0.7632	0.1718	a57268_PGA_scaffold_10	PGA_scaffold_10||6869502||6876745||BUSI_021492-RA||-1||CDS||2986836691||3575||81.72	6876745	6869502	b57268_PGA_scaffold_4	PGA_scaffold_4||7465804||7478931||BUSI_008615-RA||-1||CDS||2988140587||16306||81.72	7478931	7465804	9.700000e-202	590
0.6821	0.2138	a57268_PGA_scaffold_10	PGA_scaffold_10||6885769||6894879||BUSI_021494-RA||-1||CDS||2986836697||3577||75.41	6894879	6885769	b57268_PGA_scaffold_4	PGA_scaffold_4||7483589||7489894||BUSI_008616-RA||-1||CDS||2988140590||16307||75.41	7489894	7483589	1.000000e-250	640
0.9180	0.2233	a57268_PGA_scaffold_10	PGA_scaffold_10||6914244||6931774||BUSI_021496-RA||1||CDS||2986836703||3579||79.07	6914244	6931774	b57268_PGA_scaffold_4	PGA_scaffold_4||7500719||7517739||BUSI_008617-RA||1||CDS||2988140593||16308||79.07	7500719	7517739	1.000000e-250	690
###  Mean Ks:  15.4436	Mean Kn: 0.3336
#Ks	Kn	a<db_genome_id>_<chr>	chr1||start1||stop1||name1||strand1||type1||db_feature_id1||genome_order1||percent_id1	start1	stop1	b<db_genome_id>_<chr>	chr2||start2||stop2||name2||strand2||type2||db_feature_id2||genome_order2||percent_id2	start2	stop2	eval	block_score	GEVO_link
67.8305	0.6490	a57268_PGA_scaffold_10	PGA_scaffold_10||6742544||6747693||BUSI_021478-RA||-1||CDS||2986836649||3561||57.8	6747693	6742544	b57268_PGA_scaffold_10	PGA_scaffold_10||7056599||7061696||BUSI_021510-RA||1||CDS||2986836745||3593||57.8	7056599	7061696	2.000000e-14	13
0.0175	0.0000	a57268_PGA_scaffold_10	PGA_scaffold_10||6942286||6947030||BUSI_021497-RA||1||CDS||2986836706||3580||99.52	6942286	6947030	b57268_PGA_scaffold_10	PGA_scaffold_10||7108638||7110329||BUSI_021517-RA||1||CDS||2986836766||3600||99.52	7108638	7110329	1.000000e-250	60
0.0185	0.0035	a57268_PGA_scaffold_10	PGA_scaffold_10||6956076||6963238||BUSI_021498-RA||-1||CDS||2986836709||3581||99.25	6963238	6956076	b57268_PGA_scaffold_10	PGA_scaffold_10||7114143||7121289||BUSI_021518-RA||-1||CDS||2986836769||3601||99.25	7121289	7114143	1.000000e-250	110
69.0554	1.1269	a57268_PGA_scaffold_10	PGA_scaffold_10||6965761||6974972||BUSI_021499-RA||1||CDS||2986836712||3582||96.15	6965761	6974972	b57268_PGA_scaffold_10	PGA_scaffold_10||7123153||7128419||BUSI_021519-RA||1||CDS||2986836772||3602||96.15	7123153	7128419	1.000000e-250	160
0.0526	0.0238	a57268_PGA_scaffold_10	PGA_scaffold_10||6980165||6980804||BUSI_021500-RA||1||CDS||2986836715||3583||96.92	6980165	6980804	b57268_PGA_scaffold_10	PGA_scaffold_10||7137736||7138373||BUSI_021522-RA||1||CDS||2986836781||3605||96.92	7137736	7138373	1.000000e-250	210
0.0761	0.0515	a57268_PGA_scaffold_10	PGA_scaffold_10||6982791||7002562||BUSI_021501-RA||-1||CDS||2986836718||3584||96.84	7002562	6982791	b57268_PGA_scaffold_10	PGA_scaffold_10||7140374||7160270||BUSI_021523-RA||-1||CDS||2986836784||3606||96.84	7160270	7140374	1.000000e-250	260
2.9044	1.0695	a57268_PGA_scaffold_10	PGA_scaffold_10||7003165||7004595||BUSI_021502-RA||-1||CDS||2986836721||3585||100.0	7004595	7003165	b57268_PGA_scaffold_10	PGA_scaffold_10||7161492||7162309||BUSI_021524-RA||-1||CDS||2986836787||3607||100.0	7162309	7161492	6.100000e-24	283
0.0307	0.0036	a57268_PGA_scaffold_10	PGA_scaffold_10||7008944||7015157||BUSI_021503-RA||-1||CDS||2986836724||3586||99.09	7015157	7008944	b57268_PGA_scaffold_10	PGA_scaffold_10||7166574||7173228||BUSI_021525-RA||-1||CDS||2986836790||3608||99.09	7173228	7166574	1.000000e-250	333
0.0049	0.0104	a57268_PGA_scaffold_10	PGA_scaffold_10||7021033||7022834||BUSI_021504-RA||1||CDS||2986836727||3587||99.24	7021033	7022834	b57268_PGA_scaffold_10	PGA_scaffold_10||7177516||7179139||BUSI_021526-RA||1||CDS||2986836793||3609||99.24	7177516	7179139	1.000000e-250	383
0.3317	0.0864	a57268_PGA_scaffold_10	PGA_scaffold_10||7038862||7046414||BUSI_021507-RA||-1||CDS||2986836736||3590||98.78	7046414	7038862	b57268_PGA_scaffold_10	PGA_scaffold_10||7181906||7199388||BUSI_021527-RA||-1||CDS||2986836796||3610||98.78	7199388	7181906	1.000000e-250	433
60.2039	1.2227	a57268_PGA_scaffold_10	PGA_scaffold_10||7048117||7050977||BUSI_021508-RA||1||CDS||2986836739||3591||96.39	7048117	7050977	b57268_PGA_scaffold_10	PGA_scaffold_10||7199381||7203323||BUSI_021528-RA||1||CDS||2986836799||3611||96.39	7199381	7203323	1.000000e-174	483
67.8305	0.6490	a57268_PGA_scaffold_10	PGA_scaffold_10||7056599||7061696||BUSI_021510-RA||1||CDS||2986836745||3593||57.8	7056599	7061696	b57268_PGA_scaffold_10	PGA_scaffold_10||6742544||6747693||BUSI_021478-RA||-1||CDS||2986836649||3561||57.8	6747693	6742544	1.700000e-14	13
0.2151	0.0904	a57268_PGA_scaffold_10	PGA_scaffold_10||7056599||7061696||BUSI_021510-RA||1||CDS||2986836745||3593||99.16	7056599	7061696	b57268_PGA_scaffold_10	PGA_scaffold_10||7207539||7213818||BUSI_021529-RA||1||CDS||2986836802||3612||99.16	7207539	7213818	1.000000e-250	533
0.0061	0.0000	a57268_PGA_scaffold_10	PGA_scaffold_10||7080454||7082781||BUSI_021512-RA||1||CDS||2986836751||3595||99.79	7080454	7082781	b57268_PGA_scaffold_10	PGA_scaffold_10||7234224||7240849||BUSI_021530-RA||1||CDS||2986836805||3613||99.79	7234224	7240849	1.000000e-250	583
0.0175	0.0000	a57268_PGA_scaffold_10	PGA_scaffold_10||7108638||7110329||BUSI_021517-RA||1||CDS||2986836766||3600||99.52	7108638	7110329	b57268_PGA_scaffold_10	PGA_scaffold_10||6942286||6947030||BUSI_021497-RA||1||CDS||2986836706||3580||99.52	6942286	6947030	1.000000e-250	60
0.0185	0.0035	a57268_PGA_scaffold_10	PGA_scaffold_10||7114143||7121289||BUSI_021518-RA||-1||CDS||2986836769||3601||99.25	7121289	7114143	b57268_PGA_scaffold_10	PGA_scaffold_10||6956076||6963238||BUSI_021498-RA||-1||CDS||2986836709||3581||99.25	6963238	6956076	1.000000e-250	110
69.0554	1.1269	a57268_PGA_scaffold_10	PGA_scaffold_10||7123153||7128419||BUSI_021519-RA||1||CDS||2986836772||3602||96.15	7123153	7128419	b57268_PGA_scaffold_10	PGA_scaffold_10||6965761||6974972||BUSI_021499-RA||1||CDS||2986836712||3582||96.15	6965761	6974972	1.000000e-250	160
0.0526	0.0238	a57268_PGA_scaffold_10	PGA_scaffold_10||7137736||7138373||BUSI_021522-RA||1||CDS||2986836781||3605||96.92	7137736	7138373	b57268_PGA_scaffold_10	PGA_scaffold_10||6980165||6980804||BUSI_021500-RA||1||CDS||2986836715||3583||96.92	6980165	6980804	1.000000e-250	210
0.0761	0.0515	a57268_PGA_scaffold_10	PGA_scaffold_10||7140374||7160270||BUSI_021523-RA||-1||CDS||2986836784||3606||96.84	7160270	7140374	b57268_PGA_scaffold_10	PGA_scaffold_10||6982791||7002562||BUSI_021501-RA||-1||CDS||2986836718||3584||96.84	7002562	6982791	1.000000e-250	260
2.9044	1.0695	a57268_PGA_scaffold_10	PGA_scaffold_10||7161492||7162309||BUSI_021524-RA||-1||CDS||2986836787||3607||100.0	7162309	7161492	b57268_PGA_scaffold_10	PGA_scaffold_10||7003165||7004595||BUSI_021502-RA||-1||CDS||2986836721||3585||100.0	7004595	7003165	1.400000e-24	283
0.0307	0.0036	a57268_PGA_scaffold_10	PGA_scaffold_10||7166574||7173228||BUSI_021525-RA||-1||CDS||2986836790||3608||99.09	7173228	7166574	b57268_PGA_scaffold_10	PGA_scaffold_10||7008944||7015157||BUSI_021503-RA||-1||CDS||2986836724||3586||99.09	7015157	7008944	1.000000e-250	333
0.0049	0.0104	a57268_PGA_scaffold_10	PGA_scaffold_10||7177516||7179139||BUSI_021526-RA||1||CDS||2986836793||3609||99.24	7177516	7179139	b57268_PGA_scaffold_10	PGA_scaffold_10||7021033||7022834||BUSI_021504-RA||1||CDS||2986836727||3587||99.24	7021033	7022834	1.000000e-250	383
0.3317	0.0864	a57268_PGA_scaffold_10	PGA_scaffold_10||7181906||7199388||BUSI_021527-RA||-1||CDS||2986836796||3610||98.78	7199388	7181906	b57268_PGA_scaffold_10	PGA_scaffold_10||7038862||7046414||BUSI_021507-RA||-1||CDS||2986836736||3590||98.78	7046414	7038862	1.000000e-250	433
60.2434	1.2220	a57268_PGA_scaffold_10	PGA_scaffold_10||7199381||7203323||BUSI_021528-RA||1||CDS||2986836799||3611||96.39	7199381	7203323	b57268_PGA_scaffold_10	PGA_scaffold_10||7048117||7050977||BUSI_021508-RA||1||CDS||2986836739||3591||96.39	7048117	7050977	4.200000e-164	483
0.2151	0.0904	a57268_PGA_scaffold_10	PGA_scaffold_10||7207539||7213818||BUSI_021529-RA||1||CDS||2986836802||3612||99.16	7207539	7213818	b57268_PGA_scaffold_10	PGA_scaffold_10||7056599||7061696||BUSI_021510-RA||1||CDS||2986836745||3593||99.16	7056599	7061696	1.000000e-250	533
0.0061	0.0000	a57268_PGA_scaffold_10	PGA_scaffold_10||7234224||7240849||BUSI_021530-RA||1||CDS||2986836805||3613||99.79	7234224	7240849	b57268_PGA_scaffold_10	PGA_scaffold_10||7080454||7082781||BUSI_021512-RA||1||CDS||2986836751||3595||99.79	7080454	7082781	1.000000e-250	583
###  Mean Ks:  22.2201	Mean Kn: 0.8763
#Ks	Kn	a<db_genome_id>_<chr>	chr1||start1||stop1||name1||strand1||type1||db_feature_id1||genome_order1||percent_id1	start1	stop1	b<db_genome_id>_<chr>	chr2||start2||stop2||name2||strand2||type2||db_feature_id2||genome_order2||percent_id2	start2	stop2	eval	block_score	GEVO_link
0.9635	0.4540	a57268_PGA_scaffold_10	PGA_scaffold_10||10217006||10222065||BUSI_021802-RA||-1||CDS||2986837621||3885||81.99	10222065	10217006	b57268_PGA_scaffold_8	PGA_scaffold_8||12323231||12332608||BUSI_016313-RA||-1||CDS||2988863399||23482||81.99	12332608	12323231	2.900000e-124	50
20.8705	0.5535	a57268_PGA_scaffold_10	PGA_scaffold_10||10501937||10515317||BUSI_021811-RA||-1||CDS||2986837648||3894||62.18	10515317	10501937	b57268_PGA_scaffold_8	PGA_scaffold_8||12492209||12493110||BUSI_016315-RA||1||CDS||2988863405||23484||62.18	12492209	12493110	8.300000e-18	67
11.6150	1.1405	a57268_PGA_scaffold_10	PGA_scaffold_10||10716617||10718101||BUSI_021820-RA||1||CDS||2986837675||3903||79.89	10716617	10718101	b57268_PGA_scaffold_8	PGA_scaffold_8||12849747||12863351||BUSI_016331-RA||1||CDS||2988863453||23500||79.89	12849747	12863351	4.300000e-44	107
10.2616	1.1323	a57268_PGA_scaffold_10	PGA_scaffold_10||10901924||10910379||BUSI_021832-RA||1||CDS||2986837711||3915||68.82	10901924	10910379	b57268_PGA_scaffold_8	PGA_scaffold_8||13031875||13035946||BUSI_016340-RA||-1||CDS||2988863480||23509||68.82	13035946	13031875	2.400000e-150	154
67.3897	1.1014	a57268_PGA_scaffold_10	PGA_scaffold_10||11246354||11256448||BUSI_021843-RA||1||CDS||2986837744||3926||70.95	11246354	11256448	b57268_PGA_scaffold_8	PGA_scaffold_8||13297809||13307129||BUSI_016346-RA||1||CDS||2988863498||23515||70.95	13297809	13307129	4.400000e-16	166
###  Mean Ks:  17.4434	Mean Kn: 0.3708
#Ks	Kn	a<db_genome_id>_<chr>	chr1||start1||stop1||name1||strand1||type1||db_feature_id1||genome_order1||percent_id1	start1	stop1	b<db_genome_id>_<chr>	chr2||start2||stop2||name2||strand2||type2||db_feature_id2||genome_order2||percent_id2	start2	stop2	eval	block_score	GEVO_link
71.3790	0.8454	a57268_PGA_scaffold_10	PGA_scaffold_10||10501937||10515317||BUSI_021811-RA||-1||CDS||2986837648||3894||59.34	10515317	10501937	b57268_PGA_scaffold_4	PGA_scaffold_4||9540227||9544323||BUSI_008770-RA||-1||CDS||2988141052||16461||59.34	9544323	9540227	6.300000e-14	13
0.9642	0.3093	a57268_PGA_scaffold_10	PGA_scaffold_10||10675334||10677775||BUSI_021816-RA||-1||CDS||2986837663||3899||96.04	10677775	10675334	b57268_PGA_scaffold_4	PGA_scaffold_4||9513269||9515611||BUSI_008769-RA||-1||CDS||2988141049||16460||96.04	9515611	9513269	4.400000e-123	63
0.7810	0.1290	a57268_PGA_scaffold_10	PGA_scaffold_10||10950231||10952393||BUSI_021835-RA||-1||CDS||2986837720||3918||81.26	10952393	10950231	b57268_PGA_scaffold_4	PGA_scaffold_4||9304917||9308456||BUSI_008760-RA||1||CDS||2988141022||16451||81.26	9304917	9308456	4.000000e-160	110
1.2068	0.1613	a57268_PGA_scaffold_10	PGA_scaffold_10||10958949||10965401||BUSI_021836-RA||-1||CDS||2986837723||3919||80.1	10965401	10958949	b57268_PGA_scaffold_4	PGA_scaffold_4||9264862||9273900||BUSI_008757-RA||1||CDS||2988141013||16448||80.1	9264862	9273900	3.400000e-47	156
0.9585	0.1550	a57268_PGA_scaffold_10	PGA_scaffold_10||11006467||11010586||BUSI_021838-RA||1||CDS||2986837729||3921||86.67	11006467	11010586	b57268_PGA_scaffold_4	PGA_scaffold_4||9212566||9217788||BUSI_008753-RA||-1||CDS||2988141001||16444||86.67	9217788	9212566	7.500000e-174	206
1.2005	0.0304	a57268_PGA_scaffold_10	PGA_scaffold_10||11165349||11169956||BUSI_021839-RA||1||CDS||2986837732||3922||83.46	11165349	11169956	b57268_PGA_scaffold_4	PGA_scaffold_4||8979817||8986211||BUSI_008738-RA||1||CDS||2988140956||16429||83.46	8979817	8986211	7.900000e-205	253
62.0728	1.3238	a57268_PGA_scaffold_10	PGA_scaffold_10||11246354||11256448||BUSI_021843-RA||1||CDS||2986837744||3926||59.34	11246354	11256448	b57268_PGA_scaffold_4	PGA_scaffold_4||8908885||8929793||BUSI_008730-RA||1||CDS||2988140932||16421||59.34	8908885	8929793	6.800000e-39	291
0.9845	0.0120	a57268_PGA_scaffold_10	PGA_scaffold_10||11281716||11284207||BUSI_021845-RA||1||CDS||2986837750||3928||87.26	11281716	11284207	b57268_PGA_scaffold_4	PGA_scaffold_4||8904129||8906479||BUSI_008729-RA||-1||CDS||2988140929||16420||87.26	8906479	8904129	8.600000e-184	341
###  Mean Ks:  8.0569	Mean Kn: 0.4914
#Ks	Kn	a<db_genome_id>_<chr>	chr1||start1||stop1||name1||strand1||type1||db_feature_id1||genome_order1||percent_id1	start1	stop1	b<db_genome_id>_<chr>	chr2||start2||stop2||name2||strand2||type2||db_feature_id2||genome_order2||percent_id2	start2	stop2	eval	block_score	GEVO_link
23.7386	0.4990	a57268_PGA_scaffold_10	PGA_scaffold_10||12592519||12596763||BUSI_021886-RA||1||CDS||2986837873||3969||81.36	12592519	12596763	b57268_PGA_scaffold_4	PGA_scaffold_4||8122479||8124225||BUSI_008665-RA||1||CDS||2988140737||16356||81.36	8122479	8124225	5.900000e-08	7
1.2702	0.2296	a57268_PGA_scaffold_10	PGA_scaffold_10||12605928||12607225||BUSI_021888-RA||1||CDS||2986837879||3971||72.64	12605928	12607225	b57268_PGA_scaffold_4	PGA_scaffold_4||7982899||7990288||BUSI_008655-RA||-1||CDS||2988140707||16346||72.64	7990288	7982899	9.100000e-191	57
18.7577	1.0768	a57268_PGA_scaffold_10	PGA_scaffold_10||12654276||12657587||BUSI_021892-RA||-1||CDS||2986837891||3975||84.73	12657587	12654276	b57268_PGA_scaffold_4	PGA_scaffold_4||7897186||7920168||BUSI_008649-RA||1||CDS||2988140689||16340||84.73	7897186	7920168	4.300000e-190	107
1.1146	0.1066	a57268_PGA_scaffold_10	PGA_scaffold_10||12664302||12664639||BUSI_021894-RA||-1||CDS||2986837897||3977||80.18	12664639	12664302	b57268_PGA_scaffold_4	PGA_scaffold_4||7853041||7853395||BUSI_008644-RA||1||CDS||2988140674||16335||80.18	7853041	7853395	8.200000e-59	157
2.0066	1.1005	a57268_PGA_scaffold_10	PGA_scaffold_10||12666049||12672010||BUSI_021895-RA||-1||CDS||2986837900||3978||66.43	12672010	12666049	b57268_PGA_scaffold_4	PGA_scaffold_4||7840391||7842561||BUSI_008642-RA||1||CDS||2988140668||16333||66.43	7840391	7842561	1.800000e-88	207
1.3383	1.4484	a57268_PGA_scaffold_10	PGA_scaffold_10||12702963||12709325||BUSI_021900-RA||-1||CDS||2986837915||3983||68.35	12709325	12702963	b57268_PGA_scaffold_4	PGA_scaffold_4||7794749||7803914||BUSI_008635-RA||1||CDS||2988140647||16326||68.35	7794749	7803914	4.100000e-29	235
0.9546	0.1440	a57268_PGA_scaffold_10	PGA_scaffold_10||13152497||13160593||BUSI_021917-RA||1||CDS||2986837966||4000||82.85	13152497	13160593	b57268_PGA_scaffold_4	PGA_scaffold_4||8322088||8326283||BUSI_008677-RA||1||CDS||2988140773||16368||82.85	8322088	8326283	1.000000e-250	50
0.9042	0.2008	a57268_PGA_scaffold_10	PGA_scaffold_10||13199815||13202633||BUSI_021919-RA||1||CDS||2986837972||4002||83.37	13199815	13202633	b57268_PGA_scaffold_4	PGA_scaffold_4||8416714||8425196||BUSI_008682-RA||1||CDS||2988140788||16373||83.37	8416714	8425196	1.700000e-133	100
1.0794	0.0595	a57268_PGA_scaffold_10	PGA_scaffold_10||13396227||13406524||BUSI_021927-RA||-1||CDS||2986837996||4010||87.64	13406524	13396227	b57268_PGA_scaffold_4	PGA_scaffold_4||8433929||8443186||BUSI_008685-RA||-1||CDS||2988140797||16376||87.64	8443186	8433929	4.100000e-82	150
2.0746	0.7680	a57268_PGA_scaffold_10	PGA_scaffold_10||13475708||13476249||BUSI_021934-RA||-1||CDS||2986838017||4017||77.23	13476249	13475708	b57268_PGA_scaffold_4	PGA_scaffold_4||8478794||8479296||BUSI_008688-RA||-1||CDS||2988140806||16379||77.23	8479296	8478794	1.200000e-65	200
70.6296	1.1813	a57268_PGA_scaffold_10	PGA_scaffold_10||13525582||13532478||BUSI_021938-RA||-1||CDS||2986838029||4021||82.29	13532478	13525582	b57268_PGA_scaffold_4	PGA_scaffold_4||8754476||8760898||BUSI_008713-RA||1||CDS||2988140881||16404||82.29	8754476	8760898	6.500000e-243	50
1.2836	0.1635	a57268_PGA_scaffold_10	PGA_scaffold_10||13535710||13539422||BUSI_021939-RA||1||CDS||2986838032||4022||74.36	13535710	13539422	b57268_PGA_scaffold_4	PGA_scaffold_4||8742276||8749523||BUSI_008712-RA||-1||CDS||2988140878||16403||74.36	8749523	8742276	1.800000e-185	100
1.1876	0.3046	a57268_PGA_scaffold_10	PGA_scaffold_10||13557759||13567441||BUSI_021942-RA||1||CDS||2986838041||4025||76.61	13557759	13567441	b57268_PGA_scaffold_4	PGA_scaffold_4||8732154||8739621||BUSI_008711-RA||-1||CDS||2988140875||16402||76.61	8739621	8732154	2.400000e-142	150
1.0360	0.3340	a57268_PGA_scaffold_10	PGA_scaffold_10||13569148||13573373||BUSI_021943-RA||-1||CDS||2986838044||4026||70.72	13573373	13569148	b57268_PGA_scaffold_4	PGA_scaffold_4||8694091||8696229||BUSI_008708-RA||1||CDS||2988140866||16399||70.72	8694091	8696229	6.700000e-115	200
0.8930	0.2084	a57268_PGA_scaffold_10	PGA_scaffold_10||13582499||13584316||BUSI_021946-RA||1||CDS||2986838053||4029||75.17	13582499	13584316	b57268_PGA_scaffold_4	PGA_scaffold_4||8683377||8685122||BUSI_008707-RA||-1||CDS||2988140863||16398||75.17	8685122	8683377	1.000000e-250	250
0.6417	0.0379	a57268_PGA_scaffold_10	PGA_scaffold_10||13789501||13796695||BUSI_021961-RA||-1||CDS||2986838098||4044||86.75	13796695	13789501	b57268_PGA_scaffold_4	PGA_scaffold_4||8498562||8504650||BUSI_008691-RA||-1||CDS||2988140815||16382||86.75	8504650	8498562	1.000000e-250	297
###  Mean Ks:  11.9141	Mean Kn: 0.3316
#Ks	Kn	a<db_genome_id>_<chr>	chr1||start1||stop1||name1||strand1||type1||db_feature_id1||genome_order1||percent_id1	start1	stop1	b<db_genome_id>_<chr>	chr2||start2||stop2||name2||strand2||type2||db_feature_id2||genome_order2||percent_id2	start2	stop2	eval	block_score	GEVO_link
70.0200	1.1626	a57268_PGA_scaffold_10	PGA_scaffold_10||13901333||13904808||BUSI_021968-RA||1||CDS||2986838119||4051||98.91	13901333	13904808	b57268_PGA_scaffold_10	PGA_scaffold_10||14071701||14074304||BUSI_021988-RA||-1||CDS||2986838179||4071||98.91	14074304	14071701	1.000000e-250	50
3.1936	1.5093	a57268_PGA_scaffold_10	PGA_scaffold_10||13930194||13934448||BUSI_021974-RA||1||CDS||2986838137||4057||97.41	13930194	13934448	b57268_PGA_scaffold_10	PGA_scaffold_10||14076797||14080461||BUSI_021989-RA||-1||CDS||2986838182||4072||97.41	14080461	14076797	1.000000e-250	100
0.1041	0.0701	a57268_PGA_scaffold_10	PGA_scaffold_10||13963204||13967239||BUSI_021978-RA||-1||CDS||2986838149||4061||98.76	13967239	13963204	b57268_PGA_scaffold_10	PGA_scaffold_10||14112061||14114876||BUSI_021994-RA||-1||CDS||2986838197||4077||98.76	14114876	14112061	1.000000e-250	150
0.0265	0.0400	a57268_PGA_scaffold_10	PGA_scaffold_10||13967347||13967668||BUSI_021979-RA||-1||CDS||2986838152||4062||96.62	13967668	13967347	b57268_PGA_scaffold_10	PGA_scaffold_10||14116221||14116542||BUSI_021995-RA||-1||CDS||2986838200||4078||96.62	14116542	14116221	6.300000e-108	200
0.1145	0.0449	a57268_PGA_scaffold_10	PGA_scaffold_10||13973723||13982907||BUSI_021980-RA||-1||CDS||2986838155||4063||98.94	13982907	13973723	b57268_PGA_scaffold_10	PGA_scaffold_10||14116645||14130142||BUSI_021996-RA||-1||CDS||2986838203||4079||98.94	14130142	14116645	1.000000e-250	250
0.0611	0.0223	a57268_PGA_scaffold_10	PGA_scaffold_10||13987375||13993377||BUSI_021981-RA||1||CDS||2986838158||4064||98.32	13987375	13993377	b57268_PGA_scaffold_10	PGA_scaffold_10||14130908||14136579||BUSI_021997-RA||1||CDS||2986838206||4080||98.32	14130908	14136579	1.000000e-250	300
0.0154	0.0000	a57268_PGA_scaffold_10	PGA_scaffold_10||13995461||13999397||BUSI_021982-RA||1||CDS||2986838161||4065||99.66	13995461	13999397	b57268_PGA_scaffold_10	PGA_scaffold_10||14138857||14142783||BUSI_021998-RA||1||CDS||2986838209||4081||99.66	14138857	14142783	1.000000e-250	350
0.1814	0.1070	a57268_PGA_scaffold_10	PGA_scaffold_10||14016618||14035808||BUSI_021984-RA||1||CDS||2986838167||4067||98.69	14016618	14035808	b57268_PGA_scaffold_10	PGA_scaffold_10||14151472||14168832||BUSI_021999-RA||1||CDS||2986838212||4082||98.69	14151472	14168832	1.000000e-250	400
0.1629	0.0893	a57268_PGA_scaffold_10	PGA_scaffold_10||14052770||14056739||BUSI_021986-RA||-1||CDS||2986838173||4069||99.25	14056739	14052770	b57268_PGA_scaffold_10	PGA_scaffold_10||14193608||14197569||BUSI_022001-RA||-1||CDS||2986838218||4084||99.25	14197569	14193608	4.200000e-116	450
70.0200	1.1626	a57268_PGA_scaffold_10	PGA_scaffold_10||14071701||14074304||BUSI_021988-RA||-1||CDS||2986838179||4071||98.91	14074304	14071701	b57268_PGA_scaffold_10	PGA_scaffold_10||13901333||13904808||BUSI_021968-RA||1||CDS||2986838119||4051||98.91	13901333	13904808	1.000000e-250	50
69.8893	1.3867	a57268_PGA_scaffold_10	PGA_scaffold_10||14076797||14080461||BUSI_021989-RA||-1||CDS||2986838182||4072||97.41	14080461	14076797	b57268_PGA_scaffold_10	PGA_scaffold_10||13930194||13934448||BUSI_021974-RA||1||CDS||2986838137||4057||97.41	13930194	13934448	1.000000e-250	100
0.1041	0.0701	a57268_PGA_scaffold_10	PGA_scaffold_10||14112061||14114876||BUSI_021994-RA||-1||CDS||2986838197||4077||98.76	14114876	14112061	b57268_PGA_scaffold_10	PGA_scaffold_10||13963204||13967239||BUSI_021978-RA||-1||CDS||2986838149||4061||98.76	13967239	13963204	1.000000e-250	150
0.0265	0.0400	a57268_PGA_scaffold_10	PGA_scaffold_10||14116221||14116542||BUSI_021995-RA||-1||CDS||2986838200||4078||96.62	14116542	14116221	b57268_PGA_scaffold_10	PGA_scaffold_10||13967347||13967668||BUSI_021979-RA||-1||CDS||2986838152||4062||96.62	13967668	13967347	6.300000e-108	200
0.1145	0.0449	a57268_PGA_scaffold_10	PGA_scaffold_10||14116645||14130142||BUSI_021996-RA||-1||CDS||2986838203||4079||98.94	14130142	14116645	b57268_PGA_scaffold_10	PGA_scaffold_10||13973723||13982907||BUSI_021980-RA||-1||CDS||2986838155||4063||98.94	13982907	13973723	1.000000e-250	250
0.0611	0.0223	a57268_PGA_scaffold_10	PGA_scaffold_10||14130908||14136579||BUSI_021997-RA||1||CDS||2986838206||4080||98.32	14130908	14136579	b57268_PGA_scaffold_10	PGA_scaffold_10||13987375||13993377||BUSI_021981-RA||1||CDS||2986838158||4064||98.32	13987375	13993377	1.000000e-250	300
0.0154	0.0000	a57268_PGA_scaffold_10	PGA_scaffold_10||14138857||14142783||BUSI_021998-RA||1||CDS||2986838209||4081||99.66	14138857	14142783	b57268_PGA_scaffold_10	PGA_scaffold_10||13995461||13999397||BUSI_021982-RA||1||CDS||2986838161||4065||99.66	13995461	13999397	1.000000e-250	350
0.1814	0.1070	a57268_PGA_scaffold_10	PGA_scaffold_10||14151472||14168832||BUSI_021999-RA||1||CDS||2986838212||4082||98.69	14151472	14168832	b57268_PGA_scaffold_10	PGA_scaffold_10||14016618||14035808||BUSI_021984-RA||1||CDS||2986838167||4067||98.69	14016618	14035808	1.000000e-250	400
0.1629	0.0893	a57268_PGA_scaffold_10	PGA_scaffold_10||14193608||14197569||BUSI_022001-RA||-1||CDS||2986838218||4084||99.25	14197569	14193608	b57268_PGA_scaffold_10	PGA_scaffold_10||14052770||14056739||BUSI_021986-RA||-1||CDS||2986838173||4069||99.25	14056739	14052770	9.700000e-116	450
###  Mean Ks:  17.2886	Mean Kn: 0.5109
#Ks	Kn	a<db_genome_id>_<chr>	chr1||start1||stop1||name1||strand1||type1||db_feature_id1||genome_order1||percent_id1	start1	stop1	b<db_genome_id>_<chr>	chr2||start2||stop2||name2||strand2||type2||db_feature_id2||genome_order2||percent_id2	start2	stop2	eval	block_score	GEVO_link
1.2715	0.4365	a57268_PGA_scaffold_10	PGA_scaffold_10||14819911||14831255||BUSI_022030-RA||1||CDS||2986838305||4113||77.24	14819911	14831255	b57268_PGA_scaffold_4	PGA_scaffold_4||14222411||14233561||BUSI_008929-RA||-1||CDS||2988141529||16620||77.24	14233561	14222411	1.000000e-250	50
NA	NA	a57268_PGA_scaffold_10	PGA_scaffold_10||15230894||15231593||BUSI_022044-RA||1||CDS||2986838347||4127||72.22	15230894	15231593	b57268_PGA_scaffold_4	PGA_scaffold_4||14269105||14293318||BUSI_008931-RA||1||CDS||2988141535||16622||72.22	14269105	14293318	6.700000e-30	76
75.8051	1.6967	a57268_PGA_scaffold_10	PGA_scaffold_10||15283199||15283986||BUSI_022046-RA||1||CDS||2986838353||4129||95.51	15283199	15283986	b57268_PGA_scaffold_4	PGA_scaffold_4||14460782||14461245||BUSI_008947-RA||1||CDS||2988141583||16638||95.51	14460782	14461245	4.100000e-68	123
1.5126	0.1943	a57268_PGA_scaffold_10	PGA_scaffold_10||15523324||15524947||BUSI_022059-RA||1||CDS||2986838392||4142||73.0	15523324	15524947	b57268_PGA_scaffold_4	PGA_scaffold_4||14599957||14605255||BUSI_008962-RA||-1||CDS||2988141628||16653||73.0	14605255	14599957	3.200000e-65	170
0.7119	0.0314	a57268_PGA_scaffold_10	PGA_scaffold_10||15623881||15624853||BUSI_022064-RA||-1||CDS||2986838407||4147||90.75	15624853	15623881	b57268_PGA_scaffold_4	PGA_scaffold_4||15008397||15025161||BUSI_008980-RA||-1||CDS||2988141682||16671||90.75	15025161	15008397	1.800000e-209	217
1.4792	0.4222	a57268_PGA_scaffold_10	PGA_scaffold_10||15655826||15658039||BUSI_022065-RA||1||CDS||2986838410||4148||76.84	15655826	15658039	b57268_PGA_scaffold_4	PGA_scaffold_4||13731939||13734494||BUSI_008908-RA||-1||CDS||2988141466||16599||76.84	13734494	13731939	6.900000e-36	35
63.6745	1.0416	a57268_PGA_scaffold_10	PGA_scaffold_10||15727257||15734915||BUSI_022070-RA||-1||CDS||2986838425||4153||82.2	15734915	15727257	b57268_PGA_scaffold_4	PGA_scaffold_4||13691018||13693984||BUSI_008905-RA||-1||CDS||2988141457||16596||82.2	13693984	13691018	3.400000e-204	85
1.0761	0.1841	a57268_PGA_scaffold_10	PGA_scaffold_10||15744071||15745792||BUSI_022071-RA||-1||CDS||2986838428||4154||86.6	15745792	15744071	b57268_PGA_scaffold_4	PGA_scaffold_4||13675216||13676865||BUSI_008903-RA||1||CDS||2988141451||16594||86.6	13675216	13676865	2.800000e-97	135
73.0409	0.9174	a57268_PGA_scaffold_10	PGA_scaffold_10||15794376||15804365||BUSI_022072-RA||-1||CDS||2986838431||4155||59.94	15804365	15794376	b57268_PGA_scaffold_4	PGA_scaffold_4||13573840||13577388||BUSI_008898-RA||1||CDS||2988141436||16589||59.94	13573840	13577388	1.300000e-57	185
0.8218	0.2105	a57268_PGA_scaffold_10	PGA_scaffold_10||15825268||15831014||BUSI_022077-RA||-1||CDS||2986838446||4160||84.69	15831014	15825268	b57268_PGA_scaffold_4	PGA_scaffold_4||13567629||13569506||BUSI_008897-RA||1||CDS||2988141433||16588||84.69	13567629	13569506	5.000000e-53	235
1.6012	0.4808	a57268_PGA_scaffold_10	PGA_scaffold_10||16119098||16131374||BUSI_022087-RA||1||CDS||2986838476||4170||74.22	16119098	16131374	b57268_PGA_scaffold_4	PGA_scaffold_4||13492931||13493761||BUSI_008892-RA||-1||CDS||2988141418||16583||74.22	13493761	13492931	1.100000e-68	285
1.6328	0.5127	a57268_PGA_scaffold_10	PGA_scaffold_10||16352799||16373914||BUSI_022101-RA||-1||CDS||2986838518||4184||72.6	16373914	16352799	b57268_PGA_scaffold_4	PGA_scaffold_4||13316840||13328084||BUSI_008881-RA||1||CDS||2988141385||16572||72.6	13316840	13328084	2.400000e-208	332
1.0019	0.2156	a57268_PGA_scaffold_10	PGA_scaffold_10||16738823||16741449||BUSI_022122-RA||1||CDS||2986838581||4205||80.07	16738823	16741449	b57268_PGA_scaffold_4	PGA_scaffold_4||13170787||13172246||BUSI_008868-RA||1||CDS||2988141346||16559||80.07	13170787	13172246	4.100000e-71	376
1.1229	0.2973	a57268_PGA_scaffold_10	PGA_scaffold_10||16917125||16920614||BUSI_022134-RA||1||CDS||2986838617||4217||77.55	16917125	16920614	b57268_PGA_scaffold_4	PGA_scaffold_4||13051883||13062936||BUSI_008859-RA||-1||CDS||2988141319||16550||77.55	13062936	13051883	9.200000e-158	423
###  Mean Ks:  17.9391	Mean Kn: 0.9014
#Ks	Kn	a<db_genome_id>_<chr>	chr1||start1||stop1||name1||strand1||type1||db_feature_id1||genome_order1||percent_id1	start1	stop1	b<db_genome_id>_<chr>	chr2||start2||stop2||name2||strand2||type2||db_feature_id2||genome_order2||percent_id2	start2	stop2	eval	block_score	GEVO_link
87.2117	1.2254	a57268_PGA_scaffold_10	PGA_scaffold_10||16459588||16462338||BUSI_022112-RA||-1||CDS||2986838551||4195||65.22	16462338	16459588	b57268_PGA_scaffold_5	PGA_scaffold_5||6583372||6584923||BUSI_025584-RA||-1||CDS||2988353708||17634||65.22	6584923	6583372	1.400000e-33	32
4.2824	1.2771	a57268_PGA_scaffold_10	PGA_scaffold_10||16533531||16537869||BUSI_022116-RA||-1||CDS||2986838563||4199||77.17	16537869	16533531	b57268_PGA_scaffold_5	PGA_scaffold_5||6229613||6231908||BUSI_025579-RA||-1||CDS||2988353693||17629||77.17	6231908	6229613	1.800000e-23	54
6.3438	1.0294	a57268_PGA_scaffold_10	PGA_scaffold_10||16865346||16869508||BUSI_022132-RA||-1||CDS||2986838611||4215||63.75	16869508	16865346	b57268_PGA_scaffold_5	PGA_scaffold_5||5901594||5923889||BUSI_025567-RA||1||CDS||2988353657||17617||63.75	5901594	5923889	5.200000e-23	73
0.0397	0.0308	a57268_PGA_scaffold_10	PGA_scaffold_10||17336576||17336912||BUSI_022151-RA||-1||CDS||2986838668||4234||96.12	17336912	17336576	b57268_PGA_scaffold_5	PGA_scaffold_5||5248484||5250909||BUSI_025560-RA||1||CDS||2988353636||17610||96.12	5248484	5250909	2.100000e-49	118
2.0564	0.7291	a57268_PGA_scaffold_10	PGA_scaffold_10||17493533||17499256||BUSI_022152-RA||-1||CDS||2986838671||4235||96.45	17499256	17493533	b57268_PGA_scaffold_5	PGA_scaffold_5||4708704||4710353||BUSI_025548-RA||1||CDS||2988353600||17598||96.45	4708704	4710353	5.200000e-227	165
7.7005	1.1166	a57268_PGA_scaffold_10	PGA_scaffold_10||17988119||18029250||BUSI_022161-RA||-1||CDS||2986838698||4244||65.44	18029250	17988119	b57268_PGA_scaffold_5	PGA_scaffold_5||4094426||4097153||BUSI_025536-RA||1||CDS||2988353564||17586||65.44	4094426	4097153	1.000000e-69	212
###  Mean Ks:  27.6303	Mean Kn: 1.8283
#Ks	Kn	a<db_genome_id>_<chr>	chr1||start1||stop1||name1||strand1||type1||db_feature_id1||genome_order1||percent_id1	start1	stop1	b<db_genome_id>_<chr>	chr2||start2||stop2||name2||strand2||type2||db_feature_id2||genome_order2||percent_id2	start2	stop2	eval	block_score	GEVO_link
4.5250	1.2571	a57268_PGA_scaffold_10	PGA_scaffold_10||20367630||20368931||BUSI_022215-RA||-1||CDS||2986838860||4298||87.6	20368931	20367630	b57268_PGA_scaffold_8	PGA_scaffold_8||45968671||45990244||BUSI_017042-RA||1||CDS||2988865586||24211||87.6	45968671	45990244	1.500000e-76	50
71.6157	0.6870	a57268_PGA_scaffold_10	PGA_scaffold_10||20697412||20699841||BUSI_022224-RA||1||CDS||2986838887||4307||57.61	20697412	20699841	b57268_PGA_scaffold_8	PGA_scaffold_8||45446055||45451542||BUSI_017038-RA||1||CDS||2988865574||24207||57.61	45446055	45451542	1.200000e-13	62
5.9784	0.8044	a57268_PGA_scaffold_10	PGA_scaffold_10||21342596||21343849||BUSI_022235-RA||-1||CDS||2986838920||4318||64.97	21343849	21342596	b57268_PGA_scaffold_8	PGA_scaffold_8||41919605||41921023||BUSI_017020-RA||1||CDS||2988865520||24189||64.97	41919605	41921023	2.200000e-32	90
92.2451	1.0418	a57268_PGA_scaffold_10	PGA_scaffold_10||21489385||21502715||BUSI_022240-RA||-1||CDS||2986838935||4323||77.46	21502715	21489385	b57268_PGA_scaffold_8	PGA_scaffold_8||38785557||38789823||BUSI_017000-RA||-1||CDS||2988865460||24169||77.46	38789823	38785557	4.400000e-108	137
70.7060	1.1633	a57268_PGA_scaffold_10	PGA_scaffold_10||21666603||21701118||BUSI_022241-RA||-1||CDS||2986838938||4324||68.2	21701118	21666603	b57268_PGA_scaffold_8	PGA_scaffold_8||36874604||36892374||BUSI_016980-RA||-1||CDS||2988865400||24149||68.2	36892374	36874604	3.500000e-32	165
0.0447	0.0155	a57268_PGA_scaffold_10	PGA_scaffold_10||22763696||22764995||BUSI_022265-RA||1||CDS||2986839010||4348||98.79	22763696	22764995	b57268_PGA_scaffold_8	PGA_scaffold_8||39181522||39182823||BUSI_017006-RA||-1||CDS||2988865478||24175||98.79	39182823	39181522	1.000000e-250	50
79.6145	1.2065	a57268_PGA_scaffold_10	PGA_scaffold_10||25299878||25301731||BUSI_022281-RA||1||CDS||2986839058||4364||76.92	25299878	25301731	b57268_PGA_scaffold_8	PGA_scaffold_8||36874604||36892374||BUSI_016980-RA||-1||CDS||2988865400||24149||76.92	36892374	36874604	2.300000e-37	36
22.5096	14.0313	a57268_PGA_scaffold_10	PGA_scaffold_10||25299878||25301731||BUSI_022281-RA||1||CDS||2986839058||4364||69.07	25299878	25301731	b57268_PGA_scaffold_8	PGA_scaffold_8||39106906||39113013||BUSI_017004-RA||1||CDS||2988865472||24173||69.07	39106906	39113013	3.500000e-30	76
0.0958	0.0363	a57268_PGA_scaffold_10	PGA_scaffold_10||26074392||26076571||BUSI_022290-RA||-1||CDS||2986839085||4373||98.82	26076571	26074392	b57268_PGA_scaffold_8	PGA_scaffold_8||38053648||38055608||BUSI_016995-RA||1||CDS||2988865445||24164||98.82	38053648	38055608	1.000000e-250	126
8.5772	1.0538	a57268_PGA_scaffold_10	PGA_scaffold_10||26750745||26758978||BUSI_022300-RA||1||CDS||2986839115||4383||69.73	26750745	26758978	b57268_PGA_scaffold_8	PGA_scaffold_8||36874604||36892374||BUSI_016980-RA||-1||CDS||2988865400||24149||69.73	36892374	36874604	1.100000e-25	148
10.7937	1.1697	a57268_PGA_scaffold_10	PGA_scaffold_10||26750745||26758978||BUSI_022300-RA||1||CDS||2986839115||4383||73.57	26750745	26758978	b57268_PGA_scaffold_8	PGA_scaffold_8||39106906||39113013||BUSI_017004-RA||1||CDS||2988865472||24173||73.57	39106906	39113013	4.800000e-54	133
6.5046	0.6764	a57268_PGA_scaffold_10	PGA_scaffold_10||27607063||27609172||BUSI_022310-RA||1||CDS||2986839145||4393||64.07	27607063	27609172	b57268_PGA_scaffold_8	PGA_scaffold_8||41919605||41921023||BUSI_017020-RA||1||CDS||2988865520||24189||64.07	41919605	41921023	6.800000e-13	142
11.0137	1.2422	a57268_PGA_scaffold_10	PGA_scaffold_10||28544688||28546322||BUSI_022321-RA||1||CDS||2986839178||4404||96.96	28544688	28546322	b57268_PGA_scaffold_8	PGA_scaffold_8||35921593||35922399||BUSI_016970-RA||1||CDS||2988865370||24139||96.96	35921593	35922399	8.200000e-227	192
2.6008	1.2113	a57268_PGA_scaffold_10	PGA_scaffold_10||28544688||28546322||BUSI_022321-RA||1||CDS||2986839178||4404||87.7	28544688	28546322	b57268_PGA_scaffold_8	PGA_scaffold_8||43829059||43829686||BUSI_017029-RA||-1||CDS||2988865547||24198||87.7	43829686	43829059	1.000000e-74	189
###  Mean Ks:  20.9303	Mean Kn: 0.7685
#Ks	Kn	a<db_genome_id>_<chr>	chr1||start1||stop1||name1||strand1||type1||db_feature_id1||genome_order1||percent_id1	start1	stop1	b<db_genome_id>_<chr>	chr2||start2||stop2||name2||strand2||type2||db_feature_id2||genome_order2||percent_id2	start2	stop2	eval	block_score	GEVO_link
30.5593	0.8921	a57268_PGA_scaffold_10	PGA_scaffold_10||22217432||22228539||BUSI_022257-RA||1||CDS||2986838986||4340||75.63	22217432	22228539	b57268_PGA_scaffold_4	PGA_scaffold_4||23305643||23306449||BUSI_009236-RA||1||CDS||2988142450||16927||75.63	23305643	23306449	1.700000e-151	50
1.3723	0.4376	a57268_PGA_scaffold_10	PGA_scaffold_10||22876472||22881989||BUSI_022266-RA||1||CDS||2986839013||4349||78.75	22876472	22881989	b57268_PGA_scaffold_4	PGA_scaffold_4||24184395||24186515||BUSI_009241-RA||1||CDS||2988142465||16932||78.75	24184395	24186515	4.600000e-109	100
6.5120	1.2900	a57268_PGA_scaffold_10	PGA_scaffold_10||25299878||25301731||BUSI_022281-RA||1||CDS||2986839058||4364||87.3	25299878	25301731	b57268_PGA_scaffold_4	PGA_scaffold_4||24313786||24314965||BUSI_009242-RA||-1||CDS||2988142468||16933||87.3	24314965	24313786	5.500000e-13	109
0.9665	0.0040	a57268_PGA_scaffold_10	PGA_scaffold_10||25565185||25574079||BUSI_022286-RA||-1||CDS||2986839073||4369||89.47	25574079	25565185	b57268_PGA_scaffold_4	PGA_scaffold_4||25420721||25424554||BUSI_009256-RA||1||CDS||2988142510||16947||89.47	25420721	25424554	2.900000e-176	50
69.6788	1.0975	a57268_PGA_scaffold_10	PGA_scaffold_10||25633311||25643481||BUSI_022287-RA||1||CDS||2986839076||4370||68.35	25633311	25643481	b57268_PGA_scaffold_4	PGA_scaffold_4||25740976||25744224||BUSI_009262-RA||-1||CDS||2988142528||16953||68.35	25744224	25740976	5.200000e-18	173
66.0780	1.1965	a57268_PGA_scaffold_10	PGA_scaffold_10||26750745||26758978||BUSI_022300-RA||1||CDS||2986839115||4383||89.97	26750745	26758978	b57268_PGA_scaffold_4	PGA_scaffold_4||24313786||24314965||BUSI_009242-RA||-1||CDS||2988142468||16933||89.97	24314965	24313786	7.900000e-108	97
1.7993	1.0521	a57268_PGA_scaffold_10	PGA_scaffold_10||27607063||27609172||BUSI_022310-RA||1||CDS||2986839145||4393||81.44	27607063	27609172	b57268_PGA_scaffold_4	PGA_scaffold_4||24184395||24186515||BUSI_009241-RA||1||CDS||2988142465||16932||81.44	24184395	24186515	1.100000e-48	145
1.2722	0.1957	a57268_PGA_scaffold_10	PGA_scaffold_10||27971763||27984049||BUSI_022314-RA||1||CDS||2986839157||4397||75.48	27971763	27984049	b57268_PGA_scaffold_4	PGA_scaffold_4||23305643||23306449||BUSI_009236-RA||1||CDS||2988142450||16927||75.48	23305643	23306449	4.100000e-152	195
10.1346	0.7510	a57268_PGA_scaffold_10	PGA_scaffold_10||28664902||28668013||BUSI_022323-RA||1||CDS||2986839184||4406||81.48	28664902	28668013	b57268_PGA_scaffold_4	PGA_scaffold_4||22505648||22511786||BUSI_009222-RA||-1||CDS||2988142408||16913||81.48	22511786	22505648	3.100000e-06	197
###  Mean Ks:  31.1324	Mean Kn: 0.7899
#Ks	Kn	a<db_genome_id>_<chr>	chr1||start1||stop1||name1||strand1||type1||db_feature_id1||genome_order1||percent_id1	start1	stop1	b<db_genome_id>_<chr>	chr2||start2||stop2||name2||strand2||type2||db_feature_id2||genome_order2||percent_id2	start2	stop2	eval	block_score	GEVO_link
0.0180	0.0114	a57268_PGA_scaffold_10	PGA_scaffold_10||26074392||26076571||BUSI_022290-RA||-1||CDS||2986839085||4373||99.92	26076571	26074392	b57268_PGA_scaffold_9	PGA_scaffold_9||36481978||36484632||BUSI_007129-RA||1||CDS||2989038256||26274||99.92	36481978	36484632	1.000000e-250	50
69.9036	0.9824	a57268_PGA_scaffold_10	PGA_scaffold_10||26750745||26758978||BUSI_022300-RA||1||CDS||2986839115||4383||90.28	26750745	26758978	b57268_PGA_scaffold_9	PGA_scaffold_9||37705977||37706842||BUSI_007144-RA||-1||CDS||2989038301||26289||90.28	37706842	37705977	2.400000e-46	92
2.9641	0.4078	a57268_PGA_scaffold_10	PGA_scaffold_10||28033503||28040417||BUSI_022316-RA||-1||CDS||2986839163||4399||72.88	28040417	28033503	b57268_PGA_scaffold_9	PGA_scaffold_9||37761005||37762900||BUSI_007145-RA||1||CDS||2989038304||26290||72.88	37761005	37762900	7.300000e-154	139
43.0642	1.1670	a57268_PGA_scaffold_10	PGA_scaffold_10||29220343||29229729||BUSI_022335-RA||-1||CDS||2986839220||4418||86.38	29229729	29220343	b57268_PGA_scaffold_9	PGA_scaffold_9||40800372||40816787||BUSI_007163-RA||1||CDS||2989038358||26308||86.38	40800372	40816787	1.300000e-94	186
39.7121	1.3811	a57268_PGA_scaffold_10	PGA_scaffold_10||29419577||29425547||BUSI_022338-RA||-1||CDS||2986839229||4421||97.92	29425547	29419577	b57268_PGA_scaffold_9	PGA_scaffold_9||43262890||43266162||BUSI_007180-RA||1||CDS||2989038409||26325||97.92	43262890	43266162	2.100000e-79	233
###  Mean Ks:  35.5412	Mean Kn: 0.8123
#Ks	Kn	a<db_genome_id>_<chr>	chr1||start1||stop1||name1||strand1||type1||db_feature_id1||genome_order1||percent_id1	start1	stop1	b<db_genome_id>_<chr>	chr2||start2||stop2||name2||strand2||type2||db_feature_id2||genome_order2||percent_id2	start2	stop2	eval	block_score	GEVO_link
0.1741	0.0364	a57268_PGA_scaffold_10	PGA_scaffold_10||34823495||34826208||BUSI_022402-RA||1||CDS||2986839421||4485||96.22	34823495	34826208	b57268_PGA_scaffold_2	PGA_scaffold_2||63576983||63579704||BUSI_005072-RA||1||CDS||2987702191||13664||96.22	63576983	63579704	4.300000e-235	50
6.9475	1.2492	a57268_PGA_scaffold_10	PGA_scaffold_10||35191571||35192450||BUSI_022412-RA||-1||CDS||2986839451||4495||68.52	35192450	35191571	b57268_PGA_scaffold_2	PGA_scaffold_2||58429716||58445158||BUSI_005051-RA||-1||CDS||2987702128||13643||68.52	58445158	58429716	6.300000e-76	94
64.1253	0.9251	a57268_PGA_scaffold_10	PGA_scaffold_10||36098875||36102291||BUSI_022426-RA||-1||CDS||2986839493||4509||91.22	36102291	36098875	b57268_PGA_scaffold_2	PGA_scaffold_2||58007140||58015977||BUSI_005045-RA||1||CDS||2987702110||13637||91.22	58007140	58015977	8.300000e-68	141
0.0260	0.0122	a57268_PGA_scaffold_10	PGA_scaffold_10||36431942||36434047||BUSI_022432-RA||1||CDS||2986839511||4515||97.45	36431942	36434047	b57268_PGA_scaffold_2	PGA_scaffold_2||56953979||56956060||BUSI_005028-RA||-1||CDS||2987702059||13620||97.45	56956060	56953979	1.000000e-250	188
5.7865	0.9289	a57268_PGA_scaffold_10	PGA_scaffold_10||36744058||36746441||BUSI_022440-RA||1||CDS||2986839535||4523||83.91	36744058	36746441	b57268_PGA_scaffold_2	PGA_scaffold_2||55882182||55887461||BUSI_005007-RA||-1||CDS||2987701996||13599||83.91	55887461	55882182	1.000000e-250	232
72.1800	0.8258	a57268_PGA_scaffold_10	PGA_scaffold_10||38284038||38288608||BUSI_022454-RA||1||CDS||2986839577||4537||59.93	38284038	38288608	b57268_PGA_scaffold_2	PGA_scaffold_2||54979459||54983613||BUSI_004989-RA||1||CDS||2987701942||13581||59.93	54979459	54983613	2.600000e-46	274
72.9196	1.4325	a57268_PGA_scaffold_10	PGA_scaffold_10||39089168||39090420||BUSI_022460-RA||1||CDS||2986839595||4543||64.53	39089168	39090420	b57268_PGA_scaffold_2	PGA_scaffold_2||53668523||53670292||BUSI_004968-RA||-1||CDS||2987701879||13560||64.53	53670292	53668523	1.100000e-15	283
62.1705	1.0881	a57268_PGA_scaffold_10	PGA_scaffold_10||40085840||40088388||BUSI_022479-RA||-1||CDS||2986839652||4562||95.18	40088388	40085840	b57268_PGA_scaffold_2	PGA_scaffold_2||51922785||51953181||BUSI_004955-RA||1||CDS||2987701840||13547||95.18	51922785	51953181	2.500000e-142	330
###  Mean Ks:  18.7945	Mean Kn: 0.7917
#Ks	Kn	a<db_genome_id>_<chr>	chr1||start1||stop1||name1||strand1||type1||db_feature_id1||genome_order1||percent_id1	start1	stop1	b<db_genome_id>_<chr>	chr2||start2||stop2||name2||strand2||type2||db_feature_id2||genome_order2||percent_id2	start2	stop2	eval	block_score	GEVO_link
12.7215	1.1600	a57268_PGA_scaffold_10	PGA_scaffold_10||36098875||36102291||BUSI_022426-RA||-1||CDS||2986839493||4509||93.65	36102291	36098875	b57268_PGA_scaffold_6	PGA_scaffold_6||20356573||20362611||BUSI_020409-RA||-1||CDS||2988503004||20421||93.65	20362611	20356573	5.800000e-43	42
21.6266	1.1699	a57268_PGA_scaffold_10	PGA_scaffold_10||36289820||36306674||BUSI_022427-RA||-1||CDS||2986839496||4510||94.72	36306674	36289820	b57268_PGA_scaffold_6	PGA_scaffold_6||21737105||21746095||BUSI_020420-RA||-1||CDS||2988503037||20432||94.72	21746095	21737105	1.000000e-250	89
6.9343	1.1216	a57268_PGA_scaffold_10	PGA_scaffold_10||36744058||36746441||BUSI_022440-RA||1||CDS||2986839535||4523||69.44	36744058	36746441	b57268_PGA_scaffold_6	PGA_scaffold_6||21846241||21869150||BUSI_020422-RA||-1||CDS||2988503043||20434||69.44	21869150	21846241	2.500000e-23	108
4.7996	0.7883	a57268_PGA_scaffold_10	PGA_scaffold_10||38383739||38388159||BUSI_022455-RA||1||CDS||2986839580||4538||76.56	38383739	38388159	b57268_PGA_scaffold_6	PGA_scaffold_6||22748498||22777608||BUSI_020434-RA||1||CDS||2988503079||20446||76.56	22748498	22777608	4.900000e-39	143
66.7013	1.0075	a57268_PGA_scaffold_10	PGA_scaffold_10||38784905||38799527||BUSI_022459-RA||1||CDS||2986839592||4542||76.72	38784905	38799527	b57268_PGA_scaffold_6	PGA_scaffold_6||24708354||24717408||BUSI_020453-RA||1||CDS||2988503136||20465||76.72	24708354	24717408	2.600000e-19	158
69.6617	0.9348	a57268_PGA_scaffold_10	PGA_scaffold_10||40180486||40188425||BUSI_022484-RA||-1||CDS||2986839667||4567||72.46	40188425	40180486	b57268_PGA_scaffold_6	PGA_scaffold_6||22748498||22777608||BUSI_020434-RA||1||CDS||2988503079||20446||72.46	22748498	22777608	1.400000e-19	18
4.3341	1.0530	a57268_PGA_scaffold_10	PGA_scaffold_10||40934606||40942595||BUSI_022504-RA||-1||CDS||2986839727||4587||88.89	40942595	40934606	b57268_PGA_scaffold_6	PGA_scaffold_6||22244477||22249816||BUSI_020430-RA||1||CDS||2988503067||20442||88.89	22244477	22249816	2.200000e-147	65
0.5321	0.2516	a57268_PGA_scaffold_10	PGA_scaffold_10||41806226||41814311||BUSI_022518-RA||-1||CDS||2986839769||4601||96.88	41814311	41806226	b57268_PGA_scaffold_6	PGA_scaffold_6||20978989||20986543||BUSI_020417-RA||1||CDS||2988503028||20429||96.88	20978989	20986543	1.000000e-250	112
0.3611	0.2521	a57268_PGA_scaffold_10	PGA_scaffold_10||42005534||42009474||BUSI_022520-RA||1||CDS||2986839775||4603||92.13	42005534	42009474	b57268_PGA_scaffold_6	PGA_scaffold_6||20356573||20362611||BUSI_020409-RA||-1||CDS||2988503004||20421||92.13	20362611	20356573	9.900000e-200	162
0.2730	0.1781	a57268_PGA_scaffold_10	PGA_scaffold_10||43510986||43519172||BUSI_022540-RA||1||CDS||2986839835||4623||99.13	43510986	43519172	b57268_PGA_scaffold_6	PGA_scaffold_6||20207326||20211943||BUSI_020407-RA||1||CDS||2988502998||20419||99.13	20207326	20211943	1.000000e-250	209
###  Mean Ks:  58.1803	Mean Kn: 0.9607
#Ks	Kn	a<db_genome_id>_<chr>	chr1||start1||stop1||name1||strand1||type1||db_feature_id1||genome_order1||percent_id1	start1	stop1	b<db_genome_id>_<chr>	chr2||start2||stop2||name2||strand2||type2||db_feature_id2||genome_order2||percent_id2	start2	stop2	eval	block_score	GEVO_link
83.0503	1.2439	a57268_PGA_scaffold_10	PGA_scaffold_10||40241223||40241888||BUSI_022487-RA||-1||CDS||2986839676||4570||63.12	40241888	40241223	b57268_PGA_scaffold_1	PGA_scaffold_1||72349708||72350890||BUSI_002732-RA||1||CDS||2986535783||2788||63.12	72349708	72350890	3.400000e-08	7
68.0307	1.2849	a57268_PGA_scaffold_10	PGA_scaffold_10||40934606||40942595||BUSI_022504-RA||-1||CDS||2986839727||4587||100.0	40942595	40934606	b57268_PGA_scaffold_1	PGA_scaffold_1||71768875||71772904||BUSI_002723-RA||-1||CDS||2986535756||2779||100.0	71772904	71768875	5.300000e-76	54
69.9441	1.2351	a57268_PGA_scaffold_10	PGA_scaffold_10||42269119||42298706||BUSI_022522-RA||-1||CDS||2986839781||4605||74.61	42298706	42269119	b57268_PGA_scaffold_1	PGA_scaffold_1||71246972||71254784||BUSI_002721-RA||1||CDS||2986535750||2777||74.61	71246972	71254784	3.300000e-32	82
68.4710	0.8377	a57268_PGA_scaffold_10	PGA_scaffold_10||42859188||42875944||BUSI_022532-RA||1||CDS||2986839811||4615||75.0	42859188	42875944	b57268_PGA_scaffold_1	PGA_scaffold_1||69290918||69298796||BUSI_002708-RA||1||CDS||2986535711||2764||75.0	69290918	69298796	3.500000e-24	102
1.4053	0.2021	a57268_PGA_scaffold_10	PGA_scaffold_10||43787800||43790528||BUSI_022545-RA||-1||CDS||2986839850||4628||82.3	43790528	43787800	b57268_PGA_scaffold_1	PGA_scaffold_1||68565199||68584627||BUSI_002696-RA||1||CDS||2986535675||2752||82.3	68565199	68584627	4.800000e-97	149
###  Mean Ks:  16.9469	Mean Kn: 0.6266
#Ks	Kn	a<db_genome_id>_<chr>	chr1||start1||stop1||name1||strand1||type1||db_feature_id1||genome_order1||percent_id1	start1	stop1	b<db_genome_id>_<chr>	chr2||start2||stop2||name2||strand2||type2||db_feature_id2||genome_order2||percent_id2	start2	stop2	eval	block_score	GEVO_link
10.6280	1.1415	a57268_PGA_scaffold_10	PGA_scaffold_10||40934606||40942595||BUSI_022504-RA||-1||CDS||2986839727||4587||73.17	40942595	40934606	b57268_PGA_scaffold_14	PGA_scaffold_14||44115874||44119624||BUSI_018945-RA||-1||CDS||2987523947||11381||73.17	44119624	44115874	8.900000e-96	50
0.0751	0.0237	a57268_PGA_scaffold_10	PGA_scaffold_10||41806226||41814311||BUSI_022518-RA||-1||CDS||2986839769||4601||96.89	41814311	41806226	b57268_PGA_scaffold_14	PGA_scaffold_14||44662318||44669048||BUSI_018954-RA||1||CDS||2987523974||11390||96.89	44662318	44669048	1.100000e-248	97
70.3565	1.1684	a57268_PGA_scaffold_10	PGA_scaffold_10||42859188||42875944||BUSI_022532-RA||1||CDS||2986839811||4615||72.86	42859188	42875944	b57268_PGA_scaffold_14	PGA_scaffold_14||44675120||44683554||BUSI_018955-RA||1||CDS||2987523977||11391||72.86	44675120	44683554	4.000000e-05	98
0.6222	0.2643	a57268_PGA_scaffold_10	PGA_scaffold_10||43510986||43519172||BUSI_022540-RA||1||CDS||2986839835||4623||94.83	43510986	43519172	b57268_PGA_scaffold_14	PGA_scaffold_14||45012130||45014822||BUSI_018964-RA||1||CDS||2987524004||11400||94.83	45012130	45014822	1.000000e-250	148
3.0526	0.5349	a57268_PGA_scaffold_10	PGA_scaffold_10||43787800||43790528||BUSI_022545-RA||-1||CDS||2986839850||4628||75.5	43790528	43787800	b57268_PGA_scaffold_14	PGA_scaffold_14||48020133||48024706||BUSI_018985-RA||-1||CDS||2987524067||11421||75.5	48024706	48020133	1.800000e-141	192
###  Mean Ks:  13.8850	Mean Kn: 0.2885
#Ks	Kn	a<db_genome_id>_<chr>	chr1||start1||stop1||name1||strand1||type1||db_feature_id1||genome_order1||percent_id1	start1	stop1	b<db_genome_id>_<chr>	chr2||start2||stop2||name2||strand2||type2||db_feature_id2||genome_order2||percent_id2	start2	stop2	eval	block_score	GEVO_link
68.5914	1.0712	a57268_PGA_scaffold_11	PGA_scaffold_11||1177385||1187514||BUSI_011612-RA||1||CDS||2987017093||4654||67.63	1177385	1187514	b57268_PGA_scaffold_3	PGA_scaffold_3||179594||182987||BUSI_009804-RA||1||CDS||2987952498||13786||67.63	179594	182987	4.100000e-14	13
0.1257	0.0908	a57268_PGA_scaffold_11	PGA_scaffold_11||1863093||1864743||BUSI_011632-RA||1||CDS||2987017153||4674||98.22	1863093	1864743	b57268_PGA_scaffold_3	PGA_scaffold_3||114165||168933||BUSI_009803-RA||-1||CDS||2987952495||13785||98.22	168933	114165	8.600000e-104	60
0.6249	0.2737	a57268_PGA_scaffold_11	PGA_scaffold_11||1867542||1870213||BUSI_011633-RA||1||CDS||2987017156||4675||97.83	1867542	1870213	b57268_PGA_scaffold_3	PGA_scaffold_3||102565||111381||BUSI_009802-RA||-1||CDS||2987952492||13784||97.83	111381	102565	3.500000e-114	110
0.0400	0.0058	a57268_PGA_scaffold_11	PGA_scaffold_11||1889433||1891661||BUSI_011635-RA||1||CDS||2987017162||4677||98.77	1889433	1891661	b57268_PGA_scaffold_3	PGA_scaffold_3||94430||96657||BUSI_009801-RA||-1||CDS||2987952489||13783||98.77	96657	94430	1.000000e-250	160
0.0430	0.0009	a57268_PGA_scaffold_11	PGA_scaffold_11||1894802||1896250||BUSI_011636-RA||-1||CDS||2987017165||4678||99.1	1896250	1894802	b57268_PGA_scaffold_3	PGA_scaffold_3||89380||90828||BUSI_009800-RA||1||CDS||2987952486||13782||99.1	89380	90828	1.000000e-250	210
###  Mean Ks:  16.4573	Mean Kn: 0.3390
#Ks	Kn	a<db_genome_id>_<chr>	chr1||start1||stop1||name1||strand1||type1||db_feature_id1||genome_order1||percent_id1	start1	stop1	b<db_genome_id>_<chr>	chr2||start2||stop2||name2||strand2||type2||db_feature_id2||genome_order2||percent_id2	start2	stop2	eval	block_score	GEVO_link
76.1968	1.1735	a57268_PGA_scaffold_11	PGA_scaffold_11||1531231||1542417||BUSI_011619-RA||-1||CDS||2987017114||4661||74.23	1542417	1531231	b57268_PGA_scaffold_4	PGA_scaffold_4||4076578||4082163||BUSI_008313-RA||1||CDS||2988139681||16004||74.23	4076578	4082163	2.200000e-12	11
0.4615	0.2781	a57268_PGA_scaffold_11	PGA_scaffold_11||1596044||1597147||BUSI_011622-RA||1||CDS||2987017123||4664||99.13	1596044	1597147	b57268_PGA_scaffold_4	PGA_scaffold_4||3952957||3954353||BUSI_008297-RA||-1||CDS||2988139633||15988||99.13	3954353	3952957	1.000000e-250	58
0.7704	0.3734	a57268_PGA_scaffold_11	PGA_scaffold_11||1603491||1605014||BUSI_011623-RA||1||CDS||2987017126||4665||93.58	1603491	1605014	b57268_PGA_scaffold_4	PGA_scaffold_4||3945110||3946616||BUSI_008296-RA||-1||CDS||2988139630||15987||93.58	3946616	3945110	1.600000e-113	108
0.1188	0.0633	a57268_PGA_scaffold_11	PGA_scaffold_11||1608580||1610784||BUSI_011624-RA||-1||CDS||2987017129||4666||99.07	1610784	1608580	b57268_PGA_scaffold_4	PGA_scaffold_4||3939243||3941560||BUSI_008295-RA||1||CDS||2988139627||15986||99.07	3939243	3941560	1.000000e-250	158
0.0206	0.0093	a57268_PGA_scaffold_11	PGA_scaffold_11||1630215||1632804||BUSI_011625-RA||1||CDS||2987017132||4667||98.8	1630215	1632804	b57268_PGA_scaffold_4	PGA_scaffold_4||3924168||3926696||BUSI_008294-RA||-1||CDS||2988139624||15985||98.8	3926696	3924168	1.000000e-250	208
0.0101	0.0019	a57268_PGA_scaffold_11	PGA_scaffold_11||1634944||1636374||BUSI_011627-RA||1||CDS||2987017138||4669||99.59	1634944	1636374	b57268_PGA_scaffold_4	PGA_scaffold_4||3920097||3921521||BUSI_008293-RA||-1||CDS||2988139621||15984||99.59	3921521	3920097	1.000000e-250	258
0.0068	0.0093	a57268_PGA_scaffold_11	PGA_scaffold_11||1639452||1641333||BUSI_011628-RA||1||CDS||2987017141||4670||99.17	1639452	1641333	b57268_PGA_scaffold_4	PGA_scaffold_4||3913869||3915727||BUSI_008292-RA||-1||CDS||2988139618||15983||99.17	3915727	3913869	4.600000e-242	308
0.0556	0.0126	a57268_PGA_scaffold_11	PGA_scaffold_11||1642178||1642516||BUSI_011629-RA||-1||CDS||2987017144||4671||97.64	1642516	1642178	b57268_PGA_scaffold_4	PGA_scaffold_4||3912714||3913052||BUSI_008291-RA||1||CDS||2988139615||15982||97.64	3912714	3913052	3.200000e-161	358
70.4755	1.1299	a57268_PGA_scaffold_11	PGA_scaffold_11||1881645||1883348||BUSI_011634-RA||-1||CDS||2987017159||4676||70.46	1883348	1881645	b57268_PGA_scaffold_4	PGA_scaffold_4||3776052||3779199||BUSI_008282-RA||-1||CDS||2988139588||15973||70.46	3779199	3776052	3.000000e-182	408
###  Mean Ks:  47.5562	Mean Kn: 0.7137
#Ks	Kn	a<db_genome_id>_<chr>	chr1||start1||stop1||name1||strand1||type1||db_feature_id1||genome_order1||percent_id1	start1	stop1	b<db_genome_id>_<chr>	chr2||start2||stop2||name2||strand2||type2||db_feature_id2||genome_order2||percent_id2	start2	stop2	eval	block_score	GEVO_link
69.2981	1.1322	a57268_PGA_scaffold_11	PGA_scaffold_11||3307371||3310524||BUSI_011658-RA||-1||CDS||2987017231||4700||93.23	3310524	3307371	b57268_PGA_scaffold_10	PGA_scaffold_10||40071831||40077072||BUSI_022478-RA||1||CDS||2986839649||4561||93.23	40071831	40077072	2.800000e-93	50
71.2878	0.9272	a57268_PGA_scaffold_11	PGA_scaffold_11||4598860||4605992||BUSI_011674-RA||1||CDS||2987017279||4716||85.77	4598860	4605992	b57268_PGA_scaffold_10	PGA_scaffold_10||38784905||38799527||BUSI_022459-RA||1||CDS||2986839592||4542||85.77	38784905	38799527	8.000000e-237	97
70.2672	1.1079	a57268_PGA_scaffold_11	PGA_scaffold_11||8076479||8082784||BUSI_011688-RA||1||CDS||2987017321||4730||85.71	8076479	8082784	b57268_PGA_scaffold_10	PGA_scaffold_10||37831872||37836284||BUSI_022448-RA||-1||CDS||2986839559||4531||85.71	37836284	37831872	5.000000e-43	136
0.0518	0.0247	a57268_PGA_scaffold_11	PGA_scaffold_11||9414091||9419654||BUSI_011708-RA||-1||CDS||2987017381||4750||99.3	9419654	9414091	b57268_PGA_scaffold_10	PGA_scaffold_10||36431942||36434047||BUSI_022432-RA||1||CDS||2986839511||4515||99.3	36431942	36434047	1.000000e-250	183
0.0918	0.0419	a57268_PGA_scaffold_11	PGA_scaffold_11||12165587||12169708||BUSI_011724-RA||1||CDS||2987017429||4766||96.88	12165587	12169708	b57268_PGA_scaffold_10	PGA_scaffold_10||36289820||36306674||BUSI_022427-RA||-1||CDS||2986839496||4510||96.88	36306674	36289820	1.000000e-250	230
74.3405	1.0485	a57268_PGA_scaffold_11	PGA_scaffold_11||12814429||12819994||BUSI_011735-RA||1||CDS||2987017462||4777||95.0	12814429	12819994	b57268_PGA_scaffold_10	PGA_scaffold_10||36098875||36102291||BUSI_022426-RA||-1||CDS||2986839493||4509||95.0	36102291	36098875	2.800000e-132	277
###  Mean Ks:  35.4229	Mean Kn: 0.6490
#Ks	Kn	a<db_genome_id>_<chr>	chr1||start1||stop1||name1||strand1||type1||db_feature_id1||genome_order1||percent_id1	start1	stop1	b<db_genome_id>_<chr>	chr2||start2||stop2||name2||strand2||type2||db_feature_id2||genome_order2||percent_id2	start2	stop2	eval	block_score	GEVO_link
54.1032	1.5638	a57268_PGA_scaffold_11	PGA_scaffold_11||8076479||8082784||BUSI_011688-RA||1||CDS||2987017321||4730||90.73	8076479	8082784	b57268_PGA_scaffold_5	PGA_scaffold_5||15220125||15222212||BUSI_025680-RA||1||CDS||2988353996||17730||90.73	15220125	15222212	6.300000e-67	50
0.0473	0.0102	a57268_PGA_scaffold_11	PGA_scaffold_11||9049328||9055468||BUSI_011704-RA||1||CDS||2987017369||4746||98.42	9049328	9055468	b57268_PGA_scaffold_5	PGA_scaffold_5||14921005||14922225||BUSI_025676-RA||-1||CDS||2988353984||17726||98.42	14922225	14921005	1.000000e-250	97
0.1234	0.0290	a57268_PGA_scaffold_11	PGA_scaffold_11||11252237||11253273||BUSI_011717-RA||1||CDS||2987017408||4759||97.36	11252237	11253273	b57268_PGA_scaffold_5	PGA_scaffold_5||14292577||14296755||BUSI_025669-RA||1||CDS||2988353963||17719||97.36	14292577	14296755	1.100000e-144	144
87.2780	1.1941	a57268_PGA_scaffold_11	PGA_scaffold_11||11700158||11703617||BUSI_011720-RA||1||CDS||2987017417||4762||92.61	11700158	11703617	b57268_PGA_scaffold_5	PGA_scaffold_5||14121590||14123306||BUSI_025665-RA||1||CDS||2988353951||17715||92.61	14121590	14123306	2.400000e-151	194
0.2640	0.1422	a57268_PGA_scaffold_11	PGA_scaffold_11||12503260||12505912||BUSI_011730-RA||-1||CDS||2987017447||4772||93.51	12505912	12503260	b57268_PGA_scaffold_5	PGA_scaffold_5||12632956||12634996||BUSI_025656-RA||-1||CDS||2988353924||17706||93.51	12634996	12632956	1.000000e-250	244
70.7213	0.9545	a57268_PGA_scaffold_11	PGA_scaffold_11||12814429||12819994||BUSI_011735-RA||1||CDS||2987017462||4777||62.31	12814429	12819994	b57268_PGA_scaffold_5	PGA_scaffold_5||9473813||9479411||BUSI_025638-RA||1||CDS||2988353870||17688||62.31	9473813	9479411	1.000000e-36	277
###  Mean Ks:  41.9121	Mean Kn: 0.8788
#Ks	Kn	a<db_genome_id>_<chr>	chr1||start1||stop1||name1||strand1||type1||db_feature_id1||genome_order1||percent_id1	start1	stop1	b<db_genome_id>_<chr>	chr2||start2||stop2||name2||strand2||type2||db_feature_id2||genome_order2||percent_id2	start2	stop2	eval	block_score	GEVO_link
70.9847	1.2914	a57268_PGA_scaffold_11	PGA_scaffold_11||8523506||8530981||BUSI_011697-RA||-1||CDS||2987017348||4739||72.9	8530981	8523506	b57268_PGA_scaffold_1	PGA_scaffold_1||2537135||2548665||BUSI_000070-RA||1||CDS||2986527797||126||72.9	2537135	2548665	4.100000e-34	33
0.1219	0.0393	a57268_PGA_scaffold_11	PGA_scaffold_11||9049328||9055468||BUSI_011704-RA||1||CDS||2987017369||4746||98.77	9049328	9055468	b57268_PGA_scaffold_1	PGA_scaffold_1||2878031||2881592||BUSI_000079-RA||-1||CDS||2986527824||135||98.77	2881592	2878031	1.000000e-250	83
59.8736	0.6229	a57268_PGA_scaffold_11	PGA_scaffold_11||12165587||12169708||BUSI_011724-RA||1||CDS||2987017429||4766||97.62	12165587	12169708	b57268_PGA_scaffold_1	PGA_scaffold_1||3346143||3349418||BUSI_000096-RA||1||CDS||2986527875||152||97.62	3346143	3349418	1.000000e-250	130
69.1980	0.9088	a57268_PGA_scaffold_11	PGA_scaffold_11||13335554||13346887||BUSI_011745-RA||1||CDS||2987017492||4787||67.03	13335554	13346887	b57268_PGA_scaffold_1	PGA_scaffold_1||3500995||3507382||BUSI_000099-RA||-1||CDS||2986527884||155||67.03	3507382	3500995	8.700000e-05	128
9.3821	1.5317	a57268_PGA_scaffold_11	PGA_scaffold_11||13396233||13396653||BUSI_011746-RA||-1||CDS||2987017495||4788||92.62	13396653	13396233	b57268_PGA_scaffold_1	PGA_scaffold_1||4021243||4022259||BUSI_000108-RA||1||CDS||2986527911||164||92.62	4021243	4022259	4.600000e-52	178
###  Mean Ks:  0.0302	Mean Kn: 0.0136
#Ks	Kn	a<db_genome_id>_<chr>	chr1||start1||stop1||name1||strand1||type1||db_feature_id1||genome_order1||percent_id1	start1	stop1	b<db_genome_id>_<chr>	chr2||start2||stop2||name2||strand2||type2||db_feature_id2||genome_order2||percent_id2	start2	stop2	eval	block_score	GEVO_link
0.0592	0.0265	a57268_PGA_scaffold_11	PGA_scaffold_11||13671869||13674520||BUSI_011749-RA||-1||CDS||2987017504||4791||97.65	13674520	13671869	b57268_PGA_scaffold_2	PGA_scaffold_2||28154311||28156948||BUSI_003914-RA||1||CDS||2987698717||12506||97.65	28154311	28156948	1.000000e-250	50
0.0350	0.0082	a57268_PGA_scaffold_11	PGA_scaffold_11||13684395||13685224||BUSI_011750-RA||1||CDS||2987017507||4792||98.54	13684395	13685224	b57268_PGA_scaffold_2	PGA_scaffold_2||28137787||28138619||BUSI_003913-RA||-1||CDS||2987698714||12505||98.54	28138619	28137787	1.000000e-250	100
0.0067	0.0079	a57268_PGA_scaffold_11	PGA_scaffold_11||13735520||13741533||BUSI_011752-RA||1||CDS||2987017513||4794||99.25	13735520	13741533	b57268_PGA_scaffold_2	PGA_scaffold_2||28104490||28110490||BUSI_003912-RA||-1||CDS||2987698711||12504||99.25	28110490	28104490	1.000000e-250	150
0.0220	0.0082	a57268_PGA_scaffold_11	PGA_scaffold_11||13744793||13747672||BUSI_011754-RA||-1||CDS||2987017519||4796||98.86	13747672	13744793	b57268_PGA_scaffold_2	PGA_scaffold_2||28098419||28101254||BUSI_003910-RA||1||CDS||2987698705||12502||98.86	28098419	28101254	1.000000e-250	200
0.0280	0.0173	a57268_PGA_scaffold_11	PGA_scaffold_11||13761010||13762299||BUSI_011756-RA||-1||CDS||2987017525||4798||98.3	13762299	13761010	b57268_PGA_scaffold_2	PGA_scaffold_2||28083878||28085259||BUSI_003908-RA||1||CDS||2987698699||12500||98.3	28083878	28085259	1.000000e-250	250
###  Mean Ks:  1.6782	Mean Kn: 0.6634
#Ks	Kn	a<db_genome_id>_<chr>	chr1||start1||stop1||name1||strand1||type1||db_feature_id1||genome_order1||percent_id1	start1	stop1	b<db_genome_id>_<chr>	chr2||start2||stop2||name2||strand2||type2||db_feature_id2||genome_order2||percent_id2	start2	stop2	eval	block_score	GEVO_link
0.3226	0.1547	a57268_PGA_scaffold_11	PGA_scaffold_11||15469025||15474177||BUSI_011786-RA||-1||CDS||2987017615||4828||95.75	15474177	15469025	b57268_PGA_scaffold_2	PGA_scaffold_2||57311580||57312952||BUSI_005036-RA||-1||CDS||2987702083||13628||95.75	57312952	57311580	1.400000e-161	50
2.8255	0.6187	a57268_PGA_scaffold_11	PGA_scaffold_11||16968930||17001907||BUSI_011805-RA||-1||CDS||2987017672||4847||97.4	17001907	16968930	b57268_PGA_scaffold_2	PGA_scaffold_2||58429716||58445158||BUSI_005051-RA||-1||CDS||2987702128||13643||97.4	58445158	58429716	6.600000e-198	97
0.1915	0.0760	a57268_PGA_scaffold_11	PGA_scaffold_11||17114745||17115455||BUSI_011810-RA||1||CDS||2987017687||4852||96.69	17114745	17115455	b57268_PGA_scaffold_2	PGA_scaffold_2||60668543||60669843||BUSI_005064-RA||-1||CDS||2987702167||13656||96.69	60669843	60668543	1.000000e-250	144
2.9982	1.1375	a57268_PGA_scaffold_11	PGA_scaffold_11||18396695||18430156||BUSI_011828-RA||1||CDS||2987017741||4870||62.15	18396695	18430156	b57268_PGA_scaffold_2	PGA_scaffold_2||63732514||63754032||BUSI_005076-RA||-1||CDS||2987702203||13668||62.15	63754032	63732514	5.700000e-69	191
2.0530	1.3302	a57268_PGA_scaffold_11	PGA_scaffold_11||19429379||19435469||BUSI_011845-RA||-1||CDS||2987017792||4887||95.0	19435469	19429379	b57268_PGA_scaffold_2	PGA_scaffold_2||64294765||64302073||BUSI_005090-RA||-1||CDS||2987702245||13682||95.0	64302073	64294765	4.700000e-25	212
###  Mean Ks:  33.4714	Mean Kn: 1.0045
#Ks	Kn	a<db_genome_id>_<chr>	chr1||start1||stop1||name1||strand1||type1||db_feature_id1||genome_order1||percent_id1	start1	stop1	b<db_genome_id>_<chr>	chr2||start2||stop2||name2||strand2||type2||db_feature_id2||genome_order2||percent_id2	start2	stop2	eval	block_score	GEVO_link
69.1016	1.1727	a57268_PGA_scaffold_11	PGA_scaffold_11||18396695||18430156||BUSI_011828-RA||1||CDS||2987017741||4870||79.52	18396695	18430156	b57268_PGA_scaffold_10	PGA_scaffold_10||38784905||38799527||BUSI_022459-RA||1||CDS||2986839592||4542||79.52	38784905	38799527	1.000000e-250	50
95.7687	2.0425	a57268_PGA_scaffold_11	PGA_scaffold_11||19164327||19171272||BUSI_011840-RA||-1||CDS||2987017777||4882||83.39	19171272	19164327	b57268_PGA_scaffold_10	PGA_scaffold_10||39089168||39090420||BUSI_022460-RA||1||CDS||2986839595||4543||83.39	39089168	39090420	8.700000e-83	97
10.5788	0.7324	a57268_PGA_scaffold_11	PGA_scaffold_11||19745103||19749907||BUSI_011860-RA||1||CDS||2987017837||4902||99.39	19745103	19749907	b57268_PGA_scaffold_10	PGA_scaffold_10||39257074||39272356||BUSI_022462-RA||1||CDS||2986839601||4545||99.39	39257074	39272356	4.800000e-71	144
0.3240	0.1608	a57268_PGA_scaffold_11	PGA_scaffold_11||20191765||20204563||BUSI_011874-RA||1||CDS||2987017879||4916||97.13	20191765	20204563	b57268_PGA_scaffold_10	PGA_scaffold_10||39286348||39299026||BUSI_022464-RA||-1||CDS||2986839607||4547||97.13	39299026	39286348	1.000000e-250	191
11.4650	1.1208	a57268_PGA_scaffold_11	PGA_scaffold_11||20511978||20517846||BUSI_011887-RA||-1||CDS||2987017918||4929||64.19	20517846	20511978	b57268_PGA_scaffold_10	PGA_scaffold_10||39725826||39729610||BUSI_022470-RA||1||CDS||2986839625||4553||64.19	39725826	39729610	2.000000e-19	206
13.5906	0.7975	a57268_PGA_scaffold_11	PGA_scaffold_11||20821188||20829208||BUSI_011895-RA||1||CDS||2987017942||4937||94.57	20821188	20829208	b57268_PGA_scaffold_10	PGA_scaffold_10||40085840||40088388||BUSI_022479-RA||-1||CDS||2986839652||4562||94.57	40088388	40085840	6.500000e-30	235
###  Mean Ks:  1.7381	Mean Kn: 0.4846
#Ks	Kn	a<db_genome_id>_<chr>	chr1||start1||stop1||name1||strand1||type1||db_feature_id1||genome_order1||percent_id1	start1	stop1	b<db_genome_id>_<chr>	chr2||start2||stop2||name2||strand2||type2||db_feature_id2||genome_order2||percent_id2	start2	stop2	eval	block_score	GEVO_link
4.4731	1.2282	a57268_PGA_scaffold_11	PGA_scaffold_11||20511978||20517846||BUSI_011887-RA||-1||CDS||2987017918||4929||77.44	20517846	20511978	b57268_PGA_scaffold_9	PGA_scaffold_9||54453530||54454800||BUSI_007446-RA||1||CDS||2989039207||26591||77.44	54453530	54454800	2.200000e-196	50
0.6969	0.1868	a57268_PGA_scaffold_11	PGA_scaffold_11||20852488||20854407||BUSI_011897-RA||-1||CDS||2987017948||4939||85.33	20854407	20852488	b57268_PGA_scaffold_9	PGA_scaffold_9||54458674||54460988||BUSI_007447-RA||-1||CDS||2989039210||26592||85.33	54460988	54458674	4.100000e-216	100
1.0825	0.2583	a57268_PGA_scaffold_11	PGA_scaffold_11||20898407||20900155||BUSI_011899-RA||1||CDS||2987017954||4941||72.76	20898407	20900155	b57268_PGA_scaffold_9	PGA_scaffold_9||54463416||54464729||BUSI_007448-RA||1||CDS||2989039213||26593||72.76	54463416	54464729	1.100000e-158	150
0.9763	0.0926	a57268_PGA_scaffold_11	PGA_scaffold_11||20918516||20937800||BUSI_011900-RA||1||CDS||2987017957||4942||80.24	20918516	20937800	b57268_PGA_scaffold_9	PGA_scaffold_9||54640393||54656806||BUSI_007458-RA||1||CDS||2989039243||26603||80.24	54640393	54656806	4.400000e-230	200
1.4618	0.6572	a57268_PGA_scaffold_11	PGA_scaffold_11||21064847||21072167||BUSI_011906-RA||1||CDS||2987017975||4948||85.5	21064847	21072167	b57268_PGA_scaffold_9	PGA_scaffold_9||54924475||54928412||BUSI_007468-RA||1||CDS||2989039273||26613||85.5	54924475	54928412	2.000000e-126	250
###  Mean Ks:  23.0072	Mean Kn: 0.3991
#Ks	Kn	a<db_genome_id>_<chr>	chr1||start1||stop1||name1||strand1||type1||db_feature_id1||genome_order1||percent_id1	start1	stop1	b<db_genome_id>_<chr>	chr2||start2||stop2||name2||strand2||type2||db_feature_id2||genome_order2||percent_id2	start2	stop2	eval	block_score	GEVO_link
68.5537	0.5853	a57268_PGA_scaffold_11	PGA_scaffold_11||29767928||29776896||BUSI_012091-RA||1||CDS||2987018530||5133||82.2	29767928	29776896	b57268_PGA_scaffold_9	PGA_scaffold_9||20994028||21001555||BUSI_006759-RA||-1||CDS||2989037146||25904||82.2	21001555	20994028	1.000000e-250	50
1.3402	0.5080	a57268_PGA_scaffold_11	PGA_scaffold_11||29826530||29827875||BUSI_012095-RA||1||CDS||2987018542||5137||77.82	29826530	29827875	b57268_PGA_scaffold_9	PGA_scaffold_9||21290209||21291696||BUSI_006769-RA||-1||CDS||2989037176||25914||77.82	21291696	21290209	1.000000e-250	100
0.9912	0.1624	a57268_PGA_scaffold_11	PGA_scaffold_11||29975936||29976716||BUSI_012100-RA||1||CDS||2987018557||5142||74.58	29975936	29976716	b57268_PGA_scaffold_9	PGA_scaffold_9||21625478||21626363||BUSI_006781-RA||-1||CDS||2989037212||25926||74.58	21626363	21625478	9.300000e-121	147
1.4484	0.3854	a57268_PGA_scaffold_11	PGA_scaffold_11||30605289||30607301||BUSI_012118-RA||-1||CDS||2987018611||5160||75.24	30607301	30605289	b57268_PGA_scaffold_9	PGA_scaffold_9||22054727||22059528||BUSI_006795-RA||-1||CDS||2989037254||25940||75.24	22059528	22054727	4.600000e-88	194
64.8316	0.5367	a57268_PGA_scaffold_11	PGA_scaffold_11||30620362||30621105||BUSI_012121-RA||-1||CDS||2987018620||5163||74.77	30621105	30620362	b57268_PGA_scaffold_9	PGA_scaffold_9||22063348||22065350||BUSI_006796-RA||-1||CDS||2989037257||25941||74.77	22065350	22063348	1.600000e-67	244
0.8784	0.2166	a57268_PGA_scaffold_11	PGA_scaffold_11||30629656||30630849||BUSI_012122-RA||-1||CDS||2987018623||5164||72.34	30630849	30629656	b57268_PGA_scaffold_9	PGA_scaffold_9||22098719||22099907||BUSI_006800-RA||-1||CDS||2989037269||25945||72.34	22099907	22098719	1.500000e-180	294
###  Mean Ks:  27.0335	Mean Kn: 0.7410
#Ks	Kn	a<db_genome_id>_<chr>	chr1||start1||stop1||name1||strand1||type1||db_feature_id1||genome_order1||percent_id1	start1	stop1	b<db_genome_id>_<chr>	chr2||start2||stop2||name2||strand2||type2||db_feature_id2||genome_order2||percent_id2	start2	stop2	eval	block_score	GEVO_link
0.9630	0.1531	a57268_PGA_scaffold_11	PGA_scaffold_11||30711427||30714828||BUSI_012127-RA||-1||CDS||2987018638||5169||78.32	30714828	30711427	b57268_PGA_scaffold_9	PGA_scaffold_9||23296448||23299485||BUSI_006845-RA||1||CDS||2989037404||25990||78.32	23296448	23299485	1.000000e-250	50
70.7931	1.1034	a57268_PGA_scaffold_11	PGA_scaffold_11||30942615||30952360||BUSI_012138-RA||1||CDS||2987018671||5180||77.18	30942615	30952360	b57268_PGA_scaffold_9	PGA_scaffold_9||23551713||23559561||BUSI_006859-RA||1||CDS||2989037446||26004||77.18	23551713	23559561	1.000000e-250	97
65.3850	1.1819	a57268_PGA_scaffold_11	PGA_scaffold_11||31424078||31426628||BUSI_012146-RA||-1||CDS||2987018695||5188||69.91	31426628	31424078	b57268_PGA_scaffold_9	PGA_scaffold_9||23882366||23884312||BUSI_006865-RA||1||CDS||2989037464||26010||69.91	23882366	23884312	1.500000e-56	147
58.4424	1.3487	a57268_PGA_scaffold_11	PGA_scaffold_11||31429430||31449577||BUSI_012148-RA||-1||CDS||2987018701||5190||82.27	31449577	31429430	b57268_PGA_scaffold_9	PGA_scaffold_9||24030857||24032814||BUSI_006867-RA||-1||CDS||2989037470||26012||82.27	24032814	24030857	1.000000e-250	197
25.4118	1.5916	a57268_PGA_scaffold_11	PGA_scaffold_11||31572655||31588392||BUSI_012152-RA||-1||CDS||2987018713||5194||83.13	31588392	31572655	b57268_PGA_scaffold_9	PGA_scaffold_9||24801683||24831208||BUSI_006884-RA||-1||CDS||2989037521||26029||83.13	24831208	24801683	8.300000e-70	244
8.3713	0.3996	a57268_PGA_scaffold_11	PGA_scaffold_11||32024905||32030214||BUSI_012166-RA||1||CDS||2987018755||5208||70.16	32024905	32030214	b57268_PGA_scaffold_9	PGA_scaffold_9||24888373||24892940||BUSI_006886-RA||-1||CDS||2989037527||26031||70.16	24892940	24888373	4.800000e-109	291
0.5620	0.1361	a57268_PGA_scaffold_11	PGA_scaffold_11||32209919||32217561||BUSI_012169-RA||-1||CDS||2987018764||5211||80.37	32217561	32209919	b57268_PGA_scaffold_9	PGA_scaffold_9||25224226||25233687||BUSI_006899-RA||-1||CDS||2989037566||26044||80.37	25233687	25224226	1.200000e-177	338
70.7398	0.9355	a57268_PGA_scaffold_11	PGA_scaffold_11||33396551||33396962||BUSI_012188-RA||-1||CDS||2987018821||5230||77.2	33396962	33396551	b57268_PGA_scaffold_9	PGA_scaffold_9||25748584||25751756||BUSI_006921-RA||-1||CDS||2989037632||26066||77.2	25751756	25748584	3.200000e-41	40
0.8115	0.1854	a57268_PGA_scaffold_11	PGA_scaffold_11||33430525||33436570||BUSI_012191-RA||-1||CDS||2987018830||5233||85.11	33436570	33430525	b57268_PGA_scaffold_9	PGA_scaffold_9||25823323||25828966||BUSI_006924-RA||-1||CDS||2989037641||26069||85.11	25828966	25823323	1.900000e-124	90
0.9144	0.0412	a57268_PGA_scaffold_11	PGA_scaffold_11||33510099||33516541||BUSI_012195-RA||-1||CDS||2987018842||5237||86.4	33516541	33510099	b57268_PGA_scaffold_9	PGA_scaffold_9||26617382||26621336||BUSI_006942-RA||1||CDS||2989037695||26087||86.4	26617382	26621336	9.100000e-140	137
20.1933	0.4422	a57268_PGA_scaffold_11	PGA_scaffold_11||33704630||33705813||BUSI_012204-RA||-1||CDS||2987018869||5246||61.7	33705813	33704630	b57268_PGA_scaffold_9	PGA_scaffold_9||27048644||27053280||BUSI_006957-RA||-1||CDS||2989037740||26102||61.7	27053280	27048644	6.400000e-60	184
1.8146	1.3730	a57268_PGA_scaffold_11	PGA_scaffold_11||33826561||33830068||BUSI_012210-RA||-1||CDS||2987018887||5252||68.01	33830068	33826561	b57268_PGA_scaffold_9	PGA_scaffold_9||27148742||27158115||BUSI_006958-RA||-1||CDS||2989037743||26103||68.01	27158115	27148742	2.300000e-93	234
###  Mean Ks:  1.1867	Mean Kn: 0.2895
#Ks	Kn	a<db_genome_id>_<chr>	chr1||start1||stop1||name1||strand1||type1||db_feature_id1||genome_order1||percent_id1	start1	stop1	b<db_genome_id>_<chr>	chr2||start2||stop2||name2||strand2||type2||db_feature_id2||genome_order2||percent_id2	start2	stop2	eval	block_score	GEVO_link
2.1752	0.3788	a57268_PGA_scaffold_11	PGA_scaffold_11||37141715||37146459||BUSI_012317-RA||1||CDS||2987019208||5359||73.59	37141715	37146459	b57268_PGA_scaffold_9	PGA_scaffold_9||18081374||18086662||BUSI_006656-RA||-1||CDS||2989036837||25801||73.59	18086662	18081374	1.800000e-84	50
0.8633	0.2487	a57268_PGA_scaffold_11	PGA_scaffold_11||37151408||37152336||BUSI_012319-RA||1||CDS||2987019214||5361||72.15	37151408	37152336	b57268_PGA_scaffold_9	PGA_scaffold_9||18078429||18079317||BUSI_006655-RA||-1||CDS||2989036834||25800||72.15	18079317	18078429	6.800000e-91	100
0.6867	0.0533	a57268_PGA_scaffold_11	PGA_scaffold_11||37188801||37192158||BUSI_012321-RA||-1||CDS||2987019220||5363||84.66	37192158	37188801	b57268_PGA_scaffold_9	PGA_scaffold_9||18023384||18026683||BUSI_006652-RA||1||CDS||2989036825||25797||84.66	18023384	18026683	1.000000e-250	150
1.3706	0.3086	a57268_PGA_scaffold_11	PGA_scaffold_11||37238738||37241376||BUSI_012323-RA||-1||CDS||2987019226||5365||71.54	37241376	37238738	b57268_PGA_scaffold_9	PGA_scaffold_9||17984906||17990331||BUSI_006648-RA||1||CDS||2989036813||25793||71.54	17984906	17990331	1.500000e-98	200
1.5376	0.5861	a57268_PGA_scaffold_11	PGA_scaffold_11||37244251||37247397||BUSI_012324-RA||-1||CDS||2987019229||5366||81.08	37247397	37244251	b57268_PGA_scaffold_9	PGA_scaffold_9||17977550||17978388||BUSI_006647-RA||1||CDS||2989036810||25792||81.08	17977550	17978388	3.600000e-34	233
0.7796	0.1733	a57268_PGA_scaffold_11	PGA_scaffold_11||37293859||37295979||BUSI_012327-RA||-1||CDS||2987019238||5369||75.14	37295979	37293859	b57268_PGA_scaffold_9	PGA_scaffold_9||17866862||17869039||BUSI_006644-RA||1||CDS||2989036801||25789||75.14	17866862	17869039	1.000000e-250	283
1.4014	0.7190	a57268_PGA_scaffold_11	PGA_scaffold_11||37315642||37320014||BUSI_012328-RA||1||CDS||2987019241||5370||84.68	37315642	37320014	b57268_PGA_scaffold_9	PGA_scaffold_9||17752853||17755410||BUSI_006639-RA||1||CDS||2989036786||25784||84.68	17752853	17755410	2.800000e-27	309
1.5261	0.2587	a57268_PGA_scaffold_11	PGA_scaffold_11||37362696||37370027||BUSI_012330-RA||-1||CDS||2987019247||5372||84.68	37370027	37362696	b57268_PGA_scaffold_9	PGA_scaffold_9||17655936||17664395||BUSI_006632-RA||1||CDS||2989036765||25777||84.68	17655936	17664395	1.200000e-105	359
0.9986	0.1536	a57268_PGA_scaffold_11	PGA_scaffold_11||37579465||37585612||BUSI_012338-RA||-1||CDS||2987019271||5380||77.6	37585612	37579465	b57268_PGA_scaffold_9	PGA_scaffold_9||17629408||17641811||BUSI_006629-RA||-1||CDS||2989036756||25774||77.6	17641811	17629408	1.000000e-250	409
0.8319	0.1452	a57268_PGA_scaffold_11	PGA_scaffold_11||37738799||37745786||BUSI_012342-RA||-1||CDS||2987019283||5384||79.52	37745786	37738799	b57268_PGA_scaffold_9	PGA_scaffold_9||17379700||17381481||BUSI_006619-RA||1||CDS||2989036726||25764||79.52	17379700	17381481	1.100000e-180	459
0.8827	0.1591	a57268_PGA_scaffold_11	PGA_scaffold_11||38195756||38200030||BUSI_012360-RA||-1||CDS||2987019337||5402||82.69	38200030	38195756	b57268_PGA_scaffold_9	PGA_scaffold_9||16989485||17000736||BUSI_006598-RA||-1||CDS||2989036663||25743||82.69	17000736	16989485	1.000000e-250	503
###  Mean Ks:  3.4716	Mean Kn: 0.4502
#Ks	Kn	a<db_genome_id>_<chr>	chr1||start1||stop1||name1||strand1||type1||db_feature_id1||genome_order1||percent_id1	start1	stop1	b<db_genome_id>_<chr>	chr2||start2||stop2||name2||strand2||type2||db_feature_id2||genome_order2||percent_id2	start2	stop2	eval	block_score	GEVO_link
0.9222	0.1160	a57268_PGA_scaffold_11	PGA_scaffold_11||38348422||38352175||BUSI_012365-RA||1||CDS||2987019352||5407||81.76	38348422	38352175	b57268_PGA_scaffold_9	PGA_scaffold_9||22673489||22676533||BUSI_006827-RA||1||CDS||2989037350||25972||81.76	22673489	22676533	5.200000e-138	50
10.3617	1.1350	a57268_PGA_scaffold_11	PGA_scaffold_11||38537046||38540568||BUSI_012374-RA||1||CDS||2987019379||5416||68.53	38537046	38540568	b57268_PGA_scaffold_9	PGA_scaffold_9||22467344||22473761||BUSI_006819-RA||-1||CDS||2989037326||25964||68.53	22473761	22467344	6.700000e-157	100
1.0833	0.2054	a57268_PGA_scaffold_11	PGA_scaffold_11||38547322||38549592||BUSI_012375-RA||1||CDS||2987019382||5417||71.2	38547322	38549592	b57268_PGA_scaffold_9	PGA_scaffold_9||22462783||22464618||BUSI_006818-RA||-1||CDS||2989037323||25963||71.2	22464618	22462783	2.100000e-209	150
3.7436	0.4116	a57268_PGA_scaffold_11	PGA_scaffold_11||38553948||38558299||BUSI_012376-RA||1||CDS||2987019385||5418||76.84	38553948	38558299	b57268_PGA_scaffold_9	PGA_scaffold_9||22420181||22421356||BUSI_006817-RA||-1||CDS||2989037320||25962||76.84	22421356	22420181	2.500000e-91	200
1.2474	0.3829	a57268_PGA_scaffold_11	PGA_scaffold_11||38689225||38693805||BUSI_012383-RA||1||CDS||2987019406||5425||83.79	38689225	38693805	b57268_PGA_scaffold_9	PGA_scaffold_9||22272745||22276845||BUSI_006811-RA||-1||CDS||2989037302||25956||83.79	22276845	22272745	9.800000e-84	250
###  Mean Ks:  6.3258	Mean Kn: 0.3362
#Ks	Kn	a<db_genome_id>_<chr>	chr1||start1||stop1||name1||strand1||type1||db_feature_id1||genome_order1||percent_id1	start1	stop1	b<db_genome_id>_<chr>	chr2||start2||stop2||name2||strand2||type2||db_feature_id2||genome_order2||percent_id2	start2	stop2	eval	block_score	GEVO_link
0.8418	0.1715	a57268_PGA_scaffold_11	PGA_scaffold_11||39006833||39008130||BUSI_012393-RA||1||CDS||2987019436||5435||76.68	39006833	39008130	b57268_PGA_scaffold_9	PGA_scaffold_9||14039601||14043829||BUSI_006442-RA||-1||CDS||2989036195||25587||76.68	14043829	14039601	4.400000e-232	50
1.1004	0.1427	a57268_PGA_scaffold_11	PGA_scaffold_11||39065313||39068607||BUSI_012399-RA||1||CDS||2987019454||5441||82.11	39065313	39068607	b57268_PGA_scaffold_9	PGA_scaffold_9||14007622||14022839||BUSI_006440-RA||-1||CDS||2989036189||25585||82.11	14022839	14007622	1.900000e-153	100
1.1641	0.2735	a57268_PGA_scaffold_11	PGA_scaffold_11||39097698||39109962||BUSI_012403-RA||-1||CDS||2987019466||5445||85.98	39109962	39097698	b57268_PGA_scaffold_9	PGA_scaffold_9||13954801||13966290||BUSI_006439-RA||1||CDS||2989036186||25584||85.98	13954801	13966290	1.000000e-250	150
1.2090	0.1690	a57268_PGA_scaffold_11	PGA_scaffold_11||39121297||39124838||BUSI_012404-RA||1||CDS||2987019469||5446||76.71	39121297	39124838	b57268_PGA_scaffold_9	PGA_scaffold_9||13937599||13939078||BUSI_006438-RA||-1||CDS||2989036183||25583||76.71	13939078	13937599	3.500000e-173	200
1.7001	0.4984	a57268_PGA_scaffold_11	PGA_scaffold_11||39129143||39131724||BUSI_012405-RA||1||CDS||2987019472||5447||68.91	39129143	39131724	b57268_PGA_scaffold_9	PGA_scaffold_9||13926918||13928141||BUSI_006436-RA||1||CDS||2989036177||25581||68.91	13926918	13928141	1.300000e-66	250
1.9539	0.4554	a57268_PGA_scaffold_11	PGA_scaffold_11||39146890||39157529||BUSI_012407-RA||-1||CDS||2987019478||5449||69.44	39157529	39146890	b57268_PGA_scaffold_9	PGA_scaffold_9||13919495||13921117||BUSI_006435-RA||1||CDS||2989036174||25580||69.44	13919495	13921117	3.100000e-91	300
1.3371	0.3211	a57268_PGA_scaffold_11	PGA_scaffold_11||39247956||39251001||BUSI_012410-RA||1||CDS||2987019487||5452||77.5	39247956	39251001	b57268_PGA_scaffold_9	PGA_scaffold_9||13901505||13904767||BUSI_006432-RA||-1||CDS||2989036165||25577||77.5	13904767	13901505	3.800000e-129	350
65.2858	1.1031	a57268_PGA_scaffold_11	PGA_scaffold_11||39348869||39360719||BUSI_012415-RA||-1||CDS||2987019502||5457||68.5	39360719	39348869	b57268_PGA_scaffold_9	PGA_scaffold_9||13779348||13792951||BUSI_006424-RA||-1||CDS||2989036141||25569||68.5	13792951	13779348	2.600000e-233	400
1.3053	0.2386	a57268_PGA_scaffold_11	PGA_scaffold_11||39617405||39620354||BUSI_012435-RA||-1||CDS||2987019562||5477||75.43	39620354	39617405	b57268_PGA_scaffold_9	PGA_scaffold_9||13651703||13672568||BUSI_006421-RA||-1||CDS||2989036132||25566||75.43	13672568	13651703	1.000000e-250	447
1.1164	0.1104	a57268_PGA_scaffold_11	PGA_scaffold_11||39864547||39868068||BUSI_012440-RA||1||CDS||2987019577||5482||82.73	39864547	39868068	b57268_PGA_scaffold_9	PGA_scaffold_9||13551489||13554665||BUSI_006418-RA||1||CDS||2989036123||25563||82.73	13551489	13554665	1.000000e-250	497
0.9404	0.0457	a57268_PGA_scaffold_11	PGA_scaffold_11||39944241||39948600||BUSI_012447-RA||-1||CDS||2987019598||5489||83.33	39948600	39944241	b57268_PGA_scaffold_9	PGA_scaffold_9||13330455||13331714||BUSI_006404-RA||1||CDS||2989036081||25549||83.33	13330455	13331714	6.100000e-203	544
1.1479	0.3074	a57268_PGA_scaffold_11	PGA_scaffold_11||39951135||39954567||BUSI_012448-RA||-1||CDS||2987019601||5490||80.68	39954567	39951135	b57268_PGA_scaffold_9	PGA_scaffold_9||13317778||13320394||BUSI_006402-RA||1||CDS||2989036075||25547||80.68	13317778	13320394	7.300000e-184	594
2.2813	0.5341	a57268_PGA_scaffold_11	PGA_scaffold_11||39977059||39979235||BUSI_012450-RA||1||CDS||2987019607||5492||83.22	39977059	39979235	b57268_PGA_scaffold_9	PGA_scaffold_9||13311466||13314036||BUSI_006401-RA||-1||CDS||2989036072||25546||83.22	13314036	13311466	3.200000e-80	644
0.8225	0.1571	a57268_PGA_scaffold_11	PGA_scaffold_11||40060683||40062419||BUSI_012454-RA||-1||CDS||2987019619||5496||76.68	40062419	40060683	b57268_PGA_scaffold_9	PGA_scaffold_9||13174769||13176249||BUSI_006391-RA||1||CDS||2989036042||25536||76.68	13174769	13176249	2.500000e-235	694
0.6607	0.1173	a57268_PGA_scaffold_11	PGA_scaffold_11||40117715||40124960||BUSI_012458-RA||1||CDS||2987019631||5500||82.26	40117715	40124960	b57268_PGA_scaffold_9	PGA_scaffold_9||13147004||13160723||BUSI_006390-RA||-1||CDS||2989036039||25535||82.26	13160723	13147004	1.000000e-250	744
0.8949	0.1797	a57268_PGA_scaffold_11	PGA_scaffold_11||40142383||40154093||BUSI_012460-RA||1||CDS||2987019637||5502||75.33	40142383	40154093	b57268_PGA_scaffold_9	PGA_scaffold_9||12994830||13008201||BUSI_006385-RA||-1||CDS||2989036024||25530||75.33	13008201	12994830	1.000000e-250	794
0.6600	0.1955	a57268_PGA_scaffold_11	PGA_scaffold_11||40212577||40213743||BUSI_012464-RA||-1||CDS||2987019649||5506||75.0	40213743	40212577	b57268_PGA_scaffold_9	PGA_scaffold_9||12962592||12963796||BUSI_006379-RA||1||CDS||2989036006||25524||75.0	12962592	12963796	6.300000e-208	844
0.7083	0.1135	a57268_PGA_scaffold_11	PGA_scaffold_11||40222322||40228196||BUSI_012465-RA||1||CDS||2987019652||5507||82.24	40222322	40228196	b57268_PGA_scaffold_9	PGA_scaffold_9||12945529||12953097||BUSI_006378-RA||-1||CDS||2989036003||25523||82.24	12953097	12945529	1.000000e-250	894
71.2939	1.9976	a57268_PGA_scaffold_11	PGA_scaffold_11||40532614||40538290||BUSI_012474-RA||-1||CDS||2987019679||5516||71.05	40538290	40532614	b57268_PGA_scaffold_9	PGA_scaffold_9||12851710||12870394||BUSI_006372-RA||1||CDS||2989035985||25517||71.05	12851710	12870394	4.800000e-06	899
0.9160	0.1867	a57268_PGA_scaffold_11	PGA_scaffold_11||40539844||40547690||BUSI_012475-RA||-1||CDS||2987019682||5517||72.92	40547690	40539844	b57268_PGA_scaffold_9	PGA_scaffold_9||12617791||12621767||BUSI_006353-RA||1||CDS||2989035928||25498||72.92	12617791	12621767	1.100000e-94	946
1.9581	0.2756	a57268_PGA_scaffold_11	PGA_scaffold_11||40628762||40629835||BUSI_012480-RA||-1||CDS||2987019697||5522||65.25	40629835	40628762	b57268_PGA_scaffold_9	PGA_scaffold_9||12509642||12510713||BUSI_006347-RA||1||CDS||2989035910||25492||65.25	12509642	12510713	5.300000e-80	996
1.5230	0.4035	a57268_PGA_scaffold_11	PGA_scaffold_11||40693512||40701064||BUSI_012484-RA||1||CDS||2987019709||5526||86.51	40693512	40701064	b57268_PGA_scaffold_9	PGA_scaffold_9||12421188||12431057||BUSI_006340-RA||-1||CDS||2989035889||25485||86.51	12431057	12421188	1.100000e-34	1030
0.9228	0.1538	a57268_PGA_scaffold_11	PGA_scaffold_11||41016074||41018212||BUSI_012504-RA||-1||CDS||2987019769||5546||79.77	41018212	41016074	b57268_PGA_scaffold_9	PGA_scaffold_9||12271940||12273633||BUSI_006325-RA||-1||CDS||2989035844||25470||79.77	12273633	12271940	3.000000e-135	1077
1.7593	0.3325	a57268_PGA_scaffold_11	PGA_scaffold_11||41162872||41163684||BUSI_012513-RA||-1||CDS||2987019796||5555||67.55	41163684	41162872	b57268_PGA_scaffold_9	PGA_scaffold_9||14120840||14121560||BUSI_006446-RA||1||CDS||2989036207||25591||67.55	14120840	14121560	2.100000e-56	50
1.5853	0.4443	a57268_PGA_scaffold_11	PGA_scaffold_11||41380267||41391811||BUSI_012524-RA||1||CDS||2987019829||5566||74.49	41380267	41391811	b57268_PGA_scaffold_9	PGA_scaffold_9||14175788||14180864||BUSI_006449-RA||1||CDS||2989036216||25594||74.49	14175788	14180864	2.300000e-76	97
0.7119	0.1157	a57268_PGA_scaffold_11	PGA_scaffold_11||41710921||41715221||BUSI_012543-RA||-1||CDS||2987019886||5585||81.47	41715221	41710921	b57268_PGA_scaffold_9	PGA_scaffold_9||14261563||14264607||BUSI_006454-RA||-1||CDS||2989036231||25599||81.47	14264607	14261563	9.100000e-117	144
3.0998	0.5665	a57268_PGA_scaffold_11	PGA_scaffold_11||41745464||41746786||BUSI_012544-RA||-1||CDS||2987019889||5586||82.22	41746786	41745464	b57268_PGA_scaffold_9	PGA_scaffold_9||14269283||14270350||BUSI_006455-RA||-1||CDS||2989036234||25600||82.22	14270350	14269283	1.600000e-97	194
1.8023	0.5605	a57268_PGA_scaffold_11	PGA_scaffold_11||41757741||41765618||BUSI_012545-RA||1||CDS||2987019892||5587||76.1	41757741	41765618	b57268_PGA_scaffold_9	PGA_scaffold_9||14274712||14281583||BUSI_006456-RA||1||CDS||2989036237||25601||76.1	14274712	14281583	2.800000e-86	244
0.7166	0.1649	a57268_PGA_scaffold_11	PGA_scaffold_11||41767390||41770386||BUSI_012546-RA||-1||CDS||2987019895||5588||82.1	41770386	41767390	b57268_PGA_scaffold_9	PGA_scaffold_9||14282799||14287217||BUSI_006457-RA||-1||CDS||2989036240||25602||82.1	14287217	14282799	1.000000e-250	294
1.1730	0.2196	a57268_PGA_scaffold_11	PGA_scaffold_11||41873611||41875925||BUSI_012556-RA||-1||CDS||2987019925||5598||77.03	41875925	41873611	b57268_PGA_scaffold_9	PGA_scaffold_9||14367801||14371907||BUSI_006464-RA||-1||CDS||2989036261||25609||77.03	14371907	14367801	1.000000e-250	344
1.6987	0.1813	a57268_PGA_scaffold_11	PGA_scaffold_11||41910085||41918011||BUSI_012557-RA||-1||CDS||2987019928||5599||78.37	41918011	41910085	b57268_PGA_scaffold_9	PGA_scaffold_9||14516956||14521756||BUSI_006473-RA||-1||CDS||2989036288||25618||78.37	14521756	14516956	1.400000e-106	394
1.1363	0.5432	a57268_PGA_scaffold_11	PGA_scaffold_11||41929788||41931573||BUSI_012558-RA||-1||CDS||2987019931||5600||78.07	41931573	41929788	b57268_PGA_scaffold_9	PGA_scaffold_9||14536755||14538573||BUSI_006475-RA||-1||CDS||2989036294||25620||78.07	14538573	14536755	2.700000e-62	444
1.2199	0.2307	a57268_PGA_scaffold_11	PGA_scaffold_11||41985120||41986113||BUSI_012565-RA||-1||CDS||2987019952||5607||71.47	41986113	41985120	b57268_PGA_scaffold_9	PGA_scaffold_9||14634933||14636097||BUSI_006481-RA||-1||CDS||2989036312||25626||71.47	14636097	14634933	3.900000e-59	494
0.9945	0.1619	a57268_PGA_scaffold_11	PGA_scaffold_11||42069987||42071048||BUSI_012575-RA||1||CDS||2987019982||5617||76.2	42069987	42071048	b57268_PGA_scaffold_9	PGA_scaffold_9||14653662||14654566||BUSI_006483-RA||1||CDS||2989036318||25628||76.2	14653662	14654566	4.800000e-74	544
5.9781	0.4477	a57268_PGA_scaffold_11	PGA_scaffold_11||42138667||42142140||BUSI_012580-RA||1||CDS||2987019997||5622||81.05	42138667	42142140	b57268_PGA_scaffold_9	PGA_scaffold_9||14708108||14713621||BUSI_006488-RA||-1||CDS||2989036333||25633||81.05	14713621	14708108	1.800000e-102	594
0.6010	0.1204	a57268_PGA_scaffold_11	PGA_scaffold_11||42148114||42152431||BUSI_012582-RA||-1||CDS||2987020003||5624||82.83	42152431	42148114	b57268_PGA_scaffold_9	PGA_scaffold_9||14769783||14775606||BUSI_006491-RA||-1||CDS||2989036342||25636||82.83	14775606	14769783	1.000000e-250	644
0.9341	0.1285	a57268_PGA_scaffold_11	PGA_scaffold_11||42162245||42164430||BUSI_012583-RA||1||CDS||2987020006||5625||78.28	42162245	42164430	b57268_PGA_scaffold_9	PGA_scaffold_9||14790235||14792504||BUSI_006494-RA||1||CDS||2989036351||25639||78.28	14790235	14792504	1.000000e-250	694
0.5767	0.1338	a57268_PGA_scaffold_11	PGA_scaffold_11||42468490||42481116||BUSI_012612-RA||1||CDS||2987020093||5654||83.82	42468490	42481116	b57268_PGA_scaffold_9	PGA_scaffold_9||14905651||14917255||BUSI_006503-RA||1||CDS||2989036378||25648||83.82	14905651	14917255	1.700000e-42	41
20.9902	0.2912	a57268_PGA_scaffold_11	PGA_scaffold_11||42571712||42572365||BUSI_012617-RA||-1||CDS||2987020108||5659||71.6	42572365	42571712	b57268_PGA_scaffold_9	PGA_scaffold_9||15021764||15022468||BUSI_006510-RA||-1||CDS||2989036399||25655||71.6	15022468	15021764	8.000000e-58	91
67.2515	1.3380	a57268_PGA_scaffold_11	PGA_scaffold_11||42719441||42722476||BUSI_012629-RA||1||CDS||2987020144||5671||79.92	42719441	42722476	b57268_PGA_scaffold_9	PGA_scaffold_9||15104226||15107923||BUSI_006515-RA||1||CDS||2989036414||25660||79.92	15104226	15107923	7.400000e-61	138
1.2926	0.1814	a57268_PGA_scaffold_11	PGA_scaffold_11||42744781||42751801||BUSI_012632-RA||-1||CDS||2987020153||5674||81.48	42751801	42744781	b57268_PGA_scaffold_9	PGA_scaffold_9||15112078||15124428||BUSI_006516-RA||-1||CDS||2989036417||25661||81.48	15124428	15112078	1.000000e-250	188
1.0149	0.1083	a57268_PGA_scaffold_11	PGA_scaffold_11||42943944||42945659||BUSI_012646-RA||-1||CDS||2987020195||5688||77.8	42945659	42943944	b57268_PGA_scaffold_9	PGA_scaffold_9||15377068||15378693||BUSI_006528-RA||-1||CDS||2989036453||25673||77.8	15378693	15377068	6.200000e-221	235
0.7892	0.1044	a57268_PGA_scaffold_11	PGA_scaffold_11||42987661||42993405||BUSI_012649-RA||-1||CDS||2987020204||5691||81.91	42993405	42987661	b57268_PGA_scaffold_9	PGA_scaffold_9||15437120||15441637||BUSI_006532-RA||-1||CDS||2989036465||25677||81.91	15441637	15437120	1.000000e-250	285
1.2665	0.2658	a57268_PGA_scaffold_11	PGA_scaffold_11||43001608||43004737||BUSI_012650-RA||-1||CDS||2987020207||5692||69.75	43004737	43001608	b57268_PGA_scaffold_9	PGA_scaffold_9||15450151||15453091||BUSI_006533-RA||-1||CDS||2989036468||25678||69.75	15453091	15450151	1.200000e-173	335
###  Mean Ks:  9.1874	Mean Kn: 0.3489
#Ks	Kn	a<db_genome_id>_<chr>	chr1||start1||stop1||name1||strand1||type1||db_feature_id1||genome_order1||percent_id1	start1	stop1	b<db_genome_id>_<chr>	chr2||start2||stop2||name2||strand2||type2||db_feature_id2||genome_order2||percent_id2	start2	stop2	eval	block_score	GEVO_link
1.1660	0.2320	a57268_PGA_scaffold_11	PGA_scaffold_11||43170652||43173200||BUSI_012668-RA||-1||CDS||2987020261||5710||81.29	43173200	43170652	b57268_PGA_scaffold_9	PGA_scaffold_9||12299673||12304421||BUSI_006329-RA||1||CDS||2989035856||25474||81.29	12299673	12304421	2.700000e-78	50
0.6575	0.1919	a57268_PGA_scaffold_11	PGA_scaffold_11||43517095||43523934||BUSI_012687-RA||1||CDS||2987020318||5729||75.19	43517095	43523934	b57268_PGA_scaffold_9	PGA_scaffold_9||12081997||12089842||BUSI_006316-RA||-1||CDS||2989035817||25461||75.19	12089842	12081997	5.500000e-246	97
4.6638	1.6142	a57268_PGA_scaffold_11	PGA_scaffold_11||43530266||43538567||BUSI_012689-RA||1||CDS||2987020324||5731||69.59	43530266	43538567	b57268_PGA_scaffold_9	PGA_scaffold_9||12068077||12068362||BUSI_006313-RA||-1||CDS||2989035808||25458||69.59	12068362	12068077	5.000000e-18	114
0.6697	0.1018	a57268_PGA_scaffold_11	PGA_scaffold_11||43561813||43564001||BUSI_012692-RA||1||CDS||2987020333||5734||77.52	43561813	43564001	b57268_PGA_scaffold_9	PGA_scaffold_9||11991361||11998754||BUSI_006307-RA||-1||CDS||2989035790||25452||77.52	11998754	11991361	8.900000e-105	164
1.2289	0.2656	a57268_PGA_scaffold_11	PGA_scaffold_11||43656231||43666185||BUSI_012699-RA||-1||CDS||2987020354||5741||78.95	43666185	43656231	b57268_PGA_scaffold_9	PGA_scaffold_9||11960232||11989705||BUSI_006306-RA||1||CDS||2989035787||25451||78.95	11960232	11989705	1.000000e-250	214
12.0522	0.3049	a57268_PGA_scaffold_11	PGA_scaffold_11||43745735||43758683||BUSI_012703-RA||-1||CDS||2987020366||5745||67.76	43758683	43745735	b57268_PGA_scaffold_9	PGA_scaffold_9||11905819||11907723||BUSI_006301-RA||1||CDS||2989035772||25446||67.76	11905819	11907723	8.500000e-118	264
4.0919	0.5481	a57268_PGA_scaffold_11	PGA_scaffold_11||43970302||43980542||BUSI_012713-RA||1||CDS||2987020396||5755||71.85	43970302	43980542	b57268_PGA_scaffold_9	PGA_scaffold_9||11744445||11748626||BUSI_006291-RA||1||CDS||2989035742||25436||71.85	11744445	11748626	2.100000e-176	314
13.7288	1.0950	a57268_PGA_scaffold_11	PGA_scaffold_11||44399155||44413526||BUSI_012739-RA||1||CDS||2987020474||5781||56.17	44399155	44413526	b57268_PGA_scaffold_9	PGA_scaffold_9||11006434||11011406||BUSI_006235-RA||-1||CDS||2989035574||25380||56.17	11011406	11006434	1.700000e-06	5
65.8274	1.1605	a57268_PGA_scaffold_11	PGA_scaffold_11||44399155||44413526||BUSI_012739-RA||1||CDS||2987020474||5781||71.43	44399155	44413526	b57268_PGA_scaffold_9	PGA_scaffold_9||11744445||11748626||BUSI_006291-RA||1||CDS||2989035742||25436||71.43	11744445	11748626	4.300000e-181	50
67.0984	0.8613	a57268_PGA_scaffold_11	PGA_scaffold_11||44506230||44519216||BUSI_012745-RA||-1||CDS||2987020492||5787||69.15	44519216	44506230	b57268_PGA_scaffold_9	PGA_scaffold_9||11166574||11169893||BUSI_006247-RA||-1||CDS||2989035610||25392||69.15	11169893	11166574	4.400000e-07	8
0.9855	0.1192	a57268_PGA_scaffold_11	PGA_scaffold_11||44715405||44715961||BUSI_012752-RA||1||CDS||2987020513||5794||77.62	44715405	44715961	b57268_PGA_scaffold_9	PGA_scaffold_9||11374755||11375280||BUSI_006265-RA||1||CDS||2989035664||25410||77.62	11374755	11375280	5.200000e-43	47
0.8328	0.2009	a57268_PGA_scaffold_11	PGA_scaffold_11||44723103||44724524||BUSI_012753-RA||-1||CDS||2987020516||5795||72.58	44724524	44723103	b57268_PGA_scaffold_9	PGA_scaffold_9||11384272||11385627||BUSI_006266-RA||-1||CDS||2989035667||25411||72.58	11385627	11384272	9.500000e-141	97
65.0020	0.3032	a57268_PGA_scaffold_11	PGA_scaffold_11||44757497||44758237||BUSI_012755-RA||1||CDS||2987020522||5797||81.6	44757497	44758237	b57268_PGA_scaffold_9	PGA_scaffold_9||11472627||11473869||BUSI_006276-RA||1||CDS||2989035697||25421||81.6	11472627	11473869	4.300000e-29	125
1.2817	0.2674	a57268_PGA_scaffold_11	PGA_scaffold_11||44762066||44764317||BUSI_012756-RA||1||CDS||2987020525||5798||75.33	44762066	44764317	b57268_PGA_scaffold_9	PGA_scaffold_9||11480957||11482836||BUSI_006277-RA||1||CDS||2989035700||25422||75.33	11480957	11482836	7.800000e-137	175
0.7058	0.2074	a57268_PGA_scaffold_11	PGA_scaffold_11||44777004||44781399||BUSI_012759-RA||-1||CDS||2987020534||5801||75.24	44781399	44777004	b57268_PGA_scaffold_9	PGA_scaffold_9||11484309||11498233||BUSI_006278-RA||-1||CDS||2989035703||25423||75.24	11498233	11484309	1.000000e-250	97
0.8166	0.0556	a57268_PGA_scaffold_11	PGA_scaffold_11||44802423||44807183||BUSI_012761-RA||-1||CDS||2987020540||5803||84.13	44807183	44802423	b57268_PGA_scaffold_9	PGA_scaffold_9||11510940||11516223||BUSI_006280-RA||-1||CDS||2989035709||25425||84.13	11516223	11510940	1.000000e-250	275
1.2295	0.2583	a57268_PGA_scaffold_11	PGA_scaffold_11||44909366||44911398||BUSI_012771-RA||-1||CDS||2987020570||5813||75.16	44911398	44909366	b57268_PGA_scaffold_9	PGA_scaffold_9||11480957||11482836||BUSI_006277-RA||1||CDS||2989035700||25422||75.16	11480957	11482836	6.400000e-136	144
65.6381	0.3022	a57268_PGA_scaffold_11	PGA_scaffold_11||44915913||44916654||BUSI_012772-RA||-1||CDS||2987020573||5814||82.4	44916654	44915913	b57268_PGA_scaffold_9	PGA_scaffold_9||11472627||11473869||BUSI_006276-RA||1||CDS||2989035697||25421||82.4	11472627	11473869	4.600000e-30	173
3.2414	0.5344	a57268_PGA_scaffold_11	PGA_scaffold_11||44949624||44950962||BUSI_012774-RA||1||CDS||2987020579||5816||70.49	44949624	44950962	b57268_PGA_scaffold_9	PGA_scaffold_9||11384272||11385627||BUSI_006266-RA||-1||CDS||2989035667||25411||70.49	11385627	11384272	2.500000e-79	223
0.9396	0.1114	a57268_PGA_scaffold_11	PGA_scaffold_11||44956008||44956562||BUSI_012775-RA||-1||CDS||2987020582||5817||78.1	44956562	44956008	b57268_PGA_scaffold_9	PGA_scaffold_9||11374755||11375280||BUSI_006265-RA||1||CDS||2989035664||25410||78.1	11374755	11375280	5.700000e-44	266
0.9041	0.1070	a57268_PGA_scaffold_11	PGA_scaffold_11||45186235||45187892||BUSI_012789-RA||-1||CDS||2987020624||5831||81.96	45187892	45186235	b57268_PGA_scaffold_9	PGA_scaffold_9||11063787||11065183||BUSI_006239-RA||1||CDS||2989035586||25384||81.96	11063787	11065183	1.000000e-250	50
0.9910	0.1674	a57268_PGA_scaffold_11	PGA_scaffold_11||45186235||45187892||BUSI_012789-RA||-1||CDS||2987020624||5831||81.71	45187892	45186235	b57268_PGA_scaffold_9	PGA_scaffold_9||11228741||11231479||BUSI_006252-RA||1||CDS||2989035625||25397||81.71	11228741	11231479	1.000000e-250	313
0.7401	0.0527	a57268_PGA_scaffold_11	PGA_scaffold_11||45192698||45195383||BUSI_012790-RA||1||CDS||2987020627||5832||82.95	45192698	45195383	b57268_PGA_scaffold_9	PGA_scaffold_9||11029693||11036960||BUSI_006237-RA||-1||CDS||2989035580||25382||82.95	11036960	11029693	9.200000e-194	100
0.7276	0.0527	a57268_PGA_scaffold_11	PGA_scaffold_11||45192698||45195383||BUSI_012790-RA||1||CDS||2987020627||5832||84.88	45192698	45195383	b57268_PGA_scaffold_9	PGA_scaffold_9||11192812||11202986||BUSI_006249-RA||-1||CDS||2989035616||25394||84.88	11202986	11192812	1.000000e-250	363
0.7356	0.2287	a57268_PGA_scaffold_11	PGA_scaffold_11||45242349||45243682||BUSI_012792-RA||1||CDS||2987020633||5834||71.74	45242349	45243682	b57268_PGA_scaffold_9	PGA_scaffold_9||11019183||11020948||BUSI_006236-RA||-1||CDS||2989035577||25381||71.74	11020948	11019183	1.500000e-175	150
0.6905	0.2352	a57268_PGA_scaffold_11	PGA_scaffold_11||45242349||45243682||BUSI_012792-RA||1||CDS||2987020633||5834||77.7	45242349	45243682	b57268_PGA_scaffold_9	PGA_scaffold_9||11180644||11182252||BUSI_006248-RA||-1||CDS||2989035613||25393||77.7	11182252	11180644	4.000000e-98	413
1.1763	0.1268	a57268_PGA_scaffold_11	PGA_scaffold_11||45267056||45270702||BUSI_012794-RA||-1||CDS||2987020639||5836||84.77	45270702	45267056	b57268_PGA_scaffold_9	PGA_scaffold_9||10995079||11000622||BUSI_006234-RA||1||CDS||2989035571||25379||84.77	10995079	11000622	1.700000e-187	200
1.1729	0.1425	a57268_PGA_scaffold_11	PGA_scaffold_11||45267056||45270702||BUSI_012794-RA||-1||CDS||2987020639||5836||83.5	45270702	45267056	b57268_PGA_scaffold_9	PGA_scaffold_9||11155056||11160587||BUSI_006246-RA||1||CDS||2989035607||25391||83.5	11155056	11160587	5.400000e-176	463
0.9903	0.1802	a57268_PGA_scaffold_11	PGA_scaffold_11||45357890||45365617||BUSI_012798-RA||-1||CDS||2987020651||5840||82.51	45365617	45357890	b57268_PGA_scaffold_9	PGA_scaffold_9||10910862||10922074||BUSI_006227-RA||-1||CDS||2989035550||25372||82.51	10922074	10910862	9.500000e-145	250
1.0892	0.1851	a57268_PGA_scaffold_11	PGA_scaffold_11||45387960||45394538||BUSI_012801-RA||1||CDS||2987020660||5843||79.28	45387960	45394538	b57268_PGA_scaffold_9	PGA_scaffold_9||11133493||11141399||BUSI_006244-RA||1||CDS||2989035601||25389||79.28	11133493	11141399	3.400000e-122	513
1.3670	0.0078	a57268_PGA_scaffold_11	PGA_scaffold_11||45396138||45398723||BUSI_012802-RA||-1||CDS||2987020663||5844||85.39	45398723	45396138	b57268_PGA_scaffold_9	PGA_scaffold_9||10989335||10991908||BUSI_006233-RA||-1||CDS||2989035568||25378||85.39	10991908	10989335	1.000000e-250	560
1.1468	0.0846	a57268_PGA_scaffold_11	PGA_scaffold_11||45436195||45438098||BUSI_012805-RA||1||CDS||2987020672||5847||77.48	45436195	45438098	b57268_PGA_scaffold_9	PGA_scaffold_9||10763765||10765599||BUSI_006220-RA||-1||CDS||2989035529||25365||77.48	10765599	10763765	1.000000e-250	607
57.9692	1.0677	a57268_PGA_scaffold_11	PGA_scaffold_11||45445390||45446441||BUSI_012807-RA||1||CDS||2987020678||5849||86.05	45445390	45446441	b57268_PGA_scaffold_9	PGA_scaffold_9||10759191||10761670||BUSI_006219-RA||-1||CDS||2989035526||25364||86.05	10761670	10759191	8.100000e-06	612
NA	NA	a57268_PGA_scaffold_11	PGA_scaffold_11||45472960||45473586||BUSI_012809-RA||-1||CDS||2987020684||5851||74.66	45473586	45472960	b57268_PGA_scaffold_9	PGA_scaffold_9||10753411||10754456||BUSI_006218-RA||1||CDS||2989035523||25363||74.66	10753411	10754456	4.200000e-71	662
0.7835	0.1035	a57268_PGA_scaffold_11	PGA_scaffold_11||45490051||45496938||BUSI_012811-RA||1||CDS||2987020690||5853||81.47	45490051	45496938	b57268_PGA_scaffold_9	PGA_scaffold_9||10741157||10744043||BUSI_006216-RA||-1||CDS||2989035517||25361||81.47	10744043	10741157	1.000000e-250	712
71.6228	0.4360	a57268_PGA_scaffold_11	PGA_scaffold_11||45499128||45500523||BUSI_012812-RA||1||CDS||2987020693||5854||81.58	45499128	45500523	b57268_PGA_scaffold_9	PGA_scaffold_9||10736816||10738085||BUSI_006215-RA||-1||CDS||2989035514||25360||81.58	10738085	10736816	6.300000e-166	762
0.9026	0.1765	a57268_PGA_scaffold_11	PGA_scaffold_11||45514750||45521702||BUSI_012813-RA||1||CDS||2987020696||5855||84.47	45514750	45521702	b57268_PGA_scaffold_9	PGA_scaffold_9||10696619||10703503||BUSI_006212-RA||-1||CDS||2989035505||25357||84.47	10703503	10696619	2.300000e-62	812
3.4219	0.4279	a57268_PGA_scaffold_11	PGA_scaffold_11||45533662||45534561||BUSI_012815-RA||-1||CDS||2987020702||5857||67.82	45534561	45533662	b57268_PGA_scaffold_9	PGA_scaffold_9||10660350||10663785||BUSI_006211-RA||1||CDS||2989035502||25356||67.82	10660350	10663785	9.800000e-68	862
0.8320	0.2399	a57268_PGA_scaffold_11	PGA_scaffold_11||45603038||45604288||BUSI_012819-RA||1||CDS||2987020714||5861||72.98	45603038	45604288	b57268_PGA_scaffold_9	PGA_scaffold_9||10635985||10637252||BUSI_006209-RA||-1||CDS||2989035496||25354||72.98	10637252	10635985	1.000000e-198	912
0.8041	0.1224	a57268_PGA_scaffold_11	PGA_scaffold_11||45660373||45662511||BUSI_012822-RA||-1||CDS||2987020723||5864||79.07	45662511	45660373	b57268_PGA_scaffold_9	PGA_scaffold_9||10618439||10620049||BUSI_006208-RA||1||CDS||2989035493||25353||79.07	10618439	10620049	1.000000e-250	962
0.9699	0.1311	a57268_PGA_scaffold_11	PGA_scaffold_11||45681190||45686314||BUSI_012823-RA||-1||CDS||2987020726||5865||82.06	45686314	45681190	b57268_PGA_scaffold_9	PGA_scaffold_9||10596145||10596549||BUSI_006206-RA||1||CDS||2989035487||25351||82.06	10596145	10596549	1.500000e-106	1012
0.9465	0.2189	a57268_PGA_scaffold_11	PGA_scaffold_11||45785648||45789010||BUSI_012830-RA||-1||CDS||2987020747||5872||77.46	45789010	45785648	b57268_PGA_scaffold_9	PGA_scaffold_9||10526243||10529947||BUSI_006200-RA||1||CDS||2989035469||25345||77.46	10526243	10529947	2.400000e-218	1062
0.5167	0.1760	a57268_PGA_scaffold_11	PGA_scaffold_11||45938641||45939041||BUSI_012836-RA||1||CDS||2987020765||5878||78.86	45938641	45939041	b57268_PGA_scaffold_9	PGA_scaffold_9||10430238||10430604||BUSI_006195-RA||-1||CDS||2989035454||25340||78.86	10430604	10430238	4.000000e-56	1112
72.2570	1.1454	a57268_PGA_scaffold_11	PGA_scaffold_11||46253518||46255024||BUSI_012849-RA||-1||CDS||2987020804||5891||65.38	46255024	46253518	b57268_PGA_scaffold_9	PGA_scaffold_9||10281255||10289133||BUSI_006186-RA||-1||CDS||2989035427||25331||65.38	10289133	10281255	1.300000e-34	1142
0.7162	0.1183	a57268_PGA_scaffold_11	PGA_scaffold_11||46294833||46303263||BUSI_012853-RA||-1||CDS||2987020816||5895||82.75	46303263	46294833	b57268_PGA_scaffold_9	PGA_scaffold_9||10218826||10225756||BUSI_006182-RA||-1||CDS||2989035415||25327||82.75	10225756	10218826	1.000000e-250	1192
70.9100	1.7715	a57268_PGA_scaffold_11	PGA_scaffold_11||46329430||46330571||BUSI_012855-RA||1||CDS||2987020822||5897||80.49	46329430	46330571	b57268_PGA_scaffold_9	PGA_scaffold_9||10214580||10214963||BUSI_006181-RA||-1||CDS||2989035412||25326||80.49	10214963	10214580	9.400000e-15	1206
1.0560	0.3383	a57268_PGA_scaffold_11	PGA_scaffold_11||46350671||46356955||BUSI_012858-RA||1||CDS||2987020831||5900||73.76	46350671	46356955	b57268_PGA_scaffold_9	PGA_scaffold_9||10143842||10146834||BUSI_006177-RA||-1||CDS||2989035400||25322||73.76	10146834	10143842	4.300000e-129	1256
0.9441	0.0749	a57268_PGA_scaffold_11	PGA_scaffold_11||46402980||46405834||BUSI_012865-RA||-1||CDS||2987020852||5907||85.66	46405834	46402980	b57268_PGA_scaffold_9	PGA_scaffold_9||10074544||10081895||BUSI_006173-RA||1||CDS||2989035388||25318||85.66	10074544	10081895	1.100000e-85	1306
0.6755	0.1282	a57268_PGA_scaffold_11	PGA_scaffold_11||46460303||46465428||BUSI_012867-RA||1||CDS||2987020858||5909||80.53	46460303	46465428	b57268_PGA_scaffold_9	PGA_scaffold_9||10065310||10069502||BUSI_006172-RA||-1||CDS||2989035385||25317||80.53	10069502	10065310	1.000000e-250	1356
1.1392	0.1438	a57268_PGA_scaffold_11	PGA_scaffold_11||46684934||46687910||BUSI_012875-RA||-1||CDS||2987020882||5917||84.33	46687910	46684934	b57268_PGA_scaffold_9	PGA_scaffold_9||9834434||9840538||BUSI_006148-RA||1||CDS||2989035313||25293||84.33	9834434	9840538	2.800000e-119	50
0.7945	0.1579	a57268_PGA_scaffold_11	PGA_scaffold_11||46707493||46713075||BUSI_012876-RA||1||CDS||2987020885||5918||77.72	46707493	46713075	b57268_PGA_scaffold_9	PGA_scaffold_9||9806226||9808452||BUSI_006146-RA||-1||CDS||2989035307||25291||77.72	9808452	9806226	1.000000e-250	100
0.8428	0.1652	a57268_PGA_scaffold_11	PGA_scaffold_11||46743615||46750652||BUSI_012881-RA||-1||CDS||2987020900||5923||74.68	46750652	46743615	b57268_PGA_scaffold_9	PGA_scaffold_9||9779042||9789656||BUSI_006144-RA||1||CDS||2989035301||25289||74.68	9779042	9789656	2.000000e-146	150
0.9896	0.2985	a57268_PGA_scaffold_11	PGA_scaffold_11||46755521||46755906||BUSI_012882-RA||-1||CDS||2987020903||5924||79.17	46755906	46755521	b57268_PGA_scaffold_9	PGA_scaffold_9||9767579||9771032||BUSI_006142-RA||1||CDS||2989035295||25287||79.17	9767579	9771032	2.800000e-38	187
1.0264	0.1855	a57268_PGA_scaffold_11	PGA_scaffold_11||46778778||46779178||BUSI_012883-RA||-1||CDS||2987020906||5925||76.52	46779178	46778778	b57268_PGA_scaffold_9	PGA_scaffold_9||9719338||9719762||BUSI_006137-RA||1||CDS||2989035280||25282||76.52	9719338	9719762	2.000000e-59	237
1.3643	0.1165	a57268_PGA_scaffold_11	PGA_scaffold_11||46783115||46784390||BUSI_012884-RA||-1||CDS||2987020909||5926||81.04	46784390	46783115	b57268_PGA_scaffold_9	PGA_scaffold_9||9714852||9716132||BUSI_006136-RA||1||CDS||2989035277||25281||81.04	9714852	9716132	2.100000e-104	287
75.7792	0.4996	a57268_PGA_scaffold_11	PGA_scaffold_11||46817088||46819962||BUSI_012887-RA||1||CDS||2987020918||5929||82.64	46817088	46819962	b57268_PGA_scaffold_9	PGA_scaffold_9||9619409||9621117||BUSI_006127-RA||1||CDS||2989035250||25272||82.64	9619409	9621117	8.400000e-29	315
0.9251	0.1416	a57268_PGA_scaffold_11	PGA_scaffold_11||46857910||46862235||BUSI_012894-RA||1||CDS||2987020939||5936||77.32	46857910	46862235	b57268_PGA_scaffold_9	PGA_scaffold_9||9548497||9551377||BUSI_006116-RA||-1||CDS||2989035217||25261||77.32	9551377	9548497	1.000000e-250	362
3.0452	1.0756	a57268_PGA_scaffold_11	PGA_scaffold_11||46879171||46888825||BUSI_012896-RA||-1||CDS||2987020945||5938||74.16	46888825	46879171	b57268_PGA_scaffold_9	PGA_scaffold_9||9472334||9475415||BUSI_006110-RA||1||CDS||2989035199||25255||74.16	9472334	9475415	1.200000e-34	395
0.7791	0.0696	a57268_PGA_scaffold_11	PGA_scaffold_11||46898735||46900904||BUSI_012897-RA||-1||CDS||2987020948||5939||81.91	46900904	46898735	b57268_PGA_scaffold_9	PGA_scaffold_9||9458388||9460508||BUSI_006108-RA||1||CDS||2989035193||25253||81.91	9458388	9460508	1.000000e-250	445
0.9769	0.1395	a57268_PGA_scaffold_11	PGA_scaffold_11||46920653||46921077||BUSI_012899-RA||1||CDS||2987020954||5941||81.15	46920653	46921077	b57268_PGA_scaffold_9	PGA_scaffold_9||9450219||9451300||BUSI_006107-RA||-1||CDS||2989035190||25252||81.15	9451300	9450219	1.300000e-63	495
1.0248	0.2124	a57268_PGA_scaffold_11	PGA_scaffold_11||46926696||46931236||BUSI_012901-RA||-1||CDS||2987020960||5943||77.72	46931236	46926696	b57268_PGA_scaffold_9	PGA_scaffold_9||9430419||9436524||BUSI_006105-RA||1||CDS||2989035184||25250||77.72	9430419	9436524	1.000000e-250	545
0.8845	0.2105	a57268_PGA_scaffold_11	PGA_scaffold_11||46976112||46990377||BUSI_012905-RA||1||CDS||2987020972||5947||79.55	46976112	46990377	b57268_PGA_scaffold_9	PGA_scaffold_9||9132184||9134360||BUSI_006074-RA||1||CDS||2989035091||25219||79.55	9132184	9134360	1.400000e-189	50
64.3388	1.2005	a57268_PGA_scaffold_11	PGA_scaffold_11||47050937||47079402||BUSI_012909-RA||1||CDS||2987020984||5951||78.39	47050937	47079402	b57268_PGA_scaffold_9	PGA_scaffold_9||9299960||9305559||BUSI_006098-RA||-1||CDS||2989035163||25243||78.39	9305559	9299960	1.000000e-250	595
5.3425	0.3007	a57268_PGA_scaffold_11	PGA_scaffold_11||47156102||47157627||BUSI_012918-RA||-1||CDS||2987021011||5960||67.51	47157627	47156102	b57268_PGA_scaffold_9	PGA_scaffold_9||9041623||9043055||BUSI_006066-RA||-1||CDS||2989035067||25211||67.51	9043055	9041623	5.500000e-133	97
0.7817	0.1983	a57268_PGA_scaffold_11	PGA_scaffold_11||47256211||47257549||BUSI_012922-RA||1||CDS||2987021023||5964||75.81	47256211	47257549	b57268_PGA_scaffold_9	PGA_scaffold_9||8929938||8931024||BUSI_006060-RA||-1||CDS||2989035049||25205||75.81	8931024	8929938	2.500000e-143	147
1.0725	0.2022	a57268_PGA_scaffold_11	PGA_scaffold_11||47261641||47268433||BUSI_012923-RA||-1||CDS||2987021026||5965||75.66	47268433	47261641	b57268_PGA_scaffold_9	PGA_scaffold_9||8918882||8921417||BUSI_006058-RA||1||CDS||2989035043||25203||75.66	8918882	8921417	3.100000e-159	197
1.0107	0.1990	a57268_PGA_scaffold_11	PGA_scaffold_11||47275604||47278587||BUSI_012924-RA||1||CDS||2987021029||5966||70.65	47275604	47278587	b57268_PGA_scaffold_9	PGA_scaffold_9||8913930||8916245||BUSI_006057-RA||-1||CDS||2989035040||25202||70.65	8916245	8913930	1.000000e-250	247
1.3425	0.2559	a57268_PGA_scaffold_11	PGA_scaffold_11||47283559||47284482||BUSI_012925-RA||-1||CDS||2987021032||5967||71.27	47284482	47283559	b57268_PGA_scaffold_9	PGA_scaffold_9||8897600||8904524||BUSI_006055-RA||-1||CDS||2989035034||25200||71.27	8904524	8897600	2.800000e-134	297
22.7362	1.3857	a57268_PGA_scaffold_11	PGA_scaffold_11||47312773||47321900||BUSI_012927-RA||-1||CDS||2987021038||5969||80.36	47321900	47312773	b57268_PGA_scaffold_9	PGA_scaffold_9||8878241||8881611||BUSI_006053-RA||-1||CDS||2989035028||25198||80.36	8881611	8878241	2.600000e-39	335
0.9587	0.1859	a57268_PGA_scaffold_11	PGA_scaffold_11||47390679||47392151||BUSI_012936-RA||-1||CDS||2987021065||5978||76.56	47392151	47390679	b57268_PGA_scaffold_9	PGA_scaffold_9||8835868||8837318||BUSI_006048-RA||1||CDS||2989035013||25193||76.56	8835868	8837318	4.600000e-162	385
1.1457	0.1599	a57268_PGA_scaffold_11	PGA_scaffold_11||47436827||47439536||BUSI_012941-RA||-1||CDS||2987021080||5983||75.83	47439536	47436827	b57268_PGA_scaffold_9	PGA_scaffold_9||8604975||8607409||BUSI_006029-RA||1||CDS||2989034956||25174||75.83	8604975	8607409	1.000000e-250	432
0.7897	0.1799	a57268_PGA_scaffold_11	PGA_scaffold_11||47447222||47450798||BUSI_012942-RA||-1||CDS||2987021083||5984||78.57	47450798	47447222	b57268_PGA_scaffold_9	PGA_scaffold_9||8590644||8597886||BUSI_006027-RA||1||CDS||2989034950||25172||78.57	8590644	8597886	2.300000e-139	482
2.2731	0.4448	a57268_PGA_scaffold_11	PGA_scaffold_11||47526581||47528411||BUSI_012948-RA||1||CDS||2987021101||5990||64.0	47526581	47528411	b57268_PGA_scaffold_9	PGA_scaffold_9||8573913||8575582||BUSI_006024-RA||-1||CDS||2989034941||25169||64.0	8575582	8573913	3.500000e-90	532
1.0477	0.0924	a57268_PGA_scaffold_11	PGA_scaffold_11||47624578||47629487||BUSI_012953-RA||1||CDS||2987021116||5995||85.58	47624578	47629487	b57268_PGA_scaffold_9	PGA_scaffold_9||8553402||8561264||BUSI_006022-RA||-1||CDS||2989034935||25167||85.58	8561264	8553402	7.600000e-102	582
8.5220	1.1354	a57268_PGA_scaffold_11	PGA_scaffold_11||47653077||47664310||BUSI_012956-RA||-1||CDS||2987021125||5998||75.71	47664310	47653077	b57268_PGA_scaffold_9	PGA_scaffold_9||8293100||8303448||BUSI_006002-RA||-1||CDS||2989034875||25147||75.71	8303448	8293100	2.900000e-162	629
0.8309	0.1245	a57268_PGA_scaffold_11	PGA_scaffold_11||47672358||47673156||BUSI_012957-RA||1||CDS||2987021128||5999||83.92	47672358	47673156	b57268_PGA_scaffold_9	PGA_scaffold_9||8285885||8286958||BUSI_006001-RA||-1||CDS||2989034872||25146||83.92	8286958	8285885	6.900000e-70	679
0.9689	0.0714	a57268_PGA_scaffold_11	PGA_scaffold_11||47689731||47695970||BUSI_012958-RA||1||CDS||2987021131||6000||85.97	47689731	47695970	b57268_PGA_scaffold_9	PGA_scaffold_9||8257366||8271876||BUSI_006000-RA||-1||CDS||2989034869||25145||85.97	8271876	8257366	1.000000e-250	729
0.7576	0.1889	a57268_PGA_scaffold_11	PGA_scaffold_11||47702978||47705432||BUSI_012959-RA||1||CDS||2987021134||6001||79.78	47702978	47705432	b57268_PGA_scaffold_9	PGA_scaffold_9||8244218||8246630||BUSI_005998-RA||-1||CDS||2989034863||25143||79.78	8246630	8244218	4.600000e-212	779
1.1327	0.2666	a57268_PGA_scaffold_11	PGA_scaffold_11||47764427||47766978||BUSI_012963-RA||-1||CDS||2987021146||6005||74.87	47766978	47764427	b57268_PGA_scaffold_9	PGA_scaffold_9||8172149||8174188||BUSI_005990-RA||1||CDS||2989034839||25135||74.87	8172149	8174188	4.600000e-160	829
6.7357	0.5727	a57268_PGA_scaffold_11	PGA_scaffold_11||47777947||47783955||BUSI_012967-RA||-1||CDS||2987021158||6009||85.8	47783955	47777947	b57268_PGA_scaffold_9	PGA_scaffold_9||8022483||8028939||BUSI_005973-RA||1||CDS||2989034788||25118||85.8	8022483	8028939	7.600000e-229	876
3.3488	0.5779	a57268_PGA_scaffold_11	PGA_scaffold_11||47777947||47783955||BUSI_012967-RA||-1||CDS||2987021158||6009||85.95	47783955	47777947	b57268_PGA_scaffold_9	PGA_scaffold_9||8132137||8138190||BUSI_005986-RA||1||CDS||2989034827||25131||85.95	8132137	8138190	6.000000e-230	50
0.7836	0.2637	a57268_PGA_scaffold_11	PGA_scaffold_11||47807809||47811655||BUSI_012969-RA||1||CDS||2987021164||6011||75.15	47807809	47811655	b57268_PGA_scaffold_9	PGA_scaffold_9||7988459||7995238||BUSI_005971-RA||-1||CDS||2989034782||25116||75.15	7995238	7988459	1.800000e-234	926
0.8347	0.2807	a57268_PGA_scaffold_11	PGA_scaffold_11||47807809||47811655||BUSI_012969-RA||1||CDS||2987021164||6011||69.3	47807809	47811655	b57268_PGA_scaffold_9	PGA_scaffold_9||8103916||8110874||BUSI_005984-RA||-1||CDS||2989034821||25129||69.3	8110874	8103916	1.200000e-200	100
0.9425	0.2043	a57268_PGA_scaffold_11	PGA_scaffold_11||47814295||47816540||BUSI_012970-RA||1||CDS||2987021167||6012||72.59	47814295	47816540	b57268_PGA_scaffold_9	PGA_scaffold_9||7972401||7974139||BUSI_005968-RA||-1||CDS||2989034773||25113||72.59	7974139	7972401	6.700000e-153	976
0.9461	0.2057	a57268_PGA_scaffold_11	PGA_scaffold_11||47814295||47816540||BUSI_012970-RA||1||CDS||2987021167||6012||72.3	47814295	47816540	b57268_PGA_scaffold_9	PGA_scaffold_9||8086678||8088404||BUSI_005981-RA||-1||CDS||2989034812||25126||72.3	8088404	8086678	6.100000e-152	150
0.9471	0.1235	a57268_PGA_scaffold_11	PGA_scaffold_11||47819138||47820385||BUSI_012971-RA||-1||CDS||2987021170||6013||77.08	47820385	47819138	b57268_PGA_scaffold_9	PGA_scaffold_9||7967258||7968505||BUSI_005967-RA||1||CDS||2989034770||25112||77.08	7967258	7968505	1.000000e-250	1026
0.9540	0.1247	a57268_PGA_scaffold_11	PGA_scaffold_11||47819138||47820385||BUSI_012971-RA||-1||CDS||2987021170||6013||76.92	47820385	47819138	b57268_PGA_scaffold_9	PGA_scaffold_9||8081350||8082597||BUSI_005980-RA||1||CDS||2989034809||25125||76.92	8081350	8082597	1.000000e-250	200
2.1753	0.5701	a57268_PGA_scaffold_11	PGA_scaffold_11||47827874||47842149||BUSI_012972-RA||1||CDS||2987021173||6014||77.83	47827874	47842149	b57268_PGA_scaffold_9	PGA_scaffold_9||7953379||7962479||BUSI_005966-RA||-1||CDS||2989034767||25111||77.83	7962479	7953379	4.200000e-82	1076
1.9357	0.5457	a57268_PGA_scaffold_11	PGA_scaffold_11||47827874||47842149||BUSI_012972-RA||1||CDS||2987021173||6014||81.03	47827874	47842149	b57268_PGA_scaffold_9	PGA_scaffold_9||8069111||8076461||BUSI_005979-RA||-1||CDS||2989034806||25124||81.03	8076461	8069111	1.400000e-41	240
0.7682	0.1275	a57268_PGA_scaffold_11	PGA_scaffold_11||47845115||47847806||BUSI_012973-RA||1||CDS||2987021176||6015||81.12	47845115	47847806	b57268_PGA_scaffold_9	PGA_scaffold_9||7947424||7950202||BUSI_005965-RA||-1||CDS||2989034764||25110||81.12	7950202	7947424	1.000000e-250	1126
0.7617	0.1221	a57268_PGA_scaffold_11	PGA_scaffold_11||47845115||47847806||BUSI_012973-RA||1||CDS||2987021176||6015||83.0	47845115	47847806	b57268_PGA_scaffold_9	PGA_scaffold_9||8063277||8066062||BUSI_005978-RA||-1||CDS||2989034803||25123||83.0	8066062	8063277	9.100000e-226	290
1.3908	0.2404	a57268_PGA_scaffold_11	PGA_scaffold_11||47868705||47871086||BUSI_012976-RA||1||CDS||2987021185||6018||71.25	47868705	47871086	b57268_PGA_scaffold_9	PGA_scaffold_9||7880036||7883412||BUSI_005958-RA||-1||CDS||2989034743||25103||71.25	7883412	7880036	1.000000e-250	1176
56.1234	1.3568	a57268_PGA_scaffold_11	PGA_scaffold_11||47877210||47881553||BUSI_012977-RA||-1||CDS||2987021188||6019||86.36	47881553	47877210	b57268_PGA_scaffold_9	PGA_scaffold_9||7797311||7797761||BUSI_005950-RA||1||CDS||2989034719||25095||86.36	7797311	7797761	4.600000e-13	1188
0.8878	0.1488	a57268_PGA_scaffold_11	PGA_scaffold_11||47889484||47890739||BUSI_012979-RA||1||CDS||2987021194||6021||77.88	47889484	47890739	b57268_PGA_scaffold_9	PGA_scaffold_9||7790158||7795519||BUSI_005949-RA||-1||CDS||2989034716||25094||77.88	7795519	7790158	4.100000e-211	1238
1.4266	0.4553	a57268_PGA_scaffold_11	PGA_scaffold_11||47932048||47939818||BUSI_012981-RA||-1||CDS||2987021200||6023||73.54	47939818	47932048	b57268_PGA_scaffold_9	PGA_scaffold_9||7719003||7723092||BUSI_005940-RA||1||CDS||2989034689||25085||73.54	7719003	7723092	1.200000e-110	1288
0.7717	0.2059	a57268_PGA_scaffold_11	PGA_scaffold_11||47965387||47970241||BUSI_012984-RA||-1||CDS||2987021209||6026||77.37	47970241	47965387	b57268_PGA_scaffold_9	PGA_scaffold_9||7709246||7713573||BUSI_005939-RA||1||CDS||2989034686||25084||77.37	7709246	7713573	1.000000e-250	1338
0.9803	0.1694	a57268_PGA_scaffold_11	PGA_scaffold_11||48114170||48114803||BUSI_012988-RA||1||CDS||2987021221||6030||74.53	48114170	48114803	b57268_PGA_scaffold_9	PGA_scaffold_9||7599302||7600103||BUSI_005927-RA||-1||CDS||2989034650||25072||74.53	7600103	7599302	1.100000e-83	1385
2.0469	0.5235	a57268_PGA_scaffold_11	PGA_scaffold_11||48119703||48120687||BUSI_012989-RA||1||CDS||2987021224||6031||81.0	48119703	48120687	b57268_PGA_scaffold_9	PGA_scaffold_9||7486458||7487977||BUSI_005916-RA||-1||CDS||2989034617||25061||81.0	7487977	7486458	1.600000e-49	1430
0.7669	0.1184	a57268_PGA_scaffold_11	PGA_scaffold_11||48144369||48147111||BUSI_012991-RA||1||CDS||2987021230||6033||77.83	48144369	48147111	b57268_PGA_scaffold_9	PGA_scaffold_9||7468254||7470405||BUSI_005912-RA||-1||CDS||2989034605||25057||77.83	7470405	7468254	4.300000e-212	1480
1.0044	0.2721	a57268_PGA_scaffold_11	PGA_scaffold_11||48203678||48208120||BUSI_013000-RA||-1||CDS||2987021257||6042||72.08	48208120	48203678	b57268_PGA_scaffold_9	PGA_scaffold_9||7406019||7409178||BUSI_005907-RA||1||CDS||2989034590||25052||72.08	7406019	7409178	1.000000e-250	1530
0.6841	0.0794	a57268_PGA_scaffold_11	PGA_scaffold_11||48251665||48259453||BUSI_013003-RA||-1||CDS||2987021266||6045||83.29	48259453	48251665	b57268_PGA_scaffold_9	PGA_scaffold_9||7292780||7300111||BUSI_005895-RA||1||CDS||2989034554||25040||83.29	7292780	7300111	3.000000e-222	1577
0.7484	0.2243	a57268_PGA_scaffold_11	PGA_scaffold_11||48261501||48265830||BUSI_013004-RA||-1||CDS||2987021269||6046||74.72	48265830	48261501	b57268_PGA_scaffold_9	PGA_scaffold_9||7229929||7234423||BUSI_005889-RA||1||CDS||2989034536||25034||74.72	7229929	7234423	1.900000e-220	1627
0.8389	0.3390	a57268_PGA_scaffold_11	PGA_scaffold_11||48275358||48276489||BUSI_013006-RA||-1||CDS||2987021275||6048||67.78	48276489	48275358	b57268_PGA_scaffold_9	PGA_scaffold_9||7222810||7223887||BUSI_005888-RA||1||CDS||2989034533||25033||67.78	7222810	7223887	2.600000e-58	1677
0.7845	0.1697	a57268_PGA_scaffold_11	PGA_scaffold_11||48285008||48291322||BUSI_013008-RA||1||CDS||2987021281||6050||80.48	48285008	48291322	b57268_PGA_scaffold_9	PGA_scaffold_9||7193693||7199282||BUSI_005884-RA||-1||CDS||2989034521||25029||80.48	7199282	7193693	4.200000e-133	1727
60.1491	1.3603	a57268_PGA_scaffold_11	PGA_scaffold_11||48334664||48350030||BUSI_013012-RA||1||CDS||2987021293||6054||67.66	48334664	48350030	b57268_PGA_scaffold_9	PGA_scaffold_9||6946421||6947416||BUSI_005867-RA||-1||CDS||2989034470||25012||67.66	6947416	6946421	1.500000e-81	1774
1.4006	0.2602	a57268_PGA_scaffold_11	PGA_scaffold_11||48363853||48382869||BUSI_013015-RA||-1||CDS||2987021302||6057||70.85	48382869	48363853	b57268_PGA_scaffold_9	PGA_scaffold_9||6925555||6944484||BUSI_005866-RA||1||CDS||2989034467||25011||70.85	6925555	6944484	1.000000e-212	1824
###  Mean Ks:  0.1019	Mean Kn: 0.0439
#Ks	Kn	a<db_genome_id>_<chr>	chr1||start1||stop1||name1||strand1||type1||db_feature_id1||genome_order1||percent_id1	start1	stop1	b<db_genome_id>_<chr>	chr2||start2||stop2||name2||strand2||type2||db_feature_id2||genome_order2||percent_id2	start2	stop2	eval	block_score	GEVO_link
0.2159	0.0824	a57268_PGA_scaffold_11	PGA_scaffold_11||46350671||46356955||BUSI_012858-RA||1||CDS||2987020831||5900||98.31	46350671	46356955	b57268_PGA_scaffold_11	PGA_scaffold_11||24734442||24740801||BUSI_012012-RA||1||CDS||2987018293||5054||98.31	24734442	24740801	1.000000e-250	50
0.1449	0.0389	a57268_PGA_scaffold_11	PGA_scaffold_11||46358757||46360309||BUSI_012859-RA||-1||CDS||2987020834||5901||98.77	46360309	46358757	b57268_PGA_scaffold_11	PGA_scaffold_11||24738914||24741415||BUSI_012013-RA||-1||CDS||2987018296||5055||98.77	24741415	24738914	2.000000e-145	100
0.1434	0.1035	a57268_PGA_scaffold_11	PGA_scaffold_11||46375836||46380815||BUSI_012861-RA||-1||CDS||2987020840||5903||96.75	46380815	46375836	b57268_PGA_scaffold_11	PGA_scaffold_11||24755104||24760168||BUSI_012014-RA||-1||CDS||2987018299||5056||96.75	24760168	24755104	1.000000e-250	150
0.0408	0.0115	a57268_PGA_scaffold_11	PGA_scaffold_11||46385668||46394165||BUSI_012863-RA||-1||CDS||2987020846||5905||98.57	46394165	46385668	b57268_PGA_scaffold_11	PGA_scaffold_11||24770855||24778739||BUSI_012015-RA||-1||CDS||2987018302||5057||98.57	24778739	24770855	1.000000e-250	200
0.0586	0.0163	a57268_PGA_scaffold_11	PGA_scaffold_11||46395754||46399603||BUSI_012864-RA||-1||CDS||2987020849||5906||99.61	46399603	46395754	b57268_PGA_scaffold_11	PGA_scaffold_11||24780306||24784079||BUSI_012016-RA||-1||CDS||2987018305||5058||99.61	24784079	24780306	1.000000e-250	250
0.1272	0.0395	a57268_PGA_scaffold_11	PGA_scaffold_11||46402980||46405834||BUSI_012865-RA||-1||CDS||2987020852||5907||99.61	46405834	46402980	b57268_PGA_scaffold_11	PGA_scaffold_11||24786548||24790035||BUSI_012017-RA||-1||CDS||2987018308||5059||99.61	24790035	24786548	3.800000e-111	300
0.0228	0.0058	a57268_PGA_scaffold_11	PGA_scaffold_11||46460303||46465428||BUSI_012867-RA||1||CDS||2987020858||5909||99.0	46460303	46465428	b57268_PGA_scaffold_11	PGA_scaffold_11||24809483||24814642||BUSI_012018-RA||1||CDS||2987018311||5060||99.0	24809483	24814642	1.000000e-250	350
0.0082	0.0048	a57268_PGA_scaffold_11	PGA_scaffold_11||46492152||46498625||BUSI_012868-RA||-1||CDS||2987020861||5910||98.38	46498625	46492152	b57268_PGA_scaffold_11	PGA_scaffold_11||24825333||24831813||BUSI_012019-RA||-1||CDS||2987018314||5061||98.38	24831813	24825333	1.000000e-250	400
0.1549	0.0920	a57268_PGA_scaffold_11	PGA_scaffold_11||46502395||46503430||BUSI_012869-RA||1||CDS||2987020864||5911||98.99	46502395	46503430	b57268_PGA_scaffold_11	PGA_scaffold_11||24835557||24836589||BUSI_012020-RA||1||CDS||2987018317||5062||98.99	24835557	24836589	1.000000e-250	450
###  Mean Ks:  10.1500	Mean Kn: 0.3947
#Ks	Kn	a<db_genome_id>_<chr>	chr1||start1||stop1||name1||strand1||type1||db_feature_id1||genome_order1||percent_id1	start1	stop1	b<db_genome_id>_<chr>	chr2||start2||stop2||name2||strand2||type2||db_feature_id2||genome_order2||percent_id2	start2	stop2	eval	block_score	GEVO_link
0.7513	0.2165	a57268_PGA_scaffold_11	PGA_scaffold_11||48498253||48502203||BUSI_013020-RA||1||CDS||2987021317||6062||73.17	48498253	48502203	b57268_PGA_scaffold_9	PGA_scaffold_9||6332981||6336515||BUSI_005819-RA||-1||CDS||2989034326||24964||73.17	6336515	6332981	1.000000e-250	50
1.3276	0.2688	a57268_PGA_scaffold_11	PGA_scaffold_11||48524586||48534946||BUSI_013023-RA||-1||CDS||2987021326||6065||80.02	48534946	48524586	b57268_PGA_scaffold_9	PGA_scaffold_9||6197279||6205375||BUSI_005811-RA||1||CDS||2989034302||24956||80.02	6197279	6205375	1.000000e-250	100
0.9370	0.3848	a57268_PGA_scaffold_11	PGA_scaffold_11||48687601||48690478||BUSI_013037-RA||-1||CDS||2987021368||6079||65.2	48690478	48687601	b57268_PGA_scaffold_9	PGA_scaffold_9||6180787||6181365||BUSI_005809-RA||1||CDS||2989034296||24954||65.2	6180787	6181365	9.900000e-50	146
2.2955	0.2595	a57268_PGA_scaffold_11	PGA_scaffold_11||48736691||48742216||BUSI_013039-RA||-1||CDS||2987021374||6081||66.04	48742216	48736691	b57268_PGA_scaffold_9	PGA_scaffold_9||6154058||6156876||BUSI_005805-RA||1||CDS||2989034284||24950||66.04	6154058	6156876	4.100000e-93	196
3.7320	0.5675	a57268_PGA_scaffold_11	PGA_scaffold_11||48749371||48750737||BUSI_013041-RA||1||CDS||2987021380||6083||66.54	48749371	48750737	b57268_PGA_scaffold_9	PGA_scaffold_9||6130987||6140027||BUSI_005803-RA||-1||CDS||2989034278||24948||66.54	6140027	6130987	3.200000e-63	246
0.9335	0.1742	a57268_PGA_scaffold_11	PGA_scaffold_11||48752522||48770700||BUSI_013042-RA||-1||CDS||2987021383||6084||79.9	48770700	48752522	b57268_PGA_scaffold_9	PGA_scaffold_9||6103133||6110229||BUSI_005801-RA||1||CDS||2989034272||24946||79.9	6103133	6110229	2.000000e-149	296
1.0137	0.3307	a57268_PGA_scaffold_11	PGA_scaffold_11||48787156||48789678||BUSI_013043-RA||-1||CDS||2987021386||6085||67.02	48789678	48787156	b57268_PGA_scaffold_9	PGA_scaffold_9||6081167||6083035||BUSI_005798-RA||1||CDS||2989034263||24943||67.02	6081167	6083035	7.700000e-102	346
0.6510	0.0523	a57268_PGA_scaffold_11	PGA_scaffold_11||48812466||48818568||BUSI_013044-RA||1||CDS||2987021389||6086||85.49	48812466	48818568	b57268_PGA_scaffold_9	PGA_scaffold_9||6047840||6054159||BUSI_005796-RA||-1||CDS||2989034257||24941||85.49	6054159	6047840	1.000000e-250	396
63.0205	0.5709	a57268_PGA_scaffold_11	PGA_scaffold_11||48819128||48827512||BUSI_013045-RA||-1||CDS||2987021392||6087||56.54	48827512	48819128	b57268_PGA_scaffold_9	PGA_scaffold_9||6037681||6041435||BUSI_005795-RA||-1||CDS||2989034254||24940||56.54	6041435	6037681	9.300000e-38	433
49.9437	0.4202	a57268_PGA_scaffold_11	PGA_scaffold_11||48934917||48940166||BUSI_013056-RA||1||CDS||2987021425||6098||65.42	48934917	48940166	b57268_PGA_scaffold_9	PGA_scaffold_9||5968059||5969280||BUSI_005789-RA||1||CDS||2989034236||24934||65.42	5968059	5969280	2.300000e-37	466
1.3435	0.1703	a57268_PGA_scaffold_11	PGA_scaffold_11||49037125||49038690||BUSI_013065-RA||-1||CDS||2987021452||6107||76.14	49038690	49037125	b57268_PGA_scaffold_9	PGA_scaffold_9||5919835||5921467||BUSI_005783-RA||1||CDS||2989034218||24928||76.14	5919835	5921467	2.400000e-71	516
5.8168	0.8515	a57268_PGA_scaffold_11	PGA_scaffold_11||49075304||49078105||BUSI_013069-RA||1||CDS||2987021464||6111||65.87	49075304	49078105	b57268_PGA_scaffold_9	PGA_scaffold_9||5851358||5853841||BUSI_005775-RA||-1||CDS||2989034194||24920||65.87	5853841	5851358	2.000000e-28	543
1.0216	0.3438	a57268_PGA_scaffold_11	PGA_scaffold_11||49093499||49096668||BUSI_013071-RA||1||CDS||2987021470||6113||69.78	49093499	49096668	b57268_PGA_scaffold_9	PGA_scaffold_9||5841350||5843503||BUSI_005773-RA||-1||CDS||2989034188||24918||69.78	5843503	5841350	1.600000e-81	593
1.0795	0.2646	a57268_PGA_scaffold_11	PGA_scaffold_11||49193449||49197582||BUSI_013077-RA||1||CDS||2987021488||6119||79.61	49193449	49197582	b57268_PGA_scaffold_9	PGA_scaffold_9||5735810||5745978||BUSI_005766-RA||-1||CDS||2989034167||24911||79.61	5745978	5735810	1.000000e-250	643
0.8947	0.1493	a57268_PGA_scaffold_11	PGA_scaffold_11||49193449||49197582||BUSI_013077-RA||1||CDS||2987021488||6119||80.31	49193449	49197582	b57268_PGA_scaffold_9	PGA_scaffold_9||6657904||6660230||BUSI_005847-RA||-1||CDS||2989034410||24992||80.31	6660230	6657904	1.000000e-250	50
1.9402	0.4004	a57268_PGA_scaffold_11	PGA_scaffold_11||49236040||49238363||BUSI_013078-RA||1||CDS||2987021491||6120||74.01	49236040	49238363	b57268_PGA_scaffold_9	PGA_scaffold_9||5720429||5722823||BUSI_005764-RA||-1||CDS||2989034161||24909||74.01	5722823	5720429	8.900000e-128	693
1.4680	0.3120	a57268_PGA_scaffold_11	PGA_scaffold_11||49236040||49238363||BUSI_013078-RA||1||CDS||2987021491||6120||74.04	49236040	49238363	b57268_PGA_scaffold_9	PGA_scaffold_9||6641142||6644824||BUSI_005845-RA||-1||CDS||2989034404||24990||74.04	6644824	6641142	3.500000e-201	100
1.0151	0.3935	a57268_PGA_scaffold_11	PGA_scaffold_11||49243416||49248187||BUSI_013080-RA||1||CDS||2987021497||6122||74.21	49243416	49248187	b57268_PGA_scaffold_9	PGA_scaffold_9||5713741||5718669||BUSI_005763-RA||-1||CDS||2989034158||24908||74.21	5718669	5713741	1.100000e-113	743
0.8837	0.2686	a57268_PGA_scaffold_11	PGA_scaffold_11||49243416||49248187||BUSI_013080-RA||1||CDS||2987021497||6122||77.63	49243416	49248187	b57268_PGA_scaffold_9	PGA_scaffold_9||6634052||6639022||BUSI_005844-RA||-1||CDS||2989034401||24989||77.63	6639022	6634052	1.100000e-99	150
6.7247	0.5819	a57268_PGA_scaffold_11	PGA_scaffold_11||49298878||49301138||BUSI_013083-RA||1||CDS||2987021506||6125||77.66	49298878	49301138	b57268_PGA_scaffold_9	PGA_scaffold_9||5682319||5684327||BUSI_005759-RA||-1||CDS||2989034146||24904||77.66	5684327	5682319	1.400000e-59	793
1.3059	0.4014	a57268_PGA_scaffold_11	PGA_scaffold_11||49298878||49301138||BUSI_013083-RA||1||CDS||2987021506||6125||79.41	49298878	49301138	b57268_PGA_scaffold_9	PGA_scaffold_9||6587946||6590616||BUSI_005840-RA||-1||CDS||2989034389||24985||79.41	6590616	6587946	6.800000e-77	200
0.9930	0.2439	a57268_PGA_scaffold_11	PGA_scaffold_11||49319052||49327855||BUSI_013086-RA||-1||CDS||2987021515||6128||77.0	49327855	49319052	b57268_PGA_scaffold_9	PGA_scaffold_9||5639957||5645407||BUSI_005750-RA||1||CDS||2989034119||24895||77.0	5639957	5645407	1.000000e-250	843
13.1164	0.8798	a57268_PGA_scaffold_11	PGA_scaffold_11||49319052||49327855||BUSI_013086-RA||-1||CDS||2987021515||6128||74.29	49327855	49319052	b57268_PGA_scaffold_9	PGA_scaffold_9||6332981||6336515||BUSI_005819-RA||-1||CDS||2989034326||24964||74.29	6336515	6332981	2.700000e-06	5
1.0980	0.3372	a57268_PGA_scaffold_11	PGA_scaffold_11||49319052||49327855||BUSI_013086-RA||-1||CDS||2987021515||6128||77.6	49327855	49319052	b57268_PGA_scaffold_9	PGA_scaffold_9||6561198||6566306||BUSI_005835-RA||1||CDS||2989034374||24980||77.6	6561198	6566306	1.000000e-250	250
67.4522	0.9351	a57268_PGA_scaffold_11	PGA_scaffold_11||49385378||49396873||BUSI_013093-RA||-1||CDS||2987021536||6135||82.57	49396873	49385378	b57268_PGA_scaffold_9	PGA_scaffold_9||6512145||6513340||BUSI_005830-RA||-1||CDS||2989034359||24975||82.57	6513340	6512145	1.400000e-98	300
0.8659	0.0908	a57268_PGA_scaffold_11	PGA_scaffold_11||49503355||49509487||BUSI_013103-RA||1||CDS||2987021566||6145||81.41	49503355	49509487	b57268_PGA_scaffold_9	PGA_scaffold_9||6487852||6492658||BUSI_005826-RA||-1||CDS||2989034347||24971||81.41	6492658	6487852	1.000000e-250	350
61.0553	1.2270	a57268_PGA_scaffold_11	PGA_scaffold_11||49521490||49530952||BUSI_013105-RA||-1||CDS||2987021572||6147||73.76	49530952	49521490	b57268_PGA_scaffold_9	PGA_scaffold_9||6692776||6695249||BUSI_005850-RA||1||CDS||2989034419||24995||73.76	6692776	6695249	2.600000e-227	99
1.0084	0.2276	a57268_PGA_scaffold_11	PGA_scaffold_11||49578841||49580032||BUSI_013107-RA||-1||CDS||2987021578||6149||72.27	49580032	49578841	b57268_PGA_scaffold_9	PGA_scaffold_9||6834379||6836570||BUSI_005861-RA||-1||CDS||2989034452||25006||72.27	6836570	6834379	1.100000e-196	146
0.6602	0.1211	a57268_PGA_scaffold_11	PGA_scaffold_11||49589919||49593246||BUSI_013108-RA||-1||CDS||2987021581||6150||81.04	49593246	49589919	b57268_PGA_scaffold_9	PGA_scaffold_9||6850656||6853699||BUSI_005862-RA||-1||CDS||2989034455||25007||81.04	6853699	6850656	3.600000e-183	196
###  Mean Ks:  1.0587	Mean Kn: 0.1266
#Ks	Kn	a<db_genome_id>_<chr>	chr1||start1||stop1||name1||strand1||type1||db_feature_id1||genome_order1||percent_id1	start1	stop1	b<db_genome_id>_<chr>	chr2||start2||stop2||name2||strand2||type2||db_feature_id2||genome_order2||percent_id2	start2	stop2	eval	block_score	GEVO_link
0.7304	0.0717	a57268_PGA_scaffold_11	PGA_scaffold_11||50038712||50043574||BUSI_013142-RA||-1||CDS||2987021683||6184||83.59	50043574	50038712	b57268_PGA_scaffold_3	PGA_scaffold_3||3352427||3357355||BUSI_010119-RA||1||CDS||2987953443||14101||83.59	3352427	3357355	1.000000e-250	50
0.9630	0.2451	a57268_PGA_scaffold_11	PGA_scaffold_11||50069764||50072363||BUSI_013145-RA||1||CDS||2987021692||6187||69.72	50069764	50072363	b57268_PGA_scaffold_3	PGA_scaffold_3||3279681||3282066||BUSI_010114-RA||-1||CDS||2987953428||14096||69.72	3282066	3279681	2.400000e-150	100
0.8698	0.0648	a57268_PGA_scaffold_11	PGA_scaffold_11||50085727||50093796||BUSI_013146-RA||1||CDS||2987021695||6188||83.62	50085727	50093796	b57268_PGA_scaffold_3	PGA_scaffold_3||3259490||3265641||BUSI_010111-RA||-1||CDS||2987953419||14093||83.62	3265641	3259490	2.100000e-155	150
1.7393	0.0598	a57268_PGA_scaffold_11	PGA_scaffold_11||50113017||50116077||BUSI_013148-RA||1||CDS||2987021701||6190||83.24	50113017	50116077	b57268_PGA_scaffold_3	PGA_scaffold_3||3249378||3254268||BUSI_010109-RA||-1||CDS||2987953413||14091||83.24	3254268	3249378	7.800000e-106	200
0.9912	0.1916	a57268_PGA_scaffold_11	PGA_scaffold_11||50128958||50130966||BUSI_013149-RA||1||CDS||2987021704||6191||79.19	50128958	50130966	b57268_PGA_scaffold_3	PGA_scaffold_3||3210032||3212369||BUSI_010103-RA||-1||CDS||2987953395||14085||79.19	3212369	3210032	1.000000e-250	250
###  Mean Ks:  10.8653	Mean Kn: 0.3798
#Ks	Kn	a<db_genome_id>_<chr>	chr1||start1||stop1||name1||strand1||type1||db_feature_id1||genome_order1||percent_id1	start1	stop1	b<db_genome_id>_<chr>	chr2||start2||stop2||name2||strand2||type2||db_feature_id2||genome_order2||percent_id2	start2	stop2	eval	block_score	GEVO_link
0.8294	0.0807	a57268_PGA_scaffold_11	PGA_scaffold_11||50298625||50312427||BUSI_013167-RA||-1||CDS||2987021758||6209||87.49	50312427	50298625	b57268_PGA_scaffold_9	PGA_scaffold_9||5009712||5027867||BUSI_005691-RA||-1||CDS||2989033942||24836||87.49	5027867	5009712	1.000000e-250	50
11.7663	1.1479	a57268_PGA_scaffold_11	PGA_scaffold_11||50298625||50312427||BUSI_013167-RA||-1||CDS||2987021758||6209||86.06	50312427	50298625	b57268_PGA_scaffold_9	PGA_scaffold_9||5166691||5171722||BUSI_005708-RA||-1||CDS||2989033993||24853||86.06	5171722	5166691	5.800000e-201	50
65.6247	1.2832	a57268_PGA_scaffold_11	PGA_scaffold_11||50348874||50356068||BUSI_013172-RA||-1||CDS||2987021773||6214||81.06	50356068	50348874	b57268_PGA_scaffold_9	PGA_scaffold_9||4976891||4989197||BUSI_005686-RA||1||CDS||2989033927||24831||81.06	4976891	4989197	1.700000e-210	100
69.2755	1.0161	a57268_PGA_scaffold_11	PGA_scaffold_11||50348874||50356068||BUSI_013172-RA||-1||CDS||2987021773||6214||85.31	50356068	50348874	b57268_PGA_scaffold_9	PGA_scaffold_9||5121306||5134579||BUSI_005704-RA||1||CDS||2989033981||24849||85.31	5121306	5134579	1.000000e-250	100
1.2464	0.1813	a57268_PGA_scaffold_11	PGA_scaffold_11||50379183||50382459||BUSI_013175-RA||-1||CDS||2987021782||6217||79.39	50382459	50379183	b57268_PGA_scaffold_9	PGA_scaffold_9||4971691||4974546||BUSI_005685-RA||1||CDS||2989033924||24830||79.39	4971691	4974546	1.000000e-250	150
0.9927	0.1088	a57268_PGA_scaffold_11	PGA_scaffold_11||50379183||50382459||BUSI_013175-RA||-1||CDS||2987021782||6217||79.09	50382459	50379183	b57268_PGA_scaffold_9	PGA_scaffold_9||5115320||5118030||BUSI_005703-RA||1||CDS||2989033978||24848||79.09	5115320	5118030	1.000000e-250	150
0.7080	0.1254	a57268_PGA_scaffold_11	PGA_scaffold_11||50384979||50392536||BUSI_013176-RA||-1||CDS||2987021785||6218||79.28	50392536	50384979	b57268_PGA_scaffold_9	PGA_scaffold_9||4963229||4968634||BUSI_005684-RA||1||CDS||2989033921||24829||79.28	4963229	4968634	1.000000e-250	200
0.7473	0.1292	a57268_PGA_scaffold_11	PGA_scaffold_11||50384979||50392536||BUSI_013176-RA||-1||CDS||2987021785||6218||78.85	50392536	50384979	b57268_PGA_scaffold_9	PGA_scaffold_9||5105820||5111260||BUSI_005702-RA||1||CDS||2989033975||24847||78.85	5105820	5111260	1.000000e-250	200
2.6338	0.6791	a57268_PGA_scaffold_11	PGA_scaffold_11||50393910||50403836||BUSI_013177-RA||1||CDS||2987021788||6219||75.98	50393910	50403836	b57268_PGA_scaffold_9	PGA_scaffold_9||4952114||4957966||BUSI_005681-RA||-1||CDS||2989033912||24826||75.98	4957966	4952114	1.000000e-37	237
1.5270	0.5867	a57268_PGA_scaffold_11	PGA_scaffold_11||50393910||50403836||BUSI_013177-RA||1||CDS||2987021788||6219||76.47	50393910	50403836	b57268_PGA_scaffold_9	PGA_scaffold_9||5098852||5104757||BUSI_005701-RA||-1||CDS||2989033972||24846||76.47	5104757	5098852	1.100000e-38	238
31.0026	1.1893	a57268_PGA_scaffold_11	PGA_scaffold_11||50424313||50433333||BUSI_013179-RA||1||CDS||2987021794||6221||84.17	50424313	50433333	b57268_PGA_scaffold_9	PGA_scaffold_9||4939436||4943635||BUSI_005677-RA||-1||CDS||2989033900||24822||84.17	4943635	4939436	3.300000e-110	287
48.7564	0.9529	a57268_PGA_scaffold_11	PGA_scaffold_11||50424313||50433333||BUSI_013179-RA||1||CDS||2987021794||6221||84.8	50424313	50433333	b57268_PGA_scaffold_9	PGA_scaffold_9||5091744||5095803||BUSI_005700-RA||-1||CDS||2989033969||24845||84.8	5095803	5091744	1.700000e-114	288
0.8750	0.1995	a57268_PGA_scaffold_11	PGA_scaffold_11||50462184||50467443||BUSI_013182-RA||1||CDS||2987021803||6224||77.84	50462184	50467443	b57268_PGA_scaffold_9	PGA_scaffold_9||4887515||4896060||BUSI_005673-RA||-1||CDS||2989033888||24818||77.84	4896060	4887515	2.500000e-219	337
0.8661	0.2175	a57268_PGA_scaffold_11	PGA_scaffold_11||50462184||50467443||BUSI_013182-RA||1||CDS||2987021803||6224||78.39	50462184	50467443	b57268_PGA_scaffold_9	PGA_scaffold_9||5042477||5045615||BUSI_005694-RA||-1||CDS||2989033951||24839||78.39	5045615	5042477	3.400000e-214	338
0.7208	0.1916	a57268_PGA_scaffold_11	PGA_scaffold_11||50468874||50471324||BUSI_013183-RA||-1||CDS||2987021806||6225||76.96	50471324	50468874	b57268_PGA_scaffold_9	PGA_scaffold_9||4885379||4886883||BUSI_005672-RA||1||CDS||2989033885||24817||76.96	4885379	4886883	1.400000e-231	387
0.7109	0.1855	a57268_PGA_scaffold_11	PGA_scaffold_11||50468874||50471324||BUSI_013183-RA||-1||CDS||2987021806||6225||77.39	50471324	50468874	b57268_PGA_scaffold_9	PGA_scaffold_9||5034828||5036323||BUSI_005692-RA||1||CDS||2989033945||24837||77.39	5034828	5036323	1.100000e-235	388
0.7062	0.1755	a57268_PGA_scaffold_11	PGA_scaffold_11||50578862||50585050||BUSI_013192-RA||-1||CDS||2987021833||6234||76.78	50585050	50578862	b57268_PGA_scaffold_9	PGA_scaffold_9||4806201||4815014||BUSI_005665-RA||1||CDS||2989033864||24810||76.78	4806201	4815014	1.000000e-250	437
2.7715	0.1600	a57268_PGA_scaffold_11	PGA_scaffold_11||50600648||50601420||BUSI_013193-RA||1||CDS||2987021836||6235||72.96	50600648	50601420	b57268_PGA_scaffold_9	PGA_scaffold_9||4790640||4791398||BUSI_005664-RA||-1||CDS||2989033861||24809||72.96	4791398	4790640	2.200000e-91	487
66.5327	0.9861	a57268_PGA_scaffold_11	PGA_scaffold_11||50616911||50620757||BUSI_013194-RA||-1||CDS||2987021839||6236||89.01	50620757	50616911	b57268_PGA_scaffold_9	PGA_scaffold_9||4770238||4771817||BUSI_005661-RA||-1||CDS||2989033852||24806||89.01	4771817	4770238	7.300000e-64	537
1.3310	0.4089	a57268_PGA_scaffold_11	PGA_scaffold_11||50645898||50651821||BUSI_013199-RA||-1||CDS||2987021854||6241||80.28	50651821	50645898	b57268_PGA_scaffold_9	PGA_scaffold_9||4759562||4767014||BUSI_005660-RA||1||CDS||2989033849||24805||80.28	4759562	4767014	7.200000e-130	587
74.2697	0.9980	a57268_PGA_scaffold_11	PGA_scaffold_11||50767862||50774677||BUSI_013207-RA||1||CDS||2987021878||6249||68.76	50767862	50774677	b57268_PGA_scaffold_9	PGA_scaffold_9||4697738||4704498||BUSI_005655-RA||-1||CDS||2989033834||24800||68.76	4704498	4697738	5.400000e-232	637
1.0220	0.2196	a57268_PGA_scaffold_11	PGA_scaffold_11||50784502||50786645||BUSI_013208-RA||1||CDS||2987021881||6250||74.7	50784502	50786645	b57268_PGA_scaffold_9	PGA_scaffold_9||4692539||4694499||BUSI_005654-RA||-1||CDS||2989033831||24799||74.7	4694499	4692539	1.000000e-62	687
0.6242	0.2610	a57268_PGA_scaffold_11	PGA_scaffold_11||50820935||50821975||BUSI_013212-RA||1||CDS||2987021893||6254||72.95	50820935	50821975	b57268_PGA_scaffold_9	PGA_scaffold_9||4647897||4648792||BUSI_005644-RA||-1||CDS||2989033801||24789||72.95	4648792	4647897	3.900000e-41	727
0.9190	0.1086	a57268_PGA_scaffold_11	PGA_scaffold_11||50843228||50845714||BUSI_013215-RA||1||CDS||2987021902||6257||79.71	50843228	50845714	b57268_PGA_scaffold_9	PGA_scaffold_9||4606494||4607823||BUSI_005641-RA||-1||CDS||2989033792||24786||79.71	4607823	4606494	7.300000e-164	777
1.3498	0.2566	a57268_PGA_scaffold_11	PGA_scaffold_11||50874199||50880353||BUSI_013217-RA||-1||CDS||2987021908||6259||79.75	50880353	50874199	b57268_PGA_scaffold_9	PGA_scaffold_9||4592621||4595905||BUSI_005639-RA||1||CDS||2989033786||24784||79.75	4592621	4595905	1.200000e-58	827
5.2238	0.5029	a57268_PGA_scaffold_11	PGA_scaffold_11||51062657||51065848||BUSI_013229-RA||-1||CDS||2987021944||6271||60.09	51065848	51062657	b57268_PGA_scaffold_9	PGA_scaffold_9||4472187||4473663||BUSI_005626-RA||-1||CDS||2989033747||24771||60.09	4473663	4472187	1.000000e-53	874
1.9383	0.3727	a57268_PGA_scaffold_11	PGA_scaffold_11||51161169||51162889||BUSI_013241-RA||-1||CDS||2987021980||6283||65.32	51162889	51161169	b57268_PGA_scaffold_9	PGA_scaffold_9||4440796||4443929||BUSI_005622-RA||-1||CDS||2989033735||24767||65.32	4443929	4440796	2.400000e-81	921
0.6239	0.1020	a57268_PGA_scaffold_11	PGA_scaffold_11||51213309||51214140||BUSI_013243-RA||1||CDS||2987021986||6285||82.77	51213309	51214140	b57268_PGA_scaffold_9	PGA_scaffold_9||4340969||4341782||BUSI_005613-RA||-1||CDS||2989033708||24758||82.77	4341782	4340969	1.600000e-131	971
1.1486	0.1176	a57268_PGA_scaffold_11	PGA_scaffold_11||51284404||51291799||BUSI_013250-RA||-1||CDS||2987022007||6292||88.08	51291799	51284404	b57268_PGA_scaffold_9	PGA_scaffold_9||4270595||4277828||BUSI_005607-RA||1||CDS||2989033690||24752||88.08	4270595	4277828	1.000000e-250	1021
66.4156	1.2828	a57268_PGA_scaffold_11	PGA_scaffold_11||51410839||51412482||BUSI_013259-RA||-1||CDS||2987022034||6301||75.44	51412482	51410839	b57268_PGA_scaffold_9	PGA_scaffold_9||4172683||4178804||BUSI_005601-RA||1||CDS||2989033672||24746||75.44	4172683	4178804	7.600000e-18	1038
1.0735	0.2480	a57268_PGA_scaffold_11	PGA_scaffold_11||51463390||51468556||BUSI_013265-RA||1||CDS||2987022052||6307||78.59	51463390	51468556	b57268_PGA_scaffold_9	PGA_scaffold_9||4060956||4066295||BUSI_005593-RA||-1||CDS||2989033648||24738||78.59	4066295	4060956	5.600000e-215	1088
1.0191	0.1379	a57268_PGA_scaffold_11	PGA_scaffold_11||51473836||51477633||BUSI_013266-RA||-1||CDS||2987022055||6308||77.78	51477633	51473836	b57268_PGA_scaffold_9	PGA_scaffold_9||4056104||4059455||BUSI_005592-RA||1||CDS||2989033645||24737||77.78	4056104	4059455	5.100000e-86	1138
0.8610	0.1423	a57268_PGA_scaffold_11	PGA_scaffold_11||51500014||51502686||BUSI_013269-RA||1||CDS||2987022064||6311||79.94	51500014	51502686	b57268_PGA_scaffold_9	PGA_scaffold_9||4028525||4032690||BUSI_005589-RA||-1||CDS||2989033636||24734||79.94	4032690	4028525	1.300000e-87	50
0.8606	0.1559	a57268_PGA_scaffold_11	PGA_scaffold_11||51508028||51511813||BUSI_013271-RA||-1||CDS||2987022070||6313||81.37	51511813	51508028	b57268_PGA_scaffold_9	PGA_scaffold_9||3967919||3971782||BUSI_005580-RA||1||CDS||2989033609||24725||81.37	3967919	3971782	1.400000e-200	100
3.0399	0.5346	a57268_PGA_scaffold_11	PGA_scaffold_11||51516638||51518104||BUSI_013273-RA||-1||CDS||2987022076||6315||75.31	51518104	51516638	b57268_PGA_scaffold_9	PGA_scaffold_9||3958001||3959864||BUSI_005579-RA||1||CDS||2989033606||24724||75.31	3958001	3959864	3.100000e-88	150
1.4088	0.2913	a57268_PGA_scaffold_11	PGA_scaffold_11||51531011||51534164||BUSI_013275-RA||1||CDS||2987022082||6317||80.82	51531011	51534164	b57268_PGA_scaffold_9	PGA_scaffold_9||3932716||3939650||BUSI_005578-RA||-1||CDS||2989033603||24723||80.82	3939650	3932716	1.000000e-126	200
0.7777	0.1761	a57268_PGA_scaffold_11	PGA_scaffold_11||51555884||51557244||BUSI_013277-RA||-1||CDS||2987022088||6319||72.7	51557244	51555884	b57268_PGA_scaffold_9	PGA_scaffold_9||3878116||3879455||BUSI_005574-RA||1||CDS||2989033591||24719||72.7	3878116	3879455	2.200000e-104	250
0.7040	0.0478	a57268_PGA_scaffold_11	PGA_scaffold_11||51573103||51577282||BUSI_013278-RA||-1||CDS||2987022091||6320||84.64	51577282	51573103	b57268_PGA_scaffold_9	PGA_scaffold_9||3833339||3837564||BUSI_005571-RA||1||CDS||2989033582||24716||84.64	3833339	3837564	1.000000e-250	300
0.7839	0.1253	a57268_PGA_scaffold_11	PGA_scaffold_11||51610766||51612781||BUSI_013282-RA||1||CDS||2987022103||6324||80.54	51610766	51612781	b57268_PGA_scaffold_9	PGA_scaffold_9||4028525||4032690||BUSI_005589-RA||-1||CDS||2989033636||24734||80.54	4032690	4028525	2.900000e-88	1185
0.6906	0.1049	a57268_PGA_scaffold_11	PGA_scaffold_11||51620318||51624103||BUSI_013284-RA||-1||CDS||2987022109||6326||83.5	51624103	51620318	b57268_PGA_scaffold_9	PGA_scaffold_9||3967919||3971782||BUSI_005580-RA||1||CDS||2989033609||24725||83.5	3967919	3971782	1.000000e-250	1235
1.7374	0.3569	a57268_PGA_scaffold_11	PGA_scaffold_11||51628662||51630444||BUSI_013286-RA||-1||CDS||2987022115||6328||79.13	51630444	51628662	b57268_PGA_scaffold_9	PGA_scaffold_9||3958001||3959864||BUSI_005579-RA||1||CDS||2989033606||24724||79.13	3958001	3959864	3.000000e-86	1285
1.4018	0.2857	a57268_PGA_scaffold_11	PGA_scaffold_11||51645797||51648998||BUSI_013288-RA||1||CDS||2987022121||6330||80.82	51645797	51648998	b57268_PGA_scaffold_9	PGA_scaffold_9||3932716||3939650||BUSI_005578-RA||-1||CDS||2989033603||24723||80.82	3939650	3932716	1.000000e-126	1335
0.9259	0.2291	a57268_PGA_scaffold_11	PGA_scaffold_11||51672511||51673671||BUSI_013290-RA||-1||CDS||2987022127||6332||77.55	51673671	51672511	b57268_PGA_scaffold_9	PGA_scaffold_9||3878116||3879455||BUSI_005574-RA||1||CDS||2989033591||24719||77.55	3878116	3879455	4.800000e-94	1385
0.8148	0.0757	a57268_PGA_scaffold_11	PGA_scaffold_11||51686168||51691744||BUSI_013291-RA||-1||CDS||2987022130||6333||84.2	51691744	51686168	b57268_PGA_scaffold_9	PGA_scaffold_9||3833339||3837564||BUSI_005571-RA||1||CDS||2989033582||24716||84.2	3833339	3837564	1.000000e-250	1435
50.3227	0.9484	a57268_PGA_scaffold_11	PGA_scaffold_11||51709898||51711612||BUSI_013295-RA||1||CDS||2987022142||6337||76.86	51709898	51711612	b57268_PGA_scaffold_9	PGA_scaffold_9||3815857||3816658||BUSI_005569-RA||-1||CDS||2989033576||24714||76.86	3816658	3815857	1.200000e-52	1485
2.2388	0.4159	a57268_PGA_scaffold_11	PGA_scaffold_11||51718550||51719281||BUSI_013296-RA||1||CDS||2987022145||6338||80.79	51718550	51719281	b57268_PGA_scaffold_9	PGA_scaffold_9||3801275||3802306||BUSI_005567-RA||-1||CDS||2989033570||24712||80.79	3802306	3801275	4.100000e-87	1535
72.9578	1.1386	a57268_PGA_scaffold_11	PGA_scaffold_11||51726587||51739239||BUSI_013297-RA||-1||CDS||2987022148||6339||61.1	51739239	51726587	b57268_PGA_scaffold_9	PGA_scaffold_9||3570206||3578149||BUSI_005550-RA||-1||CDS||2989033519||24695||61.1	3578149	3570206	4.900000e-25	318
2.2355	0.8887	a57268_PGA_scaffold_11	PGA_scaffold_11||51763820||51765410||BUSI_013301-RA||1||CDS||2987022160||6343||75.81	51763820	51765410	b57268_PGA_scaffold_9	PGA_scaffold_9||3672238||3673372||BUSI_005560-RA||-1||CDS||2989033549||24705||75.81	3673372	3672238	3.500000e-75	1585
1.0773	0.1237	a57268_PGA_scaffold_11	PGA_scaffold_11||51828881||51833636||BUSI_013306-RA||-1||CDS||2987022175||6348||77.82	51833636	51828881	b57268_PGA_scaffold_9	PGA_scaffold_9||3625123||3632803||BUSI_005555-RA||1||CDS||2989033534||24700||77.82	3625123	3632803	1.000000e-250	1635
0.7226	0.2145	a57268_PGA_scaffold_11	PGA_scaffold_11||51936399||51945233||BUSI_013312-RA||1||CDS||2987022193||6354||73.77	51936399	51945233	b57268_PGA_scaffold_9	PGA_scaffold_9||3570206||3578149||BUSI_005550-RA||-1||CDS||2989033519||24695||73.77	3578149	3570206	1.000000e-250	1685
0.9010	0.2032	a57268_PGA_scaffold_11	PGA_scaffold_11||51968263||51975798||BUSI_013315-RA||-1||CDS||2987022202||6357||75.29	51975798	51968263	b57268_PGA_scaffold_9	PGA_scaffold_9||3547307||3554397||BUSI_005548-RA||1||CDS||2989033513||24693||75.29	3547307	3554397	3.300000e-117	1735
1.2927	0.1327	a57268_PGA_scaffold_11	PGA_scaffold_11||52058289||52062433||BUSI_013319-RA||1||CDS||2987022214||6361||82.29	52058289	52062433	b57268_PGA_scaffold_9	PGA_scaffold_9||3457679||3459848||BUSI_005541-RA||-1||CDS||2989033492||24686||82.29	3459848	3457679	5.800000e-114	1785
0.7647	0.2213	a57268_PGA_scaffold_11	PGA_scaffold_11||52128171||52132199||BUSI_013326-RA||1||CDS||2987022235||6368||75.68	52128171	52132199	b57268_PGA_scaffold_9	PGA_scaffold_9||3402109||3405192||BUSI_005535-RA||-1||CDS||2989033474||24680||75.68	3405192	3402109	1.200000e-126	1835
1.1225	0.1967	a57268_PGA_scaffold_11	PGA_scaffold_11||52211157||52213376||BUSI_013331-RA||1||CDS||2987022250||6373||72.89	52211157	52213376	b57268_PGA_scaffold_9	PGA_scaffold_9||3341027||3342240||BUSI_005528-RA||-1||CDS||2989033453||24673||72.89	3342240	3341027	2.000000e-177	1885
1.2653	0.1689	a57268_PGA_scaffold_11	PGA_scaffold_11||52222800||52225880||BUSI_013332-RA||1||CDS||2987022253||6374||73.91	52222800	52225880	b57268_PGA_scaffold_9	PGA_scaffold_9||3332553||3336003||BUSI_005527-RA||-1||CDS||2989033450||24672||73.91	3336003	3332553	4.900000e-238	1935
41.1520	3.9434	a57268_PGA_scaffold_11	PGA_scaffold_11||52273717||52274010||BUSI_013339-RA||1||CDS||2987022274||6381||87.8	52273717	52274010	b57268_PGA_scaffold_9	PGA_scaffold_9||3267667||3269271||BUSI_005518-RA||-1||CDS||2989033423||24663||87.8	3269271	3267667	2.100000e-36	1970
0.7863	0.2212	a57268_PGA_scaffold_11	PGA_scaffold_11||52304817||52311629||BUSI_013342-RA||-1||CDS||2987022283||6384||77.27	52311629	52304817	b57268_PGA_scaffold_9	PGA_scaffold_9||3192578||3197603||BUSI_005511-RA||-1||CDS||2989033402||24656||77.27	3197603	3192578	1.000000e-250	2020
65.2701	0.7681	a57268_PGA_scaffold_11	PGA_scaffold_11||52314196||52322037||BUSI_013343-RA||-1||CDS||2987022286||6385||81.22	52322037	52314196	b57268_PGA_scaffold_9	PGA_scaffold_9||3139847||3143249||BUSI_005507-RA||-1||CDS||2989033390||24652||81.22	3143249	3139847	6.600000e-50	2069
0.8288	0.0967	a57268_PGA_scaffold_11	PGA_scaffold_11||52328391||52341802||BUSI_013348-RA||-1||CDS||2987022301||6390||83.71	52341802	52328391	b57268_PGA_scaffold_9	PGA_scaffold_9||3128551||3133867||BUSI_005505-RA||1||CDS||2989033384||24650||83.71	3128551	3133867	1.000000e-250	2119
0.7785	0.2079	a57268_PGA_scaffold_11	PGA_scaffold_11||52361835||52366089||BUSI_013350-RA||-1||CDS||2987022307||6392||82.65	52366089	52361835	b57268_PGA_scaffold_9	PGA_scaffold_9||3083152||3088410||BUSI_005502-RA||1||CDS||2989033375||24647||82.65	3083152	3088410	1.000000e-250	2169
1.4731	0.3681	a57268_PGA_scaffold_11	PGA_scaffold_11||52389747||52394381||BUSI_013353-RA||1||CDS||2987022316||6395||84.36	52389747	52394381	b57268_PGA_scaffold_9	PGA_scaffold_9||3065156||3067091||BUSI_005500-RA||-1||CDS||2989033369||24645||84.36	3067091	3065156	1.000000e-80	2219
58.0767	0.5872	a57268_PGA_scaffold_11	PGA_scaffold_11||52418257||52425238||BUSI_013357-RA||-1||CDS||2987022328||6399||58.49	52425238	52418257	b57268_PGA_scaffold_9	PGA_scaffold_9||3024044||3025099||BUSI_005492-RA||1||CDS||2989033345||24637||58.49	3024044	3025099	4.800000e-20	2238
0.8288	0.1825	a57268_PGA_scaffold_11	PGA_scaffold_11||52471307||52477098||BUSI_013364-RA||-1||CDS||2987022349||6406||75.41	52477098	52471307	b57268_PGA_scaffold_9	PGA_scaffold_9||2945993||2951247||BUSI_005484-RA||1||CDS||2989033321||24629||75.41	2945993	2951247	5.700000e-75	2288
12.0148	1.2927	a57268_PGA_scaffold_11	PGA_scaffold_11||52525635||52529461||BUSI_013370-RA||1||CDS||2987022367||6412||76.49	52525635	52529461	b57268_PGA_scaffold_9	PGA_scaffold_9||2933664||2936358||BUSI_005483-RA||-1||CDS||2989033318||24628||76.49	2936358	2933664	9.100000e-52	2338
0.7269	0.0626	a57268_PGA_scaffold_11	PGA_scaffold_11||52537793||52547275||BUSI_013371-RA||1||CDS||2987022370||6413||85.56	52537793	52547275	b57268_PGA_scaffold_9	PGA_scaffold_9||2914177||2923762||BUSI_005480-RA||-1||CDS||2989033309||24625||85.56	2923762	2914177	1.000000e-250	2388
0.7351	0.0260	a57268_PGA_scaffold_11	PGA_scaffold_11||52608835||52613619||BUSI_013375-RA||-1||CDS||2987022382||6417||86.69	52613619	52608835	b57268_PGA_scaffold_9	PGA_scaffold_9||2865543||2867389||BUSI_005475-RA||1||CDS||2989033294||24620||86.69	2865543	2867389	7.800000e-227	2438
64.9400	0.7693	a57268_PGA_scaffold_11	PGA_scaffold_11||52656209||52671537||BUSI_013377-RA||1||CDS||2987022388||6419||70.59	52656209	52671537	b57268_PGA_scaffold_9	PGA_scaffold_9||2744207||2748396||BUSI_005463-RA||-1||CDS||2989033258||24608||70.59	2748396	2744207	7.400000e-27	2461
61.0409	0.6550	a57268_PGA_scaffold_11	PGA_scaffold_11||52729633||52731456||BUSI_013383-RA||1||CDS||2987022406||6425||77.73	52729633	52731456	b57268_PGA_scaffold_9	PGA_scaffold_9||2560634||2562153||BUSI_005440-RA||-1||CDS||2989033189||24585||77.73	2562153	2560634	9.300000e-109	50
0.9883	0.0860	a57268_PGA_scaffold_11	PGA_scaffold_11||52847701||52854408||BUSI_013393-RA||-1||CDS||2987022436||6435||84.85	52854408	52847701	b57268_PGA_scaffold_9	PGA_scaffold_9||2549411||2556210||BUSI_005438-RA||1||CDS||2989033183||24583||84.85	2549411	2556210	1.000000e-250	100
1.0161	0.1800	a57268_PGA_scaffold_11	PGA_scaffold_11||52869847||52876645||BUSI_013396-RA||1||CDS||2987022445||6438||86.72	52869847	52876645	b57268_PGA_scaffold_9	PGA_scaffold_9||2485803||2494867||BUSI_005429-RA||1||CDS||2989033156||24574||86.72	2485803	2494867	8.800000e-154	150
1.2104	0.2202	a57268_PGA_scaffold_11	PGA_scaffold_11||53053232||53056831||BUSI_013410-RA||1||CDS||2987022487||6452||77.01	53053232	53056831	b57268_PGA_scaffold_9	PGA_scaffold_9||2338314||2342912||BUSI_005420-RA||-1||CDS||2989033129||24565||77.01	2342912	2338314	1.200000e-114	197
1.3021	0.3412	a57268_PGA_scaffold_11	PGA_scaffold_11||53089177||53095532||BUSI_013416-RA||-1||CDS||2987022505||6458||84.03	53095532	53089177	b57268_PGA_scaffold_9	PGA_scaffold_9||2308260||2316014||BUSI_005417-RA||1||CDS||2989033120||24562||84.03	2308260	2316014	1.700000e-67	247
0.8763	0.1015	a57268_PGA_scaffold_11	PGA_scaffold_11||53125391||53133325||BUSI_013421-RA||-1||CDS||2987022520||6463||83.08	53133325	53125391	b57268_PGA_scaffold_9	PGA_scaffold_9||2295113||2300703||BUSI_005414-RA||1||CDS||2989033111||24559||83.08	2295113	2300703	3.100000e-173	297
1.3441	0.4575	a57268_PGA_scaffold_11	PGA_scaffold_11||53170547||53174029||BUSI_013424-RA||-1||CDS||2987022529||6466||82.75	53174029	53170547	b57268_PGA_scaffold_9	PGA_scaffold_9||2199371||2203913||BUSI_005404-RA||1||CDS||2989033081||24549||82.75	2199371	2203913	2.400000e-133	347
1.6996	0.6148	a57268_PGA_scaffold_11	PGA_scaffold_11||53228293||53236466||BUSI_013429-RA||1||CDS||2987022544||6471||69.82	53228293	53236466	b57268_PGA_scaffold_9	PGA_scaffold_9||2109586||2124989||BUSI_005394-RA||-1||CDS||2989033051||24539||69.82	2124989	2109586	2.500000e-102	397
0.7622	0.1478	a57268_PGA_scaffold_11	PGA_scaffold_11||53252690||53258841||BUSI_013431-RA||1||CDS||2987022550||6473||80.57	53252690	53258841	b57268_PGA_scaffold_9	PGA_scaffold_9||2092463||2097815||BUSI_005392-RA||-1||CDS||2989033045||24537||80.57	2097815	2092463	1.000000e-250	447
3.0693	0.0284	a57268_PGA_scaffold_11	PGA_scaffold_11||53264973||53273576||BUSI_013433-RA||1||CDS||2987022556||6475||84.09	53264973	53273576	b57268_PGA_scaffold_9	PGA_scaffold_9||2081877||2089930||BUSI_005391-RA||-1||CDS||2989033042||24536||84.09	2089930	2081877	1.200000e-148	497
0.7959	0.1231	a57268_PGA_scaffold_11	PGA_scaffold_11||53368525||53369832||BUSI_013447-RA||-1||CDS||2987022598||6489||79.6	53369832	53368525	b57268_PGA_scaffold_9	PGA_scaffold_9||1979815||1981024||BUSI_005380-RA||1||CDS||2989033009||24525||79.6	1979815	1981024	1.000000e-250	544
0.8137	0.2363	a57268_PGA_scaffold_11	PGA_scaffold_11||53422443||53428618||BUSI_013451-RA||-1||CDS||2987022610||6493||69.82	53428618	53422443	b57268_PGA_scaffold_9	PGA_scaffold_9||1940345||1949977||BUSI_005376-RA||1||CDS||2989032997||24521||69.82	1940345	1949977	3.500000e-195	594
1.2536	0.2889	a57268_PGA_scaffold_11	PGA_scaffold_11||53433612||53438948||BUSI_013453-RA||-1||CDS||2987022616||6495||71.89	53438948	53433612	b57268_PGA_scaffold_9	PGA_scaffold_9||1921248||1934991||BUSI_005375-RA||1||CDS||2989032994||24520||71.89	1921248	1934991	2.600000e-103	644
0.8672	0.0770	a57268_PGA_scaffold_11	PGA_scaffold_11||53473766||53482841||BUSI_013456-RA||1||CDS||2987022625||6498||85.47	53473766	53482841	b57268_PGA_scaffold_9	PGA_scaffold_9||1894196||1897894||BUSI_005373-RA||-1||CDS||2989032988||24518||85.47	1897894	1894196	6.800000e-151	694
95.4353	1.2267	a57268_PGA_scaffold_11	PGA_scaffold_11||53606668||53614044||BUSI_013471-RA||1||CDS||2987022670||6513||83.33	53606668	53614044	b57268_PGA_scaffold_9	PGA_scaffold_9||1768955||1776317||BUSI_005361-RA||1||CDS||2989032952||24506||83.33	1768955	1776317	2.400000e-07	697
1.1805	0.3094	a57268_PGA_scaffold_11	PGA_scaffold_11||53690837||53693259||BUSI_013480-RA||1||CDS||2987022697||6522||68.56	53690837	53693259	b57268_PGA_scaffold_9	PGA_scaffold_9||1737622||1738026||BUSI_005357-RA||1||CDS||2989032940||24502||68.56	1737622	1738026	5.700000e-27	723
66.8371	0.9003	a57268_PGA_scaffold_11	PGA_scaffold_11||53718038||53720446||BUSI_013482-RA||1||CDS||2987022703||6524||62.5	53718038	53720446	b57268_PGA_scaffold_9	PGA_scaffold_9||1677953||1679613||BUSI_005351-RA||-1||CDS||2989032922||24496||62.5	1679613	1677953	7.700000e-13	735
0.8609	0.1601	a57268_PGA_scaffold_11	PGA_scaffold_11||53757086||53759570||BUSI_013485-RA||1||CDS||2987022712||6527||80.65	53757086	53759570	b57268_PGA_scaffold_9	PGA_scaffold_9||1633557||1649277||BUSI_005349-RA||-1||CDS||2989032916||24494||80.65	1649277	1633557	1.100000e-114	785
0.7455	0.1856	a57268_PGA_scaffold_11	PGA_scaffold_11||53777598||53782961||BUSI_013490-RA||-1||CDS||2987022727||6532||77.82	53782961	53777598	b57268_PGA_scaffold_9	PGA_scaffold_9||1624704||1629703||BUSI_005348-RA||-1||CDS||2989032913||24493||77.82	1629703	1624704	1.000000e-250	835
1.1682	0.1388	a57268_PGA_scaffold_11	PGA_scaffold_11||53823830||53824810||BUSI_013493-RA||1||CDS||2987022736||6535||76.05	53823830	53824810	b57268_PGA_scaffold_9	PGA_scaffold_9||1593236||1594021||BUSI_005342-RA||-1||CDS||2989032895||24487||76.05	1594021	1593236	7.400000e-139	885
0.8699	0.1110	a57268_PGA_scaffold_11	PGA_scaffold_11||53860303||53866043||BUSI_013495-RA||1||CDS||2987022742||6537||81.11	53860303	53866043	b57268_PGA_scaffold_9	PGA_scaffold_9||1462550||1469650||BUSI_005331-RA||1||CDS||2989032862||24476||81.11	1462550	1469650	1.000000e-250	932
1.0911	0.1090	a57268_PGA_scaffold_11	PGA_scaffold_11||53898625||53903103||BUSI_013500-RA||-1||CDS||2987022757||6542||79.96	53903103	53898625	b57268_PGA_scaffold_9	PGA_scaffold_9||1418873||1422216||BUSI_005325-RA||1||CDS||2989032844||24470||79.96	1418873	1422216	1.000000e-250	982
1.2356	0.2142	a57268_PGA_scaffold_11	PGA_scaffold_11||53905592||53908949||BUSI_013501-RA||-1||CDS||2987022760||6543||71.27	53908949	53905592	b57268_PGA_scaffold_9	PGA_scaffold_9||1410518||1413172||BUSI_005323-RA||1||CDS||2989032838||24468||71.27	1410518	1413172	1.000000e-250	1032
0.6924	0.1038	a57268_PGA_scaffold_11	PGA_scaffold_11||54030045||54033582||BUSI_013513-RA||1||CDS||2987022796||6555||87.16	54030045	54033582	b57268_PGA_scaffold_9	PGA_scaffold_9||1366503||1368712||BUSI_005316-RA||-1||CDS||2989032817||24461||87.16	1368712	1366503	1.100000e-29	1058
1.6348	0.2586	a57268_PGA_scaffold_11	PGA_scaffold_11||54048492||54050011||BUSI_013514-RA||1||CDS||2987022799||6556||80.91	54048492	54050011	b57268_PGA_scaffold_9	PGA_scaffold_9||1318049||1319262||BUSI_005312-RA||1||CDS||2989032805||24457||80.91	1318049	1319262	4.000000e-114	1108
2.6622	0.6291	a57268_PGA_scaffold_11	PGA_scaffold_11||54106706||54120888||BUSI_013521-RA||-1||CDS||2987022820||6563||68.15	54120888	54106706	b57268_PGA_scaffold_9	PGA_scaffold_9||1208995||1210132||BUSI_005294-RA||1||CDS||2989032751||24439||68.15	1208995	1210132	4.800000e-33	1137
26.1330	1.3335	a57268_PGA_scaffold_11	PGA_scaffold_11||54194883||54201949||BUSI_013526-RA||-1||CDS||2987022835||6568||79.93	54201949	54194883	b57268_PGA_scaffold_9	PGA_scaffold_9||1196062||1207091||BUSI_005293-RA||1||CDS||2989032748||24438||79.93	1196062	1207091	4.600000e-141	1187
1.0425	0.2573	a57268_PGA_scaffold_11	PGA_scaffold_11||54207332||54215014||BUSI_013527-RA||-1||CDS||2987022838||6569||79.57	54215014	54207332	b57268_PGA_scaffold_9	PGA_scaffold_9||1182726||1191641||BUSI_005292-RA||1||CDS||2989032745||24437||79.57	1182726	1191641	8.700000e-135	1237
0.8280	0.1369	a57268_PGA_scaffold_11	PGA_scaffold_11||54235208||54241601||BUSI_013529-RA||1||CDS||2987022844||6571||81.87	54235208	54241601	b57268_PGA_scaffold_9	PGA_scaffold_9||1104408||1112874||BUSI_005283-RA||-1||CDS||2989032718||24428||81.87	1112874	1104408	1.000000e-250	1287
1.2223	0.1640	a57268_PGA_scaffold_11	PGA_scaffold_11||54284809||54287463||BUSI_013534-RA||-1||CDS||2987022859||6576||75.05	54287463	54284809	b57268_PGA_scaffold_9	PGA_scaffold_9||1068311||1070834||BUSI_005278-RA||1||CDS||2989032703||24423||75.05	1068311	1070834	1.000000e-250	1337
59.5591	1.1796	a57268_PGA_scaffold_11	PGA_scaffold_11||54301717||54301920||BUSI_013535-RA||-1||CDS||2987022862||6577||67.25	54301920	54301717	b57268_PGA_scaffold_9	PGA_scaffold_9||1047932||1050370||BUSI_005277-RA||-1||CDS||2989032700||24422||67.25	1050370	1047932	1.600000e-19	1355
1.0206	0.2164	a57268_PGA_scaffold_11	PGA_scaffold_11||54408922||54411634||BUSI_013545-RA||-1||CDS||2987022892||6587||83.17	54411634	54408922	b57268_PGA_scaffold_9	PGA_scaffold_9||915369||917909||BUSI_005267-RA||1||CDS||2989032670||24412||83.17	915369	917909	5.600000e-120	1405
0.7848	0.1508	a57268_PGA_scaffold_11	PGA_scaffold_11||54412486||54424545||BUSI_013546-RA||1||CDS||2987022895||6588||80.22	54412486	54424545	b57268_PGA_scaffold_9	PGA_scaffold_9||883426||893466||BUSI_005264-RA||-1||CDS||2989032661||24409||80.22	893466	883426	1.000000e-250	1455
0.8522	0.2545	a57268_PGA_scaffold_11	PGA_scaffold_11||54429175||54433164||BUSI_013547-RA||1||CDS||2987022898||6589||72.05	54429175	54433164	b57268_PGA_scaffold_9	PGA_scaffold_9||866380||871225||BUSI_005263-RA||-1||CDS||2989032658||24408||72.05	871225	866380	8.700000e-143	1505
1.1640	0.1939	a57268_PGA_scaffold_11	PGA_scaffold_11||54439278||54454977||BUSI_013548-RA||1||CDS||2987022901||6590||79.41	54439278	54454977	b57268_PGA_scaffold_9	PGA_scaffold_9||854110||861122||BUSI_005261-RA||-1||CDS||2989032652||24406||79.41	861122	854110	1.000000e-250	1555
1.3443	0.3088	a57268_PGA_scaffold_11	PGA_scaffold_11||54495903||54498578||BUSI_013550-RA||-1||CDS||2987022907||6592||76.75	54498578	54495903	b57268_PGA_scaffold_9	PGA_scaffold_9||794664||812670||BUSI_005256-RA||1||CDS||2989032637||24401||76.75	794664	812670	8.600000e-219	1605
81.8039	0.4659	a57268_PGA_scaffold_11	PGA_scaffold_11||54541806||54542892||BUSI_013554-RA||1||CDS||2987022919||6596||87.85	54541806	54542892	b57268_PGA_scaffold_9	PGA_scaffold_9||760999||762204||BUSI_005253-RA||-1||CDS||2989032628||24398||87.85	762204	760999	2.500000e-29	1633
1.0450	0.1728	a57268_PGA_scaffold_11	PGA_scaffold_11||54567916||54573504||BUSI_013557-RA||-1||CDS||2987022928||6599||84.38	54573504	54567916	b57268_PGA_scaffold_9	PGA_scaffold_9||651496||654736||BUSI_005244-RA||1||CDS||2989032601||24389||84.38	651496	654736	3.000000e-226	1683
0.7616	0.2001	a57268_PGA_scaffold_11	PGA_scaffold_11||54657921||54674779||BUSI_013566-RA||1||CDS||2987022955||6608||80.1	54657921	54674779	b57268_PGA_scaffold_9	PGA_scaffold_9||637260||649136||BUSI_005243-RA||-1||CDS||2989032598||24388||80.1	649136	637260	1.000000e-250	1733
1.2896	0.2748	a57268_PGA_scaffold_11	PGA_scaffold_11||54770377||54774229||BUSI_013574-RA||1||CDS||2987022979||6616||75.96	54770377	54774229	b57268_PGA_scaffold_9	PGA_scaffold_9||528131||610417||BUSI_005238-RA||-1||CDS||2989032583||24383||75.96	610417	528131	1.000000e-250	1783
1.0702	0.2469	a57268_PGA_scaffold_11	PGA_scaffold_11||54778738||54791708||BUSI_013576-RA||-1||CDS||2987022985||6618||75.28	54791708	54778738	b57268_PGA_scaffold_9	PGA_scaffold_9||509752||511916||BUSI_005235-RA||1||CDS||2989032574||24380||75.28	509752	511916	2.100000e-244	1833
0.8297	0.2918	a57268_PGA_scaffold_11	PGA_scaffold_11||54900552||54906386||BUSI_013585-RA||-1||CDS||2987023012||6627||84.24	54906386	54900552	b57268_PGA_scaffold_9	PGA_scaffold_9||501483||507196||BUSI_005234-RA||1||CDS||2989032571||24379||84.24	501483	507196	6.800000e-94	1883
0.7724	0.2093	a57268_PGA_scaffold_11	PGA_scaffold_11||54914075||54920455||BUSI_013588-RA||1||CDS||2987023021||6630||79.4	54914075	54920455	b57268_PGA_scaffold_9	PGA_scaffold_9||493885||500115||BUSI_005233-RA||-1||CDS||2989032568||24378||79.4	500115	493885	9.500000e-191	1933
0.7073	0.1606	a57268_PGA_scaffold_11	PGA_scaffold_11||54927018||54933804||BUSI_013589-RA||1||CDS||2987023024||6631||80.97	54927018	54933804	b57268_PGA_scaffold_9	PGA_scaffold_9||482809||492833||BUSI_005232-RA||-1||CDS||2989032565||24377||80.97	492833	482809	5.600000e-167	1983
1.2071	0.2087	a57268_PGA_scaffold_11	PGA_scaffold_11||54979346||54983788||BUSI_013593-RA||-1||CDS||2987023036||6635||82.47	54983788	54979346	b57268_PGA_scaffold_9	PGA_scaffold_9||444438||450771||BUSI_005226-RA||1||CDS||2989032547||24371||82.47	444438	450771	1.200000e-94	2033
0.7793	0.0460	a57268_PGA_scaffold_11	PGA_scaffold_11||55148537||55155061||BUSI_013611-RA||1||CDS||2987023090||6653||85.79	55148537	55155061	b57268_PGA_scaffold_9	PGA_scaffold_9||400204||406106||BUSI_005222-RA||-1||CDS||2989032535||24367||85.79	406106	400204	1.000000e-250	2080
0.7477	0.2275	a57268_PGA_scaffold_11	PGA_scaffold_11||55157738||55159449||BUSI_013612-RA||-1||CDS||2987023093||6654||83.62	55159449	55157738	b57268_PGA_scaffold_9	PGA_scaffold_9||388341||390039||BUSI_005220-RA||1||CDS||2989032529||24365||83.62	388341	390039	6.000000e-134	2130
0.7718	0.1647	a57268_PGA_scaffold_11	PGA_scaffold_11||55164931||55166256||BUSI_013613-RA||-1||CDS||2987023096||6655||77.85	55166256	55164931	b57268_PGA_scaffold_9	PGA_scaffold_9||385774||386256||BUSI_005219-RA||1||CDS||2989032526||24364||77.85	385774	386256	1.200000e-107	2180
1.2456	0.1070	a57268_PGA_scaffold_11	PGA_scaffold_11||55170739||55172293||BUSI_013614-RA||1||CDS||2987023099||6656||77.76	55170739	55172293	b57268_PGA_scaffold_9	PGA_scaffold_9||370973||372273||BUSI_005217-RA||-1||CDS||2989032520||24362||77.76	372273	370973	4.600000e-210	2230
0.6817	0.0638	a57268_PGA_scaffold_11	PGA_scaffold_11||55172744||55182182||BUSI_013615-RA||-1||CDS||2987023102||6657||84.19	55182182	55172744	b57268_PGA_scaffold_9	PGA_scaffold_9||362017||370466||BUSI_005216-RA||1||CDS||2989032517||24361||84.19	362017	370466	1.000000e-250	2280
0.7618	0.0976	a57268_PGA_scaffold_11	PGA_scaffold_11||55234179||55243632||BUSI_013624-RA||1||CDS||2987023129||6666||84.8	55234179	55243632	b57268_PGA_scaffold_9	PGA_scaffold_9||298327||305023||BUSI_005206-RA||1||CDS||2989032487||24351||84.8	298327	305023	1.900000e-167	2330
0.8576	0.1264	a57268_PGA_scaffold_11	PGA_scaffold_11||55372847||55375596||BUSI_013635-RA||1||CDS||2987023162||6677||82.44	55372847	55375596	b57268_PGA_scaffold_9	PGA_scaffold_9||187070||189594||BUSI_005199-RA||-1||CDS||2989032466||24344||82.44	189594	187070	1.000000e-250	2377
1.3324	0.0964	a57268_PGA_scaffold_11	PGA_scaffold_11||55395534||55399246||BUSI_013636-RA||-1||CDS||2987023165||6678||80.9	55399246	55395534	b57268_PGA_scaffold_9	PGA_scaffold_9||137134||140495||BUSI_005194-RA||-1||CDS||2989032451||24339||80.9	140495	137134	1.000000e-250	2427
###  Mean Ks:  0.1203	Mean Kn: 0.0732
#Ks	Kn	a<db_genome_id>_<chr>	chr1||start1||stop1||name1||strand1||type1||db_feature_id1||genome_order1||percent_id1	start1	stop1	b<db_genome_id>_<chr>	chr2||start2||stop2||name2||strand2||type2||db_feature_id2||genome_order2||percent_id2	start2	stop2	eval	block_score	GEVO_link
0.1898	0.1062	a57268_PGA_scaffold_11	PGA_scaffold_11||54692213||54693502||BUSI_013569-RA||-1||CDS||2987022964||6611||99.07	54693502	54692213	b57268_PGA_scaffold_9	PGA_scaffold_9||58887053||58895459||BUSI_007648-RA||-1||CDS||2989039813||26793||99.07	58895459	58887053	1.000000e-250	50
0.0157	0.0012	a57268_PGA_scaffold_11	PGA_scaffold_11||54712251||54721128||BUSI_013570-RA||1||CDS||2987022967||6612||99.74	54712251	54721128	b57268_PGA_scaffold_9	PGA_scaffold_9||58920385||58929286||BUSI_007649-RA||1||CDS||2989039816||26794||99.74	58920385	58929286	1.000000e-250	100
0.1111	0.0306	a57268_PGA_scaffold_11	PGA_scaffold_11||54737500||54749789||BUSI_013571-RA||-1||CDS||2987022970||6613||97.83	54749789	54737500	b57268_PGA_scaffold_9	PGA_scaffold_9||58944354||58956498||BUSI_007650-RA||-1||CDS||2989039819||26795||97.83	58956498	58944354	1.000000e-250	150
0.2736	0.2572	a57268_PGA_scaffold_11	PGA_scaffold_11||54750279||54759664||BUSI_013572-RA||1||CDS||2987022973||6614||98.71	54750279	54759664	b57268_PGA_scaffold_9	PGA_scaffold_9||58963761||58969086||BUSI_007651-RA||1||CDS||2989039822||26796||98.71	58963761	58969086	1.100000e-62	200
0.0305	0.0060	a57268_PGA_scaffold_11	PGA_scaffold_11||54760662||54763705||BUSI_013573-RA||-1||CDS||2987022976||6615||98.79	54763705	54760662	b57268_PGA_scaffold_9	PGA_scaffold_9||58970115||58972970||BUSI_007652-RA||-1||CDS||2989039825||26797||98.79	58972970	58970115	1.000000e-250	250
0.0472	0.0113	a57268_PGA_scaffold_11	PGA_scaffold_11||54770377||54774229||BUSI_013574-RA||1||CDS||2987022979||6616||98.03	54770377	54774229	b57268_PGA_scaffold_9	PGA_scaffold_9||58982076||58985927||BUSI_007653-RA||1||CDS||2989039828||26798||98.03	58982076	58985927	1.000000e-250	300
0.2398	0.1329	a57268_PGA_scaffold_11	PGA_scaffold_11||54775021||54776571||BUSI_013575-RA||-1||CDS||2987022982||6617||99.03	54776571	54775021	b57268_PGA_scaffold_9	PGA_scaffold_9||58986835||58989562||BUSI_007654-RA||-1||CDS||2989039831||26799||99.03	58989562	58986835	1.000000e-250	350
0.0544	0.0403	a57268_PGA_scaffold_11	PGA_scaffold_11||54778738||54791708||BUSI_013576-RA||-1||CDS||2987022985||6618||95.66	54791708	54778738	b57268_PGA_scaffold_9	PGA_scaffold_9||58991562||58993854||BUSI_007655-RA||-1||CDS||2989039834||26800||95.66	58993854	58991562	1.000000e-250	400
###  Mean Ks:  41.1758	Mean Kn: 1.1042
#Ks	Kn	a<db_genome_id>_<chr>	chr1||start1||stop1||name1||strand1||type1||db_feature_id1||genome_order1||percent_id1	start1	stop1	b<db_genome_id>_<chr>	chr2||start2||stop2||name2||strand2||type2||db_feature_id2||genome_order2||percent_id2	start2	stop2	eval	block_score	GEVO_link
3.1102	0.7755	a57268_PGA_scaffold_12	PGA_scaffold_12||1687855||1692247||BUSI_022583-RA||1||CDS||2987231904||6744||69.09	1687855	1692247	b57268_PGA_scaffold_4	PGA_scaffold_4||50431168||50433996||BUSI_009692-RA||1||CDS||2988143818||17383||69.09	50431168	50433996	1.100000e-46	46
69.2587	1.0969	a57268_PGA_scaffold_12	PGA_scaffold_12||2260639||2279793||BUSI_022601-RA||1||CDS||2987231958||6762||61.95	2260639	2279793	b57268_PGA_scaffold_4	PGA_scaffold_4||50474427||50484273||BUSI_009697-RA||-1||CDS||2988143833||17388||61.95	50484273	50474427	7.300000e-31	73
9.0318	1.1750	a57268_PGA_scaffold_12	PGA_scaffold_12||2577358||2577987||BUSI_022620-RA||1||CDS||2987232015||6781||72.99	2577358	2577987	b57268_PGA_scaffold_4	PGA_scaffold_4||50538791||50544162||BUSI_009699-RA||1||CDS||2988143839||17390||72.99	50538791	50544162	7.100000e-29	98
66.3744	1.2499	a57268_PGA_scaffold_12	PGA_scaffold_12||2920702||2927834||BUSI_022629-RA||-1||CDS||2987232042||6790||64.84	2927834	2920702	b57268_PGA_scaffold_4	PGA_scaffold_4||51031197||51037369||BUSI_009718-RA||-1||CDS||2988143896||17409||64.84	51037369	51031197	2.300000e-28	122
71.5337	1.2542	a57268_PGA_scaffold_12	PGA_scaffold_12||3657767||3664516||BUSI_022644-RA||-1||CDS||2987232087||6805||96.52	3664516	3657767	b57268_PGA_scaffold_4	PGA_scaffold_4||51122724||51131772||BUSI_009723-RA||1||CDS||2988143911||17414||96.52	51122724	51131772	1.000000e-250	169
1.2075	1.4935	a57268_PGA_scaffold_12	PGA_scaffold_12||4915884||4924555||BUSI_022661-RA||-1||CDS||2987232138||6822||74.7	4924555	4915884	b57268_PGA_scaffold_4	PGA_scaffold_4||51545043||51545674||BUSI_009736-RA||-1||CDS||2988143950||17427||74.7	51545674	51545043	5.300000e-31	196
67.7143	0.6846	a57268_PGA_scaffold_12	PGA_scaffold_12||5416724||5419343||BUSI_022672-RA||1||CDS||2987232171||6833||63.75	5416724	5419343	b57268_PGA_scaffold_4	PGA_scaffold_4||51845328||51848796||BUSI_009743-RA||-1||CDS||2988143971||17434||63.75	51848796	51845328	1.700000e-59	243
###  Mean Ks:  27.2358	Mean Kn: 0.7200
#Ks	Kn	a<db_genome_id>_<chr>	chr1||start1||stop1||name1||strand1||type1||db_feature_id1||genome_order1||percent_id1	start1	stop1	b<db_genome_id>_<chr>	chr2||start2||stop2||name2||strand2||type2||db_feature_id2||genome_order2||percent_id2	start2	stop2	eval	block_score	GEVO_link
86.2068	0.9534	a57268_PGA_scaffold_12	PGA_scaffold_12||7316163||7324508||BUSI_022718-RA||1||CDS||2987232309||6879||73.13	7316163	7324508	b57268_PGA_scaffold_9	PGA_scaffold_9||49619099||49623473||BUSI_007265-RA||1||CDS||2989038664||26410||73.13	49619099	49623473	5.300000e-20	19
0.0088	0.0266	a57268_PGA_scaffold_12	PGA_scaffold_12||7491195||7491807||BUSI_022721-RA||-1||CDS||2987232318||6882||97.95	7491807	7491195	b57268_PGA_scaffold_9	PGA_scaffold_9||48762188||48762800||BUSI_007245-RA||-1||CDS||2989038604||26390||97.95	48762800	48762188	5.100000e-212	66
2.6182	0.6492	a57268_PGA_scaffold_12	PGA_scaffold_12||7497011||7501784||BUSI_022723-RA||1||CDS||2987232324||6884||62.16	7497011	7501784	b57268_PGA_scaffold_9	PGA_scaffold_9||48447530||48452814||BUSI_007242-RA||-1||CDS||2989038595||26387||62.16	48452814	48447530	1.700000e-15	80
3.7098	1.0022	a57268_PGA_scaffold_12	PGA_scaffold_12||7529399||7537098||BUSI_022725-RA||1||CDS||2987232330||6886||71.24	7529399	7537098	b57268_PGA_scaffold_9	PGA_scaffold_9||47446006||47458461||BUSI_007233-RA||-1||CDS||2989038568||26378||71.24	47458461	47446006	7.800000e-21	100
43.6354	0.9687	a57268_PGA_scaffold_12	PGA_scaffold_12||8040555||8041287||BUSI_022746-RA||1||CDS||2987232393||6907||95.88	8040555	8041287	b57268_PGA_scaffold_9	PGA_scaffold_9||47254894||47261097||BUSI_007227-RA||1||CDS||2989038550||26372||95.88	47254894	47261097	2.300000e-111	144
###  Mean Ks:  50.2161	Mean Kn: 0.9223
#Ks	Kn	a<db_genome_id>_<chr>	chr1||start1||stop1||name1||strand1||type1||db_feature_id1||genome_order1||percent_id1	start1	stop1	b<db_genome_id>_<chr>	chr2||start2||stop2||name2||strand2||type2||db_feature_id2||genome_order2||percent_id2	start2	stop2	eval	block_score	GEVO_link
17.9287	2.1518	a57268_PGA_scaffold_12	PGA_scaffold_12||8574663||8589596||BUSI_022758-RA||-1||CDS||2987232429||6919||66.87	8589596	8574663	b57268_PGA_scaffold_10	PGA_scaffold_10||18682556||18698962||BUSI_022172-RA||-1||CDS||2986838731||4255||66.87	18698962	18682556	4.300000e-13	12
84.0513	0.7206	a57268_PGA_scaffold_12	PGA_scaffold_12||9236617||9246937||BUSI_022772-RA||-1||CDS||2987232471||6933||70.81	9246937	9236617	b57268_PGA_scaffold_10	PGA_scaffold_10||19289328||19291188||BUSI_022192-RA||1||CDS||2986838791||4275||70.81	19289328	19291188	4.100000e-22	30
74.3325	1.1180	a57268_PGA_scaffold_12	PGA_scaffold_12||9639519||9643132||BUSI_022780-RA||-1||CDS||2987232495||6941||86.22	9643132	9639519	b57268_PGA_scaffold_10	PGA_scaffold_10||20221810||20238722||BUSI_022211-RA||-1||CDS||2986838848||4294||86.22	20238722	20221810	1.100000e-77	77
74.7279	0.5888	a57268_PGA_scaffold_12	PGA_scaffold_12||10995330||10996481||BUSI_022788-RA||-1||CDS||2987232519||6949||73.85	10996481	10995330	b57268_PGA_scaffold_10	PGA_scaffold_10||20697412||20699841||BUSI_022224-RA||1||CDS||2986838887||4307||73.85	20697412	20699841	2.600000e-05	78
0.0399	0.0321	a57268_PGA_scaffold_12	PGA_scaffold_12||13392558||13394111||BUSI_022804-RA||1||CDS||2987232567||6965||96.38	13392558	13394111	b57268_PGA_scaffold_10	PGA_scaffold_10||21352092||21353640||BUSI_022236-RA||-1||CDS||2986838923||4319||96.38	21353640	21352092	1.000000e-250	125
###  Mean Ks:  17.8111	Mean Kn: 1.0962
#Ks	Kn	a<db_genome_id>_<chr>	chr1||start1||stop1||name1||strand1||type1||db_feature_id1||genome_order1||percent_id1	start1	stop1	b<db_genome_id>_<chr>	chr2||start2||stop2||name2||strand2||type2||db_feature_id2||genome_order2||percent_id2	start2	stop2	eval	block_score	GEVO_link
7.3806	3.2806	a57268_PGA_scaffold_12	PGA_scaffold_12||8574663||8589596||BUSI_022758-RA||-1||CDS||2987232429||6919||72.24	8589596	8574663	b57268_PGA_scaffold_13	PGA_scaffold_13||19821680||19825732||BUSI_024382-RA||-1||CDS||2987375006||8543||72.24	19825732	19821680	6.600000e-58	50
3.0398	0.7312	a57268_PGA_scaffold_12	PGA_scaffold_12||9070523||9094379||BUSI_022770-RA||-1||CDS||2987232465||6931||81.99	9094379	9070523	b57268_PGA_scaffold_13	PGA_scaffold_13||19157097||19161577||BUSI_024362-RA||-1||CDS||2987374946||8523||81.99	19161577	19157097	9.800000e-55	97
68.5889	1.1167	a57268_PGA_scaffold_12	PGA_scaffold_12||9606829||9607585||BUSI_022778-RA||1||CDS||2987232489||6939||82.21	9606829	9607585	b57268_PGA_scaffold_13	PGA_scaffold_13||18553775||18558024||BUSI_024350-RA||-1||CDS||2987374910||8511||82.21	18558024	18553775	2.200000e-130	144
26.8269	1.2188	a57268_PGA_scaffold_12	PGA_scaffold_12||9879589||9882535||BUSI_022784-RA||-1||CDS||2987232507||6945||74.39	9882535	9879589	b57268_PGA_scaffold_13	PGA_scaffold_13||17571684||17598417||BUSI_024340-RA||1||CDS||2987374880||8501||74.39	17571684	17598417	3.700000e-09	152
1.0072	0.2272	a57268_PGA_scaffold_12	PGA_scaffold_12||12881019||12882790||BUSI_022797-RA||1||CDS||2987232546||6958||95.32	12881019	12882790	b57268_PGA_scaffold_13	PGA_scaffold_13||16950956||16958313||BUSI_024329-RA||-1||CDS||2987374847||8490||95.32	16958313	16950956	5.200000e-66	199
0.0232	0.0027	a57268_PGA_scaffold_12	PGA_scaffold_12||13392558||13394111||BUSI_022804-RA||1||CDS||2987232567||6965||96.97	13392558	13394111	b57268_PGA_scaffold_13	PGA_scaffold_13||16114875||16116422||BUSI_024312-RA||1||CDS||2987374796||8473||96.97	16114875	16116422	1.000000e-250	246
###  Mean Ks:  35.7735	Mean Kn: 0.5413
#Ks	Kn	a<db_genome_id>_<chr>	chr1||start1||stop1||name1||strand1||type1||db_feature_id1||genome_order1||percent_id1	start1	stop1	b<db_genome_id>_<chr>	chr2||start2||stop2||name2||strand2||type2||db_feature_id2||genome_order2||percent_id2	start2	stop2	eval	block_score	GEVO_link
0.1390	0.0862	a57268_PGA_scaffold_12	PGA_scaffold_12||8943670||8944643||BUSI_022767-RA||1||CDS||2987232456||6928||90.95	8943670	8944643	b57268_PGA_scaffold_2	PGA_scaffold_2||54427285||54430232||BUSI_004982-RA||1||CDS||2987701921||13574||90.95	54427285	54430232	2.600000e-160	50
0.0458	0.0251	a57268_PGA_scaffold_12	PGA_scaffold_12||9666769||9667652||BUSI_022781-RA||1||CDS||2987232498||6942||96.23	9666769	9667652	b57268_PGA_scaffold_2	PGA_scaffold_2||53668523||53670292||BUSI_004968-RA||-1||CDS||2987701879||13560||96.23	53670292	53668523	5.200000e-167	97
0.2223	0.1761	a57268_PGA_scaffold_12	PGA_scaffold_12||10995330||10996481||BUSI_022788-RA||-1||CDS||2987232519||6949||96.73	10996481	10995330	b57268_PGA_scaffold_2	PGA_scaffold_2||52570013||52577259||BUSI_004960-RA||1||CDS||2987701855||13552||96.73	52570013	52577259	7.900000e-163	147
64.1133	0.9805	a57268_PGA_scaffold_12	PGA_scaffold_12||12972181||12997165||BUSI_022799-RA||-1||CDS||2987232552||6960||66.09	12997165	12972181	b57268_PGA_scaffold_2	PGA_scaffold_2||52321023||52388434||BUSI_004958-RA||-1||CDS||2987701849||13550||66.09	52388434	52321023	2.100000e-59	194
69.9274	1.0254	a57268_PGA_scaffold_12	PGA_scaffold_12||13090268||13091170||BUSI_022800-RA||1||CDS||2987232555||6961||62.24	13090268	13091170	b57268_PGA_scaffold_2	PGA_scaffold_2||51888729||51891875||BUSI_004953-RA||-1||CDS||2987701834||13545||62.24	51891875	51888729	4.800000e-29	222
80.1932	0.9543	a57268_PGA_scaffold_12	PGA_scaffold_12||13488007||13491655||BUSI_022807-RA||1||CDS||2987232576||6968||66.87	13488007	13491655	b57268_PGA_scaffold_2	PGA_scaffold_2||51107775||51110921||BUSI_004944-RA||1||CDS||2987701807||13536||66.87	51107775	51110921	2.000000e-40	261
###  Mean Ks:  31.2823	Mean Kn: 0.6273
#Ks	Kn	a<db_genome_id>_<chr>	chr1||start1||stop1||name1||strand1||type1||db_feature_id1||genome_order1||percent_id1	start1	stop1	b<db_genome_id>_<chr>	chr2||start2||stop2||name2||strand2||type2||db_feature_id2||genome_order2||percent_id2	start2	stop2	eval	block_score	GEVO_link
78.0558	1.2690	a57268_PGA_scaffold_12	PGA_scaffold_12||13334553||13344906||BUSI_022803-RA||1||CDS||2987232564||6964||76.18	13334553	13344906	b57268_PGA_scaffold_8	PGA_scaffold_8||6763015||6767289||BUSI_015981-RA||-1||CDS||2988862403||23150||76.18	6767289	6763015	3.600000e-141	50
70.0792	1.3419	a57268_PGA_scaffold_12	PGA_scaffold_12||13604025||13612498||BUSI_022818-RA||-1||CDS||2987232609||6979||67.02	13612498	13604025	b57268_PGA_scaffold_8	PGA_scaffold_8||6842307||6849333||BUSI_015984-RA||-1||CDS||2988862412||23153||67.02	6849333	6842307	8.200000e-57	97
22.5475	1.1675	a57268_PGA_scaffold_12	PGA_scaffold_12||13659978||13673815||BUSI_022820-RA||1||CDS||2987232615||6981||79.53	13659978	13673815	b57268_PGA_scaffold_8	PGA_scaffold_8||7012201||7017944||BUSI_015990-RA||1||CDS||2988862430||23159||79.53	7012201	7017944	5.700000e-27	123
1.5615	0.2902	a57268_PGA_scaffold_12	PGA_scaffold_12||13785136||13797899||BUSI_022830-RA||1||CDS||2987232645||6991||79.73	13785136	13797899	b57268_PGA_scaffold_8	PGA_scaffold_8||7024817||7040108||BUSI_015991-RA||1||CDS||2988862433||23160||79.73	7024817	7040108	1.100000e-148	173
64.1553	0.8728	a57268_PGA_scaffold_12	PGA_scaffold_12||13984528||13998539||BUSI_022835-RA||-1||CDS||2987232660||6996||66.05	13998539	13984528	b57268_PGA_scaffold_8	PGA_scaffold_8||7060189||7080301||BUSI_015994-RA||-1||CDS||2988862442||23163||66.05	7080301	7060189	4.500000e-53	223
0.9344	0.2934	a57268_PGA_scaffold_12	PGA_scaffold_12||14923140||14925271||BUSI_022868-RA||-1||CDS||2987232759||7029||68.9	14925271	14923140	b57268_PGA_scaffold_8	PGA_scaffold_8||6500680||6502051||BUSI_015958-RA||-1||CDS||2988862334||23127||68.9	6502051	6500680	6.100000e-79	50
0.7611	0.2181	a57268_PGA_scaffold_12	PGA_scaffold_12||14928189||14937231||BUSI_022869-RA||-1||CDS||2987232762||7030||74.86	14937231	14928189	b57268_PGA_scaffold_8	PGA_scaffold_8||6506107||6511294||BUSI_015959-RA||-1||CDS||2988862337||23128||74.86	6511294	6506107	1.000000e-250	100
0.8750	0.2707	a57268_PGA_scaffold_12	PGA_scaffold_12||14940880||14947760||BUSI_022870-RA||-1||CDS||2987232765||7031||76.42	14947760	14940880	b57268_PGA_scaffold_8	PGA_scaffold_8||6518633||6521293||BUSI_015960-RA||-1||CDS||2988862340||23129||76.42	6521293	6518633	1.200000e-205	150
61.7599	0.5896	a57268_PGA_scaffold_12	PGA_scaffold_12||15143288||15144026||BUSI_022874-RA||1||CDS||2987232777||7035||76.54	15143288	15144026	b57268_PGA_scaffold_8	PGA_scaffold_8||6601658||6603196||BUSI_015965-RA||1||CDS||2988862355||23134||76.54	6601658	6603196	4.100000e-33	182
72.6259	0.7304	a57268_PGA_scaffold_12	PGA_scaffold_12||15176390||15184745||BUSI_022876-RA||-1||CDS||2987232783||7037||77.22	15184745	15176390	b57268_PGA_scaffold_8	PGA_scaffold_8||6607263||6618804||BUSI_015966-RA||-1||CDS||2988862358||23135||77.22	6618804	6607263	1.300000e-65	232
0.7796	0.1313	a57268_PGA_scaffold_12	PGA_scaffold_12||15231394||15241473||BUSI_022878-RA||-1||CDS||2987232789||7039||82.41	15241473	15231394	b57268_PGA_scaffold_8	PGA_scaffold_8||6684274||6687030||BUSI_015972-RA||-1||CDS||2988862376||23141||82.41	6687030	6684274	5.000000e-198	282
1.2522	0.3526	a57268_PGA_scaffold_12	PGA_scaffold_12||16404202||16405230||BUSI_022889-RA||1||CDS||2987232822||7050||64.08	16404202	16405230	b57268_PGA_scaffold_8	PGA_scaffold_8||6724852||6726325||BUSI_015976-RA||-1||CDS||2988862388||23145||64.08	6726325	6724852	8.000000e-62	329
###  Mean Ks:  17.8338	Mean Kn: 0.3895
#Ks	Kn	a<db_genome_id>_<chr>	chr1||start1||stop1||name1||strand1||type1||db_feature_id1||genome_order1||percent_id1	start1	stop1	b<db_genome_id>_<chr>	chr2||start2||stop2||name2||strand2||type2||db_feature_id2||genome_order2||percent_id2	start2	stop2	eval	block_score	GEVO_link
0.7484	0.1274	a57268_PGA_scaffold_12	PGA_scaffold_12||17573439||17574590||BUSI_022912-RA||-1||CDS||2987232891||7073||83.49	17574590	17573439	b57268_PGA_scaffold_8	PGA_scaffold_8||17475930||17481801||BUSI_016593-RA||-1||CDS||2988864239||23762||83.49	17481801	17475930	2.400000e-96	50
64.8393	0.9810	a57268_PGA_scaffold_12	PGA_scaffold_12||17775548||17782234||BUSI_022919-RA||-1||CDS||2987232912||7080||84.24	17782234	17775548	b57268_PGA_scaffold_8	PGA_scaffold_8||17599481||17622951||BUSI_016601-RA||1||CDS||2988864263||23770||84.24	17599481	17622951	3.600000e-152	100
1.1954	0.0863	a57268_PGA_scaffold_12	PGA_scaffold_12||18252840||18260703||BUSI_022926-RA||1||CDS||2987232933||7087||79.46	18252840	18260703	b57268_PGA_scaffold_8	PGA_scaffold_8||17715671||17721121||BUSI_016613-RA||1||CDS||2988864299||23782||79.46	17715671	17721121	5.100000e-156	147
1.0113	0.1671	a57268_PGA_scaffold_12	PGA_scaffold_12||18266931||18271521||BUSI_022927-RA||-1||CDS||2987232936||7088||77.1	18271521	18266931	b57268_PGA_scaffold_8	PGA_scaffold_8||17726492||17731050||BUSI_016614-RA||-1||CDS||2988864302||23783||77.1	17731050	17726492	1.000000e-250	197
1.3837	0.1925	a57268_PGA_scaffold_12	PGA_scaffold_12||18402580||18405308||BUSI_022930-RA||-1||CDS||2987232945||7091||71.92	18405308	18402580	b57268_PGA_scaffold_8	PGA_scaffold_8||17758397||17761651||BUSI_016616-RA||-1||CDS||2988864308||23785||71.92	17761651	17758397	1.600000e-201	247
0.8891	0.1267	a57268_PGA_scaffold_12	PGA_scaffold_12||19136953||19142995||BUSI_022950-RA||-1||CDS||2987233005||7111||74.16	19142995	19136953	b57268_PGA_scaffold_8	PGA_scaffold_8||17769279||17780669||BUSI_016617-RA||-1||CDS||2988864311||23786||74.16	17780669	17769279	1.300000e-175	294
1.4351	0.1641	a57268_PGA_scaffold_12	PGA_scaffold_12||19160595||19171179||BUSI_022951-RA||-1||CDS||2987233008||7112||89.36	19171179	19160595	b57268_PGA_scaffold_8	PGA_scaffold_8||17787836||17794651||BUSI_016618-RA||-1||CDS||2988864314||23787||89.36	17794651	17787836	3.300000e-175	344
71.1681	1.2710	a57268_PGA_scaffold_12	PGA_scaffold_12||19567681||19570354||BUSI_022971-RA||-1||CDS||2987233068||7132||66.67	19570354	19567681	b57268_PGA_scaffold_8	PGA_scaffold_8||17931328||17932555||BUSI_016628-RA||1||CDS||2988864344||23797||66.67	17931328	17932555	1.200000e-16	356
###  Mean Ks:  59.3799	Mean Kn: 0.8785
#Ks	Kn	a<db_genome_id>_<chr>	chr1||start1||stop1||name1||strand1||type1||db_feature_id1||genome_order1||percent_id1	start1	stop1	b<db_genome_id>_<chr>	chr2||start2||stop2||name2||strand2||type2||db_feature_id2||genome_order2||percent_id2	start2	stop2	eval	block_score	GEVO_link
73.3078	1.2148	a57268_PGA_scaffold_12	PGA_scaffold_12||18134590||18137984||BUSI_022924-RA||1||CDS||2987232927||7085||66.67	18134590	18137984	b57268_PGA_scaffold_2	PGA_scaffold_2||63732514||63754032||BUSI_005076-RA||-1||CDS||2987702203||13668||66.67	63754032	63732514	2.100000e-47	46
0.8873	0.5154	a57268_PGA_scaffold_12	PGA_scaffold_12||18692389||18709759||BUSI_022940-RA||-1||CDS||2987232975||7101||97.49	18709759	18692389	b57268_PGA_scaffold_2	PGA_scaffold_2||64573146||64574944||BUSI_005092-RA||1||CDS||2987702251||13684||97.49	64573146	64574944	4.200000e-81	93
82.1821	0.5594	a57268_PGA_scaffold_12	PGA_scaffold_12||19127297||19129390||BUSI_022947-RA||1||CDS||2987232996||7108||72.81	19127297	19129390	b57268_PGA_scaffold_2	PGA_scaffold_2||65139140||65142752||BUSI_005097-RA||-1||CDS||2987702266||13689||72.81	65142752	65139140	2.700000e-37	129
72.2823	1.0108	a57268_PGA_scaffold_12	PGA_scaffold_12||19160595||19171179||BUSI_022951-RA||-1||CDS||2987233008||7112||73.29	19171179	19160595	b57268_PGA_scaffold_2	PGA_scaffold_2||66773661||66785339||BUSI_005116-RA||1||CDS||2987702323||13708||73.29	66773661	66785339	1.100000e-230	176
68.2402	1.0922	a57268_PGA_scaffold_12	PGA_scaffold_12||19567681||19570354||BUSI_022971-RA||-1||CDS||2987233068||7132||73.91	19570354	19567681	b57268_PGA_scaffold_2	PGA_scaffold_2||66985480||66989520||BUSI_005118-RA||1||CDS||2987702329||13710||73.91	66985480	66989520	6.100000e-06	178
###  Mean Ks:  0.1836	Mean Kn: 0.0979
#Ks	Kn	a<db_genome_id>_<chr>	chr1||start1||stop1||name1||strand1||type1||db_feature_id1||genome_order1||percent_id1	start1	stop1	b<db_genome_id>_<chr>	chr2||start2||stop2||name2||strand2||type2||db_feature_id2||genome_order2||percent_id2	start2	stop2	eval	block_score	GEVO_link
0.0736	0.0052	a57268_PGA_scaffold_12	PGA_scaffold_12||21284473||21288258||BUSI_023016-RA||1||CDS||2987233203||7177||97.88	21284473	21288258	b57268_PGA_scaffold_9	PGA_scaffold_9||55604447||55608086||BUSI_007497-RA||-1||CDS||2989039360||26642||97.88	55608086	55604447	1.000000e-250	50
0.5678	0.2973	a57268_PGA_scaffold_12	PGA_scaffold_12||21318856||21328652||BUSI_023017-RA||1||CDS||2987233206||7178||98.63	21318856	21328652	b57268_PGA_scaffold_9	PGA_scaffold_9||55572519||55580649||BUSI_007496-RA||-1||CDS||2989039357||26641||98.63	55580649	55572519	1.800000e-127	100
0.1062	0.0486	a57268_PGA_scaffold_12	PGA_scaffold_12||21333470||21353031||BUSI_023018-RA||1||CDS||2987233209||7179||99.36	21333470	21353031	b57268_PGA_scaffold_9	PGA_scaffold_9||55546539||55566731||BUSI_007495-RA||-1||CDS||2989039354||26640||99.36	55566731	55546539	1.000000e-250	150
0.0262	0.0154	a57268_PGA_scaffold_12	PGA_scaffold_12||21354616||21364365||BUSI_023019-RA||-1||CDS||2987233212||7180||98.87	21364365	21354616	b57268_PGA_scaffold_9	PGA_scaffold_9||55538544||55544944||BUSI_007494-RA||1||CDS||2989039351||26639||98.87	55538544	55544944	1.000000e-250	200
0.2739	0.1807	a57268_PGA_scaffold_12	PGA_scaffold_12||21374172||21375562||BUSI_023021-RA||1||CDS||2987233218||7182||99.83	21374172	21375562	b57268_PGA_scaffold_9	PGA_scaffold_9||55523079||55525443||BUSI_007493-RA||-1||CDS||2989039348||26638||99.83	55525443	55523079	1.000000e-250	250
0.0537	0.0403	a57268_PGA_scaffold_12	PGA_scaffold_12||21381437||21396550||BUSI_023022-RA||-1||CDS||2987233221||7183||99.11	21396550	21381437	b57268_PGA_scaffold_9	PGA_scaffold_9||55495542||55517373||BUSI_007492-RA||1||CDS||2989039345||26637||99.11	55495542	55517373	1.000000e-250	300
###  Mean Ks:  1.5778	Mean Kn: 0.3104
#Ks	Kn	a<db_genome_id>_<chr>	chr1||start1||stop1||name1||strand1||type1||db_feature_id1||genome_order1||percent_id1	start1	stop1	b<db_genome_id>_<chr>	chr2||start2||stop2||name2||strand2||type2||db_feature_id2||genome_order2||percent_id2	start2	stop2	eval	block_score	GEVO_link
0.8705	0.7177	a57268_PGA_scaffold_12	PGA_scaffold_12||28955054||28955841||BUSI_023108-RA||1||CDS||2987233479||7269||95.53	28955054	28955841	b57268_PGA_scaffold_8	PGA_scaffold_8||13434900||13435677||BUSI_016355-RA||-1||CDS||2988863525||23524||95.53	13435677	13434900	2.600000e-104	50
9.8192	1.2467	a57268_PGA_scaffold_12	PGA_scaffold_12||28956873||28963730||BUSI_023109-RA||-1||CDS||2987233482||7270||99.2	28963730	28956873	b57268_PGA_scaffold_8	PGA_scaffold_8||13427157||13431513||BUSI_016353-RA||1||CDS||2988863519||23522||99.2	13427157	13431513	1.000000e-250	100
0.1339	0.0889	a57268_PGA_scaffold_12	PGA_scaffold_12||28984809||28989002||BUSI_023110-RA||-1||CDS||2987233485||7271||99.49	28989002	28984809	b57268_PGA_scaffold_8	PGA_scaffold_8||13408050||13409379||BUSI_016351-RA||1||CDS||2988863513||23520||99.49	13408050	13409379	1.000000e-250	150
0.1217	0.0668	a57268_PGA_scaffold_12	PGA_scaffold_12||28991380||29015298||BUSI_023111-RA||-1||CDS||2987233488||7272||97.42	29015298	28991380	b57268_PGA_scaffold_8	PGA_scaffold_8||13373924||13402940||BUSI_016350-RA||1||CDS||2988863510||23519||97.42	13373924	13402940	1.000000e-250	200
0.0132	0.0101	a57268_PGA_scaffold_12	PGA_scaffold_12||29019755||29025363||BUSI_023112-RA||1||CDS||2987233491||7273||99.09	29019755	29025363	b57268_PGA_scaffold_8	PGA_scaffold_8||13364633||13369879||BUSI_016349-RA||-1||CDS||2988863507||23518||99.09	13369879	13364633	1.000000e-250	250
0.0296	0.0216	a57268_PGA_scaffold_12	PGA_scaffold_12||29042616||29046058||BUSI_023113-RA||1||CDS||2987233494||7274||99.26	29042616	29046058	b57268_PGA_scaffold_8	PGA_scaffold_8||13343488||13346935||BUSI_016348-RA||-1||CDS||2988863504||23517||99.26	13346935	13343488	1.000000e-250	300
0.0562	0.0207	a57268_PGA_scaffold_12	PGA_scaffold_12||29047714||29049726||BUSI_023114-RA||1||CDS||2987233497||7275||99.57	29047714	29049726	b57268_PGA_scaffold_8	PGA_scaffold_8||13341018||13341834||BUSI_016347-RA||-1||CDS||2988863501||23516||99.57	13341834	13341018	1.400000e-234	350
###  Mean Ks:  13.3695	Mean Kn: 1.3682
#Ks	Kn	a<db_genome_id>_<chr>	chr1||start1||stop1||name1||strand1||type1||db_feature_id1||genome_order1||percent_id1	start1	stop1	b<db_genome_id>_<chr>	chr2||start2||stop2||name2||strand2||type2||db_feature_id2||genome_order2||percent_id2	start2	stop2	eval	block_score	GEVO_link
0.6351	0.1164	a57268_PGA_scaffold_12	PGA_scaffold_12||29355310||29359847||BUSI_023142-RA||1||CDS||2987233581||7303||81.51	29355310	29359847	b57268_PGA_scaffold_8	PGA_scaffold_8||6065388||6068676||BUSI_015937-RA||-1||CDS||2988862271||23106||81.51	6068676	6065388	1.000000e-250	50
7.8087	20.9676	a57268_PGA_scaffold_12	PGA_scaffold_12||29360792||29362722||BUSI_023143-RA||-1||CDS||2987233584||7304||70.41	29362722	29360792	b57268_PGA_scaffold_8	PGA_scaffold_8||6063048||6064238||BUSI_015936-RA||1||CDS||2988862268||23105||70.41	6063048	6064238	3.100000e-32	81
4.7773	0.8001	a57268_PGA_scaffold_12	PGA_scaffold_12||29365771||29366720||BUSI_023144-RA||1||CDS||2987233587||7305||69.39	29365771	29366720	b57268_PGA_scaffold_8	PGA_scaffold_8||6045040||6045570||BUSI_015933-RA||1||CDS||2988862259||23102||69.39	6045040	6045570	9.600000e-27	107
1.6662	0.3893	a57268_PGA_scaffold_12	PGA_scaffold_12||29397965||29415338||BUSI_023146-RA||1||CDS||2987233593||7307||70.73	29397965	29415338	b57268_PGA_scaffold_8	PGA_scaffold_8||6015711||6025876||BUSI_015931-RA||-1||CDS||2988862253||23100||70.73	6025876	6015711	7.800000e-148	157
0.7519	0.1134	a57268_PGA_scaffold_12	PGA_scaffold_12||29424997||29445743||BUSI_023148-RA||-1||CDS||2987233599||7309||82.36	29445743	29424997	b57268_PGA_scaffold_8	PGA_scaffold_8||5998254||6007089||BUSI_015930-RA||1||CDS||2988862250||23099||82.36	5998254	6007089	1.000000e-250	207
3.8446	0.9957	a57268_PGA_scaffold_12	PGA_scaffold_12||29479826||29485370||BUSI_023151-RA||-1||CDS||2987233608||7312||71.64	29485370	29479826	b57268_PGA_scaffold_8	PGA_scaffold_8||5986916||5990843||BUSI_015928-RA||1||CDS||2988862244||23097||71.64	5986916	5990843	5.700000e-83	257
0.6720	0.2295	a57268_PGA_scaffold_12	PGA_scaffold_12||29503251||29503756||BUSI_023152-RA||-1||CDS||2987233611||7313||73.44	29503756	29503251	b57268_PGA_scaffold_8	PGA_scaffold_8||5969904||5970530||BUSI_015926-RA||1||CDS||2988862238||23095||73.44	5969904	5970530	3.000000e-67	307
1.0200	0.2718	a57268_PGA_scaffold_12	PGA_scaffold_12||29537436||29588213||BUSI_023155-RA||1||CDS||2987233620||7316||77.26	29537436	29588213	b57268_PGA_scaffold_8	PGA_scaffold_8||5847730||5885410||BUSI_015917-RA||-1||CDS||2988862211||23086||77.26	5885410	5847730	1.000000e-250	357
0.8409	0.1423	a57268_PGA_scaffold_12	PGA_scaffold_12||29619103||29621457||BUSI_023157-RA||-1||CDS||2987233626||7318||80.71	29621457	29619103	b57268_PGA_scaffold_8	PGA_scaffold_8||5816224||5821633||BUSI_015914-RA||1||CDS||2988862202||23083||80.71	5816224	5821633	1.000000e-250	407
0.9099	0.3148	a57268_PGA_scaffold_12	PGA_scaffold_12||29625926||29627801||BUSI_023158-RA||1||CDS||2987233629||7319||69.14	29625926	29627801	b57268_PGA_scaffold_8	PGA_scaffold_8||5739730||5744087||BUSI_015909-RA||-1||CDS||2988862187||23078||69.14	5744087	5739730	9.200000e-163	457
31.8223	1.4843	a57268_PGA_scaffold_12	PGA_scaffold_12||29771375||29772151||BUSI_023163-RA||1||CDS||2987233644||7324||75.36	29771375	29772151	b57268_PGA_scaffold_8	PGA_scaffold_8||5618840||5620969||BUSI_015899-RA||-1||CDS||2988862157||23068||75.36	5620969	5618840	7.200000e-73	507
1.3648	0.1001	a57268_PGA_scaffold_12	PGA_scaffold_12||29980589||29985301||BUSI_023170-RA||1||CDS||2987233665||7331||85.92	29980589	29985301	b57268_PGA_scaffold_8	PGA_scaffold_8||5431163||5436734||BUSI_015878-RA||-1||CDS||2988862094||23047||85.92	5436734	5431163	5.100000e-63	551
56.0375	1.1002	a57268_PGA_scaffold_12	PGA_scaffold_12||30025939||30029167||BUSI_023175-RA||1||CDS||2987233680||7336||73.71	30025939	30029167	b57268_PGA_scaffold_8	PGA_scaffold_8||5392833||5397675||BUSI_015876-RA||-1||CDS||2988862088||23045||73.71	5397675	5392833	8.100000e-77	601
61.2097	0.6656	a57268_PGA_scaffold_12	PGA_scaffold_12||30037113||30058408||BUSI_023177-RA||1||CDS||2987233686||7338||67.8	30037113	30058408	b57268_PGA_scaffold_8	PGA_scaffold_8||5222024||5227327||BUSI_015861-RA||-1||CDS||2988862043||23030||67.8	5227327	5222024	9.300000e-20	617
0.8589	0.2016	a57268_PGA_scaffold_12	PGA_scaffold_12||30148702||30149803||BUSI_023182-RA||-1||CDS||2987233701||7343||81.37	30149803	30148702	b57268_PGA_scaffold_8	PGA_scaffold_8||5075211||5076313||BUSI_015848-RA||-1||CDS||2988862004||23017||81.37	5076313	5075211	6.600000e-216	664
0.8495	0.1886	a57268_PGA_scaffold_12	PGA_scaffold_12||30186207||30189612||BUSI_023184-RA||1||CDS||2987233707||7345||76.91	30186207	30189612	b57268_PGA_scaffold_8	PGA_scaffold_8||5058695||5061532||BUSI_015846-RA||-1||CDS||2988861998||23015||76.91	5061532	5058695	9.700000e-155	714
1.0198	0.2520	a57268_PGA_scaffold_12	PGA_scaffold_12||30315450||30321735||BUSI_023190-RA||1||CDS||2987233725||7351||80.14	30315450	30321735	b57268_PGA_scaffold_8	PGA_scaffold_8||5024955||5051640||BUSI_015845-RA||-1||CDS||2988861995||23014||80.14	5051640	5024955	1.000000e-250	764
0.6918	0.1140	a57268_PGA_scaffold_12	PGA_scaffold_12||30336852||30340655||BUSI_023192-RA||1||CDS||2987233731||7353||81.53	30336852	30340655	b57268_PGA_scaffold_8	PGA_scaffold_8||5002691||5006958||BUSI_015843-RA||-1||CDS||2988861989||23012||81.53	5006958	5002691	1.000000e-250	814
0.8266	0.2433	a57268_PGA_scaffold_12	PGA_scaffold_12||30362897||30365023||BUSI_023194-RA||-1||CDS||2987233737||7355||88.41	30365023	30362897	b57268_PGA_scaffold_8	PGA_scaffold_8||4994686||4997860||BUSI_015842-RA||1||CDS||2988861986||23011||88.41	4994686	4997860	6.100000e-76	864
48.7153	0.4326	a57268_PGA_scaffold_12	PGA_scaffold_12||30434757||30437374||BUSI_023201-RA||-1||CDS||2987233758||7362||70.94	30437374	30434757	b57268_PGA_scaffold_8	PGA_scaffold_8||4944301||4947632||BUSI_015837-RA||-1||CDS||2988861971||23006||70.94	4947632	4944301	3.700000e-199	914
58.3001	0.6417	a57268_PGA_scaffold_12	PGA_scaffold_12||30509037||30513819||BUSI_023204-RA||-1||CDS||2987233767||7365||79.52	30513819	30509037	b57268_PGA_scaffold_8	PGA_scaffold_8||4899530||4906580||BUSI_015834-RA||1||CDS||2988861962||23003||79.52	4899530	4906580	1.100000e-236	964
9.5050	0.3349	a57268_PGA_scaffold_12	PGA_scaffold_12||30554059||30555562||BUSI_023209-RA||1||CDS||2987233782||7370||62.67	30554059	30555562	b57268_PGA_scaffold_8	PGA_scaffold_8||4851717||4852659||BUSI_015827-RA||-1||CDS||2988861941||22996||62.67	4852659	4851717	6.200000e-26	989
###  Mean Ks:  44.4740	Mean Kn: 0.9029
#Ks	Kn	a<db_genome_id>_<chr>	chr1||start1||stop1||name1||strand1||type1||db_feature_id1||genome_order1||percent_id1	start1	stop1	b<db_genome_id>_<chr>	chr2||start2||stop2||name2||strand2||type2||db_feature_id2||genome_order2||percent_id2	start2	stop2	eval	block_score	GEVO_link
77.5342	1.1305	a57268_PGA_scaffold_12	PGA_scaffold_12||29503251||29503756||BUSI_023152-RA||-1||CDS||2987233611||7313||69.57	29503756	29503251	b57268_PGA_scaffold_7	PGA_scaffold_7||22015078||22015826||BUSI_014949-RA||1||CDS||2988670622||22118||69.57	22015078	22015826	5.300000e-08	7
18.3944	1.1412	a57268_PGA_scaffold_12	PGA_scaffold_12||29537436||29588213||BUSI_023155-RA||1||CDS||2987233620||7316||65.44	29537436	29588213	b57268_PGA_scaffold_7	PGA_scaffold_7||22025546||22039967||BUSI_014950-RA||-1||CDS||2988670625||22119||65.44	22039967	22025546	1.900000e-09	15
58.4737	0.8498	a57268_PGA_scaffold_12	PGA_scaffold_12||30025939||30029167||BUSI_023175-RA||1||CDS||2987233680||7336||74.2	30025939	30029167	b57268_PGA_scaffold_7	PGA_scaffold_7||22501517||22501930||BUSI_014969-RA||-1||CDS||2988670682||22138||74.2	22501930	22501517	8.600000e-79	62
66.9169	1.2007	a57268_PGA_scaffold_12	PGA_scaffold_12||30075803||30078629||BUSI_023178-RA||1||CDS||2987233689||7339||86.62	30075803	30078629	b57268_PGA_scaffold_7	PGA_scaffold_7||22549979||22556435||BUSI_014974-RA||1||CDS||2988670697||22143||86.62	22549979	22556435	7.000000e-87	112
1.0506	0.1924	a57268_PGA_scaffold_12	PGA_scaffold_12||30085540||30088718||BUSI_023179-RA||-1||CDS||2987233692||7340||77.66	30088718	30085540	b57268_PGA_scaffold_7	PGA_scaffold_7||22562992||22565209||BUSI_014975-RA||-1||CDS||2988670700||22144||77.66	22565209	22562992	1.000000e-250	162
###  Mean Ks:  1.3408	Mean Kn: 0.1510
#Ks	Kn	a<db_genome_id>_<chr>	chr1||start1||stop1||name1||strand1||type1||db_feature_id1||genome_order1||percent_id1	start1	stop1	b<db_genome_id>_<chr>	chr2||start2||stop2||name2||strand2||type2||db_feature_id2||genome_order2||percent_id2	start2	stop2	eval	block_score	GEVO_link
2.9935	0.2917	a57268_PGA_scaffold_12	PGA_scaffold_12||30976723||30980995||BUSI_023234-RA||-1||CDS||2987233857||7395||62.85	30980995	30976723	b57268_PGA_scaffold_8	PGA_scaffold_8||1822273||1825488||BUSI_015537-RA||1||CDS||2988861071||22706||62.85	1822273	1825488	1.300000e-129	50
0.6405	0.0610	a57268_PGA_scaffold_12	PGA_scaffold_12||31050810||31054178||BUSI_023238-RA||1||CDS||2987233869||7399||86.33	31050810	31054178	b57268_PGA_scaffold_8	PGA_scaffold_8||1816306||1819743||BUSI_015536-RA||1||CDS||2988861068||22705||86.33	1816306	1819743	1.000000e-250	100
0.7016	0.0883	a57268_PGA_scaffold_12	PGA_scaffold_12||31057088||31063618||BUSI_023239-RA||1||CDS||2987233872||7400||82.5	31057088	31063618	b57268_PGA_scaffold_8	PGA_scaffold_8||1807726||1813409||BUSI_015535-RA||-1||CDS||2988861065||22704||82.5	1813409	1807726	1.000000e-250	150
1.0479	0.0183	a57268_PGA_scaffold_12	PGA_scaffold_12||31095990||31101044||BUSI_023243-RA||-1||CDS||2987233884||7404||87.66	31101044	31095990	b57268_PGA_scaffold_8	PGA_scaffold_8||1792158||1792858||BUSI_015533-RA||1||CDS||2988861059||22702||87.66	1792158	1792858	1.600000e-75	200
1.0128	0.1436	a57268_PGA_scaffold_12	PGA_scaffold_12||31135374||31139486||BUSI_023245-RA||1||CDS||2987233890||7406||78.0	31135374	31139486	b57268_PGA_scaffold_8	PGA_scaffold_8||1769548||1772821||BUSI_015531-RA||-1||CDS||2988861053||22700||78.0	1772821	1769548	1.000000e-250	250
1.7673	0.1924	a57268_PGA_scaffold_12	PGA_scaffold_12||31145803||31146551||BUSI_023246-RA||1||CDS||2987233893||7407||73.45	31145803	31146551	b57268_PGA_scaffold_8	PGA_scaffold_8||1757410||1758062||BUSI_015528-RA||-1||CDS||2988861044||22697||73.45	1758062	1757410	4.700000e-114	300
1.2218	0.2619	a57268_PGA_scaffold_12	PGA_scaffold_12||31148854||31158728||BUSI_023248-RA||-1||CDS||2987233899||7409||69.8	31158728	31148854	b57268_PGA_scaffold_8	PGA_scaffold_8||1734628||1738300||BUSI_015526-RA||1||CDS||2988861038||22695||69.8	1734628	1738300	4.700000e-123	350
###  Mean Ks:  9.9969	Mean Kn: 0.4397
#Ks	Kn	a<db_genome_id>_<chr>	chr1||start1||stop1||name1||strand1||type1||db_feature_id1||genome_order1||percent_id1	start1	stop1	b<db_genome_id>_<chr>	chr2||start2||stop2||name2||strand2||type2||db_feature_id2||genome_order2||percent_id2	start2	stop2	eval	block_score	GEVO_link
51.0885	1.3335	a57268_PGA_scaffold_12	PGA_scaffold_12||31868983||31871365||BUSI_023310-RA||-1||CDS||2987234085||7471||71.43	31871365	31868983	b57268_PGA_scaffold_8	PGA_scaffold_8||2432561||2433871||BUSI_015602-RA||1||CDS||2988861266||22771||71.43	2432561	2433871	2.300000e-74	50
2.2850	0.2590	a57268_PGA_scaffold_12	PGA_scaffold_12||32016494||32018775||BUSI_023322-RA||1||CDS||2987234121||7483||64.95	32016494	32018775	b57268_PGA_scaffold_8	PGA_scaffold_8||2447188||2452028||BUSI_015607-RA||1||CDS||2988861281||22776||64.95	2447188	2452028	1.100000e-153	97
2.2682	0.4430	a57268_PGA_scaffold_12	PGA_scaffold_12||32087202||32092125||BUSI_023327-RA||-1||CDS||2987234136||7488||69.33	32092125	32087202	b57268_PGA_scaffold_8	PGA_scaffold_8||2461025||2462627||BUSI_015610-RA||-1||CDS||2988861290||22779||69.33	2462627	2461025	3.800000e-155	147
56.3060	1.2845	a57268_PGA_scaffold_12	PGA_scaffold_12||32172798||32178730||BUSI_023332-RA||1||CDS||2987234151||7493||62.39	32172798	32178730	b57268_PGA_scaffold_8	PGA_scaffold_8||2560548||2562629||BUSI_015622-RA||1||CDS||2988861326||22791||62.39	2560548	2562629	1.800000e-04	147
1.4526	0.3927	a57268_PGA_scaffold_12	PGA_scaffold_12||32300760||32301727||BUSI_023344-RA||1||CDS||2987234187||7505||69.93	32300760	32301727	b57268_PGA_scaffold_8	PGA_scaffold_8||2576160||2583417||BUSI_015623-RA||1||CDS||2988861329||22792||69.93	2576160	2583417	4.100000e-71	194
0.8699	0.1697	a57268_PGA_scaffold_12	PGA_scaffold_12||32330616||32334367||BUSI_023348-RA||-1||CDS||2987234199||7509||76.92	32334367	32330616	b57268_PGA_scaffold_8	PGA_scaffold_8||2656118||2682119||BUSI_015631-RA||1||CDS||2988861353||22800||76.92	2656118	2682119	7.900000e-222	244
2.0659	0.4012	a57268_PGA_scaffold_12	PGA_scaffold_12||32360006||32361748||BUSI_023350-RA||1||CDS||2987234205||7511||83.03	32360006	32361748	b57268_PGA_scaffold_8	PGA_scaffold_8||2788140||2789269||BUSI_015639-RA||1||CDS||2988861377||22808||83.03	2788140	2789269	6.600000e-76	294
1.1857	0.2580	a57268_PGA_scaffold_12	PGA_scaffold_12||32385030||32393851||BUSI_023352-RA||1||CDS||2987234211||7513||79.33	32385030	32393851	b57268_PGA_scaffold_8	PGA_scaffold_8||2803564||2807722||BUSI_015641-RA||1||CDS||2988861383||22810||79.33	2803564	2807722	1.500000e-29	322
0.7496	0.1092	a57268_PGA_scaffold_12	PGA_scaffold_12||32399898||32405380||BUSI_023353-RA||1||CDS||2987234214||7514||81.34	32399898	32405380	b57268_PGA_scaffold_8	PGA_scaffold_8||2812940||2817104||BUSI_015642-RA||1||CDS||2988861386||22811||81.34	2812940	2817104	1.400000e-224	372
45.2547	3.2193	a57268_PGA_scaffold_12	PGA_scaffold_12||32432991||32444599||BUSI_023357-RA||-1||CDS||2987234226||7518||85.81	32444599	32432991	b57268_PGA_scaffold_8	PGA_scaffold_8||2821747||2823721||BUSI_015643-RA||-1||CDS||2988861389||22812||85.81	2823721	2821747	1.600000e-43	414
1.3004	0.3527	a57268_PGA_scaffold_12	PGA_scaffold_12||32496928||32501154||BUSI_023360-RA||1||CDS||2987234235||7521||71.09	32496928	32501154	b57268_PGA_scaffold_8	PGA_scaffold_8||2904553||2922111||BUSI_015646-RA||1||CDS||2988861398||22815||71.09	2904553	2922111	3.100000e-229	464
0.7927	0.1310	a57268_PGA_scaffold_12	PGA_scaffold_12||32512440||32526826||BUSI_023361-RA||1||CDS||2987234238||7522||82.76	32512440	32526826	b57268_PGA_scaffold_8	PGA_scaffold_8||2925299||2937888||BUSI_015647-RA||1||CDS||2988861401||22816||82.76	2925299	2937888	1.000000e-250	514
1.0393	0.0527	a57268_PGA_scaffold_12	PGA_scaffold_12||32528772||32531659||BUSI_023362-RA||1||CDS||2987234241||7523||84.01	32528772	32531659	b57268_PGA_scaffold_8	PGA_scaffold_8||2939209||2940948||BUSI_015648-RA||1||CDS||2988861404||22817||84.01	2939209	2940948	1.000000e-250	564
0.6201	0.1019	a57268_PGA_scaffold_12	PGA_scaffold_12||32564319||32571392||BUSI_023366-RA||-1||CDS||2987234253||7527||83.17	32571392	32564319	b57268_PGA_scaffold_8	PGA_scaffold_8||2941437||2948980||BUSI_015649-RA||-1||CDS||2988861407||22818||83.17	2948980	2941437	6.200000e-182	614
0.8073	0.2285	a57268_PGA_scaffold_12	PGA_scaffold_12||32582622||32584814||BUSI_023367-RA||-1||CDS||2987234256||7528||73.85	32584814	32582622	b57268_PGA_scaffold_8	PGA_scaffold_8||2956455||2958464||BUSI_015651-RA||-1||CDS||2988861413||22820||73.85	2958464	2956455	1.000000e-250	664
5.7954	1.1642	a57268_PGA_scaffold_12	PGA_scaffold_12||32715959||32720576||BUSI_023374-RA||-1||CDS||2987234277||7535||70.36	32720576	32715959	b57268_PGA_scaffold_8	PGA_scaffold_8||2967722||2970243||BUSI_015653-RA||-1||CDS||2988861419||22822||70.36	2970243	2967722	6.400000e-147	714
0.7232	0.1113	a57268_PGA_scaffold_12	PGA_scaffold_12||32725097||32736880||BUSI_023375-RA||-1||CDS||2987234280||7536||83.18	32736880	32725097	b57268_PGA_scaffold_8	PGA_scaffold_8||2980139||2992993||BUSI_015656-RA||-1||CDS||2988861428||22825||83.18	2992993	2980139	1.000000e-250	764
0.9046	0.2064	a57268_PGA_scaffold_12	PGA_scaffold_12||32752312||32764773||BUSI_023376-RA||-1||CDS||2987234283||7537||74.46	32764773	32752312	b57268_PGA_scaffold_8	PGA_scaffold_8||3036265||3043780||BUSI_015659-RA||-1||CDS||2988861437||22828||74.46	3043780	3036265	4.200000e-232	814
0.7058	0.1014	a57268_PGA_scaffold_12	PGA_scaffold_12||32937889||32940400||BUSI_023387-RA||-1||CDS||2987234316||7548||85.55	32940400	32937889	b57268_PGA_scaffold_8	PGA_scaffold_8||3112825||3115727||BUSI_015665-RA||-1||CDS||2988861455||22834||85.55	3115727	3112825	1.800000e-197	861
57.4786	0.6689	a57268_PGA_scaffold_12	PGA_scaffold_12||33008853||33012027||BUSI_023390-RA||-1||CDS||2987234325||7551||73.73	33012027	33008853	b57268_PGA_scaffold_8	PGA_scaffold_8||3181985||3182656||BUSI_015668-RA||-1||CDS||2988861464||22837||73.73	3182656	3181985	1.800000e-99	911
0.7899	0.1056	a57268_PGA_scaffold_12	PGA_scaffold_12||33148320||33150559||BUSI_023397-RA||1||CDS||2987234346||7558||83.54	33148320	33150559	b57268_PGA_scaffold_8	PGA_scaffold_8||3228247||3229791||BUSI_015675-RA||1||CDS||2988861485||22844||83.54	3228247	3229791	4.100000e-121	961
0.9182	0.1245	a57268_PGA_scaffold_12	PGA_scaffold_12||33180385||33188300||BUSI_023399-RA||-1||CDS||2987234352||7560||85.4	33188300	33180385	b57268_PGA_scaffold_8	PGA_scaffold_8||3245037||3256002||BUSI_015678-RA||-1||CDS||2988861494||22847||85.4	3256002	3245037	3.700000e-188	1011
0.8989	0.2676	a57268_PGA_scaffold_12	PGA_scaffold_12||33208365||33219189||BUSI_023402-RA||1||CDS||2987234361||7563||77.77	33208365	33219189	b57268_PGA_scaffold_8	PGA_scaffold_8||3278352||3290229||BUSI_015680-RA||1||CDS||2988861500||22849||77.77	3278352	3290229	1.000000e-250	1061
0.7867	0.1222	a57268_PGA_scaffold_12	PGA_scaffold_12||33245019||33247047||BUSI_023405-RA||-1||CDS||2987234370||7566||82.55	33247047	33245019	b57268_PGA_scaffold_8	PGA_scaffold_8||3292398||3295496||BUSI_015681-RA||-1||CDS||2988861503||22850||82.55	3295496	3292398	2.500000e-156	1111
0.6789	0.2380	a57268_PGA_scaffold_12	PGA_scaffold_12||33294781||33303498||BUSI_023411-RA||-1||CDS||2987234388||7572||75.71	33303498	33294781	b57268_PGA_scaffold_8	PGA_scaffold_8||3298332||3304229||BUSI_015682-RA||-1||CDS||2988861506||22851||75.71	3304229	3298332	1.200000e-224	1161
0.6032	0.1028	a57268_PGA_scaffold_12	PGA_scaffold_12||33327011||33338185||BUSI_023413-RA||1||CDS||2987234394||7574||83.23	33327011	33338185	b57268_PGA_scaffold_8	PGA_scaffold_8||3311749||3314056||BUSI_015683-RA||1||CDS||2988861509||22852||83.23	3311749	3314056	1.000000e-250	1211
1.1382	0.3883	a57268_PGA_scaffold_12	PGA_scaffold_12||33386542||33390567||BUSI_023417-RA||1||CDS||2987234406||7578||74.35	33386542	33390567	b57268_PGA_scaffold_8	PGA_scaffold_8||3315968||3317352||BUSI_015684-RA||1||CDS||2988861512||22853||74.35	3315968	3317352	1.300000e-52	1261
0.7390	0.1595	a57268_PGA_scaffold_12	PGA_scaffold_12||33432737||33443185||BUSI_023420-RA||1||CDS||2987234415||7581||86.46	33432737	33443185	b57268_PGA_scaffold_8	PGA_scaffold_8||3333898||3339046||BUSI_015687-RA||1||CDS||2988861521||22856||86.46	3333898	3339046	2.300000e-203	1311
0.9479	0.1973	a57268_PGA_scaffold_12	PGA_scaffold_12||33450753||33456688||BUSI_023421-RA||1||CDS||2987234418||7582||82.68	33450753	33456688	b57268_PGA_scaffold_8	PGA_scaffold_8||3340854||3346917||BUSI_015688-RA||1||CDS||2988861524||22857||82.68	3340854	3346917	7.100000e-118	1361
2.1279	1.2579	a57268_PGA_scaffold_12	PGA_scaffold_12||33459329||33460161||BUSI_023422-RA||-1||CDS||2987234421||7583||76.89	33460161	33459329	b57268_PGA_scaffold_8	PGA_scaffold_8||3348957||3349451||BUSI_015689-RA||-1||CDS||2988861527||22858||76.89	3349451	3348957	3.900000e-55	1411
5.1558	0.6658	a57268_PGA_scaffold_12	PGA_scaffold_12||33507362||33515533||BUSI_023424-RA||-1||CDS||2987234427||7585||73.25	33515533	33507362	b57268_PGA_scaffold_8	PGA_scaffold_8||3404406||3405851||BUSI_015697-RA||-1||CDS||2988861551||22866||73.25	3405851	3404406	8.900000e-195	1461
2.1548	0.3873	a57268_PGA_scaffold_12	PGA_scaffold_12||33535114||33537500||BUSI_023425-RA||-1||CDS||2987234430||7586||66.67	33537500	33535114	b57268_PGA_scaffold_8	PGA_scaffold_8||3538259||3541173||BUSI_015716-RA||-1||CDS||2988861608||22885||66.67	3541173	3538259	7.900000e-47	1504
69.8123	1.4134	a57268_PGA_scaffold_12	PGA_scaffold_12||33598889||33604622||BUSI_023431-RA||-1||CDS||2987234448||7592||69.93	33604622	33598889	b57268_PGA_scaffold_8	PGA_scaffold_8||3568735||3572312||BUSI_015719-RA||-1||CDS||2988861617||22888||69.93	3572312	3568735	3.100000e-19	1522
1.8823	0.5976	a57268_PGA_scaffold_12	PGA_scaffold_12||33655410||33700977||BUSI_023438-RA||1||CDS||2987234469||7599||72.71	33655410	33700977	b57268_PGA_scaffold_8	PGA_scaffold_8||3630474||3649856||BUSI_015726-RA||1||CDS||2988861638||22895||72.71	3630474	3649856	3.200000e-93	1572
0.9844	0.1618	a57268_PGA_scaffold_12	PGA_scaffold_12||33703418||33707263||BUSI_023439-RA||1||CDS||2987234472||7600||84.06	33703418	33707263	b57268_PGA_scaffold_8	PGA_scaffold_8||3674526||3680914||BUSI_015729-RA||1||CDS||2988861647||22898||84.06	3674526	3680914	6.800000e-103	1622
1.2427	0.3278	a57268_PGA_scaffold_12	PGA_scaffold_12||33782620||33783710||BUSI_023449-RA||-1||CDS||2987234502||7610||83.88	33783710	33782620	b57268_PGA_scaffold_8	PGA_scaffold_8||3682230||3683727||BUSI_015730-RA||-1||CDS||2988861650||22899||83.88	3683727	3682230	6.100000e-99	1672
66.9127	0.6984	a57268_PGA_scaffold_12	PGA_scaffold_12||33786350||33791144||BUSI_023450-RA||1||CDS||2987234505||7611||88.55	33786350	33791144	b57268_PGA_scaffold_8	PGA_scaffold_8||3692704||3696416||BUSI_015732-RA||1||CDS||2988861656||22901||88.55	3692704	3696416	1.300000e-51	1722
2.4802	0.4364	a57268_PGA_scaffold_12	PGA_scaffold_12||33993265||33999933||BUSI_023462-RA||1||CDS||2987234541||7623||72.6	33993265	33999933	b57268_PGA_scaffold_8	PGA_scaffold_8||3630474||3649856||BUSI_015726-RA||1||CDS||2988861638||22895||72.6	3630474	3649856	7.000000e-96	50
66.0814	0.6597	a57268_PGA_scaffold_12	PGA_scaffold_12||34274521||34276382||BUSI_023483-RA||1||CDS||2987234604||7644||77.1	34274521	34276382	b57268_PGA_scaffold_8	PGA_scaffold_8||3731166||3734897||BUSI_015736-RA||1||CDS||2988861668||22905||77.1	3731166	3734897	2.300000e-153	94
1.0473	0.4396	a57268_PGA_scaffold_12	PGA_scaffold_12||34313967||34317943||BUSI_023487-RA||-1||CDS||2987234616||7648||80.21	34317943	34313967	b57268_PGA_scaffold_8	PGA_scaffold_8||3735980||3740362||BUSI_015737-RA||-1||CDS||2988861671||22906||80.21	3740362	3735980	2.600000e-72	144
0.8255	0.1524	a57268_PGA_scaffold_12	PGA_scaffold_12||34320614||34321459||BUSI_023488-RA||-1||CDS||2987234619||7649||77.36	34321459	34320614	b57268_PGA_scaffold_8	PGA_scaffold_8||3743302||3744613||BUSI_015738-RA||-1||CDS||2988861674||22907||77.36	3744613	3743302	3.100000e-132	194
2.1591	0.5489	a57268_PGA_scaffold_12	PGA_scaffold_12||34350793||34354030||BUSI_023494-RA||-1||CDS||2987234637||7655||74.82	34354030	34350793	b57268_PGA_scaffold_8	PGA_scaffold_8||3889548||3899763||BUSI_015750-RA||1||CDS||2988861710||22919||74.82	3889548	3899763	1.600000e-147	241
0.9853	0.0273	a57268_PGA_scaffold_12	PGA_scaffold_12||34442341||34442923||BUSI_023503-RA||-1||CDS||2987234664||7664||86.99	34442923	34442341	b57268_PGA_scaffold_8	PGA_scaffold_8||3917560||3918127||BUSI_015753-RA||-1||CDS||2988861719||22922||86.99	3918127	3917560	1.300000e-145	291
0.9099	0.0091	a57268_PGA_scaffold_12	PGA_scaffold_12||34451324||34453947||BUSI_023505-RA||1||CDS||2987234670||7666||85.8	34451324	34453947	b57268_PGA_scaffold_8	PGA_scaffold_8||3922543||3924848||BUSI_015754-RA||1||CDS||2988861722||22923||85.8	3922543	3924848	1.000000e-250	341
0.6984	0.1689	a57268_PGA_scaffold_12	PGA_scaffold_12||34489397||34494493||BUSI_023514-RA||-1||CDS||2987234697||7675||76.82	34494493	34489397	b57268_PGA_scaffold_8	PGA_scaffold_8||4129402||4136984||BUSI_015764-RA||-1||CDS||2988861752||22933||76.82	4136984	4129402	5.200000e-246	391
1.0830	0.2941	a57268_PGA_scaffold_12	PGA_scaffold_12||34630944||34633745||BUSI_023528-RA||-1||CDS||2987234739||7689||72.27	34633745	34630944	b57268_PGA_scaffold_8	PGA_scaffold_8||4220499||4224262||BUSI_015769-RA||-1||CDS||2988861767||22938||72.27	4224262	4220499	4.000000e-77	438
0.8001	0.1814	a57268_PGA_scaffold_12	PGA_scaffold_12||34641910||34644851||BUSI_023529-RA||1||CDS||2987234742||7690||76.06	34641910	34644851	b57268_PGA_scaffold_8	PGA_scaffold_8||4235112||4237157||BUSI_015770-RA||1||CDS||2988861770||22939||76.06	4235112	4237157	1.000000e-250	488
62.4689	1.5312	a57268_PGA_scaffold_12	PGA_scaffold_12||34645698||34663992||BUSI_023530-RA||1||CDS||2987234745||7691||78.55	34645698	34663992	b57268_PGA_scaffold_8	PGA_scaffold_8||4252708||4259356||BUSI_015771-RA||1||CDS||2988861773||22940||78.55	4252708	4259356	3.100000e-80	538
0.7221	0.1232	a57268_PGA_scaffold_12	PGA_scaffold_12||34680597||34687791||BUSI_023533-RA||1||CDS||2987234754||7694||79.84	34680597	34687791	b57268_PGA_scaffold_8	PGA_scaffold_8||4301876||4305388||BUSI_015774-RA||1||CDS||2988861782||22943||79.84	4301876	4305388	1.000000e-250	588
0.7458	0.1457	a57268_PGA_scaffold_12	PGA_scaffold_12||34700014||34710101||BUSI_023536-RA||-1||CDS||2987234763||7697||81.64	34710101	34700014	b57268_PGA_scaffold_8	PGA_scaffold_8||4342763||4361080||BUSI_015777-RA||-1||CDS||2988861791||22946||81.64	4361080	4342763	1.000000e-250	638
0.7719	0.0534	a57268_PGA_scaffold_12	PGA_scaffold_12||34766292||34767060||BUSI_023541-RA||1||CDS||2987234778||7702||85.75	34766292	34767060	b57268_PGA_scaffold_8	PGA_scaffold_8||4394976||4395899||BUSI_015779-RA||-1||CDS||2988861797||22948||85.75	4395899	4394976	2.600000e-124	688
0.8794	0.1644	a57268_PGA_scaffold_12	PGA_scaffold_12||34811492||34812562||BUSI_023547-RA||-1||CDS||2987234796||7708||77.16	34812562	34811492	b57268_PGA_scaffold_8	PGA_scaffold_8||4435249||4436328||BUSI_015783-RA||-1||CDS||2988861809||22952||77.16	4436328	4435249	4.700000e-233	738
1.8468	0.5859	a57268_PGA_scaffold_12	PGA_scaffold_12||34826589||34833473||BUSI_023549-RA||-1||CDS||2987234802||7710||70.19	34833473	34826589	b57268_PGA_scaffold_8	PGA_scaffold_8||4483328||4486775||BUSI_015789-RA||-1||CDS||2988861827||22958||70.19	4486775	4483328	2.300000e-99	788
0.6999	0.1219	a57268_PGA_scaffold_12	PGA_scaffold_12||34951197||34960168||BUSI_023557-RA||1||CDS||2987234826||7718||81.69	34951197	34960168	b57268_PGA_scaffold_8	PGA_scaffold_8||4615930||4629301||BUSI_015803-RA||1||CDS||2988861869||22972||81.69	4615930	4629301	5.500000e-198	835
0.6846	0.0649	a57268_PGA_scaffold_12	PGA_scaffold_12||34965173||34967178||BUSI_023558-RA||1||CDS||2987234829||7719||84.79	34965173	34967178	b57268_PGA_scaffold_8	PGA_scaffold_8||4651881||4653466||BUSI_015805-RA||1||CDS||2988861875||22974||84.79	4651881	4653466	1.000000e-169	885
0.9479	0.1602	a57268_PGA_scaffold_12	PGA_scaffold_12||34970004||34974534||BUSI_023559-RA||-1||CDS||2987234832||7720||75.51	34974534	34970004	b57268_PGA_scaffold_8	PGA_scaffold_8||4690226||4698316||BUSI_015808-RA||-1||CDS||2988861884||22977||75.51	4698316	4690226	2.700000e-248	935
48.8201	1.0254	a57268_PGA_scaffold_12	PGA_scaffold_12||35029845||35036002||BUSI_023564-RA||1||CDS||2987234847||7725||77.0	35029845	35036002	b57268_PGA_scaffold_8	PGA_scaffold_8||4712268||4715804||BUSI_015810-RA||-1||CDS||2988861890||22979||77.0	4715804	4712268	3.200000e-125	985
1.8057	0.7369	a57268_PGA_scaffold_12	PGA_scaffold_12||35038173||35042396||BUSI_023565-RA||-1||CDS||2987234850||7726||70.5	35042396	35038173	b57268_PGA_scaffold_8	PGA_scaffold_8||4728089||4730984||BUSI_015813-RA||-1||CDS||2988861899||22982||70.5	4730984	4728089	3.400000e-65	1035
0.8857	0.1078	a57268_PGA_scaffold_12	PGA_scaffold_12||35075730||35081196||BUSI_023569-RA||-1||CDS||2987234862||7730||87.63	35081196	35075730	b57268_PGA_scaffold_8	PGA_scaffold_8||4790708||4792698||BUSI_015820-RA||1||CDS||2988861920||22989||87.63	4790708	4792698	3.300000e-98	1085
###  Mean Ks:  7.1783	Mean Kn: 0.3712
#Ks	Kn	a<db_genome_id>_<chr>	chr1||start1||stop1||name1||strand1||type1||db_feature_id1||genome_order1||percent_id1	start1	stop1	b<db_genome_id>_<chr>	chr2||start2||stop2||name2||strand2||type2||db_feature_id2||genome_order2||percent_id2	start2	stop2	eval	block_score	GEVO_link
67.8274	1.1173	a57268_PGA_scaffold_12	PGA_scaffold_12||35774773||35787171||BUSI_023622-RA||1||CDS||2987235021||7783||76.3	35774773	35787171	b57268_PGA_scaffold_8	PGA_scaffold_8||16819362||16821854||BUSI_016562-RA||1||CDS||2988864146||23731||76.3	16819362	16821854	2.600000e-180	50
0.7669	0.1772	a57268_PGA_scaffold_12	PGA_scaffold_12||35798898||35809025||BUSI_023624-RA||-1||CDS||2987235027||7785||82.14	35809025	35798898	b57268_PGA_scaffold_8	PGA_scaffold_8||16827556||16834796||BUSI_016563-RA||-1||CDS||2988864149||23732||82.14	16834796	16827556	4.900000e-174	100
1.1403	0.1842	a57268_PGA_scaffold_12	PGA_scaffold_12||35827548||35846131||BUSI_023626-RA||-1||CDS||2987235033||7787||79.62	35846131	35827548	b57268_PGA_scaffold_8	PGA_scaffold_8||16841160||16842512||BUSI_016564-RA||-1||CDS||2988864152||23733||79.62	16842512	16841160	4.000000e-80	150
1.1153	0.2488	a57268_PGA_scaffold_12	PGA_scaffold_12||35855478||35856785||BUSI_023628-RA||-1||CDS||2987235039||7789||69.32	35856785	35855478	b57268_PGA_scaffold_8	PGA_scaffold_8||16868163||16869470||BUSI_016568-RA||-1||CDS||2988864164||23737||69.32	16869470	16868163	2.400000e-83	200
6.3885	0.9144	a57268_PGA_scaffold_12	PGA_scaffold_12||36053473||36054560||BUSI_023639-RA||1||CDS||2987235072||7800||76.02	36053473	36054560	b57268_PGA_scaffold_8	PGA_scaffold_8||17196661||17197798||BUSI_016582-RA||-1||CDS||2988864206||23751||76.02	17197798	17196661	4.900000e-52	50
0.9065	0.1325	a57268_PGA_scaffold_12	PGA_scaffold_12||36069041||36071040||BUSI_023640-RA||-1||CDS||2987235075||7801||78.35	36071040	36069041	b57268_PGA_scaffold_8	PGA_scaffold_8||16888551||16890543||BUSI_016570-RA||1||CDS||2988864170||23739||78.35	16888551	16890543	1.000000e-250	97
0.9787	0.1785	a57268_PGA_scaffold_12	PGA_scaffold_12||36256028||36267608||BUSI_023657-RA||-1||CDS||2987235126||7818||74.76	36267608	36256028	b57268_PGA_scaffold_8	PGA_scaffold_8||16819362||16821854||BUSI_016562-RA||1||CDS||2988864146||23731||74.76	16819362	16821854	1.600000e-201	144
0.8040	0.2115	a57268_PGA_scaffold_12	PGA_scaffold_12||36356555||36362263||BUSI_023665-RA||1||CDS||2987235150||7826||77.02	36356555	36362263	b57268_PGA_scaffold_8	PGA_scaffold_8||16701608||16706415||BUSI_016555-RA||-1||CDS||2988864125||23724||77.02	16706415	16701608	1.000000e-250	194
0.9848	0.2010	a57268_PGA_scaffold_12	PGA_scaffold_12||36401790||36407584||BUSI_023672-RA||1||CDS||2987235171||7833||83.13	36401790	36407584	b57268_PGA_scaffold_8	PGA_scaffold_8||16677676||16681071||BUSI_016554-RA||-1||CDS||2988864122||23723||83.13	16681071	16677676	5.700000e-150	244
1.5626	0.6621	a57268_PGA_scaffold_12	PGA_scaffold_12||36551203||36554100||BUSI_023688-RA||1||CDS||2987235219||7849||77.18	36551203	36554100	b57268_PGA_scaffold_8	PGA_scaffold_8||16668303||16671917||BUSI_016553-RA||-1||CDS||2988864119||23722||77.18	16671917	16668303	8.600000e-144	291
19.2537	1.2994	a57268_PGA_scaffold_12	PGA_scaffold_12||36629718||36640388||BUSI_023695-RA||-1||CDS||2987235240||7856||76.2	36640388	36629718	b57268_PGA_scaffold_8	PGA_scaffold_8||16512126||16516502||BUSI_016537-RA||1||CDS||2988864071||23706||76.2	16512126	16516502	2.200000e-75	338
4.8708	1.6043	a57268_PGA_scaffold_12	PGA_scaffold_12||36820865||36823128||BUSI_023713-RA||1||CDS||2987235294||7874||72.74	36820865	36823128	b57268_PGA_scaffold_8	PGA_scaffold_8||16484590||16490803||BUSI_016534-RA||-1||CDS||2988864062||23703||72.74	16490803	16484590	4.600000e-93	385
0.9446	0.1663	a57268_PGA_scaffold_12	PGA_scaffold_12||36838233||36844188||BUSI_023715-RA||1||CDS||2987235300||7876||77.05	36838233	36844188	b57268_PGA_scaffold_8	PGA_scaffold_8||16460969||16465631||BUSI_016531-RA||-1||CDS||2988864053||23700||77.05	16465631	16460969	1.000000e-250	435
0.4668	0.0153	a57268_PGA_scaffold_12	PGA_scaffold_12||36859426||36867022||BUSI_023717-RA||1||CDS||2987235306||7878||93.06	36859426	36867022	b57268_PGA_scaffold_8	PGA_scaffold_8||16449995||16459886||BUSI_016530-RA||-1||CDS||2988864050||23699||93.06	16459886	16449995	6.300000e-92	485
0.8851	0.1840	a57268_PGA_scaffold_12	PGA_scaffold_12||36923629||36930966||BUSI_023727-RA||1||CDS||2987235336||7888||78.0	36923629	36930966	b57268_PGA_scaffold_8	PGA_scaffold_8||16414433||16420917||BUSI_016529-RA||-1||CDS||2988864047||23698||78.0	16420917	16414433	8.100000e-145	535
1.1499	0.2061	a57268_PGA_scaffold_12	PGA_scaffold_12||37058694||37065413||BUSI_023741-RA||1||CDS||2987235378||7902||72.85	37058694	37065413	b57268_PGA_scaffold_8	PGA_scaffold_8||15909392||15922916||BUSI_016484-RA||1||CDS||2988863912||23653||72.85	15909392	15922916	2.900000e-207	50
0.9943	0.1813	a57268_PGA_scaffold_12	PGA_scaffold_12||37137405||37143298||BUSI_023747-RA||-1||CDS||2987235396||7908||74.0	37143298	37137405	b57268_PGA_scaffold_8	PGA_scaffold_8||15753110||15759665||BUSI_016466-RA||-1||CDS||2988863858||23635||74.0	15759665	15753110	2.600000e-181	50
1.0141	0.1789	a57268_PGA_scaffold_12	PGA_scaffold_12||37137405||37143298||BUSI_023747-RA||-1||CDS||2987235396||7908||74.12	37143298	37137405	b57268_PGA_scaffold_8	PGA_scaffold_8||15927366||15933832||BUSI_016485-RA||-1||CDS||2988863915||23654||74.12	15933832	15927366	2.700000e-182	100
0.8756	0.0482	a57268_PGA_scaffold_12	PGA_scaffold_12||37165300||37170048||BUSI_023749-RA||1||CDS||2987235402||7910||86.76	37165300	37170048	b57268_PGA_scaffold_8	PGA_scaffold_8||15799337||15807454||BUSI_016470-RA||1||CDS||2988863870||23639||86.76	15799337	15807454	7.600000e-115	100
0.7630	0.0341	a57268_PGA_scaffold_12	PGA_scaffold_12||37165300||37170048||BUSI_023749-RA||1||CDS||2987235402||7910||86.46	37165300	37170048	b57268_PGA_scaffold_8	PGA_scaffold_8||15971713||15979605||BUSI_016490-RA||1||CDS||2988863930||23659||86.46	15971713	15979605	3.200000e-243	150
0.6694	0.1416	a57268_PGA_scaffold_12	PGA_scaffold_12||37214308||37216935||BUSI_023754-RA||1||CDS||2987235417||7915||85.27	37214308	37216935	b57268_PGA_scaffold_8	PGA_scaffold_8||15812065||15816617||BUSI_016471-RA||1||CDS||2988863873||23640||85.27	15812065	15816617	5.200000e-66	150
0.6757	0.1360	a57268_PGA_scaffold_12	PGA_scaffold_12||37214308||37216935||BUSI_023754-RA||1||CDS||2987235417||7915||85.27	37214308	37216935	b57268_PGA_scaffold_8	PGA_scaffold_8||15983187||15987982||BUSI_016491-RA||1||CDS||2988863933||23660||85.27	15983187	15987982	5.200000e-66	200
1.0942	0.1809	a57268_PGA_scaffold_12	PGA_scaffold_12||37230097||37232217||BUSI_023757-RA||1||CDS||2987235426||7918||79.51	37230097	37232217	b57268_PGA_scaffold_8	PGA_scaffold_8||15821514||15824662||BUSI_016473-RA||1||CDS||2988863879||23642||79.51	15821514	15824662	1.000000e-250	200
1.1356	0.1904	a57268_PGA_scaffold_12	PGA_scaffold_12||37230097||37232217||BUSI_023757-RA||1||CDS||2987235426||7918||78.69	37230097	37232217	b57268_PGA_scaffold_8	PGA_scaffold_8||15994286||15997279||BUSI_016493-RA||1||CDS||2988863939||23662||78.69	15994286	15997279	1.000000e-250	250
1.4435	0.1544	a57268_PGA_scaffold_12	PGA_scaffold_12||37240068||37240658||BUSI_023759-RA||-1||CDS||2987235432||7920||79.63	37240658	37240068	b57268_PGA_scaffold_8	PGA_scaffold_8||15825316||15827515||BUSI_016474-RA||-1||CDS||2988863882||23643||79.63	15827515	15825316	9.400000e-142	250
1.4335	0.1561	a57268_PGA_scaffold_12	PGA_scaffold_12||37240068||37240658||BUSI_023759-RA||-1||CDS||2987235432||7920||79.44	37240658	37240068	b57268_PGA_scaffold_8	PGA_scaffold_8||15997938||16000139||BUSI_016494-RA||-1||CDS||2988863942||23663||79.44	16000139	15997938	1.100000e-140	300
0.6439	0.0456	a57268_PGA_scaffold_12	PGA_scaffold_12||37257233||37266432||BUSI_023760-RA||-1||CDS||2987235435||7921||88.47	37266432	37257233	b57268_PGA_scaffold_8	PGA_scaffold_8||15833535||15844511||BUSI_016475-RA||-1||CDS||2988863885||23644||88.47	15844511	15833535	1.000000e-250	300
0.5838	0.0231	a57268_PGA_scaffold_12	PGA_scaffold_12||37257233||37266432||BUSI_023760-RA||-1||CDS||2987235435||7921||88.8	37266432	37257233	b57268_PGA_scaffold_8	PGA_scaffold_8||16006014||16016959||BUSI_016495-RA||-1||CDS||2988863945||23664||88.8	16016959	16006014	1.000000e-250	350
89.7376	1.1155	a57268_PGA_scaffold_12	PGA_scaffold_12||37385530||37388849||BUSI_023764-RA||-1||CDS||2987235447||7925||70.69	37388849	37385530	b57268_PGA_scaffold_8	PGA_scaffold_8||15870705||15871395||BUSI_016478-RA||-1||CDS||2988863894||23647||70.69	15871395	15870705	1.200000e-45	344
7.6394	0.9599	a57268_PGA_scaffold_12	PGA_scaffold_12||37385530||37388849||BUSI_023764-RA||-1||CDS||2987235447||7925||72.98	37388849	37385530	b57268_PGA_scaffold_8	PGA_scaffold_8||16039052||16043097||BUSI_016498-RA||-1||CDS||2988863954||23667||72.98	16043097	16039052	5.100000e-38	387
1.5118	0.2747	a57268_PGA_scaffold_12	PGA_scaffold_12||37414580||37419806||BUSI_023766-RA||-1||CDS||2987235453||7927||86.67	37419806	37414580	b57268_PGA_scaffold_8	PGA_scaffold_8||15879430||15882467||BUSI_016481-RA||-1||CDS||2988863903||23650||86.67	15882467	15879430	1.300000e-62	394
0.8061	0.1643	a57268_PGA_scaffold_12	PGA_scaffold_12||37414580||37419806||BUSI_023766-RA||-1||CDS||2987235453||7927||84.96	37419806	37414580	b57268_PGA_scaffold_8	PGA_scaffold_8||16059361||16062520||BUSI_016500-RA||-1||CDS||2988863960||23669||84.96	16062520	16059361	6.800000e-114	437
1.2036	0.2445	a57268_PGA_scaffold_12	PGA_scaffold_12||37423988||37437938||BUSI_023767-RA||1||CDS||2987235456||7928||90.76	37423988	37437938	b57268_PGA_scaffold_8	PGA_scaffold_8||15885323||15897560||BUSI_016482-RA||-1||CDS||2988863906||23651||90.76	15897560	15885323	1.700000e-86	444
1.0380	0.2418	a57268_PGA_scaffold_12	PGA_scaffold_12||37423988||37437938||BUSI_023767-RA||1||CDS||2987235456||7928||85.84	37423988	37437938	b57268_PGA_scaffold_8	PGA_scaffold_8||16065273||16085905||BUSI_016501-RA||-1||CDS||2988863963||23670||85.84	16085905	16065273	3.300000e-142	487
2.7663	0.6776	a57268_PGA_scaffold_12	PGA_scaffold_12||37529859||37532484||BUSI_023774-RA||1||CDS||2987235477||7935||64.08	37529859	37532484	b57268_PGA_scaffold_8	PGA_scaffold_8||16144592||16149352||BUSI_016506-RA||1||CDS||2988863978||23675||64.08	16144592	16149352	7.800000e-83	537
0.6527	0.1059	a57268_PGA_scaffold_12	PGA_scaffold_12||37550731||37563273||BUSI_023776-RA||1||CDS||2987235483||7937||82.54	37550731	37563273	b57268_PGA_scaffold_8	PGA_scaffold_8||16157050||16169719||BUSI_016508-RA||1||CDS||2988863984||23677||82.54	16157050	16169719	1.000000e-250	587
0.7861	0.1219	a57268_PGA_scaffold_12	PGA_scaffold_12||37577937||37584764||BUSI_023778-RA||1||CDS||2987235489||7939||85.02	37577937	37584764	b57268_PGA_scaffold_8	PGA_scaffold_8||16184403||16191018||BUSI_016510-RA||1||CDS||2988863990||23679||85.02	16184403	16191018	2.400000e-191	637
0.8296	0.2329	a57268_PGA_scaffold_12	PGA_scaffold_12||37655431||37668914||BUSI_023783-RA||-1||CDS||2987235504||7944||82.63	37668914	37655431	b57268_PGA_scaffold_8	PGA_scaffold_8||16245679||16264302||BUSI_016515-RA||-1||CDS||2988864005||23684||82.63	16264302	16245679	1.000000e-250	687
0.9759	0.0763	a57268_PGA_scaffold_12	PGA_scaffold_12||37812031||37814282||BUSI_023792-RA||1||CDS||2987235531||7953||81.36	37812031	37814282	b57268_PGA_scaffold_8	PGA_scaffold_8||16325223||16329059||BUSI_016519-RA||1||CDS||2988864017||23688||81.36	16325223	16329059	1.000000e-162	737
0.9761	0.2869	a57268_PGA_scaffold_12	PGA_scaffold_12||37867773||37868339||BUSI_023797-RA||1||CDS||2987235546||7958||82.84	37867773	37868339	b57268_PGA_scaffold_8	PGA_scaffold_8||16334054||16334652||BUSI_016520-RA||1||CDS||2988864020||23689||82.84	16334054	16334652	6.700000e-55	787
0.9174	0.2330	a57268_PGA_scaffold_12	PGA_scaffold_12||37873425||37874452||BUSI_023799-RA||-1||CDS||2987235552||7960||72.57	37874452	37873425	b57268_PGA_scaffold_8	PGA_scaffold_8||16336932||16342234||BUSI_016521-RA||-1||CDS||2988864023||23690||72.57	16342234	16336932	1.300000e-150	837
1.1671	0.3346	a57268_PGA_scaffold_12	PGA_scaffold_12||37899839||37902207||BUSI_023803-RA||-1||CDS||2987235564||7964||79.27	37902207	37899839	b57268_PGA_scaffold_8	PGA_scaffold_8||16357893||16359404||BUSI_016523-RA||1||CDS||2988864029||23692||79.27	16357893	16359404	4.100000e-36	872
9.8431	0.7389	a57268_PGA_scaffold_12	PGA_scaffold_12||37938748||37943493||BUSI_023810-RA||1||CDS||2987235585||7971||71.11	37938748	37943493	b57268_PGA_scaffold_8	PGA_scaffold_8||15656717||15658248||BUSI_016455-RA||1||CDS||2988863825||23624||71.11	15656717	15658248	7.800000e-09	8
0.8468	0.0255	a57268_PGA_scaffold_12	PGA_scaffold_12||38217383||38221110||BUSI_023819-RA||1||CDS||2987235612||7980||86.34	38217383	38221110	b57268_PGA_scaffold_8	PGA_scaffold_8||15599414||15603597||BUSI_016448-RA||-1||CDS||2988863804||23617||86.34	15603597	15599414	1.000000e-250	58
0.7250	0.1554	a57268_PGA_scaffold_12	PGA_scaffold_12||38281739||38283335||BUSI_023827-RA||1||CDS||2987235636||7988||83.13	38281739	38283335	b57268_PGA_scaffold_8	PGA_scaffold_8||15575269||15576907||BUSI_016444-RA||-1||CDS||2988863792||23613||83.13	15576907	15575269	1.000000e-250	108
70.8936	1.2145	a57268_PGA_scaffold_12	PGA_scaffold_12||38334659||38339329||BUSI_023832-RA||1||CDS||2987235651||7993||79.37	38334659	38339329	b57268_PGA_scaffold_8	PGA_scaffold_8||15492617||15499317||BUSI_016434-RA||-1||CDS||2988863762||23603||79.37	15499317	15492617	1.000000e-250	158
3.4347	0.5908	a57268_PGA_scaffold_12	PGA_scaffold_12||38374787||38377752||BUSI_023836-RA||1||CDS||2987235663||7997||70.98	38374787	38377752	b57268_PGA_scaffold_8	PGA_scaffold_8||15460947||15473107||BUSI_016429-RA||-1||CDS||2988863747||23598||70.98	15473107	15460947	9.800000e-60	208
0.8364	0.3133	a57268_PGA_scaffold_12	PGA_scaffold_12||38448577||38450702||BUSI_023844-RA||1||CDS||2987235687||8005||72.64	38448577	38450702	b57268_PGA_scaffold_8	PGA_scaffold_8||15668516||15670696||BUSI_016456-RA||1||CDS||2988863828||23625||72.64	15668516	15670696	3.000000e-101	97
1.7470	0.4809	a57268_PGA_scaffold_12	PGA_scaffold_12||38455771||38463096||BUSI_023845-RA||1||CDS||2987235690||8006||81.31	38455771	38463096	b57268_PGA_scaffold_8	PGA_scaffold_8||15683194||15689410||BUSI_016458-RA||1||CDS||2988863834||23627||81.31	15683194	15689410	2.600000e-113	147
36.4135	1.3046	a57268_PGA_scaffold_12	PGA_scaffold_12||38468397||38469968||BUSI_023847-RA||-1||CDS||2987235696||8008||82.85	38469968	38468397	b57268_PGA_scaffold_8	PGA_scaffold_8||15691786||15694314||BUSI_016459-RA||-1||CDS||2988863837||23628||82.85	15694314	15691786	1.200000e-87	197
0.8600	0.3539	a57268_PGA_scaffold_12	PGA_scaffold_12||38482458||38483859||BUSI_023848-RA||-1||CDS||2987235699||8009||64.63	38483859	38482458	b57268_PGA_scaffold_8	PGA_scaffold_8||15702165||15703414||BUSI_016461-RA||-1||CDS||2988863843||23630||64.63	15703414	15702165	2.200000e-56	247
1.0289	0.2209	a57268_PGA_scaffold_12	PGA_scaffold_12||38613770||38617423||BUSI_023854-RA||-1||CDS||2987235717||8015||80.25	38617423	38613770	b57268_PGA_scaffold_8	PGA_scaffold_8||15711465||15715240||BUSI_016463-RA||-1||CDS||2988863849||23632||80.25	15715240	15711465	1.000000e-250	297
1.1009	0.1411	a57268_PGA_scaffold_12	PGA_scaffold_12||38827060||38828741||BUSI_023867-RA||1||CDS||2987235756||8028||75.02	38827060	38828741	b57268_PGA_scaffold_8	PGA_scaffold_8||15225123||15228042||BUSI_016411-RA||1||CDS||2988863693||23580||75.02	15225123	15228042	1.000000e-250	50
1.0465	0.1955	a57268_PGA_scaffold_12	PGA_scaffold_12||38848384||38854384||BUSI_023870-RA||1||CDS||2987235765||8031||77.64	38848384	38854384	b57268_PGA_scaffold_8	PGA_scaffold_8||15265675||15271645||BUSI_016416-RA||1||CDS||2988863708||23585||77.64	15265675	15271645	1.000000e-250	100
0.7831	0.1401	a57268_PGA_scaffold_12	PGA_scaffold_12||38855933||38857795||BUSI_023871-RA||-1||CDS||2987235768||8032||80.0	38857795	38855933	b57268_PGA_scaffold_8	PGA_scaffold_8||15273485||15278782||BUSI_016417-RA||-1||CDS||2988863711||23586||80.0	15278782	15273485	3.700000e-110	150
[truncated: 934,282 more chars]
