# Supplementary material for: Buxus and Tetracentron genomes help resolve eudicot genome history
Source: Nat Commun. 2022 Feb 2;13:643. doi: 10.1038/s41467-022-28312-w (PMC8810787; doi:10.1038/s41467-022-28312-w)
Supplement: Supplementary file 13 — Source Data [file 41467_2022_28312_MOESM13_ESM.zip › Source Data/Fig2c_Buxus-Nelumbo.synmap.ks.txt]

#This file contains synonymous rate values in the first two columns:
#1	460.0	a16884_megascaffold_1	b57268_PGA_scaffold_1	r	10 Mean Ks: 7.7457	Mean Kn: 0.3184
#Ks	Kn	a<db_genome_id>_<chr>	chr1||start1||stop1||name1||strand1||type1||db_feature_id1||genome_order1||percent_id1	start1	stop1	b<db_genome_id>_<chr>	chr2||start2||stop2||name2||strand2||type2||db_feature_id2||genome_order2||percent_id2	start2	stop2	eval	block_score	GEVO_link
2.8683	0.6068	a16884_megascaffold_1	megascaffold_1||107175611||107180121||NNU_020461-RA||1||CDS||304058363||3372||73.5	107175611	107180121	b57268_PGA_scaffold_1	PGA_scaffold_1||35071575||35073638||BUSI_001442-RA||-1||CDS||2986531913||1498||73.5	35073638	35071575	4.000000e-11	10
1.0531	0.1577	a16884_megascaffold_1	megascaffold_1||107201117||107208108||NNU_020460-RA||1||CDS||304058356||3373||74.08	107201117	107208108	b57268_PGA_scaffold_1	PGA_scaffold_1||35059612||35066706||BUSI_001441-RA||-1||CDS||2986531910||1497||74.08	35066706	35059612	1.000000e-250	60
1.0785	0.2066	a16884_megascaffold_1	megascaffold_1||107232895||107233784||NNU_020458-RA||-1||CDS||304058341||3375||78.89	107233784	107232895	b57268_PGA_scaffold_1	PGA_scaffold_1||35053489||35054321||BUSI_001440-RA||1||CDS||2986531907||1496||78.89	35053489	35054321	1.000000e-103	110
0.9615	0.1284	a16884_megascaffold_1	megascaffold_1||107253701||107261544||NNU_020457-RA||1||CDS||304058335||3376||81.51	107253701	107261544	b57268_PGA_scaffold_1	PGA_scaffold_1||35031075||35050018||BUSI_001439-RA||-1||CDS||2986531904||1495||81.51	35050018	35031075	1.000000e-250	160
66.7941	1.2603	a16884_megascaffold_1	megascaffold_1||107315957||107319163||NNU_020455-RA||1||CDS||304058321||3378||78.42	107315957	107319163	b57268_PGA_scaffold_1	PGA_scaffold_1||35020536||35028439||BUSI_001438-RA||-1||CDS||2986531901||1494||78.42	35028439	35020536	8.000000e-72	210
1.0399	0.1281	a16884_megascaffold_1	megascaffold_1||107391942||107398773||NNU_020452-RA||-1||CDS||304058298||3381||77.29	107398773	107391942	b57268_PGA_scaffold_1	PGA_scaffold_1||35013741||35019350||BUSI_001437-RA||1||CDS||2986531898||1493||77.29	35013741	35019350	1.000000e-250	260
0.7958	0.1062	a16884_megascaffold_1	megascaffold_1||107541684||107554818||NNU_020449-RA||1||CDS||304058274||3384||79.44	107541684	107554818	b57268_PGA_scaffold_1	PGA_scaffold_1||34970835||34981821||BUSI_001434-RA||-1||CDS||2986531889||1490||79.44	34981821	34970835	1.000000e-250	310
0.8097	0.0840	a16884_megascaffold_1	megascaffold_1||107571245||107578692||NNU_020448-RA||-1||CDS||304058262||3385||83.25	107578692	107571245	b57268_PGA_scaffold_1	PGA_scaffold_1||34953523||34959652||BUSI_001432-RA||1||CDS||2986531883||1488||83.25	34953523	34959652	1.000000e-250	360
1.0171	0.2791	a16884_megascaffold_1	megascaffold_1||107604598||107606100||NNU_020447-RA||-1||CDS||304058252||3386||72.55	107606100	107604598	b57268_PGA_scaffold_1	PGA_scaffold_1||34943826||34945380||BUSI_001430-RA||1||CDS||2986531877||1486||72.55	34943826	34945380	6.000000e-174	410
1.0385	0.2264	a16884_megascaffold_1	megascaffold_1||107862006||107865904||NNU_026232-RA||-1||CDS||304074094||3393||72.81	107865904	107862006	b57268_PGA_scaffold_1	PGA_scaffold_1||34923846||34938128||BUSI_001429-RA||-1||CDS||2986531874||1485||72.81	34938128	34923846	1.000000e-250	460
#1	6430.0	a16884_megascaffold_1	b57268_PGA_scaffold_10	f	132 Mean Ks: 3.3619	Mean Kn: 0.3006
#Ks	Kn	a<db_genome_id>_<chr>	chr1||start1||stop1||name1||strand1||type1||db_feature_id1||genome_order1||percent_id1	start1	stop1	b<db_genome_id>_<chr>	chr2||start2||stop2||name2||strand2||type2||db_feature_id2||genome_order2||percent_id2	start2	stop2	eval	block_score	GEVO_link
0.9305	0.1779	a16884_megascaffold_1	megascaffold_1||60171824||60184410||NNU_005321-RA||-1||CDS||304033911||1799||80.84	60184410	60171824	b57268_PGA_scaffold_10	PGA_scaffold_10||26967||41855||BUSI_020830-RA||-1||CDS||2986834705||2913||80.84	41855	26967	1.000000e-250	50
1.2343	0.1294	a16884_megascaffold_1	megascaffold_1||60231161||60235050||NNU_005320-RA||1||CDS||304033901||1800||77.51	60231161	60235050	b57268_PGA_scaffold_10	PGA_scaffold_10||50151||52538||BUSI_020831-RA||1||CDS||2986834708||2914||77.51	50151	52538	1.000000e-250	100
0.5170	0.0648	a16884_megascaffold_1	megascaffold_1||60344517||60352042||NNU_005318-RA||1||CDS||304033885||1802||86.77	60344517	60352042	b57268_PGA_scaffold_10	PGA_scaffold_10||57501||63558||BUSI_020833-RA||1||CDS||2986834714||2916||86.77	57501	63558	1.000000e-250	150
1.4017	0.1848	a16884_megascaffold_1	megascaffold_1||60399546||60406519||NNU_005316-RA||1||CDS||304033866||1804||75.22	60399546	60406519	b57268_PGA_scaffold_10	PGA_scaffold_10||113492||116623||BUSI_020841-RA||1||CDS||2986834738||2924||75.22	113492	116623	5.000000e-85	200
1.1139	0.1102	a16884_megascaffold_1	megascaffold_1||60433812||60459944||NNU_005314-RA||-1||CDS||304033849||1806||83.35	60459944	60433812	b57268_PGA_scaffold_10	PGA_scaffold_10||123798||137971||BUSI_020843-RA||-1||CDS||2986834744||2926||83.35	137971	123798	1.000000e-250	250
1.0717	0.0503	a16884_megascaffold_1	megascaffold_1||60585028||60587013||NNU_005311-RA||-1||CDS||304033827||1809||82.55	60587013	60585028	b57268_PGA_scaffold_10	PGA_scaffold_10||160156||162033||BUSI_020846-RA||-1||CDS||2986834753||2929||82.55	162033	160156	1.000000e-250	300
0.8198	0.1843	a16884_megascaffold_1	megascaffold_1||60697144||60705079||NNU_005309-RA||1||CDS||304033804||1811||80.65	60697144	60705079	b57268_PGA_scaffold_10	PGA_scaffold_10||171916||177080||BUSI_020847-RA||1||CDS||2986834756||2930||80.65	171916	177080	1.000000e-250	350
0.7486	0.1437	a16884_megascaffold_1	megascaffold_1||60716574||60719799||NNU_005308-RA||-1||CDS||304033798||1812||83.59	60719799	60716574	b57268_PGA_scaffold_10	PGA_scaffold_10||235146||246635||BUSI_020850-RA||-1||CDS||2986834765||2933||83.59	246635	235146	1.000000e-72	400
1.1103	0.0684	a16884_megascaffold_1	megascaffold_1||60875108||60885701||NNU_005306-RA||1||CDS||304033780||1814||81.26	60875108	60885701	b57268_PGA_scaffold_10	PGA_scaffold_10||254371||262327||BUSI_020851-RA||1||CDS||2986834768||2934||81.26	254371	262327	1.000000e-250	450
1.6049	0.3546	a16884_megascaffold_1	megascaffold_1||60918440||60927033||NNU_005304-RA||1||CDS||304033769||1816||74.1	60918440	60927033	b57268_PGA_scaffold_10	PGA_scaffold_10||263321||267103||BUSI_020852-RA||1||CDS||2986834771||2935||74.1	263321	267103	2.000000e-89	500
1.0940	0.0344	a16884_megascaffold_1	megascaffold_1||60942405||60951834||NNU_005303-RA||1||CDS||304033760||1817||84.2	60942405	60951834	b57268_PGA_scaffold_10	PGA_scaffold_10||273241||277288||BUSI_020853-RA||1||CDS||2986834774||2936||84.2	273241	277288	2.000000e-136	550
0.8205	0.1474	a16884_megascaffold_1	megascaffold_1||61045536||61048583||NNU_005300-RA||1||CDS||304033744||1820||77.49	61045536	61048583	b57268_PGA_scaffold_10	PGA_scaffold_10||302941||305940||BUSI_020855-RA||1||CDS||2986834780||2938||77.49	302941	305940	1.000000e-250	600
1.4539	0.2826	a16884_megascaffold_1	megascaffold_1||61050654||61051256||NNU_005299-RA||-1||CDS||304033739||1821||72.99	61051256	61050654	b57268_PGA_scaffold_10	PGA_scaffold_10||306836||307423||BUSI_020856-RA||-1||CDS||2986834783||2939||72.99	307423	306836	2.000000e-80	650
1.0512	0.3050	a16884_megascaffold_1	megascaffold_1||61110360||61116914||NNU_005298-RA||1||CDS||304033726||1822||66.06	61110360	61116914	b57268_PGA_scaffold_10	PGA_scaffold_10||309066||316006||BUSI_020857-RA||1||CDS||2986834786||2940||66.06	309066	316006	2.000000e-86	700
1.2434	0.5092	a16884_megascaffold_1	megascaffold_1||61139323||61145506||NNU_005296-RA||-1||CDS||304033711||1824||76.4	61145506	61139323	b57268_PGA_scaffold_10	PGA_scaffold_10||320517||326095||BUSI_020858-RA||1||CDS||2986834789||2941||76.4	320517	326095	2.000000e-59	750
1.0243	0.1371	a16884_megascaffold_1	megascaffold_1||61209725||61240606||NNU_005294-RA||1||CDS||304033691||1826||84.53	61209725	61240606	b57268_PGA_scaffold_10	PGA_scaffold_10||340826||351789||BUSI_020860-RA||1||CDS||2986834795||2943||84.53	340826	351789	1.000000e-250	800
1.0508	0.2336	a16884_megascaffold_1	megascaffold_1||61244700||61250731||NNU_005293-RA||-1||CDS||304033678||1827||72.05	61250731	61244700	b57268_PGA_scaffold_10	PGA_scaffold_10||355749||360025||BUSI_020862-RA||-1||CDS||2986834801||2945||72.05	360025	355749	1.000000e-250	850
1.2230	0.1645	a16884_megascaffold_1	megascaffold_1||61354575||61358210||NNU_005291-RA||-1||CDS||304033662||1829||74.95	61358210	61354575	b57268_PGA_scaffold_10	PGA_scaffold_10||373301||376940||BUSI_020863-RA||-1||CDS||2986834804||2946||74.95	376940	373301	1.000000e-250	900
1.0908	0.0513	a16884_megascaffold_1	megascaffold_1||61418220||61420140||NNU_005290-RA||-1||CDS||304033653||1830||81.28	61420140	61418220	b57268_PGA_scaffold_10	PGA_scaffold_10||423410||432449||BUSI_020869-RA||-1||CDS||2986834822||2952||81.28	432449	423410	4.000000e-165	950
1.3914	0.1081	a16884_megascaffold_1	megascaffold_1||61499818||61501062||NNU_005288-RA||-1||CDS||304033637||1832||80.57	61501062	61499818	b57268_PGA_scaffold_10	PGA_scaffold_10||457246||461786||BUSI_020871-RA||-1||CDS||2986834828||2954||80.57	461786	457246	6.000000e-98	1000
0.9616	0.1257	a16884_megascaffold_1	megascaffold_1||61676103||61680607||NNU_005283-RA||1||CDS||304033595||1837||80.9	61676103	61680607	b57268_PGA_scaffold_10	PGA_scaffold_10||658931||663007||BUSI_020883-RA||1||CDS||2986834864||2966||80.9	658931	663007	1.000000e-250	1047
25.0718	0.5444	a16884_megascaffold_1	megascaffold_1||61807231||61808316||NNU_005280-RA||-1||CDS||304033563||1840||70.99	61808316	61807231	b57268_PGA_scaffold_10	PGA_scaffold_10||684396||686183||BUSI_020888-RA||-1||CDS||2986834879||2971||70.99	686183	684396	5.000000e-07	1053
4.2676	1.1925	a16884_megascaffold_1	megascaffold_1||61927810||61948169||NNU_005274-RA||-1||CDS||304033508||1846||77.68	61948169	61927810	b57268_PGA_scaffold_10	PGA_scaffold_10||706113||719187||BUSI_020891-RA||-1||CDS||2986834888||2974||77.68	719187	706113	2.000000e-159	1103
0.9938	0.1392	a16884_megascaffold_1	megascaffold_1||62069035||62072505||NNU_005271-RA||-1||CDS||304033477||1849||76.56	62072505	62069035	b57268_PGA_scaffold_10	PGA_scaffold_10||724692||728081||BUSI_020892-RA||-1||CDS||2986834891||2975||76.56	728081	724692	1.000000e-250	1153
0.8529	0.0602	a16884_megascaffold_1	megascaffold_1||62087154||62090653||NNU_005270-RA||-1||CDS||304033465||1850||82.67	62090653	62087154	b57268_PGA_scaffold_10	PGA_scaffold_10||733656||736738||BUSI_020893-RA||-1||CDS||2986834894||2976||82.67	736738	733656	1.000000e-250	1203
3.3824	0.5471	a16884_megascaffold_1	megascaffold_1||62142019||62147347||NNU_005267-RA||-1||CDS||304033440||1853||76.89	62147347	62142019	b57268_PGA_scaffold_10	PGA_scaffold_10||746353||752349||BUSI_020895-RA||-1||CDS||2986834900||2978||76.89	752349	746353	3.000000e-52	1253
1.4396	0.2816	a16884_megascaffold_1	megascaffold_1||62383789||62385735||NNU_005260-RA||-1||CDS||304033377||1860||70.71	62385735	62383789	b57268_PGA_scaffold_10	PGA_scaffold_10||810295||812253||BUSI_020902-RA||1||CDS||2986834921||2985||70.71	810295	812253	1.000000e-250	1303
1.2294	0.0803	a16884_megascaffold_1	megascaffold_1||62557061||62568315||NNU_005257-RA||1||CDS||304033341||1863||76.68	62557061	62568315	b57268_PGA_scaffold_10	PGA_scaffold_10||874949||880457||BUSI_020910-RA||1||CDS||2986834945||2993||76.68	874949	880457	1.000000e-159	1353
0.8871	0.1077	a16884_megascaffold_1	megascaffold_1||62585528||62587006||NNU_005256-RA||1||CDS||304033328||1864||81.02	62585528	62587006	b57268_PGA_scaffold_10	PGA_scaffold_10||885077||887409||BUSI_020912-RA||1||CDS||2986834951||2995||81.02	885077	887409	1.000000e-250	1403
0.7789	0.2161	a16884_megascaffold_1	megascaffold_1||62590953||62620108||NNU_005255-RA||-1||CDS||304033313||1865||76.16	62620108	62590953	b57268_PGA_scaffold_10	PGA_scaffold_10||888399||902538||BUSI_020913-RA||-1||CDS||2986834954||2996||76.16	902538	888399	1.000000e-250	1453
0.9634	0.1144	a16884_megascaffold_1	megascaffold_1||62865306||62870403||NNU_005245-RA||-1||CDS||304033214||1875||81.77	62870403	62865306	b57268_PGA_scaffold_10	PGA_scaffold_10||918382||923142||BUSI_020914-RA||1||CDS||2986834957||2997||81.77	918382	923142	1.000000e-250	1503
8.0189	1.5458	a16884_megascaffold_1	megascaffold_1||62885458||62885915||NNU_005244-RA||-1||CDS||304033203||1876||64.49	62885915	62885458	b57268_PGA_scaffold_10	PGA_scaffold_10||954071||959748||BUSI_020918-RA||1||CDS||2986834969||3001||64.49	954071	959748	6.000000e-19	1521
0.9461	0.1112	a16884_megascaffold_1	megascaffold_1||62955095||62962816||NNU_005242-RA||1||CDS||304033183||1878||82.34	62955095	62962816	b57268_PGA_scaffold_10	PGA_scaffold_10||961013||965796||BUSI_020919-RA||1||CDS||2986834972||3002||82.34	961013	965796	1.000000e-250	1571
1.9410	0.3993	a16884_megascaffold_1	megascaffold_1||63040694||63061457||NNU_005240-RA||1||CDS||304033160||1880||71.28	63040694	63061457	b57268_PGA_scaffold_10	PGA_scaffold_10||978569||1003468||BUSI_020922-RA||1||CDS||2986834981||3005||71.28	978569	1003468	1.000000e-250	1621
1.2252	0.0953	a16884_megascaffold_1	megascaffold_1||63217528||63226871||NNU_005235-RA||-1||CDS||304033102||1885||80.31	63226871	63217528	b57268_PGA_scaffold_10	PGA_scaffold_10||1013641||1019802||BUSI_020924-RA||-1||CDS||2986834987||3007||80.31	1019802	1013641	1.000000e-250	1671
0.9562	0.1481	a16884_megascaffold_1	megascaffold_1||63277682||63284326||NNU_005233-RA||-1||CDS||304033087||1887||74.96	63284326	63277682	b57268_PGA_scaffold_10	PGA_scaffold_10||1084167||1088093||BUSI_020934-RA||-1||CDS||2986835017||3017||74.96	1088093	1084167	2.000000e-121	1721
79.6115	1.0284	a16884_megascaffold_1	megascaffold_1||63396471||63433116||NNU_005232-RA||-1||CDS||304033076||1888||78.46	63433116	63396471	b57268_PGA_scaffold_10	PGA_scaffold_10||1102611||1129224||BUSI_020937-RA||-1||CDS||2986835026||3020||78.46	1129224	1102611	1.000000e-250	1771
1.2864	0.3886	a16884_megascaffold_1	megascaffold_1||63499809||63502330||NNU_005229-RA||-1||CDS||304033048||1891||76.88	63502330	63499809	b57268_PGA_scaffold_10	PGA_scaffold_10||1131186||1133722||BUSI_020938-RA||-1||CDS||2986835029||3021||76.88	1133722	1131186	1.000000e-250	1821
63.4679	1.3372	a16884_megascaffold_1	megascaffold_1||63666052||63683122||NNU_005225-RA||-1||CDS||304033019||1895||82.63	63683122	63666052	b57268_PGA_scaffold_10	PGA_scaffold_10||1142010||1159268||BUSI_020940-RA||-1||CDS||2986835035||3023||82.63	1159268	1142010	6.000000e-56	1871
1.7544	0.3378	a16884_megascaffold_1	megascaffold_1||63789706||63825164||NNU_005222-RA||1||CDS||304032999||1898||74.72	63789706	63825164	b57268_PGA_scaffold_10	PGA_scaffold_10||1167408||1172821||BUSI_020941-RA||1||CDS||2986835038||3024||74.72	1167408	1172821	2.000000e-140	1921
1.6310	0.1484	a16884_megascaffold_1	megascaffold_1||63829299||63830740||NNU_005220-RA||1||CDS||304032983||1900||75.0	63829299	63830740	b57268_PGA_scaffold_10	PGA_scaffold_10||1178171||1179704||BUSI_020942-RA||1||CDS||2986835041||3025||75.0	1178171	1179704	1.000000e-250	1971
1.7546	0.3968	a16884_megascaffold_1	megascaffold_1||63980502||63981011||NNU_005216-RA||-1||CDS||304032958||1904||74.28	63981011	63980502	b57268_PGA_scaffold_10	PGA_scaffold_10||1206989||1207738||BUSI_020947-RA||-1||CDS||2986835056||3030||74.28	1207738	1206989	4.000000e-44	2014
1.7321	0.6432	a16884_megascaffold_1	megascaffold_1||64074628||64075641||NNU_005212-RA||1||CDS||304032932||1908||76.81	64074628	64075641	b57268_PGA_scaffold_10	PGA_scaffold_10||1303300||1317264||BUSI_020954-RA||1||CDS||2986835077||3037||76.81	1303300	1317264	4.000000e-53	2064
1.2081	0.2177	a16884_megascaffold_1	megascaffold_1||64242680||64243907||NNU_005207-RA||-1||CDS||304032894||1913||71.57	64243907	64242680	b57268_PGA_scaffold_10	PGA_scaffold_10||1332789||1333895||BUSI_020957-RA||-1||CDS||2986835086||3040||71.57	1333895	1332789	3.000000e-144	2114
1.5677	0.3625	a16884_megascaffold_1	megascaffold_1||64287010||64288454||NNU_005204-RA||-1||CDS||304032873||1916||66.75	64288454	64287010	b57268_PGA_scaffold_10	PGA_scaffold_10||1361468||1364370||BUSI_020960-RA||-1||CDS||2986835095||3043||66.75	1364370	1361468	9.000000e-58	2164
1.6250	0.1595	a16884_megascaffold_1	megascaffold_1||64343353||64345139||NNU_005203-RA||1||CDS||304032865||1917||78.22	64343353	64345139	b57268_PGA_scaffold_10	PGA_scaffold_10||1367644||1369319||BUSI_020961-RA||1||CDS||2986835098||3044||78.22	1367644	1369319	9.000000e-108	2214
0.7822	0.1585	a16884_megascaffold_1	megascaffold_1||64349839||64357624||NNU_005202-RA||-1||CDS||304032855||1918||77.86	64357624	64349839	b57268_PGA_scaffold_10	PGA_scaffold_10||1370376||1375255||BUSI_020962-RA||-1||CDS||2986835101||3045||77.86	1375255	1370376	1.000000e-250	2264
1.1438	0.2726	a16884_megascaffold_1	megascaffold_1||64362363||64368148||NNU_005201-RA||-1||CDS||304032847||1919||73.05	64368148	64362363	b57268_PGA_scaffold_10	PGA_scaffold_10||1376476||1379001||BUSI_020963-RA||-1||CDS||2986835104||3046||73.05	1379001	1376476	4.000000e-112	2314
1.0736	0.3531	a16884_megascaffold_1	megascaffold_1||64382739||64383371||NNU_005200-RA||-1||CDS||304032840||1920||76.67	64383371	64382739	b57268_PGA_scaffold_10	PGA_scaffold_10||1400334||1400963||BUSI_020966-RA||-1||CDS||2986835113||3049||76.67	1400963	1400334	4.000000e-65	2364
1.8881	0.3662	a16884_megascaffold_1	megascaffold_1||64388446||64439433||NNU_005199-RA||-1||CDS||304032830||1921||74.87	64439433	64388446	b57268_PGA_scaffold_10	PGA_scaffold_10||1412851||1420231||BUSI_020969-RA||-1||CDS||2986835122||3052||74.87	1420231	1412851	8.000000e-179	2414
1.1856	0.2625	a16884_megascaffold_1	megascaffold_1||64548379||64550957||NNU_005194-RA||1||CDS||304032790||1926||75.68	64548379	64550957	b57268_PGA_scaffold_10	PGA_scaffold_10||1440461||1442657||BUSI_020972-RA||1||CDS||2986835131||3055||75.68	1440461	1442657	1.000000e-160	2464
1.1872	0.2189	a16884_megascaffold_1	megascaffold_1||64590328||64592657||NNU_005191-RA||-1||CDS||304032767||1929||71.36	64592657	64590328	b57268_PGA_scaffold_10	PGA_scaffold_10||1443263||1445871||BUSI_020973-RA||-1||CDS||2986835134||3056||71.36	1445871	1443263	5.000000e-82	2514
1.2792	0.2577	a16884_megascaffold_1	megascaffold_1||64629411||64637085||NNU_005189-RA||1||CDS||304032751||1931||79.38	64629411	64637085	b57268_PGA_scaffold_10	PGA_scaffold_10||1446647||1450021||BUSI_020974-RA||1||CDS||2986835137||3057||79.38	1446647	1450021	1.000000e-86	2564
4.4852	1.2317	a16884_megascaffold_1	megascaffold_1||64773196||64788438||NNU_005183-RA||1||CDS||304032686||1937||86.8	64773196	64788438	b57268_PGA_scaffold_10	PGA_scaffold_10||1451154||1473346||BUSI_020975-RA||1||CDS||2986835140||3058||86.8	1451154	1473346	7.000000e-120	2614
1.1780	0.2612	a16884_megascaffold_1	megascaffold_1||64892502||64898406||NNU_005180-RA||-1||CDS||304032663||1940||76.25	64898406	64892502	b57268_PGA_scaffold_10	PGA_scaffold_10||1482500||1491259||BUSI_020978-RA||-1||CDS||2986835149||3061||76.25	1491259	1482500	1.000000e-250	2664
1.3544	0.2254	a16884_megascaffold_1	megascaffold_1||64923012||64930326||NNU_005179-RA||-1||CDS||304032654||1941||83.95	64930326	64923012	b57268_PGA_scaffold_10	PGA_scaffold_10||1493239||1496275||BUSI_020979-RA||-1||CDS||2986835152||3062||83.95	1496275	1493239	4.000000e-96	2714
1.2928	0.4504	a16884_megascaffold_1	megascaffold_1||64953454||64954875||NNU_005178-RA||-1||CDS||304032649||1942||72.73	64954875	64953454	b57268_PGA_scaffold_10	PGA_scaffold_10||1500474||1501858||BUSI_020980-RA||-1||CDS||2986835155||3063||72.73	1501858	1500474	2.000000e-78	2764
1.1448	0.1485	a16884_megascaffold_1	megascaffold_1||65003483||65007032||NNU_005176-RA||1||CDS||304032632||1944||77.15	65003483	65007032	b57268_PGA_scaffold_10	PGA_scaffold_10||1505540||1509641||BUSI_020981-RA||1||CDS||2986835158||3064||77.15	1505540	1509641	1.000000e-250	2814
1.0199	0.1683	a16884_megascaffold_1	megascaffold_1||65057156||65058916||NNU_005173-RA||1||CDS||304032605||1947||75.92	65057156	65058916	b57268_PGA_scaffold_10	PGA_scaffold_10||1521595||1523226||BUSI_020983-RA||1||CDS||2986835164||3066||75.92	1521595	1523226	1.000000e-250	2864
18.1299	0.9655	a16884_megascaffold_1	megascaffold_1||65075756||65076877||NNU_005172-RA||-1||CDS||304032596||1948||79.29	65076877	65075756	b57268_PGA_scaffold_10	PGA_scaffold_10||1524722||1533257||BUSI_020984-RA||-1||CDS||2986835167||3067||79.29	1533257	1524722	2.000000e-172	2914
1.3041	0.0770	a16884_megascaffold_1	megascaffold_1||65154601||65155494||NNU_005171-RA||1||CDS||304032591||1949||82.11	65154601	65155494	b57268_PGA_scaffold_10	PGA_scaffold_10||1539115||1540215||BUSI_020985-RA||1||CDS||2986835170||3068||82.11	1539115	1540215	1.000000e-250	2964
0.9709	0.1568	a16884_megascaffold_1	megascaffold_1||65195176||65196610||NNU_005170-RA||-1||CDS||304032580||1950||82.83	65196610	65195176	b57268_PGA_scaffold_10	PGA_scaffold_10||1547671||1552071||BUSI_020988-RA||-1||CDS||2986835179||3071||82.83	1552071	1547671	1.000000e-250	3014
0.8982	0.1300	a16884_megascaffold_1	megascaffold_1||65246001||65251561||NNU_005169-RA||1||CDS||304032567||1951||81.98	65246001	65251561	b57268_PGA_scaffold_10	PGA_scaffold_10||1557929||1562397||BUSI_020989-RA||1||CDS||2986835182||3072||81.98	1557929	1562397	1.000000e-250	3064
0.9409	0.2038	a16884_megascaffold_1	megascaffold_1||65260475||65261776||NNU_005167-RA||-1||CDS||304032554||1953||74.87	65261776	65260475	b57268_PGA_scaffold_10	PGA_scaffold_10||1570396||1571689||BUSI_020991-RA||-1||CDS||2986835188||3074||74.87	1571689	1570396	1.000000e-250	3114
0.8951	0.1380	a16884_megascaffold_1	megascaffold_1||65333953||65340785||NNU_005165-RA||1||CDS||304032537||1955||78.68	65333953	65340785	b57268_PGA_scaffold_10	PGA_scaffold_10||1686084||1690519||BUSI_021009-RA||1||CDS||2986835242||3092||78.68	1686084	1690519	3.000000e-135	3161
2.3626	0.2583	a16884_megascaffold_1	megascaffold_1||65364866||65370088||NNU_005164-RA||1||CDS||304032526||1956||73.36	65364866	65370088	b57268_PGA_scaffold_10	PGA_scaffold_10||1696546||1707387||BUSI_021011-RA||1||CDS||2986835248||3094||73.36	1696546	1707387	6.000000e-87	3211
0.8463	0.0829	a16884_megascaffold_1	megascaffold_1||65418917||65424808||NNU_005161-RA||-1||CDS||304032498||1959||80.02	65424808	65418917	b57268_PGA_scaffold_10	PGA_scaffold_10||1712040||1722186||BUSI_021012-RA||-1||CDS||2986835251||3095||80.02	1722186	1712040	1.000000e-250	3261
1.4608	0.2279	a16884_megascaffold_1	megascaffold_1||65460595||65463218||NNU_005159-RA||-1||CDS||304032481||1961||76.57	65463218	65460595	b57268_PGA_scaffold_10	PGA_scaffold_10||1737990||1741227||BUSI_021014-RA||-1||CDS||2986835257||3097||76.57	1741227	1737990	5.000000e-151	3311
1.9292	0.3424	a16884_megascaffold_1	megascaffold_1||65488244||65490477||NNU_005158-RA||-1||CDS||304032472||1962||76.6	65490477	65488244	b57268_PGA_scaffold_10	PGA_scaffold_10||1746579||1747945||BUSI_021016-RA||-1||CDS||2986835263||3099||76.6	1747945	1746579	3.000000e-99	3361
1.4784	0.1825	a16884_megascaffold_1	megascaffold_1||65512516||65512839||NNU_005157-RA||1||CDS||304032467||1963||71.24	65512516	65512839	b57268_PGA_scaffold_10	PGA_scaffold_10||1750091||1752036||BUSI_021017-RA||1||CDS||2986835266||3100||71.24	1750091	1752036	1.000000e-36	3397
1.5367	0.2600	a16884_megascaffold_1	megascaffold_1||65535461||65539693||NNU_005156-RA||-1||CDS||304032459||1964||73.51	65539693	65535461	b57268_PGA_scaffold_10	PGA_scaffold_10||1771908||1773946||BUSI_021019-RA||-1||CDS||2986835272||3102||73.51	1773946	1771908	1.000000e-69	3447
1.9267	0.2926	a16884_megascaffold_1	megascaffold_1||65567934||65574612||NNU_005154-RA||1||CDS||304032448||1966||69.95	65567934	65574612	b57268_PGA_scaffold_10	PGA_scaffold_10||1782114||1787480||BUSI_021020-RA||1||CDS||2986835275||3103||69.95	1782114	1787480	1.000000e-250	3497
0.8819	0.3233	a16884_megascaffold_1	megascaffold_1||65990304||65995658||NNU_005142-RA||-1||CDS||304032355||1978||81.63	65995658	65990304	b57268_PGA_scaffold_10	PGA_scaffold_10||1821272||1824803||BUSI_021026-RA||-1||CDS||2986835293||3109||81.63	1824803	1821272	5.000000e-127	3544
0.8327	0.2078	a16884_megascaffold_1	megascaffold_1||66049128||66052007||NNU_005137-RA||1||CDS||304032312||1983||80.0	66049128	66052007	b57268_PGA_scaffold_10	PGA_scaffold_10||1845315||1847924||BUSI_021028-RA||1||CDS||2986835299||3111||80.0	1845315	1847924	2.000000e-164	3594
1.0630	0.2937	a16884_megascaffold_1	megascaffold_1||66059269||66060051||NNU_005136-RA||1||CDS||304032307||1984||74.38	66059269	66060051	b57268_PGA_scaffold_10	PGA_scaffold_10||1850322||1851140||BUSI_021029-RA||1||CDS||2986835302||3112||74.38	1850322	1851140	2.000000e-82	3644
0.8339	0.0762	a16884_megascaffold_1	megascaffold_1||66068092||66074276||NNU_005135-RA||1||CDS||304032293||1985||81.7	66068092	66074276	b57268_PGA_scaffold_10	PGA_scaffold_10||1855707||1862882||BUSI_021030-RA||1||CDS||2986835305||3113||81.7	1855707	1862882	1.000000e-250	3694
0.9297	0.0968	a16884_megascaffold_1	megascaffold_1||66075511||66082304||NNU_005134-RA||-1||CDS||304032283||1986||80.37	66082304	66075511	b57268_PGA_scaffold_10	PGA_scaffold_10||1864273||1868278||BUSI_021031-RA||-1||CDS||2986835308||3114||80.37	1868278	1864273	1.000000e-250	3744
0.8309	0.0891	a16884_megascaffold_1	megascaffold_1||66194876||66209100||NNU_005133-RA||1||CDS||304032271||1987||81.83	66194876	66209100	b57268_PGA_scaffold_10	PGA_scaffold_10||1910729||1914892||BUSI_021035-RA||1||CDS||2986835320||3118||81.83	1910729	1914892	1.000000e-250	3794
0.8709	0.0542	a16884_megascaffold_1	megascaffold_1||66211323||66214644||NNU_005132-RA||-1||CDS||304032258||1988||82.24	66214644	66211323	b57268_PGA_scaffold_10	PGA_scaffold_10||1916081||1919431||BUSI_021036-RA||-1||CDS||2986835323||3119||82.24	1919431	1916081	1.000000e-250	3844
4.7186	1.0459	a16884_megascaffold_1	megascaffold_1||66276111||66279909||NNU_005131-RA||1||CDS||304032250||1989||73.14	66276111	66279909	b57268_PGA_scaffold_10	PGA_scaffold_10||1924266||1927031||BUSI_021037-RA||1||CDS||2986835326||3120||73.14	1924266	1927031	2.000000e-47	3890
1.0793	0.1378	a16884_megascaffold_1	megascaffold_1||66333027||66347319||NNU_005130-RA||1||CDS||304032233||1990||83.84	66333027	66347319	b57268_PGA_scaffold_10	PGA_scaffold_10||1953265||1964975||BUSI_021038-RA||1||CDS||2986835329||3121||83.84	1953265	1964975	1.000000e-250	3940
0.7108	0.0244	a16884_megascaffold_1	megascaffold_1||66538940||66540851||NNU_005120-RA||1||CDS||304032169||2000||86.44	66538940	66540851	b57268_PGA_scaffold_10	PGA_scaffold_10||1977597||1986076||BUSI_021039-RA||1||CDS||2986835332||3122||86.44	1977597	1986076	1.000000e-250	3990
1.2093	0.2040	a16884_megascaffold_1	megascaffold_1||66544509||66547434||NNU_005119-RA||1||CDS||304032162||2001||70.18	66544509	66547434	b57268_PGA_scaffold_10	PGA_scaffold_10||1987448||1989537||BUSI_021040-RA||1||CDS||2986835335||3123||70.18	1987448	1989537	1.000000e-138	4040
0.8570	0.1436	a16884_megascaffold_1	megascaffold_1||66548592||66555534||NNU_005118-RA||-1||CDS||304032154||2002||78.7	66555534	66548592	b57268_PGA_scaffold_10	PGA_scaffold_10||1990245||1994194||BUSI_021041-RA||-1||CDS||2986835338||3124||78.7	1994194	1990245	1.000000e-250	4090
9.4317	1.3463	a16884_megascaffold_1	megascaffold_1||66567841||66570914||NNU_005117-RA||1||CDS||304032150||2003||84.39	66567841	66570914	b57268_PGA_scaffold_10	PGA_scaffold_10||1996007||1997380||BUSI_021042-RA||-1||CDS||2986835341||3125||84.39	1997380	1996007	6.000000e-137	4140
0.7389	0.0774	a16884_megascaffold_1	megascaffold_1||66618051||66631627||NNU_005112-RA||-1||CDS||304032107||2008||83.25	66631627	66618051	b57268_PGA_scaffold_10	PGA_scaffold_10||2005860||2010683||BUSI_021044-RA||-1||CDS||2986835347||3127||83.25	2010683	2005860	1.000000e-250	4190
1.1281	0.3339	a16884_megascaffold_1	megascaffold_1||66652188||66662082||NNU_005111-RA||1||CDS||304032099||2009||74.03	66652188	66662082	b57268_PGA_scaffold_10	PGA_scaffold_10||2017865||2026130||BUSI_021046-RA||1||CDS||2986835353||3129||74.03	2017865	2026130	6.000000e-127	4240
4.8487	0.5417	a16884_megascaffold_1	megascaffold_1||66710493||66725935||NNU_005110-RA||1||CDS||304032091||2010||78.14	66710493	66725935	b57268_PGA_scaffold_10	PGA_scaffold_10||2029307||2043253||BUSI_021047-RA||1||CDS||2986835356||3130||78.14	2029307	2043253	4.000000e-157	4290
1.3279	0.3450	a16884_megascaffold_1	megascaffold_1||66728584||66729499||NNU_005109-RA||-1||CDS||304032080||2011||73.87	66729499	66728584	b57268_PGA_scaffold_10	PGA_scaffold_10||2112044||2113037||BUSI_021059-RA||-1||CDS||2986835392||3142||73.87	2113037	2112044	2.000000e-48	4334
0.8594	0.1037	a16884_megascaffold_1	megascaffold_1||66783847||66791120||NNU_005106-RA||-1||CDS||304032048||2014||84.86	66791120	66783847	b57268_PGA_scaffold_10	PGA_scaffold_10||2115996||2121524||BUSI_021060-RA||-1||CDS||2986835395||3143||84.86	2121524	2115996	1.000000e-250	4384
61.6165	0.9948	a16884_megascaffold_1	megascaffold_1||66830203||66835834||NNU_005105-RA||1||CDS||304032044||2015||79.89	66830203	66835834	b57268_PGA_scaffold_10	PGA_scaffold_10||2133992||2140659||BUSI_021062-RA||1||CDS||2986835401||3145||79.89	2133992	2140659	9.000000e-95	4434
1.2943	0.2234	a16884_megascaffold_1	megascaffold_1||66882715||66884071||NNU_005103-RA||1||CDS||304032032||2017||70.79	66882715	66884071	b57268_PGA_scaffold_10	PGA_scaffold_10||2143671||2145047||BUSI_021063-RA||1||CDS||2986835404||3146||70.79	2143671	2145047	9.000000e-106	4484
0.9302	0.1388	a16884_megascaffold_1	megascaffold_1||66886099||66897288||NNU_005102-RA||-1||CDS||304032017||2018||80.75	66897288	66886099	b57268_PGA_scaffold_10	PGA_scaffold_10||2149381||2158445||BUSI_021064-RA||-1||CDS||2986835407||3147||80.75	2158445	2149381	1.000000e-250	4534
1.4242	0.3387	a16884_megascaffold_1	megascaffold_1||66933715||66940393||NNU_005100-RA||1||CDS||304031996||2020||69.62	66933715	66940393	b57268_PGA_scaffold_10	PGA_scaffold_10||2166721||2173815||BUSI_021065-RA||1||CDS||2986835410||3148||69.62	2166721	2173815	5.000000e-70	4584
2.0032	0.3939	a16884_megascaffold_1	megascaffold_1||66941752||66947133||NNU_005099-RA||-1||CDS||304031983||2021||81.35	66947133	66941752	b57268_PGA_scaffold_10	PGA_scaffold_10||2174746||2177854||BUSI_021066-RA||-1||CDS||2986835413||3149||81.35	2177854	2174746	4.000000e-136	4634
1.6115	0.1882	a16884_megascaffold_1	megascaffold_1||67092528||67097470||NNU_005090-RA||1||CDS||304031901||2030||72.52	67092528	67097470	b57268_PGA_scaffold_10	PGA_scaffold_10||2239452||2242263||BUSI_021072-RA||1||CDS||2986835431||3155||72.52	2239452	2242263	5.000000e-155	4684
3.5891	0.3886	a16884_megascaffold_1	megascaffold_1||67103024||67104973||NNU_005089-RA||1||CDS||304031895||2031||67.16	67103024	67104973	b57268_PGA_scaffold_10	PGA_scaffold_10||2247004||2247627||BUSI_021073-RA||1||CDS||2986835434||3156||67.16	2247004	2247627	2.000000e-30	4713
1.7753	0.2635	a16884_megascaffold_1	megascaffold_1||67227665||67230323||NNU_005085-RA||-1||CDS||304031862||2035||66.25	67230323	67227665	b57268_PGA_scaffold_10	PGA_scaffold_10||2262456||2265011||BUSI_021076-RA||-1||CDS||2986835443||3159||66.25	2265011	2262456	6.000000e-110	4763
0.8535	0.1607	a16884_megascaffold_1	megascaffold_1||67231792||67238349||NNU_005084-RA||-1||CDS||304031850||2036||81.58	67238349	67231792	b57268_PGA_scaffold_10	PGA_scaffold_10||2267915||2274026||BUSI_021077-RA||-1||CDS||2986835446||3160||81.58	2274026	2267915	1.000000e-250	4813
1.4932	0.2857	a16884_megascaffold_1	megascaffold_1||67264784||67266800||NNU_005083-RA||-1||CDS||304031844||2037||73.83	67266800	67264784	b57268_PGA_scaffold_10	PGA_scaffold_10||2277304||2280239||BUSI_021078-RA||-1||CDS||2986835449||3161||73.83	2280239	2277304	9.000000e-75	4863
1.3770	0.1049	a16884_megascaffold_1	megascaffold_1||67282389||67283096||NNU_005082-RA||-1||CDS||304031838||2038||68.96	67283096	67282389	b57268_PGA_scaffold_10	PGA_scaffold_10||2284671||2285357||BUSI_021079-RA||-1||CDS||2986835452||3162||68.96	2285357	2284671	3.000000e-85	4913
0.9335	0.2192	a16884_megascaffold_1	megascaffold_1||67332814||67335345||NNU_005081-RA||-1||CDS||304031830||2039||76.25	67335345	67332814	b57268_PGA_scaffold_10	PGA_scaffold_10||2290823||2296887||BUSI_021080-RA||-1||CDS||2986835455||3163||76.25	2296887	2290823	7.000000e-109	4963
0.7895	0.0877	a16884_megascaffold_1	megascaffold_1||67442683||67461088||NNU_005078-RA||1||CDS||304031795||2042||84.23	67442683	67461088	b57268_PGA_scaffold_10	PGA_scaffold_10||2315718||2328071||BUSI_021082-RA||1||CDS||2986835461||3165||84.23	2315718	2328071	1.000000e-250	5013
1.1634	0.1274	a16884_megascaffold_1	megascaffold_1||67526482||67528773||NNU_005076-RA||1||CDS||304031780||2044||76.94	67526482	67528773	b57268_PGA_scaffold_10	PGA_scaffold_10||2329544||2332412||BUSI_021083-RA||1||CDS||2986835464||3166||76.94	2329544	2332412	1.000000e-250	5063
1.5341	0.1110	a16884_megascaffold_1	megascaffold_1||67559549||67560910||NNU_005074-RA||-1||CDS||304031760||2046||78.73	67560910	67559549	b57268_PGA_scaffold_10	PGA_scaffold_10||2338587||2370220||BUSI_021084-RA||-1||CDS||2986835467||3167||78.73	2370220	2338587	1.000000e-250	5113
0.8663	0.1222	a16884_megascaffold_1	megascaffold_1||67593203||67617274||NNU_005069-RA||-1||CDS||304031716||2051||77.61	67617274	67593203	b57268_PGA_scaffold_10	PGA_scaffold_10||2374853||2382819||BUSI_021085-RA||-1||CDS||2986835470||3168||77.61	2382819	2374853	1.000000e-250	5163
1.0996	0.1488	a16884_megascaffold_1	megascaffold_1||67641183||67643621||NNU_005067-RA||-1||CDS||304031703||2053||78.29	67643621	67641183	b57268_PGA_scaffold_10	PGA_scaffold_10||2394616||2396774||BUSI_021088-RA||-1||CDS||2986835479||3171||78.29	2396774	2394616	1.000000e-250	5213
0.9962	0.3140	a16884_megascaffold_1	megascaffold_1||67693321||67697667||NNU_005062-RA||-1||CDS||304031662||2058||75.32	67697667	67693321	b57268_PGA_scaffold_10	PGA_scaffold_10||2451651||2454774||BUSI_021093-RA||-1||CDS||2986835494||3176||75.32	2454774	2451651	1.000000e-250	5263
2.1430	0.3576	a16884_megascaffold_1	megascaffold_1||67711609||67724413||NNU_005060-RA||-1||CDS||304031653||2060||69.21	67724413	67711609	b57268_PGA_scaffold_10	PGA_scaffold_10||2458315||2461403||BUSI_021094-RA||-1||CDS||2986835497||3177||69.21	2461403	2458315	3.000000e-40	5302
0.7418	0.0925	a16884_megascaffold_1	megascaffold_1||67746318||67755579||NNU_005059-RA||-1||CDS||304031640||2061||84.49	67755579	67746318	b57268_PGA_scaffold_10	PGA_scaffold_10||2485572||2496408||BUSI_021097-RA||-1||CDS||2986835506||3180||84.49	2496408	2485572	1.000000e-250	5352
0.7388	0.1234	a16884_megascaffold_1	megascaffold_1||67826780||67829401||NNU_005056-RA||-1||CDS||304031611||2064||81.52	67829401	67826780	b57268_PGA_scaffold_10	PGA_scaffold_10||2513919||2521541||BUSI_021099-RA||-1||CDS||2986835512||3182||81.52	2521541	2513919	1.000000e-250	5402
1.4521	0.1312	a16884_megascaffold_1	megascaffold_1||67900651||67903310||NNU_005054-RA||1||CDS||304031593||2066||74.6	67900651	67903310	b57268_PGA_scaffold_10	PGA_scaffold_10||2532644||2534884||BUSI_021100-RA||1||CDS||2986835515||3183||74.6	2532644	2534884	1.000000e-250	5452
0.9666	0.1332	a16884_megascaffold_1	megascaffold_1||67935455||67945700||NNU_005053-RA||1||CDS||304031578||2067||84.32	67935455	67945700	b57268_PGA_scaffold_10	PGA_scaffold_10||2549325||2557622||BUSI_021102-RA||1||CDS||2986835521||3185||84.32	2549325	2557622	1.000000e-250	5502
1.1579	0.3845	a16884_megascaffold_1	megascaffold_1||68032202||68032654||NNU_005050-RA||-1||CDS||304031559||2070||71.39	68032654	68032202	b57268_PGA_scaffold_10	PGA_scaffold_10||2577489||2578219||BUSI_021104-RA||-1||CDS||2986835527||3187||71.39	2578219	2577489	5.000000e-43	5544
3.7147	0.7499	a16884_megascaffold_1	megascaffold_1||68045301||68049105||NNU_005049-RA||1||CDS||304031550||2071||84.4	68045301	68049105	b57268_PGA_scaffold_10	PGA_scaffold_10||2578377||2582485||BUSI_021105-RA||1||CDS||2986835530||3188||84.4	2578377	2582485	3.000000e-37	5580
5.9124	1.2471	a16884_megascaffold_1	megascaffold_1||68188979||68200374||NNU_005041-RA||1||CDS||304031480||2079||86.84	68188979	68200374	b57268_PGA_scaffold_10	PGA_scaffold_10||2592723||2597006||BUSI_021107-RA||1||CDS||2986835536||3190||86.84	2592723	2597006	7.000000e-115	5630
1.5244	0.1590	a16884_megascaffold_1	megascaffold_1||68189961||68208160||NNU_005040-RA||-1||CDS||304031470||2080||82.9	68208160	68189961	b57268_PGA_scaffold_10	PGA_scaffold_10||2605490||2610006||BUSI_021109-RA||-1||CDS||2986835542||3192||82.9	2610006	2605490	1.000000e-250	5680
0.7172	0.1661	a16884_megascaffold_1	megascaffold_1||68273168||68280374||NNU_005037-RA||-1||CDS||304031448||2083||78.75	68280374	68273168	b57268_PGA_scaffold_10	PGA_scaffold_10||2611624||2616856||BUSI_021110-RA||-1||CDS||2986835545||3193||78.75	2616856	2611624	8.000000e-150	5730
1.2564	0.1936	a16884_megascaffold_1	megascaffold_1||68376456||68388023||NNU_005035-RA||-1||CDS||304031419||2085||78.11	68388023	68376456	b57268_PGA_scaffold_10	PGA_scaffold_10||2625346||2631273||BUSI_021111-RA||-1||CDS||2986835548||3194||78.11	2631273	2625346	3.000000e-155	5780
0.8634	0.1980	a16884_megascaffold_1	megascaffold_1||68475912||68484090||NNU_005034-RA||1||CDS||304031407||2086||76.65	68475912	68484090	b57268_PGA_scaffold_10	PGA_scaffold_10||2638577||2648252||BUSI_021114-RA||1||CDS||2986835557||3197||76.65	2638577	2648252	1.000000e-250	5830
1.6946	0.3316	a16884_megascaffold_1	megascaffold_1||68528183||68530101||NNU_005033-RA||-1||CDS||304031398||2087||79.36	68530101	68528183	b57268_PGA_scaffold_10	PGA_scaffold_10||2648452||2652990||BUSI_021115-RA||-1||CDS||2986835560||3198||79.36	2652990	2648452	6.000000e-68	5880
2.1667	0.4346	a16884_megascaffold_1	megascaffold_1||68548787||68570236||NNU_005032-RA||1||CDS||304031384||2088||78.73	68548787	68570236	b57268_PGA_scaffold_10	PGA_scaffold_10||2657386||2667791||BUSI_021116-RA||1||CDS||2986835563||3199||78.73	2657386	2667791	1.000000e-250	5930
1.0751	0.1459	a16884_megascaffold_1	megascaffold_1||68575162||68577204||NNU_005030-RA||-1||CDS||304031370||2090||80.0	68577204	68575162	b57268_PGA_scaffold_10	PGA_scaffold_10||2688518||2690448||BUSI_021119-RA||-1||CDS||2986835572||3202||80.0	2690448	2688518	1.000000e-250	5980
1.0715	0.1354	a16884_megascaffold_1	megascaffold_1||68636203||68646268||NNU_005029-RA||1||CDS||304031359||2091||77.5	68636203	68646268	b57268_PGA_scaffold_10	PGA_scaffold_10||2697213||2701855||BUSI_021121-RA||1||CDS||2986835578||3204||77.5	2697213	2701855	1.000000e-250	6030
1.2770	0.2590	a16884_megascaffold_1	megascaffold_1||68703697||68717620||NNU_005028-RA||1||CDS||304031350||2092||79.42	68703697	68717620	b57268_PGA_scaffold_10	PGA_scaffold_10||2718256||2739377||BUSI_021122-RA||1||CDS||2986835581||3205||79.42	2718256	2739377	1.000000e-250	6080
1.4434	0.2688	a16884_megascaffold_1	megascaffold_1||68723975||68729551||NNU_005027-RA||1||CDS||304031334||2093||73.49	68723975	68729551	b57268_PGA_scaffold_10	PGA_scaffold_10||2753650||2756795||BUSI_021125-RA||1||CDS||2986835590||3208||73.49	2753650	2756795	2.000000e-164	6130
2.7816	0.4806	a16884_megascaffold_1	megascaffold_1||68809795||68813204||NNU_005024-RA||1||CDS||304031315||2096||68.73	68809795	68813204	b57268_PGA_scaffold_10	PGA_scaffold_10||2797147||2799412||BUSI_021130-RA||1||CDS||2986835605||3213||68.73	2797147	2799412	7.000000e-72	6180
1.2126	0.2222	a16884_megascaffold_1	megascaffold_1||68849819||68860224||NNU_005022-RA||-1||CDS||304031300||2098||77.53	68860224	68849819	b57268_PGA_scaffold_10	PGA_scaffold_10||2825073||2835910||BUSI_021133-RA||-1||CDS||2986835614||3216||77.53	2835910	2825073	4.000000e-53	6230
0.8946	0.0982	a16884_megascaffold_1	megascaffold_1||68894120||68924914||NNU_005020-RA||-1||CDS||304031280||2099||83.56	68924914	68894120	b57268_PGA_scaffold_10	PGA_scaffold_10||2836742||2853313||BUSI_021134-RA||-1||CDS||2986835617||3217||83.56	2853313	2836742	1.000000e-250	6280
2.9180	1.0281	a16884_megascaffold_1	megascaffold_1||69065177||69066188||NNU_005011-RA||-1||CDS||304031223||2109||74.22	69066188	69065177	b57268_PGA_scaffold_10	PGA_scaffold_10||2906447||2907397||BUSI_021141-RA||1||CDS||2986835638||3224||74.22	2906447	2907397	7.000000e-64	6330
0.7932	0.1237	a16884_megascaffold_1	megascaffold_1||69311960||69316669||NNU_005002-RA||-1||CDS||304031142||2118||80.33	69316669	69311960	b57268_PGA_scaffold_10	PGA_scaffold_10||2943814||2946492||BUSI_021146-RA||-1||CDS||2986835653||3229||80.33	2946492	2943814	2.000000e-170	6380
1.5001	0.2922	a16884_megascaffold_1	megascaffold_1||69364108||69382699||NNU_005001-RA||-1||CDS||304031136||2119||69.32	69382699	69364108	b57268_PGA_scaffold_10	PGA_scaffold_10||2966037||2967339||BUSI_021150-RA||1||CDS||2986835665||3233||69.32	2966037	2967339	1.000000e-116	6430
#2	5022.0	a16884_megascaffold_1	b57268_PGA_scaffold_10	f	106 Mean Ks: 4.3464	Mean Kn: 0.3218
#Ks	Kn	a<db_genome_id>_<chr>	chr1||start1||stop1||name1||strand1||type1||db_feature_id1||genome_order1||percent_id1	start1	stop1	b<db_genome_id>_<chr>	chr2||start2||stop2||name2||strand2||type2||db_feature_id2||genome_order2||percent_id2	start2	stop2	eval	block_score	GEVO_link
1.3343	0.2540	a16884_megascaffold_1	megascaffold_1||114030190||114038049||NNU_021634-RA||-1||CDS||304063688||3600||80.59	114038049	114030190	b57268_PGA_scaffold_10	PGA_scaffold_10||4124278||4134609||BUSI_021272-RA||1||CDS||2986836031||3355||80.59	4124278	4134609	1.000000e-95	50
0.9303	0.2309	a16884_megascaffold_1	megascaffold_1||114282753||114286786||NNU_024922-RA||1||CDS||304071804||3606||72.65	114282753	114286786	b57268_PGA_scaffold_10	PGA_scaffold_10||4332964||4336444||BUSI_021284-RA||1||CDS||2986836067||3367||72.65	4332964	4336444	1.000000e-250	97
1.0893	0.2926	a16884_megascaffold_1	megascaffold_1||114339365||114340126||NNU_024925-RA||1||CDS||304071831||3609||72.33	114339365	114340126	b57268_PGA_scaffold_10	PGA_scaffold_10||4339405||4340148||BUSI_021285-RA||1||CDS||2986836070||3368||72.33	4339405	4340148	2.000000e-64	147
1.1518	0.1560	a16884_megascaffold_1	megascaffold_1||114611482||114638151||NNU_024937-RA||1||CDS||304071915||3621||77.14	114611482	114638151	b57268_PGA_scaffold_10	PGA_scaffold_10||4371419||4373741||BUSI_021287-RA||1||CDS||2986836076||3370||77.14	4371419	4373741	1.000000e-250	194
1.2424	0.1457	a16884_megascaffold_1	megascaffold_1||114646073||114647470||NNU_024939-RA||-1||CDS||304071929||3623||75.35	114647470	114646073	b57268_PGA_scaffold_10	PGA_scaffold_10||4375669||4377503||BUSI_021288-RA||-1||CDS||2986836079||3371||75.35	4377503	4375669	2.000000e-158	244
1.3270	0.1940	a16884_megascaffold_1	megascaffold_1||114701791||114715718||NNU_024940-RA||-1||CDS||304071937||3624||73.1	114715718	114701791	b57268_PGA_scaffold_10	PGA_scaffold_10||4383363||4390974||BUSI_021289-RA||-1||CDS||2986836082||3372||73.1	4390974	4383363	1.000000e-250	294
1.5000	0.2230	a16884_megascaffold_1	megascaffold_1||114790991||114791665||NNU_024943-RA||1||CDS||304071957||3627||75.14	114790991	114791665	b57268_PGA_scaffold_10	PGA_scaffold_10||4400013||4400648||BUSI_021290-RA||1||CDS||2986836085||3373||75.14	4400013	4400648	5.000000e-102	344
1.8721	0.2917	a16884_megascaffold_1	megascaffold_1||114834749||114838137||NNU_024945-RA||-1||CDS||304071976||3629||80.04	114838137	114834749	b57268_PGA_scaffold_10	PGA_scaffold_10||4401953||4414374||BUSI_021291-RA||-1||CDS||2986836088||3374||80.04	4414374	4401953	1.000000e-250	394
0.7647	0.1406	a16884_megascaffold_1	megascaffold_1||114918026||114920614||NNU_024947-RA||1||CDS||304071992||3631||73.31	114918026	114920614	b57268_PGA_scaffold_10	PGA_scaffold_10||4467442||4470971||BUSI_021296-RA||1||CDS||2986836103||3379||73.31	4467442	4470971	1.000000e-250	444
0.7390	0.2183	a16884_megascaffold_1	megascaffold_1||115171891||115172695||NNU_017137-RA||1||CDS||304052544||3635||73.68	115171891	115172695	b57268_PGA_scaffold_10	PGA_scaffold_10||4496754||4499400||BUSI_021297-RA||1||CDS||2986836106||3380||73.68	4496754	4499400	1.000000e-68	494
1.1053	0.0900	a16884_megascaffold_1	megascaffold_1||115252345||115260936||NNU_017141-RA||-1||CDS||304052569||3639||80.05	115260936	115252345	b57268_PGA_scaffold_10	PGA_scaffold_10||4509651||4512721||BUSI_021299-RA||-1||CDS||2986836112||3382||80.05	4512721	4509651	9.000000e-109	544
1.5381	0.2029	a16884_megascaffold_1	megascaffold_1||115451841||115458436||NNU_017143-RA||1||CDS||304052583||3641||86.16	115451841	115458436	b57268_PGA_scaffold_10	PGA_scaffold_10||4524678||4527574||BUSI_021300-RA||1||CDS||2986836115||3383||86.16	4524678	4527574	2.000000e-69	594
0.8752	0.2814	a16884_megascaffold_1	megascaffold_1||115461062||115463497||NNU_017144-RA||-1||CDS||304052591||3642||72.94	115463497	115461062	b57268_PGA_scaffold_10	PGA_scaffold_10||4531291||4533549||BUSI_021301-RA||-1||CDS||2986836118||3384||72.94	4533549	4531291	1.000000e-250	644
0.9262	0.1715	a16884_megascaffold_1	megascaffold_1||115525677||115532179||NNU_017145-RA||-1||CDS||304052602||3643||76.7	115532179	115525677	b57268_PGA_scaffold_10	PGA_scaffold_10||4555961||4565191||BUSI_021305-RA||-1||CDS||2986836130||3388||76.7	4565191	4555961	1.000000e-250	694
0.8292	0.1562	a16884_megascaffold_1	megascaffold_1||115777507||115781488||NNU_017149-RA||1||CDS||304052634||3647||78.0	115777507	115781488	b57268_PGA_scaffold_10	PGA_scaffold_10||4673527||4675811||BUSI_021309-RA||1||CDS||2986836142||3392||78.0	4673527	4675811	1.000000e-120	744
64.0100	1.1705	a16884_megascaffold_1	megascaffold_1||115894265||115898496||NNU_017151-RA||-1||CDS||304052649||3649||80.41	115898496	115894265	b57268_PGA_scaffold_10	PGA_scaffold_10||4691315||4691993||BUSI_021311-RA||1||CDS||2986836148||3394||80.41	4691315	4691993	1.000000e-72	794
1.0808	0.1643	a16884_megascaffold_1	megascaffold_1||116273474||116277193||NNU_017161-RA||1||CDS||304052729||3659||79.93	116273474	116277193	b57268_PGA_scaffold_10	PGA_scaffold_10||4782713||4786849||BUSI_021315-RA||1||CDS||2986836160||3398||79.93	4782713	4786849	8.000000e-137	844
1.2408	0.2045	a16884_megascaffold_1	megascaffold_1||116284782||116289460||NNU_017162-RA||1||CDS||304052739||3660||78.96	116284782	116289460	b57268_PGA_scaffold_10	PGA_scaffold_10||4790334||4795255||BUSI_021316-RA||1||CDS||2986836163||3399||78.96	4790334	4795255	1.000000e-250	894
0.7985	0.1130	a16884_megascaffold_1	megascaffold_1||116319030||116319652||NNU_017164-RA||1||CDS||304052762||3662||78.23	116319030	116319652	b57268_PGA_scaffold_10	PGA_scaffold_10||4796671||4797342||BUSI_021317-RA||1||CDS||2986836166||3400||78.23	4796671	4797342	6.000000e-85	944
1.0627	0.2168	a16884_megascaffold_1	megascaffold_1||116323918||116335542||NNU_017165-RA||-1||CDS||304052770||3663||72.73	116335542	116323918	b57268_PGA_scaffold_10	PGA_scaffold_10||4799024||4802996||BUSI_021318-RA||-1||CDS||2986836169||3401||72.73	4802996	4799024	8.000000e-135	994
1.8035	0.4328	a16884_megascaffold_1	megascaffold_1||116421789||116426265||NNU_017168-RA||1||CDS||304052796||3666||70.81	116421789	116426265	b57268_PGA_scaffold_10	PGA_scaffold_10||4812102||4815908||BUSI_021320-RA||1||CDS||2986836175||3403||70.81	4812102	4815908	2.000000e-50	1043
1.1357	0.1934	a16884_megascaffold_1	megascaffold_1||116437746||116439340||NNU_017169-RA||-1||CDS||304052804||3667||74.49	116439340	116437746	b57268_PGA_scaffold_10	PGA_scaffold_10||4819347||4821782||BUSI_021321-RA||-1||CDS||2986836178||3404||74.49	4821782	4819347	2.000000e-93	1093
1.7632	0.3560	a16884_megascaffold_1	megascaffold_1||116461326||116462573||NNU_017170-RA||1||CDS||304052811||3668||79.07	116461326	116462573	b57268_PGA_scaffold_10	PGA_scaffold_10||4865056||4869910||BUSI_021328-RA||1||CDS||2986836199||3411||79.07	4865056	4869910	5.000000e-66	1143
0.9243	0.1310	a16884_megascaffold_1	megascaffold_1||116701008||116707656||NNU_017180-RA||-1||CDS||304052875||3678||82.31	116707656	116701008	b57268_PGA_scaffold_10	PGA_scaffold_10||4891302||4900804||BUSI_021330-RA||-1||CDS||2986836205||3413||82.31	4900804	4891302	1.000000e-250	1193
64.6401	0.3999	a16884_megascaffold_1	megascaffold_1||116796453||116821860||NNU_017182-RA||-1||CDS||304052893||3680||74.01	116821860	116796453	b57268_PGA_scaffold_10	PGA_scaffold_10||4944555||4947331||BUSI_021333-RA||-1||CDS||2986836214||3416||74.01	4947331	4944555	1.000000e-24	1217
1.1333	0.2571	a16884_megascaffold_1	megascaffold_1||116951027||116958843||NNU_017184-RA||1||CDS||304052908||3682||74.39	116951027	116958843	b57268_PGA_scaffold_10	PGA_scaffold_10||4963336||4987922||BUSI_021335-RA||1||CDS||2986836220||3418||74.39	4963336	4987922	1.000000e-250	1267
45.0588	1.8796	a16884_megascaffold_1	megascaffold_1||116995294||116996199||NNU_017186-RA||1||CDS||304052933||3684||69.25	116995294	116996199	b57268_PGA_scaffold_10	PGA_scaffold_10||5239782||5240903||BUSI_021343-RA||1||CDS||2986836244||3426||69.25	5239782	5240903	3.000000e-35	1301
0.7485	0.1225	a16884_megascaffold_1	megascaffold_1||117022672||117023352||NNU_017187-RA||-1||CDS||304052941||3685||77.78	117023352	117022672	b57268_PGA_scaffold_10	PGA_scaffold_10||5259010||5259690||BUSI_021345-RA||-1||CDS||2986836250||3428||77.78	5259690	5259010	5.000000e-159	1351
0.9633	0.1805	a16884_megascaffold_1	megascaffold_1||117147443||117154493||NNU_017195-RA||-1||CDS||304053001||3693||73.35	117154493	117147443	b57268_PGA_scaffold_10	PGA_scaffold_10||5270765||5276552||BUSI_021347-RA||-1||CDS||2986836256||3430||73.35	5276552	5270765	1.000000e-250	1401
1.2074	0.0422	a16884_megascaffold_1	megascaffold_1||117161244||117162941||NNU_017196-RA||-1||CDS||304053013||3694||82.28	117162941	117161244	b57268_PGA_scaffold_10	PGA_scaffold_10||5362971||5364668||BUSI_021350-RA||-1||CDS||2986836265||3433||82.28	5364668	5362971	1.000000e-250	1451
1.2302	0.5130	a16884_megascaffold_1	megascaffold_1||117196862||117197860||NNU_017197-RA||-1||CDS||304053019||3695||66.59	117197860	117196862	b57268_PGA_scaffold_10	PGA_scaffold_10||5410079||5410808||BUSI_021353-RA||-1||CDS||2986836274||3436||66.59	5410808	5410079	4.000000e-25	1475
1.1340	0.2200	a16884_megascaffold_1	megascaffold_1||117241532||117244162||NNU_017199-RA||-1||CDS||304053032||3697||76.93	117244162	117241532	b57268_PGA_scaffold_10	PGA_scaffold_10||5427969||5430710||BUSI_021355-RA||-1||CDS||2986836280||3438||76.93	5430710	5427969	1.000000e-250	1525
1.0635	0.2102	a16884_megascaffold_1	megascaffold_1||117287088||117288474||NNU_017201-RA||-1||CDS||304053048||3699||75.68	117288474	117287088	b57268_PGA_scaffold_10	PGA_scaffold_10||5437887||5439388||BUSI_021356-RA||-1||CDS||2986836283||3439||75.68	5439388	5437887	7.000000e-146	1575
0.9994	0.1562	a16884_megascaffold_1	megascaffold_1||117301479||117306145||NNU_017202-RA||-1||CDS||304053056||3700||78.14	117306145	117301479	b57268_PGA_scaffold_10	PGA_scaffold_10||5446112||5455356||BUSI_021357-RA||-1||CDS||2986836286||3440||78.14	5455356	5446112	1.000000e-250	1625
67.9927	1.1777	a16884_megascaffold_1	megascaffold_1||117396515||117422335||NNU_017206-RA||-1||CDS||304053078||3704||81.31	117422335	117396515	b57268_PGA_scaffold_10	PGA_scaffold_10||5460008||5470276||BUSI_021358-RA||-1||CDS||2986836289||3441||81.31	5470276	5460008	1.000000e-250	1675
0.8301	0.1564	a16884_megascaffold_1	megascaffold_1||117469498||117486649||NNU_017207-RA||1||CDS||304053089||3705||83.0	117469498	117486649	b57268_PGA_scaffold_10	PGA_scaffold_10||5481996||5490013||BUSI_021359-RA||1||CDS||2986836292||3442||83.0	5481996	5490013	1.000000e-250	1725
1.5476	0.1818	a16884_megascaffold_1	megascaffold_1||117526163||117526720||NNU_017208-RA||1||CDS||304053104||3706||74.05	117526163	117526720	b57268_PGA_scaffold_10	PGA_scaffold_10||5497916||5501648||BUSI_021361-RA||1||CDS||2986836298||3444||74.05	5497916	5501648	3.000000e-72	1775
1.3229	0.4561	a16884_megascaffold_1	megascaffold_1||117733842||117736912||NNU_017217-RA||-1||CDS||304053183||3715||78.02	117736912	117733842	b57268_PGA_scaffold_10	PGA_scaffold_10||5508822||5514193||BUSI_021363-RA||1||CDS||2986836304||3446||78.02	5508822	5514193	1.000000e-250	1825
0.9471	0.0498	a16884_megascaffold_1	megascaffold_1||117816585||117817190||NNU_017220-RA||1||CDS||304053214||3718||83.2	117816585	117817190	b57268_PGA_scaffold_10	PGA_scaffold_10||5724487||5725310||BUSI_021382-RA||1||CDS||2986836361||3465||83.2	5724487	5725310	7.000000e-150	1872
2.7600	0.3738	a16884_megascaffold_1	megascaffold_1||117891802||117902708||NNU_017223-RA||1||CDS||304053245||3721||78.09	117891802	117902708	b57268_PGA_scaffold_10	PGA_scaffold_10||5735832||5741273||BUSI_021384-RA||1||CDS||2986836367||3467||78.09	5735832	5741273	1.000000e-69	1922
1.7148	0.2503	a16884_megascaffold_1	megascaffold_1||117949312||117950100||NNU_017224-RA||1||CDS||304053254||3722||65.29	117949312	117950100	b57268_PGA_scaffold_10	PGA_scaffold_10||5756047||5757192||BUSI_021385-RA||1||CDS||2986836370||3468||65.29	5756047	5757192	7.000000e-25	1946
1.0122	0.1963	a16884_megascaffold_1	megascaffold_1||118086873||118103249||NNU_022683-RA||-1||CDS||304066234||3729||68.61	118103249	118086873	b57268_PGA_scaffold_10	PGA_scaffold_10||5760552||5766064||BUSI_021386-RA||-1||CDS||2986836373||3469||68.61	5766064	5760552	2.000000e-167	1996
0.8210	0.1996	a16884_megascaffold_1	megascaffold_1||118176177||118182648||NNU_022688-RA||-1||CDS||304066273||3734||75.48	118182648	118176177	b57268_PGA_scaffold_10	PGA_scaffold_10||5809467||5816469||BUSI_021390-RA||-1||CDS||2986836385||3473||75.48	5816469	5809467	1.000000e-250	2046
2.2653	0.3983	a16884_megascaffold_1	megascaffold_1||118443373||118444945||NNU_022700-RA||1||CDS||304066371||3746||78.46	118443373	118444945	b57268_PGA_scaffold_10	PGA_scaffold_10||5940769||5942145||BUSI_021402-RA||-1||CDS||2986836421||3485||78.46	5942145	5940769	1.000000e-250	2093
0.7784	0.1190	a16884_megascaffold_1	megascaffold_1||118490938||118501193||NNU_022702-RA||1||CDS||304066393||3748||80.23	118490938	118501193	b57268_PGA_scaffold_10	PGA_scaffold_10||6079879||6085097||BUSI_021418-RA||-1||CDS||2986836469||3501||80.23	6085097	6079879	1.000000e-250	2140
1.3217	0.1255	a16884_megascaffold_1	megascaffold_1||118506724||118508315||NNU_022703-RA||-1||CDS||304066402||3749||75.87	118508315	118506724	b57268_PGA_scaffold_10	PGA_scaffold_10||6089872||6091488||BUSI_021419-RA||-1||CDS||2986836472||3502||75.87	6091488	6089872	1.000000e-250	2190
1.3344	0.1406	a16884_megascaffold_1	megascaffold_1||118577844||118579019||NNU_022704-RA||1||CDS||304066412||3750||76.02	118577844	118579019	b57268_PGA_scaffold_10	PGA_scaffold_10||6121413||6122435||BUSI_021421-RA||1||CDS||2986836478||3504||76.02	6121413	6122435	3.000000e-155	2240
1.2822	0.1553	a16884_megascaffold_1	megascaffold_1||118739272||118746298||NNU_022710-RA||-1||CDS||304066469||3756||75.4	118746298	118739272	b57268_PGA_scaffold_10	PGA_scaffold_10||6122849||6127188||BUSI_021422-RA||-1||CDS||2986836481||3505||75.4	6127188	6122849	1.000000e-250	2290
0.7362	0.1517	a16884_megascaffold_1	megascaffold_1||118779785||118786443||NNU_022712-RA||-1||CDS||304066486||3758||84.12	118786443	118779785	b57268_PGA_scaffold_10	PGA_scaffold_10||6129080||6138827||BUSI_021423-RA||-1||CDS||2986836484||3506||84.12	6138827	6129080	1.000000e-250	2340
3.0923	0.3974	a16884_megascaffold_1	megascaffold_1||118833930||118849163||NNU_022714-RA||1||CDS||304066504||3760||71.85	118833930	118849163	b57268_PGA_scaffold_10	PGA_scaffold_10||6144615||6153436||BUSI_021424-RA||1||CDS||2986836487||3507||71.85	6144615	6153436	2.000000e-41	2380
1.0579	0.1543	a16884_megascaffold_1	megascaffold_1||118867100||118869054||NNU_022715-RA||1||CDS||304066512||3761||78.41	118867100	118869054	b57268_PGA_scaffold_10	PGA_scaffold_10||6162193||6164238||BUSI_021425-RA||1||CDS||2986836490||3508||78.41	6162193	6164238	1.000000e-250	2430
1.3719	0.2461	a16884_megascaffold_1	megascaffold_1||118895118||118896602||NNU_022716-RA||1||CDS||304066524||3762||71.78	118895118	118896602	b57268_PGA_scaffold_10	PGA_scaffold_10||6184921||6186021||BUSI_021427-RA||1||CDS||2986836496||3510||71.78	6184921	6186021	9.000000e-160	2480
0.7684	0.1329	a16884_megascaffold_1	megascaffold_1||118901664||118904090||NNU_022717-RA||-1||CDS||304066529||3763||79.68	118904090	118901664	b57268_PGA_scaffold_10	PGA_scaffold_10||6188116||6190564||BUSI_021428-RA||-1||CDS||2986836499||3511||79.68	6190564	6188116	1.000000e-250	2530
0.9204	0.0697	a16884_megascaffold_1	megascaffold_1||118947368||118949237||NNU_022720-RA||-1||CDS||304066563||3766||78.99	118949237	118947368	b57268_PGA_scaffold_10	PGA_scaffold_10||6193667||6195467||BUSI_021429-RA||-1||CDS||2986836502||3512||78.99	6195467	6193667	1.000000e-250	2580
1.8453	0.3942	a16884_megascaffold_1	megascaffold_1||119021783||119022769||NNU_022721-RA||1||CDS||304066572||3767||77.89	119021783	119022769	b57268_PGA_scaffold_10	PGA_scaffold_10||6202864||6204062||BUSI_021430-RA||1||CDS||2986836505||3513||77.89	6202864	6204062	3.000000e-37	2616
1.2890	0.2974	a16884_megascaffold_1	megascaffold_1||119117793||119119091||NNU_022723-RA||-1||CDS||304066589||3769||68.26	119119091	119117793	b57268_PGA_scaffold_10	PGA_scaffold_10||6208433||6209854||BUSI_021432-RA||-1||CDS||2986836511||3515||68.26	6209854	6208433	2.000000e-122	2666
1.3907	0.4321	a16884_megascaffold_1	megascaffold_1||119164084||119165698||NNU_022724-RA||-1||CDS||304066595||3770||77.22	119165698	119164084	b57268_PGA_scaffold_10	PGA_scaffold_10||6218557||6219877||BUSI_021435-RA||-1||CDS||2986836520||3518||77.22	6219877	6218557	2.000000e-48	2713
4.0702	0.3999	a16884_megascaffold_1	megascaffold_1||119298742||119300574||NNU_022728-RA||1||CDS||304066629||3774||71.2	119298742	119300574	b57268_PGA_scaffold_10	PGA_scaffold_10||6247438||6256809||BUSI_021437-RA||1||CDS||2986836526||3520||71.2	6247438	6256809	1.000000e-250	2763
1.6718	0.2015	a16884_megascaffold_1	megascaffold_1||119352039||119352524||NNU_022731-RA||1||CDS||304066651||3777||75.56	119352039	119352524	b57268_PGA_scaffold_10	PGA_scaffold_10||6288892||6289374||BUSI_021443-RA||1||CDS||2986836544||3526||75.56	6288892	6289374	1.000000e-75	2813
0.8634	0.2086	a16884_megascaffold_1	megascaffold_1||119585243||119585770||NNU_021043-RA||-1||CDS||304061727||3779||74.58	119585770	119585243	b57268_PGA_scaffold_10	PGA_scaffold_10||6352471||6357811||BUSI_021449-RA||-1||CDS||2986836562||3532||74.58	6357811	6352471	4.000000e-95	2863
1.3901	0.1598	a16884_megascaffold_1	megascaffold_1||119653969||119655283||NNU_021046-RA||1||CDS||304061745||3782||79.0	119653969	119655283	b57268_PGA_scaffold_10	PGA_scaffold_10||6360502||6371885||BUSI_021450-RA||1||CDS||2986836565||3533||79.0	6360502	6371885	8.000000e-146	2913
1.1214	0.1839	a16884_megascaffold_1	megascaffold_1||119709365||119715138||NNU_021050-RA||-1||CDS||304061781||3786||77.69	119715138	119709365	b57268_PGA_scaffold_10	PGA_scaffold_10||6379352||6385411||BUSI_021451-RA||-1||CDS||2986836568||3534||77.69	6385411	6379352	1.000000e-250	2963
4.2476	0.9417	a16884_megascaffold_1	megascaffold_1||119829780||119849148||NNU_021056-RA||-1||CDS||304061828||3792||81.3	119849148	119829780	b57268_PGA_scaffold_10	PGA_scaffold_10||6512528||6519716||BUSI_021459-RA||-1||CDS||2986836592||3542||81.3	6519716	6512528	2.000000e-177	3013
0.8491	0.1155	a16884_megascaffold_1	megascaffold_1||120002188||120006251||NNU_021059-RA||1||CDS||304061853||3795||79.03	120002188	120006251	b57268_PGA_scaffold_10	PGA_scaffold_10||6585527||6588609||BUSI_021465-RA||1||CDS||2986836610||3548||79.03	6585527	6588609	1.000000e-250	3063
1.2845	0.3116	a16884_megascaffold_1	megascaffold_1||120104171||120127069||NNU_021061-RA||1||CDS||304061871||3797||73.68	120104171	120127069	b57268_PGA_scaffold_10	PGA_scaffold_10||6606244||6611075||BUSI_021466-RA||1||CDS||2986836613||3549||73.68	6606244	6611075	6.000000e-81	3113
5.8419	1.3666	a16884_megascaffold_1	megascaffold_1||120158011||120160807||NNU_021062-RA||1||CDS||304061877||3798||80.0	120158011	120160807	b57268_PGA_scaffold_10	PGA_scaffold_10||6619617||6624575||BUSI_021469-RA||1||CDS||2986836622||3552||80.0	6619617	6624575	1.000000e-31	3144
1.0227	0.0634	a16884_megascaffold_1	megascaffold_1||120220192||120221070||NNU_021064-RA||-1||CDS||304061895||3800||82.51	120221070	120220192	b57268_PGA_scaffold_10	PGA_scaffold_10||6628390||6632022||BUSI_021471-RA||-1||CDS||2986836628||3554||82.51	6632022	6628390	1.000000e-250	3194
0.9374	0.2308	a16884_megascaffold_1	megascaffold_1||120277946||120291502||NNU_021065-RA||1||CDS||304061900||3801||77.27	120277946	120291502	b57268_PGA_scaffold_10	PGA_scaffold_10||6663967||6675942||BUSI_021472-RA||1||CDS||2986836631||3555||77.27	6663967	6675942	1.000000e-250	3244
1.3469	0.4788	a16884_megascaffold_1	megascaffold_1||120334008||120346557||NNU_021069-RA||1||CDS||304061932||3805||85.99	120334008	120346557	b57268_PGA_scaffold_10	PGA_scaffold_10||6681999||6696548||BUSI_021473-RA||1||CDS||2986836634||3556||85.99	6681999	6696548	2.000000e-155	3294
0.7178	0.1043	a16884_megascaffold_1	megascaffold_1||120477306||120488692||NNU_021072-RA||1||CDS||304061956||3808||83.89	120477306	120488692	b57268_PGA_scaffold_10	PGA_scaffold_10||6702043||6713090||BUSI_021474-RA||1||CDS||2986836637||3557||83.89	6702043	6713090	1.000000e-250	3344
0.7353	0.0650	a16884_megascaffold_1	megascaffold_1||120538094||120543231||NNU_021074-RA||1||CDS||304061971||3810||83.49	120538094	120543231	b57268_PGA_scaffold_10	PGA_scaffold_10||6715035||6724932||BUSI_021475-RA||1||CDS||2986836640||3558||83.49	6715035	6724932	1.000000e-250	3394
1.3451	0.1229	a16884_megascaffold_1	megascaffold_1||120561044||120561532||NNU_021075-RA||-1||CDS||304061979||3811||73.42	120561532	120561044	b57268_PGA_scaffold_10	PGA_scaffold_10||6735222||6735674||BUSI_021477-RA||-1||CDS||2986836646||3560||73.42	6735674	6735222	1.000000e-81	3444
1.0413	0.1132	a16884_megascaffold_1	megascaffold_1||120597017||120600833||NNU_021077-RA||-1||CDS||304061993||3813||77.18	120600833	120597017	b57268_PGA_scaffold_10	PGA_scaffold_10||6742544||6747693||BUSI_021478-RA||-1||CDS||2986836649||3561||77.18	6747693	6742544	1.000000e-250	3494
1.1738	0.2128	a16884_megascaffold_1	megascaffold_1||120644688||120654666||NNU_021080-RA||-1||CDS||304062017||3816||71.3	120654666	120644688	b57268_PGA_scaffold_10	PGA_scaffold_10||6767142||6781587||BUSI_021480-RA||-1||CDS||2986836655||3563||71.3	6781587	6767142	3.000000e-132	3544
0.8715	0.0894	a16884_megascaffold_1	megascaffold_1||120707372||120713130||NNU_021083-RA||-1||CDS||304062039||3819||82.29	120713130	120707372	b57268_PGA_scaffold_10	PGA_scaffold_10||6807345||6812673||BUSI_021483-RA||-1||CDS||2986836664||3566||82.29	6812673	6807345	1.000000e-250	3594
60.5950	1.2174	a16884_megascaffold_1	megascaffold_1||120764555||120764998||NNU_021087-RA||-1||CDS||304062078||3823||77.46	120764998	120764555	b57268_PGA_scaffold_10	PGA_scaffold_10||6817172||6821427||BUSI_021484-RA||-1||CDS||2986836667||3567||77.46	6821427	6817172	3.000000e-64	3644
0.8325	0.1845	a16884_megascaffold_1	megascaffold_1||120784687||120786888||NNU_021088-RA||1||CDS||304062083||3824||77.41	120784687	120786888	b57268_PGA_scaffold_10	PGA_scaffold_10||6827800||6830471||BUSI_021486-RA||1||CDS||2986836673||3569||77.41	6827800	6830471	1.000000e-250	3694
1.1930	0.3337	a16884_megascaffold_1	megascaffold_1||120885933||120894891||NNU_021093-RA||1||CDS||304062133||3829||68.75	120885933	120894891	b57268_PGA_scaffold_10	PGA_scaffold_10||6837862||6844692||BUSI_021488-RA||1||CDS||2986836679||3571||68.75	6837862	6844692	9.000000e-89	3744
2.5351	0.5991	a16884_megascaffold_1	megascaffold_1||120902576||120903974||NNU_021094-RA||1||CDS||304062147||3830||77.83	120902576	120903974	b57268_PGA_scaffold_10	PGA_scaffold_10||6851063||6852338||BUSI_021489-RA||1||CDS||2986836682||3572||77.83	6851063	6852338	2.000000e-44	3787
2.6155	0.0607	a16884_megascaffold_1	megascaffold_1||120953568||120954868||NNU_021095-RA||1||CDS||304062154||3831||78.81	120953568	120954868	b57268_PGA_scaffold_10	PGA_scaffold_10||6864082||6864711||BUSI_021491-RA||1||CDS||2986836688||3574||78.81	6864082	6864711	8.000000e-150	3837
1.1772	0.2453	a16884_megascaffold_1	megascaffold_1||120983938||121014647||NNU_021097-RA||-1||CDS||304062171||3833||71.38	121014647	120983938	b57268_PGA_scaffold_10	PGA_scaffold_10||6869502||6876745||BUSI_021492-RA||-1||CDS||2986836691||3575||71.38	6876745	6869502	4.000000e-174	3887
0.8807	0.1723	a16884_megascaffold_1	megascaffold_1||121048781||121059697||NNU_021098-RA||-1||CDS||304062182||3834||75.24	121059697	121048781	b57268_PGA_scaffold_10	PGA_scaffold_10||6885769||6894879||BUSI_021494-RA||-1||CDS||2986836697||3577||75.24	6894879	6885769	1.000000e-250	3937
1.6061	0.5133	a16884_megascaffold_1	megascaffold_1||121205401||121223099||NNU_021101-RA||1||CDS||304062208||3837||79.68	121205401	121223099	b57268_PGA_scaffold_10	PGA_scaffold_10||6914244||6931774||BUSI_021496-RA||1||CDS||2986836703||3579||79.68	6914244	6931774	1.000000e-250	3987
7.6505	1.3659	a16884_megascaffold_1	megascaffold_1||121318627||121319826||NNU_020836-RA||-1||CDS||304061223||3840||77.25	121319826	121318627	b57268_PGA_scaffold_10	PGA_scaffold_10||6956076||6963238||BUSI_021498-RA||-1||CDS||2986836709||3581||77.25	6963238	6956076	3.000000e-29	4015
1.1608	0.2988	a16884_megascaffold_1	megascaffold_1||121712102||121712691||NNU_020825-RA||1||CDS||304061128||3851||71.17	121712102	121712691	b57268_PGA_scaffold_10	PGA_scaffold_10||6980165||6980804||BUSI_021500-RA||1||CDS||2986836715||3583||71.17	6980165	6980804	2.000000e-33	4044
1.0369	0.3007	a16884_megascaffold_1	megascaffold_1||121764396||121765187||NNU_020822-RA||1||CDS||304061106||3854||68.31	121764396	121765187	b57268_PGA_scaffold_10	PGA_scaffold_10||7021033||7022834||BUSI_021504-RA||1||CDS||2986836727||3587||68.31	7021033	7022834	3.000000e-68	4094
0.7878	0.0490	a16884_megascaffold_1	megascaffold_1||121808896||121818145||NNU_020819-RA||-1||CDS||304061088||3857||83.46	121818145	121808896	b57268_PGA_scaffold_10	PGA_scaffold_10||7038862||7046414||BUSI_021507-RA||-1||CDS||2986836736||3590||83.46	7046414	7038862	1.000000e-250	4144
5.7103	1.2104	a16884_megascaffold_1	megascaffold_1||121819856||121824590||NNU_020818-RA||1||CDS||304061077||3858||69.57	121819856	121824590	b57268_PGA_scaffold_10	PGA_scaffold_10||7048117||7050977||BUSI_021508-RA||1||CDS||2986836739||3591||69.57	7048117	7050977	5.000000e-53	4194
1.1269	0.1537	a16884_megascaffold_1	megascaffold_1||121893338||121899557||NNU_020817-RA||1||CDS||304061069||3859||79.15	121893338	121899557	b57268_PGA_scaffold_10	PGA_scaffold_10||7080454||7082781||BUSI_021512-RA||1||CDS||2986836751||3595||79.15	7080454	7082781	1.000000e-250	4244
1.2311	0.1215	a16884_megascaffold_1	megascaffold_1||121967180||121967643||NNU_020816-RA||-1||CDS||304061064||3861||79.65	121967643	121967180	b57268_PGA_scaffold_10	PGA_scaffold_10||7249959||7250399||BUSI_021531-RA||-1||CDS||2986836808||3614||79.65	7250399	7249959	4.000000e-67	4291
1.0101	0.2828	a16884_megascaffold_1	megascaffold_1||121981018||121982769||NNU_020814-RA||1||CDS||304061048||3862||72.97	121981018	121982769	b57268_PGA_scaffold_10	PGA_scaffold_10||7255856||7257602||BUSI_021532-RA||1||CDS||2986836811||3615||72.97	7255856	7257602	1.000000e-250	4341
1.1596	0.2712	a16884_megascaffold_1	megascaffold_1||121986233||121989718||NNU_020813-RA||-1||CDS||304061043||3863||71.1	121989718	121986233	b57268_PGA_scaffold_10	PGA_scaffold_10||7260018||7261427||BUSI_021533-RA||-1||CDS||2986836814||3616||71.1	7261427	7260018	1.000000e-250	4391
2.2014	0.1779	a16884_megascaffold_1	megascaffold_1||122026825||122029889||NNU_020811-RA||1||CDS||304061031||3864||72.46	122026825	122029889	b57268_PGA_scaffold_10	PGA_scaffold_10||7309217||7312036||BUSI_021535-RA||1||CDS||2986836820||3618||72.46	7309217	7312036	1.000000e-250	4441
5.8842	1.3289	a16884_megascaffold_1	megascaffold_1||122075958||122076239||NNU_020808-RA||-1||CDS||304061011||3868||69.41	122076239	122075958	b57268_PGA_scaffold_10	PGA_scaffold_10||7316757||7318452||BUSI_021536-RA||-1||CDS||2986836823||3619||69.41	7318452	7316757	2.000000e-20	4460
2.1256	0.2334	a16884_megascaffold_1	megascaffold_1||122161241||122162921||NNU_020806-RA||1||CDS||304060996||3870||76.86	122161241	122162921	b57268_PGA_scaffold_10	PGA_scaffold_10||7353270||7353527||BUSI_021537-RA||-1||CDS||2986836826||3620||76.86	7353527	7353270	2.000000e-44	4503
1.5940	0.5129	a16884_megascaffold_1	megascaffold_1||122366756||122381261||NNU_020798-RA||-1||CDS||304060938||3878||81.08	122381261	122366756	b57268_PGA_scaffold_10	PGA_scaffold_10||7383481||7393705||BUSI_021540-RA||-1||CDS||2986836835||3623||81.08	7393705	7383481	6.000000e-118	4553
0.9485	0.1370	a16884_megascaffold_1	megascaffold_1||122497020||122498001||NNU_020796-RA||1||CDS||304060920||3880||77.27	122497020	122498001	b57268_PGA_scaffold_10	PGA_scaffold_10||7451396||7452297||BUSI_021547-RA||1||CDS||2986836856||3630||77.27	7451396	7452297	2.000000e-114	4603
0.8461	0.1203	a16884_megascaffold_1	megascaffold_1||122515267||122532023||NNU_020795-RA||1||CDS||304060909||3881||80.46	122515267	122532023	b57268_PGA_scaffold_10	PGA_scaffold_10||7471273||7477520||BUSI_021549-RA||1||CDS||2986836862||3632||80.46	7471273	7477520	1.000000e-250	4653
1.3468	0.2468	a16884_megascaffold_1	megascaffold_1||122554491||122555732||NNU_020794-RA||1||CDS||304060899||3882||77.79	122554491	122555732	b57268_PGA_scaffold_10	PGA_scaffold_10||7483624||7484780||BUSI_021550-RA||1||CDS||2986836865||3633||77.79	7483624	7484780	2.000000e-179	4703
1.3985	0.4987	a16884_megascaffold_1	megascaffold_1||122558458||122604188||NNU_020793-RA||-1||CDS||304060888||3883||75.61	122604188	122558458	b57268_PGA_scaffold_10	PGA_scaffold_10||7561891||7572742||BUSI_021560-RA||-1||CDS||2986836895||3643||75.61	7572742	7561891	2.000000e-102	4753
1.5434	0.4508	a16884_megascaffold_1	megascaffold_1||122696071||122699287||NNU_020789-RA||-1||CDS||304060860||3887||79.63	122699287	122696071	b57268_PGA_scaffold_10	PGA_scaffold_10||7582386||7593992||BUSI_021562-RA||-1||CDS||2986836901||3645||79.63	7593992	7582386	6.000000e-34	4786
1.6635	0.2156	a16884_megascaffold_1	megascaffold_1||122747611||122748930||NNU_020788-RA||1||CDS||304060853||3888||71.39	122747611	122748930	b57268_PGA_scaffold_10	PGA_scaffold_10||7602017||7603138||BUSI_021563-RA||1||CDS||2986836904||3646||71.39	7602017	7603138	3.000000e-114	4836
2.4948	0.2652	a16884_megascaffold_1	megascaffold_1||122854357||122855862||NNU_020787-RA||1||CDS||304060847||3889||75.1	122854357	122855862	b57268_PGA_scaffold_10	PGA_scaffold_10||7623139||7624683||BUSI_021564-RA||1||CDS||2986836907||3647||75.1	7623139	7624683	1.000000e-250	4886
3.4521	0.1029	a16884_megascaffold_1	megascaffold_1||123321741||123325421||NNU_026378-RA||1||CDS||304074304||3904||78.57	123321741	123325421	b57268_PGA_scaffold_10	PGA_scaffold_10||7852907||7858145||BUSI_021582-RA||-1||CDS||2986836961||3665||78.57	7858145	7852907	2.000000e-170	4933
1.5177	0.6301	a16884_megascaffold_1	megascaffold_1||123469437||123470556||NNU_026117-RA||-1||CDS||304073986||3907||84.46	123470556	123469437	b57268_PGA_scaffold_10	PGA_scaffold_10||7974851||7976572||BUSI_021594-RA||-1||CDS||2986836997||3677||84.46	7976572	7974851	1.000000e-53	4980
3.2352	0.1717	a16884_megascaffold_1	megascaffold_1||123949105||123949851||NNU_022043-RA||1||CDS||304064723||3927||73.29	123949105	123949851	b57268_PGA_scaffold_10	PGA_scaffold_10||7998999||8000459||BUSI_021597-RA||-1||CDS||2986837006||3680||73.29	8000459	7998999	4.000000e-46	5022
#3	1955.0	a16884_megascaffold_1	b57268_PGA_scaffold_10	f	41 Mean Ks: 5.7392	Mean Kn: 0.4172
#Ks	Kn	a<db_genome_id>_<chr>	chr1||start1||stop1||name1||strand1||type1||db_feature_id1||genome_order1||percent_id1	start1	stop1	b<db_genome_id>_<chr>	chr2||start2||stop2||name2||strand2||type2||db_feature_id2||genome_order2||percent_id2	start2	stop2	eval	block_score	GEVO_link
3.1844	0.7252	a16884_megascaffold_1	megascaffold_1||22177926||22179329||NNU_021291-RA||-1||CDS||304062244||647||70.64	22179329	22177926	b57268_PGA_scaffold_10	PGA_scaffold_10||2966037||2967339||BUSI_021150-RA||1||CDS||2986835665||3233||70.64	2966037	2967339	1.000000e-61	50
1.1602	0.0402	a16884_megascaffold_1	megascaffold_1||22329982||22333987||NNU_021299-RA||-1||CDS||304062317||655||82.38	22333987	22329982	b57268_PGA_scaffold_10	PGA_scaffold_10||3010041||3014870||BUSI_021155-RA||-1||CDS||2986835680||3238||82.38	3014870	3010041	1.000000e-250	100
1.0347	0.1541	a16884_megascaffold_1	megascaffold_1||22385635||22392950||NNU_021300-RA||-1||CDS||304062327||656||80.92	22392950	22385635	b57268_PGA_scaffold_10	PGA_scaffold_10||3028206||3034813||BUSI_021157-RA||-1||CDS||2986835686||3240||80.92	3034813	3028206	1.000000e-250	150
5.2644	1.1737	a16884_megascaffold_1	megascaffold_1||22522359||22522967||NNU_021303-RA||-1||CDS||304062347||659||70.14	22522967	22522359	b57268_PGA_scaffold_10	PGA_scaffold_10||3042480||3043129||BUSI_021158-RA||-1||CDS||2986835689||3241||70.14	3043129	3042480	1.000000e-58	200
1.1448	0.0907	a16884_megascaffold_1	megascaffold_1||22592243||22597394||NNU_021306-RA||-1||CDS||304062365||662||81.45	22597394	22592243	b57268_PGA_scaffold_10	PGA_scaffold_10||3046613||3056999||BUSI_021160-RA||-1||CDS||2986835695||3243||81.45	3056999	3046613	1.000000e-250	250
1.3027	0.2500	a16884_megascaffold_1	megascaffold_1||22612578||22614906||NNU_021307-RA||-1||CDS||304062375||663||72.42	22614906	22612578	b57268_PGA_scaffold_10	PGA_scaffold_10||3078470||3096666||BUSI_021162-RA||-1||CDS||2986835701||3245||72.42	3096666	3078470	1.000000e-125	300
1.3475	0.1866	a16884_megascaffold_1	megascaffold_1||22624786||22629751||NNU_021308-RA||1||CDS||304062384||664||72.65	22624786	22629751	b57268_PGA_scaffold_10	PGA_scaffold_10||3100118||3105317||BUSI_021163-RA||1||CDS||2986835704||3246||72.65	3100118	3105317	1.000000e-250	350
1.0287	0.1671	a16884_megascaffold_1	megascaffold_1||22630576||22635188||NNU_021309-RA||-1||CDS||304062395||665||76.83	22635188	22630576	b57268_PGA_scaffold_10	PGA_scaffold_10||3105845||3107715||BUSI_021164-RA||-1||CDS||2986835707||3247||76.83	3107715	3105845	1.000000e-250	400
0.8638	0.1073	a16884_megascaffold_1	megascaffold_1||22708249||22714023||NNU_021312-RA||1||CDS||304062420||668||79.45	22708249	22714023	b57268_PGA_scaffold_10	PGA_scaffold_10||3116959||3119238||BUSI_021166-RA||1||CDS||2986835713||3249||79.45	3116959	3119238	1.000000e-250	450
1.1083	0.2363	a16884_megascaffold_1	megascaffold_1||22738845||22743789||NNU_021313-RA||-1||CDS||304062427||669||69.07	22743789	22738845	b57268_PGA_scaffold_10	PGA_scaffold_10||3132097||3135709||BUSI_021168-RA||-1||CDS||2986835719||3251||69.07	3135709	3132097	8.000000e-102	500
1.1417	0.2732	a16884_megascaffold_1	megascaffold_1||22836857||22845358||NNU_021317-RA||1||CDS||304062457||673||78.79	22836857	22845358	b57268_PGA_scaffold_10	PGA_scaffold_10||3153875||3161236||BUSI_021169-RA||1||CDS||2986835722||3252||78.79	3153875	3161236	2.000000e-152	550
1.1504	0.1296	a16884_megascaffold_1	megascaffold_1||22904349||22906794||NNU_021319-RA||1||CDS||304062474||675||82.28	22904349	22906794	b57268_PGA_scaffold_10	PGA_scaffold_10||3163408||3166530||BUSI_021170-RA||1||CDS||2986835725||3253||82.28	3163408	3166530	1.000000e-250	600
1.0073	0.1885	a16884_megascaffold_1	megascaffold_1||22912300||22914487||NNU_021320-RA||1||CDS||304062483||676||68.61	22912300	22914487	b57268_PGA_scaffold_10	PGA_scaffold_10||3168514||3170565||BUSI_021171-RA||1||CDS||2986835728||3254||68.61	3168514	3170565	4.000000e-138	650
1.3224	0.1133	a16884_megascaffold_1	megascaffold_1||22989981||22994090||NNU_021326-RA||-1||CDS||304062542||682||87.58	22994090	22989981	b57268_PGA_scaffold_10	PGA_scaffold_10||3176913||3180870||BUSI_021172-RA||-1||CDS||2986835731||3255||87.58	3180870	3176913	3.000000e-108	700
2.8533	4.1824	a16884_megascaffold_1	megascaffold_1||23011861||23012064||NNU_021327-RA||1||CDS||304062552||683||77.78	23011861	23012064	b57268_PGA_scaffold_10	PGA_scaffold_10||3190719||3197703||BUSI_021175-RA||1||CDS||2986835740||3258||77.78	3190719	3197703	8.000000e-17	716
0.8816	0.2391	a16884_megascaffold_1	megascaffold_1||23034506||23035476||NNU_021329-RA||-1||CDS||304062563||685||75.78	23035476	23034506	b57268_PGA_scaffold_10	PGA_scaffold_10||3202967||3203692||BUSI_021176-RA||-1||CDS||2986835743||3259||75.78	3203692	3202967	3.000000e-91	766
1.0892	0.1822	a16884_megascaffold_1	megascaffold_1||23042427||23050149||NNU_021330-RA||-1||CDS||304062573||686||78.3	23050149	23042427	b57268_PGA_scaffold_10	PGA_scaffold_10||3204610||3210315||BUSI_021177-RA||-1||CDS||2986835746||3260||78.3	3210315	3204610	1.000000e-250	816
1.7212	0.2347	a16884_megascaffold_1	megascaffold_1||23090971||23091555||NNU_021331-RA||-1||CDS||304062586||687||71.27	23091555	23090971	b57268_PGA_scaffold_10	PGA_scaffold_10||3215407||3216509||BUSI_021178-RA||-1||CDS||2986835749||3261||71.27	3216509	3215407	2.000000e-69	866
1.6422	0.2882	a16884_megascaffold_1	megascaffold_1||23204443||23207220||NNU_021334-RA||-1||CDS||304062607||690||70.33	23207220	23204443	b57268_PGA_scaffold_10	PGA_scaffold_10||3218190||3219837||BUSI_021179-RA||-1||CDS||2986835752||3262||70.33	3219837	3218190	3.000000e-113	916
69.5100	0.8652	a16884_megascaffold_1	megascaffold_1||23237458||23259724||NNU_021336-RA||-1||CDS||304062619||692||79.28	23259724	23237458	b57268_PGA_scaffold_10	PGA_scaffold_10||3280727||3294896||BUSI_021184-RA||-1||CDS||2986835767||3267||79.28	3294896	3280727	6.000000e-151	966
0.8522	0.0545	a16884_megascaffold_1	megascaffold_1||23284413||23293856||NNU_021337-RA||1||CDS||304062628||693||83.42	23284413	23293856	b57268_PGA_scaffold_10	PGA_scaffold_10||3306323||3316351||BUSI_021187-RA||1||CDS||2986835776||3270||83.42	3306323	3316351	1.000000e-250	1016
0.8948	0.1053	a16884_megascaffold_1	megascaffold_1||23342670||23343290||NNU_021340-RA||1||CDS||304062662||696||82.37	23342670	23343290	b57268_PGA_scaffold_10	PGA_scaffold_10||3333155||3333860||BUSI_021188-RA||1||CDS||2986835779||3271||82.37	3333155	3333860	1.000000e-74	1066
1.0555	0.2441	a16884_megascaffold_1	megascaffold_1||23368099||23384897||NNU_021342-RA||1||CDS||304062680||698||73.53	23368099	23384897	b57268_PGA_scaffold_10	PGA_scaffold_10||3335187||3343752||BUSI_021189-RA||1||CDS||2986835782||3272||73.53	3335187	3343752	1.000000e-250	1116
0.6917	0.0553	a16884_megascaffold_1	megascaffold_1||23408219||23410080||NNU_021344-RA||1||CDS||304062701||700||86.49	23408219	23410080	b57268_PGA_scaffold_10	PGA_scaffold_10||3348274||3349960||BUSI_021190-RA||1||CDS||2986835785||3273||86.49	3348274	3349960	1.000000e-250	1166
1.2439	0.3003	a16884_megascaffold_1	megascaffold_1||23412535||23420562||NNU_021345-RA||-1||CDS||304062709||701||75.77	23420562	23412535	b57268_PGA_scaffold_10	PGA_scaffold_10||3352742||3357407||BUSI_021191-RA||-1||CDS||2986835788||3274||75.77	3357407	3352742	1.000000e-250	1216
1.4563	0.2045	a16884_megascaffold_1	megascaffold_1||23439948||23445470||NNU_021346-RA||-1||CDS||304062718||702||85.19	23445470	23439948	b57268_PGA_scaffold_10	PGA_scaffold_10||3362219||3366188||BUSI_021192-RA||-1||CDS||2986835791||3275||85.19	3366188	3362219	1.000000e-250	1266
1.8402	0.2618	a16884_megascaffold_1	megascaffold_1||23529636||23530274||NNU_021351-RA||-1||CDS||304062747||707||78.28	23530274	23529636	b57268_PGA_scaffold_10	PGA_scaffold_10||3398766||3400231||BUSI_021198-RA||-1||CDS||2986835809||3281||78.28	3400231	3398766	5.000000e-57	1316
2.2699	0.2324	a16884_megascaffold_1	megascaffold_1||23599538||23599918||NNU_021353-RA||1||CDS||304062757||709||84.62	23599538	23599918	b57268_PGA_scaffold_10	PGA_scaffold_10||3407220||3407609||BUSI_021199-RA||1||CDS||2986835812||3282||84.62	3407220	3407609	1.000000e-12	1328
0.9876	0.1780	a16884_megascaffold_1	megascaffold_1||23632323||23644968||NNU_021355-RA||1||CDS||304062766||711||81.3	23632323	23644968	b57268_PGA_scaffold_10	PGA_scaffold_10||3413501||3419346||BUSI_021200-RA||1||CDS||2986835815||3283||81.3	3413501	3419346	1.000000e-250	1378
1.1914	0.1789	a16884_megascaffold_1	megascaffold_1||23824746||23832983||NNU_021365-RA||-1||CDS||304062843||721||76.16	23832983	23824746	b57268_PGA_scaffold_10	PGA_scaffold_10||3443947||3456542||BUSI_021203-RA||-1||CDS||2986835824||3286||76.16	3456542	3443947	6.000000e-178	1428
1.0373	0.0501	a16884_megascaffold_1	megascaffold_1||24140233||24144625||NNU_014264-RA||1||CDS||304045596||730||79.89	24140233	24144625	b57268_PGA_scaffold_10	PGA_scaffold_10||3533686||3538043||BUSI_021209-RA||1||CDS||2986835842||3292||79.89	3533686	3538043	1.000000e-250	1478
0.9468	0.2149	a16884_megascaffold_1	megascaffold_1||24162329||24169438||NNU_014266-RA||-1||CDS||304045615||732||74.93	24169438	24162329	b57268_PGA_scaffold_10	PGA_scaffold_10||3539317||3543737||BUSI_021210-RA||-1||CDS||2986835845||3293||74.93	3543737	3539317	1.000000e-250	1528
1.1096	0.1305	a16884_megascaffold_1	megascaffold_1||24193843||24195033||NNU_014267-RA||1||CDS||304045626||733||77.33	24193843	24195033	b57268_PGA_scaffold_10	PGA_scaffold_10||3552564||3553754||BUSI_021212-RA||1||CDS||2986835851||3295||77.33	3552564	3553754	1.000000e-250	1578
0.7809	0.1549	a16884_megascaffold_1	megascaffold_1||24202642||24213667||NNU_014268-RA||-1||CDS||304045632||734||75.55	24213667	24202642	b57268_PGA_scaffold_10	PGA_scaffold_10||3562906||3568052||BUSI_021215-RA||-1||CDS||2986835860||3298||75.55	3568052	3562906	1.000000e-250	1628
1.5026	0.1830	a16884_megascaffold_1	megascaffold_1||24214382||24218441||NNU_014269-RA||1||CDS||304045644||735||80.02	24214382	24218441	b57268_PGA_scaffold_10	PGA_scaffold_10||3568779||3571732||BUSI_021216-RA||1||CDS||2986835863||3299||80.02	3568779	3571732	1.000000e-250	1678
1.3266	0.2425	a16884_megascaffold_1	megascaffold_1||24236744||24260500||NNU_014270-RA||1||CDS||304045653||736||83.67	24236744	24260500	b57268_PGA_scaffold_10	PGA_scaffold_10||3572405||3583712||BUSI_021217-RA||1||CDS||2986835866||3300||83.67	3572405	3583712	1.000000e-250	1728
0.9710	0.2239	a16884_megascaffold_1	megascaffold_1||24278656||24284766||NNU_014271-RA||-1||CDS||304045662||737||81.79	24284766	24278656	b57268_PGA_scaffold_10	PGA_scaffold_10||3584966||3591014||BUSI_021218-RA||-1||CDS||2986835869||3301||81.79	3591014	3584966	9.000000e-169	1778
27.4561	1.3137	a16884_megascaffold_1	megascaffold_1||24294277||24294642||NNU_014272-RA||-1||CDS||304045670||738||70.17	24294642	24294277	b57268_PGA_scaffold_10	PGA_scaffold_10||3596340||3597323||BUSI_021220-RA||-1||CDS||2986835875||3303||70.17	3597323	3596340	3.000000e-38	1815
1.0790	0.1845	a16884_megascaffold_1	megascaffold_1||24314556||24315204||NNU_014273-RA||1||CDS||304045674||739||76.42	24314556	24315204	b57268_PGA_scaffold_10	PGA_scaffold_10||3599544||3601689||BUSI_021221-RA||1||CDS||2986835878||3304||76.42	3599544	3601689	6.000000e-93	1865
14.1622	1.3193	a16884_megascaffold_1	megascaffold_1||24345912||24348916||NNU_014276-RA||-1||CDS||304045701||742||67.88	24348916	24345912	b57268_PGA_scaffold_10	PGA_scaffold_10||3616997||3623831||BUSI_021223-RA||-1||CDS||2986835884||3306||67.88	3623831	3616997	1.000000e-43	1908
72.6929	1.4465	a16884_megascaffold_1	megascaffold_1||24878146||24887265||NNU_014295-RA||1||CDS||304045857||761||81.98	24878146	24887265	b57268_PGA_scaffold_10	PGA_scaffold_10||3765120||3771398||BUSI_021240-RA||-1||CDS||2986835935||3323||81.98	3771398	3765120	2.000000e-104	1955
#4	1198.0	a16884_megascaffold_1	b57268_PGA_scaffold_10	f	25 Mean Ks: 1.9660	Mean Kn: 0.2704
#Ks	Kn	a<db_genome_id>_<chr>	chr1||start1||stop1||name1||strand1||type1||db_feature_id1||genome_order1||percent_id1	start1	stop1	b<db_genome_id>_<chr>	chr2||start2||stop2||name2||strand2||type2||db_feature_id2||genome_order2||percent_id2	start2	stop2	eval	block_score	GEVO_link
19.0143	0.9658	a16884_megascaffold_1	megascaffold_1||123920451||123932304||NNU_022041-RA||1||CDS||304064710||3925||81.03	123920451	123932304	b57268_PGA_scaffold_10	PGA_scaffold_10||8674690||8693400||BUSI_021659-RA||1||CDS||2986837192||3742||81.03	8674690	8693400	2.000000e-05	4
0.7726	0.1286	a16884_megascaffold_1	megascaffold_1||123949105||123949851||NNU_022043-RA||1||CDS||304064723||3927||82.39	123949105	123949851	b57268_PGA_scaffold_10	PGA_scaffold_10||8704735||8705085||BUSI_021662-RA||1||CDS||2986837201||3745||82.39	8704735	8705085	3.000000e-92	54
0.9814	0.0424	a16884_megascaffold_1	megascaffold_1||124027518||124031141||NNU_022045-RA||1||CDS||304064733||3929||83.77	124027518	124031141	b57268_PGA_scaffold_10	PGA_scaffold_10||8714321||8715596||BUSI_021663-RA||1||CDS||2986837204||3746||83.77	8714321	8715596	1.000000e-177	104
0.8537	0.2341	a16884_megascaffold_1	megascaffold_1||124071862||124074080||NNU_022047-RA||-1||CDS||304064745||3931||70.71	124074080	124071862	b57268_PGA_scaffold_10	PGA_scaffold_10||8728419||8730692||BUSI_021664-RA||-1||CDS||2986837207||3747||70.71	8730692	8728419	1.000000e-125	154
1.3125	0.1133	a16884_megascaffold_1	megascaffold_1||124236067||124238214||NNU_022048-RA||1||CDS||304064755||3932||77.97	124236067	124238214	b57268_PGA_scaffold_10	PGA_scaffold_10||8749012||8751070||BUSI_021665-RA||1||CDS||2986837210||3748||77.97	8749012	8751070	1.000000e-250	204
1.1634	0.2336	a16884_megascaffold_1	megascaffold_1||124471833||124472333||NNU_022057-RA||1||CDS||304064823||3941||78.93	124471833	124472333	b57268_PGA_scaffold_10	PGA_scaffold_10||8775454||8776299||BUSI_021668-RA||1||CDS||2986837219||3751||78.93	8775454	8776299	4.000000e-82	254
2.8373	1.0738	a16884_megascaffold_1	megascaffold_1||124498143||124500081||NNU_022059-RA||-1||CDS||304064834||3943||73.41	124500081	124498143	b57268_PGA_scaffold_10	PGA_scaffold_10||8788520||8795344||BUSI_021670-RA||-1||CDS||2986837225||3753||73.41	8795344	8788520	5.000000e-129	304
1.3007	0.2378	a16884_megascaffold_1	megascaffold_1||124542336||124543478||NNU_022060-RA||1||CDS||304064845||3944||71.68	124542336	124543478	b57268_PGA_scaffold_10	PGA_scaffold_10||8800454||8803647||BUSI_021671-RA||1||CDS||2986837228||3754||71.68	8800454	8803647	8.000000e-159	354
1.0371	0.0217	a16884_megascaffold_1	megascaffold_1||124566842||124570024||NNU_022061-RA||1||CDS||304064851||3945||84.73	124566842	124570024	b57268_PGA_scaffold_10	PGA_scaffold_10||8808086||8811775||BUSI_021672-RA||1||CDS||2986837231||3755||84.73	8808086	8811775	1.000000e-250	404
0.7720	0.1931	a16884_megascaffold_1	megascaffold_1||124687465||124690241||NNU_022064-RA||-1||CDS||304064875||3948||76.56	124690241	124687465	b57268_PGA_scaffold_10	PGA_scaffold_10||8815350||8818517||BUSI_021673-RA||-1||CDS||2986837234||3756||76.56	8818517	8815350	1.000000e-250	454
1.0899	0.1775	a16884_megascaffold_1	megascaffold_1||124721921||124723267||NNU_022065-RA||-1||CDS||304064883||3949||73.02	124723267	124721921	b57268_PGA_scaffold_10	PGA_scaffold_10||8822646||8823971||BUSI_021674-RA||-1||CDS||2986837237||3757||73.02	8823971	8822646	1.000000e-250	504
0.8407	0.1781	a16884_megascaffold_1	megascaffold_1||124877676||124879328||NNU_022069-RA||1||CDS||304064908||3953||75.21	124877676	124879328	b57268_PGA_scaffold_10	PGA_scaffold_10||8894171||8895910||BUSI_021686-RA||-1||CDS||2986837273||3769||75.21	8895910	8894171	1.000000e-250	551
1.5290	0.1310	a16884_megascaffold_1	megascaffold_1||124906652||124908659||NNU_022071-RA||-1||CDS||304064920||3955||75.91	124908659	124906652	b57268_PGA_scaffold_10	PGA_scaffold_10||8907302||8908901||BUSI_021688-RA||-1||CDS||2986837279||3771||75.91	8908901	8907302	1.000000e-250	601
0.8904	0.0755	a16884_megascaffold_1	megascaffold_1||125001618||125003808||NNU_022080-RA||-1||CDS||304064985||3964||80.83	125003808	125001618	b57268_PGA_scaffold_10	PGA_scaffold_10||8918746||8920825||BUSI_021690-RA||-1||CDS||2986837285||3773||80.83	8920825	8918746	1.000000e-250	651
0.9241	0.0823	a16884_megascaffold_1	megascaffold_1||125018146||125032893||NNU_022081-RA||-1||CDS||304064995||3965||82.28	125032893	125018146	b57268_PGA_scaffold_10	PGA_scaffold_10||8926358||8937830||BUSI_021691-RA||-1||CDS||2986837288||3774||82.28	8937830	8926358	2.000000e-176	701
2.9128	0.8464	a16884_megascaffold_1	megascaffold_1||125188550||125203412||NNU_025800-RA||-1||CDS||304073526||3971||77.72	125203412	125188550	b57268_PGA_scaffold_10	PGA_scaffold_10||9014529||9022097||BUSI_021696-RA||-1||CDS||2986837303||3779||77.72	9022097	9014529	1.000000e-85	751
1.3766	0.3285	a16884_megascaffold_1	megascaffold_1||125324998||125338291||NNU_025801-RA||1||CDS||304073532||3972||74.8	125324998	125338291	b57268_PGA_scaffold_10	PGA_scaffold_10||9026192||9027998||BUSI_021697-RA||1||CDS||2986837306||3780||74.8	9026192	9027998	4.000000e-142	801
1.3662	0.1169	a16884_megascaffold_1	megascaffold_1||125373180||125373476||NNU_025804-RA||-1||CDS||304073550||3975||76.92	125373476	125373180	b57268_PGA_scaffold_10	PGA_scaffold_10||9046023||9047785||BUSI_021700-RA||-1||CDS||2986837315||3783||76.92	9047785	9046023	8.000000e-57	851
1.2666	0.2559	a16884_megascaffold_1	megascaffold_1||125387210||125388399||NNU_025805-RA||-1||CDS||304073555||3976||79.34	125388399	125387210	b57268_PGA_scaffold_10	PGA_scaffold_10||9053413||9054799||BUSI_021701-RA||-1||CDS||2986837318||3784||79.34	9054799	9053413	1.000000e-102	901
1.4359	0.1292	a16884_megascaffold_1	megascaffold_1||125406214||125413654||NNU_025806-RA||1||CDS||304073563||3977||75.6	125406214	125413654	b57268_PGA_scaffold_10	PGA_scaffold_10||9059106||9065820||BUSI_021702-RA||1||CDS||2986837321||3785||75.6	9059106	9065820	1.000000e-250	951
0.8633	0.2098	a16884_megascaffold_1	megascaffold_1||125420751||125422745||NNU_025807-RA||-1||CDS||304073573||3978||82.12	125422745	125420751	b57268_PGA_scaffold_10	PGA_scaffold_10||9066497||9067726||BUSI_021703-RA||-1||CDS||2986837324||3786||82.12	9067726	9066497	2.000000e-106	1001
1.1090	0.1588	a16884_megascaffold_1	megascaffold_1||125428820||125430452||NNU_025809-RA||-1||CDS||304073586||3980||76.56	125430452	125428820	b57268_PGA_scaffold_10	PGA_scaffold_10||9069525||9071966||BUSI_021704-RA||-1||CDS||2986837327||3787||76.56	9071966	9069525	1.000000e-250	1051
0.8548	0.1334	a16884_megascaffold_1	megascaffold_1||125460487||125466561||NNU_025811-RA||1||CDS||304073601||3982||78.95	125460487	125466561	b57268_PGA_scaffold_10	PGA_scaffold_10||9096842||9099636||BUSI_021706-RA||1||CDS||2986837333||3789||78.95	9096842	9099636	5.000000e-152	1101
1.3236	0.3427	a16884_megascaffold_1	megascaffold_1||125473197||125479008||NNU_025814-RA||-1||CDS||304073624||3985||70.43	125479008	125473197	b57268_PGA_scaffold_10	PGA_scaffold_10||9100306||9109163||BUSI_021707-RA||-1||CDS||2986837336||3790||70.43	9109163	9100306	1.000000e-80	1151
1.3230	0.3510	a16884_megascaffold_1	megascaffold_1||125493855||125495157||NNU_025815-RA||1||CDS||304073635||3986||71.44	125493855	125495157	b57268_PGA_scaffold_10	PGA_scaffold_10||9294959||9297919||BUSI_021726-RA||-1||CDS||2986837393||3809||71.44	9297919	9294959	8.000000e-153	1198
#5	775.0	a16884_megascaffold_1	b57268_PGA_scaffold_10	f	17 Mean Ks: 16.4504	Mean Kn: 0.4942
#Ks	Kn	a<db_genome_id>_<chr>	chr1||start1||stop1||name1||strand1||type1||db_feature_id1||genome_order1||percent_id1	start1	stop1	b<db_genome_id>_<chr>	chr2||start2||stop2||name2||strand2||type2||db_feature_id2||genome_order2||percent_id2	start2	stop2	eval	block_score	GEVO_link
1.2358	0.1369	a16884_megascaffold_1	megascaffold_1||70480657||70482347||NNU_025625-RA||1||CDS||304073389||2142||78.24	70480657	70482347	b57268_PGA_scaffold_10	PGA_scaffold_10||652823||656335||BUSI_020882-RA||1||CDS||2986834861||2965||78.24	652823	656335	1.000000e-250	50
1.0163	0.1406	a16884_megascaffold_1	megascaffold_1||70503976||70509185||NNU_025624-RA||1||CDS||304073381||2143||79.18	70503976	70509185	b57268_PGA_scaffold_10	PGA_scaffold_10||658931||663007||BUSI_020883-RA||1||CDS||2986834864||2966||79.18	658931	663007	1.000000e-250	100
65.4781	1.1246	a16884_megascaffold_1	megascaffold_1||70634526||70655349||NNU_025616-RA||1||CDS||304073313||2151||75.54	70634526	70655349	b57268_PGA_scaffold_10	PGA_scaffold_10||724692||728081||BUSI_020892-RA||-1||CDS||2986834891||2975||75.54	728081	724692	1.000000e-250	150
0.6891	0.0737	a16884_megascaffold_1	megascaffold_1||70703315||70709316||NNU_025614-RA||-1||CDS||304073297||2153||82.96	70709316	70703315	b57268_PGA_scaffold_10	PGA_scaffold_10||733656||736738||BUSI_020893-RA||-1||CDS||2986834894||2976||82.96	736738	733656	1.000000e-250	200
74.3308	0.6534	a16884_megascaffold_1	megascaffold_1||70771714||70783902||NNU_025613-RA||-1||CDS||304073287||2154||75.34	70783902	70771714	b57268_PGA_scaffold_10	PGA_scaffold_10||740512||744373||BUSI_020894-RA||-1||CDS||2986834897||2977||75.34	744373	740512	5.000000e-06	205
59.8706	2.0639	a16884_megascaffold_1	megascaffold_1||70882512||70901205||NNU_025610-RA||-1||CDS||304073265||2157||85.06	70901205	70882512	b57268_PGA_scaffold_10	PGA_scaffold_10||746353||752349||BUSI_020895-RA||-1||CDS||2986834900||2978||85.06	752349	746353	1.000000e-20	225
0.7722	0.1761	a16884_megascaffold_1	megascaffold_1||71080201||71088941||NNU_024477-RA||1||CDS||304071172||2159||77.32	71080201	71088941	b57268_PGA_scaffold_10	PGA_scaffold_10||758442||769141||BUSI_020896-RA||1||CDS||2986834903||2979||77.32	758442	769141	8.000000e-172	275
2.0653	0.4947	a16884_megascaffold_1	megascaffold_1||71277550||71282265||NNU_024479-RA||-1||CDS||304071188||2161||70.11	71282265	71277550	b57268_PGA_scaffold_10	PGA_scaffold_10||826144||830610||BUSI_020904-RA||-1||CDS||2986834927||2987||70.11	830610	826144	9.000000e-53	325
6.6271	1.2573	a16884_megascaffold_1	megascaffold_1||71328706||71329275||NNU_024481-RA||-1||CDS||304071201||2163||75.36	71329275	71328706	b57268_PGA_scaffold_10	PGA_scaffold_10||841852||843976||BUSI_020906-RA||-1||CDS||2986834933||2989||75.36	843976	841852	4.000000e-95	375
0.8307	0.1331	a16884_megascaffold_1	megascaffold_1||71350229||71362756||NNU_024482-RA||-1||CDS||304071208||2164||78.16	71362756	71350229	b57268_PGA_scaffold_10	PGA_scaffold_10||845714||851995||BUSI_020907-RA||-1||CDS||2986834936||2990||78.16	851995	845714	1.000000e-250	425
0.6987	0.0694	a16884_megascaffold_1	megascaffold_1||71386896||71394660||NNU_024483-RA||-1||CDS||304071216||2165||82.75	71394660	71386896	b57268_PGA_scaffold_10	PGA_scaffold_10||855983||861879||BUSI_020908-RA||-1||CDS||2986834939||2991||82.75	861879	855983	1.000000e-143	475
0.8576	0.1700	a16884_megascaffold_1	megascaffold_1||71419837||71421385||NNU_024484-RA||-1||CDS||304071226||2166||78.57	71421385	71419837	b57268_PGA_scaffold_10	PGA_scaffold_10||870418||871759||BUSI_020909-RA||-1||CDS||2986834942||2992||78.57	871759	870418	1.000000e-250	525
1.0920	0.0693	a16884_megascaffold_1	megascaffold_1||71542941||71555264||NNU_024488-RA||1||CDS||304071264||2170||77.91	71542941	71555264	b57268_PGA_scaffold_10	PGA_scaffold_10||874949||880457||BUSI_020910-RA||1||CDS||2986834945||2993||77.91	874949	880457	7.000000e-176	575
0.9088	0.1168	a16884_megascaffold_1	megascaffold_1||71556541||71558489||NNU_024489-RA||-1||CDS||304071275||2171||78.08	71558489	71556541	b57268_PGA_scaffold_10	PGA_scaffold_10||881835||884507||BUSI_020911-RA||-1||CDS||2986834948||2994||78.08	884507	881835	1.000000e-250	625
0.8630	0.2159	a16884_megascaffold_1	megascaffold_1||71620981||71648947||NNU_024492-RA||-1||CDS||304071300||2174||78.54	71648947	71620981	b57268_PGA_scaffold_10	PGA_scaffold_10||888399||902538||BUSI_020913-RA||-1||CDS||2986834954||2996||78.54	902538	888399	1.000000e-250	675
61.5079	1.3754	a16884_megascaffold_1	megascaffold_1||71972352||71973389||NNU_022342-RA||-1||CDS||304065299||2180||82.18	71973389	71972352	b57268_PGA_scaffold_10	PGA_scaffold_10||918382||923142||BUSI_020914-RA||1||CDS||2986834957||2997||82.18	918382	923142	1.000000e-250	725
0.8135	0.1304	a16884_megascaffold_1	megascaffold_1||72006697||72013515||NNU_022341-RA||-1||CDS||304065286||2181||80.14	72013515	72006697	b57268_PGA_scaffold_10	PGA_scaffold_10||954071||959748||BUSI_020918-RA||1||CDS||2986834969||3001||80.14	954071	959748	1.000000e-250	775
#6	636.0	a16884_megascaffold_1	b57268_PGA_scaffold_10	f	14 Mean Ks: 14.0796	Mean Kn: 0.3628
#Ks	Kn	a<db_genome_id>_<chr>	chr1||start1||stop1||name1||strand1||type1||db_feature_id1||genome_order1||percent_id1	start1	stop1	b<db_genome_id>_<chr>	chr2||start2||stop2||name2||strand2||type2||db_feature_id2||genome_order2||percent_id2	start2	stop2	eval	block_score	GEVO_link
1.0498	0.0992	a16884_megascaffold_1	megascaffold_1||125921746||125924616||NNU_021980-RA||-1||CDS||304064507||4005||79.54	125924616	125921746	b57268_PGA_scaffold_10	PGA_scaffold_10||3798729||3801649||BUSI_021244-RA||-1||CDS||2986835947||3327||79.54	3801649	3798729	1.000000e-250	50
0.9931	0.1646	a16884_megascaffold_1	megascaffold_1||125950183||125955622||NNU_021978-RA||-1||CDS||304064482||4007||79.51	125955622	125950183	b57268_PGA_scaffold_10	PGA_scaffold_10||3815814||3822571||BUSI_021245-RA||-1||CDS||2986835950||3328||79.51	3822571	3815814	4.000000e-175	100
7.3385	1.1491	a16884_megascaffold_1	megascaffold_1||125972485||125988072||NNU_021975-RA||1||CDS||304064456||4009||75.89	125972485	125988072	b57268_PGA_scaffold_10	PGA_scaffold_10||3824893||3838161||BUSI_021246-RA||-1||CDS||2986835953||3329||75.89	3838161	3824893	1.000000e-250	150
0.9841	0.1445	a16884_megascaffold_1	megascaffold_1||126062142||126071351||NNU_021972-RA||1||CDS||304064428||4013||77.5	126062142	126071351	b57268_PGA_scaffold_10	PGA_scaffold_10||3843187||3853339||BUSI_021247-RA||1||CDS||2986835956||3330||77.5	3843187	3853339	1.000000e-250	200
0.8391	0.1478	a16884_megascaffold_1	megascaffold_1||126073812||126074480||NNU_021971-RA||1||CDS||304064423||4014||81.65	126073812	126074480	b57268_PGA_scaffold_10	PGA_scaffold_10||3859398||3860051||BUSI_021249-RA||1||CDS||2986835962||3332||81.65	3859398	3860051	1.000000e-146	250
1.0968	0.2967	a16884_megascaffold_1	megascaffold_1||126115925||126132722||NNU_021969-RA||-1||CDS||304064406||4016||71.77	126132722	126115925	b57268_PGA_scaffold_10	PGA_scaffold_10||3860979||3879682||BUSI_021250-RA||-1||CDS||2986835965||3333||71.77	3879682	3860979	1.000000e-96	300
1.0040	0.1250	a16884_megascaffold_1	megascaffold_1||126259748||126265115||NNU_021968-RA||1||CDS||304064397||4017||76.04	126259748	126265115	b57268_PGA_scaffold_10	PGA_scaffold_10||3880872||3884586||BUSI_021251-RA||1||CDS||2986835968||3334||76.04	3880872	3884586	1.000000e-250	350
1.3234	0.1485	a16884_megascaffold_1	megascaffold_1||126386833||126393778||NNU_021965-RA||1||CDS||304064368||4020||85.78	126386833	126393778	b57268_PGA_scaffold_10	PGA_scaffold_10||3889439||3901737||BUSI_021252-RA||1||CDS||2986835971||3335||85.78	3889439	3901737	1.000000e-250	400
25.1151	1.0352	a16884_megascaffold_1	megascaffold_1||126463208||126473613||NNU_021959-RA||-1||CDS||304064327||4026||73.65	126473613	126463208	b57268_PGA_scaffold_10	PGA_scaffold_10||3915041||3939748||BUSI_021254-RA||1||CDS||2986835977||3337||73.65	3915041	3939748	8.000000e-171	450
2.6257	0.5886	a16884_megascaffold_1	megascaffold_1||126517628||126520368||NNU_021957-RA||1||CDS||304064307||4028||75.22	126517628	126520368	b57268_PGA_scaffold_10	PGA_scaffold_10||3992222||3993890||BUSI_021258-RA||1||CDS||2986835989||3341||75.22	3992222	3993890	1.000000e-13	463
1.5098	0.3738	a16884_megascaffold_1	megascaffold_1||126540165||126548593||NNU_021956-RA||-1||CDS||304064300||4029||77.22	126548593	126540165	b57268_PGA_scaffold_10	PGA_scaffold_10||3995300||4003986||BUSI_021259-RA||-1||CDS||2986835992||3342||77.22	4003986	3995300	4.000000e-145	513
66.9470	0.3642	a16884_megascaffold_1	megascaffold_1||126760542||126761417||NNU_021954-RA||1||CDS||304064284||4031||78.23	126760542	126761417	b57268_PGA_scaffold_10	PGA_scaffold_10||4016285||4017179||BUSI_021263-RA||1||CDS||2986836004||3346||78.23	4016285	4017179	3.000000e-52	563
81.9898	0.1967	a16884_megascaffold_1	megascaffold_1||126879882||126882958||NNU_021951-RA||1||CDS||304064262||4034||86.12	126879882	126882958	b57268_PGA_scaffold_10	PGA_scaffold_10||4050383||4050850||BUSI_021266-RA||1||CDS||2986836013||3349||86.12	4050383	4050850	1.000000e-64	613
4.2987	0.2448	a16884_megascaffold_1	megascaffold_1||126900011||126906722||NNU_021948-RA||-1||CDS||304064234||4037||80.67	126906722	126900011	b57268_PGA_scaffold_10	PGA_scaffold_10||4051639||4059836||BUSI_021267-RA||-1||CDS||2986836016||3350||80.67	4059836	4051639	3.000000e-24	636
#7	597.0	a16884_megascaffold_1	b57268_PGA_scaffold_10	f	12 Mean Ks: 1.5363	Mean Kn: 0.2871
#Ks	Kn	a<db_genome_id>_<chr>	chr1||start1||stop1||name1||strand1||type1||db_feature_id1||genome_order1||percent_id1	start1	stop1	b<db_genome_id>_<chr>	chr2||start2||stop2||name2||strand2||type2||db_feature_id2||genome_order2||percent_id2	start2	stop2	eval	block_score	GEVO_link
1.2057	0.1922	a16884_megascaffold_1	megascaffold_1||111984319||111987374||NNU_021549-RA||1||CDS||304063027||3533||74.05	111984319	111987374	b57268_PGA_scaffold_10	PGA_scaffold_10||12366386||12369048||BUSI_021884-RA||1||CDS||2986837867||3967||74.05	12366386	12369048	1.000000e-250	50
0.9121	0.1895	a16884_megascaffold_1	megascaffold_1||112055209||112058689||NNU_021546-RA||1||CDS||304063004||3536||73.87	112055209	112058689	b57268_PGA_scaffold_10	PGA_scaffold_10||12592519||12596763||BUSI_021886-RA||1||CDS||2986837873||3969||73.87	12592519	12596763	1.000000e-250	100
0.6199	0.0478	a16884_megascaffold_1	megascaffold_1||112060653||112063205||NNU_021545-RA||-1||CDS||304062995||3537||87.42	112063205	112060653	b57268_PGA_scaffold_10	PGA_scaffold_10||12598361||12601616||BUSI_021887-RA||-1||CDS||2986837876||3970||87.42	12601616	12598361	3.000000e-109	150
1.5106	0.2502	a16884_megascaffold_1	megascaffold_1||112150240||112159934||NNU_021541-RA||1||CDS||304062966||3541||69.61	112150240	112159934	b57268_PGA_scaffold_10	PGA_scaffold_10||12605928||12607225||BUSI_021888-RA||1||CDS||2986837879||3971||69.61	12605928	12607225	2.000000e-140	200
1.0969	0.1465	a16884_megascaffold_1	megascaffold_1||112276127||112295302||NNU_021537-RA||1||CDS||304062938||3545||78.05	112276127	112295302	b57268_PGA_scaffold_10	PGA_scaffold_10||12616141||12627969||BUSI_021889-RA||1||CDS||2986837882||3972||78.05	12616141	12627969	1.000000e-250	250
1.4383	0.3867	a16884_megascaffold_1	megascaffold_1||112311675||112319100||NNU_021536-RA||-1||CDS||304062927||3546||83.12	112319100	112311675	b57268_PGA_scaffold_10	PGA_scaffold_10||12654276||12657587||BUSI_021892-RA||-1||CDS||2986837891||3975||83.12	12657587	12654276	1.000000e-250	300
5.8191	1.0103	a16884_megascaffold_1	megascaffold_1||112371268||112373462||NNU_021533-RA||-1||CDS||304062902||3549||71.55	112373462	112371268	b57268_PGA_scaffold_10	PGA_scaffold_10||12666049||12672010||BUSI_021895-RA||-1||CDS||2986837900||3978||71.55	12672010	12666049	3.000000e-71	350
1.0103	0.1442	a16884_megascaffold_1	megascaffold_1||112597021||112603013||NNU_021592-RA||1||CDS||304063343||3558||74.39	112597021	112603013	b57268_PGA_scaffold_10	PGA_scaffold_10||12692778||12697641||BUSI_021899-RA||1||CDS||2986837912||3982||74.39	12692778	12697641	9.000000e-137	400
1.0738	0.1948	a16884_megascaffold_1	megascaffold_1||112662366||112687878||NNU_021593-RA||-1||CDS||304063354||3559||74.38	112687878	112662366	b57268_PGA_scaffold_10	PGA_scaffold_10||12712719||12725565||BUSI_021901-RA||-1||CDS||2986837918||3984||74.38	12725565	12712719	8.000000e-160	450
0.9662	0.3648	a16884_megascaffold_1	megascaffold_1||112872831||112874434||NNU_021598-RA||1||CDS||304063394||3564||67.42	112872831	112874434	b57268_PGA_scaffold_10	PGA_scaffold_10||12775287||12777218||BUSI_021903-RA||1||CDS||2986837924||3986||67.42	12775287	12777218	6.000000e-79	500
1.4945	0.4069	a16884_megascaffold_1	megascaffold_1||112948263||112960867||NNU_021601-RA||-1||CDS||304063424||3567||73.49	112960867	112948263	b57268_PGA_scaffold_10	PGA_scaffold_10||12780804||12790360||BUSI_021904-RA||-1||CDS||2986837927||3987||73.49	12790360	12780804	9.000000e-164	550
1.2886	0.1119	a16884_megascaffold_1	megascaffold_1||113669430||113670700||NNU_021619-RA||1||CDS||304063559||3585||76.42	113669430	113670700	b57268_PGA_scaffold_10	PGA_scaffold_10||13082983||13084373||BUSI_021914-RA||-1||CDS||2986837957||3997||76.42	13084373	13082983	1.000000e-156	597
#8	536.0	a16884_megascaffold_1	b57268_PGA_scaffold_10	f	11 Mean Ks: 1.6424	Mean Kn: 0.2728
#Ks	Kn	a<db_genome_id>_<chr>	chr1||start1||stop1||name1||strand1||type1||db_feature_id1||genome_order1||percent_id1	start1	stop1	b<db_genome_id>_<chr>	chr2||start2||stop2||name2||strand2||type2||db_feature_id2||genome_order2||percent_id2	start2	stop2	eval	block_score	GEVO_link
2.3700	0.2861	a16884_megascaffold_1	megascaffold_1||59556333||59561646||NNU_005339-RA||1||CDS||304034075||1781||69.83	59556333	59561646	b57268_PGA_scaffold_10	PGA_scaffold_10||14112061||14114876||BUSI_021994-RA||-1||CDS||2986838197||4077||69.83	14114876	14112061	1.000000e-91	50
1.0999	0.1458	a16884_megascaffold_1	megascaffold_1||59608093||59644171||NNU_005337-RA||-1||CDS||304034063||1783||83.2	59644171	59608093	b57268_PGA_scaffold_10	PGA_scaffold_10||14116645||14130142||BUSI_021996-RA||-1||CDS||2986838203||4079||83.2	14130142	14116645	1.000000e-250	100
0.8211	0.0142	a16884_megascaffold_1	megascaffold_1||59698178||59711325||NNU_005336-RA||1||CDS||304034055||1784||87.15	59698178	59711325	b57268_PGA_scaffold_10	PGA_scaffold_10||14138857||14142783||BUSI_021998-RA||1||CDS||2986838209||4081||87.15	14138857	14142783	1.000000e-250	150
1.0962	0.2262	a16884_megascaffold_1	megascaffold_1||59716292||59737648||NNU_005335-RA||1||CDS||304034042||1785||73.59	59716292	59737648	b57268_PGA_scaffold_10	PGA_scaffold_10||14151472||14168832||BUSI_021999-RA||1||CDS||2986838212||4082||73.59	14151472	14168832	1.000000e-250	200
1.2527	0.2617	a16884_megascaffold_1	megascaffold_1||59770077||59773680||NNU_005333-RA||-1||CDS||304034028||1787||87.45	59773680	59770077	b57268_PGA_scaffold_10	PGA_scaffold_10||14193608||14197569||BUSI_022001-RA||-1||CDS||2986838218||4084||87.45	14197569	14193608	6.000000e-86	250
1.2794	0.1827	a16884_megascaffold_1	megascaffold_1||59866817||59871194||NNU_005332-RA||1||CDS||304034019||1788||76.87	59866817	59871194	b57268_PGA_scaffold_10	PGA_scaffold_10||14206546||14211017||BUSI_022002-RA||1||CDS||2986838221||4085||76.87	14206546	14211017	1.000000e-250	300
5.2710	0.7767	a16884_megascaffold_1	megascaffold_1||59895575||59900602||NNU_005331-RA||-1||CDS||304034008||1789||76.64	59900602	59895575	b57268_PGA_scaffold_10	PGA_scaffold_10||14213460||14216900||BUSI_022003-RA||1||CDS||2986838224||4086||76.64	14213460	14216900	2.000000e-37	336
1.0187	0.0607	a16884_megascaffold_1	megascaffold_1||59964750||59968838||NNU_005328-RA||-1||CDS||304033983||1792||84.79	59968838	59964750	b57268_PGA_scaffold_10	PGA_scaffold_10||14220620||14227000||BUSI_022005-RA||-1||CDS||2986838230||4088||84.79	14227000	14220620	1.000000e-250	386
0.8078	0.1303	a16884_megascaffold_1	megascaffold_1||60008989||60027950||NNU_005327-RA||1||CDS||304033970||1793||79.67	60008989	60027950	b57268_PGA_scaffold_10	PGA_scaffold_10||14231613||14238192||BUSI_022006-RA||1||CDS||2986838233||4089||79.67	14231613	14238192	1.000000e-250	436
1.0158	0.2085	a16884_megascaffold_1	megascaffold_1||60032573||60054258||NNU_005326-RA||1||CDS||304033954||1794||78.2	60032573	60054258	b57268_PGA_scaffold_10	PGA_scaffold_10||14291642||14295793||BUSI_022008-RA||1||CDS||2986838239||4091||78.2	14291642	14295793	1.000000e-250	486
2.0335	0.7081	a16884_megascaffold_1	megascaffold_1||60171824||60184410||NNU_005321-RA||-1||CDS||304033911||1799||80.06	60184410	60171824	b57268_PGA_scaffold_10	PGA_scaffold_10||14327089||14329761||BUSI_022012-RA||-1||CDS||2986838251||4095||80.06	14329761	14327089	1.000000e-85	536
#9	485.0	a16884_megascaffold_1	b57268_PGA_scaffold_10	f	11 Mean Ks: 14.9161	Mean Kn: 2.4678
#Ks	Kn	a<db_genome_id>_<chr>	chr1||start1||stop1||name1||strand1||type1||db_feature_id1||genome_order1||percent_id1	start1	stop1	b<db_genome_id>_<chr>	chr2||start2||stop2||name2||strand2||type2||db_feature_id2||genome_order2||percent_id2	start2	stop2	eval	block_score	GEVO_link
1.2271	0.0935	a16884_megascaffold_1	megascaffold_1||126945084||126946553||NNU_021947-RA||-1||CDS||304064224||4038||81.86	126946553	126945084	b57268_PGA_scaffold_10	PGA_scaffold_10||3636668||3637944||BUSI_021225-RA||-1||CDS||2986835890||3308||81.86	3637944	3636668	1.000000e-250	50
12.5907	1.1609	a16884_megascaffold_1	megascaffold_1||126974190||126980830||NNU_021946-RA||1||CDS||304064217||4039||79.66	126974190	126980830	b57268_PGA_scaffold_10	PGA_scaffold_10||3656118||3658012||BUSI_021229-RA||1||CDS||2986835902||3312||79.66	3656118	3658012	1.000000e-250	100
1.5993	0.1974	a16884_megascaffold_1	megascaffold_1||126983660||126987500||NNU_021945-RA||-1||CDS||304064211||4040||76.62	126987500	126983660	b57268_PGA_scaffold_10	PGA_scaffold_10||3662113||3663153||BUSI_021230-RA||-1||CDS||2986835905||3313||76.62	3663153	3662113	1.000000e-250	150
1.3251	0.2501	a16884_megascaffold_1	megascaffold_1||127062315||127062743||NNU_021941-RA||1||CDS||304064187||4044||80.0	127062315	127062743	b57268_PGA_scaffold_10	PGA_scaffold_10||3665410||3674111||BUSI_021231-RA||1||CDS||2986835908||3314||80.0	3665410	3674111	6.000000e-67	200
56.9968	1.0299	a16884_megascaffold_1	megascaffold_1||127111628||127114108||NNU_021939-RA||1||CDS||304064173||4046||82.73	127111628	127114108	b57268_PGA_scaffold_10	PGA_scaffold_10||3678249||3684167||BUSI_021232-RA||1||CDS||2986835911||3315||82.73	3678249	3684167	7.000000e-34	233
0.9374	0.1317	a16884_megascaffold_1	megascaffold_1||127122876||127126290||NNU_021938-RA||1||CDS||304064164||4047||78.11	127122876	127126290	b57268_PGA_scaffold_10	PGA_scaffold_10||3694530||3697009||BUSI_021234-RA||1||CDS||2986835917||3317||78.11	3694530	3697009	1.000000e-250	283
74.5239	1.0984	a16884_megascaffold_1	megascaffold_1||127224014||127226714||NNU_019420-RA||-1||CDS||304056886||4049||79.81	127226714	127224014	b57268_PGA_scaffold_10	PGA_scaffold_10||3700789||3714157||BUSI_021235-RA||1||CDS||2986835920||3318||79.81	3700789	3714157	1.000000e-159	333
0.9391	0.2832	a16884_megascaffold_1	megascaffold_1||127262126||127262971||NNU_019422-RA||1||CDS||304056909||4051||74.88	127262126	127262971	b57268_PGA_scaffold_10	PGA_scaffold_10||3722551||3723755||BUSI_021236-RA||1||CDS||2986835923||3319||74.88	3722551	3723755	4.000000e-33	365
12.4344	1.3780	a16884_megascaffold_1	megascaffold_1||127288662||127292897||NNU_019424-RA||-1||CDS||304056931||4053||65.98	127292897	127288662	b57268_PGA_scaffold_10	PGA_scaffold_10||3744950||3748529||BUSI_021238-RA||-1||CDS||2986835929||3321||65.98	3748529	3744950	3.000000e-21	385
0.8026	0.0887	a16884_megascaffold_1	megascaffold_1||127321927||127326297||NNU_019425-RA||1||CDS||304056942||4054||81.23	127321927	127326297	b57268_PGA_scaffold_10	PGA_scaffold_10||3754360||3759072||BUSI_021239-RA||1||CDS||2986835932||3322||81.23	3754360	3759072	1.000000e-250	435
0.7008	21.4342	a16884_megascaffold_1	megascaffold_1||127431923||127441054||NNU_019431-RA||-1||CDS||304056999||4060||76.25	127441054	127431923	b57268_PGA_scaffold_10	PGA_scaffold_10||3776260||3778283||BUSI_021241-RA||1||CDS||2986835938||3324||76.25	3776260	3778283	2.000000e-105	485
#10	413.0	a16884_megascaffold_1	b57268_PGA_scaffold_10	f	10 Mean Ks: 15.9422	Mean Kn: 0.6922
#Ks	Kn	a<db_genome_id>_<chr>	chr1||start1||stop1||name1||strand1||type1||db_feature_id1||genome_order1||percent_id1	start1	stop1	b<db_genome_id>_<chr>	chr2||start2||stop2||name2||strand2||type2||db_feature_id2||genome_order2||percent_id2	start2	stop2	eval	block_score	GEVO_link
68.0781	0.8844	a16884_megascaffold_1	megascaffold_1||9185670||9186002||NNU_020706-RA||1||CDS||304060172||311||71.7	9185670	9186002	b57268_PGA_scaffold_10	PGA_scaffold_10||12366386||12369048||BUSI_021884-RA||1||CDS||2986837867||3967||71.7	12366386	12369048	1.000000e-30	30
1.1240	0.1994	a16884_megascaffold_1	megascaffold_1||9339336||9343515||NNU_020695-RA||1||CDS||304060100||322||71.72	9339336	9343515	b57268_PGA_scaffold_10	PGA_scaffold_10||12592519||12596763||BUSI_021886-RA||1||CDS||2986837873||3969||71.72	12592519	12596763	4.000000e-156	77
1.4597	0.2070	a16884_megascaffold_1	megascaffold_1||9392072||9393384||NNU_020692-RA||1||CDS||304060071||325||70.19	9392072	9393384	b57268_PGA_scaffold_10	PGA_scaffold_10||12605928||12607225||BUSI_021888-RA||1||CDS||2986837879||3971||70.19	12605928	12607225	2.000000e-155	127
1.4045	0.4058	a16884_megascaffold_1	megascaffold_1||9438008||9442362||NNU_020688-RA||-1||CDS||304060037||329||82.48	9442362	9438008	b57268_PGA_scaffold_10	PGA_scaffold_10||12654276||12657587||BUSI_021892-RA||-1||CDS||2986837891||3975||82.48	12657587	12654276	6.000000e-179	177
61.2279	0.4679	a16884_megascaffold_1	megascaffold_1||9530407||9530836||NNU_020683-RA||-1||CDS||304060000||334||68.25	9530836	9530407	b57268_PGA_scaffold_10	PGA_scaffold_10||12664302||12664639||BUSI_021894-RA||-1||CDS||2986837897||3977||68.25	12664639	12664302	3.000000e-31	207
0.9565	0.1554	a16884_megascaffold_1	megascaffold_1||9627277||9632133||NNU_020679-RA||1||CDS||304059968||338||73.8	9627277	9632133	b57268_PGA_scaffold_10	PGA_scaffold_10||12692778||12697641||BUSI_021899-RA||1||CDS||2986837912||3982||73.8	12692778	12697641	5.000000e-134	257
16.0670	2.0665	a16884_megascaffold_1	megascaffold_1||9945482||9945733||NNU_020675-RA||-1||CDS||304059939||342||71.67	9945733	9945482	b57268_PGA_scaffold_10	PGA_scaffold_10||12702963||12709325||BUSI_021900-RA||-1||CDS||2986837915||3983||71.67	12709325	12702963	7.000000e-25	281
1.1519	0.4506	a16884_megascaffold_1	megascaffold_1||9996823||10007564||NNU_020674-RA||-1||CDS||304059930||343||70.8	10007564	9996823	b57268_PGA_scaffold_10	PGA_scaffold_10||12733951||12741443||BUSI_021902-RA||-1||CDS||2986837921||3985||70.8	12741443	12733951	7.000000e-113	331
6.1242	1.6708	a16884_megascaffold_1	megascaffold_1||10173784||10174428||NNU_020668-RA||1||CDS||304059885||349||71.04	10173784	10174428	b57268_PGA_scaffold_10	PGA_scaffold_10||12775287||12777218||BUSI_021903-RA||1||CDS||2986837924||3986||71.04	12775287	12777218	2.000000e-36	366
1.8284	0.4141	a16884_megascaffold_1	megascaffold_1||10346074||10356539||NNU_020664-RA||-1||CDS||304059848||353||70.09	10356539	10346074	b57268_PGA_scaffold_10	PGA_scaffold_10||12780804||12790360||BUSI_021904-RA||-1||CDS||2986837927||3987||70.09	12790360	12780804	8.000000e-48	413
#11	397.0	a16884_megascaffold_1	b57268_PGA_scaffold_10	f	8 Mean Ks: 13.3573	Mean Kn: 0.4682
#Ks	Kn	a<db_genome_id>_<chr>	chr1||start1||stop1||name1||strand1||type1||db_feature_id1||genome_order1||percent_id1	start1	stop1	b<db_genome_id>_<chr>	chr2||start2||stop2||name2||strand2||type2||db_feature_id2||genome_order2||percent_id2	start2	stop2	eval	block_score	GEVO_link
70.8744	1.2501	a16884_megascaffold_1	megascaffold_1||7620329||7625880||NNU_020195-RA||-1||CDS||304057936||248||79.06	7625880	7620329	b57268_PGA_scaffold_10	PGA_scaffold_10||13525582||13532478||BUSI_021938-RA||-1||CDS||2986838029||4021||79.06	13532478	13525582	1.000000e-250	50
1.1835	0.1131	a16884_megascaffold_1	megascaffold_1||7696781||7701885||NNU_020198-RA||1||CDS||304057958||250||75.85	7696781	7701885	b57268_PGA_scaffold_10	PGA_scaffold_10||13535710||13539422||BUSI_021939-RA||1||CDS||2986838032||4022||75.85	13535710	13539422	1.000000e-250	100
28.7243	1.2970	a16884_megascaffold_1	megascaffold_1||7747512||7756050||NNU_020200-RA||-1||CDS||304057969||252||80.35	7756050	7747512	b57268_PGA_scaffold_10	PGA_scaffold_10||13543065||13545057||BUSI_021940-RA||-1||CDS||2986838035||4023||80.35	13545057	13543065	6.000000e-54	150
1.3727	0.2768	a16884_megascaffold_1	megascaffold_1||7836522||7842855||NNU_020203-RA||1||CDS||304057991||255||74.36	7836522	7842855	b57268_PGA_scaffold_10	PGA_scaffold_10||13557759||13567441||BUSI_021942-RA||1||CDS||2986838041||4025||74.36	13557759	13567441	1.000000e-111	200
1.5728	0.3613	a16884_megascaffold_1	megascaffold_1||7934365||7937493||NNU_020206-RA||-1||CDS||304058022||258||69.94	7937493	7934365	b57268_PGA_scaffold_10	PGA_scaffold_10||13569148||13573373||BUSI_021943-RA||-1||CDS||2986838044||4026||69.94	13573373	13569148	9.000000e-142	250
1.2397	0.2490	a16884_megascaffold_1	megascaffold_1||8003843||8005690||NNU_020209-RA||1||CDS||304058045||261||72.86	8003843	8005690	b57268_PGA_scaffold_10	PGA_scaffold_10||13582499||13584316||BUSI_021946-RA||1||CDS||2986838053||4029||72.86	13582499	13584316	1.000000e-250	300
1.1592	0.1386	a16884_megascaffold_1	megascaffold_1||8012612||8017070||NNU_020210-RA||-1||CDS||304058051||262||75.59	8017070	8012612	b57268_PGA_scaffold_10	PGA_scaffold_10||13588470||13591773||BUSI_021947-RA||-1||CDS||2986838056||4030||75.59	13591773	13588470	1.000000e-250	350
0.7315	0.0595	a16884_megascaffold_1	megascaffold_1||8432471||8439329||NNU_020225-RA||1||CDS||304058155||277||86.37	8432471	8439329	b57268_PGA_scaffold_10	PGA_scaffold_10||13789501||13796695||BUSI_021961-RA||-1||CDS||2986838098||4044||86.37	13796695	13789501	1.000000e-250	397
#12	308.0	a16884_megascaffold_1	b57268_PGA_scaffold_10	f	8 Mean Ks: 19.5330	Mean Kn: 0.7502
#Ks	Kn	a<db_genome_id>_<chr>	chr1||start1||stop1||name1||strand1||type1||db_feature_id1||genome_order1||percent_id1	start1	stop1	b<db_genome_id>_<chr>	chr2||start2||stop2||name2||strand2||type2||db_feature_id2||genome_order2||percent_id2	start2	stop2	eval	block_score	GEVO_link
7.0514	1.3874	a16884_megascaffold_1	megascaffold_1||121318627||121319826||NNU_020836-RA||-1||CDS||304061223||3840||77.84	121319826	121318627	b57268_PGA_scaffold_10	PGA_scaffold_10||7114143||7121289||BUSI_021518-RA||-1||CDS||2986836769||3601||77.84	7121289	7114143	3.000000e-30	29
1.3433	0.3024	a16884_megascaffold_1	megascaffold_1||121712102||121712691||NNU_020825-RA||1||CDS||304061128||3851||70.86	121712102	121712691	b57268_PGA_scaffold_10	PGA_scaffold_10||7137736||7138373||BUSI_021522-RA||1||CDS||2986836781||3605||70.86	7137736	7138373	1.000000e-30	56
1.0299	0.3177	a16884_megascaffold_1	megascaffold_1||121764396||121765187||NNU_020822-RA||1||CDS||304061106||3854||67.91	121764396	121765187	b57268_PGA_scaffold_10	PGA_scaffold_10||7177516||7179139||BUSI_021526-RA||1||CDS||2986836793||3609||67.91	7177516	7179139	2.000000e-64	106
71.8666	1.3831	a16884_megascaffold_1	megascaffold_1||121808896||121818145||NNU_020819-RA||-1||CDS||304061088||3857||83.41	121818145	121808896	b57268_PGA_scaffold_10	PGA_scaffold_10||7181906||7199388||BUSI_021527-RA||-1||CDS||2986836796||3610||83.41	7199388	7181906	1.000000e-250	156
0.9785	0.2864	a16884_megascaffold_1	megascaffold_1||121819856||121824590||NNU_020818-RA||1||CDS||304061077||3858||73.42	121819856	121824590	b57268_PGA_scaffold_10	PGA_scaffold_10||7199381||7203323||BUSI_021528-RA||1||CDS||2986836799||3611||73.42	7199381	7203323	1.000000e-144	206
1.2051	0.1654	a16884_megascaffold_1	megascaffold_1||121893338||121899557||NNU_020817-RA||1||CDS||304061069||3859||79.29	121893338	121899557	b57268_PGA_scaffold_10	PGA_scaffold_10||7234224||7240849||BUSI_021530-RA||1||CDS||2986836805||3613||79.29	7234224	7240849	1.000000e-250	256
67.8328	1.6506	a16884_megascaffold_1	megascaffold_1||122239056||122239307||NNU_020803-RA||-1||CDS||304060978||3874||81.67	122239307	122239056	b57268_PGA_scaffold_10	PGA_scaffold_10||7316757||7318452||BUSI_021536-RA||-1||CDS||2986836823||3619||81.67	7318452	7316757	1.000000e-08	261
4.9568	0.5082	a16884_megascaffold_1	megascaffold_1||123003978||123005568||NNU_020784-RA||-1||CDS||304060820||3892||72.9	123005568	123003978	b57268_PGA_scaffold_10	PGA_scaffold_10||7433846||7435141||BUSI_021545-RA||1||CDS||2986836850||3628||72.9	7433846	7435141	1.000000e-250	308
#13	300.0	a16884_megascaffold_1	b57268_PGA_scaffold_10	f	6 Mean Ks: 1.1475	Mean Kn: 0.2205
#Ks	Kn	a<db_genome_id>_<chr>	chr1||start1||stop1||name1||strand1||type1||db_feature_id1||genome_order1||percent_id1	start1	stop1	b<db_genome_id>_<chr>	chr2||start2||stop2||name2||strand2||type2||db_feature_id2||genome_order2||percent_id2	start2	stop2	eval	block_score	GEVO_link
0.9616	0.1525	a16884_megascaffold_1	megascaffold_1||69610265||69611611||NNU_024443-RA||1||CDS||304070880||2124||74.74	69610265	69611611	b57268_PGA_scaffold_10	PGA_scaffold_10||50151||52538||BUSI_020831-RA||1||CDS||2986834708||2914||74.74	50151	52538	1.000000e-250	50
2.3763	0.5003	a16884_megascaffold_1	megascaffold_1||69617683||69633327||NNU_024442-RA||-1||CDS||304070871||2125||87.73	69633327	69617683	b57268_PGA_scaffold_10	PGA_scaffold_10||53192||57049||BUSI_020832-RA||-1||CDS||2986834711||2915||87.73	57049	53192	2.000000e-52	100
0.5126	0.0627	a16884_megascaffold_1	megascaffold_1||69803766||69808510||NNU_024439-RA||-1||CDS||304070844||2128||86.89	69808510	69803766	b57268_PGA_scaffold_10	PGA_scaffold_10||57501||63558||BUSI_020833-RA||1||CDS||2986834714||2916||86.89	57501	63558	1.000000e-250	150
1.0307	0.2587	a16884_megascaffold_1	megascaffold_1||70001547||70002354||NNU_024436-RA||1||CDS||304070825||2131||69.77	70001547	70002354	b57268_PGA_scaffold_10	PGA_scaffold_10||113492||116623||BUSI_020841-RA||1||CDS||2986834738||2924||69.77	113492	116623	2.000000e-56	200
0.6468	0.0902	a16884_megascaffold_1	megascaffold_1||70020552||70025600||NNU_024435-RA||-1||CDS||304070818||2132||77.97	70025600	70020552	b57268_PGA_scaffold_10	PGA_scaffold_10||117521||120812||BUSI_020842-RA||-1||CDS||2986834741||2925||77.97	120812	117521	2.000000e-101	250
1.3569	0.2585	a16884_megascaffold_1	megascaffold_1||70076478||70084354||NNU_024431-RA||-1||CDS||304070783||2136||79.27	70084354	70076478	b57268_PGA_scaffold_10	PGA_scaffold_10||171916||177080||BUSI_020847-RA||1||CDS||2986834756||2930||79.27	171916	177080	1.000000e-250	300
#14	294.0	a16884_megascaffold_1	b57268_PGA_scaffold_10	f	6 Mean Ks: 13.5812	Mean Kn: 0.3896
#Ks	Kn	a<db_genome_id>_<chr>	chr1||start1||stop1||name1||strand1||type1||db_feature_id1||genome_order1||percent_id1	start1	stop1	b<db_genome_id>_<chr>	chr2||start2||stop2||name2||strand2||type2||db_feature_id2||genome_order2||percent_id2	start2	stop2	eval	block_score	GEVO_link
74.5289	1.1112	a16884_megascaffold_1	megascaffold_1||110141433||110161525||NNU_018511-RA||1||CDS||304055032||3470||77.42	110141433	110161525	b57268_PGA_scaffold_10	PGA_scaffold_10||13525582||13532478||BUSI_021938-RA||-1||CDS||2986838029||4021||77.42	13532478	13525582	1.000000e-250	50
2.6803	0.2963	a16884_megascaffold_1	megascaffold_1||110564619||110566135||NNU_018530-RA||-1||CDS||304055176||3489||70.26	110566135	110564619	b57268_PGA_scaffold_10	PGA_scaffold_10||13551928||13552993||BUSI_021941-RA||-1||CDS||2986838038||4024||70.26	13552993	13551928	8.000000e-90	97
1.0563	0.3355	a16884_megascaffold_1	megascaffold_1||110735514||110737816||NNU_018532-RA||-1||CDS||304055189||3491||67.81	110737816	110735514	b57268_PGA_scaffold_10	PGA_scaffold_10||13569148||13573373||BUSI_021943-RA||-1||CDS||2986838044||4026||67.81	13573373	13569148	1.000000e-250	147
1.1542	0.2674	a16884_megascaffold_1	megascaffold_1||110847580||110849430||NNU_021587-RA||1||CDS||304063301||3495||72.68	110847580	110849430	b57268_PGA_scaffold_10	PGA_scaffold_10||13582499||13584316||BUSI_021946-RA||1||CDS||2986838053||4029||72.68	13582499	13584316	1.000000e-250	197
1.3845	0.2777	a16884_megascaffold_1	megascaffold_1||110876898||110883686||NNU_021586-RA||1||CDS||304063297||3496||73.54	110876898	110883686	b57268_PGA_scaffold_10	PGA_scaffold_10||13588470||13591773||BUSI_021947-RA||-1||CDS||2986838056||4030||73.54	13591773	13588470	1.000000e-250	247
0.6830	0.0494	a16884_megascaffold_1	megascaffold_1||111420814||111428373||NNU_021572-RA||1||CDS||304063204||3509||85.62	111420814	111428373	b57268_PGA_scaffold_10	PGA_scaffold_10||13789501||13796695||BUSI_021961-RA||-1||CDS||2986838098||4044||85.62	13796695	13789501	1.000000e-250	294
#15	250.0	a16884_megascaffold_1	b57268_PGA_scaffold_10	f	5 Mean Ks: 1.2147	Mean Kn: 0.1872
#Ks	Kn	a<db_genome_id>_<chr>	chr1||start1||stop1||name1||strand1||type1||db_feature_id1||genome_order1||percent_id1	start1	stop1	b<db_genome_id>_<chr>	chr2||start2||stop2||name2||strand2||type2||db_feature_id2||genome_order2||percent_id2	start2	stop2	eval	block_score	GEVO_link
1.5066	0.3578	a16884_megascaffold_1	megascaffold_1||130079673||130080992||NNU_024104-RA||-1||CDS||304070101||4157||73.56	130080992	130079673	b57268_PGA_scaffold_10	PGA_scaffold_10||2861951||2863504||BUSI_021136-RA||1||CDS||2986835623||3219||73.56	2861951	2863504	6.000000e-149	50
1.0365	0.1316	a16884_megascaffold_1	megascaffold_1||130088954||130095169||NNU_024103-RA||-1||CDS||304070091||4158||78.36	130095169	130088954	b57268_PGA_scaffold_10	PGA_scaffold_10||2867409||2872978||BUSI_021137-RA||-1||CDS||2986835626||3220||78.36	2872978	2867409	1.000000e-250	100
1.2575	0.1247	a16884_megascaffold_1	megascaffold_1||130135914||130149669||NNU_024102-RA||-1||CDS||304070083||4159||75.38	130149669	130135914	b57268_PGA_scaffold_10	PGA_scaffold_10||2883794||2886265||BUSI_021138-RA||-1||CDS||2986835629||3221||75.38	2886265	2883794	1.000000e-250	150
0.8660	0.0716	a16884_megascaffold_1	megascaffold_1||130161873||130165026||NNU_024101-RA||-1||CDS||304070074||4160||84.07	130165026	130161873	b57268_PGA_scaffold_10	PGA_scaffold_10||2915110||2925208||BUSI_021143-RA||-1||CDS||2986835644||3226||84.07	2925208	2915110	3.000000e-167	200
1.4069	0.2503	a16884_megascaffold_1	megascaffold_1||130268958||130269494||NNU_024099-RA||1||CDS||304070064||4162||77.87	130268958	130269494	b57268_PGA_scaffold_10	PGA_scaffold_10||2932302||2932778||BUSI_021144-RA||-1||CDS||2986835647||3227||77.87	2932778	2932302	3.000000e-52	250
#16	250.0	a16884_megascaffold_1	b57268_PGA_scaffold_10	f	5 Mean Ks: 1.2768	Mean Kn: 0.1841
#Ks	Kn	a<db_genome_id>_<chr>	chr1||start1||stop1||name1||strand1||type1||db_feature_id1||genome_order1||percent_id1	start1	stop1	b<db_genome_id>_<chr>	chr2||start2||stop2||name2||strand2||type2||db_feature_id2||genome_order2||percent_id2	start2	stop2	eval	block_score	GEVO_link
2.1273	0.2717	a16884_megascaffold_1	megascaffold_1||59556333||59561646||NNU_005339-RA||1||CDS||304034075||1781||68.6	59556333	59561646	b57268_PGA_scaffold_10	PGA_scaffold_10||13963204||13967239||BUSI_021978-RA||-1||CDS||2986838149||4061||68.6	13967239	13963204	1.000000e-250	50
1.2652	0.1912	a16884_megascaffold_1	megascaffold_1||59608093||59644171||NNU_005337-RA||-1||CDS||304034063||1783||82.94	59644171	59608093	b57268_PGA_scaffold_10	PGA_scaffold_10||13973723||13982907||BUSI_021980-RA||-1||CDS||2986838155||4063||82.94	13982907	13973723	5.000000e-174	100
0.8495	0.0142	a16884_megascaffold_1	megascaffold_1||59698178||59711325||NNU_005336-RA||1||CDS||304034055||1784||86.98	59698178	59711325	b57268_PGA_scaffold_10	PGA_scaffold_10||13995461||13999397||BUSI_021982-RA||1||CDS||2986838161||4065||86.98	13995461	13999397	1.000000e-250	150
0.8612	0.1266	a16884_megascaffold_1	megascaffold_1||59716292||59737648||NNU_005335-RA||1||CDS||304034042||1785||76.86	59716292	59737648	b57268_PGA_scaffold_10	PGA_scaffold_10||14016618||14035808||BUSI_021984-RA||1||CDS||2986838167||4067||76.86	14016618	14035808	1.000000e-250	200
1.2809	0.3169	a16884_megascaffold_1	megascaffold_1||59770077||59773680||NNU_005333-RA||-1||CDS||304034028||1787||86.96	59773680	59770077	b57268_PGA_scaffold_10	PGA_scaffold_10||14052770||14056739||BUSI_021986-RA||-1||CDS||2986838173||4069||86.96	14056739	14052770	3.000000e-83	250
#20	193.0	a16884_megascaffold_1	b57268_PGA_scaffold_10	f	5 Mean Ks: 17.6170	Mean Kn: 0.9112
#Ks	Kn	a<db_genome_id>_<chr>	chr1||start1||stop1||name1||strand1||type1||db_feature_id1||genome_order1||percent_id1	start1	stop1	b<db_genome_id>_<chr>	chr2||start2||stop2||name2||strand2||type2||db_feature_id2||genome_order2||percent_id2	start2	stop2	eval	block_score	GEVO_link
2.2350	1.2938	a16884_megascaffold_1	megascaffold_1||28301227||28301527||NNU_015155-RA||-1||CDS||304049825||889||72.92	28301527	28301227	b57268_PGA_scaffold_10	PGA_scaffold_10||7654949||7667041||BUSI_021565-RA||1||CDS||2986836910||3648||72.92	7654949	7667041	2.000000e-07	6
1.2396	0.1636	a16884_megascaffold_1	megascaffold_1||28839640||28839993||NNU_015136-RA||1||CDS||304049668||908||77.71	28839640	28839993	b57268_PGA_scaffold_10	PGA_scaffold_10||7842927||7843543||BUSI_021580-RA||1||CDS||2986836955||3663||77.71	7842927	7843543	5.000000e-67	53
7.8853	0.6421	a16884_megascaffold_1	megascaffold_1||28866735||28867922||NNU_015135-RA||1||CDS||304049660||909||80.56	28866735	28867922	b57268_PGA_scaffold_10	PGA_scaffold_10||7847764||7849323||BUSI_021581-RA||1||CDS||2986836958||3664||80.56	7847764	7849323	1.000000e-40	93
72.3427	1.3495	a16884_megascaffold_1	megascaffold_1||28959388||28962356||NNU_015131-RA||-1||CDS||304049633||913||76.66	28962356	28959388	b57268_PGA_scaffold_10	PGA_scaffold_10||7852907||7858145||BUSI_021582-RA||-1||CDS||2986836961||3665||76.66	7858145	7852907	2.000000e-154	143
4.3825	1.1072	a16884_megascaffold_1	megascaffold_1||29045389||29049410||NNU_015127-RA||1||CDS||304049604||917||76.57	29045389	29049410	b57268_PGA_scaffold_10	PGA_scaffold_10||7903851||7914008||BUSI_021590-RA||-1||CDS||2986836985||3673||76.57	7914008	7903851	1.000000e-72	193
#22	172.0	a16884_megascaffold_1	b57268_PGA_scaffold_10	f	5 Mean Ks: 1.3828	Mean Kn: 0.3643
#Ks	Kn	a<db_genome_id>_<chr>	chr1||start1||stop1||name1||strand1||type1||db_feature_id1||genome_order1||percent_id1	start1	stop1	b<db_genome_id>_<chr>	chr2||start2||stop2||name2||strand2||type2||db_feature_id2||genome_order2||percent_id2	start2	stop2	eval	block_score	GEVO_link
0.7478	0.1479	a16884_megascaffold_1	megascaffold_1||52131011||52134599||NNU_023205-RA||-1||CDS||304067316||1515||78.5	52134599	52131011	b57268_PGA_scaffold_10	PGA_scaffold_10||5905928||5915618||BUSI_021398-RA||-1||CDS||2986836409||3481||78.5	5915618	5905928	9.000000e-123	50
1.4349	0.3914	a16884_megascaffold_1	megascaffold_1||52188541||52190415||NNU_023203-RA||-1||CDS||304067300||1517||76.41	52190415	52188541	b57268_PGA_scaffold_10	PGA_scaffold_10||5940769||5942145||BUSI_021402-RA||-1||CDS||2986836421||3485||76.41	5942145	5940769	4.000000e-167	100
0.9072	0.4428	a16884_megascaffold_1	megascaffold_1||52252202||52255750||NNU_023201-RA||-1||CDS||304067283||1519||79.01	52255750	52252202	b57268_PGA_scaffold_10	PGA_scaffold_10||5967514||5968757||BUSI_021404-RA||-1||CDS||2986836427||3487||79.01	5968757	5967514	2.000000e-11	110
1.1586	0.1631	a16884_megascaffold_1	megascaffold_1||52275770||52276520||NNU_023200-RA||-1||CDS||304067273||1520||76.62	52276520	52275770	b57268_PGA_scaffold_10	PGA_scaffold_10||5973348||5974047||BUSI_021405-RA||-1||CDS||2986836430||3488||76.62	5974047	5973348	4.000000e-88	160
2.6656	0.6764	a16884_megascaffold_1	megascaffold_1||52387073||52393450||NNU_023198-RA||1||CDS||304067254||1522||63.69	52387073	52393450	b57268_PGA_scaffold_10	PGA_scaffold_10||6029540||6033590||BUSI_021412-RA||-1||CDS||2986836451||3495||63.69	6033590	6029540	1.000000e-12	172
#1	5938.0	a16884_megascaffold_1	b57268_PGA_scaffold_10	r	123 Mean Ks: 7.3684	Mean Kn: 0.5017
#Ks	Kn	a<db_genome_id>_<chr>	chr1||start1||stop1||name1||strand1||type1||db_feature_id1||genome_order1||percent_id1	start1	stop1	b<db_genome_id>_<chr>	chr2||start2||stop2||name2||strand2||type2||db_feature_id2||genome_order2||percent_id2	start2	stop2	eval	block_score	GEVO_link
0.7008	21.4342	a16884_megascaffold_1	megascaffold_1||127431923||127441054||NNU_019431-RA||-1||CDS||304056999||4060||76.25	127441054	127431923	b57268_PGA_scaffold_10	PGA_scaffold_10||3776260||3778283||BUSI_021241-RA||1||CDS||2986835938||3324||76.25	3776260	3778283	2.000000e-105	50
65.0814	1.1689	a16884_megascaffold_1	megascaffold_1||127682726||127691688||NNU_019442-RA||1||CDS||304057094||4071||80.72	127682726	127691688	b57268_PGA_scaffold_10	PGA_scaffold_10||3603635||3615864||BUSI_021222-RA||-1||CDS||2986835881||3305||80.72	3615864	3603635	1.000000e-250	97
59.6821	1.3373	a16884_megascaffold_1	megascaffold_1||127717664||127718182||NNU_019445-RA||-1||CDS||304057117||4074||70.69	127718182	127717664	b57268_PGA_scaffold_10	PGA_scaffold_10||3596340||3597323||BUSI_021220-RA||-1||CDS||2986835875||3303||70.69	3597323	3596340	8.000000e-66	147
0.9338	0.1913	a16884_megascaffold_1	megascaffold_1||127765086||127772451||NNU_019446-RA||1||CDS||304057122||4075||81.59	127765086	127772451	b57268_PGA_scaffold_10	PGA_scaffold_10||3584966||3591014||BUSI_021218-RA||-1||CDS||2986835869||3301||81.59	3591014	3584966	1.000000e-250	197
0.9181	0.1327	a16884_megascaffold_1	megascaffold_1||127775351||127797329||NNU_019447-RA||-1||CDS||304057132||4076||83.4	127797329	127775351	b57268_PGA_scaffold_10	PGA_scaffold_10||3572405||3583712||BUSI_021217-RA||1||CDS||2986835866||3300||83.4	3572405	3583712	1.000000e-250	247
1.4927	0.1455	a16884_megascaffold_1	megascaffold_1||127842064||127847283||NNU_019449-RA||-1||CDS||304057146||4078||77.24	127847283	127842064	b57268_PGA_scaffold_10	PGA_scaffold_10||3568779||3571732||BUSI_021216-RA||1||CDS||2986835863||3299||77.24	3568779	3571732	1.000000e-250	297
0.7954	0.1433	a16884_megascaffold_1	megascaffold_1||127880132||127882343||NNU_019452-RA||1||CDS||304057163||4081||81.27	127880132	127882343	b57268_PGA_scaffold_10	PGA_scaffold_10||3547522||3551418||BUSI_021211-RA||-1||CDS||2986835848||3294||81.27	3551418	3547522	4.000000e-100	347
0.7635	0.2118	a16884_megascaffold_1	megascaffold_1||127889301||127908600||NNU_019453-RA||1||CDS||304057173||4082||76.24	127889301	127908600	b57268_PGA_scaffold_10	PGA_scaffold_10||3539317||3543737||BUSI_021210-RA||-1||CDS||2986835845||3293||76.24	3543737	3539317	1.000000e-250	397
0.7633	0.0459	a16884_megascaffold_1	megascaffold_1||127990158||127999197||NNU_019455-RA||-1||CDS||304057194||4084||82.0	127999197	127990158	b57268_PGA_scaffold_10	PGA_scaffold_10||3533686||3538043||BUSI_021209-RA||1||CDS||2986835842||3292||82.0	3533686	3538043	1.000000e-250	447
0.9320	0.1987	a16884_megascaffold_1	megascaffold_1||128083224||128098019||NNU_019460-RA||1||CDS||304057238||4089||77.56	128083224	128098019	b57268_PGA_scaffold_10	PGA_scaffold_10||3518196||3533184||BUSI_021208-RA||-1||CDS||2986835839||3291||77.56	3533184	3518196	1.000000e-250	497
0.8601	0.0646	a16884_megascaffold_1	megascaffold_1||128251045||128257683||NNU_019465-RA||1||CDS||304057284||4094||75.0	128251045	128257683	b57268_PGA_scaffold_10	PGA_scaffold_10||3443947||3456542||BUSI_021203-RA||-1||CDS||2986835824||3286||75.0	3456542	3443947	1.000000e-250	547
0.9823	0.1472	a16884_megascaffold_1	megascaffold_1||128261122||128275527||NNU_019466-RA||-1||CDS||304057292||4095||76.25	128275527	128261122	b57268_PGA_scaffold_10	PGA_scaffold_10||3431756||3442780||BUSI_021202-RA||1||CDS||2986835821||3285||76.25	3431756	3442780	1.000000e-250	597
1.0586	0.1816	a16884_megascaffold_1	megascaffold_1||128379349||128389932||NNU_019472-RA||-1||CDS||304057352||4101||76.68	128389932	128379349	b57268_PGA_scaffold_10	PGA_scaffold_10||3413501||3419346||BUSI_021200-RA||1||CDS||2986835815||3283||76.68	3413501	3419346	1.000000e-156	647
1.7442	0.2513	a16884_megascaffold_1	megascaffold_1||128433428||128433763||NNU_019473-RA||-1||CDS||304057362||4102||69.02	128433763	128433428	b57268_PGA_scaffold_10	PGA_scaffold_10||3407220||3407609||BUSI_021199-RA||1||CDS||2986835812||3282||69.02	3407220	3407609	3.000000e-12	658
1.9017	0.2318	a16884_megascaffold_1	megascaffold_1||128527445||128528080||NNU_019478-RA||1||CDS||304057399||4107||70.61	128527445	128528080	b57268_PGA_scaffold_10	PGA_scaffold_10||3398766||3400231||BUSI_021198-RA||-1||CDS||2986835809||3281||70.61	3400231	3398766	1.000000e-65	708
1.6214	0.2480	a16884_megascaffold_1	megascaffold_1||128532016||128544432||NNU_019479-RA||-1||CDS||304057404||4108||76.71	128544432	128532016	b57268_PGA_scaffold_10	PGA_scaffold_10||3390713||3397667||BUSI_021197-RA||1||CDS||2986835806||3280||76.71	3390713	3397667	1.000000e-97	758
1.0001	0.1396	a16884_megascaffold_1	megascaffold_1||128580529||128585301||NNU_019481-RA||-1||CDS||304057421||4110||75.67	128585301	128580529	b57268_PGA_scaffold_10	PGA_scaffold_10||3383999||3386828||BUSI_021196-RA||1||CDS||2986835803||3279||75.67	3383999	3386828	1.000000e-108	808
1.0076	0.0898	a16884_megascaffold_1	megascaffold_1||128652583||128661887||NNU_019485-RA||1||CDS||304057446||4114||84.93	128652583	128661887	b57268_PGA_scaffold_10	PGA_scaffold_10||3362219||3366188||BUSI_021192-RA||-1||CDS||2986835791||3275||84.93	3366188	3362219	1.000000e-250	858
1.2133	0.3381	a16884_megascaffold_1	megascaffold_1||128674053||128681085||NNU_019487-RA||1||CDS||304057467||4116||75.31	128674053	128681085	b57268_PGA_scaffold_10	PGA_scaffold_10||3352742||3357407||BUSI_021191-RA||-1||CDS||2986835788||3274||75.31	3357407	3352742	1.000000e-250	908
0.8318	0.0851	a16884_megascaffold_1	megascaffold_1||128682951||128684895||NNU_019488-RA||-1||CDS||304057479||4117||83.2	128684895	128682951	b57268_PGA_scaffold_10	PGA_scaffold_10||3348274||3349960||BUSI_021190-RA||1||CDS||2986835785||3273||83.2	3348274	3349960	1.000000e-250	958
0.9403	0.0503	a16884_megascaffold_1	megascaffold_1||128815078||128824724||NNU_019492-RA||-1||CDS||304057528||4121||82.45	128824724	128815078	b57268_PGA_scaffold_10	PGA_scaffold_10||3306323||3316351||BUSI_021187-RA||1||CDS||2986835776||3270||82.45	3306323	3316351	1.000000e-250	1008
1.1747	0.0595	a16884_megascaffold_1	megascaffold_1||128920711||128921820||NNU_019493-RA||1||CDS||304057545||4122||80.09	128920711	128921820	b57268_PGA_scaffold_10	PGA_scaffold_10||3300198||3301334||BUSI_021186-RA||-1||CDS||2986835773||3269||80.09	3301334	3300198	1.000000e-250	1058
1.0129	0.2029	a16884_megascaffold_1	megascaffold_1||128948769||128985780||NNU_019495-RA||-1||CDS||304057554||4124||79.64	128985780	128948769	b57268_PGA_scaffold_10	PGA_scaffold_10||3265723||3277597||BUSI_021183-RA||1||CDS||2986835764||3266||79.64	3265723	3277597	1.000000e-250	1108
1.4866	0.2456	a16884_megascaffold_1	megascaffold_1||129049315||129049896||NNU_019498-RA||1||CDS||304057575||4127||70.21	129049315	129049896	b57268_PGA_scaffold_10	PGA_scaffold_10||3215407||3216509||BUSI_021178-RA||-1||CDS||2986835749||3261||70.21	3216509	3215407	3.000000e-72	1158
1.4020	0.1972	a16884_megascaffold_1	megascaffold_1||129109707||129120911||NNU_019500-RA||1||CDS||304057589||4129||77.33	129109707	129120911	b57268_PGA_scaffold_10	PGA_scaffold_10||3204610||3210315||BUSI_021177-RA||-1||CDS||2986835746||3260||77.33	3210315	3204610	1.000000e-250	1208
0.8797	0.1838	a16884_megascaffold_1	megascaffold_1||129123348||129124324||NNU_019501-RA||1||CDS||304057600||4130||77.71	129123348	129124324	b57268_PGA_scaffold_10	PGA_scaffold_10||3202967||3203692||BUSI_021176-RA||-1||CDS||2986835743||3259||77.71	3203692	3202967	9.000000e-104	1258
1.2914	0.1078	a16884_megascaffold_1	megascaffold_1||129160115||129165851||NNU_019503-RA||1||CDS||304057613||4132||88.39	129160115	129165851	b57268_PGA_scaffold_10	PGA_scaffold_10||3176913||3180870||BUSI_021172-RA||-1||CDS||2986835731||3255||88.39	3180870	3176913	6.000000e-120	1308
1.2790	0.2155	a16884_megascaffold_1	megascaffold_1||129229165||129231382||NNU_019505-RA||-1||CDS||304057629||4134||66.92	129231382	129229165	b57268_PGA_scaffold_10	PGA_scaffold_10||3168514||3170565||BUSI_021171-RA||1||CDS||2986835728||3254||66.92	3168514	3170565	6.000000e-111	1358
1.3320	0.3561	a16884_megascaffold_1	megascaffold_1||129265573||129272179||NNU_019506-RA||-1||CDS||304057636||4135||75.96	129272179	129265573	b57268_PGA_scaffold_10	PGA_scaffold_10||3153875||3161236||BUSI_021169-RA||1||CDS||2986835722||3252||75.96	3153875	3161236	4.000000e-160	1408
3.1618	0.4248	a16884_megascaffold_1	megascaffold_1||129539518||129550659||NNU_024122-RA||1||CDS||304070246||4139||81.85	129539518	129550659	b57268_PGA_scaffold_10	PGA_scaffold_10||3123460||3129226||BUSI_021167-RA||-1||CDS||2986835716||3250||81.85	3129226	3123460	3.000000e-77	1458
1.3618	0.3619	a16884_megascaffold_1	megascaffold_1||129613521||129617061||NNU_024119-RA||1||CDS||304070222||4142||73.95	129613521	129617061	b57268_PGA_scaffold_10	PGA_scaffold_10||3078470||3096666||BUSI_021162-RA||-1||CDS||2986835701||3245||73.95	3096666	3078470	5.000000e-72	1508
0.9156	0.1135	a16884_megascaffold_1	megascaffold_1||129647739||129657727||NNU_024117-RA||-1||CDS||304070200||4144||82.2	129657727	129647739	b57268_PGA_scaffold_10	PGA_scaffold_10||3062133||3074492||BUSI_021161-RA||1||CDS||2986835698||3244||82.2	3062133	3074492	1.000000e-250	1558
1.1200	0.0977	a16884_megascaffold_1	megascaffold_1||129715564||129720001||NNU_024116-RA||1||CDS||304070188||4145||83.52	129715564	129720001	b57268_PGA_scaffold_10	PGA_scaffold_10||3046613||3056999||BUSI_021160-RA||-1||CDS||2986835695||3243||83.52	3056999	3046613	1.000000e-250	1608
40.3602	2.0453	a16884_megascaffold_1	megascaffold_1||129751827||129752168||NNU_024114-RA||1||CDS||304070174||4147||68.36	129751827	129752168	b57268_PGA_scaffold_10	PGA_scaffold_10||3042480||3043129||BUSI_021158-RA||-1||CDS||2986835689||3241||68.36	3043129	3042480	2.000000e-28	1635
1.1028	0.0379	a16884_megascaffold_1	megascaffold_1||129849478||129856095||NNU_024113-RA||1||CDS||304070166||4148||82.8	129849478	129856095	b57268_PGA_scaffold_10	PGA_scaffold_10||3010041||3014870||BUSI_021155-RA||-1||CDS||2986835680||3238||82.8	3014870	3010041	1.000000e-250	1685
1.4883	0.2419	a16884_megascaffold_1	megascaffold_1||129993264||129994559||NNU_024108-RA||1||CDS||304070128||4153||69.81	129993264	129994559	b57268_PGA_scaffold_10	PGA_scaffold_10||2966037||2967339||BUSI_021150-RA||1||CDS||2986835665||3233||69.81	2966037	2967339	7.000000e-116	1735
0.8512	0.1023	a16884_megascaffold_1	megascaffold_1||130036921||130040315||NNU_024106-RA||1||CDS||304070110||4155||80.97	130036921	130040315	b57268_PGA_scaffold_10	PGA_scaffold_10||2943814||2946492||BUSI_021146-RA||-1||CDS||2986835653||3229||80.97	2946492	2943814	1.000000e-178	1785
1.2575	0.1247	a16884_megascaffold_1	megascaffold_1||130135914||130149669||NNU_024102-RA||-1||CDS||304070083||4159||75.38	130149669	130135914	b57268_PGA_scaffold_10	PGA_scaffold_10||2883794||2886265||BUSI_021138-RA||-1||CDS||2986835629||3221||75.38	2886265	2883794	1.000000e-250	1835
1.1318	0.2109	a16884_megascaffold_1	megascaffold_1||130512378||130530812||NNU_024061-RA||-1||CDS||304069748||4167||75.66	130530812	130512378	b57268_PGA_scaffold_10	PGA_scaffold_10||2782883||2788565||BUSI_021128-RA||1||CDS||2986835599||3211||75.66	2782883	2788565	2.000000e-163	1885
59.9605	1.3953	a16884_megascaffold_1	megascaffold_1||130575316||130596320||NNU_024065-RA||-1||CDS||304069781||4171||88.24	130596320	130575316	b57268_PGA_scaffold_10	PGA_scaffold_10||2773821||2777312||BUSI_021127-RA||1||CDS||2986835596||3210||88.24	2773821	2777312	9.000000e-11	1895
1.4884	0.2454	a16884_megascaffold_1	megascaffold_1||130610491||130618633||NNU_024066-RA||-1||CDS||304069787||4172||73.85	130618633	130610491	b57268_PGA_scaffold_10	PGA_scaffold_10||2753650||2756795||BUSI_021125-RA||1||CDS||2986835590||3208||73.85	2753650	2756795	3.000000e-168	1945
1.1397	0.1487	a16884_megascaffold_1	megascaffold_1||130629851||130636378||NNU_024067-RA||-1||CDS||304069798||4173||76.81	130636378	130629851	b57268_PGA_scaffold_10	PGA_scaffold_10||2697213||2701855||BUSI_021121-RA||1||CDS||2986835578||3204||76.81	2697213	2701855	1.000000e-250	1995
3.1148	0.4499	a16884_megascaffold_1	megascaffold_1||130681760||130683913||NNU_024068-RA||-1||CDS||304069807||4174||72.34	130683913	130681760	b57268_PGA_scaffold_10	PGA_scaffold_10||2694642||2695661||BUSI_021120-RA||1||CDS||2986835575||3203||72.34	2694642	2695661	8.000000e-56	2045
1.0750	0.2255	a16884_megascaffold_1	megascaffold_1||130708919||130711011||NNU_024069-RA||1||CDS||304069817||4175||79.85	130708919	130711011	b57268_PGA_scaffold_10	PGA_scaffold_10||2688518||2690448||BUSI_021119-RA||-1||CDS||2986835572||3202||79.85	2690448	2688518	2.000000e-173	2095
1.5465	0.3366	a16884_megascaffold_1	megascaffold_1||130720961||130730406||NNU_024070-RA||-1||CDS||304069824||4176||76.98	130730406	130720961	b57268_PGA_scaffold_10	PGA_scaffold_10||2657386||2667791||BUSI_021116-RA||1||CDS||2986835563||3199||76.98	2657386	2667791	3.000000e-169	2145
1.0917	0.1507	a16884_megascaffold_1	megascaffold_1||130886199||130898568||NNU_024075-RA||1||CDS||304069862||4181||77.86	130886199	130898568	b57268_PGA_scaffold_10	PGA_scaffold_10||2625346||2631273||BUSI_021111-RA||-1||CDS||2986835548||3194||77.86	2631273	2625346	1.000000e-250	2195
1.2889	0.2127	a16884_megascaffold_1	megascaffold_1||131049760||131056541||NNU_024081-RA||1||CDS||304069917||4187||83.84	131049760	131056541	b57268_PGA_scaffold_10	PGA_scaffold_10||2605490||2610006||BUSI_021109-RA||-1||CDS||2986835542||3192||83.84	2610006	2605490	1.000000e-250	2245
1.0176	0.2354	a16884_megascaffold_1	megascaffold_1||131057951||131062638||NNU_024082-RA||-1||CDS||304069927||4188||70.82	131062638	131057951	b57268_PGA_scaffold_10	PGA_scaffold_10||2601431||2605310||BUSI_021108-RA||1||CDS||2986835539||3191||70.82	2601431	2605310	8.000000e-163	2295
1.3133	0.1765	a16884_megascaffold_1	megascaffold_1||131078919||131086612||NNU_024083-RA||-1||CDS||304069935||4189||86.55	131086612	131078919	b57268_PGA_scaffold_10	PGA_scaffold_10||2592723||2597006||BUSI_021107-RA||1||CDS||2986835536||3190||86.55	2592723	2597006	5.000000e-114	2345
0.8883	0.1309	a16884_megascaffold_1	megascaffold_1||131157659||131163587||NNU_024087-RA||-1||CDS||304069967||4193||77.88	131163587	131157659	b57268_PGA_scaffold_10	PGA_scaffold_10||2578377||2582485||BUSI_021105-RA||1||CDS||2986835530||3188||77.88	2578377	2582485	1.000000e-167	2395
0.9291	0.1194	a16884_megascaffold_1	megascaffold_1||131279529||131294345||NNU_024092-RA||-1||CDS||304070004||4198||84.62	131294345	131279529	b57268_PGA_scaffold_10	PGA_scaffold_10||2549325||2557622||BUSI_021102-RA||1||CDS||2986835521||3185||84.62	2549325	2557622	1.000000e-250	2445
1.1032	0.1450	a16884_megascaffold_1	megascaffold_1||131312172||131315540||NNU_024093-RA||-1||CDS||304070019||4199||76.69	131315540	131312172	b57268_PGA_scaffold_10	PGA_scaffold_10||2541116||2543502||BUSI_021101-RA||1||CDS||2986835518||3184||76.69	2541116	2543502	1.000000e-250	2495
1.2885	0.1275	a16884_megascaffold_1	megascaffold_1||131330878||131333700||NNU_024094-RA||-1||CDS||304070026||4200||76.46	131333700	131330878	b57268_PGA_scaffold_10	PGA_scaffold_10||2532644||2534884||BUSI_021100-RA||1||CDS||2986835515||3183||76.46	2532644	2534884	1.000000e-250	2545
1.0500	0.3616	a16884_megascaffold_1	megascaffold_1||131629556||131632322||NNU_015700-RA||1||CDS||304050962||4204||72.59	131629556	131632322	b57268_PGA_scaffold_10	PGA_scaffold_10||2451651||2454774||BUSI_021093-RA||-1||CDS||2986835494||3176||72.59	2454774	2451651	1.000000e-250	2595
1.2443	0.1593	a16884_megascaffold_1	megascaffold_1||131723993||131725574||NNU_015701-RA||1||CDS||304050970||4205||77.24	131723993	131725574	b57268_PGA_scaffold_10	PGA_scaffold_10||2394616||2396774||BUSI_021088-RA||-1||CDS||2986835479||3171||77.24	2396774	2394616	1.000000e-250	2645
1.5952	0.1528	a16884_megascaffold_1	megascaffold_1||131759537||131761872||NNU_015703-RA||-1||CDS||304050981||4207||75.24	131761872	131759537	b57268_PGA_scaffold_10	PGA_scaffold_10||2384128||2385513||BUSI_021086-RA||1||CDS||2986835473||3169||75.24	2384128	2385513	1.000000e-250	2695
1.6283	0.1195	a16884_megascaffold_1	megascaffold_1||131839082||131840735||NNU_015706-RA||1||CDS||304051005||4210||78.11	131839082	131840735	b57268_PGA_scaffold_10	PGA_scaffold_10||2338587||2370220||BUSI_021084-RA||-1||CDS||2986835467||3167||78.11	2370220	2338587	1.000000e-250	2745
1.3324	0.1445	a16884_megascaffold_1	megascaffold_1||131861607||131866790||NNU_015707-RA||-1||CDS||304051016||4211||80.75	131866790	131861607	b57268_PGA_scaffold_10	PGA_scaffold_10||2329544||2332412||BUSI_021083-RA||1||CDS||2986835464||3166||80.75	2329544	2332412	1.000000e-250	2795
0.7928	0.1008	a16884_megascaffold_1	megascaffold_1||131911219||131935377||NNU_015709-RA||-1||CDS||304051032||4213||83.44	131935377	131911219	b57268_PGA_scaffold_10	PGA_scaffold_10||2315718||2328071||BUSI_021082-RA||1||CDS||2986835461||3165||83.44	2315718	2328071	1.000000e-250	2845
0.8654	0.1853	a16884_megascaffold_1	megascaffold_1||131979994||131989702||NNU_015710-RA||1||CDS||304051046||4214||77.61	131979994	131989702	b57268_PGA_scaffold_10	PGA_scaffold_10||2290823||2296887||BUSI_021080-RA||-1||CDS||2986835455||3163||77.61	2296887	2290823	2.000000e-166	2895
1.2451	0.1005	a16884_megascaffold_1	megascaffold_1||132024941||132025648||NNU_015711-RA||1||CDS||304051056||4215||69.77	132024941	132025648	b57268_PGA_scaffold_10	PGA_scaffold_10||2284671||2285357||BUSI_021079-RA||-1||CDS||2986835452||3162||69.77	2285357	2284671	6.000000e-95	2945
0.7603	0.1066	a16884_megascaffold_1	megascaffold_1||132132036||132134471||NNU_015714-RA||1||CDS||304051075||4218||80.63	132132036	132134471	b57268_PGA_scaffold_10	PGA_scaffold_10||2267915||2274026||BUSI_021077-RA||-1||CDS||2986835446||3160||80.63	2274026	2267915	1.000000e-250	2995
2.0834	0.2397	a16884_megascaffold_1	megascaffold_1||132149241||132152152||NNU_015715-RA||1||CDS||304051082||4219||67.14	132149241	132152152	b57268_PGA_scaffold_10	PGA_scaffold_10||2262456||2265011||BUSI_021076-RA||-1||CDS||2986835443||3159||67.14	2265011	2262456	3.000000e-75	3045
0.9420	0.0838	a16884_megascaffold_1	megascaffold_1||132157268||132160442||NNU_015716-RA||-1||CDS||304051089||4220||82.34	132160442	132157268	b57268_PGA_scaffold_10	PGA_scaffold_10||2251319||2254237||BUSI_021074-RA||-1||CDS||2986835437||3157||82.34	2254237	2251319	2.000000e-107	3095
1.5413	0.2067	a16884_megascaffold_1	megascaffold_1||132262271||132262843||NNU_015719-RA||-1||CDS||304051115||4223||66.67	132262843	132262271	b57268_PGA_scaffold_10	PGA_scaffold_10||2247004||2247627||BUSI_021073-RA||1||CDS||2986835434||3156||66.67	2247004	2247627	8.000000e-48	3142
1.4142	0.1955	a16884_megascaffold_1	megascaffold_1||132290241||132294429||NNU_015720-RA||-1||CDS||304051121||4224||73.49	132294429	132290241	b57268_PGA_scaffold_10	PGA_scaffold_10||2239452||2242263||BUSI_021072-RA||1||CDS||2986835431||3155||73.49	2239452	2242263	4.000000e-168	3192
1.0576	0.2791	a16884_megascaffold_1	megascaffold_1||132365915||132371324||NNU_015723-RA||1||CDS||304051146||4227||76.06	132365915	132371324	b57268_PGA_scaffold_10	PGA_scaffold_10||2181979||2187762||BUSI_021068-RA||-1||CDS||2986835419||3151||76.06	2187762	2181979	1.000000e-250	3242
1.2170	0.2712	a16884_megascaffold_1	megascaffold_1||132381072||132390816||NNU_015724-RA||1||CDS||304051158||4228||71.41	132381072	132390816	b57268_PGA_scaffold_10	PGA_scaffold_10||2174746||2177854||BUSI_021066-RA||-1||CDS||2986835413||3149||71.41	2177854	2174746	3.000000e-132	3292
1.4659	0.3015	a16884_megascaffold_1	megascaffold_1||132394395||132394913||NNU_015725-RA||-1||CDS||304051167||4229||73.95	132394913	132394395	b57268_PGA_scaffold_10	PGA_scaffold_10||2143671||2145047||BUSI_021063-RA||1||CDS||2986835404||3146||73.95	2143671	2145047	1.000000e-56	3342
1.3264	0.2844	a16884_megascaffold_1	megascaffold_1||132402902||132406099||NNU_015726-RA||-1||CDS||304051176||4230||70.31	132406099	132402902	b57268_PGA_scaffold_10	PGA_scaffold_10||2133992||2140659||BUSI_021062-RA||1||CDS||2986835401||3145||70.31	2133992	2140659	1.000000e-58	3392
1.1981	0.0822	a16884_megascaffold_1	megascaffold_1||132527201||132531579||NNU_015731-RA||1||CDS||304051210||4235||82.51	132527201	132531579	b57268_PGA_scaffold_10	PGA_scaffold_10||2115996||2121524||BUSI_021060-RA||-1||CDS||2986835395||3143||82.51	2121524	2115996	1.000000e-250	3442
1.1852	0.3911	a16884_megascaffold_1	megascaffold_1||132629989||132630273||NNU_015734-RA||1||CDS||304051234||4238||71.69	132629989	132630273	b57268_PGA_scaffold_10	PGA_scaffold_10||2112044||2113037||BUSI_021059-RA||-1||CDS||2986835392||3142||71.69	2113037	2112044	5.000000e-21	3462
79.8102	1.9612	a16884_megascaffold_1	megascaffold_1||132654950||132668256||NNU_015736-RA||-1||CDS||304051253||4240||80.16	132668256	132654950	b57268_PGA_scaffold_10	PGA_scaffold_10||2029307||2043253||BUSI_021047-RA||1||CDS||2986835356||3130||80.16	2029307	2043253	1.000000e-250	3509
1.1077	0.3601	a16884_megascaffold_1	megascaffold_1||132695565||132702241||NNU_015737-RA||-1||CDS||304051261||4241||72.09	132702241	132695565	b57268_PGA_scaffold_10	PGA_scaffold_10||2017865||2026130||BUSI_021046-RA||1||CDS||2986835353||3129||72.09	2017865	2026130	4.000000e-115	3559
0.8919	0.0803	a16884_megascaffold_1	megascaffold_1||132733414||132739061||NNU_015739-RA||1||CDS||304051279||4243||82.0	132733414	132739061	b57268_PGA_scaffold_10	PGA_scaffold_10||2005860||2010683||BUSI_021044-RA||-1||CDS||2986835347||3127||82.0	2010683	2005860	1.000000e-250	3609
63.6261	1.2302	a16884_megascaffold_1	megascaffold_1||132771170||132773343||NNU_015742-RA||-1||CDS||304051306||4246||83.75	132773343	132771170	b57268_PGA_scaffold_10	PGA_scaffold_10||1996007||1997380||BUSI_021042-RA||-1||CDS||2986835341||3125||83.75	1997380	1996007	2.000000e-131	3659
0.9989	0.2308	a16884_megascaffold_1	megascaffold_1||132774357||132777327||NNU_015744-RA||-1||CDS||304051319||4248||72.81	132777327	132774357	b57268_PGA_scaffold_10	PGA_scaffold_10||1987448||1989537||BUSI_021040-RA||1||CDS||2986835335||3123||72.81	1987448	1989537	2.000000e-166	3709
0.7314	0.0592	a16884_megascaffold_1	megascaffold_1||132785588||132802684||NNU_015745-RA||-1||CDS||304051326||4249||87.03	132802684	132785588	b57268_PGA_scaffold_10	PGA_scaffold_10||1977597||1986076||BUSI_021039-RA||1||CDS||2986835332||3122||87.03	1977597	1986076	1.000000e-250	3759
2.0137	0.5531	a16884_megascaffold_1	megascaffold_1||132973355||132974485||NNU_015752-RA||-1||CDS||304051369||4256||67.41	132974485	132973355	b57268_PGA_scaffold_10	PGA_scaffold_10||1924266||1927031||BUSI_021037-RA||1||CDS||2986835326||3120||67.41	1924266	1927031	6.000000e-97	3809
0.7718	0.0773	a16884_megascaffold_1	megascaffold_1||132997951||133000717||NNU_015753-RA||1||CDS||304051375||4257||83.68	132997951	133000717	b57268_PGA_scaffold_10	PGA_scaffold_10||1916081||1919431||BUSI_021036-RA||-1||CDS||2986835323||3119||83.68	1919431	1916081	1.000000e-250	3859
0.9020	0.0909	a16884_megascaffold_1	megascaffold_1||133004485||133011587||NNU_015754-RA||-1||CDS||304051383||4258||80.25	133011587	133004485	b57268_PGA_scaffold_10	PGA_scaffold_10||1855707||1862882||BUSI_021030-RA||1||CDS||2986835305||3113||80.25	1855707	1862882	1.000000e-250	3909
1.4530	0.2472	a16884_megascaffold_1	megascaffold_1||133042036||133044814||NNU_015755-RA||-1||CDS||304051392||4259||71.1	133044814	133042036	b57268_PGA_scaffold_10	PGA_scaffold_10||1850322||1851140||BUSI_021029-RA||1||CDS||2986835302||3112||71.1	1850322	1851140	3.000000e-106	3959
1.0448	0.2779	a16884_megascaffold_1	megascaffold_1||133052425||133055435||NNU_015756-RA||-1||CDS||304051397||4260||77.76	133055435	133052425	b57268_PGA_scaffold_10	PGA_scaffold_10||1845315||1847924||BUSI_021028-RA||1||CDS||2986835299||3111||77.76	1845315	1847924	2.000000e-133	4009
0.6599	0.1512	a16884_megascaffold_1	megascaffold_1||133056942||133065688||NNU_015757-RA||1||CDS||304051407||4261||78.36	133056942	133065688	b57268_PGA_scaffold_10	PGA_scaffold_10||1821272||1824803||BUSI_021026-RA||-1||CDS||2986835293||3109||78.36	1824803	1821272	1.000000e-250	4059
1.5602	0.2925	a16884_megascaffold_1	megascaffold_1||133228461||133233965||NNU_015762-RA||-1||CDS||304051455||4266||71.12	133233965	133228461	b57268_PGA_scaffold_10	PGA_scaffold_10||1782114||1787480||BUSI_021020-RA||1||CDS||2986835275||3103||71.12	1782114	1787480	1.000000e-250	4109
1.1832	0.2825	a16884_megascaffold_1	megascaffold_1||133407475||133411329||NNU_015767-RA||-1||CDS||304051497||4271||72.82	133411329	133407475	b57268_PGA_scaffold_10	PGA_scaffold_10||1750091||1752036||BUSI_021017-RA||1||CDS||2986835266||3100||72.82	1750091	1752036	3.000000e-39	4147
1.4141	0.2294	a16884_megascaffold_1	megascaffold_1||133425793||133428794||NNU_015768-RA||1||CDS||304051504||4272||75.4	133425793	133428794	b57268_PGA_scaffold_10	PGA_scaffold_10||1737990||1741227||BUSI_021014-RA||-1||CDS||2986835257||3097||75.4	1741227	1737990	2.000000e-137	4197
1.0114	0.1195	a16884_megascaffold_1	megascaffold_1||133476705||133483713||NNU_015771-RA||1||CDS||304051535||4275||78.62	133476705	133483713	b57268_PGA_scaffold_10	PGA_scaffold_10||1733011||1735995||BUSI_021013-RA||-1||CDS||2986835254||3096||78.62	1735995	1733011	1.000000e-250	4247
0.9507	0.1011	a16884_megascaffold_1	megascaffold_1||133549194||133560214||NNU_015776-RA||1||CDS||304051572||4280||78.64	133549194	133560214	b57268_PGA_scaffold_10	PGA_scaffold_10||1712040||1722186||BUSI_021012-RA||-1||CDS||2986835251||3095||78.64	1722186	1712040	1.000000e-250	4297
1.9253	0.3723	a16884_megascaffold_1	megascaffold_1||133588751||133590488||NNU_015779-RA||-1||CDS||304051599||4283||69.82	133590488	133588751	b57268_PGA_scaffold_10	PGA_scaffold_10||1696546||1707387||BUSI_021011-RA||1||CDS||2986835248||3094||69.82	1696546	1707387	1.000000e-94	4347
1.0507	0.1669	a16884_megascaffold_1	megascaffold_1||133614764||133618225||NNU_015780-RA||1||CDS||304051606||4284||79.61	133614764	133618225	b57268_PGA_scaffold_10	PGA_scaffold_10||1691180||1694087||BUSI_021010-RA||-1||CDS||2986835245||3093||79.61	1694087	1691180	3.000000e-169	4397
0.8694	0.1315	a16884_megascaffold_1	megascaffold_1||133632731||133636345||NNU_015781-RA||-1||CDS||304051615||4285||79.89	133636345	133632731	b57268_PGA_scaffold_10	PGA_scaffold_10||1686084||1690519||BUSI_021009-RA||1||CDS||2986835242||3092||79.89	1686084	1690519	3.000000e-142	4447
1.0786	0.2149	a16884_megascaffold_1	megascaffold_1||133637182||133643969||NNU_015782-RA||-1||CDS||304051626||4286||73.28	133643969	133637182	b57268_PGA_scaffold_10	PGA_scaffold_10||1604674||1612254||BUSI_020996-RA||1||CDS||2986835203||3079||73.28	1604674	1612254	1.000000e-250	4494
0.7591	0.1967	a16884_megascaffold_1	megascaffold_1||133656863||133660301||NNU_015783-RA||-1||CDS||304051637||4287||84.73	133660301	133656863	b57268_PGA_scaffold_10	PGA_scaffold_10||1596194||1600905||BUSI_020994-RA||1||CDS||2986835197||3077||84.73	1596194	1600905	2.000000e-83	4544
1.1298	0.2445	a16884_megascaffold_1	megascaffold_1||133748057||133751038||NNU_015787-RA||-1||CDS||304051664||4291||73.58	133751038	133748057	b57268_PGA_scaffold_10	PGA_scaffold_10||1576734||1583635||BUSI_020992-RA||1||CDS||2986835191||3075||73.58	1576734	1583635	1.000000e-250	4594
1.0714	0.2047	a16884_megascaffold_1	megascaffold_1||133763866||133765152||NNU_015788-RA||1||CDS||304051670||4292||74.57	133763866	133765152	b57268_PGA_scaffold_10	PGA_scaffold_10||1570396||1571689||BUSI_020991-RA||-1||CDS||2986835188||3074||74.57	1571689	1570396	1.000000e-250	4644
0.8883	0.1295	a16884_megascaffold_1	megascaffold_1||133774025||133778183||NNU_015792-RA||-1||CDS||304051694||4296||81.46	133778183	133774025	b57268_PGA_scaffold_10	PGA_scaffold_10||1557929||1562397||BUSI_020989-RA||1||CDS||2986835182||3072||81.46	1557929	1562397	1.000000e-250	4694
65.0692	1.2212	a16884_megascaffold_1	megascaffold_1||133815977||133818306||NNU_015795-RA||-1||CDS||304051719||4299||76.63	133818306	133815977	b57268_PGA_scaffold_10	PGA_scaffold_10||1547671||1552071||BUSI_020988-RA||-1||CDS||2986835179||3071||76.63	1552071	1547671	1.000000e-250	4744
1.9218	0.0827	a16884_megascaffold_1	megascaffold_1||133842184||133843444||NNU_015796-RA||-1||CDS||304051724||4300||80.0	133843444	133842184	b57268_PGA_scaffold_10	PGA_scaffold_10||1539115||1540215||BUSI_020985-RA||1||CDS||2986835170||3068||80.0	1539115	1540215	1.000000e-250	4794
1.6913	0.3894	a16884_megascaffold_1	megascaffold_1||133900236||133911184||NNU_015799-RA||1||CDS||304051744||4303||80.16	133900236	133911184	b57268_PGA_scaffold_10	PGA_scaffold_10||1524722||1533257||BUSI_020984-RA||-1||CDS||2986835167||3067||80.16	1533257	1524722	1.000000e-250	4844
0.9353	0.1538	a16884_megascaffold_1	megascaffold_1||133934472||133936223||NNU_015801-RA||-1||CDS||304051762||4305||76.0	133936223	133934472	b57268_PGA_scaffold_10	PGA_scaffold_10||1521595||1523226||BUSI_020983-RA||1||CDS||2986835164||3066||76.0	1521595	1523226	1.000000e-250	4894
1.2487	0.1519	a16884_megascaffold_1	megascaffold_1||133967185||133970333||NNU_015802-RA||-1||CDS||304051770||4306||76.77	133970333	133967185	b57268_PGA_scaffold_10	PGA_scaffold_10||1505540||1509641||BUSI_020981-RA||1||CDS||2986835158||3064||76.77	1505540	1509641	1.000000e-250	4944
1.7820	0.3559	a16884_megascaffold_1	megascaffold_1||134033548||134034960||NNU_015804-RA||1||CDS||304051793||4308||77.76	134033548	134034960	b57268_PGA_scaffold_10	PGA_scaffold_10||1500474||1501858||BUSI_020980-RA||-1||CDS||2986835155||3063||77.76	1501858	1500474	9.000000e-115	4994
0.6316	0.0445	a16884_megascaffold_1	megascaffold_1||134059605||134060335||NNU_015805-RA||1||CDS||304051797||4309||86.24	134059605	134060335	b57268_PGA_scaffold_10	PGA_scaffold_10||1493239||1496275||BUSI_020979-RA||-1||CDS||2986835152||3062||86.24	1496275	1493239	3.000000e-106	5044
67.3507	1.4613	a16884_megascaffold_1	megascaffold_1||134167751||134197488||NNU_015807-RA||-1||CDS||304051812||4311||89.08	134197488	134167751	b57268_PGA_scaffold_10	PGA_scaffold_10||1451154||1473346||BUSI_020975-RA||1||CDS||2986835140||3058||89.08	1451154	1473346	3.000000e-131	5094
1.3865	0.1748	a16884_megascaffold_1	megascaffold_1||134307412||134309201||NNU_015811-RA||1||CDS||304051843||4315||72.1	134307412	134309201	b57268_PGA_scaffold_10	PGA_scaffold_10||1443263||1445871||BUSI_020973-RA||-1||CDS||2986835134||3056||72.1	1445871	1443263	9.000000e-92	5144
21.3453	1.0143	a16884_megascaffold_1	megascaffold_1||134311160||134312335||NNU_015813-RA||-1||CDS||304051853||4317||79.91	134312335	134311160	b57268_PGA_scaffold_10	PGA_scaffold_10||1440461||1442657||BUSI_020972-RA||1||CDS||2986835131||3055||79.91	1440461	1442657	2.000000e-114	5194
63.1839	1.1932	a16884_megascaffold_1	megascaffold_1||134370934||134371911||NNU_015815-RA||-1||CDS||304051859||4319||76.54	134371911	134370934	b57268_PGA_scaffold_10	PGA_scaffold_10||1429175||1434141||BUSI_020971-RA||1||CDS||2986835128||3054||76.54	1429175	1434141	4.000000e-155	5244
0.8954	0.1267	a16884_megascaffold_1	megascaffold_1||134402105||134404736||NNU_015816-RA||-1||CDS||304051862||4320||79.6	134404736	134402105	b57268_PGA_scaffold_10	PGA_scaffold_10||1423033||1426714||BUSI_020970-RA||1||CDS||2986835125||3053||79.6	1423033	1426714	3.000000e-135	5294
1.1563	0.2073	a16884_megascaffold_1	megascaffold_1||134406516||134431913||NNU_015817-RA||1||CDS||304051869||4321||74.91	134406516	134431913	b57268_PGA_scaffold_10	PGA_scaffold_10||1412851||1420231||BUSI_020969-RA||-1||CDS||2986835122||3052||74.91	1420231	1412851	1.000000e-250	5344
1.3539	0.2788	a16884_megascaffold_1	megascaffold_1||134535484||134537722||NNU_015822-RA||-1||CDS||304051913||4326||71.94	134537722	134535484	b57268_PGA_scaffold_10	PGA_scaffold_10||1409542||1411434||BUSI_020968-RA||-1||CDS||2986835119||3051||71.94	1411434	1409542	2.000000e-128	5394
1.5718	0.2149	a16884_megascaffold_1	megascaffold_1||134542960||134544847||NNU_015823-RA||-1||CDS||304051921||4327||69.69	134544847	134542960	b57268_PGA_scaffold_10	PGA_scaffold_10||1367644||1369319||BUSI_020961-RA||1||CDS||2986835098||3044||69.69	1367644	1369319	4.000000e-107	5444
4.4484	1.2750	a16884_megascaffold_1	megascaffold_1||134580293||134587754||NNU_015826-RA||-1||CDS||304051953||4330||72.22	134587754	134580293	b57268_PGA_scaffold_10	PGA_scaffold_10||1332789||1333895||BUSI_020957-RA||-1||CDS||2986835086||3040||72.22	1333895	1332789	4.000000e-131	5494
29.9750	1.2531	a16884_megascaffold_1	megascaffold_1||134606430||134612477||NNU_015829-RA||1||CDS||304051975||4333||70.56	134606430	134612477	b57268_PGA_scaffold_10	PGA_scaffold_10||1303300||1317264||BUSI_020954-RA||1||CDS||2986835077||3037||70.56	1303300	1317264	8.000000e-174	5544
67.9172	1.3155	a16884_megascaffold_1	megascaffold_1||134668634||134673552||NNU_015833-RA||-1||CDS||304052010||4337||76.0	134673552	134668634	b57268_PGA_scaffold_10	PGA_scaffold_10||1242124||1242656||BUSI_020950-RA||1||CDS||2986835065||3033||76.0	1242124	1242656	3.000000e-26	5569
0.8965	0.2417	a16884_megascaffold_1	megascaffold_1||134750598||134757027||NNU_015835-RA||-1||CDS||304052028||4339||68.89	134757027	134750598	b57268_PGA_scaffold_10	PGA_scaffold_10||1213697||1218932||BUSI_020948-RA||1||CDS||2986835059||3031||68.89	1213697	1218932	2.000000e-114	5619
0.6298	0.1053	a16884_megascaffold_1	megascaffold_1||134965320||134971118||NNU_015843-RA||1||CDS||304052095||4347||82.71	134965320	134971118	b57268_PGA_scaffold_10	PGA_scaffold_10||1184514||1197183||BUSI_020944-RA||-1||CDS||2986835047||3027||82.71	1197183	1184514	1.000000e-250	5669
1.7020	0.4453	a16884_megascaffold_1	megascaffold_1||135046560||135053160||NNU_023914-RA||-1||CDS||304068809||4350||77.47	135053160	135046560	b57268_PGA_scaffold_10	PGA_scaffold_10||1167408||1172821||BUSI_020941-RA||1||CDS||2986835038||3024||77.47	1167408	1172821	2.000000e-134	5719
84.7762	0.2333	a16884_megascaffold_1	megascaffold_1||135092227||135094171||NNU_023916-RA||1||CDS||304068826||4352||81.14	135092227	135094171	b57268_PGA_scaffold_10	PGA_scaffold_10||1136800||1137400||BUSI_020939-RA||-1||CDS||2986835032||3022||81.14	1137400	1136800	6.000000e-107	5769
0.9736	0.1346	a16884_megascaffold_1	megascaffold_1||135134123||135153450||NNU_023918-RA||1||CDS||304068847||4354||78.15	135134123	135153450	b57268_PGA_scaffold_10	PGA_scaffold_10||1102611||1129224||BUSI_020937-RA||-1||CDS||2986835026||3020||78.15	1129224	1102611	1.000000e-250	5819
1.1042	0.1445	a16884_megascaffold_1	megascaffold_1||135182592||135186892||NNU_023920-RA||1||CDS||304068873||4356||78.63	135182592	135186892	b57268_PGA_scaffold_10	PGA_scaffold_10||1094387||1099924||BUSI_020936-RA||-1||CDS||2986835023||3019||78.63	1099924	1094387	4.000000e-114	5869
3.3289	1.2351	a16884_megascaffold_1	megascaffold_1||135323583||135329040||NNU_023923-RA||1||CDS||304068905||4359||84.27	135323583	135329040	b57268_PGA_scaffold_10	PGA_scaffold_10||1063846||1070082||BUSI_020931-RA||-1||CDS||2986835008||3014||84.27	1070082	1063846	3.000000e-20	5888
1.1124	0.2192	a16884_megascaffold_1	megascaffold_1||135347185||135352252||NNU_023924-RA||-1||CDS||304068912||4360||85.84	135352252	135347185	b57268_PGA_scaffold_10	PGA_scaffold_10||978569||1003468||BUSI_020922-RA||1||CDS||2986834981||3005||85.84	978569	1003468	6.000000e-107	5938
#2	3232.0	a16884_megascaffold_1	b57268_PGA_scaffold_10	r	67 Mean Ks: 7.3510	Mean Kn: 0.3369
#Ks	Kn	a<db_genome_id>_<chr>	chr1||start1||stop1||name1||strand1||type1||db_feature_id1||genome_order1||percent_id1	start1	stop1	b<db_genome_id>_<chr>	chr2||start2||stop2||name2||strand2||type2||db_feature_id2||genome_order2||percent_id2	start2	stop2	eval	block_score	GEVO_link
1.2306	0.1681	a16884_megascaffold_1	megascaffold_1||51093040||51101697||NNU_024757-RA||-1||CDS||304071548||1477||75.93	51101697	51093040	b57268_PGA_scaffold_10	PGA_scaffold_10||6300657||6306123||BUSI_021444-RA||1||CDS||2986836547||3527||75.93	6300657	6306123	1.000000e-250	50
1.1475	0.1920	a16884_megascaffold_1	megascaffold_1||51137156||51137997||NNU_024756-RA||-1||CDS||304071543||1478||76.74	51137997	51137156	b57268_PGA_scaffold_10	PGA_scaffold_10||6288892||6289374||BUSI_021443-RA||1||CDS||2986836544||3526||76.74	6288892	6289374	8.000000e-86	100
2.7351	0.8805	a16884_megascaffold_1	megascaffold_1||51291737||51292468||NNU_024750-RA||1||CDS||304071495||1484||72.91	51291737	51292468	b57268_PGA_scaffold_10	PGA_scaffold_10||6271287||6271996||BUSI_021440-RA||-1||CDS||2986836535||3523||72.91	6271996	6271287	3.000000e-47	146
2.7911	0.6099	a16884_megascaffold_1	megascaffold_1||51324475||51328515||NNU_024748-RA||1||CDS||304071478||1486||73.24	51324475	51328515	b57268_PGA_scaffold_10	PGA_scaffold_10||6265831||6269178||BUSI_021439-RA||-1||CDS||2986836532||3522||73.24	6269178	6265831	1.000000e-250	196
7.8267	0.4099	a16884_megascaffold_1	megascaffold_1||51360136||51361929||NNU_024746-RA||-1||CDS||304071466||1488||73.74	51361929	51360136	b57268_PGA_scaffold_10	PGA_scaffold_10||6247438||6256809||BUSI_021437-RA||1||CDS||2986836526||3520||73.74	6247438	6256809	1.000000e-250	246
1.1590	0.4582	a16884_megascaffold_1	megascaffold_1||51471845||51473378||NNU_024743-RA||1||CDS||304071429||1491||74.14	51471845	51473378	b57268_PGA_scaffold_10	PGA_scaffold_10||6218557||6219877||BUSI_021435-RA||-1||CDS||2986836520||3518||74.14	6219877	6218557	3.000000e-41	286
1.4470	0.2117	a16884_megascaffold_1	megascaffold_1||51500037||51500876||NNU_024742-RA||1||CDS||304071424||1492||81.3	51500037	51500876	b57268_PGA_scaffold_10	PGA_scaffold_10||6208433||6209854||BUSI_021432-RA||-1||CDS||2986836511||3515||81.3	6209854	6208433	1.000000e-65	336
2.4646	0.4117	a16884_megascaffold_1	megascaffold_1||51553468||51554418||NNU_024740-RA||-1||CDS||304071413||1494||69.18	51554418	51553468	b57268_PGA_scaffold_10	PGA_scaffold_10||6202864||6204062||BUSI_021430-RA||1||CDS||2986836505||3513||69.18	6202864	6204062	7.000000e-32	367
1.3139	0.1375	a16884_megascaffold_1	megascaffold_1||51574899||51576999||NNU_024738-RA||1||CDS||304071399||1496||83.95	51574899	51576999	b57268_PGA_scaffold_10	PGA_scaffold_10||6193667||6195467||BUSI_021429-RA||-1||CDS||2986836502||3512||83.95	6195467	6193667	3.000000e-158	417
0.7512	0.1790	a16884_megascaffold_1	megascaffold_1||51692436||51694943||NNU_024735-RA||1||CDS||304071376||1499||77.35	51692436	51694943	b57268_PGA_scaffold_10	PGA_scaffold_10||6188116||6190564||BUSI_021428-RA||-1||CDS||2986836499||3511||77.35	6190564	6188116	1.000000e-250	467
1.0529	0.2277	a16884_megascaffold_1	megascaffold_1||51698503||51699900||NNU_024734-RA||-1||CDS||304071371||1500||73.99	51699900	51698503	b57268_PGA_scaffold_10	PGA_scaffold_10||6184921||6186021||BUSI_021427-RA||1||CDS||2986836496||3510||73.99	6184921	6186021	1.000000e-250	517
1.8668	0.2662	a16884_megascaffold_1	megascaffold_1||51725774||51729323||NNU_024733-RA||1||CDS||304071360||1501||72.04	51725774	51729323	b57268_PGA_scaffold_10	PGA_scaffold_10||6164698||6174546||BUSI_021426-RA||-1||CDS||2986836493||3509||72.04	6174546	6164698	2.000000e-133	567
1.2930	0.1607	a16884_megascaffold_1	megascaffold_1||51781702||51784547||NNU_024731-RA||-1||CDS||304071346||1503||71.52	51784547	51781702	b57268_PGA_scaffold_10	PGA_scaffold_10||6162193||6164238||BUSI_021425-RA||1||CDS||2986836490||3508||71.52	6162193	6164238	1.000000e-250	617
76.2065	1.1019	a16884_megascaffold_1	megascaffold_1||51788322||51803327||NNU_024730-RA||-1||CDS||304071332||1504||75.61	51803327	51788322	b57268_PGA_scaffold_10	PGA_scaffold_10||6144615||6153436||BUSI_021424-RA||1||CDS||2986836487||3507||75.61	6144615	6153436	2.000000e-153	667
66.1312	1.1415	a16884_megascaffold_1	megascaffold_1||51840575||51850329||NNU_024729-RA||1||CDS||304071323||1505||81.21	51840575	51850329	b57268_PGA_scaffold_10	PGA_scaffold_10||6129080||6138827||BUSI_021423-RA||-1||CDS||2986836484||3506||81.21	6138827	6129080	1.000000e-250	717
1.4735	0.1489	a16884_megascaffold_1	megascaffold_1||51900474||51906598||NNU_023214-RA||1||CDS||304067395||1506||75.17	51900474	51906598	b57268_PGA_scaffold_10	PGA_scaffold_10||6122849||6127188||BUSI_021422-RA||-1||CDS||2986836481||3505||75.17	6127188	6122849	1.000000e-250	767
0.9946	0.1440	a16884_megascaffold_1	megascaffold_1||51992999||51994183||NNU_023210-RA||-1||CDS||304067365||1510||77.85	51994183	51992999	b57268_PGA_scaffold_10	PGA_scaffold_10||6121413||6122435||BUSI_021421-RA||1||CDS||2986836478||3504||77.85	6121413	6122435	4.000000e-173	817
1.3699	0.2366	a16884_megascaffold_1	megascaffold_1||52004591||52029336||NNU_023209-RA||-1||CDS||304067353||1511||85.13	52029336	52004591	b57268_PGA_scaffold_10	PGA_scaffold_10||6105221||6118884||BUSI_021420-RA||1||CDS||2986836475||3503||85.13	6105221	6118884	1.000000e-170	867
1.2831	0.1324	a16884_megascaffold_1	megascaffold_1||52079585||52081008||NNU_023208-RA||1||CDS||304067343||1512||75.75	52079585	52081008	b57268_PGA_scaffold_10	PGA_scaffold_10||6089872||6091488||BUSI_021419-RA||-1||CDS||2986836472||3502||75.75	6091488	6089872	1.000000e-250	917
0.9384	0.1198	a16884_megascaffold_1	megascaffold_1||52087918||52097572||NNU_023207-RA||-1||CDS||304067333||1513||79.05	52097572	52087918	b57268_PGA_scaffold_10	PGA_scaffold_10||6079879||6085097||BUSI_021418-RA||-1||CDS||2986836469||3501||79.05	6085097	6079879	1.000000e-250	967
1.4349	0.3914	a16884_megascaffold_1	megascaffold_1||52188541||52190415||NNU_023203-RA||-1||CDS||304067300||1517||76.41	52190415	52188541	b57268_PGA_scaffold_10	PGA_scaffold_10||5940769||5942145||BUSI_021402-RA||-1||CDS||2986836421||3485||76.41	5942145	5940769	4.000000e-167	1014
61.4645	0.6152	a16884_megascaffold_1	megascaffold_1||52387073||52393450||NNU_023198-RA||1||CDS||304067254||1522||64.71	52387073	52393450	b57268_PGA_scaffold_10	PGA_scaffold_10||5846896||5852335||BUSI_021393-RA||1||CDS||2986836394||3476||64.71	5846896	5852335	1.000000e-20	1034
0.9282	0.1661	a16884_megascaffold_1	megascaffold_1||52438701||52449974||NNU_023195-RA||1||CDS||304067219||1525||79.18	52438701	52449974	b57268_PGA_scaffold_10	PGA_scaffold_10||5818254||5827006||BUSI_021391-RA||-1||CDS||2986836388||3474||79.18	5827006	5818254	1.000000e-250	1084
1.3357	0.2667	a16884_megascaffold_1	megascaffold_1||52470766||52485494||NNU_023194-RA||1||CDS||304067208||1526||76.38	52470766	52485494	b57268_PGA_scaffold_10	PGA_scaffold_10||5788587||5806443||BUSI_021389-RA||-1||CDS||2986836382||3472||76.38	5806443	5788587	2.000000e-179	1134
1.4664	0.2044	a16884_megascaffold_1	megascaffold_1||52493972||52495368||NNU_023193-RA||1||CDS||304067200||1527||72.1	52493972	52495368	b57268_PGA_scaffold_10	PGA_scaffold_10||5785725||5787532||BUSI_021388-RA||-1||CDS||2986836379||3471||72.1	5787532	5785725	3.000000e-112	1184
0.7692	0.1013	a16884_megascaffold_1	megascaffold_1||52574325||52594268||NNU_023192-RA||-1||CDS||304067188||1528||80.85	52594268	52574325	b57268_PGA_scaffold_10	PGA_scaffold_10||5767260||5777313||BUSI_021387-RA||1||CDS||2986836376||3470||80.85	5767260	5777313	1.000000e-250	1234
0.9674	0.2062	a16884_megascaffold_1	megascaffold_1||52712669||52713010||NNU_023188-RA||-1||CDS||304067157||1532||77.49	52713010	52712669	b57268_PGA_scaffold_10	PGA_scaffold_10||5735832||5741273||BUSI_021384-RA||1||CDS||2986836367||3467||77.49	5735832	5741273	7.000000e-65	1284
3.9080	0.1880	a16884_megascaffold_1	megascaffold_1||52766392||52767354||NNU_023185-RA||-1||CDS||304067135||1535||71.05	52767354	52766392	b57268_PGA_scaffold_10	PGA_scaffold_10||5728442||5729051||BUSI_021383-RA||1||CDS||2986836364||3466||71.05	5728442	5729051	5.000000e-23	1306
1.0319	0.0562	a16884_megascaffold_1	megascaffold_1||52799535||52800164||NNU_023184-RA||-1||CDS||304067131||1536||82.02	52800164	52799535	b57268_PGA_scaffold_10	PGA_scaffold_10||5724487||5725310||BUSI_021382-RA||1||CDS||2986836361||3465||82.02	5724487	5725310	1.000000e-141	1356
0.9721	0.0324	a16884_megascaffold_1	megascaffold_1||52829469||52837366||NNU_023182-RA||-1||CDS||304067103||1538||85.57	52837366	52829469	b57268_PGA_scaffold_10	PGA_scaffold_10||5712490||5722955||BUSI_021381-RA||1||CDS||2986836358||3464||85.57	5712490	5722955	1.000000e-250	1406
1.0786	0.1266	a16884_megascaffold_1	megascaffold_1||53012304||53017667||NNU_023176-RA||1||CDS||304067047||1544||77.65	53012304	53017667	b57268_PGA_scaffold_10	PGA_scaffold_10||5689308||5694638||BUSI_021378-RA||-1||CDS||2986836349||3461||77.65	5694638	5689308	1.000000e-250	1456
3.8677	0.7837	a16884_megascaffold_1	megascaffold_1||53504836||53518019||NNU_009581-RA||1||CDS||304036702||1554||69.62	53504836	53518019	b57268_PGA_scaffold_10	PGA_scaffold_10||5545199||5554743||BUSI_021366-RA||1||CDS||2986836313||3449||69.62	5545199	5554743	1.000000e-250	1503
2.0177	0.2185	a16884_megascaffold_1	megascaffold_1||53528776||53529285||NNU_009583-RA||-1||CDS||304036721||1556||73.88	53529285	53528776	b57268_PGA_scaffold_10	PGA_scaffold_10||5497916||5501648||BUSI_021361-RA||1||CDS||2986836298||3444||73.88	5497916	5501648	4.000000e-63	1553
1.6056	0.0846	a16884_megascaffold_1	megascaffold_1||53534569||53535003||NNU_009584-RA||-1||CDS||304036728||1557||79.06	53535003	53534569	b57268_PGA_scaffold_10	PGA_scaffold_10||5492327||5492992||BUSI_021360-RA||1||CDS||2986836295||3443||79.06	5492327	5492992	1.000000e-100	1603
0.8731	0.1428	a16884_megascaffold_1	megascaffold_1||53537783||53545450||NNU_009585-RA||-1||CDS||304036733||1558||78.34	53545450	53537783	b57268_PGA_scaffold_10	PGA_scaffold_10||5481996||5490013||BUSI_021359-RA||1||CDS||2986836292||3442||78.34	5481996	5490013	1.000000e-250	1653
64.9129	1.1338	a16884_megascaffold_1	megascaffold_1||53606116||53616378||NNU_009587-RA||1||CDS||304036753||1560||82.02	53606116	53616378	b57268_PGA_scaffold_10	PGA_scaffold_10||5460008||5470276||BUSI_021358-RA||-1||CDS||2986836289||3441||82.02	5470276	5460008	1.000000e-250	1703
0.8824	0.1693	a16884_megascaffold_1	megascaffold_1||53683724||53695447||NNU_009589-RA||1||CDS||304036764||1562||76.29	53683724	53695447	b57268_PGA_scaffold_10	PGA_scaffold_10||5446112||5455356||BUSI_021357-RA||-1||CDS||2986836286||3440||76.29	5455356	5446112	1.000000e-250	1753
1.1007	0.2109	a16884_megascaffold_1	megascaffold_1||53723386||53724731||NNU_009590-RA||1||CDS||304036773||1563||75.92	53723386	53724731	b57268_PGA_scaffold_10	PGA_scaffold_10||5437887||5439388||BUSI_021356-RA||-1||CDS||2986836283||3439||75.92	5439388	5437887	2.000000e-147	1803
1.0307	0.2199	a16884_megascaffold_1	megascaffold_1||53874422||53877005||NNU_009598-RA||-1||CDS||304036847||1571||77.09	53877005	53874422	b57268_PGA_scaffold_10	PGA_scaffold_10||5427969||5430710||BUSI_021355-RA||-1||CDS||2986836280||3438||77.09	5430710	5427969	1.000000e-250	1853
1.0109	0.0984	a16884_megascaffold_1	megascaffold_1||54003045||54003431||NNU_009601-RA||1||CDS||304036870||1574||77.78	54003045	54003431	b57268_PGA_scaffold_10	PGA_scaffold_10||5259010||5259690||BUSI_021345-RA||-1||CDS||2986836250||3428||77.78	5259690	5259010	3.000000e-83	1903
38.7556	1.8511	a16884_megascaffold_1	megascaffold_1||54209153||54210720||NNU_009606-RA||-1||CDS||304036908||1579||69.79	54210720	54209153	b57268_PGA_scaffold_10	PGA_scaffold_10||5239782||5240903||BUSI_021343-RA||1||CDS||2986836244||3426||69.79	5239782	5240903	1.000000e-44	1947
64.4030	1.3031	a16884_megascaffold_1	megascaffold_1||54262393||54272006||NNU_009608-RA||1||CDS||304036921||1581||77.82	54262393	54272006	b57268_PGA_scaffold_10	PGA_scaffold_10||4963336||4987922||BUSI_021335-RA||1||CDS||2986836220||3418||77.82	4963336	4987922	1.000000e-250	1997
0.9681	0.1239	a16884_megascaffold_1	megascaffold_1||54448577||54463030||NNU_009613-RA||1||CDS||304036959||1586||84.04	54448577	54463030	b57268_PGA_scaffold_10	PGA_scaffold_10||4919623||4941677||BUSI_021332-RA||-1||CDS||2986836211||3415||84.04	4941677	4919623	5.000000e-167	2047
1.1188	0.1883	a16884_megascaffold_1	megascaffold_1||54492261||54494951||NNU_009615-RA||1||CDS||304036983||1588||82.4	54492261	54494951	b57268_PGA_scaffold_10	PGA_scaffold_10||4891302||4900804||BUSI_021330-RA||-1||CDS||2986836205||3413||82.4	4900804	4891302	1.000000e-250	2097
1.3100	0.3133	a16884_megascaffold_1	megascaffold_1||54624651||54629457||NNU_009622-RA||-1||CDS||304037033||1595||80.8	54629457	54624651	b57268_PGA_scaffold_10	PGA_scaffold_10||4865056||4869910||BUSI_021328-RA||1||CDS||2986836199||3411||80.8	4865056	4869910	5.000000e-66	2147
1.2313	0.2106	a16884_megascaffold_1	megascaffold_1||54645186||54646707||NNU_009623-RA||1||CDS||304037038||1596||73.66	54645186	54646707	b57268_PGA_scaffold_10	PGA_scaffold_10||4819347||4821782||BUSI_021321-RA||-1||CDS||2986836178||3404||73.66	4821782	4819347	3.000000e-84	2197
9.0545	0.5094	a16884_megascaffold_1	megascaffold_1||54658265||54667224||NNU_009624-RA||-1||CDS||304037045||1597||77.17	54667224	54658265	b57268_PGA_scaffold_10	PGA_scaffold_10||4812102||4815908||BUSI_021320-RA||1||CDS||2986836175||3403||77.17	4812102	4815908	9.000000e-42	2238
1.0883	0.1846	a16884_megascaffold_1	megascaffold_1||54718492||54730212||NNU_009626-RA||1||CDS||304037065||1599||73.59	54718492	54730212	b57268_PGA_scaffold_10	PGA_scaffold_10||4799024||4802996||BUSI_021318-RA||-1||CDS||2986836169||3401||73.59	4802996	4799024	3.000000e-126	2288
0.9844	0.1010	a16884_megascaffold_1	megascaffold_1||54731746||54732315||NNU_009627-RA||-1||CDS||304037074||1600||74.79	54732315	54731746	b57268_PGA_scaffold_10	PGA_scaffold_10||4796671||4797342||BUSI_021317-RA||1||CDS||2986836166||3400||74.79	4796671	4797342	2.000000e-65	2338
1.2916	0.1990	a16884_megascaffold_1	megascaffold_1||54741513||54746439||NNU_009628-RA||-1||CDS||304037083||1601||76.79	54746439	54741513	b57268_PGA_scaffold_10	PGA_scaffold_10||4790334||4795255||BUSI_021316-RA||1||CDS||2986836163||3399||76.79	4790334	4795255	1.000000e-250	2388
0.9696	0.1486	a16884_megascaffold_1	megascaffold_1||54753086||54755626||NNU_009629-RA||-1||CDS||304037099||1602||80.96	54755626	54753086	b57268_PGA_scaffold_10	PGA_scaffold_10||4782713||4786849||BUSI_021315-RA||1||CDS||2986836160||3398||80.96	4782713	4786849	1.000000e-250	2438
2.1935	0.1789	a16884_megascaffold_1	megascaffold_1||55089380||55090093||NNU_009642-RA||-1||CDS||304037207||1615||79.18	55090093	55089380	b57268_PGA_scaffold_10	PGA_scaffold_10||4691315||4691993||BUSI_021311-RA||1||CDS||2986836148||3394||79.18	4691315	4691993	3.000000e-67	2485
0.8564	0.1354	a16884_megascaffold_1	megascaffold_1||55101218||55115117||NNU_009643-RA||1||CDS||304037212||1616||78.13	55101218	55115117	b57268_PGA_scaffold_10	PGA_scaffold_10||4676868||4683928||BUSI_021310-RA||-1||CDS||2986836145||3393||78.13	4683928	4676868	1.000000e-250	2535
0.9467	0.1529	a16884_megascaffold_1	megascaffold_1||55143168||55174533||NNU_009646-RA||1||CDS||304037232||1619||77.12	55143168	55174533	b57268_PGA_scaffold_10	PGA_scaffold_10||4555961||4565191||BUSI_021305-RA||-1||CDS||2986836130||3388||77.12	4565191	4555961	1.000000e-250	2585
0.8623	0.2801	a16884_megascaffold_1	megascaffold_1||55219297||55221672||NNU_009650-RA||1||CDS||304037261||1623||72.99	55219297	55221672	b57268_PGA_scaffold_10	PGA_scaffold_10||4531291||4533549||BUSI_021301-RA||-1||CDS||2986836118||3384||72.99	4533549	4531291	1.000000e-250	2635
23.1980	1.4128	a16884_megascaffold_1	megascaffold_1||55225329||55232377||NNU_009651-RA||1||CDS||304037270||1624||82.34	55225329	55232377	b57268_PGA_scaffold_10	PGA_scaffold_10||4524678||4527574||BUSI_021300-RA||1||CDS||2986836115||3383||82.34	4524678	4527574	2.000000e-132	2685
1.1098	0.0729	a16884_megascaffold_1	megascaffold_1||55265259||55269535||NNU_009653-RA||1||CDS||304037285||1626||83.57	55265259	55269535	b57268_PGA_scaffold_10	PGA_scaffold_10||4509651||4512721||BUSI_021299-RA||-1||CDS||2986836112||3382||83.57	4512721	4509651	2.000000e-124	2735
0.7270	0.1434	a16884_megascaffold_1	megascaffold_1||55423275||55425919||NNU_009658-RA||-1||CDS||304037329||1631||74.58	55425919	55423275	b57268_PGA_scaffold_10	PGA_scaffold_10||4467442||4470971||BUSI_021296-RA||1||CDS||2986836103||3379||74.58	4467442	4470971	1.000000e-250	2785
1.9495	0.3481	a16884_megascaffold_1	megascaffold_1||55532019||55535548||NNU_009661-RA||1||CDS||304037347||1634||77.39	55532019	55535548	b57268_PGA_scaffold_10	PGA_scaffold_10||4401953||4414374||BUSI_021291-RA||-1||CDS||2986836088||3374||77.39	4414374	4401953	1.000000e-250	2835
1.6165	0.2332	a16884_megascaffold_1	megascaffold_1||55670709||55671380||NNU_009668-RA||-1||CDS||304037396||1641||74.14	55671380	55670709	b57268_PGA_scaffold_10	PGA_scaffold_10||4400013||4400648||BUSI_021290-RA||1||CDS||2986836085||3373||74.14	4400013	4400648	1.000000e-89	2885
1.5645	0.1793	a16884_megascaffold_1	megascaffold_1||55737248||55740557||NNU_009669-RA||1||CDS||304037400||1642||72.79	55737248	55740557	b57268_PGA_scaffold_10	PGA_scaffold_10||4383363||4390974||BUSI_021289-RA||-1||CDS||2986836082||3372||72.79	4390974	4383363	1.000000e-250	2935
1.3079	0.1156	a16884_megascaffold_1	megascaffold_1||55777705||55779061||NNU_009671-RA||1||CDS||304037415||1644||81.03	55777705	55779061	b57268_PGA_scaffold_10	PGA_scaffold_10||4375669||4377503||BUSI_021288-RA||-1||CDS||2986836079||3371||81.03	4377503	4375669	5.000000e-154	2985
0.9587	0.1816	a16884_megascaffold_1	megascaffold_1||55781798||55784129||NNU_009672-RA||-1||CDS||304037424||1645||76.49	55784129	55781798	b57268_PGA_scaffold_10	PGA_scaffold_10||4371419||4373741||BUSI_021287-RA||1||CDS||2986836076||3370||76.49	4371419	4373741	1.000000e-250	3035
0.9717	0.2799	a16884_megascaffold_1	megascaffold_1||56023274||56024122||NNU_009679-RA||-1||CDS||304037468||1652||69.65	56024122	56023274	b57268_PGA_scaffold_10	PGA_scaffold_10||4339405||4340148||BUSI_021285-RA||1||CDS||2986836070||3368||69.65	4339405	4340148	5.000000e-65	3085
1.6860	0.3269	a16884_megascaffold_1	megascaffold_1||56118403||56123715||NNU_009686-RA||-1||CDS||304037515||1659||71.66	56123715	56118403	b57268_PGA_scaffold_10	PGA_scaffold_10||4332964||4336444||BUSI_021284-RA||1||CDS||2986836067||3367||71.66	4332964	4336444	1.000000e-250	3135
2.0051	0.4080	a16884_megascaffold_1	megascaffold_1||56395051||56396339||NNU_009699-RA||-1||CDS||304037622||1672||70.35	56396339	56395051	b57268_PGA_scaffold_10	PGA_scaffold_10||4144196||4173232||BUSI_021274-RA||1||CDS||2986836037||3357||70.35	4144196	4173232	4.000000e-131	3182
1.2506	0.2333	a16884_megascaffold_1	megascaffold_1||56455674||56465555||NNU_009702-RA||1||CDS||304037638||1675||81.12	56455674	56465555	b57268_PGA_scaffold_10	PGA_scaffold_10||4124278||4134609||BUSI_021272-RA||1||CDS||2986836031||3355||81.12	4124278	4134609	2.000000e-98	3232
#3	2044.0	a16884_megascaffold_1	b57268_PGA_scaffold_10	r	44 Mean Ks: 8.6905	Mean Kn: 0.3231
#Ks	Kn	a<db_genome_id>_<chr>	chr1||start1||stop1||name1||strand1||type1||db_feature_id1||genome_order1||percent_id1	start1	stop1	b<db_genome_id>_<chr>	chr2||start2||stop2||name2||strand2||type2||db_feature_id2||genome_order2||percent_id2	start2	stop2	eval	block_score	GEVO_link
2.8073	0.2155	a16884_megascaffold_1	megascaffold_1||28839640||28839993||NNU_015136-RA||1||CDS||304049668||908||78.02	28839640	28839993	b57268_PGA_scaffold_10	PGA_scaffold_10||7998999||8000459||BUSI_021597-RA||-1||CDS||2986837006||3680||78.02	8000459	7998999	4.000000e-68	50
2.8241	0.6281	a16884_megascaffold_1	megascaffold_1||28866735||28867922||NNU_015135-RA||1||CDS||304049660||909||82.22	28866735	28867922	b57268_PGA_scaffold_10	PGA_scaffold_10||7974851||7976572||BUSI_021594-RA||-1||CDS||2986836997||3677||82.22	7976572	7974851	5.000000e-45	94
72.3427	1.3495	a16884_megascaffold_1	megascaffold_1||28959388||28962356||NNU_015131-RA||-1||CDS||304049633||913||76.66	28962356	28959388	b57268_PGA_scaffold_10	PGA_scaffold_10||7852907||7858145||BUSI_021582-RA||-1||CDS||2986836961||3665||76.66	7858145	7852907	2.000000e-154	141
0.9325	0.1274	a16884_megascaffold_1	megascaffold_1||29276425||29283834||NNU_015117-RA||1||CDS||304049520||927||76.99	29276425	29283834	b57268_PGA_scaffold_10	PGA_scaffold_10||7582386||7593992||BUSI_021562-RA||-1||CDS||2986836901||3645||76.99	7593992	7582386	1.000000e-250	188
1.4022	0.2284	a16884_megascaffold_1	megascaffold_1||29351796||29353355||NNU_015114-RA||-1||CDS||304049496||930||78.38	29353355	29351796	b57268_PGA_scaffold_10	PGA_scaffold_10||7483624||7484780||BUSI_021550-RA||1||CDS||2986836865||3633||78.38	7483624	7484780	1.000000e-250	235
0.9942	0.1591	a16884_megascaffold_1	megascaffold_1||29409923||29414533||NNU_015113-RA||-1||CDS||304049487||931||78.1	29414533	29409923	b57268_PGA_scaffold_10	PGA_scaffold_10||7471273||7477520||BUSI_021549-RA||1||CDS||2986836862||3632||78.1	7471273	7477520	1.000000e-250	285
0.8246	0.1506	a16884_megascaffold_1	megascaffold_1||29427953||29428883||NNU_015112-RA||-1||CDS||304049475||932||77.78	29428883	29427953	b57268_PGA_scaffold_10	PGA_scaffold_10||7451396||7452297||BUSI_021547-RA||1||CDS||2986836856||3630||77.78	7451396	7452297	1.000000e-114	335
0.9991	0.1502	a16884_megascaffold_1	megascaffold_1||29653980||29655699||NNU_015103-RA||-1||CDS||304049404||941||72.95	29655699	29653980	b57268_PGA_scaffold_10	PGA_scaffold_10||7433846||7435141||BUSI_021545-RA||1||CDS||2986836850||3628||72.95	7433846	7435141	1.000000e-250	385
2.2014	0.3835	a16884_megascaffold_1	megascaffold_1||29706767||29712806||NNU_015102-RA||-1||CDS||304049392||942||72.49	29712806	29706767	b57268_PGA_scaffold_10	PGA_scaffold_10||7420962||7426400||BUSI_021544-RA||1||CDS||2986836847||3627||72.49	7420962	7426400	4.000000e-48	432
39.9967	0.9919	a16884_megascaffold_1	megascaffold_1||29741115||29754034||NNU_015098-RA||1||CDS||304049358||946||76.63	29741115	29754034	b57268_PGA_scaffold_10	PGA_scaffold_10||7383481||7393705||BUSI_021540-RA||-1||CDS||2986836835||3623||76.63	7393705	7383481	4.000000e-80	482
2.0766	0.2990	a16884_megascaffold_1	megascaffold_1||29873266||29873544||NNU_015094-RA||-1||CDS||304049329||950||74.51	29873544	29873266	b57268_PGA_scaffold_10	PGA_scaffold_10||7353270||7353527||BUSI_021537-RA||-1||CDS||2986836826||3620||74.51	7353527	7353270	5.000000e-21	502
71.8586	1.3340	a16884_megascaffold_1	megascaffold_1||29973364||29973630||NNU_015092-RA||1||CDS||304049311||952||88.89	29973364	29973630	b57268_PGA_scaffold_10	PGA_scaffold_10||7316757||7318452||BUSI_021536-RA||-1||CDS||2986836823||3619||88.89	7318452	7316757	2.000000e-12	513
1.9115	0.1873	a16884_megascaffold_1	megascaffold_1||30029670||30032801||NNU_015088-RA||-1||CDS||304049277||956||72.45	30032801	30029670	b57268_PGA_scaffold_10	PGA_scaffold_10||7309217||7312036||BUSI_021535-RA||1||CDS||2986836820||3618||72.45	7309217	7312036	1.000000e-250	563
0.9960	0.3039	a16884_megascaffold_1	megascaffold_1||30082637||30084385||NNU_015087-RA||-1||CDS||304049271||957||72.68	30084385	30082637	b57268_PGA_scaffold_10	PGA_scaffold_10||7255856||7257602||BUSI_021532-RA||1||CDS||2986836811||3615||72.68	7255856	7257602	1.000000e-250	613
1.1381	0.1273	a16884_megascaffold_1	megascaffold_1||30122868||30123270||NNU_015086-RA||1||CDS||304049263||958||77.58	30122868	30123270	b57268_PGA_scaffold_10	PGA_scaffold_10||7249959||7250399||BUSI_021531-RA||-1||CDS||2986836808||3614||77.58	7250399	7249959	8.000000e-70	663
0.9603	0.0737	a16884_megascaffold_1	megascaffold_1||30163324||30169226||NNU_015082-RA||-1||CDS||304049222||962||80.66	30169226	30163324	b57268_PGA_scaffold_10	PGA_scaffold_10||7080454||7082781||BUSI_021512-RA||1||CDS||2986836751||3595||80.66	7080454	7082781	1.000000e-250	710
1.5696	0.1991	a16884_megascaffold_1	megascaffold_1||30200187||30211200||NNU_015081-RA||-1||CDS||304049209||963||79.0	30211200	30200187	b57268_PGA_scaffold_10	PGA_scaffold_10||7056599||7061696||BUSI_021510-RA||1||CDS||2986836745||3593||79.0	7056599	7061696	1.000000e-250	760
1.1081	0.2934	a16884_megascaffold_1	megascaffold_1||30310936||30311727||NNU_015074-RA||-1||CDS||304049136||970||70.54	30311727	30310936	b57268_PGA_scaffold_10	PGA_scaffold_10||7021033||7022834||BUSI_021504-RA||1||CDS||2986836727||3587||70.54	7021033	7022834	9.000000e-87	810
13.2505	1.0902	a16884_megascaffold_1	megascaffold_1||30339966||30340402||NNU_015073-RA||-1||CDS||304049126||971||75.25	30340402	30339966	b57268_PGA_scaffold_10	PGA_scaffold_10||6980165||6980804||BUSI_021500-RA||1||CDS||2986836715||3583||75.25	6980165	6980804	1.000000e-11	821
1.0501	0.1812	a16884_megascaffold_1	megascaffold_1||30488305||30514104||NNU_015068-RA||-1||CDS||304049075||976||78.21	30514104	30488305	b57268_PGA_scaffold_10	PGA_scaffold_10||6914244||6931774||BUSI_021496-RA||1||CDS||2986836703||3579||78.21	6914244	6931774	1.000000e-250	871
0.9472	0.1707	a16884_megascaffold_1	megascaffold_1||30549562||30560124||NNU_015067-RA||1||CDS||304049066||977||75.39	30549562	30560124	b57268_PGA_scaffold_10	PGA_scaffold_10||6885769||6894879||BUSI_021494-RA||-1||CDS||2986836697||3577||75.39	6894879	6885769	1.000000e-250	921
1.0319	0.1720	a16884_megascaffold_1	megascaffold_1||30618090||30650455||NNU_015064-RA||1||CDS||304049033||979||72.77	30618090	30650455	b57268_PGA_scaffold_10	PGA_scaffold_10||6869502||6876745||BUSI_021492-RA||-1||CDS||2986836691||3575||72.77	6876745	6869502	1.000000e-250	971
2.1196	0.2072	a16884_megascaffold_1	megascaffold_1||30651097||30651723||NNU_015065-RA||-1||CDS||304049049||980||70.44	30651723	30651097	b57268_PGA_scaffold_10	PGA_scaffold_10||6864082||6864711||BUSI_021491-RA||1||CDS||2986836688||3574||70.44	6864082	6864711	3.000000e-78	1021
0.9483	0.1408	a16884_megascaffold_1	megascaffold_1||30654015||30670882||NNU_015063-RA||1||CDS||304049024||981||79.0	30654015	30670882	b57268_PGA_scaffold_10	PGA_scaffold_10||6856793||6863017||BUSI_021490-RA||-1||CDS||2986836685||3573||79.0	6863017	6856793	1.000000e-250	1071
1.4301	0.3442	a16884_megascaffold_1	megascaffold_1||30679372||30680966||NNU_015062-RA||-1||CDS||304049013||982||78.95	30680966	30679372	b57268_PGA_scaffold_10	PGA_scaffold_10||6851063||6852338||BUSI_021489-RA||1||CDS||2986836682||3572||78.95	6851063	6852338	5.000000e-47	1117
2.2015	0.5286	a16884_megascaffold_1	megascaffold_1||30691429||30704914||NNU_015061-RA||-1||CDS||304049005||983||74.87	30704914	30691429	b57268_PGA_scaffold_10	PGA_scaffold_10||6837862||6844692||BUSI_021488-RA||1||CDS||2986836679||3571||74.87	6837862	6844692	5.000000e-66	1167
0.8031	0.3861	a16884_megascaffold_1	megascaffold_1||30811613||30814758||NNU_015055-RA||1||CDS||304048950||989||83.85	30811613	30814758	b57268_PGA_scaffold_10	PGA_scaffold_10||6834898||6835745||BUSI_021487-RA||-1||CDS||2986836676||3570||83.85	6835745	6834898	8.000000e-53	1217
0.8300	0.1803	a16884_megascaffold_1	megascaffold_1||30821149||30823514||NNU_015054-RA||-1||CDS||304048942||990||77.51	30823514	30821149	b57268_PGA_scaffold_10	PGA_scaffold_10||6827800||6830471||BUSI_021486-RA||1||CDS||2986836673||3569||77.51	6827800	6830471	1.000000e-250	1267
1.1791	0.0974	a16884_megascaffold_1	megascaffold_1||30868637||30871198||NNU_015052-RA||1||CDS||304048924||992||75.54	30868637	30871198	b57268_PGA_scaffold_10	PGA_scaffold_10||6817172||6821427||BUSI_021484-RA||-1||CDS||2986836667||3567||75.54	6821427	6817172	1.000000e-250	1317
1.0714	0.1017	a16884_megascaffold_1	megascaffold_1||30955908||30961922||NNU_015048-RA||1||CDS||304048890||996||79.8	30955908	30961922	b57268_PGA_scaffold_10	PGA_scaffold_10||6807345||6812673||BUSI_021483-RA||-1||CDS||2986836664||3566||79.8	6812673	6807345	3.000000e-180	1367
0.7855	0.0772	a16884_megascaffold_1	megascaffold_1||31023508||31026587||NNU_015046-RA||-1||CDS||304048873||998||82.97	31026587	31023508	b57268_PGA_scaffold_10	PGA_scaffold_10||6794801||6805190||BUSI_021482-RA||1||CDS||2986836661||3565||82.97	6794801	6805190	1.000000e-250	1417
69.4709	0.4859	a16884_megascaffold_1	megascaffold_1||31092935||31103855||NNU_015044-RA||1||CDS||304048850||1000||77.81	31092935	31103855	b57268_PGA_scaffold_10	PGA_scaffold_10||6767142||6781587||BUSI_021480-RA||-1||CDS||2986836655||3563||77.81	6781587	6767142	1.000000e-250	1467
1.2727	0.1517	a16884_megascaffold_1	megascaffold_1||31191179||31192744||NNU_015041-RA||1||CDS||304048834||1003||79.2	31191179	31192744	b57268_PGA_scaffold_10	PGA_scaffold_10||6750672||6752606||BUSI_021479-RA||-1||CDS||2986836652||3562||79.2	6752606	6750672	1.000000e-250	1517
1.2232	0.1288	a16884_megascaffold_1	megascaffold_1||31228990||31233995||NNU_015039-RA||1||CDS||304048816||1005||76.54	31228990	31233995	b57268_PGA_scaffold_10	PGA_scaffold_10||6742544||6747693||BUSI_021478-RA||-1||CDS||2986836649||3561||76.54	6747693	6742544	1.000000e-250	1567
0.9556	0.1146	a16884_megascaffold_1	megascaffold_1||31320141||31320617||NNU_015036-RA||1||CDS||304048792||1008||76.1	31320141	31320617	b57268_PGA_scaffold_10	PGA_scaffold_10||6735222||6735674||BUSI_021477-RA||-1||CDS||2986836646||3560||76.1	6735674	6735222	3.000000e-96	1617
0.8152	0.1127	a16884_megascaffold_1	megascaffold_1||31341671||31348336||NNU_015034-RA||-1||CDS||304048773||1010||82.8	31348336	31341671	b57268_PGA_scaffold_10	PGA_scaffold_10||6715035||6724932||BUSI_021475-RA||1||CDS||2986836640||3558||82.8	6715035	6724932	1.000000e-250	1667
1.4830	0.2225	a16884_megascaffold_1	megascaffold_1||31371261||31390822||NNU_015033-RA||-1||CDS||304048760||1011||83.42	31390822	31371261	b57268_PGA_scaffold_10	PGA_scaffold_10||6702043||6713090||BUSI_021474-RA||1||CDS||2986836637||3557||83.42	6702043	6713090	1.000000e-118	1717
1.1584	0.2445	a16884_megascaffold_1	megascaffold_1||31437496||31446103||NNU_015030-RA||-1||CDS||304048735||1014||72.26	31446103	31437496	b57268_PGA_scaffold_10	PGA_scaffold_10||6663967||6675942||BUSI_021472-RA||1||CDS||2986836631||3555||72.26	6663967	6675942	6.000000e-107	1767
0.9118	0.0535	a16884_megascaffold_1	megascaffold_1||31489914||31491037||NNU_015029-RA||1||CDS||304048728||1015||83.74	31489914	31491037	b57268_PGA_scaffold_10	PGA_scaffold_10||6628390||6632022||BUSI_021471-RA||-1||CDS||2986836628||3554||83.74	6632022	6628390	1.000000e-250	1817
65.8422	1.2379	a16884_megascaffold_1	megascaffold_1||31540451||31543395||NNU_015027-RA||-1||CDS||304048710||1017||85.96	31543395	31540451	b57268_PGA_scaffold_10	PGA_scaffold_10||6619617||6624575||BUSI_021469-RA||1||CDS||2986836622||3552||85.96	6619617	6624575	4.000000e-31	1847
1.2622	0.1056	a16884_megascaffold_1	megascaffold_1||31569421||31580585||NNU_015026-RA||-1||CDS||304048701||1018||76.39	31580585	31569421	b57268_PGA_scaffold_10	PGA_scaffold_10||6606244||6611075||BUSI_021466-RA||1||CDS||2986836613||3549||76.39	6606244	6611075	1.000000e-162	1897
0.9255	0.1233	a16884_megascaffold_1	megascaffold_1||31648475||31651470||NNU_015023-RA||-1||CDS||304048679||1021||78.5	31651470	31648475	b57268_PGA_scaffold_10	PGA_scaffold_10||6585527||6588609||BUSI_021465-RA||1||CDS||2986836610||3548||78.5	6585527	6588609	1.000000e-250	1947
0.9027	0.1665	a16884_megascaffold_1	megascaffold_1||31761213||31766971||NNU_015021-RA||1||CDS||304048662||1023||77.23	31761213	31766971	b57268_PGA_scaffold_10	PGA_scaffold_10||6379352||6385411||BUSI_021451-RA||-1||CDS||2986836568||3534||77.23	6385411	6379352	1.000000e-250	1994
1.5653	0.1878	a16884_megascaffold_1	megascaffold_1||31879357||31880721||NNU_015017-RA||-1||CDS||304048631||1027||79.36	31880721	31879357	b57268_PGA_scaffold_10	PGA_scaffold_10||6360502||6371885||BUSI_021450-RA||1||CDS||2986836565||3533||79.36	6360502	6371885	2.000000e-146	2044
#4	1146.0	a16884_megascaffold_1	b57268_PGA_scaffold_10	r	23 Mean Ks: 3.8171	Mean Kn: 0.3505
#Ks	Kn	a<db_genome_id>_<chr>	chr1||start1||stop1||name1||strand1||type1||db_feature_id1||genome_order1||percent_id1	start1	stop1	b<db_genome_id>_<chr>	chr2||start2||stop2||name2||strand2||type2||db_feature_id2||genome_order2||percent_id2	start2	stop2	eval	block_score	GEVO_link
1.0681	0.3281	a16884_megascaffold_1	megascaffold_1||26848733||26853619||NNU_014362-RA||1||CDS||304046423||828||70.27	26848733	26853619	b57268_PGA_scaffold_10	PGA_scaffold_10||9100306||9109163||BUSI_021707-RA||-1||CDS||2986837336||3790||70.27	9109163	9100306	5.000000e-150	50
0.9745	0.1233	a16884_megascaffold_1	megascaffold_1||26855035||26860912||NNU_014363-RA||-1||CDS||304046433||829||81.71	26860912	26855035	b57268_PGA_scaffold_10	PGA_scaffold_10||9096842||9099636||BUSI_021706-RA||1||CDS||2986837333||3789||81.71	9096842	9099636	3.000000e-117	100
0.9067	0.1368	a16884_megascaffold_1	megascaffold_1||26913128||26915361||NNU_014365-RA||1||CDS||304046451||831||80.6	26913128	26915361	b57268_PGA_scaffold_10	PGA_scaffold_10||9069525||9071966||BUSI_021704-RA||-1||CDS||2986837327||3787||80.6	9071966	9069525	1.000000e-250	150
1.3152	0.1255	a16884_megascaffold_1	megascaffold_1||26934693||26942916||NNU_014368-RA||-1||CDS||304046479||834||76.96	26942916	26934693	b57268_PGA_scaffold_10	PGA_scaffold_10||9059106||9065820||BUSI_021702-RA||1||CDS||2986837321||3785||76.96	9059106	9065820	1.000000e-250	200
1.4733	0.2449	a16884_megascaffold_1	megascaffold_1||26966272||26967386||NNU_014369-RA||1||CDS||304046493||835||79.74	26966272	26967386	b57268_PGA_scaffold_10	PGA_scaffold_10||9053413||9054799||BUSI_021701-RA||-1||CDS||2986837318||3784||79.74	9054799	9053413	2.000000e-113	250
0.9123	0.2796	a16884_megascaffold_1	megascaffold_1||26992238||26993180||NNU_014370-RA||-1||CDS||304046502||836||74.23	26993180	26992238	b57268_PGA_scaffold_10	PGA_scaffold_10||9041762||9042713||BUSI_021699-RA||1||CDS||2986837312||3782||74.23	9041762	9042713	3.000000e-84	300
3.5952	0.6472	a16884_megascaffold_1	megascaffold_1||27023234||27032081||NNU_014371-RA||1||CDS||304046508||837||77.23	27023234	27032081	b57268_PGA_scaffold_10	PGA_scaffold_10||9014529||9022097||BUSI_021696-RA||-1||CDS||2986837303||3779||77.23	9022097	9014529	8.000000e-126	350
56.9805	1.2848	a16884_megascaffold_1	megascaffold_1||27075147||27077380||NNU_014380-RA||-1||CDS||304046577||846||75.0	27077380	27075147	b57268_PGA_scaffold_10	PGA_scaffold_10||8941701||8942166||BUSI_021692-RA||1||CDS||2986837291||3775||75.0	8941701	8942166	9.000000e-47	396
0.7925	0.0657	a16884_megascaffold_1	megascaffold_1||27141586||27143757||NNU_014382-RA||1||CDS||304046598||848||78.87	27141586	27143757	b57268_PGA_scaffold_10	PGA_scaffold_10||8918746||8920825||BUSI_021690-RA||-1||CDS||2986837285||3773||78.87	8920825	8918746	1.000000e-250	446
1.1442	0.1357	a16884_megascaffold_1	megascaffold_1||27232295||27235351||NNU_014384-RA||1||CDS||304046611||850||75.84	27232295	27235351	b57268_PGA_scaffold_10	PGA_scaffold_10||8907302||8908901||BUSI_021688-RA||-1||CDS||2986837279||3771||75.84	8908901	8907302	2.000000e-144	496
0.9559	0.0856	a16884_megascaffold_1	megascaffold_1||27236848||27239797||NNU_014385-RA||-1||CDS||304046622||851||82.67	27239797	27236848	b57268_PGA_scaffold_10	PGA_scaffold_10||8902068||8905762||BUSI_021687-RA||1||CDS||2986837276||3770||82.67	8902068	8905762	3.000000e-161	546
0.9300	0.1749	a16884_megascaffold_1	megascaffold_1||27328659||27336556||NNU_014387-RA||1||CDS||304046642||853||75.99	27328659	27336556	b57268_PGA_scaffold_10	PGA_scaffold_10||8894171||8895910||BUSI_021686-RA||-1||CDS||2986837273||3769||75.99	8895910	8894171	1.000000e-250	596
2.0129	0.7397	a16884_megascaffold_1	megascaffold_1||27453390||27468574||NNU_014391-RA||1||CDS||304046675||857||68.95	27453390	27468574	b57268_PGA_scaffold_10	PGA_scaffold_10||8831781||8838882||BUSI_021676-RA||-1||CDS||2986837243||3759||68.95	8838882	8831781	5.000000e-143	646
0.9527	0.1603	a16884_megascaffold_1	megascaffold_1||27509161||27510522||NNU_014393-RA||1||CDS||304046692||859||74.79	27509161	27510522	b57268_PGA_scaffold_10	PGA_scaffold_10||8822646||8823971||BUSI_021674-RA||-1||CDS||2986837237||3757||74.79	8823971	8822646	1.000000e-250	696
0.8641	0.2045	a16884_megascaffold_1	megascaffold_1||27553472||27556408||NNU_014395-RA||1||CDS||304046702||861||75.2	27553472	27556408	b57268_PGA_scaffold_10	PGA_scaffold_10||8815350||8818517||BUSI_021673-RA||-1||CDS||2986837234||3756||75.2	8818517	8815350	1.000000e-250	746
3.1777	1.1506	a16884_megascaffold_1	megascaffold_1||27681489||27684064||NNU_014402-RA||1||CDS||304046752||868||75.35	27681489	27684064	b57268_PGA_scaffold_10	PGA_scaffold_10||8788520||8795344||BUSI_021670-RA||-1||CDS||2986837225||3753||75.35	8795344	8788520	2.000000e-147	796
3.9860	1.2493	a16884_megascaffold_1	megascaffold_1||27700611||27701012||NNU_014403-RA||-1||CDS||304046759||869||74.62	27701012	27700611	b57268_PGA_scaffold_10	PGA_scaffold_10||8780286||8787377||BUSI_021669-RA||1||CDS||2986837222||3752||74.62	8780286	8787377	2.000000e-65	846
1.0476	0.2303	a16884_megascaffold_1	megascaffold_1||27764927||27765400||NNU_014404-RA||-1||CDS||304046767||870||77.36	27765400	27764927	b57268_PGA_scaffold_10	PGA_scaffold_10||8775454||8776299||BUSI_021668-RA||1||CDS||2986837219||3751||77.36	8775454	8776299	2.000000e-85	896
0.7136	0.1605	a16884_megascaffold_1	megascaffold_1||27823279||27823971||NNU_014407-RA||1||CDS||304046787||873||78.14	27823279	27823971	b57268_PGA_scaffold_10	PGA_scaffold_10||8764036||8770109||BUSI_021667-RA||-1||CDS||2986837216||3750||78.14	8770109	8764036	7.000000e-157	946
1.4491	0.1262	a16884_megascaffold_1	megascaffold_1||27894699||27896786||NNU_014411-RA||-1||CDS||304046813||877||76.57	27896786	27894699	b57268_PGA_scaffold_10	PGA_scaffold_10||8749012||8751070||BUSI_021665-RA||1||CDS||2986837210||3748||76.57	8749012	8751070	1.000000e-250	996
0.7447	0.2421	a16884_megascaffold_1	megascaffold_1||27958034||27960205||NNU_014413-RA||1||CDS||304046827||879||71.73	27958034	27960205	b57268_PGA_scaffold_10	PGA_scaffold_10||8728419||8730692||BUSI_021664-RA||-1||CDS||2986837207||3747||71.73	8730692	8728419	3.000000e-139	1046
0.8766	0.0312	a16884_megascaffold_1	megascaffold_1||27976474||27980523||NNU_014415-RA||-1||CDS||304046843||881||85.22	27980523	27976474	b57268_PGA_scaffold_10	PGA_scaffold_10||8714321||8715596||BUSI_021663-RA||1||CDS||2986837204||3746||85.22	8714321	8715596	1.000000e-250	1096
0.9191	0.1352	a16884_megascaffold_1	megascaffold_1||28145499||28145849||NNU_026303-RA||-1||CDS||304074228||883||80.9	28145849	28145499	b57268_PGA_scaffold_10	PGA_scaffold_10||8704735||8705085||BUSI_021662-RA||1||CDS||2986837201||3745||80.9	8704735	8705085	5.000000e-86	1146
#5	564.0	a16884_megascaffold_1	b57268_PGA_scaffold_10	r	12 Mean Ks: 1.2498	Mean Kn: 0.2366
#Ks	Kn	a<db_genome_id>_<chr>	chr1||start1||stop1||name1||strand1||type1||db_feature_id1||genome_order1||percent_id1	start1	stop1	b<db_genome_id>_<chr>	chr2||start2||stop2||name2||strand2||type2||db_feature_id2||genome_order2||percent_id2	start2	stop2	eval	block_score	GEVO_link
1.1592	0.1386	a16884_megascaffold_1	megascaffold_1||8012612||8017070||NNU_020210-RA||-1||CDS||304058051||262||75.59	8017070	8012612	b57268_PGA_scaffold_10	PGA_scaffold_10||13588470||13591773||BUSI_021947-RA||-1||CDS||2986838056||4030||75.59	13591773	13588470	1.000000e-250	50
1.5491	0.5067	a16884_megascaffold_1	megascaffold_1||8508126||8514467||NNU_020229-RA||1||CDS||304058191||281||68.51	8508126	8514467	b57268_PGA_scaffold_10	PGA_scaffold_10||13475708||13476249||BUSI_021934-RA||-1||CDS||2986838017||4017||68.51	13476249	13475708	1.000000e-53	97
2.0993	0.3263	a16884_megascaffold_1	megascaffold_1||8551923||8553883||NNU_020230-RA||1||CDS||304058197||282||78.98	8551923	8553883	b57268_PGA_scaffold_10	PGA_scaffold_10||13465396||13471585||BUSI_021933-RA||-1||CDS||2986838014||4016||78.98	13471585	13465396	3.000000e-123	147
1.0556	0.0773	a16884_megascaffold_1	megascaffold_1||8565188||8568717||NNU_020231-RA||1||CDS||304058203||283||80.79	8565188	8568717	b57268_PGA_scaffold_10	PGA_scaffold_10||13457795||13462733||BUSI_021932-RA||-1||CDS||2986838011||4015||80.79	13462733	13457795	1.000000e-250	197
1.7140	0.3424	a16884_megascaffold_1	megascaffold_1||8597821||8598403||NNU_020233-RA||1||CDS||304058216||285||73.2	8597821	8598403	b57268_PGA_scaffold_10	PGA_scaffold_10||13422033||13423003||BUSI_021929-RA||-1||CDS||2986838002||4012||73.2	13423003	13422033	5.000000e-18	214
1.0428	0.3252	a16884_megascaffold_1	megascaffold_1||8600415||8605660||NNU_020234-RA||1||CDS||304058223||286||78.11	8600415	8605660	b57268_PGA_scaffold_10	PGA_scaffold_10||13410678||13416118||BUSI_021928-RA||-1||CDS||2986837999||4011||78.11	13416118	13410678	1.000000e-128	264
1.0739	0.0041	a16884_megascaffold_1	megascaffold_1||8619987||8627862||NNU_020235-RA||1||CDS||304058230||287||77.41	8619987	8627862	b57268_PGA_scaffold_10	PGA_scaffold_10||13396227||13406524||BUSI_021927-RA||-1||CDS||2986837996||4010||77.41	13406524	13396227	2.000000e-86	314
0.8591	0.1270	a16884_megascaffold_1	megascaffold_1||8668644||8672217||NNU_020237-RA||-1||CDS||304058245||289||76.22	8672217	8668644	b57268_PGA_scaffold_10	PGA_scaffold_10||13199815||13202633||BUSI_021919-RA||1||CDS||2986837972||4002||76.22	13199815	13202633	1.000000e-250	364
1.3058	0.2525	a16884_megascaffold_1	megascaffold_1||8884984||8889551||NNU_020722-RA||1||CDS||304060301||295||79.62	8884984	8889551	b57268_PGA_scaffold_10	PGA_scaffold_10||13168348||13170859||BUSI_021918-RA||1||CDS||2986837969||4001||79.62	13168348	13170859	1.000000e-250	414
1.0022	0.1094	a16884_megascaffold_1	megascaffold_1||8891587||8896689||NNU_020721-RA||-1||CDS||304060291||296||85.63	8896689	8891587	b57268_PGA_scaffold_10	PGA_scaffold_10||13152497||13160593||BUSI_021917-RA||1||CDS||2986837966||4000||85.63	13152497	13160593	1.000000e-250	464
0.9332	0.1844	a16884_megascaffold_1	megascaffold_1||9046468||9047595||NNU_020716-RA||1||CDS||304060254||301||73.93	9046468	9047595	b57268_PGA_scaffold_10	PGA_scaffold_10||13101009||13103116||BUSI_021916-RA||-1||CDS||2986837963||3999||73.93	13103116	13101009	3.000000e-137	514
1.2038	0.4458	a16884_megascaffold_1	megascaffold_1||9151108||9156140||NNU_020709-RA||-1||CDS||304060199||308||75.6	9156140	9151108	b57268_PGA_scaffold_10	PGA_scaffold_10||13090323||13095523||BUSI_021915-RA||1||CDS||2986837960||3998||75.6	13090323	13095523	5.000000e-155	564
#6	550.0	a16884_megascaffold_1	b57268_PGA_scaffold_10	r	11 Mean Ks: 6.1831	Mean Kn: 0.2940
#Ks	Kn	a<db_genome_id>_<chr>	chr1||start1||stop1||name1||strand1||type1||db_feature_id1||genome_order1||percent_id1	start1	stop1	b<db_genome_id>_<chr>	chr2||start2||stop2||name2||strand2||type2||db_feature_id2||genome_order2||percent_id2	start2	stop2	eval	block_score	GEVO_link
2.2381	0.2322	a16884_megascaffold_1	megascaffold_1||25407968||25410984||NNU_014317-RA||-1||CDS||304046030||783||85.65	25410984	25407968	b57268_PGA_scaffold_10	PGA_scaffold_10||4050383||4050850||BUSI_021266-RA||1||CDS||2986836013||3349||85.65	4050383	4050850	1.000000e-63	50
1.0017	0.0982	a16884_megascaffold_1	megascaffold_1||25563623||25569803||NNU_014323-RA||-1||CDS||304046076||789||82.43	25569803	25563623	b57268_PGA_scaffold_10	PGA_scaffold_10||4003907||4011870||BUSI_021260-RA||1||CDS||2986835995||3343||82.43	4003907	4011870	9.000000e-157	100
1.2996	0.2575	a16884_megascaffold_1	megascaffold_1||25668862||25675615||NNU_014325-RA||1||CDS||304046095||791||77.78	25668862	25675615	b57268_PGA_scaffold_10	PGA_scaffold_10||3995300||4003986||BUSI_021259-RA||-1||CDS||2986835992||3342||77.78	4003986	3995300	2.000000e-155	150
57.2762	1.7138	a16884_megascaffold_1	megascaffold_1||25862814||25865376||NNU_014329-RA||1||CDS||304046130||795||72.44	25862814	25865376	b57268_PGA_scaffold_10	PGA_scaffold_10||3915041||3939748||BUSI_021254-RA||1||CDS||2986835977||3337||72.44	3915041	3939748	9.000000e-172	200
0.8786	0.0763	a16884_megascaffold_1	megascaffold_1||25948608||25967526||NNU_014332-RA||-1||CDS||304046148||798||84.09	25967526	25948608	b57268_PGA_scaffold_10	PGA_scaffold_10||3889439||3901737||BUSI_021252-RA||1||CDS||2986835971||3335||84.09	3889439	3901737	1.000000e-250	250
0.8058	0.1132	a16884_megascaffold_1	megascaffold_1||25988619||25999977||NNU_014333-RA||-1||CDS||304046162||799||78.97	25999977	25988619	b57268_PGA_scaffold_10	PGA_scaffold_10||3880872||3884586||BUSI_021251-RA||1||CDS||2986835968||3334||78.97	3880872	3884586	1.000000e-250	300
0.7946	0.0497	a16884_megascaffold_1	megascaffold_1||26168717||26182740||NNU_014339-RA||1||CDS||304046216||805||82.76	26168717	26182740	b57268_PGA_scaffold_10	PGA_scaffold_10||3854009||3858342||BUSI_021248-RA||-1||CDS||2986835959||3331||82.76	3858342	3854009	1.000000e-250	350
1.0502	0.1769	a16884_megascaffold_1	megascaffold_1||26188034||26197384||NNU_014341-RA||-1||CDS||304046235||807||74.91	26197384	26188034	b57268_PGA_scaffold_10	PGA_scaffold_10||3843187||3853339||BUSI_021247-RA||1||CDS||2986835956||3330||74.91	3843187	3853339	1.000000e-250	400
0.6206	0.1372	a16884_megascaffold_1	megascaffold_1||26252840||26260664||NNU_014343-RA||1||CDS||304046259||809||80.79	26252840	26260664	b57268_PGA_scaffold_10	PGA_scaffold_10||3815814||3822571||BUSI_021245-RA||-1||CDS||2986835950||3328||80.79	3822571	3815814	1.000000e-250	450
1.0832	0.1204	a16884_megascaffold_1	megascaffold_1||26266071||26270622||NNU_014345-RA||1||CDS||304046274||811||77.86	26266071	26270622	b57268_PGA_scaffold_10	PGA_scaffold_10||3798729||3801649||BUSI_021244-RA||-1||CDS||2986835947||3327||77.86	3801649	3798729	1.000000e-250	500
0.9659	0.2582	a16884_megascaffold_1	megascaffold_1||26307298||26311621||NNU_014346-RA||1||CDS||304046282||812||84.57	26307298	26311621	b57268_PGA_scaffold_10	PGA_scaffold_10||3789855||3795802||BUSI_021243-RA||-1||CDS||2986835944||3326||84.57	3795802	3789855	4.000000e-107	550
#7	536.0	a16884_megascaffold_1	b57268_PGA_scaffold_10	r	11 Mean Ks: 13.4863	Mean Kn: 0.4798
#Ks	Kn	a<db_genome_id>_<chr>	chr1||start1||stop1||name1||strand1||type1||db_feature_id1||genome_order1||percent_id1	start1	stop1	b<db_genome_id>_<chr>	chr2||start2||stop2||name2||strand2||type2||db_feature_id2||genome_order2||percent_id2	start2	stop2	eval	block_score	GEVO_link
72.6929	1.4465	a16884_megascaffold_1	megascaffold_1||24878146||24887265||NNU_014295-RA||1||CDS||304045857||761||81.98	24878146	24887265	b57268_PGA_scaffold_10	PGA_scaffold_10||3765120||3771398||BUSI_021240-RA||-1||CDS||2986835935||3323||81.98	3771398	3765120	2.000000e-104	50
0.8821	0.0844	a16884_megascaffold_1	megascaffold_1||24958528||24963315||NNU_014296-RA||-1||CDS||304045864||762||81.18	24963315	24958528	b57268_PGA_scaffold_10	PGA_scaffold_10||3754360||3759072||BUSI_021239-RA||1||CDS||2986835932||3322||81.18	3754360	3759072	1.000000e-250	100
1.6230	1.4303	a16884_megascaffold_1	megascaffold_1||25069132||25074082||NNU_014300-RA||1||CDS||304045891||766||84.15	25069132	25074082	b57268_PGA_scaffold_10	PGA_scaffold_10||3731781||3741655||BUSI_021237-RA||-1||CDS||2986835926||3320||84.15	3741655	3731781	2.000000e-71	150
1.0223	0.2782	a16884_megascaffold_1	megascaffold_1||25114398||25115830||NNU_014302-RA||-1||CDS||304045903||768||74.68	25115830	25114398	b57268_PGA_scaffold_10	PGA_scaffold_10||3722551||3723755||BUSI_021236-RA||1||CDS||2986835923||3319||74.68	3722551	3723755	7.000000e-37	186
0.8489	0.1184	a16884_megascaffold_1	megascaffold_1||25140095||25168922||NNU_014303-RA||1||CDS||304045912||769||84.28	25140095	25168922	b57268_PGA_scaffold_10	PGA_scaffold_10||3700789||3714157||BUSI_021235-RA||1||CDS||2986835920||3318||84.28	3700789	3714157	1.000000e-250	236
0.8834	0.1385	a16884_megascaffold_1	megascaffold_1||25178502||25181219||NNU_014304-RA||-1||CDS||304045925||770||77.91	25181219	25178502	b57268_PGA_scaffold_10	PGA_scaffold_10||3694530||3697009||BUSI_021234-RA||1||CDS||2986835917||3317||77.91	3694530	3697009	1.000000e-250	286
1.1344	0.1096	a16884_megascaffold_1	megascaffold_1||25187318||25195632||NNU_014305-RA||-1||CDS||304045930||771||79.15	25195632	25187318	b57268_PGA_scaffold_10	PGA_scaffold_10||3685655||3692705||BUSI_021233-RA||1||CDS||2986835914||3316||79.15	3685655	3692705	1.000000e-250	336
1.3712	0.1964	a16884_megascaffold_1	megascaffold_1||25244508||25246311||NNU_014309-RA||-1||CDS||304045965||775||77.27	25246311	25244508	b57268_PGA_scaffold_10	PGA_scaffold_10||3665410||3674111||BUSI_021231-RA||1||CDS||2986835908||3314||77.27	3665410	3674111	1.000000e-250	386
1.4702	0.1808	a16884_megascaffold_1	megascaffold_1||25285074||25286111||NNU_014311-RA||1||CDS||304045983||777||74.07	25285074	25286111	b57268_PGA_scaffold_10	PGA_scaffold_10||3662113||3663153||BUSI_021230-RA||-1||CDS||2986835905||3313||74.07	3663153	3662113	7.000000e-178	436
64.8456	1.2244	a16884_megascaffold_1	megascaffold_1||25337372||25339546||NNU_014313-RA||-1||CDS||304045996||779||79.72	25339546	25337372	b57268_PGA_scaffold_10	PGA_scaffold_10||3656118||3658012||BUSI_021229-RA||1||CDS||2986835902||3312||79.72	3656118	3658012	1.000000e-250	486
1.5755	0.0706	a16884_megascaffold_1	megascaffold_1||25369323||25371385||NNU_014314-RA||1||CDS||304046007||780||79.13	25369323	25371385	b57268_PGA_scaffold_10	PGA_scaffold_10||3636668||3637944||BUSI_021225-RA||-1||CDS||2986835890||3308||79.13	3637944	3636668	1.000000e-250	536
#8	297.0	a16884_megascaffold_1	b57268_PGA_scaffold_10	r	6 Mean Ks: 1.3279	Mean Kn: 0.1954
#Ks	Kn	a<db_genome_id>_<chr>	chr1||start1||stop1||name1||strand1||type1||db_feature_id1||genome_order1||percent_id1	start1	stop1	b<db_genome_id>_<chr>	chr2||start2||stop2||name2||strand2||type2||db_feature_id2||genome_order2||percent_id2	start2	stop2	eval	block_score	GEVO_link
1.3845	0.2777	a16884_megascaffold_1	megascaffold_1||110876898||110883686||NNU_021586-RA||1||CDS||304063297||3496||73.54	110876898	110883686	b57268_PGA_scaffold_10	PGA_scaffold_10||13588470||13591773||BUSI_021947-RA||-1||CDS||2986838056||4030||73.54	13591773	13588470	1.000000e-250	50
2.5682	0.4782	a16884_megascaffold_1	megascaffold_1||111515750||111516772||NNU_021568-RA||1||CDS||304063174||3514||69.59	111515750	111516772	b57268_PGA_scaffold_10	PGA_scaffold_10||13475708||13476249||BUSI_021934-RA||-1||CDS||2986838017||4017||69.59	13476249	13475708	8.000000e-54	97
0.9000	0.0656	a16884_megascaffold_1	megascaffold_1||111541268||111548134||NNU_021567-RA||1||CDS||304063163||3515||81.73	111541268	111548134	b57268_PGA_scaffold_10	PGA_scaffold_10||13457795||13462733||BUSI_021932-RA||-1||CDS||2986838011||4015||81.73	13462733	13457795	1.000000e-250	147
1.1114	0.0356	a16884_megascaffold_1	megascaffold_1||111582530||111590847||NNU_021566-RA||1||CDS||304063156||3516||76.62	111582530	111590847	b57268_PGA_scaffold_10	PGA_scaffold_10||13396227||13406524||BUSI_021927-RA||-1||CDS||2986837996||4010||76.62	13406524	13396227	5.000000e-74	197
1.0269	0.1203	a16884_megascaffold_1	megascaffold_1||111682503||111685951||NNU_021562-RA||-1||CDS||304063123||3520||75.52	111685951	111682503	b57268_PGA_scaffold_10	PGA_scaffold_10||13199815||13202633||BUSI_021919-RA||1||CDS||2986837972||4002||75.52	13199815	13202633	1.000000e-250	247
0.9764	0.1948	a16884_megascaffold_1	megascaffold_1||111889370||111891136||NNU_021557-RA||1||CDS||304063086||3525||74.37	111889370	111891136	b57268_PGA_scaffold_10	PGA_scaffold_10||13101009||13103116||BUSI_021916-RA||-1||CDS||2986837963||3999||74.37	13103116	13101009	4.000000e-142	297
#9	269.0	a16884_megascaffold_1	b57268_PGA_scaffold_10	r	6 Mean Ks: 1.5236	Mean Kn: 0.2253
#Ks	Kn	a<db_genome_id>_<chr>	chr1||start1||stop1||name1||strand1||type1||db_feature_id1||genome_order1||percent_id1	start1	stop1	b<db_genome_id>_<chr>	chr2||start2||stop2||name2||strand2||type2||db_feature_id2||genome_order2||percent_id2	start2	stop2	eval	block_score	GEVO_link
0.8432	0.1079	a16884_megascaffold_1	megascaffold_1||52574325||52594268||NNU_023192-RA||-1||CDS||304067188||1528||81.91	52594268	52574325	b57268_PGA_scaffold_10	PGA_scaffold_10||5667321||5674629||BUSI_021376-RA||1||CDS||2986836343||3459||81.91	5667321	5674629	1.000000e-250	50
1.0397	0.1821	a16884_megascaffold_1	megascaffold_1||52712669||52713010||NNU_023188-RA||-1||CDS||304067157||1532||77.19	52713010	52712669	b57268_PGA_scaffold_10	PGA_scaffold_10||5636442||5641771||BUSI_021373-RA||1||CDS||2986836334||3456||77.19	5636442	5641771	2.000000e-65	100
3.9080	0.1880	a16884_megascaffold_1	megascaffold_1||52766392||52767354||NNU_023185-RA||-1||CDS||304067135||1535||71.05	52767354	52766392	b57268_PGA_scaffold_10	PGA_scaffold_10||5631285||5631898||BUSI_021372-RA||1||CDS||2986836331||3455||71.05	5631285	5631898	5.000000e-23	122
0.8153	0.2526	a16884_megascaffold_1	megascaffold_1||52888506||52894838||NNU_023180-RA||1||CDS||304067082||1540||77.46	52888506	52894838	b57268_PGA_scaffold_10	PGA_scaffold_10||5606614||5611741||BUSI_021370-RA||-1||CDS||2986836325||3453||77.46	5611741	5606614	1.000000e-154	172
1.3776	0.4622	a16884_megascaffold_1	megascaffold_1||53238085||53241130||NNU_009574-RA||1||CDS||304036647||1547||77.66	53238085	53241130	b57268_PGA_scaffold_10	PGA_scaffold_10||5508822||5514193||BUSI_021363-RA||1||CDS||2986836304||3446||77.66	5508822	5514193	1.000000e-250	222
1.1577	0.1591	a16884_megascaffold_1	megascaffold_1||53793326||53799093||NNU_009594-RA||-1||CDS||304036811||1567||72.78	53799093	53793326	b57268_PGA_scaffold_10	PGA_scaffold_10||5270765||5276552||BUSI_021347-RA||-1||CDS||2986836256||3430||72.78	5276552	5270765	1.000000e-250	269
#10	250.0	a16884_megascaffold_1	b57268_PGA_scaffold_10	r	5 Mean Ks: 1.6330	Mean Kn: 0.3846
#Ks	Kn	a<db_genome_id>_<chr>	chr1||start1||stop1||name1||strand1||type1||db_feature_id1||genome_order1||percent_id1	start1	stop1	b<db_genome_id>_<chr>	chr2||start2||stop2||name2||strand2||type2||db_feature_id2||genome_order2||percent_id2	start2	stop2	eval	block_score	GEVO_link
2.9180	1.0281	a16884_megascaffold_1	megascaffold_1||69065177||69066188||NNU_005011-RA||-1||CDS||304031223||2109||74.22	69066188	69065177	b57268_PGA_scaffold_10	PGA_scaffold_10||2906447||2907397||BUSI_021141-RA||1||CDS||2986835638||3224||74.22	2906447	2907397	7.000000e-64	50
1.2742	0.2612	a16884_megascaffold_1	megascaffold_1||69075872||69081494||NNU_005008-RA||1||CDS||304031203||2111||74.36	69075872	69081494	b57268_PGA_scaffold_10	PGA_scaffold_10||2893937||2899956||BUSI_021139-RA||-1||CDS||2986835632||3222||74.36	2899956	2893937	2.000000e-178	100
1.4910	0.1333	a16884_megascaffold_1	megascaffold_1||69098355||69100808||NNU_005007-RA||1||CDS||304031192||2113||72.91	69098355	69100808	b57268_PGA_scaffold_10	PGA_scaffold_10||2883794||2886265||BUSI_021138-RA||-1||CDS||2986835629||3221||72.91	2886265	2883794	1.000000e-250	150
0.8834	0.1262	a16884_megascaffold_1	megascaffold_1||69119189||69124069||NNU_005006-RA||1||CDS||304031175||2114||79.34	69119189	69124069	b57268_PGA_scaffold_10	PGA_scaffold_10||2867409||2872978||BUSI_021137-RA||-1||CDS||2986835626||3220||79.34	2872978	2867409	1.000000e-250	200
1.5982	0.3740	a16884_megascaffold_1	megascaffold_1||69210329||69211868||NNU_005004-RA||1||CDS||304031162||2116||71.93	69210329	69211868	b57268_PGA_scaffold_10	PGA_scaffold_10||2861951||2863504||BUSI_021136-RA||1||CDS||2986835623||3219||71.93	2861951	2863504	2.000000e-130	250
#11	250.0	a16884_megascaffold_1	b57268_PGA_scaffold_10	r	5 Mean Ks: 1.1493	Mean Kn: 0.2271
#Ks	Kn	a<db_genome_id>_<chr>	chr1||start1||stop1||name1||strand1||type1||db_feature_id1||genome_order1||percent_id1	start1	stop1	b<db_genome_id>_<chr>	chr2||start2||stop2||name2||strand2||type2||db_feature_id2||genome_order2||percent_id2	start2	stop2	eval	block_score	GEVO_link
0.8593	0.0767	a16884_megascaffold_1	megascaffold_1||62232275||62240623||NNU_005266-RA||1||CDS||304033425||1854||85.71	62232275	62240623	b57268_PGA_scaffold_10	PGA_scaffold_10||855983||861879||BUSI_020908-RA||-1||CDS||2986834939||2991||85.71	861879	855983	1.000000e-161	50
0.9336	0.1344	a16884_megascaffold_1	megascaffold_1||62259439||62266978||NNU_005264-RA||1||CDS||304033409||1856||78.04	62259439	62266978	b57268_PGA_scaffold_10	PGA_scaffold_10||845714||851995||BUSI_020907-RA||-1||CDS||2986834936||2990||78.04	851995	845714	1.000000e-250	100
0.7163	0.1464	a16884_megascaffold_1	megascaffold_1||62292477||62294434||NNU_005263-RA||1||CDS||304033400||1857||80.27	62292477	62294434	b57268_PGA_scaffold_10	PGA_scaffold_10||841852||843976||BUSI_020906-RA||-1||CDS||2986834933||2989||80.27	843976	841852	1.000000e-250	150
1.7976	0.4963	a16884_megascaffold_1	megascaffold_1||62347677||62350887||NNU_005262-RA||1||CDS||304033392||1858||71.24	62347677	62350887	b57268_PGA_scaffold_10	PGA_scaffold_10||826144||830610||BUSI_020904-RA||-1||CDS||2986834927||2987||71.24	830610	826144	2.000000e-55	200
1.4396	0.2816	a16884_megascaffold_1	megascaffold_1||62383789||62385735||NNU_005260-RA||-1||CDS||304033377||1860||70.71	62385735	62383789	b57268_PGA_scaffold_10	PGA_scaffold_10||810295||812253||BUSI_020902-RA||1||CDS||2986834921||2985||70.71	810295	812253	1.000000e-250	250
#12	230.0	a16884_megascaffold_1	b57268_PGA_scaffold_10	r	5 Mean Ks: 19.1008	Mean Kn: 0.7378
#Ks	Kn	a<db_genome_id>_<chr>	chr1||start1||stop1||name1||strand1||type1||db_feature_id1||genome_order1||percent_id1	start1	stop1	b<db_genome_id>_<chr>	chr2||start2||stop2||name2||strand2||type2||db_feature_id2||genome_order2||percent_id2	start2	stop2	eval	block_score	GEVO_link
2.1782	0.3638	a16884_megascaffold_1	megascaffold_1||123003978||123005568||NNU_020784-RA||-1||CDS||304060820||3892||79.58	123005568	123003978	b57268_PGA_scaffold_10	PGA_scaffold_10||7903851||7914008||BUSI_021590-RA||-1||CDS||2986836985||3673||79.58	7914008	7903851	4.000000e-79	50
3.4521	0.1029	a16884_megascaffold_1	megascaffold_1||123321741||123325421||NNU_026378-RA||1||CDS||304074304||3904||78.57	123321741	123325421	b57268_PGA_scaffold_10	PGA_scaffold_10||7852907||7858145||BUSI_021582-RA||-1||CDS||2986836961||3665||78.57	7858145	7852907	2.000000e-170	97
1.5917	0.6472	a16884_megascaffold_1	megascaffold_1||123469437||123470556||NNU_026117-RA||-1||CDS||304073986||3907||86.01	123470556	123469437	b57268_PGA_scaffold_10	PGA_scaffold_10||7847764||7849323||BUSI_021581-RA||1||CDS||2986836958||3664||86.01	7847764	7849323	2.000000e-57	147
13.5204	1.2706	a16884_megascaffold_1	megascaffold_1||123613233||123615115||NNU_026114-RA||-1||CDS||304073971||3910||72.38	123615115	123613233	b57268_PGA_scaffold_10	PGA_scaffold_10||7842927||7843543||BUSI_021580-RA||1||CDS||2986836955||3663||72.38	7842927	7843543	1.000000e-36	183
74.7615	1.3044	a16884_megascaffold_1	megascaffold_1||123920451||123932304||NNU_022041-RA||1||CDS||304064710||3925||72.69	123920451	123932304	b57268_PGA_scaffold_10	PGA_scaffold_10||7654949||7667041||BUSI_021565-RA||1||CDS||2986836910||3648||72.69	7654949	7667041	7.000000e-126	230
#1	3006.0	a16884_megascaffold_1	b57268_PGA_scaffold_11	f	63 Mean Ks: 6.5988	Mean Kn: 0.3118
#Ks	Kn	a<db_genome_id>_<chr>	chr1||start1||stop1||name1||strand1||type1||db_feature_id1||genome_order1||percent_id1	start1	stop1	b<db_genome_id>_<chr>	chr2||start2||stop2||name2||strand2||type2||db_feature_id2||genome_order2||percent_id2	start2	stop2	eval	block_score	GEVO_link
0.6977	0.1032	a16884_megascaffold_1	megascaffold_1||92783351||92789506||NNU_015257-RA||-1||CDS||304050728||2837||78.93	92789506	92783351	b57268_PGA_scaffold_11	PGA_scaffold_11||41109935||41114592||BUSI_012509-RA||-1||CDS||2987019784||5551||78.93	41114592	41109935	1.000000e-250	50
1.5280	0.3361	a16884_megascaffold_1	megascaffold_1||92853111||92861911||NNU_015255-RA||1||CDS||304050704||2839||72.32	92853111	92861911	b57268_PGA_scaffold_11	PGA_scaffold_11||41138434||41152289||BUSI_012512-RA||1||CDS||2987019793||5554||72.32	41138434	41152289	1.000000e-250	100
1.7678	0.3655	a16884_megascaffold_1	megascaffold_1||92901699||92902497||NNU_015253-RA||-1||CDS||304050690||2841||77.78	92902497	92901699	b57268_PGA_scaffold_11	PGA_scaffold_11||41162872||41163684||BUSI_012513-RA||-1||CDS||2987019796||5555||77.78	41163684	41162872	2.000000e-36	135
1.6478	0.2469	a16884_megascaffold_1	megascaffold_1||92957733||92966257||NNU_015248-RA||-1||CDS||304050654||2845||67.65	92966257	92957733	b57268_PGA_scaffold_11	PGA_scaffold_11||41168308||41183236||BUSI_012514-RA||-1||CDS||2987019799||5556||67.65	41183236	41168308	2.000000e-143	185
67.1564	0.8144	a16884_megascaffold_1	megascaffold_1||93019874||93025423||NNU_015245-RA||-1||CDS||304050637||2849||73.33	93025423	93019874	b57268_PGA_scaffold_11	PGA_scaffold_11||41266501||41284940||BUSI_012518-RA||-1||CDS||2987019811||5560||73.33	41284940	41266501	1.000000e-38	223
3.5591	0.4959	a16884_megascaffold_1	megascaffold_1||93026317||93028394||NNU_015244-RA||1||CDS||304050624||2850||83.11	93026317	93028394	b57268_PGA_scaffold_11	PGA_scaffold_11||41380267||41391811||BUSI_012524-RA||1||CDS||2987019829||5566||83.11	41380267	41391811	2.000000e-83	273
64.6756	1.3746	a16884_megascaffold_1	megascaffold_1||93042406||93045135||NNU_015243-RA||1||CDS||304050614||2851||88.49	93042406	93045135	b57268_PGA_scaffold_11	PGA_scaffold_11||41687661||41701388||BUSI_012541-RA||1||CDS||2987019880||5583||88.49	41687661	41701388	7.000000e-162	320
1.1008	0.1611	a16884_megascaffold_1	megascaffold_1||93266922||93272496||NNU_015240-RA||1||CDS||304050588||2854||74.75	93266922	93272496	b57268_PGA_scaffold_11	PGA_scaffold_11||41702238||41709378||BUSI_012542-RA||1||CDS||2987019883||5584||74.75	41702238	41709378	1.000000e-250	370
0.8155	0.1093	a16884_megascaffold_1	megascaffold_1||93329508||93336007||NNU_015239-RA||-1||CDS||304050576||2855||78.16	93336007	93329508	b57268_PGA_scaffold_11	PGA_scaffold_11||41710921||41715221||BUSI_012543-RA||-1||CDS||2987019886||5585||78.16	41715221	41710921	1.000000e-250	420
1.5324	0.3231	a16884_megascaffold_1	megascaffold_1||93416386||93418116||NNU_015237-RA||-1||CDS||304050558||2857||76.31	93418116	93416386	b57268_PGA_scaffold_11	PGA_scaffold_11||41745464||41746786||BUSI_012544-RA||-1||CDS||2987019889||5586||76.31	41746786	41745464	2.000000e-168	470
2.0494	0.5867	a16884_megascaffold_1	megascaffold_1||93475810||93482002||NNU_015235-RA||1||CDS||304050545||2859||79.15	93475810	93482002	b57268_PGA_scaffold_11	PGA_scaffold_11||41757741||41765618||BUSI_012545-RA||1||CDS||2987019892||5587||79.15	41757741	41765618	1.000000e-79	520
0.8831	0.1584	a16884_megascaffold_1	megascaffold_1||93508756||93511764||NNU_015234-RA||-1||CDS||304050538||2860||76.42	93511764	93508756	b57268_PGA_scaffold_11	PGA_scaffold_11||41767390||41770386||BUSI_012546-RA||-1||CDS||2987019895||5588||76.42	41770386	41767390	1.000000e-250	570
1.2976	0.3477	a16884_megascaffold_1	megascaffold_1||93611548||93616317||NNU_015230-RA||1||CDS||304050503||2864||72.52	93611548	93616317	b57268_PGA_scaffold_11	PGA_scaffold_11||41777309||41779584||BUSI_012547-RA||-1||CDS||2987019898||5589||72.52	41779584	41777309	1.000000e-250	620
18.6022	1.3218	a16884_megascaffold_1	megascaffold_1||93695921||93696549||NNU_015228-RA||-1||CDS||304050489||2866||69.92	93696549	93695921	b57268_PGA_scaffold_11	PGA_scaffold_11||41832363||41835106||BUSI_012553-RA||-1||CDS||2987019916||5595||69.92	41835106	41832363	3.000000e-39	658
1.0113	0.1341	a16884_megascaffold_1	megascaffold_1||93709381||93710134||NNU_015227-RA||-1||CDS||304050480||2867||77.48	93710134	93709381	b57268_PGA_scaffold_11	PGA_scaffold_11||41851248||41862109||BUSI_012555-RA||-1||CDS||2987019922||5597||77.48	41862109	41851248	5.000000e-86	708
1.0365	0.1537	a16884_megascaffold_1	megascaffold_1||93792332||93794790||NNU_015223-RA||-1||CDS||304050446||2871||76.54	93794790	93792332	b57268_PGA_scaffold_11	PGA_scaffold_11||41873611||41875925||BUSI_012556-RA||-1||CDS||2987019925||5598||76.54	41875925	41873611	1.000000e-250	758
1.3394	0.0855	a16884_megascaffold_1	megascaffold_1||94006934||94014421||NNU_015218-RA||-1||CDS||304050408||2876||80.04	94014421	94006934	b57268_PGA_scaffold_11	PGA_scaffold_11||41910085||41918011||BUSI_012557-RA||-1||CDS||2987019928||5599||80.04	41918011	41910085	1.000000e-250	808
1.2658	0.5026	a16884_megascaffold_1	megascaffold_1||94116960||94118683||NNU_015216-RA||-1||CDS||304050393||2878||74.93	94118683	94116960	b57268_PGA_scaffold_11	PGA_scaffold_11||41929788||41931573||BUSI_012558-RA||-1||CDS||2987019931||5600||74.93	41931573	41929788	3.000000e-57	858
0.8018	0.0789	a16884_megascaffold_1	megascaffold_1||94129646||94135315||NNU_015215-RA||1||CDS||304050383||2879||84.1	94129646	94135315	b57268_PGA_scaffold_11	PGA_scaffold_11||41936161||41941530||BUSI_012559-RA||1||CDS||2987019934||5601||84.1	41936161	41941530	1.000000e-250	908
1.0690	0.2196	a16884_megascaffold_1	megascaffold_1||94159523||94163130||NNU_015214-RA||1||CDS||304050373||2880||72.35	94159523	94163130	b57268_PGA_scaffold_11	PGA_scaffold_11||41952582||41958287||BUSI_012561-RA||1||CDS||2987019940||5603||72.35	41952582	41958287	1.000000e-250	958
1.0899	0.1898	a16884_megascaffold_1	megascaffold_1||94238458||94244979||NNU_015211-RA||1||CDS||304050348||2883||81.56	94238458	94244979	b57268_PGA_scaffold_11	PGA_scaffold_11||41966827||41969514||BUSI_012563-RA||1||CDS||2987019946||5605||81.56	41966827	41969514	1.000000e-250	1008
1.5397	0.2261	a16884_megascaffold_1	megascaffold_1||94298043||94319145||NNU_015210-RA||-1||CDS||304050338||2884||72.69	94319145	94298043	b57268_PGA_scaffold_11	PGA_scaffold_11||41971740||41975178||BUSI_012564-RA||-1||CDS||2987019949||5606||72.69	41975178	41971740	1.000000e-250	1058
1.4983	0.2811	a16884_megascaffold_1	megascaffold_1||94342076||94342408||NNU_015209-RA||-1||CDS||304050327||2885||71.64	94342408	94342076	b57268_PGA_scaffold_11	PGA_scaffold_11||41985120||41986113||BUSI_012565-RA||-1||CDS||2987019952||5607||71.64	41986113	41985120	2.000000e-34	1091
3.4437	1.1136	a16884_megascaffold_1	megascaffold_1||94431418||94434697||NNU_015205-RA||1||CDS||304050289||2889||70.73	94431418	94434697	b57268_PGA_scaffold_11	PGA_scaffold_11||42048559||42053676||BUSI_012573-RA||1||CDS||2987019976||5615||70.73	42048559	42053676	4.000000e-139	1141
1.1682	0.1482	a16884_megascaffold_1	megascaffold_1||94444846||94458335||NNU_015204-RA||1||CDS||304050282||2890||82.16	94444846	94458335	b57268_PGA_scaffold_11	PGA_scaffold_11||42056570||42066355||BUSI_012574-RA||1||CDS||2987019979||5616||82.16	42056570	42066355	8.000000e-144	1191
1.4316	0.1813	a16884_megascaffold_1	megascaffold_1||94487339||94488393||NNU_015203-RA||1||CDS||304050271||2891||74.48	94487339	94488393	b57268_PGA_scaffold_11	PGA_scaffold_11||42069987||42071048||BUSI_012575-RA||1||CDS||2987019982||5617||74.48	42069987	42071048	1.000000e-75	1241
1.0337	0.0368	a16884_megascaffold_1	megascaffold_1||94575131||94577734||NNU_015200-RA||-1||CDS||304050243||2894||84.61	94577734	94575131	b57268_PGA_scaffold_11	PGA_scaffold_11||42085764||42088285||BUSI_012577-RA||-1||CDS||2987019988||5619||84.61	42088285	42085764	1.000000e-250	1291
0.7899	0.0729	a16884_megascaffold_1	megascaffold_1||94616483||94630466||NNU_015198-RA||1||CDS||304050219||2896||82.92	94616483	94630466	b57268_PGA_scaffold_11	PGA_scaffold_11||42102430||42119736||BUSI_012578-RA||1||CDS||2987019991||5620||82.92	42102430	42119736	1.000000e-250	1341
1.3283	0.2394	a16884_megascaffold_1	megascaffold_1||94632145||94642859||NNU_015197-RA||-1||CDS||304050207||2897||75.56	94642859	94632145	b57268_PGA_scaffold_11	PGA_scaffold_11||42120501||42130715||BUSI_012579-RA||-1||CDS||2987019994||5621||75.56	42130715	42120501	2.000000e-163	1391
59.6676	0.3593	a16884_megascaffold_1	megascaffold_1||94673474||94691621||NNU_015196-RA||-1||CDS||304050192||2898||67.35	94691621	94673474	b57268_PGA_scaffold_11	PGA_scaffold_11||42138667||42142140||BUSI_012580-RA||1||CDS||2987019997||5622||67.35	42138667	42142140	9.000000e-51	1441
1.1086	0.1835	a16884_megascaffold_1	megascaffold_1||94711804||94714824||NNU_015194-RA||-1||CDS||304050176||2900||80.95	94714824	94711804	b57268_PGA_scaffold_11	PGA_scaffold_11||42145663||42147260||BUSI_012581-RA||-1||CDS||2987020000||5623||80.95	42147260	42145663	5.000000e-110	1491
0.9594	0.1046	a16884_megascaffold_1	megascaffold_1||94721049||94727075||NNU_015193-RA||-1||CDS||304050163||2901||82.99	94727075	94721049	b57268_PGA_scaffold_11	PGA_scaffold_11||42148114||42152431||BUSI_012582-RA||-1||CDS||2987020003||5624||82.99	42152431	42148114	1.000000e-250	1541
0.8264	0.1610	a16884_megascaffold_1	megascaffold_1||94875171||94879118||NNU_015185-RA||1||CDS||304050092||2909||86.07	94875171	94879118	b57268_PGA_scaffold_11	PGA_scaffold_11||42239056||42243050||BUSI_012589-RA||1||CDS||2987020024||5631||86.07	42239056	42243050	6.000000e-62	1591
1.0591	0.1181	a16884_megascaffold_1	megascaffold_1||94883380||94883933||NNU_015184-RA||-1||CDS||304050081||2910||79.47	94883933	94883380	b57268_PGA_scaffold_11	PGA_scaffold_11||42245171||42245744||BUSI_012590-RA||-1||CDS||2987020027||5632||79.47	42245744	42245171	8.000000e-110	1641
1.0272	0.2382	a16884_megascaffold_1	megascaffold_1||94889221||94898680||NNU_015183-RA||-1||CDS||304050068||2911||76.81	94898680	94889221	b57268_PGA_scaffold_11	PGA_scaffold_11||42387432||42392815||BUSI_012603-RA||-1||CDS||2987020066||5645||76.81	42392815	42387432	1.000000e-250	1688
0.8193	0.0546	a16884_megascaffold_1	megascaffold_1||94930627||94954666||NNU_015181-RA||-1||CDS||304050047||2913||84.04	94954666	94930627	b57268_PGA_scaffold_11	PGA_scaffold_11||42395693||42403828||BUSI_012604-RA||-1||CDS||2987020069||5646||84.04	42403828	42395693	1.000000e-250	1738
1.1778	0.2529	a16884_megascaffold_1	megascaffold_1||94982324||94988804||NNU_015179-RA||1||CDS||304050030||2915||75.27	94982324	94988804	b57268_PGA_scaffold_11	PGA_scaffold_11||42439889||42448590||BUSI_012609-RA||1||CDS||2987020084||5651||75.27	42439889	42448590	1.000000e-250	1788
0.6427	0.0587	a16884_megascaffold_1	megascaffold_1||95021282||95026586||NNU_015177-RA||1||CDS||304050011||2917||78.39	95021282	95026586	b57268_PGA_scaffold_11	PGA_scaffold_11||42450320||42453180||BUSI_012610-RA||1||CDS||2987020087||5652||78.39	42450320	42453180	5.000000e-85	1838
0.4764	0.2105	a16884_megascaffold_1	megascaffold_1||95073075||95075930||NNU_015174-RA||1||CDS||304049986||2920||78.66	95073075	95075930	b57268_PGA_scaffold_11	PGA_scaffold_11||42468490||42481116||BUSI_012612-RA||1||CDS||2987020093||5654||78.66	42468490	42481116	1.000000e-250	1888
2.0667	0.4843	a16884_megascaffold_1	megascaffold_1||95190503||95192746||NNU_015171-RA||1||CDS||304049961||2923||75.16	95190503	95192746	b57268_PGA_scaffold_11	PGA_scaffold_11||42484025||42484736||BUSI_012613-RA||-1||CDS||2987020096||5655||75.16	42484736	42484025	7.000000e-21	1908
1.0986	0.1757	a16884_megascaffold_1	megascaffold_1||95202459||95205281||NNU_015170-RA||-1||CDS||304049953||2924||77.26	95205281	95202459	b57268_PGA_scaffold_11	PGA_scaffold_11||42493856||42502042||BUSI_012614-RA||-1||CDS||2987020099||5656||77.26	42502042	42493856	1.000000e-250	1958
0.7425	0.0383	a16884_megascaffold_1	megascaffold_1||95432393||95439773||NNU_015161-RA||-1||CDS||304049882||2933||85.15	95439773	95432393	b57268_PGA_scaffold_11	PGA_scaffold_11||42537837||42544091||BUSI_012616-RA||-1||CDS||2987020105||5658||85.15	42544091	42537837	1.000000e-250	2008
1.0343	0.2164	a16884_megascaffold_1	megascaffold_1||95499279||95505158||NNU_015160-RA||-1||CDS||304049871||2934||74.97	95505158	95499279	b57268_PGA_scaffold_11	PGA_scaffold_11||42578615||42579451||BUSI_012618-RA||-1||CDS||2987020111||5660||74.97	42579451	42578615	4.000000e-149	2058
1.2598	0.3630	a16884_megascaffold_1	megascaffold_1||95542509||95561851||NNU_015159-RA||1||CDS||304049860||2935||79.84	95542509	95561851	b57268_PGA_scaffold_11	PGA_scaffold_11||42593497||42598623||BUSI_012619-RA||1||CDS||2987020114||5661||79.84	42593497	42598623	4.000000e-157	2108
0.6812	0.0482	a16884_megascaffold_1	megascaffold_1||95579217||95587185||NNU_015158-RA||-1||CDS||304049847||2936||86.09	95587185	95579217	b57268_PGA_scaffold_11	PGA_scaffold_11||42600902||42607501||BUSI_012620-RA||-1||CDS||2987020117||5662||86.09	42607501	42600902	1.000000e-250	2158
0.9430	0.0965	a16884_megascaffold_1	megascaffold_1||95699689||95704343||NNU_025105-RA||1||CDS||304072407||2938||80.76	95699689	95704343	b57268_PGA_scaffold_11	PGA_scaffold_11||42609648||42616401||BUSI_012621-RA||1||CDS||2987020120||5663||80.76	42609648	42616401	1.000000e-250	2208
1.0566	0.2294	a16884_megascaffold_1	megascaffold_1||95708896||95713726||NNU_025104-RA||-1||CDS||304072397||2939||76.88	95713726	95708896	b57268_PGA_scaffold_11	PGA_scaffold_11||42617255||42623025||BUSI_012622-RA||-1||CDS||2987020123||5664||76.88	42623025	42617255	8.000000e-70	2258
1.0006	0.1269	a16884_megascaffold_1	megascaffold_1||95760128||95762341||NNU_025102-RA||-1||CDS||304072384||2941||80.22	95762341	95760128	b57268_PGA_scaffold_11	PGA_scaffold_11||42646326||42649132||BUSI_012624-RA||-1||CDS||2987020129||5666||80.22	42649132	42646326	1.000000e-250	2308
1.1533	0.1923	a16884_megascaffold_1	megascaffold_1||95848217||95852168||NNU_025097-RA||1||CDS||304072341||2946||75.15	95848217	95852168	b57268_PGA_scaffold_11	PGA_scaffold_11||42671921||42674559||BUSI_012626-RA||1||CDS||2987020135||5668||75.15	42671921	42674559	1.000000e-250	2358
67.7871	0.9145	a16884_megascaffold_1	megascaffold_1||95853617||95862602||NNU_025096-RA||-1||CDS||304072335||2947||74.56	95862602	95853617	b57268_PGA_scaffold_11	PGA_scaffold_11||42676985||42687977||BUSI_012627-RA||-1||CDS||2987020138||5669||74.56	42687977	42676985	5.000000e-157	2408
0.9603	0.1133	a16884_megascaffold_1	megascaffold_1||95894451||95902588||NNU_025095-RA||-1||CDS||304072323||2948||82.15	95902588	95894451	b57268_PGA_scaffold_11	PGA_scaffold_11||42744781||42751801||BUSI_012632-RA||-1||CDS||2987020153||5674||82.15	42751801	42744781	1.000000e-250	2458
0.9149	0.0567	a16884_megascaffold_1	megascaffold_1||95935116||95947398||NNU_025093-RA||-1||CDS||304072305||2950||85.58	95947398	95935116	b57268_PGA_scaffold_11	PGA_scaffold_11||42764664||42778890||BUSI_012633-RA||-1||CDS||2987020156||5675||85.58	42778890	42764664	1.000000e-250	2508
1.0236	0.3493	a16884_megascaffold_1	megascaffold_1||96077213||96094331||NNU_025089-RA||1||CDS||304072281||2954||73.52	96077213	96094331	b57268_PGA_scaffold_11	PGA_scaffold_11||42791507||42798233||BUSI_012634-RA||1||CDS||2987020159||5676||73.52	42791507	42798233	1.000000e-250	2558
62.3825	1.3643	a16884_megascaffold_1	megascaffold_1||96370948||96374094||NNU_025082-RA||1||CDS||304072225||2961||65.66	96370948	96374094	b57268_PGA_scaffold_11	PGA_scaffold_11||42886485||42897400||BUSI_012643-RA||1||CDS||2987020186||5685||65.66	42886485	42897400	2.000000e-19	2576
1.2515	0.1121	a16884_megascaffold_1	megascaffold_1||96402243||96403938||NNU_025078-RA||-1||CDS||304072200||2965||77.32	96403938	96402243	b57268_PGA_scaffold_11	PGA_scaffold_11||42943944||42945659||BUSI_012646-RA||-1||CDS||2987020195||5688||77.32	42945659	42943944	1.000000e-250	2626
0.9436	0.1060	a16884_megascaffold_1	megascaffold_1||96620819||96627459||NNU_023340-RA||-1||CDS||304067779||2973||78.91	96627459	96620819	b57268_PGA_scaffold_11	PGA_scaffold_11||42987661||42993405||BUSI_012649-RA||-1||CDS||2987020204||5691||78.91	42993405	42987661	1.000000e-250	2676
1.5543	0.3169	a16884_megascaffold_1	megascaffold_1||96665260||96668006||NNU_023337-RA||-1||CDS||304067755||2976||67.39	96668006	96665260	b57268_PGA_scaffold_11	PGA_scaffold_11||43001608||43004737||BUSI_012650-RA||-1||CDS||2987020207||5692||67.39	43004737	43001608	9.000000e-148	2726
0.5260	0.1213	a16884_megascaffold_1	megascaffold_1||96690102||96710780||NNU_023335-RA||1||CDS||304067744||2978||91.97	96690102	96710780	b57268_PGA_scaffold_11	PGA_scaffold_11||43005273||43021213||BUSI_012651-RA||1||CDS||2987020210||5693||91.97	43005273	43021213	1.000000e-250	2776
3.3586	0.2080	a16884_megascaffold_1	megascaffold_1||96745217||96747700||NNU_023334-RA||-1||CDS||304067735||2979||70.41	96747700	96745217	b57268_PGA_scaffold_11	PGA_scaffold_11||43030227||43032073||BUSI_012652-RA||-1||CDS||2987020213||5694||70.41	43032073	43030227	3.000000e-31	2806
0.9726	0.2946	a16884_megascaffold_1	megascaffold_1||96859380||96865077||NNU_023331-RA||1||CDS||304067707||2982||84.25	96859380	96865077	b57268_PGA_scaffold_11	PGA_scaffold_11||43068191||43077855||BUSI_012657-RA||1||CDS||2987020228||5699||84.25	43068191	43077855	2.000000e-170	2856
1.9030	0.3945	a16884_megascaffold_1	megascaffold_1||96989458||96992245||NNU_023325-RA||1||CDS||304067649||2988||68.79	96989458	96992245	b57268_PGA_scaffold_11	PGA_scaffold_11||43091271||43095896||BUSI_012659-RA||1||CDS||2987020234||5701||68.79	43091271	43095896	1.000000e-57	2906
1.4797	0.1050	a16884_megascaffold_1	megascaffold_1||97024963||97026254||NNU_023323-RA||-1||CDS||304067631||2990||79.25	97026254	97024963	b57268_PGA_scaffold_11	PGA_scaffold_11||43096674||43097928||BUSI_012660-RA||-1||CDS||2987020237||5702||79.25	43097928	43096674	1.000000e-67	2956
4.7065	1.0686	a16884_megascaffold_1	megascaffold_1||97041631||97060506||NNU_023322-RA||1||CDS||304067624||2991||80.75	97041631	97060506	b57268_PGA_scaffold_11	PGA_scaffold_11||43108063||43113118||BUSI_012661-RA||1||CDS||2987020240||5703||80.75	43108063	43113118	7.000000e-139	3006
#2	1852.0	a16884_megascaffold_1	b57268_PGA_scaffold_11	f	38 Mean Ks: 7.2391	Mean Kn: 0.2695
#Ks	Kn	a<db_genome_id>_<chr>	chr1||start1||stop1||name1||strand1||type1||db_feature_id1||genome_order1||percent_id1	start1	stop1	b<db_genome_id>_<chr>	chr2||start2||stop2||name2||strand2||type2||db_feature_id2||genome_order2||percent_id2	start2	stop2	eval	block_score	GEVO_link
1.3065	0.1350	a16884_megascaffold_1	megascaffold_1||99052699||99056708||NNU_024124-RA||1||CDS||304070259||3067||76.67	99052699	99056708	b57268_PGA_scaffold_11	PGA_scaffold_11||50294187||50297063||BUSI_013166-RA||1||CDS||2987021755||6208||76.67	50294187	50297063	1.000000e-112	50
0.7557	0.0311	a16884_megascaffold_1	megascaffold_1||99200443||99213521||NNU_011775-RA||1||CDS||304043359||3069||86.95	99200443	99213521	b57268_PGA_scaffold_11	PGA_scaffold_11||50298625||50312427||BUSI_013167-RA||-1||CDS||2987021758||6209||86.95	50312427	50298625	1.000000e-250	100
0.9805	0.1795	a16884_megascaffold_1	megascaffold_1||99240824||99241619||NNU_011773-RA||-1||CDS||304043338||3071||74.28	99241619	99240824	b57268_PGA_scaffold_11	PGA_scaffold_11||50316165||50316926||BUSI_013168-RA||-1||CDS||2987021761||6210||74.28	50316926	50316165	9.000000e-92	150
0.9055	0.1446	a16884_megascaffold_1	megascaffold_1||99262456||99267274||NNU_011772-RA||1||CDS||304043329||3072||80.36	99262456	99267274	b57268_PGA_scaffold_11	PGA_scaffold_11||50322402||50326765||BUSI_013169-RA||1||CDS||2987021764||6211||80.36	50322402	50326765	1.000000e-250	200
0.6559	0.0466	a16884_megascaffold_1	megascaffold_1||99282283||99287222||NNU_011770-RA||-1||CDS||304043315||3074||85.02	99287222	99282283	b57268_PGA_scaffold_11	PGA_scaffold_11||50331848||50337923||BUSI_013170-RA||-1||CDS||2987021767||6212||85.02	50337923	50331848	1.000000e-250	250
0.8292	0.0594	a16884_megascaffold_1	megascaffold_1||99294672||99312471||NNU_011769-RA||-1||CDS||304043301||3075||84.4	99312471	99294672	b57268_PGA_scaffold_11	PGA_scaffold_11||50348874||50356068||BUSI_013172-RA||-1||CDS||2987021773||6214||84.4	50356068	50348874	1.000000e-250	300
1.0650	0.1055	a16884_megascaffold_1	megascaffold_1||99342722||99350669||NNU_011768-RA||1||CDS||304043288||3076||80.06	99342722	99350669	b57268_PGA_scaffold_11	PGA_scaffold_11||50358378||50372408||BUSI_013173-RA||1||CDS||2987021776||6215||80.06	50358378	50372408	1.000000e-250	350
0.8664	0.1437	a16884_megascaffold_1	megascaffold_1||99380475||99385515||NNU_011767-RA||-1||CDS||304043280||3077||84.28	99385515	99380475	b57268_PGA_scaffold_11	PGA_scaffold_11||50373695||50377965||BUSI_013174-RA||-1||CDS||2987021779||6216||84.28	50377965	50373695	6.000000e-177	400
1.1779	0.1276	a16884_megascaffold_1	megascaffold_1||99394260||99398039||NNU_011766-RA||-1||CDS||304043272||3078||76.53	99398039	99394260	b57268_PGA_scaffold_11	PGA_scaffold_11||50379183||50382459||BUSI_013175-RA||-1||CDS||2987021782||6217||76.53	50382459	50379183	1.000000e-250	450
0.8150	0.1317	a16884_megascaffold_1	megascaffold_1||99412569||99426432||NNU_011764-RA||-1||CDS||304043253||3080||77.07	99426432	99412569	b57268_PGA_scaffold_11	PGA_scaffold_11||50384979||50392536||BUSI_013176-RA||-1||CDS||2987021785||6218||77.07	50392536	50384979	1.000000e-250	500
1.3556	0.5100	a16884_megascaffold_1	megascaffold_1||99455050||99460185||NNU_011763-RA||1||CDS||304043243||3081||73.01	99455050	99460185	b57268_PGA_scaffold_11	PGA_scaffold_11||50393910||50403836||BUSI_013177-RA||1||CDS||2987021788||6219||73.01	50393910	50403836	3.000000e-18	517
0.9621	0.1436	a16884_megascaffold_1	megascaffold_1||99492845||99496289||NNU_011762-RA||1||CDS||304043229||3082||76.35	99492845	99496289	b57268_PGA_scaffold_11	PGA_scaffold_11||50412187||50415504||BUSI_013178-RA||1||CDS||2987021791||6220||76.35	50412187	50415504	1.000000e-250	567
0.8472	0.0588	a16884_megascaffold_1	megascaffold_1||99537545||99556333||NNU_011761-RA||1||CDS||304043216||3083||86.45	99537545	99556333	b57268_PGA_scaffold_11	PGA_scaffold_11||50424313||50433333||BUSI_013179-RA||1||CDS||2987021794||6221||86.45	50424313	50433333	1.000000e-250	617
1.1272	0.1367	a16884_megascaffold_1	megascaffold_1||99787493||99795936||NNU_011755-RA||1||CDS||304043174||3089||74.83	99787493	99795936	b57268_PGA_scaffold_11	PGA_scaffold_11||50451857||50455822||BUSI_013181-RA||1||CDS||2987021800||6223||74.83	50451857	50455822	1.000000e-250	667
1.0350	0.0989	a16884_megascaffold_1	megascaffold_1||99837271||99842671||NNU_011754-RA||1||CDS||304043163||3090||79.34	99837271	99842671	b57268_PGA_scaffold_11	PGA_scaffold_11||50462184||50467443||BUSI_013182-RA||1||CDS||2987021803||6224||79.34	50462184	50467443	1.000000e-250	717
62.6092	1.1085	a16884_megascaffold_1	megascaffold_1||99902951||99906419||NNU_011751-RA||-1||CDS||304043138||3093||82.72	99906419	99902951	b57268_PGA_scaffold_11	PGA_scaffold_11||50487141||50494222||BUSI_013186-RA||-1||CDS||2987021815||6228||82.72	50494222	50487141	3.000000e-123	767
0.9154	0.0984	a16884_megascaffold_1	megascaffold_1||99982044||99987617||NNU_011748-RA||1||CDS||304043117||3096||81.3	99982044	99987617	b57268_PGA_scaffold_11	PGA_scaffold_11||50517744||50529539||BUSI_013187-RA||1||CDS||2987021818||6229||81.3	50517744	50529539	1.000000e-250	817
1.0456	0.2137	a16884_megascaffold_1	megascaffold_1||100050672||100059544||NNU_011746-RA||-1||CDS||304043091||3098||72.95	100059544	100050672	b57268_PGA_scaffold_11	PGA_scaffold_11||50578862||50585050||BUSI_013192-RA||-1||CDS||2987021833||6234||72.95	50585050	50578862	1.000000e-250	867
0.6375	0.0301	a16884_megascaffold_1	megascaffold_1||100206933||100211219||NNU_011744-RA||-1||CDS||304043071||3100||88.57	100211219	100206933	b57268_PGA_scaffold_11	PGA_scaffold_11||50616911||50620757||BUSI_013194-RA||-1||CDS||2987021839||6236||88.57	50620757	50616911	1.000000e-153	917
67.2243	1.3634	a16884_megascaffold_1	megascaffold_1||100230714||100232261||NNU_011743-RA||1||CDS||304043065||3101||76.78	100230714	100232261	b57268_PGA_scaffold_11	PGA_scaffold_11||50623442||50624261||BUSI_013195-RA||-1||CDS||2987021842||6237||76.78	50624261	50623442	3.000000e-51	967
1.0270	0.1458	a16884_megascaffold_1	megascaffold_1||100246381||100247287||NNU_011742-RA||1||CDS||304043057||3102||72.01	100246381	100247287	b57268_PGA_scaffold_11	PGA_scaffold_11||50633240||50634094||BUSI_013197-RA||1||CDS||2987021848||6239||72.01	50633240	50634094	2.000000e-119	1017
1.3156	0.1496	a16884_megascaffold_1	megascaffold_1||100252811||100256025||NNU_011741-RA||1||CDS||304043051||3103||77.0	100252811	100256025	b57268_PGA_scaffold_11	PGA_scaffold_11||50642969||50645212||BUSI_013198-RA||1||CDS||2987021851||6240||77.0	50642969	50645212	1.000000e-250	1067
0.8186	0.0944	a16884_megascaffold_1	megascaffold_1||100255053||100274083||NNU_011740-RA||-1||CDS||304043043||3104||78.77	100274083	100255053	b57268_PGA_scaffold_11	PGA_scaffold_11||50645898||50651821||BUSI_013199-RA||-1||CDS||2987021854||6241||78.77	50651821	50645898	4.000000e-130	1117
16.0443	0.2663	a16884_megascaffold_1	megascaffold_1||100294591||100300041||NNU_011737-RA||1||CDS||304043025||3107||79.27	100294591	100300041	b57268_PGA_scaffold_11	PGA_scaffold_11||50699779||50700523||BUSI_013202-RA||1||CDS||2987021863||6244||79.27	50699779	50700523	2.000000e-134	1167
0.9295	0.3382	a16884_megascaffold_1	megascaffold_1||100501096||100510664||NNU_011729-RA||1||CDS||304042978||3115||69.61	100501096	100510664	b57268_PGA_scaffold_11	PGA_scaffold_11||50767862||50774677||BUSI_013207-RA||1||CDS||2987021878||6249||69.61	50767862	50774677	1.000000e-250	1217
1.0870	0.2760	a16884_megascaffold_1	megascaffold_1||100559524||100562452||NNU_011728-RA||1||CDS||304042967||3116||75.57	100559524	100562452	b57268_PGA_scaffold_11	PGA_scaffold_11||50784502||50786645||BUSI_013208-RA||1||CDS||2987021881||6250||75.57	50784502	50786645	1.000000e-125	1267
1.2665	0.1282	a16884_megascaffold_1	megascaffold_1||100668685||100671508||NNU_011722-RA||1||CDS||304042910||3121||77.64	100668685	100671508	b57268_PGA_scaffold_11	PGA_scaffold_11||50813091||50816575||BUSI_013211-RA||1||CDS||2987021890||6253||77.64	50813091	50816575	2.000000e-125	1317
1.0165	0.0855	a16884_megascaffold_1	megascaffold_1||100753936||100756847||NNU_011716-RA||1||CDS||304042871||3128||78.08	100753936	100756847	b57268_PGA_scaffold_11	PGA_scaffold_11||50843228||50845714||BUSI_013215-RA||1||CDS||2987021902||6257||78.08	50843228	50845714	1.000000e-250	1367
1.9183	0.2039	a16884_megascaffold_1	megascaffold_1||100775680||100783866||NNU_011715-RA||-1||CDS||304042862||3129||78.44	100783866	100775680	b57268_PGA_scaffold_11	PGA_scaffold_11||50874199||50880353||BUSI_013217-RA||-1||CDS||2987021908||6259||78.44	50880353	50874199	4.000000e-45	1411
1.0219	0.1694	a16884_megascaffold_1	megascaffold_1||100867419||100874807||NNU_011711-RA||1||CDS||304042836||3133||83.8	100867419	100874807	b57268_PGA_scaffold_11	PGA_scaffold_11||50883455||50888436||BUSI_013218-RA||1||CDS||2987021911||6260||83.8	50883455	50888436	3.000000e-130	1461
1.1059	0.0358	a16884_megascaffold_1	megascaffold_1||100877266||100888040||NNU_011710-RA||-1||CDS||304042828||3134||84.05	100888040	100877266	b57268_PGA_scaffold_11	PGA_scaffold_11||50896757||50904337||BUSI_013220-RA||-1||CDS||2987021917||6262||84.05	50904337	50896757	5.000000e-134	1511
1.7227	0.4091	a16884_megascaffold_1	megascaffold_1||100907042||100916373||NNU_011709-RA||1||CDS||304042821||3135||69.7	100907042	100916373	b57268_PGA_scaffold_11	PGA_scaffold_11||50909273||50917476||BUSI_013221-RA||1||CDS||2987021920||6263||69.7	50909273	50917476	5.000000e-143	1561
69.5533	1.3457	a16884_megascaffold_1	megascaffold_1||100921063||100921413||NNU_011708-RA||-1||CDS||304042814||3136||87.59	100921413	100921063	b57268_PGA_scaffold_11	PGA_scaffold_11||50917901||50922802||BUSI_013222-RA||-1||CDS||2987021923||6264||87.59	50922802	50917901	3.000000e-42	1602
0.8818	0.0991	a16884_megascaffold_1	megascaffold_1||101072979||101083048||NNU_011704-RA||1||CDS||304042776||3140||83.08	101072979	101083048	b57268_PGA_scaffold_11	PGA_scaffold_11||51021205||51030706||BUSI_013226-RA||1||CDS||2987021935||6268||83.08	51021205	51030706	1.000000e-250	1652
0.8346	0.0885	a16884_megascaffold_1	megascaffold_1||101086259||101089546||NNU_011703-RA||1||CDS||304042769||3141||82.88	101086259	101089546	b57268_PGA_scaffold_11	PGA_scaffold_11||51032536||51035512||BUSI_013227-RA||1||CDS||2987021938||6269||82.88	51032536	51035512	1.000000e-250	1702
1.3391	0.2587	a16884_megascaffold_1	megascaffold_1||101284021||101288511||NNU_011697-RA||-1||CDS||304042717||3147||71.66	101288511	101284021	b57268_PGA_scaffold_11	PGA_scaffold_11||51051236||51054701||BUSI_013228-RA||-1||CDS||2987021941||6270||71.66	51054701	51051236	8.000000e-122	1752
24.6633	0.8820	a16884_megascaffold_1	megascaffold_1||101372661||101378171||NNU_011694-RA||1||CDS||304042694||3150||79.08	101372661	101378171	b57268_PGA_scaffold_11	PGA_scaffold_11||51069837||51071561||BUSI_013230-RA||1||CDS||2987021947||6272||79.08	51069837	51071561	9.000000e-53	1802
1.4236	0.3992	a16884_megascaffold_1	megascaffold_1||101428604||101441285||NNU_011688-RA||-1||CDS||304042650||3156||77.48	101441285	101428604	b57268_PGA_scaffold_11	PGA_scaffold_11||51156632||51160289||BUSI_013240-RA||1||CDS||2987021977||6282||77.48	51156632	51160289	1.000000e-250	1852
#3	1050.0	a16884_megascaffold_1	b57268_PGA_scaffold_11	f	21 Mean Ks: 4.7569	Mean Kn: 0.3021
#Ks	Kn	a<db_genome_id>_<chr>	chr1||start1||stop1||name1||strand1||type1||db_feature_id1||genome_order1||percent_id1	start1	stop1	b<db_genome_id>_<chr>	chr2||start2||stop2||name2||strand2||type2||db_feature_id2||genome_order2||percent_id2	start2	stop2	eval	block_score	GEVO_link
1.0599	0.2346	a16884_megascaffold_1	megascaffold_1||97193429||97196184||NNU_023311-RA||-1||CDS||304067556||3002||71.89	97196184	97193429	b57268_PGA_scaffold_11	PGA_scaffold_11||49314299||49317613||BUSI_013085-RA||-1||CDS||2987021512||6127||71.89	49317613	49314299	2.000000e-93	50
0.9955	0.1901	a16884_megascaffold_1	megascaffold_1||97232311||97236569||NNU_023309-RA||-1||CDS||304067543||3004||75.65	97236569	97232311	b57268_PGA_scaffold_11	PGA_scaffold_11||49319052||49327855||BUSI_013086-RA||-1||CDS||2987021515||6128||75.65	49327855	49319052	1.000000e-250	100
1.0775	0.2907	a16884_megascaffold_1	megascaffold_1||97303118||97330853||NNU_023305-RA||1||CDS||304067511||3008||71.31	97303118	97330853	b57268_PGA_scaffold_11	PGA_scaffold_11||49333315||49346227||BUSI_013087-RA||1||CDS||2987021518||6129||71.31	49333315	49346227	1.000000e-250	150
0.9400	0.1511	a16884_megascaffold_1	megascaffold_1||97472984||97477068||NNU_023298-RA||1||CDS||304067453||3015||80.65	97472984	97477068	b57268_PGA_scaffold_11	PGA_scaffold_11||49374389||49376532||BUSI_013092-RA||1||CDS||2987021533||6134||80.65	49374389	49376532	1.000000e-250	200
8.5007	1.3632	a16884_megascaffold_1	megascaffold_1||97491483||97497208||NNU_023297-RA||-1||CDS||304067445||3016||70.05	97497208	97491483	b57268_PGA_scaffold_11	PGA_scaffold_11||49385378||49396873||BUSI_013093-RA||-1||CDS||2987021536||6135||70.05	49396873	49385378	1.000000e-159	250
1.0409	0.0748	a16884_megascaffold_1	megascaffold_1||97554607||97565856||NNU_023296-RA||1||CDS||304067437||3017||79.93	97554607	97565856	b57268_PGA_scaffold_11	PGA_scaffold_11||49503355||49509487||BUSI_013103-RA||1||CDS||2987021566||6145||79.93	49503355	49509487	1.000000e-250	300
1.3701	0.2073	a16884_megascaffold_1	megascaffold_1||97590682||97600594||NNU_023293-RA||-1||CDS||304067415||3019||73.52	97600594	97590682	b57268_PGA_scaffold_11	PGA_scaffold_11||49521490||49530952||BUSI_013105-RA||-1||CDS||2987021572||6147||73.52	49530952	49521490	1.000000e-250	350
0.9074	0.1027	a16884_megascaffold_1	megascaffold_1||97839383||97849961||NNU_025855-RA||-1||CDS||304073753||3027||82.58	97849961	97839383	b57268_PGA_scaffold_11	PGA_scaffold_11||49562459||49573212||BUSI_013106-RA||-1||CDS||2987021575||6148||82.58	49573212	49562459	1.000000e-250	400
1.6443	0.2427	a16884_megascaffold_1	megascaffold_1||97898921||97905097||NNU_025857-RA||-1||CDS||304073773||3029||72.61	97905097	97898921	b57268_PGA_scaffold_11	PGA_scaffold_11||49578841||49580032||BUSI_013107-RA||-1||CDS||2987021578||6149||72.61	49580032	49578841	2.000000e-116	450
0.9277	0.1606	a16884_megascaffold_1	megascaffold_1||98037367||98040725||NNU_025862-RA||-1||CDS||304073809||3034||78.73	98040725	98037367	b57268_PGA_scaffold_11	PGA_scaffold_11||49589919||49593246||BUSI_013108-RA||-1||CDS||2987021581||6150||78.73	49593246	49589919	2.000000e-164	500
65.1943	1.2655	a16884_megascaffold_1	megascaffold_1||98231748||98240857||NNU_024151-RA||-1||CDS||304070468||3040||80.69	98240857	98231748	b57268_PGA_scaffold_11	PGA_scaffold_11||49675345||49694979||BUSI_013118-RA||-1||CDS||2987021611||6160||80.69	49694979	49675345	1.000000e-250	550
1.0110	0.0722	a16884_megascaffold_1	megascaffold_1||98242328||98251419||NNU_024150-RA||-1||CDS||304070459||3041||81.81	98251419	98242328	b57268_PGA_scaffold_11	PGA_scaffold_11||49705468||49711300||BUSI_013119-RA||-1||CDS||2987021614||6161||81.81	49711300	49705468	1.000000e-250	600
1.8644	0.3452	a16884_megascaffold_1	megascaffold_1||98302974||98304712||NNU_024149-RA||1||CDS||304070450||3042||72.3	98302974	98304712	b57268_PGA_scaffold_11	PGA_scaffold_11||49728902||49729927||BUSI_013121-RA||1||CDS||2987021620||6163||72.3	49728902	49729927	3.000000e-52	650
0.8006	0.1532	a16884_megascaffold_1	megascaffold_1||98306771||98313807||NNU_024148-RA||-1||CDS||304070442||3043||80.4	98313807	98306771	b57268_PGA_scaffold_11	PGA_scaffold_11||49731017||49732961||BUSI_013122-RA||-1||CDS||2987021623||6164||80.4	49732961	49731017	3.000000e-168	700
1.0167	0.3990	a16884_megascaffold_1	megascaffold_1||98370339||98383732||NNU_024147-RA||1||CDS||304070431||3044||66.13	98370339	98383732	b57268_PGA_scaffold_11	PGA_scaffold_11||49749906||49755735||BUSI_013124-RA||1||CDS||2987021629||6166||66.13	49749906	49755735	6.000000e-86	750
0.7701	0.0823	a16884_megascaffold_1	megascaffold_1||98402652||98404638||NNU_024146-RA||-1||CDS||304070422||3045||83.6	98404638	98402652	b57268_PGA_scaffold_11	PGA_scaffold_11||49756938||49761341||BUSI_013125-RA||-1||CDS||2987021632||6167||83.6	49761341	49756938	1.000000e-250	800
1.3037	0.2119	a16884_megascaffold_1	megascaffold_1||98477961||98483664||NNU_024144-RA||-1||CDS||304070403||3047||76.67	98483664	98477961	b57268_PGA_scaffold_11	PGA_scaffold_11||49776352||49783719||BUSI_013127-RA||-1||CDS||2987021638||6169||76.67	49783719	49776352	1.000000e-250	850
1.2402	0.0687	a16884_megascaffold_1	megascaffold_1||98702111||98715935||NNU_024140-RA||-1||CDS||304070370||3051||80.85	98715935	98702111	b57268_PGA_scaffold_11	PGA_scaffold_11||49786773||49797062||BUSI_013128-RA||-1||CDS||2987021641||6170||80.85	49797062	49786773	1.000000e-250	900
1.0217	0.3572	a16884_megascaffold_1	megascaffold_1||98910943||98912685||NNU_024132-RA||1||CDS||304070312||3059||68.58	98910943	98912685	b57268_PGA_scaffold_11	PGA_scaffold_11||49877013||49907735||BUSI_013131-RA||1||CDS||2987021650||6173||68.58	49877013	49907735	1.000000e-144	950
1.0946	0.1723	a16884_megascaffold_1	megascaffold_1||98954739||98961970||NNU_024129-RA||1||CDS||304070291||3062||78.83	98954739	98961970	b57268_PGA_scaffold_11	PGA_scaffold_11||49916272||49917747||BUSI_013132-RA||1||CDS||2987021653||6174||78.83	49916272	49917747	4.000000e-102	1000
6.1139	0.1978	a16884_megascaffold_1	megascaffold_1||98970054||98973478||NNU_024128-RA||1||CDS||304070287||3063||74.82	98970054	98973478	b57268_PGA_scaffold_11	PGA_scaffold_11||49929749||49932573||BUSI_013134-RA||1||CDS||2987021659||6176||74.82	49929749	49932573	1.000000e-250	1050
#4	955.0	a16884_megascaffold_1	b57268_PGA_scaffold_11	f	20 Mean Ks: 11.2954	Mean Kn: 1.5377
#Ks	Kn	a<db_genome_id>_<chr>	chr1||start1||stop1||name1||strand1||type1||db_feature_id1||genome_order1||percent_id1	start1	stop1	b<db_genome_id>_<chr>	chr2||start2||stop2||name2||strand2||type2||db_feature_id2||genome_order2||percent_id2	start2	stop2	eval	block_score	GEVO_link
0.9827	0.1891	a16884_megascaffold_1	megascaffold_1||11211811||11215096||NNU_014998-RA||-1||CDS||304048473||368||77.11	11215096	11211811	b57268_PGA_scaffold_11	PGA_scaffold_11||30711427||30714828||BUSI_012127-RA||-1||CDS||2987018638||5169||77.11	30714828	30711427	1.000000e-250	50
0.8491	0.1754	a16884_megascaffold_1	megascaffold_1||11416798||11418853||NNU_014994-RA||1||CDS||304048441||372||76.52	11416798	11418853	b57268_PGA_scaffold_11	PGA_scaffold_11||30728686||30730578||BUSI_012128-RA||1||CDS||2987018641||5170||76.52	30728686	30730578	1.000000e-250	100
8.0073	1.1466	a16884_megascaffold_1	megascaffold_1||11607159||11620420||NNU_014988-RA||1||CDS||304048388||378||82.13	11607159	11620420	b57268_PGA_scaffold_11	PGA_scaffold_11||30775529||30791691||BUSI_012131-RA||1||CDS||2987018650||5173||82.13	30775529	30791691	1.000000e-250	150
1.0826	0.0987	a16884_megascaffold_1	megascaffold_1||11731710||11732986||NNU_014986-RA||-1||CDS||304048376||381||79.34	11732986	11731710	b57268_PGA_scaffold_11	PGA_scaffold_11||30793515||30794844||BUSI_012132-RA||-1||CDS||2987018653||5174||79.34	30794844	30793515	1.000000e-250	200
15.2817	1.2026	a16884_megascaffold_1	megascaffold_1||12116141||12118024||NNU_014973-RA||-1||CDS||304048262||393||83.61	12118024	12116141	b57268_PGA_scaffold_11	PGA_scaffold_11||31424078||31426628||BUSI_012146-RA||-1||CDS||2987018695||5188||83.61	31426628	31424078	6.000000e-49	245
7.1240	1.3436	a16884_megascaffold_1	megascaffold_1||12244752||12246709||NNU_014971-RA||-1||CDS||304048240||395||78.73	12246709	12244752	b57268_PGA_scaffold_11	PGA_scaffold_11||31429430||31449577||BUSI_012148-RA||-1||CDS||2987018701||5190||78.73	31449577	31429430	1.000000e-250	295
37.8290	1.2223	a16884_megascaffold_1	megascaffold_1||12841207||12844562||NNU_014951-RA||-1||CDS||304048090||415||81.9	12844562	12841207	b57268_PGA_scaffold_11	PGA_scaffold_11||31488103||31495417||BUSI_012150-RA||-1||CDS||2987018707||5192||81.9	31495417	31488103	4.000000e-84	342
4.7979	1.4093	a16884_megascaffold_1	megascaffold_1||13258294||13283430||NNU_014941-RA||1||CDS||304047988||425||84.21	13258294	13283430	b57268_PGA_scaffold_11	PGA_scaffold_11||31619193||31643088||BUSI_012153-RA||1||CDS||2987018716||5195||84.21	31619193	31643088	7.000000e-41	382
1.5278	0.1550	a16884_megascaffold_1	megascaffold_1||13358144||13359598||NNU_014940-RA||1||CDS||304047979||426||73.09	13358144	13359598	b57268_PGA_scaffold_11	PGA_scaffold_11||32204542||32206017||BUSI_012168-RA||1||CDS||2987018761||5210||73.09	32204542	32206017	1.000000e-143	429
1.1436	0.2139	a16884_megascaffold_1	megascaffold_1||13545646||13574593||NNU_014932-RA||-1||CDS||304047910||434||75.04	13574593	13545646	b57268_PGA_scaffold_11	PGA_scaffold_11||32209919||32217561||BUSI_012169-RA||-1||CDS||2987018764||5211||75.04	32217561	32209919	1.000000e-120	479
0.9731	0.1499	a16884_megascaffold_1	megascaffold_1||13777007||13789363||NNU_014927-RA||1||CDS||304047861||439||76.96	13777007	13789363	b57268_PGA_scaffold_11	PGA_scaffold_11||33387033||33393755||BUSI_012186-RA||1||CDS||2987018815||5228||76.96	33387033	33393755	1.000000e-250	526
2.5808	0.7074	a16884_megascaffold_1	megascaffold_1||13822233||13825700||NNU_014926-RA||-1||CDS||304047850||440||83.03	13825700	13822233	b57268_PGA_scaffold_11	PGA_scaffold_11||33405776||33408263||BUSI_012189-RA||-1||CDS||2987018824||5231||83.03	33408263	33405776	2.000000e-42	567
0.9388	0.1394	a16884_megascaffold_1	megascaffold_1||14283647||14284838||NNU_014916-RA||-1||CDS||304047781||450||71.62	14284838	14283647	b57268_PGA_scaffold_11	PGA_scaffold_11||33463096||33477788||BUSI_012193-RA||-1||CDS||2987018836||5235||71.62	33477788	33463096	6.000000e-93	617
0.8364	0.0599	a16884_megascaffold_1	megascaffold_1||14457595||14471597||NNU_014910-RA||-1||CDS||304047741||456||81.98	14471597	14457595	b57268_PGA_scaffold_11	PGA_scaffold_11||33486927||33499103||BUSI_012194-RA||-1||CDS||2987018839||5236||81.98	33499103	33486927	1.000000e-250	667
12.0677	18.8785	a16884_megascaffold_1	megascaffold_1||14582080||14587542||NNU_026262-RA||1||CDS||304074163||459||67.11	14582080	14587542	b57268_PGA_scaffold_11	PGA_scaffold_11||33826561||33830068||BUSI_012210-RA||-1||CDS||2987018887||5252||67.11	33830068	33826561	7.000000e-71	714
63.1685	1.2760	a16884_megascaffold_1	megascaffold_1||15189300||15191937||NNU_023830-RA||1||CDS||304068540||472||77.53	15189300	15191937	b57268_PGA_scaffold_11	PGA_scaffold_11||34723248||34726580||BUSI_012230-RA||-1||CDS||2987018947||5272||77.53	34726580	34723248	2.000000e-86	761
0.8250	0.1517	a16884_megascaffold_1	megascaffold_1||16107048||16112798||NNU_018385-RA||1||CDS||304054131||491||77.98	16107048	16112798	b57268_PGA_scaffold_11	PGA_scaffold_11||34729298||34735095||BUSI_012231-RA||-1||CDS||2987018950||5273||77.98	34735095	34729298	1.000000e-250	808
1.2762	0.2517	a16884_megascaffold_1	megascaffold_1||16826930||16831263||NNU_018401-RA||-1||CDS||304054241||507||74.49	16831263	16826930	b57268_PGA_scaffold_11	PGA_scaffold_11||34919996||34924470||BUSI_012241-RA||1||CDS||2987018980||5283||74.49	34919996	34924470	2.000000e-180	855
63.0782	1.6736	a16884_megascaffold_1	megascaffold_1||16930356||16932016||NNU_018403-RA||1||CDS||304054258||509||84.68	16930356	16932016	b57268_PGA_scaffold_11	PGA_scaffold_11||35103985||35108837||BUSI_012247-RA||1||CDS||2987018998||5289||84.68	35103985	35108837	3.000000e-65	905
1.5384	0.3103	a16884_megascaffold_1	megascaffold_1||16972405||16978417||NNU_018405-RA||1||CDS||304054276||511||72.46	16972405	16978417	b57268_PGA_scaffold_11	PGA_scaffold_11||35252049||35255647||BUSI_012253-RA||-1||CDS||2987019016||5295||72.46	35255647	35252049	2.000000e-83	955
#5	533.0	a16884_megascaffold_1	b57268_PGA_scaffold_11	f	11 Mean Ks: 1.6583	Mean Kn: 0.2534
#Ks	Kn	a<db_genome_id>_<chr>	chr1||start1||stop1||name1||strand1||type1||db_feature_id1||genome_order1||percent_id1	start1	stop1	b<db_genome_id>_<chr>	chr2||start2||stop2||name2||strand2||type2||db_feature_id2||genome_order2||percent_id2	start2	stop2	eval	block_score	GEVO_link
0.7390	0.0501	a16884_megascaffold_1	megascaffold_1||85778266||85784458||NNU_019278-RA||-1||CDS||304056347||2590||84.9	85784458	85778266	b57268_PGA_scaffold_11	PGA_scaffold_11||44622509||44628057||BUSI_012746-RA||-1||CDS||2987020495||5788||84.9	44628057	44622509	1.000000e-250	50
0.9441	0.1142	a16884_megascaffold_1	megascaffold_1||85811864||85814674||NNU_019277-RA||1||CDS||304056336||2591||81.37	85811864	85814674	b57268_PGA_scaffold_11	PGA_scaffold_11||44639625||44642271||BUSI_012747-RA||1||CDS||2987020498||5789||81.37	44639625	44642271	1.000000e-250	100
1.1970	0.1419	a16884_megascaffold_1	megascaffold_1||85861157||85874920||NNU_019276-RA||-1||CDS||304056327||2592||76.83	85874920	85861157	b57268_PGA_scaffold_11	PGA_scaffold_11||44702718||44705489||BUSI_012751-RA||-1||CDS||2987020510||5793||76.83	44705489	44702718	1.000000e-250	150
7.2575	1.2132	a16884_megascaffold_1	megascaffold_1||85908730||85909353||NNU_019275-RA||1||CDS||304056317||2593||76.77	85908730	85909353	b57268_PGA_scaffold_11	PGA_scaffold_11||44715405||44715961||BUSI_012752-RA||1||CDS||2987020513||5794||76.77	44715405	44715961	8.000000e-34	183
0.8695	0.1606	a16884_megascaffold_1	megascaffold_1||85964429||85966025||NNU_019274-RA||-1||CDS||304056308||2594||74.88	85966025	85964429	b57268_PGA_scaffold_11	PGA_scaffold_11||44723103||44724524||BUSI_012753-RA||-1||CDS||2987020516||5795||74.88	44724524	44723103	1.000000e-250	233
0.9415	0.1154	a16884_megascaffold_1	megascaffold_1||86125757||86165890||NNU_024448-RA||1||CDS||304070927||2600||78.3	86125757	86165890	b57268_PGA_scaffold_11	PGA_scaffold_11||44731858||44746243||BUSI_012754-RA||-1||CDS||2987020519||5796||78.3	44746243	44731858	1.000000e-250	283
0.6599	0.0985	a16884_megascaffold_1	megascaffold_1||86296355||86298240||NNU_024453-RA||1||CDS||304070966||2605||86.93	86296355	86298240	b57268_PGA_scaffold_11	PGA_scaffold_11||44757497||44758237||BUSI_012755-RA||1||CDS||2987020522||5797||86.93	44757497	44758237	9.000000e-64	333
2.6029	0.4296	a16884_megascaffold_1	megascaffold_1||86336924||86339005||NNU_024454-RA||1||CDS||304070975||2606||82.58	86336924	86339005	b57268_PGA_scaffold_11	PGA_scaffold_11||44762066||44764317||BUSI_012756-RA||1||CDS||2987020525||5798||82.58	44762066	44764317	2.000000e-78	383
0.9295	0.2381	a16884_megascaffold_1	megascaffold_1||86364896||86375410||NNU_024455-RA||-1||CDS||304070983||2607||73.4	86375410	86364896	b57268_PGA_scaffold_11	PGA_scaffold_11||44777004||44781399||BUSI_012759-RA||-1||CDS||2987020534||5801||73.4	44781399	44777004	1.000000e-250	433
1.2215	0.0458	a16884_megascaffold_1	megascaffold_1||86392668||86395788||NNU_024457-RA||-1||CDS||304071004||2609||82.82	86395788	86392668	b57268_PGA_scaffold_11	PGA_scaffold_11||44802423||44807183||BUSI_012761-RA||-1||CDS||2987020540||5803||82.82	44807183	44802423	1.000000e-250	483
0.8792	0.1805	a16884_megascaffold_1	megascaffold_1||86457983||86460986||NNU_024460-RA||-1||CDS||304071037||2612||78.27	86460986	86457983	b57268_PGA_scaffold_11	PGA_scaffold_11||44845868||44848331||BUSI_012765-RA||1||CDS||2987020552||5807||78.27	44845868	44848331	1.000000e-250	533
#6	450.0	a16884_megascaffold_1	b57268_PGA_scaffold_11	f	9 Mean Ks: 10.8539	Mean Kn: 0.4851
#Ks	Kn	a<db_genome_id>_<chr>	chr1||start1||stop1||name1||strand1||type1||db_feature_id1||genome_order1||percent_id1	start1	stop1	b<db_genome_id>_<chr>	chr2||start2||stop2||name2||strand2||type2||db_feature_id2||genome_order2||percent_id2	start2	stop2	eval	block_score	GEVO_link
1.0077	0.1471	a16884_megascaffold_1	megascaffold_1||84535784||84538564||NNU_019311-RA||-1||CDS||304056641||2557||76.89	84538564	84535784	b57268_PGA_scaffold_11	PGA_scaffold_11||51145612||51148796||BUSI_013239-RA||1||CDS||2987021974||6281||76.89	51145612	51148796	1.000000e-250	50
83.6686	1.0533	a16884_megascaffold_1	megascaffold_1||84615248||84615840||NNU_019309-RA||1||CDS||304056627||2559||77.87	84615248	84615840	b57268_PGA_scaffold_11	PGA_scaffold_11||51213309||51214140||BUSI_013243-RA||1||CDS||2987021986||6285||77.87	51213309	51214140	3.000000e-102	100
0.8624	0.1320	a16884_megascaffold_1	megascaffold_1||84842641||84845366||NNU_019301-RA||1||CDS||304056570||2567||76.97	84842641	84845366	b57268_PGA_scaffold_11	PGA_scaffold_11||51267751||51270639||BUSI_013248-RA||1||CDS||2987022001||6290||76.97	51267751	51270639	2.000000e-99	150
1.0705	0.0949	a16884_megascaffold_1	megascaffold_1||84967893||84977404||NNU_019298-RA||1||CDS||304056547||2570||81.23	84967893	84977404	b57268_PGA_scaffold_11	PGA_scaffold_11||51292144||51293558||BUSI_013251-RA||1||CDS||2987022010||6293||81.23	51292144	51293558	1.000000e-93	200
2.8424	0.7974	a16884_megascaffold_1	megascaffold_1||84993057||85057998||NNU_019297-RA||1||CDS||304056539||2571||77.68	84993057	85057998	b57268_PGA_scaffold_11	PGA_scaffold_11||51309449||51332073||BUSI_013253-RA||1||CDS||2987022016||6295||77.68	51309449	51332073	1.000000e-250	250
1.4609	0.1606	a16884_megascaffold_1	megascaffold_1||85203240||85205800||NNU_019294-RA||1||CDS||304056518||2574||74.96	85203240	85205800	b57268_PGA_scaffold_11	PGA_scaffold_11||51388843||51407489||BUSI_013258-RA||1||CDS||2987022031||6300||74.96	51388843	51407489	1.000000e-250	300
1.0263	0.3023	a16884_megascaffold_1	megascaffold_1||85208892||85221882||NNU_019293-RA||-1||CDS||304056504||2575||67.12	85221882	85208892	b57268_PGA_scaffold_11	PGA_scaffold_11||51410839||51412482||BUSI_013259-RA||-1||CDS||2987022034||6301||67.12	51412482	51410839	2.000000e-103	350
1.1397	0.1093	a16884_megascaffold_1	megascaffold_1||85487188||85490825||NNU_019286-RA||-1||CDS||304056434||2582||77.63	85490825	85487188	b57268_PGA_scaffold_11	PGA_scaffold_11||51436054||51439340||BUSI_013262-RA||-1||CDS||2987022043||6304||77.63	51439340	51436054	1.000000e-250	400
4.6067	1.5693	a16884_megascaffold_1	megascaffold_1||85584695||85594773||NNU_019283-RA||-1||CDS||304056399||2585||81.33	85594773	85584695	b57268_PGA_scaffold_11	PGA_scaffold_11||51463390||51468556||BUSI_013265-RA||1||CDS||2987022052||6307||81.33	51463390	51468556	1.000000e-250	450
#7	428.0	a16884_megascaffold_1	b57268_PGA_scaffold_11	f	9 Mean Ks: 11.0405	Mean Kn: 0.6471
#Ks	Kn	a<db_genome_id>_<chr>	chr1||start1||stop1||name1||strand1||type1||db_feature_id1||genome_order1||percent_id1	start1	stop1	b<db_genome_id>_<chr>	chr2||start2||stop2||name2||strand2||type2||db_feature_id2||genome_order2||percent_id2	start2	stop2	eval	block_score	GEVO_link
2.9896	0.3686	a16884_megascaffold_1	megascaffold_1||17731219||17737528||NNU_018426-RA||-1||CDS||304054434||532||70.04	17737528	17731219	b57268_PGA_scaffold_11	PGA_scaffold_11||20480916||20483183||BUSI_011884-RA||1||CDS||2987017909||4926||70.04	20480916	20483183	2.000000e-51	50
67.0604	1.0835	a16884_megascaffold_1	megascaffold_1||17780404||17792420||NNU_018430-RA||-1||CDS||304054455||536||69.21	17792420	17780404	b57268_PGA_scaffold_11	PGA_scaffold_11||20511978||20517846||BUSI_011887-RA||-1||CDS||2987017918||4929||69.21	20517846	20511978	1.000000e-250	100
1.3979	0.2522	a16884_megascaffold_1	megascaffold_1||17804857||17807270||NNU_018431-RA||1||CDS||304054464||537||79.11	17804857	17807270	b57268_PGA_scaffold_11	PGA_scaffold_11||20671815||20674813||BUSI_011889-RA||1||CDS||2987017924||4931||79.11	20671815	20674813	1.000000e-66	150
9.4597	2.1020	a16884_megascaffold_1	megascaffold_1||17935705||17936553||NNU_018436-RA||1||CDS||304054502||542||69.69	17935705	17936553	b57268_PGA_scaffold_11	PGA_scaffold_11||20843481||20844470||BUSI_011896-RA||1||CDS||2987017945||4938||69.69	20843481	20844470	4.000000e-32	181
1.0195	0.1973	a16884_megascaffold_1	megascaffold_1||17985733||17988267||NNU_018437-RA||-1||CDS||304054508||543||82.95	17988267	17985733	b57268_PGA_scaffold_11	PGA_scaffold_11||20852488||20854407||BUSI_011897-RA||-1||CDS||2987017948||4939||82.95	20854407	20852488	1.000000e-250	231
1.2702	0.2551	a16884_megascaffold_1	megascaffold_1||18016920||18018694||NNU_018438-RA||1||CDS||304054516||544||72.43	18016920	18018694	b57268_PGA_scaffold_11	PGA_scaffold_11||20898407||20900155||BUSI_011899-RA||1||CDS||2987017954||4941||72.43	20898407	20900155	1.000000e-118	281
14.0662	1.3024	a16884_megascaffold_1	megascaffold_1||18577946||18584969||NNU_025605-RA||1||CDS||304073222||554||79.82	18577946	18584969	b57268_PGA_scaffold_11	PGA_scaffold_11||20918516||20937800||BUSI_011900-RA||1||CDS||2987017957||4942||79.82	20918516	20937800	2.000000e-166	331
1.2711	0.1671	a16884_megascaffold_1	megascaffold_1||18663881||18667734||NNU_025607-RA||1||CDS||304073239||556||79.56	18663881	18667734	b57268_PGA_scaffold_11	PGA_scaffold_11||20968436||20972609||BUSI_011901-RA||1||CDS||2987017960||4943||79.56	20968436	20972609	1.000000e-250	381
0.8301	0.0954	a16884_megascaffold_1	megascaffold_1||19414338||19416677||NNU_025482-RA||1||CDS||304073112||571||78.77	19414338	19416677	b57268_PGA_scaffold_11	PGA_scaffold_11||21064847||21072167||BUSI_011906-RA||1||CDS||2987017975||4948||78.77	21064847	21072167	2.000000e-104	428
#8	327.0	a16884_megascaffold_1	b57268_PGA_scaffold_11	f	7 Mean Ks: 1.3193	Mean Kn: 0.2605
#Ks	Kn	a<db_genome_id>_<chr>	chr1||start1||stop1||name1||strand1||type1||db_feature_id1||genome_order1||percent_id1	start1	stop1	b<db_genome_id>_<chr>	chr2||start2||stop2||name2||strand2||type2||db_feature_id2||genome_order2||percent_id2	start2	stop2	eval	block_score	GEVO_link
0.8380	0.2555	a16884_megascaffold_1	megascaffold_1||57499495||57501653||NNU_009744-RA||-1||CDS||304037987||1717||74.48	57501653	57499495	b57268_PGA_scaffold_11	PGA_scaffold_11||29886976||29907960||BUSI_012099-RA||-1||CDS||2987018554||5141||74.48	29907960	29886976	3.000000e-169	50
2.0209	0.4479	a16884_megascaffold_1	megascaffold_1||57877478||57878278||NNU_009756-RA||1||CDS||304038086||1729||67.83	57877478	57878278	b57268_PGA_scaffold_11	PGA_scaffold_11||29975936||29976716||BUSI_012100-RA||1||CDS||2987018557||5142||67.83	29975936	29976716	9.000000e-47	93
1.0665	0.1028	a16884_megascaffold_1	megascaffold_1||57981645||57988764||NNU_009762-RA||1||CDS||304038132||1735||77.63	57981645	57988764	b57268_PGA_scaffold_11	PGA_scaffold_11||30085502||30091414||BUSI_012106-RA||1||CDS||2987018575||5148||77.63	30085502	30091414	1.000000e-250	143
0.9109	0.2566	a16884_megascaffold_1	megascaffold_1||58066190||58067413||NNU_009765-RA||1||CDS||304038161||1738||71.96	58066190	58067413	b57268_PGA_scaffold_11	PGA_scaffold_11||30095415||30103334||BUSI_012108-RA||1||CDS||2987018581||5150||71.96	30095415	30103334	1.000000e-250	193
2.0197	0.2517	a16884_megascaffold_1	megascaffold_1||58338745||58339746||NNU_009771-RA||-1||CDS||304038205||1744||70.58	58339746	58338745	b57268_PGA_scaffold_11	PGA_scaffold_11||30605289||30607301||BUSI_012118-RA||-1||CDS||2987018611||5160||70.58	30607301	30605289	2.000000e-127	243
1.2699	0.2572	a16884_megascaffold_1	megascaffold_1||58394582||58395083||NNU_009773-RA||-1||CDS||304038219||1746||69.07	58395083	58394582	b57268_PGA_scaffold_11	PGA_scaffold_11||30620362||30621105||BUSI_012121-RA||-1||CDS||2987018620||5163||69.07	30621105	30620362	5.000000e-35	277
1.1095	0.2517	a16884_megascaffold_1	megascaffold_1||58431789||58433092||NNU_009774-RA||-1||CDS||304038228||1747||83.04	58433092	58431789	b57268_PGA_scaffold_11	PGA_scaffold_11||30629656||30630849||BUSI_012122-RA||-1||CDS||2987018623||5164||83.04	30630849	30629656	8.000000e-114	327
#9	315.0	a16884_megascaffold_1	b57268_PGA_scaffold_11	f	7 Mean Ks: 11.2960	Mean Kn: 0.2991
#Ks	Kn	a<db_genome_id>_<chr>	chr1||start1||stop1||name1||strand1||type1||db_feature_id1||genome_order1||percent_id1	start1	stop1	b<db_genome_id>_<chr>	chr2||start2||stop2||name2||strand2||type2||db_feature_id2||genome_order2||percent_id2	start2	stop2	eval	block_score	GEVO_link
72.5116	0.8451	a16884_megascaffold_1	megascaffold_1||123920451||123932304||NNU_022041-RA||1||CDS||304064710||3925||74.06	123920451	123932304	b57268_PGA_scaffold_11	PGA_scaffold_11||1588821||1592670||BUSI_011621-RA||1||CDS||2987017120||4663||74.06	1588821	1592670	2.000000e-151	50
1.1386	0.1321	a16884_megascaffold_1	megascaffold_1||123976468||123977568||NNU_022044-RA||1||CDS||304064728||3928||76.23	123976468	123977568	b57268_PGA_scaffold_11	PGA_scaffold_11||1596044||1597147||BUSI_011622-RA||1||CDS||2987017123||4664||76.23	1596044	1597147	1.000000e-250	100
0.7132	0.1049	a16884_megascaffold_1	megascaffold_1||124027518||124031141||NNU_022045-RA||1||CDS||304064733||3929||86.55	124027518	124031141	b57268_PGA_scaffold_11	PGA_scaffold_11||1603491||1605014||BUSI_011623-RA||1||CDS||2987017126||4665||86.55	1603491	1605014	6.000000e-170	150
1.0384	0.1619	a16884_megascaffold_1	megascaffold_1||124071862||124074080||NNU_022047-RA||-1||CDS||304064745||3931||73.62	124074080	124071862	b57268_PGA_scaffold_11	PGA_scaffold_11||1608580||1610784||BUSI_011624-RA||-1||CDS||2987017129||4666||73.62	1610784	1608580	1.000000e-250	200
1.3054	0.1086	a16884_megascaffold_1	megascaffold_1||124448467||124449801||NNU_022056-RA||1||CDS||304064811||3940||71.72	124448467	124449801	b57268_PGA_scaffold_11	PGA_scaffold_11||1634944||1636374||BUSI_011627-RA||1||CDS||2987017138||4669||71.72	1634944	1636374	2.000000e-114	250
1.2890	0.3138	a16884_megascaffold_1	megascaffold_1||124471833||124472333||NNU_022057-RA||1||CDS||304064823||3941||75.98	124471833	124472333	b57268_PGA_scaffold_11	PGA_scaffold_11||1639452||1641333||BUSI_011628-RA||1||CDS||2987017141||4670||75.98	1639452	1641333	2.000000e-68	300
1.0755	0.4270	a16884_megascaffold_1	megascaffold_1||124479120||124479458||NNU_022058-RA||-1||CDS||304064829||3942||72.19	124479458	124479120	b57268_PGA_scaffold_11	PGA_scaffold_11||1642178||1642516||BUSI_011629-RA||-1||CDS||2987017144||4671||72.19	1642516	1642178	5.000000e-16	315
#10	242.0	a16884_megascaffold_1	b57268_PGA_scaffold_11	f	6 Mean Ks: 4.2851	Mean Kn: 2.8870
#Ks	Kn	a<db_genome_id>_<chr>	chr1||start1||stop1||name1||strand1||type1||db_feature_id1||genome_order1||percent_id1	start1	stop1	b<db_genome_id>_<chr>	chr2||start2||stop2||name2||strand2||type2||db_feature_id2||genome_order2||percent_id2	start2	stop2	eval	block_score	GEVO_link
0.8277	0.1362	a16884_megascaffold_1	megascaffold_1||76127101||76132020||NNU_023974-RA||-1||CDS||304069303||2294||79.31	76132020	76127101	b57268_PGA_scaffold_11	PGA_scaffold_11||37993897||38002665||BUSI_012347-RA||-1||CDS||2987019298||5389||79.31	38002665	37993897	1.000000e-250	50
19.3241	16.0451	a16884_megascaffold_1	megascaffold_1||76203469||76203675||NNU_023972-RA||-1||CDS||304069287||2296||80.88	76203675	76203469	b57268_PGA_scaffold_11	PGA_scaffold_11||38019938||38020943||BUSI_012349-RA||-1||CDS||2987019304||5391||80.88	38020943	38019938	2.000000e-10	59
0.7074	0.2209	a16884_megascaffold_1	megascaffold_1||76328636||76332853||NNU_023963-RA||-1||CDS||304069221||2305||75.87	76332853	76328636	b57268_PGA_scaffold_11	PGA_scaffold_11||38040714||38041977||BUSI_012352-RA||-1||CDS||2987019313||5394||75.87	38041977	38040714	8.000000e-118	109
2.4111	0.4783	a16884_megascaffold_1	megascaffold_1||76776188||76777342||NNU_024761-RA||-1||CDS||304071589||2322||69.01	76777342	76776188	b57268_PGA_scaffold_11	PGA_scaffold_11||38133259||38140817||BUSI_012357-RA||-1||CDS||2987019328||5399||69.01	38140817	38133259	8.000000e-37	142
1.1082	0.1471	a16884_megascaffold_1	megascaffold_1||76996536||76999957||NNU_024769-RA||-1||CDS||304071645||2330||76.12	76999957	76996536	b57268_PGA_scaffold_11	PGA_scaffold_11||38186258||38189070||BUSI_012359-RA||-1||CDS||2987019334||5401||76.12	38189070	38186258	1.000000e-250	192
1.3323	0.2942	a16884_megascaffold_1	megascaffold_1||77071487||77075978||NNU_024772-RA||-1||CDS||304071671||2333||82.68	77075978	77071487	b57268_PGA_scaffold_11	PGA_scaffold_11||38195756||38200030||BUSI_012360-RA||-1||CDS||2987019337||5402||82.68	38200030	38195756	1.000000e-250	242
#11	224.0	a16884_megascaffold_1	b57268_PGA_scaffold_11	f	5 Mean Ks: 1.8891	Mean Kn: 0.3296
#Ks	Kn	a<db_genome_id>_<chr>	chr1||start1||stop1||name1||strand1||type1||db_feature_id1||genome_order1||percent_id1	start1	stop1	b<db_genome_id>_<chr>	chr2||start2||stop2||name2||strand2||type2||db_feature_id2||genome_order2||percent_id2	start2	stop2	eval	block_score	GEVO_link
1.7096	0.2298	a16884_megascaffold_1	megascaffold_1||11548109||11569176||NNU_014989-RA||1||CDS||304048395||377||80.9	11548109	11569176	b57268_PGA_scaffold_11	PGA_scaffold_11||25852100||25862868||BUSI_012030-RA||1||CDS||2987018347||5072||80.9	25852100	25862868	4.000000e-159	50
1.6513	0.5468	a16884_megascaffold_1	megascaffold_1||11695370||11740233||NNU_014985-RA||1||CDS||304048367||380||78.85	11695370	11740233	b57268_PGA_scaffold_11	PGA_scaffold_11||25865713||25873702||BUSI_012031-RA||1||CDS||2987018350||5073||78.85	25865713	25873702	1.000000e-250	100
0.9856	0.1061	a16884_megascaffold_1	megascaffold_1||11731710||11732986||NNU_014986-RA||-1||CDS||304048376||381||78.51	11732986	11731710	b57268_PGA_scaffold_11	PGA_scaffold_11||25875792||25876986||BUSI_012032-RA||-1||CDS||2987018353||5074||78.51	25876986	25875792	1.000000e-250	150
3.2192	0.2454	a16884_megascaffold_1	megascaffold_1||11783728||11785944||NNU_014981-RA||1||CDS||304048338||385||77.03	11783728	11785944	b57268_PGA_scaffold_11	PGA_scaffold_11||25880556||25880944||BUSI_012033-RA||1||CDS||2987018356||5075||77.03	25880556	25880944	3.000000e-25	174
1.8796	0.5198	a16884_megascaffold_1	megascaffold_1||11792166||11810039||NNU_014980-RA||-1||CDS||304048327||386||84.14	11810039	11792166	b57268_PGA_scaffold_11	PGA_scaffold_11||25892730||25903577||BUSI_012034-RA||-1||CDS||2987018359||5076||84.14	25903577	25892730	1.000000e-132	224
#1	3803.0	a16884_megascaffold_1	b57268_PGA_scaffold_11	r	79 Mean Ks: 7.4679	Mean Kn: 0.3541
#Ks	Kn	a<db_genome_id>_<chr>	chr1||start1||stop1||name1||strand1||type1||db_feature_id1||genome_order1||percent_id1	start1	stop1	b<db_genome_id>_<chr>	chr2||start2||stop2||name2||strand2||type2||db_feature_id2||genome_order2||percent_id2	start2	stop2	eval	block_score	GEVO_link
1.4231	0.1442	a16884_megascaffold_1	megascaffold_1||101732459||101734564||NNU_011672-RA||1||CDS||304042505||3172||75.57	101732459	101734564	b57268_PGA_scaffold_11	PGA_scaffold_11||48211035||48212999||BUSI_013001-RA||-1||CDS||2987021260||6043||75.57	48212999	48211035	1.000000e-250	50
1.0639	0.3191	a16884_megascaffold_1	megascaffold_1||101952748||101955864||NNU_011669-RA||1||CDS||304042481||3175||74.29	101952748	101955864	b57268_PGA_scaffold_11	PGA_scaffold_11||48203678||48208120||BUSI_013000-RA||-1||CDS||2987021257||6042||74.29	48208120	48203678	1.000000e-250	100
1.0987	0.2414	a16884_megascaffold_1	megascaffold_1||102006330||102026094||NNU_011668-RA||1||CDS||304042470||3176||71.98	102006330	102026094	b57268_PGA_scaffold_11	PGA_scaffold_11||48185521||48195677||BUSI_012998-RA||-1||CDS||2987021251||6040||71.98	48195677	48185521	1.000000e-250	150
1.0779	0.0787	a16884_megascaffold_1	megascaffold_1||102023490||102028013||NNU_011667-RA||-1||CDS||304042458||3177||79.71	102028013	102023490	b57268_PGA_scaffold_11	PGA_scaffold_11||48177977||48181518||BUSI_012996-RA||1||CDS||2987021245||6038||79.71	48177977	48181518	1.000000e-250	200
0.8935	0.0592	a16884_megascaffold_1	megascaffold_1||102174435||102175386||NNU_011662-RA||-1||CDS||304042424||3182||83.65	102175386	102174435	b57268_PGA_scaffold_11	PGA_scaffold_11||48164052||48164860||BUSI_012994-RA||1||CDS||2987021239||6036||83.65	48164052	48164860	6.000000e-110	250
58.7158	0.8524	a16884_megascaffold_1	megascaffold_1||102186220||102188136||NNU_011661-RA||-1||CDS||304042416||3183||82.98	102188136	102186220	b57268_PGA_scaffold_11	PGA_scaffold_11||48156047||48160732||BUSI_012993-RA||1||CDS||2987021236||6035||82.98	48156047	48160732	2.000000e-19	268
0.9368	0.2019	a16884_megascaffold_1	megascaffold_1||102192241||102196146||NNU_011660-RA||1||CDS||304042408||3184||75.88	102192241	102196146	b57268_PGA_scaffold_11	PGA_scaffold_11||48149937||48152583||BUSI_012992-RA||-1||CDS||2987021233||6034||75.88	48152583	48149937	1.000000e-95	318
0.9130	0.1529	a16884_megascaffold_1	megascaffold_1||102214747||102217674||NNU_011659-RA||-1||CDS||304042397||3185||75.97	102217674	102214747	b57268_PGA_scaffold_11	PGA_scaffold_11||48144369||48147111||BUSI_012991-RA||1||CDS||2987021230||6033||75.97	48144369	48147111	1.000000e-250	368
11.1234	1.2539	a16884_megascaffold_1	megascaffold_1||102296035||102305609||NNU_011654-RA||-1||CDS||304042357||3190||81.55	102305609	102296035	b57268_PGA_scaffold_11	PGA_scaffold_11||48125984||48135977||BUSI_012990-RA||1||CDS||2987021227||6032||81.55	48125984	48135977	1.000000e-250	418
69.1164	0.5445	a16884_megascaffold_1	megascaffold_1||102318027||102322067||NNU_011653-RA||-1||CDS||304042351||3191||78.5	102322067	102318027	b57268_PGA_scaffold_11	PGA_scaffold_11||48119703||48120687||BUSI_012989-RA||1||CDS||2987021224||6031||78.5	48119703	48120687	1.000000e-40	458
1.3520	0.1325	a16884_megascaffold_1	megascaffold_1||102461422||102462418||NNU_011650-RA||-1||CDS||304042334||3194||75.77	102462418	102461422	b57268_PGA_scaffold_11	PGA_scaffold_11||48114170||48114803||BUSI_012988-RA||1||CDS||2987021221||6030||75.77	48114170	48114803	4.000000e-82	508
0.9011	0.1869	a16884_megascaffold_1	megascaffold_1||102633810||102638814||NNU_011645-RA||1||CDS||304042302||3199||73.24	102633810	102638814	b57268_PGA_scaffold_11	PGA_scaffold_11||47965387||47970241||BUSI_012984-RA||-1||CDS||2987021209||6026||73.24	47970241	47965387	1.000000e-250	558
62.6677	1.2735	a16884_megascaffold_1	megascaffold_1||102652833||102661687||NNU_011643-RA||-1||CDS||304042282||3201||70.04	102661687	102652833	b57268_PGA_scaffold_11	PGA_scaffold_11||47932048||47939818||BUSI_012981-RA||-1||CDS||2987021200||6023||70.04	47939818	47932048	3.000000e-172	608
13.9015	0.8761	a16884_megascaffold_1	megascaffold_1||102707633||102713370||NNU_011638-RA||-1||CDS||304042246||3206||85.39	102713370	102707633	b57268_PGA_scaffold_11	PGA_scaffold_11||47918317||47929361||BUSI_012980-RA||1||CDS||2987021197||6022||85.39	47918317	47929361	4.000000e-155	658
1.1280	0.0849	a16884_megascaffold_1	megascaffold_1||102886161||102887974||NNU_011633-RA||-1||CDS||304042209||3211||79.82	102887974	102886161	b57268_PGA_scaffold_11	PGA_scaffold_11||47889484||47890739||BUSI_012979-RA||1||CDS||2987021194||6021||79.82	47889484	47890739	1.000000e-250	708
1.5266	0.4229	a16884_megascaffold_1	megascaffold_1||102913937||102915107||NNU_011628-RA||1||CDS||304042180||3216||73.84	102913937	102915107	b57268_PGA_scaffold_11	PGA_scaffold_11||47884269||47886312||BUSI_012978-RA||-1||CDS||2987021191||6020||73.84	47886312	47884269	3.000000e-47	754
1.3202	0.2360	a16884_megascaffold_1	megascaffold_1||102956737||102957888||NNU_011625-RA||1||CDS||304042165||3219||70.81	102956737	102957888	b57268_PGA_scaffold_11	PGA_scaffold_11||47877210||47881553||BUSI_012977-RA||-1||CDS||2987021188||6019||70.81	47881553	47877210	7.000000e-122	804
1.6427	0.2796	a16884_megascaffold_1	megascaffold_1||103036753||103045040||NNU_011620-RA||-1||CDS||304042121||3224||71.08	103045040	103036753	b57268_PGA_scaffold_11	PGA_scaffold_11||47868705||47871086||BUSI_012976-RA||1||CDS||2987021185||6018||71.08	47868705	47871086	1.000000e-250	854
67.3017	1.0580	a16884_megascaffold_1	megascaffold_1||103102937||103109809||NNU_011616-RA||-1||CDS||304042079||3228||82.12	103109809	103102937	b57268_PGA_scaffold_11	PGA_scaffold_11||47845115||47847806||BUSI_012973-RA||1||CDS||2987021176||6015||82.12	47845115	47847806	1.000000e-250	904
0.9468	0.0825	a16884_megascaffold_1	megascaffold_1||103113081||103129887||NNU_011615-RA||-1||CDS||304042069||3229||84.95	103129887	103113081	b57268_PGA_scaffold_11	PGA_scaffold_11||47827874||47842149||BUSI_012972-RA||1||CDS||2987021173||6014||84.95	47827874	47842149	1.000000e-154	954
1.1178	0.1191	a16884_megascaffold_1	megascaffold_1||103181388||103182638||NNU_011614-RA||1||CDS||304042064||3230||77.0	103181388	103182638	b57268_PGA_scaffold_11	PGA_scaffold_11||47819138||47820385||BUSI_012971-RA||-1||CDS||2987021170||6013||77.0	47820385	47819138	1.000000e-250	1004
1.1851	0.2808	a16884_megascaffold_1	megascaffold_1||103196366||103202557||NNU_011613-RA||-1||CDS||304042057||3231||71.32	103202557	103196366	b57268_PGA_scaffold_11	PGA_scaffold_11||47814295||47816540||BUSI_012970-RA||1||CDS||2987021167||6012||71.32	47814295	47816540	2.000000e-109	1054
1.0691	0.2921	a16884_megascaffold_1	megascaffold_1||103248768||103255924||NNU_011611-RA||-1||CDS||304042036||3233||68.16	103255924	103248768	b57268_PGA_scaffold_11	PGA_scaffold_11||47807809||47811655||BUSI_012969-RA||1||CDS||2987021164||6011||68.16	47807809	47811655	1.000000e-250	1104
1.1703	0.0231	a16884_megascaffold_1	megascaffold_1||103375257||103376445||NNU_011608-RA||1||CDS||304042012||3236||84.61	103375257	103376445	b57268_PGA_scaffold_11	PGA_scaffold_11||47788733||47789879||BUSI_012968-RA||-1||CDS||2987021161||6010||84.61	47789879	47788733	1.000000e-250	1154
1.1310	0.1354	a16884_megascaffold_1	megascaffold_1||103643119||103645996||NNU_011597-RA||-1||CDS||304041903||3247||79.92	103645996	103643119	b57268_PGA_scaffold_11	PGA_scaffold_11||47702978||47705432||BUSI_012959-RA||1||CDS||2987021134||6001||79.92	47702978	47705432	1.000000e-250	1201
1.1342	0.0602	a16884_megascaffold_1	megascaffold_1||103698445||103704082||NNU_011596-RA||-1||CDS||304041888||3248||79.05	103704082	103698445	b57268_PGA_scaffold_11	PGA_scaffold_11||47689731||47695970||BUSI_012958-RA||1||CDS||2987021131||6000||79.05	47689731	47695970	1.000000e-250	1251
1.3563	0.1627	a16884_megascaffold_1	megascaffold_1||103805682||103806595||NNU_011594-RA||-1||CDS||304041869||3250||73.79	103806595	103805682	b57268_PGA_scaffold_11	PGA_scaffold_11||47672358||47673156||BUSI_012957-RA||1||CDS||2987021128||5999||73.79	47672358	47673156	2.000000e-106	1301
1.2125	0.2452	a16884_megascaffold_1	megascaffold_1||103816842||103836815||NNU_011593-RA||1||CDS||304041856||3251||80.58	103816842	103836815	b57268_PGA_scaffold_11	PGA_scaffold_11||47653077||47664310||BUSI_012956-RA||-1||CDS||2987021125||5998||80.58	47664310	47653077	2.000000e-125	1351
0.8046	0.0141	a16884_megascaffold_1	megascaffold_1||103976675||103983447||NNU_011588-RA||-1||CDS||304041812||3256||87.12	103983447	103976675	b57268_PGA_scaffold_11	PGA_scaffold_11||47624578||47629487||BUSI_012953-RA||1||CDS||2987021116||5995||87.12	47624578	47629487	7.000000e-111	1401
1.4494	0.2859	a16884_megascaffold_1	megascaffold_1||104051502||104051945||NNU_011586-RA||-1||CDS||304041801||3258||71.31	104051945	104051502	b57268_PGA_scaffold_11	PGA_scaffold_11||47589051||47593020||BUSI_012951-RA||1||CDS||2987021110||5993||71.31	47589051	47593020	1.000000e-43	1444
1.4259	0.1679	a16884_megascaffold_1	megascaffold_1||104092056||104095071||NNU_011584-RA||-1||CDS||304041784||3260||73.9	104095071	104092056	b57268_PGA_scaffold_11	PGA_scaffold_11||47586114||47588463||BUSI_012950-RA||1||CDS||2987021107||5992||73.9	47586114	47588463	1.000000e-250	1494
2.6546	0.4280	a16884_megascaffold_1	megascaffold_1||104184505||104194041||NNU_011581-RA||-1||CDS||304041767||3263||69.74	104194041	104184505	b57268_PGA_scaffold_11	PGA_scaffold_11||47526581||47528411||BUSI_012948-RA||1||CDS||2987021101||5990||69.74	47526581	47528411	2.000000e-60	1544
0.8002	0.1014	a16884_megascaffold_1	megascaffold_1||104233344||104234096||NNU_011578-RA||-1||CDS||304041751||3266||83.05	104234096	104233344	b57268_PGA_scaffold_11	PGA_scaffold_11||47486753||47492233||BUSI_012947-RA||1||CDS||2987021098||5989||83.05	47486753	47492233	1.000000e-250	1594
1.2444	0.1158	a16884_megascaffold_1	megascaffold_1||104259351||104260962||NNU_011577-RA||-1||CDS||304041742||3267||71.94	104260962	104259351	b57268_PGA_scaffold_11	PGA_scaffold_11||47455372||47456799||BUSI_012943-RA||1||CDS||2987021086||5985||71.94	47455372	47456799	9.000000e-177	1644
0.9107	0.1841	a16884_megascaffold_1	megascaffold_1||104330905||104336154||NNU_024156-RA||1||CDS||304070506||3268||71.29	104330905	104336154	b57268_PGA_scaffold_11	PGA_scaffold_11||47447222||47450798||BUSI_012942-RA||-1||CDS||2987021083||5984||71.29	47450798	47447222	1.000000e-250	1694
1.5612	0.2040	a16884_megascaffold_1	megascaffold_1||104432583||104435490||NNU_024157-RA||1||CDS||304070514||3269||73.08	104432583	104435490	b57268_PGA_scaffold_11	PGA_scaffold_11||47436827||47439536||BUSI_012941-RA||-1||CDS||2987021080||5983||73.08	47439536	47436827	1.000000e-250	1744
61.3457	1.5453	a16884_megascaffold_1	megascaffold_1||104567014||104575451||NNU_024164-RA||-1||CDS||304070575||3276||76.56	104575451	104567014	b57268_PGA_scaffold_11	PGA_scaffold_11||47428966||47434069||BUSI_012940-RA||1||CDS||2987021077||5982||76.56	47428966	47434069	3.000000e-51	1794
2.0665	0.6573	a16884_megascaffold_1	megascaffold_1||104590333||104591966||NNU_024165-RA||1||CDS||304070581||3277||78.71	104590333	104591966	b57268_PGA_scaffold_11	PGA_scaffold_11||47422005||47423472||BUSI_012938-RA||-1||CDS||2987021071||5980||78.71	47423472	47422005	1.000000e-53	1844
1.7451	0.8184	a16884_megascaffold_1	megascaffold_1||104612079||104633210||NNU_024167-RA||-1||CDS||304070597||3279||72.53	104633210	104612079	b57268_PGA_scaffold_11	PGA_scaffold_11||47408929||47422744||BUSI_012937-RA||1||CDS||2987021068||5979||72.53	47408929	47422744	1.000000e-58	1894
1.0483	0.2058	a16884_megascaffold_1	megascaffold_1||104865419||104866971||NNU_024170-RA||1||CDS||304070624||3282||74.5	104865419	104866971	b57268_PGA_scaffold_11	PGA_scaffold_11||47390679||47392151||BUSI_012936-RA||-1||CDS||2987021065||5978||74.5	47392151	47390679	1.000000e-174	1944
4.1603	1.3494	a16884_megascaffold_1	megascaffold_1||105036225||105049275||NNU_024177-RA||-1||CDS||304070677||3289||76.67	105049275	105036225	b57268_PGA_scaffold_11	PGA_scaffold_11||47312773||47321900||BUSI_012927-RA||-1||CDS||2987021038||5969||76.67	47321900	47312773	1.000000e-250	1994
0.9279	0.0589	a16884_megascaffold_1	megascaffold_1||105068707||105072717||NNU_024178-RA||-1||CDS||304070687||3290||84.53	105072717	105068707	b57268_PGA_scaffold_11	PGA_scaffold_11||47307460||47311508||BUSI_012926-RA||1||CDS||2987021035||5968||84.53	47307460	47311508	1.000000e-250	2044
2.7960	0.3230	a16884_megascaffold_1	megascaffold_1||105100679||105101604||NNU_024179-RA||-1||CDS||304070696||3291||68.04	105101604	105100679	b57268_PGA_scaffold_11	PGA_scaffold_11||47283559||47284482||BUSI_012925-RA||-1||CDS||2987021032||5967||68.04	47284482	47283559	1.000000e-58	2094
0.9983	0.1953	a16884_megascaffold_1	megascaffold_1||105131925||105134818||NNU_024181-RA||-1||CDS||304070714||3293||72.03	105134818	105131925	b57268_PGA_scaffold_11	PGA_scaffold_11||47275604||47278587||BUSI_012924-RA||1||CDS||2987021029||5966||72.03	47275604	47278587	1.000000e-250	2144
4.1820	0.2192	a16884_megascaffold_1	megascaffold_1||105389227||105390811||NNU_026173-RA||-1||CDS||304074058||3303||69.67	105390811	105389227	b57268_PGA_scaffold_11	PGA_scaffold_11||47156102||47157627||BUSI_012918-RA||-1||CDS||2987021011||5960||69.67	47157627	47156102	5.000000e-117	2194
0.9302	0.1111	a16884_megascaffold_1	megascaffold_1||105927515||105927854||NNU_020511-RA||-1||CDS||304058731||3322||80.74	105927854	105927515	b57268_PGA_scaffold_11	PGA_scaffold_11||47047867||47048201||BUSI_012908-RA||1||CDS||2987020981||5950||80.74	47047867	47048201	1.000000e-59	2241
1.1817	0.1818	a16884_megascaffold_1	megascaffold_1||106040526||106042771||NNU_020506-RA||1||CDS||304058701||3327||76.74	106040526	106042771	b57268_PGA_scaffold_11	PGA_scaffold_11||46976112||46990377||BUSI_012905-RA||1||CDS||2987020972||5947||76.74	46976112	46990377	1.000000e-250	2291
1.3920	0.1032	a16884_megascaffold_1	megascaffold_1||106091287||106093439||NNU_020505-RA||1||CDS||304058692||3328||77.66	106091287	106093439	b57268_PGA_scaffold_11	PGA_scaffold_11||46962130||46964147||BUSI_012904-RA||-1||CDS||2987020969||5946||77.66	46964147	46962130	1.000000e-250	2341
1.2921	0.2773	a16884_megascaffold_1	megascaffold_1||106166398||106168464||NNU_020504-RA||1||CDS||304058682||3329||70.2	106166398	106168464	b57268_PGA_scaffold_11	PGA_scaffold_11||46942116||46943862||BUSI_012903-RA||-1||CDS||2987020966||5945||70.2	46943862	46942116	3.000000e-69	2391
1.1174	0.1483	a16884_megascaffold_1	megascaffold_1||106188357||106193285||NNU_020503-RA||1||CDS||304058672||3330||76.36	106188357	106193285	b57268_PGA_scaffold_11	PGA_scaffold_11||46926696||46931236||BUSI_012901-RA||-1||CDS||2987020960||5943||76.36	46931236	46926696	1.000000e-250	2441
1.1674	0.2262	a16884_megascaffold_1	megascaffold_1||106327574||106327979||NNU_020498-RA||-1||CDS||304058627||3335||82.96	106327979	106327574	b57268_PGA_scaffold_11	PGA_scaffold_11||46920653||46921077||BUSI_012899-RA||1||CDS||2987020954||5941||82.96	46920653	46921077	6.000000e-33	2473
0.9754	0.0615	a16884_megascaffold_1	megascaffold_1||106367560||106369799||NNU_020497-RA||1||CDS||304058619||3336||80.11	106367560	106369799	b57268_PGA_scaffold_11	PGA_scaffold_11||46898735||46900904||BUSI_012897-RA||-1||CDS||2987020948||5939||80.11	46900904	46898735	1.000000e-250	2523
74.7202	1.2946	a16884_megascaffold_1	megascaffold_1||106409255||106413605||NNU_020495-RA||1||CDS||304058603||3338||78.5	106409255	106413605	b57268_PGA_scaffold_11	PGA_scaffold_11||46879171||46888825||BUSI_012896-RA||-1||CDS||2987020945||5938||78.5	46888825	46879171	9.000000e-90	2573
58.9468	1.4757	a16884_megascaffold_1	megascaffold_1||106461125||106461778||NNU_020493-RA||-1||CDS||304058591||3340||81.96	106461778	106461125	b57268_PGA_scaffold_11	PGA_scaffold_11||46863370||46869543||BUSI_012895-RA||1||CDS||2987020942||5937||81.96	46863370	46869543	4.000000e-67	2623
0.8672	0.0819	a16884_megascaffold_1	megascaffold_1||106513561||106516899||NNU_020490-RA||-1||CDS||304058563||3343||80.66	106516899	106513561	b57268_PGA_scaffold_11	PGA_scaffold_11||46857910||46862235||BUSI_012894-RA||1||CDS||2987020939||5936||80.66	46857910	46862235	1.000000e-250	2673
0.9067	0.3305	a16884_megascaffold_1	megascaffold_1||106593705||106600079||NNU_020486-RA||-1||CDS||304058538||3347||72.11	106600079	106593705	b57268_PGA_scaffold_11	PGA_scaffold_11||46849265||46852345||BUSI_012892-RA||1||CDS||2987020933||5934||72.11	46849265	46852345	5.000000e-52	2723
1.0679	0.2309	a16884_megascaffold_1	megascaffold_1||106604166||106611465||NNU_020485-RA||-1||CDS||304058529||3348||74.2	106611465	106604166	b57268_PGA_scaffold_11	PGA_scaffold_11||46842764||46844270||BUSI_012891-RA||1||CDS||2987020930||5933||74.2	46842764	46844270	2.000000e-179	2773
1.0089	0.1971	a16884_megascaffold_1	megascaffold_1||106618412||106623092||NNU_020484-RA||-1||CDS||304058522||3349||82.79	106623092	106618412	b57268_PGA_scaffold_11	PGA_scaffold_11||46836437||46840858||BUSI_012890-RA||1||CDS||2987020927||5932||82.79	46836437	46840858	1.000000e-250	2823
1.0415	0.3706	a16884_megascaffold_1	megascaffold_1||106768625||106774112||NNU_020478-RA||-1||CDS||304058485||3355||81.05	106774112	106768625	b57268_PGA_scaffold_11	PGA_scaffold_11||46831747||46834680||BUSI_012889-RA||1||CDS||2987020924||5931||81.05	46831747	46834680	4.000000e-60	2873
1.9094	0.4599	a16884_megascaffold_1	megascaffold_1||106840594||106843737||NNU_020475-RA||1||CDS||304058464||3358||75.26	106840594	106843737	b57268_PGA_scaffold_11	PGA_scaffold_11||46822151||46825977||BUSI_012888-RA||1||CDS||2987020921||5930||75.26	46822151	46825977	3.000000e-131	2923
1.1209	0.2417	a16884_megascaffold_1	megascaffold_1||106986747||106989983||NNU_020471-RA||1||CDS||304058437||3362||73.12	106986747	106989983	b57268_PGA_scaffold_11	PGA_scaffold_11||46786768||46793857||BUSI_012885-RA||-1||CDS||2987020912||5927||73.12	46793857	46786768	8.000000e-55	2973
2.0548	0.1171	a16884_megascaffold_1	megascaffold_1||107069847||107071475||NNU_020467-RA||1||CDS||304058404||3366||74.76	107069847	107071475	b57268_PGA_scaffold_11	PGA_scaffold_11||46783115||46784390||BUSI_012884-RA||-1||CDS||2987020909||5926||74.76	46784390	46783115	1.000000e-250	3023
1.3871	0.1743	a16884_megascaffold_1	megascaffold_1||107094457||107095567||NNU_020466-RA||1||CDS||304058396||3367||75.53	107094457	107095567	b57268_PGA_scaffold_11	PGA_scaffold_11||46778778||46779178||BUSI_012883-RA||-1||CDS||2987020906||5925||75.53	46779178	46778778	5.000000e-40	3062
3.1785	0.4207	a16884_megascaffold_1	megascaffold_1||107175611||107180121||NNU_020461-RA||1||CDS||304058363||3372||73.5	107175611	107180121	b57268_PGA_scaffold_11	PGA_scaffold_11||46755521||46755906||BUSI_012882-RA||-1||CDS||2987020903||5924||73.5	46755906	46755521	4.000000e-11	3072
1.1968	0.1873	a16884_megascaffold_1	megascaffold_1||107201117||107208108||NNU_020460-RA||1||CDS||304058356||3373||74.58	107201117	107208108	b57268_PGA_scaffold_11	PGA_scaffold_11||46743615||46750652||BUSI_012881-RA||-1||CDS||2987020900||5923||74.58	46750652	46743615	1.000000e-127	3122
1.1498	0.2800	a16884_megascaffold_1	megascaffold_1||107232895||107233784||NNU_020458-RA||-1||CDS||304058341||3375||73.8	107233784	107232895	b57268_PGA_scaffold_11	PGA_scaffold_11||46737456||46738284||BUSI_012880-RA||1||CDS||2987020897||5922||73.8	46737456	46738284	2.000000e-107	3172
0.7991	0.0737	a16884_megascaffold_1	megascaffold_1||107253701||107261544||NNU_020457-RA||1||CDS||304058335||3376||80.58	107253701	107261544	b57268_PGA_scaffold_11	PGA_scaffold_11||46726448||46732952||BUSI_012878-RA||-1||CDS||2987020891||5920||80.58	46732952	46726448	1.000000e-250	3222
16.3058	1.1810	a16884_megascaffold_1	megascaffold_1||107315957||107319163||NNU_020455-RA||1||CDS||304058321||3378||78.12	107315957	107319163	b57268_PGA_scaffold_11	PGA_scaffold_11||46714325||46723573||BUSI_012877-RA||-1||CDS||2987020888||5919||78.12	46723573	46714325	9.000000e-71	3272
1.0784	0.1367	a16884_megascaffold_1	megascaffold_1||107391942||107398773||NNU_020452-RA||-1||CDS||304058298||3381||75.5	107398773	107391942	b57268_PGA_scaffold_11	PGA_scaffold_11||46707493||46713075||BUSI_012876-RA||1||CDS||2987020885||5918||75.5	46707493	46713075	1.000000e-250	3322
0.8399	0.1190	a16884_megascaffold_1	megascaffold_1||107541684||107554818||NNU_020449-RA||1||CDS||304058274||3384||78.49	107541684	107554818	b57268_PGA_scaffold_11	PGA_scaffold_11||46664928||46674564||BUSI_012873-RA||-1||CDS||2987020876||5915||78.49	46674564	46664928	1.000000e-250	3372
1.1666	0.1290	a16884_megascaffold_1	megascaffold_1||108233921||108238673||NNU_026046-RA||1||CDS||304073890||3404||82.04	108233921	108238673	b57268_PGA_scaffold_11	PGA_scaffold_11||46517617||46524319||BUSI_012871-RA||-1||CDS||2987020870||5913||82.04	46524319	46517617	1.000000e-108	3419
1.1278	0.2244	a16884_megascaffold_1	megascaffold_1||108380396||108387927||NNU_018449-RA||-1||CDS||304054595||3408||76.85	108387927	108380396	b57268_PGA_scaffold_11	PGA_scaffold_11||46460303||46465428||BUSI_012867-RA||1||CDS||2987020858||5909||76.85	46460303	46465428	1.000000e-250	3469
1.2678	0.0765	a16884_megascaffold_1	megascaffold_1||108431163||108442135||NNU_018450-RA||1||CDS||304054601||3409||81.72	108431163	108442135	b57268_PGA_scaffold_11	PGA_scaffold_11||46402980||46405834||BUSI_012865-RA||-1||CDS||2987020852||5907||81.72	46405834	46402980	7.000000e-73	3519
0.9700	0.1948	a16884_megascaffold_1	megascaffold_1||108548873||108550337||NNU_018452-RA||1||CDS||304054615||3411||81.3	108548873	108550337	b57268_PGA_scaffold_11	PGA_scaffold_11||46358757||46360309||BUSI_012859-RA||-1||CDS||2987020834||5901||81.3	46360309	46358757	6.000000e-62	3569
1.0297	0.0900	a16884_megascaffold_1	megascaffold_1||108663013||108679729||NNU_018453-RA||-1||CDS||304054624||3412||81.38	108679729	108663013	b57268_PGA_scaffold_11	PGA_scaffold_11||46341574||46345585||BUSI_012857-RA||1||CDS||2987020828||5899||81.38	46341574	46345585	1.000000e-250	3619
0.8174	0.1170	a16884_megascaffold_1	megascaffold_1||108712074||108719532||NNU_018456-RA||1||CDS||304054645||3415||81.82	108712074	108719532	b57268_PGA_scaffold_11	PGA_scaffold_11||46336394||46338523||BUSI_012856-RA||-1||CDS||2987020825||5898||81.82	46338523	46336394	1.000000e-101	3669
3.9681	1.5133	a16884_megascaffold_1	megascaffold_1||108789664||108790846||NNU_018458-RA||-1||CDS||304054659||3417||69.45	108790846	108789664	b57268_PGA_scaffold_11	PGA_scaffold_11||46329430||46330571||BUSI_012855-RA||1||CDS||2987020822||5897||69.45	46329430	46330571	2.000000e-38	3706
2.1132	0.2477	a16884_megascaffold_1	megascaffold_1||108799792||108800336||NNU_018459-RA||-1||CDS||304054667||3418||78.39	108800336	108799792	b57268_PGA_scaffold_11	PGA_scaffold_11||46291971||46292982||BUSI_012852-RA||1||CDS||2987020813||5894||78.39	46291971	46292982	5.000000e-68	3756
1.3168	0.2223	a16884_megascaffold_1	megascaffold_1||109096243||109097757||NNU_018471-RA||1||CDS||304054754||3430||72.91	109096243	109097757	b57268_PGA_scaffold_11	PGA_scaffold_11||46272439||46273850||BUSI_012850-RA||-1||CDS||2987020807||5892||72.91	46273850	46272439	3.000000e-125	3803
#2	1586.0	a16884_megascaffold_1	b57268_PGA_scaffold_11	r	33 Mean Ks: 4.0535	Mean Kn: 0.3349
#Ks	Kn	a<db_genome_id>_<chr>	chr1||start1||stop1||name1||strand1||type1||db_feature_id1||genome_order1||percent_id1	start1	stop1	b<db_genome_id>_<chr>	chr2||start2||stop2||name2||strand2||type2||db_feature_id2||genome_order2||percent_id2	start2	stop2	eval	block_score	GEVO_link
1.6946	0.2695	a16884_megascaffold_1	megascaffold_1||90295119||90317633||NNU_017464-RA||-1||CDS||304053634||2756||71.37	90317633	90295119	b57268_PGA_scaffold_11	PGA_scaffold_11||40450792||40452788||BUSI_012468-RA||1||CDS||2987019661||5510||71.37	40450792	40452788	4.000000e-105	50
0.9461	0.1350	a16884_megascaffold_1	megascaffold_1||90352351||90360919||NNU_017466-RA||-1||CDS||304053646||2758||79.73	90360919	90352351	b57268_PGA_scaffold_11	PGA_scaffold_11||40222322||40228196||BUSI_012465-RA||1||CDS||2987019652||5507||79.73	40222322	40228196	1.000000e-250	100
1.0890	0.1692	a16884_megascaffold_1	megascaffold_1||90422734||90424071||NNU_017467-RA||1||CDS||304053657||2759||71.72	90422734	90424071	b57268_PGA_scaffold_11	PGA_scaffold_11||40212577||40213743||BUSI_012464-RA||-1||CDS||2987019649||5506||71.72	40213743	40212577	1.000000e-149	150
64.7312	1.1676	a16884_megascaffold_1	megascaffold_1||90556336||90557990||NNU_017475-RA||-1||CDS||304053717||2767||78.95	90557990	90556336	b57268_PGA_scaffold_11	PGA_scaffold_11||40117715||40124960||BUSI_012458-RA||1||CDS||2987019631||5500||78.95	40117715	40124960	1.000000e-250	200
18.5410	1.5528	a16884_megascaffold_1	megascaffold_1||90612503||90613360||NNU_017477-RA||1||CDS||304053729||2769||84.09	90612503	90613360	b57268_PGA_scaffold_11	PGA_scaffold_11||40083150||40087203||BUSI_012456-RA||-1||CDS||2987019625||5498||84.09	40087203	40083150	1.000000e-177	250
1.0626	0.2009	a16884_megascaffold_1	megascaffold_1||90637503||90638943||NNU_017478-RA||1||CDS||304053739||2770||72.96	90637503	90638943	b57268_PGA_scaffold_11	PGA_scaffold_11||40060683||40062419||BUSI_012454-RA||-1||CDS||2987019619||5496||72.96	40062419	40060683	7.000000e-159	300
1.1946	0.0012	a16884_megascaffold_1	megascaffold_1||91010799||91011567||NNU_017487-RA||-1||CDS||304053809||2779||84.84	91011567	91010799	b57268_PGA_scaffold_11	PGA_scaffold_11||40028033||40028848||BUSI_012453-RA||-1||CDS||2987019616||5495||84.84	40028848	40028033	7.000000e-129	350
1.6374	0.3101	a16884_megascaffold_1	megascaffold_1||91015862||91022976||NNU_017489-RA||-1||CDS||304053827||2781||85.07	91022976	91015862	b57268_PGA_scaffold_11	PGA_scaffold_11||40019507||40026779||BUSI_012452-RA||1||CDS||2987019613||5494||85.07	40019507	40026779	1.000000e-88	400
3.2066	0.3991	a16884_megascaffold_1	megascaffold_1||91086787||91091202||NNU_017493-RA||-1||CDS||304053858||2785||68.84	91091202	91086787	b57268_PGA_scaffold_11	PGA_scaffold_11||39990076||40017698||BUSI_012451-RA||1||CDS||2987019610||5493||68.84	39990076	40017698	2.000000e-91	450
1.3163	0.0333	a16884_megascaffold_1	megascaffold_1||91268179||91269816||NNU_017496-RA||-1||CDS||304053880||2788||82.62	91269816	91268179	b57268_PGA_scaffold_11	PGA_scaffold_11||39977059||39979235||BUSI_012450-RA||1||CDS||2987019607||5492||82.62	39977059	39979235	1.000000e-250	500
1.2406	0.1601	a16884_megascaffold_1	megascaffold_1||91403544||91406161||NNU_017498-RA||1||CDS||304053900||2790||81.07	91403544	91406161	b57268_PGA_scaffold_11	PGA_scaffold_11||39951135||39954567||BUSI_012448-RA||-1||CDS||2987019601||5490||81.07	39954567	39951135	1.000000e-250	550
1.2271	0.0415	a16884_megascaffold_1	megascaffold_1||91411592||91416336||NNU_017499-RA||1||CDS||304053909||2791||84.99	91411592	91416336	b57268_PGA_scaffold_11	PGA_scaffold_11||39944241||39948600||BUSI_012447-RA||-1||CDS||2987019598||5489||84.99	39948600	39944241	1.000000e-250	600
1.3546	0.1158	a16884_megascaffold_1	megascaffold_1||91426754||91427966||NNU_017500-RA||-1||CDS||304053918||2792||78.73	91427966	91426754	b57268_PGA_scaffold_11	PGA_scaffold_11||39939973||39941205||BUSI_012446-RA||1||CDS||2987019595||5488||78.73	39939973	39941205	1.000000e-250	650
0.9877	0.2027	a16884_megascaffold_1	megascaffold_1||91430642||91470571||NNU_017501-RA||-1||CDS||304053926||2793||73.81	91470571	91430642	b57268_PGA_scaffold_11	PGA_scaffold_11||39923597||39934313||BUSI_012445-RA||1||CDS||2987019592||5487||73.81	39923597	39934313	1.000000e-250	700
1.2007	0.1929	a16884_megascaffold_1	megascaffold_1||91471791||91476097||NNU_017502-RA||1||CDS||304053935||2794||81.16	91471791	91476097	b57268_PGA_scaffold_11	PGA_scaffold_11||39912650||39923088||BUSI_012444-RA||-1||CDS||2987019589||5486||81.16	39923088	39912650	1.000000e-250	750
1.2910	0.1597	a16884_megascaffold_1	megascaffold_1||91537200||91540136||NNU_017504-RA||1||CDS||304053954||2796||77.88	91537200	91540136	b57268_PGA_scaffold_11	PGA_scaffold_11||39617405||39620354||BUSI_012435-RA||-1||CDS||2987019562||5477||77.88	39620354	39617405	1.000000e-250	800
1.5634	0.1588	a16884_megascaffold_1	megascaffold_1||91565015||91569073||NNU_017505-RA||1||CDS||304053962||2797||82.48	91565015	91569073	b57268_PGA_scaffold_11	PGA_scaffold_11||39585606||39593439||BUSI_012432-RA||-1||CDS||2987019553||5474||82.48	39593439	39585606	7.000000e-104	850
1.0817	0.2896	a16884_megascaffold_1	megascaffold_1||91869567||91870068||NNU_017514-RA||1||CDS||304054027||2806||67.77	91869567	91870068	b57268_PGA_scaffold_11	PGA_scaffold_11||39562252||39562730||BUSI_012430-RA||-1||CDS||2987019547||5472||67.77	39562730	39562252	3.000000e-26	875
7.4659	0.9300	a16884_megascaffold_1	megascaffold_1||91939483||91941049||NNU_017517-RA||1||CDS||304054049||2809||73.82	91939483	91941049	b57268_PGA_scaffold_11	PGA_scaffold_11||39348869||39360719||BUSI_012415-RA||-1||CDS||2987019502||5457||73.82	39360719	39348869	1.000000e-250	922
1.3802	0.1945	a16884_megascaffold_1	megascaffold_1||92017159||92022896||NNU_015283-RA||-1||CDS||304050933||2811||68.81	92022896	92017159	b57268_PGA_scaffold_11	PGA_scaffold_11||39299330||39301194||BUSI_012412-RA||1||CDS||2987019493||5454||68.81	39299330	39301194	1.000000e-73	972
1.4623	0.3853	a16884_megascaffold_1	megascaffold_1||92147186||92149562||NNU_015280-RA||-1||CDS||304050904||2814||75.1	92149562	92147186	b57268_PGA_scaffold_11	PGA_scaffold_11||39247956||39251001||BUSI_012410-RA||1||CDS||2987019487||5452||75.1	39247956	39251001	1.000000e-95	1022
0.9451	0.3308	a16884_megascaffold_1	megascaffold_1||92231856||92237199||NNU_015278-RA||1||CDS||304050887||2816||74.09	92231856	92237199	b57268_PGA_scaffold_11	PGA_scaffold_11||39161354||39166533||BUSI_012408-RA||-1||CDS||2987019481||5450||74.09	39166533	39161354	6.000000e-59	1072
4.6672	1.2661	a16884_megascaffold_1	megascaffold_1||92267288||92268073||NNU_015276-RA||-1||CDS||304050868||2818||70.0	92268073	92267288	b57268_PGA_scaffold_11	PGA_scaffold_11||39129143||39131724||BUSI_012405-RA||1||CDS||2987019472||5447||70.0	39129143	39131724	4.000000e-15	1086
1.2600	0.1473	a16884_megascaffold_1	megascaffold_1||92281185||92282510||NNU_015275-RA||-1||CDS||304050858||2819||71.98	92282510	92281185	b57268_PGA_scaffold_11	PGA_scaffold_11||39121297||39124838||BUSI_012404-RA||1||CDS||2987019469||5446||71.98	39121297	39124838	9.000000e-164	1136
1.2722	0.1680	a16884_megascaffold_1	megascaffold_1||92354928||92366723||NNU_015271-RA||1||CDS||304050825||2823||82.78	92354928	92366723	b57268_PGA_scaffold_11	PGA_scaffold_11||39097698||39109962||BUSI_012403-RA||-1||CDS||2987019466||5445||82.78	39109962	39097698	1.000000e-250	1186
2.5788	0.4074	a16884_megascaffold_1	megascaffold_1||92392470||92393897||NNU_015270-RA||-1||CDS||304050820||2824||78.63	92393897	92392470	b57268_PGA_scaffold_11	PGA_scaffold_11||39073531||39074939||BUSI_012400-RA||-1||CDS||2987019457||5442||78.63	39074939	39073531	5.000000e-112	1236
0.9506	0.1773	a16884_megascaffold_1	megascaffold_1||92427978||92428627||NNU_015269-RA||-1||CDS||304050814||2825||75.05	92428627	92427978	b57268_PGA_scaffold_11	PGA_scaffold_11||39065313||39068607||BUSI_012399-RA||1||CDS||2987019454||5441||75.05	39065313	39068607	8.000000e-104	1286
1.5174	0.3120	a16884_megascaffold_1	megascaffold_1||92459196||92466628||NNU_015267-RA||1||CDS||304050797||2827||78.82	92459196	92466628	b57268_PGA_scaffold_11	PGA_scaffold_11||39046199||39057226||BUSI_012398-RA||-1||CDS||2987019451||5440||78.82	39057226	39046199	6.000000e-126	1336
0.7050	0.1316	a16884_megascaffold_1	megascaffold_1||92470688||92476074||NNU_015266-RA||-1||CDS||304050787||2828||80.8	92476074	92470688	b57268_PGA_scaffold_11	PGA_scaffold_11||39030127||39035789||BUSI_012395-RA||1||CDS||2987019442||5437||80.8	39030127	39035789	1.000000e-250	1386
0.9161	0.2201	a16884_megascaffold_1	megascaffold_1||92518568||92519810||NNU_015265-RA||-1||CDS||304050784||2829||71.03	92519810	92518568	b57268_PGA_scaffold_11	PGA_scaffold_11||39006833||39008130||BUSI_012393-RA||1||CDS||2987019436||5435||71.03	39006833	39008130	1.000000e-116	1436
0.8628	0.0363	a16884_megascaffold_1	megascaffold_1||92567527||92580977||NNU_015263-RA||-1||CDS||304050772||2831||86.11	92580977	92567527	b57268_PGA_scaffold_11	PGA_scaffold_11||38984167||38995152||BUSI_012392-RA||-1||CDS||2987019433||5434||86.11	38995152	38984167	1.000000e-250	1486
1.5176	0.5419	a16884_megascaffold_1	megascaffold_1||92659667||92664826||NNU_015259-RA||-1||CDS||304050749||2835||71.92	92664826	92659667	b57268_PGA_scaffold_11	PGA_scaffold_11||38972259||38983188||BUSI_012391-RA||1||CDS||2987019430||5433||71.92	38972259	38983188	8.000000e-110	1536
0.8976	0.2419	a16884_megascaffold_1	megascaffold_1||92731468||92736776||NNU_015258-RA||-1||CDS||304050742||2836||77.5	92736776	92731468	b57268_PGA_scaffold_11	PGA_scaffold_11||38944389||38967376||BUSI_012390-RA||1||CDS||2987019427||5432||77.5	38944389	38967376	1.000000e-250	1586
#3	1414.0	a16884_megascaffold_1	b57268_PGA_scaffold_11	r	29 Mean Ks: 9.5898	Mean Kn: 0.8184
#Ks	Kn	a<db_genome_id>_<chr>	chr1||start1||stop1||name1||strand1||type1||db_feature_id1||genome_order1||percent_id1	start1	stop1	b<db_genome_id>_<chr>	chr2||start2||stop2||name2||strand2||type2||db_feature_id2||genome_order2||percent_id2	start2	stop2	eval	block_score	GEVO_link
2.3238	0.3640	a16884_megascaffold_1	megascaffold_1||76922420||76923679||NNU_024765-RA||-1||CDS||304071621||2326||84.12	76923679	76922420	b57268_PGA_scaffold_11	PGA_scaffold_11||38234984||38244161||BUSI_012362-RA||1||CDS||2987019343||5404||84.12	38234984	38244161	2.000000e-66	50
1.3323	0.2942	a16884_megascaffold_1	megascaffold_1||77071487||77075978||NNU_024772-RA||-1||CDS||304071671||2333||82.68	77075978	77071487	b57268_PGA_scaffold_11	PGA_scaffold_11||38195756||38200030||BUSI_012360-RA||-1||CDS||2987019337||5402||82.68	38200030	38195756	1.000000e-250	100
0.9976	0.1295	a16884_megascaffold_1	megascaffold_1||77489972||77491480||NNU_024786-RA||1||CDS||304071760||2347||77.42	77489972	77491480	b57268_PGA_scaffold_11	PGA_scaffold_11||37738799||37745786||BUSI_012342-RA||-1||CDS||2987019283||5384||77.42	37745786	37738799	6.000000e-145	147
1.1192	0.1765	a16884_megascaffold_1	megascaffold_1||77784571||77794976||NNU_022561-RA||1||CDS||304066176||2354||82.84	77784571	77794976	b57268_PGA_scaffold_11	PGA_scaffold_11||37566059||37578551||BUSI_012337-RA||1||CDS||2987019268||5379||82.84	37566059	37578551	1.000000e-250	197
14.9444	1.0911	a16884_megascaffold_1	megascaffold_1||77814275||77816254||NNU_022559-RA||1||CDS||304066161||2356||75.35	77814275	77816254	b57268_PGA_scaffold_11	PGA_scaffold_11||37399304||37452050||BUSI_012332-RA||1||CDS||2987019253||5374||75.35	37399304	37452050	8.000000e-106	247
2.9903	1.3628	a16884_megascaffold_1	megascaffold_1||77881524||77882225||NNU_022557-RA||1||CDS||304066149||2358||73.04	77881524	77882225	b57268_PGA_scaffold_11	PGA_scaffold_11||37351700||37356607||BUSI_012329-RA||-1||CDS||2987019244||5371||73.04	37356607	37351700	4.000000e-59	297
2.7651	0.3792	a16884_megascaffold_1	megascaffold_1||77889354||77894419||NNU_022556-RA||-1||CDS||304066138||2359||86.51	77894419	77889354	b57268_PGA_scaffold_11	PGA_scaffold_11||37315642||37320014||BUSI_012328-RA||1||CDS||2987019241||5370||86.51	37315642	37320014	2.000000e-36	332
1.3999	0.2246	a16884_megascaffold_1	megascaffold_1||78347240||78348610||NNU_022540-RA||1||CDS||304066027||2375||71.51	78347240	78348610	b57268_PGA_scaffold_11	PGA_scaffold_11||37293859||37295979||BUSI_012327-RA||-1||CDS||2987019238||5369||71.51	37295979	37293859	3.000000e-172	379
2.0469	0.4360	a16884_megascaffold_1	megascaffold_1||78539072||78545772||NNU_022532-RA||-1||CDS||304065963||2383||72.93	78545772	78539072	b57268_PGA_scaffold_11	PGA_scaffold_11||37244251||37247397||BUSI_012324-RA||-1||CDS||2987019229||5366||72.93	37247397	37244251	3.000000e-75	429
0.9206	0.0447	a16884_megascaffold_1	megascaffold_1||78644930||78648327||NNU_022531-RA||1||CDS||304065951||2384||82.63	78644930	78648327	b57268_PGA_scaffold_11	PGA_scaffold_11||37188801||37192158||BUSI_012321-RA||-1||CDS||2987019220||5363||82.63	37192158	37188801	1.000000e-250	479
1.1310	0.3341	a16884_megascaffold_1	megascaffold_1||78765669||78766753||NNU_022528-RA||-1||CDS||304065927||2387||71.11	78766753	78765669	b57268_PGA_scaffold_11	PGA_scaffold_11||37151408||37152336||BUSI_012319-RA||1||CDS||2987019214||5361||71.11	37151408	37152336	2.000000e-74	529
2.0043	0.2365	a16884_megascaffold_1	megascaffold_1||78781989||78783032||NNU_022527-RA||-1||CDS||304065922||2388||70.16	78783032	78781989	b57268_PGA_scaffold_11	PGA_scaffold_11||37141715||37146459||BUSI_012317-RA||1||CDS||2987019208||5359||70.16	37141715	37146459	5.000000e-77	579
0.9595	0.1080	a16884_megascaffold_1	megascaffold_1||78816885||78823045||NNU_022526-RA||1||CDS||304065912||2389||79.96	78816885	78823045	b57268_PGA_scaffold_11	PGA_scaffold_11||37133596||37137760||BUSI_012316-RA||-1||CDS||2987019205||5358||79.96	37137760	37133596	1.000000e-250	629
0.8838	0.1284	a16884_megascaffold_1	megascaffold_1||78860609||78861350||NNU_022524-RA||1||CDS||304065900||2391||85.5	78860609	78861350	b57268_PGA_scaffold_11	PGA_scaffold_11||37114658||37119974||BUSI_012314-RA||-1||CDS||2987019199||5356||85.5	37119974	37114658	6.000000e-84	679
78.6668	1.3083	a16884_megascaffold_1	megascaffold_1||79137600||79147031||NNU_025345-RA||-1||CDS||304072579||2398||81.66	79147031	79137600	b57268_PGA_scaffold_11	PGA_scaffold_11||36975280||36980162||BUSI_012307-RA||1||CDS||2987019178||5349||81.66	36975280	36980162	4.000000e-39	717
64.3915	0.4567	a16884_megascaffold_1	megascaffold_1||79181904||79187249||NNU_025347-RA||1||CDS||304072596||2400||78.29	79181904	79187249	b57268_PGA_scaffold_11	PGA_scaffold_11||36658577||36666477||BUSI_012303-RA||1||CDS||2987019166||5345||78.29	36658577	36666477	9.000000e-74	767
0.6303	0.0361	a16884_megascaffold_1	megascaffold_1||79371722||79378499||NNU_025351-RA||1||CDS||304072630||2404||85.47	79371722	79378499	b57268_PGA_scaffold_11	PGA_scaffold_11||36587153||36595982||BUSI_012300-RA||-1||CDS||2987019157||5342||85.47	36595982	36587153	1.000000e-250	817
1.0830	0.1155	a16884_megascaffold_1	megascaffold_1||79400907||79426300||NNU_025352-RA||-1||CDS||304072645||2405||75.23	79426300	79400907	b57268_PGA_scaffold_11	PGA_scaffold_11||36558991||36581585||BUSI_012298-RA||1||CDS||2987019151||5340||75.23	36558991	36581585	3.000000e-167	867
64.1620	1.2843	a16884_megascaffold_1	megascaffold_1||79449942||79461318||NNU_025353-RA||-1||CDS||304072655||2406||81.98	79461318	79449942	b57268_PGA_scaffold_11	PGA_scaffold_11||36513687||36522899||BUSI_012297-RA||1||CDS||2987019148||5339||81.98	36513687	36522899	5.000000e-108	917
0.9776	0.0476	a16884_megascaffold_1	megascaffold_1||79486879||79494528||NNU_025354-RA||1||CDS||304072666||2407||84.65	79486879	79494528	b57268_PGA_scaffold_11	PGA_scaffold_11||36482107||36487647||BUSI_012296-RA||-1||CDS||2987019145||5338||84.65	36487647	36482107	1.000000e-250	967
1.4733	0.3374	a16884_megascaffold_1	megascaffold_1||79553763||79555307||NNU_025355-RA||1||CDS||304072680||2408||70.29	79553763	79555307	b57268_PGA_scaffold_11	PGA_scaffold_11||36437838||36439457||BUSI_012295-RA||-1||CDS||2987019142||5337||70.29	36439457	36437838	3.000000e-108	1017
0.7211	0.0296	a16884_megascaffold_1	megascaffold_1||79583808||79585831||NNU_025357-RA||-1||CDS||304072698||2410||83.07	79585831	79583808	b57268_PGA_scaffold_11	PGA_scaffold_11||36414390||36417270||BUSI_012293-RA||1||CDS||2987019136||5335||83.07	36414390	36417270	1.000000e-250	1067
1.2589	0.1559	a16884_megascaffold_1	megascaffold_1||79843173||79845003||NNU_014794-RA||1||CDS||304046871||2415||77.39	79843173	79845003	b57268_PGA_scaffold_11	PGA_scaffold_11||36349526||36351917||BUSI_012290-RA||-1||CDS||2987019127||5332||77.39	36351917	36349526	1.000000e-250	1117
1.5585	0.3259	a16884_megascaffold_1	megascaffold_1||79958027||79965239||NNU_014797-RA||-1||CDS||304046894||2418||77.14	79965239	79958027	b57268_PGA_scaffold_11	PGA_scaffold_11||36330800||36334182||BUSI_012288-RA||1||CDS||2987019121||5330||77.14	36330800	36334182	7.000000e-72	1167
0.7558	0.1811	a16884_megascaffold_1	megascaffold_1||79994998||79998749||NNU_014798-RA||-1||CDS||304046902||2419||77.42	79998749	79994998	b57268_PGA_scaffold_11	PGA_scaffold_11||36325396||36327829||BUSI_012287-RA||1||CDS||2987019118||5329||77.42	36325396	36327829	4.000000e-108	1217
0.8253	0.2688	a16884_megascaffold_1	megascaffold_1||80012587||80017702||NNU_014799-RA||-1||CDS||304046913||2420||71.6	80017702	80012587	b57268_PGA_scaffold_11	PGA_scaffold_11||36312810||36317533||BUSI_012283-RA||1||CDS||2987019106||5325||71.6	36312810	36317533	7.000000e-81	1267
0.7984	0.1924	a16884_megascaffold_1	megascaffold_1||80034472||80063188||NNU_014800-RA||-1||CDS||304046923||2421||79.09	80063188	80034472	b57268_PGA_scaffold_11	PGA_scaffold_11||36299967||36306948||BUSI_012282-RA||1||CDS||2987019103||5324||79.09	36299967	36306948	7.000000e-118	1317
1.2500	0.0418	a16884_megascaffold_1	megascaffold_1||80190259||80190928||NNU_014804-RA||-1||CDS||304046952||2425||85.19	80190928	80190259	b57268_PGA_scaffold_11	PGA_scaffold_11||36291800||36296891||BUSI_012281-RA||1||CDS||2987019100||5323||85.19	36291800	36296891	5.000000e-111	1367
23.7318	13.6424	a16884_megascaffold_1	megascaffold_1||80535046||80540656||NNU_014808-RA||1||CDS||304046984||2429||72.38	80535046	80540656	b57268_PGA_scaffold_11	PGA_scaffold_11||35984353||35991865||BUSI_012263-RA||-1||CDS||2987019046||5305||72.38	35991865	35984353	3.000000e-88	1414
#4	884.0	a16884_megascaffold_1	b57268_PGA_scaffold_11	r	18 Mean Ks: 10.9773	Mean Kn: 0.4926
#Ks	Kn	a<db_genome_id>_<chr>	chr1||start1||stop1||name1||strand1||type1||db_feature_id1||genome_order1||percent_id1	start1	stop1	b<db_genome_id>_<chr>	chr2||start2||stop2||name2||strand2||type2||db_feature_id2||genome_order2||percent_id2	start2	stop2	eval	block_score	GEVO_link
14.6954	1.1555	a16884_megascaffold_1	megascaffold_1||86537500||86548426||NNU_024463-RA||1||CDS||304071062||2615||75.98	86537500	86548426	b57268_PGA_scaffold_11	PGA_scaffold_11||44101766||44102809||BUSI_012721-RA||-1||CDS||2987020420||5763||75.98	44102809	44101766	1.000000e-154	50
14.5277	1.1906	a16884_megascaffold_1	megascaffold_1||86857857||86860457||NNU_024469-RA||1||CDS||304071109||2621||76.99	86857857	86860457	b57268_PGA_scaffold_11	PGA_scaffold_11||43970302||43980542||BUSI_012713-RA||1||CDS||2987020396||5755||76.99	43970302	43980542	2.000000e-96	100
2.6698	0.5144	a16884_megascaffold_1	megascaffold_1||86878776||86900653||NNU_024471-RA||1||CDS||304071121||2623||78.88	86878776	86900653	b57268_PGA_scaffold_11	PGA_scaffold_11||43762338||43833204||BUSI_012705-RA||-1||CDS||2987020372||5747||78.88	43833204	43762338	1.000000e-250	150
68.2886	0.2571	a16884_megascaffold_1	megascaffold_1||86927713||86932190||NNU_024472-RA||1||CDS||304071136||2624||76.09	86927713	86932190	b57268_PGA_scaffold_11	PGA_scaffold_11||43745735||43758683||BUSI_012703-RA||-1||CDS||2987020366||5745||76.09	43758683	43745735	2.000000e-139	200
0.9655	0.1296	a16884_megascaffold_1	megascaffold_1||87044895||87059982||NNU_020607-RA||1||CDS||304059437||2628||77.68	87044895	87059982	b57268_PGA_scaffold_11	PGA_scaffold_11||43682788||43694096||BUSI_012700-RA||-1||CDS||2987020357||5742||77.68	43694096	43682788	1.000000e-250	250
4.5092	1.2692	a16884_megascaffold_1	megascaffold_1||87114819||87126131||NNU_020603-RA||1||CDS||304059418||2632||80.9	87114819	87126131	b57268_PGA_scaffold_11	PGA_scaffold_11||43656231||43666185||BUSI_012699-RA||-1||CDS||2987020354||5741||80.9	43666185	43656231	2.000000e-158	300
13.0882	0.7089	a16884_megascaffold_1	megascaffold_1||87260166||87262647||NNU_020593-RA||1||CDS||304059353||2642||77.96	87260166	87262647	b57268_PGA_scaffold_11	PGA_scaffold_11||43567501||43569638||BUSI_012693-RA||-1||CDS||2987020336||5735||77.96	43569638	43567501	1.000000e-64	350
0.9414	0.1113	a16884_megascaffold_1	megascaffold_1||87273425||87285276||NNU_020591-RA||-1||CDS||304059340||2644||76.51	87285276	87273425	b57268_PGA_scaffold_11	PGA_scaffold_11||43561813||43564001||BUSI_012692-RA||1||CDS||2987020333||5734||76.51	43561813	43564001	1.000000e-93	400
1.4533	0.2861	a16884_megascaffold_1	megascaffold_1||87705925||87727238||NNU_020581-RA||-1||CDS||304059265||2654||74.25	87727238	87705925	b57268_PGA_scaffold_11	PGA_scaffold_11||43530266||43538567||BUSI_012689-RA||1||CDS||2987020324||5731||74.25	43530266	43538567	4.000000e-123	450
1.9466	0.0350	a16884_megascaffold_1	megascaffold_1||87751839||87758133||NNU_020580-RA||1||CDS||304059259||2655||79.58	87751839	87758133	b57268_PGA_scaffold_11	PGA_scaffold_11||43524742||43527357||BUSI_012688-RA||-1||CDS||2987020321||5730||79.58	43527357	43524742	9.000000e-55	500
0.8933	0.2264	a16884_megascaffold_1	megascaffold_1||87758958||87766115||NNU_020579-RA||-1||CDS||304059246||2656||72.18	87766115	87758958	b57268_PGA_scaffold_11	PGA_scaffold_11||43517095||43523934||BUSI_012687-RA||1||CDS||2987020318||5729||72.18	43517095	43523934	1.000000e-250	550
4.3070	0.4523	a16884_megascaffold_1	megascaffold_1||87818662||87820107||NNU_020574-RA||1||CDS||304059220||2660||68.84	87818662	87820107	b57268_PGA_scaffold_11	PGA_scaffold_11||43454495||43455932||BUSI_012681-RA||-1||CDS||2987020300||5723||68.84	43455932	43454495	3.000000e-133	600
1.0092	0.1927	a16884_megascaffold_1	megascaffold_1||87959404||87971893||NNU_020568-RA||1||CDS||304059187||2667||68.61	87959404	87971893	b57268_PGA_scaffold_11	PGA_scaffold_11||43416002||43419861||BUSI_012678-RA||-1||CDS||2987020291||5720||68.61	43419861	43416002	1.000000e-164	650
1.0328	0.2244	a16884_megascaffold_1	megascaffold_1||87985835||88005140||NNU_020567-RA||1||CDS||304059177||2668||73.2	87985835	88005140	b57268_PGA_scaffold_11	PGA_scaffold_11||43281572||43290285||BUSI_012672-RA||-1||CDS||2987020273||5714||73.2	43290285	43281572	2.000000e-164	700
0.8989	0.1087	a16884_megascaffold_1	megascaffold_1||88114962||88129235||NNU_020558-RA||1||CDS||304059096||2677||80.43	88114962	88129235	b57268_PGA_scaffold_11	PGA_scaffold_11||43244954||43257713||BUSI_012671-RA||-1||CDS||2987020270||5713||80.43	43257713	43244954	1.000000e-250	750
63.5164	1.4069	a16884_megascaffold_1	megascaffold_1||88221110||88223523||NNU_020550-RA||-1||CDS||304059047||2685||87.39	88223523	88221110	b57268_PGA_scaffold_11	PGA_scaffold_11||43231399||43239799||BUSI_012670-RA||-1||CDS||2987020267||5712||87.39	43239799	43231399	5.000000e-35	784
1.5321	0.3562	a16884_megascaffold_1	megascaffold_1||88252401||88255723||NNU_020549-RA||1||CDS||304059038||2686||74.05	88252401	88255723	b57268_PGA_scaffold_11	PGA_scaffold_11||43170652||43173200||BUSI_012668-RA||-1||CDS||2987020261||5710||74.05	43173200	43170652	3.000000e-92	834
1.3161	0.2407	a16884_megascaffold_1	megascaffold_1||88257323||88262085||NNU_020548-RA||-1||CDS||304059028||2687||74.17	88262085	88257323	b57268_PGA_scaffold_11	PGA_scaffold_11||43164863||43168857||BUSI_012667-RA||1||CDS||2987020258||5709||74.17	43164863	43168857	1.000000e-250	884
#5	686.0	a16884_megascaffold_1	b57268_PGA_scaffold_11	r	15 Mean Ks: 2.2958	Mean Kn: 0.3826
#Ks	Kn	a<db_genome_id>_<chr>	chr1||start1||stop1||name1||strand1||type1||db_feature_id1||genome_order1||percent_id1	start1	stop1	b<db_genome_id>_<chr>	chr2||start2||stop2||name2||strand2||type2||db_feature_id2||genome_order2||percent_id2	start2	stop2	eval	block_score	GEVO_link
0.8543	0.0996	a16884_megascaffold_1	megascaffold_1||85740118||85772551||NNU_019279-RA||-1||CDS||304056361||2589||78.48	85772551	85740118	b57268_PGA_scaffold_11	PGA_scaffold_11||45039093||45047019||BUSI_012782-RA||1||CDS||2987020603||5824||78.48	45039093	45047019	1.000000e-250	50
0.8264	0.0542	a16884_megascaffold_1	megascaffold_1||85778266||85784458||NNU_019278-RA||-1||CDS||304056347||2590||83.51	85784458	85778266	b57268_PGA_scaffold_11	PGA_scaffold_11||45029876||45035537||BUSI_012781-RA||1||CDS||2987020600||5823||83.51	45029876	45035537	1.000000e-250	100
1.4037	0.2461	a16884_megascaffold_1	megascaffold_1||85811864||85814674||NNU_019277-RA||1||CDS||304056336||2591||81.03	85811864	85814674	b57268_PGA_scaffold_11	PGA_scaffold_11||45015761||45019940||BUSI_012780-RA||-1||CDS||2987020597||5822||81.03	45019940	45015761	1.000000e-250	150
1.0588	0.1078	a16884_megascaffold_1	megascaffold_1||85861157||85874920||NNU_019276-RA||-1||CDS||304056327||2592||76.89	85874920	85861157	b57268_PGA_scaffold_11	PGA_scaffold_11||44966279||44967587||BUSI_012776-RA||1||CDS||2987020585||5818||76.89	44966279	44967587	1.000000e-250	200
7.7299	1.2759	a16884_megascaffold_1	megascaffold_1||85908730||85909353||NNU_019275-RA||1||CDS||304056317||2593||75.21	85908730	85909353	b57268_PGA_scaffold_11	PGA_scaffold_11||44956008||44956562||BUSI_012775-RA||-1||CDS||2987020582||5817||75.21	44956562	44956008	5.000000e-37	236
2.9342	0.6996	a16884_megascaffold_1	megascaffold_1||85964429||85966025||NNU_019274-RA||-1||CDS||304056308||2594||84.9	85966025	85964429	b57268_PGA_scaffold_11	PGA_scaffold_11||44949624||44950962||BUSI_012774-RA||1||CDS||2987020579||5816||84.9	44949624	44950962	4.000000e-73	286
0.7285	0.1108	a16884_megascaffold_1	megascaffold_1||86125757||86165890||NNU_024448-RA||1||CDS||304070927||2600||81.41	86125757	86165890	b57268_PGA_scaffold_11	PGA_scaffold_11||44927051||44941551||BUSI_012773-RA||1||CDS||2987020576||5815||81.41	44927051	44941551	1.000000e-250	336
0.6791	0.0980	a16884_megascaffold_1	megascaffold_1||86296355||86298240||NNU_024453-RA||1||CDS||304070966||2605||87.44	86296355	86298240	b57268_PGA_scaffold_11	PGA_scaffold_11||44915913||44916654||BUSI_012772-RA||-1||CDS||2987020573||5814||87.44	44916654	44915913	7.000000e-65	386
2.4682	0.4667	a16884_megascaffold_1	megascaffold_1||86336924||86339005||NNU_024454-RA||1||CDS||304070975||2606||82.58	86336924	86339005	b57268_PGA_scaffold_11	PGA_scaffold_11||44909366||44911398||BUSI_012771-RA||-1||CDS||2987020570||5813||82.58	44911398	44909366	2.000000e-78	436
1.2215	0.0458	a16884_megascaffold_1	megascaffold_1||86392668||86395788||NNU_024457-RA||-1||CDS||304071004||2609||82.82	86395788	86392668	b57268_PGA_scaffold_11	PGA_scaffold_11||44802423||44807183||BUSI_012761-RA||-1||CDS||2987020540||5803||82.82	44807183	44802423	1.000000e-250	486
0.8608	0.1756	a16884_megascaffold_1	megascaffold_1||86457983||86460986||NNU_024460-RA||-1||CDS||304071037||2612||78.74	86460986	86457983	b57268_PGA_scaffold_11	PGA_scaffold_11||44502479||44504943||BUSI_012744-RA||1||CDS||2987020489||5786||78.74	44502479	44504943	1.000000e-250	533
0.6413	0.0440	a16884_megascaffold_1	megascaffold_1||86463320||86469738||NNU_024461-RA||-1||CDS||304071046||2613||86.58	86469738	86463320	b57268_PGA_scaffold_11	PGA_scaffold_11||44493487||44500484||BUSI_012743-RA||1||CDS||2987020486||5785||86.58	44493487	44500484	1.000000e-250	583
1.3295	0.1247	a16884_megascaffold_1	megascaffold_1||86537500||86548426||NNU_024463-RA||1||CDS||304071062||2615||76.65	86537500	86548426	b57268_PGA_scaffold_11	PGA_scaffold_11||44431415||44447315||BUSI_012740-RA||-1||CDS||2987020477||5782||76.65	44447315	44431415	1.000000e-250	633
4.1519	1.0640	a16884_megascaffold_1	megascaffold_1||86708953||86717695||NNU_024466-RA||-1||CDS||304071086||2618||77.38	86717695	86708953	b57268_PGA_scaffold_11	PGA_scaffold_11||44329869||44330542||BUSI_012735-RA||1||CDS||2987020462||5777||77.38	44329869	44330542	2.000000e-10	642
7.5485	1.1269	a16884_megascaffold_1	megascaffold_1||86857857||86860457||NNU_024469-RA||1||CDS||304071109||2621||76.92	86857857	86860457	b57268_PGA_scaffold_11	PGA_scaffold_11||44261322||44267243||BUSI_012731-RA||-1||CDS||2987020450||5773||76.92	44267243	44261322	8.000000e-45	686
#6	628.0	a16884_megascaffold_1	b57268_PGA_scaffold_11	r	13 Mean Ks: 11.1035	Mean Kn: 0.3906
#Ks	Kn	a<db_genome_id>_<chr>	chr1||start1||stop1||name1||strand1||type1||db_feature_id1||genome_order1||percent_id1	start1	stop1	b<db_genome_id>_<chr>	chr2||start2||stop2||name2||strand2||type2||db_feature_id2||genome_order2||percent_id2	start2	stop2	eval	block_score	GEVO_link
72.8705	1.4080	a16884_megascaffold_1	megascaffold_1||83281739||83285518||NNU_014900-RA||1||CDS||304047670||2521||82.22	83281739	83285518	b57268_PGA_scaffold_11	PGA_scaffold_11||48665442||48670772||BUSI_013035-RA||-1||CDS||2987021362||6077||82.22	48670772	48665442	1.000000e-108	50
1.6408	0.4291	a16884_megascaffold_1	megascaffold_1||83385647||83400104||NNU_014905-RA||1||CDS||304047703||2526||68.21	83385647	83400104	b57268_PGA_scaffold_11	PGA_scaffold_11||48581688||48594788||BUSI_013029-RA||1||CDS||2987021344||6071||68.21	48581688	48594788	1.000000e-250	100
0.8444	0.1888	a16884_megascaffold_1	megascaffold_1||83434813||83439054||NNU_014906-RA||1||CDS||304047714||2527||72.81	83434813	83439054	b57268_PGA_scaffold_11	PGA_scaffold_11||48498253||48502203||BUSI_013020-RA||1||CDS||2987021317||6062||72.81	48498253	48502203	1.000000e-139	150
1.2966	0.2260	a16884_megascaffold_1	megascaffold_1||83758513||83783549||NNU_019335-RA||-1||CDS||304056862||2533||83.69	83783549	83758513	b57268_PGA_scaffold_11	PGA_scaffold_11||48452141||48458346||BUSI_013017-RA||1||CDS||2987021308||6059||83.69	48452141	48458346	1.000000e-169	200
58.8384	1.1755	a16884_megascaffold_1	megascaffold_1||84018304||84020148||NNU_019329-RA||-1||CDS||304056816||2539||67.9	84020148	84018304	b57268_PGA_scaffold_11	PGA_scaffold_11||48334664||48350030||BUSI_013012-RA||1||CDS||2987021293||6054||67.9	48334664	48350030	7.000000e-83	250
1.5665	0.2826	a16884_megascaffold_1	megascaffold_1||84059648||84066087||NNU_019327-RA||1||CDS||304056800||2541||80.09	84059648	84066087	b57268_PGA_scaffold_11	PGA_scaffold_11||48326522||48331565||BUSI_013011-RA||1||CDS||2987021290||6053||80.09	48326522	48331565	2.000000e-114	300
1.0737	0.1770	a16884_megascaffold_1	megascaffold_1||84068115||84082587||NNU_019326-RA||-1||CDS||304056788||2542||73.21	84082587	84068115	b57268_PGA_scaffold_11	PGA_scaffold_11||48308506||48324754||BUSI_013010-RA||1||CDS||2987021287||6052||73.21	48308506	48324754	1.000000e-250	350
1.4832	0.3176	a16884_megascaffold_1	megascaffold_1||84108157||84108873||NNU_019325-RA||-1||CDS||304056780||2543||65.78	84108873	84108157	b57268_PGA_scaffold_11	PGA_scaffold_11||48305375||48306066||BUSI_013009-RA||1||CDS||2987021284||6051||65.78	48305375	48306066	2.000000e-31	380
0.9041	0.1661	a16884_megascaffold_1	megascaffold_1||84163963||84173820||NNU_019324-RA||1||CDS||304056770||2544||76.88	84163963	84173820	b57268_PGA_scaffold_11	PGA_scaffold_11||48285008||48291322||BUSI_013008-RA||1||CDS||2987021281||6050||76.88	48285008	48291322	1.000000e-250	430
1.0840	0.3016	a16884_megascaffold_1	megascaffold_1||84301528||84302648||NNU_019321-RA||1||CDS||304056741||2547||70.09	84301528	84302648	b57268_PGA_scaffold_11	PGA_scaffold_11||48275358||48276489||BUSI_013006-RA||-1||CDS||2987021275||6048||70.09	48276489	48275358	7.000000e-49	478
1.0683	0.1351	a16884_megascaffold_1	megascaffold_1||84351062||84356586||NNU_019318-RA||1||CDS||304056714||2550||75.83	84351062	84356586	b57268_PGA_scaffold_11	PGA_scaffold_11||48267857||48273074||BUSI_013005-RA||-1||CDS||2987021272||6047||75.83	48273074	48267857	2.000000e-129	528
0.9327	0.1758	a16884_megascaffold_1	megascaffold_1||84407599||84411740||NNU_019317-RA||1||CDS||304056702||2551||75.68	84407599	84411740	b57268_PGA_scaffold_11	PGA_scaffold_11||48261501||48265830||BUSI_013004-RA||-1||CDS||2987021269||6046||75.68	48265830	48261501	1.000000e-250	578
0.7418	0.0949	a16884_megascaffold_1	megascaffold_1||84489382||84497865||NNU_019313-RA||1||CDS||304056661||2555||81.4	84489382	84497865	b57268_PGA_scaffold_11	PGA_scaffold_11||48251665||48259453||BUSI_013003-RA||-1||CDS||2987021266||6045||81.4	48259453	48251665	1.000000e-250	628
#7	608.0	a16884_megascaffold_1	b57268_PGA_scaffold_11	r	14 Mean Ks: 12.3886	Mean Kn: 0.5086
#Ks	Kn	a<db_genome_id>_<chr>	chr1||start1||stop1||name1||strand1||type1||db_feature_id1||genome_order1||percent_id1	start1	stop1	b<db_genome_id>_<chr>	chr2||start2||stop2||name2||strand2||type2||db_feature_id2||genome_order2||percent_id2	start2	stop2	eval	block_score	GEVO_link
1.0466	0.1606	a16884_megascaffold_1	megascaffold_1||88284307||88284834||NNU_020546-RA||-1||CDS||304059013||2689||78.18	88284834	88284307	b57268_PGA_scaffold_11	PGA_scaffold_11||41016074||41018212||BUSI_012504-RA||-1||CDS||2987019769||5546||78.18	41018212	41016074	5.000000e-107	50
1.3150	0.1623	a16884_megascaffold_1	megascaffold_1||88335550||88356976||NNU_020544-RA||-1||CDS||304058987||2691||79.39	88356976	88335550	b57268_PGA_scaffold_11	PGA_scaffold_11||40804894||40819511||BUSI_012494-RA||1||CDS||2987019739||5536||79.39	40804894	40819511	1.000000e-250	100
3.3544	1.3455	a16884_megascaffold_1	megascaffold_1||88402291||88410907||NNU_020541-RA||-1||CDS||304058960||2694||84.75	88410907	88402291	b57268_PGA_scaffold_11	PGA_scaffold_11||40782734||40791931||BUSI_012491-RA||1||CDS||2987019730||5533||84.75	40782734	40791931	2.000000e-105	150
70.7261	1.2278	a16884_megascaffold_1	megascaffold_1||88483384||88488957||NNU_020537-RA||-1||CDS||304058923||2698||80.55	88488957	88483384	b57268_PGA_scaffold_11	PGA_scaffold_11||40769376||40778223||BUSI_012490-RA||-1||CDS||2987019727||5532||80.55	40778223	40769376	1.000000e-250	200
0.9761	0.2052	a16884_megascaffold_1	megascaffold_1||88569838||88574146||NNU_020536-RA||1||CDS||304058918||2699||90.0	88569838	88574146	b57268_PGA_scaffold_11	PGA_scaffold_11||40715773||40717714||BUSI_012486-RA||-1||CDS||2987019715||5528||90.0	40717714	40715773	1.000000e-43	243
0.6664	0.0407	a16884_megascaffold_1	megascaffold_1||88583672||88592489||NNU_020534-RA||-1||CDS||304058902||2701||85.05	88592489	88583672	b57268_PGA_scaffold_11	PGA_scaffold_11||40704439||40714205||BUSI_012485-RA||1||CDS||2987019712||5527||85.05	40704439	40714205	1.000000e-250	293
2.9794	0.8058	a16884_megascaffold_1	megascaffold_1||88603130||88615112||NNU_020533-RA||-1||CDS||304058892||2702||88.89	88615112	88603130	b57268_PGA_scaffold_11	PGA_scaffold_11||40693512||40701064||BUSI_012484-RA||1||CDS||2987019709||5526||88.89	40693512	40701064	4.000000e-40	332
1.1986	0.3847	a16884_megascaffold_1	megascaffold_1||88871891||88874582||NNU_020527-RA||1||CDS||304058853||2708||68.37	88871891	88874582	b57268_PGA_scaffold_11	PGA_scaffold_11||40650379||40653818||BUSI_012482-RA||-1||CDS||2987019703||5524||68.37	40653818	40650379	3.000000e-93	382
1.0363	0.1022	a16884_megascaffold_1	megascaffold_1||88897824||88916140||NNU_020526-RA||1||CDS||304058845||2709||85.49	88897824	88916140	b57268_PGA_scaffold_11	PGA_scaffold_11||40631769||40648219||BUSI_012481-RA||-1||CDS||2987019700||5523||85.49	40648219	40631769	1.000000e-250	432
5.1873	0.8598	a16884_megascaffold_1	megascaffold_1||88938927||88943183||NNU_020524-RA||-1||CDS||304058832||2711||66.38	88943183	88938927	b57268_PGA_scaffold_11	PGA_scaffold_11||40628762||40629835||BUSI_012480-RA||-1||CDS||2987019697||5522||66.38	40629835	40628762	2.000000e-06	437
1.2709	0.2518	a16884_megascaffold_1	megascaffold_1||89183359||89184615||NNU_017427-RA||-1||CDS||304053333||2719||69.35	89184615	89183359	b57268_PGA_scaffold_11	PGA_scaffold_11||40569185||40570735||BUSI_012476-RA||1||CDS||2987019685||5518||69.35	40569185	40570735	2.000000e-142	487
0.9052	0.1137	a16884_megascaffold_1	megascaffold_1||89588844||89592507||NNU_017437-RA||1||CDS||304053412||2729||78.83	89588844	89592507	b57268_PGA_scaffold_11	PGA_scaffold_11||40539844||40547690||BUSI_012475-RA||-1||CDS||2987019682||5517||78.83	40547690	40539844	1.000000e-93	537
1.2454	0.0881	a16884_megascaffold_1	megascaffold_1||89702289||89707768||NNU_017441-RA||1||CDS||304053456||2733||79.96	89702289	89707768	b57268_PGA_scaffold_11	PGA_scaffold_11||40517631||40524102||BUSI_012473-RA||-1||CDS||2987019676||5515||79.96	40524102	40517631	8.000000e-125	587
81.5330	1.3726	a16884_megascaffold_1	megascaffold_1||89713725||89718569||NNU_017442-RA||-1||CDS||304053464||2734||80.91	89718569	89713725	b57268_PGA_scaffold_11	PGA_scaffold_11||40507597||40516550||BUSI_012472-RA||1||CDS||2987019673||5514||80.91	40507597	40516550	2.000000e-22	608
#8	541.0	a16884_megascaffold_1	b57268_PGA_scaffold_11	r	11 Mean Ks: 14.2251	Mean Kn: 0.3102
#Ks	Kn	a<db_genome_id>_<chr>	chr1||start1||stop1||name1||strand1||type1||db_feature_id1||genome_order1||percent_id1	start1	stop1	b<db_genome_id>_<chr>	chr2||start2||stop2||name2||strand2||type2||db_feature_id2||genome_order2||percent_id2	start2	stop2	eval	block_score	GEVO_link
1.6606	0.2259	a16884_megascaffold_1	megascaffold_1||82059175||82060931||NNU_014852-RA||-1||CDS||304047314||2473||75.28	82060931	82059175	b57268_PGA_scaffold_11	PGA_scaffold_11||52729633||52731456||BUSI_013383-RA||1||CDS||2987022406||6425||75.28	52729633	52731456	2.000000e-134	50
1.9603	0.2692	a16884_megascaffold_1	megascaffold_1||82391110||82398025||NNU_014865-RA||-1||CDS||304047396||2486||70.16	82398025	82391110	b57268_PGA_scaffold_11	PGA_scaffold_11||52656209||52671537||BUSI_013377-RA||1||CDS||2987022388||6419||70.16	52656209	52671537	3.000000e-178	97
71.7370	0.6938	a16884_megascaffold_1	megascaffold_1||82605942||82609071||NNU_014874-RA||1||CDS||304047481||2495||74.96	82605942	82609071	b57268_PGA_scaffold_11	PGA_scaffold_11||52608835||52613619||BUSI_013375-RA||-1||CDS||2987022382||6417||74.96	52613619	52608835	5.000000e-128	147
1.1574	0.1545	a16884_megascaffold_1	megascaffold_1||82684668||82695209||NNU_014877-RA||1||CDS||304047505||2498||84.52	82684668	82695209	b57268_PGA_scaffold_11	PGA_scaffold_11||52549285||52558227||BUSI_013372-RA||-1||CDS||2987022373||6414||84.52	52558227	52549285	1.000000e-250	197
0.7922	0.0874	a16884_megascaffold_1	megascaffold_1||82703759||82711325||NNU_014878-RA||-1||CDS||304047516||2499||81.21	82711325	82703759	b57268_PGA_scaffold_11	PGA_scaffold_11||52537793||52547275||BUSI_013371-RA||1||CDS||2987022370||6413||81.21	52537793	52547275	1.000000e-250	247
73.2375	0.9458	a16884_megascaffold_1	megascaffold_1||82761444||82763413||NNU_014879-RA||-1||CDS||304047526||2500||76.65	82763413	82761444	b57268_PGA_scaffold_11	PGA_scaffold_11||52516562||52517171||BUSI_013368-RA||1||CDS||2987022361||6410||76.65	52516562	52517171	8.000000e-45	291
0.9835	0.2873	a16884_megascaffold_1	megascaffold_1||82774603||82778327||NNU_014880-RA||-1||CDS||304047536||2501||74.4	82778327	82774603	b57268_PGA_scaffold_11	PGA_scaffold_11||52508789||52511015||BUSI_013367-RA||1||CDS||2987022358||6409||74.4	52508789	52511015	4.000000e-118	341
1.4305	0.2402	a16884_megascaffold_1	megascaffold_1||82833487||82840109||NNU_014882-RA||1||CDS||304047550||2503||85.41	82833487	82840109	b57268_PGA_scaffold_11	PGA_scaffold_11||52471307||52477098||BUSI_013364-RA||-1||CDS||2987022349||6406||85.41	52477098	52471307	2.000000e-137	391
1.0575	0.1032	a16884_megascaffold_1	megascaffold_1||82916896||82918220||NNU_014885-RA||-1||CDS||304047573||2506||78.69	82918220	82916896	b57268_PGA_scaffold_11	PGA_scaffold_11||52466932||52469341||BUSI_013363-RA||1||CDS||2987022346||6405||78.69	52466932	52469341	7.000000e-166	441
0.8779	0.2064	a16884_megascaffold_1	megascaffold_1||82928476||82930179||NNU_014886-RA||-1||CDS||304047583||2507||87.09	82930179	82928476	b57268_PGA_scaffold_11	PGA_scaffold_11||52435672||52437336||BUSI_013359-RA||1||CDS||2987022334||6401||87.09	52435672	52437336	2.000000e-114	491
1.5815	0.1990	a16884_megascaffold_1	megascaffold_1||82997276||83001349||NNU_014888-RA||1||CDS||304047596||2509||72.69	82997276	83001349	b57268_PGA_scaffold_11	PGA_scaffold_11||52418257||52425238||BUSI_013357-RA||-1||CDS||2987022328||6399||72.69	52425238	52418257	1.000000e-135	541
#9	300.0	a16884_megascaffold_1	b57268_PGA_scaffold_11	r	6 Mean Ks: 1.5190	Mean Kn: 0.2576
#Ks	Kn	a<db_genome_id>_<chr>	chr1||start1||stop1||name1||strand1||type1||db_feature_id1||genome_order1||percent_id1	start1	stop1	b<db_genome_id>_<chr>	chr2||start2||stop2||name2||strand2||type2||db_feature_id2||genome_order2||percent_id2	start2	stop2	eval	block_score	GEVO_link
1.3118	0.3087	a16884_megascaffold_1	megascaffold_1||58547611||58553763||NNU_009779-RA||-1||CDS||304038268||1752||75.46	58553763	58547611	b57268_PGA_scaffold_11	PGA_scaffold_11||38689225||38693805||BUSI_012383-RA||1||CDS||2987019406||5425||75.46	38689225	38693805	4.000000e-153	50
1.2037	0.2534	a16884_megascaffold_1	megascaffold_1||58587364||58588977||NNU_009780-RA||1||CDS||304038281||1753||71.25	58587364	58588977	b57268_PGA_scaffold_11	PGA_scaffold_11||38595524||38597381||BUSI_012378-RA||-1||CDS||2987019391||5420||71.25	38597381	38595524	2.000000e-60	100
1.0276	0.2371	a16884_megascaffold_1	megascaffold_1||58701950||58714415||NNU_009782-RA||-1||CDS||304038297||1755||77.29	58714415	58701950	b57268_PGA_scaffold_11	PGA_scaffold_11||38579720||38594909||BUSI_012377-RA||1||CDS||2987019388||5419||77.29	38579720	38594909	1.000000e-250	150
1.6013	0.1763	a16884_megascaffold_1	megascaffold_1||58848337||58850375||NNU_009787-RA||-1||CDS||304038342||1760||70.03	58850375	58848337	b57268_PGA_scaffold_11	PGA_scaffold_11||38553948||38558299||BUSI_012376-RA||1||CDS||2987019385||5418||70.03	38553948	38558299	1.000000e-90	200
1.9398	0.2142	a16884_megascaffold_1	megascaffold_1||58874318||58876066||NNU_009788-RA||-1||CDS||304038353||1761||70.43	58876066	58874318	b57268_PGA_scaffold_11	PGA_scaffold_11||38547322||38549592||BUSI_012375-RA||1||CDS||2987019382||5417||70.43	38547322	38549592	1.000000e-250	250
2.0299	0.3559	a16884_megascaffold_1	megascaffold_1||58938423||58946027||NNU_009790-RA||-1||CDS||304038362||1763||75.76	58946027	58938423	b57268_PGA_scaffold_11	PGA_scaffold_11||38537046||38540568||BUSI_012374-RA||1||CDS||2987019379||5416||75.76	38537046	38540568	3.000000e-114	300
#10	250.0	a16884_megascaffold_1	b57268_PGA_scaffold_11	r	5 Mean Ks: 1.2691	Mean Kn: 0.1722
#Ks	Kn	a<db_genome_id>_<chr>	chr1||start1||stop1||name1||strand1||type1||db_feature_id1||genome_order1||percent_id1	start1	stop1	b<db_genome_id>_<chr>	chr2||start2||stop2||name2||strand2||type2||db_feature_id2||genome_order2||percent_id2	start2	stop2	eval	block_score	GEVO_link
1.0453	0.1261	a16884_megascaffold_1	megascaffold_1||27797287||27801423||NNU_014405-RA||-1||CDS||304046772||871||79.6	27801423	27797287	b57268_PGA_scaffold_11	PGA_scaffold_11||1634944||1636374||BUSI_011627-RA||1||CDS||2987017138||4669||79.6	1634944	1636374	7.000000e-164	50
0.8344	0.1333	a16884_megascaffold_1	megascaffold_1||27958034||27960205||NNU_014413-RA||1||CDS||304046827||879||75.67	27958034	27960205	b57268_PGA_scaffold_11	PGA_scaffold_11||1608580||1610784||BUSI_011624-RA||-1||CDS||2987017129||4666||75.67	1610784	1608580	1.000000e-250	100
0.8905	0.0922	a16884_megascaffold_1	megascaffold_1||27976474||27980523||NNU_014415-RA||-1||CDS||304046843||881||85.63	27980523	27976474	b57268_PGA_scaffold_11	PGA_scaffold_11||1603491||1605014||BUSI_011623-RA||1||CDS||2987017126||4665||85.63	1603491	1605014	2.000000e-164	150
1.0983	0.1332	a16884_megascaffold_1	megascaffold_1||28101731||28102831||NNU_026304-RA||-1||CDS||304074232||882||76.01	28102831	28101731	b57268_PGA_scaffold_11	PGA_scaffold_11||1596044||1597147||BUSI_011622-RA||1||CDS||2987017123||4664||76.01	1596044	1597147	1.000000e-250	200
2.4770	0.3760	a16884_megascaffold_1	megascaffold_1||28148091||28156289||NNU_026302-RA||-1||CDS||304074222||884||67.14	28156289	28148091	b57268_PGA_scaffold_11	PGA_scaffold_11||1588821||1592670||BUSI_011621-RA||1||CDS||2987017120||4663||67.14	1588821	1592670	1.000000e-250	250
#11	250.0	a16884_megascaffold_1	b57268_PGA_scaffold_11	r	5 Mean Ks: 7.2380	Mean Kn: 0.5780
#Ks	Kn	a<db_genome_id>_<chr>	chr1||start1||stop1||name1||strand1||type1||db_feature_id1||genome_order1||percent_id1	start1	stop1	b<db_genome_id>_<chr>	chr2||start2||stop2||name2||strand2||type2||db_feature_id2||genome_order2||percent_id2	start2	stop2	eval	block_score	GEVO_link
0.8988	0.1340	a16884_megascaffold_1	megascaffold_1||81029361||81032402||NNU_014822-RA||-1||CDS||304047089||2443||77.74	81032402	81029361	b57268_PGA_scaffold_11	PGA_scaffold_11||51645797||51648998||BUSI_013288-RA||1||CDS||2987022121||6330||77.74	51645797	51648998	1.000000e-250	50
26.1630	1.4706	a16884_megascaffold_1	megascaffold_1||81082717||81092403||NNU_014823-RA||1||CDS||304047098||2444||85.91	81082717	81092403	b57268_PGA_scaffold_11	PGA_scaffold_11||51633754||51639853||BUSI_013287-RA||-1||CDS||2987022118||6329||85.91	51639853	51633754	8.000000e-141	100
1.7680	0.3242	a16884_megascaffold_1	megascaffold_1||81132435||81134537||NNU_014825-RA||1||CDS||304047113||2446||75.57	81132435	81134537	b57268_PGA_scaffold_11	PGA_scaffold_11||51628662||51630444||BUSI_013286-RA||-1||CDS||2987022115||6328||75.57	51630444	51628662	1.000000e-137	150
6.4338	0.7918	a16884_megascaffold_1	megascaffold_1||81157091||81160206||NNU_014828-RA||1||CDS||304047137||2449||76.63	81157091	81160206	b57268_PGA_scaffold_11	PGA_scaffold_11||51620318||51624103||BUSI_013284-RA||-1||CDS||2987022109||6326||76.63	51624103	51620318	1.000000e-50	200
0.9266	0.1693	a16884_megascaffold_1	megascaffold_1||81182063||81196052||NNU_014830-RA||-1||CDS||304047150||2451||81.95	81196052	81182063	b57268_PGA_scaffold_11	PGA_scaffold_11||51593784||51597498||BUSI_013281-RA||1||CDS||2987022100||6323||81.95	51593784	51597498	4.000000e-180	250
#12	247.0	a16884_megascaffold_1	b57268_PGA_scaffold_11	r	5 Mean Ks: 1.0538	Mean Kn: 0.1442
#Ks	Kn	a<db_genome_id>_<chr>	chr1||start1||stop1||name1||strand1||type1||db_feature_id1||genome_order1||percent_id1	start1	stop1	b<db_genome_id>_<chr>	chr2||start2||stop2||name2||strand2||type2||db_feature_id2||genome_order2||percent_id2	start2	stop2	eval	block_score	GEVO_link
1.0909	0.0673	a16884_megascaffold_1	megascaffold_1||75808382||75811001||NNU_023987-RA||-1||CDS||304069409||2281||83.52	75811001	75808382	b57268_PGA_scaffold_11	PGA_scaffold_11||38429656||38432757||BUSI_012369-RA||-1||CDS||2987019364||5411||83.52	38432757	38429656	1.000000e-250	50
1.3590	0.1997	a16884_megascaffold_1	megascaffold_1||76022078||76035121||NNU_023977-RA||-1||CDS||304069329||2291||76.3	76035121	76022078	b57268_PGA_scaffold_11	PGA_scaffold_11||38362017||38369609||BUSI_012366-RA||1||CDS||2987019355||5408||76.3	38362017	38369609	2.000000e-154	100
0.8748	0.1027	a16884_megascaffold_1	megascaffold_1||76039594||76046068||NNU_023976-RA||-1||CDS||304069318||2292||80.01	76046068	76039594	b57268_PGA_scaffold_11	PGA_scaffold_11||38348422||38352175||BUSI_012365-RA||1||CDS||2987019352||5407||80.01	38348422	38352175	1.000000e-250	150
1.2367	0.1302	a16884_megascaffold_1	megascaffold_1||76122330||76124264||NNU_023975-RA||1||CDS||304069311||2293||76.26	76122330	76124264	b57268_PGA_scaffold_11	PGA_scaffold_11||38340030||38341996||BUSI_012364-RA||-1||CDS||2987019349||5406||76.26	38341996	38340030	1.000000e-250	200
0.7074	0.2209	a16884_megascaffold_1	megascaffold_1||76328636||76332853||NNU_023963-RA||-1||CDS||304069221||2305||75.87	76332853	76328636	b57268_PGA_scaffold_11	PGA_scaffold_11||38040714||38041977||BUSI_012352-RA||-1||CDS||2987019313||5394||75.87	38041977	38040714	8.000000e-118	247
#13	235.0	a16884_megascaffold_1	b57268_PGA_scaffold_11	r	5 Mean Ks: 6.8194	Mean Kn: 0.6022
#Ks	Kn	a<db_genome_id>_<chr>	chr1||start1||stop1||name1||strand1||type1||db_feature_id1||genome_order1||percent_id1	start1	stop1	b<db_genome_id>_<chr>	chr2||start2||stop2||name2||strand2||type2||db_feature_id2||genome_order2||percent_id2	start2	stop2	eval	block_score	GEVO_link
0.9072	0.1368	a16884_megascaffold_1	megascaffold_1||81029361||81032402||NNU_014822-RA||-1||CDS||304047089||2443||77.64	81032402	81029361	b57268_PGA_scaffold_11	PGA_scaffold_11||51531011||51534164||BUSI_013275-RA||1||CDS||2987022082||6317||77.64	51531011	51534164	1.000000e-250	50
26.8841	1.4618	a16884_megascaffold_1	megascaffold_1||81082717||81092403||NNU_014823-RA||1||CDS||304047098||2444||85.91	81082717	81092403	b57268_PGA_scaffold_11	PGA_scaffold_11||51521650||51527727||BUSI_013274-RA||-1||CDS||2987022079||6316||85.91	51527727	51521650	8.000000e-141	100
1.7059	0.5801	a16884_megascaffold_1	megascaffold_1||81132435||81134537||NNU_014825-RA||1||CDS||304047113||2446||75.45	81132435	81134537	b57268_PGA_scaffold_11	PGA_scaffold_11||51516638||51518104||BUSI_013273-RA||-1||CDS||2987022076||6315||75.45	51518104	51516638	3.000000e-151	150
3.6786	0.7355	a16884_megascaffold_1	megascaffold_1||81157091||81160206||NNU_014828-RA||1||CDS||304047137||2449||88.14	81157091	81160206	b57268_PGA_scaffold_11	PGA_scaffold_11||51508028||51511813||BUSI_013271-RA||-1||CDS||2987022070||6313||88.14	51511813	51508028	6.000000e-36	185
0.9210	0.0966	a16884_megascaffold_1	megascaffold_1||81182063||81196052||NNU_014830-RA||-1||CDS||304047150||2451||82.18	81196052	81182063	b57268_PGA_scaffold_11	PGA_scaffold_11||51487176||51496610||BUSI_013268-RA||1||CDS||2987022061||6310||82.18	51487176	51496610	5.000000e-178	235
#14	221.0	a16884_megascaffold_1	b57268_PGA_scaffold_11	r	5 Mean Ks: 28.0295	Mean Kn: 0.7989
#Ks	Kn	a<db_genome_id>_<chr>	chr1||start1||stop1||name1||strand1||type1||db_feature_id1||genome_order1||percent_id1	start1	stop1	b<db_genome_id>_<chr>	chr2||start2||stop2||name2||strand2||type2||db_feature_id2||genome_order2||percent_id2	start2	stop2	eval	block_score	GEVO_link
64.3883	1.3926	a16884_megascaffold_1	megascaffold_1||20272956||20277944||NNU_020660-RA||-1||CDS||304059814||592||65.95	20277944	20272956	b57268_PGA_scaffold_11	PGA_scaffold_11||20191765||20204563||BUSI_011874-RA||1||CDS||2987017879||4916||65.95	20191765	20204563	8.000000e-70	50
1.1728	0.0939	a16884_megascaffold_1	megascaffold_1||20754858||20760435||NNU_020651-RA||-1||CDS||304059750||601||82.31	20760435	20754858	b57268_PGA_scaffold_11	PGA_scaffold_11||19704375||19709920||BUSI_011857-RA||1||CDS||2987017828||4899||82.31	19704375	19709920	1.000000e-250	97
5.4060	1.0851	a16884_megascaffold_1	megascaffold_1||20798177||20799283||NNU_020650-RA||1||CDS||304059744||602||68.84	20798177	20799283	b57268_PGA_scaffold_11	PGA_scaffold_11||19479977||19489177||BUSI_011847-RA||-1||CDS||2987017798||4889||68.84	19489177	19479977	2.000000e-70	147
67.9435	1.3332	a16884_megascaffold_1	megascaffold_1||20828548||20830411||NNU_020648-RA||-1||CDS||304059726||604||75.43	20830411	20828548	b57268_PGA_scaffold_11	PGA_scaffold_11||19343557||19345153||BUSI_011843-RA||1||CDS||2987017786||4885||75.43	19343557	19345153	5.000000e-25	171
1.2368	0.0899	a16884_megascaffold_1	megascaffold_1||20873414||20874511||NNU_020646-RA||-1||CDS||304059708||606||78.92	20874511	20873414	b57268_PGA_scaffold_11	PGA_scaffold_11||19025598||19031073||BUSI_011834-RA||-1||CDS||2987017759||4876||78.92	19031073	19025598	1.000000e-250	221
#1	497.0	a16884_megascaffold_1	b57268_PGA_scaffold_12	f	10 Mean Ks: 1.2913	Mean Kn: 0.2332
#Ks	Kn	a<db_genome_id>_<chr>	chr1||start1||stop1||name1||strand1||type1||db_feature_id1||genome_order1||percent_id1	start1	stop1	b<db_genome_id>_<chr>	chr2||start2||stop2||name2||strand2||type2||db_feature_id2||genome_order2||percent_id2	start2	stop2	eval	block_score	GEVO_link
1.4561	0.4101	a16884_megascaffold_1	megascaffold_1||161513442||161530085||NNU_010445-RA||1||CDS||304039826||5245||72.51	161513442	161530085	b57268_PGA_scaffold_12	PGA_scaffold_12||37440352||37452950||BUSI_023768-RA||-1||CDS||2987235459||7929||72.51	37452950	37440352	1.000000e-250	50
1.1903	0.1978	a16884_megascaffold_1	megascaffold_1||161808110||161811176||NNU_010435-RA||1||CDS||304039732||5255||75.37	161808110	161811176	b57268_PGA_scaffold_12	PGA_scaffold_12||37637610||37639966||BUSI_023782-RA||1||CDS||2987235501||7943||75.37	37637610	37639966	7.000000e-172	97
0.9872	0.2479	a16884_megascaffold_1	megascaffold_1||161846345||161850478||NNU_010433-RA||-1||CDS||304039720||5257||71.76	161850478	161846345	b57268_PGA_scaffold_12	PGA_scaffold_12||37655431||37668914||BUSI_023783-RA||-1||CDS||2987235504||7944||71.76	37668914	37655431	1.000000e-250	147
1.1181	0.0567	a16884_megascaffold_1	megascaffold_1||161998367||162000859||NNU_010429-RA||1||CDS||304039685||5261||82.08	161998367	162000859	b57268_PGA_scaffold_12	PGA_scaffold_12||37812031||37814282||BUSI_023792-RA||1||CDS||2987235531||7953||82.08	37812031	37814282	5.000000e-158	197
0.8283	0.0821	a16884_megascaffold_1	megascaffold_1||162010673||162023177||NNU_010428-RA||-1||CDS||304039676||5262||83.68	162023177	162010673	b57268_PGA_scaffold_12	PGA_scaffold_12||37817739||37827441||BUSI_023793-RA||-1||CDS||2987235534||7954||83.68	37827441	37817739	1.000000e-250	247
1.2123	0.2773	a16884_megascaffold_1	megascaffold_1||162098421||162101267||NNU_010426-RA||-1||CDS||304039659||5264||73.15	162101267	162098421	b57268_PGA_scaffold_12	PGA_scaffold_12||37856984||37859907||BUSI_023795-RA||-1||CDS||2987235540||7956||73.15	37859907	37856984	1.000000e-250	297
1.5225	0.2634	a16884_megascaffold_1	megascaffold_1||162119362||162119987||NNU_010425-RA||1||CDS||304039649||5265||82.44	162119362	162119987	b57268_PGA_scaffold_12	PGA_scaffold_12||37867773||37868339||BUSI_023797-RA||1||CDS||2987235546||7958||82.44	37867773	37868339	1.000000e-53	347
1.8262	0.2559	a16884_megascaffold_1	megascaffold_1||162165338||162168715||NNU_010424-RA||1||CDS||304039640||5266||74.05	162165338	162168715	b57268_PGA_scaffold_12	PGA_scaffold_12||37871014||37873127||BUSI_023798-RA||1||CDS||2987235549||7959||74.05	37871014	37873127	2.000000e-61	397
1.4469	0.2683	a16884_megascaffold_1	megascaffold_1||162200275||162202084||NNU_010422-RA||1||CDS||304039622||5268||68.59	162200275	162202084	b57268_PGA_scaffold_12	PGA_scaffold_12||37873425||37874452||BUSI_023799-RA||-1||CDS||2987235552||7960||68.59	37874452	37873425	2.000000e-77	447
1.3247	0.2727	a16884_megascaffold_1	megascaffold_1||162371474||162373332||NNU_010416-RA||1||CDS||304039570||5274||67.8	162371474	162373332	b57268_PGA_scaffold_12	PGA_scaffold_12||37899839||37902207||BUSI_023803-RA||-1||CDS||2987235564||7964||67.8	37902207	37899839	6.000000e-97	497
#2	450.0	a16884_megascaffold_1	b57268_PGA_scaffold_12	f	9 Mean Ks: 1.0572	Mean Kn: 0.1622
#Ks	Kn	a<db_genome_id>_<chr>	chr1||start1||stop1||name1||strand1||type1||db_feature_id1||genome_order1||percent_id1	start1	stop1	b<db_genome_id>_<chr>	chr2||start2||stop2||name2||strand2||type2||db_feature_id2||genome_order2||percent_id2	start2	stop2	eval	block_score	GEVO_link
1.0817	0.0948	a16884_megascaffold_1	megascaffold_1||164816517||164827474||NNU_010330-RA||1||CDS||304038831||5360||85.86	164816517	164827474	b57268_PGA_scaffold_12	PGA_scaffold_12||35754004||35763427||BUSI_023619-RA||1||CDS||2987235012||7780||85.86	35754004	35763427	1.000000e-250	50
1.1396	0.1661	a16884_megascaffold_1	megascaffold_1||164834300||164836415||NNU_010327-RA||-1||CDS||304038812||5363||80.17	164836415	164834300	b57268_PGA_scaffold_12	PGA_scaffold_12||35798898||35809025||BUSI_023624-RA||-1||CDS||2987235027||7785||80.17	35809025	35798898	1.000000e-153	100
1.2034	0.1428	a16884_megascaffold_1	megascaffold_1||164871018||164877129||NNU_010326-RA||-1||CDS||304038804||5364||80.43	164877129	164871018	b57268_PGA_scaffold_12	PGA_scaffold_12||35827548||35846131||BUSI_023626-RA||-1||CDS||2987235033||7787||80.43	35846131	35827548	2.000000e-81	150
1.2627	0.2033	a16884_megascaffold_1	megascaffold_1||164988821||164990144||NNU_010321-RA||-1||CDS||304038769||5369||68.95	164990144	164988821	b57268_PGA_scaffold_12	PGA_scaffold_12||35855478||35856785||BUSI_023628-RA||-1||CDS||2987235039||7789||68.95	35856785	35855478	2.000000e-122	200
0.9535	0.1707	a16884_megascaffold_1	megascaffold_1||164996479||165020621||NNU_010320-RA||-1||CDS||304038765||5370||76.83	165020621	164996479	b57268_PGA_scaffold_12	PGA_scaffold_12||35860824||35872229||BUSI_023629-RA||-1||CDS||2987235042||7790||76.83	35872229	35860824	1.000000e-250	250
0.8225	0.0692	a16884_megascaffold_1	megascaffold_1||165033613||165077490||NNU_010319-RA||-1||CDS||304038757||5371||83.68	165077490	165033613	b57268_PGA_scaffold_12	PGA_scaffold_12||35873223||35886002||BUSI_023630-RA||-1||CDS||2987235045||7791||83.68	35886002	35873223	1.000000e-250	300
1.0705	0.2937	a16884_megascaffold_1	megascaffold_1||165195528||165207280||NNU_010314-RA||1||CDS||304038723||5376||72.31	165195528	165207280	b57268_PGA_scaffold_12	PGA_scaffold_12||35892490||35896022||BUSI_023631-RA||1||CDS||2987235048||7792||72.31	35892490	35896022	3.000000e-122	350
0.7744	0.0980	a16884_megascaffold_1	megascaffold_1||165261379||165265944||NNU_010310-RA||1||CDS||304038696||5380||81.31	165261379	165265944	b57268_PGA_scaffold_12	PGA_scaffold_12||35910315||35914766||BUSI_023634-RA||1||CDS||2987235057||7795||81.31	35910315	35914766	2.000000e-76	400
1.2063	0.2213	a16884_megascaffold_1	megascaffold_1||165495572||165504013||NNU_010302-RA||1||CDS||304038633||5388||74.97	165495572	165504013	b57268_PGA_scaffold_12	PGA_scaffold_12||36024408||36032568||BUSI_023637-RA||-1||CDS||2987235066||7798||74.97	36032568	36024408	1.000000e-250	450
#3	447.0	a16884_megascaffold_1	b57268_PGA_scaffold_12	f	9 Mean Ks: 1.2316	Mean Kn: 0.2154
#Ks	Kn	a<db_genome_id>_<chr>	chr1||start1||stop1||name1||strand1||type1||db_feature_id1||genome_order1||percent_id1	start1	stop1	b<db_genome_id>_<chr>	chr2||start2||stop2||name2||strand2||type2||db_feature_id2||genome_order2||percent_id2	start2	stop2	eval	block_score	GEVO_link
0.7496	0.1381	a16884_megascaffold_1	megascaffold_1||165510407||165525222||NNU_010301-RA||1||CDS||304038623||5389||74.06	165510407	165525222	b57268_PGA_scaffold_12	PGA_scaffold_12||35584017||35592199||BUSI_023603-RA||1||CDS||2987234964||7764||74.06	35584017	35592199	1.000000e-250	50
1.3345	0.2665	a16884_megascaffold_1	megascaffold_1||165517286||165563289||NNU_010300-RA||-1||CDS||304038612||5390||70.55	165563289	165517286	b57268_PGA_scaffold_12	PGA_scaffold_12||35610270||35623278||BUSI_023605-RA||1||CDS||2987234970||7766||70.55	35610270	35623278	1.000000e-250	100
0.7478	0.2891	a16884_megascaffold_1	megascaffold_1||165596841||165598626||NNU_010297-RA||1||CDS||304038592||5393||75.77	165596841	165598626	b57268_PGA_scaffold_12	PGA_scaffold_12||35630824||35632619||BUSI_023606-RA||1||CDS||2987234973||7767||75.77	35630824	35632619	1.000000e-110	150
0.9690	0.3982	a16884_megascaffold_1	megascaffold_1||165702279||165703824||NNU_010293-RA||1||CDS||304038555||5397||71.75	165702279	165703824	b57268_PGA_scaffold_12	PGA_scaffold_12||35637537||35638551||BUSI_023607-RA||-1||CDS||2987234976||7768||71.75	35638551	35637537	3.000000e-60	200
1.3265	0.0342	a16884_megascaffold_1	megascaffold_1||165725255||165728045||NNU_010291-RA||1||CDS||304038538||5399||77.94	165725255	165728045	b57268_PGA_scaffold_12	PGA_scaffold_12||35652589||35655063||BUSI_023609-RA||1||CDS||2987234982||7770||77.94	35652589	35655063	1.000000e-126	250
2.4645	0.1200	a16884_megascaffold_1	megascaffold_1||165748887||165751316||NNU_010290-RA||-1||CDS||304038527||5400||80.12	165751316	165748887	b57268_PGA_scaffold_12	PGA_scaffold_12||35658107||35660991||BUSI_023611-RA||-1||CDS||2987234988||7772||80.12	35660991	35658107	1.000000e-250	300
1.4341	0.3780	a16884_megascaffold_1	megascaffold_1||165783408||165802769||NNU_010288-RA||1||CDS||304038510||5402||70.44	165783408	165802769	b57268_PGA_scaffold_12	PGA_scaffold_12||35664457||35670417||BUSI_023613-RA||1||CDS||2987234994||7774||70.44	35664457	35670417	1.000000e-47	347
0.9204	0.0823	a16884_megascaffold_1	megascaffold_1||165811584||165830185||NNU_010287-RA||1||CDS||304038496||5403||82.98	165811584	165830185	b57268_PGA_scaffold_12	PGA_scaffold_12||35674925||35687183||BUSI_023614-RA||1||CDS||2987234997||7775||82.98	35674925	35687183	1.000000e-250	397
1.1380	0.2321	a16884_megascaffold_1	megascaffold_1||165836265||165838659||NNU_010286-RA||1||CDS||304038484||5404||73.48	165836265	165838659	b57268_PGA_scaffold_12	PGA_scaffold_12||35688846||35691382||BUSI_023615-RA||1||CDS||2987235000||7776||73.48	35688846	35691382	1.000000e-250	447
#1	1763.0	a16884_megascaffold_1	b57268_PGA_scaffold_12	r	37 Mean Ks: 12.5476	Mean Kn: 0.4769
#Ks	Kn	a<db_genome_id>_<chr>	chr1||start1||stop1||name1||strand1||type1||db_feature_id1||genome_order1||percent_id1	start1	stop1	b<db_genome_id>_<chr>	chr2||start2||stop2||name2||strand2||type2||db_feature_id2||genome_order2||percent_id2	start2	stop2	eval	block_score	GEVO_link
3.6179	0.6862	a16884_megascaffold_1	megascaffold_1||162738139||162745005||NNU_010405-RA||1||CDS||304039457||5285||69.72	162738139	162745005	b57268_PGA_scaffold_12	PGA_scaffold_12||36994703||36999861||BUSI_023735-RA||-1||CDS||2987235360||7896||69.72	36999861	36994703	3.000000e-34	33
1.2681	0.1697	a16884_megascaffold_1	megascaffold_1||162780014||162785029||NNU_010403-RA||-1||CDS||304039443||5287||74.32	162785029	162780014	b57268_PGA_scaffold_12	PGA_scaffold_12||36976326||36978894||BUSI_023732-RA||1||CDS||2987235351||7893||74.32	36976326	36978894	1.000000e-250	83
0.6418	0.0642	a16884_megascaffold_1	megascaffold_1||162818809||162824349||NNU_010402-RA||1||CDS||304039438||5288||86.08	162818809	162824349	b57268_PGA_scaffold_12	PGA_scaffold_12||36964222||36970616||BUSI_023731-RA||-1||CDS||2987235348||7892||86.08	36970616	36964222	2.000000e-140	133
5.9995	0.3949	a16884_megascaffold_1	megascaffold_1||162882165||162882542||NNU_010399-RA||1||CDS||304039422||5291||81.37	162882165	162882542	b57268_PGA_scaffold_12	PGA_scaffold_12||36956763||36960472||BUSI_023730-RA||-1||CDS||2987235345||7891||81.37	36960472	36956763	6.000000e-38	170
1.0163	0.1594	a16884_megascaffold_1	megascaffold_1||162908798||162925971||NNU_010398-RA||1||CDS||304039413||5292||88.02	162908798	162925971	b57268_PGA_scaffold_12	PGA_scaffold_12||36936832||36947422||BUSI_023729-RA||-1||CDS||2987235342||7890||88.02	36947422	36936832	1.000000e-250	220
9.8872	0.9823	a16884_megascaffold_1	megascaffold_1||162945624||162946751||NNU_010396-RA||1||CDS||304039398||5294||80.19	162945624	162946751	b57268_PGA_scaffold_12	PGA_scaffold_12||36930918||36934278||BUSI_023728-RA||-1||CDS||2987235339||7889||80.19	36934278	36930918	2.000000e-49	268
1.0099	0.1443	a16884_megascaffold_1	megascaffold_1||162950991||162967802||NNU_010395-RA||-1||CDS||304039387||5295||74.09	162967802	162950991	b57268_PGA_scaffold_12	PGA_scaffold_12||36923629||36930966||BUSI_023727-RA||1||CDS||2987235336||7888||74.09	36923629	36930966	1.000000e-250	318
66.2642	1.4544	a16884_megascaffold_1	megascaffold_1||162991385||162992012||NNU_010393-RA||1||CDS||304039373||5297||75.63	162991385	162992012	b57268_PGA_scaffold_12	PGA_scaffold_12||36902490||36906813||BUSI_023724-RA||-1||CDS||2987235327||7885||75.63	36906813	36902490	3.000000e-40	357
2.1939	0.2542	a16884_megascaffold_1	megascaffold_1||163058503||163059522||NNU_010390-RA||-1||CDS||304039352||5300||74.76	163059522	163058503	b57268_PGA_scaffold_12	PGA_scaffold_12||36880463||36881464||BUSI_023719-RA||1||CDS||2987235312||7880||74.76	36880463	36881464	8.000000e-51	407
0.6092	0.0154	a16884_megascaffold_1	megascaffold_1||163081939||163090023||NNU_010389-RA||-1||CDS||304039344||5301||87.76	163090023	163081939	b57268_PGA_scaffold_12	PGA_scaffold_12||36859426||36867022||BUSI_023717-RA||1||CDS||2987235306||7878||87.76	36859426	36867022	4.000000e-83	457
2.3295	1.7420	a16884_megascaffold_1	megascaffold_1||163217777||163224198||NNU_010385-RA||-1||CDS||304039300||5305||72.69	163224198	163217777	b57268_PGA_scaffold_12	PGA_scaffold_12||36820865||36823128||BUSI_023713-RA||1||CDS||2987235294||7874||72.69	36820865	36823128	3.000000e-70	507
1.3886	0.1170	a16884_megascaffold_1	megascaffold_1||163275041||163286832||NNU_010384-RA||1||CDS||304039289||5306||74.76	163275041	163286832	b57268_PGA_scaffold_12	PGA_scaffold_12||36808747||36812890||BUSI_023712-RA||-1||CDS||2987235291||7873||74.76	36812890	36808747	4.000000e-76	557
0.9857	0.0619	a16884_megascaffold_1	megascaffold_1||163292194||163304241||NNU_010383-RA||-1||CDS||304039278||5307||84.4	163304241	163292194	b57268_PGA_scaffold_12	PGA_scaffold_12||36796739||36807703||BUSI_023711-RA||1||CDS||2987235288||7872||84.4	36796739	36807703	1.000000e-250	607
0.8640	0.1455	a16884_megascaffold_1	megascaffold_1||163376282||163385335||NNU_010381-RA||1||CDS||304039257||5309||76.29	163376282	163385335	b57268_PGA_scaffold_12	PGA_scaffold_12||36692181||36700362||BUSI_023703-RA||-1||CDS||2987235264||7864||76.29	36700362	36692181	1.000000e-250	657
76.5885	1.2427	a16884_megascaffold_1	megascaffold_1||163416834||163423333||NNU_010379-RA||1||CDS||304039238||5311||73.32	163416834	163423333	b57268_PGA_scaffold_12	PGA_scaffold_12||36683884||36686844||BUSI_023701-RA||-1||CDS||2987235258||7862||73.32	36686844	36683884	5.000000e-97	707
2.5893	0.6628	a16884_megascaffold_1	megascaffold_1||163728221||163738459||NNU_010370-RA||1||CDS||304039156||5320||82.18	163728221	163738459	b57268_PGA_scaffold_12	PGA_scaffold_12||36593253||36600166||BUSI_023691-RA||-1||CDS||2987235228||7852||82.18	36600166	36593253	1.000000e-79	757
1.1128	0.2657	a16884_megascaffold_1	megascaffold_1||163872705||163902725||NNU_010368-RA||1||CDS||304039132||5322||72.65	163872705	163902725	b57268_PGA_scaffold_12	PGA_scaffold_12||36565838||36583350||BUSI_023690-RA||-1||CDS||2987235225||7851||72.65	36583350	36565838	1.000000e-250	807
1.5013	0.3203	a16884_megascaffold_1	megascaffold_1||163920411||163922704||NNU_010367-RA||-1||CDS||304039126||5323||78.9	163922704	163920411	b57268_PGA_scaffold_12	PGA_scaffold_12||36551203||36554100||BUSI_023688-RA||1||CDS||2987235219||7849||78.9	36551203	36554100	7.000000e-174	857
0.9638	0.1923	a16884_megascaffold_1	megascaffold_1||163928580||163943730||NNU_010366-RA||-1||CDS||304039115||5324||76.19	163943730	163928580	b57268_PGA_scaffold_12	PGA_scaffold_12||36541257||36549352||BUSI_023687-RA||1||CDS||2987235216||7848||76.19	36541257	36549352	1.000000e-250	907
66.0564	1.2238	a16884_megascaffold_1	megascaffold_1||163991363||164000509||NNU_010363-RA||-1||CDS||304039091||5327||79.17	164000509	163991363	b57268_PGA_scaffold_12	PGA_scaffold_12||36519093||36523951||BUSI_023685-RA||-1||CDS||2987235210||7846||79.17	36523951	36519093	4.000000e-158	957
0.6721	0.1108	a16884_megascaffold_1	megascaffold_1||164002499||164007621||NNU_010362-RA||-1||CDS||304039080||5328||75.94	164007621	164002499	b57268_PGA_scaffold_12	PGA_scaffold_12||36410047||36417248||BUSI_023673-RA||1||CDS||2987235174||7834||75.94	36410047	36417248	1.000000e-250	1004
1.0045	0.2131	a16884_megascaffold_1	megascaffold_1||164028557||164045544||NNU_010360-RA||-1||CDS||304039062||5330||75.81	164045544	164028557	b57268_PGA_scaffold_12	PGA_scaffold_12||36401790||36407584||BUSI_023672-RA||1||CDS||2987235171||7833||75.81	36401790	36407584	2.000000e-159	1054
1.1508	0.2355	a16884_megascaffold_1	megascaffold_1||164077696||164084179||NNU_010359-RA||-1||CDS||304039052||5331||76.92	164084179	164077696	b57268_PGA_scaffold_12	PGA_scaffold_12||36396392||36398864||BUSI_023670-RA||1||CDS||2987235165||7831||76.92	36396392	36398864	7.000000e-139	1104
65.5960	1.1614	a16884_megascaffold_1	megascaffold_1||164098940||164100280||NNU_010358-RA||-1||CDS||304039046||5332||77.2	164100280	164098940	b57268_PGA_scaffold_12	PGA_scaffold_12||36386080||36393172||BUSI_023668-RA||1||CDS||2987235159||7829||77.2	36386080	36393172	1.000000e-61	1154
3.7644	1.2701	a16884_megascaffold_1	megascaffold_1||164129416||164135448||NNU_010356-RA||1||CDS||304039029||5334||76.99	164129416	164135448	b57268_PGA_scaffold_12	PGA_scaffold_12||36367202||36371418||BUSI_023666-RA||-1||CDS||2987235153||7827||76.99	36371418	36367202	2.000000e-63	1204
1.0266	0.1647	a16884_megascaffold_1	megascaffold_1||164310643||164323837||NNU_010350-RA||1||CDS||304038981||5340||80.76	164310643	164323837	b57268_PGA_scaffold_12	PGA_scaffold_12||36329887||36339014||BUSI_023664-RA||-1||CDS||2987235147||7825||80.76	36339014	36329887	1.000000e-250	1254
63.4423	0.8965	a16884_megascaffold_1	megascaffold_1||164445009||164447962||NNU_010344-RA||1||CDS||304038937||5346||72.61	164445009	164447962	b57268_PGA_scaffold_12	PGA_scaffold_12||36241682||36244279||BUSI_023655-RA||-1||CDS||2987235120||7816||72.61	36244279	36241682	1.000000e-250	1304
1.0510	0.0981	a16884_megascaffold_1	megascaffold_1||164477119||164478774||NNU_010342-RA||1||CDS||304038921||5348||78.8	164477119	164478774	b57268_PGA_scaffold_12	PGA_scaffold_12||36237300||36239574||BUSI_023654-RA||1||CDS||2987235117||7815||78.8	36237300	36239574	1.000000e-250	1354
67.2125	1.0583	a16884_megascaffold_1	megascaffold_1||164488370||164490480||NNU_010340-RA||-1||CDS||304038911||5350||76.51	164490480	164488370	b57268_PGA_scaffold_12	PGA_scaffold_12||36229011||36236617||BUSI_023653-RA||1||CDS||2987235114||7814||76.51	36229011	36236617	1.000000e-250	1404
2.1352	0.2645	a16884_megascaffold_1	megascaffold_1||164745848||164746599||NNU_010333-RA||1||CDS||304038857||5357||66.44	164745848	164746599	b57268_PGA_scaffold_12	PGA_scaffold_12||36187726||36188466||BUSI_023650-RA||-1||CDS||2987235105||7811||66.44	36188466	36187726	1.000000e-40	1444
2.0745	0.5975	a16884_megascaffold_1	megascaffold_1||165195528||165207280||NNU_010314-RA||1||CDS||304038723||5376||67.3	165195528	165207280	b57268_PGA_scaffold_12	PGA_scaffold_12||36119240||36125975||BUSI_023646-RA||-1||CDS||2987235093||7807||67.3	36125975	36119240	2.000000e-23	1463
1.2778	0.1760	a16884_megascaffold_1	megascaffold_1||165210076||165215591||NNU_010313-RA||1||CDS||304038716||5377||73.78	165210076	165215591	b57268_PGA_scaffold_12	PGA_scaffold_12||36115359||36118358||BUSI_023645-RA||-1||CDS||2987235090||7806||73.78	36118358	36115359	2.000000e-134	1513
1.8947	0.3764	a16884_megascaffold_1	megascaffold_1||165219452||165240258||NNU_010312-RA||-1||CDS||304038710||5378||80.23	165240258	165219452	b57268_PGA_scaffold_12	PGA_scaffold_12||36107631||36114248||BUSI_023644-RA||1||CDS||2987235087||7805||80.23	36107631	36114248	4.000000e-107	1563
1.1423	0.2098	a16884_megascaffold_1	megascaffold_1||165377166||165379763||NNU_010307-RA||1||CDS||304038674||5383||77.06	165377166	165379763	b57268_PGA_scaffold_12	PGA_scaffold_12||36069041||36071040||BUSI_023640-RA||-1||CDS||2987235075||7801||77.06	36071040	36069041	1.000000e-250	1613
1.6649	0.1858	a16884_megascaffold_1	megascaffold_1||165405601||165406724||NNU_010305-RA||-1||CDS||304038657||5385||81.49	165406724	165405601	b57268_PGA_scaffold_12	PGA_scaffold_12||36053473||36054560||BUSI_023639-RA||1||CDS||2987235072||7800||81.49	36053473	36054560	6.000000e-73	1663
1.0557	0.1078	a16884_megascaffold_1	megascaffold_1||165432176||165442395||NNU_010303-RA||1||CDS||304038642||5387||80.15	165432176	165442395	b57268_PGA_scaffold_12	PGA_scaffold_12||36035565||36040073||BUSI_023638-RA||-1||CDS||2987235069||7799||80.15	36040073	36035565	1.000000e-250	1713
1.2063	0.2213	a16884_megascaffold_1	megascaffold_1||165495572||165504013||NNU_010302-RA||1||CDS||304038633||5388||74.97	165495572	165504013	b57268_PGA_scaffold_12	PGA_scaffold_12||36024408||36032568||BUSI_023637-RA||-1||CDS||2987235066||7798||74.97	36032568	36024408	1.000000e-250	1763
#2	474.0	a16884_megascaffold_1	b57268_PGA_scaffold_12	r	11 Mean Ks: 14.9330	Mean Kn: 0.4242
#Ks	Kn	a<db_genome_id>_<chr>	chr1||start1||stop1||name1||strand1||type1||db_feature_id1||genome_order1||percent_id1	start1	stop1	b<db_genome_id>_<chr>	chr2||start2||stop2||name2||strand2||type2||db_feature_id2||genome_order2||percent_id2	start2	stop2	eval	block_score	GEVO_link
64.9030	0.4897	a16884_megascaffold_1	megascaffold_1||89369607||89370587||NNU_017433-RA||1||CDS||304053381||2725||81.65	89369607	89370587	b57268_PGA_scaffold_12	PGA_scaffold_12||2441534||2443596||BUSI_022615-RA||-1||CDS||2987232000||6776||81.65	2443596	2441534	8.000000e-152	50
0.8971	0.1099	a16884_megascaffold_1	megascaffold_1||89588844||89592507||NNU_017437-RA||1||CDS||304053412||2729||78.83	89588844	89592507	b57268_PGA_scaffold_12	PGA_scaffold_12||2428183||2436438||BUSI_022614-RA||-1||CDS||2987231997||6775||78.83	2436438	2428183	1.000000e-93	100
1.1962	0.0490	a16884_megascaffold_1	megascaffold_1||89702289||89707768||NNU_017441-RA||1||CDS||304053456||2733||81.55	89702289	89707768	b57268_PGA_scaffold_12	PGA_scaffold_12||2399185||2405663||BUSI_022612-RA||-1||CDS||2987231991||6773||81.55	2405663	2399185	1.000000e-250	150
81.5330	1.3726	a16884_megascaffold_1	megascaffold_1||89713725||89718569||NNU_017442-RA||-1||CDS||304053464||2734||80.56	89718569	89713725	b57268_PGA_scaffold_12	PGA_scaffold_12||2390803||2398159||BUSI_022611-RA||1||CDS||2987231988||6772||80.56	2390803	2398159	3.000000e-21	170
0.8372	0.1685	a16884_megascaffold_1	megascaffold_1||89761376||89763516||NNU_017444-RA||1||CDS||304053478||2736||77.29	89761376	89763516	b57268_PGA_scaffold_12	PGA_scaffold_12||2376130||2378210||BUSI_022609-RA||-1||CDS||2987231982||6770||77.29	2378210	2376130	1.000000e-250	220
1.2479	0.3970	a16884_megascaffold_1	megascaffold_1||89865658||89867349||NNU_017446-RA||1||CDS||304053497||2738||91.94	89865658	89867349	b57268_PGA_scaffold_12	PGA_scaffold_12||2353175||2356767||BUSI_022608-RA||-1||CDS||2987231979||6769||91.94	2356767	2353175	4.000000e-42	261
1.3850	0.2746	a16884_megascaffold_1	megascaffold_1||89986748||89987358||NNU_017450-RA||1||CDS||304053529||2742||78.83	89986748	89987358	b57268_PGA_scaffold_12	PGA_scaffold_12||2346810||2347473||BUSI_022607-RA||-1||CDS||2987231976||6768||78.83	2347473	2346810	1.000000e-25	286
7.8720	1.4129	a16884_megascaffold_1	megascaffold_1||90016816||90017557||NNU_017452-RA||1||CDS||304053544||2744||67.74	90016816	90017557	b57268_PGA_scaffold_12	PGA_scaffold_12||2333875||2334744||BUSI_022605-RA||-1||CDS||2987231970||6766||67.74	2334744	2333875	1.000000e-38	324
1.6066	0.0822	a16884_megascaffold_1	megascaffold_1||90174763||90176340||NNU_017459-RA||1||CDS||304053597||2751||80.57	90174763	90176340	b57268_PGA_scaffold_12	PGA_scaffold_12||2314976||2315947||BUSI_022603-RA||1||CDS||2987231964||6764||80.57	2314976	2315947	1.000000e-167	374
1.6538	0.1514	a16884_megascaffold_1	megascaffold_1||90200254||90203332||NNU_017460-RA||-1||CDS||304053603||2752||71.21	90203332	90200254	b57268_PGA_scaffold_12	PGA_scaffold_12||2257404||2258587||BUSI_022600-RA||1||CDS||2987231955||6761||71.21	2257404	2258587	4.000000e-97	424
1.1307	0.1588	a16884_megascaffold_1	megascaffold_1||90228550||90230496||NNU_017462-RA||-1||CDS||304053624||2754||75.61	90230496	90228550	b57268_PGA_scaffold_12	PGA_scaffold_12||2255262||2256921||BUSI_022599-RA||1||CDS||2987231952||6760||75.61	2255262	2256921	1.000000e-250	474
#3	378.0	a16884_megascaffold_1	b57268_PGA_scaffold_12	r	8 Mean Ks: 9.5622	Mean Kn: 0.3577
#Ks	Kn	a<db_genome_id>_<chr>	chr1||start1||stop1||name1||strand1||type1||db_feature_id1||genome_order1||percent_id1	start1	stop1	b<db_genome_id>_<chr>	chr2||start2||stop2||name2||strand2||type2||db_feature_id2||genome_order2||percent_id2	start2	stop2	eval	block_score	GEVO_link
1.3065	0.1816	a16884_megascaffold_1	megascaffold_1||160953786||160968649||NNU_010467-RA||-1||CDS||304040036||5223||83.62	160968649	160953786	b57268_PGA_scaffold_12	PGA_scaffold_12||37728297||37737110||BUSI_023788-RA||1||CDS||2987235519||7949||83.62	37728297	37737110	1.000000e-250	50
0.9970	0.0996	a16884_megascaffold_1	megascaffold_1||161107004||161111633||NNU_010464-RA||1||CDS||304040007||5226||83.1	161107004	161111633	b57268_PGA_scaffold_12	PGA_scaffold_12||37710450||37714712||BUSI_023787-RA||-1||CDS||2987235516||7948||83.1	37714712	37710450	1.000000e-250	100
2.0348	0.3400	a16884_megascaffold_1	megascaffold_1||161158423||161160582||NNU_010461-RA||-1||CDS||304039979||5229||72.79	161160582	161158423	b57268_PGA_scaffold_12	PGA_scaffold_12||37692900||37695301||BUSI_023785-RA||1||CDS||2987235510||7946||72.79	37692900	37695301	8.000000e-128	150
0.9043	0.0859	a16884_megascaffold_1	megascaffold_1||161163060||161189678||NNU_010460-RA||-1||CDS||304039963||5230||80.99	161189678	161163060	b57268_PGA_scaffold_12	PGA_scaffold_12||37550731||37563273||BUSI_023776-RA||1||CDS||2987235483||7937||80.99	37550731	37563273	1.000000e-250	200
65.8882	1.1216	a16884_megascaffold_1	megascaffold_1||161280927||161283536||NNU_010457-RA||1||CDS||304039931||5233||83.12	161280927	161283536	b57268_PGA_scaffold_12	PGA_scaffold_12||37536075||37541038||BUSI_023775-RA||1||CDS||2987235480||7936||83.12	37536075	37541038	1.000000e-250	250
2.9734	0.4396	a16884_megascaffold_1	megascaffold_1||161331779||161344350||NNU_010452-RA||-1||CDS||304039898||5236||75.27	161344350	161331779	b57268_PGA_scaffold_12	PGA_scaffold_12||37529859||37532484||BUSI_023774-RA||1||CDS||2987235477||7935||75.27	37529859	37532484	1.000000e-28	278
0.9375	0.1834	a16884_megascaffold_1	megascaffold_1||161425853||161447006||NNU_010447-RA||-1||CDS||304039844||5243||74.59	161447006	161425853	b57268_PGA_scaffold_12	PGA_scaffold_12||37456461||37464865||BUSI_023769-RA||1||CDS||2987235462||7930||74.59	37456461	37464865	1.000000e-250	328
1.4561	0.4101	a16884_megascaffold_1	megascaffold_1||161513442||161530085||NNU_010445-RA||1||CDS||304039826||5245||72.51	161513442	161530085	b57268_PGA_scaffold_12	PGA_scaffold_12||37440352||37452950||BUSI_023768-RA||-1||CDS||2987235459||7929||72.51	37452950	37440352	1.000000e-250	378
#4	299.0	a16884_megascaffold_1	b57268_PGA_scaffold_12	r	6 Mean Ks: 1.3911	Mean Kn: 0.2456
#Ks	Kn	a<db_genome_id>_<chr>	chr1||start1||stop1||name1||strand1||type1||db_feature_id1||genome_order1||percent_id1	start1	stop1	b<db_genome_id>_<chr>	chr2||start2||stop2||name2||strand2||type2||db_feature_id2||genome_order2||percent_id2	start2	stop2	eval	block_score	GEVO_link
0.9619	0.1869	a16884_megascaffold_1	megascaffold_1||162224428||162230551||NNU_010421-RA||1||CDS||304039611||5269||77.36	162224428	162230551	b57268_PGA_scaffold_12	PGA_scaffold_12||37961476||37966675||BUSI_023812-RA||-1||CDS||2987235591||7973||77.36	37966675	37961476	1.000000e-250	50
2.5742	0.5256	a16884_megascaffold_1	megascaffold_1||162278796||162281209||NNU_010419-RA||-1||CDS||304039595||5271||83.52	162281209	162278796	b57268_PGA_scaffold_12	PGA_scaffold_12||37938748||37943493||BUSI_023810-RA||1||CDS||2987235585||7971||83.52	37938748	37943493	9.000000e-74	100
1.6890	0.1882	a16884_megascaffold_1	megascaffold_1||162345153||162346985||NNU_010418-RA||1||CDS||304039586||5272||82.81	162345153	162346985	b57268_PGA_scaffold_12	PGA_scaffold_12||37915538||37918279||BUSI_023805-RA||-1||CDS||2987235570||7966||82.81	37918279	37915538	2.000000e-50	149
1.3247	0.2727	a16884_megascaffold_1	megascaffold_1||162371474||162373332||NNU_010416-RA||1||CDS||304039570||5274||67.8	162371474	162373332	b57268_PGA_scaffold_12	PGA_scaffold_12||37899839||37902207||BUSI_023803-RA||-1||CDS||2987235564||7964||67.8	37902207	37899839	6.000000e-97	199
0.7811	0.1075	a16884_megascaffold_1	megascaffold_1||162389881||162399402||NNU_010415-RA||-1||CDS||304039557||5275||80.98	162399402	162389881	b57268_PGA_scaffold_12	PGA_scaffold_12||37891324||37896516||BUSI_023801-RA||1||CDS||2987235558||7962||80.98	37891324	37896516	1.000000e-250	249
1.0155	0.1927	a16884_megascaffold_1	megascaffold_1||162428341||162431487||NNU_010414-RA||-1||CDS||304039546||5276||69.43	162431487	162428341	b57268_PGA_scaffold_12	PGA_scaffold_12||37885365||37886559||BUSI_023800-RA||1||CDS||2987235555||7961||69.43	37885365	37886559	3.000000e-94	299
#5	207.0	a16884_megascaffold_1	b57268_PGA_scaffold_12	r	5 Mean Ks: 13.5018	Mean Kn: 0.4332
#Ks	Kn	a<db_genome_id>_<chr>	chr1||start1||stop1||name1||strand1||type1||db_feature_id1||genome_order1||percent_id1	start1	stop1	b<db_genome_id>_<chr>	chr2||start2||stop2||name2||strand2||type2||db_feature_id2||genome_order2||percent_id2	start2	stop2	eval	block_score	GEVO_link
1.2015	0.1361	a16884_megascaffold_1	megascaffold_1||4146577||4149909||NNU_019058-RA||1||CDS||304055908||121||78.05	4146577	4149909	b57268_PGA_scaffold_12	PGA_scaffold_12||2093695||2096447||BUSI_022587-RA||-1||CDS||2987231916||6748||78.05	2096447	2093695	1.000000e-250	50
0.8650	0.1252	a16884_megascaffold_1	megascaffold_1||4206742||4220320||NNU_019062-RA||1||CDS||304055940||125||84.8	4206742	4220320	b57268_PGA_scaffold_12	PGA_scaffold_12||1615870||1635935||BUSI_022581-RA||1||CDS||2987231898||6742||84.8	1615870	1635935	5.000000e-128	100
1.3410	0.3325	a16884_megascaffold_1	megascaffold_1||4263862||4265688||NNU_019064-RA||1||CDS||304055960||127||70.75	4263862	4265688	b57268_PGA_scaffold_12	PGA_scaffold_12||1512579||1513568||BUSI_022578-RA||1||CDS||2987231889||6739||70.75	1512579	1513568	9.000000e-72	150
62.6659	1.0692	a16884_megascaffold_1	megascaffold_1||4516260||4517412||NNU_019072-RA||-1||CDS||304056015||135||78.79	4517412	4516260	b57268_PGA_scaffold_12	PGA_scaffold_12||1033042||1035337||BUSI_022568-RA||1||CDS||2987231859||6729||78.79	1033042	1035337	1.000000e-07	157
1.4357	0.5032	a16884_megascaffold_1	megascaffold_1||4953115||4962680||NNU_019079-RA||1||CDS||304056064||142||80.64	4953115	4962680	b57268_PGA_scaffold_12	PGA_scaffold_12||395988||403298||BUSI_022563-RA||-1||CDS||2987231844||6724||80.64	403298	395988	1.000000e-85	207
#1	650.0	a16884_megascaffold_1	b57268_PGA_scaffold_3	f	13 Mean Ks: 6.3544	Mean Kn: 0.2783
#Ks	Kn	a<db_genome_id>_<chr>	chr1||start1||stop1||name1||strand1||type1||db_feature_id1||genome_order1||percent_id1	start1	stop1	b<db_genome_id>_<chr>	chr2||start2||stop2||name2||strand2||type2||db_feature_id2||genome_order2||percent_id2	start2	stop2	eval	block_score	GEVO_link
1.0214	0.1797	a16884_megascaffold_1	megascaffold_1||51528095||51536957||NNU_024741-RA||1||CDS||304071418||1493||74.34	51528095	51536957	b57268_PGA_scaffold_3	PGA_scaffold_3||41533043||41543805||BUSI_011449-RA||1||CDS||2987957433||15431||74.34	41533043	41543805	1.000000e-250	50
1.6340	0.1696	a16884_megascaffold_1	megascaffold_1||51725774||51729323||NNU_024733-RA||1||CDS||304071360||1501||74.34	51725774	51729323	b57268_PGA_scaffold_3	PGA_scaffold_3||41551929||41553234||BUSI_011450-RA||1||CDS||2987957436||15432||74.34	41551929	41553234	2.000000e-77	100
0.9683	0.0923	a16884_megascaffold_1	megascaffold_1||51781702||51784547||NNU_024731-RA||-1||CDS||304071346||1503||76.83	51784547	51781702	b57268_PGA_scaffold_3	PGA_scaffold_3||41554109||41556158||BUSI_011451-RA||-1||CDS||2987957439||15433||76.83	41556158	41554109	1.000000e-250	150
1.2868	0.3542	a16884_megascaffold_1	megascaffold_1||51840575||51850329||NNU_024729-RA||1||CDS||304071323||1505||78.14	51840575	51850329	b57268_PGA_scaffold_3	PGA_scaffold_3||41558811||41566506||BUSI_011452-RA||1||CDS||2987957442||15434||78.14	41558811	41566506	6.000000e-137	200
1.0616	0.1779	a16884_megascaffold_1	megascaffold_1||51900474||51906598||NNU_023214-RA||1||CDS||304067395||1506||75.04	51900474	51906598	b57268_PGA_scaffold_3	PGA_scaffold_3||41572927||41578957||BUSI_011454-RA||1||CDS||2987957448||15436||75.04	41572927	41578957	1.000000e-250	250
1.1296	0.4319	a16884_megascaffold_1	megascaffold_1||51922745||51930686||NNU_023213-RA||-1||CDS||304067385||1507||77.41	51930686	51922745	b57268_PGA_scaffold_3	PGA_scaffold_3||41579998||41591040||BUSI_011455-RA||-1||CDS||2987957451||15437||77.41	41591040	41579998	5.000000e-104	300
1.0233	0.1373	a16884_megascaffold_1	megascaffold_1||51992999||51994183||NNU_023210-RA||-1||CDS||304067365||1510||79.2	51994183	51992999	b57268_PGA_scaffold_3	PGA_scaffold_3||41654348||41655382||BUSI_011459-RA||-1||CDS||2987957463||15441||79.2	41655382	41654348	1.000000e-250	350
1.0676	0.1355	a16884_megascaffold_1	megascaffold_1||52079585||52081008||NNU_023208-RA||1||CDS||304067343||1512||75.42	52079585	52081008	b57268_PGA_scaffold_3	PGA_scaffold_3||41662561||41664232||BUSI_011460-RA||1||CDS||2987957466||15442||75.42	41662561	41664232	1.000000e-250	400
0.8414	0.1277	a16884_megascaffold_1	megascaffold_1||52087918||52097572||NNU_023207-RA||-1||CDS||304067333||1513||79.06	52097572	52087918	b57268_PGA_scaffold_3	PGA_scaffold_3||41664920||41669572||BUSI_011461-RA||-1||CDS||2987957469||15443||79.06	41669572	41664920	1.000000e-250	450
1.0560	0.3209	a16884_megascaffold_1	megascaffold_1||52105262||52108551||NNU_023206-RA||-1||CDS||304067324||1514||76.57	52108551	52105262	b57268_PGA_scaffold_3	PGA_scaffold_3||41681230||41684325||BUSI_011463-RA||-1||CDS||2987957475||15445||76.57	41684325	41681230	1.000000e-250	500
1.0817	0.0967	a16884_megascaffold_1	megascaffold_1||52234385||52238868||NNU_023202-RA||1||CDS||304067294||1518||80.05	52234385	52238868	b57268_PGA_scaffold_3	PGA_scaffold_3||41690389||41691240||BUSI_011464-RA||1||CDS||2987957478||15446||80.05	41690389	41691240	5.000000e-98	550
1.0057	0.2542	a16884_megascaffold_1	megascaffold_1||52252202||52255750||NNU_023201-RA||-1||CDS||304067283||1519||70.59	52255750	52252202	b57268_PGA_scaffold_3	PGA_scaffold_3||41691906||41696803||BUSI_011465-RA||-1||CDS||2987957481||15447||70.59	41696803	41691906	1.000000e-83	600
69.4303	1.1397	a16884_megascaffold_1	megascaffold_1||52336523||52350631||NNU_023199-RA||-1||CDS||304067263||1521||72.78	52350631	52336523	b57268_PGA_scaffold_3	PGA_scaffold_3||41698504||41708368||BUSI_011466-RA||-1||CDS||2987957484||15448||72.78	41708368	41698504	3.000000e-86	650
#2	393.0	a16884_megascaffold_1	b57268_PGA_scaffold_3	f	8 Mean Ks: 6.2931	Mean Kn: 0.4674
#Ks	Kn	a<db_genome_id>_<chr>	chr1||start1||stop1||name1||strand1||type1||db_feature_id1||genome_order1||percent_id1	start1	stop1	b<db_genome_id>_<chr>	chr2||start2||stop2||name2||strand2||type2||db_feature_id2||genome_order2||percent_id2	start2	stop2	eval	block_score	GEVO_link
10.8448	1.3154	a16884_megascaffold_1	megascaffold_1||111433789||111434271||NNU_021571-RA||1||CDS||304063198||3511||79.82	111433789	111434271	b57268_PGA_scaffold_3	PGA_scaffold_3||1075462||1076228||BUSI_009882-RA||1||CDS||2987952732||13864||79.82	1075462	1076228	8.000000e-47	46
2.3218	0.1549	a16884_megascaffold_1	megascaffold_1||111515750||111516772||NNU_021568-RA||1||CDS||304063174||3514||75.17	111515750	111516772	b57268_PGA_scaffold_3	PGA_scaffold_3||1100772||1101307||BUSI_009884-RA||1||CDS||2987952738||13866||75.17	1100772	1101307	2.000000e-74	96
2.0441	0.2737	a16884_megascaffold_1	megascaffold_1||111582530||111590847||NNU_021566-RA||1||CDS||304063156||3516||87.93	111582530	111590847	b57268_PGA_scaffold_3	PGA_scaffold_3||1132554||1140759||BUSI_009887-RA||1||CDS||2987952747||13869||87.93	1132554	1140759	1.000000e-56	146
30.1756	1.0576	a16884_megascaffold_1	megascaffold_1||111621435||111624028||NNU_021565-RA||-1||CDS||304063147||3517||77.79	111624028	111621435	b57268_PGA_scaffold_3	PGA_scaffold_3||1143949||1145706||BUSI_009889-RA||-1||CDS||2987952753||13871||77.79	1145706	1143949	6.000000e-148	196
0.9228	0.1125	a16884_megascaffold_1	megascaffold_1||111682503||111685951||NNU_021562-RA||-1||CDS||304063123||3520||76.42	111685951	111682503	b57268_PGA_scaffold_3	PGA_scaffold_3||1150571||1155002||BUSI_009891-RA||-1||CDS||2987952759||13873||76.42	1155002	1150571	1.000000e-250	246
1.4422	0.3768	a16884_megascaffold_1	megascaffold_1||111712341||111726723||NNU_021561-RA||-1||CDS||304063117||3521||70.15	111726723	111712341	b57268_PGA_scaffold_3	PGA_scaffold_3||1165155||1203396||BUSI_009892-RA||-1||CDS||2987952762||13874||70.15	1203396	1165155	9.000000e-71	296
1.1286	0.1090	a16884_megascaffold_1	megascaffold_1||111859309||111859790||NNU_021559-RA||-1||CDS||304063106||3523||73.49	111859790	111859309	b57268_PGA_scaffold_3	PGA_scaffold_3||1210298||1210941||BUSI_009894-RA||-1||CDS||2987952768||13876||73.49	1210941	1210298	3.000000e-71	346
1.4645	0.3397	a16884_megascaffold_1	megascaffold_1||112023848||112024977||NNU_021548-RA||1||CDS||304063022||3534||67.78	112023848	112024977	b57268_PGA_scaffold_3	PGA_scaffold_3||1231384||1239355||BUSI_009897-RA||-1||CDS||2987952777||13879||67.78	1239355	1231384	1.000000e-80	393
#3	350.0	a16884_megascaffold_1	b57268_PGA_scaffold_3	f	7 Mean Ks: 11.4674	Mean Kn: 0.4967
#Ks	Kn	a<db_genome_id>_<chr>	chr1||start1||stop1||name1||strand1||type1||db_feature_id1||genome_order1||percent_id1	start1	stop1	b<db_genome_id>_<chr>	chr2||start2||stop2||name2||strand2||type2||db_feature_id2||genome_order2||percent_id2	start2	stop2	eval	block_score	GEVO_link
67.0011	1.4190	a16884_megascaffold_1	megascaffold_1||8459407||8459877||NNU_020226-RA||1||CDS||304058166||278||79.22	8459407	8459877	b57268_PGA_scaffold_3	PGA_scaffold_3||1075462||1076228||BUSI_009882-RA||1||CDS||2987952732||13864||79.22	1075462	1076228	8.000000e-53	50
0.7061	0.1775	a16884_megascaffold_1	megascaffold_1||8463554||8473896||NNU_020227-RA||-1||CDS||304058171||279||81.74	8473896	8463554	b57268_PGA_scaffold_3	PGA_scaffold_3||1077490||1081731||BUSI_009883-RA||-1||CDS||2987952735||13865||81.74	1081731	1077490	1.000000e-250	100
1.5754	0.1277	a16884_megascaffold_1	megascaffold_1||8508126||8514467||NNU_020229-RA||1||CDS||304058191||281||75.42	8508126	8514467	b57268_PGA_scaffold_3	PGA_scaffold_3||1100772||1101307||BUSI_009884-RA||1||CDS||2987952738||13866||75.42	1100772	1101307	4.000000e-85	150
2.0799	0.2664	a16884_megascaffold_1	megascaffold_1||8619987||8627862||NNU_020235-RA||1||CDS||304058230||287||86.64	8619987	8627862	b57268_PGA_scaffold_3	PGA_scaffold_3||1132554||1140759||BUSI_009887-RA||1||CDS||2987952747||13869||86.64	1132554	1140759	4.000000e-69	200
6.5967	1.1300	a16884_megascaffold_1	megascaffold_1||8633394||8636622||NNU_020236-RA||-1||CDS||304058239||288||77.13	8636622	8633394	b57268_PGA_scaffold_3	PGA_scaffold_3||1143949||1145706||BUSI_009889-RA||-1||CDS||2987952753||13871||77.13	1145706	1143949	3.000000e-145	250
0.8628	0.1078	a16884_megascaffold_1	megascaffold_1||8668644||8672217||NNU_020237-RA||-1||CDS||304058245||289||77.23	8672217	8668644	b57268_PGA_scaffold_3	PGA_scaffold_3||1150571||1155002||BUSI_009891-RA||-1||CDS||2987952759||13873||77.23	1155002	1150571	1.000000e-250	300
1.4495	0.2482	a16884_megascaffold_1	megascaffold_1||8861191||8871582||NNU_020723-RA||-1||CDS||304060310||293||69.95	8871582	8861191	b57268_PGA_scaffold_3	PGA_scaffold_3||1231384||1239355||BUSI_009897-RA||-1||CDS||2987952777||13879||69.95	1239355	1231384	2.000000e-110	350
#4	300.0	a16884_megascaffold_1	b57268_PGA_scaffold_3	f	6 Mean Ks: 1.2875	Mean Kn: 0.2279
#Ks	Kn	a<db_genome_id>_<chr>	chr1||start1||stop1||name1||strand1||type1||db_feature_id1||genome_order1||percent_id1	start1	stop1	b<db_genome_id>_<chr>	chr2||start2||stop2||name2||strand2||type2||db_feature_id2||genome_order2||percent_id2	start2	stop2	eval	block_score	GEVO_link
0.9911	0.0681	a16884_megascaffold_1	megascaffold_1||41392848||41398166||NNU_010970-RA||-1||CDS||304041416||1255||83.66	41398166	41392848	b57268_PGA_scaffold_3	PGA_scaffold_3||4278069||4283553||BUSI_010202-RA||-1||CDS||2987953692||14184||83.66	4283553	4278069	1.000000e-250	50
1.4154	0.2712	a16884_megascaffold_1	megascaffold_1||41430504||41438485||NNU_010973-RA||-1||CDS||304041439||1258||76.29	41438485	41430504	b57268_PGA_scaffold_3	PGA_scaffold_3||4302572||4317237||BUSI_010204-RA||-1||CDS||2987953698||14186||76.29	4317237	4302572	1.000000e-250	100
1.7528	0.2850	a16884_megascaffold_1	megascaffold_1||41590562||41595423||NNU_010975-RA||-1||CDS||304041458||1260||72.34	41595423	41590562	b57268_PGA_scaffold_3	PGA_scaffold_3||4357710||4366579||BUSI_010209-RA||-1||CDS||2987953713||14191||72.34	4366579	4357710	1.000000e-250	150
1.0925	0.3767	a16884_megascaffold_1	megascaffold_1||41632758||41635092||NNU_010976-RA||-1||CDS||304041465||1261||69.04	41635092	41632758	b57268_PGA_scaffold_3	PGA_scaffold_3||4375798||4380351||BUSI_010210-RA||-1||CDS||2987953716||14192||69.04	4380351	4375798	1.000000e-164	200
1.5171	0.2679	a16884_megascaffold_1	megascaffold_1||41804527||41817518||NNU_010983-RA||-1||CDS||304041520||1268||75.7	41817518	41804527	b57268_PGA_scaffold_3	PGA_scaffold_3||4383139||4394166||BUSI_010211-RA||-1||CDS||2987953719||14193||75.7	4394166	4383139	5.000000e-141	250
0.9561	0.0986	a16884_megascaffold_1	megascaffold_1||41875393||41875698||NNU_010986-RA||-1||CDS||304041548||1271||82.59	41875698	41875393	b57268_PGA_scaffold_3	PGA_scaffold_3||4421886||4422158||BUSI_010215-RA||-1||CDS||2987953731||14197||82.59	4422158	4421886	1.000000e-72	300
#1	650.0	a16884_megascaffold_1	b57268_PGA_scaffold_3	r	13 Mean Ks: 1.0434	Mean Kn: 0.1697
#Ks	Kn	a<db_genome_id>_<chr>	chr1||start1||stop1||name1||strand1||type1||db_feature_id1||genome_order1||percent_id1	start1	stop1	b<db_genome_id>_<chr>	chr2||start2||stop2||name2||strand2||type2||db_feature_id2||genome_order2||percent_id2	start2	stop2	eval	block_score	GEVO_link
[truncated: 15,549 more rows]
