# Supplementary material for: Buxus and Tetracentron genomes help resolve eudicot genome history
Source: Nat Commun. 2022 Feb 2;13:643. doi: 10.1038/s41467-022-28312-w (PMC8810787; doi:10.1038/s41467-022-28312-w)
Supplement: Supplementary file 13 — Source Data [file 41467_2022_28312_MOESM13_ESM.zip › Source Data/Fig2c_Buxus-Tetracentron.synmap.ks.txt]

#This file contains synonymous rate values in the first two columns:
###  Mean Ks:  5.6855	Mean Kn: 0.2309
#Ks	Kn	a<db_genome_id>_<chr>	chr1||start1||stop1||name1||strand1||type1||db_feature_id1||genome_order1||percent_id1	start1	stop1	b<db_genome_id>_<chr>	chr2||start2||stop2||name2||strand2||type2||db_feature_id2||genome_order2||percent_id2	start2	stop2	eval	block_score	GEVO_link
1.2140	0.2022	a57266_PGA_scaffold1	PGA_scaffold1||72868||76766||TESI_000001-RA||1||CDS||2983077580||43||74.64	72868	76766	b57268_PGA_scaffold_1	PGA_scaffold_1||24249867||24251998||BUSI_000688-RA||1||CDS||2986529651||744||74.64	24249867	24251998	1.200000e-150	50
0.6458	0.0902	a57266_PGA_scaffold1	PGA_scaffold1||174661||187567||TESI_000004-RA||1||CDS||2983077589||46||85.36	174661	187567	b57268_PGA_scaffold_1	PGA_scaffold_1||24284686||24298089||BUSI_000692-RA||1||CDS||2986529663||748||85.36	24284686	24298089	1.000000e-250	100
0.9171	0.0840	a57266_PGA_scaffold1	PGA_scaffold1||190539||194887||TESI_000005-RA||-1||CDS||2983077592||47||85.65	194887	190539	b57268_PGA_scaffold_1	PGA_scaffold_1||24326953||24332527||BUSI_000695-RA||-1||CDS||2986529672||751||85.65	24332527	24326953	1.600000e-151	50
1.2917	0.2299	a57266_PGA_scaffold1	PGA_scaffold1||190539||194887||TESI_000005-RA||-1||CDS||2983077592||47||82.32	194887	190539	b57268_PGA_scaffold_1	PGA_scaffold_1||24502484||24507234||BUSI_000712-RA||-1||CDS||2986529723||768||82.32	24507234	24502484	2.300000e-123	147
1.0867	0.1086	a57266_PGA_scaffold1	PGA_scaffold1||220430||225746||TESI_000007-RA||1||CDS||2983077598||49||78.72	220430	225746	b57268_PGA_scaffold_1	PGA_scaffold_1||24348043||24351947||BUSI_000697-RA||1||CDS||2986529678||753||78.72	24348043	24351947	6.300000e-220	100
1.0832	0.1345	a57266_PGA_scaffold1	PGA_scaffold1||220430||225746||TESI_000007-RA||1||CDS||2983077598||49||78.48	220430	225746	b57268_PGA_scaffold_1	PGA_scaffold_1||24525458||24529407||BUSI_000714-RA||1||CDS||2986529729||770||78.48	24525458	24529407	1.300000e-210	197
0.7514	0.0981	a57266_PGA_scaffold1	PGA_scaffold1||230708||237167||TESI_000008-RA||-1||CDS||2983077601||50||84.48	237167	230708	b57268_PGA_scaffold_1	PGA_scaffold_1||24359433||24361680||BUSI_000699-RA||-1||CDS||2986529684||755||84.48	24361680	24359433	4.600000e-154	150
0.7731	0.0584	a57266_PGA_scaffold1	PGA_scaffold1||230708||237167||TESI_000008-RA||-1||CDS||2983077601||50||84.02	237167	230708	b57268_PGA_scaffold_1	PGA_scaffold_1||24536902||24538337||BUSI_000716-RA||-1||CDS||2986529735||772||84.02	24538337	24536902	6.500000e-151	247
1.0471	0.3165	a57266_PGA_scaffold1	PGA_scaffold1||243446||247962||TESI_000009-RA||-1||CDS||2983077604||51||74.05	247962	243446	b57268_PGA_scaffold_1	PGA_scaffold_1||24365465||24367103||BUSI_000700-RA||-1||CDS||2986529687||756||74.05	24367103	24365465	6.500000e-117	200
1.4139	0.3777	a57266_PGA_scaffold1	PGA_scaffold1||243446||247962||TESI_000009-RA||-1||CDS||2983077604||51||73.61	247962	243446	b57268_PGA_scaffold_1	PGA_scaffold_1||24551562||24553120||BUSI_000717-RA||-1||CDS||2986529738||773||73.61	24553120	24551562	4.700000e-92	297
0.9758	0.1714	a57266_PGA_scaffold1	PGA_scaffold1||252590||272489||TESI_000010-RA||1||CDS||2983077607||52||82.69	252590	272489	b57268_PGA_scaffold_1	PGA_scaffold_1||24412793||24418443||BUSI_000705-RA||1||CDS||2986529702||761||82.69	24412793	24418443	1.600000e-233	250
1.0327	0.1915	a57266_PGA_scaffold1	PGA_scaffold1||252590||272489||TESI_000010-RA||1||CDS||2983077607||52||81.58	252590	272489	b57268_PGA_scaffold_1	PGA_scaffold_1||24598975||24604382||BUSI_000721-RA||1||CDS||2986529750||777||81.58	24598975	24604382	7.600000e-176	347
30.0608	0.9340	a57266_PGA_scaffold1	PGA_scaffold1||274582||285548||TESI_000011-RA||1||CDS||2983077610||53||82.53	274582	285548	b57268_PGA_scaffold_1	PGA_scaffold_1||24813020||24827426||BUSI_000737-RA||-1||CDS||2986529798||793||82.53	24827426	24813020	9.100000e-71	394
1.8306	0.2464	a57266_PGA_scaffold1	PGA_scaffold1||311690||319728||TESI_000012-RA||1||CDS||2983077613||54||78.59	311690	319728	b57268_PGA_scaffold_1	PGA_scaffold_1||25170036||25175755||BUSI_000742-RA||1||CDS||2986529813||798||78.59	25170036	25175755	2.900000e-94	444
60.0407	0.2648	a57266_PGA_scaffold1	PGA_scaffold1||323152||325608||TESI_000013-RA||-1||CDS||2983077616||55||65.94	325608	323152	b57268_PGA_scaffold_1	PGA_scaffold_1||25238700||25253311||BUSI_000746-RA||-1||CDS||2986529825||802||65.94	25253311	25238700	2.800000e-94	494
0.6185	0.0883	a57266_PGA_scaffold1	PGA_scaffold1||405562||406456||TESI_000019-RA||1||CDS||2983077634||61||81.55	405562	406456	b57268_PGA_scaffold_1	PGA_scaffold_1||25539600||25540623||BUSI_000761-RA||1||CDS||2986529870||817||81.55	25539600	25540623	8.700000e-171	541
0.8916	0.2239	a57266_PGA_scaffold1	PGA_scaffold1||421380||429936||TESI_000021-RA||-1||CDS||2983077640||63||78.48	429936	421380	b57268_PGA_scaffold_1	PGA_scaffold_1||25549173||25553950||BUSI_000762-RA||-1||CDS||2986529873||818||78.48	25553950	25549173	1.600000e-115	591
1.4686	0.3798	a57266_PGA_scaffold1	PGA_scaffold1||440264||447224||TESI_000022-RA||1||CDS||2983077643||64||77.1	440264	447224	b57268_PGA_scaffold_1	PGA_scaffold_1||25564595||25566156||BUSI_000763-RA||1||CDS||2986529876||819||77.1	25564595	25566156	7.500000e-144	641
0.8809	0.1862	a57266_PGA_scaffold1	PGA_scaffold1||499345||506852||TESI_000025-RA||1||CDS||2983077652||67||79.31	499345	506852	b57268_PGA_scaffold_1	PGA_scaffold_1||24598975||24604382||BUSI_000721-RA||1||CDS||2986529750||777||79.31	24598975	24604382	1.700000e-250	297
###  Mean Ks:  0.7974	Mean Kn: 0.1485
#Ks	Kn	a<db_genome_id>_<chr>	chr1||start1||stop1||name1||strand1||type1||db_feature_id1||genome_order1||percent_id1	start1	stop1	b<db_genome_id>_<chr>	chr2||start2||stop2||name2||strand2||type2||db_feature_id2||genome_order2||percent_id2	start2	stop2	eval	block_score	GEVO_link
0.7165	0.1105	a57266_PGA_scaffold1	PGA_scaffold1||174661||187567||TESI_000004-RA||1||CDS||2983077589||46||87.16	174661	187567	b57268_PGA_scaffold_2	PGA_scaffold_2||37272504||37289765||BUSI_004532-RA||1||CDS||2987700571||13124||87.16	37272504	37289765	1.000000e-250	50
0.6463	0.0453	a57266_PGA_scaffold1	PGA_scaffold1||190539||194887||TESI_000005-RA||-1||CDS||2983077592||47||88.51	194887	190539	b57268_PGA_scaffold_2	PGA_scaffold_2||37323473||37326793||BUSI_004536-RA||-1||CDS||2987700583||13128||88.51	37326793	37323473	5.600000e-208	100
0.9724	0.1324	a57266_PGA_scaffold1	PGA_scaffold1||220430||225746||TESI_000007-RA||1||CDS||2983077598||49||77.14	220430	225746	b57268_PGA_scaffold_2	PGA_scaffold_2||37437634||37441820||BUSI_004546-RA||1||CDS||2987700613||13138||77.14	37437634	37441820	1.100000e-213	150
1.0274	0.1839	a57266_PGA_scaffold1	PGA_scaffold1||358554||358913||TESI_000016-RA||1||CDS||2983077625||58||80.46	358554	358913	b57268_PGA_scaffold_2	PGA_scaffold_2||37849118||37849885||BUSI_004567-RA||1||CDS||2987700676||13159||80.46	37849118	37849885	1.200000e-81	194
0.6876	0.3118	a57266_PGA_scaffold1	PGA_scaffold1||368640||374423||TESI_000017-RA||1||CDS||2983077628||59||71.15	368640	374423	b57268_PGA_scaffold_2	PGA_scaffold_2||37853426||37857704||BUSI_004568-RA||1||CDS||2987700679||13160||71.15	37853426	37857704	2.000000e-162	244
0.7340	0.1069	a57266_PGA_scaffold1	PGA_scaffold1||405562||406456||TESI_000019-RA||1||CDS||2983077634||61||81.98	405562	406456	b57268_PGA_scaffold_2	PGA_scaffold_2||37865775||37866624||BUSI_004570-RA||1||CDS||2987700685||13162||81.98	37865775	37866624	1.900000e-123	294
###  Mean Ks:  7.4044	Mean Kn: 0.3026
#Ks	Kn	a<db_genome_id>_<chr>	chr1||start1||stop1||name1||strand1||type1||db_feature_id1||genome_order1||percent_id1	start1	stop1	b<db_genome_id>_<chr>	chr2||start2||stop2||name2||strand2||type2||db_feature_id2||genome_order2||percent_id2	start2	stop2	eval	block_score	GEVO_link
0.7744	0.1803	a57266_PGA_scaffold1	PGA_scaffold1||559226||562189||TESI_000029-RA||-1||CDS||2983077664||71||79.48	562189	559226	b57268_PGA_scaffold_8	PGA_scaffold_8||15481381||15484177||BUSI_016431-RA||-1||CDS||2988863753||23600||79.48	15484177	15481381	1.000000e-250	50
15.9013	1.0822	a57266_PGA_scaffold1	PGA_scaffold1||565596||572449||TESI_000030-RA||-1||CDS||2983077667||72||83.26	572449	565596	b57268_PGA_scaffold_8	PGA_scaffold_8||15492617||15499317||BUSI_016434-RA||-1||CDS||2988863762||23603||83.26	15499317	15492617	3.700000e-197	100
0.7376	0.2264	a57266_PGA_scaffold1	PGA_scaffold1||615334||621402||TESI_000034-RA||-1||CDS||2983077679||76||76.1	621402	615334	b57268_PGA_scaffold_8	PGA_scaffold_8||15513314||15519505||BUSI_016437-RA||-1||CDS||2988863771||23606||76.1	15519505	15513314	1.000000e-250	150
0.7283	0.0882	a57266_PGA_scaffold1	PGA_scaffold1||670481||674610||TESI_000036-RA||1||CDS||2983077685||78||84.09	670481	674610	b57268_PGA_scaffold_8	PGA_scaffold_8||15557422||15559314||BUSI_016442-RA||-1||CDS||2988863786||23611||84.09	15559314	15557422	1.300000e-220	200
0.7327	0.1896	a57266_PGA_scaffold1	PGA_scaffold1||688802||693952||TESI_000037-RA||1||CDS||2983077688||79||78.25	688802	693952	b57268_PGA_scaffold_8	PGA_scaffold_8||15568295||15571911||BUSI_016443-RA||1||CDS||2988863789||23612||78.25	15568295	15571911	1.000000e-250	250
0.7152	0.0333	a57266_PGA_scaffold1	PGA_scaffold1||718752||723653||TESI_000041-RA||-1||CDS||2983077700||83||86.58	723653	718752	b57268_PGA_scaffold_8	PGA_scaffold_8||15599414||15603597||BUSI_016448-RA||-1||CDS||2988863804||23617||86.58	15603597	15599414	1.000000e-250	300
0.6013	0.0446	a57266_PGA_scaffold1	PGA_scaffold1||743960||746763||TESI_000042-RA||1||CDS||2983077703||84||86.8	743960	746763	b57268_PGA_scaffold_8	PGA_scaffold_8||15620450||15623508||BUSI_016451-RA||1||CDS||2988863813||23620||86.8	15620450	15623508	1.000000e-250	350
0.7087	0.1150	a57266_PGA_scaffold1	PGA_scaffold1||767759||779790||TESI_000044-RA||-1||CDS||2983077709||86||77.56	779790	767759	b57268_PGA_scaffold_8	PGA_scaffold_8||15644226||15649649||BUSI_016454-RA||1||CDS||2988863822||23623||77.56	15644226	15649649	1.000000e-250	400
66.8468	1.0784	a57266_PGA_scaffold1	PGA_scaffold1||846969||857346||TESI_000050-RA||1||CDS||2983077727||92||74.9	846969	857346	b57268_PGA_scaffold_8	PGA_scaffold_8||15683194||15689410||BUSI_016458-RA||1||CDS||2988863834||23627||74.9	15683194	15689410	2.200000e-108	450
0.5789	0.1219	a57266_PGA_scaffold1	PGA_scaffold1||857905||861523||TESI_000051-RA||-1||CDS||2983077730||93||85.11	861523	857905	b57268_PGA_scaffold_8	PGA_scaffold_8||15691786||15694314||BUSI_016459-RA||-1||CDS||2988863837||23628||85.11	15694314	15691786	1.100000e-100	500
0.8512	0.2091	a57266_PGA_scaffold1	PGA_scaffold1||906177||909751||TESI_000055-RA||-1||CDS||2983077742||97||82.07	909751	906177	b57268_PGA_scaffold_8	PGA_scaffold_8||15711465||15715240||BUSI_016463-RA||-1||CDS||2988863849||23632||82.07	15715240	15711465	1.000000e-250	550
1.0809	0.1980	a57266_PGA_scaffold1	PGA_scaffold1||1002941||1004875||TESI_000062-RA||1||CDS||2983077763||104||73.81	1002941	1004875	b57268_PGA_scaffold_8	PGA_scaffold_8||15909392||15922916||BUSI_016484-RA||1||CDS||2988863912||23653||73.81	15909392	15922916	2.700000e-230	594
0.8452	0.1436	a57266_PGA_scaffold1	PGA_scaffold1||1131041||1141121||TESI_000070-RA||-1||CDS||2983077787||112||77.85	1141121	1131041	b57268_PGA_scaffold_8	PGA_scaffold_8||15753110||15759665||BUSI_016466-RA||-1||CDS||2988863858||23635||77.85	15759665	15753110	1.100000e-210	50
0.8436	0.1457	a57266_PGA_scaffold1	PGA_scaffold1||1131041||1141121||TESI_000070-RA||-1||CDS||2983077787||112||77.74	1141121	1131041	b57268_PGA_scaffold_8	PGA_scaffold_8||15927366||15933832||BUSI_016485-RA||-1||CDS||2988863915||23654||77.74	15933832	15927366	1.100000e-209	644
0.7360	0.0542	a57266_PGA_scaffold1	PGA_scaffold1||1171579||1181143||TESI_000073-RA||1||CDS||2983077796||115||87.29	1171579	1181143	b57268_PGA_scaffold_8	PGA_scaffold_8||15799337||15807454||BUSI_016470-RA||1||CDS||2988863870||23639||87.29	15799337	15807454	1.100000e-180	100
0.6367	0.0281	a57266_PGA_scaffold1	PGA_scaffold1||1171579||1181143||TESI_000073-RA||1||CDS||2983077796||115||87.28	1171579	1181143	b57268_PGA_scaffold_8	PGA_scaffold_8||15971713||15979605||BUSI_016490-RA||1||CDS||2988863930||23659||87.28	15971713	15979605	1.000000e-250	694
0.8561	0.1458	a57266_PGA_scaffold1	PGA_scaffold1||1219272||1221586||TESI_000076-RA||-1||CDS||2983077805||118||81.25	1221586	1219272	b57268_PGA_scaffold_8	PGA_scaffold_8||15816942||15818849||BUSI_016472-RA||-1||CDS||2988863876||23641||81.25	15818849	15816942	1.600000e-163	150
1.1384	0.2279	a57266_PGA_scaffold1	PGA_scaffold1||1219272||1221586||TESI_000076-RA||-1||CDS||2983077805||118||81.25	1221586	1219272	b57268_PGA_scaffold_8	PGA_scaffold_8||15988093||15990206||BUSI_016492-RA||-1||CDS||2988863936||23661||81.25	15990206	15988093	1.600000e-163	744
0.6998	0.1052	a57266_PGA_scaffold1	PGA_scaffold1||1254220||1256764||TESI_000078-RA||1||CDS||2983077811||120||80.92	1254220	1256764	b57268_PGA_scaffold_8	PGA_scaffold_8||15821514||15824662||BUSI_016473-RA||1||CDS||2988863879||23642||80.92	15821514	15824662	1.000000e-250	200
0.7292	0.1120	a57266_PGA_scaffold1	PGA_scaffold1||1254220||1256764||TESI_000078-RA||1||CDS||2983077811||120||79.74	1254220	1256764	b57268_PGA_scaffold_8	PGA_scaffold_8||15994286||15997279||BUSI_016493-RA||1||CDS||2988863939||23662||79.74	15994286	15997279	1.000000e-250	794
1.0649	0.1347	a57266_PGA_scaffold1	PGA_scaffold1||1268993||1272474||TESI_000080-RA||-1||CDS||2983077817||122||74.81	1272474	1268993	b57268_PGA_scaffold_8	PGA_scaffold_8||15825316||15827515||BUSI_016474-RA||-1||CDS||2988863882||23643||74.81	15827515	15825316	1.700000e-228	250
1.0731	0.1320	a57266_PGA_scaffold1	PGA_scaffold1||1268993||1272474||TESI_000080-RA||-1||CDS||2983077817||122||74.9	1272474	1268993	b57268_PGA_scaffold_8	PGA_scaffold_8||15997938||16000139||BUSI_016494-RA||-1||CDS||2988863942||23663||74.9	16000139	15997938	1.900000e-229	844
0.7795	0.0675	a57266_PGA_scaffold1	PGA_scaffold1||1305952||1315203||TESI_000082-RA||-1||CDS||2983077823||124||86.24	1315203	1305952	b57268_PGA_scaffold_8	PGA_scaffold_8||15833535||15844511||BUSI_016475-RA||-1||CDS||2988863885||23644||86.24	15844511	15833535	1.000000e-250	300
0.6928	0.0417	a57266_PGA_scaffold1	PGA_scaffold1||1305952||1315203||TESI_000082-RA||-1||CDS||2983077823||124||86.39	1315203	1305952	b57268_PGA_scaffold_8	PGA_scaffold_8||16006014||16016959||BUSI_016495-RA||-1||CDS||2988863945||23664||86.39	16016959	16006014	1.000000e-250	894
0.7426	0.2991	a57266_PGA_scaffold1	PGA_scaffold1||1389706||1402849||TESI_000088-RA||1||CDS||2983077841||130||76.53	1389706	1402849	b57268_PGA_scaffold_8	PGA_scaffold_8||15860066||15865518||BUSI_016477-RA||1||CDS||2988863891||23646||76.53	15860066	15865518	2.600000e-227	350
0.7377	0.3202	a57266_PGA_scaffold1	PGA_scaffold1||1389706||1402849||TESI_000088-RA||1||CDS||2983077841||130||76.42	1389706	1402849	b57268_PGA_scaffold_8	PGA_scaffold_8||16031677||16036783||BUSI_016497-RA||1||CDS||2988863951||23666||76.42	16031677	16036783	2.400000e-226	944
59.7041	1.6359	a57266_PGA_scaffold1	PGA_scaffold1||1440815||1444809||TESI_000090-RA||-1||CDS||2983077847||132||79.91	1444809	1440815	b57268_PGA_scaffold_8	PGA_scaffold_8||15870705||15871395||BUSI_016478-RA||-1||CDS||2988863894||23647||79.91	15871395	15870705	1.400000e-54	400
1.1028	0.1719	a57266_PGA_scaffold1	PGA_scaffold1||1440815||1444809||TESI_000090-RA||-1||CDS||2983077847||132||70.98	1444809	1440815	b57268_PGA_scaffold_8	PGA_scaffold_8||16039052||16043097||BUSI_016498-RA||-1||CDS||2988863954||23667||70.98	16043097	16039052	2.700000e-96	994
0.7021	0.1506	a57266_PGA_scaffold1	PGA_scaffold1||1581933||1601297||TESI_000095-RA||-1||CDS||2983077862||137||84.51	1601297	1581933	b57268_PGA_scaffold_8	PGA_scaffold_8||15885323||15897560||BUSI_016482-RA||-1||CDS||2988863906||23651||84.51	15897560	15885323	8.900000e-162	450
0.9434	0.1980	a57266_PGA_scaffold1	PGA_scaffold1||1581933||1601297||TESI_000095-RA||-1||CDS||2983077862||137||81.46	1601297	1581933	b57268_PGA_scaffold_8	PGA_scaffold_8||16065273||16085905||BUSI_016501-RA||-1||CDS||2988863963||23670||81.46	16085905	16065273	4.900000e-237	1044
64.9740	1.1634	a57266_PGA_scaffold1	PGA_scaffold1||1683780||1692813||TESI_000100-RA||-1||CDS||2983077877||142||75.18	1692813	1683780	b57268_PGA_scaffold_8	PGA_scaffold_8||16144592||16149352||BUSI_016506-RA||1||CDS||2988863978||23675||75.18	16144592	16149352	1.000000e-250	1094
0.4829	0.1098	a57266_PGA_scaffold1	PGA_scaffold1||1743265||1759426||TESI_000105-RA||1||CDS||2983077892||147||84.81	1743265	1759426	b57268_PGA_scaffold_8	PGA_scaffold_8||16157050||16169719||BUSI_016508-RA||1||CDS||2988863984||23677||84.81	16157050	16169719	1.000000e-250	1144
0.6588	0.1467	a57266_PGA_scaffold1	PGA_scaffold1||1785394||1796153||TESI_000107-RA||1||CDS||2983077898||149||84.96	1785394	1796153	b57268_PGA_scaffold_8	PGA_scaffold_8||16184403||16191018||BUSI_016510-RA||1||CDS||2988863990||23679||84.96	16184403	16191018	1.100000e-195	1194
5.6759	1.6390	a57266_PGA_scaffold1	PGA_scaffold1||1871650||1884590||TESI_000111-RA||-1||CDS||2983077910||153||87.07	1884590	1871650	b57268_PGA_scaffold_8	PGA_scaffold_8||16204721||16215235||BUSI_016512-RA||-1||CDS||2988863996||23681||87.07	16215235	16204721	5.000000e-103	1244
73.6257	1.1728	a57266_PGA_scaffold1	PGA_scaffold1||1948771||1959656||TESI_000115-RA||-1||CDS||2983077922||157||76.19	1959656	1948771	b57268_PGA_scaffold_8	PGA_scaffold_8||16245679||16264302||BUSI_016515-RA||-1||CDS||2988864005||23684||76.19	16264302	16245679	1.000000e-250	1294
0.9333	0.0658	a57266_PGA_scaffold1	PGA_scaffold1||2032153||2034785||TESI_000118-RA||1||CDS||2983077931||160||82.08	2032153	2034785	b57268_PGA_scaffold_8	PGA_scaffold_8||16325223||16329059||BUSI_016519-RA||1||CDS||2988864017||23688||82.08	16325223	16329059	3.700000e-167	1344
0.3824	0.1347	a57266_PGA_scaffold1	PGA_scaffold1||2077770||2078288||TESI_000121-RA||1||CDS||2983077940||163||84.38	2077770	2078288	b57268_PGA_scaffold_8	PGA_scaffold_8||16334054||16334652||BUSI_016520-RA||1||CDS||2988864020||23689||84.38	16334054	16334652	2.000000e-90	1394
0.5917	0.1311	a57266_PGA_scaffold1	PGA_scaffold1||2083360||2087833||TESI_000122-RA||-1||CDS||2983077943||164||80.68	2087833	2083360	b57268_PGA_scaffold_8	PGA_scaffold_8||16336932||16342234||BUSI_016521-RA||-1||CDS||2988864023||23690||80.68	16342234	16336932	3.700000e-250	1444
1.1632	0.4033	a57266_PGA_scaffold1	PGA_scaffold1||2173273||2175720||TESI_000129-RA||1||CDS||2983077964||171||68.31	2173273	2175720	b57268_PGA_scaffold_8	PGA_scaffold_8||16357893||16359404||BUSI_016523-RA||1||CDS||2988864029||23692||68.31	16357893	16359404	1.500000e-47	1490
0.8217	0.2058	a57266_PGA_scaffold1	PGA_scaffold1||2298525||2303012||TESI_000134-RA||-1||CDS||2983077979||176||72.57	2303012	2298525	b57268_PGA_scaffold_8	PGA_scaffold_8||16384204||16387814||BUSI_016527-RA||-1||CDS||2988864041||23696||72.57	16387814	16384204	1.000000e-250	1540
0.7159	0.1269	a57266_PGA_scaffold1	PGA_scaffold1||2465859||2475788||TESI_000143-RA||-1||CDS||2983078006||185||80.88	2475788	2465859	b57268_PGA_scaffold_8	PGA_scaffold_8||16414433||16420917||BUSI_016529-RA||-1||CDS||2988864047||23698||80.88	16420917	16414433	5.000000e-161	1590
0.3867	0.0063	a57266_PGA_scaffold1	PGA_scaffold1||2515719||2526700||TESI_000146-RA||-1||CDS||2983078015||188||91.7	2526700	2515719	b57268_PGA_scaffold_8	PGA_scaffold_8||16449995||16459886||BUSI_016530-RA||-1||CDS||2988864050||23699||91.7	16459886	16449995	5.200000e-182	1640
0.5697	0.0739	a57266_PGA_scaffold1	PGA_scaffold1||2562982||2569629||TESI_000150-RA||-1||CDS||2983078027||192||86.0	2569629	2562982	b57268_PGA_scaffold_8	PGA_scaffold_8||16468831||16482760||BUSI_016532-RA||-1||CDS||2988864056||23701||86.0	16482760	16468831	1.000000e-250	1690
1.1783	0.5805	a57266_PGA_scaffold1	PGA_scaffold1||2578112||2583275||TESI_000151-RA||-1||CDS||2983078030||193||76.96	2583275	2578112	b57268_PGA_scaffold_8	PGA_scaffold_8||16484590||16490803||BUSI_016534-RA||-1||CDS||2988864062||23703||76.96	16490803	16484590	1.100000e-101	1740
0.9358	0.2186	a57266_PGA_scaffold1	PGA_scaffold1||2680041||2681863||TESI_000157-RA||-1||CDS||2983078048||199||77.9	2681863	2680041	b57268_PGA_scaffold_8	PGA_scaffold_8||16585757||16587690||BUSI_016545-RA||-1||CDS||2988864095||23714||77.9	16587690	16585757	6.000000e-109	1787
0.7701	0.0493	a57266_PGA_scaffold1	PGA_scaffold1||2690427||2698073||TESI_000159-RA||-1||CDS||2983078054||201||83.71	2698073	2690427	b57268_PGA_scaffold_8	PGA_scaffold_8||16624395||16628393||BUSI_016549-RA||1||CDS||2988864107||23718||83.71	16624395	16628393	1.000000e-250	1837
69.4635	0.9531	a57266_PGA_scaffold1	PGA_scaffold1||2762733||2774021||TESI_000165-RA||-1||CDS||2983078072||207||79.38	2774021	2762733	b57268_PGA_scaffold_8	PGA_scaffold_8||16632160||16638812||BUSI_016550-RA||-1||CDS||2988864110||23719||79.38	16638812	16632160	1.100000e-76	1887
12.1323	0.4367	a57266_PGA_scaffold1	PGA_scaffold1||2834461||2835003||TESI_000170-RA||1||CDS||2983078087||212||67.01	2834461	2835003	b57268_PGA_scaffold_8	PGA_scaffold_8||16655976||16656389||BUSI_016551-RA||1||CDS||2988864113||23720||67.01	16655976	16656389	8.200000e-19	1905
0.5889	0.0645	a57266_PGA_scaffold1	PGA_scaffold1||2857241||2868447||TESI_000172-RA||-1||CDS||2983078093||214||88.05	2868447	2857241	b57268_PGA_scaffold_8	PGA_scaffold_8||16657020||16665711||BUSI_016552-RA||-1||CDS||2988864116||23721||88.05	16665711	16657020	3.200000e-172	1955
1.5193	0.4486	a57266_PGA_scaffold1	PGA_scaffold1||2881078||2887533||TESI_000174-RA||-1||CDS||2983078099||216||73.28	2887533	2881078	b57268_PGA_scaffold_8	PGA_scaffold_8||16668303||16671917||BUSI_016553-RA||-1||CDS||2988864119||23722||73.28	16671917	16668303	5.800000e-158	2005
0.5021	0.1049	a57266_PGA_scaffold1	PGA_scaffold1||2936765||2948177||TESI_000178-RA||-1||CDS||2983078111||220||88.83	2948177	2936765	b57268_PGA_scaffold_8	PGA_scaffold_8||16677676||16681071||BUSI_016554-RA||-1||CDS||2988864122||23723||88.83	16681071	16677676	9.900000e-204	2055
0.8430	0.2523	a57266_PGA_scaffold1	PGA_scaffold1||3015782||3019737||TESI_000183-RA||-1||CDS||2983078126||225||76.81	3019737	3015782	b57268_PGA_scaffold_8	PGA_scaffold_8||16701608||16706415||BUSI_016555-RA||-1||CDS||2988864125||23724||76.81	16706415	16701608	2.800000e-231	2105
1.0327	0.2671	a57266_PGA_scaffold1	PGA_scaffold1||3086400||3088066||TESI_000188-RA||-1||CDS||2983078141||230||79.88	3088066	3086400	b57268_PGA_scaffold_8	PGA_scaffold_8||16754362||16756348||BUSI_016558-RA||-1||CDS||2988864134||23727||79.88	16756348	16754362	5.500000e-87	2155
1.2942	0.3320	a57266_PGA_scaffold1	PGA_scaffold1||3110493||3119171||TESI_000189-RA||1||CDS||2983078144||231||75.96	3110493	3119171	b57268_PGA_scaffold_8	PGA_scaffold_8||16764226||16771547||BUSI_016559-RA||1||CDS||2988864137||23728||75.96	16764226	16771547	1.000000e-250	2205
0.7018	0.1863	a57266_PGA_scaffold1	PGA_scaffold1||3322193||3325579||TESI_000206-RA||-1||CDS||2983078195||248||85.14	3325579	3322193	b57268_PGA_scaffold_8	PGA_scaffold_8||16812532||16815305||BUSI_016561-RA||-1||CDS||2988864143||23730||85.14	16815305	16812532	3.100000e-65	2252
0.8525	0.1844	a57266_PGA_scaffold1	PGA_scaffold1||3344449||3349655||TESI_000207-RA||1||CDS||2983078198||249||75.6	3344449	3349655	b57268_PGA_scaffold_8	PGA_scaffold_8||16819362||16821854||BUSI_016562-RA||1||CDS||2988864146||23731||75.6	16819362	16821854	1.100000e-209	2302
0.7792	0.2154	a57266_PGA_scaffold1	PGA_scaffold1||3392661||3407373||TESI_000209-RA||-1||CDS||2983078204||251||81.22	3407373	3392661	b57268_PGA_scaffold_8	PGA_scaffold_8||16827556||16834796||BUSI_016563-RA||-1||CDS||2988864149||23732||81.22	16834796	16827556	1.600000e-161	2352
73.8446	1.1634	a57266_PGA_scaffold1	PGA_scaffold1||3421717||3428440||TESI_000211-RA||-1||CDS||2983078210||253||73.58	3428440	3421717	b57268_PGA_scaffold_8	PGA_scaffold_8||16841160||16842512||BUSI_016564-RA||-1||CDS||2988864152||23733||73.58	16842512	16841160	2.300000e-99	2402
0.6477	0.0942	a57266_PGA_scaffold1	PGA_scaffold1||3430907||3434102||TESI_000212-RA||1||CDS||2983078213||254||82.88	3430907	3434102	b57268_PGA_scaffold_8	PGA_scaffold_8||16854934||16858384||BUSI_016566-RA||1||CDS||2988864158||23735||82.88	16854934	16858384	1.000000e-250	2452
0.6980	0.1762	a57266_PGA_scaffold1	PGA_scaffold1||3442908||3444171||TESI_000213-RA||-1||CDS||2983078216||255||75.58	3444171	3442908	b57268_PGA_scaffold_8	PGA_scaffold_8||16868163||16869470||BUSI_016568-RA||-1||CDS||2988864164||23737||75.58	16869470	16868163	6.200000e-103	2502
0.7695	0.1745	a57266_PGA_scaffold1	PGA_scaffold1||3476791||3488736||TESI_000215-RA||1||CDS||2983078222||257||79.16	3476791	3488736	b57268_PGA_scaffold_8	PGA_scaffold_8||16873461||16881008||BUSI_016569-RA||1||CDS||2988864167||23738||79.16	16873461	16881008	6.800000e-159	2552
0.8982	0.1549	a57266_PGA_scaffold1	PGA_scaffold1||3530174||3532953||TESI_000218-RA||1||CDS||2983078231||260||77.14	3530174	3532953	b57268_PGA_scaffold_8	PGA_scaffold_8||16888551||16890543||BUSI_016570-RA||1||CDS||2988864170||23739||77.14	16888551	16890543	1.000000e-250	2602
1.2884	0.2921	a57266_PGA_scaffold1	PGA_scaffold1||3604403||3605518||TESI_000220-RA||-1||CDS||2983078237||262||79.59	3605518	3604403	b57268_PGA_scaffold_8	PGA_scaffold_8||17196661||17197798||BUSI_016582-RA||-1||CDS||2988864206||23751||79.59	17197798	17196661	2.000000e-60	2649
0.6967	0.1322	a57266_PGA_scaffold1	PGA_scaffold1||3698609||3704134||TESI_000225-RA||1||CDS||2983078252||267||87.64	3698609	3704134	b57268_PGA_scaffold_8	PGA_scaffold_8||17210754||17216150||BUSI_016584-RA||1||CDS||2988864212||23753||87.64	17210754	17216150	2.400000e-220	2699
0.8480	0.2606	a57266_PGA_scaffold1	PGA_scaffold1||3718002||3719494||TESI_000227-RA||1||CDS||2983078258||269||75.32	3718002	3719494	b57268_PGA_scaffold_8	PGA_scaffold_8||17217930||17218936||BUSI_016585-RA||1||CDS||2988864215||23754||75.32	17217930	17218936	5.100000e-128	2749
1.1409	0.1660	a57266_PGA_scaffold1	PGA_scaffold1||3722224||3726215||TESI_000228-RA||1||CDS||2983078261||270||83.49	3722224	3726215	b57268_PGA_scaffold_8	PGA_scaffold_8||17225176||17227719||BUSI_016586-RA||1||CDS||2988864218||23755||83.49	17225176	17227719	2.500000e-120	2799
###  Mean Ks:  6.0111	Mean Kn: 0.3441
#Ks	Kn	a<db_genome_id>_<chr>	chr1||start1||stop1||name1||strand1||type1||db_feature_id1||genome_order1||percent_id1	start1	stop1	b<db_genome_id>_<chr>	chr2||start2||stop2||name2||strand2||type2||db_feature_id2||genome_order2||percent_id2	start2	stop2	eval	block_score	GEVO_link
0.8519	0.1562	a57266_PGA_scaffold1	PGA_scaffold1||565596||572449||TESI_000030-RA||-1||CDS||2983077667||72||76.69	572449	565596	b57268_PGA_scaffold_12	PGA_scaffold_12||38334659||38339329||BUSI_023832-RA||1||CDS||2987235651||7993||76.69	38334659	38339329	7.400000e-236	50
1.1008	0.1808	a57266_PGA_scaffold1	PGA_scaffold1||599683||601766||TESI_000033-RA||-1||CDS||2983077676||75||74.97	601766	599683	b57268_PGA_scaffold_12	PGA_scaffold_12||38329019||38331541||BUSI_023831-RA||1||CDS||2987235648||7992||74.97	38329019	38331541	4.900000e-189	100
1.1454	0.1027	a57266_PGA_scaffold1	PGA_scaffold1||701325||701555||TESI_000038-RA||-1||CDS||2983077691||80||82.91	701555	701325	b57268_PGA_scaffold_12	PGA_scaffold_12||38269340||38274665||BUSI_023826-RA||1||CDS||2987235633||7987||82.91	38269340	38274665	1.200000e-55	150
61.5552	1.0946	a57266_PGA_scaffold1	PGA_scaffold1||703410||710032||TESI_000039-RA||1||CDS||2983077694||81||78.52	703410	710032	b57268_PGA_scaffold_12	PGA_scaffold_12||38256587||38261808||BUSI_023824-RA||1||CDS||2987235627||7985||78.52	38256587	38261808	8.700000e-109	200
0.6074	0.0329	a57266_PGA_scaffold1	PGA_scaffold1||718752||723653||TESI_000041-RA||-1||CDS||2983077700||83||88.43	723653	718752	b57268_PGA_scaffold_12	PGA_scaffold_12||38217383||38221110||BUSI_023819-RA||1||CDS||2987235612||7980||88.43	38217383	38221110	1.000000e-250	250
0.6451	0.0534	a57266_PGA_scaffold1	PGA_scaffold1||761203||767232||TESI_000043-RA||1||CDS||2983077706||85||85.18	761203	767232	b57268_PGA_scaffold_12	PGA_scaffold_12||38200080||38204614||BUSI_023817-RA||-1||CDS||2987235606||7978||85.18	38204614	38200080	1.000000e-250	300
1.0068	0.2184	a57266_PGA_scaffold1	PGA_scaffold1||804261||805227||TESI_000048-RA||1||CDS||2983077721||90||76.43	804261	805227	b57268_PGA_scaffold_12	PGA_scaffold_12||38388583||38389223||BUSI_023839-RA||1||CDS||2987235672||8000||76.43	38388583	38389223	1.100000e-101	97
0.6351	0.1694	a57266_PGA_scaffold1	PGA_scaffold1||806390||811677||TESI_000049-RA||-1||CDS||2983077724||91||77.91	811677	806390	b57268_PGA_scaffold_12	PGA_scaffold_12||38389687||38396250||BUSI_023840-RA||-1||CDS||2987235675||8001||77.91	38396250	38389687	1.000000e-250	147
70.3718	1.0609	a57266_PGA_scaffold1	PGA_scaffold1||846969||857346||TESI_000050-RA||1||CDS||2983077727||92||70.13	846969	857346	b57268_PGA_scaffold_12	PGA_scaffold_12||38455771||38463096||BUSI_023845-RA||1||CDS||2987235690||8006||70.13	38455771	38463096	2.100000e-149	197
10.4976	1.5051	a57266_PGA_scaffold1	PGA_scaffold1||857905||861523||TESI_000051-RA||-1||CDS||2983077730||93||81.03	861523	857905	b57268_PGA_scaffold_12	PGA_scaffold_12||38468397||38469968||BUSI_023847-RA||-1||CDS||2987235696||8008||81.03	38469968	38468397	1.700000e-82	247
0.4860	0.0551	a57266_PGA_scaffold1	PGA_scaffold1||872897||881727||TESI_000053-RA||-1||CDS||2983077736||95||87.31	881727	872897	b57268_PGA_scaffold_12	PGA_scaffold_12||38486149||38489955||BUSI_023849-RA||-1||CDS||2987235702||8010||87.31	38489955	38486149	1.000000e-250	297
0.8353	0.2561	a57266_PGA_scaffold1	PGA_scaffold1||892258||895301||TESI_000054-RA||-1||CDS||2983077739||96||70.54	895301	892258	b57268_PGA_scaffold_12	PGA_scaffold_12||38491470||38494236||BUSI_023850-RA||-1||CDS||2987235705||8011||70.54	38494236	38491470	2.700000e-175	347
0.7485	0.1772	a57266_PGA_scaffold1	PGA_scaffold1||906177||909751||TESI_000055-RA||-1||CDS||2983077742||97||77.5	909751	906177	b57268_PGA_scaffold_12	PGA_scaffold_12||38613770||38617423||BUSI_023854-RA||-1||CDS||2987235717||8015||77.5	38617423	38613770	1.000000e-250	397
0.9106	0.1051	a57266_PGA_scaffold1	PGA_scaffold1||971652||973483||TESI_000059-RA||1||CDS||2983077754||101||85.45	971652	973483	b57268_PGA_scaffold_12	PGA_scaffold_12||37041566||37043271||BUSI_023739-RA||1||CDS||2987235372||7900||85.45	37041566	37043271	3.400000e-158	50
1.1255	0.2426	a57266_PGA_scaffold1	PGA_scaffold1||980967||984235||TESI_000061-RA||-1||CDS||2983077760||103||74.87	984235	980967	b57268_PGA_scaffold_12	PGA_scaffold_12||37047152||37049534||BUSI_023740-RA||-1||CDS||2987235375||7901||74.87	37049534	37047152	1.900000e-119	100
1.8073	0.4340	a57266_PGA_scaffold1	PGA_scaffold1||1002941||1004875||TESI_000062-RA||1||CDS||2983077763||104||73.82	1002941	1004875	b57268_PGA_scaffold_12	PGA_scaffold_12||37058694||37065413||BUSI_023741-RA||1||CDS||2987235378||7902||73.82	37058694	37065413	4.400000e-214	150
29.8783	1.1370	a57266_PGA_scaffold1	PGA_scaffold1||1069033||1103602||TESI_000066-RA||1||CDS||2983077775||108||74.93	1069033	1103602	b57268_PGA_scaffold_12	PGA_scaffold_12||37071906||37100573||BUSI_023742-RA||1||CDS||2987235381||7903||74.93	37071906	37100573	1.000000e-250	200
0.8038	0.1564	a57266_PGA_scaffold1	PGA_scaffold1||1118684||1129498||TESI_000069-RA||-1||CDS||2983077784||111||80.42	1129498	1118684	b57268_PGA_scaffold_12	PGA_scaffold_12||37130772||37133279||BUSI_023746-RA||-1||CDS||2987235393||7907||80.42	37133279	37130772	1.200000e-45	244
0.7154	0.1582	a57266_PGA_scaffold1	PGA_scaffold1||1131041||1141121||TESI_000070-RA||-1||CDS||2983077787||112||78.15	1141121	1131041	b57268_PGA_scaffold_12	PGA_scaffold_12||37137405||37143298||BUSI_023747-RA||-1||CDS||2987235396||7908||78.15	37143298	37137405	9.700000e-214	294
0.6250	0.0483	a57266_PGA_scaffold1	PGA_scaffold1||1171579||1181143||TESI_000073-RA||1||CDS||2983077796||115||88.45	1171579	1181143	b57268_PGA_scaffold_12	PGA_scaffold_12||37165300||37170048||BUSI_023749-RA||1||CDS||2987235402||7910||88.45	37165300	37170048	1.000000e-250	344
0.6747	0.2747	a57266_PGA_scaffold1	PGA_scaffold1||1182656||1202103||TESI_000074-RA||-1||CDS||2983077799||116||75.2	1202103	1182656	b57268_PGA_scaffold_12	PGA_scaffold_12||37176537||37188705||BUSI_023751-RA||-1||CDS||2987235408||7912||75.2	37188705	37176537	1.000000e-250	394
0.9321	0.3191	a57266_PGA_scaffold1	PGA_scaffold1||1209297||1218430||TESI_000075-RA||1||CDS||2983077802||117||82.37	1209297	1218430	b57268_PGA_scaffold_12	PGA_scaffold_12||37193607||37197203||BUSI_023753-RA||1||CDS||2987235414||7914||82.37	37193607	37197203	1.600000e-97	444
5.2900	1.1727	a57266_PGA_scaffold1	PGA_scaffold1||1240845||1244458||TESI_000077-RA||1||CDS||2983077808||119||83.27	1240845	1244458	b57268_PGA_scaffold_12	PGA_scaffold_12||37218778||37223833||BUSI_023755-RA||1||CDS||2987235420||7916||83.27	37218778	37223833	1.000000e-149	494
1.2091	0.1672	a57266_PGA_scaffold1	PGA_scaffold1||1254220||1256764||TESI_000078-RA||1||CDS||2983077811||120||80.81	1254220	1256764	b57268_PGA_scaffold_12	PGA_scaffold_12||37230097||37232217||BUSI_023757-RA||1||CDS||2987235426||7918||80.81	37230097	37232217	1.000000e-250	544
1.5794	0.1182	a57266_PGA_scaffold1	PGA_scaffold1||1268993||1272474||TESI_000080-RA||-1||CDS||2983077817||122||77.99	1272474	1268993	b57268_PGA_scaffold_12	PGA_scaffold_12||37240068||37240658||BUSI_023759-RA||-1||CDS||2987235432||7920||77.99	37240658	37240068	9.100000e-130	594
0.5785	0.0465	a57266_PGA_scaffold1	PGA_scaffold1||1305952||1315203||TESI_000082-RA||-1||CDS||2983077823||124||87.27	1315203	1305952	b57268_PGA_scaffold_12	PGA_scaffold_12||37257233||37266432||BUSI_023760-RA||-1||CDS||2987235435||7921||87.27	37266432	37257233	1.000000e-250	644
0.8393	0.2306	a57266_PGA_scaffold1	PGA_scaffold1||1318168||1335335||TESI_000083-RA||-1||CDS||2983077826||125||86.47	1335335	1318168	b57268_PGA_scaffold_12	PGA_scaffold_12||37270276||37277117||BUSI_023761-RA||-1||CDS||2987235438||7922||86.47	37277117	37270276	1.000000e-250	694
71.9159	1.4602	a57266_PGA_scaffold1	PGA_scaffold1||1367683||1369637||TESI_000085-RA||1||CDS||2983077832||127||82.36	1367683	1369637	b57268_PGA_scaffold_12	PGA_scaffold_12||37363856||37370347||BUSI_023762-RA||1||CDS||2987235441||7923||82.36	37363856	37370347	7.300000e-192	744
0.8688	0.1324	a57266_PGA_scaffold1	PGA_scaffold1||1434913||1439325||TESI_000089-RA||1||CDS||2983077844||131||78.87	1434913	1439325	b57268_PGA_scaffold_12	PGA_scaffold_12||37380102||37384549||BUSI_023763-RA||1||CDS||2987235444||7924||78.87	37380102	37384549	2.900000e-210	794
1.8989	0.9227	a57266_PGA_scaffold1	PGA_scaffold1||1440815||1444809||TESI_000090-RA||-1||CDS||2983077847||132||73.77	1444809	1440815	b57268_PGA_scaffold_12	PGA_scaffold_12||37385530||37388849||BUSI_023764-RA||-1||CDS||2987235447||7925||73.77	37388849	37385530	1.300000e-42	835
0.9045	0.1790	a57266_PGA_scaffold1	PGA_scaffold1||1581933||1601297||TESI_000095-RA||-1||CDS||2983077862||137||78.48	1601297	1581933	b57268_PGA_scaffold_12	PGA_scaffold_12||37423988||37437938||BUSI_023767-RA||1||CDS||2987235456||7928||78.48	37423988	37437938	5.700000e-168	885
67.6525	1.2228	a57266_PGA_scaffold1	PGA_scaffold1||1683780||1692813||TESI_000100-RA||-1||CDS||2983077877||142||62.1	1692813	1683780	b57268_PGA_scaffold_12	PGA_scaffold_12||37529859||37532484||BUSI_023774-RA||1||CDS||2987235477||7935||62.1	37529859	37532484	2.500000e-104	935
0.5470	0.0736	a57266_PGA_scaffold1	PGA_scaffold1||1743265||1759426||TESI_000105-RA||1||CDS||2983077892||147||85.71	1743265	1759426	b57268_PGA_scaffold_12	PGA_scaffold_12||37550731||37563273||BUSI_023776-RA||1||CDS||2987235483||7937||85.71	37550731	37563273	1.000000e-250	985
0.7301	0.1288	a57266_PGA_scaffold1	PGA_scaffold1||1785394||1796153||TESI_000107-RA||1||CDS||2983077898||149||80.24	1785394	1796153	b57268_PGA_scaffold_12	PGA_scaffold_12||37577937||37584764||BUSI_023778-RA||1||CDS||2987235489||7939||80.24	37577937	37584764	1.000000e-250	1035
0.7580	0.0834	a57266_PGA_scaffold1	PGA_scaffold1||1798404||1803405||TESI_000108-RA||-1||CDS||2983077901||150||86.13	1803405	1798404	b57268_PGA_scaffold_12	PGA_scaffold_12||37710450||37714712||BUSI_023787-RA||-1||CDS||2987235516||7948||86.13	37714712	37710450	2.000000e-228	1085
0.7987	0.1047	a57266_PGA_scaffold1	PGA_scaffold1||1856921||1870085||TESI_000110-RA||1||CDS||2983077907||152||85.57	1856921	1870085	b57268_PGA_scaffold_12	PGA_scaffold_12||37728297||37737110||BUSI_023788-RA||1||CDS||2987235519||7949||85.57	37728297	37737110	5.900000e-186	1135
0.8406	0.0758	a57266_PGA_scaffold1	PGA_scaffold1||2032153||2034785||TESI_000118-RA||1||CDS||2983077931||160||82.26	2032153	2034785	b57268_PGA_scaffold_12	PGA_scaffold_12||37812031||37814282||BUSI_023792-RA||1||CDS||2987235531||7953||82.26	37812031	37814282	2.900000e-168	1185
1.8746	0.4080	a57266_PGA_scaffold1	PGA_scaffold1||2041203||2044267||TESI_000119-RA||1||CDS||2983077934||161||74.91	2041203	2044267	b57268_PGA_scaffold_12	PGA_scaffold_12||37863303||37864748||BUSI_023796-RA||1||CDS||2987235543||7957||74.91	37863303	37864748	1.500000e-59	1235
0.9842	0.2519	a57266_PGA_scaffold1	PGA_scaffold1||2077770||2078288||TESI_000121-RA||1||CDS||2983077940||163||85.57	2077770	2078288	b57268_PGA_scaffold_12	PGA_scaffold_12||37867773||37868339||BUSI_023797-RA||1||CDS||2987235546||7958||85.57	37867773	37868339	2.000000e-60	1285
0.9727	0.2202	a57266_PGA_scaffold1	PGA_scaffold1||2083360||2087833||TESI_000122-RA||-1||CDS||2983077943||164||72.28	2087833	2083360	b57268_PGA_scaffold_12	PGA_scaffold_12||37873425||37874452||BUSI_023799-RA||-1||CDS||2987235552||7960||72.28	37874452	37873425	2.400000e-154	1335
0.6611	0.1753	a57266_PGA_scaffold1	PGA_scaffold1||2092835||2101001||TESI_000123-RA||1||CDS||2983077946||165||81.55	2092835	2101001	b57268_PGA_scaffold_12	PGA_scaffold_12||37967841||37975584||BUSI_023813-RA||-1||CDS||2987235594||7974||81.55	37975584	37967841	1.000000e-250	50
0.6648	0.1611	a57266_PGA_scaffold1	PGA_scaffold1||2104040||2110942||TESI_000124-RA||1||CDS||2983077949||166||78.19	2104040	2110942	b57268_PGA_scaffold_12	PGA_scaffold_12||37961476||37966675||BUSI_023812-RA||-1||CDS||2987235591||7973||78.19	37966675	37961476	1.000000e-250	100
3.0235	0.6277	a57266_PGA_scaffold1	PGA_scaffold1||2114385||2123518||TESI_000125-RA||1||CDS||2983077952||167||77.11	2114385	2123518	b57268_PGA_scaffold_12	PGA_scaffold_12||37956489||37959595||BUSI_023811-RA||-1||CDS||2987235588||7972||77.11	37959595	37956489	1.800000e-30	129
1.8238	0.4661	a57266_PGA_scaffold1	PGA_scaffold1||2135654||2137592||TESI_000127-RA||-1||CDS||2983077958||169||84.74	2137592	2135654	b57268_PGA_scaffold_12	PGA_scaffold_12||37938748||37943493||BUSI_023810-RA||1||CDS||2987235585||7971||84.74	37938748	37943493	3.600000e-73	179
0.6236	0.1533	a57266_PGA_scaffold1	PGA_scaffold1||2145482||2148993||TESI_000128-RA||-1||CDS||2983077961||170||78.7	2148993	2145482	b57268_PGA_scaffold_12	PGA_scaffold_12||37910681||37914186||BUSI_023804-RA||1||CDS||2987235567||7965||78.7	37910681	37914186	1.000000e-250	229
1.0414	0.2605	a57266_PGA_scaffold1	PGA_scaffold1||2173273||2175720||TESI_000129-RA||1||CDS||2983077964||171||70.47	2173273	2175720	b57268_PGA_scaffold_12	PGA_scaffold_12||37899839||37902207||BUSI_023803-RA||-1||CDS||2987235564||7964||70.47	37902207	37899839	2.000000e-81	279
0.5607	0.1036	a57266_PGA_scaffold1	PGA_scaffold1||2223252||2233846||TESI_000132-RA||-1||CDS||2983077973||174||83.23	2233846	2223252	b57268_PGA_scaffold_12	PGA_scaffold_12||37891324||37896516||BUSI_023801-RA||1||CDS||2987235558||7962||83.23	37891324	37896516	1.000000e-250	329
0.6240	0.1145	a57266_PGA_scaffold1	PGA_scaffold1||2259876||2260952||TESI_000133-RA||-1||CDS||2983077976||175||85.39	2260952	2259876	b57268_PGA_scaffold_12	PGA_scaffold_12||37885365||37886559||BUSI_023800-RA||1||CDS||2987235555||7961||85.39	37885365	37886559	4.500000e-91	379
2.4687	0.7026	a57266_PGA_scaffold1	PGA_scaffold1||2382430||2391172||TESI_000138-RA||1||CDS||2983077991||180||75.62	2382430	2391172	b57268_PGA_scaffold_12	PGA_scaffold_12||36994703||36999861||BUSI_023735-RA||-1||CDS||2987235360||7896||75.62	36999861	36994703	3.600000e-78	50
0.6852	0.1555	a57266_PGA_scaffold1	PGA_scaffold1||2404947||2414576||TESI_000139-RA||1||CDS||2983077994||181||88.19	2404947	2414576	b57268_PGA_scaffold_12	PGA_scaffold_12||36980639||36985956||BUSI_023733-RA||-1||CDS||2987235354||7894||88.19	36985956	36980639	3.000000e-82	100
0.6623	0.1962	a57266_PGA_scaffold1	PGA_scaffold1||2433553||2438260||TESI_000140-RA||1||CDS||2983077997||182||87.11	2433553	2438260	b57268_PGA_scaffold_12	PGA_scaffold_12||36964222||36970616||BUSI_023731-RA||-1||CDS||2987235348||7892||87.11	36970616	36964222	5.000000e-73	150
0.4715	0.0221	a57266_PGA_scaffold1	PGA_scaffold1||2441645||2456784||TESI_000141-RA||1||CDS||2983078000||183||88.06	2441645	2456784	b57268_PGA_scaffold_12	PGA_scaffold_12||36936832||36947422||BUSI_023729-RA||-1||CDS||2987235342||7890||88.06	36947422	36936832	2.300000e-181	200
1.7487	1.4042	a57266_PGA_scaffold1	PGA_scaffold1||2461527||2462890||TESI_000142-RA||1||CDS||2983078003||184||82.41	2461527	2462890	b57268_PGA_scaffold_12	PGA_scaffold_12||36930918||36934278||BUSI_023728-RA||-1||CDS||2987235339||7889||82.41	36934278	36930918	2.800000e-55	250
0.4326	0.1374	a57266_PGA_scaffold1	PGA_scaffold1||2465859||2475788||TESI_000143-RA||-1||CDS||2983078006||185||79.88	2475788	2465859	b57268_PGA_scaffold_12	PGA_scaffold_12||36923629||36930966||BUSI_023727-RA||1||CDS||2987235336||7888||79.88	36923629	36930966	1.000000e-250	300
0.7736	0.1621	a57266_PGA_scaffold1	PGA_scaffold1||2479173||2481372||TESI_000144-RA||1||CDS||2983078009||186||84.43	2479173	2481372	b57268_PGA_scaffold_12	PGA_scaffold_12||36894026||36895928||BUSI_023720-RA||-1||CDS||2987235315||7881||84.43	36895928	36894026	1.300000e-162	350
0.4714	0.0153	a57266_PGA_scaffold1	PGA_scaffold1||2515719||2526700||TESI_000146-RA||-1||CDS||2983078015||188||91.02	2526700	2515719	b57268_PGA_scaffold_12	PGA_scaffold_12||36859426||36867022||BUSI_023717-RA||1||CDS||2987235306||7878||91.02	36859426	36867022	2.100000e-87	400
3.5268	1.2171	a57266_PGA_scaffold1	PGA_scaffold1||2578112||2583275||TESI_000151-RA||-1||CDS||2983078030||193||78.21	2583275	2578112	b57268_PGA_scaffold_12	PGA_scaffold_12||36820865||36823128||BUSI_023713-RA||1||CDS||2987235294||7874||78.21	36820865	36823128	1.800000e-65	450
0.8180	0.1342	a57266_PGA_scaffold1	PGA_scaffold1||2598092||2601130||TESI_000152-RA||1||CDS||2983078033||194||73.81	2598092	2601130	b57268_PGA_scaffold_12	PGA_scaffold_12||36808747||36812890||BUSI_023712-RA||-1||CDS||2987235291||7873||73.81	36812890	36808747	5.000000e-134	500
0.7655	0.1105	a57266_PGA_scaffold1	PGA_scaffold1||2603526||2613558||TESI_000153-RA||-1||CDS||2983078036||195||83.44	2613558	2603526	b57268_PGA_scaffold_12	PGA_scaffold_12||36796739||36807703||BUSI_023711-RA||1||CDS||2987235288||7872||83.44	36796739	36807703	1.000000e-232	550
0.9654	0.1518	a57266_PGA_scaffold1	PGA_scaffold1||2616838||2620713||TESI_000154-RA||1||CDS||2983078039||196||76.62	2616838	2620713	b57268_PGA_scaffold_12	PGA_scaffold_12||36733325||36735755||BUSI_023705-RA||-1||CDS||2987235270||7866||76.62	36735755	36733325	2.000000e-143	600
0.8973	0.1597	a57266_PGA_scaffold1	PGA_scaffold1||2746984||2755509||TESI_000164-RA||-1||CDS||2983078069||206||75.2	2755509	2746984	b57268_PGA_scaffold_12	PGA_scaffold_12||36692181||36700362||BUSI_023703-RA||-1||CDS||2987235264||7864||75.2	36700362	36692181	1.000000e-250	650
2.6118	0.3274	a57266_PGA_scaffold1	PGA_scaffold1||2814974||2815870||TESI_000168-RA||1||CDS||2983078081||210||69.52	2814974	2815870	b57268_PGA_scaffold_12	PGA_scaffold_12||36629718||36640388||BUSI_023695-RA||-1||CDS||2987235240||7856||69.52	36640388	36629718	7.800000e-154	700
1.3204	0.3701	a57266_PGA_scaffold1	PGA_scaffold1||2881078||2887533||TESI_000174-RA||-1||CDS||2983078099||216||80.0	2887533	2881078	b57268_PGA_scaffold_12	PGA_scaffold_12||36551203||36554100||BUSI_023688-RA||1||CDS||2987235219||7849||80.0	36551203	36554100	3.300000e-163	750
0.7485	0.1655	a57266_PGA_scaffold1	PGA_scaffold1||2898446||2908724||TESI_000175-RA||-1||CDS||2983078102||217||79.01	2908724	2898446	b57268_PGA_scaffold_12	PGA_scaffold_12||36541257||36549352||BUSI_023687-RA||1||CDS||2987235216||7848||79.01	36541257	36549352	1.000000e-250	800
64.7274	1.1747	a57266_PGA_scaffold1	PGA_scaffold1||2921451||2934589||TESI_000177-RA||1||CDS||2983078108||219||87.09	2921451	2934589	b57268_PGA_scaffold_12	PGA_scaffold_12||36519093||36523951||BUSI_023685-RA||-1||CDS||2987235210||7846||87.09	36523951	36519093	2.100000e-148	850
0.6380	0.2192	a57266_PGA_scaffold1	PGA_scaffold1||2936765||2948177||TESI_000178-RA||-1||CDS||2983078111||220||79.08	2948177	2936765	b57268_PGA_scaffold_12	PGA_scaffold_12||36401790||36407584||BUSI_023672-RA||1||CDS||2987235171||7833||79.08	36401790	36407584	9.500000e-217	897
4.5404	1.1642	a57266_PGA_scaffold1	PGA_scaffold1||2957080||2964326||TESI_000179-RA||-1||CDS||2983078114||221||78.86	2964326	2957080	b57268_PGA_scaffold_12	PGA_scaffold_12||36386080||36393172||BUSI_023668-RA||1||CDS||2987235159||7829||78.86	36386080	36393172	2.100000e-152	947
1.1007	0.4201	a57266_PGA_scaffold1	PGA_scaffold1||3010037||3010624||TESI_000182-RA||1||CDS||2983078123||224||79.76	3010037	3010624	b57268_PGA_scaffold_12	PGA_scaffold_12||36367202||36371418||BUSI_023666-RA||-1||CDS||2987235153||7827||79.76	36371418	36367202	1.400000e-14	960
0.5905	0.1939	a57266_PGA_scaffold1	PGA_scaffold1||3015782||3019737||TESI_000183-RA||-1||CDS||2983078126||225||79.85	3019737	3015782	b57268_PGA_scaffold_12	PGA_scaffold_12||36356555||36362263||BUSI_023665-RA||1||CDS||2987235150||7826||79.85	36356555	36362263	1.000000e-250	1010
0.7593	0.1828	a57266_PGA_scaffold1	PGA_scaffold1||3064397||3077695||TESI_000186-RA||1||CDS||2983078135||228||85.49	3064397	3077695	b57268_PGA_scaffold_12	PGA_scaffold_12||36329887||36339014||BUSI_023664-RA||-1||CDS||2987235147||7825||85.49	36339014	36329887	1.000000e-250	1060
0.7353	0.1388	a57266_PGA_scaffold1	PGA_scaffold1||3079650||3083732||TESI_000187-RA||1||CDS||2983078138||229||80.54	3079650	3083732	b57268_PGA_scaffold_12	PGA_scaffold_12||36241682||36244279||BUSI_023655-RA||-1||CDS||2987235120||7816||80.54	36244279	36241682	1.000000e-250	1110
0.7833	0.1148	a57266_PGA_scaffold1	PGA_scaffold1||3086400||3088066||TESI_000188-RA||-1||CDS||2983078141||230||81.27	3088066	3086400	b57268_PGA_scaffold_12	PGA_scaffold_12||36237300||36239574||BUSI_023654-RA||1||CDS||2987235117||7815||81.27	36237300	36239574	1.200000e-208	1160
9.1139	1.3379	a57266_PGA_scaffold1	PGA_scaffold1||3125576||3126211||TESI_000191-RA||-1||CDS||2983078150||232||76.94	3126211	3125576	b57268_PGA_scaffold_12	PGA_scaffold_12||36229011||36236617||BUSI_023653-RA||1||CDS||2987235114||7814||76.94	36229011	36236617	4.000000e-141	1210
36.1812	0.5385	a57266_PGA_scaffold1	PGA_scaffold1||3235203||3236267||TESI_000202-RA||1||CDS||2983078183||244||67.42	3235203	3236267	b57268_PGA_scaffold_12	PGA_scaffold_12||35725046||35728208||BUSI_023616-RA||-1||CDS||2987235003||7777||67.42	35728208	35725046	2.300000e-12	11
1.0331	0.1704	a57266_PGA_scaffold1	PGA_scaffold1||3245612||3259018||TESI_000203-RA||-1||CDS||2983078186||245||80.27	3259018	3245612	b57268_PGA_scaffold_12	PGA_scaffold_12||36294437||36301138||BUSI_023660-RA||1||CDS||2987235135||7821||80.27	36294437	36301138	1.000000e-250	50
1.0176	0.2028	a57266_PGA_scaffold1	PGA_scaffold1||3289001||3289748||TESI_000204-RA||1||CDS||2983078189||246||72.63	3289001	3289748	b57268_PGA_scaffold_12	PGA_scaffold_12||36187726||36188466||BUSI_023650-RA||-1||CDS||2987235105||7811||72.63	36188466	36187726	1.700000e-116	1257
0.6777	0.1094	a57266_PGA_scaffold1	PGA_scaffold1||3344449||3349655||TESI_000207-RA||1||CDS||2983078198||249||88.66	3344449	3349655	b57268_PGA_scaffold_12	PGA_scaffold_12||35754004||35763427||BUSI_023619-RA||1||CDS||2987235012||7780||88.66	35754004	35763427	1.000000e-250	61
0.7094	0.0542	a57266_PGA_scaffold1	PGA_scaffold1||3344449||3349655||TESI_000207-RA||1||CDS||2983078198||249||85.91	3344449	3349655	b57268_PGA_scaffold_12	PGA_scaffold_12||36256028||36267608||BUSI_023657-RA||-1||CDS||2987235126||7818||85.91	36267608	36256028	1.000000e-250	100
4.8294	1.1547	a57266_PGA_scaffold1	PGA_scaffold1||3375538||3394953||TESI_000208-RA||1||CDS||2983078201||250||68.32	3375538	3394953	b57268_PGA_scaffold_12	PGA_scaffold_12||35774773||35787171||BUSI_023622-RA||1||CDS||2987235021||7783||68.32	35774773	35787171	7.200000e-154	111
1.1392	0.1982	a57266_PGA_scaffold1	PGA_scaffold1||3392661||3407373||TESI_000209-RA||-1||CDS||2983078204||251||80.84	3407373	3392661	b57268_PGA_scaffold_12	PGA_scaffold_12||35798898||35809025||BUSI_023624-RA||-1||CDS||2987235027||7785||80.84	35809025	35798898	1.000000e-157	161
8.9445	0.8306	a57266_PGA_scaffold1	PGA_scaffold1||3421717||3428440||TESI_000211-RA||-1||CDS||2983078210||253||82.76	3428440	3421717	b57268_PGA_scaffold_12	PGA_scaffold_12||35827548||35846131||BUSI_023626-RA||-1||CDS||2987235033||7787||82.76	35846131	35827548	1.100000e-90	211
0.9187	0.1832	a57266_PGA_scaffold1	PGA_scaffold1||3442908||3444171||TESI_000213-RA||-1||CDS||2983078216||255||76.43	3444171	3442908	b57268_PGA_scaffold_12	PGA_scaffold_12||35855478||35856785||BUSI_023628-RA||-1||CDS||2987235039||7789||76.43	35856785	35855478	1.400000e-142	261
0.4884	0.0604	a57266_PGA_scaffold1	PGA_scaffold1||3449255||3468113||TESI_000214-RA||-1||CDS||2983078219||256||86.91	3468113	3449255	b57268_PGA_scaffold_12	PGA_scaffold_12||35873223||35886002||BUSI_023630-RA||-1||CDS||2987235045||7791||86.91	35886002	35873223	1.000000e-250	311
0.7189	0.1005	a57266_PGA_scaffold1	PGA_scaffold1||3492169||3494800||TESI_000216-RA||1||CDS||2983078225||258||80.9	3492169	3494800	b57268_PGA_scaffold_12	PGA_scaffold_12||35897164||35900157||BUSI_023632-RA||1||CDS||2987235051||7793||80.9	35897164	35900157	1.000000e-250	361
1.0972	0.1644	a57266_PGA_scaffold1	PGA_scaffold1||3492169||3494800||TESI_000216-RA||1||CDS||2983078225||258||79.18	3492169	3494800	b57268_PGA_scaffold_12	PGA_scaffold_12||36115359||36118358||BUSI_023645-RA||-1||CDS||2987235090||7806||79.18	36118358	36115359	6.600000e-102	1304
0.4446	0.0581	a57266_PGA_scaffold1	PGA_scaffold1||3506834||3510813||TESI_000217-RA||1||CDS||2983078228||259||85.67	3506834	3510813	b57268_PGA_scaffold_12	PGA_scaffold_12||35910315||35914766||BUSI_023634-RA||1||CDS||2987235057||7795||85.67	35910315	35914766	1.400000e-94	1351
0.7842	0.1235	a57266_PGA_scaffold1	PGA_scaffold1||3530174||3532953||TESI_000218-RA||1||CDS||2983078231||260||78.05	3530174	3532953	b57268_PGA_scaffold_12	PGA_scaffold_12||36069041||36071040||BUSI_023640-RA||-1||CDS||2987235075||7801||78.05	36071040	36069041	1.000000e-250	147
1.0207	0.1961	a57266_PGA_scaffold1	PGA_scaffold1||3604403||3605518||TESI_000220-RA||-1||CDS||2983078237||262||81.15	3605518	3604403	b57268_PGA_scaffold_12	PGA_scaffold_12||36053473||36054560||BUSI_023639-RA||1||CDS||2987235072||7800||81.15	36053473	36054560	9.700000e-69	197
0.6538	0.1383	a57266_PGA_scaffold1	PGA_scaffold1||3619525||3622183||TESI_000221-RA||1||CDS||2983078240||263||80.22	3619525	3622183	b57268_PGA_scaffold_12	PGA_scaffold_12||36035565||36040073||BUSI_023638-RA||-1||CDS||2987235069||7799||80.22	36040073	36035565	1.000000e-250	247
1.6136	0.3223	a57266_PGA_scaffold1	PGA_scaffold1||3626045||3629567||TESI_000222-RA||1||CDS||2983078243||264||76.29	3626045	3629567	b57268_PGA_scaffold_12	PGA_scaffold_12||35584017||35592199||BUSI_023603-RA||1||CDS||2987234964||7764||76.29	35584017	35592199	8.500000e-72	50
0.5955	0.0955	a57266_PGA_scaffold1	PGA_scaffold1||3681616||3689591||TESI_000224-RA||-1||CDS||2983078249||266||84.78	3689591	3681616	b57268_PGA_scaffold_12	PGA_scaffold_12||35593910||35607553||BUSI_023604-RA||1||CDS||2987234967||7765||84.78	35593910	35607553	1.000000e-250	100
0.8218	0.2107	a57266_PGA_scaffold1	PGA_scaffold1||3718002||3719494||TESI_000227-RA||1||CDS||2983078258||269||76.99	3718002	3719494	b57268_PGA_scaffold_12	PGA_scaffold_12||35637537||35638551||BUSI_023607-RA||-1||CDS||2987234976||7768||76.99	35638551	35637537	4.800000e-116	150
1.2583	0.0904	a57266_PGA_scaffold1	PGA_scaffold1||3722224||3726215||TESI_000228-RA||1||CDS||2983078261||270||81.87	3722224	3726215	b57268_PGA_scaffold_12	PGA_scaffold_12||35652589||35655063||BUSI_023609-RA||1||CDS||2987234982||7770||81.87	35652589	35655063	5.100000e-157	200
1.5682	0.4179	a57266_PGA_scaffold1	PGA_scaffold1||3727533||3729704||TESI_000229-RA||-1||CDS||2983078264||271||70.66	3729704	3727533	b57268_PGA_scaffold_12	PGA_scaffold_12||35655497||35657627||BUSI_023610-RA||-1||CDS||2987234985||7771||70.66	35657627	35655497	7.500000e-115	250
65.7069	0.5801	a57266_PGA_scaffold1	PGA_scaffold1||3727533||3729704||TESI_000229-RA||-1||CDS||2983078264||271||57.63	3729704	3727533	b57268_PGA_scaffold_12	PGA_scaffold_12||36241682||36244279||BUSI_023655-RA||-1||CDS||2987235120||7816||57.63	36244279	36241682	2.500000e-24	481
0.6574	0.1072	a57266_PGA_scaffold1	PGA_scaffold1||3734514||3745009||TESI_000230-RA||1||CDS||2983078267||272||85.71	3734514	3745009	b57268_PGA_scaffold_12	PGA_scaffold_12||35674925||35687183||BUSI_023614-RA||1||CDS||2987234997||7775||85.71	35674925	35687183	3.400000e-169	300
0.9100	0.2166	a57266_PGA_scaffold1	PGA_scaffold1||3748336||3751547||TESI_000231-RA||1||CDS||2983078270||273||82.75	3748336	3751547	b57268_PGA_scaffold_12	PGA_scaffold_12||35688846||35691382||BUSI_023615-RA||1||CDS||2987235000||7776||82.75	35688846	35691382	3.700000e-240	1398
0.9514	0.1717	a57266_PGA_scaffold1	PGA_scaffold1||3817419||3820987||TESI_000235-RA||-1||CDS||2983078282||277||75.7	3820987	3817419	b57268_PGA_scaffold_12	PGA_scaffold_12||35497602||35499518||BUSI_023601-RA||1||CDS||2987234958||7762||75.7	35497602	35499518	9.500000e-175	1445
0.7793	0.1929	a57266_PGA_scaffold1	PGA_scaffold1||3856102||3857125||TESI_000237-RA||1||CDS||2983078288||279||76.45	3856102	3857125	b57268_PGA_scaffold_12	PGA_scaffold_12||35487278||35488912||BUSI_023600-RA||-1||CDS||2987234955||7761||76.45	35488912	35487278	9.600000e-158	1495
###  Mean Ks:  17.8139	Mean Kn: 0.3904
#Ks	Kn	a<db_genome_id>_<chr>	chr1||start1||stop1||name1||strand1||type1||db_feature_id1||genome_order1||percent_id1	start1	stop1	b<db_genome_id>_<chr>	chr2||start2||stop2||name2||strand2||type2||db_feature_id2||genome_order2||percent_id2	start2	stop2	eval	block_score	GEVO_link
1.4687	0.2363	a57266_PGA_scaffold1	PGA_scaffold1||3604403||3605518||TESI_000220-RA||-1||CDS||2983078237||262||75.0	3605518	3604403	b57268_PGA_scaffold_6	PGA_scaffold_6||769103||769517||BUSI_019094-RA||1||CDS||2988499059||19106||75.0	769103	769517	9.700000e-38	37
0.5992	0.0819	a57266_PGA_scaffold1	PGA_scaffold1||3698609||3704134||TESI_000225-RA||1||CDS||2983078252||267||85.93	3698609	3704134	b57268_PGA_scaffold_6	PGA_scaffold_6||746290||751662||BUSI_019092-RA||-1||CDS||2988499053||19104||85.93	751662	746290	1.000000e-250	87
0.9049	0.2664	a57266_PGA_scaffold1	PGA_scaffold1||3718002||3719494||TESI_000227-RA||1||CDS||2983078258||269||73.93	3718002	3719494	b57268_PGA_scaffold_6	PGA_scaffold_6||743583||745824||BUSI_019091-RA||-1||CDS||2988499050||19103||73.93	745824	743583	5.400000e-95	137
2.8605	0.3206	a57266_PGA_scaffold1	PGA_scaffold1||3722224||3726215||TESI_000228-RA||1||CDS||2983078261||270||84.45	3722224	3726215	b57268_PGA_scaffold_6	PGA_scaffold_6||735660||742574||BUSI_019090-RA||-1||CDS||2988499047||19102||84.45	742574	735660	1.700000e-110	187
0.7692	0.0798	a57266_PGA_scaffold1	PGA_scaffold1||3748336||3751547||TESI_000231-RA||1||CDS||2983078270||273||81.65	3748336	3751547	b57268_PGA_scaffold_6	PGA_scaffold_6||726507||729038||BUSI_019088-RA||-1||CDS||2988499041||19100||81.65	729038	726507	1.000000e-250	237
70.6851	0.6141	a57266_PGA_scaffold1	PGA_scaffold1||3817419||3820987||TESI_000235-RA||-1||CDS||2983078282||277||71.02	3820987	3817419	b57268_PGA_scaffold_6	PGA_scaffold_6||710225||715977||BUSI_019086-RA||1||CDS||2988499035||19098||71.02	710225	715977	4.800000e-179	287
0.6556	0.1594	a57266_PGA_scaffold1	PGA_scaffold1||3834169||3834712||TESI_000236-RA||-1||CDS||2983078285||278||77.81	3834712	3834169	b57268_PGA_scaffold_6	PGA_scaffold_6||699805||700214||BUSI_019085-RA||1||CDS||2988499032||19097||77.81	699805	700214	1.500000e-64	337
64.5684	1.3644	a57266_PGA_scaffold1	PGA_scaffold1||3856102||3857125||TESI_000237-RA||1||CDS||2983078288||279||73.58	3856102	3857125	b57268_PGA_scaffold_6	PGA_scaffold_6||688771||690388||BUSI_019083-RA||-1||CDS||2988499026||19095||73.58	690388	688771	6.200000e-101	387
###  Mean Ks:  2.7665	Mean Kn: 0.3834
#Ks	Kn	a<db_genome_id>_<chr>	chr1||start1||stop1||name1||strand1||type1||db_feature_id1||genome_order1||percent_id1	start1	stop1	b<db_genome_id>_<chr>	chr2||start2||stop2||name2||strand2||type2||db_feature_id2||genome_order2||percent_id2	start2	stop2	eval	block_score	GEVO_link
0.6974	0.1017	a57266_PGA_scaffold1	PGA_scaffold1||3870880||3877407||TESI_000238-RA||1||CDS||2983078291||280||84.54	3870880	3877407	b57268_PGA_scaffold_13	PGA_scaffold_13||38937533||38943775||BUSI_025409-RA||1||CDS||2987378087||9570||84.54	38937533	38943775	1.000000e-250	50
0.8377	0.2096	a57266_PGA_scaffold1	PGA_scaffold1||3885927||3888069||TESI_000240-RA||-1||CDS||2983078297||282||75.06	3888069	3885927	b57268_PGA_scaffold_13	PGA_scaffold_13||38961389||38964781||BUSI_025412-RA||1||CDS||2987378096||9573||75.06	38961389	38964781	1.200000e-172	100
1.0452	0.3382	a57266_PGA_scaffold1	PGA_scaffold1||3904935||3909604||TESI_000242-RA||1||CDS||2983078303||284||85.76	3904935	3909604	b57268_PGA_scaffold_13	PGA_scaffold_13||38973979||38978321||BUSI_025413-RA||1||CDS||2987378099||9574||85.76	38973979	38978321	6.700000e-98	150
0.7032	0.1328	a57266_PGA_scaffold1	PGA_scaffold1||3923542||3942945||TESI_000244-RA||-1||CDS||2983078309||286||84.63	3942945	3923542	b57268_PGA_scaffold_13	PGA_scaffold_13||38992203||39005652||BUSI_025416-RA||-1||CDS||2987378108||9577||84.63	39005652	38992203	1.000000e-250	200
0.5978	0.4118	a57266_PGA_scaffold1	PGA_scaffold1||4010675||4011324||TESI_000247-RA||-1||CDS||2983078318||289||68.57	4011324	4010675	b57268_PGA_scaffold_13	PGA_scaffold_13||39014497||39015014||BUSI_025417-RA||-1||CDS||2987378111||9578||68.57	39015014	39014497	3.900000e-40	239
14.4216	1.1655	a57266_PGA_scaffold1	PGA_scaffold1||4108785||4134866||TESI_000254-RA||1||CDS||2983078339||296||73.36	4108785	4134866	b57268_PGA_scaffold_13	PGA_scaffold_13||39031272||39071113||BUSI_025419-RA||-1||CDS||2987378117||9580||73.36	39071113	39031272	1.000000e-250	289
1.0627	0.3245	a57266_PGA_scaffold1	PGA_scaffold1||4137822||4138536||TESI_000255-RA||1||CDS||2983078342||297||70.09	4137822	4138536	b57268_PGA_scaffold_13	PGA_scaffold_13||39166484||39167520||BUSI_025424-RA||1||CDS||2987378132||9585||70.09	39166484	39167520	2.400000e-42	330
###  Mean Ks:  10.7087	Mean Kn: 0.4213
#Ks	Kn	a<db_genome_id>_<chr>	chr1||start1||stop1||name1||strand1||type1||db_feature_id1||genome_order1||percent_id1	start1	stop1	b<db_genome_id>_<chr>	chr2||start2||stop2||name2||strand2||type2||db_feature_id2||genome_order2||percent_id2	start2	stop2	eval	block_score	GEVO_link
65.3291	1.1296	a57266_PGA_scaffold1	PGA_scaffold1||4108785||4134866||TESI_000254-RA||1||CDS||2983078339||296||59.08	4108785	4134866	b57268_PGA_scaffold_8	PGA_scaffold_8||4944301||4947632||BUSI_015837-RA||-1||CDS||2988861971||23006||59.08	4947632	4944301	1.700000e-55	50
9.7381	1.0389	a57266_PGA_scaffold1	PGA_scaffold1||4490889||4504218||TESI_000267-RA||-1||CDS||2983078378||309||55.59	4504218	4490889	b57268_PGA_scaffold_8	PGA_scaffold_8||4774641||4776707||BUSI_015817-RA||-1||CDS||2988861911||22986||55.59	4776707	4774641	6.700000e-09	55
0.7311	0.1496	a57266_PGA_scaffold1	PGA_scaffold1||4860871||4862804||TESI_000286-RA||1||CDS||2983078435||328||82.42	4860871	4862804	b57268_PGA_scaffold_8	PGA_scaffold_8||4767937||4772014||BUSI_015816-RA||1||CDS||2988861908||22985||82.42	4767937	4772014	8.400000e-134	102
1.2746	0.2115	a57266_PGA_scaffold1	PGA_scaffold1||4896205||4912247||TESI_000289-RA||1||CDS||2983078444||331||81.54	4896205	4912247	b57268_PGA_scaffold_8	PGA_scaffold_8||4778039||4781354||BUSI_015818-RA||1||CDS||2988861914||22987||81.54	4778039	4781354	7.900000e-80	100
1.1169	0.1798	a57266_PGA_scaffold1	PGA_scaffold1||4922125||4923601||TESI_000290-RA||1||CDS||2983078447||332||86.99	4922125	4923601	b57268_PGA_scaffold_8	PGA_scaffold_8||4790708||4792698||BUSI_015820-RA||1||CDS||2988861920||22989||86.99	4790708	4792698	1.500000e-133	150
0.6909	0.1175	a57266_PGA_scaffold1	PGA_scaffold1||4963558||4979072||TESI_000293-RA||-1||CDS||2983078456||335||81.12	4979072	4963558	b57268_PGA_scaffold_8	PGA_scaffold_8||4796973||4808017||BUSI_015822-RA||-1||CDS||2988861926||22991||81.12	4808017	4796973	1.000000e-250	200
9.7367	1.3743	a57266_PGA_scaffold1	PGA_scaffold1||4989585||4993637||TESI_000294-RA||-1||CDS||2983078459||336||85.54	4993637	4989585	b57268_PGA_scaffold_8	PGA_scaffold_8||4899530||4906580||BUSI_015834-RA||1||CDS||2988861962||23003||85.54	4899530	4906580	1.700000e-159	247
1.1041	0.1392	a57266_PGA_scaffold1	PGA_scaffold1||5006436||5007990||TESI_000297-RA||1||CDS||2983078468||339||78.97	5006436	5007990	b57268_PGA_scaffold_8	PGA_scaffold_8||4734493||4737485||BUSI_015814-RA||-1||CDS||2988861902||22983||78.97	4737485	4734493	5.500000e-162	149
66.7380	1.1592	a57266_PGA_scaffold1	PGA_scaffold1||5015369||5021104||TESI_000298-RA||1||CDS||2983078471||340||74.11	5015369	5021104	b57268_PGA_scaffold_8	PGA_scaffold_8||4728089||4730984||BUSI_015813-RA||-1||CDS||2988861899||22982||74.11	4730984	4728089	1.700000e-166	199
0.5311	0.2414	a57266_PGA_scaffold1	PGA_scaffold1||5043312||5047930||TESI_000300-RA||1||CDS||2983078477||342||76.29	5043312	5047930	b57268_PGA_scaffold_8	PGA_scaffold_8||4712268||4715804||BUSI_015810-RA||-1||CDS||2988861890||22979||76.29	4715804	4712268	1.000000e-250	249
0.6053	0.1463	a57266_PGA_scaffold1	PGA_scaffold1||5080862||5092717||TESI_000304-RA||1||CDS||2983078489||346||80.24	5080862	5092717	b57268_PGA_scaffold_8	PGA_scaffold_8||4690226||4698316||BUSI_015808-RA||-1||CDS||2988861884||22977||80.24	4698316	4690226	1.000000e-250	299
0.7521	0.1350	a57266_PGA_scaffold1	PGA_scaffold1||5095419||5101939||TESI_000305-RA||-1||CDS||2983078492||347||84.25	5101939	5095419	b57268_PGA_scaffold_8	PGA_scaffold_8||4663492||4686334||BUSI_015807-RA||1||CDS||2988861881||22976||84.25	4663492	4686334	1.000000e-250	349
1.1628	0.0936	a57266_PGA_scaffold1	PGA_scaffold1||5118937||5124635||TESI_000306-RA||-1||CDS||2983078495||348||79.57	5124635	5118937	b57268_PGA_scaffold_8	PGA_scaffold_8||4658910||4661181||BUSI_015806-RA||1||CDS||2988861878||22975||79.57	4658910	4661181	1.000000e-250	399
12.2903	1.1701	a57266_PGA_scaffold1	PGA_scaffold1||5137420||5138123||TESI_000307-RA||-1||CDS||2983078498||349||81.71	5138123	5137420	b57268_PGA_scaffold_8	PGA_scaffold_8||4651881||4653466||BUSI_015805-RA||1||CDS||2988861875||22974||81.71	4651881	4653466	7.900000e-92	449
0.6623	0.0876	a57266_PGA_scaffold1	PGA_scaffold1||5157545||5168957||TESI_000308-RA||1||CDS||2983078501||350||83.96	5157545	5168957	b57268_PGA_scaffold_8	PGA_scaffold_8||4632331||4637699||BUSI_015804-RA||-1||CDS||2988861872||22973||83.96	4637699	4632331	1.000000e-250	499
1.1191	0.3142	a57266_PGA_scaffold1	PGA_scaffold1||5180659||5188186||TESI_000309-RA||-1||CDS||2983078504||351||78.4	5188186	5180659	b57268_PGA_scaffold_8	PGA_scaffold_8||4615930||4629301||BUSI_015803-RA||1||CDS||2988861869||22972||78.4	4615930	4629301	2.100000e-193	549
58.9242	1.2226	a57266_PGA_scaffold1	PGA_scaffold1||5261521||5265136||TESI_000316-RA||1||CDS||2983078525||358||74.67	5261521	5265136	b57268_PGA_scaffold_8	PGA_scaffold_8||4600681||4606222||BUSI_015801-RA||-1||CDS||2988861863||22970||74.67	4606222	4600681	5.300000e-73	599
0.8332	0.3821	a57266_PGA_scaffold1	PGA_scaffold1||5282368||5287329||TESI_000317-RA||1||CDS||2983078528||359||69.45	5282368	5287329	b57268_PGA_scaffold_8	PGA_scaffold_8||4587159||4590609||BUSI_015800-RA||-1||CDS||2988861860||22969||69.45	4590609	4587159	1.500000e-238	649
1.1998	0.3331	a57266_PGA_scaffold1	PGA_scaffold1||5317082||5319725||TESI_000320-RA||1||CDS||2983078537||362||72.54	5317082	5319725	b57268_PGA_scaffold_8	PGA_scaffold_8||4542251||4545201||BUSI_015797-RA||-1||CDS||2988861851||22966||72.54	4545201	4542251	3.000000e-97	699
0.6117	0.0593	a57266_PGA_scaffold1	PGA_scaffold1||5325958||5334811||TESI_000322-RA||1||CDS||2983078543||364||87.94	5325958	5334811	b57268_PGA_scaffold_8	PGA_scaffold_8||4532830||4536380||BUSI_015795-RA||-1||CDS||2988861845||22964||87.94	4536380	4532830	1.000000e-250	749
4.7082	1.3986	a57266_PGA_scaffold1	PGA_scaffold1||5338770||5341919||TESI_000323-RA||-1||CDS||2983078546||365||79.87	5341919	5338770	b57268_PGA_scaffold_8	PGA_scaffold_8||4427873||4434282||BUSI_015782-RA||1||CDS||2988861806||22951||79.87	4427873	4434282	2.600000e-126	796
1.0722	0.2650	a57266_PGA_scaffold1	PGA_scaffold1||5370084||5376245||TESI_000325-RA||-1||CDS||2983078552||367||78.69	5376245	5370084	b57268_PGA_scaffold_8	PGA_scaffold_8||4398726||4404386||BUSI_015780-RA||1||CDS||2988861800||22949||78.69	4398726	4404386	6.100000e-120	846
0.8298	0.0339	a57266_PGA_scaffold1	PGA_scaffold1||5396983||5397942||TESI_000327-RA||1||CDS||2983078558||369||85.58	5396983	5397942	b57268_PGA_scaffold_8	PGA_scaffold_8||4394976||4395899||BUSI_015779-RA||-1||CDS||2988861797||22948||85.58	4395899	4394976	9.900000e-100	896
0.6183	0.1307	a57266_PGA_scaffold1	PGA_scaffold1||5422705||5442523||TESI_000330-RA||1||CDS||2983078567||372||83.75	5422705	5442523	b57268_PGA_scaffold_8	PGA_scaffold_8||4342763||4361080||BUSI_015777-RA||-1||CDS||2988861791||22946||83.75	4361080	4342763	1.000000e-250	946
82.1985	1.3184	a57266_PGA_scaffold1	PGA_scaffold1||5454406||5456336||TESI_000331-RA||1||CDS||2983078570||373||71.39	5454406	5456336	b57268_PGA_scaffold_8	PGA_scaffold_8||4334299||4340253||BUSI_015776-RA||-1||CDS||2988861788||22945||71.39	4340253	4334299	1.000000e-250	996
13.2888	1.1145	a57266_PGA_scaffold1	PGA_scaffold1||5478468||5483178||TESI_000333-RA||1||CDS||2983078576||375||84.55	5478468	5483178	b57268_PGA_scaffold_8	PGA_scaffold_8||4306314||4330597||BUSI_015775-RA||-1||CDS||2988861785||22944||84.55	4330597	4306314	4.800000e-68	1046
0.6665	0.1385	a57266_PGA_scaffold1	PGA_scaffold1||5495649||5504880||TESI_000335-RA||-1||CDS||2983078582||377||79.57	5504880	5495649	b57268_PGA_scaffold_8	PGA_scaffold_8||4301876||4305388||BUSI_015774-RA||1||CDS||2988861782||22943||79.57	4301876	4305388	1.000000e-250	1096
1.1067	0.2048	a57266_PGA_scaffold1	PGA_scaffold1||5532623||5537896||TESI_000338-RA||-1||CDS||2983078591||380||82.95	5537896	5532623	b57268_PGA_scaffold_8	PGA_scaffold_8||4296172||4299329||BUSI_015773-RA||1||CDS||2988861779||22942||82.95	4296172	4299329	2.300000e-167	1146
0.7156	0.1501	a57266_PGA_scaffold1	PGA_scaffold1||5584236||5612340||TESI_000341-RA||1||CDS||2983078600||383||83.1	5584236	5612340	b57268_PGA_scaffold_8	PGA_scaffold_8||4260744||4290903||BUSI_015772-RA||-1||CDS||2988861776||22941||83.1	4290903	4260744	1.000000e-250	1196
1.8305	0.5586	a57266_PGA_scaffold1	PGA_scaffold1||5625866||5638346||TESI_000343-RA||-1||CDS||2983078606||385||75.94	5638346	5625866	b57268_PGA_scaffold_8	PGA_scaffold_8||4252708||4259356||BUSI_015771-RA||1||CDS||2988861773||22940||75.94	4252708	4259356	2.700000e-72	1246
66.5162	1.0535	a57266_PGA_scaffold1	PGA_scaffold1||5664031||5682927||TESI_000345-RA||1||CDS||2983078612||387||77.11	5664031	5682927	b57268_PGA_scaffold_8	PGA_scaffold_8||4235112||4237157||BUSI_015770-RA||1||CDS||2988861770||22939||77.11	4235112	4237157	1.000000e-250	1296
2.3615	0.9075	a57266_PGA_scaffold1	PGA_scaffold1||5709907||5712049||TESI_000347-RA||1||CDS||2983078618||389||70.22	5709907	5712049	b57268_PGA_scaffold_8	PGA_scaffold_8||4220499||4224262||BUSI_015769-RA||-1||CDS||2988861767||22938||70.22	4224262	4220499	3.700000e-55	1346
0.9906	0.1111	a57266_PGA_scaffold1	PGA_scaffold1||5737743||5741015||TESI_000349-RA||1||CDS||2983078624||391||78.18	5737743	5741015	b57268_PGA_scaffold_8	PGA_scaffold_8||4212120||4213280||BUSI_015768-RA||-1||CDS||2988861764||22937||78.18	4213280	4212120	1.000000e-250	1396
0.6360	0.1382	a57266_PGA_scaffold1	PGA_scaffold1||5779699||5785686||TESI_000352-RA||1||CDS||2983078633||394||78.45	5779699	5785686	b57268_PGA_scaffold_8	PGA_scaffold_8||4129402||4136984||BUSI_015764-RA||-1||CDS||2988861752||22933||78.45	4136984	4129402	1.000000e-250	1446
1.0703	0.2698	a57266_PGA_scaffold1	PGA_scaffold1||5795171||5803061||TESI_000354-RA||-1||CDS||2983078639||396||83.8	5803061	5795171	b57268_PGA_scaffold_8	PGA_scaffold_8||3981160||3984011||BUSI_015760-RA||1||CDS||2988861740||22929||83.8	3981160	3984011	2.300000e-95	1496
0.7658	0.0831	a57266_PGA_scaffold1	PGA_scaffold1||5805008||5808037||TESI_000355-RA||-1||CDS||2983078642||397||83.09	5808037	5805008	b57268_PGA_scaffold_8	PGA_scaffold_8||3972239||3975241||BUSI_015758-RA||1||CDS||2988861734||22927||83.09	3972239	3975241	1.000000e-250	1546
0.9750	0.0079	a57266_PGA_scaffold1	PGA_scaffold1||5844330||5846961||TESI_000358-RA||-1||CDS||2983078651||400||86.81	5846961	5844330	b57268_PGA_scaffold_8	PGA_scaffold_8||3922543||3924848||BUSI_015754-RA||1||CDS||2988861722||22923||86.81	3922543	3924848	1.000000e-250	1596
0.8756	0.0474	a57266_PGA_scaffold1	PGA_scaffold1||5850774||5852717||TESI_000359-RA||1||CDS||2983078654||401||85.54	5850774	5852717	b57268_PGA_scaffold_8	PGA_scaffold_8||3917560||3918127||BUSI_015753-RA||-1||CDS||2988861719||22922||85.54	3918127	3917560	1.500000e-138	1646
0.6772	0.1667	a57266_PGA_scaffold1	PGA_scaffold1||5854174||5859837||TESI_000360-RA||-1||CDS||2983078657||402||78.49	5859837	5854174	b57268_PGA_scaffold_8	PGA_scaffold_8||3904537||3910574||BUSI_015751-RA||1||CDS||2988861713||22920||78.49	3904537	3910574	1.000000e-250	1696
1.6378	0.4053	a57266_PGA_scaffold1	PGA_scaffold1||5871362||5877028||TESI_000361-RA||-1||CDS||2983078660||403||76.41	5877028	5871362	b57268_PGA_scaffold_8	PGA_scaffold_8||3889548||3899763||BUSI_015750-RA||1||CDS||2988861710||22919||76.41	3889548	3899763	5.100000e-160	1746
75.3488	0.6615	a57266_PGA_scaffold1	PGA_scaffold1||5937878||5938287||TESI_000364-RA||1||CDS||2983078669||406||80.0	5937878	5938287	b57268_PGA_scaffold_8	PGA_scaffold_8||3877667||3877877||BUSI_015746-RA||-1||CDS||2988861698||22915||80.0	3877877	3877667	6.400000e-14	1759
0.6965	0.2375	a57266_PGA_scaffold1	PGA_scaffold1||5941459||5946737||TESI_000365-RA||-1||CDS||2983078672||407||80.52	5946737	5941459	b57268_PGA_scaffold_8	PGA_scaffold_8||3871206||3876135||BUSI_015745-RA||1||CDS||2988861695||22914||80.52	3871206	3876135	3.800000e-144	1809
0.6539	0.1250	a57266_PGA_scaffold1	PGA_scaffold1||6045816||6048371||TESI_000370-RA||1||CDS||2983078687||412||80.15	6045816	6048371	b57268_PGA_scaffold_8	PGA_scaffold_8||3743302||3744613||BUSI_015738-RA||-1||CDS||2988861674||22907||80.15	3744613	3743302	4.700000e-142	1859
1.2007	0.2832	a57266_PGA_scaffold1	PGA_scaffold1||6053594||6056042||TESI_000371-RA||1||CDS||2983078690||413||77.58	6053594	6056042	b57268_PGA_scaffold_8	PGA_scaffold_8||3735980||3740362||BUSI_015737-RA||-1||CDS||2988861671||22906||77.58	3740362	3735980	3.300000e-65	1909
27.4012	0.5864	a57266_PGA_scaffold1	PGA_scaffold1||6085734||6088349||TESI_000373-RA||-1||CDS||2983078696||415||80.99	6088349	6085734	b57268_PGA_scaffold_8	PGA_scaffold_8||3731166||3734897||BUSI_015736-RA||1||CDS||2988861668||22905||80.99	3731166	3734897	2.400000e-110	1959
1.0423	0.2326	a57266_PGA_scaffold1	PGA_scaffold1||6094195||6104897||TESI_000374-RA||-1||CDS||2983078699||416||86.79	6104897	6094195	b57268_PGA_scaffold_8	PGA_scaffold_8||3692704||3696416||BUSI_015732-RA||1||CDS||2988861656||22901||86.79	3692704	3696416	6.700000e-109	2009
0.6579	0.1639	a57266_PGA_scaffold1	PGA_scaffold1||6103671||6120765||TESI_000375-RA||1||CDS||2983078702||417||80.83	6103671	6120765	b57268_PGA_scaffold_8	PGA_scaffold_8||3685213||3691456||BUSI_015731-RA||-1||CDS||2988861653||22900||80.83	3691456	3685213	1.000000e-250	2059
0.4956	0.0804	a57266_PGA_scaffold1	PGA_scaffold1||6122432||6124067||TESI_000376-RA||1||CDS||2983078705||418||79.46	6122432	6124067	b57268_PGA_scaffold_8	PGA_scaffold_8||3682230||3683727||BUSI_015730-RA||-1||CDS||2988861650||22899||79.46	3683727	3682230	1.700000e-91	2109
0.9794	0.3172	a57266_PGA_scaffold1	PGA_scaffold1||6307242||6323681||TESI_000381-RA||-1||CDS||2983078720||423||75.79	6323681	6307242	b57268_PGA_scaffold_8	PGA_scaffold_8||3630474||3649856||BUSI_015726-RA||1||CDS||2988861638||22895||75.79	3630474	3649856	9.000000e-143	2159
3.4509	1.3585	a57266_PGA_scaffold1	PGA_scaffold1||6377724||6397129||TESI_000386-RA||1||CDS||2983078735||428||68.12	6377724	6397129	b57268_PGA_scaffold_8	PGA_scaffold_8||3568735||3572312||BUSI_015719-RA||-1||CDS||2988861617||22888||68.12	3572312	3568735	2.700000e-38	2196
0.9497	0.1940	a57266_PGA_scaffold1	PGA_scaffold1||6447268||6449699||TESI_000390-RA||1||CDS||2983078747||432||75.23	6447268	6449699	b57268_PGA_scaffold_8	PGA_scaffold_8||3524965||3528635||BUSI_015714-RA||-1||CDS||2988861602||22883||75.23	3528635	3524965	7.100000e-118	2246
1.6084	0.1525	a57266_PGA_scaffold1	PGA_scaffold1||6453261||6453884||TESI_000391-RA||1||CDS||2983078750||433||75.23	6453261	6453884	b57268_PGA_scaffold_8	PGA_scaffold_8||3523724||3524299||BUSI_015713-RA||-1||CDS||2988861599||22882||75.23	3524299	3523724	1.900000e-92	2296
1.1855	0.2363	a57266_PGA_scaffold1	PGA_scaffold1||6485802||6486934||TESI_000393-RA||1||CDS||2983078756||435||73.34	6485802	6486934	b57268_PGA_scaffold_8	PGA_scaffold_8||3404406||3405851||BUSI_015697-RA||-1||CDS||2988861551||22866||73.34	3405851	3404406	1.100000e-141	2343
0.6042	0.2666	a57266_PGA_scaffold1	PGA_scaffold1||6525709||6526338||TESI_000396-RA||1||CDS||2983078765||438||75.88	6525709	6526338	b57268_PGA_scaffold_8	PGA_scaffold_8||3368391||3368993||BUSI_015692-RA||-1||CDS||2988861536||22861||75.88	3368993	3368391	9.000000e-97	2393
0.6972	0.1126	a57266_PGA_scaffold1	PGA_scaffold1||6614654||6621703||TESI_000401-RA||-1||CDS||2983078780||443||80.26	6621703	6614654	b57268_PGA_scaffold_8	PGA_scaffold_8||3360288||3366828||BUSI_015691-RA||1||CDS||2988861533||22860||80.26	3360288	3366828	1.000000e-250	2443
67.5389	1.0309	a57266_PGA_scaffold1	PGA_scaffold1||6643934||6644772||TESI_000402-RA||1||CDS||2983078783||444||82.71	6643934	6644772	b57268_PGA_scaffold_8	PGA_scaffold_8||3348957||3349451||BUSI_015689-RA||-1||CDS||2988861527||22858||82.71	3349451	3348957	1.000000e-73	2493
0.8047	0.1606	a57266_PGA_scaffold1	PGA_scaffold1||6648501||6656196||TESI_000403-RA||-1||CDS||2983078786||445||79.84	6656196	6648501	b57268_PGA_scaffold_8	PGA_scaffold_8||3340854||3346917||BUSI_015688-RA||1||CDS||2988861524||22857||79.84	3340854	3346917	4.600000e-187	2543
1.2277	0.8051	a57266_PGA_scaffold1	PGA_scaffold1||6681768||6686638||TESI_000405-RA||1||CDS||2983078792||447||87.32	6681768	6686638	b57268_PGA_scaffold_8	PGA_scaffold_8||3328053||3328917||BUSI_015686-RA||-1||CDS||2988861518||22855||87.32	3328917	3328053	3.600000e-41	2583
3.9576	0.8642	a57266_PGA_scaffold1	PGA_scaffold1||6798236||6804827||TESI_000413-RA||-1||CDS||2983078816||455||73.05	6804827	6798236	b57268_PGA_scaffold_8	PGA_scaffold_8||3311749||3314056||BUSI_015683-RA||1||CDS||2988861509||22852||73.05	3311749	3314056	1.100000e-184	2633
0.7351	0.0929	a57266_PGA_scaffold1	PGA_scaffold1||6913815||6916723||TESI_000423-RA||1||CDS||2983078846||465||85.77	6913815	6916723	b57268_PGA_scaffold_8	PGA_scaffold_8||3292398||3295496||BUSI_015681-RA||-1||CDS||2988861503||22850||85.77	3295496	3292398	2.600000e-169	2683
69.1473	1.1331	a57266_PGA_scaffold1	PGA_scaffold1||6981668||6992544||TESI_000425-RA||-1||CDS||2983078852||467||80.3	6992544	6981668	b57268_PGA_scaffold_8	PGA_scaffold_8||3278352||3290229||BUSI_015680-RA||1||CDS||2988861500||22849||80.3	3278352	3290229	1.000000e-250	2733
0.4710	0.0671	a57266_PGA_scaffold1	PGA_scaffold1||7018401||7021142||TESI_000428-RA||-1||CDS||2983078861||470||87.13	7021142	7018401	b57268_PGA_scaffold_8	PGA_scaffold_8||3239250||3241610||BUSI_015677-RA||1||CDS||2988861491||22846||87.13	3239250	3241610	1.000000e-250	2783
1.1319	0.2054	a57266_PGA_scaffold1	PGA_scaffold1||7027527||7028890||TESI_000429-RA||1||CDS||2983078864||471||76.71	7027527	7028890	b57268_PGA_scaffold_8	PGA_scaffold_8||3232535||3233866||BUSI_015676-RA||-1||CDS||2988861488||22845||76.71	3233866	3232535	4.300000e-151	2833
0.7190	0.1534	a57266_PGA_scaffold1	PGA_scaffold1||7063590||7070432||TESI_000432-RA||-1||CDS||2983078873||474||78.56	7070432	7063590	b57268_PGA_scaffold_8	PGA_scaffold_8||3223498||3226276||BUSI_015674-RA||1||CDS||2988861482||22843||78.56	3223498	3226276	1.000000e-250	2883
1.0646	0.1141	a57266_PGA_scaffold1	PGA_scaffold1||7076489||7079690||TESI_000433-RA||-1||CDS||2983078876||475||80.74	7079690	7076489	b57268_PGA_scaffold_8	PGA_scaffold_8||3216928||3219512||BUSI_015673-RA||1||CDS||2988861479||22842||80.74	3216928	3219512	4.800000e-119	2933
0.7503	0.2457	a57266_PGA_scaffold1	PGA_scaffold1||7236874||7237425||TESI_000441-RA||1||CDS||2983078900||483||74.25	7236874	7237425	b57268_PGA_scaffold_8	PGA_scaffold_8||3181985||3182656||BUSI_015668-RA||-1||CDS||2988861464||22837||74.25	3182656	3181985	9.800000e-108	2983
0.8060	0.1060	a57266_PGA_scaffold1	PGA_scaffold1||7343106||7345397||TESI_000443-RA||1||CDS||2983078906||485||85.37	7343106	7345397	b57268_PGA_scaffold_8	PGA_scaffold_8||3112825||3115727||BUSI_015665-RA||-1||CDS||2988861455||22834||85.37	3115727	3112825	1.100000e-142	3033
0.8436	0.2001	a57266_PGA_scaffold1	PGA_scaffold1||7419942||7430368||TESI_000447-RA||1||CDS||2983078918||489||84.63	7419942	7430368	b57268_PGA_scaffold_8	PGA_scaffold_8||3100551||3110979||BUSI_015664-RA||1||CDS||2988861452||22833||84.63	3100551	3110979	2.600000e-149	3083
1.0233	0.2807	a57266_PGA_scaffold1	PGA_scaffold1||7483957||7486382||TESI_000450-RA||1||CDS||2983078927||492||83.16	7483957	7486382	b57268_PGA_scaffold_8	PGA_scaffold_8||3068749||3069491||BUSI_015662-RA||-1||CDS||2988861446||22831||83.16	3069491	3068749	6.900000e-113	3133
0.8023	0.2066	a57266_PGA_scaffold1	PGA_scaffold1||7492472||7498673||TESI_000451-RA||1||CDS||2983078930||493||75.26	7492472	7498673	b57268_PGA_scaffold_8	PGA_scaffold_8||3036265||3043780||BUSI_015659-RA||-1||CDS||2988861437||22828||75.26	3043780	3036265	1.000000e-250	3183
0.9060	0.0822	a57266_PGA_scaffold1	PGA_scaffold1||7502336||7507522||TESI_000452-RA||1||CDS||2983078933||494||84.91	7502336	7507522	b57268_PGA_scaffold_8	PGA_scaffold_8||3022293||3035276||BUSI_015658-RA||-1||CDS||2988861434||22827||84.91	3035276	3022293	9.600000e-247	3233
0.5653	0.1545	a57266_PGA_scaffold1	PGA_scaffold1||7512864||7513202||TESI_000453-RA||1||CDS||2983078936||495||81.37	7512864	7513202	b57268_PGA_scaffold_8	PGA_scaffold_8||3018255||3018596||BUSI_015657-RA||-1||CDS||2988861431||22826||81.37	3018596	3018255	1.700000e-86	3283
66.2421	1.1952	a57266_PGA_scaffold1	PGA_scaffold1||7544391||7554785||TESI_000454-RA||1||CDS||2983078939||496||86.36	7544391	7554785	b57268_PGA_scaffold_8	PGA_scaffold_8||2980139||2992993||BUSI_015656-RA||-1||CDS||2988861428||22825||86.36	2992993	2980139	1.000000e-250	3333
60.6824	1.2276	a57266_PGA_scaffold1	PGA_scaffold1||7602762||7605406||TESI_000458-RA||1||CDS||2983078951||500||76.26	7602762	7605406	b57268_PGA_scaffold_8	PGA_scaffold_8||2967722||2970243||BUSI_015653-RA||-1||CDS||2988861419||22822||76.26	2970243	2967722	1.100000e-115	3383
0.7067	0.2389	a57266_PGA_scaffold1	PGA_scaffold1||7636464||7638461||TESI_000462-RA||1||CDS||2983078963||504||73.25	7636464	7638461	b57268_PGA_scaffold_8	PGA_scaffold_8||2956455||2958464||BUSI_015651-RA||-1||CDS||2988861413||22820||73.25	2958464	2956455	1.000000e-250	3433
0.6205	0.0432	a57266_PGA_scaffold1	PGA_scaffold1||7640746||7641090||TESI_000463-RA||-1||CDS||2983078966||505||87.56	7641090	7640746	b57268_PGA_scaffold_8	PGA_scaffold_8||2952408||2954440||BUSI_015650-RA||1||CDS||2988861410||22819||87.56	2952408	2954440	2.300000e-65	3483
0.5372	0.0932	a57266_PGA_scaffold1	PGA_scaffold1||7680256||7690114||TESI_000465-RA||1||CDS||2983078972||507||85.03	7680256	7690114	b57268_PGA_scaffold_8	PGA_scaffold_8||2941437||2948980||BUSI_015649-RA||-1||CDS||2988861407||22818||85.03	2948980	2941437	2.200000e-203	3533
71.7617	1.2328	a57266_PGA_scaffold1	PGA_scaffold1||7759451||7768294||TESI_000472-RA||-1||CDS||2983078993||514||83.07	7768294	7759451	b57268_PGA_scaffold_8	PGA_scaffold_8||2925299||2937888||BUSI_015647-RA||1||CDS||2988861401||22816||83.07	2925299	2937888	1.000000e-250	3583
1.3191	0.2659	a57266_PGA_scaffold1	PGA_scaffold1||7774030||7780210||TESI_000473-RA||-1||CDS||2983078996||515||71.77	7780210	7774030	b57268_PGA_scaffold_8	PGA_scaffold_8||2904553||2922111||BUSI_015646-RA||1||CDS||2988861398||22815||71.77	2904553	2922111	5.000000e-214	3633
0.6604	0.1026	a57266_PGA_scaffold1	PGA_scaffold1||7842557||7848997||TESI_000476-RA||-1||CDS||2983079005||518||83.29	7848997	7842557	b57268_PGA_scaffold_8	PGA_scaffold_8||2812940||2817104||BUSI_015642-RA||1||CDS||2988861386||22811||83.29	2812940	2817104	1.000000e-250	3683
0.9159	0.2176	a57266_PGA_scaffold1	PGA_scaffold1||7854248||7863313||TESI_000477-RA||-1||CDS||2983079008||519||81.53	7863313	7854248	b57268_PGA_scaffold_8	PGA_scaffold_8||2803564||2807722||BUSI_015641-RA||1||CDS||2988861383||22810||81.53	2803564	2807722	1.400000e-34	3716
2.6545	0.5091	a57266_PGA_scaffold1	PGA_scaffold1||7904264||7906363||TESI_000479-RA||-1||CDS||2983079014||521||88.11	7906363	7904264	b57268_PGA_scaffold_8	PGA_scaffold_8||2799987||2800684||BUSI_015640-RA||1||CDS||2988861380||22809||88.11	2799987	2800684	2.100000e-57	3766
1.3135	0.3594	a57266_PGA_scaffold1	PGA_scaffold1||7950320||7951699||TESI_000481-RA||-1||CDS||2983079020||523||82.29	7951699	7950320	b57268_PGA_scaffold_8	PGA_scaffold_8||2788140||2789269||BUSI_015639-RA||1||CDS||2988861377||22808||82.29	2788140	2789269	5.700000e-74	3816
32.8971	1.5077	a57266_PGA_scaffold1	PGA_scaffold1||7957729||7966559||TESI_000483-RA||1||CDS||2983079026||525||83.97	7957729	7966559	b57268_PGA_scaffold_8	PGA_scaffold_8||2783815||2787513||BUSI_015638-RA||-1||CDS||2988861374||22807||83.97	2787513	2783815	6.100000e-99	3866
1.6914	0.3136	a57266_PGA_scaffold1	PGA_scaffold1||8002373||8002983||TESI_000485-RA||1||CDS||2983079032||527||83.73	8002373	8002983	b57268_PGA_scaffold_8	PGA_scaffold_8||2775437||2778126||BUSI_015637-RA||-1||CDS||2988861371||22806||83.73	2778126	2775437	3.000000e-94	3916
0.8245	0.1182	a57266_PGA_scaffold1	PGA_scaffold1||8025631||8027087||TESI_000486-RA||1||CDS||2983079035||528||81.11	8025631	8027087	b57268_PGA_scaffold_8	PGA_scaffold_8||2687797||2694131||BUSI_015632-RA||-1||CDS||2988861356||22801||81.11	2694131	2687797	1.000000e-250	3966
0.6730	0.1299	a57266_PGA_scaffold1	PGA_scaffold1||8045126||8045992||TESI_000487-RA||-1||CDS||2983079038||529||81.89	8045992	8045126	b57268_PGA_scaffold_8	PGA_scaffold_8||2656118||2682119||BUSI_015631-RA||1||CDS||2988861353||22800||81.89	2656118	2682119	3.000000e-153	4016
###  Mean Ks:  30.6842	Mean Kn: 0.5477
#Ks	Kn	a<db_genome_id>_<chr>	chr1||start1||stop1||name1||strand1||type1||db_feature_id1||genome_order1||percent_id1	start1	stop1	b<db_genome_id>_<chr>	chr2||start2||stop2||name2||strand2||type2||db_feature_id2||genome_order2||percent_id2	start2	stop2	eval	block_score	GEVO_link
72.5254	0.5296	a57266_PGA_scaffold1	PGA_scaffold1||4164485||4174336||TESI_000257-RA||-1||CDS||2983078348||299||61.68	4174336	4164485	b57268_PGA_scaffold_11	PGA_scaffold_11||49236040||49238363||BUSI_013078-RA||1||CDS||2987021491||6120||61.68	49236040	49238363	5.000000e-14	13
8.2447	1.2237	a57266_PGA_scaffold1	PGA_scaffold1||4624599||4628847||TESI_000274-RA||-1||CDS||2983078399||316||73.44	4628847	4624599	b57268_PGA_scaffold_11	PGA_scaffold_11||49385378||49396873||BUSI_013093-RA||-1||CDS||2987021536||6135||73.44	49396873	49385378	1.400000e-18	27
64.1094	0.5183	a57266_PGA_scaffold1	PGA_scaffold1||4671149||4673242||TESI_000276-RA||-1||CDS||2983078405||318||57.36	4673242	4671149	b57268_PGA_scaffold_11	PGA_scaffold_11||49472038||49476000||BUSI_013100-RA||1||CDS||2987021557||6142||57.36	49472038	49476000	5.600000e-22	48
1.0788	0.1150	a57266_PGA_scaffold1	PGA_scaffold1||4790832||4791298||TESI_000282-RA||-1||CDS||2983078423||324||79.72	4791298	4790832	b57268_PGA_scaffold_11	PGA_scaffold_11||49578841||49580032||BUSI_013107-RA||-1||CDS||2987021578||6149||79.72	49580032	49578841	4.200000e-94	98
7.4629	0.3519	a57266_PGA_scaffold1	PGA_scaffold1||4860871||4862804||TESI_000286-RA||1||CDS||2983078435||328||73.82	4860871	4862804	b57268_PGA_scaffold_11	PGA_scaffold_11||49589919||49593246||BUSI_013108-RA||-1||CDS||2987021581||6150||73.82	49593246	49589919	1.600000e-43	140
###  Mean Ks:  10.6628	Mean Kn: 0.3869
#Ks	Kn	a<db_genome_id>_<chr>	chr1||start1||stop1||name1||strand1||type1||db_feature_id1||genome_order1||percent_id1	start1	stop1	b<db_genome_id>_<chr>	chr2||start2||stop2||name2||strand2||type2||db_feature_id2||genome_order2||percent_id2	start2	stop2	eval	block_score	GEVO_link
0.8614	0.1888	a57266_PGA_scaffold1	PGA_scaffold1||4487690||4488328||TESI_000266-RA||1||CDS||2983078375||308||75.16	4487690	4488328	b57268_PGA_scaffold_12	PGA_scaffold_12||35473953||35474984||BUSI_023599-RA||-1||CDS||2987234952||7760||75.16	35474984	35473953	4.200000e-134	50
0.5785	0.0881	a57266_PGA_scaffold1	PGA_scaffold1||4490889||4504218||TESI_000267-RA||-1||CDS||2983078378||309||85.38	4504218	4490889	b57268_PGA_scaffold_12	PGA_scaffold_12||35469729||35471918||BUSI_023598-RA||1||CDS||2987234949||7759||85.38	35469729	35471918	1.400000e-176	100
0.8441	0.1780	a57266_PGA_scaffold1	PGA_scaffold1||4537916||4540420||TESI_000270-RA||-1||CDS||2983078387||312||77.61	4540420	4537916	b57268_PGA_scaffold_12	PGA_scaffold_12||35443926||35452274||BUSI_023595-RA||1||CDS||2987234940||7756||77.61	35443926	35452274	1.000000e-250	150
0.6369	0.1695	a57266_PGA_scaffold1	PGA_scaffold1||4562221||4562879||TESI_000271-RA||1||CDS||2983078390||313||80.05	4562221	4562879	b57268_PGA_scaffold_12	PGA_scaffold_12||35418141||35421195||BUSI_023593-RA||-1||CDS||2987234934||7754||80.05	35421195	35418141	3.700000e-105	200
1.2417	0.3325	a57266_PGA_scaffold1	PGA_scaffold1||4579857||4598622||TESI_000272-RA||1||CDS||2983078393||314||70.99	4579857	4598622	b57268_PGA_scaffold_12	PGA_scaffold_12||35301530||35339352||BUSI_023589-RA||-1||CDS||2987234922||7750||70.99	35339352	35301530	1.000000e-250	250
0.8000	0.2125	a57266_PGA_scaffold1	PGA_scaffold1||4624599||4628847||TESI_000274-RA||-1||CDS||2983078399||316||76.14	4628847	4624599	b57268_PGA_scaffold_12	PGA_scaffold_12||35268818||35271819||BUSI_023587-RA||1||CDS||2987234916||7748||76.14	35268818	35271819	1.700000e-172	300
0.8117	0.3754	a57266_PGA_scaffold1	PGA_scaffold1||4638748||4642554||TESI_000275-RA||-1||CDS||2983078402||317||72.42	4642554	4638748	b57268_PGA_scaffold_12	PGA_scaffold_12||35253900||35259790||BUSI_023586-RA||1||CDS||2987234913||7747||72.42	35253900	35259790	1.000000e-250	350
1.0486	0.2056	a57266_PGA_scaffold1	PGA_scaffold1||4671149||4673242||TESI_000276-RA||-1||CDS||2983078405||318||81.02	4673242	4671149	b57268_PGA_scaffold_12	PGA_scaffold_12||35244078||35246214||BUSI_023585-RA||1||CDS||2987234910||7746||81.02	35244078	35246214	1.000000e-250	400
5.8800	1.4501	a57266_PGA_scaffold1	PGA_scaffold1||4712136||4736147||TESI_000278-RA||1||CDS||2983078411||320||79.23	4712136	4736147	b57268_PGA_scaffold_12	PGA_scaffold_12||35204132||35211445||BUSI_023579-RA||1||CDS||2987234892||7740||79.23	35204132	35211445	1.400000e-129	450
0.9746	0.2733	a57266_PGA_scaffold1	PGA_scaffold1||4745843||4747060||TESI_000280-RA||1||CDS||2983078417||322||73.94	4745843	4747060	b57268_PGA_scaffold_12	PGA_scaffold_12||35198787||35200330||BUSI_023578-RA||-1||CDS||2987234889||7739||73.94	35200330	35198787	4.600000e-134	500
0.6287	0.2073	a57266_PGA_scaffold1	PGA_scaffold1||4838262||4855588||TESI_000285-RA||1||CDS||2983078432||327||78.91	4838262	4855588	b57268_PGA_scaffold_12	PGA_scaffold_12||35152550||35163609||BUSI_023575-RA||-1||CDS||2987234880||7736||78.91	35163609	35152550	1.000000e-250	550
66.2895	0.4237	a57266_PGA_scaffold1	PGA_scaffold1||4860871||4862804||TESI_000286-RA||1||CDS||2983078435||328||86.98	4860871	4862804	b57268_PGA_scaffold_12	PGA_scaffold_12||35125093||35129406||BUSI_023572-RA||-1||CDS||2987234871||7733||86.98	35129406	35125093	5.100000e-100	600
0.8170	0.1707	a57266_PGA_scaffold1	PGA_scaffold1||4872632||4875051||TESI_000287-RA||1||CDS||2983078438||329||78.0	4872632	4875051	b57268_PGA_scaffold_12	PGA_scaffold_12||35116375||35119682||BUSI_023571-RA||-1||CDS||2987234868||7732||78.0	35119682	35116375	4.600000e-148	650
1.0682	0.1954	a57266_PGA_scaffold1	PGA_scaffold1||4896205||4912247||TESI_000289-RA||1||CDS||2983078444||331||77.94	4896205	4912247	b57268_PGA_scaffold_12	PGA_scaffold_12||35100995||35106480||BUSI_023570-RA||-1||CDS||2987234865||7731||77.94	35106480	35100995	1.000000e-250	700
2.4300	1.5470	a57266_PGA_scaffold1	PGA_scaffold1||4922125||4923601||TESI_000290-RA||1||CDS||2983078447||332||87.69	4922125	4923601	b57268_PGA_scaffold_12	PGA_scaffold_12||35075730||35081196||BUSI_023569-RA||-1||CDS||2987234862||7730||87.69	35081196	35075730	3.200000e-85	750
6.0442	1.0252	a57266_PGA_scaffold1	PGA_scaffold1||5015369||5021104||TESI_000298-RA||1||CDS||2983078471||340||72.12	5015369	5021104	b57268_PGA_scaffold_12	PGA_scaffold_12||35038173||35042396||BUSI_023565-RA||-1||CDS||2987234850||7726||72.12	35042396	35038173	1.500000e-62	800
17.3209	1.0441	a57266_PGA_scaffold1	PGA_scaffold1||5043312||5047930||TESI_000300-RA||1||CDS||2983078477||342||74.68	5043312	5047930	b57268_PGA_scaffold_12	PGA_scaffold_12||35029845||35036002||BUSI_023564-RA||1||CDS||2987234847||7725||74.68	35029845	35036002	2.000000e-129	850
0.8294	0.1999	a57266_PGA_scaffold1	PGA_scaffold1||5080862||5092717||TESI_000304-RA||1||CDS||2983078489||346||80.73	5080862	5092717	b57268_PGA_scaffold_12	PGA_scaffold_12||34970004||34974534||BUSI_023559-RA||-1||CDS||2987234832||7720||80.73	34974534	34970004	1.000000e-250	900
12.1971	1.2103	a57266_PGA_scaffold1	PGA_scaffold1||5137420||5138123||TESI_000307-RA||-1||CDS||2983078498||349||85.41	5138123	5137420	b57268_PGA_scaffold_12	PGA_scaffold_12||34965173||34967178||BUSI_023558-RA||1||CDS||2987234829||7719||85.41	34965173	34967178	3.700000e-105	950
1.1517	0.2598	a57266_PGA_scaffold1	PGA_scaffold1||5180659||5188186||TESI_000309-RA||-1||CDS||2983078504||351||85.69	5188186	5180659	b57268_PGA_scaffold_12	PGA_scaffold_12||34951197||34960168||BUSI_023557-RA||1||CDS||2987234826||7718||85.69	34951197	34960168	4.900000e-159	1000
0.7242	0.1986	a57266_PGA_scaffold1	PGA_scaffold1||5202970||5209133||TESI_000311-RA||-1||CDS||2983078510||353||79.49	5209133	5202970	b57268_PGA_scaffold_12	PGA_scaffold_12||34936730||34942110||BUSI_023556-RA||1||CDS||2987234823||7717||79.49	34936730	34942110	1.000000e-250	1050
1.0105	0.2625	a57266_PGA_scaffold1	PGA_scaffold1||5214568||5223405||TESI_000312-RA||-1||CDS||2983078513||354||76.14	5223405	5214568	b57268_PGA_scaffold_12	PGA_scaffold_12||34918290||34925370||BUSI_023555-RA||1||CDS||2987234820||7716||76.14	34918290	34925370	1.000000e-250	1100
0.7909	0.2095	a57266_PGA_scaffold1	PGA_scaffold1||5243723||5259254||TESI_000315-RA||1||CDS||2983078522||357||77.41	5243723	5259254	b57268_PGA_scaffold_12	PGA_scaffold_12||34838029||34844722||BUSI_023550-RA||-1||CDS||2987234805||7711||77.41	34844722	34838029	1.000000e-250	1150
0.6834	0.3565	a57266_PGA_scaffold1	PGA_scaffold1||5282368||5287329||TESI_000317-RA||1||CDS||2983078528||359||69.91	5282368	5287329	b57268_PGA_scaffold_12	PGA_scaffold_12||34826589||34833473||BUSI_023549-RA||-1||CDS||2987234802||7710||69.91	34833473	34826589	1.500000e-127	1200
0.6706	0.1201	a57266_PGA_scaffold1	PGA_scaffold1||5302303||5304388||TESI_000319-RA||-1||CDS||2983078534||361||80.52	5304388	5302303	b57268_PGA_scaffold_12	PGA_scaffold_12||34820179||34822161||BUSI_023548-RA||1||CDS||2987234799||7709||80.52	34820179	34822161	1.000000e-250	1250
1.1551	0.3273	a57266_PGA_scaffold1	PGA_scaffold1||5362028||5368085||TESI_000324-RA||-1||CDS||2983078549||366||72.97	5368085	5362028	b57268_PGA_scaffold_12	PGA_scaffold_12||34807402||34809503||BUSI_023546-RA||1||CDS||2987234793||7707||72.97	34807402	34809503	1.100000e-115	1300
0.6799	0.2062	a57266_PGA_scaffold1	PGA_scaffold1||5400612||5406594||TESI_000328-RA||-1||CDS||2983078561||370||80.18	5406594	5400612	b57268_PGA_scaffold_12	PGA_scaffold_12||34773183||34778191||BUSI_023543-RA||-1||CDS||2987234784||7704||80.18	34778191	34773183	3.400000e-205	1350
0.7521	0.1255	a57266_PGA_scaffold1	PGA_scaffold1||5422705||5442523||TESI_000330-RA||1||CDS||2983078567||372||81.46	5422705	5442523	b57268_PGA_scaffold_12	PGA_scaffold_12||34700014||34710101||BUSI_023536-RA||-1||CDS||2987234763||7697||81.46	34710101	34700014	1.000000e-250	1400
0.6293	0.2251	a57266_PGA_scaffold1	PGA_scaffold1||5470138||5471828||TESI_000332-RA||-1||CDS||2983078573||374||74.88	5471828	5470138	b57268_PGA_scaffold_12	PGA_scaffold_12||34693417||34695183||BUSI_023534-RA||1||CDS||2987234757||7695||74.88	34693417	34695183	2.100000e-86	1450
0.5713	0.1449	a57266_PGA_scaffold1	PGA_scaffold1||5495649||5504880||TESI_000335-RA||-1||CDS||2983078582||377||79.93	5504880	5495649	b57268_PGA_scaffold_12	PGA_scaffold_12||34680597||34687791||BUSI_023533-RA||1||CDS||2987234754||7694||79.93	34680597	34687791	1.000000e-250	1500
3.2188	1.1668	a57266_PGA_scaffold1	PGA_scaffold1||5625866||5638346||TESI_000343-RA||-1||CDS||2983078606||385||73.7	5638346	5625866	b57268_PGA_scaffold_12	PGA_scaffold_12||34645698||34663992||BUSI_023530-RA||1||CDS||2987234745||7691||73.7	34645698	34663992	1.000000e-250	1550
67.4991	0.9665	a57266_PGA_scaffold1	PGA_scaffold1||5664031||5682927||TESI_000345-RA||1||CDS||2983078612||387||78.31	5664031	5682927	b57268_PGA_scaffold_12	PGA_scaffold_12||34641910||34644851||BUSI_023529-RA||1||CDS||2987234742||7690||78.31	34641910	34644851	1.000000e-250	1600
87.6859	1.1019	a57266_PGA_scaffold1	PGA_scaffold1||5709907||5712049||TESI_000347-RA||1||CDS||2983078618||389||75.68	5709907	5712049	b57268_PGA_scaffold_12	PGA_scaffold_12||34630944||34633745||BUSI_023528-RA||-1||CDS||2987234739||7689||75.68	34633745	34630944	1.900000e-78	1650
63.9779	1.0738	a57266_PGA_scaffold1	PGA_scaffold1||5762077||5762689||TESI_000351-RA||1||CDS||2983078630||393||71.53	5762077	5762689	b57268_PGA_scaffold_12	PGA_scaffold_12||34525190||34527739||BUSI_023521-RA||-1||CDS||2987234718||7682||71.53	34527739	34525190	2.100000e-72	1700
0.4824	0.1031	a57266_PGA_scaffold1	PGA_scaffold1||5779699||5785686||TESI_000352-RA||1||CDS||2983078633||394||83.25	5779699	5785686	b57268_PGA_scaffold_12	PGA_scaffold_12||34489397||34494493||BUSI_023514-RA||-1||CDS||2987234697||7675||83.25	34494493	34489397	1.000000e-250	1750
57.3466	1.5123	a57266_PGA_scaffold1	PGA_scaffold1||5789711||5803245||TESI_000353-RA||1||CDS||2983078636||395||74.7	5789711	5803245	b57268_PGA_scaffold_12	PGA_scaffold_12||34478788||34479818||BUSI_023510-RA||-1||CDS||2987234685||7671||74.7	34479818	34478788	1.800000e-108	1800
0.9723	0.1003	a57266_PGA_scaffold1	PGA_scaffold1||5838146||5840435||TESI_000357-RA||1||CDS||2983078648||399||79.42	5838146	5840435	b57268_PGA_scaffold_12	PGA_scaffold_12||34328273||34331386||BUSI_023489-RA||1||CDS||2987234622||7650||79.42	34328273	34331386	1.000000e-250	50
0.9928	0.1004	a57266_PGA_scaffold1	PGA_scaffold1||5838146||5840435||TESI_000357-RA||1||CDS||2983078648||399||79.29	5838146	5840435	b57268_PGA_scaffold_12	PGA_scaffold_12||34457696||34460815||BUSI_023506-RA||-1||CDS||2987234673||7667||79.29	34460815	34457696	1.000000e-250	1850
0.8827	0.0120	a57266_PGA_scaffold1	PGA_scaffold1||5844330||5846961||TESI_000358-RA||-1||CDS||2983078651||400||86.52	5846961	5844330	b57268_PGA_scaffold_12	PGA_scaffold_12||34334766||34337386||BUSI_023490-RA||-1||CDS||2987234625||7651||86.52	34337386	34334766	1.000000e-250	100
0.8853	0.0121	a57266_PGA_scaffold1	PGA_scaffold1||5844330||5846961||TESI_000358-RA||-1||CDS||2983078651||400||86.45	5846961	5844330	b57268_PGA_scaffold_12	PGA_scaffold_12||34451324||34453947||BUSI_023505-RA||1||CDS||2987234670||7666||86.45	34451324	34453947	1.000000e-250	1900
0.8998	0.0286	a57266_PGA_scaffold1	PGA_scaffold1||5850774||5852717||TESI_000359-RA||1||CDS||2983078654||401||86.33	5850774	5852717	b57268_PGA_scaffold_12	PGA_scaffold_12||34442341||34442923||BUSI_023503-RA||-1||CDS||2987234664||7664||86.33	34442923	34442341	4.000000e-143	1950
0.9458	0.1091	a57266_PGA_scaffold1	PGA_scaffold1||5871362||5877028||TESI_000361-RA||-1||CDS||2983078660||403||80.31	5877028	5871362	b57268_PGA_scaffold_12	PGA_scaffold_12||34350793||34354030||BUSI_023494-RA||-1||CDS||2987234637||7655||80.31	34354030	34350793	1.000000e-250	150
2.5466	0.1455	a57266_PGA_scaffold1	PGA_scaffold1||5937878||5938287||TESI_000364-RA||1||CDS||2983078669||406||80.15	5937878	5938287	b57268_PGA_scaffold_12	PGA_scaffold_12||34357495||34361389||BUSI_023495-RA||1||CDS||2987234640||7656||80.15	34357495	34361389	2.700000e-68	200
0.7344	0.1808	a57266_PGA_scaffold1	PGA_scaffold1||5976413||5977478||TESI_000366-RA||1||CDS||2983078675||408||78.69	5976413	5977478	b57268_PGA_scaffold_12	PGA_scaffold_12||34378358||34379177||BUSI_023496-RA||1||CDS||2987234643||7657||78.69	34378358	34379177	6.400000e-142	250
0.7813	0.2634	a57266_PGA_scaffold1	PGA_scaffold1||6018487||6023921||TESI_000368-RA||-1||CDS||2983078681||410||76.34	6023921	6018487	b57268_PGA_scaffold_12	PGA_scaffold_12||34396842||34401910||BUSI_023498-RA||-1||CDS||2987234649||7659||76.34	34401910	34396842	1.000000e-250	2000
1.2479	0.2479	a57266_PGA_scaffold1	PGA_scaffold1||6045816||6048371||TESI_000370-RA||1||CDS||2983078687||412||76.65	6045816	6048371	b57268_PGA_scaffold_12	PGA_scaffold_12||34320614||34321459||BUSI_023488-RA||-1||CDS||2987234619||7649||76.65	34321459	34320614	2.800000e-118	2050
0.6805	0.2599	a57266_PGA_scaffold1	PGA_scaffold1||6053594||6056042||TESI_000371-RA||1||CDS||2983078690||413||78.44	6053594	6056042	b57268_PGA_scaffold_12	PGA_scaffold_12||34313967||34317943||BUSI_023487-RA||-1||CDS||2987234616||7648||78.44	34317943	34313967	3.000000e-93	2100
0.5965	0.0275	a57266_PGA_scaffold1	PGA_scaffold1||6061362||6073086||TESI_000372-RA||-1||CDS||2983078693||414||90.89	6073086	6061362	b57268_PGA_scaffold_12	PGA_scaffold_12||34283737||34299626||BUSI_023485-RA||1||CDS||2987234610||7646||90.89	34283737	34299626	5.800000e-200	2150
0.9502	0.3316	a57266_PGA_scaffold1	PGA_scaffold1||6085734||6088349||TESI_000373-RA||-1||CDS||2983078696||415||77.06	6088349	6085734	b57268_PGA_scaffold_12	PGA_scaffold_12||34274521||34276382||BUSI_023483-RA||1||CDS||2987234604||7644||77.06	34274521	34276382	8.100000e-100	2200
0.7336	0.0878	a57266_PGA_scaffold1	PGA_scaffold1||6094195||6104897||TESI_000374-RA||-1||CDS||2983078699||416||86.33	6104897	6094195	b57268_PGA_scaffold_12	PGA_scaffold_12||33786350||33791144||BUSI_023450-RA||1||CDS||2987234505||7611||86.33	33786350	33791144	1.900000e-76	50
0.6231	0.0959	a57266_PGA_scaffold1	PGA_scaffold1||6122432||6124067||TESI_000376-RA||1||CDS||2983078705||418||80.85	6122432	6124067	b57268_PGA_scaffold_12	PGA_scaffold_12||33782620||33783710||BUSI_023449-RA||-1||CDS||2987234502||7610||80.85	33783710	33782620	5.500000e-92	100
0.5433	0.0436	a57266_PGA_scaffold1	PGA_scaffold1||6194014||6245334||TESI_000379-RA||1||CDS||2983078714||421||88.89	6194014	6245334	b57268_PGA_scaffold_12	PGA_scaffold_12||33737903||33748343||BUSI_023444-RA||-1||CDS||2987234487||7605||88.89	33748343	33737903	1.000000e-250	150
1.6715	0.3807	a57266_PGA_scaffold1	PGA_scaffold1||6307242||6323681||TESI_000381-RA||-1||CDS||2983078720||423||71.46	6323681	6307242	b57268_PGA_scaffold_12	PGA_scaffold_12||33655410||33700977||BUSI_023438-RA||1||CDS||2987234469||7599||71.46	33655410	33700977	6.200000e-163	200
1.1593	0.2779	a57266_PGA_scaffold1	PGA_scaffold1||6307242||6323681||TESI_000381-RA||-1||CDS||2983078720||423||71.35	6323681	6307242	b57268_PGA_scaffold_12	PGA_scaffold_12||33993265||33999933||BUSI_023462-RA||1||CDS||2987234541||7623||71.35	33993265	33999933	3.700000e-170	2244
70.8691	1.0538	a57266_PGA_scaffold1	PGA_scaffold1||6356641||6361097||TESI_000384-RA||-1||CDS||2983078729||426||81.55	6361097	6356641	b57268_PGA_scaffold_12	PGA_scaffold_12||33615716||33623802||BUSI_023433-RA||1||CDS||2987234454||7594||81.55	33615716	33623802	6.500000e-72	250
70.4184	0.5266	a57266_PGA_scaffold1	PGA_scaffold1||6364735||6370389||TESI_000385-RA||-1||CDS||2983078732||427||84.82	6370389	6364735	b57268_PGA_scaffold_12	PGA_scaffold_12||33611822||33614064||BUSI_023432-RA||1||CDS||2987234451||7593||84.82	33611822	33614064	6.100000e-73	300
1.0424	0.3885	a57266_PGA_scaffold1	PGA_scaffold1||6377724||6397129||TESI_000386-RA||1||CDS||2983078735||428||69.41	6377724	6397129	b57268_PGA_scaffold_12	PGA_scaffold_12||33598889||33604622||BUSI_023431-RA||-1||CDS||2987234448||7592||69.41	33604622	33598889	8.500000e-59	350
62.8232	1.2298	a57266_PGA_scaffold1	PGA_scaffold1||6409752||6410480||TESI_000387-RA||-1||CDS||2983078738||429||77.09	6410480	6409752	b57268_PGA_scaffold_12	PGA_scaffold_12||33565566||33573697||BUSI_023428-RA||-1||CDS||2987234439||7589||77.09	33573697	33565566	1.700000e-158	400
1.7747	0.5471	a57266_PGA_scaffold1	PGA_scaffold1||6485802||6486934||TESI_000393-RA||1||CDS||2983078756||435||72.93	6485802	6486934	b57268_PGA_scaffold_12	PGA_scaffold_12||33507362||33515533||BUSI_023424-RA||-1||CDS||2987234427||7585||72.93	33515533	33507362	6.300000e-159	450
1.2872	0.4034	a57266_PGA_scaffold1	PGA_scaffold1||6532738||6539843||TESI_000397-RA||-1||CDS||2983078768||439||74.46	6539843	6532738	b57268_PGA_scaffold_12	PGA_scaffold_12||33470959||33500175||BUSI_023423-RA||1||CDS||2987234424||7584||74.46	33470959	33500175	5.900000e-110	500
0.6919	0.2437	a57266_PGA_scaffold1	PGA_scaffold1||6643934||6644772||TESI_000402-RA||1||CDS||2983078783||444||79.61	6643934	6644772	b57268_PGA_scaffold_12	PGA_scaffold_12||33459329||33460161||BUSI_023422-RA||-1||CDS||2987234421||7583||79.61	33460161	33459329	1.000000e-62	550
0.6678	0.1215	a57266_PGA_scaffold1	PGA_scaffold1||6648501||6656196||TESI_000403-RA||-1||CDS||2983078786||445||81.93	6656196	6648501	b57268_PGA_scaffold_12	PGA_scaffold_12||33450753||33456688||BUSI_023421-RA||1||CDS||2987234418||7582||81.93	33450753	33456688	1.400000e-239	600
1.1270	0.0947	a57266_PGA_scaffold1	PGA_scaffold1||6672008||6677944||TESI_000404-RA||-1||CDS||2983078789||446||77.17	6677944	6672008	b57268_PGA_scaffold_12	PGA_scaffold_12||33416297||33420955||BUSI_023419-RA||1||CDS||2987234412||7580||77.17	33416297	33420955	1.000000e-250	650
0.6118	0.1372	a57266_PGA_scaffold1	PGA_scaffold1||6691885||6696040||TESI_000406-RA||1||CDS||2983078795||448||79.98	6691885	6696040	b57268_PGA_scaffold_12	PGA_scaffold_12||33399386||33403247||BUSI_023418-RA||-1||CDS||2987234409||7579||79.98	33403247	33399386	1.000000e-250	700
0.8287	0.1221	a57266_PGA_scaffold1	PGA_scaffold1||6701590||6720182||TESI_000407-RA||-1||CDS||2983078798||449||85.98	6720182	6701590	b57268_PGA_scaffold_12	PGA_scaffold_12||33363189||33371073||BUSI_023415-RA||1||CDS||2987234400||7576||85.98	33363189	33371073	3.600000e-159	750
1.0591	0.2129	a57266_PGA_scaffold1	PGA_scaffold1||6772548||6797897||TESI_000412-RA||1||CDS||2983078813||454||87.0	6772548	6797897	b57268_PGA_scaffold_12	PGA_scaffold_12||33335590||33359041||BUSI_023414-RA||-1||CDS||2987234397||7575||87.0	33359041	33335590	1.400000e-92	800
70.3010	0.8832	a57266_PGA_scaffold1	PGA_scaffold1||6798236||6804827||TESI_000413-RA||-1||CDS||2983078816||455||70.54	6804827	6798236	b57268_PGA_scaffold_12	PGA_scaffold_12||33327011||33338185||BUSI_023413-RA||1||CDS||2987234394||7574||70.54	33327011	33338185	2.200000e-157	850
0.8468	0.1311	a57266_PGA_scaffold1	PGA_scaffold1||6837681||6840521||TESI_000418-RA||-1||CDS||2983078831||460||78.74	6840521	6837681	b57268_PGA_scaffold_12	PGA_scaffold_12||33288926||33292072||BUSI_023410-RA||1||CDS||2987234385||7571||78.74	33288926	33292072	1.000000e-250	900
2.3288	0.4051	a57266_PGA_scaffold1	PGA_scaffold1||6861427||6863228||TESI_000420-RA||-1||CDS||2983078837||462||60.51	6863228	6861427	b57268_PGA_scaffold_12	PGA_scaffold_12||33262911||33264610||BUSI_023408-RA||1||CDS||2987234379||7569||60.51	33262911	33264610	4.800000e-115	950
2.4453	0.2369	a57266_PGA_scaffold1	PGA_scaffold1||6878276||6881118||TESI_000421-RA||1||CDS||2983078840||463||75.62	6878276	6881118	b57268_PGA_scaffold_12	PGA_scaffold_12||33258362||33260668||BUSI_023407-RA||-1||CDS||2987234376||7568||75.62	33260668	33258362	4.100000e-23	972
0.8617	0.1109	a57266_PGA_scaffold1	PGA_scaffold1||6913815||6916723||TESI_000423-RA||1||CDS||2983078846||465||80.57	6913815	6916723	b57268_PGA_scaffold_12	PGA_scaffold_12||33245019||33247047||BUSI_023405-RA||-1||CDS||2987234370||7566||80.57	33247047	33245019	1.100000e-235	1022
5.2090	1.2133	a57266_PGA_scaffold1	PGA_scaffold1||6981668||6992544||TESI_000425-RA||-1||CDS||2983078852||467||77.37	6992544	6981668	b57268_PGA_scaffold_12	PGA_scaffold_12||33208365||33219189||BUSI_023402-RA||1||CDS||2987234361||7563||77.37	33208365	33219189	3.400000e-191	1072
5.3884	1.1694	a57266_PGA_scaffold1	PGA_scaffold1||7011870||7016417||TESI_000427-RA||1||CDS||2983078858||469||72.15	7011870	7016417	b57268_PGA_scaffold_12	PGA_scaffold_12||33180385||33188300||BUSI_023399-RA||-1||CDS||2987234352||7560||72.15	33188300	33180385	2.400000e-33	1104
2.1004	0.6001	a57266_PGA_scaffold1	PGA_scaffold1||7063590||7070432||TESI_000432-RA||-1||CDS||2983078873||474||81.85	7070432	7063590	b57268_PGA_scaffold_12	PGA_scaffold_12||33148320||33150559||BUSI_023397-RA||1||CDS||2987234346||7558||81.85	33148320	33150559	5.800000e-72	1154
0.5700	0.1535	a57266_PGA_scaffold1	PGA_scaffold1||7131806||7134575||TESI_000435-RA||1||CDS||2983078882||477||78.52	7131806	7134575	b57268_PGA_scaffold_12	PGA_scaffold_12||33069518||33072031||BUSI_023394-RA||-1||CDS||2987234337||7555||78.52	33072031	33069518	9.300000e-149	1204
0.6123	0.0441	a57266_PGA_scaffold1	PGA_scaffold1||7202962||7207076||TESI_000438-RA||1||CDS||2983078891||480||87.26	7202962	7207076	b57268_PGA_scaffold_12	PGA_scaffold_12||33061265||33065509||BUSI_023393-RA||-1||CDS||2987234334||7554||87.26	33065509	33061265	1.000000e-250	1254
0.6055	0.1127	a57266_PGA_scaffold1	PGA_scaffold1||7225322||7228423||TESI_000440-RA||-1||CDS||2983078897||482||81.74	7228423	7225322	b57268_PGA_scaffold_12	PGA_scaffold_12||33032939||33035484||BUSI_023392-RA||1||CDS||2987234331||7553||81.74	33032939	33035484	1.000000e-213	1304
58.5397	0.5423	a57266_PGA_scaffold1	PGA_scaffold1||7236874||7237425||TESI_000441-RA||1||CDS||2983078900||483||76.64	7236874	7237425	b57268_PGA_scaffold_12	PGA_scaffold_12||33008853||33012027||BUSI_023390-RA||-1||CDS||2987234325||7551||76.64	33012027	33008853	7.200000e-132	1354
0.7361	0.1634	a57266_PGA_scaffold1	PGA_scaffold1||7296209||7310483||TESI_000442-RA||-1||CDS||2983078903||484||79.03	7310483	7296209	b57268_PGA_scaffold_12	PGA_scaffold_12||32952651||32961574||BUSI_023389-RA||1||CDS||2987234322||7550||79.03	32952651	32961574	1.000000e-250	1404
0.6384	0.1424	a57266_PGA_scaffold1	PGA_scaffold1||7343106||7345397||TESI_000443-RA||1||CDS||2983078906||485||84.0	7343106	7345397	b57268_PGA_scaffold_12	PGA_scaffold_12||32937889||32940400||BUSI_023387-RA||-1||CDS||2987234316||7548||84.0	32940400	32937889	4.600000e-169	1454
0.6525	0.0890	a57266_PGA_scaffold1	PGA_scaffold1||7348751||7364897||TESI_000444-RA||-1||CDS||2983078909||486||83.28	7364897	7348751	b57268_PGA_scaffold_12	PGA_scaffold_12||32918030||32936521||BUSI_023386-RA||1||CDS||2987234313||7547||83.28	32918030	32936521	1.000000e-250	1504
0.7131	0.1384	a57266_PGA_scaffold1	PGA_scaffold1||7400362||7411685||TESI_000446-RA||1||CDS||2983078915||488||84.73	7400362	7411685	b57268_PGA_scaffold_12	PGA_scaffold_12||32899133||32910407||BUSI_023385-RA||-1||CDS||2987234310||7546||84.73	32910407	32899133	1.000000e-250	1554
0.9933	0.2114	a57266_PGA_scaffold1	PGA_scaffold1||7434460||7460063||TESI_000448-RA||-1||CDS||2983078921||490||81.79	7460063	7434460	b57268_PGA_scaffold_12	PGA_scaffold_12||32881264||32894354||BUSI_023383-RA||1||CDS||2987234304||7544||81.79	32881264	32894354	1.700000e-166	1604
0.8024	0.1789	a57266_PGA_scaffold1	PGA_scaffold1||7470364||7474388||TESI_000449-RA||-1||CDS||2983078924||491||76.49	7474388	7470364	b57268_PGA_scaffold_12	PGA_scaffold_12||32807815||32810597||BUSI_023378-RA||1||CDS||2987234289||7539||76.49	32807815	32810597	1.000000e-250	1654
0.9414	0.1205	a57266_PGA_scaffold1	PGA_scaffold1||7492472||7498673||TESI_000451-RA||1||CDS||2983078930||493||79.29	7492472	7498673	b57268_PGA_scaffold_12	PGA_scaffold_12||32752312||32764773||BUSI_023376-RA||-1||CDS||2987234283||7537||79.29	32764773	32752312	1.000000e-250	1704
0.6659	0.0814	a57266_PGA_scaffold1	PGA_scaffold1||7544391||7554785||TESI_000454-RA||1||CDS||2983078939||496||84.95	7544391	7554785	b57268_PGA_scaffold_12	PGA_scaffold_12||32725097||32736880||BUSI_023375-RA||-1||CDS||2987234280||7536||84.95	32736880	32725097	1.000000e-250	1754
1.1795	0.1806	a57266_PGA_scaffold1	PGA_scaffold1||7602762||7605406||TESI_000458-RA||1||CDS||2983078951||500||75.79	7602762	7605406	b57268_PGA_scaffold_12	PGA_scaffold_12||32715959||32720576||BUSI_023374-RA||-1||CDS||2987234277||7535||75.79	32720576	32715959	8.600000e-138	1804
0.6001	0.0532	a57266_PGA_scaffold1	PGA_scaffold1||7607239||7623242||TESI_000459-RA||1||CDS||2983078954||501||84.03	7607239	7623242	b57268_PGA_scaffold_12	PGA_scaffold_12||32704482||32713416||BUSI_023373-RA||-1||CDS||2987234274||7534||84.03	32713416	32704482	1.300000e-130	1854
0.7600	0.2092	a57266_PGA_scaffold1	PGA_scaffold1||7636464||7638461||TESI_000462-RA||1||CDS||2983078963||504||75.33	7636464	7638461	b57268_PGA_scaffold_12	PGA_scaffold_12||32582622||32584814||BUSI_023367-RA||-1||CDS||2987234256||7528||75.33	32584814	32582622	1.000000e-250	1904
0.5453	0.0590	a57266_PGA_scaffold1	PGA_scaffold1||7680256||7690114||TESI_000465-RA||1||CDS||2983078972||507||83.52	7680256	7690114	b57268_PGA_scaffold_12	PGA_scaffold_12||32564319||32571392||BUSI_023366-RA||-1||CDS||2987234253||7527||83.52	32571392	32564319	4.600000e-243	1954
58.5991	1.2335	a57266_PGA_scaffold1	PGA_scaffold1||7724445||7737756||TESI_000469-RA||-1||CDS||2983078984||511||84.05	7737756	7724445	b57268_PGA_scaffold_12	PGA_scaffold_12||32496928||32501154||BUSI_023360-RA||1||CDS||2987234235||7521||84.05	32496928	32501154	1.000000e-250	50
0.6080	0.1261	a57266_PGA_scaffold1	PGA_scaffold1||7759451||7768294||TESI_000472-RA||-1||CDS||2983078993||514||81.34	7768294	7759451	b57268_PGA_scaffold_12	PGA_scaffold_12||32512440||32526826||BUSI_023361-RA||1||CDS||2987234238||7522||81.34	32512440	32526826	1.000000e-250	2004
1.0605	0.2700	a57266_PGA_scaffold1	PGA_scaffold1||7774030||7780210||TESI_000473-RA||-1||CDS||2983078996||515||72.24	7780210	7774030	b57268_PGA_scaffold_12	PGA_scaffold_12||32496928||32501154||BUSI_023360-RA||1||CDS||2987234235||7521||72.24	32496928	32501154	9.900000e-241	2054
0.6456	0.0634	a57266_PGA_scaffold1	PGA_scaffold1||7785388||7794194||TESI_000474-RA||-1||CDS||2983078999||516||84.11	7794194	7785388	b57268_PGA_scaffold_12	PGA_scaffold_12||32484868||32492131||BUSI_023359-RA||1||CDS||2987234232||7520||84.11	32484868	32492131	1.000000e-250	2104
0.9076	0.2619	a57266_PGA_scaffold1	PGA_scaffold1||7824486||7827549||TESI_000475-RA||1||CDS||2983079002||517||83.33	7824486	7827549	b57268_PGA_scaffold_12	PGA_scaffold_12||32425345||32426961||BUSI_023356-RA||-1||CDS||2987234223||7517||83.33	32426961	32425345	6.500000e-143	2154
0.7114	0.1003	a57266_PGA_scaffold1	PGA_scaffold1||7842557||7848997||TESI_000476-RA||-1||CDS||2983079005||518||82.49	7848997	7842557	b57268_PGA_scaffold_12	PGA_scaffold_12||32399898||32405380||BUSI_023353-RA||1||CDS||2987234214||7514||82.49	32399898	32405380	2.800000e-224	2204
64.9261	1.3368	a57266_PGA_scaffold1	PGA_scaffold1||7854248||7863313||TESI_000477-RA||-1||CDS||2983079008||519||81.95	7863313	7854248	b57268_PGA_scaffold_12	PGA_scaffold_12||32385030||32393851||BUSI_023352-RA||1||CDS||2987234211||7513||81.95	32385030	32393851	2.400000e-75	2254
0.5923	0.0784	a57266_PGA_scaffold1	PGA_scaffold1||7932875||7946506||TESI_000480-RA||-1||CDS||2983079017||522||87.01	7946506	7932875	b57268_PGA_scaffold_12	PGA_scaffold_12||32366611||32372185||BUSI_023351-RA||1||CDS||2987234208||7512||87.01	32366611	32372185	1.000000e-250	2304
0.8538	0.1350	a57266_PGA_scaffold1	PGA_scaffold1||7950320||7951699||TESI_000481-RA||-1||CDS||2983079020||523||76.27	7951699	7950320	b57268_PGA_scaffold_12	PGA_scaffold_12||32360006||32361748||BUSI_023350-RA||1||CDS||2987234205||7511||76.27	32360006	32361748	4.300000e-104	2354
3.0471	0.6618	a57266_PGA_scaffold1	PGA_scaffold1||7968655||7980577||TESI_000484-RA||-1||CDS||2983079029||526||86.39	7980577	7968655	b57268_PGA_scaffold_12	PGA_scaffold_12||32336598||32350879||BUSI_023349-RA||1||CDS||2987234202||7510||86.39	32336598	32350879	4.900000e-100	2404
0.7661	0.1335	a57266_PGA_scaffold1	PGA_scaffold1||8045126||8045992||TESI_000487-RA||-1||CDS||2983079038||529||81.36	8045992	8045126	b57268_PGA_scaffold_12	PGA_scaffold_12||32330616||32334367||BUSI_023348-RA||-1||CDS||2987234199||7509||81.36	32334367	32330616	7.000000e-149	2454
73.4906	1.0734	a57266_PGA_scaffold1	PGA_scaffold1||8097479||8099012||TESI_000491-RA||-1||CDS||2983079050||533||59.44	8099012	8097479	b57268_PGA_scaffold_12	PGA_scaffold_12||32687481||32688745||BUSI_023371-RA||1||CDS||2987234268||7532||59.44	32687481	32688745	2.500000e-32	128
65.8784	0.7096	a57266_PGA_scaffold1	PGA_scaffold1||8351903||8358918||TESI_000506-RA||1||CDS||2983079095||548||60.49	8351903	8358918	b57268_PGA_scaffold_12	PGA_scaffold_12||32899133||32910407||BUSI_023385-RA||-1||CDS||2987234310||7546||60.49	32910407	32899133	3.700000e-22	146
36.4231	1.1796	a57266_PGA_scaffold1	PGA_scaffold1||8684412||8685326||TESI_000524-RA||-1||CDS||2983079149||566||78.18	8685326	8684412	b57268_PGA_scaffold_12	PGA_scaffold_12||33208365||33219189||BUSI_023402-RA||1||CDS||2987234361||7563||78.18	33208365	33219189	3.500000e-05	147
###  Mean Ks:  2.9874	Mean Kn: 1.4126
#Ks	Kn	a<db_genome_id>_<chr>	chr1||start1||stop1||name1||strand1||type1||db_feature_id1||genome_order1||percent_id1	start1	stop1	b<db_genome_id>_<chr>	chr2||start2||stop2||name2||strand2||type2||db_feature_id2||genome_order2||percent_id2	start2	stop2	eval	block_score	GEVO_link
1.4272	0.5696	a57266_PGA_scaffold1	PGA_scaffold1||8053566||8068782||TESI_000488-RA||-1||CDS||2983079041||530||74.82	8068782	8053566	b57268_PGA_scaffold_6	PGA_scaffold_6||538480||544208||BUSI_019067-RA||1||CDS||2988498978||19079||74.82	538480	544208	1.000000e-82	50
1.0561	0.0605	a57266_PGA_scaffold1	PGA_scaffold1||8175703||8178201||TESI_000494-RA||1||CDS||2983079059||536||87.18	8175703	8178201	b57268_PGA_scaffold_6	PGA_scaffold_6||511957||514842||BUSI_019063-RA||-1||CDS||2988498966||19075||87.18	514842	511957	1.000000e-250	100
0.8142	0.1821	a57266_PGA_scaffold1	PGA_scaffold1||8179389||8189879||TESI_000495-RA||-1||CDS||2983079062||537||77.57	8189879	8179389	b57268_PGA_scaffold_6	PGA_scaffold_6||467856||477006||BUSI_019060-RA||1||CDS||2988498957||19072||77.57	467856	477006	3.600000e-196	150
17.1219	9.7277	a57266_PGA_scaffold1	PGA_scaffold1||8220452||8221117||TESI_000497-RA||-1||CDS||2983079068||539||89.19	8221117	8220452	b57268_PGA_scaffold_6	PGA_scaffold_6||451547||458648||BUSI_019059-RA||1||CDS||2988498954||19071||89.19	451547	458648	1.300000e-109	200
1.1768	0.1376	a57266_PGA_scaffold1	PGA_scaffold1||8293057||8294991||TESI_000502-RA||1||CDS||2983079083||544||73.42	8293057	8294991	b57268_PGA_scaffold_6	PGA_scaffold_6||425048||426925||BUSI_019054-RA||-1||CDS||2988498939||19066||73.42	426925	425048	5.000000e-206	250
0.7648	0.2446	a57266_PGA_scaffold1	PGA_scaffold1||8308653||8311703||TESI_000503-RA||1||CDS||2983079086||545||82.21	8308653	8311703	b57268_PGA_scaffold_6	PGA_scaffold_6||407105||409129||BUSI_019051-RA||-1||CDS||2988498930||19063||82.21	409129	407105	1.400000e-75	300
0.7080	0.1174	a57266_PGA_scaffold1	PGA_scaffold1||8351903||8358918||TESI_000506-RA||1||CDS||2983079095||548||81.89	8351903	8358918	b57268_PGA_scaffold_6	PGA_scaffold_6||371042||389045||BUSI_019049-RA||-1||CDS||2988498924||19061||81.89	389045	371042	1.000000e-250	350
0.8305	0.2610	a57266_PGA_scaffold1	PGA_scaffold1||8374372||8379696||TESI_000508-RA||1||CDS||2983079101||550||72.96	8374372	8379696	b57268_PGA_scaffold_6	PGA_scaffold_6||367271||369637||BUSI_019048-RA||-1||CDS||2988498921||19060||72.96	369637	367271	9.500000e-93	400
###  Mean Ks:  9.7785	Mean Kn: 0.2906
#Ks	Kn	a<db_genome_id>_<chr>	chr1||start1||stop1||name1||strand1||type1||db_feature_id1||genome_order1||percent_id1	start1	stop1	b<db_genome_id>_<chr>	chr2||start2||stop2||name2||strand2||type2||db_feature_id2||genome_order2||percent_id2	start2	stop2	eval	block_score	GEVO_link
0.5553	0.0484	a57266_PGA_scaffold1	PGA_scaffold1||8396808||8415522||TESI_000511-RA||1||CDS||2983079110||553||86.72	8396808	8415522	b57268_PGA_scaffold_8	PGA_scaffold_8||2217902||2235242||BUSI_015570-RA||-1||CDS||2988861170||22739||86.72	2235242	2217902	3.900000e-190	50
0.7475	0.2007	a57266_PGA_scaffold1	PGA_scaffold1||8450127||8468620||TESI_000514-RA||1||CDS||2983079119||556||76.57	8450127	8468620	b57268_PGA_scaffold_8	PGA_scaffold_8||2206665||2215524||BUSI_015569-RA||1||CDS||2988861167||22738||76.57	2206665	2215524	1.000000e-250	100
6.3838	0.8101	a57266_PGA_scaffold1	PGA_scaffold1||8546264||8549007||TESI_000518-RA||-1||CDS||2983079131||560||82.41	8549007	8546264	b57268_PGA_scaffold_8	PGA_scaffold_8||2193922||2200040||BUSI_015568-RA||-1||CDS||2988861164||22737||82.41	2200040	2193922	1.000000e-250	150
0.6803	0.1944	a57266_PGA_scaffold1	PGA_scaffold1||8554764||8560605||TESI_000519-RA||-1||CDS||2983079134||561||80.88	8560605	8554764	b57268_PGA_scaffold_8	PGA_scaffold_8||2150593||2155293||BUSI_015562-RA||1||CDS||2988861146||22731||80.88	2150593	2155293	6.000000e-179	200
0.6693	0.0976	a57266_PGA_scaffold1	PGA_scaffold1||8649671||8677558||TESI_000523-RA||1||CDS||2983079146||565||87.84	8649671	8677558	b57268_PGA_scaffold_8	PGA_scaffold_8||2057841||2081578||BUSI_015555-RA||-1||CDS||2988861125||22724||87.84	2081578	2057841	1.000000e-250	250
0.7942	0.1599	a57266_PGA_scaffold1	PGA_scaffold1||8717191||8718711||TESI_000525-RA||1||CDS||2983079152||567||77.96	8717191	8718711	b57268_PGA_scaffold_8	PGA_scaffold_8||2039198||2040766||BUSI_015553-RA||-1||CDS||2988861119||22722||77.96	2040766	2039198	1.000000e-250	300
0.7657	0.1472	a57266_PGA_scaffold1	PGA_scaffold1||8731181||8732596||TESI_000526-RA||-1||CDS||2983079155||568||80.08	8732596	8731181	b57268_PGA_scaffold_8	PGA_scaffold_8||2032809||2034131||BUSI_015552-RA||1||CDS||2988861116||22721||80.08	2032809	2034131	1.000000e-250	350
0.6341	0.0596	a57266_PGA_scaffold1	PGA_scaffold1||8741966||8795406||TESI_000527-RA||-1||CDS||2983079158||569||84.97	8795406	8741966	b57268_PGA_scaffold_8	PGA_scaffold_8||1975775||2027495||BUSI_015551-RA||1||CDS||2988861113||22720||84.97	1975775	2027495	1.000000e-250	400
0.9003	0.0992	a57266_PGA_scaffold1	PGA_scaffold1||8903666||8905603||TESI_000531-RA||1||CDS||2983079170||573||80.49	8903666	8905603	b57268_PGA_scaffold_8	PGA_scaffold_8||1941049||1942920||BUSI_015545-RA||-1||CDS||2988861095||22714||80.49	1942920	1941049	1.000000e-250	450
1.2689	0.2273	a57266_PGA_scaffold1	PGA_scaffold1||8923900||8927027||TESI_000532-RA||1||CDS||2983079173||574||72.83	8923900	8927027	b57268_PGA_scaffold_8	PGA_scaffold_8||1926316||1928795||BUSI_015544-RA||-1||CDS||2988861092||22713||72.83	1928795	1926316	9.300000e-187	500
0.7945	0.0936	a57266_PGA_scaffold1	PGA_scaffold1||8949711||8955720||TESI_000534-RA||1||CDS||2983079179||576||79.74	8949711	8955720	b57268_PGA_scaffold_8	PGA_scaffold_8||1912014||1919298||BUSI_015543-RA||-1||CDS||2988861089||22712||79.74	1919298	1912014	1.000000e-250	550
10.4523	1.3021	a57266_PGA_scaffold1	PGA_scaffold1||8964008||8966463||TESI_000536-RA||-1||CDS||2983079185||578||84.28	8966463	8964008	b57268_PGA_scaffold_8	PGA_scaffold_8||1904393||1906983||BUSI_015542-RA||1||CDS||2988861086||22711||84.28	1904393	1906983	3.200000e-88	600
0.7182	0.0636	a57266_PGA_scaffold1	PGA_scaffold1||8973503||8981326||TESI_000538-RA||-1||CDS||2983079191||580||84.75	8981326	8973503	b57268_PGA_scaffold_8	PGA_scaffold_8||1889013||1892172||BUSI_015540-RA||1||CDS||2988861080||22709||84.75	1889013	1892172	1.100000e-207	650
0.8689	0.3458	a57266_PGA_scaffold1	PGA_scaffold1||9020168||9043174||TESI_000539-RA||-1||CDS||2983079194||581||76.88	9043174	9020168	b57268_PGA_scaffold_8	PGA_scaffold_8||1854210||1876515||BUSI_015539-RA||1||CDS||2988861077||22708||76.88	1854210	1876515	1.000000e-250	700
11.8708	0.6504	a57266_PGA_scaffold1	PGA_scaffold1||9105453||9107186||TESI_000544-RA||-1||CDS||2983079209||586||55.7	9107186	9105453	b57268_PGA_scaffold_8	PGA_scaffold_8||851912||853436||BUSI_015500-RA||-1||CDS||2988860960||22669||55.7	853436	851912	6.700000e-25	24
8.3936	0.5620	a57266_PGA_scaffold1	PGA_scaffold1||9105453||9107186||TESI_000544-RA||-1||CDS||2983079209||586||60.36	9107186	9105453	b57268_PGA_scaffold_8	PGA_scaffold_8||1761893||1763842||BUSI_015529-RA||1||CDS||2988861047||22698||60.36	1761893	1763842	1.100000e-08	708
0.9147	0.1302	a57266_PGA_scaffold1	PGA_scaffold1||9117323||9123760||TESI_000545-RA||1||CDS||2983079212||587||77.29	9117323	9123760	b57268_PGA_scaffold_8	PGA_scaffold_8||1624018||1636862||BUSI_015515-RA||1||CDS||2988861005||22684||77.29	1624018	1636862	2.000000e-161	71
1.1281	0.1618	a57266_PGA_scaffold1	PGA_scaffold1||9137027||9139300||TESI_000546-RA||1||CDS||2983079215||588||81.3	9137027	9139300	b57268_PGA_scaffold_8	PGA_scaffold_8||1643444||1645692||BUSI_015516-RA||1||CDS||2988861008||22685||81.3	1643444	1645692	1.000000e-250	121
1.0730	0.1662	a57266_PGA_scaffold1	PGA_scaffold1||9272789||9277677||TESI_000548-RA||1||CDS||2983079221||590||80.58	9272789	9277677	b57268_PGA_scaffold_8	PGA_scaffold_8||1661440||1664878||BUSI_015517-RA||1||CDS||2988861011||22686||80.58	1661440	1664878	1.200000e-103	171
77.4075	0.4249	a57266_PGA_scaffold1	PGA_scaffold1||9344777||9351766||TESI_000551-RA||-1||CDS||2983079230||593||85.81	9351766	9344777	b57268_PGA_scaffold_8	PGA_scaffold_8||1665762||1678574||BUSI_015518-RA||-1||CDS||2988861014||22687||85.81	1678574	1665762	1.800000e-85	221
1.1001	0.1554	a57266_PGA_scaffold1	PGA_scaffold1||9400636||9402183||TESI_000553-RA||-1||CDS||2983079236||595||74.55	9402183	9400636	b57268_PGA_scaffold_8	PGA_scaffold_8||1714518||1716141||BUSI_015524-RA||-1||CDS||2988861032||22693||74.55	1716141	1714518	1.000000e-250	758
0.8672	0.1480	a57266_PGA_scaffold1	PGA_scaffold1||9420836||9421510||TESI_000554-RA||1||CDS||2983079239||596||73.05	9420836	9421510	b57268_PGA_scaffold_8	PGA_scaffold_8||1754571||1755312||BUSI_015527-RA||1||CDS||2988861041||22696||73.05	1754571	1755312	4.400000e-46	316
2.2468	0.2703	a57266_PGA_scaffold1	PGA_scaffold1||9428373||9429107||TESI_000555-RA||-1||CDS||2983079242||597||70.2	9429107	9428373	b57268_PGA_scaffold_8	PGA_scaffold_8||1757410||1758062||BUSI_015528-RA||-1||CDS||2988861044||22697||70.2	1758062	1757410	1.200000e-83	366
1.0013	0.1641	a57266_PGA_scaffold1	PGA_scaffold1||9434223||9435572||TESI_000556-RA||1||CDS||2983079245||598||78.95	9434223	9435572	b57268_PGA_scaffold_8	PGA_scaffold_8||1761893||1763842||BUSI_015529-RA||1||CDS||2988861047||22698||78.95	1761893	1763842	1.000000e-250	416
0.8240	0.1283	a57266_PGA_scaffold1	PGA_scaffold1||9436640||9439924||TESI_000557-RA||-1||CDS||2983079248||599||79.75	9439924	9436640	b57268_PGA_scaffold_8	PGA_scaffold_8||1769548||1772821||BUSI_015531-RA||-1||CDS||2988861053||22700||79.75	1772821	1769548	1.000000e-250	466
0.8592	0.0472	a57266_PGA_scaffold1	PGA_scaffold1||9449802||9450245||TESI_000558-RA||1||CDS||2983079251||600||84.68	9449802	9450245	b57268_PGA_scaffold_8	PGA_scaffold_8||1778976||1779419||BUSI_015532-RA||1||CDS||2988861056||22701||84.68	1778976	1779419	1.200000e-144	516
0.8486	0.0276	a57266_PGA_scaffold1	PGA_scaffold1||9467166||9473768||TESI_000559-RA||1||CDS||2983079254||601||87.38	9467166	9473768	b57268_PGA_scaffold_8	PGA_scaffold_8||1792158||1792858||BUSI_015533-RA||1||CDS||2988861059||22702||87.38	1792158	1792858	2.100000e-147	566
0.9902	0.0543	a57266_PGA_scaffold1	PGA_scaffold1||9536161||9537474||TESI_000565-RA||-1||CDS||2983079272||607||82.39	9537474	9536161	b57268_PGA_scaffold_8	PGA_scaffold_8||1803802||1805118||BUSI_015534-RA||-1||CDS||2988861062||22703||82.39	1805118	1803802	1.000000e-250	616
0.6086	0.0565	a57266_PGA_scaffold1	PGA_scaffold1||9548625||9561177||TESI_000566-RA||-1||CDS||2983079275||608||84.69	9561177	9548625	b57268_PGA_scaffold_8	PGA_scaffold_8||1807726||1813409||BUSI_015535-RA||-1||CDS||2988861065||22704||84.69	1813409	1807726	1.000000e-250	666
0.6874	0.0694	a57266_PGA_scaffold1	PGA_scaffold1||9566531||9570133||TESI_000567-RA||-1||CDS||2983079278||609||85.41	9570133	9566531	b57268_PGA_scaffold_8	PGA_scaffold_8||1816306||1819743||BUSI_015536-RA||1||CDS||2988861068||22705||85.41	1816306	1819743	1.000000e-250	716
65.0509	1.0152	a57266_PGA_scaffold1	PGA_scaffold1||9642552||9654564||TESI_000571-RA||-1||CDS||2983079290||613||70.57	9654564	9642552	b57268_PGA_scaffold_8	PGA_scaffold_8||1822273||1825488||BUSI_015537-RA||1||CDS||2988861071||22706||70.57	1822273	1825488	9.500000e-240	766
58.2964	0.5031	a57266_PGA_scaffold1	PGA_scaffold1||9670066||9672150||TESI_000573-RA||-1||CDS||2983079296||615||63.23	9672150	9670066	b57268_PGA_scaffold_8	PGA_scaffold_8||1594519||1605942||BUSI_015511-RA||1||CDS||2988860993||22680||63.23	1594519	1605942	1.900000e-66	805
0.6918	0.1349	a57266_PGA_scaffold1	PGA_scaffold1||9884957||9886582||TESI_000582-RA||-1||CDS||2983079323||624||78.33	9886582	9884957	b57268_PGA_scaffold_8	PGA_scaffold_8||1589181||1590126||BUSI_015510-RA||1||CDS||2988860990||22679||78.33	1589181	1590126	8.100000e-189	855
71.3763	1.1601	a57266_PGA_scaffold1	PGA_scaffold1||10025367||10028728||TESI_000591-RA||-1||CDS||2983079350||633||65.96	10028728	10025367	b57268_PGA_scaffold_8	PGA_scaffold_8||402918||405673||BUSI_015493-RA||1||CDS||2988860939||22662||65.96	402918	405673	6.600000e-26	877
###  Mean Ks:  1.3543	Mean Kn: 0.2084
#Ks	Kn	a<db_genome_id>_<chr>	chr1||start1||stop1||name1||strand1||type1||db_feature_id1||genome_order1||percent_id1	start1	stop1	b<db_genome_id>_<chr>	chr2||start2||stop2||name2||strand2||type2||db_feature_id2||genome_order2||percent_id2	start2	stop2	eval	block_score	GEVO_link
0.8578	0.2881	a57266_PGA_scaffold1	PGA_scaffold1||8434792||8437016||TESI_000512-RA||1||CDS||2983079113||554||73.86	8434792	8437016	b57268_PGA_scaffold_12	PGA_scaffold_12||31860600||31862980||BUSI_023309-RA||-1||CDS||2987234082||7470||73.86	31862980	31860600	1.400000e-165	50
0.8289	0.1168	a57266_PGA_scaffold1	PGA_scaffold1||8509379||8511563||TESI_000517-RA||1||CDS||2983079128||559||81.9	8509379	8511563	b57268_PGA_scaffold_12	PGA_scaffold_12||31843735||31845610||BUSI_023307-RA||-1||CDS||2987234076||7468||81.9	31845610	31843735	1.000000e-250	100
3.8792	0.5378	a57266_PGA_scaffold1	PGA_scaffold1||8611909||8614243||TESI_000521-RA||1||CDS||2983079140||563||86.25	8611909	8614243	b57268_PGA_scaffold_12	PGA_scaffold_12||31821178||31825863||BUSI_023305-RA||-1||CDS||2987234070||7466||86.25	31825863	31821178	5.000000e-18	117
2.9791	0.4388	a57266_PGA_scaffold1	PGA_scaffold1||8627100||8627561||TESI_000522-RA||1||CDS||2983079143||564||76.36	8627100	8627561	b57268_PGA_scaffold_12	PGA_scaffold_12||31807955||31809327||BUSI_023303-RA||-1||CDS||2987234064||7464||76.36	31809327	31807955	1.300000e-32	148
0.7841	0.2025	a57266_PGA_scaffold1	PGA_scaffold1||8873182||8886099||TESI_000530-RA||-1||CDS||2983079167||572||76.78	8886099	8873182	b57268_PGA_scaffold_12	PGA_scaffold_12||31745565||31751793||BUSI_023298-RA||1||CDS||2987234049||7459||76.78	31745565	31751793	5.300000e-124	198
1.2582	0.1418	a57266_PGA_scaffold1	PGA_scaffold1||8923900||8927027||TESI_000532-RA||1||CDS||2983079173||574||73.61	8923900	8927027	b57268_PGA_scaffold_12	PGA_scaffold_12||31720658||31723109||BUSI_023297-RA||-1||CDS||2987234046||7458||73.61	31723109	31720658	1.000000e-250	248
0.6392	0.1042	a57266_PGA_scaffold1	PGA_scaffold1||8933938||8937683||TESI_000533-RA||1||CDS||2983079176||575||85.35	8933938	8937683	b57268_PGA_scaffold_12	PGA_scaffold_12||31705107||31708908||BUSI_023296-RA||-1||CDS||2987234043||7457||85.35	31708908	31705107	1.000000e-250	298
0.5891	0.0725	a57266_PGA_scaffold1	PGA_scaffold1||8949711||8955720||TESI_000534-RA||1||CDS||2983079179||576||83.43	8949711	8955720	b57268_PGA_scaffold_12	PGA_scaffold_12||31695319||31701704||BUSI_023295-RA||-1||CDS||2987234040||7456||83.43	31701704	31695319	1.000000e-250	348
1.1394	0.1394	a57266_PGA_scaffold1	PGA_scaffold1||9117323||9123760||TESI_000545-RA||1||CDS||2983079212||587||80.72	9117323	9123760	b57268_PGA_scaffold_12	PGA_scaffold_12||31549080||31554710||BUSI_023284-RA||-1||CDS||2987234007||7445||80.72	31554710	31549080	2.200000e-162	395
0.5881	0.0422	a57266_PGA_scaffold1	PGA_scaffold1||9278862||9298183||TESI_000549-RA||-1||CDS||2983079224||591||89.06	9298183	9278862	b57268_PGA_scaffold_12	PGA_scaffold_12||31479924||31486303||BUSI_023280-RA||1||CDS||2987233995||7441||89.06	31479924	31486303	2.000000e-239	445
###  Mean Ks:  6.7708	Mean Kn: 0.2668
#Ks	Kn	a<db_genome_id>_<chr>	chr1||start1||stop1||name1||strand1||type1||db_feature_id1||genome_order1||percent_id1	start1	stop1	b<db_genome_id>_<chr>	chr2||start2||stop2||name2||strand2||type2||db_feature_id2||genome_order2||percent_id2	start2	stop2	eval	block_score	GEVO_link
1.2245	0.1979	a57266_PGA_scaffold1	PGA_scaffold1||9428373||9429107||TESI_000555-RA||-1||CDS||2983079242||597||74.16	9429107	9428373	b57268_PGA_scaffold_12	PGA_scaffold_12||31145803||31146551||BUSI_023246-RA||1||CDS||2987233893||7407||74.16	31145803	31146551	6.300000e-124	50
0.8367	0.1394	a57266_PGA_scaffold1	PGA_scaffold1||9436640||9439924||TESI_000557-RA||-1||CDS||2983079248||599||79.44	9439924	9436640	b57268_PGA_scaffold_12	PGA_scaffold_12||31135374||31139486||BUSI_023245-RA||1||CDS||2987233890||7406||79.44	31135374	31139486	1.000000e-250	100
0.8694	0.0212	a57266_PGA_scaffold1	PGA_scaffold1||9467166||9473768||TESI_000559-RA||1||CDS||2983079254||601||88.09	9467166	9473768	b57268_PGA_scaffold_12	PGA_scaffold_12||31095990||31101044||BUSI_023243-RA||-1||CDS||2987233884||7404||88.09	31101044	31095990	1.400000e-76	150
0.8056	0.0738	a57266_PGA_scaffold1	PGA_scaffold1||9497269||9508886||TESI_000562-RA||1||CDS||2983079263||604||86.89	9497269	9508886	b57268_PGA_scaffold_12	PGA_scaffold_12||31089592||31093952||BUSI_023242-RA||-1||CDS||2987233881||7403||86.89	31093952	31089592	7.800000e-98	200
0.6780	0.1342	a57266_PGA_scaffold1	PGA_scaffold1||9517664||9526060||TESI_000564-RA||1||CDS||2983079269||606||80.35	9517664	9526060	b57268_PGA_scaffold_12	PGA_scaffold_12||31079579||31082465||BUSI_023241-RA||-1||CDS||2987233878||7402||80.35	31082465	31079579	1.000000e-250	250
0.6532	0.0695	a57266_PGA_scaffold1	PGA_scaffold1||9548625||9561177||TESI_000566-RA||-1||CDS||2983079275||608||83.78	9561177	9548625	b57268_PGA_scaffold_12	PGA_scaffold_12||31057088||31063618||BUSI_023239-RA||1||CDS||2987233872||7400||83.78	31057088	31063618	1.000000e-250	300
0.6428	0.0465	a57266_PGA_scaffold1	PGA_scaffold1||9566531||9570133||TESI_000567-RA||-1||CDS||2983079278||609||86.13	9570133	9566531	b57268_PGA_scaffold_12	PGA_scaffold_12||31050810||31054178||BUSI_023238-RA||1||CDS||2987233869||7399||86.13	31050810	31054178	1.000000e-250	350
0.6475	0.1047	a57266_PGA_scaffold1	PGA_scaffold1||9578232||9588920||TESI_000568-RA||-1||CDS||2983079281||610||80.84	9588920	9578232	b57268_PGA_scaffold_12	PGA_scaffold_12||31040006||31048051||BUSI_023237-RA||1||CDS||2987233866||7398||80.84	31040006	31048051	1.100000e-88	400
1.1712	0.1278	a57266_PGA_scaffold1	PGA_scaffold1||9612785||9613831||TESI_000569-RA||1||CDS||2983079284||611||78.44	9612785	9613831	b57268_PGA_scaffold_12	PGA_scaffold_12||31030106||31031152||BUSI_023236-RA||-1||CDS||2987233863||7397||78.44	31031152	31030106	1.000000e-250	450
0.5380	0.1105	a57266_PGA_scaffold1	PGA_scaffold1||9616492||9633770||TESI_000570-RA||-1||CDS||2983079287||612||83.01	9633770	9616492	b57268_PGA_scaffold_12	PGA_scaffold_12||31019970||31027666||BUSI_023235-RA||1||CDS||2987233860||7396||83.01	31019970	31027666	4.000000e-213	500
67.4669	1.0801	a57266_PGA_scaffold1	PGA_scaffold1||9642552||9654564||TESI_000571-RA||-1||CDS||2983079290||613||73.65	9654564	9642552	b57268_PGA_scaffold_12	PGA_scaffold_12||30976723||30980995||BUSI_023234-RA||-1||CDS||2987233857||7395||73.65	30980995	30976723	5.900000e-174	550
2.6367	0.4671	a57266_PGA_scaffold1	PGA_scaffold1||9670066||9672150||TESI_000573-RA||-1||CDS||2983079296||615||70.51	9672150	9670066	b57268_PGA_scaffold_12	PGA_scaffold_12||30832213||30844610||BUSI_023224-RA||-1||CDS||2987233827||7385||70.51	30844610	30832213	3.200000e-102	600
0.5678	0.0825	a57266_PGA_scaffold1	PGA_scaffold1||9699975||9703206||TESI_000574-RA||-1||CDS||2983079299||616||85.35	9703206	9699975	b57268_PGA_scaffold_12	PGA_scaffold_12||30688787||30693983||BUSI_023218-RA||1||CDS||2987233809||7379||85.35	30688787	30693983	1.000000e-250	650
0.8144	0.1885	a57266_PGA_scaffold1	PGA_scaffold1||9737720||9744049||TESI_000576-RA||1||CDS||2983079305||618||82.56	9737720	9744049	b57268_PGA_scaffold_12	PGA_scaffold_12||30679962||30685623||BUSI_023217-RA||-1||CDS||2987233806||7378||82.56	30685623	30679962	3.800000e-241	700
0.8478	0.2163	a57266_PGA_scaffold1	PGA_scaffold1||9756985||9779217||TESI_000578-RA||-1||CDS||2983079311||620||82.36	9779217	9756985	b57268_PGA_scaffold_12	PGA_scaffold_12||30657665||30672754||BUSI_023216-RA||1||CDS||2987233803||7377||82.36	30657665	30672754	6.200000e-165	750
0.7274	0.3289	a57266_PGA_scaffold1	PGA_scaffold1||9793636||9814360||TESI_000580-RA||-1||CDS||2983079317||622||84.55	9814360	9793636	b57268_PGA_scaffold_12	PGA_scaffold_12||30629391||30637542||BUSI_023214-RA||1||CDS||2987233797||7375||84.55	30629391	30637542	3.100000e-112	800
0.7639	0.0789	a57266_PGA_scaffold1	PGA_scaffold1||9884957||9886582||TESI_000582-RA||-1||CDS||2983079323||624||81.35	9886582	9884957	b57268_PGA_scaffold_12	PGA_scaffold_12||30563440||30564376||BUSI_023210-RA||1||CDS||2987233785||7371||81.35	30563440	30564376	6.500000e-226	850
0.4852	0.1663	a57266_PGA_scaffold1	PGA_scaffold1||9901640||9913053||TESI_000583-RA||-1||CDS||2983079326||625||80.82	9913053	9901640	b57268_PGA_scaffold_12	PGA_scaffold_12||30518691||30520156||BUSI_023205-RA||1||CDS||2987233770||7366||80.82	30518691	30520156	3.200000e-182	900
0.9027	0.0736	a57266_PGA_scaffold1	PGA_scaffold1||9937661||9946591||TESI_000588-RA||-1||CDS||2983079341||630||85.35	9946591	9937661	b57268_PGA_scaffold_12	PGA_scaffold_12||30490509||30496329||BUSI_023203-RA||1||CDS||2987233764||7364||85.35	30490509	30496329	1.900000e-229	950
10.7702	0.4278	a57266_PGA_scaffold1	PGA_scaffold1||10025367||10028728||TESI_000591-RA||-1||CDS||2983079350||633||68.88	10028728	10025367	b57268_PGA_scaffold_12	PGA_scaffold_12||30434757||30437374||BUSI_023201-RA||-1||CDS||2987233758||7362||68.88	30437374	30434757	2.500000e-213	1000
0.5803	0.0784	a57266_PGA_scaffold1	PGA_scaffold1||10197972||10200502||TESI_000598-RA||1||CDS||2983079371||640||92.61	10197972	10200502	b57268_PGA_scaffold_12	PGA_scaffold_12||30399519||30404431||BUSI_023197-RA||-1||CDS||2987233746||7358||92.61	30404431	30399519	2.200000e-177	1050
0.8759	0.1933	a57266_PGA_scaffold1	PGA_scaffold1||10741452||10744841||TESI_000614-RA||-1||CDS||2983079419||656||88.67	10744841	10741452	b57268_PGA_scaffold_12	PGA_scaffold_12||30375758||30379156||BUSI_023195-RA||1||CDS||2987233740||7356||88.67	30375758	30379156	6.600000e-163	1097
0.9503	0.2076	a57266_PGA_scaffold1	PGA_scaffold1||10779131||10780600||TESI_000616-RA||-1||CDS||2983079425||658||72.85	10780600	10779131	b57268_PGA_scaffold_12	PGA_scaffold_12||30347149||30348585||BUSI_023193-RA||1||CDS||2987233734||7354||72.85	30347149	30348585	1.000000e-250	1147
0.6573	0.1154	a57266_PGA_scaffold1	PGA_scaffold1||10789623||10793983||TESI_000617-RA||-1||CDS||2983079428||659||81.73	10793983	10789623	b57268_PGA_scaffold_12	PGA_scaffold_12||30336852||30340655||BUSI_023192-RA||1||CDS||2987233731||7353||81.73	30336852	30340655	1.000000e-250	1197
0.7506	0.1701	a57266_PGA_scaffold1	PGA_scaffold1||10811578||10818467||TESI_000618-RA||-1||CDS||2983079431||660||78.81	10818467	10811578	b57268_PGA_scaffold_12	PGA_scaffold_12||30315450||30321735||BUSI_023190-RA||1||CDS||2987233725||7351||78.81	30315450	30321735	5.800000e-248	1247
0.5572	0.0859	a57266_PGA_scaffold1	PGA_scaffold1||10838569||10840738||TESI_000619-RA||-1||CDS||2983079434||661||85.65	10840738	10838569	b57268_PGA_scaffold_12	PGA_scaffold_12||30186207||30189612||BUSI_023184-RA||1||CDS||2987233707||7345||85.65	30186207	30189612	6.500000e-221	1297
0.6797	0.0884	a57266_PGA_scaffold1	PGA_scaffold1||10917266||10918335||TESI_000621-RA||1||CDS||2983079440||663||84.77	10917266	10918335	b57268_PGA_scaffold_12	PGA_scaffold_12||30148702||30149803||BUSI_023182-RA||-1||CDS||2987233701||7343||84.77	30149803	30148702	2.700000e-121	1347
0.6393	0.1188	a57266_PGA_scaffold1	PGA_scaffold1||11325230||11355379||TESI_000634-RA||1||CDS||2983079479||676||82.16	11325230	11355379	b57268_PGA_scaffold_12	PGA_scaffold_12||29537436||29588213||BUSI_023155-RA||1||CDS||2987233620||7316||82.16	29537436	29588213	1.000000e-250	50
0.5895	0.1227	a57266_PGA_scaffold1	PGA_scaffold1||11383427||11385892||TESI_000636-RA||-1||CDS||2983079485||678||81.47	11385892	11383427	b57268_PGA_scaffold_12	PGA_scaffold_12||29619103||29621457||BUSI_023157-RA||-1||CDS||2987233626||7318||81.47	29621457	29619103	1.000000e-250	100
1.5963	0.5900	a57266_PGA_scaffold1	PGA_scaffold1||11568584||11572800||TESI_000642-RA||1||CDS||2983079503||684||68.83	11568584	11572800	b57268_PGA_scaffold_12	PGA_scaffold_12||29625926||29627801||BUSI_023158-RA||1||CDS||2987233629||7319||68.83	29625926	29627801	3.200000e-67	150
0.7868	0.1401	a57266_PGA_scaffold1	PGA_scaffold1||11653176||11664947||TESI_000645-RA||1||CDS||2983079512||687||83.68	11653176	11664947	b57268_PGA_scaffold_12	PGA_scaffold_12||29710549||29718658||BUSI_023160-RA||1||CDS||2987233635||7321||83.68	29710549	29718658	7.500000e-209	200
0.6884	0.1839	a57266_PGA_scaffold1	PGA_scaffold1||11736101||11761007||TESI_000649-RA||-1||CDS||2983079524||691||83.76	11761007	11736101	b57268_PGA_scaffold_12	PGA_scaffold_12||29736838||29758325||BUSI_023162-RA||-1||CDS||2987233641||7323||83.76	29758325	29736838	1.000000e-250	250
0.6842	0.1182	a57266_PGA_scaffold1	PGA_scaffold1||11907611||11909417||TESI_000653-RA||1||CDS||2983079536||695||80.95	11907611	11909417	b57268_PGA_scaffold_12	PGA_scaffold_12||29824070||29825950||BUSI_023164-RA||1||CDS||2987233647||7325||80.95	29824070	29825950	1.000000e-250	50
0.8877	0.1772	a57266_PGA_scaffold1	PGA_scaffold1||12086598||12094346||TESI_000658-RA||1||CDS||2983079551||700||87.8	12086598	12094346	b57268_PGA_scaffold_12	PGA_scaffold_12||29980589||29985301||BUSI_023170-RA||1||CDS||2987233665||7331||87.8	29980589	29985301	2.200000e-65	350
56.6932	1.1484	a57266_PGA_scaffold1	PGA_scaffold1||12146107||12148612||TESI_000661-RA||1||CDS||2983079560||703||76.76	12146107	12148612	b57268_PGA_scaffold_12	PGA_scaffold_12||30025939||30029167||BUSI_023175-RA||1||CDS||2987233680||7336||76.76	30025939	30029167	1.600000e-85	400
0.8116	0.2416	a57266_PGA_scaffold1	PGA_scaffold1||12207773||12220665||TESI_000663-RA||-1||CDS||2983079566||705||75.06	12220665	12207773	b57268_PGA_scaffold_12	PGA_scaffold_12||29397965||29415338||BUSI_023146-RA||1||CDS||2987233593||7307||75.06	29397965	29415338	1.000000e-250	97
16.6855	0.3277	a57266_PGA_scaffold1	PGA_scaffold1||12396203||12398844||TESI_000666-RA||1||CDS||2983079575||708||65.31	12396203	12398844	b57268_PGA_scaffold_12	PGA_scaffold_12||29365771||29366720||BUSI_023144-RA||1||CDS||2987233587||7305||65.31	29365771	29366720	9.500000e-81	147
0.8008	0.2190	a57266_PGA_scaffold1	PGA_scaffold1||12438973||12441873||TESI_000669-RA||1||CDS||2983079584||711||74.72	12438973	12441873	b57268_PGA_scaffold_12	PGA_scaffold_12||29360792||29362722||BUSI_023143-RA||-1||CDS||2987233584||7304||74.72	29362722	29360792	4.700000e-163	197
0.8718	0.1236	a57266_PGA_scaffold1	PGA_scaffold1||12512558||12515880||TESI_000671-RA||-1||CDS||2983079590||713||78.71	12515880	12512558	b57268_PGA_scaffold_12	PGA_scaffold_12||29229514||29232856||BUSI_023125-RA||1||CDS||2987233530||7286||78.71	29229514	29232856	1.000000e-250	244
0.6435	0.0131	a57266_PGA_scaffold1	PGA_scaffold1||12672276||12675062||TESI_000680-RA||1||CDS||2983079617||722||88.62	12672276	12675062	b57268_PGA_scaffold_12	PGA_scaffold_12||29194888||29197068||BUSI_023123-RA||1||CDS||2987233524||7284||88.62	29194888	29197068	3.400000e-234	294
0.4238	0.1004	a57266_PGA_scaffold1	PGA_scaffold1||12781061||12793984||TESI_000684-RA||-1||CDS||2983079629||726||84.75	12793984	12781061	b57268_PGA_scaffold_12	PGA_scaffold_12||29144620||29153558||BUSI_023120-RA||1||CDS||2987233515||7281||84.75	29144620	29153558	7.000000e-108	344
3.3332	0.3714	a57266_PGA_scaffold1	PGA_scaffold1||12836312||12838369||TESI_000685-RA||1||CDS||2983079632||727||83.14	12836312	12838369	b57268_PGA_scaffold_12	PGA_scaffold_12||29129110||29133052||BUSI_023119-RA||-1||CDS||2987233512||7280||83.14	29133052	29129110	5.400000e-101	394
2.6265	0.6236	a57266_PGA_scaffold1	PGA_scaffold1||12847077||12847825||TESI_000686-RA||-1||CDS||2983079635||728||75.71	12847825	12847077	b57268_PGA_scaffold_12	PGA_scaffold_12||29047714||29049726||BUSI_023114-RA||1||CDS||2987233497||7275||75.71	29047714	29049726	3.200000e-34	427
0.9851	0.1939	a57266_PGA_scaffold1	PGA_scaffold1||12851749||12870526||TESI_000687-RA||-1||CDS||2983079638||729||77.7	12870526	12851749	b57268_PGA_scaffold_12	PGA_scaffold_12||29042616||29046058||BUSI_023113-RA||1||CDS||2987233494||7274||77.7	29042616	29046058	4.900000e-182	477
70.2033	1.1191	a57266_PGA_scaffold1	PGA_scaffold1||12887596||12891622||TESI_000689-RA||-1||CDS||2983079644||731||73.29	12891622	12887596	b57268_PGA_scaffold_12	PGA_scaffold_12||29019755||29025363||BUSI_023112-RA||1||CDS||2987233491||7273||73.29	29019755	29025363	5.000000e-149	527
0.9131	0.1190	a57266_PGA_scaffold1	PGA_scaffold1||12906884||12909359||TESI_000690-RA||1||CDS||2983079647||732||84.49	12906884	12909359	b57268_PGA_scaffold_12	PGA_scaffold_12||28984809||28989002||BUSI_023110-RA||-1||CDS||2987233485||7271||84.49	28989002	28984809	1.000000e-250	577
0.5860	0.0653	a57266_PGA_scaffold1	PGA_scaffold1||13081111||13092391||TESI_000694-RA||-1||CDS||2983079659||736||85.44	13092391	13081111	b57268_PGA_scaffold_12	PGA_scaffold_12||28883606||28896380||BUSI_023105-RA||-1||CDS||2987233470||7266||85.44	28896380	28883606	1.000000e-250	627
4.1502	1.1396	a57266_PGA_scaffold1	PGA_scaffold1||13237582||13238877||TESI_000701-RA||-1||CDS||2983079680||743||74.43	13238877	13237582	b57268_PGA_scaffold_12	PGA_scaffold_12||28857474||28867988||BUSI_023104-RA||-1||CDS||2987233467||7265||74.43	28867988	28857474	1.500000e-169	677
1.6332	0.3507	a57266_PGA_scaffold1	PGA_scaffold1||13263244||13269411||TESI_000702-RA||1||CDS||2983079683||744||81.67	13263244	13269411	b57268_PGA_scaffold_12	PGA_scaffold_12||28735937||28743866||BUSI_023094-RA||-1||CDS||2987233437||7255||81.67	28743866	28735937	9.600000e-60	727
72.2039	0.6596	a57266_PGA_scaffold1	PGA_scaffold1||13280463||13281630||TESI_000703-RA||-1||CDS||2983079686||745||73.04	13281630	13280463	b57268_PGA_scaffold_12	PGA_scaffold_12||28696304||28701631||BUSI_023090-RA||-1||CDS||2987233425||7251||73.04	28701631	28696304	9.800000e-98	777
###  Mean Ks:  6.9498	Mean Kn: 0.3260
#Ks	Kn	a<db_genome_id>_<chr>	chr1||start1||stop1||name1||strand1||type1||db_feature_id1||genome_order1||percent_id1	start1	stop1	b<db_genome_id>_<chr>	chr2||start2||stop2||name2||strand2||type2||db_feature_id2||genome_order2||percent_id2	start2	stop2	eval	block_score	GEVO_link
0.6138	0.1112	a57266_PGA_scaffold1	PGA_scaffold1||9914253||9915521||TESI_000584-RA||1||CDS||2983079329||626||82.12	9914253	9915521	b57268_PGA_scaffold_8	PGA_scaffold_8||4860043||4861317||BUSI_015828-RA||1||CDS||2988861944||22997||82.12	4860043	4861317	1.000000e-250	50
29.0968	0.3870	a57266_PGA_scaffold1	PGA_scaffold1||9920371||9920958||TESI_000585-RA||-1||CDS||2983079332||627||65.09	9920958	9920371	b57268_PGA_scaffold_8	PGA_scaffold_8||4899530||4906580||BUSI_015834-RA||1||CDS||2988861962||23003||65.09	4899530	4906580	2.000000e-48	97
0.9305	0.1647	a57266_PGA_scaffold1	PGA_scaffold1||10047122||10091816||TESI_000593-RA||-1||CDS||2983079356||635||83.47	10091816	10047122	b57268_PGA_scaffold_8	PGA_scaffold_8||4914562||4931455||BUSI_015835-RA||-1||CDS||2988861965||23004||83.47	4931455	4914562	1.000000e-250	147
1.3950	0.2432	a57266_PGA_scaffold1	PGA_scaffold1||10141804||10142358||TESI_000596-RA||-1||CDS||2983079365||638||69.43	10142358	10141804	b57268_PGA_scaffold_8	PGA_scaffold_8||4985219||4985886||BUSI_015841-RA||-1||CDS||2988861983||23010||69.43	4985886	4985219	3.700000e-79	197
0.6719	0.1181	a57266_PGA_scaffold1	PGA_scaffold1||10789623||10793983||TESI_000617-RA||-1||CDS||2983079428||659||81.67	10793983	10789623	b57268_PGA_scaffold_8	PGA_scaffold_8||5002691||5006958||BUSI_015843-RA||-1||CDS||2988861989||23012||81.67	5006958	5002691	1.000000e-250	241
1.1074	0.2442	a57266_PGA_scaffold1	PGA_scaffold1||10811578||10818467||TESI_000618-RA||-1||CDS||2983079431||660||71.53	10818467	10811578	b57268_PGA_scaffold_8	PGA_scaffold_8||5024955||5051640||BUSI_015845-RA||-1||CDS||2988861995||23014||71.53	5051640	5024955	3.800000e-244	291
0.6381	0.1493	a57266_PGA_scaffold1	PGA_scaffold1||10838569||10840738||TESI_000619-RA||-1||CDS||2983079434||661||81.26	10840738	10838569	b57268_PGA_scaffold_8	PGA_scaffold_8||5058695||5061532||BUSI_015846-RA||-1||CDS||2988861998||23015||81.26	5061532	5058695	8.700000e-172	341
0.8628	0.1576	a57266_PGA_scaffold1	PGA_scaffold1||10917266||10918335||TESI_000621-RA||1||CDS||2983079440||663||86.92	10917266	10918335	b57268_PGA_scaffold_8	PGA_scaffold_8||5075211||5076313||BUSI_015848-RA||-1||CDS||2988862004||23017||86.92	5076313	5075211	5.300000e-128	391
0.7760	0.1640	a57266_PGA_scaffold1	PGA_scaffold1||10935009||10939055||TESI_000622-RA||-1||CDS||2983079443||664||76.71	10939055	10935009	b57268_PGA_scaffold_8	PGA_scaffold_8||5089804||5091766||BUSI_015849-RA||-1||CDS||2988862007||23018||76.71	5091766	5089804	1.000000e-250	441
1.5856	0.2537	a57266_PGA_scaffold1	PGA_scaffold1||11018036||11025502||TESI_000623-RA||1||CDS||2983079446||665||82.64	11018036	11025502	b57268_PGA_scaffold_8	PGA_scaffold_8||5244815||5249825||BUSI_015863-RA||1||CDS||2988862049||23032||82.64	5244815	5249825	2.000000e-80	488
0.9173	0.1414	a57266_PGA_scaffold1	PGA_scaffold1||11063047||11063910||TESI_000624-RA||-1||CDS||2983079449||666||75.75	11063910	11063047	b57268_PGA_scaffold_8	PGA_scaffold_8||5256593||5257444||BUSI_015864-RA||-1||CDS||2988862052||23033||75.75	5257444	5256593	7.000000e-191	538
76.4462	1.0971	a57266_PGA_scaffold1	PGA_scaffold1||11121785||11126280||TESI_000625-RA||1||CDS||2983079452||667||79.44	11121785	11126280	b57268_PGA_scaffold_8	PGA_scaffold_8||5289325||5308641||BUSI_015869-RA||1||CDS||2988862067||23038||79.44	5289325	5308641	5.200000e-160	588
53.0342	1.6731	a57266_PGA_scaffold1	PGA_scaffold1||11211752||11222040||TESI_000628-RA||1||CDS||2983079461||670||87.5	11211752	11222040	b57268_PGA_scaffold_8	PGA_scaffold_8||5921580||5927036||BUSI_015922-RA||-1||CDS||2988862226||23091||87.5	5927036	5921580	4.900000e-34	33
0.9276	0.1221	a57266_PGA_scaffold1	PGA_scaffold1||11231143||11232044||TESI_000629-RA||1||CDS||2983079464||671||73.13	11231143	11232044	b57268_PGA_scaffold_8	PGA_scaffold_8||5916860||5917812||BUSI_015921-RA||-1||CDS||2988862223||23090||73.13	5917812	5916860	7.500000e-99	83
2.6431	0.6786	a57266_PGA_scaffold1	PGA_scaffold1||11255421||11260212||TESI_000631-RA||-1||CDS||2983079470||673||81.73	11260212	11255421	b57268_PGA_scaffold_8	PGA_scaffold_8||5904580||5913494||BUSI_015919-RA||1||CDS||2988862217||23088||81.73	5904580	5913494	4.100000e-50	132
0.8192	0.2294	a57266_PGA_scaffold1	PGA_scaffold1||11325230||11355379||TESI_000634-RA||1||CDS||2983079479||676||80.19	11325230	11355379	b57268_PGA_scaffold_8	PGA_scaffold_8||5847730||5885410||BUSI_015917-RA||-1||CDS||2988862211||23086||80.19	5885410	5847730	1.000000e-250	182
0.6450	0.1448	a57266_PGA_scaffold1	PGA_scaffold1||11383427||11385892||TESI_000636-RA||-1||CDS||2983079485||678||83.36	11385892	11383427	b57268_PGA_scaffold_8	PGA_scaffold_8||5816224||5821633||BUSI_015914-RA||1||CDS||2988862202||23083||83.36	5816224	5821633	1.000000e-250	232
0.9089	0.1355	a57266_PGA_scaffold1	PGA_scaffold1||11402136||11403345||TESI_000637-RA||1||CDS||2983079488||679||79.31	11402136	11403345	b57268_PGA_scaffold_8	PGA_scaffold_8||5801925||5802810||BUSI_015912-RA||-1||CDS||2988862196||23081||79.31	5802810	5801925	2.100000e-175	282
1.1820	0.2614	a57266_PGA_scaffold1	PGA_scaffold1||11418842||11420710||TESI_000638-RA||1||CDS||2983079491||680||73.5	11418842	11420710	b57268_PGA_scaffold_8	PGA_scaffold_8||5796755||5798145||BUSI_015911-RA||-1||CDS||2988862193||23080||73.5	5798145	5796755	3.300000e-69	332
0.8516	0.1674	a57266_PGA_scaffold1	PGA_scaffold1||11440213||11492501||TESI_000640-RA||-1||CDS||2983079497||682||78.06	11492501	11440213	b57268_PGA_scaffold_8	PGA_scaffold_8||5772882||5796029||BUSI_015910-RA||1||CDS||2988862190||23079||78.06	5772882	5796029	1.000000e-250	382
2.0932	0.6133	a57266_PGA_scaffold1	PGA_scaffold1||11568584||11572800||TESI_000642-RA||1||CDS||2983079503||684||70.45	11568584	11572800	b57268_PGA_scaffold_8	PGA_scaffold_8||5739730||5744087||BUSI_015909-RA||-1||CDS||2988862187||23078||70.45	5744087	5739730	5.900000e-73	432
1.2994	0.4783	a57266_PGA_scaffold1	PGA_scaffold1||11608419||11618169||TESI_000643-RA||-1||CDS||2983079506||685||84.35	11618169	11608419	b57268_PGA_scaffold_8	PGA_scaffold_8||5708301||5715507||BUSI_015906-RA||-1||CDS||2988862178||23075||84.35	5715507	5708301	1.100000e-171	482
0.7650	0.1133	a57266_PGA_scaffold1	PGA_scaffold1||11841324||11846193||TESI_000650-RA||1||CDS||2983079527||692||80.12	11841324	11846193	b57268_PGA_scaffold_8	PGA_scaffold_8||5581972||5589047||BUSI_015894-RA||-1||CDS||2988862142||23063||80.12	5589047	5581972	3.200000e-226	529
0.6451	0.2032	a57266_PGA_scaffold1	PGA_scaffold1||11872010||11882406||TESI_000652-RA||-1||CDS||2983079533||694||76.16	11882406	11872010	b57268_PGA_scaffold_8	PGA_scaffold_8||5562952||5568539||BUSI_015892-RA||1||CDS||2988862136||23061||76.16	5562952	5568539	8.900000e-208	579
0.4739	0.0978	a57266_PGA_scaffold1	PGA_scaffold1||12061282||12074102||TESI_000657-RA||1||CDS||2983079548||699||82.38	12061282	12074102	b57268_PGA_scaffold_8	PGA_scaffold_8||5440445||5449913||BUSI_015879-RA||-1||CDS||2988862097||23048||82.38	5449913	5440445	1.000000e-250	626
0.9253	0.2280	a57266_PGA_scaffold1	PGA_scaffold1||12086598||12094346||TESI_000658-RA||1||CDS||2983079551||700||87.0	12086598	12094346	b57268_PGA_scaffold_8	PGA_scaffold_8||5431163||5436734||BUSI_015878-RA||-1||CDS||2988862094||23047||87.0	5436734	5431163	2.500000e-70	676
5.3884	0.4237	a57266_PGA_scaffold1	PGA_scaffold1||12146107||12148612||TESI_000661-RA||1||CDS||2983079560||703||77.78	12146107	12148612	b57268_PGA_scaffold_8	PGA_scaffold_8||5392833||5397675||BUSI_015876-RA||-1||CDS||2988862088||23045||77.78	5397675	5392833	5.800000e-87	726
###  Mean Ks:  8.3152	Mean Kn: 0.3626
#Ks	Kn	a<db_genome_id>_<chr>	chr1||start1||stop1||name1||strand1||type1||db_feature_id1||genome_order1||percent_id1	start1	stop1	b<db_genome_id>_<chr>	chr2||start2||stop2||name2||strand2||type2||db_feature_id2||genome_order2||percent_id2	start2	stop2	eval	block_score	GEVO_link
16.4061	1.1121	a57266_PGA_scaffold1	PGA_scaffold1||12467985||12484649||TESI_000670-RA||1||CDS||2983079587||712||56.24	12467985	12484649	b57268_PGA_scaffold_8	PGA_scaffold_8||8702567||8708635||BUSI_016116-RA||-1||CDS||2988862808||23285||56.24	8708635	8702567	5.200000e-33	32
65.5654	1.3227	a57266_PGA_scaffold1	PGA_scaffold1||12560184||12572195||TESI_000673-RA||1||CDS||2983079596||715||86.05	12560184	12572195	b57268_PGA_scaffold_8	PGA_scaffold_8||8337762||8370807||BUSI_016100-RA||-1||CDS||2988862760||23269||86.05	8370807	8337762	1.000000e-128	79
0.6325	0.0138	a57266_PGA_scaffold1	PGA_scaffold1||12672276||12675062||TESI_000680-RA||1||CDS||2983079617||722||88.24	12672276	12675062	b57268_PGA_scaffold_8	PGA_scaffold_8||8333545||8336807||BUSI_016099-RA||1||CDS||2988862757||23268||88.24	8333545	8336807	4.500000e-226	129
0.4927	0.1278	a57266_PGA_scaffold1	PGA_scaffold1||12781061||12793984||TESI_000684-RA||-1||CDS||2983079629||726||81.47	12793984	12781061	b57268_PGA_scaffold_8	PGA_scaffold_8||8251923||8261735||BUSI_016095-RA||1||CDS||2988862745||23264||81.47	8251923	8261735	2.300000e-97	179
0.9107	0.0719	a57266_PGA_scaffold1	PGA_scaffold1||12836312||12838369||TESI_000685-RA||1||CDS||2983079632||727||85.42	12836312	12838369	b57268_PGA_scaffold_8	PGA_scaffold_8||8244548||8248857||BUSI_016094-RA||-1||CDS||2988862742||23263||85.42	8248857	8244548	1.000000e-250	229
1.0431	0.1921	a57266_PGA_scaffold1	PGA_scaffold1||12968083||12982894||TESI_000692-RA||1||CDS||2983079653||734||80.36	12968083	12982894	b57268_PGA_scaffold_8	PGA_scaffold_8||8203681||8230192||BUSI_016091-RA||-1||CDS||2988862733||23260||80.36	8230192	8203681	1.000000e-250	279
1.1746	0.3321	a57266_PGA_scaffold1	PGA_scaffold1||12988901||12989759||TESI_000693-RA||-1||CDS||2983079656||735||76.2	12989759	12988901	b57268_PGA_scaffold_8	PGA_scaffold_8||8085635||8092365||BUSI_016078-RA||1||CDS||2988862694||23247||76.2	8085635	8092365	1.400000e-84	326
0.7304	0.0606	a57266_PGA_scaffold1	PGA_scaffold1||13081111||13092391||TESI_000694-RA||-1||CDS||2983079659||736||85.05	13092391	13081111	b57268_PGA_scaffold_8	PGA_scaffold_8||8058601||8066961||BUSI_016076-RA||1||CDS||2988862688||23245||85.05	8058601	8066961	1.000000e-250	376
0.8058	0.1801	a57266_PGA_scaffold1	PGA_scaffold1||13125398||13140647||TESI_000697-RA||1||CDS||2983079668||739||84.67	13125398	13140647	b57268_PGA_scaffold_8	PGA_scaffold_8||8041176||8051462||BUSI_016075-RA||-1||CDS||2988862685||23244||84.67	8051462	8041176	1.000000e-217	426
1.6924	0.2693	a57266_PGA_scaffold1	PGA_scaffold1||13217143||13228096||TESI_000700-RA||-1||CDS||2983079677||742||82.78	13228096	13217143	b57268_PGA_scaffold_8	PGA_scaffold_8||7962675||7983885||BUSI_016071-RA||-1||CDS||2988862673||23240||82.78	7983885	7962675	1.000000e-250	476
0.7091	0.1944	a57266_PGA_scaffold1	PGA_scaffold1||13280463||13281630||TESI_000703-RA||-1||CDS||2983079686||745||77.85	13281630	13280463	b57268_PGA_scaffold_8	PGA_scaffold_8||7731195||7733903||BUSI_016050-RA||1||CDS||2988862610||23219||77.85	7731195	7733903	5.000000e-113	520
0.9406	0.1723	a57266_PGA_scaffold1	PGA_scaffold1||13411512||13418641||TESI_000707-RA||-1||CDS||2983079698||749||84.36	13418641	13411512	b57268_PGA_scaffold_8	PGA_scaffold_8||7713454||7715749||BUSI_016045-RA||1||CDS||2988862595||23214||84.36	7713454	7715749	6.000000e-120	570
0.8394	0.2772	a57266_PGA_scaffold1	PGA_scaffold1||13427709||13429544||TESI_000708-RA||1||CDS||2983079701||750||72.46	13427709	13429544	b57268_PGA_scaffold_8	PGA_scaffold_8||7709336||7710964||BUSI_016044-RA||-1||CDS||2988862592||23213||72.46	7710964	7709336	9.300000e-191	620
0.7777	0.2007	a57266_PGA_scaffold1	PGA_scaffold1||13700420||13713784||TESI_000717-RA||1||CDS||2983079728||759||86.18	13700420	13713784	b57268_PGA_scaffold_8	PGA_scaffold_8||7669426||7673174||BUSI_016041-RA||-1||CDS||2988862583||23210||86.18	7673174	7669426	1.400000e-95	670
1.0219	0.1931	a57266_PGA_scaffold1	PGA_scaffold1||13840728||13853861||TESI_000721-RA||1||CDS||2983079740||763||82.55	13840728	13853861	b57268_PGA_scaffold_8	PGA_scaffold_8||7601273||7610973||BUSI_016037-RA||-1||CDS||2988862571||23206||82.55	7610973	7601273	1.000000e-250	720
0.5499	0.0836	a57266_PGA_scaffold1	PGA_scaffold1||13966999||13983171||TESI_000726-RA||-1||CDS||2983079755||768||85.8	13983171	13966999	b57268_PGA_scaffold_8	PGA_scaffold_8||7560271||7571206||BUSI_016034-RA||1||CDS||2988862562||23203||85.8	7560271	7571206	1.000000e-250	770
0.5813	0.1791	a57266_PGA_scaffold1	PGA_scaffold1||13988333||14007892||TESI_000727-RA||-1||CDS||2983079758||769||79.58	14007892	13988333	b57268_PGA_scaffold_8	PGA_scaffold_8||7546965||7556697||BUSI_016033-RA||1||CDS||2988862559||23202||79.58	7546965	7556697	1.600000e-175	820
59.7719	1.3225	a57266_PGA_scaffold1	PGA_scaffold1||14183456||14186179||TESI_000730-RA||1||CDS||2983079767||772||72.57	14183456	14186179	b57268_PGA_scaffold_8	PGA_scaffold_8||7529719||7532572||BUSI_016032-RA||1||CDS||2988862556||23201||72.57	7529719	7532572	1.200000e-114	870
3.3440	0.5833	a57266_PGA_scaffold1	PGA_scaffold1||14248443||14256666||TESI_000733-RA||-1||CDS||2983079776||775||85.22	14256666	14248443	b57268_PGA_scaffold_8	PGA_scaffold_8||7500809||7518060||BUSI_016030-RA||1||CDS||2988862550||23199||85.22	7500809	7518060	1.400000e-64	920
###  Mean Ks:  9.7033	Mean Kn: 0.3947
#Ks	Kn	a<db_genome_id>_<chr>	chr1||start1||stop1||name1||strand1||type1||db_feature_id1||genome_order1||percent_id1	start1	stop1	b<db_genome_id>_<chr>	chr2||start2||stop2||name2||strand2||type2||db_feature_id2||genome_order2||percent_id2	start2	stop2	eval	block_score	GEVO_link
0.6817	0.1602	a57266_PGA_scaffold1	PGA_scaffold1||13372212||13384534||TESI_000705-RA||1||CDS||2983079692||747||80.62	13372212	13384534	b57268_PGA_scaffold_12	PGA_scaffold_12||14518552||14528107||BUSI_022853-RA||-1||CDS||2987232714||7014||80.62	14528107	14518552	1.000000e-250	50
0.9398	0.0970	a57266_PGA_scaffold1	PGA_scaffold1||13406098||13407602||TESI_000706-RA||1||CDS||2983079695||748||80.89	13406098	13407602	b57268_PGA_scaffold_12	PGA_scaffold_12||14506938||14508980||BUSI_022852-RA||-1||CDS||2987232711||7013||80.89	14508980	14506938	4.300000e-214	100
0.8048	0.1719	a57266_PGA_scaffold1	PGA_scaffold1||13478509||13483581||TESI_000709-RA||1||CDS||2983079704||751||77.8	13478509	13483581	b57268_PGA_scaffold_12	PGA_scaffold_12||14376401||14378407||BUSI_022849-RA||-1||CDS||2987232702||7010||77.8	14378407	14376401	4.700000e-129	150
2.7311	0.6808	a57266_PGA_scaffold1	PGA_scaffold1||13670463||13699625||TESI_000716-RA||-1||CDS||2983079725||758||86.11	13699625	13670463	b57268_PGA_scaffold_12	PGA_scaffold_12||14351241||14360824||BUSI_022847-RA||1||CDS||2987232696||7008||86.11	14351241	14360824	5.500000e-65	200
0.7113	0.0854	a57266_PGA_scaffold1	PGA_scaffold1||13770903||13786860||TESI_000718-RA||1||CDS||2983079731||760||83.54	13770903	13786860	b57268_PGA_scaffold_12	PGA_scaffold_12||14312179||14335589||BUSI_022846-RA||-1||CDS||2987232693||7007||83.54	14335589	14312179	1.000000e-250	250
1.0372	0.3270	a57266_PGA_scaffold1	PGA_scaffold1||13874940||13877702||TESI_000722-RA||-1||CDS||2983079743||764||73.23	13877702	13874940	b57268_PGA_scaffold_12	PGA_scaffold_12||14266590||14269556||BUSI_022844-RA||1||CDS||2987232687||7005||73.23	14266590	14269556	4.200000e-137	300
0.5029	0.0818	a57266_PGA_scaffold1	PGA_scaffold1||13966999||13983171||TESI_000726-RA||-1||CDS||2983079755||768||85.85	13983171	13966999	b57268_PGA_scaffold_12	PGA_scaffold_12||14212778||14225008||BUSI_022841-RA||1||CDS||2987232678||7002||85.85	14212778	14225008	1.000000e-250	350
4.5303	1.2002	a57266_PGA_scaffold1	PGA_scaffold1||14461695||14465947||TESI_000735-RA||1||CDS||2983079782||777||69.27	14461695	14465947	b57268_PGA_scaffold_12	PGA_scaffold_12||13829657||13833630||BUSI_022831-RA||-1||CDS||2987232648||6992||69.27	13833630	13829657	7.700000e-27	376
67.4516	1.2044	a57266_PGA_scaffold1	PGA_scaffold1||14471562||14510706||TESI_000736-RA||-1||CDS||2983079785||778||78.47	14510706	14471562	b57268_PGA_scaffold_12	PGA_scaffold_12||13659978||13673815||BUSI_022820-RA||1||CDS||2987232615||6981||78.47	13659978	13673815	7.500000e-100	423
70.3461	1.2666	a57266_PGA_scaffold1	PGA_scaffold1||14685554||14700609||TESI_000741-RA||1||CDS||2983079800||783||81.86	14685554	14700609	b57268_PGA_scaffold_12	PGA_scaffold_12||13334553||13344906||BUSI_022803-RA||1||CDS||2987232564||6964||81.86	13334553	13344906	4.500000e-131	470
0.4660	0.0295	a57266_PGA_scaffold1	PGA_scaffold1||14703714||14709252||TESI_000742-RA||-1||CDS||2983079803||784||90.22	14709252	14703714	b57268_PGA_scaffold_12	PGA_scaffold_12||16374236||16377570||BUSI_022887-RA||-1||CDS||2987232816||7048||90.22	16377570	16374236	1.600000e-232	50
0.8241	0.1132	a57266_PGA_scaffold1	PGA_scaffold1||14890950||14894296||TESI_000748-RA||1||CDS||2983079821||790||82.86	14890950	14894296	b57268_PGA_scaffold_12	PGA_scaffold_12||15231394||15241473||BUSI_022878-RA||-1||CDS||2987232789||7039||82.86	15241473	15231394	3.000000e-215	100
0.9334	0.4277	a57266_PGA_scaffold1	PGA_scaffold1||14916477||14926471||TESI_000749-RA||-1||CDS||2983079824||791||66.62	14926471	14916477	b57268_PGA_scaffold_12	PGA_scaffold_12||15186311||15196809||BUSI_022877-RA||1||CDS||2987232786||7038||66.62	15186311	15196809	5.700000e-81	150
0.7091	0.0649	a57266_PGA_scaffold1	PGA_scaffold1||14951885||14961787||TESI_000750-RA||1||CDS||2983079827||792||81.12	14951885	14961787	b57268_PGA_scaffold_12	PGA_scaffold_12||15161237||15168462||BUSI_022875-RA||-1||CDS||2987232780||7036||81.12	15168462	15161237	1.000000e-166	200
2.0311	0.2421	a57266_PGA_scaffold1	PGA_scaffold1||14962561||14963330||TESI_000751-RA||-1||CDS||2983079830||793||77.78	14963330	14962561	b57268_PGA_scaffold_12	PGA_scaffold_12||15143288||15144026||BUSI_022874-RA||1||CDS||2987232777||7035||77.78	15143288	15144026	3.500000e-35	234
0.5520	0.1627	a57266_PGA_scaffold1	PGA_scaffold1||15052172||15060232||TESI_000755-RA||1||CDS||2983079842||797||81.24	15052172	15060232	b57268_PGA_scaffold_12	PGA_scaffold_12||14940880||14947760||BUSI_022870-RA||-1||CDS||2987232765||7031||81.24	14947760	14940880	1.000000e-250	284
###  Mean Ks:  1.3012	Mean Kn: 0.2814
#Ks	Kn	a<db_genome_id>_<chr>	chr1||start1||stop1||name1||strand1||type1||db_feature_id1||genome_order1||percent_id1	start1	stop1	b<db_genome_id>_<chr>	chr2||start2||stop2||name2||strand2||type2||db_feature_id2||genome_order2||percent_id2	start2	stop2	eval	block_score	GEVO_link
1.3329	0.2339	a57266_PGA_scaffold1	PGA_scaffold1||14414490||14422468||TESI_000734-RA||-1||CDS||2983079779||776||85.36	14422468	14414490	b57268_PGA_scaffold_8	PGA_scaffold_8||7053143||7058478||BUSI_015993-RA||1||CDS||2988862439||23162||85.36	7053143	7058478	5.500000e-71	50
1.4904	0.4651	a57266_PGA_scaffold1	PGA_scaffold1||14471562||14510706||TESI_000736-RA||-1||CDS||2983079785||778||77.86	14510706	14471562	b57268_PGA_scaffold_8	PGA_scaffold_8||7024817||7040108||BUSI_015991-RA||1||CDS||2988862433||23160||77.86	7024817	7040108	1.300000e-125	100
0.7151	0.1395	a57266_PGA_scaffold1	PGA_scaffold1||14685554||14700609||TESI_000741-RA||1||CDS||2983079800||783||77.69	14685554	14700609	b57268_PGA_scaffold_8	PGA_scaffold_8||6763015||6767289||BUSI_015981-RA||-1||CDS||2988862403||23150||77.69	6767289	6763015	1.000000e-250	150
3.1921	0.3218	a57266_PGA_scaffold1	PGA_scaffold1||14744711||14760244||TESI_000743-RA||-1||CDS||2983079806||785||64.69	14760244	14744711	b57268_PGA_scaffold_8	PGA_scaffold_8||6745819||6756899||BUSI_015979-RA||-1||CDS||2988862397||23148||64.69	6756899	6745819	2.000000e-95	200
1.3957	0.5148	a57266_PGA_scaffold1	PGA_scaffold1||14859269||14867422||TESI_000746-RA||1||CDS||2983079815||788||81.16	14859269	14867422	b57268_PGA_scaffold_8	PGA_scaffold_8||6647351||6660396||BUSI_015970-RA||-1||CDS||2988862370||23139||81.16	6660396	6647351	3.900000e-149	250
0.7046	0.1300	a57266_PGA_scaffold1	PGA_scaffold1||14868485||14879763||TESI_000747-RA||-1||CDS||2983079818||789||79.42	14879763	14868485	b57268_PGA_scaffold_8	PGA_scaffold_8||6637073||6646574||BUSI_015969-RA||1||CDS||2988862367||23138||79.42	6637073	6646574	1.000000e-250	300
1.3907	0.1314	a57266_PGA_scaffold1	PGA_scaffold1||14962561||14963330||TESI_000751-RA||-1||CDS||2983079830||793||85.51	14963330	14962561	b57268_PGA_scaffold_8	PGA_scaffold_8||6601658||6603196||BUSI_015965-RA||1||CDS||2988862355||23134||85.51	6601658	6603196	2.900000e-87	350
0.8029	0.3684	a57266_PGA_scaffold1	PGA_scaffold1||14973619||14981378||TESI_000752-RA||1||CDS||2983079833||794||78.47	14973619	14981378	b57268_PGA_scaffold_8	PGA_scaffold_8||6590787||6597450||BUSI_015964-RA||-1||CDS||2988862352||23133||78.47	6597450	6590787	2.000000e-83	400
0.6863	0.2275	a57266_PGA_scaffold1	PGA_scaffold1||15052172||15060232||TESI_000755-RA||1||CDS||2983079842||797||77.7	15052172	15060232	b57268_PGA_scaffold_8	PGA_scaffold_8||6518633||6521293||BUSI_015960-RA||-1||CDS||2988862340||23129||77.7	6521293	6518633	5.500000e-218	450
###  Mean Ks:  1.1136	Mean Kn: 0.3425
#Ks	Kn	a<db_genome_id>_<chr>	chr1||start1||stop1||name1||strand1||type1||db_feature_id1||genome_order1||percent_id1	start1	stop1	b<db_genome_id>_<chr>	chr2||start2||stop2||name2||strand2||type2||db_feature_id2||genome_order2||percent_id2	start2	stop2	eval	block_score	GEVO_link
0.7989	0.1554	a57266_PGA_scaffold1	PGA_scaffold1||16019404||16023063||TESI_000774-RA||1||CDS||2983079899||816||84.6	16019404	16023063	b57268_PGA_scaffold_8	PGA_scaffold_8||18248556||18280665||BUSI_016642-RA||1||CDS||2988864386||23811||84.6	18248556	18280665	1.000000e-250	50
0.7333	0.1347	a57266_PGA_scaffold1	PGA_scaffold1||16097343||16100015||TESI_000776-RA||1||CDS||2983079905||818||80.97	16097343	16100015	b57268_PGA_scaffold_8	PGA_scaffold_8||18097204||18098599||BUSI_016637-RA||-1||CDS||2988864371||23806||80.97	18098599	18097204	1.400000e-78	100
1.0577	0.2129	a57266_PGA_scaffold1	PGA_scaffold1||16125628||16126552||TESI_000777-RA||1||CDS||2983079908||819||70.94	16125628	16126552	b57268_PGA_scaffold_8	PGA_scaffold_8||18080652||18081567||BUSI_016635-RA||-1||CDS||2988864365||23804||70.94	18081567	18080652	2.700000e-68	150
0.8470	0.1535	a57266_PGA_scaffold1	PGA_scaffold1||16168873||16179049||TESI_000778-RA||1||CDS||2983079911||820||81.4	16168873	16179049	b57268_PGA_scaffold_8	PGA_scaffold_8||17945361||17951570||BUSI_016631-RA||-1||CDS||2988864353||23800||81.4	17951570	17945361	1.000000e-250	200
0.7975	0.1155	a57266_PGA_scaffold1	PGA_scaffold1||16196232||16199464||TESI_000779-RA||1||CDS||2983079914||821||79.77	16196232	16199464	b57268_PGA_scaffold_8	PGA_scaffold_8||17938499||17941424||BUSI_016630-RA||-1||CDS||2988864350||23799||79.77	17941424	17938499	1.000000e-250	250
0.5795	0.1171	a57266_PGA_scaffold1	PGA_scaffold1||16201281||16214333||TESI_000780-RA||-1||CDS||2983079917||822||82.67	16214333	16201281	b57268_PGA_scaffold_8	PGA_scaffold_8||17919490||17927113||BUSI_016627-RA||1||CDS||2988864341||23796||82.67	17919490	17927113	1.000000e-250	300
2.9815	1.5081	a57266_PGA_scaffold1	PGA_scaffold1||16267307||16276095||TESI_000781-RA||-1||CDS||2983079920||823||88.29	16276095	16267307	b57268_PGA_scaffold_8	PGA_scaffold_8||17900534||17911925||BUSI_016626-RA||1||CDS||2988864338||23795||88.29	17900534	17911925	2.000000e-72	350
###  Mean Ks:  8.1704	Mean Kn: 0.2864
#Ks	Kn	a<db_genome_id>_<chr>	chr1||start1||stop1||name1||strand1||type1||db_feature_id1||genome_order1||percent_id1	start1	stop1	b<db_genome_id>_<chr>	chr2||start2||stop2||name2||strand2||type2||db_feature_id2||genome_order2||percent_id2	start2	stop2	eval	block_score	GEVO_link
0.7918	0.0848	a57266_PGA_scaffold1	PGA_scaffold1||16447363||16455550||TESI_000786-RA||1||CDS||2983079935||828||81.4	16447363	16455550	b57268_PGA_scaffold_8	PGA_scaffold_8||10269404||10287286||BUSI_016238-RA||-1||CDS||2988863174||23407||81.4	10287286	10269404	1.000000e-250	50
0.9132	0.2473	a57266_PGA_scaffold1	PGA_scaffold1||16484342||16499129||TESI_000787-RA||1||CDS||2983079938||829||75.4	16484342	16499129	b57268_PGA_scaffold_8	PGA_scaffold_8||10243426||10251787||BUSI_016236-RA||-1||CDS||2988863168||23405||75.4	10251787	10243426	1.100000e-86	100
3.6802	0.4655	a57266_PGA_scaffold1	PGA_scaffold1||16643496||16648282||TESI_000790-RA||1||CDS||2983079947||832||61.54	16643496	16648282	b57268_PGA_scaffold_8	PGA_scaffold_8||10025637||10033201||BUSI_016223-RA||1||CDS||2988863129||23392||61.54	10025637	10033201	1.100000e-34	131
0.8130	0.2400	a57266_PGA_scaffold1	PGA_scaffold1||16824907||16836586||TESI_000794-RA||1||CDS||2983079959||836||74.67	16824907	16836586	b57268_PGA_scaffold_8	PGA_scaffold_8||9847779||9850297||BUSI_016206-RA||-1||CDS||2988863078||23375||74.67	9850297	9847779	2.000000e-161	178
0.8567	0.1759	a57266_PGA_scaffold1	PGA_scaffold1||16988479||16996140||TESI_000797-RA||-1||CDS||2983079968||839||76.73	16996140	16988479	b57268_PGA_scaffold_8	PGA_scaffold_8||9815149||9828349||BUSI_016203-RA||1||CDS||2988863069||23372||76.73	9815149	9828349	1.000000e-250	228
0.4755	0.0493	a57266_PGA_scaffold1	PGA_scaffold1||17107214||17112036||TESI_000799-RA||-1||CDS||2983079974||841||85.99	17112036	17107214	b57268_PGA_scaffold_8	PGA_scaffold_8||9748532||9762443||BUSI_016198-RA||1||CDS||2988863054||23367||85.99	9748532	9762443	1.700000e-244	278
0.8014	0.1300	a57266_PGA_scaffold1	PGA_scaffold1||17394707||17400355||TESI_000803-RA||1||CDS||2983079986||845||79.31	17394707	17400355	b57268_PGA_scaffold_8	PGA_scaffold_8||9730491||9738633||BUSI_016197-RA||-1||CDS||2988863051||23366||79.31	9738633	9730491	1.000000e-250	328
1.1883	0.1455	a57266_PGA_scaffold1	PGA_scaffold1||17601895||17604234||TESI_000810-RA||-1||CDS||2983080007||852||77.53	17604234	17601895	b57268_PGA_scaffold_8	PGA_scaffold_8||9670718||9672903||BUSI_016192-RA||1||CDS||2988863036||23361||77.53	9670718	9672903	2.000000e-141	378
0.5574	0.2112	a57266_PGA_scaffold1	PGA_scaffold1||17608955||17623041||TESI_000811-RA||-1||CDS||2983080010||853||79.93	17623041	17608955	b57268_PGA_scaffold_8	PGA_scaffold_8||9660900||9667109||BUSI_016191-RA||1||CDS||2988863033||23360||79.93	9660900	9667109	1.000000e-250	428
1.1879	0.3298	a57266_PGA_scaffold1	PGA_scaffold1||17645456||17650907||TESI_000813-RA||-1||CDS||2983080016||855||76.92	17650907	17645456	b57268_PGA_scaffold_8	PGA_scaffold_8||9607591||9617236||BUSI_016188-RA||1||CDS||2988863024||23357||76.92	9607591	9617236	1.000000e-250	478
0.8891	0.3279	a57266_PGA_scaffold1	PGA_scaffold1||17670206||17674857||TESI_000814-RA||-1||CDS||2983080019||856||74.6	17674857	17670206	b57268_PGA_scaffold_8	PGA_scaffold_8||9577744||9582770||BUSI_016186-RA||1||CDS||2988863018||23355||74.6	9577744	9582770	1.500000e-183	528
0.7871	0.0970	a57266_PGA_scaffold1	PGA_scaffold1||17723052||17730564||TESI_000815-RA||-1||CDS||2983080022||857||85.1	17730564	17723052	b57268_PGA_scaffold_8	PGA_scaffold_8||9563641||9568845||BUSI_016185-RA||1||CDS||2988863015||23354||85.1	9563641	9568845	1.000000e-250	578
0.8024	0.1760	a57266_PGA_scaffold1	PGA_scaffold1||17734283||17769645||TESI_000816-RA||-1||CDS||2983080025||858||84.47	17769645	17734283	b57268_PGA_scaffold_8	PGA_scaffold_8||9538065||9560984||BUSI_016184-RA||1||CDS||2988863012||23353||84.47	9538065	9560984	1.000000e-250	628
0.7005	0.0493	a57266_PGA_scaffold1	PGA_scaffold1||17799204||17808910||TESI_000820-RA||1||CDS||2983080037||862||85.88	17799204	17808910	b57268_PGA_scaffold_8	PGA_scaffold_8||9390664||9398392||BUSI_016168-RA||1||CDS||2988862964||23337||85.88	9390664	9398392	1.000000e-250	50
0.6466	0.1376	a57266_PGA_scaffold1	PGA_scaffold1||17869417||17870829||TESI_000821-RA||-1||CDS||2983080040||863||79.73	17870829	17869417	b57268_PGA_scaffold_8	PGA_scaffold_8||9400921||9402352||BUSI_016169-RA||-1||CDS||2988862967||23338||79.73	9402352	9400921	1.000000e-250	100
67.8947	1.1538	a57266_PGA_scaffold1	PGA_scaffold1||17872119||17880081||TESI_000822-RA||1||CDS||2983080043||864||79.47	17872119	17880081	b57268_PGA_scaffold_8	PGA_scaffold_8||9407947||9413667||BUSI_016171-RA||-1||CDS||2988862973||23340||79.47	9413667	9407947	1.700000e-156	675
1.0487	0.1779	a57266_PGA_scaffold1	PGA_scaffold1||17937391||17967052||TESI_000825-RA||1||CDS||2983080052||867||81.08	17937391	17967052	b57268_PGA_scaffold_8	PGA_scaffold_8||9430221||9451571||BUSI_016175-RA||1||CDS||2988862985||23344||81.08	9430221	9451571	6.400000e-223	200
1.0754	0.1080	a57266_PGA_scaffold1	PGA_scaffold1||17973503||17980227||TESI_000826-RA||-1||CDS||2983080055||868||82.66	17980227	17973503	b57268_PGA_scaffold_8	PGA_scaffold_8||9458641||9460725||BUSI_016177-RA||-1||CDS||2988862991||23346||82.66	9460725	9458641	4.700000e-160	250
70.1280	1.1343	a57266_PGA_scaffold1	PGA_scaffold1||18206088||18222650||TESI_000830-RA||-1||CDS||2983080067||872||76.83	18222650	18206088	b57268_PGA_scaffold_8	PGA_scaffold_8||9169638||9175678||BUSI_016153-RA||1||CDS||2988862919||23322||76.83	9169638	9175678	1.400000e-140	722
###  Mean Ks:  46.6718	Mean Kn: 0.9507
#Ks	Kn	a<db_genome_id>_<chr>	chr1||start1||stop1||name1||strand1||type1||db_feature_id1||genome_order1||percent_id1	start1	stop1	b<db_genome_id>_<chr>	chr2||start2||stop2||name2||strand2||type2||db_feature_id2||genome_order2||percent_id2	start2	stop2	eval	block_score	GEVO_link
66.7462	0.7264	a57266_PGA_scaffold1	PGA_scaffold1||17551169||17554589||TESI_000808-RA||-1||CDS||2983080001||850||67.42	17554589	17551169	b57268_PGA_scaffold_10	PGA_scaffold_10||16352799||16373914||BUSI_022101-RA||-1||CDS||2986838518||4184||67.42	16373914	16352799	4.800000e-27	26
25.4480	1.2758	a57266_PGA_scaffold1	PGA_scaffold1||17788761||17790526||TESI_000818-RA||1||CDS||2983080031||860||67.81	17788761	17790526	b57268_PGA_scaffold_10	PGA_scaffold_10||16459588||16462338||BUSI_022112-RA||-1||CDS||2986838551||4195||67.81	16462338	16459588	1.000000e-11	34
66.2474	1.4324	a57266_PGA_scaffold1	PGA_scaffold1||18206088||18222650||TESI_000830-RA||-1||CDS||2983080067||872||57.93	18222650	18206088	b57268_PGA_scaffold_10	PGA_scaffold_10||16841195||16852912||BUSI_022131-RA||-1||CDS||2986838608||4214||57.93	16852912	16841195	1.200000e-47	77
73.1443	1.0091	a57266_PGA_scaffold1	PGA_scaffold1||19675412||19677942||TESI_000848-RA||-1||CDS||2983080121||890||65.25	19677942	19675412	b57268_PGA_scaffold_10	PGA_scaffold_10||17109017||17113734||BUSI_022143-RA||-1||CDS||2986838644||4226||65.25	17113734	17109017	2.900000e-07	80
1.7731	0.3100	a57266_PGA_scaffold1	PGA_scaffold1||19753061||19756375||TESI_000849-RA||-1||CDS||2983080124||891||63.61	19756375	19753061	b57268_PGA_scaffold_10	PGA_scaffold_10||17190015||17193304||BUSI_022146-RA||-1||CDS||2986838653||4229||63.61	17193304	17190015	2.000000e-230	130
###  Mean Ks:  0.9238	Mean Kn: 0.1594
#Ks	Kn	a<db_genome_id>_<chr>	chr1||start1||stop1||name1||strand1||type1||db_feature_id1||genome_order1||percent_id1	start1	stop1	b<db_genome_id>_<chr>	chr2||start2||stop2||name2||strand2||type2||db_feature_id2||genome_order2||percent_id2	start2	stop2	eval	block_score	GEVO_link
0.8361	0.1933	a57266_PGA_scaffold1	PGA_scaffold1||25694708||25702557||TESI_000952-RA||1||CDS||2983080433||994||82.86	25694708	25702557	b57268_PGA_scaffold_8	PGA_scaffold_8||47969397||47974548||BUSI_017073-RA||-1||CDS||2988865679||24242||82.86	47974548	47969397	3.400000e-233	50
0.6721	0.0627	a57266_PGA_scaffold1	PGA_scaffold1||25755949||25766582||TESI_000954-RA||-1||CDS||2983080439||996||84.72	25766582	25755949	b57268_PGA_scaffold_8	PGA_scaffold_8||48208997||48217033||BUSI_017077-RA||-1||CDS||2988865691||24246||84.72	48217033	48208997	1.000000e-250	100
1.0874	0.1075	a57266_PGA_scaffold1	PGA_scaffold1||25810256||25810959||TESI_000955-RA||-1||CDS||2983080442||997||85.84	25810959	25810256	b57268_PGA_scaffold_8	PGA_scaffold_8||48271538||48272229||BUSI_017079-RA||-1||CDS||2988865697||24248||85.84	48272229	48271538	8.500000e-30	129
1.2359	0.2158	a57266_PGA_scaffold1	PGA_scaffold1||26098135||26115531||TESI_000957-RA||-1||CDS||2983080448||999||75.61	26115531	26098135	b57268_PGA_scaffold_8	PGA_scaffold_8||48762106||48770914||BUSI_017087-RA||-1||CDS||2988865721||24256||75.61	48770914	48762106	1.000000e-250	179
1.0025	0.1039	a57266_PGA_scaffold1	PGA_scaffold1||26175271||26179459||TESI_000958-RA||-1||CDS||2983080451||1000||82.74	26179459	26175271	b57268_PGA_scaffold_8	PGA_scaffold_8||49107596||49111243||BUSI_017092-RA||-1||CDS||2988865736||24261||82.74	49111243	49107596	5.000000e-227	229
0.9232	0.2992	a57266_PGA_scaffold1	PGA_scaffold1||26297877||26303468||TESI_000959-RA||1||CDS||2983080454||1001||76.94	26297877	26303468	b57268_PGA_scaffold_8	PGA_scaffold_8||49207411||49209583||BUSI_017093-RA||-1||CDS||2988865739||24262||76.94	49209583	49207411	6.200000e-216	279
0.7092	0.1333	a57266_PGA_scaffold1	PGA_scaffold1||26385286||26393176||TESI_000961-RA||-1||CDS||2983080460||1003||80.04	26393176	26385286	b57268_PGA_scaffold_8	PGA_scaffold_8||49476667||49485883||BUSI_017102-RA||1||CDS||2988865766||24271||80.04	49476667	49485883	1.000000e-250	329
###  Mean Ks:  15.5088	Mean Kn: 0.3602
#Ks	Kn	a<db_genome_id>_<chr>	chr1||start1||stop1||name1||strand1||type1||db_feature_id1||genome_order1||percent_id1	start1	stop1	b<db_genome_id>_<chr>	chr2||start2||stop2||name2||strand2||type2||db_feature_id2||genome_order2||percent_id2	start2	stop2	eval	block_score	GEVO_link
0.6279	0.1172	a57266_PGA_scaffold1	PGA_scaffold1||27423518||27438096||TESI_000993-RA||1||CDS||2983080556||1035||81.49	27423518	27438096	b57268_PGA_scaffold_3	PGA_scaffold_3||5096788||5104579||BUSI_010288-RA||-1||CDS||2987953950||14270||81.49	5104579	5096788	1.000000e-250	50
0.6567	0.1954	a57266_PGA_scaffold1	PGA_scaffold1||27486503||27495615||TESI_000998-RA||1||CDS||2983080571||1040||77.52	27486503	27495615	b57268_PGA_scaffold_3	PGA_scaffold_3||5305599||5312076||BUSI_010307-RA||1||CDS||2987954007||14289||77.52	5305599	5312076	1.000000e-250	97
73.5166	1.0638	a57266_PGA_scaffold1	PGA_scaffold1||27498351||27500213||TESI_000999-RA||-1||CDS||2983080574||1041||82.59	27500213	27498351	b57268_PGA_scaffold_3	PGA_scaffold_3||5314653||5317712||BUSI_010308-RA||-1||CDS||2987954010||14290||82.59	5317712	5314653	1.100000e-137	147
0.9237	0.1910	a57266_PGA_scaffold1	PGA_scaffold1||27508943||27518346||TESI_001000-RA||1||CDS||2983080577||1042||80.59	27508943	27518346	b57268_PGA_scaffold_3	PGA_scaffold_3||5325450||5330006||BUSI_010309-RA||1||CDS||2987954013||14291||80.59	5325450	5330006	3.200000e-137	197
1.8190	0.2338	a57266_PGA_scaffold1	PGA_scaffold1||27521645||27524501||TESI_001001-RA||1||CDS||2983080580||1043||78.04	27521645	27524501	b57268_PGA_scaffold_3	PGA_scaffold_3||5385076||5387568||BUSI_010315-RA||-1||CDS||2987954031||14297||78.04	5387568	5385076	1.000000e-250	247
###  Mean Ks:  21.4959	Mean Kn: 0.7455
#Ks	Kn	a<db_genome_id>_<chr>	chr1||start1||stop1||name1||strand1||type1||db_feature_id1||genome_order1||percent_id1	start1	stop1	b<db_genome_id>_<chr>	chr2||start2||stop2||name2||strand2||type2||db_feature_id2||genome_order2||percent_id2	start2	stop2	eval	block_score	GEVO_link
1.0379	0.3003	a57266_PGA_scaffold1	PGA_scaffold1||27816142||27818876||TESI_001004-RA||1||CDS||2983080589||1046||74.92	27816142	27818876	b57268_PGA_scaffold_8	PGA_scaffold_8||22978896||22988903||BUSI_016787-RA||-1||CDS||2988864821||23956||74.92	22988903	22978896	2.800000e-63	50
10.0252	0.4219	a57266_PGA_scaffold1	PGA_scaffold1||28039442||28053640||TESI_001012-RA||1||CDS||2983080613||1054||83.35	28039442	28053640	b57268_PGA_scaffold_8	PGA_scaffold_8||23157629||23171355||BUSI_016792-RA||1||CDS||2988864836||23961||83.35	23157629	23171355	1.000000e-250	100
2.7055	1.3551	a57266_PGA_scaffold1	PGA_scaffold1||28084679||28087540||TESI_001014-RA||-1||CDS||2983080619||1056||86.81	28087540	28084679	b57268_PGA_scaffold_8	PGA_scaffold_8||23175744||23184216||BUSI_016793-RA||1||CDS||2988864839||23962||86.81	23175744	23184216	1.800000e-73	150
79.6984	1.1218	a57266_PGA_scaffold1	PGA_scaffold1||28899251||28906581||TESI_001024-RA||1||CDS||2983080649||1066||56.52	28899251	28906581	b57268_PGA_scaffold_8	PGA_scaffold_8||23545122||23550338||BUSI_016810-RA||1||CDS||2988864890||23979||56.52	23545122	23550338	1.600000e-34	180
14.0124	0.5286	a57266_PGA_scaffold1	PGA_scaffold1||30754752||30759858||TESI_001041-RA||1||CDS||2983080700||1083||76.51	30754752	30759858	b57268_PGA_scaffold_8	PGA_scaffold_8||23810386||23820042||BUSI_016823-RA||1||CDS||2988864929||23992||76.51	23810386	23820042	3.000000e-28	204
###  Mean Ks:  12.9714	Mean Kn: 0.6210
#Ks	Kn	a<db_genome_id>_<chr>	chr1||start1||stop1||name1||strand1||type1||db_feature_id1||genome_order1||percent_id1	start1	stop1	b<db_genome_id>_<chr>	chr2||start2||stop2||name2||strand2||type2||db_feature_id2||genome_order2||percent_id2	start2	stop2	eval	block_score	GEVO_link
55.8596	1.7367	a57266_PGA_scaffold1	PGA_scaffold1||28746465||28751851||TESI_001022-RA||1||CDS||2983080643||1064||72.22	28746465	28751851	b57268_PGA_scaffold_12	PGA_scaffold_12||112424||113467||BUSI_022553-RA||-1||CDS||2987231814||6714||72.22	113467	112424	6.400000e-17	16
1.0405	0.2018	a57266_PGA_scaffold1	PGA_scaffold1||30221423||30226829||TESI_001037-RA||1||CDS||2983080688||1079||81.23	30221423	30226829	b57268_PGA_scaffold_12	PGA_scaffold_12||1011854||1026983||BUSI_022567-RA||1||CDS||2987231856||6728||81.23	1011854	1026983	3.600000e-169	63
1.6728	0.1326	a57266_PGA_scaffold1	PGA_scaffold1||31190098||31359598||TESI_001050-RA||-1||CDS||2983080727||1092||70.35	31359598	31190098	b57268_PGA_scaffold_12	PGA_scaffold_12||1512579||1513568||BUSI_022578-RA||1||CDS||2987231889||6739||70.35	1512579	1513568	3.500000e-78	110
1.9482	0.5430	a57266_PGA_scaffold1	PGA_scaffold1||31476780||31478929||TESI_001052-RA||-1||CDS||2983080733||1094||86.44	31478929	31476780	b57268_PGA_scaffold_12	PGA_scaffold_12||1615870||1635935||BUSI_022581-RA||1||CDS||2987231898||6742||86.44	1615870	1635935	3.800000e-93	160
4.3357	0.4908	a57266_PGA_scaffold1	PGA_scaffold1||32339313||32347387||TESI_001065-RA||1||CDS||2983080772||1107||66.57	32339313	32347387	b57268_PGA_scaffold_12	PGA_scaffold_12||2093695||2096447||BUSI_022587-RA||-1||CDS||2987231916||6748||66.57	2096447	2093695	5.800000e-45	201
###  Mean Ks:  15.6042	Mean Kn: 0.4615
#Ks	Kn	a<db_genome_id>_<chr>	chr1||start1||stop1||name1||strand1||type1||db_feature_id1||genome_order1||percent_id1	start1	stop1	b<db_genome_id>_<chr>	chr2||start2||stop2||name2||strand2||type2||db_feature_id2||genome_order2||percent_id2	start2	stop2	eval	block_score	GEVO_link
25.8884	0.9647	a57266_PGA_scaffold1	PGA_scaffold1||29597017||29601772||TESI_001030-RA||1||CDS||2983080667||1072||79.49	29597017	29601772	b57268_PGA_scaffold_8	PGA_scaffold_8||36918846||36926886||BUSI_016981-RA||-1||CDS||2988865403||24150||79.49	36926886	36918846	7.300000e-166	50
1.0484	0.1800	a57266_PGA_scaffold1	PGA_scaffold1||29856270||29859229||TESI_001033-RA||1||CDS||2983080676||1075||77.29	29856270	29859229	b57268_PGA_scaffold_8	PGA_scaffold_8||35801908||35816746||BUSI_016967-RA||-1||CDS||2988865361||24136||77.29	35816746	35801908	1.000000e-250	97
0.6752	0.1515	a57266_PGA_scaffold1	PGA_scaffold1||31149538||31182814||TESI_001049-RA||1||CDS||2983080724||1091||84.85	31149538	31182814	b57268_PGA_scaffold_8	PGA_scaffold_8||34741679||34763273||BUSI_016959-RA||1||CDS||2988865337||24128||84.85	34741679	34763273	1.000000e-250	144
1.8510	0.2292	a57266_PGA_scaffold1	PGA_scaffold1||31190098||31359598||TESI_001050-RA||-1||CDS||2983080727||1092||71.67	31359598	31190098	b57268_PGA_scaffold_8	PGA_scaffold_8||34313762||34314448||BUSI_016948-RA||1||CDS||2988865304||24117||71.67	34313762	34314448	5.300000e-36	176
1.0539	0.2396	a57266_PGA_scaffold1	PGA_scaffold1||31895398||31903608||TESI_001062-RA||-1||CDS||2983080763||1104||85.88	31903608	31895398	b57268_PGA_scaffold_8	PGA_scaffold_8||33344069||33365494||BUSI_016937-RA||1||CDS||2988865271||24106||85.88	33344069	33365494	1.000000e-250	223
63.1081	1.0038	a57266_PGA_scaffold1	PGA_scaffold1||33494361||33497147||TESI_001083-RA||-1||CDS||2983080826||1125||57.84	33497147	33494361	b57268_PGA_scaffold_8	PGA_scaffold_8||31575003||31581621||BUSI_016927-RA||1||CDS||2988865241||24096||57.84	31575003	31581621	3.700000e-25	241
###  Mean Ks:  12.6186	Mean Kn: 0.4640
#Ks	Kn	a<db_genome_id>_<chr>	chr1||start1||stop1||name1||strand1||type1||db_feature_id1||genome_order1||percent_id1	start1	stop1	b<db_genome_id>_<chr>	chr2||start2||stop2||name2||strand2||type2||db_feature_id2||genome_order2||percent_id2	start2	stop2	eval	block_score	GEVO_link
0.7447	0.1601	a57266_PGA_scaffold1	PGA_scaffold1||35242112||35244444||TESI_001121-RA||1||CDS||2983080940||1163||81.56	35242112	35244444	b57268_PGA_scaffold_9	PGA_scaffold_9||4682194||4684056||BUSI_005651-RA||1||CDS||2989033822||24796||81.56	4682194	4684056	4.200000e-160	50
1.4057	0.2750	a57266_PGA_scaffold1	PGA_scaffold1||35275591||35276650||TESI_001124-RA||1||CDS||2983080949||1166||78.35	35275591	35276650	b57268_PGA_scaffold_9	PGA_scaffold_9||4688524||4690119||BUSI_005653-RA||1||CDS||2989033828||24798||78.35	4688524	4690119	4.600000e-96	100
0.9596	0.2481	a57266_PGA_scaffold1	PGA_scaffold1||35284447||35286708||TESI_001125-RA||-1||CDS||2983080952||1167||78.34	35286708	35284447	b57268_PGA_scaffold_9	PGA_scaffold_9||4692539||4694499||BUSI_005654-RA||-1||CDS||2989033831||24799||78.34	4694499	4692539	1.300000e-74	150
73.1956	1.1771	a57266_PGA_scaffold1	PGA_scaffold1||35311201||35313662||TESI_001126-RA||-1||CDS||2983080955||1168||74.11	35313662	35311201	b57268_PGA_scaffold_9	PGA_scaffold_9||4697738||4704498||BUSI_005655-RA||-1||CDS||2989033834||24800||74.11	4704498	4697738	1.200000e-35	184
0.4919	0.1436	a57266_PGA_scaffold1	PGA_scaffold1||35398862||35404952||TESI_001130-RA||1||CDS||2983080967||1172||81.34	35398862	35404952	b57268_PGA_scaffold_9	PGA_scaffold_9||4759562||4767014||BUSI_005660-RA||1||CDS||2989033849||24805||81.34	4759562	4767014	8.500000e-140	234
2.2624	1.2754	a57266_PGA_scaffold1	PGA_scaffold1||35426640||35430954||TESI_001132-RA||1||CDS||2983080973||1174||81.74	35426640	35430954	b57268_PGA_scaffold_9	PGA_scaffold_9||4770238||4771817||BUSI_005661-RA||-1||CDS||2989033852||24806||81.74	4771817	4770238	5.600000e-120	284
1.2106	0.3367	a57266_PGA_scaffold1	PGA_scaffold1||35478527||35487621||TESI_001136-RA||-1||CDS||2983080985||1178||76.96	35487621	35478527	b57268_PGA_scaffold_9	PGA_scaffold_9||4779452||4785047||BUSI_005662-RA||-1||CDS||2989033855||24807||76.96	4785047	4779452	3.800000e-43	326
2.1975	0.2683	a57266_PGA_scaffold1	PGA_scaffold1||35499606||35500035||TESI_001137-RA||1||CDS||2983080988||1179||79.0	35499606	35500035	b57268_PGA_scaffold_9	PGA_scaffold_9||4788046||4788401||BUSI_005663-RA||1||CDS||2989033858||24808||79.0	4788046	4788401	2.700000e-45	370
0.7023	0.1622	a57266_PGA_scaffold1	PGA_scaffold1||35527313||35531452||TESI_001138-RA||1||CDS||2983080991||1180||77.52	35527313	35531452	b57268_PGA_scaffold_9	PGA_scaffold_9||4806201||4815014||BUSI_005665-RA||1||CDS||2989033864||24810||77.52	4806201	4815014	1.000000e-250	420
66.6201	1.1225	a57266_PGA_scaffold1	PGA_scaffold1||35556495||35571510||TESI_001140-RA||1||CDS||2983080997||1182||76.81	35556495	35571510	b57268_PGA_scaffold_9	PGA_scaffold_9||4862194||4878091||BUSI_005671-RA||1||CDS||2989033882||24816||76.81	4862194	4878091	1.200000e-174	470
0.8920	0.1972	a57266_PGA_scaffold1	PGA_scaffold1||35571744||35575056||TESI_001141-RA||1||CDS||2983081000||1183||75.29	35571744	35575056	b57268_PGA_scaffold_9	PGA_scaffold_9||4885379||4886883||BUSI_005672-RA||1||CDS||2989033885||24817||75.29	4885379	4886883	1.700000e-210	520
0.7408	0.2020	a57266_PGA_scaffold1	PGA_scaffold1||35576365||35581841||TESI_001142-RA||-1||CDS||2983081003||1184||79.63	35581841	35576365	b57268_PGA_scaffold_9	PGA_scaffold_9||4887515||4896060||BUSI_005673-RA||-1||CDS||2989033888||24818||79.63	4896060	4887515	1.300000e-246	570
###  Mean Ks:  12.7383	Mean Kn: 0.3209
#Ks	Kn	a<db_genome_id>_<chr>	chr1||start1||stop1||name1||strand1||type1||db_feature_id1||genome_order1||percent_id1	start1	stop1	b<db_genome_id>_<chr>	chr2||start2||stop2||name2||strand2||type2||db_feature_id2||genome_order2||percent_id2	start2	stop2	eval	block_score	GEVO_link
72.4247	0.7802	a57266_PGA_scaffold1	PGA_scaffold1||35264911||35266968||TESI_001123-RA||1||CDS||2983080946||1165||71.92	35264911	35266968	b57268_PGA_scaffold_11	PGA_scaffold_11||50800269||50802405||BUSI_013210-RA||-1||CDS||2987021887||6252||71.92	50802405	50800269	5.600000e-54	50
1.1755	0.3199	a57266_PGA_scaffold1	PGA_scaffold1||35284447||35286708||TESI_001125-RA||-1||CDS||2983080952||1167||75.13	35286708	35284447	b57268_PGA_scaffold_11	PGA_scaffold_11||50784502||50786645||BUSI_013208-RA||1||CDS||2987021881||6250||75.13	50784502	50786645	1.000000e-155	100
0.6295	0.2544	a57266_PGA_scaffold1	PGA_scaffold1||35311201||35313662||TESI_001126-RA||-1||CDS||2983080955||1168||74.53	35313662	35311201	b57268_PGA_scaffold_11	PGA_scaffold_11||50767862||50774677||BUSI_013207-RA||1||CDS||2987021878||6249||74.53	50767862	50774677	6.300000e-222	150
0.7265	0.1149	a57266_PGA_scaffold1	PGA_scaffold1||35398862||35404952||TESI_001130-RA||1||CDS||2983080967||1172||85.37	35398862	35404952	b57268_PGA_scaffold_11	PGA_scaffold_11||50645898||50651821||BUSI_013199-RA||-1||CDS||2987021854||6241||85.37	50651821	50645898	8.000000e-177	200
0.7701	0.2040	a57266_PGA_scaffold1	PGA_scaffold1||35408195||35409014||TESI_001131-RA||-1||CDS||2983080970||1173||73.19	35409014	35408195	b57268_PGA_scaffold_11	PGA_scaffold_11||50633240||50634094||BUSI_013197-RA||1||CDS||2987021848||6239||73.19	50633240	50634094	5.100000e-136	250
60.5862	1.1145	a57266_PGA_scaffold1	PGA_scaffold1||35426640||35430954||TESI_001132-RA||1||CDS||2983080973||1174||84.5	35426640	35430954	b57268_PGA_scaffold_11	PGA_scaffold_11||50616911||50620757||BUSI_013194-RA||-1||CDS||2987021839||6236||84.5	50620757	50616911	4.200000e-72	300
0.8875	0.1909	a57266_PGA_scaffold1	PGA_scaffold1||35527313||35531452||TESI_001138-RA||1||CDS||2983080991||1180||74.6	35527313	35531452	b57268_PGA_scaffold_11	PGA_scaffold_11||50578862||50585050||BUSI_013192-RA||-1||CDS||2987021833||6234||74.6	50585050	50578862	1.000000e-250	350
0.8017	0.2695	a57266_PGA_scaffold1	PGA_scaffold1||35532530||35541777||TESI_001139-RA||1||CDS||2983080994||1181||71.47	35532530	35541777	b57268_PGA_scaffold_11	PGA_scaffold_11||50487141||50494222||BUSI_013186-RA||-1||CDS||2987021815||6228||71.47	50494222	50487141	1.200000e-129	400
0.6514	0.1224	a57266_PGA_scaffold1	PGA_scaffold1||35571744||35575056||TESI_001141-RA||1||CDS||2983081000||1183||81.15	35571744	35575056	b57268_PGA_scaffold_11	PGA_scaffold_11||50468874||50471324||BUSI_013183-RA||-1||CDS||2987021806||6225||81.15	50471324	50468874	1.000000e-250	450
0.7656	0.1038	a57266_PGA_scaffold1	PGA_scaffold1||35576365||35581841||TESI_001142-RA||-1||CDS||2983081003||1184||81.51	35581841	35576365	b57268_PGA_scaffold_11	PGA_scaffold_11||50462184||50467443||BUSI_013182-RA||1||CDS||2987021803||6224||81.51	50462184	50467443	1.000000e-248	500
0.7031	0.0556	a57266_PGA_scaffold1	PGA_scaffold1||35606975||35615897||TESI_001143-RA||-1||CDS||2983081006||1185||85.07	35615897	35606975	b57268_PGA_scaffold_11	PGA_scaffold_11||50451857||50455822||BUSI_013181-RA||1||CDS||2987021800||6223||85.07	50451857	50455822	1.000000e-80	550
###  Mean Ks:  18.2584	Mean Kn: 0.6294
#Ks	Kn	a<db_genome_id>_<chr>	chr1||start1||stop1||name1||strand1||type1||db_feature_id1||genome_order1||percent_id1	start1	stop1	b<db_genome_id>_<chr>	chr2||start2||stop2||name2||strand2||type2||db_feature_id2||genome_order2||percent_id2	start2	stop2	eval	block_score	GEVO_link
63.2383	1.0232	a57266_PGA_scaffold1	PGA_scaffold1||35408195||35409014||TESI_001131-RA||-1||CDS||2983080970||1173||70.59	35409014	35408195	b57268_PGA_scaffold_2	PGA_scaffold_2||39863492||39865093||BUSI_004628-RA||1||CDS||2987700859||13220||70.59	39863492	39865093	3.400000e-07	6
0.8482	0.3272	a57266_PGA_scaffold1	PGA_scaffold1||35678992||35687085||TESI_001148-RA||1||CDS||2983081021||1190||82.67	35678992	35687085	b57268_PGA_scaffold_2	PGA_scaffold_2||40171519||40185840||BUSI_004636-RA||1||CDS||2987700883||13228||82.67	40171519	40185840	1.900000e-81	53
0.5518	0.0404	a57266_PGA_scaffold1	PGA_scaffold1||35830169||35834781||TESI_001151-RA||1||CDS||2983081030||1193||87.68	35830169	35834781	b57268_PGA_scaffold_2	PGA_scaffold_2||40386226||40392208||BUSI_004642-RA||1||CDS||2987700901||13234||87.68	40386226	40392208	1.000000e-250	103
8.2501	0.7659	a57266_PGA_scaffold1	PGA_scaffold1||36167583||36170529||TESI_001162-RA||1||CDS||2983081063||1204||65.19	36167583	36170529	b57268_PGA_scaffold_2	PGA_scaffold_2||40668773||40682391||BUSI_004643-RA||1||CDS||2987700904||13235||65.19	40668773	40682391	1.600000e-09	108
18.4034	0.9904	a57266_PGA_scaffold1	PGA_scaffold1||36669581||36670987||TESI_001172-RA||1||CDS||2983081093||1214||66.67	36669581	36670987	b57268_PGA_scaffold_2	PGA_scaffold_2||42160793||42163182||BUSI_004663-RA||-1||CDS||2987700964||13255||66.67	42163182	42160793	2.700000e-24	128
###  Mean Ks:  10.9646	Mean Kn: 0.4310
#Ks	Kn	a<db_genome_id>_<chr>	chr1||start1||stop1||name1||strand1||type1||db_feature_id1||genome_order1||percent_id1	start1	stop1	b<db_genome_id>_<chr>	chr2||start2||stop2||name2||strand2||type2||db_feature_id2||genome_order2||percent_id2	start2	stop2	eval	block_score	GEVO_link
0.8703	0.1590	a57266_PGA_scaffold1	PGA_scaffold1||35658248||35659516||TESI_001147-RA||-1||CDS||2983081018||1189||80.27	35659516	35658248	b57268_PGA_scaffold_1	PGA_scaffold_1||55557642||55558772||BUSI_002471-RA||1||CDS||2986535000||2527||80.27	55557642	55558772	3.300000e-156	50
0.5611	0.0029	a57266_PGA_scaffold1	PGA_scaffold1||35678992||35687085||TESI_001148-RA||1||CDS||2983081021||1190||90.41	35678992	35687085	b57268_PGA_scaffold_1	PGA_scaffold_1||55361247||55371428||BUSI_002468-RA||-1||CDS||2986534991||2524||90.41	55371428	55361247	1.200000e-180	100
0.5841	0.0404	a57266_PGA_scaffold1	PGA_scaffold1||35830169||35834781||TESI_001151-RA||1||CDS||2983081030||1193||87.08	35830169	35834781	b57268_PGA_scaffold_1	PGA_scaffold_1||54682212||54686343||BUSI_002453-RA||-1||CDS||2986534946||2509||87.08	54686343	54682212	1.000000e-250	147
1.7397	0.5644	a57266_PGA_scaffold1	PGA_scaffold1||35838940||35849395||TESI_001152-RA||1||CDS||2983081033||1194||77.82	35838940	35849395	b57268_PGA_scaffold_1	PGA_scaffold_1||54578781||54587752||BUSI_002449-RA||-1||CDS||2986534934||2505||77.82	54587752	54578781	1.800000e-65	197
2.8342	0.6940	a57266_PGA_scaffold1	PGA_scaffold1||35873237||35883525||TESI_001153-RA||1||CDS||2983081036||1195||68.3	35873237	35883525	b57268_PGA_scaffold_1	PGA_scaffold_1||54429617||54441765||BUSI_002444-RA||-1||CDS||2986534919||2500||68.3	54441765	54429617	5.400000e-62	247
74.3447	1.2207	a57266_PGA_scaffold1	PGA_scaffold1||35946817||35948027||TESI_001158-RA||-1||CDS||2983081051||1200||62.86	35948027	35946817	b57268_PGA_scaffold_1	PGA_scaffold_1||54296369||54301974||BUSI_002439-RA||1||CDS||2986534904||2495||62.86	54296369	54301974	9.600000e-27	273
0.6831	0.1525	a57266_PGA_scaffold1	PGA_scaffold1||35983062||35991385||TESI_001160-RA||-1||CDS||2983081057||1202||82.14	35991385	35983062	b57268_PGA_scaffold_1	PGA_scaffold_1||53845948||53873446||BUSI_002432-RA||-1||CDS||2986534883||2488||82.14	53873446	53845948	4.100000e-204	323
0.9117	0.1757	a57266_PGA_scaffold1	PGA_scaffold1||36142143||36157607||TESI_001161-RA||1||CDS||2983081060||1203||78.67	36142143	36157607	b57268_PGA_scaffold_1	PGA_scaffold_1||53705932||53750507||BUSI_002429-RA||-1||CDS||2986534874||2485||78.67	53750507	53705932	1.000000e-250	373
0.7177	0.1051	a57266_PGA_scaffold1	PGA_scaffold1||36364170||36367296||TESI_001170-RA||-1||CDS||2983081087||1212||83.54	36367296	36364170	b57268_PGA_scaffold_1	PGA_scaffold_1||53432329||53438696||BUSI_002420-RA||-1||CDS||2986534847||2476||83.54	53438696	53432329	1.000000e-250	423
26.3993	1.1949	a57266_PGA_scaffold1	PGA_scaffold1||36669581||36670987||TESI_001172-RA||1||CDS||2983081093||1214||76.79	36669581	36670987	b57268_PGA_scaffold_1	PGA_scaffold_1||52948901||52968285||BUSI_002404-RA||1||CDS||2986534799||2460||76.79	52948901	52968285	9.900000e-05	424
###  Mean Ks:  1.2562	Mean Kn: 0.2673
#Ks	Kn	a<db_genome_id>_<chr>	chr1||start1||stop1||name1||strand1||type1||db_feature_id1||genome_order1||percent_id1	start1	stop1	b<db_genome_id>_<chr>	chr2||start2||stop2||name2||strand2||type2||db_feature_id2||genome_order2||percent_id2	start2	stop2	eval	block_score	GEVO_link
0.7809	0.1953	a57266_PGA_scaffold1	PGA_scaffold1||37080322||37092312||TESI_001174-RA||-1||CDS||2983081099||1216||84.73	37092312	37080322	b57268_PGA_scaffold_5	PGA_scaffold_5||32429971||32437319||BUSI_026391-RA||1||CDS||2988356129||18441||84.73	32429971	32437319	1.200000e-149	50
0.7859	0.1588	a57266_PGA_scaffold1	PGA_scaffold1||37098274||37102220||TESI_001176-RA||-1||CDS||2983081105||1218||80.39	37102220	37098274	b57268_PGA_scaffold_5	PGA_scaffold_5||32420922||32428055||BUSI_026390-RA||1||CDS||2988356126||18440||80.39	32420922	32428055	5.900000e-178	100
0.7473	0.1068	a57266_PGA_scaffold1	PGA_scaffold1||37105166||37106749||TESI_001177-RA||1||CDS||2983081108||1219||80.58	37105166	37106749	b57268_PGA_scaffold_5	PGA_scaffold_5||32418892||32420435||BUSI_026389-RA||-1||CDS||2988356123||18439||80.58	32420435	32418892	1.000000e-250	150
0.8221	0.1772	a57266_PGA_scaffold1	PGA_scaffold1||37107973||37111035||TESI_001178-RA||-1||CDS||2983081111||1220||84.31	37111035	37107973	b57268_PGA_scaffold_5	PGA_scaffold_5||32416410||32418252||BUSI_026388-RA||1||CDS||2988356120||18438||84.31	32416410	32418252	3.600000e-220	200
6.8642	1.1072	a57266_PGA_scaffold1	PGA_scaffold1||37157536||37169284||TESI_001180-RA||-1||CDS||2983081117||1222||71.65	37169284	37157536	b57268_PGA_scaffold_5	PGA_scaffold_5||32398067||32399104||BUSI_026384-RA||1||CDS||2988356108||18434||71.65	32398067	32399104	2.500000e-16	215
0.6765	0.1697	a57266_PGA_scaffold1	PGA_scaffold1||37270563||37273234||TESI_001184-RA||-1||CDS||2983081129||1226||79.47	37273234	37270563	b57268_PGA_scaffold_5	PGA_scaffold_5||32392920||32395592||BUSI_026383-RA||1||CDS||2988356105||18433||79.47	32392920	32395592	1.000000e-250	265
0.8673	0.2560	a57266_PGA_scaffold1	PGA_scaffold1||37297551||37301148||TESI_001186-RA||-1||CDS||2983081135||1228||77.58	37301148	37297551	b57268_PGA_scaffold_5	PGA_scaffold_5||32379061||32382994||BUSI_026382-RA||1||CDS||2988356102||18432||77.58	32379061	32382994	8.500000e-141	315
1.0277	0.1570	a57266_PGA_scaffold1	PGA_scaffold1||37308496||37316705||TESI_001187-RA||1||CDS||2983081138||1229||79.69	37308496	37316705	b57268_PGA_scaffold_5	PGA_scaffold_5||32369099||32373973||BUSI_026381-RA||-1||CDS||2988356099||18431||79.69	32373973	32369099	3.100000e-115	365
1.0173	0.4231	a57266_PGA_scaffold1	PGA_scaffold1||37328415||37334849||TESI_001189-RA||-1||CDS||2983081144||1231||76.8	37334849	37328415	b57268_PGA_scaffold_5	PGA_scaffold_5||32342779||32347723||BUSI_026377-RA||1||CDS||2988356087||18427||76.8	32342779	32347723	3.500000e-83	415
0.6663	0.0895	a57266_PGA_scaffold1	PGA_scaffold1||37354397||37358288||TESI_001191-RA||1||CDS||2983081150||1233||86.19	37354397	37358288	b57268_PGA_scaffold_5	PGA_scaffold_5||32294155||32298133||BUSI_026372-RA||-1||CDS||2988356072||18422||86.19	32298133	32294155	3.500000e-215	465
0.6485	0.1754	a57266_PGA_scaffold1	PGA_scaffold1||37364546||37367100||TESI_001192-RA||-1||CDS||2983081153||1234||76.94	37367100	37364546	b57268_PGA_scaffold_5	PGA_scaffold_5||32258847||32261153||BUSI_026368-RA||1||CDS||2988356060||18418||76.94	32258847	32261153	1.000000e-250	515
0.9543	0.3627	a57266_PGA_scaffold1	PGA_scaffold1||37424721||37428123||TESI_001194-RA||1||CDS||2983081159||1236||73.09	37424721	37428123	b57268_PGA_scaffold_5	PGA_scaffold_5||32216904||32233337||BUSI_026367-RA||1||CDS||2988356057||18417||73.09	32216904	32233337	9.000000e-219	565
0.4718	0.0965	a57266_PGA_scaffold1	PGA_scaffold1||37453105||37469077||TESI_001196-RA||-1||CDS||2983081165||1238||87.17	37469077	37453105	b57268_PGA_scaffold_5	PGA_scaffold_5||32171342||32184915||BUSI_026365-RA||1||CDS||2988356051||18415||87.17	32171342	32184915	1.000000e-250	615
###  Mean Ks:  0.7600	Mean Kn: 0.1382
#Ks	Kn	a<db_genome_id>_<chr>	chr1||start1||stop1||name1||strand1||type1||db_feature_id1||genome_order1||percent_id1	start1	stop1	b<db_genome_id>_<chr>	chr2||start2||stop2||name2||strand2||type2||db_feature_id2||genome_order2||percent_id2	start2	stop2	eval	block_score	GEVO_link
0.5931	0.0814	a57266_PGA_scaffold1	PGA_scaffold1||37128328||37154636||TESI_001179-RA||1||CDS||2983081114||1221||85.26	37128328	37154636	b57268_PGA_scaffold_6	PGA_scaffold_6||3996403||4013877||BUSI_019419-RA||1||CDS||2988500034||19431||85.26	3996403	4013877	1.000000e-250	50
0.6907	0.0544	a57266_PGA_scaffold1	PGA_scaffold1||37157536||37169284||TESI_001180-RA||-1||CDS||2983081117||1222||84.69	37169284	37157536	b57268_PGA_scaffold_6	PGA_scaffold_6||4031167||4034030||BUSI_019422-RA||-1||CDS||2988500043||19434||84.69	4034030	4031167	1.000000e-250	100
1.2983	0.3306	a57266_PGA_scaffold1	PGA_scaffold1||37215558||37220761||TESI_001182-RA||1||CDS||2983081123||1224||71.26	37215558	37220761	b57268_PGA_scaffold_6	PGA_scaffold_6||4039542||4063390||BUSI_019423-RA||1||CDS||2988500046||19435||71.26	4039542	4063390	2.500000e-177	150
0.7645	0.0676	a57266_PGA_scaffold1	PGA_scaffold1||37308496||37316705||TESI_001187-RA||1||CDS||2983081138||1229||82.76	37308496	37316705	b57268_PGA_scaffold_6	PGA_scaffold_6||4065205||4078018||BUSI_019424-RA||1||CDS||2988500049||19436||82.76	4065205	4078018	1.000000e-250	200
0.7678	0.0008	a57266_PGA_scaffold1	PGA_scaffold1||37319063||37326241||TESI_001188-RA||1||CDS||2983081141||1230||87.5	37319063	37326241	b57268_PGA_scaffold_6	PGA_scaffold_6||4118731||4121569||BUSI_019427-RA||1||CDS||2988500058||19439||87.5	4118731	4121569	3.300000e-34	233
0.6473	0.1174	a57266_PGA_scaffold1	PGA_scaffold1||37328415||37334849||TESI_001189-RA||-1||CDS||2983081144||1231||81.77	37334849	37328415	b57268_PGA_scaffold_6	PGA_scaffold_6||4122100||4127503||BUSI_019428-RA||-1||CDS||2988500061||19440||81.77	4127503	4122100	9.200000e-209	283
0.7607	0.3490	a57266_PGA_scaffold1	PGA_scaffold1||37424721||37428123||TESI_001194-RA||1||CDS||2983081159||1236||74.55	37424721	37428123	b57268_PGA_scaffold_6	PGA_scaffold_6||4195379||4206718||BUSI_019438-RA||1||CDS||2988500091||19450||74.55	4195379	4206718	3.200000e-198	333
0.5577	0.1040	a57266_PGA_scaffold1	PGA_scaffold1||37453105||37469077||TESI_001196-RA||-1||CDS||2983081165||1238||82.8	37469077	37453105	b57268_PGA_scaffold_6	PGA_scaffold_6||4209349||4221304||BUSI_019439-RA||-1||CDS||2988500094||19451||82.8	4221304	4209349	1.000000e-250	383
###  Mean Ks:  1.2897	Mean Kn: 0.4496
#Ks	Kn	a<db_genome_id>_<chr>	chr1||start1||stop1||name1||strand1||type1||db_feature_id1||genome_order1||percent_id1	start1	stop1	b<db_genome_id>_<chr>	chr2||start2||stop2||name2||strand2||type2||db_feature_id2||genome_order2||percent_id2	start2	stop2	eval	block_score	GEVO_link
0.9828	0.2466	a57266_PGA_scaffold1	PGA_scaffold1||37721053||37723823||TESI_001205-RA||-1||CDS||2983081192||1247||82.82	37723823	37721053	b57268_PGA_scaffold_6	PGA_scaffold_6||200205||204904||BUSI_019025-RA||-1||CDS||2988498852||19037||82.82	204904	200205	2.600000e-203	50
1.7932	0.1933	a57266_PGA_scaffold1	PGA_scaffold1||37845924||37846990||TESI_001211-RA||-1||CDS||2983081210||1253||83.39	37846990	37845924	b57268_PGA_scaffold_6	PGA_scaffold_6||229352||230232||BUSI_019031-RA||-1||CDS||2988498870||19043||83.39	230232	229352	1.100000e-84	100
2.9468	1.7320	a57266_PGA_scaffold1	PGA_scaffold1||37880693||37885563||TESI_001214-RA||-1||CDS||2983081219||1256||77.58	37885563	37880693	b57268_PGA_scaffold_6	PGA_scaffold_6||295812||302091||BUSI_019036-RA||-1||CDS||2988498885||19048||77.58	302091	295812	7.600000e-93	150
0.9392	0.2535	a57266_PGA_scaffold1	PGA_scaffold1||37886447||37890412||TESI_001215-RA||1||CDS||2983081222||1257||79.51	37886447	37890412	b57268_PGA_scaffold_6	PGA_scaffold_6||320393||321788||BUSI_019039-RA||1||CDS||2988498894||19051||79.51	320393	321788	1.000000e-245	200
0.5423	0.0801	a57266_PGA_scaffold1	PGA_scaffold1||37895741||37903216||TESI_001216-RA||1||CDS||2983081225||1258||84.89	37895741	37903216	b57268_PGA_scaffold_6	PGA_scaffold_6||325131||331187||BUSI_019040-RA||1||CDS||2988498897||19052||84.89	325131	331187	1.000000e-250	250
1.0350	0.3463	a57266_PGA_scaffold1	PGA_scaffold1||37941054||37942548||TESI_001221-RA||-1||CDS||2983081240||1263||89.43	37942548	37941054	b57268_PGA_scaffold_6	PGA_scaffold_6||333167||334506||BUSI_019041-RA||-1||CDS||2988498900||19053||89.43	334506	333167	2.400000e-143	300
0.7887	0.2953	a57266_PGA_scaffold1	PGA_scaffold1||38012966||38019342||TESI_001223-RA||-1||CDS||2983081246||1265||69.84	38019342	38012966	b57268_PGA_scaffold_6	PGA_scaffold_6||336643||340595||BUSI_019042-RA||-1||CDS||2988498903||19054||69.84	340595	336643	3.100000e-157	350
###  Mean Ks:  17.1137	Mean Kn: 0.4369
#Ks	Kn	a<db_genome_id>_<chr>	chr1||start1||stop1||name1||strand1||type1||db_feature_id1||genome_order1||percent_id1	start1	stop1	b<db_genome_id>_<chr>	chr2||start2||stop2||name2||strand2||type2||db_feature_id2||genome_order2||percent_id2	start2	stop2	eval	block_score	GEVO_link
0.8252	0.1961	a57266_PGA_scaffold1	PGA_scaffold1||37886447||37890412||TESI_001215-RA||1||CDS||2983081222||1257||75.46	37886447	37890412	b57268_PGA_scaffold_5	PGA_scaffold_5||38187363||38189253||BUSI_026908-RA||-1||CDS||2988357680||18958||75.46	38189253	38187363	1.000000e-250	50
0.5570	0.1002	a57266_PGA_scaffold1	PGA_scaffold1||37895741||37903216||TESI_001216-RA||1||CDS||2983081225||1258||84.49	37895741	37903216	b57268_PGA_scaffold_5	PGA_scaffold_5||38177287||38183589||BUSI_026907-RA||-1||CDS||2988357677||18957||84.49	38183589	38177287	1.000000e-250	100
1.4111	0.6468	a57266_PGA_scaffold1	PGA_scaffold1||37936008||37938330||TESI_001220-RA||1||CDS||2983081237||1262||70.43	37936008	37938330	b57268_PGA_scaffold_5	PGA_scaffold_5||38205264||38213118||BUSI_026910-RA||1||CDS||2988357686||18960||70.43	38205264	38213118	6.000000e-55	100
0.6731	0.1432	a57266_PGA_scaffold1	PGA_scaffold1||37941054||37942548||TESI_001221-RA||-1||CDS||2983081240||1263||79.42	37942548	37941054	b57268_PGA_scaffold_5	PGA_scaffold_5||38216304||38217651||BUSI_026911-RA||-1||CDS||2988357689||18961||79.42	38217651	38216304	4.000000e-180	150
0.6714	0.2525	a57266_PGA_scaffold1	PGA_scaffold1||38012966||38019342||TESI_001223-RA||-1||CDS||2983081246||1265||69.95	38019342	38012966	b57268_PGA_scaffold_5	PGA_scaffold_5||38260524||38264096||BUSI_026916-RA||-1||CDS||2988357704||18966||69.95	38264096	38260524	3.200000e-147	200
62.7514	1.0281	a57266_PGA_scaffold1	PGA_scaffold1||38037019||38038526||TESI_001224-RA||-1||CDS||2983081249||1266||84.2	38038526	38037019	b57268_PGA_scaffold_5	PGA_scaffold_5||38367238||38388103||BUSI_026924-RA||-1||CDS||2988357728||18974||84.2	38388103	38367238	4.600000e-186	250
71.0291	0.7249	a57266_PGA_scaffold1	PGA_scaffold1||38066888||38078557||TESI_001231-RA||-1||CDS||2983081270||1273||84.26	38078557	38066888	b57268_PGA_scaffold_5	PGA_scaffold_5||38400012||38403558||BUSI_026926-RA||-1||CDS||2988357734||18976||84.26	38403558	38400012	6.200000e-26	275
1.1390	0.3422	a57266_PGA_scaffold1	PGA_scaffold1||38127801||38130046||TESI_001236-RA||1||CDS||2983081285||1278||81.1	38127801	38130046	b57268_PGA_scaffold_5	PGA_scaffold_5||38156331||38159377||BUSI_026905-RA||1||CDS||2988357671||18955||81.1	38156331	38159377	4.000000e-138	147
78.9969	1.1045	a57266_PGA_scaffold1	PGA_scaffold1||38199683||38204310||TESI_001243-RA||-1||CDS||2983081306||1285||68.42	38204310	38199683	b57268_PGA_scaffold_5	PGA_scaffold_5||38035244||38038510||BUSI_026894-RA||1||CDS||2988357638||18944||68.42	38035244	38038510	1.300000e-13	156
0.6751	0.1453	a57266_PGA_scaffold1	PGA_scaffold1||38267873||38274173||TESI_001246-RA||-1||CDS||2983081315||1288||78.4	38274173	38267873	b57268_PGA_scaffold_5	PGA_scaffold_5||37928684||37948035||BUSI_026883-RA||-1||CDS||2988357605||18933||78.4	37948035	37928684	1.000000e-250	50
0.6722	0.0999	a57266_PGA_scaffold1	PGA_scaffold1||38295994||38315200||TESI_001247-RA||1||CDS||2983081318||1289||86.7	38295994	38315200	b57268_PGA_scaffold_5	PGA_scaffold_5||37948994||37957968||BUSI_026884-RA||1||CDS||2988357608||18934||86.7	37948994	37957968	1.000000e-250	206
0.8770	0.2084	a57266_PGA_scaffold1	PGA_scaffold1||38315528||38318851||TESI_001248-RA||-1||CDS||2983081321||1290||73.01	38318851	38315528	b57268_PGA_scaffold_5	PGA_scaffold_5||37958409||37959773||BUSI_026885-RA||-1||CDS||2988357611||18935||73.01	37959773	37958409	2.700000e-167	150
0.7690	0.1477	a57266_PGA_scaffold1	PGA_scaffold1||38340350||38350650||TESI_001250-RA||1||CDS||2983081327||1292||77.97	38340350	38350650	b57268_PGA_scaffold_5	PGA_scaffold_5||37999496||38004410||BUSI_026891-RA||1||CDS||2988357629||18941||77.97	37999496	38004410	1.100000e-84	200
0.7043	0.0581	a57266_PGA_scaffold1	PGA_scaffold1||38399890||38404888||TESI_001252-RA||-1||CDS||2983081333||1294||84.68	38404888	38399890	b57268_PGA_scaffold_5	PGA_scaffold_5||38052549||38058123||BUSI_026897-RA||-1||CDS||2988357647||18947||84.68	38058123	38052549	1.000000e-250	250
1.3502	0.3007	a57266_PGA_scaffold1	PGA_scaffold1||38432306||38433519||TESI_001253-RA||1||CDS||2983081336||1295||87.33	38432306	38433519	b57268_PGA_scaffold_5	PGA_scaffold_5||38062384||38069517||BUSI_026898-RA||1||CDS||2988357650||18948||87.33	38062384	38069517	3.600000e-44	293
1.2483	0.3797	a57266_PGA_scaffold1	PGA_scaffold1||38436224||38446065||TESI_001254-RA||-1||CDS||2983081339||1296||78.33	38446065	38436224	b57268_PGA_scaffold_5	PGA_scaffold_5||38082384||38089449||BUSI_026901-RA||-1||CDS||2988357659||18951||78.33	38089449	38082384	4.500000e-106	343
70.3740	0.5725	a57266_PGA_scaffold1	PGA_scaffold1||38478693||38483123||TESI_001256-RA||1||CDS||2983081345||1298||81.32	38478693	38483123	b57268_PGA_scaffold_5	PGA_scaffold_5||38097394||38101503||BUSI_026903-RA||-1||CDS||2988357665||18953||81.32	38101503	38097394	1.000000e-250	393
13.3231	1.4130	a57266_PGA_scaffold1	PGA_scaffold1||38843494||38845377||TESI_001274-RA||1||CDS||2983081399||1316||63.36	38843494	38845377	b57268_PGA_scaffold_5	PGA_scaffold_5||38216304||38217651||BUSI_026911-RA||-1||CDS||2988357689||18961||63.36	38217651	38216304	1.000000e-27	417
###  Mean Ks:  11.2457	Mean Kn: 0.4247
#Ks	Kn	a<db_genome_id>_<chr>	chr1||start1||stop1||name1||strand1||type1||db_feature_id1||genome_order1||percent_id1	start1	stop1	b<db_genome_id>_<chr>	chr2||start2||stop2||name2||strand2||type2||db_feature_id2||genome_order2||percent_id2	start2	stop2	eval	block_score	GEVO_link
0.8972	0.2815	a57266_PGA_scaffold1	PGA_scaffold1||38256553||38258001||TESI_001245-RA||-1||CDS||2983081312||1287||76.72	38258001	38256553	b57268_PGA_scaffold_6	PGA_scaffold_6||367271||369637||BUSI_019048-RA||-1||CDS||2988498921||19060||76.72	369637	367271	4.200000e-68	50
0.6696	0.0903	a57266_PGA_scaffold1	PGA_scaffold1||38267873||38274173||TESI_001246-RA||-1||CDS||2983081315||1288||82.24	38274173	38267873	b57268_PGA_scaffold_6	PGA_scaffold_6||371042||389045||BUSI_019049-RA||-1||CDS||2988498924||19061||82.24	389045	371042	1.000000e-250	100
2.9381	1.3864	a57266_PGA_scaffold1	PGA_scaffold1||38391085||38395165||TESI_001251-RA||1||CDS||2983081330||1293||73.28	38391085	38395165	b57268_PGA_scaffold_6	PGA_scaffold_6||433338||437371||BUSI_019057-RA||1||CDS||2988498948||19069||73.28	433338	437371	9.600000e-17	116
0.7322	0.0586	a57266_PGA_scaffold1	PGA_scaffold1||38399890||38404888||TESI_001252-RA||-1||CDS||2983081333||1294||85.14	38404888	38399890	b57268_PGA_scaffold_6	PGA_scaffold_6||439604||443825||BUSI_019058-RA||-1||CDS||2988498951||19070||85.14	443825	439604	1.000000e-250	166
0.5008	0.0674	a57266_PGA_scaffold1	PGA_scaffold1||38478693||38483123||TESI_001256-RA||1||CDS||2983081345||1298||86.3	38478693	38483123	b57268_PGA_scaffold_6	PGA_scaffold_6||451547||458648||BUSI_019059-RA||1||CDS||2988498954||19071||86.3	451547	458648	1.000000e-250	216
63.2348	0.2905	a57266_PGA_scaffold1	PGA_scaffold1||38478693||38483123||TESI_001256-RA||1||CDS||2983081345||1298||66.52	38478693	38483123	b57268_PGA_scaffold_6	PGA_scaffold_6||726507||729038||BUSI_019088-RA||-1||CDS||2988499041||19100||66.52	729038	726507	9.300000e-132	50
0.7321	0.1693	a57266_PGA_scaffold1	PGA_scaffold1||38495654||38505726||TESI_001257-RA||1||CDS||2983081348||1299||78.12	38495654	38505726	b57268_PGA_scaffold_6	PGA_scaffold_6||467856||477006||BUSI_019060-RA||1||CDS||2988498957||19072||78.12	467856	477006	1.000000e-250	266
64.5795	1.3033	a57266_PGA_scaffold1	PGA_scaffold1||38511764||38512435||TESI_001258-RA||1||CDS||2983081351||1300||83.01	38511764	38512435	b57268_PGA_scaffold_6	PGA_scaffold_6||511957||514842||BUSI_019063-RA||-1||CDS||2988498966||19075||83.01	514842	511957	3.000000e-199	316
2.4943	0.6963	a57266_PGA_scaffold1	PGA_scaffold1||38545706||38552849||TESI_001260-RA||-1||CDS||2983081357||1302||67.39	38552849	38545706	b57268_PGA_scaffold_6	PGA_scaffold_6||548247||551391||BUSI_019068-RA||-1||CDS||2988498981||19080||67.39	551391	548247	1.200000e-64	366
1.0671	0.3302	a57266_PGA_scaffold1	PGA_scaffold1||38571278||38575064||TESI_001262-RA||1||CDS||2983081363||1304||83.01	38571278	38575064	b57268_PGA_scaffold_6	PGA_scaffold_6||560745||565059||BUSI_019071-RA||-1||CDS||2988498990||19083||83.01	565059	560745	5.400000e-39	404
0.8456	0.0414	a57266_PGA_scaffold1	PGA_scaffold1||38590433||38594732||TESI_001263-RA||1||CDS||2983081366||1305||88.44	38590433	38594732	b57268_PGA_scaffold_6	PGA_scaffold_6||583144||587165||BUSI_019074-RA||1||CDS||2988498999||19086||88.44	583144	587165	1.000000e-250	454
0.7971	0.0441	a57266_PGA_scaffold1	PGA_scaffold1||38590433||38594732||TESI_001263-RA||1||CDS||2983081366||1305||88.56	38590433	38594732	b57268_PGA_scaffold_6	PGA_scaffold_6||779799||783879||BUSI_019095-RA||1||CDS||2988499062||19107||88.56	779799	783879	1.000000e-250	100
1.4864	0.2970	a57266_PGA_scaffold1	PGA_scaffold1||38644993||38645885||TESI_001266-RA||-1||CDS||2983081375||1308||75.05	38645885	38644993	b57268_PGA_scaffold_6	PGA_scaffold_6||815637||819866||BUSI_019098-RA||-1||CDS||2988499071||19110||75.05	819866	815637	1.100000e-110	150
0.4013	0.0171	a57266_PGA_scaffold1	PGA_scaffold1||38673418||38675781||TESI_001269-RA||1||CDS||2983081384||1311||93.14	38673418	38675781	b57268_PGA_scaffold_6	PGA_scaffold_6||861629||864775||BUSI_019104-RA||1||CDS||2988499089||19116||93.14	861629	864775	3.700000e-235	200
68.9490	1.2953	a57266_PGA_scaffold1	PGA_scaffold1||38843494||38845377||TESI_001274-RA||1||CDS||2983081399||1316||65.8	38843494	38845377	b57268_PGA_scaffold_6	PGA_scaffold_6||743583||745824||BUSI_019091-RA||-1||CDS||2988499050||19103||65.8	745824	743583	1.300000e-19	469
1.0034	0.1588	a57266_PGA_scaffold1	PGA_scaffold1||38843494||38845377||TESI_001274-RA||1||CDS||2983081399||1316||77.69	38843494	38845377	b57268_PGA_scaffold_6	PGA_scaffold_6||888403||889564||BUSI_019108-RA||1||CDS||2988499101||19120||77.69	888403	889564	1.800000e-155	250
0.8687	0.1617	a57266_PGA_scaffold1	PGA_scaffold1||38863592||38867286||TESI_001276-RA||-1||CDS||2983081405||1318||80.2	38867286	38863592	b57268_PGA_scaffold_6	PGA_scaffold_6||902208||903814||BUSI_019110-RA||-1||CDS||2988499107||19122||80.2	903814	902208	6.000000e-104	516
0.5797	0.1142	a57266_PGA_scaffold1	PGA_scaffold1||38895728||38908630||TESI_001278-RA||1||CDS||2983081411||1320||80.95	38895728	38908630	b57268_PGA_scaffold_6	PGA_scaffold_6||920385||929678||BUSI_019111-RA||1||CDS||2988499110||19123||80.95	920385	929678	1.000000e-250	566
0.7107	0.1675	a57266_PGA_scaffold1	PGA_scaffold1||38941601||38944042||TESI_001280-RA||1||CDS||2983081417||1322||79.3	38941601	38944042	b57268_PGA_scaffold_6	PGA_scaffold_6||931568||936092||BUSI_019112-RA||1||CDS||2988499113||19124||79.3	931568	936092	3.900000e-112	616
0.7005	0.1342	a57266_PGA_scaffold1	PGA_scaffold1||39011858||39015520||TESI_001284-RA||1||CDS||2983081429||1326||82.65	39011858	39015520	b57268_PGA_scaffold_6	PGA_scaffold_6||932552||940553||BUSI_019113-RA||-1||CDS||2988499116||19125||82.65	940553	932552	4.700000e-147	666
72.6955	1.0765	a57266_PGA_scaffold1	PGA_scaffold1||39044665||39047188||TESI_001286-RA||-1||CDS||2983081435||1328||83.52	39047188	39044665	b57268_PGA_scaffold_6	PGA_scaffold_6||980913||985600||BUSI_019117-RA||-1||CDS||2988499128||19129||83.52	985600	980913	9.300000e-130	716
75.8662	1.1795	a57266_PGA_scaffold1	PGA_scaffold1||39093493||39103016||TESI_001290-RA||-1||CDS||2983081447||1332||83.61	39103016	39093493	b57268_PGA_scaffold_6	PGA_scaffold_6||1044614||1046554||BUSI_019120-RA||-1||CDS||2988499137||19132||83.61	1046554	1044614	3.300000e-42	757
0.8475	0.1819	a57266_PGA_scaffold1	PGA_scaffold1||39115105||39116280||TESI_001291-RA||-1||CDS||2983081450||1333||78.41	39116280	39115105	b57268_PGA_scaffold_6	PGA_scaffold_6||1057860||1058998||BUSI_019123-RA||-1||CDS||2988499146||19135||78.41	1058998	1057860	5.200000e-137	807
0.6044	0.1241	a57266_PGA_scaffold1	PGA_scaffold1||39123645||39126342||TESI_001292-RA||-1||CDS||2983081453||1334||85.08	39126342	39123645	b57268_PGA_scaffold_6	PGA_scaffold_6||1066141||1073169||BUSI_019124-RA||-1||CDS||2988499149||19136||85.08	1073169	1066141	5.200000e-124	857
53.0596	1.2538	a57266_PGA_scaffold1	PGA_scaffold1||39233842||39235176||TESI_001295-RA||1||CDS||2983081462||1337||71.54	39233842	39235176	b57268_PGA_scaffold_6	PGA_scaffold_6||1090526||1096449||BUSI_019127-RA||1||CDS||2988499158||19139||71.54	1090526	1096449	1.100000e-14	871
0.7358	0.1103	a57266_PGA_scaffold1	PGA_scaffold1||39273991||39281446||TESI_001299-RA||-1||CDS||2983081474||1341||83.13	39281446	39273991	b57268_PGA_scaffold_6	PGA_scaffold_6||1104621||1109089||BUSI_019129-RA||-1||CDS||2988499164||19141||83.13	1109089	1104621	1.000000e-250	921
2.3484	0.8566	a57266_PGA_scaffold1	PGA_scaffold1||39327542||39345429||TESI_001302-RA||-1||CDS||2983081483||1344||84.1	39345429	39327542	b57268_PGA_scaffold_6	PGA_scaffold_6||1136495||1139354||BUSI_019134-RA||-1||CDS||2988499179||19146||84.1	1139354	1136495	6.800000e-47	967
0.7996	0.1156	a57266_PGA_scaffold1	PGA_scaffold1||39353443||39366425||TESI_001303-RA||-1||CDS||2983081486||1345||81.81	39366425	39353443	b57268_PGA_scaffold_6	PGA_scaffold_6||1149289||1154591||BUSI_019136-RA||-1||CDS||2988499185||19148||81.81	1154591	1149289	1.000000e-250	1017
0.5600	0.1384	a57266_PGA_scaffold1	PGA_scaffold1||39368718||39404803||TESI_001304-RA||-1||CDS||2983081489||1346||81.81	39404803	39368718	b57268_PGA_scaffold_6	PGA_scaffold_6||1163311||1196677||BUSI_019138-RA||-1||CDS||2988499191||19150||81.81	1196677	1163311	1.000000e-250	1067
0.7195	0.1514	a57266_PGA_scaffold1	PGA_scaffold1||39431699||39444801||TESI_001306-RA||1||CDS||2983081495||1348||79.96	39431699	39444801	b57268_PGA_scaffold_6	PGA_scaffold_6||1205198||1210655||BUSI_019141-RA||1||CDS||2988499200||19153||79.96	1205198	1210655	1.000000e-250	1117
0.9394	0.2306	a57266_PGA_scaffold1	PGA_scaffold1||39521179||39523977||TESI_001313-RA||1||CDS||2983081516||1355||77.38	39521179	39523977	b57268_PGA_scaffold_6	PGA_scaffold_6||1237766||1240815||BUSI_019146-RA||1||CDS||2988499215||19158||77.38	1237766	1240815	1.000000e-250	1167
1.2796	0.2981	a57266_PGA_scaffold1	PGA_scaffold1||39604152||39605903||TESI_001320-RA||1||CDS||2983081537||1362||69.36	39604152	39605903	b57268_PGA_scaffold_6	PGA_scaffold_6||1265528||1273628||BUSI_019148-RA||1||CDS||2988499221||19160||69.36	1265528	1273628	1.500000e-154	1217
2.0562	0.3932	a57266_PGA_scaffold1	PGA_scaffold1||39614518||39616975||TESI_001321-RA||-1||CDS||2983081540||1363||71.84	39616975	39614518	b57268_PGA_scaffold_6	PGA_scaffold_6||1312735||1315768||BUSI_019157-RA||-1||CDS||2988499248||19169||71.84	1315768	1312735	1.500000e-133	1267
64.6040	1.0597	a57266_PGA_scaffold1	PGA_scaffold1||39654964||39671239||TESI_001322-RA||1||CDS||2983081543||1364||81.05	39654964	39671239	b57268_PGA_scaffold_6	PGA_scaffold_6||1344459||1354533||BUSI_019161-RA||1||CDS||2988499260||19173||81.05	1344459	1354533	3.200000e-105	1317
6.3943	1.1624	a57266_PGA_scaffold1	PGA_scaffold1||39680328||39693141||TESI_001324-RA||-1||CDS||2983081549||1366||83.93	39693141	39680328	b57268_PGA_scaffold_6	PGA_scaffold_6||1390161||1393794||BUSI_019167-RA||-1||CDS||2988499278||19179||83.93	1393794	1390161	1.000000e-82	1367
0.9268	0.2332	a57266_PGA_scaffold1	PGA_scaffold1||39708276||39745024||TESI_001325-RA||1||CDS||2983081552||1367||88.23	39708276	39745024	b57268_PGA_scaffold_6	PGA_scaffold_6||1420231||1438688||BUSI_019173-RA||1||CDS||2988499296||19185||88.23	1420231	1438688	1.000000e-250	1417
11.8024	0.9882	a57266_PGA_scaffold1	PGA_scaffold1||39838661||39847837||TESI_001330-RA||1||CDS||2983081567||1372||75.16	39838661	39847837	b57268_PGA_scaffold_6	PGA_scaffold_6||1442107||1443773||BUSI_019174-RA||1||CDS||2988499299||19186||75.16	1442107	1443773	3.700000e-101	1467
0.7497	0.2035	a57266_PGA_scaffold1	PGA_scaffold1||39859992||39905171||TESI_001331-RA||-1||CDS||2983081570||1373||85.79	39905171	39859992	b57268_PGA_scaffold_6	PGA_scaffold_6||1519668||1547933||BUSI_019179-RA||-1||CDS||2988499314||19191||85.79	1547933	1519668	1.500000e-119	1517
1.3740	0.1505	a57266_PGA_scaffold1	PGA_scaffold1||39950853||39961067||TESI_001333-RA||1||CDS||2983081576||1375||87.43	39950853	39961067	b57268_PGA_scaffold_6	PGA_scaffold_6||1571108||1574680||BUSI_019182-RA||1||CDS||2988499323||19194||87.43	1571108	1574680	1.000000e-250	1567
0.7822	0.0434	a57266_PGA_scaffold1	PGA_scaffold1||40226843||40237957||TESI_001348-RA||-1||CDS||2983081621||1390||87.09	40237957	40226843	b57268_PGA_scaffold_6	PGA_scaffold_6||1598306||1604626||BUSI_019188-RA||-1||CDS||2988499341||19200||87.09	1604626	1598306	1.000000e-250	1614
6.6017	0.4291	a57266_PGA_scaffold1	PGA_scaffold1||40348831||40356351||TESI_001352-RA||-1||CDS||2983081633||1394||84.98	40356351	40348831	b57268_PGA_scaffold_6	PGA_scaffold_6||1623411||1627394||BUSI_019191-RA||1||CDS||2988499350||19203||84.98	1623411	1627394	5.400000e-88	1664
3.6076	0.5595	a57266_PGA_scaffold1	PGA_scaffold1||40369251||40370154||TESI_001354-RA||-1||CDS||2983081639||1396||81.96	40370154	40369251	b57268_PGA_scaffold_6	PGA_scaffold_6||1629847||1630815||BUSI_019192-RA||-1||CDS||2988499353||19204||81.96	1630815	1629847	5.700000e-50	1713
0.6845	0.0363	a57266_PGA_scaffold1	PGA_scaffold1||40387488||40395104||TESI_001355-RA||1||CDS||2983081642||1397||86.25	40387488	40395104	b57268_PGA_scaffold_6	PGA_scaffold_6||1636113||1640968||BUSI_019193-RA||1||CDS||2988499356||19205||86.25	1636113	1640968	1.000000e-250	1763
0.6756	0.1317	a57266_PGA_scaffold1	PGA_scaffold1||40406472||40407105||TESI_001356-RA||1||CDS||2983081645||1398||78.52	40406472	40407105	b57268_PGA_scaffold_6	PGA_scaffold_6||1644495||1645175||BUSI_019194-RA||1||CDS||2988499359||19206||78.52	1644495	1645175	5.300000e-108	1813
2.0073	0.4664	a57266_PGA_scaffold1	PGA_scaffold1||40464571||40470533||TESI_001360-RA||1||CDS||2983081657||1402||79.31	40464571	40470533	b57268_PGA_scaffold_6	PGA_scaffold_6||1672415||1678630||BUSI_019197-RA||1||CDS||2988499368||19209||79.31	1672415	1678630	9.200000e-89	1863
0.9376	0.2534	a57266_PGA_scaffold1	PGA_scaffold1||40472303||40477694||TESI_001361-RA||-1||CDS||2983081660||1403||78.84	40477694	40472303	b57268_PGA_scaffold_6	PGA_scaffold_6||1680234||1688096||BUSI_019198-RA||-1||CDS||2988499371||19210||78.84	1688096	1680234	2.600000e-207	1913
1.2852	0.3648	a57266_PGA_scaffold1	PGA_scaffold1||40547477||40551340||TESI_001366-RA||1||CDS||2983081675||1408||74.8	40547477	40551340	b57268_PGA_scaffold_6	PGA_scaffold_6||1708356||1719794||BUSI_019201-RA||1||CDS||2988499380||19213||74.8	1708356	1719794	2.000000e-102	1963
0.7590	0.1859	a57266_PGA_scaffold1	PGA_scaffold1||40606849||40621205||TESI_001370-RA||1||CDS||2983081687||1412||79.89	40606849	40621205	b57268_PGA_scaffold_6	PGA_scaffold_6||1768320||1777886||BUSI_019208-RA||1||CDS||2988499401||19220||79.89	1768320	1777886	1.000000e-250	2013
0.5451	0.1073	a57266_PGA_scaffold1	PGA_scaffold1||40633844||40639584||TESI_001372-RA||-1||CDS||2983081693||1414||83.11	40639584	40633844	b57268_PGA_scaffold_6	PGA_scaffold_6||1780423||1785936||BUSI_019209-RA||-1||CDS||2988499404||19221||83.11	1785936	1780423	1.000000e-250	2063
68.3597	1.4230	a57266_PGA_scaffold1	PGA_scaffold1||40713303||40714642||TESI_001375-RA||-1||CDS||2983081702||1417||68.5	40714642	40713303	b57268_PGA_scaffold_6	PGA_scaffold_6||1798352||1809869||BUSI_019212-RA||-1||CDS||2988499413||19224||68.5	1809869	1798352	1.400000e-25	2087
5.6528	1.3093	a57266_PGA_scaffold1	PGA_scaffold1||40761983||40769061||TESI_001378-RA||1||CDS||2983081711||1420||81.4	40761983	40769061	b57268_PGA_scaffold_6	PGA_scaffold_6||1871231||1877085||BUSI_019217-RA||1||CDS||2988499428||19229||81.4	1871231	1877085	1.700000e-16	2102
0.8102	0.2336	a57266_PGA_scaffold1	PGA_scaffold1||40780415||40793714||TESI_001379-RA||1||CDS||2983081714||1421||72.19	40780415	40793714	b57268_PGA_scaffold_6	PGA_scaffold_6||1879815||1884691||BUSI_019218-RA||1||CDS||2988499431||19230||72.19	1879815	1884691	1.500000e-234	2152
1.1707	0.2338	a57266_PGA_scaffold1	PGA_scaffold1||40853275||40886876||TESI_001382-RA||1||CDS||2983081723||1424||75.95	40853275	40886876	b57268_PGA_scaffold_6	PGA_scaffold_6||1897654||1907871||BUSI_019222-RA||1||CDS||2988499443||19234||75.95	1897654	1907871	1.100000e-164	2202
0.8373	0.1446	a57266_PGA_scaffold1	PGA_scaffold1||40888154||40899513||TESI_001383-RA||-1||CDS||2983081726||1425||87.19	40899513	40888154	b57268_PGA_scaffold_6	PGA_scaffold_6||1909973||1915689||BUSI_019223-RA||-1||CDS||2988499446||19235||87.19	1915689	1909973	2.300000e-90	2252
###  Mean Ks:  6.9470	Mean Kn: 0.6161
#Ks	Kn	a<db_genome_id>_<chr>	chr1||start1||stop1||name1||strand1||type1||db_feature_id1||genome_order1||percent_id1	start1	stop1	b<db_genome_id>_<chr>	chr2||start2||stop2||name2||strand2||type2||db_feature_id2||genome_order2||percent_id2	start2	stop2	eval	block_score	GEVO_link
10.8784	1.1974	a57266_PGA_scaffold1	PGA_scaffold1||38267873||38274173||TESI_001246-RA||-1||CDS||2983081315||1288||82.08	38274173	38267873	b57268_PGA_scaffold_5	PGA_scaffold_5||34438459||34439417||BUSI_026574-RA||1||CDS||2988356678||18624||82.08	34438459	34439417	2.500000e-39	38
0.1684	0.3209	a57266_PGA_scaffold1	PGA_scaffold1||38511764||38512435||TESI_001258-RA||1||CDS||2983081351||1300||81.55	38511764	38512435	b57268_PGA_scaffold_5	PGA_scaffold_5||34568144||34568898||BUSI_026589-RA||1||CDS||2988356723||18639||81.55	34568144	34568898	8.100000e-185	85
0.8109	0.2369	a57266_PGA_scaffold1	PGA_scaffold1||38520693||38527367||TESI_001259-RA||-1||CDS||2983081354||1301||84.28	38527367	38520693	b57268_PGA_scaffold_5	PGA_scaffold_5||34616038||34620533||BUSI_026593-RA||-1||CDS||2988356735||18643||84.28	34620533	34616038	6.900000e-234	135
1.4964	0.6958	a57266_PGA_scaffold1	PGA_scaffold1||38545706||38552849||TESI_001260-RA||-1||CDS||2983081357||1302||78.14	38552849	38545706	b57268_PGA_scaffold_5	PGA_scaffold_5||34773789||34778308||BUSI_026609-RA||-1||CDS||2988356783||18659||78.14	34778308	34773789	9.500000e-94	182
0.8274	0.2309	a57266_PGA_scaffold1	PGA_scaffold1||38571278||38575064||TESI_001262-RA||1||CDS||2983081363||1304||68.42	38571278	38575064	b57268_PGA_scaffold_5	PGA_scaffold_5||34804848||34810017||BUSI_026613-RA||1||CDS||2988356795||18663||68.42	34804848	34810017	3.400000e-34	215
0.5932	0.0612	a57266_PGA_scaffold1	PGA_scaffold1||38597039||38599964||TESI_001264-RA||-1||CDS||2983081369||1306||84.98	38599964	38597039	b57268_PGA_scaffold_5	PGA_scaffold_5||35437175||35443588||BUSI_026661-RA||-1||CDS||2988356939||18711||84.98	35443588	35437175	7.400000e-217	50
1.3394	0.0734	a57266_PGA_scaffold1	PGA_scaffold1||38694123||38695802||TESI_001270-RA||-1||CDS||2983081387||1312||80.98	38695802	38694123	b57268_PGA_scaffold_5	PGA_scaffold_5||35012604||35013968||BUSI_026630-RA||-1||CDS||2988356846||18680||80.98	35013968	35012604	9.500000e-221	262
0.5317	0.0815	a57266_PGA_scaffold1	PGA_scaffold1||38724947||38727841||TESI_001271-RA||1||CDS||2983081390||1313||87.55	38724947	38727841	b57268_PGA_scaffold_5	PGA_scaffold_5||35054527||35058674||BUSI_026635-RA||1||CDS||2988356861||18685||87.55	35054527	35058674	3.400000e-190	312
0.6022	0.0927	a57266_PGA_scaffold1	PGA_scaffold1||38730165||38756134||TESI_001272-RA||-1||CDS||2983081393||1314||83.65	38756134	38730165	b57268_PGA_scaffold_5	PGA_scaffold_5||35060620||35111259||BUSI_026636-RA||-1||CDS||2988356864||18686||83.65	35111259	35060620	1.000000e-250	362
56.3798	1.6161	a57266_PGA_scaffold1	PGA_scaffold1||38843494||38845377||TESI_001274-RA||1||CDS||2983081399||1316||86.16	38843494	38845377	b57268_PGA_scaffold_5	PGA_scaffold_5||35132236||35133074||BUSI_026637-RA||1||CDS||2988356867||18687||86.16	35132236	35133074	2.400000e-90	412
1.2290	0.2933	a57266_PGA_scaffold1	PGA_scaffold1||38859254||38862782||TESI_001275-RA||1||CDS||2983081402||1317||76.05	38859254	38862782	b57268_PGA_scaffold_5	PGA_scaffold_5||35143141||35144342||BUSI_026639-RA||1||CDS||2988356873||18689||76.05	35143141	35144342	5.800000e-135	462
64.6189	0.6261	a57266_PGA_scaffold1	PGA_scaffold1||38859254||38862782||TESI_001275-RA||1||CDS||2983081402||1317||67.81	38859254	38862782	b57268_PGA_scaffold_5	PGA_scaffold_5||35530466||35531939||BUSI_026668-RA||-1||CDS||2988356960||18718||67.81	35531939	35530466	3.900000e-15	61
0.7322	0.1566	a57266_PGA_scaffold1	PGA_scaffold1||38863592||38867286||TESI_001276-RA||-1||CDS||2983081405||1318||76.29	38867286	38863592	b57268_PGA_scaffold_5	PGA_scaffold_5||35160572||35167733||BUSI_026641-RA||-1||CDS||2988356879||18691||76.29	35167733	35160572	1.400000e-144	512
1.2508	0.3962	a57266_PGA_scaffold1	PGA_scaffold1||38918347||38929723||TESI_001279-RA||-1||CDS||2983081414||1321||73.63	38929723	38918347	b57268_PGA_scaffold_5	PGA_scaffold_5||35183925||35185660||BUSI_026642-RA||-1||CDS||2988356882||18692||73.63	35185660	35183925	1.300000e-138	562
1.1413	0.4726	a57266_PGA_scaffold1	PGA_scaffold1||38962740||38969266||TESI_001281-RA||1||CDS||2983081420||1323||78.05	38962740	38969266	b57268_PGA_scaffold_5	PGA_scaffold_5||35244230||35253185||BUSI_026652-RA||1||CDS||2988356912||18702||78.05	35244230	35253185	7.700000e-160	612
0.6990	0.1173	a57266_PGA_scaffold1	PGA_scaffold1||38982165||39005990||TESI_001282-RA||-1||CDS||2983081423||1324||83.87	39005990	38982165	b57268_PGA_scaffold_5	PGA_scaffold_5||35253873||35265572||BUSI_026653-RA||-1||CDS||2988356915||18703||83.87	35265572	35253873	1.000000e-250	662
65.3467	1.3568	a57266_PGA_scaffold1	PGA_scaffold1||39044665||39047188||TESI_001286-RA||-1||CDS||2983081435||1328||83.3	39047188	39044665	b57268_PGA_scaffold_5	PGA_scaffold_5||35303841||35311852||BUSI_026657-RA||-1||CDS||2988356927||18707||83.3	35311852	35303841	8.600000e-129	712
1.5243	0.3188	a57266_PGA_scaffold1	PGA_scaffold1||39051892||39056856||TESI_001287-RA||-1||CDS||2983081438||1329||71.17	39056856	39051892	b57268_PGA_scaffold_5	PGA_scaffold_5||35314711||35318745||BUSI_026658-RA||-1||CDS||2988356930||18708||71.17	35318745	35314711	5.300000e-102	762
0.5954	0.0505	a57266_PGA_scaffold1	PGA_scaffold1||39058694||39071087||TESI_001288-RA||-1||CDS||2983081441||1330||83.78	39071087	39058694	b57268_PGA_scaffold_5	PGA_scaffold_5||35672852||35683602||BUSI_026679-RA||1||CDS||2988356993||18729||83.78	35672852	35683602	5.200000e-198	50
0.5885	0.1364	a57266_PGA_scaffold1	PGA_scaffold1||39093493||39103016||TESI_001290-RA||-1||CDS||2983081447||1332||77.88	39103016	39093493	b57268_PGA_scaffold_5	PGA_scaffold_5||35659467||35665590||BUSI_026678-RA||1||CDS||2988356990||18728||77.88	35659467	35665590	4.300000e-159	100
0.8036	0.1556	a57266_PGA_scaffold1	PGA_scaffold1||39115105||39116280||TESI_001291-RA||-1||CDS||2983081450||1333||73.41	39116280	39115105	b57268_PGA_scaffold_5	PGA_scaffold_5||35632615||35633867||BUSI_026676-RA||1||CDS||2988356984||18726||73.41	35632615	35633867	2.400000e-64	150
0.6131	0.1173	a57266_PGA_scaffold1	PGA_scaffold1||39286163||39299475||TESI_001300-RA||-1||CDS||2983081477||1342||80.98	39299475	39286163	b57268_PGA_scaffold_5	PGA_scaffold_5||35516846||35525606||BUSI_026666-RA||1||CDS||2988356954||18716||80.98	35516846	35525606	1.000000e-250	200
0.7251	0.0830	a57266_PGA_scaffold1	PGA_scaffold1||39305585||39324838||TESI_001301-RA||-1||CDS||2983081480||1343||83.04	39324838	39305585	b57268_PGA_scaffold_5	PGA_scaffold_5||35507744||35515051||BUSI_026665-RA||1||CDS||2988356951||18715||83.04	35507744	35515051	1.000000e-250	250
1.3760	0.3546	a57266_PGA_scaffold1	PGA_scaffold1||39327542||39345429||TESI_001302-RA||-1||CDS||2983081483||1344||84.65	39345429	39327542	b57268_PGA_scaffold_5	PGA_scaffold_5||35498464||35505038||BUSI_026664-RA||1||CDS||2988356948||18714||84.65	35498464	35505038	1.800000e-127	300
0.7236	0.1571	a57266_PGA_scaffold1	PGA_scaffold1||39421863||39426657||TESI_001305-RA||1||CDS||2983081492||1347||84.94	39421863	39426657	b57268_PGA_scaffold_5	PGA_scaffold_5||35472511||35476979||BUSI_026662-RA||-1||CDS||2988356942||18712||84.94	35476979	35472511	1.200000e-131	350
1.6916	0.4722	a57266_PGA_scaffold1	PGA_scaffold1||39461936||39473006||TESI_001308-RA||1||CDS||2983081501||1350||75.83	39461936	39473006	b57268_PGA_scaffold_5	PGA_scaffold_5||35726063||35728918||BUSI_026685-RA||1||CDS||2988357011||18735||75.83	35726063	35728918	4.100000e-87	155
1.3285	0.3732	a57266_PGA_scaffold1	PGA_scaffold1||39461936||39473006||TESI_001308-RA||1||CDS||2983081501||1350||72.03	39461936	39473006	b57268_PGA_scaffold_5	PGA_scaffold_5||35800924||35807282||BUSI_026696-RA||1||CDS||2988357044||18746||72.03	35800924	35807282	1.100000e-186	856
15.2825	17.2596	a57266_PGA_scaffold1	PGA_scaffold1||39476360||39477232||TESI_001309-RA||-1||CDS||2983081504||1351||74.18	39477232	39476360	b57268_PGA_scaffold_5	PGA_scaffold_5||35740037||35740718||BUSI_026686-RA||-1||CDS||2988357014||18736||74.18	35740718	35740037	1.400000e-32	186
22.1334	1.4236	a57266_PGA_scaffold1	PGA_scaffold1||39476360||39477232||TESI_001309-RA||-1||CDS||2983081504||1351||75.29	39477232	39476360	b57268_PGA_scaffold_5	PGA_scaffold_5||35808312||35808991||BUSI_026697-RA||-1||CDS||2988357047||18747||75.29	35808991	35808312	1.400000e-32	887
1.8659	0.4816	a57266_PGA_scaffold1	PGA_scaffold1||39485054||39487367||TESI_001310-RA||-1||CDS||2983081507||1352||63.93	39487367	39485054	b57268_PGA_scaffold_5	PGA_scaffold_5||35823525||35829570||BUSI_026701-RA||-1||CDS||2988357059||18751||63.93	35829570	35823525	1.300000e-93	937
0.7779	0.0689	a57266_PGA_scaffold1	PGA_scaffold1||39490456||39496881||TESI_001311-RA||-1||CDS||2983081510||1353||84.36	39496881	39490456	b57268_PGA_scaffold_5	PGA_scaffold_5||35831182||35836685||BUSI_026702-RA||-1||CDS||2988357062||18752||84.36	35836685	35831182	1.000000e-250	987
0.7398	0.0740	a57266_PGA_scaffold1	PGA_scaffold1||39503077||39505154||TESI_001312-RA||1||CDS||2983081513||1354||83.09	39503077	39505154	b57268_PGA_scaffold_5	PGA_scaffold_5||35872086||35873022||BUSI_026706-RA||1||CDS||2988357074||18756||83.09	35872086	35873022	1.200000e-119	1037
0.7257	0.1615	a57266_PGA_scaffold1	PGA_scaffold1||39521179||39523977||TESI_001313-RA||1||CDS||2983081516||1355||78.74	39521179	39523977	b57268_PGA_scaffold_5	PGA_scaffold_5||35880242||35882994||BUSI_026707-RA||1||CDS||2988357077||18757||78.74	35880242	35882994	1.000000e-250	1087
5.7757	1.4429	a57266_PGA_scaffold1	PGA_scaffold1||39529887||39531442||TESI_001315-RA||-1||CDS||2983081522||1357||75.53	39531442	39529887	b57268_PGA_scaffold_5	PGA_scaffold_5||35860797||35870425||BUSI_026705-RA||1||CDS||2988357071||18755||75.53	35860797	35870425	1.200000e-246	233
1.0137	0.2564	a57266_PGA_scaffold1	PGA_scaffold1||39567076||39578738||TESI_001317-RA||1||CDS||2983081528||1359||78.98	39567076	39578738	b57268_PGA_scaffold_5	PGA_scaffold_5||35991472||36002161||BUSI_026718-RA||1||CDS||2988357110||18768||78.98	35991472	36002161	1.300000e-217	1134
2.4451	0.2338	a57266_PGA_scaffold1	PGA_scaffold1||39580637||39586855||TESI_001318-RA||1||CDS||2983081531||1360||87.17	39580637	39586855	b57268_PGA_scaffold_5	PGA_scaffold_5||36004157||36007866||BUSI_026719-RA||1||CDS||2988357113||18769||87.17	36004157	36007866	7.200000e-179	1184
0.8155	0.1678	a57266_PGA_scaffold1	PGA_scaffold1||39588918||39590367||TESI_001319-RA||-1||CDS||2983081534||1361||76.96	39590367	39588918	b57268_PGA_scaffold_5	PGA_scaffold_5||36008931||36010680||BUSI_026720-RA||-1||CDS||2988357116||18770||76.96	36010680	36008931	3.200000e-82	1234
72.4801	1.0794	a57266_PGA_scaffold1	PGA_scaffold1||39654964||39671239||TESI_001322-RA||1||CDS||2983081543||1364||77.68	39654964	39671239	b57268_PGA_scaffold_5	PGA_scaffold_5||36173570||36174616||BUSI_026727-RA||1||CDS||2988357137||18777||77.68	36173570	36174616	1.500000e-78	1284
0.5576	0.0861	a57266_PGA_scaffold1	PGA_scaffold1||39746840||39771906||TESI_001326-RA||1||CDS||2983081555||1368||85.47	39746840	39771906	b57268_PGA_scaffold_5	PGA_scaffold_5||36200841||36219344||BUSI_026731-RA||1||CDS||2988357149||18781||85.47	36200841	36219344	1.000000e-250	1334
1.1999	0.3098	a57266_PGA_scaffold1	PGA_scaffold1||39859992||39905171||TESI_001331-RA||-1||CDS||2983081570||1373||82.97	39905171	39859992	b57268_PGA_scaffold_5	PGA_scaffold_5||36261774||36285348||BUSI_026737-RA||-1||CDS||2988357167||18787||82.97	36285348	36261774	2.200000e-163	1384
1.0660	0.0461	a57266_PGA_scaffold1	PGA_scaffold1||39950853||39961067||TESI_001333-RA||1||CDS||2983081576||1375||87.81	39950853	39961067	b57268_PGA_scaffold_5	PGA_scaffold_5||36290429||36294021||BUSI_026738-RA||1||CDS||2988357170||18788||87.81	36290429	36294021	1.000000e-250	1434
0.7501	0.2424	a57266_PGA_scaffold1	PGA_scaffold1||39962984||39965122||TESI_001334-RA||-1||CDS||2983081579||1376||72.41	39965122	39962984	b57268_PGA_scaffold_5	PGA_scaffold_5||36312793||36315030||BUSI_026740-RA||-1||CDS||2988357176||18790||72.41	36315030	36312793	3.100000e-133	1484
0.5860	0.0705	a57266_PGA_scaffold1	PGA_scaffold1||39970800||39983307||TESI_001335-RA||1||CDS||2983081582||1377||89.24	39970800	39983307	b57268_PGA_scaffold_5	PGA_scaffold_5||36337339||36366956||BUSI_026743-RA||1||CDS||2988357185||18793||89.24	36337339	36366956	1.000000e-250	1534
0.7365	0.0170	a57266_PGA_scaffold1	PGA_scaffold1||40027640||40032689||TESI_001338-RA||1||CDS||2983081591||1380||92.02	40027640	40032689	b57268_PGA_scaffold_5	PGA_scaffold_5||36372284||36386235||BUSI_026745-RA||1||CDS||2988357191||18795||92.02	36372284	36386235	2.000000e-96	1584
0.8230	0.2794	a57266_PGA_scaffold1	PGA_scaffold1||40091553||40110604||TESI_001340-RA||-1||CDS||2983081597||1382||75.86	40110604	40091553	b57268_PGA_scaffold_5	PGA_scaffold_5||36387494||36406408||BUSI_026746-RA||-1||CDS||2988357194||18796||75.86	36406408	36387494	1.000000e-250	1634
0.9160	0.1192	a57266_PGA_scaffold1	PGA_scaffold1||40142903||40150435||TESI_001341-RA||1||CDS||2983081600||1383||77.86	40142903	40150435	b57268_PGA_scaffold_5	PGA_scaffold_5||36433727||36438607||BUSI_026749-RA||1||CDS||2988357203||18799||77.86	36433727	36438607	1.000000e-250	1684
1.2288	0.1018	a57266_PGA_scaffold1	PGA_scaffold1||40167765||40169906||TESI_001342-RA||1||CDS||2983081603||1384||76.77	40167765	40169906	b57268_PGA_scaffold_5	PGA_scaffold_5||36451836||36453020||BUSI_026751-RA||1||CDS||2988357209||18801||76.77	36451836	36453020	8.200000e-233	1734
1.1063	0.1478	a57266_PGA_scaffold1	PGA_scaffold1||40175990||40181150||TESI_001343-RA||-1||CDS||2983081606||1385||72.02	40181150	40175990	b57268_PGA_scaffold_5	PGA_scaffold_5||36511975||36520621||BUSI_026756-RA||-1||CDS||2988357224||18806||72.02	36520621	36511975	2.000000e-171	1784
0.6749	0.1756	a57266_PGA_scaffold1	PGA_scaffold1||40200503||40202140||TESI_001346-RA||1||CDS||2983081615||1388||83.49	40200503	40202140	b57268_PGA_scaffold_5	PGA_scaffold_5||36576886||36579549||BUSI_026758-RA||1||CDS||2988357230||18808||83.49	36576886	36579549	1.900000e-203	1834
0.6987	0.1792	a57266_PGA_scaffold1	PGA_scaffold1||40205104||40210901||TESI_001347-RA||-1||CDS||2983081618||1389||78.63	40210901	40205104	b57268_PGA_scaffold_5	PGA_scaffold_5||36612228||36616833||BUSI_026760-RA||-1||CDS||2988357236||18810||78.63	36616833	36612228	1.000000e-250	1884
0.8800	0.0755	a57266_PGA_scaffold1	PGA_scaffold1||40280529||40291101||TESI_001349-RA||1||CDS||2983081624||1391||83.0	40280529	40291101	b57268_PGA_scaffold_5	PGA_scaffold_5||36683352||36693552||BUSI_026769-RA||1||CDS||2988357263||18819||83.0	36683352	36693552	1.000000e-250	1934
0.8002	0.1591	a57266_PGA_scaffold1	PGA_scaffold1||40293163||40297137||TESI_001350-RA||-1||CDS||2983081627||1392||77.11	40297137	40293163	b57268_PGA_scaffold_5	PGA_scaffold_5||36694812||36698288||BUSI_026770-RA||-1||CDS||2988357266||18820||77.11	36698288	36694812	9.400000e-89	1984
82.8788	1.1597	a57266_PGA_scaffold1	PGA_scaffold1||40342341||40345913||TESI_001351-RA||-1||CDS||2983081630||1393||77.32	40345913	40342341	b57268_PGA_scaffold_5	PGA_scaffold_5||36742882||36748170||BUSI_026774-RA||-1||CDS||2988357278||18824||77.32	36748170	36742882	6.600000e-226	2034
1.1140	0.2423	a57266_PGA_scaffold1	PGA_scaffold1||40359148||40361733||TESI_001353-RA||1||CDS||2983081636||1395||76.95	40359148	40361733	b57268_PGA_scaffold_5	PGA_scaffold_5||36830816||36832258||BUSI_026779-RA||1||CDS||2988357293||18829||76.95	36830816	36832258	9.900000e-80	2084
0.8954	0.0445	a57266_PGA_scaffold1	PGA_scaffold1||40387488||40395104||TESI_001355-RA||1||CDS||2983081642||1397||83.65	40387488	40395104	b57268_PGA_scaffold_5	PGA_scaffold_5||36835224||36839791||BUSI_026780-RA||1||CDS||2988357296||18830||83.65	36835224	36839791	1.000000e-250	2134
0.8519	0.1029	a57266_PGA_scaffold1	PGA_scaffold1||40406472||40407105||TESI_001356-RA||1||CDS||2983081645||1398||75.8	40406472	40407105	b57268_PGA_scaffold_5	PGA_scaffold_5||36847865||36848479||BUSI_026782-RA||1||CDS||2988357302||18832||75.8	36847865	36848479	1.800000e-53	2184
1.0287	0.1870	a57266_PGA_scaffold1	PGA_scaffold1||40453781||40456610||TESI_001357-RA||1||CDS||2983081648||1399||81.25	40453781	40456610	b57268_PGA_scaffold_5	PGA_scaffold_5||36900250||36903302||BUSI_026786-RA||1||CDS||2988357314||18836||81.25	36900250	36903302	9.800000e-176	2234
1.3518	0.5051	a57266_PGA_scaffold1	PGA_scaffold1||40464571||40470533||TESI_001360-RA||1||CDS||2983081657||1402||76.79	40464571	40470533	b57268_PGA_scaffold_5	PGA_scaffold_5||36928409||36933706||BUSI_026790-RA||1||CDS||2988357326||18840||76.79	36928409	36933706	1.500000e-72	2284
1.7491	0.4946	a57266_PGA_scaffold1	PGA_scaffold1||40472303||40477694||TESI_001361-RA||-1||CDS||2983081660||1403||84.24	40477694	40472303	b57268_PGA_scaffold_5	PGA_scaffold_5||36944170||36947028||BUSI_026792-RA||-1||CDS||2988357332||18842||84.24	36947028	36944170	2.700000e-50	2333
4.9565	0.7325	a57266_PGA_scaffold1	PGA_scaffold1||40499171||40502084||TESI_001363-RA||-1||CDS||2983081666||1405||74.3	40502084	40499171	b57268_PGA_scaffold_5	PGA_scaffold_5||36960379||36962666||BUSI_026793-RA||-1||CDS||2988357335||18843||74.3	36962666	36960379	1.200000e-90	2383
0.6680	0.1478	a57266_PGA_scaffold1	PGA_scaffold1||40513703||40520521||TESI_001364-RA||1||CDS||2983081669||1406||76.29	40513703	40520521	b57268_PGA_scaffold_5	PGA_scaffold_5||36977125||36983132||BUSI_026794-RA||1||CDS||2988357338||18844||76.29	36977125	36983132	1.000000e-250	2433
2.6341	0.4479	a57266_PGA_scaffold1	PGA_scaffold1||40547477||40551340||TESI_001366-RA||1||CDS||2983081675||1408||78.51	40547477	40551340	b57268_PGA_scaffold_5	PGA_scaffold_5||36994331||36995121||BUSI_026797-RA||1||CDS||2988357347||18847||78.51	36994331	36995121	1.500000e-110	2483
3.1327	1.1865	a57266_PGA_scaffold1	PGA_scaffold1||40572965||40577069||TESI_001368-RA||-1||CDS||2983081681||1410||81.67	40577069	40572965	b57268_PGA_scaffold_5	PGA_scaffold_5||37019746||37027233||BUSI_026803-RA||-1||CDS||2988357365||18853||81.67	37027233	37019746	9.500000e-124	2533
0.5176	0.0773	a57266_PGA_scaffold1	PGA_scaffold1||40587513||40606467||TESI_001369-RA||-1||CDS||2983081684||1411||85.46	40606467	40587513	b57268_PGA_scaffold_5	PGA_scaffold_5||37030438||37041557||BUSI_026804-RA||-1||CDS||2988357368||18854||85.46	37041557	37030438	1.000000e-250	2583
1.4646	0.3302	a57266_PGA_scaffold1	PGA_scaffold1||40623338||40627548||TESI_001371-RA||-1||CDS||2983081690||1413||79.23	40627548	40623338	b57268_PGA_scaffold_5	PGA_scaffold_5||37067464||37070015||BUSI_026808-RA||-1||CDS||2988357380||18858||79.23	37070015	37067464	1.900000e-84	2633
0.5623	0.1000	a57266_PGA_scaffold1	PGA_scaffold1||40633844||40639584||TESI_001372-RA||-1||CDS||2983081693||1414||83.36	40639584	40633844	b57268_PGA_scaffold_5	PGA_scaffold_5||37073241||37077062||BUSI_026809-RA||-1||CDS||2988357383||18859||83.36	37077062	37073241	1.000000e-250	2683
###  Mean Ks:  8.1979	Mean Kn: 0.3732
#Ks	Kn	a<db_genome_id>_<chr>	chr1||start1||stop1||name1||strand1||type1||db_feature_id1||genome_order1||percent_id1	start1	stop1	b<db_genome_id>_<chr>	chr2||start2||stop2||name2||strand2||type2||db_feature_id2||genome_order2||percent_id2	start2	stop2	eval	block_score	GEVO_link
71.4031	0.8273	a57266_PGA_scaffold1	PGA_scaffold1||40513703||40520521||TESI_001364-RA||1||CDS||2983081669||1406||62.03	40513703	40520521	b57268_PGA_scaffold_5	PGA_scaffold_5||33429947||33433112||BUSI_026480-RA||-1||CDS||2988356396||18530||62.03	33433112	33429947	2.700000e-11	10
0.8661	0.2089	a57266_PGA_scaffold1	PGA_scaffold1||40922445||40941973||TESI_001384-RA||1||CDS||2983081729||1426||76.05	40922445	40941973	b57268_PGA_scaffold_5	PGA_scaffold_5||33271059||33284555||BUSI_026468-RA||-1||CDS||2988356360||18518||76.05	33284555	33271059	2.900000e-179	57
13.3044	0.4676	a57266_PGA_scaffold1	PGA_scaffold1||41058878||41076744||TESI_001389-RA||1||CDS||2983081744||1431||79.34	41058878	41076744	b57268_PGA_scaffold_5	PGA_scaffold_5||33155697||33185366||BUSI_026460-RA||-1||CDS||2988356336||18510||79.34	33185366	33155697	1.000000e-250	107
0.7899	0.3315	a57266_PGA_scaffold1	PGA_scaffold1||41097893||41104970||TESI_001390-RA||-1||CDS||2983081747||1432||77.99	41104970	41097893	b57268_PGA_scaffold_5	PGA_scaffold_5||33070733||33074015||BUSI_026454-RA||1||CDS||2988356318||18504||77.99	33070733	33074015	2.200000e-79	157
0.8346	0.3718	a57266_PGA_scaffold1	PGA_scaffold1||41136950||41139035||TESI_001391-RA||1||CDS||2983081750||1433||72.8	41136950	41139035	b57268_PGA_scaffold_5	PGA_scaffold_5||33048158||33050028||BUSI_026451-RA||-1||CDS||2988356309||18501||72.8	33050028	33048158	5.300000e-175	207
0.8453	0.1522	a57266_PGA_scaffold1	PGA_scaffold1||41155045||41174369||TESI_001393-RA||1||CDS||2983081756||1435||80.93	41155045	41174369	b57268_PGA_scaffold_5	PGA_scaffold_5||33029869||33045503||BUSI_026450-RA||-1||CDS||2988356306||18500||80.93	33045503	33029869	1.000000e-250	257
0.6977	0.1166	a57266_PGA_scaffold1	PGA_scaffold1||41303215||41310210||TESI_001398-RA||1||CDS||2983081771||1440||83.82	41303215	41310210	b57268_PGA_scaffold_5	PGA_scaffold_5||32953259||32964170||BUSI_026444-RA||-1||CDS||2988356288||18494||83.82	32964170	32953259	1.000000e-250	307
0.9575	0.2096	a57266_PGA_scaffold1	PGA_scaffold1||41337737||41340798||TESI_001400-RA||1||CDS||2983081777||1442||85.75	41337737	41340798	b57268_PGA_scaffold_5	PGA_scaffold_5||32941668||32944712||BUSI_026442-RA||-1||CDS||2988356282||18492||85.75	32944712	32941668	1.000000e-250	357
2.2735	0.2950	a57266_PGA_scaffold1	PGA_scaffold1||41361635||41367844||TESI_001402-RA||-1||CDS||2983081783||1444||85.61	41367844	41361635	b57268_PGA_scaffold_5	PGA_scaffold_5||32851889||32852568||BUSI_026433-RA||1||CDS||2988356255||18483||85.61	32851889	32852568	2.000000e-124	407
1.1647	0.2608	a57266_PGA_scaffold1	PGA_scaffold1||41395119||41415613||TESI_001403-RA||1||CDS||2983081786||1445||79.75	41395119	41415613	b57268_PGA_scaffold_5	PGA_scaffold_5||32791720||32801583||BUSI_026430-RA||-1||CDS||2988356246||18480||79.75	32801583	32791720	1.100000e-206	457
0.7187	0.1494	a57266_PGA_scaffold1	PGA_scaffold1||41439290||41461571||TESI_001405-RA||1||CDS||2983081792||1447||83.02	41439290	41461571	b57268_PGA_scaffold_5	PGA_scaffold_5||32759942||32766104||BUSI_026427-RA||-1||CDS||2988356237||18477||83.02	32766104	32759942	2.200000e-171	507
8.6792	1.6567	a57266_PGA_scaffold1	PGA_scaffold1||41464693||41466138||TESI_001406-RA||-1||CDS||2983081795||1448||88.24	41466138	41464693	b57268_PGA_scaffold_5	PGA_scaffold_5||32754466||32755718||BUSI_026426-RA||1||CDS||2988356234||18476||88.24	32754466	32755718	3.300000e-59	557
0.8107	0.1555	a57266_PGA_scaffold1	PGA_scaffold1||41539411||41542100||TESI_001412-RA||-1||CDS||2983081813||1454||79.95	41542100	41539411	b57268_PGA_scaffold_5	PGA_scaffold_5||32610711||32613428||BUSI_026406-RA||1||CDS||2988356174||18456||79.95	32610711	32613428	2.900000e-215	604
1.6407	0.4233	a57266_PGA_scaffold1	PGA_scaffold1||41592545||41610818||TESI_001417-RA||-1||CDS||2983081828||1459||81.99	41610818	41592545	b57268_PGA_scaffold_5	PGA_scaffold_5||32429971||32437319||BUSI_026391-RA||1||CDS||2988356129||18441||81.99	32429971	32437319	1.500000e-157	651
0.8172	0.1525	a57266_PGA_scaffold1	PGA_scaffold1||41612057||41614246||TESI_001418-RA||1||CDS||2983081831||1460||76.54	41612057	41614246	b57268_PGA_scaffold_5	PGA_scaffold_5||32418892||32420435||BUSI_026389-RA||-1||CDS||2988356123||18439||76.54	32420435	32418892	1.400000e-197	701
1.1398	0.1852	a57266_PGA_scaffold1	PGA_scaffold1||41615120||41617547||TESI_001419-RA||-1||CDS||2983081834||1461||71.92	41617547	41615120	b57268_PGA_scaffold_5	PGA_scaffold_5||32416410||32418252||BUSI_026388-RA||1||CDS||2988356120||18438||71.92	32416410	32418252	2.000000e-226	751
1.1968	0.3972	a57266_PGA_scaffold1	PGA_scaffold1||41626226||41632552||TESI_001421-RA||1||CDS||2983081840||1463||76.36	41626226	41632552	b57268_PGA_scaffold_5	PGA_scaffold_5||32409146||32411698||BUSI_026386-RA||-1||CDS||2988356114||18436||76.36	32411698	32409146	9.700000e-52	801
0.7491	0.1588	a57266_PGA_scaffold1	PGA_scaffold1||41648491||41655865||TESI_001423-RA||-1||CDS||2983081846||1465||78.58	41655865	41648491	b57268_PGA_scaffold_5	PGA_scaffold_5||32392920||32395592||BUSI_026383-RA||1||CDS||2988356105||18433||78.58	32392920	32395592	1.000000e-250	851
0.6512	0.0760	a57266_PGA_scaffold1	PGA_scaffold1||41661299||41666486||TESI_001424-RA||1||CDS||2983081849||1466||87.76	41661299	41666486	b57268_PGA_scaffold_5	PGA_scaffold_5||32294155||32298133||BUSI_026372-RA||-1||CDS||2988356072||18422||87.76	32298133	32294155	7.100000e-182	898
61.8206	1.0268	a57266_PGA_scaffold1	PGA_scaffold1||41745166||41773025||TESI_001427-RA||1||CDS||2983081858||1469||83.74	41745166	41773025	b57268_PGA_scaffold_5	PGA_scaffold_5||32272820||32279356||BUSI_026370-RA||-1||CDS||2988356066||18420||83.74	32279356	32272820	1.000000e-250	948
0.7955	0.2144	a57266_PGA_scaffold1	PGA_scaffold1||41778420||41780297||TESI_001428-RA||-1||CDS||2983081861||1470||76.38	41780297	41778420	b57268_PGA_scaffold_5	PGA_scaffold_5||32258847||32261153||BUSI_026368-RA||1||CDS||2988356060||18418||76.38	32258847	32261153	1.500000e-246	998
###  Mean Ks:  7.3144	Mean Kn: 0.5204
#Ks	Kn	a<db_genome_id>_<chr>	chr1||start1||stop1||name1||strand1||type1||db_feature_id1||genome_order1||percent_id1	start1	stop1	b<db_genome_id>_<chr>	chr2||start2||stop2||name2||strand2||type2||db_feature_id2||genome_order2||percent_id2	start2	stop2	eval	block_score	GEVO_link
0.8061	0.2569	a57266_PGA_scaffold1	PGA_scaffold1||40941863||40963438||TESI_001385-RA||-1||CDS||2983081732||1427||89.39	40963438	40941863	b57268_PGA_scaffold_6	PGA_scaffold_6||3430615||3446717||BUSI_019354-RA||-1||CDS||2988499839||19366||89.39	3446717	3430615	6.500000e-238	50
3.7522	0.3641	a57266_PGA_scaffold1	PGA_scaffold1||41058878||41076744||TESI_001389-RA||1||CDS||2983081744||1431||63.35	41058878	41076744	b57268_PGA_scaffold_6	PGA_scaffold_6||3461240||3468248||BUSI_019357-RA||1||CDS||2988499848||19369||63.35	3461240	3468248	1.900000e-85	100
72.0795	1.3832	a57266_PGA_scaffold1	PGA_scaffold1||41097893||41104970||TESI_001390-RA||-1||CDS||2983081747||1432||80.35	41104970	41097893	b57268_PGA_scaffold_6	PGA_scaffold_6||3476314||3487497||BUSI_019360-RA||1||CDS||2988499857||19372||80.35	3476314	3487497	6.800000e-100	150
0.7476	0.1275	a57266_PGA_scaffold1	PGA_scaffold1||41155045||41174369||TESI_001393-RA||1||CDS||2983081756||1435||85.76	41155045	41174369	b57268_PGA_scaffold_6	PGA_scaffold_6||3531830||3547149||BUSI_019365-RA||1||CDS||2988499872||19377||85.76	3531830	3547149	1.000000e-250	200
0.7735	0.1280	a57266_PGA_scaffold1	PGA_scaffold1||41345382||41351286||TESI_001401-RA||-1||CDS||2983081780||1443||83.16	41351286	41345382	b57268_PGA_scaffold_6	PGA_scaffold_6||3588261||3597384||BUSI_019371-RA||-1||CDS||2988499890||19383||83.16	3597384	3588261	5.700000e-163	250
1.1847	0.0686	a57266_PGA_scaffold1	PGA_scaffold1||41361635||41367844||TESI_001402-RA||-1||CDS||2983081783||1444||82.62	41367844	41361635	b57268_PGA_scaffold_6	PGA_scaffold_6||3599424||3599942||BUSI_019372-RA||-1||CDS||2988499893||19384||82.62	3599942	3599424	1.800000e-113	300
0.9344	0.2594	a57266_PGA_scaffold1	PGA_scaffold1||41464693||41466138||TESI_001406-RA||-1||CDS||2983081795||1448||79.01	41466138	41464693	b57268_PGA_scaffold_6	PGA_scaffold_6||3638307||3639522||BUSI_019378-RA||-1||CDS||2988499911||19390||79.01	3639522	3638307	1.400000e-108	350
2.9539	0.4972	a57266_PGA_scaffold1	PGA_scaffold1||41482575||41500285||TESI_001409-RA||1||CDS||2983081804||1451||73.61	41482575	41500285	b57268_PGA_scaffold_6	PGA_scaffold_6||3676311||3698004||BUSI_019381-RA||1||CDS||2988499920||19393||73.61	3676311	3698004	1.000000e-250	400
0.8081	0.1584	a57266_PGA_scaffold1	PGA_scaffold1||41510809||41512862||TESI_001411-RA||-1||CDS||2983081810||1453||76.39	41512862	41510809	b57268_PGA_scaffold_6	PGA_scaffold_6||3754766||3756755||BUSI_019387-RA||1||CDS||2988499938||19399||76.39	3754766	3756755	1.000000e-250	450
0.8590	0.1583	a57266_PGA_scaffold1	PGA_scaffold1||41539411||41542100||TESI_001412-RA||-1||CDS||2983081813||1454||82.79	41542100	41539411	b57268_PGA_scaffold_6	PGA_scaffold_6||3832459||3834741||BUSI_019402-RA||-1||CDS||2988499983||19414||82.79	3834741	3832459	1.900000e-148	497
0.9111	0.1558	a57266_PGA_scaffold1	PGA_scaffold1||41546573||41547443||TESI_001413-RA||-1||CDS||2983081816||1455||82.55	41547443	41546573	b57268_PGA_scaffold_6	PGA_scaffold_6||3914305||3918149||BUSI_019409-RA||-1||CDS||2988500004||19421||82.55	3918149	3914305	6.700000e-73	547
10.1624	1.1462	a57266_PGA_scaffold1	PGA_scaffold1||41577010||41578098||TESI_001415-RA||1||CDS||2983081822||1457||76.43	41577010	41578098	b57268_PGA_scaffold_6	PGA_scaffold_6||3939465||3948275||BUSI_019412-RA||1||CDS||2988500013||19424||76.43	3939465	3948275	2.900000e-22	568
1.2452	0.3272	a57266_PGA_scaffold1	PGA_scaffold1||41585509||41587966||TESI_001416-RA||-1||CDS||2983081825||1458||83.94	41587966	41585509	b57268_PGA_scaffold_6	PGA_scaffold_6||3958689||3962525||BUSI_019414-RA||-1||CDS||2988500019||19426||83.94	3962525	3958689	1.500000e-64	618
5.3815	0.6721	a57266_PGA_scaffold1	PGA_scaffold1||41585509||41587966||TESI_001416-RA||-1||CDS||2983081825||1458||68.5	41587966	41585509	b57268_PGA_scaffold_6	PGA_scaffold_6||5633633||5635414||BUSI_019591-RA||-1||CDS||2988500550||19603||68.5	5635414	5633633	1.700000e-22	21
1.2576	0.2219	a57266_PGA_scaffold1	PGA_scaffold1||41619367||41623977||TESI_001420-RA||-1||CDS||2983081837||1462||83.3	41623977	41619367	b57268_PGA_scaffold_6	PGA_scaffold_6||3977177||3981378||BUSI_019417-RA||-1||CDS||2988500028||19429||83.3	3981378	3977177	1.000000e-250	668
62.2017	1.2148	a57266_PGA_scaffold1	PGA_scaffold1||41745166||41773025||TESI_001427-RA||1||CDS||2983081858||1469||78.18	41745166	41773025	b57268_PGA_scaffold_6	PGA_scaffold_6||4132910||4145327||BUSI_019430-RA||1||CDS||2988500067||19442||78.18	4132910	4145327	1.000000e-250	715
0.6528	0.1359	a57266_PGA_scaffold1	PGA_scaffold1||41788404||41830583||TESI_001429-RA||1||CDS||2983081864||1471||84.57	41788404	41830583	b57268_PGA_scaffold_6	PGA_scaffold_6||4158645||4163717||BUSI_019433-RA||1||CDS||2988500076||19445||84.57	4158645	4163717	1.000000e-195	765
4.6769	1.2008	a57266_PGA_scaffold1	PGA_scaffold1||41833313||41836845||TESI_001430-RA||1||CDS||2983081867||1472||81.79	41833313	41836845	b57268_PGA_scaffold_6	PGA_scaffold_6||5598819||5602650||BUSI_019587-RA||-1||CDS||2988500538||19599||81.79	5602650	5598819	3.400000e-100	68
0.7884	0.1452	a57266_PGA_scaffold1	PGA_scaffold1||41838803||41846605||TESI_001431-RA||-1||CDS||2983081870||1473||80.98	41846605	41838803	b57268_PGA_scaffold_6	PGA_scaffold_6||5587812||5594821||BUSI_019585-RA||1||CDS||2988500532||19597||80.98	5587812	5594821	1.000000e-250	118
0.7747	0.0708	a57266_PGA_scaffold1	PGA_scaffold1||41909447||41915520||TESI_001433-RA||1||CDS||2983081876||1475||81.6	41909447	41915520	b57268_PGA_scaffold_6	PGA_scaffold_6||5567496||5573256||BUSI_019584-RA||-1||CDS||2988500529||19596||81.6	5573256	5567496	1.000000e-250	168
0.6873	0.0427	a57266_PGA_scaffold1	PGA_scaffold1||41984289||41987694||TESI_001436-RA||1||CDS||2983081885||1478||86.91	41984289	41987694	b57268_PGA_scaffold_6	PGA_scaffold_6||5544754||5547657||BUSI_019582-RA||-1||CDS||2988500523||19594||86.91	5547657	5544754	1.000000e-250	218
0.6724	0.2519	a57266_PGA_scaffold1	PGA_scaffold1||41989465||41995550||TESI_001437-RA||-1||CDS||2983081888||1479||79.13	41995550	41989465	b57268_PGA_scaffold_6	PGA_scaffold_6||5533186||5542358||BUSI_019581-RA||1||CDS||2988500520||19593||79.13	5533186	5542358	1.000000e-250	268
0.7358	0.2527	a57266_PGA_scaffold1	PGA_scaffold1||42015259||42023348||TESI_001438-RA||-1||CDS||2983081891||1480||72.74	42023348	42015259	b57268_PGA_scaffold_6	PGA_scaffold_6||5517182||5524575||BUSI_019580-RA||1||CDS||2988500517||19592||72.74	5517182	5524575	1.200000e-228	318
0.8207	0.1579	a57266_PGA_scaffold1	PGA_scaffold1||42094263||42113756||TESI_001443-RA||-1||CDS||2983081906||1485||81.28	42113756	42094263	b57268_PGA_scaffold_6	PGA_scaffold_6||5491470||5500935||BUSI_019577-RA||1||CDS||2988500508||19589||81.28	5491470	5500935	2.000000e-219	368
0.7723	0.1212	a57266_PGA_scaffold1	PGA_scaffold1||42137016||42141711||TESI_001444-RA||1||CDS||2983081909||1486||84.03	42137016	42141711	b57268_PGA_scaffold_6	PGA_scaffold_6||5480722||5483758||BUSI_019576-RA||-1||CDS||2988500505||19588||84.03	5483758	5480722	1.000000e-250	418
2.8547	0.4690	a57266_PGA_scaffold1	PGA_scaffold1||42167473||42169697||TESI_001445-RA||1||CDS||2983081912||1487||61.48	42167473	42169697	b57268_PGA_scaffold_6	PGA_scaffold_6||5420150||5422246||BUSI_019573-RA||1||CDS||2988500496||19585||61.48	5420150	5422246	4.900000e-72	468
0.8865	0.1949	a57266_PGA_scaffold1	PGA_scaffold1||42183164||42196390||TESI_001447-RA||-1||CDS||2983081918||1489||87.61	42196390	42183164	b57268_PGA_scaffold_6	PGA_scaffold_6||5411708||5416919||BUSI_019572-RA||1||CDS||2988500493||19584||87.61	5411708	5416919	1.000000e-76	518
0.6181	0.3326	a57266_PGA_scaffold1	PGA_scaffold1||42247796||42249258||TESI_001450-RA||1||CDS||2983081927||1492||72.55	42247796	42249258	b57268_PGA_scaffold_6	PGA_scaffold_6||4195379||4206718||BUSI_019438-RA||1||CDS||2988500091||19450||72.55	4195379	4206718	1.400000e-173	809
0.8021	0.2126	a57266_PGA_scaffold1	PGA_scaffold1||42310553||42336885||TESI_001452-RA||1||CDS||2983081933||1494||76.35	42310553	42336885	b57268_PGA_scaffold_6	PGA_scaffold_6||4308626||4326889||BUSI_019449-RA||1||CDS||2988500124||19461||76.35	4308626	4326889	4.100000e-117	856
0.8917	0.1690	a57266_PGA_scaffold1	PGA_scaffold1||42345973||42347815||TESI_001453-RA||1||CDS||2983081936||1495||77.78	42345973	42347815	b57268_PGA_scaffold_6	PGA_scaffold_6||4332487||4333422||BUSI_019451-RA||1||CDS||2988500130||19463||77.78	4332487	4333422	9.000000e-91	906
0.5652	0.2216	a57266_PGA_scaffold1	PGA_scaffold1||42480176||42482372||TESI_001461-RA||1||CDS||2983081960||1503||76.58	42480176	42482372	b57268_PGA_scaffold_6	PGA_scaffold_6||4345568||4347488||BUSI_019453-RA||1||CDS||2988500136||19465||76.58	4345568	4347488	3.700000e-205	956
0.4879	0.1676	a57266_PGA_scaffold1	PGA_scaffold1||42512530||42512876||TESI_001462-RA||1||CDS||2983081963||1504||88.89	42512530	42512876	b57268_PGA_scaffold_6	PGA_scaffold_6||4348646||4353248||BUSI_019454-RA||1||CDS||2988500139||19466||88.89	4348646	4353248	5.600000e-75	1006
1.4874	0.3175	a57266_PGA_scaffold1	PGA_scaffold1||42558832||42564636||TESI_001465-RA||1||CDS||2983081972||1507||82.15	42558832	42564636	b57268_PGA_scaffold_6	PGA_scaffold_6||4407287||4421436||BUSI_019465-RA||1||CDS||2988500172||19477||82.15	4407287	4421436	4.500000e-212	1053
0.7298	0.1215	a57266_PGA_scaffold1	PGA_scaffold1||42571373||42580629||TESI_001466-RA||1||CDS||2983081975||1508||87.08	42571373	42580629	b57268_PGA_scaffold_6	PGA_scaffold_6||4424529||4432476||BUSI_019466-RA||1||CDS||2988500175||19478||87.08	4424529	4432476	8.000000e-165	1103
1.3407	0.2745	a57266_PGA_scaffold1	PGA_scaffold1||42649034||42665216||TESI_001470-RA||1||CDS||2983081987||1512||70.94	42649034	42665216	b57268_PGA_scaffold_6	PGA_scaffold_6||4443109||4447416||BUSI_019469-RA||1||CDS||2988500184||19481||70.94	4443109	4447416	2.700000e-147	1153
0.9223	0.1614	a57266_PGA_scaffold1	PGA_scaffold1||42665880||42673971||TESI_001471-RA||-1||CDS||2983081990||1513||79.49	42673971	42665880	b57268_PGA_scaffold_6	PGA_scaffold_6||4506021||4508940||BUSI_019478-RA||1||CDS||2988500211||19490||79.49	4506021	4508940	2.700000e-133	1203
0.6362	0.1028	a57266_PGA_scaffold1	PGA_scaffold1||42752304||42760927||TESI_001474-RA||-1||CDS||2983081999||1516||79.96	42760927	42752304	b57268_PGA_scaffold_6	PGA_scaffold_6||4515262||4520930||BUSI_019479-RA||-1||CDS||2988500214||19491||79.96	4520930	4515262	1.000000e-250	1253
0.7288	0.0762	a57266_PGA_scaffold1	PGA_scaffold1||42982563||43006115||TESI_001482-RA||-1||CDS||2983082023||1524||86.37	43006115	42982563	b57268_PGA_scaffold_6	PGA_scaffold_6||4666643||4679905||BUSI_019492-RA||-1||CDS||2988500253||19504||86.37	4679905	4666643	1.000000e-250	1300
2.4832	0.7394	a57266_PGA_scaffold1	PGA_scaffold1||43016573||43024437||TESI_001483-RA||1||CDS||2983082026||1525||75.34	43016573	43024437	b57268_PGA_scaffold_6	PGA_scaffold_6||4704734||4706827||BUSI_019496-RA||1||CDS||2988500265||19508||75.34	4704734	4706827	4.000000e-240	1350
0.7500	0.2224	a57266_PGA_scaffold1	PGA_scaffold1||43078913||43083504||TESI_001488-RA||1||CDS||2983082041||1530||90.1	43078913	43083504	b57268_PGA_scaffold_6	PGA_scaffold_6||4793099||4798136||BUSI_019506-RA||1||CDS||2988500295||19518||90.1	4793099	4798136	5.800000e-145	1400
62.0295	1.4886	a57266_PGA_scaffold1	PGA_scaffold1||43116721||43119136||TESI_001489-RA||1||CDS||2983082044||1531||71.95	43116721	43119136	b57268_PGA_scaffold_6	PGA_scaffold_6||4811473||4830582||BUSI_019508-RA||1||CDS||2988500301||19520||71.95	4811473	4830582	1.100000e-141	1450
0.9171	0.1385	a57266_PGA_scaffold1	PGA_scaffold1||43230170||43238698||TESI_001496-RA||1||CDS||2983082065||1538||80.77	43230170	43238698	b57268_PGA_scaffold_6	PGA_scaffold_6||4892658||4897421||BUSI_019516-RA||1||CDS||2988500325||19528||80.77	4892658	4897421	1.000000e-250	1500
0.8270	0.1445	a57266_PGA_scaffold1	PGA_scaffold1||43242084||43248183||TESI_001497-RA||-1||CDS||2983082068||1539||85.26	43248183	43242084	b57268_PGA_scaffold_6	PGA_scaffold_6||4909807||4915843||BUSI_019521-RA||-1||CDS||2988500340||19533||85.26	4915843	4909807	2.600000e-182	1550
0.6787	0.0954	a57266_PGA_scaffold1	PGA_scaffold1||43540264||43552646||TESI_001502-RA||1||CDS||2983082083||1544||84.24	43540264	43552646	b57268_PGA_scaffold_6	PGA_scaffold_6||4947549||4956200||BUSI_019524-RA||1||CDS||2988500349||19536||84.24	4947549	4956200	7.800000e-243	1600
1.4048	0.4485	a57266_PGA_scaffold1	PGA_scaffold1||43584200||43603841||TESI_001504-RA||-1||CDS||2983082089||1546||70.27	43603841	43584200	b57268_PGA_scaffold_6	PGA_scaffold_6||4990689||5002627||BUSI_019528-RA||1||CDS||2988500361||19540||70.27	4990689	5002627	6.200000e-246	1650
31.5892	1.1943	a57266_PGA_scaffold1	PGA_scaffold1||43712243||43718379||TESI_001509-RA||1||CDS||2983082104||1551||78.42	43712243	43718379	b57268_PGA_scaffold_6	PGA_scaffold_6||5131017||5134663||BUSI_019541-RA||1||CDS||2988500400||19553||78.42	5131017	5134663	8.300000e-141	1697
0.7345	0.1553	a57266_PGA_scaffold1	PGA_scaffold1||43755986||43756591||TESI_001510-RA||1||CDS||2983082107||1552||76.54	43755986	43756591	b57268_PGA_scaffold_6	PGA_scaffold_6||5158095||5158706||BUSI_019545-RA||1||CDS||2988500412||19557||76.54	5158095	5158706	1.800000e-131	1747
0.6748	0.1456	a57266_PGA_scaffold1	PGA_scaffold1||43825188||43826386||TESI_001513-RA||-1||CDS||2983082116||1555||77.31	43826386	43825188	b57268_PGA_scaffold_6	PGA_scaffold_6||5183578||5185413||BUSI_019549-RA||-1||CDS||2988500424||19561||77.31	5185413	5183578	1.600000e-222	1797
0.6847	0.1748	a57266_PGA_scaffold1	PGA_scaffold1||43842152||43863150||TESI_001514-RA||-1||CDS||2983082119||1556||80.73	43863150	43842152	b57268_PGA_scaffold_6	PGA_scaffold_6||5198773||5211565||BUSI_019550-RA||-1||CDS||2988500427||19562||80.73	5211565	5198773	1.100000e-187	1847
6.2442	1.6876	a57266_PGA_scaffold1	PGA_scaffold1||43906178||43907272||TESI_001515-RA||1||CDS||2983082122||1557||73.0	43906178	43907272	b57268_PGA_scaffold_6	PGA_scaffold_6||5385861||5391308||BUSI_019568-RA||-1||CDS||2988500481||19580||73.0	5391308	5385861	6.200000e-50	1893
1.2342	0.3572	a57266_PGA_scaffold1	PGA_scaffold1||43973717||43976018||TESI_001517-RA||1||CDS||2983082128||1559||64.81	43973717	43976018	b57268_PGA_scaffold_6	PGA_scaffold_6||5420150||5422246||BUSI_019573-RA||1||CDS||2988500496||19585||64.81	5420150	5422246	2.000000e-168	1943
0.8241	0.1598	a57266_PGA_scaffold1	PGA_scaffold1||44044210||44047298||TESI_001520-RA||-1||CDS||2983082137||1562||82.41	44047298	44044210	b57268_PGA_scaffold_6	PGA_scaffold_6||5480722||5483758||BUSI_019576-RA||-1||CDS||2988500505||19588||82.41	5483758	5480722	1.000000e-250	1993
0.5872	0.1047	a57266_PGA_scaffold1	PGA_scaffold1||44092495||44097966||TESI_001522-RA||-1||CDS||2983082143||1564||83.87	44097966	44092495	b57268_PGA_scaffold_6	PGA_scaffold_6||5508729||5513232||BUSI_019579-RA||-1||CDS||2988500514||19591||83.87	5513232	5508729	1.000000e-250	2043
0.7555	0.2742	a57266_PGA_scaffold1	PGA_scaffold1||44132436||44138926||TESI_001523-RA||1||CDS||2983082146||1565||73.29	44132436	44138926	b57268_PGA_scaffold_6	PGA_scaffold_6||5533186||5542358||BUSI_019581-RA||1||CDS||2988500520||19593||73.29	5533186	5542358	1.000000e-250	2093
0.8063	0.1708	a57266_PGA_scaffold1	PGA_scaffold1||44180794||44191866||TESI_001526-RA||1||CDS||2983082155||1568||79.09	44180794	44191866	b57268_PGA_scaffold_6	PGA_scaffold_6||5587812||5594821||BUSI_019585-RA||1||CDS||2988500532||19597||79.09	5587812	5594821	1.000000e-250	2143
70.7567	1.1338	a57266_PGA_scaffold1	PGA_scaffold1||44194211||44196119||TESI_001527-RA||1||CDS||2983082158||1569||78.46	44194211	44196119	b57268_PGA_scaffold_6	PGA_scaffold_6||5595861||5597921||BUSI_019586-RA||1||CDS||2988500535||19598||78.46	5595861	5597921	2.200000e-78	2193
0.6819	0.2417	a57266_PGA_scaffold1	PGA_scaffold1||44197171||44199395||TESI_001528-RA||-1||CDS||2983082161||1570||74.65	44199395	44197171	b57268_PGA_scaffold_6	PGA_scaffold_6||5598819||5602650||BUSI_019587-RA||-1||CDS||2988500538||19599||74.65	5602650	5598819	9.800000e-144	2243
0.7628	0.0782	a57266_PGA_scaffold1	PGA_scaffold1||44272496||44274816||TESI_001532-RA||1||CDS||2983082173||1574||83.97	44272496	44274816	b57268_PGA_scaffold_6	PGA_scaffold_6||5649278||5653741||BUSI_019594-RA||1||CDS||2988500559||19606||83.97	5649278	5653741	6.700000e-187	2293
18.3516	15.9158	a57266_PGA_scaffold1	PGA_scaffold1||44284624||44309443||TESI_001533-RA||1||CDS||2983082176||1575||85.67	44284624	44309443	b57268_PGA_scaffold_6	PGA_scaffold_6||5705270||5708404||BUSI_019598-RA||1||CDS||2988500571||19610||85.67	5705270	5708404	3.500000e-94	2343
0.6051	0.1339	a57266_PGA_scaffold1	PGA_scaffold1||44310391||44312683||TESI_001534-RA||1||CDS||2983082179||1576||82.15	44310391	44312683	b57268_PGA_scaffold_6	PGA_scaffold_6||5716563||5719589||BUSI_019599-RA||1||CDS||2988500574||19611||82.15	5716563	5719589	3.200000e-212	2393
1.0385	0.2240	a57266_PGA_scaffold1	PGA_scaffold1||44341306||44358110||TESI_001536-RA||-1||CDS||2983082185||1578||71.48	44358110	44341306	b57268_PGA_scaffold_6	PGA_scaffold_6||5725395||5728465||BUSI_019600-RA||-1||CDS||2988500577||19612||71.48	5728465	5725395	7.800000e-158	2443
0.6430	0.0741	a57266_PGA_scaffold1	PGA_scaffold1||44360359||44406366||TESI_001537-RA||1||CDS||2983082188||1579||85.1	44360359	44406366	b57268_PGA_scaffold_6	PGA_scaffold_6||5763958||5772369||BUSI_019604-RA||1||CDS||2988500589||19616||85.1	5763958	5772369	1.000000e-250	2493
0.6309	0.0700	a57266_PGA_scaffold1	PGA_scaffold1||44451028||44459229||TESI_001538-RA||-1||CDS||2983082191||1580||86.3	44459229	44451028	b57268_PGA_scaffold_6	PGA_scaffold_6||5822617||5832311||BUSI_019608-RA||-1||CDS||2988500601||19620||86.3	5832311	5822617	1.000000e-250	2543
0.7103	0.1075	a57266_PGA_scaffold1	PGA_scaffold1||44488051||44498298||TESI_001539-RA||1||CDS||2983082194||1581||81.22	44488051	44498298	b57268_PGA_scaffold_6	PGA_scaffold_6||5838918||5842541||BUSI_019609-RA||1||CDS||2988500604||19621||81.22	5838918	5842541	1.000000e-250	2593
1.1134	0.1670	a57266_PGA_scaffold1	PGA_scaffold1||44696648||44739312||TESI_001551-RA||-1||CDS||2983082230||1593||78.48	44739312	44696648	b57268_PGA_scaffold_6	PGA_scaffold_6||5846859||5849954||BUSI_019610-RA||-1||CDS||2988500607||19622||78.48	5849954	5846859	1.000000e-250	2640
6.8559	1.3522	a57266_PGA_scaffold1	PGA_scaffold1||44956204||44967085||TESI_001563-RA||1||CDS||2983082266||1605||76.96	44956204	44967085	b57268_PGA_scaffold_6	PGA_scaffold_6||5870250||5878097||BUSI_019612-RA||1||CDS||2988500613||19624||76.96	5870250	5878097	7.400000e-148	2687
0.9580	0.2092	a57266_PGA_scaffold1	PGA_scaffold1||45075095||45079630||TESI_001570-RA||1||CDS||2983082287||1612||72.78	45075095	45079630	b57268_PGA_scaffold_6	PGA_scaffold_6||5891879||5894728||BUSI_019614-RA||1||CDS||2988500619||19626||72.78	5891879	5894728	3.200000e-218	2737
4.2736	1.0755	a57266_PGA_scaffold1	PGA_scaffold1||45157169||45164187||TESI_001574-RA||-1||CDS||2983082299||1616||80.82	45164187	45157169	b57268_PGA_scaffold_6	PGA_scaffold_6||6024312||6033703||BUSI_019630-RA||-1||CDS||2988500667||19642||80.82	6033703	6024312	4.300000e-191	2784
0.8151	0.2499	a57266_PGA_scaffold1	PGA_scaffold1||45193481||45206336||TESI_001576-RA||-1||CDS||2983082305||1618||72.95	45206336	45193481	b57268_PGA_scaffold_6	PGA_scaffold_6||6038324||6047727||BUSI_019632-RA||-1||CDS||2988500673||19644||72.95	6047727	6038324	2.400000e-241	2834
0.8541	0.1989	a57266_PGA_scaffold1	PGA_scaffold1||45271980||45283655||TESI_001586-RA||-1||CDS||2983082335||1628||84.14	45283655	45271980	b57268_PGA_scaffold_6	PGA_scaffold_6||6178203||6197040||BUSI_019637-RA||-1||CDS||2988500688||19649||84.14	6197040	6178203	1.000000e-250	2884
0.7549	0.1327	a57266_PGA_scaffold1	PGA_scaffold1||45337576||45364929||TESI_001592-RA||-1||CDS||2983082353||1634||79.61	45364929	45337576	b57268_PGA_scaffold_6	PGA_scaffold_6||6202786||6207339||BUSI_019638-RA||-1||CDS||2988500691||19650||79.61	6207339	6202786	1.000000e-250	2934
0.6370	0.0828	a57266_PGA_scaffold1	PGA_scaffold1||45391334||45395774||TESI_001593-RA||-1||CDS||2983082356||1635||84.11	45395774	45391334	b57268_PGA_scaffold_6	PGA_scaffold_6||6230813||6234987||BUSI_019643-RA||-1||CDS||2988500706||19655||84.11	6234987	6230813	1.000000e-250	2984
0.9352	0.1408	a57266_PGA_scaffold1	PGA_scaffold1||45401908||45402507||TESI_001594-RA||-1||CDS||2983082359||1636||77.38	45402507	45401908	b57268_PGA_scaffold_6	PGA_scaffold_6||6250144||6250723||BUSI_019645-RA||-1||CDS||2988500712||19657||77.38	6250723	6250144	1.800000e-90	3034
0.6227	0.1656	a57266_PGA_scaffold1	PGA_scaffold1||45407580||45426467||TESI_001595-RA||1||CDS||2983082362||1637||77.07	45407580	45426467	b57268_PGA_scaffold_6	PGA_scaffold_6||6263569||6272553||BUSI_019647-RA||1||CDS||2988500718||19659||77.07	6263569	6272553	1.000000e-250	3084
0.9268	0.1060	a57266_PGA_scaffold1	PGA_scaffold1||45483994||45486129||TESI_001596-RA||1||CDS||2983082365||1638||83.82	45483994	45486129	b57268_PGA_scaffold_6	PGA_scaffold_6||6297141||6302172||BUSI_019650-RA||1||CDS||2988500727||19662||83.82	6297141	6302172	1.200000e-49	3132
0.6891	0.1611	a57266_PGA_scaffold1	PGA_scaffold1||45534219||45542511||TESI_001598-RA||1||CDS||2983082371||1640||78.43	45534219	45542511	b57268_PGA_scaffold_6	PGA_scaffold_6||6565586||6571090||BUSI_019677-RA||-1||CDS||2988500808||19689||78.43	6571090	6565586	1.000000e-250	50
0.7195	0.0830	a57266_PGA_scaffold1	PGA_scaffold1||45554157||45565998||TESI_001599-RA||-1||CDS||2983082374||1641||83.86	45565998	45554157	b57268_PGA_scaffold_6	PGA_scaffold_6||6533645||6541055||BUSI_019676-RA||1||CDS||2988500805||19688||83.86	6533645	6541055	1.000000e-250	100
0.6580	0.2087	a57266_PGA_scaffold1	PGA_scaffold1||45594226||45599214||TESI_001601-RA||1||CDS||2983082380||1643||74.92	45594226	45599214	b57268_PGA_scaffold_6	PGA_scaffold_6||6430634||6433323||BUSI_019666-RA||-1||CDS||2988500775||19678||74.92	6433323	6430634	8.100000e-198	150
64.1204	1.0615	a57266_PGA_scaffold1	PGA_scaffold1||45632122||45637042||TESI_001603-RA||1||CDS||2983082386||1645||77.44	45632122	45637042	b57268_PGA_scaffold_6	PGA_scaffold_6||6405060||6414456||BUSI_019664-RA||1||CDS||2988500769||19676||77.44	6405060	6414456	1.200000e-193	200
54.7125	0.3482	a57266_PGA_scaffold1	PGA_scaffold1||45675184||45676160||TESI_001605-RA||-1||CDS||2983082392||1647||67.05	45676160	45675184	b57268_PGA_scaffold_6	PGA_scaffold_6||6383954||6384855||BUSI_019658-RA||1||CDS||2988500751||19670||67.05	6383954	6384855	2.100000e-96	250
28.1593	0.9010	a57266_PGA_scaffold1	PGA_scaffold1||45701337||45707974||TESI_001606-RA||1||CDS||2983082395||1648||84.95	45701337	45707974	b57268_PGA_scaffold_6	PGA_scaffold_6||6374383||6376785||BUSI_019657-RA||-1||CDS||2988500748||19669||84.95	6376785	6374383	6.800000e-60	300
2.6164	0.7072	a57266_PGA_scaffold1	PGA_scaffold1||45755925||45767968||TESI_001608-RA||1||CDS||2983082401||1650||66.04	45755925	45767968	b57268_PGA_scaffold_6	PGA_scaffold_6||6621784||6623694||BUSI_019683-RA||1||CDS||2988500826||19695||66.04	6621784	6623694	1.700000e-31	3206
63.5091	1.0414	a57266_PGA_scaffold1	PGA_scaffold1||45998477||46012528||TESI_001616-RA||1||CDS||2983082425||1658||77.14	45998477	46012528	b57268_PGA_scaffold_6	PGA_scaffold_6||6655304||6658136||BUSI_019685-RA||-1||CDS||2988500832||19697||77.14	6658136	6655304	1.200000e-08	3213
0.5206	0.0476	a57266_PGA_scaffold1	PGA_scaffold1||46039625||46050301||TESI_001617-RA||1||CDS||2983082428||1659||89.9	46039625	46050301	b57268_PGA_scaffold_6	PGA_scaffold_6||6665745||6686146||BUSI_019686-RA||1||CDS||2988500835||19698||89.9	6665745	6686146	1.000000e-250	3263
0.8637	0.3501	a57266_PGA_scaffold1	PGA_scaffold1||46090131||46101620||TESI_001620-RA||-1||CDS||2983082437||1662||82.25	46101620	46090131	b57268_PGA_scaffold_6	PGA_scaffold_6||6699902||6716837||BUSI_019688-RA||-1||CDS||2988500841||19700||82.25	6716837	6699902	9.300000e-171	3313
0.6583	0.1745	a57266_PGA_scaffold1	PGA_scaffold1||46155346||46159890||TESI_001622-RA||1||CDS||2983082443||1664||78.9	46155346	46159890	b57268_PGA_scaffold_6	PGA_scaffold_6||6743208||6750545||BUSI_019693-RA||1||CDS||2988500856||19705||78.9	6743208	6750545	7.400000e-165	3363
0.7759	0.1620	a57266_PGA_scaffold1	PGA_scaffold1||46182054||46188044||TESI_001623-RA||1||CDS||2983082446||1665||81.42	46182054	46188044	b57268_PGA_scaffold_6	PGA_scaffold_6||6775836||6787369||BUSI_019697-RA||1||CDS||2988500868||19709||81.42	6775836	6787369	3.000000e-241	3413
1.9029	0.6921	a57266_PGA_scaffold1	PGA_scaffold1||46252968||46280265||TESI_001624-RA||-1||CDS||2983082449||1666||72.39	46280265	46252968	b57268_PGA_scaffold_6	PGA_scaffold_6||6806154||6809050||BUSI_019698-RA||-1||CDS||2988500871||19710||72.39	6809050	6806154	4.600000e-40	3452
2.3230	0.3391	a57266_PGA_scaffold1	PGA_scaffold1||46397973||46411606||TESI_001630-RA||1||CDS||2983082467||1672||65.94	46397973	46411606	b57268_PGA_scaffold_6	PGA_scaffold_6||6841373||6847937||BUSI_019702-RA||-1||CDS||2988500883||19714||65.94	6847937	6841373	5.900000e-102	3502
0.6032	0.0976	a57266_PGA_scaffold1	PGA_scaffold1||46471352||46476886||TESI_001634-RA||-1||CDS||2983082479||1676||82.51	46476886	46471352	b57268_PGA_scaffold_6	PGA_scaffold_6||7522467||7526315||BUSI_019755-RA||1||CDS||2988501042||19767||82.51	7522467	7526315	3.600000e-123	50
0.6862	0.1355	a57266_PGA_scaffold1	PGA_scaffold1||46517005||46531558||TESI_001638-RA||1||CDS||2983082491||1680||83.29	46517005	46531558	b57268_PGA_scaffold_6	PGA_scaffold_6||7501349||7515399||BUSI_019754-RA||-1||CDS||2988501039||19766||83.29	7515399	7501349	1.000000e-250	100
1.4346	0.3263	a57266_PGA_scaffold1	PGA_scaffold1||46660414||46668414||TESI_001642-RA||1||CDS||2983082503||1684||77.67	46660414	46668414	b57268_PGA_scaffold_6	PGA_scaffold_6||7374276||7374917||BUSI_019746-RA||-1||CDS||2988501015||19758||77.67	7374917	7374276	5.400000e-68	150
0.9359	0.0830	a57266_PGA_scaffold1	PGA_scaffold1||46711025||46716942||TESI_001645-RA||1||CDS||2983082512||1687||82.7	46711025	46716942	b57268_PGA_scaffold_6	PGA_scaffold_6||7154342||7165079||BUSI_019723-RA||1||CDS||2988500946||19735||82.7	7154342	7165079	6.900000e-207	3546
1.0759	0.0911	a57266_PGA_scaffold1	PGA_scaffold1||46741991||46743357||TESI_001646-RA||-1||CDS||2983082515||1688||81.11	46743357	46741991	b57268_PGA_scaffold_6	PGA_scaffold_6||7199631||7201172||BUSI_019727-RA||-1||CDS||2988500958||19739||81.11	7201172	7199631	3.100000e-239	197
65.0424	1.2100	a57266_PGA_scaffold1	PGA_scaffold1||46867461||46874236||TESI_001647-RA||1||CDS||2983082518||1689||70.55	46867461	46874236	b57268_PGA_scaffold_6	PGA_scaffold_6||7250352||7251856||BUSI_019732-RA||1||CDS||2988500973||19744||70.55	7250352	7251856	3.800000e-34	3629
1.0204	0.1371	a57266_PGA_scaffold1	PGA_scaffold1||46895414||46920238||TESI_001648-RA||1||CDS||2983082521||1690||84.53	46895414	46920238	b57268_PGA_scaffold_6	PGA_scaffold_6||6961312||6976743||BUSI_019712-RA||-1||CDS||2988500913||19724||84.53	6976743	6961312	1.900000e-114	244
0.7258	0.2229	a57266_PGA_scaffold1	PGA_scaffold1||46934683||46951846||TESI_001649-RA||1||CDS||2983082524||1691||71.13	46934683	46951846	b57268_PGA_scaffold_6	PGA_scaffold_6||6947435||6958827||BUSI_019711-RA||-1||CDS||2988500910||19723||71.13	6958827	6947435	7.500000e-152	294
###  Mean Ks:  9.3579	Mean Kn: 0.4213
#Ks	Kn	a<db_genome_id>_<chr>	chr1||start1||stop1||name1||strand1||type1||db_feature_id1||genome_order1||percent_id1	start1	stop1	b<db_genome_id>_<chr>	chr2||start2||stop2||name2||strand2||type2||db_feature_id2||genome_order2||percent_id2	start2	stop2	eval	block_score	GEVO_link
66.9069	1.0844	a57266_PGA_scaffold1	PGA_scaffold1||41482575||41500285||TESI_001409-RA||1||CDS||2983081804||1451||61.7	41482575	41500285	b57268_PGA_scaffold_5	PGA_scaffold_5||30222380||30249774||BUSI_026196-RA||1||CDS||2988355544||18246||61.7	30222380	30249774	2.400000e-09	8
65.1288	0.7691	a57266_PGA_scaffold1	PGA_scaffold1||41585509||41587966||TESI_001416-RA||-1||CDS||2983081825||1458||73.33	41587966	41585509	b57268_PGA_scaffold_5	PGA_scaffold_5||30531099||30536061||BUSI_026217-RA||1||CDS||2988355607||18267||73.33	30531099	30536061	6.700000e-14	15
66.0034	1.1128	a57266_PGA_scaffold1	PGA_scaffold1||41833313||41836845||TESI_001430-RA||1||CDS||2983081867||1472||78.8	41833313	41836845	b57268_PGA_scaffold_5	PGA_scaffold_5||30564458||30566607||BUSI_026222-RA||1||CDS||2988355622||18272||78.8	30564458	30566607	3.100000e-89	62
0.7286	0.1926	a57266_PGA_scaffold1	PGA_scaffold1||41874660||41876917||TESI_001432-RA||-1||CDS||2983081873||1474||78.28	41876917	41874660	b57268_PGA_scaffold_5	PGA_scaffold_5||30572169||30574134||BUSI_026223-RA||-1||CDS||2988355625||18273||78.28	30574134	30572169	6.700000e-178	112
0.8531	0.1153	a57266_PGA_scaffold1	PGA_scaffold1||41909447||41915520||TESI_001433-RA||1||CDS||2983081876||1475||80.64	41909447	41915520	b57268_PGA_scaffold_5	PGA_scaffold_5||30587449||30599083||BUSI_026224-RA||1||CDS||2988355628||18274||80.64	30587449	30599083	1.000000e-250	162
0.9655	0.1513	a57266_PGA_scaffold1	PGA_scaffold1||41920977||41930019||TESI_001434-RA||-1||CDS||2983081879||1476||83.54	41930019	41920977	b57268_PGA_scaffold_5	PGA_scaffold_5||30616329||30620822||BUSI_026225-RA||-1||CDS||2988355631||18275||83.54	30620822	30616329	7.200000e-201	212
1.3453	0.4381	a57266_PGA_scaffold1	PGA_scaffold1||41978847||41982089||TESI_001435-RA||1||CDS||2983081882||1477||79.65	41978847	41982089	b57268_PGA_scaffold_5	PGA_scaffold_5||30688048||30696010||BUSI_026232-RA||1||CDS||2988355652||18282||79.65	30688048	30696010	2.000000e-71	262
0.5206	0.0402	a57266_PGA_scaffold1	PGA_scaffold1||41984289||41987694||TESI_001436-RA||1||CDS||2983081885||1478||86.92	41984289	41987694	b57268_PGA_scaffold_5	PGA_scaffold_5||30697936||30702570||BUSI_026233-RA||1||CDS||2988355655||18283||86.92	30697936	30702570	8.500000e-194	312
0.7048	0.3375	a57266_PGA_scaffold1	PGA_scaffold1||41989465||41995550||TESI_001437-RA||-1||CDS||2983081888||1479||72.17	41995550	41989465	b57268_PGA_scaffold_5	PGA_scaffold_5||30703442||30713843||BUSI_026234-RA||-1||CDS||2988355658||18284||72.17	30713843	30703442	1.000000e-250	362
0.6907	0.2383	a57266_PGA_scaffold1	PGA_scaffold1||42015259||42023348||TESI_001438-RA||-1||CDS||2983081891||1480||73.8	42023348	42015259	b57268_PGA_scaffold_5	PGA_scaffold_5||30716529||30722447||BUSI_026235-RA||-1||CDS||2988355661||18285||73.8	30722447	30716529	1.000000e-250	412
0.5889	0.1148	a57266_PGA_scaffold1	PGA_scaffold1||42039172||42060906||TESI_001439-RA||1||CDS||2983081894||1481||81.77	42039172	42060906	b57268_PGA_scaffold_5	PGA_scaffold_5||30737347||30747503||BUSI_026236-RA||1||CDS||2988355664||18286||81.77	30737347	30747503	1.000000e-250	462
0.7430	0.0890	a57266_PGA_scaffold1	PGA_scaffold1||42072962||42078152||TESI_001440-RA||1||CDS||2983081897||1482||83.25	42072962	42078152	b57268_PGA_scaffold_5	PGA_scaffold_5||30754867||30761003||BUSI_026237-RA||1||CDS||2988355667||18287||83.25	30754867	30761003	1.000000e-250	512
75.5439	1.0417	a57266_PGA_scaffold1	PGA_scaffold1||42081072||42084416||TESI_001441-RA||-1||CDS||2983081900||1483||77.51	42084416	42081072	b57268_PGA_scaffold_5	PGA_scaffold_5||30770930||30773157||BUSI_026239-RA||-1||CDS||2988355673||18289||77.51	30773157	30770930	1.600000e-120	562
0.7312	0.1661	a57266_PGA_scaffold1	PGA_scaffold1||42089421||42092382||TESI_001442-RA||1||CDS||2983081903||1484||86.79	42089421	42092382	b57268_PGA_scaffold_5	PGA_scaffold_5||30775994||30777039||BUSI_026240-RA||1||CDS||2988355676||18290||86.79	30775994	30777039	9.400000e-121	612
0.9673	0.1950	a57266_PGA_scaffold1	PGA_scaffold1||42137016||42141711||TESI_001444-RA||1||CDS||2983081909||1486||81.25	42137016	42141711	b57268_PGA_scaffold_5	PGA_scaffold_5||30783003||30785887||BUSI_026241-RA||1||CDS||2988355679||18291||81.25	30783003	30785887	4.000000e-133	662
0.9571	0.3718	a57266_PGA_scaffold1	PGA_scaffold1||42247796||42249258||TESI_001450-RA||1||CDS||2983081927||1492||70.48	42247796	42249258	b57268_PGA_scaffold_5	PGA_scaffold_5||32216904||32233337||BUSI_026367-RA||1||CDS||2988356057||18417||70.48	32216904	32233337	6.900000e-189	50
1.0123	0.1894	a57266_PGA_scaffold1	PGA_scaffold1||42345973||42347815||TESI_001453-RA||1||CDS||2983081936||1495||72.02	42345973	42347815	b57268_PGA_scaffold_5	PGA_scaffold_5||32116678||32128264||BUSI_026361-RA||-1||CDS||2988356039||18411||72.02	32128264	32116678	6.600000e-119	100
1.0597	0.1304	a57266_PGA_scaffold1	PGA_scaffold1||42378522||42380718||TESI_001454-RA||-1||CDS||2983081939||1496||79.42	42380718	42378522	b57268_PGA_scaffold_5	PGA_scaffold_5||32025568||32026181||BUSI_026354-RA||1||CDS||2988356018||18404||79.42	32025568	32026181	2.700000e-125	150
2.1733	0.2418	a57266_PGA_scaffold1	PGA_scaffold1||42464787||42466166||TESI_001460-RA||-1||CDS||2983081957||1502||67.82	42466166	42464787	b57268_PGA_scaffold_5	PGA_scaffold_5||32005947||32007455||BUSI_026352-RA||-1||CDS||2988356012||18402||67.82	32007455	32005947	4.700000e-212	200
0.5595	0.1232	a57266_PGA_scaffold1	PGA_scaffold1||42512530||42512876||TESI_001462-RA||1||CDS||2983081963||1504||89.81	42512530	42512876	b57268_PGA_scaffold_5	PGA_scaffold_5||31993473||31998920||BUSI_026351-RA||-1||CDS||2988356009||18401||89.81	31998920	31993473	3.100000e-77	250
0.9152	0.1441	a57266_PGA_scaffold1	PGA_scaffold1||42558832||42564636||TESI_001465-RA||1||CDS||2983081972||1507||78.45	42558832	42564636	b57268_PGA_scaffold_5	PGA_scaffold_5||31945942||31949586||BUSI_026347-RA||-1||CDS||2988355997||18397||78.45	31949586	31945942	1.000000e-250	300
0.9414	0.2073	a57266_PGA_scaffold1	PGA_scaffold1||42581795||42587494||TESI_001467-RA||1||CDS||2983081978||1509||75.79	42581795	42587494	b57268_PGA_scaffold_5	PGA_scaffold_5||31921274||31932373||BUSI_026343-RA||-1||CDS||2988355985||18393||75.79	31932373	31921274	5.600000e-57	350
0.8376	0.2307	a57266_PGA_scaffold1	PGA_scaffold1||42588188||42591053||TESI_001468-RA||-1||CDS||2983081981||1510||71.98	42591053	42588188	b57268_PGA_scaffold_5	PGA_scaffold_5||31915524||31918276||BUSI_026342-RA||1||CDS||2988355982||18392||71.98	31915524	31918276	2.300000e-143	400
0.9549	0.2351	a57266_PGA_scaffold1	PGA_scaffold1||42649034||42665216||TESI_001470-RA||1||CDS||2983081987||1512||78.38	42649034	42665216	b57268_PGA_scaffold_5	PGA_scaffold_5||31895695||31899739||BUSI_026340-RA||-1||CDS||2988355976||18390||78.38	31899739	31895695	4.600000e-203	450
0.5348	0.1453	a57266_PGA_scaffold1	PGA_scaffold1||42678837||42706938||TESI_001472-RA||-1||CDS||2983081993||1514||87.59	42706938	42678837	b57268_PGA_scaffold_5	PGA_scaffold_5||31828625||31838496||BUSI_026329-RA||1||CDS||2988355943||18379||87.59	31828625	31838496	5.600000e-146	497
59.1629	1.1336	a57266_PGA_scaffold1	PGA_scaffold1||42714997||42718221||TESI_001473-RA||-1||CDS||2983081996||1515||81.87	42718221	42714997	b57268_PGA_scaffold_5	PGA_scaffold_5||31797401||31798747||BUSI_026325-RA||-1||CDS||2988355931||18375||81.87	31798747	31797401	1.400000e-49	545
0.5810	0.1046	a57266_PGA_scaffold1	PGA_scaffold1||42752304||42760927||TESI_001474-RA||-1||CDS||2983081999||1516||81.82	42760927	42752304	b57268_PGA_scaffold_5	PGA_scaffold_5||31790295||31795549||BUSI_026324-RA||1||CDS||2988355928||18374||81.82	31790295	31795549	1.000000e-250	595
0.5508	0.1387	a57266_PGA_scaffold1	PGA_scaffold1||42836627||42857149||TESI_001475-RA||-1||CDS||2983082002||1517||82.26	42857149	42836627	b57268_PGA_scaffold_5	PGA_scaffold_5||31739288||31752682||BUSI_026320-RA||1||CDS||2988355916||18370||82.26	31739288	31752682	1.000000e-250	645
0.8169	0.1234	a57266_PGA_scaffold1	PGA_scaffold1||42859710||42861564||TESI_001476-RA||-1||CDS||2983082005||1518||78.43	42861564	42859710	b57268_PGA_scaffold_5	PGA_scaffold_5||31734710||31737311||BUSI_026319-RA||1||CDS||2988355913||18369||78.43	31734710	31737311	1.000000e-250	695
0.7443	0.2283	a57266_PGA_scaffold1	PGA_scaffold1||42873795||42887076||TESI_001477-RA||1||CDS||2983082008||1519||80.14	42873795	42887076	b57268_PGA_scaffold_5	PGA_scaffold_5||31714547||31728228||BUSI_026318-RA||-1||CDS||2988355910||18368||80.14	31728228	31714547	2.900000e-238	745
0.8700	0.1720	a57266_PGA_scaffold1	PGA_scaffold1||42973614||42977816||TESI_001481-RA||1||CDS||2983082020||1523||76.35	42973614	42977816	b57268_PGA_scaffold_5	PGA_scaffold_5||31644062||31645479||BUSI_026312-RA||-1||CDS||2988355892||18362||76.35	31645479	31644062	8.800000e-155	795
64.6071	1.1310	a57266_PGA_scaffold1	PGA_scaffold1||43032837||43041170||TESI_001485-RA||-1||CDS||2983082032||1527||77.98	43041170	43032837	b57268_PGA_scaffold_5	PGA_scaffold_5||31580354||31581934||BUSI_026306-RA||1||CDS||2988355874||18356||77.98	31580354	31581934	8.300000e-81	845
4.1370	1.5926	a57266_PGA_scaffold1	PGA_scaffold1||43116721||43119136||TESI_001489-RA||1||CDS||2983082044||1531||69.17	43116721	43119136	b57268_PGA_scaffold_5	PGA_scaffold_5||31509936||31515717||BUSI_026303-RA||-1||CDS||2988355865||18353||69.17	31515717	31509936	6.200000e-188	895
0.9332	0.2079	a57266_PGA_scaffold1	PGA_scaffold1||43230170||43238698||TESI_001496-RA||1||CDS||2983082065||1538||82.83	43230170	43238698	b57268_PGA_scaffold_5	PGA_scaffold_5||31482287||31487534||BUSI_026301-RA||-1||CDS||2988355859||18351||82.83	31487534	31482287	1.900000e-141	945
0.7811	0.1028	a57266_PGA_scaffold1	PGA_scaffold1||43331617||43334141||TESI_001498-RA||-1||CDS||2983082071||1540||79.01	43334141	43331617	b57268_PGA_scaffold_5	PGA_scaffold_5||31389162||31390121||BUSI_026292-RA||1||CDS||2988355832||18342||79.01	31389162	31390121	1.700000e-211	995
1.1334	0.4239	a57266_PGA_scaffold1	PGA_scaffold1||43584200||43603841||TESI_001504-RA||-1||CDS||2983082089||1546||73.21	43603841	43584200	b57268_PGA_scaffold_5	PGA_scaffold_5||31298242||31313722||BUSI_026287-RA||-1||CDS||2988355817||18337||73.21	31313722	31298242	1.000000e-250	50
2.5715	0.1820	a57266_PGA_scaffold1	PGA_scaffold1||43608003||43617242||TESI_001505-RA||-1||CDS||2983082092||1547||84.09	43617242	43608003	b57268_PGA_scaffold_5	PGA_scaffold_5||31349213||31353511||BUSI_026290-RA||1||CDS||2988355826||18340||84.09	31349213	31353511	3.000000e-114	1045
0.9217	0.3097	a57266_PGA_scaffold1	PGA_scaffold1||43712243||43718379||TESI_001509-RA||1||CDS||2983082104||1551||79.27	43712243	43718379	b57268_PGA_scaffold_5	PGA_scaffold_5||31087154||31092825||BUSI_026271-RA||-1||CDS||2988355769||18321||79.27	31092825	31087154	1.000000e-250	1092
0.8580	0.1600	a57266_PGA_scaffold1	PGA_scaffold1||43825188||43826386||TESI_001513-RA||-1||CDS||2983082116||1555||77.09	43826386	43825188	b57268_PGA_scaffold_5	PGA_scaffold_5||30849544||30851103||BUSI_026251-RA||1||CDS||2988355709||18301||77.09	30849544	30851103	1.700000e-221	1139
0.9914	0.1879	a57266_PGA_scaffold1	PGA_scaffold1||43825188||43826386||TESI_001513-RA||-1||CDS||2983082116||1555||74.58	43826386	43825188	b57268_PGA_scaffold_5	PGA_scaffold_5||31037268||31046275||BUSI_026269-RA||1||CDS||2988355763||18319||74.58	31037268	31046275	4.400000e-188	97
5.3687	1.1062	a57266_PGA_scaffold1	PGA_scaffold1||43842152||43863150||TESI_001514-RA||-1||CDS||2983082119||1556||67.15	43863150	43842152	b57268_PGA_scaffold_5	PGA_scaffold_5||30839747||30844479||BUSI_026250-RA||1||CDS||2988355706||18300||67.15	30839747	30844479	6.000000e-06	1144
0.6199	0.2796	a57266_PGA_scaffold1	PGA_scaffold1||43906178||43907272||TESI_001515-RA||1||CDS||2983082122||1557||72.63	43906178	43907272	b57268_PGA_scaffold_5	PGA_scaffold_5||30826891||30827994||BUSI_026246-RA||-1||CDS||2988355694||18296||72.63	30827994	30826891	3.900000e-97	1194
0.6176	0.2800	a57266_PGA_scaffold1	PGA_scaffold1||43906178||43907272||TESI_001515-RA||1||CDS||2983082122||1557||72.63	43906178	43907272	b57268_PGA_scaffold_5	PGA_scaffold_5||31014491||31015595||BUSI_026267-RA||-1||CDS||2988355757||18317||72.63	31015595	31014491	3.900000e-97	147
1.2667	0.5598	a57266_PGA_scaffold1	PGA_scaffold1||43984423||43993602||TESI_001518-RA||1||CDS||2983082131||1560||63.99	43984423	43993602	b57268_PGA_scaffold_5	PGA_scaffold_5||30794070||30796325||BUSI_026242-RA||-1||CDS||2988355682||18292||63.99	30796325	30794070	4.400000e-35	1228
1.2939	0.5532	a57266_PGA_scaffold1	PGA_scaffold1||43984423||43993602||TESI_001518-RA||1||CDS||2983082131||1560||63.99	43984423	43993602	b57268_PGA_scaffold_5	PGA_scaffold_5||30981323||30983582||BUSI_026262-RA||-1||CDS||2988355742||18312||63.99	30983582	30981323	4.400000e-35	181
1.3305	0.3832	a57266_PGA_scaffold1	PGA_scaffold1||44044210||44047298||TESI_001520-RA||-1||CDS||2983082137||1562||82.5	44047298	44044210	b57268_PGA_scaffold_5	PGA_scaffold_5||30783003||30785887||BUSI_026241-RA||1||CDS||2988355679||18291||82.5	30783003	30785887	7.900000e-139	1278
0.8874	0.1613	a57266_PGA_scaffold1	PGA_scaffold1||44044210||44047298||TESI_001520-RA||-1||CDS||2983082137||1562||81.28	44047298	44044210	b57268_PGA_scaffold_5	PGA_scaffold_5||30971121||30976091||BUSI_026261-RA||1||CDS||2988355739||18311||81.28	30971121	30976091	3.700000e-246	231
1.2342	0.2863	a57266_PGA_scaffold1	PGA_scaffold1||44059720||44077666||TESI_001521-RA||-1||CDS||2983082140||1563||85.32	44077666	44059720	b57268_PGA_scaffold_5	PGA_scaffold_5||30775994||30777039||BUSI_026240-RA||1||CDS||2988355676||18290||85.32	30775994	30777039	2.300000e-89	1328
0.8019	0.0998	a57266_PGA_scaffold1	PGA_scaffold1||44059720||44077666||TESI_001521-RA||-1||CDS||2983082140||1563||84.69	44077666	44059720	b57268_PGA_scaffold_5	PGA_scaffold_5||30964034||30966945||BUSI_026260-RA||1||CDS||2988355736||18310||84.69	30964034	30966945	2.000000e-153	281
0.6329	0.1709	a57266_PGA_scaffold1	PGA_scaffold1||44092495||44097966||TESI_001522-RA||-1||CDS||2983082143||1564||79.31	44097966	44092495	b57268_PGA_scaffold_5	PGA_scaffold_5||30762942||30770124||BUSI_026238-RA||1||CDS||2988355670||18288||79.31	30762942	30770124	1.000000e-250	1378
68.6174	1.0966	a57266_PGA_scaffold1	PGA_scaffold1||44092495||44097966||TESI_001522-RA||-1||CDS||2983082143||1564||76.72	44097966	44092495	b57268_PGA_scaffold_5	PGA_scaffold_5||30945005||30952795||BUSI_026257-RA||1||CDS||2988355727||18307||76.72	30945005	30952795	1.700000e-49	329
0.7180	0.3500	a57266_PGA_scaffold1	PGA_scaffold1||44132436||44138926||TESI_001523-RA||1||CDS||2983082146||1565||72.23	44132436	44138926	b57268_PGA_scaffold_5	PGA_scaffold_5||30703442||30713843||BUSI_026234-RA||-1||CDS||2988355658||18284||72.23	30713843	30703442	1.000000e-250	1428
0.2116	0.3321	a57266_PGA_scaffold1	PGA_scaffold1||44144839||44145069||TESI_001525-RA||1||CDS||2983082152||1567||82.61	44144839	44145069	b57268_PGA_scaffold_5	PGA_scaffold_5||30676235||30677288||BUSI_026231-RA||-1||CDS||2988355649||18281||82.61	30677288	30676235	9.300000e-43	1470
0.6616	0.2192	a57266_PGA_scaffold1	PGA_scaffold1||44197171||44199395||TESI_001528-RA||-1||CDS||2983082161||1570||75.35	44199395	44197171	b57268_PGA_scaffold_5	PGA_scaffold_5||30564458||30566607||BUSI_026222-RA||1||CDS||2988355622||18272||75.35	30564458	30566607	1.000000e-250	1520
2.2115	0.7255	a57266_PGA_scaffold1	PGA_scaffold1||44225393||44229824||TESI_001530-RA||1||CDS||2983082167||1572||69.49	44225393	44229824	b57268_PGA_scaffold_5	PGA_scaffold_5||29443847||29449155||BUSI_026131-RA||1||CDS||2988355349||18181||69.49	29443847	29449155	7.100000e-98	50
1.2404	0.2547	a57266_PGA_scaffold1	PGA_scaffold1||44225393||44229824||TESI_001530-RA||1||CDS||2983082167||1572||68.05	44225393	44229824	b57268_PGA_scaffold_5	PGA_scaffold_5||30471126||30486147||BUSI_026211-RA||-1||CDS||2988355589||18261||68.05	30486147	30471126	5.400000e-126	1567
5.5871	0.5978	a57266_PGA_scaffold1	PGA_scaffold1||44250065||44258790||TESI_001531-RA||1||CDS||2983082170||1573||73.46	44250065	44258790	b57268_PGA_scaffold_5	PGA_scaffold_5||29477546||29482740||BUSI_026137-RA||1||CDS||2988355367||18187||73.46	29477546	29482740	2.200000e-106	100
1.2659	0.2927	a57266_PGA_scaffold1	PGA_scaffold1||44250065||44258790||TESI_001531-RA||1||CDS||2983082170||1573||73.41	44250065	44258790	b57268_PGA_scaffold_5	PGA_scaffold_5||30421005||30426889||BUSI_026210-RA||1||CDS||2988355586||18260||73.41	30421005	30426889	3.000000e-109	1617
2.4279	0.3950	a57266_PGA_scaffold1	PGA_scaffold1||44341306||44358110||TESI_001536-RA||-1||CDS||2983082185||1578||73.47	44358110	44341306	b57268_PGA_scaffold_5	PGA_scaffold_5||29796439||29807609||BUSI_026154-RA||-1||CDS||2988355418||18204||73.47	29807609	29796439	5.500000e-206	147
0.6592	0.1039	a57266_PGA_scaffold1	PGA_scaffold1||44488051||44498298||TESI_001539-RA||1||CDS||2983082194||1581||84.32	44488051	44498298	b57268_PGA_scaffold_5	PGA_scaffold_5||29878317||29882472||BUSI_026161-RA||1||CDS||2988355439||18211||84.32	29878317	29882472	1.000000e-250	197
1.9378	1.3852	a57266_PGA_scaffold1	PGA_scaffold1||44696648||44739312||TESI_001551-RA||-1||CDS||2983082230||1593||81.26	44739312	44696648	b57268_PGA_scaffold_5	PGA_scaffold_5||29883411||29884527||BUSI_026162-RA||1||CDS||2988355442||18212||81.26	29883411	29884527	4.000000e-134	244
19.4354	1.2218	a57266_PGA_scaffold1	PGA_scaffold1||44980196||44983372||TESI_001566-RA||-1||CDS||2983082275||1608||82.47	44983372	44980196	b57268_PGA_scaffold_5	PGA_scaffold_5||29894052||29896839||BUSI_026165-RA||-1||CDS||2988355451||18215||82.47	29896839	29894052	1.000000e-250	291
67.0676	1.2966	a57266_PGA_scaffold1	PGA_scaffold1||44991744||45000815||TESI_001567-RA||1||CDS||2983082278||1609||77.67	44991744	45000815	b57268_PGA_scaffold_5	PGA_scaffold_5||29925566||29930906||BUSI_026172-RA||-1||CDS||2988355472||18222||77.67	29930906	29925566	1.000000e-250	341
1.5805	0.4373	a57266_PGA_scaffold1	PGA_scaffold1||45032908||45038494||TESI_001569-RA||-1||CDS||2983082284||1611||82.72	45038494	45032908	b57268_PGA_scaffold_5	PGA_scaffold_5||29956326||29961169||BUSI_026176-RA||-1||CDS||2988355484||18226||82.72	29961169	29956326	1.600000e-75	391
7.6826	1.0666	a57266_PGA_scaffold1	PGA_scaffold1||45105857||45111879||TESI_001571-RA||1||CDS||2983082290||1613||77.91	45105857	45111879	b57268_PGA_scaffold_5	PGA_scaffold_5||29976009||29984439||BUSI_026178-RA||1||CDS||2988355490||18228||77.91	29976009	29984439	1.700000e-123	441
0.8058	0.2597	a57266_PGA_scaffold1	PGA_scaffold1||45193481||45206336||TESI_001576-RA||-1||CDS||2983082305||1618||86.93	45206336	45193481	b57268_PGA_scaffold_5	PGA_scaffold_5||30181925||30191078||BUSI_026191-RA||-1||CDS||2988355529||18241||86.93	30191078	30181925	6.900000e-90	488
65.4460	1.0332	a57266_PGA_scaffold1	PGA_scaffold1||45221306||45224020||TESI_001578-RA||1||CDS||2983082311||1620||76.71	45221306	45224020	b57268_PGA_scaffold_5	PGA_scaffold_5||28945870||28961131||BUSI_026092-RA||-1||CDS||2988355232||18142||76.71	28961131	28945870	1.600000e-08	7
0.5137	0.1713	a57266_PGA_scaffold1	PGA_scaffold1||45261376||45266211||TESI_001585-RA||1||CDS||2983082332||1627||78.14	45261376	45266211	b57268_PGA_scaffold_5	PGA_scaffold_5||30210472||30214451||BUSI_026194-RA||1||CDS||2988355538||18244||78.14	30210472	30214451	6.800000e-96	538
9.2714	0.3264	a57266_PGA_scaffold1	PGA_scaffold1||45328757||45329728||TESI_001591-RA||-1||CDS||2983082350||1633||72.06	45329728	45328757	b57268_PGA_scaffold_5	PGA_scaffold_5||29406291||29408297||BUSI_026126-RA||-1||CDS||2988355334||18176||72.06	29408297	29406291	2.800000e-19	18
8.1717	0.3166	a57266_PGA_scaffold1	PGA_scaffold1||45328757||45329728||TESI_001591-RA||-1||CDS||2983082350||1633||84.34	45329728	45328757	b57268_PGA_scaffold_5	PGA_scaffold_5||30370360||30372407||BUSI_026204-RA||1||CDS||2988355568||18254||84.34	30370360	30372407	5.000000e-118	588
0.7103	0.1913	a57266_PGA_scaffold1	PGA_scaffold1||45401908||45402507||TESI_001594-RA||-1||CDS||2983082359||1636||75.74	45402507	45401908	b57268_PGA_scaffold_5	PGA_scaffold_5||29403767||29404275||BUSI_026125-RA||1||CDS||2988355331||18175||75.74	29403767	29404275	6.200000e-89	68
0.7044	0.1942	a57266_PGA_scaffold1	PGA_scaffold1||45401908||45402507||TESI_001594-RA||-1||CDS||2983082359||1636||75.74	45402507	45401908	b57268_PGA_scaffold_5	PGA_scaffold_5||30374410||30374918||BUSI_026205-RA||-1||CDS||2988355571||18255||75.74	30374918	30374410	6.200000e-89	638
0.5975	0.1842	a57266_PGA_scaffold1	PGA_scaffold1||45407580||45426467||TESI_001595-RA||1||CDS||2983082362||1637||77.6	45407580	45426467	b57268_PGA_scaffold_5	PGA_scaffold_5||29341648||29354067||BUSI_026123-RA||-1||CDS||2988355325||18173||77.6	29354067	29341648	1.000000e-250	118
0.9957	0.2459	a57266_PGA_scaffold1	PGA_scaffold1||45554157||45565998||TESI_001599-RA||-1||CDS||2983082374||1641||83.39	45565998	45554157	b57268_PGA_scaffold_5	PGA_scaffold_5||29128090||29137141||BUSI_026103-RA||-1||CDS||2988355265||18153||83.39	29137141	29128090	1.000000e-250	51
0.8986	0.3976	a57266_PGA_scaffold1	PGA_scaffold1||45621756||45627402||TESI_001602-RA||1||CDS||2983082383||1644||70.09	45621756	45627402	b57268_PGA_scaffold_5	PGA_scaffold_5||29177084||29180534||BUSI_026105-RA||1||CDS||2988355271||18155||70.09	29177084	29180534	4.900000e-176	101
1.8217	0.1777	a57266_PGA_scaffold1	PGA_scaffold1||45675184||45676160||TESI_001605-RA||-1||CDS||2983082392||1647||70.18	45676160	45675184	b57268_PGA_scaffold_5	PGA_scaffold_5||29211280||29212255||BUSI_026107-RA||-1||CDS||2988355277||18157||70.18	29212255	29211280	1.900000e-95	165
2.4162	0.1839	a57266_PGA_scaffold1	PGA_scaffold1||45701337||45707974||TESI_001606-RA||1||CDS||2983082395||1648||83.67	45701337	45707974	b57268_PGA_scaffold_5	PGA_scaffold_5||29232010||29232547||BUSI_026108-RA||1||CDS||2988355280||18158||83.67	29232010	29232547	3.400000e-38	188
65.5100	1.2482	a57266_PGA_scaffold1	PGA_scaffold1||45755925||45767968||TESI_001608-RA||1||CDS||2983082401||1650||73.27	45755925	45767968	b57268_PGA_scaffold_5	PGA_scaffold_5||28945870||28961131||BUSI_026092-RA||-1||CDS||2988355232||18142||73.27	28961131	28945870	2.000000e-64	212
5.9851	0.5610	a57266_PGA_scaffold1	PGA_scaffold1||45935290||45944213||TESI_001614-RA||1||CDS||2983082419||1656||64.02	45935290	45944213	b57268_PGA_scaffold_5	PGA_scaffold_5||28918987||28925675||BUSI_026090-RA||-1||CDS||2988355226||18140||64.02	28925675	28918987	5.200000e-09	220
0.6995	0.1268	a57266_PGA_scaffold1	PGA_scaffold1||45998477||46012528||TESI_001616-RA||1||CDS||2983082425||1658||80.48	45998477	46012528	b57268_PGA_scaffold_5	PGA_scaffold_5||28806113||28815753||BUSI_026086-RA||-1||CDS||2988355214||18136||80.48	28815753	28806113	2.000000e-186	270
0.6041	0.2146	a57266_PGA_scaffold1	PGA_scaffold1||46090131||46101620||TESI_001620-RA||-1||CDS||2983082437||1662||80.9	46101620	46090131	b57268_PGA_scaffold_5	PGA_scaffold_5||28773295||28781869||BUSI_026084-RA||1||CDS||2988355208||18134||80.9	28773295	28781869	1.000000e-250	320
0.7464	0.3074	a57266_PGA_scaffold1	PGA_scaffold1||46155346||46159890||TESI_001622-RA||1||CDS||2983082443||1664||69.73	46155346	46159890	b57268_PGA_scaffold_5	PGA_scaffold_5||28731877||28748035||BUSI_026080-RA||-1||CDS||2988355196||18130||69.73	28748035	28731877	4.000000e-100	370
0.7268	0.1114	a57266_PGA_scaffold1	PGA_scaffold1||46306533||46307245||TESI_001625-RA||1||CDS||2983082452||1667||76.67	46306533	46307245	b57268_PGA_scaffold_5	PGA_scaffold_5||28647600||28648411||BUSI_026076-RA||-1||CDS||2988355184||18126||76.67	28648411	28647600	4.000000e-138	420
3.0550	0.4024	a57266_PGA_scaffold1	PGA_scaffold1||46397973||46411606||TESI_001630-RA||1||CDS||2983082467||1672||62.19	46397973	46411606	b57268_PGA_scaffold_5	PGA_scaffold_5||28491370||28508687||BUSI_026057-RA||1||CDS||2988355127||18107||62.19	28491370	28508687	1.800000e-101	467
0.5464	0.1656	a57266_PGA_scaffold1	PGA_scaffold1||46465613||46468599||TESI_001633-RA||1||CDS||2983082476||1675||79.56	46465613	46468599	b57268_PGA_scaffold_5	PGA_scaffold_5||28463981||28467216||BUSI_026056-RA||-1||CDS||2988355124||18106||79.56	28467216	28463981	1.000000e-250	517
4.0008	1.0730	a57266_PGA_scaffold1	PGA_scaffold1||46495089||46499085||TESI_001636-RA||-1||CDS||2983082485||1678||72.36	46499085	46495089	b57268_PGA_scaffold_5	PGA_scaffold_5||28450790||28454303||BUSI_026054-RA||1||CDS||2988355118||18104||72.36	28450790	28454303	9.500000e-56	567
21.0375	1.1030	a57266_PGA_scaffold1	PGA_scaffold1||46538875||46547034||TESI_001640-RA||1||CDS||2983082497||1682||83.75	46538875	46547034	b57268_PGA_scaffold_5	PGA_scaffold_5||28442670||28446851||BUSI_026053-RA||-1||CDS||2988355115||18103||83.75	28446851	28442670	1.000000e-250	617
0.8474	0.1184	a57266_PGA_scaffold1	PGA_scaffold1||46741991||46743357||TESI_001646-RA||-1||CDS||2983082515||1688||82.21	46743357	46741991	b57268_PGA_scaffold_5	PGA_scaffold_5||28369617||28370593||BUSI_026049-RA||1||CDS||2988355103||18099||82.21	28369617	28370593	4.900000e-174	667
###  Mean Ks:  19.3780	Mean Kn: 0.5844
#Ks	Kn	a<db_genome_id>_<chr>	chr1||start1||stop1||name1||strand1||type1||db_feature_id1||genome_order1||percent_id1	start1	stop1	b<db_genome_id>_<chr>	chr2||start2||stop2||name2||strand2||type2||db_feature_id2||genome_order2||percent_id2	start2	stop2	eval	block_score	GEVO_link
0.6954	0.0946	a57266_PGA_scaffold1	PGA_scaffold1||47358548||47360690||TESI_001661-RA||-1||CDS||2983082560||1703||90.42	47360690	47358548	b57268_PGA_scaffold_5	PGA_scaffold_5||26419913||26424122||BUSI_025931-RA||1||CDS||2988354749||17981||90.42	26419913	26424122	6.900000e-154	50
3.2627	0.6515	a57266_PGA_scaffold1	PGA_scaffold1||47729428||47740265||TESI_001669-RA||-1||CDS||2983082584||1711||70.16	47740265	47729428	b57268_PGA_scaffold_5	PGA_scaffold_5||26384263||26396952||BUSI_025929-RA||1||CDS||2988354743||17979||70.16	26384263	26396952	1.900000e-147	100
76.2513	1.3554	a57266_PGA_scaffold1	PGA_scaffold1||47828055||47831957||TESI_001672-RA||-1||CDS||2983082593||1714||83.04	47831957	47828055	b57268_PGA_scaffold_5	PGA_scaffold_5||26312649||26319192||BUSI_025917-RA||1||CDS||2988354707||17967||83.04	26312649	26319192	7.500000e-26	122
0.5909	0.1244	a57266_PGA_scaffold1	PGA_scaffold1||47852885||47872780||TESI_001673-RA||1||CDS||2983082596||1715||83.07	47852885	47872780	b57268_PGA_scaffold_5	PGA_scaffold_5||26285060||26302433||BUSI_025916-RA||-1||CDS||2988354704||17966||83.07	26302433	26285060	1.000000e-250	172
0.5814	0.1507	a57266_PGA_scaffold1	PGA_scaffold1||48120056||48123021||TESI_001679-RA||-1||CDS||2983082614||1721||77.78	48123021	48120056	b57268_PGA_scaffold_5	PGA_scaffold_5||26181951||26186671||BUSI_025911-RA||1||CDS||2988354689||17961||77.78	26181951	26186671	1.600000e-213	222
0.5797	0.0975	a57266_PGA_scaffold1	PGA_scaffold1||48882413||48882860||TESI_001689-RA||-1||CDS||2983082644||1731||84.69	48882860	48882413	b57268_PGA_scaffold_5	PGA_scaffold_5||26102556||26108432||BUSI_025907-RA||1||CDS||2988354677||17957||84.69	26102556	26108432	7.800000e-102	272
80.3371	1.4852	a57266_PGA_scaffold1	PGA_scaffold1||48993265||48994257||TESI_001694-RA||1||CDS||2983082659||1736||81.3	48993265	48994257	b57268_PGA_scaffold_5	PGA_scaffold_5||25807689||25820628||BUSI_025899-RA||-1||CDS||2988354653||17949||81.3	25820628	25807689	1.300000e-110	322
0.7786	0.1411	a57266_PGA_scaffold1	PGA_scaffold1||49395066||49398867||TESI_001701-RA||-1||CDS||2983082680||1743||82.2	49398867	49395066	b57268_PGA_scaffold_5	PGA_scaffold_5||25648850||25652031||BUSI_025891-RA||-1||CDS||2988354629||17941||82.2	25652031	25648850	1.000000e-250	372
11.3245	1.1591	a57266_PGA_scaffold1	PGA_scaffold1||49430068||49432979||TESI_001702-RA||-1||CDS||2983082683||1744||88.89	49432979	49430068	b57268_PGA_scaffold_5	PGA_scaffold_5||25516737||25526444||BUSI_025884-RA||1||CDS||2988354608||17934||88.89	25516737	25526444	3.300000e-07	378
###  Mean Ks:  7.7985	Mean Kn: 0.4088
#Ks	Kn	a<db_genome_id>_<chr>	chr1||start1||stop1||name1||strand1||type1||db_feature_id1||genome_order1||percent_id1	start1	stop1	b<db_genome_id>_<chr>	chr2||start2||stop2||name2||strand2||type2||db_feature_id2||genome_order2||percent_id2	start2	stop2	eval	block_score	GEVO_link
1.3462	0.3432	a57266_PGA_scaffold1	PGA_scaffold1||47358548||47360690||TESI_001661-RA||-1||CDS||2983082560||1703||92.4	47360690	47358548	b57268_PGA_scaffold_6	PGA_scaffold_6||10827171||10828797||BUSI_020026-RA||-1||CDS||2988501855||20038||92.4	10828797	10827171	4.500000e-60	50
0.9516	0.3428	a57266_PGA_scaffold1	PGA_scaffold1||47727099||47728356||TESI_001668-RA||1||CDS||2983082581||1710||75.37	47727099	47728356	b57268_PGA_scaffold_6	PGA_scaffold_6||10957853||10963552||BUSI_020032-RA||1||CDS||2988501873||20044||75.37	10957853	10963552	2.400000e-78	100
1.4797	0.4386	a57266_PGA_scaffold1	PGA_scaffold1||47729428||47740265||TESI_001669-RA||-1||CDS||2983082584||1711||75.6	47740265	47729428	b57268_PGA_scaffold_6	PGA_scaffold_6||10969000||10980381||BUSI_020034-RA||-1||CDS||2988501879||20046||75.6	10980381	10969000	4.000000e-72	150
1.1224	0.3676	a57266_PGA_scaffold1	PGA_scaffold1||47852885||47872780||TESI_001673-RA||1||CDS||2983082596||1715||81.33	47852885	47872780	b57268_PGA_scaffold_6	PGA_scaffold_6||10997948||11013012||BUSI_020037-RA||1||CDS||2988501888||20049||81.33	10997948	11013012	1.000000e-250	200
7.0079	1.0198	a57266_PGA_scaffold1	PGA_scaffold1||47902338||47916111||TESI_001674-RA||1||CDS||2983082599||1716||69.57	47902338	47916111	b57268_PGA_scaffold_6	PGA_scaffold_6||11155894||11163659||BUSI_020051-RA||1||CDS||2988501930||20063||69.57	11155894	11163659	4.900000e-27	223
0.9366	0.1021	a57266_PGA_scaffold1	PGA_scaffold1||48882413||48882860||TESI_001689-RA||-1||CDS||2983082644||1731||82.48	48882860	48882413	b57268_PGA_scaffold_6	PGA_scaffold_6||11309597||11313958||BUSI_020060-RA||-1||CDS||2988501957||20072||82.48	11313958	11309597	9.300000e-92	270
1.3559	0.2347	a57266_PGA_scaffold1	PGA_scaffold1||48917807||48921422||TESI_001691-RA||1||CDS||2983082650||1733||79.58	48917807	48921422	b57268_PGA_scaffold_6	PGA_scaffold_6||11332574||11336299||BUSI_020062-RA||1||CDS||2988501963||20074||79.58	11332574	11336299	4.300000e-156	320
0.5831	0.1221	a57266_PGA_scaffold1	PGA_scaffold1||48939783||48956396||TESI_001692-RA||1||CDS||2983082653||1734||81.12	48939783	48956396	b57268_PGA_scaffold_6	PGA_scaffold_6||11343686||11354164||BUSI_020063-RA||1||CDS||2988501966||20075||81.12	11343686	11354164	1.000000e-250	370
0.7038	0.2243	a57266_PGA_scaffold1	PGA_scaffold1||48988115||48989177||TESI_001693-RA||1||CDS||2983082656||1735||77.42	48988115	48989177	b57268_PGA_scaffold_6	PGA_scaffold_6||11357446||11366218||BUSI_020064-RA||1||CDS||2988501969||20076||77.42	11357446	11366218	3.900000e-134	420
0.8791	0.3188	a57266_PGA_scaffold1	PGA_scaffold1||49058716||49061251||TESI_001695-RA||1||CDS||2983082662||1737||70.43	49058716	49061251	b57268_PGA_scaffold_6	PGA_scaffold_6||11395967||11399687||BUSI_020066-RA||-1||CDS||2988501975||20078||70.43	11399687	11395967	1.000000e-250	470
0.7398	0.2657	a57266_PGA_scaffold1	PGA_scaffold1||49066486||49071959||TESI_001696-RA||1||CDS||2983082665||1738||74.15	49066486	49071959	b57268_PGA_scaffold_6	PGA_scaffold_6||11432019||11435950||BUSI_020070-RA||1||CDS||2988501987||20082||74.15	11432019	11435950	1.700000e-171	520
76.4760	1.1258	a57266_PGA_scaffold1	PGA_scaffold1||49096985||49114654||TESI_001697-RA||-1||CDS||2983082668||1739||72.18	49114654	49096985	b57268_PGA_scaffold_6	PGA_scaffold_6||11437934||11453814||BUSI_020071-RA||-1||CDS||2988501990||20083||72.18	11453814	11437934	1.600000e-163	570
###  Mean Ks:  16.6815	Mean Kn: 0.6344
#Ks	Kn	a<db_genome_id>_<chr>	chr1||start1||stop1||name1||strand1||type1||db_feature_id1||genome_order1||percent_id1	start1	stop1	b<db_genome_id>_<chr>	chr2||start2||stop2||name2||strand2||type2||db_feature_id2||genome_order2||percent_id2	start2	stop2	eval	block_score	GEVO_link
9.6339	1.7466	a57266_PGA_scaffold1	PGA_scaffold1||49997715||49998060||TESI_001715-RA||-1||CDS||2983082722||1757||75.22	49998060	49997715	b57268_PGA_scaffold_1	PGA_scaffold_1||26610769||26612149||BUSI_000830-RA||-1||CDS||2986530077||886||75.22	26612149	26610769	2.800000e-39	38
0.7316	0.0716	a57266_PGA_scaffold1	PGA_scaffold1||49998704||50001658||TESI_001716-RA||-1||CDS||2983082725||1758||88.45	50001658	49998704	b57268_PGA_scaffold_1	PGA_scaffold_1||26618867||26630008||BUSI_000831-RA||-1||CDS||2986530080||887||88.45	26630008	26618867	8.100000e-184	88
1.0652	0.1260	a57266_PGA_scaffold1	PGA_scaffold1||50093387||50095810||TESI_001721-RA||1||CDS||2983082740||1763||77.17	50093387	50095810	b57268_PGA_scaffold_1	PGA_scaffold_1||26814100||26815799||BUSI_000837-RA||1||CDS||2986530098||893||77.17	26814100	26815799	1.000000e-250	138
0.8819	0.2343	a57266_PGA_scaffold1	PGA_scaffold1||50097168||50099899||TESI_001722-RA||-1||CDS||2983082743||1764||79.44	50099899	50097168	b57268_PGA_scaffold_1	PGA_scaffold_1||26816688||26821645||BUSI_000838-RA||-1||CDS||2986530101||894||79.44	26821645	26816688	4.500000e-160	188
0.7443	0.1261	a57266_PGA_scaffold1	PGA_scaffold1||50137675||50142824||TESI_001725-RA||-1||CDS||2983082752||1767||81.31	50142824	50137675	b57268_PGA_scaffold_1	PGA_scaffold_1||26850608||26852037||BUSI_000841-RA||-1||CDS||2986530110||897||81.31	26852037	26850608	2.300000e-250	238
1.0483	0.5724	a57266_PGA_scaffold1	PGA_scaffold1||50149871||50158331||TESI_001726-RA||1||CDS||2983082755||1768||72.45	50149871	50158331	b57268_PGA_scaffold_1	PGA_scaffold_1||26893025||26893350||BUSI_000844-RA||1||CDS||2986530119||900||72.45	26893025	26893350	6.300000e-26	263
0.4533	0.1156	a57266_PGA_scaffold1	PGA_scaffold1||50167494||50198586||TESI_001728-RA||1||CDS||2983082761||1770||83.31	50167494	50198586	b57268_PGA_scaffold_1	PGA_scaffold_1||26917401||26939014||BUSI_000847-RA||1||CDS||2986530128||903||83.31	26917401	26939014	1.000000e-250	313
61.9520	1.5980	a57266_PGA_scaffold1	PGA_scaffold1||50202651||50202929||TESI_001729-RA||1||CDS||2983082764||1771||84.09	50202651	50202929	b57268_PGA_scaffold_1	PGA_scaffold_1||27000889||27001555||BUSI_000856-RA||1||CDS||2986530155||912||84.09	27000889	27001555	2.400000e-05	317
73.6230	1.1190	a57266_PGA_scaffold1	PGA_scaffold1||50255569||50297382||TESI_001732-RA||-1||CDS||2983082773||1774||83.55	50297382	50255569	b57268_PGA_scaffold_1	PGA_scaffold_1||27178058||27198716||BUSI_000872-RA||-1||CDS||2986530203||928||83.55	27198716	27178058	1.000000e-250	364
###  Mean Ks:  0.8738	Mean Kn: 0.1974
#Ks	Kn	a<db_genome_id>_<chr>	chr1||start1||stop1||name1||strand1||type1||db_feature_id1||genome_order1||percent_id1	start1	stop1	b<db_genome_id>_<chr>	chr2||start2||stop2||name2||strand2||type2||db_feature_id2||genome_order2||percent_id2	start2	stop2	eval	block_score	GEVO_link
1.0839	0.2918	a57266_PGA_scaffold1	PGA_scaffold1||50019916||50031952||TESI_001717-RA||-1||CDS||2983082728||1759||75.64	50031952	50019916	b57268_PGA_scaffold_2	PGA_scaffold_2||36024518||36039438||BUSI_004479-RA||1||CDS||2987700412||13071||75.64	36024518	36039438	1.100000e-195	50
0.6806	0.1483	a57266_PGA_scaffold1	PGA_scaffold1||50056419||50064508||TESI_001719-RA||-1||CDS||2983082734||1761||84.46	50064508	50056419	b57268_PGA_scaffold_2	PGA_scaffold_2||35927922||35934435||BUSI_004472-RA||1||CDS||2987700391||13064||84.46	35927922	35934435	1.000000e-250	100
1.2578	0.3592	a57266_PGA_scaffold1	PGA_scaffold1||50073654||50080145||TESI_001720-RA||1||CDS||2983082737||1762||82.4	50073654	50080145	b57268_PGA_scaffold_2	PGA_scaffold_2||35919518||35923543||BUSI_004471-RA||-1||CDS||2987700388||13063||82.4	35923543	35919518	6.100000e-152	150
0.8736	0.1764	a57266_PGA_scaffold1	PGA_scaffold1||50093387||50095810||TESI_001721-RA||1||CDS||2983082740||1763||78.49	50093387	50095810	b57268_PGA_scaffold_2	PGA_scaffold_2||35912604||35914232||BUSI_004470-RA||-1||CDS||2987700385||13062||78.49	35914232	35912604	1.000000e-250	200
0.6837	0.2254	a57266_PGA_scaffold1	PGA_scaffold1||50097168||50099899||TESI_001722-RA||-1||CDS||2983082743||1764||79.18	50099899	50097168	b57268_PGA_scaffold_2	PGA_scaffold_2||35899404||35902966||BUSI_004469-RA||1||CDS||2987700382||13061||79.18	35899404	35902966	3.500000e-157	250
0.8855	0.1384	a57266_PGA_scaffold1	PGA_scaffold1||50137675||50142824||TESI_001725-RA||-1||CDS||2983082752||1767||80.0	50142824	50137675	b57268_PGA_scaffold_2	PGA_scaffold_2||35808782||35810871||BUSI_004464-RA||1||CDS||2987700367||13056||80.0	35808782	35810871	5.500000e-236	300
0.6513	0.0423	a57266_PGA_scaffold1	PGA_scaffold1||50149871||50158331||TESI_001726-RA||1||CDS||2983082755||1768||87.73	50149871	50158331	b57268_PGA_scaffold_2	PGA_scaffold_2||35732410||35740596||BUSI_004461-RA||-1||CDS||2987700358||13053||87.73	35740596	35732410	1.400000e-151	350
###  Mean Ks:  1.4774	Mean Kn: 0.3484
#Ks	Kn	a<db_genome_id>_<chr>	chr1||start1||stop1||name1||strand1||type1||db_feature_id1||genome_order1||percent_id1	start1	stop1	b<db_genome_id>_<chr>	chr2||start2||stop2||name2||strand2||type2||db_feature_id2||genome_order2||percent_id2	start2	stop2	eval	block_score	GEVO_link
0.6620	0.0671	a57266_PGA_scaffold1	PGA_scaffold1||51225477||51245294||TESI_001752-RA||1||CDS||2983082833||1794||87.24	51225477	51245294	b57268_PGA_scaffold_6	PGA_scaffold_6||11918325||11927659||BUSI_020083-RA||1||CDS||2988502026||20095||87.24	11918325	11927659	1.000000e-250	50
0.6311	0.1003	a57266_PGA_scaffold1	PGA_scaffold1||51570515||51609327||TESI_001755-RA||1||CDS||2983082842||1797||84.78	51570515	51609327	b57268_PGA_scaffold_6	PGA_scaffold_6||11991019||12002373||BUSI_020088-RA||1||CDS||2988502041||20100||84.78	11991019	12002373	1.000000e-250	100
0.6540	0.1344	a57266_PGA_scaffold1	PGA_scaffold1||51622064||51635171||TESI_001757-RA||-1||CDS||2983082848||1799||75.24	51635171	51622064	b57268_PGA_scaffold_6	PGA_scaffold_6||12004572||12010877||BUSI_020089-RA||-1||CDS||2988502044||20101||75.24	12010877	12004572	4.000000e-136	150
4.8977	1.3067	a57266_PGA_scaffold1	PGA_scaffold1||51677134||51684253||TESI_001759-RA||1||CDS||2983082854||1801||71.93	51677134	51684253	b57268_PGA_scaffold_6	PGA_scaffold_6||12014383||12026078||BUSI_020091-RA||1||CDS||2988502050||20103||71.93	12014383	12026078	1.400000e-57	200
0.5422	0.1335	a57266_PGA_scaffold1	PGA_scaffold1||51726716||51744053||TESI_001760-RA||-1||CDS||2983082857||1802||82.76	51744053	51726716	b57268_PGA_scaffold_6	PGA_scaffold_6||12037935||12050290||BUSI_020093-RA||-1||CDS||2988502056||20105||82.76	12050290	12037935	2.900000e-154	250
###  Mean Ks:  5.7090	Mean Kn: 0.3853
#Ks	Kn	a<db_genome_id>_<chr>	chr1||start1||stop1||name1||strand1||type1||db_feature_id1||genome_order1||percent_id1	start1	stop1	b<db_genome_id>_<chr>	chr2||start2||stop2||name2||strand2||type2||db_feature_id2||genome_order2||percent_id2	start2	stop2	eval	block_score	GEVO_link
0.7070	0.1784	a57266_PGA_scaffold1	PGA_scaffold1||52019403||52023488||TESI_001771-RA||1||CDS||2983082890||1813||76.98	52019403	52023488	b57268_PGA_scaffold_6	PGA_scaffold_6||7799223||7802283||BUSI_019776-RA||-1||CDS||2988501105||19788||76.98	7802283	7799223	4.200000e-163	50
21.2220	1.1775	a57266_PGA_scaffold1	PGA_scaffold1||52084008||52094865||TESI_001773-RA||1||CDS||2983082896||1815||82.11	52084008	52094865	b57268_PGA_scaffold_6	PGA_scaffold_6||7930963||7940205||BUSI_019788-RA||1||CDS||2988501141||19800||82.11	7930963	7940205	2.300000e-44	90
0.4364	0.0524	a57266_PGA_scaffold1	PGA_scaffold1||52112868||52125791||TESI_001774-RA||1||CDS||2983082899||1816||86.11	52112868	52125791	b57268_PGA_scaffold_6	PGA_scaffold_6||7966176||7977910||BUSI_019790-RA||1||CDS||2988501147||19802||86.11	7966176	7977910	1.000000e-250	140
0.6751	0.1376	a57266_PGA_scaffold1	PGA_scaffold1||52128229||52148564||TESI_001775-RA||1||CDS||2983082902||1817||87.58	52128229	52148564	b57268_PGA_scaffold_6	PGA_scaffold_6||7988306||8005709||BUSI_019792-RA||1||CDS||2988501153||19804||87.58	7988306	8005709	1.100000e-202	190
0.9682	0.0480	a57266_PGA_scaffold1	PGA_scaffold1||52197473||52201476||TESI_001778-RA||-1||CDS||2983082911||1820||86.32	52201476	52197473	b57268_PGA_scaffold_6	PGA_scaffold_6||8011494||8015324||BUSI_019794-RA||1||CDS||2988501159||19806||86.32	8011494	8015324	1.700000e-136	240
0.6823	0.1306	a57266_PGA_scaffold1	PGA_scaffold1||52219783||52246757||TESI_001779-RA||1||CDS||2983082914||1821||80.45	52219783	52246757	b57268_PGA_scaffold_6	PGA_scaffold_6||8067412||8073904||BUSI_019799-RA||1||CDS||2988501174||19811||80.45	8067412	8073904	6.700000e-222	290
0.9898	0.1954	a57266_PGA_scaffold1	PGA_scaffold1||52280909||52289301||TESI_001781-RA||-1||CDS||2983082920||1823||75.27	52289301	52280909	b57268_PGA_scaffold_6	PGA_scaffold_6||8088843||8090204||BUSI_019802-RA||1||CDS||2988501183||19814||75.27	8088843	8090204	7.700000e-168	340
5.4086	0.9757	a57266_PGA_scaffold1	PGA_scaffold1||52326304||52343782||TESI_001782-RA||1||CDS||2983082923||1824||64.13	52326304	52343782	b57268_PGA_scaffold_6	PGA_scaffold_6||8115565||8124117||BUSI_019804-RA||-1||CDS||2988501189||19816||64.13	8124117	8115565	1.900000e-36	375
0.7391	0.2299	a57266_PGA_scaffold1	PGA_scaffold1||52347441||52350117||TESI_001783-RA||-1||CDS||2983082926||1825||74.57	52350117	52347441	b57268_PGA_scaffold_6	PGA_scaffold_6||8152162||8154408||BUSI_019805-RA||-1||CDS||2988501192||19817||74.57	8154408	8152162	3.500000e-222	425
1.1970	0.1957	a57266_PGA_scaffold1	PGA_scaffold1||52374684||52382420||TESI_001785-RA||1||CDS||2983082932||1827||82.76	52374684	52382420	b57268_PGA_scaffold_6	PGA_scaffold_6||8167034||8172111||BUSI_019807-RA||1||CDS||2988501198||19819||82.76	8167034	8172111	1.000000e-250	475
0.8071	0.2090	a57266_PGA_scaffold1	PGA_scaffold1||52450261||52454822||TESI_001789-RA||1||CDS||2983082944||1831||75.7	52450261	52454822	b57268_PGA_scaffold_6	PGA_scaffold_6||8174359||8178063||BUSI_019808-RA||1||CDS||2988501201||19820||75.7	8174359	8178063	9.900000e-235	525
1.6954	0.6652	a57266_PGA_scaffold1	PGA_scaffold1||52532818||52542188||TESI_001791-RA||1||CDS||2983082950||1833||80.73	52532818	52542188	b57268_PGA_scaffold_6	PGA_scaffold_6||8244540||8247940||BUSI_019814-RA||1||CDS||2988501219||19826||80.73	8244540	8247940	5.000000e-65	575
3.4669	1.4333	a57266_PGA_scaffold1	PGA_scaffold1||52553436||52556184||TESI_001792-RA||-1||CDS||2983082953||1834||82.96	52556184	52553436	b57268_PGA_scaffold_6	PGA_scaffold_6||8499045||8539199||BUSI_019833-RA||1||CDS||2988501276||19845||82.96	8499045	8539199	1.000000e-250	622
0.9372	0.2329	a57266_PGA_scaffold1	PGA_scaffold1||52572309||52573801||TESI_001793-RA||1||CDS||2983082956||1835||71.4	52572309	52573801	b57268_PGA_scaffold_6	PGA_scaffold_6||8583858||8585544||BUSI_019836-RA||1||CDS||2988501285||19848||71.4	8583858	8585544	1.100000e-168	672
1.2676	0.2501	a57266_PGA_scaffold1	PGA_scaffold1||52814431||52816194||TESI_001803-RA||1||CDS||2983082986||1845||76.42	52814431	52816194	b57268_PGA_scaffold_6	PGA_scaffold_6||8687472||8688759||BUSI_019846-RA||1||CDS||2988501315||19858||76.42	8687472	8688759	3.100000e-156	722
0.5548	0.2189	a57266_PGA_scaffold1	PGA_scaffold1||52855465||52864051||TESI_001804-RA||1||CDS||2983082989||1846||77.96	52855465	52864051	b57268_PGA_scaffold_6	PGA_scaffold_6||8766959||8775664||BUSI_019853-RA||1||CDS||2988501336||19865||77.96	8766959	8775664	3.500000e-236	772
69.6470	0.8370	a57266_PGA_scaffold1	PGA_scaffold1||53005117||53016584||TESI_001810-RA||-1||CDS||2983083007||1852||84.5	53016584	53005117	b57268_PGA_scaffold_6	PGA_scaffold_6||8905191||8914240||BUSI_019861-RA||-1||CDS||2988501360||19873||84.5	8914240	8905191	7.900000e-147	822
0.7891	0.1246	a57266_PGA_scaffold1	PGA_scaffold1||53042309||53048166||TESI_001812-RA||-1||CDS||2983083013||1854||76.58	53048166	53042309	b57268_PGA_scaffold_6	PGA_scaffold_6||9011945||9014175||BUSI_019865-RA||-1||CDS||2988501372||19877||76.58	9014175	9011945	1.700000e-130	872
1.0440	0.2167	a57266_PGA_scaffold1	PGA_scaffold1||53050260||53055072||TESI_001813-RA||-1||CDS||2983083016||1855||79.73	53055072	53050260	b57268_PGA_scaffold_6	PGA_scaffold_6||9108642||9120270||BUSI_019868-RA||-1||CDS||2988501381||19880||79.73	9120270	9108642	5.700000e-177	922
0.9452	0.1976	a57266_PGA_scaffold1	PGA_scaffold1||53073170||53076048||TESI_001814-RA||1||CDS||2983083019||1856||77.56	53073170	53076048	b57268_PGA_scaffold_6	PGA_scaffold_6||9126891||9128445||BUSI_019870-RA||1||CDS||2988501387||19882||77.56	9126891	9128445	3.300000e-123	972
###  Mean Ks:  3.8039	Mean Kn: 0.3349
#Ks	Kn	a<db_genome_id>_<chr>	chr1||start1||stop1||name1||strand1||type1||db_feature_id1||genome_order1||percent_id1	start1	stop1	b<db_genome_id>_<chr>	chr2||start2||stop2||name2||strand2||type2||db_feature_id2||genome_order2||percent_id2	start2	stop2	eval	block_score	GEVO_link
0.4475	0.0685	a57266_PGA_scaffold1	PGA_scaffold1||52112868||52125791||TESI_001774-RA||1||CDS||2983082899||1816||86.22	52112868	52125791	b57268_PGA_scaffold_5	PGA_scaffold_5||28244659||28258715||BUSI_026041-RA||-1||CDS||2988355079||18091||86.22	28258715	28244659	1.000000e-250	50
46.3871	1.1877	a57266_PGA_scaffold1	PGA_scaffold1||52128229||52148564||TESI_001775-RA||1||CDS||2983082902||1817||87.38	52128229	52148564	b57268_PGA_scaffold_5	PGA_scaffold_5||28229536||28239025||BUSI_026040-RA||-1||CDS||2988355076||18090||87.38	28239025	28229536	2.800000e-139	100
0.8652	0.0642	a57266_PGA_scaffold1	PGA_scaffold1||52197473||52201476||TESI_001778-RA||-1||CDS||2983082911||1820||84.83	52201476	52197473	b57268_PGA_scaffold_5	PGA_scaffold_5||28162645||28165923||BUSI_026038-RA||-1||CDS||2988355070||18088||84.83	28165923	28162645	9.900000e-130	150
2.3042	0.5409	a57266_PGA_scaffold1	PGA_scaffold1||52263169||52270827||TESI_001780-RA||1||CDS||2983082917||1822||85.71	52263169	52270827	b57268_PGA_scaffold_5	PGA_scaffold_5||28141183||28151279||BUSI_026037-RA||-1||CDS||2988355067||18087||85.71	28151279	28141183	4.300000e-36	185
0.7833	0.1372	a57266_PGA_scaffold1	PGA_scaffold1||52353165||52357818||TESI_001784-RA||-1||CDS||2983082929||1826||82.63	52357818	52353165	b57268_PGA_scaffold_5	PGA_scaffold_5||28135119||28139518||BUSI_026036-RA||1||CDS||2988355064||18086||82.63	28135119	28139518	1.000000e-250	235
0.7246	0.1092	a57266_PGA_scaffold1	PGA_scaffold1||52553436||52556184||TESI_001792-RA||-1||CDS||2983082953||1834||83.98	52556184	52553436	b57268_PGA_scaffold_5	PGA_scaffold_5||27930052||27932487||BUSI_026021-RA||1||CDS||2988355019||18071||83.98	27930052	27932487	1.000000e-250	282
0.8337	0.2405	a57266_PGA_scaffold1	PGA_scaffold1||52617472||52624642||TESI_001795-RA||-1||CDS||2983082962||1837||74.2	52624642	52617472	b57268_PGA_scaffold_5	PGA_scaffold_5||27799339||27806023||BUSI_026016-RA||1||CDS||2988355004||18066||74.2	27799339	27806023	6.000000e-132	332
1.5487	0.1913	a57266_PGA_scaffold1	PGA_scaffold1||52677154||52687223||TESI_001797-RA||-1||CDS||2983082968||1839||84.9	52687223	52677154	b57268_PGA_scaffold_5	PGA_scaffold_5||27779672||27780358||BUSI_026014-RA||1||CDS||2988354998||18064||84.9	27779672	27780358	3.200000e-91	382
0.8905	0.1742	a57266_PGA_scaffold1	PGA_scaffold1||52768059||52773340||TESI_001801-RA||-1||CDS||2983082980||1843||74.1	52773340	52768059	b57268_PGA_scaffold_5	PGA_scaffold_5||27605969||27617939||BUSI_026001-RA||1||CDS||2988354959||18051||74.1	27605969	27617939	2.400000e-222	429
0.7731	0.2083	a57266_PGA_scaffold1	PGA_scaffold1||52814431||52816194||TESI_001803-RA||1||CDS||2983082986||1845||75.35	52814431	52816194	b57268_PGA_scaffold_5	PGA_scaffold_5||27585381||27586784||BUSI_025999-RA||-1||CDS||2988354953||18049||75.35	27586784	27585381	5.700000e-197	479
0.7893	0.1975	a57266_PGA_scaffold1	PGA_scaffold1||53050260||53055072||TESI_001813-RA||-1||CDS||2983083016||1855||75.27	53055072	53050260	b57268_PGA_scaffold_5	PGA_scaffold_5||27519649||27530510||BUSI_025993-RA||1||CDS||2988354935||18043||75.27	27519649	27530510	3.600000e-183	529
1.5939	0.4280	a57266_PGA_scaffold1	PGA_scaffold1||53133086||53142260||TESI_001817-RA||1||CDS||2983083028||1859||80.61	53133086	53142260	b57268_PGA_scaffold_5	PGA_scaffold_5||27484998||27493117||BUSI_025989-RA||-1||CDS||2988354923||18039||80.61	27493117	27484998	2.100000e-48	576
0.6864	0.2188	a57266_PGA_scaffold1	PGA_scaffold1||53242010||53266795||TESI_001821-RA||1||CDS||2983083040||1863||81.21	53242010	53266795	b57268_PGA_scaffold_5	PGA_scaffold_5||27389351||27408214||BUSI_025978-RA||1||CDS||2988354890||18028||81.21	27389351	27408214	1.000000e-250	623
0.8259	0.1436	a57266_PGA_scaffold1	PGA_scaffold1||53382046||53384535||TESI_001824-RA||-1||CDS||2983083049||1866||77.07	53384535	53382046	b57268_PGA_scaffold_5	PGA_scaffold_5||27143732||27145761||BUSI_025966-RA||-1||CDS||2988354854||18016||77.07	27145761	27143732	1.900000e-168	670
1.3287	0.4701	a57266_PGA_scaffold1	PGA_scaffold1||53822633||53823363||TESI_001834-RA||1||CDS||2983083079||1876||74.35	53822633	53823363	b57268_PGA_scaffold_5	PGA_scaffold_5||26987078||26987741||BUSI_025956-RA||-1||CDS||2988354824||18006||74.35	26987741	26987078	3.500000e-95	720
0.8369	0.1054	a57266_PGA_scaffold1	PGA_scaffold1||53875877||53882820||TESI_001837-RA||-1||CDS||2983083088||1879||84.01	53882820	53875877	b57268_PGA_scaffold_5	PGA_scaffold_5||26957419||26960618||BUSI_025952-RA||1||CDS||2988354812||18002||84.01	26957419	26960618	3.100000e-199	770
5.2420	1.3313	a57266_PGA_scaffold1	PGA_scaffold1||53956138||53964946||TESI_001838-RA||-1||CDS||2983083091||1880||86.67	53964946	53956138	b57268_PGA_scaffold_5	PGA_scaffold_5||26912838||26918762||BUSI_025950-RA||1||CDS||2988354806||18000||86.67	26912838	26918762	6.200000e-80	820
1.6085	0.2123	a57266_PGA_scaffold1	PGA_scaffold1||53977064||54027571||TESI_001840-RA||1||CDS||2983083097||1882||79.69	53977064	54027571	b57268_PGA_scaffold_5	PGA_scaffold_5||26826320||26833075||BUSI_025948-RA||-1||CDS||2988354800||17998||79.69	26833075	26826320	3.700000e-113	870
###  Mean Ks:  7.1322	Mean Kn: 0.2896
#Ks	Kn	a<db_genome_id>_<chr>	chr1||start1||stop1||name1||strand1||type1||db_feature_id1||genome_order1||percent_id1	start1	stop1	b<db_genome_id>_<chr>	chr2||start2||stop2||name2||strand2||type2||db_feature_id2||genome_order2||percent_id2	start2	stop2	eval	block_score	GEVO_link
1.6471	0.6549	a57266_PGA_scaffold1	PGA_scaffold1||52978648||52989249||TESI_001809-RA||1||CDS||2983083004||1851||86.27	52978648	52989249	b57268_PGA_scaffold_6	PGA_scaffold_6||10510306||10517911||BUSI_019996-RA||-1||CDS||2988501765||20008||86.27	10517911	10510306	7.800000e-61	50
1.1914	0.1108	a57266_PGA_scaffold1	PGA_scaffold1||53282268||53296862||TESI_001822-RA||1||CDS||2983083043||1864||82.06	53282268	53296862	b57268_PGA_scaffold_6	PGA_scaffold_6||10359399||10368081||BUSI_019983-RA||-1||CDS||2988501726||19995||82.06	10368081	10359399	9.300000e-144	97
0.6388	0.2115	a57266_PGA_scaffold1	PGA_scaffold1||53308150||53322214||TESI_001823-RA||-1||CDS||2983083046||1865||77.87	53322214	53308150	b57268_PGA_scaffold_6	PGA_scaffold_6||10344019||10349878||BUSI_019981-RA||1||CDS||2988501720||19993||77.87	10344019	10349878	5.500000e-208	147
0.9057	0.1698	a57266_PGA_scaffold1	PGA_scaffold1||53382046||53384535||TESI_001824-RA||-1||CDS||2983083049||1866||75.65	53384535	53382046	b57268_PGA_scaffold_6	PGA_scaffold_6||10186813||10191028||BUSI_019965-RA||1||CDS||2988501672||19977||75.65	10186813	10191028	6.000000e-157	194
0.6521	0.2412	a57266_PGA_scaffold1	PGA_scaffold1||53439690||53443210||TESI_001825-RA||-1||CDS||2983083052||1867||73.23	53443210	53439690	b57268_PGA_scaffold_6	PGA_scaffold_6||10170277||10174812||BUSI_019963-RA||1||CDS||2988501666||19975||73.23	10170277	10174812	1.000000e-250	244
0.9344	0.1708	a57266_PGA_scaffold1	PGA_scaffold1||53453715||53456240||TESI_001826-RA||1||CDS||2983083055||1868||81.37	53453715	53456240	b57268_PGA_scaffold_6	PGA_scaffold_6||10155473||10156068||BUSI_019961-RA||-1||CDS||2988501660||19973||81.37	10156068	10155473	3.700000e-52	294
1.5331	0.2843	a57266_PGA_scaffold1	PGA_scaffold1||53832536||53834255||TESI_001835-RA||-1||CDS||2983083082||1877||83.5	53834255	53832536	b57268_PGA_scaffold_6	PGA_scaffold_6||10406532||10409281||BUSI_019987-RA||1||CDS||2988501738||19999||83.5	10406532	10409281	5.200000e-54	97
73.5784	0.4229	a57266_PGA_scaffold1	PGA_scaffold1||53862642||53869034||TESI_001836-RA||1||CDS||2983083085||1878||85.71	53862642	53869034	b57268_PGA_scaffold_6	PGA_scaffold_6||10418114||10422303||BUSI_019989-RA||1||CDS||2988501744||20001||85.71	10418114	10422303	2.400000e-48	144
0.6730	0.0785	a57266_PGA_scaffold1	PGA_scaffold1||53875877||53882820||TESI_001837-RA||-1||CDS||2983083088||1879||81.02	53882820	53875877	b57268_PGA_scaffold_6	PGA_scaffold_6||10445777||10450441||BUSI_019992-RA||-1||CDS||2988501753||20004||81.02	10450441	10445777	2.400000e-230	194
1.1140	0.4259	a57266_PGA_scaffold1	PGA_scaffold1||53956138||53964946||TESI_001838-RA||-1||CDS||2983083091||1880||86.46	53964946	53956138	b57268_PGA_scaffold_6	PGA_scaffold_6||10510306||10517911||BUSI_019996-RA||-1||CDS||2988501765||20008||86.46	10517911	10510306	5.800000e-91	244
0.8170	0.1211	a57266_PGA_scaffold1	PGA_scaffold1||53977064||54027571||TESI_001840-RA||1||CDS||2983083097||1882||84.02	53977064	54027571	b57268_PGA_scaffold_6	PGA_scaffold_6||10572088||10577271||BUSI_020001-RA||1||CDS||2988501780||20013||84.02	10572088	10577271	1.900000e-243	294
NA	NA	a57266_PGA_scaffold1	PGA_scaffold1||54038085||54039847||TESI_001841-RA||1||CDS||2983083100||1883||81.78	54038085	54039847	b57268_PGA_scaffold_6	PGA_scaffold_6||10703473||10704863||BUSI_020014-RA||1||CDS||2988501819||20026||81.78	10703473	10704863	1.000000e-250	341
1.9016	0.5832	a57266_PGA_scaffold1	PGA_scaffold1||54135355||54139094||TESI_001843-RA||-1||CDS||2983083106||1885||87.8	54139094	54135355	b57268_PGA_scaffold_6	PGA_scaffold_6||10803373||10809438||BUSI_020023-RA||1||CDS||2988501846||20035||87.8	10803373	10809438	2.100000e-35	375
###  Mean Ks:  11.7860	Mean Kn: 0.4547
#Ks	Kn	a<db_genome_id>_<chr>	chr1||start1||stop1||name1||strand1||type1||db_feature_id1||genome_order1||percent_id1	start1	stop1	b<db_genome_id>_<chr>	chr2||start2||stop2||name2||strand2||type2||db_feature_id2||genome_order2||percent_id2	start2	stop2	eval	block_score	GEVO_link
0.6806	0.0704	a57266_PGA_scaffold1	PGA_scaffold1||55238580||55247941||TESI_001861-RA||1||CDS||2983083160||1903||83.73	55238580	55247941	b57268_PGA_scaffold_6	PGA_scaffold_6||40609545||40618753||BUSI_020736-RA||1||CDS||2988503985||20748||83.73	40609545	40618753	4.600000e-115	50
75.6972	1.4548	a57266_PGA_scaffold1	PGA_scaffold1||55308786||55323781||TESI_001864-RA||1||CDS||2983083169||1906||88.84	55308786	55323781	b57268_PGA_scaffold_6	PGA_scaffold_6||40624401||40630060||BUSI_020737-RA||1||CDS||2988503988||20749||88.84	40624401	40630060	4.400000e-226	100
0.6136	0.0760	a57266_PGA_scaffold1	PGA_scaffold1||55377437||55384748||TESI_001865-RA||1||CDS||2983083172||1907||83.93	55377437	55384748	b57268_PGA_scaffold_6	PGA_scaffold_6||40652574||40662793||BUSI_020739-RA||1||CDS||2988503994||20751||83.93	40652574	40662793	1.400000e-131	150
0.7852	0.1769	a57266_PGA_scaffold1	PGA_scaffold1||55459693||55464567||TESI_001866-RA||1||CDS||2983083175||1908||78.06	55459693	55464567	b57268_PGA_scaffold_6	PGA_scaffold_6||40804670||40817584||BUSI_020743-RA||1||CDS||2988504006||20755||78.06	40804670	40817584	1.000000e-250	200
2.5030	0.6205	a57266_PGA_scaffold1	PGA_scaffold1||55487488||55513701||TESI_001868-RA||1||CDS||2983083181||1910||84.77	55487488	55513701	b57268_PGA_scaffold_6	PGA_scaffold_6||41202167||41240211||BUSI_020753-RA||-1||CDS||2988504036||20765||84.77	41240211	41202167	3.500000e-190	250
0.7494	0.2767	a57266_PGA_scaffold1	PGA_scaffold1||55637124||55639397||TESI_001872-RA||-1||CDS||2983083193||1914||75.93	55639397	55637124	b57268_PGA_scaffold_6	PGA_scaffold_6||41280173||41283804||BUSI_020754-RA||1||CDS||2988504039||20766||75.93	41280173	41283804	7.700000e-211	300
1.4730	0.5077	a57266_PGA_scaffold1	PGA_scaffold1||56117455||56121654||TESI_001886-RA||-1||CDS||2983083235||1928||66.76	56121654	56117455	b57268_PGA_scaffold_6	PGA_scaffold_6||41598728||41603402||BUSI_020762-RA||-1||CDS||2988504063||20774||66.76	41603402	41598728	6.900000e-147	347
###  Mean Ks:  1.0161	Mean Kn: 0.2102
#Ks	Kn	a<db_genome_id>_<chr>	chr1||start1||stop1||name1||strand1||type1||db_feature_id1||genome_order1||percent_id1	start1	stop1	b<db_genome_id>_<chr>	chr2||start2||stop2||name2||strand2||type2||db_feature_id2||genome_order2||percent_id2	start2	stop2	eval	block_score	GEVO_link
1.7309	0.4935	a57266_PGA_scaffold1	PGA_scaffold1||55826457||55837715||TESI_001878-RA||1||CDS||2983083211||1920||67.6	55826457	55837715	b57268_PGA_scaffold_2	PGA_scaffold_2||6246076||6249582||BUSI_003040-RA||-1||CDS||2987696095||11632||67.6	6249582	6246076	9.300000e-81	50
0.8533	0.2130	a57266_PGA_scaffold1	PGA_scaffold1||55996181||56007121||TESI_001882-RA||-1||CDS||2983083223||1924||83.92	56007121	55996181	b57268_PGA_scaffold_2	PGA_scaffold_2||5587609||5596408||BUSI_003022-RA||1||CDS||2987696041||11614||83.92	5587609	5596408	6.000000e-101	97
0.9837	0.1443	a57266_PGA_scaffold1	PGA_scaffold1||56346563||56376987||TESI_001892-RA||1||CDS||2983083253||1934||85.06	56346563	56376987	b57268_PGA_scaffold_2	PGA_scaffold_2||5177752||5190324||BUSI_003008-RA||-1||CDS||2987695999||11600||85.06	5190324	5177752	1.500000e-122	144
0.8428	0.0824	a57266_PGA_scaffold1	PGA_scaffold1||56403546||56405672||TESI_001893-RA||-1||CDS||2983083256||1935||80.55	56405672	56403546	b57268_PGA_scaffold_2	PGA_scaffold_2||5134894||5137189||BUSI_003005-RA||1||CDS||2987695990||11597||80.55	5134894	5137189	1.000000e-250	194
0.6698	0.1179	a57266_PGA_scaffold1	PGA_scaffold1||56557695||56561066||TESI_001897-RA||-1||CDS||2983083268||1939||82.24	56561066	56557695	b57268_PGA_scaffold_2	PGA_scaffold_2||4786513||4789814||BUSI_002984-RA||1||CDS||2987695927||11576||82.24	4786513	4789814	1.000000e-250	238
###  Mean Ks:  15.4685	Mean Kn: 0.6030
#Ks	Kn	a<db_genome_id>_<chr>	chr1||start1||stop1||name1||strand1||type1||db_feature_id1||genome_order1||percent_id1	start1	stop1	b<db_genome_id>_<chr>	chr2||start2||stop2||name2||strand2||type2||db_feature_id2||genome_order2||percent_id2	start2	stop2	eval	block_score	GEVO_link
4.3990	1.3762	a57266_PGA_scaffold1	PGA_scaffold1||58803009||58808137||TESI_001943-RA||1||CDS||2983083406||1985||77.33	58803009	58808137	b57268_PGA_scaffold_1	PGA_scaffold_1||21381101||21394312||BUSI_000577-RA||-1||CDS||2986529318||633||77.33	21394312	21381101	1.200000e-108	50
1.3519	0.3971	a57266_PGA_scaffold1	PGA_scaffold1||58883574||58905692||TESI_001944-RA||-1||CDS||2983083409||1986||77.02	58905692	58883574	b57268_PGA_scaffold_1	PGA_scaffold_1||21288747||21295849||BUSI_000571-RA||1||CDS||2986529300||627||77.02	21288747	21295849	1.000000e-250	100
69.2778	0.4504	a57266_PGA_scaffold1	PGA_scaffold1||58922528||58934482||TESI_001945-RA||1||CDS||2983083412||1987||78.44	58922528	58934482	b57268_PGA_scaffold_1	PGA_scaffold_1||21147794||21155873||BUSI_000559-RA||-1||CDS||2986529264||615||78.44	21155873	21147794	2.200000e-101	147
1.1111	0.5457	a57266_PGA_scaffold1	PGA_scaffold1||59012537||59018289||TESI_001950-RA||1||CDS||2983083427||1992||74.9	59012537	59018289	b57268_PGA_scaffold_1	PGA_scaffold_1||20903709||20912685||BUSI_000545-RA||-1||CDS||2986529222||601||74.9	20912685	20903709	3.400000e-106	194
1.2029	0.2455	a57266_PGA_scaffold1	PGA_scaffold1||59029677||59033253||TESI_001952-RA||1||CDS||2983083433||1994||75.77	59029677	59033253	b57268_PGA_scaffold_1	PGA_scaffold_1||20653709||20657417||BUSI_000538-RA||-1||CDS||2986529201||594||75.77	20657417	20653709	3.000000e-183	244
###  Mean Ks:  60.2947	Mean Kn: 0.8325
#Ks	Kn	a<db_genome_id>_<chr>	chr1||start1||stop1||name1||strand1||type1||db_feature_id1||genome_order1||percent_id1	start1	stop1	b<db_genome_id>_<chr>	chr2||start2||stop2||name2||strand2||type2||db_feature_id2||genome_order2||percent_id2	start2	stop2	eval	block_score	GEVO_link
97.0540	1.0456	a57266_PGA_scaffold1	PGA_scaffold1||62267710||62271710||TESI_001989-RA||-1||CDS||2983083544||2031||77.05	62271710	62267710	b57268_PGA_scaffold_2	PGA_scaffold_2||8682020||8685101||BUSI_003106-RA||1||CDS||2987696293||11698||77.05	8682020	8685101	1.600000e-05	4
5.5714	0.7064	a57266_PGA_scaffold1	PGA_scaffold1||62952647||62959072||TESI_002001-RA||-1||CDS||2983083580||2043||75.27	62959072	62952647	b57268_PGA_scaffold_2	PGA_scaffold_2||8091200||8094995||BUSI_003097-RA||1||CDS||2987696266||11689||75.27	8091200	8094995	3.700000e-12	12
3.6448	0.5038	a57266_PGA_scaffold1	PGA_scaffold1||64216861||64220487||TESI_002017-RA||1||CDS||2983083628||2059||62.43	64216861	64220487	b57268_PGA_scaffold_2	PGA_scaffold_2||7429207||7434517||BUSI_003084-RA||-1||CDS||2987696227||11676||62.43	7434517	7429207	3.100000e-81	59
79.4854	0.6151	a57266_PGA_scaffold1	PGA_scaffold1||64250282||64261847||TESI_002018-RA||-1||CDS||2983083631||2060||64.18	64261847	64250282	b57268_PGA_scaffold_2	PGA_scaffold_2||7123516||7132808||BUSI_003075-RA||-1||CDS||2987696200||11667||64.18	7132808	7123516	3.400000e-42	100
101.5397	0.8716	a57266_PGA_scaffold1	PGA_scaffold1||64592063||64593939||TESI_002026-RA||1||CDS||2983083655||2068||80.43	64592063	64593939	b57268_PGA_scaffold_2	PGA_scaffold_2||6897320||6898677||BUSI_003070-RA||-1||CDS||2987696185||11662||80.43	6898677	6897320	8.800000e-27	126
74.4731	1.2522	a57266_PGA_scaffold1	PGA_scaffold1||64856494||64857792||TESI_002035-RA||1||CDS||2983083682||2077||77.19	64856494	64857792	b57268_PGA_scaffold_2	PGA_scaffold_2||6531603||6538094||BUSI_003058-RA||-1||CDS||2987696149||11650||77.19	6538094	6531603	5.100000e-05	127
###  Mean Ks:  5.9463	Mean Kn: 0.3863
#Ks	Kn	a<db_genome_id>_<chr>	chr1||start1||stop1||name1||strand1||type1||db_feature_id1||genome_order1||percent_id1	start1	stop1	b<db_genome_id>_<chr>	chr2||start2||stop2||name2||strand2||type2||db_feature_id2||genome_order2||percent_id2	start2	stop2	eval	block_score	GEVO_link
1.7028	0.4691	a57266_PGA_scaffold1	PGA_scaffold1||64216861||64220487||TESI_002017-RA||1||CDS||2983083628||2059||61.77	64216861	64220487	b57268_PGA_scaffold_6	PGA_scaffold_6||43376960||43379036||BUSI_020818-RA||1||CDS||2988504231||20830||61.77	43376960	43379036	5.400000e-46	45
9.3293	0.7128	a57266_PGA_scaffold1	PGA_scaffold1||65072367||65079808||TESI_002037-RA||1||CDS||2983083688||2079||85.85	65072367	65079808	b57268_PGA_scaffold_6	PGA_scaffold_6||43334156||43336502||BUSI_020813-RA||1||CDS||2988504216||20825||85.85	43334156	43336502	1.000000e-250	92
0.6698	0.0745	a57266_PGA_scaffold1	PGA_scaffold1||65560990||65571780||TESI_002049-RA||1||CDS||2983083724||2091||85.25	65560990	65571780	b57268_PGA_scaffold_6	PGA_scaffold_6||43171948||43184433||BUSI_020808-RA||-1||CDS||2988504201||20820||85.25	43184433	43171948	1.000000e-250	139
0.8496	0.1826	a57266_PGA_scaffold1	PGA_scaffold1||65576239||65578100||TESI_002050-RA||1||CDS||2983083727||2092||75.99	65576239	65578100	b57268_PGA_scaffold_6	PGA_scaffold_6||43153608||43155013||BUSI_020807-RA||-1||CDS||2988504198||20819||75.99	43155013	43153608	4.100000e-134	189
10.7026	1.9419	a57266_PGA_scaffold1	PGA_scaffold1||65833935||65848888||TESI_002052-RA||-1||CDS||2983083733||2094||86.86	65848888	65833935	b57268_PGA_scaffold_6	PGA_scaffold_6||43127199||43127679||BUSI_020805-RA||-1||CDS||2988504192||20817||86.86	43127679	43127199	1.100000e-86	239
0.9134	0.2217	a57266_PGA_scaffold1	PGA_scaffold1||66479991||66486977||TESI_002059-RA||-1||CDS||2983083754||2101||72.54	66486977	66479991	b57268_PGA_scaffold_6	PGA_scaffold_6||42708731||42711072||BUSI_020794-RA||-1||CDS||2988504159||20806||72.54	42711072	42708731	2.400000e-66	286
1.0067	0.1385	a57266_PGA_scaffold1	PGA_scaffold1||66510030||66510551||TESI_002060-RA||-1||CDS||2983083757||2102||78.49	66510551	66510030	b57268_PGA_scaffold_6	PGA_scaffold_6||42671350||42672133||BUSI_020792-RA||-1||CDS||2988504153||20804||78.49	42672133	42671350	1.100000e-133	336
1.2805	0.2442	a57266_PGA_scaffold1	PGA_scaffold1||66601197||66607809||TESI_002061-RA||-1||CDS||2983083760||2103||85.4	66607809	66601197	b57268_PGA_scaffold_6	PGA_scaffold_6||42497775||42505748||BUSI_020788-RA||-1||CDS||2988504141||20800||85.4	42505748	42497775	7.400000e-83	386
0.6711	0.2056	a57266_PGA_scaffold1	PGA_scaffold1||66627593||66643709||TESI_002064-RA||-1||CDS||2983083769||2106||75.98	66643709	66627593	b57268_PGA_scaffold_6	PGA_scaffold_6||42121628||42130227||BUSI_020778-RA||1||CDS||2988504111||20790||75.98	42121628	42130227	1.000000e-250	436
1.3897	0.2589	a57266_PGA_scaffold1	PGA_scaffold1||66743304||66751659||TESI_002065-RA||-1||CDS||2983083772||2107||74.41	66751659	66743304	b57268_PGA_scaffold_6	PGA_scaffold_6||42004864||42007725||BUSI_020775-RA||1||CDS||2988504102||20787||74.41	42004864	42007725	2.400000e-159	486
0.8449	0.3240	a57266_PGA_scaffold1	PGA_scaffold1||66936491||66944311||TESI_002072-RA||1||CDS||2983083793||2114||77.74	66936491	66944311	b57268_PGA_scaffold_6	PGA_scaffold_6||41843605||41846873||BUSI_020771-RA||-1||CDS||2988504090||20783||77.74	41846873	41843605	1.500000e-137	536
0.8295	0.0803	a57266_PGA_scaffold1	PGA_scaffold1||67463770||67476951||TESI_002078-RA||1||CDS||2983083811||2120||79.9	67463770	67476951	b57268_PGA_scaffold_6	PGA_scaffold_6||40609545||40618753||BUSI_020736-RA||1||CDS||2988503985||20748||79.9	40609545	40618753	2.000000e-99	50
0.8406	0.1226	a57266_PGA_scaffold1	PGA_scaffold1||67565954||67567153||TESI_002080-RA||1||CDS||2983083817||2122||79.05	67565954	67567153	b57268_PGA_scaffold_6	PGA_scaffold_6||40652574||40662793||BUSI_020739-RA||1||CDS||2988503994||20751||79.05	40652574	40662793	1.200000e-79	100
0.6947	0.1449	a57266_PGA_scaffold1	PGA_scaffold1||67935502||67939763||TESI_002090-RA||1||CDS||2983083847||2132||78.13	67935502	67939763	b57268_PGA_scaffold_6	PGA_scaffold_6||40804670||40817584||BUSI_020743-RA||1||CDS||2988504006||20755||78.13	40804670	40817584	1.000000e-250	150
0.7817	0.1706	a57266_PGA_scaffold1	PGA_scaffold1||67951393||67954926||TESI_002091-RA||1||CDS||2983083850||2133||82.65	67951393	67954926	b57268_PGA_scaffold_6	PGA_scaffold_6||41404593||41406318||BUSI_020756-RA||1||CDS||2988504045||20768||82.65	41404593	41406318	1.000000e-250	583
0.6433	0.1169	a57266_PGA_scaffold1	PGA_scaffold1||67957390||67968351||TESI_002092-RA||1||CDS||2983083853||2134||83.9	67957390	67968351	b57268_PGA_scaffold_6	PGA_scaffold_6||41162727||41171617||BUSI_020752-RA||-1||CDS||2988504033||20764||83.9	41171617	41162727	1.100000e-111	633
67.9374	1.1582	a57266_PGA_scaffold1	PGA_scaffold1||68465082||68496463||TESI_002110-RA||1||CDS||2983083907||2152||68.12	68465082	68496463	b57268_PGA_scaffold_6	PGA_scaffold_6||41202167||41240211||BUSI_020753-RA||-1||CDS||2988504036||20765||68.12	41240211	41202167	1.500000e-41	237
###  Mean Ks:  0.8604	Mean Kn: 0.1825
#Ks	Kn	a<db_genome_id>_<chr>	chr1||start1||stop1||name1||strand1||type1||db_feature_id1||genome_order1||percent_id1	start1	stop1	b<db_genome_id>_<chr>	chr2||start2||stop2||name2||strand2||type2||db_feature_id2||genome_order2||percent_id2	start2	stop2	eval	block_score	GEVO_link
0.9820	0.2147	a57266_PGA_scaffold1	PGA_scaffold1||69407727||69421740||TESI_002134-RA||1||CDS||2983083979||2176||79.73	69407727	69421740	b57268_PGA_scaffold_9	PGA_scaffold_9||30268566||30273699||BUSI_007027-RA||-1||CDS||2989037950||26172||79.73	30273699	30268566	1.000000e-250	50
0.7746	0.1728	a57266_PGA_scaffold1	PGA_scaffold1||69523636||69559991||TESI_002136-RA||1||CDS||2983083985||2178||82.28	69523636	69559991	b57268_PGA_scaffold_9	PGA_scaffold_9||30234982||30238266||BUSI_007024-RA||-1||CDS||2989037941||26169||82.28	30238266	30234982	2.500000e-103	100
0.8947	0.1735	a57266_PGA_scaffold1	PGA_scaffold1||69786436||69791522||TESI_002151-RA||-1||CDS||2983084030||2193||78.4	69791522	69786436	b57268_PGA_scaffold_9	PGA_scaffold_9||30040384||30044799||BUSI_007009-RA||1||CDS||2989037896||26154||78.4	30040384	30044799	1.000000e-250	147
0.7143	0.1449	a57266_PGA_scaffold1	PGA_scaffold1||69859482||69863908||TESI_002153-RA||-1||CDS||2983084036||2195||83.33	69863908	69859482	b57268_PGA_scaffold_9	PGA_scaffold_9||30026485||30030339||BUSI_007008-RA||1||CDS||2989037893||26153||83.33	30026485	30030339	1.000000e-250	197
0.8082	0.1329	a57266_PGA_scaffold1	PGA_scaffold1||69895912||69908777||TESI_002155-RA||-1||CDS||2983084042||2197||79.9	69908777	69895912	b57268_PGA_scaffold_9	PGA_scaffold_9||29993730||29999120||BUSI_007006-RA||1||CDS||2989037887||26151||79.9	29993730	29999120	1.100000e-217	247
0.9888	0.2562	a57266_PGA_scaffold1	PGA_scaffold1||69974675||69979020||TESI_002160-RA||-1||CDS||2983084057||2202||70.87	69979020	69974675	b57268_PGA_scaffold_9	PGA_scaffold_9||29954615||29967214||BUSI_007001-RA||1||CDS||2989037872||26146||70.87	29954615	29967214	1.000000e-250	297
###  Mean Ks:  10.4943	Mean Kn: 0.3211
#Ks	Kn	a<db_genome_id>_<chr>	chr1||start1||stop1||name1||strand1||type1||db_feature_id1||genome_order1||percent_id1	start1	stop1	b<db_genome_id>_<chr>	chr2||start2||stop2||name2||strand2||type2||db_feature_id2||genome_order2||percent_id2	start2	stop2	eval	block_score	GEVO_link
0.7211	0.1769	a57266_PGA_scaffold1	PGA_scaffold1||69523636||69559991||TESI_002136-RA||1||CDS||2983083985||2178||82.81	69523636	69559991	b57268_PGA_scaffold_11	PGA_scaffold_11||55770036||55775580||BUSI_013663-RA||-1||CDS||2987023246||6705||82.81	55775580	55770036	1.000000e-250	50
57.1759	1.1022	a57266_PGA_scaffold1	PGA_scaffold1||69583045||69584301||TESI_002138-RA||1||CDS||2983083991||2180||76.3	69583045	69584301	b57268_PGA_scaffold_11	PGA_scaffold_11||55739454||55749516||BUSI_013661-RA||-1||CDS||2987023240||6703||76.3	55749516	55739454	1.800000e-104	100
66.3121	0.9866	a57266_PGA_scaffold1	PGA_scaffold1||69773481||69776562||TESI_002150-RA||-1||CDS||2983084027||2192||65.95	69776562	69773481	b57268_PGA_scaffold_11	PGA_scaffold_11||55526541||55560767||BUSI_013648-RA||1||CDS||2987023201||6690||65.95	55526541	55560767	6.900000e-76	147
0.7463	0.1910	a57266_PGA_scaffold1	PGA_scaffold1||69786436||69791522||TESI_002151-RA||-1||CDS||2983084030||2193||78.18	69791522	69786436	b57268_PGA_scaffold_11	PGA_scaffold_11||55519441||55524731||BUSI_013647-RA||1||CDS||2987023198||6689||78.18	55519441	55524731	1.000000e-250	197
1.0701	0.4182	a57266_PGA_scaffold1	PGA_scaffold1||69872832||69882011||TESI_002154-RA||-1||CDS||2983084039||2196||68.73	69882011	69872832	b57268_PGA_scaffold_11	PGA_scaffold_11||55509735||55515700||BUSI_013646-RA||1||CDS||2987023195||6688||68.73	55509735	55515700	1.000000e-250	247
0.5775	0.0478	a57266_PGA_scaffold1	PGA_scaffold1||69947430||69958531||TESI_002157-RA||1||CDS||2983084048||2199||87.24	69947430	69958531	b57268_PGA_scaffold_11	PGA_scaffold_11||55462237||55470798||BUSI_013642-RA||-1||CDS||2987023183||6684||87.24	55470798	55462237	3.200000e-143	297
2.0912	0.2170	a57266_PGA_scaffold1	PGA_scaffold1||69974675||69979020||TESI_002160-RA||-1||CDS||2983084057||2202||84.26	69979020	69974675	b57268_PGA_scaffold_11	PGA_scaffold_11||55448848||55457273||BUSI_013641-RA||-1||CDS||2987023180||6683||84.26	55457273	55448848	1.000000e-250	347
0.7745	0.1631	a57266_PGA_scaffold1	PGA_scaffold1||70028093||70036596||TESI_002161-RA||1||CDS||2983084060||2203||83.0	70028093	70036596	b57268_PGA_scaffold_11	PGA_scaffold_11||55408542||55418687||BUSI_013637-RA||-1||CDS||2987023168||6679||83.0	55418687	55408542	1.100000e-101	397
67.7761	1.1363	a57266_PGA_scaffold1	PGA_scaffold1||70134196||70139806||TESI_002165-RA||1||CDS||2983084072||2207||81.71	70134196	70139806	b57268_PGA_scaffold_11	PGA_scaffold_11||55351400||55363859||BUSI_013634-RA||-1||CDS||2987023159||6676||81.71	55363859	55351400	1.500000e-61	447
0.5958	0.1084	a57266_PGA_scaffold1	PGA_scaffold1||70140882||70148681||TESI_002166-RA||-1||CDS||2983084075||2208||86.6	70148681	70140882	b57268_PGA_scaffold_11	PGA_scaffold_11||55341071||55348636||BUSI_013633-RA||1||CDS||2987023156||6675||86.6	55341071	55348636	1.000000e-250	497
0.8746	0.1704	a57266_PGA_scaffold1	PGA_scaffold1||70220633||70226984||TESI_002169-RA||1||CDS||2983084084||2211||77.18	70220633	70226984	b57268_PGA_scaffold_11	PGA_scaffold_11||55234179||55243632||BUSI_013624-RA||1||CDS||2987023129||6666||77.18	55234179	55243632	7.900000e-65	547
0.5852	0.0583	a57266_PGA_scaffold1	PGA_scaffold1||70264876||70279609||TESI_002174-RA||1||CDS||2983084099||2216||86.74	70264876	70279609	b57268_PGA_scaffold_11	PGA_scaffold_11||55172744||55182182||BUSI_013615-RA||-1||CDS||2987023102||6657||86.74	55182182	55172744	1.000000e-250	597
1.2068	0.1023	a57266_PGA_scaffold1	PGA_scaffold1||70280557||70282244||TESI_002175-RA||-1||CDS||2983084102||2217||78.77	70282244	70280557	b57268_PGA_scaffold_11	PGA_scaffold_11||55170739||55172293||BUSI_013614-RA||1||CDS||2987023099||6656||78.77	55170739	55172293	1.000000e-250	647
0.8012	0.0550	a57266_PGA_scaffold1	PGA_scaffold1||70332746||70342267||TESI_002178-RA||-1||CDS||2983084111||2220||82.39	70342267	70332746	b57268_PGA_scaffold_11	PGA_scaffold_11||55020098||55026446||BUSI_013600-RA||1||CDS||2987023057||6642||82.39	55020098	55026446	1.000000e-250	694
0.6739	0.0217	a57266_PGA_scaffold1	PGA_scaffold1||70356119||70360778||TESI_002179-RA||1||CDS||2983084114||2221||87.45	70356119	70360778	b57268_PGA_scaffold_11	PGA_scaffold_11||55010062||55015168||BUSI_013598-RA||-1||CDS||2987023051||6640||87.45	55015168	55010062	2.000000e-171	744
1.2413	0.2446	a57266_PGA_scaffold1	PGA_scaffold1||70372378||70380883||TESI_002180-RA||1||CDS||2983084117||2222||77.97	70372378	70380883	b57268_PGA_scaffold_11	PGA_scaffold_11||54979346||54983788||BUSI_013593-RA||-1||CDS||2987023036||6635||77.97	54983788	54979346	8.800000e-85	794
0.7328	0.1819	a57266_PGA_scaffold1	PGA_scaffold1||70382110||70393583||TESI_002181-RA||1||CDS||2983084120||2223||81.48	70382110	70393583	b57268_PGA_scaffold_11	PGA_scaffold_11||54962473||54972137||BUSI_013592-RA||-1||CDS||2987023033||6634||81.48	54972137	54962473	1.700000e-173	844
0.3879	0.1767	a57266_PGA_scaffold1	PGA_scaffold1||70410166||70416832||TESI_002182-RA||-1||CDS||2983084123||2224||81.15	70416832	70410166	b57268_PGA_scaffold_11	PGA_scaffold_11||54934716||54938577||BUSI_013590-RA||1||CDS||2987023027||6632||81.15	54934716	54938577	2.100000e-141	894
0.6233	0.1539	a57266_PGA_scaffold1	PGA_scaffold1||70455781||70465329||TESI_002185-RA||-1||CDS||2983084132||2227||79.77	70465329	70455781	b57268_PGA_scaffold_11	PGA_scaffold_11||54927018||54933804||BUSI_013589-RA||1||CDS||2987023024||6631||79.77	54927018	54933804	1.000000e-250	944
1.1864	0.2888	a57266_PGA_scaffold1	PGA_scaffold1||70471787||70478899||TESI_002186-RA||-1||CDS||2983084135||2228||80.53	70478899	70471787	b57268_PGA_scaffold_11	PGA_scaffold_11||54914075||54920455||BUSI_013588-RA||1||CDS||2987023021||6630||80.53	54914075	54920455	2.100000e-66	994
1.1273	0.2318	a57266_PGA_scaffold1	PGA_scaffold1||70486574||70518280||TESI_002188-RA||1||CDS||2983084141||2230||81.17	70486574	70518280	b57268_PGA_scaffold_11	PGA_scaffold_11||54900552||54906386||BUSI_013585-RA||-1||CDS||2987023012||6627||81.17	54906386	54900552	3.800000e-87	1044
0.8315	0.1666	a57266_PGA_scaffold1	PGA_scaffold1||70575927||70578849||TESI_002191-RA||1||CDS||2983084150||2233||79.55	70575927	70578849	b57268_PGA_scaffold_11	PGA_scaffold_11||54816690||54831116||BUSI_013578-RA||-1||CDS||2987022991||6620||79.55	54831116	54816690	1.000000e-250	1094
0.5505	0.0498	a57266_PGA_scaffold1	PGA_scaffold1||70580010||70605661||TESI_002192-RA||-1||CDS||2983084153||2234||87.86	70605661	70580010	b57268_PGA_scaffold_11	PGA_scaffold_11||54796289||54814779||BUSI_013577-RA||1||CDS||2987022988||6619||87.86	54796289	54814779	1.000000e-250	1144
0.8712	0.2459	a57266_PGA_scaffold1	PGA_scaffold1||70610163||70612990||TESI_002193-RA||1||CDS||2983084156||2235||76.54	70610163	70612990	b57268_PGA_scaffold_11	PGA_scaffold_11||54778738||54791708||BUSI_013576-RA||-1||CDS||2987022985||6618||76.54	54791708	54778738	1.000000e-250	1194
1.7608	0.2152	a57266_PGA_scaffold1	PGA_scaffold1||70649170||70650746||TESI_002195-RA||1||CDS||2983084162||2237||77.41	70649170	70650746	b57268_PGA_scaffold_11	PGA_scaffold_11||54775021||54776571||BUSI_013575-RA||-1||CDS||2987022982||6617||77.41	54776571	54775021	4.000000e-243	1244
1.1127	0.2594	a57266_PGA_scaffold1	PGA_scaffold1||70657865||70670876||TESI_002196-RA||-1||CDS||2983084165||2238||70.5	70670876	70657865	b57268_PGA_scaffold_11	PGA_scaffold_11||54770377||54774229||BUSI_013574-RA||1||CDS||2987022979||6616||70.5	54770377	54774229	9.400000e-235	1294
0.7168	0.0806	a57266_PGA_scaffold1	PGA_scaffold1||70672220||70676065||TESI_002197-RA||1||CDS||2983084168||2239||83.15	70672220	70676065	b57268_PGA_scaffold_11	PGA_scaffold_11||54760662||54763705||BUSI_013573-RA||-1||CDS||2987022976||6615||83.15	54763705	54760662	1.000000e-250	1344
1.0598	0.1506	a57266_PGA_scaffold1	PGA_scaffold1||70723935||70741560||TESI_002201-RA||-1||CDS||2983084180||2243||84.44	70741560	70723935	b57268_PGA_scaffold_11	PGA_scaffold_11||54712251||54721128||BUSI_013570-RA||1||CDS||2987022967||6612||84.44	54712251	54721128	6.700000e-153	1394
0.5493	0.1512	a57266_PGA_scaffold1	PGA_scaffold1||70760762||70777443||TESI_002203-RA||-1||CDS||2983084186||2245||79.24	70777443	70760762	b57268_PGA_scaffold_11	PGA_scaffold_11||54657921||54674779||BUSI_013566-RA||1||CDS||2987022955||6608||79.24	54657921	54674779	1.000000e-250	1444
76.2748	1.4970	a57266_PGA_scaffold1	PGA_scaffold1||70804819||70810685||TESI_002205-RA||-1||CDS||2983084192||2247||76.56	70810685	70804819	b57268_PGA_scaffold_11	PGA_scaffold_11||54639643||54643231||BUSI_013564-RA||1||CDS||2987022949||6606||76.56	54639643	54643231	8.200000e-20	1463
0.7254	0.1246	a57266_PGA_scaffold1	PGA_scaffold1||70941877||70945017||TESI_002212-RA||-1||CDS||2983084213||2254||80.24	70945017	70941877	b57268_PGA_scaffold_11	PGA_scaffold_11||54630303||54633561||BUSI_013562-RA||1||CDS||2987022943||6604||80.24	54630303	54633561	1.600000e-140	1513
80.9876	0.8271	a57266_PGA_scaffold1	PGA_scaffold1||70950086||70951201||TESI_002213-RA||-1||CDS||2983084216||2255||74.47	70951201	70950086	b57268_PGA_scaffold_11	PGA_scaffold_11||54541806||54542892||BUSI_013554-RA||1||CDS||2987022919||6596||74.47	54541806	54542892	3.400000e-18	1530
1.7075	1.2414	a57266_PGA_scaffold1	PGA_scaffold1||70962147||70969181||TESI_002214-RA||1||CDS||2983084219||2256||79.78	70962147	70969181	b57268_PGA_scaffold_11	PGA_scaffold_11||54526587||54537045||BUSI_013553-RA||-1||CDS||2987022916||6595||79.78	54537045	54526587	1.200000e-16	1545
0.9075	0.2322	a57266_PGA_scaffold1	PGA_scaffold1||70980248||70984975||TESI_002215-RA||1||CDS||2983084222||2257||81.38	70980248	70984975	b57268_PGA_scaffold_11	PGA_scaffold_11||54503540||54512400||BUSI_013551-RA||-1||CDS||2987022910||6593||81.38	54512400	54503540	4.900000e-160	1595
66.9676	0.5575	a57266_PGA_scaffold1	PGA_scaffold1||71013409||71018549||TESI_002218-RA||1||CDS||2983084231||2260||61.24	71013409	71018549	b57268_PGA_scaffold_11	PGA_scaffold_11||54495903||54498578||BUSI_013550-RA||-1||CDS||2987022907||6592||61.24	54498578	54495903	3.600000e-04	1598
0.5393	0.0594	a57266_PGA_scaffold1	PGA_scaffold1||71091999||71153080||TESI_002223-RA||1||CDS||2983084246||2265||87.33	71091999	71153080	b57268_PGA_scaffold_11	PGA_scaffold_11||54458832||54486408||BUSI_013549-RA||-1||CDS||2987022904||6591||87.33	54486408	54458832	2.500000e-245	1648
0.6175	0.1023	a57266_PGA_scaffold1	PGA_scaffold1||71225168||71228145||TESI_002226-RA||1||CDS||2983084255||2268||83.63	71225168	71228145	b57268_PGA_scaffold_11	PGA_scaffold_11||54408922||54411634||BUSI_013545-RA||-1||CDS||2987022892||6587||83.63	54411634	54408922	2.200000e-227	1698
0.9650	0.3747	a57266_PGA_scaffold1	PGA_scaffold1||71241387||71258796||TESI_002228-RA||-1||CDS||2983084261||2270||83.33	71258796	71241387	b57268_PGA_scaffold_11	PGA_scaffold_11||54403801||54407391||BUSI_013544-RA||1||CDS||2987022889||6586||83.33	54403801	54407391	2.200000e-72	1748
0.3583	0.0123	a57266_PGA_scaffold1	PGA_scaffold1||71291998||71296763||TESI_002229-RA||-1||CDS||2983084264||2271||92.31	71296763	71291998	b57268_PGA_scaffold_11	PGA_scaffold_11||54364668||54367159||BUSI_013540-RA||1||CDS||2987022877||6582||92.31	54364668	54367159	1.400000e-112	1798
0.7720	0.1167	a57266_PGA_scaffold1	PGA_scaffold1||71314056||71340049||TESI_002230-RA||1||CDS||2983084267||2272||85.55	71314056	71340049	b57268_PGA_scaffold_11	PGA_scaffold_11||54351426||54361984||BUSI_013539-RA||-1||CDS||2987022874||6581||85.55	54361984	54351426	1.000000e-250	1848
0.5987	0.0508	a57266_PGA_scaffold1	PGA_scaffold1||71346211||71353445||TESI_002233-RA||1||CDS||2983084276||2275||85.53	71346211	71353445	b57268_PGA_scaffold_11	PGA_scaffold_11||54332831||54338453||BUSI_013537-RA||-1||CDS||2987022868||6579||85.53	54338453	54332831	1.000000e-250	1898
1.2831	0.2526	a57266_PGA_scaffold1	PGA_scaffold1||71371876||71376841||TESI_002236-RA||1||CDS||2983084285||2278||78.56	71371876	71376841	b57268_PGA_scaffold_11	PGA_scaffold_11||54257240||54259268||BUSI_013531-RA||-1||CDS||2987022850||6573||78.56	54259268	54257240	1.200000e-137	1948
0.5528	0.1768	a57266_PGA_scaffold1	PGA_scaffold1||71398464||71412734||TESI_002239-RA||-1||CDS||2983084294||2281||86.31	71412734	71398464	b57268_PGA_scaffold_11	PGA_scaffold_11||54244234||54253057||BUSI_013530-RA||1||CDS||2987022847||6572||86.31	54244234	54253057	1.100000e-222	1998
0.6255	0.0780	a57266_PGA_scaffold1	PGA_scaffold1||71443900||71452458||TESI_002241-RA||1||CDS||2983084300||2283||83.42	71443900	71452458	b57268_PGA_scaffold_11	PGA_scaffold_11||54225916||54232236||BUSI_013528-RA||-1||CDS||2987022841||6570||83.42	54232236	54225916	1.000000e-250	2048
0.7877	0.2225	a57266_PGA_scaffold1	PGA_scaffold1||71522504||71531108||TESI_002244-RA||1||CDS||2983084309||2286||82.33	71522504	71531108	b57268_PGA_scaffold_11	PGA_scaffold_11||54207332||54215014||BUSI_013527-RA||-1||CDS||2987022838||6569||82.33	54215014	54207332	1.400000e-129	2098
61.0613	1.3503	a57266_PGA_scaffold1	PGA_scaffold1||71558465||71563677||TESI_002245-RA||1||CDS||2983084312||2287||84.04	71558465	71563677	b57268_PGA_scaffold_11	PGA_scaffold_11||54194883||54201949||BUSI_013526-RA||-1||CDS||2987022835||6568||84.04	54201949	54194883	1.000000e-224	2148
0.8099	0.0451	a57266_PGA_scaffold1	PGA_scaffold1||71563933||71569479||TESI_002246-RA||-1||CDS||2983084315||2288||82.24	71569479	71563933	b57268_PGA_scaffold_11	PGA_scaffold_11||54184744||54189010||BUSI_013524-RA||1||CDS||2987022829||6566||82.24	54184744	54189010	1.000000e-250	2198
1.2661	0.4414	a57266_PGA_scaffold1	PGA_scaffold1||71574872||71579252||TESI_002247-RA||1||CDS||2983084318||2289||66.67	71574872	71579252	b57268_PGA_scaffold_11	PGA_scaffold_11||54106706||54120888||BUSI_013521-RA||-1||CDS||2987022820||6563||66.67	54120888	54106706	6.200000e-126	2248
1.6805	0.4168	a57266_PGA_scaffold1	PGA_scaffold1||71590718||71592200||TESI_002248-RA||1||CDS||2983084321||2290||66.48	71590718	71592200	b57268_PGA_scaffold_11	PGA_scaffold_11||54082871||54089759||BUSI_013518-RA||-1||CDS||2987022811||6560||66.48	54089759	54082871	6.400000e-94	2298
###  Mean Ks:  22.1776	Mean Kn: 0.6272
#Ks	Kn	a<db_genome_id>_<chr>	chr1||start1||stop1||name1||strand1||type1||db_feature_id1||genome_order1||percent_id1	start1	stop1	b<db_genome_id>_<chr>	chr2||start2||stop2||name2||strand2||type2||db_feature_id2||genome_order2||percent_id2	start2	stop2	eval	block_score	GEVO_link
15.3944	0.9966	a57266_PGA_scaffold1	PGA_scaffold1||69600575||69605198||TESI_002139-RA||1||CDS||2983083994||2181||80.1	69600575	69605198	b57268_PGA_scaffold_12	PGA_scaffold_12||32459287||32474237||BUSI_023358-RA||1||CDS||2987234229||7519||80.1	32459287	32474237	7.400000e-97	50
0.7453	0.0419	a57266_PGA_scaffold1	PGA_scaffold1||69729361||69731479||TESI_002144-RA||1||CDS||2983084009||2186||86.3	69729361	69731479	b57268_PGA_scaffold_12	PGA_scaffold_12||32484868||32492131||BUSI_023359-RA||1||CDS||2987234232||7520||86.3	32484868	32492131	1.600000e-158	100
12.1593	0.6015	a57266_PGA_scaffold1	PGA_scaffold1||69859482||69863908||TESI_002153-RA||-1||CDS||2983084036||2195||61.25	69863908	69859482	b57268_PGA_scaffold_12	PGA_scaffold_12||32496928||32501154||BUSI_023360-RA||1||CDS||2987234235||7521||61.25	32496928	32501154	5.900000e-21	120
16.3917	0.8528	a57266_PGA_scaffold1	PGA_scaffold1||70247188||70249086||TESI_002172-RA||-1||CDS||2983084093||2214||55.48	70249086	70247188	b57268_PGA_scaffold_12	PGA_scaffold_12||32687481||32688745||BUSI_023371-RA||1||CDS||2987234268||7532||55.48	32687481	32688745	1.000000e-17	134
66.1971	0.6434	a57266_PGA_scaffold1	PGA_scaffold1||70332746||70342267||TESI_002178-RA||-1||CDS||2983084111||2220||58.01	70342267	70332746	b57268_PGA_scaffold_12	PGA_scaffold_12||32807815||32810597||BUSI_023378-RA||1||CDS||2987234289||7539||58.01	32807815	32810597	2.600000e-45	178
###  Mean Ks:  9.1322	Mean Kn: 0.3122
#Ks	Kn	a<db_genome_id>_<chr>	chr1||start1||stop1||name1||strand1||type1||db_feature_id1||genome_order1||percent_id1	start1	stop1	b<db_genome_id>_<chr>	chr2||start2||stop2||name2||strand2||type2||db_feature_id2||genome_order2||percent_id2	start2	stop2	eval	block_score	GEVO_link
0.6533	0.1133	a57266_PGA_scaffold1	PGA_scaffold1||70061843||70062427||TESI_002162-RA||-1||CDS||2983084063||2204||86.22	70062427	70061843	b57268_PGA_scaffold_9	PGA_scaffold_9||175966||176630||BUSI_005198-RA||-1||CDS||2989032463||24343||86.22	176630	175966	5.400000e-93	50
0.9015	0.1167	a57266_PGA_scaffold1	PGA_scaffold1||70076387||70079347||TESI_002163-RA||-1||CDS||2983084066||2205||83.24	70079347	70076387	b57268_PGA_scaffold_9	PGA_scaffold_9||187070||189594||BUSI_005199-RA||-1||CDS||2989032466||24344||83.24	189594	187070	1.000000e-250	100
1.1063	0.2429	a57266_PGA_scaffold1	PGA_scaffold1||70106543||70112880||TESI_002164-RA||1||CDS||2983084069||2206||76.74	70106543	70112880	b57268_PGA_scaffold_9	PGA_scaffold_9||204421||216276||BUSI_005200-RA||1||CDS||2989032469||24345||76.74	204421	216276	6.200000e-167	150
0.5025	0.1045	a57266_PGA_scaffold1	PGA_scaffold1||70152317||70153428||TESI_002167-RA||-1||CDS||2983084078||2209||86.61	70153428	70152317	b57268_PGA_scaffold_9	PGA_scaffold_9||241092||242557||BUSI_005202-RA||-1||CDS||2989032475||24347||86.61	242557	241092	8.700000e-123	200
0.9422	0.2201	a57266_PGA_scaffold1	PGA_scaffold1||70187642||70205171||TESI_002168-RA||1||CDS||2983084081||2210||77.85	70187642	70205171	b57268_PGA_scaffold_9	PGA_scaffold_9||246728||268248||BUSI_005204-RA||1||CDS||2989032481||24349||77.85	246728	268248	1.000000e-250	250
0.7343	0.2020	a57266_PGA_scaffold1	PGA_scaffold1||70220633||70226984||TESI_002169-RA||1||CDS||2983084084||2211||77.85	70220633	70226984	b57268_PGA_scaffold_9	PGA_scaffold_9||298327||305023||BUSI_005206-RA||1||CDS||2989032487||24351||77.85	298327	305023	9.400000e-67	300
0.8674	0.1835	a57266_PGA_scaffold1	PGA_scaffold1||70229561||70231885||TESI_002170-RA||-1||CDS||2983084087||2212||73.8	70231885	70229561	b57268_PGA_scaffold_9	PGA_scaffold_9||319848||321986||BUSI_005210-RA||-1||CDS||2989032499||24355||73.8	321986	319848	9.200000e-109	350
0.8266	0.1122	a57266_PGA_scaffold1	PGA_scaffold1||70247188||70249086||TESI_002172-RA||-1||CDS||2983084093||2214||81.55	70249086	70247188	b57268_PGA_scaffold_9	PGA_scaffold_9||336473||338398||BUSI_005212-RA||-1||CDS||2989032505||24357||81.55	338398	336473	1.000000e-250	400
71.4602	2.1601	a57266_PGA_scaffold1	PGA_scaffold1||70249620||70253717||TESI_002173-RA||1||CDS||2983084096||2215||87.29	70249620	70253717	b57268_PGA_scaffold_9	PGA_scaffold_9||339043||342033||BUSI_005213-RA||1||CDS||2989032508||24358||87.29	339043	342033	1.400000e-51	450
0.5898	0.0461	a57266_PGA_scaffold1	PGA_scaffold1||70264876||70279609||TESI_002174-RA||1||CDS||2983084099||2216||86.42	70264876	70279609	b57268_PGA_scaffold_9	PGA_scaffold_9||362017||370466||BUSI_005216-RA||1||CDS||2989032517||24361||86.42	362017	370466	1.000000e-250	500
1.0234	0.0961	a57266_PGA_scaffold1	PGA_scaffold1||70280557||70282244||TESI_002175-RA||-1||CDS||2983084102||2217||78.74	70282244	70280557	b57268_PGA_scaffold_9	PGA_scaffold_9||370973||372273||BUSI_005217-RA||-1||CDS||2989032520||24362||78.74	372273	370973	1.200000e-211	550
0.7437	0.0486	a57266_PGA_scaffold1	PGA_scaffold1||70332746||70342267||TESI_002178-RA||-1||CDS||2983084111||2220||84.49	70342267	70332746	b57268_PGA_scaffold_9	PGA_scaffold_9||400204||406106||BUSI_005222-RA||-1||CDS||2989032535||24367||84.49	406106	400204	1.000000e-250	600
0.8244	0.1016	a57266_PGA_scaffold1	PGA_scaffold1||70372378||70380883||TESI_002180-RA||1||CDS||2983084117||2222||86.04	70372378	70380883	b57268_PGA_scaffold_9	PGA_scaffold_9||444438||450771||BUSI_005226-RA||1||CDS||2989032547||24371||86.04	444438	450771	1.000000e-250	650
0.7277	0.1340	a57266_PGA_scaffold1	PGA_scaffold1||70418085||70434872||TESI_002183-RA||-1||CDS||2983084126||2225||81.6	70434872	70418085	b57268_PGA_scaffold_9	PGA_scaffold_9||467243||475237||BUSI_005230-RA||-1||CDS||2989032559||24375||81.6	475237	467243	1.000000e-250	700
0.4151	0.1189	a57266_PGA_scaffold1	PGA_scaffold1||70446867||70455123||TESI_002184-RA||-1||CDS||2983084129||2226||82.12	70455123	70446867	b57268_PGA_scaffold_9	PGA_scaffold_9||477083||481556||BUSI_005231-RA||-1||CDS||2989032562||24376||82.12	481556	477083	3.400000e-109	750
0.6926	0.1237	a57266_PGA_scaffold1	PGA_scaffold1||70455781||70465329||TESI_002185-RA||-1||CDS||2983084132||2227||85.34	70465329	70455781	b57268_PGA_scaffold_9	PGA_scaffold_9||482809||492833||BUSI_005232-RA||-1||CDS||2989032565||24377||85.34	492833	482809	1.000000e-250	800
0.9517	0.2484	a57266_PGA_scaffold1	PGA_scaffold1||70471787||70478899||TESI_002186-RA||-1||CDS||2983084135||2228||74.31	70478899	70471787	b57268_PGA_scaffold_9	PGA_scaffold_9||493885||500115||BUSI_005233-RA||-1||CDS||2989032568||24378||74.31	500115	493885	5.600000e-116	850
0.7302	0.1260	a57266_PGA_scaffold1	PGA_scaffold1||70486574||70518280||TESI_002188-RA||1||CDS||2983084141||2230||79.02	70486574	70518280	b57268_PGA_scaffold_9	PGA_scaffold_9||501483||507196||BUSI_005234-RA||1||CDS||2989032571||24379||79.02	501483	507196	2.400000e-122	900
0.6860	0.0469	a57266_PGA_scaffold1	PGA_scaffold1||70610163||70612990||TESI_002193-RA||1||CDS||2983084156||2235||83.94	70610163	70612990	b57268_PGA_scaffold_9	PGA_scaffold_9||509752||511916||BUSI_005235-RA||1||CDS||2989032574||24380||83.94	509752	511916	1.000000e-250	950
0.9999	0.2580	a57266_PGA_scaffold1	PGA_scaffold1||70632449||70638184||TESI_002194-RA||1||CDS||2983084159||2236||80.39	70632449	70638184	b57268_PGA_scaffold_9	PGA_scaffold_9||512691||517646||BUSI_005236-RA||-1||CDS||2989032577||24381||80.39	517646	512691	7.300000e-182	1000
0.7557	0.1389	a57266_PGA_scaffold1	PGA_scaffold1||70657865||70670876||TESI_002196-RA||-1||CDS||2983084165||2238||79.92	70670876	70657865	b57268_PGA_scaffold_9	PGA_scaffold_9||528131||610417||BUSI_005238-RA||-1||CDS||2989032583||24383||79.92	610417	528131	1.000000e-250	1050
2.2164	0.4408	a57266_PGA_scaffold1	PGA_scaffold1||70686704||70688542||TESI_002198-RA||1||CDS||2983084171||2240||73.77	70686704	70688542	b57268_PGA_scaffold_9	PGA_scaffold_9||613634||617458||BUSI_005240-RA||1||CDS||2989032589||24385||73.77	613634	617458	8.300000e-88	1100
0.6977	0.1228	a57266_PGA_scaffold1	PGA_scaffold1||70688878||70704078||TESI_002199-RA||-1||CDS||2983084174||2241||80.52	70704078	70688878	b57268_PGA_scaffold_9	PGA_scaffold_9||619092||626714||BUSI_005241-RA||-1||CDS||2989032592||24386||80.52	626714	619092	1.000000e-250	1150
0.6292	0.0903	a57266_PGA_scaffold1	PGA_scaffold1||70707500||70712267||TESI_002200-RA||-1||CDS||2983084177||2242||84.02	70712267	70707500	b57268_PGA_scaffold_9	PGA_scaffold_9||628337||632163||BUSI_005242-RA||-1||CDS||2989032595||24387||84.02	632163	628337	1.000000e-250	1200
0.6035	0.1513	a57266_PGA_scaffold1	PGA_scaffold1||70760762||70777443||TESI_002203-RA||-1||CDS||2983084186||2245||81.86	70777443	70760762	b57268_PGA_scaffold_9	PGA_scaffold_9||637260||649136||BUSI_005243-RA||-1||CDS||2989032598||24388||81.86	649136	637260	1.000000e-250	1250
0.9998	0.1876	a57266_PGA_scaffold1	PGA_scaffold1||70783513||70786417||TESI_002204-RA||1||CDS||2983084189||2246||85.09	70783513	70786417	b57268_PGA_scaffold_9	PGA_scaffold_9||651496||654736||BUSI_005244-RA||1||CDS||2989032601||24389||85.09	651496	654736	1.700000e-231	1300
76.3506	0.9561	a57266_PGA_scaffold1	PGA_scaffold1||70811451||70823311||TESI_002206-RA||1||CDS||2983084195||2248||79.56	70811451	70823311	b57268_PGA_scaffold_9	PGA_scaffold_9||656523||679306||BUSI_005245-RA||1||CDS||2989032604||24390||79.56	656523	679306	7.700000e-29	1328
21.9021	1.1162	a57266_PGA_scaffold1	PGA_scaffold1||70838550||70866223||TESI_002207-RA||1||CDS||2983084198||2249||78.56	70838550	70866223	b57268_PGA_scaffold_9	PGA_scaffold_9||690450||698467||BUSI_005247-RA||1||CDS||2989032610||24392||78.56	690450	698467	2.300000e-123	1378
0.6462	0.1468	a57266_PGA_scaffold1	PGA_scaffold1||70872619||70878194||TESI_002209-RA||-1||CDS||2983084204||2251||81.76	70878194	70872619	b57268_PGA_scaffold_9	PGA_scaffold_9||699722||701855||BUSI_005248-RA||-1||CDS||2989032613||24393||81.76	701855	699722	3.400000e-177	1428
0.7062	0.1896	a57266_PGA_scaffold1	PGA_scaffold1||70898121||70900261||TESI_002210-RA||-1||CDS||2983084207||2252||77.91	70900261	70898121	b57268_PGA_scaffold_9	PGA_scaffold_9||719616||725922||BUSI_005251-RA||-1||CDS||2989032622||24396||77.91	725922	719616	1.000000e-250	1478
56.2447	1.1006	a57266_PGA_scaffold1	PGA_scaffold1||70919581||70928016||TESI_002211-RA||1||CDS||2983084210||2253||78.48	70919581	70928016	b57268_PGA_scaffold_9	PGA_scaffold_9||745222||759493||BUSI_005252-RA||1||CDS||2989032625||24397||78.48	745222	759493	1.000000e-250	1528
65.3815	1.1012	a57266_PGA_scaffold1	PGA_scaffold1||70950086||70951201||TESI_002213-RA||-1||CDS||2983084216||2255||71.89	70951201	70950086	b57268_PGA_scaffold_9	PGA_scaffold_9||760999||762204||BUSI_005253-RA||-1||CDS||2989032628||24398||71.89	762204	760999	1.200000e-19	1546
1.0277	0.1396	a57266_PGA_scaffold1	PGA_scaffold1||70992557||70993374||TESI_002216-RA||1||CDS||2983084225||2258||83.1	70992557	70993374	b57268_PGA_scaffold_9	PGA_scaffold_9||778507||783029||BUSI_005254-RA||1||CDS||2989032631||24399||83.1	778507	783029	2.500000e-58	1596
67.3766	0.4673	a57266_PGA_scaffold1	PGA_scaffold1||71013409||71018549||TESI_002218-RA||1||CDS||2983084231||2260||81.34	71013409	71018549	b57268_PGA_scaffold_9	PGA_scaffold_9||794664||812670||BUSI_005256-RA||1||CDS||2989032637||24401||81.34	794664	812670	4.000000e-176	1646
0.7823	0.2345	a57266_PGA_scaffold1	PGA_scaffold1||71172642||71205033||TESI_002225-RA||-1||CDS||2983084252||2267||83.46	71205033	71172642	b57268_PGA_scaffold_9	PGA_scaffold_9||833509||853047||BUSI_005260-RA||-1||CDS||2989032649||24405||83.46	853047	833509	2.700000e-239	1696
0.9858	0.2165	a57266_PGA_scaffold1	PGA_scaffold1||71225168||71228145||TESI_002226-RA||1||CDS||2983084255||2268||83.73	71225168	71228145	b57268_PGA_scaffold_9	PGA_scaffold_9||915369||917909||BUSI_005267-RA||1||CDS||2989032670||24412||83.73	915369	917909	1.300000e-126	1746
2.4982	0.4665	a57266_PGA_scaffold1	PGA_scaffold1||71232615||71244017||TESI_002227-RA||1||CDS||2983084258||2269||91.67	71232615	71244017	b57268_PGA_scaffold_9	PGA_scaffold_9||918704||926649||BUSI_005268-RA||1||CDS||2989032673||24413||91.67	918704	926649	7.500000e-29	1774
0.9567	0.2207	a57266_PGA_scaffold1	PGA_scaffold1||71342362||71343106||TESI_002232-RA||1||CDS||2983084273||2274||70.23	71342362	71343106	b57268_PGA_scaffold_9	PGA_scaffold_9||974594||975352||BUSI_005272-RA||1||CDS||2989032685||24417||70.23	974594	975352	2.500000e-95	1824
1.2757	0.2469	a57266_PGA_scaffold1	PGA_scaffold1||71431811||71433769||TESI_002240-RA||-1||CDS||2983084297||2282||70.37	71433769	71431811	b57268_PGA_scaffold_9	PGA_scaffold_9||1068311||1070834||BUSI_005278-RA||1||CDS||2989032703||24423||70.37	1068311	1070834	1.000000e-250	1874
1.1771	0.1695	a57266_PGA_scaffold1	PGA_scaffold1||71480466||71483982||TESI_002243-RA||1||CDS||2983084306||2285||77.91	71480466	71483982	b57268_PGA_scaffold_9	PGA_scaffold_9||1159018||1161170||BUSI_005289-RA||1||CDS||2989032736||24434||77.91	1159018	1161170	1.000000e-250	1921
0.9188	0.2034	a57266_PGA_scaffold1	PGA_scaffold1||71522504||71531108||TESI_002244-RA||1||CDS||2983084309||2286||79.65	71522504	71531108	b57268_PGA_scaffold_9	PGA_scaffold_9||1182726||1191641||BUSI_005292-RA||1||CDS||2989032745||24437||79.65	1182726	1191641	1.800000e-243	1971
1.0655	0.2343	a57266_PGA_scaffold1	PGA_scaffold1||71558465||71563677||TESI_002245-RA||1||CDS||2983084312||2287||86.39	71558465	71563677	b57268_PGA_scaffold_9	PGA_scaffold_9||1196062||1207091||BUSI_005293-RA||1||CDS||2989032748||24438||86.39	1196062	1207091	2.000000e-115	2021
1.1084	0.2804	a57266_PGA_scaffold1	PGA_scaffold1||71574872||71579252||TESI_002247-RA||1||CDS||2983084318||2289||67.13	71574872	71579252	b57268_PGA_scaffold_9	PGA_scaffold_9||1208995||1210132||BUSI_005294-RA||1||CDS||2989032751||24439||67.13	1208995	1210132	1.200000e-111	2071
###  Mean Ks:  14.8352	Mean Kn: 0.5633
#Ks	Kn	a<db_genome_id>_<chr>	chr1||start1||stop1||name1||strand1||type1||db_feature_id1||genome_order1||percent_id1	start1	stop1	b<db_genome_id>_<chr>	chr2||start2||stop2||name2||strand2||type2||db_feature_id2||genome_order2||percent_id2	start2	stop2	eval	block_score	GEVO_link
59.3745	1.0759	a57266_PGA_scaffold10	PGA_scaffold10||21678||24573||TESI_019143-RA||-1||CDS||2983233747||2295||83.06	24573	21678	b57268_PGA_scaffold_7	PGA_scaffold_7||5439146||5439711||BUSI_014203-RA||-1||CDS||2988668384||21372||83.06	5439711	5439146	4.100000e-48	47
2.1198	0.0920	a57266_PGA_scaffold10	PGA_scaffold10||29291||36091||TESI_019144-RA||1||CDS||2983233750||2296||87.05	29291	36091	b57268_PGA_scaffold_7	PGA_scaffold_7||5471021||5476132||BUSI_014206-RA||-1||CDS||2988668393||21375||87.05	5476132	5471021	8.000000e-238	97
0.5556	0.2319	a57266_PGA_scaffold10	PGA_scaffold10||89125||91918||TESI_019146-RA||-1||CDS||2983233756||2298||74.71	91918	89125	b57268_PGA_scaffold_7	PGA_scaffold_7||5628765||5636888||BUSI_014218-RA||-1||CDS||2988668429||21387||74.71	5636888	5628765	1.400000e-148	144
0.7865	0.1107	a57266_PGA_scaffold10	PGA_scaffold10||102667||107192||TESI_019147-RA||-1||CDS||2983233759||2299||80.18	107192	102667	b57268_PGA_scaffold_7	PGA_scaffold_7||5642029||5648915||BUSI_014220-RA||-1||CDS||2988668435||21389||80.18	5648915	5642029	4.300000e-118	194
1.0243	0.3328	a57266_PGA_scaffold10	PGA_scaffold10||139230||140772||TESI_019148-RA||1||CDS||2983233762||2300||81.47	139230	140772	b57268_PGA_scaffold_7	PGA_scaffold_7||5660399||5673005||BUSI_014221-RA||1||CDS||2988668438||21390||81.47	5660399	5673005	3.600000e-85	244
1.1891	0.3340	a57266_PGA_scaffold10	PGA_scaffold10||164311||169168||TESI_019149-RA||1||CDS||2983233765||2301||83.0	164311	169168	b57268_PGA_scaffold_7	PGA_scaffold_7||5686638||5692207||BUSI_014224-RA||1||CDS||2988668447||21393||83.0	5686638	5692207	8.800000e-117	294
0.8066	0.0975	a57266_PGA_scaffold10	PGA_scaffold10||332231||333728||TESI_019163-RA||1||CDS||2983233807||2315||81.85	332231	333728	b57268_PGA_scaffold_7	PGA_scaffold_7||5699682||5700630||BUSI_014226-RA||1||CDS||2988668453||21394||81.85	5699682	5700630	2.000000e-93	341
70.7586	1.8105	a57266_PGA_scaffold10	PGA_scaffold10||336532||337828||TESI_019164-RA||-1||CDS||2983233810||2316||75.92	337828	336532	b57268_PGA_scaffold_7	PGA_scaffold_7||5700433||5703015||BUSI_014225-RA||-1||CDS||2988668450||21395||75.92	5703015	5700433	1.700000e-51	391
1.2118	0.1646	a57266_PGA_scaffold10	PGA_scaffold10||351582||352379||TESI_019165-RA||1||CDS||2983233813||2317||86.67	351582	352379	b57268_PGA_scaffold_7	PGA_scaffold_7||5709532||5710478||BUSI_014227-RA||1||CDS||2988668456||21396||86.67	5709532	5710478	2.100000e-22	412
1.7977	0.5769	a57266_PGA_scaffold10	PGA_scaffold10||373436||381801||TESI_019166-RA||1||CDS||2983233816||2318||84.27	373436	381801	b57268_PGA_scaffold_7	PGA_scaffold_7||5716125||5720668||BUSI_014228-RA||1||CDS||2988668459||21397||84.27	5716125	5720668	8.400000e-78	462
24.6072	1.3482	a57266_PGA_scaffold10	PGA_scaffold10||414319||426022||TESI_019170-RA||-1||CDS||2983233828||2322||75.56	426022	414319	b57268_PGA_scaffold_7	PGA_scaffold_7||5750116||5756149||BUSI_014231-RA||-1||CDS||2988668468||21400||75.56	5756149	5750116	2.600000e-56	512
1.4223	0.2476	a57266_PGA_scaffold10	PGA_scaffold10||467660||478747||TESI_019172-RA||1||CDS||2983233834||2324||83.93	467660	478747	b57268_PGA_scaffold_7	PGA_scaffold_7||5813624||5817436||BUSI_014237-RA||1||CDS||2988668486||21406||83.93	5813624	5817436	1.800000e-63	562
0.7640	0.1266	a57266_PGA_scaffold10	PGA_scaffold10||495719||496804||TESI_019173-RA||1||CDS||2983233837||2325||78.81	495719	496804	b57268_PGA_scaffold_7	PGA_scaffold_7||5877430||5878521||BUSI_014243-RA||1||CDS||2988668504||21412||78.81	5877430	5878521	1.000000e-250	612
1.6092	0.1621	a57266_PGA_scaffold10	PGA_scaffold10||505168||514207||TESI_019174-RA||-1||CDS||2983233840||2326||85.34	514207	505168	b57268_PGA_scaffold_7	PGA_scaffold_7||5890834||5895497||BUSI_014245-RA||-1||CDS||2988668510||21414||85.34	5895497	5890834	1.800000e-107	662
0.9043	0.1825	a57266_PGA_scaffold10	PGA_scaffold10||525112||529922||TESI_019175-RA||1||CDS||2983233843||2327||75.97	525112	529922	b57268_PGA_scaffold_7	PGA_scaffold_7||5898627||5901909||BUSI_014246-RA||1||CDS||2988668513||21415||75.97	5898627	5901909	8.200000e-150	712
4.5562	0.4842	a57266_PGA_scaffold10	PGA_scaffold10||535796||540606||TESI_019177-RA||-1||CDS||2983233849||2329||75.14	540606	535796	b57268_PGA_scaffold_7	PGA_scaffold_7||6091829||6102098||BUSI_014264-RA||-1||CDS||2988668567||21433||75.14	6102098	6091829	6.400000e-79	759
2.2577	1.7735	a57266_PGA_scaffold10	PGA_scaffold10||546162||549861||TESI_019178-RA||1||CDS||2983233852||2330||87.5	546162	549861	b57268_PGA_scaffold_7	PGA_scaffold_7||6123043||6126307||BUSI_014267-RA||-1||CDS||2988668576||21436||87.5	6126307	6123043	1.100000e-54	809
0.6452	0.1041	a57266_PGA_scaffold10	PGA_scaffold10||564601||565320||TESI_019179-RA||-1||CDS||2983233855||2331||81.2	565320	564601	b57268_PGA_scaffold_7	PGA_scaffold_7||6131760||6132461||BUSI_014270-RA||-1||CDS||2988668585||21439||81.2	6132461	6131760	3.800000e-206	859
0.8581	0.1648	a57266_PGA_scaffold10	PGA_scaffold10||578970||583875||TESI_019180-RA||-1||CDS||2983233858||2332||76.86	583875	578970	b57268_PGA_scaffold_7	PGA_scaffold_7||6136411||6140763||BUSI_014271-RA||-1||CDS||2988668588||21440||76.86	6140763	6136411	4.100000e-132	909
0.9219	0.1384	a57266_PGA_scaffold10	PGA_scaffold10||620047||621020||TESI_019182-RA||-1||CDS||2983233864||2334||77.96	621020	620047	b57268_PGA_scaffold_7	PGA_scaffold_7||6154830||6155472||BUSI_014273-RA||-1||CDS||2988668594||21442||77.96	6155472	6154830	5.400000e-90	959
69.0542	1.2156	a57266_PGA_scaffold10	PGA_scaffold10||653278||657440||TESI_019183-RA||1||CDS||2983233867||2335||81.5	653278	657440	b57268_PGA_scaffold_7	PGA_scaffold_7||6167943||6191222||BUSI_014275-RA||1||CDS||2988668600||21444||81.5	6167943	6191222	8.900000e-135	1009
76.7785	1.1342	a57266_PGA_scaffold10	PGA_scaffold10||711029||716660||TESI_019186-RA||1||CDS||2983233876||2338||78.07	711029	716660	b57268_PGA_scaffold_7	PGA_scaffold_7||6202455||6207503||BUSI_014277-RA||1||CDS||2988668606||21446||78.07	6202455	6207503	6.500000e-41	1049
1.0986	0.2774	a57266_PGA_scaffold10	PGA_scaffold10||744386||759739||TESI_019188-RA||-1||CDS||2983233882||2340||81.34	759739	744386	b57268_PGA_scaffold_7	PGA_scaffold_7||6228448||6243899||BUSI_014282-RA||-1||CDS||2988668621||21451||81.34	6243899	6228448	4.800000e-128	1099
1.0930	0.2008	a57266_PGA_scaffold10	PGA_scaffold10||808484||809695||TESI_019190-RA||1||CDS||2983233888||2342||76.33	808484	809695	b57268_PGA_scaffold_7	PGA_scaffold_7||6259746||6261074||BUSI_014284-RA||1||CDS||2988668627||21453||76.33	6259746	6261074	3.900000e-91	1149
2.5079	0.5573	a57266_PGA_scaffold10	PGA_scaffold10||940358||942463||TESI_019201-RA||-1||CDS||2983233921||2353||85.13	942463	940358	b57268_PGA_scaffold_7	PGA_scaffold_7||6285780||6290811||BUSI_014287-RA||-1||CDS||2988668636||21456||85.13	6290811	6285780	5.300000e-56	1196
77.6327	1.2458	a57266_PGA_scaffold10	PGA_scaffold10||1022103||1023242||TESI_019205-RA||1||CDS||2983233933||2357||79.63	1022103	1023242	b57268_PGA_scaffold_7	PGA_scaffold_7||6302006||6307443||BUSI_014289-RA||1||CDS||2988668642||21458||79.63	6302006	6307443	1.000000e-250	1246
1.7424	0.4025	a57266_PGA_scaffold10	PGA_scaffold10||1034194||1037215||TESI_019206-RA||1||CDS||2983233936||2358||69.23	1034194	1037215	b57268_PGA_scaffold_7	PGA_scaffold_7||6319939||6320680||BUSI_014292-RA||1||CDS||2988668651||21461||69.23	6319939	6320680	3.100000e-57	1296
7.3069	1.1803	a57266_PGA_scaffold10	PGA_scaffold10||1269233||1279646||TESI_019213-RA||-1||CDS||2983233957||2365||63.64	1279646	1269233	b57268_PGA_scaffold_7	PGA_scaffold_7||6564643||6568953||BUSI_014307-RA||1||CDS||2988668696||21476||63.64	6564643	6568953	1.600000e-05	1297
###  Mean Ks:  9.7071	Mean Kn: 2.5508
#Ks	Kn	a<db_genome_id>_<chr>	chr1||start1||stop1||name1||strand1||type1||db_feature_id1||genome_order1||percent_id1	start1	stop1	b<db_genome_id>_<chr>	chr2||start2||stop2||name2||strand2||type2||db_feature_id2||genome_order2||percent_id2	start2	stop2	eval	block_score	GEVO_link
2.0174	0.0259	a57266_PGA_scaffold10	PGA_scaffold10||29291||36091||TESI_019144-RA||1||CDS||2983233750||2296||81.8	29291	36091	b57268_PGA_scaffold_13	PGA_scaffold_13||28478965||28484467||BUSI_024679-RA||-1||CDS||2987375897||8840||81.8	28484467	28478965	1.900000e-198	50
0.9399	0.3024	a57266_PGA_scaffold10	PGA_scaffold10||89125||91918||TESI_019146-RA||-1||CDS||2983233756||2298||74.18	91918	89125	b57268_PGA_scaffold_13	PGA_scaffold_13||28428238||28430826||BUSI_024673-RA||1||CDS||2987375879||8834||74.18	28428238	28430826	1.000000e-250	100
0.1591	15.7526	a57266_PGA_scaffold10	PGA_scaffold10||139230||140772||TESI_019148-RA||1||CDS||2983233762||2300||76.43	139230	140772	b57268_PGA_scaffold_13	PGA_scaffold_13||28383240||28392979||BUSI_024670-RA||-1||CDS||2987375870||8831||76.43	28392979	28383240	8.100000e-67	150
0.6382	0.1411	a57266_PGA_scaffold10	PGA_scaffold10||164311||169168||TESI_019149-RA||1||CDS||2983233765||2301||83.37	164311	169168	b57268_PGA_scaffold_13	PGA_scaffold_13||28358351||28364320||BUSI_024667-RA||-1||CDS||2987375861||8828||83.37	28364320	28358351	4.100000e-121	200
0.7668	0.0768	a57266_PGA_scaffold10	PGA_scaffold10||200600||208065||TESI_019151-RA||1||CDS||2983233771||2303||83.33	200600	208065	b57268_PGA_scaffold_13	PGA_scaffold_13||28336898||28341408||BUSI_024666-RA||-1||CDS||2987375858||8827||83.33	28341408	28336898	1.000000e-250	250
0.4998	0.0780	a57266_PGA_scaffold10	PGA_scaffold10||211657||215269||TESI_019152-RA||-1||CDS||2983233774||2304||85.82	215269	211657	b57268_PGA_scaffold_13	PGA_scaffold_13||28327291||28334455||BUSI_024665-RA||1||CDS||2987375855||8826||85.82	28327291	28334455	1.500000e-90	300
5.3452	2.9371	a57266_PGA_scaffold10	PGA_scaffold10||293601||305293||TESI_019158-RA||1||CDS||2983233792||2310||75.39	293601	305293	b57268_PGA_scaffold_13	PGA_scaffold_13||28074332||28074993||BUSI_024646-RA||1||CDS||2987375798||8807||75.39	28074332	28074993	1.300000e-64	347
67.2904	1.0924	a57266_PGA_scaffold10	PGA_scaffold10||312573||313710||TESI_019161-RA||-1||CDS||2983233801||2313||78.42	313710	312573	b57268_PGA_scaffold_13	PGA_scaffold_13||28052225||28061318||BUSI_024644-RA||-1||CDS||2987375792||8805||78.42	28061318	28052225	7.700000e-64	397
###  Mean Ks:  14.0560	Mean Kn: 0.4944
#Ks	Kn	a<db_genome_id>_<chr>	chr1||start1||stop1||name1||strand1||type1||db_feature_id1||genome_order1||percent_id1	start1	stop1	b<db_genome_id>_<chr>	chr2||start2||stop2||name2||strand2||type2||db_feature_id2||genome_order2||percent_id2	start2	stop2	eval	block_score	GEVO_link
2.2164	0.3182	a57266_PGA_scaffold10	PGA_scaffold10||351582||352379||TESI_019165-RA||1||CDS||2983233813||2317||74.23	351582	352379	b57268_PGA_scaffold_13	PGA_scaffold_13||30272840||30274478||BUSI_024808-RA||-1||CDS||2987376284||8969||74.23	30274478	30272840	2.700000e-13	12
0.8452	0.1937	a57266_PGA_scaffold10	PGA_scaffold10||390996||393928||TESI_019167-RA||1||CDS||2983233819||2319||76.67	390996	393928	b57268_PGA_scaffold_13	PGA_scaffold_13||30266612||30268729||BUSI_024807-RA||-1||CDS||2987376281||8968||76.67	30268729	30266612	5.100000e-178	62
2.7803	1.2992	a57266_PGA_scaffold10	PGA_scaffold10||396122||397099||TESI_019168-RA||-1||CDS||2983233822||2320||82.85	397099	396122	b57268_PGA_scaffold_13	PGA_scaffold_13||30234691||30246414||BUSI_024803-RA||-1||CDS||2987376269||8964||82.85	30246414	30234691	9.700000e-154	112
0.8924	0.2951	a57266_PGA_scaffold10	PGA_scaffold10||400707||404957||TESI_019169-RA||1||CDS||2983233825||2321||69.74	400707	404957	b57268_PGA_scaffold_13	PGA_scaffold_13||30209749||30215504||BUSI_024800-RA||-1||CDS||2987376260||8961||69.74	30215504	30209749	1.100000e-245	162
63.6861	1.2802	a57266_PGA_scaffold10	PGA_scaffold10||414319||426022||TESI_019170-RA||-1||CDS||2983233828||2322||77.41	426022	414319	b57268_PGA_scaffold_13	PGA_scaffold_13||29966240||29978477||BUSI_024790-RA||1||CDS||2987376230||8951||77.41	29966240	29978477	4.700000e-51	212
0.8391	0.3197	a57266_PGA_scaffold10	PGA_scaffold10||433260||439161||TESI_019171-RA||1||CDS||2983233831||2323||78.68	433260	439161	b57268_PGA_scaffold_13	PGA_scaffold_13||29950596||29959687||BUSI_024789-RA||-1||CDS||2987376227||8950||78.68	29959687	29950596	2.400000e-233	262
0.7052	0.0389	a57266_PGA_scaffold10	PGA_scaffold10||467660||478747||TESI_019172-RA||1||CDS||2983233834||2324||86.22	467660	478747	b57268_PGA_scaffold_13	PGA_scaffold_13||29918467||29922643||BUSI_024785-RA||-1||CDS||2987376215||8946||86.22	29922643	29918467	9.300000e-69	312
71.8956	0.4228	a57266_PGA_scaffold10	PGA_scaffold10||505168||514207||TESI_019174-RA||-1||CDS||2983233840||2326||84.46	514207	505168	b57268_PGA_scaffold_13	PGA_scaffold_13||29772969||29778771||BUSI_024774-RA||1||CDS||2987376182||8935||84.46	29772969	29778771	2.200000e-104	359
1.2331	0.1924	a57266_PGA_scaffold10	PGA_scaffold10||525112||529922||TESI_019175-RA||1||CDS||2983233843||2327||73.22	525112	529922	b57268_PGA_scaffold_13	PGA_scaffold_13||29667052||29670980||BUSI_024762-RA||-1||CDS||2987376146||8923||73.22	29670980	29667052	4.800000e-176	406
2.9813	0.4503	a57266_PGA_scaffold10	PGA_scaffold10||535796||540606||TESI_019177-RA||-1||CDS||2983233849||2329||58.94	540606	535796	b57268_PGA_scaffold_13	PGA_scaffold_13||29562114||29566296||BUSI_024752-RA||1||CDS||2987376116||8913||58.94	29562114	29566296	8.100000e-40	445
1.3957	0.1678	a57266_PGA_scaffold10	PGA_scaffold10||578970||583875||TESI_019180-RA||-1||CDS||2983233858||2332||73.56	583875	578970	b57268_PGA_scaffold_13	PGA_scaffold_13||29538792||29541982||BUSI_024747-RA||1||CDS||2987376101||8908||73.56	29538792	29541982	4.900000e-112	495
0.7174	0.0365	a57266_PGA_scaffold10	PGA_scaffold10||593947||597502||TESI_019181-RA||-1||CDS||2983233861||2333||86.15	597502	593947	b57268_PGA_scaffold_13	PGA_scaffold_13||29523947||29527325||BUSI_024746-RA||1||CDS||2987376098||8907||86.15	29523947	29527325	1.800000e-131	545
0.7983	0.2489	a57266_PGA_scaffold10	PGA_scaffold10||620047||621020||TESI_019182-RA||-1||CDS||2983233864||2334||72.63	621020	620047	b57268_PGA_scaffold_13	PGA_scaffold_13||29517894||29518582||BUSI_024745-RA||1||CDS||2987376095||8906||72.63	29517894	29518582	2.500000e-106	595
0.8350	0.2407	a57266_PGA_scaffold10	PGA_scaffold10||744386||759739||TESI_019188-RA||-1||CDS||2983233882||2340||82.47	759739	744386	b57268_PGA_scaffold_13	PGA_scaffold_13||29450648||29467739||BUSI_024741-RA||1||CDS||2987376083||8902||82.47	29450648	29467739	3.100000e-103	645
13.8102	1.0272	a57266_PGA_scaffold10	PGA_scaffold10||762228||768005||TESI_019189-RA||1||CDS||2983233885||2341||63.93	762228	768005	b57268_PGA_scaffold_13	PGA_scaffold_13||29438554||29444093||BUSI_024740-RA||-1||CDS||2987376080||8901||63.93	29444093	29438554	2.100000e-16	660
1.2355	0.3373	a57266_PGA_scaffold10	PGA_scaffold10||808484||809695||TESI_019190-RA||1||CDS||2983233888||2342||73.6	808484	809695	b57268_PGA_scaffold_13	PGA_scaffold_13||29435136||29437039||BUSI_024739-RA||-1||CDS||2987376077||8900||73.6	29437039	29435136	3.200000e-122	710
73.9750	1.3893	a57266_PGA_scaffold10	PGA_scaffold10||869418||872120||TESI_019198-RA||-1||CDS||2983233912||2350||66.32	872120	869418	b57268_PGA_scaffold_13	PGA_scaffold_13||29426406||29432002||BUSI_024738-RA||1||CDS||2987376074||8899||66.32	29426406	29432002	5.800000e-78	760
1.1930	0.4775	a57266_PGA_scaffold10	PGA_scaffold10||940358||942463||TESI_019201-RA||-1||CDS||2983233921||2353||81.31	942463	940358	b57268_PGA_scaffold_13	PGA_scaffold_13||29371831||29374349||BUSI_024736-RA||1||CDS||2987376068||8897||81.31	29371831	29374349	1.500000e-54	810
1.8391	0.3028	a57266_PGA_scaffold10	PGA_scaffold10||1034194||1037215||TESI_019206-RA||1||CDS||2983233936||2358||66.84	1034194	1037215	b57268_PGA_scaffold_13	PGA_scaffold_13||29340743||29341933||BUSI_024733-RA||-1||CDS||2987376059||8894||66.84	29341933	29340743	1.100000e-47	857
0.9594	0.2330	a57266_PGA_scaffold10	PGA_scaffold10||1211487||1212608||TESI_019209-RA||1||CDS||2983233945||2361||78.45	1211487	1212608	b57268_PGA_scaffold_13	PGA_scaffold_13||29329308||29330588||BUSI_024732-RA||-1||CDS||2987376056||8893||78.45	29330588	29329308	8.200000e-250	907
66.2694	1.1100	a57266_PGA_scaffold10	PGA_scaffold10||1269233||1279646||TESI_019213-RA||-1||CDS||2983233957||2365||60.84	1279646	1269233	b57268_PGA_scaffold_13	PGA_scaffold_13||29193110||29212328||BUSI_024721-RA||1||CDS||2987376023||8882||60.84	29193110	29212328	1.400000e-04	907
11.5962	0.8526	a57266_PGA_scaffold10	PGA_scaffold10||1345066||1356734||TESI_019216-RA||1||CDS||2983233966||2368||79.93	1345066	1356734	b57268_PGA_scaffold_13	PGA_scaffold_13||29169602||29181011||BUSI_024720-RA||-1||CDS||2987376020||8881||79.93	29181011	29169602	4.300000e-250	957
0.5898	0.1367	a57266_PGA_scaffold10	PGA_scaffold10||1358870||1375084||TESI_019217-RA||1||CDS||2983233969||2369||82.44	1358870	1375084	b57268_PGA_scaffold_13	PGA_scaffold_13||29110947||29116545||BUSI_024716-RA||-1||CDS||2987376008||8877||82.44	29116545	29110947	1.500000e-149	1007
###  Mean Ks:  15.4932	Mean Kn: 0.4290
#Ks	Kn	a<db_genome_id>_<chr>	chr1||start1||stop1||name1||strand1||type1||db_feature_id1||genome_order1||percent_id1	start1	stop1	b<db_genome_id>_<chr>	chr2||start2||stop2||name2||strand2||type2||db_feature_id2||genome_order2||percent_id2	start2	stop2	eval	block_score	GEVO_link
0.9396	0.1385	a57266_PGA_scaffold10	PGA_scaffold10||1211487||1212608||TESI_019209-RA||1||CDS||2983233945||2361||77.21	1211487	1212608	b57268_PGA_scaffold_7	PGA_scaffold_7||12441413||12448174||BUSI_014682-RA||1||CDS||2988669821||21851||77.21	12441413	12448174	1.400000e-98	50
0.5643	0.0701	a57266_PGA_scaffold10	PGA_scaffold10||1227038||1228181||TESI_019210-RA||1||CDS||2983233948||2362||85.14	1227038	1228181	b57268_PGA_scaffold_7	PGA_scaffold_7||12478541||12479494||BUSI_014684-RA||-1||CDS||2988669827||21853||85.14	12479494	12478541	3.900000e-153	100
65.3346	1.0126	a57266_PGA_scaffold10	PGA_scaffold10||1269233||1279646||TESI_019213-RA||-1||CDS||2983233957||2365||79.78	1279646	1269233	b57268_PGA_scaffold_7	PGA_scaffold_7||12485695||12508364||BUSI_014685-RA||1||CDS||2988669830||21854||79.78	12485695	12508364	1.000000e-250	150
0.7523	0.1346	a57266_PGA_scaffold10	PGA_scaffold10||1309357||1332676||TESI_019215-RA||-1||CDS||2983233963||2367||86.71	1332676	1309357	b57268_PGA_scaffold_7	PGA_scaffold_7||12537240||12558375||BUSI_014689-RA||-1||CDS||2988669842||21858||86.71	12558375	12537240	3.600000e-211	200
9.8751	0.7892	a57266_PGA_scaffold10	PGA_scaffold10||1345066||1356734||TESI_019216-RA||1||CDS||2983233966||2368||81.73	1345066	1356734	b57268_PGA_scaffold_7	PGA_scaffold_7||12579530||12611624||BUSI_014692-RA||1||CDS||2988669851||21861||81.73	12579530	12611624	2.800000e-172	250
###  Mean Ks:  9.7889	Mean Kn: 0.3391
#Ks	Kn	a<db_genome_id>_<chr>	chr1||start1||stop1||name1||strand1||type1||db_feature_id1||genome_order1||percent_id1	start1	stop1	b<db_genome_id>_<chr>	chr2||start2||stop2||name2||strand2||type2||db_feature_id2||genome_order2||percent_id2	start2	stop2	eval	block_score	GEVO_link
0.6996	0.1797	a57266_PGA_scaffold10	PGA_scaffold10||1570263||1581705||TESI_019223-RA||-1||CDS||2983233987||2375||77.14	1581705	1570263	b57268_PGA_scaffold_9	PGA_scaffold_9||4290923||4299004||BUSI_005609-RA||1||CDS||2989033696||24754||77.14	4290923	4299004	3.100000e-108	50
0.7994	0.3787	a57266_PGA_scaffold10	PGA_scaffold10||1595689||1611357||TESI_019224-RA||-1||CDS||2983233990||2376||70.27	1611357	1595689	b57268_PGA_scaffold_9	PGA_scaffold_9||4324967||4330793||BUSI_005612-RA||-1||CDS||2989033705||24757||70.27	4330793	4324967	4.100000e-196	100
0.4793	0.1374	a57266_PGA_scaffold10	PGA_scaffold10||1621300||1621773||TESI_019225-RA||-1||CDS||2983233993||2377||81.97	1621773	1621300	b57268_PGA_scaffold_9	PGA_scaffold_9||4340969||4341782||BUSI_005613-RA||-1||CDS||2989033708||24758||81.97	4341782	4340969	3.200000e-120	150
0.8594	0.0394	a57266_PGA_scaffold10	PGA_scaffold10||1643533||1647136||TESI_019226-RA||-1||CDS||2983233996||2378||84.41	1647136	1643533	b57268_PGA_scaffold_9	PGA_scaffold_9||4353591||4356833||BUSI_005614-RA||-1||CDS||2989033711||24759||84.41	4356833	4353591	1.000000e-250	200
2.3947	0.7227	a57266_PGA_scaffold10	PGA_scaffold10||1690570||1694630||TESI_019228-RA||1||CDS||2983234002||2380||76.49	1690570	1694630	b57268_PGA_scaffold_9	PGA_scaffold_9||4389022||4393283||BUSI_005617-RA||1||CDS||2989033720||24762||76.49	4389022	4393283	1.400000e-60	250
0.7872	0.1219	a57266_PGA_scaffold10	PGA_scaffold10||1701651||1707783||TESI_019229-RA||1||CDS||2983234005||2381||79.21	1701651	1707783	b57268_PGA_scaffold_9	PGA_scaffold_9||4400125||4405733||BUSI_005618-RA||1||CDS||2989033723||24763||79.21	4400125	4405733	7.200000e-146	300
27.2521	0.3890	a57266_PGA_scaffold10	PGA_scaffold10||1709391||1715722||TESI_019230-RA||-1||CDS||2983234008||2382||82.62	1715722	1709391	b57268_PGA_scaffold_9	PGA_scaffold_9||4409831||4421655||BUSI_005619-RA||1||CDS||2989033726||24764||82.62	4409831	4421655	1.000000e-250	350
1.2153	0.2139	a57266_PGA_scaffold10	PGA_scaffold10||1770564||1783443||TESI_019233-RA||-1||CDS||2983234017||2385||72.45	1783443	1770564	b57268_PGA_scaffold_9	PGA_scaffold_9||4440796||4443929||BUSI_005622-RA||-1||CDS||2989033735||24767||72.45	4443929	4440796	2.300000e-150	400
0.6024	0.1227	a57266_PGA_scaffold10	PGA_scaffold10||1788752||1799583||TESI_019234-RA||-1||CDS||2983234020||2386||81.19	1799583	1788752	b57268_PGA_scaffold_9	PGA_scaffold_9||4462531||4469408||BUSI_005625-RA||-1||CDS||2989033744||24770||81.19	4469408	4462531	1.000000e-250	450
62.7993	1.0856	a57266_PGA_scaffold10	PGA_scaffold10||1801160||1804119||TESI_019236-RA||-1||CDS||2983234026||2388||69.89	1804119	1801160	b57268_PGA_scaffold_9	PGA_scaffold_9||4472187||4473663||BUSI_005626-RA||-1||CDS||2989033747||24771||69.89	4473663	4472187	1.100000e-150	500
###  Mean Ks:  19.4394	Mean Kn: 0.4987
#Ks	Kn	a<db_genome_id>_<chr>	chr1||start1||stop1||name1||strand1||type1||db_feature_id1||genome_order1||percent_id1	start1	stop1	b<db_genome_id>_<chr>	chr2||start2||stop2||name2||strand2||type2||db_feature_id2||genome_order2||percent_id2	start2	stop2	eval	block_score	GEVO_link
65.2929	1.1453	a57266_PGA_scaffold10	PGA_scaffold10||1894124||1895149||TESI_019239-RA||1||CDS||2983234035||2391||84.77	1894124	1895149	b57268_PGA_scaffold_8	PGA_scaffold_8||15053902||15056908||BUSI_016395-RA||-1||CDS||2988863645||23564||84.77	15056908	15053902	2.900000e-75	50
0.8547	0.1689	a57266_PGA_scaffold10	PGA_scaffold10||1929434||1930066||TESI_019242-RA||-1||CDS||2983234044||2394||80.72	1930066	1929434	b57268_PGA_scaffold_8	PGA_scaffold_8||15050007||15051734||BUSI_016394-RA||1||CDS||2988863642||23563||80.72	15050007	15051734	1.700000e-155	100
0.6975	0.1984	a57266_PGA_scaffold10	PGA_scaffold10||1946576||1947199||TESI_019243-RA||-1||CDS||2983234047||2395||76.76	1947199	1946576	b57268_PGA_scaffold_8	PGA_scaffold_8||15046720||15047388||BUSI_016393-RA||1||CDS||2988863639||23562||76.76	15046720	15047388	4.700000e-152	150
65.9713	1.2614	a57266_PGA_scaffold10	PGA_scaffold10||1953366||1956135||TESI_019244-RA||-1||CDS||2983234050||2396||76.24	1956135	1953366	b57268_PGA_scaffold_8	PGA_scaffold_8||15038754||15045498||BUSI_016392-RA||1||CDS||2988863636||23561||76.24	15038754	15045498	2.300000e-165	200
1.0614	0.2703	a57266_PGA_scaffold10	PGA_scaffold10||2202084||2206257||TESI_019255-RA||1||CDS||2983234083||2407||73.23	2202084	2206257	b57268_PGA_scaffold_8	PGA_scaffold_8||14957794||14965972||BUSI_016385-RA||-1||CDS||2988863615||23554||73.23	14965972	14957794	3.900000e-105	247
1.2090	0.2752	a57266_PGA_scaffold10	PGA_scaffold10||2214940||2216707||TESI_019256-RA||-1||CDS||2983234086||2408||87.0	2216707	2214940	b57268_PGA_scaffold_8	PGA_scaffold_8||14953019||14955526||BUSI_016384-RA||1||CDS||2988863612||23553||87.0	14953019	14955526	4.400000e-101	297
0.9887	0.1715	a57266_PGA_scaffold10	PGA_scaffold10||2317674||2319092||TESI_019259-RA||1||CDS||2983234095||2411||81.52	2317674	2319092	b57268_PGA_scaffold_8	PGA_scaffold_8||14940476||14942040||BUSI_016383-RA||-1||CDS||2988863609||23552||81.52	14942040	14940476	3.700000e-182	347
###  Mean Ks:  13.0900	Mean Kn: 0.4074
#Ks	Kn	a<db_genome_id>_<chr>	chr1||start1||stop1||name1||strand1||type1||db_feature_id1||genome_order1||percent_id1	start1	stop1	b<db_genome_id>_<chr>	chr2||start2||stop2||name2||strand2||type2||db_feature_id2||genome_order2||percent_id2	start2	stop2	eval	block_score	GEVO_link
67.2778	0.5254	a57266_PGA_scaffold10	PGA_scaffold10||1929434||1930066||TESI_019242-RA||-1||CDS||2983234044||2394||72.84	1930066	1929434	b57268_PGA_scaffold_12	PGA_scaffold_12||39317638||39318271||BUSI_023915-RA||1||CDS||2987235900||8076||72.84	39317638	39318271	3.100000e-40	39
0.8839	0.1706	a57266_PGA_scaffold10	PGA_scaffold10||1946576||1947199||TESI_019243-RA||-1||CDS||2983234047||2395||76.61	1947199	1946576	b57268_PGA_scaffold_12	PGA_scaffold_12||39311153||39311746||BUSI_023914-RA||1||CDS||2987235897||8075||76.61	39311153	39311746	8.400000e-142	89
12.8657	0.9470	a57266_PGA_scaffold10	PGA_scaffold10||1982050||1984417||TESI_019245-RA||1||CDS||2983234053||2397||88.77	1982050	1984417	b57268_PGA_scaffold_12	PGA_scaffold_12||39276775||39280055||BUSI_023909-RA||-1||CDS||2987235882||8070||88.77	39280055	39276775	9.100000e-60	139
0.6807	0.2250	a57266_PGA_scaffold10	PGA_scaffold10||2002918||2005781||TESI_019246-RA||1||CDS||2983234056||2398||75.87	2002918	2005781	b57268_PGA_scaffold_12	PGA_scaffold_12||39261705||39266295||BUSI_023907-RA||-1||CDS||2987235876||8068||75.87	39266295	39261705	8.900000e-164	189
0.9039	0.2086	a57266_PGA_scaffold10	PGA_scaffold10||2116417||2120537||TESI_019251-RA||1||CDS||2983234071||2403||82.48	2116417	2120537	b57268_PGA_scaffold_12	PGA_scaffold_12||39234744||39246989||BUSI_023905-RA||-1||CDS||2987235870||8066||82.48	39246989	39234744	2.100000e-239	239
0.5516	0.1222	a57266_PGA_scaffold10	PGA_scaffold10||2134117||2143566||TESI_019253-RA||-1||CDS||2983234077||2405||84.05	2143566	2134117	b57268_PGA_scaffold_12	PGA_scaffold_12||39208630||39225220||BUSI_023903-RA||1||CDS||2987235864||8064||84.05	39208630	39225220	1.000000e-250	289
0.7557	0.1701	a57266_PGA_scaffold10	PGA_scaffold10||2239050||2244281||TESI_019258-RA||-1||CDS||2983234092||2410||79.91	2244281	2239050	b57268_PGA_scaffold_12	PGA_scaffold_12||39178004||39181637||BUSI_023902-RA||1||CDS||2987235861||8063||79.91	39178004	39181637	6.400000e-249	339
0.9956	0.2219	a57266_PGA_scaffold10	PGA_scaffold10||2317674||2319092||TESI_019259-RA||1||CDS||2983234095||2411||75.77	2317674	2319092	b57268_PGA_scaffold_12	PGA_scaffold_12||39149629||39151020||BUSI_023900-RA||-1||CDS||2987235855||8061||75.77	39151020	39149629	5.300000e-142	389
0.9761	0.2209	a57266_PGA_scaffold10	PGA_scaffold10||2371362||2372311||TESI_019261-RA||-1||CDS||2983234101||2413||75.18	2372311	2371362	b57268_PGA_scaffold_12	PGA_scaffold_12||39114889||39115815||BUSI_023897-RA||1||CDS||2987235846||8058||75.18	39114889	39115815	2.800000e-179	439
0.7740	0.1261	a57266_PGA_scaffold10	PGA_scaffold10||2413698||2416052||TESI_019265-RA||-1||CDS||2983234113||2417||82.36	2416052	2413698	b57268_PGA_scaffold_12	PGA_scaffold_12||39100442||39102560||BUSI_023896-RA||1||CDS||2987235843||8057||82.36	39100442	39102560	1.500000e-219	489
0.7802	0.0715	a57266_PGA_scaffold10	PGA_scaffold10||2441413||2444165||TESI_019266-RA||-1||CDS||2983234116||2418||84.58	2444165	2441413	b57268_PGA_scaffold_12	PGA_scaffold_12||39094856||39096958||BUSI_023895-RA||1||CDS||2987235840||8056||84.58	39094856	39096958	2.600000e-123	539
78.2052	1.8171	a57266_PGA_scaffold10	PGA_scaffold10||2472498||2472844||TESI_019269-RA||-1||CDS||2983234125||2421||86.89	2472844	2472498	b57268_PGA_scaffold_12	PGA_scaffold_12||39079051||39086060||BUSI_023894-RA||1||CDS||2987235837||8055||86.89	39079051	39086060	3.700000e-31	569
3.0574	0.5659	a57266_PGA_scaffold10	PGA_scaffold10||2490142||2490537||TESI_019272-RA||1||CDS||2983234134||2424||71.78	2490142	2490537	b57268_PGA_scaffold_12	PGA_scaffold_12||39076248||39076982||BUSI_023893-RA||-1||CDS||2987235834||8054||71.78	39076982	39076248	6.600000e-33	601
64.5293	1.0484	a57266_PGA_scaffold10	PGA_scaffold10||2509585||2512366||TESI_019274-RA||1||CDS||2983234140||2426||86.39	2509585	2512366	b57268_PGA_scaffold_12	PGA_scaffold_12||39044816||39046853||BUSI_023891-RA||-1||CDS||2987235828||8052||86.39	39046853	39044816	8.000000e-137	651
1.2050	0.2661	a57266_PGA_scaffold10	PGA_scaffold10||2572049||2573452||TESI_019278-RA||-1||CDS||2983234152||2430||69.01	2573452	2572049	b57268_PGA_scaffold_12	PGA_scaffold_12||39027665||39029122||BUSI_023890-RA||-1||CDS||2987235825||8051||69.01	39029122	39027665	2.400000e-100	701
0.8304	0.1776	a57266_PGA_scaffold10	PGA_scaffold10||2579967||2591256||TESI_019279-RA||-1||CDS||2983234155||2431||81.57	2591256	2579967	b57268_PGA_scaffold_12	PGA_scaffold_12||39017246||39022570||BUSI_023889-RA||1||CDS||2987235822||8050||81.57	39017246	39022570	5.600000e-160	751
88.2467	1.4659	a57266_PGA_scaffold10	PGA_scaffold10||2886470||2887154||TESI_019285-RA||1||CDS||2983234173||2437||73.5	2886470	2887154	b57268_PGA_scaffold_12	PGA_scaffold_12||38814182||38815346||BUSI_023866-RA||1||CDS||2987235753||8027||73.5	38814182	38815346	1.400000e-103	50
[truncated: 4,495,937 more chars]
