# Supplementary material for: Buxus and Tetracentron genomes help resolve eudicot genome history
Source: Nat Commun. 2022 Feb 2;13:643. doi: 10.1038/s41467-022-28312-w (PMC8810787; doi:10.1038/s41467-022-28312-w)
Supplement: Supplementary file 13 — Source Data [file 41467_2022_28312_MOESM13_ESM.zip › Source Data/Fig2c_Nelumbo-Nelumbo.synmap.ks.txt]

#This file contains synonymous rate values in the first two columns:
#1	460.0	a35405_1	b35405_1	f	11  Mean Ks:  0.8431	Mean Kn: 0.1115
#Ks	Kn	a<db_genome_id>_<chr>	chr1||start1||stop1||name1||strand1||type1||db_feature_id1||genome_order1||percent_id1	start1	stop1	b<db_genome_id>_<chr>	chr2||start2||stop2||name2||strand2||type2||db_feature_id2||genome_order2||percent_id2	start2	stop2	eval	block_score	GEVO_link
3.6637	0.0724	a35405_1	1||73720474||73720563||evm.model.chr1.2487||1||CDS||1261397882||3201||82.22	73720474	73720563	b35405_1	1||122895744||122895833||evm.model.chr1.4755.2||1||CDS||1261403772||5775||82.22	122895744	122895833	1.100000e-21	21
0.6915	0.0891	a35405_1	1||73781799||73782284||evm.model.chr1.2490||1||CDS||1261397890||3203||82.51	73781799	73782284	b35405_1	1||123036402||123036887||evm.model.chr1.4757||-1||CDS||1261403774||5777||82.51	123036887	123036402	2.100000e-147	71
0.7319	0.1155	a35405_1	1||74108647||74110440||evm.model.chr1.2505||-1||CDS||1261397926||3220||79.65	74110440	74108647	b35405_1	1||123088355||123090187||evm.model.chr1.4763||-1||CDS||1261403786||5782||79.65	123090187	123088355	1.000000e-250	118
0.5181	0.1258	a35405_1	1||74249071||74250024||evm.model.chr1.2511||1||CDS||1261397940||3226||84.79	74249071	74250024	b35405_1	1||123269039||123270349||evm.model.chr1.4772||1||CDS||1261403804||5790||84.79	123269039	123270349	1.400000e-166	168
0.5167	0.1391	a35405_1	1||74303323||74304273||evm.model.chr1.2512||-1||CDS||1261397944||3228||78.99	74304273	74303323	b35405_1	1||123366104||123367090||evm.model.chr1.4775||-1||CDS||1261403810||5793||78.99	123367090	123366104	1.000000e-210	218
0.2087	0.0285	a35405_1	1||74323820||74323873||evm.model.chr1.2514||1||CDS||1261397948||3230||92.59	74323820	74323873	b35405_1	1||123433524||123433577||evm.model.chr1.4777||1||CDS||1261403814||5795||92.59	123433524	123433577	4.400000e-17	234
0.5408	0.1543	a35405_1	1||74370992||74371222||evm.model.chr1.2515||-1||CDS||1261397950||3231||81.37	74371222	74370992	b35405_1	1||123461312||123461527||evm.model.chr1.4778.1||-1||CDS||1261403818||5797||81.37	123461527	123461312	5.400000e-47	280
NA	NA	a35405_1	1||74437155||74437329||evm.model.chr1.2526||1||CDS||1261397974||3242||83.45	74437155	74437329	b35405_1	1||123481779||123481986||evm.model.chr1.4779||1||CDS||1261403820||5798||83.45	123481779	123481986	1.400000e-39	315
0.4491	0.1453	a35405_1	1||74443220||74444617||evm.model.chr1.2527||-1||CDS||1261397976||3243||80.43	74444617	74443220	b35405_1	1||123489107||123490591||evm.model.chr1.4780||-1||CDS||1261403824||5799||80.43	123490591	123489107	1.000000e-250	365
0.2676	0.1339	a35405_1	1||74529515||74529715||evm.model.chr1.2533||-1||CDS||1261397994||3251||85.45	74529715	74529515	b35405_1	1||123520609||123520773||evm.model.chr1.4782.1||-1||CDS||1261403830||5802||85.45	123520773	123520609	1.600000e-49	413
NA	NA	a35405_1	1||74858110||74858603||evm.model.chr1.2546||-1||CDS||1261398036||3269||80.4	74858603	74858110	b35405_1	1||123646165||123646664||evm.model.chr1.4789||1||CDS||1261403856||5815||80.4	123646165	123646664	8.500000e-133	460
#2	390.0	a35405_1	b35405_1	f	9  Mean Ks:  0.5282	Mean Kn: 0.1601
#Ks	Kn	a<db_genome_id>_<chr>	chr1||start1||stop1||name1||strand1||type1||db_feature_id1||genome_order1||percent_id1	start1	stop1	b<db_genome_id>_<chr>	chr2||start2||stop2||name2||strand2||type2||db_feature_id2||genome_order2||percent_id2	start2	stop2	eval	block_score	GEVO_link
NA	NA	a35405_1	1||68912156||68912484||evm.model.chr1.2287||-1||CDS||1261397326||2924||86.63	68912484	68912156	b35405_1	1||129623036||129623361||evm.model.chr1.4959||-1||CDS||1261404336||6153||86.63	129623361	129623036	4.200000e-109	50
NA	NA	a35405_1	1||68973861||68974195||evm.model.chr1.2283||1||CDS||1261397318||2928||81.4	68973861	68974195	b35405_1	1||129780757||129781100||evm.model.chr1.4964||1||CDS||1261404350||6158||81.4	129780757	129781100	5.100000e-93	100
NA	NA	a35405_1	1||69069436||69069824||evm.model.chr1.2279.1||1||CDS||1261397308||2933||75.44	69069436	69069824	b35405_1	1||129994620||129995002||evm.model.chr1.4974||1||CDS||1261404372||6168||75.44	129994620	129995002	5.900000e-78	150
0.6615	0.1171	a35405_1	1||69103796||69104269||evm.model.chr1.2274||1||CDS||1261397294||2938||81.68	69103796	69104269	b35405_1	1||130018121||130018621||evm.model.chr1.4975||1||CDS||1261404374||6169||81.68	130018121	130018621	6.800000e-132	200
undef	undef	a35405_1	1||69136836||69136917||tRNA_0221||-1||tRNA||1261414186||2941||98.78	69136917	69136836	b35405_1	1||130023936||130024017||tRNA_0115||-1||tRNA||1261414084||6171||98.78	130024017	130023936	1.900000e-35	234
0.4530	0.2501	a35405_1	1||69137682||69137984||evm.model.chr1.2272||-1||CDS||1261397290||2942||74.59	69137984	69137682	b35405_1	1||130025461||130025829||evm.model.chr1.4976||-1||CDS||1261404378||6172||74.59	130025829	130025461	5.000000e-61	284
NA	NA	a35405_1	1||69187229||69187406||evm.model.chr1.2270||-1||CDS||1261397286||2944||76.4	69187406	69187229	b35405_1	1||130047037||130047214||evm.model.chr1.4977||-1||CDS||1261404380||6173||76.4	130047214	130047037	7.300000e-38	321
NA	NA	a35405_1	1||69279502||69279763||evm.model.chr1.2263||1||CDS||1261397270||2952||78.91	69279502	69279763	b35405_1	1||130123604||130123739||evm.model.chr1.4980||1||CDS||1261404388||6176||78.91	130123604	130123739	1.600000e-23	343
0.4700	0.1131	a35405_1	1||69561756||69563519||evm.model.chr1.2303||1||CDS||1261397378||2972||82.05	69561756	69563519	b35405_1	1||130415912||130417564||evm.model.chr1.4991||1||CDS||1261404420||6190||82.05	130415912	130417564	1.000000e-250	390
#3	377.0	a35405_1	b35405_1	f	9  Mean Ks:  18.1343	Mean Kn: 0.5631
#Ks	Kn	a<db_genome_id>_<chr>	chr1||start1||stop1||name1||strand1||type1||db_feature_id1||genome_order1||percent_id1	start1	stop1	b<db_genome_id>_<chr>	chr2||start2||stop2||name2||strand2||type2||db_feature_id2||genome_order2||percent_id2	start2	stop2	eval	block_score	GEVO_link
NA	NA	a35405_1	1||74768096||74768307||evm.model.chr1.2543||1||CDS||1261398024||3263||86.79	74768096	74768307	b35405_1	1||123814059||123814270||evm.model.chr1.4798||-1||CDS||1261403882||5827||86.79	123814270	123814059	4.600000e-71	50
0.6143	0.0572	a35405_1	1||74955884||74956033||evm.model.chr1.2549.1||1||CDS||1261398042||3272||83.66	74955884	74956033	b35405_1	1||124134118||124134270||evm.model.chr1.4809||1||CDS||1261403934||5847||83.66	124134118	124134270	4.100000e-40	86
undef	undef	a35405_1	1||74982718||74982790||tRNA_0227||1||tRNA||1261414192||3276||93.15	74982718	74982790	b35405_1	1||124166208||124166280||tRNA_0003||1||tRNA||1261413976||5850||93.15	124166208	124166280	7.800000e-26	111
undef	undef	a35405_1	1||75211751||75211824||tRNA_0164||-1||tRNA||1261414131||3295||100.0	75211824	75211751	b35405_1	1||124282182||124282255||tRNA_0119||-1||tRNA||1261414088||5862||100.0	124282255	124282182	1.700000e-32	139
70.5242	1.8706	a35405_1	1||75317933||75318322||evm.model.chr1.2560||-1||CDS||1261398100||3304||82.76	75318322	75317933	b35405_1	1||124314680||124314850||evm.model.chr1.4824||1||CDS||1261403972||5866||82.76	124314680	124314850	4.800000e-39	177
NA	NA	a35405_1	1||75344685||75345337||evm.model.chr1.2562||-1||CDS||1261398104||3306||73.03	75345337	75344685	b35405_1	1||124357643||124358002||evm.model.chr1.4673||-1||CDS||1261403516||5867||73.03	124358002	124357643	3.100000e-59	227
0.8322	0.1948	a35405_1	1||75377181||75378017||evm.model.chr1.2564||-1||CDS||1261398110||3309||75.53	75378017	75377181	b35405_1	1||124456115||124456903||evm.model.chr1.4679||-1||CDS||1261403528||5873||75.53	124456903	124456115	4.900000e-70	277
NA	NA	a35405_1	1||75427058||75427313||evm.model.chr1.2565.1||-1||CDS||1261398114||3311||76.49	75427313	75427058	b35405_1	1||124513087||124513348||evm.model.chr1.4680.1||-1||CDS||1261403534||5875||76.49	124513348	124513087	2.500000e-56	327
0.5665	0.1298	a35405_1	1||75507211||75508074||evm.model.chr1.2569.1||-1||CDS||1261398132||3320||86.15	75508074	75507211	b35405_1	1||124588707||124589558||evm.model.chr1.4684||-1||CDS||1261403542||5879||86.15	124589558	124588707	1.600000e-242	377
#4	359.0	a35405_1	b35405_1	f	9  Mean Ks:  0.5826	Mean Kn: 0.1448
#Ks	Kn	a<db_genome_id>_<chr>	chr1||start1||stop1||name1||strand1||type1||db_feature_id1||genome_order1||percent_id1	start1	stop1	b<db_genome_id>_<chr>	chr2||start2||stop2||name2||strand2||type2||db_feature_id2||genome_order2||percent_id2	start2	stop2	eval	block_score	GEVO_link
NA	NA	a35405_1	1||66660402||66660612||evm.model.chr1.2146||1||CDS||1261396944||2791||80.6	66660402	66660612	b35405_1	1||133762830||133763037||evm.model.chr1.5098||1||CDS||1261404706||6335||80.6	133762830	133763037	2.100000e-52	50
0.4343	0.1019	a35405_1	1||66816009||66816113||evm.model.chr1.2142||1||CDS||1261396934||2796||84.76	66816009	66816113	b35405_1	1||133822771||133822875||evm.model.chr1.5104.1||1||CDS||1261404724||6342||84.76	133822771	133822875	1.800000e-29	78
NA	NA	a35405_1	1||66982754||66982803||evm.model.chr1.2138||-1||CDS||1261396924||2800||88.0	66982803	66982754	b35405_1	1||133897863||133898240||evm.model.chr1.5108.1.1||-1||CDS||1261404742||6351||88.0	133898240	133897863	1.500000e-12	89
0.5858	0.1236	a35405_1	1||67049529||67050053||evm.model.chr1.2136||1||CDS||1261396918||2803||80.38	67049529	67050053	b35405_1	1||133922025||133922549||evm.model.chr1.5109||1||CDS||1261404744||6352||80.38	133922025	133922549	2.100000e-147	139
0.4071	0.1098	a35405_1	1||67108801||67109373||evm.model.chr1.2134.1||1||CDS||1261396910||2808||83.25	67108801	67109373	b35405_1	1||133981874||133982449||evm.model.chr1.5112.1||1||CDS||1261404754||6358||83.25	133981874	133982449	3.500000e-170	189
0.5741	0.1349	a35405_1	1||67170738||67171052||evm.model.chr1.2132||-1||CDS||1261396904||2810||82.48	67171052	67170738	b35405_1	1||134012677||134012997||evm.model.chr1.5113||-1||CDS||1261404762||6359||82.48	134012997	134012677	8.400000e-93	239
0.9119	0.2537	a35405_1	1||67250128||67250478||evm.model.chr1.2124||-1||CDS||1261396884||2819||72.82	67250478	67250128	b35405_1	1||134027309||134027623||evm.model.chr1.5114.1||-1||CDS||1261404766||6361||72.82	134027623	134027309	1.400000e-56	289
NA	NA	a35405_1	1||67293672||67293927||evm.model.chr1.2123||-1||CDS||1261396882||2820||81.25	67293927	67293672	b35405_1	1||134116097||134116352||evm.model.chr1.5118||-1||CDS||1261404774||6365||81.25	134116352	134116097	5.900000e-71	339
NA	NA	a35405_1	1||67321699||67321781||evm.model.chr1.2122.1||1||CDS||1261396876||2824||87.01	67321699	67321781	b35405_1	1||134171455||134171531||evm.model.chr1.5121.1||1||CDS||1261404784||6369||87.01	134171455	134171531	1.600000e-21	359
#5	340.0	a35405_1	b35405_1	f	8  Mean Ks:  1.2098	Mean Kn: 0.2117
#Ks	Kn	a<db_genome_id>_<chr>	chr1||start1||stop1||name1||strand1||type1||db_feature_id1||genome_order1||percent_id1	start1	stop1	b<db_genome_id>_<chr>	chr2||start2||stop2||name2||strand2||type2||db_feature_id2||genome_order2||percent_id2	start2	stop2	eval	block_score	GEVO_link
0.7895	0.3246	a35405_1	1||67376568||67377095||evm.model.chr1.2196.1||1||CDS||1261397068||2828||81.25	67376568	67377095	b35405_1	1||132656629||132657171||evm.model.chr1.5077.1||1||CDS||1261404640||6277||81.25	132656629	132657171	5.000000e-34	33
0.5227	0.2182	a35405_1	1||67420817||67421044||evm.model.chr1.2199||-1||CDS||1261397080||2834||82.22	67421044	67420817	b35405_1	1||132728535||132728759||evm.model.chr1.5081||1||CDS||1261404652||6283||82.22	132728535	132728759	5.100000e-64	83
NA	NA	a35405_1	1||67657704||67658330||evm.model.chr1.2211||1||CDS||1261397112||2846||74.95	67657704	67658330	b35405_1	1||132787748||132788318||evm.model.chr1.5086||1||CDS||1261404664||6290||74.95	132787748	132788318	7.900000e-121	130
NA	NA	a35405_1	1||67715823||67716826||evm.model.chr1.2213||-1||CDS||1261397118||2849||88.09	67716826	67715823	b35405_1	1||132937999||132939011||evm.model.chr1.5089||-1||CDS||1261404676||6296||88.09	132939011	132937999	1.000000e-250	180
NA	NA	a35405_1	1||67914114||67914259||evm.model.chr1.2222||-1||CDS||1261397156||2867||89.29	67914259	67914114	b35405_1	1||133146951||133147062||evm.model.chr1.5096||-1||CDS||1261404704||6305||89.29	133147062	133146951	8.300000e-36	212
0.5716	0.0808	a35405_1	1||67969463||67969567||evm.model.chr1.2226||1||CDS||1261397168||2873||90.0	67969463	67969567	b35405_1	1||133268963||133269070||evm.model.chr1.5049.1||1||CDS||1261404566||6309||90.0	133268963	133269070	7.000000e-29	240
2.9553	0.2233	a35405_1	1||68062727||68063503||evm.model.chr1.2231||1||CDS||1261397180||2878||81.35	68062727	68063503	b35405_1	1||133343174||133343989||evm.model.chr1.5045.1||1||CDS||1261404550||6317||81.35	133343174	133343989	3.600000e-220	290
NA	NA	a35405_1	1||68235331||68236243||evm.model.chr1.2235.1||1||CDS||1261397192||2883||75.53	68235331	68236243	b35405_1	1||133479669||133480490||evm.model.chr1.5039||1||CDS||1261404534||6324||75.53	133479669	133480490	4.200000e-165	340
#6	287.0	a35405_1	b35405_1	f	7  Mean Ks:  3.6292	Mean Kn: 0.5555
#Ks	Kn	a<db_genome_id>_<chr>	chr1||start1||stop1||name1||strand1||type1||db_feature_id1||genome_order1||percent_id1	start1	stop1	b<db_genome_id>_<chr>	chr2||start2||stop2||name2||strand2||type2||db_feature_id2||genome_order2||percent_id2	start2	stop2	eval	block_score	GEVO_link
NA	NA	a35405_1	1||76705372||76705502||evm.model.chr1.2644||1||CDS||1261398282||3381||96.18	76705372	76705502	b35405_1	1||121597048||121597178||evm.model.chr1.4619.1||1||CDS||1261403352||5695||96.18	121597048	121597178	3.300000e-56	50
NA	NA	a35405_1	1||76709436||76710085||evm.model.chr1.2645||-1||CDS||1261398284||3382||79.78	76710085	76709436	b35405_1	1||121601182||121601985||evm.model.chr1.4620||-1||CDS||1261403364||5700||79.78	121601985	121601182	1.200000e-108	100
NA	NA	a35405_1	1||76777972||76778077||evm.model.chr1.2653||1||CDS||1261398298||3388||83.02	76777972	76778077	b35405_1	1||121668234||121668339||evm.model.chr1.4625||1||CDS||1261403376||5706||83.02	121668234	121668339	1.200000e-27	126
NA	NA	a35405_1	1||76810818||76810953||evm.model.chr1.2654.1||-1||CDS||1261398302||3390||86.76	76810953	76810818	b35405_1	1||121684620||121684755||evm.model.chr1.4626.1||-1||CDS||1261403380||5708||86.76	121684755	121684620	3.000000e-43	168
NA	NA	a35405_1	1||76867058||76867395||evm.model.chr1.2657.1||-1||CDS||1261398320||3398||79.88	76867395	76867058	b35405_1	1||121783147||121783478||evm.model.chr1.4629||-1||CDS||1261403390||5713||79.88	121783478	121783147	3.900000e-83	218
7.1391	0.8148	a35405_1	1||76896964||76897953||evm.model.chr1.2660.1||-1||CDS||1261398330||3403||78.97	76897953	76896964	b35405_1	1||121805845||121806801||evm.model.chr1.4630||1||CDS||1261403394||5714||78.97	121805845	121806801	3.400000e-174	268
0.1193	0.2962	a35405_1	1||76926200||76926346||evm.model.chr1.2661||-1||CDS||1261398336||3406||74.83	76926346	76926200	b35405_1	1||121871262||121871396||evm.model.chr1.4632||1||CDS||1261403398||5716||74.83	121871262	121871396	2.300000e-20	287
#7	212.0	a35405_1	b35405_1	f	5  Mean Ks:  0.6148	Mean Kn: 0.1327
#Ks	Kn	a<db_genome_id>_<chr>	chr1||start1||stop1||name1||strand1||type1||db_feature_id1||genome_order1||percent_id1	start1	stop1	b<db_genome_id>_<chr>	chr2||start2||stop2||name2||strand2||type2||db_feature_id2||genome_order2||percent_id2	start2	stop2	eval	block_score	GEVO_link
0.7539	0.2229	a35405_1	1||14284429||14284770||evm.model.chr1.510||1||CDS||1261404712||680||81.95	14284429	14284770	b35405_1	1||115641789||115642097||evm.model.chr1.4346||-1||CDS||1261402662||5394||81.95	115642097	115641789	4.800000e-70	50
NA	NA	a35405_1	1||14382574||14383054||evm.model.chr1.512||1||CDS||1261404778||683||71.61	14382574	14383054	b35405_1	1||116006318||116006789||evm.model.chr1.4364||1||CDS||1261402700||5412||71.61	116006318	116006789	4.800000e-87	97
0.5349	0.1416	a35405_1	1||14549921||14550967||evm.model.chr1.516.1||-1||CDS||1261404886||689||80.1	14550967	14549921	b35405_1	1||116340571||116341587||evm.model.chr1.4511||1||CDS||1261403074||5426||80.1	116340571	116341587	1.000000e-250	144
NA	NA	a35405_1	1||14626969||14627443||evm.model.chr1.520||-1||CDS||1261405002||699||58.36	14627443	14626969	b35405_1	1||116518798||116519275||evm.model.chr1.4518.1||-1||CDS||1261403094||5436||58.36	116519275	116518798	3.000000e-19	162
0.5556	0.0335	a35405_1	1||14895535||14896083||evm.model.chr1.527||-1||CDS||1261405198||706||87.33	14896083	14895535	b35405_1	1||116665691||116666221||evm.model.chr1.4505||1||CDS||1261403060||5440||87.33	116665691	116666221	1.800000e-181	212
#1	3064.0	a35405_1	b35405_1	r	72  Mean Ks:  3.6148	Mean Kn: 0.5354
#Ks	Kn	a<db_genome_id>_<chr>	chr1||start1||stop1||name1||strand1||type1||db_feature_id1||genome_order1||percent_id1	start1	stop1	b<db_genome_id>_<chr>	chr2||start2||stop2||name2||strand2||type2||db_feature_id2||genome_order2||percent_id2	start2	stop2	eval	block_score	GEVO_link
NA	NA	a35405_1	1||60338197||60338348||evm.model.chr1.1852||-1||CDS||1261396080||2384||90.79	60338348	60338197	b35405_1	1||139510930||139511081||evm.model.chr1.5339||1||CDS||1261405400||6649||90.79	139510930	139511081	2.500000e-56	50
NA	NA	a35405_1	1||60391490||60391938||evm.model.chr1.1857.1||-1||CDS||1261396092||2390||84.19	60391938	60391490	b35405_1	1||139484883||139485319||evm.model.chr1.5338.1||1||CDS||1261405398||6648||84.19	139484883	139485319	2.800000e-136	100
1.4472	0.6811	a35405_1	1||60443575||60443802||evm.model.chr1.1863.1||1||CDS||1261396112||2397||79.61	60443575	60443802	b35405_1	1||139478372||139478590||evm.model.chr1.5337.1||-1||CDS||1261405394||6646||79.61	139478590	139478372	9.700000e-21	120
0.5473	0.2012	a35405_1	1||60453711||60454493||evm.model.chr1.1864||1||CDS||1261396114||2398||76.62	60453711	60454493	b35405_1	1||139467177||139467947||evm.model.chr1.5336||-1||CDS||1261405390||6644||76.62	139467947	139467177	1.000000e-171	170
0.2086	0.0146	a35405_1	1||60462538||60462624||evm.model.chr1.1865||1||CDS||1261396116||2399||95.4	60462538	60462624	b35405_1	1||139434604||139434690||evm.model.chr1.5335||-1||CDS||1261405388||6643||95.4	139434690	139434604	2.200000e-34	203
0.3734	0.1243	a35405_1	1||60609259||60609741||evm.model.chr1.1871||-1||CDS||1261396134||2407||84.45	60609741	60609259	b35405_1	1||139420886||139421374||evm.model.chr1.5334.1||1||CDS||1261405386||6642||84.45	139420886	139421374	2.400000e-150	253
1.4201	0.3479	a35405_1	1||60671822||60672898||evm.model.chr1.1874||1||CDS||1261396140||2410||64.74	60671822	60672898	b35405_1	1||139396411||139397763||evm.model.chr1.5333||-1||CDS||1261405382||6640||64.74	139397763	139396411	3.000000e-72	303
1.7240	0.1216	a35405_1	1||60819341||60819763||evm.model.chr1.1879||1||CDS||1261396150||2415||77.78	60819341	60819763	b35405_1	1||139297129||139297545||evm.model.chr1.5329||-1||CDS||1261405370||6636||77.78	139297545	139297129	5.700000e-103	353
0.9527	0.0088	a35405_1	1||60962017||60962454||evm.model.chr1.1889||-1||CDS||1261396176||2427||89.5	60962454	60962017	b35405_1	1||139206629||139207066||evm.model.chr1.5324||1||CDS||1261405360||6631||89.5	139206629	139207066	1.100000e-167	400
0.5906	0.1645	a35405_1	1||60989808||60990215||evm.model.chr1.1894||1||CDS||1261396190||2432||79.17	60989808	60990215	b35405_1	1||139196695||139197102||evm.model.chr1.5323||-1||CDS||1261405358||6630||79.17	139197102	139196695	1.100000e-107	450
0.7689	0.0525	a35405_1	1||61026643||61026846||evm.model.chr1.1895||-1||CDS||1261396192||2433||85.78	61026846	61026643	b35405_1	1||139168866||139169069||evm.model.chr1.5322||1||CDS||1261405356||6629||85.78	139168866	139169069	9.400000e-66	500
0.8271	0.1628	a35405_1	1||61047392||61047871||evm.model.chr1.1896||1||CDS||1261396194||2434||79.09	61047392	61047871	b35405_1	1||139135356||139135760||evm.model.chr1.5320.1||-1||CDS||1261405348||6625||79.09	139135760	139135356	7.300000e-99	550
0.4189	0.0412	a35405_1	1||61080993||61081163||evm.model.chr1.1897.1||1||CDS||1261396198||2436||88.3	61080993	61081163	b35405_1	1||139101727||139101897||evm.model.chr1.5318||-1||CDS||1261405340||6622||88.3	139101897	139101727	4.000000e-59	600
NA	NA	a35405_1	1||61129767||61129953||evm.model.chr1.1898.2||-1||CDS||1261396204||2438||81.82	61129953	61129767	b35405_1	1||139062744||139062930||evm.model.chr1.5317||1||CDS||1261405338||6621||81.82	139062744	139062930	3.000000e-51	650
0.1900	0.1446	a35405_1	1||61145564||61145674||evm.model.chr1.1900||1||CDS||1261396226||2441||86.49	61145564	61145674	b35405_1	1||139030353||139030463||evm.model.chr1.5314||-1||CDS||1261405332||6618||86.49	139030463	139030353	9.400000e-34	683
NA	NA	a35405_1	1||61163605||61163698||evm.model.chr1.1901||-1||CDS||1261396228||2442||81.91	61163698	61163605	b35405_1	1||138986343||138986436||evm.model.chr1.5312.1||1||CDS||1261405324||6614||81.91	138986343	138986436	1.400000e-22	704
0.8202	0.1925	a35405_1	1||61189926||61189997||evm.model.chr1.1902||-1||CDS||1261396230||2443||75.0	61189997	61189926	b35405_1	1||138955567||138955638||evm.model.chr1.5311||1||CDS||1261405320||6612||75.0	138955567	138955638	3.900000e-10	713
0.2576	0.1881	a35405_1	1||61347193||61347330||evm.model.chr1.1911||-1||CDS||1261396252||2453||83.21	61347330	61347193	b35405_1	1||138817552||138817689||evm.model.chr1.5305.1||1||CDS||1261405304||6605||83.21	138817552	138817689	6.500000e-38	750
0.6736	0.0947	a35405_1	1||61492120||61492533||evm.model.chr1.1922.1||1||CDS||1261396280||2466||86.62	61492120	61492533	b35405_1	1||138730875||138731246||evm.model.chr1.5301||-1||CDS||1261405290||6598||86.62	138731246	138730875	3.200000e-103	797
NA	NA	a35405_1	1||61502659||61502986||evm.model.chr1.1923||1||CDS||1261396284||2468||83.79	61502659	61502986	b35405_1	1||138698995||138699567||evm.model.chr1.5299||-1||CDS||1261405282||6596||83.79	138699567	138698995	9.700000e-102	847
NA	NA	a35405_1	1||61565969||61566053||evm.model.chr1.1926||-1||CDS||1261396290||2472||87.95	61566053	61565969	b35405_1	1||138624347||138624431||evm.model.chr1.5297||-1||CDS||1261405274||6592||87.95	138624431	138624347	6.500000e-25	871
0.4982	0.1035	a35405_1	1||61638721||61638849||evm.model.chr1.1931||-1||CDS||1261396310||2478||82.95	61638849	61638721	b35405_1	1||138546631||138546759||evm.model.chr1.5295||1||CDS||1261405270||6590||82.95	138546631	138546759	5.600000e-35	905
24.5268	14.1337	a35405_1	1||61680474||61680902||evm.model.chr1.1933||-1||CDS||1261396314||2480||81.84	61680902	61680474	b35405_1	1||138460908||138461615||evm.model.chr1.5290||1||CDS||1261405260||6585||81.84	138460908	138461615	3.700000e-109	955
NA	NA	a35405_1	1||61753663||61753735||evm.model.chr1.1935||-1||CDS||1261396318||2482||85.53	61753735	61753663	b35405_1	1||138416035||138416110||evm.model.chr1.5289||1||CDS||1261405256||6584||85.53	138416035	138416110	2.600000e-16	970
0.7617	0.0670	a35405_1	1||61843408||61843749||evm.model.chr1.1939.2||1||CDS||1261396330||2488||86.27	61843408	61843749	b35405_1	1||138371458||138371610||evm.model.chr1.5287.1||-1||CDS||1261405248||6582||86.27	138371610	138371458	1.700000e-44	1013
0.1542	0.0002	a35405_1	1||61845936||61846025||evm.model.chr1.1939.1||1||CDS||1261396328||2489||93.65	61845936	61846025	b35405_1	1||138367979||138368041||evm.model.chr1.5287.2||-1||CDS||1261405250||6581||93.65	138368041	138367979	6.000000e-20	1032
NA	NA	a35405_1	1||61903657||61903868||evm.model.chr1.1941||1||CDS||1261396336||2491||79.49	61903657	61903868	b35405_1	1||138309775||138310016||evm.model.chr1.5286.1.1||-1||CDS||1261405244||6578||79.49	138310016	138309775	4.900000e-48	1079
0.1367	0.1149	a35405_1	1||61958624||61958728||evm.model.chr1.1944||-1||CDS||1261396342||2494||89.52	61958728	61958624	b35405_1	1||138271571||138271675||evm.model.chr1.5283||1||CDS||1261405234||6573||89.52	138271571	138271675	2.300000e-35	1113
0.6234	0.1494	a35405_1	1||61978421||61979086||evm.model.chr1.1945||-1||CDS||1261396344||2495||86.94	61979086	61978421	b35405_1	1||138231226||138232005||evm.model.chr1.5282.1||1||CDS||1261405232||6571||86.94	138231226	138232005	3.400000e-82	1163
NA	NA	a35405_1	1||61985830||61986314||evm.model.chr1.1947||1||CDS||1261396348||2497||71.26	61985830	61986314	b35405_1	1||138214247||138214725||evm.model.chr1.5281||-1||CDS||1261405228||6570||71.26	138214725	138214247	1.600000e-71	1213
0.6596	0.1539	a35405_1	1||62111529||62112008||evm.model.chr1.1955||-1||CDS||1261396382||2511||78.22	62112008	62111529	b35405_1	1||137989603||137990076||evm.model.chr1.5273||1||CDS||1261405208||6562||78.22	137989603	137990076	5.800000e-109	1260
0.6359	0.1755	a35405_1	1||62285806||62286051||evm.model.chr1.1967||1||CDS||1261396412||2523||77.72	62285806	62286051	b35405_1	1||137807298||137807519||evm.model.chr1.5269||-1||CDS||1261405196||6557||77.72	137807519	137807298	3.600000e-43	1299
NA	NA	a35405_1	1||62320635||62320836||evm.model.chr1.1968||1||CDS||1261396414||2526||79.21	62320635	62320836	b35405_1	1||137768124||137768325||evm.model.chr1.5267||-1||CDS||1261405192||6553||79.21	137768325	137768124	5.000000e-50	1348
62.1118	1.2148	a35405_1	1||62357927||62358994||evm.model.chr1.1969||1||CDS||1261396416||2528||78.17	62357927	62358994	b35405_1	1||137723091||137723837||evm.model.chr1.5264||-1||CDS||1261405186||6549||78.17	137723837	137723091	3.300000e-170	1398
1.3859	0.3017	a35405_1	1||62481539||62481818||evm.model.chr1.1976||1||CDS||1261396436||2537||81.17	62481539	62481818	b35405_1	1||137691113||137691373||evm.model.chr1.5263||-1||CDS||1261405184||6547||81.17	137691373	137691113	1.900000e-60	1448
NA	NA	a35405_1	1||62575421||62575493||evm.model.chr1.1982.1||1||CDS||1261396470||2550||87.5	62575421	62575493	b35405_1	1||137559392||137559464||evm.model.chr1.5259.1||-1||CDS||1261405172||6542||87.5	137559464	137559392	2.000000e-20	1464
NA	NA	a35405_1	1||62592475||62593003||evm.model.chr1.1983||-1||CDS||1261396474||2552||83.79	62593003	62592475	b35405_1	1||137524357||137524915||evm.model.chr1.5257.1||1||CDS||1261405164||6538||83.79	137524357	137524915	3.200000e-131	1514
0.4796	0.0411	a35405_1	1||62636831||62638102||evm.model.chr1.1986.1||1||CDS||1261396482||2556||87.69	62636831	62638102	b35405_1	1||137494734||137496008||evm.model.chr1.5255||-1||CDS||1261405158||6535||87.69	137496008	137494734	1.000000e-250	1564
0.5194	0.2337	a35405_1	1||62748214||62748777||evm.model.chr1.1990||-1||CDS||1261396498||2562||76.6	62748777	62748214	b35405_1	1||137434996||137435559||evm.model.chr1.5251||1||CDS||1261405150||6531||76.6	137434996	137435559	4.000000e-136	1614
20.6970	0.9105	a35405_1	1||62966419||62968788||evm.model.chr1.1999||-1||CDS||1261396518||2572||55.76	62968788	62966419	b35405_1	1||137381192||137382763||evm.model.chr1.5248||-1||CDS||1261405142||6528||55.76	137382763	137381192	1.700000e-17	1630
NA	NA	a35405_1	1||62972140||62972263||evm.model.chr1.2000||-1||CDS||1261396526||2573||87.4	62972263	62972140	b35405_1	1||137188541||137188667||evm.model.chr1.5242.1||1||CDS||1261405130||6522||87.4	137188541	137188667	5.200000e-37	1666
0.3741	0.0556	a35405_1	1||63032649||63032831||evm.model.chr1.2002||1||CDS||1261396530||2575||88.52	63032649	63032831	b35405_1	1||137116249||137116431||evm.model.chr1.5239||-1||CDS||1261405120||6518||88.52	137116431	137116249	3.500000e-64	1716
0.4828	0.1424	a35405_1	1||63160513||63160767||evm.model.chr1.2007.1||1||CDS||1261396542||2581||81.4	63160513	63160767	b35405_1	1||137032874||137033131||evm.model.chr1.5236||-1||CDS||1261405102||6509||81.4	137033131	137032874	3.100000e-68	1766
10.4499	0.9476	a35405_1	1||63204287||63204595||evm.model.chr1.2008||1||CDS||1261396544||2582||69.77	63204287	63204595	b35405_1	1||136978527||136979159||evm.model.chr1.5234||-1||CDS||1261405098||6507||69.77	136979159	136978527	7.100000e-37	1802
0.5654	0.0565	a35405_1	1||63296664||63296846||evm.model.chr1.2011.1||-1||CDS||1261396554||2586||86.11	63296846	63296664	b35405_1	1||136710519||136710698||evm.model.chr1.5226.1||1||CDS||1261405082||6500||86.11	136710519	136710698	9.300000e-58	1852
NA	NA	a35405_1	1||63446704||63446960||evm.model.chr1.2019||-1||CDS||1261396572||2597||81.71	63446960	63446704	b35405_1	1||136700644||136700900||evm.model.chr1.5225||1||CDS||1261405078||6498||81.71	136700644	136700900	1.400000e-72	1899
NA	NA	a35405_1	1||63476222||63477068||evm.model.chr1.2021||-1||CDS||1261396582||2599||86.42	63477068	63476222	b35405_1	1||136562854||136563697||evm.model.chr1.5222||1||CDS||1261405070||6494||86.42	136562854	136563697	1.000000e-250	1949
0.6398	0.0486	a35405_1	1||63505998||63506315||evm.model.chr1.2025||1||CDS||1261396592||2604||86.16	63505998	63506315	b35405_1	1||136533738||136534052||evm.model.chr1.5220||-1||CDS||1261405064||6491||86.16	136534052	136533738	2.000000e-103	1999
0.5670	0.1227	a35405_1	1||63526692||63527063||evm.model.chr1.2026||1||CDS||1261396594||2605||81.99	63526692	63527063	b35405_1	1||136494742||136495113||evm.model.chr1.5218.1||-1||CDS||1261405054||6487||81.99	136495113	136494742	3.800000e-109	2049
NA	NA	a35405_1	1||63617318||63618518||evm.model.chr1.2028||1||CDS||1261396598||2607||79.83	63617318	63618518	b35405_1	1||136481001||136481119||evm.model.chr1.5217||-1||CDS||1261405050||6485||79.83	136481119	136481001	3.700000e-21	2069
NA	NA	a35405_1	1||63722359||63722644||evm.model.chr1.2033||-1||CDS||1261396610||2612||84.97	63722644	63722359	b35405_1	1||136436558||136436843||evm.model.chr1.5216||1||CDS||1261405048||6484||84.97	136436558	136436843	4.700000e-92	2119
NA	NA	a35405_1	1||63765210||63766517||evm.model.chr1.2034||-1||CDS||1261396612||2613||72.33	63766517	63765210	b35405_1	1||136397845||136399057||evm.model.chr1.5212||1||CDS||1261405040||6480||72.33	136397845	136399057	5.500000e-224	2169
0.6320	0.0383	a35405_1	1||64052620||64053180||evm.model.chr1.2044.1||-1||CDS||1261396642||2627||87.5	64053180	64052620	b35405_1	1||136267808||136268365||evm.model.chr1.5207.1||1||CDS||1261405026||6474||87.5	136267808	136268365	1.900000e-199	2216
27.9052	2.0333	a35405_1	1||64222509||64223708||evm.model.chr1.2052||-1||CDS||1261396672||2642||73.25	64223708	64222509	b35405_1	1||136202969||136203847||evm.model.chr1.5206||1||CDS||1261405022||6472||73.25	136202969	136203847	5.100000e-155	2263
0.3133	0.0814	a35405_1	1||64321086||64321223||evm.model.chr1.2053||-1||CDS||1261396674||2643||87.32	64321223	64321086	b35405_1	1||136149641||136149784||evm.model.chr1.5202||1||CDS||1261405010||6466||87.32	136149641	136149784	1.700000e-38	2300
NA	NA	a35405_1	1||64338293||64338533||evm.model.chr1.2056||-1||CDS||1261396680||2647||84.58	64338533	64338293	b35405_1	1||136058278||136058509||evm.model.chr1.5200.1||1||CDS||1261405006||6463||84.58	136058278	136058509	5.300000e-60	2350
NA	NA	a35405_1	1||64408388||64408469||evm.model.chr1.2060||-1||CDS||1261396694||2653||84.93	64408469	64408388	b35405_1	1||136025119||136025206||evm.model.chr1.5197||1||CDS||1261404994||6459||84.93	136025119	136025206	4.300000e-18	2367
0.4020	0.0907	a35405_1	1||64560496||64560993||evm.model.chr1.2065||1||CDS||1261396704||2658||86.0	64560496	64560993	b35405_1	1||135759148||135759654||evm.model.chr1.5193.1||-1||CDS||1261404988||6456||86.0	135759654	135759148	1.400000e-166	2417
0.0387	0.0577	a35405_1	1||64636211||64636393||evm.model.chr1.2070||1||CDS||1261396716||2663||94.07	64636211	64636393	b35405_1	1||135719023||135719229||evm.model.chr1.5191||-1||CDS||1261404982||6453||94.07	135719229	135719023	4.300000e-43	2459
0.6316	0.1314	a35405_1	1||64817478||64818062||evm.model.chr1.2081||-1||CDS||1261396754||2680||78.39	64818062	64817478	b35405_1	1||135537948||135538529||evm.model.chr1.5183||1||CDS||1261404964||6445||78.39	135537948	135538529	3.600000e-134	2506
5.6434	1.1183	a35405_1	1||64839842||64840544||evm.model.chr1.2085||-1||CDS||1261396762||2684||70.76	64840544	64839842	b35405_1	1||135522438||135523781||evm.model.chr1.5182||1||CDS||1261404962||6444||70.76	135522438	135523781	7.200000e-55	2556
NA	NA	a35405_1	1||65017913||65018213||evm.model.chr1.2089||1||CDS||1261396772||2689||81.31	65017913	65018213	b35405_1	1||135323777||135324062||evm.model.chr1.5175||-1||CDS||1261404940||6436||81.31	135324062	135323777	4.600000e-73	2606
0.3664	0.0741	a35405_1	1||65059258||65059386||evm.model.chr1.2093.1||1||CDS||1261396786||2695||87.5	65059258	65059386	b35405_1	1||135244275||135244403||evm.model.chr1.5170||-1||CDS||1261404928||6430||87.5	135244403	135244275	2.300000e-41	2646
0.3325	0.0659	a35405_1	1||65141764||65141994||evm.model.chr1.2096||1||CDS||1261396796||2700||89.18	65141764	65141994	b35405_1	1||135175437||135175667||evm.model.chr1.5168||-1||CDS||1261404922||6428||89.18	135175667	135175437	1.800000e-84	2696
0.3737	0.1353	a35405_1	1||65153841||65154107||evm.model.chr1.2097||-1||CDS||1261396798||2701||84.21	65154107	65153841	b35405_1	1||135164826||135165092||evm.model.chr1.5167||1||CDS||1261404920||6427||84.21	135164826	135165092	8.100000e-83	2746
NA	NA	a35405_1	1||65178167||65178902||evm.model.chr1.2098||-1||CDS||1261396800||2702||87.23	65178902	65178167	b35405_1	1||135143336||135144068||evm.model.chr1.5166.1||1||CDS||1261404918||6426||87.23	135143336	135144068	1.000000e-250	2796
NA	NA	a35405_1	1||65189494||65190761||evm.model.chr1.2099.1||-1||CDS||1261396804||2703||77.4	65190761	65189494	b35405_1	1||135112423||135112963||evm.model.chr1.5165||1||CDS||1261404914||6424||77.4	135112423	135112963	1.900000e-128	2846
0.8618	0.3496	a35405_1	1||65312612||65313035||evm.model.chr1.2105||-1||CDS||1261396824||2712||65.09	65313035	65312612	b35405_1	1||134989706||134990116||evm.model.chr1.5158||1||CDS||1261404880||6412||65.09	134989706	134990116	7.300000e-30	2872
0.5789	0.2222	a35405_1	1||65331757||65332137||evm.model.chr1.2107||1||CDS||1261396828||2714||81.68	65331757	65332137	b35405_1	1||134923350||134923685||evm.model.chr1.5155||-1||CDS||1261404872||6408||81.68	134923685	134923350	8.200000e-46	2917
0.7736	0.1620	a35405_1	1||65420250||65420591||evm.model.chr1.2112.1||1||CDS||1261396846||2722||76.47	65420250	65420591	b35405_1	1||134834993||134835331||evm.model.chr1.5149.1||-1||CDS||1261404858||6401||76.47	134835331	134834993	3.700000e-75	2967
0.4033	0.0868	a35405_1	1||65540840||65541205||evm.model.chr1.2116_evm.model.chr1.2117.3||-1||CDS||1261396862||2727||82.79	65541205	65540840	b35405_1	1||134739041||134739385||evm.model.chr1.5145.2||1||CDS||1261404842||6392||82.79	134739041	134739385	9.400000e-103	3017
0.3775	0.0721	a35405_1	1||65753497||65754216||evm.model.chr1.2191||1||CDS||1261397056||2739||85.58	65753497	65754216	b35405_1	1||134261775||134262509||evm.model.chr1.5124||1||CDS||1261404794||6374||85.58	134261775	134262509	8.100000e-249	3064
#2	1136.0	a35405_1	b35405_1	r	28  Mean Ks:  1.0585	Mean Kn: 0.1830
#Ks	Kn	a<db_genome_id>_<chr>	chr1||start1||stop1||name1||strand1||type1||db_feature_id1||genome_order1||percent_id1	start1	stop1	b<db_genome_id>_<chr>	chr2||start2||stop2||name2||strand2||type2||db_feature_id2||genome_order2||percent_id2	start2	stop2	eval	block_score	GEVO_link
5.8724	1.2533	a35405_1	1||72029642||72030079||evm.model.chr1.2413||-1||CDS||1261397678||3110||78.18	72030079	72029642	b35405_1	1||126761433||126762548||evm.model.chr1.4839||1||CDS||1261404014||6004||78.18	126761433	126762548	6.600000e-06	5
NA	NA	a35405_1	1||72203918||72204242||evm.model.chr1.2422||1||CDS||1261397708||3123||78.48	72203918	72204242	b35405_1	1||126514576||126514906||evm.model.chr1.4750.1||-1||CDS||1261403758||5999||78.48	126514906	126514576	2.900000e-79	52
NA	NA	a35405_1	1||72266781||72266923||evm.model.chr1.2424||1||CDS||1261397710||3124||85.11	72266781	72266923	b35405_1	1||126469389||126469534||evm.model.chr1.4749||-1||CDS||1261403752||5997||85.11	126469534	126469389	3.100000e-42	93
NA	NA	a35405_1	1||72299900||72300526||evm.model.chr1.2425||-1||CDS||1261397712||3125||78.86	72300526	72299900	b35405_1	1||126409472||126409831||evm.model.chr1.4745||1||CDS||1261403744||5993||78.86	126409472	126409831	4.600000e-75	143
NA	NA	a35405_1	1||72329086||72329755||evm.model.chr1.2427||-1||CDS||1261397716||3127||76.27	72329755	72329086	b35405_1	1||126357953||126358613||evm.model.chr1.4743||1||CDS||1261403740||5991||76.27	126357953	126358613	1.300000e-153	193
0.0632	0.0001	a35405_1	1||72364152||72364202||evm.model.chr1.2428||-1||CDS||1261397718||3128||98.04	72364202	72364152	b35405_1	1||126341429||126341479||evm.model.chr1.4742.3||1||CDS||1261403738||5988||98.04	126341429	126341479	3.400000e-19	211
0.5646	0.0504	a35405_1	1||72469990||72470193||evm.model.chr1.2436||-1||CDS||1261397734||3136||86.76	72470193	72469990	b35405_1	1||126239573||126239836||evm.model.chr1.4737.1||1||CDS||1261403720||5982||86.76	126239573	126239836	4.500000e-68	261
0.5733	0.1283	a35405_1	1||72495250||72495693||evm.model.chr1.2438||1||CDS||1261397738||3138||81.76	72495250	72495693	b35405_1	1||126218925||126219368||evm.model.chr1.4736||-1||CDS||1261403716||5980||81.76	126219368	126218925	2.200000e-130	311
NA	NA	a35405_1	1||72538415||72539015||evm.model.chr1.2441.1||-1||CDS||1261397750||3142||87.19	72539015	72538415	b35405_1	1||126211858||126212458||evm.model.chr1.4735||1||CDS||1261403714||5979||87.19	126211858	126212458	4.100000e-216	361
NA	NA	a35405_1	1||72606784||72606991||evm.model.chr1.2446||1||CDS||1261397760||3147||92.79	72606784	72606991	b35405_1	1||126165910||126166117||evm.model.chr1.4733||-1||CDS||1261403710||5977||92.79	126166117	126165910	2.300000e-84	411
0.4529	0.0693	a35405_1	1||72696472||72699012||evm.model.chr1.2449||-1||CDS||1261397772||3153||86.08	72699012	72696472	b35405_1	1||126141626||126144148||evm.model.chr1.4730||1||CDS||1261403704||5974||86.08	126141626	126144148	1.000000e-250	461
0.3935	0.2117	a35405_1	1||72755449||72755583||evm.model.chr1.2451||1||CDS||1261397784||3155||78.26	72755449	72755583	b35405_1	1||126108058||126108195||evm.model.chr1.4729||-1||CDS||1261403700||5973||78.26	126108195	126108058	6.700000e-27	487
0.7249	0.1191	a35405_1	1||72881092||72881676||evm.model.chr1.2456||1||CDS||1261397792||3159||79.83	72881092	72881676	b35405_1	1||126053328||126053912||evm.model.chr1.4726.1||-1||CDS||1261403690||5968||79.83	126053912	126053328	1.700000e-161	537
NA	NA	a35405_1	1||72938734||72939136||evm.model.chr1.2457||1||CDS||1261397794||3160||82.37	72938734	72939136	b35405_1	1||126032903||126033287||evm.model.chr1.4724.1||-1||CDS||1261403678||5964||82.37	126033287	126032903	2.700000e-78	587
0.8492	0.1081	a35405_1	1||72972156||72972632||evm.model.chr1.2458.1||1||CDS||1261397798||3162||79.35	72972156	72972632	b35405_1	1||126012895||126013383||evm.model.chr1.4723||-1||CDS||1261403674||5960||79.35	126013383	126012895	3.200000e-124	637
3.0125	0.0214	a35405_1	1||73000168||73000224||evm.model.chr1.2459||-1||CDS||1261397800||3163||90.24	73000224	73000168	b35405_1	1||125973107||125973166||evm.model.chr1.4722.1||1||CDS||1261403672||5959||90.24	125973107	125973166	3.800000e-09	645
0.6687	0.1571	a35405_1	1||73078070||73078753||evm.model.chr1.2462.1||-1||CDS||1261397808||3165||76.61	73078753	73078070	b35405_1	1||125832249||125832929||evm.model.chr1.4719.2||1||CDS||1261403658||5951||76.61	125832249	125832929	9.900000e-117	695
0.4029	0.0509	a35405_1	1||73080142||73080312||evm.model.chr1.2462.2||-1||CDS||1261397810||3167||88.65	73080312	73080142	b35405_1	1||125830685||125830825||evm.model.chr1.4719.1||1||CDS||1261403656||5950||88.65	125830685	125830825	2.100000e-46	740
NA	NA	a35405_1	1||73107425||73107524||evm.model.chr1.2463.1||-1||CDS||1261397814||3168||82.0	73107524	73107425	b35405_1	1||125733814||125733913||evm.model.chr1.4717.1||1||CDS||1261403644||5945||82.0	125733814	125733913	1.500000e-24	763
NA	NA	a35405_1	1||73166647||73166887||evm.model.chr1.2465||1||CDS||1261397818||3171||87.34	73166647	73166887	b35405_1	1||125643832||125644346||evm.model.chr1.4713||-1||CDS||1261403634||5939||87.34	125644346	125643832	2.100000e-73	813
NA	NA	a35405_1	1||73182090||73182964||evm.model.chr1.2466||1||CDS||1261397820||3172||77.17	73182090	73182964	b35405_1	1||125623689||125624567||evm.model.chr1.4711||-1||CDS||1261403630||5937||77.17	125624567	125623689	1.100000e-169	863
NA	NA	a35405_1	1||73204632||73204904||evm.model.chr1.2467||-1||CDS||1261397822||3173||89.06	73204904	73204632	b35405_1	1||125612485||125612740||evm.model.chr1.4710||1||CDS||1261403628||5936||89.06	125612485	125612740	7.900000e-93	913
0.3200	0.1570	a35405_1	1||73238400||73238450||evm.model.chr1.2471.1||-1||CDS||1261397834||3178||92.11	73238450	73238400	b35405_1	1||125547758||125547811||evm.model.chr1.4706.2||1||CDS||1261403608||5926||92.11	125547758	125547811	6.400000e-09	921
NA	NA	a35405_1	1||73314293||73314348||evm.model.chr1.2473||-1||CDS||1261397844||3184||97.83	73314348	73314293	b35405_1	1||125454087||125454400||evm.model.chr1.4703.1||1||CDS||1261403594||5920||97.83	125454087	125454400	1.100000e-15	936
NA	NA	a35405_1	1||73391767||73392082||evm.model.chr1.2477||1||CDS||1261397852||3187||72.58	73391767	73392082	b35405_1	1||125150455||125150826||evm.model.chr1.4829||-1||CDS||1261403986||5910||72.58	125150826	125150455	6.500000e-52	986
0.4758	0.1210	a35405_1	1||73430437||73430961||evm.model.chr1.2478.1||1||CDS||1261397856||3189||78.98	73430437	73430961	b35405_1	1||125130983||125131489||evm.model.chr1.4830.1||-1||CDS||1261403994||5909||78.98	125131489	125130983	3.200000e-129	1036
0.4455	0.1138	a35405_1	1||73493396||73493653||evm.model.chr1.2482.1||-1||CDS||1261397870||3195||85.37	73493653	73493396	b35405_1	1||125094476||125094739||evm.model.chr1.4833.1||1||CDS||1261404002||5905||85.37	125094476	125094739	9.600000e-79	1086
NA	NA	a35405_1	1||73549381||73549567||evm.model.chr1.2483||-1||CDS||1261397874||3197||84.53	73549567	73549381	b35405_1	1||125070246||125070444||evm.model.chr1.4834||1||CDS||1261404004||5903||84.53	125070246	125070444	5.400000e-55	1136
#3	1019.0	a35405_1	b35405_1	r	23  Mean Ks:  0.9295	Mean Kn: 0.1526
#Ks	Kn	a<db_genome_id>_<chr>	chr1||start1||stop1||name1||strand1||type1||db_feature_id1||genome_order1||percent_id1	start1	stop1	b<db_genome_id>_<chr>	chr2||start2||stop2||name2||strand2||type2||db_feature_id2||genome_order2||percent_id2	start2	stop2	eval	block_score	GEVO_link
0.6540	0.2226	a35405_1	1||58018113||58018400||evm.model.chr1.1770||-1||CDS||1261395846||2261||74.44	58018400	58018113	b35405_1	1||141024602||141024862||evm.model.chr1.5430||-1||CDS||1261405672||6772||74.44	141024862	141024602	1.100000e-50	50
0.8045	0.2895	a35405_1	1||58201755||58202357||evm.model.chr1.1779||-1||CDS||1261395872||2274||71.16	58202357	58201755	b35405_1	1||140986657||140987397||evm.model.chr1.5425||1||CDS||1261405658||6767||71.16	140986657	140987397	4.600000e-42	88
NA	NA	a35405_1	1||58277616||58278081||evm.model.chr1.1785.1||1||CDS||1261395886||2281||79.03	58277616	58278081	b35405_1	1||140970825||140971272||evm.model.chr1.5423.1||-1||CDS||1261405650||6763||79.03	140971272	140970825	4.900000e-95	138
NA	NA	a35405_1	1||58388506||58388558||evm.model.chr1.1789.1||-1||CDS||1261395900||2288||86.79	58388558	58388506	b35405_1	1||140833893||140833945||evm.model.chr1.5417.1||1||CDS||1261405626||6752||86.79	140833893	140833945	6.300000e-13	147
0.4951	0.0936	a35405_1	1||58479268||58481448||evm.model.chr1.1794||1||CDS||1261395916||2295||85.28	58479268	58481448	b35405_1	1||140737718||140738293||evm.model.chr1.5411||-1||CDS||1261405612||6745||85.28	140738293	140737718	1.200000e-177	197
NA	NA	a35405_1	1||58525196||58525422||evm.model.chr1.1796.1||-1||CDS||1261395920||2297||82.61	58525422	58525196	b35405_1	1||140734617||140734846||evm.model.chr1.5410||1||CDS||1261405610||6744||82.61	140734617	140734846	8.400000e-63	247
0.5478	0.2129	a35405_1	1||58660837||58660947||evm.model.chr1.1802||-1||CDS||1261395936||2303||79.63	58660947	58660837	b35405_1	1||140641150||140641257||evm.model.chr1.5404.1||1||CDS||1261405592||6736||79.63	140641150	140641257	3.800000e-20	266
0.3873	0.1965	a35405_1	1||58709559||58710140||evm.model.chr1.1804||1||CDS||1261395940||2305||78.24	58709559	58710140	b35405_1	1||140624718||140625284||evm.model.chr1.5402.1||-1||CDS||1261405584||6732||78.24	140625284	140624718	1.800000e-142	316
NA	NA	a35405_1	1||58807264||58807406||evm.model.chr1.1809||-1||CDS||1261395948||2309||88.11	58807406	58807264	b35405_1	1||140508836||140508978||evm.model.chr1.5398.1||1||CDS||1261405566||6725||88.11	140508836	140508978	4.500000e-48	363
0.7621	0.1814	a35405_1	1||58891756||58893177||evm.model.chr1.1814||-1||CDS||1261395966||2314||75.88	58893177	58891756	b35405_1	1||140456409||140457821||evm.model.chr1.5394||1||CDS||1261405556||6720||75.88	140456409	140457821	1.000000e-250	413
NA	NA	a35405_1	1||58933179||58934137||evm.model.chr1.1816||1||CDS||1261395970||2316||84.1	58933179	58934137	b35405_1	1||140392126||140393087||evm.model.chr1.5390.1||-1||CDS||1261405538||6711||84.1	140393087	140392126	1.000000e-250	463
0.4661	0.0778	a35405_1	1||58986859||58988619||evm.model.chr1.1819||1||CDS||1261395988||2325||84.9	58986859	58988619	b35405_1	1||140357194||140358945||evm.model.chr1.5389||-1||CDS||1261405532||6709||84.9	140358945	140357194	1.000000e-250	513
0.4655	0.1181	a35405_1	1||59030493||59030837||evm.model.chr1.1820.1||-1||CDS||1261395996||2327||82.49	59030837	59030493	b35405_1	1||140321587||140321922||evm.model.chr1.5388.1||1||CDS||1261405530||6708||82.49	140321587	140321922	6.600000e-96	563
1.8123	0.0627	a35405_1	1||59094589||59095482||evm.model.chr1.1824||1||CDS||1261396006||2332||82.68	59094589	59095482	b35405_1	1||140264767||140265678||evm.model.chr1.5384||-1||CDS||1261405516||6700||82.68	140265678	140264767	1.000000e-250	613
NA	NA	a35405_1	1||59136425||59136750||evm.model.chr1.1826||-1||CDS||1261396010||2334||73.19	59136750	59136425	b35405_1	1||140234147||140234478||evm.model.chr1.5382.1||1||CDS||1261405512||6698||73.19	140234147	140234478	1.000000e-58	663
0.6470	0.0006	a35405_1	1||59180400||59180621||evm.model.chr1.1827||1||CDS||1261396012||2335||89.64	59180400	59180621	b35405_1	1||140204468||140204689||evm.model.chr1.5379||-1||CDS||1261405496||6694||89.64	140204689	140204468	3.900000e-82	713
undef	undef	a35405_1	1||59205614||59205694||tRNA_0209||1||tRNA||1261414174||2336||100.0	59205614	59205694	b35405_1	1||140186635||140186715||tRNA_0100||-1||tRNA||1261414069||6692||100.0	140186715	140186635	3.700000e-36	748
0.7172	0.1069	a35405_1	1||59223321||59224286||evm.model.chr1.1831||-1||CDS||1261396020||2338||81.18	59224286	59223321	b35405_1	1||140134878||140136209||evm.model.chr1.5376||1||CDS||1261405490||6690||81.18	140134878	140136209	1.800000e-246	798
NA	NA	a35405_1	1||59268377||59268545||evm.model.chr1.1835||1||CDS||1261396028||2342||85.63	59268377	59268545	b35405_1	1||140061322||140061490||evm.model.chr1.5371.1||-1||CDS||1261405480||6685||85.63	140061490	140061322	3.100000e-52	848
0.5769	0.2219	a35405_1	1||59299191||59300360||evm.model.chr1.1836||1||CDS||1261396030||2343||76.15	59299191	59300360	b35405_1	1||140015757||140016104||evm.model.chr1.5368||-1||CDS||1261405470||6681||76.15	140016104	140015757	1.900000e-77	898
3.8306	0.1208	a35405_1	1||59358745||59358870||evm.model.chr1.1838||-1||CDS||1261396040||2348||78.57	59358870	59358745	b35405_1	1||139974907||139975032||evm.model.chr1.5366||1||CDS||1261405466||6679||78.57	139974907	139975032	8.600000e-28	925
0.8459	0.2313	a35405_1	1||59372672||59373040||evm.model.chr1.1839||-1||CDS||1261396042||2349||77.31	59373040	59372672	b35405_1	1||139947919||139948272||evm.model.chr1.5364||1||CDS||1261405462||6677||77.31	139947919	139948272	2.100000e-59	975
NA	NA	a35405_1	1||59502198||59504015||evm.model.chr1.1846.2.1||1||CDS||1261396064||2359||75.21	59502198	59504015	b35405_1	1||139644546||139646385||evm.model.chr1.5343.1.1||-1||CDS||1261405416||6656||75.21	139646385	139644546	1.000000e-250	1019
#4	879.0	a35405_1	b35405_1	r	20  Mean Ks:  0.8084	Mean Kn: 0.0991
#Ks	Kn	a<db_genome_id>_<chr>	chr1||start1||stop1||name1||strand1||type1||db_feature_id1||genome_order1||percent_id1	start1	stop1	b<db_genome_id>_<chr>	chr2||start2||stop2||name2||strand2||type2||db_feature_id2||genome_order2||percent_id2	start2	stop2	eval	block_score	GEVO_link
0.6716	0.0633	a35405_1	1||77045858||77046571||evm.model.chr1.2667||-1||CDS||1261398348||3412||81.89	77046571	77045858	b35405_1	1||121160633||121161361||evm.model.chr1.4607||1||CDS||1261403320||5680||81.89	121160633	121161361	2.200000e-208	50
NA	NA	a35405_1	1||77120092||77120360||evm.model.chr1.2672.1||1||CDS||1261398362||3418||76.03	77120092	77120360	b35405_1	1||120901053||120901507||evm.model.chr1.4600||-1||CDS||1261403300||5670||76.03	120901507	120901053	3.800000e-59	100
NA	NA	a35405_1	1||77178579||77179077||evm.model.chr1.2676||1||CDS||1261398370||3422||79.92	77178579	77179077	b35405_1	1||120832648||120833173||evm.model.chr1.4597.1||-1||CDS||1261403284||5667||79.92	120833173	120832648	1.100000e-133	150
NA	NA	a35405_1	1||77194316||77194397||evm.model.chr1.2678.1||-1||CDS||1261398376||3425||91.46	77194397	77194316	b35405_1	1||120821447||120821528||evm.model.chr1.4596||1||CDS||1261403280||5665||91.46	120821447	120821528	4.000000e-28	177
NA	NA	a35405_1	1||77226290||77226566||evm.model.chr1.2679||1||CDS||1261398382||3428||85.71	77226290	77226566	b35405_1	1||120639255||120639498||evm.model.chr1.4587||-1||CDS||1261403260||5656||85.71	120639498	120639255	1.400000e-75	227
0.4848	0.1217	a35405_1	1||77397589||77398068||evm.model.chr1.2685.1||-1||CDS||1261398396||3434||81.8	77398068	77397589	b35405_1	1||120306432||120306920||evm.model.chr1.4569||1||CDS||1261403218||5637||81.8	120306432	120306920	3.900000e-137	274
2.5349	0.0411	a35405_1	1||77504174||77504338||evm.model.chr1.2689||1||CDS||1261398406||3439||88.41	77504174	77504338	b35405_1	1||120226873||120227037||evm.model.chr1.4566||-1||CDS||1261403212||5634||88.41	120227037	120226873	1.400000e-56	324
NA	NA	a35405_1	1||77565700||77565832||evm.model.chr1.2690.1||-1||CDS||1261398412||3441||86.47	77565832	77565700	b35405_1	1||120197647||120197779||evm.model.chr1.4565.1||1||CDS||1261403210||5633||86.47	120197647	120197779	1.100000e-41	365
NA	NA	a35405_1	1||77700030||77702613||evm.model.chr1.2698||1||CDS||1261398430||3451||81.41	77700030	77702613	b35405_1	1||120101810||120104396||evm.model.chr1.4560||-1||CDS||1261403198||5625||81.41	120104396	120101810	1.000000e-250	415
0.5726	0.1288	a35405_1	1||77724336||77725310||evm.model.chr1.2699||1||CDS||1261398432||3452||80.07	77724336	77725310	b35405_1	1||120090334||120091341||evm.model.chr1.4559||-1||CDS||1261403194||5624||80.07	120091341	120090334	3.100000e-245	465
0.6360	0.0577	a35405_1	1||77744421||77744702||evm.model.chr1.2701||-1||CDS||1261398438||3454||86.79	77744702	77744421	b35405_1	1||120026970||120027251||evm.model.chr1.4557||1||CDS||1261403188||5621||86.79	120026970	120027251	9.400000e-96	515
0.5520	0.0477	a35405_1	1||77780107||77780376||evm.model.chr1.2702||-1||CDS||1261398440||3455||86.67	77780376	77780107	b35405_1	1||120000592||120000861||evm.model.chr1.4556||1||CDS||1261403186||5620||86.67	120000592	120000861	7.600000e-92	565
0.8122	0.1050	a35405_1	1||77840461||77840979||evm.model.chr1.2706||1||CDS||1261398448||3459||79.37	77840461	77840979	b35405_1	1||119969185||119969718||evm.model.chr1.4555||-1||CDS||1261403184||5619||79.37	119969718	119969185	8.300000e-137	615
NA	NA	a35405_1	1||77894958||77895075||evm.model.chr1.2707||-1||CDS||1261398450||3460||81.36	77895075	77894958	b35405_1	1||119938658||119938769||evm.model.chr1.4553||1||CDS||1261403176||5615||81.36	119938658	119938769	1.600000e-21	635
0.6586	0.2401	a35405_1	1||78004989||78005699||evm.model.chr1.2713||-1||CDS||1261398470||3466||76.06	78005699	78004989	b35405_1	1||119696917||119697678||evm.model.chr1.4545||-1||CDS||1261403152||5604||76.06	119697678	119696917	3.500000e-147	682
0.3498	0.1081	a35405_1	1||78305399||78305566||evm.model.chr1.2729||-1||CDS||1261398512||3486||87.65	78305566	78305399	b35405_1	1||119531717||119531884||evm.model.chr1.4535||1||CDS||1261403130||5594||87.65	119531717	119531884	4.800000e-54	729
0.8111	0.0776	a35405_1	1||78438854||78438982||evm.model.chr1.2741.1||1||CDS||1261398542||3500||82.95	78438854	78438982	b35405_1	1||119497844||119497972||evm.model.chr1.4532||-1||CDS||1261403124||5591||82.95	119497972	119497844	5.600000e-35	760
NA	NA	a35405_1	1||78600490||78600556||evm.model.chr1.2745.1||1||CDS||1261398558||3508||92.54	78600490	78600556	b35405_1	1||119362828||119362894||evm.model.chr1.4526||-1||CDS||1261403110||5585||92.54	119362894	119362828	1.100000e-22	782
NA	NA	a35405_1	1||78645800||78646682||evm.model.chr1.2747.1||1||CDS||1261398566||3512||78.1	78645800	78646682	b35405_1	1||119340984||119341869||evm.model.chr1.4525||-1||CDS||1261403108||5584||78.1	119341869	119340984	4.000000e-228	832
NA	NA	a35405_1	1||78845510||78846335||evm.model.chr1.2758||-1||CDS||1261398594||3525||87.07	78846335	78845510	b35405_1	1||119082229||119082654||evm.model.chr1.4382||1||CDS||1261402756||5578||87.07	119082229	119082654	4.400000e-105	879
#5	607.0	a35405_1	b35405_1	r	15  Mean Ks:  1.3357	Mean Kn: 0.2535
#Ks	Kn	a<db_genome_id>_<chr>	chr1||start1||stop1||name1||strand1||type1||db_feature_id1||genome_order1||percent_id1	start1	stop1	b<db_genome_id>_<chr>	chr2||start2||stop2||name2||strand2||type2||db_feature_id2||genome_order2||percent_id2	start2	stop2	eval	block_score	GEVO_link
0.8047	0.1074	a35405_1	1||71016734||71017348||evm.model.chr1.2367||-1||CDS||1261397552||3055||78.68	71017348	71016734	b35405_1	1||127984089||127984712||evm.model.chr1.4898||1||CDS||1261404170||6075||78.68	127984089	127984712	5.400000e-160	50
NA	NA	a35405_1	1||71318604||71318736||evm.model.chr1.2375||-1||CDS||1261397572||3064||85.5	71318736	71318604	b35405_1	1||127873625||127873757||evm.model.chr1.4893||1||CDS||1261404160||6070||85.5	127873625	127873757	2.300000e-39	88
0.5520	0.1298	a35405_1	1||71406754||71406948||evm.model.chr1.2378.1||1||CDS||1261397584||3070||82.05	71406754	71406948	b35405_1	1||127810327||127810521||evm.model.chr1.4891||-1||CDS||1261404156||6068||82.05	127810521	127810327	3.100000e-54	138
NA	NA	a35405_1	1||71450536||71450734||evm.model.chr1.2379||-1||CDS||1261397586||3071||76.24	71450734	71450536	b35405_1	1||127724139||127724340||evm.model.chr1.4890||1||CDS||1261404154||6067||76.24	127724139	127724340	6.300000e-40	177
4.0571	0.3232	a35405_1	1||71535423||71535701||evm.model.chr1.2382||-1||CDS||1261397598||3075||71.88	71535701	71535423	b35405_1	1||127584800||127585066||evm.model.chr1.4886||1||CDS||1261404144||6063||71.88	127584800	127585066	2.800000e-28	204
NA	NA	a35405_1	1||71592632||71592881||evm.model.chr1.2385.1||1||CDS||1261397606||3079||86.0	71592632	71592881	b35405_1	1||127565426||127565678||evm.model.chr1.4883||-1||CDS||1261404138||6060||86.0	127565678	127565426	1.200000e-82	254
0.7103	0.2815	a35405_1	1||71634953||71635234||evm.model.chr1.2388||1||CDS||1261397612||3082||71.53	71634953	71635234	b35405_1	1||127499447||127499728||evm.model.chr1.4878||-1||CDS||1261404126||6055||71.53	127499728	127499447	9.700000e-50	303
0.6049	0.1355	a35405_1	1||71659428||71659880||evm.model.chr1.2389||-1||CDS||1261397614||3083||84.55	71659880	71659428	b35405_1	1||127466280||127466741||evm.model.chr1.4876||1||CDS||1261404122||6053||84.55	127466280	127466741	2.300000e-115	353
NA	NA	a35405_1	1||71694688||71694823||evm.model.chr1.2393||-1||CDS||1261397624||3087||82.84	71694823	71694688	b35405_1	1||127450279||127450414||evm.model.chr1.4875||1||CDS||1261404120||6052||82.84	127450279	127450414	2.600000e-36	388
0.3752	0.0919	a35405_1	1||71744337||71746085||evm.model.chr1.2394||-1||CDS||1261397626||3088||86.23	71746085	71744337	b35405_1	1||127405542||127407113||evm.model.chr1.4873||1||CDS||1261404116||6050||86.23	127405542	127407113	1.000000e-250	438
NA	NA	a35405_1	1||71786582||71787084||evm.model.chr1.2397||-1||CDS||1261397630||3090||87.28	71787084	71786582	b35405_1	1||127386046||127386545||evm.model.chr1.4870||1||CDS||1261404110||6047||87.28	127386046	127386545	2.500000e-176	488
0.7441	0.1264	a35405_1	1||71827182||71827709||evm.model.chr1.2401.1||-1||CDS||1261397646||3095||79.57	71827709	71827182	b35405_1	1||127307389||127308030||evm.model.chr1.4863||1||CDS||1261404094||6040||79.57	127307389	127308030	8.200000e-117	538
0.4439	0.1917	a35405_1	1||71968542||71969354||evm.model.chr1.2410||-1||CDS||1261397672||3106||79.85	71969354	71968542	b35405_1	1||127188643||127189446||evm.model.chr1.4858||1||CDS||1261404082||6035||79.85	127188643	127189446	1.300000e-212	585
0.8295	0.5090	a35405_1	1||71997803||71998054||evm.model.chr1.2412||-1||CDS||1261397676||3109||68.22	71998054	71997803	b35405_1	1||127135244||127135354||evm.model.chr1.4854.1||1||CDS||1261404074||6031||68.22	127135244	127135354	4.800000e-10	594
4.2354	0.6390	a35405_1	1||72058550||72059557||evm.model.chr1.2414.1||-1||CDS||1261397682||3112||67.86	72059557	72058550	b35405_1	1||126942949||126944046||evm.model.chr1.4849.1.1||1||CDS||1261404052||6021||67.86	126942949	126944046	1.400000e-14	607
#6	554.0	a35405_1	b35405_1	r	13  Mean Ks:  0.5403	Mean Kn: 0.0829
#Ks	Kn	a<db_genome_id>_<chr>	chr1||start1||stop1||name1||strand1||type1||db_feature_id1||genome_order1||percent_id1	start1	stop1	b<db_genome_id>_<chr>	chr2||start2||stop2||name2||strand2||type2||db_feature_id2||genome_order2||percent_id2	start2	stop2	eval	block_score	GEVO_link
0.7709	0.0075	a35405_1	1||15042977||15043141||evm.model.chr1.530||1||CDS||1261405286||710||90.91	15042977	15043141	b35405_1	1||118914156||118914320||evm.model.chr1.4442||-1||CDS||1261402906||5568||90.91	118914320	118914156	6.400000e-62	50
0.4215	0.1113	a35405_1	1||15070209||15070679||evm.model.chr1.532||1||CDS||1261405344||712||83.65	15070209	15070679	b35405_1	1||118900861||118901343||evm.model.chr1.4443||-1||CDS||1261402908||5567||83.65	118901343	118900861	5.800000e-137	100
NA	NA	a35405_1	1||15179832||15179904||evm.model.chr1.538.1||1||CDS||1261405500||720||90.14	15179832	15179904	b35405_1	1||118789463||118789535||evm.model.chr1.4448||-1||CDS||1261402918||5562||90.14	118789535	118789463	3.300000e-22	121
0.2248	0.0002	a35405_1	1||15234760||15234795||evm.model.chr1.543.1||1||CDS||1261405670||731||94.44	15234760	15234795	b35405_1	1||118748306||118748341||evm.model.chr1.4449.1||-1||CDS||1261402922||5560||94.44	118748341	118748306	4.500000e-10	127
NA	NA	a35405_1	1||15286080||15287050||evm.model.chr1.546||-1||CDS||1261405744||734||88.13	15287050	15286080	b35405_1	1||118644260||118645230||evm.model.chr1.4454||1||CDS||1261402938||5554||88.13	118644260	118645230	1.000000e-250	177
0.4787	0.0584	a35405_1	1||15627949||15628437||evm.model.chr1.549||1||CDS||1261405828||745||86.5	15627949	15628437	b35405_1	1||118513202||118513690||evm.model.chr1.4456||1||CDS||1261402942||5552||86.5	118513202	118513690	7.900000e-171	224
0.6528	0.0976	a35405_1	1||15787674||15787982||evm.model.chr1.557||1||CDS||1261406038||748||83.5	15787674	15787982	b35405_1	1||118444007||118444315||evm.model.chr1.4460||-1||CDS||1261402952||5548||83.5	118444315	118444007	8.500000e-95	274
0.5867	0.1302	a35405_1	1||15827881||15829755||evm.model.chr1.559||1||CDS||1261406104||750||81.92	15827881	15829755	b35405_1	1||118434902||118436629||evm.model.chr1.4461||-1||CDS||1261402954||5547||81.92	118436629	118434902	1.000000e-250	324
NA	NA	a35405_1	1||15834715||15835112||evm.model.chr1.560||1||CDS||1261406138||751||83.91	15834715	15835112	b35405_1	1||118419122||118419513||evm.model.chr1.4462||-1||CDS||1261402956||5546||83.91	118419513	118419122	2.600000e-116	374
0.6469	0.1750	a35405_1	1||15838852||15841459||evm.model.chr1.561||-1||CDS||1261406172||752||77.95	15841459	15838852	b35405_1	1||118413798||118414982||evm.model.chr1.4463||1||CDS||1261402958||5545||77.95	118413798	118414982	1.000000e-250	424
NA	NA	a35405_1	1||15880368||15880503||evm.model.chr1.562.1||1||CDS||1261406200||754||85.07	15880368	15880503	b35405_1	1||118409718||118409853||evm.model.chr1.4464||-1||CDS||1261402960||5544||85.07	118409853	118409718	9.400000e-40	463
NA	NA	a35405_1	1||16056926||16057121||evm.model.chr1.574||-1||CDS||1261406446||774||78.89	16057121	16056926	b35405_1	1||118300324||118300522||evm.model.chr1.4470.1||1||CDS||1261402976||5537||78.89	118300324	118300522	8.400000e-45	504
NA	NA	a35405_1	1||16081846||16082132||evm.model.chr1.576||1||CDS||1261406498||776||85.37	16081846	16082132	b35405_1	1||118269561||118269847||evm.model.chr1.4472||-1||CDS||1261402982||5534||85.37	118269847	118269561	1.000000e-93	554
#7	408.0	a35405_1	b35405_1	r	10  Mean Ks:  0.4396	Mean Kn: 0.1856
#Ks	Kn	a<db_genome_id>_<chr>	chr1||start1||stop1||name1||strand1||type1||db_feature_id1||genome_order1||percent_id1	start1	stop1	b<db_genome_id>_<chr>	chr2||start2||stop2||name2||strand2||type2||db_feature_id2||genome_order2||percent_id2	start2	stop2	eval	block_score	GEVO_link
NA	NA	a35405_1	1||51894176||51895149||evm.model.chr1.1563.1||1||CDS||1261395188||1948||85.26	51894176	51895149	b35405_1	1||56814859||56815820||evm.model.chr1.1738.1||-1||CDS||1261395746||2216||85.26	56815820	56814859	1.000000e-250	50
0.3968	0.1902	a35405_1	1||51972866||51973048||evm.model.chr1.1567.1||-1||CDS||1261395198||1953||80.25	51973048	51972866	b35405_1	1||56686906||56687076||evm.model.chr1.1735.1||1||CDS||1261395732||2208||80.25	56686906	56687076	7.600000e-40	89
NA	NA	a35405_1	1||52156629||52156791||evm.model.chr1.1573||1||CDS||1261395220||1962||92.99	52156629	52156791	b35405_1	1||56563596||56563755||evm.model.chr1.1730.1||-1||CDS||1261395718||2201||92.99	56563755	56563596	4.600000e-62	139
NA	NA	a35405_1	1||52272719||52272849||evm.model.chr1.1576.1||-1||CDS||1261395226||1965||89.31	52272849	52272719	b35405_1	1||56500535||56500665||evm.model.chr1.1728||1||CDS||1261395710||2198||89.31	56500535	56500665	2.300000e-45	183
NA	NA	a35405_1	1||52494116||52494606||evm.model.chr1.1584.1||1||CDS||1261395252||1976||83.61	52494116	52494606	b35405_1	1||56233641||56234116||evm.model.chr1.1716||1||CDS||1261395680||2183||83.61	56233641	56234116	1.200000e-141	230
NA	NA	a35405_1	1||53058502||53058695||evm.model.chr1.1602||1||CDS||1261395298||1996||85.28	53058502	53058695	b35405_1	1||56034750||56034946||evm.model.chr1.1708||-1||CDS||1261395642||2163||85.28	56034946	56034750	2.900000e-58	277
NA	NA	a35405_1	1||53177155||53177182||evm.model.chr1.1608||1||CDS||1261395310||2002||100.0	53177155	53177182	b35405_1	1||55854910||55854937||evm.model.chr1.1703||-1||CDS||1261395626||2155||100.0	55854937	55854910	2.400000e-08	284
0.4824	0.1810	a35405_1	1||53261609||53261791||evm.model.chr1.1611||1||CDS||1261395316||2004||79.03	53261609	53261791	b35405_1	1||55637922||55638107||evm.model.chr1.1694.1||-1||CDS||1261395604||2146||79.03	55638107	55637922	1.800000e-41	324
NA	NA	a35405_1	1||53382840||53383000||evm.model.chr1.1617||-1||CDS||1261395334||2013||87.2	53383000	53382840	b35405_1	1||55498349||55498512||evm.model.chr1.1691||1||CDS||1261395596||2142||87.2	55498349	55498512	2.100000e-50	373
NA	NA	a35405_1	1||53421080||53421201||evm.model.chr1.1618||1||CDS||1261395336||2014||89.09	53421080	53421201	b35405_1	1||55477622||55477740||evm.model.chr1.1690||-1||CDS||1261395594||2141||89.09	55477740	55477622	5.700000e-36	408
#8	318.0	a35405_1	b35405_1	r	8  Mean Ks:  0.3526	Mean Kn: 0.0649
#Ks	Kn	a<db_genome_id>_<chr>	chr1||start1||stop1||name1||strand1||type1||db_feature_id1||genome_order1||percent_id1	start1	stop1	b<db_genome_id>_<chr>	chr2||start2||stop2||name2||strand2||type2||db_feature_id2||genome_order2||percent_id2	start2	stop2	eval	block_score	GEVO_link
NA	NA	a35405_1	1||68235331||68236243||evm.model.chr1.2235.1||1||CDS||1261397192||2883||78.06	68235331	68236243	b35405_1	1||131647019||131647865||evm.model.chr1.5034||-1||CDS||1261404524||6241||78.06	131647865	131647019	1.200000e-114	50
0.4231	0.1465	a35405_1	1||68564134||68564952||evm.model.chr1.2244.1||1||CDS||1261397220||2898||84.71	68564134	68564952	b35405_1	1||131013320||131014048||evm.model.chr1.5025.1||-1||CDS||1261404502||6227||84.71	131014048	131013320	7.900000e-157	97
NA	NA	a35405_1	1||68576108||68576247||evm.model.chr1.2245||-1||CDS||1261397222||2899||84.21	68576247	68576108	b35405_1	1||130995432||130995571||evm.model.chr1.5023||1||CDS||1261404496||6224||84.21	130995432	130995571	8.400000e-38	134
undef	undef	a35405_1	1||68614851||68614932||tRNA_0220||1||tRNA||1261414185||2901||100.0	68614851	68614932	b35405_1	1||130984873||130984954||tRNA_0109||-1||tRNA||1261414078||6223||100.0	130984954	130984873	1.100000e-36	170
0.1796	0.0216	a35405_1	1||68658152||68658214||evm.model.chr1.2251||-1||CDS||1261397238||2908||95.24	68658214	68658152	b35405_1	1||130936263||130936325||evm.model.chr1.5016||1||CDS||1261404482||6217||95.24	130936263	130936325	5.000000e-23	192
NA	NA	a35405_1	1||68681514||68681826||evm.model.chr1.2254||1||CDS||1261397246||2911||87.54	68681514	68681826	b35405_1	1||130918149||130918461||evm.model.chr1.5015||-1||CDS||1261404480||6216||87.54	130918461	130918149	1.100000e-110	242
0.4502	0.0005	a35405_1	1||68775168||68775356||evm.model.chr1.2259||1||CDS||1261397256||2918||89.42	68775168	68775356	b35405_1	1||130598020||130598208||evm.model.chr1.5000.1||-1||CDS||1261404450||6200||89.42	130598208	130598020	1.700000e-68	289
0.3576	0.0910	a35405_1	1||68788046||68788144||evm.model.chr1.2261||-1||CDS||1261397262||2920||86.87	68788144	68788046	b35405_1	1||130578764||130578862||evm.model.chr1.4998||1||CDS||1261404436||6198||86.87	130578764	130578862	7.500000e-30	318
#9	283.0	a35405_1	b35405_1	r	6  Mean Ks:  1.1244	Mean Kn: 0.2249
#Ks	Kn	a<db_genome_id>_<chr>	chr1||start1||stop1||name1||strand1||type1||db_feature_id1||genome_order1||percent_id1	start1	stop1	b<db_genome_id>_<chr>	chr2||start2||stop2||name2||strand2||type2||db_feature_id2||genome_order2||percent_id2	start2	stop2	eval	block_score	GEVO_link
NA	NA	a35405_1	1||70467104||70468466||evm.model.chr1.2334||1||CDS||1261397456||3011||68.37	70467104	70468466	b35405_1	1||129388368||129389652||evm.model.chr1.4952||1||CDS||1261404316||6142||68.37	129388368	129389652	2.600000e-173	50
1.5501	0.2297	a35405_1	1||70491954||70492307||evm.model.chr1.2332||1||CDS||1261397452||3013||72.12	70491954	70492307	b35405_1	1||129057562||129057909||evm.model.chr1.4948||-1||CDS||1261404306||6130||72.12	129057909	129057562	1.500000e-57	97
NA	NA	a35405_1	1||70614119||70614836||evm.model.chr1.2324||-1||CDS||1261397434||3022||86.41	70614836	70614119	b35405_1	1||128767701||128768421||evm.model.chr1.4926.1||1||CDS||1261404252||6116||86.41	128767701	128768421	4.800000e-250	144
NA	NA	a35405_1	1||70665155||70667631||evm.model.chr1.2321||1||CDS||1261397422||3027||81.34	70665155	70667631	b35405_1	1||128719696||128722173||evm.model.chr1.4927||-1||CDS||1261404256||6115||81.34	128722173	128719696	1.000000e-250	194
0.6987	0.2202	a35405_1	1||70715846||70716478||evm.model.chr1.2355||-1||CDS||1261397508||3034||72.77	70716478	70715846	b35405_1	1||128584763||128585380||evm.model.chr1.4932||1||CDS||1261404270||6109||72.77	128584763	128585380	1.100000e-108	244
NA	NA	a35405_1	1||70829175||70829307||evm.model.chr1.2360||1||CDS||1261397524||3041||86.26	70829175	70829307	b35405_1	1||128426113||128426245||evm.model.chr1.4917||-1||CDS||1261404230||6102||86.26	128426245	128426113	1.600000e-40	283
#10	263.0	a35405_1	b35405_1	r	7  Mean Ks:  0.8659	Mean Kn: 0.2644
#Ks	Kn	a<db_genome_id>_<chr>	chr1||start1||stop1||name1||strand1||type1||db_feature_id1||genome_order1||percent_id1	start1	stop1	b<db_genome_id>_<chr>	chr2||start2||stop2||name2||strand2||type2||db_feature_id2||genome_order2||percent_id2	start2	stop2	eval	block_score	GEVO_link
0.5011	0.0146	a35405_1	1||16183861||16184301||evm.model.chr1.582.1||-1||CDS||1261406652||784||91.21	16184301	16183861	b35405_1	1||118008422||118008694||evm.model.chr1.4494||1||CDS||1261403030||5512||91.21	118008422	118008694	5.900000e-100	50
0.4851	0.0671	a35405_1	1||16257253||16257729||evm.model.chr1.584||-1||CDS||1261406720||786||86.58	16257729	16257253	b35405_1	1||117989976||117990452||evm.model.chr1.4495||1||CDS||1261403032||5511||86.58	117989976	117990452	6.200000e-167	100
0.3148	0.0707	a35405_1	1||16366002||16366100||evm.model.chr1.592||1||CDS||1261406906||795||88.89	16366002	16366100	b35405_1	1||117771268||117771366||evm.model.chr1.4367||-1||CDS||1261402706||5497||88.89	117771366	117771268	3.200000e-32	128
2.1624	0.9052	a35405_1	1||16730695||16730863||evm.model.chr1.605||-1||CDS||1261407232||808||75.61	16730863	16730695	b35405_1	1||117661339||117661620||evm.model.chr1.4369.3||1||CDS||1261402716||5493||75.61	117661339	117661620	8.700000e-12	136
NA	NA	a35405_1	1||16781771||16782068||evm.model.chr1.607||-1||CDS||1261407288||810||75.99	16782068	16781771	b35405_1	1||117621167||117621566||evm.model.chr1.4371.1||1||CDS||1261402724||5487||75.99	117621167	117621566	1.000000e-64	186
undef	undef	a35405_1	1||16848582||16848655||tRNA_0187||-1||tRNA||1261414154||812||98.65	16848655	16848582	b35405_1	1||117550831||117550904||tRNA_0128||1||tRNA||1261414097||5481||98.65	117550831	117550904	3.000000e-31	216
NA	NA	a35405_1	1||16860942||16861644||evm.model.chr1.609||1||CDS||1261407340||813||71.1	16860942	16861644	b35405_1	1||117509447||117509858||evm.model.chr1.4376||-1||CDS||1261402740||5480||71.1	117509858	117509447	3.500000e-48	263
#11	250.0	a35405_1	b35405_1	r	5  Mean Ks:  45.0852	Mean Kn: 0.6649
#Ks	Kn	a<db_genome_id>_<chr>	chr1||start1||stop1||name1||strand1||type1||db_feature_id1||genome_order1||percent_id1	start1	stop1	b<db_genome_id>_<chr>	chr2||start2||stop2||name2||strand2||type2||db_feature_id2||genome_order2||percent_id2	start2	stop2	eval	block_score	GEVO_link
75.5564	0.2805	a35405_1	1||14121870||14123279||evm.model.chr1.501||-1||CDS||1261404470||668||70.55	14123279	14121870	b35405_1	1||115859629||115860999||evm.model.chr1.4358||-1||CDS||1261402686||5405||70.55	115860999	115859629	1.200000e-143	50
58.9453	1.4914	a35405_1	1||14169413||14169889||evm.model.chr1.504||1||CDS||1261404536||671||75.77	14169413	14169889	b35405_1	1||115801578||115802324||evm.model.chr1.4356||-1||CDS||1261402682||5403||75.77	115802324	115801578	5.300000e-90	100
NA	NA	a35405_1	1||14179589||14180271||evm.model.chr1.506||1||CDS||1261404596||673||79.65	14179589	14180271	b35405_1	1||115791840||115792559||evm.model.chr1.4354||-1||CDS||1261402678||5401||79.65	115792559	115791840	2.500000e-188	150
0.7539	0.2229	a35405_1	1||14284429||14284770||evm.model.chr1.510||1||CDS||1261404712||680||81.95	14284429	14284770	b35405_1	1||115641789||115642097||evm.model.chr1.4346||-1||CDS||1261402662||5394||81.95	115642097	115641789	4.800000e-70	200
NA	NA	a35405_1	1||14382574||14383054||evm.model.chr1.512||1||CDS||1261404778||683||70.06	14382574	14383054	b35405_1	1||115555904||115556384||evm.model.chr1.4342||-1||CDS||1261402654||5390||70.06	115556384	115555904	1.800000e-73	250
#12	242.0	a35405_1	b35405_1	r	6  Mean Ks:  6.1126	Mean Kn: 0.6961
#Ks	Kn	a<db_genome_id>_<chr>	chr1||start1||stop1||name1||strand1||type1||db_feature_id1||genome_order1||percent_id1	start1	stop1	b<db_genome_id>_<chr>	chr2||start2||stop2||name2||strand2||type2||db_feature_id2||genome_order2||percent_id2	start2	stop2	eval	block_score	GEVO_link
11.7552	1.2792	a35405_1	1||69213714||69213894||evm.model.chr1.2268||1||CDS||1261397280||2947||71.2	69213714	69213894	b35405_1	1||130448929||130449228||evm.model.chr1.4993||-1||CDS||1261404424||6192||71.2	130449228	130448929	4.400000e-17	16
NA	NA	a35405_1	1||69438589||69438715||evm.model.chr1.2297||1||CDS||1261397352||2964||82.91	69438589	69438715	b35405_1	1||130446926||130447058||evm.model.chr1.4992||-1||CDS||1261404422||6191||82.91	130447058	130446926	1.500000e-30	42
0.4700	0.1131	a35405_1	1||69561756||69563519||evm.model.chr1.2303||1||CDS||1261397378||2972||82.05	69561756	69563519	b35405_1	1||130415912||130417564||evm.model.chr1.4991||1||CDS||1261404420||6190||82.05	130415912	130417564	1.000000e-250	92
NA	NA	a35405_1	1||69627158||69629378||evm.model.chr1.2307.1||-1||CDS||1261397388||2977||75.85	69629378	69627158	b35405_1	1||130345310||130347446||evm.model.chr1.4987.1||1||CDS||1261404408||6186||75.85	130345310	130347446	1.000000e-250	142
NA	NA	a35405_1	1||69703014||69703351||evm.model.chr1.2309||-1||CDS||1261397392||2979||78.34	69703351	69703014	b35405_1	1||130307270||130307604||evm.model.chr1.4986||1||CDS||1261404404||6184||78.34	130307270	130307604	2.500000e-77	192
NA	NA	a35405_1	1||69736140||69737528||evm.model.chr1.2310.1||1||CDS||1261397398||2981||81.04	69736140	69737528	b35405_1	1||130255432||130255847||evm.model.chr1.4985||-1||CDS||1261404402||6183||81.04	130255847	130255432	1.800000e-95	242
#16	174.0	a35405_1	b35405_1	r	5  Mean Ks:  0.8110	Mean Kn: 0.0624
#Ks	Kn	a<db_genome_id>_<chr>	chr1||start1||stop1||name1||strand1||type1||db_feature_id1||genome_order1||percent_id1	start1	stop1	b<db_genome_id>_<chr>	chr2||start2||stop2||name2||strand2||type2||db_feature_id2||genome_order2||percent_id2	start2	stop2	eval	block_score	GEVO_link
1.1036	0.0011	a35405_1	1||66341198||66342343||evm.model.chr1.2162||1||CDS||1261396980||2775||88.56	66341198	66342343	b35405_1	1||132417768||132418685||evm.model.chr1.5055.2||-1||CDS||1261404586||6268||88.56	132418685	132417768	1.000000e-250	50
NA	NA	a35405_1	1||66402819||66402985||evm.model.chr1.2158||-1||CDS||1261396972||2778||73.65	66402985	66402819	b35405_1	1||132259562||132259748||evm.model.chr1.5061||1||CDS||1261404600||6261||73.65	132259562	132259748	1.200000e-26	75
0.5185	0.1238	a35405_1	1||66485442||66486479||evm.model.chr1.2155||-1||CDS||1261396966||2781||82.87	66486479	66485442	b35405_1	1||132207903||132208940||evm.model.chr1.5065||1||CDS||1261404610||6256||82.87	132207903	132208940	1.000000e-250	125
NA	NA	a35405_1	1||66525238||66526207||evm.model.chr1.2153||1||CDS||1261396962||2783||63.25	66525238	66526207	b35405_1	1||132134630||132135160||evm.model.chr1.5070||-1||CDS||1261404622||6251||63.25	132135160	132134630	5.800000e-38	162
NA	NA	a35405_1	1||66558307||66558352||evm.model.chr1.2151.1||1||CDS||1261396958||2786||91.3	66558307	66558352	b35405_1	1||132081313||132081367||evm.model.chr1.5072.1||-1||CDS||1261404628||6249||91.3	132081367	132081313	7.100000e-13	174
#1	247.0	a35405_1	b35405_2	f	5  Mean Ks:  0.6281	Mean Kn: 0.1457
#Ks	Kn	a<db_genome_id>_<chr>	chr1||start1||stop1||name1||strand1||type1||db_feature_id1||genome_order1||percent_id1	start1	stop1	b<db_genome_id>_<chr>	chr2||start2||stop2||name2||strand2||type2||db_feature_id2||genome_order2||percent_id2	start2	stop2	eval	block_score	GEVO_link
0.9058	0.1785	a35405_1	1||122398743||122399165||evm.model.chr1.4652.1||1||CDS||1261403454||5743||83.51	122398743	122399165	b35405_2	2||18686827||18687774||evm.model.chr1.2615.1||-1||CDS||1261418564||11280||83.51	18687774	18686827	2.100000e-53	50
0.3860	0.1454	a35405_1	1||122583823||122584563||evm.model.chr1.4663||-1||CDS||1261403480||5752||82.2	122584563	122583823	b35405_2	2||18739237||18739980||evm.model.chr1.2614.1||1||CDS||1261418556||11284||82.2	18739237	18739980	4.400000e-216	100
0.7960	0.1751	a35405_1	1||122740671||122742722||evm.model.chr1.4670||-1||CDS||1261403510||5770||76.87	122742722	122740671	b35405_2	2||18987932||18989944||evm.model.chr1.2598||-1||CDS||1261418550||11294||76.87	18989944	18987932	1.000000e-250	147
0.4246	0.0838	a35405_1	1||122766156||122766563||evm.model.chr1.4671||-1||CDS||1261403512||5771||87.22	122766563	122766156	b35405_2	2||19015354||19015761||evm.model.chr1.2597||-1||CDS||1261418548||11296||87.22	19015761	19015354	2.700000e-144	197
NA	NA	a35405_1	1||122813428||122813689||evm.model.chr1.4672||1||CDS||1261403514||5772||86.26	122813428	122813689	b35405_2	2||19048506||19048767||evm.model.chr1.2596||1||CDS||1261418546||11297||86.26	19048506	19048767	1.100000e-87	247
#1	1143.0	a35405_1	b35405_3	f	26  Mean Ks:  18.5351	Mean Kn: 0.3849
#Ks	Kn	a<db_genome_id>_<chr>	chr1||start1||stop1||name1||strand1||type1||db_feature_id1||genome_order1||percent_id1	start1	stop1	b<db_genome_id>_<chr>	chr2||start2||stop2||name2||strand2||type2||db_feature_id2||genome_order2||percent_id2	start2	stop2	eval	block_score	GEVO_link
64.0524	1.0232	a35405_1	1||144430565||144431149||evm.model.chr1.5549||-1||CDS||1261405984||6938||78.89	144431149	144430565	b35405_3	3||50138963||50139325||evm.model.chr4.1767||-1||CDS||1261436389||18367||78.89	50139325	50138963	3.200000e-39	38
NA	NA	a35405_1	1||144796754||144797192||evm.model.chr1.5557||-1||CDS||1261406008||6949||83.14	144797192	144796754	b35405_3	3||50422369||50422948||evm.model.chr4.1771||1||CDS||1261436399||18371||83.14	50422369	50422948	1.200000e-135	85
NA	NA	a35405_1	1||145246815||145247467||evm.model.chr1.5569||-1||CDS||1261406036||6963||85.32	145247467	145246815	b35405_3	3||50535112||50535683||evm.model.chr4.1774||-1||CDS||1261436405||18374||85.32	50535683	50535112	2.100000e-101	132
0.3711	0.2029	a35405_1	1||145356992||145357360||evm.model.chr1.5572||1||CDS||1261406044||6966||74.94	145356992	145357360	b35405_3	3||50589449||50589832||evm.model.chr4.1776||1||CDS||1261436409||18376||74.94	50589449	50589832	1.100000e-70	182
58.6941	1.2893	a35405_1	1||145430085||145431599||evm.model.chr1.5579||-1||CDS||1261406068||6978||82.8	145431599	145430085	b35405_3	3||50690566||50690916||evm.model.chr4.1780||-1||CDS||1261436419||18380||82.8	50690916	50690566	1.800000e-94	229
0.5555	0.1462	a35405_1	1||145560956||145561288||evm.model.chr1.5582||-1||CDS||1261406078||6984||82.58	145561288	145560956	b35405_3	3||50746701||50747041||evm.model.chr4.1781||-1||CDS||1261436421||18381||82.58	50747041	50746701	3.100000e-99	279
NA	NA	a35405_1	1||145768084||145768222||evm.model.chr1.5587||-1||CDS||1261406096||6990||91.37	145768222	145768084	b35405_3	3||51180967||51181105||evm.model.chr4.1793||-1||CDS||1261436445||18391||91.37	51181105	51180967	6.300000e-52	329
0.4464	0.0836	a35405_1	1||145838154||145840202||evm.model.chr1.5589.1||1||CDS||1261406102||6993||85.28	145838154	145840202	b35405_3	3||51244406||51246541||evm.model.chr4.1797||1||CDS||1261436453||18395||85.28	51244406	51246541	1.000000e-250	379
0.6990	0.1211	a35405_1	1||145908651||145910111||evm.model.chr1.5590||1||CDS||1261406106||6994||81.15	145908651	145910111	b35405_3	3||51325166||51327130||evm.model.chr4.1799.1||1||CDS||1261436459||18398||81.15	51325166	51327130	1.000000e-250	429
0.4686	0.0485	a35405_1	1||145941608||145943263||evm.model.chr1.5593.1||1||CDS||1261406114||6998||87.23	145941608	145943263	b35405_3	3||51374312||51375967||evm.model.chr4.1801||1||CDS||1261436469||18402||87.23	51374312	51375967	1.000000e-250	479
NA	NA	a35405_1	1||146156333||146156709||evm.model.chr1.5599||1||CDS||1261406134||7008||88.3	146156333	146156709	b35405_3	3||51463775||51463962||evm.model.chr4.1808||1||CDS||1261436487||18410||88.3	51463775	51463962	2.500000e-60	529
1.0464	0.2682	a35405_1	1||146232819||146233256||evm.model.chr1.5605||1||CDS||1261406162||7020||75.43	146232819	146233256	b35405_3	3||51498589||51499023||evm.model.chr4.1809||1||CDS||1261436489||18411||75.43	51498589	51499023	2.500000e-30	555
NA	NA	a35405_1	1||146448552||146451210||evm.model.chr1.5614||1||CDS||1261406182||7029||84.19	146448552	146451210	b35405_3	3||51599302||51601972||evm.model.chr4.1811||1||CDS||1261436493||18412||84.19	51599302	51601972	1.000000e-250	605
NA	NA	a35405_1	1||146465586||146465977||evm.model.chr1.5615||-1||CDS||1261406184||7030||87.6	146465977	146465586	b35405_3	3||51616887||51617293||evm.model.chr4.1812||-1||CDS||1261436495||18413||87.6	51617293	51616887	2.500000e-127	655
NA	NA	a35405_1	1||146712907||146713009||evm.model.chr1.5619||-1||CDS||1261406196||7036||84.47	146713009	146712907	b35405_3	3||51672993||51673095||evm.model.chr4.1815||-1||CDS||1261436501||18416||84.47	51673095	51672993	2.000000e-28	682
71.2890	0.8326	a35405_1	1||146744317||146745573||evm.model.chr1.5622||-1||CDS||1261406206||7039||69.3	146745573	146744317	b35405_3	3||51700959||51701915||evm.model.chr4.1816||-1||CDS||1261436503||18417||69.3	51701915	51700959	1.800000e-86	732
0.6249	0.1530	a35405_1	1||146755282||146756154||evm.model.chr1.5623||1||CDS||1261406208||7040||77.03	146755282	146756154	b35405_3	3||51726291||51727094||evm.model.chr4.1817||1||CDS||1261436505||18418||77.03	51726291	51727094	5.000000e-102	782
NA	NA	a35405_1	1||146815733||146816213||evm.model.chr1.5626||-1||CDS||1261406214||7043||72.73	146816213	146815733	b35405_3	3||51845254||51845731||evm.model.chr4.1823.1||-1||CDS||1261436525||18424||72.73	51845731	51845254	5.700000e-90	832
0.4593	0.2772	a35405_1	1||146943492||146943599||evm.model.chr1.5633||1||CDS||1261406234||7050||74.07	146943492	146943599	b35405_3	3||51955404||51955517||evm.model.chr4.1827||1||CDS||1261436533||18428||74.07	51955404	51955517	7.000000e-14	845
0.4061	0.1478	a35405_1	1||147353259||147353924||evm.model.chr1.5649||1||CDS||1261406274||7069||83.6	147353259	147353924	b35405_3	3||52338303||52338881||evm.model.chr4.1838.1||1||CDS||1261436557||18439||83.6	52338303	52338881	3.700000e-178	892
NA	NA	a35405_1	1||147450177||147450349||evm.model.chr1.5654||1||CDS||1261406294||7077||87.28	147450177	147450349	b35405_3	3||52364571||52364743||evm.model.chr4.1839||1||CDS||1261436567||18445||87.28	52364571	52364743	8.300000e-58	942
NA	NA	a35405_1	1||147595297||147598603||evm.model.chr1.5659||-1||CDS||1261406304||7082||78.47	147598603	147595297	b35405_3	3||52435781||52439075||evm.model.chr4.1843||-1||CDS||1261436577||18449||78.47	52439075	52435781	1.000000e-250	992
0.1598	0.1694	a35405_1	1||147620006||147620089||evm.model.chr1.5661||-1||CDS||1261406310||7084||85.71	147620089	147620006	b35405_3	3||52596896||52596979||evm.model.chr4.1850||-1||CDS||1261436599||18459||85.71	52596979	52596896	3.300000e-23	1014
0.4316	0.0241	a35405_1	1||147651407||147651628||evm.model.chr1.5663.1||1||CDS||1261406316||7089||90.99	147651407	147651628	b35405_3	3||52623688||52623909||evm.model.chr4.1851.1||1||CDS||1261436603||18461||90.99	52623688	52623909	1.100000e-85	1064
78.3226	0.9857	a35405_1	1||147732168||147732388||evm.model.chr1.5665||1||CDS||1261406322||7092||76.81	147732168	147732388	b35405_3	3||52660353||52660916||evm.model.chr4.1852||1||CDS||1261436605||18462||76.81	52660353	52660916	4.900000e-42	1105
NA	NA	a35405_1	1||147996566||147996842||evm.model.chr1.5675||-1||CDS||1261406348||7104||70.44	147996842	147996566	b35405_3	3||52808742||52809027||evm.model.chr4.1854||-1||CDS||1261436607||18464||70.44	52809027	52808742	6.800000e-42	1143
#2	1033.0	a35405_1	b35405_3	f	24  Mean Ks:  0.6517	Mean Kn: 0.1049
#Ks	Kn	a<db_genome_id>_<chr>	chr1||start1||stop1||name1||strand1||type1||db_feature_id1||genome_order1||percent_id1	start1	stop1	b<db_genome_id>_<chr>	chr2||start2||stop2||name2||strand2||type2||db_feature_id2||genome_order2||percent_id2	start2	stop2	eval	block_score	GEVO_link
0.8607	0.1773	a35405_1	1||201252608||201253660||evm.model.chr1.7828||-1||CDS||1261411882||9925||76.42	201253660	201252608	b35405_3	3||66180743||66181786||evm.model.chr4.2434.2||-1||CDS||1261438145||19225||76.42	66181786	66180743	1.000000e-250	50
0.5297	0.0104	a35405_1	1||201393852||201393980||evm.model.chr1.7835||1||CDS||1261411912||9939||90.7	201393852	201393980	b35405_3	3||66356113||66356241||evm.model.chr4.2444||1||CDS||1261438177||19241||90.7	66356113	66356241	1.100000e-46	93
NA	NA	a35405_1	1||201443717||201443787||evm.model.chr1.7837.1||1||CDS||1261411918||9942||78.87	201443717	201443787	b35405_3	3||66387815||66387885||evm.model.chr4.2447.1||1||CDS||1261438183||19244||78.87	66387815	66387885	5.600000e-13	105
0.5346	0.0273	a35405_1	1||201661156||201661344||evm.model.chr1.7847||-1||CDS||1261411946||9955||89.95	201661344	201661156	b35405_3	3||66533241||66533429||evm.model.chr4.2453.1||-1||CDS||1261438199||19250||89.95	66533429	66533241	1.100000e-69	152
0.3343	0.0988	a35405_1	1||201762072||201762248||evm.model.chr1.7850||-1||CDS||1261411958||9960||88.55	201762248	201762072	b35405_3	3||66616694||66616876||evm.model.chr4.2455.1.1||-1||CDS||1261438207||19255||88.55	66616876	66616694	5.700000e-57	202
undef	undef	a35405_1	1||201836656||201836727||tRNA_0055||1||tRNA||1261414028||9966||97.14	201836656	201836727	b35405_3	3||66663082||66663153||tRNA_0814||1||tRNA||1261445714||19258||97.14	66663082	66663153	9.500000e-28	229
0.7013	0.1400	a35405_1	1||201995720||201996307||evm.model.chr1.7857||-1||CDS||1261411980||9972||76.16	201996307	201995720	b35405_3	3||66695614||66696219||evm.model.chr4.2459||-1||CDS||1261438215||19260||76.16	66696219	66695614	1.400000e-129	279
0.8256	0.0712	a35405_1	1||202302821||202302895||evm.model.chr1.7859.1||1||CDS||1261411986||9986||86.67	202302821	202302895	b35405_3	3||66718939||66719013||evm.model.chr4.2461||1||CDS||1261438221||19262||86.67	66718939	66719013	7.200000e-21	296
NA	NA	a35405_1	1||202559722||202559794||evm.model.chr1.7871||1||CDS||1261412016||9999||85.92	202559722	202559794	b35405_3	3||66838369||66838441||evm.model.chr4.2466||1||CDS||1261438231||19267||85.92	66838369	66838441	1.200000e-18	310
1.4972	0.1969	a35405_1	1||202716882||202717223||evm.model.chr1.7881||-1||CDS||1261412042||10011||82.97	202717223	202716882	b35405_3	3||66899218||66899526||evm.model.chr4.2470||-1||CDS||1261438249||19274||82.97	66899526	66899218	7.600000e-49	355
NA	NA	a35405_1	1||202823298||202824268||evm.model.chr1.7886.1||-1||CDS||1261412054||10017||80.2	202824268	202823298	b35405_3	3||67100425||67101392||evm.model.chr4.2480.1||1||CDS||1261438271||19284||80.2	67100425	67101392	1.000000e-250	405
NA	NA	a35405_1	1||203155524||203157943||evm.model.chr1.7903||-1||CDS||1261412104||10036||87.25	203157943	203155524	b35405_3	3||67209209||67211631||evm.model.chr4.2487||1||CDS||1261438313||19305||87.25	67209209	67211631	1.000000e-250	449
NA	NA	a35405_1	1||203304178||203304301||evm.model.chr1.7913||1||CDS||1261412126||10047||88.71	203304178	203304301	b35405_3	3||67367711||67367834||evm.model.chr4.2496||1||CDS||1261438327||19312||88.71	67367711	67367834	1.000000e-41	487
NA	NA	a35405_1	1||203397683||203397815||evm.model.chr1.7917||-1||CDS||1261412136||10052||95.49	203397815	203397683	b35405_3	3||67397799||67397931||evm.model.chr4.2497||-1||CDS||1261438329||19313||95.49	67397931	67397799	4.900000e-56	537
0.6209	0.1659	a35405_1	1||203450900||203452078||evm.model.chr1.7919||-1||CDS||1261412140||10054||79.32	203452078	203450900	b35405_3	3||67438063||67439247||evm.model.chr4.2500||-1||CDS||1261438341||19316||79.32	67439247	67438063	1.000000e-250	587
0.2940	0.0989	a35405_1	1||203517084||203517887||evm.model.chr1.7922||1||CDS||1261412148||10057||86.37	203517084	203517887	b35405_3	3||67489290||67490090||evm.model.chr4.2502||1||CDS||1261438347||19319||86.37	67489290	67490090	1.000000e-250	637
0.8145	0.0282	a35405_1	1||203543337||203543522||evm.model.chr1.7924||-1||CDS||1261412152||10059||88.59	203543522	203543337	b35405_3	3||67507780||67507965||evm.model.chr4.2503||-1||CDS||1261438349||19320||88.59	67507965	67507780	1.400000e-64	687
0.4990	0.1353	a35405_1	1||203555819||203557063||evm.model.chr1.7926||1||CDS||1261412156||10061||80.35	203555819	203557063	b35405_3	3||67516667||67517860||evm.model.chr4.2504||1||CDS||1261438351||19321||80.35	67516667	67517860	1.000000e-250	737
0.7303	0.1161	a35405_1	1||203591909||203592772||evm.model.chr1.7929||1||CDS||1261412162||10064||78.2	203591909	203592772	b35405_3	3||67562551||67563405||evm.model.chr4.2507||1||CDS||1261438357||19324||78.2	67562551	67563405	1.400000e-216	787
NA	NA	a35405_1	1||203745312||203745803||evm.model.chr1.7937||1||CDS||1261412188||10076||86.38	203745312	203745803	b35405_3	3||67656316||67657789||evm.model.chr4.2514.1||1||CDS||1261438381||19336||86.38	67656316	67657789	3.300000e-171	834
0.6054	0.1053	a35405_1	1||203821541||203822761||evm.model.chr1.7941||-1||CDS||1261412202||10081||82.54	203822761	203821541	b35405_3	3||67753729||67754961||evm.model.chr4.2520||-1||CDS||1261438399||19344||82.54	67754961	67753729	1.000000e-250	884
0.5507	0.0754	a35405_1	1||203896367||203897824||evm.model.chr1.7948||-1||CDS||1261412216||10088||83.57	203897824	203896367	b35405_3	3||67886264||67887724||evm.model.chr4.2527||-1||CDS||1261438415||19352||83.57	67887724	67886264	1.000000e-250	934
0.3776	0.1271	a35405_1	1||203981381||203981545||evm.model.chr1.7949.1||-1||CDS||1261412220||10090||84.85	203981545	203981381	b35405_3	3||67976590||67976763||evm.model.chr4.2529.1||-1||CDS||1261438421||19356||84.85	67976763	67976590	3.700000e-50	983
NA	NA	a35405_1	1||204043152||204043557||evm.model.chr1.7951||1||CDS||1261412226||10092||85.21	204043152	204043557	b35405_3	3||68050303||68050714||evm.model.chr4.2533||1||CDS||1261438439||19366||85.21	68050303	68050714	3.500000e-118	1033
#3	923.0	a35405_1	b35405_3	f	23  Mean Ks:  4.0828	Mean Kn: 0.2083
#Ks	Kn	a<db_genome_id>_<chr>	chr1||start1||stop1||name1||strand1||type1||db_feature_id1||genome_order1||percent_id1	start1	stop1	b<db_genome_id>_<chr>	chr2||start2||stop2||name2||strand2||type2||db_feature_id2||genome_order2||percent_id2	start2	stop2	eval	block_score	GEVO_link
0.6621	0.0870	a35405_1	1||153696748||153697350||evm.model.chr1.5931||1||CDS||1261406936||7381||81.32	153696748	153697350	b35405_3	3||57376771||57377379||evm.model.chr4.2050.1||1||CDS||1261437101||18690||81.32	57376771	57377379	1.600000e-169	50
0.4695	0.0179	a35405_1	1||153816464||153816706||evm.model.chr1.5933.1||-1||CDS||1261406944||7385||89.3	153816706	153816464	b35405_3	3||57476868||57477110||evm.model.chr4.2054.1||1||CDS||1261437113||18696||89.3	57476868	57477110	1.600000e-89	100
0.6371	0.0767	a35405_1	1||153902688||153903428||evm.model.chr1.5939||-1||CDS||1261406962||7394||83.47	153903428	153902688	b35405_3	3||57584546||57585265||evm.model.chr4.2056||-1||CDS||1261437121||18700||83.47	57585265	57584546	3.200000e-228	150
NA	NA	a35405_1	1||154068376||154068593||evm.model.chr1.5950||1||CDS||1261406986||7404||81.45	154068376	154068593	b35405_3	3||57684374||57684594||evm.model.chr4.2059.1||-1||CDS||1261437129||18705||81.45	57684594	57684374	4.400000e-57	200
0.3186	0.2694	a35405_1	1||154368727||154368801||evm.model.chr1.5963||1||CDS||1261407010||7411||79.73	154368727	154368801	b35405_3	3||57854999||57855073||evm.model.chr4.2064.1||1||CDS||1261437141||18711||79.73	57854999	57855073	1.800000e-14	213
NA	NA	a35405_1	1||154414720||154414780||evm.model.chr1.5965.1||-1||CDS||1261407014||7413||89.83	154414780	154414720	b35405_3	3||57923345||57923405||evm.model.chr4.2066||-1||CDS||1261437145||18713||89.83	57923405	57923345	4.000000e-17	229
0.4898	0.1477	a35405_1	1||154439243||154440346||evm.model.chr1.5966.1||-1||CDS||1261407024||7417||81.92	154440346	154439243	b35405_3	3||57934176||57935273||evm.model.chr4.2067||-1||CDS||1261437147||18714||81.92	57935273	57934176	1.000000e-250	279
0.1794	0.0197	a35405_1	1||154573164||154573235||evm.model.chr1.5971||-1||CDS||1261407044||7427||94.44	154573235	154573164	b35405_3	3||57967402||57967662||evm.model.chr4.2069||1||CDS||1261437151||18716||94.44	57967402	57967662	1.600000e-26	304
NA	NA	a35405_1	1||154610611||154612223||evm.model.chr1.5973||1||CDS||1261407048||7429||58.69	154610611	154612223	b35405_3	3||58019209||58020642||evm.model.chr4.2071||1||CDS||1261437159||18718||58.69	58019209	58020642	1.400000e-29	332
1.0426	0.1788	a35405_1	1||154876092||154877465||evm.model.chr1.5962||-1||CDS||1261407008||7434||74.36	154877465	154876092	b35405_3	3||58137077||58138408||evm.model.chr4.2074||-1||CDS||1261437165||18721||74.36	58138408	58137077	1.000000e-250	382
NA	NA	a35405_1	1||154930477||154930565||evm.model.chr1.5960||1||CDS||1261407006||7435||85.39	154930477	154930565	b35405_3	3||58196909||58196997||evm.model.chr4.2078||1||CDS||1261437175||18726||85.39	58196909	58196997	1.200000e-24	405
1.8139	0.3978	a35405_1	1||154967510||154968151||evm.model.chr1.5958||1||CDS||1261407000||7437||83.25	154967510	154968151	b35405_3	3||58299872||58300651||evm.model.chr4.2079||1||CDS||1261437177||18727||83.25	58299872	58300651	4.800000e-186	455
NA	NA	a35405_1	1||155016662||155017071||evm.model.chr1.5979.1||1||CDS||1261407062||7440||90.73	155016662	155017071	b35405_3	3||58539015||58539424||evm.model.chr4.2091.1||1||CDS||1261437203||18741||90.73	58539015	58539424	1.400000e-162	502
0.6578	0.3130	a35405_1	1||155065310||155066317||evm.model.chr1.5981||-1||CDS||1261407072||7444||79.4	155066317	155065310	b35405_3	3||58589559||58590560||evm.model.chr4.2095||-1||CDS||1261437215||18746||79.4	58590560	58589559	1.000000e-250	552
0.5917	0.1125	a35405_1	1||155103092||155103505||evm.model.chr1.5982||-1||CDS||1261407074||7445||80.61	155103505	155103092	b35405_3	3||58633525||58633947||evm.model.chr4.2097.1||-1||CDS||1261437221||18748||80.61	58633947	58633525	4.300000e-115	602
0.6987	0.1784	a35405_1	1||155148458||155149024||evm.model.chr1.5983||-1||CDS||1261407076||7446||81.3	155149024	155148458	b35405_3	3||58674192||58674665||evm.model.chr4.2099.1.1||-1||CDS||1261437229||18753||81.3	58674665	58674192	7.400000e-128	652
0.4918	0.0450	a35405_1	1||155217413||155217562||evm.model.chr1.5989||-1||CDS||1261407088||7452||90.41	155217562	155217413	b35405_3	3||58755471||58755620||evm.model.chr4.2103||-1||CDS||1261437237||18757||90.41	58755620	58755471	6.700000e-53	702
0.5717	0.1237	a35405_1	1||155253475||155253873||evm.model.chr1.5990.1||1||CDS||1261407094||7454||82.09	155253475	155253873	b35405_3	3||58808911||58809312||evm.model.chr4.2105.1||1||CDS||1261437243||18760||82.09	58808911	58809312	3.600000e-115	752
0.2206	0.1179	a35405_1	1||155304961||155305095||evm.model.chr1.5992||-1||CDS||1261407096||7455||87.41	155305095	155304961	b35405_3	3||58838662||58838796||evm.model.chr4.2106||-1||CDS||1261437251||18764||87.41	58838796	58838662	6.600000e-44	795
NA	NA	a35405_1	1||155346879||155347581||evm.model.chr1.5993||1||CDS||1261407098||7456||78.59	155346879	155347581	b35405_3	3||58862169||58862706||evm.model.chr4.2108||1||CDS||1261437255||18766||78.59	58862169	58862706	2.800000e-127	845
0.5463	0.1076	a35405_1	1||155356203||155356762||evm.model.chr1.5994||1||CDS||1261407100||7457||83.73	155356203	155356762	b35405_3	3||58875356||58875781||evm.model.chr4.2109||1||CDS||1261437257||18767||83.73	58875356	58875781	2.100000e-123	895
NA	NA	a35405_1	1||155384955||155385246||evm.model.chr1.5995||1||CDS||1261407102||7458||77.31	155384955	155385246	b35405_3	3||58986678||58986841||evm.model.chr4.2117||1||CDS||1261437283||18780||77.31	58986678	58986841	1.900000e-22	913
55.9334	1.1393	a35405_1	1||155513194||155513583||evm.model.chr1.5997||-1||CDS||1261407106||7460||71.3	155513583	155513194	b35405_3	3||58992948||58993075||evm.model.chr4.2118||-1||CDS||1261437285||18781||71.3	58993075	58992948	3.100000e-11	923
#4	894.0	a35405_1	b35405_3	f	22  Mean Ks:  12.8092	Mean Kn: 0.1831
#Ks	Kn	a<db_genome_id>_<chr>	chr1||start1||stop1||name1||strand1||type1||db_feature_id1||genome_order1||percent_id1	start1	stop1	b<db_genome_id>_<chr>	chr2||start2||stop2||name2||strand2||type2||db_feature_id2||genome_order2||percent_id2	start2	stop2	eval	block_score	GEVO_link
1.0487	0.0400	a35405_1	1||148310480||148310554||evm.model.chr1.5685||-1||CDS||1261406380||7116||81.33	148310554	148310480	b35405_3	3||53476567||53476641||evm.model.chr4.1886.1||-1||CDS||1261436685||18500||81.33	53476641	53476567	3.400000e-16	15
NA	NA	a35405_1	1||148330062||148331423||evm.model.chr1.5687||1||CDS||1261406384||7118||81.49	148330062	148331423	b35405_3	3||53517435||53518732||evm.model.chr4.1890||1||CDS||1261436695||18504||81.49	53517435	53518732	1.000000e-250	65
NA	NA	a35405_1	1||148365623||148365740||evm.model.chr1.5689.1||-1||CDS||1261406390||7121||89.83	148365740	148365623	b35405_3	3||53534978||53535095||evm.model.chr4.1894.1||-1||CDS||1261436705||18509||89.83	53535095	53534978	5.800000e-41	105
NA	NA	a35405_1	1||148393417||148393633||evm.model.chr1.5690.1||-1||CDS||1261406398||7123||76.04	148393633	148393417	b35405_3	3||53561713||53561929||evm.model.chr4.1895.5||-1||CDS||1261436725||18514||76.04	53561929	53561713	8.000000e-47	151
NA	NA	a35405_1	1||148573794||148573869||evm.model.chr1.5734.1||1||CDS||1261406432||7136||93.42	148573794	148573869	b35405_3	3||53793264||53793339||evm.model.chr4.1901||-1||CDS||1261436747||18529||93.42	53793339	53793264	2.100000e-27	174
70.5148	0.5765	a35405_1	1||148617214||148619352||evm.model.chr1.5735||1||CDS||1261406438||7139||57.07	148617214	148619352	b35405_3	3||54134158||54137241||evm.model.chr4.1911.1||-1||CDS||1261436779||18544||57.07	54137241	54134158	1.800000e-49	219
0.4817	0.0486	a35405_1	1||148824249||148824896||evm.model.chr1.5743||1||CDS||1261406458||7148||87.5	148824249	148824896	b35405_3	3||54296519||54297319||evm.model.chr4.1917||-1||CDS||1261436797||18553||87.5	54297319	54296519	7.700000e-236	269
0.3638	0.0188	a35405_1	1||148960535||148961071||evm.model.chr1.5750||-1||CDS||1261406474||7155||90.37	148961071	148960535	b35405_3	3||54377217||54377756||evm.model.chr4.1918||-1||CDS||1261436799||18554||90.37	54377756	54377217	8.400000e-210	319
0.4708	0.0484	a35405_1	1||149059623||149061671||evm.model.chr1.5757.1||-1||CDS||1261406492||7165||87.95	149061671	149059623	b35405_3	3||54531304||54533352||evm.model.chr4.1921||-1||CDS||1261436807||18557||87.95	54533352	54531304	1.000000e-250	369
0.6238	0.0708	a35405_1	1||149096230||149096505||evm.model.chr1.5759||-1||CDS||1261406496||7167||85.14	149096505	149096230	b35405_3	3||54584366||54584641||evm.model.chr4.1922.1||-1||CDS||1261436811||18559||85.14	54584641	54584366	3.500000e-89	419
0.2938	0.1507	a35405_1	1||149133228||149133329||evm.model.chr1.5760||-1||CDS||1261406500||7170||84.31	149133329	149133228	b35405_3	3||54656177||54656278||evm.model.chr4.1923||-1||CDS||1261436813||18560||84.31	54656278	54656177	6.700000e-28	446
0.6901	0.2577	a35405_1	1||149313227||149314006||evm.model.chr1.5767||1||CDS||1261406518||7177||85.42	149313227	149314006	b35405_3	3||54743001||54743735||evm.model.chr4.1926||1||CDS||1261436819||18563||85.42	54743001	54743735	9.400000e-56	496
undef	undef	a35405_1	1||149414664||149414736||tRNA_0095||-1||tRNA||1261414064||7178||98.63	149414736	149414664	b35405_3	3||54753685||54753757||tRNA_0794||1||tRNA||1261445696||18564||98.63	54753685	54753757	9.800000e-31	526
0.5542	0.1717	a35405_1	1||149721239||149721928||evm.model.chr1.5770||1||CDS||1261406528||7183||79.7	149721239	149721928	b35405_3	3||54902742||54903437||evm.model.chr4.1934||1||CDS||1261436837||18572||79.7	54902742	54903437	1.200000e-82	576
NA	NA	a35405_1	1||149783969||149784011||evm.model.chr1.5773||1||CDS||1261406534||7186||95.35	149783969	149784011	b35405_3	3||54941286||54941328||evm.model.chr4.1937.1||1||CDS||1261436845||18576||95.35	54941286	54941328	9.400000e-14	589
NA	NA	a35405_1	1||149804312||149804417||evm.model.chr1.5774||-1||CDS||1261406536||7187||87.74	149804417	149804312	b35405_3	3||54968015||54968147||evm.model.chr4.1938||-1||CDS||1261436849||18578||87.74	54968147	54968015	1.700000e-33	621
NA	NA	a35405_1	1||149899055||149899367||evm.model.chr1.5777.1||1||CDS||1261406546||7192||85.94	149899055	149899367	b35405_3	3||55166702||55167014||evm.model.chr4.1945.1||1||CDS||1261436869||18587||85.94	55166702	55167014	7.300000e-105	671
NA	NA	a35405_1	1||149913858||149914635||evm.model.chr1.5778||1||CDS||1261406548||7193||85.35	149913858	149914635	b35405_3	3||55209190||55209967||evm.model.chr4.1946||1||CDS||1261436877||18590||85.35	55209190	55209967	1.000000e-250	721
0.7867	0.0701	a35405_1	1||149949084||149950715||evm.model.chr1.5780||-1||CDS||1261406554||7195||83.99	149950715	149949084	b35405_3	3||55248467||55250092||evm.model.chr4.1947.1||-1||CDS||1261436881||18592||83.99	55250092	55248467	1.000000e-250	771
NA	NA	a35405_1	1||150008856||150009030||evm.model.chr1.5783.1||-1||CDS||1261406562||7199||88.0	150009030	150008856	b35405_3	3||55369766||55369940||evm.model.chr4.1951.1||-1||CDS||1261436893||18597||88.0	55369940	55369766	5.100000e-60	821
NA	NA	a35405_1	1||150089144||150089267||evm.model.chr1.5789.1||1||CDS||1261406576||7206||88.37	150089144	150089267	b35405_3	3||55396539||55396627||evm.model.chr4.1952||1||CDS||1261436895||18598||88.37	55396539	55396627	1.400000e-24	844
65.0729	0.5609	a35405_1	1||150148565||150149317||evm.model.chr1.5790||-1||CDS||1261406580||7207||82.73	150149317	150148565	b35405_3	3||55537256||55537687||evm.model.chr4.1959||-1||CDS||1261436909||18605||82.73	55537687	55537256	4.400000e-60	894
#5	695.0	a35405_1	b35405_3	f	15  Mean Ks:  12.3417	Mean Kn: 0.2895
#Ks	Kn	a<db_genome_id>_<chr>	chr1||start1||stop1||name1||strand1||type1||db_feature_id1||genome_order1||percent_id1	start1	stop1	b<db_genome_id>_<chr>	chr2||start2||stop2||name2||strand2||type2||db_feature_id2||genome_order2||percent_id2	start2	stop2	eval	block_score	GEVO_link
0.5100	0.0775	a35405_1	1||199837596||199839326||evm.model.chr1.7774.1||1||CDS||1261411734||9860||84.28	199837596	199839326	b35405_3	3||59206741||59208477||evm.model.chr4.2123||-1||CDS||1261437295||18792||84.28	59208477	59206741	1.000000e-250	50
NA	NA	a35405_1	1||200081225||200083215||evm.model.chr1.7782||-1||CDS||1261411758||9871||89.92	200083215	200081225	b35405_3	3||59474150||59476152||evm.model.chr4.2142.1||-1||CDS||1261437337||18813||89.92	59476152	59474150	1.000000e-250	94
59.3481	1.1874	a35405_1	1||200112379||200113191||evm.model.chr1.7784||-1||CDS||1261411762||9873||81.74	200113191	200112379	b35405_3	3||59560768||59562594||evm.model.chr4.2148||-1||CDS||1261437357||18824||81.74	59562594	59560768	1.000000e-229	141
0.6140	0.0221	a35405_1	1||200202647||200202895||evm.model.chr1.7786||1||CDS||1261411766||9876||88.76	200202647	200202895	b35405_3	3||59603326||59603574||evm.model.chr4.2150.1||1||CDS||1261437361||18827||88.76	59603326	59603574	2.700000e-90	191
NA	NA	a35405_1	1||200325800||200326070||evm.model.chr1.7792||-1||CDS||1261411776||9880||83.03	200326070	200325800	b35405_3	3||59666507||59666774||evm.model.chr4.2153||-1||CDS||1261437369||18831||83.03	59666774	59666507	5.800000e-77	241
NA	NA	a35405_1	1||200335135||200335265||evm.model.chr1.7793.1||1||CDS||1261411780||9882||85.5	200335135	200335265	b35405_3	3||59673207||59673337||evm.model.chr4.2156||1||CDS||1261437375||18834||85.5	59673207	59673337	1.800000e-39	279
NA	NA	a35405_1	1||200400983||200401605||evm.model.chr1.7795||-1||CDS||1261411784||9884||80.45	200401605	200400983	b35405_3	3||59698387||59699219||evm.model.chr4.2159||-1||CDS||1261437381||18837||80.45	59699219	59698387	5.700000e-102	329
NA	NA	a35405_1	1||200554259||200554865||evm.model.chr1.7802.1||1||CDS||1261411808||9891||85.81	200554259	200554865	b35405_3	3||59801146||59801746||evm.model.chr4.2162.1||1||CDS||1261437389||18841||85.81	59801146	59801746	6.400000e-191	379
0.7041	0.1150	a35405_1	1||200580775||200581797||evm.model.chr1.7804||1||CDS||1261411816||9895||81.75	200580775	200581797	b35405_3	3||59840609||59841724||evm.model.chr4.2164||1||CDS||1261437393||18844||81.75	59840609	59841724	1.000000e-250	429
NA	NA	a35405_1	1||200648243||200648345||evm.model.chr1.7806||1||CDS||1261411818||9896||88.35	200648243	200648345	b35405_3	3||59847469||59847672||evm.model.chr4.2165||1||CDS||1261437395||18845||88.35	59847469	59847672	4.000000e-33	461
NA	NA	a35405_1	1||200717356||200718497||evm.model.chr1.7809.1||-1||CDS||1261411826||9899||72.89	200718497	200717356	b35405_3	3||59999664||60000793||evm.model.chr4.2172.1||-1||CDS||1261437413||18854||72.89	60000793	59999664	5.200000e-219	511
NA	NA	a35405_1	1||201040164||201040452||evm.model.chr1.7819||1||CDS||1261411854||9912||82.21	201040164	201040452	b35405_3	3||60063231||60063552||evm.model.chr4.2175.2||1||CDS||1261437425||18859||82.21	60063231	60063552	2.100000e-38	545
0.5323	0.0456	a35405_1	1||201140728||201141246||evm.model.chr1.7822.1||1||CDS||1261411864||9916||88.44	201140728	201141246	b35405_3	3||60123276||60123794||evm.model.chr4.2177.1||1||CDS||1261437433||18864||88.44	60123276	60123794	2.400000e-193	595
NA	NA	a35405_1	1||201180000||201180307||evm.model.chr1.7823||1||CDS||1261411872||9920||88.42	201180000	201180307	b35405_3	3||60169908||60170218||evm.model.chr4.2178||1||CDS||1261437435||18865||88.42	60169908	60170218	3.100000e-109	645
NA	NA	a35405_1	1||201202514||201203406||evm.model.chr1.7826||1||CDS||1261411878||9923||86.51	201202514	201203406	b35405_3	3||60198801||60199690||evm.model.chr4.2180.1||1||CDS||1261437441||18868||86.51	60198801	60199690	1.000000e-250	695
#6	675.0	a35405_1	b35405_3	f	20  Mean Ks:  9.7280	Mean Kn: 0.1812
#Ks	Kn	a<db_genome_id>_<chr>	chr1||start1||stop1||name1||strand1||type1||db_feature_id1||genome_order1||percent_id1	start1	stop1	b<db_genome_id>_<chr>	chr2||start2||stop2||name2||strand2||type2||db_feature_id2||genome_order2||percent_id2	start2	stop2	eval	block_score	GEVO_link
0.4367	0.0592	a35405_1	1||141903959||141905578||evm.model.chr1.5478.1||-1||CDS||1261405796||6831||88.09	141905578	141903959	b35405_3	3||47705992||47707641||evm.model.chr4.1685||-1||CDS||1261436179||18268||88.09	47707641	47705992	1.000000e-250	50
0.4779	0.2149	a35405_1	1||142078817||142078903||evm.model.chr1.5487.1||1||CDS||1261405816||6840||79.49	142078817	142078903	b35405_3	3||47991538||47991627||evm.model.chr4.1695||1||CDS||1261436201||18278||79.49	47991538	47991627	4.800000e-15	64
NA	NA	a35405_1	1||142189106||142190822||evm.model.chr1.5490||1||CDS||1261405830||6846||82.04	142189106	142190822	b35405_3	3||48104586||48106205||evm.model.chr4.1699||1||CDS||1261436209||18282||82.04	48104586	48106205	1.000000e-250	114
0.6894	0.0239	a35405_1	1||142233636||142234199||evm.model.chr1.5492||-1||CDS||1261405834||6848||88.3	142234199	142233636	b35405_3	3||48373933||48374496||evm.model.chr4.1708.1||-1||CDS||1261436231||18292||88.3	48374496	48373933	1.000000e-209	164
NA	NA	a35405_1	1||142259130||142259289||evm.model.chr1.5493||1||CDS||1261405836||6849||73.91	142259130	142259289	b35405_3	3||48382782||48382944||evm.model.chr4.1709.1||1||CDS||1261436237||18295||73.91	48382782	48382944	3.400000e-22	185
NA	NA	a35405_1	1||142411088||142411188||evm.model.chr1.5496||1||CDS||1261405842||6852||87.13	142411088	142411188	b35405_3	3||48643928||48644028||evm.model.chr4.1725||1||CDS||1261436275||18312||87.13	48643928	48644028	6.700000e-31	212
NA	NA	a35405_1	1||142475278||142475380||evm.model.chr1.5499.1||1||CDS||1261405850||6856||89.32	142475278	142475380	b35405_3	3||48722553||48722655||evm.model.chr4.1727||1||CDS||1261436279||18314||89.32	48722553	48722655	2.600000e-34	245
NA	NA	a35405_1	1||142577235||142577358||evm.model.chr1.5501.1.1||-1||CDS||1261405864||6861||76.23	142577358	142577235	b35405_3	3||48837400||48837523||evm.model.chr4.1732||-1||CDS||1261436295||18319||76.23	48837523	48837400	1.700000e-23	267
1.2790	0.1622	a35405_1	1||142713744||142713854||evm.model.chr1.5506||-1||CDS||1261405874||6868||80.36	142713854	142713744	b35405_3	3||48913856||48913972||evm.model.chr4.1737||-1||CDS||1261436305||18324||80.36	48913972	48913856	2.800000e-08	274
0.6019	0.0006	a35405_1	1||142901592||142902071||evm.model.chr1.5517.1||1||CDS||1261405902||6882||89.58	142901592	142902071	b35405_3	3||48972867||48973346||evm.model.chr4.1738||1||CDS||1261436307||18325||89.58	48972867	48973346	7.900000e-185	321
NA	NA	a35405_1	1||142986206||142986291||evm.model.chr1.5519.1||-1||CDS||1261405910||6885||69.88	142986291	142986206	b35405_3	3||49041846||49041931||evm.model.chr4.1740.1||-1||CDS||1261436315||18328||69.88	49041931	49041846	3.900000e-08	328
NA	NA	a35405_1	1||143088671||143088767||evm.model.chr1.5521||-1||CDS||1261405922||6889||94.85	143088767	143088671	b35405_3	3||49138550||49138792||evm.model.chr4.1742||-1||CDS||1261436323||18334||94.85	49138792	49138550	2.100000e-38	365
NA	NA	a35405_1	1||143208815||143209427||evm.model.chr1.5524||-1||CDS||1261405928||6892||84.49	143209427	143208815	b35405_3	3||49189156||49189726||evm.model.chr4.1744||-1||CDS||1261436331||18336||84.49	49189726	49189156	3.300000e-110	415
72.4275	0.7611	a35405_1	1||143232369||143234537||evm.model.chr1.5525||1||CDS||1261405930||6893||65.35	143232369	143234537	b35405_3	3||49264496||49266361||evm.model.chr4.1747||-1||CDS||1261436335||18338||65.35	49266361	49264496	5.800000e-09	423
NA	NA	a35405_1	1||143424103||143424140||evm.model.chr1.5527||-1||CDS||1261405932||6894||92.11	143424140	143424103	b35405_3	3||49429811||49429848||evm.model.chr4.1749||-1||CDS||1261436341||18341||92.11	49429848	49429811	6.800000e-10	432
0.3631	0.0263	a35405_1	1||143508844||143509176||evm.model.chr1.5528||-1||CDS||1261405934||6895||90.39	143509176	143508844	b35405_3	3||49539324||49539656||evm.model.chr4.1752.1||-1||CDS||1261436349||18344||90.39	49539656	49539324	1.400000e-129	482
NA	NA	a35405_1	1||143688156||143688399||evm.model.chr1.5531||-1||CDS||1261405944||6898||84.02	143688399	143688156	b35405_3	3||49638505||49638748||evm.model.chr4.1755.1||-1||CDS||1261436357||18348||84.02	49638748	49638505	6.100000e-75	532
NA	NA	a35405_1	1||143745159||143745303||evm.model.chr1.5535||-1||CDS||1261405952||6902||85.42	143745303	143745159	b35405_3	3||49710047||49710191||evm.model.chr4.1757.1||1||CDS||1261436365||18352||85.42	49710047	49710191	7.600000e-44	575
1.5486	0.2017	a35405_1	1||143774633||143774962||evm.model.chr1.5536||1||CDS||1261405956||6904||87.38	143774633	143774962	b35405_3	3||49825934||49826302||evm.model.chr4.1761||1||CDS||1261436377||18359||87.38	49825934	49826302	2.500000e-107	625
NA	NA	a35405_1	1||143892988||143893268||evm.model.chr1.5542||-1||CDS||1261405970||6910||75.8	143893268	143892988	b35405_3	3||49863557||49863837||evm.model.chr4.1764.1||-1||CDS||1261436385||18363||75.8	49863837	49863557	5.500000e-62	675
#7	451.0	a35405_1	b35405_3	f	10  Mean Ks:  17.0821	Mean Kn: 0.2114
#Ks	Kn	a<db_genome_id>_<chr>	chr1||start1||stop1||name1||strand1||type1||db_feature_id1||genome_order1||percent_id1	start1	stop1	b<db_genome_id>_<chr>	chr2||start2||stop2||name2||strand2||type2||db_feature_id2||genome_order2||percent_id2	start2	stop2	eval	block_score	GEVO_link
66.8916	0.6018	a35405_1	1||49848776||49850854||evm.model.chr1.1479||-1||CDS||1261394982||1860||55.4	49850854	49848776	b35405_3	3||45770215||45772278||evm.model.chr4.1623.1||1||CDS||1261435965||18168||55.4	45770215	45772278	2.200000e-51	50
NA	NA	a35405_1	1||49869552||49870064||evm.model.chr1.1480||-1||CDS||1261394986||1861||85.79	49870064	49869552	b35405_3	3||46033659||46034151||evm.model.chr4.1636.1||-1||CDS||1261436003||18186||85.79	46034151	46033659	2.500000e-125	97
0.5442	0.0824	a35405_1	1||49948263||49950698||evm.model.chr1.1482||1||CDS||1261394990||1863||81.86	49948263	49950698	b35405_3	3||46064315||46066780||evm.model.chr4.1638||1||CDS||1261436009||18189||81.86	46064315	46066780	1.000000e-250	147
NA	NA	a35405_1	1||49973516||49973705||evm.model.chr1.1484||-1||CDS||1261394994||1865||94.21	49973705	49973516	b35405_3	3||46097064||46097253||evm.model.chr4.1639.1||-1||CDS||1261436013||18191||94.21	46097253	46097064	8.900000e-80	197
NA	NA	a35405_1	1||50237862||50238004||evm.model.chr1.1489||-1||CDS||1261395008||1872||91.61	50238004	50237862	b35405_3	3||46291186||46291328||evm.model.chr4.1642.1||-1||CDS||1261436023||18195||91.61	46291328	46291186	5.100000e-54	247
0.3431	0.0541	a35405_1	1||50373013||50374116||evm.model.chr1.1495||-1||CDS||1261395024||1878||89.92	50374116	50373013	b35405_3	3||46369117||46370178||evm.model.chr4.1645||-1||CDS||1261436029||18198||89.92	46370178	46369117	1.000000e-250	297
NA	NA	a35405_1	1||50550693||50551195||evm.model.chr1.1500||-1||CDS||1261395042||1884||81.42	50551195	50550693	b35405_3	3||46427925||46428418||evm.model.chr4.1646||-1||CDS||1261436031||18199||81.42	46428418	46427925	4.600000e-140	347
NA	NA	a35405_1	1||50678597||50678628||evm.model.chr1.1502.3||-1||CDS||1261395052||1889||93.75	50678628	50678597	b35405_3	3||46683156||46683187||evm.model.chr4.1650||-1||CDS||1261436043||18204||93.75	46683187	46683156	5.800000e-08	354
NA	NA	a35405_1	1||50715808||50716300||evm.model.chr1.1507||1||CDS||1261395064||1895||75.15	50715808	50716300	b35405_3	3||46752870||46753352||evm.model.chr4.1653||1||CDS||1261436055||18210||75.15	46752870	46753352	1.100000e-66	404
0.5496	0.1073	a35405_1	1||51136485||51137873||evm.model.chr1.1541||-1||CDS||1261395130||1911||83.16	51137873	51136485	b35405_3	3||46964261||46965715||evm.model.chr4.1660||1||CDS||1261436081||18222||83.16	46964261	46965715	1.000000e-250	451
#1	565.0	a35405_1	b35405_3	r	15  Mean Ks:  0.5016	Mean Kn: 0.1046
#Ks	Kn	a<db_genome_id>_<chr>	chr1||start1||stop1||name1||strand1||type1||db_feature_id1||genome_order1||percent_id1	start1	stop1	b<db_genome_id>_<chr>	chr2||start2||stop2||name2||strand2||type2||db_feature_id2||genome_order2||percent_id2	start2	stop2	eval	block_score	GEVO_link
0.4931	0.0745	a35405_1	1||168880420||168880542||evm.model.chr1.6544||1||CDS||1261408566||8165||87.8	168880420	168880542	b35405_3	3||65495437||65495559||evm.model.chr4.2405||-1||CDS||1261438033||19171||87.8	65495559	65495437	5.200000e-40	39
0.5981	0.0304	a35405_1	1||168973150||168973380||evm.model.chr1.6541.1||1||CDS||1261408556||8170||87.34	168973150	168973380	b35405_3	3||65352072||65352410||evm.model.chr4.2403.1||-1||CDS||1261438029||19169||87.34	65352410	65352072	1.300000e-78	89
NA	NA	a35405_1	1||169002128||169002204||evm.model.chr1.6538||1||CDS||1261408546||8175||88.31	169002128	169002204	b35405_3	3||65282741||65282817||evm.model.chr4.2402||-1||CDS||1261438025||19167||88.31	65282817	65282741	4.200000e-23	111
NA	NA	a35405_1	1||169049157||169049296||evm.model.chr1.6537.1||1||CDS||1261408538||8177||76.26	169049157	169049296	b35405_3	3||65261854||65261993||evm.model.chr4.2398||-1||CDS||1261438015||19163||76.26	65261993	65261854	8.300000e-28	138
NA	NA	a35405_1	1||169231235||169231286||evm.model.chr1.6531.1||1||CDS||1261408520||8189||90.38	169231235	169231286	b35405_3	3||65118158||65118209||evm.model.chr4.2391||-1||CDS||1261438001||19156||90.38	65118209	65118158	8.200000e-15	149
NA	NA	a35405_1	1||169257495||169257639||evm.model.chr1.6529||1||CDS||1261408512||8191||78.42	169257495	169257639	b35405_3	3||65056074||65056393||evm.model.chr4.2386||-1||CDS||1261437987||19150||78.42	65056393	65056074	4.000000e-27	175
0.3571	0.1301	a35405_1	1||169285458||169285616||evm.model.chr1.6528.1||-1||CDS||1261408508||8193||83.65	169285616	169285458	b35405_3	3||64985701||64985859||evm.model.chr4.2383.1||1||CDS||1261437981||19147||83.65	64985701	64985859	6.600000e-46	220
0.4276	0.1713	a35405_1	1||169318019||169318462||evm.model.chr1.6524.1||-1||CDS||1261408498||8199||77.92	169318462	169318019	b35405_3	3||64960708||64961169||evm.model.chr4.2382||1||CDS||1261437977||19145||77.92	64960708	64961169	1.800000e-102	270
NA	NA	a35405_1	1||169412122||169412236||evm.model.chr1.6518||-1||CDS||1261408482||8205||85.84	169412236	169412122	b35405_3	3||64887985||64888099||evm.model.chr4.2378.1||1||CDS||1261437967||19141||85.84	64887985	64888099	1.700000e-33	302
NA	NA	a35405_1	1||169474774||169475066||evm.model.chr1.6514.1||-1||CDS||1261408470||8210||82.94	169475066	169474774	b35405_3	3||64801269||64801561||evm.model.chr4.2375.1||1||CDS||1261437957||19136||82.94	64801269	64801561	1.100000e-87	352
NA	NA	a35405_1	1||169560283||169560446||evm.model.chr1.6566.1||1||CDS||1261408622||8217||92.07	169560283	169560446	b35405_3	3||64735584||64735747||evm.model.chr4.2374||-1||CDS||1261437953||19134||92.07	64735747	64735584	8.600000e-64	402
NA	NA	a35405_1	1||169754355||169754539||evm.model.chr1.6575||1||CDS||1261408648||8229||77.58	169754355	169754539	b35405_3	3||64476473||64476715||evm.model.chr4.2364||1||CDS||1261437921||19118||77.58	64476473	64476715	1.900000e-32	430
0.4198	0.0115	a35405_1	1||169793791||169793919||evm.model.chr1.6580.1||1||CDS||1261408662||8234||90.7	169793791	169793919	b35405_3	3||64439393||64439521||evm.model.chr4.2362||-1||CDS||1261437917||19116||90.7	64439521	64439393	1.100000e-46	476
NA	NA	a35405_1	1||169830517||169830634||evm.model.chr1.6581||1||CDS||1261408664||8236||88.98	169830517	169830634	b35405_3	3||64392689||64392806||evm.model.chr4.2361||-1||CDS||1261437915||19115||88.98	64392806	64392689	9.000000e-40	515
0.7136	0.2098	a35405_1	1||169852240||169852485||evm.model.chr1.6582||-1||CDS||1261408666||8237||79.73	169852485	169852240	b35405_3	3||64369879||64370115||evm.model.chr4.2360.1||1||CDS||1261437907||19111||79.73	64369879	64370115	4.500000e-56	565
#2	556.0	a35405_1	b35405_3	r	12  Mean Ks:  0.7230	Mean Kn: 0.1062
#Ks	Kn	a<db_genome_id>_<chr>	chr1||start1||stop1||name1||strand1||type1||db_feature_id1||genome_order1||percent_id1	start1	stop1	b<db_genome_id>_<chr>	chr2||start2||stop2||name2||strand2||type2||db_feature_id2||genome_order2||percent_id2	start2	stop2	eval	block_score	GEVO_link
NA	NA	a35405_1	1||204245103||204245251||evm.model.chr1.7959.1||-1||CDS||1261412246||10102||87.92	204245251	204245103	b35405_3	3||69264683||69264831||evm.model.chr4.2592.1||-1||CDS||1261438641||19459||87.92	69264831	69264683	5.100000e-50	49
NA	NA	a35405_1	1||204328622||204328986||evm.model.chr1.7962.1||-1||CDS||1261412254||10105||82.95	204328986	204328622	b35405_3	3||69250472||69250647||evm.model.chr4.2590||1||CDS||1261438635||19457||82.95	69250472	69250647	8.000000e-47	95
0.5664	0.1365	a35405_1	1||204409000||204409965||evm.model.chr1.7965||1||CDS||1261412262||10109||81.65	204409000	204409965	b35405_3	3||69204835||69205161||evm.model.chr4.2587||-1||CDS||1261438627||19454||81.65	69205161	69204835	1.600000e-89	145
undef	undef	a35405_1	1||204444265||204444344||tRNA_0056||-1||tRNA||1261414029||10111||100.0	204444344	204444265	b35405_3	3||69129314||69129393||tRNA_0817||1||tRNA||1261445717||19452||100.0	69129314	69129393	2.100000e-34	178
1.6076	0.0866	a35405_1	1||204576033||204576377||evm.model.chr1.7971||1||CDS||1261412276||10116||79.2	204576033	204576377	b35405_3	3||68968897||68969244||evm.model.chr4.2579||-1||CDS||1261438601||19442||79.2	68969244	68968897	1.600000e-84	228
NA	NA	a35405_1	1||204659978||204660396||evm.model.chr1.7974||1||CDS||1261412282||10119||77.05	204659978	204660396	b35405_3	3||68903944||68904383||evm.model.chr4.2575||-1||CDS||1261438593||19437||77.05	68904383	68903944	2.800000e-96	278
0.3752	0.0840	a35405_1	1||204763187||204763312||evm.model.chr1.7979.1||1||CDS||1261412294||10125||84.13	204763187	204763312	b35405_3	3||68870397||68870519||evm.model.chr4.2574.1||1||CDS||1261438587||19435||84.13	68870397	68870519	1.000000e-31	309
0.7340	0.0584	a35405_1	1||204918757||204920082||evm.model.chr1.7987||1||CDS||1261412318||10136||84.79	204918757	204920082	b35405_3	3||68611444||68612598||evm.model.chr4.2560||-1||CDS||1261438547||19415||84.79	68612598	68611444	1.000000e-250	356
0.4506	0.1705	a35405_1	1||204963843||204964835||evm.model.chr1.7988||1||CDS||1261412320||10137||76.21	204963843	204964835	b35405_3	3||68580905||68581825||evm.model.chr4.2558||-1||CDS||1261438539||19413||76.21	68581825	68580905	1.100000e-199	406
0.6507	0.1375	a35405_1	1||204971331||204972020||evm.model.chr1.7989||-1||CDS||1261412322||10138||78.78	204972020	204971331	b35405_3	3||68563092||68563787||evm.model.chr4.2557||1||CDS||1261438537||19411||78.78	68563092	68563787	3.200000e-172	456
NA	NA	a35405_1	1||205084695||205084866||evm.model.chr1.7994.1||-1||CDS||1261412342||10146||91.86	205084866	205084695	b35405_3	3||68470185||68470371||evm.model.chr4.2554||1||CDS||1261438531||19408||91.86	68470185	68470371	9.000000e-67	506
0.6765	0.0697	a35405_1	1||205115855||205116445||evm.model.chr1.7997||-1||CDS||1261412348||10149||83.83	205116445	205115855	b35405_3	3||68448221||68448829||evm.model.chr4.2553||1||CDS||1261438529||19407||83.83	68448221	68448829	1.200000e-171	556
#3	458.0	a35405_1	b35405_3	r	12  Mean Ks:  0.6250	Mean Kn: 0.1452
#Ks	Kn	a<db_genome_id>_<chr>	chr1||start1||stop1||name1||strand1||type1||db_feature_id1||genome_order1||percent_id1	start1	stop1	b<db_genome_id>_<chr>	chr2||start2||stop2||name2||strand2||type2||db_feature_id2||genome_order2||percent_id2	start2	stop2	eval	block_score	GEVO_link
0.1495	0.0640	a35405_1	1||164592407||164592508||evm.model.chr1.6323.1||1||CDS||1261408032||7963||92.16	164592407	164592508	b35405_3	3||62433615||62433716||evm.model.chr4.2275||-1||CDS||1261437693||19008||92.16	62433716	62433615	2.200000e-37	36
NA	NA	a35405_1	1||164624784||164626015||evm.model.chr1.6324||-1||CDS||1261408034||7964||81.83	164626015	164624784	b35405_3	3||62329503||62330749||evm.model.chr4.2272||1||CDS||1261437685||19003||81.83	62329503	62330749	1.000000e-250	86
0.4594	0.1179	a35405_1	1||164729398||164729679||evm.model.chr1.6330||-1||CDS||1261408048||7970||84.64	164729679	164729398	b35405_3	3||62304675||62304965||evm.model.chr4.2271.1||1||CDS||1261437683||19001||84.64	62304675	62304965	7.700000e-89	136
NA	NA	a35405_1	1||164914987||164915438||evm.model.chr1.6342||-1||CDS||1261408072||7982||77.98	164915438	164914987	b35405_3	3||62277142||62277587||evm.model.chr4.2269.1||1||CDS||1261437679||19000||77.98	62277142	62277587	1.600000e-108	183
1.6082	0.5202	a35405_1	1||165266849||165267217||evm.model.chr1.6356||1||CDS||1261408104||8000||66.24	165266849	165267217	b35405_3	3||62181589||62181960||evm.model.chr4.2264||1||CDS||1261437667||18994||66.24	62181589	62181960	7.600000e-21	200
NA	NA	a35405_1	1||165330776||165331133||evm.model.chr1.6359||-1||CDS||1261408114||8005||75.0	165331133	165330776	b35405_3	3||62149626||62149989||evm.model.chr4.2257||1||CDS||1261437653||18987||75.0	62149626	62149989	1.700000e-42	241
NA	NA	a35405_1	1||165678015||165678136||evm.model.chr1.6365||1||CDS||1261408128||8011||75.41	165678015	165678136	b35405_3	3||62068743||62068864||evm.model.chr4.2254||-1||CDS||1261437645||18982||75.41	62068864	62068743	1.800000e-22	262
0.5095	0.0091	a35405_1	1||165897145||165897432||evm.model.chr1.6373||1||CDS||1261408148||8021||90.97	165897145	165897432	b35405_3	3||61927231||61927518||evm.model.chr4.2249||-1||CDS||1261437623||18971||90.97	61927518	61927231	3.200000e-113	309
0.6344	0.1168	a35405_1	1||165912800||165913654||evm.model.chr1.6373.1.1||1||CDS||1261408152||8023||82.53	165912800	165913654	b35405_3	3||61913835||61914725||evm.model.chr4.2249.1.1||-1||CDS||1261437627||18970||82.53	61914725	61913835	3.600000e-133	359
0.8619	0.0955	a35405_1	1||165982663||165982758||evm.model.chr1.6378||1||CDS||1261408162||8028||81.25	165982663	165982758	b35405_3	3||61866312||61866407||evm.model.chr4.2247||-1||CDS||1261437619||18968||81.25	61866407	61866312	1.800000e-22	380
0.3141	0.0894	a35405_1	1||165994868||165994960||evm.model.chr1.6379||-1||CDS||1261408164||8029||88.17	165994960	165994868	b35405_3	3||61852756||61852848||evm.model.chr4.2246.1.1||1||CDS||1261437617||18967||88.17	61852756	61852848	4.300000e-29	408
0.4626	0.1485	a35405_1	1||166229147||166230145||evm.model.chr1.6397||1||CDS||1261408204||8036||79.6	166229147	166230145	b35405_3	3||61813376||61814407||evm.model.chr4.2244||-1||CDS||1261437609||18963||79.6	61814407	61813376	3.700000e-151	458
#4	364.0	a35405_1	b35405_3	r	8  Mean Ks:  3.8931	Mean Kn: 0.6375
#Ks	Kn	a<db_genome_id>_<chr>	chr1||start1||stop1||name1||strand1||type1||db_feature_id1||genome_order1||percent_id1	start1	stop1	b<db_genome_id>_<chr>	chr2||start2||stop2||name2||strand2||type2||db_feature_id2||genome_order2||percent_id2	start2	stop2	eval	block_score	GEVO_link
0.6609	0.2648	a35405_1	1||152136797||152137114||evm.model.chr1.5878||1||CDS||1261406774||7303||77.65	152136797	152137114	b35405_3	3||57322273||57322593||evm.model.chr4.2047||-1||CDS||1261437085||18683||77.65	57322593	57322273	2.600000e-58	50
NA	NA	a35405_1	1||152163201||152164012||evm.model.chr1.5879.1||1||CDS||1261406778||7305||81.46	152163201	152164012	b35405_3	3||57260837||57261016||evm.model.chr4.2044||-1||CDS||1261437079||18680||81.46	57261016	57260837	2.900000e-44	93
13.9537	1.9023	a35405_1	1||152200660||152200881||evm.model.chr1.5882||1||CDS||1261406786||7308||75.3	152200660	152200881	b35405_3	3||57230402||57230773||evm.model.chr4.2040||-1||CDS||1261437069||18675||75.3	57230773	57230402	1.500000e-28	120
NA	NA	a35405_1	1||152461912||152462431||evm.model.chr1.5889||-1||CDS||1261406808||7319||76.87	152462431	152461912	b35405_3	3||57098653||57099190||evm.model.chr4.2036.1||1||CDS||1261437051||18667||76.87	57098653	57099190	5.300000e-120	167
NA	NA	a35405_1	1||152541245||152541513||evm.model.chr1.5894||-1||CDS||1261406822||7324||82.9	152541513	152541245	b35405_3	3||57041751||57042124||evm.model.chr4.2035||1||CDS||1261437047||18665||82.9	57041751	57042124	7.100000e-80	217
0.5407	0.2672	a35405_1	1||152637824||152638408||evm.model.chr1.5897.1||-1||CDS||1261406834||7330||76.53	152638408	152637824	b35405_3	3||57006581||57007162||evm.model.chr4.2034.1||1||CDS||1261437045||18664||76.53	57006581	57007162	1.100000e-134	267
0.4171	0.1158	a35405_1	1||152724156||152724437||evm.model.chr1.5900||1||CDS||1261406856||7338||84.75	152724156	152724437	b35405_3	3||56906788||56907069||evm.model.chr4.2032||-1||CDS||1261437037||18661||84.75	56907069	56906788	5.500000e-90	317
NA	NA	a35405_1	1||152988078||152989410||evm.model.chr1.5914||1||CDS||1261406894||7356||70.25	152988078	152989410	b35405_3	3||56768376||56769636||evm.model.chr4.2030||-1||CDS||1261437033||18658||70.25	56769636	56768376	1.100000e-122	364
#5	360.0	a35405_1	b35405_3	r	9  Mean Ks:  3.8667	Mean Kn: 0.4504
#Ks	Kn	a<db_genome_id>_<chr>	chr1||start1||stop1||name1||strand1||type1||db_feature_id1||genome_order1||percent_id1	start1	stop1	b<db_genome_id>_<chr>	chr2||start2||stop2||name2||strand2||type2||db_feature_id2||genome_order2||percent_id2	start2	stop2	eval	block_score	GEVO_link
0.9532	0.4339	a35405_1	1||12616923||12617990||evm.model.chr1.438||-1||CDS||1261402750||589||62.35	12617990	12616923	b35405_3	3||63414480||63415733||evm.model.chr4.2324||1||CDS||1261437801||19059||62.35	63414480	63415733	1.200000e-53	50
1.1957	0.4332	a35405_1	1||12990223||12990414||evm.model.chr1.452||1||CDS||1261403098||605||69.62	12990223	12990414	b35405_3	3||63225112||63225339||evm.model.chr4.2313||-1||CDS||1261437775||19047||69.62	63225339	63225112	2.100000e-21	67
0.5957	0.2271	a35405_1	1||13005317||13006696||evm.model.chr1.453||1||CDS||1261403118||606||75.17	13005317	13006696	b35405_3	3||63194866||63196293||evm.model.chr4.2311||-1||CDS||1261437771||19045||75.17	63196293	63194866	1.000000e-250	117
0.5984	0.2671	a35405_1	1||13014152||13014979||evm.model.chr1.454||-1||CDS||1261403140||607||73.87	13014979	13014152	b35405_3	3||63186312||63187136||evm.model.chr4.2309||-1||CDS||1261437765||19043||73.87	63187136	63186312	6.700000e-95	167
NA	NA	a35405_1	1||13388091||13388214||evm.model.chr1.467.1||1||CDS||1261403504||626||87.1	13388091	13388214	b35405_3	3||63167626||63167749||evm.model.chr4.2308||-1||CDS||1261437763||19042||87.1	63167749	63167626	2.400000e-39	202
0.9412	0.1993	a35405_1	1||13555779||13557323||evm.model.chr1.472||1||CDS||1261403660||633||78.62	13555779	13557323	b35405_3	3||63099778||63101337||evm.model.chr4.2301||-1||CDS||1261437749||19035||78.62	63101337	63099778	1.000000e-250	252
NA	NA	a35405_1	1||13820863||13821016||evm.model.chr1.483.1||1||CDS||1261403990||645||79.74	13820863	13821016	b35405_3	3||63045366||63045564||evm.model.chr4.2296.1||-1||CDS||1261437739||19030||79.74	63045564	63045366	4.000000e-37	285
0.9255	0.0725	a35405_1	1||13860277||13860603||evm.model.chr1.487||-1||CDS||1261404108||650||83.79	13860603	13860277	b35405_3	3||62997127||62997450||evm.model.chr4.2294||1||CDS||1261437733||19027||83.79	62997127	62997450	7.700000e-98	335
21.8571	1.5200	a35405_1	1||13950253||13950813||evm.model.chr1.495||-1||CDS||1261404310||659||69.57	13950813	13950253	b35405_3	3||62794747||62795127||evm.model.chr4.2287||-1||CDS||1261437723||19022||69.57	62795127	62794747	2.500000e-26	360
#6	330.0	a35405_1	b35405_3	r	8  Mean Ks:  2.9911	Mean Kn: 0.2740
#Ks	Kn	a<db_genome_id>_<chr>	chr1||start1||stop1||name1||strand1||type1||db_feature_id1||genome_order1||percent_id1	start1	stop1	b<db_genome_id>_<chr>	chr2||start2||stop2||name2||strand2||type2||db_feature_id2||genome_order2||percent_id2	start2	stop2	eval	block_score	GEVO_link
13.0313	0.8411	a35405_1	1||150580242||150580658||evm.model.chr1.5813||-1||CDS||1261406634||7231||55.34	150580658	150580242	b35405_3	3||56616305||56617996||evm.model.chr4.2026||-1||CDS||1261437023||18654||55.34	56617996	56616305	2.800000e-09	8
0.5502	0.2257	a35405_1	1||151013323||151013646||evm.model.chr1.5847||-1||CDS||1261406742||7248||75.0	151013646	151013323	b35405_3	3||56274670||56274984||evm.model.chr4.2014||1||CDS||1261436989||18638||75.0	56274670	56274984	9.500000e-59	55
0.1578	0.0002	a35405_1	1||151035554||151035634||evm.model.chr1.5846.1||1||CDS||1261406740||7250||96.3	151035554	151035634	b35405_3	3||56253048||56253128||evm.model.chr4.2013.1||-1||CDS||1261436987||18637||96.3	56253128	56253048	1.800000e-32	86
NA	NA	a35405_1	1||151239802||151239979||evm.model.chr1.5840.1||-1||CDS||1261406724||7258||92.7	151239979	151239802	b35405_3	3||55930039||55930216||evm.model.chr4.2003||1||CDS||1261436963||18626||92.7	55930039	55930216	4.200000e-71	133
0.7582	0.1831	a35405_1	1||151381332||151381949||evm.model.chr1.5836||1||CDS||1261406696||7270||75.28	151381332	151381949	b35405_3	3||55873418||55874044||evm.model.chr4.2001.1||-1||CDS||1261436959||18624||75.28	55874044	55873418	3.300000e-133	180
NA	NA	a35405_1	1||151472109||151473770||evm.model.chr1.5832||1||CDS||1261406688||7274||77.34	151472109	151473770	b35405_3	3||55839159||55840902||evm.model.chr4.1997||-1||CDS||1261436943||18619||77.34	55840902	55839159	1.000000e-250	230
NA	NA	a35405_1	1||151496231||151496672||evm.model.chr1.5831.1||1||CDS||1261406684||7275||80.26	151496231	151496672	b35405_3	3||55802159||55802624||evm.model.chr4.1996.1||-1||CDS||1261436941||18618||80.26	55802624	55802159	9.500000e-123	280
0.4579	0.1197	a35405_1	1||151687406||151689142||evm.model.chr1.5823||1||CDS||1261406664||7285||82.85	151687406	151689142	b35405_3	3||55695424||55697172||evm.model.chr4.1992.1||-1||CDS||1261436931||18612||82.85	55697172	55695424	1.000000e-250	330
#7	271.0	a35405_1	b35405_3	r	7  Mean Ks:  0.4584	Mean Kn: 0.1119
#Ks	Kn	a<db_genome_id>_<chr>	chr1||start1||stop1||name1||strand1||type1||db_feature_id1||genome_order1||percent_id1	start1	stop1	b<db_genome_id>_<chr>	chr2||start2||stop2||name2||strand2||type2||db_feature_id2||genome_order2||percent_id2	start2	stop2	eval	block_score	GEVO_link
NA	NA	a35405_1	1||11071996||11072216||evm.model.chr1.374||1||CDS||1261401222||513||78.28	11071996	11072216	b35405_3	3||64264265||64264479||evm.model.chr4.2357||1||CDS||1261437895||19104||78.28	64264265	64264479	1.100000e-45	45
0.7075	0.0887	a35405_1	1||11213084||11213188||evm.model.chr1.377||-1||CDS||1261401298||516||81.9	11213188	11213084	b35405_3	3||64120686||64120790||evm.model.chr4.2349||1||CDS||1261437877||19096||81.9	64120686	64120790	5.400000e-26	70
NA	NA	a35405_1	1||11763513||11763576||evm.model.chr1.394||1||CDS||1261401802||536||88.71	11763513	11763576	b35405_3	3||63953030||63953096||evm.model.chr4.2343||-1||CDS||1261437863||19089||88.71	63953096	63953030	1.700000e-17	83
0.3747	0.1790	a35405_1	1||11943195||11943374||evm.model.chr1.402.1||-1||CDS||1261402032||547||81.67	11943374	11943195	b35405_3	3||63662615||63662872||evm.model.chr4.2337.1||1||CDS||1261437849||19082||81.67	63662615	63662872	8.800000e-49	128
0.4421	0.0291	a35405_1	1||11999097||11999927||evm.model.chr1.404.1||1||CDS||1261402056||550||86.77	11999097	11999927	b35405_3	3||63565806||63566651||evm.model.chr4.2335.1||-1||CDS||1261437841||19078||86.77	63566651	63565806	1.000000e-250	178
0.3094	0.1508	a35405_1	1||12020807||12020959||evm.model.chr1.405.3||-1||CDS||1261402092||555||84.11	12020959	12020807	b35405_3	3||63518932||63519084||evm.model.chr4.2334.1||1||CDS||1261437825||19070||84.11	63518932	63519084	6.000000e-44	221
NA	NA	a35405_1	1||12149724||12150436||evm.model.chr1.409.1||1||CDS||1261402210||559||81.63	12149724	12150436	b35405_3	3||63476312||63476994||evm.model.chr4.2331||-1||CDS||1261437817||19066||81.63	63476994	63476312	2.100000e-195	271
#8	266.0	a35405_1	b35405_3	r	7  Mean Ks:  13.7505	Mean Kn: 0.3893
#Ks	Kn	a<db_genome_id>_<chr>	chr1||start1||stop1||name1||strand1||type1||db_feature_id1||genome_order1||percent_id1	start1	stop1	b<db_genome_id>_<chr>	chr2||start2||stop2||name2||strand2||type2||db_feature_id2||genome_order2||percent_id2	start2	stop2	eval	block_score	GEVO_link
0.5090	0.0975	a35405_1	1||199090515||199091588||evm.model.chr1.7761||1||CDS||1261411702||9834||85.99	199090515	199091588	b35405_3	3||59382582||59383712||evm.model.chr4.2137||-1||CDS||1261437323||18803||85.99	59383712	59382582	1.000000e-250	50
NA	NA	a35405_1	1||199185263||199185528||evm.model.chr1.7766||1||CDS||1261411712||9839||91.67	199185263	199185528	b35405_3	3||59366543||59366662||evm.model.chr4.2136||1||CDS||1261437321||18802||91.67	59366543	59366662	1.600000e-39	88
0.5823	0.0982	a35405_1	1||199239187||199239450||evm.model.chr1.7768.1||-1||CDS||1261411718||9842||84.73	199239450	199239187	b35405_3	3||59343564||59343827||evm.model.chr4.2135||1||CDS||1261437319||18800||84.73	59343564	59343827	5.500000e-83	138
NA	NA	a35405_1	1||199745459||199745642||evm.model.chr1.7772||1||CDS||1261411728||9857||64.63	199745459	199745642	b35405_3	3||59307918||59308101||evm.model.chr4.2134||-1||CDS||1261437317||18799||64.63	59308101	59307918	1.200000e-14	148
0.5100	0.0775	a35405_1	1||199837596||199839326||evm.model.chr1.7774.1||1||CDS||1261411734||9860||84.28	199837596	199839326	b35405_3	3||59206741||59208477||evm.model.chr4.2123||-1||CDS||1261437295||18792||84.28	59208477	59206741	1.000000e-250	198
1.1467	0.3399	a35405_1	1||199914174||199915115||evm.model.chr1.7779||1||CDS||1261411744||9865||66.24	199914174	199915115	b35405_3	3||59168926||59169882||evm.model.chr4.2128||-1||CDS||1261437305||18787||66.24	59169882	59168926	4.100000e-77	248
66.0046	1.3333	a35405_1	1||199935237||199935323||evm.model.chr1.7781.1||1||CDS||1261411752||9868||93.55	199935237	199935323	b35405_3	3||59160565||59160867||evm.model.chr4.2129||1||CDS||1261437307||18786||93.55	59160565	59160867	1.500000e-19	266
#9	183.0	a35405_1	b35405_3	r	5  Mean Ks:  5.3436	Mean Kn: 0.1843
#Ks	Kn	a<db_genome_id>_<chr>	chr1||start1||stop1||name1||strand1||type1||db_feature_id1||genome_order1||percent_id1	start1	stop1	b<db_genome_id>_<chr>	chr2||start2||stop2||name2||strand2||type2||db_feature_id2||genome_order2||percent_id2	start2	stop2	eval	block_score	GEVO_link
24.7019	0.3208	a35405_1	1||50893680||50893949||evm.model.chr1.1534||-1||CDS||1261395108||1899||71.15	50893949	50893680	b35405_3	3||47276537||47276857||evm.model.chr4.1670||1||CDS||1261436111||18235||71.15	47276537	47276857	1.500000e-37	36
0.3722	0.0758	a35405_1	1||51035539||51035679||evm.model.chr1.1539||1||CDS||1261395122||1907||87.23	51035539	51035679	b35405_3	3||47052065||47052205||evm.model.chr4.1661||-1||CDS||1261436083||18223||87.23	47052205	47052065	7.500000e-46	78
0.5496	0.1073	a35405_1	1||51136485||51137873||evm.model.chr1.1541||-1||CDS||1261395130||1911||83.16	51137873	51136485	b35405_3	3||46964261||46965715||evm.model.chr4.1660||1||CDS||1261436081||18222||83.16	46964261	46965715	1.000000e-250	128
0.3525	0.2599	a35405_1	1||51164745||51164795||evm.model.chr1.1546||-1||CDS||1261395138||1915||82.35	51164795	51164745	b35405_3	3||46945552||46945602||evm.model.chr4.1659||1||CDS||1261436077||18221||82.35	46945552	46945602	1.700000e-09	136
0.7419	0.1576	a35405_1	1||51568203||51568592||evm.model.chr1.1521||-1||CDS||1261395104||1929||75.99	51568592	51568203	b35405_3	3||46777689||46777964||evm.model.chr4.1655||1||CDS||1261436059||18212||75.99	46777689	46777964	2.300000e-57	183
#10	168.0	a35405_1	b35405_3	r	6  Mean Ks:  1.2782	Mean Kn: 0.2165
#Ks	Kn	a<db_genome_id>_<chr>	chr1||start1||stop1||name1||strand1||type1||db_feature_id1||genome_order1||percent_id1	start1	stop1	b<db_genome_id>_<chr>	chr2||start2||stop2||name2||strand2||type2||db_feature_id2||genome_order2||percent_id2	start2	stop2	eval	block_score	GEVO_link
NA	NA	a35405_1	1||166741649||166741728||evm.model.chr1.6406||-1||CDS||1261408230||8058||92.5	166741728	166741649	b35405_3	3||61656152||61656231||evm.model.chr4.2232||-1||CDS||1261437585||18948||92.5	61656231	61656152	2.700000e-28	27
NA	NA	a35405_1	1||166770539||166770731||evm.model.chr1.6409||-1||CDS||1261408238||8061||87.5	166770731	166770539	b35405_3	3||61607027||61607216||evm.model.chr4.2231||1||CDS||1261437583||18947||87.5	61607027	61607216	2.500000e-58	77
0.6933	0.0438	a35405_1	1||166857726||166857782||evm.model.chr1.6414.1||-1||CDS||1261408260||8070||89.47	166857782	166857726	b35405_3	3||61442291||61442347||evm.model.chr4.2225||-1||CDS||1261437563||18935||89.47	61442347	61442291	3.100000e-16	89
2.2476	0.5611	a35405_1	1||166885268||166885486||evm.model.chr1.6416||1||CDS||1261408264||8072||78.0	166885268	166885486	b35405_3	3||61409675||61409908||evm.model.chr4.2224||-1||CDS||1261437561||18933||78.0	61409908	61409675	7.700000e-05	93
0.8938	0.0446	a35405_1	1||167002733||167002831||evm.model.chr1.6424||-1||CDS||1261408284||8084||85.86	167002831	167002733	b35405_3	3||61246981||61247079||evm.model.chr4.2220||1||CDS||1261437551||18925||85.86	61246981	61247079	1.100000e-28	118
NA	NA	a35405_1	1||167135226||167135614||evm.model.chr1.6431||1||CDS||1261408302||8092||91.52	167135226	167135614	b35405_3	3||61156735||61157267||evm.model.chr4.2217.1.1||1||CDS||1261437543||18921||91.52	61156735	61157267	1.300000e-157	168
#1	592.0	a35405_1	b35405_4	f	16  Mean Ks:  1.3296	Mean Kn: 0.2419
#Ks	Kn	a<db_genome_id>_<chr>	chr1||start1||stop1||name1||strand1||type1||db_feature_id1||genome_order1||percent_id1	start1	stop1	b<db_genome_id>_<chr>	chr2||start2||stop2||name2||strand2||type2||db_feature_id2||genome_order2||percent_id2	start2	stop2	eval	block_score	GEVO_link
NA	NA	a35405_1	1||158452488||158452653||evm.model.chr1.6119.2||1||CDS||1261407436||7609||96.99	158452488	158452653	b35405_4	4||6744000||6744165||evm.model.chr5.262.1||1||CDS||1261453564||22267||96.99	6744000	6744165	8.600000e-75	50
1.3875	0.2800	a35405_1	1||158475971||158476354||evm.model.chr1.6120||1||CDS||1261407442||7612||70.18	158475971	158476354	b35405_4	4||6786586||6786912||evm.model.chr5.267||1||CDS||1261453716||22276||70.18	6786586	6786912	2.800000e-46	95
NA	NA	a35405_1	1||158675348||158675526||evm.model.chr1.6126||1||CDS||1261407456||7619||87.08	158675348	158675526	b35405_4	4||6847780||6848385||evm.model.chr5.269||1||CDS||1261453780||22282||87.08	6847780	6848385	3.600000e-59	145
0.0827	0.1595	a35405_1	1||158708003||158708044||evm.model.chr1.6129.1||-1||CDS||1261407464||7623||88.1	158708044	158708003	b35405_4	4||6885635||6885676||evm.model.chr5.270.1||-1||CDS||1261453826||22284||88.1	6885676	6885635	1.500000e-09	153
5.8561	1.1381	a35405_1	1||158778550||158779432||evm.model.chr1.6131.1||-1||CDS||1261407472||7626||82.79	158779432	158778550	b35405_4	4||6935503||6935904||evm.model.chr5.272||-1||CDS||1261453878||22288||82.79	6935904	6935503	2.300000e-116	203
NA	NA	a35405_1	1||158827365||158828437||evm.model.chr1.6132.1||-1||CDS||1261407476||7628||81.68	158828437	158827365	b35405_4	4||6968563||6969602||evm.model.chr5.273||-1||CDS||1261453910||22289||81.68	6969602	6968563	3.700000e-207	253
1.3211	0.0869	a35405_1	1||159067759||159067833||evm.model.chr1.6136||-1||CDS||1261407486||7634||88.41	159067833	159067759	b35405_4	4||7102125||7102199||evm.model.chr5.280||-1||CDS||1261454094||22299||88.41	7102199	7102125	1.100000e-19	272
0.5294	0.0762	a35405_1	1||159492373||159492465||evm.model.chr1.6145||1||CDS||1261407510||7646||83.33	159492373	159492465	b35405_4	4||7236091||7236186||evm.model.chr5.286||1||CDS||1261454328||22309||83.33	7236091	7236186	6.200000e-21	289
NA	NA	a35405_1	1||159534207||159535904||evm.model.chr1.6148.1||1||CDS||1261407520||7651||75.34	159534207	159535904	b35405_4	4||7263770||7264010||evm.model.chr5.289||1||CDS||1261454444||22312||75.34	7263770	7264010	5.200000e-41	329
0.3534	0.0279	a35405_1	1||159564400||159565296||evm.model.chr1.6149||1||CDS||1261407526||7654||91.07	159564400	159565296	b35405_4	4||7302742||7303638||evm.model.chr5.290.1||1||CDS||1261454470||22314||91.07	7302742	7303638	1.000000e-250	379
NA	NA	a35405_1	1||159700958||159701018||evm.model.chr1.6157.1||1||CDS||1261407548||7664||88.52	159700958	159701018	b35405_4	4||7450700||7450760||evm.model.chr5.298||1||CDS||1261454734||22323||88.52	7450700	7450760	4.000000e-17	395
0.4678	0.0265	a35405_1	1||159714957||159715595||evm.model.chr1.6158||-1||CDS||1261407550||7665||88.79	159715595	159714957	b35405_4	4||7467119||7467760||evm.model.chr5.305||-1||CDS||1261454956||22330||88.79	7467760	7467119	3.100000e-239	445
NA	NA	a35405_1	1||159765330||159765549||evm.model.chr1.6160||-1||CDS||1261407556||7667||84.75	159765549	159765330	b35405_4	4||7594740||7594938||evm.model.chr5.308||-1||CDS||1261455050||22333||84.75	7594938	7594740	4.400000e-52	495
NA	NA	a35405_1	1||159788735||159788801||evm.model.chr1.6162||1||CDS||1261407560||7669||75.76	159788735	159788801	b35405_4	4||7622347||7622425||evm.model.chr5.310.1||1||CDS||1261455110||22336||75.76	7622347	7622425	3.100000e-09	503
0.6390	0.1399	a35405_1	1||159806123||159806596||evm.model.chr1.6163||-1||CDS||1261407562||7670||85.81	159806596	159806123	b35405_4	4||7647820||7648161||evm.model.chr5.311||-1||CDS||1261455154||22337||85.81	7648161	7647820	6.200000e-98	553
NA	NA	a35405_1	1||159937532||159937667||evm.model.chr1.6171||1||CDS||1261407584||7680||84.56	159937532	159937667	b35405_4	4||7730539||7730674||evm.model.chr5.315||1||CDS||1261455276||22344||84.56	7730539	7730674	9.400000e-40	592
#2	255.0	a35405_1	b35405_4	f	8  Mean Ks:  0.5459	Mean Kn: 0.1114
#Ks	Kn	a<db_genome_id>_<chr>	chr1||start1||stop1||name1||strand1||type1||db_feature_id1||genome_order1||percent_id1	start1	stop1	b<db_genome_id>_<chr>	chr2||start2||stop2||name2||strand2||type2||db_feature_id2||genome_order2||percent_id2	start2	stop2	eval	block_score	GEVO_link
0.6734	0.0272	a35405_1	1||181558540||181559589||evm.model.chr1.7106||1||CDS||1261409962||8857||86.35	181558540	181559589	b35405_4	4||4693507||4694562||evm.model.chr5.182||1||CDS||1261451470||22148||86.35	4693507	4694562	1.000000e-250	50
NA	NA	a35405_1	1||181650077||181650242||evm.model.chr1.7111.1||-1||CDS||1261409976||8864||79.52	181650242	181650077	b35405_4	4||4726768||4726963||evm.model.chr5.184.1||-1||CDS||1261451492||22153||79.52	4726963	4726768	1.700000e-40	89
0.4307	0.1595	a35405_1	1||181715210||181715701||evm.model.chr1.7114||1||CDS||1261409990||8870||86.58	181715210	181715701	b35405_4	4||4762593||4763063||evm.model.chr5.185||1||CDS||1261451516||22154||86.58	4762593	4763063	1.300000e-68	139
0.5337	0.1476	a35405_1	1||181734704||181734970||evm.model.chr1.7116||-1||CDS||1261409992||8871||80.52	181734970	181734704	b35405_4	4||4807701||4807964||evm.model.chr5.188||-1||CDS||1261451598||22157||80.52	4807964	4807701	2.700000e-68	189
NA	NA	a35405_1	1||181788798||181789126||evm.model.chr1.7119.1||1||CDS||1261410010||8880||90.0	181788798	181789126	b35405_4	4||4855138||4855189||evm.model.chr5.190||1||CDS||1261451646||22160||90.0	4855138	4855189	2.300000e-10	198
NA	NA	a35405_1	1||181800594||181800668||evm.model.chr1.7120||1||CDS||1261410018||8883||74.65	181800594	181800668	b35405_4	4||4864787||4864890||evm.model.chr5.191||1||CDS||1261451684||22163||74.65	4864787	4864890	1.800000e-09	206
NA	NA	a35405_1	1||181811254||181811339||evm.model.chr1.7121||-1||CDS||1261410020||8884||81.4	181811339	181811254	b35405_4	4||4888475||4888560||evm.model.chr5.192.1||-1||CDS||1261451718||22167||81.4	4888560	4888475	1.300000e-19	224
NA	NA	a35405_1	1||181855799||181855994||evm.model.chr1.7123.2||1||CDS||1261410028||8887||71.43	181855799	181855994	b35405_4	4||4936657||4936852||evm.model.chr5.194.1||1||CDS||1261451776||22173||71.43	4936657	4936852	2.800000e-32	255
#1	343.0	a35405_1	b35405_4	r	8  Mean Ks:  11.5977	Mean Kn: 0.3881
#Ks	Kn	a<db_genome_id>_<chr>	chr1||start1||stop1||name1||strand1||type1||db_feature_id1||genome_order1||percent_id1	start1	stop1	b<db_genome_id>_<chr>	chr2||start2||stop2||name2||strand2||type2||db_feature_id2||genome_order2||percent_id2	start2	stop2	eval	block_score	GEVO_link
64.8620	1.2446	a35405_1	1||182128660||182130966||evm.model.chr1.7129||-1||CDS||1261410042||8895||88.56	182130966	182128660	b35405_4	4||5624663||5624968||evm.model.chr5.221||1||CDS||1261452324||22210||88.56	5624663	5624968	8.500000e-103	50
0.6332	0.1363	a35405_1	1||182186403||182186732||evm.model.chr1.7131.1||-1||CDS||1261410052||8898||80.91	182186732	182186403	b35405_4	4||5575478||5575807||evm.model.chr5.220||1||CDS||1261452322||22208||80.91	5575478	5575807	4.000000e-92	100
0.5423	0.3144	a35405_1	1||182230048||182230362||evm.model.chr1.7133||1||CDS||1261410056||8900||71.22	182230048	182230362	b35405_4	4||5547360||5547671||evm.model.chr5.219||-1||CDS||1261452318||22207||71.22	5547671	5547360	8.100000e-38	137
0.9119	0.4679	a35405_1	1||182321274||182321828||evm.model.chr1.7138.1||1||CDS||1261410082||8913||73.52	182321274	182321828	b35405_4	4||5387555||5388202||evm.model.chr5.216||-1||CDS||1261452270||22196||73.52	5388202	5387555	1.600000e-67	184
NA	NA	a35405_1	1||182589880||182589941||evm.model.chr1.7151||-1||CDS||1261410122||8932||91.94	182589941	182589880	b35405_4	4||5308351||5308412||evm.model.chr5.212||1||CDS||1261452204||22192||91.94	5308351	5308412	4.600000e-20	200
NA	NA	a35405_1	1||182650480||182652432||evm.model.chr1.7153||-1||CDS||1261410128||8934||69.82	182652432	182650480	b35405_4	4||5276673||5277009||evm.model.chr5.211||1||CDS||1261452202||22191||69.82	5276673	5277009	2.800000e-44	243
2.1693	0.0728	a35405_1	1||182694555||182694911||evm.model.chr1.7155||-1||CDS||1261410132||8936||86.89	182694911	182694555	b35405_4	4||5208079||5208429||evm.model.chr5.205||-1||CDS||1261452074||22185||86.89	5208429	5208079	3.100000e-122	293
0.4676	0.0924	a35405_1	1||182919645||182921066||evm.model.chr1.7162||1||CDS||1261410148||8943||83.5	182919645	182921066	b35405_4	4||5136792||5138171||evm.model.chr5.202||-1||CDS||1261451988||22182||83.5	5138171	5136792	1.000000e-250	343
#2	307.0	a35405_1	b35405_4	r	7  Mean Ks:  0.6660	Mean Kn: 0.1265
#Ks	Kn	a<db_genome_id>_<chr>	chr1||start1||stop1||name1||strand1||type1||db_feature_id1||genome_order1||percent_id1	start1	stop1	b<db_genome_id>_<chr>	chr2||start2||stop2||name2||strand2||type2||db_feature_id2||genome_order2||percent_id2	start2	stop2	eval	block_score	GEVO_link
0.4340	0.0542	a35405_1	1||79667056||79667190||evm.model.chr4.227.1||1||CDS||1261413140||3568||88.64	79667056	79667190	b35405_4	4||18992270||18992404||evm.model.chr5.881.1||-1||CDS||1261458146||23005||88.64	18992404	18992270	1.700000e-44	43
NA	NA	a35405_1	1||79680536||79680663||evm.model.chr4.226||1||CDS||1261413136||3570||84.38	79680536	79680663	b35405_4	4||18979359||18979489||evm.model.chr5.880.1||-1||CDS||1261458134||22999||84.38	18979489	18979359	9.200000e-37	79
NA	NA	a35405_1	1||79705282||79705445||evm.model.chr4.224||-1||CDS||1261413132||3572||75.61	79705445	79705282	b35405_4	4||18957988||18958145||evm.model.chr5.879||1||CDS||1261458126||22996||75.61	18957988	18958145	2.900000e-29	107
0.5080	0.0971	a35405_1	1||79806789||79807019||evm.model.chr4.219||1||CDS||1261413120||3580||84.35	79806789	79807019	b35405_4	4||18810476||18810706||evm.model.chr5.875||-1||CDS||1261458116||22991||84.35	18810706	18810476	4.300000e-71	157
0.8424	0.1235	a35405_1	1||79846574||79847539||evm.model.chr4.216||-1||CDS||1261413116||3583||80.77	79847539	79846574	b35405_4	4||18775919||18776938||evm.model.chr5.870.1||1||CDS||1261458102||22984||80.77	18775919	18776938	4.900000e-229	207
1.0311	0.2362	a35405_1	1||79889522||79889908||evm.model.chr4.213||1||CDS||1261413106||3591||73.2	79889522	79889908	b35405_4	4||18722445||18722837||evm.model.chr5.869||-1||CDS||1261458096||22982||73.2	18722837	18722445	1.500000e-52	257
0.5147	0.1213	a35405_1	1||79932889||79933230||evm.model.chr4.210||1||CDS||1261413102||3596||78.95	79932889	79933230	b35405_4	4||18610896||18611222||evm.model.chr5.866||-1||CDS||1261458090||22979||78.95	18611222	18610896	6.700000e-81	307
#3	218.0	a35405_1	b35405_4	r	5  Mean Ks:  0.5880	Mean Kn: 0.0857
#Ks	Kn	a<db_genome_id>_<chr>	chr1||start1||stop1||name1||strand1||type1||db_feature_id1||genome_order1||percent_id1	start1	stop1	b<db_genome_id>_<chr>	chr2||start2||stop2||name2||strand2||type2||db_feature_id2||genome_order2||percent_id2	start2	stop2	eval	block_score	GEVO_link
0.7835	0.0885	a35405_1	1||164011154||164012203||evm.model.chr1.6293||-1||CDS||1261407950||7925||80.06	164012203	164011154	b35405_4	4||8949433||8950419||evm.model.chr5.444||1||CDS||1261456872||22408||80.06	8949433	8950419	1.000000e-250	50
NA	NA	a35405_1	1||164125942||164126711||evm.model.chr1.6299||1||CDS||1261407962||7931||84.16	164125942	164126711	b35405_4	4||8894888||8895955||evm.model.chr5.442||-1||CDS||1261456868||22406||84.16	8895955	8894888	1.000000e-250	100
NA	NA	a35405_1	1||164314571||164315135||evm.model.chr1.6309||-1||CDS||1261407988||7943||79.3	164315135	164314571	b35405_4	4||8681832||8682387||evm.model.chr5.435.1||1||CDS||1261456844||22395||79.3	8681832	8682387	1.600000e-133	147
NA	NA	a35405_1	1||164387375||164387448||evm.model.chr1.6313.1||-1||CDS||1261408000||7948||93.85	164387448	164387375	b35405_4	4||8562451||8562516||evm.model.chr5.430||1||CDS||1261456832||22389||93.85	8562451	8562516	3.900000e-22	168
0.3925	0.0828	a35405_1	1||164396235||164396705||evm.model.chr1.6314||1||CDS||1261408004||7950||81.7	164396235	164396705	b35405_4	4||8547417||8547860||evm.model.chr5.428||-1||CDS||1261456826||22387||81.7	8547860	8547417	1.400000e-126	218
#4	182.0	a35405_1	b35405_4	r	7  Mean Ks:  0.5619	Mean Kn: 0.0676
#Ks	Kn	a<db_genome_id>_<chr>	chr1||start1||stop1||name1||strand1||type1||db_feature_id1||genome_order1||percent_id1	start1	stop1	b<db_genome_id>_<chr>	chr2||start2||stop2||name2||strand2||type2||db_feature_id2||genome_order2||percent_id2	start2	stop2	eval	block_score	GEVO_link
0.0426	0.0000	a35405_1	1||180600306||180600377||evm.model.chr1.7036||-1||CDS||1261409788||8803||98.61	180600377	180600306	b35405_4	4||6082962||6083033||evm.model.chr5.237||1||CDS||1261452746||22235||98.61	6082962	6083033	3.300000e-30	29
NA	NA	a35405_1	1||180651674||180652103||evm.model.chr1.7041||1||CDS||1261409798||8808||84.06	180651674	180652103	b35405_4	4||6025754||6026186||evm.model.chr5.235||-1||CDS||1261452700||22233||84.06	6026186	6025754	2.100000e-134	79
0.4999	0.0005	a35405_1	1||180693723||180693782||evm.model.chr1.7044||1||CDS||1261409804||8812||93.22	180693723	180693782	b35405_4	4||6001979||6002038||evm.model.chr5.234.1||-1||CDS||1261452678||22231||93.22	6002038	6001979	1.300000e-19	97
NA	NA	a35405_1	1||180730073||180730133||evm.model.chr1.7046||-1||CDS||1261409808||8814||86.27	180730133	180730073	b35405_4	4||5963135||5963558||evm.model.chr5.231||1||CDS||1261452590||22225||86.27	5963135	5963558	3.200000e-11	107
1.2302	0.0303	a35405_1	1||180754200||180754409||evm.model.chr1.7047||-1||CDS||1261409810||8815||83.33	180754409	180754200	b35405_4	4||5939861||5940070||evm.model.chr5.230.1||1||CDS||1261452552||22224||83.33	5939861	5940070	5.800000e-62	157
0.4513	0.2858	a35405_1	1||180802688||180802807||evm.model.chr1.7048.2||1||CDS||1261409816||8816||75.0	180802688	180802807	b35405_4	4||5909526||5909618||evm.model.chr5.229.1||-1||CDS||1261452524||22222||75.0	5909618	5909526	1.100000e-11	168
0.5855	0.0214	a35405_1	1||181097981||181098040||evm.model.chr1.7056.2||1||CDS||1261409838||8827||91.53	181097981	181098040	b35405_4	4||5775879||5775938||evm.model.chr5.225.1||-1||CDS||1261452422||22215||91.53	5775938	5775879	2.100000e-18	182
#1	588.0	a35405_1	b35405_5	f	12  Mean Ks:  9.2018	Mean Kn: 0.3800
#Ks	Kn	a<db_genome_id>_<chr>	chr1||start1||stop1||name1||strand1||type1||db_feature_id1||genome_order1||percent_id1	start1	stop1	b<db_genome_id>_<chr>	chr2||start2||stop2||name2||strand2||type2||db_feature_id2||genome_order2||percent_id2	start2	stop2	eval	block_score	GEVO_link
0.4027	0.1241	a35405_1	1||23432647||23433789||evm.model.chr1.772||1||CDS||1261411606||1005||84.51	23432647	23433789	b35405_5	5||45103121||45104263||evm.model.chr6.2040||1||CDS||1261466159||29927||84.51	45103121	45104263	1.000000e-250	50
NA	NA	a35405_1	1||23563654||23564320||evm.model.chr1.777||1||CDS||1261411722||1011||86.49	23563654	23564320	b35405_5	5||45377616||45378294||evm.model.chr6.2048||1||CDS||1261466175||29936||86.49	45377616	45378294	3.500000e-219	100
NA	NA	a35405_1	1||23610831||23610958||evm.model.chr1.780||-1||CDS||1261411796||1017||89.84	23610958	23610831	b35405_5	5||45430953||45431080||evm.model.chr6.2050.1||-1||CDS||1261466183||29939||89.84	45431080	45430953	5.400000e-45	144
0.4526	0.1202	a35405_1	1||24081798||24082232||evm.model.chr1.795||-1||CDS||1261412222||1034||82.18	24082232	24081798	b35405_5	5||45714865||45715314||evm.model.chr6.2069||-1||CDS||1261466227||29960||82.18	45715314	45714865	1.500000e-128	188
NA	NA	a35405_1	1||24156665||24156876||evm.model.chr1.799.1||-1||CDS||1261412326||1039||84.65	24156876	24156665	b35405_5	5||45756024||45756238||evm.model.chr6.2070||-1||CDS||1261466231||29961||84.65	45756238	45756024	5.400000e-63	238
NA	NA	a35405_1	1||24255029||24255770||evm.model.chr1.801||-1||CDS||1261412386||1041||82.88	24255770	24255029	b35405_5	5||45895380||45896121||evm.model.chr6.2076.1||-1||CDS||1261466245||29970||82.88	45896121	45895380	1.600000e-231	288
0.4983	0.1294	a35405_1	1||24318106||24318768||evm.model.chr1.803||1||CDS||1261412434||1044||79.59	24318106	24318768	b35405_5	5||46078442||46079107||evm.model.chr6.2103||1||CDS||1261466309||29979||79.59	46078442	46079107	5.300000e-164	338
0.4117	0.1785	a35405_1	1||24461689||24462525||evm.model.chr1.807||1||CDS||1261412528||1049||78.5	24461689	24462525	b35405_5	5||46239383||46240268||evm.model.chr6.2097||-1||CDS||1261466291||29986||78.5	46240268	46239383	1.600000e-125	388
NA	NA	a35405_1	1||24566924||24567786||evm.model.chr1.814||-1||CDS||1261412544||1056||87.76	24567786	24566924	b35405_5	5||46289364||46290214||evm.model.chr6.2096||-1||CDS||1261466289||29987||87.76	46290214	46289364	1.000000e-250	438
0.5264	0.1568	a35405_1	1||24604000||24604386||evm.model.chr1.816||1||CDS||1261412548||1058||77.69	24604000	24604386	b35405_5	5||46329551||46329946||evm.model.chr6.2095||1||CDS||1261466287||29988||77.69	46329551	46329946	8.100000e-92	488
NA	NA	a35405_1	1||24839421||24839707||evm.model.chr1.819.1||-1||CDS||1261412556||1062||76.55	24839707	24839421	b35405_5	5||46587675||46587952||evm.model.chr6.2084||-1||CDS||1261466265||29998||76.55	46587952	46587675	2.900000e-59	538
52.9191	1.5709	a35405_1	1||24923585||24924463||evm.model.chr1.825||-1||CDS||1261412570||1068||68.51	24924463	24923585	b35405_5	5||46679402||46680127||evm.model.chr6.2082||1||CDS||1261466261||30000||68.51	46679402	46680127	1.500000e-101	588
#2	557.0	a35405_1	b35405_5	f	13  Mean Ks:  0.5067	Mean Kn: 1.6514
#Ks	Kn	a<db_genome_id>_<chr>	chr1||start1||stop1||name1||strand1||type1||db_feature_id1||genome_order1||percent_id1	start1	stop1	b<db_genome_id>_<chr>	chr2||start2||stop2||name2||strand2||type2||db_feature_id2||genome_order2||percent_id2	start2	stop2	eval	block_score	GEVO_link
NA	NA	a35405_1	1||184539954||184540143||evm.model.chr4.3257||-1||CDS||1261413362||9006||92.63	184540143	184539954	b35405_5	5||46786584||46786773||evm.model.chr5.2212||-1||CDS||1261463205||30004||92.63	46786773	46786584	3.600000e-76	50
0.1242	12.2992	a35405_1	1||184575614||184575949||evm.model.chr4.3256||-1||CDS||1261413360||9007||92.0	184575949	184575614	b35405_5	5||46826183||46826257||evm.model.chr5.2211||-1||CDS||1261463203||30005||92.0	46826257	46826183	2.200000e-21	70
0.4513	0.0620	a35405_1	1||184599916||184600017||evm.model.chr4.3255||-1||CDS||1261413356||9009||89.0	184600017	184599916	b35405_5	5||46857262||46857363||evm.model.chr5.2210||-1||CDS||1261463201||30006||89.0	46857363	46857262	1.300000e-32	101
0.8720	0.1652	a35405_1	1||184648257||184648721||evm.model.chr4.3253||1||CDS||1261413352||9011||73.4	184648257	184648721	b35405_5	5||46926217||46926708||evm.model.chr5.2206||1||CDS||1261463193||30010||73.4	46926217	46926708	3.100000e-83	151
NA	NA	a35405_1	1||184674934||184675103||evm.model.chr4.3252.1||-1||CDS||1261413346||9013||87.41	184675103	184674934	b35405_5	5||46973188||46973351||evm.model.chr5.2204.1||-1||CDS||1261463187||30013||87.41	46973351	46973188	2.000000e-41	191
NA	NA	a35405_1	1||184738303||184738456||evm.model.chr4.3247||1||CDS||1261413334||9020||83.12	184738303	184738456	b35405_5	5||47038097||47038250||evm.model.chr5.2199||1||CDS||1261463171||30021||83.12	47038097	47038250	2.500000e-43	233
0.4340	0.0999	a35405_1	1||184753477||184753569||evm.model.chr4.3246.1||1||CDS||1261413332||9022||88.04	184753477	184753569	b35405_5	5||47043888||47043980||evm.model.chr5.2198||1||CDS||1261463169||30022||88.04	47043888	47043980	1.700000e-28	260
0.2210	0.1813	a35405_1	1||184908358||184908654||evm.model.chr4.3241||-1||CDS||1261413318||9028||78.73	184908654	184908358	b35405_5	5||47163617||47163928||evm.model.chr5.2194||-1||CDS||1261463159||30027||78.73	47163928	47163617	1.800000e-69	310
0.6938	0.1352	a35405_1	1||184963765||184964709||evm.model.chr4.3236||1||CDS||1261413308||9034||77.67	184963765	184964709	b35405_5	5||47233346||47234263||evm.model.chr5.2191||1||CDS||1261463153||30030||77.67	47233346	47234263	2.600000e-225	360
0.6672	0.1314	a35405_1	1||184991389||184992051||evm.model.chr4.3235||1||CDS||1261413306||9035||78.22	184991389	184992051	b35405_5	5||47254013||47254675||evm.model.chr5.2190||1||CDS||1261463151||30031||78.22	47254013	47254675	8.300000e-158	410
0.5901	0.1371	a35405_1	1||185006521||185007552||evm.model.chr4.3234||-1||CDS||1261413304||9036||75.45	185007552	185006521	b35405_5	5||47264131||47265129||evm.model.chr5.2189||-1||CDS||1261463149||30032||75.45	47265129	47264131	1.400000e-213	460
NA	NA	a35405_1	1||185035652||185035836||evm.model.chr4.3233.1||-1||CDS||1261413302||9038||84.76	185035836	185035652	b35405_5	5||47292575||47292738||evm.model.chr5.2185.1||-1||CDS||1261463141||30037||84.76	47292738	47292575	1.500000e-48	507
NA	NA	a35405_1	1||185060725||185060938||evm.model.chr4.3230||-1||CDS||1261413288||9044||84.8	185060938	185060725	b35405_5	5||47380496||47380718||evm.model.chr5.2179||-1||CDS||1261463127||30043||84.8	47380718	47380496	6.900000e-63	557
#3	542.0	a35405_1	b35405_5	f	14  Mean Ks:  8.5056	Mean Kn: 0.3701
#Ks	Kn	a<db_genome_id>_<chr>	chr1||start1||stop1||name1||strand1||type1||db_feature_id1||genome_order1||percent_id1	start1	stop1	b<db_genome_id>_<chr>	chr2||start2||stop2||name2||strand2||type2||db_feature_id2||genome_order2||percent_id2	start2	stop2	eval	block_score	GEVO_link
14.4712	1.0856	a35405_1	1||26604483||26607254||evm.model.chr1.861||-1||CDS||1261412662||1133||64.29	26607254	26604483	b35405_5	5||49289852||49293316||evm.model.chr6.2177||1||CDS||1261466523||30134||64.29	49289852	49293316	1.700000e-36	35
0.0000	0.0000	a35405_1	1||26975700||26975777||evm.model.chr1.904.1||1||CDS||1261412770||1154||100.0	26975700	26975777	b35405_5	5||49975579||49975656||evm.model.chr6.2197||-1||CDS||1261466567||30154||100.0	49975656	49975579	1.400000e-34	62
1.8249	0.3746	a35405_1	1||27444828||27445706||evm.model.chr1.894||1||CDS||1261412746||1164||69.99	27444828	27445706	b35405_5	5||50373721||50374644||evm.model.chr6.2212||-1||CDS||1261466605||30166||69.99	50374644	50373721	3.800000e-135	109
0.7393	0.1932	a35405_1	1||27860650||27860763||evm.model.chr1.919.1||-1||CDS||1261412788||1172||77.23	27860763	27860650	b35405_5	5||50421023||50421124||evm.model.chr6.2210.1||-1||CDS||1261466601||30169||77.23	50421124	50421023	5.600000e-19	127
1.1442	0.7170	a35405_1	1||28452091||28452318||evm.model.chr1.935||1||CDS||1261412822||1189||75.46	28452091	28452318	b35405_5	5||50678846||50679079||evm.model.chr6.2217||1||CDS||1261466615||30175||75.46	50678846	50679079	7.000000e-38	161
0.5962	0.1040	a35405_1	1||28580445||28581089||evm.model.chr1.938||1||CDS||1261412834||1195||87.76	28580445	28581089	b35405_5	5||50721947||50722621||evm.model.chr6.2219||1||CDS||1261466635||30185||87.76	50721947	50722621	2.600000e-200	211
NA	NA	a35405_1	1||28619432||28619564||evm.model.chr1.939||-1||CDS||1261412836||1196||87.79	28619564	28619432	b35405_5	5||50769738||50769870||evm.model.chr6.2220||-1||CDS||1261466639||30186||87.79	50769870	50769738	7.300000e-43	253
0.8123	0.1870	a35405_1	1||28648653||28649153||evm.model.chr1.940||-1||CDS||1261412838||1197||73.04	28649153	28648653	b35405_5	5||50864354||50864929||evm.model.chr6.2224||-1||CDS||1261466647||30190||73.04	50864929	50864354	2.000000e-87	303
NA	NA	a35405_1	1||28903129||28905841||evm.model.chr1.946||-1||CDS||1261412852||1204||69.81	28905841	28903129	b35405_5	5||50917469||50920169||evm.model.chr6.2228||-1||CDS||1261466655||30194||69.81	50920169	50917469	1.000000e-250	353
64.3745	0.9967	a35405_1	1||28997792||28998862||evm.model.chr1.950.1||1||CDS||1261412862||1209||77.14	28997792	28998862	b35405_5	5||51066600||51066999||evm.model.chr6.2237||1||CDS||1261466677||30204||77.14	51066600	51066999	9.800000e-94	403
0.5652	0.0166	a35405_1	1||29252380||29253417||evm.model.chr1.952||1||CDS||1261412870||1221||89.63	29252380	29253417	b35405_5	5||51136781||51137272||evm.model.chr6.2241.1||1||CDS||1261466689||30210||89.63	51136781	51137272	5.700000e-177	450
0.5286	0.0265	a35405_1	1||29274853||29275209||evm.model.chr1.953||-1||CDS||1261412874||1223||89.36	29275209	29274853	b35405_5	5||51156978||51157334||evm.model.chr6.2242||-1||CDS||1261466691||30211||89.36	51157334	51156978	5.600000e-135	500
NA	NA	a35405_1	1||29310535||29310779||evm.model.chr1.954.1||-1||CDS||1261412878||1225||77.71	29310779	29310535	b35405_5	5||51226227||51226468||evm.model.chr6.2245.1||-1||CDS||1261466699||30217||77.71	51226468	51226227	7.000000e-30	529
NA	NA	a35405_1	1||29451770||29452094||evm.model.chr1.957||1||CDS||1261412884||1229||64.71	29451770	29452094	b35405_5	5||51397346||51397679||evm.model.chr6.2260||1||CDS||1261466743||30233||64.71	51397346	51397679	4.300000e-17	542
#4	532.0	a35405_1	b35405_5	f	14  Mean Ks:  0.5081	Mean Kn: 0.1414
#Ks	Kn	a<db_genome_id>_<chr>	chr1||start1||stop1||name1||strand1||type1||db_feature_id1||genome_order1||percent_id1	start1	stop1	b<db_genome_id>_<chr>	chr2||start2||stop2||name2||strand2||type2||db_feature_id2||genome_order2||percent_id2	start2	stop2	eval	block_score	GEVO_link
NA	NA	a35405_1	1||99460611||99460686||evm.model.chr1.3610||-1||CDS||1261400880||4521||92.0	99460686	99460611	b35405_5	5||16082002||16082077||evm.model.chr6.724.1||-1||CDS||1261470363||28127||92.0	16082077	16082002	1.400000e-25	24
0.4190	0.1923	a35405_1	1||99475515||99475964||evm.model.chr1.3607.1||-1||CDS||1261400872||4525||79.51	99475964	99475515	b35405_5	5||16263585||16264034||evm.model.chr6.726||-1||CDS||1261470373||28132||79.51	16264034	16263585	8.000000e-121	74
0.5004	0.0122	a35405_1	1||99486711||99486827||evm.model.chr1.3606.1||1||CDS||1261400868||4527||90.6	99486711	99486827	b35405_5	5||16279970||16280086||evm.model.chr6.727.1||1||CDS||1261470377||28134||90.6	16279970	16280086	1.200000e-41	114
0.1629	0.1114	a35405_1	1||99583291||99583452||evm.model.chr1.3604||1||CDS||1261400862||4529||88.89	99583291	99583452	b35405_5	5||16316693||16316899||evm.model.chr6.729||1||CDS||1261470385||28138||88.89	16316693	16316899	8.600000e-57	164
NA	NA	a35405_1	1||99696234||99696721||evm.model.chr1.3602||1||CDS||1261400858||4531||85.76	99696234	99696721	b35405_5	5||16411768||16412336||evm.model.chr6.735.1||1||CDS||1261470413||28151||85.76	16411768	16412336	8.900000e-105	211
NA	NA	a35405_1	1||99798427||99798752||evm.model.chr1.3599||1||CDS||1261400842||4537||77.25	99798427	99798752	b35405_5	5||16496361||16496674||evm.model.chr6.739.1||1||CDS||1261470431||28160||77.25	16496361	16496674	3.100000e-58	261
0.4354	0.0474	a35405_1	1||99852915||99853247||evm.model.chr1.3595||-1||CDS||1261400836||4540||85.89	99853247	99852915	b35405_5	5||16526073||16526396||evm.model.chr6.742.1||1||CDS||1261470447||28168||85.89	16526073	16526396	9.800000e-108	311
NA	NA	a35405_1	1||99981340||99981652||evm.model.chr1.3589.1||1||CDS||1261400818||4548||89.07	99981340	99981652	b35405_5	5||16624400||16624712||evm.model.chr6.748.1||1||CDS||1261470463||28176||89.07	16624400	16624712	2.400000e-115	361
0.3047	0.1282	a35405_1	1||100014727||100014765||evm.model.chr1.3587.1||1||CDS||1261400812||4553||87.18	100014727	100014765	b35405_5	5||16669151||16669189||evm.model.chr6.749.1||1||CDS||1261470469||28179||87.18	16669151	16669189	5.600000e-08	368
1.1293	0.3558	a35405_1	1||100087777||100088226||evm.model.chr1.3585||1||CDS||1261400806||4555||70.12	100087777	100088226	b35405_5	5||16710118||16710477||evm.model.chr6.752||1||CDS||1261470479||28184||70.12	16710118	16710477	4.700000e-36	403
NA	NA	a35405_1	1||100102307||100102373||evm.model.chr1.3584||-1||CDS||1261400802||4557||76.12	100102373	100102307	b35405_5	5||16726030||16726111||evm.model.chr6.754||-1||CDS||1261470483||28186||76.12	16726111	16726030	8.700000e-10	412
0.6053	0.1422	a35405_1	1||100226198||100226398||evm.model.chr1.3579.1||-1||CDS||1261400782||4564||77.78	100226398	100226198	b35405_5	5||16789797||16790003||evm.model.chr6.757||-1||CDS||1261470489||28189||77.78	16790003	16789797	1.200000e-44	455
NA	NA	a35405_1	1||100250926||100251843||evm.model.chr1.3578||1||CDS||1261400778||4568||84.14	100250926	100251843	b35405_5	5||16807729||16808642||evm.model.chr6.758||-1||CDS||1261470491||28190||84.14	16808642	16807729	1.000000e-250	505
undef	undef	a35405_1	1||100560453||100560543||tRNA_0252||-1||tRNA||1261414216||4586||91.21	100560543	100560453	b35405_5	5||16834271||16834361||tRNA_1023||-1||tRNA||1261471341||28194||91.21	16834361	16834271	1.200000e-31	532
#5	480.0	a35405_1	b35405_5	f	10  Mean Ks:  9.2106	Mean Kn: 0.2774
#Ks	Kn	a<db_genome_id>_<chr>	chr1||start1||stop1||name1||strand1||type1||db_feature_id1||genome_order1||percent_id1	start1	stop1	b<db_genome_id>_<chr>	chr2||start2||stop2||name2||strand2||type2||db_feature_id2||genome_order2||percent_id2	start2	stop2	eval	block_score	GEVO_link
0.5053	0.1300	a35405_1	1||17304379||17305575||evm.model.chr1.623||-1||CDS||1261407786||828||78.18	17305575	17304379	b35405_5	5||40798273||40799295||evm.model.chr6.1887||1||CDS||1261465715||29729||78.18	40798273	40799295	5.100000e-160	50
60.5447	1.3422	a35405_1	1||17583766||17584668||evm.model.chr1.628||1||CDS||1261407916||835||71.71	17583766	17584668	b35405_5	5||40957432||40958175||evm.model.chr6.1896||1||CDS||1261465743||29743||71.71	40957432	40958175	4.400000e-111	97
0.4307	0.1633	a35405_1	1||17987834||17988088||evm.model.chr1.639.1||-1||CDS||1261408188||848||83.27	17988088	17987834	b35405_5	5||41308367||41308621||evm.model.chr6.1907||-1||CDS||1261465769||29754||83.27	41308621	41308367	1.100000e-72	144
0.6492	0.0289	a35405_1	1||18042288||18042482||evm.model.chr1.641.1||-1||CDS||1261408242||851||87.69	18042482	18042288	b35405_5	5||41318858||41319052||evm.model.chr6.1908||-1||CDS||1261465771||29755||87.69	41319052	41318858	6.600000e-67	194
1.1737	0.1327	a35405_1	1||18117370||18117831||evm.model.chr1.645||-1||CDS||1261408342||855||77.92	18117831	18117370	b35405_5	5||41880036||41880494||evm.model.chr6.1913||1||CDS||1261465781||29765||77.92	41880036	41880494	5.400000e-113	244
NA	NA	a35405_1	1||18315319||18315502||evm.model.chr1.649||-1||CDS||1261408446||859||84.62	18315502	18315319	b35405_5	5||42134460||42134667||evm.model.chr6.1923||-1||CDS||1261465805||29776||84.62	42134667	42134460	2.400000e-40	280
NA	NA	a35405_1	1||18367160||18367368||evm.model.chr1.651.1||1||CDS||1261408460||862||90.43	18367160	18367368	b35405_5	5||42184228||42184436||evm.model.chr6.1924.1||1||CDS||1261465809||29778||90.43	42184228	42184436	6.400000e-79	330
NA	NA	a35405_1	1||18448583||18451499||evm.model.chr1.652||-1||CDS||1261408486||863||76.44	18451499	18448583	b35405_5	5||42356516||42359291||evm.model.chr6.1926.1||-1||CDS||1261465815||29781||76.44	42359291	42356516	1.400000e-235	380
0.4966	0.0635	a35405_1	1||18586735||18587481||evm.model.chr1.658||-1||CDS||1261408658||870||86.94	18587481	18586735	b35405_5	5||42405938||42406681||evm.model.chr6.1928||-1||CDS||1261465819||29783||86.94	42406681	42405938	1.000000e-250	430
0.6740	0.0814	a35405_1	1||18656396||18656650||evm.model.chr1.661||1||CDS||1261408756||874||84.31	18656396	18656650	b35405_5	5||42458023||42458277||evm.model.chr6.1931.1||1||CDS||1261465851||29787||84.31	42458023	42458277	1.800000e-79	480
#6	419.0	a35405_1	b35405_5	f	11  Mean Ks:  1.7633	Mean Kn: 0.2339
#Ks	Kn	a<db_genome_id>_<chr>	chr1||start1||stop1||name1||strand1||type1||db_feature_id1||genome_order1||percent_id1	start1	stop1	b<db_genome_id>_<chr>	chr2||start2||stop2||name2||strand2||type2||db_feature_id2||genome_order2||percent_id2	start2	stop2	eval	block_score	GEVO_link
NA	NA	a35405_1	1||102928054||102929023||evm.model.chr1.3709||1||CDS||1261401146||4710||84.26	102928054	102929023	b35405_5	5||33865550||33866782||evm.model.chr6.1639||1||CDS||1261465033||29338||84.26	33865550	33866782	1.000000e-250	50
0.3763	0.0746	a35405_1	1||103075426||103075851||evm.model.chr1.3775||-1||CDS||1261401316||4714||86.11	103075851	103075426	b35405_5	5||34004456||34004887||evm.model.chr6.1634||-1||CDS||1261465019||29346||86.11	34004887	34004456	2.700000e-144	100
NA	NA	a35405_1	1||103116260||103116449||evm.model.chr1.3774.1||-1||CDS||1261401310||4718||86.36	103116449	103116260	b35405_5	5||34052821||34053010||evm.model.chr6.1632.1||-1||CDS||1261465015||29349||86.36	34053010	34052821	3.300000e-56	150
3.6145	0.0036	a35405_1	1||103127041||103127082||evm.model.chr1.3773||1||CDS||1261401306||4719||90.48	103127041	103127082	b35405_5	5||34079929||34079970||evm.model.chr6.1630||1||CDS||1261465009||29351||90.48	34079929	34079970	9.000000e-11	160
0.4739	0.1117	a35405_1	1||103276019||103278007||evm.model.chr1.3768||1||CDS||1261401294||4725||80.7	103276019	103278007	b35405_5	5||34294983||34296899||evm.model.chr6.1620||1||CDS||1261464983||29362||80.7	34294983	34296899	1.000000e-250	207
0.2944	0.0255	a35405_1	1||103303362||103303592||evm.model.chr1.3766||1||CDS||1261401290||4727||91.77	103303362	103303592	b35405_5	5||34319097||34319327||evm.model.chr6.1618||1||CDS||1261464977||29364||91.77	34319097	34319327	1.400000e-91	257
0.4672	0.1549	a35405_1	1||103334866||103334994||evm.model.chr1.3764.1||-1||CDS||1261401286||4730||80.62	103334994	103334866	b35405_5	5||34367639||34367767||evm.model.chr6.1614.1||-1||CDS||1261464971||29368||80.62	34367767	34367639	1.400000e-31	287
6.5787	1.1021	a35405_1	1||103353648||103353917||evm.model.chr1.3763||1||CDS||1261401282||4731||75.66	103353648	103353917	b35405_5	5||34415346||34418825||evm.model.chr6.1612||1||CDS||1261464963||29371||75.66	34415346	34418825	4.500000e-58	337
0.5380	0.1650	a35405_1	1||103433359||103433715||evm.model.chr1.3758||1||CDS||1261401270||4736||81.55	103433359	103433715	b35405_5	5||34471508||34471852||evm.model.chr6.1608||1||CDS||1261464953||29375||81.55	34471508	34471852	1.300000e-82	387
NA	NA	a35405_1	1||103461724||103461814||evm.model.chr1.3757.1||-1||CDS||1261401268||4738||78.35	103461814	103461724	b35405_5	5||34484868||34484964||evm.model.chr6.1607||-1||CDS||1261464949||29376||78.35	34484964	34484868	5.500000e-16	402
NA	NA	a35405_1	1||103504890||103504942||evm.model.chr1.3756||1||CDS||1261401264||4739||94.34	103504890	103504942	b35405_5	5||34526017||34526069||evm.model.chr6.1606.1||1||CDS||1261464947||29379||94.34	34526017	34526069	8.900000e-18	419
#7	407.0	a35405_1	b35405_5	f	10  Mean Ks:  0.8348	Mean Kn: 0.1641
#Ks	Kn	a<db_genome_id>_<chr>	chr1||start1||stop1||name1||strand1||type1||db_feature_id1||genome_order1||percent_id1	start1	stop1	b<db_genome_id>_<chr>	chr2||start2||stop2||name2||strand2||type2||db_feature_id2||genome_order2||percent_id2	start2	stop2	eval	block_score	GEVO_link
NA	NA	a35405_1	1||100314536||100314677||evm.model.chr1.3623.2||1||CDS||1261400916||4570||87.22	100314536	100314677	b35405_5	5||31695029||31695167||evm.model.chr6.1474||1||CDS||1261464549||29178||87.22	31695029	31695167	2.700000e-42	41
0.5616	0.2277	a35405_1	1||100387533||100388453||evm.model.chr1.3625||-1||CDS||1261400922||4574||83.01	100388453	100387533	b35405_5	5||31722281||31723528||evm.model.chr6.1475||-1||CDS||1261464551||29179||83.01	31723528	31722281	8.800000e-228	91
1.0210	0.1280	a35405_1	1||100533128||100533427||evm.model.chr1.3645.2||-1||CDS||1261400980||4584||82.94	100533427	100533128	b35405_5	5||31797349||31797708||evm.model.chr6.1477.1||-1||CDS||1261464559||29183||82.94	31797708	31797349	3.400000e-65	141
NA	NA	a35405_1	1||100558530||100559358||evm.model.chr1.3644||-1||CDS||1261400972||4585||71.1	100559358	100558530	b35405_5	5||31803655||31804438||evm.model.chr6.1478.1||-1||CDS||1261464563||29185||71.1	31804438	31803655	4.900000e-92	191
undef	undef	a35405_1	1||100560453||100560543||tRNA_0252||-1||tRNA||1261414216||4586||83.13	100560543	100560453	b35405_5	5||31807951||31808041||tRNA_1125||-1||tRNA||1261471433||29186||83.13	31808041	31807951	5.500000e-16	206
NA	NA	a35405_1	1||100627382||100628807||evm.model.chr1.3640||1||CDS||1261400956||4594||84.32	100627382	100628807	b35405_5	5||31942508||31943924||evm.model.chr6.1486||1||CDS||1261464581||29196||84.32	31942508	31943924	1.000000e-250	256
0.9217	0.1367	a35405_1	1||100679255||100679329||evm.model.chr1.3638||1||CDS||1261400950||4595||81.33	100679255	100679329	b35405_5	5||31984174||31984248||evm.model.chr6.1488.1||1||CDS||1261464587||29199||81.33	31984174	31984248	3.400000e-16	271
NA	NA	a35405_1	1||100784937||100785090||evm.model.chr1.3633||-1||CDS||1261400940||4600||83.55	100785090	100784937	b35405_5	5||32043586||32043745||evm.model.chr6.1494||-1||CDS||1261464603||29206||83.55	32043745	32043586	2.500000e-43	313
NA	NA	a35405_1	1||100793438||100793621||evm.model.chr1.3632||-1||CDS||1261400938||4601||85.33	100793621	100793438	b35405_5	5||32058334||32058517||evm.model.chr6.1496||-1||CDS||1261464607||29208||85.33	32058517	32058334	1.100000e-57	363
NA	NA	a35405_1	1||101057870||101058202||evm.model.chr1.3661||-1||CDS||1261401018||4618||90.25	101058202	101057870	b35405_5	5||32249081||32250415||evm.model.chr6.1512||1||CDS||1261464651||29229||90.25	32249081	32250415	1.300000e-121	407
#8	355.0	a35405_1	b35405_5	f	9  Mean Ks:  0.6741	Mean Kn: 0.2004
#Ks	Kn	a<db_genome_id>_<chr>	chr1||start1||stop1||name1||strand1||type1||db_feature_id1||genome_order1||percent_id1	start1	stop1	b<db_genome_id>_<chr>	chr2||start2||stop2||name2||strand2||type2||db_feature_id2||genome_order2||percent_id2	start2	stop2	eval	block_score	GEVO_link
0.7598	0.2299	a35405_1	1||81811376||81812617||evm.model.chr1.2882||-1||CDS||1261398872||3659||77.71	81812617	81811376	b35405_5	5||38208403||38208996||evm.model.chr6.1775||-1||CDS||1261465415||29597||77.71	38208996	38208403	9.700000e-123	50
NA	NA	a35405_1	1||81869200||81870032||evm.model.chr1.2885.1||-1||CDS||1261398880||3663||83.57	81870032	81869200	b35405_5	5||38239497||38240329||evm.model.chr6.1773||-1||CDS||1261465411||29599||83.57	38240329	38239497	1.000000e-250	100
NA	NA	a35405_1	1||81957129||81958218||evm.model.chr1.2887||1||CDS||1261398892||3669||81.92	81957129	81958218	b35405_5	5||38356531||38357536||evm.model.chr6.1769||1||CDS||1261465403||29603||81.92	38356531	38357536	1.000000e-250	150
NA	NA	a35405_1	1||81969184||81969251||evm.model.chr1.2888||-1||CDS||1261398894||3671||82.54	81969251	81969184	b35405_5	5||38393484||38393548||evm.model.chr6.1768.1||-1||CDS||1261465399||29605||82.54	38393548	38393484	3.900000e-13	162
NA	NA	a35405_1	1||82022619||82022674||evm.model.chr1.2889||-1||CDS||1261398898||3673||91.07	82022674	82022619	b35405_5	5||38413143||38413198||evm.model.chr6.1766||-1||CDS||1261465393||29608||91.07	38413198	38413143	6.500000e-17	178
0.7023	0.1481	a35405_1	1||82037985||82038119||evm.model.chr1.2890||-1||CDS||1261398904||3674||79.26	82038119	82037985	b35405_5	5||38448715||38448849||evm.model.chr6.1764||-1||CDS||1261465389||29610||79.26	38448849	38448715	2.800000e-31	208
NA	NA	a35405_1	1||82159630||82160221||evm.model.chr1.2895||-1||CDS||1261398928||3686||83.61	82160221	82159630	b35405_5	5||38642875||38643466||evm.model.chr6.1758||-1||CDS||1261465375||29616||83.61	38643466	38642875	2.800000e-188	255
NA	NA	a35405_1	1||82185248||82188074||evm.model.chr1.2897||-1||CDS||1261398932||3688||84.3	82188074	82185248	b35405_5	5||38694896||38697701||evm.model.chr6.1753||-1||CDS||1261465365||29621||84.3	38697701	38694896	1.000000e-250	305
0.5601	0.2232	a35405_1	1||82207404||82208336||evm.model.chr1.2898||-1||CDS||1261398934||3689||72.74	82208336	82207404	b35405_5	5||38731434||38732312||evm.model.chr6.1751||-1||CDS||1261465361||29623||72.74	38732312	38731434	1.300000e-109	355
#9	352.0	a35405_1	b35405_5	f	10  Mean Ks:  0.6493	Mean Kn: 0.1928
#Ks	Kn	a<db_genome_id>_<chr>	chr1||start1||stop1||name1||strand1||type1||db_feature_id1||genome_order1||percent_id1	start1	stop1	b<db_genome_id>_<chr>	chr2||start2||stop2||name2||strand2||type2||db_feature_id2||genome_order2||percent_id2	start2	stop2	eval	block_score	GEVO_link
NA	NA	a35405_1	1||18785120||18785328||evm.model.chr1.710.1||-1||CDS||1261409946||876||77.51	18785328	18785120	b35405_5	5||43317737||43317945||evm.model.chr6.1969||1||CDS||1261465953||29836||77.51	43317737	43317945	3.900000e-48	47
0.5707	0.2328	a35405_1	1||18920460||18920651||evm.model.chr1.713.1||1||CDS||1261410046||881||76.79	18920460	18920651	b35405_5	5||43520974||43521159||evm.model.chr6.1979||1||CDS||1261465995||29856||76.79	43520974	43521159	7.900000e-32	75
NA	NA	a35405_1	1||19040812||19041024||evm.model.chr1.715||1||CDS||1261410116||883||83.98	19040812	19041024	b35405_5	5||43560092||43561427||evm.model.chr6.1980||1||CDS||1261465999||29857||83.98	43560092	43561427	8.300000e-62	125
NA	NA	a35405_1	1||19135681||19135804||evm.model.chr1.718||-1||CDS||1261410190||886||85.48	19135804	19135681	b35405_5	5||43595607||43595730||evm.model.chr6.1981||-1||CDS||1261466001||29858||85.48	43595730	43595607	5.200000e-37	161
0.4818	0.1310	a35405_1	1||19509400||19509714||evm.model.chr1.726||-1||CDS||1261410400||895||87.55	19509714	19509400	b35405_5	5||43630006||43630500||evm.model.chr6.1983||-1||CDS||1261466005||29860||87.55	43630500	43630006	2.300000e-93	211
0.8955	0.2145	a35405_1	1||19811229||19811807||evm.model.chr1.744||-1||CDS||1261410930||904||73.33	19811807	19811229	b35405_5	5||43894970||43895371||evm.model.chr6.1988||-1||CDS||1261466017||29868||73.33	43895371	43894970	5.900000e-68	261
undef	undef	a35405_1	1||20444778||20444849||tRNA_0268||1||tRNA||1261414231||919||100.0	20444778	20444849	b35405_5	5||44188173||44188244||tRNA_1108||-1||tRNA||1261471416||29886||100.0	44188244	44188173	1.900000e-31	288
undef	undef	a35405_1	1||20726944||20727031||tRNA_0002||1||tRNA||1261413975||928||81.25	20726944	20727031	b35405_5	5||44188346||44188430||tRNA_1084||1||tRNA||1261471392||29887||81.25	44188346	44188430	2.300000e-13	300
NA	NA	a35405_1	1||20801917||20802056||evm.model.chr1.752||-1||CDS||1261411068||931||83.57	20802056	20801917	b35405_5	5||44390132||44390271||evm.model.chr6.2017.1||-1||CDS||1261466083||29894||83.57	44390271	44390132	1.600000e-39	338
NA	NA	a35405_1	1||20852399||20852532||evm.model.chr1.754||1||CDS||1261411124||933||81.82	20852399	20852532	b35405_5	5||44423933||44424009||evm.model.chr6.2020||1||CDS||1261466089||29896||81.82	44423933	44424009	1.700000e-15	352
#10	300.0	a35405_1	b35405_5	f	6  Mean Ks:  0.7382	Mean Kn: 0.1086
#Ks	Kn	a<db_genome_id>_<chr>	chr1||start1||stop1||name1||strand1||type1||db_feature_id1||genome_order1||percent_id1	start1	stop1	b<db_genome_id>_<chr>	chr2||start2||stop2||name2||strand2||type2||db_feature_id2||genome_order2||percent_id2	start2	stop2	eval	block_score	GEVO_link
0.6432	0.1483	a35405_1	1||111352712||111354113||evm.model.chr1.4080||-1||CDS||1261402188||5178||77.63	111354113	111352712	b35405_5	5||10226512||10227531||evm.model.chr1.4124||-1||CDS||1261462479||27745||77.63	10227531	10226512	6.400000e-245	50
0.8332	0.0690	a35405_1	1||111413645||111414583||evm.model.chr1.4085||1||CDS||1261402198||5183||83.06	111413645	111414583	b35405_5	5||10247147||10248115||evm.model.chr1.4126||1||CDS||1261462483||27748||83.06	10247147	10248115	1.000000e-250	100
NA	NA	a35405_1	1||111517853||111518350||evm.model.chr1.4087||-1||CDS||1261402202||5185||81.91	111518350	111517853	b35405_5	5||10323861||10324258||evm.model.chr1.4130||-1||CDS||1261462497||27755||81.91	10324258	10323861	3.500000e-110	150
NA	NA	a35405_1	1||111527211||111528199||evm.model.chr1.4088||-1||CDS||1261402204||5186||76.99	111528199	111527211	b35405_5	5||10332115||10332866||evm.model.chr1.4131||-1||CDS||1261462499||27756||76.99	10332866	10332115	1.200000e-174	200
NA	NA	a35405_1	1||111585559||111586304||evm.model.chr1.4089||1||CDS||1261402206||5187||83.91	111585559	111586304	b35405_5	5||10358925||10359694||evm.model.chr1.4132||1||CDS||1261462501||27757||83.91	10358925	10359694	8.200000e-236	250
NA	NA	a35405_1	1||111680724||111681216||evm.model.chr1.4091||-1||CDS||1261402212||5188||77.19	111681216	111680724	b35405_5	5||10388914||10389406||evm.model.chr1.4133||1||CDS||1261462503||27758||77.19	10388914	10389406	1.400000e-120	300
#11	294.0	a35405_1	b35405_5	f	6  Mean Ks:  0.5697	Mean Kn: 0.0997
#Ks	Kn	a<db_genome_id>_<chr>	chr1||start1||stop1||name1||strand1||type1||db_feature_id1||genome_order1||percent_id1	start1	stop1	b<db_genome_id>_<chr>	chr2||start2||stop2||name2||strand2||type2||db_feature_id2||genome_order2||percent_id2	start2	stop2	eval	block_score	GEVO_link
0.6781	0.1349	a35405_1	1||160154473||160155231||evm.model.chr4.3124.2||1||CDS||1261413166||7697||77.48	160154473	160155231	b35405_5	5||19381448||19382200||evm.model.chr5.2133||1||CDS||1261463113||28370||77.48	19381448	19382200	1.900000e-97	50
0.7639	0.1443	a35405_1	1||160248300||160248809||evm.model.chr4.3128||-1||CDS||1261413174||7701||84.94	160248809	160248300	b35405_5	5||19559738||19560262||evm.model.chr5.2120||-1||CDS||1261463081||28386||84.94	19560262	19559738	2.800000e-132	97
0.2551	0.0759	a35405_1	1||160394828||160394989||evm.model.chr4.3137||1||CDS||1261413202||7715||88.89	160394828	160394989	b35405_5	5||19767475||19767636||evm.model.chr5.2112.1||1||CDS||1261463061||28397||88.89	19767475	19767636	8.600000e-57	144
0.4989	0.0115	a35405_1	1||160410260||160411867||evm.model.chr4.3138||-1||CDS||1261413204||7716||90.05	160411867	160410260	b35405_5	5||19780364||19781971||evm.model.chr5.2111.1||-1||CDS||1261463055||28399||90.05	19781971	19780364	1.000000e-250	194
0.6524	0.1319	a35405_1	1||160413002||160413268||evm.model.chr4.3139.1||1||CDS||1261413208||7718||79.12	160413002	160413268	b35405_5	5||19812775||19813188||evm.model.chr5.2109||1||CDS||1261463049||28402||79.12	19812775	19813188	4.000000e-66	244
NA	NA	a35405_1	1||160536934||160537153||evm.model.chr4.3142||-1||CDS||1261413214||7721||80.45	160537153	160536934	b35405_5	5||19900086||19900299||evm.model.chr5.2107||-1||CDS||1261463045||28404||80.45	19900299	19900086	3.000000e-54	294
#18	137.0	a35405_1	b35405_5	f	5  Mean Ks:  0.4307	Mean Kn: 0.0859
#Ks	Kn	a<db_genome_id>_<chr>	chr1||start1||stop1||name1||strand1||type1||db_feature_id1||genome_order1||percent_id1	start1	stop1	b<db_genome_id>_<chr>	chr2||start2||stop2||name2||strand2||type2||db_feature_id2||genome_order2||percent_id2	start2	stop2	eval	block_score	GEVO_link
NA	NA	a35405_1	1||24978338||24978443||evm.model.chr1.826||-1||CDS||1261412572||1069||82.47	24978443	24978338	b35405_5	5||47590495||47590612||evm.model.chr6.2111||-1||CDS||1261466327||30049||82.47	47590612	47590495	1.100000e-23	23
NA	NA	a35405_1	1||25105039||25105505||evm.model.chr1.832||-1||CDS||1261412584||1074||62.99	25105505	25105039	b35405_5	5||47818330||47818796||evm.model.chr6.2123||1||CDS||1261466355||30062||62.99	47818330	47818796	3.600000e-10	29
0.6042	0.1526	a35405_1	1||25406218||25406829||evm.model.chr1.846||1||CDS||1261412624||1090||84.06	25406218	25406829	b35405_5	5||47915218||47915946||evm.model.chr6.2126||1||CDS||1261466363||30066||84.06	47915218	47915946	1.100000e-96	76
0.2572	0.0192	a35405_1	1||25458575||25458727||evm.model.chr1.847||-1||CDS||1261412626||1091||92.81	25458727	25458575	b35405_5	5||48023957||48024109||evm.model.chr6.2129||-1||CDS||1261466385||30077||92.81	48024109	48023957	1.900000e-60	123
NA	NA	a35405_1	1||25487342||25487402||evm.model.chr1.848||1||CDS||1261412628||1092||85.25	25487342	25487402	b35405_5	5||48097117||48097177||evm.model.chr6.2134||1||CDS||1261466397||30082||85.25	48097117	48097177	9.800000e-15	137
#1	1866.0	a35405_1	b35405_5	r	49  Mean Ks:  3.2154	Mean Kn: 0.1821
#Ks	Kn	a<db_genome_id>_<chr>	chr1||start1||stop1||name1||strand1||type1||db_feature_id1||genome_order1||percent_id1	start1	stop1	b<db_genome_id>_<chr>	chr2||start2||stop2||name2||strand2||type2||db_feature_id2||genome_order2||percent_id2	start2	stop2	eval	block_score	GEVO_link
NA	NA	a35405_1	1||105123355||105123493||evm.model.chr1.3833||-1||CDS||1261401486||4822||90.23	105123493	105123355	b35405_5	5||25285216||25285354||evm.model.chr6.1166||1||CDS||1261463717||28787||90.23	25285216	25285354	3.600000e-47	46
NA	NA	a35405_1	1||105300855||105300897||evm.model.chr1.3837||-1||CDS||1261401496||4827||93.02	105300897	105300855	b35405_5	5||25137666||25137708||evm.model.chr6.1162.2.1||1||CDS||1261463705||28781||93.02	25137666	25137708	1.600000e-12	57
0.5741	0.1050	a35405_1	1||105336710||105336883||evm.model.chr1.3839||-1||CDS||1261401502||4830||82.49	105336883	105336710	b35405_5	5||25028828||25029004||evm.model.chr6.1158||1||CDS||1261463689||28774||82.49	25028828	25029004	1.100000e-45	102
0.5593	0.1636	a35405_1	1||105388902||105389516||evm.model.chr1.3843||1||CDS||1261401514||4834||79.35	105388902	105389516	b35405_5	5||24995878||24996492||evm.model.chr6.1157||-1||CDS||1261463687||28773||79.35	24996492	24995878	6.100000e-167	152
0.8043	0.1528	a35405_1	1||105452009||105453106||evm.model.chr1.3844||-1||CDS||1261401516||4835||80.68	105453106	105452009	b35405_5	5||24938043||24938453||evm.model.chr6.1153||1||CDS||1261463675||28767||80.68	24938043	24938453	4.200000e-96	202
0.5061	0.0712	a35405_1	1||105738408||105738635||evm.model.chr1.3854.1||-1||CDS||1261401546||4852||86.84	105738635	105738408	b35405_5	5||24880170||24880397||evm.model.chr6.1150.1||-1||CDS||1261463669||28764||86.84	24880397	24880170	4.900000e-77	249
NA	NA	a35405_1	1||105838110||105838155||evm.model.chr1.3858.1||1||CDS||1261401556||4856||80.43	105838110	105838155	b35405_5	5||24769008||24769053||evm.model.chr6.1141||-1||CDS||1261463633||28747||80.43	24769053	24769008	6.800000e-07	252
0.2311	0.0143	a35405_1	1||105857873||105857974||evm.model.chr1.3859||1||CDS||1261401560||4858||92.16	105857873	105857974	b35405_5	5||24753861||24753959||evm.model.chr6.1139||-1||CDS||1261463629||28745||92.16	24753959	24753861	3.400000e-33	284
NA	NA	a35405_1	1||105880602||105880882||evm.model.chr1.3860||-1||CDS||1261401564||4860||76.74	105880882	105880602	b35405_5	5||24741577||24741767||evm.model.chr6.1138||1||CDS||1261463627||28744||76.74	24741577	24741767	4.800000e-21	304
0.3860	0.3135	a35405_1	1||105901566||105901787||evm.model.chr1.3861||1||CDS||1261401568||4861||79.12	105901566	105901787	b35405_5	5||24724516||24724731||evm.model.chr6.1137||-1||CDS||1261463625||28743||79.12	24724731	24724516	4.800000e-43	346
NA	NA	a35405_1	1||105926476||105926581||evm.model.chr1.3863.1||-1||CDS||1261401572||4863||87.74	105926581	105926476	b35405_5	5||24689449||24689554||evm.model.chr6.1133.1||1||CDS||1261463617||28739||87.74	24689449	24689554	1.700000e-33	378
0.7988	0.1502	a35405_1	1||105951736||105951786||evm.model.chr1.3864.1||-1||CDS||1261401576||4865||78.43	105951786	105951736	b35405_5	5||24666484||24666534||evm.model.chr6.1132||1||CDS||1261463613||28737||78.43	24666484	24666534	3.500000e-07	384
NA	NA	a35405_1	1||106036822||106036891||evm.model.chr1.3867||-1||CDS||1261401584||4870||73.97	106036891	106036822	b35405_5	5||24634930||24635002||evm.model.chr6.1131||1||CDS||1261463611||28736||73.97	24634930	24635002	6.900000e-06	389
0.4041	0.1446	a35405_1	1||106064378||106064650||evm.model.chr1.3869||-1||CDS||1261401588||4872||82.78	106064650	106064378	b35405_5	5||24604015||24604287||evm.model.chr6.1130||1||CDS||1261463609||28735||82.78	24604015	24604287	8.400000e-81	439
NA	NA	a35405_1	1||106093195||106093304||evm.model.chr1.3870||1||CDS||1261401594||4873||83.64	106093195	106093304	b35405_5	5||24595352||24595461||evm.model.chr6.1129||-1||CDS||1261463601||28734||83.64	24595461	24595352	9.800000e-30	468
NA	NA	a35405_1	1||106130789||106131036||evm.model.chr1.3872||1||CDS||1261401598||4875||82.41	106130789	106131036	b35405_5	5||24553576||24553781||evm.model.chr6.1128||-1||CDS||1261463599||28732||82.41	24553781	24553576	2.000000e-54	518
0.2478	0.1127	a35405_1	1||106175095||106175211||evm.model.chr1.3875||1||CDS||1261401604||4878||84.62	106175095	106175211	b35405_5	5||24524117||24524230||evm.model.chr6.1127||-1||CDS||1261463597||28731||84.62	24524230	24524117	2.400000e-29	546
NA	NA	a35405_1	1||106262367||106262883||evm.model.chr1.3877||1||CDS||1261401612||4882||77.49	106262367	106262883	b35405_5	5||24472799||24474052||evm.model.chr6.1124||-1||CDS||1261463589||28727||77.49	24474052	24472799	5.800000e-103	596
undef	undef	a35405_1	1||106318541||106318622||tRNA_0260||1||tRNA||1261414223||4885||74.68	106318541	106318622	b35405_5	5||24428508||24428581||tRNA_1008||-1||tRNA||1261471326||28720||74.68	24428581	24428508	1.100000e-07	603
NA	NA	a35405_1	1||106342626||106343224||evm.model.chr1.3880.1||-1||CDS||1261401622||4887||73.94	106343224	106342626	b35405_5	5||24418779||24419380||evm.model.chr6.1118||1||CDS||1261463575||28719||73.94	24418779	24419380	5.400000e-122	653
0.5933	0.0797	a35405_1	1||106424604||106425782||evm.model.chr1.3884||1||CDS||1261401632||4892||83.29	106424604	106425782	b35405_5	5||24396455||24397651||evm.model.chr6.1116||-1||CDS||1261463571||28717||83.29	24397651	24396455	1.000000e-250	703
0.5056	0.2979	a35405_1	1||106499208||106499606||evm.model.chr1.3889.1||1||CDS||1261401646||4900||70.86	106499208	106499606	b35405_5	5||24339614||24340009||evm.model.chr6.1111||-1||CDS||1261463557||28709||70.86	24340009	24339614	3.600000e-62	753
NA	NA	a35405_1	1||106705604||106707525||evm.model.chr1.3898||-1||CDS||1261401680||4918||84.1	106707525	106705604	b35405_5	5||24144201||24146137||evm.model.chr6.1101.1||1||CDS||1261463525||28692||84.1	24144201	24146137	1.000000e-250	800
NA	NA	a35405_1	1||106772575||106772853||evm.model.chr1.3900||1||CDS||1261401698||4920||82.76	106772575	106772853	b35405_5	5||24052491||24052774||evm.model.chr6.1097||-1||CDS||1261463515||28689||82.76	24052774	24052491	4.700000e-76	850
0.9106	0.0938	a35405_1	1||106881134||106882681||evm.model.chr1.3903||1||CDS||1261401710||4926||82.25	106881134	106882681	b35405_5	5||23962734||23964254||evm.model.chr6.1090||-1||CDS||1261463499||28681||82.25	23964254	23962734	1.000000e-250	900
0.4437	0.0424	a35405_1	1||106896804||106897238||evm.model.chr1.3904||1||CDS||1261401712||4927||84.21	106896804	106897238	b35405_5	5||23940102||23940557||evm.model.chr6.1089||-1||CDS||1261463493||28680||84.21	23940557	23940102	6.600000e-132	950
0.5051	0.0273	a35405_1	1||106924088||106924291||evm.model.chr1.3906||-1||CDS||1261401714||4928||90.15	106924291	106924088	b35405_5	5||23906683||23906886||evm.model.chr6.1088||1||CDS||1261463491||28679||90.15	23906683	23906886	1.000000e-75	1000
0.7080	0.1347	a35405_1	1||106944895||106946121||evm.model.chr1.3907||1||CDS||1261401716||4929||81.43	106944895	106946121	b35405_5	5||23884503||23885800||evm.model.chr6.1087||-1||CDS||1261463489||28678||81.43	23885800	23884503	1.000000e-250	1050
0.4595	0.0664	a35405_1	1||107006689||107007759||evm.model.chr1.3909.1||1||CDS||1261401722||4932||84.96	107006689	107007759	b35405_5	5||23821089||23822180||evm.model.chr6.1086||-1||CDS||1261463487||28677||84.96	23822180	23821089	2.600000e-217	1100
NA	NA	a35405_1	1||107081228||107081502||evm.model.chr1.3912||-1||CDS||1261401730||4935||85.09	107081502	107081228	b35405_5	5||23764006||23764277||evm.model.chr6.1083||1||CDS||1261463481||28674||85.09	23764006	23764277	1.200000e-84	1150
0.6828	0.2317	a35405_1	1||107148907||107148960||evm.model.chr1.3915||1||CDS||1261401736||4938||81.48	107148907	107148960	b35405_5	5||23744449||23744502||evm.model.chr6.1082||-1||CDS||1261463479||28673||81.48	23744502	23744449	6.700000e-10	1159
0.4690	0.2117	a35405_1	1||107206201||107206764||evm.model.chr1.3916||1||CDS||1261401740||4941||74.2	107206201	107206764	b35405_5	5||23709273||23709803||evm.model.chr6.1081.1||-1||CDS||1261463475||28671||74.2	23709803	23709273	1.300000e-104	1209
NA	NA	a35405_1	1||107231403||107231655||evm.model.chr1.3917||-1||CDS||1261401742||4942||77.68	107231655	107231403	b35405_5	5||23459302||23459542||evm.model.chr6.1080||1||CDS||1261463471||28659||77.68	23459302	23459542	2.700000e-54	1256
NA	NA	a35405_1	1||107264319||107264554||evm.model.chr1.3919||1||CDS||1261401748||4945||77.94	107264319	107264554	b35405_5	5||23422961||23423190||evm.model.chr6.1076||-1||CDS||1261463461||28655||77.94	23423190	23422961	6.900000e-47	1302
NA	NA	a35405_1	1||107432811||107433154||evm.model.chr1.3929||-1||CDS||1261401776||4959||87.79	107433154	107432811	b35405_5	5||23393841||23394190||evm.model.chr6.1074.1||1||CDS||1261463453||28651||87.79	23393841	23394190	3.000000e-123	1349
NA	NA	a35405_1	1||107467797||107467926||evm.model.chr1.3931.1||1||CDS||1261401784||4962||85.0	107467797	107467926	b35405_5	5||23372385||23372511||evm.model.chr6.1073||-1||CDS||1261463449||28649||85.0	23372511	23372385	2.400000e-34	1382
0.4537	0.0082	a35405_1	1||107538155||107538505||evm.model.chr1.3934||-1||CDS||1261401790||4965||90.31	107538505	107538155	b35405_5	5||23329871||23330221||evm.model.chr6.1071||1||CDS||1261463445||28647||90.31	23329871	23330221	1.500000e-136	1432
NA	NA	a35405_1	1||107557463||107557845||evm.model.chr1.3935||1||CDS||1261401792||4966||85.59	107557463	107557845	b35405_5	5||23306568||23306950||evm.model.chr6.1068.1||-1||CDS||1261463433||28643||85.59	23306950	23306568	1.200000e-113	1482
NA	NA	a35405_1	1||107653411||107654941||evm.model.chr1.3941.1||1||CDS||1261401808||4973||76.45	107653411	107654941	b35405_5	5||23241252||23242827||evm.model.chr6.1066||-1||CDS||1261463429||28640||76.45	23242827	23241252	1.100000e-214	1532
NA	NA	a35405_1	1||107699517||107700153||evm.model.chr1.3943||1||CDS||1261401812||4975||76.76	107699517	107700153	b35405_5	5||23214378||23214978||evm.model.chr6.1064.1||-1||CDS||1261463423||28637||76.76	23214978	23214378	7.300000e-68	1582
0.3451	0.1609	a35405_1	1||107774084||107774314||evm.model.chr1.3946||-1||CDS||1261401818||4978||84.82	107774314	107774084	b35405_5	5||23182209||23182439||evm.model.chr6.1061.1||1||CDS||1261463415||28633||84.82	23182209	23182439	6.000000e-70	1632
0.5227	0.1675	a35405_1	1||107934394||107935137||evm.model.chr1.3952||1||CDS||1261401836||4986||79.4	107934394	107935137	b35405_5	5||23119205||23119933||evm.model.chr6.1057||-1||CDS||1261463403||28628||79.4	23119933	23119205	7.200000e-193	1682
1.2675	0.1795	a35405_1	1||107997270||107997344||evm.model.chr1.3956||-1||CDS||1261401844||4990||74.67	107997344	107997270	b35405_5	5||23085862||23085936||evm.model.chr6.1054||1||CDS||1261463397||28625||74.67	23085862	23085936	1.400000e-10	1691
61.5766	1.2585	a35405_1	1||108058827||108059852||evm.model.chr1.3961||1||CDS||1261401856||4995||76.92	108058827	108059852	b35405_5	5||22924971||22925269||evm.model.chr6.1049||-1||CDS||1261463363||28610||76.92	22925269	22924971	4.600000e-04	1691
NA	NA	a35405_1	1||108107030||108107132||evm.model.chr1.3963||-1||CDS||1261401860||4997||85.44	108107132	108107030	b35405_5	5||22913458||22913885||evm.model.chr6.1048.1||1||CDS||1261463361||28609||85.44	22913458	22913885	1.400000e-29	1719
NA	NA	a35405_1	1||108128588||108129069||evm.model.chr1.3964||-1||CDS||1261401862||4998||80.75	108129069	108128588	b35405_5	5||22865968||22866446||evm.model.chr6.1047.1||1||CDS||1261463357||28607||80.75	22865968	22866446	1.300000e-131	1769
NA	NA	a35405_1	1||108195561||108195855||evm.model.chr1.3967.1||-1||CDS||1261401872||5003||79.93	108195855	108195561	b35405_5	5||22805886||22806186||evm.model.chr6.1045||1||CDS||1261463351||28604||79.93	22805886	22806186	5.800000e-76	1819
NA	NA	a35405_1	1||108207763||108207893||evm.model.chr1.3968.1||-1||CDS||1261401876||5005||83.59	108207893	108207763	b35405_5	5||22783498||22783622||evm.model.chr6.1044.1||1||CDS||1261463349||28603||83.59	22783498	22783622	8.300000e-24	1842
undef	undef	a35405_1	1||108238482||108238553||tRNA_0145||-1||tRNA||1261414113||5006||96.97	108238553	108238482	b35405_5	5||22773035||22773105||tRNA_1055||1||tRNA||1261471364||28601||96.97	22773035	22773105	2.600000e-25	1866
#2	1715.0	a35405_1	b35405_5	r	44  Mean Ks:  5.4263	Mean Kn: 0.1827
#Ks	Kn	a<db_genome_id>_<chr>	chr1||start1||stop1||name1||strand1||type1||db_feature_id1||genome_order1||percent_id1	start1	stop1	b<db_genome_id>_<chr>	chr2||start2||stop2||name2||strand2||type2||db_feature_id2||genome_order2||percent_id2	start2	stop2	eval	block_score	GEVO_link
NA	NA	a35405_1	1||82457255||82457714||evm.model.chr1.2910||-1||CDS||1261398970||3702||64.81	82457714	82457255	b35405_5	5||37930737||37931193||evm.model.chr6.1788||1||CDS||1261465443||29584||64.81	37930737	37931193	4.600000e-47	46
NA	NA	a35405_1	1||82512640||82513327||evm.model.chr1.2911||1||CDS||1261398974||3703||77.28	82512640	82513327	b35405_5	5||37891969||37892769||evm.model.chr6.1790||-1||CDS||1261465453||29582||77.28	37892769	37891969	7.400000e-153	96
0.5379	0.2118	a35405_1	1||82670561||82671598||evm.model.chr1.2916.1||-1||CDS||1261398986||3709||77.26	82671598	82670561	b35405_5	5||37806533||37807621||evm.model.chr6.1798||1||CDS||1261465467||29574||77.26	37806533	37807621	3.500000e-249	146
0.5526	0.0496	a35405_1	1||82839291||82839392||evm.model.chr1.2923.1||-1||CDS||1261399014||3721||87.36	82839392	82839291	b35405_5	5||37710162||37710248||evm.model.chr6.1803.1||1||CDS||1261465483||29563||87.36	37710162	37710248	5.100000e-25	167
0.0563	0.0392	a35405_1	1||82917598||82917645||evm.model.chr1.2927.1||-1||CDS||1261399024||3727||95.83	82917645	82917598	b35405_5	5||37678422||37678469||evm.model.chr6.1804||1||CDS||1261465497||29561||95.83	37678422	37678469	2.200000e-16	182
1.0332	0.2936	a35405_1	1||83045566||83047926||evm.model.chr1.2934||1||CDS||1261399040||3734||74.64	83045566	83047926	b35405_5	5||37262094||37264463||evm.model.chr6.1746||-1||CDS||1261465343||29556||74.64	37264463	37262094	1.000000e-250	232
NA	NA	a35405_1	1||83296182||83296332||evm.model.chr1.2946.1||1||CDS||1261399068||3746||84.09	83296182	83296332	b35405_5	5||37253783||37253861||evm.model.chr6.1745.1||-1||CDS||1261465337||29553||84.09	37253861	37253783	4.800000e-06	234
4.0122	0.3245	a35405_1	1||83393019||83393966||evm.model.chr1.2950.1||1||CDS||1261399078||3751||77.32	83393019	83393966	b35405_5	5||37222561||37223772||evm.model.chr6.1742||-1||CDS||1261465329||29549||77.32	37223772	37222561	1.100000e-129	284
NA	NA	a35405_1	1||83475596||83475678||evm.model.chr1.2952||-1||CDS||1261399082||3753||89.16	83475678	83475596	b35405_5	5||37142255||37142439||evm.model.chr6.1741||1||CDS||1261465327||29548||89.16	37142255	37142439	3.000000e-26	309
0.7647	0.1511	a35405_1	1||83629907||83630569||evm.model.chr1.2958||1||CDS||1261399094||3759||82.24	83629907	83630569	b35405_5	5||37011727||37012407||evm.model.chr6.1737||-1||CDS||1261465317||29544||82.24	37012407	37011727	5.800000e-163	359
0.3986	0.1794	a35405_1	1||83666650||83668056||evm.model.chr1.2959||-1||CDS||1261399096||3760||78.69	83668056	83666650	b35405_5	5||37006224||37007630||evm.model.chr6.1736.1||1||CDS||1261465315||29543||78.69	37006224	37007630	1.000000e-250	409
0.2626	0.0003	a35405_1	1||83745493||83745552||evm.model.chr1.2963.1||1||CDS||1261399108||3765||96.67	83745493	83745552	b35405_5	5||36966588||36966647||evm.model.chr6.1733||-1||CDS||1261465303||29537||96.67	36966647	36966588	1.100000e-22	431
0.9814	0.3055	a35405_1	1||83781677||83782159||evm.model.chr1.2966||1||CDS||1261399114||3768||73.16	83781677	83782159	b35405_5	5||36947849||36948493||evm.model.chr6.1732||-1||CDS||1261465301||29536||73.16	36948493	36947849	8.800000e-79	481
NA	NA	a35405_1	1||83904951||83905423||evm.model.chr1.2968||-1||CDS||1261399118||3770||82.03	83905423	83904951	b35405_5	5||36921900||36922369||evm.model.chr6.1731||1||CDS||1261465299||29535||82.03	36921900	36922369	7.100000e-137	531
0.8464	0.1351	a35405_1	1||83926144||83926527||evm.model.chr1.2969.1||1||CDS||1261399122||3772||75.58	83926144	83926527	b35405_5	5||36870167||36870565||evm.model.chr6.1726.1||-1||CDS||1261465285||29529||75.58	36870565	36870167	1.500000e-72	581
NA	NA	a35405_1	1||84175425||84175687||evm.model.chr1.2972||1||CDS||1261399130||3775||85.93	84175425	84175687	b35405_5	5||36733124||36733380||evm.model.chr6.1722||-1||CDS||1261465265||29518||85.93	36733380	36733124	4.900000e-83	628
0.9037	0.0398	a35405_1	1||84216096||84216638||evm.model.chr1.2975||1||CDS||1261399136||3778||87.43	84216096	84216638	b35405_5	5||36710212||36710751||evm.model.chr6.1720||-1||CDS||1261465261||29516||87.43	36710751	36710212	2.800000e-191	678
1.5792	0.2779	a35405_1	1||84308655||84308924||evm.model.chr1.2978||1||CDS||1261399142||3781||76.15	84308655	84308924	b35405_5	5||36671187||36671435||evm.model.chr6.1716.1||-1||CDS||1261465251||29512||76.15	36671435	36671187	1.400000e-20	697
NA	NA	a35405_1	1||84379926||84380098||evm.model.chr1.2982||-1||CDS||1261399152||3785||84.97	84380098	84379926	b35405_5	5||36591419||36591591||evm.model.chr6.1709||1||CDS||1261465231||29502||84.97	36591419	36591591	3.700000e-53	747
0.5631	0.0239	a35405_1	1||84479207||84479551||evm.model.chr1.2984.1||1||CDS||1261399158||3788||88.7	84479207	84479551	b35405_5	5||36558328||36558672||evm.model.chr6.1707||-1||CDS||1261465227||29500||88.7	36558672	36558328	1.500000e-127	797
NA	NA	a35405_1	1||84577323||84577486||evm.model.chr1.2988||-1||CDS||1261399168||3793||83.1	84577486	84577323	b35405_5	5||36351353||36351423||evm.model.chr6.1702.1||1||CDS||1261465209||29491||83.1	36351353	36351423	3.000000e-14	810
NA	NA	a35405_1	1||84594955||84595321||evm.model.chr1.2989||1||CDS||1261399170||3794||81.23	84594955	84595321	b35405_5	5||36297630||36298643||evm.model.chr6.1699||-1||CDS||1261465189||29487||81.23	36298643	36297630	4.600000e-101	860
0.7397	0.0835	a35405_1	1||84616725||84617423||evm.model.chr1.2990||-1||CDS||1261399178||3795||85.89	84617423	84616725	b35405_5	5||36271938||36272627||evm.model.chr6.1696||1||CDS||1261465183||29484||85.89	36271938	36272627	3.600000e-131	910
0.9178	0.2658	a35405_1	1||84682822||84683001||evm.model.chr1.2993||1||CDS||1261399184||3798||69.81	84682822	84683001	b35405_5	5||36002612||36002788||evm.model.chr6.1687||-1||CDS||1261465165||29476||69.81	36002788	36002612	1.500000e-18	927
62.2804	1.1629	a35405_1	1||84713602||84714531||evm.model.chr1.2995||1||CDS||1261399188||3800||67.38	84713602	84714531	b35405_5	5||35945554||35946216||evm.model.chr6.1681||-1||CDS||1261465153||29470||67.38	35946216	35945554	2.700000e-84	977
undef	undef	a35405_1	1||84728643||84728714||tRNA_0241||1||tRNA||1261414205||3803||98.61	84728643	84728714	b35405_5	5||35916406||35916477||tRNA_1118||-1||tRNA||1261471426||29464||98.61	35916477	35916406	3.300000e-30	1006
0.3041	0.0342	a35405_1	1||84740972||84741052||evm.model.chr1.2998||1||CDS||1261399194||3804||91.36	84740972	84741052	b35405_5	5||35902407||35902487||evm.model.chr6.1678||-1||CDS||1261465143||29462||91.36	35902487	35902407	1.300000e-27	1032
0.5535	0.2045	a35405_1	1||85067828||85068064||evm.model.chr1.3028||-1||CDS||1261399274||3814||78.51	85068064	85067828	b35405_5	5||35770177||35770470||evm.model.chr6.1673||-1||CDS||1261465133||29456||78.51	35770470	35770177	6.700000e-48	1079
0.5653	0.0006	a35405_1	1||85146041||85146163||evm.model.chr1.3024||1||CDS||1261399264||3819||94.31	85146041	85146163	b35405_5	5||35713974||35714096||evm.model.chr6.1670||1||CDS||1261465125||29452||94.31	35713974	35714096	1.400000e-49	1127
0.3907	0.0004	a35405_1	1||85318346||85318402||evm.model.chr1.3019||1||CDS||1261399252||3824||92.98	85318346	85318402	b35405_5	5||35702998||35703054||evm.model.chr6.1669||-1||CDS||1261465121||29451||92.98	35703054	35702998	1.200000e-18	1144
0.3587	0.0390	a35405_1	1||85407735||85407848||evm.model.chr1.3016.1||-1||CDS||1261399246||3828||88.6	85407848	85407735	b35405_5	5||35646941||35647054||evm.model.chr6.1666.1||1||CDS||1261465111||29445||88.6	35646941	35647054	1.100000e-37	1181
1.4342	0.0183	a35405_1	1||85433386||85433613||evm.model.chr1.3013||1||CDS||1261399238||3831||86.34	85433386	85433613	b35405_5	5||35631881||35632108||evm.model.chr6.1665.1||-1||CDS||1261465107||29443||86.34	35632108	35631881	2.700000e-75	1231
0.9363	0.2896	a35405_1	1||85762811||85764289||evm.model.chr1.3034||1||CDS||1261399290||3845||70.12	85762811	85764289	b35405_5	5||35546980||35548371||evm.model.chr6.1661||1||CDS||1261465093||29436||70.12	35546980	35548371	1.700000e-114	1278
68.3276	0.6026	a35405_1	1||85833377||85836952||evm.model.chr1.3039||-1||CDS||1261399300||3850||78.82	85836952	85833377	b35405_5	5||35541436||35542551||evm.model.chr6.1660||-1||CDS||1261465091||29435||78.82	35542551	35541436	1.000000e-250	1328
0.7925	0.1026	a35405_1	1||85856150||85856413||evm.model.chr1.3040||1||CDS||1261399304||3851||82.16	85856150	85856413	b35405_5	5||35515280||35515531||evm.model.chr6.1658||-1||CDS||1261465083||29432||82.16	35515531	35515280	7.300000e-68	1378
NA	NA	a35405_1	1||85896306||85896393||evm.model.chr1.3041||-1||CDS||1261399306||3852||77.78	85896393	85896306	b35405_5	5||35488138||35488228||evm.model.chr6.1657||1||CDS||1261465081||29431||77.78	35488138	35488228	1.900000e-14	1391
NA	NA	a35405_1	1||85948006||85948257||evm.model.chr1.3043||1||CDS||1261399310||3854||84.25	85948006	85948257	b35405_5	5||35447493||35447668||evm.model.chr6.1655||-1||CDS||1261465069||29425||84.25	35447668	35447493	3.000000e-33	1423
NA	NA	a35405_1	1||85977104||85977230||evm.model.chr1.3047||-1||CDS||1261399318||3858||82.17	85977230	85977104	b35405_5	5||35436007||35436136||evm.model.chr6.1654||1||CDS||1261465067||29424||82.17	35436007	35436136	5.600000e-30	1452
NA	NA	a35405_1	1||86011373||86011818||evm.model.chr1.3048.1||-1||CDS||1261399322||3861||83.41	86011818	86011373	b35405_5	5||35412043||35412497||evm.model.chr6.1651||1||CDS||1261465061||29421||83.41	35412043	35412497	7.300000e-136	1502
NA	NA	a35405_1	1||86030233||86030801||evm.model.chr1.3049.1||-1||CDS||1261399328||3864||84.62	86030801	86030233	b35405_5	5||35390827||35391371||evm.model.chr6.1650||1||CDS||1261465059||29420||84.62	35390827	35391371	1.800000e-134	1552
0.5698	0.0259	a35405_1	1||86076690||86076848||evm.model.chr1.3050||-1||CDS||1261399334||3866||90.26	86076848	86076690	b35405_5	5||35349307||35349465||evm.model.chr6.1648||1||CDS||1261465051||29418||90.26	35349307	35349465	8.100000e-56	1602
NA	NA	a35405_1	1||86098159||86098304||evm.model.chr1.3051||-1||CDS||1261399336||3867||77.08	86098304	86098159	b35405_5	5||35339672||35340754||evm.model.chr6.1647||-1||CDS||1261465049||29417||77.08	35340754	35339672	7.300000e-17	1618
0.4560	0.0693	a35405_1	1||86433450||86433941||evm.model.chr1.3057||1||CDS||1261399350||3874||86.06	86433450	86433941	b35405_5	5||35060745||35061239||evm.model.chr6.1581||-1||CDS||1261464883||29410||86.06	35061239	35060745	2.400000e-166	1668
0.8189	0.1836	a35405_1	1||86882474||86883898||evm.model.chr1.3071||1||CDS||1261399392||3894||79.6	86882474	86883898	b35405_5	5||34774548||34775963||evm.model.chr6.1590||-1||CDS||1261464903||29400||79.6	34775963	34774548	1.000000e-250	1715
#3	835.0	a35405_1	b35405_5	r	23  Mean Ks:  9.2135	Mean Kn: 0.2284
#Ks	Kn	a<db_genome_id>_<chr>	chr1||start1||stop1||name1||strand1||type1||db_feature_id1||genome_order1||percent_id1	start1	stop1	b<db_genome_id>_<chr>	chr2||start2||stop2||name2||strand2||type2||db_feature_id2||genome_order2||percent_id2	start2	stop2	eval	block_score	GEVO_link
0.4104	0.0506	a35405_1	1||111788463||111788897||evm.model.chr1.4192||1||CDS||1261402238||5191||86.44	111788463	111788897	b35405_5	5||8802857||8803279||evm.model.chr6.457||-1||CDS||1261469801||27648||86.44	8803279	8802857	1.200000e-146	50
0.5971	0.0683	a35405_1	1||111830096||111830401||evm.model.chr1.4193.1||1||CDS||1261402242||5193||80.07	111830096	111830401	b35405_5	5||8747002||8747295||evm.model.chr6.455||-1||CDS||1261469793||27644||80.07	8747295	8747002	2.800000e-78	100
0.2608	0.0003	a35405_1	1||111891827||111891865||evm.model.chr1.4195||1||CDS||1261402248||5196||94.87	111891827	111891865	b35405_5	5||8678475||8678513||evm.model.chr6.452||-1||CDS||1261469787||27641||94.87	8678513	8678475	1.200000e-11	110
NA	NA	a35405_1	1||111958922||111959174||evm.model.chr1.4198||-1||CDS||1261402258||5201||85.94	111959174	111958922	b35405_5	5||8486702||8486957||evm.model.chr6.447||1||CDS||1261469769||27633||85.94	8486702	8486957	9.800000e-81	160
0.7228	0.2103	a35405_1	1||112018672||112019631||evm.model.chr1.4200||-1||CDS||1261402268||5203||72.84	112019631	112018672	b35405_5	5||8449417||8450424||evm.model.chr6.444.1||1||CDS||1261469761||27630||72.84	8449417	8450424	4.700000e-179	210
0.7587	0.2143	a35405_1	1||112042561||112042755||evm.model.chr1.4201.1||-1||CDS||1261402272||5205||69.52	112042755	112042561	b35405_5	5||8434554||8434763||evm.model.chr6.443||1||CDS||1261469757||27627||69.52	8434554	8434763	2.500000e-24	233
NA	NA	a35405_1	1||112053993||112054069||evm.model.chr1.4202.1||-1||CDS||1261402278||5208||92.21	112054069	112053993	b35405_5	5||8417881||8417957||evm.model.chr6.442.1||1||CDS||1261469749||27623||92.21	8417881	8417957	1.000000e-26	259
NA	NA	a35405_1	1||112186963||112187182||evm.model.chr1.4209.2||-1||CDS||1261402300||5219||81.82	112187182	112186963	b35405_5	5||8348724||8348943||evm.model.chr6.438.1||1||CDS||1261469731||27615||81.82	8348724	8348943	1.900000e-61	306
NA	NA	a35405_1	1||112217343||112218262||evm.model.chr1.4211||-1||CDS||1261402308||5222||76.33	112218262	112217343	b35405_5	5||8338231||8339264||evm.model.chr6.437||1||CDS||1261469727||27613||76.33	8338231	8339264	1.000000e-118	356
NA	NA	a35405_1	1||112266249||112266321||evm.model.chr1.4214||1||CDS||1261402314||5225||89.04	112266249	112266321	b35405_5	5||8297741||8297813||evm.model.chr6.435.1||-1||CDS||1261469721||27610||89.04	8297813	8297741	3.300000e-22	377
0.1166	0.0001	a35405_1	1||112393835||112393873||evm.model.chr1.4221||-1||CDS||1261402332||5233||97.44	112393873	112393835	b35405_5	5||7970362||7970400||evm.model.chr6.432.1||1||CDS||1261469711||27596||97.44	7970362	7970400	6.900000e-13	386
NA	NA	a35405_1	1||112433620||112433767||evm.model.chr1.4222||-1||CDS||1261402334||5234||79.41	112433767	112433620	b35405_5	5||7960361||7960702||evm.model.chr6.431.1||-1||CDS||1261469705||27593||79.41	7960702	7960361	6.200000e-11	396
0.3012	0.0668	a35405_1	1||112463355||112463447||evm.model.chr1.4223.1||1||CDS||1261402338||5237||89.25	112463355	112463447	b35405_5	5||7940238||7940330||evm.model.chr6.430||-1||CDS||1261469701||27591||89.25	7940330	7940238	2.800000e-30	425
0.0352	0.0395	a35405_1	1||112472929||112473009||evm.model.chr1.4224||-1||CDS||1261402346||5241||96.3	112473009	112472929	b35405_5	5||7933359||7933439||evm.model.chr6.429.1||1||CDS||1261469693||27589||96.3	7933359	7933439	1.800000e-32	456
0.8470	0.0940	a35405_1	1||112516719||112516937||evm.model.chr1.4226||1||CDS||1261402352||5243||81.43	112516719	112516937	b35405_5	5||7899615||7899839||evm.model.chr6.426||-1||CDS||1261469685||27585||81.43	7899839	7899615	4.900000e-57	506
0.4848	0.1126	a35405_1	1||112545886||112546974||evm.model.chr1.4228||-1||CDS||1261402356||5245||82.93	112546974	112545886	b35405_5	5||7877917||7878663||evm.model.chr6.423||1||CDS||1261469679||27582||82.93	7877917	7878663	3.900000e-220	556
61.7955	1.0199	a35405_1	1||112570524||112570907||evm.model.chr1.4230||-1||CDS||1261402364||5248||82.68	112570907	112570524	b35405_5	5||7852432||7853805||evm.model.chr6.420||1||CDS||1261469671||27578||82.68	7852432	7853805	3.900000e-103	606
0.4568	0.1088	a35405_1	1||112645344||112646823||evm.model.chr1.4233||1||CDS||1261402370||5251||84.93	112645344	112646823	b35405_5	5||7797501||7798973||evm.model.chr6.418||-1||CDS||1261469665||27576||84.93	7798973	7797501	1.000000e-250	656
NA	NA	a35405_1	1||112842523||112842584||evm.model.chr1.4242||-1||CDS||1261402398||5264||93.55	112842584	112842523	b35405_5	5||7697829||7697890||evm.model.chr6.413.1||1||CDS||1261469651||27569||93.55	7697829	7697890	2.800000e-21	673
NA	NA	a35405_1	1||113227698||113229193||evm.model.chr1.4255||1||CDS||1261402428||5282||75.64	113227698	113229193	b35405_5	5||7541460||7543138||evm.model.chr6.404||-1||CDS||1261469625||27556||75.64	7543138	7541460	1.000000e-250	720
0.3004	0.1341	a35405_1	1||113314547||113314813||evm.model.chr1.4258||1||CDS||1261402434||5285||85.39	113314547	113314813	b35405_5	5||7499556||7499822||evm.model.chr6.401||-1||CDS||1261469617||27552||85.39	7499822	7499556	7.900000e-87	770
61.9013	1.0778	a35405_1	1||113846490||113846801||evm.model.chr1.4268||-1||CDS||1261402452||5291||83.6	113846801	113846490	b35405_5	5||7409829||7410812||evm.model.chr6.397||1||CDS||1261469601||27546||83.6	7409829	7410812	9.000000e-96	820
NA	NA	a35405_1	1||113890470||113890518||evm.model.chr1.4270||1||CDS||1261402464||5296||93.88	113890470	113890518	b35405_5	5||7370312||7370360||evm.model.chr6.394||-1||CDS||1261469595||27543||93.88	7370360	7370312	1.100000e-15	835
#4	803.0	a35405_1	b35405_5	r	18  Mean Ks:  0.8764	Mean Kn: 0.1259
#Ks	Kn	a<db_genome_id>_<chr>	chr1||start1||stop1||name1||strand1||type1||db_feature_id1||genome_order1||percent_id1	start1	stop1	b<db_genome_id>_<chr>	chr2||start2||stop2||name2||strand2||type2||db_feature_id2||genome_order2||percent_id2	start2	stop2	eval	block_score	GEVO_link
NA	NA	a35405_1	1||89854168||89854406||evm.model.chr1.3223.1||-1||CDS||1261399814||4050||86.19	89854406	89854168	b35405_5	5||22755421||22755659||evm.model.chr6.1043.1||1||CDS||1261463345||28600||86.19	22755421	22755659	3.000000e-79	50
0.7780	0.0453	a35405_1	1||89886657||89887085||evm.model.chr1.3225||-1||CDS||1261399818||4052||85.83	89887085	89886657	b35405_5	5||22727106||22727225||evm.model.chr6.1042.1||1||CDS||1261463341||28597||85.83	22727106	22727225	3.000000e-32	81
0.5815	0.0676	a35405_1	1||89964624||89965094||evm.model.chr1.3229||1||CDS||1261399826||4056||84.5	89964624	89965094	b35405_5	5||22652871||22653332||evm.model.chr6.1038||-1||CDS||1261463329||28593||84.5	22653332	22652871	2.900000e-149	131
NA	NA	a35405_1	1||90116677||90117007||evm.model.chr1.3234.1||1||CDS||1261399842||4063||82.48	90116677	90117007	b35405_5	5||22560057||22560387||evm.model.chr6.1032.1||-1||CDS||1261463315||28587||82.48	22560387	22560057	3.300000e-98	181
0.8340	0.3762	a35405_1	1||90218599||90218811||evm.model.chr1.3239||-1||CDS||1261399852||4068||85.82	90218811	90218599	b35405_5	5||22504236||22504508||evm.model.chr6.1029||1||CDS||1261463307||28582||85.82	22504236	22504508	1.200000e-40	220
0.5029	0.1795	a35405_1	1||90546610||90547431||evm.model.chr1.3287||-1||CDS||1261399990||4081||77.58	90547431	90546610	b35405_5	5||22375542||22376276||evm.model.chr6.1022||1||CDS||1261463291||28574||77.58	22375542	22376276	2.100000e-73	267
0.3939	0.1359	a35405_1	1||90557875||90558960||evm.model.chr1.3286||-1||CDS||1261399988||4082||82.16	90558960	90557875	b35405_5	5||22366105||22367214||evm.model.chr6.1021||1||CDS||1261463289||28573||82.16	22366105	22367214	1.000000e-250	317
3.5559	0.1270	a35405_1	1||90573311||90573592||evm.model.chr1.3285||-1||CDS||1261399986||4083||74.53	90573592	90573311	b35405_5	5||22327604||22327711||evm.model.chr6.1018||1||CDS||1261463265||28564||74.53	22327604	22327711	3.200000e-16	332
NA	NA	a35405_1	1||90756819||90757033||evm.model.chr1.3276.1||1||CDS||1261399964||4094||81.86	90756819	90757033	b35405_5	5||22270989||22271191||evm.model.chr6.1012.1||-1||CDS||1261463255||28559||81.86	22271191	22270989	4.200000e-56	379
NA	NA	a35405_1	1||90800653||90801097||evm.model.chr1.3273.1||-1||CDS||1261399960||4096||80.31	90801097	90800653	b35405_5	5||22253145||22253403||evm.model.chr6.1011.1||1||CDS||1261463251||28557||80.31	22253145	22253403	2.400000e-66	429
NA	NA	a35405_1	1||90844723||90845320||evm.model.chr1.3271||-1||CDS||1261399954||4098||80.1	90845320	90844723	b35405_5	5||22182812||22183433||evm.model.chr6.1007||1||CDS||1261463241||28553||80.1	22182812	22183433	2.700000e-164	479
0.4381	0.0801	a35405_1	1||90933660||90933827||evm.model.chr1.3268.1||1||CDS||1261399946||4102||87.5	90933660	90933827	b35405_5	5||22098276||22098443||evm.model.chr6.1004||-1||CDS||1261463231||28549||87.5	22098443	22098276	2.200000e-56	529
0.6310	0.0328	a35405_1	1||90946740||90946826||evm.model.chr1.3267||-1||CDS||1261399942||4103||89.66	90946826	90946740	b35405_5	5||22081889||22081975||evm.model.chr6.1003||1||CDS||1261463229||28547||89.66	22081889	22081975	2.400000e-28	556
NA	NA	a35405_1	1||91140424||91140698||evm.model.chr1.3260||-1||CDS||1261399910||4119||85.82	91140698	91140424	b35405_5	5||21830208||21830482||evm.model.chr6.991.1||1||CDS||1261471151||28532||85.82	21830208	21830482	5.700000e-91	603
NA	NA	a35405_1	1||91169074||91169359||evm.model.chr1.3259||1||CDS||1261399906||4120||77.46	91169074	91169359	b35405_5	5||21801346||21801619||evm.model.chr6.990||-1||CDS||1261471147||28530||77.46	21801619	21801346	2.600000e-60	653
0.6559	0.1349	a35405_1	1||91206978||91207421||evm.model.chr1.3257||1||CDS||1261399902||4122||76.72	91206978	91207421	b35405_5	5||21765068||21765481||evm.model.chr6.988||1||CDS||1261471139||28526||76.72	21765068	21765481	2.000000e-51	703
NA	NA	a35405_1	1||91231312||91232009||evm.model.chr1.3256.1||-1||CDS||1261399898||4124||81.03	91232009	91231312	b35405_5	5||21725032||21725723||evm.model.chr6.984||1||CDS||1261471131||28522||81.03	21725032	21725723	1.900000e-196	753
0.3930	0.0800	a35405_1	1||91314682||91315284||evm.model.chr1.3253||-1||CDS||1261399890||4128||86.8	91315284	91314682	b35405_5	5||21656212||21656817||evm.model.chr6.981||1||CDS||1261471125||28519||86.8	21656212	21656817	2.600000e-211	803
#5	700.0	a35405_1	b35405_5	r	16  Mean Ks:  0.8910	Mean Kn: 0.1196
#Ks	Kn	a<db_genome_id>_<chr>	chr1||start1||stop1||name1||strand1||type1||db_feature_id1||genome_order1||percent_id1	start1	stop1	b<db_genome_id>_<chr>	chr2||start2||stop2||name2||strand2||type2||db_feature_id2||genome_order2||percent_id2	start2	stop2	eval	block_score	GEVO_link
0.3035	0.0003	a35405_1	1||110461505||110461573||evm.model.chr1.4045.1||1||CDS||1261402076||5129||94.2	110461505	110461573	b35405_5	5||10153556||10153624||evm.model.chr1.4120||-1||CDS||1261462471||27741||94.2	10153624	10153556	5.900000e-25	24
NA	NA	a35405_1	1||110527774||110528701||evm.model.chr1.4049||-1||CDS||1261402084||5133||78.27	110528701	110527774	b35405_5	5||10119816||10120761||evm.model.chr1.4118||1||CDS||1261462467||27739||78.27	10119816	10120761	6.300000e-186	74
0.5864	0.1213	a35405_1	1||110584826||110586064||evm.model.chr1.4051.1||1||CDS||1261402098||5136||82.74	110584826	110586064	b35405_5	5||10108467||10109675||evm.model.chr1.4117.1||-1||CDS||1261462463||27737||82.74	10109675	10108467	1.000000e-250	124
0.5289	0.1210	a35405_1	1||110601258||110601716||evm.model.chr1.4052.1||1||CDS||1261402104||5139||83.3	110601258	110601716	b35405_5	5||10095981||10096442||evm.model.chr1.4116||-1||CDS||1261462459||27735||83.3	10096442	10095981	6.000000e-132	174
0.3717	0.1722	a35405_1	1||110626835||110627083||evm.model.chr1.4053||-1||CDS||1261402106||5140||81.53	110627083	110626835	b35405_5	5||10077840||10078088||evm.model.chr1.4115||1||CDS||1261462457||27734||81.53	10077840	10078088	1.300000e-69	224
NA	NA	a35405_1	1||110741888||110742137||evm.model.chr1.4056||1||CDS||1261402112||5143||86.0	110741888	110742137	b35405_5	5||10033740||10033986||evm.model.chr1.4114.1||-1||CDS||1261462455||27733||86.0	10033986	10033740	1.300000e-78	274
NA	NA	a35405_1	1||110800070||110800743||evm.model.chr1.4057||1||CDS||1261402114||5144||86.68	110800070	110800743	b35405_5	5||9991344||9991855||evm.model.chr1.4113.1||-1||CDS||1261462447||27730||86.68	9991855	9991344	6.500000e-168	324
0.5456	0.0789	a35405_1	1||110881235||110881534||evm.model.chr1.4060||-1||CDS||1261402122||5147||86.0	110881534	110881235	b35405_5	5||9930633||9930932||evm.model.chr1.4110.1||1||CDS||1261462439||27725||86.0	9930633	9930932	1.900000e-100	374
0.1984	0.0893	a35405_1	1||110949205||110949303||evm.model.chr1.4061||1||CDS||1261402124||5148||89.9	110949205	110949303	b35405_5	5||9840266||9840364||evm.model.chr1.4108||-1||CDS||1261462431||27721||89.9	9840364	9840266	2.000000e-33	406
0.4330	0.1173	a35405_1	1||110966985||110967047||evm.model.chr1.4062.1||1||CDS||1261402128||5150||84.13	110966985	110967047	b35405_5	5||9814815||9814877||evm.model.chr1.4106||-1||CDS||1261462427||27719||84.13	9814877	9814815	1.300000e-14	419
0.6318	0.1687	a35405_1	1||110999181||111001715||evm.model.chr1.4063||-1||CDS||1261402130||5151||82.7	111001715	110999181	b35405_5	5||9766471||9769446||evm.model.chr1.4104||1||CDS||1261462423||27717||82.7	9766471	9769446	1.000000e-250	469
NA	NA	a35405_1	1||111050038||111050321||evm.model.chr1.4067||-1||CDS||1261402138||5155||90.49	111050321	111050038	b35405_5	5||9743127||9743558||evm.model.chr1.4102.1||1||CDS||1261462419||27715||90.49	9743127	9743558	5.600000e-110	519
5.4613	0.0055	a35405_1	1||111068643||111068738||evm.model.chr1.4068||-1||CDS||1261402140||5156||89.58	111068738	111068643	b35405_5	5||9723174||9723269||evm.model.chr1.4100||1||CDS||1261462411||27711||89.58	9723174	9723269	7.500000e-32	550
0.6673	0.1929	a35405_1	1||111128902||111129447||evm.model.chr1.4070.1||1||CDS||1261402148||5159||73.98	111128902	111129447	b35405_5	5||9709857||9710360||evm.model.chr1.4099||-1||CDS||1261462409||27710||73.98	9710360	9709857	4.700000e-93	600
0.5344	0.1283	a35405_1	1||111185525||111187291||evm.model.chr1.4072.6||1||CDS||1261402168||5169||81.34	111185525	111187291	b35405_5	5||9689634||9691403||evm.model.chr1.4098.1||-1||CDS||1261462407||27709||81.34	9691403	9689634	1.000000e-250	650
0.4296	0.2396	a35405_1	1||111221825||111222376||evm.model.chr1.4073||1||CDS||1261402170||5170||73.19	111221825	111222376	b35405_5	5||9668678||9669226||evm.model.chr1.4097.1||-1||CDS||1261462403||27707||73.19	9669226	9668678	3.900000e-90	700
#6	644.0	a35405_1	b35405_5	r	14  Mean Ks:  0.6834	Mean Kn: 0.1383
#Ks	Kn	a<db_genome_id>_<chr>	chr1||start1||stop1||name1||strand1||type1||db_feature_id1||genome_order1||percent_id1	start1	stop1	b<db_genome_id>_<chr>	chr2||start2||stop2||name2||strand2||type2||db_feature_id2||genome_order2||percent_id2	start2	stop2	eval	block_score	GEVO_link
0.3503	0.1789	a35405_1	1||108248737||108249696||evm.model.chr1.3969||1||CDS||1261401878||5007||77.88	108248737	108249696	b35405_5	5||13871693||13872700||evm.model.chr6.620||-1||CDS||1261470269||27970||77.88	13872700	13871693	4.300000e-226	50
2.4438	0.3417	a35405_1	1||108293987||108294295||evm.model.chr1.3971||-1||CDS||1261401882||5009||66.67	108294295	108293987	b35405_5	5||13776399||13776707||evm.model.chr6.616||1||CDS||1261470257||27965||66.67	13776399	13776707	1.200000e-29	78
0.3188	0.1722	a35405_1	1||108370153||108370557||evm.model.chr1.3974||-1||CDS||1261401888||5013||81.75	108370557	108370153	b35405_5	5||13734200||13734610||evm.model.chr6.609||1||CDS||1261470241||27958||81.75	13734200	13734610	1.400000e-116	128
0.4848	0.1403	a35405_1	1||108622858||108623052||evm.model.chr1.3983.1||-1||CDS||1261401920||5030||83.42	108623052	108622858	b35405_5	5||13507697||13507891||evm.model.chr6.592||1||CDS||1261470187||27941||83.42	13507697	13507891	3.100000e-54	175
0.3660	0.1163	a35405_1	1||108638493||108639581||evm.model.chr1.3984.1||-1||CDS||1261401926||5034||82.29	108639581	108638493	b35405_5	5||13441316||13442416||evm.model.chr6.589.1||1||CDS||1261470177||27938||82.29	13441316	13442416	1.000000e-250	225
0.4546	0.0690	a35405_1	1||108730602||108731822||evm.model.chr1.3989||-1||CDS||1261401944||5042||85.3	108731822	108730602	b35405_5	5||13294247||13295470||evm.model.chr6.581||1||CDS||1261470159||27929||85.3	13294247	13295470	1.000000e-250	275
NA	NA	a35405_1	1||108791286||108791692||evm.model.chr1.3991||-1||CDS||1261401948||5044||78.32	108791692	108791286	b35405_5	5||13242630||13243048||evm.model.chr6.579||1||CDS||1261470151||27927||78.32	13242630	13243048	1.600000e-95	325
NA	NA	a35405_1	1||108811689||108812052||evm.model.chr1.3992.1||1||CDS||1261401952||5046||85.08	108811689	108812052	b35405_5	5||13208333||13208702||evm.model.chr6.577.1||-1||CDS||1261470147||27925||85.08	13208702	13208333	1.000000e-106	375
NA	NA	a35405_1	1||108837977||108838191||evm.model.chr1.3994||1||CDS||1261401960||5050||82.82	108837977	108838191	b35405_5	5||13195133||13195359||evm.model.chr6.577||-1||CDS||1261470145||27924||82.82	13195359	13195133	7.800000e-63	425
NA	NA	a35405_1	1||109051527||109051726||evm.model.chr1.4003||1||CDS||1261401982||5059||78.0	109051527	109051726	b35405_5	5||13032866||13033065||evm.model.chr6.572.1||-1||CDS||1261470131||27917||78.0	13033065	13032866	8.000000e-47	471
0.5313	0.1200	a35405_1	1||109093862||109093990||evm.model.chr1.4005||1||CDS||1261401988||5062||82.95	109093862	109093990	b35405_5	5||12985709||12985837||evm.model.chr6.569||-1||CDS||1261470119||27912||82.95	12985837	12985709	5.600000e-35	505
0.8307	0.0415	a35405_1	1||109131584||109131700||evm.model.chr1.4006.1||1||CDS||1261401992||5064||89.66	109131584	109131700	b35405_5	5||12982374||12982490||evm.model.chr6.568||-1||CDS||1261470117||27911||89.66	12982490	12982374	7.700000e-40	544
0.5232	0.0551	a35405_1	1||109239120||109240739||evm.model.chr1.4010||1||CDS||1261402008||5069||86.46	109239120	109240739	b35405_5	5||12915135||12916763||evm.model.chr6.564||-1||CDS||1261470109||27907||86.46	12916763	12915135	1.000000e-250	594
0.5304	0.1478	a35405_1	1||109257397||109262589||evm.model.chr1.4011.1||-1||CDS||1261402014||5071||80.25	109262589	109257397	b35405_5	5||12895908||12901124||evm.model.chr6.562.1||1||CDS||1261470103||27903||80.25	12895908	12901124	1.000000e-250	644
#7	635.0	a35405_1	b35405_5	r	17  Mean Ks:  0.5064	Mean Kn: 0.1225
#Ks	Kn	a<db_genome_id>_<chr>	chr1||start1||stop1||name1||strand1||type1||db_feature_id1||genome_order1||percent_id1	start1	stop1	b<db_genome_id>_<chr>	chr2||start2||stop2||name2||strand2||type2||db_feature_id2||genome_order2||percent_id2	start2	stop2	eval	block_score	GEVO_link
0.5436	0.0688	a35405_1	1||93759830||93760159||evm.model.chr1.3370||-1||CDS||1261400228||4239||85.76	93760159	93759830	b35405_5	5||20812413||20812742||evm.model.chr6.938||1||CDS||1261470995||28458||85.76	20812413	20812742	3.300000e-110	50
0.5383	0.0901	a35405_1	1||93798092||93798718||evm.model.chr1.3372.1||-1||CDS||1261400234||4242||81.69	93798718	93798092	b35405_5	5||20771733||20772365||evm.model.chr6.937.1||1||CDS||1261470991||28456||81.69	20771733	20772365	5.600000e-179	100
NA	NA	a35405_1	1||93851370||93852811||evm.model.chr1.3375||1||CDS||1261400248||4249||67.57	93851370	93852811	b35405_5	5||20747301||20748752||evm.model.chr6.935||-1||CDS||1261470985||28453||67.57	20748752	20747301	2.700000e-203	150
0.5015	0.1521	a35405_1	1||94022286||94022969||evm.model.chr1.3381||1||CDS||1261400264||4255||80.7	94022286	94022969	b35405_5	5||20549247||20549924||evm.model.chr6.929||-1||CDS||1261470969||28448||80.7	20549924	20549247	1.300000e-192	200
NA	NA	a35405_1	1||94109298||94110680||evm.model.chr1.3386||-1||CDS||1261400274||4260||83.15	94110680	94109298	b35405_5	5||20473190||20474504||evm.model.chr6.923||1||CDS||1261470957||28442||83.15	20473190	20474504	1.000000e-250	250
NA	NA	a35405_1	1||94123699||94123747||evm.model.chr1.3387||-1||CDS||1261400276||4262||85.71	94123747	94123699	b35405_5	5||20447947||20447995||evm.model.chr6.921||1||CDS||1261470953||28440||85.71	20447947	20447995	7.900000e-11	260
0.6071	0.1371	a35405_1	1||94150992||94151288||evm.model.chr1.3389||1||CDS||1261400282||4265||79.67	94150992	94151288	b35405_5	5||20400950||20401249||evm.model.chr6.917.1||-1||CDS||1261470943||28435||79.67	20401249	20400950	2.400000e-75	310
NA	NA	a35405_1	1||94309376||94309841||evm.model.chr1.3399||-1||CDS||1261400312||4280||88.41	94309841	94309376	b35405_5	5||20348889||20349351||evm.model.chr6.914.1||1||CDS||1261470937||28432||88.41	20348889	20349351	8.800000e-169	357
0.6192	0.1388	a35405_1	1||94349517||94349702||evm.model.chr1.3400.1||1||CDS||1261400320||4282||80.54	94349517	94349702	b35405_5	5||20268905||20269090||evm.model.chr6.910||-1||CDS||1261470923||28425||80.54	20269090	20268905	6.100000e-48	404
0.7453	0.1331	a35405_1	1||94382517||94382678||evm.model.chr1.3401.1||-1||CDS||1261400324||4284||78.42	94382678	94382517	b35405_5	5||20230146||20230283||evm.model.chr6.909||1||CDS||1261470919||28424||78.42	20230146	20230283	1.000000e-26	430
0.1023	0.1425	a35405_1	1||94485548||94485628||evm.model.chr1.3408||1||CDS||1261400340||4292||88.46	94485548	94485628	b35405_5	5||20203798||20203875||evm.model.chr6.906||-1||CDS||1261470915||28422||88.46	20203875	20203798	2.100000e-23	452
0.5168	0.1670	a35405_1	1||94515233||94515361||evm.model.chr1.3409||-1||CDS||1261400342||4294||79.84	94515361	94515233	b35405_5	5||20188067||20188195||evm.model.chr6.905||1||CDS||1261470913||28421||79.84	20188067	20188195	1.900000e-30	481
NA	NA	a35405_1	1||94573910||94574066||evm.model.chr1.3410||-1||CDS||1261400348||4295||75.71	94574066	94573910	b35405_5	5||20140506||20140647||evm.model.chr6.902||1||CDS||1261470905||28417||75.71	20140506	20140647	3.000000e-23	503
NA	NA	a35405_1	1||94598585||94598655||evm.model.chr1.3411||1||CDS||1261400350||4296||84.51	94598585	94598655	b35405_5	5||20133249||20133319||evm.model.chr6.901||-1||CDS||1261470903||28416||84.51	20133319	20133249	1.300000e-17	519
0.1873	0.0176	a35405_1	1||94621025||94621111||evm.model.chr1.3412||-1||CDS||1261400352||4297||94.25	94621111	94621025	b35405_5	5||20114291||20114377||evm.model.chr6.900||1||CDS||1261470901||28415||94.25	20114291	20114377	3.600000e-33	551
0.5699	0.1973	a35405_1	1||94847285||94848751||evm.model.chr1.3419.1||1||CDS||1261400368||4305||78.42	94847285	94848751	b35405_5	5||20004849||20006276||evm.model.chr6.898||-1||CDS||1261470893||28414||78.42	20006276	20004849	9.900000e-215	601
0.6396	0.1036	a35405_1	1||94881120||94881278||evm.model.chr1.3421||1||CDS||1261400376||4307||86.67	94881120	94881278	b35405_5	5||19965638||19965859||evm.model.chr6.893.1||-1||CDS||1261470879||28407||86.67	19965859	19965638	2.900000e-35	635
#8	535.0	a35405_1	b35405_5	r	12  Mean Ks:  7.1927	Mean Kn: 0.1401
#Ks	Kn	a<db_genome_id>_<chr>	chr1||start1||stop1||name1||strand1||type1||db_feature_id1||genome_order1||percent_id1	start1	stop1	b<db_genome_id>_<chr>	chr2||start2||stop2||name2||strand2||type2||db_feature_id2||genome_order2||percent_id2	start2	stop2	eval	block_score	GEVO_link
67.1172	0.4819	a35405_1	1||103512665||103514677||evm.model.chr1.3755||1||CDS||1261401262||4740||57.89	103512665	103514677	b35405_5	5||26316468||26318252||evm.model.chr6.1212||1||CDS||1261463889||28869||57.89	26316468	26318252	2.300000e-62	50
0.5896	0.0741	a35405_1	1||103520732||103521454||evm.model.chr1.3754||1||CDS||1261401260||4741||84.3	103520732	103521454	b35405_5	5||26125064||26125783||evm.model.chr6.1205||1||CDS||1261463867||28857||84.3	26125064	26125783	3.300000e-230	97
undef	undef	a35405_1	1||103906124||103906197||tRNA_0147||-1||tRNA||1261414114||4760||100.0	103906197	103906124	b35405_5	5||25930619||25930692||tRNA_1007||1||tRNA||1261471325||28837||100.0	25930619	25930692	1.700000e-32	125
0.3928	0.0688	a35405_1	1||103954846||103955478||evm.model.chr1.3789||1||CDS||1261401352||4763||87.36	103954846	103955478	b35405_5	5||25876994||25877626||evm.model.chr6.1174||-1||CDS||1261463763||28829||87.36	25877626	25876994	3.200000e-229	175
0.4331	0.0894	a35405_1	1||103984992||103986347||evm.model.chr1.3792.1||-1||CDS||1261401362||4767||84.98	103986347	103984992	b35405_5	5||25852284||25853048||evm.model.chr6.1175||1||CDS||1261463765||28828||84.98	25852284	25853048	4.400000e-156	225
0.8657	0.1615	a35405_1	1||104060120||104060695||evm.model.chr1.3794||-1||CDS||1261401368||4770||76.83	104060695	104060120	b35405_5	5||25739221||25739853||evm.model.chr6.1183||1||CDS||1261463789||28817||76.83	25739221	25739853	1.400000e-89	272
0.7102	0.0470	a35405_1	1||104204325||104205395||evm.model.chr1.3798.1||-1||CDS||1261401382||4777||84.26	104205395	104204325	b35405_5	5||25675574||25676629||evm.model.chr6.1187||1||CDS||1261463811||28806||84.26	25675574	25676629	1.000000e-250	319
0.4345	0.0463	a35405_1	1||104231011||104231679||evm.model.chr1.3799||-1||CDS||1261401386||4779||87.28	104231679	104231011	b35405_5	5||25656909||25657586||evm.model.chr6.1188.1||1||CDS||1261463815||28805||87.28	25656909	25657586	7.100000e-241	369
NA	NA	a35405_1	1||104278441||104279012||evm.model.chr1.3801||1||CDS||1261401408||4785||90.11	104278441	104279012	b35405_5	5||25513040||25513497||evm.model.chr6.1191||-1||CDS||1261463823||28801||90.11	25513497	25513040	8.800000e-171	419
0.3769	0.2437	a35405_1	1||104298566||104298652||evm.model.chr1.3802||-1||CDS||1261401410||4786||79.52	104298652	104298566	b35405_5	5||25482775||25482861||evm.model.chr6.1192||1||CDS||1261463825||28800||79.52	25482775	25482861	1.000000e-16	435
0.4995	0.1391	a35405_1	1||104353674||104354261||evm.model.chr1.3804||-1||CDS||1261401414||4788||80.78	104354261	104353674	b35405_5	5||25448092||25448676||evm.model.chr6.1193||1||CDS||1261463827||28799||80.78	25448092	25448676	1.200000e-164	485
0.5072	0.0489	a35405_1	1||104485750||104486877||evm.model.chr1.3812||1||CDS||1261401436||4798||87.39	104485750	104486877	b35405_5	5||25393945||25395072||evm.model.chr6.1195.1||1||CDS||1261463835||28795||87.39	25393945	25395072	1.000000e-250	535
#9	481.0	a35405_1	b35405_5	r	11  Mean Ks:  0.9047	Mean Kn: 0.1435
#Ks	Kn	a<db_genome_id>_<chr>	chr1||start1||stop1||name1||strand1||type1||db_feature_id1||genome_order1||percent_id1	start1	stop1	b<db_genome_id>_<chr>	chr2||start2||stop2||name2||strand2||type2||db_feature_id2||genome_order2||percent_id2	start2	stop2	eval	block_score	GEVO_link
0.5335	0.0581	a35405_1	1||94977025||94977966||evm.model.chr1.3427||1||CDS||1261400390||4314||83.91	94977025	94977966	b35405_5	5||19200339||19201253||evm.model.chr6.881||-1||CDS||1261470837||28349||83.91	19201253	19200339	1.000000e-250	50
NA	NA	a35405_1	1||95036502||95036788||evm.model.chr1.3429||-1||CDS||1261400394||4316||88.15	95036788	95036502	b35405_5	5||19160711||19160994||evm.model.chr6.878||1||CDS||1261470829||28346||88.15	19160711	19160994	6.300000e-99	100
NA	NA	a35405_1	1||95148936||95150052||evm.model.chr1.3434||1||CDS||1261400404||4321||83.68	95148936	95150052	b35405_5	5||19128616||19129251||evm.model.chr6.875||-1||CDS||1261470823||28343||83.68	19129251	19128616	8.900000e-190	150
0.5311	0.1864	a35405_1	1||95204372||95205628||evm.model.chr1.3441||-1||CDS||1261400420||4335||78.68	95205628	95204372	b35405_5	5||19120891||19122147||evm.model.chr6.874||1||CDS||1261470821||28342||78.68	19120891	19122147	1.000000e-250	197
3.4765	0.4415	a35405_1	1||95244042||95244383||evm.model.chr1.3443||1||CDS||1261400424||4337||86.84	95244042	95244383	b35405_5	5||19110370||19110738||evm.model.chr6.873||1||CDS||1261470819||28341||86.84	19110370	19110738	1.400000e-04	200
0.8365	0.0296	a35405_1	1||95395757||95396737||evm.model.chr1.3449||1||CDS||1261400438||4345||85.37	95395757	95396737	b35405_5	5||19081408||19082391||evm.model.chr6.872||-1||CDS||1261470817||28340||85.37	19082391	19081408	1.000000e-250	250
undef	undef	a35405_1	1||95407554||95407626||tRNA_0247||1||tRNA||1261414211||4347||100.0	95407554	95407626	b35405_5	5||19079293||19079365||tRNA_1019||-1||tRNA||1261471337||28339||100.0	19079365	19079293	5.700000e-32	281
0.2759	0.1958	a35405_1	1||95595919||95596143||evm.model.chr1.3455||1||CDS||1261400454||4353||82.46	95595919	95596143	b35405_5	5||18943537||18943764||evm.model.chr6.870.1||-1||CDS||1261470811||28335||82.46	18943764	18943537	8.900000e-62	331
0.5134	0.1267	a35405_1	1||95629768||95630355||evm.model.chr1.3457.1||-1||CDS||1261400460||4356||80.74	95630355	95629768	b35405_5	5||18885713||18886309||evm.model.chr6.869||1||CDS||1261470805||28334||80.74	18885713	18886309	2.300000e-167	381
0.4589	0.0267	a35405_1	1||95710726||95711223||evm.model.chr1.3460||1||CDS||1261400468||4360||89.79	95710726	95711223	b35405_5	5||18826705||18827193||evm.model.chr6.864||-1||CDS||1261470793||28328||89.79	18827193	18826705	8.100000e-185	431
0.6116	0.0835	a35405_1	1||95770069||95770395||evm.model.chr1.3462.1||1||CDS||1261400474||4363||85.93	95770069	95770395	b35405_5	5||18785115||18785441||evm.model.chr6.861.1||-1||CDS||1261470787||28325||85.93	18785441	18785115	8.400000e-110	481
#10	280.0	a35405_1	b35405_5	r	6  Mean Ks:  0.4895	Mean Kn: 0.0841
#Ks	Kn	a<db_genome_id>_<chr>	chr1||start1||stop1||name1||strand1||type1||db_feature_id1||genome_order1||percent_id1	start1	stop1	b<db_genome_id>_<chr>	chr2||start2||stop2||name2||strand2||type2||db_feature_id2||genome_order2||percent_id2	start2	stop2	eval	block_score	GEVO_link
NA	NA	a35405_1	1||80944817||80945274||evm.model.chr1.2841.1||-1||CDS||1261398764||3627||74.26	80945274	80944817	b35405_5	5||39599901||39600337||evm.model.chr6.1829||1||CDS||1261465555||29655||74.26	39599901	39600337	3.400000e-44	43
NA	NA	a35405_1	1||80978923||80979163||evm.model.chr1.2843||1||CDS||1261398770||3630||82.16	80978923	80979163	b35405_5	5||39562396||39562636||evm.model.chr6.1826||-1||CDS||1261465549||29652||82.16	39562636	39562396	7.300000e-69	93
0.4728	0.0671	a35405_1	1||81105706||81106737||evm.model.chr1.2845.1||-1||CDS||1261398776||3633||84.89	81106737	81105706	b35405_5	5||39520848||39521906||evm.model.chr6.1824||1||CDS||1261465545||29650||84.89	39520848	39521906	1.000000e-250	143
0.5063	0.1010	a35405_1	1||81185123||81185869||evm.model.chr1.2846||-1||CDS||1261398780||3635||83.67	81185869	81185123	b35405_5	5||39480393||39481139||evm.model.chr6.1823||1||CDS||1261465543||29649||83.67	39480393	39481139	5.900000e-240	193
NA	NA	a35405_1	1||81293721||81295481||evm.model.chr1.2849||-1||CDS||1261398786||3639||74.03	81295481	81293721	b35405_5	5||39433535||39434177||evm.model.chr6.1821||1||CDS||1261465539||29647||74.03	39433535	39434177	4.500000e-131	243
NA	NA	a35405_1	1||81350578||81350734||evm.model.chr1.2852||-1||CDS||1261398794||3642||82.17	81350734	81350578	b35405_5	5||39417391||39417544||evm.model.chr6.1820||1||CDS||1261465537||29646||82.17	39417391	39417544	1.200000e-38	280
#11	187.0	a35405_1	b35405_5	r	5  Mean Ks:  0.9732	Mean Kn: 0.1764
#Ks	Kn	a<db_genome_id>_<chr>	chr1||start1||stop1||name1||strand1||type1||db_feature_id1||genome_order1||percent_id1	start1	stop1	b<db_genome_id>_<chr>	chr2||start2||stop2||name2||strand2||type2||db_feature_id2||genome_order2||percent_id2	start2	stop2	eval	block_score	GEVO_link
NA	NA	a35405_1	1||92402179||92402336||evm.model.chr1.3308||-1||CDS||1261400042||4155||84.18	92402336	92402179	b35405_5	5||21530737||21530894||evm.model.chr6.971.1||1||CDS||1261471091||28505||84.18	21530737	21530894	1.500000e-46	45
1.7904	0.1820	a35405_1	1||92424367||92424429||evm.model.chr1.3310.1||-1||CDS||1261400050||4158||82.26	92424429	92424367	b35405_5	5||21486707||21486787||evm.model.chr6.969.1||1||CDS||1261471075||28498||82.26	21486707	21486787	7.600000e-13	57
0.4510	0.1786	a35405_1	1||92475874||92476215||evm.model.chr1.3311.1||-1||CDS||1261400054||4160||79.43	92476215	92475874	b35405_5	5||21428474||21428614||evm.model.chr6.968||1||CDS||1261471071||28494||79.43	21428474	21428614	5.400000e-31	87
NA	NA	a35405_1	1||92527692||92528457||evm.model.chr1.3314.1||-1||CDS||1261400062||4164||84.23	92528457	92527692	b35405_5	5||21400080||21400842||evm.model.chr6.967.1||1||CDS||1261471069||28493||84.23	21400080	21400842	3.100000e-216	137
0.6783	0.1685	a35405_1	1||92636852||92637166||evm.model.chr1.3321||-1||CDS||1261400082||4173||80.99	92637166	92636852	b35405_5	5||21347314||21347622||evm.model.chr6.965||1||CDS||1261471063||28490||80.99	21347314	21347622	2.400000e-60	187
#13	163.0	a35405_1	b35405_5	r	5  Mean Ks:  0.2895	Mean Kn: 0.1008
#Ks	Kn	a<db_genome_id>_<chr>	chr1||start1||stop1||name1||strand1||type1||db_feature_id1||genome_order1||percent_id1	start1	stop1	b<db_genome_id>_<chr>	chr2||start2||stop2||name2||strand2||type2||db_feature_id2||genome_order2||percent_id2	start2	stop2	eval	block_score	GEVO_link
NA	NA	a35405_1	1||104798977||104799085||evm.model.chr1.3820||1||CDS||1261401454||4806||93.58	104798977	104799085	b35405_5	5||26731921||26732029||evm.model.chr6.1230.1||-1||CDS||1261463929||28893||93.58	26732029	26731921	2.900000e-42	41
NA	NA	a35405_1	1||104905156||104905255||evm.model.chr1.3823||1||CDS||1261401458||4808||87.72	104905156	104905255	b35405_5	5||26533565||26533661||evm.model.chr6.1221||-1||CDS||1261463911||28877||87.72	26533661	26533565	5.100000e-13	50
NA	NA	a35405_1	1||104913073||104913280||evm.model.chr1.3824.1||-1||CDS||1261401462||4810||81.04	104913280	104913073	b35405_5	5||26523709||26523916||evm.model.chr6.1220||1||CDS||1261463909||28876||81.04	26523709	26523916	3.000000e-49	98
0.2428	0.0899	a35405_1	1||104972189||104972248||evm.model.chr1.3825.1||1||CDS||1261401466||4812||88.33	104972189	104972248	b35405_5	5||26434933||26434992||evm.model.chr6.1218||-1||CDS||1261463899||28874||88.33	26434992	26434933	1.300000e-16	113
0.3362	0.1118	a35405_1	1||105005633||105005818||evm.model.chr1.3826||-1||CDS||1261401470||4814||84.95	105005818	105005633	b35405_5	5||26410517||26410702||evm.model.chr6.1217||1||CDS||1261463897||28873||84.95	26410517	26410702	1.400000e-57	163
#1	1626.0	a35405_1	b35405_6	f	43  Mean Ks:  0.6674	Mean Kn: 0.1646
#Ks	Kn	a<db_genome_id>_<chr>	chr1||start1||stop1||name1||strand1||type1||db_feature_id1||genome_order1||percent_id1	start1	stop1	b<db_genome_id>_<chr>	chr2||start2||stop2||name2||strand2||type2||db_feature_id2||genome_order2||percent_id2	start2	stop2	eval	block_score	GEVO_link
0.6869	0.1223	a35405_1	1||173191312||173193135||evm.model.chr1.6770||-1||CDS||1261409072||8433||79.83	173193135	173191312	b35405_6	6||26096409||26098301||evm.model.chr3.817||-1||CDS||1261480541||32577||79.83	26098301	26096409	1.000000e-250	50
0.3365	0.0272	a35405_1	1||173358709||173358900||evm.model.chr1.6776.1||1||CDS||1261409092||8443||90.8	173358709	173358900	b35405_6	6||26522708||26522890||evm.model.chr3.826.1||1||CDS||1261480569||32591||90.8	26522708	26522890	3.500000e-64	97
0.4399	0.1644	a35405_1	1||173494495||173495418||evm.model.chr1.6778.2||1||CDS||1261409102||8446||80.3	173494495	173495418	b35405_6	6||26689208||26690119||evm.model.chr3.832||1||CDS||1261480597||32604||80.3	26689208	26690119	1.000000e-250	144
NA	NA	a35405_1	1||173538358||173538401||evm.model.chr1.6779.1||1||CDS||1261409106||8450||90.48	173538358	173538401	b35405_6	6||26835190||26835233||evm.model.chr3.838.1||1||CDS||1261480611||32611||90.48	26835190	26835233	1.300000e-10	153
0.5134	0.0232	a35405_1	1||173618267||173618461||evm.model.chr1.6780||-1||CDS||1261409110||8452||86.96	173618461	173618267	b35405_6	6||26917567||26917779||evm.model.chr3.841||-1||CDS||1261480625||32617||86.96	26917779	26917567	1.700000e-56	203
0.4474	0.1261	a35405_1	1||173750812||173751669||evm.model.chr1.6787.1||1||CDS||1261409126||8460||84.44	173750812	173751669	b35405_6	6||27154936||27155796||evm.model.chr3.849.1||1||CDS||1261480649||32628||84.44	27154936	27155796	1.000000e-250	250
0.3126	0.0466	a35405_1	1||173808429||173808521||evm.model.chr1.6791||1||CDS||1261409138||8466||90.32	173808429	173808521	b35405_6	6||27199313||27199405||evm.model.chr3.851||1||CDS||1261480657||32631||90.32	27199313	27199405	1.800000e-31	280
0.4517	0.0552	a35405_1	1||173821194||173821649||evm.model.chr1.6792||1||CDS||1261409140||8467||87.68	173821194	173821649	b35405_6	6||27336202||27336642||evm.model.chr3.856||1||CDS||1261480669||32637||87.68	27336202	27336642	4.700000e-150	330
0.8912	0.2747	a35405_1	1||173821754||173822365||evm.model.chr1.6793||1||CDS||1261409142||8468||73.75	173821754	173822365	b35405_6	6||27336765||27337385||evm.model.chr3.857||1||CDS||1261480671||32638||73.75	27336765	27337385	3.100000e-49	378
NA	NA	a35405_1	1||173836871||173838326||evm.model.chr1.6794||1||CDS||1261409144||8469||87.45	173836871	173838326	b35405_6	6||27402510||27404186||evm.model.chr3.858||1||CDS||1261480673||32639||87.45	27402510	27404186	1.000000e-250	428
NA	NA	a35405_1	1||173876108||173876162||evm.model.chr1.6795||-1||CDS||1261409146||8470||87.27	173876162	173876108	b35405_6	6||27455400||27455454||evm.model.chr3.859.1||-1||CDS||1261480677||32640||87.27	27455454	27455400	5.600000e-14	441
0.6052	0.1226	a35405_1	1||173942530||173943153||evm.model.chr1.6799||-1||CDS||1261409154||8474||82.9	173943153	173942530	b35405_6	6||27537435||27538058||evm.model.chr3.865||-1||CDS||1261480689||32646||82.9	27538058	27537435	2.400000e-192	491
NA	NA	a35405_1	1||173987159||173987486||evm.model.chr1.6803||-1||CDS||1261409164||8478||90.85	173987486	173987159	b35405_6	6||27660383||27660710||evm.model.chr3.868.1||-1||CDS||1261480697||32650||90.85	27660710	27660383	2.600000e-129	541
0.1808	0.0722	a35405_1	1||174037242||174037277||evm.model.chr1.6805||1||CDS||1261409168||8480||91.67	174037242	174037277	b35405_6	6||27761691||27761726||evm.model.chr3.870||1||CDS||1261480705||32653||91.67	27761691	27761726	7.700000e-09	549
NA	NA	a35405_1	1||174224149||174224386||evm.model.chr1.6810||-1||CDS||1261409184||8489||76.16	174224386	174224149	b35405_6	6||27882944||27883130||evm.model.chr3.873.1||-1||CDS||1261480715||32659||76.16	27883130	27882944	8.100000e-35	583
NA	NA	a35405_1	1||174280429||174280579||evm.model.chr1.6815||1||CDS||1261409194||8494||79.02	174280429	174280579	b35405_6	6||28026886||28027036||evm.model.chr3.879.1||1||CDS||1261480733||32669||79.02	28026886	28027036	7.700000e-33	615
0.4618	0.0442	a35405_1	1||174312018||174312110||evm.model.chr1.6816.1||1||CDS||1261409198||8496||90.22	174312018	174312110	b35405_6	6||28064599||28064691||evm.model.chr3.882.1||1||CDS||1261480751||32677||90.22	28064599	28064691	7.000000e-31	645
NA	NA	a35405_1	1||174341050||174341174||evm.model.chr1.6817.1||1||CDS||1261409202||8498||83.59	174341050	174341174	b35405_6	6||28090721||28090845||evm.model.chr3.883||1||CDS||1261480753||32678||83.59	28090721	28090845	7.800000e-28	672
NA	NA	a35405_1	1||174382945||174383278||evm.model.chr1.6818.1||-1||CDS||1261409208||8501||75.0	174383278	174382945	b35405_6	6||28141866||28142196||evm.model.chr3.886.1||-1||CDS||1261480759||32681||75.0	28142196	28141866	4.000000e-61	722
NA	NA	a35405_1	1||174446740||174446879||evm.model.chr1.6824.1||-1||CDS||1261409224||8509||90.71	174446879	174446740	b35405_6	6||28193334||28193473||evm.model.chr3.890.1||-1||CDS||1261480773||32688||90.71	28193473	28193334	3.000000e-51	772
0.6607	0.1158	a35405_1	1||174578336||174578770||evm.model.chr1.6830.3||1||CDS||1261409246||8518||81.38	174578336	174578770	b35405_6	6||28326492||28326923||evm.model.chr3.896||1||CDS||1261480787||32694||81.38	28326492	28326923	6.200000e-122	822
0.8192	0.3217	a35405_1	1||174774722||174776701||evm.model.chr1.6837.1||-1||CDS||1261409272||8534||81.49	174776701	174774722	b35405_6	6||28771963||28774656||evm.model.chr3.906.1||-1||CDS||1261480813||32707||81.49	28774656	28771963	1.000000e-250	869
0.5504	0.2067	a35405_1	1||175063835||175064038||evm.model.chr1.6844||1||CDS||1261409292||8544||76.7	175063835	175064038	b35405_6	6||28934439||28934639||evm.model.chr3.909.1||1||CDS||1261480823||32712||76.7	28934439	28934639	1.100000e-33	902
3.2384	1.0439	a35405_1	1||175109246||175110409||evm.model.chr1.6846||1||CDS||1261409298||8547||90.0	175109246	175110409	b35405_6	6||28959766||28959895||evm.model.chr3.910||1||CDS||1261480831||32715||90.0	28959766	28959895	3.000000e-40	941
NA	NA	a35405_1	1||175139184||175139521||evm.model.chr1.6847||1||CDS||1261409302||8549||78.7	175139184	175139521	b35405_6	6||28995027||28995352||evm.model.chr3.911.1||1||CDS||1261480835||32717||78.7	28995027	28995352	1.300000e-82	991
NA	NA	a35405_1	1||175167750||175168143||evm.model.chr1.6848||1||CDS||1261409304||8550||85.79	175167750	175168143	b35405_6	6||29061566||29061959||evm.model.chr3.913||1||CDS||1261480843||32721||85.79	29061566	29061959	6.200000e-133	1041
NA	NA	a35405_1	1||175193813||175193894||evm.model.chr1.6849.1||-1||CDS||1261409308||8553||85.37	175193894	175193813	b35405_6	6||29101196||29101277||evm.model.chr3.915.1||-1||CDS||1261480849||32724||85.37	29101277	29101196	3.600000e-22	1062
NA	NA	a35405_1	1||175410732||175411167||evm.model.chr1.6852.1||1||CDS||1261409316||8557||85.78	175410732	175411167	b35405_6	6||29336849||29337284||evm.model.chr3.923.1||1||CDS||1261480881||32737||85.78	29336849	29337284	9.500000e-148	1109
0.4817	0.1188	a35405_1	1||175440730||175440783||evm.model.chr1.6853.1||-1||CDS||1261409320||8561||83.33	175440783	175440730	b35405_6	6||29364351||29364641||evm.model.chr3.924||-1||CDS||1261480885||32739||83.33	29364641	29364351	4.500000e-11	1119
0.4946	0.0683	a35405_1	1||175442234||175445269||evm.model.chr1.6854.1||-1||CDS||1261409328||8563||85.31	175445269	175442234	b35405_6	6||29390715||29393744||evm.model.chr3.926.1||-1||CDS||1261480891||32742||85.31	29393744	29390715	1.000000e-250	1169
NA	NA	a35405_1	1||175515448||175516045||evm.model.chr1.6857.1||1||CDS||1261409338||8568||87.86	175515448	175516045	b35405_6	6||29494090||29494402||evm.model.chr3.929||1||CDS||1261480897||32745||87.86	29494090	29494402	1.800000e-104	1219
NA	NA	a35405_1	1||175653715||175653799||evm.model.chr1.6864||-1||CDS||1261409352||8575||76.47	175653799	175653715	b35405_6	6||29533179||29533263||evm.model.chr3.935.1||-1||CDS||1261480913||32754||76.47	29533263	29533179	1.400000e-14	1232
0.6278	0.1831	a35405_1	1||175811386||175811619||evm.model.chr1.6869||1||CDS||1261409362||8580||77.73	175811386	175811619	b35405_6	6||29757742||29757987||evm.model.chr3.945||1||CDS||1261480957||32769||77.73	29757742	29757987	1.700000e-48	1276
0.8353	0.3315	a35405_1	1||175935862||175935987||evm.model.chr1.6874||-1||CDS||1261409372||8585||73.83	175935987	175935862	b35405_6	6||29898132||29898368||evm.model.chr3.951||-1||CDS||1261480973||32776||73.83	29898368	29898132	4.300000e-13	1288
NA	NA	a35405_1	1||175968223||175968379||evm.model.chr1.6875||1||CDS||1261409374||8586||78.79	175968223	175968379	b35405_6	6||29940914||29941064||evm.model.chr3.956.1||1||CDS||1261480983||32783||78.79	29940914	29941064	6.600000e-10	1297
NA	NA	a35405_1	1||176035566||176035801||evm.model.chr1.6877||-1||CDS||1261409378||8588||85.95	176035801	176035566	b35405_6	6||30134141||30134382||evm.model.chr3.963.1||-1||CDS||1261481009||32795||85.95	30134382	30134141	5.700000e-76	1344
NA	NA	a35405_1	1||176219645||176219760||evm.model.chr1.6881||-1||CDS||1261409386||8592||97.03	176219760	176219645	b35405_6	6||30262197||30262315||evm.model.chr3.971||-1||CDS||1261481033||32807||97.03	30262315	30262197	1.000000e-41	1382
0.5331	0.0090	a35405_1	1||176261586||176261720||evm.model.chr1.6882||1||CDS||1261409388||8593||92.59	176261586	176261720	b35405_6	6||30370822||30370956||evm.model.chr3.975||1||CDS||1261481041||32811||92.59	30370822	30370956	3.000000e-52	1432
0.6223	0.1067	a35405_1	1||176278692||176279954||evm.model.chr1.6883||-1||CDS||1261409390||8594||81.5	176279954	176278692	b35405_6	6||30444395||30445690||evm.model.chr3.977||-1||CDS||1261481045||32813||81.5	30445690	30444395	1.000000e-250	1482
undef	undef	a35405_1	1||176339236||176339307||tRNA_0081||-1||tRNA||1261414052||8597||95.83	176339307	176339236	b35405_6	6||30468083||30468154||tRNA_0571||-1||tRNA||1261481376||32815||95.83	30468154	30468083	9.500000e-28	1509
NA	NA	a35405_1	1||176382826||176383560||evm.model.chr1.6886||1||CDS||1261409396||8598||86.9	176382826	176383560	b35405_6	6||30508604||30510297||evm.model.chr3.980||1||CDS||1261481053||32817||86.9	30508604	30510297	1.100000e-127	1559
0.4925	0.0379	a35405_1	1||176498966||176499034||evm.model.chr1.6892||-1||CDS||1261409408||8604||89.86	176499034	176498966	b35405_6	6||30656492||30656560||evm.model.chr3.987||-1||CDS||1261481071||32826||89.86	30656560	30656492	2.600000e-21	1579
NA	NA	a35405_1	1||176870294||176870679||evm.model.chr1.6905||1||CDS||1261409438||8623||82.64	176870294	176870679	b35405_6	6||30928569||30929243||evm.model.chr3.994||-1||CDS||1261481105||32842||82.64	30929243	30928569	5.500000e-108	1626
#2	1269.0	a35405_1	b35405_6	f	30  Mean Ks:  0.5819	Mean Kn: 0.0955
#Ks	Kn	a<db_genome_id>_<chr>	chr1||start1||stop1||name1||strand1||type1||db_feature_id1||genome_order1||percent_id1	start1	stop1	b<db_genome_id>_<chr>	chr2||start2||stop2||name2||strand2||type2||db_feature_id2||genome_order2||percent_id2	start2	stop2	eval	block_score	GEVO_link
0.8353	0.0311	a35405_1	1||176780711||176780803||evm.model.chr1.6909||1||CDS||1261409446||8619||86.02	176780711	176780803	b35405_6	6||43327081||43327173||evm.model.chr3.1513.1||-1||CDS||1261475597||33612||86.02	43327173	43327081	1.000000e-26	26
0.2458	0.0080	a35405_1	1||177522809||177522985||evm.model.chr1.6920.1||-1||CDS||1261409474||8640||93.79	177522985	177522809	b35405_6	6||43673630||43673806||evm.model.chr3.1528.1||-1||CDS||1261475639||33631||93.79	43673806	43673630	5.400000e-73	70
0.2088	0.0331	a35405_1	1||177589056||177589220||evm.model.chr1.6923||-1||CDS||1261409480||8644||93.33	177589220	177589056	b35405_6	6||43778653||43778817||evm.model.chr3.1534||-1||CDS||1261475655||33638||93.33	43778817	43778653	1.000000e-66	120
undef	undef	a35405_1	1||177620425||177620497||tRNA_0077||-1||tRNA||1261414048||8649||92.0	177620497	177620425	b35405_6	6||43829613||43829687||tRNA_0673||-1||tRNA||1261481477||33643||92.0	43829687	43829613	1.300000e-21	140
0.4727	0.0504	a35405_1	1||177695594||177696019||evm.model.chr1.6926||-1||CDS||1261409492||8653||86.46	177696019	177695594	b35405_6	6||43843620||43844036||evm.model.chr3.1538||-1||CDS||1261475663||33644||86.46	43844036	43843620	2.000000e-141	190
0.5965	0.0697	a35405_1	1||177738524||177738955||evm.model.chr1.6928||-1||CDS||1261409496||8655||83.8	177738955	177738524	b35405_6	6||43863077||43863502||evm.model.chr3.1540||-1||CDS||1261475669||33646||83.8	43863502	43863077	1.100000e-128	240
0.4546	0.0546	a35405_1	1||177860028||177860111||evm.model.chr1.6932.1||1||CDS||1261409510||8663||88.1	177860028	177860111	b35405_6	6||44148066||44148149||evm.model.chr3.1548||1||CDS||1261475697||33655||88.1	44148066	44148149	1.400000e-25	264
0.5126	0.1387	a35405_1	1||177890132||177890839||evm.model.chr1.6934.1||-1||CDS||1261409516||8666||82.93	177890839	177890132	b35405_6	6||44206703||44207374||evm.model.chr3.1547.1||-1||CDS||1261475693||33657||82.93	44207374	44206703	3.000000e-204	314
0.6906	0.1199	a35405_1	1||177926202||177926342||evm.model.chr1.6943.1||1||CDS||1261409536||8668||80.16	177926202	177926342	b35405_6	6||44233040||44233165||evm.model.chr3.1545.1||1||CDS||1261475681||33661||80.16	44233040	44233165	5.500000e-22	335
0.9018	0.1218	a35405_1	1||177965502||177965819||evm.model.chr1.6942||1||CDS||1261409532||8670||80.88	177965502	177965819	b35405_6	6||44269640||44269960||evm.model.chr3.1544||1||CDS||1261475677||33665||80.88	44269640	44269960	6.500000e-85	385
0.4432	0.0813	a35405_1	1||178066765||178067523||evm.model.chr1.6945.1.1||-1||CDS||1261409548||8682||84.45	178067523	178066765	b35405_6	6||44348580||44349320||evm.model.chr3.1554.1.1||-1||CDS||1261475719||33670||84.45	44349320	44348580	1.500000e-238	432
0.5933	0.1185	a35405_1	1||178189209||178190852||evm.model.chr1.6948||-1||CDS||1261409560||8688||80.2	178190852	178189209	b35405_6	6||44477729||44479387||evm.model.chr3.1559||-1||CDS||1261475729||33675||80.2	44479387	44477729	1.000000e-250	482
0.1777	0.0306	a35405_1	1||178248293||178248484||evm.model.chr1.6951.1||-1||CDS||1261409568||8692||93.75	178248484	178248293	b35405_6	6||44494394||44494585||evm.model.chr3.1560.1||-1||CDS||1261475735||33677||93.75	44494585	44494394	1.300000e-79	532
0.5422	0.0688	a35405_1	1||178296739||178298421||evm.model.chr1.6953||-1||CDS||1261409578||8697||85.05	178298421	178296739	b35405_6	6||44513936||44515615||evm.model.chr3.1562.1||-1||CDS||1261475743||33681||85.05	44515615	44513936	1.000000e-250	582
0.3843	0.0674	a35405_1	1||178416962||178417120||evm.model.chr1.6957||1||CDS||1261409586||8701||88.05	178416962	178417120	b35405_6	6||44591688||44591846||evm.model.chr3.1566||1||CDS||1261475769||33694||88.05	44591688	44591846	4.800000e-54	629
0.6344	0.0925	a35405_1	1||178688892||178689581||evm.model.chr1.6963||1||CDS||1261409600||8708||82.31	178688892	178689581	b35405_6	6||44661694||44662380||evm.model.chr3.1569||1||CDS||1261475777||33698||82.31	44661694	44662380	1.000000e-171	679
0.5870	0.1913	a35405_1	1||178715158||178715958||evm.model.chr1.6965.2||1||CDS||1261409608||8712||79.55	178715158	178715958	b35405_6	6||44691313||44692143||evm.model.chr3.1572.1||1||CDS||1261475791||33702||79.55	44691313	44692143	1.600000e-139	729
NA	NA	a35405_1	1||178754854||178754948||evm.model.chr1.6968||-1||CDS||1261409614||8715||87.37	178754948	178754854	b35405_6	6||44725680||44725774||evm.model.chr3.1574||-1||CDS||1261475795||33704||87.37	44725774	44725680	6.000000e-29	757
NA	NA	a35405_1	1||178853684||178854257||evm.model.chr1.6976||-1||CDS||1261409634||8726||88.58	178854257	178853684	b35405_6	6||44806116||44806704||evm.model.chr3.1576||-1||CDS||1261475801||33707||88.58	44806704	44806116	3.500000e-213	804
NA	NA	a35405_1	1||178893237||178893459||evm.model.chr1.6977||1||CDS||1261409636||8727||77.69	178893237	178893459	b35405_6	6||44960664||44960784||evm.model.chr3.1585.1||1||CDS||1261475827||33717||77.69	44960664	44960784	2.800000e-20	823
0.5023	0.1009	a35405_1	1||178902851||178903192||evm.model.chr1.6978||1||CDS||1261409638||8728||83.63	178902851	178903192	b35405_6	6||44983951||44984289||evm.model.chr3.1586||1||CDS||1261475829||33718||83.63	44983951	44984289	3.600000e-102	873
NA	NA	a35405_1	1||178981654||178981706||evm.model.chr1.6983||1||CDS||1261409648||8733||96.23	178981654	178981706	b35405_6	6||45024309||45024361||evm.model.chr3.1589||1||CDS||1261475835||33721||96.23	45024309	45024361	5.200000e-19	891
0.5812	0.0225	a35405_1	1||179167838||179168098||evm.model.chr1.6985.2||1||CDS||1261409658||8738||87.36	179167838	179168098	b35405_6	6||45095889||45096149||evm.model.chr3.1590||1||CDS||1261475839||33722||87.36	45095889	45096149	1.100000e-90	941
0.6432	0.0824	a35405_1	1||179420345||179421565||evm.model.chr1.6997||1||CDS||1261409688||8754||81.04	179420345	179421565	b35405_6	6||45231500||45232747||evm.model.chr3.1595||1||CDS||1261475849||33729||81.04	45231500	45232747	1.000000e-250	988
0.6171	0.0233	a35405_1	1||179439925||179440380||evm.model.chr1.6999||-1||CDS||1261409692||8756||89.04	179440380	179439925	b35405_6	6||45245615||45246070||evm.model.chr3.1596||-1||CDS||1261475851||33730||89.04	45246070	45245615	2.500000e-172	1038
NA	NA	a35405_1	1||179643041||179643173||evm.model.chr1.7007||-1||CDS||1261409714||8766||91.73	179643173	179643041	b35405_6	6||45410959||45411091||evm.model.chr3.1604||1||CDS||1261475875||33740||91.73	45410959	45411091	5.400000e-50	1087
0.5071	0.1335	a35405_1	1||179926526||179927101||evm.model.chr1.7020||-1||CDS||1261409740||8779||81.44	179927101	179926526	b35405_6	6||45800162||45800743||evm.model.chr3.1617||-1||CDS||1261475901||33752||81.44	45800743	45800162	2.700000e-167	1134
NA	NA	a35405_1	1||180033815||180033971||evm.model.chr1.7025.1||1||CDS||1261409760||8789||80.89	180033815	180033971	b35405_6	6||45842705||45842855||evm.model.chr3.1621.1||1||CDS||1261475913||33757||80.89	45842705	45842855	1.900000e-36	1169
NA	NA	a35405_1	1||180316078||180316622||evm.model.chr1.7029||1||CDS||1261409774||8796||82.94	180316078	180316622	b35405_6	6||45946233||45946789||evm.model.chr3.1624||1||CDS||1261475919||33760||82.94	45946233	45946789	3.100000e-169	1219
1.6700	0.4602	a35405_1	1||180429489||180430502||evm.model.chr1.7032||-1||CDS||1261409780||8799||77.08	180430502	180429489	b35405_6	6||46069454||46070467||evm.model.chr3.1629||-1||CDS||1261475935||33768||77.08	46070467	46069454	4.800000e-177	1269
#3	243.0	a35405_1	b35405_6	f	5  Mean Ks:  0.8536	Mean Kn: 0.0466
#Ks	Kn	a<db_genome_id>_<chr>	chr1||start1||stop1||name1||strand1||type1||db_feature_id1||genome_order1||percent_id1	start1	stop1	b<db_genome_id>_<chr>	chr2||start2||stop2||name2||strand2||type2||db_feature_id2||genome_order2||percent_id2	start2	stop2	eval	block_score	GEVO_link
1.3283	0.0084	a35405_1	1||172190889||172191026||evm.model.chr1.6690||-1||CDS||1261408950||8373||89.86	172191026	172190889	b35405_6	6||23845441||23845578||evm.model.chr3.761||-1||CDS||1261480359||32469||89.86	23845578	23845441	5.100000e-49	48
NA	NA	a35405_1	1||172284716||172285215||evm.model.chr1.6695||1||CDS||1261408960||8378||83.88	172284716	172285215	b35405_6	6||23936909||23937495||evm.model.chr3.765||1||CDS||1261480369||32473||83.88	23936909	23937495	2.400000e-161	98
NA	NA	a35405_1	1||172307899||172308068||evm.model.chr1.6697||1||CDS||1261408964||8380||86.47	172307899	172308068	b35405_6	6||23989372||23989535||evm.model.chr3.767||1||CDS||1261480373||32477||86.47	23989372	23989535	5.000000e-51	148
0.6877	0.0331	a35405_1	1||172590814||172590948||evm.model.chr1.6734||-1||CDS||1261408986||8390||88.89	172590948	172590814	b35405_6	6||24268358||24268492||evm.model.chr3.775||-1||CDS||1261480423||32486||88.89	24268492	24268358	2.900000e-46	193
0.5448	0.0982	a35405_1	1||172625727||172626650||evm.model.chr1.6735||1||CDS||1261408988||8391||82.37	172625727	172626650	b35405_6	6||24438160||24439098||evm.model.chr3.781.1||1||CDS||1261480445||32495||82.37	24438160	24439098	1.000000e-250	243
#1	1158.0	a35405_1	b35405_6	r	26  Mean Ks:  4.7545	Mean Kn: 0.2051
#Ks	Kn	a<db_genome_id>_<chr>	chr1||start1||stop1||name1||strand1||type1||db_feature_id1||genome_order1||percent_id1	start1	stop1	b<db_genome_id>_<chr>	chr2||start2||stop2||name2||strand2||type2||db_feature_id2||genome_order2||percent_id2	start2	stop2	eval	block_score	GEVO_link
0.3999	0.0720	a35405_1	1||187399468||187401645||evm.model.chr1.7251||1||CDS||1261410372||9179||83.96	187399468	187401645	b35405_6	6||39437442||39439445||evm.model.chr3.1365||-1||CDS||1261475179||33342||83.96	39439445	39437442	1.000000e-250	50
NA	NA	a35405_1	1||187527574||187528588||evm.model.chr1.7255.1||-1||CDS||1261410382||9184||83.17	187528588	187527574	b35405_6	6||39322586||39323588||evm.model.chr3.1361.1||1||CDS||1261475173||33339||83.17	39322586	39323588	1.000000e-250	100
0.5900	0.1097	a35405_1	1||187582293||187582925||evm.model.chr1.7257.1||1||CDS||1261410392||9189||86.46	187582293	187582925	b35405_6	6||39287035||39287565||evm.model.chr3.1359||-1||CDS||1261475151||33336||86.46	39287565	39287035	1.200000e-148	150
NA	NA	a35405_1	1||187697004||187697745||evm.model.chr1.7263||1||CDS||1261410408||9196||86.09	187697004	187697745	b35405_6	6||39255222||39256175||evm.model.chr3.1356||-1||CDS||1261475141||33331||86.09	39256175	39255222	2.600000e-249	200
61.1166	1.1700	a35405_1	1||187818497||187818634||evm.model.chr1.7268||-1||CDS||1261410434||9209||89.93	187818634	187818497	b35405_6	6||39205049||39206197||evm.model.chr3.1351||1||CDS||1261475131||33325||89.93	39205049	39206197	1.800000e-45	241
0.6365	0.0632	a35405_1	1||187838162||187839640||evm.model.chr1.7270||-1||CDS||1261410440||9211||82.87	187839640	187838162	b35405_6	6||39185361||39186806||evm.model.chr3.1350||1||CDS||1261475129||33324||82.87	39185361	39186806	1.000000e-250	291
0.6218	0.1591	a35405_1	1||187866741||187866986||evm.model.chr1.7272||-1||CDS||1261410444||9213||79.42	187866986	187866741	b35405_6	6||39144763||39145005||evm.model.chr3.1348||1||CDS||1261475121||33321||79.42	39144763	39145005	3.300000e-58	341
NA	NA	a35405_1	1||188242256||188242530||evm.model.chr1.7288||1||CDS||1261410482||9232||83.14	188242256	188242530	b35405_6	6||39053124||39053398||evm.model.chr3.1344||-1||CDS||1261475113||33317||83.14	39053398	39053124	4.100000e-75	388
0.4646	0.1950	a35405_1	1||188299668||188301314||evm.model.chr1.7292||1||CDS||1261410492||9236||80.07	188299668	188301314	b35405_6	6||38893541||38895292||evm.model.chr3.1338||1||CDS||1261475099||33312||80.07	38893541	38895292	1.000000e-250	438
NA	NA	a35405_1	1||188386032||188387087||evm.model.chr1.7296||-1||CDS||1261410500||9240||82.67	188387087	188386032	b35405_6	6||38844833||38845347||evm.model.chr3.1337||1||CDS||1261475097||33311||82.67	38844833	38845347	9.800000e-148	488
0.7764	0.0662	a35405_1	1||188401680||188403161||evm.model.chr1.7297||-1||CDS||1261410502||9241||79.48	188403161	188401680	b35405_6	6||38817905||38819377||evm.model.chr3.1334||1||CDS||1261475091||33308||79.48	38817905	38819377	1.000000e-250	538
NA	NA	a35405_1	1||188459379||188459791||evm.model.chr1.7299||-1||CDS||1261410506||9244||75.83	188459791	188459379	b35405_6	6||38644445||38644857||evm.model.chr3.1329.1||1||CDS||1261475079||33302||75.83	38644445	38644857	3.500000e-86	588
1.3626	0.1785	a35405_1	1||188482458||188482865||evm.model.chr1.7300.1||-1||CDS||1261410514||9245||72.0	188482865	188482458	b35405_6	6||38597754||38598191||evm.model.chr3.1328.2||1||CDS||1261475075||33300||72.0	38597754	38598191	1.400000e-49	636
NA	NA	a35405_1	1||188483341||188483447||evm.model.chr1.7300||-1||CDS||1261410512||9246||82.73	188483447	188483341	b35405_6	6||38597157||38597266||evm.model.chr3.1328.1||1||CDS||1261475073||33299||82.73	38597157	38597266	9.400000e-25	660
0.7037	0.1482	a35405_1	1||188648967||188649086||evm.model.chr1.7304||-1||CDS||1261410520||9249||78.85	188649086	188648967	b35405_6	6||38463615||38463746||evm.model.chr3.1323||1||CDS||1261475061||33292||78.85	38463615	38463746	1.800000e-21	680
2.8209	0.1088	a35405_1	1||188698145||188698339||evm.model.chr1.7306||-1||CDS||1261410524||9251||79.31	188698339	188698145	b35405_6	6||38329461||38329697||evm.model.chr3.1317||1||CDS||1261475041||33284||79.31	38329461	38329697	2.500000e-24	703
NA	NA	a35405_1	1||188802443||188802540||evm.model.chr1.7311||1||CDS||1261410546||9261||92.86	188802443	188802540	b35405_6	6||38287837||38287934||evm.model.chr3.1313||-1||CDS||1261475029||33277||92.86	38287934	38287837	1.700000e-36	738
NA	NA	a35405_1	1||188914429||188915075||evm.model.chr1.7314||1||CDS||1261410552||9265||87.42	188914429	188915075	b35405_6	6||38222910||38223502||evm.model.chr3.1311||1||CDS||1261475025||33275||87.42	38222910	38223502	8.900000e-212	788
0.2699	0.2103	a35405_1	1||188963725||188963973||evm.model.chr1.7317||1||CDS||1261410560||9269||81.53	188963725	188963973	b35405_6	6||38164536||38164784||evm.model.chr3.1305||-1||CDS||1261475017||33271||81.53	38164784	38164536	1.300000e-69	838
0.4153	0.0104	a35405_1	1||189109922||189111235||evm.model.chr1.7320||-1||CDS||1261410574||9275||91.62	189111235	189109922	b35405_6	6||37944838||37946148||evm.model.chr3.1299||-1||CDS||1261474985||33257||91.62	37946148	37944838	1.000000e-250	885
0.6411	0.2129	a35405_1	1||189224715||189224948||evm.model.chr1.7350.1||-1||CDS||1261410658||9282||83.43	189224948	189224715	b35405_6	6||37866662||37866952||evm.model.chr3.1291||1||CDS||1261474971||33250||83.43	37866662	37866952	2.000000e-46	930
0.1368	0.1092	a35405_1	1||189270981||189271088||evm.model.chr1.7351||-1||CDS||1261410660||9283||89.81	189271088	189270981	b35405_6	6||37789711||37789818||evm.model.chr3.1289.1||1||CDS||1261474965||33244||89.81	37789711	37789818	6.300000e-37	966
NA	NA	a35405_1	1||189321768||189324417||evm.model.chr1.7354||-1||CDS||1261410666||9286||85.3	189324417	189321768	b35405_6	6||37769917||37772572||evm.model.chr3.1288||1||CDS||1261474961||33242||85.3	37769917	37772572	1.000000e-250	1016
NA	NA	a35405_1	1||189444688||189445058||evm.model.chr1.7361.1.1||1||CDS||1261410686||9295||72.7	189444688	189445058	b35405_6	6||37510238||37510671||evm.model.chr3.1277.1||-1||CDS||1261474941||33232||72.7	37510671	37510238	7.000000e-60	1066
0.3615	0.2637	a35405_1	1||189450949||189451374||evm.model.chr1.7362.2||1||CDS||1261410692||9297||77.34	189450949	189451374	b35405_6	6||37428331||37428714||evm.model.chr3.1273||-1||CDS||1261474933||33228||77.34	37428714	37428331	1.500000e-92	1116
NA	NA	a35405_1	1||189465021||189465156||evm.model.chr1.7363||-1||CDS||1261410694||9299||86.76	189465156	189465021	b35405_6	6||37393404||37393539||evm.model.chr3.1272||-1||CDS||1261474931||33227||86.76	37393539	37393404	3.000000e-43	1158
#2	955.0	a35405_1	b35405_6	r	24  Mean Ks:  4.6801	Mean Kn: 0.4986
#Ks	Kn	a<db_genome_id>_<chr>	chr1||start1||stop1||name1||strand1||type1||db_feature_id1||genome_order1||percent_id1	start1	stop1	b<db_genome_id>_<chr>	chr2||start2||stop2||name2||strand2||type2||db_feature_id2||genome_order2||percent_id2	start2	stop2	eval	block_score	GEVO_link
1.7005	0.3259	a35405_1	1||155708871||155711957||evm.model.chr1.6003||-1||CDS||1261407122||7464||69.1	155711957	155708871	b35405_6	6||43282799||43285933||evm.model.chr3.1511||-1||CDS||1261475591||33609||69.1	43285933	43282799	1.000000e-250	50
0.4720	0.0625	a35405_1	1||155927951||155928208||evm.model.chr1.6011||1||CDS||1261407140||7473||86.43	155927951	155928208	b35405_6	6||43185666||43186157||evm.model.chr3.1507||-1||CDS||1261475583||33606||86.43	43186157	43185666	8.700000e-87	100
NA	NA	a35405_1	1||156014594||156014793||evm.model.chr1.6013||-1||CDS||1261407144||7476||79.5	156014793	156014594	b35405_6	6||43078454||43078653||evm.model.chr3.1504||1||CDS||1261475577||33603||79.5	43078454	43078653	4.200000e-50	149
0.4822	0.0816	a35405_1	1||156114671||156114886||evm.model.chr1.6017||-1||CDS||1261407154||7481||86.11	156114886	156114671	b35405_6	6||43057071||43057286||evm.model.chr3.1503||1||CDS||1261475575||33602||86.11	43057071	43057286	8.200000e-71	199
NA	NA	a35405_1	1||156310341||156310532||evm.model.chr1.6023||-1||CDS||1261407170||7490||82.07	156310532	156310341	b35405_6	6||43030790||43030976||evm.model.chr3.1501.1||-1||CDS||1261475569||33599||82.07	43030976	43030790	1.400000e-46	244
NA	NA	a35405_1	1||156602170||156602294||evm.model.chr1.6036.1||-1||CDS||1261407198||7501||87.2	156602294	156602170	b35405_6	6||42856022||42856146||evm.model.chr3.1497.3||1||CDS||1261475555||33592||87.2	42856022	42856146	7.100000e-40	280
NA	NA	a35405_1	1||156739799||156739919||evm.model.chr1.6042||1||CDS||1261407216||7509||80.2	156739799	156739919	b35405_6	6||42798078||42798222||evm.model.chr3.1494||-1||CDS||1261475523||33577||80.2	42798222	42798078	5.600000e-22	298
NA	NA	a35405_1	1||156869374||156869626||evm.model.chr1.6046||1||CDS||1261407224||7513||76.89	156869374	156869626	b35405_6	6||42783174||42783426||evm.model.chr3.1492||-1||CDS||1261475519||33575||76.89	42783426	42783174	1.800000e-57	348
0.4992	0.4085	a35405_1	1||157053295||157053573||evm.model.chr1.6054||1||CDS||1261407244||7522||92.86	157053295	157053573	b35405_6	6||42688861||42689322||evm.model.chr3.1488.1||-1||CDS||1261475509||33571||92.86	42689322	42688861	2.400000e-43	390
NA	NA	a35405_1	1||157108391||157108476||evm.model.chr1.6057||-1||CDS||1261407250||7525||91.76	157108476	157108391	b35405_6	6||42658573||42658658||evm.model.chr3.1487||1||CDS||1261475505||33569||91.76	42658573	42658658	1.300000e-29	418
NA	NA	a35405_1	1||157228549||157228882||evm.model.chr1.6060.1||1||CDS||1261407264||7531||85.19	157228549	157228882	b35405_6	6||42605879||42606025||evm.model.chr3.1471||-1||CDS||1261475457||33567||85.19	42606025	42605879	1.200000e-27	444
NA	NA	a35405_1	1||157252306||157253442||evm.model.chr1.6061||1||CDS||1261407266||7532||83.62	157252306	157253442	b35405_6	6||42543834||42544867||evm.model.chr3.1473||-1||CDS||1261475461||33565||83.62	42544867	42543834	1.000000e-250	494
NA	NA	a35405_1	1||157306792||157306874||evm.model.chr1.6063.1||1||CDS||1261407272||7535||84.34	157306792	157306874	b35405_6	6||42536453||42536655||evm.model.chr3.1474.1||-1||CDS||1261475465||33564||84.34	42536655	42536453	1.600000e-21	514
0.6443	0.0740	a35405_1	1||157481855||157482031||evm.model.chr1.6072.1||1||CDS||1261407296||7546||84.52	157481855	157482031	b35405_6	6||42312379||42312558||evm.model.chr3.1480.1||-1||CDS||1261475483||33555||84.52	42312558	42312379	4.600000e-50	560
0.2351	0.1309	a35405_1	1||157516454||157516516||evm.model.chr1.6075||1||CDS||1261407300||7548||87.3	157516454	157516516	b35405_6	6||42240575||42240637||evm.model.chr3.1483.1||-1||CDS||1261475495||33549||87.3	42240637	42240575	5.700000e-17	576
NA	NA	a35405_1	1||157727538||157727695||evm.model.chr1.6082||1||CDS||1261407320||7557||89.87	157727538	157727695	b35405_6	6||42129905||42130062||evm.model.chr3.1469||-1||CDS||1261475451||33543||89.87	42130062	42129905	4.500000e-57	626
NA	NA	a35405_1	1||157772448||157772561||evm.model.chr1.6084||-1||CDS||1261407324||7559||73.68	157772561	157772448	b35405_6	6||42107048||42107366||evm.model.chr3.1467||1||CDS||1261475447||33541||73.68	42107048	42107366	8.600000e-15	640
NA	NA	a35405_1	1||157774678||157774999||evm.model.chr1.6085||1||CDS||1261407326||7560||81.82	157774678	157774999	b35405_6	6||42091826||42092246||evm.model.chr3.1465||-1||CDS||1261475443||33539||81.82	42092246	42091826	1.100000e-84	690
0.5497	0.0441	a35405_1	1||157840459||157841502||evm.model.chr1.6091||1||CDS||1261407342||7567||86.69	157840459	157841502	b35405_6	6||42033164||42034207||evm.model.chr3.1460.1||-1||CDS||1261475431||33532||86.69	42034207	42033164	1.000000e-250	740
41.1617	3.6832	a35405_1	1||157886652||157886741||evm.model.chr1.6094||1||CDS||1261407350||7571||89.04	157886652	157886741	b35405_6	6||41943274||41943504||evm.model.chr3.1452||1||CDS||1261475413||33524||89.04	41943274	41943504	4.300000e-21	760
NA	NA	a35405_1	1||157926693||157927549||evm.model.chr1.6098.1||1||CDS||1261407362||7577||85.58	157926693	157927549	b35405_6	6||41873261||41874120||evm.model.chr3.1448||-1||CDS||1261475399||33518||85.58	41874120	41873261	1.000000e-250	810
0.5034	0.1297	a35405_1	1||158071737||158072414||evm.model.chr1.6104.1||-1||CDS||1261407376||7582||81.8	158072414	158071737	b35405_6	6||41797596||41798246||evm.model.chr3.1440.1||1||CDS||1261475383||33510||81.8	41797596	41798246	6.900000e-187	860
0.5525	0.0458	a35405_1	1||158328535||158329035||evm.model.chr1.6112||1||CDS||1261407418||7601||86.74	158328535	158329035	b35405_6	6||41714023||41714700||evm.model.chr3.1437||-1||CDS||1261475369||33504||86.74	41714700	41714023	5.000000e-159	907
NA	NA	a35405_1	1||158416931||158417132||evm.model.chr1.6117||-1||CDS||1261407428||7606||78.71	158417132	158416931	b35405_6	6||41673748||41673949||evm.model.chr3.1436.1||1||CDS||1261475363||33501||78.71	41673748	41673949	6.300000e-49	955
#3	870.0	a35405_1	b35405_6	r	21  Mean Ks:  6.0348	Mean Kn: 0.3119
#Ks	Kn	a<db_genome_id>_<chr>	chr1||start1||stop1||name1||strand1||type1||db_feature_id1||genome_order1||percent_id1	start1	stop1	b<db_genome_id>_<chr>	chr2||start2||stop2||name2||strand2||type2||db_feature_id2||genome_order2||percent_id2	start2	stop2	eval	block_score	GEVO_link
4.2829	0.4448	a35405_1	1||186053472||186054107||evm.model.chr1.7195||-1||CDS||1261410228||9103||79.65	186054107	186053472	b35405_6	6||41533115||41533708||evm.model.chr3.1431||-1||CDS||1261475351||33495||79.65	41533708	41533115	3.500000e-153	50
2.6571	0.2169	a35405_1	1||186164700||186164937||evm.model.chr1.7189||-1||CDS||1261410214||9110||84.47	186164937	186164700	b35405_6	6||41404442||41404600||evm.model.chr3.1423||1||CDS||1261475333||33483||84.47	41404442	41404600	4.900000e-44	90
0.6164	0.0499	a35405_1	1||186181197||186182084||evm.model.chr1.7188.1||-1||CDS||1261410212||9112||85.38	186182084	186181197	b35405_6	6||41382692||41383591||evm.model.chr3.1420||1||CDS||1261475327||33480||85.38	41382692	41383591	1.000000e-250	140
NA	NA	a35405_1	1||186272061||186272745||evm.model.chr1.7185||1||CDS||1261410202||9116||80.52	186272061	186272745	b35405_6	6||41279087||41279768||evm.model.chr3.1418||-1||CDS||1261475321||33478||80.52	41279768	41279087	8.400000e-189	190
0.5012	0.2459	a35405_1	1||186305226||186305453||evm.model.chr1.7184||1||CDS||1261410200||9117||75.0	186305226	186305453	b35405_6	6||41235586||41235825||evm.model.chr3.1417||-1||CDS||1261475319||33477||75.0	41235825	41235586	2.000000e-42	231
NA	NA	a35405_1	1||186316194||186316740||evm.model.chr1.7183||-1||CDS||1261410198||9118||82.17	186316740	186316194	b35405_6	6||41205235||41205997||evm.model.chr3.1415||1||CDS||1261475315||33474||82.17	41205235	41205997	1.400000e-163	281
0.7158	0.0975	a35405_1	1||186325075||186325575||evm.model.chr1.7181||-1||CDS||1261410194||9121||80.2	186325575	186325075	b35405_6	6||41191115||41191615||evm.model.chr3.1414||1||CDS||1261475313||33472||80.2	41191115	41191615	5.900000e-131	331
NA	NA	a35405_1	1||186618586||186618724||evm.model.chr1.7221||1||CDS||1261410290||9134||89.21	186618586	186618724	b35405_6	6||41138872||41139010||evm.model.chr3.1412||-1||CDS||1261475309||33470||89.21	41139010	41138872	2.400000e-48	375
0.2364	0.0002	a35405_1	1||186662803||186662895||evm.model.chr1.7220||1||CDS||1261410286||9135||95.7	186662803	186662895	b35405_6	6||41073412||41073504||evm.model.chr3.1410||-1||CDS||1261475307||33469||95.7	41073504	41073412	1.600000e-37	411
63.5686	1.2838	a35405_1	1||186684218||186685720||evm.model.chr1.7219||-1||CDS||1261410282||9137||84.18	186685720	186684218	b35405_6	6||41050678||41050848||evm.model.chr3.1409||1||CDS||1261475303||33468||84.18	41050678	41050848	7.000000e-45	455
NA	NA	a35405_1	1||186766413||186766833||evm.model.chr1.7217||-1||CDS||1261410278||9139||73.17	186766833	186766413	b35405_6	6||40959879||40960317||evm.model.chr3.1404.3||1||CDS||1261475291||33460||73.17	40959879	40960317	1.000000e-74	505
0.6177	0.1396	a35405_1	1||186835880||186836176||evm.model.chr1.7214||-1||CDS||1261410272||9142||76.33	186836176	186835880	b35405_6	6||40850108||40850392||evm.model.chr3.1398||1||CDS||1261475265||33453||76.33	40850108	40850392	4.000000e-61	555
0.5636	0.2132	a35405_1	1||186895031||186895249||evm.model.chr1.7224||1||CDS||1261410296||9143||72.6	186895031	186895249	b35405_6	6||40685621||40685824||evm.model.chr3.1389||-1||CDS||1261475243||33442||72.6	40685824	40685621	5.400000e-36	587
NA	NA	a35405_1	1||186943238||186943319||evm.model.chr1.7226||1||CDS||1261410300||9145||82.93	186943238	186943319	b35405_6	6||40656267||40656348||evm.model.chr3.1388.1||-1||CDS||1261475241||33441||82.93	40656348	40656267	7.900000e-20	606
NA	NA	a35405_1	1||186965345||186965756||evm.model.chr1.7227||-1||CDS||1261410304||9147||87.62	186965756	186965345	b35405_6	6||40628417||40629301||evm.model.chr3.1387||1||CDS||1261475237||33439||87.62	40628417	40629301	2.600000e-148	656
NA	NA	a35405_1	1||187082039||187082090||evm.model.chr1.7232||1||CDS||1261410320||9154||84.62	187082039	187082090	b35405_6	6||40554287||40554338||evm.model.chr3.1384||-1||CDS||1261475227||33434||84.62	40554338	40554287	3.300000e-11	666
0.8620	0.2232	a35405_1	1||187106104||187106694||evm.model.chr1.7233||-1||CDS||1261410324||9156||71.94	187106694	187106104	b35405_6	6||40537505||40538086||evm.model.chr3.1382||1||CDS||1261475225||33433||71.94	40537505	40538086	2.800000e-96	716
NA	NA	a35405_1	1||187125979||187126345||evm.model.chr1.7234.1||-1||CDS||1261410328||9158||84.82	187126345	187125979	b35405_6	6||40529077||40529188||evm.model.chr3.1381||1||CDS||1261475223||33432||84.82	40529077	40529188	1.600000e-28	743
2.9438	0.6583	a35405_1	1||187188820||187189230||evm.model.chr1.7237||1||CDS||1261410338||9163||86.25	187188820	187189230	b35405_6	6||40475627||40476304||evm.model.chr3.1378||1||CDS||1261475215||33429||86.25	40475627	40476304	4.700000e-133	793
0.2580	0.0442	a35405_1	1||187295137||187295274||evm.model.chr1.7244||-1||CDS||1261410354||9171||91.3	187295274	187295137	b35405_6	6||40458925||40459062||evm.model.chr3.1376||1||CDS||1261475211||33427||91.3	40458925	40459062	2.100000e-51	843
0.6284	0.4368	a35405_1	1||187310027||187310383||evm.model.chr1.7245||-1||CDS||1261410356||9172||81.02	187310383	187310027	b35405_6	6||40415103||40415453||evm.model.chr3.1370||1||CDS||1261475195||33419||81.02	40415103	40415453	1.500000e-28	870
#4	745.0	a35405_1	b35405_6	r	18  Mean Ks:  0.5002	Mean Kn: 0.1150
#Ks	Kn	a<db_genome_id>_<chr>	chr1||start1||stop1||name1||strand1||type1||db_feature_id1||genome_order1||percent_id1	start1	stop1	b<db_genome_id>_<chr>	chr2||start2||stop2||name2||strand2||type2||db_feature_id2||genome_order2||percent_id2	start2	stop2	eval	block_score	GEVO_link
0.3227	0.1524	a35405_1	1||190555573||190555746||evm.model.chr1.7374||1||CDS||1261410732||9359||82.76	190555573	190555746	b35405_6	6||36971159||36971329||evm.model.chr3.1248.1||-1||CDS||1261474867||33193||82.76	36971329	36971159	3.900000e-45	44
NA	NA	a35405_1	1||190629111||190629298||evm.model.chr1.7373||1||CDS||1261410730||9360||91.49	190629111	190629298	b35405_6	6||36946109||36946296||evm.model.chr3.1247||-1||CDS||1261474863||33191||91.49	36946296	36946109	1.000000e-72	94
NA	NA	a35405_1	1||190674662||190674824||evm.model.chr1.7369||1||CDS||1261410712||9365||85.89	190674662	190674824	b35405_6	6||36877763||36877925||evm.model.chr3.1244||-1||CDS||1261474855||33187||85.89	36877925	36877763	1.900000e-51	144
NA	NA	a35405_1	1||190693740||190693837||evm.model.chr1.7368.1||-1||CDS||1261410708||9367||76.53	190693837	190693740	b35405_6	6||36862235||36862332||evm.model.chr3.1243||1||CDS||1261474853||33186||76.53	36862235	36862332	6.600000e-18	161
0.3870	0.1037	a35405_1	1||190780175||190780381||evm.model.chr1.7366||1||CDS||1261410702||9370||84.76	190780175	190780381	b35405_6	6||36827510||36827719||evm.model.chr3.1239||1||CDS||1261474845||33182||84.76	36827510	36827719	1.500000e-61	211
0.4947	0.0692	a35405_1	1||190998477||190999826||evm.model.chr1.7396.1||1||CDS||1261410808||9382||86.84	190998477	190999826	b35405_6	6||36713366||36714715||evm.model.chr3.1233.1||-1||CDS||1261474831||33174||86.84	36714715	36713366	1.000000e-250	258
NA	NA	a35405_1	1||191021457||191021599||evm.model.chr1.7397.1||1||CDS||1261410824||9387||85.31	191021457	191021599	b35405_6	6||36681345||36681487||evm.model.chr3.1232.1||-1||CDS||1261474827||33172||85.31	36681487	36681345	2.200000e-43	300
NA	NA	a35405_1	1||191065442||191065523||evm.model.chr1.7398||-1||CDS||1261410826||9388||88.33	191065523	191065442	b35405_6	6||36656175||36656268||evm.model.chr3.1231.1||1||CDS||1261474823||33169||88.33	36656175	36656268	2.900000e-15	314
0.5984	0.1521	a35405_1	1||191277603||191278616||evm.model.chr1.7412||-1||CDS||1261410862||9404||82.17	191278616	191277603	b35405_6	6||36588494||36589567||evm.model.chr3.1228||1||CDS||1261474815||33166||82.17	36588494	36589567	1.300000e-199	361
NA	NA	a35405_1	1||191481431||191482490||evm.model.chr1.7425||1||CDS||1261410888||9416||82.5	191481431	191482490	b35405_6	6||36505603||36506659||evm.model.chr3.1225||-1||CDS||1261474807||33162||82.5	36506659	36505603	1.000000e-250	408
NA	NA	a35405_1	1||191568876||191570122||evm.model.chr1.7428.1||-1||CDS||1261410900||9422||87.68	191570122	191568876	b35405_6	6||36484500||36485746||evm.model.chr3.1223.1||1||CDS||1261474801||33159||87.68	36484500	36485746	1.000000e-250	458
0.3106	0.1928	a35405_1	1||191623995||191624189||evm.model.chr1.7429.1||-1||CDS||1261410904||9424||82.05	191624189	191623995	b35405_6	6||36417263||36417457||evm.model.chr3.1221||1||CDS||1261474795||33156||82.05	36417263	36417457	3.100000e-54	508
0.8886	0.1235	a35405_1	1||191883918||191885549||evm.model.chr1.7437||1||CDS||1261410922||9433||78.6	191883918	191885549	b35405_6	6||36000898||36002514||evm.model.chr3.1208||-1||CDS||1261474753||33136||78.6	36002514	36000898	3.500000e-213	555
NA	NA	a35405_1	1||191889559||191889673||evm.model.chr1.7438||1||CDS||1261410924||9434||82.3	191889559	191889673	b35405_6	6||35970278||35970551||evm.model.chr3.1205.1||-1||CDS||1261474747||33133||82.3	35970551	35970278	7.000000e-29	583
NA	NA	a35405_1	1||192106211||192106394||evm.model.chr1.7441||1||CDS||1261410934||9438||85.33	192106211	192106394	b35405_6	6||35916594||35916777||evm.model.chr3.1203||-1||CDS||1261474741||33130||85.33	35916777	35916594	1.100000e-57	633
NA	NA	a35405_1	1||192167180||192167441||evm.model.chr1.7448||1||CDS||1261410948||9445||77.1	192167180	192167441	b35405_6	6||35882244||35882505||evm.model.chr3.1200||-1||CDS||1261474735||33127||77.1	35882505	35882244	6.400000e-61	683
NA	NA	a35405_1	1||192215982||192216135||evm.model.chr1.7451||1||CDS||1261410966||9453||69.12	192215982	192216135	b35405_6	6||35842108||35842252||evm.model.chr3.1195||-1||CDS||1261474717||33122||69.12	35842252	35842108	2.400000e-13	695
0.4991	0.0116	a35405_1	1||192310318||192310533||evm.model.chr1.7457||1||CDS||1261410978||9459||92.59	192310318	192310533	b35405_6	6||35793462||35793677||evm.model.chr3.1193||-1||CDS||1261474713||33120||92.59	35793677	35793462	2.400000e-87	745
#5	384.0	a35405_1	b35405_6	r	9  Mean Ks:  0.7357	Mean Kn: 0.1363
#Ks	Kn	a<db_genome_id>_<chr>	chr1||start1||stop1||name1||strand1||type1||db_feature_id1||genome_order1||percent_id1	start1	stop1	b<db_genome_id>_<chr>	chr2||start2||stop2||name2||strand2||type2||db_feature_id2||genome_order2||percent_id2	start2	stop2	eval	block_score	GEVO_link
NA	NA	a35405_1	1||193085463||193085697||evm.model.chr1.7517.1||-1||CDS||1261411062||9513||91.91	193085697	193085463	b35405_6	6||34895021||34895255||evm.model.chr3.1143.1||-1||CDS||1261474565||33048||91.91	34895255	34895021	1.100000e-93	50
NA	NA	a35405_1	1||193413917||193414301||evm.model.chr1.7529.1||-1||CDS||1261411096||9533||79.74	193414301	193413917	b35405_6	6||34785908||34786295||evm.model.chr3.1138||-1||CDS||1261474551||33042||79.74	34786295	34785908	1.600000e-94	97
0.3583	0.0580	a35405_1	1||193683249||193683506||evm.model.chr1.7540||-1||CDS||1261411126||9546||88.37	193683506	193683249	b35405_6	6||34447605||34447862||evm.model.chr3.1127||1||CDS||1261474511||33024||88.37	34447605	34447862	1.300000e-92	144
0.6610	0.1418	a35405_1	1||193763919||193765103||evm.model.chr1.7534||-1||CDS||1261411114||9550||77.92	193765103	193763919	b35405_6	6||34423260||34424393||evm.model.chr3.1126||-1||CDS||1261474507||33019||77.92	34424393	34423260	3.700000e-190	194
NA	NA	a35405_1	1||193998357||193998432||evm.model.chr1.7548||-1||CDS||1261411146||9558||92.11	193998432	193998357	b35405_6	6||34393408||34393483||evm.model.chr3.1125||1||CDS||1261474505||33018||92.11	34393408	34393483	3.400000e-26	219
0.4285	0.1161	a35405_1	1||194019160||194021730||evm.model.chr1.7550||1||CDS||1261411154||9561||84.29	194019160	194021730	b35405_6	6||34383698||34386262||evm.model.chr3.1124||-1||CDS||1261474503||33017||84.29	34386262	34383698	1.000000e-250	269
0.7118	0.2176	a35405_1	1||194031018||194033102||evm.model.chr1.7552.1||1||CDS||1261411160||9564||76.64	194031018	194033102	b35405_6	6||34363810||34365900||evm.model.chr3.1123.1||-1||CDS||1261474499||33015||76.64	34365900	34363810	1.000000e-250	319
1.6907	0.2425	a35405_1	1||194060196||194060306||evm.model.chr1.7553||1||CDS||1261411162||9565||72.73	194060196	194060306	b35405_6	6||34259823||34259933||evm.model.chr3.1119.1||-1||CDS||1261474469||33006||72.73	34259933	34259823	2.000000e-16	334
0.5639	0.0417	a35405_1	1||194141578||194142099||evm.model.chr1.7555.1||-1||CDS||1261411170||9569||86.21	194142099	194141578	b35405_6	6||34119568||34120086||evm.model.chr3.1118||1||CDS||1261474465||32999||86.21	34119568	34120086	6.200000e-177	384
#6	212.0	a35405_1	b35405_6	r	6  Mean Ks:  0.5128	Mean Kn: 0.1408
#Ks	Kn	a<db_genome_id>_<chr>	chr1||start1||stop1||name1||strand1||type1||db_feature_id1||genome_order1||percent_id1	start1	stop1	b<db_genome_id>_<chr>	chr2||start2||stop2||name2||strand2||type2||db_feature_id2||genome_order2||percent_id2	start2	stop2	eval	block_score	GEVO_link
0.5128	0.1408	a35405_1	1||179472452||179474179||evm.model.chr1.7001||-1||CDS||1261409704||8761||80.78	179474179	179472452	b35405_6	6||45664791||45666515||evm.model.chr3.1612||1||CDS||1261475891||33747||80.78	45664791	45666515	1.000000e-250	50
NA	NA	a35405_1	1||179505697||179505838||evm.model.chr1.7004||-1||CDS||1261409710||8764||74.64	179505838	179505697	b35405_6	6||45554913||45555054||evm.model.chr3.1608||1||CDS||1261475881||33743||74.64	45554913	45555054	4.300000e-25	74
NA	NA	a35405_1	1||179643041||179643173||evm.model.chr1.7007||-1||CDS||1261409714||8766||91.73	179643173	179643041	b35405_6	6||45410959||45411091||evm.model.chr3.1604||1||CDS||1261475875||33740||91.73	45410959	45411091	5.400000e-50	123
NA	NA	a35405_1	1||179698116||179698297||evm.model.chr1.7008||1||CDS||1261409716||8767||91.21	179698116	179698297	b35405_6	6||45365159||45365340||evm.model.chr3.1602||-1||CDS||1261475867||33739||91.21	45365340	45365159	1.300000e-69	173
NA	NA	a35405_1	1||179740585||179740716||evm.model.chr1.7009||1||CDS||1261409718||8768||75.0	179740585	179740716	b35405_6	6||45321218||45321308||evm.model.chr3.1600||-1||CDS||1261475863||33734||75.0	45321308	45321218	4.600000e-10	182
NA	NA	a35405_1	1||179758739||179758844||evm.model.chr1.7010||1||CDS||1261409720||8769||88.79	179758739	179758844	b35405_6	6||45283662||45283839||evm.model.chr3.1599||-1||CDS||1261475857||33733||88.79	45283839	45283662	3.800000e-31	212
#7	192.0	a35405_1	b35405_6	r	5  Mean Ks:  0.4313	Mean Kn: 0.1929
#Ks	Kn	a<db_genome_id>_<chr>	chr1||start1||stop1||name1||strand1||type1||db_feature_id1||genome_order1||percent_id1	start1	stop1	b<db_genome_id>_<chr>	chr2||start2||stop2||name2||strand2||type2||db_feature_id2||genome_order2||percent_id2	start2	stop2	eval	block_score	GEVO_link
0.4655	0.0862	a35405_1	1||195386720||195389035||evm.model.chr1.7615||1||CDS||1261411340||9651||85.4	195386720	195389035	b35405_6	6||33319371||33321446||evm.model.chr3.1090.1||-1||CDS||1261474363||32951||85.4	33321446	33319371	1.000000e-250	50
NA	NA	a35405_1	1||195413796||195414034||evm.model.chr1.7616.1||1||CDS||1261411344||9653||87.03	195413796	195414034	b35405_6	6||33293848||33294086||evm.model.chr3.1089.1||-1||CDS||1261474343||32950||87.03	33294086	33293848	1.400000e-81	100
0.3971	0.2996	a35405_1	1||195540012||195540122||evm.model.chr1.7625||-1||CDS||1261411382||9670||78.49	195540122	195540012	b35405_6	6||33195698||33195820||evm.model.chr3.1085||1||CDS||1261474327||32941||78.49	33195698	33195820	5.300000e-18	114
NA	NA	a35405_1	1||195688792||195688870||evm.model.chr1.7629||1||CDS||1261411396||9677||96.2	195688792	195688870	b35405_6	6||33030333||33030411||evm.model.chr3.1080||-1||CDS||1261474315||32933||96.2	33030411	33030333	2.000000e-31	144
NA	NA	a35405_1	1||195727392||195727624||evm.model.chr1.7631||1||CDS||1261411402||9680||80.2	195727392	195727624	b35405_6	6||32980770||32981011||evm.model.chr3.1078||-1||CDS||1261474305||32929||80.2	32981011	32980770	1.500000e-49	192
#1	776.0	a35405_1	b35405_7	f	18  Mean Ks:  8.6116	Mean Kn: 0.1406
#Ks	Kn	a<db_genome_id>_<chr>	chr1||start1||stop1||name1||strand1||type1||db_feature_id1||genome_order1||percent_id1	start1	stop1	b<db_genome_id>_<chr>	chr2||start2||stop2||name2||strand2||type2||db_feature_id2||genome_order2||percent_id2	start2	stop2	eval	block_score	GEVO_link
0.8135	0.1462	a35405_1	1||169945544||169946563||evm.model.chr1.6585||-1||CDS||1261408672||8240||74.19	169946563	169945544	b35405_7	7||32643786||32644772||evm.model.chr8.823||-1||CDS||1261487772||36238||74.19	32644772	32643786	9.800000e-211	50
NA	NA	a35405_1	1||169977273||169977342||evm.model.chr1.6586||-1||CDS||1261408674||8241||98.57	169977342	169977273	b35405_7	7||32680245||32680314||evm.model.chr8.824.1||-1||CDS||1261487776||36244||98.57	32680314	32680245	3.700000e-29	78
0.0519	0.0862	a35405_1	1||170079263||170079373||evm.model.chr1.6591.1||-1||CDS||1261408686||8246||92.79	170079373	170079263	b35405_7	7||32770914||32771024||evm.model.chr8.826.1||-1||CDS||1261487794||36249||92.79	32771024	32770914	4.200000e-42	119
0.4261	0.0798	a35405_1	1||170109542||170109601||evm.model.chr1.6592.1||-1||CDS||1261408690||8251||86.67	170109601	170109542	b35405_7	7||32815274||32815333||evm.model.chr8.827||-1||CDS||1261487800||36252||86.67	32815333	32815274	2.100000e-15	133
NA	NA	a35405_1	1||170161382||170161580||evm.model.chr1.6594||1||CDS||1261408700||8253||80.98	170161382	170161580	b35405_7	7||32869332||32869544||evm.model.chr8.828||1||CDS||1261487802||36253||80.98	32869332	32869544	3.000000e-51	183
NA	NA	a35405_1	1||170316102||170316261||evm.model.chr1.6600||1||CDS||1261408728||8261||79.38	170316102	170316261	b35405_7	7||32990767||32990920||evm.model.chr8.836||1||CDS||1261487826||36264||79.38	32990767	32990920	1.100000e-34	214
undef	undef	a35405_1	1||170319621||170319705||tRNA_0030||1||tRNA||1261414003||8262||96.47	170319621	170319705	b35405_7	7||33002877||33002961||tRNA_1271||1||tRNA||1261488474||36265||96.47	33002877	33002961	1.500000e-34	247
NA	NA	a35405_1	1||170341818||170342031||evm.model.chr1.6604.2||-1||CDS||1261408740||8270||87.14	170342031	170341818	b35405_7	7||33014048||33014303||evm.model.chr8.837.1||-1||CDS||1261487830||36267||87.14	33014303	33014048	6.200000e-71	297
0.2348	0.1098	a35405_1	1||170419268||170419606||evm.model.chr1.6606||-1||CDS||1261408748||8272||87.32	170419606	170419268	b35405_7	7||33258923||33259261||evm.model.chr8.843||-1||CDS||1261487844||36274||87.32	33259261	33258923	1.700000e-119	347
0.3715	0.0559	a35405_1	1||170464993||170466207||evm.model.chr1.6607||1||CDS||1261408750||8273||89.05	170464993	170466207	b35405_7	7||33382621||33383835||evm.model.chr8.846.1||-1||CDS||1261487854||36279||89.05	33383835	33382621	1.000000e-250	397
NA	NA	a35405_1	1||170826416||170826725||evm.model.chr1.6620||-1||CDS||1261408780||8287||81.42	170826725	170826416	b35405_7	7||33506569||33507073||evm.model.chr8.854||-1||CDS||1261487870||36288||81.42	33507073	33506569	9.600000e-72	444
0.4960	0.0988	a35405_1	1||171000665||171002005||evm.model.chr1.6630||-1||CDS||1261408804||8300||84.34	171002005	171000665	b35405_7	7||33781266||33782606||evm.model.chr8.860||1||CDS||1261487884||36296||84.34	33781266	33782606	1.000000e-250	491
NA	NA	a35405_1	1||171208057||171208271||evm.model.chr1.6640.1||1||CDS||1261408826||8311||85.12	171208057	171208271	b35405_7	7||33879794||33880008||evm.model.chr8.866||1||CDS||1261487902||36305||85.12	33879794	33880008	5.600000e-68	538
NA	NA	a35405_1	1||171378869||171379067||evm.model.chr1.6649.1||1||CDS||1261408856||8326||77.23	171378869	171379067	b35405_7	7||33895206||33895407||evm.model.chr8.867||-1||CDS||1261487904||36306||77.23	33895407	33895206	5.000000e-42	576
0.7345	0.0943	a35405_1	1||171391555||171392190||evm.model.chr1.6653||-1||CDS||1261408864||8330||84.54	171392190	171391555	b35405_7	7||33932043||33932678||evm.model.chr8.869||-1||CDS||1261487908||36308||84.54	33932678	33932043	1.200000e-184	626
NA	NA	a35405_1	1||171444105||171445362||evm.model.chr1.6654||1||CDS||1261408866||8331||73.93	171444105	171445362	b35405_7	7||33971106||33972366||evm.model.chr8.871||1||CDS||1261487912||36310||73.93	33971106	33972366	1.800000e-138	676
65.7645	0.4539	a35405_1	1||171467329||171467994||evm.model.chr1.6655||-1||CDS||1261408868||8332||78.98	171467994	171467329	b35405_7	7||34028869||34029540||evm.model.chr8.876||-1||CDS||1261487922||36315||78.98	34029540	34028869	1.100000e-178	726
NA	NA	a35405_1	1||171619436||171620057||evm.model.chr1.6662.1||-1||CDS||1261408884||8340||80.47	171620057	171619436	b35405_7	7||34092455||34093106||evm.model.chr8.880||-1||CDS||1261487934||36319||80.47	34093106	34092455	3.500000e-84	776
#2	437.0	a35405_1	b35405_7	f	12  Mean Ks:  3.5037	Mean Kn: 0.1943
#Ks	Kn	a<db_genome_id>_<chr>	chr1||start1||stop1||name1||strand1||type1||db_feature_id1||genome_order1||percent_id1	start1	stop1	b<db_genome_id>_<chr>	chr2||start2||stop2||name2||strand2||type2||db_feature_id2||genome_order2||percent_id2	start2	stop2	eval	block_score	GEVO_link
NA	NA	a35405_1	1||4325327||4325738||evm.model.chr1.161||1||CDS||1261395312||205||75.12	4325327	4325738	b35405_7	7||26479106||26479523||evm.model.chr8.635||-1||CDS||1261487260||36008||75.12	26479523	26479106	2.500000e-89	50
NA	NA	a35405_1	1||4441330||4441459||evm.model.chr1.172||-1||CDS||1261395686||216||81.54	4441459	4441330	b35405_7	7||26696101||26696227||evm.model.chr8.640||-1||CDS||1261487272||36013||81.54	26696227	26696101	2.800000e-29	75
21.5675	0.7092	a35405_1	1||4681784||4682185||evm.model.chr1.180||-1||CDS||1261395930||228||63.3	4682185	4681784	b35405_7	7||27004585||27004941||evm.model.chr8.655||-1||CDS||1261487308||36029||63.3	27004941	27004585	5.400000e-05	76
NA	NA	a35405_1	1||5059034||5059731||evm.model.chr1.189.1||-1||CDS||1261396180||246||86.98	5059731	5059034	b35405_7	7||27455002||27455431||evm.model.chr8.673||1||CDS||1261487346||36046||86.98	27455002	27455431	2.400000e-143	123
0.5917	0.0793	a35405_1	1||5174525||5174836||evm.model.chr1.193.1||-1||CDS||1261396302||251||84.76	5174836	5174525	b35405_7	7||27561085||27561399||evm.model.chr8.675.1||-1||CDS||1261487352||36049||84.76	27561399	27561085	1.800000e-97	173
NA	NA	a35405_1	1||5341239||5341350||evm.model.chr1.198.1||-1||CDS||1261396458||263||80.56	5341350	5341239	b35405_7	7||27670581||27670698||evm.model.chr8.682||-1||CDS||1261487372||36058||80.56	27670698	27670581	4.500000e-25	194
0.3999	0.1012	a35405_1	1||5366166||5367131||evm.model.chr1.199.1||-1||CDS||1261396496||268||85.86	5367131	5366166	b35405_7	7||27703973||27704980||evm.model.chr8.683||-1||CDS||1261487374||36059||85.86	27704980	27703973	2.600000e-160	244
0.6621	0.0882	a35405_1	1||5435978||5437291||evm.model.chr1.202||-1||CDS||1261396578||271||79.88	5437291	5435978	b35405_7	7||28002360||28003685||evm.model.chr8.687||-1||CDS||1261487386||36065||79.88	28003685	28002360	1.000000e-250	294
NA	NA	a35405_1	1||5619224||5619483||evm.model.chr1.208.1||-1||CDS||1261396750||278||78.08	5619483	5619224	b35405_7	7||28151722||28151945||evm.model.chr8.692.1||-1||CDS||1261487400||36071||78.08	28151945	28151722	2.200000e-27	320
0.5037	0.1918	a35405_1	1||5794860||5795819||evm.model.chr1.217||1||CDS||1261396996||286||79.78	5794860	5795819	b35405_7	7||28399130||28400071||evm.model.chr8.695||1||CDS||1261487410||36076||79.78	28399130	28400071	9.400000e-250	370
0.4147	0.0932	a35405_1	1||5940754||5940828||evm.model.chr1.222||1||CDS||1261397146||291||86.67	5940754	5940828	b35405_7	7||28908140||28908214||evm.model.chr8.706.1||1||CDS||1261487438||36088||86.67	28908140	28908214	7.200000e-21	387
0.3863	0.0971	a35405_1	1||6112595||6113155||evm.model.chr1.229||-1||CDS||1261397334||298||85.28	6113155	6112595	b35405_7	7||28996344||28997153||evm.model.chr8.712||-1||CDS||1261487456||36096||85.28	28997153	28996344	6.200000e-186	437
#3	388.0	a35405_1	b35405_7	f	11  Mean Ks:  2.3483	Mean Kn: 2.0846
#Ks	Kn	a<db_genome_id>_<chr>	chr1||start1||stop1||name1||strand1||type1||db_feature_id1||genome_order1||percent_id1	start1	stop1	b<db_genome_id>_<chr>	chr2||start2||stop2||name2||strand2||type2||db_feature_id2||genome_order2||percent_id2	start2	stop2	eval	block_score	GEVO_link
NA	NA	a35405_1	1||9406090||9406730||evm.model.chr1.329.1||-1||CDS||1261399998||454||84.71	9406730	9406090	b35405_7	7||31329343||31329980||evm.model.chr8.786.1||1||CDS||1261487660||36187||84.71	31329343	31329980	2.200000e-208	50
0.7642	0.1453	a35405_1	1||9692188||9693366||evm.model.chr1.333||1||CDS||1261400104||458||78.23	9692188	9693366	b35405_7	7||31483109||31484020||evm.model.chr8.790||1||CDS||1261487670||36191||78.23	31483109	31484020	3.300000e-224	100
0.3060	0.0622	a35405_1	1||9972076||9972333||evm.model.chr1.342.1||-1||CDS||1261400372||473||90.27	9972333	9972076	b35405_7	7||31957248||31957505||evm.model.chr8.803||-1||CDS||1261487704||36207||90.27	31957505	31957248	6.400000e-98	147
0.1274	12.6166	a35405_1	1||10325098||10325412||evm.model.chr1.350||1||CDS||1261400556||481||84.91	10325098	10325412	b35405_7	7||32164828||32164880||evm.model.chr8.806.1||1||CDS||1261487712||36211||84.91	32164828	32164880	5.900000e-09	155
4.6411	0.6341	a35405_1	1||10352202||10352420||evm.model.chr1.351||-1||CDS||1261400578||482||74.6	10352420	10352202	b35405_7	7||32217580||32217870||evm.model.chr8.807||-1||CDS||1261487714||36212||74.6	32217870	32217580	2.900000e-21	175
NA	NA	a35405_1	1||10514257||10514342||evm.model.chr1.354||1||CDS||1261400676||485||71.91	10514257	10514342	b35405_7	7||32260875||32260963||evm.model.chr8.808||1||CDS||1261487716||36213||71.91	32260875	32260963	1.300000e-07	181
9.2155	0.9500	a35405_1	1||10613808||10615006||evm.model.chr1.358||1||CDS||1261400790||492||65.78	10613808	10615006	b35405_7	7||32308294||32309778||evm.model.chr8.810||-1||CDS||1261487734||36219||65.78	32309778	32308294	4.100000e-126	231
NA	NA	a35405_1	1||10666556||10666776||evm.model.chr1.359.1||-1||CDS||1261400822||494||87.5	10666776	10666556	b35405_7	7||32350908||32351107||evm.model.chr8.811||-1||CDS||1261487736||36220||87.5	32351107	32350908	4.600000e-67	281
0.9681	0.0360	a35405_1	1||10907177||10907254||evm.model.chr1.365||1||CDS||1261400990||501||85.9	10907177	10907254	b35405_7	7||32504528||32504605||evm.model.chr8.817.2||1||CDS||1261487756||36227||85.9	32504528	32504605	3.000000e-21	301
0.4158	0.1477	a35405_1	1||10928926||10929360||evm.model.chr1.368||-1||CDS||1261401070||504||81.85	10929360	10928926	b35405_7	7||32570062||32570319||evm.model.chr8.819||-1||CDS||1261487762||36233||81.85	32570319	32570062	7.200000e-67	351
NA	NA	a35405_1	1||10982715||10982988||evm.model.chr1.371||1||CDS||1261401148||508||70.72	10982715	10982988	b35405_7	7||32604044||32604347||evm.model.chr8.821||1||CDS||1261487766||36236||70.72	32604044	32604347	1.700000e-38	388
#4	346.0	a35405_1	b35405_7	f	7  Mean Ks:  0.7382	Mean Kn: 0.1526
#Ks	Kn	a<db_genome_id>_<chr>	chr1||start1||stop1||name1||strand1||type1||db_feature_id1||genome_order1||percent_id1	start1	stop1	b<db_genome_id>_<chr>	chr2||start2||stop2||name2||strand2||type2||db_feature_id2||genome_order2||percent_id2	start2	stop2	eval	block_score	GEVO_link
NA	NA	a35405_1	1||7335716||7336160||evm.model.chr1.287||1||CDS||1261398838||365||88.71	7335716	7336160	b35405_7	7||30467609||30468053||evm.model.chr8.757||1||CDS||1261487584||36151||88.71	30467609	30468053	1.800000e-165	50
0.2757	0.0446	a35405_1	1||7349813||7350238||evm.model.chr1.288||1||CDS||1261398864||366||91.08	7349813	7350238	b35405_7	7||30515713||30516261||evm.model.chr8.758||1||CDS||1261487586||36152||91.08	30515713	30516261	6.700000e-171	100
0.5804	0.1967	a35405_1	1||7426678||7426998||evm.model.chr1.291.1||1||CDS||1261398968||372||75.39	7426678	7426998	b35405_7	7||30660506||30660826||evm.model.chr8.762||1||CDS||1261487596||36155||75.39	30660506	30660826	2.000000e-70	150
1.4147	0.1545	a35405_1	1||7740329||7740961||evm.model.chr1.304||1||CDS||1261399302||376||86.15	7740329	7740961	b35405_7	7||30913970||30914425||evm.model.chr8.769||1||CDS||1261487614||36165||86.15	30913970	30914425	4.400000e-146	200
NA	NA	a35405_1	1||7921717||7924016||evm.model.chr1.299.1||1||CDS||1261399174||383||86.02	7921717	7924016	b35405_7	7||30967553||30968060||evm.model.chr8.772||1||CDS||1261487622||36168||86.02	30967553	30968060	9.600000e-165	250
0.5088	0.1257	a35405_1	1||7980617||7980943||evm.model.chr1.295||-1||CDS||1261399074||388||80.85	7980943	7980617	b35405_7	7||31024271||31024546||evm.model.chr8.774||-1||CDS||1261487626||36170||80.85	31024546	31024271	3.300000e-65	300
0.9116	0.2413	a35405_1	1||7994033||7994377||evm.model.chr1.294||-1||CDS||1261399052||389||68.9	7994377	7994033	b35405_7	7||31039871||31040203||evm.model.chr8.777||-1||CDS||1261487634||36174||68.9	31040203	31039871	6.800000e-47	346
#1	1369.0	a35405_2	b35405_2	f	31  Mean Ks:  4.6125	Mean Kn: 1.1429
#Ks	Kn	a<db_genome_id>_<chr>	chr1||start1||stop1||name1||strand1||type1||db_feature_id1||genome_order1||percent_id1	start1	stop1	b<db_genome_id>_<chr>	chr2||start2||stop2||name2||strand2||type2||db_feature_id2||genome_order2||percent_id2	start2	stop2	eval	block_score	GEVO_link
NA	NA	a35405_2	2||65650369||65650574||evm.model.chr2.2127||-1||CDS||1261421462||13269||71.03	65650574	65650369	b35405_2	2||102580152||102580465||evm.model.chr2.3868||-1||CDS||1261425944||15400||71.03	102580465	102580152	7.700000e-21	20
62.6971	1.0595	a35405_2	2||65683677||65684000||evm.model.chr2.2129||1||CDS||1261421466||13271||89.81	65683677	65684000	b35405_2	2||102610181||102610846||evm.model.chr2.3869||-1||CDS||1261425946||15401||89.81	102610846	102610181	1.100000e-123	70
0.5194	0.2852	a35405_2	2||65736285||65736608||evm.model.chr2.2134||1||CDS||1261421480||13277||80.43	65736285	65736608	b35405_2	2||102637826||102638170||evm.model.chr2.3870.1||1||CDS||1261425956||15403||80.43	102637826	102638170	5.800000e-73	120
0.5310	0.0499	a35405_2	2||65786770||65787546||evm.model.chr2.2136.1||-1||CDS||1261421486||13281||86.28	65787546	65786770	b35405_2	2||102716803||102717582||evm.model.chr2.3874.1||-1||CDS||1261425966||15408||86.28	102717582	102716803	1.000000e-250	170
NA	NA	a35405_2	2||65967005||65967294||evm.model.chr2.2145||1||CDS||1261421510||13292||72.08	65967005	65967294	b35405_2	2||102902582||102902889||evm.model.chr2.3882||1||CDS||1261425990||15420||72.08	102902582	102902889	3.700000e-50	216
0.3384	0.0136	a35405_2	2||65999615||65999998||evm.model.chr2.2148||1||CDS||1261421516||13295||93.23	65999615	65999998	b35405_2	2||102977466||102977849||evm.model.chr2.3887||1||CDS||1261426000||15427||93.23	102977466	102977849	2.300000e-163	266
0.7918	0.2536	a35405_2	2||66033798||66034319||evm.model.chr2.2151||1||CDS||1261421524||13298||76.1	66033798	66034319	b35405_2	2||102996417||102996875||evm.model.chr2.3888||1||CDS||1261426002||15428||76.1	102996417	102996875	1.400000e-55	316
0.3987	0.0591	a35405_2	2||66075440||66076072||evm.model.chr2.2152||-1||CDS||1261421526||13299||86.41	66076072	66075440	b35405_2	2||103025822||103026445||evm.model.chr2.3889||-1||CDS||1261426008||15431||86.41	103026445	103025822	3.300000e-214	366
NA	NA	a35405_2	2||66171365||66171674||evm.model.chr2.2155||-1||CDS||1261421532||13302||71.43	66171674	66171365	b35405_2	2||103382106||103382283||evm.model.chr2.3908||-1||CDS||1261426060||15452||71.43	103382283	103382106	3.200000e-27	386
0.6896	0.1257	a35405_2	2||66236870||66237628||evm.model.chr2.2158||1||CDS||1261421538||13305||81.36	66236870	66237628	b35405_2	2||103392137||103392898||evm.model.chr2.3909||1||CDS||1261426062||15453||81.36	103392137	103392898	2.100000e-221	436
10.9539	17.8577	a35405_2	2||66314477||66314689||evm.model.chr2.2160||1||CDS||1261421544||13308||85.42	66314477	66314689	b35405_2	2||103460204||103460329||evm.model.chr2.3914||-1||CDS||1261426080||15459||85.42	103460329	103460204	9.500000e-08	443
0.8970	0.0625	a35405_2	2||66409288||66409935||evm.model.chr2.2168||1||CDS||1261421560||13316||85.58	66409288	66409935	b35405_2	2||103503275||103503916||evm.model.chr2.3918||1||CDS||1261426088||15463||85.58	103503275	103503916	1.100000e-211	493
0.7392	0.0864	a35405_2	2||66625796||66625981||evm.model.chr2.2175||-1||CDS||1261421578||13324||85.41	66625981	66625796	b35405_2	2||103681600||103681785||evm.model.chr2.3924||-1||CDS||1261426106||15472||85.41	103681785	103681600	3.700000e-58	543
0.6333	0.1256	a35405_2	2||66731810||66732106||evm.model.chr2.2179||-1||CDS||1261421586||13328||80.67	66732106	66731810	b35405_2	2||103816399||103816698||evm.model.chr2.3932||-1||CDS||1261426126||15481||80.67	103816698	103816399	1.300000e-78	593
NA	NA	a35405_2	2||66758198||66758349||evm.model.chr2.2181||-1||CDS||1261421596||13332||92.11	66758349	66758198	b35405_2	2||104009233||104009384||evm.model.chr2.3936||-1||CDS||1261426136||15486||92.11	104009384	104009233	1.000000e-58	643
0.2659	0.0003	a35405_2	2||66839674||66839718||evm.model.chr2.2185||-1||CDS||1261421604||13336||93.33	66839718	66839674	b35405_2	2||104066324||104066368||evm.model.chr2.3940||-1||CDS||1261426150||15490||93.33	104066368	104066324	1.400000e-13	655
0.5293	0.1318	a35405_2	2||66863664||66864932||evm.model.chr2.2189||-1||CDS||1261421612||13340||82.26	66864932	66863664	b35405_2	2||104095602||104096958||evm.model.chr2.3942||-1||CDS||1261426154||15492||82.26	104096958	104095602	1.000000e-250	705
0.8865	0.1082	a35405_2	2||66902588||66903076||evm.model.chr2.2190||-1||CDS||1261421616||13341||76.38	66903076	66902588	b35405_2	2||104156910||104157389||evm.model.chr2.3944.1||-1||CDS||1261426164||15497||76.38	104157389	104156910	9.100000e-53	755
NA	NA	a35405_2	2||66922264||66922378||evm.model.chr2.2192||1||CDS||1261421620||13343||89.38	66922264	66922378	b35405_2	2||104170324||104170438||evm.model.chr2.3946||1||CDS||1261426168||15499||89.38	104170324	104170438	3.300000e-38	792
NA	NA	a35405_2	2||66968640||66969024||evm.model.chr2.2195||1||CDS||1261421628||13347||81.84	66968640	66969024	b35405_2	2||104201976||104202366||evm.model.chr2.3948.1||1||CDS||1261426174||15502||81.84	104201976	104202366	8.700000e-111	842
NA	NA	a35405_2	2||67065553||67066154||evm.model.chr2.2200||-1||CDS||1261421644||13352||80.07	67066154	67065553	b35405_2	2||104364479||104365077||evm.model.chr2.3950||-1||CDS||1261426180||15504||80.07	104365077	104364479	3.800000e-164	892
NA	NA	a35405_2	2||67123997||67124340||evm.model.chr2.2202||-1||CDS||1261421648||13354||74.57	67124340	67123997	b35405_2	2||104421734||104422065||evm.model.chr2.3953.2||-1||CDS||1261426194||15511||74.57	104422065	104421734	1.700000e-67	942
0.5222	0.1507	a35405_2	2||67251529||67251960||evm.model.chr2.2209||1||CDS||1261421662||13363||80.32	67251529	67251960	b35405_2	2||104640635||104641066||evm.model.chr2.3985||1||CDS||1261426256||15531||80.32	104640635	104641066	7.400000e-120	989
NA	NA	a35405_2	2||67275030||67275233||evm.model.chr2.2210||1||CDS||1261421666||13364||74.4	67275030	67275233	b35405_2	2||104688721||104689262||evm.model.chr2.3986.2||1||CDS||1261426262||15534||74.4	104688721	104689262	3.200000e-37	1025
NA	NA	a35405_2	2||67294073||67295057||evm.model.chr2.2213||1||CDS||1261421672||13367||76.81	67294073	67295057	b35405_2	2||104718631||104719594||evm.model.chr2.3987||1||CDS||1261426264||15535||76.81	104718631	104719594	2.100000e-157	1075
0.6772	0.1252	a35405_2	2||67301108||67303225||evm.model.chr2.2214.1||-1||CDS||1261421676||13369||80.37	67303225	67301108	b35405_2	2||104736986||104738845||evm.model.chr2.3989.1||-1||CDS||1261426270||15538||80.37	104738845	104736986	1.000000e-250	1125
0.4978	0.0659	a35405_2	2||67334221||67334460||evm.model.chr2.2215||-1||CDS||1261421678||13370||86.55	67334460	67334221	b35405_2	2||104758961||104759209||evm.model.chr2.3990||-1||CDS||1261426274||15540||86.55	104759209	104758961	9.700000e-76	1175
NA	NA	a35405_2	2||67345601||67346225||evm.model.chr2.2216||1||CDS||1261421680||13371||86.05	67345601	67346225	b35405_2	2||104801479||104802103||evm.model.chr2.3992||1||CDS||1261426278||15542||86.05	104801479	104802103	3.100000e-211	1225
NA	NA	a35405_2	2||67390736||67391244||evm.model.chr2.2217||1||CDS||1261421682||13372||84.93	67390736	67391244	b35405_2	2||104850487||104850974||evm.model.chr2.3994||1||CDS||1261426282||15544||84.93	104850487	104850974	5.200000e-107	1275
NA	NA	a35405_2	2||67658332||67659434||evm.model.chr2.2230||1||CDS||1261421718||13388||88.03	67658332	67659434	b35405_2	2||104941069||104942171||evm.model.chr2.3971||1||CDS||1261426204||15549||88.03	104941069	104942171	1.000000e-250	1322
0.4562	0.0109	a35405_2	2||67976411||67976656||evm.model.chr2.2237||-1||CDS||1261421740||13406||91.46	67976656	67976411	b35405_2	2||105075580||105075825||evm.model.chr2.4016||1||CDS||1261426308||15559||91.46	105075580	105075825	5.100000e-97	1369
#2	271.0	a35405_2	b35405_2	f	6  Mean Ks:  1.7893	Mean Kn: 0.4502
#Ks	Kn	a<db_genome_id>_<chr>	chr1||start1||stop1||name1||strand1||type1||db_feature_id1||genome_order1||percent_id1	start1	stop1	b<db_genome_id>_<chr>	chr2||start2||stop2||name2||strand2||type2||db_feature_id2||genome_order2||percent_id2	start2	stop2	eval	block_score	GEVO_link
0.4010	0.0004	a35405_2	2||58344730||58344810||evm.model.chr2.1852.1||1||CDS||1261420704||12856||91.36	58344730	58344810	b35405_2	2||96327528||96327608||evm.model.chr2.3565||1||CDS||1261425204||15039||91.36	96327528	96327608	1.300000e-27	26
NA	NA	a35405_2	2||58390448||58390755||evm.model.chr2.1856.1||-1||CDS||1261420716||12862||81.49	58390755	58390448	b35405_2	2||96362737||96363017||evm.model.chr2.3566||-1||CDS||1261425206||15040||81.49	96363017	96362737	1.900000e-74	76
4.4339	1.1964	a35405_2	2||58450104||58450463||evm.model.chr2.1857||-1||CDS||1261420718||12863||86.99	58450463	58450104	b35405_2	2||96388065||96388955||evm.model.chr2.3567||-1||CDS||1261425208||15041||86.99	96388955	96388065	2.000000e-79	126
0.5330	0.1538	a35405_2	2||58483823||58484230||evm.model.chr2.1860||1||CDS||1261420726||12866||79.86	58483823	58484230	b35405_2	2||96421906||96422322||evm.model.chr2.3569||1||CDS||1261425212||15043||79.86	96421906	96422322	7.300000e-110	176
NA	NA	a35405_2	2||58520822||58520933||evm.model.chr2.1861.1||-1||CDS||1261420730||12868||95.54	58520933	58520822	b35405_2	2||96442868||96442979||evm.model.chr2.3571.1||-1||CDS||1261425226||15049||95.54	96442979	96442868	2.900000e-46	221
NA	NA	a35405_2	2||58569828||58570312||evm.model.chr2.1862||1||CDS||1261420732||12869||80.0	58569828	58570312	b35405_2	2||96474462||96474946||evm.model.chr2.3573||1||CDS||1261425230||15051||80.0	96474462	96474946	1.200000e-133	271
#1	1290.0	a35405_2	b35405_2	r	29  Mean Ks:  1.1714	Mean Kn: 0.1184
#Ks	Kn	a<db_genome_id>_<chr>	chr1||start1||stop1||name1||strand1||type1||db_feature_id1||genome_order1||percent_id1	start1	stop1	b<db_genome_id>_<chr>	chr2||start2||stop2||name2||strand2||type2||db_feature_id2||genome_order2||percent_id2	start2	stop2	eval	block_score	GEVO_link
0.8490	0.1019	a35405_2	2||60000745||60001263||evm.model.chr2.1976||1||CDS||1261421074||12983||79.69	60000745	60001263	b35405_2	2||98820234||98820755||evm.model.chr2.3691||-1||CDS||1261425554||15217||79.69	98820755	98820234	5.900000e-139	50
0.4548	0.1324	a35405_2	2||60146841||60147051||evm.model.chr2.1973||1||CDS||1261421064||12988||83.04	60146841	60147051	b35405_2	2||98678045||98678215||evm.model.chr2.3685||-1||CDS||1261425540||15211||83.04	98678215	98678045	5.300000e-47	96
0.2150	0.0271	a35405_2	2||60260254||60260364||evm.model.chr2.1968.1||1||CDS||1261421050||12994||92.79	60260254	60260364	b35405_2	2||98533980||98534090||evm.model.chr2.3679||-1||CDS||1261425528||15206||92.79	98534090	98533980	4.200000e-42	137
NA	NA	a35405_2	2||60300921||60301051||evm.model.chr2.1966.1||-1||CDS||1261421044||12998||88.55	60301051	60300921	b35405_2	2||98513785||98513915||evm.model.chr2.3678.2||1||CDS||1261425526||15204||88.55	98513785	98513915	3.500000e-44	180
8.7357	0.2032	a35405_2	2||60414634||60414771||evm.model.chr2.1962||-1||CDS||1261421030||13004||85.83	60414771	60414634	b35405_2	2||98505276||98505395||evm.model.chr2.3677.1||-1||CDS||1261425520||15202||85.83	98505395	98505276	4.300000e-36	215
NA	NA	a35405_2	2||60460036||60460193||evm.model.chr2.1959||-1||CDS||1261421020||13007||88.61	60460193	60460036	b35405_2	2||98380316||98380473||evm.model.chr2.3667||1||CDS||1261425494||15189||88.61	98380316	98380473	1.000000e-54	262
undef	undef	a35405_2	2||60460491||60460564||tRNA_0297||-1||tRNA||1261430013||13008||98.65	60460564	60460491	b35405_2	2||98372905||98372978||tRNA_0328||1||tRNA||1261430043||15186||98.65	98372905	98372978	3.000000e-31	292
0.5319	0.0361	a35405_2	2||60471648||60471890||evm.model.chr2.1958.1||1||CDS||1261421018||13010||89.18	60471648	60471890	b35405_2	2||98185982||98186227||evm.model.chr2.3663||-1||CDS||1261425480||15165||89.18	98186227	98185982	1.200000e-83	336
0.7721	0.2188	a35405_2	2||60597537||60600029||evm.model.chr2.1953||1||CDS||1261421006||13016||74.95	60597537	60600029	b35405_2	2||98142503||98144962||evm.model.chr2.3661||-1||CDS||1261425476||15163||74.95	98144962	98142503	1.000000e-250	386
0.4960	0.0233	a35405_2	2||60722195||60722443||evm.model.chr2.1945.2||-1||CDS||1261420978||13030||88.35	60722443	60722195	b35405_2	2||97976587||97976835||evm.model.chr2.3653||1||CDS||1261425452||15152||88.35	97976587	97976835	4.000000e-89	433
0.4198	0.0757	a35405_2	2||60750246||60751211||evm.model.chr2.1944.1||-1||CDS||1261420970||13032||84.71	60751211	60750246	b35405_2	2||97958417||97959388||evm.model.chr2.3651||1||CDS||1261425448||15150||84.71	97958417	97959388	1.000000e-250	483
NA	NA	a35405_2	2||60813687||60813834||evm.model.chr2.1941||-1||CDS||1261420962||13036||88.0	60813834	60813687	b35405_2	2||97928813||97928954||evm.model.chr2.3650||1||CDS||1261425446||15149||88.0	97928813	97928954	3.600000e-29	511
0.7144	0.0007	a35405_2	2||60840436||60840600||evm.model.chr2.1939||-1||CDS||1261420946||13043||89.09	60840600	60840436	b35405_2	2||97894990||97895154||evm.model.chr2.3649||1||CDS||1261425442||15148||89.09	97894990	97895154	2.300000e-58	561
0.7339	0.0829	a35405_2	2||60918176||60918709||evm.model.chr2.1934||-1||CDS||1261420936||13049||82.16	60918709	60918176	b35405_2	2||97779657||97780166||evm.model.chr2.3643||1||CDS||1261425430||15142||82.16	97779657	97780166	3.700000e-148	611
NA	NA	a35405_2	2||60950788||60951397||evm.model.chr2.1933||-1||CDS||1261420934||13051||74.63	60951397	60950788	b35405_2	2||97767909||97768227||evm.model.chr2.3640||1||CDS||1261425424||15138||74.63	97767909	97768227	9.200000e-60	661
0.7524	0.1600	a35405_2	2||61102071||61102412||evm.model.chr2.1929.1||1||CDS||1261420912||13061||77.97	61102071	61102412	b35405_2	2||97690117||97690455||evm.model.chr2.3637.1||-1||CDS||1261425414||15134||77.97	97690455	97690117	1.200000e-74	711
2.7946	0.3123	a35405_2	2||61130789||61131223||evm.model.chr2.1927||-1||CDS||1261420906||13063||80.87	61131223	61130789	b35405_2	2||97630088||97630567||evm.model.chr2.3633||1||CDS||1261425404||15129||80.87	97630088	97630567	5.600000e-109	761
0.4593	0.1899	a35405_2	2||61249565||61252060||evm.model.chr2.1915||1||CDS||1261420880||13075||78.54	61249565	61252060	b35405_2	2||97581772||97584318||evm.model.chr2.3629||-1||CDS||1261425394||15125||78.54	97584318	97581772	1.000000e-250	808
0.5227	0.1223	a35405_2	2||61270116||61270409||evm.model.chr2.1913||-1||CDS||1261420870||13080||80.67	61270409	61270116	b35405_2	2||97576551||97576850||evm.model.chr2.3628||1||CDS||1261425392||15124||80.67	97576551	97576850	9.700000e-79	858
NA	NA	a35405_2	2||61328569||61328650||evm.model.chr2.1911||1||CDS||1261420866||13082||85.9	61328569	61328650	b35405_2	2||97534294||97534375||evm.model.chr2.3625||-1||CDS||1261425386||15121||85.9	97534375	97534294	5.400000e-21	878
NA	NA	a35405_2	2||61361989||61362446||evm.model.chr2.1909.1||-1||CDS||1261420856||13085||84.72	61362446	61361989	b35405_2	2||97515981||97516435||evm.model.chr2.3624||1||CDS||1261425384||15120||84.72	97515981	97516435	5.700000e-146	928
NA	NA	a35405_2	2||61406893||61407217||evm.model.chr2.1908||-1||CDS||1261420852||13088||79.87	61407217	61406893	b35405_2	2||97479880||97480231||evm.model.chr2.3623||1||CDS||1261425380||15118||79.87	97479880	97480231	7.200000e-71	978
NA	NA	a35405_2	2||61478277||61478389||evm.model.chr2.1907||1||CDS||1261420850||13089||92.04	61478277	61478389	b35405_2	2||97469767||97469879||evm.model.chr2.3622||-1||CDS||1261425378||15117||92.04	97469879	97469767	6.100000e-42	1019
0.6347	0.1167	a35405_2	2||61536146||61536589||evm.model.chr2.1904||1||CDS||1261420844||13092||80.63	61536146	61536589	b35405_2	2||97418573||97419013||evm.model.chr2.3617||-1||CDS||1261425366||15112||80.63	97419013	97418573	4.900000e-121	1069
NA	NA	a35405_2	2||61566213||61567088||evm.model.chr2.1902||1||CDS||1261420840||13095||82.14	61566213	61567088	b35405_2	2||97366213||97366436||evm.model.chr2.3613||-1||CDS||1261425356||15107||82.14	97366436	97366213	1.700000e-59	1119
0.6590	0.2123	a35405_2	2||61679977||61680501||evm.model.chr2.1895||-1||CDS||1261420820||13103||75.64	61680501	61679977	b35405_2	2||97291532||97292065||evm.model.chr2.3609||1||CDS||1261425346||15103||75.64	97291532	97292065	8.000000e-110	1169
NA	NA	a35405_2	2||61764488||61764806||evm.model.chr2.1890||-1||CDS||1261420806||13110||91.54	61764806	61764488	b35405_2	2||97237742||97238060||evm.model.chr2.3606||-1||CDS||1261425336||15098||91.54	97238060	97237742	3.100000e-128	1219
0.6418	0.0936	a35405_2	2||61779740||61779823||evm.model.chr2.1889.1||1||CDS||1261420802||13112||84.52	61779740	61779823	b35405_2	2||97131676||97131987||evm.model.chr2.3602||-1||CDS||1261425328||15094||84.52	97131987	97131676	4.900000e-22	1240
0.6987	0.0224	a35405_2	2||61822119||61822370||evm.model.chr2.1884||-1||CDS||1261420788||13118||88.1	61822370	61822119	b35405_2	2||97102393||97102644||evm.model.chr2.3600||1||CDS||1261425324||15092||88.1	97102393	97102644	1.700000e-89	1290
#2	319.0	a35405_2	b35405_2	r	9  Mean Ks:  11.1424	Mean Kn: 0.2892
#Ks	Kn	a<db_genome_id>_<chr>	chr1||start1||stop1||name1||strand1||type1||db_feature_id1||genome_order1||percent_id1	start1	stop1	b<db_genome_id>_<chr>	chr2||start2||stop2||name2||strand2||type2||db_feature_id2||genome_order2||percent_id2	start2	stop2	eval	block_score	GEVO_link
NA	NA	a35405_2	2||56042940||56042968||evm.model.chr2.1743||1||CDS||1261420496||12683||100.0	56042940	56042968	b35405_2	2||94053739||94053767||evm.model.chr5.2702||-1||CDS||1261429356||14919||100.0	94053767	94053739	7.100000e-09	8
0.4613	0.0565	a35405_2	2||56136472||56136801||evm.model.chr2.1748.3||-1||CDS||1261420518||12691||87.46	56136801	56136472	b35405_2	2||93993026||93993385||evm.model.chr2.3488.10||1||CDS||1261424956||14911||87.46	93993026	93993385	2.100000e-115	58
NA	NA	a35405_2	2||56309915||56310099||evm.model.chr2.1750||1||CDS||1261420526||12697||85.95	56309915	56310099	b35405_2	2||93877792||93877973||evm.model.chr2.3482_evm.model.chr2.3483.1||-1||CDS||1261424944||14898||85.95	93877973	93877792	2.400000e-55	105
NA	NA	a35405_2	2||56333213||56333547||evm.model.chr2.1752.1||1||CDS||1261420532||12700||77.51	56333213	56333547	b35405_2	2||93863919||93864253||evm.model.chr2.3481.1||-1||CDS||1261424940||14896||77.51	93864253	93863919	8.500000e-75	155
0.4859	0.0629	a35405_2	2||56399189||56399917||evm.model.chr2.1755||1||CDS||1261420546||12707||86.58	56399189	56399917	b35405_2	2||93833809||93834501||evm.model.chr2.3478.1||-1||CDS||1261424932||14893||86.58	93834501	93833809	3.500000e-243	205
0.3318	0.0733	a35405_2	2||56417384||56417533||evm.model.chr2.1756||-1||CDS||1261420548||12708||88.67	56417533	56417384	b35405_2	2||93803013||93803162||evm.model.chr2.3476||1||CDS||1261424926||14890||88.67	93803013	93803162	1.000000e-51	255
0.7981	0.0627	a35405_2	2||56451493||56451546||evm.model.chr2.1757||-1||CDS||1261420550||12709||83.33	56451546	56451493	b35405_2	2||93778113||93778166||evm.model.chr2.3474.1||1||CDS||1261424922||14888||83.33	93778113	93778166	4.500000e-11	265
NA	NA	a35405_2	2||56503397||56503712||evm.model.chr2.1759.1||-1||CDS||1261420556||12712||75.91	56503712	56503397	b35405_2	2||93742346||93742682||evm.model.chr2.3472||1||CDS||1261424916||14885||75.91	93742346	93742682	2.200000e-53	315
53.6351	1.1904	a35405_2	2||56527566||56527940||evm.model.chr2.1760.1||-1||CDS||1261420564||12715||77.78	56527940	56527566	b35405_2	2||93684002||93684055||evm.model.chr2.3470||1||CDS||1261424912||14883||77.78	93684002	93684055	1.700000e-05	319
#1	259.0	a35405_2	b35405_3	f	6  Mean Ks:  18.0502	Mean Kn: 0.5542
#Ks	Kn	a<db_genome_id>_<chr>	chr1||start1||stop1||name1||strand1||type1||db_feature_id1||genome_order1||percent_id1	start1	stop1	b<db_genome_id>_<chr>	chr2||start2||stop2||name2||strand2||type2||db_feature_id2||genome_order2||percent_id2	start2	stop2	eval	block_score	GEVO_link
0.7138	0.2779	a35405_2	2||71038853||71039479||evm.model.chr5.1165||1||CDS||1261429262||13566||68.9	71038853	71039479	b35405_3	3||73305601||73306236||evm.model.chr4.2775||1||CDS||1261439169||19715||68.9	73305601	73306236	6.700000e-91	50
NA	NA	a35405_2	2||71097108||71097276||evm.model.chr5.1169||1||CDS||1261429270||13570||69.92	71097108	71097276	b35405_3	3||73315667||73315829||evm.model.chr4.2776||-1||CDS||1261439171||19716||69.92	73315829	73315667	2.500000e-10	59
NA	NA	a35405_2	2||71260552||71261164||evm.model.chr5.1174||1||CDS||1261429282||13576||84.56	71260552	71261164	b35405_3	3||73345557||73346136||evm.model.chr4.2777||1||CDS||1261439173||19717||84.56	73345557	73346136	9.100000e-131	109
NA	NA	a35405_2	2||71343636||71344018||evm.model.chr5.1176.1||1||CDS||1261429288||13579||88.34	71343636	71344018	b35405_3	3||73441077||73441462||evm.model.chr4.2778.1||1||CDS||1261439177||19719||88.34	73441077	73441462	6.400000e-138	159
0.5031	0.0923	a35405_2	2||71438908||71439078||evm.model.chr5.1180||-1||CDS||1261429296||13583||87.9	71439078	71438908	b35405_3	3||73455214||73455384||evm.model.chr4.2779||-1||CDS||1261439179||19720||87.9	73455384	73455214	4.100000e-52	209
52.9338	1.2924	a35405_2	2||71621240||71622691||evm.model.chr5.1183||1||CDS||1261429304||13587||81.61	71621240	71622691	b35405_3	3||73526760||73527354||evm.model.chr4.2782||1||CDS||1261439187||19723||81.61	73526760	73527354	1.800000e-167	259
#1	357.0	a35405_2	b35405_3	r	9  Mean Ks:  0.6671	Mean Kn: 0.0360
#Ks	Kn	a<db_genome_id>_<chr>	chr1||start1||stop1||name1||strand1||type1||db_feature_id1||genome_order1||percent_id1	start1	stop1	b<db_genome_id>_<chr>	chr2||start2||stop2||name2||strand2||type2||db_feature_id2||genome_order2||percent_id2	start2	stop2	eval	block_score	GEVO_link
NA	NA	a35405_2	2||106339967||106340134||evm.model.chr2.4091||-1||CDS||1261426532||15662||89.57	106340134	106339967	b35405_3	3||19764876||19766379||evm.model.chr2.2300||1||CDS||1261434491||17289||89.57	19764876	19766379	3.500000e-29	28
0.5686	0.0006	a35405_2	2||106352202||106352663||evm.model.chr2.4092_evm.model.chr2.4094.1||1||CDS||1261426536||15664||91.56	106352202	106352663	b35405_3	3||19715071||19715532||evm.model.chr2.2303||1||CDS||1261434499||17284||91.56	19715071	19715532	2.000000e-188	78
NA	NA	a35405_2	2||106406234||106406913||evm.model.chr2.4096.1||1||CDS||1261426552||15672||78.97	106406234	106406913	b35405_3	3||19677888||19678561||evm.model.chr2.2307||1||CDS||1261434507||17279||78.97	19677888	19678561	4.300000e-175	128
0.2637	0.0339	a35405_2	2||106422418||106422492||evm.model.chr2.4098.1||1||CDS||1261426556||15674||93.33	106422418	106422492	b35405_3	3||19660068||19660142||evm.model.chr2.2308||-1||CDS||1261434509||17278||93.33	19660142	19660068	7.000000e-27	154
NA	NA	a35405_2	2||106631416||106631839||evm.model.chr2.4101||-1||CDS||1261426568||15678||82.31	106631839	106631416	b35405_3	3||19433895||19434318||evm.model.chr2.2310||1||CDS||1261434513||17276||82.31	19433895	19434318	7.800000e-127	204
NA	NA	a35405_2	2||106677336||106678485||evm.model.chr2.4102||1||CDS||1261426570||15679||78.64	106677336	106678485	b35405_3	3||19413393||19414527||evm.model.chr2.2311||-1||CDS||1261434515||17275||78.64	19414527	19413393	1.000000e-250	254
0.8708	0.0617	a35405_2	2||106700564||106700701||evm.model.chr2.4103||-1||CDS||1261426572||15680||83.33	106700701	106700564	b35405_3	3||19382614||19382784||evm.model.chr2.2312.1||1||CDS||1261434519||17274||83.33	19382614	19382784	1.700000e-38	291
0.9652	0.0479	a35405_2	2||106767496||106767756||evm.model.chr2.4106||-1||CDS||1261426578||15683||78.16	106767756	106767496	b35405_3	3||19354153||19354413||evm.model.chr2.2313||1||CDS||1261434521||17272||78.16	19354153	19354413	1.200000e-63	341
NA	NA	a35405_2	2||106918226||106918316||evm.model.chr2.4112.1||-1||CDS||1261426596||15691||84.93	106918316	106918226	b35405_3	3||19213584||19213710||evm.model.chr2.2320||1||CDS||1261434537||17264||84.93	19213584	19213710	1.200000e-17	357
#2	297.0	a35405_2	b35405_3	r	6  Mean Ks:  0.9076	Mean Kn: 0.2330
#Ks	Kn	a<db_genome_id>_<chr>	chr1||start1||stop1||name1||strand1||type1||db_feature_id1||genome_order1||percent_id1	start1	stop1	b<db_genome_id>_<chr>	chr2||start2||stop2||name2||strand2||type2||db_feature_id2||genome_order2||percent_id2	start2	stop2	eval	block_score	GEVO_link
0.5260	0.0921	a35405_2	2||84225928||84227283||evm.model.chr5.1818||-1||CDS||1261429324||14262||83.43	84227283	84225928	b35405_3	3||76157826||76159175||evm.model.chr4.2942||1||CDS||1261439551||19898||83.43	76157826	76159175	1.000000e-250	50
NA	NA	a35405_2	2||84310556||84310850||evm.model.chr5.1819||1||CDS||1261429326||14264||86.78	84310556	84310850	b35405_3	3||76083391||76083676||evm.model.chr4.2937.1||-1||CDS||1261439535||19892||86.78	76083676	76083391	2.800000e-97	100
NA	NA	a35405_2	2||84343180||84343552||evm.model.chr5.1821||1||CDS||1261429330||14266||82.04	84343180	84343552	b35405_3	3||76052205||76052571||evm.model.chr4.2935||-1||CDS||1261439529||19889||82.04	76052571	76052205	9.100000e-106	150
NA	NA	a35405_2	2||84373443||84373666||evm.model.chr5.1822||-1||CDS||1261429332||14267||81.25	84373666	84373443	b35405_3	3||75870061||75870284||evm.model.chr4.2924||1||CDS||1261439501||19872||81.25	75870061	75870284	2.900000e-61	197
NA	NA	a35405_2	2||84424304||84424487||evm.model.chr5.1825.1||1||CDS||1261429340||14271||90.76	84424304	84424487	b35405_3	3||75840561||75840744||evm.model.chr4.2923.1||-1||CDS||1261439499||19871||90.76	75840744	75840561	1.900000e-69	247
1.2893	0.3739	a35405_2	2||84494202||84494714||evm.model.chr5.1831||1||CDS||1261429350||14276||64.18	84494202	84494714	b35405_3	3||75774116||75774637||evm.model.chr4.2920||-1||CDS||1261439491||19867||64.18	75774637	75774116	9.100000e-52	297
#1	536.0	a35405_2	b35405_5	r	14  Mean Ks:  0.7100	Mean Kn: 0.1964
#Ks	Kn	a<db_genome_id>_<chr>	chr1||start1||stop1||name1||strand1||type1||db_feature_id1||genome_order1||percent_id1	start1	stop1	b<db_genome_id>_<chr>	chr2||start2||stop2||name2||strand2||type2||db_feature_id2||genome_order2||percent_id2	start2	stop2	eval	block_score	GEVO_link
1.7994	0.0376	a35405_2	2||112575292||112575795||evm.model.chr2.4405||1||CDS||1261427498||16115||80.95	112575292	112575795	b35405_5	5||80904618||80905118||evm.model.chr6.3224||-1||CDS||1261469161||31389||80.95	80905118	80904618	1.400000e-140	50
NA	NA	a35405_2	2||112660798||112660867||evm.model.chr2.4409||1||CDS||1261427506||16119||91.18	112660798	112660867	b35405_5	5||80720812||80720881||evm.model.chr6.3231||-1||CDS||1261469193||31375||91.18	80720881	80720812	7.700000e-22	68
NA	NA	a35405_2	2||112903944||112904235||evm.model.chr2.4423||1||CDS||1261427544||16136||86.1	112903944	112904235	b35405_5	5||80595069||80595363||evm.model.chr6.3215||-1||CDS||1261469139||31368||86.1	80595363	80595069	3.700000e-95	115
0.5088	0.3108	a35405_2	2||112939509||112939781||evm.model.chr2.4424.1||-1||CDS||1261427548||16138||69.85	112939781	112939509	b35405_5	5||80580698||80580970||evm.model.chr6.3214||1||CDS||1261469137||31367||69.85	80580698	80580970	1.300000e-34	148
0.5068	0.3590	a35405_2	2||113008578||113008712||evm.model.chr2.4427||-1||CDS||1261427568||16148||72.39	113008712	113008578	b35405_5	5||80569676||80569810||evm.model.chr6.3213||1||CDS||1261469135||31366||72.39	80569676	80569810	1.700000e-17	164
NA	NA	a35405_2	2||113045016||113045496||evm.model.chr2.4432.1||1||CDS||1261427584||16155||81.17	113045016	113045496	b35405_5	5||80556491||80557007||evm.model.chr6.3211||-1||CDS||1261469131||31364||81.17	80557007	80556491	5.200000e-130	214
0.5212	0.1051	a35405_2	2||113131636||113132265||evm.model.chr2.4436||-1||CDS||1261427594||16160||83.9	113132265	113131636	b35405_5	5||80368268||80368870||evm.model.chr6.3203||1||CDS||1261469113||31355||83.9	80368268	80368870	1.500000e-134	264
0.5048	0.1322	a35405_2	2||113160707||113161300||evm.model.chr2.4439||-1||CDS||1261427606||16166||80.31	113161300	113160707	b35405_5	5||80348327||80348923||evm.model.chr6.3201.1||1||CDS||1261469109||31353||80.31	80348327	80348923	2.300000e-156	314
NA	NA	a35405_2	2||113183687||113184282||evm.model.chr2.4443||1||CDS||1261427616||16170||78.39	113183687	113184282	b35405_5	5||80328315||80328865||evm.model.chr6.3200||-1||CDS||1261469105||31351||78.39	80328865	80328315	1.200000e-51	364
NA	NA	a35405_2	2||113211313||113211674||evm.model.chr2.4444||-1||CDS||1261427618||16171||71.55	113211674	113211313	b35405_5	5||80272617||80272975||evm.model.chr6.3198||1||CDS||1261469097||31349||71.55	80272617	80272975	1.500000e-58	414
NA	NA	a35405_2	2||113333777||113333924||evm.model.chr2.4450||1||CDS||1261427634||16179||83.94	113333777	113333924	b35405_5	5||80196456||80196600||evm.model.chr6.3195||-1||CDS||1261469091||31346||83.94	80196600	80196456	1.300000e-34	447
NA	NA	a35405_2	2||113390531||113390766||evm.model.chr2.4455.1||-1||CDS||1261427646||16185||84.55	113390766	113390531	b35405_5	5||80163339||80163508||evm.model.chr6.3193||1||CDS||1261469085||31343||84.55	80163339	80163508	2.200000e-32	478
NA	NA	a35405_2	2||113410612||113410732||evm.model.chr2.4456||1||CDS||1261427650||16187||89.26	113410612	113410732	b35405_5	5||80149439||80149559||evm.model.chr6.3191.1||-1||CDS||1261469077||31339||89.26	80149559	80149439	2.500000e-41	518
0.4188	0.2336	a35405_2	2||113429737||113429883||evm.model.chr2.4457||-1||CDS||1261427652||16188||72.44	113429883	113429737	b35405_5	5||80128273||80128425||evm.model.chr6.3190||1||CDS||1261469073||31337||72.44	80128273	80128425	7.600000e-19	536
#2	454.0	a35405_2	b35405_5	r	12  Mean Ks:  0.6056	Mean Kn: 0.1422
#Ks	Kn	a<db_genome_id>_<chr>	chr1||start1||stop1||name1||strand1||type1||db_feature_id1||genome_order1||percent_id1	start1	stop1	b<db_genome_id>_<chr>	chr2||start2||stop2||name2||strand2||type2||db_feature_id2||genome_order2||percent_id2	start2	stop2	eval	block_score	GEVO_link
1.0302	0.1358	a35405_2	2||110233164||110234456||evm.model.chr2.4288||1||CDS||1261427160||15958||82.45	110233164	110234456	b35405_5	5||79803988||79805286||evm.model.chr6.3175||-1||CDS||1261469029||31318||82.45	79805286	79803988	5.500000e-236	50
0.6537	0.0755	a35405_2	2||110274110||110275888||evm.model.chr2.4289||-1||CDS||1261427162||15959||85.32	110275888	110274110	b35405_5	5||79755665||79757467||evm.model.chr6.3172||1||CDS||1261468995||31301||85.32	79755665	79757467	1.000000e-250	97
0.7345	0.0917	a35405_2	2||110294617||110296116||evm.model.chr2.4290.1||1||CDS||1261427170||15961||83.0	110294617	110296116	b35405_5	5||79692532||79694028||evm.model.chr6.3167||-1||CDS||1261468983||31294||83.0	79694028	79692532	1.000000e-250	147
0.2929	0.1417	a35405_2	2||110330201||110330566||evm.model.chr2.4292||1||CDS||1261427182||15967||77.36	110330201	110330566	b35405_5	5||79678967||79679125||evm.model.chr6.3166||-1||CDS||1261468981||31293||77.36	79679125	79678967	7.400000e-33	179
0.8248	0.2169	a35405_2	2||110412993||110413106||evm.model.chr2.4298||1||CDS||1261427202||15977||75.44	110412993	110413106	b35405_5	5||79629680||79629793||evm.model.chr6.3162||-1||CDS||1261468969||31287||75.44	79629793	79629680	1.400000e-20	198
NA	NA	a35405_2	2||110446432||110446496||evm.model.chr2.4300||-1||CDS||1261427210||15979||87.8	110446496	110446432	b35405_5	5||79591517||79591710||evm.model.chr6.3157||1||CDS||1261468959||31283||87.8	79591517	79591710	1.200000e-07	204
NA	NA	a35405_2	2||110456410||110456522||evm.model.chr2.4301.1||1||CDS||1261427214||15982||76.42	110456410	110456522	b35405_5	5||79559905||79560017||evm.model.chr6.3154||-1||CDS||1261468953||31279||76.42	79560017	79559905	7.500000e-16	219
0.5832	0.1117	a35405_2	2||110543251||110544945||evm.model.chr2.4307||1||CDS||1261427226||15988||80.98	110543251	110544945	b35405_5	5||79511418||79513121||evm.model.chr6.3153||-1||CDS||1261468951||31278||80.98	79513121	79511418	1.000000e-250	269
0.5127	0.2603	a35405_2	2||110622534||110623070||evm.model.chr2.4311||1||CDS||1261427238||15993||74.37	110622534	110623070	b35405_5	5||79423490||79424041||evm.model.chr6.3150||-1||CDS||1261468945||31275||74.37	79424041	79423490	2.000000e-70	319
NA	NA	a35405_2	2||110643133||110643295||evm.model.chr2.4312||-1||CDS||1261427240||15995||83.22	110643295	110643133	b35405_5	5||79405340||79405505||evm.model.chr6.3148||1||CDS||1261468939||31273||83.22	79405340	79405505	3.600000e-41	359
0.4302	0.1524	a35405_2	2||110686926||110687105||evm.model.chr2.4316||-1||CDS||1261427250||15999||81.67	110687105	110686926	b35405_5	5||79373161||79373340||evm.model.chr6.3146||1||CDS||1261468933||31270||81.67	79373161	79373340	8.800000e-49	407
0.3881	0.0935	a35405_2	2||111002356||111003294||evm.model.chr2.4327||-1||CDS||1261427284||16015||85.35	111003294	111002356	b35405_5	5||79206402||79207355||evm.model.chr6.3142||1||CDS||1261468925||31266||85.35	79206402	79207355	1.000000e-250	454
#3	173.0	a35405_2	b35405_5	r	5  Mean Ks:  0.6921	Mean Kn: 0.1917
#Ks	Kn	a<db_genome_id>_<chr>	chr1||start1||stop1||name1||strand1||type1||db_feature_id1||genome_order1||percent_id1	start1	stop1	b<db_genome_id>_<chr>	chr2||start2||stop2||name2||strand2||type2||db_feature_id2||genome_order2||percent_id2	start2	stop2	eval	block_score	GEVO_link
NA	NA	a35405_2	2||111320557||111320747||evm.model.chr2.4342||-1||CDS||1261427338||16042||84.82	111320747	111320557	b35405_5	5||79998328||79998518||evm.model.chr6.3186||1||CDS||1261469063||31333||84.82	79998328	79998518	5.100000e-59	50
0.3044	0.1784	a35405_2	2||111337945||111338037||evm.model.chr2.4343||1||CDS||1261427342||16043||80.43	111337945	111338037	b35405_5	5||79969545||79969634||evm.model.chr6.3185.1||-1||CDS||1261469061||31332||80.43	79969634	79969545	1.900000e-16	65
0.4557	0.1733	a35405_2	2||111361569||111362813||evm.model.chr2.4345||-1||CDS||1261427346||16045||77.92	111362813	111361569	b35405_5	5||79931698||79932945||evm.model.chr6.3183||1||CDS||1261469055||31329||77.92	79931698	79932945	1.000000e-250	115
1.0098	0.3418	a35405_2	2||111370804||111371196||evm.model.chr2.4346||-1||CDS||1261427348||16046||68.75	111371196	111370804	b35405_5	5||79900511||79900885||evm.model.chr6.3182||1||CDS||1261469053||31328||68.75	79900511	79900885	5.100000e-16	130
0.9986	0.0733	a35405_2	2||111459245||111459412||evm.model.chr2.4351||1||CDS||1261427358||16050||80.95	111459245	111459412	b35405_5	5||79840830||79841243||evm.model.chr6.3178.1||-1||CDS||1261469037||31322||80.95	79841243	79840830	9.700000e-44	173
#1	1373.0	a35405_2	b35405_6	f	33  Mean Ks:  0.7759	Mean Kn: 0.1473
#Ks	Kn	a<db_genome_id>_<chr>	chr1||start1||stop1||name1||strand1||type1||db_feature_id1||genome_order1||percent_id1	start1	stop1	b<db_genome_id>_<chr>	chr2||start2||stop2||name2||strand2||type2||db_feature_id2||genome_order2||percent_id2	start2	stop2	eval	block_score	GEVO_link
NA	NA	a35405_2	2||43880344||43881214||evm.model.chr2.1167.1||1||CDS||1261419076||12070||81.99	43880344	43881214	b35405_6	6||50070246||50071116||evm.model.chr3.1836||1||CDS||1261476507||34034||81.99	50070246	50071116	2.400000e-213	50
0.2591	0.0309	a35405_2	2||44212345||44212473||evm.model.chr2.1178||-1||CDS||1261419100||12083||93.02	44212473	44212345	b35405_6	6||50241106||50241234||evm.model.chr3.1842.1||1||CDS||1261476531||34046||93.02	50241106	50241234	2.600000e-50	96
NA	NA	a35405_2	2||44522477||44522805||evm.model.chr2.1193||-1||CDS||1261419144||12103||86.63	44522805	44522477	b35405_6	6||50512306||50512634||evm.model.chr3.1848||1||CDS||1261476563||34062||86.63	50512306	50512634	3.800000e-113	143
0.5696	0.2182	a35405_2	2||44574619||44574879||evm.model.chr2.1197||1||CDS||1261419152||12107||78.09	44574619	44574879	b35405_6	6||50579785||50580045||evm.model.chr3.1851||1||CDS||1261476571||34065||78.09	50579785	50580045	2.000000e-60	193
0.2091	0.0201	a35405_2	2||44639493||44639561||evm.model.chr2.1202.1||-1||CDS||1261419172||12117||94.2	44639561	44639493	b35405_6	6||50614765||50614833||evm.model.chr3.1852.1.1||-1||CDS||1261476577||34068||94.2	50614833	50614765	5.900000e-25	217
0.4648	0.0616	a35405_2	2||44924062||44924403||evm.model.chr2.1212||1||CDS||1261419202||12130||89.18	44924062	44924403	b35405_6	6||50750242||50750583||evm.model.chr3.1856||1||CDS||1261476585||34072||89.18	50750242	50750583	2.600000e-128	264
NA	NA	a35405_2	2||45031003||45031096||evm.model.chr2.1214.1||-1||CDS||1261419212||12135||76.6	45031096	45031003	b35405_6	6||50819266||50819359||evm.model.chr3.1859.1||-1||CDS||1261476595||34077||76.6	50819359	50819266	5.800000e-17	280
0.8993	0.0829	a35405_2	2||45047698||45048207||evm.model.chr2.1215||1||CDS||1261419214||12136||81.75	45047698	45048207	b35405_6	6||50833856||50834458||evm.model.chr3.1861||1||CDS||1261476601||34079||81.75	50833856	50834458	4.200000e-137	330
0.9195	0.1204	a35405_2	2||45292734||45293045||evm.model.chr2.1222||1||CDS||1261419230||12147||80.54	45292734	45293045	b35405_6	6||50926148||50926453||evm.model.chr3.1865||1||CDS||1261476609||34083||80.54	50926148	50926453	8.900000e-81	377
NA	NA	a35405_2	2||45340235||45340478||evm.model.chr2.1223.1||-1||CDS||1261419234||12149||79.71	45340478	45340235	b35405_6	6||50947164||50947428||evm.model.chr3.1866.1||-1||CDS||1261476613||34084||79.71	50947428	50947164	2.200000e-51	427
NA	NA	a35405_2	2||45406684||45406717||evm.model.chr2.1224.1||-1||CDS||1261419238||12151||97.06	45406717	45406684	b35405_6	6||50987212||50987245||evm.model.chr3.1867.1||-1||CDS||1261476621||34089||97.06	50987245	50987212	2.900000e-10	436
NA	NA	a35405_2	2||45495549||45496008||evm.model.chr2.1226||1||CDS||1261419242||12153||82.46	45495549	45496008	b35405_6	6||51117056||51117620||evm.model.chr3.1876.1||1||CDS||1261476647||34102||82.46	51117056	51117620	1.300000e-94	483
NA	NA	a35405_2	2||45601070||45601152||evm.model.chr2.1228||-1||CDS||1261419246||12155||91.57	45601152	45601070	b35405_6	6||51371947||51372029||evm.model.chr3.1886||-1||CDS||1261476673||34114||91.57	51372029	51371947	1.200000e-28	507
0.4600	0.1382	a35405_2	2||45642275||45643897||evm.model.chr2.1229||-1||CDS||1261419248||12156||79.18	45643897	45642275	b35405_6	6||51433725||51435323||evm.model.chr3.1892.1||-1||CDS||1261476691||34122||79.18	51435323	51433725	1.000000e-250	557
0.6498	0.1180	a35405_2	2||46002771||46003988||evm.model.chr2.1247||-1||CDS||1261419290||12175||84.59	46003988	46002771	b35405_6	6||51741417||51742634||evm.model.chr3.1904||-1||CDS||1261476721||34135||84.59	51742634	51741417	1.000000e-250	604
0.3471	0.1070	a35405_2	2||46055534||46056469||evm.model.chr2.1249.1||-1||CDS||1261419296||12180||84.57	46056469	46055534	b35405_6	6||51820034||51820945||evm.model.chr3.1906.1||-1||CDS||1261476729||34139||84.57	51820945	51820034	1.900000e-170	654
NA	NA	a35405_2	2||46159316||46159601||evm.model.chr2.1251||1||CDS||1261419310||12184||83.71	46159316	46159601	b35405_6	6||51891462||51891753||evm.model.chr3.1908.1||1||CDS||1261476737||34143||83.71	51891462	51891753	1.300000e-79	704
NA	NA	a35405_2	2||46407158||46409513||evm.model.chr2.1259.1||1||CDS||1261419334||12196||84.8	46407158	46409513	b35405_6	6||51995825||51998162||evm.model.chr3.1911.1||1||CDS||1261476747||34147||84.8	51995825	51998162	1.000000e-250	751
1.2829	0.1120	a35405_2	2||46441781||46441849||evm.model.chr2.1260.1||-1||CDS||1261419342||12198||82.09	46441849	46441781	b35405_6	6||52081843||52081911||evm.model.chr3.1915||-1||CDS||1261476759||34153||82.09	52081911	52081843	3.100000e-14	764
0.6017	0.0534	a35405_2	2||46528437||46528640||evm.model.chr2.1264||1||CDS||1261419350||12202||88.18	46528437	46528640	b35405_6	6||52127258||52127461||evm.model.chr3.1918||1||CDS||1261476763||34155||88.18	52127258	52127461	5.300000e-71	814
NA	NA	a35405_2	2||46633503||46633554||evm.model.chr2.1267||1||CDS||1261419356||12206||91.43	46633503	46633554	b35405_6	6||52186512||52186560||evm.model.chr3.1922||1||CDS||1261476769||34158||91.43	52186512	52186560	4.000000e-07	820
0.3907	0.1025	a35405_2	2||46682532||46682741||evm.model.chr2.1270.1||1||CDS||1261419370||12211||85.24	46682532	46682741	b35405_6	6||52216008||52216217||evm.model.chr3.1924||1||CDS||1261476783||34167||85.24	52216008	52216217	1.500000e-66	870
NA	NA	a35405_2	2||46759805||46759902||evm.model.chr2.1271||1||CDS||1261419376||12214||92.86	46759805	46759902	b35405_6	6||52269721||52269818||evm.model.chr3.1925.1||1||CDS||1261476787||34169||92.86	52269721	52269818	1.700000e-36	905
0.7077	0.0429	a35405_2	2||46821519||46821677||evm.model.chr2.1274||1||CDS||1261419386||12219||86.16	46821519	46821677	b35405_6	6||52313166||52313324||evm.model.chr3.1927.2||1||CDS||1261476797||34173||86.16	52313166	52313324	1.600000e-50	954
2.3893	0.6050	a35405_2	2||46856455||46857183||evm.model.chr2.1275||1||CDS||1261419388||12220||66.98	46856455	46857183	b35405_6	6||52392463||52393239||evm.model.chr3.1931||1||CDS||1261476807||34179||66.98	52392463	52393239	7.700000e-77	1004
1.0478	0.3094	a35405_2	2||46916860||46917492||evm.model.chr2.1279.1||1||CDS||1261419398||12225||77.36	46916860	46917492	b35405_6	6||52423783||52424457||evm.model.chr3.1932||1||CDS||1261476809||34180||77.36	52423783	52424457	4.200000e-147	1054
2.5884	0.3808	a35405_2	2||46973038||46973544||evm.model.chr2.1282||1||CDS||1261419408||12228||61.82	46973038	46973544	b35405_6	6||52518246||52518932||evm.model.chr3.1939||1||CDS||1261476823||34187||61.82	52518246	52518932	3.800000e-43	1096
0.6800	0.2146	a35405_2	2||47023750||47024436||evm.model.chr2.1287||-1||CDS||1261419418||12233||77.86	47024436	47023750	b35405_6	6||52578591||52579262||evm.model.chr3.1943||-1||CDS||1261476829||34190||77.86	52579262	52578591	1.400000e-95	1146
NA	NA	a35405_2	2||47138929||47140121||evm.model.chr2.1294||-1||CDS||1261419438||12242||85.55	47140121	47138929	b35405_6	6||52634239||52635449||evm.model.chr3.1945||-1||CDS||1261476833||34193||85.55	52635449	52634239	1.000000e-250	1196
0.4218	0.0627	a35405_2	2||47191824||47191931||evm.model.chr2.1298.1||1||CDS||1261419448||12247||88.68	47191824	47191931	b35405_6	6||52770396||52770506||evm.model.chr3.1948||1||CDS||1261476841||34198||88.68	52770396	52770506	1.500000e-34	1229
0.3318	0.0455	a35405_2	2||47220160||47220348||evm.model.chr2.1299||1||CDS||1261419450||12248||89.95	47220160	47220348	b35405_6	6||52947457||52947645||evm.model.chr3.1956||1||CDS||1261476869||34210||89.95	52947457	52947645	1.100000e-69	1276
0.7280	0.0946	a35405_2	2||47363672||47364346||evm.model.chr2.1305||1||CDS||1261419482||12258||83.09	47363672	47364346	b35405_6	6||53076195||53076761||evm.model.chr3.1961||1||CDS||1261476879||34214||83.09	53076195	53076761	1.100000e-134	1326
0.3461	0.1721	a35405_2	2||47494878||47495162||evm.model.chr2.1307||-1||CDS||1261419486||12260||76.27	47495162	47494878	b35405_6	6||53238794||53239111||evm.model.chr3.1969||-1||CDS||1261476899||34224||76.27	53239111	53238794	9.900000e-48	1373
#2	1366.0	a35405_2	b35405_6	f	34  Mean Ks:  1.0343	Mean Kn: 0.1878
#Ks	Kn	a<db_genome_id>_<chr>	chr1||start1||stop1||name1||strand1||type1||db_feature_id1||genome_order1||percent_id1	start1	stop1	b<db_genome_id>_<chr>	chr2||start2||stop2||name2||strand2||type2||db_feature_id2||genome_order2||percent_id2	start2	stop2	eval	block_score	GEVO_link
NA	NA	a35405_2	2||52638004||52638413||evm.model.chr2.1480.1||1||CDS||1261419984||12516||83.58	52638004	52638413	b35405_6	6||57643341||57643747||evm.model.chr3.2144||1||CDS||1261477369||34499||83.58	57643341	57643747	1.400000e-123	50
NA	NA	a35405_2	2||52693188||52694087||evm.model.chr2.1477||-1||CDS||1261419968||12523||86.21	52694087	52693188	b35405_6	6||57685526||57686414||evm.model.chr3.2147||-1||CDS||1261477373||34502||86.21	57686414	57685526	1.000000e-250	100
NA	NA	a35405_2	2||52748891||52749383||evm.model.chr2.1473||1||CDS||1261419960||12527||86.41	52748891	52749383	b35405_6	6||57785684||57786176||evm.model.chr3.2154||1||CDS||1261477391||34509||86.41	57785684	57786176	9.600000e-172	150
NA	NA	a35405_2	2||52951414||52951516||evm.model.chr2.1503||1||CDS||1261420044||12541||84.21	52951414	52951516	b35405_6	6||57864270||57864372||evm.model.chr3.2157||1||CDS||1261477397||34514||84.21	57864270	57864372	6.800000e-11	157
0.5460	0.0406	a35405_2	2||52969247||52969645||evm.model.chr2.1504||-1||CDS||1261420046||12542||85.21	52969645	52969247	b35405_6	6||57897802||57898197||evm.model.chr3.2254||-1||CDS||1261477681||34516||85.21	57898197	57897802	3.500000e-120	207
NA	NA	a35405_2	2||53060334||53061500||evm.model.chr2.1509||1||CDS||1261420056||12548||82.83	53060334	53061500	b35405_6	6||57973954||57974616||evm.model.chr3.2251||1||CDS||1261477667||34523||82.83	57973954	57974616	9.500000e-189	257
0.5592	0.0223	a35405_2	2||53270291||53270527||evm.model.chr2.1515.1||-1||CDS||1261420074||12557||89.45	53270527	53270291	b35405_6	6||58100362||58100598||evm.model.chr3.2242.1||-1||CDS||1261477641||34536||89.45	58100598	58100362	1.400000e-87	304
undef	undef	a35405_2	2||53270841||53270923||tRNA_0290||1||tRNA||1261430008||12559||98.8	53270841	53270923	b35405_6	6||58100845||58100927||tRNA_0667||1||tRNA||1261481471||34537||98.8	58100845	58100927	5.700000e-36	339
0.7728	0.0177	a35405_2	2||53296689||53296754||evm.model.chr2.1517||-1||CDS||1261420082||12562||92.42	53296754	53296689	b35405_6	6||58129428||58129493||evm.model.chr3.2241||-1||CDS||1261477637||34538||92.42	58129493	58129428	3.700000e-22	360
0.6223	0.1459	a35405_2	2||53348567||53348890||evm.model.chr2.1518||-1||CDS||1261420084||12563||79.39	53348890	53348567	b35405_6	6||58182466||58182795||evm.model.chr3.2238||-1||CDS||1261477623||34544||79.39	58182795	58182466	4.600000e-83	410
0.4433	0.0775	a35405_2	2||53368512||53368661||evm.model.chr2.1520.1||-1||CDS||1261420092||12566||86.67	53368661	53368512	b35405_6	6||58203914||58204063||evm.model.chr3.2236||-1||CDS||1261477619||34546||86.67	58204063	58203914	3.400000e-48	457
1.6755	0.0283	a35405_2	2||53731355||53731486||evm.model.chr2.1545||-1||CDS||1261420146||12571||84.09	53731486	53731355	b35405_6	6||58483564||58483695||evm.model.chr3.2225||-1||CDS||1261477581||34564||84.09	58483695	58483564	1.100000e-37	491
1.9642	0.0646	a35405_2	2||53752965||53753096||evm.model.chr2.1544||1||CDS||1261420144||12572||85.42	53752965	53753096	b35405_6	6||58500355||58500402||evm.model.chr3.2224||1||CDS||1261477579||34565||85.42	58500355	58500402	4.200000e-08	498
7.3165	1.2386	a35405_2	2||53817088||53817699||evm.model.chr2.1543||-1||CDS||1261420142||12573||78.16	53817699	53817088	b35405_6	6||58594099||58594419||evm.model.chr3.2220||1||CDS||1261477571||34569||78.16	58594099	58594419	1.800000e-66	548
NA	NA	a35405_2	2||53838990||53840352||evm.model.chr2.1542||1||CDS||1261420140||12574||83.02	53838990	53840352	b35405_6	6||58634039||58635413||evm.model.chr3.2217.1||1||CDS||1261477563||34573||83.02	58634039	58635413	1.000000e-250	598
NA	NA	a35405_2	2||53862095||53862144||evm.model.chr2.1540.1||-1||CDS||1261420136||12577||80.0	53862144	53862095	b35405_6	6||58666524||58666573||evm.model.chr3.2214.2||-1||CDS||1261477555||34578||80.0	58666573	58666524	8.100000e-08	605
0.6190	0.2138	a35405_2	2||53891975||53892250||evm.model.chr2.1539||-1||CDS||1261420130||12578||76.7	53892250	53891975	b35405_6	6||58681799||58682077||evm.model.chr3.2213||-1||CDS||1261477549||34579||76.7	58682077	58681799	1.500000e-60	655
0.3034	0.0406	a35405_2	2||53908580||53908648||evm.model.chr2.1538||1||CDS||1261420128||12579||92.65	53908580	53908648	b35405_6	6||58692868||58692936||evm.model.chr3.2212||1||CDS||1261477547||34580||92.65	58692868	58692936	4.000000e-23	677
0.9315	0.2025	a35405_2	2||53936462||53937859||evm.model.chr2.1536||-1||CDS||1261420124||12583||81.54	53937859	53936462	b35405_6	6||58719507||58720988||evm.model.chr3.2210||-1||CDS||1261477543||34583||81.54	58720988	58719507	1.000000e-250	727
0.6363	0.0091	a35405_2	2||53960736||53961008||evm.model.chr2.1535||-1||CDS||1261420122||12584||91.21	53961008	53960736	b35405_6	6||58768075||58768347||evm.model.chr3.2207||-1||CDS||1261477535||34586||91.21	58768347	58768075	8.300000e-108	777
0.5252	0.0257	a35405_2	2||53985930||53986244||evm.model.chr2.1533||1||CDS||1261420118||12586||89.21	53985930	53986244	b35405_6	6||58782205||58782519||evm.model.chr3.2206||1||CDS||1261477533||34587||89.21	58782205	58782519	1.500000e-117	827
NA	NA	a35405_2	2||54008439||54008538||evm.model.chr2.1532||1||CDS||1261420116||12587||78.0	54008439	54008538	b35405_6	6||58819379||58819490||evm.model.chr3.2205||1||CDS||1261477531||34588||78.0	58819379	58819490	3.300000e-16	842
0.4622	0.1059	a35405_2	2||54029531||54029731||evm.model.chr2.1531.1||-1||CDS||1261420114||12589||88.2	54029731	54029531	b35405_6	6||58833091||58833285||evm.model.chr3.2203||-1||CDS||1261477527||34590||88.2	58833285	58833091	3.600000e-60	892
0.5603	0.1316	a35405_2	2||54047508||54047807||evm.model.chr2.1530||-1||CDS||1261420110||12590||82.08	54047807	54047508	b35405_6	6||58861666||58861974||evm.model.chr3.2202.1||-1||CDS||1261477525||34592||82.08	58861974	58861666	1.300000e-79	942
0.2840	0.3389	a35405_2	2||54119208||54119384||evm.model.chr2.1527||-1||CDS||1261420102||12593||75.14	54119384	54119208	b35405_6	6||58928566||58928742||evm.model.chr3.2200||-1||CDS||1261477519||34594||75.14	58928742	58928566	3.100000e-35	976
0.5494	0.1257	a35405_2	2||54481267||54482583||evm.model.chr2.1561||-1||CDS||1261420188||12612||81.06	54482583	54481267	b35405_6	6||59126778||59128115||evm.model.chr3.2188||1||CDS||1261477485||34609||81.06	59126778	59128115	1.000000e-250	1023
0.7760	0.1617	a35405_2	2||54558813||54559106||evm.model.chr2.1564||-1||CDS||1261420194||12615||74.51	54559106	54558813	b35405_6	6||59252628||59252933||evm.model.chr3.2180||-1||CDS||1261477461||34624||74.51	59252933	59252628	1.400000e-53	1070
NA	NA	a35405_2	2||54566771||54567006||evm.model.chr2.1565||-1||CDS||1261420196||12616||82.43	54567006	54566771	b35405_6	6||59270060||59270295||evm.model.chr3.2179.1||-1||CDS||1261477453||34626||82.43	59270295	59270060	2.700000e-61	1120
1.3990	0.3382	a35405_2	2||54698357||54698773||evm.model.chr2.1568||-1||CDS||1261420206||12621||72.35	54698773	54698357	b35405_6	6||59528786||59529199||evm.model.chr3.2262||-1||CDS||1261477699||34636||72.35	59529199	59528786	6.700000e-54	1170
0.3962	0.1838	a35405_2	2||54898339||54898818||evm.model.chr2.1572||1||CDS||1261420222||12628||80.12	54898339	54898818	b35405_6	6||59606291||59606770||evm.model.chr3.2265.1||1||CDS||1261477707||34640||80.12	59606291	59606770	2.900000e-126	1220
0.5997	0.2047	a35405_2	2||54972663||54972836||evm.model.chr2.1574.1||-1||CDS||1261420228||12632||77.78	54972836	54972663	b35405_6	6||59675403||59675585||evm.model.chr3.2266||-1||CDS||1261477709||34641||77.78	59675585	59675403	1.600000e-38	1257
NA	NA	a35405_2	2||55125078||55125198||evm.model.chr2.1579||-1||CDS||1261420240||12637||71.93	55125198	55125078	b35405_6	6||59708819||59708957||evm.model.chr3.2268.1||-1||CDS||1261477713||34643||71.93	59708957	59708819	1.200000e-12	1268
0.6597	0.1299	a35405_2	2||55193875||55194231||evm.model.chr2.1581||-1||CDS||1261420246||12639||69.72	55194231	55193875	b35405_6	6||59785631||59785969||evm.model.chr3.2271.1||-1||CDS||1261477727||34649||69.72	59785969	59785631	2.900000e-49	1316
1.1866	0.4719	a35405_2	2||55235741||55236652||evm.model.chr2.1583||-1||CDS||1261420250||12641||72.41	55236652	55235741	b35405_6	6||59812117||59812950||evm.model.chr3.2275||-1||CDS||1261477737||34654||72.41	59812950	59812117	1.500000e-68	1366
#3	1117.0	a35405_2	b35405_6	f	25  Mean Ks:  0.6062	Mean Kn: 0.1097
#Ks	Kn	a<db_genome_id>_<chr>	chr1||start1||stop1||name1||strand1||type1||db_feature_id1||genome_order1||percent_id1	start1	stop1	b<db_genome_id>_<chr>	chr2||start2||stop2||name2||strand2||type2||db_feature_id2||genome_order2||percent_id2	start2	stop2	eval	block_score	GEVO_link
NA	NA	a35405_2	2||49450756||49451179||evm.model.chr2.1375||1||CDS||1261419688||12365||81.98	49450756	49451179	b35405_6	6||54791633||54792091||evm.model.chr3.2053||1||CDS||1261477119||34328||81.98	54791633	54792091	3.500000e-59	50
0.3840	0.0123	a35405_2	2||49539517||49539633||evm.model.chr2.1379||-1||CDS||1261419698||12370||91.45	49539633	49539517	b35405_6	6||54929943||54930176||evm.model.chr3.2061||-1||CDS||1261477143||34339||91.45	54930176	54929943	7.800000e-43	89
NA	NA	a35405_2	2||49619424||49619651||evm.model.chr2.1382||-1||CDS||1261419708||12375||84.52	49619651	49619424	b35405_6	6||54940042||54940414||evm.model.chr3.2062||-1||CDS||1261477145||34340||84.52	54940414	54940042	2.800000e-19	107
NA	NA	a35405_2	2||49682479||49682665||evm.model.chr2.1385||1||CDS||1261419714||12378||84.32	49682479	49682665	b35405_6	6||55050815||55051001||evm.model.chr3.2067.1||1||CDS||1261477163||34350||84.32	55050815	55051001	8.500000e-56	157
NA	NA	a35405_2	2||49843494||49843906||evm.model.chr2.1388.1||-1||CDS||1261419722||12382||82.21	49843906	49843494	b35405_6	6||55197984||55198399||evm.model.chr3.2070||-1||CDS||1261477177||34355||82.21	55198399	55197984	4.300000e-120	207
NA	NA	a35405_2	2||49875049||49875206||evm.model.chr2.1389||1||CDS||1261419724||12383||80.89	49875049	49875206	b35405_6	6||55210253||55210407||evm.model.chr3.2071||1||CDS||1261477179||34356||80.89	55210253	55210407	2.100000e-36	242
0.6262	0.1586	a35405_2	2||49923776||49924801||evm.model.chr2.1391||-1||CDS||1261419730||12385||77.49	49924801	49923776	b35405_6	6||55233277||55234365||evm.model.chr3.2073.1||-1||CDS||1261477185||34359||77.49	55234365	55233277	6.700000e-145	292
0.2465	0.0596	a35405_2	2||50138905||50139114||evm.model.chr2.1398||1||CDS||1261419754||12397||91.1	50138905	50139114	b35405_6	6||55361022||55361213||evm.model.chr3.2084||1||CDS||1261477209||34370||91.1	55361022	55361213	9.000000e-72	339
0.4263	0.1633	a35405_2	2||50227170||50227739||evm.model.chr2.1400||1||CDS||1261419760||12398||77.58	50227170	50227739	b35405_6	6||55374822||55375379||evm.model.chr3.2085||1||CDS||1261477211||34371||77.58	55374822	55375379	2.800000e-122	389
NA	NA	a35405_2	2||50405402||50405714||evm.model.chr2.1411||-1||CDS||1261419784||12411||77.32	50405714	50405402	b35405_6	6||55534362||55534653||evm.model.chr3.2095||-1||CDS||1261477237||34383||77.32	55534653	55534362	6.500000e-64	436
0.4668	0.0992	a35405_2	2||50444124||50445407||evm.model.chr2.1413.1||-1||CDS||1261419790||12414||84.3	50445407	50444124	b35405_6	6||55546439||55547725||evm.model.chr3.2096||-1||CDS||1261477239||34384||84.3	55547725	55546439	1.000000e-250	486
NA	NA	a35405_2	2||50585019||50585490||evm.model.chr2.1418||-1||CDS||1261419804||12421||92.34	50585490	50585019	b35405_6	6||55704543||55705014||evm.model.chr3.2107||-1||CDS||1261477277||34400||92.34	55705014	55704543	4.500000e-196	533
NA	NA	a35405_2	2||50724943||50725042||evm.model.chr2.1425||1||CDS||1261419822||12430||81.63	50724943	50725042	b35405_6	6||55809214||55809313||evm.model.chr3.2111||1||CDS||1261477287||34404||81.63	55809214	55809313	2.100000e-23	555
0.8140	0.0920	a35405_2	2||51042279||51043790||evm.model.chr2.1432||1||CDS||1261419842||12439||80.86	51042279	51043790	b35405_6	6||55971502||55973013||evm.model.chr3.2120||1||CDS||1261477305||34412||80.86	55971502	55973013	1.000000e-250	605
0.8422	0.2038	a35405_2	2||51306650||51307030||evm.model.chr2.1440||-1||CDS||1261419874||12458||75.98	51307030	51306650	b35405_6	6||56040111||56040491||evm.model.chr3.2123||-1||CDS||1261477309||34414||75.98	56040491	56040111	4.700000e-74	652
NA	NA	a35405_2	2||51331541||51331962||evm.model.chr2.1443||-1||CDS||1261419884||12460||73.32	51331962	51331541	b35405_6	6||56083522||56083949||evm.model.chr3.2125||-1||CDS||1261477313||34416||73.32	56083949	56083522	1.200000e-77	702
NA	NA	a35405_2	2||51512420||51512507||evm.model.chr2.1446||1||CDS||1261419894||12465||80.68	51512420	51512507	b35405_6	6||56197037||56197124||evm.model.chr3.2132||1||CDS||1261477331||34424||80.68	56197037	56197124	1.700000e-19	720
NA	NA	a35405_2	2||51597004||51598811||evm.model.chr2.1450||1||CDS||1261419904||12469||82.45	51597004	51598811	b35405_6	6||56315722||56317526||evm.model.chr3.2137.1||1||CDS||1261477343||34430||82.45	56315722	56317526	1.000000e-250	770
0.7556	0.0262	a35405_2	2||51614776||51614946||evm.model.chr2.1451.1||1||CDS||1261419908||12471||87.65	51614776	51614946	b35405_6	6||56330053||56330454||evm.model.chr3.2138||1||CDS||1261477345||34431||87.65	56330053	56330454	2.300000e-57	820
0.4964	0.1669	a35405_2	2||51632920||51633651||evm.model.chr2.1452||-1||CDS||1261419910||12472||81.01	51633651	51632920	b35405_6	6||56343075||56343806||evm.model.chr3.2139.1||-1||CDS||1261477349||34433||81.01	56343806	56343075	3.700000e-213	870
NA	NA	a35405_2	2||51904909||51905267||evm.model.chr2.1456||1||CDS||1261419920||12478||83.57	51904909	51905267	b35405_6	6||56366246||56366604||evm.model.chr3.2140||1||CDS||1261477353||34434||83.57	56366246	56366604	1.800000e-111	920
0.8416	0.0971	a35405_2	2||51984373||51984630||evm.model.chr2.1460||1||CDS||1261419932||12482||83.33	51984373	51984630	b35405_6	6||56636782||56637033||evm.model.chr3.2171||1||CDS||1261477433||34449||83.33	56636782	56637033	2.000000e-71	967
0.5740	0.0671	a35405_2	2||52039291||52040166||evm.model.chr2.1462||1||CDS||1261419936||12484||84.98	52039291	52040166	b35405_6	6||56735397||56736275||evm.model.chr3.2168.1||1||CDS||1261477423||34454||84.98	56735397	56736275	1.000000e-250	1017
0.7161	0.1803	a35405_2	2||52144828||52146003||evm.model.chr2.1465||1||CDS||1261419942||12487||76.09	52144828	52146003	b35405_6	6||56808961||56810448||evm.model.chr3.2162||1||CDS||1261477409||34460||76.09	56808961	56810448	4.000000e-169	1067
0.6909	0.0998	a35405_2	2||52309471||52311033||evm.model.chr2.1495||-1||CDS||1261420024||12495||82.49	52311033	52309471	b35405_6	6||56863944||56865482||evm.model.chr3.2159||-1||CDS||1261477401||34463||82.49	56865482	56863944	1.000000e-250	1117
#4	1081.0	a35405_2	b35405_6	f	26  Mean Ks:  0.6868	Mean Kn: 0.1517
#Ks	Kn	a<db_genome_id>_<chr>	chr1||start1||stop1||name1||strand1||type1||db_feature_id1||genome_order1||percent_id1	start1	stop1	b<db_genome_id>_<chr>	chr2||start2||stop2||name2||strand2||type2||db_feature_id2||genome_order2||percent_id2	start2	stop2	eval	block_score	GEVO_link
0.4387	0.1765	a35405_2	2||63915836||63916111||evm.model.chr2.2076||1||CDS||1261421324||13147||78.65	63915836	63916111	b35405_6	6||59837192||59837455||evm.model.chr3.2276||1||CDS||1261477739||34655||78.65	59837192	59837455	5.600000e-59	50
1.4311	0.2018	a35405_2	2||63969837||63970634||evm.model.chr2.2079||1||CDS||1261421334||13152||77.89	63969837	63970634	b35405_6	6||59853015||59853857||evm.model.chr3.2278.1||1||CDS||1261477745||34658||77.89	59853015	59853857	8.400000e-133	100
0.4561	0.2323	a35405_2	2||64024725||64027991||evm.model.chr2.2082||1||CDS||1261421342||13155||80.58	64024725	64027991	b35405_6	6||59890681||59894448||evm.model.chr3.2280||1||CDS||1261477753||34660||80.58	59890681	59894448	1.000000e-250	150
0.9446	0.2924	a35405_2	2||64039697||64040560||evm.model.chr2.2083||-1||CDS||1261421344||13156||84.82	64040560	64039697	b35405_6	6||59908119||59908745||evm.model.chr3.2281.1||-1||CDS||1261477757||34662||84.82	59908745	59908119	1.000000e-196	200
0.9465	0.1421	a35405_2	2||64054674||64055288||evm.model.chr2.2084||-1||CDS||1261421346||13157||77.55	64055288	64054674	b35405_6	6||59919102||59919707||evm.model.chr3.2282||-1||CDS||1261477761||34664||77.55	59919707	59919102	7.600000e-144	250
0.8085	0.3619	a35405_2	2||64111566||64113758||evm.model.chr2.2089||1||CDS||1261421356||13162||75.68	64111566	64113758	b35405_6	6||59957699||59959648||evm.model.chr3.2283.1||-1||CDS||1261477765||34665||75.68	59959648	59957699	1.800000e-201	300
0.6139	0.2468	a35405_2	2||64187133||64187612||evm.model.chr2.2095||1||CDS||1261421376||13171||73.44	64187133	64187612	b35405_6	6||60000614||60001105||evm.model.chr3.2287||1||CDS||1261477773||34671||73.44	60000614	60001105	1.700000e-89	350
NA	NA	a35405_2	2||64239748||64239961||evm.model.chr2.2096.1||-1||CDS||1261421380||13173||68.81	64239961	64239748	b35405_6	6||60154130||60154349||evm.model.chr3.2291||-1||CDS||1261477783||34675||68.81	60154349	60154130	3.300000e-24	373
0.7420	0.0262	a35405_2	2||64240508||64240942||evm.model.chr2.2097||-1||CDS||1261421382||13174||86.32	64240942	64240508	b35405_6	6||60154946||60155392||evm.model.chr3.2292||-1||CDS||1261477785||34676||86.32	60155392	60154946	1.100000e-150	423
NA	NA	a35405_2	2||64288340||64288421||evm.model.chr2.2099.1||1||CDS||1261421388||13177||86.59	64288340	64288421	b35405_6	6||60186956||60187037||evm.model.chr3.2294.1||1||CDS||1261477791||34679||86.59	60186956	60187037	2.400000e-23	445
0.6310	0.1290	a35405_2	2||64325274||64326506||evm.model.chr2.2100||-1||CDS||1261421398||13180||79.66	64326506	64325274	b35405_6	6||60218629||60219876||evm.model.chr3.2295||-1||CDS||1261477795||34681||79.66	60219876	60218629	1.000000e-250	495
NA	NA	a35405_2	2||64340105||64340345||evm.model.chr2.2101.1||-1||CDS||1261421402||13181||76.76	64340345	64340105	b35405_6	6||60231434||60231668||evm.model.chr3.2296||-1||CDS||1261477797||34682||76.76	60231668	60231434	6.200000e-51	545
NA	NA	a35405_2	2||64352942||64352996||evm.model.chr2.2102||-1||CDS||1261421404||13183||87.18	64352996	64352942	b35405_6	6||60236357||60236962||evm.model.chr3.2297||-1||CDS||1261477799||34683||87.18	60236962	60236357	5.600000e-07	551
NA	NA	a35405_2	2||64398307||64398464||evm.model.chr2.2105||1||CDS||1261421410||13186||78.48	64398307	64398464	b35405_6	6||60399478||60399632||evm.model.chr3.2301||1||CDS||1261477815||34690||78.48	60399478	60399632	1.300000e-32	582
NA	NA	a35405_2	2||64521631||64521790||evm.model.chr2.1672||-1||CDS||1261420294||13195||89.87	64521790	64521631	b35405_6	6||60561573||60561768||evm.model.chr3.2306||-1||CDS||1261477823||34694||89.87	60561768	60561573	6.200000e-57	632
0.4546	0.0826	a35405_2	2||64605609||64606508||evm.model.chr2.1676||-1||CDS||1261420302||13199||78.57	64606508	64605609	b35405_6	6||60618889||60619797||evm.model.chr3.2309||-1||CDS||1261477829||34698||78.57	60619797	60618889	8.100000e-211	682
NA	NA	a35405_2	2||64625612||64625876||evm.model.chr2.1677||-1||CDS||1261420304||13200||83.33	64625876	64625612	b35405_6	6||60640152||60640395||evm.model.chr3.2310||-1||CDS||1261477833||34699||83.33	60640395	60640152	1.400000e-70	732
0.8376	0.0304	a35405_2	2||64680138||64680521||evm.model.chr2.1679||1||CDS||1261420308||13202||89.06	64680138	64680521	b35405_6	6||60658948||60659331||evm.model.chr3.2312||1||CDS||1261477837||34701||89.06	60658948	60659331	2.500000e-144	782
0.7844	0.1788	a35405_2	2||64699010||64699510||evm.model.chr2.1681||-1||CDS||1261420314||13204||74.01	64699510	64699010	b35405_6	6||60667399||60667881||evm.model.chr3.2313||-1||CDS||1261477839||34702||74.01	60667881	60667399	9.300000e-94	832
0.1462	0.1194	a35405_2	2||64852191||64852244||evm.model.chr2.1691||1||CDS||1261420340||13217||80.0	64852191	64852244	b35405_6	6||60887760||60887819||evm.model.chr3.2322||-1||CDS||1261477879||34721||80.0	60887819	60887760	5.000000e-07	835
0.4602	0.0651	a35405_2	2||64977101||64977373||evm.model.chr2.1696.2||1||CDS||1261420360||13226||87.55	64977101	64977373	b35405_6	6||60989535||60989807||evm.model.chr3.2329||1||CDS||1261477921||34742||87.55	60989535	60989807	9.800000e-96	879
0.6762	0.1156	a35405_2	2||65002641||65004392||evm.model.chr2.1698||-1||CDS||1261420372||13233||81.22	65004392	65002641	b35405_6	6||60997345||60999255||evm.model.chr3.2330||-1||CDS||1261477925||34743||81.22	60999255	60997345	1.000000e-250	929
0.6169	0.0258	a35405_2	2||65043081||65043191||evm.model.chr2.1699||-1||CDS||1261420374||13235||89.19	65043191	65043081	b35405_6	6||61019356||61019466||evm.model.chr3.2331||-1||CDS||1261477927||34744||89.19	61019466	61019356	2.600000e-37	965
NA	NA	a35405_2	2||65076623||65076935||evm.model.chr2.1700||1||CDS||1261420382||13236||85.71	65076623	65076935	b35405_6	6||61066737||61067013||evm.model.chr3.2334||1||CDS||1261477933||34748||85.71	61066737	61067013	5.100000e-68	1015
undef	undef	a35405_2	2||65258364||65258456||tRNA_0396||-1||tRNA||1261430109||13242||90.32	65258456	65258364	b35405_6	6||61135678||61135763||tRNA_0665||-1||tRNA||1261481469||34752||90.32	61135763	61135678	2.600000e-27	1041
NA	NA	a35405_2	2||65310665||65310776||evm.model.chr2.1707||1||CDS||1261420402||13247||91.96	65310665	65310776	b35405_6	6||61158236||61158347||evm.model.chr3.2338||1||CDS||1261477943||34754||91.96	61158236	61158347	2.000000e-41	1081
#5	348.0	a35405_2	b35405_6	f	9  Mean Ks:  12.8508	Mean Kn: 0.4261
#Ks	Kn	a<db_genome_id>_<chr>	chr1||start1||stop1||name1||strand1||type1||db_feature_id1||genome_order1||percent_id1	start1	stop1	b<db_genome_id>_<chr>	chr2||start2||stop2||name2||strand2||type2||db_feature_id2||genome_order2||percent_id2	start2	stop2	eval	block_score	GEVO_link
NA	NA	a35405_2	2||48546107||48546173||evm.model.chr2.1349||1||CDS||1261419606||12317||77.14	48546107	48546173	b35405_6	6||54273733||54273802||evm.model.chr3.2018||1||CDS||1261477029||34283||77.14	54273733	54273802	1.400000e-07	6
NA	NA	a35405_2	2||48682415||48682473||evm.model.chr2.1353||-1||CDS||1261419616||12321||94.92	48682473	48682415	b35405_6	6||54305802||54305860||evm.model.chr3.2022||-1||CDS||1261477039||34287||94.92	54305860	54305802	6.300000e-21	26
61.9290	1.4428	a35405_2	2||48690490||48691308||evm.model.chr2.1354||1||CDS||1261419618||12322||78.88	48690490	48691308	b35405_6	6||54318297||54318785||evm.model.chr3.2023||1||CDS||1261477041||34288||78.88	54318297	54318785	1.500000e-115	76
0.4308	0.0834	a35405_2	2||48727822||48728196||evm.model.chr2.1356||-1||CDS||1261419622||12324||86.24	48728196	48727822	b35405_6	6||54333167||54333541||evm.model.chr3.2024||-1||CDS||1261477043||34289||86.24	54333541	54333167	2.100000e-121	126
NA	NA	a35405_2	2||48769774||48770222||evm.model.chr2.1357||1||CDS||1261419624||12325||88.64	48769774	48770222	b35405_6	6||54376726||54377162||evm.model.chr3.2027||1||CDS||1261477049||34293||88.64	54376726	54377162	1.900000e-163	176
0.6995	0.2048	a35405_2	2||48782810||48783763||evm.model.chr2.1358||1||CDS||1261419628||12327||75.29	48782810	48783763	b35405_6	6||54385789||54386700||evm.model.chr3.2028||1||CDS||1261477051||34294||75.29	54385789	54386700	8.000000e-149	226
NA	NA	a35405_2	2||48849769||48849872||evm.model.chr2.1360.1||-1||CDS||1261419642||12330||89.42	48849872	48849769	b35405_6	6||54447035||54447138||evm.model.chr3.2031||-1||CDS||1261477061||34298||89.42	54447138	54447035	7.700000e-35	260
0.4027	0.2241	a35405_2	2||49108634||49108801||evm.model.chr2.1364||-1||CDS||1261419650||12334||80.36	49108801	49108634	b35405_6	6||54546610||54546777||evm.model.chr3.2037||1||CDS||1261477073||34305||80.36	54546610	54546777	1.300000e-42	301
0.7922	0.1752	a35405_2	2||49192178||49193128||evm.model.chr2.1368||1||CDS||1261419662||12341||73.99	49192178	49193128	b35405_6	6||54752706||54753653||evm.model.chr3.2050||1||CDS||1261477113||34325||73.99	54752706	54753653	1.000000e-189	348
#6	214.0	a35405_2	b35405_6	f	5  Mean Ks:  0.4758	Mean Kn: 0.0638
#Ks	Kn	a<db_genome_id>_<chr>	chr1||start1||stop1||name1||strand1||type1||db_feature_id1||genome_order1||percent_id1	start1	stop1	b<db_genome_id>_<chr>	chr2||start2||stop2||name2||strand2||type2||db_feature_id2||genome_order2||percent_id2	start2	stop2	eval	block_score	GEVO_link
0.3836	0.0202	a35405_2	2||55341062||55342237||evm.model.chr2.1712||-1||CDS||1261420414||12644||91.07	55342237	55341062	b35405_6	6||61260056||61261231||evm.model.chr3.2342||-1||CDS||1261477951||34757||91.07	61261231	61260056	1.000000e-250	50
NA	NA	a35405_2	2||55397135||55397270||evm.model.chr2.1714||1||CDS||1261420418||12646||92.65	55397135	55397270	b35405_6	6||61367195||61367330||evm.model.chr3.2346||-1||CDS||1261477969||34766||92.65	61367330	61367195	9.200000e-53	100
NA	NA	a35405_2	2||55458886||55458964||evm.model.chr2.1716||-1||CDS||1261420428||12651||84.0	55458964	55458886	b35405_6	6||61397628||61397871||evm.model.chr3.2348.1||-1||CDS||1261477983||34773||84.0	61397871	61397628	2.900000e-18	117
0.5680	0.1073	a35405_2	2||55485527||55485967||evm.model.chr2.1717||1||CDS||1261420430||12652||83.9	55485527	55485967	b35405_6	6||61474600||61475040||evm.model.chr3.2351||1||CDS||1261477997||34777||83.9	61474600	61475040	4.600000e-140	167
NA	NA	a35405_2	2||55753620||55753977||evm.model.chr2.1729||1||CDS||1261420460||12666||84.36	55753620	55753977	b35405_6	6||61500763||61501120||evm.model.chr3.2353.1||-1||CDS||1261478003||34780||84.36	61501120	61500763	2.400000e-114	214
#1	178.0	a35405_2	b35405_6	r	5  Mean Ks:  0.3799	Mean Kn: 0.0767
#Ks	Kn	a<db_genome_id>_<chr>	chr1||start1||stop1||name1||strand1||type1||db_feature_id1||genome_order1||percent_id1	start1	stop1	b<db_genome_id>_<chr>	chr2||start2||stop2||name2||strand2||type2||db_feature_id2||genome_order2||percent_id2	start2	stop2	eval	block_score	GEVO_link
0.6222	0.0563	a35405_2	2||64767318||64768526||evm.model.chr2.1686||1||CDS||1261420326||13210||84.62	64767318	64768526	b35405_6	6||60952126||60953292||evm.model.chr3.2327.1||-1||CDS||1261477917||34740||84.62	60953292	60952126	1.000000e-250	50
0.3712	0.0543	a35405_2	2||64789433||64789609||evm.model.chr2.1687.1||1||CDS||1261420330||13212||90.37	64789433	64789609	b35405_6	6||60932575||60932739||evm.model.chr3.2326.1||-1||CDS||1261477911||34737||90.37	60932739	60932575	4.100000e-46	95
NA	NA	a35405_2	2||64811398||64811534||evm.model.chr2.1689||-1||CDS||1261420334||13214||82.09	64811534	64811398	b35405_6	6||60923201||60923331||evm.model.chr3.2325.1||1||CDS||1261477907||34735||82.09	60923201	60923331	3.400000e-31	125
0.1462	0.1194	a35405_2	2||64852191||64852244||evm.model.chr2.1691||1||CDS||1261420340||13217||80.0	64852191	64852244	b35405_6	6||60887760||60887819||evm.model.chr3.2322||-1||CDS||1261477879||34721||80.0	60887819	60887760	5.000000e-07	128
NA	NA	a35405_2	2||64890934||64891120||evm.model.chr2.1692.1||1||CDS||1261420344||13219||90.37	64890934	64891120	b35405_6	6||60842739||60842925||evm.model.chr3.2320.1||-1||CDS||1261477869||34716||90.37	60842925	60842739	8.000000e-70	178
#1	488.0	a35405_2	b35405_7	f	12  Mean Ks:  0.7993	Mean Kn: 0.2968
#Ks	Kn	a<db_genome_id>_<chr>	chr1||start1||stop1||name1||strand1||type1||db_feature_id1||genome_order1||percent_id1	start1	stop1	b<db_genome_id>_<chr>	chr2||start2||stop2||name2||strand2||type2||db_feature_id2||genome_order2||percent_id2	start2	stop2	eval	block_score	GEVO_link
0.9480	0.6751	a35405_2	2||2973616||2973783||evm.model.chr2.131||-1||CDS||1261419490||10416||75.74	2973783	2973616	b35405_7	7||57969010||57969153||evm.model.chr8.1833||-1||CDS||1261485780||37537||75.74	57969153	57969010	4.200000e-22	21
0.1935	0.0537	a35405_2	2||3003065||3003211||evm.model.chr2.133.1||-1||CDS||1261419550||10419||89.8	3003211	3003065	b35405_7	7||58002701||58002844||evm.model.chr8.1832.1||-1||CDS||1261485776||37539||89.8	58002844	58002701	2.200000e-48	68
0.8733	0.1636	a35405_2	2||3069887||3070345||evm.model.chr2.136.1||1||CDS||1261419634||10424||76.91	3069887	3070345	b35405_7	7||58014005||58014457||evm.model.chr8.1831.1||1||CDS||1261485770||37542||76.91	58014005	58014457	2.500000e-107	118
NA	NA	a35405_2	2||3126064||3126151||evm.model.chr2.139||-1||CDS||1261419726||10432||82.14	3126151	3126064	b35405_7	7||58079300||58079387||evm.model.chr8.1826||-1||CDS||1261485756||37548||82.14	58079387	58079300	1.700000e-19	136
1.0785	0.1488	a35405_2	2||3162300||3163346||evm.model.chr2.143||1||CDS||1261419836||10436||75.49	3162300	3163346	b35405_7	7||58144025||58145062||evm.model.chr8.1818.1||1||CDS||1261485722||37563||75.49	58144025	58145062	8.200000e-221	183
0.8694	0.0264	a35405_2	2||3245200||3245361||evm.model.chr2.148||1||CDS||1261419980||10443||85.19	3245200	3245361	b35405_7	7||58160802||58160963||evm.model.chr8.1817||1||CDS||1261485718||37566||85.19	58160802	58160963	9.100000e-50	232
0.5646	0.2617	a35405_2	2||3269476||3269886||evm.model.chr2.149||-1||CDS||1261420010||10444||75.93	3269886	3269476	b35405_7	7||58177799||58178179||evm.model.chr8.1816||-1||CDS||1261485716||37567||75.93	58178179	58177799	5.000000e-51	282
NA	NA	a35405_2	2||3401749||3402686||evm.model.chr2.154||1||CDS||1261420132||10450||83.18	3401749	3402686	b35405_7	7||58217716||58218617||evm.model.chr8.1813||1||CDS||1261485710||37570||83.18	58217716	58218617	7.000000e-93	332
NA	NA	a35405_2	2||3448439||3448751||evm.model.chr2.156||-1||CDS||1261420184||10452||75.88	3448751	3448439	b35405_7	7||58248874||58249177||evm.model.chr8.1812||-1||CDS||1261485708||37571||75.88	58249177	58248874	5.900000e-66	382
1.1158	0.6214	a35405_2	2||3485624||3486970||evm.model.chr2.159||-1||CDS||1261420254||10455||68.78	3486970	3485624	b35405_7	7||58276667||58278199||evm.model.chr8.1810||-1||CDS||1261485704||37573||68.78	58278199	58276667	1.000000e-59	432
0.6105	0.2477	a35405_2	2||3528754||3528981||evm.model.chr2.161||-1||CDS||1261420260||10457||82.67	3528981	3528754	b35405_7	7||58295549||58295776||evm.model.chr8.1809||-1||CDS||1261485700||37574||82.67	58295776	58295549	6.900000e-39	470
0.9402	0.4730	a35405_2	2||3540970||3541392||evm.model.chr2.162||1||CDS||1261420262||10458||60.05	3540970	3541392	b35405_7	7||58313912||58314316||evm.model.chr8.1808.1||1||CDS||1261485698||37576||60.05	58313912	58314316	7.600000e-19	488
#2	456.0	a35405_2	b35405_7	f	11  Mean Ks:  11.9249	Mean Kn: 0.2949
#Ks	Kn	a<db_genome_id>_<chr>	chr1||start1||stop1||name1||strand1||type1||db_feature_id1||genome_order1||percent_id1	start1	stop1	b<db_genome_id>_<chr>	chr2||start2||stop2||name2||strand2||type2||db_feature_id2||genome_order2||percent_id2	start2	stop2	eval	block_score	GEVO_link
3.6791	0.4009	a35405_2	2||6506410||6507861||evm.model.chr2.278||-1||CDS||1261422952||10712||70.35	6507861	6506410	b35405_7	7||55469180||55470664||evm.model.chr8.1698||-1||CDS||1261485422||37384||70.35	55470664	55469180	4.500000e-103	50
0.3954	0.1630	a35405_2	2||6531355||6531594||evm.model.chr2.279.1||-1||CDS||1261422978||10714||81.39	6531594	6531355	b35405_7	7||55579297||55579530||evm.model.chr8.1729||-1||CDS||1261485506||37395||81.39	55579530	55579297	2.500000e-63	97
0.6916	0.0007	a35405_2	2||6655965||6656375||evm.model.chr2.283||1||CDS||1261423098||10722||88.7	6655965	6656375	b35405_7	7||55599403||55599813||evm.model.chr8.1728||1||CDS||1261485504||37396||88.7	55599403	55599813	2.800000e-151	147
NA	NA	a35405_2	2||6749155||6749572||evm.model.chr2.292.1||-1||CDS||1261423350||10732||84.69	6749572	6749155	b35405_7	7||55749725||55750142||evm.model.chr8.1719.1||-1||CDS||1261485484||37407||84.69	55750142	55749725	3.600000e-136	194
NA	NA	a35405_2	2||6840533||6840759||evm.model.chr2.295||-1||CDS||1261423432||10735||91.63	6840759	6840533	b35405_7	7||55784139||55784365||evm.model.chr8.1715.1||1||CDS||1261485474||37412||91.63	55784139	55784365	1.700000e-89	244
NA	NA	a35405_2	2||6891194||6891899||evm.model.chr2.298.1.1||-1||CDS||1261423518||10740||78.81	6891899	6891194	b35405_7	7||55842986||55843694||evm.model.chr8.1712||-1||CDS||1261485466||37415||78.81	55843694	55842986	1.300000e-178	294
NA	NA	a35405_2	2||6959356||6959758||evm.model.chr2.299||-1||CDS||1261423550||10742||81.28	6959758	6959356	b35405_7	7||55879674||55880073||evm.model.chr8.1711||-1||CDS||1261485464||37416||81.28	55880073	55879674	5.800000e-109	344
NA	NA	a35405_2	2||7014666||7014804||evm.model.chr2.302.1||-1||CDS||1261423644||10746||86.13	7014804	7014666	b35405_7	7||55893141||55893279||evm.model.chr8.1710||-1||CDS||1261485462||37417||86.13	55893279	55893141	1.800000e-42	385
0.5927	0.1916	a35405_2	2||7368493||7369869||evm.model.chr2.314||-1||CDS||1261423992||10766||76.53	7369869	7368493	b35405_7	7||56332140||56333525||evm.model.chr8.1737||-1||CDS||1261485528||37432||76.53	56333525	56332140	1.000000e-250	432
65.7842	0.9298	a35405_2	2||7387458||7389002||evm.model.chr2.315||1||CDS||1261424018||10767||64.35	7387458	7389002	b35405_7	7||56505943||56508102||evm.model.chr8.1747||1||CDS||1261485546||37441||64.35	56505943	56508102	2.900000e-06	437
0.4062	0.0837	a35405_2	2||7642282||7642362||evm.model.chr2.326.1||1||CDS||1261424384||10783||86.42	7642282	7642362	b35405_7	7||56650322||56650402||evm.model.chr8.1754||-1||CDS||1261485566||37449||86.42	56650402	56650322	8.000000e-23	456
#3	243.0	a35405_2	b35405_7	f	5  Mean Ks:  0.8334	Mean Kn: 0.3901
#Ks	Kn	a<db_genome_id>_<chr>	chr1||start1||stop1||name1||strand1||type1||db_feature_id1||genome_order1||percent_id1	start1	stop1	b<db_genome_id>_<chr>	chr2||start2||stop2||name2||strand2||type2||db_feature_id2||genome_order2||percent_id2	start2	stop2	eval	block_score	GEVO_link
NA	NA	a35405_2	2||14743308||14743491||evm.model.chr2.500.1||1||CDS||1261427798||11139||88.04	14743308	14743491	b35405_7	7||51466374||51466557||evm.model.chr8.1567||1||CDS||1261485072||37193||88.04	51466374	51466557	1.600000e-63	50
1.2635	0.5804	a35405_2	2||14810745||14812133||evm.model.chr2.501||1||CDS||1261427802||11141||75.93	14810745	14812133	b35405_7	7||51479734||51482964||evm.model.chr8.1568||1||CDS||1261485074||37194||75.93	51479734	51482964	5.700000e-44	93
NA	NA	a35405_2	2||14888037||14888218||evm.model.chr2.503||1||CDS||1261427806||11143||94.41	14888037	14888218	b35405_7	7||51486877||51487058||evm.model.chr8.1569||1||CDS||1261485076||37195||94.41	51486877	51487058	5.400000e-75	143
0.4032	0.1998	a35405_2	2||14899835||14900770||evm.model.chr2.504||-1||CDS||1261427808||11144||80.88	14900770	14899835	b35405_7	7||51493048||51493950||evm.model.chr8.1570||-1||CDS||1261485080||37196||80.88	51493950	51493048	8.200000e-249	193
NA	NA	a35405_2	2||14939904||14940704||evm.model.chr2.508||1||CDS||1261427816||11148||83.95	14939904	14940704	b35405_7	7||51564653||51565370||evm.model.chr8.1573||1||CDS||1261485086||37199||83.95	51564653	51565370	7.000000e-220	243
#4	231.0	a35405_2	b35405_7	f	5  Mean Ks:  0.5438	Mean Kn: 0.1065
#Ks	Kn	a<db_genome_id>_<chr>	chr1||start1||stop1||name1||strand1||type1||db_feature_id1||genome_order1||percent_id1	start1	stop1	b<db_genome_id>_<chr>	chr2||start2||stop2||name2||strand2||type2||db_feature_id2||genome_order2||percent_id2	start2	stop2	eval	block_score	GEVO_link
NA	NA	a35405_2	2||20947205||20948186||evm.model.chr2.676||-1||CDS||1261428228||11375||62.92	20948186	20947205	b35405_7	7||48354287||48355172||evm.model.chr8.1413||1||CDS||1261484640||37006||62.92	48354287	48355172	1.400000e-35	34
0.9250	0.3167	a35405_2	2||21397615||21400086||evm.model.chr2.690||-1||CDS||1261428262||11392||79.78	21400086	21397615	b35405_7	7||48552843||48555605||evm.model.chr8.1454||-1||CDS||1261484744||37011||79.78	48555605	48552843	1.100000e-134	81
0.4649	0.0553	a35405_2	2||21433858||21435276||evm.model.chr2.691.1||1||CDS||1261428266||11394||87.67	21433858	21435276	b35405_7	7||48594401||48595819||evm.model.chr8.1452||1||CDS||1261484740||37013||87.67	48594401	48595819	1.000000e-250	131
0.3995	0.0351	a35405_2	2||21774699||21775175||evm.model.chr2.695||1||CDS||1261428276||11399||89.52	21774699	21775175	b35405_7	7||48787581||48788057||evm.model.chr8.1445||1||CDS||1261484724||37021||89.52	48787581	48788057	3.300000e-183	181
0.3857	0.0187	a35405_2	2||22005286||22006215||evm.model.chr2.702||-1||CDS||1261428294||11408||91.83	22006215	22005286	b35405_7	7||48979889||48981439||evm.model.chr8.1440.1||-1||CDS||1261484712||37028||91.83	48981439	48979889	1.000000e-250	231
#5	173.0	a35405_2	b35405_7	f	5  Mean Ks:  16.7987	Mean Kn: 0.2818
#Ks	Kn	a<db_genome_id>_<chr>	chr1||start1||stop1||name1||strand1||type1||db_feature_id1||genome_order1||percent_id1	start1	stop1	b<db_genome_id>_<chr>	chr2||start2||stop2||name2||strand2||type2||db_feature_id2||genome_order2||percent_id2	start2	stop2	eval	block_score	GEVO_link
0.9236	0.1616	a35405_2	2||8133607||8133906||evm.model.chr2.344||1||CDS||1261424854||10804||84.33	8133607	8133906	b35405_7	7||55382895||55383455||evm.model.chr8.1694||1||CDS||1261485406||37376||84.33	55382895	55383455	9.900000e-91	50
0.4720	0.0818	a35405_2	2||8158751||8159332||evm.model.chr2.345||1||CDS||1261424856||10805||84.54	8158751	8159332	b35405_7	7||55417354||55417929||evm.model.chr8.1695||1||CDS||1261485408||37377||84.54	55417354	55417929	4.200000e-187	100
NA	NA	a35405_2	2||8232006||8232069||evm.model.chr2.346.1||-1||CDS||1261424886||10807||93.55	8232069	8232006	b35405_7	7||55456019||55456082||evm.model.chr8.1696.1||-1||CDS||1261485412||37379||93.55	55456082	55456019	4.100000e-21	120
65.2056	0.7784	a35405_2	2||8406092||8406313||evm.model.chr2.354||1||CDS||1261425138||10817||72.73	8406092	8406313	b35405_7	7||55483868||55484260||evm.model.chr8.1700||-1||CDS||1261485432||37386||72.73	55484260	55483868	3.700000e-24	143
0.5936	0.1053	a35405_2	2||8416033||8416242||evm.model.chr2.356||1||CDS||1261425192||10819||74.37	8416033	8416242	b35405_7	7||55501941||55502126||evm.model.chr8.1704||1||CDS||1261485440||37390||74.37	55501941	55502126	1.300000e-31	173
#1	707.0	a35405_2	b35405_7	r	17  Mean Ks:  0.5635	Mean Kn: 0.1102
#Ks	Kn	a<db_genome_id>_<chr>	chr1||start1||stop1||name1||strand1||type1||db_feature_id1||genome_order1||percent_id1	start1	stop1	b<db_genome_id>_<chr>	chr2||start2||stop2||name2||strand2||type2||db_feature_id2||genome_order2||percent_id2	start2	stop2	eval	block_score	GEVO_link
undef	undef	a35405_2	2||12993597||12993668||tRNA_0433||-1||tRNA||1261430146||11074||95.83	12993668	12993597	b35405_7	7||54177510||54177581||tRNA_1252||1||tRNA||1261488455||37291||95.83	54177510	54177581	9.500000e-28	27
NA	NA	a35405_2	2||13065492||13065585||evm.model.chr2.448.1||1||CDS||1261427660||11078||80.85	13065492	13065585	b35405_7	7||54150754||54150847||evm.model.chr8.1660||-1||CDS||1261485326||37287||80.85	54150847	54150754	1.900000e-21	47
0.7117	0.0375	a35405_2	2||13074642||13075214||evm.model.chr2.449.1||-1||CDS||1261427664||11080||87.43	13075214	13074642	b35405_7	7||54137220||54137792||evm.model.chr8.1661||1||CDS||1261485328||37286||87.43	54137220	54137792	2.200000e-207	97
NA	NA	a35405_2	2||13091680||13094023||evm.model.chr2.450||-1||CDS||1261427670||11081||87.33	13094023	13091680	b35405_7	7||54128916||54131259||evm.model.chr8.1662.1||1||CDS||1261485332||37284||87.33	54128916	54131259	1.000000e-250	147
NA	NA	a35405_2	2||13194589||13194664||evm.model.chr2.454||1||CDS||1261427678||11085||81.01	13194589	13194664	b35405_7	7||54099830||54099908||evm.model.chr8.1664||-1||CDS||1261485338||37281||81.01	54099908	54099830	2.700000e-13	159
0.5526	0.1559	a35405_2	2||13243015||13243278||evm.model.chr2.456||-1||CDS||1261427682||11087||80.38	13243278	13243015	b35405_7	7||53793159||53793419||evm.model.chr8.1670||1||CDS||1261485352||37275||80.38	53793159	53793419	1.100000e-65	209
NA	NA	a35405_2	2||13356972||13358665||evm.model.chr2.458||1||CDS||1261427686||11089||88.08	13356972	13358665	b35405_7	7||53712652||53714345||evm.model.chr8.1674||-1||CDS||1261485360||37271||88.08	53714345	53712652	1.000000e-250	259
NA	NA	a35405_2	2||13394622||13396032||evm.model.chr2.459||-1||CDS||1261427688||11090||88.8	13396032	13394622	b35405_7	7||53493910||53495317||evm.model.chr8.1609||1||CDS||1261485176||37265||88.8	53493910	53495317	1.000000e-250	309
0.6293	0.0984	a35405_2	2||13419716||13420924||evm.model.chr2.460||-1||CDS||1261427692||11091||82.17	13420924	13419716	b35405_7	7||53473873||53474997||evm.model.chr8.1608||1||CDS||1261485174||37264||82.17	53473873	53474997	1.000000e-250	359
0.7470	0.0854	a35405_2	2||13943123||13944355||evm.model.chr2.478||1||CDS||1261427740||11104||83.03	13943123	13944355	b35405_7	7||53319097||53320620||evm.model.chr8.1601||-1||CDS||1261485160||37257||83.03	53320620	53319097	1.000000e-250	406
NA	NA	a35405_2	2||13971511||13971670||evm.model.chr2.476.1||-1||CDS||1261427730||11108||85.16	13971670	13971511	b35405_7	7||53304699||53304951||evm.model.chr8.1600.1||1||CDS||1261485158||37255||85.16	53304699	53304951	4.400000e-39	444
0.4878	0.1829	a35405_2	2||13996267||13996614||evm.model.chr2.475||-1||CDS||1261427726||11111||78.74	13996614	13996267	b35405_7	7||53225268||53225624||evm.model.chr8.1596_evm.model.chr8.1597.1||1||CDS||1261485146||37252||78.74	53225268	53225624	1.700000e-85	494
0.4863	0.1447	a35405_2	2||14179632||14180315||evm.model.chr2.470.1||1||CDS||1261427714||11117||80.11	14179632	14180315	b35405_7	7||53166021||53166557||evm.model.chr8.1592||-1||CDS||1261485134||37246||80.11	53166557	53166021	1.400000e-137	544
NA	NA	a35405_2	2||14234631||14236232||evm.model.chr2.468||-1||CDS||1261427706||11120||86.76	14236232	14234631	b35405_7	7||53132120||53132189||evm.model.chr8.1589||1||CDS||1261485126||37243||86.76	53132120	53132189	2.400000e-14	557
NA	NA	a35405_2	2||14372651||14373085||evm.model.chr2.486||1||CDS||1261427754||11121||88.37	14372651	14373085	b35405_7	7||52780077||52781187||evm.model.chr8.1582||-1||CDS||1261485108||37234||88.37	52781187	52780077	7.600000e-149	607
0.3300	0.0665	a35405_2	2||14399194||14399448||evm.model.chr2.490.1||-1||CDS||1261427766||11126||88.24	14399448	14399194	b35405_7	7||52766080||52766334||evm.model.chr8.1581||1||CDS||1261485106||37233||88.24	52766080	52766334	4.600000e-91	657
NA	NA	a35405_2	2||14539369||14539621||evm.model.chr2.494||-1||CDS||1261427774||11130||82.38	14539621	14539369	b35405_7	7||52657945||52658194||evm.model.chr8.1578.1||1||CDS||1261485098||37230||82.38	52657945	52658194	1.300000e-66	707
#2	647.0	a35405_2	b35405_7	r	15  Mean Ks:  2.2821	Mean Kn: 0.2298
#Ks	Kn	a<db_genome_id>_<chr>	chr1||start1||stop1||name1||strand1||type1||db_feature_id1||genome_order1||percent_id1	start1	stop1	b<db_genome_id>_<chr>	chr2||start2||stop2||name2||strand2||type2||db_feature_id2||genome_order2||percent_id2	start2	stop2	eval	block_score	GEVO_link
0.4600	0.1329	a35405_2	2||936858||937037||evm.model.chr2.38.1||-1||CDS||1261425776||10301||83.89	937037	936858	b35405_7	7||59590624||59590803||evm.model.chr8.1911||-1||CDS||1261486002||37682||83.89	59590803	59590624	2.500000e-53	50
NA	NA	a35405_2	2||1286188||1286411||evm.model.chr2.50.1||-1||CDS||1261427794||10316||80.49	1286411	1286188	b35405_7	7||59505006||59505208||evm.model.chr8.1908||1||CDS||1261485984||37674||80.49	59505006	59505208	1.500000e-27	73
NA	NA	a35405_2	2||1561322||1561434||evm.model.chr2.57.1||1||CDS||1261427982||10325||94.69	1561322	1561434	b35405_7	7||59250415||59250527||evm.model.chr8.1895||-1||CDS||1261485938||37653||94.69	59250527	59250415	1.400000e-45	111
1.1609	0.0341	a35405_2	2||1593329||1594558||evm.model.chr2.59||-1||CDS||1261428024||10327||82.2	1594558	1593329	b35405_7	7||59225759||59226988||evm.model.chr8.1893||1||CDS||1261485934||37651||82.2	59225759	59226988	1.000000e-250	161
0.6415	0.0893	a35405_2	2||1717019||1718680||evm.model.chr2.65||-1||CDS||1261428162||10333||83.15	1718680	1717019	b35405_7	7||59137375||59139042||evm.model.chr8.1886.1||1||CDS||1261485916||37642||83.15	59137375	59139042	1.000000e-250	211
NA	NA	a35405_2	2||1779523||1779658||evm.model.chr2.68||1||CDS||1261428236||10336||88.8	1779523	1779658	b35405_7	7||59104197||59104347||evm.model.chr8.1884.1||-1||CDS||1261485902||37635||88.8	59104347	59104197	1.700000e-41	251
NA	NA	a35405_2	2||1895243||1895733||evm.model.chr2.71||1||CDS||1261428310||10342||75.15	1895243	1895733	b35405_7	7||59072833||59073302||evm.model.chr8.1882||1||CDS||1261485894||37629||75.15	59072833	59073302	9.600000e-100	301
NA	NA	a35405_2	2||1929112||1929497||evm.model.chr2.73||1||CDS||1261428374||10345||84.72	1929112	1929497	b35405_7	7||58961989||58962374||evm.model.chr8.1879||-1||CDS||1261485886||37626||84.72	58962374	58961989	2.300000e-125	351
1.0099	0.2676	a35405_2	2||2022688||2023236||evm.model.chr2.81||1||CDS||1261428596||10354||74.92	2022688	2023236	b35405_7	7||58810426||58810938||evm.model.chr8.1869||-1||CDS||1261485862||37615||74.92	58810938	58810426	1.500000e-55	398
0.8885	0.1272	a35405_2	2||2212827||2212919||evm.model.chr2.94||1||CDS||1261428922||10370||81.72	2212827	2212919	b35405_7	7||58745559||58745651||evm.model.chr8.1864||1||CDS||1261485850||37605||81.72	58745559	58745651	4.500000e-22	416
1.3028	0.4629	a35405_2	2||2320258||2320737||evm.model.chr2.100||-1||CDS||1261418616||10379||71.54	2320737	2320258	b35405_7	7||58649508||58650035||evm.model.chr8.1858||1||CDS||1261485836||37598||71.54	58649508	58650035	7.200000e-42	457
NA	NA	a35405_2	2||2421126||2421283||evm.model.chr2.103||-1||CDS||1261418682||10384||82.91	2421283	2421126	b35405_7	7||58581365||58581522||evm.model.chr8.1857||1||CDS||1261485834||37597||82.91	58581365	58581522	3.000000e-44	500
13.8315	0.6731	a35405_2	2||2658985||2659908||evm.model.chr2.117||-1||CDS||1261419080||10399||77.48	2659908	2658985	b35405_7	7||58513713||58514458||evm.model.chr8.1854||1||CDS||1261485828||37594||77.48	58513713	58514458	1.000000e-183	547
0.6804	0.2165	a35405_2	2||2680351||2680944||evm.model.chr2.118||1||CDS||1261419106||10400||81.96	2680351	2680944	b35405_7	7||58454984||58455586||evm.model.chr8.1851||-1||CDS||1261485820||37590||81.96	58455586	58454984	3.300000e-133	597
0.5630	0.0646	a35405_2	2||2897384||2898115||evm.model.chr2.126||1||CDS||1261419336||10408||83.2	2897384	2898115	b35405_7	7||58367378||58368085||evm.model.chr8.1846||1||CDS||1261485800||37581||83.2	58367378	58368085	1.600000e-211	647
#3	572.0	a35405_2	b35405_7	r	13  Mean Ks:  9.6750	Mean Kn: 0.2612
#Ks	Kn	a<db_genome_id>_<chr>	chr1||start1||stop1||name1||strand1||type1||db_feature_id1||genome_order1||percent_id1	start1	stop1	b<db_genome_id>_<chr>	chr2||start2||stop2||name2||strand2||type2||db_feature_id2||genome_order2||percent_id2	start2	stop2	eval	block_score	GEVO_link
65.2056	0.7784	a35405_2	2||8406092||8406313||evm.model.chr2.354||1||CDS||1261425138||10817||72.73	8406092	8406313	b35405_7	7||55483868||55484260||evm.model.chr8.1700||-1||CDS||1261485432||37386||72.73	55484260	55483868	3.700000e-24	23
8.2697	0.5138	a35405_2	2||8467559||8468077||evm.model.chr2.361||1||CDS||1261425348||10828||86.09	8467559	8468077	b35405_7	7||55293046||55293537||evm.model.chr8.1686||-1||CDS||1261485382||37365||86.09	55293537	55293046	1.200000e-125	67
0.6226	0.1051	a35405_2	2||8908081||8909280||evm.model.chr2.372||1||CDS||1261425598||10839||80.72	8908081	8909280	b35405_7	7||55256522||55257742||evm.model.chr8.1684||-1||CDS||1261485378||37363||80.72	55257742	55256522	1.000000e-250	114
NA	NA	a35405_2	2||8990558||8991089||evm.model.chr2.373.1||1||CDS||1261425612||10841||82.16	8990558	8991089	b35405_7	7||55219860||55220394||evm.model.chr8.1682||-1||CDS||1261485372||37359||82.16	55220394	55219860	2.900000e-154	164
NA	NA	a35405_2	2||9030995||9032088||evm.model.chr2.375.4||-1||CDS||1261425660||10844||83.96	9032088	9030995	b35405_7	7||55192026||55193119||evm.model.chr8.1681||1||CDS||1261485370||37358||83.96	55192026	55193119	1.000000e-250	214
0.7828	0.0918	a35405_2	2||9416905||9417234||evm.model.chr2.389.1||1||CDS||1261426012||10863||84.32	9416905	9417234	b35405_7	7||54996775||54997023||evm.model.chr8.1619||-1||CDS||1261485200||37346||84.32	54997023	54996775	9.700000e-70	261
0.5192	0.1114	a35405_2	2||9448661||9449002||evm.model.chr2.390.1||-1||CDS||1261426042||10865||83.14	9449002	9448661	b35405_7	7||54971191||54971529||evm.model.chr8.1621.1||1||CDS||1261485206||37345||83.14	54971191	54971529	8.200000e-99	311
NA	NA	a35405_2	2||9553283||9555287||evm.model.chr2.393||1||CDS||1261426120||10871||83.56	9553283	9555287	b35405_7	7||54923407||54925707||evm.model.chr8.1624||-1||CDS||1261485218||37338||83.56	54925707	54923407	1.000000e-250	361
NA	NA	a35405_2	2||9664112||9664382||evm.model.chr2.397.1||1||CDS||1261426200||10878||76.75	9664112	9664382	b35405_7	7||54784087||54784354||evm.model.chr8.1630.1||-1||CDS||1261485234||37331||76.75	54784354	54784087	1.400000e-58	411
0.6755	0.2842	a35405_2	2||9734775||9734867||evm.model.chr2.400||-1||CDS||1261426300||10881||72.53	9734867	9734775	b35405_7	7||54742340||54742432||evm.model.chr8.1633||1||CDS||1261485240||37328||72.53	54742340	54742432	3.800000e-12	422
0.8003	0.1240	a35405_2	2||9763027||9763632||evm.model.chr2.403||-1||CDS||1261426340||10884||78.05	9763632	9763027	b35405_7	7||54738344||54738928||evm.model.chr8.1634.1||1||CDS||1261485244||37327||78.05	54738344	54738928	2.100000e-105	472
0.5246	0.0812	a35405_2	2||9836040||9836543||evm.model.chr2.406.1||1||CDS||1261426426||10888||83.73	9836040	9836543	b35405_7	7||54713650||54714153||evm.model.chr8.1636.1||-1||CDS||1261485250||37323||83.73	54714153	54713650	5.200000e-160	522
NA	NA	a35405_2	2||9869352||9869542||evm.model.chr2.408.1||1||CDS||1261426504||10892||86.39	9869352	9869542	b35405_7	7||54689538||54689728||evm.model.chr8.1639.1||-1||CDS||1261485260||37319||86.39	54689728	54689538	1.700000e-62	572
#4	550.0	a35405_2	b35405_7	r	14  Mean Ks:  0.7595	Mean Kn: 0.1850
#Ks	Kn	a<db_genome_id>_<chr>	chr1||start1||stop1||name1||strand1||type1||db_feature_id1||genome_order1||percent_id1	start1	stop1	b<db_genome_id>_<chr>	chr2||start2||stop2||name2||strand2||type2||db_feature_id2||genome_order2||percent_id2	start2	stop2	eval	block_score	GEVO_link
0.8607	0.1978	a35405_2	2||4603078||4604199||evm.model.chr2.202||1||CDS||1261421176||10618||75.93	4603078	4604199	b35405_7	7||57680711||57681862||evm.model.chr8.1797||-1||CDS||1261485674||37522||75.93	57681862	57680711	4.800000e-234	50
NA	NA	a35405_2	2||4639047||4639387||evm.model.chr2.204||1||CDS||1261421222||10620||87.1	4639047	4639387	b35405_7	7||57666575||57666915||evm.model.chr8.1796||-1||CDS||1261485672||37521||87.1	57666915	57666575	2.300000e-119	100
0.7973	0.1708	a35405_2	2||4715192||4715608||evm.model.chr2.208||1||CDS||1261421336||10623||77.4	4715192	4715608	b35405_7	7||57611274||57611444||evm.model.chr8.1792||-1||CDS||1261485664||37517||77.4	57611444	57611274	7.800000e-31	130
NA	NA	a35405_2	2||4737958||4738421||evm.model.chr2.209||-1||CDS||1261421358||10624||87.5	4738421	4737958	b35405_7	7||57589961||57590424||evm.model.chr8.1790||1||CDS||1261485660||37515||87.5	57589961	57590424	3.900000e-167	180
NA	NA	a35405_2	2||4882473||4884902||evm.model.chr2.217.1||1||CDS||1261421566||10633||62.57	4882473	4884902	b35405_7	7||57550197||57551406||evm.model.chr8.1762||-1||CDS||1261485586||37514||62.57	57551406	57550197	2.700000e-102	230
0.4187	0.0379	a35405_2	2||4928177||4928290||evm.model.chr2.220||-1||CDS||1261421640||10637||88.03	4928290	4928177	b35405_7	7||57528319||57528435||evm.model.chr8.1764.1||1||CDS||1261485592||37512||88.03	57528319	57528435	3.800000e-34	263
0.4481	0.1791	a35405_2	2||5179378||5179956||evm.model.chr2.228||1||CDS||1261421764||10645||79.75	5179378	5179956	b35405_7	7||57517053||57517658||evm.model.chr8.1766||-1||CDS||1261485596||37508||79.75	57517658	57517053	4.500000e-77	313
NA	NA	a35405_2	2||5196623||5196855||evm.model.chr2.229||1||CDS||1261421766||10646||74.56	5196623	5196855	b35405_7	7||57511783||57511916||evm.model.chr8.1767||-1||CDS||1261485600||37507||74.56	57511916	57511783	2.700000e-18	330
NA	NA	a35405_2	2||5304355||5304749||evm.model.chr2.233.1||1||CDS||1261421796||10654||85.32	5304355	5304749	b35405_7	7||57449818||57450185||evm.model.chr8.1770||-1||CDS||1261485608||37504||85.32	57450185	57449818	3.000000e-119	380
1.3652	0.4727	a35405_2	2||5375058||5375216||evm.model.chr2.235||1||CDS||1261421816||10656||63.85	5375058	5375216	b35405_7	7||57395589||57395774||evm.model.chr8.1773||-1||CDS||1261485614||37501||63.85	57395774	57395589	6.400000e-09	388
NA	NA	a35405_2	2||5503170||5503777||evm.model.chr2.236.1||1||CDS||1261421820||10658||82.24	5503170	5503777	b35405_7	7||57358341||57358957||evm.model.chr8.1774||-1||CDS||1261485616||37497||82.24	57358957	57358341	3.600000e-184	438
NA	NA	a35405_2	2||5581132||5581501||evm.model.chr2.241||-1||CDS||1261421904||10665||68.84	5581501	5581132	b35405_7	7||57327299||57327719||evm.model.chr8.1777||1||CDS||1261485622||37494||68.84	57327299	57327719	4.700000e-16	453
0.9592	0.1704	a35405_2	2||5776992||5777282||evm.model.chr2.249||-1||CDS||1261422140||10681||75.6	5777282	5776992	b35405_7	7||57227437||57227712||evm.model.chr8.1786||1||CDS||1261485644||37484||75.6	57227437	57227712	3.200000e-60	500
0.4673	0.0660	a35405_2	2||5852050||5852535||evm.model.chr2.250||-1||CDS||1261422170||10682||82.25	5852535	5852050	b35405_7	7||57184829||57185335||evm.model.chr8.1788||1||CDS||1261485654||37479||82.25	57184829	57185335	9.900000e-146	550
#5	391.0	a35405_2	b35405_7	r	10  Mean Ks:  0.4895	Mean Kn: 2.8178
#Ks	Kn	a<db_genome_id>_<chr>	chr1||start1||stop1||name1||strand1||type1||db_feature_id1||genome_order1||percent_id1	start1	stop1	b<db_genome_id>_<chr>	chr2||start2||stop2||name2||strand2||type2||db_feature_id2||genome_order2||percent_id2	start2	stop2	eval	block_score	GEVO_link
0.8950	0.1856	a35405_2	2||550400||551302||evm.model.chr2.18||1||CDS||1261420576||10261||79.1	550400	551302	b35405_7	7||60228038||60228913||evm.model.chr8.1954||-1||CDS||1261486102||37730||79.1	60228913	60228038	1.600000e-58	50
0.7354	0.0999	a35405_2	2||584761||585108||evm.model.chr2.20||-1||CDS||1261421140||10263||84.33	585108	584761	b35405_7	7||60199015||60199332||evm.model.chr8.1951||1||CDS||1261486096||37727||84.33	60199015	60199332	1.700000e-92	100
0.2699	0.1110	a35405_2	2||653968||654060||evm.model.chr2.27||1||CDS||1261422748||10277||87.1	653968	654060	b35405_7	7||60156542||60156730||evm.model.chr8.1948.2||-1||CDS||1261486088||37724||87.1	60156730	60156542	6.600000e-28	124
0.7394	0.0438	a35405_2	2||689187||689411||evm.model.chr2.28||-1||CDS||1261423006||10278||85.33	689411	689187	b35405_7	7||60115410||60115634||evm.model.chr8.1944||1||CDS||1261486082||37721||85.33	60115410	60115634	5.200000e-72	174
0.1655	0.1535	a35405_2	2||698884||698949||evm.model.chr2.29.1||-1||CDS||1261423290||10280||86.36	698949	698884	b35405_7	7||60107909||60107974||evm.model.chr8.1943||1||CDS||1261486080||37720||86.36	60107909	60107974	2.400000e-17	190
NA	NA	a35405_2	2||711037||711247||evm.model.chr2.30.1||1||CDS||1261423588||10285||87.29	711037	711247	b35405_7	7||60086235||60086406||evm.model.chr8.1941||-1||CDS||1261486076||37718||87.29	60086406	60086235	4.400000e-34	223
0.4155	0.0861	a35405_2	2||718267||718959||evm.model.chr2.31||-1||CDS||1261423876||10287||85.61	718959	718267	b35405_7	7||60073729||60074406||evm.model.chr8.1940||1||CDS||1261486074||37717||85.61	60073729	60074406	1.300000e-228	273
0.3143	0.0003	a35405_2	2||753742||753834||evm.model.chr2.33.1||1||CDS||1261424498||10290||92.47	753742	753834	b35405_7	7||60062549||60062641||evm.model.chr8.1939||-1||CDS||1261486070||37716||92.47	60062641	60062549	6.900000e-34	306
0.6221	0.1086	a35405_2	2||870819||872129||evm.model.chr2.35.1||-1||CDS||1261425014||10298||83.49	872129	870819	b35405_7	7||59973195||59974517||evm.model.chr8.1936||1||CDS||1261486064||37713||83.49	59973195	59974517	1.000000e-250	356
0.2482	24.5713	a35405_2	2||1171376||1171807||evm.model.chr2.45.1||-1||CDS||1261427668||10310||87.41	1171807	1171376	b35405_7	7||59780802||59780936||evm.model.chr8.1923||-1||CDS||1261486034||37697||87.41	59780936	59780802	1.900000e-39	391
#6	380.0	a35405_2	b35405_7	r	8  Mean Ks:  15.0375	Mean Kn: 0.6332
#Ks	Kn	a<db_genome_id>_<chr>	chr1||start1||stop1||name1||strand1||type1||db_feature_id1||genome_order1||percent_id1	start1	stop1	b<db_genome_id>_<chr>	chr2||start2||stop2||name2||strand2||type2||db_feature_id2||genome_order2||percent_id2	start2	stop2	eval	block_score	GEVO_link
NA	NA	a35405_2	2||14939904||14940704||evm.model.chr2.508||1||CDS||1261427816||11148||83.95	14939904	14940704	b35405_7	7||51564653||51565370||evm.model.chr8.1573||1||CDS||1261485086||37199||83.95	51564653	51565370	7.000000e-220	50
NA	NA	a35405_2	2||15122165||15122481||evm.model.chr2.516||1||CDS||1261427840||11159||87.38	15122165	15122481	b35405_7	7||51400562||51400878||evm.model.chr8.1563||-1||CDS||1261485062||37188||87.38	51400878	51400562	1.400000e-111	97
0.3480	0.1706	a35405_2	2||15205349||15205627||evm.model.chr2.518.1||1||CDS||1261427846||11162||82.27	15205349	15205627	b35405_7	7||51368634||51368915||evm.model.chr8.1562||-1||CDS||1261485060||37187||82.27	51368915	51368634	2.800000e-78	147
66.0493	1.3562	a35405_2	2||15336767||15336965||evm.model.chr2.522||1||CDS||1261427858||11168||80.4	15336767	15336965	b35405_7	7||51351460||51352980||evm.model.chr8.1561||-1||CDS||1261485058||37185||80.4	51352980	51351460	8.300000e-52	197
7.6768	1.4074	a35405_2	2||15351998||15352564||evm.model.chr2.523||1||CDS||1261427860||11169||78.16	15351998	15352564	b35405_7	7||51304547||51304720||evm.model.chr8.1558||-1||CDS||1261485050||37182||78.16	51304720	51304547	1.900000e-34	230
0.4517	0.1132	a35405_2	2||15386217||15386951||evm.model.chr2.524.1||-1||CDS||1261427864||11171||83.54	15386951	15386217	b35405_7	7||51289991||51290713||evm.model.chr8.1557.1||1||CDS||1261485046||37180||83.54	51289991	51290713	7.700000e-227	280
NA	NA	a35405_2	2||15408782||15409052||evm.model.chr2.525||1||CDS||1261427866||11172||86.72	15408782	15409052	b35405_7	7||51283558||51283828||evm.model.chr8.1556||-1||CDS||1261485042||37178||86.72	51283828	51283558	2.300000e-92	330
0.6618	0.1186	a35405_2	2||15617698||15619275||evm.model.chr2.529||1||CDS||1261427876||11177||78.6	15617698	15619275	b35405_7	7||51231832||51233355||evm.model.chr8.1555||-1||CDS||1261485040||37177||78.6	51233355	51231832	1.000000e-250	380
#7	366.0	a35405_2	b35405_7	r	9  Mean Ks:  6.2622	Mean Kn: 0.3321
#Ks	Kn	a<db_genome_id>_<chr>	chr1||start1||stop1||name1||strand1||type1||db_feature_id1||genome_order1||percent_id1	start1	stop1	b<db_genome_id>_<chr>	chr2||start2||stop2||name2||strand2||type2||db_feature_id2||genome_order2||percent_id2	start2	stop2	eval	block_score	GEVO_link
NA	NA	a35405_2	2||24971795||24971873||evm.model.chr2.781||-1||CDS||1261428530||11524||77.42	24971873	24971795	b35405_7	7||46912190||46912253||evm.model.chr8.1339||1||CDS||1261484454||36919||77.42	46912190	46912253	8.100000e-09	8
0.5860	0.1184	a35405_2	2||25319561||25320169||evm.model.chr2.791||1||CDS||1261428554||11535||83.91	25319561	25320169	b35405_7	7||46641757||46642374||evm.model.chr8.1332||-1||CDS||1261484434||36909||83.91	46642374	46641757	6.100000e-171	55
[truncated: 990,395 more chars]
