# Supplementary material for: Buxus and Tetracentron genomes help resolve eudicot genome history
Source: Nat Commun. 2022 Feb 2;13:643. doi: 10.1038/s41467-022-28312-w (PMC8810787; doi:10.1038/s41467-022-28312-w)
Supplement: Supplementary file 13 — Source Data [file 41467_2022_28312_MOESM13_ESM.zip › Source Data/Fig2c_Tetracentron-Aquilegia.synmap.ks.txt]

#This file contains synonymous rate values in the first two columns:
#1	422.0	a28620_01	b57266_PGA_scaffold1	f	9  Mean Ks:  8.4512	Mean Kn: 0.3358
#Ks	Kn	a<db_genome_id>_<chr>	chr1||start1||stop1||name1||strand1||type1||db_feature_id1||genome_order1||percent_id1	start1	stop1	b<db_genome_id>_<chr>	chr2||start2||stop2||name2||strand2||type2||db_feature_id2||genome_order2||percent_id2	start2	stop2	eval	block_score	GEVO_link
1.3402	0.0953	a28620_01	01||7164015||7167147||Aqcoe1G129800.1.v3.1||-1||CDS||809461677||2031||83.71	7167147	7164015	b57266_PGA_scaffold1	PGA_scaffold1||49998704||50001658||TESI_001716-RA||-1||CDS||2983082725||1758||83.71	50001658	49998704	1.000000e-250	50
1.0544	0.1473	a28620_01	01||7208066||7214114||Aqcoe1G130500.1.v3.1||-1||CDS||809461716||2038||79.76	7214114	7208066	b57266_PGA_scaffold1	PGA_scaffold1||50056419||50064508||TESI_001719-RA||-1||CDS||2983082734||1761||79.76	50064508	50056419	1.000000e-250	100
1.7987	0.1454	a28620_01	01||7218800||7220880||Aqcoe1G130600.1.v3.1||1||CDS||809461722||2039||72.8	7218800	7220880	b57266_PGA_scaffold1	PGA_scaffold1||50093387||50095810||TESI_001721-RA||1||CDS||2983082740||1763||72.8	50093387	50095810	1.000000e-250	150
1.4354	0.2233	a28620_01	01||7226173||7228462||Aqcoe1G130800.1.v3.1||-1||CDS||809461734||2041||77.71	7228462	7226173	b57266_PGA_scaffold1	PGA_scaffold1||50097168||50099899||TESI_001722-RA||-1||CDS||2983082743||1764||77.71	50099899	50097168	4.000000e-106	200
1.1897	0.1595	a28620_01	01||7244767||7246424||Aqcoe1G131200.1.v3.1||-1||CDS||809461755||2045||76.02	7246424	7244767	b57266_PGA_scaffold1	PGA_scaffold1||50137675||50142824||TESI_001725-RA||-1||CDS||2983082752||1767||76.02	50142824	50137675	5.000000e-180	250
1.0492	0.0878	a28620_01	01||7249074||7251830||Aqcoe1G131300.1.v3.1||1||CDS||809461761||2046||82.27	7249074	7251830	b57266_PGA_scaffold1	PGA_scaffold1||50149871||50158331||TESI_001726-RA||1||CDS||2983082755||1768||82.27	50149871	50158331	4.000000e-123	300
2.2264	0.2931	a28620_01	01||7257600||7258239||Aqcoe1G131500.1.v3.1||-1||CDS||809461773||2048||81.3	7258239	7257600	b57266_PGA_scaffold1	PGA_scaffold1||50159632||50160035||TESI_001727-RA||-1||CDS||2983082758||1769||81.3	50160035	50159632	4.000000e-26	325
64.7870	1.6282	a28620_01	01||7269331||7270503||Aqcoe1G132000.1.v3.1||-1||CDS||809461808||2055||80.29	7270503	7269331	b57266_PGA_scaffold1	PGA_scaffold1||50202651||50202929||TESI_001729-RA||1||CDS||2983082764||1771||80.29	50202651	50202929	8.000000e-71	375
1.1796	0.2419	a28620_01	01||7318580||7329203||Aqcoe1G132700.1.v3.1||-1||CDS||809461874||2066||79.51	7329203	7318580	b57266_PGA_scaffold1	PGA_scaffold1||50255569||50297382||TESI_001732-RA||-1||CDS||2983082773||1774||79.51	50297382	50255569	1.000000e-250	422
#2	250.0	a28620_01	b57266_PGA_scaffold1	f	5  Mean Ks:  1.7167	Mean Kn: 0.2105
#Ks	Kn	a<db_genome_id>_<chr>	chr1||start1||stop1||name1||strand1||type1||db_feature_id1||genome_order1||percent_id1	start1	stop1	b<db_genome_id>_<chr>	chr2||start2||stop2||name2||strand2||type2||db_feature_id2||genome_order2||percent_id2	start2	stop2	eval	block_score	GEVO_link
1.6781	0.1494	a28620_01	01||6595202||6595937||Aqcoe1G120900.1.v3.1||1||CDS||809459273||1913||75.16	6595202	6595937	b57266_PGA_scaffold1	PGA_scaffold1||358554||358913||TESI_000016-RA||1||CDS||2983077625||58||75.16	358554	358913	8.000000e-54	50
1.3451	0.0948	a28620_01	01||6638623||6639777||Aqcoe1G121200.1.v3.1||1||CDS||809459299||1916||78.03	6638623	6639777	b57266_PGA_scaffold1	PGA_scaffold1||405562||406456||TESI_000019-RA||1||CDS||2983077634||61||78.03	405562	406456	6.000000e-139	100
1.7684	0.2745	a28620_01	01||6656393||6657727||Aqcoe1G121600.1.v3.1||-1||CDS||809459342||1921||68.77	6657727	6656393	b57266_PGA_scaffold1	PGA_scaffold1||421380||429936||TESI_000021-RA||-1||CDS||2983077640||63||68.77	429936	421380	7.000000e-77	150
1.2652	0.1863	a28620_01	01||6671997||6673461||Aqcoe1G121900.1.v3.1||1||CDS||809459369||1925||75.57	6671997	6673461	b57266_PGA_scaffold1	PGA_scaffold1||440264||447224||TESI_000022-RA||1||CDS||2983077643||64||75.57	440264	447224	7.000000e-160	200
2.5269	0.3476	a28620_01	01||6690915||6693215||Aqcoe1G122200.1.v3.1||1||CDS||809459399||1929||71.88	6690915	6693215	b57266_PGA_scaffold1	PGA_scaffold1||539377||541386||TESI_000027-RA||1||CDS||2983077658||69||71.88	539377	541386	3.000000e-101	250
#3	210.0	a28620_01	b57266_PGA_scaffold1	f	5  Mean Ks:  28.9378	Mean Kn: 0.4826
#Ks	Kn	a<db_genome_id>_<chr>	chr1||start1||stop1||name1||strand1||type1||db_feature_id1||genome_order1||percent_id1	start1	stop1	b<db_genome_id>_<chr>	chr2||start2||stop2||name2||strand2||type2||db_feature_id2||genome_order2||percent_id2	start2	stop2	eval	block_score	GEVO_link
78.8305	0.4869	a28620_01	01||9094942||9096161||Aqcoe1G159900.1.v3.1||1||CDS||809468753||2486||72.94	9094942	9096161	b57266_PGA_scaffold1	PGA_scaffold1||9884957||9886582||TESI_000582-RA||-1||CDS||2983079323||624||72.94	9886582	9884957	2.000000e-20	19
61.1979	1.2350	a28620_01	01||9188226||9194148||Aqcoe1G161600.1.v3.1||1||CDS||809468903||2507||74.25	9188226	9194148	b57266_PGA_scaffold1	PGA_scaffold1||10254158||10319067||TESI_000599-RA||-1||CDS||2983079374||641||74.25	10319067	10254158	2.000000e-116	63
2.1248	0.4446	a28620_01	01||9223223||9231151||Aqcoe1G162200.1.v3.1||1||CDS||809468956||2518||77.19	9223223	9231151	b57266_PGA_scaffold1	PGA_scaffold1||10604295||10617488||TESI_000609-RA||1||CDS||2983079404||651||77.19	10604295	10617488	1.000000e-90	110
1.2080	0.1263	a28620_01	01||9234008||9236097||Aqcoe1G162400.1.v3.1||1||CDS||809468966||2520||78.66	9234008	9236097	b57266_PGA_scaffold1	PGA_scaffold1||10622662||10624572||TESI_000610-RA||1||CDS||2983079407||652||78.66	10622662	10624572	1.000000e-250	160
1.3280	0.1200	a28620_01	01||9237621||9239698||Aqcoe1G162500.1.v3.1||-1||CDS||809468976||2522||80.57	9239698	9237621	b57266_PGA_scaffold1	PGA_scaffold1||10631211||10631806||TESI_000611-RA||-1||CDS||2983079410||653||80.57	10631806	10631211	5.000000e-78	210
#1	387.0	a28620_01	b57266_PGA_scaffold10	f	8  Mean Ks:  2.1196	Mean Kn: 0.2080
#Ks	Kn	a<db_genome_id>_<chr>	chr1||start1||stop1||name1||strand1||type1||db_feature_id1||genome_order1||percent_id1	start1	stop1	b<db_genome_id>_<chr>	chr2||start2||stop2||name2||strand2||type2||db_feature_id2||genome_order2||percent_id2	start2	stop2	eval	block_score	GEVO_link
6.2069	0.3511	a28620_01	01||39020997||39021881||Aqcoe1G409800.1.v3.1||1||CDS||809507055||6143||77.14	39020997	39021881	b57266_PGA_scaffold10	PGA_scaffold10||5613909||5614751||TESI_019436-RA||1||CDS||2983234626||2588||77.14	5613909	5614751	1.000000e-47	47
1.0864	0.1856	a28620_01	01||39026081||39027322||Aqcoe1G409900.1.v3.1||1||CDS||809507062||6144||72.4	39026081	39027322	b57266_PGA_scaffold10	PGA_scaffold10||5629212||5630451||TESI_019437-RA||1||CDS||2983234629||2589||72.4	5629212	5630451	1.000000e-250	97
2.6899	0.1713	a28620_01	01||39031772||39032371||Aqcoe1G410000.1.v3.1||-1||CDS||809507075||6145||73.12	39032371	39031772	b57266_PGA_scaffold10	PGA_scaffold10||5640063||5640567||TESI_019438-RA||-1||CDS||2983234632||2590||73.12	5640567	5640063	1.000000e-51	147
2.5203	0.3171	a28620_01	01||39033014||39033538||Aqcoe1G410100.1.v3.1||-1||CDS||809507088||6146||79.79	39033538	39033014	b57266_PGA_scaffold10	PGA_scaffold10||5651137||5651607||TESI_019439-RA||1||CDS||2983234635||2591||79.79	5651137	5651607	3.000000e-41	187
0.9843	0.2939	a28620_01	01||39040559||39043954||Aqcoe1G410300.1.v3.1||-1||CDS||809507115||6149||69.06	39043954	39040559	b57266_PGA_scaffold10	PGA_scaffold10||5666187||5669519||TESI_019440-RA||-1||CDS||2983234638||2592||69.06	5669519	5666187	1.000000e-250	237
0.9897	0.1263	a28620_01	01||39049599||39066993||Aqcoe1G410500.1.v3.1||-1||CDS||809507145||6151||80.28	39066993	39049599	b57266_PGA_scaffold10	PGA_scaffold10||5672517||5701473||TESI_019441-RA||-1||CDS||2983234641||2593||80.28	5701473	5672517	1.000000e-250	287
1.5911	0.0853	a28620_01	01||39110757||39113142||Aqcoe1G411000.1.v3.1||1||CDS||809507253||6161||78.31	39110757	39113142	b57266_PGA_scaffold10	PGA_scaffold10||5711881||5714210||TESI_019442-RA||-1||CDS||2983234644||2594||78.31	5714210	5711881	1.000000e-250	337
0.8880	0.1332	a28620_01	01||39139187||39143746||Aqcoe1G411500.1.v3.1||-1||CDS||809507337||6169||79.45	39143746	39139187	b57266_PGA_scaffold10	PGA_scaffold10||5761608||5769722||TESI_019444-RA||-1||CDS||2983234650||2596||79.45	5769722	5761608	1.000000e-250	387
#2	262.0	a28620_01	b57266_PGA_scaffold10	f	6  Mean Ks:  16.8671	Mean Kn: 0.3477
#Ks	Kn	a<db_genome_id>_<chr>	chr1||start1||stop1||name1||strand1||type1||db_feature_id1||genome_order1||percent_id1	start1	stop1	b<db_genome_id>_<chr>	chr2||start2||stop2||name2||strand2||type2||db_feature_id2||genome_order2||percent_id2	start2	stop2	eval	block_score	GEVO_link
1.2882	0.0809	a28620_01	01||39278808||39283094||Aqcoe1G413700.1.v3.1||-1||CDS||809507739||6215||78.2	39283094	39278808	b57266_PGA_scaffold10	PGA_scaffold10||5821345||5832429||TESI_019448-RA||-1||CDS||2983234662||2600||78.2	5832429	5821345	1.000000e-250	50
1.6955	0.2546	a28620_01	01||39289389||39291100||Aqcoe1G413900.1.v3.1||-1||CDS||809507755||6217||73.86	39291100	39289389	b57266_PGA_scaffold10	PGA_scaffold10||5837252||5841501||TESI_019450-RA||-1||CDS||2983234668||2602||73.86	5841501	5837252	8.000000e-128	100
69.3334	1.0541	a28620_01	01||39307102||39316724||Aqcoe1G414300.1.v3.1||1||CDS||809507787||6222||85.34	39307102	39316724	b57266_PGA_scaffold10	PGA_scaffold10||5852276||5866504||TESI_019451-RA||1||CDS||2983234671||2603||85.34	5852276	5866504	1.000000e-250	150
0.9014	0.1226	a28620_01	01||39325659||39357030||Aqcoe1G414500.1.v3.1||1||CDS||809507805||6225||79.0	39325659	39357030	b57266_PGA_scaffold10	PGA_scaffold10||5939988||5980047||TESI_019458-RA||1||CDS||2983234692||2610||79.0	5939988	5980047	1.000000e-250	200
26.2914	0.4323	a28620_01	01||39384143||39386672||Aqcoe1G415300.1.v3.1||-1||CDS||809507882||6236||71.67	39386672	39384143	b57266_PGA_scaffold10	PGA_scaffold10||5995652||6004198||TESI_019460-RA||-1||CDS||2983234698||2612||71.67	6004198	5995652	2.000000e-16	212
1.6926	0.1418	a28620_01	01||39427508||39430330||Aqcoe1G415600.1.v3.1||-1||CDS||809507910||6239||72.54	39430330	39427508	b57266_PGA_scaffold10	PGA_scaffold10||6004220||6007761||TESI_019461-RA||-1||CDS||2983234701||2613||72.54	6007761	6004220	1.000000e-250	262
#1	1689.0	a28620_01	b57266_PGA_scaffold11	f	34  Mean Ks:  3.8418	Mean Kn: 0.3005
#Ks	Kn	a<db_genome_id>_<chr>	chr1||start1||stop1||name1||strand1||type1||db_feature_id1||genome_order1||percent_id1	start1	stop1	b<db_genome_id>_<chr>	chr2||start2||stop2||name2||strand2||type2||db_feature_id2||genome_order2||percent_id2	start2	stop2	eval	block_score	GEVO_link
1.2738	0.2116	a28620_01	01||4419789||4421127||Aqcoe1G083200.1.v3.1||-1||CDS||809455201||1359||72.34	4421127	4419789	b57266_PGA_scaffold11	PGA_scaffold11||4691792||4693018||TESI_017867-RA||-1||CDS||2983403326||3961||72.34	4693018	4691792	1.000000e-131	50
3.0478	0.2324	a28620_01	01||4429181||4431067||Aqcoe1G083300.1.v3.1||-1||CDS||809455210||1360||71.54	4431067	4429181	b57266_PGA_scaffold11	PGA_scaffold11||4715973||4717898||TESI_017868-RA||-1||CDS||2983403329||3962||71.54	4717898	4715973	1.000000e-250	100
1.2895	0.1020	a28620_01	01||4432144||4434395||Aqcoe1G083400.1.v3.1||-1||CDS||809455221||1361||78.72	4434395	4432144	b57266_PGA_scaffold11	PGA_scaffold11||4722614||4723377||TESI_017869-RA||-1||CDS||2983403332||3963||78.72	4723377	4722614	4.000000e-159	150
26.3310	1.2694	a28620_01	01||4440488||4441408||Aqcoe1G083600.1.v3.1||1||CDS||809455246||1363||75.24	4440488	4441408	b57266_PGA_scaffold11	PGA_scaffold11||4728415||4729553||TESI_017870-RA||1||CDS||2983403335||3964||75.24	4728415	4729553	2.000000e-139	200
1.2610	0.4729	a28620_01	01||4451365||4453994||Aqcoe1G083800.5.v3.1||1||CDS||809455311||1365||68.69	4451365	4453994	b57266_PGA_scaffold11	PGA_scaffold11||4746412||4749991||TESI_017871-RA||1||CDS||2983403338||3965||68.69	4746412	4749991	2.000000e-54	250
1.7730	0.2033	a28620_01	01||4498765||4500666||Aqcoe1G084300.1.v3.1||-1||CDS||809455370||1376||70.15	4500666	4498765	b57266_PGA_scaffold11	PGA_scaffold11||4755500||4757413||TESI_017872-RA||-1||CDS||2983403341||3966||70.15	4757413	4755500	1.000000e-250	297
0.9135	0.0514	a28620_01	01||4514661||4516723||Aqcoe1G084600.1.v3.1||-1||CDS||809455424||1381||82.47	4516723	4514661	b57266_PGA_scaffold11	PGA_scaffold11||4773858||4776144||TESI_017873-RA||-1||CDS||2983403344||3967||82.47	4776144	4773858	1.000000e-250	347
1.4955	0.2197	a28620_01	01||4517433||4520539||Aqcoe1G084700.1.v3.1||1||CDS||809455440||1382||78.63	4517433	4520539	b57266_PGA_scaffold11	PGA_scaffold11||4776955||4778406||TESI_017874-RA||1||CDS||2983403347||3968||78.63	4776955	4778406	3.000000e-79	397
1.1213	0.2776	a28620_01	01||4523177||4532031||Aqcoe1G084900.1.v3.1||-1||CDS||809455465||1384||72.54	4532031	4523177	b57266_PGA_scaffold11	PGA_scaffold11||4778915||4789386||TESI_017875-RA||-1||CDS||2983403350||3969||72.54	4789386	4778915	1.000000e-250	447
11.0694	1.0721	a28620_01	01||4532409||4538456||Aqcoe1G085000.2.v3.1||1||CDS||809455511||1388||75.08	4532409	4538456	b57266_PGA_scaffold11	PGA_scaffold11||4823169||4836671||TESI_017877-RA||1||CDS||2983403356||3971||75.08	4823169	4836671	1.000000e-250	497
43.6398	0.9511	a28620_01	01||4552572||4555135||Aqcoe1G085300.1.v3.1||-1||CDS||809455555||1393||76.36	4555135	4552572	b57266_PGA_scaffold11	PGA_scaffold11||4840396||4845272||TESI_017878-RA||-1||CDS||2983403359||3972||76.36	4845272	4840396	1.000000e-74	547
0.8705	0.2879	a28620_01	01||4610217||4611792||Aqcoe1G086100.1.v3.1||1||CDS||809455705||1410||72.12	4610217	4611792	b57266_PGA_scaffold11	PGA_scaffold11||5122663||5127475||TESI_017889-RA||1||CDS||2983403392||3983||72.12	5122663	5127475	2.000000e-134	594
1.1657	0.1710	a28620_01	01||4630053||4634729||Aqcoe1G086500.1.v3.1||-1||CDS||809455766||1414||81.22	4634729	4630053	b57266_PGA_scaffold11	PGA_scaffold11||5137224||5152289||TESI_017891-RA||-1||CDS||2983403398||3985||81.22	5152289	5137224	1.000000e-250	644
1.4599	0.2004	a28620_01	01||4638072||4640186||Aqcoe1G086600.1.v3.1||1||CDS||809455788||1416||73.16	4638072	4640186	b57266_PGA_scaffold11	PGA_scaffold11||5170361||5171907||TESI_017892-RA||1||CDS||2983403401||3986||73.16	5170361	5171907	1.000000e-250	694
1.7895	0.1371	a28620_01	01||4644426||4647309||Aqcoe1G086800.1.v3.1||1||CDS||809455814||1418||77.03	4644426	4647309	b57266_PGA_scaffold11	PGA_scaffold11||5176600||5182360||TESI_017893-RA||1||CDS||2983403404||3987||77.03	5176600	5182360	3.000000e-88	744
2.0639	0.2657	a28620_01	01||4661693||4662886||Aqcoe1G087300.1.v3.1||1||CDS||809455880||1423||73.73	4661693	4662886	b57266_PGA_scaffold11	PGA_scaffold11||5182936||5184195||TESI_017894-RA||-1||CDS||2983403407||3988||73.73	5184195	5182936	3.000000e-115	794
1.3497	0.1241	a28620_01	01||4696986||4700559||Aqcoe1G087800.1.v3.1||1||CDS||809455954||1430||82.74	4696986	4700559	b57266_PGA_scaffold11	PGA_scaffold11||5194117||5200225||TESI_017896-RA||1||CDS||2983403413||3990||82.74	5194117	5200225	1.000000e-102	844
3.8241	0.5835	a28620_01	01||4704205||4706905||Aqcoe1G088000.1.v3.1||-1||CDS||809455975||1432||77.68	4706905	4704205	b57266_PGA_scaffold11	PGA_scaffold11||5202381||5207949||TESI_017897-RA||-1||CDS||2983403416||3991||77.68	5207949	5202381	2.000000e-46	889
1.1110	0.1766	a28620_01	01||4728245||4731253||Aqcoe1G088400.1.v3.1||-1||CDS||809456017||1436||74.86	4731253	4728245	b57266_PGA_scaffold11	PGA_scaffold11||5213104||5217611||TESI_017898-RA||-1||CDS||2983403419||3992||74.86	5217611	5213104	1.000000e-250	939
1.7485	0.0477	a28620_01	01||4751743||4752266||Aqcoe1G089000.1.v3.1||-1||CDS||809456092||1443||81.01	4752266	4751743	b57266_PGA_scaffold11	PGA_scaffold11||5222513||5223166||TESI_017899-RA||-1||CDS||2983403422||3993||81.01	5223166	5222513	4.000000e-87	989
1.4474	0.1971	a28620_01	01||4763911||4766990||Aqcoe1G089300.1.v3.1||1||CDS||809456143||1447||76.04	4763911	4766990	b57266_PGA_scaffold11	PGA_scaffold11||5244878||5250325||TESI_017900-RA||1||CDS||2983403425||3994||76.04	5244878	5250325	1.000000e-250	1039
1.6202	0.1698	a28620_01	01||4768816||4771059||Aqcoe1G089400.1.v3.1||-1||CDS||809456156||1448||76.79	4771059	4768816	b57266_PGA_scaffold11	PGA_scaffold11||5253037||5254856||TESI_017901-RA||-1||CDS||2983403428||3995||76.79	5254856	5253037	1.000000e-250	1089
1.0702	0.2230	a28620_01	01||4772000||4774690||Aqcoe1G089500.4.v3.1||-1||CDS||809456197||1449||75.56	4774690	4772000	b57266_PGA_scaffold11	PGA_scaffold11||5256034||5274150||TESI_017902-RA||-1||CDS||2983403431||3996||75.56	5274150	5256034	1.000000e-250	1139
2.8781	0.6869	a28620_01	01||4789478||4794495||Aqcoe1G089900.1.v3.1||1||CDS||809456256||1458||83.18	4789478	4794495	b57266_PGA_scaffold11	PGA_scaffold11||5286280||5291942||TESI_017904-RA||1||CDS||2983403437||3998||83.18	5286280	5291942	2.000000e-122	1189
1.8144	0.0113	a28620_01	01||4803412||4804965||Aqcoe1G090000.1.v3.1||1||CDS||809456321||1466||84.35	4803412	4804965	b57266_PGA_scaffold11	PGA_scaffold11||5319614||5321252||TESI_017905-RA||1||CDS||2983403440||3999||84.35	5319614	5321252	1.000000e-250	1239
1.9008	0.4628	a28620_01	01||4819351||4822045||Aqcoe1G090500.1.v3.1||1||CDS||809456387||1471||64.94	4819351	4822045	b57266_PGA_scaffold11	PGA_scaffold11||5339275||5343708||TESI_017906-RA||1||CDS||2983403443||4000||64.94	5339275	5343708	2.000000e-55	1289
1.5863	0.0699	a28620_01	01||4827215||4829643||Aqcoe1G090700.1.v3.1||-1||CDS||809456416||1474||80.61	4829643	4827215	b57266_PGA_scaffold11	PGA_scaffold11||5343903||5346872||TESI_017907-RA||-1||CDS||2983403446||4001||80.61	5346872	5343903	1.000000e-250	1339
1.5130	0.1183	a28620_01	01||4831213||4832417||Aqcoe1G090800.1.v3.1||1||CDS||809456445||1476||79.65	4831213	4832417	b57266_PGA_scaffold11	PGA_scaffold11||5352820||5355526||TESI_017908-RA||1||CDS||2983403449||4002||79.65	5352820	5355526	1.000000e-96	1389
1.5645	0.1541	a28620_01	01||4881242||4883484||Aqcoe1G091500.1.v3.1||1||CDS||809456550||1486||71.1	4881242	4883484	b57266_PGA_scaffold11	PGA_scaffold11||5364861||5368754||TESI_017909-RA||1||CDS||2983403452||4003||71.1	5364861	5368754	1.000000e-96	1439
0.7226	0.1698	a28620_01	01||4885317||4887476||Aqcoe1G091600.1.v3.1||-1||CDS||809456561||1487||83.15	4887476	4885317	b57266_PGA_scaffold11	PGA_scaffold11||5373245||5375967||TESI_017910-RA||-1||CDS||2983403455||4004||83.15	5375967	5373245	1.000000e-74	1489
0.9715	0.0664	a28620_01	01||4891691||4895960||Aqcoe1G091800.1.v3.1||-1||CDS||809456591||1490||81.74	4895960	4891691	b57266_PGA_scaffold11	PGA_scaffold11||5381827||5390075||TESI_017911-RA||-1||CDS||2983403458||4005||81.74	5390075	5381827	1.000000e-250	1539
0.8675	0.1257	a28620_01	01||4899908||4903851||Aqcoe1G091900.1.v3.1||-1||CDS||809456612||1492||82.43	4903851	4899908	b57266_PGA_scaffold11	PGA_scaffold11||5395839||5400605||TESI_017912-RA||-1||CDS||2983403461||4006||82.43	5400605	5395839	1.000000e-250	1589
0.8703	0.4139	a28620_01	01||4915216||4918215||Aqcoe1G092100.1.v3.1||-1||CDS||809456656||1496||66.9	4918215	4915216	b57266_PGA_scaffold11	PGA_scaffold11||5410636||5415495||TESI_017914-RA||-1||CDS||2983403467||4008||66.9	5415495	5410636	1.000000e-117	1639
3.1972	0.2900	a28620_01	01||4924069||4926474||Aqcoe1G092300.1.v3.1||1||CDS||809456678||1498||69.16	4924069	4926474	b57266_PGA_scaffold11	PGA_scaffold11||5476894||5491210||TESI_017919-RA||1||CDS||2983403482||4013||69.16	5476894	5491210	1.000000e-139	1689
#2	1570.0	a28620_01	b57266_PGA_scaffold11	f	36  Mean Ks:  4.4880	Mean Kn: 0.3164
#Ks	Kn	a<db_genome_id>_<chr>	chr1||start1||stop1||name1||strand1||type1||db_feature_id1||genome_order1||percent_id1	start1	stop1	b<db_genome_id>_<chr>	chr2||start2||stop2||name2||strand2||type2||db_feature_id2||genome_order2||percent_id2	start2	stop2	eval	block_score	GEVO_link
0.9628	0.1570	a28620_01	01||42419796||42420966||Aqcoe1G464100.1.v3.1||-1||CDS||809512692||6951||73.69	42420966	42419796	b57266_PGA_scaffold11	PGA_scaffold11||7399689||7400815||TESI_018044-RA||1||CDS||2983403857||4138||73.69	7399689	7400815	3.000000e-177	50
2.1149	0.3279	a28620_01	01||42446129||42446701||Aqcoe1G464900.1.v3.1||-1||CDS||809512765||6960||71.81	42446701	42446129	b57266_PGA_scaffold11	PGA_scaffold11||7601789||7602292||TESI_018064-RA||-1||CDS||2983403917||4158||71.81	7602292	7601789	4.000000e-26	72
1.0876	0.0883	a28620_01	01||42458160||42459662||Aqcoe1G465100.1.v3.1||1||CDS||809512780||6962||79.18	42458160	42459662	b57266_PGA_scaffold11	PGA_scaffold11||7615751||7617241||TESI_018065-RA||1||CDS||2983403920||4159||79.18	7615751	7617241	1.000000e-250	122
1.1064	0.0933	a28620_01	01||42473682||42481899||Aqcoe1G465500.1.v3.1||1||CDS||809512826||6968||77.08	42473682	42481899	b57266_PGA_scaffold11	PGA_scaffold11||7622838||7636691||TESI_018066-RA||1||CDS||2983403923||4160||77.08	7622838	7636691	8.000000e-148	172
1.1978	0.0669	a28620_01	01||42505663||42510473||Aqcoe1G465900.1.v3.1||1||CDS||809512875||6975||82.11	42505663	42510473	b57266_PGA_scaffold11	PGA_scaffold11||7653865||7662784||TESI_018067-RA||1||CDS||2983403926||4161||82.11	7653865	7662784	1.000000e-139	222
63.3913	1.7247	a28620_01	01||42511465||42512190||Aqcoe1G466000.1.v3.1||-1||CDS||809512888||6976||76.63	42512190	42511465	b57266_PGA_scaffold11	PGA_scaffold11||7666729||7667057||TESI_018068-RA||-1||CDS||2983403929||4162||76.63	7667057	7666729	4.000000e-31	252
1.1889	0.1196	a28620_01	01||42538679||42538792||Aqcoe1G466500.1.v3.1||-1||CDS||809512973||6987||79.82	42538792	42538679	b57266_PGA_scaffold11	PGA_scaffold11||7714231||7722737||TESI_018071-RA||-1||CDS||2983403938||4165||79.82	7722737	7714231	6.000000e-22	270
0.9302	0.1665	a28620_01	01||42550391||42552319||Aqcoe1G466800.1.v3.1||1||CDS||809513038||6993||80.32	42550391	42552319	b57266_PGA_scaffold11	PGA_scaffold11||7726771||7730028||TESI_018072-RA||1||CDS||2983403941||4166||80.32	7726771	7730028	1.000000e-124	320
11.8306	1.2056	a28620_01	01||42576359||42580647||Aqcoe1G467200.2.v3.1||1||CDS||809513092||7000||73.03	42576359	42580647	b57266_PGA_scaffold11	PGA_scaffold11||7750245||7756761||TESI_018074-RA||1||CDS||2983403947||4168||73.03	7750245	7756761	5.000000e-06	325
0.9062	0.0483	a28620_01	01||42583746||42587280||Aqcoe1G467300.1.v3.1||1||CDS||809513100||7001||83.58	42583746	42587280	b57266_PGA_scaffold11	PGA_scaffold11||7798718||7805024||TESI_018075-RA||1||CDS||2983403950||4169||83.58	7798718	7805024	1.000000e-250	375
0.9541	0.1220	a28620_01	01||42622736||42624296||Aqcoe1G468100.1.v3.1||1||CDS||809513202||7014||81.8	42622736	42624296	b57266_PGA_scaffold11	PGA_scaffold11||7828132||7833297||TESI_018077-RA||1||CDS||2983403956||4171||81.8	7828132	7833297	6.000000e-158	422
2.2528	0.1226	a28620_01	01||42667711||42671861||Aqcoe1G468700.1.v3.1||-1||CDS||809513293||7024||73.83	42671861	42667711	b57266_PGA_scaffold11	PGA_scaffold11||7838011||7851559||TESI_018078-RA||-1||CDS||2983403959||4172||73.83	7851559	7838011	1.000000e-250	472
2.1478	0.2718	a28620_01	01||42737272||42737643||Aqcoe1G470200.1.v3.1||-1||CDS||809513439||7043||69.69	42737643	42737272	b57266_PGA_scaffold11	PGA_scaffold11||7878284||7878643||TESI_018080-RA||1||CDS||2983403965||4174||69.69	7878284	7878643	2.000000e-28	496
1.1447	0.0593	a28620_01	01||42750399||42751923||Aqcoe1G470400.1.v3.1||-1||CDS||809513473||7048||81.2	42751923	42750399	b57266_PGA_scaffold11	PGA_scaffold11||7883516||7884004||TESI_018081-RA||-1||CDS||2983403968||4175||81.2	7884004	7883516	3.000000e-109	546
1.2046	0.2987	a28620_01	01||42758761||42768420||Aqcoe1G470600.1.v3.1||1||CDS||809513494||7050||72.79	42758761	42768420	b57266_PGA_scaffold11	PGA_scaffold11||7910326||7927538||TESI_018083-RA||1||CDS||2983403974||4177||72.79	7910326	7927538	1.000000e-250	596
2.1466	0.0569	a28620_01	01||42789142||42789710||Aqcoe1G470800.1.v3.1||1||CDS||809513531||7055||76.32	42789142	42789710	b57266_PGA_scaffold11	PGA_scaffold11||7945805||7946486||TESI_018085-RA||1||CDS||2983403980||4179||76.32	7945805	7946486	7.000000e-86	646
0.8581	0.0068	a28620_01	01||42840502||42841398||Aqcoe1G471600.1.v3.1||-1||CDS||809516651||7071||88.3	42841398	42840502	b57266_PGA_scaffold11	PGA_scaffold11||7983306||7984570||TESI_018087-RA||1||CDS||2983403986||4181||88.3	7983306	7984570	7.000000e-142	693
2.7331	0.2012	a28620_01	01||42850592||42853045||Aqcoe1G471700.1.v3.1||-1||CDS||809516663||7072||69.43	42853045	42850592	b57266_PGA_scaffold11	PGA_scaffold11||8126199||8128788||TESI_018094-RA||-1||CDS||2983404007||4188||69.43	8128788	8126199	1.000000e-151	743
2.3631	0.4197	a28620_01	01||42874114||42875072||Aqcoe1G472000.1.v3.1||1||CDS||809516719||7078||69.87	42874114	42875072	b57266_PGA_scaffold11	PGA_scaffold11||8174615||8175579||TESI_018097-RA||1||CDS||2983404016||4191||69.87	8174615	8175579	5.000000e-46	788
0.7851	0.0865	a28620_01	01||42878759||42883396||Aqcoe1G472100.1.v3.1||-1||CDS||809516732||7079||82.63	42883396	42878759	b57266_PGA_scaffold11	PGA_scaffold11||8178748||8181221||TESI_018098-RA||-1||CDS||2983404019||4192||82.63	8181221	8178748	2.000000e-142	838
1.0266	0.0821	a28620_01	01||42886393||42887516||Aqcoe1G472300.1.v3.1||-1||CDS||809516791||7085||79.95	42887516	42886393	b57266_PGA_scaffold11	PGA_scaffold11||8246262||8247723||TESI_018103-RA||-1||CDS||2983404034||4197||79.95	8247723	8246262	1.000000e-250	888
0.9553	0.2784	a28620_01	01||42923219||42925100||Aqcoe1G472700.2.v3.1||1||CDS||809516875||7092||67.59	42923219	42925100	b57266_PGA_scaffold11	PGA_scaffold11||8270650||8273249||TESI_018104-RA||1||CDS||2983404037||4198||67.59	8270650	8273249	2.000000e-96	938
1.0829	0.1535	a28620_01	01||42930309||42940167||Aqcoe1G472900.1.v3.1||-1||CDS||809516908||7096||80.05	42940167	42930309	b57266_PGA_scaffold11	PGA_scaffold11||8275921||8302106||TESI_018105-RA||-1||CDS||2983404040||4199||80.05	8302106	8275921	1.000000e-250	988
0.8254	0.0488	a28620_01	01||42946463||42953872||Aqcoe1G473100.1.v3.1||-1||CDS||809516934||7098||84.28	42953872	42946463	b57266_PGA_scaffold11	PGA_scaffold11||8304048||8326300||TESI_018106-RA||-1||CDS||2983404043||4200||84.28	8326300	8304048	1.000000e-250	1038
0.7764	0.2338	a28620_01	01||42960884||42963959||Aqcoe1G473200.1.v3.1||1||CDS||809516944||7099||78.41	42960884	42963959	b57266_PGA_scaffold11	PGA_scaffold11||8337067||8345669||TESI_018107-RA||1||CDS||2983404046||4201||78.41	8337067	8345669	4.000000e-135	1088
0.8334	0.0432	a28620_01	01||42968967||42970925||Aqcoe1G473400.1.v3.1||-1||CDS||809516977||7102||85.59	42970925	42968967	b57266_PGA_scaffold11	PGA_scaffold11||8352998||8355966||TESI_018108-RA||-1||CDS||2983404049||4202||85.59	8355966	8352998	1.000000e-146	1138
2.3362	0.3772	a28620_01	01||42972248||42973058||Aqcoe1G473500.1.v3.1||-1||CDS||809516988||7103||73.88	42973058	42972248	b57266_PGA_scaffold11	PGA_scaffold11||8359145||8371143||TESI_018109-RA||-1||CDS||2983404052||4203||73.88	8371143	8359145	8.000000e-37	1174
21.1920	1.5441	a28620_01	01||43010553||43011383||Aqcoe1G474500.1.v3.1||-1||CDS||809517163||7120||80.0	43011383	43010553	b57266_PGA_scaffold11	PGA_scaffold11||8392481||8400097||TESI_018110-RA||-1||CDS||2983404055||4204||80.0	8400097	8392481	6.000000e-07	1177
1.2478	0.1873	a28620_01	01||43100663||43104659||Aqcoe1G475500.1.v3.1||1||CDS||809517321||7136||78.69	43100663	43104659	b57266_PGA_scaffold11	PGA_scaffold11||8495561||8496979||TESI_018114-RA||1||CDS||2983404067||4208||78.69	8495561	8496979	8.000000e-160	1224
2.0163	0.1655	a28620_01	01||43124458||43125068||Aqcoe1G475900.1.v3.1||1||CDS||809517421||7145||82.01	43124458	43125068	b57266_PGA_scaffold11	PGA_scaffold11||8508149||8509365||TESI_018115-RA||1||CDS||2983404070||4209||82.01	8508149	8509365	6.000000e-47	1270
3.6416	1.2014	a28620_01	01||43141482||43146016||Aqcoe1G476200.1.v3.1||1||CDS||809517470||7149||68.27	43141482	43146016	b57266_PGA_scaffold11	PGA_scaffold11||8544617||8554682||TESI_018117-RA||1||CDS||2983404076||4211||68.27	8544617	8554682	4.000000e-156	1320
1.7245	0.3049	a28620_01	01||43161925||43163027||Aqcoe1G476800.1.v3.1||-1||CDS||809517533||7155||82.44	43163027	43161925	b57266_PGA_scaffold11	PGA_scaffold11||8561979||8563214||TESI_018119-RA||-1||CDS||2983404082||4213||82.44	8563214	8561979	4.000000e-53	1370
1.1492	0.1910	a28620_01	01||43180803||43184828||Aqcoe1G477300.1.v3.1||-1||CDS||809517600||7161||75.9	43184828	43180803	b57266_PGA_scaffold11	PGA_scaffold11||8571164||8575082||TESI_018120-RA||-1||CDS||2983404085||4214||75.9	8575082	8571164	2.000000e-116	1420
2.9507	0.2765	a28620_01	01||43198802||43200715||Aqcoe1G477500.1.v3.1||1||CDS||809517625||7163||67.15	43198802	43200715	b57266_PGA_scaffold11	PGA_scaffold11||8641063||8642928||TESI_018123-RA||1||CDS||2983404094||4217||67.15	8641063	8642928	5.000000e-133	1470
1.8947	0.1903	a28620_01	01||43221735||43223090||Aqcoe1G478100.1.v3.1||1||CDS||809517685||7169||71.28	43221735	43223090	b57266_PGA_scaffold11	PGA_scaffold11||8683559||8684959||TESI_018124-RA||1||CDS||2983404097||4218||71.28	8683559	8684959	1.000000e-250	1520
16.6071	0.4689	a28620_01	01||43226928||43230369||Aqcoe1G478200.1.v3.1||1||CDS||809517697||7170||77.02	43226928	43230369	b57266_PGA_scaffold11	PGA_scaffold11||8740426||8744214||TESI_018129-RA||1||CDS||2983404112||4223||77.02	8740426	8744214	1.000000e-250	1570
#3	1533.0	a28620_01	b57266_PGA_scaffold11	f	32  Mean Ks:  5.7240	Mean Kn: 0.3391
#Ks	Kn	a<db_genome_id>_<chr>	chr1||start1||stop1||name1||strand1||type1||db_feature_id1||genome_order1||percent_id1	start1	stop1	b<db_genome_id>_<chr>	chr2||start2||stop2||name2||strand2||type2||db_feature_id2||genome_order2||percent_id2	start2	stop2	eval	block_score	GEVO_link
0.9903	0.3607	a28620_01	01||5354326||5358605||Aqcoe1G099600.1.v3.1||1||CDS||809457442||1597||71.84	5354326	5358605	b57266_PGA_scaffold11	PGA_scaffold11||6064334||6072666||TESI_017966-RA||1||CDS||2983403623||4060||71.84	6064334	6072666	2.000000e-158	50
1.4276	0.1973	a28620_01	01||5361172||5361414||Aqcoe1G099800.1.v3.1||1||CDS||809457460||1601||77.23	5361172	5361414	b57266_PGA_scaffold11	PGA_scaffold11||6085627||6085902||TESI_017968-RA||1||CDS||2983403629||4062||77.23	6085627	6085902	7.000000e-38	87
0.9869	0.1353	a28620_01	01||5362966||5366727||Aqcoe1G099900.1.v3.1||-1||CDS||809457466||1602||79.7	5366727	5362966	b57266_PGA_scaffold11	PGA_scaffold11||6087087||6097527||TESI_017969-RA||-1||CDS||2983403632||4063||79.7	6097527	6087087	1.000000e-250	137
2.7937	0.4158	a28620_01	01||5399241||5405358||Aqcoe1G100400.1.v3.1||-1||CDS||809457523||1615||75.32	5405358	5399241	b57266_PGA_scaffold11	PGA_scaffold11||6122746||6130973||TESI_017971-RA||-1||CDS||2983403638||4065||75.32	6130973	6122746	1.000000e-54	184
0.8841	0.0841	a28620_01	01||5416932||5421610||Aqcoe1G100600.1.v3.1||-1||CDS||809457567||1623||85.66	5421610	5416932	b57266_PGA_scaffold11	PGA_scaffold11||6150130||6156399||TESI_017973-RA||1||CDS||2983403644||4067||85.66	6150130	6156399	1.000000e-250	234
1.1304	0.2458	a28620_01	01||5453471||5455374||Aqcoe1G101200.1.v3.1||-1||CDS||809457597||1629||72.63	5455374	5453471	b57266_PGA_scaffold11	PGA_scaffold11||6165086||6173620||TESI_017974-RA||-1||CDS||2983403647||4068||72.63	6173620	6165086	3.000000e-118	284
1.0785	0.2431	a28620_01	01||5470793||5471967||Aqcoe1G101500.1.v3.1||1||CDS||809457615||1632||68.66	5470793	5471967	b57266_PGA_scaffold11	PGA_scaffold11||6191432||6192319||TESI_017975-RA||1||CDS||2983403650||4069||68.66	6191432	6192319	4.000000e-93	334
2.3937	0.2663	a28620_01	01||5487885||5489936||Aqcoe1G101700.1.v3.1||1||CDS||809457627||1634||69.28	5487885	5489936	b57266_PGA_scaffold11	PGA_scaffold11||6268505||6270943||TESI_017978-RA||1||CDS||2983403659||4072||69.28	6268505	6270943	5.000000e-113	384
1.2537	0.1116	a28620_01	01||5494845||5495798||Aqcoe1G101900.1.v3.1||1||CDS||809457639||1636||73.19	5494845	5495798	b57266_PGA_scaffold11	PGA_scaffold11||6316050||6316937||TESI_017979-RA||1||CDS||2983403662||4073||73.19	6316050	6316937	4.000000e-150	434
2.5486	0.3252	a28620_01	01||5502939||5504462||Aqcoe1G102000.1.v3.1||1||CDS||809457645||1637||71.19	5502939	5504462	b57266_PGA_scaffold11	PGA_scaffold11||6330380||6331894||TESI_017980-RA||1||CDS||2983403665||4074||71.19	6330380	6331894	6.000000e-17	450
1.8455	0.2293	a28620_01	01||5536077||5541678||Aqcoe1G102900.1.v3.1||1||CDS||809457696||1646||69.19	5536077	5541678	b57266_PGA_scaffold11	PGA_scaffold11||6352178||6353923||TESI_017982-RA||1||CDS||2983403671||4076||69.19	6352178	6353923	1.000000e-80	500
5.2091	0.3634	a28620_01	01||5548798||5550840||Aqcoe1G103300.1.v3.1||1||CDS||809457728||1652||71.49	5548798	5550840	b57266_PGA_scaffold11	PGA_scaffold11||6407810||6409858||TESI_017986-RA||1||CDS||2983403683||4080||71.49	6407810	6409858	1.000000e-250	550
0.5662	0.0517	a28620_01	01||5557719||5559760||Aqcoe1G103600.1.v3.1||1||CDS||809457746||1655||85.47	5557719	5559760	b57266_PGA_scaffold11	PGA_scaffold11||6444254||6451645||TESI_017989-RA||1||CDS||2983403692||4083||85.47	6444254	6451645	1.000000e-250	600
1.2672	0.3847	a28620_01	01||5561605||5563324||Aqcoe1G103700.1.v3.1||1||CDS||809457752||1656||70.09	5561605	5563324	b57266_PGA_scaffold11	PGA_scaffold11||6453801||6455672||TESI_017990-RA||1||CDS||2983403695||4084||70.09	6453801	6455672	6.000000e-72	650
1.2607	0.2872	a28620_01	01||5569559||5572747||Aqcoe1G104100.1.v3.1||-1||CDS||809457775||1660||72.52	5572747	5569559	b57266_PGA_scaffold11	PGA_scaffold11||6463263||6466927||TESI_017991-RA||-1||CDS||2983403698||4085||72.52	6466927	6463263	9.000000e-179	700
1.9024	0.2376	a28620_01	01||5573722||5577395||Aqcoe1G104200.1.v3.1||-1||CDS||809457781||1661||74.5	5577395	5573722	b57266_PGA_scaffold11	PGA_scaffold11||6475110||6481886||TESI_017993-RA||-1||CDS||2983403704||4087||74.5	6481886	6475110	9.000000e-113	750
44.3508	0.9859	a28620_01	01||5582471||5584117||Aqcoe1G104500.1.v3.1||1||CDS||809457800||1665||75.69	5582471	5584117	b57266_PGA_scaffold11	PGA_scaffold11||6536494||6538779||TESI_017995-RA||1||CDS||2983403710||4089||75.69	6536494	6538779	2.000000e-174	800
4.8156	0.2596	a28620_01	01||5585437||5587257||Aqcoe1G104600.3.v3.1||-1||CDS||809457812||1666||76.28	5587257	5585437	b57266_PGA_scaffold11	PGA_scaffold11||6554590||6555525||TESI_017998-RA||-1||CDS||2983403719||4092||76.28	6555525	6554590	2.000000e-46	845
1.4034	0.1340	a28620_01	01||5587894||5590807||Aqcoe1G104700.1.v3.1||-1||CDS||809457829||1671||76.82	5590807	5587894	b57266_PGA_scaffold11	PGA_scaffold11||6557145||6563106||TESI_017999-RA||-1||CDS||2983403722||4093||76.82	6563106	6557145	1.000000e-250	895
0.9690	0.2714	a28620_01	01||5591115||5591774||Aqcoe1G104800.1.v3.1||1||CDS||809457835||1672||74.12	5591115	5591774	b57266_PGA_scaffold11	PGA_scaffold11||6566870||6567500||TESI_018000-RA||1||CDS||2983403725||4094||74.12	6566870	6567500	2.000000e-42	936
1.1395	0.1276	a28620_01	01||5595715||5602310||Aqcoe1G104900.1.v3.1||-1||CDS||809457863||1677||75.21	5602310	5595715	b57266_PGA_scaffold11	PGA_scaffold11||6574150||6585529||TESI_018001-RA||-1||CDS||2983403728||4095||75.21	6585529	6574150	1.000000e-250	986
3.0234	0.1199	a28620_01	01||5623503||5624743||Aqcoe1G105300.1.v3.1||1||CDS||809457899||1684||69.06	5623503	5624743	b57266_PGA_scaffold11	PGA_scaffold11||6603492||6604655||TESI_018002-RA||1||CDS||2983403731||4096||69.06	6603492	6604655	4.000000e-87	1036
0.5476	0.0798	a28620_01	01||5649258||5652145||Aqcoe1G105800.1.v3.1||1||CDS||809457931||1691||84.13	5649258	5652145	b57266_PGA_scaffold11	PGA_scaffold11||6648147||6651676||TESI_018005-RA||1||CDS||2983403740||4099||84.13	6648147	6651676	1.000000e-250	1086
1.6337	0.2033	a28620_01	01||5676518||5679088||Aqcoe1G106400.1.v3.1||-1||CDS||809457974||1699||77.02	5679088	5676518	b57266_PGA_scaffold11	PGA_scaffold11||6681718||6694987||TESI_018007-RA||1||CDS||2983403746||4101||77.02	6681718	6694987	1.000000e-250	1136
8.3427	1.1102	a28620_01	01||5743111||5745721||Aqcoe1G107400.2.v3.1||1||CDS||809458049||1714||76.58	5743111	5745721	b57266_PGA_scaffold11	PGA_scaffold11||6791591||6795259||TESI_018010-RA||1||CDS||2983403755||4104||76.58	6791591	6795259	1.000000e-250	1183
0.9085	0.0720	a28620_01	01||5750419||5755801||Aqcoe1G107600.1.v3.1||1||CDS||809458069||1718||82.38	5750419	5755801	b57266_PGA_scaffold11	PGA_scaffold11||6827579||6834832||TESI_018012-RA||1||CDS||2983403761||4106||82.38	6827579	6834832	1.000000e-250	1233
0.9581	0.1910	a28620_01	01||5775604||5777177||Aqcoe1G108100.1.v3.1||1||CDS||809458112||1726||74.15	5775604	5777177	b57266_PGA_scaffold11	PGA_scaffold11||6845229||6848780||TESI_018013-RA||1||CDS||2983403764||4107||74.15	6845229	6848780	6.000000e-160	1283
1.3385	0.2335	a28620_01	01||5798023||5800278||Aqcoe1G108600.1.v3.1||-1||CDS||809458148||1733||74.84	5800278	5798023	b57266_PGA_scaffold11	PGA_scaffold11||6896233||6909908||TESI_018017-RA||-1||CDS||2983403776||4111||74.84	6909908	6896233	1.000000e-250	1333
0.9506	0.1885	a28620_01	01||5822289||5826250||Aqcoe1G108800.1.v3.1||-1||CDS||809458170||1738||78.09	5826250	5822289	b57266_PGA_scaffold11	PGA_scaffold11||6932216||6940052||TESI_018018-RA||-1||CDS||2983403779||4112||78.09	6940052	6932216	1.000000e-250	1383
67.3223	1.1413	a28620_01	01||5834811||5839970||Aqcoe1G109000.1.v3.1||-1||CDS||809458185||1741||88.57	5839970	5834811	b57266_PGA_scaffold11	PGA_scaffold11||6976262||6985296||TESI_018019-RA||-1||CDS||2983403782||4113||88.57	6985296	6976262	8.000000e-72	1433
9.0395	0.6093	a28620_01	01||5891551||5893021||Aqcoe1G110000.1.v3.1||1||CDS||809458242||1751||77.35	5891551	5893021	b57266_PGA_scaffold11	PGA_scaffold11||7075614||7077425||TESI_018023-RA||1||CDS||2983403794||4117||77.35	7075614	7077425	1.000000e-78	1483
8.8855	1.1846	a28620_01	01||5896726||5902646||Aqcoe1G110100.1.v3.1||-1||CDS||809458248||1752||76.05	5902646	5896726	b57266_PGA_scaffold11	PGA_scaffold11||7104039||7117202||TESI_018026-RA||-1||CDS||2983403803||4120||76.05	7117202	7104039	5.000000e-111	1533
#4	1312.0	a28620_01	b57266_PGA_scaffold11	f	27  Mean Ks:  12.1327	Mean Kn: 0.4267
#Ks	Kn	a<db_genome_id>_<chr>	chr1||start1||stop1||name1||strand1||type1||db_feature_id1||genome_order1||percent_id1	start1	stop1	b<db_genome_id>_<chr>	chr2||start2||stop2||name2||strand2||type2||db_feature_id2||genome_order2||percent_id2	start2	stop2	eval	block_score	GEVO_link
1.1148	0.2547	a28620_01	01||39901259||39905273||Aqcoe1G422300.1.v3.1||-1||CDS||809508820||6350||79.23	39905273	39901259	b57266_PGA_scaffold11	PGA_scaffold11||3961845||3978913||TESI_017813-RA||-1||CDS||2983403164||3907||79.23	3978913	3961845	1.000000e-136	50
1.3974	0.1904	a28620_01	01||39912762||39918211||Aqcoe1G422700.1.v3.1||1||CDS||809508864||6356||73.99	39912762	39918211	b57266_PGA_scaffold11	PGA_scaffold11||3990034||3995838||TESI_017814-RA||1||CDS||2983403167||3908||73.99	3990034	3995838	1.000000e-250	100
1.2479	0.2745	a28620_01	01||39919987||39926074||Aqcoe1G422800.1.v3.1||1||CDS||809508872||6357||78.4	39919987	39926074	b57266_PGA_scaffold11	PGA_scaffold11||4005025||4010520||TESI_017816-RA||1||CDS||2983403173||3910||78.4	4005025	4010520	2.000000e-166	150
1.5535	0.2388	a28620_01	01||39934882||39936078||Aqcoe1G423000.1.v3.1||1||CDS||809508888||6359||70.71	39934882	39936078	b57266_PGA_scaffold11	PGA_scaffold11||4012297||4013430||TESI_017817-RA||1||CDS||2983403176||3911||70.71	4012297	4013430	8.000000e-141	200
0.8260	0.1841	a28620_01	01||39950682||39957941||Aqcoe1G423200.1.v3.1||1||CDS||809508917||6363||79.53	39950682	39957941	b57266_PGA_scaffold11	PGA_scaffold11||4032999||4037800||TESI_017819-RA||1||CDS||2983403182||3913||79.53	4032999	4037800	6.000000e-161	250
0.9876	0.0851	a28620_01	01||40037962||40041088||Aqcoe1G424000.1.v3.1||1||CDS||809509018||6375||81.07	40037962	40041088	b57266_PGA_scaffold11	PGA_scaffold11||4051930||4055768||TESI_017821-RA||1||CDS||2983403188||3915||81.07	4051930	4055768	1.000000e-250	297
70.4675	1.5613	a28620_01	01||40051355||40054188||Aqcoe1G424200.1.v3.1||-1||CDS||809509042||6378||79.49	40054188	40051355	b57266_PGA_scaffold11	PGA_scaffold11||4070736||4077835||TESI_017822-RA||1||CDS||2983403191||3916||79.49	4070736	4077835	2.000000e-112	347
3.3433	0.4065	a28620_01	01||40055806||40057212||Aqcoe1G424300.1.v3.1||-1||CDS||809509057||6380||65.81	40057212	40055806	b57266_PGA_scaffold11	PGA_scaffold11||4082595||4087062||TESI_017824-RA||-1||CDS||2983403197||3918||65.81	4087062	4082595	9.000000e-84	397
1.1151	0.2272	a28620_01	01||40058730||40060020||Aqcoe1G424400.1.v3.1||1||CDS||809509064||6381||74.37	40058730	40060020	b57266_PGA_scaffold11	PGA_scaffold11||4095214||4098015||TESI_017826-RA||1||CDS||2983403203||3920||74.37	4095214	4098015	7.000000e-61	447
1.4884	0.6119	a28620_01	01||40065738||40067495||Aqcoe1G424500.1.v3.1||1||CDS||809509070||6382||77.89	40065738	40067495	b57266_PGA_scaffold11	PGA_scaffold11||4105078||4108425||TESI_017827-RA||1||CDS||2983403206||3921||77.89	4105078	4108425	3.000000e-39	485
1.0472	0.2077	a28620_01	01||40070715||40075886||Aqcoe1G424700.1.v3.1||-1||CDS||809509082||6384||75.47	40075886	40070715	b57266_PGA_scaffold11	PGA_scaffold11||4111716||4119627||TESI_017828-RA||-1||CDS||2983403209||3922||75.47	4119627	4111716	1.000000e-250	535
24.7716	1.0024	a28620_01	01||40093438||40096551||Aqcoe1G425200.1.v3.1||1||CDS||809509125||6393||66.38	40093438	40096551	b57266_PGA_scaffold11	PGA_scaffold11||4137990||4154421||TESI_017830-RA||-1||CDS||2983403215||3924||66.38	4154421	4137990	7.000000e-111	585
3.8748	0.6094	a28620_01	01||40115869||40119487||Aqcoe1G425500.1.v3.1||-1||CDS||809509181||6402||78.79	40119487	40115869	b57266_PGA_scaffold11	PGA_scaffold11||4173244||4181148||TESI_017834-RA||-1||CDS||2983403227||3928||78.79	4181148	4173244	1.000000e-55	635
74.3514	1.1683	a28620_01	01||40133755||40142868||Aqcoe1G425700.1.v3.1||1||CDS||809509193||6404||75.56	40133755	40142868	b57266_PGA_scaffold11	PGA_scaffold11||4193583||4202126||TESI_017835-RA||1||CDS||2983403230||3929||75.56	4193583	4202126	1.000000e-250	685
60.4269	1.2897	a28620_01	01||40144872||40148601||Aqcoe1G425800.2.v3.1||-1||CDS||809509216||6408||74.44	40148601	40144872	b57266_PGA_scaffold11	PGA_scaffold11||4219343||4222567||TESI_017836-RA||-1||CDS||2983403233||3930||74.44	4222567	4219343	4.000000e-61	735
1.3445	0.2156	a28620_01	01||40177683||40178933||Aqcoe1G426600.1.v3.1||1||CDS||809509283||6422||75.68	40177683	40178933	b57266_PGA_scaffold11	PGA_scaffold11||4280830||4285377||TESI_017840-RA||1||CDS||2983403245||3934||75.68	4280830	4285377	1.000000e-250	782
2.4253	0.2660	a28620_01	01||40227044||40230279||Aqcoe1G427700.1.v3.1||-1||CDS||809509383||6442||80.18	40230279	40227044	b57266_PGA_scaffold11	PGA_scaffold11||4357801||4361506||TESI_017845-RA||-1||CDS||2983403260||3939||80.18	4361506	4357801	2.000000e-168	829
3.0055	0.2542	a28620_01	01||40301569||40303552||Aqcoe1G428600.1.v3.1||1||CDS||809509486||6463||66.28	40301569	40303552	b57266_PGA_scaffold11	PGA_scaffold11||4441184||4443217||TESI_017847-RA||1||CDS||2983403266||3941||66.28	4441184	4443217	8.000000e-86	873
1.2566	0.3616	a28620_01	01||40308091||40310329||Aqcoe1G428700.1.v3.1||1||CDS||809509492||6464||66.84	40308091	40310329	b57266_PGA_scaffold11	PGA_scaffold11||4454585||4457213||TESI_017848-RA||1||CDS||2983403269||3942||66.84	4454585	4457213	2.000000e-79	923
0.8914	0.1356	a28620_01	01||40314945||40317983||Aqcoe1G428800.1.v3.1||1||CDS||809509496||6465||78.08	40314945	40317983	b57266_PGA_scaffold11	PGA_scaffold11||4459354||4467646||TESI_017849-RA||-1||CDS||2983403272||3943||78.08	4467646	4459354	1.000000e-250	973
1.5416	0.0624	a28620_01	01||40322666||40324522||Aqcoe1G428900.1.v3.1||1||CDS||809509514||6469||79.14	40322666	40324522	b57266_PGA_scaffold11	PGA_scaffold11||4476759||4479697||TESI_017850-RA||1||CDS||2983403275||3944||79.14	4476759	4479697	1.000000e-250	1023
1.9377	0.0980	a28620_01	01||40330884||40332857||Aqcoe1G429000.1.v3.1||1||CDS||809509520||6470||75.63	40330884	40332857	b57266_PGA_scaffold11	PGA_scaffold11||4492220||4494352||TESI_017851-RA||1||CDS||2983403278||3945||75.63	4492220	4494352	1.000000e-250	1073
3.0674	0.2482	a28620_01	01||40359099||40360334||Aqcoe1G429500.1.v3.1||-1||CDS||809509550||6475||72.67	40360334	40359099	b57266_PGA_scaffold11	PGA_scaffold11||4498536||4499618||TESI_017852-RA||-1||CDS||2983403281||3946||72.67	4499618	4498536	6.000000e-117	1123
0.9080	0.0999	a28620_01	01||40364285||40370140||Aqcoe1G429600.1.v3.1||1||CDS||809509556||6476||81.98	40364285	40370140	b57266_PGA_scaffold11	PGA_scaffold11||4512011||4527322||TESI_017853-RA||1||CDS||2983403284||3947||81.98	4512011	4527322	1.000000e-250	1173
1.6980	0.1088	a28620_01	01||40371604||40373160||Aqcoe1G429700.1.v3.1||-1||CDS||809509563||6477||74.55	40373160	40371604	b57266_PGA_scaffold11	PGA_scaffold11||4530168||4531805||TESI_017854-RA||-1||CDS||2983403287||3948||74.55	4531805	4530168	1.000000e-250	1223
60.2645	1.1712	a28620_01	01||40478870||40486496||Aqcoe1G430800.1.v3.1||1||CDS||809509633||6491||81.67	40478870	40486496	b57266_PGA_scaffold11	PGA_scaffold11||4631291||4635777||TESI_017864-RA||1||CDS||2983403317||3958||81.67	4631291	4635777	3.000000e-43	1262
1.2291	0.1873	a28620_01	01||40539179||40543818||Aqcoe1G431700.1.v3.1||1||CDS||809509693||6501||72.73	40539179	40543818	b57266_PGA_scaffold11	PGA_scaffold11||4663349||4676634||TESI_017866-RA||1||CDS||2983403323||3960||72.73	4663349	4676634	1.000000e-250	1312
#5	1244.0	a28620_01	b57266_PGA_scaffold11	f	25  Mean Ks:  2.2083	Mean Kn: 0.1922
#Ks	Kn	a<db_genome_id>_<chr>	chr1||start1||stop1||name1||strand1||type1||db_feature_id1||genome_order1||percent_id1	start1	stop1	b<db_genome_id>_<chr>	chr2||start2||stop2||name2||strand2||type2||db_feature_id2||genome_order2||percent_id2	start2	stop2	eval	block_score	GEVO_link
2.0041	0.1669	a28620_01	01||8310879||8312417||Aqcoe1G147500.1.v3.1||1||CDS||809467456||2315||74.77	8310879	8312417	b57266_PGA_scaffold11	PGA_scaffold11||2509578||2511110||TESI_017709-RA||1||CDS||2983402852||3803||74.77	2509578	2511110	1.000000e-250	50
1.8392	0.5623	a28620_01	01||8323029||8325936||Aqcoe1G147900.1.v3.1||1||CDS||809467495||2320||64.63	8323029	8325936	b57266_PGA_scaffold11	PGA_scaffold11||2515010||2529110||TESI_017710-RA||1||CDS||2983402855||3804||64.63	2515010	2529110	8.000000e-100	100
2.7572	0.1079	a28620_01	01||8331328||8331798||Aqcoe1G148100.1.v3.1||-1||CDS||809467513||2322||76.31	8331798	8331328	b57266_PGA_scaffold11	PGA_scaffold11||2584117||2584727||TESI_017715-RA||-1||CDS||2983402870||3809||76.31	2584727	2584117	7.000000e-54	150
1.7466	0.1156	a28620_01	01||8335753||8337476||Aqcoe1G148200.1.v3.1||-1||CDS||809467522||2323||74.17	8337476	8335753	b57266_PGA_scaffold11	PGA_scaffold11||2626292||2628398||TESI_017719-RA||-1||CDS||2983402882||3813||74.17	2628398	2626292	1.000000e-250	200
1.0053	0.3336	a28620_01	01||8373184||8379045||Aqcoe1G148900.1.v3.1||-1||CDS||809467587||2331||69.62	8379045	8373184	b57266_PGA_scaffold11	PGA_scaffold11||2643621||2656500||TESI_017720-RA||-1||CDS||2983402885||3814||69.62	2656500	2643621	1.000000e-250	250
8.9683	0.1729	a28620_01	01||8386005||8386688||Aqcoe1G149200.1.v3.1||1||CDS||809467612||2334||67.13	8386005	8386688	b57266_PGA_scaffold11	PGA_scaffold11||2696403||2697062||TESI_017723-RA||1||CDS||2983402894||3817||67.13	2696403	2697062	1.000000e-52	300
1.3022	0.1869	a28620_01	01||8390378||8393382||Aqcoe1G149300.1.v3.1||1||CDS||809467620||2337||74.57	8390378	8393382	b57266_PGA_scaffold11	PGA_scaffold11||2712147||2716079||TESI_017724-RA||1||CDS||2983402897||3818||74.57	2712147	2716079	1.000000e-250	350
1.6085	0.1820	a28620_01	01||8424885||8427088||Aqcoe1G149800.1.v3.1||1||CDS||809467686||2343||68.41	8424885	8427088	b57266_PGA_scaffold11	PGA_scaffold11||2737864||2738787||TESI_017726-RA||1||CDS||2983402903||3820||68.41	2737864	2738787	2.000000e-66	400
3.0017	0.3149	a28620_01	01||8436725||8437979||Aqcoe1G150000.1.v3.1||1||CDS||809467709||2346||75.52	8436725	8437979	b57266_PGA_scaffold11	PGA_scaffold11||2768124||2769586||TESI_017727-RA||1||CDS||2983402906||3821||75.52	2768124	2769586	1.000000e-66	450
1.0399	0.1709	a28620_01	01||8462014||8467618||Aqcoe1G150200.1.v3.1||1||CDS||809467730||2348||76.25	8462014	8467618	b57266_PGA_scaffold11	PGA_scaffold11||2795394||2802540||TESI_017728-RA||1||CDS||2983402909||3822||76.25	2795394	2802540	1.000000e-250	500
12.9480	0.1918	a28620_01	01||8488251||8488886||Aqcoe1G150400.1.v3.1||-1||CDS||809467745||2350||72.15	8488886	8488251	b57266_PGA_scaffold11	PGA_scaffold11||2820106||2820738||TESI_017734-RA||-1||CDS||2983402927||3828||72.15	2820738	2820106	7.000000e-56	550
1.1136	0.1357	a28620_01	01||8502773||8506898||Aqcoe1G150500.1.v3.1||-1||CDS||809467750||2351||81.17	8506898	8502773	b57266_PGA_scaffold11	PGA_scaffold11||2825903||2834495||TESI_017735-RA||-1||CDS||2983402930||3829||81.17	2834495	2825903	1.000000e-250	600
1.2195	0.1398	a28620_01	01||8507884||8509666||Aqcoe1G150700.1.v3.1||1||CDS||809467767||2353||77.6	8507884	8509666	b57266_PGA_scaffold11	PGA_scaffold11||2865877||2869249||TESI_017737-RA||1||CDS||2983402936||3831||77.6	2865877	2869249	2.000000e-112	650
1.8924	0.0876	a28620_01	01||8515061||8518098||Aqcoe1G150900.1.v3.1||-1||CDS||809467783||2355||77.68	8518098	8515061	b57266_PGA_scaffold11	PGA_scaffold11||2881008||2887538||TESI_017739-RA||-1||CDS||2983402942||3833||77.68	2887538	2881008	1.000000e-250	700
1.3281	0.2640	a28620_01	01||8521975||8523647||Aqcoe1G151100.1.v3.1||-1||CDS||809467796||2357||69.65	8523647	8521975	b57266_PGA_scaffold11	PGA_scaffold11||2892379||2912881||TESI_017740-RA||-1||CDS||2983402945||3834||69.65	2912881	2892379	5.000000e-150	750
1.0783	0.2176	a28620_01	01||8530281||8538246||Aqcoe1G151200.1.v3.1||1||CDS||809467805||2358||75.91	8530281	8538246	b57266_PGA_scaffold11	PGA_scaffold11||2975871||2989420||TESI_017743-RA||1||CDS||2983402954||3837||75.91	2975871	2989420	1.000000e-250	800
1.1829	0.0586	a28620_01	01||8543871||8544536||Aqcoe1G151400.1.v3.1||1||CDS||809467822||2360||80.81	8543871	8544536	b57266_PGA_scaffold11	PGA_scaffold11||2994350||2995128||TESI_017744-RA||-1||CDS||2983402957||3838||80.81	2995128	2994350	3.000000e-129	850
1.6255	0.2338	a28620_01	01||8590886||8593140||Aqcoe1G151900.1.v3.1||1||CDS||809467888||2369||72.92	8590886	8593140	b57266_PGA_scaffold11	PGA_scaffold11||3042713||3052171||TESI_017747-RA||1||CDS||2983402966||3841||72.92	3042713	3052171	2.000000e-76	900
0.5648	0.2291	a28620_01	01||8594564||8595497||Aqcoe1G152100.1.v3.1||-1||CDS||809467902||2371||74.74	8595497	8594564	b57266_PGA_scaffold11	PGA_scaffold11||3053690||3054051||TESI_017748-RA||-1||CDS||2983402969||3842||74.74	3054051	3053690	2.000000e-45	944
1.1873	0.0604	a28620_01	01||8596881||8600646||Aqcoe1G152200.1.v3.1||-1||CDS||809467908||2372||81.26	8600646	8596881	b57266_PGA_scaffold11	PGA_scaffold11||3056825||3059694||TESI_017749-RA||-1||CDS||2983402972||3843||81.26	3059694	3056825	1.000000e-250	994
0.9414	0.1418	a28620_01	01||8602940||8609413||Aqcoe1G152400.1.v3.1||1||CDS||809467923||2375||78.99	8602940	8609413	b57266_PGA_scaffold11	PGA_scaffold11||3067258||3084906||TESI_017750-RA||1||CDS||2983402975||3844||78.99	3067258	3084906	1.000000e-250	1044
1.2294	0.1707	a28620_01	01||8620923||8624739||Aqcoe1G152800.1.v3.1||1||CDS||809467989||2384||80.98	8620923	8624739	b57266_PGA_scaffold11	PGA_scaffold11||3128940||3136009||TESI_017755-RA||1||CDS||2983402990||3849||80.98	3128940	3136009	1.000000e-250	1094
1.1659	0.0937	a28620_01	01||8667353||8674079||Aqcoe1G153500.1.v3.1||1||CDS||809468043||2392||80.52	8667353	8674079	b57266_PGA_scaffold11	PGA_scaffold11||3195485||3204395||TESI_017759-RA||1||CDS||2983403002||3853||80.52	3195485	3204395	1.000000e-250	1144
0.9292	0.2297	a28620_01	01||8678726||8681629||Aqcoe1G153800.1.v3.1||-1||CDS||809468076||2397||75.48	8681629	8678726	b57266_PGA_scaffold11	PGA_scaffold11||3218211||3225467||TESI_017761-RA||-1||CDS||2983403008||3855||75.48	3225467	3218211	1.000000e-250	1194
1.5281	0.2364	a28620_01	01||8684416||8684964||Aqcoe1G153900.1.v3.1||-1||CDS||809468102||2401||71.16	8684964	8684416	b57266_PGA_scaffold11	PGA_scaffold11||3283452||3283973||TESI_017767-RA||1||CDS||2983403026||3861||71.16	3283452	3283973	2.000000e-55	1244
#6	892.0	a28620_01	b57266_PGA_scaffold11	f	18  Mean Ks:  1.7505	Mean Kn: 0.3288
#Ks	Kn	a<db_genome_id>_<chr>	chr1||start1||stop1||name1||strand1||type1||db_feature_id1||genome_order1||percent_id1	start1	stop1	b<db_genome_id>_<chr>	chr2||start2||stop2||name2||strand2||type2||db_feature_id2||genome_order2||percent_id2	start2	stop2	eval	block_score	GEVO_link
0.8895	0.2009	a28620_01	01||43721051||43725086||Aqcoe1G486600.1.v3.1||1||CDS||809518912||7305||73.36	43721051	43725086	b57266_PGA_scaffold11	PGA_scaffold11||9316389||9330400||TESI_018160-RA||-1||CDS||2983404205||4254||73.36	9330400	9316389	1.000000e-250	50
5.5000	1.9072	a28620_01	01||43769760||43771112||Aqcoe1G487100.1.v3.1||-1||CDS||809518959||7311||78.42	43771112	43769760	b57266_PGA_scaffold11	PGA_scaffold11||9436615||9443987||TESI_018170-RA||-1||CDS||2983404235||4264||78.42	9443987	9436615	2.000000e-60	100
1.0090	0.1172	a28620_01	01||43788186||43793045||Aqcoe1G487600.1.v3.1||1||CDS||809519012||7317||78.53	43788186	43793045	b57266_PGA_scaffold11	PGA_scaffold11||9491916||9505391||TESI_018173-RA||1||CDS||2983404244||4267||78.53	9491916	9505391	1.000000e-250	150
1.1901	0.2865	a28620_01	01||43809965||43813362||Aqcoe1G487700.1.v3.1||1||CDS||809519029||7320||78.37	43809965	43813362	b57266_PGA_scaffold11	PGA_scaffold11||9528874||9532444||TESI_018174-RA||1||CDS||2983404247||4268||78.37	9528874	9532444	1.000000e-250	200
7.2968	1.0808	a28620_01	01||43817502||43826068||Aqcoe1G487800.1.v3.1||-1||CDS||809519047||7322||70.57	43826068	43817502	b57266_PGA_scaffold11	PGA_scaffold11||9564311||9576305||TESI_018176-RA||-1||CDS||2983404253||4270||70.57	9576305	9564311	2.000000e-46	245
1.2711	0.0771	a28620_01	01||43845953||43849155||Aqcoe1G488300.1.v3.1||1||CDS||809519119||7332||81.12	43845953	43849155	b57266_PGA_scaffold11	PGA_scaffold11||9596594||9600598||TESI_018178-RA||1||CDS||2983404259||4272||81.12	9596594	9600598	1.000000e-250	295
0.9808	0.1604	a28620_01	01||43852542||43860414||Aqcoe1G488400.1.v3.1||1||CDS||809519128||7333||79.4	43852542	43860414	b57266_PGA_scaffold11	PGA_scaffold11||9605915||9626058||TESI_018179-RA||1||CDS||2983404262||4273||79.4	9605915	9626058	1.000000e-250	345
1.6321	0.1024	a28620_01	01||43886905||43890272||Aqcoe1G489000.1.v3.1||1||CDS||809519175||7339||80.82	43886905	43890272	b57266_PGA_scaffold11	PGA_scaffold11||9652625||9657896||TESI_018181-RA||1||CDS||2983404268||4275||80.82	9652625	9657896	1.000000e-101	395
1.0459	0.2773	a28620_01	01||43893704||43904371||Aqcoe1G489100.1.v3.1||1||CDS||809519189||7341||71.8	43893704	43904371	b57266_PGA_scaffold11	PGA_scaffold11||9660785||9670173||TESI_018182-RA||1||CDS||2983404271||4276||71.8	9660785	9670173	1.000000e-250	445
1.8775	0.1451	a28620_01	01||43906160||43908364||Aqcoe1G489200.1.v3.1||1||CDS||809519229||7347||79.42	43906160	43908364	b57266_PGA_scaffold11	PGA_scaffold11||9673319||9675541||TESI_018183-RA||1||CDS||2983404274||4277||79.42	9673319	9675541	1.000000e-250	495
1.1026	0.1048	a28620_01	01||43918136||43919919||Aqcoe1G489400.1.v3.1||1||CDS||809519250||7349||72.83	43918136	43919919	b57266_PGA_scaffold11	PGA_scaffold11||9687839||9689011||TESI_018184-RA||1||CDS||2983404277||4278||72.83	9687839	9689011	1.000000e-122	545
0.9093	0.1949	a28620_01	01||43922231||43925682||Aqcoe1G489500.1.v3.1||-1||CDS||809519269||7352||74.62	43925682	43922231	b57266_PGA_scaffold11	PGA_scaffold11||9694550||9697471||TESI_018185-RA||-1||CDS||2983404280||4279||74.62	9697471	9694550	1.000000e-250	595
1.3806	0.4562	a28620_01	01||43926314||43929112||Aqcoe1G489600.1.v3.1||1||CDS||809519285||7354||74.16	43926314	43929112	b57266_PGA_scaffold11	PGA_scaffold11||9701995||9705843||TESI_018186-RA||1||CDS||2983404283||4280||74.16	9701995	9705843	2.000000e-108	645
1.2735	0.2145	a28620_01	01||43933419||43934102||Aqcoe1G489700.1.v3.1||1||CDS||809519299||7356||75.76	43933419	43934102	b57266_PGA_scaffold11	PGA_scaffold11||9718067||9719836||TESI_018187-RA||1||CDS||2983404286||4281||75.76	9718067	9719836	1.000000e-110	695
0.7216	0.1590	a28620_01	01||43936304||43937764||Aqcoe1G489800.1.v3.1||1||CDS||809519308||7357||75.31	43936304	43937764	b57266_PGA_scaffold11	PGA_scaffold11||9730711||9731538||TESI_018188-RA||1||CDS||2983404289||4282||75.31	9730711	9731538	5.000000e-173	745
1.1057	0.0011	a28620_01	01||43938891||43940638||Aqcoe1G489900.1.v3.1||-1||CDS||809519316||7358||86.37	43940638	43938891	b57266_PGA_scaffold11	PGA_scaffold11||9764834||9765447||TESI_018191-RA||-1||CDS||2983404298||4285||86.37	9765447	9764834	5.000000e-138	795
1.2375	0.2461	a28620_01	01||43942451||43946071||Aqcoe1G490000.1.v3.1||-1||CDS||809519323||7359||72.05	43946071	43942451	b57266_PGA_scaffold11	PGA_scaffold11||9775485||9777985||TESI_018192-RA||-1||CDS||2983404301||4286||72.05	9777985	9775485	1.000000e-250	845
1.0847	0.1869	a28620_01	01||43954253||43955197||Aqcoe1G490200.1.v3.1||1||CDS||809519359||7363||75.49	43954253	43955197	b57266_PGA_scaffold11	PGA_scaffold11||10077565||10078568||TESI_018211-RA||1||CDS||2983404358||4305||75.49	10077565	10078568	1.000000e-91	892
#7	800.0	a28620_01	b57266_PGA_scaffold11	f	17  Mean Ks:  4.5639	Mean Kn: 0.2582
#Ks	Kn	a<db_genome_id>_<chr>	chr1||start1||stop1||name1||strand1||type1||db_feature_id1||genome_order1||percent_id1	start1	stop1	b<db_genome_id>_<chr>	chr2||start2||stop2||name2||strand2||type2||db_feature_id2||genome_order2||percent_id2	start2	stop2	eval	block_score	GEVO_link
3.7782	0.5201	a28620_01	01||44022695||44024344||Aqcoe1G491400.1.v3.1||-1||CDS||809519530||7387||84.81	44024344	44022695	b57266_PGA_scaffold11	PGA_scaffold11||10122464||10126058||TESI_018214-RA||-1||CDS||2983404367||4308||84.81	10126058	10122464	4.000000e-43	42
1.0314	0.1667	a28620_01	01||44043770||44046801||Aqcoe1G491800.1.v3.1||-1||CDS||809519568||7392||73.65	44046801	44043770	b57266_PGA_scaffold11	PGA_scaffold11||10133336||10136475||TESI_018215-RA||-1||CDS||2983404370||4309||73.65	10136475	10133336	1.000000e-250	92
4.3096	0.3190	a28620_01	01||44050201||44052461||Aqcoe1G491900.1.v3.1||1||CDS||809519577||7393||66.33	44050201	44052461	b57266_PGA_scaffold11	PGA_scaffold11||10144665||10147928||TESI_018216-RA||1||CDS||2983404373||4310||66.33	10144665	10147928	3.000000e-83	142
1.3865	0.1975	a28620_01	01||44052820||44054044||Aqcoe1G492000.1.v3.1||-1||CDS||809519586||7394||72.02	44054044	44052820	b57266_PGA_scaffold11	PGA_scaffold11||10149859||10153830||TESI_018217-RA||-1||CDS||2983404376||4311||72.02	10153830	10149859	3.000000e-152	192
1.0091	0.0194	a28620_01	01||44058710||44060147||Aqcoe1G492200.1.v3.1||1||CDS||809519603||7396||87.01	44058710	44060147	b57266_PGA_scaffold11	PGA_scaffold11||10159296||10160747||TESI_018218-RA||-1||CDS||2983404379||4312||87.01	10160747	10159296	1.000000e-250	242
1.6830	0.2559	a28620_01	01||44063153||44064433||Aqcoe1G492400.1.v3.1||-1||CDS||809519618||7398||74.95	44064433	44063153	b57266_PGA_scaffold11	PGA_scaffold11||10182934||10184262||TESI_018220-RA||-1||CDS||2983404385||4314||74.95	10184262	10182934	1.000000e-250	292
5.6726	0.1429	a28620_01	01||44084551||44085213||Aqcoe1G492800.1.v3.1||1||CDS||809519657||7404||73.46	44084551	44085213	b57266_PGA_scaffold11	PGA_scaffold11||10244113||10246791||TESI_018224-RA||1||CDS||2983404397||4318||73.46	10244113	10246791	3.000000e-104	342
1.8519	0.3267	a28620_01	01||44114195||44115205||Aqcoe1G493200.1.v3.1||1||CDS||809519721||7412||69.88	44114195	44115205	b57266_PGA_scaffold11	PGA_scaffold11||10268353||10269333||TESI_018225-RA||1||CDS||2983404400||4319||69.88	10268353	10269333	3.000000e-50	391
1.6745	0.3585	a28620_01	01||44119183||44119715||Aqcoe1G493300.1.v3.1||1||CDS||809519731||7413||70.97	44119183	44119715	b57266_PGA_scaffold11	PGA_scaffold11||10296450||10296919||TESI_018227-RA||1||CDS||2983404406||4321||70.97	10296450	10296919	1.000000e-09	400
45.6328	1.0521	a28620_01	01||44133423||44137804||Aqcoe1G493800.1.v3.1||1||CDS||809519775||7418||77.03	44133423	44137804	b57266_PGA_scaffold11	PGA_scaffold11||10315137||10324022||TESI_018229-RA||1||CDS||2983404412||4323||77.03	10315137	10324022	1.000000e-72	450
0.9144	0.1626	a28620_01	01||44147683||44148960||Aqcoe1G494000.1.v3.1||1||CDS||809519798||7422||76.1	44147683	44148960	b57266_PGA_scaffold11	PGA_scaffold11||10337987||10339329||TESI_018230-RA||1||CDS||2983404415||4324||76.1	10337987	10339329	4.000000e-119	500
1.4705	0.1494	a28620_01	01||44164838||44167542||Aqcoe1G494500.1.v3.1||-1||CDS||809519848||7427||74.37	44167542	44164838	b57266_PGA_scaffold11	PGA_scaffold11||10344971||10347133||TESI_018231-RA||-1||CDS||2983404418||4325||74.37	10347133	10344971	1.000000e-250	550
0.8424	0.1050	a28620_01	01||44183203||44188234||Aqcoe1G494900.1.v3.1||-1||CDS||809519884||7431||78.47	44188234	44183203	b57266_PGA_scaffold11	PGA_scaffold11||10428710||10436247||TESI_018234-RA||-1||CDS||2983404427||4328||78.47	10436247	10428710	1.000000e-250	600
1.2304	0.1981	a28620_01	01||44230131||44234001||Aqcoe1G495700.1.v3.1||1||CDS||809519952||7439||76.9	44230131	44234001	b57266_PGA_scaffold11	PGA_scaffold11||10519068||10525024||TESI_018239-RA||1||CDS||2983404442||4333||76.9	10519068	10525024	1.000000e-250	650
1.1909	0.1013	a28620_01	01||44246718||44249215||Aqcoe1G496100.1.v3.1||1||CDS||809520006||7445||81.58	44246718	44249215	b57266_PGA_scaffold11	PGA_scaffold11||10600665||10602559||TESI_018240-RA||1||CDS||2983404445||4334||81.58	10600665	10602559	4.000000e-102	700
2.8144	0.2322	a28620_01	01||44300712||44302735||Aqcoe1G497000.1.v3.1||1||CDS||809520087||7455||70.91	44300712	44302735	b57266_PGA_scaffold11	PGA_scaffold11||10630065||10632007||TESI_018242-RA||-1||CDS||2983404451||4336||70.91	10632007	10630065	7.000000e-162	750
1.0935	0.0821	a28620_01	01||44314405||44321492||Aqcoe1G497300.1.v3.1||1||CDS||809520120||7460||82.14	44314405	44321492	b57266_PGA_scaffold11	PGA_scaffold11||10672848||10691267||TESI_018244-RA||1||CDS||2983404457||4338||82.14	10672848	10691267	2.000000e-169	800
#8	678.0	a28620_01	b57266_PGA_scaffold11	f	14  Mean Ks:  2.5288	Mean Kn: 0.1724
#Ks	Kn	a<db_genome_id>_<chr>	chr1||start1||stop1||name1||strand1||type1||db_feature_id1||genome_order1||percent_id1	start1	stop1	b<db_genome_id>_<chr>	chr2||start2||stop2||name2||strand2||type2||db_feature_id2||genome_order2||percent_id2	start2	stop2	eval	block_score	GEVO_link
0.8624	0.2297	a28620_01	01||39594684||39604418||Aqcoe1G417500.1.v3.1||1||CDS||809508176||6274||72.92	39594684	39604418	b57266_PGA_scaffold11	PGA_scaffold11||3528117||3574961||TESI_017786-RA||1||CDS||2983403083||3880||72.92	3528117	3574961	1.000000e-250	50
1.2784	0.1469	a28620_01	01||39620613||39622819||Aqcoe1G417900.1.v3.1||1||CDS||809508215||6279||79.87	39620613	39622819	b57266_PGA_scaffold11	PGA_scaffold11||3607557||3609895||TESI_017788-RA||1||CDS||2983403089||3882||79.87	3607557	3609895	1.000000e-250	100
0.9543	0.1314	a28620_01	01||39623893||39626283||Aqcoe1G418000.1.v3.1||-1||CDS||809508226||6280||81.27	39626283	39623893	b57266_PGA_scaffold11	PGA_scaffold11||3611157||3612682||TESI_017789-RA||-1||CDS||2983403092||3883||81.27	3612682	3611157	2.000000e-159	150
2.0809	0.4255	a28620_01	01||39634933||39636309||Aqcoe1G418400.1.v3.1||1||CDS||809508258||6284||69.64	39634933	39636309	b57266_PGA_scaffold11	PGA_scaffold11||3623095||3624486||TESI_017790-RA||1||CDS||2983403095||3884||69.64	3623095	3624486	6.000000e-29	178
1.6785	0.1730	a28620_01	01||39644082||39646127||Aqcoe1G418500.1.v3.1||-1||CDS||809508269||6285||70.99	39646127	39644082	b57266_PGA_scaffold11	PGA_scaffold11||3628505||3630580||TESI_017791-RA||-1||CDS||2983403098||3885||70.99	3630580	3628505	1.000000e-250	228
3.2229	0.1611	a28620_01	01||39661862||39662925||Aqcoe1G418600.1.v3.1||-1||CDS||809508284||6286||74.6	39662925	39661862	b57266_PGA_scaffold11	PGA_scaffold11||3638462||3639312||TESI_017792-RA||-1||CDS||2983403101||3886||74.6	3639312	3638462	6.000000e-134	278
1.4735	0.1706	a28620_01	01||39675775||39679980||Aqcoe1G419000.1.v3.1||1||CDS||809508346||6294||73.49	39675775	39679980	b57266_PGA_scaffold11	PGA_scaffold11||3715427||3717510||TESI_017796-RA||1||CDS||2983403113||3890||73.49	3715427	3717510	6.000000e-180	328
1.6525	0.1847	a28620_01	01||39683759||39686635||Aqcoe1G419100.1.v3.1||-1||CDS||809508362||6296||80.11	39686635	39683759	b57266_PGA_scaffold11	PGA_scaffold11||3719535||3720225||TESI_017797-RA||-1||CDS||2983403116||3891||80.11	3720225	3719535	7.000000e-88	378
1.3667	0.1084	a28620_01	01||39695677||39699914||Aqcoe1G419400.1.v3.1||-1||CDS||809508387||6299||75.17	39699914	39695677	b57266_PGA_scaffold11	PGA_scaffold11||3751764||3781949||TESI_017801-RA||-1||CDS||2983403128||3895||75.17	3781949	3751764	1.000000e-250	428
1.0084	0.2270	a28620_01	01||39718743||39720803||Aqcoe1G419600.1.v3.1||1||CDS||809508425||6304||80.1	39718743	39720803	b57266_PGA_scaffold11	PGA_scaffold11||3786718||3793180||TESI_017802-RA||1||CDS||2983403131||3896||80.1	3786718	3793180	5.000000e-155	478
1.6451	0.1969	a28620_01	01||39743192||39745624||Aqcoe1G419900.1.v3.1||1||CDS||809508482||6311||73.02	39743192	39745624	b57266_PGA_scaffold11	PGA_scaffold11||3797531||3799903||TESI_017803-RA||1||CDS||2983403134||3897||73.02	3797531	3799903	1.000000e-250	528
1.2224	0.1400	a28620_01	01||39756802||39761662||Aqcoe1G420100.1.v3.1||-1||CDS||809508504||6313||74.66	39761662	39756802	b57266_PGA_scaffold11	PGA_scaffold11||3804728||3814266||TESI_017804-RA||-1||CDS||2983403137||3898||74.66	3814266	3804728	1.000000e-250	578
16.1273	0.0383	a28620_01	01||39774942||39775883||Aqcoe1G420300.1.v3.1||-1||CDS||809508551||6318||77.13	39775883	39774942	b57266_PGA_scaffold11	PGA_scaffold11||3829123||3830052||TESI_017805-RA||-1||CDS||2983403140||3899||77.13	3830052	3829123	1.000000e-250	628
0.8293	0.0804	a28620_01	01||39790488||39792781||Aqcoe1G420600.1.v3.1||1||CDS||809508626||6327||79.97	39790488	39792781	b57266_PGA_scaffold11	PGA_scaffold11||3834917||3839095||TESI_017806-RA||1||CDS||2983403143||3900||79.97	3834917	3839095	1.000000e-159	678
#9	460.0	a28620_01	b57266_PGA_scaffold11	f	10  Mean Ks:  15.6736	Mean Kn: 0.4719
#Ks	Kn	a<db_genome_id>_<chr>	chr1||start1||stop1||name1||strand1||type1||db_feature_id1||genome_order1||percent_id1	start1	stop1	b<db_genome_id>_<chr>	chr2||start2||stop2||name2||strand2||type2||db_feature_id2||genome_order2||percent_id2	start2	stop2	eval	block_score	GEVO_link
1.2079	0.1244	a28620_01	01||44565890||44568329||Aqcoe1G500000.1.v3.1||1||CDS||809520518||7516||85.49	44565890	44568329	b57266_PGA_scaffold11	PGA_scaffold11||632692||649886||TESI_017594-RA||1||CDS||2983402507||3688||85.49	632692	649886	1.000000e-121	50
1.0643	0.1690	a28620_01	01||44587715||44589857||Aqcoe1G500300.1.v3.1||1||CDS||809520538||7519||79.89	44587715	44589857	b57266_PGA_scaffold11	PGA_scaffold11||697319||702355||TESI_017595-RA||1||CDS||2983402510||3689||79.89	697319	702355	6.000000e-86	100
1.3990	0.0813	a28620_01	01||44601308||44606241||Aqcoe1G500600.1.v3.1||-1||CDS||809520569||7523||80.65	44606241	44601308	b57266_PGA_scaffold11	PGA_scaffold11||709933||717053||TESI_017596-RA||1||CDS||2983402513||3690||80.65	709933	717053	1.000000e-250	150
2.4880	0.2219	a28620_01	01||44628496||44629832||Aqcoe1G501100.1.v3.1||-1||CDS||809520618||7529||69.84	44629832	44628496	b57266_PGA_scaffold11	PGA_scaffold11||725585||729918||TESI_017598-RA||-1||CDS||2983402519||3692||69.84	729918	725585	2.000000e-39	188
3.1632	1.6977	a28620_01	01||44633008||44635892||Aqcoe1G501200.1.v3.1||1||CDS||809520625||7530||73.61	44633008	44635892	b57266_PGA_scaffold11	PGA_scaffold11||747069||749037||TESI_017600-RA||1||CDS||2983402525||3694||73.61	747069	749037	2.000000e-107	238
0.8717	0.1271	a28620_01	01||44644037||44649395||Aqcoe1G501400.1.v3.1||-1||CDS||809520678||7540||80.38	44649395	44644037	b57266_PGA_scaffold11	PGA_scaffold11||759055||775395||TESI_017602-RA||-1||CDS||2983402531||3696||80.38	775395	759055	1.000000e-250	288
71.5881	0.7478	a28620_01	01||44679894||44703830||Aqcoe1G502000.1.v3.1||1||CDS||809520766||7550||78.07	44679894	44703830	b57266_PGA_scaffold11	PGA_scaffold11||862436||868220||TESI_017605-RA||1||CDS||2983402540||3699||78.07	862436	868220	1.000000e-63	338
1.2343	0.2006	a28620_01	01||44707901||44709700||Aqcoe1G502200.1.v3.1||-1||CDS||809520805||7554||73.55	44709700	44707901	b57266_PGA_scaffold11	PGA_scaffold11||894921||897171||TESI_017608-RA||-1||CDS||2983402549||3702||73.55	897171	894921	1.000000e-250	388
66.3560	1.0300	a28620_01	01||44735883||44740664||Aqcoe1G503000.1.v3.1||-1||CDS||809520901||7566||77.06	44740664	44735883	b57266_PGA_scaffold11	PGA_scaffold11||899781||901716||TESI_017609-RA||-1||CDS||2983402552||3703||77.06	901716	899781	2.000000e-92	435
7.3633	0.3193	a28620_01	01||44764659||44766528||Aqcoe1G503300.1.v3.1||1||CDS||809520925||7569||70.0	44764659	44766528	b57266_PGA_scaffold11	PGA_scaffold11||910999||913009||TESI_017610-RA||1||CDS||2983402555||3704||70.0	910999	913009	2.000000e-26	460
#10	346.0	a28620_01	b57266_PGA_scaffold11	f	8  Mean Ks:  1.8154	Mean Kn: 0.1908
#Ks	Kn	a<db_genome_id>_<chr>	chr1||start1||stop1||name1||strand1||type1||db_feature_id1||genome_order1||percent_id1	start1	stop1	b<db_genome_id>_<chr>	chr2||start2||stop2||name2||strand2||type2||db_feature_id2||genome_order2||percent_id2	start2	stop2	eval	block_score	GEVO_link
0.9172	0.1647	a28620_01	01||42028024||42035197||Aqcoe1G456900.1.v3.1||1||CDS||809512030||6850||75.04	42028024	42035197	b57266_PGA_scaffold11	PGA_scaffold11||7161402||7181427||TESI_018031-RA||1||CDS||2983403818||4125||75.04	7161402	7181427	1.000000e-250	50
1.7795	0.3777	a28620_01	01||42035743||42038779||Aqcoe1G457000.1.v3.1||-1||CDS||809512040||6851||80.26	42038779	42035743	b57266_PGA_scaffold11	PGA_scaffold11||7182388||7186052||TESI_018032-RA||-1||CDS||2983403821||4126||80.26	7186052	7182388	7.000000e-73	100
2.8207	0.2071	a28620_01	01||42081621||42081995||Aqcoe1G457900.1.v3.1||1||CDS||809512167||6869||68.11	42081621	42081995	b57266_PGA_scaffold11	PGA_scaffold11||7209297||7209671||TESI_018034-RA||-1||CDS||2983403827||4128||68.11	7209671	7209297	2.000000e-28	124
1.1444	0.1056	a28620_01	01||42147203||42151256||Aqcoe1G458800.2.v3.1||-1||CDS||809512242||6884||83.08	42151256	42147203	b57266_PGA_scaffold11	PGA_scaffold11||7222711||7231662||TESI_018035-RA||-1||CDS||2983403830||4129||83.08	7231662	7222711	1.000000e-250	171
1.1998	0.1713	a28620_01	01||42235149||42236864||Aqcoe1G460200.1.v3.1||-1||CDS||809512335||6903||75.56	42236864	42235149	b57266_PGA_scaffold11	PGA_scaffold11||7323685||7325334||TESI_018038-RA||-1||CDS||2983403839||4132||75.56	7325334	7323685	1.000000e-250	218
1.2780	0.0973	a28620_01	01||42245272||42245940||Aqcoe1G460400.1.v3.1||1||CDS||809512347||6905||75.11	42245272	42245940	b57266_PGA_scaffold11	PGA_scaffold11||7331206||7331901||TESI_018039-RA||1||CDS||2983403842||4133||75.11	7331206	7331901	3.000000e-131	268
3.8584	0.2365	a28620_01	01||42249065||42250292||Aqcoe1G460500.1.v3.1||-1||CDS||809512353||6906||78.16	42250292	42249065	b57266_PGA_scaffold11	PGA_scaffold11||7342633||7346386||TESI_018041-RA||-1||CDS||2983403848||4135||78.16	7346386	7342633	8.000000e-32	299
1.5248	0.1659	a28620_01	01||42311780||42314494||Aqcoe1G461900.1.v3.1||1||CDS||809512473||6924||71.41	42311780	42314494	b57266_PGA_scaffold11	PGA_scaffold11||7552487||7555893||TESI_018061-RA||-1||CDS||2983403908||4155||71.41	7555893	7552487	1.000000e-250	346
#11	297.0	a28620_01	b57266_PGA_scaffold11	f	6  Mean Ks:  1.0830	Mean Kn: 0.1266
#Ks	Kn	a<db_genome_id>_<chr>	chr1||start1||stop1||name1||strand1||type1||db_feature_id1||genome_order1||percent_id1	start1	stop1	b<db_genome_id>_<chr>	chr2||start2||stop2||name2||strand2||type2||db_feature_id2||genome_order2||percent_id2	start2	stop2	eval	block_score	GEVO_link
1.1212	0.0855	a28620_01	01||7249074||7251830||Aqcoe1G131300.1.v3.1||1||CDS||809461761||2046||82.06	7249074	7251830	b57266_PGA_scaffold11	PGA_scaffold11||12050705||12067487||TESI_018303-RA||1||CDS||2983404634||4397||82.06	12050705	12067487	1.000000e-250	50
1.0289	0.1446	a28620_01	01||7252920||7256915||Aqcoe1G131400.1.v3.1||1||CDS||809461767||2047||80.98	7252920	7256915	b57266_PGA_scaffold11	PGA_scaffold11||12069056||12075078||TESI_018304-RA||1||CDS||2983404637||4398||80.98	12069056	12075078	1.000000e-250	100
1.0797	0.2026	a28620_01	01||7264015||7266377||Aqcoe1G131800.1.v3.1||-1||CDS||809461796||2053||79.18	7266377	7264015	b57266_PGA_scaffold11	PGA_scaffold11||12076517||12080399||TESI_018305-RA||-1||CDS||2983404640||4399||79.18	12080399	12076517	1.000000e-109	150
1.0905	0.1134	a28620_01	01||7266582||7268180||Aqcoe1G131900.1.v3.1||1||CDS||809461802||2054||79.84	7266582	7268180	b57266_PGA_scaffold11	PGA_scaffold11||12080654||12087095||TESI_018306-RA||1||CDS||2983404643||4400||79.84	12080654	12087095	9.000000e-90	200
1.2043	0.1363	a28620_01	01||7273290||7276008||Aqcoe1G132200.1.v3.1||-1||CDS||809461821||2057||80.43	7276008	7273290	b57266_PGA_scaffold11	PGA_scaffold11||12090570||12093329||TESI_018307-RA||-1||CDS||2983404646||4401||80.43	12093329	12090570	1.000000e-250	250
0.9736	0.0774	a28620_01	01||7369143||7374984||Aqcoe1G133400.1.v3.1||-1||CDS||809461924||2076||81.93	7374984	7369143	b57266_PGA_scaffold11	PGA_scaffold11||12575391||12581358||TESI_018326-RA||1||CDS||2983404703||4420||81.93	12575391	12581358	1.000000e-250	297
#12	275.0	a28620_01	b57266_PGA_scaffold11	f	6  Mean Ks:  13.7096	Mean Kn: 0.3544
#Ks	Kn	a<db_genome_id>_<chr>	chr1||start1||stop1||name1||strand1||type1||db_feature_id1||genome_order1||percent_id1	start1	stop1	b<db_genome_id>_<chr>	chr2||start2||stop2||name2||strand2||type2||db_feature_id2||genome_order2||percent_id2	start2	stop2	eval	block_score	GEVO_link
5.5451	0.2739	a28620_01	01||43420932||43421849||Aqcoe1G481400.1.v3.1||-1||CDS||809518224||7217||79.12	43421849	43420932	b57266_PGA_scaffold11	PGA_scaffold11||8765586||8768517||TESI_018132-RA||-1||CDS||2983404121||4226||79.12	8768517	8765586	1.000000e-250	50
1.0913	0.2596	a28620_01	01||43434451||43438545||Aqcoe1G481600.1.v3.1||-1||CDS||809518260||7221||73.65	43438545	43434451	b57266_PGA_scaffold11	PGA_scaffold11||8774665||8778909||TESI_018133-RA||-1||CDS||2983404124||4227||73.65	8778909	8774665	1.000000e-250	100
2.8704	0.2827	a28620_01	01||43447923||43448612||Aqcoe1G481800.1.v3.1||-1||CDS||809518291||7224||70.58	43448612	43447923	b57266_PGA_scaffold11	PGA_scaffold11||8805337||8807855||TESI_018135-RA||-1||CDS||2983404130||4229||70.58	8807855	8805337	2.000000e-55	150
1.6031	0.3699	a28620_01	01||43469097||43472297||Aqcoe1G482400.1.v3.1||1||CDS||809518377||7231||74.3	43469097	43472297	b57266_PGA_scaffold11	PGA_scaffold11||9018667||9026185||TESI_018146-RA||-1||CDS||2983404163||4240||74.3	9026185	9018667	5.000000e-32	178
1.9541	0.4382	a28620_01	01||43472658||43474334||Aqcoe1G482500.1.v3.1||-1||CDS||809518385||7232||76.46	43474334	43472658	b57266_PGA_scaffold11	PGA_scaffold11||9147276||9150218||TESI_018152-RA||1||CDS||2983404181||4246||76.46	9147276	9150218	1.000000e-250	228
69.1936	0.5022	a28620_01	01||43540732||43547812||Aqcoe1G483000.1.v3.1||-1||CDS||809518478||7245||80.04	43547812	43540732	b57266_PGA_scaffold11	PGA_scaffold11||9284215||9289546||TESI_018157-RA||-1||CDS||2983404196||4251||80.04	9289546	9284215	1.000000e-250	275
#13	250.0	a28620_01	b57266_PGA_scaffold11	f	5  Mean Ks:  1.3634	Mean Kn: 0.1723
#Ks	Kn	a<db_genome_id>_<chr>	chr1||start1||stop1||name1||strand1||type1||db_feature_id1||genome_order1||percent_id1	start1	stop1	b<db_genome_id>_<chr>	chr2||start2||stop2||name2||strand2||type2||db_feature_id2||genome_order2||percent_id2	start2	stop2	eval	block_score	GEVO_link
0.9923	0.0884	a28620_01	01||38913258||38915309||Aqcoe1G407900.1.v3.1||-1||CDS||809506798||6120||80.78	38915309	38913258	b57266_PGA_scaffold11	PGA_scaffold11||3337199||3339262||TESI_017771-RA||-1||CDS||2983403038||3865||80.78	3339262	3337199	1.000000e-250	50
0.8871	0.1269	a28620_01	01||38943255||38947087||Aqcoe1G408400.1.v3.1||1||CDS||809506869||6127||78.32	38943255	38947087	b57266_PGA_scaffold11	PGA_scaffold11||3360594||3362025||TESI_017772-RA||1||CDS||2983403041||3866||78.32	3360594	3362025	3.000000e-144	100
1.8363	0.3372	a28620_01	01||38947817||38948347||Aqcoe1G408500.1.v3.1||1||CDS||809506889||6129||74.25	38947817	38948347	b57266_PGA_scaffold11	PGA_scaffold11||3364915||3365469||TESI_017773-RA||1||CDS||2983403044||3867||74.25	3364915	3365469	8.000000e-54	150
2.1420	0.2026	a28620_01	01||38949574||38952745||Aqcoe1G408600.1.v3.1||-1||CDS||809506896||6130||85.13	38952745	38949574	b57266_PGA_scaffold11	PGA_scaffold11||3370870||3372255||TESI_017774-RA||-1||CDS||2983403047||3868||85.13	3372255	3370870	8.000000e-57	200
0.9593	0.1065	a28620_01	01||38961324||38962635||Aqcoe1G408800.1.v3.1||-1||CDS||809506920||6132||80.32	38962635	38961324	b57266_PGA_scaffold11	PGA_scaffold11||3399299||3400349||TESI_017776-RA||1||CDS||2983403053||3870||80.32	3399299	3400349	1.000000e-127	250
#14	246.0	a28620_01	b57266_PGA_scaffold11	f	5  Mean Ks:  1.2782	Mean Kn: 0.1713
#Ks	Kn	a<db_genome_id>_<chr>	chr1||start1||stop1||name1||strand1||type1||db_feature_id1||genome_order1||percent_id1	start1	stop1	b<db_genome_id>_<chr>	chr2||start2||stop2||name2||strand2||type2||db_feature_id2||genome_order2||percent_id2	start2	stop2	eval	block_score	GEVO_link
0.8497	0.0847	a28620_01	01||41338078||41343440||Aqcoe1G446000.1.v3.1||-1||CDS||809511038||6681||79.47	41343440	41338078	b57266_PGA_scaffold11	PGA_scaffold11||16806791||16849928||TESI_018487-RA||-1||CDS||2983405186||4581||79.47	16849928	16806791	1.000000e-250	50
1.0838	0.2573	a28620_01	01||41364959||41373194||Aqcoe1G446400.1.v3.1||-1||CDS||809511073||6688||71.64	41373194	41364959	b57266_PGA_scaffold11	PGA_scaffold11||16895320||16913625||TESI_018491-RA||-1||CDS||2983405198||4585||71.64	16913625	16895320	1.000000e-250	100
2.1134	0.2181	a28620_01	01||41385576||41387607||Aqcoe1G446600.1.v3.1||-1||CDS||809511085||6690||69.49	41387607	41385576	b57266_PGA_scaffold11	PGA_scaffold11||16930313||16934077||TESI_018492-RA||-1||CDS||2983405201||4586||69.49	16934077	16930313	6.000000e-47	146
1.0557	0.0747	a28620_01	01||41398442||41403547||Aqcoe1G446800.1.v3.1||1||CDS||809511096||6692||80.19	41398442	41403547	b57266_PGA_scaffold11	PGA_scaffold11||16975880||16982440||TESI_018493-RA||1||CDS||2983405204||4587||80.19	16975880	16982440	1.000000e-250	196
1.2884	0.2217	a28620_01	01||41454491||41456455||Aqcoe1G447600.1.v3.1||-1||CDS||809511147||6701||75.4	41456455	41454491	b57266_PGA_scaffold11	PGA_scaffold11||17021422||17024779||TESI_018498-RA||-1||CDS||2983405219||4592||75.4	17024779	17021422	1.000000e-250	246
#15	243.0	a28620_01	b57266_PGA_scaffold11	f	5  Mean Ks:  1.1501	Mean Kn: 0.1795
#Ks	Kn	a<db_genome_id>_<chr>	chr1||start1||stop1||name1||strand1||type1||db_feature_id1||genome_order1||percent_id1	start1	stop1	b<db_genome_id>_<chr>	chr2||start2||stop2||name2||strand2||type2||db_feature_id2||genome_order2||percent_id2	start2	stop2	eval	block_score	GEVO_link
1.0022	0.0850	a28620_01	01||3754498||3758133||Aqcoe1G072100.1.v3.1||1||CDS||809453580||1174||78.78	3754498	3758133	b57266_PGA_scaffold11	PGA_scaffold11||20602933||20621450||TESI_018617-RA||1||CDS||2983405576||4711||78.78	20602933	20621450	1.000000e-250	50
0.8550	0.3294	a28620_01	01||3764382||3767792||Aqcoe1G072200.1.v3.1||1||CDS||809453588||1175||70.32	3764382	3767792	b57266_PGA_scaffold11	PGA_scaffold11||20635661||20641394||TESI_018618-RA||1||CDS||2983405579||4712||70.32	20635661	20641394	1.000000e-164	100
1.4898	0.0640	a28620_01	01||3780038||3782981||Aqcoe1G072400.1.v3.1||-1||CDS||809453613||1178||78.71	3782981	3780038	b57266_PGA_scaffold11	PGA_scaffold11||20696131||20697807||TESI_018620-RA||-1||CDS||2983405585||4714||78.71	20697807	20696131	1.000000e-158	150
1.0519	0.1938	a28620_01	01||3789271||3790673||Aqcoe1G072600.1.v3.1||-1||CDS||809453629||1180||73.08	3790673	3789271	b57266_PGA_scaffold11	PGA_scaffold11||20716044||20719759||TESI_018621-RA||-1||CDS||2983405588||4715||73.08	20719759	20716044	5.000000e-161	200
1.3517	0.2254	a28620_01	01||3803507||3804300||Aqcoe1G072800.1.v3.1||-1||CDS||809453658||1184||78.64	3804300	3803507	b57266_PGA_scaffold11	PGA_scaffold11||20817540||20817949||TESI_018622-RA||-1||CDS||2983405591||4716||78.64	20817949	20817540	4.000000e-44	243
#16	224.0	a28620_01	b57266_PGA_scaffold11	f	5  Mean Ks:  3.3459	Mean Kn: 0.3013
#Ks	Kn	a<db_genome_id>_<chr>	chr1||start1||stop1||name1||strand1||type1||db_feature_id1||genome_order1||percent_id1	start1	stop1	b<db_genome_id>_<chr>	chr2||start2||stop2||name2||strand2||type2||db_feature_id2||genome_order2||percent_id2	start2	stop2	eval	block_score	GEVO_link
1.0669	0.0665	a28620_01	01||1130451||1132178||Aqcoe1G021500.1.v3.1||1||CDS||809446939||340||80.62	1130451	1132178	b57266_PGA_scaffold11	PGA_scaffold11||37083815||37089558||TESI_018988-RA||1||CDS||2983406689||5082||80.62	37083815	37089558	1.000000e-180	50
1.2451	0.1294	a28620_01	01||1133231||1135549||Aqcoe1G021600.1.v3.1||1||CDS||809446947||341||77.09	1133231	1135549	b57266_PGA_scaffold11	PGA_scaffold11||37095959||37100425||TESI_018989-RA||1||CDS||2983406692||5083||77.09	37095959	37100425	1.000000e-250	100
12.3994	1.0343	a28620_01	01||1137238||1137648||Aqcoe1G021700.1.v3.1||1||CDS||809446955||342||77.56	1137238	1137648	b57266_PGA_scaffold11	PGA_scaffold11||37194872||37203381||TESI_018990-RA||-1||CDS||2983406695||5084||77.56	37203381	37194872	7.000000e-28	127
1.2176	0.1820	a28620_01	01||1163281||1165317||Aqcoe1G022400.1.v3.1||1||CDS||809447064||356||73.55	1163281	1165317	b57266_PGA_scaffold11	PGA_scaffold11||37236329||37238289||TESI_018992-RA||1||CDS||2983406701||5086||73.55	37236329	37238289	1.000000e-250	174
0.8004	0.0942	a28620_01	01||1171526||1173691||Aqcoe1G022700.1.v3.1||-1||CDS||809447090||359||80.7	1173691	1171526	b57266_PGA_scaffold11	PGA_scaffold11||37254442||37258043||TESI_018993-RA||1||CDS||2983406704||5087||80.7	37254442	37258043	1.000000e-250	224
#17	222.0	a28620_01	b57266_PGA_scaffold11	f	5  Mean Ks:  30.6421	Mean Kn: 0.6031
#Ks	Kn	a<db_genome_id>_<chr>	chr1||start1||stop1||name1||strand1||type1||db_feature_id1||genome_order1||percent_id1	start1	stop1	b<db_genome_id>_<chr>	chr2||start2||stop2||name2||strand2||type2||db_feature_id2||genome_order2||percent_id2	start2	stop2	eval	block_score	GEVO_link
79.1202	1.0068	a28620_01	01||43560910||43561080||Aqcoe1G483500.1.v3.1||1||CDS||809518571||7259||98.63	43560910	43561080	b57266_PGA_scaffold11	PGA_scaffold11||8828267||8828653||TESI_018136-RA||1||CDS||2983404133||4230||98.63	8828267	8828653	2.000000e-29	28
19.7899	1.2855	a28620_01	01||43605962||43616166||Aqcoe1G483900.1.v3.1||1||CDS||809518605||7264||79.06	43605962	43616166	b57266_PGA_scaffold11	PGA_scaffold11||9244312||9248920||TESI_018155-RA||1||CDS||2983404190||4249||79.06	9244312	9248920	2.000000e-83	75
0.7250	0.2223	a28620_01	01||43624614||43626907||Aqcoe1G484100.1.v3.1||-1||CDS||809518641||7269||74.95	43626907	43624614	b57266_PGA_scaffold11	PGA_scaffold11||9293193||9295796||TESI_018158-RA||-1||CDS||2983404199||4252||74.95	9295796	9293193	1.000000e-250	125
1.6440	0.2854	a28620_01	01||43631006||43634000||Aqcoe1G484200.1.v3.1||1||CDS||809518685||7276||72.99	43631006	43634000	b57266_PGA_scaffold11	PGA_scaffold11||9307362||9315149||TESI_018159-RA||1||CDS||2983404202||4253||72.99	9307362	9315149	3.000000e-87	175
51.9315	0.2154	a28620_01	01||43656407||43659047||Aqcoe1G484900.1.v3.1||1||CDS||809518742||7283||81.34	43656407	43659047	b57266_PGA_scaffold11	PGA_scaffold11||9596594||9600598||TESI_018178-RA||1||CDS||2983404259||4272||81.34	9596594	9600598	1.000000e-250	222
#1	1812.0	a28620_01	b57266_PGA_scaffold11	r	38  Mean Ks:  4.9581	Mean Kn: 0.6799
#Ks	Kn	a<db_genome_id>_<chr>	chr1||start1||stop1||name1||strand1||type1||db_feature_id1||genome_order1||percent_id1	start1	stop1	b<db_genome_id>_<chr>	chr2||start2||stop2||name2||strand2||type2||db_feature_id2||genome_order2||percent_id2	start2	stop2	eval	block_score	GEVO_link
1.4425	0.1332	a28620_01	01||7346025||7351055||Aqcoe1G133100.1.v3.1||1||CDS||809461903||2072||75.85	7346025	7351055	b57266_PGA_scaffold11	PGA_scaffold11||12621053||12626751||TESI_018329-RA||-1||CDS||2983404712||4423||75.85	12626751	12621053	1.000000e-250	50
1.1482	0.0753	a28620_01	01||7358134||7363820||Aqcoe1G133200.1.v3.1||1||CDS||809461908||2073||80.08	7358134	7363820	b57266_PGA_scaffold11	PGA_scaffold11||12598437||12604463||TESI_018328-RA||-1||CDS||2983404709||4422||80.08	12604463	12598437	1.000000e-250	100
25.5106	1.2879	a28620_01	01||7365680||7368058||Aqcoe1G133300.1.v3.1||-1||CDS||809461913||2074||82.14	7368058	7365680	b57266_PGA_scaffold11	PGA_scaffold11||12594253||12596499||TESI_018327-RA||1||CDS||2983404706||4421||82.14	12594253	12596499	6.000000e-16	115
0.9736	0.0774	a28620_01	01||7369143||7374984||Aqcoe1G133400.1.v3.1||-1||CDS||809461924||2076||81.93	7374984	7369143	b57266_PGA_scaffold11	PGA_scaffold11||12575391||12581358||TESI_018326-RA||1||CDS||2983404703||4420||81.93	12575391	12581358	1.000000e-250	165
78.5706	0.4634	a28620_01	01||7384283||7389374||Aqcoe1G133600.1.v3.1||-1||CDS||809461939||2078||78.31	7389374	7384283	b57266_PGA_scaffold11	PGA_scaffold11||12446339||12449116||TESI_018322-RA||1||CDS||2983404691||4416||78.31	12446339	12449116	4.000000e-87	215
1.3139	0.1002	a28620_01	01||7390119||7396378||Aqcoe1G133700.2.v3.1||1||CDS||809461953||2079||76.91	7390119	7396378	b57266_PGA_scaffold11	PGA_scaffold11||12419357||12425127||TESI_018320-RA||-1||CDS||2983404685||4414||76.91	12425127	12419357	4.000000e-178	265
25.1019	0.8522	a28620_01	01||7429652||7431192||Aqcoe1G134300.1.v3.1||1||CDS||809462001||2088||72.38	7429652	7431192	b57266_PGA_scaffold11	PGA_scaffold11||12411888||12415978||TESI_018319-RA||-1||CDS||2983404682||4413||72.38	12415978	12411888	1.000000e-30	295
1.2645	0.0427	a28620_01	01||7435272||7437802||Aqcoe1G134500.1.v3.1||1||CDS||809462029||2094||79.38	7435272	7437802	b57266_PGA_scaffold11	PGA_scaffold11||12370480||12383534||TESI_018318-RA||-1||CDS||2983404679||4412||79.38	12383534	12370480	1.000000e-250	345
1.1998	0.0948	a28620_01	01||7439011||7441811||Aqcoe1G134600.1.v3.1||-1||CDS||809462039||2096||79.1	7441811	7439011	b57266_PGA_scaffold11	PGA_scaffold11||12364853||12366822||TESI_018317-RA||1||CDS||2983404676||4411||79.1	12364853	12366822	1.000000e-250	395
1.2103	0.0378	a28620_01	01||7468364||7473148||Aqcoe1G135100.1.v3.1||1||CDS||809462077||2103||84.18	7468364	7473148	b57266_PGA_scaffold11	PGA_scaffold11||12202913||12208857||TESI_018312-RA||-1||CDS||2983404661||4406||84.18	12208857	12202913	1.000000e-250	445
1.6117	0.0939	a28620_01	01||7497960||7499756||Aqcoe1G135600.1.v3.1||-1||CDS||809462111||2109||78.53	7499756	7497960	b57266_PGA_scaffold11	PGA_scaffold11||12152793||12155172||TESI_018309-RA||1||CDS||2983404652||4403||78.53	12152793	12155172	1.000000e-250	495
1.1713	0.1600	a28620_01	01||7588373||7596750||Aqcoe1G136500.1.v3.1||1||CDS||809462172||2122||71.94	7588373	7596750	b57266_PGA_scaffold11	PGA_scaffold11||11981618||11990647||TESI_018299-RA||-1||CDS||2983404622||4393||71.94	11990647	11981618	1.000000e-250	542
2.0300	0.5801	a28620_01	01||7603623||7607268||Aqcoe1G136800.1.v3.1||-1||CDS||809462199||2126||84.89	7607268	7603623	b57266_PGA_scaffold11	PGA_scaffold11||11967036||11972571||TESI_018297-RA||1||CDS||2983404616||4391||84.89	11967036	11972571	3.000000e-37	578
1.0094	0.1209	a28620_01	01||7627137||7633101||Aqcoe1G137000.1.v3.1||-1||CDS||809462215||2129||77.44	7633101	7627137	b57266_PGA_scaffold11	PGA_scaffold11||11950648||11960157||TESI_018296-RA||1||CDS||2983404613||4390||77.44	11950648	11960157	1.000000e-250	628
1.7631	0.0691	a28620_01	01||7637525||7641083||Aqcoe1G137100.1.v3.1||-1||CDS||809462222||2130||81.32	7641083	7637525	b57266_PGA_scaffold11	PGA_scaffold11||11886658||11891348||TESI_018294-RA||1||CDS||2983404607||4388||81.32	11886658	11891348	1.000000e-250	678
15.5107	17.1782	a28620_01	01||7644716||7649080||Aqcoe1G137300.1.v3.1||-1||CDS||809462233||2132||76.76	7649080	7644716	b57266_PGA_scaffold11	PGA_scaffold11||11847678||11848482||TESI_018293-RA||1||CDS||2983404604||4387||76.76	11847678	11848482	8.000000e-77	728
1.0460	0.2047	a28620_01	01||7653488||7656505||Aqcoe1G137400.1.v3.1||-1||CDS||809462259||2138||74.15	7656505	7653488	b57266_PGA_scaffold11	PGA_scaffold11||11823996||11828323||TESI_018291-RA||1||CDS||2983404598||4385||74.15	11823996	11828323	1.000000e-250	778
0.8135	0.1476	a28620_01	01||7657758||7666220||Aqcoe1G137500.1.v3.1||1||CDS||809462269||2140||78.31	7657758	7666220	b57266_PGA_scaffold11	PGA_scaffold11||11765883||11785250||TESI_018289-RA||-1||CDS||2983404592||4383||78.31	11785250	11765883	1.000000e-250	828
1.1911	0.3292	a28620_01	01||7681212||7687431||Aqcoe1G138000.1.v3.1||1||CDS||809462310||2148||66.03	7681212	7687431	b57266_PGA_scaffold11	PGA_scaffold11||11705301||11726976||TESI_018287-RA||-1||CDS||2983404586||4381||66.03	11726976	11705301	4.000000e-108	878
1.7318	0.3862	a28620_01	01||7730735||7736480||Aqcoe1G138800.1.v3.1||-1||CDS||809462389||2164||69.72	7736480	7730735	b57266_PGA_scaffold11	PGA_scaffold11||11629175||11635999||TESI_018285-RA||-1||CDS||2983404580||4379||69.72	11635999	11629175	3.000000e-131	925
0.7033	0.0742	a28620_01	01||7784810||7788744||Aqcoe1G139800.1.v3.1||-1||CDS||809462444||2174||84.94	7788744	7784810	b57266_PGA_scaffold11	PGA_scaffold11||11594727||11602562||TESI_018283-RA||1||CDS||2983404574||4377||84.94	11594727	11602562	3.000000e-152	975
1.4079	0.3583	a28620_01	01||7802900||7821498||Aqcoe1G140000.1.v3.1||1||CDS||809462466||2179||70.51	7802900	7821498	b57266_PGA_scaffold11	PGA_scaffold11||11501048||11528052||TESI_018282-RA||-1||CDS||2983404571||4376||70.51	11528052	11501048	1.000000e-250	1025
1.9063	0.0625	a28620_01	01||7823792||7826395||Aqcoe1G140100.1.v3.1||-1||CDS||809462480||2182||79.4	7826395	7823792	b57266_PGA_scaffold11	PGA_scaffold11||11494847||11498255||TESI_018281-RA||1||CDS||2983404568||4375||79.4	11494847	11498255	1.000000e-250	1075
0.9325	0.2389	a28620_01	01||7843015||7850008||Aqcoe1G140400.1.v3.1||-1||CDS||809462500||2186||71.35	7850008	7843015	b57266_PGA_scaffold11	PGA_scaffold11||11468325||11475437||TESI_018280-RA||1||CDS||2983404565||4374||71.35	11468325	11475437	1.000000e-250	1125
1.3539	0.2688	a28620_01	01||7907473||7910694||Aqcoe1G141400.1.v3.1||1||CDS||809462581||2202||76.29	7907473	7910694	b57266_PGA_scaffold11	PGA_scaffold11||11388558||11393032||TESI_018277-RA||-1||CDS||2983404556||4371||76.29	11393032	11388558	1.000000e-250	1172
0.7656	0.0926	a28620_01	01||7926957||7933956||Aqcoe1G141800.2.v3.1||1||CDS||809466512||2209||82.16	7926957	7933956	b57266_PGA_scaffold11	PGA_scaffold11||11261693||11274401||TESI_018272-RA||-1||CDS||2983404541||4366||82.16	11274401	11261693	1.000000e-250	1222
2.0953	0.4695	a28620_01	01||7963088||7964625||Aqcoe1G142600.1.v3.1||1||CDS||809466613||2220||69.95	7963088	7964625	b57266_PGA_scaffold11	PGA_scaffold11||11211041||11212125||TESI_018269-RA||-1||CDS||2983404532||4363||69.95	11212125	11211041	6.000000e-60	1269
0.9202	0.1118	a28620_01	01||7978982||7982914||Aqcoe1G142700.1.v3.1||1||CDS||809466634||2221||78.78	7978982	7982914	b57266_PGA_scaffold11	PGA_scaffold11||11190115||11197676||TESI_018268-RA||-1||CDS||2983404529||4362||78.78	11197676	11190115	1.000000e-250	1319
1.4242	0.2600	a28620_01	01||7998419||7999767||Aqcoe1G143100.1.v3.1||-1||CDS||809466708||2229||74.96	7999767	7998419	b57266_PGA_scaffold11	PGA_scaffold11||11159366||11164147||TESI_018267-RA||1||CDS||2983404526||4361||74.96	11159366	11164147	1.000000e-117	1369
1.1626	0.1992	a28620_01	01||8004832||8015751||Aqcoe1G143300.1.v3.1||-1||CDS||809466751||2233||78.23	8015751	8004832	b57266_PGA_scaffold11	PGA_scaffold11||11129067||11157223||TESI_018266-RA||1||CDS||2983404523||4360||78.23	11129067	11157223	1.000000e-250	1419
1.0617	0.1693	a28620_01	01||8018833||8021599||Aqcoe1G143400.1.v3.1||1||CDS||809466768||2235||79.64	8018833	8021599	b57266_PGA_scaffold11	PGA_scaffold11||11100142||11102222||TESI_018264-RA||-1||CDS||2983404517||4358||79.64	11102222	11100142	3.000000e-78	1469
1.0082	0.2842	a28620_01	01||8022630||8024162||Aqcoe1G143600.1.v3.1||-1||CDS||809466799||2238||71.47	8024162	8022630	b57266_PGA_scaffold11	PGA_scaffold11||11083359||11088595||TESI_018263-RA||1||CDS||2983404514||4357||71.47	11083359	11088595	7.000000e-47	1515
1.9256	0.0616	a28620_01	01||8069006||8070855||Aqcoe1G144000.1.v3.1||1||CDS||809466861||2244||76.7	8069006	8070855	b57266_PGA_scaffold11	PGA_scaffold11||11012612||11014348||TESI_018260-RA||-1||CDS||2983404505||4354||76.7	11014348	11012612	1.000000e-250	1565
2.2349	0.1297	a28620_01	01||8118572||8120510||Aqcoe1G145100.1.v3.1||1||CDS||809467030||2258||71.43	8118572	8120510	b57266_PGA_scaffold11	PGA_scaffold11||10873553||10877182||TESI_018250-RA||-1||CDS||2983404475||4344||71.43	10877182	10873553	1.000000e-165	1612
0.9818	0.2776	a28620_01	01||8131870||8133264||Aqcoe1G145300.1.v3.1||1||CDS||809467082||2263||70.03	8131870	8133264	b57266_PGA_scaffold11	PGA_scaffold11||10837001||10838395||TESI_018249-RA||-1||CDS||2983404472||4343||70.03	10838395	10837001	7.000000e-174	1662
0.9102	0.1141	a28620_01	01||8135101||8140167||Aqcoe1G145400.1.v3.1||-1||CDS||809467095||2264||82.61	8140167	8135101	b57266_PGA_scaffold11	PGA_scaffold11||10820859||10833232||TESI_018248-RA||1||CDS||2983404469||4342||82.61	10820859	10833232	1.000000e-250	1712
1.2501	0.1110	a28620_01	01||8155508||8159187||Aqcoe1G145500.1.v3.1||-1||CDS||809467110||2265||77.4	8159187	8155508	b57266_PGA_scaffold11	PGA_scaffold11||10807565||10818620||TESI_018247-RA||1||CDS||2983404466||4341||77.4	10807565	10818620	1.000000e-250	1762
0.7502	0.1188	a28620_01	01||8163276||8171520||Aqcoe1G145600.1.v3.1||1||CDS||809467118||2267||84.66	8163276	8171520	b57266_PGA_scaffold11	PGA_scaffold11||10743123||10759005||TESI_018245-RA||1||CDS||2983404460||4339||84.66	10743123	10759005	1.000000e-250	1812
#2	922.0	a28620_01	b57266_PGA_scaffold11	r	20  Mean Ks:  8.5643	Mean Kn: 0.3082
#Ks	Kn	a<db_genome_id>_<chr>	chr1||start1||stop1||name1||strand1||type1||db_feature_id1||genome_order1||percent_id1	start1	stop1	b<db_genome_id>_<chr>	chr2||start2||stop2||name2||strand2||type2||db_feature_id2||genome_order2||percent_id2	start2	stop2	eval	block_score	GEVO_link
6.1578	0.5468	a28620_01	01||4924069||4926474||Aqcoe1G092300.1.v3.1||1||CDS||809456678||1498||68.04	4924069	4926474	b57266_PGA_scaffold11	PGA_scaffold11||6026791||6040674||TESI_017965-RA||1||CDS||2983403620||4059||68.04	6026791	6040674	1.000000e-11	11
71.8619	1.0053	a28620_01	01||4936909||4937385||Aqcoe1G092700.1.v3.1||1||CDS||809456722||1502||78.08	4936909	4937385	b57266_PGA_scaffold11	PGA_scaffold11||6014288||6017525||TESI_017964-RA||-1||CDS||2983403617||4058||78.08	6017525	6014288	3.000000e-72	61
57.0736	0.4948	a28620_01	01||4945298||4945771||Aqcoe1G092900.1.v3.1||1||CDS||809456747||1504||69.2	4945298	4945771	b57266_PGA_scaffold11	PGA_scaffold11||5983203||5991368||TESI_017959-RA||-1||CDS||2983403602||4053||69.2	5991368	5983203	5.000000e-18	78
3.3270	0.2726	a28620_01	01||4962735||4964235||Aqcoe1G093200.1.v3.1||-1||CDS||809456789||1508||65.8	4964235	4962735	b57266_PGA_scaffold11	PGA_scaffold11||5979259||5981202||TESI_017958-RA||1||CDS||2983403599||4052||65.8	5979259	5981202	9.000000e-58	128
1.0532	0.3679	a28620_01	01||4973194||4979967||Aqcoe1G093300.1.v3.1||-1||CDS||809456812||1510||77.44	4979967	4973194	b57266_PGA_scaffold11	PGA_scaffold11||5938686||5960635||TESI_017957-RA||1||CDS||2983403596||4051||77.44	5938686	5960635	2.000000e-101	178
0.7958	0.0867	a28620_01	01||4988029||4990813||Aqcoe1G093700.1.v3.1||1||CDS||809456880||1518||83.08	4988029	4990813	b57266_PGA_scaffold11	PGA_scaffold11||5916125||5921546||TESI_017955-RA||-1||CDS||2983403590||4049||83.08	5921546	5916125	1.000000e-173	228
0.7936	0.1472	a28620_01	01||4992742||4995776||Aqcoe1G093800.1.v3.1||1||CDS||809456898||1520||78.53	4992742	4995776	b57266_PGA_scaffold11	PGA_scaffold11||5908588||5911496||TESI_017954-RA||-1||CDS||2983403587||4048||78.53	5911496	5908588	1.000000e-250	278
1.3564	0.2053	a28620_01	01||5028574||5032905||Aqcoe1G094900.1.v3.1||-1||CDS||809456992||1531||73.56	5032905	5028574	b57266_PGA_scaffold11	PGA_scaffold11||5808726||5828793||TESI_017944-RA||1||CDS||2983403557||4038||73.56	5808726	5828793	1.000000e-250	325
1.0411	0.1748	a28620_01	01||5049048||5050499||Aqcoe1G095200.1.v3.1||1||CDS||809457024||1535||86.35	5049048	5050499	b57266_PGA_scaffold11	PGA_scaffold11||5771149||5784218||TESI_017941-RA||-1||CDS||2983403548||4035||86.35	5784218	5771149	2.000000e-150	375
1.4864	0.1495	a28620_01	01||5057041||5060117||Aqcoe1G095400.1.v3.1||1||CDS||809457052||1539||74.14	5057041	5060117	b57266_PGA_scaffold11	PGA_scaffold11||5767031||5770882||TESI_017940-RA||-1||CDS||2983403545||4034||74.14	5770882	5767031	1.000000e-250	425
2.6043	0.1197	a28620_01	01||5064092||5065711||Aqcoe1G095600.1.v3.1||-1||CDS||809457083||1543||72.76	5065711	5064092	b57266_PGA_scaffold11	PGA_scaffold11||5763757||5765355||TESI_017939-RA||1||CDS||2983403542||4033||72.76	5763757	5765355	1.000000e-250	475
12.2701	0.8002	a28620_01	01||5072451||5078572||Aqcoe1G095700.1.v3.1||1||CDS||809457093||1544||79.14	5072451	5078572	b57266_PGA_scaffold11	PGA_scaffold11||5727627||5736416||TESI_017936-RA||-1||CDS||2983403533||4030||79.14	5736416	5727627	2.000000e-134	525
1.0011	0.1828	a28620_01	01||5083995||5089082||Aqcoe1G095900.1.v3.1||-1||CDS||809457125||1549||77.17	5089082	5083995	b57266_PGA_scaffold11	PGA_scaffold11||5705463||5712967||TESI_017933-RA||1||CDS||2983403524||4027||77.17	5705463	5712967	1.000000e-250	575
2.2758	0.1681	a28620_01	01||5098574||5099335||Aqcoe1G096100.1.v3.1||-1||CDS||809457160||1553||68.41	5099335	5098574	b57266_PGA_scaffold11	PGA_scaffold11||5687422||5688611||TESI_017932-RA||1||CDS||2983403521||4026||68.41	5687422	5688611	3.000000e-68	625
2.2895	0.5389	a28620_01	01||5107974||5112037||Aqcoe1G096300.1.v3.1||-1||CDS||809457178||1555||76.15	5112037	5107974	b57266_PGA_scaffold11	PGA_scaffold11||5678622||5680201||TESI_017931-RA||1||CDS||2983403518||4025||76.15	5678622	5680201	7.000000e-79	675
1.0792	0.1720	a28620_01	01||5142293||5150488||Aqcoe1G096800.1.v3.1||-1||CDS||809457224||1560||80.37	5150488	5142293	b57266_PGA_scaffold11	PGA_scaffold11||5633514||5654583||TESI_017929-RA||1||CDS||2983403512||4023||80.37	5633514	5654583	1.000000e-250	725
1.0085	0.0669	a28620_01	01||5258680||5260696||Aqcoe1G098200.1.v3.1||1||CDS||809457361||1580||78.56	5258680	5260696	b57266_PGA_scaffold11	PGA_scaffold11||5608631||5616985||TESI_017927-RA||-1||CDS||2983403506||4021||78.56	5616985	5608631	3.000000e-161	772
1.2577	0.3113	a28620_01	01||5309533||5313171||Aqcoe1G098900.1.v3.1||-1||CDS||809457404||1589||77.74	5313171	5309533	b57266_PGA_scaffold11	PGA_scaffold11||5534530||5538523||TESI_017924-RA||1||CDS||2983403497||4018||77.74	5534530	5538523	4.000000e-118	822
0.8394	0.2005	a28620_01	01||5313748||5317000||Aqcoe1G099000.1.v3.1||1||CDS||809457409||1590||75.32	5313748	5317000	b57266_PGA_scaffold11	PGA_scaffold11||5510069||5514367||TESI_017922-RA||-1||CDS||2983403491||4016||75.32	5514367	5510069	2.000000e-85	872
1.7141	0.1518	a28620_01	01||5325835||5327946||Aqcoe1G099200.1.v3.1||-1||CDS||809457423||1593||71.44	5327946	5325835	b57266_PGA_scaffold11	PGA_scaffold11||5505913||5508020||TESI_017921-RA||1||CDS||2983403488||4015||71.44	5505913	5508020	1.000000e-250	922
#3	905.0	a28620_01	b57266_PGA_scaffold11	r	20  Mean Ks:  8.4491	Mean Kn: 0.4013
#Ks	Kn	a<db_genome_id>_<chr>	chr1||start1||stop1||name1||strand1||type1||db_feature_id1||genome_order1||percent_id1	start1	stop1	b<db_genome_id>_<chr>	chr2||start2||stop2||name2||strand2||type2||db_feature_id2||genome_order2||percent_id2	start2	stop2	eval	block_score	GEVO_link
1.1036	0.2296	a28620_01	01||3985554||3991537||Aqcoe1G076200.1.v3.1||1||CDS||809454200||1263||74.56	3985554	3991537	b57266_PGA_scaffold11	PGA_scaffold11||20091879||20098250||TESI_018605-RA||-1||CDS||2983405540||4699||74.56	20098250	20091879	1.000000e-250	50
1.2546	0.1657	a28620_01	01||4006334||4008720||Aqcoe1G076600.1.v3.1||1||CDS||809454249||1269||75.93	4006334	4008720	b57266_PGA_scaffold11	PGA_scaffold11||20041480||20050985||TESI_018604-RA||-1||CDS||2983405537||4698||75.93	20050985	20041480	4.000000e-129	100
1.0583	0.2517	a28620_01	01||4017283||4021051||Aqcoe1G076700.1.v3.1||1||CDS||809454257||1270||66.95	4017283	4021051	b57266_PGA_scaffold11	PGA_scaffold11||20016241||20030940||TESI_018603-RA||-1||CDS||2983405534||4697||66.95	20030940	20016241	1.000000e-93	150
1.0599	0.1589	a28620_01	01||4022299||4025254||Aqcoe1G076800.1.v3.1||-1||CDS||809454325||1279||76.99	4025254	4022299	b57266_PGA_scaffold11	PGA_scaffold11||20000157||20014243||TESI_018602-RA||1||CDS||2983405531||4696||76.99	20000157	20014243	1.000000e-250	200
0.8930	0.0683	a28620_01	01||4028893||4040529||Aqcoe1G076900.1.v3.1||1||CDS||809454338||1280||84.64	4028893	4040529	b57266_PGA_scaffold11	PGA_scaffold11||19940444||19972158||TESI_018599-RA||-1||CDS||2983405522||4693||84.64	19972158	19940444	1.000000e-250	250
1.3913	0.3637	a28620_01	01||4076813||4078243||Aqcoe1G077400.1.v3.1||-1||CDS||809454407||1287||63.64	4078243	4076813	b57266_PGA_scaffold11	PGA_scaffold11||19843229||19845083||TESI_018598-RA||1||CDS||2983405519||4692||63.64	19843229	19845083	2.000000e-28	277
8.4442	1.0871	a28620_01	01||4116221||4123371||Aqcoe1G078000.1.v3.1||1||CDS||809454484||1293||82.45	4116221	4123371	b57266_PGA_scaffold11	PGA_scaffold11||19751851||19761133||TESI_018595-RA||-1||CDS||2983405510||4689||82.45	19761133	19751851	1.000000e-250	327
1.1582	0.1958	a28620_01	01||4183941||4186847||Aqcoe1G078800.1.v3.1||-1||CDS||809454592||1304||70.86	4186847	4183941	b57266_PGA_scaffold11	PGA_scaffold11||19590335||19593323||TESI_018593-RA||1||CDS||2983405504||4687||70.86	19590335	19593323	1.000000e-250	374
1.0937	0.2443	a28620_01	01||4210745||4213350||Aqcoe1G079100.1.v3.1||1||CDS||809454645||1308||74.16	4210745	4213350	b57266_PGA_scaffold11	PGA_scaffold11||19441972||19446362||TESI_018590-RA||-1||CDS||2983405495||4684||74.16	19446362	19441972	1.000000e-250	424
0.9233	0.0820	a28620_01	01||4226880||4231690||Aqcoe1G079300.1.v3.1||-1||CDS||809454678||1311||81.37	4231690	4226880	b57266_PGA_scaffold11	PGA_scaffold11||19434012||19436104||TESI_018589-RA||1||CDS||2983405492||4683||81.37	19434012	19436104	1.000000e-250	474
1.2050	0.1037	a28620_01	01||4233172||4235186||Aqcoe1G079400.1.v3.1||1||CDS||809454691||1312||77.58	4233172	4235186	b57266_PGA_scaffold11	PGA_scaffold11||19392202||19397046||TESI_018588-RA||-1||CDS||2983405489||4682||77.58	19397046	19392202	1.000000e-250	524
1.4180	0.1830	a28620_01	01||4238703||4240825||Aqcoe1G079500.1.v3.1||1||CDS||809454703||1313||77.74	4238703	4240825	b57266_PGA_scaffold11	PGA_scaffold11||19370191||19375545||TESI_018587-RA||-1||CDS||2983405486||4681||77.74	19375545	19370191	4.000000e-142	574
1.7231	0.1185	a28620_01	01||4242627||4245052||Aqcoe1G079600.1.v3.1||-1||CDS||809454716||1314||79.21	4245052	4242627	b57266_PGA_scaffold11	PGA_scaffold11||19345078||19363975||TESI_018586-RA||1||CDS||2983405483||4680||79.21	19345078	19363975	4.000000e-102	624
1.5452	0.0622	a28620_01	01||4259236||4262941||Aqcoe1G079800.1.v3.1||-1||CDS||809454758||1318||82.3	4262941	4259236	b57266_PGA_scaffold11	PGA_scaffold11||19187110||19200836||TESI_018580-RA||1||CDS||2983405465||4674||82.3	19187110	19200836	1.000000e-250	674
28.6157	1.1970	a28620_01	01||4277002||4280761||Aqcoe1G080400.1.v3.1||1||CDS||809454826||1324||85.95	4277002	4280761	b57266_PGA_scaffold11	PGA_scaffold11||19143711||19149586||TESI_018578-RA||-1||CDS||2983405459||4672||85.95	19149586	19143711	1.000000e-55	724
65.6862	1.0851	a28620_01	01||4287951||4289664||Aqcoe1G080600.1.v3.1||1||CDS||809454859||1327||72.2	4287951	4289664	b57266_PGA_scaffold11	PGA_scaffold11||19105814||19114723||TESI_018575-RA||-1||CDS||2983405450||4669||72.2	19114723	19105814	2.000000e-26	749
2.4857	0.5324	a28620_01	01||4290126||4291945||Aqcoe1G080700.1.v3.1||-1||CDS||809454872||1328||81.36	4291945	4290126	b57266_PGA_scaffold11	PGA_scaffold11||19083419||19094649||TESI_018574-RA||1||CDS||2983405447||4668||81.36	19083419	19094649	2.000000e-69	799
43.5526	1.2729	a28620_01	01||4363255||4364088||Aqcoe1G082000.1.v3.1||1||CDS||809455030||1342||76.74	4363255	4364088	b57266_PGA_scaffold11	PGA_scaffold11||19043712||19050738||TESI_018573-RA||-1||CDS||2983405444||4667||76.74	19050738	19043712	4.000000e-10	805
1.0044	0.2635	a28620_01	01||4393124||4395035||Aqcoe1G082600.1.v3.1||1||CDS||809455096||1348||78.38	4393124	4395035	b57266_PGA_scaffold11	PGA_scaffold11||19010882||19013399||TESI_018572-RA||-1||CDS||2983405441||4666||78.38	19013399	19010882	1.000000e-95	855
3.3653	0.3616	a28620_01	01||4399194||4405387||Aqcoe1G082800.1.v3.1||1||CDS||809455125||1351||74.05	4399194	4405387	b57266_PGA_scaffold11	PGA_scaffold11||18894451||18902243||TESI_018570-RA||-1||CDS||2983405435||4664||74.05	18902243	18894451	2.000000e-133	905
#4	890.0	a28620_01	b57266_PGA_scaffold11	r	19  Mean Ks:  5.3033	Mean Kn: 0.3275
#Ks	Kn	a<db_genome_id>_<chr>	chr1||start1||stop1||name1||strand1||type1||db_feature_id1||genome_order1||percent_id1	start1	stop1	b<db_genome_id>_<chr>	chr2||start2||stop2||name2||strand2||type2||db_feature_id2||genome_order2||percent_id2	start2	stop2	eval	block_score	GEVO_link
1.4141	0.1702	a28620_01	01||37894835||37897319||Aqcoe1G392900.1.v3.1||-1||CDS||809502983||5889||74.79	37897319	37894835	b57266_PGA_scaffold11	PGA_scaffold11||2481285||2483861||TESI_017705-RA||1||CDS||2983402840||3799||74.79	2481285	2483861	1.000000e-250	50
1.0040	0.1329	a28620_01	01||37899408||37900426||Aqcoe1G393000.1.v3.1||-1||CDS||809502996||5890||79.8	37900426	37899408	b57266_PGA_scaffold11	PGA_scaffold11||2443673||2444003||TESI_017703-RA||1||CDS||2983402834||3797||79.8	2443673	2444003	2.000000e-44	93
6.6885	0.4156	a28620_01	01||37918463||37919155||Aqcoe1G393300.1.v3.1||-1||CDS||809503049||5895||78.26	37919155	37918463	b57266_PGA_scaffold11	PGA_scaffold11||2432555||2433373||TESI_017702-RA||1||CDS||2983402831||3796||78.26	2432555	2433373	4.000000e-51	143
1.4426	0.5578	a28620_01	01||37923373||37928054||Aqcoe1G393400.1.v3.1||-1||CDS||809503072||5899||77.55	37928054	37923373	b57266_PGA_scaffold11	PGA_scaffold11||2425287||2429249||TESI_017701-RA||1||CDS||2983402828||3795||77.55	2425287	2429249	1.000000e-68	193
4.9009	1.2546	a28620_01	01||37934213||37940696||Aqcoe1G393500.1.v3.1||-1||CDS||809503108||5901||80.82	37940696	37934213	b57266_PGA_scaffold11	PGA_scaffold11||2394731||2406894||TESI_017699-RA||1||CDS||2983402822||3793||80.82	2394731	2406894	8.000000e-170	243
2.3199	0.1857	a28620_01	01||37950097||37950594||Aqcoe1G393800.1.v3.1||1||CDS||809503160||5905||69.93	37950097	37950594	b57266_PGA_scaffold11	PGA_scaffold11||2366287||2366760||TESI_017696-RA||-1||CDS||2983402813||3790||69.93	2366760	2366287	3.000000e-52	293
1.4244	0.2039	a28620_01	01||37979498||37982416||Aqcoe1G394200.1.v3.1||1||CDS||809503225||5911||73.26	37979498	37982416	b57266_PGA_scaffold11	PGA_scaffold11||2305160||2305846||TESI_017694-RA||-1||CDS||2983402807||3788||73.26	2305846	2305160	4.000000e-94	343
0.9022	0.2511	a28620_01	01||38005639||38022327||Aqcoe1G394900.1.v3.1||1||CDS||809503322||5919||72.86	38005639	38022327	b57266_PGA_scaffold11	PGA_scaffold11||2249918||2303426||TESI_017693-RA||1||CDS||2983402804||3787||72.86	2249918	2303426	1.000000e-250	393
1.1472	0.2893	a28620_01	01||38037701||38040883||Aqcoe1G395100.1.v3.1||-1||CDS||809503345||5922||69.7	38040883	38037701	b57266_PGA_scaffold11	PGA_scaffold11||2201327||2205017||TESI_017691-RA||1||CDS||2983402798||3785||69.7	2201327	2205017	3.000000e-41	433
1.4125	0.2027	a28620_01	01||38060506||38062546||Aqcoe1G395400.1.v3.1||1||CDS||809503386||5925||74.01	38060506	38062546	b57266_PGA_scaffold11	PGA_scaffold11||2161181||2162042||TESI_017685-RA||-1||CDS||2983402780||3779||74.01	2162042	2161181	5.000000e-96	483
0.9632	0.1816	a28620_01	01||38064879||38070409||Aqcoe1G395500.1.v3.1||1||CDS||809503406||5927||71.81	38064879	38070409	b57266_PGA_scaffold11	PGA_scaffold11||2127653||2136741||TESI_017684-RA||-1||CDS||2983402777||3778||71.81	2136741	2127653	1.000000e-250	533
2.6894	0.5151	a28620_01	01||38079656||38095425||Aqcoe1G395700.1.v3.1||-1||CDS||809503438||5929||85.61	38095425	38079656	b57266_PGA_scaffold11	PGA_scaffold11||2112369||2125818||TESI_017683-RA||1||CDS||2983402774||3777||85.61	2112369	2125818	1.000000e-250	583
0.8616	0.1009	a28620_01	01||38118821||38122635||Aqcoe1G396200.1.v3.1||-1||CDS||809503548||5939||81.24	38122635	38118821	b57266_PGA_scaffold11	PGA_scaffold11||2024814||2029302||TESI_017680-RA||1||CDS||2983402765||3774||81.24	2024814	2029302	1.000000e-250	633
1.3579	0.2706	a28620_01	01||38139504||38141804||Aqcoe1G396600.1.v3.1||1||CDS||809503610||5946||68.61	38139504	38141804	b57266_PGA_scaffold11	PGA_scaffold11||1982335||1984469||TESI_017677-RA||-1||CDS||2983402756||3771||68.61	1984469	1982335	7.000000e-162	683
67.2831	0.7659	a28620_01	01||38157609||38159191||Aqcoe1G396700.1.v3.1||1||CDS||809503619||5947||81.61	38157609	38159191	b57266_PGA_scaffold11	PGA_scaffold11||1965610||1966610||TESI_017675-RA||-1||CDS||2983402750||3769||81.61	1966610	1965610	2.000000e-16	698
1.0731	0.1821	a28620_01	01||38168660||38169095||Aqcoe1G396900.1.v3.1||-1||CDS||809503680||5953||80.0	38169095	38168660	b57266_PGA_scaffold11	PGA_scaffold11||1954617||1955055||TESI_017674-RA||1||CDS||2983402747||3768||80.0	1954617	1955055	5.000000e-46	743
1.6579	0.1328	a28620_01	01||38256937||38258802||Aqcoe1G397700.1.v3.1||1||CDS||809503821||5965||75.56	38256937	38258802	b57266_PGA_scaffold11	PGA_scaffold11||1751410||1753555||TESI_017664-RA||-1||CDS||2983402717||3758||75.56	1753555	1751410	1.000000e-250	790
0.9427	0.1609	a28620_01	01||38265077||38265899||Aqcoe1G397900.1.v3.1||-1||CDS||809503845||5967||76.15	38265899	38265077	b57266_PGA_scaffold11	PGA_scaffold11||1728299||1733562||TESI_017662-RA||1||CDS||2983402711||3756||76.15	1728299	1733562	2.000000e-126	840
1.2772	0.2497	a28620_01	01||38272498||38273148||Aqcoe1G398100.1.v3.1||-1||CDS||809503864||5969||67.75	38273148	38272498	b57266_PGA_scaffold11	PGA_scaffold11||1714849||1715463||TESI_017661-RA||1||CDS||2983402708||3755||67.75	1714849	1715463	4.000000e-53	890
#5	744.0	a28620_01	b57266_PGA_scaffold11	r	15  Mean Ks:  3.9279	Mean Kn: 0.2678
#Ks	Kn	a<db_genome_id>_<chr>	chr1||start1||stop1||name1||strand1||type1||db_feature_id1||genome_order1||percent_id1	start1	stop1	b<db_genome_id>_<chr>	chr2||start2||stop2||name2||strand2||type2||db_feature_id2||genome_order2||percent_id2	start2	stop2	eval	block_score	GEVO_link
1.9368	0.2766	a28620_01	01||41536278||41539230||Aqcoe1G448900.1.v3.1||-1||CDS||809511326||6741||77.45	41539230	41536278	b57266_PGA_scaffold11	PGA_scaffold11||16624109||16630919||TESI_018479-RA||1||CDS||2983405162||4573||77.45	16624109	16630919	1.000000e-250	50
1.6958	0.3803	a28620_01	01||41557156||41561494||Aqcoe1G449400.1.v3.1||1||CDS||809511353||6746||71.84	41557156	41561494	b57266_PGA_scaffold11	PGA_scaffold11||16543136||16545129||TESI_018474-RA||-1||CDS||2983405147||4568||71.84	16545129	16543136	3.000000e-101	100
1.1958	0.0278	a28620_01	01||41573443||41577757||Aqcoe1G449700.1.v3.1||-1||CDS||809511373||6750||83.87	41577757	41573443	b57266_PGA_scaffold11	PGA_scaffold11||16504303||16514551||TESI_018472-RA||1||CDS||2983405141||4566||83.87	16504303	16514551	1.000000e-250	150
0.8051	0.1166	a28620_01	01||41583052||41588249||Aqcoe1G449800.1.v3.1||1||CDS||809511379||6751||82.15	41583052	41588249	b57266_PGA_scaffold11	PGA_scaffold11||16390279||16393463||TESI_018463-RA||-1||CDS||2983405114||4557||82.15	16393463	16390279	1.000000e-250	200
0.8048	0.1390	a28620_01	01||41601074||41606645||Aqcoe1G450200.1.v3.1||-1||CDS||809511405||6756||78.73	41606645	41601074	b57266_PGA_scaffold11	PGA_scaffold11||16372641||16387037||TESI_018462-RA||1||CDS||2983405111||4556||78.73	16372641	16387037	1.000000e-250	250
1.3799	0.3829	a28620_01	01||41646534||41653174||Aqcoe1G450600.1.v3.1||-1||CDS||809511437||6762||67.77	41653174	41646534	b57266_PGA_scaffold11	PGA_scaffold11||16176368||16186091||TESI_018455-RA||1||CDS||2983405090||4549||67.77	16176368	16186091	7.000000e-67	300
1.1918	0.2472	a28620_01	01||41669195||41672298||Aqcoe1G451100.1.v3.1||-1||CDS||809511476||6769||74.9	41672298	41669195	b57266_PGA_scaffold11	PGA_scaffold11||16126548||16131178||TESI_018453-RA||1||CDS||2983405084||4547||74.9	16126548	16131178	1.000000e-250	350
1.5015	0.3384	a28620_01	01||41688255||41690863||Aqcoe1G451500.1.v3.1||1||CDS||809511503||6774||85.96	41688255	41690863	b57266_PGA_scaffold11	PGA_scaffold11||16082317||16085191||TESI_018450-RA||-1||CDS||2983405075||4544||85.96	16085191	16082317	2.000000e-53	400
1.4781	0.1133	a28620_01	01||41695245||41696689||Aqcoe1G451700.1.v3.1||1||CDS||809511513||6776||80.5	41695245	41696689	b57266_PGA_scaffold11	PGA_scaffold11||16073960||16077413||TESI_018449-RA||-1||CDS||2983405072||4543||80.5	16077413	16073960	2.000000e-79	450
0.9887	0.0982	a28620_01	01||41708984||41712413||Aqcoe1G452000.1.v3.1||-1||CDS||809511529||6779||77.98	41712413	41708984	b57266_PGA_scaffold11	PGA_scaffold11||16064302||16070656||TESI_018448-RA||1||CDS||2983405069||4542||77.98	16064302	16070656	1.000000e-250	500
0.7825	0.1279	a28620_01	01||41789137||41798106||Aqcoe1G453300.1.v3.1||1||CDS||809511621||6795||79.37	41789137	41798106	b57266_PGA_scaffold11	PGA_scaffold11||15714454||15725508||TESI_018435-RA||-1||CDS||2983405030||4529||79.37	15725508	15714454	1.000000e-250	547
1.3705	0.1478	a28620_01	01||41798545||41800414||Aqcoe1G453400.1.v3.1||1||CDS||809511627||6796||76.43	41798545	41800414	b57266_PGA_scaffold11	PGA_scaffold11||15703991||15705338||TESI_018434-RA||-1||CDS||2983405027||4528||76.43	15705338	15703991	1.000000e-250	597
3.9733	0.2183	a28620_01	01||41888285||41889331||Aqcoe1G454400.1.v3.1||1||CDS||809511730||6811||77.7	41888285	41889331	b57266_PGA_scaffold11	PGA_scaffold11||15597384||15599103||TESI_018433-RA||-1||CDS||2983405024||4527||77.7	15599103	15597384	3.000000e-53	644
1.9974	0.3330	a28620_01	01||41912820||41915945||Aqcoe1G454700.1.v3.1||1||CDS||809511804||6820||65.68	41912820	41915945	b57266_PGA_scaffold11	PGA_scaffold11||15578942||15581957||TESI_018432-RA||-1||CDS||2983405021||4526||65.68	15581957	15578942	2.000000e-74	694
37.8169	1.0704	a28620_01	01||41935144||41939218||Aqcoe1G455400.1.v3.1||1||CDS||809511865||6827||69.35	41935144	41939218	b57266_PGA_scaffold11	PGA_scaffold11||15563507||15565416||TESI_018431-RA||-1||CDS||2983405018||4525||69.35	15565416	15563507	3.000000e-97	744
#6	739.0	a28620_01	b57266_PGA_scaffold11	r	16  Mean Ks:  10.2456	Mean Kn: 0.4395
#Ks	Kn	a<db_genome_id>_<chr>	chr1||start1||stop1||name1||strand1||type1||db_feature_id1||genome_order1||percent_id1	start1	stop1	b<db_genome_id>_<chr>	chr2||start2||stop2||name2||strand2||type2||db_feature_id2||genome_order2||percent_id2	start2	stop2	eval	block_score	GEVO_link
59.8676	1.2057	a28620_01	01||5924072||5931956||Aqcoe1G110500.1.v3.1||1||CDS||809458272||1756||75.95	5924072	5931956	b57266_PGA_scaffold11	PGA_scaffold11||15255050||15272244||TESI_018425-RA||-1||CDS||2983405000||4519||75.95	15272244	15255050	1.000000e-250	50
1.4000	0.2050	a28620_01	01||5950845||5960094||Aqcoe1G110900.1.v3.1||-1||CDS||809458294||1760||82.2	5960094	5950845	b57266_PGA_scaffold11	PGA_scaffold11||15111736||15130708||TESI_018421-RA||1||CDS||2983404988||4515||82.2	15111736	15130708	1.000000e-250	100
2.2811	0.4586	a28620_01	01||6005302||6014518||Aqcoe1G111100.1.v3.1||-1||CDS||809458306||1762||72.78	6014518	6005302	b57266_PGA_scaffold11	PGA_scaffold11||15033874||15052846||TESI_018419-RA||1||CDS||2983404982||4513||72.78	15033874	15052846	1.000000e-250	150
2.1237	0.7430	a28620_01	01||6026528||6033956||Aqcoe1G111200.1.v3.1||-1||CDS||809458328||1767||83.95	6033956	6026528	b57266_PGA_scaffold11	PGA_scaffold11||14985910||15014460||TESI_018418-RA||1||CDS||2983404979||4512||83.95	14985910	15014460	1.000000e-87	200
1.0730	0.2395	a28620_01	01||6034606||6042149||Aqcoe1G111300.1.v3.1||1||CDS||809458342||1770||74.15	6034606	6042149	b57266_PGA_scaffold11	PGA_scaffold11||14941033||14960401||TESI_018416-RA||-1||CDS||2983404973||4510||74.15	14960401	14941033	1.000000e-250	250
9.3453	0.6858	a28620_01	01||6053522||6054158||Aqcoe1G111500.1.v3.1||1||CDS||809458353||1772||75.95	6053522	6054158	b57266_PGA_scaffold11	PGA_scaffold11||14928157||14929070||TESI_018415-RA||-1||CDS||2983404970||4509||75.95	14929070	14928157	1.000000e-07	257
0.8134	0.1008	a28620_01	01||6077368||6079162||Aqcoe1G111900.1.v3.1||-1||CDS||809458389||1779||82.04	6079162	6077368	b57266_PGA_scaffold11	PGA_scaffold11||14922815||14923888||TESI_018414-RA||1||CDS||2983404967||4508||82.04	14922815	14923888	4.000000e-175	307
1.1178	0.0762	a28620_01	01||6090039||6098014||Aqcoe1G112200.1.v3.1||-1||CDS||809458419||1785||80.49	6098014	6090039	b57266_PGA_scaffold11	PGA_scaffold11||14823841||14829132||TESI_018411-RA||1||CDS||2983404958||4505||80.49	14823841	14829132	1.000000e-250	357
1.5363	0.3374	a28620_01	01||6105312||6109803||Aqcoe1G112300.1.v3.1||-1||CDS||809458425||1786||71.6	6109803	6105312	b57266_PGA_scaffold11	PGA_scaffold11||14791546||14795399||TESI_018410-RA||1||CDS||2983404955||4504||71.6	14791546	14795399	2.000000e-105	407
0.9590	0.1710	a28620_01	01||6123004||6125865||Aqcoe1G112900.1.v3.1||-1||CDS||809458477||1796||80.33	6125865	6123004	b57266_PGA_scaffold11	PGA_scaffold11||14736851||14745063||TESI_018406-RA||1||CDS||2983404943||4500||80.33	14736851	14745063	2.000000e-91	457
10.4119	1.0389	a28620_01	01||6149298||6157278||Aqcoe1G113200.1.v3.1||1||CDS||809458505||1801||71.93	6149298	6157278	b57266_PGA_scaffold11	PGA_scaffold11||14651515||14653615||TESI_018402-RA||-1||CDS||2983404931||4496||71.93	14653615	14651515	4.000000e-114	507
67.1748	1.0674	a28620_01	01||6164889||6177792||Aqcoe1G113400.1.v3.1||1||CDS||809458517||1803||82.96	6164889	6177792	b57266_PGA_scaffold11	PGA_scaffold11||14605191||14627292||TESI_018400-RA||-1||CDS||2983404925||4494||82.96	14627292	14605191	1.000000e-250	557
0.7284	0.0920	a28620_01	01||6193598||6197715||Aqcoe1G113800.1.v3.1||-1||CDS||809458546||1808||82.46	6197715	6193598	b57266_PGA_scaffold11	PGA_scaffold11||14570482||14576433||TESI_018399-RA||1||CDS||2983404922||4493||82.46	14570482	14576433	1.000000e-250	607
0.9791	0.0560	a28620_01	01||6273155||6278204||Aqcoe1G115100.1.v3.1||1||CDS||809458625||1823||78.43	6273155	6278204	b57266_PGA_scaffold11	PGA_scaffold11||14480910||14490570||TESI_018397-RA||-1||CDS||2983404916||4491||78.43	14490570	14480910	1.000000e-250	654
0.8556	0.1200	a28620_01	01||6288015||6292149||Aqcoe1G115400.1.v3.1||-1||CDS||809458641||1826||79.43	6292149	6288015	b57266_PGA_scaffold11	PGA_scaffold11||14417323||14427281||TESI_018393-RA||1||CDS||2983404904||4487||79.43	14417323	14427281	1.000000e-250	704
3.2634	0.4342	a28620_01	01||6316944||6318178||Aqcoe1G115900.1.v3.1||1||CDS||809458688||1834||71.94	6316944	6318178	b57266_PGA_scaffold11	PGA_scaffold11||14383649||14384616||TESI_018391-RA||-1||CDS||2983404898||4485||71.94	14384616	14383649	9.000000e-36	739
#7	738.0	a28620_01	b57266_PGA_scaffold11	r	15  Mean Ks:  7.2758	Mean Kn: 0.3492
#Ks	Kn	a<db_genome_id>_<chr>	chr1||start1||stop1||name1||strand1||type1||db_feature_id1||genome_order1||percent_id1	start1	stop1	b<db_genome_id>_<chr>	chr2||start2||stop2||name2||strand2||type2||db_feature_id2||genome_order2||percent_id2	start2	stop2	eval	block_score	GEVO_link
1.4767	0.4624	a28620_01	01||6837390||6843251||Aqcoe1G124300.1.v3.1||1||CDS||809459690||1957||74.67	6837390	6843251	b57266_PGA_scaffold11	PGA_scaffold11||13516615||13550501||TESI_018361-RA||1||CDS||2983404808||4455||74.67	13516615	13550501	8.000000e-121	50
0.9472	0.2124	a28620_01	01||6910045||6913521||Aqcoe1G125500.1.v3.1||1||CDS||809459846||1974||76.69	6910045	6913521	b57266_PGA_scaffold11	PGA_scaffold11||13134195||13145417||TESI_018352-RA||-1||CDS||2983404781||4446||76.69	13145417	13134195	1.000000e-250	97
1.1834	0.1710	a28620_01	01||6924724||6925761||Aqcoe1G125800.1.v3.1||1||CDS||809459903||1977||72.45	6924724	6925761	b57266_PGA_scaffold11	PGA_scaffold11||13128695||13130532||TESI_018351-RA||-1||CDS||2983404778||4445||72.45	13130532	13128695	6.000000e-141	147
0.9731	0.0853	a28620_01	01||6926497||6930262||Aqcoe1G125900.1.v3.1||1||CDS||809459918||1978||84.14	6926497	6930262	b57266_PGA_scaffold11	PGA_scaffold11||13111605||13123509||TESI_018350-RA||-1||CDS||2983404775||4444||84.14	13123509	13111605	1.000000e-250	197
3.1517	1.2222	a28620_01	01||6962001||6967506||Aqcoe1G126700.1.v3.1||-1||CDS||809460018||1989||76.99	6967506	6962001	b57266_PGA_scaffold11	PGA_scaffold11||13038569||13039666||TESI_018347-RA||1||CDS||2983404766||4441||76.99	13038569	13039666	1.000000e-114	244
87.1496	1.7757	a28620_01	01||6973646||6979442||Aqcoe1G126800.1.v3.1||1||CDS||809461438||1990||77.68	6973646	6979442	b57266_PGA_scaffold11	PGA_scaffold11||13012729||13020913||TESI_018346-RA||-1||CDS||2983404763||4440||77.68	13020913	13012729	1.000000e-71	294
1.4312	0.1802	a28620_01	01||6980995||6983600||Aqcoe1G126900.1.v3.1||1||CDS||809461444||1991||71.93	6980995	6983600	b57266_PGA_scaffold11	PGA_scaffold11||12995575||13001242||TESI_018344-RA||-1||CDS||2983404757||4438||71.93	13001242	12995575	5.000000e-94	344
1.6177	0.1985	a28620_01	01||7006502||7008879||Aqcoe1G127300.1.v3.1||-1||CDS||809461480||1995||74.01	7008879	7006502	b57266_PGA_scaffold11	PGA_scaffold11||12975575||12980655||TESI_018342-RA||1||CDS||2983404751||4436||74.01	12975575	12980655	1.000000e-84	394
2.0982	0.1495	a28620_01	01||7037511||7038358||Aqcoe1G127700.1.v3.1||1||CDS||809461515||1999||73.49	7037511	7038358	b57266_PGA_scaffold11	PGA_scaffold11||12923051||12923900||TESI_018340-RA||-1||CDS||2983404745||4434||73.49	12923900	12923051	2.000000e-120	444
0.8847	0.1781	a28620_01	01||7093121||7094004||Aqcoe1G128300.1.v3.1||-1||CDS||809461582||2013||71.03	7094004	7093121	b57266_PGA_scaffold11	PGA_scaffold11||12860301||12861271||TESI_018337-RA||1||CDS||2983404736||4431||71.03	12860301	12861271	5.000000e-97	491
3.6143	0.1280	a28620_01	01||7144746||7147354||Aqcoe1G129400.1.v3.1||1||CDS||809461652||2026||72.1	7144746	7147354	b57266_PGA_scaffold11	PGA_scaffold11||12808025||12821873||TESI_018336-RA||-1||CDS||2983404733||4430||72.1	12821873	12808025	1.000000e-250	538
1.0001	0.1289	a28620_01	01||7160245||7162617||Aqcoe1G129700.1.v3.1||-1||CDS||809461672||2030||78.53	7162617	7160245	b57266_PGA_scaffold11	PGA_scaffold11||12802589||12814239||TESI_018335-RA||1||CDS||2983404730||4429||78.53	12802589	12814239	1.000000e-81	588
1.2337	0.0963	a28620_01	01||7164015||7167147||Aqcoe1G129800.1.v3.1||-1||CDS||809461677||2031||77.63	7167147	7164015	b57266_PGA_scaffold11	PGA_scaffold11||12785569||12800722||TESI_018334-RA||1||CDS||2983404727||4428||77.63	12785569	12800722	1.000000e-250	638
1.1031	0.1309	a28620_01	01||7226173||7228462||Aqcoe1G130800.1.v3.1||-1||CDS||809461734||2041||76.61	7228462	7226173	b57266_PGA_scaffold11	PGA_scaffold11||12703454||12707106||TESI_018332-RA||1||CDS||2983404721||4426||76.61	12703454	12707106	1.000000e-250	688
1.2723	0.1188	a28620_01	01||7244767||7246424||Aqcoe1G131200.1.v3.1||-1||CDS||809461755||2045||77.82	7246424	7244767	b57266_PGA_scaffold11	PGA_scaffold11||12679461||12681822||TESI_018331-RA||1||CDS||2983404718||4425||77.82	12679461	12681822	1.000000e-250	738
#8	669.0	a28620_01	b57266_PGA_scaffold11	r	14  Mean Ks:  6.0486	Mean Kn: 0.2497
#Ks	Kn	a<db_genome_id>_<chr>	chr1||start1||stop1||name1||strand1||type1||db_feature_id1||genome_order1||percent_id1	start1	stop1	b<db_genome_id>_<chr>	chr2||start2||stop2||name2||strand2||type2||db_feature_id2||genome_order2||percent_id2	start2	stop2	eval	block_score	GEVO_link
36.1362	0.6935	a28620_01	01||6419536||6424590||Aqcoe1G117700.1.v3.1||-1||CDS||809458850||1859||78.2	6424590	6419536	b57266_PGA_scaffold11	PGA_scaffold11||14344858||14346534||TESI_018388-RA||1||CDS||2983404889||4482||78.2	14344858	14346534	1.000000e-250	50
1.3097	0.2633	a28620_01	01||6445790||6449420||Aqcoe1G118100.1.v3.1||-1||CDS||809458897||1864||74.42	6449420	6445790	b57266_PGA_scaffold11	PGA_scaffold11||14230220||14234953||TESI_018385-RA||1||CDS||2983404880||4479||74.42	14230220	14234953	1.000000e-137	100
1.6771	0.2294	a28620_01	01||6467433||6472204||Aqcoe1G118300.1.v3.1||-1||CDS||809458911||1866||83.18	6472204	6467433	b57266_PGA_scaffold11	PGA_scaffold11||14213839||14222722||TESI_018384-RA||1||CDS||2983404877||4478||83.18	14213839	14222722	8.000000e-129	150
33.7953	0.5828	a28620_01	01||6472668||6475001||Aqcoe1G118400.2.v3.1||-1||CDS||809458932||1868||71.16	6475001	6472668	b57266_PGA_scaffold11	PGA_scaffold11||14189171||14190604||TESI_018382-RA||1||CDS||2983404871||4476||71.16	14189171	14190604	6.000000e-23	172
2.0861	0.1826	a28620_01	01||6476783||6478441||Aqcoe1G118500.1.v3.1||1||CDS||809458954||1872||76.48	6476783	6478441	b57266_PGA_scaffold11	PGA_scaffold11||14167804||14182536||TESI_018381-RA||1||CDS||2983404868||4475||76.48	14167804	14182536	6.000000e-130	222
0.9087	0.1736	a28620_01	01||6503904||6506594||Aqcoe1G119200.3.v3.1||-1||CDS||809459066||1888||75.59	6506594	6503904	b57266_PGA_scaffold11	PGA_scaffold11||14138966||14140664||TESI_018379-RA||1||CDS||2983404862||4473||75.59	14138966	14140664	1.000000e-250	269
0.9612	0.0946	a28620_01	01||6516658||6523987||Aqcoe1G119700.1.v3.1||-1||CDS||809459138||1894||77.9	6523987	6516658	b57266_PGA_scaffold11	PGA_scaffold11||14089519||14091479||TESI_018376-RA||1||CDS||2983404853||4470||77.9	14089519	14091479	1.000000e-250	319
0.8851	0.2365	a28620_01	01||6546253||6550878||Aqcoe1G120200.1.v3.1||-1||CDS||809459197||1901||74.38	6550878	6546253	b57266_PGA_scaffold11	PGA_scaffold11||14042469||14049804||TESI_018375-RA||1||CDS||2983404850||4469||74.38	14042469	14049804	1.000000e-250	369
1.0431	0.1600	a28620_01	01||6590556||6594004||Aqcoe1G120800.1.v3.1||1||CDS||809459258||1911||76.8	6590556	6594004	b57266_PGA_scaffold11	PGA_scaffold11||13952801||13966123||TESI_018373-RA||-1||CDS||2983404844||4467||76.8	13966123	13952801	1.000000e-250	419
0.8696	0.0758	a28620_01	01||6599722||6609063||Aqcoe1G121000.1.v3.1||-1||CDS||809459280||1914||83.12	6609063	6599722	b57266_PGA_scaffold11	PGA_scaffold11||13917456||13944009||TESI_018372-RA||1||CDS||2983404841||4466||83.12	13917456	13944009	1.000000e-250	469
1.0170	0.1812	a28620_01	01||6616374||6628419||Aqcoe1G121100.1.v3.1||1||CDS||809459290||1915||77.17	6616374	6628419	b57266_PGA_scaffold11	PGA_scaffold11||13884138||13901913||TESI_018371-RA||-1||CDS||2983404838||4465||77.17	13901913	13884138	1.000000e-250	519
1.5232	0.3545	a28620_01	01||6658112||6658957||Aqcoe1G121700.1.v3.1||-1||CDS||809459357||1923||72.86	6658957	6658112	b57266_PGA_scaffold11	PGA_scaffold11||13812867||13813709||TESI_018368-RA||1||CDS||2983404829||4462||72.86	13812867	13813709	2.000000e-57	569
1.0471	0.2465	a28620_01	01||6702910||6711030||Aqcoe1G122400.1.v3.1||1||CDS||809459427||1933||77.66	6702910	6711030	b57266_PGA_scaffold11	PGA_scaffold11||13727835||13741735||TESI_018365-RA||1||CDS||2983404820||4459||77.66	13727835	13741735	1.000000e-250	619
1.4215	0.0217	a28620_01	01||6757533||6758011||Aqcoe1G123100.1.v3.1||1||CDS||809459498||1941||81.48	6757533	6758011	b57266_PGA_scaffold11	PGA_scaffold11||13439364||13439849||TESI_018358-RA||1||CDS||2983404799||4452||81.48	13439364	13439849	7.000000e-70	669
#9	570.0	a28620_01	b57266_PGA_scaffold11	r	13  Mean Ks:  1.5828	Mean Kn: 0.2207
#Ks	Kn	a<db_genome_id>_<chr>	chr1||start1||stop1||name1||strand1||type1||db_feature_id1||genome_order1||percent_id1	start1	stop1	b<db_genome_id>_<chr>	chr2||start2||stop2||name2||strand2||type2||db_feature_id2||genome_order2||percent_id2	start2	stop2	eval	block_score	GEVO_link
1.2639	0.3657	a28620_01	01||42280817||42281366||Aqcoe1G461400.1.v3.1||-1||CDS||809512410||6915||72.63	42281366	42280817	b57266_PGA_scaffold11	PGA_scaffold11||7592585||7593638||TESI_018063-RA||1||CDS||2983403914||4157||72.63	7592585	7593638	5.000000e-21	20
6.1986	0.7008	a28620_01	01||42305316||42307285||Aqcoe1G461800.1.v3.1||1||CDS||809512452||6921||71.39	42305316	42307285	b57266_PGA_scaffold11	PGA_scaffold11||7564797||7566044||TESI_018062-RA||-1||CDS||2983403911||4156||71.39	7566044	7564797	9.000000e-52	70
1.5248	0.1659	a28620_01	01||42311780||42314494||Aqcoe1G461900.1.v3.1||1||CDS||809512473||6924||71.41	42311780	42314494	b57266_PGA_scaffold11	PGA_scaffold11||7552487||7555893||TESI_018061-RA||-1||CDS||2983403908||4155||71.41	7555893	7552487	1.000000e-250	120
1.0589	0.0060	a28620_01	01||42334295||42336074||Aqcoe1G462200.1.v3.1||-1||CDS||809512498||6927||86.13	42336074	42334295	b57266_PGA_scaffold11	PGA_scaffold11||7538202||7539974||TESI_018059-RA||1||CDS||2983403902||4153||86.13	7538202	7539974	1.000000e-250	170
1.7246	0.3802	a28620_01	01||42341429||42342001||Aqcoe1G462300.1.v3.1||1||CDS||809512507||6928||71.01	42341429	42342001	b57266_PGA_scaffold11	PGA_scaffold11||7523966||7526253||TESI_018058-RA||-1||CDS||2983403899||4152||71.01	7526253	7523966	2.000000e-30	199
1.2772	0.1108	a28620_01	01||42347041||42349798||Aqcoe1G462500.1.v3.1||-1||CDS||809512524||6930||77.94	42349798	42347041	b57266_PGA_scaffold11	PGA_scaffold11||7501761||7502986||TESI_018056-RA||1||CDS||2983403893||4150||77.94	7501761	7502986	1.000000e-250	249
0.7711	0.1681	a28620_01	01||42357055||42358623||Aqcoe1G462800.1.v3.1||1||CDS||809512558||6934||75.28	42357055	42358623	b57266_PGA_scaffold11	PGA_scaffold11||7485178||7487755||TESI_018054-RA||-1||CDS||2983403887||4148||75.28	7487755	7485178	4.000000e-84	299
1.0646	0.1837	a28620_01	01||42361508||42363927||Aqcoe1G462900.1.v3.1||-1||CDS||809512569||6935||76.8	42363927	42361508	b57266_PGA_scaffold11	PGA_scaffold11||7476498||7479326||TESI_018053-RA||1||CDS||2983403884||4147||76.8	7476498	7479326	1.000000e-250	349
1.4581	0.0199	a28620_01	01||42368307||42369997||Aqcoe1G463000.1.v3.1||1||CDS||809512596||6939||84.68	42368307	42369997	b57266_PGA_scaffold11	PGA_scaffold11||7461818||7464521||TESI_018052-RA||-1||CDS||2983403881||4146||84.68	7464521	7461818	2.000000e-102	399
1.3589	0.3292	a28620_01	01||42403812||42404535||Aqcoe1G463900.1.v3.1||1||CDS||809512675||6949||66.75	42403812	42404535	b57266_PGA_scaffold11	PGA_scaffold11||7436528||7437259||TESI_018048-RA||-1||CDS||2983403869||4142||66.75	7437259	7436528	3.000000e-22	420
0.8774	0.1187	a28620_01	01||42408433||42413712||Aqcoe1G464000.1.v3.1||1||CDS||809512682||6950||78.86	42408433	42413712	b57266_PGA_scaffold11	PGA_scaffold11||7409853||7418997||TESI_018045-RA||-1||CDS||2983403860||4139||78.86	7418997	7409853	1.000000e-250	470
0.9628	0.1570	a28620_01	01||42419796||42420966||Aqcoe1G464100.1.v3.1||-1||CDS||809512692||6951||73.69	42420966	42419796	b57266_PGA_scaffold11	PGA_scaffold11||7399689||7400815||TESI_018044-RA||1||CDS||2983403857||4138||73.69	7399689	7400815	3.000000e-177	520
1.0349	0.1631	a28620_01	01||42437902||42438861||Aqcoe1G464600.1.v3.1||-1||CDS||809512742||6957||74.97	42438861	42437902	b57266_PGA_scaffold11	PGA_scaffold11||7352756||7353712||TESI_018042-RA||1||CDS||2983403851||4136||74.97	7352756	7353712	1.000000e-250	570
#10	565.0	a28620_01	b57266_PGA_scaffold11	r	12  Mean Ks:  7.4092	Mean Kn: 0.3462
#Ks	Kn	a<db_genome_id>_<chr>	chr1||start1||stop1||name1||strand1||type1||db_feature_id1||genome_order1||percent_id1	start1	stop1	b<db_genome_id>_<chr>	chr2||start2||stop2||name2||strand2||type2||db_feature_id2||genome_order2||percent_id2	start2	stop2	eval	block_score	GEVO_link
1.1969	0.0791	a28620_01	01||38324908||38326284||Aqcoe1G399000.1.v3.1||1||CDS||809504102||5992||82.05	38324908	38326284	b57266_PGA_scaffold11	PGA_scaffold11||1648885||1650240||TESI_017656-RA||-1||CDS||2983402693||3750||82.05	1650240	1648885	1.000000e-250	50
3.1649	0.0989	a28620_01	01||38332789||38334546||Aqcoe1G399100.1.v3.1||1||CDS||809504116||5993||75.08	38332789	38334546	b57266_PGA_scaffold11	PGA_scaffold11||1635992||1637749||TESI_017654-RA||-1||CDS||2983402687||3748||75.08	1637749	1635992	1.000000e-250	100
1.0079	0.0818	a28620_01	01||38338354||38341609||Aqcoe1G399200.1.v3.1||1||CDS||809504129||5994||81.35	38338354	38341609	b57266_PGA_scaffold11	PGA_scaffold11||1622178||1626760||TESI_017652-RA||-1||CDS||2983402681||3746||81.35	1626760	1622178	2.000000e-158	150
4.4454	1.3357	a28620_01	01||38375836||38383370||Aqcoe1G399900.1.v3.1||-1||CDS||809505624||6010||81.08	38383370	38375836	b57266_PGA_scaffold11	PGA_scaffold11||1557937||1561651||TESI_017650-RA||1||CDS||2983402675||3744||81.08	1557937	1561651	1.000000e-250	197
2.0453	0.6622	a28620_01	01||38392995||38394273||Aqcoe1G400100.1.v3.1||-1||CDS||809505656||6013||77.04	38394273	38392995	b57266_PGA_scaffold11	PGA_scaffold11||1554008||1554996||TESI_017649-RA||1||CDS||2983402672||3743||77.04	1554008	1554996	8.000000e-22	218
2.9525	0.2459	a28620_01	01||38407255||38409249||Aqcoe1G400200.1.v3.1||1||CDS||809505668||6014||65.94	38407255	38409249	b57266_PGA_scaffold11	PGA_scaffold11||1523417||1525399||TESI_017648-RA||-1||CDS||2983402669||3742||65.94	1525399	1523417	6.000000e-145	268
1.0328	0.0993	a28620_01	01||38412825||38417593||Aqcoe1G400400.1.v3.1||-1||CDS||809505691||6018||78.48	38417593	38412825	b57266_PGA_scaffold11	PGA_scaffold11||1518771||1523190||TESI_017647-RA||1||CDS||2983402666||3741||78.48	1518771	1523190	1.000000e-250	318
1.9690	0.2553	a28620_01	01||38438191||38439405||Aqcoe1G400700.1.v3.1||1||CDS||809505753||6022||68.48	38438191	38439405	b57266_PGA_scaffold11	PGA_scaffold11||1461504||1462703||TESI_017644-RA||-1||CDS||2983402657||3738||68.48	1462703	1461504	3.000000e-57	368
67.9315	1.0229	a28620_01	01||38494776||38498381||Aqcoe1G401300.1.v3.1||1||CDS||809505854||6031||69.43	38494776	38498381	b57266_PGA_scaffold11	PGA_scaffold11||1417959||1431675||TESI_017643-RA||1||CDS||2983402654||3737||69.43	1417959	1431675	2.000000e-71	418
0.9242	0.0657	a28620_01	01||38529804||38535522||Aqcoe1G401700.1.v3.1||-1||CDS||809505905||6037||81.96	38535522	38529804	b57266_PGA_scaffold11	PGA_scaffold11||1355109||1362759||TESI_017639-RA||1||CDS||2983402642||3733||81.96	1355109	1362759	1.000000e-250	468
0.9997	0.1329	a28620_01	01||38541500||38545338||Aqcoe1G401900.2.v3.1||1||CDS||809505948||6039||78.31	38541500	38545338	b57266_PGA_scaffold11	PGA_scaffold11||1308990||1315334||TESI_017638-RA||-1||CDS||2983402639||3732||78.31	1315334	1308990	1.000000e-250	518
1.2405	0.0745	a28620_01	01||38580737||38582401||Aqcoe1G402700.1.v3.1||1||CDS||809506100||6054||78.33	38580737	38582401	b57266_PGA_scaffold11	PGA_scaffold11||1305424||1306721||TESI_017637-RA||1||CDS||2983402636||3731||78.33	1305424	1306721	2.000000e-165	565
#11	551.0	a28620_01	b57266_PGA_scaffold11	r	12  Mean Ks:  1.5523	Mean Kn: 0.1571
#Ks	Kn	a<db_genome_id>_<chr>	chr1||start1||stop1||name1||strand1||type1||db_feature_id1||genome_order1||percent_id1	start1	stop1	b<db_genome_id>_<chr>	chr2||start2||stop2||name2||strand2||type2||db_feature_id2||genome_order2||percent_id2	start2	stop2	eval	block_score	GEVO_link
1.4498	0.1658	a28620_01	01||2779087||2780812||Aqcoe1G055300.1.v3.1||1||CDS||809450529||907||78.86	2779087	2780812	b57266_PGA_scaffold11	PGA_scaffold11||39698943||39702146||TESI_019086-RA||-1||CDS||2983406983||5180||78.86	39702146	39698943	1.000000e-71	50
0.9256	0.0440	a28620_01	01||2800371||2808020||Aqcoe1G056000.1.v3.1||1||CDS||809450621||918||82.3	2800371	2808020	b57266_PGA_scaffold11	PGA_scaffold11||39659060||39693012||TESI_019085-RA||-1||CDS||2983406980||5179||82.3	39693012	39659060	1.000000e-250	97
0.8672	0.0171	a28620_01	01||2810719||2814368||Aqcoe1G056100.1.v3.1||1||CDS||809450634||920||86.74	2810719	2814368	b57266_PGA_scaffold11	PGA_scaffold11||39650457||39653777||TESI_019084-RA||1||CDS||2983406977||5178||86.74	39650457	39653777	1.000000e-250	147
0.9029	0.0559	a28620_01	01||2816700||2820229||Aqcoe1G056200.1.v3.1||1||CDS||809450651||922||82.49	2816700	2820229	b57266_PGA_scaffold11	PGA_scaffold11||39627443||39637510||TESI_019083-RA||-1||CDS||2983406974||5177||82.49	39637510	39627443	1.000000e-250	197
1.0103	0.3148	a28620_01	01||2848652||2851530||Aqcoe1G056800.1.v3.1||1||CDS||809450731||932||75.21	2848652	2851530	b57266_PGA_scaffold11	PGA_scaffold11||39562416||39569738||TESI_019082-RA||-1||CDS||2983406971||5176||75.21	39569738	39562416	2.000000e-133	247
6.5141	0.4505	a28620_01	01||2853264||2854213||Aqcoe1G056900.1.v3.1||1||CDS||809450742||933||67.72	2853264	2854213	b57266_PGA_scaffold11	PGA_scaffold11||39558256||39559340||TESI_019081-RA||-1||CDS||2983406968||5175||67.72	39559340	39558256	3.000000e-36	282
0.8024	0.0736	a28620_01	01||2869339||2883928||Aqcoe1G057200.1.v3.1||-1||CDS||809450773||936||82.54	2883928	2869339	b57266_PGA_scaffold11	PGA_scaffold11||39389669||39432083||TESI_019077-RA||1||CDS||2983406956||5171||82.54	39389669	39432083	1.000000e-250	332
0.9850	0.1449	a28620_01	01||2891146||2893460||Aqcoe1G057400.1.v3.1||-1||CDS||809450808||940||80.74	2893460	2891146	b57266_PGA_scaffold11	PGA_scaffold11||39350716||39353109||TESI_019076-RA||1||CDS||2983406953||5170||80.74	39350716	39353109	1.000000e-250	382
0.9243	0.0971	a28620_01	01||2926713||2928729||Aqcoe1G058300.1.v3.1||-1||CDS||809450892||949||78.88	2928729	2926713	b57266_PGA_scaffold11	PGA_scaffold11||39307804||39324648||TESI_019075-RA||1||CDS||2983406950||5169||78.88	39307804	39324648	2.000000e-120	432
1.1780	0.1908	a28620_01	01||2929875||2931779||Aqcoe1G058400.1.v3.1||1||CDS||809450900||950||75.33	2929875	2931779	b57266_PGA_scaffold11	PGA_scaffold11||39273129||39274853||TESI_019074-RA||-1||CDS||2983406947||5168||75.33	39274853	39273129	9.000000e-133	482
1.9808	0.2881	a28620_01	01||2932768||2933031||Aqcoe1G058500.1.v3.1||-1||CDS||809450910||951||68.48	2933031	2932768	b57266_PGA_scaffold11	PGA_scaffold11||39271692||39272047||TESI_019073-RA||1||CDS||2983406944||5167||68.48	39271692	39272047	6.000000e-20	501
1.0877	0.0422	a28620_01	01||2939563||2942294||Aqcoe1G058600.1.v3.1||1||CDS||809450916||952||82.77	2939563	2942294	b57266_PGA_scaffold11	PGA_scaffold11||39255606||39259405||TESI_019072-RA||-1||CDS||2983406941||5166||82.77	39259405	39255606	1.000000e-250	551
#12	523.0	a28620_01	b57266_PGA_scaffold11	r	12  Mean Ks:  14.3204	Mean Kn: 0.4294
#Ks	Kn	a<db_genome_id>_<chr>	chr1||start1||stop1||name1||strand1||type1||db_feature_id1||genome_order1||percent_id1	start1	stop1	b<db_genome_id>_<chr>	chr2||start2||stop2||name2||strand2||type2||db_feature_id2||genome_order2||percent_id2	start2	stop2	eval	block_score	GEVO_link
3.1995	0.6024	a28620_01	01||40849587||40850914||Aqcoe1G436600.1.v3.1||-1||CDS||809510201||6567||76.89	40850914	40849587	b57266_PGA_scaffold11	PGA_scaffold11||18379919||18380559||TESI_018558-RA||1||CDS||2983405399||4652||76.89	18379919	18380559	6.000000e-39	38
6.0869	0.3187	a28620_01	01||40871684||40874083||Aqcoe1G437200.1.v3.1||1||CDS||809510252||6573||73.7	40871684	40874083	b57266_PGA_scaffold11	PGA_scaffold11||18301852||18305879||TESI_018555-RA||-1||CDS||2983405390||4649||73.7	18305879	18301852	2.000000e-46	83
1.9866	0.1790	a28620_01	01||40878610||40880455||Aqcoe1G437400.1.v3.1||-1||CDS||809510269||6575||77.74	40880455	40878610	b57266_PGA_scaffold11	PGA_scaffold11||18260818||18267735||TESI_018552-RA||1||CDS||2983405381||4646||77.74	18260818	18267735	1.000000e-63	133
82.1531	1.2430	a28620_01	01||40893605||40894578||Aqcoe1G437700.1.v3.1||1||CDS||809510289||6578||87.14	40893605	40894578	b57266_PGA_scaffold11	PGA_scaffold11||17955668||17972410||TESI_018539-RA||1||CDS||2983405342||4633||87.14	17955668	17972410	4.000000e-16	145
1.9779	0.3402	a28620_01	01||40919230||40922469||Aqcoe1G438200.1.v3.1||-1||CDS||809510346||6585||76.64	40922469	40919230	b57266_PGA_scaffold11	PGA_scaffold11||17909711||17919447||TESI_018538-RA||1||CDS||2983405339||4632||76.64	17909711	17919447	3.000000e-52	195
0.9459	0.2210	a28620_01	01||40924655||40929724||Aqcoe1G438300.1.v3.1||-1||CDS||809510355||6586||73.75	40929724	40924655	b57266_PGA_scaffold11	PGA_scaffold11||17873846||17897201||TESI_018537-RA||1||CDS||2983405336||4631||73.75	17873846	17897201	1.000000e-250	245
1.2389	0.0717	a28620_01	01||40945034||40945799||Aqcoe1G438600.1.v3.1||-1||CDS||809510384||6589||80.42	40945799	40945034	b57266_PGA_scaffold11	PGA_scaffold11||17841406||17843332||TESI_018535-RA||1||CDS||2983405330||4629||80.42	17841406	17843332	5.000000e-106	295
68.5988	1.1712	a28620_01	01||40954637||40970089||Aqcoe1G438800.1.v3.1||-1||CDS||809510396||6591||89.53	40970089	40954637	b57266_PGA_scaffold11	PGA_scaffold11||17644059||17652303||TESI_018531-RA||1||CDS||2983405318||4625||89.53	17644059	17652303	9.000000e-151	345
1.2739	0.2269	a28620_01	01||40971995||40974144||Aqcoe1G438900.1.v3.1||-1||CDS||809510405||6592||82.52	40974144	40971995	b57266_PGA_scaffold11	PGA_scaffold11||17593364||17602097||TESI_018529-RA||1||CDS||2983405312||4623||82.52	17593364	17602097	1.000000e-65	395
1.2405	0.2912	a28620_01	01||40974925||40976984||Aqcoe1G439000.1.v3.1||-1||CDS||809510414||6593||75.09	40976984	40974925	b57266_PGA_scaffold11	PGA_scaffold11||17564763||17566396||TESI_018525-RA||1||CDS||2983405300||4619||75.09	17564763	17566396	2.000000e-96	445
1.6823	0.2443	a28620_01	01||40980351||40981615||Aqcoe1G439100.1.v3.1||-1||CDS||809510423||6594||67.57	40981615	40980351	b57266_PGA_scaffold11	PGA_scaffold11||17540483||17541311||TESI_018524-RA||1||CDS||2983405297||4618||67.57	17540483	17541311	2.000000e-29	473
1.4600	0.2436	a28620_01	01||40994930||40996119||Aqcoe1G439300.1.v3.1||1||CDS||809510434||6596||78.23	40994930	40996119	b57266_PGA_scaffold11	PGA_scaffold11||17466220||17468282||TESI_018522-RA||-1||CDS||2983405291||4616||78.23	17468282	17466220	2.000000e-82	523
#13	494.0	a28620_01	b57266_PGA_scaffold11	r	10  Mean Ks:  20.4550	Mean Kn: 0.4598
#Ks	Kn	a<db_genome_id>_<chr>	chr1||start1||stop1||name1||strand1||type1||db_feature_id1||genome_order1||percent_id1	start1	stop1	b<db_genome_id>_<chr>	chr2||start2||stop2||name2||strand2||type2||db_feature_id2||genome_order2||percent_id2	start2	stop2	eval	block_score	GEVO_link
60.6940	1.5518	a28620_01	01||3618404||3622979||Aqcoe1G069600.1.v3.1||1||CDS||809453291||1136||76.85	3618404	3622979	b57266_PGA_scaffold11	PGA_scaffold11||21714561||21733290||TESI_018651-RA||-1||CDS||2983405678||4745||76.85	21733290	21714561	1.000000e-250	50
1.1460	0.1518	a28620_01	01||3634829||3637835||Aqcoe1G069900.1.v3.1||1||CDS||809453324||1140||78.63	3634829	3637835	b57266_PGA_scaffold11	PGA_scaffold11||21672815||21673640||TESI_018648-RA||-1||CDS||2983405669||4742||78.63	21673640	21672815	3.000000e-48	97
67.9183	0.5543	a28620_01	01||3638937||3644993||Aqcoe1G070000.1.v3.1||1||CDS||809453333||1141||79.2	3638937	3644993	b57266_PGA_scaffold11	PGA_scaffold11||21607758||21611607||TESI_018647-RA||-1||CDS||2983405666||4741||79.2	21611607	21607758	5.000000e-86	147
1.6922	0.2780	a28620_01	01||3650999||3653153||Aqcoe1G070200.1.v3.1||1||CDS||809453362||1145||73.02	3650999	3653153	b57266_PGA_scaffold11	PGA_scaffold11||21587183||21588967||TESI_018644-RA||-1||CDS||2983405657||4738||73.02	21588967	21587183	1.000000e-250	197
1.2267	0.2804	a28620_01	01||3663647||3665001||Aqcoe1G070400.1.v3.1||-1||CDS||809453389||1149||81.0	3665001	3663647	b57266_PGA_scaffold11	PGA_scaffold11||21578619||21586775||TESI_018643-RA||1||CDS||2983405654||4737||81.0	21578619	21586775	9.000000e-48	244
67.2662	1.1453	a28620_01	01||3674563||3683690||Aqcoe1G070600.1.v3.1||1||CDS||809453424||1153||83.1	3674563	3683690	b57266_PGA_scaffold11	PGA_scaffold11||21241294||21255697||TESI_018633-RA||1||CDS||2983405624||4727||83.1	21241294	21255697	1.000000e-250	294
0.8779	0.1681	a28620_01	01||3704544||3707051||Aqcoe1G071000.1.v3.1||1||CDS||809453460||1158||78.51	3704544	3707051	b57266_PGA_scaffold11	PGA_scaffold11||20995437||21005101||TESI_018627-RA||-1||CDS||2983405606||4721||78.51	21005101	20995437	1.000000e-250	344
1.4658	0.2200	a28620_01	01||3707744||3710052||Aqcoe1G071100.1.v3.1||1||CDS||809453479||1161||74.06	3707744	3710052	b57266_PGA_scaffold11	PGA_scaffold11||20986538||20989184||TESI_018626-RA||-1||CDS||2983405603||4720||74.06	20989184	20986538	3.000000e-84	394
1.2610	0.1631	a28620_01	01||3727068||3730357||Aqcoe1G071400.1.v3.1||1||CDS||809453508||1165||74.82	3727068	3730357	b57266_PGA_scaffold11	PGA_scaffold11||20952476||20955989||TESI_018624-RA||-1||CDS||2983405597||4718||74.82	20955989	20952476	1.000000e-250	444
1.0022	0.0850	a28620_01	01||3754498||3758133||Aqcoe1G072100.1.v3.1||1||CDS||809453580||1174||78.78	3754498	3758133	b57266_PGA_scaffold11	PGA_scaffold11||20602933||20621450||TESI_018617-RA||1||CDS||2983405576||4711||78.78	20602933	20621450	1.000000e-250	494
#14	400.0	a28620_01	b57266_PGA_scaffold11	r	8  Mean Ks:  1.3914	Mean Kn: 0.2170
#Ks	Kn	a<db_genome_id>_<chr>	chr1||start1||stop1||name1||strand1||type1||db_feature_id1||genome_order1||percent_id1	start1	stop1	b<db_genome_id>_<chr>	chr2||start2||stop2||name2||strand2||type2||db_feature_id2||genome_order2||percent_id2	start2	stop2	eval	block_score	GEVO_link
1.5056	0.1479	a28620_01	01||3009415||3010895||Aqcoe1G060100.1.v3.1||1||CDS||809451130||978||75.0	3009415	3010895	b57266_PGA_scaffold11	PGA_scaffold11||38996836||39006052||TESI_019066-RA||-1||CDS||2983406923||5160||75.0	39006052	38996836	1.000000e-250	50
0.9334	0.1232	a28620_01	01||3011380||3013336||Aqcoe1G060200.1.v3.1||-1||CDS||809451141||979||78.21	3013336	3011380	b57266_PGA_scaffold11	PGA_scaffold11||38901044||38904239||TESI_019061-RA||1||CDS||2983406908||5155||78.21	38901044	38904239	1.000000e-250	100
1.3258	0.3519	a28620_01	01||3014259||3017512||Aqcoe1G060300.1.v3.1||-1||CDS||809451151||980||73.65	3017512	3014259	b57266_PGA_scaffold11	PGA_scaffold11||38879922||38886586||TESI_019059-RA||1||CDS||2983406902||5153||73.65	38879922	38886586	2.000000e-127	150
1.1436	0.1124	a28620_01	01||3021220||3023614||Aqcoe1G060400.1.v3.1||-1||CDS||809451169||982||79.8	3023614	3021220	b57266_PGA_scaffold11	PGA_scaffold11||38830842||38834007||TESI_019054-RA||1||CDS||2983406887||5148||79.8	38830842	38834007	1.000000e-250	200
1.6183	0.3044	a28620_01	01||3030631||3034110||Aqcoe1G060500.1.v3.1||1||CDS||809451186||984||73.34	3030631	3034110	b57266_PGA_scaffold11	PGA_scaffold11||38809253||38817172||TESI_019053-RA||-1||CDS||2983406884||5147||73.34	38817172	38809253	1.000000e-250	250
1.4338	0.2085	a28620_01	01||3035827||3039462||Aqcoe1G060600.1.v3.1||1||CDS||809451200||986||70.43	3035827	3039462	b57266_PGA_scaffold11	PGA_scaffold11||38779627||38782827||TESI_019051-RA||-1||CDS||2983406878||5145||70.43	38782827	38779627	1.000000e-250	300
1.2193	0.1993	a28620_01	01||3044067||3045183||Aqcoe1G060700.1.v3.1||-1||CDS||809451215||988||67.59	3045183	3044067	b57266_PGA_scaffold11	PGA_scaffold11||38757986||38759294||TESI_019050-RA||1||CDS||2983406875||5144||67.59	38757986	38759294	6.000000e-84	350
1.9516	0.2881	a28620_01	01||3075086||3077266||Aqcoe1G061300.1.v3.1||1||CDS||809451280||995||73.79	3075086	3077266	b57266_PGA_scaffold11	PGA_scaffold11||38640694||38643152||TESI_019046-RA||-1||CDS||2983406863||5140||73.79	38643152	38640694	1.000000e-250	400
#15	392.0	a28620_01	b57266_PGA_scaffold11	r	9  Mean Ks:  11.1676	Mean Kn: 0.3187
#Ks	Kn	a<db_genome_id>_<chr>	chr1||start1||stop1||name1||strand1||type1||db_feature_id1||genome_order1||percent_id1	start1	stop1	b<db_genome_id>_<chr>	chr2||start2||stop2||name2||strand2||type2||db_feature_id2||genome_order2||percent_id2	start2	stop2	eval	block_score	GEVO_link
1.2598	0.2800	a28620_01	01||38685481||38689590||Aqcoe1G404800.1.v3.1||-1||CDS||809506377||6079||75.41	38689590	38685481	b57266_PGA_scaffold11	PGA_scaffold11||1181673||1196058||TESI_017630-RA||1||CDS||2983402615||3724||75.41	1181673	1196058	3.000000e-140	50
60.0608	0.1683	a28620_01	01||38694443||38695003||Aqcoe1G404900.1.v3.1||1||CDS||809506398||6081||76.19	38694443	38695003	b57266_PGA_scaffold11	PGA_scaffold11||1171866||1172453||TESI_017629-RA||-1||CDS||2983402612||3723||76.19	1172453	1171866	3.000000e-79	100
2.4489	0.1091	a28620_01	01||38696984||38698862||Aqcoe1G405000.1.v3.1||-1||CDS||809506410||6082||76.11	38698862	38696984	b57266_PGA_scaffold11	PGA_scaffold11||1156773||1160281||TESI_017628-RA||1||CDS||2983402609||3722||76.11	1156773	1160281	4.000000e-122	150
1.2266	0.1471	a28620_01	01||38706342||38709081||Aqcoe1G405200.1.v3.1||1||CDS||809506434||6084||73.58	38706342	38709081	b57266_PGA_scaffold11	PGA_scaffold11||1137505||1141205||TESI_017627-RA||-1||CDS||2983402606||3721||73.58	1141205	1137505	1.000000e-250	200
1.6237	0.2091	a28620_01	01||38743762||38746205||Aqcoe1G405600.1.v3.1||1||CDS||809506486||6090||76.3	38743762	38746205	b57266_PGA_scaffold11	PGA_scaffold11||1128488||1129825||TESI_017626-RA||-1||CDS||2983402603||3720||76.3	1129825	1128488	1.000000e-250	250
29.1887	0.6035	a28620_01	01||38807309||38809022||Aqcoe1G406600.1.v3.1||-1||CDS||809506598||6101||79.35	38809022	38807309	b57266_PGA_scaffold11	PGA_scaffold11||1102766||1104744||TESI_017622-RA||1||CDS||2983402591||3716||79.35	1102766	1104744	2.000000e-14	260
0.9456	0.2678	a28620_01	01||38836891||38840376||Aqcoe1G406900.1.v3.1||1||CDS||809506666||6107||75.0	38836891	38840376	b57266_PGA_scaffold11	PGA_scaffold11||1093781||1099384||TESI_017621-RA||-1||CDS||2983402588||3715||75.0	1099384	1093781	2.000000e-132	310
2.5958	0.9502	a28620_01	01||38878508||38883430||Aqcoe1G407500.1.v3.1||1||CDS||809506749||6115||65.73	38878508	38883430	b57266_PGA_scaffold11	PGA_scaffold11||1046305||1050524||TESI_017617-RA||-1||CDS||2983402576||3711||65.73	1050524	1046305	2.000000e-33	342
1.1587	0.1333	a28620_01	01||38886050||38889759||Aqcoe1G407600.1.v3.1||-1||CDS||809506760||6116||75.28	38889759	38886050	b57266_PGA_scaffold11	PGA_scaffold11||1038083||1042386||TESI_017616-RA||1||CDS||2983402573||3710||75.28	1038083	1042386	1.000000e-250	392
#16	344.0	a28620_01	b57266_PGA_scaffold11	r	7  Mean Ks:  18.7472	Mean Kn: 0.5418
#Ks	Kn	a<db_genome_id>_<chr>	chr1||start1||stop1||name1||strand1||type1||db_feature_id1||genome_order1||percent_id1	start1	stop1	b<db_genome_id>_<chr>	chr2||start2||stop2||name2||strand2||type2||db_feature_id2||genome_order2||percent_id2	start2	stop2	eval	block_score	GEVO_link
1.0650	0.1449	a28620_01	01||3343630||3345742||Aqcoe1G065700.1.v3.1||-1||CDS||809451797||1057||76.8	3345742	3343630	b57266_PGA_scaffold11	PGA_scaffold11||22283692||22295214||TESI_018668-RA||1||CDS||2983405729||4762||76.8	22283692	22295214	5.000000e-140	50
1.3562	0.3694	a28620_01	01||3350800||3359313||Aqcoe1G065800.1.v3.1||-1||CDS||809451818||1061||79.62	3359313	3350800	b57266_PGA_scaffold11	PGA_scaffold11||22251088||22269733||TESI_018667-RA||1||CDS||2983405726||4761||79.62	22251088	22269733	1.000000e-250	100
0.8606	0.1031	a28620_01	01||3362358||3365269||Aqcoe1G066000.1.v3.1||1||CDS||809451906||1072||82.51	3362358	3365269	b57266_PGA_scaffold11	PGA_scaffold11||22190558||22197034||TESI_018665-RA||-1||CDS||2983405720||4759||82.51	22197034	22190558	4.000000e-127	147
0.8825	0.1393	a28620_01	01||3370855||3375972||Aqcoe1G066200.1.v3.1||1||CDS||809451931||1075||80.52	3370855	3375972	b57266_PGA_scaffold11	PGA_scaffold11||22150609||22173384||TESI_018664-RA||-1||CDS||2983405717||4758||80.52	22173384	22150609	1.000000e-250	197
72.4805	1.1002	a28620_01	01||3381306||3391965||Aqcoe1G066400.1.v3.1||-1||CDS||809451944||1077||83.83	3391965	3381306	b57266_PGA_scaffold11	PGA_scaffold11||22025133||22026899||TESI_018661-RA||1||CDS||2983405708||4755||83.83	22025133	22026899	1.000000e-176	247
53.4343	1.5632	a28620_01	01||3406208||3407252||Aqcoe1G066800.1.v3.1||-1||CDS||809452003||1084||74.71	3407252	3406208	b57266_PGA_scaffold11	PGA_scaffold11||21915357||21915913||TESI_018658-RA||-1||CDS||2983405699||4752||74.71	21915913	21915357	3.000000e-56	297
1.1515	0.3722	a28620_01	01||3458127||3469576||Aqcoe1G067700.1.v3.1||1||CDS||809452983||1098||66.46	3458127	3469576	b57266_PGA_scaffold11	PGA_scaffold11||21782120||21795562||TESI_018652-RA||-1||CDS||2983405681||4746||66.46	21795562	21782120	7.000000e-134	344
#17	313.0	a28620_01	b57266_PGA_scaffold11	r	8  Mean Ks:  4.7069	Mean Kn: 0.5186
#Ks	Kn	a<db_genome_id>_<chr>	chr1||start1||stop1||name1||strand1||type1||db_feature_id1||genome_order1||percent_id1	start1	stop1	b<db_genome_id>_<chr>	chr2||start2||stop2||name2||strand2||type2||db_feature_id2||genome_order2||percent_id2	start2	stop2	eval	block_score	GEVO_link
12.5626	1.0778	a28620_01	01||1455833||1466973||Aqcoe1G027600.2.v3.1||1||CDS||809447700||434||74.22	1455833	1466973	b57266_PGA_scaffold11	PGA_scaffold11||36880233||36890611||TESI_018980-RA||1||CDS||2983406665||5074||74.22	36880233	36890611	1.000000e-250	50
0.7670	0.1156	a28620_01	01||1534141||1537934||Aqcoe1G028800.1.v3.1||1||CDS||809447839||452||83.09	1534141	1537934	b57266_PGA_scaffold11	PGA_scaffold11||36329351||36333705||TESI_018961-RA||-1||CDS||2983406608||5055||83.09	36333705	36329351	1.000000e-250	97
11.8719	1.0083	a28620_01	01||1590867||1592524||Aqcoe1G029900.1.v3.1||-1||CDS||809447988||471||73.76	1592524	1590867	b57266_PGA_scaffold11	PGA_scaffold11||36033194||36036595||TESI_018951-RA||-1||CDS||2983406578||5045||73.76	36036595	36033194	3.000000e-26	119
0.9222	0.1074	a28620_01	01||1652860||1656412||Aqcoe1G031100.1.v3.1||1||CDS||809448151||492||82.48	1652860	1656412	b57266_PGA_scaffold11	PGA_scaffold11||35165654||35172868||TESI_018930-RA||-1||CDS||2983406515||5024||82.48	35172868	35165654	1.000000e-250	163
2.4767	0.5764	a28620_01	01||1656697||1660481||Aqcoe1G031200.1.v3.1||-1||CDS||809448162||493||67.52	1660481	1656697	b57266_PGA_scaffold11	PGA_scaffold11||35160337||35163176||TESI_018929-RA||1||CDS||2983406512||5023||67.52	35160337	35163176	2.000000e-45	207
1.2197	0.1815	a28620_01	01||1699639||1704418||Aqcoe1G032200.1.v3.1||-1||CDS||809448301||509||82.28	1704418	1699639	b57266_PGA_scaffold11	PGA_scaffold11||35019177||35022872||TESI_018924-RA||-1||CDS||2983406497||5018||82.28	35022872	35019177	5.000000e-86	254
0.9533	0.1357	a28620_01	01||1712742||1716080||Aqcoe1G032500.1.v3.1||-1||CDS||809448342||514||77.92	1716080	1712742	b57266_PGA_scaffold11	PGA_scaffold11||34905741||34908520||TESI_018917-RA||1||CDS||2983406476||5011||77.92	34905741	34908520	1.000000e-250	304
6.8815	0.9457	a28620_01	01||1770339||1770539||Aqcoe1G033700.1.v3.1||1||CDS||809448494||532||78.65	1770339	1770539	b57266_PGA_scaffold11	PGA_scaffold11||34836634||34840956||TESI_018912-RA||-1||CDS||2983406461||5006||78.65	34840956	34836634	2.000000e-13	313
#18	272.0	a28620_01	b57266_PGA_scaffold11	r	6  Mean Ks:  1.3737	Mean Kn: 0.2661
#Ks	Kn	a<db_genome_id>_<chr>	chr1||start1||stop1||name1||strand1||type1||db_feature_id1||genome_order1||percent_id1	start1	stop1	b<db_genome_id>_<chr>	chr2||start2||stop2||name2||strand2||type2||db_feature_id2||genome_order2||percent_id2	start2	stop2	eval	block_score	GEVO_link
0.9731	0.1446	a28620_01	01||40550841||40553894||Aqcoe1G431900.1.v3.1||-1||CDS||809509721||6505||76.21	40553894	40550841	b57266_PGA_scaffold11	PGA_scaffold11||18846057||18849187||TESI_018569-RA||1||CDS||2983405432||4663||76.21	18846057	18849187	1.000000e-250	50
1.0903	0.0845	a28620_01	01||40576581||40580778||Aqcoe1G432200.1.v3.1||1||CDS||809509744||6510||78.05	40576581	40580778	b57266_PGA_scaffold11	PGA_scaffold11||18748131||18751969||TESI_018568-RA||-1||CDS||2983405429||4662||78.05	18751969	18748131	2.000000e-133	100
1.2148	0.0679	a28620_01	01||40622063||40625946||Aqcoe1G433100.1.v3.1||-1||CDS||809509852||6522||78.5	40625946	40622063	b57266_PGA_scaffold11	PGA_scaffold11||18720153||18737401||TESI_018567-RA||1||CDS||2983405426||4661||78.5	18720153	18737401	1.000000e-250	147
2.3369	0.8896	a28620_01	01||40638269||40643103||Aqcoe1G433300.1.v3.1||1||CDS||809509869||6524||87.85	40638269	40643103	b57266_PGA_scaffold11	PGA_scaffold11||18702456||18705495||TESI_018566-RA||-1||CDS||2983405423||4660||87.85	18705495	18702456	2.000000e-29	175
0.9177	0.1557	a28620_01	01||40647081||40648655||Aqcoe1G433500.1.v3.1||-1||CDS||809509887||6526||83.29	40648655	40647081	b57266_PGA_scaffold11	PGA_scaffold11||18694392||18695923||TESI_018565-RA||1||CDS||2983405420||4659||83.29	18694392	18695923	4.000000e-115	225
1.7093	0.2542	a28620_01	01||40729684||40732503||Aqcoe1G434500.1.v3.1||-1||CDS||809509990||6540||82.96	40732503	40729684	b57266_PGA_scaffold11	PGA_scaffold11||18573799||18578416||TESI_018563-RA||1||CDS||2983405414||4657||82.96	18573799	18578416	5.000000e-75	272
#19	262.0	a28620_01	b57266_PGA_scaffold11	r	6  Mean Ks:  23.1592	Mean Kn: 0.4112
#Ks	Kn	a<db_genome_id>_<chr>	chr1||start1||stop1||name1||strand1||type1||db_feature_id1||genome_order1||percent_id1	start1	stop1	b<db_genome_id>_<chr>	chr2||start2||stop2||name2||strand2||type2||db_feature_id2||genome_order2||percent_id2	start2	stop2	eval	block_score	GEVO_link
51.9315	0.2154	a28620_01	01||43656407||43659047||Aqcoe1G484900.1.v3.1||1||CDS||809518742||7283||81.34	43656407	43659047	b57266_PGA_scaffold11	PGA_scaffold11||9596594||9600598||TESI_018178-RA||1||CDS||2983404259||4272||81.34	9596594	9600598	1.000000e-250	50
83.3012	1.4919	a28620_01	01||43662371||43666414||Aqcoe1G485100.1.v3.1||-1||CDS||809518757||7285||75.0	43666414	43662371	b57266_PGA_scaffold11	PGA_scaffold11||9386964||9387853||TESI_018165-RA||1||CDS||2983404220||4259||75.0	9386964	9387853	3.000000e-19	65
0.7684	0.1709	a28620_01	01||43701289||43704425||Aqcoe1G486300.1.v3.1||-1||CDS||809518874||7300||78.28	43704425	43701289	b57266_PGA_scaffold11	PGA_scaffold11||9376528||9385283||TESI_018164-RA||1||CDS||2983404217||4258||78.28	9376528	9385283	1.000000e-82	112
0.9661	0.2297	a28620_01	01||43704784||43709247||Aqcoe1G486400.1.v3.1||1||CDS||809518883||7301||73.56	43704784	43709247	b57266_PGA_scaffold11	PGA_scaffold11||9352936||9367157||TESI_018162-RA||-1||CDS||2983404211||4256||73.56	9367157	9352936	3.000000e-113	162
1.0985	0.1585	a28620_01	01||43710220||43713720||Aqcoe1G486500.1.v3.1||1||CDS||809518898||7303||73.47	43710220	43713720	b57266_PGA_scaffold11	PGA_scaffold11||9342388||9350768||TESI_018161-RA||-1||CDS||2983404208||4255||73.47	9350768	9342388	2.000000e-115	212
0.8895	0.2009	a28620_01	01||43721051||43725086||Aqcoe1G486600.1.v3.1||1||CDS||809518912||7305||73.36	43721051	43725086	b57266_PGA_scaffold11	PGA_scaffold11||9316389||9330400||TESI_018160-RA||-1||CDS||2983404205||4254||73.36	9330400	9316389	1.000000e-250	262
#20	262.0	a28620_01	b57266_PGA_scaffold11	r	6  Mean Ks:  20.0968	Mean Kn: 0.4372
#Ks	Kn	a<db_genome_id>_<chr>	chr1||start1||stop1||name1||strand1||type1||db_feature_id1||genome_order1||percent_id1	start1	stop1	b<db_genome_id>_<chr>	chr2||start2||stop2||name2||strand2||type2||db_feature_id2||genome_order2||percent_id2	start2	stop2	eval	block_score	GEVO_link
1.1069	0.1230	a28620_01	01||2130977||2132048||Aqcoe1G041400.1.v3.1||1||CDS||809449177||649||78.63	2130977	2132048	b57266_PGA_scaffold11	PGA_scaffold11||32989084||32990178||TESI_018858-RA||1||CDS||2983406299||4952||78.63	32989084	32990178	4.000000e-116	50
45.0655	0.6436	a28620_01	01||2160365||2163019||Aqcoe1G042200.1.v3.1||-1||CDS||809449249||664||77.38	2163019	2160365	b57266_PGA_scaffold11	PGA_scaffold11||32515820||32533417||TESI_018851-RA||-1||CDS||2983406278||4945||77.38	32533417	32515820	5.000000e-93	97
1.2698	0.1510	a28620_01	01||2166921||2171319||Aqcoe1G042300.1.v3.1||1||CDS||809449267||668||82.37	2166921	2171319	b57266_PGA_scaffold11	PGA_scaffold11||32276972||32281227||TESI_018849-RA||-1||CDS||2983406272||4943||82.37	32281227	32276972	1.000000e-250	147
3.7656	0.4281	a28620_01	01||2173788||2175774||Aqcoe1G042400.1.v3.1||-1||CDS||809449275||670||79.49	2175774	2173788	b57266_PGA_scaffold11	PGA_scaffold11||32270851||32271181||TESI_018848-RA||1||CDS||2983406269||4942||79.49	32270851	32271181	8.000000e-22	168
68.5105	1.1221	a28620_01	01||2196036||2207114||Aqcoe1G043100.1.v3.1||-1||CDS||809449338||683||84.21	2207114	2196036	b57266_PGA_scaffold11	PGA_scaffold11||31818763||31825213||TESI_018839-RA||-1||CDS||2983406242||4933||84.21	31825213	31818763	2.000000e-152	215
0.8625	0.1557	a28620_01	01||2249331||2252402||Aqcoe1G043800.1.v3.1||-1||CDS||809449380||691||77.5	2252402	2249331	b57266_PGA_scaffold11	PGA_scaffold11||30982395||30985488||TESI_018825-RA||-1||CDS||2983406200||4919||77.5	30985488	30982395	1.000000e-250	262
#21	247.0	a28620_01	b57266_PGA_scaffold11	r	5  Mean Ks:  0.9790	Mean Kn: 0.1155
#Ks	Kn	a<db_genome_id>_<chr>	chr1||start1||stop1||name1||strand1||type1||db_feature_id1||genome_order1||percent_id1	start1	stop1	b<db_genome_id>_<chr>	chr2||start2||stop2||name2||strand2||type2||db_feature_id2||genome_order2||percent_id2	start2	stop2	eval	block_score	GEVO_link
0.6956	0.0192	a28620_01	01||41100604||41104150||Aqcoe1G441400.1.v3.1||-1||CDS||809510627||6620||87.81	41104150	41100604	b57266_PGA_scaffold11	PGA_scaffold11||17402015||17413339||TESI_018518-RA||-1||CDS||2983405279||4612||87.81	17413339	17402015	5.000000e-157	50
0.7679	0.0653	a28620_01	01||41172186||41174037||Aqcoe1G442800.1.v3.1||-1||CDS||809510768||6637||84.77	41174037	41172186	b57266_PGA_scaffold11	PGA_scaffold11||17194639||17198407||TESI_018508-RA||1||CDS||2983405249||4602||84.77	17194639	17198407	2.000000e-138	97
1.1949	0.3225	a28620_01	01||41176152||41180488||Aqcoe1G442900.1.v3.1||-1||CDS||809510782||6639||81.44	41180488	41176152	b57266_PGA_scaffold11	PGA_scaffold11||17167038||17185896||TESI_018507-RA||1||CDS||2983405246||4601||81.44	17167038	17185896	5.000000e-108	147
1.3427	0.0894	a28620_01	01||41198935||41200880||Aqcoe1G443500.1.v3.1||1||CDS||809510846||6647||75.97	41198935	41200880	b57266_PGA_scaffold11	PGA_scaffold11||17155263||17159768||TESI_018506-RA||-1||CDS||2983405243||4600||75.97	17159768	17155263	8.000000e-77	197
0.8938	0.0811	a28620_01	01||41206912||41215315||Aqcoe1G443700.1.v3.1||-1||CDS||809510864||6649||81.34	41215315	41206912	b57266_PGA_scaffold11	PGA_scaffold11||17135418||17152940||TESI_018505-RA||1||CDS||2983405240||4599||81.34	17135418	17152940	1.000000e-250	247
#22	232.0	a28620_01	b57266_PGA_scaffold11	r	5  Mean Ks:  1.5834	Mean Kn: 0.3507
#Ks	Kn	a<db_genome_id>_<chr>	chr1||start1||stop1||name1||strand1||type1||db_feature_id1||genome_order1||percent_id1	start1	stop1	b<db_genome_id>_<chr>	chr2||start2||stop2||name2||strand2||type2||db_feature_id2||genome_order2||percent_id2	start2	stop2	eval	block_score	GEVO_link
1.4918	0.0884	a28620_01	01||3844207||3847866||Aqcoe1G073600.1.v3.1||-1||CDS||809453873||1217||84.28	3847866	3844207	b57266_PGA_scaffold11	PGA_scaffold11||20602933||20621450||TESI_018617-RA||1||CDS||2983405576||4711||84.28	20602933	20621450	1.000000e-250	50
1.3061	0.6369	a28620_01	01||3853990||3858138||Aqcoe1G073800.1.v3.1||-1||CDS||809453887||1220||77.39	3858138	3853990	b57266_PGA_scaffold11	PGA_scaffold11||20586318||20589096||TESI_018616-RA||1||CDS||2983405573||4710||77.39	20586318	20589096	5.000000e-44	93
0.8766	0.1441	a28620_01	01||3892132||3896024||Aqcoe1G074300.1.v3.1||-1||CDS||809453963||1231||78.09	3896024	3892132	b57266_PGA_scaffold11	PGA_scaffold11||20472921||20479065||TESI_018613-RA||1||CDS||2983405564||4707||78.09	20472921	20479065	6.000000e-107	140
3.0977	0.7377	a28620_01	01||3915150||3917837||Aqcoe1G074500.1.v3.1||-1||CDS||809454013||1238||70.78	3917837	3915150	b57266_PGA_scaffold11	PGA_scaffold11||20354083||20357635||TESI_018611-RA||1||CDS||2983405558||4705||70.78	20354083	20357635	3.000000e-43	182
1.1447	0.1464	a28620_01	01||3934421||3938240||Aqcoe1G074800.1.v3.1||1||CDS||809454039||1241||74.53	3934421	3938240	b57266_PGA_scaffold11	PGA_scaffold11||20252351||20256623||TESI_018610-RA||-1||CDS||2983405555||4704||74.53	20256623	20252351	1.000000e-250	232
#23	212.0	a28620_01	b57266_PGA_scaffold11	r	5  Mean Ks:  17.8942	Mean Kn: 0.5470
#Ks	Kn	a<db_genome_id>_<chr>	chr1||start1||stop1||name1||strand1||type1||db_feature_id1||genome_order1||percent_id1	start1	stop1	b<db_genome_id>_<chr>	chr2||start2||stop2||name2||strand2||type2||db_feature_id2||genome_order2||percent_id2	start2	stop2	eval	block_score	GEVO_link
72.9916	1.2002	a28620_01	01||1004851||1012246||Aqcoe1G019600.1.v3.1||-1||CDS||809446711||311||83.36	1012246	1004851	b57266_PGA_scaffold11	PGA_scaffold11||37638720||37640426||TESI_019007-RA||-1||CDS||2983406746||5101||83.36	37640426	37638720	2.000000e-163	50
1.9025	0.0793	a28620_01	01||1078106||1080336||Aqcoe1G020900.1.v3.1||-1||CDS||809446868||331||78.47	1080336	1078106	b57266_PGA_scaffold11	PGA_scaffold11||37459326||37463378||TESI_019000-RA||-1||CDS||2983406725||5094||78.47	37463378	37459326	6.000000e-165	97
12.3994	1.0343	a28620_01	01||1137238||1137648||Aqcoe1G021700.1.v3.1||1||CDS||809446955||342||77.56	1137238	1137648	b57266_PGA_scaffold11	PGA_scaffold11||37194872||37203381||TESI_018990-RA||-1||CDS||2983406695||5084||77.56	37203381	37194872	7.000000e-28	121
1.2986	0.2937	a28620_01	01||1209596||1213243||Aqcoe1G023100.1.v3.1||1||CDS||809447131||363||78.62	1209596	1213243	b57266_PGA_scaffold11	PGA_scaffold11||36701129||36707706||TESI_018976-RA||-1||CDS||2983406653||5070||78.62	36707706	36701129	1.000000e-250	165
0.8789	0.1276	a28620_01	01||1254771||1258273||Aqcoe1G024500.1.v3.1||-1||CDS||809447273||380||78.8	1258273	1254771	b57266_PGA_scaffold11	PGA_scaffold11||36205596||36226564||TESI_018957-RA||1||CDS||2983406596||5051||78.8	36205596	36226564	1.000000e-250	212
#1	344.0	a28620_01	b57266_PGA_scaffold12	f	7  Mean Ks:  1.0492	Mean Kn: 0.1737
#Ks	Kn	a<db_genome_id>_<chr>	chr1||start1||stop1||name1||strand1||type1||db_feature_id1||genome_order1||percent_id1	start1	stop1	b<db_genome_id>_<chr>	chr2||start2||stop2||name2||strand2||type2||db_feature_id2||genome_order2||percent_id2	start2	stop2	eval	block_score	GEVO_link
0.9684	0.1434	a28620_01	01||3116876||3119044||Aqcoe1G061900.1.v3.1||-1||CDS||809451337||1001||76.57	3119044	3116876	b57266_PGA_scaffold12	PGA_scaffold12||36827108||36829460||TESI_021871-RA||1||CDS||2983574423||6681||76.57	36827108	36829460	1.000000e-250	50
1.0252	0.2545	a28620_01	01||3129456||3131267||Aqcoe1G062200.1.v3.1||-1||CDS||809451367||1004||77.81	3131267	3129456	b57266_PGA_scaffold12	PGA_scaffold12||36877565||36879322||TESI_021873-RA||-1||CDS||2983574429||6683||77.81	36879322	36877565	2.000000e-175	100
0.8062	0.1453	a28620_01	01||3182250||3188827||Aqcoe1G063100.1.v3.1||-1||CDS||809451498||1020||78.16	3188827	3182250	b57266_PGA_scaffold12	PGA_scaffold12||36940557||36957419||TESI_021876-RA||-1||CDS||2983574438||6686||78.16	36957419	36940557	1.000000e-250	147
1.0803	0.0674	a28620_01	01||3190920||3194152||Aqcoe1G063200.1.v3.1||-1||CDS||809451521||1023||81.73	3194152	3190920	b57266_PGA_scaffold12	PGA_scaffold12||36974842||36990583||TESI_021877-RA||-1||CDS||2983574441||6687||81.73	36990583	36974842	1.000000e-250	197
1.0187	0.2112	a28620_01	01||3195274||3204983||Aqcoe1G063300.1.v3.1||-1||CDS||809451536||1025||72.63	3204983	3195274	b57266_PGA_scaffold12	PGA_scaffold12||37001555||37018455||TESI_021878-RA||-1||CDS||2983574444||6688||72.63	37018455	37001555	1.000000e-250	247
1.4303	0.2070	a28620_01	01||3248597||3252719||Aqcoe1G064000.1.v3.1||1||CDS||809451636||1038||85.64	3248597	3252719	b57266_PGA_scaffold12	PGA_scaffold12||37075997||37083062||TESI_021880-RA||1||CDS||2983574450||6690||85.64	37075997	37083062	7.000000e-54	294
1.0156	0.1869	a28620_01	01||3258469||3262562||Aqcoe1G064200.1.v3.1||-1||CDS||809451653||1040||75.67	3262562	3258469	b57266_PGA_scaffold12	PGA_scaffold12||37094433||37101442||TESI_021881-RA||-1||CDS||2983574453||6691||75.67	37101442	37094433	1.000000e-250	344
#1	780.0	a28620_01	b57266_PGA_scaffold13	f	16  Mean Ks:  3.5130	Mean Kn: 0.2805
#Ks	Kn	a<db_genome_id>_<chr>	chr1||start1||stop1||name1||strand1||type1||db_feature_id1||genome_order1||percent_id1	start1	stop1	b<db_genome_id>_<chr>	chr2||start2||stop2||name2||strand2||type2||db_feature_id2||genome_order2||percent_id2	start2	stop2	eval	block_score	GEVO_link
32.1521	1.2746	a28620_01	01||15904677||15908106||Aqcoe1G247800.1.v3.1||-1||CDS||809481799||3818||74.17	15908106	15904677	b57266_PGA_scaffold13	PGA_scaffold13||22188311||22203855||TESI_022428-RA||-1||CDS||2983717488||7272||74.17	22203855	22188311	1.000000e-250	50
1.0689	0.2255	a28620_01	01||15945207||15950353||Aqcoe1G248400.1.v3.1||-1||CDS||809481839||3825||73.59	15950353	15945207	b57266_PGA_scaffold13	PGA_scaffold13||22210954||22227058||TESI_022429-RA||-1||CDS||2983717491||7273||73.59	22227058	22210954	1.000000e-250	100
1.3001	0.1110	a28620_01	01||16065130||16074098||Aqcoe1G249500.1.v3.1||1||CDS||809481933||3843||77.71	16065130	16074098	b57266_PGA_scaffold13	PGA_scaffold13||22272527||22290634||TESI_022430-RA||1||CDS||2983717494||7274||77.71	22272527	22290634	5.000000e-108	147
1.0339	0.1227	a28620_01	01||16076902||16082383||Aqcoe1G249600.1.v3.1||1||CDS||809481943||3845||79.87	16076902	16082383	b57266_PGA_scaffold13	PGA_scaffold13||22317282||22320919||TESI_022434-RA||1||CDS||2983717506||7278||79.87	22317282	22320919	1.000000e-250	197
1.1594	0.3818	a28620_01	01||16286468||16294166||Aqcoe1G250900.1.v3.1||-1||CDS||809482052||3859||69.65	16294166	16286468	b57266_PGA_scaffold13	PGA_scaffold13||22512734||22530656||TESI_022445-RA||-1||CDS||2983717539||7289||69.65	22530656	22512734	2.000000e-73	244
1.7379	0.1765	a28620_01	01||16407980||16411416||Aqcoe1G252000.1.v3.1||1||CDS||809482183||3875||71.93	16407980	16411416	b57266_PGA_scaffold13	PGA_scaffold13||22638460||22647299||TESI_022449-RA||-1||CDS||2983717551||7293||71.93	22647299	22638460	1.000000e-250	291
1.2037	0.1207	a28620_01	01||16438355||16440142||Aqcoe1G252300.1.v3.1||-1||CDS||809482222||3880||77.63	16440142	16438355	b57266_PGA_scaffold13	PGA_scaffold13||22719837||22722947||TESI_022451-RA||-1||CDS||2983717557||7295||77.63	22722947	22719837	1.000000e-250	341
0.8648	0.3365	a28620_01	01||16460746||16474534||Aqcoe1G252600.1.v3.1||1||CDS||809482256||3889||70.64	16460746	16474534	b57266_PGA_scaffold13	PGA_scaffold13||22816086||22823386||TESI_022455-RA||1||CDS||2983717569||7299||70.64	22816086	22823386	6.000000e-46	386
3.0534	0.3676	a28620_01	01||16609707||16616273||Aqcoe1G253600.1.v3.1||1||CDS||809482407||3903||83.19	16609707	16616273	b57266_PGA_scaffold13	PGA_scaffold13||22899928||22908986||TESI_022458-RA||-1||CDS||2983717578||7302||83.19	22908986	22899928	1.000000e-61	433
0.9331	0.2562	a28620_01	01||16661111||16668466||Aqcoe1G253900.1.v3.1||-1||CDS||809482451||3909||72.4	16668466	16661111	b57266_PGA_scaffold13	PGA_scaffold13||22957519||22958572||TESI_022465-RA||-1||CDS||2983717599||7309||72.4	22958572	22957519	4.000000e-56	483
0.9390	0.1989	a28620_01	01||16837898||16853326||Aqcoe1G255700.1.v3.1||-1||CDS||809482612||3928||75.28	16853326	16837898	b57266_PGA_scaffold13	PGA_scaffold13||23263713||23293117||TESI_022470-RA||-1||CDS||2983717614||7314||75.28	23293117	23263713	1.000000e-250	530
5.8257	0.2894	a28620_01	01||16928734||16929804||Aqcoe1G256100.1.v3.1||-1||CDS||809482640||3934||76.42	16929804	16928734	b57266_PGA_scaffold13	PGA_scaffold13||23414153||23414995||TESI_022475-RA||-1||CDS||2983717629||7319||76.42	23414995	23414153	7.000000e-71	580
1.0100	0.1251	a28620_01	01||16984852||16986917||Aqcoe1G256700.1.v3.1||1||CDS||809482677||3941||77.26	16984852	16986917	b57266_PGA_scaffold13	PGA_scaffold13||23436884||23438964||TESI_022476-RA||1||CDS||2983717632||7320||77.26	23436884	23438964	1.000000e-250	630
1.1432	0.1173	a28620_01	01||16996619||16999557||Aqcoe1G257000.1.v3.1||1||CDS||809482692||3944||78.21	16996619	16999557	b57266_PGA_scaffold13	PGA_scaffold13||23449962||23458906||TESI_022477-RA||1||CDS||2983717635||7321||78.21	23449962	23458906	1.000000e-250	680
1.5614	0.2286	a28620_01	01||17026701||17032311||Aqcoe1G257100.1.v3.1||1||CDS||809482697||3945||76.37	17026701	17032311	b57266_PGA_scaffold13	PGA_scaffold13||23461962||23466929||TESI_022478-RA||1||CDS||2983717638||7322||76.37	23461962	23466929	1.000000e-250	730
1.2212	0.1548	a28620_01	01||17112944||17124668||Aqcoe1G257800.1.v3.1||1||CDS||809482739||3953||70.99	17112944	17124668	b57266_PGA_scaffold13	PGA_scaffold13||23468014||23469699||TESI_022479-RA||-1||CDS||2983717641||7323||70.99	23469699	23468014	6.000000e-137	780
#2	731.0	a28620_01	b57266_PGA_scaffold13	f	15  Mean Ks:  24.2835	Mean Kn: 0.5117
#Ks	Kn	a<db_genome_id>_<chr>	chr1||start1||stop1||name1||strand1||type1||db_feature_id1||genome_order1||percent_id1	start1	stop1	b<db_genome_id>_<chr>	chr2||start2||stop2||name2||strand2||type2||db_feature_id2||genome_order2||percent_id2	start2	stop2	eval	block_score	GEVO_link
0.9545	0.1245	a28620_01	01||17446386||17455848||Aqcoe1G260400.1.v3.1||-1||CDS||809485068||3994||82.78	17455848	17446386	b57266_PGA_scaffold13	PGA_scaffold13||29787111||29819824||TESI_022738-RA||-1||CDS||2983718418||7582||82.78	29819824	29787111	1.000000e-250	50
1.0617	0.2173	a28620_01	01||17456072||17466118||Aqcoe1G260500.1.v3.1||1||CDS||809485123||3999||78.52	17456072	17466118	b57266_PGA_scaffold13	PGA_scaffold13||30026538||30045009||TESI_022745-RA||1||CDS||2983718439||7589||78.52	30026538	30045009	1.000000e-250	100
0.7730	0.5083	a28620_01	01||17591898||17592655||Aqcoe1G261600.1.v3.1||-1||CDS||809485311||4017||73.12	17592655	17591898	b57266_PGA_scaffold13	PGA_scaffold13||30096420||30097359||TESI_022748-RA||-1||CDS||2983718448||7592||73.12	30097359	30096420	7.000000e-55	147
1.6837	0.3583	a28620_01	01||17633053||17636819||Aqcoe1G261800.1.v3.1||-1||CDS||809485331||4019||72.1	17636819	17633053	b57266_PGA_scaffold13	PGA_scaffold13||30110694||30131100||TESI_022749-RA||-1||CDS||2983718451||7593||72.1	30131100	30110694	2.000000e-144	197
71.3204	1.2682	a28620_01	01||17691070||17695499||Aqcoe1G262000.1.v3.1||-1||CDS||809485357||4021||77.48	17695499	17691070	b57266_PGA_scaffold13	PGA_scaffold13||30188399||30192651||TESI_022752-RA||-1||CDS||2983718460||7596||77.48	30192651	30188399	6.000000e-67	247
71.0946	1.0669	a28620_01	01||17713241||17726423||Aqcoe1G262400.1.v3.1||-1||CDS||809485424||4027||73.93	17726423	17713241	b57266_PGA_scaffold13	PGA_scaffold13||30252783||30255324||TESI_022754-RA||-1||CDS||2983718466||7598||73.93	30255324	30252783	1.000000e-250	297
0.8469	0.0820	a28620_01	01||17739848||17749744||Aqcoe1G262700.1.v3.1||-1||CDS||809485582||4043||81.23	17749744	17739848	b57266_PGA_scaffold13	PGA_scaffold13||30277391||30298344||TESI_022755-RA||-1||CDS||2983718469||7599||81.23	30298344	30277391	1.000000e-250	344
1.1655	0.2187	a28620_01	01||17797623||17806365||Aqcoe1G263200.1.v3.1||1||CDS||809485649||4050||80.8	17797623	17806365	b57266_PGA_scaffold13	PGA_scaffold13||30311532||30320430||TESI_022756-RA||1||CDS||2983718472||7600||80.8	30311532	30320430	1.000000e-250	394
70.5002	1.4355	a28620_01	01||17814455||17814988||Aqcoe1G263500.1.v3.1||1||CDS||809485699||4055||69.88	17814455	17814988	b57266_PGA_scaffold13	PGA_scaffold13||30337636||30340542||TESI_022757-RA||1||CDS||2983718475||7601||69.88	30337636	30340542	3.000000e-47	440
1.1102	0.1732	a28620_01	01||17861171||17865495||Aqcoe1G264100.1.v3.1||1||CDS||809485816||4067||73.37	17861171	17865495	b57266_PGA_scaffold13	PGA_scaffold13||30346276||30349892||TESI_022758-RA||1||CDS||2983718478||7602||73.37	30346276	30349892	1.000000e-250	487
73.6162	0.5885	a28620_01	01||18027976||18033914||Aqcoe1G265600.1.v3.1||1||CDS||809486047||4088||72.86	18027976	18033914	b57266_PGA_scaffold13	PGA_scaffold13||30414517||30420259||TESI_022761-RA||1||CDS||2983718487||7605||72.86	30414517	30420259	1.000000e-250	531
1.4739	0.1466	a28620_01	01||18148854||18150085||Aqcoe1G266600.1.v3.1||-1||CDS||809486147||4098||75.45	18150085	18148854	b57266_PGA_scaffold13	PGA_scaffold13||30461637||30462227||TESI_022764-RA||-1||CDS||2983718496||7608||75.45	30462227	30461637	1.000000e-83	581
66.3871	1.0411	a28620_01	01||18153850||18159383||Aqcoe1G266700.1.v3.1||-1||CDS||809486158||4100||82.5	18159383	18153850	b57266_PGA_scaffold13	PGA_scaffold13||30492332||30497889||TESI_022768-RA||1||CDS||2983718508||7612||82.5	30492332	30497889	1.000000e-50	631
0.8843	0.3623	a28620_01	01||18195108||18202509||Aqcoe1G267200.1.v3.1||1||CDS||809486226||4105||78.81	18195108	18202509	b57266_PGA_scaffold13	PGA_scaffold13||30538883||30546339||TESI_022770-RA||1||CDS||2983718514||7614||78.81	30538883	30546339	9.000000e-51	681
1.3796	0.0840	a28620_01	01||18279819||18284514||Aqcoe1G267800.1.v3.1||-1||CDS||809486315||4115||79.38	18284514	18279819	b57266_PGA_scaffold13	PGA_scaffold13||30561681||30567500||TESI_022771-RA||-1||CDS||2983718517||7615||79.38	30567500	30561681	1.000000e-250	731
#3	435.0	a28620_01	b57266_PGA_scaffold13	f	9  Mean Ks:  1.2785	Mean Kn: 0.2225
#Ks	Kn	a<db_genome_id>_<chr>	chr1||start1||stop1||name1||strand1||type1||db_feature_id1||genome_order1||percent_id1	start1	stop1	b<db_genome_id>_<chr>	chr2||start2||stop2||name2||strand2||type2||db_feature_id2||genome_order2||percent_id2	start2	stop2	eval	block_score	GEVO_link
1.0714	0.1700	a28620_01	01||20175316||20179773||Aqcoe1G282700.1.v3.1||1||CDS||809488162||4322||77.03	20175316	20179773	b57266_PGA_scaffold13	PGA_scaffold13||18853627||18860866||TESI_022297-RA||1||CDS||2983717095||7141||77.03	18853627	18860866	1.000000e-250	50
1.2015	0.1190	a28620_01	01||20183697||20184012||Aqcoe1G282900.1.v3.1||1||CDS||809488177||4325||77.78	20183697	20184012	b57266_PGA_scaffold13	PGA_scaffold13||18863475||18863840||TESI_022298-RA||1||CDS||2983717098||7142||77.78	18863475	18863840	1.000000e-47	97
1.5595	0.1710	a28620_01	01||20278076||20279749||Aqcoe1G283700.1.v3.1||1||CDS||809488219||4334||72.14	20278076	20279749	b57266_PGA_scaffold13	PGA_scaffold13||18888357||18890006||TESI_022300-RA||1||CDS||2983717104||7144||72.14	18888357	18890006	1.000000e-250	147
1.1884	0.1970	a28620_01	01||20300067||20302842||Aqcoe1G284000.1.v3.1||-1||CDS||809488241||4338||73.09	20302842	20300067	b57266_PGA_scaffold13	PGA_scaffold13||18918229||18922817||TESI_022304-RA||-1||CDS||2983717116||7148||73.09	18922817	18918229	2.000000e-173	197
1.6993	0.6642	a28620_01	01||20607034||20613967||Aqcoe1G285300.1.v3.1||-1||CDS||809488326||4354||75.34	20613967	20607034	b57266_PGA_scaffold13	PGA_scaffold13||18940859||18943813||TESI_022305-RA||-1||CDS||2983717119||7149||75.34	18943813	18940859	1.000000e-51	244
1.4133	0.2386	a28620_01	01||20735866||20739417||Aqcoe1G286300.1.v3.1||-1||CDS||809488388||4365||77.33	20739417	20735866	b57266_PGA_scaffold13	PGA_scaffold13||19005679||19012651||TESI_022307-RA||-1||CDS||2983717125||7151||77.33	19012651	19005679	9.000000e-71	291
0.9428	0.2514	a28620_01	01||20997588||20999342||Aqcoe1G287600.1.v3.1||-1||CDS||809488464||4380||75.68	20999342	20997588	b57266_PGA_scaffold13	PGA_scaffold13||19020817||19023016||TESI_022308-RA||-1||CDS||2983717128||7152||75.68	19023016	19020817	1.000000e-130	338
1.0456	0.0663	a28620_01	01||21021197||21027322||Aqcoe1G288000.1.v3.1||1||CDS||809488487||4384||81.52	21021197	21027322	b57266_PGA_scaffold13	PGA_scaffold13||19146524||19153033||TESI_022314-RA||1||CDS||2983717146||7158||81.52	19146524	19153033	1.000000e-250	388
1.3844	0.1254	a28620_01	01||21161625||21173582||Aqcoe1G288900.1.v3.1||-1||CDS||809488561||4400||74.8	21173582	21161625	b57266_PGA_scaffold13	PGA_scaffold13||19168718||19173300||TESI_022316-RA||1||CDS||2983717152||7160||74.8	19168718	19173300	1.000000e-250	435
#4	323.0	a28620_01	b57266_PGA_scaffold13	f	7  Mean Ks:  9.4501	Mean Kn: 0.4498
#Ks	Kn	a<db_genome_id>_<chr>	chr1||start1||stop1||name1||strand1||type1||db_feature_id1||genome_order1||percent_id1	start1	stop1	b<db_genome_id>_<chr>	chr2||start2||stop2||name2||strand2||type2||db_feature_id2||genome_order2||percent_id2	start2	stop2	eval	block_score	GEVO_link
1.9991	0.2324	a28620_01	01||22819845||22821321||Aqcoe1G297200.1.v3.1||1||CDS||809489283||4528||73.45	22819845	22821321	b57266_PGA_scaffold13	PGA_scaffold13||28634628||28635953||TESI_022708-RA||-1||CDS||2983718328||7552||73.45	28635953	28634628	1.000000e-131	50
1.7396	0.5322	a28620_01	01||22971228||22983379||Aqcoe1G298600.1.v3.1||1||CDS||809489402||4545||72.0	22971228	22983379	b57266_PGA_scaffold13	PGA_scaffold13||28683335||28694938||TESI_022713-RA||1||CDS||2983718343||7557||72.0	28683335	28694938	1.000000e-61	97
0.9451	0.1583	a28620_01	01||22992041||22997491||Aqcoe1G298800.1.v3.1||1||CDS||809489427||4549||76.91	22992041	22997491	b57266_PGA_scaffold13	PGA_scaffold13||28707959||28711376||TESI_022715-RA||1||CDS||2983718349||7559||76.91	28707959	28711376	2.000000e-118	147
58.0999	1.5243	a28620_01	01||23291161||23296299||Aqcoe1G300100.1.v3.1||-1||CDS||809492069||4569||72.0	23296299	23291161	b57266_PGA_scaffold13	PGA_scaffold13||28752667||28755503||TESI_022717-RA||-1||CDS||2983718355||7561||72.0	28755503	28752667	8.000000e-30	173
0.9421	0.1688	a28620_01	01||23328051||23339404||Aqcoe1G300300.1.v3.1||-1||CDS||809492089||4571||75.6	23339404	23328051	b57266_PGA_scaffold13	PGA_scaffold13||28757954||28779006||TESI_022718-RA||-1||CDS||2983718358||7562||75.6	28779006	28757954	1.000000e-250	223
1.4552	0.3667	a28620_01	01||23346037||23351856||Aqcoe1G300400.1.v3.1||-1||CDS||809492097||4572||71.87	23351856	23346037	b57266_PGA_scaffold13	PGA_scaffold13||28795273||28799973||TESI_022719-RA||-1||CDS||2983718361||7563||71.87	28799973	28795273	1.000000e-250	273
0.9696	0.1661	a28620_01	01||23366577||23372156||Aqcoe1G300500.1.v3.1||-1||CDS||809492109||4573||78.49	23372156	23366577	b57266_PGA_scaffold13	PGA_scaffold13||28809212||28823451||TESI_022720-RA||-1||CDS||2983718364||7564||78.49	28823451	28809212	1.000000e-250	323
#5	250.0	a28620_01	b57266_PGA_scaffold13	f	5  Mean Ks:  1.2340	Mean Kn: 0.1710
#Ks	Kn	a<db_genome_id>_<chr>	chr1||start1||stop1||name1||strand1||type1||db_feature_id1||genome_order1||percent_id1	start1	stop1	b<db_genome_id>_<chr>	chr2||start2||stop2||name2||strand2||type2||db_feature_id2||genome_order2||percent_id2	start2	stop2	eval	block_score	GEVO_link
1.8466	0.1768	a28620_01	01||12376363||12377552||Aqcoe1G208200.1.v3.1||-1||CDS||809474576||3252||73.3	12377552	12376363	b57266_PGA_scaffold13	PGA_scaffold13||22329750||22330783||TESI_022435-RA||-1||CDS||2983717509||7279||73.3	22330783	22329750	6.000000e-104	50
1.3809	0.3099	a28620_01	01||12389321||12392541||Aqcoe1G208500.1.v3.1||1||CDS||809474584||3255||74.89	12389321	12392541	b57266_PGA_scaffold13	PGA_scaffold13||22345522||22349357||TESI_022437-RA||1||CDS||2983717515||7281||74.89	22345522	22349357	3.000000e-126	100
0.9032	0.1824	a28620_01	01||12419698||12423675||Aqcoe1G208800.1.v3.1||-1||CDS||809474593||3258||78.77	12423675	12419698	b57266_PGA_scaffold13	PGA_scaffold13||22411516||22413813||TESI_022441-RA||-1||CDS||2983717527||7285||78.77	22413813	22411516	3.000000e-150	150
1.1873	0.1388	a28620_01	01||12425422||12427160||Aqcoe1G209000.1.v3.1||-1||CDS||809474599||3260||76.39	12427160	12425422	b57266_PGA_scaffold13	PGA_scaffold13||22435993||22438941||TESI_022442-RA||-1||CDS||2983717530||7286||76.39	22438941	22435993	1.000000e-250	200
0.8519	0.0469	a28620_01	01||12437572||12439677||Aqcoe1G209100.1.v3.1||1||CDS||809474602||3261||84.56	12437572	12439677	b57266_PGA_scaffold13	PGA_scaffold13||22458026||22460173||TESI_022443-RA||1||CDS||2983717533||7287||84.56	22458026	22460173	1.000000e-250	250
#6	244.0	a28620_01	b57266_PGA_scaffold13	f	5  Mean Ks:  1.7270	Mean Kn: 0.1712
#Ks	Kn	a<db_genome_id>_<chr>	chr1||start1||stop1||name1||strand1||type1||db_feature_id1||genome_order1||percent_id1	start1	stop1	b<db_genome_id>_<chr>	chr2||start2||stop2||name2||strand2||type2||db_feature_id2||genome_order2||percent_id2	start2	stop2	eval	block_score	GEVO_link
1.3614	0.2333	a28620_01	01||10531878||10533720||Aqcoe1G181000.1.v3.1||-1||CDS||809471454||2844||77.7	10533720	10531878	b57266_PGA_scaffold13	PGA_scaffold13||15236418||15254716||TESI_022212-RA||1||CDS||2983716840||7056||77.7	15236418	15254716	5.000000e-130	50
0.9406	0.1671	a28620_01	01||10540420||10548088||Aqcoe1G181100.1.v3.1||-1||CDS||809471467||2845||78.78	10548088	10540420	b57266_PGA_scaffold13	PGA_scaffold13||15366539||15373377||TESI_022213-RA||1||CDS||2983716843||7057||78.78	15366539	15373377	1.000000e-250	100
0.9051	0.1479	a28620_01	01||10553026||10557067||Aqcoe1G181300.1.v3.1||1||CDS||809471487||2847||76.29	10553026	10557067	b57266_PGA_scaffold13	PGA_scaffold13||15680621||15701628||TESI_022217-RA||1||CDS||2983716855||7061||76.29	15680621	15701628	1.000000e-250	150
1.0272	0.0690	a28620_01	01||10595297||10600491||Aqcoe1G182200.1.v3.1||-1||CDS||809471607||2858||82.71	10600491	10595297	b57266_PGA_scaffold13	PGA_scaffold13||15705641||15729492||TESI_022218-RA||-1||CDS||2983716858||7062||82.71	15729492	15705641	1.000000e-250	197
4.4009	0.2388	a28620_01	01||10607875||10610616||Aqcoe1G182300.1.v3.1||1||CDS||809471627||2860||79.87	10607875	10610616	b57266_PGA_scaffold13	PGA_scaffold13||16073967||16076970||TESI_022231-RA||1||CDS||2983716897||7075||79.87	16073967	16076970	2.000000e-74	244
#7	230.0	a28620_01	b57266_PGA_scaffold13	f	5  Mean Ks:  1.1091	Mean Kn: 0.2088
#Ks	Kn	a<db_genome_id>_<chr>	chr1||start1||stop1||name1||strand1||type1||db_feature_id1||genome_order1||percent_id1	start1	stop1	b<db_genome_id>_<chr>	chr2||start2||stop2||name2||strand2||type2||db_feature_id2||genome_order2||percent_id2	start2	stop2	eval	block_score	GEVO_link
0.7768	0.0109	a28620_01	01||13169014||13171774||Aqcoe1G218600.1.v3.1||1||CDS||809478738||3395||86.51	13169014	13171774	b57266_PGA_scaffold13	PGA_scaffold13||20783148||20788182||TESI_022372-RA||-1||CDS||2983717320||7216||86.51	20788182	20783148	1.000000e-250	50
1.2498	0.1633	a28620_01	01||13197542||13209019||Aqcoe1G218900.1.v3.1||-1||CDS||809478790||3399||80.18	13209019	13197542	b57266_PGA_scaffold13	PGA_scaffold13||20828565||20850575||TESI_022375-RA||-1||CDS||2983717329||7219||80.18	20850575	20828565	1.000000e-250	100
1.5694	0.4571	a28620_01	01||13211764||13215120||Aqcoe1G219000.1.v3.1||1||CDS||809478800||3400||84.68	13211764	13215120	b57266_PGA_scaffold13	PGA_scaffold13||20893162||20898260||TESI_022377-RA||1||CDS||2983717335||7221||84.68	20893162	20898260	3.000000e-32	131
1.3233	0.2686	a28620_01	01||13222408||13224383||Aqcoe1G219100.1.v3.1||-1||CDS||809478811||3401||71.65	13224383	13222408	b57266_PGA_scaffold13	PGA_scaffold13||20900261||20901917||TESI_022378-RA||-1||CDS||2983717338||7222||71.65	20901917	20900261	3.000000e-50	180
0.6261	0.1443	a28620_01	01||13256139||13263520||Aqcoe1G219500.1.v3.1||-1||CDS||809478876||3407||83.47	13263520	13256139	b57266_PGA_scaffold13	PGA_scaffold13||20937657||20965273||TESI_022380-RA||-1||CDS||2983717344||7224||83.47	20965273	20937657	5.000000e-144	230
#8	216.0	a28620_01	b57266_PGA_scaffold13	f	5  Mean Ks:  14.7395	Mean Kn: 0.3393
#Ks	Kn	a<db_genome_id>_<chr>	chr1||start1||stop1||name1||strand1||type1||db_feature_id1||genome_order1||percent_id1	start1	stop1	b<db_genome_id>_<chr>	chr2||start2||stop2||name2||strand2||type2||db_feature_id2||genome_order2||percent_id2	start2	stop2	eval	block_score	GEVO_link
1.0477	0.2304	a28620_01	01||19815922||19826218||Aqcoe1G278800.1.v3.1||1||CDS||809487842||4277||73.5	19815922	19826218	b57266_PGA_scaffold13	PGA_scaffold13||23485160||23503743||TESI_022480-RA||1||CDS||2983717644||7324||73.5	23485160	23503743	1.000000e-250	50
1.8534	0.3327	a28620_01	01||19830679||19836941||Aqcoe1G279000.1.v3.1||1||CDS||809487856||4279||76.16	19830679	19836941	b57266_PGA_scaffold13	PGA_scaffold13||23514064||23516966||TESI_022482-RA||1||CDS||2983717650||7326||76.16	23514064	23516966	3.000000e-164	100
68.5433	0.8563	a28620_01	01||19876797||19877280||Aqcoe1G279700.1.v3.1||-1||CDS||809487911||4286||80.18	19877280	19876797	b57266_PGA_scaffold13	PGA_scaffold13||23529467||23529999||TESI_022484-RA||-1||CDS||2983717656||7328||80.18	23529999	23529467	3.000000e-20	119
1.1660	0.1338	a28620_01	01||19962422||19970725||Aqcoe1G280600.1.v3.1||1||CDS||809488019||4299||80.35	19962422	19970725	b57266_PGA_scaffold13	PGA_scaffold13||23549960||23563666||TESI_022485-RA||1||CDS||2983717659||7329||80.35	23549960	23563666	1.000000e-250	166
1.0871	0.1431	a28620_01	01||19975868||19980279||Aqcoe1G280800.1.v3.1||-1||CDS||809488043||4302||80.85	19980279	19975868	b57266_PGA_scaffold13	PGA_scaffold13||23567610||23573208||TESI_022487-RA||-1||CDS||2983717665||7331||80.85	23573208	23567610	1.000000e-250	216
#1	823.0	a28620_01	b57266_PGA_scaffold13	r	17  Mean Ks:  9.8870	Mean Kn: 0.2958
#Ks	Kn	a<db_genome_id>_<chr>	chr1||start1||stop1||name1||strand1||type1||db_feature_id1||genome_order1||percent_id1	start1	stop1	b<db_genome_id>_<chr>	chr2||start2||stop2||name2||strand2||type2||db_feature_id2||genome_order2||percent_id2	start2	stop2	eval	block_score	GEVO_link
1.6310	0.2642	a28620_01	01||12849587||12851762||Aqcoe1G214000.1.v3.1||-1||CDS||809478162||3339||69.7	12851762	12849587	b57266_PGA_scaffold13	PGA_scaffold13||21545994||21572761||TESI_022406-RA||1||CDS||2983717422||7250||69.7	21545994	21572761	4.000000e-106	50
79.0859	0.9842	a28620_01	01||12858563||12862312||Aqcoe1G214300.2.v3.1||1||CDS||809478202||3343||71.69	12858563	12862312	b57266_PGA_scaffold13	PGA_scaffold13||21142167||21150534||TESI_022392-RA||-1||CDS||2983717380||7236||71.69	21150534	21142167	1.000000e-159	97
2.5182	0.3193	a28620_01	01||12877202||12880021||Aqcoe1G214800.1.v3.1||-1||CDS||809478265||3349||70.47	12880021	12877202	b57266_PGA_scaffold13	PGA_scaffold13||21120373||21122880||TESI_022389-RA||1||CDS||2983717371||7233||70.47	21120373	21122880	2.000000e-56	147
1.0719	0.1300	a28620_01	01||12931432||12940578||Aqcoe1G215600.1.v3.1||-1||CDS||809478355||3358||77.36	12940578	12931432	b57266_PGA_scaffold13	PGA_scaffold13||21079846||21105350||TESI_022388-RA||1||CDS||2983717368||7232||77.36	21079846	21105350	1.000000e-250	197
68.6585	1.2176	a28620_01	01||12953288||12957684||Aqcoe1G215800.1.v3.1||1||CDS||809478380||3360||76.85	12953288	12957684	b57266_PGA_scaffold13	PGA_scaffold13||21060804||21063457||TESI_022385-RA||-1||CDS||2983717359||7229||76.85	21063457	21060804	2.000000e-149	247
1.1405	0.0832	a28620_01	01||12959218||12962787||Aqcoe1G215900.1.v3.1||-1||CDS||809478391||3361||75.88	12962787	12959218	b57266_PGA_scaffold13	PGA_scaffold13||21041587||21045416||TESI_022384-RA||1||CDS||2983717356||7228||75.88	21041587	21045416	1.000000e-250	297
1.3010	0.6119	a28620_01	01||12965852||12969305||Aqcoe1G216000.1.v3.1||-1||CDS||809478400||3362||72.31	12969305	12965852	b57266_PGA_scaffold13	PGA_scaffold13||21026397||21031683||TESI_022383-RA||1||CDS||2983717353||7227||72.31	21026397	21031683	5.000000e-68	347
1.6095	0.3112	a28620_01	01||13103395||13103890||Aqcoe1G218000.1.v3.1||1||CDS||809478630||3383||70.25	13103395	13103890	b57266_PGA_scaffold13	PGA_scaffold13||20900261||20901917||TESI_022378-RA||-1||CDS||2983717338||7222||70.25	20901917	20900261	6.000000e-42	382
1.8779	0.1068	a28620_01	01||13154818||13160829||Aqcoe1G218300.1.v3.1||1||CDS||809478675||3387||78.06	13154818	13160829	b57266_PGA_scaffold13	PGA_scaffold13||20816454||20825568||TESI_022374-RA||-1||CDS||2983717326||7218||78.06	20825568	20816454	7.000000e-107	432
1.0747	0.1531	a28620_01	01||13162670||13166969||Aqcoe1G218500.1.v3.1||-1||CDS||809478696||3389||77.21	13166969	13162670	b57266_PGA_scaffold13	PGA_scaffold13||20796913||20803319||TESI_022373-RA||1||CDS||2983717323||7217||77.21	20796913	20803319	1.000000e-250	482
0.7768	0.0109	a28620_01	01||13169014||13171774||Aqcoe1G218600.1.v3.1||1||CDS||809478738||3395||86.51	13169014	13171774	b57266_PGA_scaffold13	PGA_scaffold13||20783148||20788182||TESI_022372-RA||-1||CDS||2983717320||7216||86.51	20788182	20783148	1.000000e-250	532
0.8171	0.1077	a28620_01	01||13267508||13274542||Aqcoe1G219600.1.v3.1||1||CDS||809478889||3408||84.27	13267508	13274542	b57266_PGA_scaffold13	PGA_scaffold13||20646197||20662086||TESI_022370-RA||-1||CDS||2983717314||7214||84.27	20662086	20646197	1.000000e-250	579
1.3631	0.0162	a28620_01	01||13325996||13328319||Aqcoe1G220600.1.v3.1||1||CDS||809479056||3424||85.12	13325996	13328319	b57266_PGA_scaffold13	PGA_scaffold13||20116211||20118714||TESI_022359-RA||1||CDS||2983717281||7203||85.12	20116211	20118714	2.000000e-162	626
0.8790	0.1035	a28620_01	01||13406785||13410607||Aqcoe1G221500.1.v3.1||-1||CDS||809479185||3435||80.93	13410607	13406785	b57266_PGA_scaffold13	PGA_scaffold13||20042230||20050389||TESI_022353-RA||1||CDS||2983717263||7197||80.93	20042230	20050389	1.000000e-250	673
0.9090	0.0609	a28620_01	01||13414265||13419690||Aqcoe1G221700.1.v3.1||-1||CDS||809479233||3440||78.6	13419690	13414265	b57266_PGA_scaffold13	PGA_scaffold13||20016603||20026443||TESI_022352-RA||1||CDS||2983717260||7196||78.6	20016603	20026443	1.000000e-250	723
1.7795	0.3178	a28620_01	01||13444372||13449335||Aqcoe1G221900.1.v3.1||-1||CDS||809479276||3444||80.97	13449335	13444372	b57266_PGA_scaffold13	PGA_scaffold13||19953668||19961374||TESI_022348-RA||1||CDS||2983717248||7192||80.97	19953668	19961374	3.000000e-90	773
1.5849	0.2304	a28620_01	01||13453903||13459297||Aqcoe1G222000.2.v3.1||-1||CDS||809479294||3445||74.92	13459297	13453903	b57266_PGA_scaffold13	PGA_scaffold13||19881665||19900192||TESI_022347-RA||1||CDS||2983717245||7191||74.92	19881665	19900192	4.000000e-176	823
#2	526.0	a28620_01	b57266_PGA_scaffold13	r	11  Mean Ks:  21.7431	Mean Kn: 0.4256
#Ks	Kn	a<db_genome_id>_<chr>	chr1||start1||stop1||name1||strand1||type1||db_feature_id1||genome_order1||percent_id1	start1	stop1	b<db_genome_id>_<chr>	chr2||start2||stop2||name2||strand2||type2||db_feature_id2||genome_order2||percent_id2	start2	stop2	eval	block_score	GEVO_link
1.0926	0.2616	a28620_01	01||28022684||28026906||Aqcoe1G318800.1.v3.1||-1||CDS||809494595||4804||75.31	28026906	28022684	b57266_PGA_scaffold13	PGA_scaffold13||27286678||27290661||TESI_022668-RA||1||CDS||2983718208||7512||75.31	27286678	27290661	1.000000e-174	50
73.5171	1.1097	a28620_01	01||28084745||28089007||Aqcoe1G319500.1.v3.1||-1||CDS||809494695||4814||69.31	28089007	28084745	b57266_PGA_scaffold13	PGA_scaffold13||27278708||27284135||TESI_022667-RA||1||CDS||2983718205||7511||69.31	27278708	27284135	1.000000e-147	100
0.8208	0.1135	a28620_01	01||28126207||28132274||Aqcoe1G319700.1.v3.1||1||CDS||809494720||4816||77.16	28126207	28132274	b57266_PGA_scaffold13	PGA_scaffold13||27231683||27252553||TESI_022662-RA||-1||CDS||2983718190||7506||77.16	27252553	27231683	1.000000e-250	150
0.9496	0.1754	a28620_01	01||28249815||28252504||Aqcoe1G320700.1.v3.1||-1||CDS||809494882||4834||76.32	28252504	28249815	b57266_PGA_scaffold13	PGA_scaffold13||27132220||27134495||TESI_022656-RA||1||CDS||2983718172||7500||76.32	27132220	27134495	1.000000e-250	197
1.6671	0.1684	a28620_01	01||28423113||28424477||Aqcoe1G321300.1.v3.1||1||CDS||809494932||4840||70.87	28423113	28424477	b57266_PGA_scaffold13	PGA_scaffold13||27099403||27100728||TESI_022655-RA||-1||CDS||2983718169||7499||70.87	27100728	27099403	8.000000e-140	247
83.5039	0.9600	a28620_01	01||28506431||28508449||Aqcoe1G322000.1.v3.1||1||CDS||809494998||4850||74.79	28506431	28508449	b57266_PGA_scaffold13	PGA_scaffold13||27052421||27058410||TESI_022654-RA||-1||CDS||2983718166||7498||74.79	27058410	27052421	2.000000e-36	282
73.3719	1.1123	a28620_01	01||28602821||28607162||Aqcoe1G322800.1.v3.1||1||CDS||809495072||4862||72.51	28602821	28607162	b57266_PGA_scaffold13	PGA_scaffold13||26967301||26968482||TESI_022651-RA||-1||CDS||2983718157||7495||72.51	26968482	26967301	4.000000e-77	329
1.0196	0.1024	a28620_01	01||28627542||28630812||Aqcoe1G322900.1.v3.1||1||CDS||809495080||4863||80.06	28627542	28630812	b57266_PGA_scaffold13	PGA_scaffold13||26950915||26954200||TESI_022648-RA||-1||CDS||2983718148||7492||80.06	26954200	26950915	1.000000e-250	379
1.1943	0.1960	a28620_01	01||28686521||28689323||Aqcoe1G323300.1.v3.1||1||CDS||809495131||4872||79.18	28686521	28689323	b57266_PGA_scaffold13	PGA_scaffold13||26840843||26845350||TESI_022645-RA||-1||CDS||2983718139||7489||79.18	26845350	26840843	2.000000e-79	429
1.1864	0.3436	a28620_01	01||28857148||28870640||Aqcoe1G324400.1.v3.1||1||CDS||809495182||4883||78.64	28857148	28870640	b57266_PGA_scaffold13	PGA_scaffold13||26807381||26818422||TESI_022644-RA||-1||CDS||2983718136||7488||78.64	26818422	26807381	1.000000e-250	476
0.8513	0.1391	a28620_01	01||29014912||29023413||Aqcoe1G324900.1.v3.1||-1||CDS||809495224||4892||79.35	29023413	29014912	b57266_PGA_scaffold13	PGA_scaffold13||26738067||26743973||TESI_022640-RA||-1||CDS||2983718124||7484||79.35	26743973	26738067	1.000000e-250	526
#3	488.0	a28620_01	b57266_PGA_scaffold13	r	10  Mean Ks:  3.7475	Mean Kn: 0.3855
#Ks	Kn	a<db_genome_id>_<chr>	chr1||start1||stop1||name1||strand1||type1||db_feature_id1||genome_order1||percent_id1	start1	stop1	b<db_genome_id>_<chr>	chr2||start2||stop2||name2||strand2||type2||db_feature_id2||genome_order2||percent_id2	start2	stop2	eval	block_score	GEVO_link
1.0204	0.1905	a28620_01	01||14302232||14308336||Aqcoe1G230700.1.v3.1||-1||CDS||809480268||3563||80.6	14308336	14302232	b57266_PGA_scaffold13	PGA_scaffold13||28468097||28483327||TESI_022700-RA||1||CDS||2983718304||7544||80.6	28468097	28483327	1.000000e-250	50
1.9679	0.3027	a28620_01	01||14354795||14357477||Aqcoe1G231400.1.v3.1||1||CDS||809480362||3578||77.32	14354795	14357477	b57266_PGA_scaffold13	PGA_scaffold13||28428522||28430616||TESI_022699-RA||-1||CDS||2983718301||7543||77.32	28430616	28428522	8.000000e-85	97
0.6933	0.0110	a28620_01	01||14388354||14390674||Aqcoe1G231900.1.v3.1||-1||CDS||809480417||3585||89.58	14390674	14388354	b57266_PGA_scaffold13	PGA_scaffold13||28421196||28425094||TESI_022698-RA||1||CDS||2983718298||7542||89.58	28421196	28425094	3.000000e-133	147
0.8178	0.0794	a28620_01	01||14397144||14402423||Aqcoe1G232100.1.v3.1||-1||CDS||809480435||3587||80.07	14402423	14397144	b57266_PGA_scaffold13	PGA_scaffold13||28400020||28408546||TESI_022697-RA||1||CDS||2983718295||7541||80.07	28400020	28408546	1.000000e-250	197
1.2520	0.2490	a28620_01	01||14537839||14539535||Aqcoe1G233400.1.v3.1||-1||CDS||809480577||3608||76.45	14539535	14537839	b57266_PGA_scaffold13	PGA_scaffold13||28344988||28347540||TESI_022696-RA||1||CDS||2983718292||7540||76.45	28344988	28347540	3.000000e-145	241
10.6604	1.1317	a28620_01	01||14542342||14558223||Aqcoe1G233600.1.v3.1||-1||CDS||809480594||3610||78.87	14558223	14542342	b57266_PGA_scaffold13	PGA_scaffold13||28310554||28320080||TESI_022694-RA||1||CDS||2983718286||7538||78.87	28310554	28320080	1.000000e-250	291
17.8113	1.3927	a28620_01	01||14560498||14569179||Aqcoe1G233700.1.v3.1||1||CDS||809480603||3611||73.33	14560498	14569179	b57266_PGA_scaffold13	PGA_scaffold13||28287531||28298491||TESI_022693-RA||-1||CDS||2983718283||7537||73.33	28298491	28287531	1.000000e-250	341
0.8192	0.0798	a28620_01	01||14571598||14579372||Aqcoe1G233800.1.v3.1||-1||CDS||809480630||3615||82.58	14579372	14571598	b57266_PGA_scaffold13	PGA_scaffold13||28257012||28274148||TESI_022692-RA||1||CDS||2983718280||7536||82.58	28257012	28274148	1.000000e-250	391
0.8953	0.0596	a28620_01	01||14665122||14675765||Aqcoe1G234800.1.v3.1||1||CDS||809480718||3628||82.37	14665122	14675765	b57266_PGA_scaffold13	PGA_scaffold13||28210445||28221562||TESI_022691-RA||-1||CDS||2983718277||7535||82.37	28221562	28210445	1.000000e-250	438
1.5378	0.3584	a28620_01	01||14683798||14691280||Aqcoe1G234900.1.v3.1||1||CDS||809480726||3629||81.51	14683798	14691280	b57266_PGA_scaffold13	PGA_scaffold13||28187996||28197278||TESI_022690-RA||-1||CDS||2983718274||7534||81.51	28197278	28187996	3.000000e-127	488
#4	461.0	a28620_01	b57266_PGA_scaffold13	r	10  Mean Ks:  6.4777	Mean Kn: 0.2307
#Ks	Kn	a<db_genome_id>_<chr>	chr1||start1||stop1||name1||strand1||type1||db_feature_id1||genome_order1||percent_id1	start1	stop1	b<db_genome_id>_<chr>	chr2||start2||stop2||name2||strand2||type2||db_feature_id2||genome_order2||percent_id2	start2	stop2	eval	block_score	GEVO_link
2.3406	0.2458	a28620_01	01||35495717||35498468||Aqcoe1G367400.1.v3.1||-1||CDS||809498575||5518||81.28	35498468	35495717	b57266_PGA_scaffold13	PGA_scaffold13||26150429||26153740||TESI_022608-RA||1||CDS||2983718028||7452||81.28	26150429	26153740	2.000000e-49	48
0.8822	0.1475	a28620_01	01||35534059||35542094||Aqcoe1G368200.1.v3.1||1||CDS||809498629||5527||76.7	35534059	35542094	b57266_PGA_scaffold13	PGA_scaffold13||26118815||26123161||TESI_022605-RA||-1||CDS||2983718019||7449||76.7	26123161	26118815	1.000000e-250	98
1.7705	0.0785	a28620_01	01||35545697||35546218||Aqcoe1G368300.1.v3.1||1||CDS||809498635||5528||81.94	35545697	35546218	b57266_PGA_scaffold13	PGA_scaffold13||26103650||26104206||TESI_022603-RA||-1||CDS||2983718013||7447||81.94	26104206	26103650	1.000000e-100	148
1.8307	0.1696	a28620_01	01||35548778||35549662||Aqcoe1G368500.1.v3.1||-1||CDS||809498647||5530||75.71	35549662	35548778	b57266_PGA_scaffold13	PGA_scaffold13||26089824||26090575||TESI_022602-RA||1||CDS||2983718010||7446||75.71	26089824	26090575	1.000000e-83	198
1.1895	0.1520	a28620_01	01||35814831||35816877||Aqcoe1G369200.1.v3.1||1||CDS||809498687||5537||73.96	35814831	35816877	b57266_PGA_scaffold13	PGA_scaffold13||26071807||26073787||TESI_022601-RA||-1||CDS||2983718007||7445||73.96	26073787	26071807	1.000000e-250	248
1.1255	0.0829	a28620_01	01||35856038||35859874||Aqcoe1G369800.1.v3.1||-1||CDS||809498734||5547||79.73	35859874	35856038	b57266_PGA_scaffold13	PGA_scaffold13||26050947||26062572||TESI_022599-RA||1||CDS||2983718001||7443||79.73	26050947	26062572	1.000000e-250	298
1.1795	0.2155	a28620_01	01||35916966||35932112||Aqcoe1G370400.1.v3.1||-1||CDS||809498782||5556||75.73	35932112	35916966	b57266_PGA_scaffold13	PGA_scaffold13||25999197||26015486||TESI_022598-RA||1||CDS||2983717998||7442||75.73	25999197	26015486	1.000000e-250	348
10.2180	0.4267	a28620_01	01||35958996||35960931||Aqcoe1G370700.1.v3.1||-1||CDS||809498800||5559||82.05	35960931	35958996	b57266_PGA_scaffold13	PGA_scaffold13||25921994||25923573||TESI_022597-RA||1||CDS||2983717995||7441||82.05	25921994	25923573	3.000000e-14	361
6.7060	0.0864	a28620_01	01||35991038||35993220||Aqcoe1G371300.1.v3.1||-1||CDS||809498837||5565||89.21	35993220	35991038	b57266_PGA_scaffold13	PGA_scaffold13||25804231||25810239||TESI_022589-RA||-1||CDS||2983717971||7433||89.21	25810239	25804231	2.000000e-115	411
37.5349	0.7018	a28620_01	01||36022610||36027491||Aqcoe1G371700.1.v3.1||-1||CDS||809498872||5572||74.74	36027491	36022610	b57266_PGA_scaffold13	PGA_scaffold13||25738083||25741334||TESI_022584-RA||-1||CDS||2983717956||7428||74.74	25741334	25738083	2.000000e-180	461
#5	431.0	a28620_01	b57266_PGA_scaffold13	r	9  Mean Ks:  10.3983	Mean Kn: 0.4439
#Ks	Kn	a<db_genome_id>_<chr>	chr1||start1||stop1||name1||strand1||type1||db_feature_id1||genome_order1||percent_id1	start1	stop1	b<db_genome_id>_<chr>	chr2||start2||stop2||name2||strand2||type2||db_feature_id2||genome_order2||percent_id2	start2	stop2	eval	block_score	GEVO_link
1.0815	0.1362	a28620_01	01||13606437||13611830||Aqcoe1G223600.1.v3.1||1||CDS||809479522||3469||77.82	13606437	13611830	b57266_PGA_scaffold13	PGA_scaffold13||19805262||19808165||TESI_022345-RA||-1||CDS||2983717239||7189||77.82	19808165	19805262	2.000000e-134	50
9.2953	0.3859	a28620_01	01||13620226||13623041||Aqcoe1G223900.1.v3.1||-1||CDS||809479551||3472||84.24	13623041	13620226	b57266_PGA_scaffold13	PGA_scaffold13||19798760||19803444||TESI_022344-RA||1||CDS||2983717236||7188||84.24	19798760	19803444	1.000000e-57	100
4.9660	1.2319	a28620_01	01||13638439||13640437||Aqcoe1G224100.1.v3.1||1||CDS||809479577||3474||88.94	13638439	13640437	b57266_PGA_scaffold13	PGA_scaffold13||19741844||19742644||TESI_022341-RA||-1||CDS||2983717227||7185||88.94	19742644	19741844	1.000000e-75	150
1.0446	0.2912	a28620_01	01||13644668||13646810||Aqcoe1G224200.1.v3.1||-1||CDS||809479588||3475||68.11	13646810	13644668	b57266_PGA_scaffold13	PGA_scaffold13||19728184||19730551||TESI_022339-RA||1||CDS||2983717221||7183||68.11	19728184	19730551	1.000000e-250	200
61.2148	1.1772	a28620_01	01||13720440||13722599||Aqcoe1G224800.1.v3.1||-1||CDS||809479670||3483||76.79	13722599	13720440	b57266_PGA_scaffold13	PGA_scaffold13||19555207||19561850||TESI_022332-RA||1||CDS||2983717200||7176||76.79	19555207	19561850	5.000000e-89	250
11.2744	0.0475	a28620_01	01||13736745||13737695||Aqcoe1G225100.1.v3.1||-1||CDS||809479701||3486||76.82	13737695	13736745	b57266_PGA_scaffold13	PGA_scaffold13||19543165||19544115||TESI_022331-RA||1||CDS||2983717197||7175||76.82	19543165	19544115	1.000000e-250	300
2.5319	0.2659	a28620_01	01||13767546||13768055||Aqcoe1G225300.1.v3.1||1||CDS||809479722||3488||75.23	13767546	13768055	b57266_PGA_scaffold13	PGA_scaffold13||19496278||19527828||TESI_022329-RA||-1||CDS||2983717191||7173||75.23	19527828	19496278	8.000000e-35	334
1.2335	0.4124	a28620_01	01||13821375||13828157||Aqcoe1G226200.1.v3.1||1||CDS||809479821||3500||70.98	13821375	13828157	b57266_PGA_scaffold13	PGA_scaffold13||19408900||19425866||TESI_022328-RA||-1||CDS||2983717188||7172||70.98	19425866	19408900	1.000000e-136	381
0.9423	0.0465	a28620_01	01||13837865||13843937||Aqcoe1G226300.1.v3.1||1||CDS||809479834||3502||83.34	13837865	13843937	b57266_PGA_scaffold13	PGA_scaffold13||19376406||19384436||TESI_022327-RA||-1||CDS||2983717185||7171||83.34	19384436	19376406	1.000000e-250	431
#6	416.0	a28620_01	b57266_PGA_scaffold13	r	9  Mean Ks:  22.0071	Mean Kn: 0.5916
#Ks	Kn	a<db_genome_id>_<chr>	chr1||start1||stop1||name1||strand1||type1||db_feature_id1||genome_order1||percent_id1	start1	stop1	b<db_genome_id>_<chr>	chr2||start2||stop2||name2||strand2||type2||db_feature_id2||genome_order2||percent_id2	start2	stop2	eval	block_score	GEVO_link
69.3029	1.0295	a28620_01	01||27333355||27356300||Aqcoe1G314400.1.v3.1||-1||CDS||809493971||4746||80.96	27356300	27333355	b57266_PGA_scaffold13	PGA_scaffold13||33591318||33599585||TESI_022856-RA||1||CDS||2983718772||7700||80.96	33591318	33599585	1.000000e-119	50
1.8715	0.5409	a28620_01	01||27387476||27398213||Aqcoe1G314500.1.v3.1||1||CDS||809494005||4750||78.2	27387476	27398213	b57266_PGA_scaffold13	PGA_scaffold13||33550446||33554606||TESI_022854-RA||-1||CDS||2983718766||7698||78.2	33554606	33550446	5.000000e-42	91
0.8411	0.2020	a28620_01	01||27406102||27419981||Aqcoe1G314900.1.v3.1||-1||CDS||809494056||4754||74.69	27419981	27406102	b57266_PGA_scaffold13	PGA_scaffold13||33513316||33531787||TESI_022853-RA||1||CDS||2983718763||7697||74.69	33513316	33531787	1.000000e-250	141
54.2302	1.4792	a28620_01	01||27498675||27501382||Aqcoe1G315400.1.v3.1||1||CDS||809494129||4761||68.27	27498675	27501382	b57266_PGA_scaffold13	PGA_scaffold13||33509720||33510182||TESI_022852-RA||-1||CDS||2983718760||7696||68.27	33510182	33509720	2.000000e-29	169
65.3374	0.8733	a28620_01	01||27619260||27623549||Aqcoe1G316500.1.v3.1||1||CDS||809494234||4772||78.48	27619260	27623549	b57266_PGA_scaffold13	PGA_scaffold13||33467670||33473323||TESI_022850-RA||1||CDS||2983718754||7694||78.48	33467670	33473323	1.000000e-250	216
0.9803	0.0816	a28620_01	01||27657402||27659475||Aqcoe1G317100.1.v3.1||-1||CDS||809494328||4781||79.2	27659475	27657402	b57266_PGA_scaffold13	PGA_scaffold13||33446252||33448580||TESI_022849-RA||1||CDS||2983718751||7693||79.2	33446252	33448580	1.000000e-250	266
1.8973	0.4604	a28620_01	01||27663200||27671971||Aqcoe1G317300.1.v3.1||-1||CDS||809494352||4783||73.98	27671971	27663200	b57266_PGA_scaffold13	PGA_scaffold13||33437995||33443491||TESI_022848-RA||1||CDS||2983718748||7692||73.98	33437995	33443491	3.000000e-156	316
1.6472	0.1871	a28620_01	01||27737466||27738454||Aqcoe1G317700.1.v3.1||-1||CDS||809494407||4788||73.85	27738454	27737466	b57266_PGA_scaffold13	PGA_scaffold13||33403760||33405745||TESI_022845-RA||1||CDS||2983718739||7689||73.85	33403760	33405745	6.000000e-81	366
1.9561	0.4700	a28620_01	01||27882006||27884774||Aqcoe1G318000.1.v3.1||-1||CDS||809494479||4794||74.59	27884774	27882006	b57266_PGA_scaffold13	PGA_scaffold13||33383488||33389192||TESI_022844-RA||1||CDS||2983718736||7688||74.59	33383488	33389192	2.000000e-85	416
#7	391.0	a28620_01	b57266_PGA_scaffold13	r	8  Mean Ks:  2.2558	Mean Kn: 0.4448
#Ks	Kn	a<db_genome_id>_<chr>	chr1||start1||stop1||name1||strand1||type1||db_feature_id1||genome_order1||percent_id1	start1	stop1	b<db_genome_id>_<chr>	chr2||start2||stop2||name2||strand2||type2||db_feature_id2||genome_order2||percent_id2	start2	stop2	eval	block_score	GEVO_link
1.0272	0.0690	a28620_01	01||10595297||10600491||Aqcoe1G182200.1.v3.1||-1||CDS||809471607||2858||82.71	10600491	10595297	b57266_PGA_scaffold13	PGA_scaffold13||15705641||15729492||TESI_022218-RA||-1||CDS||2983716858||7062||82.71	15729492	15705641	1.000000e-250	50
1.3759	0.2376	a28620_01	01||10690635||10700773||Aqcoe1G183500.1.v3.1||1||CDS||809471822||2877||74.61	10690635	10700773	b57266_PGA_scaffold13	PGA_scaffold13||14993852||15010643||TESI_022205-RA||-1||CDS||2983716819||7049||74.61	15010643	14993852	1.000000e-250	97
3.2221	1.2823	a28620_01	01||10705478||10709861||Aqcoe1G183600.1.v3.1||-1||CDS||809471833||2878||76.33	10709861	10705478	b57266_PGA_scaffold13	PGA_scaffold13||14964457||14967027||TESI_022203-RA||1||CDS||2983716813||7047||76.33	14964457	14967027	7.000000e-168	147
8.2296	1.4146	a28620_01	01||10711039||10718587||Aqcoe1G183700.1.v3.1||-1||CDS||809471854||2880||76.04	10718587	10711039	b57266_PGA_scaffold13	PGA_scaffold13||14886850||14892957||TESI_022202-RA||1||CDS||2983716810||7046||76.04	14886850	14892957	7.000000e-138	197
0.8779	0.1340	a28620_01	01||10790599||10819147||Aqcoe1G184500.1.v3.1||1||CDS||809471971||2891||82.76	10790599	10819147	b57266_PGA_scaffold13	PGA_scaffold13||14744346||14782079||TESI_022198-RA||-1||CDS||2983716798||7042||82.76	14782079	14744346	1.000000e-250	244
1.0247	0.1201	a28620_01	01||10836102||10840901||Aqcoe1G184900.1.v3.1||-1||CDS||809472031||2897||80.11	10840901	10836102	b57266_PGA_scaffold13	PGA_scaffold13||14582921||14586924||TESI_022196-RA||1||CDS||2983716792||7040||80.11	14582921	14586924	1.000000e-250	294
1.4037	0.2105	a28620_01	01||10866895||10868588||Aqcoe1G185300.1.v3.1||1||CDS||809472086||2902||73.5	10866895	10868588	b57266_PGA_scaffold13	PGA_scaffold13||14278963||14280282||TESI_022194-RA||-1||CDS||2983716786||7038||73.5	14280282	14278963	9.000000e-132	344
0.8850	0.0905	a28620_01	01||10884026||10889199||Aqcoe1G185600.1.v3.1||-1||CDS||809472142||2907||78.78	10889199	10884026	b57266_PGA_scaffold13	PGA_scaffold13||13487154||13531404||TESI_022179-RA||-1||CDS||2983716741||7023||78.78	13531404	13487154	5.000000e-167	391
#8	356.0	a28620_01	b57266_PGA_scaffold13	r	8  Mean Ks:  9.1800	Mean Kn: 0.3888
#Ks	Kn	a<db_genome_id>_<chr>	chr1||start1||stop1||name1||strand1||type1||db_feature_id1||genome_order1||percent_id1	start1	stop1	b<db_genome_id>_<chr>	chr2||start2||stop2||name2||strand2||type2||db_feature_id2||genome_order2||percent_id2	start2	stop2	eval	block_score	GEVO_link
1.3809	0.3099	a28620_01	01||12389321||12392541||Aqcoe1G208500.1.v3.1||1||CDS||809474584||3255||74.89	12389321	12392541	b57266_PGA_scaffold13	PGA_scaffold13||22345522||22349357||TESI_022437-RA||1||CDS||2983717515||7281||74.89	22345522	22349357	3.000000e-126	50
1.6362	0.2377	a28620_01	01||12479490||12481643||Aqcoe1G209800.1.v3.1||1||CDS||809474629||3272||76.9	12479490	12481643	b57266_PGA_scaffold13	PGA_scaffold13||21932746||21936520||TESI_022419-RA||-1||CDS||2983717461||7263||76.9	21936520	21932746	1.000000e-250	97
3.4510	0.8521	a28620_01	01||12482287||12487444||Aqcoe1G209900.1.v3.1||-1||CDS||809474633||3274||82.72	12487444	12482287	b57266_PGA_scaffold13	PGA_scaffold13||21928324||21931419||TESI_022418-RA||1||CDS||2983717458||7262||82.72	21928324	21931419	1.000000e-15	112
61.7025	1.2118	a28620_01	01||12498866||12499848||Aqcoe1G210000.1.v3.1||1||CDS||809474638||3276||75.54	12498866	12499848	b57266_PGA_scaffold13	PGA_scaffold13||21814117||21818502||TESI_022415-RA||-1||CDS||2983717449||7259||75.54	21818502	21814117	2.000000e-67	162
0.8274	0.0952	a28620_01	01||12553997||12556145||Aqcoe1G210300.1.v3.1||-1||CDS||809477559||3280||81.13	12556145	12553997	b57266_PGA_scaffold13	PGA_scaffold13||21728049||21730595||TESI_022414-RA||1||CDS||2983717446||7258||81.13	21728049	21730595	1.000000e-250	212
1.6201	0.1343	a28620_01	01||12613258||12614320||Aqcoe1G211100.1.v3.1||-1||CDS||809477735||3298||74.84	12614320	12613258	b57266_PGA_scaffold13	PGA_scaffold13||21713549||21714314||TESI_022413-RA||1||CDS||2983717443||7257||74.84	21713549	21714314	4.000000e-85	259
1.1544	0.0788	a28620_01	01||12674002||12680656||Aqcoe1G212100.1.v3.1||1||CDS||809477864||3309||82.78	12674002	12680656	b57266_PGA_scaffold13	PGA_scaffold13||21670073||21686164||TESI_022411-RA||-1||CDS||2983717437||7255||82.78	21686164	21670073	1.000000e-250	306
1.6675	0.1905	a28620_01	01||12683726||12686211||Aqcoe1G212200.1.v3.1||1||CDS||809477874||3310||83.68	12683726	12686211	b57266_PGA_scaffold13	PGA_scaffold13||21663466||21668806||TESI_022410-RA||-1||CDS||2983717434||7254||83.68	21668806	21663466	1.000000e-98	356
#9	350.0	a28620_01	b57266_PGA_scaffold13	r	7  Mean Ks:  2.8068	Mean Kn: 0.2521
#Ks	Kn	a<db_genome_id>_<chr>	chr1||start1||stop1||name1||strand1||type1||db_feature_id1||genome_order1||percent_id1	start1	stop1	b<db_genome_id>_<chr>	chr2||start2||stop2||name2||strand2||type2||db_feature_id2||genome_order2||percent_id2	start2	stop2	eval	block_score	GEVO_link
1.5205	0.2003	a28620_01	01||13956296||13956958||Aqcoe1G227900.1.v3.1||1||CDS||809479981||3524||74.88	13956296	13956958	b57266_PGA_scaffold13	PGA_scaffold13||19351257||19351850||TESI_022326-RA||-1||CDS||2983717182||7170||74.88	19351850	19351257	3.000000e-77	50
1.3199	0.0508	a28620_01	01||13959696||13964345||Aqcoe1G228000.1.v3.1||1||CDS||809479990||3525||82.7	13959696	13964345	b57266_PGA_scaffold13	PGA_scaffold13||19327553||19340257||TESI_022325-RA||-1||CDS||2983717179||7169||82.7	19340257	19327553	1.000000e-250	100
1.0228	0.1021	a28620_01	01||13986692||13993710||Aqcoe1G228400.1.v3.1||1||CDS||809480043||3532||86.52	13986692	13993710	b57266_PGA_scaffold13	PGA_scaffold13||19279441||19288936||TESI_022322-RA||-1||CDS||2983717170||7166||86.52	19288936	19279441	6.000000e-55	150
1.3012	0.2458	a28620_01	01||14115648||14119087||Aqcoe1G229100.1.v3.1||-1||CDS||809480103||3540||75.06	14119087	14115648	b57266_PGA_scaffold13	PGA_scaffold13||19267346||19271217||TESI_022321-RA||1||CDS||2983717167||7165||75.06	19267346	19271217	1.000000e-148	200
3.0929	0.3060	a28620_01	01||14161830||14163476||Aqcoe1G229300.1.v3.1||-1||CDS||809480129||3544||67.32	14163476	14161830	b57266_PGA_scaffold13	PGA_scaffold13||19217197||19240318||TESI_022319-RA||1||CDS||2983717161||7163||67.32	19217197	19240318	4.000000e-121	250
6.5421	0.3588	a28620_01	01||14164553||14165056||Aqcoe1G229400.1.v3.1||1||CDS||809480137||3545||75.41	14164553	14165056	b57266_PGA_scaffold13	PGA_scaffold13||19208674||19209128||TESI_022318-RA||1||CDS||2983717158||7162||75.41	19208674	19209128	1.000000e-69	300
4.8484	0.5008	a28620_01	01||14169726||14170965||Aqcoe1G229500.1.v3.1||-1||CDS||809480146||3546||67.71	14170965	14169726	b57266_PGA_scaffold13	PGA_scaffold13||19155275||19164019||TESI_022315-RA||1||CDS||2983717149||7159||67.71	19155275	19164019	4.000000e-99	350
#10	347.0	a28620_01	b57266_PGA_scaffold13	r	7  Mean Ks:  1.3678	Mean Kn: 0.1928
#Ks	Kn	a<db_genome_id>_<chr>	chr1||start1||stop1||name1||strand1||type1||db_feature_id1||genome_order1||percent_id1	start1	stop1	b<db_genome_id>_<chr>	chr2||start2||stop2||name2||strand2||type2||db_feature_id2||genome_order2||percent_id2	start2	stop2	eval	block_score	GEVO_link
1.3087	0.3003	a28620_01	01||11262324||11268269||Aqcoe1G192300.1.v3.1||-1||CDS||809473152||3013||72.48	11268269	11262324	b57266_PGA_scaffold13	PGA_scaffold13||17210936||17223401||TESI_022253-RA||1||CDS||2983716963||7097||72.48	17210936	17223401	9.000000e-175	50
1.0648	0.1459	a28620_01	01||11279283||11284459||Aqcoe1G192400.1.v3.1||1||CDS||809473161||3014||78.23	11279283	11284459	b57266_PGA_scaffold13	PGA_scaffold13||17141141||17149517||TESI_022252-RA||-1||CDS||2983716960||7096||78.23	17149517	17141141	1.000000e-250	100
1.1833	0.2431	a28620_01	01||11293953||11297673||Aqcoe1G192600.1.v3.1||1||CDS||809473177||3016||76.88	11293953	11297673	b57266_PGA_scaffold13	PGA_scaffold13||17126795||17135526||TESI_022251-RA||-1||CDS||2983716957||7095||76.88	17135526	17126795	6.000000e-74	150
2.1527	0.0605	a28620_01	01||11315001||11317537||Aqcoe1G192800.1.v3.1||1||CDS||809473194||3018||78.96	11315001	11317537	b57266_PGA_scaffold13	PGA_scaffold13||17109141||17115432||TESI_022250-RA||-1||CDS||2983716954||7094||78.96	17115432	17109141	1.000000e-128	200
1.0642	0.2727	a28620_01	01||11346509||11348972||Aqcoe1G193200.1.v3.1||-1||CDS||809473235||3023||78.95	11348972	11346509	b57266_PGA_scaffold13	PGA_scaffold13||17094982||17097255||TESI_022249-RA||-1||CDS||2983716951||7093||78.95	17097255	17094982	4.000000e-142	250
1.4313	0.1641	a28620_01	01||11379250||11381657||Aqcoe1G193800.1.v3.1||1||CDS||809473298||3032||75.84	11379250	11381657	b57266_PGA_scaffold13	PGA_scaffold13||17036421||17038485||TESI_022246-RA||-1||CDS||2983716942||7090||75.84	17038485	17036421	1.000000e-250	300
1.3696	0.1633	a28620_01	01||11419206||11421068||Aqcoe1G194800.1.v3.1||-1||CDS||809473391||3044||75.27	11421068	11419206	b57266_PGA_scaffold13	PGA_scaffold13||17024584||17030804||TESI_022245-RA||1||CDS||2983716939||7089||75.27	17024584	17030804	4.000000e-149	347
#11	270.0	a28620_01	b57266_PGA_scaffold13	r	6  Mean Ks:  7.2615	Mean Kn: 0.6774
#Ks	Kn	a<db_genome_id>_<chr>	chr1||start1||stop1||name1||strand1||type1||db_feature_id1||genome_order1||percent_id1	start1	stop1	b<db_genome_id>_<chr>	chr2||start2||stop2||name2||strand2||type2||db_feature_id2||genome_order2||percent_id2	start2	stop2	eval	block_score	GEVO_link
15.8848	1.0656	a28620_01	01||34977933||34979319||Aqcoe1G364300.3.v3.1||-1||CDS||809498275||5458||75.64	34979319	34977933	b57266_PGA_scaffold13	PGA_scaffold13||24014079||24015001||TESI_022509-RA||-1||CDS||2983717731||7353||75.64	24015001	24014079	6.000000e-175	50
14.9143	1.0781	a28620_01	01||35159928||35161250||Aqcoe1G365100.1.v3.1||1||CDS||809498334||5471||72.7	35159928	35161250	b57266_PGA_scaffold13	PGA_scaffold13||23799800||23802357||TESI_022496-RA||-1||CDS||2983717692||7340||72.7	23802357	23799800	2.000000e-57	97
7.2855	1.0310	a28620_01	01||35187155||35193985||Aqcoe1G365200.1.v3.1||1||CDS||809498342||5472||78.87	35187155	35193985	b57266_PGA_scaffold13	PGA_scaffold13||23790637||23792129||TESI_022495-RA||-1||CDS||2983717689||7339||78.87	23792129	23790637	6.000000e-27	123
1.2545	0.0864	a28620_01	01||35204905||35207916||Aqcoe1G365400.1.v3.1||1||CDS||809498365||5476||77.43	35204905	35207916	b57266_PGA_scaffold13	PGA_scaffold13||23750813||23755620||TESI_022494-RA||-1||CDS||2983717686||7338||77.43	23755620	23750813	1.000000e-250	173
2.0983	0.4103	a28620_01	01||35209595||35211862||Aqcoe1G365500.1.v3.1||1||CDS||809498371||5477||69.36	35209595	35211862	b57266_PGA_scaffold13	PGA_scaffold13||23743133||23746946||TESI_022493-RA||-1||CDS||2983717683||7337||69.36	23746946	23743133	2.000000e-52	223
2.1318	0.3930	a28620_01	01||35379197||35385805||Aqcoe1G366500.2.v3.1||-1||CDS||809498456||5492||71.99	35385805	35379197	b57266_PGA_scaffold13	PGA_scaffold13||23669470||23686933||TESI_022490-RA||-1||CDS||2983717674||7334||71.99	23686933	23669470	4.000000e-115	270
#1	769.0	a28620_01	b57266_PGA_scaffold14	f	16  Mean Ks:  14.2010	Mean Kn: 0.4072
#Ks	Kn	a<db_genome_id>_<chr>	chr1||start1||stop1||name1||strand1||type1||db_feature_id1||genome_order1||percent_id1	start1	stop1	b<db_genome_id>_<chr>	chr2||start2||stop2||name2||strand2||type2||db_feature_id2||genome_order2||percent_id2	start2	stop2	eval	block_score	GEVO_link
0.8035	0.0566	a28620_01	01||42583746||42587280||Aqcoe1G467300.1.v3.1||1||CDS||809513100||7001||85.1	42583746	42587280	b57266_PGA_scaffold14	PGA_scaffold14||31880439||31890562||TESI_025121-RA||1||CDS||2983841540||8789||85.1	31880439	31890562	1.000000e-250	50
1.2245	0.2051	a28620_01	01||42600177||42603056||Aqcoe1G467600.1.v3.1||1||CDS||809513149||7008||75.0	42600177	42603056	b57266_PGA_scaffold14	PGA_scaffold14||31910295||31913773||TESI_025122-RA||1||CDS||2983841543||8790||75.0	31910295	31913773	1.000000e-250	100
3.0319	0.2175	a28620_01	01||42607565||42610829||Aqcoe1G467700.1.v3.1||1||CDS||809513158||7009||78.04	42607565	42610829	b57266_PGA_scaffold14	PGA_scaffold14||31937542||31940535||TESI_025123-RA||1||CDS||2983841546||8791||78.04	31937542	31940535	3.000000e-137	150
0.9282	0.1587	a28620_01	01||42622736||42624296||Aqcoe1G468100.1.v3.1||1||CDS||809513202||7014||82.51	42622736	42624296	b57266_PGA_scaffold14	PGA_scaffold14||31946701||31955465||TESI_025124-RA||1||CDS||2983841549||8792||82.51	31946701	31955465	5.000000e-146	200
2.8865	0.7811	a28620_01	01||42625681||42629658||Aqcoe1G468200.1.v3.1||-1||CDS||809513213||7015||83.65	42629658	42625681	b57266_PGA_scaffold14	PGA_scaffold14||31958911||31970339||TESI_025125-RA||-1||CDS||2983841552||8793||83.65	31970339	31958911	5.000000e-75	250
73.6976	1.1215	a28620_01	01||42635976||42647147||Aqcoe1G468400.1.v3.1||1||CDS||809513264||7021||74.46	42635976	42647147	b57266_PGA_scaffold14	PGA_scaffold14||31985406||32013281||TESI_025128-RA||1||CDS||2983841561||8796||74.46	31985406	32013281	5.000000e-106	300
2.1244	0.1987	a28620_01	01||42667711||42671861||Aqcoe1G468700.1.v3.1||-1||CDS||809513293||7024||75.3	42671861	42667711	b57266_PGA_scaffold14	PGA_scaffold14||32017114||32030772||TESI_025129-RA||-1||CDS||2983841564||8797||75.3	32030772	32017114	5.000000e-75	350
1.1418	0.1515	a28620_01	01||42679659||42681913||Aqcoe1G468900.1.v3.1||1||CDS||809513327||7029||76.87	42679659	42681913	b57266_PGA_scaffold14	PGA_scaffold14||32047218||32051307||TESI_025130-RA||-1||CDS||2983841567||8798||76.87	32051307	32047218	1.000000e-250	400
1.0764	0.0726	a28620_01	01||42750399||42751923||Aqcoe1G470400.1.v3.1||-1||CDS||809513473||7048||84.41	42751923	42750399	b57266_PGA_scaffold14	PGA_scaffold14||32082917||32083770||TESI_025132-RA||1||CDS||2983841573||8800||84.41	32082917	32083770	8.000000e-129	447
1.2036	0.3123	a28620_01	01||42758761||42768420||Aqcoe1G470600.1.v3.1||1||CDS||809513494||7050||72.06	42758761	42768420	b57266_PGA_scaffold14	PGA_scaffold14||32132897||32162890||TESI_025134-RA||1||CDS||2983841579||8802||72.06	32132897	32162890	1.000000e-250	497
1.6237	0.0446	a28620_01	01||42789142||42789710||Aqcoe1G470800.1.v3.1||1||CDS||809513531||7055||79.45	42789142	42789710	b57266_PGA_scaffold14	PGA_scaffold14||32209184||32209719||TESI_025137-RA||1||CDS||2983841588||8805||79.45	32209184	32209719	8.000000e-104	547
1.0191	0.0068	a28620_01	01||42840502||42841398||Aqcoe1G471600.1.v3.1||-1||CDS||809516651||7071||87.28	42841398	42840502	b57266_PGA_scaffold14	PGA_scaffold14||32259313||32260383||TESI_025138-RA||1||CDS||2983841591||8806||87.28	32259313	32260383	2.000000e-136	594
0.7850	0.1618	a28620_01	01||42883754||42885819||Aqcoe1G472200.1.v3.1||1||CDS||809516762||7082||77.23	42883754	42885819	b57266_PGA_scaffold14	PGA_scaffold14||32342436||32356397||TESI_025143-RA||1||CDS||2983841606||8811||77.23	32342436	32356397	1.000000e-142	641
65.0899	1.0679	a28620_01	01||42923219||42925100||Aqcoe1G472700.2.v3.1||1||CDS||809516875||7092||67.92	42923219	42925100	b57266_PGA_scaffold14	PGA_scaffold14||32421987||32428775||TESI_025145-RA||1||CDS||2983841612||8813||67.92	32421987	32428775	6.000000e-65	691
2.1785	0.5761	a28620_01	01||42930309||42940167||Aqcoe1G472900.1.v3.1||-1||CDS||809516908||7096||82.79	42940167	42930309	b57266_PGA_scaffold14	PGA_scaffold14||32429438||32472633||TESI_025146-RA||-1||CDS||2983841615||8814||82.79	32472633	32429438	1.000000e-250	741
68.4012	1.3821	a28620_01	01||42940617||42942945||Aqcoe1G473000.1.v3.1||1||CDS||809516921||7097||76.09	42940617	42942945	b57266_PGA_scaffold14	PGA_scaffold14||32470099||32471257||TESI_025147-RA||1||CDS||2983841618||8815||76.09	32470099	32471257	1.000000e-28	769
#2	517.0	a28620_01	b57266_PGA_scaffold14	f	11  Mean Ks:  13.0382	Mean Kn: 0.3548
#Ks	Kn	a<db_genome_id>_<chr>	chr1||start1||stop1||name1||strand1||type1||db_feature_id1||genome_order1||percent_id1	start1	stop1	b<db_genome_id>_<chr>	chr2||start2||stop2||name2||strand2||type2||db_feature_id2||genome_order2||percent_id2	start2	stop2	eval	block_score	GEVO_link
1.0523	0.0898	a28620_01	01||41679255||41682804||Aqcoe1G451300.2.v3.1||1||CDS||809511491||6771||80.9	41679255	41682804	b57266_PGA_scaffold14	PGA_scaffold14||1630576||1639530||TESI_024204-RA||1||CDS||2983838789||7872||80.9	1630576	1639530	1.000000e-250	50
67.3849	1.4038	a28620_01	01||41688255||41690863||Aqcoe1G451500.1.v3.1||1||CDS||809511503||6774||80.25	41688255	41690863	b57266_PGA_scaffold14	PGA_scaffold14||1644289||1649197||TESI_024205-RA||1||CDS||2983838792||7873||80.25	1644289	1649197	8.000000e-34	83
1.0180	0.0775	a28620_01	01||41708984||41712413||Aqcoe1G452000.1.v3.1||-1||CDS||809511529||6779||81.86	41712413	41708984	b57266_PGA_scaffold14	PGA_scaffold14||1650379||1663760||TESI_024206-RA||-1||CDS||2983838795||7874||81.86	1663760	1650379	1.000000e-250	133
0.8677	0.1446	a28620_01	01||41789137||41798106||Aqcoe1G453300.1.v3.1||1||CDS||809511621||6795||79.61	41789137	41798106	b57266_PGA_scaffold14	PGA_scaffold14||1709155||1723508||TESI_024207-RA||1||CDS||2983838798||7875||79.61	1709155	1723508	1.000000e-250	180
1.6058	0.1900	a28620_01	01||41798545||41800414||Aqcoe1G453400.1.v3.1||1||CDS||809511627||6796||71.82	41798545	41800414	b57266_PGA_scaffold14	PGA_scaffold14||1741488||1742802||TESI_024208-RA||1||CDS||2983838801||7876||71.82	1741488	1742802	9.000000e-139	230
3.7644	0.2250	a28620_01	01||41888285||41889331||Aqcoe1G454400.1.v3.1||1||CDS||809511730||6811||80.06	41888285	41889331	b57266_PGA_scaffold14	PGA_scaffold14||1899668||1912563||TESI_024216-RA||1||CDS||2983838825||7884||80.06	1899668	1912563	2.000000e-87	277
1.0540	0.2179	a28620_01	01||41900605||41901960||Aqcoe1G454600.1.v3.1||-1||CDS||809511795||6819||73.96	41901960	41900605	b57266_PGA_scaffold14	PGA_scaffold14||1951549||1952919||TESI_024219-RA||-1||CDS||2983838834||7887||73.96	1952919	1951549	1.000000e-250	327
2.1672	0.3724	a28620_01	01||41912820||41915945||Aqcoe1G454700.1.v3.1||1||CDS||809511804||6820||64.06	41912820	41915945	b57266_PGA_scaffold14	PGA_scaffold14||1973311||1977742||TESI_024220-RA||1||CDS||2983838837||7888||64.06	1973311	1977742	1.000000e-43	370
61.6266	0.6025	a28620_01	01||41943501||41944160||Aqcoe1G455500.1.v3.1||1||CDS||809511875||6828||75.66	41943501	41944160	b57266_PGA_scaffold14	PGA_scaffold14||2129960||2160268||TESI_024225-RA||-1||CDS||2983838852||7893||75.66	2160268	2129960	9.000000e-79	420
1.7887	0.5303	a28620_01	01||42020801||42023234||Aqcoe1G456700.1.v3.1||1||CDS||809512012||6848||71.06	42020801	42023234	b57266_PGA_scaffold14	PGA_scaffold14||2266349||2268572||TESI_024227-RA||1||CDS||2983838858||7895||71.06	2266349	2268572	1.000000e-108	467
1.0907	0.0494	a28620_01	01||42025627||42027645||Aqcoe1G456800.1.v3.1||-1||CDS||809512021||6849||83.69	42027645	42025627	b57266_PGA_scaffold14	PGA_scaffold14||2281103||2299376||TESI_024228-RA||-1||CDS||2983838861||7896||83.69	2299376	2281103	1.000000e-250	517
#3	500.0	a28620_01	b57266_PGA_scaffold14	f	10  Mean Ks:  6.3637	Mean Kn: 0.3868
#Ks	Kn	a<db_genome_id>_<chr>	chr1||start1||stop1||name1||strand1||type1||db_feature_id1||genome_order1||percent_id1	start1	stop1	b<db_genome_id>_<chr>	chr2||start2||stop2||name2||strand2||type2||db_feature_id2||genome_order2||percent_id2	start2	stop2	eval	block_score	GEVO_link
1.0560	0.1978	a28620_01	01||39992990||39999780||Aqcoe1G423700.1.v3.1||1||CDS||809508961||6368||75.29	39992990	39999780	b57266_PGA_scaffold14	PGA_scaffold14||8986763||9006528||TESI_024499-RA||1||CDS||2983839674||8167||75.29	8986763	9006528	1.000000e-250	50
40.9869	1.0223	a28620_01	01||40001246||40014245||Aqcoe1G423800.1.v3.1||-1||CDS||809508986||6371||83.16	40014245	40001246	b57266_PGA_scaffold14	PGA_scaffold14||9007035||9040606||TESI_024500-RA||-1||CDS||2983839677||8168||83.16	9040606	9007035	1.000000e-250	100
0.9479	0.0983	a28620_01	01||40037962||40041088||Aqcoe1G424000.1.v3.1||1||CDS||809509018||6375||80.66	40037962	40041088	b57266_PGA_scaffold14	PGA_scaffold14||9089268||9098313||TESI_024502-RA||1||CDS||2983839683||8170||80.66	9089268	9098313	1.000000e-250	150
1.2842	0.1459	a28620_01	01||40051355||40054188||Aqcoe1G424200.1.v3.1||-1||CDS||809509042||6378||79.13	40054188	40051355	b57266_PGA_scaffold14	PGA_scaffold14||9101693||9104176||TESI_024503-RA||-1||CDS||2983839686||8171||79.13	9104176	9101693	3.000000e-116	200
1.4309	0.0883	a28620_01	01||40055806||40057212||Aqcoe1G424300.1.v3.1||-1||CDS||809509057||6380||78.37	40057212	40055806	b57266_PGA_scaffold14	PGA_scaffold14||9119408||9120802||TESI_024504-RA||-1||CDS||2983839689||8172||78.37	9120802	9119408	1.000000e-250	250
11.0572	1.1289	a28620_01	01||40070715||40075886||Aqcoe1G424700.1.v3.1||-1||CDS||809509082||6384||76.71	40075886	40070715	b57266_PGA_scaffold14	PGA_scaffold14||9134295||9135461||TESI_024507-RA||-1||CDS||2983839698||8175||76.71	9135461	9134295	2.000000e-150	300
0.9935	0.3128	a28620_01	01||40093438||40096551||Aqcoe1G425200.1.v3.1||1||CDS||809509125||6393||66.23	40093438	40096551	b57266_PGA_scaffold14	PGA_scaffold14||9173379||9177295||TESI_024508-RA||1||CDS||2983839701||8176||66.23	9173379	9177295	9.000000e-97	350
0.8058	0.1913	a28620_01	01||40097542||40107514||Aqcoe1G425300.1.v3.1||-1||CDS||809509134||6394||78.99	40107514	40097542	b57266_PGA_scaffold14	PGA_scaffold14||9181342||9199018||TESI_024510-RA||-1||CDS||2983839707||8178||78.99	9199018	9181342	1.000000e-250	400
1.5295	0.1440	a28620_01	01||40115869||40119487||Aqcoe1G425500.1.v3.1||-1||CDS||809509181||6402||70.42	40119487	40115869	b57266_PGA_scaffold14	PGA_scaffold14||9213245||9216549||TESI_024511-RA||-1||CDS||2983839710||8179||70.42	9216549	9213245	6.000000e-116	450
3.5452	0.5385	a28620_01	01||40144872||40148601||Aqcoe1G425800.2.v3.1||-1||CDS||809509216||6408||72.61	40148601	40144872	b57266_PGA_scaffold14	PGA_scaffold14||9224828||9227894||TESI_024512-RA||-1||CDS||2983839713||8180||72.61	9227894	9224828	1.000000e-54	500
#4	466.0	a28620_01	b57266_PGA_scaffold14	f	10  Mean Ks:  1.8777	Mean Kn: 0.1884
#Ks	Kn	a<db_genome_id>_<chr>	chr1||start1||stop1||name1||strand1||type1||db_feature_id1||genome_order1||percent_id1	start1	stop1	b<db_genome_id>_<chr>	chr2||start2||stop2||name2||strand2||type2||db_feature_id2||genome_order2||percent_id2	start2	stop2	eval	block_score	GEVO_link
0.8868	0.2100	a28620_01	01||2727072||2729803||Aqcoe1G053900.1.v3.1||1||CDS||809450353||889||76.02	2727072	2729803	b57266_PGA_scaffold14	PGA_scaffold14||19473161||19480733||TESI_024804-RA||1||CDS||2983840589||8472||76.02	19473161	19480733	1.000000e-250	50
1.5238	0.2705	a28620_01	01||2775972||2778468||Aqcoe1G055200.1.v3.1||1||CDS||809450516||905||73.69	2775972	2778468	b57266_PGA_scaffold14	PGA_scaffold14||19480990||19482768||TESI_024805-RA||-1||CDS||2983840592||8473||73.69	19482768	19480990	1.000000e-250	97
1.2552	0.1244	a28620_01	01||2779087||2780812||Aqcoe1G055300.1.v3.1||1||CDS||809450529||907||81.05	2779087	2780812	b57266_PGA_scaffold14	PGA_scaffold14||19488586||19492773||TESI_024806-RA||1||CDS||2983840595||8474||81.05	19488586	19492773	1.000000e-153	147
0.9324	0.0530	a28620_01	01||2800371||2808020||Aqcoe1G056000.1.v3.1||1||CDS||809450621||918||84.26	2800371	2808020	b57266_PGA_scaffold14	PGA_scaffold14||19553815||19577906||TESI_024807-RA||1||CDS||2983840598||8475||84.26	19553815	19577906	1.000000e-250	194
0.9359	0.0202	a28620_01	01||2810719||2814368||Aqcoe1G056100.1.v3.1||1||CDS||809450634||920||86.07	2810719	2814368	b57266_PGA_scaffold14	PGA_scaffold14||19583614||19587607||TESI_024808-RA||-1||CDS||2983840601||8476||86.07	19587607	19583614	1.000000e-250	244
0.8698	0.0506	a28620_01	01||2816700||2820229||Aqcoe1G056200.1.v3.1||1||CDS||809450651||922||83.15	2816700	2820229	b57266_PGA_scaffold14	PGA_scaffold14||19609279||19616678||TESI_024809-RA||1||CDS||2983840604||8477||83.15	19609279	19616678	1.000000e-250	294
1.1828	0.2363	a28620_01	01||2837897||2842727||Aqcoe1G056600.1.v3.1||-1||CDS||809450696||927||80.41	2842727	2837897	b57266_PGA_scaffold14	PGA_scaffold14||19628208||19646685||TESI_024812-RA||-1||CDS||2983840613||8480||80.41	19646685	19628208	9.000000e-138	344
1.1208	0.3273	a28620_01	01||2848652||2851530||Aqcoe1G056800.1.v3.1||1||CDS||809450731||932||72.53	2848652	2851530	b57266_PGA_scaffold14	PGA_scaffold14||19671847||19679751||TESI_024813-RA||1||CDS||2983840616||8481||72.53	19671847	19679751	1.000000e-112	394
8.3040	0.4344	a28620_01	01||2853264||2854213||Aqcoe1G056900.1.v3.1||1||CDS||809450742||933||65.11	2853264	2854213	b57266_PGA_scaffold14	PGA_scaffold14||19688250||19689308||TESI_024814-RA||1||CDS||2983840619||8482||65.11	19688250	19689308	3.000000e-23	416
1.7660	0.1568	a28620_01	01||2866493||2867555||Aqcoe1G057100.1.v3.1||1||CDS||809450763||935||73.81	2866493	2867555	b57266_PGA_scaffold14	PGA_scaffold14||19723125||19724185||TESI_024816-RA||1||CDS||2983840625||8484||73.81	19723125	19724185	7.000000e-88	466
#5	427.0	a28620_01	b57266_PGA_scaffold14	f	9  Mean Ks:  1.4824	Mean Kn: 0.2257
#Ks	Kn	a<db_genome_id>_<chr>	chr1||start1||stop1||name1||strand1||type1||db_feature_id1||genome_order1||percent_id1	start1	stop1	b<db_genome_id>_<chr>	chr2||start2||stop2||name2||strand2||type2||db_feature_id2||genome_order2||percent_id2	start2	stop2	eval	block_score	GEVO_link
0.9767	0.0964	a28620_01	01||39572667||39578152||Aqcoe1G417400.1.v3.1||-1||CDS||809508166||6273||81.67	39578152	39572667	b57266_PGA_scaffold14	PGA_scaffold14||8758233||8764897||TESI_024483-RA||1||CDS||2983839626||8151||81.67	8758233	8764897	1.000000e-250	50
0.8121	0.2239	a28620_01	01||39594684||39604418||Aqcoe1G417500.1.v3.1||1||CDS||809508176||6274||73.05	39594684	39604418	b57266_PGA_scaffold14	PGA_scaffold14||8818000||8835336||TESI_024486-RA||1||CDS||2983839635||8154||73.05	8818000	8835336	1.000000e-250	100
1.1382	0.3394	a28620_01	01||39613922||39618600||Aqcoe1G417800.1.v3.1||-1||CDS||809508203||6278||77.83	39618600	39613922	b57266_PGA_scaffold14	PGA_scaffold14||8837315||8840920||TESI_024487-RA||-1||CDS||2983839638||8155||77.83	8840920	8837315	2.000000e-95	150
1.4532	0.1816	a28620_01	01||39620613||39622819||Aqcoe1G417900.1.v3.1||1||CDS||809508215||6279||78.5	39620613	39622819	b57266_PGA_scaffold14	PGA_scaffold14||8840743||8844015||TESI_024488-RA||1||CDS||2983839641||8156||78.5	8840743	8844015	1.000000e-250	200
0.8074	0.1693	a28620_01	01||39623893||39626283||Aqcoe1G418000.1.v3.1||-1||CDS||809508226||6280||81.92	39626283	39623893	b57266_PGA_scaffold14	PGA_scaffold14||8845392||8846832||TESI_024489-RA||-1||CDS||2983839644||8157||81.92	8846832	8845392	5.000000e-173	250
1.9036	0.4389	a28620_01	01||39634933||39636309||Aqcoe1G418400.1.v3.1||1||CDS||809508258||6284||64.1	39634933	39636309	b57266_PGA_scaffold14	PGA_scaffold14||8861778||8863209||TESI_024490-RA||1||CDS||2983839647||8158||64.1	8861778	8863209	2.000000e-28	277
2.9876	0.1786	a28620_01	01||39661862||39662925||Aqcoe1G418600.1.v3.1||-1||CDS||809508284||6286||75.17	39662925	39661862	b57266_PGA_scaffold14	PGA_scaffold14||8883168||8884090||TESI_024491-RA||-1||CDS||2983839650||8159||75.17	8884090	8883168	5.000000e-141	327
1.3937	0.1610	a28620_01	01||39675775||39679980||Aqcoe1G419000.1.v3.1||1||CDS||809508346||6294||74.0	39675775	39679980	b57266_PGA_scaffold14	PGA_scaffold14||8924455||8927669||TESI_024493-RA||1||CDS||2983839656||8161||74.0	8924455	8927669	1.000000e-250	377
1.8694	0.2425	a28620_01	01||39683759||39686635||Aqcoe1G419100.1.v3.1||-1||CDS||809508362||6296||84.1	39686635	39683759	b57266_PGA_scaffold14	PGA_scaffold14||8931669||8935214||TESI_024494-RA||-1||CDS||2983839659||8162||84.1	8935214	8931669	1.000000e-109	427
#6	368.0	a28620_01	b57266_PGA_scaffold14	f	9  Mean Ks:  9.0775	Mean Kn: 2.9770
#Ks	Kn	a<db_genome_id>_<chr>	chr1||start1||stop1||name1||strand1||type1||db_feature_id1||genome_order1||percent_id1	start1	stop1	b<db_genome_id>_<chr>	chr2||start2||stop2||name2||strand2||type2||db_feature_id2||genome_order2||percent_id2	start2	stop2	eval	block_score	GEVO_link
0.9595	0.1612	a28620_01	01||40550841||40553894||Aqcoe1G431900.1.v3.1||-1||CDS||809509721||6505||77.05	40553894	40550841	b57266_PGA_scaffold14	PGA_scaffold14||30045522||30048655||TESI_025049-RA||-1||CDS||2983841324||8717||77.05	30048655	30045522	1.000000e-250	50
3.0630	1.3070	a28620_01	01||40638269||40643103||Aqcoe1G433300.1.v3.1||1||CDS||809509869||6524||77.1	40638269	40643103	b57266_PGA_scaffold14	PGA_scaffold14||30249468||30257856||TESI_025055-RA||1||CDS||2983841342||8723||77.1	30249468	30257856	7.000000e-130	97
69.6138	0.9070	a28620_01	01||40710734||40711531||Aqcoe1G434200.1.v3.1||-1||CDS||809509966||6537||75.12	40711531	40710734	b57266_PGA_scaffold14	PGA_scaffold14||30283635||30296817||TESI_025057-RA||1||CDS||2983841348||8725||75.12	30283635	30296817	1.000000e-33	127
2.1169	0.1159	a28620_01	01||40729684||40732503||Aqcoe1G434500.1.v3.1||-1||CDS||809509990||6540||82.77	40732503	40729684	b57266_PGA_scaffold14	PGA_scaffold14||30305137||30306030||TESI_025058-RA||-1||CDS||2983841351||8726||82.77	30306030	30305137	2.000000e-73	177
1.1562	0.3345	a28620_01	01||40743837||40744564||Aqcoe1G434800.1.v3.1||-1||CDS||809510021||6544||70.22	40744564	40743837	b57266_PGA_scaffold14	PGA_scaffold14||30372216||30373003||TESI_025059-RA||-1||CDS||2983841354||8727||70.22	30373003	30372216	3.000000e-47	223
1.3065	0.1264	a28620_01	01||40745866||40752986||Aqcoe1G434900.1.v3.1||-1||CDS||809510030||6545||80.18	40752986	40745866	b57266_PGA_scaffold14	PGA_scaffold14||30398278||30417232||TESI_025060-RA||-1||CDS||2983841357||8728||80.18	30417232	30398278	1.000000e-250	273
1.5309	0.2320	a28620_01	01||40787238||40790026||Aqcoe1G435700.1.v3.1||-1||CDS||809510091||6553||70.65	40790026	40787238	b57266_PGA_scaffold14	PGA_scaffold14||30421696||30432204||TESI_025061-RA||-1||CDS||2983841360||8729||70.65	30432204	30421696	5.000000e-175	323
1.7161	0.3437	a28620_01	01||40793651||40795008||Aqcoe1G435800.1.v3.1||-1||CDS||809510105||6555||68.18	40795008	40793651	b57266_PGA_scaffold14	PGA_scaffold14||30438308||30446000||TESI_025062-RA||-1||CDS||2983841363||8730||68.18	30446000	30438308	1.000000e-22	345
0.2350	23.2654	a28620_01	01||40849587||40850914||Aqcoe1G436600.1.v3.1||-1||CDS||809510201||6567||70.79	40850914	40849587	b57266_PGA_scaffold14	PGA_scaffold14||30527822||30636028||TESI_025067-RA||1||CDS||2983841378||8735||70.79	30527822	30636028	2.000000e-27	368
#7	316.0	a28620_01	b57266_PGA_scaffold14	f	7  Mean Ks:  1.7537	Mean Kn: 0.1969
#Ks	Kn	a<db_genome_id>_<chr>	chr1||start1||stop1||name1||strand1||type1||db_feature_id1||genome_order1||percent_id1	start1	stop1	b<db_genome_id>_<chr>	chr2||start2||stop2||name2||strand2||type2||db_feature_id2||genome_order2||percent_id2	start2	stop2	eval	block_score	GEVO_link
2.1078	0.1035	a28620_01	01||40371604||40373160||Aqcoe1G429700.1.v3.1||-1||CDS||809509563||6477||73.47	40373160	40371604	b57266_PGA_scaffold14	PGA_scaffold14||9367405||9368958||TESI_024517-RA||-1||CDS||2983839728||8185||73.47	9368958	9367405	1.000000e-250	50
0.9460	0.0439	a28620_01	01||40391948||40396783||Aqcoe1G430100.1.v3.1||1||CDS||809509586||6481||84.73	40391948	40396783	b57266_PGA_scaffold14	PGA_scaffold14||9423410||9435557||TESI_024525-RA||1||CDS||2983839752||8193||84.73	9423410	9435557	1.000000e-250	100
3.2132	0.5345	a28620_01	01||40398081||40403400||Aqcoe1G430200.1.v3.1||-1||CDS||809509595||6483||72.13	40403400	40398081	b57266_PGA_scaffold14	PGA_scaffold14||9437989||9438378||TESI_024526-RA||-1||CDS||2983839755||8194||72.13	9438378	9437989	3.000000e-17	116
0.8641	0.1293	a28620_01	01||40478870||40486496||Aqcoe1G430800.1.v3.1||1||CDS||809509633||6491||80.35	40478870	40486496	b57266_PGA_scaffold14	PGA_scaffold14||9573182||9579421||TESI_024531-RA||1||CDS||2983839770||8199||80.35	9573182	9579421	1.000000e-250	166
2.7073	0.1217	a28620_01	01||40487367||40490181||Aqcoe1G430900.1.v3.1||1||CDS||809509639||6492||77.4	40487367	40490181	b57266_PGA_scaffold14	PGA_scaffold14||9581589||9582452||TESI_024532-RA||1||CDS||2983839773||8200||77.4	9581589	9582452	4.000000e-155	216
1.2199	0.2616	a28620_01	01||40514041||40518985||Aqcoe1G431500.1.v3.1||1||CDS||809509679||6499||67.46	40514041	40518985	b57266_PGA_scaffold14	PGA_scaffold14||9593700||9602316||TESI_024533-RA||1||CDS||2983839776||8201||67.46	9593700	9602316	6.000000e-88	266
1.2175	0.1836	a28620_01	01||40539179||40543818||Aqcoe1G431700.1.v3.1||1||CDS||809509693||6501||74.47	40539179	40543818	b57266_PGA_scaffold14	PGA_scaffold14||9686207||9692480||TESI_024536-RA||1||CDS||2983839785||8204||74.47	9686207	9692480	1.000000e-250	316
#8	307.0	a28620_01	b57266_PGA_scaffold14	f	7  Mean Ks:  11.5753	Mean Kn: 0.3998
#Ks	Kn	a<db_genome_id>_<chr>	chr1||start1||stop1||name1||strand1||type1||db_feature_id1||genome_order1||percent_id1	start1	stop1	b<db_genome_id>_<chr>	chr2||start2||stop2||name2||strand2||type2||db_feature_id2||genome_order2||percent_id2	start2	stop2	eval	block_score	GEVO_link
1.3132	0.2148	a28620_01	01||40893605||40894578||Aqcoe1G437700.1.v3.1||1||CDS||809510289||6578||66.79	40893605	40894578	b57266_PGA_scaffold14	PGA_scaffold14||2444388||2450098||TESI_024234-RA||-1||CDS||2983838879||7902||66.79	2450098	2444388	5.000000e-46	45
1.2449	0.0907	a28620_01	01||40945034||40945799||Aqcoe1G438600.1.v3.1||-1||CDS||809510384||6589||81.9	40945799	40945034	b57266_PGA_scaffold14	PGA_scaffold14||2615848||2617709||TESI_024238-RA||1||CDS||2983838891||7906||81.9	2615848	2617709	2.000000e-53	92
69.4715	1.1203	a28620_01	01||40954637||40970089||Aqcoe1G438800.1.v3.1||-1||CDS||809510396||6591||83.3	40970089	40954637	b57266_PGA_scaffold14	PGA_scaffold14||2795875||2809235||TESI_024243-RA||-1||CDS||2983838906||7911||83.3	2809235	2795875	1.000000e-250	142
1.6869	0.2448	a28620_01	01||40971995||40974144||Aqcoe1G438900.1.v3.1||-1||CDS||809510405||6592||73.48	40974144	40971995	b57266_PGA_scaffold14	PGA_scaffold14||2841505||2844533||TESI_024244-RA||-1||CDS||2983838909||7912||73.48	2844533	2841505	2.000000e-89	192
1.6589	0.3962	a28620_01	01||40974925||40976984||Aqcoe1G439000.1.v3.1||-1||CDS||809510414||6593||70.08	40976984	40974925	b57266_PGA_scaffold14	PGA_scaffold14||2993913||2995372||TESI_024246-RA||-1||CDS||2983838915||7914||70.08	2995372	2993913	3.000000e-24	215
2.9030	0.3185	a28620_01	01||41007909||41011619||Aqcoe1G439700.1.v3.1||-1||CDS||809510468||6600||67.36	41011619	41007909	b57266_PGA_scaffold14	PGA_scaffold14||3078482||3084328||TESI_024250-RA||-1||CDS||2983838927||7918||67.36	3084328	3078482	1.000000e-96	265
2.7490	0.4133	a28620_01	01||41027051||41027677||Aqcoe1G439900.1.v3.1||-1||CDS||809510504||6605||70.63	41027677	41027051	b57266_PGA_scaffold14	PGA_scaffold14||3316489||3323677||TESI_024259-RA||-1||CDS||2983838954||7927||70.63	3323677	3316489	7.000000e-43	307
#9	300.0	a28620_01	b57266_PGA_scaffold14	f	6  Mean Ks:  1.7522	Mean Kn: 0.4815
#Ks	Kn	a<db_genome_id>_<chr>	chr1||start1||stop1||name1||strand1||type1||db_feature_id1||genome_order1||percent_id1	start1	stop1	b<db_genome_id>_<chr>	chr2||start2||stop2||name2||strand2||type2||db_feature_id2||genome_order2||percent_id2	start2	stop2	eval	block_score	GEVO_link
1.1685	0.2358	a28620_01	01||6713815||6718739||Aqcoe1G122500.1.v3.1||-1||CDS||809459435||1934||77.52	6718739	6713815	b57266_PGA_scaffold14	PGA_scaffold14||1076507||1083385||TESI_024187-RA||-1||CDS||2983838738||7855||77.52	1083385	1076507	1.000000e-250	50
1.7848	0.3021	a28620_01	01||6746949||6753914||Aqcoe1G122900.1.v3.1||1||CDS||809459479||1939||70.26	6746949	6753914	b57266_PGA_scaffold14	PGA_scaffold14||1147770||1161352||TESI_024189-RA||1||CDS||2983838744||7857||70.26	1147770	1161352	3.000000e-125	100
1.2136	0.2083	a28620_01	01||6754948||6756694||Aqcoe1G123000.1.v3.1||1||CDS||809459489||1940||75.13	6754948	6756694	b57266_PGA_scaffold14	PGA_scaffold14||1162769||1164955||TESI_024190-RA||1||CDS||2983838747||7858||75.13	1162769	1164955	1.000000e-250	150
1.1427	0.0224	a28620_01	01||6757533||6758011||Aqcoe1G123100.1.v3.1||1||CDS||809459498||1941||80.8	6757533	6758011	b57266_PGA_scaffold14	PGA_scaffold14||1169562||1170080||TESI_024191-RA||1||CDS||2983838750||7859||80.8	1169562	1170080	2.000000e-69	200
0.6378	0.1060	a28620_01	01||6767850||6768131||Aqcoe1G123300.1.v3.1||1||CDS||809459523||1943||81.52	6767850	6768131	b57266_PGA_scaffold14	PGA_scaffold14||1178396||1178729||TESI_024192-RA||1||CDS||2983838753||7860||81.52	1178396	1178729	1.000000e-52	250
4.5656	2.0143	a28620_01	01||6826427||6830891||Aqcoe1G124000.2.v3.1||-1||CDS||809459654||1952||83.11	6830891	6826427	b57266_PGA_scaffold14	PGA_scaffold14||1196328||1196643||TESI_024193-RA||-1||CDS||2983838756||7861||83.11	1196643	1196328	3.000000e-61	300
#10	247.0	a28620_01	b57266_PGA_scaffold14	f	5  Mean Ks:  8.2158	Mean Kn: 0.3741
#Ks	Kn	a<db_genome_id>_<chr>	chr1||start1||stop1||name1||strand1||type1||db_feature_id1||genome_order1||percent_id1	start1	stop1	b<db_genome_id>_<chr>	chr2||start2||stop2||name2||strand2||type2||db_feature_id2||genome_order2||percent_id2	start2	stop2	eval	block_score	GEVO_link
1.7501	0.1077	a28620_01	01||43886905||43890272||Aqcoe1G489000.1.v3.1||1||CDS||809519175||7339||78.08	43886905	43890272	b57266_PGA_scaffold14	PGA_scaffold14||6275664||6276686||TESI_024403-RA||1||CDS||2983839386||8071||78.08	6275664	6276686	1.000000e-102	50
36.0486	1.2821	a28620_01	01||43936304||43937764||Aqcoe1G489800.1.v3.1||1||CDS||809519308||7357||81.98	43936304	43937764	b57266_PGA_scaffold14	PGA_scaffold14||6300671||6301473||TESI_024405-RA||1||CDS||2983839392||8073||81.98	6300671	6301473	1.000000e-54	97
0.9152	0.0063	a28620_01	01||43938891||43940638||Aqcoe1G489900.1.v3.1||-1||CDS||809519316||7358||87.15	43940638	43938891	b57266_PGA_scaffold14	PGA_scaffold14||6306657||6312287||TESI_024406-RA||-1||CDS||2983839395||8074||87.15	6312287	6306657	2.000000e-148	147
1.2664	0.2689	a28620_01	01||43942451||43946071||Aqcoe1G490000.1.v3.1||-1||CDS||809519323||7359||71.41	43946071	43942451	b57266_PGA_scaffold14	PGA_scaffold14||6313302||6315845||TESI_024407-RA||-1||CDS||2983839398||8075||71.41	6315845	6313302	1.000000e-250	197
1.0988	0.2053	a28620_01	01||43954253||43955197||Aqcoe1G490200.1.v3.1||1||CDS||809519359||7363||80.2	43954253	43955197	b57266_PGA_scaffold14	PGA_scaffold14||6394118||6395234||TESI_024412-RA||1||CDS||2983839413||8080||80.2	6394118	6395234	1.000000e-70	247
#11	217.0	a28620_01	b57266_PGA_scaffold14	f	5  Mean Ks:  5.2732	Mean Kn: 0.6922
#Ks	Kn	a<db_genome_id>_<chr>	chr1||start1||stop1||name1||strand1||type1||db_feature_id1||genome_order1||percent_id1	start1	stop1	b<db_genome_id>_<chr>	chr2||start2||stop2||name2||strand2||type2||db_feature_id2||genome_order2||percent_id2	start2	stop2	eval	block_score	GEVO_link
1.3391	0.2221	a28620_01	01||30835814||30838679||Aqcoe1G336200.1.v3.1||1||CDS||809495937||5038||73.3	30835814	30838679	b57266_PGA_scaffold14	PGA_scaffold14||32591054||32609017||TESI_025158-RA||-1||CDS||2983841651||8826||73.3	32609017	32591054	1.000000e-250	50
1.2365	0.0928	a28620_01	01||30843138||30849711||Aqcoe1G336400.1.v3.1||-1||CDS||809495956||5042||79.38	30849711	30843138	b57266_PGA_scaffold14	PGA_scaffold14||32611870||32618190||TESI_025159-RA||-1||CDS||2983841654||8827||79.38	32618190	32611870	1.000000e-250	100
15.0014	1.3613	a28620_01	01||31089897||31091582||Aqcoe1G337400.2.v3.1||1||CDS||809496045||5061||72.06	31089897	31091582	b57266_PGA_scaffold14	PGA_scaffold14||32705640||32711763||TESI_025167-RA||1||CDS||2983841678||8835||72.06	32705640	32711763	5.000000e-24	120
2.3224	0.1747	a28620_01	01||31492282||31496121||Aqcoe1G338900.1.v3.1||-1||CDS||809496129||5078||72.19	31496121	31492282	b57266_PGA_scaffold14	PGA_scaffold14||32709718||32736862||TESI_025168-RA||-1||CDS||2983841681||8836||72.19	32736862	32709718	1.000000e-100	167
6.4667	1.6103	a28620_01	01||31555214||31557700||Aqcoe1G339100.1.v3.1||1||CDS||809496144||5083||86.7	31555214	31557700	b57266_PGA_scaffold14	PGA_scaffold14||32745671||32746185||TESI_025169-RA||1||CDS||2983841684||8837||86.7	32745671	32746185	2.000000e-64	217
#1	1382.0	a28620_01	b57266_PGA_scaffold14	r	28  Mean Ks:  7.2656	Mean Kn: 0.3148
#Ks	Kn	a<db_genome_id>_<chr>	chr1||start1||stop1||name1||strand1||type1||db_feature_id1||genome_order1||percent_id1	start1	stop1	b<db_genome_id>_<chr>	chr2||start2||stop2||name2||strand2||type2||db_feature_id2||genome_order2||percent_id2	start2	stop2	eval	block_score	GEVO_link
1.0059	0.1950	a28620_01	01||4411717||4416391||Aqcoe1G083100.1.v3.1||1||CDS||809455156||1354||75.09	4411717	4416391	b57266_PGA_scaffold14	PGA_scaffold14||10630339||10631312||TESI_024592-RA||-1||CDS||2983839953||8260||75.09	10631312	10630339	6.000000e-100	50
31.0314	1.0850	a28620_01	01||4419789||4421127||Aqcoe1G083200.1.v3.1||-1||CDS||809455201||1359||72.19	4421127	4419789	b57266_PGA_scaffold14	PGA_scaffold14||10614085||10687083||TESI_024591-RA||1||CDS||2983839950||8259||72.19	10614085	10687083	5.000000e-53	100
4.9453	0.3727	a28620_01	01||4429181||4431067||Aqcoe1G083300.1.v3.1||-1||CDS||809455210||1360||67.33	4431067	4429181	b57266_PGA_scaffold14	PGA_scaffold14||10591709||10593623||TESI_024590-RA||1||CDS||2983839947||8258||67.33	10591709	10593623	5.000000e-63	150
1.3775	0.1395	a28620_01	01||4432144||4434395||Aqcoe1G083400.1.v3.1||-1||CDS||809455221||1361||77.98	4434395	4432144	b57266_PGA_scaffold14	PGA_scaffold14||10582050||10585431||TESI_024589-RA||1||CDS||2983839944||8257||77.98	10582050	10585431	1.000000e-250	200
1.5445	0.2367	a28620_01	01||4438142||4439857||Aqcoe1G083500.1.v3.1||1||CDS||809455233||1362||69.75	4438142	4439857	b57266_PGA_scaffold14	PGA_scaffold14||10557660||10567702||TESI_024588-RA||-1||CDS||2983839941||8256||69.75	10567702	10557660	2.000000e-176	250
1.2760	0.4804	a28620_01	01||4451365||4453994||Aqcoe1G083800.5.v3.1||1||CDS||809455311||1365||71.75	4451365	4453994	b57266_PGA_scaffold14	PGA_scaffold14||10502443||10503493||TESI_024585-RA||-1||CDS||2983839932||8253||71.75	10503493	10502443	1.000000e-57	300
1.8289	0.2314	a28620_01	01||4498765||4500666||Aqcoe1G084300.1.v3.1||-1||CDS||809455370||1376||71.08	4500666	4498765	b57266_PGA_scaffold14	PGA_scaffold14||10496319||10497908||TESI_024584-RA||1||CDS||2983839929||8252||71.08	10496319	10497908	1.000000e-250	347
71.0860	1.3465	a28620_01	01||4514661||4516723||Aqcoe1G084600.1.v3.1||-1||CDS||809455424||1381||82.4	4516723	4514661	b57266_PGA_scaffold14	PGA_scaffold14||10470062||10474375||TESI_024582-RA||1||CDS||2983839923||8250||82.4	10470062	10474375	1.000000e-250	397
0.8556	0.1223	a28620_01	01||4575535||4591599||Aqcoe1G085700.1.v3.1||1||CDS||809455603||1397||78.78	4575535	4591599	b57266_PGA_scaffold14	PGA_scaffold14||10427126||10459010||TESI_024581-RA||-1||CDS||2983839920||8249||78.78	10459010	10427126	1.000000e-250	444
1.1405	0.1752	a28620_01	01||4630053||4634729||Aqcoe1G086500.1.v3.1||-1||CDS||809455766||1414||80.78	4634729	4630053	b57266_PGA_scaffold14	PGA_scaffold14||10414406||10422744||TESI_024580-RA||1||CDS||2983839917||8248||80.78	10414406	10422744	1.000000e-250	491
2.2568	0.2655	a28620_01	01||4638072||4640186||Aqcoe1G086600.1.v3.1||1||CDS||809455788||1416||73.99	4638072	4640186	b57266_PGA_scaffold14	PGA_scaffold14||10400281||10401681||TESI_024579-RA||-1||CDS||2983839914||8247||73.99	10401681	10400281	2.000000e-118	541
1.3296	0.2920	a28620_01	01||4659125||4661164||Aqcoe1G087200.1.v3.1||-1||CDS||809455869||1422||73.88	4661164	4659125	b57266_PGA_scaffold14	PGA_scaffold14||10395083||10397723||TESI_024578-RA||-1||CDS||2983839911||8246||73.88	10397723	10395083	5.000000e-96	591
1.7014	0.3787	a28620_01	01||4696986||4700559||Aqcoe1G087800.1.v3.1||1||CDS||809455954||1430||85.87	4696986	4700559	b57266_PGA_scaffold14	PGA_scaffold14||10362119||10366864||TESI_024576-RA||-1||CDS||2983839905||8244||85.87	10366864	10362119	1.000000e-250	641
62.8264	0.8007	a28620_01	01||4704205||4706905||Aqcoe1G088000.1.v3.1||-1||CDS||809455975||1432||79.87	4706905	4704205	b57266_PGA_scaffold14	PGA_scaffold14||10352770||10356331||TESI_024575-RA||1||CDS||2983839902||8243||79.87	10352770	10356331	1.000000e-74	691
0.8983	0.1030	a28620_01	01||4713318||4719376||Aqcoe1G088100.1.v3.1||-1||CDS||809455987||1433||79.62	4719376	4713318	b57266_PGA_scaffold14	PGA_scaffold14||10326559||10333430||TESI_024572-RA||1||CDS||2983839893||8240||79.62	10326559	10333430	1.000000e-250	741
1.5690	0.0849	a28620_01	01||4751743||4752266||Aqcoe1G089000.1.v3.1||-1||CDS||809456092||1443||83.0	4752266	4751743	b57266_PGA_scaffold14	PGA_scaffold14||10324868||10325796||TESI_024571-RA||1||CDS||2983839890||8239||83.0	10324868	10325796	2.000000e-84	791
1.4762	0.2082	a28620_01	01||4763911||4766990||Aqcoe1G089300.1.v3.1||1||CDS||809456143||1447||73.68	4763911	4766990	b57266_PGA_scaffold14	PGA_scaffold14||10296979||10300783||TESI_024570-RA||-1||CDS||2983839887||8238||73.68	10300783	10296979	1.000000e-250	841
0.9903	0.1989	a28620_01	01||4772000||4774690||Aqcoe1G089500.4.v3.1||-1||CDS||809456197||1449||74.49	4774690	4772000	b57266_PGA_scaffold14	PGA_scaffold14||10286912||10296289||TESI_024569-RA||1||CDS||2983839884||8237||74.49	10286912	10296289	4.000000e-174	891
1.0520	0.2187	a28620_01	01||4789478||4794495||Aqcoe1G089900.1.v3.1||1||CDS||809456256||1458||74.87	4789478	4794495	b57266_PGA_scaffold14	PGA_scaffold14||10264000||10273672||TESI_024566-RA||-1||CDS||2983839875||8234||74.87	10273672	10264000	6.000000e-105	941
1.2789	0.2001	a28620_01	01||4806738||4807823||Aqcoe1G090100.1.v3.1||-1||CDS||809456332||1467||74.95	4807823	4806738	b57266_PGA_scaffold14	PGA_scaffold14||10177408||10178960||TESI_024563-RA||1||CDS||2983839866||8231||74.95	10177408	10178960	1.000000e-250	991
1.9495	0.1183	a28620_01	01||4831213||4832417||Aqcoe1G090800.1.v3.1||1||CDS||809456445||1476||76.92	4831213	4832417	b57266_PGA_scaffold14	PGA_scaffold14||10162437||10163659||TESI_024562-RA||-1||CDS||2983839863||8230||76.92	10163659	10162437	3.000000e-98	1041
2.6664	0.5671	a28620_01	01||4873005||4877434||Aqcoe1G091400.1.v3.1||1||CDS||809456536||1485||70.08	4873005	4877434	b57266_PGA_scaffold14	PGA_scaffold14||10111303||10124335||TESI_024560-RA||-1||CDS||2983839857||8228||70.08	10124335	10111303	5.000000e-42	1082
1.6404	0.1516	a28620_01	01||4881242||4883484||Aqcoe1G091500.1.v3.1||1||CDS||809456550||1486||73.62	4881242	4883484	b57266_PGA_scaffold14	PGA_scaffold14||10098997||10110759||TESI_024559-RA||-1||CDS||2983839854||8227||73.62	10110759	10098997	1.000000e-110	1132
0.8379	0.1276	a28620_01	01||4885317||4887476||Aqcoe1G091600.1.v3.1||-1||CDS||809456561||1487||81.17	4887476	4885317	b57266_PGA_scaffold14	PGA_scaffold14||10074425||10076522||TESI_024557-RA||1||CDS||2983839848||8225||81.17	10074425	10076522	8.000000e-77	1182
1.0024	0.0655	a28620_01	01||4891691||4895960||Aqcoe1G091800.1.v3.1||-1||CDS||809456591||1490||81.8	4895960	4891691	b57266_PGA_scaffold14	PGA_scaffold14||10044646||10055114||TESI_024556-RA||1||CDS||2983839845||8224||81.8	10044646	10055114	1.000000e-250	1232
0.7306	0.0903	a28620_01	01||4899908||4903851||Aqcoe1G091900.1.v3.1||-1||CDS||809456612||1492||78.08	4903851	4899908	b57266_PGA_scaffold14	PGA_scaffold14||10027270||10039647||TESI_024555-RA||1||CDS||2983839842||8223||78.08	10027270	10039647	1.000000e-250	1282
0.8970	0.4100	a28620_01	01||4915216||4918215||Aqcoe1G092100.1.v3.1||-1||CDS||809456656||1496||66.54	4918215	4915216	b57266_PGA_scaffold14	PGA_scaffold14||10021838||10025546||TESI_024554-RA||1||CDS||2983839839||8222||66.54	10021838	10025546	1.000000e-250	1332
2.2419	0.1481	a28620_01	01||4936909||4937385||Aqcoe1G092700.1.v3.1||1||CDS||809456722||1502||71.93	4936909	4937385	b57266_PGA_scaffold14	PGA_scaffold14||9960417||9960896||TESI_024551-RA||-1||CDS||2983839830||8219||71.93	9960896	9960417	1.000000e-70	1382
#2	673.0	a28620_01	b57266_PGA_scaffold14	r	16  Mean Ks:  8.1556	Mean Kn: 1.7812
#Ks	Kn	a<db_genome_id>_<chr>	chr1||start1||stop1||name1||strand1||type1||db_feature_id1||genome_order1||percent_id1	start1	stop1	b<db_genome_id>_<chr>	chr2||start2||stop2||name2||strand2||type2||db_feature_id2||genome_order2||percent_id2	start2	stop2	eval	block_score	GEVO_link
1.0908	0.2919	a28620_01	01||7843015||7850008||Aqcoe1G140400.1.v3.1||-1||CDS||809462500||2186||71.32	7850008	7843015	b57266_PGA_scaffold14	PGA_scaffold14||4185507||4205221||TESI_024301-RA||1||CDS||2983839080||7969||71.32	4185507	4205221	1.000000e-250	50
1.1336	0.1991	a28620_01	01||7876887||7880254||Aqcoe1G140800.1.v3.1||1||CDS||809462522||2190||74.17	7876887	7880254	b57266_PGA_scaffold14	PGA_scaffold14||4129283||4138249||TESI_024300-RA||-1||CDS||2983839077||7968||74.17	4138249	4129283	1.000000e-250	100
0.9163	0.1231	a28620_01	01||7907473||7910694||Aqcoe1G141400.1.v3.1||1||CDS||809462581||2202||80.03	7907473	7910694	b57266_PGA_scaffold14	PGA_scaffold14||4072351||4077141||TESI_024297-RA||-1||CDS||2983839068||7965||80.03	4077141	4072351	1.000000e-250	147
0.8744	0.1767	a28620_01	01||7926957||7933956||Aqcoe1G141800.2.v3.1||1||CDS||809466512||2209||82.75	7926957	7933956	b57266_PGA_scaffold14	PGA_scaffold14||3855742||3863971||TESI_024292-RA||-1||CDS||2983839053||7960||82.75	3863971	3855742	1.000000e-250	197
1.9649	0.4672	a28620_01	01||7963088||7964625||Aqcoe1G142600.1.v3.1||1||CDS||809466613||2220||80.3	7963088	7964625	b57266_PGA_scaffold14	PGA_scaffold14||3792554||3793640||TESI_024288-RA||-1||CDS||2983839041||7956||80.3	3793640	3792554	4.000000e-43	236
0.9406	0.1276	a28620_01	01||7978982||7982914||Aqcoe1G142700.1.v3.1||1||CDS||809466634||2221||78.04	7978982	7982914	b57266_PGA_scaffold14	PGA_scaffold14||3766177||3775318||TESI_024287-RA||-1||CDS||2983839038||7955||78.04	3775318	3766177	1.000000e-250	286
0.8829	0.0973	a28620_01	01||7989052||7997391||Aqcoe1G142900.2.v3.1||1||CDS||809466667||2224||82.11	7989052	7997391	b57266_PGA_scaffold14	PGA_scaffold14||3717123||3735257||TESI_024285-RA||-1||CDS||2983839032||7953||82.11	3735257	3717123	1.000000e-250	336
2.7421	1.6350	a28620_01	01||7998419||7999767||Aqcoe1G143100.1.v3.1||-1||CDS||809466708||2229||79.3	7999767	7998419	b57266_PGA_scaffold14	PGA_scaffold14||3697554||3712343||TESI_024283-RA||1||CDS||2983839026||7951||79.3	3697554	3712343	1.000000e-124	386
1.6466	0.1044	a28620_01	01||8018833||8021599||Aqcoe1G143400.1.v3.1||1||CDS||809466768||2235||76.03	8018833	8021599	b57266_PGA_scaffold14	PGA_scaffold14||3687594||3697135||TESI_024282-RA||-1||CDS||2983839023||7950||76.03	3697135	3687594	2.000000e-105	436
2.8742	22.6827	a28620_01	01||8022630||8024162||Aqcoe1G143600.1.v3.1||-1||CDS||809466799||2238||71.95	8024162	8022630	b57266_PGA_scaffold14	PGA_scaffold14||3681451||3682921||TESI_024281-RA||1||CDS||2983839020||7949||71.95	3681451	3682921	5.000000e-23	458
19.6721	0.2005	a28620_01	01||8056966||8057466||Aqcoe1G143900.1.v3.1||1||CDS||809466849||2243||69.47	8056966	8057466	b57266_PGA_scaffold14	PGA_scaffold14||3643867||3644528||TESI_024277-RA||-1||CDS||2983839008||7945||69.47	3644528	3643867	7.000000e-48	505
2.8101	0.1146	a28620_01	01||8069006||8070855||Aqcoe1G144000.1.v3.1||1||CDS||809466861||2244||76.78	8069006	8070855	b57266_PGA_scaffold14	PGA_scaffold14||3604499||3606272||TESI_024275-RA||-1||CDS||2983839002||7943||76.78	3606272	3604499	1.000000e-250	555
13.1728	1.4324	a28620_01	01||8074231||8074638||Aqcoe1G144100.1.v3.1||1||CDS||809466885||2246||70.45	8074231	8074638	b57266_PGA_scaffold14	PGA_scaffold14||3593842||3596032||TESI_024274-RA||-1||CDS||2983838999||7942||70.45	3596032	3593842	2.000000e-09	563
76.4260	0.5370	a28620_01	01||8075488||8077020||Aqcoe1G144200.1.v3.1||1||CDS||809466899||2247||75.0	8075488	8077020	b57266_PGA_scaffold14	PGA_scaffold14||3589142||3591540||TESI_024273-RA||-1||CDS||2983838996||7941||75.0	3591540	3589142	6.000000e-14	576
2.0153	0.1508	a28620_01	01||8118572||8120510||Aqcoe1G145100.1.v3.1||1||CDS||809467030||2258||72.38	8118572	8120510	b57266_PGA_scaffold14	PGA_scaffold14||3543388||3544995||TESI_024271-RA||-1||CDS||2983838990||7939||72.38	3544995	3543388	1.000000e-250	623
1.3262	0.1581	a28620_01	01||8155508||8159187||Aqcoe1G145500.1.v3.1||-1||CDS||809467110||2265||76.65	8159187	8155508	b57266_PGA_scaffold14	PGA_scaffold14||3532027||3537959||TESI_024270-RA||1||CDS||2983838987||7938||76.65	3532027	3537959	1.000000e-250	673
#3	533.0	a28620_01	b57266_PGA_scaffold14	r	11  Mean Ks:  8.0690	Mean Kn: 0.1950
#Ks	Kn	a<db_genome_id>_<chr>	chr1||start1||stop1||name1||strand1||type1||db_feature_id1||genome_order1||percent_id1	start1	stop1	b<db_genome_id>_<chr>	chr2||start2||stop2||name2||strand2||type2||db_feature_id2||genome_order2||percent_id2	start2	stop2	eval	block_score	GEVO_link
0.7768	0.1355	a28620_01	01||4948586||4957709||Aqcoe1G093100.1.v3.1||-1||CDS||809456772||1506||79.75	4957709	4948586	b57266_PGA_scaffold14	PGA_scaffold14||31248122||31279106||TESI_025091-RA||1||CDS||2983841450||8759||79.75	31248122	31279106	1.000000e-250	50
2.6521	0.3903	a28620_01	01||4962735||4964235||Aqcoe1G093200.1.v3.1||-1||CDS||809456789||1508||65.01	4964235	4962735	b57266_PGA_scaffold14	PGA_scaffold14||31237165||31239013||TESI_025089-RA||1||CDS||2983841444||8757||65.01	31237165	31239013	3.000000e-39	88
0.7357	0.0585	a28620_01	01||4988029||4990813||Aqcoe1G093700.1.v3.1||1||CDS||809456880||1518||85.55	4988029	4990813	b57266_PGA_scaffold14	PGA_scaffold14||31189314||31191042||TESI_025086-RA||-1||CDS||2983841435||8754||85.55	31191042	31189314	5.000000e-108	138
3.4327	0.3358	a28620_01	01||5009820||5010872||Aqcoe1G094400.1.v3.1||-1||CDS||809456957||1526||80.3	5010872	5009820	b57266_PGA_scaffold14	PGA_scaffold14||31154182||31155633||TESI_025085-RA||1||CDS||2983841432||8753||80.3	31154182	31155633	1.000000e-64	188
2.3362	0.0385	a28620_01	01||5011304||5013277||Aqcoe1G094500.1.v3.1||1||CDS||809456962||1527||81.79	5011304	5013277	b57266_PGA_scaffold14	PGA_scaffold14||31141583||31149896||TESI_025084-RA||1||CDS||2983841429||8752||81.79	31141583	31149896	1.000000e-101	238
1.4217	0.0775	a28620_01	01||5046130||5048003||Aqcoe1G095100.1.v3.1||-1||CDS||809457015||1534||79.8	5048003	5046130	b57266_PGA_scaffold14	PGA_scaffold14||31132778||31138917||TESI_025083-RA||1||CDS||2983841426||8751||79.8	31132778	31138917	7.000000e-71	288
1.1462	0.0309	a28620_01	01||5049048||5050499||Aqcoe1G095200.1.v3.1||1||CDS||809457024||1535||82.54	5049048	5050499	b57266_PGA_scaffold14	PGA_scaffold14||31116714||31123800||TESI_025082-RA||-1||CDS||2983841423||8750||82.54	31123800	31116714	1.000000e-250	338
1.0027	0.1186	a28620_01	01||5072451||5078572||Aqcoe1G095700.1.v3.1||1||CDS||809457093||1544||78.28	5072451	5078572	b57266_PGA_scaffold14	PGA_scaffold14||31093876||31098155||TESI_025080-RA||-1||CDS||2983841417||8748||78.28	31098155	31093876	1.000000e-105	388
73.4239	0.6341	a28620_01	01||5083995||5089082||Aqcoe1G095900.1.v3.1||-1||CDS||809457125||1549||80.3	5089082	5083995	b57266_PGA_scaffold14	PGA_scaffold14||31089390||31091067||TESI_025079-RA||1||CDS||2983841414||8747||80.3	31089390	31091067	7.000000e-46	433
0.9910	0.1749	a28620_01	01||5136352||5141146||Aqcoe1G096700.1.v3.1||-1||CDS||809457214||1559||77.37	5141146	5136352	b57266_PGA_scaffold14	PGA_scaffold14||31062650||31071681||TESI_025077-RA||1||CDS||2983841408||8745||77.37	31062650	31071681	1.000000e-250	483
0.8404	0.1502	a28620_01	01||5142293||5150488||Aqcoe1G096800.1.v3.1||-1||CDS||809457224||1560||74.98	5150488	5142293	b57266_PGA_scaffold14	PGA_scaffold14||31039937||31051918||TESI_025074-RA||1||CDS||2983841399||8742||74.98	31039937	31051918	1.000000e-250	533
#4	383.0	a28620_01	b57266_PGA_scaffold14	r	8  Mean Ks:  9.6808	Mean Kn: 0.3375
#Ks	Kn	a<db_genome_id>_<chr>	chr1||start1||stop1||name1||strand1||type1||db_feature_id1||genome_order1||percent_id1	start1	stop1	b<db_genome_id>_<chr>	chr2||start2||stop2||name2||strand2||type2||db_feature_id2||genome_order2||percent_id2	start2	stop2	eval	block_score	GEVO_link
1.0886	0.1891	a28620_01	01||44043770||44046801||Aqcoe1G491800.1.v3.1||-1||CDS||809519568||7392||75.57	44046801	44043770	b57266_PGA_scaffold14	PGA_scaffold14||6445506||6458629||TESI_024418-RA||-1||CDS||2983839431||8086||75.57	6458629	6445506	1.000000e-250	50
2.1754	0.3677	a28620_01	01||44094428||44108496||Aqcoe1G493000.1.v3.1||1||CDS||809519686||7408||71.27	44094428	44108496	b57266_PGA_scaffold14	PGA_scaffold14||6219507||6221699||TESI_024402-RA||-1||CDS||2983839383||8070||71.27	6221699	6219507	5.000000e-65	97
1.7777	0.3312	a28620_01	01||44133423||44137804||Aqcoe1G493800.1.v3.1||1||CDS||809519775||7418||75.99	44133423	44137804	b57266_PGA_scaffold14	PGA_scaffold14||6162849||6176019||TESI_024397-RA||-1||CDS||2983839368||8065||75.99	6176019	6162849	2.000000e-109	147
1.4411	0.1345	a28620_01	01||44139379||44141770||Aqcoe1G493900.1.v3.1||-1||CDS||809519789||7420||79.49	44141770	44139379	b57266_PGA_scaffold14	PGA_scaffold14||6158906||6161314||TESI_024396-RA||1||CDS||2983839365||8064||79.49	6158906	6161314	9.000000e-43	189
0.8061	0.1371	a28620_01	01||44150187||44154490||Aqcoe1G494200.1.v3.1||-1||CDS||809519815||7423||81.37	44154490	44150187	b57266_PGA_scaffold14	PGA_scaffold14||6125897||6132657||TESI_024394-RA||1||CDS||2983839359||8062||81.37	6125897	6132657	1.000000e-250	239
1.6042	0.1588	a28620_01	01||44164838||44167542||Aqcoe1G494500.1.v3.1||-1||CDS||809519848||7427||76.74	44167542	44164838	b57266_PGA_scaffold14	PGA_scaffold14||6111412||6114111||TESI_024393-RA||1||CDS||2983839356||8061||76.74	6111412	6114111	1.000000e-250	289
67.4917	1.2839	a28620_01	01||44183203||44188234||Aqcoe1G494900.1.v3.1||-1||CDS||809519884||7431||75.97	44188234	44183203	b57266_PGA_scaffold14	PGA_scaffold14||6033564||6051455||TESI_024391-RA||1||CDS||2983839350||8059||75.97	6033564	6051455	1.000000e-250	339
1.0616	0.0975	a28620_01	01||44277420||44280233||Aqcoe1G496700.1.v3.1||1||CDS||809520062||7452||74.85	44277420	44280233	b57266_PGA_scaffold14	PGA_scaffold14||5800683||5804098||TESI_024380-RA||1||CDS||2983839317||8048||74.85	5800683	5804098	2.000000e-171	383
#5	379.0	a28620_01	b57266_PGA_scaffold14	r	9  Mean Ks:  3.7178	Mean Kn: 0.3524
#Ks	Kn	a<db_genome_id>_<chr>	chr1||start1||stop1||name1||strand1||type1||db_feature_id1||genome_order1||percent_id1	start1	stop1	b<db_genome_id>_<chr>	chr2||start2||stop2||name2||strand2||type2||db_feature_id2||genome_order2||percent_id2	start2	stop2	eval	block_score	GEVO_link
1.1661	0.1320	a28620_01	01||43226928||43230369||Aqcoe1G478200.1.v3.1||1||CDS||809517697||7170||79.23	43226928	43230369	b57266_PGA_scaffold14	PGA_scaffold14||5739014||5749966||TESI_024378-RA||-1||CDS||2983839311||8046||79.23	5749966	5739014	1.000000e-250	50
11.5167	0.8964	a28620_01	01||43250672||43260235||Aqcoe1G478700.1.v3.1||-1||CDS||809517767||7176||87.65	43260235	43250672	b57266_PGA_scaffold14	PGA_scaffold14||5686189||5689313||TESI_024377-RA||1||CDS||2983839308||8045||87.65	5686189	5689313	1.000000e-19	69
4.2025	0.1586	a28620_01	01||43305026||43306327||Aqcoe1G479200.1.v3.1||-1||CDS||809517867||7186||69.43	43306327	43305026	b57266_PGA_scaffold14	PGA_scaffold14||5607278||5608590||TESI_024375-RA||-1||CDS||2983839302||8043||69.43	5608590	5607278	2.000000e-85	119
1.1663	0.1945	a28620_01	01||43329908||43332412||Aqcoe1G479600.1.v3.1||1||CDS||809517924||7190||73.89	43329908	43332412	b57266_PGA_scaffold14	PGA_scaffold14||5547381||5550036||TESI_024369-RA||-1||CDS||2983839284||8037||73.89	5550036	5547381	1.000000e-250	169
1.2012	0.1933	a28620_01	01||43379588||43382275||Aqcoe1G480500.1.v3.1||1||CDS||809518087||7205||74.85	43379588	43382275	b57266_PGA_scaffold14	PGA_scaffold14||5482485||5486030||TESI_024367-RA||-1||CDS||2983839278||8035||74.85	5486030	5482485	5.000000e-98	216
1.0121	0.0958	a28620_01	01||43420932||43421849||Aqcoe1G481400.1.v3.1||-1||CDS||809518224||7217||79.61	43421849	43420932	b57266_PGA_scaffold14	PGA_scaffold14||5273271||5274179||TESI_024361-RA||1||CDS||2983839260||8029||79.61	5273271	5274179	1.000000e-250	263
1.3249	0.2969	a28620_01	01||43434451||43438545||Aqcoe1G481600.1.v3.1||-1||CDS||809518260||7221||74.23	43438545	43434451	b57266_PGA_scaffold14	PGA_scaffold14||5258421||5262612||TESI_024360-RA||1||CDS||2983839257||8028||74.23	5258421	5262612	1.000000e-250	313
1.0315	0.1548	a28620_01	01||43472658||43474334||Aqcoe1G482500.1.v3.1||-1||CDS||809518385||7232||77.13	43474334	43472658	b57266_PGA_scaffold14	PGA_scaffold14||5144130||5148233||TESI_024351-RA||1||CDS||2983839230||8019||77.13	5144130	5148233	1.000000e-250	360
10.8391	1.0489	a28620_01	01||43540732||43547812||Aqcoe1G483000.1.v3.1||-1||CDS||809518478||7245||82.86	43547812	43540732	b57266_PGA_scaffold14	PGA_scaffold14||5054743||5057278||TESI_024348-RA||1||CDS||2983839221||8016||82.86	5054743	5057278	6.000000e-23	379
#6	363.0	a28620_01	b57266_PGA_scaffold14	r	8  Mean Ks:  1.1634	Mean Kn: 0.1871
#Ks	Kn	a<db_genome_id>_<chr>	chr1||start1||stop1||name1||strand1||type1||db_feature_id1||genome_order1||percent_id1	start1	stop1	b<db_genome_id>_<chr>	chr2||start2||stop2||name2||strand2||type2||db_feature_id2||genome_order2||percent_id2	start2	stop2	eval	block_score	GEVO_link
0.9616	0.7120	a28620_01	01||42280817||42281366||Aqcoe1G461400.1.v3.1||-1||CDS||809512410||6915||84.88	42281366	42280817	b57266_PGA_scaffold14	PGA_scaffold14||31722521||31723160||TESI_025116-RA||1||CDS||2983841525||8784||84.88	31722521	31723160	6.000000e-20	19
1.3254	0.1527	a28620_01	01||42311780||42314494||Aqcoe1G461900.1.v3.1||1||CDS||809512473||6924||71.29	42311780	42314494	b57266_PGA_scaffold14	PGA_scaffold14||31635542||31638505||TESI_025115-RA||-1||CDS||2983841522||8783||71.29	31638505	31635542	1.000000e-250	69
1.0020	0.0288	a28620_01	01||42334295||42336074||Aqcoe1G462200.1.v3.1||-1||CDS||809512498||6927||82.96	42336074	42334295	b57266_PGA_scaffold14	PGA_scaffold14||31599193||31601116||TESI_025112-RA||1||CDS||2983841513||8780||82.96	31599193	31601116	1.000000e-250	119
0.8374	0.2206	a28620_01	01||42357055||42358623||Aqcoe1G462800.1.v3.1||1||CDS||809512558||6934||69.72	42357055	42358623	b57266_PGA_scaffold14	PGA_scaffold14||31575064||31577888||TESI_025110-RA||1||CDS||2983841507||8778||69.72	31575064	31577888	3.000000e-73	169
1.6711	0.0236	a28620_01	01||42368307||42369997||Aqcoe1G463000.1.v3.1||1||CDS||809512596||6939||84.38	42368307	42369997	b57266_PGA_scaffold14	PGA_scaffold14||31562091||31564488||TESI_025109-RA||-1||CDS||2983841504||8777||84.38	31564488	31562091	3.000000e-101	219
0.8862	0.1137	a28620_01	01||42408433||42413712||Aqcoe1G464000.1.v3.1||1||CDS||809512682||6950||78.98	42408433	42413712	b57266_PGA_scaffold14	PGA_scaffold14||31542990||31548677||TESI_025107-RA||-1||CDS||2983841498||8775||78.98	31548677	31542990	1.000000e-250	266
0.9651	0.1691	a28620_01	01||42419796||42420966||Aqcoe1G464100.1.v3.1||-1||CDS||809512692||6951||73.24	42420966	42419796	b57266_PGA_scaffold14	PGA_scaffold14||31534772||31535909||TESI_025106-RA||1||CDS||2983841495||8774||73.24	31534772	31535909	4.000000e-169	316
1.6585	0.0763	a28620_01	01||42468043||42470615||Aqcoe1G465300.1.v3.1||-1||CDS||809512809||6966||82.77	42470615	42468043	b57266_PGA_scaffold14	PGA_scaffold14||31492685||31493068||TESI_025104-RA||-1||CDS||2983841489||8772||82.77	31493068	31492685	6.000000e-107	363
#7	332.0	a28620_01	b57266_PGA_scaffold14	r	7  Mean Ks:  22.5610	Mean Kn: 0.2965
#Ks	Kn	a<db_genome_id>_<chr>	chr1||start1||stop1||name1||strand1||type1||db_feature_id1||genome_order1||percent_id1	start1	stop1	b<db_genome_id>_<chr>	chr2||start2||stop2||name2||strand2||type2||db_feature_id2||genome_order2||percent_id2	start2	stop2	eval	block_score	GEVO_link
0.9936	0.1532	a28620_01	01||6917184||6924151||Aqcoe1G125700.1.v3.1||1||CDS||809459889||1976||76.99	6917184	6924151	b57266_PGA_scaffold14	PGA_scaffold14||4881501||4897840||TESI_024343-RA||-1||CDS||2983839206||8011||76.99	4897840	4881501	1.000000e-250	50
0.6839	0.0547	a28620_01	01||6926497||6930262||Aqcoe1G125900.1.v3.1||1||CDS||809459918||1978||85.54	6926497	6930262	b57266_PGA_scaffold14	PGA_scaffold14||4862769||4867024||TESI_024342-RA||-1||CDS||2983839203||8010||85.54	4867024	4862769	1.000000e-250	100
76.4508	0.5626	a28620_01	01||6973646||6979442||Aqcoe1G126800.1.v3.1||1||CDS||809461438||1990||76.76	6973646	6979442	b57266_PGA_scaffold14	PGA_scaffold14||4821129||4824809||TESI_024340-RA||1||CDS||2983839197||8008||76.76	4821129	4824809	3.000000e-168	147
75.9638	0.6483	a28620_01	01||7017313||7018242||Aqcoe1G127500.1.v3.1||-1||CDS||809461495||1997||71.66	7018242	7017313	b57266_PGA_scaffold14	PGA_scaffold14||4811633||4812346||TESI_024339-RA||1||CDS||2983839194||8007||71.66	4811633	4812346	4.000000e-36	182
1.3899	0.2668	a28620_01	01||7024324||7030122||Aqcoe1G127600.1.v3.1||1||CDS||809461506||1998||72.92	7024324	7030122	b57266_PGA_scaffold14	PGA_scaffold14||4769529||4783140||TESI_024336-RA||-1||CDS||2983839185||8004||72.92	4783140	4769529	1.000000e-250	232
0.8704	0.1368	a28620_01	01||7042525||7053732||Aqcoe1G127800.1.v3.1||-1||CDS||809461524||2000||79.96	7053732	7042525	b57266_PGA_scaffold14	PGA_scaffold14||4676405||4712428||TESI_024333-RA||1||CDS||2983839176||8001||79.96	4676405	4712428	1.000000e-250	282
1.5748	0.2532	a28620_01	01||7061842||7064254||Aqcoe1G127900.1.v3.1||1||CDS||809461552||2007||72.69	7061842	7064254	b57266_PGA_scaffold14	PGA_scaffold14||4658735||4661674||TESI_024332-RA||-1||CDS||2983839173||8000||72.69	4661674	4658735	2.000000e-76	332
#8	288.0	a28620_01	b57266_PGA_scaffold14	r	6  Mean Ks:  13.3036	Mean Kn: 0.4352
#Ks	Kn	a<db_genome_id>_<chr>	chr1||start1||stop1||name1||strand1||type1||db_feature_id1||genome_order1||percent_id1	start1	stop1	b<db_genome_id>_<chr>	chr2||start2||stop2||name2||strand2||type2||db_feature_id2||genome_order2||percent_id2	start2	stop2	eval	block_score	GEVO_link
5.8044	1.3297	a28620_01	01||8398413||8414061||Aqcoe1G149500.1.v3.1||1||CDS||809467660||2340||76.36	8398413	8414061	b57266_PGA_scaffold14	PGA_scaffold14||12403913||12406348||TESI_024619-RA||-1||CDS||2983840034||8287||76.36	12406348	12403913	1.000000e-250	50
2.2010	0.4008	a28620_01	01||8436725||8437979||Aqcoe1G150000.1.v3.1||1||CDS||809467709||2346||72.5	8436725	8437979	b57266_PGA_scaffold14	PGA_scaffold14||12374316||12375257||TESI_024618-RA||-1||CDS||2983840031||8286||72.5	12375257	12374316	2.000000e-51	100
68.4880	0.4261	a28620_01	01||8502773||8506898||Aqcoe1G150500.1.v3.1||-1||CDS||809467750||2351||79.61	8506898	8502773	b57266_PGA_scaffold14	PGA_scaffold14||12334353||12339331||TESI_024617-RA||1||CDS||2983840028||8285||79.61	12334353	12339331	9.000000e-179	150
1.2001	0.0570	a28620_01	01||8596881||8600646||Aqcoe1G152200.1.v3.1||-1||CDS||809467908||2372||82.32	8600646	8596881	b57266_PGA_scaffold14	PGA_scaffold14||12263261||12265506||TESI_024615-RA||1||CDS||2983840022||8283||82.32	12263261	12265506	1.000000e-250	194
0.9233	0.2918	a28620_01	01||8618003||8620173||Aqcoe1G152700.1.v3.1||1||CDS||809467980||2383||74.17	8618003	8620173	b57266_PGA_scaffold14	PGA_scaffold14||12239948||12241761||TESI_024614-RA||-1||CDS||2983840019||8282||74.17	12241761	12239948	1.000000e-47	238
1.2047	0.1056	a28620_01	01||8667353||8674079||Aqcoe1G153500.1.v3.1||1||CDS||809468043||2392||80.12	8667353	8674079	b57266_PGA_scaffold14	PGA_scaffold14||12130056||12138525||TESI_024607-RA||-1||CDS||2983839998||8275||80.12	12138525	12130056	1.000000e-250	288
#9	250.0	a28620_01	b57266_PGA_scaffold14	r	6  Mean Ks:  2.7239	Mean Kn: 0.5052
#Ks	Kn	a<db_genome_id>_<chr>	chr1||start1||stop1||name1||strand1||type1||db_feature_id1||genome_order1||percent_id1	start1	stop1	b<db_genome_id>_<chr>	chr2||start2||stop2||name2||strand2||type2||db_feature_id2||genome_order2||percent_id2	start2	stop2	eval	block_score	GEVO_link
7.3049	1.4612	a28620_01	01||6434899||6437948||Aqcoe1G117900.1.v3.1||1||CDS||809458876||1862||78.29	6434899	6437948	b57266_PGA_scaffold14	PGA_scaffold14||1434209||1434720||TESI_024202-RA||-1||CDS||2983838783||7870||78.29	1434720	1434209	6.000000e-55	50
4.3638	0.7650	a28620_01	01||6497504||6499510||Aqcoe1G118900.1.v3.1||-1||CDS||809459033||1883||81.4	6499510	6497504	b57266_PGA_scaffold14	PGA_scaffold14||1417950||1422151||TESI_024200-RA||1||CDS||2983838777||7868||81.4	1417950	1422151	8.000000e-16	59
1.2039	0.3096	a28620_01	01||6499882||6503211||Aqcoe1G119100.1.v3.1||-1||CDS||809459045||1885||74.11	6503211	6499882	b57266_PGA_scaffold14	PGA_scaffold14||1414162||1415093||TESI_024199-RA||1||CDS||2983838774||7867||74.11	1414162	1415093	5.000000e-53	109
1.4456	0.1813	a28620_01	01||6533471||6537970||Aqcoe1G119900.1.v3.1||-1||CDS||809459165||1897||75.59	6537970	6533471	b57266_PGA_scaffold14	PGA_scaffold14||1389930||1396899||TESI_024197-RA||1||CDS||2983838768||7865||75.59	1389930	1396899	1.000000e-250	156
0.8565	0.0784	a28620_01	01||6599722||6609063||Aqcoe1G121000.1.v3.1||-1||CDS||809459280||1914||82.11	6609063	6599722	b57266_PGA_scaffold14	PGA_scaffold14||1314625||1336523||TESI_024196-RA||1||CDS||2983838765||7864||82.11	1314625	1336523	1.000000e-250	203
1.1685	0.2358	a28620_01	01||6713815||6718739||Aqcoe1G122500.1.v3.1||-1||CDS||809459435||1934||77.52	6718739	6713815	b57266_PGA_scaffold14	PGA_scaffold14||1076507||1083385||TESI_024187-RA||-1||CDS||2983838738||7855||77.52	1083385	1076507	1.000000e-250	250
#10	250.0	a28620_01	b57266_PGA_scaffold14	r	5  Mean Ks:  2.6907	Mean Kn: 0.4356
#Ks	Kn	a<db_genome_id>_<chr>	chr1||start1||stop1||name1||strand1||type1||db_feature_id1||genome_order1||percent_id1	start1	stop1	b<db_genome_id>_<chr>	chr2||start2||stop2||name2||strand2||type2||db_feature_id2||genome_order2||percent_id2	start2	stop2	eval	block_score	GEVO_link
1.7961	0.3585	a28620_01	01||3009415||3010895||Aqcoe1G060100.1.v3.1||1||CDS||809451130||978||70.39	3009415	3010895	b57266_PGA_scaffold14	PGA_scaffold14||19152007||19154262||TESI_024792-RA||-1||CDS||2983840553||8460||70.39	19154262	19152007	2.000000e-97	50
7.8296	1.0159	a28620_01	01||3011380||3013336||Aqcoe1G060200.1.v3.1||-1||CDS||809451141||979||82.55	3013336	3011380	b57266_PGA_scaffold14	PGA_scaffold14||19138148||19140268||TESI_024790-RA||1||CDS||2983840547||8458||82.55	19138148	19140268	3.000000e-88	100
1.1190	0.2665	a28620_01	01||3014259||3017512||Aqcoe1G060300.1.v3.1||-1||CDS||809451151||980||74.48	3017512	3014259	b57266_PGA_scaffold14	PGA_scaffold14||19117267||19119632||TESI_024788-RA||1||CDS||2983840541||8456||74.48	19117267	19119632	1.000000e-129	150
1.2632	0.1049	a28620_01	01||3021220||3023614||Aqcoe1G060400.1.v3.1||-1||CDS||809451169||982||76.55	3023614	3021220	b57266_PGA_scaffold14	PGA_scaffold14||19079419||19082966||TESI_024786-RA||1||CDS||2983840535||8454||76.55	19079419	19082966	1.000000e-250	200
1.4454	0.4320	a28620_01	01||3030631||3034110||Aqcoe1G060500.1.v3.1||1||CDS||809451186||984||75.8	3030631	3034110	b57266_PGA_scaffold14	PGA_scaffold14||19064188||19069554||TESI_024785-RA||-1||CDS||2983840532||8453||75.8	19069554	19064188	3.000000e-175	250
#11	244.0	a28620_01	b57266_PGA_scaffold14	r	5  Mean Ks:  27.4862	Mean Kn: 0.5598
#Ks	Kn	a<db_genome_id>_<chr>	chr1||start1||stop1||name1||strand1||type1||db_feature_id1||genome_order1||percent_id1	start1	stop1	b<db_genome_id>_<chr>	chr2||start2||stop2||name2||strand2||type2||db_feature_id2||genome_order2||percent_id2	start2	stop2	eval	block_score	GEVO_link
66.8594	0.9646	a28620_01	01||7157528||7158475||Aqcoe1G129600.1.v3.1||-1||CDS||809461667||2029||78.19	7158475	7157528	b57266_PGA_scaffold14	PGA_scaffold14||4611463||4619797||TESI_024329-RA||1||CDS||2983839164||7997||78.19	4611463	4619797	5.000000e-77	50
1.2423	0.1369	a28620_01	01||7244767||7246424||Aqcoe1G131200.1.v3.1||-1||CDS||809461755||2045||75.24	7246424	7244767	b57266_PGA_scaffold14	PGA_scaffold14||4564225||4571244||TESI_024326-RA||-1||CDS||2983839155||7994||75.24	4571244	4564225	3.000000e-164	97
1.2128	0.1078	a28620_01	01||7266582||7268180||Aqcoe1G131900.1.v3.1||1||CDS||809461802||2054||80.37	7266582	7268180	b57266_PGA_scaffold14	PGA_scaffold14||4538917||4541920||TESI_024323-RA||-1||CDS||2983839146||7991||80.37	4541920	4538917	2.000000e-92	147
66.8664	1.5091	a28620_01	01||7269331||7270503||Aqcoe1G132000.1.v3.1||-1||CDS||809461808||2055||78.14	7270503	7269331	b57266_PGA_scaffold14	PGA_scaffold14||4536987||4537758||TESI_024322-RA||1||CDS||2983839143||7990||78.14	4536987	4537758	7.000000e-154	197
1.2499	0.0807	a28620_01	01||7358134||7363820||Aqcoe1G133200.1.v3.1||1||CDS||809461908||2073||79.01	7358134	7363820	b57266_PGA_scaffold14	PGA_scaffold14||4253495||4259537||TESI_024304-RA||1||CDS||2983839089||7972||79.01	4253495	4259537	1.000000e-250	244
#1	195.0	a28620_01	b57266_PGA_scaffold15	f	5  Mean Ks:  1.9710	Mean Kn: 0.2141
#Ks	Kn	a<db_genome_id>_<chr>	chr1||start1||stop1||name1||strand1||type1||db_feature_id1||genome_order1||percent_id1	start1	stop1	b<db_genome_id>_<chr>	chr2||start2||stop2||name2||strand2||type2||db_feature_id2||genome_order2||percent_id2	start2	stop2	eval	block_score	GEVO_link
0.8092	0.1927	a28620_01	01||12419698||12423675||Aqcoe1G208800.1.v3.1||-1||CDS||809474593||3258||79.49	12423675	12419698	b57266_PGA_scaffold15	PGA_scaffold15||26793897||26795277||TESI_026058-RA||-1||CDS||2983953275||9762||79.49	26795277	26793897	6.000000e-152	50
0.9767	0.0563	a28620_01	01||12437572||12439677||Aqcoe1G209100.1.v3.1||1||CDS||809474602||3261||82.95	12437572	12439677	b57266_PGA_scaffold15	PGA_scaffold15||26873512||26875657||TESI_026060-RA||1||CDS||2983953281||9764||82.95	26873512	26875657	1.000000e-250	100
5.3999	0.3487	a28620_01	01||12442053||12442985||Aqcoe1G209200.1.v3.1||-1||CDS||809474605||3262||74.31	12442985	12442053	b57266_PGA_scaffold15	PGA_scaffold15||26902506||26905662||TESI_026061-RA||-1||CDS||2983953284||9765||74.31	26905662	26902506	1.000000e-18	118
1.6355	0.1951	a28620_01	01||12479490||12481643||Aqcoe1G209800.1.v3.1||1||CDS||809474629||3272||74.75	12479490	12481643	b57266_PGA_scaffold15	PGA_scaffold15||27068622||27083311||TESI_026064-RA||1||CDS||2983953293||9768||74.75	27068622	27083311	1.000000e-250	168
1.0337	0.2778	a28620_01	01||12482287||12487444||Aqcoe1G209900.1.v3.1||-1||CDS||809474633||3274||78.52	12487444	12482287	b57266_PGA_scaffold15	PGA_scaffold15||27137464||27140971||TESI_026067-RA||-1||CDS||2983953302||9771||78.52	27140971	27137464	4.000000e-28	195
#1	221.0	a28620_01	b57266_PGA_scaffold16	r	5  Mean Ks:  1.4604	Mean Kn: 0.4354
#Ks	Kn	a<db_genome_id>_<chr>	chr1||start1||stop1||name1||strand1||type1||db_feature_id1||genome_order1||percent_id1	start1	stop1	b<db_genome_id>_<chr>	chr2||start2||stop2||name2||strand2||type2||db_feature_id2||genome_order2||percent_id2	start2	stop2	eval	block_score	GEVO_link
2.3074	0.3061	a28620_01	01||28204648||28205774||Aqcoe1G320200.1.v3.1||-1||CDS||809494823||4826||68.47	28205774	28204648	b57266_PGA_scaffold16	PGA_scaffold16||1706939||1711170||TESI_022988-RA||-1||CDS||2984084839||9910||68.47	1711170	1706939	5.000000e-41	40
1.0824	0.1495	a28620_01	01||28249815||28252504||Aqcoe1G320700.1.v3.1||-1||CDS||809494882||4834||76.38	28252504	28249815	b57266_PGA_scaffold16	PGA_scaffold16||1666308||1668826||TESI_022984-RA||1||CDS||2984084827||9906||76.38	1666308	1668826	1.000000e-250	90
1.8964	1.3314	a28620_01	01||28423113||28424477||Aqcoe1G321300.1.v3.1||1||CDS||809494932||4840||71.43	28423113	28424477	b57266_PGA_scaffold16	PGA_scaffold16||1634665||1635346||TESI_022982-RA||-1||CDS||2984084821||9904||71.43	1635346	1634665	8.000000e-32	121
1.1766	0.1687	a28620_01	01||28489346||28493324||Aqcoe1G321600.1.v3.1||1||CDS||809494957||4844||79.74	28489346	28493324	b57266_PGA_scaffold16	PGA_scaffold16||1605368||1611443||TESI_022981-RA||-1||CDS||2984084818||9903||79.74	1611443	1605368	1.000000e-250	171
0.8394	0.2211	a28620_01	01||28509315||28518039||Aqcoe1G322100.2.v3.1||-1||CDS||809495009||4851||79.47	28518039	28509315	b57266_PGA_scaffold16	PGA_scaffold16||1588674||1593092||TESI_022980-RA||1||CDS||2984084815||9902||79.47	1588674	1593092	7.000000e-148	221
#1	524.0	a28620_01	b57266_PGA_scaffold17	f	12  Mean Ks:  2.1866	Mean Kn: 1.9187
#Ks	Kn	a<db_genome_id>_<chr>	chr1||start1||stop1||name1||strand1||type1||db_feature_id1||genome_order1||percent_id1	start1	stop1	b<db_genome_id>_<chr>	chr2||start2||stop2||name2||strand2||type2||db_feature_id2||genome_order2||percent_id2	start2	stop2	eval	block_score	GEVO_link
2.4647	0.3082	a28620_01	01||37188979||37197349||Aqcoe1G384200.1.v3.1||1||CDS||809500073||5763||69.88	37188979	37197349	b57266_PGA_scaffold17	PGA_scaffold17||2092896||2102225||TESI_026238-RA||1||CDS||2984213934||11204||69.88	2092896	2102225	2.000000e-97	50
2.1819	0.2589	a28620_01	01||37198664||37202756||Aqcoe1G384300.1.v3.1||1||CDS||809500094||5765||65.93	37198664	37202756	b57266_PGA_scaffold17	PGA_scaffold17||2184516||2188617||TESI_026239-RA||1||CDS||2984213937||11205||65.93	2184516	2188617	8.000000e-40	89
1.4874	0.1908	a28620_01	01||37219180||37220724||Aqcoe1G384400.1.v3.1||-1||CDS||809500102||5766||75.78	37220724	37219180	b57266_PGA_scaffold17	PGA_scaffold17||2202812||2204945||TESI_026241-RA||-1||CDS||2984213943||11207||75.78	2204945	2202812	1.000000e-250	139
0.9654	0.1741	a28620_01	01||37271379||37275914||Aqcoe1G385000.1.v3.1||1||CDS||809500183||5773||81.67	37271379	37275914	b57266_PGA_scaffold17	PGA_scaffold17||2208725||2215882||TESI_026242-RA||1||CDS||2984213946||11208||81.67	2208725	2215882	7.000000e-100	189
2.9107	0.2007	a28620_01	01||37279706||37280737||Aqcoe1G385100.1.v3.1||1||CDS||809500197||5774||77.28	37279706	37280737	b57266_PGA_scaffold17	PGA_scaffold17||2219282||2220379||TESI_026243-RA||1||CDS||2984213949||11209||77.28	2219282	2220379	2.000000e-178	239
1.4634	0.2988	a28620_01	01||37382588||37384249||Aqcoe1G386500.1.v3.1||1||CDS||809500383||5793||70.1	37382588	37384249	b57266_PGA_scaffold17	PGA_scaffold17||2231865||2249431||TESI_026245-RA||1||CDS||2984213955||11211||70.1	2231865	2249431	1.000000e-250	286
1.7736	0.2564	a28620_01	01||37386473||37389524||Aqcoe1G386600.1.v3.1||1||CDS||809500392||5794||74.05	37386473	37389524	b57266_PGA_scaffold17	PGA_scaffold17||2255511||2258878||TESI_026246-RA||1||CDS||2984213958||11212||74.05	2255511	2258878	3.000000e-140	336
8.8842	20.6409	a28620_01	01||37392410||37392904||Aqcoe1G386700.1.v3.1||1||CDS||809500404||5795||68.94	37392410	37392904	b57266_PGA_scaffold17	PGA_scaffold17||2332343||2332543||TESI_026252-RA||1||CDS||2984213976||11218||68.94	2332343	2332543	1.000000e-06	342
0.8725	0.1080	a28620_01	01||37410327||37412275||Aqcoe1G387100.1.v3.1||-1||CDS||809500461||5801||81.26	37412275	37410327	b57266_PGA_scaffold17	PGA_scaffold17||2364060||2365485||TESI_026255-RA||-1||CDS||2984213985||11221||81.26	2365485	2364060	2.000000e-164	392
0.8530	0.2024	a28620_01	01||37427055||37436164||Aqcoe1G387600.1.v3.1||-1||CDS||809500546||5808||74.57	37436164	37427055	b57266_PGA_scaffold17	PGA_scaffold17||2379777||2396703||TESI_026256-RA||-1||CDS||2984213988||11222||74.57	2396703	2379777	1.000000e-250	442
1.2299	0.0835	a28620_01	01||37453605||37468204||Aqcoe1G387900.1.v3.1||1||CDS||809500597||5813||80.48	37453605	37468204	b57266_PGA_scaffold17	PGA_scaffold17||2416144||2452046||TESI_026258-RA||1||CDS||2984213994||11224||80.48	2416144	2452046	1.000000e-250	492
1.1522	0.3019	a28620_01	01||37478789||37479175||Aqcoe1G388100.1.v3.1||-1||CDS||809500623||5815||75.74	37479175	37478789	b57266_PGA_scaffold17	PGA_scaffold17||2452150||2452527||TESI_026259-RA||-1||CDS||2984213997||11225||75.74	2452527	2452150	3.000000e-33	524
#2	494.0	a28620_01	b57266_PGA_scaffold17	f	10  Mean Ks:  2.1266	Mean Kn: 0.1659
#Ks	Kn	a<db_genome_id>_<chr>	chr1||start1||stop1||name1||strand1||type1||db_feature_id1||genome_order1||percent_id1	start1	stop1	b<db_genome_id>_<chr>	chr2||start2||stop2||name2||strand2||type2||db_feature_id2||genome_order2||percent_id2	start2	stop2	eval	block_score	GEVO_link
0.9849	0.1502	a28620_01	01||36270239||36274961||Aqcoe1G375000.1.v3.1||1||CDS||809499133||5624||83.24	36270239	36274961	b57266_PGA_scaffold17	PGA_scaffold17||511575||515807||TESI_026154-RA||-1||CDS||2984213682||11120||83.24	515807	511575	1.000000e-250	50
1.1100	0.2397	a28620_01	01||36374489||36385002||Aqcoe1G376200.1.v3.1||-1||CDS||809499214||5641||73.28	36385002	36374489	b57266_PGA_scaffold17	PGA_scaffold17||658274||678570||TESI_026159-RA||-1||CDS||2984213697||11125||73.28	678570	658274	1.000000e-250	97
1.5122	0.1767	a28620_01	01||36424787||36429638||Aqcoe1G376600.1.v3.1||1||CDS||809499248||5648||73.33	36424787	36429638	b57266_PGA_scaffold17	PGA_scaffold17||775193||783835||TESI_026162-RA||-1||CDS||2984213706||11128||73.33	783835	775193	1.000000e-250	147
9.3060	0.3191	a28620_01	01||36467977||36469926||Aqcoe1G377000.1.v3.1||-1||CDS||809499272||5652||70.85	36469926	36467977	b57266_PGA_scaffold17	PGA_scaffold17||889733||893136||TESI_026169-RA||-1||CDS||2984213727||11135||70.85	893136	889733	2.000000e-180	197
3.4908	0.1487	a28620_01	01||36492666||36494381||Aqcoe1G377200.1.v3.1||-1||CDS||809499287||5654||79.16	36494381	36492666	b57266_PGA_scaffold17	PGA_scaffold17||1004466||1005421||TESI_026176-RA||-1||CDS||2984213748||11142||79.16	1005421	1004466	1.000000e-250	247
0.7994	0.0331	a28620_01	01||36495305||36503187||Aqcoe1G377300.1.v3.1||-1||CDS||809499295||5655||83.31	36503187	36495305	b57266_PGA_scaffold17	PGA_scaffold17||1009816||1028090||TESI_026177-RA||-1||CDS||2984213751||11143||83.31	1028090	1009816	1.000000e-250	297
1.0456	0.1911	a28620_01	01||36506062||36516029||Aqcoe1G377400.1.v3.1||1||CDS||809499303||5656||74.12	36506062	36516029	b57266_PGA_scaffold17	PGA_scaffold17||1065500||1085321||TESI_026182-RA||1||CDS||2984213766||11148||74.12	1065500	1085321	1.000000e-250	347
1.0989	0.1367	a28620_01	01||36520520||36523903||Aqcoe1G377600.1.v3.1||-1||CDS||809499315||5658||75.26	36523903	36520520	b57266_PGA_scaffold17	PGA_scaffold17||1091179||1093599||TESI_026183-RA||-1||CDS||2984213769||11149||75.26	1093599	1091179	1.000000e-250	397
0.8824	0.0716	a28620_01	01||36527323||36531687||Aqcoe1G377700.1.v3.1||-1||CDS||809499321||5659||80.11	36531687	36527323	b57266_PGA_scaffold17	PGA_scaffold17||1099369||1105640||TESI_026184-RA||-1||CDS||2984213772||11150||80.11	1105640	1099369	1.000000e-250	447
1.0361	0.1919	a28620_01	01||36623833||36627707||Aqcoe1G378700.1.v3.1||1||CDS||809499379||5671||72.01	36623833	36627707	b57266_PGA_scaffold17	PGA_scaffold17||1220876||1226591||TESI_026189-RA||1||CDS||2984213787||11155||72.01	1220876	1226591	5.000000e-105	494
#3	300.0	a28620_01	b57266_PGA_scaffold17	f	6  Mean Ks:  1.4903	Mean Kn: 0.2318
#Ks	Kn	a<db_genome_id>_<chr>	chr1||start1||stop1||name1||strand1||type1||db_feature_id1||genome_order1||percent_id1	start1	stop1	b<db_genome_id>_<chr>	chr2||start2||stop2||name2||strand2||type2||db_feature_id2||genome_order2||percent_id2	start2	stop2	eval	block_score	GEVO_link
1.0582	0.2355	a28620_01	01||37621010||37623974||Aqcoe1G389900.1.v3.1||1||CDS||809502682||5844||79.06	37621010	37623974	b57266_PGA_scaffold17	PGA_scaffold17||2510610||2513595||TESI_026262-RA||1||CDS||2984214006||11228||79.06	2510610	2513595	6.000000e-106	50
0.8874	0.1636	a28620_01	01||37653461||37655086||Aqcoe1G390300.1.v3.1||1||CDS||809502735||5852||78.76	37653461	37655086	b57266_PGA_scaffold17	PGA_scaffold17||2530384||2531901||TESI_026263-RA||1||CDS||2984214009||11229||78.76	2530384	2531901	1.000000e-250	100
1.3614	0.2929	a28620_01	01||37657317||37658732||Aqcoe1G390400.1.v3.1||-1||CDS||809502747||5854||69.39	37658732	37657317	b57266_PGA_scaffold17	PGA_scaffold17||2532657||2533268||TESI_026264-RA||-1||CDS||2984214012||11230||69.39	2533268	2532657	5.000000e-59	150
1.7711	0.4381	a28620_01	01||37687501||37691771||Aqcoe1G390800.1.v3.1||-1||CDS||809502793||5862||70.49	37691771	37687501	b57266_PGA_scaffold17	PGA_scaffold17||2537689||2556779||TESI_026265-RA||-1||CDS||2984214015||11231||70.49	2556779	2537689	7.000000e-67	200
2.7885	0.0918	a28620_01	01||37762757||37764346||Aqcoe1G391200.1.v3.1||1||CDS||809502828||5866||73.99	37762757	37764346	b57266_PGA_scaffold17	PGA_scaffold17||2568500||2569473||TESI_026266-RA||1||CDS||2984214018||11232||73.99	2568500	2569473	7.000000e-159	250
1.0754	0.1687	a28620_01	01||37766062||37767884||Aqcoe1G391300.1.v3.1||1||CDS||809502837||5867||74.7	37766062	37767884	b57266_PGA_scaffold17	PGA_scaffold17||2574719||2576962||TESI_026267-RA||1||CDS||2984214021||11233||74.7	2574719	2576962	1.000000e-250	300
#4	244.0	a28620_01	b57266_PGA_scaffold17	f	5  Mean Ks:  8.6597	Mean Kn: 0.4789
#Ks	Kn	a<db_genome_id>_<chr>	chr1||start1||stop1||name1||strand1||type1||db_feature_id1||genome_order1||percent_id1	start1	stop1	b<db_genome_id>_<chr>	chr2||start2||stop2||name2||strand2||type2||db_feature_id2||genome_order2||percent_id2	start2	stop2	eval	block_score	GEVO_link
0.9903	0.1520	a28620_01	01||36658748||36668050||Aqcoe1G379300.1.v3.1||-1||CDS||809499425||5680||83.89	36668050	36658748	b57266_PGA_scaffold17	PGA_scaffold17||1650797||1668881||TESI_026217-RA||-1||CDS||2984213871||11183||83.89	1668881	1650797	1.000000e-250	50
1.2256	0.2382	a28620_01	01||36670097||36680764||Aqcoe1G379400.1.v3.1||-1||CDS||809499431||5681||86.73	36680764	36670097	b57266_PGA_scaffold17	PGA_scaffold17||1676807||1708000||TESI_026218-RA||-1||CDS||2984213874||11184||86.73	1708000	1676807	6.000000e-111	100
14.1435	1.0120	a28620_01	01||36686896||36692191||Aqcoe1G379600.1.v3.1||1||CDS||809499470||5690||68.94	36686896	36692191	b57266_PGA_scaffold17	PGA_scaffold17||1781830||1791522||TESI_026222-RA||1||CDS||2984213886||11188||68.94	1781830	1791522	3.000000e-113	150
1.0010	0.1820	a28620_01	01||36701031||36708013||Aqcoe1G379900.1.v3.1||-1||CDS||809499493||5694||80.42	36708013	36701031	b57266_PGA_scaffold17	PGA_scaffold17||1816602||1825227||TESI_026224-RA||-1||CDS||2984213892||11190||80.42	1825227	1816602	1.000000e-250	200
25.9382	0.8101	a28620_01	01||36852432||36854598||Aqcoe1G380900.1.v3.1||1||CDS||809499561||5706||68.79	36852432	36854598	b57266_PGA_scaffold17	PGA_scaffold17||2231865||2249431||TESI_026245-RA||1||CDS||2984213955||11211||68.79	2231865	2249431	6.000000e-150	244
#1	228.0	a28620_01	b57266_PGA_scaffold2	f	5  Mean Ks:  2.5200	Mean Kn: 0.3641
#Ks	Kn	a<db_genome_id>_<chr>	chr1||start1||stop1||name1||strand1||type1||db_feature_id1||genome_order1||percent_id1	start1	stop1	b<db_genome_id>_<chr>	chr2||start2||stop2||name2||strand2||type2||db_feature_id2||genome_order2||percent_id2	start2	stop2	eval	block_score	GEVO_link
1.2069	0.2257	a28620_01	01||33708968||33715289||Aqcoe1G353500.1.v3.1||1||CDS||809497510||5301||81.16	33708968	33715289	b57266_PGA_scaffold2	PGA_scaffold2||52082673||52093441||TESI_003996-RA||1||CDS||2984645723||15899||81.16	52082673	52093441	1.000000e-88	50
2.4292	0.5908	a28620_01	01||33726581||33728183||Aqcoe1G353800.1.v3.1||-1||CDS||809497538||5306||74.87	33728183	33726581	b57266_PGA_scaffold2	PGA_scaffold2||52108253||52110110||TESI_004000-RA||-1||CDS||2984645735||15903||74.87	52110110	52108253	2.000000e-29	78
7.3453	0.8965	a28620_01	01||33734347||33740211||Aqcoe1G354000.1.v3.1||1||CDS||809497573||5314||72.07	33734347	33740211	b57266_PGA_scaffold2	PGA_scaffold2||52125961||52132541||TESI_004001-RA||1||CDS||2984645738||15904||72.07	52125961	52132541	3.000000e-63	128
1.0263	0.0803	a28620_01	01||33741194||33744437||Aqcoe1G354100.1.v3.1||-1||CDS||809497583||5316||83.39	33744437	33741194	b57266_PGA_scaffold2	PGA_scaffold2||52144341||52148073||TESI_004002-RA||-1||CDS||2984645741||15905||83.39	52148073	52144341	1.000000e-250	178
0.5921	0.0272	a28620_01	01||33778242||33780131||Aqcoe1G354500.1.v3.1||-1||CDS||809497604||5320||89.64	33780131	33778242	b57266_PGA_scaffold2	PGA_scaffold2||52191918||52196068||TESI_004005-RA||-1||CDS||2984645750||15908||89.64	52196068	52191918	9.000000e-127	228
#1	386.0	a28620_01	b57266_PGA_scaffold2	r	8  Mean Ks:  1.4303	Mean Kn: 0.2266
#Ks	Kn	a<db_genome_id>_<chr>	chr1||start1||stop1||name1||strand1||type1||db_feature_id1||genome_order1||percent_id1	start1	stop1	b<db_genome_id>_<chr>	chr2||start2||stop2||name2||strand2||type2||db_feature_id2||genome_order2||percent_id2	start2	stop2	eval	block_score	GEVO_link
1.7848	0.2673	a28620_01	01||706361||706926||Aqcoe1G013200.1.v3.1||-1||CDS||809445926||217||70.56	706926	706361	b57266_PGA_scaffold2	PGA_scaffold2||60616515||60617067||TESI_004320-RA||-1||CDS||2984646695||16223||70.56	60617067	60616515	3.000000e-40	39
1.5969	0.2073	a28620_01	01||725682||727140||Aqcoe1G013600.1.v3.1||1||CDS||809445966||222||75.8	725682	727140	b57266_PGA_scaffold2	PGA_scaffold2||60470518||60471823||TESI_004315-RA||-1||CDS||2984646680||16218||75.8	60471823	60470518	7.000000e-141	89
1.5655	0.2638	a28620_01	01||733287||735652||Aqcoe1G013700.1.v3.1||-1||CDS||809445976||223||79.83	735652	733287	b57266_PGA_scaffold2	PGA_scaffold2||60454423||60456818||TESI_004312-RA||1||CDS||2984646671||16215||79.83	60454423	60456818	1.000000e-250	139
1.4627	0.3734	a28620_01	01||741307||745070||Aqcoe1G013900.1.v3.1||-1||CDS||809445994||226||73.6	745070	741307	b57266_PGA_scaffold2	PGA_scaffold2||60399851||60434523||TESI_004311-RA||1||CDS||2984646668||16214||73.6	60399851	60434523	3.000000e-69	189
1.6589	0.3277	a28620_01	01||776686||777671||Aqcoe1G014700.1.v3.1||1||CDS||809446070||236||83.51	776686	777671	b57266_PGA_scaffold2	PGA_scaffold2||60375840||60379644||TESI_004310-RA||-1||CDS||2984646665||16213||83.51	60379644	60375840	8.000000e-80	239
1.1073	0.0950	a28620_01	01||803373||806063||Aqcoe1G015500.1.v3.1||-1||CDS||809446170||246||80.43	806063	803373	b57266_PGA_scaffold2	PGA_scaffold2||60357098||60360921||TESI_004309-RA||1||CDS||2984646662||16212||80.43	60357098	60360921	1.000000e-250	289
0.8357	0.0516	a28620_01	01||819624||823908||Aqcoe1G016000.1.v3.1||-1||CDS||809446256||257||84.3	823908	819624	b57266_PGA_scaffold2	PGA_scaffold2||60308108||60331377||TESI_004308-RA||1||CDS||2984646659||16211||84.3	60308108	60331377	1.000000e-250	336
NA	NA	a28620_01	01||837066||837494||Aqcoe1G016600.1.v3.1||1||CDS||809446325||265||70.62	837066	837494	b57266_PGA_scaffold2	PGA_scaffold2||60259738||60268082||TESI_004306-RA||1||CDS||2984646653||16209||70.62	60259738	60268082	3.000000e-51	386
#1	240.0	a28620_01	b57266_PGA_scaffold22	f	7  Mean Ks:  2.0065	Mean Kn: 0.3276
#Ks	Kn	a<db_genome_id>_<chr>	chr1||start1||stop1||name1||strand1||type1||db_feature_id1||genome_order1||percent_id1	start1	stop1	b<db_genome_id>_<chr>	chr2||start2||stop2||name2||strand2||type2||db_feature_id2||genome_order2||percent_id2	start2	stop2	eval	block_score	GEVO_link
2.3080	0.6163	a28620_01	01||41169559||41170560||Aqcoe1G442700.1.v3.1||1||CDS||809510759||6636||92.5	41169559	41170560	b57266_PGA_scaffold22	PGA_scaffold22||328614||329861||TESI_029339-RA||-1||CDS||2984660466||16374||92.5	329861	328614	6.000000e-08	7
2.1274	0.4003	a28620_01	01||41195373||41198633||Aqcoe1G443300.1.v3.1||-1||CDS||809510829||6645||76.56	41198633	41195373	b57266_PGA_scaffold22	PGA_scaffold22||419690||419992||TESI_029347-RA||-1||CDS||2984660490||16382||76.56	419992	419690	4.000000e-37	43
1.2656	0.0312	a28620_01	01||41198935||41200880||Aqcoe1G443500.1.v3.1||1||CDS||809510846||6647||86.15	41198935	41200880	b57266_PGA_scaffold22	PGA_scaffold22||443737||449030||TESI_029348-RA||1||CDS||2984660493||16383||86.15	443737	449030	4.000000e-106	93
2.1614	0.3427	a28620_01	01||41219150||41219638||Aqcoe1G443800.1.v3.1||1||CDS||809510873||6650||71.43	41219150	41219638	b57266_PGA_scaffold22	PGA_scaffold22||490789||492044||TESI_029350-RA||1||CDS||2984660499||16385||71.43	490789	492044	3.000000e-31	123
1.6202	0.2469	a28620_01	01||41235192||41238422||Aqcoe1G443900.1.v3.1||1||CDS||809510881||6651||72.71	41235192	41238422	b57266_PGA_scaffold22	PGA_scaffold22||499150||504217||TESI_029351-RA||1||CDS||2984660502||16386||72.71	499150	504217	1.000000e-250	173
1.9248	0.2184	a28620_01	01||41239545||41242673||Aqcoe1G444000.1.v3.1||-1||CDS||809510891||6653||76.01	41242673	41239545	b57266_PGA_scaffold22	PGA_scaffold22||512766||520459||TESI_029352-RA||-1||CDS||2984660505||16387||76.01	520459	512766	9.000000e-66	223
2.6380	0.4376	a28620_01	01||41275787||41277333||Aqcoe1G444600.1.v3.1||-1||CDS||809510932||6661||67.06	41277333	41275787	b57266_PGA_scaffold22	PGA_scaffold22||653461||660873||TESI_029356-RA||-1||CDS||2984660517||16391||67.06	660873	653461	3.000000e-18	240
#2	220.0	a28620_01	b57266_PGA_scaffold22	f	5  Mean Ks:  4.3952	Mean Kn: 0.4287
#Ks	Kn	a<db_genome_id>_<chr>	chr1||start1||stop1||name1||strand1||type1||db_feature_id1||genome_order1||percent_id1	start1	stop1	b<db_genome_id>_<chr>	chr2||start2||stop2||name2||strand2||type2||db_feature_id2||genome_order2||percent_id2	start2	stop2	eval	block_score	GEVO_link
1.5008	0.3488	a28620_01	01||40974925||40976984||Aqcoe1G439000.1.v3.1||-1||CDS||809510414||6593||72.24	40976984	40974925	b57266_PGA_scaffold22	PGA_scaffold22||65095||66330||TESI_029327-RA||-1||CDS||2984660430||16362||72.24	66330	65095	2.000000e-84	50
11.3242	1.0287	a28620_01	01||40987134||40987829||Aqcoe1G439200.1.v3.1||-1||CDS||809510430||6595||64.53	40987829	40987134	b57266_PGA_scaffold22	PGA_scaffold22||114015||121283||TESI_029329-RA||-1||CDS||2984660436||16364||64.53	121283	114015	1.000000e-20	70
2.7171	0.2860	a28620_01	01||41007909||41011619||Aqcoe1G439700.1.v3.1||-1||CDS||809510468||6600||67.1	41011619	41007909	b57266_PGA_scaffold22	PGA_scaffold22||200093||206120||TESI_029332-RA||-1||CDS||2984660445||16367||67.1	206120	200093	2.000000e-132	120
2.9608	0.2894	a28620_01	01||41027051||41027677||Aqcoe1G439900.1.v3.1||-1||CDS||809510504||6605||75.82	41027677	41027051	b57266_PGA_scaffold22	PGA_scaffold22||248245||248868||TESI_029334-RA||1||CDS||2984660451||16369||75.82	248245	248868	1.000000e-108	170
3.4729	0.1906	a28620_01	01||41083819||41084385||Aqcoe1G440900.1.v3.1||1||CDS||809510580||6615||71.21	41083819	41084385	b57266_PGA_scaffold22	PGA_scaffold22||376145||376696||TESI_029344-RA||-1||CDS||2984660481||16379||71.21	376696	376145	2.000000e-68	220
#1	666.0	a28620_01	b57266_PGA_scaffold25	r	14  Mean Ks:  6.5829	Mean Kn: 0.3403
#Ks	Kn	a<db_genome_id>_<chr>	chr1||start1||stop1||name1||strand1||type1||db_feature_id1||genome_order1||percent_id1	start1	stop1	b<db_genome_id>_<chr>	chr2||start2||stop2||name2||strand2||type2||db_feature_id2||genome_order2||percent_id2	start2	stop2	eval	block_score	GEVO_link
1.8915	0.1537	a28620_01	01||7452929||7455048||Aqcoe1G134800.1.v3.1||-1||CDS||809462051||2098||74.76	7455048	7452929	b57266_PGA_scaffold25	PGA_scaffold25||654881||661628||TESI_029450-RA||1||CDS||2984673507||16519||74.76	654881	661628	3.000000e-51	50
1.2187	0.1785	a28620_01	01||7463242||7464882||Aqcoe1G135000.1.v3.1||1||CDS||809462071||2102||74.41	7463242	7464882	b57266_PGA_scaffold25	PGA_scaffold25||607044||610310||TESI_029448-RA||-1||CDS||2984673501||16517||74.41	610310	607044	1.000000e-250	100
1.4238	0.0309	a28620_01	01||7468364||7473148||Aqcoe1G135100.1.v3.1||1||CDS||809462077||2103||83.78	7468364	7473148	b57266_PGA_scaffold25	PGA_scaffold25||565727||576748||TESI_029447-RA||-1||CDS||2984673498||16516||83.78	576748	565727	1.000000e-250	150
1.4844	0.1482	a28620_01	01||7503243||7503680||Aqcoe1G135700.1.v3.1||-1||CDS||809462117||2110||75.74	7503680	7503243	b57266_PGA_scaffold25	PGA_scaffold25||539312||539759||TESI_029445-RA||1||CDS||2984673492||16514||75.74	539312	539759	3.000000e-63	200
1.5338	0.2482	a28620_01	01||7576597||7578489||Aqcoe1G136300.1.v3.1||1||CDS||809462160||2119||72.04	7576597	7578489	b57266_PGA_scaffold25	PGA_scaffold25||429339||431183||TESI_029443-RA||-1||CDS||2984673486||16512||72.04	431183	429339	1.000000e-250	250
62.1126	1.3243	a28620_01	01||7588373||7596750||Aqcoe1G136500.1.v3.1||1||CDS||809462172||2122||73.98	7588373	7596750	b57266_PGA_scaffold25	PGA_scaffold25||387369||392720||TESI_029442-RA||-1||CDS||2984673483||16511||73.98	392720	387369	8.000000e-155	300
1.0253	0.2186	a28620_01	01||7597281||7601153||Aqcoe1G136700.1.v3.1||-1||CDS||809462192||2125||72.45	7601153	7597281	b57266_PGA_scaffold25	PGA_scaffold25||374462||378373||TESI_029440-RA||1||CDS||2984673477||16509||72.45	374462	378373	1.000000e-250	350
11.1798	1.0457	a28620_01	01||7627137||7633101||Aqcoe1G137000.1.v3.1||-1||CDS||809462215||2129||75.44	7633101	7627137	b57266_PGA_scaffold25	PGA_scaffold25||313855||323899||TESI_029436-RA||1||CDS||2984673465||16505||75.44	313855	323899	8.000000e-119	400
5.2976	0.6137	a28620_01	01||7642281||7642928||Aqcoe1G137200.1.v3.1||1||CDS||809462228||2131||71.26	7642281	7642928	b57266_PGA_scaffold25	PGA_scaffold25||262137||262774||TESI_029434-RA||-1||CDS||2984673459||16503||71.26	262774	262137	2.000000e-17	416
0.9670	0.1751	a28620_01	01||7644716||7649080||Aqcoe1G137300.1.v3.1||-1||CDS||809462233||2132||76.89	7649080	7644716	b57266_PGA_scaffold25	PGA_scaffold25||238713||248447||TESI_029433-RA||1||CDS||2984673456||16502||76.89	238713	248447	1.000000e-250	466
1.2159	0.2002	a28620_01	01||7653488||7656505||Aqcoe1G137400.1.v3.1||-1||CDS||809462259||2138||80.34	7656505	7653488	b57266_PGA_scaffold25	PGA_scaffold25||219853||232727||TESI_029432-RA||1||CDS||2984673453||16501||80.34	219853	232727	1.000000e-88	516
0.8101	0.1295	a28620_01	01||7657758||7666220||Aqcoe1G137500.1.v3.1||1||CDS||809462269||2140||78.73	7657758	7666220	b57266_PGA_scaffold25	PGA_scaffold25||165021||174561||TESI_029431-RA||-1||CDS||2984673450||16500||78.73	174561	165021	1.000000e-250	566
0.8793	0.0938	a28620_01	01||7669909||7674334||Aqcoe1G137700.1.v3.1||-1||CDS||809462283||2143||81.47	7674334	7669909	b57266_PGA_scaffold25	PGA_scaffold25||152569||161895||TESI_029430-RA||1||CDS||2984673447||16499||81.47	152569	161895	1.000000e-250	616
1.1206	0.2044	a28620_01	01||7675082||7678116||Aqcoe1G137800.1.v3.1||1||CDS||809462297||2146||73.15	7675082	7678116	b57266_PGA_scaffold25	PGA_scaffold25||135172||140018||TESI_029429-RA||-1||CDS||2984673444||16498||73.15	140018	135172	1.000000e-250	666
#2	278.0	a28620_01	b57266_PGA_scaffold25	r	6  Mean Ks:  23.9339	Mean Kn: 0.5769
#Ks	Kn	a<db_genome_id>_<chr>	chr1||start1||stop1||name1||strand1||type1||db_feature_id1||genome_order1||percent_id1	start1	stop1	b<db_genome_id>_<chr>	chr2||start2||stop2||name2||strand2||type2||db_feature_id2||genome_order2||percent_id2	start2	stop2	eval	block_score	GEVO_link
0.9248	0.2352	a28620_01	01||7756450||7757982||Aqcoe1G139200.1.v3.1||1||CDS||809462410||2168||75.09	7756450	7757982	b57266_PGA_scaffold25	PGA_scaffold25||79188||81522||TESI_029425-RA||-1||CDS||2984673432||16494||75.09	81522	79188	6.000000e-153	50
68.8939	0.9663	a28620_01	01||7762329||7765970||Aqcoe1G139400.1.v3.1||-1||CDS||809462421||2170||77.22	7765970	7762329	b57266_PGA_scaffold25	PGA_scaffold25||69877||72951||TESI_029423-RA||1||CDS||2984673426||16492||77.22	69877	72951	1.000000e-250	100
66.7493	0.8433	a28620_01	01||7773951||7774313||Aqcoe1G139500.1.v3.1||1||CDS||809462427||2171||76.31	7773951	7774313	b57266_PGA_scaffold25	PGA_scaffold25||57710||65224||TESI_029422-RA||-1||CDS||2984673423||16491||76.31	65224	57710	2.000000e-53	150
1.6693	0.2159	a28620_01	01||7778474||7779820||Aqcoe1G139600.1.v3.1||-1||CDS||809462432||2172||76.47	7779820	7778474	b57266_PGA_scaffold25	PGA_scaffold25||56418||57800||TESI_029421-RA||1||CDS||2984673420||16490||76.47	56418	57800	1.000000e-157	200
2.9680	0.7636	a28620_01	01||7802900||7821498||Aqcoe1G140000.1.v3.1||1||CDS||809462466||2179||68.42	7802900	7821498	b57266_PGA_scaffold25	PGA_scaffold25||38598||47091||TESI_029420-RA||-1||CDS||2984673417||16489||68.42	47091	38598	9.000000e-29	228
2.3982	0.4370	a28620_01	01||7823792||7826395||Aqcoe1G140100.1.v3.1||-1||CDS||809462480||2182||82.03	7826395	7823792	b57266_PGA_scaffold25	PGA_scaffold25||24251||29978||TESI_029418-RA||1||CDS||2984673411||16487||82.03	24251	29978	4.000000e-78	278
#1	247.0	a28620_01	b57266_PGA_scaffold274	f	5  Mean Ks:  1.4676	Mean Kn: 0.2087
#Ks	Kn	a<db_genome_id>_<chr>	chr1||start1||stop1||name1||strand1||type1||db_feature_id1||genome_order1||percent_id1	start1	stop1	b<db_genome_id>_<chr>	chr2||start2||stop2||name2||strand2||type2||db_feature_id2||genome_order2||percent_id2	start2	stop2	eval	block_score	GEVO_link
1.0756	0.2407	a28620_01	01||35057444||35064453||Aqcoe1G364600.1.v3.1||1||CDS||809498302||5465||73.61	35057444	35064453	b57266_PGA_scaffold274	PGA_scaffold274||9744||24396||TESI_030052-RA||1||CDS||2984685038||16639||73.61	9744	24396	1.000000e-250	50
0.7205	0.0832	a28620_01	01||35196270||35203743||Aqcoe1G365300.1.v3.1||-1||CDS||809498354||5474||72.33	35203743	35196270	b57266_PGA_scaffold274	PGA_scaffold274||26349||34921||TESI_030053-RA||-1||CDS||2984685041||16640||72.33	34921	26349	5.000000e-157	100
1.1500	0.0731	a28620_01	01||35204905||35207916||Aqcoe1G365400.1.v3.1||1||CDS||809498365||5476||81.51	35204905	35207916	b57266_PGA_scaffold274	PGA_scaffold274||50530||51091||TESI_030055-RA||1||CDS||2984685047||16642||81.51	50530	51091	2.000000e-119	150
1.6367	0.2797	a28620_01	01||35209595||35211862||Aqcoe1G365500.1.v3.1||1||CDS||809498371||5477||65.36	35209595	35211862	b57266_PGA_scaffold274	PGA_scaffold274||57086||61141||TESI_030056-RA||1||CDS||2984685050||16643||65.36	57086	61141	6.000000e-92	200
2.7553	0.3669	a28620_01	01||35379197||35385805||Aqcoe1G366500.2.v3.1||-1||CDS||809498456||5492||71.26	35385805	35379197	b57266_PGA_scaffold274	PGA_scaffold274||78457||90466||TESI_030057-RA||1||CDS||2984685053||16644||71.26	78457	90466	2.000000e-112	247
#1	875.0	a28620_01	b57266_PGA_scaffold3	f	19  Mean Ks:  6.7403	Mean Kn: 0.2394
#Ks	Kn	a<db_genome_id>_<chr>	chr1||start1||stop1||name1||strand1||type1||db_feature_id1||genome_order1||percent_id1	start1	stop1	b<db_genome_id>_<chr>	chr2||start2||stop2||name2||strand2||type2||db_feature_id2||genome_order2||percent_id2	start2	stop2	eval	block_score	GEVO_link
1.6456	0.2978	a28620_01	01||13282835||13284014||Aqcoe1G219900.1.v3.1||-1||CDS||809478923||3411||82.76	13284014	13282835	b57266_PGA_scaffold3	PGA_scaffold3||9268426||9269564||TESI_004671-RA||-1||CDS||2984913072||17010||82.76	9269564	9268426	6.000000e-71	50
1.3025	0.0260	a28620_01	01||13325996||13328319||Aqcoe1G220600.1.v3.1||1||CDS||809479056||3424||86.16	13325996	13328319	b57266_PGA_scaffold3	PGA_scaffold3||9312719||9324482||TESI_004674-RA||1||CDS||2984913081||17013||86.16	9312719	9324482	3.000000e-160	97
1.3121	0.3430	a28620_01	01||13414265||13419690||Aqcoe1G221700.1.v3.1||-1||CDS||809479233||3440||76.54	13419690	13414265	b57266_PGA_scaffold3	PGA_scaffold3||9361260||9372192||TESI_004677-RA||-1||CDS||2984913090||17016||76.54	9372192	9361260	2.000000e-155	144
1.0587	0.0849	a28620_01	01||13444372||13449335||Aqcoe1G221900.1.v3.1||-1||CDS||809479276||3444||80.23	13449335	13444372	b57266_PGA_scaffold3	PGA_scaffold3||9403465||9408738||TESI_004680-RA||-1||CDS||2984913099||17019||80.23	9408738	9403465	1.000000e-250	194
24.5632	0.3107	a28620_01	01||13488389||13489807||Aqcoe1G222400.1.v3.1||1||CDS||809479364||3453||73.84	13488389	13489807	b57266_PGA_scaffold3	PGA_scaffold3||9464735||9466094||TESI_004683-RA||-1||CDS||2984913108||17022||73.84	9466094	9464735	1.000000e-250	244
1.7290	0.3817	a28620_01	01||13558223||13558969||Aqcoe1G223200.1.v3.1||1||CDS||809479477||3465||65.18	13558223	13558969	b57266_PGA_scaffold3	PGA_scaffold3||9479619||9480380||TESI_004684-RA||1||CDS||2984913111||17023||65.18	9479619	9480380	1.000000e-21	262
1.7658	0.2829	a28620_01	01||13593461||13594195||Aqcoe1G223300.1.v3.1||1||CDS||809479489||3466||67.58	13593461	13594195	b57266_PGA_scaffold3	PGA_scaffold3||9493548||9494261||TESI_004685-RA||1||CDS||2984913114||17024||67.58	9493548	9494261	1.000000e-59	312
1.2172	0.1363	a28620_01	01||13606437||13611830||Aqcoe1G223600.1.v3.1||1||CDS||809479522||3469||78.27	13606437	13611830	b57266_PGA_scaffold3	PGA_scaffold3||9519055||9526773||TESI_004687-RA||1||CDS||2984913120||17026||78.27	9519055	9526773	1.000000e-250	362
1.4496	0.3573	a28620_01	01||13644668||13646810||Aqcoe1G224200.1.v3.1||-1||CDS||809479588||3475||70.53	13646810	13644668	b57266_PGA_scaffold3	PGA_scaffold3||9577782||9579767||TESI_004690-RA||-1||CDS||2984913129||17029||70.53	9579767	9577782	1.000000e-171	412
1.3130	0.1879	a28620_01	01||13650249||13652063||Aqcoe1G224300.1.v3.1||1||CDS||809479619||3478||74.36	13650249	13652063	b57266_PGA_scaffold3	PGA_scaffold3||9672610||9674451||TESI_004694-RA||1||CDS||2984913141||17033||74.36	9672610	9674451	1.000000e-250	462
1.3333	0.1478	a28620_01	01||13767546||13768055||Aqcoe1G225300.1.v3.1||1||CDS||809479722||3488||73.67	13767546	13768055	b57266_PGA_scaffold3	PGA_scaffold3||9769638||9770125||TESI_004700-RA||1||CDS||2984913159||17039||73.67	9769638	9770125	3.000000e-47	508
9.6127	0.2003	a28620_01	01||13770624||13774880||Aqcoe1G225400.1.v3.1||1||CDS||809479730||3489||69.77	13770624	13774880	b57266_PGA_scaffold3	PGA_scaffold3||9794900||9795754||TESI_004701-RA||1||CDS||2984913162||17040||69.77	9794900	9795754	2.000000e-27	534
1.0404	0.1005	a28620_01	01||13779339||13779857||Aqcoe1G225500.1.v3.1||-1||CDS||809479739||3490||83.81	13779857	13779339	b57266_PGA_scaffold3	PGA_scaffold3||9817584||9818102||TESI_004702-RA||-1||CDS||2984913165||17041||83.81	9818102	9817584	1.000000e-126	584
67.2506	0.9015	a28620_01	01||13837865||13843937||Aqcoe1G226300.1.v3.1||1||CDS||809479834||3502||80.63	13837865	13843937	b57266_PGA_scaffold3	PGA_scaffold3||9848130||9852485||TESI_004705-RA||1||CDS||2984913174||17044||80.63	9848130	9852485	1.000000e-250	631
1.0504	0.1560	a28620_01	01||13947700||13953274||Aqcoe1G227800.1.v3.1||1||CDS||809479972||3523||80.63	13947700	13953274	b57266_PGA_scaffold3	PGA_scaffold3||9861058||9873841||TESI_004706-RA||1||CDS||2984913177||17045||80.63	9861058	9873841	1.000000e-250	675
2.0491	0.1918	a28620_01	01||13956296||13956958||Aqcoe1G227900.1.v3.1||1||CDS||809479981||3524||72.87	13956296	13956958	b57266_PGA_scaffold3	PGA_scaffold3||9882759||9883289||TESI_004707-RA||1||CDS||2984913180||17046||72.87	9882759	9883289	2.000000e-66	725
3.0896	0.0941	a28620_01	01||13959696||13964345||Aqcoe1G228000.1.v3.1||1||CDS||809479990||3525||80.25	13959696	13964345	b57266_PGA_scaffold3	PGA_scaffold3||9939354||9940150||TESI_004709-RA||1||CDS||2984913186||17048||80.25	9939354	9940150	7.000000e-120	775
4.1464	0.1469	a28620_01	01||13986692||13993710||Aqcoe1G228400.1.v3.1||1||CDS||809480043||3532||86.21	13986692	13993710	b57266_PGA_scaffold3	PGA_scaffold3||9989864||9990332||TESI_004714-RA||1||CDS||2984913201||17053||86.21	9989864	9990332	9.000000e-53	825
1.1358	0.2007	a28620_01	01||14115648||14119087||Aqcoe1G229100.1.v3.1||-1||CDS||809480103||3540||70.9	14119087	14115648	b57266_PGA_scaffold3	PGA_scaffold3||10004572||10008525||TESI_004715-RA||-1||CDS||2984913204||17054||70.9	10008525	10004572	1.000000e-250	875
#2	547.0	a28620_01	b57266_PGA_scaffold3	f	11  Mean Ks:  3.6758	Mean Kn: 0.3163
#Ks	Kn	a<db_genome_id>_<chr>	chr1||start1||stop1||name1||strand1||type1||db_feature_id1||genome_order1||percent_id1	start1	stop1	b<db_genome_id>_<chr>	chr2||start2||stop2||name2||strand2||type2||db_feature_id2||genome_order2||percent_id2	start2	stop2	eval	block_score	GEVO_link
28.4947	1.1292	a28620_01	01||8828848||8841374||Aqcoe1G156300.1.v3.1||-1||CDS||809468332||2431||81.13	8841374	8828848	b57266_PGA_scaffold3	PGA_scaffold3||35850826||35866525||TESI_005773-RA||1||CDS||2984916378||18112||81.13	35850826	35866525	4.000000e-75	50
0.7437	0.0567	a28620_01	01||8851552||8856589||Aqcoe1G156500.1.v3.1||-1||CDS||809468352||2433||85.19	8856589	8851552	b57266_PGA_scaffold3	PGA_scaffold3||36399103||36404352||TESI_005783-RA||-1||CDS||2984916408||18122||85.19	36404352	36399103	1.000000e-250	100
1.5400	0.1792	a28620_01	01||8858040||8861235||Aqcoe1G156600.1.v3.1||1||CDS||809468362||2434||73.03	8858040	8861235	b57266_PGA_scaffold3	PGA_scaffold3||36504675||36505676||TESI_005785-RA||-1||CDS||2984916414||18124||73.03	36505676	36504675	2.000000e-135	150
1.1186	0.1591	a28620_01	01||8862978||8866860||Aqcoe1G156700.1.v3.1||1||CDS||809468371||2435||78.44	8862978	8866860	b57266_PGA_scaffold3	PGA_scaffold3||36577478||36583470||TESI_005787-RA||-1||CDS||2984916420||18126||78.44	36583470	36577478	1.000000e-250	200
0.9290	0.1287	a28620_01	01||8867909||8871713||Aqcoe1G156800.1.v3.1||-1||CDS||809468380||2436||76.82	8871713	8867909	b57266_PGA_scaffold3	PGA_scaffold3||36594975||36599179||TESI_005788-RA||1||CDS||2984916423||18127||76.82	36594975	36599179	1.000000e-250	250
1.0143	0.1801	a28620_01	01||8897290||8901370||Aqcoe1G157200.1.v3.1||1||CDS||809468452||2445||72.29	8897290	8901370	b57266_PGA_scaffold3	PGA_scaffold3||36677170||36680978||TESI_005792-RA||1||CDS||2984916435||18131||72.29	36677170	36680978	1.000000e-250	300
1.0755	0.2040	a28620_01	01||8961822||8963631||Aqcoe1G158100.1.v3.1||1||CDS||809468545||2457||78.76	8961822	8963631	b57266_PGA_scaffold3	PGA_scaffold3||36717951||36722309||TESI_005794-RA||-1||CDS||2984916441||18133||78.76	36722309	36717951	1.000000e-250	347
1.5419	0.4126	a28620_01	01||8999735||9004012||Aqcoe1G158600.1.v3.1||1||CDS||809468588||2463||69.51	8999735	9004012	b57266_PGA_scaffold3	PGA_scaffold3||36753033||36757661||TESI_005798-RA||-1||CDS||2984916453||18137||69.51	36757661	36753033	2.000000e-71	397
1.1784	0.2225	a28620_01	01||9044439||9046061||Aqcoe1G159000.1.v3.1||-1||CDS||809468625||2472||71.66	9046061	9044439	b57266_PGA_scaffold3	PGA_scaffold3||37108563||37113185||TESI_005807-RA||1||CDS||2984916480||18146||71.66	37108563	37113185	1.000000e-86	447
1.8963	0.5686	a28620_01	01||9060190||9070616||Aqcoe1G159500.1.v3.1||1||CDS||809468700||2479||85.26	9060190	9070616	b57266_PGA_scaffold3	PGA_scaffold3||37175508||37179931||TESI_005808-RA||-1||CDS||2984916483||18147||85.26	37179931	37175508	2.000000e-97	497
0.9018	0.2383	a28620_01	01||9073547||9080386||Aqcoe1G159700.1.v3.1||1||CDS||809468725||2482||76.53	9073547	9080386	b57266_PGA_scaffold3	PGA_scaffold3||37211359||37244052||TESI_005810-RA||1||CDS||2984916489||18149||76.53	37211359	37244052	1.000000e-250	547
#3	402.0	a28620_01	b57266_PGA_scaffold3	f	9  Mean Ks:  10.0796	Mean Kn: 0.3274
#Ks	Kn	a<db_genome_id>_<chr>	chr1||start1||stop1||name1||strand1||type1||db_feature_id1||genome_order1||percent_id1	start1	stop1	b<db_genome_id>_<chr>	chr2||start2||stop2||name2||strand2||type2||db_feature_id2||genome_order2||percent_id2	start2	stop2	eval	block_score	GEVO_link
1.3134	0.2382	a28620_01	01||35495717||35498468||Aqcoe1G367400.1.v3.1||-1||CDS||809498575||5518||80.88	35498468	35495717	b57266_PGA_scaffold3	PGA_scaffold3||5056985||5067700||TESI_004492-RA||-1||CDS||2984912535||16831||80.88	5067700	5056985	1.000000e-134	50
1.7117	0.1661	a28620_01	01||35517572||35518892||Aqcoe1G367900.1.v3.1||1||CDS||809498615||5524||76.4	35517572	35518892	b57266_PGA_scaffold3	PGA_scaffold3||5095294||5097194||TESI_004494-RA||1||CDS||2984912541||16833||76.4	5095294	5097194	3.000000e-61	100
0.9133	0.2521	a28620_01	01||35534059||35542094||Aqcoe1G368200.1.v3.1||1||CDS||809498629||5527||72.66	35534059	35542094	b57266_PGA_scaffold3	PGA_scaffold3||5131480||5151749||TESI_004496-RA||1||CDS||2984912547||16835||72.66	5131480	5151749	1.000000e-250	150
1.8252	0.0496	a28620_01	01||35545697||35546218||Aqcoe1G368300.1.v3.1||1||CDS||809498635||5528||80.2	35545697	35546218	b57266_PGA_scaffold3	PGA_scaffold3||5171953||5172518||TESI_004497-RA||1||CDS||2984912550||16836||80.2	5171953	5172518	4.000000e-101	200
1.4587	0.1715	a28620_01	01||35822063||35824250||Aqcoe1G369400.1.v3.1||1||CDS||809498714||5543||73.91	35822063	35824250	b57266_PGA_scaffold3	PGA_scaffold3||5204196||5207504||TESI_004498-RA||1||CDS||2984912553||16837||73.91	5204196	5207504	1.000000e-169	247
1.4237	0.2082	a28620_01	01||35873658||35875415||Aqcoe1G369900.1.v3.1||1||CDS||809498748||5550||76.22	35873658	35875415	b57266_PGA_scaffold3	PGA_scaffold3||5237939||5239796||TESI_004499-RA||1||CDS||2984912556||16838||76.22	5237939	5239796	1.000000e-166	297
13.6228	1.3386	a28620_01	01||35952631||35957334||Aqcoe1G370600.1.v3.1||1||CDS||809498794||5558||73.02	35952631	35957334	b57266_PGA_scaffold3	PGA_scaffold3||5356977||5370761||TESI_004510-RA||1||CDS||2984912589||16849||73.02	5356977	5370761	1.000000e-250	344
63.0500	0.4973	a28620_01	01||35958996||35960931||Aqcoe1G370700.1.v3.1||-1||CDS||809498800||5559||75.86	35960931	35958996	b57266_PGA_scaffold3	PGA_scaffold3||5376852||5381668||TESI_004511-RA||-1||CDS||2984912592||16850||75.86	5381668	5376852	7.000000e-09	352
5.3980	0.0254	a28620_01	01||35991038||35993220||Aqcoe1G371300.1.v3.1||-1||CDS||809498837||5565||81.11	35993220	35991038	b57266_PGA_scaffold3	PGA_scaffold3||5447417||5452482||TESI_004517-RA||-1||CDS||2984912610||16856||81.11	5452482	5447417	1.000000e-250	402
#4	369.0	a28620_01	b57266_PGA_scaffold3	f	9  Mean Ks:  2.1216	Mean Kn: 0.3492
#Ks	Kn	a<db_genome_id>_<chr>	chr1||start1||stop1||name1||strand1||type1||db_feature_id1||genome_order1||percent_id1	start1	stop1	b<db_genome_id>_<chr>	chr2||start2||stop2||name2||strand2||type2||db_feature_id2||genome_order2||percent_id2	start2	stop2	eval	block_score	GEVO_link
2.2762	0.6951	a28620_01	01||16965273||16969612||Aqcoe1G256600.1.v3.1||1||CDS||809482667||3939||70.93	16965273	16969612	b57266_PGA_scaffold3	PGA_scaffold3||11493822||11500073||TESI_004782-RA||1||CDS||2984913405||17121||70.93	11493822	11500073	5.000000e-33	32
1.2640	0.2611	a28620_01	01||16984852||16986917||Aqcoe1G256700.1.v3.1||1||CDS||809482677||3941||73.97	16984852	16986917	b57266_PGA_scaffold3	PGA_scaffold3||11512020||11514243||TESI_004783-RA||1||CDS||2984913408||17122||73.97	11512020	11514243	1.000000e-250	82
2.0237	0.2005	a28620_01	01||17033469||17034054||Aqcoe1G257200.1.v3.1||1||CDS||809482703||3946||68.64	17033469	17034054	b57266_PGA_scaffold3	PGA_scaffold3||11529290||11530434||TESI_004784-RA||1||CDS||2984913411||17123||68.64	11529290	11530434	2.000000e-28	109
1.1170	0.2397	a28620_01	01||17112944||17124668||Aqcoe1G257800.1.v3.1||1||CDS||809482739||3953||72.41	17112944	17124668	b57266_PGA_scaffold3	PGA_scaffold3||11543284||11546507||TESI_004785-RA||-1||CDS||2984913414||17124||72.41	11546507	11543284	8.000000e-104	159
1.1648	0.1280	a28620_01	01||17290958||17294092||Aqcoe1G258800.1.v3.1||1||CDS||809482817||3967||78.69	17290958	17294092	b57266_PGA_scaffold3	PGA_scaffold3||11635540||11640590||TESI_004788-RA||1||CDS||2984913423||17127||78.69	11635540	11640590	1.000000e-250	206
1.5164	0.2141	a28620_01	01||17336329||17337027||Aqcoe1G259100.1.v3.1||1||CDS||809482842||3972||74.6	17336329	17337027	b57266_PGA_scaffold3	PGA_scaffold3||11657074||11661335||TESI_004789-RA||1||CDS||2984913426||17128||74.6	11657074	11661335	7.000000e-101	256
0.8043	0.0994	a28620_01	01||17355825||17357224||Aqcoe1G259400.1.v3.1||-1||CDS||809484884||3975||81.12	17357224	17355825	b57266_PGA_scaffold3	PGA_scaffold3||11663362||11664820||TESI_004790-RA||-1||CDS||2984913429||17129||81.12	11664820	11663362	1.000000e-250	306
0.7130	0.0924	a28620_01	01||17379265||17393476||Aqcoe1G259500.1.v3.1||-1||CDS||809484910||3978||82.47	17393476	17379265	b57266_PGA_scaffold3	PGA_scaffold3||11669611||11700065||TESI_004791-RA||-1||CDS||2984913432||17130||82.47	11700065	11669611	1.000000e-250	356
8.2147	1.2122	a28620_01	01||17456072||17466118||Aqcoe1G260500.1.v3.1||1||CDS||809485123||3999||84.62	17456072	17466118	b57266_PGA_scaffold3	PGA_scaffold3||11752364||11760545||TESI_004792-RA||1||CDS||2984913435||17131||84.62	11752364	11760545	8.000000e-20	369
#5	305.0	a28620_01	b57266_PGA_scaffold3	f	7  Mean Ks:  10.4145	Mean Kn: 0.2917
#Ks	Kn	a<db_genome_id>_<chr>	chr1||start1||stop1||name1||strand1||type1||db_feature_id1||genome_order1||percent_id1	start1	stop1	b<db_genome_id>_<chr>	chr2||start2||stop2||name2||strand2||type2||db_feature_id2||genome_order2||percent_id2	start2	stop2	eval	block_score	GEVO_link
0.9865	0.1833	a28620_01	01||3940378||3944464||Aqcoe1G074900.1.v3.1||-1||CDS||809454048||1242||81.04	3944464	3940378	b57266_PGA_scaffold3	PGA_scaffold3||52417418||52420950||TESI_006138-RA||-1||CDS||2984917473||18477||81.04	52420950	52417418	1.000000e-250	50
65.3094	0.5318	a28620_01	01||3948539||3952271||Aqcoe1G075100.1.v3.1||1||CDS||809454090||1248||78.61	3948539	3952271	b57266_PGA_scaffold3	PGA_scaffold3||52450974||52451921||TESI_006139-RA||1||CDS||2984917476||18478||78.61	52450974	52451921	6.000000e-34	83
0.8993	0.2283	a28620_01	01||3967058||3969757||Aqcoe1G075600.1.v3.1||1||CDS||809454137||1254||76.74	3967058	3969757	b57266_PGA_scaffold3	PGA_scaffold3||52495499||52506255||TESI_006141-RA||1||CDS||2984917482||18480||76.74	52495499	52506255	9.000000e-170	133
1.4617	0.0678	a28620_01	01||3975057||3977159||Aqcoe1G076000.1.v3.1||-1||CDS||809454183||1260||80.92	3977159	3975057	b57266_PGA_scaffold3	PGA_scaffold3||52508577||52518036||TESI_006142-RA||-1||CDS||2984917485||18481||80.92	52518036	52508577	1.000000e-250	183
0.8320	0.1876	a28620_01	01||3985554||3991537||Aqcoe1G076200.1.v3.1||1||CDS||809454200||1263||75.24	3985554	3991537	b57266_PGA_scaffold3	PGA_scaffold3||52557458||52574118||TESI_006143-RA||1||CDS||2984917488||18482||75.24	52557458	52574118	1.000000e-250	233
1.3651	0.4440	a28620_01	01||4017283||4021051||Aqcoe1G076700.1.v3.1||1||CDS||809454257||1270||74.91	4017283	4021051	b57266_PGA_scaffold3	PGA_scaffold3||52614033||52619220||TESI_006144-RA||1||CDS||2984917491||18483||74.91	52614033	52619220	1.000000e-98	283
2.0478	0.3994	a28620_01	01||4076813||4078243||Aqcoe1G077400.1.v3.1||-1||CDS||809454407||1287||66.19	4078243	4076813	b57266_PGA_scaffold3	PGA_scaffold3||52797410||52798900||TESI_006148-RA||-1||CDS||2984917503||18487||66.19	52798900	52797410	3.000000e-26	305
#6	265.0	a28620_01	b57266_PGA_scaffold3	f	6  Mean Ks:  2.2710	Mean Kn: 0.5174
#Ks	Kn	a<db_genome_id>_<chr>	chr1||start1||stop1||name1||strand1||type1||db_feature_id1||genome_order1||percent_id1	start1	stop1	b<db_genome_id>_<chr>	chr2||start2||stop2||name2||strand2||type2||db_feature_id2||genome_order2||percent_id2	start2	stop2	eval	block_score	GEVO_link
4.2999	1.7567	a28620_01	01||20241825||20245783||Aqcoe1G283200.1.v3.1||1||CDS||809488193||4329||80.67	20241825	20245783	b57266_PGA_scaffold3	PGA_scaffold3||6601708||6615387||TESI_004584-RA||1||CDS||2984912811||16923||80.67	6601708	6615387	1.000000e-23	23
1.4985	0.2745	a28620_01	01||20294387||20295687||Aqcoe1G283800.1.v3.1||-1||CDS||809488225||4335||75.23	20295687	20294387	b57266_PGA_scaffold3	PGA_scaffold3||6648326||6658082||TESI_004586-RA||-1||CDS||2984912817||16925||75.23	6658082	6648326	1.000000e-250	73
1.3278	0.1672	a28620_01	01||20300067||20302842||Aqcoe1G284000.1.v3.1||-1||CDS||809488241||4338||76.45	20302842	20300067	b57266_PGA_scaffold3	PGA_scaffold3||6678440||6685076||TESI_004588-RA||-1||CDS||2984912823||16927||76.45	6685076	6678440	4.000000e-119	123
1.3210	0.4770	a28620_01	01||20607034||20613967||Aqcoe1G285300.1.v3.1||-1||CDS||809488326||4354||80.6	20613967	20607034	b57266_PGA_scaffold3	PGA_scaffold3||6881418||6884526||TESI_004604-RA||-1||CDS||2984912871||16943||80.6	6884526	6881418	3.000000e-46	165
3.5678	0.1996	a28620_01	01||20623265||20624581||Aqcoe1G285400.1.v3.1||-1||CDS||809488336||4357||68.65	20624581	20623265	b57266_PGA_scaffold3	PGA_scaffold3||6923305||6924634||TESI_004605-RA||-1||CDS||2984912874||16944||68.65	6924634	6923305	3.000000e-127	215
1.6109	0.2293	a28620_01	01||20692743||20695022||Aqcoe1G285700.1.v3.1||-1||CDS||809488354||4359||73.82	20695022	20692743	b57266_PGA_scaffold3	PGA_scaffold3||6926517||6927645||TESI_004606-RA||-1||CDS||2984912877||16945||73.82	6927645	6926517	2.000000e-147	265
#7	250.0	a28620_01	b57266_PGA_scaffold3	f	5  Mean Ks:  1.2707	Mean Kn: 0.2033
#Ks	Kn	a<db_genome_id>_<chr>	chr1||start1||stop1||name1||strand1||type1||db_feature_id1||genome_order1||percent_id1	start1	stop1	b<db_genome_id>_<chr>	chr2||start2||stop2||name2||strand2||type2||db_feature_id2||genome_order2||percent_id2	start2	stop2	eval	block_score	GEVO_link
1.4662	0.2737	a28620_01	01||3035827||3039462||Aqcoe1G060600.1.v3.1||1||CDS||809451200||986||68.73	3035827	3039462	b57266_PGA_scaffold3	PGA_scaffold3||39330894||39334113||TESI_005874-RA||1||CDS||2984916681||18213||68.73	39330894	39334113	1.000000e-250	50
1.0157	0.1748	a28620_01	01||3044067||3045183||Aqcoe1G060700.1.v3.1||-1||CDS||809451215||988||71.35	3045183	3044067	b57266_PGA_scaffold3	PGA_scaffold3||39339593||39340908||TESI_005875-RA||-1||CDS||2984916684||18214||71.35	39340908	39339593	4.000000e-80	100
1.0637	0.1633	a28620_01	01||3048095||3055080||Aqcoe1G060800.1.v3.1||1||CDS||809451226||989||85.94	3048095	3055080	b57266_PGA_scaffold3	PGA_scaffold3||39422666||39427553||TESI_005877-RA||1||CDS||2984916690||18216||85.94	39422666	39427553	1.000000e-250	150
1.2046	0.1675	a28620_01	01||3071171||3073707||Aqcoe1G061200.1.v3.1||1||CDS||809451271||994||78.45	3071171	3073707	b57266_PGA_scaffold3	PGA_scaffold3||39482211||39488182||TESI_005880-RA||1||CDS||2984916699||18219||78.45	39482211	39488182	4.000000e-91	200
1.6035	0.2373	a28620_01	01||3075086||3077266||Aqcoe1G061300.1.v3.1||1||CDS||809451280||995||70.58	3075086	3077266	b57266_PGA_scaffold3	PGA_scaffold3||39493553||39498943||TESI_005881-RA||1||CDS||2984916702||18220||70.58	39493553	39498943	1.000000e-250	250
#8	241.0	a28620_01	b57266_PGA_scaffold3	f	5  Mean Ks:  1.3773	Mean Kn: 0.1586
#Ks	Kn	a<db_genome_id>_<chr>	chr1||start1||stop1||name1||strand1||type1||db_feature_id1||genome_order1||percent_id1	start1	stop1	b<db_genome_id>_<chr>	chr2||start2||stop2||name2||strand2||type2||db_feature_id2||genome_order2||percent_id2	start2	stop2	eval	block_score	GEVO_link
1.6045	0.1460	a28620_01	01||31555214||31557700||Aqcoe1G339100.1.v3.1||1||CDS||809496144||5083||85.22	31555214	31557700	b57266_PGA_scaffold3	PGA_scaffold3||14204370||14204764||TESI_004884-RA||1||CDS||2984913711||17223||85.22	14204370	14204764	1.000000e-60	50
1.2246	0.2378	a28620_01	01||31949801||31962900||Aqcoe1G340500.1.v3.1||-1||CDS||809496244||5104||73.75	31962900	31949801	b57266_PGA_scaffold3	PGA_scaffold3||14275713||14294351||TESI_004886-RA||-1||CDS||2984913717||17225||73.75	14294351	14275713	7.000000e-176	94
1.2004	0.2102	a28620_01	01||32133849||32138474||Aqcoe1G341500.1.v3.1||1||CDS||809496313||5119||78.9	32133849	32138474	b57266_PGA_scaffold3	PGA_scaffold3||14336853||14343813||TESI_004888-RA||1||CDS||2984913723||17227||78.9	14336853	14343813	1.000000e-250	141
0.9453	0.1396	a28620_01	01||32156608||32170986||Aqcoe1G342000.1.v3.1||1||CDS||809496347||5125||79.7	32156608	32170986	b57266_PGA_scaffold3	PGA_scaffold3||14347973||14357206||TESI_004889-RA||1||CDS||2984913726||17228||79.7	14347973	14357206	1.000000e-250	191
1.9118	0.0596	a28620_01	01||32287260||32293490||Aqcoe1G342600.1.v3.1||-1||CDS||809496380||5131||80.29	32293490	32287260	b57266_PGA_scaffold3	PGA_scaffold3||14359816||14360500||TESI_004890-RA||1||CDS||2984913729||17229||80.29	14359816	14360500	8.000000e-125	241
#9	210.0	a28620_01	b57266_PGA_scaffold3	f	5  Mean Ks:  5.3417	Mean Kn: 0.5178
#Ks	Kn	a<db_genome_id>_<chr>	chr1||start1||stop1||name1||strand1||type1||db_feature_id1||genome_order1||percent_id1	start1	stop1	b<db_genome_id>_<chr>	chr2||start2||stop2||name2||strand2||type2||db_feature_id2||genome_order2||percent_id2	start2	stop2	eval	block_score	GEVO_link
1.0116	0.0911	a28620_01	01||44448479||44454180||Aqcoe1G498300.2.v3.1||1||CDS||809520213||7471||80.54	44448479	44454180	b57266_PGA_scaffold3	PGA_scaffold3||37789955||37798693||TESI_005827-RA||1||CDS||2984916540||18166||80.54	37789955	37798693	1.000000e-250	50
NA	NA	a28620_01	01||44515990||44520687||Aqcoe1G499400.1.v3.1||1||CDS||809520366||7492||82.17	44515990	44520687	b57266_PGA_scaffold3	PGA_scaffold3||37819542||37830555||TESI_005829-RA||1||CDS||2984916546||18168||82.17	37819542	37830555	1.000000e-250	94
2.4273	0.5140	a28620_01	01||44560057||44564573||Aqcoe1G499800.1.v3.1||-1||CDS||809520471||7509||80.77	44564573	44560057	b57266_PGA_scaffold3	PGA_scaffold3||37831476||37856673||TESI_005830-RA||-1||CDS||2984916549||18169||80.77	37856673	37831476	9.000000e-20	110
15.9517	1.2860	a28620_01	01||44565890||44568329||Aqcoe1G500000.1.v3.1||1||CDS||809520518||7516||84.72	44565890	44568329	b57266_PGA_scaffold3	PGA_scaffold3||37861186||37871189||TESI_005831-RA||1||CDS||2984916552||18170||84.72	37861186	37871189	7.000000e-136	160
1.9761	0.1802	a28620_01	01||44601308||44606241||Aqcoe1G500600.1.v3.1||-1||CDS||809520569||7523||79.68	44606241	44601308	b57266_PGA_scaffold3	PGA_scaffold3||37887279||37892358||TESI_005833-RA||1||CDS||2984916558||18172||79.68	37887279	37892358	1.000000e-250	210
#1	544.0	a28620_01	b57266_PGA_scaffold3	r	11  Mean Ks:  8.6241	Mean Kn: 0.3629
#Ks	Kn	a<db_genome_id>_<chr>	chr1||start1||stop1||name1||strand1||type1||db_feature_id1||genome_order1||percent_id1	start1	stop1	b<db_genome_id>_<chr>	chr2||start2||stop2||name2||strand2||type2||db_feature_id2||genome_order2||percent_id2	start2	stop2	eval	block_score	GEVO_link
3.9413	0.2086	a28620_01	01||13981260||13983875||Aqcoe1G228300.1.v3.1||-1||CDS||809480034||3531||69.43	13983875	13981260	b57266_PGA_scaffold3	PGA_scaffold3||15549048||15550104||TESI_004955-RA||1||CDS||2984913924||17294||69.43	15549048	15550104	2.000000e-76	50
1.0017	0.2054	a28620_01	01||14174201||14177956||Aqcoe1G229700.1.v3.1||1||CDS||809480167||3549||77.2	14174201	14177956	b57266_PGA_scaffold3	PGA_scaffold3||15336409||15342175||TESI_004942-RA||-1||CDS||2984913885||17281||77.2	15342175	15336409	1.000000e-250	97
1.4425	0.3124	a28620_01	01||14178575||14182080||Aqcoe1G229800.1.v3.1||-1||CDS||809480176||3550||78.31	14182080	14178575	b57266_PGA_scaffold3	PGA_scaffold3||15332205||15335330||TESI_004941-RA||1||CDS||2984913882||17280||78.31	15332205	15335330	1.000000e-250	147
1.9864	0.1320	a28620_01	01||14183958||14186819||Aqcoe1G229900.1.v3.1||1||CDS||809480185||3551||77.89	14183958	14186819	b57266_PGA_scaffold3	PGA_scaffold3||15326214||15329091||TESI_004940-RA||1||CDS||2984913879||17279||77.89	15326214	15329091	1.000000e-250	197
1.0398	0.1321	a28620_01	01||14216359||14221532||Aqcoe1G230500.1.v3.1||1||CDS||809480244||3559||81.21	14216359	14221532	b57266_PGA_scaffold3	PGA_scaffold3||15308065||15314972||TESI_004939-RA||-1||CDS||2984913876||17278||81.21	15314972	15308065	1.000000e-250	247
0.9792	0.3091	a28620_01	01||14311529||14315512||Aqcoe1G230900.1.v3.1||-1||CDS||809480277||3565||74.42	14315512	14311529	b57266_PGA_scaffold3	PGA_scaffold3||15293336||15297557||TESI_004938-RA||1||CDS||2984913873||17277||74.42	15293336	15297557	3.000000e-164	297
72.3573	1.0556	a28620_01	01||14315953||14333527||Aqcoe1G231000.1.v3.1||1||CDS||809480284||3566||79.89	14315953	14333527	b57266_PGA_scaffold3	PGA_scaffold3||15242581||15275098||TESI_004937-RA||-1||CDS||2984913870||17276||79.89	15275098	15242581	1.000000e-250	347
1.3688	0.1758	a28620_01	01||14336714||14338048||Aqcoe1G231200.1.v3.1||1||CDS||809480305||3569||74.37	14336714	14338048	b57266_PGA_scaffold3	PGA_scaffold3||15199355||15209306||TESI_004935-RA||-1||CDS||2984913864||17274||74.37	15209306	15199355	1.000000e-250	397
8.4494	1.2171	a28620_01	01||14342042||14350745||Aqcoe1G231300.1.v3.1||1||CDS||809480313||3570||77.26	14342042	14350745	b57266_PGA_scaffold3	PGA_scaffold3||15184932||15191881||TESI_004934-RA||-1||CDS||2984913861||17273||77.26	15191881	15184932	2.000000e-147	447
0.8844	0.0357	a28620_01	01||14388354||14390674||Aqcoe1G231900.1.v3.1||-1||CDS||809480417||3585||89.38	14390674	14388354	b57266_PGA_scaffold3	PGA_scaffold3||15120269||15123799||TESI_004931-RA||1||CDS||2984913852||17270||89.38	15120269	15123799	1.000000e-118	494
1.4141	0.2078	a28620_01	01||14397144||14402423||Aqcoe1G232100.1.v3.1||-1||CDS||809480435||3587||81.64	14402423	14397144	b57266_PGA_scaffold3	PGA_scaffold3||15089452||15098017||TESI_004930-RA||1||CDS||2984913849||17269||81.64	15089452	15098017	1.000000e-250	544
#2	434.0	a28620_01	b57266_PGA_scaffold3	r	9  Mean Ks:  16.3843	Mean Kn: 0.4385
#Ks	Kn	a<db_genome_id>_<chr>	chr1||start1||stop1||name1||strand1||type1||db_feature_id1||genome_order1||percent_id1	start1	stop1	b<db_genome_id>_<chr>	chr2||start2||stop2||name2||strand2||type2||db_feature_id2||genome_order2||percent_id2	start2	stop2	eval	block_score	GEVO_link
73.8242	1.1883	a28620_01	01||16220922||16230193||Aqcoe1G250400.1.v3.1||-1||CDS||809482004||3853||78.14	16230193	16220922	b57266_PGA_scaffold3	PGA_scaffold3||6035265||6039277||TESI_004550-RA||1||CDS||2984912709||16889||78.14	6035265	6039277	1.000000e-250	50
2.2757	0.2381	a28620_01	01||16262851||16263600||Aqcoe1G250600.1.v3.1||1||CDS||809482026||3856||76.26	16262851	16263600	b57266_PGA_scaffold3	PGA_scaffold3||6009863||6011255||TESI_004548-RA||-1||CDS||2984912703||16887||76.26	6011255	6009863	4.000000e-91	100
61.3867	1.4362	a28620_01	01||16266199||16269631||Aqcoe1G250700.1.v3.1||1||CDS||809482035||3857||86.0	16266199	16269631	b57266_PGA_scaffold3	PGA_scaffold3||5999845||6003397||TESI_004547-RA||-1||CDS||2984912700||16886||86.0	6003397	5999845	3.000000e-43	142
1.0930	0.2919	a28620_01	01||16306694||16308674||Aqcoe1G251000.1.v3.1||1||CDS||809482078||3863||71.23	16306694	16308674	b57266_PGA_scaffold3	PGA_scaffold3||5983020||5985257||TESI_004545-RA||-1||CDS||2984912694||16884||71.23	5985257	5983020	1.000000e-250	192
3.2700	0.0997	a28620_01	01||16313927||16317218||Aqcoe1G251200.1.v3.1||1||CDS||809482096||3865||73.89	16313927	16317218	b57266_PGA_scaffold3	PGA_scaffold3||5973149||5973817||TESI_004544-RA||-1||CDS||2984912691||16883||73.89	5973817	5973149	4.000000e-110	242
1.3347	0.2682	a28620_01	01||16362015||16362560||Aqcoe1G251700.1.v3.1||-1||CDS||809482150||3871||76.25	16362560	16362015	b57266_PGA_scaffold3	PGA_scaffold3||5964405||5968081||TESI_004543-RA||1||CDS||2984912688||16882||76.25	5964405	5968081	2.000000e-43	284
1.2727	0.1015	a28620_01	01||16381025||16384743||Aqcoe1G251800.1.v3.1||-1||CDS||809482156||3872||82.63	16384743	16381025	b57266_PGA_scaffold3	PGA_scaffold3||5904659||5915208||TESI_004539-RA||1||CDS||2984912676||16878||82.63	5904659	5915208	3.000000e-150	334
1.9009	0.2055	a28620_01	01||16407980||16411416||Aqcoe1G252000.1.v3.1||1||CDS||809482183||3875||74.05	16407980	16411416	b57266_PGA_scaffold3	PGA_scaffold3||5883615||5888469||TESI_004538-RA||1||CDS||2984912673||16877||74.05	5883615	5888469	1.000000e-250	384
1.1006	0.1171	a28620_01	01||16432574||16436229||Aqcoe1G252200.1.v3.1||1||CDS||809482200||3877||81.26	16432574	16436229	b57266_PGA_scaffold3	PGA_scaffold3||5822035||5827079||TESI_004535-RA||-1||CDS||2984912664||16874||81.26	5827079	5822035	1.000000e-250	434
#3	397.0	a28620_01	b57266_PGA_scaffold3	r	8  Mean Ks:  1.0641	Mean Kn: 0.1666
#Ks	Kn	a<db_genome_id>_<chr>	chr1||start1||stop1||name1||strand1||type1||db_feature_id1||genome_order1||percent_id1	start1	stop1	b<db_genome_id>_<chr>	chr2||start2||stop2||name2||strand2||type2||db_feature_id2||genome_order2||percent_id2	start2	stop2	eval	block_score	GEVO_link
1.1198	0.1895	a28620_01	01||7876887||7880254||Aqcoe1G140800.1.v3.1||1||CDS||809462522||2190||72.84	7876887	7880254	b57266_PGA_scaffold3	PGA_scaffold3||13356730||13361376||TESI_004857-RA||-1||CDS||2984913630||17196||72.84	13361376	13356730	1.000000e-250	50
1.1104	0.1396	a28620_01	01||7911376||7915967||Aqcoe1G141500.1.v3.1||-1||CDS||809462595||2205||77.24	7915967	7911376	b57266_PGA_scaffold3	PGA_scaffold3||13309617||13312648||TESI_004854-RA||1||CDS||2984913621||17193||77.24	13309617	13312648	1.000000e-250	97
0.9521	0.0777	a28620_01	01||7920580||7924295||Aqcoe1G141700.1.v3.1||1||CDS||809462602||2207||78.17	7920580	7924295	b57266_PGA_scaffold3	PGA_scaffold3||13293272||13295659||TESI_004853-RA||-1||CDS||2984913618||17192||78.17	13295659	13293272	1.000000e-250	147
0.7157	0.0981	a28620_01	01||7926957||7933956||Aqcoe1G141800.2.v3.1||1||CDS||809466512||2209||78.82	7926957	7933956	b57266_PGA_scaffold3	PGA_scaffold3||13274832||13288323||TESI_004852-RA||-1||CDS||2984913615||17191||78.82	13288323	13274832	1.000000e-250	197
1.0449	0.1182	a28620_01	01||7936177||7937983||Aqcoe1G142000.1.v3.1||1||CDS||809466534||2211||78.02	7936177	7937983	b57266_PGA_scaffold3	PGA_scaffold3||13267323||13270177||TESI_004851-RA||-1||CDS||2984913612||17190||78.02	13270177	13267323	1.000000e-250	247
0.9092	0.1989	a28620_01	01||7945755||7952620||Aqcoe1G142200.1.v3.1||1||CDS||809466556||2213||71.6	7945755	7952620	b57266_PGA_scaffold3	PGA_scaffold3||13194789||13215898||TESI_004849-RA||-1||CDS||2984913606||17188||71.6	13215898	13194789	1.000000e-140	297
1.7689	0.3767	a28620_01	01||7963088||7964625||Aqcoe1G142600.1.v3.1||1||CDS||809466613||2220||69.76	7963088	7964625	b57266_PGA_scaffold3	PGA_scaffold3||13173718||13176505||TESI_004848-RA||-1||CDS||2984913603||17187||69.76	13176505	13173718	2.000000e-60	347
0.8919	0.1342	a28620_01	01||7978982||7982914||Aqcoe1G142700.1.v3.1||1||CDS||809466634||2221||77.78	7978982	7982914	b57266_PGA_scaffold3	PGA_scaffold3||13144234||13148845||TESI_004846-RA||-1||CDS||2984913597||17185||77.78	13148845	13144234	1.000000e-250	397
#4	307.0	a28620_01	b57266_PGA_scaffold3	r	7  Mean Ks:  9.8384	Mean Kn: 0.3713
#Ks	Kn	a<db_genome_id>_<chr>	chr1||start1||stop1||name1||strand1||type1||db_feature_id1||genome_order1||percent_id1	start1	stop1	b<db_genome_id>_<chr>	chr2||start2||stop2||name2||strand2||type2||db_feature_id2||genome_order2||percent_id2	start2	stop2	eval	block_score	GEVO_link
1.5812	0.1644	a28620_01	01||22855950||22857220||Aqcoe1G297500.1.v3.1||-1||CDS||809489323||4534||71.99	22857220	22855950	b57266_PGA_scaffold3	PGA_scaffold3||14714937||14717758||TESI_004913-RA||1||CDS||2984913798||17252||71.99	14714937	14717758	3.000000e-158	50
0.9036	0.1175	a28620_01	01||22960225||22970280||Aqcoe1G298500.1.v3.1||1||CDS||809489390||4544||79.87	22960225	22970280	b57266_PGA_scaffold3	PGA_scaffold3||14687319||14692293||TESI_004911-RA||-1||CDS||2984913792||17250||79.87	14692293	14687319	1.000000e-250	100
60.9341	1.3834	a28620_01	01||22971228||22983379||Aqcoe1G298600.1.v3.1||1||CDS||809489402||4545||73.49	22971228	22983379	b57266_PGA_scaffold3	PGA_scaffold3||14679525||14684773||TESI_004910-RA||-1||CDS||2984913789||17249||73.49	14684773	14679525	7.000000e-27	126
1.0226	0.1503	a28620_01	01||22992041||22997491||Aqcoe1G298800.1.v3.1||1||CDS||809489427||4549||75.0	22992041	22997491	b57266_PGA_scaffold3	PGA_scaffold3||14651760||14656066||TESI_004907-RA||-1||CDS||2984913780||17246||75.0	14656066	14651760	5.000000e-102	176
1.8653	0.1770	a28620_01	01||23004460||23006823||Aqcoe1G298900.1.v3.1||-1||CDS||809489462||4553||71.02	23006823	23004460	b57266_PGA_scaffold3	PGA_scaffold3||14640631||14642979||TESI_004906-RA||1||CDS||2984913777||17245||71.02	14640631	14642979	3.000000e-147	226
1.2221	0.3063	a28620_01	01||23043639||23044256||Aqcoe1G299100.1.v3.1||-1||CDS||809489478||4555||65.83	23044256	23043639	b57266_PGA_scaffold3	PGA_scaffold3||14617935||14632605||TESI_004905-RA||1||CDS||2984913774||17244||65.83	14617935	14632605	1.000000e-34	260
1.3398	0.2999	a28620_01	01||23366577||23372156||Aqcoe1G300500.1.v3.1||-1||CDS||809492109||4573||81.18	23372156	23366577	b57266_PGA_scaffold3	PGA_scaffold3||14592846||14610403||TESI_004903-RA||1||CDS||2984913768||17242||81.18	14592846	14610403	2.000000e-155	307
#5	285.0	a28620_01	b57266_PGA_scaffold3	r	6  Mean Ks:  11.7687	Mean Kn: 0.3942
#Ks	Kn	a<db_genome_id>_<chr>	chr1||start1||stop1||name1||strand1||type1||db_feature_id1||genome_order1||percent_id1	start1	stop1	b<db_genome_id>_<chr>	chr2||start2||stop2||name2||strand2||type2||db_feature_id2||genome_order2||percent_id2	start2	stop2	eval	block_score	GEVO_link
64.7873	1.4219	a28620_01	01||12498866||12499848||Aqcoe1G210000.1.v3.1||1||CDS||809474638||3276||78.19	12498866	12499848	b57266_PGA_scaffold3	PGA_scaffold3||9113118||9113607||TESI_004664-RA||-1||CDS||2984913051||17003||78.19	9113607	9113118	6.000000e-36	35
1.1201	0.2088	a28620_01	01||12549544||12552805||Aqcoe1G210200.1.v3.1||1||CDS||809477542||3278||75.49	12549544	12552805	b57266_PGA_scaffold3	PGA_scaffold3||9014149||9015875||TESI_004661-RA||-1||CDS||2984913042||17000||75.49	9015875	9014149	5.000000e-161	85
0.9316	0.1340	a28620_01	01||12553997||12556145||Aqcoe1G210300.1.v3.1||-1||CDS||809477559||3280||82.05	12556145	12553997	b57266_PGA_scaffold3	PGA_scaffold3||8996569||8998549||TESI_004659-RA||1||CDS||2984913036||16998||82.05	8996569	8998549	1.000000e-250	135
1.4897	0.2868	a28620_01	01||12566232||12568769||Aqcoe1G210500.1.v3.1||1||CDS||809477632||3288||71.03	12566232	12568769	b57266_PGA_scaffold3	PGA_scaffold3||8959956||8966979||TESI_004657-RA||-1||CDS||2984913030||16996||71.03	8966979	8959956	5.000000e-123	185
1.4571	0.2078	a28620_01	01||12598327||12601875||Aqcoe1G211000.1.v3.1||-1||CDS||809477719||3297||73.82	12601875	12598327	b57266_PGA_scaffold3	PGA_scaffold3||8952280||8958084||TESI_004656-RA||1||CDS||2984913027||16995||73.82	8952280	8958084	4.000000e-84	235
0.8265	0.1059	a28620_01	01||12634194||12639827||Aqcoe1G211500.1.v3.1||-1||CDS||809477785||3302||77.07	12639827	12634194	b57266_PGA_scaffold3	PGA_scaffold3||8946423||8949201||TESI_004655-RA||1||CDS||2984913024||16994||77.07	8946423	8949201	1.000000e-250	285
#6	259.0	a28620_01	b57266_PGA_scaffold3	r	6  Mean Ks:  12.7183	Mean Kn: 0.3368
#Ks	Kn	a<db_genome_id>_<chr>	chr1||start1||stop1||name1||strand1||type1||db_feature_id1||genome_order1||percent_id1	start1	stop1	b<db_genome_id>_<chr>	chr2||start2||stop2||name2||strand2||type2||db_feature_id2||genome_order2||percent_id2	start2	stop2	eval	block_score	GEVO_link
1.3207	0.1294	a28620_01	01||25738437||25743868||Aqcoe1G308600.1.v3.1||1||CDS||809493184||4676||83.71	25738437	25743868	b57266_PGA_scaffold3	PGA_scaffold3||14117541||14136707||TESI_004882-RA||-1||CDS||2984913705||17221||83.71	14136707	14117541	1.000000e-250	50
1.2322	0.0516	a28620_01	01||25751026||25752063||Aqcoe1G308700.1.v3.1||1||CDS||809493198||4677||80.49	25751026	25752063	b57266_PGA_scaffold3	PGA_scaffold3||14113271||14115074||TESI_004881-RA||-1||CDS||2984913702||17220||80.49	14115074	14113271	1.000000e-250	100
0.8587	0.2586	a28620_01	01||25756753||25773745||Aqcoe1G308800.1.v3.1||-1||CDS||809493212||4678||75.68	25773745	25756753	b57266_PGA_scaffold3	PGA_scaffold3||14091579||14112082||TESI_004880-RA||1||CDS||2984913699||17219||75.68	14091579	14112082	1.000000e-250	150
0.7905	0.1437	a28620_01	01||25829650||25839948||Aqcoe1G309300.2.v3.1||1||CDS||809493284||4684||80.42	25829650	25839948	b57266_PGA_scaffold3	PGA_scaffold3||14043699||14060390||TESI_004878-RA||-1||CDS||2984913693||17217||80.42	14060390	14043699	1.000000e-250	200
70.5577	1.1307	a28620_01	01||25957698||25970756||Aqcoe1G309700.1.v3.1||1||CDS||809493344||4689||71.73	25957698	25970756	b57266_PGA_scaffold3	PGA_scaffold3||14004742||14033737||TESI_004877-RA||-1||CDS||2984913690||17216||71.73	14033737	14004742	7.000000e-108	250
1.5499	0.3069	a28620_01	01||25971873||25974776||Aqcoe1G309800.1.v3.1||1||CDS||809493356||4690||69.49	25971873	25974776	b57266_PGA_scaffold3	PGA_scaffold3||13995342||13996758||TESI_004875-RA||-1||CDS||2984913684||17214||69.49	13996758	13995342	2.000000e-10	259
#7	250.0	a28620_01	b57266_PGA_scaffold3	r	5  Mean Ks:  1.2028	Mean Kn: 0.1935
#Ks	Kn	a<db_genome_id>_<chr>	chr1||start1||stop1||name1||strand1||type1||db_feature_id1||genome_order1||percent_id1	start1	stop1	b<db_genome_id>_<chr>	chr2||start2||stop2||name2||strand2||type2||db_feature_id2||genome_order2||percent_id2	start2	stop2	eval	block_score	GEVO_link
0.8471	0.1535	a28620_01	01||17555091||17560934||Aqcoe1G261200.1.v3.1||-1||CDS||809485249||4011||83.7	17560934	17555091	b57266_PGA_scaffold3	PGA_scaffold3||12511674||12519289||TESI_004819-RA||1||CDS||2984913516||17158||83.7	12511674	12519289	1.000000e-250	50
1.3795	0.2433	a28620_01	01||17633053||17636819||Aqcoe1G261800.1.v3.1||-1||CDS||809485331||4019||72.12	17636819	17633053	b57266_PGA_scaffold3	PGA_scaffold3||12500170||12504834||TESI_004817-RA||1||CDS||2984913510||17156||72.12	12500170	12504834	1.000000e-250	100
1.1066	0.1964	a28620_01	01||17691070||17695499||Aqcoe1G262000.1.v3.1||-1||CDS||809485357||4021||70.7	17695499	17691070	b57266_PGA_scaffold3	PGA_scaffold3||12492833||12494704||TESI_004816-RA||1||CDS||2984913507||17155||70.7	12492833	12494704	1.000000e-108	150
1.2372	0.1526	a28620_01	01||17701597||17703712||Aqcoe1G262200.1.v3.1||1||CDS||809485386||4023||80.25	17701597	17703712	b57266_PGA_scaffold3	PGA_scaffold3||12470163||12472469||TESI_004815-RA||-1||CDS||2984913504||17154||80.25	12472469	12470163	1.000000e-250	200
1.4436	0.2219	a28620_01	01||17704991||17706406||Aqcoe1G262300.1.v3.1||-1||CDS||809485409||4025||66.85	17706406	17704991	b57266_PGA_scaffold3	PGA_scaffold3||12464595||12468169||TESI_004814-RA||1||CDS||2984913501||17153||66.85	12464595	12468169	2.000000e-82	250
#8	250.0	a28620_01	b57266_PGA_scaffold3	r	5  Mean Ks:  8.0400	Mean Kn: 0.5657
#Ks	Kn	a<db_genome_id>_<chr>	chr1||start1||stop1||name1||strand1||type1||db_feature_id1||genome_order1||percent_id1	start1	stop1	b<db_genome_id>_<chr>	chr2||start2||stop2||name2||strand2||type2||db_feature_id2||genome_order2||percent_id2	start2	stop2	eval	block_score	GEVO_link
0.9886	0.1189	a28620_01	01||8778540||8784420||Aqcoe1G155600.1.v3.1||1||CDS||809468266||2423||76.31	8778540	8784420	b57266_PGA_scaffold3	PGA_scaffold3||36317350||36321423||TESI_005782-RA||-1||CDS||2984916405||18121||76.31	36321423	36317350	1.000000e-250	50
8.9730	1.3435	a28620_01	01||8786673||8789570||Aqcoe1G155700.1.v3.1||1||CDS||809468277||2424||71.12	8786673	8789570	b57266_PGA_scaffold3	PGA_scaffold3||36270143||36278035||TESI_005780-RA||-1||CDS||2984916399||18119||71.12	36278035	36270143	3.000000e-166	100
0.8623	0.1719	a28620_01	01||8791324||8800361||Aqcoe1G155800.1.v3.1||1||CDS||809468285||2425||75.55	8791324	8800361	b57266_PGA_scaffold3	PGA_scaffold3||36192129||36197896||TESI_005777-RA||-1||CDS||2984916390||18116||75.55	36197896	36192129	7.000000e-145	150
0.8816	0.0652	a28620_01	01||8810356||8818029||Aqcoe1G155900.1.v3.1||1||CDS||809468292||2426||81.03	8810356	8818029	b57266_PGA_scaffold3	PGA_scaffold3||36040941||36051845||TESI_005775-RA||-1||CDS||2984916384||18114||81.03	36051845	36040941	1.000000e-250	200
28.4947	1.1292	a28620_01	01||8828848||8841374||Aqcoe1G156300.1.v3.1||-1||CDS||809468332||2431||81.13	8841374	8828848	b57266_PGA_scaffold3	PGA_scaffold3||35850826||35866525||TESI_005773-RA||1||CDS||2984916378||18112||81.13	35850826	35866525	4.000000e-75	250
#9	221.0	a28620_01	b57266_PGA_scaffold3	r	5  Mean Ks:  7.0500	Mean Kn: 0.3766
#Ks	Kn	a<db_genome_id>_<chr>	chr1||start1||stop1||name1||strand1||type1||db_feature_id1||genome_order1||percent_id1	start1	stop1	b<db_genome_id>_<chr>	chr2||start2||stop2||name2||strand2||type2||db_feature_id2||genome_order2||percent_id2	start2	stop2	eval	block_score	GEVO_link
2.0365	0.3311	a28620_01	01||12353312||12354527||Aqcoe1G207600.1.v3.1||1||CDS||809474557||3245||78.79	12353312	12354527	b57266_PGA_scaffold3	PGA_scaffold3||4220086||4249056||TESI_004446-RA||-1||CDS||2984912397||16785||78.79	4249056	4220086	2.000000e-113	50
4.2483	0.2155	a28620_01	01||12363779||12365098||Aqcoe1G207800.1.v3.1||-1||CDS||809474565||3248||73.32	12365098	12363779	b57266_PGA_scaffold3	PGA_scaffold3||4181641||4182942||TESI_004444-RA||-1||CDS||2984912391||16783||73.32	4182942	4181641	1.000000e-157	100
6.4356	0.7870	a28620_01	01||12371944||12375494||Aqcoe1G208100.1.v3.1||1||CDS||809474573||3251||80.34	12371944	12375494	b57266_PGA_scaffold3	PGA_scaffold3||3871225||3876177||TESI_004435-RA||1||CDS||2984912364||16774||80.34	3871225	3876177	2.000000e-70	150
0.8030	0.2053	a28620_01	01||12419698||12423675||Aqcoe1G208800.1.v3.1||-1||CDS||809474593||3258||77.65	12423675	12419698	b57266_PGA_scaffold3	PGA_scaffold3||3827403||3828831||TESI_004433-RA||1||CDS||2984912358||16772||77.65	3827403	3828831	6.000000e-146	200
21.7264	0.3443	a28620_01	01||12442053||12442985||Aqcoe1G209200.1.v3.1||-1||CDS||809474605||3262||73.84	12442985	12442053	b57266_PGA_scaffold3	PGA_scaffold3||3776982||3782910||TESI_004430-RA||1||CDS||2984912349||16769||73.84	3776982	3782910	2.000000e-22	221
#10	204.0	a28620_01	b57266_PGA_scaffold3	r	5  Mean Ks:  2.7267	Mean Kn: 0.3531
#Ks	Kn	a<db_genome_id>_<chr>	chr1||start1||stop1||name1||strand1||type1||db_feature_id1||genome_order1||percent_id1	start1	stop1	b<db_genome_id>_<chr>	chr2||start2||stop2||name2||strand2||type2||db_feature_id2||genome_order2||percent_id2	start2	stop2	eval	block_score	GEVO_link
0.9280	0.2124	a28620_01	01||15070440||15072782||Aqcoe1G240100.1.v3.1||-1||CDS||809481222||3707||77.68	15072782	15070440	b57266_PGA_scaffold3	PGA_scaffold3||6423185||6427363||TESI_004575-RA||1||CDS||2984912784||16914||77.68	6423185	6427363	3.000000e-145	50
3.4082	0.4084	a28620_01	01||15187560||15190145||Aqcoe1G241100.1.v3.1||1||CDS||809481286||3719||65.48	15187560	15190145	b57266_PGA_scaffold3	PGA_scaffold3||6300281||6302566||TESI_004567-RA||-1||CDS||2984912760||16906||65.48	6302566	6300281	2.000000e-108	97
6.1275	0.7690	a28620_01	01||15319537||15325005||Aqcoe1G242400.1.v3.1||1||CDS||809481370||3734||71.05	15319537	15325005	b57266_PGA_scaffold3	PGA_scaffold3||6245510||6251387||TESI_004563-RA||-1||CDS||2984912748||16902||71.05	6251387	6245510	1.000000e-10	104
2.4102	0.2732	a28620_01	01||15337588||15338841||Aqcoe1G242500.1.v3.1||-1||CDS||809481376||3735||68.87	15338841	15337588	b57266_PGA_scaffold3	PGA_scaffold3||6233575||6235356||TESI_004562-RA||1||CDS||2984912745||16901||68.87	6233575	6235356	3.000000e-74	154
0.7597	0.1023	a28620_01	01||15354548||15363668||Aqcoe1G242800.1.v3.1||-1||CDS||809481392||3738||83.23	15363668	15354548	b57266_PGA_scaffold3	PGA_scaffold3||6214864||6226429||TESI_004561-RA||1||CDS||2984912742||16900||83.23	6214864	6226429	1.000000e-250	204
#1	250.0	a28620_01	b57266_PGA_scaffold4	f	5  Mean Ks:  14.4450	Mean Kn: 0.2971
#Ks	Kn	a<db_genome_id>_<chr>	chr1||start1||stop1||name1||strand1||type1||db_feature_id1||genome_order1||percent_id1	start1	stop1	b<db_genome_id>_<chr>	chr2||start2||stop2||name2||strand2||type2||db_feature_id2||genome_order2||percent_id2	start2	stop2	eval	block_score	GEVO_link
0.9199	0.1672	a28620_01	01||8097978||8099120||Aqcoe1G144800.1.v3.1||1||CDS||809466990||2255||79.87	8097978	8099120	b57266_PGA_scaffold4	PGA_scaffold4||37365286||37367376||TESI_007312-RA||-1||CDS||2985122810||19817||79.87	37367376	37365286	3.000000e-75	50
67.2040	0.9660	a28620_01	01||8101921||8107504||Aqcoe1G145000.1.v3.1||-1||CDS||809467017||2257||80.52	8107504	8101921	b57266_PGA_scaffold4	PGA_scaffold4||37373115||37383046||TESI_007313-RA||-1||CDS||2985122813||19818||80.52	37383046	37373115	1.000000e-250	100
1.7819	0.1223	a28620_01	01||8118572||8120510||Aqcoe1G145100.1.v3.1||1||CDS||809467030||2258||73.58	8118572	8120510	b57266_PGA_scaffold4	PGA_scaffold4||37469029||37471675||TESI_007322-RA||1||CDS||2985122840||19827||73.58	37469029	37471675	1.000000e-250	150
0.9427	0.1303	a28620_01	01||8135101||8140167||Aqcoe1G145400.1.v3.1||-1||CDS||809467095||2264||81.92	8140167	8135101	b57266_PGA_scaffold4	PGA_scaffold4||37477564||37492090||TESI_007323-RA||-1||CDS||2985122843||19828||81.92	37492090	37477564	1.000000e-250	200
1.3763	0.0998	a28620_01	01||8155508||8159187||Aqcoe1G145500.1.v3.1||-1||CDS||809467110||2265||78.97	8159187	8155508	b57266_PGA_scaffold4	PGA_scaffold4||37493742||37497267||TESI_007324-RA||-1||CDS||2985122846||19829||78.97	37497267	37493742	1.000000e-250	250
#2	250.0	a28620_01	b57266_PGA_scaffold4	f	5  Mean Ks:  15.0544	Mean Kn: 0.4286
#Ks	Kn	a<db_genome_id>_<chr>	chr1||start1||stop1||name1||strand1||type1||db_feature_id1||genome_order1||percent_id1	start1	stop1	b<db_genome_id>_<chr>	chr2||start2||stop2||name2||strand2||type2||db_feature_id2||genome_order2||percent_id2	start2	stop2	eval	block_score	GEVO_link
1.1004	0.1479	a28620_01	01||4250244||4253552||Aqcoe1G079700.1.v3.1||1||CDS||809454735||1316||81.18	4250244	4253552	b57266_PGA_scaffold4	PGA_scaffold4||2503400||2507007||TESI_006354-RA||1||CDS||2985119936||18859||81.18	2503400	2507007	1.000000e-250	50
1.2278	0.1890	a28620_01	01||4272390||4274770||Aqcoe1G080300.1.v3.1||-1||CDS||809454814||1323||73.22	4274770	4272390	b57266_PGA_scaffold4	PGA_scaffold4||2534274||2537825||TESI_006356-RA||-1||CDS||2985119942||18861||73.22	2537825	2534274	2.000000e-178	100
1.2666	0.2690	a28620_01	01||4287951||4289664||Aqcoe1G080600.1.v3.1||1||CDS||809454859||1327||72.24	4287951	4289664	b57266_PGA_scaffold4	PGA_scaffold4||2555324||2559100||TESI_006357-RA||1||CDS||2985119945||18862||72.24	2555324	2559100	3.000000e-120	150
1.0526	0.2198	a28620_01	01||4303864||4308573||Aqcoe1G081000.1.v3.1||1||CDS||809454917||1332||72.4	4303864	4308573	b57266_PGA_scaffold4	PGA_scaffold4||2639025||2646409||TESI_006359-RA||1||CDS||2985119951||18864||72.4	2639025	2646409	1.000000e-250	200
70.6245	1.3174	a28620_01	01||4315433||4319022||Aqcoe1G081200.1.v3.1||-1||CDS||809454940||1334||73.88	4319022	4315433	b57266_PGA_scaffold4	PGA_scaffold4||2673016||2677825||TESI_006360-RA||-1||CDS||2985119954||18865||73.88	2677825	2673016	8.000000e-106	250
#3	221.0	a28620_01	b57266_PGA_scaffold4	f	5  Mean Ks:  1.0007	Mean Kn: 0.2332
#Ks	Kn	a<db_genome_id>_<chr>	chr1||start1||stop1||name1||strand1||type1||db_feature_id1||genome_order1||percent_id1	start1	stop1	b<db_genome_id>_<chr>	chr2||start2||stop2||name2||strand2||type2||db_feature_id2||genome_order2||percent_id2	start2	stop2	eval	block_score	GEVO_link
0.9073	0.3408	a28620_01	01||11993493||11994772||Aqcoe1G201900.1.v3.1||-1||CDS||809474230||3153||68.31	11994772	11993493	b57266_PGA_scaffold4	PGA_scaffold4||23881241||23882314||TESI_006984-RA||-1||CDS||2985121826||19489||68.31	23882314	23881241	3.000000e-25	24
1.1883	0.2856	a28620_01	01||12000144||12001999||Aqcoe1G202100.1.v3.1||1||CDS||809474248||3155||75.71	12000144	12001999	b57266_PGA_scaffold4	PGA_scaffold4||23899885||23902698||TESI_006986-RA||1||CDS||2985121832||19491||75.71	23899885	23902698	2.000000e-121	74
0.8652	0.1002	a28620_01	01||12003289||12005215||Aqcoe1G202200.1.v3.1||-1||CDS||809474258||3156||80.28	12005215	12003289	b57266_PGA_scaffold4	PGA_scaffold4||23904607||23908673||TESI_006987-RA||-1||CDS||2985121835||19492||80.28	23908673	23904607	1.000000e-250	124
1.0757	0.1657	a28620_01	01||12061563||12068911||Aqcoe1G203500.1.v3.1||1||CDS||809474348||3173||79.95	12061563	12068911	b57266_PGA_scaffold4	PGA_scaffold4||24289566||24323580||TESI_007004-RA||1||CDS||2985121886||19509||79.95	24289566	24323580	1.000000e-250	171
0.9670	0.2735	a28620_01	01||12089342||12094424||Aqcoe1G203900.1.v3.1||1||CDS||809474387||3182||75.46	12089342	12094424	b57266_PGA_scaffold4	PGA_scaffold4||24327601||24328455||TESI_007005-RA||1||CDS||2985121889||19510||75.46	24327601	24328455	3.000000e-101	221
#1	621.0	a28620_01	b57266_PGA_scaffold4	r	13  Mean Ks:  1.3662	Mean Kn: 0.1737
#Ks	Kn	a<db_genome_id>_<chr>	chr1||start1||stop1||name1||strand1||type1||db_feature_id1||genome_order1||percent_id1	start1	stop1	b<db_genome_id>_<chr>	chr2||start2||stop2||name2||strand2||type2||db_feature_id2||genome_order2||percent_id2	start2	stop2	eval	block_score	GEVO_link
0.8339	0.0689	a28620_01	01||44448479||44454180||Aqcoe1G498300.2.v3.1||1||CDS||809520213||7471||81.18	44448479	44454180	b57266_PGA_scaffold4	PGA_scaffold4||26220868||26230775||TESI_007084-RA||-1||CDS||2985122126||19589||81.18	26230775	26220868	1.000000e-250	50
1.0297	0.1124	a28620_01	01||44465487||44468909||Aqcoe1G498600.1.v3.1||-1||CDS||809520252||7476||78.57	44468909	44465487	b57266_PGA_scaffold4	PGA_scaffold4||26181134||26191049||TESI_007083-RA||-1||CDS||2985122123||19588||78.57	26191049	26181134	1.000000e-250	100
1.9190	0.2342	a28620_01	01||44500470||44504370||Aqcoe1G499100.1.v3.1||1||CDS||809520328||7487||80.44	44500470	44504370	b57266_PGA_scaffold4	PGA_scaffold4||26107033||26110675||TESI_007081-RA||-1||CDS||2985122117||19586||80.44	26110675	26107033	1.000000e-250	147
1.7507	0.3334	a28620_01	01||44505260||44506750||Aqcoe1G499200.1.v3.1||-1||CDS||809520343||7489||73.87	44506750	44505260	b57266_PGA_scaffold4	PGA_scaffold4||26094901||26098215||TESI_007079-RA||1||CDS||2985122111||19584||73.87	26094901	26098215	9.000000e-81	197
2.3206	0.0278	a28620_01	01||44515990||44520687||Aqcoe1G499400.1.v3.1||1||CDS||809520366||7492||82.1	44515990	44520687	b57266_PGA_scaffold4	PGA_scaffold4||26038946||26048741||TESI_007077-RA||-1||CDS||2985122105||19582||82.1	26048741	26038946	1.000000e-250	247
1.3468	0.2979	a28620_01	01||44522144||44525655||Aqcoe1G499500.1.v3.1||1||CDS||809520374||7493||69.07	44522144	44525655	b57266_PGA_scaffold4	PGA_scaffold4||26026070||26030874||TESI_007076-RA||-1||CDS||2985122102||19581||69.07	26030874	26026070	9.000000e-174	297
0.9709	0.1196	a28620_01	01||44555943||44559289||Aqcoe1G499700.1.v3.1||1||CDS||809520433||7505||78.29	44555943	44559289	b57266_PGA_scaffold4	PGA_scaffold4||25989490||25994078||TESI_007074-RA||-1||CDS||2985122096||19579||78.29	25994078	25989490	1.000000e-250	344
0.8949	0.0182	a28620_01	01||44565890||44568329||Aqcoe1G500000.1.v3.1||1||CDS||809520518||7516||86.23	44565890	44568329	b57266_PGA_scaffold4	PGA_scaffold4||25950886||25965474||TESI_007073-RA||-1||CDS||2985122093||19578||86.23	25965474	25950886	2.000000e-148	391
1.0876	0.0946	a28620_01	01||44587715||44589857||Aqcoe1G500300.1.v3.1||1||CDS||809520538||7519||84.02	44587715	44589857	b57266_PGA_scaffold4	PGA_scaffold4||25925911||25926574||TESI_007072-RA||-1||CDS||2985122090||19577||84.02	25926574	25925911	7.000000e-54	441
1.5317	0.1450	a28620_01	01||44591938||44594580||Aqcoe1G500400.1.v3.1||-1||CDS||809520547||7520||75.29	44594580	44591938	b57266_PGA_scaffold4	PGA_scaffold4||25921797||25925501||TESI_007071-RA||1||CDS||2985122087||19576||75.29	25921797	25925501	1.000000e-250	491
1.4814	0.1614	a28620_01	01||44596439||44600265||Aqcoe1G500500.1.v3.1||-1||CDS||809520554||7522||73.79	44600265	44596439	b57266_PGA_scaffold4	PGA_scaffold4||25904893||25907541||TESI_007070-RA||-1||CDS||2985122084||19575||73.79	25907541	25904893	1.000000e-250	541
1.0237	0.1344	a28620_01	01||44615466||44619070||Aqcoe1G500900.1.v3.1||-1||CDS||809520601||7527||77.67	44619070	44615466	b57266_PGA_scaffold4	PGA_scaffold4||25889433||25893259||TESI_007069-RA||1||CDS||2985122081||19574||77.67	25889433	25893259	1.000000e-250	591
1.5699	0.5099	a28620_01	01||44639530||44642604||Aqcoe1G501300.6.v3.1||1||CDS||809520671||7534||72.27	44639530	44642604	b57266_PGA_scaffold4	PGA_scaffold4||25856451||25859339||TESI_007068-RA||-1||CDS||2985122078||19573||72.27	25859339	25856451	2.000000e-31	621
#2	267.0	a28620_01	b57266_PGA_scaffold4	r	6  Mean Ks:  25.5134	Mean Kn: 0.5828
#Ks	Kn	a<db_genome_id>_<chr>	chr1||start1||stop1||name1||strand1||type1||db_feature_id1||genome_order1||percent_id1	start1	stop1	b<db_genome_id>_<chr>	chr2||start2||stop2||name2||strand2||type2||db_feature_id2||genome_order2||percent_id2	start2	stop2	eval	block_score	GEVO_link
1.2466	0.3081	a28620_01	01||4210745||4213350||Aqcoe1G079100.1.v3.1||1||CDS||809454645||1308||72.9	4210745	4213350	b57266_PGA_scaffold4	PGA_scaffold4||2761736||2763962||TESI_006364-RA||-1||CDS||2985119966||18869||72.9	2763962	2761736	5.000000e-163	50
1.3103	0.1884	a28620_01	01||4238703||4240825||Aqcoe1G079500.1.v3.1||1||CDS||809454703||1313||78.32	4238703	4240825	b57266_PGA_scaffold4	PGA_scaffold4||2715207||2716609||TESI_006362-RA||-1||CDS||2985119960||18867||78.32	2716609	2715207	9.000000e-138	100
76.2737	1.3108	a28620_01	01||4242627||4245052||Aqcoe1G079600.1.v3.1||-1||CDS||809454716||1314||80.19	4245052	4242627	b57266_PGA_scaffold4	PGA_scaffold4||2691460||2698131||TESI_006361-RA||1||CDS||2985119957||18866||80.19	2691460	2698131	5.000000e-108	150
70.6245	1.3174	a28620_01	01||4315433||4319022||Aqcoe1G081200.1.v3.1||-1||CDS||809454940||1334||73.88	4319022	4315433	b57266_PGA_scaffold4	PGA_scaffold4||2673016||2677825||TESI_006360-RA||-1||CDS||2985119954||18865||73.88	2677825	2673016	8.000000e-106	197
0.8235	0.0684	a28620_01	01||4326017||4331886||Aqcoe1G081400.1.v3.1||1||CDS||809454961||1336||83.38	4326017	4331886	b57266_PGA_scaffold4	PGA_scaffold4||2429578||2451917||TESI_006352-RA||-1||CDS||2985119930||18857||83.38	2451917	2429578	1.000000e-250	247
2.8020	0.3036	a28620_01	01||4385323||4385994||Aqcoe1G082500.1.v3.1||1||CDS||809455083||1347||64.96	4385323	4385994	b57266_PGA_scaffold4	PGA_scaffold4||2258144||2258821||TESI_006345-RA||-1||CDS||2985119909||18850||64.96	2258821	2258144	8.000000e-24	267
#3	245.0	a28620_01	b57266_PGA_scaffold4	r	5  Mean Ks:  14.3508	Mean Kn: 0.1288
#Ks	Kn	a<db_genome_id>_<chr>	chr1||start1||stop1||name1||strand1||type1||db_feature_id1||genome_order1||percent_id1	start1	stop1	b<db_genome_id>_<chr>	chr2||start2||stop2||name2||strand2||type2||db_feature_id2||genome_order2||percent_id2	start2	stop2	eval	block_score	GEVO_link
1.5004	0.1279	a28620_01	01||15605892||15607425||Aqcoe1G245600.1.v3.1||1||CDS||809481627||3785||82.12	15605892	15607425	b57266_PGA_scaffold4	PGA_scaffold4||24961444||24962544||TESI_007023-RA||-1||CDS||2985121943||19528||82.12	24962544	24961444	2.000000e-118	50
0.7632	0.0151	a28620_01	01||15657600||15660735||Aqcoe1G245900.1.v3.1||1||CDS||809481669||3794||86.66	15657600	15660735	b57266_PGA_scaffold4	PGA_scaffold4||24949318||24954267||TESI_007021-RA||-1||CDS||2985121937||19526||86.66	24954267	24949318	1.000000e-250	100
0.8017	0.0658	a28620_01	01||15678014||15684167||Aqcoe1G246200.1.v3.1||-1||CDS||809481691||3798||83.85	15684167	15678014	b57266_PGA_scaffold4	PGA_scaffold4||24894148||24910871||TESI_007019-RA||1||CDS||2985121931||19524||83.85	24894148	24910871	8.000000e-149	150
1.2177	0.1021	a28620_01	01||15734812||15747049||Aqcoe1G246600.1.v3.1||1||CDS||809481715||3802||79.52	15734812	15747049	b57266_PGA_scaffold4	PGA_scaffold4||24859153||24865473||TESI_007018-RA||-1||CDS||2985121928||19523||79.52	24865473	24859153	1.000000e-250	200
67.4710	0.3332	a28620_01	01||15748193||15749578||Aqcoe1G246800.1.v3.1||1||CDS||809481731||3805||71.16	15748193	15749578	b57266_PGA_scaffold4	PGA_scaffold4||24818982||24850709||TESI_007017-RA||-1||CDS||2985121925||19522||71.16	24850709	24818982	3.000000e-46	245
#4	200.0	a28620_01	b57266_PGA_scaffold4	r	5  Mean Ks:  7.9697	Mean Kn: 0.2356
#Ks	Kn	a<db_genome_id>_<chr>	chr1||start1||stop1||name1||strand1||type1||db_feature_id1||genome_order1||percent_id1	start1	stop1	b<db_genome_id>_<chr>	chr2||start2||stop2||name2||strand2||type2||db_feature_id2||genome_order2||percent_id2	start2	stop2	eval	block_score	GEVO_link
1.0778	0.2083	a28620_01	01||33691112||33700415||Aqcoe1G353200.1.v3.1||1||CDS||809497485||5296||79.97	33691112	33700415	b57266_PGA_scaffold4	PGA_scaffold4||46128694||46135425||TESI_007622-RA||-1||CDS||2985123740||20127||79.97	46135425	46128694	2.000000e-173	50
1.2810	0.3121	a28620_01	01||33701886||33702746||Aqcoe1G353300.1.v3.1||-1||CDS||809497495||5298||71.63	33702746	33701886	b57266_PGA_scaffold4	PGA_scaffold4||46125733||46126957||TESI_007621-RA||1||CDS||2985123737||20126||71.63	46125733	46126957	3.000000e-23	72
28.2518	0.3598	a28620_01	01||33726581||33728183||Aqcoe1G353800.1.v3.1||-1||CDS||809497538||5306||77.13	33728183	33726581	b57266_PGA_scaffold4	PGA_scaffold4||46116189||46117400||TESI_007619-RA||1||CDS||2985123731||20124||77.13	46116189	46117400	3.000000e-33	104
8.3980	0.2348	a28620_01	01||33767909||33769092||Aqcoe1G354400.1.v3.1||-1||CDS||809497598||5319||78.63	33769092	33767909	b57266_PGA_scaffold4	PGA_scaffold4||46075848||46076421||TESI_007616-RA||1||CDS||2985123722||20121||78.63	46075848	46076421	1.000000e-49	150
0.8400	0.0630	a28620_01	01||33778242||33780131||Aqcoe1G354500.1.v3.1||-1||CDS||809497604||5320||87.63	33780131	33778242	b57266_PGA_scaffold4	PGA_scaffold4||46063248||46064020||TESI_007614-RA||1||CDS||2985123716||20119||87.63	46063248	46064020	7.000000e-103	200
#1	203.0	a28620_01	b57266_PGA_scaffold40	f	5  Mean Ks:  28.6386	Mean Kn: 0.3487
#Ks	Kn	a<db_genome_id>_<chr>	chr1||start1||stop1||name1||strand1||type1||db_feature_id1||genome_order1||percent_id1	start1	stop1	b<db_genome_id>_<chr>	chr2||start2||stop2||name2||strand2||type2||db_feature_id2||genome_order2||percent_id2	start2	stop2	eval	block_score	GEVO_link
1.8396	0.5516	a28620_01	01||43961904||43965275||Aqcoe1G490300.1.v3.1||1||CDS||809519368||7364||73.62	43961904	43965275	b57266_PGA_scaffold40	PGA_scaffold40||19008||25618||TESI_029792-RA||1||CDS||2985125320||20478||73.62	19008	25618	9.000000e-135	50
1.1972	0.0676	a28620_01	01||43995200||43997738||Aqcoe1G491000.1.v3.1||1||CDS||809519451||7376||82.45	43995200	43997738	b57266_PGA_scaffold40	PGA_scaffold40||39919||46311||TESI_029794-RA||1||CDS||2985125326||20480||82.45	39919	46311	5.000000e-145	97
76.2610	0.6057	a28620_01	01||43999457||44002277||Aqcoe1G491100.1.v3.1||-1||CDS||809519461||7377||82.02	44002277	43999457	b57266_PGA_scaffold40	PGA_scaffold40||104134||114299||TESI_029797-RA||-1||CDS||2985125335||20483||82.02	114299	104134	4.000000e-17	113
0.9120	0.1603	a28620_01	01||44003417||44018549||Aqcoe1G491200.1.v3.1||1||CDS||809519511||7385||82.1	44003417	44018549	b57266_PGA_scaffold40	PGA_scaffold40||130095||171282||TESI_029798-RA||1||CDS||2985125338||20484||82.1	130095	171282	1.000000e-250	163
62.9833	0.3581	a28620_01	01||44022695||44024344||Aqcoe1G491400.1.v3.1||-1||CDS||809519530||7387||80.22	44024344	44022695	b57266_PGA_scaffold40	PGA_scaffold40||172645||175105||TESI_029799-RA||-1||CDS||2985125341||20485||80.22	175105	172645	5.000000e-41	203
#1	447.0	a28620_01	b57266_PGA_scaffold43	r	9  Mean Ks:  10.0382	Mean Kn: 0.3399
#Ks	Kn	a<db_genome_id>_<chr>	chr1||start1||stop1||name1||strand1||type1||db_feature_id1||genome_order1||percent_id1	start1	stop1	b<db_genome_id>_<chr>	chr2||start2||stop2||name2||strand2||type2||db_feature_id2||genome_order2||percent_id2	start2	stop2	eval	block_score	GEVO_link
70.6951	1.1310	a28620_01	01||43250672||43260235||Aqcoe1G478700.1.v3.1||-1||CDS||809517767||7176||76.18	43260235	43250672	b57266_PGA_scaffold43	PGA_scaffold43||390026||410633||TESI_029547-RA||1||CDS||2985132773||20570||76.18	390026	410633	3.000000e-129	50
3.5271	0.1356	a28620_01	01||43305026||43306327||Aqcoe1G479200.1.v3.1||-1||CDS||809517867||7186||73.28	43306327	43305026	b57266_PGA_scaffold43	PGA_scaffold43||376649||377962||TESI_029545-RA||-1||CDS||2985132767||20568||73.28	377962	376649	1.000000e-250	100
1.1071	0.0818	a28620_01	01||43341082||43346661||Aqcoe1G479900.1.v3.1||1||CDS||809517989||7197||82.01	43341082	43346661	b57266_PGA_scaffold43	PGA_scaffold43||185942||204943||TESI_029536-RA||-1||CDS||2985132740||20559||82.01	204943	185942	1.000000e-250	147
2.7140	0.1449	a28620_01	01||43351234||43353480||Aqcoe1G480000.1.v3.1||1||CDS||809518006||7198||72.06	43351234	43353480	b57266_PGA_scaffold43	PGA_scaffold43||177884||180121||TESI_029535-RA||-1||CDS||2985132737||20558||72.06	180121	177884	1.000000e-250	197
1.0579	0.2360	a28620_01	01||43367001||43373044||Aqcoe1G480300.1.v3.1||1||CDS||809518063||7203||71.51	43367001	43373044	b57266_PGA_scaffold43	PGA_scaffold43||116459||140753||TESI_029534-RA||-1||CDS||2985132734||20557||71.51	140753	116459	1.000000e-250	247
2.6842	0.5679	a28620_01	01||43379588||43382275||Aqcoe1G480500.1.v3.1||1||CDS||809518087||7205||78.23	43379588	43382275	b57266_PGA_scaffold43	PGA_scaffold43||83435||88548||TESI_029533-RA||-1||CDS||2985132731||20556||78.23	88548	83435	1.000000e-61	297
1.6337	0.1030	a28620_01	01||43383724||43388149||Aqcoe1G480600.1.v3.1||-1||CDS||809518109||7207||79.5	43388149	43383724	b57266_PGA_scaffold43	PGA_scaffold43||56983||64324||TESI_029531-RA||1||CDS||2985132725||20554||79.5	56983	64324	1.000000e-250	347
5.0624	0.4441	a28620_01	01||43402628||43408426||Aqcoe1G481100.1.v3.1||1||CDS||809518186||7214||71.15	43402628	43408426	b57266_PGA_scaffold43	PGA_scaffold43||17537||23247||TESI_029529-RA||-1||CDS||2985132719||20552||71.15	23247	17537	3.000000e-132	397
1.8624	0.2145	a28620_01	01||43411922||43413220||Aqcoe1G481200.1.v3.1||-1||CDS||809518199||7215||75.0	43413220	43411922	b57266_PGA_scaffold43	PGA_scaffold43||10187||11784||TESI_029528-RA||1||CDS||2985132716||20551||75.0	10187	11784	1.000000e-97	447
#1	750.0	a28620_01	b57266_PGA_scaffold5	f	15  Mean Ks:  1.7963	Mean Kn: 0.4694
#Ks	Kn	a<db_genome_id>_<chr>	chr1||start1||stop1||name1||strand1||type1||db_feature_id1||genome_order1||percent_id1	start1	stop1	b<db_genome_id>_<chr>	chr2||start2||stop2||name2||strand2||type2||db_feature_id2||genome_order2||percent_id2	start2	stop2	eval	block_score	GEVO_link
1.0543	0.3048	a28620_01	01||43809965||43813362||Aqcoe1G487700.1.v3.1||1||CDS||809519029||7320||78.82	43809965	43813362	b57266_PGA_scaffold5	PGA_scaffold5||8254772||8259956||TESI_008315-RA||1||CDS||2985356102||21016||78.82	8254772	8259956	1.000000e-250	50
1.0385	0.4140	a28620_01	01||43817502||43826068||Aqcoe1G487800.1.v3.1||-1||CDS||809519047||7322||67.02	43826068	43817502	b57266_PGA_scaffold5	PGA_scaffold5||8266476||8272972||TESI_008316-RA||-1||CDS||2985356105||21017||67.02	8272972	8266476	4.000000e-136	100
1.0851	0.3086	a28620_01	01||43836535||43838677||Aqcoe1G488200.1.v3.1||-1||CDS||809519104||7327||69.4	43838677	43836535	b57266_PGA_scaffold5	PGA_scaffold5||8309066||8311200||TESI_008320-RA||-1||CDS||2985356117||21021||69.4	8311200	8309066	1.000000e-250	150
1.5250	0.1004	a28620_01	01||43845953||43849155||Aqcoe1G488300.1.v3.1||1||CDS||809519119||7332||80.64	43845953	43849155	b57266_PGA_scaffold5	PGA_scaffold5||8330209||8333207||TESI_008322-RA||1||CDS||2985356123||21023||80.64	8330209	8333207	1.000000e-250	200
3.9486	1.5539	a28620_01	01||43852542||43860414||Aqcoe1G488400.1.v3.1||1||CDS||809519128||7333||75.78	43852542	43860414	b57266_PGA_scaffold5	PGA_scaffold5||8423577||8437175||TESI_008325-RA||1||CDS||2985356132||21026||75.78	8423577	8437175	1.000000e-250	250
1.4740	0.2448	a28620_01	01||43865731||43868749||Aqcoe1G488600.1.v3.1||1||CDS||809519146||7335||70.03	43865731	43868749	b57266_PGA_scaffold5	PGA_scaffold5||8462986||8470456||TESI_008328-RA||1||CDS||2985356141||21029||70.03	8462986	8470456	1.000000e-250	300
1.8828	0.0829	a28620_01	01||43886905||43890272||Aqcoe1G489000.1.v3.1||1||CDS||809519175||7339||81.42	43886905	43890272	b57266_PGA_scaffold5	PGA_scaffold5||8531938||8532782||TESI_008332-RA||1||CDS||2985356153||21033||81.42	8531938	8532782	2.000000e-117	350
0.9656	0.2546	a28620_01	01||43893704||43904371||Aqcoe1G489100.1.v3.1||1||CDS||809519189||7341||71.39	43893704	43904371	b57266_PGA_scaffold5	PGA_scaffold5||8543919||8564034||TESI_008333-RA||1||CDS||2985356156||21034||71.39	8543919	8564034	1.000000e-250	400
2.9408	0.5117	a28620_01	01||43909024||43914359||Aqcoe1G489300.1.v3.1||-1||CDS||809519240||7348||82.19	43914359	43909024	b57266_PGA_scaffold5	PGA_scaffold5||8563981||8582749||TESI_008334-RA||-1||CDS||2985356159||21035||82.19	8582749	8563981	3.000000e-166	450
1.0323	0.2034	a28620_01	01||43922231||43925682||Aqcoe1G489500.1.v3.1||-1||CDS||809519269||7352||73.61	43925682	43922231	b57266_PGA_scaffold5	PGA_scaffold5||8591757||8594553||TESI_008335-RA||-1||CDS||2985356162||21036||73.61	8594553	8591757	1.000000e-250	500
1.4225	0.4765	a28620_01	01||43926314||43929112||Aqcoe1G489600.1.v3.1||1||CDS||809519285||7354||73.02	43926314	43929112	b57266_PGA_scaffold5	PGA_scaffold5||8623747||8628480||TESI_008337-RA||1||CDS||2985356168||21038||73.02	8623747	8628480	1.000000e-98	550
0.9005	0.2284	a28620_01	01||43936304||43937764||Aqcoe1G489800.1.v3.1||1||CDS||809519308||7357||68.9	43936304	43937764	b57266_PGA_scaffold5	PGA_scaffold5||8677764||8679522||TESI_008339-RA||1||CDS||2985356174||21040||68.9	8677764	8679522	7.000000e-102	600
1.2990	0.2146	a28620_01	01||43942451||43946071||Aqcoe1G490000.1.v3.1||-1||CDS||809519323||7359||73.51	43946071	43942451	b57266_PGA_scaffold5	PGA_scaffold5||8689404||8692057||TESI_008341-RA||-1||CDS||2985356180||21042||73.51	8692057	8689404	1.000000e-250	650
1.6423	0.3077	a28620_01	01||43950003||43951885||Aqcoe1G490100.1.v3.1||-1||CDS||809519348||7362||76.4	43951885	43950003	b57266_PGA_scaffold5	PGA_scaffold5||8732105||8749394||TESI_008344-RA||-1||CDS||2985356189||21045||76.4	8749394	8732105	2.000000e-80	700
4.7338	1.8350	a28620_01	01||43954253||43955197||Aqcoe1G490200.1.v3.1||1||CDS||809519359||7363||75.35	43954253	43955197	b57266_PGA_scaffold5	PGA_scaffold5||8780554||8781568||TESI_008346-RA||1||CDS||2985356195||21047||75.35	8780554	8781568	4.000000e-65	750
#2	450.0	a28620_01	b57266_PGA_scaffold5	f	9  Mean Ks:  8.5670	Mean Kn: 0.2961
#Ks	Kn	a<db_genome_id>_<chr>	chr1||start1||stop1||name1||strand1||type1||db_feature_id1||genome_order1||percent_id1	start1	stop1	b<db_genome_id>_<chr>	chr2||start2||stop2||name2||strand2||type2||db_feature_id2||genome_order2||percent_id2	start2	stop2	eval	block_score	GEVO_link
0.9861	0.1111	a28620_01	01||44215274||44219392||Aqcoe1G495500.1.v3.1||-1||CDS||809519934||7437||80.47	44219392	44215274	b57266_PGA_scaffold5	PGA_scaffold5||3431103||3436527||TESI_008077-RA||1||CDS||2985355388||20778||80.47	3431103	3436527	1.000000e-250	50
64.4533	1.1471	a28620_01	01||44230131||44234001||Aqcoe1G495700.1.v3.1||1||CDS||809519952||7439||75.62	44230131	44234001	b57266_PGA_scaffold5	PGA_scaffold5||3461556||3467712||TESI_008080-RA||1||CDS||2985355397||20781||75.62	3461556	3467712	4.000000e-128	100
1.0423	0.1173	a28620_01	01||44246718||44249215||Aqcoe1G496100.1.v3.1||1||CDS||809520006||7445||80.28	44246718	44249215	b57266_PGA_scaffold5	PGA_scaffold5||3470522||3474131||TESI_008081-RA||1||CDS||2985355400||20782||80.28	3470522	3474131	2.000000e-107	150
1.4796	0.1985	a28620_01	01||44250636||44253255||Aqcoe1G496300.1.v3.1||-1||CDS||809520023||7447||73.47	44253255	44250636	b57266_PGA_scaffold5	PGA_scaffold5||3478879||3479423||TESI_008082-RA||-1||CDS||2985355403||20783||73.47	3479423	3478879	1.000000e-50	200
1.5638	0.2291	a28620_01	01||44282046||44283409||Aqcoe1G496900.1.v3.1||-1||CDS||809520078||7454||72.91	44283409	44282046	b57266_PGA_scaffold5	PGA_scaffold5||3509095||3511703||TESI_008084-RA||-1||CDS||2985355409||20785||72.91	3511703	3509095	3.000000e-132	250
1.8828	0.1824	a28620_01	01||44300712||44302735||Aqcoe1G497000.1.v3.1||1||CDS||809520087||7455||74.12	44300712	44302735	b57266_PGA_scaffold5	PGA_scaffold5||3528537||3530266||TESI_008085-RA||1||CDS||2985355412||20786||74.12	3528537	3530266	1.000000e-139	300
1.2300	0.1248	a28620_01	01||44305381||44309903||Aqcoe1G497100.1.v3.1||1||CDS||809520101||7457||79.86	44305381	44309903	b57266_PGA_scaffold5	PGA_scaffold5||3535841||3555623||TESI_008086-RA||1||CDS||2985355415||20787||79.86	3535841	3555623	1.000000e-250	350
2.9244	0.2524	a28620_01	01||44311010||44311747||Aqcoe1G497200.1.v3.1||-1||CDS||809520115||7459||70.66	44311747	44311010	b57266_PGA_scaffold5	PGA_scaffold5||3557478||3558197||TESI_008087-RA||-1||CDS||2985355418||20788||70.66	3558197	3557478	4.000000e-72	400
1.5411	0.3021	a28620_01	01||44314405||44321492||Aqcoe1G497300.1.v3.1||1||CDS||809520120||7460||75.62	44314405	44321492	b57266_PGA_scaffold5	PGA_scaffold5||3592465||3601963||TESI_008090-RA||1||CDS||2985355427||20791||75.62	3592465	3601963	1.000000e-178	450
#3	391.0	a28620_01	b57266_PGA_scaffold5	f	8  Mean Ks:  10.1867	Mean Kn: 0.4202
#Ks	Kn	a<db_genome_id>_<chr>	chr1||start1||stop1||name1||strand1||type1||db_feature_id1||genome_order1||percent_id1	start1	stop1	b<db_genome_id>_<chr>	chr2||start2||stop2||name2||strand2||type2||db_feature_id2||genome_order2||percent_id2	start2	stop2	eval	block_score	GEVO_link
0.8503	0.1073	a28620_01	01||41695245||41696689||Aqcoe1G451700.1.v3.1||1||CDS||809511513||6776||81.79	41695245	41696689	b57266_PGA_scaffold5	PGA_scaffold5||13774485||13776585||TESI_008571-RA||1||CDS||2985356870||21272||81.79	13774485	13776585	2.000000e-92	50
1.0415	0.0529	a28620_01	01||41724099||41731140||Aqcoe1G452100.1.v3.1||-1||CDS||809511535||6780||83.36	41731140	41724099	b57266_PGA_scaffold5	PGA_scaffold5||13815464||13830695||TESI_008572-RA||-1||CDS||2985356873||21273||83.36	13830695	13815464	1.000000e-250	100
1.2856	0.2845	a28620_01	01||41742921||41746522||Aqcoe1G452500.1.v3.1||1||CDS||809511559||6784||74.43	41742921	41746522	b57266_PGA_scaffold5	PGA_scaffold5||13907348||13912889||TESI_008573-RA||1||CDS||2985356876||21274||74.43	13907348	13912889	1.000000e-250	150
68.3852	0.9578	a28620_01	01||41756609||41763718||Aqcoe1G452700.1.v3.1||-1||CDS||809511575||6787||87.03	41763718	41756609	b57266_PGA_scaffold5	PGA_scaffold5||13972088||13973664||TESI_008576-RA||-1||CDS||2985356885||21277||87.03	13973664	13972088	5.000000e-156	200
2.4979	0.4113	a28620_01	01||41773913||41781481||Aqcoe1G453000.1.v3.1||1||CDS||809511593||6790||66.02	41773913	41781481	b57266_PGA_scaffold5	PGA_scaffold5||13991854||13995905||TESI_008577-RA||1||CDS||2985356888||21278||66.02	13991854	13995905	1.000000e-41	241
0.9716	0.0532	a28620_01	01||41787069||41787771||Aqcoe1G453200.1.v3.1||1||CDS||809511616||6794||83.33	41787069	41787771	b57266_PGA_scaffold5	PGA_scaffold5||14044988||14048017||TESI_008582-RA||1||CDS||2985356903||21283||83.33	14044988	14048017	2.000000e-129	291
0.8545	0.1391	a28620_01	01||41789137||41798106||Aqcoe1G453300.1.v3.1||1||CDS||809511621||6795||79.13	41789137	41798106	b57266_PGA_scaffold5	PGA_scaffold5||14100322||14114444||TESI_008583-RA||1||CDS||2985356906||21284||79.13	14100322	14114444	1.000000e-250	341
5.6073	1.3551	a28620_01	01||41842317||41844554||Aqcoe1G454000.1.v3.1||-1||CDS||809511672||6804||74.04	41844554	41842317	b57266_PGA_scaffold5	PGA_scaffold5||14136069||14163474||TESI_008585-RA||-1||CDS||2985356912||21286||74.04	14163474	14136069	2.000000e-71	391
#4	339.0	a28620_01	b57266_PGA_scaffold5	f	8  Mean Ks:  11.4458	Mean Kn: 0.5361
#Ks	Kn	a<db_genome_id>_<chr>	chr1||start1||stop1||name1||strand1||type1||db_feature_id1||genome_order1||percent_id1	start1	stop1	b<db_genome_id>_<chr>	chr2||start2||stop2||name2||strand2||type2||db_feature_id2||genome_order2||percent_id2	start2	stop2	eval	block_score	GEVO_link
1.8799	0.1520	a28620_01	01||7384283||7389374||Aqcoe1G133600.1.v3.1||-1||CDS||809461939||2078||73.16	7389374	7384283	b57266_PGA_scaffold5	PGA_scaffold5||4510790||4519738||TESI_008135-RA||-1||CDS||2985355562||20836||73.16	4519738	4510790	3.000000e-146	50
6.3926	2.1193	a28620_01	01||7429652||7431192||Aqcoe1G134300.1.v3.1||1||CDS||809462001||2088||71.04	7429652	7431192	b57266_PGA_scaffold5	PGA_scaffold5||4560413||4561064||TESI_008138-RA||1||CDS||2985355571||20839||71.04	4560413	4561064	1.000000e-23	73
1.4474	0.0288	a28620_01	01||7468364||7473148||Aqcoe1G135100.1.v3.1||1||CDS||809462077||2103||82.61	7468364	7473148	b57266_PGA_scaffold5	PGA_scaffold5||4576667||4583286||TESI_008141-RA||1||CDS||2985355580||20842||82.61	4576667	4583286	1.000000e-250	120
1.2641	0.1199	a28620_01	01||7503243||7503680||Aqcoe1G135700.1.v3.1||-1||CDS||809462117||2110||78.01	7503680	7503243	b57266_PGA_scaffold5	PGA_scaffold5||4623250||4623713||TESI_008144-RA||-1||CDS||2985355589||20845||78.01	4623713	4623250	4.000000e-74	170
1.0580	0.1430	a28620_01	01||7627137||7633101||Aqcoe1G137000.1.v3.1||-1||CDS||809462215||2129||76.97	7633101	7627137	b57266_PGA_scaffold5	PGA_scaffold5||4698662||4719465||TESI_008146-RA||-1||CDS||2985355595||20847||76.97	4719465	4698662	1.000000e-250	217
1.4904	0.0696	a28620_01	01||7637525||7641083||Aqcoe1G137100.1.v3.1||-1||CDS||809462222||2130||80.26	7641083	7637525	b57266_PGA_scaffold5	PGA_scaffold5||4729111||4734633||TESI_008148-RA||-1||CDS||2985355601||20849||80.26	4734633	4729111	1.000000e-250	267
3.2652	0.4979	a28620_01	01||7642281||7642928||Aqcoe1G137200.1.v3.1||1||CDS||809462228||2131||73.71	7642281	7642928	b57266_PGA_scaffold5	PGA_scaffold5||4739788||4740345||TESI_008149-RA||1||CDS||2985355604||20850||73.71	4739788	4740345	3.000000e-23	289
74.7686	1.1582	a28620_01	01||7644716||7649080||Aqcoe1G137300.1.v3.1||-1||CDS||809462233||2132||73.52	7649080	7644716	b57266_PGA_scaffold5	PGA_scaffold5||4764135||4766333||TESI_008150-RA||-1||CDS||2985355607||20851||73.52	4766333	4764135	2.000000e-91	339
#5	268.0	a28620_01	b57266_PGA_scaffold5	f	6  Mean Ks:  12.7197	Mean Kn: 0.3979
#Ks	Kn	a<db_genome_id>_<chr>	chr1||start1||stop1||name1||strand1||type1||db_feature_id1||genome_order1||percent_id1	start1	stop1	b<db_genome_id>_<chr>	chr2||start2||stop2||name2||strand2||type2||db_feature_id2||genome_order2||percent_id2	start2	stop2	eval	block_score	GEVO_link
1.0973	0.1197	a28620_01	01||6973646||6979442||Aqcoe1G126800.1.v3.1||1||CDS||809461438||1990||80.84	6973646	6979442	b57266_PGA_scaffold5	PGA_scaffold5||4931936||4950436||TESI_008157-RA||-1||CDS||2985355628||20858||80.84	4950436	4931936	2.000000e-151	50
2.3879	0.1459	a28620_01	01||7037511||7038358||Aqcoe1G127700.1.v3.1||1||CDS||809461515||1999||72.42	7037511	7038358	b57266_PGA_scaffold5	PGA_scaffold5||5353003||5353865||TESI_008176-RA||1||CDS||2985355685||20877||72.42	5353003	5353865	1.000000e-116	97
0.9475	0.0990	a28620_01	01||7084037||7091744||Aqcoe1G128200.1.v3.1||1||CDS||809461568||2012||82.0	7084037	7091744	b57266_PGA_scaffold5	PGA_scaffold5||5390093||5411380||TESI_008177-RA||1||CDS||2985355688||20878||82.0	5390093	5411380	1.000000e-250	144
0.9867	0.1982	a28620_01	01||7093121||7094004||Aqcoe1G128300.1.v3.1||-1||CDS||809461582||2013||70.38	7094004	7093121	b57266_PGA_scaffold5	PGA_scaffold5||5413774||5414647||TESI_008178-RA||-1||CDS||2985355691||20879||70.38	5414647	5413774	3.000000e-92	194
3.0846	0.6490	a28620_01	01||7096683||7099444||Aqcoe1G128400.1.v3.1||-1||CDS||809461588||2014||68.94	7099444	7096683	b57266_PGA_scaffold5	PGA_scaffold5||5428975||5431008||TESI_008179-RA||-1||CDS||2985355694||20880||68.94	5431008	5428975	7.000000e-28	221
67.8141	1.1756	a28620_01	01||7144746||7147354||Aqcoe1G129400.1.v3.1||1||CDS||809461652||2026||69.95	7144746	7147354	b57266_PGA_scaffold5	PGA_scaffold5||5594087||5594852||TESI_008180-RA||1||CDS||2985355697||20881||69.95	5594087	5594852	2.000000e-68	268
#1	1040.0	a28620_01	b57266_PGA_scaffold5	r	22  Mean Ks:  10.2337	Mean Kn: 0.2931
#Ks	Kn	a<db_genome_id>_<chr>	chr1||start1||stop1||name1||strand1||type1||db_feature_id1||genome_order1||percent_id1	start1	stop1	b<db_genome_id>_<chr>	chr2||start2||stop2||name2||strand2||type2||db_feature_id2||genome_order2||percent_id2	start2	stop2	eval	block_score	GEVO_link
1.1171	0.0103	a28620_01	01||42840502||42841398||Aqcoe1G471600.1.v3.1||-1||CDS||809516651||7071||86.51	42841398	42840502	b57266_PGA_scaffold5	PGA_scaffold5||8007799||8014473||TESI_008309-RA||-1||CDS||2985356084||21010||86.51	8014473	8007799	4.000000e-132	50
1.9673	0.6686	a28620_01	01||42874114||42875072||Aqcoe1G472000.1.v3.1||1||CDS||809516719||7078||87.07	42874114	42875072	b57266_PGA_scaffold5	PGA_scaffold5||7893826||7895044||TESI_008302-RA||-1||CDS||2985356063||21003||87.07	7895044	7893826	5.000000e-33	82
0.7323	0.1787	a28620_01	01||42960884||42963959||Aqcoe1G473200.1.v3.1||1||CDS||809516944||7099||77.09	42960884	42963959	b57266_PGA_scaffold5	PGA_scaffold5||7871670||7879119||TESI_008301-RA||-1||CDS||2985356060||21002||77.09	7879119	7871670	4.000000e-155	126
1.4109	0.0688	a28620_01	01||42968967||42970925||Aqcoe1G473400.1.v3.1||-1||CDS||809516977||7102||83.41	42970925	42968967	b57266_PGA_scaffold5	PGA_scaffold5||7869136||7870172||TESI_008300-RA||1||CDS||2985356057||21001||83.41	7869136	7870172	7.000000e-130	176
0.7574	0.1206	a28620_01	01||43013186||43019203||Aqcoe1G474600.1.v3.1||1||CDS||809517175||7121||81.06	43013186	43019203	b57266_PGA_scaffold5	PGA_scaffold5||7838302||7851103||TESI_008298-RA||-1||CDS||2985356051||20999||81.06	7851103	7838302	1.000000e-250	223
1.1770	0.2197	a28620_01	01||43032476||43038855||Aqcoe1G474900.1.v3.1||-1||CDS||809517207||7125||73.09	43038855	43032476	b57266_PGA_scaffold5	PGA_scaffold5||7829091||7831628||TESI_008297-RA||1||CDS||2985356048||20998||73.09	7829091	7831628	1.000000e-250	273
0.8279	0.0675	a28620_01	01||43041805||43045998||Aqcoe1G475000.1.v3.1||1||CDS||809517238||7127||83.01	43041805	43045998	b57266_PGA_scaffold5	PGA_scaffold5||7811158||7817664||TESI_008296-RA||-1||CDS||2985356045||20997||83.01	7817664	7811158	1.000000e-250	323
1.2159	0.1008	a28620_01	01||43100663||43104659||Aqcoe1G475500.1.v3.1||1||CDS||809517321||7136||79.39	43100663	43104659	b57266_PGA_scaffold5	PGA_scaffold5||7779617||7784329||TESI_008295-RA||-1||CDS||2985356042||20996||79.39	7784329	7779617	1.000000e-176	373
1.1720	0.1246	a28620_01	01||43105587||43107587||Aqcoe1G475600.1.v3.1||-1||CDS||809517344||7138||78.39	43107587	43105587	b57266_PGA_scaffold5	PGA_scaffold5||7760984||7762728||TESI_008294-RA||-1||CDS||2985356039||20995||78.39	7762728	7760984	1.000000e-250	423
67.4511	1.0591	a28620_01	01||43118995||43121407||Aqcoe1G475800.2.v3.1||1||CDS||809517388||7142||74.79	43118995	43121407	b57266_PGA_scaffold5	PGA_scaffold5||7747557||7755056||TESI_008293-RA||-1||CDS||2985356036||20994||74.79	7755056	7747557	9.000000e-131	473
67.2044	1.4949	a28620_01	01||43124458||43125068||Aqcoe1G475900.1.v3.1||1||CDS||809517421||7145||82.11	43124458	43125068	b57266_PGA_scaffold5	PGA_scaffold5||7745212||7745450||TESI_008292-RA||-1||CDS||2985356033||20993||82.11	7745450	7745212	6.000000e-28	500
1.7322	0.2477	a28620_01	01||43130276||43132277||Aqcoe1G476000.1.v3.1||-1||CDS||809517435||7146||75.13	43132277	43130276	b57266_PGA_scaffold5	PGA_scaffold5||7740509||7743406||TESI_008291-RA||1||CDS||2985356030||20992||75.13	7740509	7743406	1.000000e-103	550
1.3944	0.2158	a28620_01	01||43134207||43135238||Aqcoe1G476100.1.v3.1||1||CDS||809517458||7148||73.27	43134207	43135238	b57266_PGA_scaffold5	PGA_scaffold5||7733423||7734436||TESI_008290-RA||-1||CDS||2985356027||20991||73.27	7734436	7733423	2.000000e-142	600
1.4747	0.0977	a28620_01	01||43175487||43179155||Aqcoe1G477200.1.v3.1||-1||CDS||809517585||7160||79.87	43179155	43175487	b57266_PGA_scaffold5	PGA_scaffold5||7722389||7729627||TESI_008289-RA||1||CDS||2985356024||20990||79.87	7722389	7729627	1.000000e-250	647
2.0707	0.2331	a28620_01	01||43180803||43184828||Aqcoe1G477300.1.v3.1||-1||CDS||809517600||7161||78.18	43184828	43180803	b57266_PGA_scaffold5	PGA_scaffold5||7713666||7720250||TESI_008288-RA||1||CDS||2985356021||20989||78.18	7713666	7720250	4.000000e-99	697
1.0243	0.1629	a28620_01	01||43201958||43207084||Aqcoe1G477600.1.v3.1||-1||CDS||809517638||7164||81.28	43207084	43201958	b57266_PGA_scaffold5	PGA_scaffold5||7669427||7676029||TESI_008286-RA||-1||CDS||2985356015||20987||81.28	7676029	7669427	1.000000e-250	747
63.5591	0.4995	a28620_01	01||43226928||43230369||Aqcoe1G478200.1.v3.1||1||CDS||809517697||7170||76.36	43226928	43230369	b57266_PGA_scaffold5	PGA_scaffold5||7647078||7652938||TESI_008284-RA||-1||CDS||2985356009||20985||76.36	7652938	7647078	1.000000e-250	797
1.3543	0.2201	a28620_01	01||43247994||43249115||Aqcoe1G478600.1.v3.1||-1||CDS||809517759||7175||69.06	43249115	43247994	b57266_PGA_scaffold5	PGA_scaffold5||7634829||7635908||TESI_008282-RA||1||CDS||2985356003||20983||69.06	7634829	7635908	3.000000e-132	847
1.2764	0.2155	a28620_01	01||43329908||43332412||Aqcoe1G479600.1.v3.1||1||CDS||809517924||7190||72.24	43329908	43332412	b57266_PGA_scaffold5	PGA_scaffold5||7587540||7591077||TESI_008280-RA||-1||CDS||2985355997||20981||72.24	7591077	7587540	1.000000e-250	894
3.6786	0.1918	a28620_01	01||43333662||43335398||Aqcoe1G479700.1.v3.1||-1||CDS||809517942||7194||72.73	43335398	43333662	b57266_PGA_scaffold5	PGA_scaffold5||7580276||7580698||TESI_008279-RA||1||CDS||2985355994||20980||72.73	7580276	7580698	2.000000e-47	940
1.4284	0.0796	a28620_01	01||43341082||43346661||Aqcoe1G479900.1.v3.1||1||CDS||809517989||7197||78.55	43341082	43346661	b57266_PGA_scaffold5	PGA_scaffold5||7520879||7521181||TESI_008277-RA||-1||CDS||2985355988||20978||78.55	7521181	7520879	5.000000e-66	990
1.1159	0.1709	a28620_01	01||43379588||43382275||Aqcoe1G480500.1.v3.1||1||CDS||809518087||7205||70.32	43379588	43382275	b57266_PGA_scaffold5	PGA_scaffold5||7448988||7453372||TESI_008272-RA||-1||CDS||2985355973||20973||70.32	7453372	7448988	3.000000e-157	1040
#2	835.0	a28620_01	b57266_PGA_scaffold5	r	18  Mean Ks:  2.0760	Mean Kn: 0.2554
#Ks	Kn	a<db_genome_id>_<chr>	chr1||start1||stop1||name1||strand1||type1||db_feature_id1||genome_order1||percent_id1	start1	stop1	b<db_genome_id>_<chr>	chr2||start2||stop2||name2||strand2||type2||db_feature_id2||genome_order2||percent_id2	start2	stop2	eval	block_score	GEVO_link
1.6104	0.2318	a28620_01	01||4873005||4877434||Aqcoe1G091400.1.v3.1||1||CDS||809456536||1485||73.68	4873005	4877434	b57266_PGA_scaffold5	PGA_scaffold5||3748684||3758801||TESI_008097-RA||1||CDS||2985355448||20798||73.68	3748684	3758801	1.000000e-158	50
0.7504	0.0956	a28620_01	01||4899908||4903851||Aqcoe1G091900.1.v3.1||-1||CDS||809456612||1492||79.34	4903851	4899908	b57266_PGA_scaffold5	PGA_scaffold5||3414795||3423056||TESI_008076-RA||1||CDS||2985355385||20777||79.34	3414795	3423056	1.000000e-250	94
3.0829	0.1182	a28620_01	01||4936909||4937385||Aqcoe1G092700.1.v3.1||1||CDS||809456722||1502||75.36	4936909	4937385	b57266_PGA_scaffold5	PGA_scaffold5||3410163||3414706||TESI_008075-RA||1||CDS||2985355382||20776||75.36	3410163	3414706	2.000000e-87	144
1.7176	0.2368	a28620_01	01||4962735||4964235||Aqcoe1G093200.1.v3.1||-1||CDS||809456789||1508||66.78	4964235	4962735	b57266_PGA_scaffold5	PGA_scaffold5||3379212||3380407||TESI_008071-RA||1||CDS||2985355370||20772||66.78	3379212	3380407	4.000000e-68	194
3.1882	0.1744	a28620_01	01||4984307||4985280||Aqcoe1G093500.1.v3.1||1||CDS||809456861||1516||72.78	4984307	4985280	b57266_PGA_scaffold5	PGA_scaffold5||3360424||3361268||TESI_008070-RA||-1||CDS||2985355367||20771||72.78	3361268	3360424	1.000000e-71	244
0.9571	0.2582	a28620_01	01||4992742||4995776||Aqcoe1G093800.1.v3.1||1||CDS||809456898||1520||80.13	4992742	4995776	b57266_PGA_scaffold5	PGA_scaffold5||3327384||3333597||TESI_008068-RA||-1||CDS||2985355361||20769||80.13	3333597	3327384	1.000000e-250	294
1.7145	0.4858	a28620_01	01||5005583||5007510||Aqcoe1G094300.1.v3.1||1||CDS||809456947||1525||72.63	5005583	5007510	b57266_PGA_scaffold5	PGA_scaffold5||3311204||3315667||TESI_008066-RA||1||CDS||2985355355||20767||72.63	3311204	3315667	1.000000e-20	314
2.1137	0.0338	a28620_01	01||5011304||5013277||Aqcoe1G094500.1.v3.1||1||CDS||809456962||1527||79.48	5011304	5013277	b57266_PGA_scaffold5	PGA_scaffold5||3253657||3258132||TESI_008064-RA||1||CDS||2985355349||20765||79.48	3253657	3258132	2.000000e-92	364
1.2110	0.0499	a28620_01	01||5049048||5050499||Aqcoe1G095200.1.v3.1||1||CDS||809457024||1535||81.71	5049048	5050499	b57266_PGA_scaffold5	PGA_scaffold5||3249729||3252863||TESI_008063-RA||-1||CDS||2985355346||20764||81.71	3252863	3249729	1.000000e-250	414
1.3993	0.1624	a28620_01	01||5057041||5060117||Aqcoe1G095400.1.v3.1||1||CDS||809457052||1539||73.45	5057041	5060117	b57266_PGA_scaffold5	PGA_scaffold5||3191036||3196690||TESI_008058-RA||-1||CDS||2985355331||20759||73.45	3196690	3191036	1.000000e-250	464
0.9733	0.1139	a28620_01	01||5072451||5078572||Aqcoe1G095700.1.v3.1||1||CDS||809457093||1544||79.07	5072451	5078572	b57266_PGA_scaffold5	PGA_scaffold5||3112731||3130250||TESI_008052-RA||-1||CDS||2985355313||20753||79.07	3130250	3112731	1.000000e-250	514
0.9281	0.0317	a28620_01	01||5092668||5094817||Aqcoe1G096000.1.v3.1||1||CDS||809457146||1551||86.39	5092668	5094817	b57266_PGA_scaffold5	PGA_scaffold5||3092629||3093447||TESI_008050-RA||-1||CDS||2985355307||20751||86.39	3093447	3092629	1.000000e-250	564
0.8330	0.1508	a28620_01	01||5152192||5159999||Aqcoe1G096900.1.v3.1||-1||CDS||809457244||1563||83.14	5159999	5152192	b57266_PGA_scaffold5	PGA_scaffold5||3065953||3073837||TESI_008048-RA||1||CDS||2985355301||20749||83.14	3065953	3073837	1.000000e-250	611
1.8299	0.3717	a28620_01	01||5270102||5275273||Aqcoe1G098600.1.v3.1||1||CDS||809457381||1584||77.45	5270102	5275273	b57266_PGA_scaffold5	PGA_scaffold5||3018840||3029942||TESI_008046-RA||-1||CDS||2985355295||20747||77.45	3029942	3018840	3.000000e-94	655
0.8133	0.1027	a28620_01	01||5280374||5288018||Aqcoe1G098700.1.v3.1||1||CDS||809457390||1586||82.55	5280374	5288018	b57266_PGA_scaffold5	PGA_scaffold5||2983138||3008362||TESI_008043-RA||-1||CDS||2985355286||20744||82.55	3008362	2983138	1.000000e-250	705
10.9476	1.1195	a28620_01	01||5309533||5313171||Aqcoe1G098900.1.v3.1||-1||CDS||809457404||1589||69.44	5313171	5309533	b57266_PGA_scaffold5	PGA_scaffold5||2974152||2976663||TESI_008041-RA||1||CDS||2985355280||20742||69.44	2974152	2976663	4.000000e-79	755
2.0275	0.6465	a28620_01	01||5313748||5317000||Aqcoe1G099000.1.v3.1||1||CDS||809457409||1590||85.47	5313748	5317000	b57266_PGA_scaffold5	PGA_scaffold5||2887791||2888951||TESI_008037-RA||-1||CDS||2985355268||20738||85.47	2888951	2887791	5.000000e-31	785
1.2707	0.2130	a28620_01	01||5341808||5348325||Aqcoe1G099500.1.v3.1||1||CDS||809457437||1596||68.92	5341808	5348325	b57266_PGA_scaffold5	PGA_scaffold5||2826488||2845819||TESI_008033-RA||-1||CDS||2985355256||20734||68.92	2845819	2826488	1.000000e-250	835
#3	784.0	a28620_01	b57266_PGA_scaffold5	r	17  Mean Ks:  9.1162	Mean Kn: 0.3968
#Ks	Kn	a<db_genome_id>_<chr>	chr1||start1||stop1||name1||strand1||type1||db_feature_id1||genome_order1||percent_id1	start1	stop1	b<db_genome_id>_<chr>	chr2||start2||stop2||name2||strand2||type2||db_feature_id2||genome_order2||percent_id2	start2	stop2	eval	block_score	GEVO_link
2.9522	0.5611	a28620_01	01||4552572||4555135||Aqcoe1G085300.1.v3.1||-1||CDS||809455555||1393||77.13	4555135	4552572	b57266_PGA_scaffold5	PGA_scaffold5||10648191||10651537||TESI_008415-RA||1||CDS||2985356402||21116||77.13	10648191	10651537	2.000000e-83	50
1.0553	0.1312	a28620_01	01||4558620||4564313||Aqcoe1G085500.1.v3.1||-1||CDS||809455576||1395||77.7	4564313	4558620	b57266_PGA_scaffold5	PGA_scaffold5||10626421||10641453||TESI_008414-RA||1||CDS||2985356399||21115||77.7	10626421	10641453	1.000000e-250	100
1.1132	0.0962	a28620_01	01||4565466||4570277||Aqcoe1G085600.1.v3.1||-1||CDS||809455589||1396||77.2	4570277	4565466	b57266_PGA_scaffold5	PGA_scaffold5||10613286||10617889||TESI_008413-RA||1||CDS||2985356396||21114||77.2	10613286	10617889	1.000000e-250	150
1.0884	0.2063	a28620_01	01||4594177||4602113||Aqcoe1G085800.1.v3.1||-1||CDS||809455615||1398||75.98	4602113	4594177	b57266_PGA_scaffold5	PGA_scaffold5||10578341||10610962||TESI_008412-RA||1||CDS||2985356393||21113||75.98	10578341	10610962	1.000000e-250	200
0.9903	0.1174	a28620_01	01||4640877||4643587||Aqcoe1G086700.1.v3.1||1||CDS||809455801||1417||79.27	4640877	4643587	b57266_PGA_scaffold5	PGA_scaffold5||10549836||10562314||TESI_008411-RA||-1||CDS||2985356390||21112||79.27	10562314	10549836	1.000000e-160	247
1.3421	0.1357	a28620_01	01||4644426||4647309||Aqcoe1G086800.1.v3.1||1||CDS||809455814||1418||78.76	4644426	4647309	b57266_PGA_scaffold5	PGA_scaffold5||10538727||10546825||TESI_008410-RA||-1||CDS||2985356387||21111||78.76	10546825	10538727	1.000000e-250	297
1.0244	0.2449	a28620_01	01||4687624||4690506||Aqcoe1G087600.1.v3.1||1||CDS||809455931||1428||72.89	4687624	4690506	b57266_PGA_scaffold5	PGA_scaffold5||10533878||10536742||TESI_008409-RA||-1||CDS||2985356384||21110||72.89	10536742	10533878	1.000000e-250	347
1.0557	0.3540	a28620_01	01||4691612||4694634||Aqcoe1G087700.1.v3.1||-1||CDS||809455942||1429||74.6	4694634	4691612	b57266_PGA_scaffold5	PGA_scaffold5||10526743||10532072||TESI_008408-RA||1||CDS||2985356381||21109||74.6	10526743	10532072	1.000000e-145	397
0.8296	0.0577	a28620_01	01||4696986||4700559||Aqcoe1G087800.1.v3.1||1||CDS||809455954||1430||85.32	4696986	4700559	b57266_PGA_scaffold5	PGA_scaffold5||10484918||10490924||TESI_008406-RA||-1||CDS||2985356375||21107||85.32	10490924	10484918	2.000000e-177	447
1.8282	0.0440	a28620_01	01||4701574||4702982||Aqcoe1G087900.1.v3.1||1||CDS||809455965||1431||81.42	4701574	4702982	b57266_PGA_scaffold5	PGA_scaffold5||10481322||10482655||TESI_008405-RA||-1||CDS||2985356372||21106||81.42	10482655	10481322	1.000000e-250	497
2.7019	0.8215	a28620_01	01||4704205||4706905||Aqcoe1G088000.1.v3.1||-1||CDS||809455975||1432||76.81	4706905	4704205	b57266_PGA_scaffold5	PGA_scaffold5||10472549||10479982||TESI_008404-RA||1||CDS||2985356369||21105||76.81	10472549	10479982	8.000000e-38	534
0.8672	0.1101	a28620_01	01||4713318||4719376||Aqcoe1G088100.1.v3.1||-1||CDS||809455987||1433||77.96	4719376	4713318	b57266_PGA_scaffold5	PGA_scaffold5||10463852||10468767||TESI_008403-RA||1||CDS||2985356366||21104||77.96	10463852	10468767	1.000000e-250	584
67.1745	0.8485	a28620_01	01||4725223||4727662||Aqcoe1G088300.1.v3.1||-1||CDS||809456009||1435||79.67	4727662	4725223	b57266_PGA_scaffold5	PGA_scaffold5||10308033||10326317||TESI_008399-RA||1||CDS||2985356354||21100||79.67	10308033	10326317	5.000000e-23	606
64.5942	1.3624	a28620_01	01||4752667||4755378||Aqcoe1G089100.1.v3.1||1||CDS||809456106||1444||80.56	4752667	4755378	b57266_PGA_scaffold5	PGA_scaffold5||9421980||9449467||TESI_008383-RA||1||CDS||2985356306||21084||80.56	9421980	9449467	1.000000e-250	653
1.5295	0.2110	a28620_01	01||4763911||4766990||Aqcoe1G089300.1.v3.1||1||CDS||809456143||1447||75.74	4763911	4766990	b57266_PGA_scaffold5	PGA_scaffold5||9416394||9419847||TESI_008381-RA||-1||CDS||2985356300||21082||75.74	9419847	9416394	1.000000e-250	703
3.7868	1.2915	a28620_01	01||4779439||4782712||Aqcoe1G089800.1.v3.1||-1||CDS||809456245||1457||76.65	4782712	4779439	b57266_PGA_scaffold5	PGA_scaffold5||9383313||9386125||TESI_008379-RA||1||CDS||2985356294||21080||76.65	9383313	9386125	6.000000e-35	737
1.0414	0.1526	a28620_01	01||4809808||4813211||Aqcoe1G090200.1.v3.1||1||CDS||809456345||1468||74.76	4809808	4813211	b57266_PGA_scaffold5	PGA_scaffold5||9131413||9136679||TESI_008367-RA||1||CDS||2985356258||21068||74.76	9131413	9136679	7.000000e-73	784
#4	694.0	a28620_01	b57266_PGA_scaffold5	r	15  Mean Ks:  6.6751	Mean Kn: 0.2224
#Ks	Kn	a<db_genome_id>_<chr>	chr1||start1||stop1||name1||strand1||type1||db_feature_id1||genome_order1||percent_id1	start1	stop1	b<db_genome_id>_<chr>	chr2||start2||stop2||name2||strand2||type2||db_feature_id2||genome_order2||percent_id2	start2	stop2	eval	block_score	GEVO_link
0.8681	0.1793	a28620_01	01||42437902||42438861||Aqcoe1G464600.1.v3.1||-1||CDS||809512742||6957||74.77	42438861	42437902	b57266_PGA_scaffold5	PGA_scaffold5||7331464||7332387||TESI_008264-RA||1||CDS||2985355949||20965||74.77	7331464	7332387	5.000000e-180	50
1.1150	0.0694	a28620_01	01||42458160||42459662||Aqcoe1G465100.1.v3.1||1||CDS||809512780||6962||80.22	42458160	42459662	b57266_PGA_scaffold5	PGA_scaffold5||7313238||7314746||TESI_008263-RA||-1||CDS||2985355946||20964||80.22	7314746	7313238	1.000000e-250	100
77.0081	1.2821	a28620_01	01||42505663||42510473||Aqcoe1G465900.1.v3.1||1||CDS||809512875||6975||69.82	42505663	42510473	b57266_PGA_scaffold5	PGA_scaffold5||7305735||7307839||TESI_008262-RA||-1||CDS||2985355943||20963||69.82	7307839	7305735	2.000000e-41	137
0.9450	0.2319	a28620_01	01||42514035||42520043||Aqcoe1G466100.1.v3.1||1||CDS||809512894||6977||75.67	42514035	42520043	b57266_PGA_scaffold5	PGA_scaffold5||7261975||7271951||TESI_008260-RA||-1||CDS||2985355937||20961||75.67	7271951	7261975	1.000000e-250	187
1.0592	0.0682	a28620_01	01||42553993||42557796||Aqcoe1G466900.1.v3.1||1||CDS||809513053||6995||80.6	42553993	42557796	b57266_PGA_scaffold5	PGA_scaffold5||7216375||7220180||TESI_008259-RA||-1||CDS||2985355934||20960||80.6	7220180	7216375	1.000000e-250	234
0.9544	0.0482	a28620_01	01||42583746||42587280||Aqcoe1G467300.1.v3.1||1||CDS||809513100||7001||84.96	42583746	42587280	b57266_PGA_scaffold5	PGA_scaffold5||7130662||7137879||TESI_008255-RA||-1||CDS||2985355922||20956||84.96	7137879	7130662	1.000000e-250	284
0.8439	0.1255	a28620_01	01||42593786||42599879||Aqcoe1G467500.1.v3.1||-1||CDS||809513134||7006||82.21	42599879	42593786	b57266_PGA_scaffold5	PGA_scaffold5||7107786||7128298||TESI_008254-RA||1||CDS||2985355919||20955||82.21	7107786	7128298	1.000000e-250	334
2.5349	0.0730	a28620_01	01||42607565||42610829||Aqcoe1G467700.1.v3.1||1||CDS||809513158||7009||78.89	42607565	42610829	b57266_PGA_scaffold5	PGA_scaffold5||7090749||7095810||TESI_008252-RA||-1||CDS||2985355913||20953||78.89	7095810	7090749	7.000000e-152	384
1.7688	0.0967	a28620_01	01||42625681||42629658||Aqcoe1G468200.1.v3.1||-1||CDS||809513213||7015||73.46	42629658	42625681	b57266_PGA_scaffold5	PGA_scaffold5||7023028||7033254||TESI_008249-RA||1||CDS||2985355904||20950||73.46	7023028	7033254	2.000000e-107	434
1.9440	0.1229	a28620_01	01||42659091||42663276||Aqcoe1G468500.1.v3.1||1||CDS||809513276||7022||74.12	42659091	42663276	b57266_PGA_scaffold5	PGA_scaffold5||6975030||6978729||TESI_008248-RA||-1||CDS||2985355901||20949||74.12	6978729	6975030	1.000000e-250	484
1.2984	0.2181	a28620_01	01||42679659||42681913||Aqcoe1G468900.1.v3.1||1||CDS||809513327||7029||76.48	42679659	42681913	b57266_PGA_scaffold5	PGA_scaffold5||6949349||6954430||TESI_008247-RA||-1||CDS||2985355898||20948||76.48	6954430	6949349	3.000000e-177	534
5.1293	0.2613	a28620_01	01||42737272||42737643||Aqcoe1G470200.1.v3.1||-1||CDS||809513439||7043||67.43	42737643	42737272	b57266_PGA_scaffold5	PGA_scaffold5||6946067||6946414||TESI_008246-RA||1||CDS||2985355895||20947||67.43	6946067	6946414	2.000000e-16	546
1.1591	0.0691	a28620_01	01||42750399||42751923||Aqcoe1G470400.1.v3.1||-1||CDS||809513473||7048||83.21	42751923	42750399	b57266_PGA_scaffold5	PGA_scaffold5||6895273||6895787||TESI_008240-RA||1||CDS||2985355877||20941||83.21	6895273	6895787	3.000000e-122	596
1.3876	0.4430	a28620_01	01||42770807||42772412||Aqcoe1G470700.1.v3.1||-1||CDS||809513515||7053||69.98	42772412	42770807	b57266_PGA_scaffold5	PGA_scaffold5||6887657||6891392||TESI_008239-RA||1||CDS||2985355874||20940||69.98	6887657	6891392	1.000000e-48	644
[truncated: 3,068,782 more chars]
