# Supplementary material for: Buxus and Tetracentron genomes help resolve eudicot genome history
Source: Nat Commun. 2022 Feb 2;13:643. doi: 10.1038/s41467-022-28312-w (PMC8810787; doi:10.1038/s41467-022-28312-w)
Supplement: Supplementary file 13 — Source Data [file 41467_2022_28312_MOESM13_ESM.zip › Source Data/Fig2c_Tetracentron-Nelumbo.synmap.ks.txt]

#This file contains synonymous rate values in the first two columns:
###  Mean Ks:  0.9770	Mean Kn: 0.2153
#Ks	Kn	a<db_genome_id>_<chr>	chr1||start1||stop1||name1||strand1||type1||db_feature_id1||genome_order1||percent_id1	start1	stop1	b<db_genome_id>_<chr>	chr2||start2||stop2||name2||strand2||type2||db_feature_id2||genome_order2||percent_id2	start2	stop2	eval	block_score	GEVO_link
0.7706	0.1773	a16884_megascaffold_1	megascaffold_1||75870||88779||NNU_022958-RA||-1||CDS||304067015||3||79.3	88779	75870	b57266_PGA_scaffold2	PGA_scaffold2||24772179||24774910||TESI_003053-RA||-1||CDS||2984642894||14956||79.3	24774910	24772179	1.500000e-70	50
0.6235	0.1500	a16884_megascaffold_1	megascaffold_1||212695||221161||NNU_022954-RA||1||CDS||304066982||7||82.6	212695	221161	b57266_PGA_scaffold2	PGA_scaffold2||25038334||25070857||TESI_003056-RA||1||CDS||2984642903||14959||82.6	25038334	25070857	5.600000e-200	100
1.3672	0.3622	a16884_megascaffold_1	megascaffold_1||270037||276199||NNU_022953-RA||1||CDS||304066973||8||82.84	270037	276199	b57266_PGA_scaffold2	PGA_scaffold2||25132920||25142345||TESI_003057-RA||1||CDS||2984642906||14960||82.84	25132920	25142345	1.000000e-250	150
0.6791	0.1614	a16884_megascaffold_1	megascaffold_1||277761||290571||NNU_022952-RA||-1||CDS||304066962||9||82.16	290571	277761	b57266_PGA_scaffold2	PGA_scaffold2||25176132||25203255||TESI_003058-RA||-1||CDS||2984642909||14961||82.16	25203255	25176132	1.000000e-250	200
0.8238	0.1441	a16884_megascaffold_1	megascaffold_1||352416||358434||NNU_022950-RA||-1||CDS||304066939||11||79.17	358434	352416	b57266_PGA_scaffold2	PGA_scaffold2||25209477||25216532||TESI_003059-RA||-1||CDS||2984642912||14962||79.17	25216532	25209477	1.000000e-250	250
1.5204	0.3306	a16884_megascaffold_1	megascaffold_1||536391||558461||NNU_022943-RA||1||CDS||304066885||18||72.33	536391	558461	b57266_PGA_scaffold2	PGA_scaffold2||25277773||25279331||TESI_003060-RA||1||CDS||2984642915||14963||72.33	25277773	25279331	1.000000e-250	300
0.8459	0.0720	a16884_megascaffold_1	megascaffold_1||588839||636386||NNU_022941-RA||-1||CDS||304066870||20||83.82	636386	588839	b57266_PGA_scaffold2	PGA_scaffold2||25304741||25316534||TESI_003061-RA||-1||CDS||2984642918||14964||83.82	25316534	25304741	1.000000e-250	350
1.1856	0.3251	a16884_megascaffold_1	megascaffold_1||782155||803134||NNU_022934-RA||-1||CDS||304066818||27||86.64	803134	782155	b57266_PGA_scaffold2	PGA_scaffold2||25374664||25383720||TESI_003064-RA||-1||CDS||2984642927||14967||86.64	25383720	25374664	5.300000e-87	400
###  Mean Ks:  16.0145	Mean Kn: 0.6863
#Ks	Kn	a<db_genome_id>_<chr>	chr1||start1||stop1||name1||strand1||type1||db_feature_id1||genome_order1||percent_id1	start1	stop1	b<db_genome_id>_<chr>	chr2||start2||stop2||name2||strand2||type2||db_feature_id2||genome_order2||percent_id2	start2	stop2	eval	block_score	GEVO_link
4.8568	0.4818	a16884_megascaffold_1	megascaffold_1||536391||558461||NNU_022943-RA||1||CDS||304066885||18||71.95	536391	558461	b57266_PGA_scaffold18	PGA_scaffold18||21517712||21522510||TESI_029092-RA||-1||CDS||2984310762||13212||71.95	21522510	21517712	1.500000e-94	50
13.5239	1.2141	a16884_megascaffold_1	megascaffold_1||1001435||1014500||NNU_022928-RA||1||CDS||304066771||33||82.62	1001435	1014500	b57266_PGA_scaffold18	PGA_scaffold18||21609403||21618587||TESI_029095-RA||-1||CDS||2984310771||13215||82.62	21618587	21609403	2.300000e-192	97
1.3568	0.3123	a16884_megascaffold_1	megascaffold_1||1151745||1163536||NNU_022922-RA||-1||CDS||304066730||39||79.94	1163536	1151745	b57266_PGA_scaffold18	PGA_scaffold18||21664896||21666670||TESI_029097-RA||-1||CDS||2984310777||13217||79.94	21666670	21664896	1.000000e-250	147
0.6800	0.1439	a16884_megascaffold_1	megascaffold_1||1467998||1475386||NNU_020733-RA||1||CDS||304060380||55||79.6	1467998	1475386	b57266_PGA_scaffold18	PGA_scaffold18||21750933||21755033||TESI_029098-RA||1||CDS||2984310780||13218||79.6	21750933	21755033	1.000000e-250	194
68.5489	1.1416	a16884_megascaffold_1	megascaffold_1||1508493||1529846||NNU_020734-RA||1||CDS||304060392||56||77.58	1508493	1529846	b57266_PGA_scaffold18	PGA_scaffold18||21803511||21817803||TESI_029100-RA||1||CDS||2984310786||13220||77.58	21803511	21817803	2.100000e-130	244
72.3368	1.7099	a16884_megascaffold_1	megascaffold_1||1570289||1573830||NNU_020735-RA||1||CDS||304060401||57||80.71	1570289	1573830	b57266_PGA_scaffold18	PGA_scaffold18||22015925||22026516||TESI_029103-RA||-1||CDS||2984310795||13223||80.71	22026516	22015925	1.500000e-25	268
2.1909	0.3472	a16884_megascaffold_1	megascaffold_1||1922003||1927306||NNU_020745-RA||-1||CDS||304060488||67||82.59	1927306	1922003	b57266_PGA_scaffold18	PGA_scaffold18||22223073||22242395||TESI_029105-RA||-1||CDS||2984310801||13225||82.59	22242395	22223073	2.000000e-74	318
2.7345	0.9317	a16884_megascaffold_1	megascaffold_1||2642915||2663027||NNU_020766-RA||1||CDS||304060652||88||81.88	2642915	2663027	b57266_PGA_scaffold18	PGA_scaffold18||22395363||22399564||TESI_029109-RA||1||CDS||2984310813||13229||81.88	22395363	22399564	4.400000e-30	341
0.7540	0.0733	a16884_megascaffold_1	megascaffold_1||2760008||2768273||NNU_020768-RA||-1||CDS||304060666||90||83.11	2768273	2760008	b57266_PGA_scaffold18	PGA_scaffold18||22436564||22449465||TESI_029110-RA||-1||CDS||2984310816||13230||83.11	22449465	22436564	1.000000e-250	391
8.2917	1.1140	a16884_megascaffold_1	megascaffold_1||2910179||2926322||NNU_020769-RA||-1||CDS||304060675||91||80.3	2926322	2910179	b57266_PGA_scaffold18	PGA_scaffold18||22695734||22701261||TESI_029112-RA||-1||CDS||2984310822||13232||80.3	22701261	22695734	4.300000e-82	441
0.8849	0.0793	a16884_megascaffold_1	megascaffold_1||3139809||3155982||NNU_020775-RA||-1||CDS||304060726||97||88.07	3155982	3139809	b57266_PGA_scaffold18	PGA_scaffold18||22791052||22801552||TESI_029113-RA||-1||CDS||2984310825||13233||88.07	22801552	22791052	3.000000e-182	491
###  Mean Ks:  10.5402	Mean Kn: 0.5078
#Ks	Kn	a<db_genome_id>_<chr>	chr1||start1||stop1||name1||strand1||type1||db_feature_id1||genome_order1||percent_id1	start1	stop1	b<db_genome_id>_<chr>	chr2||start2||stop2||name2||strand2||type2||db_feature_id2||genome_order2||percent_id2	start2	stop2	eval	block_score	GEVO_link
1.5066	0.2725	a16884_megascaffold_1	megascaffold_1||536391||558461||NNU_022943-RA||1||CDS||304066885||18||69.61	536391	558461	b57266_PGA_scaffold3	PGA_scaffold3||55551854||55553322||TESI_006198-RA||1||CDS||2984917653||18537||69.61	55551854	55553322	1.100000e-232	50
0.6464	0.0815	a16884_megascaffold_1	megascaffold_1||588839||636386||NNU_022941-RA||-1||CDS||304066870||20||84.93	636386	588839	b57266_PGA_scaffold3	PGA_scaffold3||55740786||55761933||TESI_006200-RA||-1||CDS||2984917659||18539||84.93	55761933	55740786	1.000000e-250	100
1.0141	0.0753	a16884_megascaffold_1	megascaffold_1||899530||900968||NNU_022932-RA||1||CDS||304066802||29||83.7	899530	900968	b57266_PGA_scaffold3	PGA_scaffold3||55821793||55834936||TESI_006203-RA||1||CDS||2984917668||18542||83.7	55821793	55834936	9.500000e-78	150
6.4651	1.1464	a16884_megascaffold_1	megascaffold_1||1001435||1014500||NNU_022928-RA||1||CDS||304066771||33||71.98	1001435	1014500	b57266_PGA_scaffold3	PGA_scaffold3||55867333||55889228||TESI_006205-RA||-1||CDS||2984917674||18544||71.98	55889228	55867333	6.000000e-204	200
43.0689	0.9633	a16884_megascaffold_1	megascaffold_1||1151745||1163536||NNU_022922-RA||-1||CDS||304066730||39||62.25	1163536	1151745	b57266_PGA_scaffold3	PGA_scaffold3||57279388||57282487||TESI_006212-RA||1||CDS||2984917695||18551||62.25	57279388	57282487	1.200000e-07	206
###  Mean Ks:  2.6580	Mean Kn: 0.3517
#Ks	Kn	a<db_genome_id>_<chr>	chr1||start1||stop1||name1||strand1||type1||db_feature_id1||genome_order1||percent_id1	start1	stop1	b<db_genome_id>_<chr>	chr2||start2||stop2||name2||strand2||type2||db_feature_id2||genome_order2||percent_id2	start2	stop2	eval	block_score	GEVO_link
9.6036	1.0807	a16884_megascaffold_1	megascaffold_1||1001435||1014500||NNU_022928-RA||1||CDS||304066771||33||84.52	1001435	1014500	b57266_PGA_scaffold4	PGA_scaffold4||45258160||45274608||TESI_007597-RA||1||CDS||2985123665||20102||84.52	45258160	45274608	2.600000e-197	50
1.2908	0.2117	a16884_megascaffold_1	megascaffold_1||1261835||1272623||NNU_022913-RA||-1||CDS||304066663||48||72.1	1272623	1261835	b57266_PGA_scaffold4	PGA_scaffold4||45232999||45235074||TESI_007596-RA||1||CDS||2985123662||20101||72.1	45232999	45235074	2.800000e-175	97
0.7763	0.1581	a16884_megascaffold_1	megascaffold_1||1418591||1424371||NNU_020731-RA||1||CDS||304060363||53||80.14	1418591	1424371	b57266_PGA_scaffold4	PGA_scaffold4||45165548||45168379||TESI_007592-RA||-1||CDS||2985123650||20097||80.14	45168379	45165548	2.100000e-228	147
0.6450	0.1307	a16884_megascaffold_1	megascaffold_1||1467998||1475386||NNU_020733-RA||1||CDS||304060380||55||78.91	1467998	1475386	b57266_PGA_scaffold4	PGA_scaffold4||45134106||45138938||TESI_007591-RA||-1||CDS||2985123647||20096||78.91	45138938	45134106	1.000000e-250	197
0.9745	0.1771	a16884_megascaffold_1	megascaffold_1||1575953||1579254||NNU_020736-RA||-1||CDS||304060407||58||77.67	1579254	1575953	b57266_PGA_scaffold4	PGA_scaffold4||45077187||45080411||TESI_007588-RA||-1||CDS||2985123638||20093||77.67	45080411	45077187	2.800000e-213	247
###  Mean Ks:  1.0868	Mean Kn: 0.2712
#Ks	Kn	a<db_genome_id>_<chr>	chr1||start1||stop1||name1||strand1||type1||db_feature_id1||genome_order1||percent_id1	start1	stop1	b<db_genome_id>_<chr>	chr2||start2||stop2||name2||strand2||type2||db_feature_id2||genome_order2||percent_id2	start2	stop2	eval	block_score	GEVO_link
0.9726	0.0979	a16884_megascaffold_1	megascaffold_1||1655574||1659618||NNU_020738-RA||-1||CDS||304060428||60||79.56	1659618	1655574	b57266_PGA_scaffold2	PGA_scaffold2||25514697||25517821||TESI_003072-RA||-1||CDS||2984642951||14975||79.56	25517821	25514697	1.000000e-250	50
0.7515	0.1191	a16884_megascaffold_1	megascaffold_1||1668537||1680868||NNU_020739-RA||-1||CDS||304060441||61||80.39	1680868	1668537	b57266_PGA_scaffold2	PGA_scaffold2||25541440||25547729||TESI_003073-RA||-1||CDS||2984642954||14976||80.39	25547729	25541440	7.400000e-186	100
1.4052	0.3786	a16884_megascaffold_1	megascaffold_1||1879988||1892666||NNU_020744-RA||1||CDS||304060477||66||88.44	1879988	1892666	b57266_PGA_scaffold2	PGA_scaffold2||25744123||25744975||TESI_003080-RA||1||CDS||2984642975||14983||88.44	25744123	25744975	4.700000e-63	150
0.8971	0.2642	a16884_megascaffold_1	megascaffold_1||2107988||2109728||NNU_020751-RA||-1||CDS||304060530||73||83.47	2109728	2107988	b57266_PGA_scaffold2	PGA_scaffold2||25789052||25791202||TESI_003083-RA||-1||CDS||2984642984||14986||83.47	25791202	25789052	2.200000e-68	200
0.9274	0.1619	a16884_megascaffold_1	megascaffold_1||2345688||2350161||NNU_020755-RA||-1||CDS||304060560||77||83.61	2350161	2345688	b57266_PGA_scaffold2	PGA_scaffold2||25891016||25894258||TESI_003088-RA||-1||CDS||2984642999||14991||83.61	25894258	25891016	3.400000e-246	250
1.5668	0.6054	a16884_megascaffold_1	megascaffold_1||2417072||2441411||NNU_020756-RA||-1||CDS||304060570||78||72.98	2441411	2417072	b57266_PGA_scaffold2	PGA_scaffold2||25945805||25959557||TESI_003089-RA||-1||CDS||2984643002||14992||72.98	25959557	25945805	1.100000e-45	295
###  Mean Ks:  19.8955	Mean Kn: 0.6861
#Ks	Kn	a<db_genome_id>_<chr>	chr1||start1||stop1||name1||strand1||type1||db_feature_id1||genome_order1||percent_id1	start1	stop1	b<db_genome_id>_<chr>	chr2||start2||stop2||name2||strand2||type2||db_feature_id2||genome_order2||percent_id2	start2	stop2	eval	block_score	GEVO_link
0.8893	0.1263	a16884_megascaffold_1	megascaffold_1||3515756||3549802||NNU_019041-RA||1||CDS||304055787||104||86.17	3515756	3549802	b57266_PGA_scaffold4	PGA_scaffold4||31469375||31485530||TESI_007149-RA||1||CDS||2985122321||19654||86.17	31469375	31485530	1.000000e-250	50
13.0151	1.1986	a16884_megascaffold_1	megascaffold_1||3643214||3649260||NNU_019046-RA||-1||CDS||304055828||109||68.2	3649260	3643214	b57266_PGA_scaffold4	PGA_scaffold4||31338231||31348412||TESI_007147-RA||1||CDS||2985122315||19652||68.2	31338231	31348412	3.800000e-74	100
69.0892	1.2856	a16884_megascaffold_1	megascaffold_1||4196844||4205603||NNU_019061-RA||-1||CDS||304055933||124||79.31	4205603	4196844	b57266_PGA_scaffold4	PGA_scaffold4||30741010||30744274||TESI_007139-RA||1||CDS||2985122291||19644||79.31	30741010	30744274	2.700000e-55	147
0.7893	0.1636	a16884_megascaffold_1	megascaffold_1||4311197||4325710||NNU_019066-RA||1||CDS||304055977||129||87.98	4311197	4325710	b57266_PGA_scaffold4	PGA_scaffold4||30681861||30688670||TESI_007138-RA||-1||CDS||2985122288||19643||87.98	30688670	30681861	1.000000e-250	197
0.6552	0.2384	a16884_megascaffold_1	megascaffold_1||4496424||4513885||NNU_019071-RA||1||CDS||304056009||134||78.0	4496424	4513885	b57266_PGA_scaffold4	PGA_scaffold4||30553110||30553873||TESI_007137-RA||-1||CDS||2985122285||19642||78.0	30553873	30553110	2.800000e-57	247
56.6321	1.3168	a16884_megascaffold_1	megascaffold_1||4838999||4842410||NNU_019076-RA||-1||CDS||304056049||138||78.78	4842410	4838999	b57266_PGA_scaffold4	PGA_scaffold4||29941166||29944491||TESI_007134-RA||-1||CDS||2985122276||19639||78.78	29944491	29941166	1.000000e-250	297
0.8321	0.1399	a16884_megascaffold_1	megascaffold_1||5034439||5038391||NNU_019081-RA||1||CDS||304056082||144||89.7	5034439	5038391	b57266_PGA_scaffold4	PGA_scaffold4||29447962||29462155||TESI_007131-RA||-1||CDS||2985122267||19636||89.7	29462155	29447962	4.600000e-157	347
1.3373	0.1167	a16884_megascaffold_1	megascaffold_1||5044793||5055423||NNU_019082-RA||-1||CDS||304056091||145||76.66	5055423	5044793	b57266_PGA_scaffold4	PGA_scaffold4||28756033||28758834||TESI_007119-RA||1||CDS||2985122231||19624||76.66	28756033	28758834	1.000000e-250	394
72.6160	1.1909	a16884_megascaffold_1	megascaffold_1||5352083||5376634||NNU_019096-RA||-1||CDS||304056184||159||88.87	5376634	5352083	b57266_PGA_scaffold4	PGA_scaffold4||28611941||28626822||TESI_007115-RA||1||CDS||2985122219||19620||88.87	28611941	28626822	4.100000e-236	441
0.7255	0.2363	a16884_megascaffold_1	megascaffold_1||5435610||5449697||NNU_019098-RA||-1||CDS||304056199||161||73.3	5449697	5435610	b57266_PGA_scaffold4	PGA_scaffold4||28473187||28475842||TESI_007112-RA||1||CDS||2985122210||19617||73.3	28473187	28475842	3.100000e-212	491
2.2694	1.5340	a16884_megascaffold_1	megascaffold_1||5605180||5613589||NNU_019104-RA||-1||CDS||304056255||167||85.23	5613589	5605180	b57266_PGA_scaffold4	PGA_scaffold4||28414936||28433390||TESI_007111-RA||1||CDS||2985122207||19616||85.23	28414936	28433390	2.800000e-75	541
###  Mean Ks:  7.5176	Mean Kn: 0.3613
#Ks	Kn	a<db_genome_id>_<chr>	chr1||start1||stop1||name1||strand1||type1||db_feature_id1||genome_order1||percent_id1	start1	stop1	b<db_genome_id>_<chr>	chr2||start2||stop2||name2||strand2||type2||db_feature_id2||genome_order2||percent_id2	start2	stop2	eval	block_score	GEVO_link
0.9038	0.1960	a16884_megascaffold_1	megascaffold_1||3811730||3815679||NNU_019049-RA||1||CDS||304055852||112||83.5	3811730	3815679	b57266_PGA_scaffold1	PGA_scaffold1||31960138||31967748||TESI_001063-RA||-1||CDS||2983080766||1105||83.5	31967748	31960138	2.600000e-184	50
1.2319	0.2866	a16884_megascaffold_1	megascaffold_1||3847806||3856313||NNU_019050-RA||1||CDS||304055859||113||84.15	3847806	3856313	b57266_PGA_scaffold1	PGA_scaffold1||31895398||31903608||TESI_001062-RA||-1||CDS||2983080763||1104||84.15	31903608	31895398	1.000000e-250	100
1.2594	0.1314	a16884_megascaffold_1	megascaffold_1||3860845||3870776||NNU_019051-RA||1||CDS||304055867||114||78.15	3860845	3870776	b57266_PGA_scaffold1	PGA_scaffold1||31853799||31854744||TESI_001061-RA||-1||CDS||2983080760||1103||78.15	31854744	31853799	2.400000e-155	150
6.4020	1.1293	a16884_megascaffold_1	megascaffold_1||3951160||3963774||NNU_019054-RA||-1||CDS||304055887||117||79.18	3963774	3951160	b57266_PGA_scaffold1	PGA_scaffold1||31525207||31528197||TESI_001053-RA||1||CDS||2983080736||1095||79.18	31525207	31528197	1.700000e-68	200
1.3322	0.3728	a16884_megascaffold_1	megascaffold_1||4206742||4220320||NNU_019062-RA||1||CDS||304055940||125||84.76	4206742	4220320	b57266_PGA_scaffold1	PGA_scaffold1||31476780||31478929||TESI_001052-RA||-1||CDS||2983080733||1094||84.76	31478929	31476780	2.800000e-110	250
1.3203	0.2918	a16884_megascaffold_1	megascaffold_1||4263862||4265688||NNU_019064-RA||1||CDS||304055960||127||75.82	4263862	4265688	b57266_PGA_scaffold1	PGA_scaffold1||31190098||31359598||TESI_001050-RA||-1||CDS||2983080727||1092||75.82	31359598	31190098	6.300000e-90	300
0.8953	0.2139	a16884_megascaffold_1	megascaffold_1||5034439||5038391||NNU_019081-RA||1||CDS||304056082||144||79.03	5034439	5038391	b57266_PGA_scaffold1	PGA_scaffold1||30221423||30226829||TESI_001037-RA||1||CDS||2983080688||1079||79.03	30221423	30226829	4.600000e-162	347
1.5323	0.1755	a16884_megascaffold_1	megascaffold_1||5044793||5055423||NNU_019082-RA||-1||CDS||304056091||145||71.13	5055423	5044793	b57266_PGA_scaffold1	PGA_scaffold1||30030992||30034694||TESI_001036-RA||-1||CDS||2983080685||1078||71.13	30034694	30030992	6.100000e-242	397
1.0073	0.1965	a16884_megascaffold_1	megascaffold_1||5088855||5096871||NNU_019084-RA||1||CDS||304056104||147||78.25	5088855	5096871	b57266_PGA_scaffold1	PGA_scaffold1||29856270||29859229||TESI_001033-RA||1||CDS||2983080676||1075||78.25	29856270	29859229	1.000000e-250	447
0.7576	0.1228	a16884_megascaffold_1	megascaffold_1||5578761||5584484||NNU_019102-RA||1||CDS||304056233||165||80.25	5578761	5584484	b57266_PGA_scaffold1	PGA_scaffold1||29612819||29618126||TESI_001031-RA||-1||CDS||2983080670||1073||80.25	29618126	29612819	1.000000e-250	494
66.0516	0.8582	a16884_megascaffold_1	megascaffold_1||5655878||5668673||NNU_024020-RA||-1||CDS||304069441||168||81.25	5668673	5655878	b57266_PGA_scaffold1	PGA_scaffold1||29597017||29601772||TESI_001030-RA||1||CDS||2983080667||1072||81.25	29597017	29601772	1.000000e-250	544
###  Mean Ks:  17.0162	Mean Kn: 0.7370
#Ks	Kn	a<db_genome_id>_<chr>	chr1||start1||stop1||name1||strand1||type1||db_feature_id1||genome_order1||percent_id1	start1	stop1	b<db_genome_id>_<chr>	chr2||start2||stop2||name2||strand2||type2||db_feature_id2||genome_order2||percent_id2	start2	stop2	eval	block_score	GEVO_link
61.8943	1.2719	a16884_megascaffold_1	megascaffold_1||6265104||6272137||NNU_024044-RA||1||CDS||304069611||192||71.91	6265104	6272137	b57266_PGA_scaffold4	PGA_scaffold4||31832823||31841343||TESI_007154-RA||1||CDS||2985122336||19659||71.91	31832823	31841343	8.200000e-168	50
0.9033	0.2007	a16884_megascaffold_1	megascaffold_1||6410895||6424295||NNU_024051-RA||1||CDS||304069669||199||78.48	6410895	6424295	b57266_PGA_scaffold4	PGA_scaffold4||31919162||31926542||TESI_007157-RA||-1||CDS||2985122345||19662||78.48	31926542	31919162	1.000000e-250	100
1.7807	0.2688	a16884_megascaffold_1	megascaffold_1||6532787||6534109||NNU_024055-RA||1||CDS||304069702||203||67.9	6532787	6534109	b57266_PGA_scaffold4	PGA_scaffold4||31972909||31984853||TESI_007158-RA||1||CDS||2985122348||19663||67.9	31972909	31984853	4.000000e-189	150
0.7905	0.2675	a16884_megascaffold_1	megascaffold_1||6637832||6640169||NNU_024059-RA||1||CDS||304069734||207||80.53	6637832	6640169	b57266_PGA_scaffold4	PGA_scaffold4||32037642||32045919||TESI_007159-RA||1||CDS||2985122351||19664||80.53	32037642	32045919	1.800000e-76	200
67.4441	1.3237	a16884_megascaffold_1	megascaffold_1||6738611||6770747||NNU_020156-RA||1||CDS||304057665||208||87.77	6738611	6770747	b57266_PGA_scaffold4	PGA_scaffold4||32111065||32114254||TESI_007160-RA||1||CDS||2985122354||19665||87.77	32111065	32114254	2.000000e-186	250
0.9029	0.1359	a16884_megascaffold_1	megascaffold_1||6820143||6823924||NNU_020158-RA||1||CDS||304057682||210||84.63	6820143	6823924	b57266_PGA_scaffold4	PGA_scaffold4||32151749||32164703||TESI_007163-RA||1||CDS||2985122363||19668||84.63	32151749	32164703	3.300000e-186	300
0.7288	0.3501	a16884_megascaffold_1	megascaffold_1||7245796||7248051||NNU_020176-RA||1||CDS||304057810||228||75.0	7245796	7248051	b57266_PGA_scaffold4	PGA_scaffold4||32229495||32231663||TESI_007167-RA||1||CDS||2985122375||19672||75.0	32229495	32231663	3.200000e-29	325
1.6847	2.0771	a16884_megascaffold_1	megascaffold_1||7251339||7252210||NNU_020177-RA||1||CDS||304057820||229||85.42	7251339	7252210	b57266_PGA_scaffold4	PGA_scaffold4||32268055||32270597||TESI_007170-RA||1||CDS||2985122384||19675||85.42	32268055	32270597	3.800000e-07	331
###  Mean Ks:  7.5871	Mean Kn: 0.3480
#Ks	Kn	a<db_genome_id>_<chr>	chr1||start1||stop1||name1||strand1||type1||db_feature_id1||genome_order1||percent_id1	start1	stop1	b<db_genome_id>_<chr>	chr2||start2||stop2||name2||strand2||type2||db_feature_id2||genome_order2||percent_id2	start2	stop2	eval	block_score	GEVO_link
1.4398	0.1290	a16884_megascaffold_1	megascaffold_1||7524426||7535463||NNU_020189-RA||-1||CDS||304057902||241||76.8	7535463	7524426	b57266_PGA_scaffold3	PGA_scaffold3||9464735||9466094||TESI_004683-RA||-1||CDS||2984913108||17022||76.8	9466094	9464735	1.000000e-250	50
3.3232	0.2101	a16884_megascaffold_1	megascaffold_1||7593011||7593490||NNU_020191-RA||1||CDS||304057915||243||70.16	7593011	7593490	b57266_PGA_scaffold3	PGA_scaffold3||9493548||9494261||TESI_004685-RA||1||CDS||2984913114||17024||70.16	9493548	9494261	5.000000e-74	100
0.9856	0.2007	a16884_megascaffold_1	megascaffold_1||7597963||7598661||NNU_020192-RA||1||CDS||304057921||244||75.78	7597963	7598661	b57266_PGA_scaffold3	PGA_scaffold3||9497422||9498932||TESI_004686-RA||1||CDS||2984913117||17025||75.78	9497422	9498932	7.700000e-149	150
0.8675	0.1203	a16884_megascaffold_1	megascaffold_1||7696781||7701885||NNU_020198-RA||1||CDS||304057958||250||79.45	7696781	7701885	b57266_PGA_scaffold3	PGA_scaffold3||9519055||9526773||TESI_004687-RA||1||CDS||2984913120||17026||79.45	9519055	9526773	1.000000e-250	200
0.6570	0.1335	a16884_megascaffold_1	megascaffold_1||7836522||7842855||NNU_020203-RA||1||CDS||304057991||255||80.1	7836522	7842855	b57266_PGA_scaffold3	PGA_scaffold3||9552361||9565889||TESI_004689-RA||1||CDS||2984913126||17028||80.1	9552361	9565889	4.900000e-168	250
0.9927	0.2887	a16884_megascaffold_1	megascaffold_1||7934365||7937493||NNU_020206-RA||-1||CDS||304058022||258||75.04	7937493	7934365	b57266_PGA_scaffold3	PGA_scaffold3||9577782||9579767||TESI_004690-RA||-1||CDS||2984913129||17029||75.04	9579767	9577782	3.000000e-149	300
0.9234	0.1717	a16884_megascaffold_1	megascaffold_1||8003843||8005690||NNU_020209-RA||1||CDS||304058045||261||75.39	8003843	8005690	b57266_PGA_scaffold3	PGA_scaffold3||9672610||9674451||TESI_004694-RA||1||CDS||2984913141||17033||75.39	9672610	9674451	1.000000e-250	350
0.8863	0.1984	a16884_megascaffold_1	megascaffold_1||8078818||8114956||NNU_020212-RA||1||CDS||304058066||264||87.56	8078818	8114956	b57266_PGA_scaffold3	PGA_scaffold3||9700236||9718265||TESI_004696-RA||1||CDS||2984913147||17035||87.56	9700236	9718265	3.500000e-152	400
66.6658	1.0138	a16884_megascaffold_1	megascaffold_1||8170588||8174498||NNU_020213-RA||1||CDS||304058074||265||86.35	8170588	8174498	b57266_PGA_scaffold3	PGA_scaffold3||9764029||9769401||TESI_004699-RA||-1||CDS||2984913156||17038||86.35	9769401	9764029	2.400000e-115	450
10.9249	1.0721	a16884_megascaffold_1	megascaffold_1||8210404||8216820||NNU_020215-RA||-1||CDS||304058089||267||75.49	8216820	8210404	b57266_PGA_scaffold3	PGA_scaffold3||9769638||9770125||TESI_004700-RA||1||CDS||2984913159||17039||75.49	9769638	9770125	6.200000e-62	500
1.0504	0.0987	a16884_megascaffold_1	megascaffold_1||8248344||8249192||NNU_020217-RA||1||CDS||304058102||269||79.64	8248344	8249192	b57266_PGA_scaffold3	PGA_scaffold3||9794900||9795754||TESI_004701-RA||1||CDS||2984913162||17040||79.64	9794900	9795754	9.200000e-222	550
1.1183	0.1498	a16884_megascaffold_1	megascaffold_1||8285115||8287153||NNU_020219-RA||-1||CDS||304058116||271||80.95	8287153	8285115	b57266_PGA_scaffold3	PGA_scaffold3||9817584||9818102||TESI_004702-RA||-1||CDS||2984913165||17041||80.95	9818102	9817584	7.700000e-117	600
64.8080	1.2422	a16884_megascaffold_1	megascaffold_1||8432471||8439329||NNU_020225-RA||1||CDS||304058155||277||79.25	8432471	8439329	b57266_PGA_scaffold3	PGA_scaffold3||9848130||9852485||TESI_004705-RA||1||CDS||2984913174||17044||79.25	9848130	9852485	3.100000e-93	650
0.7735	0.1586	a16884_megascaffold_1	megascaffold_1||8482462||8502045||NNU_020228-RA||1||CDS||304058182||280||83.6	8482462	8502045	b57266_PGA_scaffold3	PGA_scaffold3||9861058||9873841||TESI_004706-RA||1||CDS||2984913177||17045||83.6	9861058	9873841	3.300000e-207	700
1.2579	0.1104	a16884_megascaffold_1	megascaffold_1||8508126||8514467||NNU_020229-RA||1||CDS||304058191||281||76.03	8508126	8514467	b57266_PGA_scaffold3	PGA_scaffold3||9882759||9883289||TESI_004707-RA||1||CDS||2984913180||17046||76.03	9882759	9883289	4.500000e-101	750
4.0199	1.1970	a16884_megascaffold_1	megascaffold_1||8565188||8568717||NNU_020231-RA||1||CDS||304058203||283||86.35	8565188	8568717	b57266_PGA_scaffold3	PGA_scaffold3||9939354||9940150||TESI_004709-RA||1||CDS||2984913186||17048||86.35	9939354	9940150	2.600000e-153	800
1.2920	0.3255	a16884_megascaffold_1	megascaffold_1||8597821||8598403||NNU_020233-RA||1||CDS||304058216||285||68.98	8597821	8598403	b57266_PGA_scaffold3	PGA_scaffold3||9971233||9973058||TESI_004712-RA||1||CDS||2984913195||17051||68.98	9971233	9973058	2.400000e-40	839
1.3625	0.1495	a16884_megascaffold_1	megascaffold_1||8619987||8627862||NNU_020235-RA||1||CDS||304058230||287||86.78	8619987	8627862	b57266_PGA_scaffold3	PGA_scaffold3||9989864||9990332||TESI_004714-RA||1||CDS||2984913201||17053||86.78	9989864	9990332	5.000000e-52	889
0.7702	0.0861	a16884_megascaffold_1	megascaffold_1||8668644||8672217||NNU_020237-RA||-1||CDS||304058245||289||80.2	8672217	8668644	b57266_PGA_scaffold3	PGA_scaffold3||10004572||10008525||TESI_004715-RA||-1||CDS||2984913204||17054||80.2	10008525	10004572	1.000000e-250	939
1.1811	0.1617	a16884_megascaffold_1	megascaffold_1||9086856||9088730||NNU_020714-RA||1||CDS||304060242||303||76.41	9086856	9088730	b57266_PGA_scaffold3	PGA_scaffold3||10081249||10088506||TESI_004717-RA||-1||CDS||2984913210||17056||76.41	10088506	10081249	2.400000e-218	986
0.8248	0.3048	a16884_megascaffold_1	megascaffold_1||9151108||9156140||NNU_020709-RA||-1||CDS||304060199||308||75.61	9156140	9151108	b57266_PGA_scaffold3	PGA_scaffold3||10095602||10098456||TESI_004718-RA||-1||CDS||2984913213||17057||75.61	10098456	10095602	6.500000e-185	1036
0.7907	0.1336	a16884_megascaffold_1	megascaffold_1||9165334||9176971||NNU_020707-RA||1||CDS||304060176||310||77.47	9165334	9176971	b57266_PGA_scaffold3	PGA_scaffold3||10115908||10127070||TESI_004719-RA||1||CDS||2984913216||17058||77.47	10115908	10127070	2.100000e-213	1086
###  Mean Ks:  15.3337	Mean Kn: 0.4549
#Ks	Kn	a<db_genome_id>_<chr>	chr1||start1||stop1||name1||strand1||type1||db_feature_id1||genome_order1||percent_id1	start1	stop1	b<db_genome_id>_<chr>	chr2||start2||stop2||name2||strand2||type2||db_feature_id2||genome_order2||percent_id2	start2	stop2	eval	block_score	GEVO_link
0.7954	0.2122	a16884_megascaffold_1	megascaffold_1||7620329||7625880||NNU_020195-RA||-1||CDS||304057936||248||79.52	7625880	7620329	b57266_PGA_scaffold13	PGA_scaffold13||19834914||19846612||TESI_022346-RA||1||CDS||2983717242||7190||79.52	19834914	19846612	1.000000e-250	50
1.0358	0.1263	a16884_megascaffold_1	megascaffold_1||7696781||7701885||NNU_020198-RA||1||CDS||304057958||250||79.35	7696781	7701885	b57266_PGA_scaffold13	PGA_scaffold13||19805262||19808165||TESI_022345-RA||-1||CDS||2983717239||7189||79.35	19808165	19805262	1.100000e-147	100
1.3447	0.3624	a16884_megascaffold_1	megascaffold_1||7747512||7756050||NNU_020200-RA||-1||CDS||304057969||252||87.5	7756050	7747512	b57266_PGA_scaffold13	PGA_scaffold13||19798760||19803444||TESI_022344-RA||1||CDS||2983717236||7188||87.5	19798760	19803444	3.000000e-74	150
0.7733	0.1945	a16884_megascaffold_1	megascaffold_1||7836522||7842855||NNU_020203-RA||1||CDS||304057991||255||80.25	7836522	7842855	b57266_PGA_scaffold13	PGA_scaffold13||19781214||19788551||TESI_022343-RA||-1||CDS||2983717233||7187||80.25	19788551	19781214	1.300000e-165	200
0.6548	0.0924	a16884_megascaffold_1	megascaffold_1||7864135||7874840||NNU_020204-RA||1||CDS||304058000||256||84.19	7864135	7874840	b57266_PGA_scaffold13	PGA_scaffold13||19754206||19762757||TESI_022342-RA||-1||CDS||2983717230||7186||84.19	19762757	19754206	7.800000e-216	250
69.6763	1.4014	a16884_megascaffold_1	megascaffold_1||7906545||7923858||NNU_020205-RA||1||CDS||304058014||257||89.72	7906545	7923858	b57266_PGA_scaffold13	PGA_scaffold13||19741844||19742644||TESI_022341-RA||-1||CDS||2983717227||7185||89.72	19742644	19741844	9.500000e-31	280
0.9334	0.2379	a16884_megascaffold_1	megascaffold_1||7934365||7937493||NNU_020206-RA||-1||CDS||304058022||258||72.98	7937493	7934365	b57266_PGA_scaffold13	PGA_scaffold13||19728184||19730551||TESI_022339-RA||1||CDS||2983717221||7183||72.98	19728184	19730551	1.000000e-250	330
1.2099	0.2919	a16884_megascaffold_1	megascaffold_1||8078818||8114956||NNU_020212-RA||1||CDS||304058066||264||85.78	8078818	8114956	b57266_PGA_scaffold13	PGA_scaffold13||19641241||19654338||TESI_022337-RA||-1||CDS||2983717215||7181||85.78	19654338	19641241	4.500000e-141	380
7.7614	1.3091	a16884_megascaffold_1	megascaffold_1||8170588||8174498||NNU_020213-RA||1||CDS||304058074||265||87.05	8170588	8174498	b57266_PGA_scaffold13	PGA_scaffold13||19575914||19603185||TESI_022336-RA||-1||CDS||2983717212||7180||87.05	19603185	19575914	3.300000e-119	430
62.9645	1.2395	a16884_megascaffold_1	megascaffold_1||8175090||8177180||NNU_020214-RA||-1||CDS||304058083||266||73.29	8177180	8175090	b57266_PGA_scaffold13	PGA_scaffold13||19555207||19561850||TESI_022332-RA||1||CDS||2983717200||7176||73.29	19555207	19561850	1.300000e-129	480
72.0941	1.1402	a16884_megascaffold_1	megascaffold_1||8210404||8216820||NNU_020215-RA||-1||CDS||304058089||267||85.6	8216820	8210404	b57266_PGA_scaffold13	PGA_scaffold13||19496278||19527828||TESI_022329-RA||-1||CDS||2983717191||7173||85.6	19527828	19496278	2.600000e-155	530
0.8316	0.3846	a16884_megascaffold_1	megascaffold_1||8391929||8397514||NNU_020224-RA||1||CDS||304058147||276||71.59	8391929	8397514	b57266_PGA_scaffold13	PGA_scaffold13||19408900||19425866||TESI_022328-RA||-1||CDS||2983717188||7172||71.59	19425866	19408900	4.800000e-196	580
0.6292	0.0544	a16884_megascaffold_1	megascaffold_1||8432471||8439329||NNU_020225-RA||1||CDS||304058155||277||87.14	8432471	8439329	b57266_PGA_scaffold13	PGA_scaffold13||19376406||19384436||TESI_022327-RA||-1||CDS||2983717185||7171||87.14	19384436	19376406	1.000000e-250	630
1.1943	0.1552	a16884_megascaffold_1	megascaffold_1||8508126||8514467||NNU_020229-RA||1||CDS||304058191||281||78.39	8508126	8514467	b57266_PGA_scaffold13	PGA_scaffold13||19351257||19351850||TESI_022326-RA||-1||CDS||2983717182||7170||78.39	19351850	19351257	3.100000e-108	680
0.9778	0.0935	a16884_megascaffold_1	megascaffold_1||8565188||8568717||NNU_020231-RA||1||CDS||304058203||283||84.86	8565188	8568717	b57266_PGA_scaffold13	PGA_scaffold13||19327553||19340257||TESI_022325-RA||-1||CDS||2983717179||7169||84.86	19340257	19327553	4.900000e-250	730
0.8588	0.1661	a16884_megascaffold_1	megascaffold_1||8586628||8590071||NNU_020232-RA||-1||CDS||304058210||284||77.14	8590071	8586628	b57266_PGA_scaffold13	PGA_scaffold13||19321660||19329449||TESI_022324-RA||1||CDS||2983717176||7168||77.14	19321660	19329449	3.800000e-144	780
1.3581	0.3599	a16884_megascaffold_1	megascaffold_1||8597821||8598403||NNU_020233-RA||1||CDS||304058216||285||65.42	8597821	8598403	b57266_PGA_scaffold13	PGA_scaffold13||19295385||19296999||TESI_022323-RA||-1||CDS||2983717173||7167||65.42	19296999	19295385	6.100000e-62	830
2.1195	0.4212	a16884_megascaffold_1	megascaffold_1||8619987||8627862||NNU_020235-RA||1||CDS||304058230||287||85.8	8619987	8627862	b57266_PGA_scaffold13	PGA_scaffold13||19279441||19288936||TESI_022322-RA||-1||CDS||2983717170||7166||85.8	19288936	19279441	4.600000e-51	880
0.8143	0.1277	a16884_megascaffold_1	megascaffold_1||8668644||8672217||NNU_020237-RA||-1||CDS||304058245||289||83.06	8672217	8668644	b57266_PGA_scaffold13	PGA_scaffold13||19267346||19271217||TESI_022321-RA||1||CDS||2983717167||7165||83.06	19267346	19271217	4.000000e-241	930
0.6300	0.1006	a16884_megascaffold_1	megascaffold_1||8884984||8889551||NNU_020722-RA||1||CDS||304060301||295||82.51	8884984	8889551	b57266_PGA_scaffold13	PGA_scaffold13||19168718||19173300||TESI_022316-RA||1||CDS||2983717152||7160||82.51	19168718	19173300	3.100000e-238	980
0.8452	0.0497	a16884_megascaffold_1	megascaffold_1||8891587||8896689||NNU_020721-RA||-1||CDS||304060291||296||85.63	8896689	8891587	b57266_PGA_scaffold13	PGA_scaffold13||19146524||19153033||TESI_022314-RA||1||CDS||2983717146||7158||85.63	19146524	19153033	1.000000e-250	1030
62.4311	1.3389	a16884_megascaffold_1	megascaffold_1||9014691||9016309||NNU_020717-RA||1||CDS||304060265||300||81.74	9014691	9016309	b57266_PGA_scaffold13	PGA_scaffold13||19096054||19109774||TESI_022312-RA||-1||CDS||2983717140||7156||81.74	19109774	19096054	6.400000e-26	1055
4.2984	1.0768	a16884_megascaffold_1	megascaffold_1||9096591||9099855||NNU_020711-RA||-1||CDS||304060223||306||76.07	9099855	9096591	b57266_PGA_scaffold13	PGA_scaffold13||19020817||19023016||TESI_022308-RA||-1||CDS||2983717128||7152||76.07	19023016	19020817	1.100000e-176	1105
0.7454	0.1273	a16884_megascaffold_1	megascaffold_1||9138717||9149453||NNU_020710-RA||1||CDS||304060211||307||78.5	9138717	9149453	b57266_PGA_scaffold13	PGA_scaffold13||18970541||18982970||TESI_022306-RA||-1||CDS||2983717122||7150||78.5	18982970	18970541	8.100000e-197	1155
2.2633	0.4984	a16884_megascaffold_1	megascaffold_1||9213875||9220482||NNU_020704-RA||1||CDS||304060158||313||69.47	9213875	9220482	b57266_PGA_scaffold13	PGA_scaffold13||18940859||18943813||TESI_022305-RA||-1||CDS||2983717119||7149||69.47	18943813	18940859	5.500000e-53	1205
69.7050	0.5689	a16884_megascaffold_1	megascaffold_1||9221877||9230781||NNU_020703-RA||-1||CDS||304060152||314||74.95	9230781	9221877	b57266_PGA_scaffold13	PGA_scaffold13||18918229||18922817||TESI_022304-RA||-1||CDS||2983717116||7148||74.95	18922817	18918229	5.500000e-245	1255
55.6388	0.3025	a16884_megascaffold_1	megascaffold_1||9530407||9530836||NNU_020683-RA||-1||CDS||304060000||334||86.51	9530836	9530407	b57266_PGA_scaffold13	PGA_scaffold13||18863475||18863840||TESI_022298-RA||1||CDS||2983717098||7142||86.51	18863475	18863840	5.100000e-35	1286
0.7001	0.1179	a16884_megascaffold_1	megascaffold_1||9547017||9550396||NNU_020682-RA||-1||CDS||304059988||335||78.57	9550396	9547017	b57266_PGA_scaffold13	PGA_scaffold13||18853627||18860866||TESI_022297-RA||1||CDS||2983717095||7141||78.57	18853627	18860866	2.100000e-243	1336
0.8774	0.1086	a16884_megascaffold_1	megascaffold_1||9627277||9632133||NNU_020679-RA||1||CDS||304059968||338||79.04	9627277	9632133	b57266_PGA_scaffold13	PGA_scaffold13||18729169||18733322||TESI_022292-RA||-1||CDS||2983717080||7136||79.04	18733322	18729169	5.600000e-135	1386
0.7302	0.3553	a16884_megascaffold_1	megascaffold_1||9996823||10007564||NNU_020674-RA||-1||CDS||304059930||343||67.79	10007564	9996823	b57266_PGA_scaffold13	PGA_scaffold13||18678763||18686657||TESI_022291-RA||1||CDS||2983717077||7135||67.79	18678763	18686657	2.000000e-222	1436
62.6533	1.2417	a16884_megascaffold_1	megascaffold_1||10173784||10174428||NNU_020668-RA||1||CDS||304059885||349||78.74	10173784	10174428	b57266_PGA_scaffold13	PGA_scaffold13||18591410||18593299||TESI_022288-RA||-1||CDS||2983717068||7132||78.74	18593299	18591410	1.400000e-31	1466
1.1339	0.2988	a16884_megascaffold_1	megascaffold_1||10346074||10356539||NNU_020664-RA||-1||CDS||304059848||353||71.29	10356539	10346074	b57266_PGA_scaffold13	PGA_scaffold13||18510954||18520700||TESI_022284-RA||1||CDS||2983717056||7128||71.29	18510954	18520700	1.100000e-148	1516
###  Mean Ks:  13.8860	Mean Kn: 0.5292
#Ks	Kn	a<db_genome_id>_<chr>	chr1||start1||stop1||name1||strand1||type1||db_feature_id1||genome_order1||percent_id1	start1	stop1	b<db_genome_id>_<chr>	chr2||start2||stop2||name2||strand2||type2||db_feature_id2||genome_order2||percent_id2	start2	stop2	eval	block_score	GEVO_link
0.6459	0.1777	a16884_megascaffold_1	megascaffold_1||7620329||7625880||NNU_020195-RA||-1||CDS||304057936||248||80.05	7625880	7620329	b57266_PGA_scaffold6	PGA_scaffold6||24217756||24226817||TESI_011053-RA||1||CDS||2985622305||23844||80.05	24217756	24226817	1.000000e-250	50
0.9409	0.1228	a16884_megascaffold_1	megascaffold_1||8012612||8017070||NNU_020210-RA||-1||CDS||304058051||262||80.84	8017070	8012612	b57266_PGA_scaffold6	PGA_scaffold6||24209546||24214222||TESI_011052-RA||1||CDS||2985622302||23843||80.84	24209546	24214222	1.000000e-250	97
1.5429	0.3041	a16884_megascaffold_1	megascaffold_1||8078818||8114956||NNU_020212-RA||1||CDS||304058066||264||87.47	8078818	8114956	b57266_PGA_scaffold6	PGA_scaffold6||24158339||24165876||TESI_011051-RA||-1||CDS||2985622299||23842||87.47	24165876	24158339	1.200000e-153	147
3.3830	1.4580	a16884_megascaffold_1	megascaffold_1||8170588||8174498||NNU_020213-RA||1||CDS||304058074||265||88.7	8170588	8174498	b57266_PGA_scaffold6	PGA_scaffold6||24120657||24121260||TESI_011049-RA||-1||CDS||2985622293||23840||88.7	24121260	24120657	1.300000e-121	197
1.5275	0.1663	a16884_megascaffold_1	megascaffold_1||8175090||8177180||NNU_020214-RA||-1||CDS||304058083||266||70.4	8177180	8175090	b57266_PGA_scaffold6	PGA_scaffold6||24096374||24098575||TESI_011046-RA||1||CDS||2985622284||23837||70.4	24096374	24098575	9.200000e-239	247
0.5890	0.0503	a16884_megascaffold_1	megascaffold_1||8551923||8553883||NNU_020230-RA||1||CDS||304058197||282||87.07	8551923	8553883	b57266_PGA_scaffold6	PGA_scaffold6||23957248||23959328||TESI_011041-RA||-1||CDS||2985622269||23832||87.07	23959328	23957248	2.100000e-144	294
0.8195	0.0482	a16884_megascaffold_1	megascaffold_1||8619987||8627862||NNU_020235-RA||1||CDS||304058230||287||89.35	8619987	8627862	b57266_PGA_scaffold6	PGA_scaffold6||23921516||23935212||TESI_011040-RA||-1||CDS||2985622266||23831||89.35	23935212	23921516	2.400000e-72	344
0.8928	0.1116	a16884_megascaffold_1	megascaffold_1||8891587||8896689||NNU_020721-RA||-1||CDS||304060291||296||82.71	8896689	8891587	b57266_PGA_scaffold6	PGA_scaffold6||23767690||23787092||TESI_011034-RA||1||CDS||2985622248||23825||82.71	23767690	23787092	1.000000e-250	394
8.6278	1.2124	a16884_megascaffold_1	megascaffold_1||9096591||9099855||NNU_020711-RA||-1||CDS||304060223||306||74.61	9099855	9096591	b57266_PGA_scaffold6	PGA_scaffold6||23698841||23701102||TESI_011033-RA||-1||CDS||2985622245||23824||74.61	23701102	23698841	2.400000e-163	444
1.3304	0.3678	a16884_megascaffold_1	megascaffold_1||9221877||9230781||NNU_020703-RA||-1||CDS||304060152||314||81.83	9230781	9221877	b57266_PGA_scaffold6	PGA_scaffold6||23597544||23600823||TESI_011025-RA||1||CDS||2985622221||23816||81.83	23597544	23600823	4.200000e-169	494
70.1049	0.5872	a16884_megascaffold_1	megascaffold_1||9311662||9312159||NNU_020698-RA||1||CDS||304060124||319||73.91	9311662	9312159	b57266_PGA_scaffold6	PGA_scaffold6||23569702||23570828||TESI_011024-RA||1||CDS||2985622218||23815||73.91	23569702	23570828	4.100000e-24	517
9.5362	0.3958	a16884_megascaffold_1	megascaffold_1||9396857||9401197||NNU_020691-RA||-1||CDS||304060064||326||69.14	9401197	9396857	b57266_PGA_scaffold6	PGA_scaffold6||23460631||23481455||TESI_011020-RA||1||CDS||2985622206||23811||69.14	23460631	23481455	2.800000e-103	567
0.8596	0.0636	a16884_megascaffold_1	megascaffold_1||9438008||9442362||NNU_020688-RA||-1||CDS||304060037||329||81.34	9442362	9438008	b57266_PGA_scaffold6	PGA_scaffold6||23446526||23454377||TESI_011019-RA||1||CDS||2985622203||23810||81.34	23446526	23454377	2.500000e-147	617
1.7821	0.5436	a16884_megascaffold_1	megascaffold_1||9511904||9515773||NNU_020686-RA||-1||CDS||304060020||331||77.01	9515773	9511904	b57266_PGA_scaffold6	PGA_scaffold6||23430764||23439460||TESI_011018-RA||1||CDS||2985622200||23809||77.01	23430764	23439460	4.600000e-109	667
12.4906	1.4749	a16884_megascaffold_1	megascaffold_1||9530407||9530836||NNU_020683-RA||-1||CDS||304060000||334||83.62	9530836	9530407	b57266_PGA_scaffold6	PGA_scaffold6||23420924||23421317||TESI_011016-RA||1||CDS||2985622194||23807||83.62	23420924	23421317	2.900000e-28	694
0.5744	0.1108	a16884_megascaffold_1	megascaffold_1||9609900||9611525||NNU_020680-RA||-1||CDS||304059977||337||86.44	9611525	9609900	b57266_PGA_scaffold6	PGA_scaffold6||23353232||23368119||TESI_011012-RA||1||CDS||2985622182||23803||86.44	23353232	23368119	1.200000e-215	744
1.1689	0.3514	a16884_megascaffold_1	megascaffold_1||10077922||10081764||NNU_020671-RA||1||CDS||304059906||346||73.69	10077922	10081764	b57266_PGA_scaffold6	PGA_scaffold6||23313762||23315369||TESI_011011-RA||-1||CDS||2985622179||23802||73.69	23315369	23313762	6.000000e-135	794
61.4760	1.3603	a16884_megascaffold_1	megascaffold_1||10173784||10174428||NNU_020668-RA||1||CDS||304059885||349||77.38	10173784	10174428	b57266_PGA_scaffold6	PGA_scaffold6||23285779||23287503||TESI_011010-RA||-1||CDS||2985622176||23801||77.38	23287503	23285779	9.500000e-28	821
76.9203	1.0385	a16884_megascaffold_1	megascaffold_1||10980224||10998217||NNU_015003-RA||-1||CDS||304048517||363||63.57	10998217	10980224	b57266_PGA_scaffold6	PGA_scaffold6||23155461||23158271||TESI_011002-RA||1||CDS||2985622152||23793||63.57	23155461	23158271	2.200000e-23	840
22.5066	0.6395	a16884_megascaffold_1	megascaffold_1||11211811||11215096||NNU_014998-RA||-1||CDS||304048473||368||66.67	11215096	11211811	b57266_PGA_scaffold6	PGA_scaffold6||22857685||22861123||TESI_010992-RA||1||CDS||2985622122||23783||66.67	22857685	22861123	5.300000e-09	848
###  Mean Ks:  9.4965	Mean Kn: 1.2439
#Ks	Kn	a<db_genome_id>_<chr>	chr1||start1||stop1||name1||strand1||type1||db_feature_id1||genome_order1||percent_id1	start1	stop1	b<db_genome_id>_<chr>	chr2||start2||stop2||name2||strand2||type2||db_feature_id2||genome_order2||percent_id2	start2	stop2	eval	block_score	GEVO_link
1.1185	0.2400	a16884_megascaffold_1	megascaffold_1||7696781||7701885||NNU_020198-RA||1||CDS||304057958||250||76.32	7696781	7701885	b57266_PGA_scaffold8	PGA_scaffold8||32654547||32659735||TESI_015501-RA||-1||CDS||2986211200||28479||76.32	32659735	32654547	3.900000e-96	50
0.5895	0.0464	a16884_megascaffold_1	megascaffold_1||7747512||7756050||NNU_020200-RA||-1||CDS||304057969||252||86.18	7756050	7747512	b57266_PGA_scaffold8	PGA_scaffold8||32647512||32653762||TESI_015500-RA||1||CDS||2986211197||28478||86.18	32647512	32653762	5.100000e-146	100
5.5208	1.2084	a16884_megascaffold_1	megascaffold_1||7836522||7842855||NNU_020203-RA||1||CDS||304057991||255||82.41	7836522	7842855	b57266_PGA_scaffold8	PGA_scaffold8||32630798||32632675||TESI_015498-RA||-1||CDS||2986211191||28476||82.41	32632675	32630798	4.600000e-82	150
0.9263	0.2558	a16884_megascaffold_1	megascaffold_1||7934365||7937493||NNU_020206-RA||-1||CDS||304058022||258||72.74	7937493	7934365	b57266_PGA_scaffold8	PGA_scaffold8||32536944||32539182||TESI_015495-RA||1||CDS||2986211182||28473||72.74	32536944	32539182	1.000000e-250	200
0.8616	0.1375	a16884_megascaffold_1	megascaffold_1||8432471||8439329||NNU_020225-RA||1||CDS||304058155||277||85.1	8432471	8439329	b57266_PGA_scaffold8	PGA_scaffold8||32385684||32392340||TESI_015494-RA||-1||CDS||2986211179||28472||85.1	32392340	32385684	1.000000e-250	247
0.8157	0.1713	a16884_megascaffold_1	megascaffold_1||8463554||8473896||NNU_020227-RA||-1||CDS||304058171||279||81.23	8473896	8463554	b57266_PGA_scaffold8	PGA_scaffold8||32373537||32381720||TESI_015493-RA||1||CDS||2986211176||28471||81.23	32373537	32381720	2.600000e-159	297
0.7484	0.1599	a16884_megascaffold_1	megascaffold_1||8482462||8502045||NNU_020228-RA||1||CDS||304058182||280||81.07	8482462	8502045	b57266_PGA_scaffold8	PGA_scaffold8||32347301||32352956||TESI_015492-RA||-1||CDS||2986211173||28470||81.07	32352956	32347301	1.800000e-190	347
0.8080	0.0310	a16884_megascaffold_1	megascaffold_1||8565188||8568717||NNU_020231-RA||1||CDS||304058203||283||86.83	8565188	8568717	b57266_PGA_scaffold8	PGA_scaffold8||32311711||32317242||TESI_015490-RA||-1||CDS||2986211167||28468||86.83	32317242	32311711	2.600000e-153	397
0.8318	0.2546	a16884_megascaffold_1	megascaffold_1||8600415||8605660||NNU_020234-RA||1||CDS||304058223||286||83.28	8600415	8605660	b57266_PGA_scaffold8	PGA_scaffold8||32281261||32292088||TESI_015489-RA||-1||CDS||2986211164||28467||83.28	32292088	32281261	9.500000e-194	447
0.6362	0.0097	a16884_megascaffold_1	megascaffold_1||8619987||8627862||NNU_020235-RA||1||CDS||304058230||287||89.05	8619987	8627862	b57266_PGA_scaffold8	PGA_scaffold8||32263259||32271517||TESI_015488-RA||-1||CDS||2986211161||28466||89.05	32271517	32263259	6.200000e-158	497
1.4381	0.2377	a16884_megascaffold_1	megascaffold_1||8633394||8636622||NNU_020236-RA||-1||CDS||304058239||288||83.14	8636622	8633394	b57266_PGA_scaffold8	PGA_scaffold8||31704343||31707397||TESI_015471-RA||1||CDS||2986211110||28449||83.14	31704343	31707397	4.700000e-182	544
10.4742	19.6302	a16884_megascaffold_1	megascaffold_1||8668644||8672217||NNU_020237-RA||-1||CDS||304058245||289||81.99	8672217	8668644	b57266_PGA_scaffold8	PGA_scaffold8||31670161||31670418||TESI_015469-RA||1||CDS||2986211104||28447||81.99	31670161	31670418	7.200000e-63	594
65.2469	1.1227	a16884_megascaffold_1	megascaffold_1||8884984||8889551||NNU_020722-RA||1||CDS||304060301||295||89.69	8884984	8889551	b57266_PGA_scaffold8	PGA_scaffold8||31635584||31636072||TESI_015468-RA||-1||CDS||2986211101||28446||89.69	31636072	31635584	5.100000e-27	620
0.8695	0.1446	a16884_megascaffold_1	megascaffold_1||9165334||9176971||NNU_020707-RA||1||CDS||304060176||310||77.43	9165334	9176971	b57266_PGA_scaffold8	PGA_scaffold8||31481239||31493969||TESI_015464-RA||-1||CDS||2986211089||28442||77.43	31493969	31481239	5.400000e-216	667
63.3418	1.2062	a16884_megascaffold_1	megascaffold_1||9185670||9186002||NNU_020706-RA||1||CDS||304060172||311||73.1	9185670	9186002	b57266_PGA_scaffold8	PGA_scaffold8||31464314||31467876||TESI_015463-RA||-1||CDS||2986211086||28441||73.1	31467876	31464314	3.200000e-61	717
55.3402	1.5626	a16884_megascaffold_1	megascaffold_1||9190603||9191919||NNU_020705-RA||1||CDS||304060166||312||77.83	9190603	9191919	b57266_PGA_scaffold8	PGA_scaffold8||31460916||31461225||TESI_015462-RA||1||CDS||2986211083||28440||77.83	31460916	31461225	7.900000e-49	765
1.7249	0.7312	a16884_megascaffold_1	megascaffold_1||9290743||9295700||NNU_020701-RA||1||CDS||304060136||316||83.71	9290743	9295700	b57266_PGA_scaffold8	PGA_scaffold8||31396901||31429218||TESI_015460-RA||-1||CDS||2986211077||28438||83.71	31429218	31396901	3.700000e-101	815
1.8672	0.3797	a16884_megascaffold_1	megascaffold_1||9311662||9312159||NNU_020698-RA||1||CDS||304060124||319||68.75	9311662	9312159	b57266_PGA_scaffold8	PGA_scaffold8||31389196||31390951||TESI_015458-RA||-1||CDS||2986211071||28436||68.75	31390951	31389196	1.800000e-27	841
0.8137	0.1202	a16884_megascaffold_1	megascaffold_1||9313501||9314695||NNU_020697-RA||-1||CDS||304060116||320||78.32	9314695	9313501	b57266_PGA_scaffold8	PGA_scaffold8||31386028||31387034||TESI_015457-RA||1||CDS||2986211068||28435||78.32	31386028	31387034	9.200000e-112	891
1.1270	0.1126	a16884_megascaffold_1	megascaffold_1||9372379||9376448||NNU_020693-RA||-1||CDS||304060082||324||81.84	9376448	9372379	b57266_PGA_scaffold8	PGA_scaffold8||31342862||31346750||TESI_015454-RA||1||CDS||2986211059||28432||81.84	31342862	31346750	1.000000e-250	941
0.9742	0.1739	a16884_megascaffold_1	megascaffold_1||10015720||10019391||NNU_020673-RA||-1||CDS||304059921||344||77.13	10019391	10015720	b57266_PGA_scaffold8	PGA_scaffold8||31256101||31265511||TESI_015448-RA||1||CDS||2986211041||28426||77.13	31256101	31265511	1.700000e-167	988
1.0440	0.2799	a16884_megascaffold_1	megascaffold_1||10160360||10160917||NNU_020669-RA||-1||CDS||304059896||348||67.0	10160917	10160360	b57266_PGA_scaffold8	PGA_scaffold8||31153688||31154483||TESI_015446-RA||1||CDS||2986211035||28424||67.0	31153688	31154483	1.200000e-48	1035
1.3001	0.3932	a16884_megascaffold_1	megascaffold_1||10346074||10356539||NNU_020664-RA||-1||CDS||304059848||353||69.23	10356539	10346074	b57266_PGA_scaffold8	PGA_scaffold8||31124142||31147525||TESI_015445-RA||1||CDS||2986211032||28423||69.23	31124142	31147525	9.300000e-76	1085
###  Mean Ks:  10.0385	Mean Kn: 0.5312
#Ks	Kn	a<db_genome_id>_<chr>	chr1||start1||stop1||name1||strand1||type1||db_feature_id1||genome_order1||percent_id1	start1	stop1	b<db_genome_id>_<chr>	chr2||start2||stop2||name2||strand2||type2||db_feature_id2||genome_order2||percent_id2	start2	stop2	eval	block_score	GEVO_link
2.7416	1.2076	a16884_megascaffold_1	megascaffold_1||9185670||9186002||NNU_020706-RA||1||CDS||304060172||311||74.47	9185670	9186002	b57266_PGA_scaffold3	PGA_scaffold3||6926517||6927645||TESI_004606-RA||-1||CDS||2984912877||16945||74.47	6927645	6926517	3.200000e-66	50
1.0136	0.0896	a16884_megascaffold_1	megascaffold_1||9190603||9191919||NNU_020705-RA||1||CDS||304060166||312||79.21	9190603	9191919	b57266_PGA_scaffold3	PGA_scaffold3||6923305||6924634||TESI_004605-RA||-1||CDS||2984912874||16944||79.21	6924634	6923305	3.300000e-187	100
1.2387	0.3261	a16884_megascaffold_1	megascaffold_1||9213875||9220482||NNU_020704-RA||1||CDS||304060158||313||74.65	9213875	9220482	b57266_PGA_scaffold3	PGA_scaffold3||6881418||6884526||TESI_004604-RA||-1||CDS||2984912871||16943||74.65	6884526	6881418	1.800000e-53	150
68.6439	0.5749	a16884_megascaffold_1	megascaffold_1||9221877||9230781||NNU_020703-RA||-1||CDS||304060152||314||77.59	9230781	9221877	b57266_PGA_scaffold3	PGA_scaffold3||6678440||6685076||TESI_004588-RA||-1||CDS||2984912823||16927||77.59	6685076	6678440	6.400000e-155	197
1.0643	0.1381	a16884_megascaffold_1	megascaffold_1||9372379||9376448||NNU_020693-RA||-1||CDS||304060082||324||79.69	9376448	9372379	b57266_PGA_scaffold3	PGA_scaffold3||6672644||6676516||TESI_004587-RA||1||CDS||2984912820||16926||79.69	6672644	6676516	6.000000e-246	247
1.1991	0.3173	a16884_megascaffold_1	megascaffold_1||9392072||9393384||NNU_020692-RA||1||CDS||304060071||325||76.14	9392072	9393384	b57266_PGA_scaffold3	PGA_scaffold3||6648326||6658082||TESI_004586-RA||-1||CDS||2984912817||16925||76.14	6658082	6648326	1.000000e-250	297
2.9994	1.1600	a16884_megascaffold_1	megascaffold_1||9438008||9442362||NNU_020688-RA||-1||CDS||304060037||329||82.61	9442362	9438008	b57266_PGA_scaffold3	PGA_scaffold3||6601708||6615387||TESI_004584-RA||1||CDS||2984912811||16923||82.61	6601708	6615387	4.700000e-26	322
1.4077	0.4356	a16884_megascaffold_1	megascaffold_1||9945482||9945733||NNU_020675-RA||-1||CDS||304059939||342||82.14	9945733	9945482	b57266_PGA_scaffold3	PGA_scaffold3||6529549||6538173||TESI_004580-RA||1||CDS||2984912799||16919||82.14	6529549	6538173	3.400000e-08	326
###  Mean Ks:  8.3106	Mean Kn: 0.3343
#Ks	Kn	a<db_genome_id>_<chr>	chr1||start1||stop1||name1||strand1||type1||db_feature_id1||genome_order1||percent_id1	start1	stop1	b<db_genome_id>_<chr>	chr2||start2||stop2||name2||strand2||type2||db_feature_id2||genome_order2||percent_id2	start2	stop2	eval	block_score	GEVO_link
0.7400	0.1160	a16884_megascaffold_1	megascaffold_1||10727039||10728500||NNU_015010-RA||-1||CDS||304048578||356||79.88	10728500	10727039	b57266_PGA_scaffold3	PGA_scaffold3||41998688||42000388||TESI_005927-RA||-1||CDS||2984916840||18266||79.88	42000388	41998688	1.000000e-250	50
0.8850	0.3264	a16884_megascaffold_1	megascaffold_1||10874141||10904381||NNU_015007-RA||-1||CDS||304048555||359||75.03	10904381	10874141	b57266_PGA_scaffold3	PGA_scaffold3||42337107||42348106||TESI_005930-RA||-1||CDS||2984916849||18269||75.03	42348106	42337107	5.000000e-193	100
0.5474	0.0536	a16884_megascaffold_1	megascaffold_1||11052844||11067882||NNU_015000-RA||1||CDS||304048494||366||87.72	11052844	11067882	b57266_PGA_scaffold3	PGA_scaffold3||42381740||42410144||TESI_005932-RA||1||CDS||2984916855||18271||87.72	42381740	42410144	1.000000e-250	150
1.3853	0.2848	a16884_megascaffold_1	megascaffold_1||11128992||11180955||NNU_014999-RA||1||CDS||304048484||367||88.01	11128992	11180955	b57266_PGA_scaffold3	PGA_scaffold3||42415550||42455017||TESI_005933-RA||1||CDS||2984916858||18272||88.01	42415550	42455017	8.600000e-129	200
1.1013	0.1617	a16884_megascaffold_1	megascaffold_1||11384172||11387957||NNU_014995-RA||-1||CDS||304048446||371||77.37	11387957	11384172	b57266_PGA_scaffold3	PGA_scaffold3||42499306||42503184||TESI_005937-RA||-1||CDS||2984916870||18276||77.37	42503184	42499306	2.100000e-127	250
0.9398	0.1033	a16884_megascaffold_1	megascaffold_1||11524281||11528357||NNU_014990-RA||-1||CDS||304048406||376||79.36	11528357	11524281	b57266_PGA_scaffold3	PGA_scaffold3||42517819||42519265||TESI_005938-RA||-1||CDS||2984916873||18277||79.36	42519265	42517819	6.200000e-170	300
72.8673	1.2483	a16884_megascaffold_1	megascaffold_1||11548109||11569176||NNU_014989-RA||1||CDS||304048395||377||79.11	11548109	11569176	b57266_PGA_scaffold3	PGA_scaffold3||42544390||42574691||TESI_005941-RA||1||CDS||2984916882||18280||79.11	42544390	42574691	1.000000e-250	350
1.2283	0.1234	a16884_megascaffold_1	megascaffold_1||11731710||11732986||NNU_014986-RA||-1||CDS||304048376||381||77.77	11732986	11731710	b57266_PGA_scaffold3	PGA_scaffold3||42576341||42577548||TESI_005942-RA||-1||CDS||2984916885||18281||77.77	42577548	42576341	1.800000e-224	400
1.0942	0.1102	a16884_megascaffold_1	megascaffold_1||11783728||11785944||NNU_014981-RA||1||CDS||304048338||385||70.83	11783728	11785944	b57266_PGA_scaffold3	PGA_scaffold3||42593380||42593695||TESI_005943-RA||1||CDS||2984916888||18282||70.83	42593380	42593695	1.100000e-30	430
1.1010	0.2848	a16884_megascaffold_1	megascaffold_1||11810408||11814285||NNU_014979-RA||1||CDS||304048318||387||83.21	11810408	11814285	b57266_PGA_scaffold3	PGA_scaffold3||42600947||42607992||TESI_005945-RA||1||CDS||2984916894||18284||83.21	42600947	42607992	1.500000e-73	480
0.7494	0.0756	a16884_megascaffold_1	megascaffold_1||11826006||11854090||NNU_014978-RA||-1||CDS||304048300||388||84.7	11854090	11826006	b57266_PGA_scaffold3	PGA_scaffold3||42612409||42649193||TESI_005946-RA||-1||CDS||2984916897||18285||84.7	42649193	42612409	1.000000e-250	530
7.2915	0.3062	a16884_megascaffold_1	megascaffold_1||12116141||12118024||NNU_014973-RA||-1||CDS||304048262||393||78.94	12118024	12116141	b57266_PGA_scaffold3	PGA_scaffold3||42709938||42734646||TESI_005947-RA||-1||CDS||2984916900||18286||78.94	42734646	42709938	2.500000e-116	580
0.9727	0.2093	a16884_megascaffold_1	megascaffold_1||12186994||12198541||NNU_014972-RA||1||CDS||304048254||394||77.84	12186994	12198541	b57266_PGA_scaffold3	PGA_scaffold3||42789443||42811183||TESI_005950-RA||1||CDS||2984916909||18289||77.84	42789443	42811183	1.000000e-250	630
0.9016	0.0827	a16884_megascaffold_1	megascaffold_1||12244752||12246709||NNU_014971-RA||-1||CDS||304048240||395||82.8	12246709	12244752	b57266_PGA_scaffold3	PGA_scaffold3||42848304||42850001||TESI_005952-RA||-1||CDS||2984916915||18291||82.8	42850001	42848304	1.000000e-250	680
0.9468	0.1716	a16884_megascaffold_1	megascaffold_1||12841207||12844562||NNU_014951-RA||-1||CDS||304048090||415||81.22	12844562	12841207	b57266_PGA_scaffold3	PGA_scaffold3||42900237||42907050||TESI_005954-RA||-1||CDS||2984916921||18293||81.22	42907050	42900237	8.500000e-105	727
1.3773	0.4928	a16884_megascaffold_1	megascaffold_1||12879215||12882168||NNU_014950-RA||1||CDS||304048078||416||63.24	12879215	12882168	b57266_PGA_scaffold3	PGA_scaffold3||42911893||42915979||TESI_005955-RA||-1||CDS||2984916924||18294||63.24	42915979	42911893	1.400000e-63	777
62.0636	1.6804	a16884_megascaffold_1	megascaffold_1||13401427||13412572||NNU_014939-RA||1||CDS||304047966||427||83.92	13401427	13412572	b57266_PGA_scaffold3	PGA_scaffold3||43071396||43081366||TESI_005959-RA||1||CDS||2984916936||18298||83.92	43071396	43081366	1.000000e-250	824
0.8932	0.3112	a16884_megascaffold_1	megascaffold_1||13477991||13480739||NNU_014936-RA||-1||CDS||304047940||430||68.41	13480739	13477991	b57266_PGA_scaffold3	PGA_scaffold3||43105131||43107903||TESI_005960-RA||-1||CDS||2984916939||18299||68.41	43107903	43105131	3.800000e-178	874
0.8149	0.2102	a16884_megascaffold_1	megascaffold_1||13545646||13574593||NNU_014932-RA||-1||CDS||304047910||434||84.09	13574593	13545646	b57266_PGA_scaffold3	PGA_scaffold3||43128047||43140100||TESI_005961-RA||-1||CDS||2984916942||18300||84.09	43140100	43128047	4.500000e-184	924
###  Mean Ks:  5.9009	Mean Kn: 0.3481
#Ks	Kn	a<db_genome_id>_<chr>	chr1||start1||stop1||name1||strand1||type1||db_feature_id1||genome_order1||percent_id1	start1	stop1	b<db_genome_id>_<chr>	chr2||start2||stop2||name2||strand2||type2||db_feature_id2||genome_order2||percent_id2	start2	stop2	eval	block_score	GEVO_link
0.8669	0.1504	a16884_megascaffold_1	megascaffold_1||11416798||11418853||NNU_014994-RA||1||CDS||304048441||372||80.25	11416798	11418853	b57266_PGA_scaffold6	PGA_scaffold6||43027996||43029861||TESI_011827-RA||1||CDS||2985624627||24618||80.25	43027996	43029861	2.300000e-248	50
0.7882	0.2009	a16884_megascaffold_1	megascaffold_1||11607159||11620420||NNU_014988-RA||1||CDS||304048388||378||80.79	11607159	11620420	b57266_PGA_scaffold6	PGA_scaffold6||43069138||43080008||TESI_011829-RA||1||CDS||2985624633||24620||80.79	43069138	43080008	3.900000e-173	100
1.7030	0.4832	a16884_megascaffold_1	megascaffold_1||11695370||11740233||NNU_014985-RA||1||CDS||304048367||380||72.23	11695370	11740233	b57266_PGA_scaffold6	PGA_scaffold6||43105177||43121920||TESI_011830-RA||1||CDS||2985624636||24621||72.23	43105177	43121920	1.000000e-250	150
1.0137	0.0957	a16884_megascaffold_1	megascaffold_1||11731710||11732986||NNU_014986-RA||-1||CDS||304048376||381||80.53	11732986	11731710	b57266_PGA_scaffold6	PGA_scaffold6||43126857||43128283||TESI_011831-RA||-1||CDS||2985624639||24622||80.53	43128283	43126857	1.000000e-165	200
1.0292	0.2198	a16884_megascaffold_1	megascaffold_1||11881100||11883283||NNU_014976-RA||-1||CDS||304048287||390||72.78	11883283	11881100	b57266_PGA_scaffold6	PGA_scaffold6||43154623||43159665||TESI_011833-RA||-1||CDS||2985624645||24624||72.78	43159665	43154623	3.600000e-143	250
0.9425	0.2626	a16884_megascaffold_1	megascaffold_1||12186994||12198541||NNU_014972-RA||1||CDS||304048254||394||77.16	12186994	12198541	b57266_PGA_scaffold6	PGA_scaffold6||43221576||43243402||TESI_011835-RA||1||CDS||2985624651||24626||77.16	43221576	43243402	1.000000e-250	300
0.9475	0.0830	a16884_megascaffold_1	megascaffold_1||12244752||12246709||NNU_014971-RA||-1||CDS||304048240||395||81.32	12246709	12244752	b57266_PGA_scaffold6	PGA_scaffold6||43252412||43254402||TESI_011836-RA||-1||CDS||2985624654||24627||81.32	43254402	43252412	1.000000e-250	350
1.3898	0.3744	a16884_megascaffold_1	megascaffold_1||12763224||12764421||NNU_014955-RA||1||CDS||304048123||411||88.52	12763224	12764421	b57266_PGA_scaffold6	PGA_scaffold6||43294238||43294988||TESI_011839-RA||1||CDS||2985624663||24630||88.52	43294238	43294988	1.200000e-64	397
7.8846	1.4087	a16884_megascaffold_1	megascaffold_1||12764484||12777498||NNU_014954-RA||1||CDS||304048116||412||82.73	12764484	12777498	b57266_PGA_scaffold6	PGA_scaffold6||43295082||43333048||TESI_011840-RA||1||CDS||2985624666||24631||82.73	43295082	43333048	2.600000e-184	447
1.2521	0.3600	a16884_megascaffold_1	megascaffold_1||12879215||12882168||NNU_014950-RA||1||CDS||304048078||416||71.43	12879215	12882168	b57266_PGA_scaffold6	PGA_scaffold6||43341032||43342590||TESI_011841-RA||-1||CDS||2985624669||24632||71.43	43342590	43341032	2.800000e-59	497
5.4703	0.6050	a16884_megascaffold_1	megascaffold_1||13180937||13202080||NNU_014942-RA||-1||CDS||304047995||424||77.65	13202080	13180937	b57266_PGA_scaffold6	PGA_scaffold6||43684067||43711959||TESI_011846-RA||-1||CDS||2985624684||24637||77.65	43711959	43684067	1.000000e-250	547
1.2266	0.1082	a16884_megascaffold_1	megascaffold_1||13358144||13359598||NNU_014940-RA||1||CDS||304047979||426||84.24	13358144	13359598	b57266_PGA_scaffold6	PGA_scaffold6||43809683||43810755||TESI_011850-RA||1||CDS||2985624696||24641||84.24	43809683	43810755	4.300000e-146	597
1.1404	0.3065	a16884_megascaffold_1	megascaffold_1||13477991||13480739||NNU_014936-RA||-1||CDS||304047940||430||73.85	13480739	13477991	b57266_PGA_scaffold6	PGA_scaffold6||43825197||43838777||TESI_011851-RA||-1||CDS||2985624699||24642||73.85	43838777	43825197	5.600000e-182	647
0.8779	0.1611	a16884_megascaffold_1	megascaffold_1||13494482||13496547||NNU_014935-RA||1||CDS||304047934||431||79.73	13494482	13496547	b57266_PGA_scaffold6	PGA_scaffold6||43846455||43847861||TESI_011852-RA||1||CDS||2985624702||24643||79.73	43846455	43847861	4.800000e-158	697
1.1578	0.3577	a16884_megascaffold_1	megascaffold_1||13545646||13574593||NNU_014932-RA||-1||CDS||304047910||434||80.79	13574593	13545646	b57266_PGA_scaffold6	PGA_scaffold6||43850488||43869835||TESI_011853-RA||-1||CDS||2985624705||24644||80.79	43869835	43850488	1.000000e-250	747
0.8360	0.1258	a16884_megascaffold_1	megascaffold_1||13822233||13825700||NNU_014926-RA||-1||CDS||304047850||440||82.11	13825700	13822233	b57266_PGA_scaffold6	PGA_scaffold6||43995267||44001667||TESI_011859-RA||-1||CDS||2985624723||24650||82.11	44001667	43995267	1.900000e-57	797
0.7430	0.0858	a16884_megascaffold_1	megascaffold_1||14457595||14471597||NNU_014910-RA||-1||CDS||304047741||456||85.69	14471597	14457595	b57266_PGA_scaffold6	PGA_scaffold6||44059900||44072535||TESI_011861-RA||-1||CDS||2985624729||24652||85.69	44072535	44059900	1.000000e-250	844
1.4436	0.4714	a16884_megascaffold_1	megascaffold_1||14927032||14954540||NNU_023823-RA||1||CDS||304068483||465||82.87	14927032	14954540	b57266_PGA_scaffold6	PGA_scaffold6||44202881||44219906||TESI_011864-RA||1||CDS||2985624738||24655||82.87	44202881	44219906	2.100000e-204	894
62.7554	0.4373	a16884_megascaffold_1	megascaffold_1||15017059||15017346||NNU_023826-RA||1||CDS||304068509||468||77.42	15017059	15017346	b57266_PGA_scaffold6	PGA_scaffold6||44223887||44230770||TESI_011865-RA||1||CDS||2985624741||24656||77.42	44223887	44230770	2.100000e-28	921
1.1438	0.1705	a16884_megascaffold_1	megascaffold_1||15129398||15146987||NNU_023829-RA||-1||CDS||304068533||471||75.23	15146987	15129398	b57266_PGA_scaffold6	PGA_scaffold6||44254473||44262224||TESI_011867-RA||-1||CDS||2985624747||24658||75.23	44262224	44254473	1.000000e-250	971
0.8057	0.1260	a16884_megascaffold_1	megascaffold_1||15244121||15245741||NNU_023832-RA||1||CDS||304068564||474||78.65	15244121	15245741	b57266_PGA_scaffold6	PGA_scaffold6||44368579||44370164||TESI_011870-RA||1||CDS||2985624756||24661||78.65	44368579	44370164	2.700000e-114	1021
1.0561	0.1920	a16884_megascaffold_1	megascaffold_1||15468529||15472298||NNU_023836-RA||-1||CDS||304068600||478||80.45	15472298	15468529	b57266_PGA_scaffold6	PGA_scaffold6||44489775||44493494||TESI_011876-RA||-1||CDS||2985624774||24667||80.45	44493494	44489775	5.200000e-91	1071
0.5093	0.1695	a16884_megascaffold_1	megascaffold_1||15494366||15499000||NNU_023837-RA||-1||CDS||304068607||479||81.78	15499000	15494366	b57266_PGA_scaffold6	PGA_scaffold6||44518748||44520263||TESI_011877-RA||-1||CDS||2985624777||24668||81.78	44520263	44518748	1.900000e-143	1121
0.5972	0.0626	a16884_megascaffold_1	megascaffold_1||16037191||16043059||NNU_018383-RA||1||CDS||304054113||489||85.14	16037191	16043059	b57266_PGA_scaffold6	PGA_scaffold6||44748630||44758112||TESI_011880-RA||1||CDS||2985624786||24671||85.14	44748630	44758112	1.000000e-250	1171
0.6067	0.1256	a16884_megascaffold_1	megascaffold_1||16107048||16112798||NNU_018385-RA||1||CDS||304054131||491||81.04	16107048	16112798	b57266_PGA_scaffold6	PGA_scaffold6||44772408||44780080||TESI_011881-RA||1||CDS||2985624789||24672||81.04	44772408	44780080	1.000000e-250	1221
18.9941	1.3649	a16884_megascaffold_1	megascaffold_1||16229186||16230140||NNU_018388-RA||1||CDS||304054157||494||75.28	16229186	16230140	b57266_PGA_scaffold6	PGA_scaffold6||44935178||45035455||TESI_011888-RA||-1||CDS||2985624810||24679||75.28	45035455	44935178	1.600000e-121	1271
2.0268	0.3536	a16884_megascaffold_1	megascaffold_1||16268996||16276390||NNU_018389-RA||-1||CDS||304054165||495||87.45	16276390	16268996	b57266_PGA_scaffold6	PGA_scaffold6||45047572||45065571||TESI_011889-RA||-1||CDS||2985624813||24680||87.45	45065571	45047572	9.300000e-159	1321
0.9546	0.2080	a16884_megascaffold_1	megascaffold_1||16930356||16932016||NNU_018403-RA||1||CDS||304054258||509||83.78	16930356	16932016	b57266_PGA_scaffold6	PGA_scaffold6||45125390||45134528||TESI_011891-RA||1||CDS||2985624819||24682||83.78	45125390	45134528	2.600000e-62	1368
0.7887	0.1209	a16884_megascaffold_1	megascaffold_1||17256720||17258556||NNU_018411-RA||-1||CDS||304054313||517||78.91	17258556	17256720	b57266_PGA_scaffold6	PGA_scaffold6||45291748||45294107||TESI_011899-RA||-1||CDS||2985624843||24690||78.91	45294107	45291748	1.000000e-250	1418
0.5996	0.1016	a16884_megascaffold_1	megascaffold_1||17294831||17304221||NNU_018412-RA||1||CDS||304054322||518||85.77	17294831	17304221	b57266_PGA_scaffold6	PGA_scaffold6||45336965||45340502||TESI_011901-RA||1||CDS||2985624849||24692||85.77	45336965	45340502	2.900000e-171	1468
0.8689	0.2339	a16884_megascaffold_1	megascaffold_1||17639889||17651282||NNU_018423-RA||-1||CDS||304054410||529||77.84	17651282	17639889	b57266_PGA_scaffold6	PGA_scaffold6||45439596||45461998||TESI_011903-RA||-1||CDS||2985624855||24694||77.84	45461998	45439596	1.000000e-250	1515
0.8769	0.2802	a16884_megascaffold_1	megascaffold_1||17701760||17712096||NNU_018425-RA||1||CDS||304054425||531||80.25	17701760	17712096	b57266_PGA_scaffold6	PGA_scaffold6||45498605||45504546||TESI_011906-RA||1||CDS||2985624864||24697||80.25	45498605	45504546	3.600000e-107	1565
9.1137	0.5083	a16884_megascaffold_1	megascaffold_1||17780404||17792420||NNU_018430-RA||-1||CDS||304054455||536||76.69	17792420	17780404	b57266_PGA_scaffold6	PGA_scaffold6||45585391||45594651||TESI_011909-RA||1||CDS||2985624873||24700||76.69	45585391	45594651	8.200000e-167	1615
13.1041	1.1012	a16884_megascaffold_1	megascaffold_1||18101172||18107870||NNU_018439-RA||1||CDS||304054523||545||79.19	18101172	18107870	b57266_PGA_scaffold6	PGA_scaffold6||45848094||45856375||TESI_011911-RA||1||CDS||2985624879||24702||79.19	45848094	45856375	1.800000e-94	1665
0.7295	0.1125	a16884_megascaffold_1	megascaffold_1||18360578||18362082||NNU_018445-RA||-1||CDS||304054567||551||79.53	18362082	18360578	b57266_PGA_scaffold6	PGA_scaffold6||45867930||45869128||TESI_011913-RA||-1||CDS||2985624885||24704||79.53	45869128	45867930	1.000000e-250	1715
79.5657	1.2037	a16884_megascaffold_1	megascaffold_1||18577946||18584969||NNU_025605-RA||1||CDS||304073222||554||73.51	18577946	18584969	b57266_PGA_scaffold6	PGA_scaffold6||46034059||46058337||TESI_011917-RA||1||CDS||2985624897||24708||73.51	46034059	46058337	2.800000e-201	1765
1.1592	0.1667	a16884_megascaffold_1	megascaffold_1||18663881||18667734||NNU_025607-RA||1||CDS||304073239||556||81.22	18663881	18667734	b57266_PGA_scaffold6	PGA_scaffold6||46078109||46082594||TESI_011918-RA||1||CDS||2985624900||24709||81.22	46078109	46082594	1.000000e-250	1815
1.9520	0.4267	a16884_megascaffold_1	megascaffold_1||19119337||19120857||NNU_025491-RA||1||CDS||304073181||562||70.97	19119337	19120857	b57266_PGA_scaffold6	PGA_scaffold6||46148196||46150381||TESI_011919-RA||1||CDS||2985624903||24710||70.97	46148196	46150381	2.000000e-83	1865
1.2134	0.2519	a16884_megascaffold_1	megascaffold_1||19182812||19197581||NNU_025490-RA||-1||CDS||304073171||563||77.38	19197581	19182812	b57266_PGA_scaffold6	PGA_scaffold6||46163948||46175283||TESI_011920-RA||-1||CDS||2985624906||24711||77.38	46175283	46163948	6.500000e-103	1915
###  Mean Ks:  11.6363	Mean Kn: 0.4017
#Ks	Kn	a<db_genome_id>_<chr>	chr1||start1||stop1||name1||strand1||type1||db_feature_id1||genome_order1||percent_id1	start1	stop1	b<db_genome_id>_<chr>	chr2||start2||stop2||name2||strand2||type2||db_feature_id2||genome_order2||percent_id2	start2	stop2	eval	block_score	GEVO_link
1.2065	0.3369	a16884_megascaffold_1	megascaffold_1||12186994||12198541||NNU_014972-RA||1||CDS||304048254||394||77.81	12186994	12198541	b57266_PGA_scaffold10	PGA_scaffold10||36678966||36712850||TESI_020412-RA||1||CDS||2983237554||3564||77.81	36678966	36712850	1.000000e-250	50
1.0897	0.0837	a16884_megascaffold_1	megascaffold_1||12244752||12246709||NNU_014971-RA||-1||CDS||304048240||395||80.83	12246709	12244752	b57266_PGA_scaffold10	PGA_scaffold10||36768589||36770524||TESI_020414-RA||-1||CDS||2983237560||3566||80.83	36770524	36768589	1.000000e-250	100
2.6477	0.6243	a16884_megascaffold_1	megascaffold_1||12879215||12882168||NNU_014950-RA||1||CDS||304048078||416||67.61	12879215	12882168	b57266_PGA_scaffold10	PGA_scaffold10||36871184||36874373||TESI_020415-RA||-1||CDS||2983237563||3567||67.61	36874373	36871184	6.600000e-26	119
1.8712	0.4176	a16884_megascaffold_1	megascaffold_1||12981514||12996229||NNU_014947-RA||-1||CDS||304048049||419||78.62	12996229	12981514	b57266_PGA_scaffold10	PGA_scaffold10||36892146||36901610||TESI_020416-RA||-1||CDS||2983237566||3568||78.62	36901610	36892146	1.000000e-250	169
61.6260	1.2528	a16884_megascaffold_1	megascaffold_1||13047387||13057225||NNU_014946-RA||1||CDS||304048039||420||77.03	13047387	13057225	b57266_PGA_scaffold10	PGA_scaffold10||36924147||36934872||TESI_020417-RA||1||CDS||2983237569||3569||77.03	36924147	36934872	2.400000e-75	219
0.8878	0.0248	a16884_megascaffold_1	megascaffold_1||13258294||13283430||NNU_014941-RA||1||CDS||304047988||425||86.18	13258294	13283430	b57266_PGA_scaffold10	PGA_scaffold10||36994665||37008606||TESI_020419-RA||1||CDS||2983237575||3571||86.18	36994665	37008606	3.400000e-148	269
1.5045	0.2156	a16884_megascaffold_1	megascaffold_1||13358144||13359598||NNU_014940-RA||1||CDS||304047979||426||79.43	13358144	13359598	b57266_PGA_scaffold10	PGA_scaffold10||37143451||37145600||TESI_020424-RA||1||CDS||2983237590||3576||79.43	37143451	37145600	3.100000e-109	319
1.0652	0.1540	a16884_megascaffold_1	megascaffold_1||13494482||13496547||NNU_014935-RA||1||CDS||304047934||431||78.06	13494482	13496547	b57266_PGA_scaffold10	PGA_scaffold10||37197064||37200119||TESI_020426-RA||1||CDS||2983237596||3578||78.06	37197064	37200119	5.400000e-148	369
0.8982	0.2223	a16884_megascaffold_1	megascaffold_1||13545646||13574593||NNU_014932-RA||-1||CDS||304047910||434||81.27	13574593	13545646	b57266_PGA_scaffold10	PGA_scaffold10||37241440||37251292||TESI_020427-RA||-1||CDS||2983237599||3579||81.27	37251292	37241440	1.000000e-250	419
65.2890	1.1401	a16884_megascaffold_1	megascaffold_1||13677416||13697276||NNU_014930-RA||1||CDS||304047890||436||83.09	13677416	13697276	b57266_PGA_scaffold10	PGA_scaffold10||37282383||37282840||TESI_020428-RA||1||CDS||2983237602||3580||83.09	37282383	37282840	1.900000e-75	469
0.8753	0.2588	a16884_megascaffold_1	megascaffold_1||13730555||13736821||NNU_014928-RA||1||CDS||304047873||438||70.37	13730555	13736821	b57266_PGA_scaffold10	PGA_scaffold10||37309751||37318456||TESI_020429-RA||1||CDS||2983237605||3581||70.37	37309751	37318456	1.000000e-250	519
0.6747	0.0901	a16884_megascaffold_1	megascaffold_1||13777007||13789363||NNU_014927-RA||1||CDS||304047861||439||82.68	13777007	13789363	b57266_PGA_scaffold10	PGA_scaffold10||37456360||37466855||TESI_020431-RA||1||CDS||2983237611||3583||82.68	37456360	37466855	1.000000e-250	569
###  Mean Ks:  2.7096	Mean Kn: 0.4445
#Ks	Kn	a<db_genome_id>_<chr>	chr1||start1||stop1||name1||strand1||type1||db_feature_id1||genome_order1||percent_id1	start1	stop1	b<db_genome_id>_<chr>	chr2||start2||stop2||name2||strand2||type2||db_feature_id2||genome_order2||percent_id2	start2	stop2	eval	block_score	GEVO_link
1.5249	0.1419	a16884_megascaffold_1	megascaffold_1||13358144||13359598||NNU_014940-RA||1||CDS||304047979||426||79.38	13358144	13359598	b57266_PGA_scaffold2	PGA_scaffold2||44553339||44554486||TESI_003782-RA||-1||CDS||2984645081||15685||79.38	44554486	44553339	9.500000e-109	50
1.0352	0.3555	a16884_megascaffold_1	megascaffold_1||13477991||13480739||NNU_014936-RA||-1||CDS||304047940||430||67.5	13480739	13477991	b57266_PGA_scaffold2	PGA_scaffold2||44324248||44325913||TESI_003780-RA||1||CDS||2984645075||15683||67.5	44324248	44325913	1.300000e-136	100
2.8050	1.0717	a16884_megascaffold_1	megascaffold_1||13494482||13496547||NNU_014935-RA||1||CDS||304047934||431||80.2	13494482	13496547	b57266_PGA_scaffold2	PGA_scaffold2||44294137||44299880||TESI_003778-RA||-1||CDS||2984645069||15681||80.2	44299880	44294137	1.300000e-19	118
7.8875	0.5935	a16884_megascaffold_1	megascaffold_1||13777007||13789363||NNU_014927-RA||1||CDS||304047861||439||83.07	13777007	13789363	b57266_PGA_scaffold2	PGA_scaffold2||44243465||44249556||TESI_003776-RA||-1||CDS||2984645063||15679||83.07	44249556	44243465	6.400000e-147	168
2.3640	0.4174	a16884_megascaffold_1	megascaffold_1||13822233||13825700||NNU_014926-RA||-1||CDS||304047850||440||83.24	13825700	13822233	b57266_PGA_scaffold2	PGA_scaffold2||44185675||44192066||TESI_003772-RA||1||CDS||2984645051||15675||83.24	44185675	44192066	2.600000e-49	216
0.6410	0.0867	a16884_megascaffold_1	megascaffold_1||14677587||14693282||NNU_026263-RA||1||CDS||304074168||460||81.9	14677587	14693282	b57266_PGA_scaffold2	PGA_scaffold2||44105012||44114397||TESI_003771-RA||-1||CDS||2984645048||15674||81.9	44114397	44105012	1.000000e-250	263
###  Mean Ks:  29.4963	Mean Kn: 0.7620
#Ks	Kn	a<db_genome_id>_<chr>	chr1||start1||stop1||name1||strand1||type1||db_feature_id1||genome_order1||percent_id1	start1	stop1	b<db_genome_id>_<chr>	chr2||start2||stop2||name2||strand2||type2||db_feature_id2||genome_order2||percent_id2	start2	stop2	eval	block_score	GEVO_link
5.4667	1.1006	a16884_megascaffold_1	megascaffold_1||13677416||13697276||NNU_014930-RA||1||CDS||304047890||436||83.92	13677416	13697276	b57266_PGA_scaffold16	PGA_scaffold16||34219011||34241569||TESI_024134-RA||-1||CDS||2984088277||11056||83.92	34241569	34219011	2.700000e-154	50
72.0198	1.4013	a16884_megascaffold_1	megascaffold_1||13730555||13736821||NNU_014928-RA||1||CDS||304047873||438||72.74	13730555	13736821	b57266_PGA_scaffold16	PGA_scaffold16||34250298||34254831||TESI_024135-RA||1||CDS||2984088280||11057||72.74	34250298	34254831	6.300000e-222	100
0.6836	0.1233	a16884_megascaffold_1	megascaffold_1||13777007||13789363||NNU_014927-RA||1||CDS||304047861||439||80.92	13777007	13789363	b57266_PGA_scaffold16	PGA_scaffold16||34271431||34280387||TESI_024137-RA||1||CDS||2984088286||11059||80.92	34271431	34280387	1.900000e-229	150
0.9151	0.1491	a16884_megascaffold_1	megascaffold_1||14121899||14127182||NNU_014919-RA||-1||CDS||304047798||447||80.63	14127182	14121899	b57266_PGA_scaffold16	PGA_scaffold16||34344414||34348670||TESI_024141-RA||-1||CDS||2984088298||11063||80.63	34348670	34344414	1.000000e-250	200
0.7054	0.1175	a16884_megascaffold_1	megascaffold_1||14283647||14284838||NNU_014916-RA||-1||CDS||304047781||450||82.64	14284838	14283647	b57266_PGA_scaffold16	PGA_scaffold16||34378272||34403011||TESI_024143-RA||-1||CDS||2984088304||11065||82.64	34403011	34378272	3.500000e-66	250
53.4113	1.4687	a16884_megascaffold_1	megascaffold_1||14719132||14723646||NNU_026264-RA||1||CDS||304074178||461||88.89	14719132	14723646	b57266_PGA_scaffold16	PGA_scaffold16||34431918||34432987||TESI_024144-RA||-1||CDS||2984088307||11066||88.89	34432987	34431918	3.500000e-44	290
73.2719	0.9732	a16884_megascaffold_1	megascaffold_1||15342287||15343636||NNU_023834-RA||1||CDS||304068583||476||77.47	15342287	15343636	b57266_PGA_scaffold16	PGA_scaffold16||34572070||34591332||TESI_024148-RA||1||CDS||2984088319||11070||77.47	34572070	34591332	3.000000e-50	336
###  Mean Ks:  10.0422	Mean Kn: 0.4377
#Ks	Kn	a<db_genome_id>_<chr>	chr1||start1||stop1||name1||strand1||type1||db_feature_id1||genome_order1||percent_id1	start1	stop1	b<db_genome_id>_<chr>	chr2||start2||stop2||name2||strand2||type2||db_feature_id2||genome_order2||percent_id2	start2	stop2	eval	block_score	GEVO_link
0.7933	0.0946	a16884_megascaffold_1	megascaffold_1||16045718||16046891||NNU_018384-RA||-1||CDS||304054121||490||79.49	16046891	16045718	b57266_PGA_scaffold16	PGA_scaffold16||8824445||8825448||TESI_023236-RA||1||CDS||2984085583||10158||79.49	8824445	8825448	4.300000e-168	50
62.8899	1.1491	a16884_megascaffold_1	megascaffold_1||16229186||16230140||NNU_018388-RA||1||CDS||304054157||494||76.36	16229186	16230140	b57266_PGA_scaffold16	PGA_scaffold16||8958935||8960820||TESI_023241-RA||1||CDS||2984085598||10163||76.36	8958935	8960820	6.800000e-140	100
0.5487	0.1609	a16884_megascaffold_1	megascaffold_1||16726578||16727290||NNU_018398-RA||-1||CDS||304054223||504||80.3	16727290	16726578	b57266_PGA_scaffold16	PGA_scaffold16||9025822||9036115||TESI_023243-RA||-1||CDS||2984085604||10165||80.3	9036115	9025822	6.500000e-91	150
0.8107	0.1928	a16884_megascaffold_1	megascaffold_1||16755494||16755928||NNU_018399-RA||-1||CDS||304054231||505||75.6	16755928	16755494	b57266_PGA_scaffold16	PGA_scaffold16||9040661||9041110||TESI_023244-RA||-1||CDS||2984085607||10166||75.6	9041110	9040661	5.100000e-93	200
0.7596	0.2012	a16884_megascaffold_1	megascaffold_1||16826930||16831263||NNU_018401-RA||-1||CDS||304054241||507||76.69	16831263	16826930	b57266_PGA_scaffold16	PGA_scaffold16||9042501||9047391||TESI_023245-RA||-1||CDS||2984085610||10167||76.69	9047391	9042501	6.300000e-198	250
1.2627	0.3827	a16884_megascaffold_1	megascaffold_1||16930356||16932016||NNU_018403-RA||1||CDS||304054258||509||81.53	16930356	16932016	b57266_PGA_scaffold16	PGA_scaffold16||9073062||9074215||TESI_023246-RA||1||CDS||2984085613||10168||81.53	9073062	9074215	3.700000e-54	300
1.0539	0.2171	a16884_megascaffold_1	megascaffold_1||16933155||16934486||NNU_018404-RA||-1||CDS||304054267||510||75.0	16934486	16933155	b57266_PGA_scaffold16	PGA_scaffold16||9084122||9085555||TESI_023247-RA||-1||CDS||2984085616||10169||75.0	9085555	9084122	1.100000e-167	350
8.1633	1.1675	a16884_megascaffold_1	megascaffold_1||17429597||17435197||NNU_018417-RA||-1||CDS||304054362||523||75.32	17435197	17429597	b57266_PGA_scaffold16	PGA_scaffold16||9231941||9245092||TESI_023256-RA||1||CDS||2984085643||10178||75.32	9231941	9245092	4.300000e-09	355
14.0977	0.3736	a16884_megascaffold_1	megascaffold_1||17780404||17792420||NNU_018430-RA||-1||CDS||304054455||536||59.52	17792420	17780404	b57266_PGA_scaffold16	PGA_scaffold16||9497984||9501265||TESI_023264-RA||1||CDS||2984085667||10186||59.52	9497984	9501265	6.800000e-33	229
###  Mean Ks:  2.1661	Mean Kn: 0.4142
#Ks	Kn	a<db_genome_id>_<chr>	chr1||start1||stop1||name1||strand1||type1||db_feature_id1||genome_order1||percent_id1	start1	stop1	b<db_genome_id>_<chr>	chr2||start2||stop2||name2||strand2||type2||db_feature_id2||genome_order2||percent_id2	start2	stop2	eval	block_score	GEVO_link
0.6219	0.1613	a16884_megascaffold_1	megascaffold_1||16045718||16046891||NNU_018384-RA||-1||CDS||304054121||490||80.93	16046891	16045718	b57266_PGA_scaffold6	PGA_scaffold6||2591657||2592651||TESI_010013-RA||-1||CDS||2985619185||22804||80.93	2592651	2591657	4.100000e-111	50
7.2146	1.1748	a16884_megascaffold_1	megascaffold_1||16229186||16230140||NNU_018388-RA||1||CDS||304054157||494||77.1	16229186	16230140	b57266_PGA_scaffold6	PGA_scaffold6||2422214||2424139||TESI_010004-RA||-1||CDS||2985619158||22795||77.1	2424139	2422214	3.400000e-148	100
2.3479	0.3255	a16884_megascaffold_1	megascaffold_1||16268996||16276390||NNU_018389-RA||-1||CDS||304054165||495||85.57	16276390	16268996	b57266_PGA_scaffold6	PGA_scaffold6||2112516||2121427||TESI_009983-RA||1||CDS||2985619095||22774||85.57	2112516	2121427	2.200000e-155	144
3.1608	0.5577	a16884_megascaffold_1	megascaffold_1||16697504||16699444||NNU_018397-RA||1||CDS||304054216||503||79.23	16697504	16699444	b57266_PGA_scaffold6	PGA_scaffold6||2057143||2063633||TESI_009980-RA||1||CDS||2985619086||22771||79.23	2057143	2063633	8.900000e-27	170
0.7718	0.1880	a16884_megascaffold_1	megascaffold_1||16755494||16755928||NNU_018399-RA||-1||CDS||304054231||505||76.09	16755928	16755494	b57266_PGA_scaffold6	PGA_scaffold6||2047785||2048234||TESI_009979-RA||1||CDS||2985619083||22770||76.09	2047785	2048234	4.800000e-95	220
2.3247	0.5714	a16884_megascaffold_1	megascaffold_1||16826930||16831263||NNU_018401-RA||-1||CDS||304054241||507||74.91	16831263	16826930	b57266_PGA_scaffold6	PGA_scaffold6||2036457||2044857||TESI_009978-RA||1||CDS||2985619080||22769||74.91	2036457	2044857	3.600000e-243	270
0.9568	0.2487	a16884_megascaffold_1	megascaffold_1||16930356||16932016||NNU_018403-RA||1||CDS||304054258||509||78.83	16930356	16932016	b57266_PGA_scaffold6	PGA_scaffold6||1898911||1903943||TESI_009975-RA||-1||CDS||2985619071||22766||78.83	1903943	1898911	9.200000e-52	320
1.2644	0.2208	a16884_megascaffold_1	megascaffold_1||16933155||16934486||NNU_018404-RA||-1||CDS||304054267||510||72.45	16934486	16933155	b57266_PGA_scaffold6	PGA_scaffold6||1896623||1898344||TESI_009974-RA||1||CDS||2985619068||22765||72.45	1896623	1898344	1.600000e-149	370
0.8736	0.2755	a16884_megascaffold_1	megascaffold_1||16972405||16978417||NNU_018405-RA||1||CDS||304054276||511||77.59	16972405	16978417	b57266_PGA_scaffold6	PGA_scaffold6||1846972||1848504||TESI_009970-RA||-1||CDS||2985619056||22761||77.59	1848504	1846972	5.400000e-155	420
0.8844	0.1572	a16884_megascaffold_1	megascaffold_1||16995220||16995882||NNU_018406-RA||1||CDS||304054285||512||80.11	16995220	16995882	b57266_PGA_scaffold6	PGA_scaffold6||1798932||1799465||TESI_009967-RA||-1||CDS||2985619047||22758||80.11	1799465	1798932	3.000000e-94	470
3.4065	0.6751	a16884_megascaffold_1	megascaffold_1||17151944||17152780||NNU_018409-RA||1||CDS||304054302||515||70.27	17151944	17152780	b57266_PGA_scaffold6	PGA_scaffold6||1609959||1610999||TESI_009960-RA||1||CDS||2985619026||22751||70.27	1609959	1610999	7.400000e-12	481
###  Mean Ks:  33.6721	Mean Kn: 0.5204
#Ks	Kn	a<db_genome_id>_<chr>	chr1||start1||stop1||name1||strand1||type1||db_feature_id1||genome_order1||percent_id1	start1	stop1	b<db_genome_id>_<chr>	chr2||start2||stop2||name2||strand2||type2||db_feature_id2||genome_order2||percent_id2	start2	stop2	eval	block_score	GEVO_link
68.7142	1.1862	a16884_megascaffold_1	megascaffold_1||17731219||17737528||NNU_018426-RA||-1||CDS||304054434||532||61.81	17737528	17731219	b57266_PGA_scaffold16	PGA_scaffold16||7687701||7709782||TESI_023198-RA||-1||CDS||2984085469||10120||61.81	7709782	7687701	3.100000e-53	50
62.2940	0.4257	a16884_megascaffold_1	megascaffold_1||17780404||17792420||NNU_018430-RA||-1||CDS||304054455||536||66.29	17792420	17780404	b57266_PGA_scaffold16	PGA_scaffold16||8164493||8168452||TESI_023217-RA||1||CDS||2984085526||10139||66.29	8164493	8168452	3.600000e-17	63
0.7199	0.0317	a16884_megascaffold_1	megascaffold_1||17985733||17988267||NNU_018437-RA||-1||CDS||304054508||543||86.12	17988267	17985733	b57266_PGA_scaffold16	PGA_scaffold16||8293135||8295093||TESI_023220-RA||-1||CDS||2984085535||10142||86.12	8295093	8293135	1.300000e-207	113
1.2807	0.1196	a16884_megascaffold_1	megascaffold_1||18016920||18018694||NNU_018438-RA||1||CDS||304054516||544||76.72	18016920	18018694	b57266_PGA_scaffold16	PGA_scaffold16||8315182||8316317||TESI_023221-RA||1||CDS||2984085538||10143||76.72	8315182	8316317	1.600000e-172	163
68.0585	1.2754	a16884_megascaffold_1	megascaffold_1||18211279||18241843||NNU_018442-RA||-1||CDS||304054547||548||81.08	18241843	18211279	b57266_PGA_scaffold16	PGA_scaffold16||8325912||8348143||TESI_023222-RA||-1||CDS||2984085541||10144||81.08	8348143	8325912	1.700000e-190	213
0.9655	0.0837	a16884_megascaffold_1	megascaffold_1||18663881||18667734||NNU_025607-RA||1||CDS||304073239||556||82.31	18663881	18667734	b57266_PGA_scaffold16	PGA_scaffold16||8544408||8548340||TESI_023231-RA||1||CDS||2984085568||10153||82.31	8544408	8548340	1.000000e-250	263
###  Mean Ks:  5.9006	Mean Kn: 0.3476
#Ks	Kn	a<db_genome_id>_<chr>	chr1||start1||stop1||name1||strand1||type1||db_feature_id1||genome_order1||percent_id1	start1	stop1	b<db_genome_id>_<chr>	chr2||start2||stop2||name2||strand2||type2||db_feature_id2||genome_order2||percent_id2	start2	stop2	eval	block_score	GEVO_link
1.1187	0.1349	a16884_megascaffold_1	megascaffold_1||19514108||19521657||NNU_025480-RA||-1||CDS||304073100||573||78.29	19521657	19514108	b57266_PGA_scaffold2	PGA_scaffold2||48080852||48084122||TESI_003885-RA||-1||CDS||2984645390||15788||78.29	48084122	48080852	1.000000e-250	50
0.6895	0.1335	a16884_megascaffold_1	megascaffold_1||19813606||19824050||NNU_025386-RA||-1||CDS||304072763||581||83.2	19824050	19813606	b57266_PGA_scaffold2	PGA_scaffold2||48191792||48210432||TESI_003889-RA||-1||CDS||2984645402||15792||83.2	48210432	48191792	6.300000e-65	100
3.5467	1.1349	a16884_megascaffold_1	megascaffold_1||20272956||20277944||NNU_020660-RA||-1||CDS||304059814||592||79.03	20277944	20272956	b57266_PGA_scaffold2	PGA_scaffold2||48855034||48860713||TESI_003901-RA||1||CDS||2984645438||15804||79.03	48855034	48860713	1.000000e-250	147
2.2539	0.1704	a16884_megascaffold_1	megascaffold_1||20371650||20372663||NNU_020658-RA||1||CDS||304059795||594||75.77	20371650	20372663	b57266_PGA_scaffold2	PGA_scaffold2||48909899||48910846||TESI_003903-RA||1||CDS||2984645444||15806||75.77	48909899	48910846	7.500000e-139	197
0.9018	0.2345	a16884_megascaffold_1	megascaffold_1||20451523||20452320||NNU_020656-RA||-1||CDS||304059784||596||73.1	20452320	20451523	b57266_PGA_scaffold2	PGA_scaffold2||48930366||48942902||TESI_003904-RA||-1||CDS||2984645447||15807||73.1	48942902	48930366	3.500000e-151	247
1.2967	0.2158	a16884_megascaffold_1	megascaffold_1||20798177||20799283||NNU_020650-RA||1||CDS||304059744||602||74.08	20798177	20799283	b57266_PGA_scaffold2	PGA_scaffold2||49041416||49056869||TESI_003905-RA||1||CDS||2984645450||15808||74.08	49041416	49056869	1.200000e-149	297
31.4967	0.4091	a16884_megascaffold_1	megascaffold_1||21061625||21062709||NNU_020642-RA||1||CDS||304059672||610||64.6	21061625	21062709	b57266_PGA_scaffold2	PGA_scaffold2||49149251||49153984||TESI_003909-RA||-1||CDS||2984645462||15812||64.6	49153984	49149251	1.900000e-81	347
###  Mean Ks:  22.4790	Mean Kn: 0.4933
#Ks	Kn	a<db_genome_id>_<chr>	chr1||start1||stop1||name1||strand1||type1||db_feature_id1||genome_order1||percent_id1	start1	stop1	b<db_genome_id>_<chr>	chr2||start2||stop2||name2||strand2||type2||db_feature_id2||genome_order2||percent_id2	start2	stop2	eval	block_score	GEVO_link
70.8001	0.7154	a16884_megascaffold_1	megascaffold_1||19589728||19591299||NNU_025381-RA||-1||CDS||304072727||576||56.19	19591299	19589728	b57266_PGA_scaffold6	PGA_scaffold6||45859133||45861205||TESI_011912-RA||1||CDS||2985624882||24703||56.19	45859133	45861205	6.800000e-15	14
58.1078	1.1766	a16884_megascaffold_1	megascaffold_1||20272956||20277944||NNU_020660-RA||-1||CDS||304059814||592||79.14	20277944	20272956	b57266_PGA_scaffold6	PGA_scaffold6||46440014||46449925||TESI_011927-RA||1||CDS||2985624927||24718||79.14	46440014	46449925	1.000000e-250	61
1.9891	0.1711	a16884_megascaffold_1	megascaffold_1||20371650||20372663||NNU_020658-RA||1||CDS||304059795||594||74.84	20371650	20372663	b57266_PGA_scaffold6	PGA_scaffold6||46521562||46523370||TESI_011931-RA||1||CDS||2985624939||24722||74.84	46521562	46523370	1.600000e-133	111
65.0474	1.0654	a16884_megascaffold_1	megascaffold_1||20798177||20799283||NNU_020650-RA||1||CDS||304059744||602||73.69	20798177	20799283	b57266_PGA_scaffold6	PGA_scaffold6||46691739||46701541||TESI_011933-RA||1||CDS||2985624945||24724||73.69	46691739	46701541	4.800000e-152	161
2.7074	0.5180	a16884_megascaffold_1	megascaffold_1||20828548||20830411||NNU_020648-RA||-1||CDS||304059726||604||72.41	20830411	20828548	b57266_PGA_scaffold6	PGA_scaffold6||46749926||46752452||TESI_011935-RA||-1||CDS||2985624951||24726||72.41	46752452	46749926	2.300000e-15	175
0.8019	0.0505	a16884_megascaffold_1	megascaffold_1||20873414||20874511||NNU_020646-RA||-1||CDS||304059708||606||84.27	20874511	20873414	b57266_PGA_scaffold6	PGA_scaffold6||46781803||46782858||TESI_011936-RA||-1||CDS||2985624954||24727||84.27	46782858	46781803	1.000000e-250	225
1.0121	0.2167	a16884_megascaffold_1	megascaffold_1||20900429||20910042||NNU_020645-RA||-1||CDS||304059694||607||80.55	20910042	20900429	b57266_PGA_scaffold6	PGA_scaffold6||46786591||46805839||TESI_011937-RA||-1||CDS||2985624957||24728||80.55	46805839	46786591	2.200000e-232	275
0.8432	0.2582	a16884_megascaffold_1	megascaffold_1||21276309||21287790||NNU_020630-RA||1||CDS||304059590||622||67.43	21276309	21287790	b57266_PGA_scaffold6	PGA_scaffold6||46892972||46902969||TESI_011939-RA||1||CDS||2985624963||24730||67.43	46892972	46902969	2.100000e-203	322
1.0018	0.2674	a16884_megascaffold_1	megascaffold_1||21476740||21487919||NNU_020622-RA||1||CDS||304059541||630||70.97	21476740	21487919	b57266_PGA_scaffold6	PGA_scaffold6||47034435||47040745||TESI_011943-RA||1||CDS||2985624975||24734||70.97	47034435	47040745	4.100000e-140	372
###  Mean Ks:  0.9339	Mean Kn: 0.1493
#Ks	Kn	a<db_genome_id>_<chr>	chr1||start1||stop1||name1||strand1||type1||db_feature_id1||genome_order1||percent_id1	start1	stop1	b<db_genome_id>_<chr>	chr2||start2||stop2||name2||strand2||type2||db_feature_id2||genome_order2||percent_id2	start2	stop2	eval	block_score	GEVO_link
1.0896	0.1104	a16884_megascaffold_1	megascaffold_1||20342233||20364221||NNU_020659-RA||1||CDS||304059803||593||82.89	20342233	20364221	b57266_PGA_scaffold16	PGA_scaffold16||5122226||5125410||TESI_023124-RA||-1||CDS||2984085247||10046||82.89	5125410	5122226	2.000000e-201	50
0.8086	0.1824	a16884_megascaffold_1	megascaffold_1||20412535||20413068||NNU_020657-RA||-1||CDS||304059790||595||83.04	20413068	20412535	b57266_PGA_scaffold16	PGA_scaffold16||5107851||5108249||TESI_023123-RA||1||CDS||2984085244||10045||83.04	5107851	5108249	5.600000e-62	100
0.9311	0.2316	a16884_megascaffold_1	megascaffold_1||20451523||20452320||NNU_020656-RA||-1||CDS||304059784||596||73.41	20452320	20451523	b57266_PGA_scaffold16	PGA_scaffold16||5067465||5083851||TESI_023122-RA||1||CDS||2984085241||10044||73.41	5067465	5083851	4.100000e-153	150
0.8154	0.1192	a16884_megascaffold_1	megascaffold_1||20754858||20760435||NNU_020651-RA||-1||CDS||304059750||601||88.54	20760435	20754858	b57266_PGA_scaffold16	PGA_scaffold16||5031752||5037363||TESI_023121-RA||1||CDS||2984085238||10043||88.54	5031752	5037363	1.300000e-131	200
1.2875	0.2479	a16884_megascaffold_1	megascaffold_1||20798177||20799283||NNU_020650-RA||1||CDS||304059744||602||74.79	20798177	20799283	b57266_PGA_scaffold16	PGA_scaffold16||4998659||5004721||TESI_023120-RA||-1||CDS||2984085235||10042||74.79	5004721	4998659	2.400000e-156	250
0.6755	0.0756	a16884_megascaffold_1	megascaffold_1||20851780||20870952||NNU_020647-RA||1||CDS||304059716||605||81.05	20851780	20870952	b57266_PGA_scaffold16	PGA_scaffold16||4940842||4945253||TESI_023117-RA||-1||CDS||2984085226||10039||81.05	4945253	4940842	1.000000e-250	300
0.9298	0.0777	a16884_megascaffold_1	megascaffold_1||20873414||20874511||NNU_020646-RA||-1||CDS||304059708||606||80.43	20874511	20873414	b57266_PGA_scaffold16	PGA_scaffold16||4936411||4937420||TESI_023116-RA||1||CDS||2984085223||10038||80.43	4936411	4937420	7.300000e-250	350
###  Mean Ks:  1.3349	Mean Kn: 0.2786
#Ks	Kn	a<db_genome_id>_<chr>	chr1||start1||stop1||name1||strand1||type1||db_feature_id1||genome_order1||percent_id1	start1	stop1	b<db_genome_id>_<chr>	chr2||start2||stop2||name2||strand2||type2||db_feature_id2||genome_order2||percent_id2	start2	stop2	eval	block_score	GEVO_link
0.8499	0.0653	a16884_megascaffold_1	megascaffold_1||22329982||22333987||NNU_021299-RA||-1||CDS||304062317||655||85.28	22333987	22329982	b57266_PGA_scaffold13	PGA_scaffold13||28560329||28566950||TESI_022705-RA||1||CDS||2983718319||7549||85.28	28560329	28566950	1.000000e-250	50
0.9171	0.0728	a16884_megascaffold_1	megascaffold_1||22592243||22597394||NNU_021306-RA||-1||CDS||304062365||662||81.38	22597394	22592243	b57266_PGA_scaffold13	PGA_scaffold13||28499334||28503225||TESI_022701-RA||1||CDS||2983718307||7545||81.38	28499334	28503225	1.000000e-250	100
0.6913	0.1827	a16884_megascaffold_1	megascaffold_1||22912300||22914487||NNU_021320-RA||1||CDS||304062483||676||75.0	22912300	22914487	b57266_PGA_scaffold13	PGA_scaffold13||28428522||28430616||TESI_022699-RA||-1||CDS||2983718301||7543||75.0	28430616	28428522	1.000000e-250	147
0.5782	0.0111	a16884_megascaffold_1	megascaffold_1||22989981||22994090||NNU_021326-RA||-1||CDS||304062542||682||90.37	22994090	22989981	b57266_PGA_scaffold13	PGA_scaffold13||28421196||28425094||TESI_022698-RA||1||CDS||2983718298||7542||90.37	28421196	28425094	6.200000e-137	197
0.6643	0.0618	a16884_megascaffold_1	megascaffold_1||23042427||23050149||NNU_021330-RA||-1||CDS||304062573||686||86.75	23050149	23042427	b57266_PGA_scaffold13	PGA_scaffold13||28400020||28408546||TESI_022697-RA||1||CDS||2983718295||7541||86.75	28400020	28408546	1.000000e-250	247
1.1867	0.2828	a16884_megascaffold_1	megascaffold_1||23204443||23207220||NNU_021334-RA||-1||CDS||304062607||690||75.68	23207220	23204443	b57266_PGA_scaffold13	PGA_scaffold13||28344988||28347540||TESI_022696-RA||1||CDS||2983718292||7540||75.68	28344988	28347540	1.400000e-161	297
2.4901	0.3608	a16884_megascaffold_1	megascaffold_1||23237458||23259724||NNU_021336-RA||-1||CDS||304062619||692||84.63	23259724	23237458	b57266_PGA_scaffold13	PGA_scaffold13||28257012||28274148||TESI_022692-RA||1||CDS||2983718280||7536||84.63	28257012	28274148	1.500000e-198	347
0.7699	0.0478	a16884_megascaffold_1	megascaffold_1||23284413||23293856||NNU_021337-RA||1||CDS||304062628||693||85.79	23284413	23293856	b57266_PGA_scaffold13	PGA_scaffold13||28210445||28221562||TESI_022691-RA||-1||CDS||2983718277||7535||85.79	28221562	28210445	9.900000e-234	397
1.2195	0.4024	a16884_megascaffold_1	megascaffold_1||23325638||23332526||NNU_021339-RA||1||CDS||304062649||695||82.76	23325638	23332526	b57266_PGA_scaffold13	PGA_scaffold13||28187996||28197278||TESI_022690-RA||-1||CDS||2983718274||7534||82.76	28197278	28187996	1.500000e-137	447
4.0453	1.3501	a16884_megascaffold_1	megascaffold_1||23412535||23420562||NNU_021345-RA||-1||CDS||304062709||701||78.48	23420562	23412535	b57266_PGA_scaffold13	PGA_scaffold13||28176977||28184340||TESI_022688-RA||1||CDS||2983718268||7532||78.48	28176977	28184340	8.700000e-158	497
1.2721	0.2267	a16884_megascaffold_1	megascaffold_1||23439948||23445470||NNU_021346-RA||-1||CDS||304062718||702||87.37	23445470	23439948	b57266_PGA_scaffold13	PGA_scaffold13||28161567||28171681||TESI_022687-RA||1||CDS||2983718265||7531||87.37	28161567	28171681	1.000000e-250	547
###  Mean Ks:  7.0228	Mean Kn: 0.2914
#Ks	Kn	a<db_genome_id>_<chr>	chr1||start1||stop1||name1||strand1||type1||db_feature_id1||genome_order1||percent_id1	start1	stop1	b<db_genome_id>_<chr>	chr2||start2||stop2||name2||strand2||type2||db_feature_id2||genome_order2||percent_id2	start2	stop2	eval	block_score	GEVO_link
1.1375	0.1212	a16884_megascaffold_1	megascaffold_1||22592243||22597394||NNU_021306-RA||-1||CDS||304062365||662||81.06	22597394	22592243	b57266_PGA_scaffold3	PGA_scaffold3||15350260||15368560||TESI_004943-RA||1||CDS||2984913888||17282||81.06	15350260	15368560	1.000000e-250	50
0.9119	0.1863	a16884_megascaffold_1	megascaffold_1||22624786||22629751||NNU_021308-RA||1||CDS||304062384||664||78.67	22624786	22629751	b57266_PGA_scaffold3	PGA_scaffold3||15336409||15342175||TESI_004942-RA||-1||CDS||2984913885||17281||78.67	15342175	15336409	1.000000e-250	100
0.7060	0.1720	a16884_megascaffold_1	megascaffold_1||22630576||22635188||NNU_021309-RA||-1||CDS||304062395||665||77.03	22635188	22630576	b57266_PGA_scaffold3	PGA_scaffold3||15332205||15335330||TESI_004941-RA||1||CDS||2984913882||17280||77.03	15332205	15335330	1.000000e-250	150
1.1796	0.0976	a16884_megascaffold_1	megascaffold_1||22657784||22663363||NNU_021310-RA||-1||CDS||304062404||666||81.34	22663363	22657784	b57266_PGA_scaffold3	PGA_scaffold3||15326214||15329091||TESI_004940-RA||1||CDS||2984913879||17279||81.34	15326214	15329091	1.000000e-250	200
0.8630	0.0820	a16884_megascaffold_1	megascaffold_1||22708249||22714023||NNU_021312-RA||1||CDS||304062420||668||86.71	22708249	22714023	b57266_PGA_scaffold3	PGA_scaffold3||15308065||15314972||TESI_004939-RA||-1||CDS||2984913876||17278||86.71	15314972	15308065	1.000000e-250	250
0.7497	0.2507	a16884_megascaffold_1	megascaffold_1||22738845||22743789||NNU_021313-RA||-1||CDS||304062427||669||78.04	22743789	22738845	b57266_PGA_scaffold3	PGA_scaffold3||15293336||15297557||TESI_004938-RA||1||CDS||2984913873||17277||78.04	15293336	15297557	3.200000e-205	300
14.9473	1.0389	a16884_megascaffold_1	megascaffold_1||22777958||22797320||NNU_021314-RA||1||CDS||304062434||670||82.66	22777958	22797320	b57266_PGA_scaffold3	PGA_scaffold3||15242581||15275098||TESI_004937-RA||-1||CDS||2984913870||17276||82.66	15275098	15242581	1.000000e-250	350
71.6331	1.1489	a16884_megascaffold_1	megascaffold_1||22836857||22845358||NNU_021317-RA||1||CDS||304062457||673||76.2	22836857	22845358	b57266_PGA_scaffold3	PGA_scaffold3||15184932||15191881||TESI_004934-RA||-1||CDS||2984913861||17273||76.2	15191881	15184932	6.100000e-170	400
0.8306	0.0363	a16884_megascaffold_1	megascaffold_1||22989981||22994090||NNU_021326-RA||-1||CDS||304062542||682||88.96	22994090	22989981	b57266_PGA_scaffold3	PGA_scaffold3||15120269||15123799||TESI_004931-RA||1||CDS||2984913852||17270||88.96	15120269	15123799	1.500000e-114	450
0.8997	0.2128	a16884_megascaffold_1	megascaffold_1||23042427||23050149||NNU_021330-RA||-1||CDS||304062573||686||86.54	23050149	23042427	b57266_PGA_scaffold3	PGA_scaffold3||15089452||15098017||TESI_004930-RA||1||CDS||2984913849||17269||86.54	15089452	15098017	1.000000e-250	500
1.4589	0.3263	a16884_megascaffold_1	megascaffold_1||23439948||23445470||NNU_021346-RA||-1||CDS||304062718||702||86.67	23445470	23439948	b57266_PGA_scaffold3	PGA_scaffold3||15025260||15035262||TESI_004927-RA||1||CDS||2984913840||17266||86.67	15025260	15035262	4.400000e-95	547
0.7046	0.1497	a16884_megascaffold_1	megascaffold_1||23632323||23644968||NNU_021355-RA||1||CDS||304062766||711||81.91	23632323	23644968	b57266_PGA_scaffold3	PGA_scaffold3||14938736||14951816||TESI_004925-RA||-1||CDS||2984913834||17264||81.91	14951816	14938736	1.000000e-250	597
1.4267	0.1268	a16884_megascaffold_1	megascaffold_1||23688696||23695970||NNU_021358-RA||1||CDS||304062789||714||78.66	23688696	23695970	b57266_PGA_scaffold3	PGA_scaffold3||14923970||14931121||TESI_004924-RA||-1||CDS||2984913831||17263||78.66	14931121	14923970	2.800000e-182	647
0.8708	0.1300	a16884_megascaffold_1	megascaffold_1||23701817||23720783||NNU_021359-RA||-1||CDS||304062802||715||82.52	23720783	23701817	b57266_PGA_scaffold3	PGA_scaffold3||14916069||14923347||TESI_004923-RA||1||CDS||2984913828||17262||82.52	14916069	14923347	1.000000e-250	697
###  Mean Ks:  8.9278	Mean Kn: 0.3307
#Ks	Kn	a<db_genome_id>_<chr>	chr1||start1||stop1||name1||strand1||type1||db_feature_id1||genome_order1||percent_id1	start1	stop1	b<db_genome_id>_<chr>	chr2||start2||stop2||name2||strand2||type2||db_feature_id2||genome_order2||percent_id2	start2	stop2	eval	block_score	GEVO_link
71.4984	1.2814	a16884_megascaffold_1	megascaffold_1||22630576||22635188||NNU_021309-RA||-1||CDS||304062395||665||79.81	22635188	22630576	b57266_PGA_scaffold8	PGA_scaffold8||24928239||24935678||TESI_015174-RA||1||CDS||2986210219||28152||79.81	24928239	24935678	7.300000e-79	50
55.0482	0.9922	a16884_megascaffold_1	megascaffold_1||22657784||22663363||NNU_021310-RA||-1||CDS||304062404||666||79.12	22663363	22657784	b57266_PGA_scaffold8	PGA_scaffold8||24919334||24920199||TESI_015173-RA||1||CDS||2986210216||28151||79.12	24919334	24920199	1.900000e-163	100
0.5586	0.2147	a16884_megascaffold_1	megascaffold_1||22836857||22845358||NNU_021317-RA||1||CDS||304062457||673||76.75	22836857	22845358	b57266_PGA_scaffold8	PGA_scaffold8||24856837||24863646||TESI_015170-RA||-1||CDS||2986210207||28148||76.75	24863646	24856837	1.000000e-250	150
0.7455	0.1785	a16884_megascaffold_1	megascaffold_1||22912300||22914487||NNU_021320-RA||1||CDS||304062483||676||75.03	22912300	22914487	b57266_PGA_scaffold8	PGA_scaffold8||24846081||24848512||TESI_015169-RA||-1||CDS||2986210204||28147||75.03	24848512	24846081	1.000000e-250	200
1.5823	0.2442	a16884_megascaffold_1	megascaffold_1||22988790||22989053||NNU_021325-RA||1||CDS||304062535||681||69.0	22988790	22989053	b57266_PGA_scaffold8	PGA_scaffold8||24828556||24836686||TESI_015168-RA||-1||CDS||2986210201||28146||69.0	24836686	24828556	1.100000e-20	220
0.9827	0.0873	a16884_megascaffold_1	megascaffold_1||22989981||22994090||NNU_021326-RA||-1||CDS||304062542||682||88.33	22994090	22989981	b57266_PGA_scaffold8	PGA_scaffold8||24825764||24827607||TESI_015167-RA||1||CDS||2986210198||28145||88.33	24825764	24827607	2.800000e-112	270
0.5692	0.2018	a16884_megascaffold_1	megascaffold_1||23034506||23035476||NNU_021329-RA||-1||CDS||304062563||685||77.49	23035476	23034506	b57266_PGA_scaffold8	PGA_scaffold8||24792517||24793225||TESI_015166-RA||1||CDS||2986210195||28144||77.49	24792517	24793225	1.900000e-116	320
0.7732	0.1569	a16884_megascaffold_1	megascaffold_1||23042427||23050149||NNU_021330-RA||-1||CDS||304062573||686||83.03	23050149	23042427	b57266_PGA_scaffold8	PGA_scaffold8||24784516||24791202||TESI_015165-RA||1||CDS||2986210192||28143||83.03	24784516	24791202	1.000000e-250	370
1.0747	0.2999	a16884_megascaffold_1	megascaffold_1||23090971||23091555||NNU_021331-RA||-1||CDS||304062586||687||73.41	23091555	23090971	b57266_PGA_scaffold8	PGA_scaffold8||24768505||24769109||TESI_015164-RA||1||CDS||2986210189||28142||73.41	24768505	24769109	1.500000e-44	413
0.8573	0.0712	a16884_megascaffold_1	megascaffold_1||23342670||23343290||NNU_021340-RA||1||CDS||304062662||696||84.12	23342670	23343290	b57266_PGA_scaffold8	PGA_scaffold8||24751677||24752644||TESI_015163-RA||-1||CDS||2986210186||28141||84.12	24752644	24751677	7.100000e-103	463
1.9118	0.3972	a16884_megascaffold_1	megascaffold_1||23351726||23352184||NNU_021341-RA||1||CDS||304062671||697||80.95	23351726	23352184	b57266_PGA_scaffold8	PGA_scaffold8||24745196||24745620||TESI_015162-RA||-1||CDS||2986210183||28140||80.95	24745620	24745196	6.200000e-38	500
0.7281	0.1742	a16884_megascaffold_1	megascaffold_1||23368099||23384897||NNU_021342-RA||1||CDS||304062680||698||77.21	23368099	23384897	b57266_PGA_scaffold8	PGA_scaffold8||24726160||24743828||TESI_015161-RA||-1||CDS||2986210180||28139||77.21	24743828	24726160	1.000000e-250	550
0.6435	0.0889	a16884_megascaffold_1	megascaffold_1||23408219||23410080||NNU_021344-RA||1||CDS||304062701||700||86.56	23408219	23410080	b57266_PGA_scaffold8	PGA_scaffold8||24714359||24716214||TESI_015160-RA||-1||CDS||2986210177||28138||86.56	24716214	24714359	1.000000e-250	600
3.6893	0.6366	a16884_megascaffold_1	megascaffold_1||23439948||23445470||NNU_021346-RA||-1||CDS||304062718||702||87.56	23445470	23439948	b57266_PGA_scaffold8	PGA_scaffold8||24660583||24674820||TESI_015157-RA||1||CDS||2986210168||28135||87.56	24660583	24674820	2.700000e-229	650
0.6050	0.0992	a16884_megascaffold_1	megascaffold_1||23632323||23644968||NNU_021355-RA||1||CDS||304062766||711||83.85	23632323	23644968	b57266_PGA_scaffold8	PGA_scaffold8||24531032||24533751||TESI_015146-RA||-1||CDS||2986210135||28124||83.85	24533751	24531032	1.000000e-250	697
1.5762	0.1668	a16884_megascaffold_1	megascaffold_1||23688696||23695970||NNU_021358-RA||1||CDS||304062789||714||76.59	23688696	23695970	b57266_PGA_scaffold8	PGA_scaffold8||24510940||24518431||TESI_015145-RA||-1||CDS||2986210132||28123||76.59	24518431	24510940	2.300000e-201	747
###  Mean Ks:  1.6748	Mean Kn: 0.2064
#Ks	Kn	a<db_genome_id>_<chr>	chr1||start1||stop1||name1||strand1||type1||db_feature_id1||genome_order1||percent_id1	start1	stop1	b<db_genome_id>_<chr>	chr2||start2||stop2||name2||strand2||type2||db_feature_id2||genome_order2||percent_id2	start2	stop2	eval	block_score	GEVO_link
1.3215	0.2352	a16884_megascaffold_1	megascaffold_1||22937540||22941930||NNU_021323-RA||-1||CDS||304062509||679||70.86	22941930	22937540	b57266_PGA_scaffold6	PGA_scaffold6||19912135||19917190||TESI_010846-RA||-1||CDS||2985621684||23637||70.86	19917190	19912135	1.300000e-110	50
1.1394	0.0207	a16884_megascaffold_1	megascaffold_1||22989981||22994090||NNU_021326-RA||-1||CDS||304062542||682||86.27	22994090	22989981	b57266_PGA_scaffold6	PGA_scaffold6||19924580||19924910||TESI_010847-RA||-1||CDS||2985621687||23638||86.27	19924910	19924580	5.300000e-62	100
0.7288	0.2244	a16884_megascaffold_1	megascaffold_1||23034506||23035476||NNU_021329-RA||-1||CDS||304062563||685||75.23	23035476	23034506	b57266_PGA_scaffold6	PGA_scaffold6||19952097||19952936||TESI_010849-RA||-1||CDS||2985621693||23640||75.23	19952936	19952097	5.900000e-117	150
0.6621	0.0660	a16884_megascaffold_1	megascaffold_1||23042427||23050149||NNU_021330-RA||-1||CDS||304062573||686||84.07	23050149	23042427	b57266_PGA_scaffold6	PGA_scaffold6||19954312||19961788||TESI_010850-RA||-1||CDS||2985621696||23641||84.07	19961788	19954312	1.000000e-250	200
1.5154	0.2889	a16884_megascaffold_1	megascaffold_1||23170185||23191722||NNU_021332-RA||-1||CDS||304062591||688||82.2	23191722	23170185	b57266_PGA_scaffold6	PGA_scaffold6||19995036||20016204||TESI_010851-RA||-1||CDS||2985621699||23642||82.2	20016204	19995036	1.000000e-250	250
5.6945	0.5604	a16884_megascaffold_1	megascaffold_1||23237458||23259724||NNU_021336-RA||-1||CDS||304062619||692||81.28	23259724	23237458	b57266_PGA_scaffold6	PGA_scaffold6||20022724||20030666||TESI_010852-RA||-1||CDS||2985621702||23643||81.28	20030666	20022724	1.200000e-106	300
0.6622	0.0491	a16884_megascaffold_1	megascaffold_1||23284413||23293856||NNU_021337-RA||1||CDS||304062628||693||86.01	23284413	23293856	b57266_PGA_scaffold6	PGA_scaffold6||20060516||20068930||TESI_010853-RA||1||CDS||2985621705||23644||86.01	20060516	20068930	1.000000e-250	350
###  Mean Ks:  20.7840	Mean Kn: 0.4761
#Ks	Kn	a<db_genome_id>_<chr>	chr1||start1||stop1||name1||strand1||type1||db_feature_id1||genome_order1||percent_id1	start1	stop1	b<db_genome_id>_<chr>	chr2||start2||stop2||name2||strand2||type2||db_feature_id2||genome_order2||percent_id2	start2	stop2	eval	block_score	GEVO_link
0.8400	0.0592	a16884_megascaffold_1	megascaffold_1||24140233||24144625||NNU_014264-RA||1||CDS||304045596||730||83.51	24140233	24144625	b57266_PGA_scaffold3	PGA_scaffold3||15677794||15688788||TESI_004965-RA||-1||CDS||2984913954||17304||83.51	15688788	15677794	7.200000e-234	50
0.9134	0.1758	a16884_megascaffold_1	megascaffold_1||24202642||24213667||NNU_014268-RA||-1||CDS||304045632||734||77.03	24213667	24202642	b57266_PGA_scaffold3	PGA_scaffold3||15664925||15670481||TESI_004963-RA||1||CDS||2984913948||17302||77.03	15664925	15670481	1.200000e-234	100
0.9611	0.1341	a16884_megascaffold_1	megascaffold_1||24214382||24218441||NNU_014269-RA||1||CDS||304045644||735||80.1	24214382	24218441	b57266_PGA_scaffold3	PGA_scaffold3||15646904||15649327||TESI_004962-RA||-1||CDS||2984913945||17301||80.1	15649327	15646904	1.000000e-250	150
72.0658	1.0628	a16884_megascaffold_1	megascaffold_1||24236744||24260500||NNU_014270-RA||1||CDS||304045653||736||85.98	24236744	24260500	b57266_PGA_scaffold3	PGA_scaffold3||15634645||15638749||TESI_004961-RA||-1||CDS||2984913942||17300||85.98	15638749	15634645	3.700000e-102	200
1.0212	0.1685	a16884_megascaffold_1	megascaffold_1||24314556||24315204||NNU_014273-RA||1||CDS||304045674||739||76.71	24314556	24315204	b57266_PGA_scaffold3	PGA_scaffold3||15605050||15609124||TESI_004960-RA||-1||CDS||2984913939||17299||76.71	15609124	15605050	1.500000e-69	250
35.0813	1.4867	a16884_megascaffold_1	megascaffold_1||24393162||24396252||NNU_014278-RA||-1||CDS||304045716||744||87.25	24396252	24393162	b57266_PGA_scaffold3	PGA_scaffold3||15563454||15577818||TESI_004958-RA||1||CDS||2984913933||17297||87.25	15563454	15577818	1.500000e-132	300
0.9945	0.2893	a16884_megascaffold_1	megascaffold_1||24485070||24506656||NNU_014280-RA||1||CDS||304045738||746||78.81	24485070	24506656	b57266_PGA_scaffold3	PGA_scaffold3||15510988||15517599||TESI_004953-RA||-1||CDS||2984913918||17292||78.81	15517599	15510988	1.000000e-250	350
74.4085	0.7975	a16884_megascaffold_1	megascaffold_1||24543474||24554596||NNU_014282-RA||1||CDS||304045755||749||86.92	24543474	24554596	b57266_PGA_scaffold3	PGA_scaffold3||15427108||15431401||TESI_004948-RA||-1||CDS||2984913903||17287||86.92	15431401	15427108	1.000000e-250	400
0.7705	0.1110	a16884_megascaffold_1	megascaffold_1||24958528||24963315||NNU_014296-RA||-1||CDS||304045864||762||81.41	24963315	24958528	b57266_PGA_scaffold3	PGA_scaffold3||15408702||15412210||TESI_004946-RA||1||CDS||2984913897||17285||81.41	15408702	15412210	1.000000e-250	447
###  Mean Ks:  10.5821	Mean Kn: 0.3908
#Ks	Kn	a<db_genome_id>_<chr>	chr1||start1||stop1||name1||strand1||type1||db_feature_id1||genome_order1||percent_id1	start1	stop1	b<db_genome_id>_<chr>	chr2||start2||stop2||name2||strand2||type2||db_feature_id2||genome_order2||percent_id2	start2	stop2	eval	block_score	GEVO_link
0.9173	0.0552	a16884_megascaffold_1	megascaffold_1||24140233||24144625||NNU_014264-RA||1||CDS||304045596||730||83.93	24140233	24144625	b57266_PGA_scaffold8	PGA_scaffold8||25013885||25019808||TESI_015179-RA||1||CDS||2986210234||28157||83.93	25013885	25019808	4.300000e-235	50
2.6250	0.7564	a16884_megascaffold_1	megascaffold_1||24146708||24152852||NNU_014265-RA||-1||CDS||304045605||731||82.58	24152852	24146708	b57266_PGA_scaffold8	PGA_scaffold8||25021161||25034609||TESI_015180-RA||-1||CDS||2986210237||28158||82.58	25034609	25021161	1.500000e-113	100
1.0156	0.2691	a16884_megascaffold_1	megascaffold_1||24162329||24169438||NNU_014266-RA||-1||CDS||304045615||732||80.06	24169438	24162329	b57266_PGA_scaffold8	PGA_scaffold8||25042193||25053333||TESI_015181-RA||-1||CDS||2986210240||28159||80.06	25053333	25042193	7.300000e-88	150
0.8968	0.2462	a16884_megascaffold_1	megascaffold_1||24236744||24260500||NNU_014270-RA||1||CDS||304045653||736||76.94	24236744	24260500	b57266_PGA_scaffold8	PGA_scaffold8||25062691||25081905||TESI_015182-RA||1||CDS||2986210243||28160||76.94	25062691	25081905	1.000000e-250	200
0.9213	0.1288	a16884_megascaffold_1	megascaffold_1||24314556||24315204||NNU_014273-RA||1||CDS||304045674||739||76.47	24314556	24315204	b57266_PGA_scaffold8	PGA_scaffold8||25093989||25097724||TESI_015183-RA||1||CDS||2986210246||28161||76.47	25093989	25097724	2.700000e-119	250
0.6808	0.1713	a16884_megascaffold_1	megascaffold_1||24485070||24506656||NNU_014280-RA||1||CDS||304045738||746||79.52	24485070	24506656	b57266_PGA_scaffold8	PGA_scaffold8||25103862||25109250||TESI_015184-RA||1||CDS||2986210249||28162||79.52	25103862	25109250	1.000000e-250	300
1.3560	0.2826	a16884_megascaffold_1	megascaffold_1||24607970||24608701||NNU_014287-RA||1||CDS||304045790||753||69.59	24607970	24608701	b57266_PGA_scaffold8	PGA_scaffold8||25128472||25129072||TESI_015186-RA||1||CDS||2986210255||28164||69.59	25128472	25129072	1.300000e-82	350
67.0714	0.9902	a16884_megascaffold_1	megascaffold_1||24650229||24670262||NNU_014289-RA||-1||CDS||304045801||755||89.57	24670262	24650229	b57266_PGA_scaffold8	PGA_scaffold8||25140561||25150373||TESI_015188-RA||-1||CDS||2986210261||28166||89.57	25150373	25140561	1.200000e-51	400
0.7797	0.2659	a16884_megascaffold_1	megascaffold_1||24798930||24824318||NNU_014294-RA||1||CDS||304045846||760||78.67	24798930	24824318	b57266_PGA_scaffold8	PGA_scaffold8||25157816||25166940||TESI_015189-RA||1||CDS||2986210264||28167||78.67	25157816	25166940	2.100000e-249	450
0.9820	0.1708	a16884_megascaffold_1	megascaffold_1||24878146||24887265||NNU_014295-RA||1||CDS||304045857||761||86.54	24878146	24887265	b57266_PGA_scaffold8	PGA_scaffold8||25168629||25189299||TESI_015190-RA||1||CDS||2986210267||28168||86.54	25168629	25189299	4.500000e-150	500
0.6277	0.1326	a16884_megascaffold_1	megascaffold_1||24958528||24963315||NNU_014296-RA||-1||CDS||304045864||762||85.1	24963315	24958528	b57266_PGA_scaffold8	PGA_scaffold8||25193544||25195909||TESI_015191-RA||-1||CDS||2986210270||28169||85.1	25195909	25193544	5.600000e-192	550
0.5637	0.1915	a16884_megascaffold_1	megascaffold_1||25013508||25014317||NNU_014297-RA||1||CDS||304045877||763||75.08	25013508	25014317	b57266_PGA_scaffold8	PGA_scaffold8||25237569||25238360||TESI_015193-RA||1||CDS||2986210276||28171||75.08	25237569	25238360	8.900000e-54	600
0.6925	0.2018	a16884_megascaffold_1	megascaffold_1||25114398||25115830||NNU_014302-RA||-1||CDS||304045903||768||77.43	25115830	25114398	b57266_PGA_scaffold8	PGA_scaffold8||25249700||25251370||TESI_015194-RA||-1||CDS||2986210279||28172||77.43	25251370	25249700	8.200000e-58	650
0.6140	0.1185	a16884_megascaffold_1	megascaffold_1||25140095||25168922||NNU_014303-RA||1||CDS||304045912||769||85.37	25140095	25168922	b57266_PGA_scaffold8	PGA_scaffold8||25261660||25300727||TESI_015195-RA||1||CDS||2986210282||28173||85.37	25261660	25300727	1.000000e-250	700
1.0012	0.6931	a16884_megascaffold_1	megascaffold_1||25210531||25212524||NNU_014306-RA||-1||CDS||304045941||772||68.57	25212524	25210531	b57266_PGA_scaffold8	PGA_scaffold8||25309402||25311037||TESI_015196-RA||-1||CDS||2986210285||28174||68.57	25311037	25309402	2.400000e-15	714
86.3842	1.2965	a16884_megascaffold_1	megascaffold_1||25369323||25371385||NNU_014314-RA||1||CDS||304046007||780||78.05	25369323	25371385	b57266_PGA_scaffold8	PGA_scaffold8||25343907||25344694||TESI_015197-RA||1||CDS||2986210288||28175||78.05	25343907	25344694	3.500000e-46	759
62.9503	0.9353	a16884_megascaffold_1	megascaffold_1||25375537||25377495||NNU_014315-RA||1||CDS||304046016||781||72.56	25375537	25377495	b57266_PGA_scaffold8	PGA_scaffold8||25355984||25357232||TESI_015199-RA||1||CDS||2986210294||28177||72.56	25355984	25357232	9.500000e-87	809
0.8967	0.0706	a16884_megascaffold_1	megascaffold_1||25381879||25382609||NNU_014316-RA||-1||CDS||304046022||782||83.33	25382609	25381879	b57266_PGA_scaffold8	PGA_scaffold8||25359577||25360745||TESI_015201-RA||-1||CDS||2986210300||28179||83.33	25360745	25359577	1.800000e-65	859
1.9688	0.2238	a16884_megascaffold_1	megascaffold_1||25407968||25410984||NNU_014317-RA||-1||CDS||304046030||783||89.33	25410984	25407968	b57266_PGA_scaffold8	PGA_scaffold8||25373084||25373706||TESI_015202-RA||-1||CDS||2986210303||28180||89.33	25373706	25373084	4.500000e-54	909
0.9942	0.1776	a16884_megascaffold_1	megascaffold_1||25643900||25651935||NNU_014324-RA||1||CDS||304046086||790||74.07	25643900	25651935	b57266_PGA_scaffold8	PGA_scaffold8||25485021||25489159||TESI_015208-RA||1||CDS||2986210321||28186||74.07	25485021	25489159	6.200000e-213	959
0.9273	0.1953	a16884_megascaffold_1	megascaffold_1||25668862||25675615||NNU_014325-RA||1||CDS||304046095||791||80.38	25668862	25675615	b57266_PGA_scaffold8	PGA_scaffold8||25492706||25495993||TESI_015209-RA||1||CDS||2986210324||28187||80.38	25492706	25495993	1.000000e-250	1009
14.5588	1.1536	a16884_megascaffold_1	megascaffold_1||25862814||25865376||NNU_014329-RA||1||CDS||304046130||795||77.99	25862814	25865376	b57266_PGA_scaffold8	PGA_scaffold8||25521288||25523827||TESI_015210-RA||-1||CDS||2986210327||28188||77.99	25523827	25521288	2.300000e-184	1059
5.5801	0.8384	a16884_megascaffold_1	megascaffold_1||25927425||25928087||NNU_014331-RA||1||CDS||304046143||797||66.95	25927425	25928087	b57266_PGA_scaffold8	PGA_scaffold8||25527683||25530894||TESI_015212-RA||1||CDS||2986210333||28190||66.95	25527683	25530894	4.600000e-64	1109
1.3027	0.2847	a16884_megascaffold_1	megascaffold_1||26127518||26135208||NNU_014338-RA||1||CDS||304046209||804||71.81	26127518	26135208	b57266_PGA_scaffold8	PGA_scaffold8||25643544||25650385||TESI_015217-RA||1||CDS||2986210348||28195||71.81	25643544	25650385	4.200000e-166	1159
0.7001	0.1437	a16884_megascaffold_1	megascaffold_1||26188034||26197384||NNU_014341-RA||-1||CDS||304046235||807||78.12	26197384	26188034	b57266_PGA_scaffold8	PGA_scaffold8||25659114||25670245||TESI_015218-RA||-1||CDS||2986210351||28196||78.12	25670245	25659114	1.000000e-250	1209
0.5799	0.1705	a16884_megascaffold_1	megascaffold_1||26231040||26238403||NNU_014342-RA||1||CDS||304046250||808||78.41	26231040	26238403	b57266_PGA_scaffold8	PGA_scaffold8||25699904||25711318||TESI_015219-RA||1||CDS||2986210354||28197||78.41	25699904	25711318	1.000000e-250	1259
66.3568	1.1569	a16884_megascaffold_1	megascaffold_1||26663174||26676785||NNU_014355-RA||1||CDS||304046354||821||70.34	26663174	26676785	b57266_PGA_scaffold8	PGA_scaffold8||25748239||25784967||TESI_015222-RA||1||CDS||2986210363||28200||70.34	25748239	25784967	9.100000e-117	1306
0.8577	0.2344	a16884_megascaffold_1	megascaffold_1||26848733||26853619||NNU_014362-RA||1||CDS||304046423||828||72.16	26848733	26853619	b57266_PGA_scaffold8	PGA_scaffold8||25886296||25889989||TESI_015227-RA||1||CDS||2986210378||28205||72.16	25886296	25889989	5.700000e-159	1356
0.6069	0.2010	a16884_megascaffold_1	megascaffold_1||26855035||26860912||NNU_014363-RA||-1||CDS||304046433||829||85.45	26860912	26855035	b57266_PGA_scaffold8	PGA_scaffold8||25893238||25895680||TESI_015229-RA||-1||CDS||2986210384||28207||85.45	25895680	25893238	4.400000e-134	1406
1.3088	0.2130	a16884_megascaffold_1	megascaffold_1||26898407||26899746||NNU_014364-RA||-1||CDS||304046440||830||75.42	26899746	26898407	b57266_PGA_scaffold8	PGA_scaffold8||25945216||25946679||TESI_015231-RA||-1||CDS||2986210390||28209||75.42	25946679	25945216	1.400000e-78	1456
1.3259	0.1464	a16884_megascaffold_1	megascaffold_1||26934693||26942916||NNU_014368-RA||-1||CDS||304046479||834||78.56	26942916	26934693	b57266_PGA_scaffold8	PGA_scaffold8||25949312||25961260||TESI_015232-RA||-1||CDS||2986210393||28210||78.56	25961260	25949312	3.800000e-157	1506
###  Mean Ks:  2.1737	Mean Kn: 0.2042
#Ks	Kn	a<db_genome_id>_<chr>	chr1||start1||stop1||name1||strand1||type1||db_feature_id1||genome_order1||percent_id1	start1	stop1	b<db_genome_id>_<chr>	chr2||start2||stop2||name2||strand2||type2||db_feature_id2||genome_order2||percent_id2	start2	stop2	eval	block_score	GEVO_link
1.3930	0.2282	a16884_megascaffold_1	megascaffold_1||24726520||24729563||NNU_014292-RA||-1||CDS||304045822||758||83.76	24729563	24726520	b57266_PGA_scaffold6	PGA_scaffold6||17351765||17355188||TESI_010721-RA||-1||CDS||2985621309||23512||83.76	17355188	17351765	3.200000e-201	50
0.9052	0.0987	a16884_megascaffold_1	megascaffold_1||24958528||24963315||NNU_014296-RA||-1||CDS||304045864||762||85.8	24963315	24958528	b57266_PGA_scaffold6	PGA_scaffold6||17253210||17256812||TESI_010715-RA||1||CDS||2985621291||23506||85.8	17253210	17256812	1.900000e-223	100
0.5783	0.0799	a16884_megascaffold_1	megascaffold_1||25069132||25074082||NNU_014300-RA||1||CDS||304045891||766||86.11	25069132	25074082	b57266_PGA_scaffold6	PGA_scaffold6||17227549||17228123||TESI_010714-RA||-1||CDS||2985621288||23505||86.11	17228123	17227549	2.800000e-67	150
0.9451	0.2396	a16884_megascaffold_1	megascaffold_1||25108357||25112540||NNU_014301-RA||1||CDS||304045896||767||78.61	25108357	25112540	b57266_PGA_scaffold6	PGA_scaffold6||17184007||17186042||TESI_010713-RA||-1||CDS||2985621285||23504||78.61	17186042	17184007	7.100000e-187	200
0.7047	0.0920	a16884_megascaffold_1	megascaffold_1||25187318||25195632||NNU_014305-RA||-1||CDS||304045930||771||83.11	25195632	25187318	b57266_PGA_scaffold6	PGA_scaffold6||17165753||17180765||TESI_010712-RA||1||CDS||2985621282||23503||83.11	17165753	17180765	1.000000e-250	250
1.5841	0.0585	a16884_megascaffold_1	megascaffold_1||25337372||25339546||NNU_014313-RA||-1||CDS||304045996||779||79.82	25339546	25337372	b57266_PGA_scaffold6	PGA_scaffold6||17143566||17146157||TESI_010711-RA||1||CDS||2985621279||23502||79.82	17143566	17146157	8.400000e-248	300
1.2510	0.0570	a16884_megascaffold_1	megascaffold_1||25369323||25371385||NNU_014314-RA||1||CDS||304046007||780||79.76	25369323	25371385	b57266_PGA_scaffold6	PGA_scaffold6||17124551||17128790||TESI_010710-RA||-1||CDS||2985621276||23501||79.76	17128790	17124551	1.000000e-250	350
1.2984	0.1322	a16884_megascaffold_1	megascaffold_1||25407968||25410984||NNU_014317-RA||-1||CDS||304046030||783||87.07	25410984	25407968	b57266_PGA_scaffold6	PGA_scaffold6||17122454||17123169||TESI_010709-RA||1||CDS||2985621273||23500||87.07	17122454	17123169	8.800000e-84	400
0.7889	0.1208	a16884_megascaffold_1	megascaffold_1||25563623||25569803||NNU_014323-RA||-1||CDS||304046076||789||81.55	25569803	25563623	b57266_PGA_scaffold6	PGA_scaffold6||17062956||17070364||TESI_010706-RA||1||CDS||2985621264||23497||81.55	17062956	17070364	2.500000e-231	450
12.2881	0.9356	a16884_megascaffold_1	megascaffold_1||25862814||25865376||NNU_014329-RA||1||CDS||304046130||795||74.26	25862814	25865376	b57266_PGA_scaffold6	PGA_scaffold6||17031857||17033795||TESI_010704-RA||-1||CDS||2985621258||23495||74.26	17033795	17031857	2.100000e-81	500
###  Mean Ks:  1.2802	Mean Kn: 0.1861
#Ks	Kn	a<db_genome_id>_<chr>	chr1||start1||stop1||name1||strand1||type1||db_feature_id1||genome_order1||percent_id1	start1	stop1	b<db_genome_id>_<chr>	chr2||start2||stop2||name2||strand2||type2||db_feature_id2||genome_order2||percent_id2	start2	stop2	eval	block_score	GEVO_link
0.6760	0.1632	a16884_megascaffold_1	megascaffold_1||25108357||25112540||NNU_014301-RA||1||CDS||304045896||767||81.85	25108357	25112540	b57266_PGA_scaffold4	PGA_scaffold4||46128694||46135425||TESI_007622-RA||-1||CDS||2985123740||20127||81.85	46135425	46128694	3.400000e-211	50
1.1042	0.2722	a16884_megascaffold_1	megascaffold_1||25114398||25115830||NNU_014302-RA||-1||CDS||304045903||768||76.62	25115830	25114398	b57266_PGA_scaffold4	PGA_scaffold4||46125733||46126957||TESI_007621-RA||1||CDS||2985123737||20126||76.62	46125733	46126957	1.500000e-41	90
0.7974	0.1449	a16884_megascaffold_1	megascaffold_1||25178502||25181219||NNU_014304-RA||-1||CDS||304045925||770||77.81	25181219	25178502	b57266_PGA_scaffold4	PGA_scaffold4||46121366||46123555||TESI_007620-RA||1||CDS||2985123734||20125||77.81	46121366	46123555	1.000000e-250	140
1.2343	0.1837	a16884_megascaffold_1	megascaffold_1||25244508||25246311||NNU_014309-RA||-1||CDS||304045965||775||70.61	25246311	25244508	b57266_PGA_scaffold4	PGA_scaffold4||46094428||46097223||TESI_007618-RA||1||CDS||2985123728||20123||70.61	46094428	46097223	6.700000e-168	190
1.1698	0.1157	a16884_megascaffold_1	megascaffold_1||25258807||25259288||NNU_014310-RA||-1||CDS||304045975||776||78.52	25259288	25258807	b57266_PGA_scaffold4	PGA_scaffold4||46081200||46081499||TESI_007617-RA||1||CDS||2985123725||20122||78.52	46081200	46081499	1.200000e-68	240
3.1094	0.2189	a16884_megascaffold_1	megascaffold_1||25337372||25339546||NNU_014313-RA||-1||CDS||304045996||779||79.73	25339546	25337372	b57266_PGA_scaffold4	PGA_scaffold4||46075848||46076421||TESI_007616-RA||1||CDS||2985123722||20121||79.73	46075848	46076421	1.900000e-59	290
1.3155	0.2118	a16884_megascaffold_1	megascaffold_1||25381879||25382609||NNU_014316-RA||-1||CDS||304046022||782||81.44	25382609	25381879	b57266_PGA_scaffold4	PGA_scaffold4||46068725||46069541||TESI_007615-RA||1||CDS||2985123719||20120||81.44	46068725	46069541	4.000000e-42	331
0.8346	0.1783	a16884_megascaffold_1	megascaffold_1||25407968||25410984||NNU_014317-RA||-1||CDS||304046030||783||90.0	25410984	25407968	b57266_PGA_scaffold4	PGA_scaffold4||46063248||46064020||TESI_007614-RA||1||CDS||2985123716||20119||90.0	46063248	46064020	7.200000e-94	381
###  Mean Ks:  14.2468	Mean Kn: 0.5041
#Ks	Kn	a<db_genome_id>_<chr>	chr1||start1||stop1||name1||strand1||type1||db_feature_id1||genome_order1||percent_id1	start1	stop1	b<db_genome_id>_<chr>	chr2||start2||stop2||name2||strand2||type2||db_feature_id2||genome_order2||percent_id2	start2	stop2	eval	block_score	GEVO_link
1.4322	0.2425	a16884_megascaffold_1	megascaffold_1||25140095||25168922||NNU_014303-RA||1||CDS||304045912||769||81.74	25140095	25168922	b57266_PGA_scaffold2	PGA_scaffold2||52082673||52093441||TESI_003996-RA||1||CDS||2984645723||15899||81.74	52082673	52093441	1.500000e-94	50
60.5792	1.1048	a16884_megascaffold_1	megascaffold_1||25178502||25181219||NNU_014304-RA||-1||CDS||304045925||770||77.83	25181219	25178502	b57266_PGA_scaffold2	PGA_scaffold2||52098478||52099535||TESI_003999-RA||-1||CDS||2984645732||15902||77.83	52099535	52098478	1.100000e-87	100
52.7089	0.7247	a16884_megascaffold_1	megascaffold_1||25210531||25212524||NNU_014306-RA||-1||CDS||304045941||772||66.84	25212524	25210531	b57266_PGA_scaffold2	PGA_scaffold2||52108253||52110110||TESI_004000-RA||-1||CDS||2984645735||15903||66.84	52110110	52108253	2.400000e-15	114
6.6148	1.0608	a16884_megascaffold_1	megascaffold_1||25311427||25332154||NNU_014312-RA||-1||CDS||304045989||778||83.73	25332154	25311427	b57266_PGA_scaffold2	PGA_scaffold2||52144341||52148073||TESI_004002-RA||-1||CDS||2984645741||15905||83.73	52148073	52144341	1.000000e-250	164
0.9937	0.2765	a16884_megascaffold_1	megascaffold_1||25381879||25382609||NNU_014316-RA||-1||CDS||304046022||782||81.61	25382609	25381879	b57266_PGA_scaffold2	PGA_scaffold2||52182620||52182923||TESI_004004-RA||-1||CDS||2984645747||15907||81.61	52182923	52182620	1.000000e-44	208
1.0232	0.1030	a16884_megascaffold_1	megascaffold_1||25407968||25410984||NNU_014317-RA||-1||CDS||304046030||783||87.58	25410984	25407968	b57266_PGA_scaffold2	PGA_scaffold2||52191918||52196068||TESI_004005-RA||-1||CDS||2984645750||15908||87.58	52196068	52191918	1.300000e-100	258
0.5756	0.0755	a16884_megascaffold_1	megascaffold_1||25948608||25967526||NNU_014332-RA||-1||CDS||304046148||798||89.87	25967526	25948608	b57266_PGA_scaffold2	PGA_scaffold2||52247047||52252056||TESI_004009-RA||-1||CDS||2984645762||15912||89.87	52252056	52247047	6.000000e-133	305
0.5700	0.1066	a16884_megascaffold_1	megascaffold_1||25988619||25999977||NNU_014333-RA||-1||CDS||304046162||799||81.35	25999977	25988619	b57266_PGA_scaffold2	PGA_scaffold2||52269907||52274593||TESI_004011-RA||-1||CDS||2984645768||15914||81.35	52274593	52269907	1.000000e-250	355
0.8986	0.2852	a16884_megascaffold_1	megascaffold_1||26089023||26105808||NNU_014337-RA||1||CDS||304046197||803||75.52	26089023	26105808	b57266_PGA_scaffold2	PGA_scaffold2||52305394||52309353||TESI_004013-RA||1||CDS||2984645774||15916||75.52	52305394	52309353	7.000000e-78	405
17.0714	1.0617	a16884_megascaffold_1	megascaffold_1||26663174||26676785||NNU_014355-RA||1||CDS||304046354||821||76.45	26663174	26676785	b57266_PGA_scaffold2	PGA_scaffold2||52437255||52440062||TESI_004017-RA||1||CDS||2984645786||15920||76.45	52437255	52440062	8.400000e-68	452
###  Mean Ks:  9.7686	Mean Kn: 0.4898
#Ks	Kn	a<db_genome_id>_<chr>	chr1||start1||stop1||name1||strand1||type1||db_feature_id1||genome_order1||percent_id1	start1	stop1	b<db_genome_id>_<chr>	chr2||start2||stop2||name2||strand2||type2||db_feature_id2||genome_order2||percent_id2	start2	stop2	eval	block_score	GEVO_link
0.8191	0.1338	a16884_megascaffold_1	megascaffold_1||25563623||25569803||NNU_014323-RA||-1||CDS||304046076||789||81.23	25569803	25563623	b57266_PGA_scaffold13	PGA_scaffold13||23971342||23979820||TESI_022507-RA||1||CDS||2983717725||7351||81.23	23971342	23979820	1.100000e-227	50
1.0343	0.1718	a16884_megascaffold_1	megascaffold_1||25643900||25651935||NNU_014324-RA||1||CDS||304046086||790||75.11	25643900	25651935	b57266_PGA_scaffold13	PGA_scaffold13||23949561||23954841||TESI_022506-RA||-1||CDS||2983717722||7350||75.11	23954841	23949561	1.400000e-206	100
2.6445	1.3212	a16884_megascaffold_1	megascaffold_1||25862814||25865376||NNU_014329-RA||1||CDS||304046130||795||79.92	25862814	25865376	b57266_PGA_scaffold13	PGA_scaffold13||23823640||23878129||TESI_022498-RA||1||CDS||2983717698||7342||79.92	23823640	23878129	1.200000e-210	150
65.8574	1.0211	a16884_megascaffold_1	megascaffold_1||26252840||26260664||NNU_014343-RA||1||CDS||304046259||809||76.61	26252840	26260664	b57266_PGA_scaffold13	PGA_scaffold13||23790637||23792129||TESI_022495-RA||-1||CDS||2983717689||7339||76.61	23792129	23790637	1.400000e-70	197
0.8334	0.0894	a16884_megascaffold_1	megascaffold_1||26266071||26270622||NNU_014345-RA||1||CDS||304046274||811||80.22	26266071	26270622	b57266_PGA_scaffold13	PGA_scaffold13||23750813||23755620||TESI_022494-RA||-1||CDS||2983717686||7338||80.22	23755620	23750813	1.000000e-250	247
1.3002	0.4353	a16884_megascaffold_1	megascaffold_1||26307298||26311621||NNU_014346-RA||1||CDS||304046282||812||78.06	26307298	26311621	b57266_PGA_scaffold13	PGA_scaffold13||23743133||23746946||TESI_022493-RA||-1||CDS||2983717683||7337||78.06	23746946	23743133	4.400000e-84	297
0.9629	0.2570	a16884_megascaffold_1	megascaffold_1||26337205||26347290||NNU_014347-RA||1||CDS||304046287||813||70.1	26337205	26347290	b57266_PGA_scaffold13	PGA_scaffold13||23709747||23721788||TESI_022492-RA||-1||CDS||2983717680||7336||70.1	23721788	23709747	2.900000e-203	347
4.6966	0.4886	a16884_megascaffold_1	megascaffold_1||26663174||26676785||NNU_014355-RA||1||CDS||304046354||821||79.49	26663174	26676785	b57266_PGA_scaffold13	PGA_scaffold13||23669470||23686933||TESI_022490-RA||-1||CDS||2983717674||7334||79.49	23686933	23669470	1.000000e-250	397
###  Mean Ks:  6.0533	Mean Kn: 0.2116
#Ks	Kn	a<db_genome_id>_<chr>	chr1||start1||stop1||name1||strand1||type1||db_feature_id1||genome_order1||percent_id1	start1	stop1	b<db_genome_id>_<chr>	chr2||start2||stop2||name2||strand2||type2||db_feature_id2||genome_order2||percent_id2	start2	stop2	eval	block_score	GEVO_link
65.7205	0.5840	a16884_megascaffold_1	megascaffold_1||26266071||26270622||NNU_014345-RA||1||CDS||304046274||811||59.53	26266071	26270622	b57266_PGA_scaffold13	PGA_scaffold13||26465776||26471607||TESI_022631-RA||1||CDS||2983718097||7475||59.53	26465776	26471607	1.300000e-30	29
1.2219	0.2602	a16884_megascaffold_1	megascaffold_1||26663174||26676785||NNU_014355-RA||1||CDS||304046354||821||70.58	26663174	26676785	b57266_PGA_scaffold13	PGA_scaffold13||26251654||26271260||TESI_022620-RA||-1||CDS||2983718064||7464||70.58	26271260	26251654	1.000000e-250	76
1.1299	0.2440	a16884_megascaffold_1	megascaffold_1||26855035||26860912||NNU_014363-RA||-1||CDS||304046433||829||88.96	26860912	26855035	b57266_PGA_scaffold13	PGA_scaffold13||26150429||26153740||TESI_022608-RA||1||CDS||2983718028||7452||88.96	26150429	26153740	4.200000e-51	123
0.6618	0.2099	a16884_megascaffold_1	megascaffold_1||26992238||26993180||NNU_014370-RA||-1||CDS||304046502||836||76.86	26993180	26992238	b57266_PGA_scaffold13	PGA_scaffold13||26140144||26141209||TESI_022607-RA||1||CDS||2983718025||7451||76.86	26140144	26141209	8.100000e-141	173
0.7652	0.1785	a16884_megascaffold_1	megascaffold_1||27023234||27032081||NNU_014371-RA||1||CDS||304046508||837||77.82	27023234	27032081	b57266_PGA_scaffold13	PGA_scaffold13||26118815||26123161||TESI_022605-RA||-1||CDS||2983718019||7449||77.82	26123161	26118815	2.500000e-211	223
14.8311	0.0356	a16884_megascaffold_1	megascaffold_1||27073240||27073863||NNU_014379-RA||-1||CDS||304046567||845||82.97	27073863	27073240	b57266_PGA_scaffold13	PGA_scaffold13||26103650||26104206||TESI_022603-RA||-1||CDS||2983718013||7447||82.97	26104206	26103650	2.400000e-125	273
0.9290	0.1658	a16884_megascaffold_1	megascaffold_1||27075147||27077380||NNU_014380-RA||-1||CDS||304046577||846||76.7	27077380	27075147	b57266_PGA_scaffold13	PGA_scaffold13||26089824||26090575||TESI_022602-RA||1||CDS||2983718010||7446||76.7	26089824	26090575	4.300000e-115	323
0.7948	0.1002	a16884_megascaffold_1	megascaffold_1||27141586||27143757||NNU_014382-RA||1||CDS||304046598||848||80.18	27141586	27143757	b57266_PGA_scaffold13	PGA_scaffold13||26071807||26073787||TESI_022601-RA||-1||CDS||2983718007||7445||80.18	26073787	26071807	6.100000e-161	373
0.7200	0.0968	a16884_megascaffold_1	megascaffold_1||27236848||27239797||NNU_014385-RA||-1||CDS||304046622||851||85.4	27239797	27236848	b57266_PGA_scaffold13	PGA_scaffold13||26065132||26069500||TESI_022600-RA||1||CDS||2983718004||7444||85.4	26065132	26069500	4.500000e-67	423
0.6851	0.0890	a16884_megascaffold_1	megascaffold_1||27242508||27249811||NNU_014386-RA||-1||CDS||304046633||852||82.79	27249811	27242508	b57266_PGA_scaffold13	PGA_scaffold13||26050947||26062572||TESI_022599-RA||1||CDS||2983718001||7443||82.79	26050947	26062572	1.400000e-179	473
0.7690	0.1460	a16884_megascaffold_1	megascaffold_1||27384358||27402162||NNU_014389-RA||-1||CDS||304046659||855||81.56	27402162	27384358	b57266_PGA_scaffold13	PGA_scaffold13||25999197||26015486||TESI_022598-RA||1||CDS||2983717998||7442||81.56	25999197	26015486	1.000000e-250	523
1.2374	0.2250	a16884_megascaffold_1	megascaffold_1||27574171||27579687||NNU_014396-RA||-1||CDS||304046710||862||82.8	27579687	27574171	b57266_PGA_scaffold13	PGA_scaffold13||25921994||25923573||TESI_022597-RA||1||CDS||2983717995||7441||82.8	25921994	25923573	1.000000e-49	572
1.4611	0.3202	a16884_megascaffold_1	megascaffold_1||27610536||27613516||NNU_014398-RA||-1||CDS||304046724||864||67.13	27613516	27610536	b57266_PGA_scaffold13	PGA_scaffold13||25738083||25741334||TESI_022584-RA||-1||CDS||2983717956||7428||67.13	25741334	25738083	8.900000e-242	619
0.7373	0.1773	a16884_megascaffold_1	megascaffold_1||27958034||27960205||NNU_014413-RA||1||CDS||304046827||879||80.8	27958034	27960205	b57266_PGA_scaffold13	PGA_scaffold13||25548716||25555560||TESI_022581-RA||-1||CDS||2983717947||7425||80.8	25555560	25548716	1.900000e-138	666
0.8486	0.1620	a16884_megascaffold_1	megascaffold_1||27976474||27980523||NNU_014415-RA||-1||CDS||304046843||881||84.77	27980523	27976474	b57266_PGA_scaffold13	PGA_scaffold13||25542175||25543670||TESI_022580-RA||1||CDS||2983717944||7424||84.77	25542175	25543670	4.700000e-159	716
4.3405	0.3914	a16884_megascaffold_1	megascaffold_1||28148091||28156289||NNU_026302-RA||-1||CDS||304074222||884||75.92	28156289	28148091	b57266_PGA_scaffold13	PGA_scaffold13||25368386||25391888||TESI_022571-RA||1||CDS||2983717917||7415||75.92	25368386	25391888	1.000000e-250	766
###  Mean Ks:  14.0559	Mean Kn: 0.3509
#Ks	Kn	a<db_genome_id>_<chr>	chr1||start1||stop1||name1||strand1||type1||db_feature_id1||genome_order1||percent_id1	start1	stop1	b<db_genome_id>_<chr>	chr2||start2||stop2||name2||strand2||type2||db_feature_id2||genome_order2||percent_id2	start2	stop2	eval	block_score	GEVO_link
61.8226	1.0993	a16884_megascaffold_1	megascaffold_1||26663174||26676785||NNU_014355-RA||1||CDS||304046354||821||77.36	26663174	26676785	b57266_PGA_scaffold3	PGA_scaffold3||4960247||4968487||TESI_004487-RA||1||CDS||2984912520||16826||77.36	4960247	4968487	8.000000e-147	50
0.8295	0.2320	a16884_megascaffold_1	megascaffold_1||26848733||26853619||NNU_014362-RA||1||CDS||304046423||828||72.99	26848733	26853619	b57266_PGA_scaffold3	PGA_scaffold3||5053700||5056476||TESI_004491-RA||1||CDS||2984912532||16830||72.99	5053700	5056476	2.700000e-152	100
0.7744	0.2402	a16884_megascaffold_1	megascaffold_1||26855035||26860912||NNU_014363-RA||-1||CDS||304046433||829||83.37	26860912	26855035	b57266_PGA_scaffold3	PGA_scaffold3||5056985||5067700||TESI_004492-RA||-1||CDS||2984912535||16831||83.37	5067700	5056985	2.800000e-145	150
0.8750	0.2380	a16884_megascaffold_1	megascaffold_1||26898407||26899746||NNU_014364-RA||-1||CDS||304046440||830||79.55	26899746	26898407	b57266_PGA_scaffold3	PGA_scaffold3||5086774||5089080||TESI_004493-RA||-1||CDS||2984912538||16832||79.55	5089080	5086774	4.300000e-53	200
0.7432	0.1096	a16884_megascaffold_1	megascaffold_1||26966272||26967386||NNU_014369-RA||1||CDS||304046493||835||82.19	26966272	26967386	b57266_PGA_scaffold3	PGA_scaffold3||5095294||5097194||TESI_004494-RA||1||CDS||2984912541||16833||82.19	5095294	5097194	1.900000e-111	250
1.1967	0.4059	a16884_megascaffold_1	megascaffold_1||27023234||27032081||NNU_014371-RA||1||CDS||304046508||837||80.06	27023234	27032081	b57266_PGA_scaffold3	PGA_scaffold3||5131480||5151749||TESI_004496-RA||1||CDS||2984912547||16835||80.06	5131480	5151749	1.000000e-250	300
4.0861	0.0506	a16884_megascaffold_1	megascaffold_1||27073240||27073863||NNU_014379-RA||-1||CDS||304046567||845||82.73	27073863	27073240	b57266_PGA_scaffold3	PGA_scaffold3||5171953||5172518||TESI_004497-RA||1||CDS||2984912550||16836||82.73	5171953	5172518	2.500000e-120	350
0.8583	0.1577	a16884_megascaffold_1	megascaffold_1||27232295||27235351||NNU_014384-RA||1||CDS||304046611||850||76.55	27232295	27235351	b57266_PGA_scaffold3	PGA_scaffold3||5204196||5207504||TESI_004498-RA||1||CDS||2984912553||16837||76.55	5204196	5207504	1.300000e-164	400
0.9560	0.1803	a16884_megascaffold_1	megascaffold_1||27328659||27336556||NNU_014387-RA||1||CDS||304046642||853||79.6	27328659	27336556	b57266_PGA_scaffold3	PGA_scaffold3||5237939||5239796||TESI_004499-RA||1||CDS||2984912556||16838||79.6	5237939	5239796	9.100000e-209	450
1.7171	0.6150	a16884_megascaffold_1	megascaffold_1||27474765||27476091||NNU_014392-RA||-1||CDS||304046683||858||61.45	27476091	27474765	b57266_PGA_scaffold3	PGA_scaffold3||5316987||5317299||TESI_004505-RA||-1||CDS||2984912574||16844||61.45	5317299	5316987	2.500000e-10	459
74.3516	0.9749	a16884_megascaffold_1	megascaffold_1||27553472||27556408||NNU_014395-RA||1||CDS||304046702||861||76.5	27553472	27556408	b57266_PGA_scaffold3	PGA_scaffold3||5351957||5353502||TESI_004508-RA||1||CDS||2984912583||16847||76.5	5351957	5353502	4.700000e-249	509
1.4398	0.1479	a16884_megascaffold_1	megascaffold_1||27574171||27579687||NNU_014396-RA||-1||CDS||304046710||862||76.19	27579687	27574171	b57266_PGA_scaffold3	PGA_scaffold3||5376852||5381668||TESI_004511-RA||-1||CDS||2984912592||16850||76.19	5381668	5376852	3.400000e-51	559
70.4175	1.1388	a16884_megascaffold_1	megascaffold_1||27610536||27613516||NNU_014398-RA||-1||CDS||304046724||864||64.95	27613516	27610536	b57266_PGA_scaffold3	PGA_scaffold3||5407671||5415456||TESI_004516-RA||-1||CDS||2984912607||16855||64.95	5415456	5407671	2.400000e-116	609
0.8648	0.1824	a16884_megascaffold_1	megascaffold_1||27764927||27765400||NNU_014404-RA||-1||CDS||304046767||870||78.31	27765400	27764927	b57266_PGA_scaffold3	PGA_scaffold3||5482983||5483896||TESI_004520-RA||-1||CDS||2984912619||16859||78.31	5483896	5482983	4.000000e-107	659
0.8201	0.0890	a16884_megascaffold_1	megascaffold_1||27797287||27801423||NNU_014405-RA||-1||CDS||304046772||871||80.96	27801423	27797287	b57266_PGA_scaffold3	PGA_scaffold3||5502294||5505589||TESI_004521-RA||-1||CDS||2984912622||16860||80.96	5505589	5502294	3.800000e-204	709
1.2860	0.1340	a16884_megascaffold_1	megascaffold_1||27894699||27896786||NNU_014411-RA||-1||CDS||304046813||877||79.35	27896786	27894699	b57266_PGA_scaffold3	PGA_scaffold3||5512102||5514328||TESI_004522-RA||-1||CDS||2984912625||16861||79.35	5514328	5512102	1.000000e-250	759
0.6182	0.1838	a16884_megascaffold_1	megascaffold_1||27958034||27960205||NNU_014413-RA||1||CDS||304046827||879||76.88	27958034	27960205	b57266_PGA_scaffold3	PGA_scaffold3||5584841||5587048||TESI_004525-RA||1||CDS||2984912634||16864||76.88	5584841	5587048	1.000000e-250	809
0.7370	0.0341	a16884_megascaffold_1	megascaffold_1||27976474||27980523||NNU_014415-RA||-1||CDS||304046843||881||87.22	27980523	27976474	b57266_PGA_scaffold3	PGA_scaffold3||5596981||5598365||TESI_004526-RA||-1||CDS||2984912637||16865||87.22	5598365	5596981	3.200000e-85	859
0.8521	0.1346	a16884_megascaffold_1	megascaffold_1||28101731||28102831||NNU_026304-RA||-1||CDS||304074232||882||78.04	28102831	28101731	b57266_PGA_scaffold3	PGA_scaffold3||5611190||5612290||TESI_004527-RA||-1||CDS||2984912640||16866||78.04	5612290	5611190	1.000000e-250	909
1.6018	0.1114	a16884_megascaffold_1	megascaffold_1||28145499||28145849||NNU_026303-RA||-1||CDS||304074228||883||78.55	28145849	28145499	b57266_PGA_scaffold3	PGA_scaffold3||5619477||5619827||TESI_004528-RA||-1||CDS||2984912643||16867||78.55	5619827	5619477	4.000000e-87	959
68.3261	0.9089	a16884_megascaffold_1	megascaffold_1||28148091||28156289||NNU_026302-RA||-1||CDS||304074222||884||62.86	28156289	28148091	b57266_PGA_scaffold3	PGA_scaffold3||5883615||5888469||TESI_004538-RA||1||CDS||2984912673||16877||62.86	5883615	5888469	6.200000e-20	978
###  Mean Ks:  8.7461	Mean Kn: 0.3766
#Ks	Kn	a<db_genome_id>_<chr>	chr1||start1||stop1||name1||strand1||type1||db_feature_id1||genome_order1||percent_id1	start1	stop1	b<db_genome_id>_<chr>	chr2||start2||stop2||name2||strand2||type2||db_feature_id2||genome_order2||percent_id2	start2	stop2	eval	block_score	GEVO_link
4.7460	0.5491	a16884_megascaffold_1	megascaffold_1||26663174||26676785||NNU_014355-RA||1||CDS||304046354||821||72.88	26663174	26676785	b57266_PGA_scaffold6	PGA_scaffold6||21476503||21481781||TESI_010918-RA||1||CDS||2985621900||23709||72.88	21476503	21481781	1.000000e-56	50
0.7888	0.1025	a16884_megascaffold_1	megascaffold_1||26855035||26860912||NNU_014363-RA||-1||CDS||304046433||829||84.3	26860912	26855035	b57266_PGA_scaffold6	PGA_scaffold6||21655795||21659161||TESI_010931-RA||-1||CDS||2985621939||23722||84.3	21659161	21655795	3.000000e-129	97
0.9937	0.2135	a16884_megascaffold_1	megascaffold_1||26913128||26915361||NNU_014365-RA||1||CDS||304046451||831||81.95	26913128	26915361	b57266_PGA_scaffold6	PGA_scaffold6||21661397||21664686||TESI_010932-RA||1||CDS||2985621942||23723||81.95	21661397	21664686	1.000000e-250	147
2.2954	0.3284	a16884_megascaffold_1	megascaffold_1||26934693||26942916||NNU_014368-RA||-1||CDS||304046479||834||82.35	26942916	26934693	b57266_PGA_scaffold6	PGA_scaffold6||21669363||21678368||TESI_010934-RA||-1||CDS||2985621948||23725||82.35	21678368	21669363	1.000000e-250	197
0.8125	0.2410	a16884_megascaffold_1	megascaffold_1||26992238||26993180||NNU_014370-RA||-1||CDS||304046502||836||75.24	26993180	26992238	b57266_PGA_scaffold6	PGA_scaffold6||21684924||21686446||TESI_010935-RA||-1||CDS||2985621951||23726||75.24	21686446	21684924	1.000000e-116	247
0.9589	0.3624	a16884_megascaffold_1	megascaffold_1||27023234||27032081||NNU_014371-RA||1||CDS||304046508||837||76.65	27023234	27032081	b57266_PGA_scaffold6	PGA_scaffold6||21696376||21707011||TESI_010936-RA||1||CDS||2985621954||23727||76.65	21696376	21707011	6.000000e-229	297
0.9154	0.1765	a16884_megascaffold_1	megascaffold_1||27045515||27047376||NNU_014372-RA||-1||CDS||304046520||838||75.77	27047376	27045515	b57266_PGA_scaffold6	PGA_scaffold6||21723154||21725058||TESI_010937-RA||-1||CDS||2985621957||23728||75.77	21725058	21723154	1.000000e-250	347
14.4041	0.0366	a16884_megascaffold_1	megascaffold_1||27073240||27073863||NNU_014379-RA||-1||CDS||304046567||845||83.33	27073863	27073240	b57266_PGA_scaffold6	PGA_scaffold6||21729731||21730333||TESI_010938-RA||1||CDS||2985621960||23729||83.33	21729731	21730333	1.100000e-123	397
0.8458	0.1743	a16884_megascaffold_1	megascaffold_1||27075147||27077380||NNU_014380-RA||-1||CDS||304046577||846||78.54	27077380	27075147	b57266_PGA_scaffold6	PGA_scaffold6||21733892||21734886||TESI_010939-RA||-1||CDS||2985621963||23730||78.54	21734886	21733892	3.600000e-54	447
0.6583	0.0701	a16884_megascaffold_1	megascaffold_1||27141586||27143757||NNU_014382-RA||1||CDS||304046598||848||85.53	27141586	27143757	b57266_PGA_scaffold6	PGA_scaffold6||21756037||21759616||TESI_010940-RA||1||CDS||2985621966||23731||85.53	21756037	21759616	4.500000e-201	497
0.6898	0.0839	a16884_megascaffold_1	megascaffold_1||27242508||27249811||NNU_014386-RA||-1||CDS||304046633||852||83.33	27249811	27242508	b57266_PGA_scaffold6	PGA_scaffold6||21759920||21770010||TESI_010941-RA||-1||CDS||2985621969||23732||83.33	21770010	21759920	1.000000e-250	547
1.7143	0.3215	a16884_megascaffold_1	megascaffold_1||27378311||27382725||NNU_014388-RA||1||CDS||304046649||854||72.55	27378311	27382725	b57266_PGA_scaffold6	PGA_scaffold6||21814711||21820322||TESI_010942-RA||1||CDS||2985621972||23733||72.55	21814711	21820322	3.100000e-182	597
1.4700	0.3707	a16884_megascaffold_1	megascaffold_1||27384358||27402162||NNU_014389-RA||-1||CDS||304046659||855||74.39	27402162	27384358	b57266_PGA_scaffold6	PGA_scaffold6||21833533||21840341||TESI_010944-RA||-1||CDS||2985621978||23735||74.39	21840341	21833533	1.000000e-250	647
10.1691	1.0776	a16884_megascaffold_1	megascaffold_1||27681489||27684064||NNU_014402-RA||1||CDS||304046752||868||79.7	27681489	27684064	b57266_PGA_scaffold6	PGA_scaffold6||21912578||21921389||TESI_010947-RA||1||CDS||2985621987||23738||79.7	21912578	21921389	3.300000e-121	694
40.4492	1.1593	a16884_megascaffold_1	megascaffold_1||27700611||27701012||NNU_014403-RA||-1||CDS||304046759||869||73.28	27701012	27700611	b57266_PGA_scaffold6	PGA_scaffold6||21928365||21944514||TESI_010948-RA||-1||CDS||2985621990||23739||73.28	21944514	21928365	5.600000e-72	744
0.7361	0.1517	a16884_megascaffold_1	megascaffold_1||27958034||27960205||NNU_014413-RA||1||CDS||304046827||879||77.29	27958034	27960205	b57266_PGA_scaffold6	PGA_scaffold6||22002100||22004248||TESI_010951-RA||1||CDS||2985621999||23742||77.29	22002100	22004248	1.000000e-250	794
66.0366	0.9836	a16884_megascaffold_1	megascaffold_1||28148091||28156289||NNU_026302-RA||-1||CDS||304074222||884||59.41	28156289	28148091	b57266_PGA_scaffold6	PGA_scaffold6||22041801||22053166||TESI_010952-RA||-1||CDS||2985622002||23743||59.41	22053166	22041801	3.300000e-34	827
###  Mean Ks:  15.6075	Mean Kn: 0.3935
#Ks	Kn	a<db_genome_id>_<chr>	chr1||start1||stop1||name1||strand1||type1||db_feature_id1||genome_order1||percent_id1	start1	stop1	b<db_genome_id>_<chr>	chr2||start2||stop2||name2||strand2||type2||db_feature_id2||genome_order2||percent_id2	start2	stop2	eval	block_score	GEVO_link
1.0302	0.0810	a16884_megascaffold_1	megascaffold_1||27894699||27896786||NNU_014411-RA||-1||CDS||304046813||877||80.59	27896786	27894699	b57266_PGA_scaffold145	PGA_scaffold145||88974||91122||TESI_030148-RA||1||CDS||2983844709||8863||80.59	88974	91122	1.000000e-250	50
0.6273	0.1808	a16884_megascaffold_1	megascaffold_1||27958034||27960205||NNU_014413-RA||1||CDS||304046827||879||75.08	27958034	27960205	b57266_PGA_scaffold145	PGA_scaffold145||48899||51095||TESI_030147-RA||-1||CDS||2983844706||8862||75.08	51095	48899	4.900000e-200	100
2.6948	0.3435	a16884_megascaffold_1	megascaffold_1||27976474||27980523||NNU_014415-RA||-1||CDS||304046843||881||81.55	27980523	27976474	b57266_PGA_scaffold145	PGA_scaffold145||30222||33704||TESI_030146-RA||1||CDS||2983844703||8861||81.55	30222	33704	1.500000e-21	120
0.9400	0.1374	a16884_megascaffold_1	megascaffold_1||28101731||28102831||NNU_026304-RA||-1||CDS||304074232||882||76.27	28102831	28101731	b57266_PGA_scaffold145	PGA_scaffold145||25547||26650||TESI_030145-RA||1||CDS||2983844700||8860||76.27	25547	26650	1.000000e-250	170
72.7450	1.2247	a16884_megascaffold_1	megascaffold_1||28148091||28156289||NNU_026302-RA||-1||CDS||304074222||884||69.08	28156289	28148091	b57266_PGA_scaffold145	PGA_scaffold145||8280||11197||TESI_030143-RA||1||CDS||2983844694||8858||69.08	8280	11197	7.600000e-83	220
###  Mean Ks:  2.9519	Mean Kn: 3.4723
#Ks	Kn	a<db_genome_id>_<chr>	chr1||start1||stop1||name1||strand1||type1||db_feature_id1||genome_order1||percent_id1	start1	stop1	b<db_genome_id>_<chr>	chr2||start2||stop2||name2||strand2||type2||db_feature_id2||genome_order2||percent_id2	start2	stop2	eval	block_score	GEVO_link
2.7740	0.5136	a16884_megascaffold_1	megascaffold_1||28866735||28867922||NNU_015135-RA||1||CDS||304049660||909||83.33	28866735	28867922	b57266_PGA_scaffold8	PGA_scaffold8||26118729||26120075||TESI_015240-RA||-1||CDS||2986210417||28218||83.33	26120075	26118729	1.300000e-51	50
0.7264	0.1620	a16884_megascaffold_1	megascaffold_1||28968498||28974050||NNU_015130-RA||1||CDS||304049624||914||77.28	28968498	28974050	b57266_PGA_scaffold8	PGA_scaffold8||26078719||26090764||TESI_015238-RA||-1||CDS||2986210411||28216||77.28	26090764	26078719	1.000000e-250	100
0.6214	0.0650	a16884_megascaffold_1	megascaffold_1||29045389||29049410||NNU_015127-RA||1||CDS||304049604||917||84.42	29045389	29049410	b57266_PGA_scaffold8	PGA_scaffold8||26064057||26068659||TESI_015237-RA||-1||CDS||2986210408||28215||84.42	26068659	26064057	1.000000e-250	150
1.0978	0.3093	a16884_megascaffold_1	megascaffold_1||29053443||29054731||NNU_015126-RA||-1||CDS||304049595||918||67.91	29054731	29053443	b57266_PGA_scaffold8	PGA_scaffold8||26038847||26040158||TESI_015235-RA||1||CDS||2986210402||28213||67.91	26038847	26040158	7.900000e-31	180
9.5400	16.3115	a16884_megascaffold_1	megascaffold_1||29115952||29120322||NNU_015123-RA||1||CDS||304049566||921||81.55	29115952	29120322	b57266_PGA_scaffold8	PGA_scaffold8||25992029||26019255||TESI_015233-RA||1||CDS||2986210396||28211||81.55	25992029	26019255	1.400000e-123	230
###  Mean Ks:  28.0498	Mean Kn: 0.6517
#Ks	Kn	a<db_genome_id>_<chr>	chr1||start1||stop1||name1||strand1||type1||db_feature_id1||genome_order1||percent_id1	start1	stop1	b<db_genome_id>_<chr>	chr2||start2||stop2||name2||strand2||type2||db_feature_id2||genome_order2||percent_id2	start2	stop2	eval	block_score	GEVO_link
0.7142	0.1138	a16884_megascaffold_1	megascaffold_1||29276425||29283834||NNU_015117-RA||1||CDS||304049520||927||81.04	29276425	29283834	b57266_PGA_scaffold8	PGA_scaffold8||26909699||26914329||TESI_015282-RA||1||CDS||2986210543||28260||81.04	26909699	26914329	1.000000e-250	50
18.0095	1.0652	a16884_megascaffold_1	megascaffold_1||29409923||29414533||NNU_015113-RA||-1||CDS||304049487||931||84.17	29414533	29409923	b57266_PGA_scaffold8	PGA_scaffold8||26955608||26960171||TESI_015284-RA||-1||CDS||2986210549||28262||84.17	26960171	26955608	2.900000e-77	100
1.1846	0.0910	a16884_megascaffold_1	megascaffold_1||29653980||29655699||NNU_015103-RA||-1||CDS||304049404||941||79.1	29655699	29653980	b57266_PGA_scaffold8	PGA_scaffold8||26991007||26992294||TESI_015285-RA||-1||CDS||2986210552||28263||79.1	26992294	26991007	7.000000e-199	150
24.2985	1.3383	a16884_megascaffold_1	megascaffold_1||29741115||29754034||NNU_015098-RA||1||CDS||304049358||946||78.77	29741115	29754034	b57266_PGA_scaffold8	PGA_scaffold8||27080971||27084380||TESI_015288-RA||1||CDS||2986210561||28266||78.77	27080971	27084380	9.200000e-135	200
0.7525	0.0762	a16884_megascaffold_1	megascaffold_1||29931041||29935619||NNU_015093-RA||1||CDS||304049317||951||87.17	29931041	29935619	b57266_PGA_scaffold8	PGA_scaffold8||27095987||27101212||TESI_015290-RA||1||CDS||2986210567||28268||87.17	27095987	27101212	3.700000e-154	250
1.0065	0.1221	a16884_megascaffold_1	megascaffold_1||29996086||29998307||NNU_015091-RA||-1||CDS||304049301||953||78.08	29998307	29996086	b57266_PGA_scaffold8	PGA_scaffold8||27138297||27139193||TESI_015291-RA||-1||CDS||2986210570||28269||78.08	27139193	27138297	7.300000e-205	300
63.6961	0.5477	a16884_megascaffold_1	megascaffold_1||30029670||30032801||NNU_015088-RA||-1||CDS||304049277||956||72.47	30032801	30029670	b57266_PGA_scaffold8	PGA_scaffold8||27166347||27168755||TESI_015294-RA||1||CDS||2986210579||28272||72.47	27166347	27168755	8.600000e-58	350
51.5019	1.1899	a16884_megascaffold_1	megascaffold_1||30082637||30084385||NNU_015087-RA||-1||CDS||304049271||957||81.82	30084385	30082637	b57266_PGA_scaffold8	PGA_scaffold8||27188687||27192141||TESI_015297-RA||1||CDS||2986210588||28275||81.82	27188687	27192141	9.400000e-17	366
1.2800	0.1242	a16884_megascaffold_1	megascaffold_1||30122868||30123270||NNU_015086-RA||1||CDS||304049263||958||78.84	30122868	30123270	b57266_PGA_scaffold8	PGA_scaffold8||27206629||27207044||TESI_015298-RA||1||CDS||2986210591||28276||78.84	27206629	27207044	6.200000e-73	416
1.0974	0.0969	a16884_megascaffold_1	megascaffold_1||30124345||30128675||NNU_015085-RA||-1||CDS||304049251||959||78.39	30128675	30124345	b57266_PGA_scaffold8	PGA_scaffold8||27209290||27215200||TESI_015299-RA||-1||CDS||2986210594||28277||78.39	27215200	27209290	1.000000e-250	466
63.2856	1.3181	a16884_megascaffold_1	megascaffold_1||30163324||30169226||NNU_015082-RA||-1||CDS||304049222||962||80.11	30169226	30163324	b57266_PGA_scaffold8	PGA_scaffold8||27219036||27222841||TESI_015300-RA||-1||CDS||2986210597||28278||80.11	27222841	27219036	1.000000e-250	50
67.6863	1.2821	a16884_megascaffold_1	megascaffold_1||30200187||30211200||NNU_015081-RA||-1||CDS||304049209||963||77.99	30211200	30200187	b57266_PGA_scaffold8	PGA_scaffold8||27254809||27313120||TESI_015302-RA||1||CDS||2986210603||28280||77.99	27254809	27313120	1.600000e-72	566
70.1348	1.1065	a16884_megascaffold_1	megascaffold_1||30339966||30340402||NNU_015073-RA||-1||CDS||304049126||971||67.58	30340402	30339966	b57266_PGA_scaffold8	PGA_scaffold8||27528931||27529714||TESI_015304-RA||-1||CDS||2986210609||28282||67.58	27529714	27528931	1.400000e-30	595
###  Mean Ks:  9.7682	Mean Kn: 0.6247
#Ks	Kn	a<db_genome_id>_<chr>	chr1||start1||stop1||name1||strand1||type1||db_feature_id1||genome_order1||percent_id1	start1	stop1	b<db_genome_id>_<chr>	chr2||start2||stop2||name2||strand2||type2||db_feature_id2||genome_order2||percent_id2	start2	stop2	eval	block_score	GEVO_link
42.4851	1.5603	a16884_megascaffold_1	megascaffold_1||29351796||29353355||NNU_015114-RA||-1||CDS||304049496||930||80.97	29353355	29351796	b57266_PGA_scaffold13	PGA_scaffold13||29957838||29958438||TESI_022743-RA||1||CDS||2983718433||7587||80.97	29957838	29958438	7.700000e-63	50
0.7215	0.1967	a16884_megascaffold_1	megascaffold_1||29653980||29655699||NNU_015103-RA||-1||CDS||304049404||941||81.42	29655699	29653980	b57266_PGA_scaffold13	PGA_scaffold13||29918261||29921441||TESI_022741-RA||1||CDS||2983718427||7585||81.42	29918261	29921441	1.200000e-170	97
2.9534	1.0862	a16884_megascaffold_1	megascaffold_1||29741115||29754034||NNU_015098-RA||1||CDS||304049358||946||80.99	29741115	29754034	b57266_PGA_scaffold13	PGA_scaffold13||29868318||29881730||TESI_022740-RA||-1||CDS||2983718424||7584||80.99	29881730	29868318	5.200000e-57	147
0.5874	0.1233	a16884_megascaffold_1	megascaffold_1||29783191||29788913||NNU_015096-RA||-1||CDS||304049341||948||81.95	29788913	29783191	b57266_PGA_scaffold13	PGA_scaffold13||29859022||29866833||TESI_022739-RA||1||CDS||2983718421||7583||81.95	29859022	29866833	1.000000e-250	197
2.0937	0.1572	a16884_megascaffold_1	megascaffold_1||30029670||30032801||NNU_015088-RA||-1||CDS||304049277||956||72.42	30032801	30029670	b57266_PGA_scaffold13	PGA_scaffold13||29001788||29003593||TESI_022728-RA||1||CDS||2983718388||7572||72.42	29001788	29003593	1.000000e-250	244
###  Mean Ks:  9.1062	Mean Kn: 0.3395
#Ks	Kn	a<db_genome_id>_<chr>	chr1||start1||stop1||name1||strand1||type1||db_feature_id1||genome_order1||percent_id1	start1	stop1	b<db_genome_id>_<chr>	chr2||start2||stop2||name2||strand2||type2||db_feature_id2||genome_order2||percent_id2	start2	stop2	eval	block_score	GEVO_link
1.1389	0.1455	a16884_megascaffold_1	megascaffold_1||29351796||29353355||NNU_015114-RA||-1||CDS||304049496||930||78.11	29353355	29351796	b57266_PGA_scaffold6	PGA_scaffold6||29581054||29584088||TESI_011248-RA||-1||CDS||2985622890||24039||78.11	29584088	29581054	3.200000e-189	50
0.5533	0.1103	a16884_megascaffold_1	megascaffold_1||29427953||29428883||NNU_015112-RA||-1||CDS||304049475||932||82.48	29428883	29427953	b57266_PGA_scaffold6	PGA_scaffold6||29588221||29592216||TESI_011249-RA||-1||CDS||2985622893||24040||82.48	29592216	29588221	5.400000e-159	100
0.7077	0.1630	a16884_megascaffold_1	megascaffold_1||29653980||29655699||NNU_015103-RA||-1||CDS||304049404||941||80.39	29655699	29653980	b57266_PGA_scaffold6	PGA_scaffold6||29607307||29608741||TESI_011250-RA||-1||CDS||2985622896||24041||80.39	29608741	29607307	3.700000e-85	150
0.7326	0.1873	a16884_megascaffold_1	megascaffold_1||29706767||29712806||NNU_015102-RA||-1||CDS||304049392||942||76.44	29712806	29706767	b57266_PGA_scaffold6	PGA_scaffold6||29620526||29634124||TESI_011251-RA||-1||CDS||2985622899||24042||76.44	29634124	29620526	3.000000e-230	200
0.6070	0.1083	a16884_megascaffold_1	megascaffold_1||29783191||29788913||NNU_015096-RA||-1||CDS||304049341||948||81.94	29788913	29783191	b57266_PGA_scaffold6	PGA_scaffold6||29642431||29649496||TESI_011252-RA||-1||CDS||2985622902||24043||81.94	29649496	29642431	1.000000e-250	250
59.1843	1.5576	a16884_megascaffold_1	megascaffold_1||29845209||29845687||NNU_015095-RA||1||CDS||304049335||949||71.59	29845209	29845687	b57266_PGA_scaffold6	PGA_scaffold6||29672380||29673156||TESI_011253-RA||1||CDS||2985622905||24044||71.59	29672380	29673156	1.700000e-40	289
0.8195	0.1048	a16884_megascaffold_1	megascaffold_1||29996086||29998307||NNU_015091-RA||-1||CDS||304049301||953||79.81	29998307	29996086	b57266_PGA_scaffold6	PGA_scaffold6||29736732||29741211||TESI_011258-RA||-1||CDS||2985622920||24049||79.81	29741211	29736732	9.300000e-222	339
###  Mean Ks:  6.3340	Mean Kn: 0.3867
#Ks	Kn	a<db_genome_id>_<chr>	chr1||start1||stop1||name1||strand1||type1||db_feature_id1||genome_order1||percent_id1	start1	stop1	b<db_genome_id>_<chr>	chr2||start2||stop2||name2||strand2||type2||db_feature_id2||genome_order2||percent_id2	start2	stop2	eval	block_score	GEVO_link
1.6753	0.1490	a16884_megascaffold_1	megascaffold_1||30029670||30032801||NNU_015088-RA||-1||CDS||304049277||956||74.56	30032801	30029670	b57266_PGA_scaffold6	PGA_scaffold6||28764314||28769760||TESI_011227-RA||1||CDS||2985622827||24018||74.56	28764314	28769760	1.000000e-250	50
0.6347	0.0975	a16884_megascaffold_1	megascaffold_1||30200187||30211200||NNU_015081-RA||-1||CDS||304049209||963||83.5	30211200	30200187	b57266_PGA_scaffold6	PGA_scaffold6||28713500||28722730||TESI_011226-RA||1||CDS||2985622824||24017||83.5	28713500	28722730	1.000000e-250	100
2.7770	1.5005	a16884_megascaffold_1	megascaffold_1||30339966||30340402||NNU_015073-RA||-1||CDS||304049126||971||67.77	30340402	30339966	b57266_PGA_scaffold6	PGA_scaffold6||28597428||28598134||TESI_011220-RA||1||CDS||2985622806||24011||67.77	28597428	28598134	4.400000e-44	143
1.2461	0.5169	a16884_megascaffold_1	megascaffold_1||30427199||30453981||NNU_015071-RA||-1||CDS||304049110||973||83.58	30453981	30427199	b57266_PGA_scaffold6	PGA_scaffold6||28551031||28558804||TESI_011218-RA||1||CDS||2985622800||24009||83.58	28551031	28558804	4.000000e-119	193
4.0305	0.9776	a16884_megascaffold_1	megascaffold_1||30455390||30457421||NNU_015070-RA||-1||CDS||304049103||974||73.15	30457421	30455390	b57266_PGA_scaffold6	PGA_scaffold6||28543077||28545016||TESI_011217-RA||1||CDS||2985622797||24008||73.15	28543077	28545016	5.800000e-14	206
1.0066	0.0211	a16884_megascaffold_1	megascaffold_1||30486011||30487218||NNU_015069-RA||1||CDS||304049096||975||84.37	30486011	30487218	b57266_PGA_scaffold6	PGA_scaffold6||28524307||28529577||TESI_011215-RA||-1||CDS||2985622791||24006||84.37	28529577	28524307	1.000000e-250	256
1.1553	0.2217	a16884_megascaffold_1	megascaffold_1||30679372||30680966||NNU_015062-RA||-1||CDS||304049013||982||73.1	30680966	30679372	b57266_PGA_scaffold6	PGA_scaffold6||28491517||28493121||TESI_011214-RA||1||CDS||2985622788||24005||73.1	28491517	28493121	8.900000e-105	306
0.9586	0.3432	a16884_megascaffold_1	megascaffold_1||30691429||30704914||NNU_015061-RA||-1||CDS||304049005||983||74.59	30704914	30691429	b57266_PGA_scaffold6	PGA_scaffold6||28470435||28478640||TESI_011213-RA||1||CDS||2985622785||24004||74.59	28470435	28478640	2.400000e-136	356
1.4653	0.3372	a16884_megascaffold_1	megascaffold_1||30722640||30756090||NNU_015060-RA||1||CDS||304048992||984||75.14	30722640	30756090	b57266_PGA_scaffold6	PGA_scaffold6||28442541||28450903||TESI_011211-RA||-1||CDS||2985622779||24002||75.14	28450903	28442541	7.600000e-113	406
16.3076	0.9456	a16884_megascaffold_1	megascaffold_1||30811613||30814758||NNU_015055-RA||1||CDS||304048950||989||80.06	30811613	30814758	b57266_PGA_scaffold6	PGA_scaffold6||28420264||28428911||TESI_011210-RA||-1||CDS||2985622776||24001||80.06	28428911	28420264	1.000000e-250	456
0.5730	0.0932	a16884_megascaffold_1	megascaffold_1||30991153||30993558||NNU_015047-RA||-1||CDS||304048883||997||84.05	30993558	30991153	b57266_PGA_scaffold6	PGA_scaffold6||28366319||28368726||TESI_011207-RA||1||CDS||2985622767||23998||84.05	28366319	28368726	1.000000e-250	506
0.7625	0.0551	a16884_megascaffold_1	megascaffold_1||31045825||31048356||NNU_015045-RA||-1||CDS||304048867||999||83.92	31048356	31045825	b57266_PGA_scaffold6	PGA_scaffold6||28305244||28358534||TESI_011205-RA||1||CDS||2985622761||23996||83.92	28305244	28358534	1.000000e-250	556
0.5803	0.1239	a16884_megascaffold_1	megascaffold_1||31341671||31348336||NNU_015034-RA||-1||CDS||304048773||1010||85.05	31348336	31341671	b57266_PGA_scaffold6	PGA_scaffold6||28230871||28254658||TESI_011204-RA||1||CDS||2985622758||23995||85.05	28230871	28254658	1.000000e-250	603
0.9266	0.1114	a16884_megascaffold_1	megascaffold_1||31540451||31543395||NNU_015027-RA||-1||CDS||304048710||1017||80.74	31543395	31540451	b57266_PGA_scaffold6	PGA_scaffold6||28159553||28163951||TESI_011199-RA||1||CDS||2985622743||23990||80.74	28159553	28163951	1.300000e-111	653
1.3176	0.0655	a16884_megascaffold_1	megascaffold_1||31569421||31580585||NNU_015026-RA||-1||CDS||304048701||1018||84.59	31580585	31569421	b57266_PGA_scaffold6	PGA_scaffold6||28065800||28074291||TESI_011194-RA||1||CDS||2985622728||23985||84.59	28065800	28074291	2.900000e-210	703
76.8000	1.1526	a16884_megascaffold_1	megascaffold_1||31588233||31602466||NNU_015025-RA||1||CDS||304048693||1019||83.33	31588233	31602466	b57266_PGA_scaffold6	PGA_scaffold6||28027690||28051417||TESI_011193-RA||-1||CDS||2985622725||23984||83.33	28051417	28027690	2.400000e-220	753
0.5237	0.1149	a16884_megascaffold_1	megascaffold_1||31761213||31766971||NNU_015021-RA||1||CDS||304048662||1023||80.03	31761213	31766971	b57266_PGA_scaffold6	PGA_scaffold6||28001618||28019065||TESI_011192-RA||-1||CDS||2985622722||23983||80.03	28019065	28001618	6.700000e-165	803
1.2710	0.1332	a16884_megascaffold_1	megascaffold_1||31879357||31880721||NNU_015017-RA||-1||CDS||304048631||1027||71.87	31880721	31879357	b57266_PGA_scaffold6	PGA_scaffold6||27982663||27983875||TESI_011191-RA||1||CDS||2985622719||23982||71.87	27982663	27983875	4.600000e-187	853
###  Mean Ks:  21.3412	Mean Kn: 0.5180
#Ks	Kn	a<db_genome_id>_<chr>	chr1||start1||stop1||name1||strand1||type1||db_feature_id1||genome_order1||percent_id1	start1	stop1	b<db_genome_id>_<chr>	chr2||start2||stop2||name2||strand2||type2||db_feature_id2||genome_order2||percent_id2	start2	stop2	eval	block_score	GEVO_link
63.2856	1.3181	a16884_megascaffold_1	megascaffold_1||30163324||30169226||NNU_015082-RA||-1||CDS||304049222||962||80.11	30169226	30163324	b57266_PGA_scaffold8	PGA_scaffold8||27219036||27222841||TESI_015300-RA||-1||CDS||2986210597||28278||80.11	27222841	27219036	1.000000e-250	50
0.9916	0.1960	a16884_megascaffold_1	megascaffold_1||30488305||30514104||NNU_015068-RA||-1||CDS||304049075||976||82.43	30514104	30488305	b57266_PGA_scaffold8	PGA_scaffold8||26869441||26889599||TESI_015280-RA||1||CDS||2986210537||28258||82.43	26869441	26889599	1.000000e-250	97
5.8949	1.3376	a16884_megascaffold_1	megascaffold_1||30549562||30560124||NNU_015067-RA||1||CDS||304049066||977||76.16	30549562	30560124	b57266_PGA_scaffold8	PGA_scaffold8||26839645||26850954||TESI_015279-RA||-1||CDS||2986210534||28257||76.16	26850954	26839645	1.800000e-125	147
0.9510	0.1935	a16884_megascaffold_1	megascaffold_1||30618090||30650455||NNU_015064-RA||1||CDS||304049033||979||77.98	30618090	30650455	b57266_PGA_scaffold8	PGA_scaffold8||26774387||26794000||TESI_015277-RA||-1||CDS||2986210528||28255||77.98	26794000	26774387	3.600000e-184	197
0.7104	0.1806	a16884_megascaffold_1	megascaffold_1||30654015||30670882||NNU_015063-RA||1||CDS||304049024||981||85.13	30654015	30670882	b57266_PGA_scaffold8	PGA_scaffold8||26760083||26769288||TESI_015276-RA||-1||CDS||2986210525||28254||85.13	26769288	26760083	5.100000e-212	247
1.1021	0.1995	a16884_megascaffold_1	megascaffold_1||30679372||30680966||NNU_015062-RA||-1||CDS||304049013||982||74.23	30680966	30679372	b57266_PGA_scaffold8	PGA_scaffold8||26756965||26758077||TESI_015275-RA||1||CDS||2986210522||28253||74.23	26756965	26758077	1.800000e-111	297
0.6927	0.0757	a16884_megascaffold_1	megascaffold_1||30821149||30823514||NNU_015054-RA||-1||CDS||304048942||990||82.84	30823514	30821149	b57266_PGA_scaffold8	PGA_scaffold8||26730624||26733207||TESI_015273-RA||1||CDS||2986210516||28251||82.84	26730624	26733207	1.000000e-250	347
0.9373	0.1462	a16884_megascaffold_1	megascaffold_1||30873200||30887922||NNU_015051-RA||-1||CDS||304048914||993||81.43	30887922	30873200	b57266_PGA_scaffold8	PGA_scaffold8||26697780||26720111||TESI_015272-RA||1||CDS||2986210513||28250||81.43	26697780	26720111	9.900000e-176	397
62.5417	1.1966	a16884_megascaffold_1	megascaffold_1||30911077||30912187||NNU_015049-RA||-1||CDS||304048901||995||79.01	30912187	30911077	b57266_PGA_scaffold8	PGA_scaffold8||26675163||26691273||TESI_015271-RA||1||CDS||2986210510||28249||79.01	26675163	26691273	2.100000e-13	409
0.7213	0.0802	a16884_megascaffold_1	megascaffold_1||30955908||30961922||NNU_015048-RA||1||CDS||304048890||996||84.07	30955908	30961922	b57266_PGA_scaffold8	PGA_scaffold8||26654925||26663932||TESI_015270-RA||-1||CDS||2986210507||28248||84.07	26663932	26654925	5.700000e-228	459
0.6110	0.0739	a16884_megascaffold_1	megascaffold_1||31023508||31026587||NNU_015046-RA||-1||CDS||304048873||998||85.16	31026587	31023508	b57266_PGA_scaffold8	PGA_scaffold8||26639157||26646572||TESI_015268-RA||1||CDS||2986210501||28246||85.16	26639157	26646572	1.000000e-250	509
71.0314	0.4273	a16884_megascaffold_1	megascaffold_1||31092935||31103855||NNU_015044-RA||1||CDS||304048850||1000||81.12	31092935	31103855	b57266_PGA_scaffold8	PGA_scaffold8||26608554||26621369||TESI_015267-RA||-1||CDS||2986210498||28245||81.12	26621369	26608554	2.300000e-218	559
67.9647	1.3090	a16884_megascaffold_1	megascaffold_1||31341671||31348336||NNU_015034-RA||-1||CDS||304048773||1010||82.14	31348336	31341671	b57266_PGA_scaffold8	PGA_scaffold8||26544612||26588780||TESI_015266-RA||-1||CDS||2986210495||28244||82.14	26588780	26544612	1.000000e-250	609
###  Mean Ks:  17.5075	Mean Kn: 0.4384
#Ks	Kn	a<db_genome_id>_<chr>	chr1||start1||stop1||name1||strand1||type1||db_feature_id1||genome_order1||percent_id1	start1	stop1	b<db_genome_id>_<chr>	chr2||start2||stop2||name2||strand2||type2||db_feature_id2||genome_order2||percent_id2	start2	stop2	eval	block_score	GEVO_link
1.1391	0.4851	a16884_megascaffold_1	megascaffold_1||30293562||30297225||NNU_015075-RA||-1||CDS||304049142||969||67.1	30297225	30293562	b57266_PGA_scaffold13	PGA_scaffold13||26409337||26413353||TESI_022628-RA||-1||CDS||2983718088||7472||67.1	26413353	26409337	8.000000e-68	50
1.1164	0.3961	a16884_megascaffold_1	megascaffold_1||30427199||30453981||NNU_015071-RA||-1||CDS||304049110||973||85.29	30453981	30427199	b57266_PGA_scaffold13	PGA_scaffold13||26434924||26441943||TESI_022629-RA||-1||CDS||2983718091||7473||85.29	26441943	26434924	8.500000e-105	100
0.8703	0.2559	a16884_megascaffold_1	megascaffold_1||30455390||30457421||NNU_015070-RA||-1||CDS||304049103||974||70.93	30457421	30455390	b57266_PGA_scaffold13	PGA_scaffold13||26453784||26455901||TESI_022630-RA||-1||CDS||2983718094||7474||70.93	26455901	26453784	1.000000e-250	150
1.3082	0.3167	a16884_megascaffold_1	megascaffold_1||30679372||30680966||NNU_015062-RA||-1||CDS||304049013||982||71.28	30680966	30679372	b57266_PGA_scaffold13	PGA_scaffold13||26494980||26496474||TESI_022632-RA||-1||CDS||2983718100||7476||71.28	26496474	26494980	1.700000e-89	200
0.9384	0.3130	a16884_megascaffold_1	megascaffold_1||30691429||30704914||NNU_015061-RA||-1||CDS||304049005||983||77.29	30704914	30691429	b57266_PGA_scaffold13	PGA_scaffold13||26519581||26531216||TESI_022633-RA||-1||CDS||2983718103||7477||77.29	26531216	26519581	1.900000e-123	250
73.6927	0.8851	a16884_megascaffold_1	megascaffold_1||30991153||30993558||NNU_015047-RA||-1||CDS||304048883||997||84.31	30993558	30991153	b57266_PGA_scaffold13	PGA_scaffold13||26570851||26571714||TESI_022635-RA||-1||CDS||2983718109||7479||84.31	26571714	26570851	1.000000e-250	297
1.1505	0.3617	a16884_megascaffold_1	megascaffold_1||31111141||31115222||NNU_015043-RA||-1||CDS||304048845||1001||69.1	31115222	31111141	b57266_PGA_scaffold13	PGA_scaffold13||26595900||26600239||TESI_022637-RA||-1||CDS||2983718115||7481||69.1	26600239	26595900	1.200000e-189	347
64.3060	1.1070	a16884_megascaffold_1	megascaffold_1||31341671||31348336||NNU_015034-RA||-1||CDS||304048773||1010||84.3	31348336	31341671	b57266_PGA_scaffold13	PGA_scaffold13||26673871||26708555||TESI_022638-RA||1||CDS||2983718118||7482||84.3	26673871	26708555	8.400000e-120	397
0.8348	0.1083	a16884_megascaffold_1	megascaffold_1||31371261||31390822||NNU_015033-RA||-1||CDS||304048760||1011||82.27	31390822	31371261	b57266_PGA_scaffold13	PGA_scaffold13||26738067||26743973||TESI_022640-RA||-1||CDS||2983718124||7484||82.27	26743973	26738067	2.900000e-190	447
0.9995	0.2114	a16884_megascaffold_1	megascaffold_1||31416608||31419693||NNU_015032-RA||-1||CDS||304048753||1012||82.57	31419693	31416608	b57266_PGA_scaffold13	PGA_scaffold13||26766359||26769851||TESI_022642-RA||-1||CDS||2983718130||7486||82.57	26769851	26766359	1.100000e-91	497
1.1705	0.3362	a16884_megascaffold_1	megascaffold_1||31437496||31446103||NNU_015030-RA||-1||CDS||304048735||1014||79.68	31446103	31437496	b57266_PGA_scaffold13	PGA_scaffold13||26807381||26818422||TESI_022644-RA||-1||CDS||2983718136||7488||79.68	26818422	26807381	3.600000e-97	547
1.1692	0.1466	a16884_megascaffold_1	megascaffold_1||31540451||31543395||NNU_015027-RA||-1||CDS||304048710||1017||78.12	31543395	31540451	b57266_PGA_scaffold13	PGA_scaffold13||26840843||26845350||TESI_022645-RA||-1||CDS||2983718139||7489||78.12	26845350	26840843	8.100000e-104	597
79.0827	1.0879	a16884_megascaffold_1	megascaffold_1||31588233||31602466||NNU_015025-RA||1||CDS||304048693||1019||82.83	31588233	31602466	b57266_PGA_scaffold13	PGA_scaffold13||26920175||26945124||TESI_022647-RA||1||CDS||2983718145||7491||82.83	26920175	26945124	3.300000e-223	647
0.6766	0.1084	a16884_megascaffold_1	megascaffold_1||31648475||31651470||NNU_015023-RA||-1||CDS||304048679||1021||81.58	31651470	31648475	b57266_PGA_scaffold13	PGA_scaffold13||26950915||26954200||TESI_022648-RA||-1||CDS||2983718148||7492||81.58	26954200	26950915	1.000000e-250	697
67.4525	1.1066	a16884_megascaffold_1	megascaffold_1||31709117||31711135||NNU_015022-RA||-1||CDS||304048673||1022||86.15	31711135	31709117	b57266_PGA_scaffold13	PGA_scaffold13||26967301||26968482||TESI_022651-RA||-1||CDS||2983718157||7495||86.15	26968482	26967301	3.500000e-57	747
1.1552	0.1216	a16884_megascaffold_1	megascaffold_1||31879357||31880721||NNU_015017-RA||-1||CDS||304048631||1027||75.7	31880721	31879357	b57266_PGA_scaffold13	PGA_scaffold13||27099403||27100728||TESI_022655-RA||-1||CDS||2983718169||7499||75.7	27100728	27099403	4.700000e-231	797
0.5651	0.1051	a16884_megascaffold_1	megascaffold_1||32052202||32055391||NNU_015011-RA||1||CDS||304048588||1033||83.37	32052202	32055391	b57266_PGA_scaffold13	PGA_scaffold13||27132220||27134495||TESI_022656-RA||1||CDS||2983718172||7500||83.37	27132220	27134495	1.000000e-250	847
###  Mean Ks:  12.3273	Mean Kn: 0.3999
#Ks	Kn	a<db_genome_id>_<chr>	chr1||start1||stop1||name1||strand1||type1||db_feature_id1||genome_order1||percent_id1	start1	stop1	b<db_genome_id>_<chr>	chr2||start2||stop2||name2||strand2||type2||db_feature_id2||genome_order2||percent_id2	start2	stop2	eval	block_score	GEVO_link
0.8950	0.0233	a16884_megascaffold_1	megascaffold_1||30486011||30487218||NNU_015069-RA||1||CDS||304049096||975||84.81	30486011	30487218	b57266_PGA_scaffold3	PGA_scaffold3||14113271||14115074||TESI_004881-RA||-1||CDS||2984913702||17220||84.81	14115074	14113271	1.000000e-250	50
0.7700	0.1483	a16884_megascaffold_1	megascaffold_1||30488305||30514104||NNU_015068-RA||-1||CDS||304049075||976||79.25	30514104	30488305	b57266_PGA_scaffold3	PGA_scaffold3||14091579||14112082||TESI_004880-RA||1||CDS||2984913699||17219||79.25	14091579	14112082	1.000000e-250	100
0.6523	0.1083	a16884_megascaffold_1	megascaffold_1||30549562||30560124||NNU_015067-RA||1||CDS||304049066||977||81.6	30549562	30560124	b57266_PGA_scaffold3	PGA_scaffold3||14043699||14060390||TESI_004878-RA||-1||CDS||2984913693||17217||81.6	14060390	14043699	1.000000e-250	150
70.3961	1.1361	a16884_megascaffold_1	megascaffold_1||30618090||30650455||NNU_015064-RA||1||CDS||304049033||979||78.24	30618090	30650455	b57266_PGA_scaffold3	PGA_scaffold3||14004742||14033737||TESI_004877-RA||-1||CDS||2984913690||17216||78.24	14033737	14004742	2.500000e-211	200
65.7496	0.6664	a16884_megascaffold_1	megascaffold_1||30761300||30766397||NNU_015059-RA||1||CDS||304048983||985||63.4	30761300	30766397	b57266_PGA_scaffold3	PGA_scaffold3||13962783||13966221||TESI_004874-RA||-1||CDS||2984913681||17213||63.4	13966221	13962783	5.200000e-12	211
0.8363	0.1222	a16884_megascaffold_1	megascaffold_1||30955908||30961922||NNU_015048-RA||1||CDS||304048890||996||84.68	30955908	30961922	b57266_PGA_scaffold3	PGA_scaffold3||13879720||13896049||TESI_004872-RA||-1||CDS||2984913675||17211||84.68	13896049	13879720	1.800000e-205	258
1.0688	0.1043	a16884_megascaffold_1	megascaffold_1||31228990||31233995||NNU_015039-RA||1||CDS||304048816||1005||83.22	31228990	31233995	b57266_PGA_scaffold3	PGA_scaffold3||13856073||13861183||TESI_004871-RA||-1||CDS||2984913672||17210||83.22	13861183	13856073	1.000000e-250	308
0.5855	0.1359	a16884_megascaffold_1	megascaffold_1||31341671||31348336||NNU_015034-RA||-1||CDS||304048773||1010||83.78	31348336	31341671	b57266_PGA_scaffold3	PGA_scaffold3||13798280||13817089||TESI_004869-RA||1||CDS||2984913666||17208||83.78	13798280	13817089	6.100000e-165	358
0.9939	0.1403	a16884_megascaffold_1	megascaffold_1||31371261||31390822||NNU_015033-RA||-1||CDS||304048760||1011||82.08	31390822	31371261	b57266_PGA_scaffold3	PGA_scaffold3||13778090||13795035||TESI_004868-RA||1||CDS||2984913663||17207||82.08	13778090	13795035	9.900000e-158	408
1.4695	0.3470	a16884_megascaffold_1	megascaffold_1||31761213||31766971||NNU_015021-RA||1||CDS||304048662||1023||78.79	31761213	31766971	b57266_PGA_scaffold3	PGA_scaffold3||13509664||13515512||TESI_004863-RA||-1||CDS||2984913648||17202||78.79	13515512	13509664	2.600000e-92	455
3.7473	1.7783	a16884_megascaffold_1	megascaffold_1||31789827||31790183||NNU_015020-RA||-1||CDS||304048657||1024||65.53	31790183	31789827	b57266_PGA_scaffold3	PGA_scaffold3||13499706||13500254||TESI_004862-RA||1||CDS||2984913645||17201||65.53	13499706	13500254	4.700000e-18	472
0.7629	0.0885	a16884_megascaffold_1	megascaffold_1||31818021||31822540||NNU_015018-RA||-1||CDS||304048639||1026||81.51	31822540	31818021	b57266_PGA_scaffold3	PGA_scaffold3||13458514||13461929||TESI_004860-RA||1||CDS||2984913639||17199||81.51	13458514	13461929	3.000000e-206	522
###  Mean Ks:  1.0192	Mean Kn: 0.2027
#Ks	Kn	a<db_genome_id>_<chr>	chr1||start1||stop1||name1||strand1||type1||db_feature_id1||genome_order1||percent_id1	start1	stop1	b<db_genome_id>_<chr>	chr2||start2||stop2||name2||strand2||type2||db_feature_id2||genome_order2||percent_id2	start2	stop2	eval	block_score	GEVO_link
0.8867	0.1804	a16884_megascaffold_1	megascaffold_1||34562628||34569833||NNU_017109-RA||1||CDS||304052325||1072||81.3	34562628	34569833	b57266_PGA_scaffold8	PGA_scaffold8||21728991||21742842||TESI_014982-RA||1||CDS||2986209643||27960||81.3	21728991	21742842	1.000000e-250	50
0.6008	0.0952	a16884_megascaffold_1	megascaffold_1||34585901||34588706||NNU_017108-RA||-1||CDS||304052315||1073||84.36	34588706	34585901	b57266_PGA_scaffold8	PGA_scaffold8||21745973||21750460||TESI_014983-RA||-1||CDS||2986209646||27961||84.36	21750460	21745973	1.000000e-250	100
1.0754	0.1368	a16884_megascaffold_1	megascaffold_1||34668352||34670426||NNU_017107-RA||1||CDS||304052308||1074||89.56	34668352	34670426	b57266_PGA_scaffold8	PGA_scaffold8||21766288||21774183||TESI_014984-RA||1||CDS||2986209649||27962||89.56	21766288	21774183	1.100000e-164	150
1.5681	0.3584	a16884_megascaffold_1	megascaffold_1||34744413||34754102||NNU_017106-RA||1||CDS||304052298||1075||78.64	34744413	34754102	b57266_PGA_scaffold8	PGA_scaffold8||21821863||21833737||TESI_014989-RA||1||CDS||2986209664||27967||78.64	21821863	21833737	1.600000e-225	200
0.9650	0.2427	a16884_megascaffold_1	megascaffold_1||34916882||34918117||NNU_017101-RA||1||CDS||304052256||1080||77.67	34916882	34918117	b57266_PGA_scaffold8	PGA_scaffold8||21922598||21923877||TESI_014998-RA||-1||CDS||2986209691||27976||77.67	21923877	21922598	2.200000e-144	250
###  Mean Ks:  13.6743	Mean Kn: 0.3129
#Ks	Kn	a<db_genome_id>_<chr>	chr1||start1||stop1||name1||strand1||type1||db_feature_id1||genome_order1||percent_id1	start1	stop1	b<db_genome_id>_<chr>	chr2||start2||stop2||name2||strand2||type2||db_feature_id2||genome_order2||percent_id2	start2	stop2	eval	block_score	GEVO_link
62.6296	0.4685	a16884_megascaffold_1	megascaffold_1||34926792||34930697||NNU_017100-RA||-1||CDS||304052248||1081||61.01	34930697	34926792	b57266_PGA_scaffold3	PGA_scaffold3||25479060||25489611||TESI_005292-RA||1||CDS||2984914935||17631||61.01	25479060	25489611	1.600000e-60	50
1.2645	0.1611	a16884_megascaffold_1	megascaffold_1||36437603||36439132||NNU_025413-RA||1||CDS||304072943||1102||73.58	36437603	36439132	b57266_PGA_scaffold3	PGA_scaffold3||25010358||25011887||TESI_005272-RA||-1||CDS||2984914875||17611||73.58	25011887	25010358	1.000000e-250	94
0.7385	0.0839	a16884_megascaffold_1	megascaffold_1||36800803||36813136||NNU_025426-RA||1||CDS||304073039||1115||82.09	36800803	36813136	b57266_PGA_scaffold3	PGA_scaffold3||24783956||24790889||TESI_005271-RA||-1||CDS||2984914872||17610||82.09	24790889	24783956	9.300000e-202	141
0.7042	0.2073	a16884_megascaffold_1	megascaffold_1||37039469||37051670||NNU_010838-RA||-1||CDS||304040401||1123||80.85	37051670	37039469	b57266_PGA_scaffold3	PGA_scaffold3||24751700||24757306||TESI_005269-RA||1||CDS||2984914866||17608||80.85	24751700	24757306	4.800000e-54	191
1.4329	0.5863	a16884_megascaffold_1	megascaffold_1||37065984||37107734||NNU_010839-RA||-1||CDS||304040411||1124||80.71	37107734	37065984	b57266_PGA_scaffold3	PGA_scaffold3||24707502||24747925||TESI_005267-RA||1||CDS||2984914860||17606||80.71	24707502	24747925	8.200000e-193	241
1.8290	0.4678	a16884_megascaffold_1	megascaffold_1||37163888||37169051||NNU_010843-RA||1||CDS||304040443||1128||65.92	37163888	37169051	b57266_PGA_scaffold3	PGA_scaffold3||24602385||24617191||TESI_005264-RA||-1||CDS||2984914851||17603||65.92	24617191	24602385	1.700000e-101	291
1.8423	0.3459	a16884_megascaffold_1	megascaffold_1||37201527||37215400||NNU_010845-RA||1||CDS||304040458||1130||73.67	37201527	37215400	b57266_PGA_scaffold3	PGA_scaffold3||24548712||24550466||TESI_005261-RA||-1||CDS||2984914842||17600||73.67	24550466	24548712	2.500000e-199	341
0.6425	0.1482	a16884_megascaffold_1	megascaffold_1||37348666||37354664||NNU_010849-RA||1||CDS||304040483||1134||79.2	37348666	37354664	b57266_PGA_scaffold3	PGA_scaffold3||24494399||24497681||TESI_005260-RA||-1||CDS||2984914839||17599||79.2	24497681	24494399	1.000000e-250	391
0.7530	0.1325	a16884_megascaffold_1	megascaffold_1||37480674||37484656||NNU_010851-RA||-1||CDS||304040498||1136||80.73	37484656	37480674	b57266_PGA_scaffold3	PGA_scaffold3||24446509||24448762||TESI_005259-RA||1||CDS||2984914836||17598||80.73	24446509	24448762	3.900000e-95	441
67.1599	0.6351	a16884_megascaffold_1	megascaffold_1||37529449||37536138||NNU_010853-RA||1||CDS||304040521||1138||80.63	37529449	37536138	b57266_PGA_scaffold3	PGA_scaffold3||24420626||24423204||TESI_005258-RA||-1||CDS||2984914833||17597||80.63	24423204	24420626	1.600000e-183	491
0.8245	0.1047	a16884_megascaffold_1	megascaffold_1||37614279||37615074||NNU_010857-RA||-1||CDS||304040550||1142||81.28	37615074	37614279	b57266_PGA_scaffold3	PGA_scaffold3||24372913||24373741||TESI_005256-RA||1||CDS||2984914827||17595||81.28	24372913	24373741	1.200000e-197	541
1.6016	0.3065	a16884_megascaffold_1	megascaffold_1||37983109||38008729||NNU_010869-RA||1||CDS||304040627||1154||74.3	37983109	38008729	b57266_PGA_scaffold3	PGA_scaffold3||24212839||24229568||TESI_005252-RA||-1||CDS||2984914815||17591||74.3	24229568	24212839	6.300000e-188	588
0.7015	0.3555	a16884_megascaffold_1	megascaffold_1||38005664||38012222||NNU_010870-RA||-1||CDS||304040633||1155||66.91	38012222	38005664	b57266_PGA_scaffold3	PGA_scaffold3||24165313||24172973||TESI_005248-RA||1||CDS||2984914803||17587||66.91	24165313	24172973	1.000000e-250	638
0.5209	0.1731	a16884_megascaffold_1	megascaffold_1||38030949||38058782||NNU_010871-RA||1||CDS||304040641||1156||78.7	38030949	38058782	b57266_PGA_scaffold3	PGA_scaffold3||23998750||24008317||TESI_005241-RA||-1||CDS||2984914782||17580||78.7	24008317	23998750	8.100000e-115	688
1.2681	0.3998	a16884_megascaffold_1	megascaffold_1||38065537||38067441||NNU_010872-RA||1||CDS||304040645||1157||78.02	38065537	38067441	b57266_PGA_scaffold3	PGA_scaffold3||23982255||23986974||TESI_005240-RA||-1||CDS||2984914779||17579||78.02	23986974	23982255	5.500000e-195	738
1.2073	0.5462	a16884_megascaffold_1	megascaffold_1||38356919||38375642||NNU_010884-RA||-1||CDS||304040722||1169||70.78	38375642	38356919	b57266_PGA_scaffold3	PGA_scaffold3||23828603||23838768||TESI_005239-RA||1||CDS||2984914776||17578||70.78	23828603	23838768	1.800000e-60	785
0.7309	0.0427	a16884_megascaffold_1	megascaffold_1||38420266||38441147||NNU_010885-RA||1||CDS||304040728||1170||87.99	38420266	38441147	b57266_PGA_scaffold3	PGA_scaffold3||23809367||23810859||TESI_005237-RA||-1||CDS||2984914770||17576||87.99	23810859	23809367	1.000000e-250	835
1.0565	0.1680	a16884_megascaffold_1	megascaffold_1||38804011||38805657||NNU_010894-RA||1||CDS||304040801||1179||73.84	38804011	38805657	b57266_PGA_scaffold3	PGA_scaffold3||23668472||23670008||TESI_005234-RA||-1||CDS||2984914761||17573||73.84	23670008	23668472	1.100000e-163	885
0.5920	0.0815	a16884_megascaffold_1	megascaffold_1||38826917||38830962||NNU_010895-RA||-1||CDS||304040811||1180||84.24	38830962	38826917	b57266_PGA_scaffold3	PGA_scaffold3||23641225||23648318||TESI_005232-RA||1||CDS||2984914755||17571||84.24	23641225	23648318	2.300000e-104	935
68.8887	0.6643	a16884_megascaffold_1	megascaffold_1||38909355||38911168||NNU_010898-RA||1||CDS||304040842||1183||70.6	38909355	38911168	b57266_PGA_scaffold3	PGA_scaffold3||23611667||23622385||TESI_005230-RA||1||CDS||2984914749||17569||70.6	23611667	23622385	7.200000e-187	985
1.1044	0.2217	a16884_megascaffold_1	megascaffold_1||38928239||38930078||NNU_010900-RA||-1||CDS||304040858||1185||80.16	38930078	38928239	b57266_PGA_scaffold3	PGA_scaffold3||23581512||23584105||TESI_005228-RA||1||CDS||2984914743||17567||80.16	23581512	23584105	9.700000e-99	1035
69.5400	1.1503	a16884_megascaffold_1	megascaffold_1||38998881||39003935||NNU_010901-RA||-1||CDS||304040866||1186||70.77	39003935	38998881	b57266_PGA_scaffold3	PGA_scaffold3||23569071||23570402||TESI_005227-RA||1||CDS||2984914740||17566||70.77	23569071	23570402	4.400000e-75	1085
0.5975	0.1609	a16884_megascaffold_1	megascaffold_1||39206032||39208336||NNU_010903-RA||1||CDS||304040886||1188||78.83	39206032	39208336	b57266_PGA_scaffold3	PGA_scaffold3||23495531||23504331||TESI_005223-RA||-1||CDS||2984914728||17562||78.83	23504331	23495531	1.000000e-250	1135
1.3069	0.1952	a16884_megascaffold_1	megascaffold_1||39379794||39380333||NNU_010907-RA||1||CDS||304040911||1192||80.38	39379794	39380333	b57266_PGA_scaffold3	PGA_scaffold3||23489222||23490183||TESI_005222-RA||-1||CDS||2984914725||17561||80.38	23490183	23489222	2.700000e-107	1185
0.7505	0.0517	a16884_megascaffold_1	megascaffold_1||39460904||39463084||NNU_010908-RA||1||CDS||304040919||1193||83.48	39460904	39463084	b57266_PGA_scaffold3	PGA_scaffold3||23451663||23458037||TESI_005221-RA||-1||CDS||2984914722||17560||83.48	23458037	23451663	1.000000e-250	1235
0.9385	0.2512	a16884_megascaffold_1	megascaffold_1||39465321||39486069||NNU_010909-RA||-1||CDS||304040929||1194||68.46	39486069	39465321	b57266_PGA_scaffold3	PGA_scaffold3||23435322||23450478||TESI_005220-RA||1||CDS||2984914719||17559||68.46	23435322	23450478	1.100000e-231	1285
1.4718	0.3193	a16884_megascaffold_1	megascaffold_1||39542823||39547483||NNU_010910-RA||-1||CDS||304040939||1195||82.84	39547483	39542823	b57266_PGA_scaffold3	PGA_scaffold3||23414491||23417422||TESI_005217-RA||1||CDS||2984914710||17556||82.84	23414491	23417422	1.900000e-43	1327
0.6756	0.0808	a16884_megascaffold_1	megascaffold_1||39585717||39599822||NNU_010912-RA||-1||CDS||304040955||1197||84.65	39599822	39585717	b57266_PGA_scaffold3	PGA_scaffold3||23371508||23378116||TESI_005216-RA||-1||CDS||2984914707||17555||84.65	23378116	23371508	1.000000e-250	1377
0.8251	0.0821	a16884_megascaffold_1	megascaffold_1||39842948||39855735||NNU_010920-RA||1||CDS||304041020||1205||86.14	39842948	39855735	b57266_PGA_scaffold3	PGA_scaffold3||23345107||23353549||TESI_005215-RA||-1||CDS||2984914704||17554||86.14	23353549	23345107	1.000000e-250	1427
0.5741	0.1120	a16884_megascaffold_1	megascaffold_1||39986128||39993044||NNU_010923-RA||1||CDS||304041044||1208||87.56	39986128	39993044	b57266_PGA_scaffold3	PGA_scaffold3||23308239||23329976||TESI_005214-RA||-1||CDS||2984914701||17553||87.56	23329976	23308239	4.700000e-146	1477
74.4801	0.2066	a16884_megascaffold_1	megascaffold_1||40009116||40013647||NNU_010924-RA||-1||CDS||304041051||1209||83.8	40013647	40009116	b57266_PGA_scaffold3	PGA_scaffold3||23306177||23309018||TESI_005213-RA||1||CDS||2984914698||17552||83.8	23306177	23309018	4.400000e-118	1527
68.9260	1.1015	a16884_megascaffold_1	megascaffold_1||40072119||40086312||NNU_010927-RA||1||CDS||304041075||1212||82.32	40072119	40086312	b57266_PGA_scaffold3	PGA_scaffold3||23270994||23282889||TESI_005212-RA||-1||CDS||2984914695||17551||82.32	23282889	23270994	2.700000e-174	1577
###  Mean Ks:  13.7800	Mean Kn: 0.4506
#Ks	Kn	a<db_genome_id>_<chr>	chr1||start1||stop1||name1||strand1||type1||db_feature_id1||genome_order1||percent_id1	start1	stop1	b<db_genome_id>_<chr>	chr2||start2||stop2||name2||strand2||type2||db_feature_id2||genome_order2||percent_id2	start2	stop2	eval	block_score	GEVO_link
19.3783	1.2025	a16884_megascaffold_1	megascaffold_1||36505654||36510686||NNU_025417-RA||1||CDS||304072970||1106||72.78	36505654	36510686	b57266_PGA_scaffold1	PGA_scaffold1||45755925||45767968||TESI_001608-RA||1||CDS||2983082401||1650||72.78	45755925	45767968	2.300000e-28	27
0.6719	0.0837	a16884_megascaffold_1	megascaffold_1||36800803||36813136||NNU_025426-RA||1||CDS||304073039||1115||82.77	36800803	36813136	b57266_PGA_scaffold1	PGA_scaffold1||45998477||46012528||TESI_001616-RA||1||CDS||2983082425||1658||82.77	45998477	46012528	3.400000e-206	77
0.6183	0.1041	a16884_megascaffold_1	megascaffold_1||36871967||36892136||NNU_025431-RA||1||CDS||304073073||1120||86.92	36871967	36892136	b57266_PGA_scaffold1	PGA_scaffold1||46039625||46050301||TESI_001617-RA||1||CDS||2983082428||1659||86.92	46039625	46050301	1.000000e-250	127
1.0965	0.1728	a16884_megascaffold_1	megascaffold_1||37039469||37051670||NNU_010838-RA||-1||CDS||304040401||1123||83.46	37051670	37039469	b57266_PGA_scaffold1	PGA_scaffold1||46083295||46086972||TESI_001619-RA||-1||CDS||2983082434||1661||83.46	46086972	46083295	1.200000e-74	177
0.8116	0.2027	a16884_megascaffold_1	megascaffold_1||37065984||37107734||NNU_010839-RA||-1||CDS||304040411||1124||71.53	37107734	37065984	b57266_PGA_scaffold1	PGA_scaffold1||46090131||46101620||TESI_001620-RA||-1||CDS||2983082437||1662||71.53	46101620	46090131	1.000000e-250	227
0.7307	0.1482	a16884_megascaffold_1	megascaffold_1||37267182||37270687||NNU_010846-RA||1||CDS||304040464||1131||77.56	37267182	37270687	b57266_PGA_scaffold1	PGA_scaffold1||46155346||46159890||TESI_001622-RA||1||CDS||2983082443||1664||77.56	46155346	46159890	1.100000e-149	277
64.4108	1.1387	a16884_megascaffold_1	megascaffold_1||37542743||37544527||NNU_010854-RA||-1||CDS||304040531||1139||83.33	37544527	37542743	b57266_PGA_scaffold1	PGA_scaffold1||46252968||46280265||TESI_001624-RA||-1||CDS||2983082449||1666||83.33	46280265	46252968	5.100000e-154	327
62.6899	0.3760	a16884_megascaffold_1	megascaffold_1||37614279||37615074||NNU_010857-RA||-1||CDS||304040550||1142||74.55	37615074	37614279	b57266_PGA_scaffold1	PGA_scaffold1||46306533||46307245||TESI_001625-RA||1||CDS||2983082452||1667||74.55	46306533	46307245	5.500000e-124	377
1.6248	0.3341	a16884_megascaffold_1	megascaffold_1||37983109||38008729||NNU_010869-RA||1||CDS||304040627||1154||68.24	37983109	38008729	b57266_PGA_scaffold1	PGA_scaffold1||46397973||46411606||TESI_001630-RA||1||CDS||2983082467||1672||68.24	46397973	46411606	1.400000e-161	424
0.6588	0.1882	a16884_megascaffold_1	megascaffold_1||38065537||38067441||NNU_010872-RA||1||CDS||304040645||1157||78.19	38065537	38067441	b57266_PGA_scaffold1	PGA_scaffold1||46465613||46468599||TESI_001633-RA||1||CDS||2983082476||1675||78.19	46465613	46468599	8.100000e-199	474
1.7630	0.3542	a16884_megascaffold_1	megascaffold_1||38085450||38097922||NNU_010873-RA||-1||CDS||304040652||1158||80.48	38097922	38085450	b57266_PGA_scaffold1	PGA_scaffold1||46471352||46476886||TESI_001634-RA||-1||CDS||2983082479||1676||80.48	46476886	46471352	7.800000e-60	524
1.5262	0.1864	a16884_megascaffold_1	megascaffold_1||38312919||38313611||NNU_010881-RA||1||CDS||304040707||1166||73.41	38312919	38313611	b57266_PGA_scaffold1	PGA_scaffold1||46660414||46668414||TESI_001642-RA||1||CDS||2983082503||1684||73.41	46660414	46668414	5.900000e-100	574
1.0862	0.1050	a16884_megascaffold_1	megascaffold_1||38420266||38441147||NNU_010885-RA||1||CDS||304040728||1170||80.56	38420266	38441147	b57266_PGA_scaffold1	PGA_scaffold1||46711025||46716942||TESI_001645-RA||1||CDS||2983082512||1687||80.56	46711025	46716942	3.100000e-192	624
0.9583	0.0935	a16884_megascaffold_1	megascaffold_1||38564891||38566241||NNU_010889-RA||-1||CDS||304040754||1174||80.98	38566241	38564891	b57266_PGA_scaffold1	PGA_scaffold1||46741991||46743357||TESI_001646-RA||-1||CDS||2983082515||1688||80.98	46743357	46741991	2.700000e-238	674
72.7508	1.3615	a16884_megascaffold_1	megascaffold_1||38804011||38805657||NNU_010894-RA||1||CDS||304040801||1179||82.33	38804011	38805657	b57266_PGA_scaffold1	PGA_scaffold1||46867461||46874236||TESI_001647-RA||1||CDS||2983082518||1689||82.33	46867461	46874236	5.300000e-62	724
2.8472	1.4676	a16884_megascaffold_1	megascaffold_1||39262738||39263184||NNU_010906-RA||1||CDS||304040905||1191||85.1	39262738	39263184	b57266_PGA_scaffold1	PGA_scaffold1||46989607||47001230||TESI_001652-RA||1||CDS||2983082533||1694||85.1	46989607	47001230	3.800000e-146	771
0.6367	0.1404	a16884_megascaffold_1	megascaffold_1||39578507||39584277||NNU_010911-RA||1||CDS||304040945||1196||86.96	39578507	39584277	b57266_PGA_scaffold1	PGA_scaffold1||47061121||47071313||TESI_001653-RA||1||CDS||2983082536||1695||86.96	47061121	47071313	8.400000e-88	821
###  Mean Ks:  4.5303	Mean Kn: 0.2748
#Ks	Kn	a<db_genome_id>_<chr>	chr1||start1||stop1||name1||strand1||type1||db_feature_id1||genome_order1||percent_id1	start1	stop1	b<db_genome_id>_<chr>	chr2||start2||stop2||name2||strand2||type2||db_feature_id2||genome_order2||percent_id2	start2	stop2	eval	block_score	GEVO_link
0.5862	0.0753	a16884_megascaffold_1	megascaffold_1||36740792||36744079||NNU_025425-RA||1||CDS||304073034||1114||81.95	36740792	36744079	b57266_PGA_scaffold2	PGA_scaffold2||15993564||16009352||TESI_002860-RA||1||CDS||2984642315||14763||81.95	15993564	16009352	1.300000e-175	50
0.9001	0.2193	a16884_megascaffold_1	megascaffold_1||37039469||37051670||NNU_010838-RA||-1||CDS||304040401||1123||81.2	37051670	37039469	b57266_PGA_scaffold2	PGA_scaffold2||16034450||16038649||TESI_002861-RA||-1||CDS||2984642318||14764||81.2	16038649	16034450	2.800000e-68	100
1.9013	0.4484	a16884_megascaffold_1	megascaffold_1||37065984||37107734||NNU_010839-RA||-1||CDS||304040411||1124||80.98	37107734	37065984	b57266_PGA_scaffold2	PGA_scaffold2||16041539||16069987||TESI_002862-RA||-1||CDS||2984642321||14765||80.98	16069987	16041539	1.000000e-250	150
1.3907	0.3308	a16884_megascaffold_1	megascaffold_1||37145448||37147633||NNU_010842-RA||1||CDS||304040435||1127||70.54	37145448	37147633	b57266_PGA_scaffold2	PGA_scaffold2||16079675||16080425||TESI_002863-RA||-1||CDS||2984642324||14766||70.54	16080425	16079675	1.400000e-24	173
1.8709	0.2933	a16884_megascaffold_1	megascaffold_1||37163888||37169051||NNU_010843-RA||1||CDS||304040443||1128||67.31	37163888	37169051	b57266_PGA_scaffold2	PGA_scaffold2||16189557||16200972||TESI_002867-RA||1||CDS||2984642336||14770||67.31	16189557	16200972	2.300000e-124	223
0.8051	0.1544	a16884_megascaffold_1	megascaffold_1||37267182||37270687||NNU_010846-RA||1||CDS||304040464||1131||76.73	37267182	37270687	b57266_PGA_scaffold2	PGA_scaffold2||16259332||16260008||TESI_002868-RA||1||CDS||2984642339||14771||76.73	16259332	16260008	5.700000e-117	273
0.7056	0.1496	a16884_megascaffold_1	megascaffold_1||37348666||37354664||NNU_010849-RA||1||CDS||304040483||1134||78.4	37348666	37354664	b57266_PGA_scaffold2	PGA_scaffold2||16304713||16307830||TESI_002869-RA||1||CDS||2984642342||14772||78.4	16304713	16307830	1.000000e-250	323
1.0354	0.1206	a16884_megascaffold_1	megascaffold_1||37480674||37484656||NNU_010851-RA||-1||CDS||304040498||1136||80.0	37484656	37480674	b57266_PGA_scaffold2	PGA_scaffold2||16341906||16346457||TESI_002871-RA||-1||CDS||2984642348||14774||80.0	16346457	16341906	3.900000e-95	373
0.7201	0.1358	a16884_megascaffold_1	megascaffold_1||37614279||37615074||NNU_010857-RA||-1||CDS||304040550||1142||79.66	37615074	37614279	b57266_PGA_scaffold2	PGA_scaffold2||16440486||16441280||TESI_002876-RA||-1||CDS||2984642363||14779||79.66	16441280	16440486	9.900000e-185	423
0.7195	0.1368	a16884_megascaffold_1	megascaffold_1||37845355||37858590||NNU_010864-RA||-1||CDS||304040589||1149||80.94	37858590	37845355	b57266_PGA_scaffold2	PGA_scaffold2||16463485||16471328||TESI_002877-RA||-1||CDS||2984642366||14780||80.94	16471328	16463485	1.000000e-250	473
7.8965	1.1050	a16884_megascaffold_1	megascaffold_1||37983109||38008729||NNU_010869-RA||1||CDS||304040627||1154||67.66	37983109	38008729	b57266_PGA_scaffold2	PGA_scaffold2||16475178||16506463||TESI_002878-RA||-1||CDS||2984642369||14781||67.66	16506463	16475178	2.100000e-18	490
2.0675	0.4364	a16884_megascaffold_1	megascaffold_1||38085450||38097922||NNU_010873-RA||-1||CDS||304040652||1158||78.88	38097922	38085450	b57266_PGA_scaffold2	PGA_scaffold2||16522459||16528173||TESI_002880-RA||-1||CDS||2984642375||14783||78.88	16528173	16522459	2.300000e-59	540
1.3163	0.1030	a16884_megascaffold_1	megascaffold_1||38564891||38566241||NNU_010889-RA||-1||CDS||304040754||1174||80.27	38566241	38564891	b57266_PGA_scaffold2	PGA_scaffold2||16795495||16796615||TESI_002887-RA||-1||CDS||2984642396||14790||80.27	16796615	16795495	8.900000e-224	587
1.1215	0.0713	a16884_megascaffold_1	megascaffold_1||38669101||38672763||NNU_010892-RA||-1||CDS||304040785||1177||85.34	38672763	38669101	b57266_PGA_scaffold2	PGA_scaffold2||16801950||16827495||TESI_002888-RA||-1||CDS||2984642399||14791||85.34	16827495	16801950	5.800000e-137	637
1.0909	0.1952	a16884_megascaffold_1	megascaffold_1||38804011||38805657||NNU_010894-RA||1||CDS||304040801||1179||83.96	38804011	38805657	b57266_PGA_scaffold2	PGA_scaffold2||16831864||16833306||TESI_002889-RA||1||CDS||2984642402||14792||83.96	16831864	16833306	1.500000e-93	687
0.5113	0.0379	a16884_megascaffold_1	megascaffold_1||38826917||38830962||NNU_010895-RA||-1||CDS||304040811||1180||89.34	38830962	38826917	b57266_PGA_scaffold2	PGA_scaffold2||16841482||16845125||TESI_002890-RA||-1||CDS||2984642405||14793||89.34	16845125	16841482	6.400000e-195	737
0.6199	0.0852	a16884_megascaffold_1	megascaffold_1||38887129||38898001||NNU_010897-RA||-1||CDS||304040829||1182||84.08	38898001	38887129	b57266_PGA_scaffold2	PGA_scaffold2||16857047||16870827||TESI_002891-RA||-1||CDS||2984642408||14794||84.08	16870827	16857047	1.000000e-250	787
1.1070	0.0967	a16884_megascaffold_1	megascaffold_1||39022971||39043967||NNU_010902-RA||-1||CDS||304040872||1187||83.26	39043967	39022971	b57266_PGA_scaffold2	PGA_scaffold2||16920177||16949166||TESI_002892-RA||-1||CDS||2984642411||14795||83.26	16949166	16920177	1.900000e-215	837
0.6758	0.1669	a16884_megascaffold_1	megascaffold_1||39206032||39208336||NNU_010903-RA||1||CDS||304040886||1188||79.18	39206032	39208336	b57266_PGA_scaffold2	PGA_scaffold2||17119603||17123793||TESI_002898-RA||1||CDS||2984642429||14801||79.18	17119603	17123793	1.000000e-250	887
59.8598	1.1101	a16884_megascaffold_1	megascaffold_1||39262738||39263184||NNU_010906-RA||1||CDS||304040905||1191||84.42	39262738	39263184	b57266_PGA_scaffold2	PGA_scaffold2||17181379||17190289||TESI_002905-RA||1||CDS||2984642450||14808||84.42	17181379	17190289	9.900000e-143	937
0.8590	0.0555	a16884_megascaffold_1	megascaffold_1||39460904||39463084||NNU_010908-RA||1||CDS||304040919||1193||82.82	39460904	39463084	b57266_PGA_scaffold2	PGA_scaffold2||17222903||17224865||TESI_002907-RA||1||CDS||2984642456||14810||82.82	17222903	17224865	1.000000e-250	987
0.9640	0.2720	a16884_megascaffold_1	megascaffold_1||39465321||39486069||NNU_010909-RA||-1||CDS||304040929||1194||81.18	39486069	39465321	b57266_PGA_scaffold2	PGA_scaffold2||17226686||17234735||TESI_002909-RA||-1||CDS||2984642462||14812||81.18	17234735	17226686	1.000000e-250	1037
0.5555	0.1375	a16884_megascaffold_1	megascaffold_1||39578507||39584277||NNU_010911-RA||1||CDS||304040945||1196||85.77	39578507	39584277	b57266_PGA_scaffold2	PGA_scaffold2||17270094||17284462||TESI_002911-RA||1||CDS||2984642468||14814||85.77	17270094	17284462	5.600000e-84	1087
0.7883	0.1024	a16884_megascaffold_1	megascaffold_1||39585717||39599822||NNU_010912-RA||-1||CDS||304040955||1197||83.8	39599822	39585717	b57266_PGA_scaffold2	PGA_scaffold2||17291148||17299158||TESI_002912-RA||1||CDS||2984642471||14815||83.8	17291148	17299158	1.000000e-250	1137
0.6577	0.1190	a16884_megascaffold_1	megascaffold_1||39761844||39771909||NNU_010918-RA||-1||CDS||304041003||1203||81.53	39771909	39761844	b57266_PGA_scaffold2	PGA_scaffold2||17564869||17573250||TESI_002919-RA||-1||CDS||2984642492||14822||81.53	17573250	17564869	1.000000e-250	1187
1.4069	0.4160	a16884_megascaffold_1	megascaffold_1||39786910||39789161||NNU_010919-RA||1||CDS||304041013||1204||82.86	39786910	39789161	b57266_PGA_scaffold2	PGA_scaffold2||17578043||17593224||TESI_002920-RA||1||CDS||2984642495||14823||82.86	17578043	17593224	5.900000e-112	1237
0.8198	0.0329	a16884_megascaffold_1	megascaffold_1||39842948||39855735||NNU_010920-RA||1||CDS||304041020||1205||87.02	39842948	39855735	b57266_PGA_scaffold2	PGA_scaffold2||17798248||17815735||TESI_002927-RA||1||CDS||2984642516||14830||87.02	17798248	17815735	1.000000e-250	1287
0.6038	0.0841	a16884_megascaffold_1	megascaffold_1||39986128||39993044||NNU_010923-RA||1||CDS||304041044||1208||83.55	39986128	39993044	b57266_PGA_scaffold2	PGA_scaffold2||17950640||17956025||TESI_002933-RA||1||CDS||2984642534||14836||83.55	17950640	17956025	1.000000e-250	1337
1.6115	0.2604	a16884_megascaffold_1	megascaffold_1||40009116||40013647||NNU_010924-RA||-1||CDS||304041051||1209||80.56	40013647	40009116	b57266_PGA_scaffold2	PGA_scaffold2||17961821||17963760||TESI_002934-RA||-1||CDS||2984642537||14837||80.56	17963760	17961821	9.300000e-91	1387
0.5536	0.0438	a16884_megascaffold_1	megascaffold_1||40072119||40086312||NNU_010927-RA||1||CDS||304041075||1212||87.36	40072119	40086312	b57266_PGA_scaffold2	PGA_scaffold2||17987479||18018038||TESI_002936-RA||1||CDS||2984642543||14839||87.36	17987479	18018038	9.300000e-247	1437
0.5939	0.0803	a16884_megascaffold_1	megascaffold_1||40157889||40167382||NNU_010929-RA||1||CDS||304041090||1214||84.95	40157889	40167382	b57266_PGA_scaffold2	PGA_scaffold2||18130429||18131810||TESI_002943-RA||-1||CDS||2984642564||14846||84.95	18131810	18130429	2.700000e-97	1487
0.8149	0.1311	a16884_megascaffold_1	megascaffold_1||40227556||40233574||NNU_010932-RA||1||CDS||304041111||1217||85.34	40227556	40233574	b57266_PGA_scaffold2	PGA_scaffold2||18146910||18153501||TESI_002944-RA||1||CDS||2984642567||14847||85.34	18146910	18153501	1.200000e-146	1537
65.0846	1.2327	a16884_megascaffold_1	megascaffold_1||40481125||40488180||NNU_010939-RA||1||CDS||304041168||1224||85.2	40481125	40488180	b57266_PGA_scaffold2	PGA_scaffold2||18374647||18384801||TESI_002952-RA||1||CDS||2984642591||14855||85.2	18374647	18384801	1.000000e-250	1587
3.3343	1.3589	a16884_megascaffold_1	megascaffold_1||40552211||40563432||NNU_010942-RA||-1||CDS||304041193||1227||80.76	40563432	40552211	b57266_PGA_scaffold2	PGA_scaffold2||18411381||18418095||TESI_002956-RA||-1||CDS||2984642603||14859||80.76	18418095	18411381	4.100000e-148	1637
0.5356	0.0539	a16884_megascaffold_1	megascaffold_1||40627980||40635394||NNU_010944-RA||1||CDS||304041212||1229||88.07	40627980	40635394	b57266_PGA_scaffold2	PGA_scaffold2||18512418||18518267||TESI_002958-RA||1||CDS||2984642609||14861||88.07	18512418	18518267	2.100000e-94	1687
0.7978	0.1111	a16884_megascaffold_1	megascaffold_1||40798823||40802766||NNU_010950-RA||1||CDS||304041248||1235||79.45	40798823	40802766	b57266_PGA_scaffold2	PGA_scaffold2||18579530||18586598||TESI_002959-RA||1||CDS||2984642612||14862||79.45	18579530	18586598	2.400000e-165	1737
0.7374	0.2042	a16884_megascaffold_1	megascaffold_1||40970063||41000152||NNU_010955-RA||1||CDS||304041294||1240||79.71	40970063	41000152	b57266_PGA_scaffold2	PGA_scaffold2||18687628||18708469||TESI_002962-RA||-1||CDS||2984642621||14865||79.71	18708469	18687628	1.000000e-250	1787
###  Mean Ks:  11.3863	Mean Kn: 0.4010
#Ks	Kn	a<db_genome_id>_<chr>	chr1||start1||stop1||name1||strand1||type1||db_feature_id1||genome_order1||percent_id1	start1	stop1	b<db_genome_id>_<chr>	chr2||start2||stop2||name2||strand2||type2||db_feature_id2||genome_order2||percent_id2	start2	stop2	eval	block_score	GEVO_link
0.8546	0.0927	a16884_megascaffold_1	megascaffold_1||36800803||36813136||NNU_025426-RA||1||CDS||304073039||1115||76.57	36800803	36813136	b57266_PGA_scaffold18	PGA_scaffold18||12674404||12683506||TESI_028791-RA||-1||CDS||2984309859||12911||76.57	12683506	12674404	2.800000e-81	50
0.6204	0.1077	a16884_megascaffold_1	megascaffold_1||36871967||36892136||NNU_025431-RA||1||CDS||304073073||1120||80.17	36871967	36892136	b57266_PGA_scaffold18	PGA_scaffold18||12629491||12652247||TESI_028789-RA||-1||CDS||2984309853||12909||80.17	12652247	12629491	1.000000e-250	100
2.1580	0.5023	a16884_megascaffold_1	megascaffold_1||37163888||37169051||NNU_010843-RA||1||CDS||304040443||1128||66.32	37163888	37169051	b57266_PGA_scaffold18	PGA_scaffold18||12519298||12526490||TESI_028785-RA||-1||CDS||2984309841||12905||66.32	12526490	12519298	1.700000e-91	150
0.6715	0.1632	a16884_megascaffold_1	megascaffold_1||37348666||37354664||NNU_010849-RA||1||CDS||304040483||1134||78.2	37348666	37354664	b57266_PGA_scaffold18	PGA_scaffold18||12485903||12490894||TESI_028784-RA||-1||CDS||2984309838||12904||78.2	12490894	12485903	1.000000e-250	200
0.7200	0.0936	a16884_megascaffold_1	megascaffold_1||37480674||37484656||NNU_010851-RA||-1||CDS||304040498||1136||83.24	37484656	37480674	b57266_PGA_scaffold18	PGA_scaffold18||12437194||12438528||TESI_028782-RA||1||CDS||2984309832||12902||83.24	12437194	12438528	5.600000e-105	250
0.8877	0.1133	a16884_megascaffold_1	megascaffold_1||37529449||37536138||NNU_010853-RA||1||CDS||304040521||1138||81.29	37529449	37536138	b57266_PGA_scaffold18	PGA_scaffold18||12410489||12412137||TESI_028781-RA||-1||CDS||2984309829||12901||81.29	12412137	12410489	2.800000e-190	300
0.8279	0.1082	a16884_megascaffold_1	megascaffold_1||37614279||37615074||NNU_010857-RA||-1||CDS||304040550||1142||80.97	37615074	37614279	b57266_PGA_scaffold18	PGA_scaffold18||12326346||12327224||TESI_028776-RA||1||CDS||2984309814||12896||80.97	12326346	12327224	1.500000e-202	350
3.0539	0.9326	a16884_megascaffold_1	megascaffold_1||37983109||38008729||NNU_010869-RA||1||CDS||304040627||1154||73.73	37983109	38008729	b57266_PGA_scaffold18	PGA_scaffold18||12136432||12159209||TESI_028758-RA||1||CDS||2984309760||12878||73.73	12136432	12159209	8.900000e-229	397
0.5610	0.3265	a16884_megascaffold_1	megascaffold_1||38005664||38012222||NNU_010870-RA||-1||CDS||304040633||1155||68.41	38012222	38005664	b57266_PGA_scaffold18	PGA_scaffold18||12017840||12028182||TESI_028750-RA||1||CDS||2984309736||12870||68.41	12017840	12028182	1.000000e-250	447
0.7452	0.0218	a16884_megascaffold_1	megascaffold_1||38112728||38116355||NNU_010875-RA||-1||CDS||304040672||1160||86.6	38116355	38112728	b57266_PGA_scaffold18	PGA_scaffold18||11989239||11996046||TESI_028749-RA||-1||CDS||2984309733||12869||86.6	11996046	11989239	1.300000e-185	497
66.3261	0.6962	a16884_megascaffold_1	megascaffold_1||38312919||38313611||NNU_010881-RA||1||CDS||304040707||1166||70.69	38312919	38313611	b57266_PGA_scaffold18	PGA_scaffold18||11972937||11975188||TESI_028747-RA||1||CDS||2984309727||12867||70.69	11972937	11975188	1.800000e-18	514
71.5969	1.2902	a16884_megascaffold_1	megascaffold_1||38356919||38375642||NNU_010884-RA||-1||CDS||304040722||1169||74.46	38375642	38356919	b57266_PGA_scaffold18	PGA_scaffold18||11888223||11901683||TESI_028744-RA||1||CDS||2984309718||12864||74.46	11888223	11901683	7.300000e-63	564
0.7423	0.0461	a16884_megascaffold_1	megascaffold_1||38420266||38441147||NNU_010885-RA||1||CDS||304040728||1170||87.44	38420266	38441147	b57266_PGA_scaffold18	PGA_scaffold18||11856849||11857745||TESI_028743-RA||-1||CDS||2984309715||12863||87.44	11857745	11856849	1.000000e-250	614
9.6423	1.1190	a16884_megascaffold_1	megascaffold_1||38511620||38519024||NNU_010887-RA||1||CDS||304040740||1172||77.02	38511620	38519024	b57266_PGA_scaffold18	PGA_scaffold18||11766526||11817086||TESI_028739-RA||-1||CDS||2984309703||12859||77.02	11817086	11766526	1.000000e-88	664
###  Mean Ks:  5.2066	Mean Kn: 0.2379
#Ks	Kn	a<db_genome_id>_<chr>	chr1||start1||stop1||name1||strand1||type1||db_feature_id1||genome_order1||percent_id1	start1	stop1	b<db_genome_id>_<chr>	chr2||start2||stop2||name2||strand2||type2||db_feature_id2||genome_order2||percent_id2	start2	stop2	eval	block_score	GEVO_link
0.7961	0.0753	a16884_megascaffold_1	megascaffold_1||38669101||38672763||NNU_010892-RA||-1||CDS||304040785||1177||83.96	38672763	38669101	b57266_PGA_scaffold18	PGA_scaffold18||14675825||14679499||TESI_028878-RA||-1||CDS||2984310120||12998||83.96	14679499	14675825	3.800000e-124	50
1.1849	0.1762	a16884_megascaffold_1	megascaffold_1||38724682||38731912||NNU_010893-RA||1||CDS||304040796||1178||83.53	38724682	38731912	b57266_PGA_scaffold18	PGA_scaffold18||14684300||14699442||TESI_028879-RA||1||CDS||2984310123||12999||83.53	14684300	14699442	1.300000e-43	92
1.1375	0.1758	a16884_megascaffold_1	megascaffold_1||38804011||38805657||NNU_010894-RA||1||CDS||304040801||1179||70.61	38804011	38805657	b57266_PGA_scaffold18	PGA_scaffold18||14742194||14743993||TESI_028881-RA||1||CDS||2984310129||13001||70.61	14742194	14743993	1.900000e-118	142
0.5181	0.0374	a16884_megascaffold_1	megascaffold_1||38826917||38830962||NNU_010895-RA||-1||CDS||304040811||1180||88.21	38830962	38826917	b57266_PGA_scaffold18	PGA_scaffold18||14767421||14771598||TESI_028882-RA||-1||CDS||2984310132||13002||88.21	14771598	14767421	1.000000e-250	192
1.2282	0.2185	a16884_megascaffold_1	megascaffold_1||38887129||38898001||NNU_010897-RA||-1||CDS||304040829||1182||81.48	38898001	38887129	b57266_PGA_scaffold18	PGA_scaffold18||14871146||14898092||TESI_028886-RA||-1||CDS||2984310144||13006||81.48	14898092	14871146	1.700000e-210	242
4.1411	0.6987	a16884_megascaffold_1	megascaffold_1||38909355||38911168||NNU_010898-RA||1||CDS||304040842||1183||69.22	38909355	38911168	b57266_PGA_scaffold18	PGA_scaffold18||14918547||14922914||TESI_028889-RA||-1||CDS||2984310153||13009||69.22	14922914	14918547	8.000000e-177	292
63.1842	1.1805	a16884_megascaffold_1	megascaffold_1||38998881||39003935||NNU_010901-RA||-1||CDS||304040866||1186||73.71	39003935	38998881	b57266_PGA_scaffold18	PGA_scaffold18||14925758||14926505||TESI_028891-RA||-1||CDS||2984310159||13011||73.71	14926505	14925758	2.600000e-39	330
0.7311	0.0464	a16884_megascaffold_1	megascaffold_1||39460904||39463084||NNU_010908-RA||1||CDS||304040919||1193||83.49	39460904	39463084	b57266_PGA_scaffold18	PGA_scaffold18||14985009||14985430||TESI_028894-RA||1||CDS||2984310168||13014||83.49	14985009	14985430	8.900000e-93	380
0.8744	0.2331	a16884_megascaffold_1	megascaffold_1||39465321||39486069||NNU_010909-RA||-1||CDS||304040929||1194||71.36	39486069	39465321	b57266_PGA_scaffold18	PGA_scaffold18||14988875||15000063||TESI_028895-RA||-1||CDS||2984310171||13015||71.36	15000063	14988875	1.000000e-250	430
1.3992	0.4108	a16884_megascaffold_1	megascaffold_1||39542823||39547483||NNU_010910-RA||-1||CDS||304040939||1195||77.06	39547483	39542823	b57266_PGA_scaffold18	PGA_scaffold18||15017562||15019412||TESI_028896-RA||-1||CDS||2984310174||13016||77.06	15019412	15017562	8.600000e-47	476
0.7255	0.0819	a16884_megascaffold_1	megascaffold_1||39585717||39599822||NNU_010912-RA||-1||CDS||304040955||1197||86.26	39599822	39585717	b57266_PGA_scaffold18	PGA_scaffold18||15046319||15051772||TESI_028897-RA||1||CDS||2984310177||13017||86.26	15046319	15051772	1.000000e-250	526
0.8844	0.0426	a16884_megascaffold_1	megascaffold_1||39842948||39855735||NNU_010920-RA||1||CDS||304041020||1205||86.04	39842948	39855735	b57266_PGA_scaffold18	PGA_scaffold18||15241205||15253721||TESI_028900-RA||1||CDS||2984310186||13020||86.04	15241205	15253721	1.000000e-250	576
0.6037	0.1143	a16884_megascaffold_1	megascaffold_1||39986128||39993044||NNU_010923-RA||1||CDS||304041044||1208||85.74	39986128	39993044	b57266_PGA_scaffold18	PGA_scaffold18||15281841||15294658||TESI_028901-RA||1||CDS||2984310189||13021||85.74	15281841	15294658	1.900000e-160	626
1.4213	0.1793	a16884_megascaffold_1	megascaffold_1||40009116||40013647||NNU_010924-RA||-1||CDS||304041051||1209||83.05	40013647	40009116	b57266_PGA_scaffold18	PGA_scaffold18||15297482||15302956||TESI_028902-RA||-1||CDS||2984310192||13022||83.05	15302956	15297482	9.500000e-140	676
0.5844	0.0495	a16884_megascaffold_1	megascaffold_1||40072119||40086312||NNU_010927-RA||1||CDS||304041075||1212||89.94	40072119	40086312	b57266_PGA_scaffold18	PGA_scaffold18||15312667||15340681||TESI_028903-RA||1||CDS||2984310195||13023||89.94	15312667	15340681	1.000000e-250	726
1.3253	0.2211	a16884_megascaffold_1	megascaffold_1||40145187||40147227||NNU_010928-RA||1||CDS||304041083||1213||82.5	40145187	40147227	b57266_PGA_scaffold18	PGA_scaffold18||15346716||15349576||TESI_028904-RA||1||CDS||2984310198||13024||82.5	15346716	15349576	3.600000e-77	776
0.9874	0.0622	a16884_megascaffold_1	megascaffold_1||40157889||40167382||NNU_010929-RA||1||CDS||304041090||1214||83.38	40157889	40167382	b57266_PGA_scaffold18	PGA_scaffold18||15369174||15370159||TESI_028906-RA||1||CDS||2984310204||13026||83.38	15369174	15370159	5.500000e-106	826
0.7428	0.0751	a16884_megascaffold_1	megascaffold_1||40227556||40233574||NNU_010932-RA||1||CDS||304041111||1217||86.06	40227556	40233574	b57266_PGA_scaffold18	PGA_scaffold18||15381595||15386410||TESI_028907-RA||1||CDS||2984310207||13027||86.06	15381595	15386410	4.900000e-196	876
6.8940	0.4289	a16884_megascaffold_1	megascaffold_1||40315487||40332551||NNU_010935-RA||1||CDS||304041131||1220||81.64	40315487	40332551	b57266_PGA_scaffold18	PGA_scaffold18||15551597||15565436||TESI_028914-RA||1||CDS||2984310228||13034||81.64	15551597	15565436	1.200000e-100	926
0.7812	0.1683	a16884_megascaffold_1	megascaffold_1||40506036||40509250||NNU_010940-RA||1||CDS||304041177||1225||77.12	40506036	40509250	b57266_PGA_scaffold18	PGA_scaffold18||15584031||15613862||TESI_028915-RA||1||CDS||2984310231||13035||77.12	15584031	15613862	1.000000e-250	976
0.6257	0.0436	a16884_megascaffold_1	megascaffold_1||40513558||40518529||NNU_010941-RA||-1||CDS||304041186||1226||88.17	40518529	40513558	b57266_PGA_scaffold18	PGA_scaffold18||15647014||15657601||TESI_028917-RA||-1||CDS||2984310237||13037||88.17	15657601	15647014	5.500000e-233	1026
0.7217	0.1290	a16884_megascaffold_1	megascaffold_1||40552211||40563432||NNU_010942-RA||-1||CDS||304041193||1227||81.88	40563432	40552211	b57266_PGA_scaffold18	PGA_scaffold18||15683855||15709398||TESI_028921-RA||-1||CDS||2984310249||13041||81.88	15709398	15683855	1.000000e-250	1076
0.6843	0.1334	a16884_megascaffold_1	megascaffold_1||40765536||40770142||NNU_010948-RA||1||CDS||304041238||1233||80.43	40765536	40770142	b57266_PGA_scaffold18	PGA_scaffold18||15776719||15806607||TESI_028923-RA||1||CDS||2984310255||13043||80.43	15776719	15806607	1.000000e-250	1126
0.8308	0.1486	a16884_megascaffold_1	megascaffold_1||40805383||40810895||NNU_010951-RA||-1||CDS||304041256||1236||74.0	40810895	40805383	b57266_PGA_scaffold18	PGA_scaffold18||15804151||15807223||TESI_028924-RA||-1||CDS||2984310258||13044||74.0	15807223	15804151	9.900000e-84	1176
1.0768	0.1092	a16884_megascaffold_1	megascaffold_1||40884085||40887224||NNU_010953-RA||1||CDS||304041272||1238||77.49	40884085	40887224	b57266_PGA_scaffold18	PGA_scaffold18||15888692||15892302||TESI_028927-RA||-1||CDS||2984310267||13047||77.49	15892302	15888692	2.800000e-140	1226
2.2885	0.2001	a16884_megascaffold_1	megascaffold_1||41073069||41079792||NNU_010957-RA||1||CDS||304041311||1242||71.14	41073069	41079792	b57266_PGA_scaffold18	PGA_scaffold18||15907956||15913456||TESI_028930-RA||-1||CDS||2984310276||13050||71.14	15913456	15907956	1.500000e-163	1276
0.8210	0.1791	a16884_megascaffold_1	megascaffold_1||41113950||41121149||NNU_010959-RA||-1||CDS||304041331||1244||75.87	41121149	41113950	b57266_PGA_scaffold18	PGA_scaffold18||15928243||15932910||TESI_028931-RA||-1||CDS||2984310279||13051||75.87	15932910	15928243	1.000000e-250	1326
0.8795	0.3406	a16884_megascaffold_1	megascaffold_1||41155311||41157827||NNU_010960-RA||-1||CDS||304041338||1245||77.36	41157827	41155311	b57266_PGA_scaffold18	PGA_scaffold18||15958324||15980177||TESI_028934-RA||-1||CDS||2984310288||13054||77.36	15980177	15958324	1.300000e-135	1376
0.9679	0.1210	a16884_megascaffold_1	megascaffold_1||41392848||41398166||NNU_010970-RA||-1||CDS||304041416||1255||80.94	41398166	41392848	b57266_PGA_scaffold18	PGA_scaffold18||16171511||16179451||TESI_028942-RA||-1||CDS||2984310312||13062||80.94	16179451	16171511	1.000000e-250	1426
0.9301	0.2938	a16884_megascaffold_1	megascaffold_1||41632758||41635092||NNU_010976-RA||-1||CDS||304041465||1261||69.21	41635092	41632758	b57266_PGA_scaffold18	PGA_scaffold18||16244639||16247431||TESI_028946-RA||-1||CDS||2984310324||13066||69.21	16247431	16244639	1.000000e-250	1476
0.7482	0.1007	a16884_megascaffold_1	megascaffold_1||41945403||41967154||NNU_010987-RA||1||CDS||304041553||1272||79.57	41945403	41967154	b57266_PGA_scaffold18	PGA_scaffold18||16330827||16355502||TESI_028951-RA||1||CDS||2984310339||13071||79.57	16330827	16355502	1.000000e-250	1523
65.8914	1.1367	a16884_megascaffold_1	megascaffold_1||42012413||42032396||NNU_010989-RA||1||CDS||304041566||1274||79.74	42012413	42032396	b57266_PGA_scaffold18	PGA_scaffold18||16362780||16370107||TESI_028953-RA||-1||CDS||2984310345||13073||79.74	16370107	16362780	6.000000e-138	1573
###  Mean Ks:  10.0683	Mean Kn: 0.3725
#Ks	Kn	a<db_genome_id>_<chr>	chr1||start1||stop1||name1||strand1||type1||db_feature_id1||genome_order1||percent_id1	start1	stop1	b<db_genome_id>_<chr>	chr2||start2||stop2||name2||strand2||type2||db_feature_id2||genome_order2||percent_id2	start2	stop2	eval	block_score	GEVO_link
1.1450	0.3328	a16884_megascaffold_1	megascaffold_1||39542823||39547483||NNU_010910-RA||-1||CDS||304040939||1195||70.09	39547483	39542823	b57266_PGA_scaffold1	PGA_scaffold1||52019403||52023488||TESI_001771-RA||1||CDS||2983082890||1813||70.09	52019403	52023488	4.300000e-84	50
0.5152	0.1068	a16884_megascaffold_1	megascaffold_1||39986128||39993044||NNU_010923-RA||1||CDS||304041044||1208||84.13	39986128	39993044	b57266_PGA_scaffold1	PGA_scaffold1||52112868||52125791||TESI_001774-RA||1||CDS||2983082899||1816||84.13	52112868	52125791	1.000000e-250	97
0.5220	0.0592	a16884_megascaffold_1	megascaffold_1||40072119||40086312||NNU_010927-RA||1||CDS||304041075||1212||88.07	40072119	40086312	b57266_PGA_scaffold1	PGA_scaffold1||52128229||52148564||TESI_001775-RA||1||CDS||2983082902||1817||88.07	52128229	52148564	1.000000e-250	147
71.9835	1.4838	a16884_megascaffold_1	megascaffold_1||40181484||40200859||NNU_010930-RA||1||CDS||304041096||1215||79.97	40181484	40200859	b57266_PGA_scaffold1	PGA_scaffold1||52219783||52246757||TESI_001779-RA||1||CDS||2983082914||1821||79.97	52219783	52246757	2.100000e-152	197
0.6509	0.0487	a16884_megascaffold_1	megascaffold_1||40227556||40233574||NNU_010932-RA||1||CDS||304041111||1217||86.27	40227556	40233574	b57266_PGA_scaffold1	PGA_scaffold1||52263169||52270827||TESI_001780-RA||1||CDS||2983082917||1822||86.27	52263169	52270827	8.900000e-97	247
44.1081	1.1358	a16884_megascaffold_1	megascaffold_1||40315487||40332551||NNU_010935-RA||1||CDS||304041131||1220||82.85	40315487	40332551	b57266_PGA_scaffold1	PGA_scaffold1||52326304||52343782||TESI_001782-RA||1||CDS||2983082923||1824||82.85	52326304	52343782	3.000000e-109	297
1.0768	0.1609	a16884_megascaffold_1	megascaffold_1||40413319||40417582||NNU_010938-RA||-1||CDS||304041156||1223||76.33	40417582	40413319	b57266_PGA_scaffold1	PGA_scaffold1||52353165||52357818||TESI_001784-RA||-1||CDS||2983082929||1826||76.33	52357818	52353165	1.000000e-250	347
0.7282	0.0757	a16884_megascaffold_1	megascaffold_1||40481125||40488180||NNU_010939-RA||1||CDS||304041168||1224||83.7	40481125	40488180	b57266_PGA_scaffold1	PGA_scaffold1||52374684||52382420||TESI_001785-RA||1||CDS||2983082932||1827||83.7	52374684	52382420	1.000000e-250	397
2.8829	0.6237	a16884_megascaffold_1	megascaffold_1||40798823||40802766||NNU_010950-RA||1||CDS||304041248||1235||76.44	40798823	40802766	b57266_PGA_scaffold1	PGA_scaffold1||52532818||52542188||TESI_001791-RA||1||CDS||2983082950||1833||76.44	52532818	52542188	1.000000e-39	433
0.6795	0.0926	a16884_megascaffold_1	megascaffold_1||41155311||41157827||NNU_010960-RA||-1||CDS||304041338||1245||82.37	41157827	41155311	b57266_PGA_scaffold1	PGA_scaffold1||52553436||52556184||TESI_001792-RA||-1||CDS||2983082953||1834||82.37	52556184	52553436	1.000000e-250	483
16.1260	1.4164	a16884_megascaffold_1	megascaffold_1||41184072||41185402||NNU_010962-RA||1||CDS||304041353||1247||71.56	41184072	41185402	b57266_PGA_scaffold1	PGA_scaffold1||52572309||52573801||TESI_001793-RA||1||CDS||2983082956||1835||71.56	52572309	52573801	1.100000e-84	533
0.7246	0.1865	a16884_megascaffold_1	megascaffold_1||41430504||41438485||NNU_010973-RA||-1||CDS||304041439||1258||78.38	41438485	41430504	b57266_PGA_scaffold1	PGA_scaffold1||52617472||52624642||TESI_001795-RA||-1||CDS||2983082962||1837||78.38	52624642	52617472	1.500000e-240	580
1.1082	0.2596	a16884_megascaffold_1	megascaffold_1||41590562||41595423||NNU_010975-RA||-1||CDS||304041458||1260||79.48	41595423	41590562	b57266_PGA_scaffold1	PGA_scaffold1||52737990||52739207||TESI_001799-RA||-1||CDS||2983082974||1841||79.48	52739207	52737990	3.500000e-126	630
1.1571	0.3682	a16884_megascaffold_1	megascaffold_1||41664419||41666784||NNU_010978-RA||-1||CDS||304041478||1263||69.9	41666784	41664419	b57266_PGA_scaffold1	PGA_scaffold1||52768059||52773340||TESI_001801-RA||-1||CDS||2983082980||1843||69.9	52773340	52768059	4.500000e-139	680
1.0278	0.1894	a16884_megascaffold_1	megascaffold_1||41804527||41817518||NNU_010983-RA||-1||CDS||304041520||1268||81.15	41817518	41804527	b57266_PGA_scaffold1	PGA_scaffold1||52785587||52793834||TESI_001802-RA||-1||CDS||2983082983||1844||81.15	52793834	52785587	7.000000e-193	730
0.9926	0.3285	a16884_megascaffold_1	megascaffold_1||42012413||42032396||NNU_010989-RA||1||CDS||304041566||1274||75.64	42012413	42032396	b57266_PGA_scaffold1	PGA_scaffold1||52855465||52864051||TESI_001804-RA||1||CDS||2983082989||1846||75.64	52855465	52864051	5.600000e-127	780
0.9018	0.1492	a16884_megascaffold_1	megascaffold_1||42188153||42230619||NNU_010995-RA||-1||CDS||304041612||1280||82.25	42230619	42188153	b57266_PGA_scaffold1	PGA_scaffold1||53005117||53016584||TESI_001810-RA||-1||CDS||2983083007||1852||82.25	53016584	53005117	1.100000e-123	830
0.8068	0.1873	a16884_megascaffold_1	megascaffold_1||42273198||42274430||NNU_010996-RA||-1||CDS||304041622||1281||71.43	42274430	42273198	b57266_PGA_scaffold1	PGA_scaffold1||53042309||53048166||TESI_001812-RA||-1||CDS||2983083013||1854||71.43	53048166	53042309	1.200000e-63	880
0.7050	0.1527	a16884_megascaffold_1	megascaffold_1||42298757||42309564||NNU_010997-RA||-1||CDS||304041628||1282||77.84	42309564	42298757	b57266_PGA_scaffold1	PGA_scaffold1||53050260||53055072||TESI_001813-RA||-1||CDS||2983083016||1855||77.84	53055072	53050260	3.900000e-204	930
0.8015	0.1097	a16884_megascaffold_1	megascaffold_1||42356448||42360843||NNU_010998-RA||1||CDS||304041639||1283||80.11	42356448	42360843	b57266_PGA_scaffold1	PGA_scaffold1||53073170||53076048||TESI_001814-RA||1||CDS||2983083019||1856||80.11	53073170	53076048	5.700000e-141	980
62.7903	0.3554	a16884_megascaffold_1	megascaffold_1||43122971||43139294||NNU_011907-RA||-1||CDS||304043415||1303||61.52	43139294	43122971	b57266_PGA_scaffold1	PGA_scaffold1||53722730||53725560||TESI_001833-RA||1||CDS||2983083076||1875||61.52	53722730	53725560	7.100000e-70	50
###  Mean Ks:  1.8421	Mean Kn: 0.3089
#Ks	Kn	a<db_genome_id>_<chr>	chr1||start1||stop1||name1||strand1||type1||db_feature_id1||genome_order1||percent_id1	start1	stop1	b<db_genome_id>_<chr>	chr2||start2||stop2||name2||strand2||type2||db_feature_id2||genome_order2||percent_id2	start2	stop2	eval	block_score	GEVO_link
0.9749	0.1508	a16884_megascaffold_1	megascaffold_1||41073069||41079792||NNU_010957-RA||1||CDS||304041311||1242||78.87	41073069	41079792	b57266_PGA_scaffold9	PGA_scaffold9||684725||691582||TESI_016107-RA||1||CDS||2986386601||29164||78.87	684725	691582	1.000000e-250	50
0.8994	0.2061	a16884_megascaffold_1	megascaffold_1||41113950||41121149||NNU_010959-RA||-1||CDS||304041331||1244||76.61	41121149	41113950	b57266_PGA_scaffold9	PGA_scaffold9||695949||700594||TESI_016108-RA||-1||CDS||2986386604||29165||76.61	700594	695949	1.000000e-250	100
0.6382	0.0977	a16884_megascaffold_1	megascaffold_1||41155311||41157827||NNU_010960-RA||-1||CDS||304041338||1245||81.56	41157827	41155311	b57266_PGA_scaffold9	PGA_scaffold9||708592||711519||TESI_016109-RA||-1||CDS||2986386607||29166||81.56	711519	708592	1.000000e-250	150
13.1982	1.3624	a16884_megascaffold_1	megascaffold_1||41184072||41185402||NNU_010962-RA||1||CDS||304041353||1247||76.38	41184072	41185402	b57266_PGA_scaffold9	PGA_scaffold9||718998||720520||TESI_016110-RA||1||CDS||2986386610||29167||76.38	718998	720520	1.300000e-65	200
1.2928	0.3464	a16884_megascaffold_1	megascaffold_1||41337350||41342216||NNU_010967-RA||1||CDS||304041390||1252||75.5	41337350	41342216	b57266_PGA_scaffold9	PGA_scaffold9||838312||844404||TESI_016114-RA||1||CDS||2986386622||29171||75.5	838312	844404	1.000000e-250	250
0.8975	0.0560	a16884_megascaffold_1	megascaffold_1||41392848||41398166||NNU_010970-RA||-1||CDS||304041416||1255||82.56	41398166	41392848	b57266_PGA_scaffold9	PGA_scaffold9||844902||850220||TESI_016115-RA||-1||CDS||2986386625||29172||82.56	850220	844902	1.000000e-250	300
0.8561	0.1371	a16884_megascaffold_1	megascaffold_1||41405819||41412079||NNU_010971-RA||1||CDS||304041425||1256||79.79	41405819	41412079	b57266_PGA_scaffold9	PGA_scaffold9||853053||853587||TESI_016116-RA||1||CDS||2986386628||29173||79.79	853053	853587	2.900000e-69	350
0.8936	0.1741	a16884_megascaffold_1	megascaffold_1||41407936||41412219||NNU_010972-RA||-1||CDS||304041432||1257||81.28	41412219	41407936	b57266_PGA_scaffold9	PGA_scaffold9||871635||872858||TESI_016117-RA||-1||CDS||2986386631||29174||81.28	872858	871635	7.200000e-117	400
0.8629	0.2966	a16884_megascaffold_1	megascaffold_1||41430504||41438485||NNU_010973-RA||-1||CDS||304041439||1258||74.67	41438485	41430504	b57266_PGA_scaffold9	PGA_scaffold9||875112||884510||TESI_016118-RA||-1||CDS||2986386634||29175||74.67	884510	875112	1.200000e-227	450
1.5058	0.4894	a16884_megascaffold_1	megascaffold_1||41590562||41595423||NNU_010975-RA||-1||CDS||304041458||1260||79.47	41595423	41590562	b57266_PGA_scaffold9	PGA_scaffold9||1085178||1090046||TESI_016127-RA||-1||CDS||2986386661||29184||79.47	1090046	1085178	9.700000e-166	500
0.6232	0.1024	a16884_megascaffold_1	megascaffold_1||41875393||41875698||NNU_010986-RA||-1||CDS||304041548||1271||83.82	41875698	41875393	b57266_PGA_scaffold9	PGA_scaffold9||1152002||1152322||TESI_016130-RA||-1||CDS||2986386670||29187||83.82	1152322	1152002	1.100000e-81	547
0.8876	0.1480	a16884_megascaffold_1	megascaffold_1||41945403||41967154||NNU_010987-RA||1||CDS||304041553||1272||81.94	41945403	41967154	b57266_PGA_scaffold9	PGA_scaffold9||1190658||1216782||TESI_016133-RA||1||CDS||2986386679||29190||81.94	1190658	1216782	2.700000e-199	597
1.1418	0.4098	a16884_megascaffold_1	megascaffold_1||42012413||42032396||NNU_010989-RA||1||CDS||304041566||1274||85.47	42012413	42032396	b57266_PGA_scaffold9	PGA_scaffold9||1219826||1225742||TESI_016135-RA||-1||CDS||2986386685||29192||85.47	1225742	1219826	7.200000e-88	647
1.9654	0.5374	a16884_megascaffold_1	megascaffold_1||42156282||42160933||NNU_010993-RA||1||CDS||304041596||1278||69.35	42156282	42160933	b57266_PGA_scaffold9	PGA_scaffold9||1263623||1266886||TESI_016139-RA||1||CDS||2986386697||29196||69.35	1263623	1266886	1.200000e-45	691
0.9944	0.1195	a16884_megascaffold_1	megascaffold_1||42170727||42174254||NNU_010994-RA||-1||CDS||304041603||1279||76.74	42174254	42170727	b57266_PGA_scaffold9	PGA_scaffold9||1268692||1272431||TESI_016140-RA||-1||CDS||2986386700||29197||76.74	1272431	1268692	1.000000e-250	741
###  Mean Ks:  9.2485	Mean Kn: 0.2610
#Ks	Kn	a<db_genome_id>_<chr>	chr1||start1||stop1||name1||strand1||type1||db_feature_id1||genome_order1||percent_id1	start1	stop1	b<db_genome_id>_<chr>	chr2||start2||stop2||name2||strand2||type2||db_feature_id2||genome_order2||percent_id2	start2	stop2	eval	block_score	GEVO_link
0.7412	0.1079	a16884_megascaffold_1	megascaffold_1||42100579||42104449||NNU_010991-RA||1||CDS||304041580||1276||80.47	42100579	42104449	b57266_PGA_scaffold2	PGA_scaffold2||26836573||26840084||TESI_003117-RA||-1||CDS||2984643086||15020||80.47	26840084	26836573	1.000000e-250	735
64.4952	0.7679	a16884_megascaffold_1	megascaffold_1||42170727||42174254||NNU_010994-RA||-1||CDS||304041603||1279||77.53	42174254	42170727	b57266_PGA_scaffold2	PGA_scaffold2||27231011||27235223||TESI_003136-RA||1||CDS||2984643143||15039||77.53	27231011	27235223	1.000000e-250	97
0.6999	0.0664	a16884_megascaffold_1	megascaffold_1||42188153||42230619||NNU_010995-RA||-1||CDS||304041612||1280||85.07	42230619	42188153	b57266_PGA_scaffold2	PGA_scaffold2||27438499||27456852||TESI_003148-RA||-1||CDS||2984643179||15051||85.07	27456852	27438499	1.000000e-250	144
0.9093	0.1765	a16884_megascaffold_1	megascaffold_1||42386367||42394115||NNU_011000-RA||1||CDS||304041654||1285||74.92	42386367	42394115	b57266_PGA_scaffold2	PGA_scaffold2||27528424||27534215||TESI_003149-RA||1||CDS||2984643182||15052||74.92	27528424	27534215	1.300000e-132	194
76.7904	0.9364	a16884_megascaffold_1	megascaffold_1||42440455||42442419||NNU_011004-RA||-1||CDS||304041679||1289||73.98	42442419	42440455	b57266_PGA_scaffold2	PGA_scaffold2||27564952||27588661||TESI_003151-RA||-1||CDS||2984643188||15054||73.98	27588661	27564952	9.200000e-158	244
0.5931	0.1031	a16884_megascaffold_1	megascaffold_1||42508425||42514816||NNU_011006-RA||-1||CDS||304041689||1291||82.17	42514816	42508425	b57266_PGA_scaffold2	PGA_scaffold2||27605493||27619255||TESI_003154-RA||-1||CDS||2984643197||15057||82.17	27619255	27605493	1.000000e-250	294
0.6736	0.4089	a16884_megascaffold_1	megascaffold_1||43033592||43034794||NNU_011901-RA||1||CDS||304043375||1297||64.38	43033592	43034794	b57266_PGA_scaffold2	PGA_scaffold2||27668517||27669710||TESI_003155-RA||1||CDS||2984643200||15058||64.38	27668517	27669710	4.200000e-96	344
2.3356	0.1470	a16884_megascaffold_1	megascaffold_1||43195832||43196308||NNU_011909-RA||1||CDS||304043436||1305||76.69	43195832	43196308	b57266_PGA_scaffold2	PGA_scaffold2||27847625||27848057||TESI_003162-RA||1||CDS||2984643221||15065||76.69	27847625	27848057	1.000000e-63	394
0.7336	0.1726	a16884_megascaffold_1	megascaffold_1||43305663||43320554||NNU_011911-RA||1||CDS||304043454||1307||80.36	43305663	43320554	b57266_PGA_scaffold2	PGA_scaffold2||27948012||27957581||TESI_003165-RA||1||CDS||2984643230||15068||80.36	27948012	27957581	1.000000e-250	444
2.8430	0.3235	a16884_megascaffold_1	megascaffold_1||43337390||43339869||NNU_011912-RA||-1||CDS||304043463||1308||68.37	43339869	43337390	b57266_PGA_scaffold2	PGA_scaffold2||27958627||27960754||TESI_003166-RA||-1||CDS||2984643233||15069||68.37	27960754	27958627	9.400000e-56	494
0.6759	0.1041	a16884_megascaffold_1	megascaffold_1||44151973||44199916||NNU_011932-RA||1||CDS||304043617||1328||82.06	44151973	44199916	b57266_PGA_scaffold2	PGA_scaffold2||28440891||28453803||TESI_003183-RA||-1||CDS||2984643284||15086||82.06	28453803	28440891	1.000000e-250	447
0.6636	0.0985	a16884_megascaffold_1	megascaffold_1||44859823||44880008||NNU_011953-RA||1||CDS||304043785||1349||81.63	44859823	44880008	b57266_PGA_scaffold2	PGA_scaffold2||28992930||29019395||TESI_003203-RA||1||CDS||2984643344||15106||81.63	28992930	29019395	1.000000e-250	585
0.8189	0.0907	a16884_megascaffold_1	megascaffold_1||44891722||44894611||NNU_011954-RA||-1||CDS||304043797||1350||81.04	44894611	44891722	b57266_PGA_scaffold2	PGA_scaffold2||29021665||29025149||TESI_003204-RA||-1||CDS||2984643347||15107||81.04	29025149	29021665	1.000000e-250	635
0.9091	0.1384	a16884_megascaffold_1	megascaffold_1||45000968||45002563||NNU_011958-RA||1||CDS||304043838||1354||78.72	45000968	45002563	b57266_PGA_scaffold2	PGA_scaffold2||29034329||29037461||TESI_003205-RA||1||CDS||2984643350||15108||78.72	29034329	29037461	1.000000e-250	685
1.1447	0.0732	a16884_megascaffold_1	megascaffold_1||45045954||45051192||NNU_011959-RA||-1||CDS||304043844||1355||82.77	45051192	45045954	b57266_PGA_scaffold2	PGA_scaffold2||29048136||29051914||TESI_003206-RA||-1||CDS||2984643353||15109||82.77	29051914	29048136	1.000000e-250	735
0.6357	0.0850	a16884_megascaffold_1	megascaffold_1||45108641||45122073||NNU_011960-RA||1||CDS||304043855||1356||84.54	45108641	45122073	b57266_PGA_scaffold2	PGA_scaffold2||29092655||29101324||TESI_003207-RA||1||CDS||2984643356||15110||84.54	29092655	29101324	1.000000e-250	785
0.8281	0.0816	a16884_megascaffold_1	megascaffold_1||45249361||45270384||NNU_011964-RA||-1||CDS||304043887||1360||89.56	45270384	45249361	b57266_PGA_scaffold2	PGA_scaffold2||29154123||29166870||TESI_003208-RA||-1||CDS||2984643359||15111||89.56	29166870	29154123	1.000000e-109	835
1.0616	0.3624	a16884_megascaffold_1	megascaffold_1||45708492||45713813||NNU_011971-RA||-1||CDS||304043927||1367||64.31	45713813	45708492	b57266_PGA_scaffold2	PGA_scaffold2||29316315||29322937||TESI_003210-RA||-1||CDS||2984643365||15113||64.31	29322937	29316315	1.600000e-100	885
63.7948	0.8806	a16884_megascaffold_1	megascaffold_1||46383584||46390708||NNU_011990-RA||-1||CDS||304044051||1386||72.26	46390708	46383584	b57266_PGA_scaffold2	PGA_scaffold2||29418630||29423645||TESI_003212-RA||-1||CDS||2984643371||15115||72.26	29423645	29418630	4.800000e-45	926
0.7375	0.1058	a16884_megascaffold_1	megascaffold_1||46601093||46603610||NNU_011994-RA||-1||CDS||304044084||1390||86.74	46603610	46601093	b57266_PGA_scaffold2	PGA_scaffold2||29440579||29476612||TESI_003213-RA||-1||CDS||2984643374||15116||86.74	29476612	29440579	8.000000e-221	976
0.7650	0.2608	a16884_megascaffold_1	megascaffold_1||46749386||46758754||NNU_011998-RA||-1||CDS||304044112||1394||74.06	46758754	46749386	b57266_PGA_scaffold2	PGA_scaffold2||29552448||29562476||TESI_003216-RA||-1||CDS||2984643383||15119||74.06	29562476	29552448	7.000000e-225	1026
1.1071	0.2174	a16884_megascaffold_1	megascaffold_1||46969412||46989383||NNU_012002-RA||-1||CDS||304044136||1398||77.14	46989383	46969412	b57266_PGA_scaffold2	PGA_scaffold2||29760931||29763846||TESI_003225-RA||-1||CDS||2984643410||15128||77.14	29763846	29760931	4.200000e-90	1076
0.6195	0.0891	a16884_megascaffold_1	megascaffold_1||47301095||47309174||NNU_012006-RA||1||CDS||304044167||1402||83.88	47301095	47309174	b57266_PGA_scaffold2	PGA_scaffold2||30089737||30091761||TESI_003233-RA||1||CDS||2984643434||15136||83.88	30089737	30091761	1.000000e-250	1126
0.8851	0.1005	a16884_megascaffold_1	megascaffold_1||47336278||47340433||NNU_012007-RA||-1||CDS||304044179||1403||80.67	47340433	47336278	b57266_PGA_scaffold2	PGA_scaffold2||30093881||30101796||TESI_003234-RA||-1||CDS||2984643437||15137||80.67	30101796	30093881	2.800000e-107	1176
0.6455	0.0734	a16884_megascaffold_1	megascaffold_1||47411372||47436888||NNU_012008-RA||1||CDS||304044188||1404||86.42	47411372	47436888	b57266_PGA_scaffold2	PGA_scaffold2||30138402||30148075||TESI_003235-RA||1||CDS||2984643440||15138||86.42	30138402	30148075	1.000000e-250	1226
0.5695	0.1140	a16884_megascaffold_1	megascaffold_1||47505576||47534744||NNU_012010-RA||1||CDS||304044207||1406||82.49	47505576	47534744	b57266_PGA_scaffold2	PGA_scaffold2||30165437||30178532||TESI_003237-RA||1||CDS||2984643446||15140||82.49	30165437	30178532	1.000000e-250	1276
0.6867	0.1449	a16884_megascaffold_1	megascaffold_1||47594852||47598195||NNU_012011-RA||1||CDS||304044217||1407||81.82	47594852	47598195	b57266_PGA_scaffold2	PGA_scaffold2||30218112||30218690||TESI_003238-RA||1||CDS||2984643449||15141||81.82	30218112	30218690	1.100000e-50	1326
39.9257	1.0726	a16884_megascaffold_1	megascaffold_1||47607668||47610133||NNU_012012-RA||-1||CDS||304044222||1408||80.59	47610133	47607668	b57266_PGA_scaffold2	PGA_scaffold2||30235065||30237128||TESI_003239-RA||1||CDS||2984643452||15142||80.59	30235065	30237128	1.800000e-39	1364
0.9185	0.2644	a16884_megascaffold_1	megascaffold_1||47640328||47642775||NNU_012014-RA||1||CDS||304044238||1410||70.67	47640328	47642775	b57266_PGA_scaffold2	PGA_scaffold2||30290190||30292802||TESI_003241-RA||1||CDS||2984643458||15144||70.67	30290190	30292802	1.000000e-250	1414
###  Mean Ks:  19.5762	Mean Kn: 0.3935
#Ks	Kn	a<db_genome_id>_<chr>	chr1||start1||stop1||name1||strand1||type1||db_feature_id1||genome_order1||percent_id1	start1	stop1	b<db_genome_id>_<chr>	chr2||start2||stop2||name2||strand2||type2||db_feature_id2||genome_order2||percent_id2	start2	stop2	eval	block_score	GEVO_link
0.7148	0.1168	a16884_megascaffold_1	megascaffold_1||42298757||42309564||NNU_010997-RA||-1||CDS||304041628||1282||80.34	42309564	42298757	b57266_PGA_scaffold3	PGA_scaffold3||21859759||21865254||TESI_005173-RA||-1||CDS||2984914578||17512||80.34	21865254	21859759	1.000000e-250	50
66.0977	1.1093	a16884_megascaffold_1	megascaffold_1||42356448||42360843||NNU_010998-RA||1||CDS||304041639||1283||79.39	42356448	42360843	b57266_PGA_scaffold3	PGA_scaffold3||21873041||21875340||TESI_005174-RA||-1||CDS||2984914581||17513||79.39	21875340	21873041	1.000000e-250	100
0.8399	0.0761	a16884_megascaffold_1	megascaffold_1||42396662||42398317||NNU_011001-RA||-1||CDS||304041662||1286||85.38	42398317	42396662	b57266_PGA_scaffold3	PGA_scaffold3||21881110||21882681||TESI_005175-RA||-1||CDS||2984914584||17514||85.38	21882681	21881110	1.000000e-250	150
0.5331	0.0628	a16884_megascaffold_1	megascaffold_1||42508425||42514816||NNU_011006-RA||-1||CDS||304041689||1291||86.37	42514816	42508425	b57266_PGA_scaffold3	PGA_scaffold3||21931211||21938330||TESI_005177-RA||-1||CDS||2984914590||17516||86.37	21938330	21931211	1.000000e-250	200
0.9971	0.1269	a16884_megascaffold_1	megascaffold_1||42566439||42566847||NNU_011008-RA||1||CDS||304041706||1293||78.6	42566439	42566847	b57266_PGA_scaffold3	PGA_scaffold3||21991980||21993069||TESI_005179-RA||1||CDS||2984914596||17518||78.6	21991980	21993069	6.700000e-58	250
64.2703	0.7296	a16884_megascaffold_1	megascaffold_1||42578601||42579758||NNU_011009-RA||1||CDS||304041718||1294||85.13	42578601	42579758	b57266_PGA_scaffold3	PGA_scaffold3||22006984||22008166||TESI_005180-RA||1||CDS||2984914599||17519||85.13	22006984	22008166	1.100000e-81	300
7.4617	1.1457	a16884_megascaffold_1	megascaffold_1||42622990||42644533||NNU_011010-RA||-1||CDS||304041728||1295||89.31	42644533	42622990	b57266_PGA_scaffold3	PGA_scaffold3||22040713||22069332||TESI_005183-RA||-1||CDS||2984914608||17522||89.31	22069332	22040713	1.400000e-148	350
0.9956	0.2744	a16884_megascaffold_1	megascaffold_1||42668856||42671465||NNU_011011-RA||-1||CDS||304041736||1296||78.44	42671465	42668856	b57266_PGA_scaffold3	PGA_scaffold3||22078439||22082487||TESI_005184-RA||-1||CDS||2984914611||17523||78.44	22082487	22078439	1.000000e-250	400
0.5290	0.0440	a16884_megascaffold_1	megascaffold_1||43122971||43139294||NNU_011907-RA||-1||CDS||304043415||1303||88.96	43139294	43122971	b57266_PGA_scaffold3	PGA_scaffold3||22355017||22373479||TESI_005188-RA||-1||CDS||2984914623||17527||88.96	22373479	22355017	6.300000e-233	450
1.2359	0.1241	a16884_megascaffold_1	megascaffold_1||43195832||43196308||NNU_011909-RA||1||CDS||304043436||1305||78.1	43195832	43196308	b57266_PGA_scaffold3	PGA_scaffold3||22420926||22421340||TESI_005190-RA||1||CDS||2984914629||17529||78.1	22420926	22421340	2.000000e-74	500
1.2066	0.1464	a16884_megascaffold_1	megascaffold_1||43226391||43229052||NNU_011910-RA||1||CDS||304043446||1306||78.15	43226391	43229052	b57266_PGA_scaffold3	PGA_scaffold3||22449338||22452187||TESI_005191-RA||1||CDS||2984914632||17530||78.15	22449338	22452187	1.000000e-250	550
0.6368	0.0821	a16884_megascaffold_1	megascaffold_1||43305663||43320554||NNU_011911-RA||1||CDS||304043454||1307||83.72	43305663	43320554	b57266_PGA_scaffold3	PGA_scaffold3||22479791||22481292||TESI_005193-RA||1||CDS||2984914638||17532||83.72	22479791	22481292	1.000000e-250	600
80.9480	0.7125	a16884_megascaffold_1	megascaffold_1||43337390||43339869||NNU_011912-RA||-1||CDS||304043463||1308||75.71	43339869	43337390	b57266_PGA_scaffold3	PGA_scaffold3||22560298||22564050||TESI_005198-RA||-1||CDS||2984914653||17537||75.71	22564050	22560298	8.500000e-34	633
0.7386	0.1314	a16884_megascaffold_1	megascaffold_1||43420880||43425005||NNU_011915-RA||-1||CDS||304043487||1311||79.06	43425005	43420880	b57266_PGA_scaffold3	PGA_scaffold3||22598771||22606169||TESI_005200-RA||-1||CDS||2984914659||17539||79.06	22606169	22598771	1.000000e-250	683
66.4383	1.0199	a16884_megascaffold_1	megascaffold_1||43625357||43626211||NNU_011920-RA||1||CDS||304043529||1316||81.64	43625357	43626211	b57266_PGA_scaffold3	PGA_scaffold3||22806900||22808416||TESI_005202-RA||1||CDS||2984914665||17541||81.64	22806900	22808416	5.900000e-187	733
###  Mean Ks:  11.1948	Mean Kn: 0.3467
#Ks	Kn	a<db_genome_id>_<chr>	chr1||start1||stop1||name1||strand1||type1||db_feature_id1||genome_order1||percent_id1	start1	stop1	b<db_genome_id>_<chr>	chr2||start2||stop2||name2||strand2||type2||db_feature_id2||genome_order2||percent_id2	start2	stop2	eval	block_score	GEVO_link
0.7929	0.1801	a16884_megascaffold_1	megascaffold_1||43305663||43320554||NNU_011911-RA||1||CDS||304043454||1307||85.24	43305663	43320554	b57266_PGA_scaffold18	PGA_scaffold18||16589333||16594274||TESI_028963-RA||1||CDS||2984310375||13083||85.24	16589333	16594274	1.000000e-250	50
63.1906	0.9475	a16884_megascaffold_1	megascaffold_1||43625357||43626211||NNU_011920-RA||1||CDS||304043529||1316||79.65	43625357	43626211	b57266_PGA_scaffold18	PGA_scaffold18||16853186||16854721||TESI_028977-RA||1||CDS||2984310417||13097||79.65	16853186	16854721	6.400000e-167	97
0.8850	0.2510	a16884_megascaffold_1	megascaffold_1||43855022||43876160||NNU_011922-RA||-1||CDS||304043544||1318||75.15	43876160	43855022	b57266_PGA_scaffold18	PGA_scaffold18||16872252||16873924||TESI_028978-RA||-1||CDS||2984310420||13098||75.15	16873924	16872252	3.700000e-147	147
0.7244	0.2173	a16884_megascaffold_1	megascaffold_1||43982945||43989579||NNU_011926-RA||-1||CDS||304043568||1322||75.88	43989579	43982945	b57266_PGA_scaffold18	PGA_scaffold18||16896342||16904357||TESI_028979-RA||1||CDS||2984310423||13099||75.88	16896342	16904357	1.000000e-250	197
0.8891	0.1408	a16884_megascaffold_1	megascaffold_1||44053204||44058064||NNU_011929-RA||1||CDS||304043595||1325||76.73	44053204	44058064	b57266_PGA_scaffold18	PGA_scaffold18||16961897||16964443||TESI_028981-RA||1||CDS||2984310429||13101||76.73	16961897	16964443	1.400000e-208	247
0.7023	0.0997	a16884_megascaffold_1	megascaffold_1||44151973||44199916||NNU_011932-RA||1||CDS||304043617||1328||83.63	44151973	44199916	b57266_PGA_scaffold18	PGA_scaffold18||17034319||17047099||TESI_028984-RA||1||CDS||2984310438||13104||83.63	17034319	17047099	1.000000e-250	297
0.7645	0.0479	a16884_megascaffold_1	megascaffold_1||44266424||44271381||NNU_011934-RA||1||CDS||304043643||1330||83.66	44266424	44271381	b57266_PGA_scaffold18	PGA_scaffold18||17062450||17068078||TESI_028985-RA||1||CDS||2984310441||13105||83.66	17062450	17068078	3.200000e-181	347
0.7864	0.1288	a16884_megascaffold_1	megascaffold_1||44503002||44506157||NNU_011940-RA||-1||CDS||304043697||1336||79.16	44506157	44503002	b57266_PGA_scaffold18	PGA_scaffold18||17075882||17078085||TESI_028986-RA||-1||CDS||2984310444||13106||79.16	17078085	17075882	3.400000e-225	397
1.2183	0.1599	a16884_megascaffold_1	megascaffold_1||44552882||44554538||NNU_011942-RA||1||CDS||304043709||1338||70.82	44552882	44554538	b57266_PGA_scaffold18	PGA_scaffold18||17085976||17087806||TESI_028987-RA||1||CDS||2984310447||13107||70.82	17085976	17087806	3.400000e-97	447
0.7976	0.1278	a16884_megascaffold_1	megascaffold_1||44618706||44624331||NNU_011945-RA||1||CDS||304043731||1341||79.27	44618706	44624331	b57266_PGA_scaffold18	PGA_scaffold18||17195737||17205858||TESI_028991-RA||1||CDS||2984310459||13111||79.27	17195737	17205858	1.000000e-250	497
0.7036	0.2636	a16884_megascaffold_1	megascaffold_1||44664272||44667507||NNU_011947-RA||1||CDS||304043746||1343||77.57	44664272	44667507	b57266_PGA_scaffold18	PGA_scaffold18||17258265||17264862||TESI_028992-RA||1||CDS||2984310462||13112||77.57	17258265	17264862	2.500000e-168	547
0.8334	0.0575	a16884_megascaffold_1	megascaffold_1||44834520||44851549||NNU_011952-RA||1||CDS||304043780||1348||82.76	44834520	44851549	b57266_PGA_scaffold18	PGA_scaffold18||17401184||17410235||TESI_028996-RA||1||CDS||2984310474||13116||82.76	17401184	17410235	1.700000e-167	597
1.0146	0.0827	a16884_megascaffold_1	megascaffold_1||45045954||45051192||NNU_011959-RA||-1||CDS||304043844||1355||82.14	45051192	45045954	b57266_PGA_scaffold18	PGA_scaffold18||17412282||17418868||TESI_028997-RA||-1||CDS||2984310477||13117||82.14	17418868	17412282	5.000000e-191	647
0.7999	0.1708	a16884_megascaffold_1	megascaffold_1||45249361||45270384||NNU_011964-RA||-1||CDS||304043887||1360||86.74	45270384	45249361	b57266_PGA_scaffold18	PGA_scaffold18||17454591||17483372||TESI_028999-RA||-1||CDS||2984310483||13119||86.74	17483372	17454591	3.600000e-157	697
63.0147	0.9866	a16884_megascaffold_1	megascaffold_1||45314534||45317828||NNU_011965-RA||1||CDS||304043895||1361||84.78	45314534	45317828	b57266_PGA_scaffold18	PGA_scaffold18||17533064||17537283||TESI_029002-RA||1||CDS||2984310492||13122||84.78	17533064	17537283	5.000000e-164	747
1.2856	0.2317	a16884_megascaffold_1	megascaffold_1||45452252||45458223||NNU_011968-RA||1||CDS||304043911||1364||76.4	45452252	45458223	b57266_PGA_scaffold18	PGA_scaffold18||17565124||17577403||TESI_029003-RA||1||CDS||2984310495||13123||76.4	17565124	17577403	1.000000e-250	797
71.3667	0.9117	a16884_megascaffold_1	megascaffold_1||45854056||45855920||NNU_011976-RA||1||CDS||304043958||1372||85.67	45854056	45855920	b57266_PGA_scaffold18	PGA_scaffold18||17988008||17990919||TESI_029016-RA||1||CDS||2984310534||13136||85.67	17988008	17990919	5.400000e-196	844
0.8804	0.0918	a16884_megascaffold_1	megascaffold_1||45996154||45997803||NNU_011980-RA||1||CDS||304043983||1376||81.93	45996154	45997803	b57266_PGA_scaffold18	PGA_scaffold18||18020146||18058971||TESI_029017-RA||1||CDS||2984310537||13137||81.93	18020146	18058971	1.000000e-250	894
64.7942	1.3071	a16884_megascaffold_1	megascaffold_1||46053100||46054257||NNU_011981-RA||1||CDS||304043988||1377||73.54	46053100	46054257	b57266_PGA_scaffold18	PGA_scaffold18||18100895||18112770||TESI_029018-RA||1||CDS||2984310540||13138||73.54	18100895	18112770	4.800000e-232	944
0.5703	0.1645	a16884_megascaffold_1	megascaffold_1||46161429||46168936||NNU_011984-RA||1||CDS||304044009||1380||76.48	46161429	46168936	b57266_PGA_scaffold18	PGA_scaffold18||18285014||18293989||TESI_029022-RA||1||CDS||2984310552||13142||76.48	18285014	18293989	3.300000e-103	994
0.8524	0.0830	a16884_megascaffold_1	megascaffold_1||46217247||46220314||NNU_011985-RA||1||CDS||304044018||1381||85.18	46217247	46220314	b57266_PGA_scaffold18	PGA_scaffold18||18318555||18322327||TESI_029024-RA||1||CDS||2984310558||13144||85.18	18318555	18322327	9.900000e-197	1044
0.5923	0.0999	a16884_megascaffold_1	megascaffold_1||46274828||46278287||NNU_011987-RA||1||CDS||304044028||1383||79.05	46274828	46278287	b57266_PGA_scaffold18	PGA_scaffold18||18347931||18352543||TESI_029027-RA||1||CDS||2984310567||13147||79.05	18347931	18352543	5.000000e-198	1094
0.6351	0.0475	a16884_megascaffold_1	megascaffold_1||46283702||46289334||NNU_011988-RA||-1||CDS||304044034||1384||86.77	46289334	46283702	b57266_PGA_scaffold18	PGA_scaffold18||18355546||18365749||TESI_029028-RA||-1||CDS||2984310570||13148||86.77	18365749	18355546	4.300000e-143	1144
63.2756	0.8438	a16884_megascaffold_1	megascaffold_1||46383584||46390708||NNU_011990-RA||-1||CDS||304044051||1386||72.54	46390708	46383584	b57266_PGA_scaffold18	PGA_scaffold18||18904261||18912802||TESI_029047-RA||-1||CDS||2984310627||13167||72.54	18912802	18904261	5.800000e-109	1191
0.7305	0.0690	a16884_megascaffold_1	megascaffold_1||47017127||47037016||NNU_012003-RA||1||CDS||304044143||1399||82.87	47017127	47037016	b57266_PGA_scaffold18	PGA_scaffold18||19439785||19443905||TESI_029054-RA||1||CDS||2984310648||13174||82.87	19439785	19443905	1.000000e-250	1238
6.5606	1.1270	a16884_megascaffold_1	megascaffold_1||47250389||47253077||NNU_012005-RA||1||CDS||304044159||1401||71.97	47250389	47253077	b57266_PGA_scaffold18	PGA_scaffold18||19484809||19527981||TESI_029056-RA||1||CDS||2984310654||13176||71.97	19484809	19527981	3.200000e-58	1288
0.8012	0.1343	a16884_megascaffold_1	megascaffold_1||47336278||47340433||NNU_012007-RA||-1||CDS||304044179||1403||83.71	47340433	47336278	b57266_PGA_scaffold18	PGA_scaffold18||19517756||19518325||TESI_029057-RA||-1||CDS||2984310657||13177||83.71	19518325	19517756	5.300000e-93	1338
0.9478	0.2189	a16884_megascaffold_1	megascaffold_1||47411372||47436888||NNU_012008-RA||1||CDS||304044188||1404||85.96	47411372	47436888	b57266_PGA_scaffold18	PGA_scaffold18||19613966||19626863||TESI_029058-RA||1||CDS||2984310660||13178||85.96	19613966	19626863	1.000000e-250	1388
1.1981	0.1339	a16884_megascaffold_1	megascaffold_1||47466669||47468346||NNU_012009-RA||1||CDS||304044197||1405||74.56	47466669	47468346	b57266_PGA_scaffold18	PGA_scaffold18||19643063||19644479||TESI_029059-RA||1||CDS||2984310663||13179||74.56	19643063	19644479	4.500000e-202	1438
0.6221	0.2218	a16884_megascaffold_1	megascaffold_1||47594852||47598195||NNU_012011-RA||1||CDS||304044217||1407||77.64	47594852	47598195	b57266_PGA_scaffold18	PGA_scaffold18||19768307||19772828||TESI_029065-RA||1||CDS||2984310681||13185||77.64	19768307	19772828	1.700000e-128	1488
3.9006	1.0647	a16884_megascaffold_1	megascaffold_1||47905426||47908697||NNU_012021-RA||-1||CDS||304044298||1417||77.19	47908697	47905426	b57266_PGA_scaffold18	PGA_scaffold18||21035592||21036731||TESI_029085-RA||1||CDS||2984310741||13205||77.19	21035592	21036731	7.800000e-05	1489
2.1028	0.4828	a16884_megascaffold_1	megascaffold_1||48901033||48903789||NNU_023855-RA||-1||CDS||304068759||1434||65.92	48903789	48901033	b57266_PGA_scaffold18	PGA_scaffold18||21758589||21761315||TESI_029099-RA||1||CDS||2984310783||13219||65.92	21758589	21761315	1.700000e-57	1536
###  Mean Ks:  35.9916	Mean Kn: 0.8547
#Ks	Kn	a<db_genome_id>_<chr>	chr1||start1||stop1||name1||strand1||type1||db_feature_id1||genome_order1||percent_id1	start1	stop1	b<db_genome_id>_<chr>	chr2||start2||stop2||name2||strand2||type2||db_feature_id2||genome_order2||percent_id2	start2	stop2	eval	block_score	GEVO_link
14.9688	1.0898	a16884_megascaffold_1	megascaffold_1||44151973||44199916||NNU_011932-RA||1||CDS||304043617||1328||85.83	44151973	44199916	b57266_PGA_scaffold3	PGA_scaffold3||50138910||50155420||TESI_006063-RA||1||CDS||2984917248||18402||85.83	50138910	50155420	7.100000e-156	50
61.3024	1.3264	a16884_megascaffold_1	megascaffold_1||44266424||44271381||NNU_011934-RA||1||CDS||304043643||1330||87.29	44266424	44271381	b57266_PGA_scaffold3	PGA_scaffold3||50179835||50198730||TESI_006066-RA||1||CDS||2984917257||18405||87.29	50179835	50198730	3.000000e-222	100
0.6288	0.0772	a16884_megascaffold_1	megascaffold_1||44374035||44385413||NNU_011935-RA||1||CDS||304043658||1331||84.46	44374035	44385413	b57266_PGA_scaffold3	PGA_scaffold3||50239736||50262496||TESI_006067-RA||1||CDS||2984917260||18406||84.46	50239736	50262496	1.000000e-250	150
71.7288	1.0939	a16884_megascaffold_1	megascaffold_1||44389165||44396446||NNU_011936-RA||-1||CDS||304043666||1332||81.58	44396446	44389165	b57266_PGA_scaffold3	PGA_scaffold3||50278590||50281364||TESI_006068-RA||-1||CDS||2984917263||18407||81.58	50281364	50278590	2.000000e-21	170
66.5861	1.2443	a16884_megascaffold_1	megascaffold_1||44506585||44519744||NNU_011941-RA||1||CDS||304043702||1337||71.56	44506585	44519744	b57266_PGA_scaffold3	PGA_scaffold3||50289018||50301145||TESI_006070-RA||-1||CDS||2984917269||18409||71.56	50301145	50289018	2.500000e-100	220
0.7345	0.2963	a16884_megascaffold_1	megascaffold_1||44664272||44667507||NNU_011947-RA||1||CDS||304043746||1343||72.12	44664272	44667507	b57266_PGA_scaffold3	PGA_scaffold3||50504269||50514297||TESI_006075-RA||-1||CDS||2984917284||18414||72.12	50514297	50504269	1.500000e-125	270
###  Mean Ks:  13.7587	Mean Kn: 0.3807
#Ks	Kn	a<db_genome_id>_<chr>	chr1||start1||stop1||name1||strand1||type1||db_feature_id1||genome_order1||percent_id1	start1	stop1	b<db_genome_id>_<chr>	chr2||start2||stop2||name2||strand2||type2||db_feature_id2||genome_order2||percent_id2	start2	stop2	eval	block_score	GEVO_link
69.3440	0.6451	a16884_megascaffold_1	megascaffold_1||44618706||44624331||NNU_011945-RA||1||CDS||304043731||1341||77.47	44618706	44624331	b57266_PGA_scaffold39	PGA_scaffold39||384242||388226||TESI_029492-RA||-1||CDS||2984931027||18777||77.47	388226	384242	1.000000e-250	50
0.8971	0.2097	a16884_megascaffold_1	megascaffold_1||45000968||45002563||NNU_011958-RA||1||CDS||304043838||1354||82.28	45000968	45002563	b57266_PGA_scaffold39	PGA_scaffold39||362936||365546||TESI_029491-RA||-1||CDS||2984931024||18776||82.28	365546	362936	6.100000e-117	97
1.3247	0.1417	a16884_megascaffold_1	megascaffold_1||45045954||45051192||NNU_011959-RA||-1||CDS||304043844||1355||80.16	45051192	45045954	b57266_PGA_scaffold39	PGA_scaffold39||349979||354791||TESI_029490-RA||1||CDS||2984931021||18775||80.16	349979	354791	1.000000e-250	147
0.6145	0.0862	a16884_megascaffold_1	megascaffold_1||45249361||45270384||NNU_011964-RA||-1||CDS||304043887||1360||86.77	45270384	45249361	b57266_PGA_scaffold39	PGA_scaffold39||274451||282056||TESI_029487-RA||1||CDS||2984931012||18772||86.77	274451	282056	1.600000e-195	197
21.3540	0.9695	a16884_megascaffold_1	megascaffold_1||45314534||45317828||NNU_011965-RA||1||CDS||304043895||1361||83.3	45314534	45317828	b57266_PGA_scaffold39	PGA_scaffold39||166054||188869||TESI_029483-RA||-1||CDS||2984931000||18768||83.3	188869	166054	5.000000e-163	247
1.1130	0.2327	a16884_megascaffold_1	megascaffold_1||45452252||45458223||NNU_011968-RA||1||CDS||304043911||1364||77.18	45452252	45458223	b57266_PGA_scaffold39	PGA_scaffold39||145420||160065||TESI_029482-RA||-1||CDS||2984930997||18767||77.18	160065	145420	1.000000e-250	297
1.6639	0.3799	a16884_megascaffold_1	megascaffold_1||45708492||45713813||NNU_011971-RA||-1||CDS||304043927||1367||75.21	45713813	45708492	b57266_PGA_scaffold39	PGA_scaffold39||114246||119112||TESI_029480-RA||-1||CDS||2984930991||18765||75.21	119112	114246	2.600000e-74	347
###  Mean Ks:  21.5637	Mean Kn: 0.6550
#Ks	Kn	a<db_genome_id>_<chr>	chr1||start1||stop1||name1||strand1||type1||db_feature_id1||genome_order1||percent_id1	start1	stop1	b<db_genome_id>_<chr>	chr2||start2||stop2||name2||strand2||type2||db_feature_id2||genome_order2||percent_id2	start2	stop2	eval	block_score	GEVO_link
0.9853	0.0789	a16884_megascaffold_1	megascaffold_1||44711246||44719141||NNU_011948-RA||-1||CDS||304043753||1344||81.87	44719141	44711246	b57266_PGA_scaffold1	PGA_scaffold1||53282268||53296862||TESI_001822-RA||1||CDS||2983083043||1864||81.87	53282268	53296862	7.700000e-143	294
0.8594	0.3012	a16884_megascaffold_1	megascaffold_1||44778129||44779594||NNU_011950-RA||1||CDS||304043765||1346||70.93	44778129	44779594	b57266_PGA_scaffold1	PGA_scaffold1||53822633||53823363||TESI_001834-RA||1||CDS||2983083079||1876||70.93	53822633	53823363	1.700000e-76	97
1.4089	0.1767	a16884_megascaffold_1	megascaffold_1||44834520||44851549||NNU_011952-RA||1||CDS||304043780||1348||81.82	44834520	44851549	b57266_PGA_scaffold1	PGA_scaffold1||53862642||53869034||TESI_001836-RA||1||CDS||2983083085||1878||81.82	53862642	53869034	2.500000e-84	147
0.9119	0.0835	a16884_megascaffold_1	megascaffold_1||45045954||45051192||NNU_011959-RA||-1||CDS||304043844||1355||79.26	45051192	45045954	b57266_PGA_scaffold1	PGA_scaffold1||53875877||53882820||TESI_001837-RA||-1||CDS||2983083088||1879||79.26	53882820	53875877	1.100000e-209	197
76.8348	1.1763	a16884_megascaffold_1	megascaffold_1||45249361||45270384||NNU_011964-RA||-1||CDS||304043887||1360||81.31	45270384	45249361	b57266_PGA_scaffold1	PGA_scaffold1||53967283||53977233||TESI_001839-RA||-1||CDS||2983083094||1881||81.31	53977233	53967283	2.700000e-54	247
2.7983	0.4178	a16884_megascaffold_1	megascaffold_1||45854056||45855920||NNU_011976-RA||1||CDS||304043958||1372||83.16	45854056	45855920	b57266_PGA_scaffold1	PGA_scaffold1||54038085||54039847||TESI_001841-RA||1||CDS||2983083100||1883||83.16	54038085	54039847	1.000000e-250	294
67.1473	2.3504	a16884_megascaffold_1	megascaffold_1||46161429||46168936||NNU_011984-RA||1||CDS||304044009||1380||80.6	46161429	46168936	b57266_PGA_scaffold1	PGA_scaffold1||54135355||54139094||TESI_001843-RA||-1||CDS||2983083106||1885||80.6	54139094	54135355	4.100000e-94	344
###  Mean Ks:  13.6016	Mean Kn: 0.3804
#Ks	Kn	a<db_genome_id>_<chr>	chr1||start1||stop1||name1||strand1||type1||db_feature_id1||genome_order1||percent_id1	start1	stop1	b<db_genome_id>_<chr>	chr2||start2||stop2||name2||strand2||type2||db_feature_id2||genome_order2||percent_id2	start2	stop2	eval	block_score	GEVO_link
68.6765	0.9677	a16884_megascaffold_1	megascaffold_1||46274828||46278287||NNU_011987-RA||1||CDS||304044028||1383||81.12	46274828	46278287	b57266_PGA_scaffold3	PGA_scaffold3||51058298||51060969||TESI_006098-RA||-1||CDS||2984917353||18437||81.12	51060969	51058298	6.400000e-99	50
1.2027	0.2698	a16884_megascaffold_1	megascaffold_1||46383584||46390708||NNU_011990-RA||-1||CDS||304044051||1386||70.52	46390708	46383584	b57266_PGA_scaffold3	PGA_scaffold3||51231868||51252802||TESI_006106-RA||-1||CDS||2984917377||18445||70.52	51252802	51231868	1.100000e-93	100
0.8228	0.1661	a16884_megascaffold_1	megascaffold_1||47017127||47037016||NNU_012003-RA||1||CDS||304044143||1399||84.59	47017127	47037016	b57266_PGA_scaffold3	PGA_scaffold3||51715809||51717829||TESI_006120-RA||1||CDS||2984917419||18459||84.59	51715809	51717829	1.400000e-219	147
0.8079	0.1654	a16884_megascaffold_1	megascaffold_1||47250389||47253077||NNU_012005-RA||1||CDS||304044159||1401||73.7	47250389	47253077	b57266_PGA_scaffold3	PGA_scaffold3||51884270||51886878||TESI_006123-RA||1||CDS||2984917428||18462||73.7	51884270	51886878	6.600000e-148	197
2.0131	0.2507	a16884_megascaffold_1	megascaffold_1||47760082||47762061||NNU_012016-RA||1||CDS||304044258||1412||72.66	47760082	47762061	b57266_PGA_scaffold3	PGA_scaffold3||52150218||52161475||TESI_006128-RA||1||CDS||2984917443||18467||72.66	52150218	52161475	1.000000e-250	244
8.0865	0.4629	a16884_megascaffold_1	megascaffold_1||48057070||48058493||NNU_023841-RA||-1||CDS||304068648||1420||59.93	48058493	48057070	b57266_PGA_scaffold3	PGA_scaffold3||52397391||52398659||TESI_006137-RA||-1||CDS||2984917470||18476||59.93	52398659	52397391	6.100000e-39	282
###  Mean Ks:  9.8063	Mean Kn: 0.3130
#Ks	Kn	a<db_genome_id>_<chr>	chr1||start1||stop1||name1||strand1||type1||db_feature_id1||genome_order1||percent_id1	start1	stop1	b<db_genome_id>_<chr>	chr2||start2||stop2||name2||strand2||type2||db_feature_id2||genome_order2||percent_id2	start2	stop2	eval	block_score	GEVO_link
0.9400	0.1059	a16884_megascaffold_1	megascaffold_1||46283702||46289334||NNU_011988-RA||-1||CDS||304044034||1384||87.5	46289334	46283702	b57266_PGA_scaffold1	PGA_scaffold1||47358548||47360690||TESI_001661-RA||-1||CDS||2983082560||1703||87.5	47360690	47358548	3.500000e-62	50
1.4683	0.2606	a16884_megascaffold_1	megascaffold_1||46383584||46390708||NNU_011990-RA||-1||CDS||304044051||1386||73.68	46390708	46383584	b57266_PGA_scaffold1	PGA_scaffold1||47729428||47740265||TESI_001669-RA||-1||CDS||2983082584||1711||73.68	47740265	47729428	5.200000e-108	100
71.7931	1.2325	a16884_megascaffold_1	megascaffold_1||46601093||46603610||NNU_011994-RA||-1||CDS||304044084||1390||80.42	46603610	46601093	b57266_PGA_scaffold1	PGA_scaffold1||47828055||47831957||TESI_001672-RA||-1||CDS||2983082593||1714||80.42	47831957	47828055	9.800000e-33	132
1.0333	0.1728	a16884_megascaffold_1	megascaffold_1||46969412||46989383||NNU_012002-RA||-1||CDS||304044136||1398||79.89	46989383	46969412	b57266_PGA_scaffold1	PGA_scaffold1||48120056||48123021||TESI_001679-RA||-1||CDS||2983082614||1721||79.89	48123021	48120056	1.900000e-93	182
0.8901	0.1166	a16884_megascaffold_1	megascaffold_1||47336278||47340433||NNU_012007-RA||-1||CDS||304044179||1403||82.48	47340433	47336278	b57266_PGA_scaffold1	PGA_scaffold1||48882413||48882860||TESI_001689-RA||-1||CDS||2983082644||1731||82.48	48882860	48882413	2.100000e-89	232
0.6187	0.1312	a16884_megascaffold_1	megascaffold_1||47505576||47534744||NNU_012010-RA||1||CDS||304044207||1406||83.76	47505576	47534744	b57266_PGA_scaffold1	PGA_scaffold1||48939783||48956396||TESI_001692-RA||1||CDS||2983082653||1734||83.76	48939783	48956396	1.000000e-250	282
0.5571	0.1706	a16884_megascaffold_1	megascaffold_1||47594852||47598195||NNU_012011-RA||1||CDS||304044217||1407||82.26	47594852	47598195	b57266_PGA_scaffold1	PGA_scaffold1||48988115||48989177||TESI_001693-RA||1||CDS||2983082656||1735||82.26	48988115	48989177	1.200000e-164	332
1.1497	0.3135	a16884_megascaffold_1	megascaffold_1||47640328||47642775||NNU_012014-RA||1||CDS||304044238||1410||68.78	47640328	47642775	b57266_PGA_scaffold1	PGA_scaffold1||49058716||49061251||TESI_001695-RA||1||CDS||2983082662||1737||68.78	49058716	49061251	4.700000e-191	382
###  Mean Ks:  0.6990	Mean Kn: 0.1217
#Ks	Kn	a<db_genome_id>_<chr>	chr1||start1||stop1||name1||strand1||type1||db_feature_id1||genome_order1||percent_id1	start1	stop1	b<db_genome_id>_<chr>	chr2||start2||stop2||name2||strand2||type2||db_feature_id2||genome_order2||percent_id2	start2	stop2	eval	block_score	GEVO_link
0.6320	0.1386	a16884_megascaffold_1	megascaffold_1||48415916||48442870||NNU_023847-RA||1||CDS||304068693||1426||79.07	48415916	48442870	b57266_PGA_scaffold2	PGA_scaffold2||1536273||1541256||TESI_002290-RA||1||CDS||2984640605||14193||79.07	1536273	1541256	1.000000e-250	50
0.7282	0.1100	a16884_megascaffold_1	megascaffold_1||48454020||48455311||NNU_023848-RA||-1||CDS||304068701||1427||81.47	48455311	48454020	b57266_PGA_scaffold2	PGA_scaffold2||1558040||1559411||TESI_002291-RA||-1||CDS||2984640608||14194||81.47	1559411	1558040	5.100000e-227	100
0.6974	0.1559	a16884_megascaffold_1	megascaffold_1||48605649||48663239||NNU_023851-RA||-1||CDS||304068726||1430||84.46	48663239	48605649	b57266_PGA_scaffold2	PGA_scaffold2||1574552||1605465||TESI_002292-RA||-1||CDS||2984640611||14195||84.46	1605465	1574552	1.000000e-250	150
0.7795	0.1135	a16884_megascaffold_1	megascaffold_1||48928810||48932254||NNU_023856-RA||1||CDS||304068764||1435||79.69	48928810	48932254	b57266_PGA_scaffold2	PGA_scaffold2||1754758||1765480||TESI_002299-RA||-1||CDS||2984640632||14202||79.69	1765480	1754758	1.000000e-250	200
0.6581	0.0904	a16884_megascaffold_1	megascaffold_1||49805660||49806505||NNU_022460-RA||-1||CDS||304065750||1454||86.96	49806505	49805660	b57266_PGA_scaffold2	PGA_scaffold2||2882902||2883619||TESI_002313-RA||-1||CDS||2984640674||14216||86.96	2883619	2882902	4.400000e-125	247
###  Mean Ks:  0.8400	Mean Kn: 0.1536
#Ks	Kn	a<db_genome_id>_<chr>	chr1||start1||stop1||name1||strand1||type1||db_feature_id1||genome_order1||percent_id1	start1	stop1	b<db_genome_id>_<chr>	chr2||start2||stop2||name2||strand2||type2||db_feature_id2||genome_order2||percent_id2	start2	stop2	eval	block_score	GEVO_link
0.7352	0.0398	a16884_megascaffold_1	megascaffold_1||50287002||50290131||NNU_022465-RA||1||CDS||304065795||1459||85.69	50287002	50290131	b57266_PGA_scaffold2	PGA_scaffold2||34876503||34886442||TESI_003334-RA||-1||CDS||2984643737||15237||85.69	34886442	34876503	1.200000e-215	50
0.6741	0.0908	a16884_megascaffold_1	megascaffold_1||50333880||50335414||NNU_022467-RA||-1||CDS||304065807||1461||82.97	50335414	50333880	b57266_PGA_scaffold2	PGA_scaffold2||34868162||34870290||TESI_003333-RA||1||CDS||2984643734||15236||82.97	34868162	34870290	1.000000e-250	100
0.7191	0.1516	a16884_megascaffold_1	megascaffold_1||50373373||50431842||NNU_022468-RA||-1||CDS||304065815||1462||80.6	50431842	50373373	b57266_PGA_scaffold2	PGA_scaffold2||34840075||34860445||TESI_003332-RA||1||CDS||2984643731||15235||80.6	34840075	34860445	1.000000e-250	150
0.9079	0.2187	a16884_megascaffold_1	megascaffold_1||50503656||50506266||NNU_022469-RA||-1||CDS||304065827||1463||70.94	50506266	50503656	b57266_PGA_scaffold2	PGA_scaffold2||34747461||34750087||TESI_003329-RA||1||CDS||2984643722||15232||70.94	34747461	34750087	1.100000e-94	200
1.2033	0.2337	a16884_megascaffold_1	megascaffold_1||50541847||50554267||NNU_022470-RA||-1||CDS||304065835||1464||74.47	50554267	50541847	b57266_PGA_scaffold2	PGA_scaffold2||34629238||34634604||TESI_003328-RA||1||CDS||2984643719||15231||74.47	34629238	34634604	2.800000e-161	250
1.1341	0.1973	a16884_megascaffold_1	megascaffold_1||50564673||50566998||NNU_022471-RA||1||CDS||304065840||1465||88.6	50564673	50566998	b57266_PGA_scaffold2	PGA_scaffold2||34590888||34593712||TESI_003327-RA||-1||CDS||2984643716||15230||88.6	34593712	34590888	9.400000e-104	300
0.5066	0.1434	a16884_megascaffold_1	megascaffold_1||50569545||50595938||NNU_022472-RA||-1||CDS||304065847||1466||82.99	50595938	50569545	b57266_PGA_scaffold2	PGA_scaffold2||34563459||34587720||TESI_003326-RA||1||CDS||2984643713||15229||82.99	34563459	34587720	7.200000e-38	337
###  Mean Ks:  6.8202	Mean Kn: 0.3138
#Ks	Kn	a<db_genome_id>_<chr>	chr1||start1||stop1||name1||strand1||type1||db_feature_id1||genome_order1||percent_id1	start1	stop1	b<db_genome_id>_<chr>	chr2||start2||stop2||name2||strand2||type2||db_feature_id2||genome_order2||percent_id2	start2	stop2	eval	block_score	GEVO_link
1.5418	0.2834	a16884_megascaffold_1	megascaffold_1||51042198||51047789||NNU_024760-RA||1||CDS||304071574||1474||74.76	51042198	51047789	b57266_PGA_scaffold3	PGA_scaffold3||12579456||12604364||TESI_004821-RA||1||CDS||2984913522||17160||74.76	12579456	12604364	1.100000e-133	50
0.6297	0.1017	a16884_megascaffold_1	megascaffold_1||51143363||51156042||NNU_024755-RA||-1||CDS||304071535||1479||84.62	51156042	51143363	b57266_PGA_scaffold3	PGA_scaffold3||12646958||12651713||TESI_004822-RA||-1||CDS||2984913525||17161||84.62	12651713	12646958	4.300000e-103	100
0.5994	0.0239	a16884_megascaffold_1	megascaffold_1||51596780||51606164||NNU_024737-RA||-1||CDS||304071387||1497||88.11	51606164	51596780	b57266_PGA_scaffold3	PGA_scaffold3||12677782||12685600||TESI_004824-RA||1||CDS||2984913531||17163||88.11	12677782	12685600	1.000000e-250	147
1.3922	0.3450	a16884_megascaffold_1	megascaffold_1||51781702||51784547||NNU_024731-RA||-1||CDS||304071346||1503||81.76	51784547	51781702	b57266_PGA_scaffold3	PGA_scaffold3||12716168||12718300||TESI_004825-RA||-1||CDS||2984913534||17164||81.76	12718300	12716168	3.500000e-93	197
0.5740	0.1883	a16884_megascaffold_1	megascaffold_1||51788322||51803327||NNU_024730-RA||-1||CDS||304071332||1504||80.4	51803327	51788322	b57266_PGA_scaffold3	PGA_scaffold3||12719953||12736549||TESI_004826-RA||-1||CDS||2984913537||17165||80.4	12736549	12719953	1.000000e-250	247
1.1066	0.1419	a16884_megascaffold_1	megascaffold_1||51900474||51906598||NNU_023214-RA||1||CDS||304067395||1506||76.22	51900474	51906598	b57266_PGA_scaffold3	PGA_scaffold3||12748574||12752066||TESI_004827-RA||1||CDS||2984913540||17166||76.22	12748574	12752066	1.000000e-250	297
0.5898	0.1656	a16884_megascaffold_1	megascaffold_1||51922745||51930686||NNU_023213-RA||-1||CDS||304067385||1507||81.39	51930686	51922745	b57266_PGA_scaffold3	PGA_scaffold3||12753481||12764916||TESI_004828-RA||-1||CDS||2984913543||17167||81.39	12764916	12753481	1.000000e-250	347
0.7879	0.4203	a16884_megascaffold_1	megascaffold_1||52004591||52029336||NNU_023209-RA||-1||CDS||304067353||1511||82.91	52029336	52004591	b57266_PGA_scaffold3	PGA_scaffold3||12776279||12785652||TESI_004829-RA||-1||CDS||2984913546||17168||82.91	12785652	12776279	1.000000e-250	397
0.7760	0.2430	a16884_megascaffold_1	megascaffold_1||52105262||52108551||NNU_023206-RA||-1||CDS||304067324||1514||72.41	52108551	52105262	b57266_PGA_scaffold3	PGA_scaffold3||12820894||12824475||TESI_004833-RA||-1||CDS||2984913558||17172||72.41	12824475	12820894	1.000000e-250	447
0.8246	0.0672	a16884_megascaffold_1	megascaffold_1||52188541||52190415||NNU_023203-RA||-1||CDS||304067300||1517||82.32	52190415	52188541	b57266_PGA_scaffold3	PGA_scaffold3||12838953||12840959||TESI_004834-RA||-1||CDS||2984913561||17173||82.32	12840959	12838953	1.200000e-185	497
71.7660	1.4642	a16884_megascaffold_1	megascaffold_1||52252202||52255750||NNU_023201-RA||-1||CDS||304067283||1519||79.07	52255750	52252202	b57266_PGA_scaffold3	PGA_scaffold3||12849437||12850893||TESI_004836-RA||-1||CDS||2984913567||17175||79.07	12850893	12849437	4.300000e-86	547
1.2544	0.3209	a16884_megascaffold_1	megascaffold_1||52387073||52393450||NNU_023198-RA||1||CDS||304067254||1522||65.44	52387073	52393450	b57266_PGA_scaffold3	PGA_scaffold3||13018596||13030202||TESI_004839-RA||-1||CDS||2984913576||17178||65.44	13030202	13018596	5.800000e-186	597
###  Mean Ks:  11.4106	Mean Kn: 0.4413
#Ks	Kn	a<db_genome_id>_<chr>	chr1||start1||stop1||name1||strand1||type1||db_feature_id1||genome_order1||percent_id1	start1	stop1	b<db_genome_id>_<chr>	chr2||start2||stop2||name2||strand2||type2||db_feature_id2||genome_order2||percent_id2	start2	stop2	eval	block_score	GEVO_link
1.4914	0.2752	a16884_megascaffold_1	megascaffold_1||51137156||51137997||NNU_024756-RA||-1||CDS||304071543||1478||73.23	51137997	51137156	b57266_PGA_scaffold6	PGA_scaffold6||27879027||27879722||TESI_011187-RA||1||CDS||2985622707||23978||73.23	27879027	27879722	2.000000e-94	50
1.9389	0.3796	a16884_megascaffold_1	megascaffold_1||51291737||51292468||NNU_024750-RA||1||CDS||304071495||1484||72.89	51291737	51292468	b57266_PGA_scaffold6	PGA_scaffold6||27868074||27870104||TESI_011186-RA||-1||CDS||2985622704||23977||72.89	27870104	27868074	1.600000e-99	100
9.5305	0.4853	a16884_megascaffold_1	megascaffold_1||51360136||51361929||NNU_024746-RA||-1||CDS||304071466||1488||65.26	51361929	51360136	b57266_PGA_scaffold6	PGA_scaffold6||27846799||27848975||TESI_011185-RA||-1||CDS||2985622701||23976||65.26	27848975	27846799	1.100000e-48	148
2.8244	0.8054	a16884_megascaffold_1	megascaffold_1||51528095||51536957||NNU_024741-RA||1||CDS||304071418||1493||76.74	51528095	51536957	b57266_PGA_scaffold6	PGA_scaffold6||27693910||27713709||TESI_011183-RA||-1||CDS||2985622695||23974||76.74	27713709	27693910	1.000000e-250	198
0.9975	0.1652	a16884_megascaffold_1	megascaffold_1||51574899||51576999||NNU_024738-RA||1||CDS||304071399||1496||85.04	51574899	51576999	b57266_PGA_scaffold6	PGA_scaffold6||27686424||27690349||TESI_011182-RA||-1||CDS||2985622692||23973||85.04	27690349	27686424	5.500000e-160	248
21.8189	1.0918	a16884_megascaffold_1	megascaffold_1||51788322||51803327||NNU_024730-RA||-1||CDS||304071332||1504||74.3	51803327	51788322	b57266_PGA_scaffold6	PGA_scaffold6||27652249||27656126||TESI_011179-RA||-1||CDS||2985622683||23970||74.3	27656126	27652249	5.300000e-203	298
0.7787	0.1600	a16884_megascaffold_1	megascaffold_1||51900474||51906598||NNU_023214-RA||1||CDS||304067395||1506||76.09	51900474	51906598	b57266_PGA_scaffold6	PGA_scaffold6||27639632||27644501||TESI_011178-RA||-1||CDS||2985622680||23969||76.09	27644501	27639632	1.600000e-152	348
63.4790	1.1226	a16884_megascaffold_1	megascaffold_1||51922745||51930686||NNU_023213-RA||-1||CDS||304067385||1507||79.26	51930686	51922745	b57266_PGA_scaffold6	PGA_scaffold6||27622982||27625061||TESI_011177-RA||1||CDS||2985622677||23968||79.26	27622982	27625061	2.100000e-80	398
0.8466	0.1031	a16884_megascaffold_1	megascaffold_1||51992999||51994183||NNU_023210-RA||-1||CDS||304067365||1510||80.62	51994183	51992999	b57266_PGA_scaffold6	PGA_scaffold6||27508464||27509856||TESI_011174-RA||1||CDS||2985622668||23965||80.62	27508464	27509856	3.800000e-213	448
1.1627	0.1272	a16884_megascaffold_1	megascaffold_1||52079585||52081008||NNU_023208-RA||1||CDS||304067343||1512||74.73	52079585	52081008	b57266_PGA_scaffold6	PGA_scaffold6||27477351||27479156||TESI_011173-RA||-1||CDS||2985622665||23964||74.73	27479156	27477351	1.400000e-242	498
0.9150	0.1912	a16884_megascaffold_1	megascaffold_1||52275770||52276520||NNU_023200-RA||-1||CDS||304067273||1520||76.25	52276520	52275770	b57266_PGA_scaffold6	PGA_scaffold6||27385304||27394778||TESI_011171-RA||1||CDS||2985622659||23962||76.25	27385304	27394778	4.500000e-107	548
0.8597	0.2591	a16884_megascaffold_1	megascaffold_1||52470766||52485494||NNU_023194-RA||1||CDS||304067208||1526||87.36	52470766	52485494	b57266_PGA_scaffold6	PGA_scaffold6||27364133||27381053||TESI_011170-RA||-1||CDS||2985622656||23961||87.36	27381053	27364133	3.200000e-114	598
1.0209	0.2033	a16884_megascaffold_1	megascaffold_1||52712669||52713010||NNU_023188-RA||-1||CDS||304067157||1532||74.68	52713010	52712669	b57266_PGA_scaffold6	PGA_scaffold6||27196250||27217426||TESI_011166-RA||1||CDS||2985622644||23957||74.68	27196250	27217426	4.200000e-66	648
0.5617	0.1626	a16884_megascaffold_1	megascaffold_1||52888506||52894838||NNU_023180-RA||1||CDS||304067082||1540||79.84	52888506	52894838	b57266_PGA_scaffold6	PGA_scaffold6||27155855||27162024||TESI_011163-RA||-1||CDS||2985622635||23954||79.84	27162024	27155855	3.600000e-237	698
1.2419	0.0804	a16884_megascaffold_1	megascaffold_1||52896677||52910597||NNU_023179-RA||-1||CDS||304067076||1541||87.19	52910597	52896677	b57266_PGA_scaffold6	PGA_scaffold6||27146234||27153985||TESI_011162-RA||1||CDS||2985622632||23953||87.19	27146234	27153985	1.300000e-131	748
0.8317	0.1440	a16884_megascaffold_1	megascaffold_1||53273863||53292537||NNU_009576-RA||-1||CDS||304036666||1549||84.83	53292537	53273863	b57266_PGA_scaffold6	PGA_scaffold6||27039330||27072874||TESI_011155-RA||-1||CDS||2985622611||23946||84.83	27072874	27039330	5.000000e-198	798
69.2575	1.1738	a16884_megascaffold_1	megascaffold_1||53504836||53518019||NNU_009581-RA||1||CDS||304036702||1554||79.11	53504836	53518019	b57266_PGA_scaffold6	PGA_scaffold6||26992235||27001539||TESI_011153-RA||1||CDS||2985622605||23944||79.11	26992235	27001539	9.200000e-112	848
0.6398	0.0799	a16884_megascaffold_1	megascaffold_1||53578113||53586330||NNU_009586-RA||1||CDS||304036744||1559||83.68	53578113	53586330	b57266_PGA_scaffold6	PGA_scaffold6||26926199||26949639||TESI_011152-RA||-1||CDS||2985622602||23943||83.68	26949639	26926199	1.000000e-250	898
1.0574	0.2209	a16884_megascaffold_1	megascaffold_1||53683724||53695447||NNU_009589-RA||1||CDS||304036764||1562||80.89	53683724	53695447	b57266_PGA_scaffold6	PGA_scaffold6||26298597||26306375||TESI_011132-RA||-1||CDS||2985622542||23923||80.89	26306375	26298597	1.000000e-250	945
0.9942	0.1714	a16884_megascaffold_1	megascaffold_1||53832543||53833365||NNU_009596-RA||-1||CDS||304036828||1569||78.22	53833365	53832543	b57266_PGA_scaffold6	PGA_scaffold6||26265316||26266675||TESI_011131-RA||-1||CDS||2985622539||23922||78.22	26266675	26265316	3.200000e-90	995
24.4358	1.9797	a16884_megascaffold_1	megascaffold_1||54209153||54210720||NNU_009606-RA||-1||CDS||304036908||1579||64.68	54210720	54209153	b57266_PGA_scaffold6	PGA_scaffold6||26173358||26174792||TESI_011129-RA||-1||CDS||2985622533||23920||64.68	26174792	26173358	8.900000e-49	1043
1.1178	0.2140	a16884_megascaffold_1	megascaffold_1||54624651||54629457||NNU_009622-RA||-1||CDS||304037033||1595||83.33	54629457	54624651	b57266_PGA_scaffold6	PGA_scaffold6||26041882||26043030||TESI_011126-RA||1||CDS||2985622524||23917||83.33	26041882	26043030	1.400000e-68	1090
0.8910	0.1538	a16884_megascaffold_1	megascaffold_1||54645186||54646707||NNU_009623-RA||1||CDS||304037038||1596||81.28	54645186	54646707	b57266_PGA_scaffold6	PGA_scaffold6||26019515||26021231||TESI_011125-RA||-1||CDS||2985622521||23916||81.28	26021231	26019515	1.400000e-107	1140
0.8270	0.1293	a16884_megascaffold_1	megascaffold_1||54718492||54730212||NNU_009626-RA||1||CDS||304037065||1599||77.07	54718492	54730212	b57266_PGA_scaffold6	PGA_scaffold6||25974384||25977245||TESI_011123-RA||-1||CDS||2985622515||23914||77.07	25977245	25974384	1.800000e-176	1190
0.9010	0.1768	a16884_megascaffold_1	megascaffold_1||54741513||54746439||NNU_009628-RA||-1||CDS||304037083||1601||69.68	54746439	54741513	b57266_PGA_scaffold6	PGA_scaffold6||25968025||25973087||TESI_011122-RA||1||CDS||2985622512||23913||69.68	25968025	25973087	1.800000e-159	1240
1.1033	0.0976	a16884_megascaffold_1	megascaffold_1||54753086||54755626||NNU_009629-RA||-1||CDS||304037099||1602||78.45	54755626	54753086	b57266_PGA_scaffold6	PGA_scaffold6||25963980||25965354||TESI_011121-RA||1||CDS||2985622509||23912||78.45	25963980	25965354	1.400000e-162	1290
0.7261	0.1507	a16884_megascaffold_1	megascaffold_1||54945854||54953103||NNU_009636-RA||1||CDS||304037155||1609||74.96	54945854	54953103	b57266_PGA_scaffold6	PGA_scaffold6||25908750||25922602||TESI_011120-RA||-1||CDS||2985622506||23911||74.96	25922602	25908750	1.000000e-250	1340
71.6650	0.9262	a16884_megascaffold_1	megascaffold_1||54961697||54968033||NNU_009638-RA||1||CDS||304037175||1611||82.79	54961697	54968033	b57266_PGA_scaffold6	PGA_scaffold6||25886997||25896715||TESI_011119-RA||-1||CDS||2985622503||23910||82.79	25896715	25886997	7.500000e-194	1390
3.2341	1.4756	a16884_megascaffold_1	megascaffold_1||55225329||55232377||NNU_009651-RA||1||CDS||304037270||1624||81.35	55225329	55232377	b57266_PGA_scaffold6	PGA_scaffold6||25796679||25812728||TESI_011116-RA||1||CDS||2985622494||23907||81.35	25796679	25812728	4.800000e-103	1437
75.7271	1.1619	a16884_megascaffold_1	megascaffold_1||55342609||55342845||NNU_009656-RA||1||CDS||304037315||1629||77.39	55342609	55342845	b57266_PGA_scaffold6	PGA_scaffold6||25757701||25762554||TESI_011115-RA||-1||CDS||2985622491||23906||77.39	25762554	25757701	2.100000e-21	1457
1.0244	0.1476	a16884_megascaffold_1	megascaffold_1||55737248||55740557||NNU_009669-RA||1||CDS||304037400||1642||75.74	55737248	55740557	b57266_PGA_scaffold6	PGA_scaffold6||25693385||25696841||TESI_011114-RA||-1||CDS||2985622488||23905||75.74	25696841	25693385	1.000000e-250	1504
1.2375	0.1077	a16884_megascaffold_1	megascaffold_1||55777705||55779061||NNU_009671-RA||1||CDS||304037415||1644||79.5	55777705	55779061	b57266_PGA_scaffold6	PGA_scaffold6||25657835||25662953||TESI_011113-RA||-1||CDS||2985622485||23904||79.5	25662953	25657835	1.300000e-157	1554
###  Mean Ks:  7.2640	Mean Kn: 0.3572
#Ks	Kn	a<db_genome_id>_<chr>	chr1||start1||stop1||name1||strand1||type1||db_feature_id1||genome_order1||percent_id1	start1	stop1	b<db_genome_id>_<chr>	chr2||start2||stop2||name2||strand2||type2||db_feature_id2||genome_order2||percent_id2	start2	stop2	eval	block_score	GEVO_link
1.1545	0.2254	a16884_megascaffold_1	megascaffold_1||51137156||51137997||NNU_024756-RA||-1||CDS||304071543||1478||75.54	51137997	51137156	b57266_PGA_scaffold8	PGA_scaffold8||28247931||28248603||TESI_015326-RA||-1||CDS||2986210675||28304||75.54	28248603	28247931	1.200000e-122	50
1.3204	0.2039	a16884_megascaffold_1	megascaffold_1||51201297||51201921||NNU_024753-RA||-1||CDS||304071516||1481||71.08	51201921	51201297	b57266_PGA_scaffold8	PGA_scaffold8||28265919||28266405||TESI_015327-RA||-1||CDS||2986210678||28305||71.08	28266405	28265919	3.800000e-52	100
1.4049	0.5754	a16884_megascaffold_1	megascaffold_1||51324475||51328515||NNU_024748-RA||1||CDS||304071478||1486||76.19	51324475	51328515	b57266_PGA_scaffold8	PGA_scaffold8||28269984||28271902||TESI_015328-RA||1||CDS||2986210681||28306||76.19	28269984	28271902	2.400000e-89	150
1.0381	0.1521	a16884_megascaffold_1	megascaffold_1||51596780||51606164||NNU_024737-RA||-1||CDS||304071387||1497||88.26	51606164	51596780	b57266_PGA_scaffold8	PGA_scaffold8||28318290||28331443||TESI_015329-RA||1||CDS||2986210684||28307||88.26	28318290	28331443	5.300000e-230	197
0.7963	0.2460	a16884_megascaffold_1	megascaffold_1||51788322||51803327||NNU_024730-RA||-1||CDS||304071332||1504||73.08	51803327	51788322	b57266_PGA_scaffold8	PGA_scaffold8||28406945||28439104||TESI_015333-RA||-1||CDS||2986210696||28311||73.08	28439104	28406945	1.600000e-249	247
0.7820	0.1387	a16884_megascaffold_1	megascaffold_1||52004591||52029336||NNU_023209-RA||-1||CDS||304067353||1511||82.32	52029336	52004591	b57266_PGA_scaffold8	PGA_scaffold8||28455814||28470020||TESI_015335-RA||-1||CDS||2986210702||28313||82.32	28470020	28455814	1.000000e-250	297
0.4725	0.1421	a16884_megascaffold_1	megascaffold_1||52131011||52134599||NNU_023205-RA||-1||CDS||304067316||1515||82.14	52134599	52131011	b57266_PGA_scaffold8	PGA_scaffold8||28484249||28506142||TESI_015337-RA||-1||CDS||2986210708||28315||82.14	28506142	28484249	7.200000e-121	347
1.1335	0.1236	a16884_megascaffold_1	megascaffold_1||52188541||52190415||NNU_023203-RA||-1||CDS||304067300||1517||78.18	52190415	52188541	b57266_PGA_scaffold8	PGA_scaffold8||28564857||28570469||TESI_015339-RA||-1||CDS||2986210714||28317||78.18	28570469	28564857	8.300000e-207	397
73.5254	1.1384	a16884_megascaffold_1	megascaffold_1||52234385||52238868||NNU_023202-RA||1||CDS||304067294||1518||81.54	52234385	52238868	b57266_PGA_scaffold8	PGA_scaffold8||28596176||28603615||TESI_015342-RA||1||CDS||2986210723||28320||81.54	28596176	28603615	2.800000e-135	447
0.9384	0.2783	a16884_megascaffold_1	megascaffold_1||52252202||52255750||NNU_023201-RA||-1||CDS||304067283||1519||81.18	52255750	52252202	b57266_PGA_scaffold8	PGA_scaffold8||28605587||28608975||TESI_015343-RA||-1||CDS||2986210726||28321||81.18	28608975	28605587	6.800000e-46	492
0.5302	0.1310	a16884_megascaffold_1	megascaffold_1||52394895||52404254||NNU_023197-RA||-1||CDS||304067245||1523||86.81	52404254	52394895	b57266_PGA_scaffold8	PGA_scaffold8||28614677||28625772||TESI_015344-RA||-1||CDS||2986210729||28322||86.81	28625772	28614677	6.400000e-74	542
0.6913	0.0392	a16884_megascaffold_1	megascaffold_1||52404835||52421876||NNU_023196-RA||1||CDS||304067233||1524||84.53	52404835	52421876	b57266_PGA_scaffold8	PGA_scaffold8||28631573||28647048||TESI_015345-RA||1||CDS||2986210732||28323||84.53	28631573	28647048	1.000000e-250	592
0.5910	0.1402	a16884_megascaffold_1	megascaffold_1||52438701||52449974||NNU_023195-RA||1||CDS||304067219||1525||86.18	52438701	52449974	b57266_PGA_scaffold8	PGA_scaffold8||28651336||28665695||TESI_015347-RA||1||CDS||2986210738||28325||86.18	28651336	28665695	1.700000e-127	642
0.6533	0.1840	a16884_megascaffold_1	megascaffold_1||52470766||52485494||NNU_023194-RA||1||CDS||304067208||1526||75.48	52470766	52485494	b57266_PGA_scaffold8	PGA_scaffold8||28692255||28709123||TESI_015349-RA||1||CDS||2986210744||28327||75.48	28692255	28709123	1.100000e-114	692
0.6081	0.0901	a16884_megascaffold_1	megascaffold_1||52574325||52594268||NNU_023192-RA||-1||CDS||304067188||1528||83.62	52594268	52574325	b57266_PGA_scaffold8	PGA_scaffold8||28719107||28740042||TESI_015350-RA||-1||CDS||2986210747||28328||83.62	28740042	28719107	1.000000e-250	742
0.8623	0.2791	a16884_megascaffold_1	megascaffold_1||52646342||52648874||NNU_023189-RA||1||CDS||304067164||1531||75.4	52646342	52648874	b57266_PGA_scaffold8	PGA_scaffold8||28752064||28761589||TESI_015352-RA||1||CDS||2986210753||28330||75.4	28752064	28761589	2.100000e-138	792
0.7201	0.1510	a16884_megascaffold_1	megascaffold_1||52733120||52743739||NNU_023187-RA||1||CDS||304067149||1533||86.54	52733120	52743739	b57266_PGA_scaffold8	PGA_scaffold8||28835045||28843613||TESI_015355-RA||1||CDS||2986210762||28333||86.54	28835045	28843613	1.500000e-117	842
3.1033	0.7884	a16884_megascaffold_1	megascaffold_1||52766392||52767354||NNU_023185-RA||-1||CDS||304067135||1535||73.91	52767354	52766392	b57266_PGA_scaffold8	PGA_scaffold8||28865727||28878506||TESI_015357-RA||-1||CDS||2986210768||28335||73.91	28878506	28865727	6.000000e-19	860
0.7487	0.0169	a16884_megascaffold_1	megascaffold_1||52829469||52837366||NNU_023182-RA||-1||CDS||304067103||1538||86.74	52837366	52829469	b57266_PGA_scaffold8	PGA_scaffold8||28888342||28901488||TESI_015358-RA||-1||CDS||2986210771||28336||86.74	28901488	28888342	1.000000e-250	910
0.7406	0.2021	a16884_megascaffold_1	megascaffold_1||52935724||52943259||NNU_023178-RA||1||CDS||304067065||1542||75.62	52935724	52943259	b57266_PGA_scaffold8	PGA_scaffold8||28933853||28958090||TESI_015362-RA||1||CDS||2986210783||28340||75.62	28933853	28958090	6.900000e-220	960
67.4975	1.0124	a16884_megascaffold_1	megascaffold_1||53504836||53518019||NNU_009581-RA||1||CDS||304036702||1554||84.94	53504836	53518019	b57266_PGA_scaffold8	PGA_scaffold8||29068131||29088291||TESI_015365-RA||-1||CDS||2986210792||28343||84.94	29088291	29068131	8.000000e-139	1007
1.4174	0.2786	a16884_megascaffold_1	megascaffold_1||53537783||53545450||NNU_009585-RA||-1||CDS||304036733||1558||85.75	53545450	53537783	b57266_PGA_scaffold8	PGA_scaffold8||29090568||29100172||TESI_015366-RA||-1||CDS||2986210795||28344||85.75	29100172	29090568	2.800000e-138	1057
1.5293	0.2932	a16884_megascaffold_1	megascaffold_1||53606116||53616378||NNU_009587-RA||1||CDS||304036753||1560||72.63	53606116	53616378	b57266_PGA_scaffold8	PGA_scaffold8||29114597||29118038||TESI_015367-RA||1||CDS||2986210798||28345||72.63	29114597	29118038	1.000000e-250	1107
1.7750	0.2800	a16884_megascaffold_1	megascaffold_1||53723386||53724731||NNU_009590-RA||1||CDS||304036773||1563||77.29	53723386	53724731	b57266_PGA_scaffold8	PGA_scaffold8||29130040||29131083||TESI_015369-RA||1||CDS||2986210804||28347||77.29	29130040	29131083	1.200000e-99	1157
0.8375	0.1326	a16884_megascaffold_1	megascaffold_1||53726421||53728804||NNU_009591-RA||-1||CDS||304036781||1564||80.03	53728804	53726421	b57266_PGA_scaffold8	PGA_scaffold8||29133234||29134855||TESI_015370-RA||-1||CDS||2986210807||28348||80.03	29134855	29133234	9.600000e-210	1207
0.8403	0.1633	a16884_megascaffold_1	megascaffold_1||53874422||53877005||NNU_009598-RA||-1||CDS||304036847||1571||76.48	53877005	53874422	b57266_PGA_scaffold8	PGA_scaffold8||29170363||29173806||TESI_015371-RA||1||CDS||2986210810||28349||76.48	29170363	29173806	1.000000e-250	1257
1.7201	0.3162	a16884_megascaffold_1	megascaffold_1||53928607||53934077||NNU_009599-RA||1||CDS||304036855||1572||67.36	53928607	53934077	b57266_PGA_scaffold8	PGA_scaffold8||29223776||29227954||TESI_015373-RA||-1||CDS||2986210816||28351||67.36	29227954	29223776	2.300000e-151	1307
46.2494	1.0684	a16884_megascaffold_1	megascaffold_1||54209153||54210720||NNU_009606-RA||-1||CDS||304036908||1579||72.02	54210720	54209153	b57266_PGA_scaffold8	PGA_scaffold8||29249304||29250130||TESI_015374-RA||-1||CDS||2986210819||28352||72.02	29250130	29249304	4.900000e-105	1357
1.0629	0.2676	a16884_megascaffold_1	megascaffold_1||54262393||54272006||NNU_009608-RA||1||CDS||304036921||1581||83.74	54262393	54272006	b57266_PGA_scaffold8	PGA_scaffold8||29255045||29273847||TESI_015375-RA||1||CDS||2986210822||28353||83.74	29255045	29273847	1.000000e-250	1407
0.6603	0.1144	a16884_megascaffold_1	megascaffold_1||54448577||54463030||NNU_009613-RA||1||CDS||304036959||1586||89.03	54448577	54463030	b57266_PGA_scaffold8	PGA_scaffold8||29332806||29367246||TESI_015378-RA||1||CDS||2986210831||28356||89.03	29332806	29367246	2.900000e-194	1457
0.6781	0.0927	a16884_megascaffold_1	megascaffold_1||54492261||54494951||NNU_009615-RA||1||CDS||304036983||1588||81.55	54492261	54494951	b57266_PGA_scaffold8	PGA_scaffold8||29375172||29377015||TESI_015379-RA||1||CDS||2986210834||28357||81.55	29375172	29377015	1.000000e-250	1507
2.0368	0.5650	a16884_megascaffold_1	megascaffold_1||54534423||54543712||NNU_009618-RA||-1||CDS||304037008||1591||64.75	54543712	54534423	b57266_PGA_scaffold8	PGA_scaffold8||29385003||29389419||TESI_015380-RA||-1||CDS||2986210837||28358||64.75	29389419	29385003	6.100000e-25	1531
1.0570	0.2207	a16884_megascaffold_1	megascaffold_1||54624651||54629457||NNU_009622-RA||-1||CDS||304037033||1595||69.21	54629457	54624651	b57266_PGA_scaffold8	PGA_scaffold8||29443950||29445096||TESI_015385-RA||-1||CDS||2986210852||28363||69.21	29445096	29443950	1.100000e-87	1581
2.5582	1.2587	a16884_megascaffold_1	megascaffold_1||54803311||54805521||NNU_009632-RA||-1||CDS||304037127||1605||87.73	54805521	54803311	b57266_PGA_scaffold8	PGA_scaffold8||29483142||29484693||TESI_015387-RA||-1||CDS||2986210858||28365||87.73	29484693	29483142	5.700000e-139	1631
0.9565	0.1933	a16884_megascaffold_1	megascaffold_1||54864828||54865994||NNU_009634-RA||1||CDS||304037145||1607||83.47	54864828	54865994	b57266_PGA_scaffold8	PGA_scaffold8||29521278||29522393||TESI_015389-RA||1||CDS||2986210864||28367||83.47	29521278	29522393	5.800000e-110	1681
0.8153	0.3058	a16884_megascaffold_1	megascaffold_1||54971464||54975117||NNU_009639-RA||-1||CDS||304037187||1612||68.54	54975117	54971464	b57266_PGA_scaffold8	PGA_scaffold8||29549531||29551759||TESI_015391-RA||-1||CDS||2986210870||28369||68.54	29551759	29549531	1.000000e-250	1731
1.1134	0.2309	a16884_megascaffold_1	megascaffold_1||54997835||55011102||NNU_009640-RA||1||CDS||304037194||1613||80.94	54997835	55011102	b57266_PGA_scaffold8	PGA_scaffold8||29571296||29574653||TESI_015392-RA||1||CDS||2986210873||28370||80.94	29571296	29574653	4.700000e-137	1781
60.7478	1.0379	a16884_megascaffold_1	megascaffold_1||55101218||55115117||NNU_009643-RA||1||CDS||304037212||1616||73.64	55101218	55115117	b57266_PGA_scaffold8	PGA_scaffold8||29650681||29664065||TESI_015396-RA||1||CDS||2986210885||28374||73.64	29650681	29664065	6.300000e-33	1813
1.4095	0.1672	a16884_megascaffold_1	megascaffold_1||55130197||55131731||NNU_009645-RA||-1||CDS||304037227||1618||76.8	55131731	55130197	b57266_PGA_scaffold8	PGA_scaffold8||29708000||29710097||TESI_015401-RA||-1||CDS||2986210900||28379||76.8	29710097	29708000	7.500000e-169	1863
0.9223	0.1920	a16884_megascaffold_1	megascaffold_1||55143168||55174533||NNU_009646-RA||1||CDS||304037232||1619||78.69	55143168	55174533	b57266_PGA_scaffold8	PGA_scaffold8||29770181||29784233||TESI_015402-RA||1||CDS||2986210903||28380||78.69	29770181	29784233	1.000000e-250	1913
0.7790	0.2519	a16884_megascaffold_1	megascaffold_1||55219297||55221672||NNU_009650-RA||1||CDS||304037261||1623||76.63	55219297	55221672	b57266_PGA_scaffold8	PGA_scaffold8||29796980||29798960||TESI_015403-RA||1||CDS||2986210906||28381||76.63	29796980	29798960	5.900000e-204	1963
4.0077	1.3796	a16884_megascaffold_1	megascaffold_1||55325490||55332618||NNU_009655-RA||-1||CDS||304037301||1628||86.84	55332618	55325490	b57266_PGA_scaffold8	PGA_scaffold8||29854857||29856806||TESI_015405-RA||-1||CDS||2986210912||28383||86.84	29856806	29854857	5.700000e-129	2013
58.1143	1.1240	a16884_megascaffold_1	megascaffold_1||55342609||55342845||NNU_009656-RA||1||CDS||304037315||1629||73.21	55342609	55342845	b57266_PGA_scaffold8	PGA_scaffold8||29874710||29879937||TESI_015407-RA||1||CDS||2986210918||28385||73.21	29874710	29879937	4.600000e-16	2028
0.6406	0.1537	a16884_megascaffold_1	megascaffold_1||55423275||55425919||NNU_009658-RA||-1||CDS||304037329||1631||78.99	55425919	55423275	b57266_PGA_scaffold8	PGA_scaffold8||29908013||29913037||TESI_015409-RA||-1||CDS||2986210924||28387||78.99	29913037	29908013	1.300000e-158	2078
1.1607	0.0774	a16884_megascaffold_1	megascaffold_1||55532019||55535548||NNU_009661-RA||1||CDS||304037347||1634||79.18	55532019	55535548	b57266_PGA_scaffold8	PGA_scaffold8||29996810||30000142||TESI_015410-RA||1||CDS||2986210927||28388||79.18	29996810	30000142	1.000000e-250	2128
1.0343	0.1228	a16884_megascaffold_1	megascaffold_1||55777705||55779061||NNU_009671-RA||1||CDS||304037415||1644||81.16	55777705	55779061	b57266_PGA_scaffold8	PGA_scaffold8||30066101||30067391||TESI_015414-RA||1||CDS||2986210939||28392||81.16	30066101	30067391	2.400000e-164	2178
68.3511	1.0981	a16884_megascaffold_1	megascaffold_1||55794313||55804060||NNU_009673-RA||-1||CDS||304037431||1646||80.86	55804060	55794313	b57266_PGA_scaffold8	PGA_scaffold8||30071060||30111976||TESI_015415-RA||-1||CDS||2986210942||28393||80.86	30111976	30071060	1.000000e-250	2228
0.6442	0.1257	a16884_megascaffold_1	megascaffold_1||55912592||55914449||NNU_009676-RA||-1||CDS||304037451||1649||78.71	55914449	55912592	b57266_PGA_scaffold8	PGA_scaffold8||30491795||30493618||TESI_015417-RA||-1||CDS||2986210948||28395||78.71	30493618	30491795	1.000000e-250	2278
0.8780	0.2301	a16884_megascaffold_1	megascaffold_1||56068038||56082344||NNU_009685-RA||1||CDS||304037507||1658||81.22	56068038	56082344	b57266_PGA_scaffold8	PGA_scaffold8||30552520||30563098||TESI_015419-RA||1||CDS||2986210954||28397||81.22	30552520	30563098	1.000000e-250	2328
1.4986	0.3462	a16884_megascaffold_1	megascaffold_1||56118403||56123715||NNU_009686-RA||-1||CDS||304037515||1659||80.35	56123715	56118403	b57266_PGA_scaffold8	PGA_scaffold8||30567521||30571725||TESI_015420-RA||-1||CDS||2986210957||28398||80.35	30571725	30567521	1.000000e-250	2378
1.8462	0.3233	a16884_megascaffold_1	megascaffold_1||56334478||56345770||NNU_009696-RA||-1||CDS||304037604||1669||73.7	56345770	56334478	b57266_PGA_scaffold8	PGA_scaffold8||30596498||30597868||TESI_015421-RA||-1||CDS||2986210960||28399||73.7	30597868	30596498	2.900000e-132	2428
0.5766	0.1075	a16884_megascaffold_1	megascaffold_1||56479219||56484754||NNU_009703-RA||1||CDS||304037649||1676||82.66	56479219	56484754	b57266_PGA_scaffold8	PGA_scaffold8||30621909||30623112||TESI_015423-RA||1||CDS||2986210966||28401||82.66	30621909	30623112	1.000000e-250	2478
0.7783	0.1278	a16884_megascaffold_1	megascaffold_1||56583926||56590831||NNU_009706-RA||-1||CDS||304037682||1679||85.07	56590831	56583926	b57266_PGA_scaffold8	PGA_scaffold8||30676366||30681017||TESI_015424-RA||-1||CDS||2986210969||28402||85.07	30681017	30676366	3.700000e-80	2528
0.8404	0.3173	a16884_megascaffold_1	megascaffold_1||56665494||56667987||NNU_009709-RA||1||CDS||304037706||1682||71.01	56665494	56667987	b57266_PGA_scaffold8	PGA_scaffold8||30797911||30800203||TESI_015429-RA||1||CDS||2986210984||28407||71.01	30797911	30800203	3.500000e-80	2578
0.7773	0.0148	a16884_megascaffold_1	megascaffold_1||56677962||56681934||NNU_009710-RA||-1||CDS||304037716||1683||87.25	56681934	56677962	b57266_PGA_scaffold8	PGA_scaffold8||30804921||30813618||TESI_015430-RA||-1||CDS||2986210987||28408||87.25	30813618	30804921	1.300000e-234	2628
2.7736	1.5841	a16884_megascaffold_1	megascaffold_1||56697724||56700465||NNU_009711-RA||-1||CDS||304037723||1684||87.79	56700465	56697724	b57266_PGA_scaffold8	PGA_scaffold8||30819823||30823348||TESI_015431-RA||-1||CDS||2986210990||28409||87.79	30823348	30819823	1.700000e-37	2664
0.9960	0.2258	a16884_megascaffold_1	megascaffold_1||56758546||56790087||NNU_009712-RA||-1||CDS||304037732||1685||82.8	56790087	56758546	b57266_PGA_scaffold8	PGA_scaffold8||30850288||30888408||TESI_015432-RA||-1||CDS||2986210993||28410||82.8	30888408	30850288	6.700000e-105	2714
0.8013	0.1841	a16884_megascaffold_1	megascaffold_1||56857442||56860402||NNU_009717-RA||1||CDS||304037766||1690||77.21	56857442	56860402	b57266_PGA_scaffold8	PGA_scaffold8||30923161||30929661||TESI_015434-RA||1||CDS||2986210999||28412||77.21	30923161	30929661	5.000000e-145	2764
0.8060	0.1218	a16884_megascaffold_1	megascaffold_1||57002416||57004258||NNU_009722-RA||-1||CDS||304037806||1695||79.58	57004258	57002416	b57266_PGA_scaffold8	PGA_scaffold8||30986057||30990208||TESI_015439-RA||-1||CDS||2986211014||28417||79.58	30990208	30986057	4.000000e-152	2814
0.8365	0.0787	a16884_megascaffold_1	megascaffold_1||57117522||57119031||NNU_009725-RA||1||CDS||304037835||1698||79.22	57117522	57119031	b57266_PGA_scaffold8	PGA_scaffold8||31018796||31020313||TESI_015442-RA||1||CDS||2986211023||28420||79.22	31018796	31020313	4.100000e-217	2864
###  Mean Ks:  11.6140	Mean Kn: 0.5067
#Ks	Kn	a<db_genome_id>_<chr>	chr1||start1||stop1||name1||strand1||type1||db_feature_id1||genome_order1||percent_id1	start1	stop1	b<db_genome_id>_<chr>	chr2||start2||stop2||name2||strand2||type2||db_feature_id2||genome_order2||percent_id2	start2	stop2	eval	block_score	GEVO_link
0.9777	0.1461	a16884_megascaffold_1	megascaffold_1||51471845||51473378||NNU_024743-RA||1||CDS||304071429||1491||79.0	51471845	51473378	b57266_PGA_scaffold13	PGA_scaffold13||33403760||33405745||TESI_022845-RA||1||CDS||2983718739||7689||79.0	33403760	33405745	2.900000e-112	50
0.8885	0.1708	a16884_megascaffold_1	megascaffold_1||51500037||51500876||NNU_024742-RA||1||CDS||304071424||1492||72.14	51500037	51500876	b57266_PGA_scaffold13	PGA_scaffold13||33417095||33418468||TESI_022846-RA||1||CDS||2983718742||7690||72.14	33417095	33418468	5.300000e-152	100
0.9367	0.3792	a16884_megascaffold_1	megascaffold_1||51528095||51536957||NNU_024741-RA||1||CDS||304071418||1493||80.65	51528095	51536957	b57266_PGA_scaffold13	PGA_scaffold13||33437995||33443491||TESI_022848-RA||1||CDS||2983718748||7692||80.65	33437995	33443491	1.700000e-249	150
1.1362	0.1388	a16884_megascaffold_1	megascaffold_1||51574899||51576999||NNU_024738-RA||1||CDS||304071399||1496||82.26	51574899	51576999	b57266_PGA_scaffold13	PGA_scaffold13||33446252||33448580||TESI_022849-RA||1||CDS||2983718751||7693||82.26	33446252	33448580	1.200000e-156	200
8.4570	1.1787	a16884_megascaffold_1	megascaffold_1||51788322||51803327||NNU_024730-RA||-1||CDS||304071332||1504||76.9	51803327	51788322	b57266_PGA_scaffold13	PGA_scaffold13||33467670||33473323||TESI_022850-RA||1||CDS||2983718754||7694||76.9	33467670	33473323	3.100000e-193	250
67.8827	1.0617	a16884_megascaffold_1	megascaffold_1||51840575||51850329||NNU_024729-RA||1||CDS||304071323||1505||85.03	51840575	51850329	b57266_PGA_scaffold13	PGA_scaffold13||33513316||33531787||TESI_022853-RA||1||CDS||2983718763||7697||85.03	33513316	33531787	1.000000e-250	300
1.0194	0.4713	a16884_megascaffold_1	megascaffold_1||51922745||51930686||NNU_023213-RA||-1||CDS||304067385||1507||76.76	51930686	51922745	b57266_PGA_scaffold13	PGA_scaffold13||33550446||33554606||TESI_022854-RA||-1||CDS||2983718766||7698||76.76	33554606	33550446	2.200000e-70	350
###  Mean Ks:  13.3192	Mean Kn: 0.4721
#Ks	Kn	a<db_genome_id>_<chr>	chr1||start1||stop1||name1||strand1||type1||db_feature_id1||genome_order1||percent_id1	start1	stop1	b<db_genome_id>_<chr>	chr2||start2||stop2||name2||strand2||type2||db_feature_id2||genome_order2||percent_id2	start2	stop2	eval	block_score	GEVO_link
1.1283	0.2224	a16884_megascaffold_1	megascaffold_1||52607751||52609079||NNU_023191-RA||-1||CDS||304067182||1529||75.78	52609079	52607751	b57266_PGA_scaffold13	PGA_scaffold13||30653334||30655678||TESI_022774-RA||1||CDS||2983718526||7618||75.78	30653334	30655678	7.200000e-114	50
10.2977	0.6144	a16884_megascaffold_1	megascaffold_1||52646342||52648874||NNU_023189-RA||1||CDS||304067164||1531||74.2	52646342	52648874	b57266_PGA_scaffold13	PGA_scaffold13||30624378||30646541||TESI_022773-RA||1||CDS||2983718523||7617||74.2	30624378	30646541	1.000000e-250	100
0.8792	0.2375	a16884_megascaffold_1	megascaffold_1||52820943||52824246||NNU_023183-RA||-1||CDS||304067121||1537||83.49	52824246	52820943	b57266_PGA_scaffold13	PGA_scaffold13||30538883||30546339||TESI_022770-RA||1||CDS||2983718514||7614||83.49	30538883	30546339	1.100000e-61	150
16.6090	1.2511	a16884_megascaffold_1	megascaffold_1||53012304||53017667||NNU_023176-RA||1||CDS||304067047||1544||81.82	53012304	53017667	b57266_PGA_scaffold13	PGA_scaffold13||30492332||30497889||TESI_022768-RA||1||CDS||2983718508||7612||81.82	30492332	30497889	1.400000e-49	198
0.8766	0.0974	a16884_megascaffold_1	megascaffold_1||53219361||53219879||NNU_009573-RA||1||CDS||304036639||1546||81.33	53219361	53219879	b57266_PGA_scaffold13	PGA_scaffold13||30461637||30462227||TESI_022764-RA||-1||CDS||2983718496||7608||81.33	30462227	30461637	1.900000e-129	248
1.0639	0.1038	a16884_megascaffold_1	megascaffold_1||53238085||53241130||NNU_009574-RA||1||CDS||304036647||1547||83.33	53238085	53241130	b57266_PGA_scaffold13	PGA_scaffold13||30346276||30349892||TESI_022758-RA||1||CDS||2983718478||7602||83.33	30346276	30349892	1.000000e-250	298
73.2456	1.0302	a16884_megascaffold_1	megascaffold_1||53504836||53518019||NNU_009581-RA||1||CDS||304036702||1554||71.46	53504836	53518019	b57266_PGA_scaffold13	PGA_scaffold13||30337636||30340542||TESI_022757-RA||1||CDS||2983718475||7601||71.46	30337636	30340542	2.000000e-74	348
0.8893	0.1404	a16884_megascaffold_1	megascaffold_1||53537783||53545450||NNU_009585-RA||-1||CDS||304036733||1558||83.25	53545450	53537783	b57266_PGA_scaffold13	PGA_scaffold13||30311532||30320430||TESI_022756-RA||1||CDS||2983718472||7600||83.25	30311532	30320430	1.000000e-250	398
0.6229	0.0830	a16884_megascaffold_1	megascaffold_1||53578113||53586330||NNU_009586-RA||1||CDS||304036744||1559||83.66	53578113	53586330	b57266_PGA_scaffold13	PGA_scaffold13||30277391||30298344||TESI_022755-RA||-1||CDS||2983718469||7599||83.66	30298344	30277391	1.000000e-250	448
69.6731	1.1697	a16884_megascaffold_1	megascaffold_1||53683724||53695447||NNU_009589-RA||1||CDS||304036764||1562||80.56	53683724	53695447	b57266_PGA_scaffold13	PGA_scaffold13||30252783||30255324||TESI_022754-RA||-1||CDS||2983718466||7598||80.56	30255324	30252783	1.000000e-250	498
1.5025	0.4359	a16884_megascaffold_1	megascaffold_1||53776626||53777618||NNU_009593-RA||-1||CDS||304036802||1566||73.13	53777618	53776626	b57266_PGA_scaffold13	PGA_scaffold13||30096420||30097359||TESI_022748-RA||-1||CDS||2983718448||7592||73.13	30097359	30096420	3.100000e-70	548
1.0854	0.1092	a16884_megascaffold_1	megascaffold_1||54093977||54106278||NNU_009603-RA||1||CDS||304036884||1576||85.71	54093977	54106278	b57266_PGA_scaffold13	PGA_scaffold13||29787111||29819824||TESI_022738-RA||-1||CDS||2983718418||7582||85.71	29819824	29787111	1.300000e-91	598
7.6291	0.9665	a16884_megascaffold_1	megascaffold_1||54209153||54210720||NNU_009606-RA||-1||CDS||304036908||1579||65.56	54210720	54209153	b57266_PGA_scaffold13	PGA_scaffold13||29760923||29762066||TESI_022737-RA||1||CDS||2983718415||7581||65.56	29760923	29762066	3.200000e-101	648
0.9658	0.1484	a16884_megascaffold_1	megascaffold_1||54274227||54279233||NNU_009609-RA||-1||CDS||304036929||1582||77.52	54279233	54274227	b57266_PGA_scaffold13	PGA_scaffold13||29746493||29754134||TESI_022736-RA||1||CDS||2983718412||7580||77.52	29746493	29754134	1.000000e-250	698
###  Mean Ks:  9.4569	Mean Kn: 0.3679
#Ks	Kn	a<db_genome_id>_<chr>	chr1||start1||stop1||name1||strand1||type1||db_feature_id1||genome_order1||percent_id1	start1	stop1	b<db_genome_id>_<chr>	chr2||start2||stop2||name2||strand2||type2||db_feature_id2||genome_order2||percent_id2	start2	stop2	eval	block_score	GEVO_link
74.7220	0.8881	a16884_megascaffold_1	megascaffold_1||52733120||52743739||NNU_023187-RA||1||CDS||304067149||1533||77.73	52733120	52743739	b57266_PGA_scaffold3	PGA_scaffold3||11764695||11768761||TESI_004793-RA||-1||CDS||2984913438||17132||77.73	11768761	11764695	1.100000e-50	50
0.7610	0.0102	a16884_megascaffold_1	megascaffold_1||52829469||52837366||NNU_023182-RA||-1||CDS||304067103||1538||87.15	52837366	52829469	b57266_PGA_scaffold3	PGA_scaffold3||12042975||12053595||TESI_004803-RA||-1||CDS||2984913468||17142||87.15	12053595	12042975	1.000000e-250	100
0.6472	0.1955	a16884_megascaffold_1	megascaffold_1||52935724||52943259||NNU_023178-RA||1||CDS||304067065||1542||75.9	52935724	52943259	b57266_PGA_scaffold3	PGA_scaffold3||12069566||12082100||TESI_004804-RA||1||CDS||2984913471||17143||75.9	12069566	12082100	1.000000e-250	150
1.1789	0.3121	a16884_megascaffold_1	megascaffold_1||52944722||52964292||NNU_023177-RA||-1||CDS||304067056||1543||75.72	52964292	52944722	b57266_PGA_scaffold3	PGA_scaffold3||12083528||12100675||TESI_004805-RA||-1||CDS||2984913474||17144||75.72	12100675	12083528	1.600000e-107	200
4.1862	1.2969	a16884_megascaffold_1	megascaffold_1||53504836||53518019||NNU_009581-RA||1||CDS||304036702||1554||73.87	53504836	53518019	b57266_PGA_scaffold3	PGA_scaffold3||12371848||12391739||TESI_004811-RA||-1||CDS||2984913492||17150||73.87	12391739	12371848	1.000000e-250	247
0.7436	0.0906	a16884_megascaffold_1	megascaffold_1||53537783||53545450||NNU_009585-RA||-1||CDS||304036733||1558||78.16	53545450	53537783	b57266_PGA_scaffold3	PGA_scaffold3||12405507||12415284||TESI_004812-RA||-1||CDS||2984913495||17151||78.16	12415284	12405507	6.400000e-239	297
1.0666	0.1950	a16884_megascaffold_1	megascaffold_1||53723386||53724731||NNU_009590-RA||1||CDS||304036773||1563||77.54	53723386	53724731	b57266_PGA_scaffold3	PGA_scaffold3||12464595||12468169||TESI_004814-RA||1||CDS||2984913501||17153||77.54	12464595	12468169	2.600000e-85	347
0.8517	0.1236	a16884_megascaffold_1	megascaffold_1||53726421||53728804||NNU_009591-RA||-1||CDS||304036781||1564||80.53	53728804	53726421	b57266_PGA_scaffold3	PGA_scaffold3||12470163||12472469||TESI_004815-RA||-1||CDS||2984913504||17154||80.53	12472469	12470163	6.000000e-228	397
0.9546	0.1989	a16884_megascaffold_1	megascaffold_1||53874422||53877005||NNU_009598-RA||-1||CDS||304036847||1571||73.25	53877005	53874422	b57266_PGA_scaffold3	PGA_scaffold3||12492833||12494704||TESI_004816-RA||1||CDS||2984913507||17155||73.25	12492833	12494704	5.900000e-190	447
###  Mean Ks:  0.8560	Mean Kn: 0.1467
#Ks	Kn	a<db_genome_id>_<chr>	chr1||start1||stop1||name1||strand1||type1||db_feature_id1||genome_order1||percent_id1	start1	stop1	b<db_genome_id>_<chr>	chr2||start2||stop2||name2||strand2||type2||db_feature_id2||genome_order2||percent_id2	start2	stop2	eval	block_score	GEVO_link
0.7104	0.1531	a16884_megascaffold_1	megascaffold_1||54448577||54463030||NNU_009613-RA||1||CDS||304036959||1586||86.9	54448577	54463030	b57266_PGA_scaffold3	PGA_scaffold3||11669611||11700065||TESI_004791-RA||-1||CDS||2984913432||17130||86.9	11700065	11669611	2.600000e-181	50
0.7458	0.1009	a16884_megascaffold_1	megascaffold_1||54492261||54494951||NNU_009615-RA||1||CDS||304036983||1588||81.82	54492261	54494951	b57266_PGA_scaffold3	PGA_scaffold3||11663362||11664820||TESI_004790-RA||-1||CDS||2984913429||17129||81.82	11664820	11663362	1.000000e-250	100
0.8300	0.1056	a16884_megascaffold_1	megascaffold_1||54503350||54506509||NNU_009617-RA||-1||CDS||304036999||1590||79.48	54506509	54503350	b57266_PGA_scaffold3	PGA_scaffold3||11657074||11661335||TESI_004789-RA||1||CDS||2984913426||17128||79.48	11657074	11661335	1.000000e-250	150
1.1706	0.1690	a16884_megascaffold_1	megascaffold_1||54645186||54646707||NNU_009623-RA||1||CDS||304037038||1596||70.89	54645186	54646707	b57266_PGA_scaffold3	PGA_scaffold3||11567307||11568967||TESI_004786-RA||-1||CDS||2984913417||17125||70.89	11568967	11567307	7.600000e-85	200
0.6146	0.1136	a16884_megascaffold_1	megascaffold_1||54718492||54730212||NNU_009626-RA||1||CDS||304037065||1599||78.55	54718492	54730212	b57266_PGA_scaffold3	PGA_scaffold3||11543284||11546507||TESI_004785-RA||-1||CDS||2984913414||17124||78.55	11546507	11543284	5.900000e-188	250
1.4405	0.1245	a16884_megascaffold_1	megascaffold_1||54731746||54732315||NNU_009627-RA||-1||CDS||304037074||1600||74.58	54732315	54731746	b57266_PGA_scaffold3	PGA_scaffold3||11529290||11530434||TESI_004784-RA||1||CDS||2984913411||17123||74.58	11529290	11530434	9.700000e-40	289
0.7092	0.2227	a16884_megascaffold_1	megascaffold_1||54803311||54805521||NNU_009632-RA||-1||CDS||304037127||1605||77.02	54805521	54803311	b57266_PGA_scaffold3	PGA_scaffold3||11512020||11514243||TESI_004783-RA||1||CDS||2984913408||17122||77.02	11512020	11514243	1.000000e-250	339
1.0122	0.2423	a16884_megascaffold_1	megascaffold_1||54997835||55011102||NNU_009640-RA||1||CDS||304037194||1613||79.25	54997835	55011102	b57266_PGA_scaffold3	PGA_scaffold3||11460735||11474817||TESI_004781-RA||-1||CDS||2984913402||17120||79.25	11474817	11460735	1.000000e-250	389
0.8525	0.1402	a16884_megascaffold_1	megascaffold_1||55143168||55174533||NNU_009646-RA||1||CDS||304037232||1619||77.74	55143168	55174533	b57266_PGA_scaffold3	PGA_scaffold3||11378168||11393781||TESI_004777-RA||-1||CDS||2984913390||17116||77.74	11393781	11378168	1.000000e-250	439
0.7663	0.2580	a16884_megascaffold_1	megascaffold_1||55219297||55221672||NNU_009650-RA||1||CDS||304037261||1623||75.28	55219297	55221672	b57266_PGA_scaffold3	PGA_scaffold3||11347130||11349852||TESI_004776-RA||-1||CDS||2984913387||17115||75.28	11349852	11347130	1.400000e-234	489
1.0390	0.0574	a16884_megascaffold_1	megascaffold_1||55265259||55269535||NNU_009653-RA||1||CDS||304037285||1626||80.04	55265259	55269535	b57266_PGA_scaffold3	PGA_scaffold3||11332648||11337387||TESI_004775-RA||-1||CDS||2984913384||17114||80.04	11337387	11332648	1.100000e-117	539
0.7133	0.0559	a16884_megascaffold_1	megascaffold_1||55325490||55332618||NNU_009655-RA||-1||CDS||304037301||1628||89.82	55332618	55325490	b57266_PGA_scaffold3	PGA_scaffold3||11283128||11294536||TESI_004771-RA||1||CDS||2984913372||17110||89.82	11283128	11294536	7.900000e-207	589
0.5234	0.1640	a16884_megascaffold_1	megascaffold_1||55423275||55425919||NNU_009658-RA||-1||CDS||304037329||1631||78.17	55425919	55423275	b57266_PGA_scaffold3	PGA_scaffold3||11236183||11240445||TESI_004770-RA||1||CDS||2984913369||17109||78.17	11236183	11240445	3.400000e-234	639
###  Mean Ks:  13.1634	Mean Kn: 0.4147
#Ks	Kn	a<db_genome_id>_<chr>	chr1||start1||stop1||name1||strand1||type1||db_feature_id1||genome_order1||percent_id1	start1	stop1	b<db_genome_id>_<chr>	chr2||start2||stop2||name2||strand2||type2||db_feature_id2||genome_order2||percent_id2	start2	stop2	eval	block_score	GEVO_link
0.6404	0.1151	a16884_megascaffold_1	megascaffold_1||54718492||54730212||NNU_009626-RA||1||CDS||304037065||1599||79.13	54718492	54730212	b57266_PGA_scaffold13	PGA_scaffold13||23468014||23469699||TESI_022479-RA||-1||CDS||2983717641||7323||79.13	23469699	23468014	2.100000e-155	50
1.2691	0.2173	a16884_megascaffold_1	megascaffold_1||54741513||54746439||NNU_009628-RA||-1||CDS||304037083||1601||77.01	54746439	54741513	b57266_PGA_scaffold13	PGA_scaffold13||23461962||23466929||TESI_022478-RA||1||CDS||2983717638||7322||77.01	23461962	23466929	1.000000e-250	100
0.8342	0.1035	a16884_megascaffold_1	megascaffold_1||54753086||54755626||NNU_009629-RA||-1||CDS||304037099||1602||80.89	54755626	54753086	b57266_PGA_scaffold13	PGA_scaffold13||23449962||23458906||TESI_022477-RA||1||CDS||2983717635||7321||80.89	23449962	23458906	7.200000e-242	150
0.5705	0.0801	a16884_megascaffold_1	megascaffold_1||54803311||54805521||NNU_009632-RA||-1||CDS||304037127||1605||82.03	54805521	54803311	b57266_PGA_scaffold13	PGA_scaffold13||23436884||23438964||TESI_022476-RA||1||CDS||2983717632||7320||82.03	23436884	23438964	1.000000e-250	200
3.2519	0.2556	a16884_megascaffold_1	megascaffold_1||54864828||54865994||NNU_009634-RA||1||CDS||304037145||1607||81.05	54864828	54865994	b57266_PGA_scaffold13	PGA_scaffold13||23414153||23414995||TESI_022475-RA||-1||CDS||2983717629||7319||81.05	23414995	23414153	1.800000e-99	250
0.9410	0.2777	a16884_megascaffold_1	megascaffold_1||54945854||54953103||NNU_009636-RA||1||CDS||304037155||1609||80.16	54945854	54953103	b57266_PGA_scaffold13	PGA_scaffold13||23263713||23293117||TESI_022470-RA||-1||CDS||2983717614||7314||80.16	23293117	23263713	1.000000e-250	300
0.9939	0.1272	a16884_megascaffold_1	megascaffold_1||55130197||55131731||NNU_009645-RA||-1||CDS||304037227||1618||85.2	55131731	55130197	b57266_PGA_scaffold13	PGA_scaffold13||23113567||23115363||TESI_022467-RA||1||CDS||2983717605||7311||85.2	23113567	23115363	1.600000e-110	350
0.8126	0.2295	a16884_megascaffold_1	megascaffold_1||55143168||55174533||NNU_009646-RA||1||CDS||304037232||1619||74.8	55143168	55174533	b57266_PGA_scaffold13	PGA_scaffold13||22957519||22958572||TESI_022465-RA||-1||CDS||2983717599||7309||74.8	22958572	22957519	1.000000e-73	400
0.9391	0.1487	a16884_megascaffold_1	megascaffold_1||55178317||55186724||NNU_009647-RA||1||CDS||304037242||1620||80.8	55178317	55186724	b57266_PGA_scaffold13	PGA_scaffold13||22952782||22956170||TESI_022464-RA||-1||CDS||2983717596||7308||80.8	22956170	22952782	2.500000e-144	450
64.9794	1.4183	a16884_megascaffold_1	megascaffold_1||55225329||55232377||NNU_009651-RA||1||CDS||304037270||1624||82.4	55225329	55232377	b57266_PGA_scaffold13	PGA_scaffold13||22922400||22940028||TESI_022459-RA||1||CDS||2983717581||7303||82.4	22922400	22940028	8.000000e-185	500
4.8806	1.1210	a16884_megascaffold_1	megascaffold_1||55291344||55294725||NNU_009654-RA||1||CDS||304037294||1627||88.29	55291344	55294725	b57266_PGA_scaffold13	PGA_scaffold13||22899928||22908986||TESI_022458-RA||-1||CDS||2983717578||7302||88.29	22908986	22899928	2.900000e-72	550
77.2476	1.1109	a16884_megascaffold_1	megascaffold_1||55342609||55342845||NNU_009656-RA||1||CDS||304037315||1629||79.71	55342609	55342845	b57266_PGA_scaffold13	PGA_scaffold13||22879207||22879858||TESI_022457-RA||-1||CDS||2983717575||7301||79.71	22879858	22879207	9.700000e-11	560
19.2492	0.6469	a16884_megascaffold_1	megascaffold_1||55367244||55380678||NNU_009657-RA||-1||CDS||304037321||1630||80.95	55380678	55367244	b57266_PGA_scaffold13	PGA_scaffold13||22816086||22823386||TESI_022455-RA||1||CDS||2983717569||7299||80.95	22816086	22823386	1.800000e-15	574
0.6059	0.1493	a16884_megascaffold_1	megascaffold_1||55423275||55425919||NNU_009658-RA||-1||CDS||304037329||1631||79.23	55425919	55423275	b57266_PGA_scaffold13	PGA_scaffold13||22747495||22750575||TESI_022453-RA||1||CDS||2983717563||7297||79.23	22747495	22750575	7.700000e-175	624
1.0289	0.0975	a16884_megascaffold_1	megascaffold_1||55532019||55535548||NNU_009661-RA||1||CDS||304037347||1634||78.03	55532019	55535548	b57266_PGA_scaffold13	PGA_scaffold13||22719837||22722947||TESI_022451-RA||-1||CDS||2983717557||7295||78.03	22722947	22719837	1.000000e-250	674
0.9832	0.1326	a16884_megascaffold_1	megascaffold_1||55737248||55740557||NNU_009669-RA||1||CDS||304037400||1642||77.31	55737248	55740557	b57266_PGA_scaffold13	PGA_scaffold13||22638460||22647299||TESI_022449-RA||-1||CDS||2983717551||7293||77.31	22647299	22638460	1.000000e-250	724
0.8367	0.1633	a16884_megascaffold_1	megascaffold_1||55794313||55804060||NNU_009673-RA||-1||CDS||304037431||1646||79.36	55804060	55794313	b57266_PGA_scaffold13	PGA_scaffold13||22577705||22593700||TESI_022447-RA||1||CDS||2983717545||7291||79.36	22577705	22593700	1.000000e-250	774
69.2995	1.3238	a16884_megascaffold_1	megascaffold_1||55944476||55954293||NNU_009677-RA||1||CDS||304037456||1650||83.26	55944476	55954293	b57266_PGA_scaffold13	PGA_scaffold13||22512734||22530656||TESI_022445-RA||-1||CDS||2983717539||7289||83.26	22530656	22512734	9.700000e-56	824
0.7410	0.1611	a16884_megascaffold_1	megascaffold_1||56267354||56274175||NNU_009693-RA||-1||CDS||304037576||1666||76.84	56274175	56267354	b57266_PGA_scaffold13	PGA_scaffold13||22210954||22227058||TESI_022429-RA||-1||CDS||2983717491||7273||76.84	22227058	22210954	1.000000e-250	871
###  Mean Ks:  10.5912	Mean Kn: 0.4324
#Ks	Kn	a<db_genome_id>_<chr>	chr1||start1||stop1||name1||strand1||type1||db_feature_id1||genome_order1||percent_id1	start1	stop1	b<db_genome_id>_<chr>	chr2||start2||stop2||name2||strand2||type2||db_feature_id2||genome_order2||percent_id2	start2	stop2	eval	block_score	GEVO_link
0.6789	0.0679	a16884_megascaffold_1	megascaffold_1||55643161||55646530||NNU_009666-RA||-1||CDS||304037376||1639||83.06	55646530	55643161	b57266_PGA_scaffold3	PGA_scaffold3||5822035||5827079||TESI_004535-RA||-1||CDS||2984912664||16874||83.06	5827079	5822035	1.000000e-250	50
0.6674	0.1422	a16884_megascaffold_1	megascaffold_1||55666864||55668303||NNU_009667-RA||1||CDS||304037388||1640||80.84	55666864	55668303	b57266_PGA_scaffold3	PGA_scaffold3||5858138||5859577||TESI_004536-RA||1||CDS||2984912667||16875||80.84	5858138	5859577	1.000000e-250	100
2.4779	0.5549	a16884_megascaffold_1	megascaffold_1||55670709||55671380||NNU_009668-RA||-1||CDS||304037396||1641||80.8	55671380	55670709	b57266_PGA_scaffold3	PGA_scaffold3||5863207||5863830||TESI_004537-RA||-1||CDS||2984912670||16876||80.8	5863830	5863207	1.000000e-49	149
1.0348	0.1682	a16884_megascaffold_1	megascaffold_1||55737248||55740557||NNU_009669-RA||1||CDS||304037400||1642||76.95	55737248	55740557	b57266_PGA_scaffold3	PGA_scaffold3||5883615||5888469||TESI_004538-RA||1||CDS||2984912673||16877||76.95	5883615	5888469	1.000000e-250	199
69.9598	1.2931	a16884_megascaffold_1	megascaffold_1||55777705||55779061||NNU_009671-RA||1||CDS||304037415||1644||82.57	55777705	55779061	b57266_PGA_scaffold3	PGA_scaffold3||5904659||5915208||TESI_004539-RA||1||CDS||2984912676||16878||82.57	5904659	5915208	1.900000e-149	249
23.4702	1.1323	a16884_megascaffold_1	megascaffold_1||55794313||55804060||NNU_009673-RA||-1||CDS||304037431||1646||79.14	55804060	55794313	b57266_PGA_scaffold3	PGA_scaffold3||5922614||5925574||TESI_004540-RA||-1||CDS||2984912679||16879||79.14	5925574	5922614	1.000000e-250	299
1.1919	0.2599	a16884_megascaffold_1	megascaffold_1||55878342||55878860||NNU_009675-RA||1||CDS||304037447||1648||77.06	55878342	55878860	b57266_PGA_scaffold3	PGA_scaffold3||5964405||5968081||TESI_004543-RA||1||CDS||2984912688||16882||77.06	5964405	5968081	5.500000e-72	349
0.7785	0.1408	a16884_megascaffold_1	megascaffold_1||55912592||55914449||NNU_009676-RA||-1||CDS||304037451||1649||77.22	55914449	55912592	b57266_PGA_scaffold3	PGA_scaffold3||5983020||5985257||TESI_004545-RA||-1||CDS||2984912694||16884||77.22	5985257	5983020	1.000000e-250	399
1.0944	0.3397	a16884_megascaffold_1	megascaffold_1||56023274||56024122||NNU_009679-RA||-1||CDS||304037468||1652||67.89	56024122	56023274	b57266_PGA_scaffold3	PGA_scaffold3||6009863||6011255||TESI_004548-RA||-1||CDS||2984912703||16887||67.89	6011255	6009863	4.000000e-91	449
10.3248	1.2188	a16884_megascaffold_1	megascaffold_1||56068038||56082344||NNU_009685-RA||1||CDS||304037507||1658||81.42	56068038	56082344	b57266_PGA_scaffold3	PGA_scaffold3||6035265||6039277||TESI_004550-RA||1||CDS||2984912709||16889||81.42	6035265	6039277	1.000000e-250	499
0.8543	0.1751	a16884_megascaffold_1	megascaffold_1||56317270||56319674||NNU_009694-RA||1||CDS||304037589||1667||76.81	56317270	56319674	b57266_PGA_scaffold3	PGA_scaffold3||6075250||6083392||TESI_004553-RA||1||CDS||2984912718||16892||76.81	6075250	6083392	1.600000e-149	549
1.4659	0.2971	a16884_megascaffold_1	megascaffold_1||56334478||56345770||NNU_009696-RA||-1||CDS||304037604||1669||72.85	56345770	56334478	b57266_PGA_scaffold3	PGA_scaffold3||6084450||6085286||TESI_004554-RA||-1||CDS||2984912721||16893||72.85	6085286	6084450	3.100000e-133	599
9.4736	0.4976	a16884_megascaffold_1	megascaffold_1||56486845||56487955||NNU_009704-RA||-1||CDS||304037660||1677||86.73	56487955	56486845	b57266_PGA_scaffold3	PGA_scaffold3||6088717||6089474||TESI_004555-RA||-1||CDS||2984912724||16894||86.73	6089474	6088717	1.300000e-30	628
1.0719	0.0811	a16884_megascaffold_1	megascaffold_1||56677962||56681934||NNU_009710-RA||-1||CDS||304037716||1683||87.86	56681934	56677962	b57266_PGA_scaffold3	PGA_scaffold3||6096029||6102526||TESI_004556-RA||-1||CDS||2984912727||16895||87.86	6102526	6096029	2.100000e-192	678
61.6693	0.4987	a16884_megascaffold_1	megascaffold_1||56865112||56866295||NNU_009718-RA||-1||CDS||304037776||1691||82.03	56866295	56865112	b57266_PGA_scaffold3	PGA_scaffold3||6128978||6129541||TESI_004558-RA||1||CDS||2984912733||16897||82.03	6128978	6129541	3.000000e-96	728
0.8162	0.0861	a16884_megascaffold_1	megascaffold_1||57084418||57108827||NNU_009724-RA||1||CDS||304037823||1697||84.24	57084418	57108827	b57266_PGA_scaffold3	PGA_scaffold3||6214864||6226429||TESI_004561-RA||1||CDS||2984912742||16900||84.24	6214864	6226429	1.000000e-250	778
1.2717	0.2341	a16884_megascaffold_1	megascaffold_1||57117522||57119031||NNU_009725-RA||1||CDS||304037835||1698||70.6	57117522	57119031	b57266_PGA_scaffold3	PGA_scaffold3||6233575||6235356||TESI_004562-RA||1||CDS||2984912745||16901||70.6	6233575	6235356	2.600000e-75	828
2.3397	0.5949	a16884_megascaffold_1	megascaffold_1||57138464||57142824||NNU_009726-RA||-1||CDS||304037845||1699||59.43	57142824	57138464	b57266_PGA_scaffold3	PGA_scaffold3||6245510||6251387||TESI_004563-RA||-1||CDS||2984912748||16902||59.43	6251387	6245510	2.000000e-68	878
###  Mean Ks:  10.6740	Mean Kn: 0.3216
#Ks	Kn	a<db_genome_id>_<chr>	chr1||start1||stop1||name1||strand1||type1||db_feature_id1||genome_order1||percent_id1	start1	stop1	b<db_genome_id>_<chr>	chr2||start2||stop2||name2||strand2||type2||db_feature_id2||genome_order2||percent_id2	start2	stop2	eval	block_score	GEVO_link
1.0009	0.3199	a16884_megascaffold_1	megascaffold_1||57499495||57501653||NNU_009744-RA||-1||CDS||304037987||1717||72.97	57501653	57499495	b57266_PGA_scaffold6	PGA_scaffold6||38750835||38766077||TESI_011630-RA||1||CDS||2985624036||24421||72.97	38750835	38766077	2.800000e-74	50
1.6437	0.5177	a16884_megascaffold_1	megascaffold_1||57594150||57622406||NNU_009746-RA||1||CDS||304038002||1719||73.74	57594150	57622406	b57266_PGA_scaffold6	PGA_scaffold6||38714043||38721871||TESI_011629-RA||-1||CDS||2985624033||24420||73.74	38721871	38714043	2.100000e-35	84
68.1151	0.7076	a16884_megascaffold_1	megascaffold_1||57673364||57675178||NNU_009749-RA||1||CDS||304038035||1722||57.3	57673364	57675178	b57266_PGA_scaffold6	PGA_scaffold6||38687414||38689537||TESI_011628-RA||-1||CDS||2985624030||24419||57.3	38689537	38687414	4.100000e-09	92
1.7325	0.3545	a16884_megascaffold_1	megascaffold_1||57877478||57878278||NNU_009756-RA||1||CDS||304038086||1729||70.38	57877478	57878278	b57266_PGA_scaffold6	PGA_scaffold6||38662190||38663032||TESI_011627-RA||-1||CDS||2985624027||24418||70.38	38663032	38662190	7.600000e-86	142
0.7673	0.0632	a16884_megascaffold_1	megascaffold_1||57981645||57988764||NNU_009762-RA||1||CDS||304038132||1735||83.53	57981645	57988764	b57266_PGA_scaffold6	PGA_scaffold6||38599086||38607608||TESI_011624-RA||-1||CDS||2985624018||24415||83.53	38607608	38599086	1.000000e-250	192
0.6308	0.1129	a16884_megascaffold_1	megascaffold_1||58002866||58008882||NNU_009763-RA||-1||CDS||304038143||1736||81.67	58008882	58002866	b57266_PGA_scaffold6	PGA_scaffold6||38555835||38563674||TESI_011623-RA||-1||CDS||2985624015||24414||81.67	38563674	38555835	1.000000e-250	242
0.8279	0.1751	a16884_megascaffold_1	megascaffold_1||58431789||58433092||NNU_009774-RA||-1||CDS||304038228||1747||80.93	58433092	58431789	b57266_PGA_scaffold6	PGA_scaffold6||38342848||38344068||TESI_011616-RA||1||CDS||2985623994||24407||80.93	38342848	38344068	1.700000e-123	289
###  Mean Ks:  4.8047	Mean Kn: 0.4222
#Ks	Kn	a<db_genome_id>_<chr>	chr1||start1||stop1||name1||strand1||type1||db_feature_id1||genome_order1||percent_id1	start1	stop1	b<db_genome_id>_<chr>	chr2||start2||stop2||name2||strand2||type2||db_feature_id2||genome_order2||percent_id2	start2	stop2	eval	block_score	GEVO_link
23.5862	1.4195	a16884_megascaffold_1	megascaffold_1||58625895||58636579||NNU_009781-RA||1||CDS||304038291||1754||85.33	58625895	58636579	b57266_PGA_scaffold2	PGA_scaffold2||50166607||50183642||TESI_003933-RA||1||CDS||2984645534||15836||85.33	50166607	50183642	2.200000e-104	50
1.0665	0.2421	a16884_megascaffold_1	megascaffold_1||58701950||58714415||NNU_009782-RA||-1||CDS||304038297||1755||88.81	58714415	58701950	b57266_PGA_scaffold2	PGA_scaffold2||50208702||50224784||TESI_003937-RA||-1||CDS||2984645546||15840||88.81	50224784	50208702	1.000000e-250	100
1.0587	0.2600	a16884_megascaffold_1	megascaffold_1||58772196||58773223||NNU_009784-RA||-1||CDS||304038314||1757||73.03	58773223	58772196	b57266_PGA_scaffold2	PGA_scaffold2||50259146||50268540||TESI_003938-RA||-1||CDS||2984645549||15841||73.03	50268540	50259146	3.300000e-177	150
1.5581	0.4065	a16884_megascaffold_1	megascaffold_1||58938423||58946027||NNU_009790-RA||-1||CDS||304038362||1763||74.39	58946027	58938423	b57266_PGA_scaffold2	PGA_scaffold2||50276110||50288082||TESI_003939-RA||-1||CDS||2984645552||15842||74.39	50288082	50276110	6.100000e-160	200
0.4999	0.0375	a16884_megascaffold_1	megascaffold_1||59101750||59105490||NNU_009795-RA||-1||CDS||304038401||1768||90.48	59105490	59101750	b57266_PGA_scaffold2	PGA_scaffold2||50340598||50343684||TESI_003940-RA||-1||CDS||2984645555||15843||90.48	50343684	50340598	1.400000e-132	250
1.0589	0.1675	a16884_megascaffold_1	megascaffold_1||59356219||59362120||NNU_009803-RA||-1||CDS||304038455||1776||83.86	59362120	59356219	b57266_PGA_scaffold2	PGA_scaffold2||50492137||50498364||TESI_003943-RA||-1||CDS||2984645564||15846||83.86	50498364	50492137	1.900000e-229	300
###  Mean Ks:  24.0016	Mean Kn: 0.7012
#Ks	Kn	a<db_genome_id>_<chr>	chr1||start1||stop1||name1||strand1||type1||db_feature_id1||genome_order1||percent_id1	start1	stop1	b<db_genome_id>_<chr>	chr2||start2||stop2||name2||strand2||type2||db_feature_id2||genome_order2||percent_id2	start2	stop2	eval	block_score	GEVO_link
63.1798	1.2682	a16884_megascaffold_1	megascaffold_1||58701950||58714415||NNU_009782-RA||-1||CDS||304038297||1755||86.76	58714415	58701950	b57266_PGA_scaffold6	PGA_scaffold6||39466103||39469508||TESI_011651-RA||1||CDS||2985624099||24442||86.76	39466103	39469508	1.400000e-119	50
1.0790	0.2488	a16884_megascaffold_1	megascaffold_1||58772196||58773223||NNU_009784-RA||-1||CDS||304038314||1757||74.59	58773223	58772196	b57266_PGA_scaffold6	PGA_scaffold6||39674968||39686729||TESI_011656-RA||-1||CDS||2985624114||24447||74.59	39686729	39674968	5.000000e-182	100
66.1315	1.2023	a16884_megascaffold_1	megascaffold_1||58874318||58876066||NNU_009788-RA||-1||CDS||304038353||1761||70.25	58876066	58874318	b57266_PGA_scaffold6	PGA_scaffold6||39716446||39720383||TESI_011657-RA||-1||CDS||2985624117||24448||70.25	39720383	39716446	5.000000e-185	150
1.2344	0.3084	a16884_megascaffold_1	megascaffold_1||58938423||58946027||NNU_009790-RA||-1||CDS||304038362||1763||75.84	58946027	58938423	b57266_PGA_scaffold6	PGA_scaffold6||39722483||39725938||TESI_011658-RA||-1||CDS||2985624120||24449||75.84	39725938	39722483	1.300000e-166	200
0.6483	0.0226	a16884_megascaffold_1	megascaffold_1||59101750||59105490||NNU_009795-RA||-1||CDS||304038401||1768||90.76	59105490	59101750	b57266_PGA_scaffold6	PGA_scaffold6||39732144||39741280||TESI_011659-RA||-1||CDS||2985624123||24450||90.76	39741280	39732144	1.100000e-133	250
11.7365	1.1569	a16884_megascaffold_1	megascaffold_1||59356219||59362120||NNU_009803-RA||-1||CDS||304038455||1776||84.68	59362120	59356219	b57266_PGA_scaffold6	PGA_scaffold6||39784193||39790548||TESI_011660-RA||-1||CDS||2985624126||24451||84.68	39790548	39784193	7.600000e-64	300
###  Mean Ks:  0.8921	Mean Kn: 0.1810
#Ks	Kn	a<db_genome_id>_<chr>	chr1||start1||stop1||name1||strand1||type1||db_feature_id1||genome_order1||percent_id1	start1	stop1	b<db_genome_id>_<chr>	chr2||start2||stop2||name2||strand2||type2||db_feature_id2||genome_order2||percent_id2	start2	stop2	eval	block_score	GEVO_link
0.6944	0.0821	a16884_megascaffold_1	megascaffold_1||59536651||59538594||NNU_005340-RA||1||CDS||304034083||1780||82.89	59536651	59538594	b57266_PGA_scaffold17	PGA_scaffold17||792759||795362||TESI_026163-RA||-1||CDS||2984213709||11129||82.89	795362	792759	1.000000e-250	50
1.0889	0.1670	a16884_megascaffold_1	megascaffold_1||59556333||59561646||NNU_005339-RA||1||CDS||304034075||1781||74.53	59556333	59561646	b57266_PGA_scaffold17	PGA_scaffold17||775193||783835||TESI_026162-RA||-1||CDS||2984213706||11128||74.53	783835	775193	1.000000e-250	100
0.7912	0.1455	a16884_megascaffold_1	megascaffold_1||59716292||59737648||NNU_005335-RA||1||CDS||304034042||1785||78.21	59716292	59737648	b57266_PGA_scaffold17	PGA_scaffold17||658274||678570||TESI_026159-RA||-1||CDS||2984213697||11125||78.21	678570	658274	1.000000e-250	150
0.8428	0.1191	a16884_megascaffold_1	megascaffold_1||59770077||59773680||NNU_005333-RA||-1||CDS||304034028||1787||87.5	59773680	59770077	b57266_PGA_scaffold17	PGA_scaffold17||537777||547876||TESI_026155-RA||1||CDS||2984213685||11121||87.5	537777	547876	7.800000e-86	200
0.7596	0.1240	a16884_megascaffold_1	megascaffold_1||59866817||59871194||NNU_005332-RA||1||CDS||304034019||1788||80.12	59866817	59871194	b57266_PGA_scaffold17	PGA_scaffold17||511575||515807||TESI_026154-RA||-1||CDS||2984213682||11120||80.12	515807	511575	1.000000e-250	250
1.9591	0.5955	a16884_megascaffold_1	megascaffold_1||60008989||60027950||NNU_005327-RA||1||CDS||304033970||1793||82.14	60008989	60027950	b57266_PGA_scaffold17	PGA_scaffold17||478377||483968||TESI_026152-RA||-1||CDS||2984213676||11118||82.14	483968	478377	4.200000e-93	300
0.7625	0.1709	a16884_megascaffold_1	megascaffold_1||60032573||60054258||NNU_005326-RA||1||CDS||304033954||1794||82.19	60032573	60054258	b57266_PGA_scaffold17	PGA_scaffold17||439517||442195||TESI_026151-RA||-1||CDS||2984213673||11117||82.19	442195	439517	1.000000e-250	350
1.2108	0.2245	a16884_megascaffold_1	megascaffold_1||60231161||60235050||NNU_005320-RA||1||CDS||304033901||1800||77.86	60231161	60235050	b57266_PGA_scaffold17	PGA_scaffold17||402512||403703||TESI_026145-RA||-1||CDS||2984213655||11111||77.86	403703	402512	8.400000e-193	400
0.7468	0.1980	a16884_megascaffold_1	megascaffold_1||60399546||60406519||NNU_005316-RA||1||CDS||304033866||1804||74.92	60399546	60406519	b57266_PGA_scaffold17	PGA_scaffold17||375764||382275||TESI_026144-RA||-1||CDS||2984213652||11110||74.92	382275	375764	1.900000e-213	450
0.9172	0.0867	a16884_megascaffold_1	megascaffold_1||60585028||60587013||NNU_005311-RA||-1||CDS||304033827||1809||81.88	60587013	60585028	b57266_PGA_scaffold17	PGA_scaffold17||362657||367575||TESI_026142-RA||1||CDS||2984213646||11108||81.88	362657	367575	1.000000e-250	500
0.7151	0.1405	a16884_megascaffold_1	megascaffold_1||60697144||60705079||NNU_005309-RA||1||CDS||304033804||1811||84.84	60697144	60705079	b57266_PGA_scaffold17	PGA_scaffold17||318272||333851||TESI_026141-RA||-1||CDS||2984213643||11107||84.84	333851	318272	1.300000e-213	550
0.8906	0.0627	a16884_megascaffold_1	megascaffold_1||60875108||60885701||NNU_005306-RA||1||CDS||304033780||1814||83.5	60875108	60885701	b57266_PGA_scaffold17	PGA_scaffold17||265568||274530||TESI_026138-RA||-1||CDS||2984213634||11104||83.5	274530	265568	1.000000e-250	600
0.4505	0.0826	a16884_megascaffold_1	megascaffold_1||60918440||60927033||NNU_005304-RA||1||CDS||304033769||1816||85.78	60918440	60927033	b57266_PGA_scaffold17	PGA_scaffold17||233701||235864||TESI_026137-RA||-1||CDS||2984213631||11103||85.78	235864	233701	2.600000e-67	650
0.6725	0.1155	a16884_megascaffold_1	megascaffold_1||61045536||61048583||NNU_005300-RA||1||CDS||304033744||1820||80.71	61045536	61048583	b57266_PGA_scaffold17	PGA_scaffold17||113846||116875||TESI_026134-RA||-1||CDS||2984213622||11100||80.71	116875	113846	1.000000e-250	700
0.8792	0.4009	a16884_megascaffold_1	megascaffold_1||61139323||61145506||NNU_005296-RA||-1||CDS||304033711||1824||64.43	61145506	61139323	b57266_PGA_scaffold17	PGA_scaffold17||91717||98793||TESI_026133-RA||1||CDS||2984213619||11099||64.43	91717	98793	1.000000e-250	750
###  Mean Ks:  22.9212	Mean Kn: 0.6717
#Ks	Kn	a<db_genome_id>_<chr>	chr1||start1||stop1||name1||strand1||type1||db_feature_id1||genome_order1||percent_id1	start1	stop1	b<db_genome_id>_<chr>	chr2||start2||stop2||name2||strand2||type2||db_feature_id2||genome_order2||percent_id2	start2	stop2	eval	block_score	GEVO_link
67.6046	1.1069	a16884_megascaffold_1	megascaffold_1||59536651||59538594||NNU_005340-RA||1||CDS||304034083||1780||73.63	59536651	59538594	b57266_PGA_scaffold3	PGA_scaffold3||18018441||18019825||TESI_005071-RA||-1||CDS||2984914272||17410||73.63	18019825	18018441	4.900000e-69	50
63.4598	1.1988	a16884_megascaffold_1	megascaffold_1||59608093||59644171||NNU_005337-RA||-1||CDS||304034063||1783||84.97	59644171	59608093	b57266_PGA_scaffold3	PGA_scaffold3||17994341||18005130||TESI_005069-RA||1||CDS||2984914266||17408||84.97	17994341	18005130	6.900000e-198	100
0.4378	0.0541	a16884_megascaffold_1	megascaffold_1||60344517||60352042||NNU_005318-RA||1||CDS||304033885||1802||89.54	60344517	60352042	b57266_PGA_scaffold3	PGA_scaffold3||17957681||17965662||TESI_005068-RA||-1||CDS||2984914263||17407||89.54	17965662	17957681	8.200000e-150	147
1.0715	0.0926	a16884_megascaffold_1	megascaffold_1||60875108||60885701||NNU_005306-RA||1||CDS||304033780||1814||82.91	60875108	60885701	b57266_PGA_scaffold3	PGA_scaffold3||17926690||17938297||TESI_005067-RA||1||CDS||2984914260||17406||82.91	17926690	17938297	1.000000e-250	194
3.2898	1.3776	a16884_megascaffold_1	megascaffold_1||60942405||60951834||NNU_005303-RA||1||CDS||304033760||1817||90.0	60942405	60951834	b57266_PGA_scaffold3	PGA_scaffold3||17827123||17830905||TESI_005065-RA||1||CDS||2984914254||17404||90.0	17827123	17830905	2.000000e-86	244
1.6634	0.1999	a16884_megascaffold_1	megascaffold_1||61166152||61168248||NNU_005295-RA||-1||CDS||304033703||1825||69.33	61168248	61166152	b57266_PGA_scaffold3	PGA_scaffold3||17815747||17816448||TESI_005064-RA||1||CDS||2984914251||17403||69.33	17815747	17816448	9.300000e-113	294
###  Mean Ks:  0.9127	Mean Kn: 0.1527
#Ks	Kn	a<db_genome_id>_<chr>	chr1||start1||stop1||name1||strand1||type1||db_feature_id1||genome_order1||percent_id1	start1	stop1	b<db_genome_id>_<chr>	chr2||start2||stop2||name2||strand2||type2||db_feature_id2||genome_order2||percent_id2	start2	stop2	eval	block_score	GEVO_link
0.6923	0.0858	a16884_megascaffold_1	megascaffold_1||59536651||59538594||NNU_005340-RA||1||CDS||304034083||1780||82.52	59536651	59538594	b57266_PGA_scaffold5	PGA_scaffold5||31369896||31377798||TESI_008989-RA||-1||CDS||2985358124||21690||82.52	31377798	31369896	1.000000e-250	50
1.7080	0.1909	a16884_megascaffold_1	megascaffold_1||59556333||59561646||NNU_005339-RA||1||CDS||304034075||1781||72.16	59556333	59561646	b57266_PGA_scaffold5	PGA_scaffold5||31340602||31356084||TESI_008988-RA||-1||CDS||2985358121||21689||72.16	31356084	31340602	4.600000e-221	100
0.8146	0.2058	a16884_megascaffold_1	megascaffold_1||59716292||59737648||NNU_005335-RA||1||CDS||304034042||1785||80.45	59716292	59737648	b57266_PGA_scaffold5	PGA_scaffold5||31294413||31311566||TESI_008986-RA||-1||CDS||2985358115||21687||80.45	31311566	31294413	1.000000e-250	150
0.7495	0.1315	a16884_megascaffold_1	megascaffold_1||59866817||59871194||NNU_005332-RA||1||CDS||304034019||1788||78.87	59866817	59871194	b57266_PGA_scaffold5	PGA_scaffold5||31251101||31255684||TESI_008985-RA||-1||CDS||2985358112||21686||78.87	31255684	31251101	1.000000e-250	200
1.1784	0.2206	a16884_megascaffold_1	megascaffold_1||60008989||60027950||NNU_005327-RA||1||CDS||304033970||1793||84.47	60008989	60027950	b57266_PGA_scaffold5	PGA_scaffold5||31231838||31248584||TESI_008984-RA||-1||CDS||2985358109||21685||84.47	31248584	31231838	3.800000e-123	250
0.8056	0.2226	a16884_megascaffold_1	megascaffold_1||60136737||60138448||NNU_005323-RA||1||CDS||304033931||1797||74.1	60136737	60138448	b57266_PGA_scaffold5	PGA_scaffold5||31168343||31180514||TESI_008982-RA||-1||CDS||2985358103||21683||74.1	31180514	31168343	1.200000e-167	300
0.7005	0.1327	a16884_megascaffold_1	megascaffold_1||60171824||60184410||NNU_005321-RA||-1||CDS||304033911||1799||85.27	60184410	60171824	b57266_PGA_scaffold5	PGA_scaffold5||31153740||31166377||TESI_008981-RA||1||CDS||2985358100||21682||85.27	31153740	31166377	1.000000e-250	350
0.7966	0.2294	a16884_megascaffold_1	megascaffold_1||60399546||60406519||NNU_005316-RA||1||CDS||304033866||1804||75.28	60399546	60406519	b57266_PGA_scaffold5	PGA_scaffold5||31109215||31124469||TESI_008979-RA||-1||CDS||2985358094||21680||75.28	31124469	31109215	7.000000e-115	400
0.8636	0.0187	a16884_megascaffold_1	megascaffold_1||60942405||60951834||NNU_005303-RA||1||CDS||304033760||1817||87.72	60942405	60951834	b57266_PGA_scaffold5	PGA_scaffold5||31043354||31068013||TESI_008976-RA||-1||CDS||2985358085||21677||87.72	31068013	31043354	3.500000e-73	447
0.7581	0.0557	a16884_megascaffold_1	megascaffold_1||61121853||61122936||NNU_005297-RA||1||CDS||304033717||1823||82.65	61121853	61122936	b57266_PGA_scaffold5	PGA_scaffold5||31037169||31038304||TESI_008975-RA||-1||CDS||2985358082||21676||82.65	31038304	31037169	8.600000e-248	497
0.9720	0.1859	a16884_megascaffold_1	megascaffold_1||61244700||61250731||NNU_005293-RA||-1||CDS||304033678||1827||74.36	61250731	61244700	b57266_PGA_scaffold5	PGA_scaffold5||31023619||31027595||TESI_008974-RA||1||CDS||2985358079||21675||74.36	31023619	31027595	1.300000e-199	547
###  Mean Ks:  9.7020	Mean Kn: 0.4432
#Ks	Kn	a<db_genome_id>_<chr>	chr1||start1||stop1||name1||strand1||type1||db_feature_id1||genome_order1||percent_id1	start1	stop1	b<db_genome_id>_<chr>	chr2||start2||stop2||name2||strand2||type2||db_feature_id2||genome_order2||percent_id2	start2	stop2	eval	block_score	GEVO_link
18.6565	1.1220	a16884_megascaffold_1	megascaffold_1||59556333||59561646||NNU_005339-RA||1||CDS||304034075||1781||72.26	59556333	59561646	b57266_PGA_scaffold8	PGA_scaffold8||21684955||21689683||TESI_014979-RA||1||CDS||2986209634||27957||72.26	21684955	21689683	1.400000e-159	50
1.6109	0.3223	a16884_megascaffold_1	megascaffold_1||59608093||59644171||NNU_005337-RA||-1||CDS||304034063||1783||85.96	59644171	59608093	b57266_PGA_scaffold8	PGA_scaffold8||21692913||21707396||TESI_014980-RA||-1||CDS||2986209637||27958||85.96	21707396	21692913	2.400000e-112	100
0.8442	0.0529	a16884_megascaffold_1	megascaffold_1||59698178||59711325||NNU_005336-RA||1||CDS||304034055||1784||88.06	59698178	59711325	b57266_PGA_scaffold8	PGA_scaffold8||21766288||21774183||TESI_014984-RA||1||CDS||2986209649||27962||88.06	21766288	21774183	2.600000e-207	150
1.3227	0.3544	a16884_megascaffold_1	megascaffold_1||59716292||59737648||NNU_005335-RA||1||CDS||304034042||1785||78.18	59716292	59737648	b57266_PGA_scaffold8	PGA_scaffold8||21821863||21833737||TESI_014989-RA||1||CDS||2986209664||27967||78.18	21821863	21833737	1.000000e-250	200
76.2452	0.4178	a16884_megascaffold_1	megascaffold_1||59770077||59773680||NNU_005333-RA||-1||CDS||304034028||1787||85.04	59773680	59770077	b57266_PGA_scaffold8	PGA_scaffold8||21895728||21901655||TESI_014996-RA||-1||CDS||2986209685||27974||85.04	21901655	21895728	7.000000e-30	229
16.5541	1.3529	a16884_megascaffold_1	megascaffold_1||59895575||59900602||NNU_005331-RA||-1||CDS||304034008||1789||67.6	59900602	59895575	b57266_PGA_scaffold8	PGA_scaffold8||21917770||21920694||TESI_014997-RA||1||CDS||2986209688||27975||67.6	21917770	21920694	7.600000e-32	260
0.6815	0.0347	a16884_megascaffold_1	megascaffold_1||59964750||59968838||NNU_005328-RA||-1||CDS||304033983||1792||86.76	59968838	59964750	b57266_PGA_scaffold8	PGA_scaffold8||21925347||21931737||TESI_014999-RA||-1||CDS||2986209694||27977||86.76	21931737	21925347	1.000000e-250	310
2.6714	1.1551	a16884_megascaffold_1	megascaffold_1||60032573||60054258||NNU_005326-RA||1||CDS||304033954||1794||81.53	60032573	60054258	b57266_PGA_scaffold8	PGA_scaffold8||21940862||21942092||TESI_015000-RA||1||CDS||2986209697||27978||81.53	21940862	21942092	6.000000e-136	360
0.4244	0.0632	a16884_megascaffold_1	megascaffold_1||60344517||60352042||NNU_005318-RA||1||CDS||304033885||1802||88.14	60344517	60352042	b57266_PGA_scaffold8	PGA_scaffold8||21960348||21971149||TESI_015002-RA||1||CDS||2986209703||27980||88.14	21960348	21971149	3.000000e-195	410
0.4633	0.1164	a16884_megascaffold_1	megascaffold_1||60716574||60719799||NNU_005308-RA||-1||CDS||304033798||1812||84.8	60719799	60716574	b57266_PGA_scaffold8	PGA_scaffold8||22025467||22034394||TESI_015004-RA||1||CDS||2986209709||27982||84.8	22025467	22034394	1.600000e-85	200
4.9321	0.1237	a16884_megascaffold_1	megascaffold_1||60942405||60951834||NNU_005303-RA||1||CDS||304033760||1817||87.46	60942405	60951834	b57266_PGA_scaffold8	PGA_scaffold8||22064039||22081090||TESI_015007-RA||-1||CDS||2986209718||27985||87.46	22081090	22064039	4.000000e-96	510
0.8010	0.3822	a16884_megascaffold_1	megascaffold_1||61015206||61016423||NNU_005301-RA||-1||CDS||304033749||1819||71.91	61016423	61015206	b57266_PGA_scaffold8	PGA_scaffold8||22160286||22165292||TESI_015012-RA||-1||CDS||2986209733||27990||71.91	22165292	22160286	2.100000e-110	560
0.9183	0.2634	a16884_megascaffold_1	megascaffold_1||61110360||61116914||NNU_005298-RA||1||CDS||304033726||1822||74.41	61110360	61116914	b57266_PGA_scaffold8	PGA_scaffold8||22176127||22183941||TESI_015013-RA||1||CDS||2986209736||27991||74.41	22176127	22183941	6.600000e-136	610
###  Mean Ks:  12.7079	Mean Kn: 0.4295
#Ks	Kn	a<db_genome_id>_<chr>	chr1||start1||stop1||name1||strand1||type1||db_feature_id1||genome_order1||percent_id1	start1	stop1	b<db_genome_id>_<chr>	chr2||start2||stop2||name2||strand2||type2||db_feature_id2||genome_order2||percent_id2	start2	stop2	eval	block_score	GEVO_link
0.9173	0.1199	a16884_megascaffold_1	megascaffold_1||61514891||61517003||NNU_005287-RA||-1||CDS||304033627||1833||78.17	61517003	61514891	b57266_PGA_scaffold17	PGA_scaffold17||792759||795362||TESI_026163-RA||-1||CDS||2984213709||11129||78.17	795362	792759	1.000000e-250	50
3.0365	1.1094	a16884_megascaffold_1	megascaffold_1||61600919||61621274||NNU_005284-RA||-1||CDS||304033606||1836||76.15	61621274	61600919	b57266_PGA_scaffold17	PGA_scaffold17||815866||816337||TESI_026164-RA||-1||CDS||2984213712||11130||76.15	816337	815866	1.100000e-44	94
0.9526	0.2587	a16884_megascaffold_1	megascaffold_1||61687982||61691373||NNU_005282-RA||-1||CDS||304033581||1838||76.19	61691373	61687982	b57266_PGA_scaffold17	PGA_scaffold17||823198||829222||TESI_026165-RA||-1||CDS||2984213715||11131||76.19	829222	823198	1.000000e-250	144
2.2600	0.3105	a16884_megascaffold_1	megascaffold_1||61819931||61822521||NNU_005279-RA||-1||CDS||304033554||1841||73.07	61822521	61819931	b57266_PGA_scaffold17	PGA_scaffold17||889733||893136||TESI_026169-RA||-1||CDS||2984213727||11135||73.07	893136	889733	8.600000e-130	194
66.8427	0.4381	a16884_megascaffold_1	megascaffold_1||61843978||61846404||NNU_005278-RA||-1||CDS||304033546||1842||57.66	61846404	61843978	b57266_PGA_scaffold17	PGA_scaffold17||962972||964529||TESI_026173-RA||-1||CDS||2984213739||11139||57.66	964529	962972	1.500000e-31	224
0.9166	0.2621	a16884_megascaffold_1	megascaffold_1||61886708||61890468||NNU_005276-RA||1||CDS||304033532||1844||79.26	61886708	61890468	b57266_PGA_scaffold17	PGA_scaffold17||997708||1001807||TESI_026175-RA||1||CDS||2984213745||11141||79.26	997708	1001807	5.500000e-134	274
1.4151	0.1317	a16884_megascaffold_1	megascaffold_1||61910937||61912343||NNU_005275-RA||-1||CDS||304033523||1845||83.23	61912343	61910937	b57266_PGA_scaffold17	PGA_scaffold17||1004466||1005421||TESI_026176-RA||-1||CDS||2984213748||11142||83.23	1005421	1004466	7.100000e-236	324
70.4067	1.1448	a16884_megascaffold_1	megascaffold_1||61927810||61948169||NNU_005274-RA||-1||CDS||304033508||1846||87.34	61948169	61927810	b57266_PGA_scaffold17	PGA_scaffold17||1009816||1028090||TESI_026177-RA||-1||CDS||2984213751||11143||87.34	1028090	1009816	3.800000e-122	374
0.7217	0.1500	a16884_megascaffold_1	megascaffold_1||62028329||62043459||NNU_005273-RA||1||CDS||304033491||1847||79.53	62028329	62043459	b57266_PGA_scaffold17	PGA_scaffold17||1065500||1085321||TESI_026182-RA||1||CDS||2984213766||11148||79.53	1065500	1085321	1.000000e-250	424
0.9309	0.1127	a16884_megascaffold_1	megascaffold_1||62069035||62072505||NNU_005271-RA||-1||CDS||304033477||1849||76.85	62072505	62069035	b57266_PGA_scaffold17	PGA_scaffold17||1091179||1093599||TESI_026183-RA||-1||CDS||2984213769||11149||76.85	1093599	1091179	1.000000e-250	474
0.4954	0.0666	a16884_megascaffold_1	megascaffold_1||62087154||62090653||NNU_005270-RA||-1||CDS||304033465||1850||86.05	62090653	62087154	b57266_PGA_scaffold17	PGA_scaffold17||1099369||1105640||TESI_026184-RA||-1||CDS||2984213772||11150||86.05	1105640	1099369	3.000000e-236	524
0.3993	0.0500	a16884_megascaffold_1	megascaffold_1||62096175||62103173||NNU_005269-RA||-1||CDS||304033457||1851||88.73	62103173	62096175	b57266_PGA_scaffold17	PGA_scaffold17||1130020||1134285||TESI_026186-RA||-1||CDS||2984213778||11152||88.73	1134285	1130020	1.600000e-127	574
1.3432	0.0240	a16884_megascaffold_1	megascaffold_1||62105090||62108022||NNU_005268-RA||1||CDS||304033447||1852||85.27	62105090	62108022	b57266_PGA_scaffold17	PGA_scaffold17||1135801||1138863||TESI_026187-RA||1||CDS||2984213781||11153||85.27	1135801	1138863	1.000000e-250	624
15.7801	0.9786	a16884_megascaffold_1	megascaffold_1||62142019||62147347||NNU_005267-RA||-1||CDS||304033440||1853||89.68	62147347	62142019	b57266_PGA_scaffold17	PGA_scaffold17||1142381||1152886||TESI_026188-RA||-1||CDS||2984213784||11154||89.68	1152886	1142381	1.600000e-38	661
0.8999	0.1717	a16884_megascaffold_1	megascaffold_1||62347677||62350887||NNU_005262-RA||1||CDS||304033392||1858||77.95	62347677	62350887	b57266_PGA_scaffold17	PGA_scaffold17||1250786||1262008||TESI_026191-RA||-1||CDS||2984213793||11157||77.95	1262008	1250786	1.000000e-250	711
0.8405	0.1755	a16884_megascaffold_1	megascaffold_1||62520072||62542720||NNU_005258-RA||1||CDS||304033354||1862||79.13	62520072	62542720	b57266_PGA_scaffold17	PGA_scaffold17||1316130||1332573||TESI_026195-RA||1||CDS||2984213805||11161||79.13	1316130	1332573	1.000000e-250	761
0.7558	0.0559	a16884_megascaffold_1	megascaffold_1||62557061||62568315||NNU_005257-RA||1||CDS||304033341||1863||85.11	62557061	62568315	b57266_PGA_scaffold17	PGA_scaffold17||1347241||1350909||TESI_026198-RA||1||CDS||2984213814||11164||85.11	1347241	1350909	1.300000e-138	811
0.7043	0.1952	a16884_megascaffold_1	megascaffold_1||62590953||62620108||NNU_005255-RA||-1||CDS||304033313||1865||75.13	62620108	62590953	b57266_PGA_scaffold17	PGA_scaffold17||1364849||1386869||TESI_026201-RA||-1||CDS||2984213823||11167||75.13	1386869	1364849	3.500000e-165	861
63.9449	0.6059	a16884_megascaffold_1	megascaffold_1||62640748||62643791||NNU_005254-RA||1||CDS||304033302||1866||71.49	62640748	62643791	b57266_PGA_scaffold17	PGA_scaffold17||1394310||1396061||TESI_026202-RA||1||CDS||2984213826||11168||71.49	1394310	1396061	4.200000e-66	911
0.8277	0.0839	a16884_megascaffold_1	megascaffold_1||62865306||62870403||NNU_005245-RA||-1||CDS||304033214||1875||80.56	62870403	62865306	b57266_PGA_scaffold17	PGA_scaffold17||1462130||1467699||TESI_026205-RA||1||CDS||2984213835||11171||80.56	1462130	1467699	1.000000e-250	961
2.2958	1.7444	a16884_megascaffold_1	megascaffold_1||62885458||62885915||NNU_005244-RA||-1||CDS||304033203||1876||68.25	62885915	62885458	b57266_PGA_scaffold17	PGA_scaffold17||1537489||1544987||TESI_026212-RA||1||CDS||2984213856||11178||68.25	1537489	1544987	2.200000e-17	977
1.6091	0.4303	a16884_megascaffold_1	megascaffold_1||63040694||63061457||NNU_005240-RA||1||CDS||304033160||1880||75.77	63040694	63061457	b57266_PGA_scaffold17	PGA_scaffold17||1573563||1603208||TESI_026213-RA||1||CDS||2984213859||11179||75.77	1573563	1603208	1.000000e-250	1027
0.7023	0.1544	a16884_megascaffold_1	megascaffold_1||63108128||63118930||NNU_005238-RA||1||CDS||304033143||1882||85.32	63108128	63118930	b57266_PGA_scaffold17	PGA_scaffold17||1605180||1616042||TESI_026214-RA||1||CDS||2984213862||11180||85.32	1605180	1616042	3.600000e-153	1077
0.6519	0.1409	a16884_megascaffold_1	megascaffold_1||63130446||63137764||NNU_005237-RA||-1||CDS||304033131||1883||85.59	63137764	63130446	b57266_PGA_scaffold17	PGA_scaffold17||1617624||1621124||TESI_026215-RA||-1||CDS||2984213865||11181||85.59	1621124	1617624	2.300000e-69	1127
0.6852	0.0925	a16884_megascaffold_1	megascaffold_1||63600712||63620399||NNU_005226-RA||-1||CDS||304033024||1894||89.61	63620399	63600712	b57266_PGA_scaffold17	PGA_scaffold17||1650797||1668881||TESI_026217-RA||-1||CDS||2984213871||11183||89.61	1668881	1650797	9.800000e-216	1174
70.5721	1.1757	a16884_megascaffold_1	megascaffold_1||63666052||63683122||NNU_005225-RA||-1||CDS||304033019||1895||88.62	63683122	63666052	b57266_PGA_scaffold17	PGA_scaffold17||1676807||1708000||TESI_026218-RA||-1||CDS||2984213874||11184||88.62	1708000	1676807	7.400000e-36	1209
3.2076	1.2808	a16884_megascaffold_1	megascaffold_1||63789706||63825164||NNU_005222-RA||1||CDS||304032999||1898||74.31	63789706	63825164	b57266_PGA_scaffold17	PGA_scaffold17||1781830||1791522||TESI_026222-RA||1||CDS||2984213886||11188||74.31	1781830	1791522	4.400000e-178	1259
2.2974	0.3080	a16884_megascaffold_1	megascaffold_1||63919095||63920312||NNU_005217-RA||-1||CDS||304032963||1903||80.89	63920312	63919095	b57266_PGA_scaffold17	PGA_scaffold17||1861255||1861766||TESI_026226-RA||-1||CDS||2984213898||11192||80.89	1861766	1861255	2.600000e-86	1309
1.8157	0.3361	a16884_megascaffold_1	megascaffold_1||63980502||63981011||NNU_005216-RA||-1||CDS||304032958||1904||71.35	63981011	63980502	b57266_PGA_scaffold17	PGA_scaffold17||1887146||1887853||TESI_026227-RA||-1||CDS||2984213901||11193||71.35	1887853	1887146	8.500000e-65	1359
2.5882	0.4225	a16884_megascaffold_1	megascaffold_1||64010119||64012198||NNU_005214-RA||-1||CDS||304032946||1906||82.75	64012198	64010119	b57266_PGA_scaffold17	PGA_scaffold17||1947239||1951055||TESI_026230-RA||-1||CDS||2984213910||11196||82.75	1951055	1947239	1.300000e-66	1409
68.8768	0.5332	a16884_megascaffold_1	megascaffold_1||64055594||64056255||NNU_005213-RA||-1||CDS||304032939||1907||86.47	64056255	64055594	b57266_PGA_scaffold17	PGA_scaffold17||1964787||1965886||TESI_026232-RA||-1||CDS||2984213916||11198||86.47	1965886	1964787	1.900000e-37	1445
0.7633	0.1460	a16884_megascaffold_1	megascaffold_1||64242680||64243907||NNU_005207-RA||-1||CDS||304032894||1913||78.83	64243907	64242680	b57266_PGA_scaffold17	PGA_scaffold17||1997242||1998152||TESI_026234-RA||-1||CDS||2984213922||11200||78.83	1998152	1997242	1.700000e-188	1495
1.6748	0.3568	a16884_megascaffold_1	megascaffold_1||64287010||64288454||NNU_005204-RA||-1||CDS||304032873||1916||62.78	64288454	64287010	b57266_PGA_scaffold17	PGA_scaffold17||2064398||2068813||TESI_026237-RA||-1||CDS||2984213931||11203||62.78	2068813	2064398	6.900000e-120	1545
0.8054	0.1588	a16884_megascaffold_1	megascaffold_1||64466115||64469192||NNU_005198-RA||1||CDS||304032821||1922||77.9	64466115	64469192	b57266_PGA_scaffold17	PGA_scaffold17||2255511||2258878||TESI_026246-RA||1||CDS||2984213958||11212||77.9	2255511	2258878	1.000000e-250	1595
0.8167	0.1286	a16884_megascaffold_1	megascaffold_1||64477564||64484827||NNU_005197-RA||1||CDS||304032812||1923||78.48	64477564	64484827	b57266_PGA_scaffold17	PGA_scaffold17||2282062||2290151||TESI_026248-RA||1||CDS||2984213964||11214||78.48	2282062	2290151	1.000000e-250	1645
84.0419	1.1593	a16884_megascaffold_1	megascaffold_1||64501807||64502274||NNU_005196-RA||1||CDS||304032807||1924||77.17	64501807	64502274	b57266_PGA_scaffold17	PGA_scaffold17||2332343||2332543||TESI_026252-RA||1||CDS||2984213976||11218||77.17	2332343	2332543	1.700000e-38	1682
0.9605	0.2619	a16884_megascaffold_1	megascaffold_1||64548379||64550957||NNU_005194-RA||1||CDS||304032790||1926||72.92	64548379	64550957	b57266_PGA_scaffold17	PGA_scaffold17||2342754||2349562||TESI_026253-RA||1||CDS||2984213979||11219||72.92	2342754	2349562	1.300000e-239	1732
2.0785	1.4933	a16884_megascaffold_1	megascaffold_1||64574065||64581994||NNU_005192-RA||-1||CDS||304032774||1928||83.0	64581994	64574065	b57266_PGA_scaffold17	PGA_scaffold17||2346732||2357330||TESI_026254-RA||-1||CDS||2984213982||11220||83.0	2357330	2346732	6.000000e-228	1782
0.7768	0.1514	a16884_megascaffold_1	megascaffold_1||64590328||64592657||NNU_005191-RA||-1||CDS||304032767||1929||78.57	64592657	64590328	b57266_PGA_scaffold17	PGA_scaffold17||2364060||2365485||TESI_026255-RA||-1||CDS||2984213985||11221||78.57	2365485	2364060	1.500000e-157	1832
0.7706	0.1866	a16884_megascaffold_1	megascaffold_1||64645956||64662468||NNU_005187-RA||-1||CDS||304032730||1933||77.81	64662468	64645956	b57266_PGA_scaffold17	PGA_scaffold17||2379777||2396703||TESI_026256-RA||-1||CDS||2984213988||11222||77.81	2396703	2379777	1.000000e-250	1882
68.4525	1.1310	a16884_megascaffold_1	megascaffold_1||64773196||64788438||NNU_005183-RA||1||CDS||304032686||1937||84.46	64773196	64788438	b57266_PGA_scaffold17	PGA_scaffold17||2416144||2452046||TESI_026258-RA||1||CDS||2984213994||11224||84.46	2416144	2452046	1.900000e-151	1932
0.7213	0.0913	a16884_megascaffold_1	megascaffold_1||64923012||64930326||NNU_005179-RA||-1||CDS||304032654||1941||87.98	64930326	64923012	b57266_PGA_scaffold17	PGA_scaffold17||2480787||2488023||TESI_026261-RA||-1||CDS||2984214003||11227||87.98	2488023	2480787	7.200000e-124	1982
0.8623	0.1944	a16884_megascaffold_1	megascaffold_1||65003483||65007032||NNU_005176-RA||1||CDS||304032632||1944||83.07	65003483	65007032	b57266_PGA_scaffold17	PGA_scaffold17||2510610||2513595||TESI_026262-RA||1||CDS||2984214006||11228||83.07	2510610	2513595	1.300000e-121	2032
29.9582	0.9123	a16884_megascaffold_1	megascaffold_1||65031275||65039798||NNU_005174-RA||1||CDS||304032613||1946||79.04	65031275	65039798	b57266_PGA_scaffold17	PGA_scaffold17||2530384||2531901||TESI_026263-RA||1||CDS||2984214009||11229||79.04	2530384	2531901	1.000000e-250	2082
1.4156	0.0783	a16884_megascaffold_1	megascaffold_1||65154601||65155494||NNU_005171-RA||1||CDS||304032591||1949||80.73	65154601	65155494	b57266_PGA_scaffold17	PGA_scaffold17||2568500||2569473||TESI_026266-RA||1||CDS||2984214018||11232||80.73	2568500	2569473	1.000000e-250	2132
0.7722	0.2448	a16884_megascaffold_1	megascaffold_1||65195176||65196610||NNU_005170-RA||-1||CDS||304032580||1950||78.04	65196610	65195176	b57266_PGA_scaffold17	PGA_scaffold17||2579027||2581132||TESI_026268-RA||-1||CDS||2984214024||11234||78.04	2581132	2579027	5.800000e-94	2182
###  Mean Ks:  1.0618	Mean Kn: 0.3208
#Ks	Kn	a<db_genome_id>_<chr>	chr1||start1||stop1||name1||strand1||type1||db_feature_id1||genome_order1||percent_id1	start1	stop1	b<db_genome_id>_<chr>	chr2||start2||stop2||name2||strand2||type2||db_feature_id2||genome_order2||percent_id2	start2	stop2	eval	block_score	GEVO_link
0.7162	0.1391	a16884_megascaffold_1	megascaffold_1||62028329||62043459||NNU_005273-RA||1||CDS||304033491||1847||80.47	62028329	62043459	b57266_PGA_scaffold6	PGA_scaffold6||18377957||18391960||TESI_010771-RA||-1||CDS||2985621459||23562||80.47	18391960	18377957	4.900000e-206	50
1.4872	0.0206	a16884_megascaffold_1	megascaffold_1||62105090||62108022||NNU_005268-RA||1||CDS||304033447||1852||84.87	62105090	62108022	b57266_PGA_scaffold6	PGA_scaffold6||18361653||18364538||TESI_010769-RA||-1||CDS||2985621453||23560||84.87	18364538	18361653	1.000000e-250	100
0.9629	0.2092	a16884_megascaffold_1	megascaffold_1||62347677||62350887||NNU_005262-RA||1||CDS||304033392||1858||78.48	62347677	62350887	b57266_PGA_scaffold6	PGA_scaffold6||18293781||18297952||TESI_010767-RA||1||CDS||2985621447||23558||78.48	18293781	18297952	1.000000e-250	150
2.0216	0.1994	a16884_megascaffold_1	megascaffold_1||62557061||62568315||NNU_005257-RA||1||CDS||304033341||1863||83.59	62557061	62568315	b57266_PGA_scaffold6	PGA_scaffold6||18218013||18223855||TESI_010763-RA||-1||CDS||2985621435||23554||83.59	18223855	18218013	5.400000e-153	200
0.9180	0.2124	a16884_megascaffold_1	megascaffold_1||62814520||62818676||NNU_005247-RA||1||CDS||304033239||1873||77.72	62814520	62818676	b57266_PGA_scaffold6	PGA_scaffold6||18121786||18129471||TESI_010758-RA||1||CDS||2985621420||23549||77.72	18121786	18129471	1.200000e-226	250
1.8161	1.6215	a16884_megascaffold_1	megascaffold_1||62885458||62885915||NNU_005244-RA||-1||CDS||304033203||1876||67.72	62885915	62885458	b57266_PGA_scaffold6	PGA_scaffold6||18101634||18110427||TESI_010757-RA||-1||CDS||2985621417||23548||67.72	18110427	18101634	2.000000e-16	265
0.6399	0.1906	a16884_megascaffold_1	megascaffold_1||62939130||62947924||NNU_005243-RA||-1||CDS||304033193||1877||83.65	62947924	62939130	b57266_PGA_scaffold6	PGA_scaffold6||18096842||18100790||TESI_010756-RA||1||CDS||2985621414||23547||83.65	18096842	18100790	1.900000e-90	315
0.7188	0.0960	a16884_megascaffold_1	megascaffold_1||62955095||62962816||NNU_005242-RA||1||CDS||304033183||1878||82.33	62955095	62962816	b57266_PGA_scaffold6	PGA_scaffold6||18089352||18096672||TESI_010755-RA||-1||CDS||2985621411||23546||82.33	18096672	18089352	1.000000e-250	365
0.7448	0.0670	a16884_megascaffold_1	megascaffold_1||63217528||63226871||NNU_005235-RA||-1||CDS||304033102||1885||84.93	63226871	63217528	b57266_PGA_scaffold6	PGA_scaffold6||18056575||18066531||TESI_010753-RA||1||CDS||2985621405||23544||84.93	18056575	18066531	1.200000e-202	415
0.7855	0.5963	a16884_megascaffold_1	megascaffold_1||63243131||63254330||NNU_005234-RA||-1||CDS||304033095||1886||66.9	63254330	63243131	b57266_PGA_scaffold6	PGA_scaffold6||18043995||18048346||TESI_010752-RA||1||CDS||2985621402||23543||66.9	18043995	18048346	5.300000e-33	447
0.8692	0.1767	a16884_megascaffold_1	megascaffold_1||63277682||63284326||NNU_005233-RA||-1||CDS||304033087||1887||83.22	63284326	63277682	b57266_PGA_scaffold6	PGA_scaffold6||18011995||18021141||TESI_010749-RA||1||CDS||2985621393||23540||83.22	18011995	18021141	1.500000e-128	497
###  Mean Ks:  8.9960	Mean Kn: 0.3986
#Ks	Kn	a<db_genome_id>_<chr>	chr1||start1||stop1||name1||strand1||type1||db_feature_id1||genome_order1||percent_id1	start1	stop1	b<db_genome_id>_<chr>	chr2||start2||stop2||name2||strand2||type2||db_feature_id2||genome_order2||percent_id2	start2	stop2	eval	block_score	GEVO_link
63.8657	1.1966	a16884_megascaffold_1	megascaffold_1||62347677||62350887||NNU_005262-RA||1||CDS||304033392||1858||74.6	62347677	62350887	b57266_PGA_scaffold8	PGA_scaffold8||22251225||22258166||TESI_015017-RA||1||CDS||2986209748||27995||74.6	22251225	22258166	4.600000e-88	50
0.7266	0.2331	a16884_megascaffold_1	megascaffold_1||62590953||62620108||NNU_005255-RA||-1||CDS||304033313||1865||73.29	62620108	62590953	b57266_PGA_scaffold8	PGA_scaffold8||22281944||22296445||TESI_015021-RA||-1||CDS||2986209760||27999||73.29	22296445	22281944	1.000000e-250	100
0.6972	0.0971	a16884_megascaffold_1	megascaffold_1||62640748||62643791||NNU_005254-RA||1||CDS||304033302||1866||83.98	62640748	62643791	b57266_PGA_scaffold8	PGA_scaffold8||22307528||22310311||TESI_015022-RA||1||CDS||2986209763||28000||83.98	22307528	22310311	1.000000e-250	150
0.8008	0.1304	a16884_megascaffold_1	megascaffold_1||62865306||62870403||NNU_005245-RA||-1||CDS||304033214||1875||81.87	62870403	62865306	b57266_PGA_scaffold8	PGA_scaffold8||22365558||22371310||TESI_015026-RA||1||CDS||2986209775||28004||81.87	22365558	22371310	1.000000e-250	200
11.3150	0.9172	a16884_megascaffold_1	megascaffold_1||62885458||62885915||NNU_005244-RA||-1||CDS||304033203||1876||70.9	62885915	62885458	b57266_PGA_scaffold8	PGA_scaffold8||22423072||22428293||TESI_015029-RA||1||CDS||2986209784||28007||70.9	22423072	22428293	3.200000e-22	221
1.0890	0.2107	a16884_megascaffold_1	megascaffold_1||63040694||63061457||NNU_005240-RA||1||CDS||304033160||1880||74.61	63040694	63061457	b57266_PGA_scaffold8	PGA_scaffold8||22440941||22446332||TESI_015030-RA||1||CDS||2986209787||28008||74.61	22440941	22446332	1.000000e-250	271
0.6777	0.1404	a16884_megascaffold_1	megascaffold_1||63108128||63118930||NNU_005238-RA||1||CDS||304033143||1882||84.55	63108128	63118930	b57266_PGA_scaffold8	PGA_scaffold8||22448387||22453570||TESI_015031-RA||1||CDS||2986209790||28009||84.55	22448387	22453570	1.700000e-162	321
1.5552	0.4660	a16884_megascaffold_1	megascaffold_1||63130446||63137764||NNU_005237-RA||-1||CDS||304033131||1883||80.59	63137764	63130446	b57266_PGA_scaffold8	PGA_scaffold8||22455404||22468589||TESI_015032-RA||-1||CDS||2986209793||28010||80.59	22468589	22455404	2.000000e-34	354
0.6720	0.0949	a16884_megascaffold_1	megascaffold_1||63144808||63177805||NNU_005236-RA||-1||CDS||304033116||1884||83.18	63177805	63144808	b57266_PGA_scaffold8	PGA_scaffold8||22470258||22491619||TESI_015033-RA||-1||CDS||2986209796||28011||83.18	22491619	22470258	1.000000e-250	404
1.3494	0.3673	a16884_megascaffold_1	megascaffold_1||63217528||63226871||NNU_005235-RA||-1||CDS||304033102||1885||89.87	63226871	63217528	b57266_PGA_scaffold8	PGA_scaffold8||22497773||22508296||TESI_015034-RA||-1||CDS||2986209799||28012||89.87	22508296	22497773	3.100000e-167	454
0.9996	0.1789	a16884_megascaffold_1	megascaffold_1||63485013||63490999||NNU_005230-RA||1||CDS||304033056||1890||79.91	63485013	63490999	b57266_PGA_scaffold8	PGA_scaffold8||22540748||22544919||TESI_015036-RA||1||CDS||2986209805||28014||79.91	22540748	22544919	1.000000e-250	504
0.8922	0.1060	a16884_megascaffold_1	megascaffold_1||63552592||63553689||NNU_005228-RA||1||CDS||304033041||1892||80.91	63552592	63553689	b57266_PGA_scaffold8	PGA_scaffold8||22583059||22598255||TESI_015037-RA||1||CDS||2986209808||28015||80.91	22583059	22598255	1.000000e-91	554
0.8356	0.2312	a16884_megascaffold_1	megascaffold_1||63789706||63825164||NNU_005222-RA||1||CDS||304032999||1898||78.31	63789706	63825164	b57266_PGA_scaffold8	PGA_scaffold8||22614524||22619982||TESI_015038-RA||1||CDS||2986209811||28016||78.31	22614524	22619982	1.600000e-153	604
1.8442	0.5544	a16884_megascaffold_1	megascaffold_1||63996840||63998130||NNU_005215-RA||1||CDS||304032952||1905||72.1	63996840	63998130	b57266_PGA_scaffold8	PGA_scaffold8||22678737||22681685||TESI_015041-RA||1||CDS||2986209820||28019||72.1	22678737	22681685	1.800000e-45	648
0.9673	0.1112	a16884_megascaffold_1	megascaffold_1||64199616||64201508||NNU_005208-RA||-1||CDS||304032899||1912||81.9	64201508	64199616	b57266_PGA_scaffold8	PGA_scaffold8||22715121||22721672||TESI_015045-RA||1||CDS||2986209832||28023||81.9	22715121	22721672	1.000000e-250	698
0.7880	0.1756	a16884_megascaffold_1	megascaffold_1||64349839||64357624||NNU_005202-RA||-1||CDS||304032855||1918||75.72	64357624	64349839	b57266_PGA_scaffold8	PGA_scaffold8||22754955||22768111||TESI_015048-RA||-1||CDS||2986209841||28026||75.72	22768111	22754955	8.400000e-232	748
0.7789	0.1952	a16884_megascaffold_1	megascaffold_1||64362363||64368148||NNU_005201-RA||-1||CDS||304032847||1919||79.17	64368148	64362363	b57266_PGA_scaffold8	PGA_scaffold8||22774856||22778316||TESI_015049-RA||1||CDS||2986209844||28027||79.17	22774856	22778316	4.100000e-238	798
1.3961	0.3221	a16884_megascaffold_1	megascaffold_1||64388446||64439433||NNU_005199-RA||-1||CDS||304032830||1921||82.05	64439433	64388446	b57266_PGA_scaffold8	PGA_scaffold8||22794336||22806023||TESI_015053-RA||-1||CDS||2986209856||28031||82.05	22806023	22794336	1.500000e-189	848
0.7496	0.1390	a16884_megascaffold_1	megascaffold_1||64466115||64469192||NNU_005198-RA||1||CDS||304032821||1922||78.71	64466115	64469192	b57266_PGA_scaffold8	PGA_scaffold8||22827592||22831337||TESI_015057-RA||1||CDS||2986209868||28035||78.71	22827592	22831337	1.000000e-250	898
15.0850	1.1111	a16884_megascaffold_1	megascaffold_1||64574065||64581994||NNU_005192-RA||-1||CDS||304032774||1928||84.48	64581994	64574065	b57266_PGA_scaffold8	PGA_scaffold8||22853038||22859329||TESI_015058-RA||-1||CDS||2986209871||28036||84.48	22859329	22853038	1.400000e-240	948
8.8297	0.5037	a16884_megascaffold_1	megascaffold_1||64629411||64637085||NNU_005189-RA||1||CDS||304032751||1931||84.48	64629411	64637085	b57266_PGA_scaffold8	PGA_scaffold8||22860164||22866877||TESI_015059-RA||1||CDS||2986209874||28037||84.48	22860164	22866877	9.800000e-58	998
0.6276	0.1499	a16884_megascaffold_1	megascaffold_1||64642251||64643510||NNU_005188-RA||-1||CDS||304032743||1932||83.8	64643510	64642251	b57266_PGA_scaffold8	PGA_scaffold8||22867935||22869559||TESI_015060-RA||-1||CDS||2986209877||28038||83.8	22869559	22867935	7.100000e-98	1048
0.7733	0.1182	a16884_megascaffold_1	megascaffold_1||64701537||64705692||NNU_005186-RA||-1||CDS||304032721||1934||79.78	64705692	64701537	b57266_PGA_scaffold8	PGA_scaffold8||22872892||22876079||TESI_015061-RA||-1||CDS||2986209880||28039||79.78	22876079	22872892	1.000000e-250	1098
0.6968	0.0851	a16884_megascaffold_1	megascaffold_1||64712392||64726628||NNU_005185-RA||-1||CDS||304032707||1935||86.45	64726628	64712392	b57266_PGA_scaffold8	PGA_scaffold8||22879121||22885718||TESI_015062-RA||-1||CDS||2986209883||28040||86.45	22885718	22879121	1.000000e-250	1148
0.5373	0.0502	a16884_megascaffold_1	megascaffold_1||64740467||64763371||NNU_005184-RA||-1||CDS||304032695||1936||84.81	64763371	64740467	b57266_PGA_scaffold8	PGA_scaffold8||22891103||22905897||TESI_015063-RA||-1||CDS||2986209886||28041||84.81	22905897	22891103	1.000000e-250	1198
1.0242	0.0359	a16884_megascaffold_1	megascaffold_1||64869808||64870720||NNU_005182-RA||-1||CDS||304032675||1938||83.27	64870720	64869808	b57266_PGA_scaffold8	PGA_scaffold8||22927499||22928695||TESI_015066-RA||-1||CDS||2986209895||28044||83.27	22928695	22927499	1.000000e-250	1248
0.8590	0.1479	a16884_megascaffold_1	megascaffold_1||64892502||64898406||NNU_005180-RA||-1||CDS||304032663||1940||81.39	64898406	64892502	b57266_PGA_scaffold8	PGA_scaffold8||22930420||22952265||TESI_015067-RA||-1||CDS||2986209898||28045||81.39	22952265	22930420	1.000000e-250	1298
0.9654	0.1059	a16884_megascaffold_1	megascaffold_1||65003483||65007032||NNU_005176-RA||1||CDS||304032632||1944||77.74	65003483	65007032	b57266_PGA_scaffold8	PGA_scaffold8||22979067||22983601||TESI_015069-RA||1||CDS||2986209904||28047||77.74	22979067	22983601	1.000000e-250	1348
0.7880	0.1523	a16884_megascaffold_1	megascaffold_1||65017397||65030684||NNU_005175-RA||-1||CDS||304032622||1945||85.51	65030684	65017397	b57266_PGA_scaffold8	PGA_scaffold8||22990375||22995797||TESI_015070-RA||-1||CDS||2986209907||28048||85.51	22995797	22990375	1.000000e-250	1398
5.8702	1.1511	a16884_megascaffold_1	megascaffold_1||65031275||65039798||NNU_005174-RA||1||CDS||304032613||1946||83.77	65031275	65039798	b57266_PGA_scaffold8	PGA_scaffold8||23016431||23019059||TESI_015072-RA||1||CDS||2986209913||28050||83.77	23016431	23019059	3.500000e-77	1448
5.7866	1.0239	a16884_megascaffold_1	megascaffold_1||65075756||65076877||NNU_005172-RA||-1||CDS||304032596||1948||79.15	65076877	65075756	b57266_PGA_scaffold8	PGA_scaffold8||23036545||23048105||TESI_015074-RA||-1||CDS||2986209919||28052||79.15	23048105	23036545	3.500000e-236	1498
0.8174	0.1718	a16884_megascaffold_1	megascaffold_1||65195176||65196610||NNU_005170-RA||-1||CDS||304032580||1950||84.87	65196610	65195176	b57266_PGA_scaffold8	PGA_scaffold8||23133542||23140373||TESI_015076-RA||-1||CDS||2986209925||28054||84.87	23140373	23133542	1.400000e-102	1548
0.7413	0.0799	a16884_megascaffold_1	megascaffold_1||65246001||65251561||NNU_005169-RA||1||CDS||304032567||1951||84.59	65246001	65251561	b57266_PGA_scaffold8	PGA_scaffold8||23154381||23156640||TESI_015078-RA||1||CDS||2986209931||28056||84.59	23154381	23156640	9.000000e-202	1598
58.7817	1.1718	a16884_megascaffold_1	megascaffold_1||65287904||65289584||NNU_005166-RA||-1||CDS||304032547||1954||74.37	65289584	65287904	b57266_PGA_scaffold8	PGA_scaffold8||23204699||23207664||TESI_015080-RA||1||CDS||2986209937||28058||74.37	23204699	23207664	3.500000e-113	1648
0.9087	0.1490	a16884_megascaffold_1	megascaffold_1||65333953||65340785||NNU_005165-RA||1||CDS||304032537||1955||76.08	65333953	65340785	b57266_PGA_scaffold8	PGA_scaffold8||23257501||23267314||TESI_015084-RA||1||CDS||2986209949||28062||76.08	23257501	23267314	1.400000e-129	1698
0.7371	0.0381	a16884_megascaffold_1	megascaffold_1||65389387||65393852||NNU_005163-RA||1||CDS||304032520||1957||86.17	65389387	65393852	b57266_PGA_scaffold8	PGA_scaffold8||23286260||23289210||TESI_015086-RA||1||CDS||2986209955||28064||86.17	23286260	23289210	1.800000e-166	1748
64.1573	1.2010	a16884_megascaffold_1	megascaffold_1||65418917||65424808||NNU_005161-RA||-1||CDS||304032498||1959||85.48	65424808	65418917	b57266_PGA_scaffold8	PGA_scaffold8||23291746||23298933||TESI_015087-RA||-1||CDS||2986209958||28065||85.48	23298933	23291746	5.500000e-171	1798
2.6951	1.5550	a16884_megascaffold_1	megascaffold_1||65455396||65455689||NNU_005160-RA||1||CDS||304032489||1960||90.48	65455396	65455689	b57266_PGA_scaffold8	PGA_scaffold8||23322123||23329930||TESI_015088-RA||1||CDS||2986209961||28066||90.48	23322123	23329930	3.900000e-07	1804
1.5277	0.2296	a16884_megascaffold_1	megascaffold_1||65488244||65490477||NNU_005158-RA||-1||CDS||304032472||1962||78.38	65490477	65488244	b57266_PGA_scaffold8	PGA_scaffold8||23339727||23342103||TESI_015091-RA||-1||CDS||2986209970||28069||78.38	23342103	23339727	4.000000e-185	1854
0.9487	0.4079	a16884_megascaffold_1	megascaffold_1||65708149||65719249||NNU_005150-RA||-1||CDS||304032421||1970||76.89	65719249	65708149	b57266_PGA_scaffold8	PGA_scaffold8||23349386||23375453||TESI_015092-RA||-1||CDS||2986209973||28070||76.89	23375453	23349386	1.000000e-250	1904
0.7694	0.2956	a16884_megascaffold_1	megascaffold_1||65990304||65995658||NNU_005142-RA||-1||CDS||304032355||1978||82.79	65995658	65990304	b57266_PGA_scaffold8	PGA_scaffold8||23427014||23431834||TESI_015093-RA||-1||CDS||2986209976||28071||82.79	23431834	23427014	1.300000e-140	1954
1.6648	0.5892	a16884_megascaffold_1	megascaffold_1||66049128||66052007||NNU_005137-RA||1||CDS||304032312||1983||77.46	66049128	66052007	b57266_PGA_scaffold8	PGA_scaffold8||23436835||23439552||TESI_015094-RA||1||CDS||2986209979||28072||77.46	23436835	23439552	5.900000e-65	2004
0.6670	0.0824	a16884_megascaffold_1	megascaffold_1||66075511||66082304||NNU_005134-RA||-1||CDS||304032283||1986||83.24	66082304	66075511	b57266_PGA_scaffold8	PGA_scaffold8||23454584||23463243||TESI_015095-RA||-1||CDS||2986209982||28073||83.24	23463243	23454584	1.000000e-250	2054
0.7352	0.0841	a16884_megascaffold_1	megascaffold_1||66194876||66209100||NNU_005133-RA||1||CDS||304032271||1987||81.81	66194876	66209100	b57266_PGA_scaffold8	PGA_scaffold8||23554256||23560616||TESI_015099-RA||1||CDS||2986209994||28077||81.81	23554256	23560616	1.000000e-250	2104
0.6910	0.0533	a16884_megascaffold_1	megascaffold_1||66211323||66214644||NNU_005132-RA||-1||CDS||304032258||1988||84.97	66214644	66211323	b57266_PGA_scaffold8	PGA_scaffold8||23561832||23567266||TESI_015100-RA||-1||CDS||2986209997||28078||84.97	23567266	23561832	1.000000e-250	2154
61.0143	1.1008	a16884_megascaffold_1	megascaffold_1||66489421||66501883||NNU_005122-RA||1||CDS||304032181||1998||79.14	66489421	66501883	b57266_PGA_scaffold8	PGA_scaffold8||23635085||23640750||TESI_015101-RA||1||CDS||2986210000||28079||79.14	23635085	23640750	4.900000e-33	2186
0.8010	0.1617	a16884_megascaffold_1	megascaffold_1||66607964||66614633||NNU_005113-RA||1||CDS||304032121||2007||79.34	66607964	66614633	b57266_PGA_scaffold8	PGA_scaffold8||23674937||23678925||TESI_015103-RA||1||CDS||2986210006||28081||79.34	23674937	23678925	6.000000e-100	2236
1.1360	0.3966	a16884_megascaffold_1	megascaffold_1||66652188||66662082||NNU_005111-RA||1||CDS||304032099||2009||71.21	66652188	66662082	b57266_PGA_scaffold8	PGA_scaffold8||23681024||23687375||TESI_015104-RA||1||CDS||2986210009||28082||71.21	23681024	23687375	1.800000e-189	2286
56.2733	0.4706	a16884_megascaffold_1	megascaffold_1||66728584||66729499||NNU_005109-RA||-1||CDS||304032080||2011||78.57	66729499	66728584	b57266_PGA_scaffold8	PGA_scaffold8||23693995||23699386||TESI_015106-RA||-1||CDS||2986210015||28084||78.57	23699386	23693995	5.800000e-48	2333
0.6622	0.1004	a16884_megascaffold_1	megascaffold_1||66744985||66747918||NNU_005108-RA||1||CDS||304032070||2012||80.2	66744985	66747918	b57266_PGA_scaffold8	PGA_scaffold8||23708462||23713133||TESI_015107-RA||1||CDS||2986210018||28085||80.2	23708462	23713133	1.000000e-250	2383
0.5654	0.0912	a16884_megascaffold_1	megascaffold_1||66783847||66791120||NNU_005106-RA||-1||CDS||304032048||2014||83.22	66791120	66783847	b57266_PGA_scaffold8	PGA_scaffold8||23718552||23723696||TESI_015108-RA||-1||CDS||2986210021||28086||83.22	23723696	23718552	1.000000e-250	2433
1.9191	0.5832	a16884_megascaffold_1	megascaffold_1||66933715||66940393||NNU_005100-RA||1||CDS||304031996||2020||78.82	66933715	66940393	b57266_PGA_scaffold8	PGA_scaffold8||23810590||23819754||TESI_015112-RA||1||CDS||2986210033||28090||78.82	23810590	23819754	1.700000e-66	2483
0.5690	0.0638	a16884_megascaffold_1	megascaffold_1||66954308||66966449||NNU_005098-RA||-1||CDS||304031971||2022||85.43	66966449	66954308	b57266_PGA_scaffold8	PGA_scaffold8||23821097||23826049||TESI_015113-RA||-1||CDS||2986210036||28091||85.43	23826049	23821097	3.400000e-42	2524
1.1946	0.2369	a16884_megascaffold_1	megascaffold_1||67092528||67097470||NNU_005090-RA||1||CDS||304031901||2030||73.87	67092528	67097470	b57266_PGA_scaffold8	PGA_scaffold8||23888244||23904376||TESI_015115-RA||1||CDS||2986210042||28093||73.87	23888244	23904376	4.000000e-184	2574
0.6388	0.0881	a16884_megascaffold_1	megascaffold_1||67128150||67141395||NNU_005088-RA||1||CDS||304031888||2032||81.84	67128150	67141395	b57266_PGA_scaffold8	PGA_scaffold8||23965942||23978113||TESI_015119-RA||1||CDS||2986210054||28097||81.84	23965942	23978113	1.000000e-250	2624
0.5276	0.0829	a16884_megascaffold_1	megascaffold_1||67231792||67238349||NNU_005084-RA||-1||CDS||304031850||2036||85.1	67238349	67231792	b57266_PGA_scaffold8	PGA_scaffold8||23994907||23999367||TESI_015121-RA||-1||CDS||2986210060||28099||85.1	23999367	23994907	1.000000e-250	2674
14.5200	1.0610	a16884_megascaffold_1	megascaffold_1||67641183||67643621||NNU_005067-RA||-1||CDS||304031703||2053||82.96	67643621	67641183	b57266_PGA_scaffold8	PGA_scaffold8||24041112||24041645||TESI_015122-RA||-1||CDS||2986210063||28100||82.96	24041645	24041112	6.600000e-127	2721
1.7328	1.5751	a16884_megascaffold_1	megascaffold_1||67686602||67687211||NNU_005064-RA||1||CDS||304031680||2056||81.37	67686602	67687211	b57266_PGA_scaffold8	PGA_scaffold8||24073364||24073653||TESI_015126-RA||1||CDS||2986210075||28104||81.37	24073364	24073653	1.500000e-35	2755
0.6538	0.2241	a16884_megascaffold_1	megascaffold_1||67693321||67697667||NNU_005062-RA||-1||CDS||304031662||2058||77.88	67697667	67693321	b57266_PGA_scaffold8	PGA_scaffold8||24073639||24087553||TESI_015127-RA||-1||CDS||2986210078||28105||77.88	24087553	24073639	1.000000e-250	2805
0.5878	0.0536	a16884_megascaffold_1	megascaffold_1||67746318||67755579||NNU_005059-RA||-1||CDS||304031640||2061||85.31	67755579	67746318	b57266_PGA_scaffold8	PGA_scaffold8||24122187||24131555||TESI_015129-RA||-1||CDS||2986210084||28107||85.31	24131555	24122187	1.000000e-250	2855
1.0555	0.1138	a16884_megascaffold_1	megascaffold_1||67900651||67903310||NNU_005054-RA||1||CDS||304031593||2066||81.33	67900651	67903310	b57266_PGA_scaffold8	PGA_scaffold8||24153142||24155711||TESI_015130-RA||1||CDS||2986210087||28108||81.33	24153142	24155711	1.000000e-250	2905
0.7745	0.0642	a16884_megascaffold_1	megascaffold_1||67935455||67945700||NNU_005053-RA||1||CDS||304031578||2067||86.85	67935455	67945700	b57266_PGA_scaffold8	PGA_scaffold8||24182695||24195596||TESI_015133-RA||1||CDS||2986210096||28111||86.85	24182695	24195596	4.500000e-228	2955
66.2984	1.2274	a16884_megascaffold_1	megascaffold_1||67972566||67973519||NNU_005052-RA||1||CDS||304031572||2068||73.17	67972566	67973519	b57266_PGA_scaffold8	PGA_scaffold8||24210658||24218860||TESI_015134-RA||1||CDS||2986210099||28112||73.17	24210658	24218860	1.800000e-124	3005
1.1072	0.2212	a16884_megascaffold_1	megascaffold_1||68032202||68032654||NNU_005050-RA||-1||CDS||304031559||2070||76.61	68032654	68032202	b57266_PGA_scaffold8	PGA_scaffold8||24223309||24224478||TESI_015135-RA||-1||CDS||2986210102||28113||76.61	24224478	24223309	8.000000e-87	3055
63.2742	1.2622	a16884_megascaffold_1	megascaffold_1||68045301||68049105||NNU_005049-RA||1||CDS||304031550||2071||72.52	68045301	68049105	b57266_PGA_scaffold8	PGA_scaffold8||24247644||24250808||TESI_015136-RA||1||CDS||2986210105||28114||72.52	24247644	24250808	4.900000e-38	3092
0.7569	0.1310	a16884_megascaffold_1	megascaffold_1||68076996||68082991||NNU_005047-RA||1||CDS||304031528||2073||85.13	68076996	68082991	b57266_PGA_scaffold8	PGA_scaffold8||24267237||24274522||TESI_015137-RA||1||CDS||2986210108||28115||85.13	24267237	24274522	4.600000e-200	3142
1.0765	0.3065	a16884_megascaffold_1	megascaffold_1||68110022||68129624||NNU_005044-RA||1||CDS||304031506||2076||80.97	68110022	68129624	b57266_PGA_scaffold8	PGA_scaffold8||24280201||24291166||TESI_015138-RA||1||CDS||2986210111||28116||80.97	24280201	24291166	3.000000e-66	3192
72.9983	1.2042	a16884_megascaffold_1	megascaffold_1||68188979||68200374||NNU_005041-RA||1||CDS||304031480||2079||88.6	68188979	68200374	b57266_PGA_scaffold8	PGA_scaffold8||24318434||24320888||TESI_015141-RA||1||CDS||2986210120||28119||88.6	24318434	24320888	2.600000e-61	3242
0.9020	0.0693	a16884_megascaffold_1	megascaffold_1||68250786||68252075||NNU_005039-RA||1||CDS||304031463||2081||81.9	68250786	68252075	b57266_PGA_scaffold8	PGA_scaffold8||24328163||24331583||TESI_015142-RA||1||CDS||2986210123||28120||81.9	24328163	24331583	1.000000e-250	3292
###  Mean Ks:  6.3779	Mean Kn: 0.4228
#Ks	Kn	a<db_genome_id>_<chr>	chr1||start1||stop1||name1||strand1||type1||db_feature_id1||genome_order1||percent_id1	start1	stop1	b<db_genome_id>_<chr>	chr2||start2||stop2||name2||strand2||type2||db_feature_id2||genome_order2||percent_id2	start2	stop2	eval	block_score	GEVO_link
1.0181	0.0931	a16884_megascaffold_1	megascaffold_1||63552592||63553689||NNU_005228-RA||1||CDS||304033041||1892||80.91	63552592	63553689	b57266_PGA_scaffold3	PGA_scaffold3||17395809||17408024||TESI_005045-RA||-1||CDS||2984914194||17384||80.91	17408024	17395809	1.000000e-91	50
1.5271	0.0909	a16884_megascaffold_1	megascaffold_1||64010119||64012198||NNU_005214-RA||-1||CDS||304032946||1906||84.17	64012198	64010119	b57266_PGA_scaffold3	PGA_scaffold3||17307193||17309769||TESI_005042-RA||1||CDS||2984914185||17381||84.17	17307193	17309769	5.600000e-101	97
2.4934	2.2603	a16884_megascaffold_1	megascaffold_1||64074628||64075641||NNU_005212-RA||1||CDS||304032932||1908||72.86	64074628	64075641	b57266_PGA_scaffold3	PGA_scaffold3||17185270||17187081||TESI_005039-RA||-1||CDS||2984914176||17378||72.86	17187081	17185270	6.500000e-34	130
0.6571	0.1724	a16884_megascaffold_1	megascaffold_1||64362363||64368148||NNU_005201-RA||-1||CDS||304032847||1919||78.53	64368148	64362363	b57266_PGA_scaffold3	PGA_scaffold3||17123136||17127877||TESI_005038-RA||-1||CDS||2984914173||17377||78.53	17127877	17123136	1.000000e-250	177
0.8018	0.0818	a16884_megascaffold_1	megascaffold_1||64712392||64726628||NNU_005185-RA||-1||CDS||304032707||1935||85.53	64726628	64712392	b57266_PGA_scaffold3	PGA_scaffold3||17090368||17096949||TESI_005036-RA||1||CDS||2984914167||17375||85.53	17090368	17096949	1.000000e-250	224
0.6815	0.0267	a16884_megascaffold_1	megascaffold_1||64740467||64763371||NNU_005184-RA||-1||CDS||304032695||1936||87.61	64763371	64740467	b57266_PGA_scaffold3	PGA_scaffold3||17081432||17083579||TESI_005035-RA||1||CDS||2984914164||17374||87.61	17081432	17083579	1.000000e-250	274
0.6933	0.0324	a16884_megascaffold_1	megascaffold_1||64923012||64930326||NNU_005179-RA||-1||CDS||304032654||1941||85.33	64930326	64923012	b57266_PGA_scaffold3	PGA_scaffold3||17034725||17035681||TESI_005034-RA||1||CDS||2984914161||17373||85.33	17034725	17035681	1.600000e-66	324
1.1298	0.1258	a16884_megascaffold_1	megascaffold_1||65003483||65007032||NNU_005176-RA||1||CDS||304032632||1944||85.25	65003483	65007032	b57266_PGA_scaffold3	PGA_scaffold3||16986856||16988252||TESI_005033-RA||-1||CDS||2984914158||17372||85.25	16988252	16986856	5.700000e-104	374
0.8693	0.1716	a16884_megascaffold_1	megascaffold_1||65246001||65251561||NNU_005169-RA||1||CDS||304032567||1951||83.0	65246001	65251561	b57266_PGA_scaffold3	PGA_scaffold3||16876162||16885122||TESI_005028-RA||-1||CDS||2984914143||17367||83.0	16885122	16876162	1.000000e-250	424
1.1845	0.2537	a16884_megascaffold_1	megascaffold_1||65364866||65370088||NNU_005164-RA||1||CDS||304032526||1956||73.31	65364866	65370088	b57266_PGA_scaffold3	PGA_scaffold3||16834011||16836180||TESI_005025-RA||-1||CDS||2984914134||17364||73.31	16836180	16834011	1.900000e-216	474
0.8697	0.0459	a16884_megascaffold_1	megascaffold_1||65389387||65393852||NNU_005163-RA||1||CDS||304032520||1957||85.1	65389387	65393852	b57266_PGA_scaffold3	PGA_scaffold3||16823975||16828184||TESI_005024-RA||-1||CDS||2984914131||17363||85.1	16828184	16823975	1.700000e-185	524
64.3253	1.3667	a16884_megascaffold_1	megascaffold_1||65418917||65424808||NNU_005161-RA||-1||CDS||304032498||1959||83.25	65424808	65418917	b57266_PGA_scaffold3	PGA_scaffold3||16815180||16821289||TESI_005023-RA||1||CDS||2984914128||17362||83.25	16815180	16821289	2.300000e-108	574
1.0524	0.2115	a16884_megascaffold_1	megascaffold_1||65535461||65539693||NNU_005156-RA||-1||CDS||304032459||1964||77.38	65539693	65535461	b57266_PGA_scaffold3	PGA_scaffold3||16768545||16772081||TESI_005021-RA||1||CDS||2984914122||17360||77.38	16768545	16772081	9.900000e-104	624
1.0474	0.3306	a16884_megascaffold_1	megascaffold_1||65708149||65719249||NNU_005150-RA||-1||CDS||304032421||1970||78.33	65719249	65708149	b57266_PGA_scaffold3	PGA_scaffold3||16734137||16762574||TESI_005020-RA||1||CDS||2984914119||17359||78.33	16734137	16762574	1.000000e-250	674
2.5911	0.4434	a16884_megascaffold_1	megascaffold_1||65910749||65911738||NNU_005147-RA||-1||CDS||304032398||1973||66.97	65911738	65910749	b57266_PGA_scaffold3	PGA_scaffold3||16718846||16720214||TESI_005018-RA||1||CDS||2984914113||17357||66.97	16718846	16720214	1.300000e-22	695
1.9468	0.5165	a16884_megascaffold_1	megascaffold_1||65938177||65942586||NNU_005146-RA||-1||CDS||304032386||1974||83.55	65942586	65938177	b57266_PGA_scaffold3	PGA_scaffold3||16707956||16713175||TESI_005017-RA||1||CDS||2984914110||17356||83.55	16707956	16713175	3.900000e-39	733
0.3947	0.1621	a16884_megascaffold_1	megascaffold_1||66049128||66052007||NNU_005137-RA||1||CDS||304032312||1983||79.44	66049128	66052007	b57266_PGA_scaffold3	PGA_scaffold3||16698710||16700690||TESI_005016-RA||-1||CDS||2984914107||17355||79.44	16700690	16698710	3.800000e-193	783
56.0124	1.1366	a16884_megascaffold_1	megascaffold_1||66489421||66501883||NNU_005122-RA||1||CDS||304032181||1998||79.14	66489421	66501883	b57266_PGA_scaffold3	PGA_scaffold3||16603643||16609463||TESI_005012-RA||-1||CDS||2984914095||17351||79.14	16609463	16603643	4.900000e-33	812
0.9588	0.2444	a16884_megascaffold_1	megascaffold_1||66544509||66547434||NNU_005119-RA||1||CDS||304032162||2001||75.06	66544509	66547434	b57266_PGA_scaffold3	PGA_scaffold3||16580647||16584005||TESI_005011-RA||-1||CDS||2984914092||17350||75.06	16584005	16580647	1.300000e-85	862
1.5219	0.2369	a16884_megascaffold_1	megascaffold_1||66710493||66725935||NNU_005110-RA||1||CDS||304032091||2010||86.53	66710493	66725935	b57266_PGA_scaffold3	PGA_scaffold3||16529279||16538303||TESI_005009-RA||-1||CDS||2984914086||17348||86.53	16538303	16529279	1.000000e-247	912
0.9948	0.1962	a16884_megascaffold_1	megascaffold_1||66744985||66747918||NNU_005108-RA||1||CDS||304032070||2012||75.39	66744985	66747918	b57266_PGA_scaffold3	PGA_scaffold3||16504310||16508010||TESI_005006-RA||-1||CDS||2984914077||17345||75.39	16508010	16504310	7.900000e-134	962
0.5935	0.1022	a16884_megascaffold_1	megascaffold_1||66783847||66791120||NNU_005106-RA||-1||CDS||304032048||2014||87.07	66791120	66783847	b57266_PGA_scaffold3	PGA_scaffold3||16476131||16481649||TESI_005003-RA||1||CDS||2984914068||17342||87.07	16476131	16481649	1.000000e-250	1012
1.3834	0.3414	a16884_megascaffold_1	megascaffold_1||66941752||66947133||NNU_005099-RA||-1||CDS||304031983||2021||82.59	66947133	66941752	b57266_PGA_scaffold3	PGA_scaffold3||16416956||16426810||TESI_004997-RA||1||CDS||2984914050||17336||82.59	16416956	16426810	1.300000e-169	1062
8.3208	1.5051	a16884_megascaffold_1	megascaffold_1||66954308||66966449||NNU_005098-RA||-1||CDS||304031971||2022||86.67	66966449	66954308	b57266_PGA_scaffold3	PGA_scaffold3||16379402||16381528||TESI_004994-RA||1||CDS||2984914041||17333||86.67	16379402	16381528	6.300000e-71	1112
###  Mean Ks:  8.9426	Mean Kn: 0.2991
#Ks	Kn	a<db_genome_id>_<chr>	chr1||start1||stop1||name1||strand1||type1||db_feature_id1||genome_order1||percent_id1	start1	stop1	b<db_genome_id>_<chr>	chr2||start2||stop2||name2||strand2||type2||db_feature_id2||genome_order2||percent_id2	start2	stop2	eval	block_score	GEVO_link
0.6856	0.1144	a16884_megascaffold_1	megascaffold_1||64118275||64124595||NNU_005209-RA||-1||CDS||304032905||1911||81.43	64124595	64118275	b57266_PGA_scaffold6	PGA_scaffold6||17874020||17879927||TESI_010743-RA||-1||CDS||2985621375||23534||81.43	17879927	17874020	1.000000e-250	50
1.6623	0.1322	a16884_megascaffold_1	megascaffold_1||64343353||64345139||NNU_005203-RA||1||CDS||304032865||1917||78.14	64343353	64345139	b57266_PGA_scaffold6	PGA_scaffold6||17640770||17642837||TESI_010735-RA||-1||CDS||2985621351||23526||78.14	17642837	17640770	1.700000e-120	100
0.8931	0.1520	a16884_megascaffold_1	megascaffold_1||64349839||64357624||NNU_005202-RA||-1||CDS||304032855||1918||78.19	64357624	64349839	b57266_PGA_scaffold6	PGA_scaffold6||17631004||17639212||TESI_010734-RA||1||CDS||2985621348||23525||78.19	17631004	17639212	2.300000e-148	150
0.7104	0.1313	a16884_megascaffold_1	megascaffold_1||64477564||64484827||NNU_005197-RA||1||CDS||304032812||1923||81.2	64477564	64484827	b57266_PGA_scaffold6	PGA_scaffold6||17561421||17569647||TESI_010729-RA||-1||CDS||2985621333||23520||81.2	17569647	17561421	1.000000e-250	200
1.1140	0.3381	a16884_megascaffold_1	megascaffold_1||64590328||64592657||NNU_005191-RA||-1||CDS||304032767||1929||77.09	64592657	64590328	b57266_PGA_scaffold6	PGA_scaffold6||17507307||17509819||TESI_010727-RA||1||CDS||2985621327||23518||77.09	17507307	17509819	1.100000e-86	250
0.8975	0.1699	a16884_megascaffold_1	megascaffold_1||64701537||64705692||NNU_005186-RA||-1||CDS||304032721||1934||80.48	64705692	64701537	b57266_PGA_scaffold6	PGA_scaffold6||17489679||17492807||TESI_010726-RA||1||CDS||2985621324||23517||80.48	17489679	17492807	1.000000e-250	300
64.6180	1.3143	a16884_megascaffold_1	megascaffold_1||64773196||64788438||NNU_005183-RA||1||CDS||304032686||1937||81.25	64773196	64788438	b57266_PGA_scaffold6	PGA_scaffold6||17445299||17477485||TESI_010725-RA||-1||CDS||2985621321||23516||81.25	17477485	17445299	8.700000e-169	350
0.9596	0.0405	a16884_megascaffold_1	megascaffold_1||64869808||64870720||NNU_005182-RA||-1||CDS||304032675||1938||84.28	64870720	64869808	b57266_PGA_scaffold6	PGA_scaffold6||17391572||17392994||TESI_010723-RA||1||CDS||2985621315||23514||84.28	17391572	17392994	1.000000e-250	400
###  Mean Ks:  1.1140	Mean Kn: 0.2238
#Ks	Kn	a<db_genome_id>_<chr>	chr1||start1||stop1||name1||strand1||type1||db_feature_id1||genome_order1||percent_id1	start1	stop1	b<db_genome_id>_<chr>	chr2||start2||stop2||name2||strand2||type2||db_feature_id2||genome_order2||percent_id2	start2	stop2	eval	block_score	GEVO_link
0.6692	0.0977	a16884_megascaffold_1	megascaffold_1||65246001||65251561||NNU_005169-RA||1||CDS||304032567||1951||83.35	65246001	65251561	b57266_PGA_scaffold44	PGA_scaffold44||33803||35460||TESI_029583-RA||1||CDS||2985135563||20578||83.35	33803	35460	1.000000e-250	50
0.7131	0.1109	a16884_megascaffold_1	megascaffold_1||65255015||65259955||NNU_005168-RA||1||CDS||304032559||1952||80.66	65255015	65259955	b57266_PGA_scaffold44	PGA_scaffold44||40227||46035||TESI_029584-RA||1||CDS||2985135566||20579||80.66	40227	46035	1.000000e-250	100
1.5376	0.3317	a16884_megascaffold_1	megascaffold_1||65287904||65289584||NNU_005166-RA||-1||CDS||304032547||1954||80.88	65289584	65287904	b57266_PGA_scaffold44	PGA_scaffold44||48691||66877||TESI_029586-RA||-1||CDS||2985135572||20581||80.88	66877	48691	3.100000e-175	150
1.0854	0.2373	a16884_megascaffold_1	megascaffold_1||65364866||65370088||NNU_005164-RA||1||CDS||304032526||1956||71.37	65364866	65370088	b57266_PGA_scaffold44	PGA_scaffold44||78634||80906||TESI_029587-RA||1||CDS||2985135575||20582||71.37	78634	80906	3.000000e-138	200
1.6714	0.4101	a16884_megascaffold_1	megascaffold_1||65418917||65424808||NNU_005161-RA||-1||CDS||304032498||1959||83.19	65424808	65418917	b57266_PGA_scaffold44	PGA_scaffold44||83776||102173||TESI_029588-RA||-1||CDS||2985135578||20583||83.19	102173	83776	4.000000e-163	250
1.0071	0.1552	a16884_megascaffold_1	megascaffold_1||65460595||65463218||NNU_005159-RA||-1||CDS||304032481||1961||80.96	65463218	65460595	b57266_PGA_scaffold44	PGA_scaffold44||305764||308361||TESI_029599-RA||-1||CDS||2985135611||20594||80.96	308361	305764	2.900000e-233	297
###  Mean Ks:  6.1856	Mean Kn: 0.5721
#Ks	Kn	a<db_genome_id>_<chr>	chr1||start1||stop1||name1||strand1||type1||db_feature_id1||genome_order1||percent_id1	start1	stop1	b<db_genome_id>_<chr>	chr2||start2||stop2||name2||strand2||type2||db_feature_id2||genome_order2||percent_id2	start2	stop2	eval	block_score	GEVO_link
0.9221	0.3654	a16884_megascaffold_1	megascaffold_1||65708149||65719249||NNU_005150-RA||-1||CDS||304032421||1970||76.18	65719249	65708149	b57266_PGA_scaffold13	PGA_scaffold13||24061369||24073630||TESI_022512-RA||-1||CDS||2983717740||7356||76.18	24073630	24061369	1.000000e-250	50
0.5626	0.0711	a16884_megascaffold_1	megascaffold_1||65938177||65942586||NNU_005146-RA||-1||CDS||304032386||1974||89.62	65942586	65938177	b57266_PGA_scaffold13	PGA_scaffold13||24117930||24131508||TESI_022515-RA||-1||CDS||2983717749||7359||89.62	24131508	24117930	1.800000e-214	100
1.2731	0.4883	a16884_megascaffold_1	megascaffold_1||65983218||65984270||NNU_005144-RA||1||CDS||304032372||1976||70.49	65983218	65984270	b57266_PGA_scaffold13	PGA_scaffold13||24135711||24136541||TESI_022516-RA||1||CDS||2983717752||7360||70.49	24135711	24136541	9.700000e-37	136
0.4452	0.1432	a16884_megascaffold_1	megascaffold_1||66049128||66052007||NNU_005137-RA||1||CDS||304032312||1983||83.33	66049128	66052007	b57266_PGA_scaffold13	PGA_scaffold13||24142677||24146516||TESI_022517-RA||1||CDS||2983717755||7361||83.33	24142677	24146516	3.400000e-185	186
0.6709	0.0778	a16884_megascaffold_1	megascaffold_1||66068092||66074276||NNU_005135-RA||1||CDS||304032293||1985||83.85	66068092	66074276	b57266_PGA_scaffold13	PGA_scaffold13||24154822||24162261||TESI_022518-RA||1||CDS||2983717758||7362||83.85	24154822	24162261	1.000000e-250	236
0.9792	0.1046	a16884_megascaffold_1	megascaffold_1||66211323||66214644||NNU_005132-RA||-1||CDS||304032258||1988||85.37	66214644	66211323	b57266_PGA_scaffold13	PGA_scaffold13||24163818||24166752||TESI_022519-RA||-1||CDS||2983717761||7363||85.37	24166752	24163818	2.800000e-156	286
22.4771	6.9118	a16884_megascaffold_1	megascaffold_1||66276111||66279909||NNU_005131-RA||1||CDS||304032250||1989||76.84	66276111	66279909	b57266_PGA_scaffold13	PGA_scaffold13||24191057||24192143||TESI_022520-RA||1||CDS||2983717764||7364||76.84	24191057	24192143	4.200000e-105	336
0.7121	0.0628	a16884_megascaffold_1	megascaffold_1||66333027||66347319||NNU_005130-RA||1||CDS||304032233||1990||85.02	66333027	66347319	b57266_PGA_scaffold13	PGA_scaffold13||24311847||24319284||TESI_022525-RA||1||CDS||2983717779||7369||85.02	24311847	24319284	1.000000e-250	386
0.7723	0.2312	a16884_megascaffold_1	megascaffold_1||66544509||66547434||NNU_005119-RA||1||CDS||304032162||2001||77.87	66544509	66547434	b57266_PGA_scaffold13	PGA_scaffold13||24361423||24364943||TESI_022526-RA||1||CDS||2983717782||7370||77.87	24361423	24364943	1.200000e-116	433
0.7090	0.1062	a16884_megascaffold_1	megascaffold_1||66548592||66555534||NNU_005118-RA||-1||CDS||304032154||2002||81.47	66555534	66548592	b57266_PGA_scaffold13	PGA_scaffold13||24365794||24372056||TESI_022527-RA||-1||CDS||2983717785||7371||81.47	24372056	24365794	1.800000e-108	483
0.6690	0.0820	a16884_megascaffold_1	megascaffold_1||66618051||66631627||NNU_005112-RA||-1||CDS||304032107||2008||85.16	66631627	66618051	b57266_PGA_scaffold13	PGA_scaffold13||24376110||24383471||TESI_022528-RA||-1||CDS||2983717788||7372||85.16	24383471	24376110	6.500000e-229	533
1.0903	0.3858	a16884_megascaffold_1	megascaffold_1||66652188||66662082||NNU_005111-RA||1||CDS||304032099||2009||77.18	66652188	66662082	b57266_PGA_scaffold13	PGA_scaffold13||24402356||24406007||TESI_022529-RA||1||CDS||2983717791||7373||77.18	24402356	24406007	3.000000e-194	583
0.6610	0.1486	a16884_megascaffold_1	megascaffold_1||66749233||66763096||NNU_005107-RA||-1||CDS||304032059||2013||79.26	66763096	66749233	b57266_PGA_scaffold13	PGA_scaffold13||24415032||24421591||TESI_022530-RA||-1||CDS||2983717794||7374||79.26	24421591	24415032	6.000000e-139	633
0.6882	0.1130	a16884_megascaffold_1	megascaffold_1||66783847||66791120||NNU_005106-RA||-1||CDS||304032048||2014||84.64	66791120	66783847	b57266_PGA_scaffold13	PGA_scaffold13||24423275||24431103||TESI_022531-RA||-1||CDS||2983717797||7375||84.64	24431103	24423275	1.000000e-250	683
2.8989	0.9483	a16884_megascaffold_1	megascaffold_1||66830203||66835834||NNU_005105-RA||1||CDS||304032044||2015||86.01	66830203	66835834	b57266_PGA_scaffold13	PGA_scaffold13||24500466||24506652||TESI_022533-RA||1||CDS||2983717803||7377||86.01	24500466	24506652	6.800000e-113	733
1.3058	0.2188	a16884_megascaffold_1	megascaffold_1||66882715||66884071||NNU_005103-RA||1||CDS||304032032||2017||73.41	66882715	66884071	b57266_PGA_scaffold13	PGA_scaffold13||24511449||24515710||TESI_022534-RA||1||CDS||2983717806||7378||73.41	24511449	24515710	4.600000e-82	783
1.1671	0.2951	a16884_megascaffold_1	megascaffold_1||66941752||66947133||NNU_005099-RA||-1||CDS||304031983||2021||83.76	66947133	66941752	b57266_PGA_scaffold13	PGA_scaffold13||24519086||24521583||TESI_022535-RA||-1||CDS||2983717809||7379||83.76	24521583	24519086	2.000000e-115	833
1.1724	0.2147	a16884_megascaffold_1	megascaffold_1||67092528||67097470||NNU_005090-RA||1||CDS||304031901||2030||76.05	67092528	67097470	b57266_PGA_scaffold13	PGA_scaffold13||24550119||24558656||TESI_022536-RA||1||CDS||2983717812||7380||76.05	24550119	24558656	2.300000e-167	883
0.6261	0.0909	a16884_megascaffold_1	megascaffold_1||67128150||67141395||NNU_005088-RA||1||CDS||304031888||2032||82.89	67128150	67141395	b57266_PGA_scaffold13	PGA_scaffold13||24588883||24593119||TESI_022537-RA||1||CDS||2983717815||7381||82.89	24588883	24593119	3.900000e-166	933
0.7742	0.0697	a16884_megascaffold_1	megascaffold_1||67152203||67164542||NNU_005087-RA||-1||CDS||304031880||2033||86.67	67164542	67152203	b57266_PGA_scaffold13	PGA_scaffold13||24600555||24607416||TESI_022538-RA||-1||CDS||2983717818||7382||86.67	24607416	24600555	1.000000e-250	983
1.1965	0.1908	a16884_megascaffold_1	megascaffold_1||67227665||67230323||NNU_005085-RA||-1||CDS||304031862||2035||75.38	67230323	67227665	b57266_PGA_scaffold13	PGA_scaffold13||24616716||24620987||TESI_022539-RA||-1||CDS||2983717821||7383||75.38	24620987	24616716	1.000000e-250	1033
0.5800	0.1576	a16884_megascaffold_1	megascaffold_1||67332814||67335345||NNU_005081-RA||-1||CDS||304031830||2039||78.74	67335345	67332814	b57266_PGA_scaffold13	PGA_scaffold13||24641846||24649025||TESI_022540-RA||-1||CDS||2983717824||7384||78.74	24649025	24641846	2.900000e-249	1083
2.0167	0.3862	a16884_megascaffold_1	megascaffold_1||67505568||67512009||NNU_005077-RA||1||CDS||304031784||2043||80.56	67505568	67512009	b57266_PGA_scaffold13	PGA_scaffold13||24669692||24672909||TESI_022541-RA||1||CDS||2983717827||7385||80.56	24669692	24672909	1.700000e-74	1133
51.1583	1.7002	a16884_megascaffold_1	megascaffold_1||67526482||67528773||NNU_005076-RA||1||CDS||304031780||2044||84.57	67526482	67528773	b57266_PGA_scaffold13	PGA_scaffold13||24677911||24678455||TESI_022542-RA||-1||CDS||2983717830||7386||84.57	24678455	24677911	5.900000e-101	1183
1.0681	0.0967	a16884_megascaffold_1	megascaffold_1||67559549||67560910||NNU_005074-RA||-1||CDS||304031760||2046||81.35	67560910	67559549	b57266_PGA_scaffold13	PGA_scaffold13||24686632||24688211||TESI_022543-RA||-1||CDS||2983717833||7387||81.35	24688211	24686632	1.000000e-250	1233
64.2284	1.2126	a16884_megascaffold_1	megascaffold_1||67593203||67617274||NNU_005069-RA||-1||CDS||304031716||2051||76.6	67617274	67593203	b57266_PGA_scaffold13	PGA_scaffold13||24728572||24729780||TESI_022544-RA||-1||CDS||2983717836||7388||76.6	24729780	24728572	1.700000e-228	1283
###  Mean Ks:  10.0341	Mean Kn: 0.3876
#Ks	Kn	a<db_genome_id>_<chr>	chr1||start1||stop1||name1||strand1||type1||db_feature_id1||genome_order1||percent_id1	start1	stop1	b<db_genome_id>_<chr>	chr2||start2||stop2||name2||strand2||type2||db_feature_id2||genome_order2||percent_id2	start2	stop2	eval	block_score	GEVO_link
0.9391	0.2798	a16884_megascaffold_1	megascaffold_1||65990304||65995658||NNU_005142-RA||-1||CDS||304032355||1978||83.51	65995658	65990304	b57266_PGA_scaffold6	PGA_scaffold6||18545282||18550673||TESI_010775-RA||-1||CDS||2985621471||23566||83.51	18550673	18545282	1.500000e-144	50
0.6725	0.1822	a16884_megascaffold_1	megascaffold_1||66027787||66031151||NNU_005139-RA||1||CDS||304032332||1981||74.14	66027787	66031151	b57266_PGA_scaffold6	PGA_scaffold6||18551625||18555183||TESI_010776-RA||1||CDS||2985621474||23567||74.14	18551625	18555183	3.500000e-129	100
0.7218	0.0779	a16884_megascaffold_1	megascaffold_1||66068092||66074276||NNU_005135-RA||1||CDS||304032293||1985||82.66	66068092	66074276	b57266_PGA_scaffold6	PGA_scaffold6||18562939||18570923||TESI_010777-RA||1||CDS||2985621477||23568||82.66	18562939	18570923	1.000000e-250	150
1.6624	0.3924	a16884_megascaffold_1	megascaffold_1||66276111||66279909||NNU_005131-RA||1||CDS||304032250||1989||67.92	66276111	66279909	b57266_PGA_scaffold6	PGA_scaffold6||18578816||18579922||TESI_010778-RA||1||CDS||2985621480||23569||67.92	18578816	18579922	3.900000e-63	200
0.9001	0.1238	a16884_megascaffold_1	megascaffold_1||66333027||66347319||NNU_005130-RA||1||CDS||304032233||1990||79.27	66333027	66347319	b57266_PGA_scaffold6	PGA_scaffold6||18636143||18647769||TESI_010779-RA||1||CDS||2985621483||23570||79.27	18636143	18647769	1.000000e-250	250
0.6205	0.0072	a16884_megascaffold_1	megascaffold_1||66538940||66540851||NNU_005120-RA||1||CDS||304032169||2000||90.31	66538940	66540851	b57266_PGA_scaffold6	PGA_scaffold6||18692118||18714496||TESI_010782-RA||1||CDS||2985621492||23573||90.31	18692118	18714496	6.900000e-114	300
0.7709	0.2258	a16884_megascaffold_1	megascaffold_1||66575633||66582254||NNU_005116-RA||-1||CDS||304032142||2004||85.64	66582254	66575633	b57266_PGA_scaffold6	PGA_scaffold6||18773178||18784845||TESI_010787-RA||-1||CDS||2985621507||23578||85.64	18784845	18773178	8.700000e-57	350
0.5776	0.0726	a16884_megascaffold_1	megascaffold_1||66618051||66631627||NNU_005112-RA||-1||CDS||304032107||2008||84.62	66631627	66618051	b57266_PGA_scaffold6	PGA_scaffold6||18788248||18799261||TESI_010788-RA||-1||CDS||2985621510||23579||84.62	18799261	18788248	4.000000e-248	400
0.9170	0.3058	a16884_megascaffold_1	megascaffold_1||66652188||66662082||NNU_005111-RA||1||CDS||304032099||2009||78.85	66652188	66662082	b57266_PGA_scaffold6	PGA_scaffold6||18817242||18825698||TESI_010790-RA||1||CDS||2985621516||23581||78.85	18817242	18825698	1.400000e-177	450
1.7535	0.2818	a16884_megascaffold_1	megascaffold_1||66710493||66725935||NNU_005110-RA||1||CDS||304032091||2010||84.95	66710493	66725935	b57266_PGA_scaffold6	PGA_scaffold6||18851681||18862367||TESI_010791-RA||1||CDS||2985621519||23582||84.95	18851681	18862367	1.300000e-237	500
0.8884	0.3178	a16884_megascaffold_1	megascaffold_1||66728584||66729499||NNU_005109-RA||-1||CDS||304032080||2011||75.14	66729499	66728584	b57266_PGA_scaffold6	PGA_scaffold6||18863847||18868813||TESI_010792-RA||-1||CDS||2985621522||23583||75.14	18868813	18863847	1.000000e-77	550
0.7871	0.1894	a16884_megascaffold_1	megascaffold_1||66749233||66763096||NNU_005107-RA||-1||CDS||304032059||2013||79.37	66763096	66749233	b57266_PGA_scaffold6	PGA_scaffold6||18881818||18887795||TESI_010793-RA||-1||CDS||2985621525||23584||79.37	18887795	18881818	4.500000e-126	600
0.6813	0.1140	a16884_megascaffold_1	megascaffold_1||66783847||66791120||NNU_005106-RA||-1||CDS||304032048||2014||85.47	66791120	66783847	b57266_PGA_scaffold6	PGA_scaffold6||18900685||18905538||TESI_010795-RA||-1||CDS||2985621531||23586||85.47	18905538	18900685	1.000000e-250	650
65.1864	1.2034	a16884_megascaffold_1	megascaffold_1||66929093||66933130||NNU_005101-RA||-1||CDS||304032007||2019||73.04	66933130	66929093	b57266_PGA_scaffold6	PGA_scaffold6||18931715||18933537||TESI_010796-RA||-1||CDS||2985621534||23587||73.04	18933537	18931715	3.300000e-93	700
1.7224	0.5594	a16884_megascaffold_1	megascaffold_1||66933715||66940393||NNU_005100-RA||1||CDS||304031996||2020||70.87	66933715	66940393	b57266_PGA_scaffold6	PGA_scaffold6||18942781||18946386||TESI_010797-RA||1||CDS||2985621537||23588||70.87	18942781	18946386	1.900000e-45	744
0.8054	0.2212	a16884_megascaffold_1	megascaffold_1||67053846||67060319||NNU_005092-RA||-1||CDS||304031916||2028||78.23	67060319	67053846	b57266_PGA_scaffold6	PGA_scaffold6||18967694||18975234||TESI_010799-RA||-1||CDS||2985621543||23590||78.23	18975234	18967694	4.900000e-236	794
0.7296	0.0834	a16884_megascaffold_1	megascaffold_1||67152203||67164542||NNU_005087-RA||-1||CDS||304031880||2033||86.82	67164542	67152203	b57266_PGA_scaffold6	PGA_scaffold6||18975255||18981704||TESI_010800-RA||-1||CDS||2985621546||23591||86.82	18981704	18975255	1.000000e-250	844
1.2984	0.3154	a16884_megascaffold_1	megascaffold_1||67217227||67222339||NNU_005086-RA||1||CDS||304031871||2034||83.6	67217227	67222339	b57266_PGA_scaffold6	PGA_scaffold6||19027372||19040969||TESI_010802-RA||1||CDS||2985621552||23593||83.6	19027372	19040969	4.600000e-231	894
0.6325	0.1472	a16884_megascaffold_1	megascaffold_1||67332814||67335345||NNU_005081-RA||-1||CDS||304031830||2039||76.76	67335345	67332814	b57266_PGA_scaffold6	PGA_scaffold6||19055315||19063858||TESI_010803-RA||-1||CDS||2985621555||23594||76.76	19063858	19055315	1.700000e-213	944
0.8763	0.1050	a16884_megascaffold_1	megascaffold_1||67360981||67367724||NNU_005080-RA||-1||CDS||304031817||2040||80.03	67367724	67360981	b57266_PGA_scaffold6	PGA_scaffold6||19072385||19079897||TESI_010806-RA||-1||CDS||2985621564||23597||80.03	19079897	19072385	1.000000e-250	994
0.6555	0.0704	a16884_megascaffold_1	megascaffold_1||67442683||67461088||NNU_005078-RA||1||CDS||304031795||2042||83.74	67442683	67461088	b57266_PGA_scaffold6	PGA_scaffold6||19090420||19108199||TESI_010807-RA||1||CDS||2985621567||23598||83.74	19090420	19108199	1.000000e-250	1044
1.1320	0.1451	a16884_megascaffold_1	megascaffold_1||67505568||67512009||NNU_005077-RA||1||CDS||304031784||2043||81.92	67505568	67512009	b57266_PGA_scaffold6	PGA_scaffold6||19122529||19131777||TESI_010808-RA||1||CDS||2985621570||23599||81.92	19122529	19131777	4.500000e-73	1094
67.2660	1.2652	a16884_megascaffold_1	megascaffold_1||67526482||67528773||NNU_005076-RA||1||CDS||304031780||2044||83.28	67526482	67528773	b57266_PGA_scaffold6	PGA_scaffold6||19135509||19136053||TESI_010809-RA||-1||CDS||2985621573||23600||83.28	19136053	19135509	2.800000e-94	1144
1.5005	0.0906	a16884_megascaffold_1	megascaffold_1||67559549||67560910||NNU_005074-RA||-1||CDS||304031760||2046||81.05	67560910	67559549	b57266_PGA_scaffold6	PGA_scaffold6||19146342||19148219||TESI_010811-RA||-1||CDS||2985621579||23602||81.05	19148219	19146342	3.600000e-131	1194
67.8279	1.3007	a16884_megascaffold_1	megascaffold_1||67589739||67592608||NNU_005070-RA||-1||CDS||304031728||2050||70.61	67592608	67589739	b57266_PGA_scaffold6	PGA_scaffold6||19163250||19180075||TESI_010812-RA||1||CDS||2985621582||23603||70.61	19163250	19180075	7.700000e-105	1244
1.0884	0.1103	a16884_megascaffold_1	megascaffold_1||67900651||67903310||NNU_005054-RA||1||CDS||304031593||2066||80.56	67900651	67903310	b57266_PGA_scaffold6	PGA_scaffold6||19248604||19251534||TESI_010814-RA||1||CDS||2985621588||23605||80.56	19248604	19251534	1.500000e-228	1291
0.7802	0.0918	a16884_megascaffold_1	megascaffold_1||67935455||67945700||NNU_005053-RA||1||CDS||304031578||2067||86.88	67935455	67945700	b57266_PGA_scaffold6	PGA_scaffold6||19261594||19273918||TESI_010816-RA||1||CDS||2985621594||23607||86.88	19261594	19273918	1.000000e-250	1341
16.6397	1.2739	a16884_megascaffold_1	megascaffold_1||68045301||68049105||NNU_005049-RA||1||CDS||304031550||2071||78.43	68045301	68049105	b57266_PGA_scaffold6	PGA_scaffold6||19288317||19293936||TESI_010817-RA||1||CDS||2985621597||23608||78.43	19288317	19293936	1.100000e-45	1386
0.6704	0.1342	a16884_megascaffold_1	megascaffold_1||68110022||68129624||NNU_005044-RA||1||CDS||304031506||2076||78.55	68110022	68129624	b57266_PGA_scaffold6	PGA_scaffold6||19301586||19309012||TESI_010818-RA||1||CDS||2985621600||23609||78.55	19301586	19309012	1.400000e-231	1436
6.0637	1.0831	a16884_megascaffold_1	megascaffold_1||68188979||68200374||NNU_005041-RA||1||CDS||304031480||2079||85.17	68188979	68200374	b57266_PGA_scaffold6	PGA_scaffold6||19313998||19314510||TESI_010819-RA||1||CDS||2985621603||23610||85.17	19313998	19314510	1.600000e-130	1486
0.8994	0.1065	a16884_megascaffold_1	megascaffold_1||68189961||68208160||NNU_005040-RA||-1||CDS||304031470||2080||84.3	68208160	68189961	b57266_PGA_scaffold6	PGA_scaffold6||19339009||19346706||TESI_010820-RA||-1||CDS||2985621606||23611||84.3	19346706	19339009	1.000000e-250	1536
0.7678	0.0859	a16884_megascaffold_1	megascaffold_1||68250786||68252075||NNU_005039-RA||1||CDS||304031463||2081||81.25	68250786	68252075	b57266_PGA_scaffold6	PGA_scaffold6||19360056||19368868||TESI_010822-RA||1||CDS||2985621612||23613||81.25	19360056	19368868	1.000000e-250	1586
65.9236	1.1397	a16884_megascaffold_1	megascaffold_1||68571371||68573716||NNU_005031-RA||-1||CDS||304031377||2089||74.65	68573716	68571371	b57266_PGA_scaffold6	PGA_scaffold6||19364580||19390924||TESI_010823-RA||-1||CDS||2985621615||23614||74.65	19390924	19364580	3.100000e-237	1636
0.8321	0.1294	a16884_megascaffold_1	megascaffold_1||68575162||68577204||NNU_005030-RA||-1||CDS||304031370||2090||80.08	68577204	68575162	b57266_PGA_scaffold6	PGA_scaffold6||19392485||19394812||TESI_010824-RA||-1||CDS||2985621618||23615||80.08	19394812	19392485	1.000000e-250	1686
67.8632	1.1546	a16884_megascaffold_1	megascaffold_1||68759918||68765943||NNU_005026-RA||1||CDS||304031327||2094||82.28	68759918	68765943	b57266_PGA_scaffold6	PGA_scaffold6||19461692||19469478||TESI_010828-RA||1||CDS||2985621630||23619||82.28	19461692	19469478	7.300000e-211	1736
1.0835	0.0733	a16884_megascaffold_1	megascaffold_1||68849819||68860224||NNU_005022-RA||-1||CDS||304031300||2098||83.59	68860224	68849819	b57266_PGA_scaffold6	PGA_scaffold6||19487612||19502099||TESI_010831-RA||-1||CDS||2985621639||23622||83.59	19502099	19487612	2.100000e-74	1786
5.3617	1.3568	a16884_megascaffold_1	megascaffold_1||68925264||68931699||NNU_005021-RA||1||CDS||304031295||2100||83.85	68925264	68931699	b57266_PGA_scaffold6	PGA_scaffold6||19505940||19514680||TESI_010832-RA||-1||CDS||2985621642||23623||83.85	19514680	19505940	7.300000e-131	1836
[truncated: 5,393,958 more chars]
