# Supplementary material for: Buxus and Tetracentron genomes help resolve eudicot genome history
Source: Nat Commun. 2022 Feb 2;13:643. doi: 10.1038/s41467-022-28312-w (PMC8810787; doi:10.1038/s41467-022-28312-w)
Supplement: Supplementary file 13 — Source Data [file 41467_2022_28312_MOESM13_ESM.zip › Source Data/Fig2c_Tetracentron-Tetracentron.synmap.ks.txt]

#This file contains synonymous rate values in the first two columns:
#1	476.0	a57266_PGA_scaffold1	b57266_PGA_scaffold1	f	13  Mean Ks:  33.5540	Mean Kn: 0.6265
#Ks	Kn	a<db_genome_id>_<chr>	chr1||start1||stop1||name1||strand1||type1||db_feature_id1||genome_order1||percent_id1	start1	stop1	b<db_genome_id>_<chr>	chr2||start2||stop2||name2||strand2||type2||db_feature_id2||genome_order2||percent_id2	start2	stop2	eval	block_score	GEVO_link
74.0472	0.8260	a57266_PGA_scaffold1	PGA_scaffold1||52484740||52489844||TESI_001790-RA||-1||CDS||2983082947||1832||65.03	52489844	52484740	b57266_PGA_scaffold1	PGA_scaffold1||62729678||62735682||TESI_001991-RA||1||CDS||2983083550||2033||65.03	62729678	62735682	8.500000e-07	6
65.7763	1.3434	a57266_PGA_scaffold1	PGA_scaffold1||52877728||52885434||TESI_001806-RA||-1||CDS||2983082995||1848||90.96	52885434	52877728	b57266_PGA_scaffold1	PGA_scaffold1||62977666||62984281||TESI_002002-RA||-1||CDS||2983083583||2044||90.96	62984281	62977666	1.000000e-250	53
60.5049	1.2126	a57266_PGA_scaffold1	PGA_scaffold1||53282268||53296862||TESI_001822-RA||1||CDS||2983083043||1864||80.77	53282268	53296862	b57266_PGA_scaffold1	PGA_scaffold1||64395166||64396504||TESI_002020-RA||-1||CDS||2983083637||2062||80.77	64396504	64395166	1.300000e-21	70
20.4272	1.0562	a57266_PGA_scaffold1	PGA_scaffold1||53967283||53977233||TESI_001839-RA||-1||CDS||2983083094||1881||64.04	53977233	53967283	b57266_PGA_scaffold1	PGA_scaffold1||65072367||65079808||TESI_002037-RA||1||CDS||2983083688||2079||64.04	65072367	65079808	1.800000e-40	106
66.8282	0.8018	a57266_PGA_scaffold1	PGA_scaffold1||54706173||54709356||TESI_001849-RA||1||CDS||2983083124||1891||65.41	54706173	54709356	b57266_PGA_scaffold1	PGA_scaffold1||66415934||66418366||TESI_002058-RA||-1||CDS||2983083751||2100||65.41	66418366	66415934	6.400000e-10	109
77.6121	0.2787	a57266_PGA_scaffold1	PGA_scaffold1||54894910||54896004||TESI_001851-RA||1||CDS||2983083130||1893||67.15	54894910	54896004	b57266_PGA_scaffold1	PGA_scaffold1||66618092||66619393||TESI_002063-RA||1||CDS||2983083766||2105||67.15	66618092	66619393	7.200000e-21	129
0.3484	0.1229	a57266_PGA_scaffold1	PGA_scaffold1||54907409||54914263||TESI_001852-RA||1||CDS||2983083133||1894||89.77	54907409	54914263	b57266_PGA_scaffold1	PGA_scaffold1||66936491||66944311||TESI_002072-RA||1||CDS||2983083793||2114||89.77	66936491	66944311	4.100000e-246	179
0.3388	0.0516	a57266_PGA_scaffold1	PGA_scaffold1||55238580||55247941||TESI_001861-RA||1||CDS||2983083160||1903||85.68	55238580	55247941	b57266_PGA_scaffold1	PGA_scaffold1||67463770||67476951||TESI_002078-RA||1||CDS||2983083811||2120||85.68	67463770	67476951	1.600000e-123	229
0.3984	0.0559	a57266_PGA_scaffold1	PGA_scaffold1||55377437||55384748||TESI_001865-RA||1||CDS||2983083172||1907||88.09	55377437	55384748	b57266_PGA_scaffold1	PGA_scaffold1||67565954||67567153||TESI_002080-RA||1||CDS||2983083817||2122||88.09	67565954	67567153	1.800000e-109	279
0.3097	0.1079	a57266_PGA_scaffold1	PGA_scaffold1||55459693||55464567||TESI_001866-RA||1||CDS||2983083175||1908||87.32	55459693	55464567	b57266_PGA_scaffold1	PGA_scaffold1||67935502||67939763||TESI_002090-RA||1||CDS||2983083847||2132||87.32	67935502	67939763	1.000000e-250	329
62.7965	1.1363	a57266_PGA_scaffold1	PGA_scaffold1||55485326||55486666||TESI_001867-RA||1||CDS||2983083178||1909||82.5	55485326	55486666	b57266_PGA_scaffold1	PGA_scaffold1||67951393||67954926||TESI_002091-RA||1||CDS||2983083850||2133||82.5	67951393	67954926	2.000000e-74	379
0.4525	0.0882	a57266_PGA_scaffold1	PGA_scaffold1||55522330||55539190||TESI_001869-RA||-1||CDS||2983083184||1911||85.74	55539190	55522330	b57266_PGA_scaffold1	PGA_scaffold1||67990462||68001686||TESI_002093-RA||-1||CDS||2983083856||2135||85.74	68001686	67990462	4.000000e-203	429
6.3619	1.0625	a57266_PGA_scaffold1	PGA_scaffold1||56093872||56116271||TESI_001885-RA||1||CDS||2983083232||1927||69.47	56093872	56116271	b57266_PGA_scaffold1	PGA_scaffold1||68465082||68496463||TESI_002110-RA||1||CDS||2983083907||2152||69.47	68465082	68496463	7.200000e-228	476
#1	1100.0	a57266_PGA_scaffold1	b57266_PGA_scaffold10	f	22  Mean Ks:  4.2987	Mean Kn: 0.3079
#Ks	Kn	a<db_genome_id>_<chr>	chr1||start1||stop1||name1||strand1||type1||db_feature_id1||genome_order1||percent_id1	start1	stop1	b<db_genome_id>_<chr>	chr2||start2||stop2||name2||strand2||type2||db_feature_id2||genome_order2||percent_id2	start2	stop2	eval	block_score	GEVO_link
0.2453	0.1683	a57266_PGA_scaffold1	PGA_scaffold1||69872832||69882011||TESI_002154-RA||-1||CDS||2983084039||2196||83.27	69882011	69872832	b57266_PGA_scaffold10	PGA_scaffold10||6176670||6178032||TESI_019471-RA||1||CDS||2983234731||2623||83.27	6176670	6178032	1.000000e-250	50
0.3676	0.1307	a57266_PGA_scaffold1	PGA_scaffold1||69947430||69958531||TESI_002157-RA||1||CDS||2983084048||2199||93.53	69947430	69958531	b57266_PGA_scaffold10	PGA_scaffold10||6337984||6349638||TESI_019479-RA||1||CDS||2983234755||2631||93.53	6337984	6349638	9.200000e-215	100
0.3723	0.0444	a57266_PGA_scaffold1	PGA_scaffold1||69974675||69979020||TESI_002160-RA||-1||CDS||2983084057||2202||92.03	69979020	69974675	b57266_PGA_scaffold10	PGA_scaffold10||6379708||6383688||TESI_019483-RA||-1||CDS||2983234767||2635||92.03	6383688	6379708	1.000000e-250	150
0.3610	0.0459	a57266_PGA_scaffold1	PGA_scaffold1||70028093||70036596||TESI_002161-RA||1||CDS||2983084060||2203||93.35	70028093	70036596	b57266_PGA_scaffold10	PGA_scaffold10||6462871||6471286||TESI_019486-RA||1||CDS||2983234776||2638||93.35	6462871	6471286	2.900000e-121	200
3.5330	1.3468	a57266_PGA_scaffold1	PGA_scaffold1||70076387||70079347||TESI_002163-RA||-1||CDS||2983084066||2205||87.18	70079347	70076387	b57266_PGA_scaffold10	PGA_scaffold10||6503027||6553532||TESI_019490-RA||-1||CDS||2983234788||2642||87.18	6553532	6503027	1.000000e-250	250
2.7337	1.5568	a57266_PGA_scaffold1	PGA_scaffold1||70106543||70112880||TESI_002164-RA||1||CDS||2983084069||2206||78.19	70106543	70112880	b57266_PGA_scaffold10	PGA_scaffold10||6535953||6538468||TESI_019492-RA||1||CDS||2983234794||2644||78.19	6535953	6538468	2.900000e-73	300
79.4045	1.0960	a57266_PGA_scaffold1	PGA_scaffold1||70187642||70205171||TESI_002168-RA||1||CDS||2983084081||2210||88.4	70187642	70205171	b57266_PGA_scaffold10	PGA_scaffold10||6614376||6658023||TESI_019497-RA||-1||CDS||2983234809||2649||88.4	6658023	6614376	1.000000e-250	350
0.4465	0.1694	a57266_PGA_scaffold1	PGA_scaffold1||70220633||70226984||TESI_002169-RA||1||CDS||2983084084||2211||82.88	70220633	70226984	b57266_PGA_scaffold10	PGA_scaffold10||6703387||6711872||TESI_019507-RA||1||CDS||2983234839||2659||82.88	6703387	6711872	2.800000e-92	400
0.6944	0.0967	a57266_PGA_scaffold1	PGA_scaffold1||70229561||70231885||TESI_002170-RA||-1||CDS||2983084087||2212||81.33	70231885	70229561	b57266_PGA_scaffold10	PGA_scaffold10||6719247||6721286||TESI_019509-RA||-1||CDS||2983234845||2661||81.33	6721286	6719247	6.100000e-149	450
0.2253	0.0362	a57266_PGA_scaffold1	PGA_scaffold1||70264876||70279609||TESI_002174-RA||1||CDS||2983084099||2216||92.84	70264876	70279609	b57266_PGA_scaffold10	PGA_scaffold10||6764767||6777709||TESI_019513-RA||1||CDS||2983234857||2665||92.84	6764767	6777709	1.000000e-192	500
1.2083	0.3640	a57266_PGA_scaffold1	PGA_scaffold1||70332746||70342267||TESI_002178-RA||-1||CDS||2983084111||2220||93.12	70342267	70332746	b57266_PGA_scaffold10	PGA_scaffold10||6839732||6867722||TESI_019519-RA||-1||CDS||2983234875||2671||93.12	6867722	6839732	2.000000e-133	550
0.3465	0.0721	a57266_PGA_scaffold1	PGA_scaffold1||70356119||70360778||TESI_002179-RA||1||CDS||2983084114||2221||92.63	70356119	70360778	b57266_PGA_scaffold10	PGA_scaffold10||6845304||6847025||TESI_019520-RA||1||CDS||2983234878||2672||92.63	6845304	6847025	1.800000e-198	600
0.4936	0.0938	a57266_PGA_scaffold1	PGA_scaffold1||70372378||70380883||TESI_002180-RA||1||CDS||2983084117||2222||88.66	70372378	70380883	b57266_PGA_scaffold10	PGA_scaffold10||6879889||6889041||TESI_019523-RA||1||CDS||2983234887||2675||88.66	6879889	6889041	1.000000e-250	650
0.6034	0.3166	a57266_PGA_scaffold1	PGA_scaffold1||70446867||70455123||TESI_002184-RA||-1||CDS||2983084129||2226||88.14	70455123	70446867	b57266_PGA_scaffold10	PGA_scaffold10||6930743||6935101||TESI_019530-RA||-1||CDS||2983234908||2682||88.14	6935101	6930743	7.600000e-171	700
0.2947	0.0680	a57266_PGA_scaffold1	PGA_scaffold1||70455781||70465329||TESI_002185-RA||-1||CDS||2983084132||2227||94.17	70465329	70455781	b57266_PGA_scaffold10	PGA_scaffold10||6935806||6947752||TESI_019531-RA||-1||CDS||2983234911||2683||94.17	6947752	6935806	1.100000e-235	750
0.6749	0.3476	a57266_PGA_scaffold1	PGA_scaffold1||70471787||70478899||TESI_002186-RA||-1||CDS||2983084135||2228||84.39	70478899	70471787	b57266_PGA_scaffold10	PGA_scaffold10||6949449||6953586||TESI_019532-RA||-1||CDS||2983234914||2684||84.39	6953586	6949449	1.000000e-171	800
0.6367	0.2208	a57266_PGA_scaffold1	PGA_scaffold1||70486574||70518280||TESI_002188-RA||1||CDS||2983084141||2230||82.16	70486574	70518280	b57266_PGA_scaffold10	PGA_scaffold10||6966090||6981392||TESI_019534-RA||1||CDS||2983234920||2686||82.16	6966090	6981392	1.500000e-143	850
0.3750	0.1125	a57266_PGA_scaffold1	PGA_scaffold1||70672220||70676065||TESI_002197-RA||1||CDS||2983084168||2239||90.99	70672220	70676065	b57266_PGA_scaffold10	PGA_scaffold10||6985173||6989773||TESI_019535-RA||1||CDS||2983234923||2687||90.99	6985173	6989773	1.000000e-250	900
0.3197	0.0956	a57266_PGA_scaffold1	PGA_scaffold1||70686704||70688542||TESI_002198-RA||1||CDS||2983084171||2240||88.55	70686704	70688542	b57266_PGA_scaffold10	PGA_scaffold10||6995488||6997299||TESI_019536-RA||1||CDS||2983234926||2688||88.55	6995488	6997299	1.000000e-250	950
0.2671	0.0639	a57266_PGA_scaffold1	PGA_scaffold1||70707500||70712267||TESI_002200-RA||-1||CDS||2983084177||2242||89.88	70712267	70707500	b57266_PGA_scaffold10	PGA_scaffold10||7003136||7007889||TESI_019537-RA||-1||CDS||2983234929||2689||89.88	7007889	7003136	1.000000e-250	1000
0.5406	0.1761	a57266_PGA_scaffold1	PGA_scaffold1||70723935||70741560||TESI_002201-RA||-1||CDS||2983084180||2243||90.0	70741560	70723935	b57266_PGA_scaffold10	PGA_scaffold10||7051734||7068547||TESI_019541-RA||-1||CDS||2983234941||2693||90.0	7068547	7051734	7.800000e-101	1050
0.4271	0.1521	a57266_PGA_scaffold1	PGA_scaffold1||70760762||70777443||TESI_002203-RA||-1||CDS||2983084186||2245||86.32	70777443	70760762	b57266_PGA_scaffold10	PGA_scaffold10||7111643||7126029||TESI_019542-RA||-1||CDS||2983234944||2694||86.32	7126029	7111643	1.000000e-250	1100
#1	1216.0	a57266_PGA_scaffold1	b57266_PGA_scaffold10	r	26  Mean Ks:  21.4799	Mean Kn: 0.5723
#Ks	Kn	a<db_genome_id>_<chr>	chr1||start1||stop1||name1||strand1||type1||db_feature_id1||genome_order1||percent_id1	start1	stop1	b<db_genome_id>_<chr>	chr2||start2||stop2||name2||strand2||type2||db_feature_id2||genome_order2||percent_id2	start2	stop2	eval	block_score	GEVO_link
69.7491	1.3475	a57266_PGA_scaffold1	PGA_scaffold1||5137420||5138123||TESI_000307-RA||-1||CDS||2983078498||349||84.15	5138123	5137420	b57266_PGA_scaffold10	PGA_scaffold10||4586186||4591250||TESI_019391-RA||1||CDS||2983234491||2543||84.15	4586186	4591250	5.300000e-81	50
71.9920	1.3009	a57266_PGA_scaffold1	PGA_scaffold1||5157545||5168957||TESI_000308-RA||1||CDS||2983078501||350||94.44	5157545	5168957	b57266_PGA_scaffold10	PGA_scaffold10||4570235||4582471||TESI_019390-RA||-1||CDS||2983234488||2542||94.44	4582471	4570235	1.600000e-05	54
70.6349	1.5353	a57266_PGA_scaffold1	PGA_scaffold1||5180659||5188186||TESI_000309-RA||-1||CDS||2983078504||351||88.6	5188186	5180659	b57266_PGA_scaffold10	PGA_scaffold10||4545880||4570231||TESI_019389-RA||-1||CDS||2983234485||2541||88.6	4570231	4545880	1.000000e-250	104
0.4719	0.1903	a57266_PGA_scaffold1	PGA_scaffold1||5202970||5209133||TESI_000311-RA||-1||CDS||2983078510||353||87.79	5209133	5202970	b57266_PGA_scaffold10	PGA_scaffold10||4516335||4522409||TESI_019385-RA||1||CDS||2983234473||2537||87.79	4516335	4522409	1.000000e-250	154
0.6233	0.1915	a57266_PGA_scaffold1	PGA_scaffold1||5214568||5223405||TESI_000312-RA||-1||CDS||2983078513||354||81.17	5223405	5214568	b57266_PGA_scaffold10	PGA_scaffold10||4496411||4504484||TESI_019384-RA||1||CDS||2983234470||2536||81.17	4496411	4504484	1.000000e-250	204
0.4536	0.1161	a57266_PGA_scaffold1	PGA_scaffold1||5243723||5259254||TESI_000315-RA||1||CDS||2983078522||357||84.35	5243723	5259254	b57266_PGA_scaffold10	PGA_scaffold10||4469187||4475392||TESI_019383-RA||-1||CDS||2983234467||2535||84.35	4475392	4469187	1.000000e-250	254
0.4889	0.2401	a57266_PGA_scaffold1	PGA_scaffold1||5282368||5287329||TESI_000317-RA||1||CDS||2983078528||359||76.03	5282368	5287329	b57266_PGA_scaffold10	PGA_scaffold10||4440181||4445409||TESI_019382-RA||-1||CDS||2983234464||2534||76.03	4445409	4440181	1.000000e-250	304
74.4411	1.1732	a57266_PGA_scaffold1	PGA_scaffold1||5317082||5319725||TESI_000320-RA||1||CDS||2983078537||362||78.9	5317082	5319725	b57266_PGA_scaffold10	PGA_scaffold10||4364310||4366142||TESI_019378-RA||-1||CDS||2983234452||2530||78.9	4366142	4364310	1.200000e-98	354
64.7015	1.2242	a57266_PGA_scaffold1	PGA_scaffold1||5338770||5341919||TESI_000323-RA||-1||CDS||2983078546||365||80.99	5341919	5338770	b57266_PGA_scaffold10	PGA_scaffold10||4343052||4347476||TESI_019375-RA||1||CDS||2983234443||2527||80.99	4343052	4347476	1.000000e-148	404
0.4269	0.1094	a57266_PGA_scaffold1	PGA_scaffold1||5370084||5376245||TESI_000325-RA||-1||CDS||2983078552||367||85.07	5376245	5370084	b57266_PGA_scaffold10	PGA_scaffold10||4272550||4284889||TESI_019373-RA||1||CDS||2983234437||2525||85.07	4272550	4284889	3.600000e-221	454
38.9015	1.2349	a57266_PGA_scaffold1	PGA_scaffold1||5400612||5406594||TESI_000328-RA||-1||CDS||2983078561||370||77.78	5406594	5400612	b57266_PGA_scaffold10	PGA_scaffold10||4240683||4243856||TESI_019372-RA||1||CDS||2983234434||2524||77.78	4240683	4243856	2.500000e-30	483
0.5095	0.1736	a57266_PGA_scaffold1	PGA_scaffold1||5422705||5442523||TESI_000330-RA||1||CDS||2983078567||372||88.85	5422705	5442523	b57266_PGA_scaffold10	PGA_scaffold10||4150762||4173618||TESI_019369-RA||-1||CDS||2983234425||2521||88.85	4173618	4150762	1.000000e-250	533
0.3733	0.1830	a57266_PGA_scaffold1	PGA_scaffold1||5470138||5471828||TESI_000332-RA||-1||CDS||2983078573||374||80.51	5471828	5470138	b57266_PGA_scaffold10	PGA_scaffold10||4111618||4114282||TESI_019366-RA||1||CDS||2983234416||2518||80.51	4111618	4114282	2.500000e-68	583
59.7723	1.4741	a57266_PGA_scaffold1	PGA_scaffold1||5478468||5483178||TESI_000333-RA||1||CDS||2983078576||375||84.33	5478468	5483178	b57266_PGA_scaffold10	PGA_scaffold10||4106254||4111474||TESI_019365-RA||-1||CDS||2983234413||2517||84.33	4111474	4106254	1.400000e-63	633
0.4618	0.1120	a57266_PGA_scaffold1	PGA_scaffold1||5495649||5504880||TESI_000335-RA||-1||CDS||2983078582||377||83.6	5504880	5495649	b57266_PGA_scaffold10	PGA_scaffold10||4096171||4103507||TESI_019364-RA||1||CDS||2983234410||2516||83.6	4096171	4103507	1.000000e-250	683
0.3508	0.1889	a57266_PGA_scaffold1	PGA_scaffold1||5516797||5519854||TESI_000337-RA||-1||CDS||2983078588||379||80.45	5519854	5516797	b57266_PGA_scaffold10	PGA_scaffold10||4087276||4090579||TESI_019362-RA||1||CDS||2983234404||2514||80.45	4087276	4090579	1.000000e-250	733
0.7127	0.1369	a57266_PGA_scaffold1	PGA_scaffold1||5532623||5537896||TESI_000338-RA||-1||CDS||2983078591||380||86.3	5537896	5532623	b57266_PGA_scaffold10	PGA_scaffold10||4072095||4077400||TESI_019361-RA||1||CDS||2983234401||2513||86.3	4072095	4077400	2.300000e-177	783
24.9723	1.0714	a57266_PGA_scaffold1	PGA_scaffold1||5651608||5663989||TESI_000344-RA||-1||CDS||2983078609||386||80.15	5663989	5651608	b57266_PGA_scaffold10	PGA_scaffold10||4060332||4067012||TESI_019360-RA||-1||CDS||2983234398||2512||80.15	4067012	4060332	3.000000e-62	833
4.3919	1.0369	a57266_PGA_scaffold1	PGA_scaffold1||5664031||5682927||TESI_000345-RA||1||CDS||2983078612||387||82.32	5664031	5682927	b57266_PGA_scaffold10	PGA_scaffold10||4003670||4006404||TESI_019355-RA||1||CDS||2983234383||2507||82.32	4003670	4006404	1.000000e-250	883
0.6032	0.1124	a57266_PGA_scaffold1	PGA_scaffold1||5762077||5762689||TESI_000351-RA||1||CDS||2983078630||393||78.28	5762077	5762689	b57266_PGA_scaffold10	PGA_scaffold10||3828348||3829863||TESI_019348-RA||-1||CDS||2983234362||2500||78.28	3829863	3828348	2.200000e-95	933
0.4969	0.0902	a57266_PGA_scaffold1	PGA_scaffold1||5795171||5803061||TESI_000354-RA||-1||CDS||2983078639||396||88.51	5803061	5795171	b57266_PGA_scaffold10	PGA_scaffold10||3806843||3812468||TESI_019346-RA||1||CDS||2983234356||2498||88.51	3806843	3812468	2.600000e-111	983
0.7987	0.0060	a57266_PGA_scaffold1	PGA_scaffold1||5844330||5846961||TESI_000358-RA||-1||CDS||2983078651||400||88.07	5846961	5844330	b57266_PGA_scaffold10	PGA_scaffold10||3678939||3681644||TESI_019337-RA||1||CDS||2983234329||2489||88.07	3678939	3681644	1.000000e-250	1033
0.6885	0.0355	a57266_PGA_scaffold1	PGA_scaffold1||5850774||5852717||TESI_000359-RA||1||CDS||2983078654||401||86.97	5850774	5852717	b57266_PGA_scaffold10	PGA_scaffold10||3660570||3661800||TESI_019335-RA||-1||CDS||2983234323||2487||86.97	3661800	3660570	1.700000e-138	1083
0.6496	0.1086	a57266_PGA_scaffold1	PGA_scaffold1||5871362||5877028||TESI_000361-RA||-1||CDS||2983078660||403||83.71	5877028	5871362	b57266_PGA_scaffold10	PGA_scaffold10||3641619||3649808||TESI_019332-RA||1||CDS||2983234314||2484||83.71	3641619	3649808	5.100000e-235	1133
0.3669	0.1325	a57266_PGA_scaffold1	PGA_scaffold1||5986793||5988295||TESI_000367-RA||-1||CDS||2983078678||409||84.55	5988295	5986793	b57266_PGA_scaffold10	PGA_scaffold10||3631791||3633137||TESI_019331-RA||1||CDS||2983234311||2483||84.55	3631791	3633137	1.000000e-250	1183
70.4452	1.3549	a57266_PGA_scaffold1	PGA_scaffold1||6085734||6088349||TESI_000373-RA||-1||CDS||2983078696||415||87.7	6088349	6085734	b57266_PGA_scaffold10	PGA_scaffold10||3557315||3558650||TESI_019327-RA||1||CDS||2983234299||2479||87.7	3557315	3558650	2.600000e-34	1216
#1	483.0	a57266_PGA_scaffold1	b57266_PGA_scaffold16	r	10  Mean Ks:  2.6420	Mean Kn: 0.5005
#Ks	Kn	a<db_genome_id>_<chr>	chr1||start1||stop1||name1||strand1||type1||db_feature_id1||genome_order1||percent_id1	start1	stop1	b<db_genome_id>_<chr>	chr2||start2||stop2||name2||strand2||type2||db_feature_id2||genome_order2||percent_id2	start2	stop2	eval	block_score	GEVO_link
8.3105	1.2144	a57266_PGA_scaffold1	PGA_scaffold1||37400529||37402215||TESI_001193-RA||1||CDS||2983081156||1235||80.54	37400529	37402215	b57266_PGA_scaffold16	PGA_scaffold16||3353458||3375704||TESI_023068-RA||1||CDS||2984085079||9990||80.54	3353458	3375704	4.400000e-84	50
0.1930	0.0652	a57266_PGA_scaffold1	PGA_scaffold1||37721053||37723823||TESI_001205-RA||-1||CDS||2983081192||1247||91.08	37723823	37721053	b57266_PGA_scaffold16	PGA_scaffold16||2782455||2784680||TESI_023048-RA||1||CDS||2984085019||9970||91.08	2782455	2784680	1.000000e-250	97
0.7554	0.1707	a57266_PGA_scaffold1	PGA_scaffold1||37845924||37846990||TESI_001211-RA||-1||CDS||2983081210||1253||88.55	37846990	37845924	b57266_PGA_scaffold16	PGA_scaffold16||2614673||2615778||TESI_023038-RA||1||CDS||2984084989||9960||88.55	2614673	2615778	1.300000e-96	147
9.3489	1.2924	a57266_PGA_scaffold1	PGA_scaffold1||37880693||37885563||TESI_001214-RA||-1||CDS||2983081219||1256||93.73	37885563	37880693	b57266_PGA_scaffold16	PGA_scaffold16||2552283||2564156||TESI_023035-RA||1||CDS||2984084980||9957||93.73	2552283	2564156	1.000000e-250	197
1.1852	0.5966	a57266_PGA_scaffold1	PGA_scaffold1||37936008||37938330||TESI_001220-RA||1||CDS||2983081237||1262||85.92	37936008	37938330	b57266_PGA_scaffold16	PGA_scaffold16||2474917||2491497||TESI_023030-RA||-1||CDS||2984084965||9952||85.92	2491497	2474917	1.700000e-74	247
0.1541	0.0773	a57266_PGA_scaffold1	PGA_scaffold1||37941054||37942548||TESI_001221-RA||-1||CDS||2983081240||1263||89.44	37942548	37941054	b57266_PGA_scaffold16	PGA_scaffold16||2470362||2471908||TESI_023029-RA||1||CDS||2984084962||9951||89.44	2470362	2471908	1.000000e-250	297
4.7972	1.1407	a57266_PGA_scaffold1	PGA_scaffold1||38037019||38038526||TESI_001224-RA||-1||CDS||2983081249||1266||91.46	38038526	38037019	b57266_PGA_scaffold16	PGA_scaffold16||2398338||2398916||TESI_023023-RA||1||CDS||2984084944||9945||91.46	2398338	2398916	2.700000e-134	347
1.2968	0.3118	a57266_PGA_scaffold1	PGA_scaffold1||38066888||38078557||TESI_001231-RA||-1||CDS||2983081270||1273||91.27	38078557	38066888	b57266_PGA_scaffold16	PGA_scaffold16||2392199||2392499||TESI_023021-RA||1||CDS||2984084938||9943||91.27	2392199	2392499	7.000000e-37	383
0.1646	0.0299	a57266_PGA_scaffold1	PGA_scaffold1||38098316||38098743||TESI_001235-RA||1||CDS||2983081282||1277||95.77	38098316	38098743	b57266_PGA_scaffold16	PGA_scaffold16||2349796||2350195||TESI_023018-RA||-1||CDS||2984084929||9940||95.77	2350195	2349796	3.000000e-75	433
0.2144	0.1060	a57266_PGA_scaffold1	PGA_scaffold1||38127801||38130046||TESI_001236-RA||1||CDS||2983081285||1278||83.49	38127801	38130046	b57266_PGA_scaffold16	PGA_scaffold16||2326651||2330469||TESI_023017-RA||-1||CDS||2984084926||9939||83.49	2330469	2326651	6.100000e-246	483
#1	1004.0	a57266_PGA_scaffold1	b57266_PGA_scaffold18	f	21  Mean Ks:  19.9153	Mean Kn: 0.3950
#Ks	Kn	a<db_genome_id>_<chr>	chr1||start1||stop1||name1||strand1||type1||db_feature_id1||genome_order1||percent_id1	start1	stop1	b<db_genome_id>_<chr>	chr2||start2||stop2||name2||strand2||type2||db_feature_id2||genome_order2||percent_id2	start2	stop2	eval	block_score	GEVO_link
0.5891	0.2530	a57266_PGA_scaffold1	PGA_scaffold1||52019403||52023488||TESI_001771-RA||1||CDS||2983082890||1813||76.87	52019403	52023488	b57266_PGA_scaffold18	PGA_scaffold18||15017562||15019412||TESI_028896-RA||-1||CDS||2984310174||13016||76.87	15019412	15017562	9.400000e-145	50
64.7068	1.0509	a57266_PGA_scaffold1	PGA_scaffold1||52084008||52094865||TESI_001773-RA||1||CDS||2983082896||1815||58.53	52084008	52094865	b57266_PGA_scaffold18	PGA_scaffold18||15191225||15193048||TESI_028899-RA||1||CDS||2984310183||13019||58.53	15191225	15193048	5.500000e-91	100
0.3270	0.0748	a57266_PGA_scaffold1	PGA_scaffold1||52112868||52125791||TESI_001774-RA||1||CDS||2983082899||1816||90.81	52112868	52125791	b57266_PGA_scaffold18	PGA_scaffold18||15281841||15294658||TESI_028901-RA||1||CDS||2984310189||13021||90.81	15281841	15294658	1.000000e-250	150
0.4627	0.1001	a57266_PGA_scaffold1	PGA_scaffold1||52128229||52148564||TESI_001775-RA||1||CDS||2983082902||1817||90.82	52128229	52148564	b57266_PGA_scaffold18	PGA_scaffold18||15312667||15340681||TESI_028903-RA||1||CDS||2984310195||13023||90.82	15312667	15340681	1.000000e-250	200
0.5516	0.0160	a57266_PGA_scaffold1	PGA_scaffold1||52197473||52201476||TESI_001778-RA||-1||CDS||2983082911||1820||91.65	52201476	52197473	b57266_PGA_scaffold18	PGA_scaffold18||15351023||15355023||TESI_028905-RA||-1||CDS||2984310201||13025||91.65	15355023	15351023	4.200000e-158	250
0.6982	0.0886	a57266_PGA_scaffold1	PGA_scaffold1||52263169||52270827||TESI_001780-RA||1||CDS||2983082917||1822||89.22	52263169	52270827	b57266_PGA_scaffold18	PGA_scaffold18||15381595||15386410||TESI_028907-RA||1||CDS||2984310207||13027||89.22	15381595	15386410	2.800000e-106	300
0.7618	0.1520	a57266_PGA_scaffold1	PGA_scaffold1||52326304||52343782||TESI_001782-RA||1||CDS||2983082923||1824||84.94	52326304	52343782	b57266_PGA_scaffold18	PGA_scaffold18||15551597||15565436||TESI_028914-RA||1||CDS||2984310228||13034||84.94	15551597	15565436	4.300000e-125	350
0.9726	0.3888	a57266_PGA_scaffold1	PGA_scaffold1||52553436||52556184||TESI_001792-RA||-1||CDS||2983082953||1834||79.62	52556184	52553436	b57266_PGA_scaffold18	PGA_scaffold18||15958324||15980177||TESI_028934-RA||-1||CDS||2984310288||13054||79.62	15980177	15958324	1.100000e-143	397
0.3967	0.0004	a57266_PGA_scaffold1	PGA_scaffold1||52677154||52687223||TESI_001797-RA||-1||CDS||2983082968||1839||92.2	52687223	52677154	b57266_PGA_scaffold18	PGA_scaffold18||16207921||16218439||TESI_028944-RA||-1||CDS||2984310318||13064||92.2	16218439	16207921	6.500000e-175	447
0.6190	0.1669	a57266_PGA_scaffold1	PGA_scaffold1||52814431||52816194||TESI_001803-RA||1||CDS||2983082986||1845||80.4	52814431	52816194	b57266_PGA_scaffold18	PGA_scaffold18||16305436||16306837||TESI_028950-RA||1||CDS||2984310336||13070||80.4	16305436	16306837	3.700000e-223	497
0.6317	0.2677	a57266_PGA_scaffold1	PGA_scaffold1||52855465||52864051||TESI_001804-RA||1||CDS||2983082989||1846||80.62	52855465	52864051	b57266_PGA_scaffold18	PGA_scaffold18||16357757||16362292||TESI_028952-RA||-1||CDS||2984310342||13072||80.62	16362292	16357757	1.000000e-250	547
70.2065	1.0657	a57266_PGA_scaffold1	PGA_scaffold1||52877728||52885434||TESI_001806-RA||-1||CDS||2983082995||1848||86.38	52885434	52877728	b57266_PGA_scaffold18	PGA_scaffold18||16431711||16433094||TESI_028957-RA||1||CDS||2984310357||13077||86.38	16431711	16433094	2.300000e-87	597
65.1432	1.0641	a57266_PGA_scaffold1	PGA_scaffold1||53168484||53175331||TESI_001818-RA||1||CDS||2983083031||1860||76.61	53168484	53175331	b57266_PGA_scaffold18	PGA_scaffold18||16734344||16741559||TESI_028973-RA||1||CDS||2984310405||13093||76.61	16734344	16741559	1.800000e-34	627
0.6310	0.1538	a57266_PGA_scaffold1	PGA_scaffold1||53382046||53384535||TESI_001824-RA||-1||CDS||2983083049||1866||77.66	53384535	53382046	b57266_PGA_scaffold18	PGA_scaffold18||16961897||16964443||TESI_028981-RA||1||CDS||2984310429||13101||77.66	16961897	16964443	5.800000e-112	677
0.7784	0.1457	a57266_PGA_scaffold1	PGA_scaffold1||53862642||53869034||TESI_001836-RA||1||CDS||2983083085||1878||88.05	53862642	53869034	b57266_PGA_scaffold18	PGA_scaffold18||17401184||17410235||TESI_028996-RA||1||CDS||2984310474||13116||88.05	17401184	17410235	3.200000e-100	724
0.6700	0.0963	a57266_PGA_scaffold1	PGA_scaffold1||53875877||53882820||TESI_001837-RA||-1||CDS||2983083088||1879||84.65	53882820	53875877	b57266_PGA_scaffold18	PGA_scaffold18||17412282||17418868||TESI_028997-RA||-1||CDS||2984310477||13117||84.65	17418868	17412282	1.400000e-190	774
0.4747	0.0925	a57266_PGA_scaffold1	PGA_scaffold1||53977064||54027571||TESI_001840-RA||1||CDS||2983083097||1882||86.93	53977064	54027571	b57266_PGA_scaffold18	PGA_scaffold18||17600023||17607726||TESI_029004-RA||1||CDS||2984310498||13124||86.93	17600023	17607726	1.000000e-250	824
1.7443	0.3249	a57266_PGA_scaffold1	PGA_scaffold1||54038085||54039847||TESI_001841-RA||1||CDS||2983083100||1883||87.79	54038085	54039847	b57266_PGA_scaffold18	PGA_scaffold18||17988008||17990919||TESI_029016-RA||1||CDS||2984310534||13136||87.79	17988008	17990919	1.900000e-208	871
71.9747	1.3774	a57266_PGA_scaffold1	PGA_scaffold1||54135355||54139094||TESI_001843-RA||-1||CDS||2983083106||1885||83.04	54139094	54135355	b57266_PGA_scaffold18	PGA_scaffold18||18285014||18293989||TESI_029022-RA||1||CDS||2984310552||13142||83.04	18285014	18293989	8.900000e-83	921
74.4363	0.3518	a57266_PGA_scaffold1	PGA_scaffold1||54894910||54896004||TESI_001851-RA||1||CDS||2983083130||1893||84.53	54894910	54896004	b57266_PGA_scaffold18	PGA_scaffold18||18334303||18335213||TESI_029025-RA||-1||CDS||2984310561||13145||84.53	18335213	18334303	2.000000e-65	971
61.4449	1.0634	a57266_PGA_scaffold1	PGA_scaffold1||55029047||55037398||TESI_001854-RA||1||CDS||2983083139||1896||58.0	55029047	55037398	b57266_PGA_scaffold18	PGA_scaffold18||18830114||18832459||TESI_029043-RA||1||CDS||2984310615||13163||58.0	18830114	18832459	1.800000e-37	1004
#1	800.0	a57266_PGA_scaffold1	b57266_PGA_scaffold18	r	16  Mean Ks:  1.5434	Mean Kn: 0.2014
#Ks	Kn	a<db_genome_id>_<chr>	chr1||start1||stop1||name1||strand1||type1||db_feature_id1||genome_order1||percent_id1	start1	stop1	b<db_genome_id>_<chr>	chr2||start2||stop2||name2||strand2||type2||db_feature_id2||genome_order2||percent_id2	start2	stop2	eval	block_score	GEVO_link
11.0265	1.0249	a57266_PGA_scaffold1	PGA_scaffold1||8731181||8732596||TESI_000526-RA||-1||CDS||2983079155||568||79.65	8732596	8731181	b57266_PGA_scaffold18	PGA_scaffold18||6413093||6413989||TESI_028418-RA||1||CDS||2984308740||12538||79.65	6413093	6413989	3.100000e-244	50
0.6035	0.1410	a57266_PGA_scaffold1	PGA_scaffold1||8873182||8886099||TESI_000530-RA||-1||CDS||2983079167||572||82.86	8886099	8873182	b57266_PGA_scaffold18	PGA_scaffold18||6312338||6322835||TESI_028413-RA||1||CDS||2984308725||12533||82.86	6312338	6322835	1.400000e-206	100
0.7547	0.1262	a57266_PGA_scaffold1	PGA_scaffold1||8923900||8927027||TESI_000532-RA||1||CDS||2983079173||574||79.18	8923900	8927027	b57266_PGA_scaffold18	PGA_scaffold18||6288813||6291440||TESI_028412-RA||-1||CDS||2984308722||12532||79.18	6291440	6288813	3.800000e-243	150
0.4808	0.0988	a57266_PGA_scaffold1	PGA_scaffold1||8968056||8968994||TESI_000537-RA||-1||CDS||2983079188||579||86.58	8968994	8968056	b57266_PGA_scaffold18	PGA_scaffold18||6252103||6258997||TESI_028410-RA||1||CDS||2984308716||12530||86.58	6252103	6258997	2.100000e-215	200
0.7554	0.1101	a57266_PGA_scaffold1	PGA_scaffold1||9137027||9139300||TESI_000546-RA||1||CDS||2983079215||588||80.82	9137027	9139300	b57266_PGA_scaffold18	PGA_scaffold18||6144265||6146559||TESI_028406-RA||-1||CDS||2984308704||12526||80.82	6146559	6144265	1.000000e-250	250
0.7667	0.1045	a57266_PGA_scaffold1	PGA_scaffold1||9420836||9421510||TESI_000554-RA||1||CDS||2983079239||596||78.33	9420836	9421510	b57266_PGA_scaffold18	PGA_scaffold18||6088078||6089096||TESI_028402-RA||-1||CDS||2984308692||12522||78.33	6089096	6088078	3.500000e-91	300
1.1084	0.2154	a57266_PGA_scaffold1	PGA_scaffold1||9428373||9429107||TESI_000555-RA||-1||CDS||2983079242||597||74.79	9429107	9428373	b57266_PGA_scaffold18	PGA_scaffold18||6075376||6076118||TESI_028401-RA||1||CDS||2984308689||12521||74.79	6075376	6076118	3.200000e-128	350
0.5197	0.1026	a57266_PGA_scaffold1	PGA_scaffold1||9436640||9439924||TESI_000557-RA||-1||CDS||2983079248||599||82.99	9439924	9436640	b57266_PGA_scaffold18	PGA_scaffold18||6061653||6065078||TESI_028400-RA||1||CDS||2984308686||12520||82.99	6061653	6065078	1.000000e-250	400
0.5992	0.0448	a57266_PGA_scaffold1	PGA_scaffold1||9449802||9450245||TESI_000558-RA||1||CDS||2983079251||600||86.71	9449802	9450245	b57266_PGA_scaffold18	PGA_scaffold18||6043965||6046258||TESI_028399-RA||-1||CDS||2984308683||12519||86.71	6046258	6043965	3.500000e-155	450
0.7984	0.0008	a57266_PGA_scaffold1	PGA_scaffold1||9467166||9473768||TESI_000559-RA||1||CDS||2983079254||601||90.76	9467166	9473768	b57266_PGA_scaffold18	PGA_scaffold18||5787538||5788296||TESI_028395-RA||-1||CDS||2984308671||12515||90.76	5788296	5787538	6.400000e-165	500
0.6556	0.0507	a57266_PGA_scaffold1	PGA_scaffold1||9536161||9537474||TESI_000565-RA||-1||CDS||2983079272||607||84.67	9537474	9536161	b57266_PGA_scaffold18	PGA_scaffold18||5753178||5754470||TESI_028392-RA||1||CDS||2984308662||12512||84.67	5753178	5754470	1.000000e-250	550
0.4997	0.1188	a57266_PGA_scaffold1	PGA_scaffold1||9612785||9613831||TESI_000569-RA||1||CDS||2983079284||611||83.0	9612785	9613831	b57266_PGA_scaffold18	PGA_scaffold18||5734163||5735209||TESI_028391-RA||-1||CDS||2984308659||12511||83.0	5735209	5734163	1.000000e-250	600
2.9054	0.4115	a57266_PGA_scaffold1	PGA_scaffold1||9670066||9672150||TESI_000573-RA||-1||CDS||2983079296||615||70.21	9672150	9670066	b57266_PGA_scaffold18	PGA_scaffold18||5680375||5706771||TESI_028388-RA||1||CDS||2984308650||12508||70.21	5680375	5706771	6.700000e-108	650
0.5375	0.0850	a57266_PGA_scaffold1	PGA_scaffold1||9884957||9886582||TESI_000582-RA||-1||CDS||2983079323||624||83.9	9886582	9884957	b57266_PGA_scaffold18	PGA_scaffold18||5621307||5623570||TESI_028385-RA||1||CDS||2984308641||12505||83.9	5621307	5623570	3.900000e-231	700
1.5797	0.3218	a57266_PGA_scaffold1	PGA_scaffold1||9932877||9936157||TESI_000587-RA||-1||CDS||2983079338||629||66.43	9936157	9932877	b57266_PGA_scaffold18	PGA_scaffold18||5528893||5533070||TESI_028381-RA||1||CDS||2984308629||12501||66.43	5528893	5533070	6.500000e-137	750
1.1031	0.2655	a57266_PGA_scaffold1	PGA_scaffold1||10141804||10142358||TESI_000596-RA||-1||CDS||2983079365||638||78.04	10142358	10141804	b57266_PGA_scaffold18	PGA_scaffold18||5518878||5519376||TESI_028380-RA||1||CDS||2984308626||12500||78.04	5518878	5519376	4.900000e-81	800
#2	484.0	a57266_PGA_scaffold1	b57266_PGA_scaffold18	r	10  Mean Ks:  13.7980	Mean Kn: 0.3707
#Ks	Kn	a<db_genome_id>_<chr>	chr1||start1||stop1||name1||strand1||type1||db_feature_id1||genome_order1||percent_id1	start1	stop1	b<db_genome_id>_<chr>	chr2||start2||stop2||name2||strand2||type2||db_feature_id2||genome_order2||percent_id2	start2	stop2	eval	block_score	GEVO_link
0.4163	0.1256	a57266_PGA_scaffold1	PGA_scaffold1||45407580||45426467||TESI_001595-RA||1||CDS||2983082362||1637||81.35	45407580	45426467	b57266_PGA_scaffold18	PGA_scaffold18||13574215||13584747||TESI_028828-RA||1||CDS||2984309970||12948||81.35	13574215	13584747	1.000000e-250	50
1.6754	0.1721	a57266_PGA_scaffold1	PGA_scaffold1||45667760||45668551||TESI_001604-RA||-1||CDS||2983082389||1646||80.49	45668551	45667760	b57266_PGA_scaffold18	PGA_scaffold18||13378040||13385701||TESI_028819-RA||1||CDS||2984309943||12939||80.49	13378040	13385701	6.600000e-98	100
1.1994	0.1819	a57266_PGA_scaffold1	PGA_scaffold1||45675184||45676160||TESI_001605-RA||-1||CDS||2983082392||1647||75.22	45676160	45675184	b57266_PGA_scaffold18	PGA_scaffold18||12845584||12846451||TESI_028799-RA||1||CDS||2984309883||12919||75.22	12845584	12846451	1.100000e-145	147
60.8769	0.9250	a57266_PGA_scaffold1	PGA_scaffold1||45701337||45707974||TESI_001606-RA||1||CDS||2983082395||1648||88.83	45701337	45707974	b57266_PGA_scaffold18	PGA_scaffold18||12803782||12824360||TESI_028798-RA||-1||CDS||2984309880||12918||88.83	12824360	12803782	1.200000e-67	197
0.3937	0.0791	a57266_PGA_scaffold1	PGA_scaffold1||45998477||46012528||TESI_001616-RA||1||CDS||2983082425||1658||82.71	45998477	46012528	b57266_PGA_scaffold18	PGA_scaffold18||12674404||12683506||TESI_028791-RA||-1||CDS||2984309859||12911||82.71	12683506	12674404	1.300000e-108	247
0.3337	0.0427	a57266_PGA_scaffold1	PGA_scaffold1||46039625||46050301||TESI_001617-RA||1||CDS||2983082428||1659||90.23	46039625	46050301	b57266_PGA_scaffold18	PGA_scaffold18||12629491||12652247||TESI_028789-RA||-1||CDS||2984309853||12909||90.23	12652247	12629491	1.000000e-250	297
2.2756	0.6054	a57266_PGA_scaffold1	PGA_scaffold1||46252968||46280265||TESI_001624-RA||-1||CDS||2983082449||1666||74.37	46280265	46252968	b57266_PGA_scaffold18	PGA_scaffold18||12449005||12465247||TESI_028783-RA||1||CDS||2984309835||12903||74.37	12449005	12465247	2.300000e-134	347
62.4758	0.3803	a57266_PGA_scaffold1	PGA_scaffold1||46306533||46307245||TESI_001625-RA||1||CDS||2983082452||1667||67.18	46306533	46307245	b57266_PGA_scaffold18	PGA_scaffold18||12326346||12327224||TESI_028776-RA||1||CDS||2984309814||12896||67.18	12326346	12327224	4.800000e-44	390
7.7279	1.1053	a57266_PGA_scaffold1	PGA_scaffold1||46397973||46411606||TESI_001630-RA||1||CDS||2983082467||1672||71.2	46397973	46411606	b57266_PGA_scaffold18	PGA_scaffold18||12136432||12159209||TESI_028758-RA||1||CDS||2984309760||12878||71.2	12136432	12159209	3.600000e-198	437
0.6056	0.0900	a57266_PGA_scaffold1	PGA_scaffold1||46711025||46716942||TESI_001645-RA||1||CDS||2983082512||1687||84.58	46711025	46716942	b57266_PGA_scaffold18	PGA_scaffold18||11856849||11857745||TESI_028743-RA||-1||CDS||2984309715||12863||84.58	11857745	11856849	5.400000e-219	484
#3	473.0	a57266_PGA_scaffold1	b57266_PGA_scaffold18	r	10  Mean Ks:  7.8853	Mean Kn: 0.3112
#Ks	Kn	a<db_genome_id>_<chr>	chr1||start1||stop1||name1||strand1||type1||db_feature_id1||genome_order1||percent_id1	start1	stop1	b<db_genome_id>_<chr>	chr2||start2||stop2||name2||strand2||type2||db_feature_id2||genome_order2||percent_id2	start2	stop2	eval	block_score	GEVO_link
8.8545	0.5399	a57266_PGA_scaffold1	PGA_scaffold1||7135015||7137039||TESI_000436-RA||-1||CDS||2983078885||478||56.02	7137039	7135015	b57266_PGA_scaffold18	PGA_scaffold18||7363124||7365445||TESI_028470-RA||1||CDS||2984308896||12590||56.02	7363124	7365445	1.300000e-58	50
0.5988	0.0893	a57266_PGA_scaffold1	PGA_scaffold1||7343106||7345397||TESI_000443-RA||1||CDS||2983078906||485||87.5	7343106	7345397	b57266_PGA_scaffold18	PGA_scaffold18||7072217||7074808||TESI_028451-RA||-1||CDS||2984308839||12571||87.5	7074808	7072217	1.300000e-214	97
0.5319	0.1100	a57266_PGA_scaffold1	PGA_scaffold1||7512864||7513202||TESI_000453-RA||1||CDS||2983078936||495||82.46	7512864	7513202	b57266_PGA_scaffold18	PGA_scaffold18||7005114||7005455||TESI_028448-RA||-1||CDS||2984308830||12568||82.46	7005455	7005114	2.000000e-97	147
0.8998	0.2073	a57266_PGA_scaffold1	PGA_scaffold1||7602762||7605406||TESI_000458-RA||1||CDS||2983078951||500||79.87	7602762	7605406	b57266_PGA_scaffold18	PGA_scaffold18||6991041||6994809||TESI_028447-RA||-1||CDS||2984308827||12567||79.87	6994809	6991041	7.700000e-169	197
0.4047	0.1764	a57266_PGA_scaffold1	PGA_scaffold1||7636464||7638461||TESI_000462-RA||1||CDS||2983078963||504||79.94	7636464	7638461	b57266_PGA_scaffold18	PGA_scaffold18||6978054||6980072||TESI_028446-RA||-1||CDS||2984308824||12566||79.94	6980072	6978054	1.000000e-250	247
0.8355	0.0270	a57266_PGA_scaffold1	PGA_scaffold1||7640746||7641090||TESI_000463-RA||-1||CDS||2983078966||505||88.6	7641090	7640746	b57266_PGA_scaffold18	PGA_scaffold18||6973371||6976007||TESI_028445-RA||1||CDS||2984308821||12565||88.6	6973371	6976007	1.100000e-67	297
0.3653	0.0320	a57266_PGA_scaffold1	PGA_scaffold1||7680256||7690114||TESI_000465-RA||1||CDS||2983078972||507||93.03	7680256	7690114	b57266_PGA_scaffold18	PGA_scaffold18||6950877||6960399||TESI_028444-RA||-1||CDS||2984308818||12564||93.03	6960399	6950877	1.700000e-243	347
61.9529	1.2688	a57266_PGA_scaffold1	PGA_scaffold1||7785388||7794194||TESI_000474-RA||-1||CDS||2983078999||516||88.94	7794194	7785388	b57266_PGA_scaffold18	PGA_scaffold18||6920460||6930322||TESI_028440-RA||1||CDS||2984308806||12560||88.94	6920460	6930322	5.000000e-162	397
3.0212	0.2900	a57266_PGA_scaffold1	PGA_scaffold1||7904264||7906363||TESI_000479-RA||-1||CDS||2983079014||521||69.63	7906363	7904264	b57266_PGA_scaffold18	PGA_scaffold18||6811736||6812889||TESI_028436-RA||-1||CDS||2984308794||12556||69.63	6812889	6811736	4.000000e-27	423
1.3889	0.3709	a57266_PGA_scaffold1	PGA_scaffold1||8002373||8002983||TESI_000485-RA||1||CDS||2983079032||527||85.4	8002373	8002983	b57266_PGA_scaffold18	PGA_scaffold18||6698204||6702152||TESI_028434-RA||-1||CDS||2984308788||12554||85.4	6702152	6698204	3.200000e-90	473
#1	2307.0	a57266_PGA_scaffold1	b57266_PGA_scaffold2	f	47  Mean Ks:  9.4247	Mean Kn: 0.3684
#Ks	Kn	a<db_genome_id>_<chr>	chr1||start1||stop1||name1||strand1||type1||db_feature_id1||genome_order1||percent_id1	start1	stop1	b<db_genome_id>_<chr>	chr2||start2||stop2||name2||strand2||type2||db_feature_id2||genome_order2||percent_id2	start2	stop2	eval	block_score	GEVO_link
29.1300	1.9227	a57266_PGA_scaffold1	PGA_scaffold1||38668824||38671859||TESI_001268-RA||1||CDS||2983081381||1310||67.37	38668824	38671859	b57266_PGA_scaffold2	PGA_scaffold2||7423344||7442780||TESI_002392-RA||1||CDS||2984640911||14295||67.37	7423344	7442780	4.100000e-38	37
0.3691	0.0977	a57266_PGA_scaffold1	PGA_scaffold1||38724947||38727841||TESI_001271-RA||1||CDS||2983081390||1313||91.89	38724947	38727841	b57266_PGA_scaffold2	PGA_scaffold2||7696578||7698432||TESI_002410-RA||1||CDS||2984640965||14313||91.89	7696578	7698432	3.200000e-186	84
0.2040	0.0484	a57266_PGA_scaffold1	PGA_scaffold1||38730165||38756134||TESI_001272-RA||-1||CDS||2983081393||1314||90.79	38756134	38730165	b57266_PGA_scaffold2	PGA_scaffold2||7713237||7752051||TESI_002412-RA||-1||CDS||2984640971||14315||90.79	7752051	7713237	1.000000e-250	134
0.7775	0.1188	a57266_PGA_scaffold1	PGA_scaffold1||38843494||38845377||TESI_001274-RA||1||CDS||2983081399||1316||85.08	38843494	38845377	b57266_PGA_scaffold2	PGA_scaffold2||7789714||7791269||TESI_002414-RA||1||CDS||2984640977||14317||85.08	7789714	7791269	5.200000e-205	184
0.5013	0.1134	a57266_PGA_scaffold1	PGA_scaffold1||38863592||38867286||TESI_001276-RA||-1||CDS||2983081405||1318||84.38	38867286	38863592	b57266_PGA_scaffold2	PGA_scaffold2||7820380||7822665||TESI_002416-RA||-1||CDS||2984640983||14319||84.38	7822665	7820380	8.800000e-187	234
0.2481	0.0726	a57266_PGA_scaffold1	PGA_scaffold1||38895728||38908630||TESI_001278-RA||1||CDS||2983081411||1320||89.33	38895728	38908630	b57266_PGA_scaffold2	PGA_scaffold2||7867649||7880293||TESI_002418-RA||1||CDS||2984640989||14321||89.33	7867649	7880293	1.000000e-250	284
69.9149	1.0849	a57266_PGA_scaffold1	PGA_scaffold1||38918347||38929723||TESI_001279-RA||-1||CDS||2983081414||1321||85.71	38929723	38918347	b57266_PGA_scaffold2	PGA_scaffold2||7892190||7895600||TESI_002421-RA||-1||CDS||2984640998||14324||85.71	7895600	7892190	8.300000e-33	316
0.3214	0.1233	a57266_PGA_scaffold1	PGA_scaffold1||38941601||38944042||TESI_001280-RA||1||CDS||2983081417||1322||85.03	38941601	38944042	b57266_PGA_scaffold2	PGA_scaffold2||7902480||7910506||TESI_002422-RA||1||CDS||2984641001||14325||85.03	7902480	7910506	1.000000e-250	366
0.2308	0.0978	a57266_PGA_scaffold1	PGA_scaffold1||38962740||38969266||TESI_001281-RA||1||CDS||2983081420||1323||86.82	38962740	38969266	b57266_PGA_scaffold2	PGA_scaffold2||7928523||7942661||TESI_002425-RA||1||CDS||2984641010||14328||86.82	7928523	7942661	1.000000e-250	416
71.6180	0.8818	a57266_PGA_scaffold1	PGA_scaffold1||39044665||39047188||TESI_001286-RA||-1||CDS||2983081435||1328||89.18	39047188	39044665	b57266_PGA_scaffold2	PGA_scaffold2||7958027||7963329||TESI_002427-RA||-1||CDS||2984641016||14330||89.18	7963329	7958027	4.400000e-154	466
0.3160	0.0320	a57266_PGA_scaffold1	PGA_scaffold1||39058694||39071087||TESI_001288-RA||-1||CDS||2983081441||1330||92.21	39071087	39058694	b57266_PGA_scaffold2	PGA_scaffold2||8007164||8019305||TESI_002432-RA||-1||CDS||2984641031||14335||92.21	8019305	8007164	1.500000e-248	516
12.8759	1.5199	a57266_PGA_scaffold1	PGA_scaffold1||39082832||39083328||TESI_001289-RA||-1||CDS||2983081444||1331||81.0	39083328	39082832	b57266_PGA_scaffold2	PGA_scaffold2||8022887||8028470||TESI_002433-RA||-1||CDS||2984641034||14336||81.0	8028470	8022887	1.100000e-79	566
0.2045	0.0809	a57266_PGA_scaffold1	PGA_scaffold1||39093493||39103016||TESI_001290-RA||-1||CDS||2983081447||1332||88.02	39103016	39093493	b57266_PGA_scaffold2	PGA_scaffold2||8038914||8044267||TESI_002434-RA||-1||CDS||2984641037||14337||88.02	8044267	8038914	1.000000e-250	616
0.5335	0.1973	a57266_PGA_scaffold1	PGA_scaffold1||39327542||39345429||TESI_001302-RA||-1||CDS||2983081483||1344||90.93	39345429	39327542	b57266_PGA_scaffold2	PGA_scaffold2||8171187||8178744||TESI_002445-RA||1||CDS||2984641070||14348||90.93	8171187	8178744	7.200000e-160	663
0.3625	0.0829	a57266_PGA_scaffold1	PGA_scaffold1||39521179||39523977||TESI_001313-RA||1||CDS||2983081516||1355||86.62	39521179	39523977	b57266_PGA_scaffold2	PGA_scaffold2||8569737||8572662||TESI_002463-RA||1||CDS||2984641124||14366||86.62	8569737	8572662	1.000000e-250	710
0.3161	0.0775	a57266_PGA_scaffold1	PGA_scaffold1||39580637||39586855||TESI_001318-RA||1||CDS||2983081531||1360||90.62	39580637	39586855	b57266_PGA_scaffold2	PGA_scaffold2||8580430||8583856||TESI_002464-RA||1||CDS||2984641127||14367||90.62	8580430	8583856	1.000000e-250	760
0.3123	0.0800	a57266_PGA_scaffold1	PGA_scaffold1||39588918||39590367||TESI_001319-RA||-1||CDS||2983081534||1361||86.77	39590367	39588918	b57266_PGA_scaffold2	PGA_scaffold2||8586915||8588476||TESI_002465-RA||-1||CDS||2984641130||14368||86.77	8588476	8586915	1.000000e-250	810
4.2976	1.2760	a57266_PGA_scaffold1	PGA_scaffold1||39604152||39605903||TESI_001320-RA||1||CDS||2983081537||1362||80.17	39604152	39605903	b57266_PGA_scaffold2	PGA_scaffold2||8606886||8607823||TESI_002468-RA||1||CDS||2984641139||14371||80.17	8606886	8607823	3.200000e-119	860
0.4602	0.0973	a57266_PGA_scaffold1	PGA_scaffold1||39614518||39616975||TESI_001321-RA||-1||CDS||2983081540||1363||85.26	39616975	39614518	b57266_PGA_scaffold2	PGA_scaffold2||8645081||8647731||TESI_002472-RA||-1||CDS||2984641151||14375||85.26	8647731	8645081	1.000000e-250	910
14.7180	1.0688	a57266_PGA_scaffold1	PGA_scaffold1||39654964||39671239||TESI_001322-RA||1||CDS||2983081543||1364||89.52	39654964	39671239	b57266_PGA_scaffold2	PGA_scaffold2||8669848||8678424||TESI_002474-RA||1||CDS||2984641157||14377||89.52	8669848	8678424	8.400000e-123	960
4.8112	1.0384	a57266_PGA_scaffold1	PGA_scaffold1||39680328||39693141||TESI_001324-RA||-1||CDS||2983081549||1366||92.82	39693141	39680328	b57266_PGA_scaffold2	PGA_scaffold2||8706135||8718170||TESI_002476-RA||-1||CDS||2984641163||14379||92.82	8718170	8706135	1.000000e-250	1010
66.5558	1.2713	a57266_PGA_scaffold1	PGA_scaffold1||39746840||39771906||TESI_001326-RA||1||CDS||2983081555||1368||80.64	39746840	39771906	b57266_PGA_scaffold2	PGA_scaffold2||8790181||8793280||TESI_002483-RA||1||CDS||2984641184||14386||80.64	8790181	8793280	2.000000e-218	1060
75.5596	1.2911	a57266_PGA_scaffold1	PGA_scaffold1||39859992||39905171||TESI_001331-RA||-1||CDS||2983081570||1373||78.73	39905171	39859992	b57266_PGA_scaffold2	PGA_scaffold2||8915561||8922244||TESI_002491-RA||-1||CDS||2984641208||14394||78.73	8922244	8915561	1.400000e-168	1110
0.4090	0.0495	a57266_PGA_scaffold1	PGA_scaffold1||39950853||39961067||TESI_001333-RA||1||CDS||2983081576||1375||89.13	39950853	39961067	b57266_PGA_scaffold2	PGA_scaffold2||8940272||8944785||TESI_002492-RA||1||CDS||2984641211||14395||89.13	8940272	8944785	1.000000e-250	1160
0.3529	0.1508	a57266_PGA_scaffold1	PGA_scaffold1||39962984||39965122||TESI_001334-RA||-1||CDS||2983081579||1376||85.32	39965122	39962984	b57266_PGA_scaffold2	PGA_scaffold2||8946460||8948469||TESI_002493-RA||-1||CDS||2984641214||14396||85.32	8948469	8946460	7.700000e-199	1210
0.3232	0.0468	a57266_PGA_scaffold1	PGA_scaffold1||39970800||39983307||TESI_001335-RA||1||CDS||2983081582||1377||93.91	39970800	39983307	b57266_PGA_scaffold2	PGA_scaffold2||8950474||8968986||TESI_002494-RA||1||CDS||2984641217||14397||93.91	8950474	8968986	1.000000e-250	1260
0.3278	0.0215	a57266_PGA_scaffold1	PGA_scaffold1||40027640||40032689||TESI_001338-RA||1||CDS||2983081591||1380||91.91	40027640	40032689	b57266_PGA_scaffold2	PGA_scaffold2||8971445||8984749||TESI_002495-RA||1||CDS||2984641220||14398||91.91	8971445	8984749	1.300000e-240	1310
0.2527	0.1211	a57266_PGA_scaffold1	PGA_scaffold1||40091553||40110604||TESI_001340-RA||-1||CDS||2983081597||1382||87.32	40110604	40091553	b57266_PGA_scaffold2	PGA_scaffold2||8993462||9001593||TESI_002498-RA||-1||CDS||2984641229||14401||87.32	9001593	8993462	1.000000e-250	1360
0.7919	0.1462	a57266_PGA_scaffold1	PGA_scaffold1||40167765||40169906||TESI_001342-RA||1||CDS||2983081603||1384||83.01	40167765	40169906	b57266_PGA_scaffold2	PGA_scaffold2||9089098||9090786||TESI_002501-RA||1||CDS||2984641238||14404||83.01	9089098	9090786	1.000000e-250	1410
0.3949	0.1049	a57266_PGA_scaffold1	PGA_scaffold1||40205104||40210901||TESI_001347-RA||-1||CDS||2983081618||1389||85.68	40210901	40205104	b57266_PGA_scaffold2	PGA_scaffold2||9158983||9163113||TESI_002505-RA||-1||CDS||2984641250||14408||85.68	9163113	9158983	1.000000e-250	1460
0.3173	0.0309	a57266_PGA_scaffold1	PGA_scaffold1||40226843||40237957||TESI_001348-RA||-1||CDS||2983081621||1390||91.5	40237957	40226843	b57266_PGA_scaffold2	PGA_scaffold2||9189379||9197509||TESI_002508-RA||-1||CDS||2984641259||14411||91.5	9197509	9189379	1.000000e-250	1510
0.2659	0.0618	a57266_PGA_scaffold1	PGA_scaffold1||40280529||40291101||TESI_001349-RA||1||CDS||2983081624||1391||90.33	40280529	40291101	b57266_PGA_scaffold2	PGA_scaffold2||9255766||9261609||TESI_002511-RA||1||CDS||2984641268||14414||90.33	9255766	9261609	1.000000e-250	1560
0.2882	0.0815	a57266_PGA_scaffold1	PGA_scaffold1||40293163||40297137||TESI_001350-RA||-1||CDS||2983081627||1392||88.51	40297137	40293163	b57266_PGA_scaffold2	PGA_scaffold2||9263397||9268599||TESI_002512-RA||-1||CDS||2984641271||14415||88.51	9268599	9263397	1.000000e-250	1610
0.3593	0.1587	a57266_PGA_scaffold1	PGA_scaffold1||40359148||40361733||TESI_001353-RA||1||CDS||2983081636||1395||82.81	40359148	40361733	b57266_PGA_scaffold2	PGA_scaffold2||9410574||9412322||TESI_002521-RA||1||CDS||2984641298||14424||82.81	9410574	9412322	5.700000e-181	1660
0.3002	0.0302	a57266_PGA_scaffold1	PGA_scaffold1||40387488||40395104||TESI_001355-RA||1||CDS||2983081642||1397||93.47	40387488	40395104	b57266_PGA_scaffold2	PGA_scaffold2||9417001||9422681||TESI_002522-RA||1||CDS||2984641301||14425||93.47	9417001	9422681	1.000000e-250	1710
0.2661	0.1020	a57266_PGA_scaffold1	PGA_scaffold1||40406472||40407105||TESI_001356-RA||1||CDS||2983081645||1398||85.21	40406472	40407105	b57266_PGA_scaffold2	PGA_scaffold2||9458381||9459095||TESI_002524-RA||1||CDS||2984641307||14427||85.21	9458381	9459095	3.200000e-147	1760
65.6838	1.0130	a57266_PGA_scaffold1	PGA_scaffold1||40464571||40470533||TESI_001360-RA||1||CDS||2983081657||1402||82.01	40464571	40470533	b57266_PGA_scaffold2	PGA_scaffold2||9494088||9503524||TESI_002529-RA||-1||CDS||2984641322||14432||82.01	9503524	9494088	2.100000e-105	1810
0.3589	0.1099	a57266_PGA_scaffold1	PGA_scaffold1||40472303||40477694||TESI_001361-RA||-1||CDS||2983081660||1403||84.09	40477694	40472303	b57266_PGA_scaffold2	PGA_scaffold2||9548934||9556807||TESI_002534-RA||-1||CDS||2984641337||14437||84.09	9556807	9548934	5.000000e-246	1860
0.2330	0.0709	a57266_PGA_scaffold1	PGA_scaffold1||40513703||40520521||TESI_001364-RA||1||CDS||2983081669||1406||89.5	40513703	40520521	b57266_PGA_scaffold2	PGA_scaffold2||9596815||9603710||TESI_002535-RA||1||CDS||2984641340||14438||89.5	9596815	9603710	1.000000e-250	1910
1.1730	0.3222	a57266_PGA_scaffold1	PGA_scaffold1||40547477||40551340||TESI_001366-RA||1||CDS||2983081675||1408||86.1	40547477	40551340	b57266_PGA_scaffold2	PGA_scaffold2||9647407||9657012||TESI_002539-RA||1||CDS||2984641352||14442||86.1	9647407	9657012	1.400000e-165	1960
0.3242	0.0619	a57266_PGA_scaffold1	PGA_scaffold1||40572965||40577069||TESI_001368-RA||-1||CDS||2983081681||1410||88.36	40577069	40572965	b57266_PGA_scaffold2	PGA_scaffold2||9708845||9711756||TESI_002542-RA||-1||CDS||2984641361||14445||88.36	9711756	9708845	1.000000e-250	2010
0.3205	0.1305	a57266_PGA_scaffold1	PGA_scaffold1||40587513||40606467||TESI_001369-RA||-1||CDS||2983081684||1411||89.78	40606467	40587513	b57266_PGA_scaffold2	PGA_scaffold2||9721227||9746606||TESI_002543-RA||-1||CDS||2984641364||14446||89.78	9746606	9721227	1.000000e-250	2060
0.2483	0.0721	a57266_PGA_scaffold1	PGA_scaffold1||40633844||40639584||TESI_001372-RA||-1||CDS||2983081693||1414||89.46	40639584	40633844	b57266_PGA_scaffold2	PGA_scaffold2||9826349||9829932||TESI_002547-RA||-1||CDS||2984641376||14450||89.46	9829932	9826349	1.000000e-250	2110
0.5293	0.1037	a57266_PGA_scaffold1	PGA_scaffold1||40736534||40753572||TESI_001377-RA||1||CDS||2983081708||1419||83.6	40736534	40753572	b57266_PGA_scaffold2	PGA_scaffold2||9951209||9961560||TESI_002556-RA||1||CDS||2984641403||14459||83.6	9951209	9961560	1.000000e-250	2160
0.6944	0.5161	a57266_PGA_scaffold1	PGA_scaffold1||40853275||40886876||TESI_001382-RA||1||CDS||2983081723||1424||82.74	40853275	40886876	b57266_PGA_scaffold2	PGA_scaffold2||10017479||10025019||TESI_002561-RA||1||CDS||2984641418||14464||82.74	10017479	10025019	2.400000e-210	2210
0.3180	0.0591	a57266_PGA_scaffold1	PGA_scaffold1||40888154||40899513||TESI_001383-RA||-1||CDS||2983081726||1425||91.15	40899513	40888154	b57266_PGA_scaffold2	PGA_scaffold2||10026217||10033891||TESI_002562-RA||-1||CDS||2984641421||14465||91.15	10033891	10026217	1.000000e-250	2260
13.7880	1.0746	a57266_PGA_scaffold1	PGA_scaffold1||41220076||41222150||TESI_001395-RA||1||CDS||2983081762||1437||57.97	41220076	41222150	b57266_PGA_scaffold2	PGA_scaffold2||10325257||10327163||TESI_002580-RA||-1||CDS||2984641475||14483||57.97	10327163	10325257	4.700000e-52	2307
#2	1833.0	a57266_PGA_scaffold1	b57266_PGA_scaffold2	f	37  Mean Ks:  7.4470	Mean Kn: 0.4551
#Ks	Kn	a<db_genome_id>_<chr>	chr1||start1||stop1||name1||strand1||type1||db_feature_id1||genome_order1||percent_id1	start1	stop1	b<db_genome_id>_<chr>	chr2||start2||stop2||name2||strand2||type2||db_feature_id2||genome_order2||percent_id2	start2	stop2	eval	block_score	GEVO_link
3.1823	1.1455	a57266_PGA_scaffold1	PGA_scaffold1||44696648||44739312||TESI_001551-RA||-1||CDS||2983082230||1593||82.01	44739312	44696648	b57266_PGA_scaffold2	PGA_scaffold2||14691475||14715455||TESI_002799-RA||1||CDS||2984642132||14702||82.01	14691475	14715455	1.000000e-250	50
34.2323	1.3428	a57266_PGA_scaffold1	PGA_scaffold1||44956204||44967085||TESI_001563-RA||1||CDS||2983082266||1605||82.19	44956204	44967085	b57266_PGA_scaffold2	PGA_scaffold2||14732590||14745221||TESI_002800-RA||1||CDS||2984642135||14703||82.19	14732590	14745221	1.000000e-244	97
0.3040	0.0743	a57266_PGA_scaffold1	PGA_scaffold1||44980196||44983372||TESI_001566-RA||-1||CDS||2983082275||1608||87.07	44983372	44980196	b57266_PGA_scaffold2	PGA_scaffold2||14747450||14750889||TESI_002801-RA||-1||CDS||2984642138||14704||87.07	14750889	14747450	1.000000e-250	147
5.7507	1.3415	a57266_PGA_scaffold1	PGA_scaffold1||44991744||45000815||TESI_001567-RA||1||CDS||2983082278||1609||85.17	44991744	45000815	b57266_PGA_scaffold2	PGA_scaffold2||14755694||14767805||TESI_002802-RA||-1||CDS||2984642141||14705||85.17	14767805	14755694	1.000000e-250	197
0.8948	0.4376	a57266_PGA_scaffold1	PGA_scaffold1||45032908||45038494||TESI_001569-RA||-1||CDS||2983082284||1611||87.13	45038494	45032908	b57266_PGA_scaffold2	PGA_scaffold2||14808133||14817986||TESI_002805-RA||-1||CDS||2984642150||14708||87.13	14817986	14808133	6.000000e-87	247
0.4912	0.1151	a57266_PGA_scaffold1	PGA_scaffold1||45075095||45079630||TESI_001570-RA||1||CDS||2983082287||1612||80.55	45075095	45079630	b57266_PGA_scaffold2	PGA_scaffold2||14862199||14865549||TESI_002807-RA||1||CDS||2984642156||14710||80.55	14862199	14865549	1.000000e-250	297
7.5583	1.2492	a57266_PGA_scaffold1	PGA_scaffold1||45122073||45123869||TESI_001572-RA||1||CDS||2983082293||1614||89.36	45122073	45123869	b57266_PGA_scaffold2	PGA_scaffold2||14891592||14915084||TESI_002808-RA||1||CDS||2984642159||14711||89.36	14891592	14915084	1.300000e-43	339
12.8492	1.2288	a57266_PGA_scaffold1	PGA_scaffold1||45193481||45206336||TESI_001576-RA||-1||CDS||2983082305||1618||80.29	45206336	45193481	b57266_PGA_scaffold2	PGA_scaffold2||15108263||15111382||TESI_002815-RA||-1||CDS||2984642180||14718||80.29	15111382	15108263	2.200000e-141	389
0.1825	0.0518	a57266_PGA_scaffold1	PGA_scaffold1||45209455||45215197||TESI_001577-RA||-1||CDS||2983082308||1619||96.06	45215197	45209455	b57266_PGA_scaffold2	PGA_scaffold2||15132765||15137625||TESI_002816-RA||-1||CDS||2984642183||14719||96.06	15137625	15132765	1.100000e-148	439
0.2521	0.0933	a57266_PGA_scaffold1	PGA_scaffold1||45261376||45266211||TESI_001585-RA||1||CDS||2983082332||1627||85.6	45261376	45266211	b57266_PGA_scaffold2	PGA_scaffold2||15174088||15181634||TESI_002818-RA||1||CDS||2984642189||14721||85.6	15174088	15181634	1.700000e-120	489
0.3205	0.0951	a57266_PGA_scaffold1	PGA_scaffold1||45271980||45283655||TESI_001586-RA||-1||CDS||2983082335||1628||90.01	45283655	45271980	b57266_PGA_scaffold2	PGA_scaffold2||15264616||15276409||TESI_002825-RA||-1||CDS||2984642210||14728||90.01	15276409	15264616	1.000000e-250	539
0.3509	0.1289	a57266_PGA_scaffold1	PGA_scaffold1||45302404||45304182||TESI_001587-RA||-1||CDS||2983082338||1629||92.13	45304182	45302404	b57266_PGA_scaffold2	PGA_scaffold2||15293330||15300611||TESI_002826-RA||-1||CDS||2984642213||14729||92.13	15300611	15293330	1.000000e-250	589
6.4086	1.1724	a57266_PGA_scaffold1	PGA_scaffold1||45311315||45311801||TESI_001588-RA||-1||CDS||2983082341||1630||87.68	45311801	45311315	b57266_PGA_scaffold2	PGA_scaffold2||15301512||15303839||TESI_002827-RA||-1||CDS||2984642216||14730||87.68	15303839	15301512	4.400000e-71	639
0.5413	0.0662	a57266_PGA_scaffold1	PGA_scaffold1||45328757||45329728||TESI_001591-RA||-1||CDS||2983082350||1633||86.2	45329728	45328757	b57266_PGA_scaffold2	PGA_scaffold2||15328266||15329190||TESI_002829-RA||-1||CDS||2984642222||14732||86.2	15329190	15328266	5.600000e-121	689
0.3962	0.0607	a57266_PGA_scaffold1	PGA_scaffold1||45337576||45364929||TESI_001592-RA||-1||CDS||2983082353||1634||88.78	45364929	45337576	b57266_PGA_scaffold2	PGA_scaffold2||15388337||15392133||TESI_002833-RA||-1||CDS||2984642234||14736||88.78	15392133	15388337	1.000000e-250	739
0.3600	0.1049	a57266_PGA_scaffold1	PGA_scaffold1||45401908||45402507||TESI_001594-RA||-1||CDS||2983082359||1636||86.86	45402507	45401908	b57266_PGA_scaffold2	PGA_scaffold2||15444608||15445344||TESI_002836-RA||-1||CDS||2984642243||14739||86.86	15445344	15444608	5.500000e-103	789
0.3381	0.1362	a57266_PGA_scaffold1	PGA_scaffold1||45407580||45426467||TESI_001595-RA||1||CDS||2983082362||1637||89.56	45407580	45426467	b57266_PGA_scaffold2	PGA_scaffold2||15529777||15538407||TESI_002839-RA||1||CDS||2984642252||14742||89.56	15529777	15538407	1.000000e-250	839
2.2096	0.2966	a57266_PGA_scaffold1	PGA_scaffold1||45667760||45668551||TESI_001604-RA||-1||CDS||2983082389||1646||76.82	45668551	45667760	b57266_PGA_scaffold2	PGA_scaffold2||15654193||15657683||TESI_002843-RA||1||CDS||2984642264||14746||76.82	15654193	15657683	5.700000e-132	889
0.5522	0.1241	a57266_PGA_scaffold1	PGA_scaffold1||45675184||45676160||TESI_001605-RA||-1||CDS||2983082392||1647||81.08	45676160	45675184	b57266_PGA_scaffold2	PGA_scaffold2||15686580||15687524||TESI_002845-RA||1||CDS||2984642270||14748||81.08	15686580	15687524	4.000000e-225	939
33.5591	1.1234	a57266_PGA_scaffold1	PGA_scaffold1||45737001||45743424||TESI_001607-RA||-1||CDS||2983082398||1649||84.04	45743424	45737001	b57266_PGA_scaffold2	PGA_scaffold2||15952565||15962450||TESI_002856-RA||1||CDS||2984642303||14759||84.04	15952565	15962450	5.200000e-176	986
0.2738	0.0818	a57266_PGA_scaffold1	PGA_scaffold1||46083295||46086972||TESI_001619-RA||-1||CDS||2983082434||1661||88.69	46086972	46083295	b57266_PGA_scaffold2	PGA_scaffold2||16034450||16038649||TESI_002861-RA||-1||CDS||2984642318||14764||88.69	16038649	16034450	3.700000e-123	1033
0.2663	0.1126	a57266_PGA_scaffold1	PGA_scaffold1||46090131||46101620||TESI_001620-RA||-1||CDS||2983082437||1662||88.38	46101620	46090131	b57266_PGA_scaffold2	PGA_scaffold2||16041539||16069987||TESI_002862-RA||-1||CDS||2984642321||14765||88.38	16069987	16041539	1.000000e-250	1083
0.3236	0.1163	a57266_PGA_scaffold1	PGA_scaffold1||46155346||46159890||TESI_001622-RA||1||CDS||2983082443||1664||85.83	46155346	46159890	b57266_PGA_scaffold2	PGA_scaffold2||16259332||16260008||TESI_002868-RA||1||CDS||2984642339||14771||85.83	16259332	16260008	8.200000e-165	1133
1.1377	0.4659	a57266_PGA_scaffold1	PGA_scaffold1||46182054||46188044||TESI_001623-RA||1||CDS||2983082446||1665||88.41	46182054	46188044	b57266_PGA_scaffold2	PGA_scaffold2||16314752||16319294||TESI_002870-RA||1||CDS||2984642345||14773||88.41	16314752	16319294	3.400000e-66	1183
62.9142	0.4311	a57266_PGA_scaffold1	PGA_scaffold1||46306533||46307245||TESI_001625-RA||1||CDS||2983082452||1667||82.69	46306533	46307245	b57266_PGA_scaffold2	PGA_scaffold2||16440486||16441280||TESI_002876-RA||-1||CDS||2984642363||14779||82.69	16441280	16440486	5.200000e-183	1233
56.8753	1.1752	a57266_PGA_scaffold1	PGA_scaffold1||46397973||46411606||TESI_001630-RA||1||CDS||2983082467||1672||86.69	46397973	46411606	b57266_PGA_scaffold2	PGA_scaffold2||16475178||16506463||TESI_002878-RA||-1||CDS||2984642369||14781||86.69	16506463	16475178	8.700000e-115	1283
0.2718	0.0763	a57266_PGA_scaffold1	PGA_scaffold1||46471352||46476886||TESI_001634-RA||-1||CDS||2983082479||1676||89.18	46476886	46471352	b57266_PGA_scaffold2	PGA_scaffold2||16522459||16528173||TESI_002880-RA||-1||CDS||2984642375||14783||89.18	16528173	16522459	1.900000e-152	1333
4.7961	1.2372	a57266_PGA_scaffold1	PGA_scaffold1||46495089||46499085||TESI_001636-RA||-1||CDS||2983082485||1678||77.85	46499085	46495089	b57266_PGA_scaffold2	PGA_scaffold2||16532206||16535828||TESI_002881-RA||-1||CDS||2984642378||14784||77.85	16535828	16532206	3.000000e-108	1383
1.2438	0.6108	a57266_PGA_scaffold1	PGA_scaffold1||46517005||46531558||TESI_001638-RA||1||CDS||2983082491||1680||90.83	46517005	46531558	b57266_PGA_scaffold2	PGA_scaffold2||16558092||16568014||TESI_002882-RA||1||CDS||2984642381||14785||90.83	16558092	16568014	1.000000e-250	1433
0.4998	0.0888	a57266_PGA_scaffold1	PGA_scaffold1||46741991||46743357||TESI_001646-RA||-1||CDS||2983082515||1688||86.03	46743357	46741991	b57266_PGA_scaffold2	PGA_scaffold2||16795495||16796615||TESI_002887-RA||-1||CDS||2984642396||14790||86.03	16796615	16795495	1.000000e-250	1483
27.1423	1.1514	a57266_PGA_scaffold1	PGA_scaffold1||46867461||46874236||TESI_001647-RA||1||CDS||2983082518||1689||86.19	46867461	46874236	b57266_PGA_scaffold2	PGA_scaffold2||16831864||16833306||TESI_002889-RA||1||CDS||2984642402||14792||86.19	16831864	16833306	9.900000e-73	1533
0.3408	0.0627	a57266_PGA_scaffold1	PGA_scaffold1||46895414||46920238||TESI_001648-RA||1||CDS||2983082521||1690||90.35	46895414	46920238	b57266_PGA_scaffold2	PGA_scaffold2||17078372||17083475||TESI_002896-RA||1||CDS||2984642423||14799||90.35	17078372	17083475	9.500000e-135	1583
NA	NA	a57266_PGA_scaffold1	PGA_scaffold1||46934683||46951846||TESI_001649-RA||1||CDS||2983082524||1691||89.85	46934683	46951846	b57266_PGA_scaffold2	PGA_scaffold2||17093632||17108921||TESI_002897-RA||1||CDS||2984642426||14800||89.85	17093632	17108921	3.400000e-196	1633
0.3858	0.0745	a57266_PGA_scaffold1	PGA_scaffold1||46955548||46966110||TESI_001650-RA||1||CDS||2983082527||1692||92.82	46955548	46966110	b57266_PGA_scaffold2	PGA_scaffold2||17153211||17164484||TESI_002901-RA||1||CDS||2984642438||14804||92.82	17153211	17164484	1.000000e-250	1683
0.3033	0.1843	a57266_PGA_scaffold1	PGA_scaffold1||46975163||46976859||TESI_001651-RA||1||CDS||2983082530||1693||89.18	46975163	46976859	b57266_PGA_scaffold2	PGA_scaffold2||17176586||17178270||TESI_002904-RA||1||CDS||2984642447||14807||89.18	17176586	17178270	1.100000e-207	1733
0.2836	0.0588	a57266_PGA_scaffold1	PGA_scaffold1||46989607||47001230||TESI_001652-RA||1||CDS||2983082533||1694||90.75	46989607	47001230	b57266_PGA_scaffold2	PGA_scaffold2||17181379||17190289||TESI_002905-RA||1||CDS||2984642450||14808||90.75	17181379	17190289	1.000000e-250	1783
0.3007	0.0671	a57266_PGA_scaffold1	PGA_scaffold1||47061121||47071313||TESI_001653-RA||1||CDS||2983082536||1695||86.31	47061121	47071313	b57266_PGA_scaffold2	PGA_scaffold2||17270094||17284462||TESI_002911-RA||1||CDS||2984642468||14814||86.31	17270094	17284462	3.000000e-210	1833
#3	706.0	a57266_PGA_scaffold1	b57266_PGA_scaffold2	f	15  Mean Ks:  12.7470	Mean Kn: 0.4055
#Ks	Kn	a<db_genome_id>_<chr>	chr1||start1||stop1||name1||strand1||type1||db_feature_id1||genome_order1||percent_id1	start1	stop1	b<db_genome_id>_<chr>	chr2||start2||stop2||name2||strand2||type2||db_feature_id2||genome_order2||percent_id2	start2	stop2	eval	block_score	GEVO_link
0.5403	0.1173	a57266_PGA_scaffold1	PGA_scaffold1||42345973||42347815||TESI_001453-RA||1||CDS||2983081936||1495||81.55	42345973	42347815	b57266_PGA_scaffold2	PGA_scaffold2||12569470||12571451||TESI_002697-RA||1||CDS||2984641826||14600||81.55	12569470	12571451	1.500000e-198	50
1.2247	0.5587	a57266_PGA_scaffold1	PGA_scaffold1||42378522||42380718||TESI_001454-RA||-1||CDS||2983081939||1496||75.69	42380718	42378522	b57266_PGA_scaffold2	PGA_scaffold2||12594570||12595068||TESI_002698-RA||-1||CDS||2984641829||14601||75.69	12595068	12594570	3.100000e-19	68
4.5258	1.0218	a57266_PGA_scaffold1	PGA_scaffold1||42480176||42482372||TESI_001461-RA||1||CDS||2983081960||1503||65.3	42480176	42482372	b57266_PGA_scaffold2	PGA_scaffold2||12647993||12651978||TESI_002700-RA||1||CDS||2984641835||14603||65.3	12647993	12651978	1.100000e-165	118
0.4275	0.0946	a57266_PGA_scaffold1	PGA_scaffold1||42512530||42512876||TESI_001462-RA||1||CDS||2983081963||1504||94.61	42512530	42512876	b57266_PGA_scaffold2	PGA_scaffold2||12659312||12667961||TESI_002702-RA||1||CDS||2984641841||14605||94.61	12659312	12667961	6.600000e-83	168
0.3227	0.0763	a57266_PGA_scaffold1	PGA_scaffold1||42558832||42564636||TESI_001465-RA||1||CDS||2983081972||1507||89.04	42558832	42564636	b57266_PGA_scaffold2	PGA_scaffold2||12913596||12918667||TESI_002706-RA||1||CDS||2984641853||14609||89.04	12913596	12918667	1.000000e-250	218
0.2355	0.0396	a57266_PGA_scaffold1	PGA_scaffold1||42571373||42580629||TESI_001466-RA||1||CDS||2983081975||1508||94.46	42571373	42580629	b57266_PGA_scaffold2	PGA_scaffold2||12920985||12933782||TESI_002707-RA||1||CDS||2984641856||14610||94.46	12920985	12933782	1.000000e-250	268
0.3518	0.1249	a57266_PGA_scaffold1	PGA_scaffold1||42588188||42591053||TESI_001468-RA||-1||CDS||2983081981||1510||85.5	42591053	42588188	b57266_PGA_scaffold2	PGA_scaffold2||12956703||12959789||TESI_002710-RA||-1||CDS||2984641865||14613||85.5	12959789	12956703	1.000000e-250	318
0.4134	0.0869	a57266_PGA_scaffold1	PGA_scaffold1||42634862||42637193||TESI_001469-RA||1||CDS||2983081984||1511||86.43	42634862	42637193	b57266_PGA_scaffold2	PGA_scaffold2||12992836||12995756||TESI_002711-RA||1||CDS||2984641868||14614||86.43	12992836	12995756	3.200000e-187	368
0.4094	0.1452	a57266_PGA_scaffold1	PGA_scaffold1||42752304||42760927||TESI_001474-RA||-1||CDS||2983081999||1516||86.45	42760927	42752304	b57266_PGA_scaffold2	PGA_scaffold2||13149139||13150791||TESI_002722-RA||-1||CDS||2984641901||14625||86.45	13150791	13149139	1.000000e-250	415
0.3356	0.0862	a57266_PGA_scaffold1	PGA_scaffold1||42859710||42861564||TESI_001476-RA||-1||CDS||2983082005||1518||86.88	42861564	42859710	b57266_PGA_scaffold2	PGA_scaffold2||13302417||13304224||TESI_002728-RA||-1||CDS||2984641919||14631||86.88	13304224	13302417	1.000000e-250	465
0.3006	0.0904	a57266_PGA_scaffold1	PGA_scaffold1||42873795||42887076||TESI_001477-RA||1||CDS||2983082008||1519||88.64	42873795	42887076	b57266_PGA_scaffold2	PGA_scaffold2||13314267||13321724||TESI_002729-RA||1||CDS||2984641922||14632||88.64	13314267	13321724	1.000000e-250	515
1.0088	0.2231	a57266_PGA_scaffold1	PGA_scaffold1||42982563||43006115||TESI_001482-RA||-1||CDS||2983082023||1524||91.04	43006115	42982563	b57266_PGA_scaffold2	PGA_scaffold2||13405439||13436094||TESI_002735-RA||-1||CDS||2984641940||14638||91.04	13436094	13405439	3.700000e-148	565
70.9977	1.1445	a57266_PGA_scaffold1	PGA_scaffold1||43565481||43581031||TESI_001503-RA||-1||CDS||2983082086||1545||75.23	43581031	43565481	b57266_PGA_scaffold2	PGA_scaffold2||13631291||13637803||TESI_002745-RA||-1||CDS||2984641970||14648||75.23	13637803	13631291	1.900000e-104	609
73.8670	1.2070	a57266_PGA_scaffold1	PGA_scaffold1||43584200||43603841||TESI_001504-RA||-1||CDS||2983082089||1546||89.7	43603841	43584200	b57266_PGA_scaffold2	PGA_scaffold2||13652677||13669759||TESI_002747-RA||-1||CDS||2984641976||14650||89.7	13669759	13652677	1.000000e-250	659
36.2444	1.0659	a57266_PGA_scaffold1	PGA_scaffold1||43608003||43617242||TESI_001505-RA||-1||CDS||2983082092||1547||91.8	43617242	43608003	b57266_PGA_scaffold2	PGA_scaffold2||13961444||13982855||TESI_002762-RA||-1||CDS||2984642021||14665||91.8	13982855	13961444	4.500000e-146	706
#4	667.0	a57266_PGA_scaffold1	b57266_PGA_scaffold2	f	14  Mean Ks:  13.2408	Mean Kn: 0.3836
#Ks	Kn	a<db_genome_id>_<chr>	chr1||start1||stop1||name1||strand1||type1||db_feature_id1||genome_order1||percent_id1	start1	stop1	b<db_genome_id>_<chr>	chr2||start2||stop2||name2||strand2||type2||db_feature_id2||genome_order2||percent_id2	start2	stop2	eval	block_score	GEVO_link
66.9288	1.2184	a57266_PGA_scaffold1	PGA_scaffold1||47415062||47419128||TESI_001662-RA||-1||CDS||2983082563||1704||92.06	47419128	47415062	b57266_PGA_scaffold2	PGA_scaffold2||28819782||28847762||TESI_003199-RA||-1||CDS||2984643332||15102||92.06	28847762	28819782	9.000000e-67	50
0.6186	0.2599	a57266_PGA_scaffold1	PGA_scaffold1||47729428||47740265||TESI_001669-RA||-1||CDS||2983082584||1711||75.04	47740265	47729428	b57266_PGA_scaffold2	PGA_scaffold2||29418630||29423645||TESI_003212-RA||-1||CDS||2984643371||15115||75.04	29423645	29418630	2.900000e-127	97
74.7396	1.4276	a57266_PGA_scaffold1	PGA_scaffold1||47828055||47831957||TESI_001672-RA||-1||CDS||2983082593||1714||84.4	47831957	47828055	b57266_PGA_scaffold2	PGA_scaffold2||29440579||29476612||TESI_003213-RA||-1||CDS||2984643374||15116||84.4	29476612	29440579	1.900000e-33	129
0.2843	0.0690	a57266_PGA_scaffold1	PGA_scaffold1||47852885||47872780||TESI_001673-RA||1||CDS||2983082596||1715||88.57	47852885	47872780	b57266_PGA_scaffold2	PGA_scaffold2||29492337||29510865||TESI_003214-RA||1||CDS||2984643377||15117||88.57	29492337	29510865	1.000000e-250	179
0.4282	0.1287	a57266_PGA_scaffold1	PGA_scaffold1||48120056||48123021||TESI_001679-RA||-1||CDS||2983082614||1721||82.97	48123021	48120056	b57266_PGA_scaffold2	PGA_scaffold2||29760931||29763846||TESI_003225-RA||-1||CDS||2984643410||15128||82.97	29763846	29760931	3.900000e-144	226
0.3083	0.1107	a57266_PGA_scaffold1	PGA_scaffold1||48882413||48882860||TESI_001689-RA||-1||CDS||2983082644||1731||88.75	48882860	48882413	b57266_PGA_scaffold2	PGA_scaffold2||30093881||30101796||TESI_003234-RA||-1||CDS||2984643437||15137||88.75	30101796	30093881	9.600000e-117	276
0.5839	0.0089	a57266_PGA_scaffold1	PGA_scaffold1||48917807||48921422||TESI_001691-RA||1||CDS||2983082650||1733||87.42	48917807	48921422	b57266_PGA_scaffold2	PGA_scaffold2||30150835||30155789||TESI_003236-RA||1||CDS||2984643443||15139||87.42	30150835	30155789	5.100000e-221	326
0.2342	0.0864	a57266_PGA_scaffold1	PGA_scaffold1||48939783||48956396||TESI_001692-RA||1||CDS||2983082653||1734||89.17	48939783	48956396	b57266_PGA_scaffold2	PGA_scaffold2||30165437||30178532||TESI_003237-RA||1||CDS||2984643446||15140||89.17	30165437	30178532	1.000000e-250	376
0.4592	0.1120	a57266_PGA_scaffold1	PGA_scaffold1||48988115||48989177||TESI_001693-RA||1||CDS||2983082656||1735||88.58	48988115	48989177	b57266_PGA_scaffold2	PGA_scaffold2||30218112||30218690||TESI_003238-RA||1||CDS||2984643449||15141||88.58	30218112	30218690	1.400000e-64	426
0.3708	0.1774	a57266_PGA_scaffold1	PGA_scaffold1||49058716||49061251||TESI_001695-RA||1||CDS||2983082662||1737||79.81	49058716	49061251	b57266_PGA_scaffold2	PGA_scaffold2||30290190||30292802||TESI_003241-RA||1||CDS||2984643458||15144||79.81	30290190	30292802	1.000000e-250	476
0.4159	0.1751	a57266_PGA_scaffold1	PGA_scaffold1||49066486||49071959||TESI_001696-RA||1||CDS||2983082665||1738||79.91	49066486	49071959	b57266_PGA_scaffold2	PGA_scaffold2||30341511||30347784||TESI_003243-RA||1||CDS||2984643464||15146||79.91	30341511	30347784	1.000000e-250	526
38.7305	1.1107	a57266_PGA_scaffold1	PGA_scaffold1||49096985||49114654||TESI_001697-RA||-1||CDS||2983082668||1739||84.4	49114654	49096985	b57266_PGA_scaffold2	PGA_scaffold2||30348991||30369077||TESI_003244-RA||-1||CDS||2984643467||15147||84.4	30369077	30348991	1.000000e-250	576
0.9141	0.3421	a57266_PGA_scaffold1	PGA_scaffold1||49430068||49432979||TESI_001702-RA||-1||CDS||2983082683||1744||83.24	49432979	49430068	b57266_PGA_scaffold2	PGA_scaffold2||30438663||30442124||TESI_003246-RA||-1||CDS||2984643473||15149||83.24	30442124	30438663	1.700000e-42	617
0.3551	0.1440	a57266_PGA_scaffold1	PGA_scaffold1||49468899||49471754||TESI_001707-RA||1||CDS||2983082698||1749||83.77	49468899	49471754	b57266_PGA_scaffold2	PGA_scaffold2||30450972||30454793||TESI_003247-RA||1||CDS||2984643476||15150||83.77	30450972	30454793	1.000000e-250	667
#5	642.0	a57266_PGA_scaffold1	b57266_PGA_scaffold2	f	14  Mean Ks:  22.3716	Mean Kn: 0.5216
#Ks	Kn	a<db_genome_id>_<chr>	chr1||start1||stop1||name1||strand1||type1||db_feature_id1||genome_order1||percent_id1	start1	stop1	b<db_genome_id>_<chr>	chr2||start2||stop2||name2||strand2||type2||db_feature_id2||genome_order2||percent_id2	start2	stop2	eval	block_score	GEVO_link
79.1572	1.3499	a57266_PGA_scaffold1	PGA_scaffold1||51857518||51859735||TESI_001764-RA||1||CDS||2983082869||1806||63.53	51857518	51859735	b57266_PGA_scaffold2	PGA_scaffold2||16831864||16833306||TESI_002889-RA||1||CDS||2984642402||14792||63.53	16831864	16833306	4.300000e-12	11
66.3946	0.4176	a57266_PGA_scaffold1	PGA_scaffold1||51868660||51875865||TESI_001766-RA||-1||CDS||2983082875||1808||74.03	51875865	51868660	b57266_PGA_scaffold2	PGA_scaffold2||17201673||17212556||TESI_002906-RA||1||CDS||2984642453||14809||74.03	17201673	17212556	1.100000e-43	51
0.3555	0.1055	a57266_PGA_scaffold1	PGA_scaffold1||52038609||52050145||TESI_001772-RA||-1||CDS||2983082893||1814||87.64	52050145	52038609	b57266_PGA_scaffold2	PGA_scaffold2||17324238||17343984||TESI_002913-RA||-1||CDS||2984642474||14816||87.64	17343984	17324238	1.000000e-250	101
0.3048	0.0660	a57266_PGA_scaffold1	PGA_scaffold1||52112868||52125791||TESI_001774-RA||1||CDS||2983082899||1816||89.49	52112868	52125791	b57266_PGA_scaffold2	PGA_scaffold2||17950640||17956025||TESI_002933-RA||1||CDS||2984642534||14836||89.49	17950640	17956025	1.000000e-250	148
0.4531	0.1213	a57266_PGA_scaffold1	PGA_scaffold1||52128229||52148564||TESI_001775-RA||1||CDS||2983082902||1817||91.33	52128229	52148564	b57266_PGA_scaffold2	PGA_scaffold2||17987479||18018038||TESI_002936-RA||1||CDS||2984642543||14839||91.33	17987479	18018038	1.000000e-250	198
0.2317	0.1032	a57266_PGA_scaffold1	PGA_scaffold1||52174409||52179474||TESI_001776-RA||1||CDS||2983082905||1818||88.2	52174409	52179474	b57266_PGA_scaffold2	PGA_scaffold2||18054289||18069755||TESI_002937-RA||1||CDS||2984642546||14840||88.2	18054289	18069755	1.000000e-250	248
0.4066	0.1247	a57266_PGA_scaffold1	PGA_scaffold1||52187778||52190721||TESI_001777-RA||-1||CDS||2983082908||1819||88.01	52190721	52187778	b57266_PGA_scaffold2	PGA_scaffold2||18079803||18083653||TESI_002940-RA||-1||CDS||2984642555||14843||88.01	18083653	18079803	1.000000e-150	298
0.2231	0.0195	a57266_PGA_scaffold1	PGA_scaffold1||52197473||52201476||TESI_001778-RA||-1||CDS||2983082911||1820||94.7	52201476	52197473	b57266_PGA_scaffold2	PGA_scaffold2||18123126||18125884||TESI_002942-RA||-1||CDS||2984642561||14845||94.7	18125884	18123126	6.400000e-173	348
66.4077	0.6474	a57266_PGA_scaffold1	PGA_scaffold1||52263169||52270827||TESI_001780-RA||1||CDS||2983082917||1822||87.37	52263169	52270827	b57266_PGA_scaffold2	PGA_scaffold2||18146910||18153501||TESI_002944-RA||1||CDS||2984642567||14847||87.37	18146910	18153501	1.400000e-58	398
64.4964	1.2202	a57266_PGA_scaffold1	PGA_scaffold1||52374684||52382420||TESI_001785-RA||1||CDS||2983082932||1827||90.43	52374684	52382420	b57266_PGA_scaffold2	PGA_scaffold2||18374647||18384801||TESI_002952-RA||1||CDS||2984642591||14855||90.43	18374647	18384801	1.000000e-250	448
0.3040	0.1181	a57266_PGA_scaffold1	PGA_scaffold1||52450261||52454822||TESI_001789-RA||1||CDS||2983082944||1831||88.9	52450261	52454822	b57266_PGA_scaffold2	PGA_scaffold2||18397192||18400868||TESI_002953-RA||1||CDS||2984642594||14856||88.9	18397192	18400868	1.000000e-250	498
3.4959	0.6471	a57266_PGA_scaffold1	PGA_scaffold1||52532818||52542188||TESI_001791-RA||1||CDS||2983082950||1833||87.63	52532818	52542188	b57266_PGA_scaffold2	PGA_scaffold2||18579530||18586598||TESI_002959-RA||1||CDS||2984642612||14862||87.63	18579530	18586598	5.800000e-96	548
24.0287	1.2517	a57266_PGA_scaffold1	PGA_scaffold1||52877728||52885434||TESI_001806-RA||-1||CDS||2983082995||1848||97.88	52885434	52877728	b57266_PGA_scaffold2	PGA_scaffold2||19732525||19733952||TESI_002978-RA||1||CDS||2984642669||14881||97.88	19732525	19733952	3.700000e-206	595
6.9433	1.1106	a57266_PGA_scaffold1	PGA_scaffold1||53168484||53175331||TESI_001818-RA||1||CDS||2983083031||1860||69.05	53168484	53175331	b57266_PGA_scaffold2	PGA_scaffold2||20299218||20320525||TESI_002980-RA||-1||CDS||2984642675||14883||69.05	20320525	20299218	8.300000e-69	642
#6	608.0	a57266_PGA_scaffold1	b57266_PGA_scaffold2	f	13  Mean Ks:  15.9779	Mean Kn: 0.3849
#Ks	Kn	a<db_genome_id>_<chr>	chr1||start1||stop1||name1||strand1||type1||db_feature_id1||genome_order1||percent_id1	start1	stop1	b<db_genome_id>_<chr>	chr2||start2||stop2||name2||strand2||type2||db_feature_id2||genome_order2||percent_id2	start2	stop2	eval	block_score	GEVO_link
0.6709	0.0127	a57266_PGA_scaffold1	PGA_scaffold1||52677154||52687223||TESI_001797-RA||-1||CDS||2983082968||1839||90.21	52687223	52677154	b57266_PGA_scaffold2	PGA_scaffold2||27064334||27064862||TESI_003128-RA||1||CDS||2984643119||15031||90.21	27064334	27064862	1.500000e-102	50
0.6004	0.1606	a57266_PGA_scaffold1	PGA_scaffold1||53005117||53016584||TESI_001810-RA||-1||CDS||2983083007||1852||89.65	53016584	53005117	b57266_PGA_scaffold2	PGA_scaffold2||27438499||27456852||TESI_003148-RA||-1||CDS||2984643179||15051||89.65	27456852	27438499	1.000000e-250	97
0.2625	0.0812	a57266_PGA_scaffold1	PGA_scaffold1||53242010||53266795||TESI_001821-RA||1||CDS||2983083040||1863||89.55	53242010	53266795	b57266_PGA_scaffold2	PGA_scaffold2||27858064||27875221||TESI_003163-RA||-1||CDS||2984643224||15066||89.55	27875221	27858064	1.000000e-250	144
0.4156	0.0466	a57266_PGA_scaffold1	PGA_scaffold1||53282268||53296862||TESI_001822-RA||1||CDS||2983083043||1864||87.21	53282268	53296862	b57266_PGA_scaffold2	PGA_scaffold2||27995695||28004113||TESI_003167-RA||1||CDS||2984643236||15070||87.21	27995695	28004113	1.000000e-122	194
0.5115	0.1989	a57266_PGA_scaffold1	PGA_scaffold1||53308150||53322214||TESI_001823-RA||-1||CDS||2983083046||1865||88.24	53322214	53308150	b57266_PGA_scaffold2	PGA_scaffold2||28017826||28036303||TESI_003169-RA||-1||CDS||2984643242||15072||88.24	28036303	28017826	1.200000e-234	244
0.5151	0.1655	a57266_PGA_scaffold1	PGA_scaffold1||53382046||53384535||TESI_001824-RA||-1||CDS||2983083049||1866||79.22	53384535	53382046	b57266_PGA_scaffold2	PGA_scaffold2||28524112||28526503||TESI_003188-RA||-1||CDS||2984643299||15091||79.22	28526503	28524112	9.700000e-184	291
0.6736	0.1044	a57266_PGA_scaffold1	PGA_scaffold1||53453715||53456240||TESI_001826-RA||1||CDS||2983083055||1868||79.61	53453715	53456240	b57266_PGA_scaffold2	PGA_scaffold2||28558922||28566692||TESI_003190-RA||1||CDS||2984643305||15093||79.61	28558922	28566692	5.500000e-96	341
72.7686	1.2280	a57266_PGA_scaffold1	PGA_scaffold1||53547590||53557731||TESI_001830-RA||-1||CDS||2983083067||1872||91.76	53557731	53547590	b57266_PGA_scaffold2	PGA_scaffold2||28819782||28847762||TESI_003199-RA||-1||CDS||2984643332||15102||91.76	28847762	28819782	1.000000e-250	391
62.1369	0.3813	a57266_PGA_scaffold1	PGA_scaffold1||53722730||53725560||TESI_001833-RA||1||CDS||2983083076||1875||57.7	53722730	53725560	b57266_PGA_scaffold2	PGA_scaffold2||29021665||29025149||TESI_003204-RA||-1||CDS||2984643347||15107||57.7	29025149	29021665	3.000000e-21	411
0.4084	0.0569	a57266_PGA_scaffold1	PGA_scaffold1||53875877||53882820||TESI_001837-RA||-1||CDS||2983083088||1879||89.58	53882820	53875877	b57266_PGA_scaffold2	PGA_scaffold2||29048136||29051914||TESI_003206-RA||-1||CDS||2984643353||15109||89.58	29051914	29048136	3.600000e-233	461
3.1510	1.3237	a57266_PGA_scaffold1	PGA_scaffold1||53956138||53964946||TESI_001838-RA||-1||CDS||2983083091||1880||89.19	53964946	53956138	b57266_PGA_scaffold2	PGA_scaffold2||29154123||29166870||TESI_003208-RA||-1||CDS||2984643359||15111||89.19	29166870	29154123	8.900000e-60	511
0.3363	0.0918	a57266_PGA_scaffold1	PGA_scaffold1||53977064||54027571||TESI_001840-RA||1||CDS||2983083097||1882||88.87	53977064	54027571	b57266_PGA_scaffold2	PGA_scaffold2||29284547||29291703||TESI_003209-RA||1||CDS||2984643362||15112||88.87	29284547	29291703	1.000000e-250	561
65.2614	1.1517	a57266_PGA_scaffold1	PGA_scaffold1||55029047||55037398||TESI_001854-RA||1||CDS||2983083139||1896||59.34	55029047	55037398	b57266_PGA_scaffold2	PGA_scaffold2||29681952||29705433||TESI_003222-RA||1||CDS||2984643401||15125||59.34	29681952	29705433	6.600000e-59	608
#7	464.0	a57266_PGA_scaffold1	b57266_PGA_scaffold2	f	10  Mean Ks:  9.7427	Mean Kn: 0.5711
#Ks	Kn	a<db_genome_id>_<chr>	chr1||start1||stop1||name1||strand1||type1||db_feature_id1||genome_order1||percent_id1	start1	stop1	b<db_genome_id>_<chr>	chr2||start2||stop2||name2||strand2||type2||db_feature_id2||genome_order2||percent_id2	start2	stop2	eval	block_score	GEVO_link
9.0736	0.3405	a57266_PGA_scaffold1	PGA_scaffold1||41058878||41076744||TESI_001389-RA||1||CDS||2983081744||1431||77.29	41058878	41076744	b57266_PGA_scaffold2	PGA_scaffold2||11990003||12001816||TESI_002667-RA||1||CDS||2984641736||14570||77.29	11990003	12001816	1.600000e-72	50
0.4063	0.0834	a57266_PGA_scaffold1	PGA_scaffold1||41155045||41174369||TESI_001393-RA||1||CDS||2983081756||1435||88.52	41155045	41174369	b57266_PGA_scaffold2	PGA_scaffold2||12073576||12088043||TESI_002672-RA||1||CDS||2984641751||14575||88.52	12073576	12088043	1.000000e-250	100
8.1007	1.1404	a57266_PGA_scaffold1	PGA_scaffold1||41220076||41222150||TESI_001395-RA||1||CDS||2983081762||1437||55.24	41220076	41222150	b57266_PGA_scaffold2	PGA_scaffold2||12090200||12095188||TESI_002673-RA||1||CDS||2984641754||14576||55.24	12090200	12095188	3.600000e-29	128
0.2877	0.0504	a57266_PGA_scaffold1	PGA_scaffold1||41255866||41264552||TESI_001396-RA||-1||CDS||2983081765||1438||89.52	41264552	41255866	b57266_PGA_scaffold2	PGA_scaffold2||12099193||12101313||TESI_002674-RA||-1||CDS||2984641757||14577||89.52	12101313	12099193	1.000000e-250	178
5.5752	1.1131	a57266_PGA_scaffold1	PGA_scaffold1||41315144||41320236||TESI_001399-RA||1||CDS||2983081774||1441||87.45	41315144	41320236	b57266_PGA_scaffold2	PGA_scaffold2||12140375||12150199||TESI_002675-RA||1||CDS||2984641760||14578||87.45	12140375	12150199	3.800000e-157	228
68.2247	1.5524	a57266_PGA_scaffold1	PGA_scaffold1||41345382||41351286||TESI_001401-RA||-1||CDS||2983081780||1443||87.5	41351286	41345382	b57266_PGA_scaffold2	PGA_scaffold2||12162801||12176739||TESI_002677-RA||-1||CDS||2984641766||14580||87.5	12176739	12162801	6.700000e-133	278
1.5022	0.4027	a57266_PGA_scaffold1	PGA_scaffold1||41361635||41367844||TESI_001402-RA||-1||CDS||2983081783||1444||87.79	41367844	41361635	b57266_PGA_scaffold2	PGA_scaffold2||12190563||12192394||TESI_002679-RA||-1||CDS||2984641772||14582||87.79	12192394	12190563	1.600000e-131	328
0.3230	0.0695	a57266_PGA_scaffold1	PGA_scaffold1||41439290||41461571||TESI_001405-RA||1||CDS||2983081792||1447||88.74	41439290	41461571	b57266_PGA_scaffold2	PGA_scaffold2||12369948||12381853||TESI_002687-RA||1||CDS||2984641796||14590||88.74	12369948	12381853	1.000000e-250	378
0.2678	0.1250	a57266_PGA_scaffold1	PGA_scaffold1||41464693||41466138||TESI_001406-RA||-1||CDS||2983081795||1448||91.11	41466138	41464693	b57266_PGA_scaffold2	PGA_scaffold2||12383860||12386358||TESI_002688-RA||-1||CDS||2984641799||14591||91.11	12386358	12383860	1.700000e-158	428
3.6662	0.8339	a57266_PGA_scaffold1	PGA_scaffold1||41505298||41509176||TESI_001410-RA||1||CDS||2983081807||1452||73.76	41505298	41509176	b57266_PGA_scaffold2	PGA_scaffold2||12475600||12484568||TESI_002693-RA||1||CDS||2984641814||14596||73.76	12475600	12484568	4.600000e-37	464
#1	497.0	a57266_PGA_scaffold1	b57266_PGA_scaffold2	r	10  Mean Ks:  0.9342	Mean Kn: 0.1874
#Ks	Kn	a<db_genome_id>_<chr>	chr1||start1||stop1||name1||strand1||type1||db_feature_id1||genome_order1||percent_id1	start1	stop1	b<db_genome_id>_<chr>	chr2||start2||stop2||name2||strand2||type2||db_feature_id2||genome_order2||percent_id2	start2	stop2	eval	block_score	GEVO_link
0.5048	0.2214	a57266_PGA_scaffold1	PGA_scaffold1||39123645||39126342||TESI_001292-RA||-1||CDS||2983081453||1334||91.56	39126342	39123645	b57266_PGA_scaffold2	PGA_scaffold2||8524843||8540196||TESI_002461-RA||1||CDS||2984641118||14364||91.56	8524843	8540196	2.900000e-117	50
0.9691	0.4092	a57266_PGA_scaffold1	PGA_scaffold1||39201756||39202608||TESI_001294-RA||-1||CDS||2983081459||1336||74.1	39202608	39201756	b57266_PGA_scaffold2	PGA_scaffold2||8427755||8428537||TESI_002457-RA||1||CDS||2984641106||14360||74.1	8427755	8428537	1.900000e-76	100
0.2903	0.0611	a57266_PGA_scaffold1	PGA_scaffold1||39273991||39281446||TESI_001299-RA||-1||CDS||2983081474||1341||89.57	39281446	39273991	b57266_PGA_scaffold2	PGA_scaffold2||8273508||8278970||TESI_002453-RA||1||CDS||2984641094||14356||89.57	8273508	8278970	1.000000e-250	150
0.3833	0.1161	a57266_PGA_scaffold1	PGA_scaffold1||39286163||39299475||TESI_001300-RA||-1||CDS||2983081477||1342||90.05	39299475	39286163	b57266_PGA_scaffold2	PGA_scaffold2||8217274||8231115||TESI_002448-RA||1||CDS||2984641079||14351||90.05	8217274	8231115	1.000000e-250	200
0.3082	0.0583	a57266_PGA_scaffold1	PGA_scaffold1||39305585||39324838||TESI_001301-RA||-1||CDS||2983081480||1343||89.93	39324838	39305585	b57266_PGA_scaffold2	PGA_scaffold2||8186658||8214553||TESI_002446-RA||1||CDS||2984641073||14349||89.93	8186658	8214553	1.000000e-250	250
0.5335	0.1973	a57266_PGA_scaffold1	PGA_scaffold1||39327542||39345429||TESI_001302-RA||-1||CDS||2983081483||1344||90.93	39345429	39327542	b57266_PGA_scaffold2	PGA_scaffold2||8171187||8178744||TESI_002445-RA||1||CDS||2984641070||14348||90.93	8171187	8178744	7.200000e-160	300
0.3243	0.0667	a57266_PGA_scaffold1	PGA_scaffold1||39353443||39366425||TESI_001303-RA||-1||CDS||2983081486||1345||90.38	39366425	39353443	b57266_PGA_scaffold2	PGA_scaffold2||8121921||8134410||TESI_002442-RA||1||CDS||2984641061||14345||90.38	8121921	8134410	1.000000e-250	350
0.4179	0.1078	a57266_PGA_scaffold1	PGA_scaffold1||39421863||39426657||TESI_001305-RA||1||CDS||2983081492||1347||89.5	39421863	39426657	b57266_PGA_scaffold2	PGA_scaffold2||8094636||8099082||TESI_002440-RA||-1||CDS||2984641055||14343||89.5	8099082	8094636	1.800000e-237	400
0.3301	0.0656	a57266_PGA_scaffold1	PGA_scaffold1||39431699||39444801||TESI_001306-RA||1||CDS||2983081495||1348||89.41	39431699	39444801	b57266_PGA_scaffold2	PGA_scaffold2||8054847||8060887||TESI_002436-RA||-1||CDS||2984641043||14339||89.41	8060887	8054847	7.100000e-143	450
5.2810	0.5707	a57266_PGA_scaffold1	PGA_scaffold1||39654964||39671239||TESI_001322-RA||1||CDS||2983081543||1364||59.92	39654964	39671239	b57266_PGA_scaffold2	PGA_scaffold2||7892190||7895600||TESI_002421-RA||-1||CDS||2984640998||14324||59.92	7895600	7892190	6.300000e-90	497
#1	724.0	a57266_PGA_scaffold1	b57266_PGA_scaffold3	f	15  Mean Ks:  12.8316	Mean Kn: 0.5487
#Ks	Kn	a<db_genome_id>_<chr>	chr1||start1||stop1||name1||strand1||type1||db_feature_id1||genome_order1||percent_id1	start1	stop1	b<db_genome_id>_<chr>	chr2||start2||stop2||name2||strand2||type2||db_feature_id2||genome_order2||percent_id2	start2	stop2	eval	block_score	GEVO_link
65.5981	1.6407	a57266_PGA_scaffold1	PGA_scaffold1||40200503||40202140||TESI_001346-RA||1||CDS||2983081615||1388||86.08	40200503	40202140	b57266_PGA_scaffold3	PGA_scaffold3||29495668||29523340||TESI_005487-RA||-1||CDS||2984915520||17826||86.08	29523340	29495668	2.400000e-182	50
0.4588	0.0618	a57266_PGA_scaffold1	PGA_scaffold1||40280529||40291101||TESI_001349-RA||1||CDS||2983081624||1391||87.97	40280529	40291101	b57266_PGA_scaffold3	PGA_scaffold3||29568458||29578486||TESI_005492-RA||1||CDS||2984915535||17831||87.97	29568458	29578486	1.000000e-250	100
21.2516	1.1310	a57266_PGA_scaffold1	PGA_scaffold1||40387488||40395104||TESI_001355-RA||1||CDS||2983081642||1397||88.84	40387488	40395104	b57266_PGA_scaffold3	PGA_scaffold3||29735207||29743803||TESI_005499-RA||-1||CDS||2984915556||17838||88.84	29743803	29735207	1.000000e-250	150
0.5121	0.1491	a57266_PGA_scaffold1	PGA_scaffold1||40406472||40407105||TESI_001356-RA||1||CDS||2983081645||1398||78.62	40406472	40407105	b57266_PGA_scaffold3	PGA_scaffold3||29755777||29756396||TESI_005500-RA||1||CDS||2984915559||17839||78.62	29755777	29756396	1.500000e-97	200
2.3482	0.5805	a57266_PGA_scaffold1	PGA_scaffold1||40453781||40456610||TESI_001357-RA||1||CDS||2983081648||1399||86.59	40453781	40456610	b57266_PGA_scaffold3	PGA_scaffold3||29790964||29794803||TESI_005501-RA||1||CDS||2984915562||17840||86.59	29790964	29794803	6.500000e-98	250
1.0963	0.6164	a57266_PGA_scaffold1	PGA_scaffold1||40464571||40470533||TESI_001360-RA||1||CDS||2983081657||1402||81.03	40464571	40470533	b57266_PGA_scaffold3	PGA_scaffold3||29847589||29854770||TESI_005505-RA||1||CDS||2984915574||17844||81.03	29847589	29854770	7.600000e-76	300
0.7394	0.4216	a57266_PGA_scaffold1	PGA_scaffold1||40494421||40498024||TESI_001362-RA||1||CDS||2983081663||1404||89.5	40494421	40498024	b57266_PGA_scaffold3	PGA_scaffold3||29868950||29877632||TESI_005506-RA||1||CDS||2984915577||17845||89.5	29868950	29877632	6.300000e-59	350
5.6110	0.8386	a57266_PGA_scaffold1	PGA_scaffold1||40499171||40502084||TESI_001363-RA||-1||CDS||2983081666||1405||77.19	40502084	40499171	b57266_PGA_scaffold3	PGA_scaffold3||29982559||29984732||TESI_005510-RA||-1||CDS||2984915589||17849||77.19	29984732	29982559	6.500000e-105	400
0.4828	0.1101	a57266_PGA_scaffold1	PGA_scaffold1||40513703||40520521||TESI_001364-RA||1||CDS||2983081669||1406||85.65	40513703	40520521	b57266_PGA_scaffold3	PGA_scaffold3||30023032||30032889||TESI_005512-RA||1||CDS||2984915595||17851||85.65	30023032	30032889	1.000000e-250	450
0.8401	0.1885	a57266_PGA_scaffold1	PGA_scaffold1||40547477||40551340||TESI_001366-RA||1||CDS||2983081675||1408||82.57	40547477	40551340	b57266_PGA_scaffold3	PGA_scaffold3||30082794||30124019||TESI_005515-RA||1||CDS||2984915604||17854||82.57	30082794	30124019	9.100000e-137	500
0.3786	0.0830	a57266_PGA_scaffold1	PGA_scaffold1||40572965||40577069||TESI_001368-RA||-1||CDS||2983081681||1410||87.19	40577069	40572965	b57266_PGA_scaffold3	PGA_scaffold3||30163574||30163939||TESI_005519-RA||-1||CDS||2984915616||17858||87.19	30163939	30163574	1.700000e-117	550
0.3625	0.0866	a57266_PGA_scaffold1	PGA_scaffold1||40646246||40667485||TESI_001373-RA||-1||CDS||2983081696||1415||88.42	40667485	40646246	b57266_PGA_scaffold3	PGA_scaffold3||30247158||30287852||TESI_005523-RA||-1||CDS||2984915628||17862||88.42	30287852	30247158	1.000000e-250	600
1.2699	0.1875	a57266_PGA_scaffold1	PGA_scaffold1||40693765||40695653||TESI_001374-RA||1||CDS||2983081699||1416||73.91	40693765	40695653	b57266_PGA_scaffold3	PGA_scaffold3||30324880||30326907||TESI_005526-RA||1||CDS||2984915637||17865||73.91	30324880	30326907	2.300000e-74	650
81.8813	1.7355	a57266_PGA_scaffold1	PGA_scaffold1||40713303||40714642||TESI_001375-RA||-1||CDS||2983081702||1417||68.34	40714642	40713303	b57266_PGA_scaffold3	PGA_scaffold3||30338107||30338930||TESI_005527-RA||-1||CDS||2984915640||17866||68.34	30338930	30338107	4.600000e-25	674
9.6431	0.3989	a57266_PGA_scaffold1	PGA_scaffold1||40736534||40753572||TESI_001377-RA||1||CDS||2983081708||1419||64.18	40736534	40753572	b57266_PGA_scaffold3	PGA_scaffold3||30576143||30577934||TESI_005536-RA||1||CDS||2984915667||17875||64.18	30576143	30577934	5.700000e-53	724
#1	674.0	a57266_PGA_scaffold1	b57266_PGA_scaffold3	r	14  Mean Ks:  11.8937	Mean Kn: 0.2853
#Ks	Kn	a<db_genome_id>_<chr>	chr1||start1||stop1||name1||strand1||type1||db_feature_id1||genome_order1||percent_id1	start1	stop1	b<db_genome_id>_<chr>	chr2||start2||stop2||name2||strand2||type2||db_feature_id2||genome_order2||percent_id2	start2	stop2	eval	block_score	GEVO_link
24.3870	0.3262	a57266_PGA_scaffold1	PGA_scaffold1||45328757||45329728||TESI_001591-RA||-1||CDS||2983082350||1633||86.68	45329728	45328757	b57266_PGA_scaffold3	PGA_scaffold3||25500245||25502625||TESI_005294-RA||-1||CDS||2984914941||17633||86.68	25502625	25500245	5.100000e-126	50
0.9071	0.2398	a57266_PGA_scaffold1	PGA_scaffold1||45401908||45402507||TESI_001594-RA||-1||CDS||2983082359||1636||80.84	45402507	45401908	b57266_PGA_scaffold3	PGA_scaffold3||25490617||25491121||TESI_005293-RA||1||CDS||2984914938||17632||80.84	25490617	25491121	7.900000e-79	100
0.5531	0.2471	a57266_PGA_scaffold1	PGA_scaffold1||45407580||45426467||TESI_001595-RA||1||CDS||2983082362||1637||80.18	45407580	45426467	b57266_PGA_scaffold3	PGA_scaffold3||25385845||25425981||TESI_005290-RA||-1||CDS||2984914929||17629||80.18	25425981	25385845	4.800000e-203	150
0.9234	0.1486	a57266_PGA_scaffold1	PGA_scaffold1||45483994||45486129||TESI_001596-RA||1||CDS||2983082365||1638||90.38	45483994	45486129	b57266_PGA_scaffold3	PGA_scaffold3||25272430||25281152||TESI_005285-RA||-1||CDS||2984914914||17624||90.38	25281152	25272430	1.100000e-54	200
1.1323	0.2705	a57266_PGA_scaffold1	PGA_scaffold1||45701337||45707974||TESI_001606-RA||1||CDS||2983082395||1648||88.48	45701337	45707974	b57266_PGA_scaffold3	PGA_scaffold3||25243202||25249539||TESI_005283-RA||1||CDS||2984914908||17622||88.48	25243202	25249539	4.600000e-71	250
0.3839	0.0724	a57266_PGA_scaffold1	PGA_scaffold1||45998477||46012528||TESI_001616-RA||1||CDS||2983082425||1658||87.33	45998477	46012528	b57266_PGA_scaffold3	PGA_scaffold3||24783956||24790889||TESI_005271-RA||-1||CDS||2984914872||17610||87.33	24790889	24783956	1.800000e-245	297
0.4108	0.0769	a57266_PGA_scaffold1	PGA_scaffold1||46083295||46086972||TESI_001619-RA||-1||CDS||2983082434||1661||86.69	46086972	46083295	b57266_PGA_scaffold3	PGA_scaffold3||24751700||24757306||TESI_005269-RA||1||CDS||2984914866||17608||86.69	24751700	24757306	3.300000e-100	347
0.3736	0.1761	a57266_PGA_scaffold1	PGA_scaffold1||46090131||46101620||TESI_001620-RA||-1||CDS||2983082437||1662||85.96	46101620	46090131	b57266_PGA_scaffold3	PGA_scaffold3||24707502||24747925||TESI_005267-RA||1||CDS||2984914860||17606||85.96	24707502	24747925	1.000000e-250	397
62.0492	0.3933	a57266_PGA_scaffold1	PGA_scaffold1||46306533||46307245||TESI_001625-RA||1||CDS||2983082452||1667||64.83	46306533	46307245	b57266_PGA_scaffold3	PGA_scaffold3||24372913||24373741||TESI_005256-RA||1||CDS||2984914827||17595||64.83	24372913	24373741	7.100000e-37	430
1.3988	0.2663	a57266_PGA_scaffold1	PGA_scaffold1||46397973||46411606||TESI_001630-RA||1||CDS||2983082467||1672||71.1	46397973	46411606	b57266_PGA_scaffold3	PGA_scaffold3||24212839||24229568||TESI_005252-RA||-1||CDS||2984914815||17591||71.1	24229568	24212839	1.800000e-202	480
0.4464	0.1414	a57266_PGA_scaffold1	PGA_scaffold1||46465613||46468599||TESI_001633-RA||1||CDS||2983082476||1675||83.2	46465613	46468599	b57266_PGA_scaffold3	PGA_scaffold3||23982255||23986974||TESI_005240-RA||-1||CDS||2984914779||17579||83.2	23986974	23982255	1.000000e-250	527
0.7002	0.0981	a57266_PGA_scaffold1	PGA_scaffold1||46711025||46716942||TESI_001645-RA||1||CDS||2983082512||1687||85.05	46711025	46716942	b57266_PGA_scaffold3	PGA_scaffold3||23809367||23810859||TESI_005237-RA||-1||CDS||2984914770||17576||85.05	23810859	23809367	4.300000e-223	574
72.3230	1.3441	a57266_PGA_scaffold1	PGA_scaffold1||46867461||46874236||TESI_001647-RA||1||CDS||2983082518||1689||84.05	46867461	46874236	b57266_PGA_scaffold3	PGA_scaffold3||23668472||23670008||TESI_005234-RA||-1||CDS||2984914761||17573||84.05	23670008	23668472	1.400000e-65	624
0.5235	0.1932	a57266_PGA_scaffold1	PGA_scaffold1||46934683||46951846||TESI_001649-RA||1||CDS||2983082524||1691||84.4	46934683	46951846	b57266_PGA_scaffold3	PGA_scaffold3||23509827||23529552||TESI_005224-RA||-1||CDS||2984914731||17563||84.4	23529552	23509827	2.400000e-161	674
#2	511.0	a57266_PGA_scaffold1	b57266_PGA_scaffold3	r	11  Mean Ks:  6.4874	Mean Kn: 0.2770
#Ks	Kn	a<db_genome_id>_<chr>	chr1||start1||stop1||name1||strand1||type1||db_feature_id1||genome_order1||percent_id1	start1	stop1	b<db_genome_id>_<chr>	chr2||start2||stop2||name2||strand2||type2||db_feature_id2||genome_order2||percent_id2	start2	stop2	eval	block_score	GEVO_link
64.4047	0.5643	a57266_PGA_scaffold1	PGA_scaffold1||41585509||41587966||TESI_001416-RA||-1||CDS||2983081825||1458||66.48	41587966	41585509	b57266_PGA_scaffold3	PGA_scaffold3||26936038||26938834||TESI_005364-RA||-1||CDS||2984915151||17703||66.48	26938834	26936038	2.800000e-15	14
1.7295	0.8940	a57266_PGA_scaffold1	PGA_scaffold1||41833313||41836845||TESI_001430-RA||1||CDS||2983081867||1472||80.87	41833313	41836845	b57266_PGA_scaffold3	PGA_scaffold3||26861281||26863394||TESI_005359-RA||-1||CDS||2984915136||17698||80.87	26863394	26861281	3.500000e-89	61
0.3593	0.2009	a57266_PGA_scaffold1	PGA_scaffold1||41874660||41876917||TESI_001432-RA||-1||CDS||2983081873||1474||78.43	41876917	41874660	b57266_PGA_scaffold3	PGA_scaffold3||26846362||26851393||TESI_005358-RA||1||CDS||2984915133||17697||78.43	26846362	26851393	1.000000e-250	111
0.4914	0.0688	a57266_PGA_scaffold1	PGA_scaffold1||41909447||41915520||TESI_001433-RA||1||CDS||2983081876||1475||86.69	41909447	41915520	b57266_PGA_scaffold3	PGA_scaffold3||26792287||26798150||TESI_005356-RA||-1||CDS||2984915127||17695||86.69	26798150	26792287	1.000000e-250	161
1.1198	0.4470	a57266_PGA_scaffold1	PGA_scaffold1||41978847||41982089||TESI_001435-RA||1||CDS||2983081882||1477||86.57	41978847	41982089	b57266_PGA_scaffold3	PGA_scaffold3||26744157||26754477||TESI_005354-RA||-1||CDS||2984915121||17693||86.57	26754477	26744157	1.200000e-89	211
0.4699	0.0410	a57266_PGA_scaffold1	PGA_scaffold1||41984289||41987694||TESI_001436-RA||1||CDS||2983081885||1478||91.05	41984289	41987694	b57266_PGA_scaffold3	PGA_scaffold3||26727412||26733961||TESI_005353-RA||-1||CDS||2984915118||17692||91.05	26733961	26727412	7.300000e-218	261
0.3959	0.1932	a57266_PGA_scaffold1	PGA_scaffold1||41989465||41995550||TESI_001437-RA||-1||CDS||2983081888||1479||79.93	41995550	41989465	b57266_PGA_scaffold3	PGA_scaffold3||26718744||26725007||TESI_005352-RA||1||CDS||2984915115||17691||79.93	26718744	26725007	1.000000e-250	311
0.5728	0.2072	a57266_PGA_scaffold1	PGA_scaffold1||42015259||42023348||TESI_001438-RA||-1||CDS||2983081891||1480||82.72	42023348	42015259	b57266_PGA_scaffold3	PGA_scaffold3||26690676||26703051||TESI_005351-RA||1||CDS||2984915112||17690||82.72	26690676	26703051	2.600000e-143	361
0.4395	0.0720	a57266_PGA_scaffold1	PGA_scaffold1||42072962||42078152||TESI_001440-RA||1||CDS||2983081897||1482||88.78	42072962	42078152	b57266_PGA_scaffold3	PGA_scaffold3||26663954||26669504||TESI_005350-RA||-1||CDS||2984915109||17689||88.78	26669504	26663954	1.000000e-250	411
0.7128	0.1768	a57266_PGA_scaffold1	PGA_scaffold1||42137016||42141711||TESI_001444-RA||1||CDS||2983081909||1486||87.0	42137016	42141711	b57266_PGA_scaffold3	PGA_scaffold3||26623097||26633833||TESI_005348-RA||-1||CDS||2984915103||17687||87.0	26633833	26623097	2.000000e-198	461
0.6655	0.1816	a57266_PGA_scaffold1	PGA_scaffold1||42183164||42196390||TESI_001447-RA||-1||CDS||2983081918||1489||90.94	42196390	42183164	b57266_PGA_scaffold3	PGA_scaffold3||26598315||26601236||TESI_005347-RA||1||CDS||2984915100||17686||90.94	26598315	26601236	4.600000e-94	511
#4	391.0	a57266_PGA_scaffold1	b57266_PGA_scaffold3	r	10  Mean Ks:  15.4633	Mean Kn: 0.3428
#Ks	Kn	a<db_genome_id>_<chr>	chr1||start1||stop1||name1||strand1||type1||db_feature_id1||genome_order1||percent_id1	start1	stop1	b<db_genome_id>_<chr>	chr2||start2||stop2||name2||strand2||type2||db_feature_id2||genome_order2||percent_id2	start2	stop2	eval	block_score	GEVO_link
72.7304	1.1952	a57266_PGA_scaffold1	PGA_scaffold1||37982608||37988527||TESI_001222-RA||1||CDS||2983081243||1264||71.23	37982608	37988527	b57266_PGA_scaffold3	PGA_scaffold3||32492251||32521269||TESI_005635-RA||1||CDS||2984915964||17974||71.23	32492251	32521269	1.300000e-04	3
1.4639	0.3645	a57266_PGA_scaffold1	PGA_scaffold1||38066888||38078557||TESI_001231-RA||-1||CDS||2983081270||1273||86.82	38078557	38066888	b57266_PGA_scaffold3	PGA_scaffold3||32387720||32388039||TESI_005629-RA||1||CDS||2984915946||17968||86.82	32387720	32388039	3.100000e-29	31
0.4620	0.1534	a57266_PGA_scaffold1	PGA_scaffold1||38127801||38130046||TESI_001236-RA||1||CDS||2983081285||1278||81.15	38127801	38130046	b57266_PGA_scaffold3	PGA_scaffold3||32350365||32356746||TESI_005628-RA||-1||CDS||2984915943||17967||81.15	32356746	32350365	3.400000e-135	81
65.9311	0.8674	a57266_PGA_scaffold1	PGA_scaffold1||38165075||38178599||TESI_001239-RA||-1||CDS||2983081294||1281||93.07	38178599	38165075	b57266_PGA_scaffold3	PGA_scaffold3||32286570||32297935||TESI_005625-RA||1||CDS||2984915934||17964||93.07	32286570	32297935	1.600000e-222	131
0.5329	0.1264	a57266_PGA_scaffold1	PGA_scaffold1||38267873||38274173||TESI_001246-RA||-1||CDS||2983081315||1288||86.5	38274173	38267873	b57266_PGA_scaffold3	PGA_scaffold3||32178683||32200215||TESI_005621-RA||1||CDS||2984915922||17960||86.5	32178683	32200215	1.000000e-250	181
0.5429	0.0549	a57266_PGA_scaffold1	PGA_scaffold1||38590433||38594732||TESI_001263-RA||1||CDS||2983081366||1305||89.91	38590433	38594732	b57266_PGA_scaffold3	PGA_scaffold3||31938514||31943714||TESI_005613-RA||-1||CDS||2984915898||17952||89.91	31943714	31938514	1.000000e-250	228
11.3138	0.4966	a57266_PGA_scaffold1	PGA_scaffold1||38606634||38634812||TESI_001265-RA||1||CDS||2983081372||1307||63.67	38606634	38634812	b57266_PGA_scaffold3	PGA_scaffold3||31896979||31897622||TESI_005608-RA||-1||CDS||2984915883||17947||63.67	31897622	31896979	4.200000e-17	244
0.3900	0.0120	a57266_PGA_scaffold1	PGA_scaffold1||38673418||38675781||TESI_001269-RA||1||CDS||2983081384||1311||94.59	38673418	38675781	b57266_PGA_scaffold3	PGA_scaffold3||31824192||31832523||TESI_005605-RA||-1||CDS||2984915874||17944||94.59	31832523	31824192	4.700000e-142	294
0.6918	0.0655	a57266_PGA_scaffold1	PGA_scaffold1||38694123||38695802||TESI_001270-RA||-1||CDS||2983081387||1312||84.45	38695802	38694123	b57266_PGA_scaffold3	PGA_scaffold3||31800948||31802682||TESI_005604-RA||1||CDS||2984915871||17943||84.45	31800948	31802682	1.000000e-250	344
0.5738	0.0919	a57266_PGA_scaffold1	PGA_scaffold1||39011858||39015520||TESI_001284-RA||1||CDS||2983081429||1326||86.29	39011858	39015520	b57266_PGA_scaffold3	PGA_scaffold3||31499375||31499833||TESI_005587-RA||1||CDS||2984915820||17926||86.29	31499375	31499833	6.800000e-127	391
#1	708.0	a57266_PGA_scaffold1	b57266_PGA_scaffold4	f	15  Mean Ks:  11.9692	Mean Kn: 0.3497
#Ks	Kn	a<db_genome_id>_<chr>	chr1||start1||stop1||name1||strand1||type1||db_feature_id1||genome_order1||percent_id1	start1	stop1	b<db_genome_id>_<chr>	chr2||start2||stop2||name2||strand2||type2||db_feature_id2||genome_order2||percent_id2	start2	stop2	eval	block_score	GEVO_link
0.3714	0.0435	a57266_PGA_scaffold1	PGA_scaffold1||8396808||8415522||TESI_000511-RA||1||CDS||2983079110||553||91.02	8396808	8415522	b57266_PGA_scaffold4	PGA_scaffold4||39120870||39134162||TESI_007385-RA||1||CDS||2985123029||19890||91.02	39120870	39134162	1.000000e-250	50
1.1665	0.5159	a57266_PGA_scaffold1	PGA_scaffold1||8434792||8437016||TESI_000512-RA||1||CDS||2983079113||554||82.9	8434792	8437016	b57266_PGA_scaffold4	PGA_scaffold4||39157934||39158600||TESI_007387-RA||1||CDS||2985123035||19892||82.9	39157934	39158600	8.600000e-116	100
11.3484	0.7507	a57266_PGA_scaffold1	PGA_scaffold1||8546264||8549007||TESI_000518-RA||-1||CDS||2983079131||560||59.8	8549007	8546264	b57266_PGA_scaffold4	PGA_scaffold4||39190195||39196252||TESI_007389-RA||1||CDS||2985123041||19894||59.8	39190195	39196252	5.500000e-18	117
0.3109	0.1393	a57266_PGA_scaffold1	PGA_scaffold1||8554764||8560605||TESI_000519-RA||-1||CDS||2983079134||561||84.28	8560605	8554764	b57266_PGA_scaffold4	PGA_scaffold4||39260251||39269251||TESI_007393-RA||-1||CDS||2985123053||19898||84.28	39269251	39260251	1.000000e-250	167
1.0118	0.2328	a57266_PGA_scaffold1	PGA_scaffold1||8627100||8627561||TESI_000522-RA||1||CDS||2983079143||564||78.54	8627100	8627561	b57266_PGA_scaffold4	PGA_scaffold4||39329621||39330051||TESI_007397-RA||1||CDS||2985123065||19902||78.54	39329621	39330051	7.300000e-56	217
0.3568	0.0532	a57266_PGA_scaffold1	PGA_scaffold1||8649671||8677558||TESI_000523-RA||1||CDS||2983079146||565||88.11	8649671	8677558	b57266_PGA_scaffold4	PGA_scaffold4||39355742||39382362||TESI_007399-RA||1||CDS||2985123071||19904||88.11	39355742	39382362	1.000000e-250	267
0.7893	0.1265	a57266_PGA_scaffold1	PGA_scaffold1||8923900||8927027||TESI_000532-RA||1||CDS||2983079173||574||78.33	8923900	8927027	b57266_PGA_scaffold4	PGA_scaffold4||39536084||39538504||TESI_007403-RA||1||CDS||2985123083||19908||78.33	39536084	39538504	1.000000e-250	317
0.3272	0.0950	a57266_PGA_scaffold1	PGA_scaffold1||9091207||9098520||TESI_000543-RA||-1||CDS||2983079206||585||87.32	9098520	9091207	b57266_PGA_scaffold4	PGA_scaffold4||39571221||39578423||TESI_007404-RA||-1||CDS||2985123086||19909||87.32	39578423	39571221	2.400000e-115	364
0.4567	0.0865	a57266_PGA_scaffold1	PGA_scaffold1||9117323||9123760||TESI_000545-RA||1||CDS||2983079212||587||84.87	9117323	9123760	b57266_PGA_scaffold4	PGA_scaffold4||39732980||39743452||TESI_007413-RA||1||CDS||2985123113||19918||84.87	39732980	39743452	2.400000e-211	414
0.5912	0.1300	a57266_PGA_scaffold1	PGA_scaffold1||9436640||9439924||TESI_000557-RA||-1||CDS||2983079248||599||81.9	9439924	9436640	b57266_PGA_scaffold4	PGA_scaffold4||39942226||39945348||TESI_007419-RA||-1||CDS||2985123131||19924||81.9	39945348	39942226	1.000000e-250	461
0.8220	0.0263	a57266_PGA_scaffold1	PGA_scaffold1||9467166||9473768||TESI_000559-RA||1||CDS||2983079254||601||89.81	9467166	9473768	b57266_PGA_scaffold4	PGA_scaffold4||40019957||40023858||TESI_007421-RA||-1||CDS||2985123137||19926||89.81	40023858	40019957	6.400000e-165	511
0.3002	0.0907	a57266_PGA_scaffold1	PGA_scaffold1||9517664||9526060||TESI_000564-RA||1||CDS||2983079269||606||87.17	9517664	9526060	b57266_PGA_scaffold4	PGA_scaffold4||40055131||40061299||TESI_007423-RA||1||CDS||2985123143||19928||87.17	40055131	40061299	1.000000e-250	561
32.6593	1.1770	a57266_PGA_scaffold1	PGA_scaffold1||9642552||9654564||TESI_000571-RA||-1||CDS||2983079290||613||78.42	9654564	9642552	b57266_PGA_scaffold4	PGA_scaffold4||40133706||40136355||TESI_007425-RA||1||CDS||2985123149||19930||78.42	40133706	40136355	7.700000e-196	611
64.9283	0.6192	a57266_PGA_scaffold1	PGA_scaffold1||9670066||9672150||TESI_000573-RA||-1||CDS||2983079296||615||66.54	9672150	9670066	b57266_PGA_scaffold4	PGA_scaffold4||40224351||40236347||TESI_007430-RA||-1||CDS||2985123164||19935||66.54	40236347	40224351	1.600000e-115	661
64.0983	1.1589	a57266_PGA_scaffold1	PGA_scaffold1||9996786||10000841||TESI_000590-RA||1||CDS||2983079347||632||76.43	9996786	10000841	b57266_PGA_scaffold4	PGA_scaffold4||41734096||41747265||TESI_007447-RA||-1||CDS||2985123215||19952||76.43	41747265	41734096	2.800000e-220	708
#2	700.0	a57266_PGA_scaffold1	b57266_PGA_scaffold4	f	14  Mean Ks:  6.3468	Mean Kn: 0.2993
#Ks	Kn	a<db_genome_id>_<chr>	chr1||start1||stop1||name1||strand1||type1||db_feature_id1||genome_order1||percent_id1	start1	stop1	b<db_genome_id>_<chr>	chr2||start2||stop2||name2||strand2||type2||db_feature_id2||genome_order2||percent_id2	start2	stop2	eval	block_score	GEVO_link
66.6237	0.7921	a57266_PGA_scaffold1	PGA_scaffold1||4487690||4488328||TESI_000266-RA||1||CDS||2983078375||308||77.13	4487690	4488328	b57266_PGA_scaffold4	PGA_scaffold4||42054909||42055878||TESI_007469-RA||1||CDS||2985123281||19974||77.13	42054909	42055878	2.300000e-105	50
0.5139	0.1462	a57266_PGA_scaffold1	PGA_scaffold1||4490889||4504218||TESI_000267-RA||-1||CDS||2983078378||309||87.53	4504218	4490889	b57266_PGA_scaffold4	PGA_scaffold4||42057282||42068884||TESI_007470-RA||-1||CDS||2985123284||19975||87.53	42068884	42057282	3.600000e-123	100
0.8623	0.1601	a57266_PGA_scaffold1	PGA_scaffold1||4523737||4527959||TESI_000269-RA||1||CDS||2983078384||311||79.14	4523737	4527959	b57266_PGA_scaffold4	PGA_scaffold4||42097531||42100362||TESI_007471-RA||1||CDS||2985123287||19976||79.14	42097531	42100362	1.600000e-238	150
0.9276	0.2102	a57266_PGA_scaffold1	PGA_scaffold1||4579857||4598622||TESI_000272-RA||1||CDS||2983078393||314||73.9	4579857	4598622	b57266_PGA_scaffold4	PGA_scaffold4||42119596||42126934||TESI_007472-RA||1||CDS||2985123290||19977||73.9	42119596	42126934	1.000000e-250	200
0.6481	0.2288	a57266_PGA_scaffold1	PGA_scaffold1||4624599||4628847||TESI_000274-RA||-1||CDS||2983078399||316||83.16	4628847	4624599	b57266_PGA_scaffold4	PGA_scaffold4||42164428||42173971||TESI_007474-RA||-1||CDS||2985123296||19979||83.16	42173971	42164428	1.000000e-250	250
0.7768	0.2210	a57266_PGA_scaffold1	PGA_scaffold1||4671149||4673242||TESI_000276-RA||-1||CDS||2983078405||318||80.88	4673242	4671149	b57266_PGA_scaffold4	PGA_scaffold4||42220630||42222763||TESI_007475-RA||-1||CDS||2985123299||19980||80.88	42222763	42220630	1.700000e-214	300
0.8430	0.2361	a57266_PGA_scaffold1	PGA_scaffold1||4712136||4736147||TESI_000278-RA||1||CDS||2983078411||320||80.71	4712136	4736147	b57266_PGA_scaffold4	PGA_scaffold4||42258339||42261104||TESI_007477-RA||1||CDS||2985123305||19982||80.71	42258339	42261104	2.300000e-140	350
0.5686	0.2432	a57266_PGA_scaffold1	PGA_scaffold1||4745843||4747060||TESI_000280-RA||1||CDS||2983078417||322||73.68	4745843	4747060	b57266_PGA_scaffold4	PGA_scaffold4||42269310||42270600||TESI_007478-RA||1||CDS||2985123308||19983||73.68	42269310	42270600	6.800000e-148	400
0.2735	0.1444	a57266_PGA_scaffold1	PGA_scaffold1||4838262||4855588||TESI_000285-RA||1||CDS||2983078432||327||83.65	4838262	4855588	b57266_PGA_scaffold4	PGA_scaffold4||42340303||42349178||TESI_007482-RA||1||CDS||2985123320||19987||83.65	42340303	42349178	4.500000e-250	450
0.4160	0.0830	a57266_PGA_scaffold1	PGA_scaffold1||4860871||4862804||TESI_000286-RA||1||CDS||2983078435||328||88.28	4860871	4862804	b57266_PGA_scaffold4	PGA_scaffold4||42385563||42387578||TESI_007485-RA||1||CDS||2985123329||19990||88.28	42385563	42387578	1.000000e-163	500
0.7633	0.1369	a57266_PGA_scaffold1	PGA_scaffold1||4922125||4923601||TESI_000290-RA||1||CDS||2983078447||332||90.82	4922125	4923601	b57266_PGA_scaffold4	PGA_scaffold4||42453544||42461472||TESI_007486-RA||1||CDS||2985123332||19991||90.82	42453544	42461472	2.300000e-151	550
1.5912	0.3857	a57266_PGA_scaffold1	PGA_scaffold1||4989585||4993637||TESI_000294-RA||-1||CDS||2983078459||336||87.16	4993637	4989585	b57266_PGA_scaffold4	PGA_scaffold4||42475996||42482045||TESI_007487-RA||-1||CDS||2985123335||19992||87.16	42482045	42475996	5.500000e-92	600
13.6305	1.0690	a57266_PGA_scaffold1	PGA_scaffold1||5015369||5021104||TESI_000298-RA||1||CDS||2983078471||340||80.05	5015369	5021104	b57266_PGA_scaffold4	PGA_scaffold4||42712301||42719351||TESI_007496-RA||1||CDS||2985123362||20001||80.05	42712301	42719351	2.100000e-219	650
0.4163	0.1330	a57266_PGA_scaffold1	PGA_scaffold1||5028453||5033654||TESI_000299-RA||1||CDS||2983078474||341||82.34	5028453	5033654	b57266_PGA_scaffold4	PGA_scaffold4||42753334||42766954||TESI_007499-RA||1||CDS||2985123371||20004||82.34	42753334	42766954	1.000000e-250	700
#3	681.0	a57266_PGA_scaffold1	b57266_PGA_scaffold4	f	15  Mean Ks:  13.2987	Mean Kn: 0.3144
#Ks	Kn	a<db_genome_id>_<chr>	chr1||start1||stop1||name1||strand1||type1||db_feature_id1||genome_order1||percent_id1	start1	stop1	b<db_genome_id>_<chr>	chr2||start2||stop2||name2||strand2||type2||db_feature_id2||genome_order2||percent_id2	start2	stop2	eval	block_score	GEVO_link
61.4649	1.3199	a57266_PGA_scaffold1	PGA_scaffold1||9937661||9946591||TESI_000588-RA||-1||CDS||2983079341||630||63.92	9946591	9937661	b57266_PGA_scaffold4	PGA_scaffold4||35032920||35033535||TESI_007234-RA||1||CDS||2985122576||19739||63.92	35032920	35033535	6.800000e-26	25
62.7691	0.3817	a57266_PGA_scaffold1	PGA_scaffold1||10025367||10028728||TESI_000591-RA||-1||CDS||2983079350||633||74.65	10028728	10025367	b57266_PGA_scaffold4	PGA_scaffold4||35198430||35201027||TESI_007241-RA||1||CDS||2985122597||19746||74.65	35198430	35201027	1.000000e-250	75
0.7150	0.2731	a57266_PGA_scaffold1	PGA_scaffold1||10197972||10200502||TESI_000598-RA||1||CDS||2983079371||640||81.49	10197972	10200502	b57266_PGA_scaffold4	PGA_scaffold4||35261812||35263872||TESI_007243-RA||1||CDS||2985122603||19748||81.49	35261812	35263872	9.900000e-180	125
0.8173	0.1289	a57266_PGA_scaffold1	PGA_scaffold1||10811578||10818467||TESI_000618-RA||-1||CDS||2983079431||660||88.73	10818467	10811578	b57266_PGA_scaffold4	PGA_scaffold4||35318797||35321626||TESI_007246-RA||-1||CDS||2985122612||19751||88.73	35321626	35318797	4.800000e-233	172
0.5972	0.0988	a57266_PGA_scaffold1	PGA_scaffold1||10917266||10918335||TESI_000621-RA||1||CDS||2983079440||663||86.58	10917266	10918335	b57266_PGA_scaffold4	PGA_scaffold4||35389956||35391179||TESI_007249-RA||1||CDS||2985122621||19754||86.58	35389956	35391179	1.900000e-128	222
0.9424	0.2611	a57266_PGA_scaffold1	PGA_scaffold1||11018036||11025502||TESI_000623-RA||1||CDS||2983079446||665||89.24	11018036	11025502	b57266_PGA_scaffold4	PGA_scaffold4||35404867||35417391||TESI_007250-RA||1||CDS||2985122624||19755||89.24	35404867	35417391	1.300000e-98	272
60.4200	1.1039	a57266_PGA_scaffold1	PGA_scaffold1||11325230||11355379||TESI_000634-RA||1||CDS||2983079479||676||57.03	11325230	11355379	b57266_PGA_scaffold4	PGA_scaffold4||35779040||35784299||TESI_007258-RA||-1||CDS||2985122648||19763||57.03	35784299	35779040	4.800000e-19	287
0.5496	0.1611	a57266_PGA_scaffold1	PGA_scaffold1||11608419||11618169||TESI_000643-RA||-1||CDS||2983079506||685||78.35	11618169	11608419	b57266_PGA_scaffold4	PGA_scaffold4||35913975||35922152||TESI_007263-RA||-1||CDS||2985122663||19768||78.35	35922152	35913975	1.000000e-250	337
0.4662	0.1661	a57266_PGA_scaffold1	PGA_scaffold1||12207773||12220665||TESI_000663-RA||-1||CDS||2983079566||705||80.78	12220665	12207773	b57266_PGA_scaffold4	PGA_scaffold4||36451012||36472332||TESI_007280-RA||-1||CDS||2985122714||19785||80.78	36472332	36451012	1.000000e-250	384
8.0297	0.3418	a57266_PGA_scaffold1	PGA_scaffold1||12396203||12398844||TESI_000666-RA||1||CDS||2983079575||708||65.59	12396203	12398844	b57266_PGA_scaffold4	PGA_scaffold4||36501456||36503046||TESI_007281-RA||-1||CDS||2985122717||19786||65.59	36503046	36501456	2.100000e-65	434
0.5369	0.0087	a57266_PGA_scaffold1	PGA_scaffold1||12672276||12675062||TESI_000680-RA||1||CDS||2983079617||722||89.84	12672276	12675062	b57266_PGA_scaffold4	PGA_scaffold4||36651905||36654331||TESI_007286-RA||-1||CDS||2985122732||19791||89.84	36654331	36651905	6.500000e-246	481
0.4731	0.1742	a57266_PGA_scaffold1	PGA_scaffold1||12781061||12793984||TESI_000684-RA||-1||CDS||2983079629||726||88.3	12793984	12781061	b57266_PGA_scaffold4	PGA_scaffold4||36700290||36714732||TESI_007288-RA||-1||CDS||2985122738||19793||88.3	36714732	36700290	1.000000e-121	531
0.4422	0.0694	a57266_PGA_scaffold1	PGA_scaffold1||12836312||12838369||TESI_000685-RA||1||CDS||2983079632||727||90.17	12836312	12838369	b57266_PGA_scaffold4	PGA_scaffold4||36752136||36758310||TESI_007289-RA||1||CDS||2985122741||19794||90.17	36752136	36758310	1.000000e-250	581
0.7859	0.1798	a57266_PGA_scaffold1	PGA_scaffold1||12847077||12847825||TESI_000686-RA||-1||CDS||2983079635||728||74.95	12847825	12847077	b57266_PGA_scaffold4	PGA_scaffold4||36758420||36759215||TESI_007290-RA||-1||CDS||2985122744||19795||74.95	36759215	36758420	1.100000e-91	631
0.4705	0.0469	a57266_PGA_scaffold1	PGA_scaffold1||13081111||13092391||TESI_000694-RA||-1||CDS||2983079659||736||85.44	13092391	13081111	b57266_PGA_scaffold4	PGA_scaffold4||36932721||36936947||TESI_007297-RA||-1||CDS||2985122765||19802||85.44	36936947	36932721	1.800000e-214	681
#1	560.0	a57266_PGA_scaffold1	b57266_PGA_scaffold4	r	12  Mean Ks:  8.9366	Mean Kn: 0.2380
#Ks	Kn	a<db_genome_id>_<chr>	chr1||start1||stop1||name1||strand1||type1||db_feature_id1||genome_order1||percent_id1	start1	stop1	b<db_genome_id>_<chr>	chr2||start2||stop2||name2||strand2||type2||db_feature_id2||genome_order2||percent_id2	start2	stop2	eval	block_score	GEVO_link
24.1112	0.4279	a57266_PGA_scaffold1	PGA_scaffold1||1695657||1698500||TESI_000101-RA||1||CDS||2983077880||143||62.83	1695657	1698500	b57266_PGA_scaffold4	PGA_scaffold4||44179049||44188783||TESI_007567-RA||-1||CDS||2985123575||20072||62.83	44188783	44179049	1.000000e-13	13
0.4314	0.0706	a57266_PGA_scaffold1	PGA_scaffold1||1785394||1796153||TESI_000107-RA||1||CDS||2983077898||149||87.28	1785394	1796153	b57266_PGA_scaffold4	PGA_scaffold4||43865528||43873086||TESI_007554-RA||-1||CDS||2985123536||20059||87.28	43873086	43865528	1.000000e-250	60
0.5834	0.0825	a57266_PGA_scaffold1	PGA_scaffold1||1798404||1803405||TESI_000108-RA||-1||CDS||2983077901||150||84.96	1803405	1798404	b57266_PGA_scaffold4	PGA_scaffold4||43858917||43863467||TESI_007553-RA||1||CDS||2985123533||20058||84.96	43858917	43863467	1.000000e-250	110
0.8003	0.3607	a57266_PGA_scaffold1	PGA_scaffold1||1871650||1884590||TESI_000111-RA||-1||CDS||2983077910||153||84.52	1884590	1871650	b57266_PGA_scaffold4	PGA_scaffold4||43816239||43828378||TESI_007551-RA||1||CDS||2985123527||20056||84.52	43816239	43828378	1.600000e-89	160
0.4708	0.0663	a57266_PGA_scaffold1	PGA_scaffold1||2032153||2034785||TESI_000118-RA||1||CDS||2983077931||160||86.74	2032153	2034785	b57266_PGA_scaffold4	PGA_scaffold4||43693287||43695872||TESI_007543-RA||-1||CDS||2985123503||20048||86.74	43695872	43693287	6.900000e-197	210
1.7112	0.3694	a57266_PGA_scaffold1	PGA_scaffold1||2041203||2044267||TESI_000119-RA||1||CDS||2983077934||161||73.59	2041203	2044267	b57266_PGA_scaffold4	PGA_scaffold4||43653770||43655017||TESI_007541-RA||-1||CDS||2985123497||20046||73.59	43655017	43653770	7.500000e-63	260
0.4347	0.0781	a57266_PGA_scaffold1	PGA_scaffold1||2077770||2078288||TESI_000121-RA||1||CDS||2983077940||163||88.11	2077770	2078288	b57266_PGA_scaffold4	PGA_scaffold4||43648655||43649205||TESI_007540-RA||-1||CDS||2985123494||20045||88.11	43649205	43648655	6.100000e-102	310
0.6818	0.1869	a57266_PGA_scaffold1	PGA_scaffold1||2173273||2175720||TESI_000129-RA||1||CDS||2983077964||171||77.8	2173273	2175720	b57266_PGA_scaffold4	PGA_scaffold4||43602732||43604625||TESI_007538-RA||-1||CDS||2985123488||20043||77.8	43604625	43602732	1.000000e-207	360
1.7596	0.4215	a57266_PGA_scaffold1	PGA_scaffold1||2185708||2213294||TESI_000130-RA||-1||CDS||2983077967||172||71.01	2213294	2185708	b57266_PGA_scaffold4	PGA_scaffold4||43593919||43597546||TESI_007537-RA||1||CDS||2985123485||20042||71.01	43593919	43597546	6.900000e-167	410
0.4844	0.1808	a57266_PGA_scaffold1	PGA_scaffold1||2298525||2303012||TESI_000134-RA||-1||CDS||2983077979||176||80.4	2303012	2298525	b57266_PGA_scaffold4	PGA_scaffold4||43518002||43521237||TESI_007532-RA||1||CDS||2985123470||20037||80.4	43518002	43521237	1.000000e-250	460
0.3746	0.0756	a57266_PGA_scaffold1	PGA_scaffold1||2314571||2320813||TESI_000135-RA||-1||CDS||2983077982||177||86.44	2320813	2314571	b57266_PGA_scaffold4	PGA_scaffold4||43478150||43483306||TESI_007530-RA||1||CDS||2985123464||20035||86.44	43478150	43483306	1.000000e-250	510
75.3955	0.5355	a57266_PGA_scaffold1	PGA_scaffold1||2433553||2438260||TESI_000140-RA||1||CDS||2983077997||182||89.38	2433553	2438260	b57266_PGA_scaffold4	PGA_scaffold4||43420772||43423522||TESI_007527-RA||-1||CDS||2985123455||20032||89.38	43423522	43420772	5.300000e-79	560
#1	482.0	a57266_PGA_scaffold1	b57266_PGA_scaffold62	r	10  Mean Ks:  1.4788	Mean Kn: 0.2874
#Ks	Kn	a<db_genome_id>_<chr>	chr1||start1||stop1||name1||strand1||type1||db_feature_id1||genome_order1||percent_id1	start1	stop1	b<db_genome_id>_<chr>	chr2||start2||stop2||name2||strand2||type2||db_feature_id2||genome_order2||percent_id2	start2	stop2	eval	block_score	GEVO_link
0.3731	0.0557	a57266_PGA_scaffold1	PGA_scaffold1||70992557||70993374||TESI_002216-RA||1||CDS||2983084225||2258||89.79	70992557	70993374	b57266_PGA_scaffold62	PGA_scaffold62||273504||274529||TESI_029637-RA||-1||CDS||2985630985||24979||89.79	274529	273504	8.700000e-162	50
0.4706	0.0883	a57266_PGA_scaffold1	PGA_scaffold1||71013409||71018549||TESI_002218-RA||1||CDS||2983084231||2260||89.37	71013409	71018549	b57266_PGA_scaffold62	PGA_scaffold62||245980||253463||TESI_029635-RA||-1||CDS||2985630979||24977||89.37	253463	245980	3.200000e-235	100
0.2439	0.0875	a57266_PGA_scaffold1	PGA_scaffold1||71029253||71032435||TESI_002219-RA||1||CDS||2983084234||2261||88.54	71029253	71032435	b57266_PGA_scaffold62	PGA_scaffold62||213970||222228||TESI_029632-RA||-1||CDS||2985630970||24974||88.54	222228	213970	1.000000e-250	150
0.3420	0.1263	a57266_PGA_scaffold1	PGA_scaffold1||71154235||71158941||TESI_002224-RA||-1||CDS||2983084249||2266||84.42	71158941	71154235	b57266_PGA_scaffold62	PGA_scaffold62||204662||209910||TESI_029629-RA||1||CDS||2985630961||24971||84.42	204662	209910	1.000000e-250	200
1.5296	0.6777	a57266_PGA_scaffold1	PGA_scaffold1||71172642||71205033||TESI_002225-RA||-1||CDS||2983084252||2267||91.51	71205033	71172642	b57266_PGA_scaffold62	PGA_scaffold62||152183||184068||TESI_029626-RA||1||CDS||2985630952||24968||91.51	152183	184068	9.900000e-158	250
0.3259	0.0659	a57266_PGA_scaffold1	PGA_scaffold1||71225168||71228145||TESI_002226-RA||1||CDS||2983084255||2268||85.34	71225168	71228145	b57266_PGA_scaffold62	PGA_scaffold62||54408||57235||TESI_029622-RA||-1||CDS||2985630940||24964||85.34	57235	54408	1.100000e-176	300
0.2468	0.1035	a57266_PGA_scaffold1	PGA_scaffold1||71232615||71244017||TESI_002227-RA||1||CDS||2983084258||2269||92.65	71232615	71244017	b57266_PGA_scaffold62	PGA_scaffold62||43314||50697||TESI_029621-RA||-1||CDS||2985630937||24963||92.65	50697	43314	5.500000e-131	350
0.5368	0.2418	a57266_PGA_scaffold1	PGA_scaffold1||71241387||71258796||TESI_002228-RA||-1||CDS||2983084261||2270||93.12	71258796	71241387	b57266_PGA_scaffold62	PGA_scaffold62||32433||39582||TESI_029620-RA||1||CDS||2985630934||24962||93.12	32433	39582	8.400000e-194	400
9.5427	1.1442	a57266_PGA_scaffold1	PGA_scaffold1||71354493||71358016||TESI_002234-RA||-1||CDS||2983084279||2276||90.09	71358016	71354493	b57266_PGA_scaffold62	PGA_scaffold62||19087||22135||TESI_029618-RA||1||CDS||2985630928||24960||90.09	19087	22135	3.000000e-33	432
1.1767	0.2832	a57266_PGA_scaffold1	PGA_scaffold1||71431811||71433769||TESI_002240-RA||-1||CDS||2983084297||2282||72.24	71433769	71431811	b57266_PGA_scaffold62	PGA_scaffold62||9262||13669||TESI_029617-RA||-1||CDS||2985630925||24959||72.24	13669	9262	1.000000e-250	482
#1	2185.0	a57266_PGA_scaffold1	b57266_PGA_scaffold8	f	47  Mean Ks:  10.2095	Mean Kn: 0.4065
#Ks	Kn	a<db_genome_id>_<chr>	chr1||start1||stop1||name1||strand1||type1||db_feature_id1||genome_order1||percent_id1	start1	stop1	b<db_genome_id>_<chr>	chr2||start2||stop2||name2||strand2||type2||db_feature_id2||genome_order2||percent_id2	start2	stop2	eval	block_score	GEVO_link
0.3289	0.1461	a57266_PGA_scaffold1	PGA_scaffold1||649702||651050||TESI_000035-RA||-1||CDS||2983077682||77||82.17	651050	649702	b57266_PGA_scaffold8	PGA_scaffold8||1053420||1054553||TESI_013973-RA||-1||CDS||2986206616||26951||82.17	1054553	1053420	9.900000e-233	50
0.8124	0.1929	a57266_PGA_scaffold1	PGA_scaffold1||701325||701555||TESI_000038-RA||-1||CDS||2983077691||80||70.31	701555	701325	b57266_PGA_scaffold8	PGA_scaffold8||1166878||1167108||TESI_013978-RA||-1||CDS||2986206631||26956||70.31	1167108	1166878	1.700000e-32	81
0.4441	0.2024	a57266_PGA_scaffold1	PGA_scaffold1||804261||805227||TESI_000048-RA||1||CDS||2983077721||90||80.17	804261	805227	b57266_PGA_scaffold8	PGA_scaffold8||1204765||1205780||TESI_013981-RA||-1||CDS||2986206640||26959||80.17	1205780	1204765	5.000000e-133	131
0.4865	0.1591	a57266_PGA_scaffold1	PGA_scaffold1||892258||895301||TESI_000054-RA||-1||CDS||2983077739||96||78.86	895301	892258	b57266_PGA_scaffold8	PGA_scaffold8||1316871||1319969||TESI_013986-RA||-1||CDS||2986206655||26964||78.86	1319969	1316871	1.000000e-250	181
0.8748	0.0843	a57266_PGA_scaffold1	PGA_scaffold1||971652||973483||TESI_000059-RA||1||CDS||2983077754||101||78.94	971652	973483	b57266_PGA_scaffold8	PGA_scaffold8||1370553||1372316||TESI_013991-RA||-1||CDS||2986206670||26969||78.94	1372316	1370553	1.100000e-212	231
0.7505	0.1465	a57266_PGA_scaffold1	PGA_scaffold1||1153547||1154992||TESI_000072-RA||1||CDS||2983077793||114||77.07	1153547	1154992	b57266_PGA_scaffold8	PGA_scaffold8||1389878||1391320||TESI_013992-RA||1||CDS||2986206673||26970||77.07	1389878	1391320	1.000000e-250	278
0.5315	0.0791	a57266_PGA_scaffold1	PGA_scaffold1||1171579||1181143||TESI_000073-RA||1||CDS||2983077796||115||90.0	1171579	1181143	b57266_PGA_scaffold8	PGA_scaffold8||1405987||1407351||TESI_013993-RA||1||CDS||2986206676||26971||90.0	1405987	1407351	1.000000e-250	328
0.7814	0.1434	a57266_PGA_scaffold1	PGA_scaffold1||1260208||1260789||TESI_000079-RA||1||CDS||2983077814||121||80.0	1260208	1260789	b57266_PGA_scaffold8	PGA_scaffold8||1420108||1420695||TESI_013996-RA||1||CDS||2986206685||26974||80.0	1420108	1420695	4.700000e-152	378
0.4527	0.1050	a57266_PGA_scaffold1	PGA_scaffold1||1318168||1335335||TESI_000083-RA||-1||CDS||2983077826||125||91.81	1335335	1318168	b57266_PGA_scaffold8	PGA_scaffold8||1430407||1440850||TESI_013997-RA||-1||CDS||2986206688||26975||91.81	1440850	1430407	1.900000e-224	428
1.2000	0.4179	a57266_PGA_scaffold1	PGA_scaffold1||1367683||1369637||TESI_000085-RA||1||CDS||2983077832||127||75.75	1367683	1369637	b57266_PGA_scaffold8	PGA_scaffold8||1443903||1450062||TESI_013998-RA||1||CDS||2986206691||26976||75.75	1443903	1450062	1.300000e-85	478
0.6048	0.1682	a57266_PGA_scaffold1	PGA_scaffold1||1440815||1444809||TESI_000090-RA||-1||CDS||2983077847||132||80.19	1444809	1440815	b57266_PGA_scaffold8	PGA_scaffold8||1453762||1456532||TESI_013999-RA||-1||CDS||2986206694||26977||80.19	1456532	1453762	3.700000e-141	528
0.4858	0.1086	a57266_PGA_scaffold1	PGA_scaffold1||1581933||1601297||TESI_000095-RA||-1||CDS||2983077862||137||85.96	1601297	1581933	b57266_PGA_scaffold8	PGA_scaffold8||1496133||1515226||TESI_014001-RA||1||CDS||2986206700||26979||85.96	1496133	1515226	1.000000e-250	578
69.6612	1.3493	a57266_PGA_scaffold1	PGA_scaffold1||1683780||1692813||TESI_000100-RA||-1||CDS||2983077877||142||68.52	1692813	1683780	b57266_PGA_scaffold8	PGA_scaffold8||1572089||1575683||TESI_014004-RA||1||CDS||2986206709||26982||68.52	1572089	1575683	2.100000e-101	628
0.4450	0.0875	a57266_PGA_scaffold1	PGA_scaffold1||1785394||1796153||TESI_000107-RA||1||CDS||2983077898||149||86.44	1785394	1796153	b57266_PGA_scaffold8	PGA_scaffold8||1610016||1618581||TESI_014008-RA||1||CDS||2986206721||26986||86.44	1610016	1618581	1.000000e-250	678
0.5405	0.0545	a57266_PGA_scaffold1	PGA_scaffold1||2032153||2034785||TESI_000118-RA||1||CDS||2983077931||160||86.56	2032153	2034785	b57266_PGA_scaffold8	PGA_scaffold8||1680017||1682833||TESI_014012-RA||1||CDS||2986206733||26990||86.56	1680017	1682833	9.600000e-196	725
0.9514	0.3094	a57266_PGA_scaffold1	PGA_scaffold1||2041203||2044267||TESI_000119-RA||1||CDS||2983077934||161||77.19	2041203	2044267	b57266_PGA_scaffold8	PGA_scaffold8||1739740||1741538||TESI_014018-RA||1||CDS||2986206751||26996||77.19	1739740	1741538	2.800000e-64	775
0.5132	0.0928	a57266_PGA_scaffold1	PGA_scaffold1||2083360||2087833||TESI_000122-RA||-1||CDS||2983077943||164||83.01	2087833	2083360	b57266_PGA_scaffold8	PGA_scaffold8||1764541||1767278||TESI_014021-RA||-1||CDS||2986206760||26999||83.01	1767278	1764541	2.200000e-180	825
0.4270	0.1478	a57266_PGA_scaffold1	PGA_scaffold1||2104040||2110942||TESI_000124-RA||1||CDS||2983077949||166||81.05	2104040	2110942	b57266_PGA_scaffold8	PGA_scaffold8||1768731||1775750||TESI_014022-RA||1||CDS||2986206763||27000||81.05	1768731	1775750	1.000000e-250	875
0.6265	0.1720	a57266_PGA_scaffold1	PGA_scaffold1||2173273||2175720||TESI_000129-RA||1||CDS||2983077964||171||78.34	2173273	2175720	b57266_PGA_scaffold8	PGA_scaffold8||1793824||1795708||TESI_014024-RA||1||CDS||2986206769||27002||78.34	1793824	1795708	1.100000e-208	925
66.4808	0.6806	a57266_PGA_scaffold1	PGA_scaffold1||2185708||2213294||TESI_000130-RA||-1||CDS||2983077967||172||82.38	2213294	2185708	b57266_PGA_scaffold8	PGA_scaffold8||1796285||1803675||TESI_014025-RA||-1||CDS||2986206772||27003||82.38	1803675	1796285	1.900000e-114	975
0.5764	0.1962	a57266_PGA_scaffold1	PGA_scaffold1||2298525||2303012||TESI_000134-RA||-1||CDS||2983077979||176||76.85	2303012	2298525	b57266_PGA_scaffold8	PGA_scaffold8||1859990||1862288||TESI_014029-RA||-1||CDS||2986206784||27007||76.85	1862288	1859990	1.000000e-250	1025
0.3536	0.0192	a57266_PGA_scaffold1	PGA_scaffold1||2441645||2456784||TESI_000141-RA||1||CDS||2983078000||183||92.87	2441645	2456784	b57266_PGA_scaffold8	PGA_scaffold8||1906378||1923170||TESI_014033-RA||1||CDS||2986206796||27011||92.87	1906378	1923170	4.800000e-208	1075
61.1258	0.5289	a57266_PGA_scaffold1	PGA_scaffold1||2461527||2462890||TESI_000142-RA||1||CDS||2983078003||184||78.99	2461527	2462890	b57266_PGA_scaffold8	PGA_scaffold8||1925206||1927085||TESI_014034-RA||1||CDS||2986206799||27012||78.99	1925206	1927085	5.700000e-24	1098
0.6033	0.1640	a57266_PGA_scaffold1	PGA_scaffold1||2465859||2475788||TESI_000143-RA||-1||CDS||2983078006||185||88.02	2475788	2465859	b57266_PGA_scaffold8	PGA_scaffold8||1928335||1937565||TESI_014035-RA||-1||CDS||2986206802||27013||88.02	1937565	1928335	2.500000e-111	1148
66.1566	1.1903	a57266_PGA_scaffold1	PGA_scaffold1||2515719||2526700||TESI_000146-RA||-1||CDS||2983078015||188||92.37	2526700	2515719	b57266_PGA_scaffold8	PGA_scaffold8||2000012||2005193||TESI_014039-RA||-1||CDS||2986206814||27017||92.37	2005193	2000012	8.500000e-44	1191
73.3052	0.9817	a57266_PGA_scaffold1	PGA_scaffold1||2541529||2542691||TESI_000148-RA||1||CDS||2983078021||190||62.87	2541529	2542691	b57266_PGA_scaffold8	PGA_scaffold8||2010247||2011390||TESI_014040-RA||-1||CDS||2986206817||27018||62.87	2011390	2010247	4.600000e-15	1205
0.9514	0.3363	a57266_PGA_scaffold1	PGA_scaffold1||2578112||2583275||TESI_000151-RA||-1||CDS||2983078030||193||79.28	2583275	2578112	b57266_PGA_scaffold8	PGA_scaffold8||2061200||2065322||TESI_014045-RA||-1||CDS||2986206832||27023||79.28	2065322	2061200	1.000000e-110	1255
70.5138	1.2836	a57266_PGA_scaffold1	PGA_scaffold1||2603526||2613558||TESI_000153-RA||-1||CDS||2983078036||195||86.93	2613558	2603526	b57266_PGA_scaffold8	PGA_scaffold8||2069848||2072141||TESI_014046-RA||-1||CDS||2986206835||27024||86.93	2072141	2069848	2.100000e-60	1305
8.6902	1.7172	a57266_PGA_scaffold1	PGA_scaffold1||2688701||2689138||TESI_000158-RA||-1||CDS||2983078051||200||88.81	2689138	2688701	b57266_PGA_scaffold8	PGA_scaffold8||2099376||2101124||TESI_014048-RA||1||CDS||2986206841||27026||88.81	2099376	2101124	1.000000e-163	1355
0.5485	0.0465	a57266_PGA_scaffold1	PGA_scaffold1||2690427||2698073||TESI_000159-RA||-1||CDS||2983078054||201||85.78	2698073	2690427	b57266_PGA_scaffold8	PGA_scaffold8||2125566||2141051||TESI_014054-RA||-1||CDS||2986206859||27032||85.78	2141051	2125566	1.000000e-250	1405
2.0980	1.0353	a57266_PGA_scaffold1	PGA_scaffold1||2743556||2745437||TESI_000163-RA||-1||CDS||2983078066||205||78.63	2745437	2743556	b57266_PGA_scaffold8	PGA_scaffold8||2176905||2181393||TESI_014055-RA||-1||CDS||2986206862||27033||78.63	2181393	2176905	1.000000e-250	1455
1.5498	0.2308	a57266_PGA_scaffold1	PGA_scaffold1||2814974||2815870||TESI_000168-RA||1||CDS||2983078081||210||79.96	2814974	2815870	b57266_PGA_scaffold8	PGA_scaffold8||2216061||2221981||TESI_014057-RA||1||CDS||2986206868||27035||79.96	2216061	2221981	1.100000e-250	1505
0.4906	0.1390	a57266_PGA_scaffold1	PGA_scaffold1||2852437||2854503||TESI_000171-RA||1||CDS||2983078090||213||81.02	2852437	2854503	b57266_PGA_scaffold8	PGA_scaffold8||2239665||2241671||TESI_014059-RA||1||CDS||2986206874||27037||81.02	2239665	2241671	1.000000e-250	1555
0.6983	0.2178	a57266_PGA_scaffold1	PGA_scaffold1||2881078||2887533||TESI_000174-RA||-1||CDS||2983078099||216||77.69	2887533	2881078	b57266_PGA_scaffold8	PGA_scaffold8||2242821||2248476||TESI_014060-RA||-1||CDS||2986206877||27038||77.69	2248476	2242821	2.200000e-158	1605
1.4533	0.5942	a57266_PGA_scaffold1	PGA_scaffold1||3010037||3010624||TESI_000182-RA||1||CDS||2983078123||224||78.39	3010037	3010624	b57266_PGA_scaffold8	PGA_scaffold8||2308062||2308814||TESI_014066-RA||1||CDS||2986206895||27044||78.39	2308062	2308814	5.600000e-38	1642
1.8803	0.5440	a57266_PGA_scaffold1	PGA_scaffold1||3015782||3019737||TESI_000183-RA||-1||CDS||2983078126||225||83.67	3019737	3015782	b57266_PGA_scaffold8	PGA_scaffold8||2314245||2318966||TESI_014067-RA||-1||CDS||2986206898||27045||83.67	2318966	2314245	2.700000e-86	1692
0.5076	0.1105	a57266_PGA_scaffold1	PGA_scaffold1||3086400||3088066||TESI_000188-RA||-1||CDS||2983078141||230||84.22	3088066	3086400	b57266_PGA_scaffold8	PGA_scaffold8||2340291||2342060||TESI_014069-RA||-1||CDS||2986206904||27047||84.22	2342060	2340291	2.100000e-233	1742
4.0763	1.3857	a57266_PGA_scaffold1	PGA_scaffold1||3375538||3394953||TESI_000208-RA||1||CDS||2983078201||250||86.96	3375538	3394953	b57266_PGA_scaffold8	PGA_scaffold8||2432200||2445462||TESI_014077-RA||-1||CDS||2986206928||27055||86.96	2445462	2432200	4.900000e-193	1789
0.7674	0.2669	a57266_PGA_scaffold1	PGA_scaffold1||3442908||3444171||TESI_000213-RA||-1||CDS||2983078216||255||82.48	3444171	3442908	b57266_PGA_scaffold8	PGA_scaffold8||2476060||2477374||TESI_014079-RA||-1||CDS||2986206934||27057||82.48	2477374	2476060	3.400000e-150	1839
0.6688	0.0951	a57266_PGA_scaffold1	PGA_scaffold1||3530174||3532953||TESI_000218-RA||1||CDS||2983078231||260||82.43	3530174	3532953	b57266_PGA_scaffold8	PGA_scaffold8||2506552||2509252||TESI_014082-RA||1||CDS||2986206943||27060||82.43	2506552	2509252	1.000000e-250	1889
0.6341	0.1409	a57266_PGA_scaffold1	PGA_scaffold1||3604403||3605518||TESI_000220-RA||-1||CDS||2983078237||262||84.21	3605518	3604403	b57266_PGA_scaffold8	PGA_scaffold8||2516061||2517257||TESI_014083-RA||-1||CDS||2986206946||27061||84.21	2517257	2516061	3.800000e-72	1939
0.9393	0.4147	a57266_PGA_scaffold1	PGA_scaffold1||3626045||3629567||TESI_000222-RA||1||CDS||2983078243||264||90.11	3626045	3629567	b57266_PGA_scaffold8	PGA_scaffold8||2569621||2573698||TESI_014086-RA||1||CDS||2986206955||27064||90.11	2569621	2573698	2.900000e-60	1989
0.5076	0.1587	a57266_PGA_scaffold1	PGA_scaffold1||3718002||3719494||TESI_000227-RA||1||CDS||2983078258||269||79.35	3718002	3719494	b57266_PGA_scaffold8	PGA_scaffold8||2597727||2599022||TESI_014088-RA||1||CDS||2986206961||27066||79.35	2597727	2599022	4.400000e-114	2039
0.8373	0.1077	a57266_PGA_scaffold1	PGA_scaffold1||3722224||3726215||TESI_000228-RA||1||CDS||2983078261||270||86.05	3722224	3726215	b57266_PGA_scaffold8	PGA_scaffold8||2600022||2605127||TESI_014089-RA||1||CDS||2986206964||27067||86.05	2600022	2605127	1.400000e-184	2089
0.5434	0.1173	a57266_PGA_scaffold1	PGA_scaffold1||3734514||3745009||TESI_000230-RA||1||CDS||2983078267||272||83.61	3734514	3745009	b57266_PGA_scaffold8	PGA_scaffold8||2618922||2634974||TESI_014093-RA||1||CDS||2986206976||27071||83.61	2618922	2634974	1.000000e-250	2139
17.0111	1.2354	a57266_PGA_scaffold1	PGA_scaffold1||3748336||3751547||TESI_000231-RA||1||CDS||2983078270||273||77.78	3748336	3751547	b57266_PGA_scaffold8	PGA_scaffold8||2881582||2883619||TESI_014114-RA||-1||CDS||2986207039||27092||77.78	2883619	2881582	1.200000e-06	2138
14.9580	0.9994	a57266_PGA_scaffold1	PGA_scaffold1||3897375||3898099||TESI_000241-RA||1||CDS||2983078300||283||94.08	3897375	3898099	b57266_PGA_scaffold8	PGA_scaffold8||3388407||3398430||TESI_014133-RA||-1||CDS||2986207096||27111||94.08	3398430	3388407	3.900000e-55	2185
#2	1972.0	a57266_PGA_scaffold1	b57266_PGA_scaffold8	f	40  Mean Ks:  4.4295	Mean Kn: 0.4674
#Ks	Kn	a<db_genome_id>_<chr>	chr1||start1||stop1||name1||strand1||type1||db_feature_id1||genome_order1||percent_id1	start1	stop1	b<db_genome_id>_<chr>	chr2||start2||stop2||name2||strand2||type2||db_feature_id2||genome_order2||percent_id2	start2	stop2	eval	block_score	GEVO_link
65.9123	1.1644	a57266_PGA_scaffold1	PGA_scaffold1||1743265||1759426||TESI_000105-RA||1||CDS||2983077892||147||91.69	1743265	1759426	b57266_PGA_scaffold8	PGA_scaffold8||34954739||34975351||TESI_015569-RA||1||CDS||2986211404||28547||91.69	34954739	34975351	1.000000e-250	50
0.3687	0.0648	a57266_PGA_scaffold1	PGA_scaffold1||1798404||1803405||TESI_000108-RA||-1||CDS||2983077901||150||88.39	1803405	1798404	b57266_PGA_scaffold8	PGA_scaffold8||34976859||34992859||TESI_015570-RA||-1||CDS||2986211407||28548||88.39	34992859	34976859	1.000000e-250	100
0.3606	0.0665	a57266_PGA_scaffold1	PGA_scaffold1||1856921||1870085||TESI_000110-RA||1||CDS||2983077907||152||86.41	1856921	1870085	b57266_PGA_scaffold8	PGA_scaffold8||35092840||35108027||TESI_015572-RA||1||CDS||2986211413||28550||86.41	35092840	35108027	3.500000e-158	150
0.6606	0.3313	a57266_PGA_scaffold1	PGA_scaffold1||1871650||1884590||TESI_000111-RA||-1||CDS||2983077910||153||90.88	1884590	1871650	b57266_PGA_scaffold8	PGA_scaffold8||35110319||35128496||TESI_015573-RA||-1||CDS||2986211416||28551||90.88	35128496	35110319	8.200000e-124	200
0.2405	0.0838	a57266_PGA_scaffold1	PGA_scaffold1||1948771||1959656||TESI_000115-RA||-1||CDS||2983077922||157||87.77	1959656	1948771	b57266_PGA_scaffold8	PGA_scaffold8||35175359||35196739||TESI_015575-RA||-1||CDS||2986211422||28553||87.77	35196739	35175359	1.300000e-173	250
0.3514	0.0998	a57266_PGA_scaffold1	PGA_scaffold1||2104040||2110942||TESI_000124-RA||1||CDS||2983077949||166||86.07	2104040	2110942	b57266_PGA_scaffold8	PGA_scaffold8||35449743||35457772||TESI_015584-RA||1||CDS||2986211449||28562||86.07	35449743	35457772	1.000000e-250	300
0.9327	0.3642	a57266_PGA_scaffold1	PGA_scaffold1||2114385||2123518||TESI_000125-RA||1||CDS||2983077952||167||88.0	2114385	2123518	b57266_PGA_scaffold8	PGA_scaffold8||35461152||35465831||TESI_015585-RA||1||CDS||2986211452||28563||88.0	35461152	35465831	1.800000e-54	350
13.4573	8.8487	a57266_PGA_scaffold1	PGA_scaffold1||2126234||2133427||TESI_000126-RA||1||CDS||2983077955||168||86.78	2126234	2133427	b57266_PGA_scaffold8	PGA_scaffold8||35475900||35476993||TESI_015587-RA||-1||CDS||2986211458||28565||86.78	35476993	35475900	1.900000e-69	400
0.2678	0.0912	a57266_PGA_scaffold1	PGA_scaffold1||2145482||2148993||TESI_000128-RA||-1||CDS||2983077961||170||88.26	2148993	2145482	b57266_PGA_scaffold8	PGA_scaffold8||35513950||35518837||TESI_015589-RA||-1||CDS||2986211464||28567||88.26	35518837	35513950	1.000000e-250	450
0.3112	0.1886	a57266_PGA_scaffold1	PGA_scaffold1||2298525||2303012||TESI_000134-RA||-1||CDS||2983077979||176||82.45	2303012	2298525	b57266_PGA_scaffold8	PGA_scaffold8||35615521||35621441||TESI_015595-RA||-1||CDS||2986211482||28573||82.45	35621441	35615521	1.000000e-250	500
0.2485	0.0785	a57266_PGA_scaffold1	PGA_scaffold1||2314571||2320813||TESI_000135-RA||-1||CDS||2983077982||177||89.14	2320813	2314571	b57266_PGA_scaffold8	PGA_scaffold8||35786766||35791738||TESI_015597-RA||-1||CDS||2986211488||28575||89.14	35791738	35786766	1.000000e-250	550
11.1638	1.1789	a57266_PGA_scaffold1	PGA_scaffold1||2404947||2414576||TESI_000139-RA||1||CDS||2983077994||181||86.85	2404947	2414576	b57266_PGA_scaffold8	PGA_scaffold8||35842323||35861346||TESI_015599-RA||1||CDS||2986211494||28577||86.85	35842323	35861346	1.000000e-250	600
0.2111	0.0778	a57266_PGA_scaffold1	PGA_scaffold1||2465859||2475788||TESI_000143-RA||-1||CDS||2983078006||185||92.19	2475788	2465859	b57266_PGA_scaffold8	PGA_scaffold8||35999882||36010231||TESI_015606-RA||-1||CDS||2986211515||28584||92.19	36010231	35999882	1.000000e-250	650
0.2375	0.1155	a57266_PGA_scaffold1	PGA_scaffold1||2479173||2481372||TESI_000144-RA||1||CDS||2983078009||186||87.11	2479173	2481372	b57266_PGA_scaffold8	PGA_scaffold8||36025527||36027885||TESI_015607-RA||1||CDS||2986211518||28585||87.11	36025527	36027885	1.000000e-250	700
0.2446	0.0217	a57266_PGA_scaffold1	PGA_scaffold1||2515719||2526700||TESI_000146-RA||-1||CDS||2983078015||188||95.13	2526700	2515719	b57266_PGA_scaffold8	PGA_scaffold8||36045096||36061733||TESI_015609-RA||-1||CDS||2986211524||28587||95.13	36061733	36045096	4.200000e-192	750
0.1770	0.0325	a57266_PGA_scaffold1	PGA_scaffold1||2549785||2561261||TESI_000149-RA||1||CDS||2983078024||191||93.59	2549785	2561261	b57266_PGA_scaffold8	PGA_scaffold8||36084526||36085840||TESI_015610-RA||1||CDS||2986211527||28588||93.59	36084526	36085840	6.300000e-194	800
0.4596	0.1431	a57266_PGA_scaffold1	PGA_scaffold1||2562982||2569629||TESI_000150-RA||-1||CDS||2983078027||192||91.11	2569629	2562982	b57266_PGA_scaffold8	PGA_scaffold8||36114391||36121110||TESI_015611-RA||-1||CDS||2986211530||28589||91.11	36121110	36114391	2.300000e-149	850
0.4630	0.0934	a57266_PGA_scaffold1	PGA_scaffold1||2598092||2601130||TESI_000152-RA||1||CDS||2983078033||194||81.62	2598092	2601130	b57266_PGA_scaffold8	PGA_scaffold8||36260612||36264732||TESI_015613-RA||1||CDS||2986211536||28591||81.62	36260612	36264732	2.500000e-178	900
0.4006	0.0962	a57266_PGA_scaffold1	PGA_scaffold1||2603526||2613558||TESI_000153-RA||-1||CDS||2983078036||195||88.22	2613558	2603526	b57266_PGA_scaffold8	PGA_scaffold8||36266539||36280594||TESI_015614-RA||-1||CDS||2986211539||28592||88.22	36280594	36266539	6.100000e-204	950
6.2684	1.8346	a57266_PGA_scaffold1	PGA_scaffold1||2688701||2689138||TESI_000158-RA||-1||CDS||2983078051||200||89.5	2689138	2688701	b57266_PGA_scaffold8	PGA_scaffold8||36331297||36338252||TESI_015617-RA||1||CDS||2986211548||28595||89.5	36331297	36338252	2.800000e-167	1000
0.3386	0.0398	a57266_PGA_scaffold1	PGA_scaffold1||2690427||2698073||TESI_000159-RA||-1||CDS||2983078054||201||89.53	2698073	2690427	b57266_PGA_scaffold8	PGA_scaffold8||36343603||36347602||TESI_015618-RA||-1||CDS||2986211551||28596||89.53	36347602	36343603	1.000000e-250	1050
0.3280	0.0867	a57266_PGA_scaffold1	PGA_scaffold1||2799982||2803081||TESI_000167-RA||1||CDS||2983078078||209||86.95	2799982	2803081	b57266_PGA_scaffold8	PGA_scaffold8||36459464||36463926||TESI_015624-RA||1||CDS||2986211569||28602||86.95	36459464	36463926	1.000000e-250	1100
1.6151	0.2005	a57266_PGA_scaffold1	PGA_scaffold1||2814974||2815870||TESI_000168-RA||1||CDS||2983078081||210||70.62	2814974	2815870	b57266_PGA_scaffold8	PGA_scaffold8||36505463||36506359||TESI_015625-RA||1||CDS||2986211572||28603||70.62	36505463	36506359	7.500000e-165	1150
0.2372	0.0472	a57266_PGA_scaffold1	PGA_scaffold1||2857241||2868447||TESI_000172-RA||-1||CDS||2983078093||214||91.43	2868447	2857241	b57266_PGA_scaffold8	PGA_scaffold8||36659562||36670136||TESI_015631-RA||-1||CDS||2986211590||28609||91.43	36670136	36659562	1.000000e-250	1200
0.3430	0.0164	a57266_PGA_scaffold1	PGA_scaffold1||2875988||2880441||TESI_000173-RA||1||CDS||2983078096||215||92.28	2875988	2880441	b57266_PGA_scaffold8	PGA_scaffold8||36717098||36721368||TESI_015634-RA||1||CDS||2986211599||28612||92.28	36717098	36721368	4.000000e-239	1250
62.0705	1.0060	a57266_PGA_scaffold1	PGA_scaffold1||2881078||2887533||TESI_000174-RA||-1||CDS||2983078099||216||88.76	2887533	2881078	b57266_PGA_scaffold8	PGA_scaffold8||36745330||36759640||TESI_015636-RA||-1||CDS||2986211605||28614||88.76	36759640	36745330	6.700000e-148	1300
0.2802	0.0682	a57266_PGA_scaffold1	PGA_scaffold1||2898446||2908724||TESI_000175-RA||-1||CDS||2983078102||217||90.98	2908724	2898446	b57266_PGA_scaffold8	PGA_scaffold8||36765625||36775665||TESI_015637-RA||-1||CDS||2986211608||28615||90.98	36775665	36765625	1.000000e-250	1350
0.2768	0.0899	a57266_PGA_scaffold1	PGA_scaffold1||2936765||2948177||TESI_000178-RA||-1||CDS||2983078111||220||88.13	2948177	2936765	b57266_PGA_scaffold8	PGA_scaffold8||36815269||36832769||TESI_015641-RA||-1||CDS||2986211620||28619||88.13	36832769	36815269	1.000000e-250	1400
0.2669	0.0571	a57266_PGA_scaffold1	PGA_scaffold1||3064397||3077695||TESI_000186-RA||1||CDS||2983078135||228||89.13	3064397	3077695	b57266_PGA_scaffold8	PGA_scaffold8||36871525||36883270||TESI_015642-RA||1||CDS||2986211623||28620||89.13	36871525	36883270	1.000000e-250	1450
0.3737	0.0667	a57266_PGA_scaffold1	PGA_scaffold1||3086400||3088066||TESI_000188-RA||-1||CDS||2983078141||230||86.45	3088066	3086400	b57266_PGA_scaffold8	PGA_scaffold8||36888454||36890287||TESI_015643-RA||-1||CDS||2986211626||28621||86.45	36890287	36888454	1.000000e-250	1500
0.9329	0.2933	a57266_PGA_scaffold1	PGA_scaffold1||3322193||3325579||TESI_000206-RA||-1||CDS||2983078195||248||83.48	3325579	3322193	b57266_PGA_scaffold8	PGA_scaffold8||37163560||37166762||TESI_015647-RA||-1||CDS||2986211638||28625||83.48	37166762	37163560	2.600000e-62	1547
0.3606	0.0532	a57266_PGA_scaffold1	PGA_scaffold1||3344449||3349655||TESI_000207-RA||1||CDS||2983078198||249||90.8	3344449	3349655	b57266_PGA_scaffold8	PGA_scaffold8||37190785||37201506||TESI_015648-RA||1||CDS||2986211641||28626||90.8	37190785	37201506	1.000000e-250	1597
0.2218	0.0352	a57266_PGA_scaffold1	PGA_scaffold1||3449255||3468113||TESI_000214-RA||-1||CDS||2983078219||256||91.46	3468113	3449255	b57266_PGA_scaffold8	PGA_scaffold8||37318440||37343768||TESI_015655-RA||-1||CDS||2986211662||28633||91.46	37343768	37318440	1.000000e-250	1647
2.3651	0.5159	a57266_PGA_scaffold1	PGA_scaffold1||3506834||3510813||TESI_000217-RA||1||CDS||2983078228||259||92.94	3506834	3510813	b57266_PGA_scaffold8	PGA_scaffold8||37458889||37470987||TESI_015659-RA||1||CDS||2986211674||28637||92.94	37458889	37470987	7.400000e-26	1672
0.5522	0.0935	a57266_PGA_scaffold1	PGA_scaffold1||3530174||3532953||TESI_000218-RA||1||CDS||2983078231||260||82.72	3530174	3532953	b57266_PGA_scaffold8	PGA_scaffold8||37575790||37579593||TESI_015664-RA||1||CDS||2986211689||28642||82.72	37575790	37579593	1.000000e-250	1722
2.0868	0.5254	a57266_PGA_scaffold1	PGA_scaffold1||3626045||3629567||TESI_000222-RA||1||CDS||2983078243||264||91.26	3626045	3629567	b57266_PGA_scaffold8	PGA_scaffold8||37624521||37627452||TESI_015667-RA||1||CDS||2986211698||28645||91.26	37624521	37627452	1.200000e-62	1772
0.3680	0.1715	a57266_PGA_scaffold1	PGA_scaffold1||3660976||3676281||TESI_000223-RA||-1||CDS||2983078246||265||81.52	3676281	3660976	b57266_PGA_scaffold8	PGA_scaffold8||37642422||37656673||TESI_015668-RA||-1||CDS||2986211701||28646||81.52	37656673	37642422	1.000000e-250	1822
0.4266	0.1670	a57266_PGA_scaffold1	PGA_scaffold1||3698609||3704134||TESI_000225-RA||1||CDS||2983078252||267||91.47	3698609	3704134	b57266_PGA_scaffold8	PGA_scaffold8||37667423||37671535||TESI_015670-RA||1||CDS||2986211707||28648||91.47	37667423	37671535	5.000000e-176	1872
0.6237	0.0583	a57266_PGA_scaffold1	PGA_scaffold1||3722224||3726215||TESI_000228-RA||1||CDS||2983078261||270||88.93	3722224	3726215	b57266_PGA_scaffold8	PGA_scaffold8||37680295||37686682||TESI_015671-RA||1||CDS||2986211710||28649||88.93	37680295	37686682	1.400000e-202	1922
0.3749	0.1288	a57266_PGA_scaffold1	PGA_scaffold1||3856102||3857125||TESI_000237-RA||1||CDS||2983078288||279||84.5	3856102	3857125	b57266_PGA_scaffold8	PGA_scaffold8||37721184||37722826||TESI_015674-RA||1||CDS||2986211719||28652||84.5	37721184	37722826	5.700000e-211	1972
#3	1714.0	a57266_PGA_scaffold1	b57266_PGA_scaffold8	f	35  Mean Ks:  14.8330	Mean Kn: 0.4099
#Ks	Kn	a<db_genome_id>_<chr>	chr1||start1||stop1||name1||strand1||type1||db_feature_id1||genome_order1||percent_id1	start1	stop1	b<db_genome_id>_<chr>	chr2||start2||stop2||name2||strand2||type2||db_feature_id2||genome_order2||percent_id2	start2	stop2	eval	block_score	GEVO_link
0.6894	0.1484	a57266_PGA_scaffold1	PGA_scaffold1||4472166||4473173||TESI_000265-RA||-1||CDS||2983078372||307||86.15	4473173	4472166	b57266_PGA_scaffold8	PGA_scaffold8||37740685||37744398||TESI_015675-RA||-1||CDS||2986211722||28653||86.15	37744398	37740685	4.400000e-227	50
0.3406	0.1325	a57266_PGA_scaffold1	PGA_scaffold1||4487690||4488328||TESI_000266-RA||1||CDS||2983078375||308||85.28	4487690	4488328	b57266_PGA_scaffold8	PGA_scaffold8||37751740||37752687||TESI_015678-RA||1||CDS||2986211731||28656||85.28	37751740	37752687	6.600000e-209	100
75.7323	1.1030	a57266_PGA_scaffold1	PGA_scaffold1||4523737||4527959||TESI_000269-RA||1||CDS||2983078384||311||83.4	4523737	4527959	b57266_PGA_scaffold8	PGA_scaffold8||37808807||37818623||TESI_015682-RA||1||CDS||2986211743||28660||83.4	37808807	37818623	1.000000e-250	150
0.3644	0.1057	a57266_PGA_scaffold1	PGA_scaffold1||4562221||4562879||TESI_000271-RA||1||CDS||2983078390||313||87.68	4562221	4562879	b57266_PGA_scaffold8	PGA_scaffold8||37852173||37853027||TESI_015684-RA||1||CDS||2986211749||28662||87.68	37852173	37853027	6.400000e-148	200
0.4306	0.2299	a57266_PGA_scaffold1	PGA_scaffold1||4624599||4628847||TESI_000274-RA||-1||CDS||2983078399||316||84.03	4628847	4624599	b57266_PGA_scaffold8	PGA_scaffold8||37855163||37860976||TESI_015685-RA||-1||CDS||2986211752||28663||84.03	37860976	37855163	1.000000e-250	250
74.2151	1.2797	a57266_PGA_scaffold1	PGA_scaffold1||4638748||4642554||TESI_000275-RA||-1||CDS||2983078402||317||79.18	4642554	4638748	b57266_PGA_scaffold8	PGA_scaffold8||37927195||37941951||TESI_015686-RA||1||CDS||2986211755||28664||79.18	37927195	37941951	1.000000e-250	300
0.6223	0.0920	a57266_PGA_scaffold1	PGA_scaffold1||4671149||4673242||TESI_000276-RA||-1||CDS||2983078405||318||86.74	4673242	4671149	b57266_PGA_scaffold8	PGA_scaffold8||37950662||37952725||TESI_015688-RA||-1||CDS||2986211761||28666||86.74	37952725	37950662	1.000000e-250	350
18.9527	1.0009	a57266_PGA_scaffold1	PGA_scaffold1||4717204||4718274||TESI_000279-RA||-1||CDS||2983078414||321||92.82	4718274	4717204	b57266_PGA_scaffold8	PGA_scaffold8||37956547||37966986||TESI_015689-RA||-1||CDS||2986211764||28667||92.82	37966986	37956547	1.200000e-70	400
0.2883	0.0601	a57266_PGA_scaffold1	PGA_scaffold1||4860871||4862804||TESI_000286-RA||1||CDS||2983078435||328||90.01	4860871	4862804	b57266_PGA_scaffold8	PGA_scaffold8||37992475||37995472||TESI_015691-RA||1||CDS||2986211770||28669||90.01	37992475	37995472	1.000000e-250	450
0.2672	0.0869	a57266_PGA_scaffold1	PGA_scaffold1||4872632||4875051||TESI_000287-RA||1||CDS||2983078438||329||88.8	4872632	4875051	b57266_PGA_scaffold8	PGA_scaffold8||38159031||38162135||TESI_015699-RA||1||CDS||2986211794||28677||88.8	38159031	38162135	5.800000e-235	500
0.4926	0.1223	a57266_PGA_scaffold1	PGA_scaffold1||4878050||4880799||TESI_000288-RA||1||CDS||2983078441||330||83.95	4878050	4880799	b57266_PGA_scaffold8	PGA_scaffold8||38179049||38181412||TESI_015700-RA||1||CDS||2986211797||28678||83.95	38179049	38181412	1.000000e-250	550
0.6610	0.1440	a57266_PGA_scaffold1	PGA_scaffold1||4896205||4912247||TESI_000289-RA||1||CDS||2983078444||331||84.55	4896205	4912247	b57266_PGA_scaffold8	PGA_scaffold8||38185399||38187695||TESI_015701-RA||1||CDS||2986211800||28679||84.55	38185399	38187695	1.000000e-250	600
0.6335	0.1564	a57266_PGA_scaffold1	PGA_scaffold1||4922125||4923601||TESI_000290-RA||1||CDS||2983078447||332||92.68	4922125	4923601	b57266_PGA_scaffold8	PGA_scaffold8||38222559||38227780||TESI_015703-RA||1||CDS||2986211806||28681||92.68	38222559	38227780	6.000000e-112	650
0.2989	0.0788	a57266_PGA_scaffold1	PGA_scaffold1||4930917||4933910||TESI_000292-RA||-1||CDS||2983078453||334||87.68	4933910	4930917	b57266_PGA_scaffold8	PGA_scaffold8||38228916||38231927||TESI_015704-RA||-1||CDS||2986211809||28682||87.68	38231927	38228916	1.000000e-250	700
0.3031	0.0520	a57266_PGA_scaffold1	PGA_scaffold1||4963558||4979072||TESI_000293-RA||-1||CDS||2983078456||335||88.97	4979072	4963558	b57266_PGA_scaffold8	PGA_scaffold8||38236365||38248867||TESI_015705-RA||-1||CDS||2986211812||28683||88.97	38248867	38236365	1.000000e-250	750
0.4441	0.1001	a57266_PGA_scaffold1	PGA_scaffold1||5006436||5007990||TESI_000297-RA||1||CDS||2983078468||339||85.43	5006436	5007990	b57266_PGA_scaffold8	PGA_scaffold8||38287699||38289112||TESI_015708-RA||1||CDS||2986211821||28686||85.43	38287699	38289112	7.600000e-219	800
0.2458	0.1185	a57266_PGA_scaffold1	PGA_scaffold1||5043312||5047930||TESI_000300-RA||1||CDS||2983078477||342||84.87	5043312	5047930	b57266_PGA_scaffold8	PGA_scaffold8||38327394||38332957||TESI_015710-RA||1||CDS||2986211827||28688||84.87	38327394	38332957	1.000000e-250	850
0.2776	0.0672	a57266_PGA_scaffold1	PGA_scaffold1||5080862||5092717||TESI_000304-RA||1||CDS||2983078489||346||89.5	5080862	5092717	b57266_PGA_scaffold8	PGA_scaffold8||38394733||38399496||TESI_015711-RA||1||CDS||2986211830||28689||89.5	38394733	38399496	1.000000e-250	900
0.6470	0.1503	a57266_PGA_scaffold1	PGA_scaffold1||5118937||5124635||TESI_000306-RA||-1||CDS||2983078495||348||80.55	5124635	5118937	b57266_PGA_scaffold8	PGA_scaffold8||38477969||38481768||TESI_015713-RA||-1||CDS||2986211836||28691||80.55	38481768	38477969	1.000000e-250	950
8.5986	1.1440	a57266_PGA_scaffold1	PGA_scaffold1||5238403||5242173||TESI_000314-RA||-1||CDS||2983078519||356||84.73	5242173	5238403	b57266_PGA_scaffold8	PGA_scaffold8||38589561||38591724||TESI_015718-RA||-1||CDS||2986211851||28696||84.73	38591724	38589561	2.600000e-73	1000
0.4007	0.1131	a57266_PGA_scaffold1	PGA_scaffold1||5302303||5304388||TESI_000319-RA||-1||CDS||2983078534||361||89.15	5304388	5302303	b57266_PGA_scaffold8	PGA_scaffold8||38638660||38641468||TESI_015721-RA||-1||CDS||2986211860||28699||89.15	38641468	38638660	1.000000e-250	1050
65.7178	1.0007	a57266_PGA_scaffold1	PGA_scaffold1||5478468||5483178||TESI_000333-RA||1||CDS||2983078576||375||84.23	5478468	5483178	b57266_PGA_scaffold8	PGA_scaffold8||38707290||38718213||TESI_015722-RA||-1||CDS||2986211863||28700||84.23	38718213	38707290	2.200000e-75	1097
0.4548	0.0854	a57266_PGA_scaffold1	PGA_scaffold1||5762077||5762689||TESI_000351-RA||1||CDS||2983078630||393||84.65	5762077	5762689	b57266_PGA_scaffold8	PGA_scaffold8||39188916||39194891||TESI_015738-RA||1||CDS||2986211911||28716||84.65	39188916	39194891	2.700000e-117	1144
0.2803	0.0404	a57266_PGA_scaffold1	PGA_scaffold1||5779699||5785686||TESI_000352-RA||1||CDS||2983078633||394||90.32	5779699	5785686	b57266_PGA_scaffold8	PGA_scaffold8||39246801||39254031||TESI_015740-RA||1||CDS||2986211917||28718||90.32	39246801	39254031	1.000000e-250	1194
58.4212	1.9167	a57266_PGA_scaffold1	PGA_scaffold1||5789711||5803245||TESI_000353-RA||1||CDS||2983078636||395||86.41	5789711	5803245	b57266_PGA_scaffold8	PGA_scaffold8||39257918||39258598||TESI_015741-RA||1||CDS||2986211920||28719||86.41	39257918	39258598	1.100000e-61	1244
0.4577	0.0586	a57266_PGA_scaffold1	PGA_scaffold1||5838146||5840435||TESI_000357-RA||1||CDS||2983078648||399||86.58	5838146	5840435	b57266_PGA_scaffold8	PGA_scaffold8||39276428||39278923||TESI_015742-RA||1||CDS||2986211923||28720||86.58	39276428	39278923	1.000000e-250	1294
0.5516	0.0138	a57266_PGA_scaffold1	PGA_scaffold1||5844330||5846961||TESI_000358-RA||-1||CDS||2983078651||400||90.01	5846961	5844330	b57266_PGA_scaffold8	PGA_scaffold8||39286840||39292489||TESI_015743-RA||-1||CDS||2986211926||28721||90.01	39292489	39286840	1.000000e-250	1344
66.7132	1.1967	a57266_PGA_scaffold1	PGA_scaffold1||5854174||5859837||TESI_000360-RA||-1||CDS||2983078657||402||87.95	5859837	5854174	b57266_PGA_scaffold8	PGA_scaffold8||39321191||39325499||TESI_015744-RA||-1||CDS||2986211929||28722||87.95	39325499	39321191	4.900000e-152	1394
0.2940	0.0850	a57266_PGA_scaffold1	PGA_scaffold1||5937878||5938287||TESI_000364-RA||1||CDS||2983078669||406||88.89	5937878	5938287	b57266_PGA_scaffold8	PGA_scaffold8||39355011||39355593||TESI_015746-RA||1||CDS||2986211935||28724||88.89	39355011	39355593	2.300000e-101	1444
0.2596	0.1399	a57266_PGA_scaffold1	PGA_scaffold1||6018487||6023921||TESI_000368-RA||-1||CDS||2983078681||410||88.16	6023921	6018487	b57266_PGA_scaffold8	PGA_scaffold8||39397405||39405738||TESI_015747-RA||-1||CDS||2986211938||28725||88.16	39405738	39397405	1.000000e-250	1494
0.2984	0.0612	a57266_PGA_scaffold1	PGA_scaffold1||6045816||6048371||TESI_000370-RA||1||CDS||2983078687||412||88.89	6045816	6048371	b57266_PGA_scaffold8	PGA_scaffold8||39454847||39457337||TESI_015749-RA||1||CDS||2986211944||28727||88.89	39454847	39457337	1.000000e-250	1544
0.5314	0.2016	a57266_PGA_scaffold1	PGA_scaffold1||6053594||6056042||TESI_000371-RA||1||CDS||2983078690||413||82.84	6053594	6056042	b57266_PGA_scaffold8	PGA_scaffold8||39495503||39501718||TESI_015750-RA||1||CDS||2986211947||28728||82.84	39495503	39501718	1.900000e-111	1594
69.7740	0.5768	a57266_PGA_scaffold1	PGA_scaffold1||6085734||6088349||TESI_000373-RA||-1||CDS||2983078696||415||86.6	6088349	6085734	b57266_PGA_scaffold8	PGA_scaffold8||39502172||39507273||TESI_015751-RA||-1||CDS||2986211950||28729||86.6	39507273	39502172	2.200000e-97	1644
4.8494	1.3876	a57266_PGA_scaffold1	PGA_scaffold1||6122432||6124067||TESI_000376-RA||1||CDS||2983078705||418||88.81	6122432	6124067	b57266_PGA_scaffold8	PGA_scaffold8||39631619||39652060||TESI_015756-RA||-1||CDS||2986211965||28734||88.81	39652060	39631619	8.300000e-221	1694
65.6469	1.0957	a57266_PGA_scaffold1	PGA_scaffold1||6194014||6245334||TESI_000379-RA||1||CDS||2983078714||421||61.17	6194014	6245334	b57266_PGA_scaffold8	PGA_scaffold8||39746700||39758819||TESI_015761-RA||1||CDS||2986211980||28739||61.17	39746700	39758819	1.600000e-21	1714
#4	1159.0	a57266_PGA_scaffold1	b57266_PGA_scaffold8	f	24  Mean Ks:  4.7017	Mean Kn: 0.2180
#Ks	Kn	a<db_genome_id>_<chr>	chr1||start1||stop1||name1||strand1||type1||db_feature_id1||genome_order1||percent_id1	start1	stop1	b<db_genome_id>_<chr>	chr2||start2||stop2||name2||strand2||type2||db_feature_id2||genome_order2||percent_id2	start2	stop2	eval	block_score	GEVO_link
0.5281	0.1086	a57266_PGA_scaffold1	PGA_scaffold1||8509379||8511563||TESI_000517-RA||1||CDS||2983079128||559||86.44	8509379	8511563	b57266_PGA_scaffold8	PGA_scaffold8||17363148||17365474||TESI_014804-RA||1||CDS||2986209109||27782||86.44	17363148	17365474	1.000000e-250	50
0.3168	0.0708	a57266_PGA_scaffold1	PGA_scaffold1||8546264||8549007||TESI_000518-RA||-1||CDS||2983079131||560||87.43	8549007	8546264	b57266_PGA_scaffold8	PGA_scaffold8||17421204||17423926||TESI_014807-RA||-1||CDS||2986209118||27785||87.43	17423926	17421204	1.000000e-250	100
0.2249	0.0978	a57266_PGA_scaffold1	PGA_scaffold1||8554764||8560605||TESI_000519-RA||-1||CDS||2983079134||561||88.59	8560605	8554764	b57266_PGA_scaffold8	PGA_scaffold8||17442986||17445375||TESI_014808-RA||-1||CDS||2986209121||27786||88.59	17445375	17442986	1.000000e-250	150
0.2222	0.1055	a57266_PGA_scaffold1	PGA_scaffold1||8649671||8677558||TESI_000523-RA||1||CDS||2983079146||565||93.69	8649671	8677558	b57266_PGA_scaffold8	PGA_scaffold8||17523678||17531130||TESI_014811-RA||1||CDS||2986209130||27789||93.69	17523678	17531130	3.000000e-194	200
0.2470	0.0774	a57266_PGA_scaffold1	PGA_scaffold1||8933938||8937683||TESI_000533-RA||1||CDS||2983079176||575||90.79	8933938	8937683	b57266_PGA_scaffold8	PGA_scaffold8||17619312||17623882||TESI_014814-RA||1||CDS||2986209139||27792||90.79	17619312	17623882	1.000000e-250	250
0.2649	0.0155	a57266_PGA_scaffold1	PGA_scaffold1||9083272||9087908||TESI_000542-RA||1||CDS||2983079203||584||92.31	9083272	9087908	b57266_PGA_scaffold8	PGA_scaffold8||17673476||17679017||TESI_014816-RA||1||CDS||2986209145||27794||92.31	17673476	17679017	1.000000e-250	300
59.1704	1.0712	a57266_PGA_scaffold1	PGA_scaffold1||9091207||9098520||TESI_000543-RA||-1||CDS||2983079206||585||87.21	9098520	9091207	b57266_PGA_scaffold8	PGA_scaffold8||17674219||17694325||TESI_014817-RA||-1||CDS||2986209148||27795||87.21	17694325	17674219	2.700000e-101	350
0.4429	0.0946	a57266_PGA_scaffold1	PGA_scaffold1||9117323||9123760||TESI_000545-RA||1||CDS||2983079212||587||86.99	9117323	9123760	b57266_PGA_scaffold8	PGA_scaffold8||17723084||17732244||TESI_014819-RA||1||CDS||2986209154||27797||86.99	17723084	17732244	2.100000e-225	400
0.5763	0.0987	a57266_PGA_scaffold1	PGA_scaffold1||9400636||9402183||TESI_000553-RA||-1||CDS||2983079236||595||82.07	9402183	9400636	b57266_PGA_scaffold8	PGA_scaffold8||17856336||17857951||TESI_014822-RA||-1||CDS||2986209163||27800||82.07	17857951	17856336	1.000000e-250	450
0.4042	0.1061	a57266_PGA_scaffold1	PGA_scaffold1||9436640||9439924||TESI_000557-RA||-1||CDS||2983079248||599||85.08	9439924	9436640	b57266_PGA_scaffold8	PGA_scaffold8||17908349||17911325||TESI_014825-RA||-1||CDS||2986209172||27803||85.08	17911325	17908349	1.000000e-250	500
0.7364	0.0007	a57266_PGA_scaffold1	PGA_scaffold1||9467166||9473768||TESI_000559-RA||1||CDS||2983079254||601||91.94	9467166	9473768	b57266_PGA_scaffold8	PGA_scaffold8||17950174||17950918||TESI_014826-RA||1||CDS||2986209175||27804||91.94	17950174	17950918	9.400000e-171	550
0.6476	0.2361	a57266_PGA_scaffold1	PGA_scaffold1||9477824||9479976||TESI_000560-RA||1||CDS||2983079257||602||83.5	9477824	9479976	b57266_PGA_scaffold8	PGA_scaffold8||17978470||17993152||TESI_014827-RA||1||CDS||2986209178||27805||83.5	17978470	17993152	1.900000e-117	600
0.3172	0.0728	a57266_PGA_scaffold1	PGA_scaffold1||9497269||9508886||TESI_000562-RA||1||CDS||2983079263||604||88.48	9497269	9508886	b57266_PGA_scaffold8	PGA_scaffold8||18000892||18005492||TESI_014828-RA||1||CDS||2986209181||27806||88.48	18000892	18005492	3.300000e-195	650
0.2777	0.0396	a57266_PGA_scaffold1	PGA_scaffold1||9548625||9561177||TESI_000566-RA||-1||CDS||2983079275||608||88.85	9561177	9548625	b57266_PGA_scaffold8	PGA_scaffold8||18030862||18037997||TESI_014829-RA||-1||CDS||2986209184||27807||88.85	18037997	18030862	1.000000e-250	700
0.3573	0.0402	a57266_PGA_scaffold1	PGA_scaffold1||9566531||9570133||TESI_000567-RA||-1||CDS||2983079278||609||89.8	9570133	9566531	b57266_PGA_scaffold8	PGA_scaffold8||18043234||18046598||TESI_014830-RA||-1||CDS||2986209187||27808||89.8	18046598	18043234	1.000000e-250	750
0.5736	0.1786	a57266_PGA_scaffold1	PGA_scaffold1||9616492||9633770||TESI_000570-RA||-1||CDS||2983079287||612||84.06	9633770	9616492	b57266_PGA_scaffold8	PGA_scaffold8||18104966||18111865||TESI_014832-RA||-1||CDS||2986209193||27810||84.06	18111865	18104966	2.400000e-174	800
0.2522	0.0528	a57266_PGA_scaffold1	PGA_scaffold1||9699975||9703206||TESI_000574-RA||-1||CDS||2983079299||616||91.35	9703206	9699975	b57266_PGA_scaffold8	PGA_scaffold8||18123269||18125849||TESI_014833-RA||-1||CDS||2986209196||27811||91.35	18125849	18123269	1.000000e-250	850
0.5138	0.1427	a57266_PGA_scaffold1	PGA_scaffold1||9884957||9886582||TESI_000582-RA||-1||CDS||2983079323||624||85.28	9886582	9884957	b57266_PGA_scaffold8	PGA_scaffold8||18166403||18167782||TESI_014834-RA||-1||CDS||2986209199||27812||85.28	18167782	18166403	5.000000e-245	900
0.4569	0.0697	a57266_PGA_scaffold1	PGA_scaffold1||9937661||9946591||TESI_000588-RA||-1||CDS||2983079341||630||87.24	9946591	9937661	b57266_PGA_scaffold8	PGA_scaffold8||18216289||18327500||TESI_014837-RA||-1||CDS||2986209208||27815||87.24	18327500	18216289	1.000000e-250	950
4.5340	1.1608	a57266_PGA_scaffold1	PGA_scaffold1||10047122||10091816||TESI_000593-RA||-1||CDS||2983079356||635||85.32	10091816	10047122	b57266_PGA_scaffold8	PGA_scaffold8||18387378||18399683||TESI_014841-RA||-1||CDS||2986209220||27819||85.32	18399683	18387378	1.700000e-108	1000
0.3314	0.0857	a57266_PGA_scaffold1	PGA_scaffold1||10197972||10200502||TESI_000598-RA||1||CDS||2983079371||640||85.43	10197972	10200502	b57266_PGA_scaffold8	PGA_scaffold8||18437824||18441585||TESI_014843-RA||1||CDS||2986209226||27821||85.43	18437824	18441585	1.000000e-250	1050
0.4484	0.1148	a57266_PGA_scaffold1	PGA_scaffold1||10779131||10780600||TESI_000616-RA||-1||CDS||2983079425||658||82.11	10780600	10779131	b57266_PGA_scaffold8	PGA_scaffold8||18450095||18451528||TESI_014844-RA||-1||CDS||2986209229||27822||82.11	18451528	18450095	1.000000e-250	1097
0.3111	0.0712	a57266_PGA_scaffold1	PGA_scaffold1||10789623||10793983||TESI_000617-RA||-1||CDS||2983079428||659||89.02	10793983	10789623	b57266_PGA_scaffold8	PGA_scaffold8||18460108||18465044||TESI_014845-RA||-1||CDS||2986209232||27823||89.02	18465044	18460108	1.000000e-250	1147
40.6857	1.1213	a57266_PGA_scaffold1	PGA_scaffold1||11325230||11355379||TESI_000634-RA||1||CDS||2983079479||676||67.42	11325230	11355379	b57266_PGA_scaffold8	PGA_scaffold8||18949159||18954815||TESI_014866-RA||-1||CDS||2986209295||27844||67.42	18954815	18949159	1.300000e-19	1159
#5	892.0	a57266_PGA_scaffold1	b57266_PGA_scaffold8	f	19  Mean Ks:  13.4974	Mean Kn: 0.4311
#Ks	Kn	a<db_genome_id>_<chr>	chr1||start1||stop1||name1||strand1||type1||db_feature_id1||genome_order1||percent_id1	start1	stop1	b<db_genome_id>_<chr>	chr2||start2||stop2||name2||strand2||type2||db_feature_id2||genome_order2||percent_id2	start2	stop2	eval	block_score	GEVO_link
39.0731	1.2331	a57266_PGA_scaffold1	PGA_scaffold1||4209187||4225713||TESI_000259-RA||-1||CDS||2983078354||301||73.53	4225713	4209187	b57266_PGA_scaffold8	PGA_scaffold8||2383374||2386393||TESI_014074-RA||-1||CDS||2986206919||27052||73.53	2386393	2383374	2.200000e-05	4
69.4824	1.0979	a57266_PGA_scaffold1	PGA_scaffold1||4523737||4527959||TESI_000269-RA||1||CDS||2983078384||311||66.16	4523737	4527959	b57266_PGA_scaffold8	PGA_scaffold8||2635566||2637011||TESI_014094-RA||1||CDS||2986206979||27072||66.16	2635566	2637011	1.200000e-146	51
0.9387	0.2344	a57266_PGA_scaffold1	PGA_scaffold1||4579857||4598622||TESI_000272-RA||1||CDS||2983078393||314||70.59	4579857	4598622	b57266_PGA_scaffold8	PGA_scaffold8||2644919||2648906||TESI_014095-RA||1||CDS||2986206982||27073||70.59	2644919	2648906	1.500000e-234	101
0.3612	0.1057	a57266_PGA_scaffold1	PGA_scaffold1||4698123||4698629||TESI_000277-RA||1||CDS||2983078408||319||85.8	4698123	4698629	b57266_PGA_scaffold8	PGA_scaffold8||2752793||2753299||TESI_014105-RA||1||CDS||2986207012||27083||85.8	2752793	2753299	8.300000e-173	151
0.8643	0.4349	a57266_PGA_scaffold1	PGA_scaffold1||4745843||4747060||TESI_000280-RA||1||CDS||2983078417||322||73.42	4745843	4747060	b57266_PGA_scaffold8	PGA_scaffold8||2778891||2780220||TESI_014107-RA||1||CDS||2986207018||27085||73.42	2778891	2780220	6.300000e-136	201
0.9271	0.2152	a57266_PGA_scaffold1	PGA_scaffold1||4896205||4912247||TESI_000289-RA||1||CDS||2983078444||331||76.77	4896205	4912247	b57266_PGA_scaffold8	PGA_scaffold8||2899810||2904733||TESI_014115-RA||1||CDS||2986207042||27093||76.77	2899810	2904733	1.000000e-250	251
0.6947	0.1401	a57266_PGA_scaffold1	PGA_scaffold1||4922125||4923601||TESI_000290-RA||1||CDS||2983078447||332||91.07	4922125	4923601	b57266_PGA_scaffold8	PGA_scaffold8||2945734||2953605||TESI_014117-RA||1||CDS||2986207048||27095||91.07	2945734	2953605	1.600000e-152	301
0.6020	0.0353	a57266_PGA_scaffold1	PGA_scaffold1||4989585||4993637||TESI_000294-RA||-1||CDS||2983078459||336||90.8	4993637	4989585	b57266_PGA_scaffold8	PGA_scaffold8||2955469||2959485||TESI_014118-RA||-1||CDS||2986207051||27096||90.8	2959485	2955469	2.000000e-185	351
66.5423	1.1575	a57266_PGA_scaffold1	PGA_scaffold1||5015369||5021104||TESI_000298-RA||1||CDS||2983078471||340||78.82	5015369	5021104	b57266_PGA_scaffold8	PGA_scaffold8||3054336||3059587||TESI_014123-RA||1||CDS||2986207066||27101||78.82	3054336	3059587	1.600000e-206	401
0.4520	0.1887	a57266_PGA_scaffold1	PGA_scaffold1||5043312||5047930||TESI_000300-RA||1||CDS||2983078477||342||74.8	5043312	5047930	b57266_PGA_scaffold8	PGA_scaffold8||3077462||3081034||TESI_014124-RA||1||CDS||2986207069||27102||74.8	3077462	3081034	1.000000e-250	451
0.5858	0.2125	a57266_PGA_scaffold1	PGA_scaffold1||5290471||5296089||TESI_000318-RA||-1||CDS||2983078531||360||83.27	5296089	5290471	b57266_PGA_scaffold8	PGA_scaffold8||3504530||3505705||TESI_014139-RA||1||CDS||2986207114||27117||83.27	3504530	3505705	1.000000e-72	498
0.5408	0.3151	a57266_PGA_scaffold1	PGA_scaffold1||5470138||5471828||TESI_000332-RA||-1||CDS||2983078573||374||79.05	5471828	5470138	b57266_PGA_scaffold8	PGA_scaffold8||3651315||3655407||TESI_014149-RA||-1||CDS||2986207144||27127||79.05	3655407	3651315	2.400000e-87	545
69.4454	1.4847	a57266_PGA_scaffold1	PGA_scaffold1||5478468||5483178||TESI_000333-RA||1||CDS||2983078576||375||81.15	5478468	5483178	b57266_PGA_scaffold8	PGA_scaffold8||3659141||3667137||TESI_014150-RA||1||CDS||2986207147||27128||81.15	3659141	3667137	1.700000e-70	595
1.8229	0.6544	a57266_PGA_scaffold1	PGA_scaffold1||5709907||5712049||TESI_000347-RA||1||CDS||2983078618||389||76.98	5709907	5712049	b57266_PGA_scaffold8	PGA_scaffold8||3753593||3757886||TESI_014153-RA||1||CDS||2986207156||27131||76.98	3753593	3757886	4.900000e-83	642
0.4190	0.0801	a57266_PGA_scaffold1	PGA_scaffold1||5779699||5785686||TESI_000352-RA||1||CDS||2983078633||394||84.87	5779699	5785686	b57266_PGA_scaffold8	PGA_scaffold8||3896785||3908363||TESI_014157-RA||1||CDS||2986207168||27135||84.87	3896785	3908363	2.600000e-196	692
1.6557	0.2291	a57266_PGA_scaffold1	PGA_scaffold1||5789711||5803245||TESI_000353-RA||1||CDS||2983078636||395||75.65	5789711	5803245	b57266_PGA_scaffold8	PGA_scaffold8||3913586||3914161||TESI_014158-RA||-1||CDS||2986207171||27136||75.65	3914161	3913586	8.900000e-122	742
0.6434	0.2589	a57266_PGA_scaffold1	PGA_scaffold1||5795171||5803061||TESI_000354-RA||-1||CDS||2983078639||396||88.51	5803061	5795171	b57266_PGA_scaffold8	PGA_scaffold8||3926152||3930011||TESI_014163-RA||-1||CDS||2986207186||27141||88.51	3930011	3926152	2.600000e-111	792
0.4903	0.0741	a57266_PGA_scaffold1	PGA_scaffold1||5805008||5808037||TESI_000355-RA||-1||CDS||2983078642||397||85.33	5808037	5805008	b57266_PGA_scaffold8	PGA_scaffold8||3935161||3938193||TESI_014164-RA||-1||CDS||2986207189||27142||85.33	3938193	3935161	1.000000e-250	842
0.9087	0.0399	a57266_PGA_scaffold1	PGA_scaffold1||5850774||5852717||TESI_000359-RA||1||CDS||2983078654||401||85.24	5850774	5852717	b57266_PGA_scaffold8	PGA_scaffold8||3959016||3960826||TESI_014165-RA||1||CDS||2986207192||27143||85.24	3959016	3960826	4.500000e-139	892
#6	504.0	a57266_PGA_scaffold1	b57266_PGA_scaffold8	f	11  Mean Ks:  14.2037	Mean Kn: 0.3753
#Ks	Kn	a<db_genome_id>_<chr>	chr1||start1||stop1||name1||strand1||type1||db_feature_id1||genome_order1||percent_id1	start1	stop1	b<db_genome_id>_<chr>	chr2||start2||stop2||name2||strand2||type2||db_feature_id2||genome_order2||percent_id2	start2	stop2	eval	block_score	GEVO_link
83.0268	1.3428	a57266_PGA_scaffold1	PGA_scaffold1||7556008||7560793||TESI_000455-RA||-1||CDS||2983078942||497||66.79	7560793	7556008	b57266_PGA_scaffold8	PGA_scaffold8||16491322||16512174||TESI_014766-RA||1||CDS||2986208995||27744||66.79	16491322	16512174	4.700000e-70	50
0.3251	0.0357	a57266_PGA_scaffold1	PGA_scaffold1||7680256||7690114||TESI_000465-RA||1||CDS||2983078972||507||90.55	7680256	7690114	b57266_PGA_scaffold8	PGA_scaffold8||16871980||16880918||TESI_014781-RA||1||CDS||2986209040||27759||90.55	16871980	16880918	1.000000e-250	97
0.6978	0.1047	a57266_PGA_scaffold1	PGA_scaffold1||7724445||7737756||TESI_000469-RA||-1||CDS||2983078984||511||89.68	7737756	7724445	b57266_PGA_scaffold8	PGA_scaffold8||16886778||16907840||TESI_014783-RA||-1||CDS||2986209046||27761||89.68	16907840	16886778	1.000000e-250	147
0.6159	0.2244	a57266_PGA_scaffold1	PGA_scaffold1||7824486||7827549||TESI_000475-RA||1||CDS||2983079002||517||78.29	7824486	7827549	b57266_PGA_scaffold8	PGA_scaffold8||16918902||16930970||TESI_014784-RA||1||CDS||2986209049||27762||78.29	16918902	16930970	1.700000e-75	197
0.2607	0.0358	a57266_PGA_scaffold1	PGA_scaffold1||7842557||7848997||TESI_000476-RA||-1||CDS||2983079005||518||92.17	7848997	7842557	b57266_PGA_scaffold8	PGA_scaffold8||16940271||16945141||TESI_014785-RA||-1||CDS||2986209052||27763||92.17	16945141	16940271	1.000000e-250	247
2.2626	0.7877	a57266_PGA_scaffold1	PGA_scaffold1||7854248||7863313||TESI_000477-RA||-1||CDS||2983079008||519||96.74	7863313	7854248	b57266_PGA_scaffold8	PGA_scaffold8||16958051||16964105||TESI_014787-RA||-1||CDS||2986209058||27765||96.74	16964105	16958051	6.800000e-73	297
0.3156	0.0531	a57266_PGA_scaffold1	PGA_scaffold1||7932875||7946506||TESI_000480-RA||-1||CDS||2983079017||522||92.84	7946506	7932875	b57266_PGA_scaffold8	PGA_scaffold8||17026274||17035100||TESI_014789-RA||-1||CDS||2986209064||27767||92.84	17035100	17026274	7.800000e-213	347
0.3886	0.0612	a57266_PGA_scaffold1	PGA_scaffold1||7957729||7966559||TESI_000483-RA||1||CDS||2983079026||525||88.77	7957729	7966559	b57266_PGA_scaffold8	PGA_scaffold8||17041020||17049050||TESI_014790-RA||1||CDS||2986209067||27768||88.77	17041020	17049050	1.500000e-207	397
0.4505	0.0884	a57266_PGA_scaffold1	PGA_scaffold1||8025631||8027087||TESI_000486-RA||1||CDS||2983079035||528||85.62	8025631	8027087	b57266_PGA_scaffold8	PGA_scaffold8||17068418||17069768||TESI_014791-RA||1||CDS||2986209070||27769||85.62	17068418	17069768	1.000000e-250	447
0.2983	0.1079	a57266_PGA_scaffold1	PGA_scaffold1||8045126||8045992||TESI_000487-RA||-1||CDS||2983079038||529||87.57	8045992	8045126	b57266_PGA_scaffold8	PGA_scaffold8||17100185||17107954||TESI_014795-RA||-1||CDS||2986209082||27773||87.57	17107954	17100185	1.700000e-188	497
67.5990	1.2867	a57266_PGA_scaffold1	PGA_scaffold1||8220452||8221117||TESI_000497-RA||-1||CDS||2983079068||539||64.43	8221117	8220452	b57266_PGA_scaffold8	PGA_scaffold8||17421204||17423926||TESI_014807-RA||-1||CDS||2986209118||27785||64.43	17423926	17421204	1.900000e-11	504
#1	1245.0	a57266_PGA_scaffold1	b57266_PGA_scaffold8	r	26  Mean Ks:  13.2959	Mean Kn: 0.3000
#Ks	Kn	a<db_genome_id>_<chr>	chr1||start1||stop1||name1||strand1||type1||db_feature_id1||genome_order1||percent_id1	start1	stop1	b<db_genome_id>_<chr>	chr2||start2||stop2||name2||strand2||type2||db_feature_id2||genome_order2||percent_id2	start2	stop2	eval	block_score	GEVO_link
0.4644	0.0985	a57266_PGA_scaffold1	PGA_scaffold1||11665835||11669568||TESI_000646-RA||-1||CDS||2983079515||688||87.23	11669568	11665835	b57266_PGA_scaffold8	PGA_scaffold8||21444909||21448911||TESI_014970-RA||-1||CDS||2986209607||27948||87.23	21448911	21444909	5.600000e-205	50
53.3971	0.3924	a57266_PGA_scaffold1	PGA_scaffold1||12129294||12133426||TESI_000660-RA||1||CDS||2983079557||702||66.59	12129294	12133426	b57266_PGA_scaffold8	PGA_scaffold8||21373196||21376310||TESI_014966-RA||-1||CDS||2986209595||27944||66.59	21376310	21373196	1.500000e-59	97
69.8907	1.1671	a57266_PGA_scaffold1	PGA_scaffold1||12207773||12220665||TESI_000663-RA||-1||CDS||2983079566||705||86.9	12220665	12207773	b57266_PGA_scaffold8	PGA_scaffold8||21037334||21041276||TESI_014952-RA||1||CDS||2986209553||27930||86.9	21037334	21041276	1.000000e-250	144
0.4273	0.0919	a57266_PGA_scaffold1	PGA_scaffold1||12512558||12515880||TESI_000671-RA||-1||CDS||2983079590||713||85.67	12515880	12512558	b57266_PGA_scaffold8	PGA_scaffold8||20934153||20938491||TESI_014947-RA||1||CDS||2986209538||27925||85.67	20934153	20938491	1.000000e-250	194
54.1724	0.9773	a57266_PGA_scaffold1	PGA_scaffold1||12781061||12793984||TESI_000684-RA||-1||CDS||2983079629||726||93.03	12793984	12781061	b57266_PGA_scaffold8	PGA_scaffold8||20880905||20885974||TESI_014944-RA||1||CDS||2986209529||27922||93.03	20880905	20885974	1.100000e-122	241
0.4341	0.0705	a57266_PGA_scaffold1	PGA_scaffold1||12836312||12838369||TESI_000685-RA||1||CDS||2983079632||727||90.17	12836312	12838369	b57266_PGA_scaffold8	PGA_scaffold8||20857316||20859235||TESI_014942-RA||-1||CDS||2986209523||27920||90.17	20859235	20857316	1.000000e-250	291
0.4952	0.2809	a57266_PGA_scaffold1	PGA_scaffold1||12851749||12870526||TESI_000687-RA||-1||CDS||2983079638||729||85.25	12870526	12851749	b57266_PGA_scaffold8	PGA_scaffold8||20839428||20850397||TESI_014941-RA||1||CDS||2986209520||27919||85.25	20839428	20850397	2.700000e-240	341
32.6580	1.0577	a57266_PGA_scaffold1	PGA_scaffold1||12968083||12982894||TESI_000692-RA||1||CDS||2983079653||734||88.2	12968083	12982894	b57266_PGA_scaffold8	PGA_scaffold8||20771190||20794255||TESI_014938-RA||-1||CDS||2986209511||27916||88.2	20794255	20771190	1.000000e-250	391
0.3431	0.1082	a57266_PGA_scaffold1	PGA_scaffold1||12988901||12989759||TESI_000693-RA||-1||CDS||2983079656||735||85.54	12989759	12988901	b57266_PGA_scaffold8	PGA_scaffold8||20724173||20734743||TESI_014936-RA||1||CDS||2986209505||27914||85.54	20724173	20734743	1.000000e-250	441
0.6862	0.2577	a57266_PGA_scaffold1	PGA_scaffold1||13217143||13228096||TESI_000700-RA||-1||CDS||2983079677||742||85.15	13228096	13217143	b57266_PGA_scaffold8	PGA_scaffold8||20627647||20648397||TESI_014934-RA||1||CDS||2986209499||27912||85.15	20627647	20648397	9.700000e-228	491
0.3785	0.1948	a57266_PGA_scaffold1	PGA_scaffold1||13280463||13281630||TESI_000703-RA||-1||CDS||2983079686||745||84.91	13281630	13280463	b57266_PGA_scaffold8	PGA_scaffold8||20465226||20471428||TESI_014924-RA||1||CDS||2986209469||27902||84.91	20465226	20471428	6.100000e-103	541
66.3526	1.0711	a57266_PGA_scaffold1	PGA_scaffold1||13372212||13384534||TESI_000705-RA||1||CDS||2983079692||747||85.48	13372212	13384534	b57266_PGA_scaffold8	PGA_scaffold8||20439863||20451305||TESI_014923-RA||1||CDS||2986209466||27901||85.48	20439863	20451305	1.500000e-07	547
0.4942	0.0894	a57266_PGA_scaffold1	PGA_scaffold1||13406098||13407602||TESI_000706-RA||1||CDS||2983079695||748||85.25	13406098	13407602	b57266_PGA_scaffold8	PGA_scaffold8||20350916||20352481||TESI_014922-RA||-1||CDS||2986209463||27900||85.25	20352481	20350916	1.300000e-248	597
0.4161	0.0350	a57266_PGA_scaffold1	PGA_scaffold1||13411512||13418641||TESI_000707-RA||-1||CDS||2983079698||749||90.55	13418641	13411512	b57266_PGA_scaffold8	PGA_scaffold8||20277883||20278369||TESI_014918-RA||1||CDS||2986209451||27896||90.55	20277883	20278369	2.900000e-99	647
0.3599	0.1227	a57266_PGA_scaffold1	PGA_scaffold1||13478509||13483581||TESI_000709-RA||1||CDS||2983079704||751||85.13	13478509	13483581	b57266_PGA_scaffold8	PGA_scaffold8||20217654||20220362||TESI_014914-RA||-1||CDS||2986209439||27892||85.13	20220362	20217654	1.500000e-170	697
0.2503	0.0645	a57266_PGA_scaffold1	PGA_scaffold1||13531248||13532113||TESI_000710-RA||-1||CDS||2983079707||752||93.62	13532113	13531248	b57266_PGA_scaffold8	PGA_scaffold8||20173541||20174408||TESI_014913-RA||1||CDS||2986209436||27891||93.62	20173541	20174408	2.800000e-49	745
0.6283	0.1726	a57266_PGA_scaffold1	PGA_scaffold1||13670463||13699625||TESI_000716-RA||-1||CDS||2983079725||758||87.76	13699625	13670463	b57266_PGA_scaffold8	PGA_scaffold8||20155965||20164066||TESI_014912-RA||1||CDS||2986209433||27890||87.76	20155965	20164066	2.000000e-122	795
0.4374	0.0622	a57266_PGA_scaffold1	PGA_scaffold1||13770903||13786860||TESI_000718-RA||1||CDS||2983079731||760||87.65	13770903	13786860	b57266_PGA_scaffold8	PGA_scaffold8||20107895||20144602||TESI_014911-RA||-1||CDS||2986209430||27889||87.65	20144602	20107895	1.000000e-250	845
0.5242	0.1988	a57266_PGA_scaffold1	PGA_scaffold1||13840728||13853861||TESI_000721-RA||1||CDS||2983079740||763||86.84	13840728	13853861	b57266_PGA_scaffold8	PGA_scaffold8||20075886||20096508||TESI_014910-RA||-1||CDS||2986209427||27888||86.84	20096508	20075886	7.000000e-220	895
0.4568	0.0889	a57266_PGA_scaffold1	PGA_scaffold1||13988333||14007892||TESI_000727-RA||-1||CDS||2983079758||769||86.93	14007892	13988333	b57266_PGA_scaffold8	PGA_scaffold8||20008149||20009914||TESI_014908-RA||1||CDS||2986209421||27886||86.93	20008149	20009914	7.400000e-192	945
60.3412	0.8318	a57266_PGA_scaffold1	PGA_scaffold1||14183456||14186179||TESI_000730-RA||1||CDS||2983079767||772||81.6	14183456	14186179	b57266_PGA_scaffold8	PGA_scaffold8||19972533||19999650||TESI_014905-RA||1||CDS||2986209412||27883||81.6	19972533	19999650	1.400000e-173	995
0.2902	0.0545	a57266_PGA_scaffold1	PGA_scaffold1||14248443||14256666||TESI_000733-RA||-1||CDS||2983079776||775||92.87	14256666	14248443	b57266_PGA_scaffold8	PGA_scaffold8||19937403||19950327||TESI_014904-RA||1||CDS||2986209409||27882||92.87	19937403	19950327	1.500000e-171	1045
0.2831	0.0694	a57266_PGA_scaffold1	PGA_scaffold1||14685554||14700609||TESI_000741-RA||1||CDS||2983079800||783||88.83	14685554	14700609	b57266_PGA_scaffold8	PGA_scaffold8||19840404||19848796||TESI_014901-RA||-1||CDS||2986209400||27879||88.83	19848796	19840404	1.000000e-250	1095
0.3594	0.0743	a57266_PGA_scaffold1	PGA_scaffold1||14890950||14894296||TESI_000748-RA||1||CDS||2983079821||790||90.13	14890950	14894296	b57266_PGA_scaffold8	PGA_scaffold8||19742706||19745245||TESI_014900-RA||-1||CDS||2986209397||27878||90.13	19745245	19742706	1.000000e-250	1145
0.3992	0.0563	a57266_PGA_scaffold1	PGA_scaffold1||14951885||14961787||TESI_000750-RA||1||CDS||2983079827||792||89.17	14951885	14961787	b57266_PGA_scaffold8	PGA_scaffold8||19611108||19620750||TESI_014898-RA||-1||CDS||2986209391||27876||89.17	19620750	19611108	1.000000e-250	1195
0.7539	0.1116	a57266_PGA_scaffold1	PGA_scaffold1||14962561||14963330||TESI_000751-RA||-1||CDS||2983079830||793||89.75	14963330	14962561	b57266_PGA_scaffold8	PGA_scaffold8||19605834||19608364||TESI_014897-RA||1||CDS||2986209388||27875||89.75	19605834	19608364	3.800000e-99	1245
#2	1128.0	a57266_PGA_scaffold1	b57266_PGA_scaffold8	r	24  Mean Ks:  1.1556	Mean Kn: 0.2127
#Ks	Kn	a<db_genome_id>_<chr>	chr1||start1||stop1||name1||strand1||type1||db_feature_id1||genome_order1||percent_id1	start1	stop1	b<db_genome_id>_<chr>	chr2||start2||stop2||name2||strand2||type2||db_feature_id2||genome_order2||percent_id2	start2	stop2	eval	block_score	GEVO_link
0.3137	0.0878	a57266_PGA_scaffold1	PGA_scaffold1||559226||562189||TESI_000029-RA||-1||CDS||2983077664||71||85.58	562189	559226	b57266_PGA_scaffold8	PGA_scaffold8||34676980||34679959||TESI_015563-RA||1||CDS||2986211386||28541||85.58	34676980	34679959	1.000000e-250	50
0.3337	0.0733	a57266_PGA_scaffold1	PGA_scaffold1||565596||572449||TESI_000030-RA||-1||CDS||2983077667||72||88.21	572449	565596	b57266_PGA_scaffold8	PGA_scaffold8||34662364||34674676||TESI_015562-RA||1||CDS||2986211383||28540||88.21	34662364	34674676	1.000000e-250	100
0.2759	0.0544	a57266_PGA_scaffold1	PGA_scaffold1||670481||674610||TESI_000036-RA||1||CDS||2983077685||78||91.34	670481	674610	b57266_PGA_scaffold8	PGA_scaffold8||34506474||34509689||TESI_015558-RA||-1||CDS||2986211371||28536||91.34	34509689	34506474	1.000000e-250	150
0.3271	0.1037	a57266_PGA_scaffold1	PGA_scaffold1||688802||693952||TESI_000037-RA||1||CDS||2983077688||79||85.87	688802	693952	b57266_PGA_scaffold8	PGA_scaffold8||34486267||34490502||TESI_015557-RA||-1||CDS||2986211368||28535||85.87	34490502	34486267	1.000000e-250	200
0.3404	0.0369	a57266_PGA_scaffold1	PGA_scaffold1||718752||723653||TESI_000041-RA||-1||CDS||2983077700||83||92.01	723653	718752	b57266_PGA_scaffold8	PGA_scaffold8||34478356||34481651||TESI_015556-RA||1||CDS||2986211365||28534||92.01	34478356	34481651	1.000000e-250	250
0.2992	0.0340	a57266_PGA_scaffold1	PGA_scaffold1||743960||746763||TESI_000042-RA||1||CDS||2983077703||84||91.21	743960	746763	b57266_PGA_scaffold8	PGA_scaffold8||34432142||34434847||TESI_015555-RA||-1||CDS||2986211362||28533||91.21	34434847	34432142	1.000000e-250	300
0.2952	0.0517	a57266_PGA_scaffold1	PGA_scaffold1||761203||767232||TESI_000043-RA||1||CDS||2983077706||85||90.07	761203	767232	b57266_PGA_scaffold8	PGA_scaffold8||34398512||34406190||TESI_015553-RA||-1||CDS||2986211356||28531||90.07	34406190	34398512	1.000000e-250	350
0.3054	0.0674	a57266_PGA_scaffold1	PGA_scaffold1||767759||779790||TESI_000044-RA||-1||CDS||2983077709||86||87.29	779790	767759	b57266_PGA_scaffold8	PGA_scaffold8||34383561||34394674||TESI_015552-RA||-1||CDS||2986211353||28530||87.29	34394674	34383561	1.000000e-250	400
0.3558	0.1824	a57266_PGA_scaffold1	PGA_scaffold1||804261||805227||TESI_000048-RA||1||CDS||2983077721||90||82.26	804261	805227	b57266_PGA_scaffold8	PGA_scaffold8||34328885||34332427||TESI_015549-RA||-1||CDS||2986211344||28527||82.26	34332427	34328885	2.000000e-144	450
9.4522	1.1123	a57266_PGA_scaffold1	PGA_scaffold1||846969||857346||TESI_000050-RA||1||CDS||2983077727||92||78.46	846969	857346	b57266_PGA_scaffold8	PGA_scaffold8||34248924||34260917||TESI_015546-RA||-1||CDS||2986211335||28524||78.46	34260917	34248924	2.000000e-04	453
0.5599	0.1855	a57266_PGA_scaffold1	PGA_scaffold1||857905||861523||TESI_000051-RA||-1||CDS||2983077730||93||92.12	861523	857905	b57266_PGA_scaffold8	PGA_scaffold8||34205253||34208720||TESI_015545-RA||1||CDS||2986211332||28523||92.12	34205253	34208720	4.300000e-123	503
0.2874	0.0181	a57266_PGA_scaffold1	PGA_scaffold1||872897||881727||TESI_000053-RA||-1||CDS||2983077736||95||93.28	881727	872897	b57266_PGA_scaffold8	PGA_scaffold8||34182739||34190046||TESI_015544-RA||1||CDS||2986211329||28522||93.28	34182739	34190046	1.000000e-250	553
0.2764	0.0838	a57266_PGA_scaffold1	PGA_scaffold1||906177||909751||TESI_000055-RA||-1||CDS||2983077742||97||87.59	909751	906177	b57266_PGA_scaffold8	PGA_scaffold8||34170380||34173943||TESI_015543-RA||1||CDS||2986211326||28521||87.59	34170380	34173943	1.000000e-250	603
0.6213	0.0942	a57266_PGA_scaffold1	PGA_scaffold1||971652||973483||TESI_000059-RA||1||CDS||2983077754||101||78.67	971652	973483	b57266_PGA_scaffold8	PGA_scaffold8||34006971||34009712||TESI_015542-RA||-1||CDS||2986211323||28520||78.67	34009712	34006971	1.800000e-126	653
0.7237	0.2328	a57266_PGA_scaffold1	PGA_scaffold1||1002941||1004875||TESI_000062-RA||1||CDS||2983077763||104||78.69	1002941	1004875	b57266_PGA_scaffold8	PGA_scaffold8||33984506||33986038||TESI_015540-RA||-1||CDS||2986211317||28518||78.69	33986038	33984506	2.300000e-176	703
3.9887	0.5559	a57266_PGA_scaffold1	PGA_scaffold1||1069033||1103602||TESI_000066-RA||1||CDS||2983077775||108||92.34	1069033	1103602	b57266_PGA_scaffold8	PGA_scaffold8||33964897||33970483||TESI_015539-RA||-1||CDS||2986211314||28517||92.34	33970483	33964897	1.500000e-208	753
0.2851	0.0747	a57266_PGA_scaffold1	PGA_scaffold1||1131041||1141121||TESI_000070-RA||-1||CDS||2983077787||112||87.13	1141121	1131041	b57266_PGA_scaffold8	PGA_scaffold8||33937737||33954270||TESI_015537-RA||1||CDS||2986211308||28515||87.13	33937737	33954270	1.000000e-250	803
0.3551	0.0307	a57266_PGA_scaffold1	PGA_scaffold1||1171579||1181143||TESI_000073-RA||1||CDS||2983077796||115||90.73	1171579	1181143	b57266_PGA_scaffold8	PGA_scaffold8||33771600||33781833||TESI_015532-RA||-1||CDS||2986211293||28510||90.73	33781833	33771600	1.000000e-250	853
0.9804	0.2622	a57266_PGA_scaffold1	PGA_scaffold1||1209297||1218430||TESI_000075-RA||1||CDS||2983077802||117||85.51	1209297	1218430	b57266_PGA_scaffold8	PGA_scaffold8||33750345||33763534||TESI_015531-RA||-1||CDS||2986211290||28509||85.51	33763534	33750345	1.500000e-107	903
0.2857	0.0720	a57266_PGA_scaffold1	PGA_scaffold1||1254220||1256764||TESI_000078-RA||1||CDS||2983077811||120||88.51	1254220	1256764	b57266_PGA_scaffold8	PGA_scaffold8||33742752||33747497||TESI_015530-RA||-1||CDS||2986211287||28508||88.51	33747497	33742752	1.000000e-250	953
0.4677	0.0992	a57266_PGA_scaffold1	PGA_scaffold1||1268993||1272474||TESI_000080-RA||-1||CDS||2983077817||122||83.78	1272474	1268993	b57266_PGA_scaffold8	PGA_scaffold8||33680421||33684057||TESI_015528-RA||1||CDS||2986211281||28506||83.78	33680421	33684057	1.000000e-250	1003
0.4224	0.0604	a57266_PGA_scaffold1	PGA_scaffold1||1305952||1315203||TESI_000082-RA||-1||CDS||2983077823||124||89.81	1315203	1305952	b57266_PGA_scaffold8	PGA_scaffold8||33606098||33618071||TESI_015527-RA||1||CDS||2986211278||28505||89.81	33606098	33618071	1.000000e-250	1053
0.3250	0.0479	a57266_PGA_scaffold1	PGA_scaffold1||1318168||1335335||TESI_000083-RA||-1||CDS||2983077826||125||90.68	1335335	1318168	b57266_PGA_scaffold8	PGA_scaffold8||33577392||33586054||TESI_015526-RA||1||CDS||2986211275||28504||90.68	33577392	33586054	1.000000e-250	1103
5.8568	1.4841	a57266_PGA_scaffold1	PGA_scaffold1||1647181||1657079||TESI_000097-RA||1||CDS||2983077868||139||81.75	1647181	1657079	b57266_PGA_scaffold8	PGA_scaffold8||33279344||33286840||TESI_015520-RA||-1||CDS||2986211257||28498||81.75	33286840	33279344	6.700000e-29	1128
#3	793.0	a57266_PGA_scaffold1	b57266_PGA_scaffold8	r	16  Mean Ks:  14.1560	Mean Kn: 0.4944
#Ks	Kn	a<db_genome_id>_<chr>	chr1||start1||stop1||name1||strand1||type1||db_feature_id1||genome_order1||percent_id1	start1	stop1	b<db_genome_id>_<chr>	chr2||start2||stop2||name2||strand2||type2||db_feature_id2||genome_order2||percent_id2	start2	stop2	eval	block_score	GEVO_link
0.5567	0.1324	a57266_PGA_scaffold1	PGA_scaffold1||5937878||5938287||TESI_000364-RA||1||CDS||2983078669||406||82.63	5937878	5938287	b57266_PGA_scaffold8	PGA_scaffold8||5278109||5279391||TESI_014237-RA||-1||CDS||2986207408||27215||82.63	5279391	5278109	4.000000e-66	50
0.4295	0.2095	a57266_PGA_scaffold1	PGA_scaffold1||6018487||6023921||TESI_000368-RA||-1||CDS||2983078681||410||80.13	6023921	6018487	b57266_PGA_scaffold8	PGA_scaffold8||5260764||5265813||TESI_014236-RA||1||CDS||2986207405||27214||80.13	5260764	5265813	1.000000e-250	100
0.7188	0.2118	a57266_PGA_scaffold1	PGA_scaffold1||6053594||6056042||TESI_000371-RA||1||CDS||2983078690||413||81.23	6053594	6056042	b57266_PGA_scaffold8	PGA_scaffold8||5235867||5239140||TESI_014235-RA||-1||CDS||2986207402||27213||81.23	5239140	5235867	6.800000e-105	150
65.4846	1.0834	a57266_PGA_scaffold1	PGA_scaffold1||6061362||6073086||TESI_000372-RA||-1||CDS||2983078693||414||92.24	6073086	6061362	b57266_PGA_scaffold8	PGA_scaffold8||5204165||5228988||TESI_014232-RA||-1||CDS||2986207393||27210||92.24	5228988	5204165	1.000000e-250	200
0.8542	0.2985	a57266_PGA_scaffold1	PGA_scaffold1||6307242||6323681||TESI_000381-RA||-1||CDS||2983078720||423||79.75	6323681	6307242	b57266_PGA_scaffold8	PGA_scaffold8||4689792||4704364||TESI_014211-RA||1||CDS||2986207330||27189||79.75	4689792	4704364	7.200000e-232	244
18.3019	1.3494	a57266_PGA_scaffold1	PGA_scaffold1||6409752||6410480||TESI_000387-RA||-1||CDS||2983078738||429||75.36	6410480	6409752	b57266_PGA_scaffold8	PGA_scaffold8||4578633||4591945||TESI_014202-RA||-1||CDS||2986207303||27180||75.36	4591945	4578633	6.300000e-137	294
0.8415	0.1393	a57266_PGA_scaffold1	PGA_scaffold1||6485802||6486934||TESI_000393-RA||1||CDS||2983078756||435||77.12	6485802	6486934	b57266_PGA_scaffold8	PGA_scaffold8||4541946||4542744||TESI_014200-RA||-1||CDS||2986207297||27178||77.12	4542744	4541946	5.000000e-167	344
0.5889	0.1307	a57266_PGA_scaffold1	PGA_scaffold1||6614654||6621703||TESI_000401-RA||-1||CDS||2983078780||443||83.7	6621703	6614654	b57266_PGA_scaffold8	PGA_scaffold8||4520718||4528833||TESI_014199-RA||1||CDS||2986207294||27177||83.7	4520718	4528833	2.600000e-178	394
65.1230	1.1349	a57266_PGA_scaffold1	PGA_scaffold1||6672008||6677944||TESI_000404-RA||-1||CDS||2983078789||446||76.88	6677944	6672008	b57266_PGA_scaffold8	PGA_scaffold8||4456749||4473380||TESI_014196-RA||1||CDS||2986207285||27174||76.88	4456749	4473380	1.000000e-250	444
0.8742	0.3926	a57266_PGA_scaffold1	PGA_scaffold1||6691885||6696040||TESI_000406-RA||1||CDS||2983078795||448||76.28	6691885	6696040	b57266_PGA_scaffold8	PGA_scaffold8||4438995||4446807||TESI_014194-RA||-1||CDS||2986207279||27172||76.28	4446807	4438995	2.300000e-50	493
67.2297	1.1035	a57266_PGA_scaffold1	PGA_scaffold1||6798236||6804827||TESI_000413-RA||-1||CDS||2983078816||455||79.13	6804827	6798236	b57266_PGA_scaffold8	PGA_scaffold8||4381222||4393547||TESI_014190-RA||1||CDS||2986207267||27168||79.13	4381222	4393547	7.700000e-237	543
1.1063	0.3335	a57266_PGA_scaffold1	PGA_scaffold1||6837681||6840521||TESI_000418-RA||-1||CDS||2983078831||460||80.86	6840521	6837681	b57266_PGA_scaffold8	PGA_scaffold8||4297429||4313718||TESI_014185-RA||1||CDS||2986207252||27163||80.86	4297429	4313718	1.000000e-250	593
1.4298	0.3930	a57266_PGA_scaffold1	PGA_scaffold1||6889244||6892094||TESI_000422-RA||1||CDS||2983078843||464||79.26	6889244	6892094	b57266_PGA_scaffold8	PGA_scaffold8||4281160||4283070||TESI_014184-RA||-1||CDS||2986207249||27162||79.26	4283070	4281160	2.900000e-74	643
1.5427	0.7020	a57266_PGA_scaffold1	PGA_scaffold1||6981668||6992544||TESI_000425-RA||-1||CDS||2983078852||467||78.01	6992544	6981668	b57266_PGA_scaffold8	PGA_scaffold8||4228831||4244214||TESI_014180-RA||1||CDS||2986207237||27158||78.01	4228831	4244214	1.100000e-98	693
0.5503	0.1123	a57266_PGA_scaffold1	PGA_scaffold1||7063590||7070432||TESI_000432-RA||-1||CDS||2983078873||474||81.87	7070432	7063590	b57266_PGA_scaffold8	PGA_scaffold8||4170494||4172164||TESI_014178-RA||-1||CDS||2986207231||27156||81.87	4172164	4170494	1.000000e-250	743
0.8632	0.1830	a57266_PGA_scaffold1	PGA_scaffold1||7236874||7237425||TESI_000441-RA||1||CDS||2983078900||483||75.4	7236874	7237425	b57266_PGA_scaffold8	PGA_scaffold8||4055617||4056126||TESI_014172-RA||-1||CDS||2986207213||27150||75.4	4056126	4055617	1.200000e-66	793
#4	688.0	a57266_PGA_scaffold1	b57266_PGA_scaffold8	r	16  Mean Ks:  12.7250	Mean Kn: 0.5721
#Ks	Kn	a<db_genome_id>_<chr>	chr1||start1||stop1||name1||strand1||type1||db_feature_id1||genome_order1||percent_id1	start1	stop1	b<db_genome_id>_<chr>	chr2||start2||stop2||name2||strand2||type2||db_feature_id2||genome_order2||percent_id2	start2	stop2	eval	block_score	GEVO_link
78.6077	1.2208	a57266_PGA_scaffold1	PGA_scaffold1||6436114||6439863||TESI_000389-RA||1||CDS||2983078744||431||88.96	6436114	6439863	b57266_PGA_scaffold8	PGA_scaffold8||40859990||40865956||TESI_015801-RA||-1||CDS||2986212100||28779||88.96	40865956	40859990	9.900000e-162	50
0.4519	0.1337	a57266_PGA_scaffold1	PGA_scaffold1||6447268||6449699||TESI_000390-RA||1||CDS||2983078747||432||85.91	6447268	6449699	b57266_PGA_scaffold8	PGA_scaffold8||40818412||40826141||TESI_015799-RA||-1||CDS||2986212094||28777||85.91	40826141	40818412	4.400000e-174	100
2.3412	1.0628	a57266_PGA_scaffold1	PGA_scaffold1||6460447||6463124||TESI_000392-RA||-1||CDS||2983078753||434||74.65	6463124	6460447	b57266_PGA_scaffold8	PGA_scaffold8||40800918||40803195||TESI_015797-RA||1||CDS||2986212088||28775||74.65	40800918	40803195	2.200000e-07	106
0.4433	0.0715	a57266_PGA_scaffold1	PGA_scaffold1||6672008||6677944||TESI_000404-RA||-1||CDS||2983078789||446||86.08	6677944	6672008	b57266_PGA_scaffold8	PGA_scaffold8||40725329||40730142||TESI_015796-RA||1||CDS||2986212085||28774||86.08	40725329	40730142	1.000000e-250	153
0.7686	0.3846	a57266_PGA_scaffold1	PGA_scaffold1||6681768||6686638||TESI_000405-RA||1||CDS||2983078792||447||91.16	6681768	6686638	b57266_PGA_scaffold8	PGA_scaffold8||40708260||40712664||TESI_015795-RA||-1||CDS||2986212082||28773||91.16	40712664	40708260	2.700000e-48	200
48.6685	1.4963	a57266_PGA_scaffold1	PGA_scaffold1||6691885||6696040||TESI_000406-RA||1||CDS||2983078795||448||86.3	6691885	6696040	b57266_PGA_scaffold8	PGA_scaffold8||40543691||40564319||TESI_015791-RA||1||CDS||2986212070||28769||86.3	40543691	40564319	1.100000e-116	250
0.3734	0.0505	a57266_PGA_scaffold1	PGA_scaffold1||6701590||6720182||TESI_000407-RA||-1||CDS||2983078798||449||88.98	6720182	6701590	b57266_PGA_scaffold8	PGA_scaffold8||40198209||40212216||TESI_015784-RA||1||CDS||2986212049||28762||88.98	40198209	40212216	1.000000e-250	300
0.2476	0.0508	a57266_PGA_scaffold1	PGA_scaffold1||6741212||6756335||TESI_000408-RA||1||CDS||2983078801||450||90.87	6741212	6756335	b57266_PGA_scaffold8	PGA_scaffold8||40175259||40184465||TESI_015783-RA||-1||CDS||2986212046||28761||90.87	40184465	40175259	1.000000e-250	350
3.4786	0.5778	a57266_PGA_scaffold1	PGA_scaffold1||6878276||6881118||TESI_000421-RA||1||CDS||2983078840||463||82.54	6878276	6881118	b57266_PGA_scaffold8	PGA_scaffold8||40145988||40147540||TESI_015781-RA||-1||CDS||2986212040||28759||82.54	40147540	40145988	2.100000e-26	372
1.8837	1.1519	a57266_PGA_scaffold1	PGA_scaffold1||6889244||6892094||TESI_000422-RA||1||CDS||2983078843||464||85.06	6889244	6892094	b57266_PGA_scaffold8	PGA_scaffold8||40136965||40143016||TESI_015780-RA||-1||CDS||2986212037||28758||85.06	40143016	40136965	1.100000e-19	391
0.4960	0.0759	a57266_PGA_scaffold1	PGA_scaffold1||6913815||6916723||TESI_000423-RA||1||CDS||2983078846||465||87.15	6913815	6916723	b57266_PGA_scaffold8	PGA_scaffold8||40065470||40068253||TESI_015775-RA||-1||CDS||2986212022||28753||87.15	40068253	40065470	1.000000e-250	441
0.2433	0.1370	a57266_PGA_scaffold1	PGA_scaffold1||6951186||6953559||TESI_000424-RA||1||CDS||2983078849||466||83.95	6951186	6953559	b57266_PGA_scaffold8	PGA_scaffold8||40044645||40054791||TESI_015774-RA||-1||CDS||2986212019||28752||83.95	40054791	40044645	1.000000e-250	491
2.9669	1.0996	a57266_PGA_scaffold1	PGA_scaffold1||6981668||6992544||TESI_000425-RA||-1||CDS||2983078852||467||87.44	6992544	6981668	b57266_PGA_scaffold8	PGA_scaffold8||40025285||40042581||TESI_015772-RA||1||CDS||2986212013||28750||87.44	40025285	40042581	1.000000e-250	541
0.8592	0.3940	a57266_PGA_scaffold1	PGA_scaffold1||7018401||7021142||TESI_000428-RA||-1||CDS||2983078861||470||89.18	7021142	7018401	b57266_PGA_scaffold8	PGA_scaffold8||40008816||40012317||TESI_015770-RA||1||CDS||2986212007||28748||89.18	40008816	40012317	7.500000e-129	591
0.5684	0.1069	a57266_PGA_scaffold1	PGA_scaffold1||7027527||7028890||TESI_000429-RA||1||CDS||2983078864||471||86.18	7027527	7028890	b57266_PGA_scaffold8	PGA_scaffold8||39999030||40000404||TESI_015769-RA||-1||CDS||2986212004||28747||86.18	40000404	39999030	1.200000e-127	641
61.2024	1.1394	a57266_PGA_scaffold1	PGA_scaffold1||7063590||7070432||TESI_000432-RA||-1||CDS||2983078873||474||86.65	7070432	7063590	b57266_PGA_scaffold8	PGA_scaffold8||39631619||39652060||TESI_015756-RA||-1||CDS||2986211965||28734||86.65	39652060	39631619	1.000000e-250	688
#5	484.0	a57266_PGA_scaffold1	b57266_PGA_scaffold8	r	11  Mean Ks:  13.5443	Mean Kn: 0.4848
#Ks	Kn	a<db_genome_id>_<chr>	chr1||start1||stop1||name1||strand1||type1||db_feature_id1||genome_order1||percent_id1	start1	stop1	b<db_genome_id>_<chr>	chr2||start2||stop2||name2||strand2||type2||db_feature_id2||genome_order2||percent_id2	start2	stop2	eval	block_score	GEVO_link
4.9554	1.1905	a57266_PGA_scaffold1	PGA_scaffold1||5074739||5076170||TESI_000303-RA||-1||CDS||2983078486||345||63.18	5076170	5074739	b57266_PGA_scaffold8	PGA_scaffold8||39631619||39652060||TESI_015756-RA||-1||CDS||2986211965||28734||63.18	39652060	39631619	5.600000e-18	17
0.2840	0.0286	a57266_PGA_scaffold1	PGA_scaffold1||5325958||5334811||TESI_000322-RA||1||CDS||2983078543||364||93.49	5325958	5334811	b57266_PGA_scaffold8	PGA_scaffold8||39036603||39047750||TESI_015735-RA||-1||CDS||2986211902||28713||93.49	39047750	39036603	1.000000e-250	61
7.7170	1.0789	a57266_PGA_scaffold1	PGA_scaffold1||5338770||5341919||TESI_000323-RA||-1||CDS||2983078546||365||86.39	5341919	5338770	b57266_PGA_scaffold8	PGA_scaffold8||39028678||39037620||TESI_015734-RA||1||CDS||2986211899||28712||86.39	39028678	39037620	1.000000e-250	111
0.2543	0.0887	a57266_PGA_scaffold1	PGA_scaffold1||5370084||5376245||TESI_000325-RA||-1||CDS||2983078552||367||88.62	5376245	5370084	b57266_PGA_scaffold8	PGA_scaffold8||38955162||38957620||TESI_015732-RA||1||CDS||2986211893||28710||88.62	38955162	38957620	1.300000e-200	161
0.3694	0.0355	a57266_PGA_scaffold1	PGA_scaffold1||5396983||5397942||TESI_000327-RA||1||CDS||2983078558||369||93.35	5396983	5397942	b57266_PGA_scaffold8	PGA_scaffold8||38906289||38906938||TESI_015731-RA||-1||CDS||2986211890||28709||93.35	38906938	38906289	7.400000e-129	211
0.4979	0.2514	a57266_PGA_scaffold1	PGA_scaffold1||5400612||5406594||TESI_000328-RA||-1||CDS||2983078561||370||89.6	5406594	5400612	b57266_PGA_scaffold8	PGA_scaffold8||38896363||38903693||TESI_015730-RA||1||CDS||2986211887||28708||89.6	38896363	38903693	1.000000e-250	261
0.3030	0.0769	a57266_PGA_scaffold1	PGA_scaffold1||5422705||5442523||TESI_000330-RA||1||CDS||2983078567||372||88.52	5422705	5442523	b57266_PGA_scaffold8	PGA_scaffold8||38791690||38800800||TESI_015727-RA||-1||CDS||2986211878||28705||88.52	38800800	38791690	1.000000e-250	311
0.4186	0.1923	a57266_PGA_scaffold1	PGA_scaffold1||5454406||5456336||TESI_000331-RA||1||CDS||2983078570||373||83.19	5454406	5456336	b57266_PGA_scaffold8	PGA_scaffold8||38777078||38779310||TESI_015725-RA||-1||CDS||2986211872||28703||83.19	38779310	38777078	1.000000e-250	361
0.2839	0.1155	a57266_PGA_scaffold1	PGA_scaffold1||5470138||5471828||TESI_000332-RA||-1||CDS||2983078573||374||84.97	5471828	5470138	b57266_PGA_scaffold8	PGA_scaffold8||38758793||38765845||TESI_015723-RA||1||CDS||2986211866||28701||84.97	38758793	38765845	1.000000e-143	411
65.7178	1.0007	a57266_PGA_scaffold1	PGA_scaffold1||5478468||5483178||TESI_000333-RA||1||CDS||2983078576||375||84.23	5478468	5483178	b57266_PGA_scaffold8	PGA_scaffold8||38707290||38718213||TESI_015722-RA||-1||CDS||2986211863||28700||84.23	38718213	38707290	2.200000e-75	461
68.1858	1.2735	a57266_PGA_scaffold1	PGA_scaffold1||5584236||5612340||TESI_000341-RA||1||CDS||2983078600||383||67.5	5584236	5612340	b57266_PGA_scaffold8	PGA_scaffold8||38247750||38254933||TESI_015706-RA||1||CDS||2986211815||28684||67.5	38247750	38254933	1.400000e-27	484
#1	530.0	a57266_PGA_scaffold10	b57266_PGA_scaffold15	f	11  Mean Ks:  14.4038	Mean Kn: 0.5469
#Ks	Kn	a<db_genome_id>_<chr>	chr1||start1||stop1||name1||strand1||type1||db_feature_id1||genome_order1||percent_id1	start1	stop1	b<db_genome_id>_<chr>	chr2||start2||stop2||name2||strand2||type2||db_feature_id2||genome_order2||percent_id2	start2	stop2	eval	block_score	GEVO_link
61.8288	0.9759	a57266_PGA_scaffold10	PGA_scaffold10||414319||426022||TESI_019170-RA||-1||CDS||2983233828||2322||72.45	426022	414319	b57266_PGA_scaffold15	PGA_scaffold15||11744097||11746513||TESI_025530-RA||-1||CDS||2983951691||9234||72.45	11746513	11744097	1.700000e-40	39
0.5386	0.0970	a57266_PGA_scaffold10	PGA_scaffold10||467660||478747||TESI_019172-RA||1||CDS||2983233834||2324||88.0	467660	478747	b57266_PGA_scaffold15	PGA_scaffold15||11858503||11865641||TESI_025537-RA||1||CDS||2983951712||9241||88.0	11858503	11865641	3.400000e-69	89
0.8538	0.1618	a57266_PGA_scaffold10	PGA_scaffold10||505168||514207||TESI_019174-RA||-1||CDS||2983233840||2326||90.91	514207	505168	b57266_PGA_scaffold15	PGA_scaffold15||11943264||11953316||TESI_025540-RA||-1||CDS||2983951721||9244||90.91	11953316	11943264	1.100000e-127	139
0.8108	0.1654	a57266_PGA_scaffold10	PGA_scaffold10||525112||529922||TESI_019175-RA||1||CDS||2983233843||2327||78.37	525112	529922	b57266_PGA_scaffold15	PGA_scaffold15||11976076||11979427||TESI_025541-RA||1||CDS||2983951724||9245||78.37	11976076	11979427	1.000000e-250	189
21.6023	0.8778	a57266_PGA_scaffold10	PGA_scaffold10||535796||540606||TESI_019177-RA||-1||CDS||2983233849||2329||64.26	540606	535796	b57266_PGA_scaffold15	PGA_scaffold15||12298995||12304486||TESI_025547-RA||-1||CDS||2983951742||9251||64.26	12304486	12298995	3.400000e-72	239
0.6337	0.1844	a57266_PGA_scaffold10	PGA_scaffold10||620047||621020||TESI_019182-RA||-1||CDS||2983233864||2334||80.1	621020	620047	b57266_PGA_scaffold15	PGA_scaffold15||12419754||12420472||TESI_025556-RA||-1||CDS||2983951769||9260||80.1	12420472	12419754	7.500000e-150	289
2.0743	1.5086	a57266_PGA_scaffold10	PGA_scaffold10||711029||716660||TESI_019186-RA||1||CDS||2983233876||2338||86.62	711029	716660	b57266_PGA_scaffold15	PGA_scaffold15||12593923||12594204||TESI_025560-RA||-1||CDS||2983951781||9264||86.62	12594204	12593923	1.200000e-45	333
1.4344	0.4284	a57266_PGA_scaffold10	PGA_scaffold10||744386||759739||TESI_019188-RA||-1||CDS||2983233882||2340||88.19	759739	744386	b57266_PGA_scaffold15	PGA_scaffold15||12631893||12656691||TESI_025561-RA||-1||CDS||2983951784||9265||88.19	12656691	12631893	1.800000e-76	383
0.9204	0.3734	a57266_PGA_scaffold10	PGA_scaffold10||940358||942463||TESI_019201-RA||-1||CDS||2983233921||2353||78.4	942463	940358	b57266_PGA_scaffold15	PGA_scaffold15||12698969||12701424||TESI_025563-RA||-1||CDS||2983951790||9267||78.4	12701424	12698969	3.200000e-72	430
67.2793	1.1565	a57266_PGA_scaffold10	PGA_scaffold10||997696||1001576||TESI_019203-RA||1||CDS||2983233927||2355||83.93	997696	1001576	b57266_PGA_scaffold15	PGA_scaffold15||12787564||12802917||TESI_025573-RA||1||CDS||2983951820||9277||83.93	12787564	12802917	1.000000e-250	480
0.4651	0.0870	a57266_PGA_scaffold10	PGA_scaffold10||1227038||1228181||TESI_019210-RA||1||CDS||2983233948||2362||85.92	1227038	1228181	b57266_PGA_scaffold15	PGA_scaffold15||12836450||12837418||TESI_025575-RA||-1||CDS||2983951826||9279||85.92	12837418	12836450	1.000000e-164	530
#1	1071.0	a57266_PGA_scaffold10	b57266_PGA_scaffold16	f	22  Mean Ks:  4.8186	Mean Kn: 0.3217
#Ks	Kn	a<db_genome_id>_<chr>	chr1||start1||stop1||name1||strand1||type1||db_feature_id1||genome_order1||percent_id1	start1	stop1	b<db_genome_id>_<chr>	chr2||start2||stop2||name2||strand2||type2||db_feature_id2||genome_order2||percent_id2	start2	stop2	eval	block_score	GEVO_link
1.4031	0.3676	a57266_PGA_scaffold10	PGA_scaffold10||18887207||18896993||TESI_020008-RA||-1||CDS||2983236342||3160||94.08	18896993	18887207	b57266_PGA_scaffold16	PGA_scaffold16||19241455||19241849||TESI_023626-RA||-1||CDS||2984086753||10548||94.08	19241849	19241455	1.400000e-51	50
0.4725	0.1088	a57266_PGA_scaffold10	PGA_scaffold10||18915645||18918967||TESI_020010-RA||-1||CDS||2983236348||3162||85.15	18918967	18915645	b57266_PGA_scaffold16	PGA_scaffold16||19277038||19279680||TESI_023627-RA||-1||CDS||2984086756||10549||85.15	19279680	19277038	7.900000e-147	100
2.2430	0.5226	a57266_PGA_scaffold10	PGA_scaffold10||18986421||18987958||TESI_020012-RA||-1||CDS||2983236354||3164||91.08	18987958	18986421	b57266_PGA_scaffold16	PGA_scaffold16||19425164||19426011||TESI_023628-RA||-1||CDS||2984086759||10550||91.08	19426011	19425164	1.600000e-117	150
81.7815	1.1811	a57266_PGA_scaffold10	PGA_scaffold10||19051581||19054589||TESI_020013-RA||1||CDS||2983236357||3165||84.85	19051581	19054589	b57266_PGA_scaffold16	PGA_scaffold16||19460448||19483624||TESI_023631-RA||1||CDS||2984086768||10553||84.85	19460448	19483624	4.700000e-170	200
0.4868	0.1592	a57266_PGA_scaffold10	PGA_scaffold10||19093779||19094610||TESI_020014-RA||1||CDS||2983236360||3166||87.46	19093779	19094610	b57266_PGA_scaffold16	PGA_scaffold16||19602108||19602995||TESI_023641-RA||1||CDS||2984086798||10563||87.46	19602108	19602995	4.800000e-204	250
0.5939	0.2673	a57266_PGA_scaffold10	PGA_scaffold10||19148610||19150051||TESI_020016-RA||1||CDS||2983236366||3168||88.74	19148610	19150051	b57266_PGA_scaffold16	PGA_scaffold16||19628486||19629920||TESI_023642-RA||1||CDS||2984086801||10564||88.74	19628486	19629920	3.400000e-95	300
0.5966	0.0285	a57266_PGA_scaffold10	PGA_scaffold10||19182968||19183866||TESI_020017-RA||-1||CDS||2983236369||3169||89.37	19183866	19182968	b57266_PGA_scaffold16	PGA_scaffold16||19634755||19654206||TESI_023643-RA||-1||CDS||2984086804||10565||89.37	19654206	19634755	1.000000e-250	350
0.6380	0.0393	a57266_PGA_scaffold10	PGA_scaffold10||19238679||19240837||TESI_020019-RA||1||CDS||2983236375||3171||86.34	19238679	19240837	b57266_PGA_scaffold16	PGA_scaffold16||19688368||19689711||TESI_023644-RA||1||CDS||2984086807||10566||86.34	19688368	19689711	1.000000e-250	400
2.5621	1.2882	a57266_PGA_scaffold10	PGA_scaffold10||19279584||19285916||TESI_020023-RA||1||CDS||2983236387||3175||83.42	19279584	19285916	b57266_PGA_scaffold16	PGA_scaffold16||19725703||19727409||TESI_023645-RA||1||CDS||2984086810||10567||83.42	19725703	19727409	2.100000e-43	442
0.3933	0.0876	a57266_PGA_scaffold10	PGA_scaffold10||19280990||19301469||TESI_020024-RA||-1||CDS||2983236390||3176||89.28	19301469	19280990	b57266_PGA_scaffold16	PGA_scaffold16||19729336||19732972||TESI_023646-RA||-1||CDS||2984086813||10568||89.28	19732972	19729336	1.000000e-250	492
0.3243	0.0522	a57266_PGA_scaffold10	PGA_scaffold10||19314929||19317098||TESI_020025-RA||-1||CDS||2983236393||3177||89.36	19317098	19314929	b57266_PGA_scaffold16	PGA_scaffold16||19764970||19767267||TESI_023649-RA||-1||CDS||2984086822||10571||89.36	19767267	19764970	1.000000e-250	542
8.6833	1.2585	a57266_PGA_scaffold10	PGA_scaffold10||19326759||19348925||TESI_020026-RA||-1||CDS||2983236396||3178||90.7	19348925	19326759	b57266_PGA_scaffold16	PGA_scaffold16||19782514||19786852||TESI_023650-RA||-1||CDS||2984086825||10572||90.7	19786852	19782514	2.900000e-33	574
1.6878	0.4071	a57266_PGA_scaffold10	PGA_scaffold10||19386907||19426546||TESI_020028-RA||-1||CDS||2983236402||3180||72.19	19426546	19386907	b57266_PGA_scaffold16	PGA_scaffold16||20090656||20093385||TESI_023663-RA||-1||CDS||2984086864||10585||72.19	20093385	20090656	8.000000e-137	621
0.5783	0.1220	a57266_PGA_scaffold10	PGA_scaffold10||19602622||19611280||TESI_020035-RA||-1||CDS||2983236423||3187||93.08	19611280	19602622	b57266_PGA_scaffold16	PGA_scaffold16||20102830||20121369||TESI_023664-RA||-1||CDS||2984086867||10586||93.08	20121369	20102830	6.300000e-118	671
0.3196	0.0596	a57266_PGA_scaffold10	PGA_scaffold10||19728282||19730411||TESI_020040-RA||1||CDS||2983236438||3192||88.37	19728282	19730411	b57266_PGA_scaffold16	PGA_scaffold16||20266337||20268510||TESI_023673-RA||1||CDS||2984086894||10595||88.37	20266337	20268510	1.000000e-250	721
0.6233	0.2143	a57266_PGA_scaffold10	PGA_scaffold10||19745396||19746679||TESI_020041-RA||-1||CDS||2983236441||3193||73.02	19746679	19745396	b57266_PGA_scaffold16	PGA_scaffold16||20274599||20281181||TESI_023674-RA||-1||CDS||2984086897||10596||73.02	20281181	20274599	7.500000e-59	771
0.4068	0.1229	a57266_PGA_scaffold10	PGA_scaffold10||19763054||19771661||TESI_020042-RA||1||CDS||2983236444||3194||82.67	19763054	19771661	b57266_PGA_scaffold16	PGA_scaffold16||20294732||20297821||TESI_023675-RA||1||CDS||2984086900||10597||82.67	20294732	20297821	3.600000e-85	821
0.2830	0.1645	a57266_PGA_scaffold10	PGA_scaffold10||19823264||19830397||TESI_020045-RA||-1||CDS||2983236453||3197||84.58	19830397	19823264	b57266_PGA_scaffold16	PGA_scaffold16||20477683||20480126||TESI_023682-RA||-1||CDS||2984086921||10604||84.58	20480126	20477683	2.300000e-132	871
0.2618	0.0867	a57266_PGA_scaffold10	PGA_scaffold10||19945968||19948642||TESI_020048-RA||1||CDS||2983236462||3200||88.73	19945968	19948642	b57266_PGA_scaffold16	PGA_scaffold16||20587066||20590122||TESI_023692-RA||1||CDS||2984086951||10614||88.73	20587066	20590122	1.000000e-250	921
0.5272	0.1976	a57266_PGA_scaffold10	PGA_scaffold10||19950760||19951778||TESI_020049-RA||-1||CDS||2983236465||3201||80.59	19951778	19950760	b57266_PGA_scaffold16	PGA_scaffold16||20591783||20592425||TESI_023693-RA||-1||CDS||2984086954||10615||80.59	20592425	20591783	1.300000e-79	971
0.5639	0.0827	a57266_PGA_scaffold10	PGA_scaffold10||19970273||19973048||TESI_020050-RA||1||CDS||2983236468||3202||84.37	19970273	19973048	b57266_PGA_scaffold16	PGA_scaffold16||20608339||20610364||TESI_023694-RA||1||CDS||2984086957||10616||84.37	20608339	20610364	1.000000e-250	1021
0.5787	0.2597	a57266_PGA_scaffold10	PGA_scaffold10||20161229||20184199||TESI_020060-RA||1||CDS||2983236498||3212||91.22	20161229	20184199	b57266_PGA_scaffold16	PGA_scaffold16||20764492||20768871||TESI_023703-RA||-1||CDS||2984086984||10625||91.22	20768871	20764492	1.700000e-106	1071
#2	647.0	a57266_PGA_scaffold10	b57266_PGA_scaffold16	f	13  Mean Ks:  0.5032	Mean Kn: 0.1936
#Ks	Kn	a<db_genome_id>_<chr>	chr1||start1||stop1||name1||strand1||type1||db_feature_id1||genome_order1||percent_id1	start1	stop1	b<db_genome_id>_<chr>	chr2||start2||stop2||name2||strand2||type2||db_feature_id2||genome_order2||percent_id2	start2	stop2	eval	block_score	GEVO_link
0.3311	0.0661	a57266_PGA_scaffold10	PGA_scaffold10||13053725||13061649||TESI_019761-RA||-1||CDS||2983235601||2913||91.21	13061649	13053725	b57266_PGA_scaffold16	PGA_scaffold16||28279954||28299920||TESI_023988-RA||-1||CDS||2984087839||10910||91.21	28299920	28279954	1.000000e-250	50
0.4910	0.0542	a57266_PGA_scaffold10	PGA_scaffold10||13117217||13119076||TESI_019762-RA||-1||CDS||2983235604||2914||91.21	13119076	13117217	b57266_PGA_scaffold16	PGA_scaffold16||28324168||28325484||TESI_023989-RA||1||CDS||2984087842||10911||91.21	28324168	28325484	7.500000e-156	100
0.3244	0.0986	a57266_PGA_scaffold10	PGA_scaffold10||13121249||13130069||TESI_019763-RA||-1||CDS||2983235607||2915||86.61	13130069	13121249	b57266_PGA_scaffold16	PGA_scaffold16||28329116||28331804||TESI_023990-RA||-1||CDS||2984087845||10912||86.61	28331804	28329116	1.000000e-250	150
0.2432	0.0311	a57266_PGA_scaffold10	PGA_scaffold10||13146473||13155167||TESI_019765-RA||1||CDS||2983235613||2917||92.03	13146473	13155167	b57266_PGA_scaffold16	PGA_scaffold16||28383771||28389255||TESI_023992-RA||1||CDS||2984087851||10914||92.03	28383771	28389255	1.000000e-250	200
1.0829	0.3989	a57266_PGA_scaffold10	PGA_scaffold10||13155986||13169979||TESI_019766-RA||1||CDS||2983235616||2918||92.35	13155986	13169979	b57266_PGA_scaffold16	PGA_scaffold16||28391519||28398998||TESI_023993-RA||1||CDS||2984087854||10915||92.35	28391519	28398998	1.000000e-132	250
0.8173	0.2838	a57266_PGA_scaffold10	PGA_scaffold10||13174375||13174927||TESI_019767-RA||1||CDS||2983235619||2919||87.36	13174375	13174927	b57266_PGA_scaffold16	PGA_scaffold16||28402292||28402832||TESI_023994-RA||1||CDS||2984087857||10916||87.36	28402292	28402832	4.600000e-56	300
0.6786	0.3093	a57266_PGA_scaffold10	PGA_scaffold10||13182455||13189314||TESI_019768-RA||1||CDS||2983235622||2920||81.96	13182455	13189314	b57266_PGA_scaffold16	PGA_scaffold16||28415130||28416285||TESI_023995-RA||1||CDS||2984087860||10917||81.96	28415130	28416285	1.700000e-110	350
0.9357	0.7556	a57266_PGA_scaffold10	PGA_scaffold10||13266568||13269425||TESI_019773-RA||-1||CDS||2983235637||2925||85.19	13269425	13266568	b57266_PGA_scaffold16	PGA_scaffold16||28447043||28449910||TESI_023997-RA||-1||CDS||2984087866||10919||85.19	28449910	28447043	1.300000e-125	400
0.3415	0.0390	a57266_PGA_scaffold10	PGA_scaffold10||13352891||13359887||TESI_019776-RA||1||CDS||2983235646||2928||90.78	13352891	13359887	b57266_PGA_scaffold16	PGA_scaffold16||28550614||28555346||TESI_024002-RA||1||CDS||2984087881||10924||90.78	28550614	28555346	1.000000e-250	450
0.3793	0.0606	a57266_PGA_scaffold10	PGA_scaffold10||13470673||13471785||TESI_019791-RA||1||CDS||2983235691||2943||90.12	13470673	13471785	b57266_PGA_scaffold16	PGA_scaffold16||28649935||28669706||TESI_024006-RA||1||CDS||2984087893||10928||90.12	28649935	28669706	1.000000e-250	497
0.3880	0.1683	a57266_PGA_scaffold10	PGA_scaffold10||13508500||13525659||TESI_019793-RA||-1||CDS||2983235697||2945||90.1	13525659	13508500	b57266_PGA_scaffold16	PGA_scaffold16||28698282||28713611||TESI_024007-RA||-1||CDS||2984087896||10929||90.1	28713611	28698282	1.000000e-250	547
0.2915	0.1021	a57266_PGA_scaffold10	PGA_scaffold10||13587494||13593399||TESI_019794-RA||-1||CDS||2983235700||2946||86.83	13593399	13587494	b57266_PGA_scaffold16	PGA_scaffold16||28799170||28804869||TESI_024011-RA||-1||CDS||2984087908||10933||86.83	28804869	28799170	7.700000e-191	597
0.2371	0.1492	a57266_PGA_scaffold10	PGA_scaffold10||13606177||13613067||TESI_019795-RA||-1||CDS||2983235703||2947||84.69	13613067	13606177	b57266_PGA_scaffold16	PGA_scaffold16||28808366||28811413||TESI_024012-RA||-1||CDS||2984087911||10934||84.69	28811413	28808366	1.000000e-250	647
#3	635.0	a57266_PGA_scaffold10	b57266_PGA_scaffold16	f	13  Mean Ks:  0.7821	Mean Kn: 0.2809
#Ks	Kn	a<db_genome_id>_<chr>	chr1||start1||stop1||name1||strand1||type1||db_feature_id1||genome_order1||percent_id1	start1	stop1	b<db_genome_id>_<chr>	chr2||start2||stop2||name2||strand2||type2||db_feature_id2||genome_order2||percent_id2	start2	stop2	eval	block_score	GEVO_link
0.3546	0.0985	a57266_PGA_scaffold10	PGA_scaffold10||21802041||21806645||TESI_020124-RA||1||CDS||2983236690||3276||96.46	21802041	21806645	b57266_PGA_scaffold16	PGA_scaffold16||16774049||16779346||TESI_023516-RA||-1||CDS||2984086423||10438||96.46	16779346	16774049	1.000000e-250	50
2.0843	0.3381	a57266_PGA_scaffold10	PGA_scaffold10||22008088||22009941||TESI_020128-RA||1||CDS||2983236702||3280||70.51	22008088	22009941	b57266_PGA_scaffold16	PGA_scaffold16||17054476||17068920||TESI_023530-RA||-1||CDS||2984086465||10452||70.51	17068920	17054476	1.000000e-250	97
1.9989	0.7586	a57266_PGA_scaffold10	PGA_scaffold10||22106305||22121783||TESI_020130-RA||-1||CDS||2983236708||3282||87.83	22121783	22106305	b57266_PGA_scaffold16	PGA_scaffold16||17470522||17478126||TESI_023544-RA||-1||CDS||2984086507||10466||87.83	17478126	17470522	8.700000e-70	144
0.3380	0.1401	a57266_PGA_scaffold10	PGA_scaffold10||22155282||22174248||TESI_020131-RA||-1||CDS||2983236711||3283||85.41	22174248	22155282	b57266_PGA_scaffold16	PGA_scaffold16||17489201||17494610||TESI_023546-RA||-1||CDS||2984086513||10468||85.41	17494610	17489201	1.000000e-250	194
1.0757	0.3171	a57266_PGA_scaffold10	PGA_scaffold10||22188227||22194374||TESI_020134-RA||-1||CDS||2983236720||3286||69.25	22194374	22188227	b57266_PGA_scaffold16	PGA_scaffold16||17526262||17527653||TESI_023547-RA||1||CDS||2984086516||10469||69.25	17526262	17527653	6.600000e-235	244
0.2897	0.0803	a57266_PGA_scaffold10	PGA_scaffold10||22351651||22353986||TESI_020146-RA||-1||CDS||2983236756||3298||84.95	22353986	22351651	b57266_PGA_scaffold16	PGA_scaffold16||17599072||17601388||TESI_023552-RA||-1||CDS||2984086531||10474||84.95	17601388	17599072	1.000000e-250	291
0.2751	0.0786	a57266_PGA_scaffold10	PGA_scaffold10||22421216||22430369||TESI_020149-RA||1||CDS||2983236765||3301||89.63	22421216	22430369	b57266_PGA_scaffold16	PGA_scaffold16||17738642||17744019||TESI_023558-RA||1||CDS||2984086549||10480||89.63	17738642	17744019	3.900000e-245	341
0.3565	0.2090	a57266_PGA_scaffold10	PGA_scaffold10||22440663||22442432||TESI_020150-RA||-1||CDS||2983236768||3302||85.45	22442432	22440663	b57266_PGA_scaffold16	PGA_scaffold16||17749305||17750861||TESI_023559-RA||-1||CDS||2984086552||10481||85.45	17750861	17749305	4.400000e-81	391
1.0808	0.4570	a57266_PGA_scaffold10	PGA_scaffold10||22475521||22484134||TESI_020151-RA||-1||CDS||2983236771||3303||89.26	22484134	22475521	b57266_PGA_scaffold16	PGA_scaffold16||17764063||17777210||TESI_023560-RA||-1||CDS||2984086555||10482||89.26	17777210	17764063	6.500000e-179	441
0.3216	0.0730	a57266_PGA_scaffold10	PGA_scaffold10||22506930||22511974||TESI_020152-RA||-1||CDS||2983236774||3304||85.33	22511974	22506930	b57266_PGA_scaffold16	PGA_scaffold16||17780754||17789647||TESI_023561-RA||-1||CDS||2984086558||10483||85.33	17789647	17780754	1.300000e-171	491
0.6883	0.5139	a57266_PGA_scaffold10	PGA_scaffold10||22555890||22556872||TESI_020157-RA||-1||CDS||2983236789||3309||81.37	22556872	22555890	b57266_PGA_scaffold16	PGA_scaffold16||17804436||17805976||TESI_023563-RA||-1||CDS||2984086564||10485||81.37	17805976	17804436	3.000000e-45	535
0.6711	0.3601	a57266_PGA_scaffold10	PGA_scaffold10||22721761||22730689||TESI_020159-RA||1||CDS||2983236795||3311||92.36	22721761	22730689	b57266_PGA_scaffold16	PGA_scaffold16||17902113||17913203||TESI_023564-RA||1||CDS||2984086567||10486||92.36	17902113	17913203	1.300000e-172	585
0.6331	0.2278	a57266_PGA_scaffold10	PGA_scaffold10||22833376||22834881||TESI_020162-RA||-1||CDS||2983236804||3314||77.25	22834881	22833376	b57266_PGA_scaffold16	PGA_scaffold16||18036141||18037460||TESI_023570-RA||-1||CDS||2984086585||10492||77.25	18037460	18036141	3.300000e-161	635
#4	577.0	a57266_PGA_scaffold10	b57266_PGA_scaffold16	f	13  Mean Ks:  11.7879	Mean Kn: 0.2848
#Ks	Kn	a<db_genome_id>_<chr>	chr1||start1||stop1||name1||strand1||type1||db_feature_id1||genome_order1||percent_id1	start1	stop1	b<db_genome_id>_<chr>	chr2||start2||stop2||name2||strand2||type2||db_feature_id2||genome_order2||percent_id2	start2	stop2	eval	block_score	GEVO_link
71.0062	1.0548	a57266_PGA_scaffold10	PGA_scaffold10||24007436||24022696||TESI_020203-RA||1||CDS||2983236927||3355||75.0	24007436	24022696	b57266_PGA_scaffold16	PGA_scaffold16||13604490||13632313||TESI_023409-RA||-1||CDS||2984086102||10331||75.0	13632313	13604490	1.700000e-10	9
0.3020	0.0674	a57266_PGA_scaffold10	PGA_scaffold10||24224533||24226176||TESI_020210-RA||-1||CDS||2983236948||3362||91.75	24226176	24224533	b57266_PGA_scaffold16	PGA_scaffold16||14239324||14248334||TESI_023428-RA||-1||CDS||2984086159||10350||91.75	14248334	14239324	8.500000e-240	56
0.3021	0.0467	a57266_PGA_scaffold10	PGA_scaffold10||24329867||24335290||TESI_020215-RA||-1||CDS||2983236963||3367||90.26	24335290	24329867	b57266_PGA_scaffold16	PGA_scaffold16||14260617||14265843||TESI_023430-RA||-1||CDS||2984086165||10352||90.26	14265843	14260617	1.000000e-250	106
0.3707	0.1567	a57266_PGA_scaffold10	PGA_scaffold10||24353400||24354585||TESI_020216-RA||-1||CDS||2983236966||3368||83.24	24354585	24353400	b57266_PGA_scaffold16	PGA_scaffold16||14283489||14284701||TESI_023431-RA||-1||CDS||2984086168||10353||83.24	14284701	14283489	1.400000e-206	156
0.4999	0.2344	a57266_PGA_scaffold10	PGA_scaffold10||24705495||24722529||TESI_020228-RA||1||CDS||2983237002||3380||86.7	24705495	24722529	b57266_PGA_scaffold16	PGA_scaffold16||14792108||14799677||TESI_023449-RA||1||CDS||2984086222||10371||86.7	14792108	14799677	1.000000e-250	203
0.3430	0.1674	a57266_PGA_scaffold10	PGA_scaffold10||24743331||24759557||TESI_020229-RA||1||CDS||2983237005||3381||80.82	24743331	24759557	b57266_PGA_scaffold16	PGA_scaffold16||14833966||14853636||TESI_023451-RA||1||CDS||2984086228||10373||80.82	14833966	14853636	1.000000e-250	253
0.5205	0.1316	a57266_PGA_scaffold10	PGA_scaffold10||24966639||24972372||TESI_020231-RA||1||CDS||2983237011||3383||85.44	24966639	24972372	b57266_PGA_scaffold16	PGA_scaffold16||14966882||14972202||TESI_023455-RA||1||CDS||2984086240||10377||85.44	14966882	14972202	1.000000e-250	303
77.5796	1.3872	a57266_PGA_scaffold10	PGA_scaffold10||25022712||25051013||TESI_020232-RA||-1||CDS||2983237014||3384||91.43	25051013	25022712	b57266_PGA_scaffold16	PGA_scaffold16||15059167||15063373||TESI_023458-RA||-1||CDS||2984086249||10380||91.43	15063373	15059167	4.600000e-25	327
0.7485	0.1788	a57266_PGA_scaffold10	PGA_scaffold10||25321455||25324561||TESI_020235-RA||1||CDS||2983237023||3387||95.72	25321455	25324561	b57266_PGA_scaffold16	PGA_scaffold16||15260375||15271640||TESI_023465-RA||1||CDS||2984086270||10387||95.72	15260375	15271640	2.800000e-75	377
0.3935	0.0092	a57266_PGA_scaffold10	PGA_scaffold10||25360829||25362284||TESI_020236-RA||-1||CDS||2983237026||3388||92.04	25362284	25360829	b57266_PGA_scaffold16	PGA_scaffold16||15330682||15332122||TESI_023467-RA||-1||CDS||2984086276||10389||92.04	15332122	15330682	1.000000e-250	427
0.3163	0.0816	a57266_PGA_scaffold10	PGA_scaffold10||25428560||25434716||TESI_020239-RA||1||CDS||2983237035||3391||91.9	25428560	25434716	b57266_PGA_scaffold16	PGA_scaffold16||15431892||15440329||TESI_023473-RA||1||CDS||2984086294||10395||91.9	15431892	15440329	1.000000e-250	477
0.3712	0.0949	a57266_PGA_scaffold10	PGA_scaffold10||25458451||25461069||TESI_020240-RA||1||CDS||2983237038||3392||86.04	25458451	25461069	b57266_PGA_scaffold16	PGA_scaffold16||15472114||15474872||TESI_023474-RA||1||CDS||2984086297||10396||86.04	15472114	15474872	4.600000e-210	527
0.4898	0.0918	a57266_PGA_scaffold10	PGA_scaffold10||25472749||25473486||TESI_020241-RA||-1||CDS||2983237041||3393||84.76	25473486	25472749	b57266_PGA_scaffold16	PGA_scaffold16||15476214||15477932||TESI_023475-RA||-1||CDS||2984086300||10397||84.76	15477932	15476214	6.200000e-152	577
#1	948.0	a57266_PGA_scaffold10	b57266_PGA_scaffold16	r	20  Mean Ks:  2.5042	Mean Kn: 0.2272
#Ks	Kn	a<db_genome_id>_<chr>	chr1||start1||stop1||name1||strand1||type1||db_feature_id1||genome_order1||percent_id1	start1	stop1	b<db_genome_id>_<chr>	chr2||start2||stop2||name2||strand2||type2||db_feature_id2||genome_order2||percent_id2	start2	stop2	eval	block_score	GEVO_link
6.8462	0.7537	a57266_PGA_scaffold10	PGA_scaffold10||20157924||20159392||TESI_020059-RA||-1||CDS||2983236495||3211||64.47	20159392	20157924	b57266_PGA_scaffold16	PGA_scaffold16||24773763||24777509||TESI_023827-RA||1||CDS||2984087356||10749||64.47	24773763	24777509	2.500000e-11	10
0.2278	0.0230	a57266_PGA_scaffold10	PGA_scaffold10||20390299||20396673||TESI_020070-RA||1||CDS||2983236528||3222||93.33	20390299	20396673	b57266_PGA_scaffold16	PGA_scaffold16||24671070||24683932||TESI_023819-RA||-1||CDS||2984087332||10741||93.33	24683932	24671070	6.400000e-239	57
0.8404	0.4123	a57266_PGA_scaffold10	PGA_scaffold10||20455535||20460767||TESI_020073-RA||-1||CDS||2983236537||3225||94.93	20460767	20455535	b57266_PGA_scaffold16	PGA_scaffold16||24559761||24569154||TESI_023812-RA||1||CDS||2984087311||10734||94.93	24559761	24569154	8.900000e-186	107
0.4651	0.2061	a57266_PGA_scaffold10	PGA_scaffold10||20551719||20559681||TESI_020078-RA||1||CDS||2983236552||3230||84.22	20551719	20559681	b57266_PGA_scaffold16	PGA_scaffold16||24258567||24264801||TESI_023800-RA||-1||CDS||2984087275||10722||84.22	24264801	24258567	1.000000e-250	154
0.2715	0.0945	a57266_PGA_scaffold10	PGA_scaffold10||20727017||20727344||TESI_020085-RA||-1||CDS||2983236573||3237||84.36	20727344	20727017	b57266_PGA_scaffold16	PGA_scaffold16||24224869||24225207||TESI_023798-RA||1||CDS||2984087269||10720||84.36	24224869	24225207	8.000000e-72	204
0.4036	0.0895	a57266_PGA_scaffold10	PGA_scaffold10||20857882||20861139||TESI_020088-RA||1||CDS||2983236582||3240||87.37	20857882	20861139	b57266_PGA_scaffold16	PGA_scaffold16||24136404||24139729||TESI_023796-RA||1||CDS||2984087263||10718||87.37	24136404	24139729	1.000000e-250	254
0.4708	0.0918	a57266_PGA_scaffold10	PGA_scaffold10||20891416||20904702||TESI_020090-RA||1||CDS||2983236588||3242||90.84	20891416	20904702	b57266_PGA_scaffold16	PGA_scaffold16||23924536||23935659||TESI_023786-RA||-1||CDS||2984087233||10708||90.84	23935659	23924536	1.000000e-250	304
0.3375	0.0507	a57266_PGA_scaffold10	PGA_scaffold10||20905880||20908387||TESI_020091-RA||-1||CDS||2983236591||3243||88.87	20908387	20905880	b57266_PGA_scaffold16	PGA_scaffold16||23920613||23923183||TESI_023785-RA||1||CDS||2984087230||10707||88.87	23920613	23923183	1.000000e-250	354
0.9601	0.5195	a57266_PGA_scaffold10	PGA_scaffold10||20954502||20958141||TESI_020092-RA||-1||CDS||2983236594||3244||83.41	20958141	20954502	b57266_PGA_scaffold16	PGA_scaffold16||23889951||23893473||TESI_023784-RA||1||CDS||2984087227||10706||83.41	23889951	23893473	1.000000e-250	404
0.2588	0.0753	a57266_PGA_scaffold10	PGA_scaffold10||20996605||21002304||TESI_020093-RA||1||CDS||2983236597||3245||93.28	20996605	21002304	b57266_PGA_scaffold16	PGA_scaffold16||23860104||23865923||TESI_023782-RA||-1||CDS||2984087221||10704||93.28	23865923	23860104	1.000000e-250	454
0.3223	0.0988	a57266_PGA_scaffold10	PGA_scaffold10||21005630||21023169||TESI_020094-RA||-1||CDS||2983236600||3246||91.57	21023169	21005630	b57266_PGA_scaffold16	PGA_scaffold16||23839061||23852403||TESI_023781-RA||1||CDS||2984087218||10703||91.57	23839061	23852403	1.300000e-159	504
3.8043	0.6155	a57266_PGA_scaffold10	PGA_scaffold10||21028139||21061016||TESI_020095-RA||-1||CDS||2983236603||3247||91.1	21061016	21028139	b57266_PGA_scaffold16	PGA_scaffold16||23800148||23803177||TESI_023779-RA||-1||CDS||2984087212||10701||91.1	23803177	23800148	5.800000e-48	551
0.3108	0.1207	a57266_PGA_scaffold10	PGA_scaffold10||21106603||21122956||TESI_020097-RA||1||CDS||2983236609||3249||89.06	21106603	21122956	b57266_PGA_scaffold16	PGA_scaffold16||23676797||23693112||TESI_023776-RA||-1||CDS||2984087203||10698||89.06	23693112	23676797	1.000000e-250	601
0.1801	0.0383	a57266_PGA_scaffold10	PGA_scaffold10||21163310||21192626||TESI_020101-RA||-1||CDS||2983236621||3253||93.48	21192626	21163310	b57266_PGA_scaffold16	PGA_scaffold16||23633105||23654492||TESI_023774-RA||1||CDS||2984087197||10696||93.48	23633105	23654492	1.000000e-250	651
0.5607	0.1291	a57266_PGA_scaffold10	PGA_scaffold10||21235277||21236296||TESI_020102-RA||1||CDS||2983236624||3254||82.0	21235277	21236296	b57266_PGA_scaffold16	PGA_scaffold16||23566046||23567081||TESI_023770-RA||-1||CDS||2984087185||10692||82.0	23567081	23566046	7.700000e-239	701
0.4751	0.1560	a57266_PGA_scaffold10	PGA_scaffold10||21262173||21266569||TESI_020103-RA||-1||CDS||2983236627||3255||91.11	21266569	21262173	b57266_PGA_scaffold16	PGA_scaffold16||23552594||23557418||TESI_023769-RA||1||CDS||2984087182||10691||91.11	23552594	23557418	6.700000e-167	751
0.5296	0.3047	a57266_PGA_scaffold10	PGA_scaffold10||21348947||21356863||TESI_020105-RA||1||CDS||2983236633||3257||90.48	21348947	21356863	b57266_PGA_scaffold16	PGA_scaffold16||23290972||23302181||TESI_023758-RA||-1||CDS||2984087149||10680||90.48	23302181	23290972	1.700000e-171	798
0.2652	0.0868	a57266_PGA_scaffold10	PGA_scaffold10||21377061||21381464||TESI_020106-RA||1||CDS||2983236636||3258||88.03	21377061	21381464	b57266_PGA_scaffold16	PGA_scaffold16||23273477||23277163||TESI_023756-RA||-1||CDS||2984087143||10678||88.03	23277163	23273477	1.000000e-250	848
0.5427	0.0488	a57266_PGA_scaffold10	PGA_scaffold10||21399751||21402286||TESI_020107-RA||-1||CDS||2983236639||3259||91.85	21402286	21399751	b57266_PGA_scaffold16	PGA_scaffold16||23245533||23250015||TESI_023754-RA||1||CDS||2984087137||10676||91.85	23245533	23250015	5.500000e-222	898
32.0110	0.6281	a57266_PGA_scaffold10	PGA_scaffold10||21444543||21447831||TESI_020109-RA||-1||CDS||2983236645||3261||83.6	21447831	21444543	b57266_PGA_scaffold16	PGA_scaffold16||23224538||23228151||TESI_023753-RA||1||CDS||2984087134||10675||83.6	23224538	23228151	1.000000e-250	948
#2	533.0	a57266_PGA_scaffold10	b57266_PGA_scaffold16	r	12  Mean Ks:  8.0946	Mean Kn: 0.3359
#Ks	Kn	a<db_genome_id>_<chr>	chr1||start1||stop1||name1||strand1||type1||db_feature_id1||genome_order1||percent_id1	start1	stop1	b<db_genome_id>_<chr>	chr2||start2||stop2||name2||strand2||type2||db_feature_id2||genome_order2||percent_id2	start2	stop2	eval	block_score	GEVO_link
70.9498	1.0814	a57266_PGA_scaffold10	PGA_scaffold10||13463948||13468573||TESI_019790-RA||1||CDS||2983235688||2942||72.73	13463948	13468573	b57266_PGA_scaffold16	PGA_scaffold16||33273622||33325483||TESI_024108-RA||1||CDS||2984088199||11030||72.73	33273622	33325483	6.100000e-10	9
5.7649	1.1238	a57266_PGA_scaffold10	PGA_scaffold10||13497921||13500124||TESI_019792-RA||-1||CDS||2983235694||2944||63.35	13500124	13497921	b57266_PGA_scaffold16	PGA_scaffold16||30496138||30498390||TESI_024090-RA||1||CDS||2984088145||11012||63.35	30496138	30498390	4.100000e-31	36
0.3425	0.0806	a57266_PGA_scaffold10	PGA_scaffold10||13659812||13666106||TESI_019798-RA||-1||CDS||2983235712||2950||86.48	13666106	13659812	b57266_PGA_scaffold16	PGA_scaffold16||29873008||29879079||TESI_024082-RA||1||CDS||2984088121||11004||86.48	29873008	29879079	1.000000e-250	86
0.3039	0.0893	a57266_PGA_scaffold10	PGA_scaffold10||13747831||13758718||TESI_019801-RA||1||CDS||2983235721||2953||87.87	13747831	13758718	b57266_PGA_scaffold16	PGA_scaffold16||29835779||29845844||TESI_024079-RA||-1||CDS||2984088112||11001||87.87	29845844	29835779	1.000000e-250	136
0.2487	0.0033	a57266_PGA_scaffold10	PGA_scaffold10||13760481||13766038||TESI_019802-RA||1||CDS||2983235724||2954||94.39	13760481	13766038	b57266_PGA_scaffold16	PGA_scaffold16||29814760||29817006||TESI_024077-RA||-1||CDS||2984088106||10999||94.39	29817006	29814760	3.600000e-123	186
0.2595	0.0802	a57266_PGA_scaffold10	PGA_scaffold10||13795960||13801562||TESI_019804-RA||1||CDS||2983235730||2956||90.33	13795960	13801562	b57266_PGA_scaffold16	PGA_scaffold16||29783123||29797371||TESI_024076-RA||-1||CDS||2984088103||10998||90.33	29797371	29783123	1.000000e-250	236
0.2011	0.0390	a57266_PGA_scaffold10	PGA_scaffold10||13838958||13842053||TESI_019805-RA||1||CDS||2983235733||2957||90.82	13838958	13842053	b57266_PGA_scaffold16	PGA_scaffold16||29752586||29762174||TESI_024073-RA||-1||CDS||2984088094||10995||90.82	29762174	29752586	1.000000e-250	286
0.5755	0.2659	a57266_PGA_scaffold10	PGA_scaffold10||13849875||13857884||TESI_019807-RA||-1||CDS||2983235739||2959||84.85	13857884	13849875	b57266_PGA_scaffold16	PGA_scaffold16||29715298||29722495||TESI_024069-RA||1||CDS||2984088082||10991||84.85	29715298	29722495	1.000000e-250	336
2.8195	0.2634	a57266_PGA_scaffold10	PGA_scaffold10||13880417||13881801||TESI_019810-RA||1||CDS||2983235748||2962||88.09	13880417	13881801	b57266_PGA_scaffold16	PGA_scaffold16||29700172||29701004||TESI_024068-RA||-1||CDS||2984088079||10990||88.09	29701004	29700172	8.500000e-207	386
0.2776	0.0411	a57266_PGA_scaffold10	PGA_scaffold10||13972952||13987204||TESI_019812-RA||-1||CDS||2983235754||2964||90.56	13987204	13972952	b57266_PGA_scaffold16	PGA_scaffold16||29593567||29607438||TESI_024062-RA||1||CDS||2984088061||10984||90.56	29593567	29607438	1.000000e-250	436
0.3754	0.1311	a57266_PGA_scaffold10	PGA_scaffold10||14070505||14071580||TESI_019819-RA||-1||CDS||2983235775||2971||81.0	14071580	14070505	b57266_PGA_scaffold16	PGA_scaffold16||29533728||29535012||TESI_024058-RA||1||CDS||2984088049||10980||81.0	29533728	29535012	1.000000e-250	486
15.0163	0.8317	a57266_PGA_scaffold10	PGA_scaffold10||14249783||14253646||TESI_019827-RA||1||CDS||2983235799||2979||72.84	14249783	14253646	b57266_PGA_scaffold16	PGA_scaffold16||29185008||29205770||TESI_024041-RA||1||CDS||2984087998||10963||72.84	29185008	29205770	7.000000e-58	533
#3	500.0	a57266_PGA_scaffold10	b57266_PGA_scaffold16	r	10  Mean Ks:  7.3033	Mean Kn: 0.2975
#Ks	Kn	a<db_genome_id>_<chr>	chr1||start1||stop1||name1||strand1||type1||db_feature_id1||genome_order1||percent_id1	start1	stop1	b<db_genome_id>_<chr>	chr2||start2||stop2||name2||strand2||type2||db_feature_id2||genome_order2||percent_id2	start2	stop2	eval	block_score	GEVO_link
0.3938	0.0938	a57266_PGA_scaffold10	PGA_scaffold10||15667864||15675925||TESI_019886-RA||1||CDS||2983235976||3038||91.1	15667864	15675925	b57266_PGA_scaffold16	PGA_scaffold16||29408541||29435491||TESI_024053-RA||-1||CDS||2984088034||10975||91.1	29435491	29408541	1.000000e-250	50
0.3279	0.0351	a57266_PGA_scaffold10	PGA_scaffold10||15680588||15686324||TESI_019887-RA||1||CDS||2983235979||3039||91.54	15680588	15686324	b57266_PGA_scaffold16	PGA_scaffold16||29332962||29337043||TESI_024050-RA||-1||CDS||2984088025||10972||91.54	29337043	29332962	1.000000e-250	100
0.4033	0.0962	a57266_PGA_scaffold10	PGA_scaffold10||15727704||15728877||TESI_019889-RA||1||CDS||2983235985||3041||86.6	15727704	15728877	b57266_PGA_scaffold16	PGA_scaffold16||29252759||29254043||TESI_024043-RA||-1||CDS||2984088004||10965||86.6	29254043	29252759	1.100000e-110	150
1.2876	0.4646	a57266_PGA_scaffold10	PGA_scaffold10||15893401||15899378||TESI_019893-RA||1||CDS||2983235997||3045||87.61	15893401	15899378	b57266_PGA_scaffold16	PGA_scaffold16||29154061||29160814||TESI_024038-RA||-1||CDS||2984087989||10960||87.61	29160814	29154061	8.800000e-68	200
2.1092	0.5651	a57266_PGA_scaffold10	PGA_scaffold10||15909968||15914364||TESI_019894-RA||1||CDS||2983236000||3046||90.99	15909968	15914364	b57266_PGA_scaffold16	PGA_scaffold16||29145897||29148414||TESI_024037-RA||-1||CDS||2984087986||10959||90.99	29148414	29145897	1.800000e-81	250
0.4782	0.2789	a57266_PGA_scaffold10	PGA_scaffold10||15921078||15925980||TESI_019895-RA||-1||CDS||2983236003||3047||93.24	15925980	15921078	b57266_PGA_scaffold16	PGA_scaffold16||29127790||29129490||TESI_024034-RA||1||CDS||2984087977||10956||93.24	29127790	29129490	2.000000e-106	300
0.3746	0.0480	a57266_PGA_scaffold10	PGA_scaffold10||15958442||15962042||TESI_019897-RA||-1||CDS||2983236009||3049||90.56	15962042	15958442	b57266_PGA_scaffold16	PGA_scaffold16||29097865||29100838||TESI_024031-RA||1||CDS||2984087968||10953||90.56	29097865	29100838	1.600000e-175	350
0.2453	0.0466	a57266_PGA_scaffold10	PGA_scaffold10||15970939||15979313||TESI_019898-RA||-1||CDS||2983236012||3050||92.18	15979313	15970939	b57266_PGA_scaffold16	PGA_scaffold16||29077548||29090086||TESI_024029-RA||1||CDS||2984087962||10951||92.18	29077548	29090086	1.000000e-250	400
0.4182	0.0893	a57266_PGA_scaffold10	PGA_scaffold10||16002190||16009815||TESI_019899-RA||1||CDS||2983236015||3051||86.29	16002190	16009815	b57266_PGA_scaffold16	PGA_scaffold16||28991311||29001588||TESI_024024-RA||-1||CDS||2984087947||10946||86.29	29001588	28991311	7.900000e-159	450
66.9953	1.2578	a57266_PGA_scaffold10	PGA_scaffold10||16056385||16059190||TESI_019901-RA||1||CDS||2983236021||3053||69.16	16056385	16059190	b57266_PGA_scaffold16	PGA_scaffold16||28867455||28878298||TESI_024017-RA||1||CDS||2984087926||10939||69.16	28867455	28878298	2.300000e-66	500
#4	497.0	a57266_PGA_scaffold10	b57266_PGA_scaffold16	r	10  Mean Ks:  6.9300	Mean Kn: 0.2968
#Ks	Kn	a<db_genome_id>_<chr>	chr1||start1||stop1||name1||strand1||type1||db_feature_id1||genome_order1||percent_id1	start1	stop1	b<db_genome_id>_<chr>	chr2||start2||stop2||name2||strand2||type2||db_feature_id2||genome_order2||percent_id2	start2	stop2	eval	block_score	GEVO_link
9.7354	1.1861	a57266_PGA_scaffold10	PGA_scaffold10||22521576||22530426||TESI_020153-RA||1||CDS||2983236777||3305||66.47	22521576	22530426	b57266_PGA_scaffold16	PGA_scaffold16||16508642||16526020||TESI_023508-RA||-1||CDS||2984086399||10430||66.47	16526020	16508642	7.600000e-69	50
55.9451	0.3919	a57266_PGA_scaffold10	PGA_scaffold10||23012020||23022318||TESI_020167-RA||1||CDS||2983236819||3319||70.54	23012020	23022318	b57266_PGA_scaffold16	PGA_scaffold16||16453209||16457665||TESI_023506-RA||-1||CDS||2984086393||10428||70.54	16457665	16453209	2.300000e-59	97
0.3956	0.0934	a57266_PGA_scaffold10	PGA_scaffold10||23046522||23047742||TESI_020168-RA||1||CDS||2983236822||3320||84.72	23046522	23047742	b57266_PGA_scaffold16	PGA_scaffold16||16336193||16337398||TESI_023504-RA||-1||CDS||2984086387||10426||84.72	16337398	16336193	1.000000e-250	147
1.0262	0.8106	a57266_PGA_scaffold10	PGA_scaffold10||23123175||23126917||TESI_020172-RA||1||CDS||2983236834||3324||83.46	23123175	23126917	b57266_PGA_scaffold16	PGA_scaffold16||16292323||16294182||TESI_023502-RA||-1||CDS||2984086381||10424||83.46	16294182	16292323	8.300000e-76	197
0.3685	0.1222	a57266_PGA_scaffold10	PGA_scaffold10||23159336||23160038||TESI_020174-RA||1||CDS||2983236840||3326||80.04	23159336	23160038	b57266_PGA_scaffold16	PGA_scaffold16||16179996||16181758||TESI_023497-RA||-1||CDS||2984086366||10419||80.04	16181758	16179996	4.700000e-116	247
0.3058	0.0630	a57266_PGA_scaffold10	PGA_scaffold10||23193854||23207273||TESI_020175-RA||1||CDS||2983236843||3327||90.08	23193854	23207273	b57266_PGA_scaffold16	PGA_scaffold16||16153639||16162569||TESI_023496-RA||1||CDS||2984086363||10418||90.08	16153639	16162569	1.000000e-250	297
0.5136	0.1645	a57266_PGA_scaffold10	PGA_scaffold10||23219010||23220523||TESI_020176-RA||1||CDS||2983236846||3328||83.8	23219010	23220523	b57266_PGA_scaffold16	PGA_scaffold16||16129787||16131135||TESI_023494-RA||-1||CDS||2984086357||10416||83.8	16131135	16129787	4.400000e-135	347
0.2333	0.0823	a57266_PGA_scaffold10	PGA_scaffold10||23381839||23392958||TESI_020179-RA||1||CDS||2983236855||3331||91.76	23381839	23392958	b57266_PGA_scaffold16	PGA_scaffold16||15941491||15947904||TESI_023491-RA||-1||CDS||2984086348||10413||91.76	15947904	15941491	1.000000e-250	397
0.4072	0.0276	a57266_PGA_scaffold10	PGA_scaffold10||23431023||23432424||TESI_020180-RA||-1||CDS||2983236858||3332||91.12	23432424	23431023	b57266_PGA_scaffold16	PGA_scaffold16||15860489||15862035||TESI_023487-RA||1||CDS||2984086336||10409||91.12	15860489	15862035	1.000000e-250	447
0.3696	0.0263	a57266_PGA_scaffold10	PGA_scaffold10||23470471||23471423||TESI_020182-RA||1||CDS||2983236864||3334||90.24	23470471	23471423	b57266_PGA_scaffold16	PGA_scaffold16||15804766||15807944||TESI_023484-RA||-1||CDS||2984086327||10406||90.24	15807944	15804766	2.400000e-234	497
#1	1289.0	a57266_PGA_scaffold10	b57266_PGA_scaffold19	f	27  Mean Ks:  6.9534	Mean Kn: 0.3384
#Ks	Kn	a<db_genome_id>_<chr>	chr1||start1||stop1||name1||strand1||type1||db_feature_id1||genome_order1||percent_id1	start1	stop1	b<db_genome_id>_<chr>	chr2||start2||stop2||name2||strand2||type2||db_feature_id2||genome_order2||percent_id2	start2	stop2	eval	block_score	GEVO_link
0.5389	0.1181	a57266_PGA_scaffold10	PGA_scaffold10||1929434||1930066||TESI_019242-RA||-1||CDS||2983234044||2394||82.92	1930066	1929434	b57266_PGA_scaffold19	PGA_scaffold19||1156212||1165662||TESI_027403-RA||-1||CDS||2984402495||13329||82.92	1165662	1156212	1.400000e-158	50
0.5145	0.2360	a57266_PGA_scaffold10	PGA_scaffold10||1946576||1947199||TESI_019243-RA||-1||CDS||2983234047||2395||81.48	1947199	1946576	b57266_PGA_scaffold19	PGA_scaffold19||1196073||1198155||TESI_027404-RA||-1||CDS||2984402498||13330||81.48	1198155	1196073	3.900000e-155	100
74.2671	1.1972	a57266_PGA_scaffold10	PGA_scaffold10||1953366||1956135||TESI_019244-RA||-1||CDS||2983234050||2396||80.5	1956135	1953366	b57266_PGA_scaffold19	PGA_scaffold19||1223458||1228695||TESI_027406-RA||-1||CDS||2984402504||13332||80.5	1228695	1223458	1.100000e-144	150
0.6736	0.3035	a57266_PGA_scaffold10	PGA_scaffold10||1982050||1984417||TESI_019245-RA||1||CDS||2983234053||2397||83.28	1982050	1984417	b57266_PGA_scaffold19	PGA_scaffold19||1325980||1330280||TESI_027412-RA||1||CDS||2984402522||13338||83.28	1325980	1330280	7.400000e-79	200
0.4135	0.1152	a57266_PGA_scaffold10	PGA_scaffold10||2002918||2005781||TESI_019246-RA||1||CDS||2983234056||2398||79.5	2002918	2005781	b57266_PGA_scaffold19	PGA_scaffold19||1332686||1336213||TESI_027413-RA||1||CDS||2984402525||13339||79.5	1332686	1336213	7.200000e-182	250
1.2342	0.2322	a57266_PGA_scaffold10	PGA_scaffold10||2058355||2059116||TESI_019248-RA||-1||CDS||2983234062||2400||69.44	2059116	2058355	b57266_PGA_scaffold19	PGA_scaffold19||1353837||1354094||TESI_027415-RA||-1||CDS||2984402531||13341||69.44	1354094	1353837	3.500000e-34	283
0.8914	0.2695	a57266_PGA_scaffold10	PGA_scaffold10||2202084||2206257||TESI_019255-RA||1||CDS||2983234083||2407||72.8	2202084	2206257	b57266_PGA_scaffold19	PGA_scaffold19||1428073||1430099||TESI_027419-RA||1||CDS||2984402543||13345||72.8	1428073	1430099	1.100000e-61	333
0.7800	0.1804	a57266_PGA_scaffold10	PGA_scaffold10||2214940||2216707||TESI_019256-RA||-1||CDS||2983234086||2408||86.46	2216707	2214940	b57266_PGA_scaffold19	PGA_scaffold19||1446822||1448422||TESI_027420-RA||-1||CDS||2984402546||13346||86.46	1448422	1446822	4.700000e-156	383
0.5613	0.1229	a57266_PGA_scaffold10	PGA_scaffold10||2317674||2319092||TESI_019259-RA||1||CDS||2983234095||2411||79.47	2317674	2319092	b57266_PGA_scaffold19	PGA_scaffold19||1515645||1517145||TESI_027423-RA||1||CDS||2984402555||13349||79.47	1515645	1517145	1.000000e-250	433
0.6197	0.2626	a57266_PGA_scaffold10	PGA_scaffold10||2336167||2338360||TESI_019260-RA||-1||CDS||2983234098||2412||79.26	2338360	2336167	b57266_PGA_scaffold19	PGA_scaffold19||1567811||1570023||TESI_027426-RA||-1||CDS||2984402564||13352||79.26	1570023	1567811	4.300000e-142	483
80.6816	1.3007	a57266_PGA_scaffold10	PGA_scaffold10||2472498||2472844||TESI_019269-RA||-1||CDS||2983234125||2421||89.34	2472844	2472498	b57266_PGA_scaffold19	PGA_scaffold19||1605180||1615039||TESI_027428-RA||-1||CDS||2984402570||13354||89.34	1615039	1605180	4.400000e-34	516
1.2059	0.5774	a57266_PGA_scaffold10	PGA_scaffold10||2490142||2490537||TESI_019272-RA||1||CDS||2983234134||2424||74.84	2490142	2490537	b57266_PGA_scaffold19	PGA_scaffold19||1638217||1638474||TESI_027429-RA||1||CDS||2984402573||13355||74.84	1638217	1638474	1.400000e-27	542
0.6150	0.1853	a57266_PGA_scaffold10	PGA_scaffold10||2509585||2512366||TESI_019274-RA||1||CDS||2983234140||2426||87.0	2509585	2512366	b57266_PGA_scaffold19	PGA_scaffold19||1684989||1688313||TESI_027431-RA||1||CDS||2984402579||13357||87.0	1684989	1688313	1.200000e-208	592
0.4904	0.1761	a57266_PGA_scaffold10	PGA_scaffold10||2537034||2553148||TESI_019276-RA||-1||CDS||2983234146||2428||79.2	2553148	2537034	b57266_PGA_scaffold19	PGA_scaffold19||1717093||1732385||TESI_027433-RA||-1||CDS||2984402585||13359||79.2	1732385	1717093	1.000000e-250	642
0.4395	0.0973	a57266_PGA_scaffold10	PGA_scaffold10||2579967||2591256||TESI_019279-RA||-1||CDS||2983234155||2431||83.19	2591256	2579967	b57266_PGA_scaffold19	PGA_scaffold19||1736462||1742131||TESI_027434-RA||-1||CDS||2984402588||13360||83.19	1742131	1736462	1.000000e-250	692
0.3728	0.0482	a57266_PGA_scaffold10	PGA_scaffold10||2635489||2644040||TESI_019280-RA||1||CDS||2983234158||2432||89.17	2635489	2644040	b57266_PGA_scaffold19	PGA_scaffold19||1768070||1779872||TESI_027435-RA||1||CDS||2984402591||13361||89.17	1768070	1779872	1.000000e-250	742
0.7535	0.2011	a57266_PGA_scaffold10	PGA_scaffold10||2658032||2658373||TESI_019281-RA||-1||CDS||2983234161||2433||87.31	2658373	2658032	b57266_PGA_scaffold19	PGA_scaffold19||1795329||1797449||TESI_027436-RA||-1||CDS||2984402594||13362||87.31	1797449	1795329	8.300000e-86	792
1.7325	0.4329	a57266_PGA_scaffold10	PGA_scaffold10||2886470||2887154||TESI_019285-RA||1||CDS||2983234173||2437||77.06	2886470	2887154	b57266_PGA_scaffold19	PGA_scaffold19||1850962||1851694||TESI_027439-RA||1||CDS||2984402603||13365||77.06	1850962	1851694	1.600000e-78	842
0.8421	0.1504	a57266_PGA_scaffold10	PGA_scaffold10||2941641||2943276||TESI_019291-RA||1||CDS||2983234191||2443||80.78	2941641	2943276	b57266_PGA_scaffold19	PGA_scaffold19||1891142||1892811||TESI_027440-RA||1||CDS||2984402606||13366||80.78	1891142	1892811	6.300000e-138	892
0.8123	0.2120	a57266_PGA_scaffold10	PGA_scaffold10||2980213||2984249||TESI_019295-RA||1||CDS||2983234203||2447||83.1	2980213	2984249	b57266_PGA_scaffold19	PGA_scaffold19||1906769||1913893||TESI_027441-RA||1||CDS||2984402609||13367||83.1	1906769	1913893	1.000000e-250	942
0.6356	0.0817	a57266_PGA_scaffold10	PGA_scaffold10||2990411||2990887||TESI_019296-RA||-1||CDS||2983234206||2448||84.66	2990887	2990411	b57266_PGA_scaffold19	PGA_scaffold19||1920264||1920758||TESI_027442-RA||-1||CDS||2984402612||13368||84.66	1920758	1920264	2.500000e-155	992
0.6303	0.1379	a57266_PGA_scaffold10	PGA_scaffold10||3002772||3008100||TESI_019297-RA||1||CDS||2983234209||2449||82.4	3002772	3008100	b57266_PGA_scaffold19	PGA_scaffold19||1926983||1935753||TESI_027443-RA||1||CDS||2984402615||13369||82.4	1926983	1935753	1.000000e-250	1042
0.6980	0.0997	a57266_PGA_scaffold10	PGA_scaffold10||3008905||3011693||TESI_019298-RA||-1||CDS||2983234212||2450||82.72	3011693	3008905	b57266_PGA_scaffold19	PGA_scaffold19||1937839||1940132||TESI_027444-RA||-1||CDS||2984402618||13370||82.72	1940132	1937839	2.800000e-122	1092
0.7978	0.2693	a57266_PGA_scaffold10	PGA_scaffold10||3026062||3027923||TESI_019299-RA||-1||CDS||2983234215||2451||72.14	3027923	3026062	b57266_PGA_scaffold19	PGA_scaffold19||1960242||1964360||TESI_027445-RA||-1||CDS||2984402621||13371||72.14	1964360	1960242	3.000000e-133	1142
1.2641	0.5439	a57266_PGA_scaffold10	PGA_scaffold10||3043920||3062081||TESI_019300-RA||1||CDS||2983234218||2452||83.73	3043920	3062081	b57266_PGA_scaffold19	PGA_scaffold19||1976228||1996416||TESI_027446-RA||1||CDS||2984402624||13372||83.73	1976228	1996416	2.100000e-186	1192
0.9856	0.4364	a57266_PGA_scaffold10	PGA_scaffold10||3087830||3088497||TESI_019301-RA||1||CDS||2983234221||2453||77.21	3087830	3088497	b57266_PGA_scaffold19	PGA_scaffold19||1999595||2000263||TESI_027447-RA||1||CDS||2984402627||13373||77.21	1999595	2000263	2.900000e-122	1242
14.2910	1.1500	a57266_PGA_scaffold10	PGA_scaffold10||3189293||3189904||TESI_019307-RA||1||CDS||2983234239||2459||84.46	3189293	3189904	b57266_PGA_scaffold19	PGA_scaffold19||2441929||2443377||TESI_027466-RA||-1||CDS||2984402684||13392||84.46	2443377	2441929	1.000000e-189	1289
#1	531.0	a57266_PGA_scaffold10	b57266_PGA_scaffold19	r	13  Mean Ks:  5.5077	Mean Kn: 0.4960
#Ks	Kn	a<db_genome_id>_<chr>	chr1||start1||stop1||name1||strand1||type1||db_feature_id1||genome_order1||percent_id1	start1	stop1	b<db_genome_id>_<chr>	chr2||start2||stop2||name2||strand2||type2||db_feature_id2||genome_order2||percent_id2	start2	stop2	eval	block_score	GEVO_link
1.2060	0.0391	a57266_PGA_scaffold10	PGA_scaffold10||29291||36091||TESI_019144-RA||1||CDS||2983233750||2296||83.77	29291	36091	b57266_PGA_scaffold19	PGA_scaffold19||17572761||17586090||TESI_028038-RA||-1||CDS||2984404400||13964||83.77	17586090	17572761	1.300000e-165	50
0.2747	0.1352	a57266_PGA_scaffold10	PGA_scaffold10||89125||91918||TESI_019146-RA||-1||CDS||2983233756||2298||85.59	91918	89125	b57266_PGA_scaffold19	PGA_scaffold19||17523281||17525763||TESI_028036-RA||1||CDS||2984404394||13962||85.59	17523281	17525763	1.000000e-250	100
0.6807	0.3272	a57266_PGA_scaffold10	PGA_scaffold10||102667||107192||TESI_019147-RA||-1||CDS||2983233759||2299||88.74	107192	102667	b57266_PGA_scaffold19	PGA_scaffold19||17474965||17484404||TESI_028033-RA||1||CDS||2984404385||13959||88.74	17474965	17484404	3.300000e-69	150
0.6247	0.3308	a57266_PGA_scaffold10	PGA_scaffold10||139230||140772||TESI_019148-RA||1||CDS||2983233762||2300||87.22	139230	140772	b57266_PGA_scaffold19	PGA_scaffold19||17456216||17457801||TESI_028032-RA||-1||CDS||2984404382||13958||87.22	17457801	17456216	7.700000e-103	200
0.6461	0.2833	a57266_PGA_scaffold10	PGA_scaffold10||164311||169168||TESI_019149-RA||1||CDS||2983233765||2301||91.35	164311	169168	b57266_PGA_scaffold19	PGA_scaffold19||17420088||17426450||TESI_028029-RA||-1||CDS||2984404373||13955||91.35	17426450	17420088	1.100000e-155	250
0.4446	0.2690	a57266_PGA_scaffold10	PGA_scaffold10||170848||185380||TESI_019150-RA||-1||CDS||2983233768||2302||83.2	185380	170848	b57266_PGA_scaffold19	PGA_scaffold19||17404323||17417667||TESI_028028-RA||1||CDS||2984404370||13954||83.2	17404323	17417667	1.000000e-250	300
2.9462	2.2041	a57266_PGA_scaffold10	PGA_scaffold10||293601||305293||TESI_019158-RA||1||CDS||2983233792||2310||67.72	293601	305293	b57266_PGA_scaffold19	PGA_scaffold19||17335132||17336070||TESI_028022-RA||-1||CDS||2984404352||13948||67.72	17336070	17335132	4.500000e-17	316
0.2239	0.0617	a57266_PGA_scaffold10	PGA_scaffold10||332231||333728||TESI_019163-RA||1||CDS||2983233807||2315||91.42	332231	333728	b57266_PGA_scaffold19	PGA_scaffold19||17318737||17320061||TESI_028020-RA||-1||CDS||2984404346||13946||91.42	17320061	17318737	2.100000e-114	366
0.8194	0.4725	a57266_PGA_scaffold10	PGA_scaffold10||351582||352379||TESI_019165-RA||1||CDS||2983233813||2317||89.69	351582	352379	b57266_PGA_scaffold19	PGA_scaffold19||17299422||17299814||TESI_028019-RA||-1||CDS||2984404343||13945||89.69	17299814	17299422	1.200000e-27	392
0.5240	0.1125	a57266_PGA_scaffold10	PGA_scaffold10||390996||393928||TESI_019167-RA||1||CDS||2983233819||2319||84.9	390996	393928	b57266_PGA_scaffold19	PGA_scaffold19||17277745||17284269||TESI_028018-RA||-1||CDS||2984404340||13944||84.9	17284269	17277745	1.500000e-240	442
59.9693	0.9185	a57266_PGA_scaffold10	PGA_scaffold10||396122||397099||TESI_019168-RA||-1||CDS||2983233822||2320||78.4	397099	396122	b57266_PGA_scaffold19	PGA_scaffold19||17216428||17231905||TESI_028016-RA||-1||CDS||2984404334||13942||78.4	17231905	17216428	3.400000e-21	462
0.2979	0.1063	a57266_PGA_scaffold10	PGA_scaffold10||400707||404957||TESI_019169-RA||1||CDS||2983233825||2321||85.83	400707	404957	b57266_PGA_scaffold19	PGA_scaffold19||17206971||17210478||TESI_028015-RA||-1||CDS||2984404331||13941||85.83	17210478	17206971	1.000000e-250	512
2.9428	1.1874	a57266_PGA_scaffold10	PGA_scaffold10||414319||426022||TESI_019170-RA||-1||CDS||2983233828||2322||81.15	426022	414319	b57266_PGA_scaffold19	PGA_scaffold19||17127665||17128311||TESI_028010-RA||1||CDS||2984404316||13936||81.15	17127665	17128311	5.600000e-20	531
#2	490.0	a57266_PGA_scaffold10	b57266_PGA_scaffold19	r	10  Mean Ks:  1.0093	Mean Kn: 0.3791
#Ks	Kn	a<db_genome_id>_<chr>	chr1||start1||stop1||name1||strand1||type1||db_feature_id1||genome_order1||percent_id1	start1	stop1	b<db_genome_id>_<chr>	chr2||start2||stop2||name2||strand2||type2||db_feature_id2||genome_order2||percent_id2	start2	stop2	eval	block_score	GEVO_link
0.7279	0.3654	a57266_PGA_scaffold10	PGA_scaffold10||546162||549861||TESI_019178-RA||1||CDS||2983233852||2330||90.91	546162	549861	b57266_PGA_scaffold19	PGA_scaffold19||3020214||3025091||TESI_027490-RA||-1||CDS||2984402756||13416||90.91	3025091	3020214	1.000000e-60	50
0.5401	0.1829	a57266_PGA_scaffold10	PGA_scaffold10||564601||565320||TESI_019179-RA||-1||CDS||2983233855||2331||84.22	565320	564601	b57266_PGA_scaffold19	PGA_scaffold19||3015329||3017659||TESI_027489-RA||1||CDS||2984402753||13415||84.22	3015329	3017659	1.400000e-153	100
0.7010	0.0799	a57266_PGA_scaffold10	PGA_scaffold10||578970||583875||TESI_019180-RA||-1||CDS||2983233858||2332||83.22	583875	578970	b57266_PGA_scaffold19	PGA_scaffold19||3005445||3009077||TESI_027488-RA||1||CDS||2984402750||13414||83.22	3005445	3009077	7.000000e-170	150
0.4575	0.1365	a57266_PGA_scaffold10	PGA_scaffold10||620047||621020||TESI_019182-RA||-1||CDS||2983233864||2334||82.59	621020	620047	b57266_PGA_scaffold19	PGA_scaffold19||2980710||2981474||TESI_027487-RA||1||CDS||2984402747||13413||82.59	2980710	2981474	1.000000e-180	200
1.0996	0.3972	a57266_PGA_scaffold10	PGA_scaffold10||679554||681707||TESI_019184-RA||1||CDS||2983233870||2336||87.46	679554	681707	b57266_PGA_scaffold19	PGA_scaffold19||2894690||2897382||TESI_027483-RA||-1||CDS||2984402735||13409||87.46	2897382	2894690	3.700000e-102	250
0.9918	0.6414	a57266_PGA_scaffold10	PGA_scaffold10||711029||716660||TESI_019186-RA||1||CDS||2983233876||2338||87.42	711029	716660	b57266_PGA_scaffold19	PGA_scaffold19||2883465||2888896||TESI_027482-RA||-1||CDS||2984402732||13408||87.42	2888896	2883465	1.400000e-47	296
0.5013	0.1479	a57266_PGA_scaffold10	PGA_scaffold10||732918||741685||TESI_019187-RA||1||CDS||2983233879||2339||85.39	732918	741685	b57266_PGA_scaffold19	PGA_scaffold19||2854056||2859275||TESI_027480-RA||-1||CDS||2984402726||13406||85.39	2859275	2854056	1.000000e-250	346
0.8291	0.3007	a57266_PGA_scaffold10	PGA_scaffold10||744386||759739||TESI_019188-RA||-1||CDS||2983233882||2340||90.32	759739	744386	b57266_PGA_scaffold19	PGA_scaffold19||2825146||2849702||TESI_027479-RA||1||CDS||2984402723||13405||90.32	2825146	2849702	4.700000e-169	396
0.3290	0.1783	a57266_PGA_scaffold10	PGA_scaffold10||869418||872120||TESI_019198-RA||-1||CDS||2983233912||2350||90.93	872120	869418	b57266_PGA_scaffold19	PGA_scaffold19||2751657||2761247||TESI_027473-RA||1||CDS||2984402705||13399||90.93	2751657	2761247	2.700000e-132	446
3.9157	1.3606	a57266_PGA_scaffold10	PGA_scaffold10||1345066||1356734||TESI_019216-RA||1||CDS||2983233966||2368||62.76	1345066	1356734	b57266_PGA_scaffold19	PGA_scaffold19||2106411||2112850||TESI_027452-RA||1||CDS||2984402642||13378||62.76	2106411	2112850	1.400000e-93	490
#1	456.0	a57266_PGA_scaffold10	b57266_PGA_scaffold2	f	10  Mean Ks:  8.5484	Mean Kn: 0.5443
#Ks	Kn	a<db_genome_id>_<chr>	chr1||start1||stop1||name1||strand1||type1||db_feature_id1||genome_order1||percent_id1	start1	stop1	b<db_genome_id>_<chr>	chr2||start2||stop2||name2||strand2||type2||db_feature_id2||genome_order2||percent_id2	start2	stop2	eval	block_score	GEVO_link
1.5001	0.3320	a57266_PGA_scaffold10	PGA_scaffold10||13463948||13468573||TESI_019790-RA||1||CDS||2983235688||2942||82.49	13463948	13468573	b57266_PGA_scaffold2	PGA_scaffold2||37812079||37851211||TESI_003488-RA||1||CDS||2984644199||15391||82.49	37812079	37851211	4.100000e-76	50
0.7041	0.1346	a57266_PGA_scaffold10	PGA_scaffold10||13624920||13641626||TESI_019796-RA||-1||CDS||2983235706||2948||77.35	13641626	13624920	b57266_PGA_scaffold2	PGA_scaffold2||38097033||38101146||TESI_003501-RA||-1||CDS||2984644238||15404||77.35	38101146	38097033	1.600000e-154	97
0.5126	0.1269	a57266_PGA_scaffold10	PGA_scaffold10||13677392||13679461||TESI_019799-RA||-1||CDS||2983235715||2951||83.43	13679461	13677392	b57266_PGA_scaffold2	PGA_scaffold2||38152597||38154282||TESI_003503-RA||-1||CDS||2984644244||15406||83.43	38154282	38152597	1.000000e-250	147
6.7814	1.3623	a57266_PGA_scaffold10	PGA_scaffold10||13704804||13706232||TESI_019800-RA||-1||CDS||2983235718||2952||86.88	13706232	13704804	b57266_PGA_scaffold2	PGA_scaffold2||38185046||38188350||TESI_003504-RA||-1||CDS||2984644247||15407||86.88	38188350	38185046	3.800000e-144	197
1.9518	0.5823	a57266_PGA_scaffold10	PGA_scaffold10||13760481||13766038||TESI_019802-RA||1||CDS||2983235724||2954||94.12	13760481	13766038	b57266_PGA_scaffold2	PGA_scaffold2||38288760||38292945||TESI_003508-RA||1||CDS||2984644259||15411||94.12	38288760	38292945	1.400000e-62	247
0.4175	0.1354	a57266_PGA_scaffold10	PGA_scaffold10||13849875||13857884||TESI_019807-RA||-1||CDS||2983235739||2959||79.97	13857884	13849875	b57266_PGA_scaffold2	PGA_scaffold2||38315370||38321901||TESI_003511-RA||-1||CDS||2984644268||15414||79.97	38321901	38315370	1.000000e-250	297
2.9370	1.3907	a57266_PGA_scaffold10	PGA_scaffold10||13858601||13951141||TESI_019808-RA||-1||CDS||2983235742||2960||83.11	13951141	13858601	b57266_PGA_scaffold2	PGA_scaffold2||38364362||38366349||TESI_003513-RA||-1||CDS||2984644274||15416||83.11	38366349	38364362	1.100000e-81	347
69.3002	1.1048	a57266_PGA_scaffold10	PGA_scaffold10||14025109||14042480||TESI_019817-RA||1||CDS||2983235769||2969||92.0	14025109	14042480	b57266_PGA_scaffold2	PGA_scaffold2||38450109||38451892||TESI_003517-RA||-1||CDS||2984644286||15420||92.0	38451892	38450109	1.500000e-10	356
0.8519	0.1049	a57266_PGA_scaffold10	PGA_scaffold10||14052774||14056538||TESI_019818-RA||-1||CDS||2983235772||2970||81.93	14056538	14052774	b57266_PGA_scaffold2	PGA_scaffold2||38463553||38480533||TESI_003519-RA||-1||CDS||2984644292||15422||81.93	38480533	38463553	1.000000e-250	406
0.5278	0.1687	a57266_PGA_scaffold10	PGA_scaffold10||14070505||14071580||TESI_019819-RA||-1||CDS||2983235775||2971||78.38	14071580	14070505	b57266_PGA_scaffold2	PGA_scaffold2||38508273||38509352||TESI_003520-RA||-1||CDS||2984644295||15423||78.38	38509352	38508273	1.400000e-246	456
#1	570.0	a57266_PGA_scaffold10	b57266_PGA_scaffold2	r	12  Mean Ks:  7.0373	Mean Kn: 0.3069
#Ks	Kn	a<db_genome_id>_<chr>	chr1||start1||stop1||name1||strand1||type1||db_feature_id1||genome_order1||percent_id1	start1	stop1	b<db_genome_id>_<chr>	chr2||start2||stop2||name2||strand2||type2||db_feature_id2||genome_order2||percent_id2	start2	stop2	eval	block_score	GEVO_link
64.0128	0.6103	a57266_PGA_scaffold10	PGA_scaffold10||19945968||19948642||TESI_020048-RA||1||CDS||2983236462||3200||82.28	19945968	19948642	b57266_PGA_scaffold2	PGA_scaffold2||37460663||37469757||TESI_003466-RA||1||CDS||2984644133||15369||82.28	37460663	37469757	1.000000e-250	50
0.3745	0.1934	a57266_PGA_scaffold10	PGA_scaffold10||20196127||20197683||TESI_020061-RA||1||CDS||2983236501||3213||77.18	20196127	20197683	b57266_PGA_scaffold2	PGA_scaffold2||37399695||37401287||TESI_003462-RA||-1||CDS||2984644121||15365||77.18	37401287	37399695	3.800000e-227	97
0.7083	0.2378	a57266_PGA_scaffold10	PGA_scaffold10||20244614||20249890||TESI_020064-RA||-1||CDS||2983236510||3216||83.33	20249890	20244614	b57266_PGA_scaffold2	PGA_scaffold2||37364341||37372992||TESI_003460-RA||1||CDS||2984644115||15363||83.33	37364341	37372992	5.100000e-202	147
0.4204	0.0816	a57266_PGA_scaffold10	PGA_scaffold10||20364877||20371975||TESI_020068-RA||1||CDS||2983236522||3220||86.31	20364877	20371975	b57266_PGA_scaffold2	PGA_scaffold2||37289960||37295111||TESI_003456-RA||-1||CDS||2984644103||15359||86.31	37295111	37289960	4.600000e-173	197
0.6920	0.1631	a57266_PGA_scaffold10	PGA_scaffold10||20390299||20396673||TESI_020070-RA||1||CDS||2983236528||3222||90.2	20390299	20396673	b57266_PGA_scaffold2	PGA_scaffold2||37192638||37203526||TESI_003453-RA||-1||CDS||2984644094||15356||90.2	37203526	37192638	8.700000e-151	247
0.5036	0.1319	a57266_PGA_scaffold10	PGA_scaffold10||20455535||20460767||TESI_020073-RA||-1||CDS||2983236537||3225||85.65	20460767	20455535	b57266_PGA_scaffold2	PGA_scaffold2||37111837||37119007||TESI_003449-RA||1||CDS||2984644082||15352||85.65	37111837	37119007	1.000000e-144	297
0.9375	0.0779	a57266_PGA_scaffold10	PGA_scaffold10||20490124||20490481||TESI_020074-RA||-1||CDS||2983236540||3226||85.11	20490481	20490124	b57266_PGA_scaffold2	PGA_scaffold2||37063958||37064346||TESI_003446-RA||1||CDS||2984644073||15349||85.11	37063958	37064346	7.600000e-36	332
0.9327	0.2745	a57266_PGA_scaffold10	PGA_scaffold10||20551719||20559681||TESI_020078-RA||1||CDS||2983236552||3230||76.08	20551719	20559681	b57266_PGA_scaffold2	PGA_scaffold2||36905034||36911537||TESI_003439-RA||-1||CDS||2984644052||15342||76.08	36911537	36905034	5.400000e-179	382
0.5052	0.1914	a57266_PGA_scaffold10	PGA_scaffold10||20805455||20809520||TESI_020086-RA||-1||CDS||2983236576||3238||76.51	20809520	20805455	b57266_PGA_scaffold2	PGA_scaffold2||36801956||36805178||TESI_003431-RA||1||CDS||2984644028||15334||76.51	36801956	36805178	1.500000e-214	432
0.5625	0.1635	a57266_PGA_scaffold10	PGA_scaffold10||20857882||20861139||TESI_020088-RA||1||CDS||2983236582||3240||78.65	20857882	20861139	b57266_PGA_scaffold2	PGA_scaffold2||36729294||36732445||TESI_003430-RA||-1||CDS||2984644025||15333||78.65	36732445	36729294	2.600000e-217	482
14.2257	1.4515	a57266_PGA_scaffold10	PGA_scaffold10||21028139||21061016||TESI_020095-RA||-1||CDS||2983236603||3247||67.06	21061016	21028139	b57266_PGA_scaffold2	PGA_scaffold2||36253964||36287167||TESI_003409-RA||1||CDS||2984643962||15312||67.06	36253964	36287167	4.900000e-59	526
0.5728	0.1062	a57266_PGA_scaffold10	PGA_scaffold10||21235277||21236296||TESI_020102-RA||1||CDS||2983236624||3254||82.05	21235277	21236296	b57266_PGA_scaffold2	PGA_scaffold2||35949221||35960306||TESI_003388-RA||1||CDS||2984643899||15291||82.05	35949221	35960306	1.000000e-222	570
#1	442.0	a57266_PGA_scaffold10	b57266_PGA_scaffold6	f	10  Mean Ks:  27.8640	Mean Kn: 0.7206
#Ks	Kn	a<db_genome_id>_<chr>	chr1||start1||stop1||name1||strand1||type1||db_feature_id1||genome_order1||percent_id1	start1	stop1	b<db_genome_id>_<chr>	chr2||start2||stop2||name2||strand2||type2||db_feature_id2||genome_order2||percent_id2	start2	stop2	eval	block_score	GEVO_link
66.6596	1.2944	a57266_PGA_scaffold10	PGA_scaffold10||7446154||7452602||TESI_019566-RA||1||CDS||2983235016||2718||90.62	7446154	7452602	b57266_PGA_scaffold6	PGA_scaffold6||4840410||4843486||TESI_010098-RA||1||CDS||2985619440||22889||90.62	4840410	4843486	1.300000e-61	50
73.8571	1.2308	a57266_PGA_scaffold10	PGA_scaffold10||7641542||7647454||TESI_019581-RA||-1||CDS||2983235061||2733||80.76	7647454	7641542	b57266_PGA_scaffold6	PGA_scaffold6||4995372||5001319||TESI_010115-RA||1||CDS||2985619491||22906||80.76	4995372	5001319	1.800000e-145	97
0.5501	0.3660	a57266_PGA_scaffold10	PGA_scaffold10||7663666||7668965||TESI_019583-RA||1||CDS||2983235067||2735||87.29	7663666	7668965	b57266_PGA_scaffold6	PGA_scaffold6||5081023||5085533||TESI_010120-RA||1||CDS||2985619506||22911||87.29	5081023	5085533	2.700000e-135	147
63.5404	1.1471	a57266_PGA_scaffold10	PGA_scaffold10||7671221||7677266||TESI_019584-RA||-1||CDS||2983235070||2736||87.22	7677266	7671221	b57266_PGA_scaffold6	PGA_scaffold6||5122967||5127520||TESI_010122-RA||-1||CDS||2985619512||22913||87.22	5127520	5122967	1.100000e-94	197
2.6598	1.1284	a57266_PGA_scaffold10	PGA_scaffold10||7766834||7772576||TESI_019589-RA||1||CDS||2983235085||2741||75.78	7766834	7772576	b57266_PGA_scaffold6	PGA_scaffold6||5474370||5475368||TESI_010132-RA||1||CDS||2985619542||22923||75.78	5474370	5475368	2.000000e-46	242
0.5826	0.0514	a57266_PGA_scaffold10	PGA_scaffold10||7786869||7788036||TESI_019591-RA||-1||CDS||2983235091||2743||87.02	7788036	7786869	b57266_PGA_scaffold6	PGA_scaffold6||5533182||5534319||TESI_010139-RA||-1||CDS||2985619563||22930||87.02	5534319	5533182	1.000000e-250	292
0.7153	0.2722	a57266_PGA_scaffold10	PGA_scaffold10||7799109||7817561||TESI_019593-RA||1||CDS||2983235097||2745||71.52	7799109	7817561	b57266_PGA_scaffold6	PGA_scaffold6||5581109||5591730||TESI_010142-RA||1||CDS||2985619572||22933||71.52	5581109	5591730	5.800000e-112	342
0.8784	0.1723	a57266_PGA_scaffold10	PGA_scaffold10||7858035||7858845||TESI_019594-RA||1||CDS||2983235100||2746||69.41	7858035	7858845	b57266_PGA_scaffold6	PGA_scaffold6||5600797||5601641||TESI_010143-RA||1||CDS||2985619575||22934||69.41	5600797	5601641	5.500000e-56	392
1.5707	0.3448	a57266_PGA_scaffold10	PGA_scaffold10||7901855||7938684||TESI_019596-RA||1||CDS||2983235106||2748||89.58	7901855	7938684	b57266_PGA_scaffold6	PGA_scaffold6||5767020||5774716||TESI_010157-RA||-1||CDS||2985619617||22948||89.58	5774716	5767020	1.300000e-80	439
67.6256	1.1982	a57266_PGA_scaffold10	PGA_scaffold10||8187789||8199966||TESI_019606-RA||1||CDS||2983235136||2758||64.23	8187789	8199966	b57266_PGA_scaffold6	PGA_scaffold6||6068479||6079219||TESI_010177-RA||-1||CDS||2985619677||22968||64.23	6079219	6068479	5.300000e-07	442
#1	870.0	a57266_PGA_scaffold10	b57266_PGA_scaffold6	r	18  Mean Ks:  5.2015	Mean Kn: 0.6825
#Ks	Kn	a<db_genome_id>_<chr>	chr1||start1||stop1||name1||strand1||type1||db_feature_id1||genome_order1||percent_id1	start1	stop1	b<db_genome_id>_<chr>	chr2||start2||stop2||name2||strand2||type2||db_feature_id2||genome_order2||percent_id2	start2	stop2	eval	block_score	GEVO_link
6.0554	5.8940	a57266_PGA_scaffold10	PGA_scaffold10||7305944||7306548||TESI_019555-RA||-1||CDS||2983234983||2707||88.42	7306548	7305944	b57266_PGA_scaffold6	PGA_scaffold6||42877608||42878932||TESI_011823-RA||1||CDS||2985624615||24614||88.42	42877608	42878932	7.800000e-108	50
1.4323	0.2884	a57266_PGA_scaffold10	PGA_scaffold10||7318735||7321687||TESI_019556-RA||1||CDS||2983234986||2708||74.4	7318735	7321687	b57266_PGA_scaffold6	PGA_scaffold6||42841582||42844677||TESI_011821-RA||-1||CDS||2985624609||24612||74.4	42844677	42841582	1.000000e-250	100
0.4929	0.1178	a57266_PGA_scaffold10	PGA_scaffold10||7321713||7330743||TESI_019557-RA||1||CDS||2983234989||2709||89.04	7321713	7330743	b57266_PGA_scaffold6	PGA_scaffold6||42811337||42831229||TESI_011820-RA||-1||CDS||2985624606||24611||89.04	42831229	42811337	1.000000e-250	150
0.6806	0.3316	a57266_PGA_scaffold10	PGA_scaffold10||7332723||7337349||TESI_019558-RA||-1||CDS||2983234992||2710||89.81	7337349	7332723	b57266_PGA_scaffold6	PGA_scaffold6||42801724||42808698||TESI_011819-RA||1||CDS||2985624603||24610||89.81	42801724	42808698	2.500000e-69	200
1.8990	0.9977	a57266_PGA_scaffold10	PGA_scaffold10||7373537||7375976||TESI_019560-RA||1||CDS||2983234998||2712||76.69	7373537	7375976	b57266_PGA_scaffold6	PGA_scaffold6||42778640||42780280||TESI_011818-RA||-1||CDS||2985624600||24609||76.69	42780280	42778640	4.000000e-72	250
0.8364	0.2299	a57266_PGA_scaffold10	PGA_scaffold10||7413015||7417065||TESI_019564-RA||1||CDS||2983235010||2716||94.85	7413015	7417065	b57266_PGA_scaffold6	PGA_scaffold6||42765395||42767014||TESI_011817-RA||-1||CDS||2985624597||24608||94.85	42767014	42765395	7.100000e-49	298
0.4227	0.0557	a57266_PGA_scaffold10	PGA_scaffold10||7427259||7435224||TESI_019565-RA||1||CDS||2983235013||2717||89.65	7427259	7435224	b57266_PGA_scaffold6	PGA_scaffold6||42669010||42680221||TESI_011809-RA||-1||CDS||2985624573||24600||89.65	42680221	42669010	1.000000e-250	348
0.7923	0.3502	a57266_PGA_scaffold10	PGA_scaffold10||7465060||7480451||TESI_019568-RA||-1||CDS||2983235022||2720||86.86	7480451	7465060	b57266_PGA_scaffold6	PGA_scaffold6||42549590||42577320||TESI_011802-RA||1||CDS||2985624552||24593||86.86	42549590	42577320	9.900000e-114	398
0.4264	0.1857	a57266_PGA_scaffold10	PGA_scaffold10||7498917||7508692||TESI_019571-RA||1||CDS||2983235031||2723||88.87	7498917	7508692	b57266_PGA_scaffold6	PGA_scaffold6||42445925||42456486||TESI_011798-RA||-1||CDS||2985624540||24589||88.87	42456486	42445925	1.000000e-250	448
0.3028	0.0501	a57266_PGA_scaffold10	PGA_scaffold10||7580935||7587767||TESI_019575-RA||1||CDS||2983235043||2727||88.9	7580935	7587767	b57266_PGA_scaffold6	PGA_scaffold6||42311063||42320794||TESI_011786-RA||-1||CDS||2985624504||24577||88.9	42320794	42311063	1.000000e-250	495
3.3886	1.3200	a57266_PGA_scaffold10	PGA_scaffold10||7641542||7647454||TESI_019581-RA||-1||CDS||2983235061||2733||88.63	7647454	7641542	b57266_PGA_scaffold6	PGA_scaffold6||42270556||42282200||TESI_011784-RA||1||CDS||2985624498||24575||88.63	42270556	42282200	1.500000e-191	545
0.2547	0.0409	a57266_PGA_scaffold10	PGA_scaffold10||7671221||7677266||TESI_019584-RA||-1||CDS||2983235070||2736||91.29	7677266	7671221	b57266_PGA_scaffold6	PGA_scaffold6||42235666||42241538||TESI_011780-RA||1||CDS||2985624486||24571||91.29	42235666	42241538	1.000000e-250	595
0.4034	0.2260	a57266_PGA_scaffold10	PGA_scaffold10||7704323||7708248||TESI_019586-RA||1||CDS||2983235076||2738||84.55	7704323	7708248	b57266_PGA_scaffold6	PGA_scaffold6||42191518||42199710||TESI_011777-RA||-1||CDS||2985624477||24568||84.55	42199710	42191518	2.100000e-178	645
1.7511	0.8512	a57266_PGA_scaffold10	PGA_scaffold10||7748694||7750190||TESI_019588-RA||1||CDS||2983235082||2740||82.93	7748694	7750190	b57266_PGA_scaffold6	PGA_scaffold6||42127624||42137918||TESI_011774-RA||-1||CDS||2985624468||24565||82.93	42137918	42127624	3.400000e-26	670
0.6464	0.1885	a57266_PGA_scaffold10	PGA_scaffold10||7766834||7772576||TESI_019589-RA||1||CDS||2983235085||2741||87.18	7766834	7772576	b57266_PGA_scaffold6	PGA_scaffold6||42073591||42075761||TESI_011772-RA||-1||CDS||2985624462||24563||87.18	42075761	42073591	3.900000e-188	720
0.2987	0.0553	a57266_PGA_scaffold10	PGA_scaffold10||7786869||7788036||TESI_019591-RA||-1||CDS||2983235091||2743||91.64	7788036	7786869	b57266_PGA_scaffold6	PGA_scaffold6||41963260||41964396||TESI_011765-RA||1||CDS||2985624441||24556||91.64	41963260	41964396	1.000000e-250	770
73.2105	0.9407	a57266_PGA_scaffold10	PGA_scaffold10||7799109||7817561||TESI_019593-RA||1||CDS||2983235097||2745||82.06	7799109	7817561	b57266_PGA_scaffold6	PGA_scaffold6||41930483||41933345||TESI_011764-RA||-1||CDS||2985624438||24555||82.06	41933345	41930483	1.300000e-186	820
0.3320	0.1618	a57266_PGA_scaffold10	PGA_scaffold10||7858035||7858845||TESI_019594-RA||1||CDS||2983235100||2746||76.71	7858035	7858845	b57266_PGA_scaffold6	PGA_scaffold6||41905838||41906896||TESI_011763-RA||-1||CDS||2985624435||24554||76.71	41906896	41905838	2.200000e-93	870
#2	697.0	a57266_PGA_scaffold10	b57266_PGA_scaffold6	r	16  Mean Ks:  14.1949	Mean Kn: 0.5312
#Ks	Kn	a<db_genome_id>_<chr>	chr1||start1||stop1||name1||strand1||type1||db_feature_id1||genome_order1||percent_id1	start1	stop1	b<db_genome_id>_<chr>	chr2||start2||stop2||name2||strand2||type2||db_feature_id2||genome_order2||percent_id2	start2	stop2	eval	block_score	GEVO_link
69.5316	1.0763	a57266_PGA_scaffold10	PGA_scaffold10||13053725||13061649||TESI_019761-RA||-1||CDS||2983235601||2913||91.72	13061649	13053725	b57266_PGA_scaffold6	PGA_scaffold6||7239031||7243291||TESI_010259-RA||1||CDS||2985619923||23050||91.72	7239031	7243291	9.200000e-48	47
1.0507	0.4792	a57266_PGA_scaffold10	PGA_scaffold10||13155986||13169979||TESI_019766-RA||1||CDS||2983235616||2918||89.3	13155986	13169979	b57266_PGA_scaffold6	PGA_scaffold6||7222465||7234128||TESI_010257-RA||-1||CDS||2985619917||23048||89.3	7234128	7222465	1.800000e-137	97
1.0608	0.3130	a57266_PGA_scaffold10	PGA_scaffold10||13174375||13174927||TESI_019767-RA||1||CDS||2983235619||2919||81.11	13174375	13174927	b57266_PGA_scaffold6	PGA_scaffold6||7214063||7214577||TESI_010256-RA||-1||CDS||2985619914||23047||81.11	7214577	7214063	1.400000e-55	147
15.8254	1.1201	a57266_PGA_scaffold10	PGA_scaffold10||13182455||13189314||TESI_019768-RA||1||CDS||2983235622||2920||78.71	13182455	13189314	b57266_PGA_scaffold6	PGA_scaffold6||7205748||7209844||TESI_010255-RA||-1||CDS||2985619911||23046||78.71	7209844	7205748	1.800000e-100	197
0.3732	0.0099	a57266_PGA_scaffold10	PGA_scaffold10||13193535||13201261||TESI_019769-RA||-1||CDS||2983235625||2921||91.94	13201261	13193535	b57266_PGA_scaffold6	PGA_scaffold6||7049078||7056672||TESI_010246-RA||1||CDS||2985619884||23037||91.94	7049078	7056672	3.500000e-170	247
0.4295	0.2873	a57266_PGA_scaffold10	PGA_scaffold10||13266568||13269425||TESI_019773-RA||-1||CDS||2983235637||2925||78.92	13269425	13266568	b57266_PGA_scaffold6	PGA_scaffold6||6950053||6954414||TESI_010238-RA||1||CDS||2985619860||23029||78.92	6950053	6954414	1.900000e-169	297
0.6384	0.0650	a57266_PGA_scaffold10	PGA_scaffold10||13470673||13471785||TESI_019791-RA||1||CDS||2983235691||2943||85.29	13470673	13471785	b57266_PGA_scaffold6	PGA_scaffold6||6822427||6831726||TESI_010228-RA||-1||CDS||2985619830||23019||85.29	6831726	6822427	2.700000e-246	344
0.3876	0.1656	a57266_PGA_scaffold10	PGA_scaffold10||13508500||13525659||TESI_019793-RA||-1||CDS||2983235697||2945||86.49	13525659	13508500	b57266_PGA_scaffold6	PGA_scaffold6||6799732||6807185||TESI_010226-RA||1||CDS||2985619824||23017||86.49	6799732	6807185	1.000000e-250	394
64.2390	1.3862	a57266_PGA_scaffold10	PGA_scaffold10||13606177||13613067||TESI_019795-RA||-1||CDS||2983235703||2947||80.73	13613067	13606177	b57266_PGA_scaffold6	PGA_scaffold6||6660665||6682220||TESI_010212-RA||1||CDS||2985619782||23003||80.73	6660665	6682220	1.000000e-250	441
0.5885	0.1144	a57266_PGA_scaffold10	PGA_scaffold10||13659812||13666106||TESI_019798-RA||-1||CDS||2983235712||2950||81.91	13666106	13659812	b57266_PGA_scaffold6	PGA_scaffold6||6635685||6640099||TESI_010210-RA||1||CDS||2985619776||23001||81.91	6635685	6640099	1.000000e-250	491
0.6611	0.1897	a57266_PGA_scaffold10	PGA_scaffold10||13677392||13679461||TESI_019799-RA||-1||CDS||2983235715||2951||84.21	13679461	13677392	b57266_PGA_scaffold6	PGA_scaffold6||6608889||6610131||TESI_010209-RA||1||CDS||2985619773||23000||84.21	6608889	6610131	1.000000e-250	541
2.5436	0.3602	a57266_PGA_scaffold10	PGA_scaffold10||13704804||13706232||TESI_019800-RA||-1||CDS||2983235718||2952||90.86	13706232	13704804	b57266_PGA_scaffold6	PGA_scaffold6||6540663||6553953||TESI_010205-RA||1||CDS||2985619761||22996||90.86	6540663	6553953	1.000000e-127	591
63.8589	1.1042	a57266_PGA_scaffold10	PGA_scaffold10||13747831||13758718||TESI_019801-RA||1||CDS||2983235721||2953||76.92	13747831	13758718	b57266_PGA_scaffold6	PGA_scaffold6||6475492||6483838||TESI_010202-RA||-1||CDS||2985619752||22993||76.92	6483838	6475492	6.200000e-07	597
0.3865	0.0283	a57266_PGA_scaffold10	PGA_scaffold10||13760481||13766038||TESI_019802-RA||1||CDS||2983235724||2954||94.12	13760481	13766038	b57266_PGA_scaffold6	PGA_scaffold6||6455106||6455632||TESI_010200-RA||-1||CDS||2985619746||22991||94.12	6455632	6455106	1.400000e-62	647
0.4003	0.1390	a57266_PGA_scaffold10	PGA_scaffold10||13849875||13857884||TESI_019807-RA||-1||CDS||2983235739||2959||81.28	13857884	13849875	b57266_PGA_scaffold6	PGA_scaffold6||6313493||6320309||TESI_010194-RA||1||CDS||2985619728||22985||81.28	6313493	6320309	1.000000e-250	697
5.1428	1.6613	a57266_PGA_scaffold10	PGA_scaffold10||13908580||13939177||TESI_019811-RA||1||CDS||2983235751||2963||61.79	13908580	13939177	b57266_PGA_scaffold6	PGA_scaffold6||6068479||6079219||TESI_010177-RA||-1||CDS||2985619677||22968||61.79	6079219	6068479	6.300000e-04	697
#3	468.0	a57266_PGA_scaffold10	b57266_PGA_scaffold6	r	10  Mean Ks:  8.1532	Mean Kn: 0.3632
#Ks	Kn	a<db_genome_id>_<chr>	chr1||start1||stop1||name1||strand1||type1||db_feature_id1||genome_order1||percent_id1	start1	stop1	b<db_genome_id>_<chr>	chr2||start2||stop2||name2||strand2||type2||db_feature_id2||genome_order2||percent_id2	start2	stop2	eval	block_score	GEVO_link
72.4181	1.1177	a57266_PGA_scaffold10	PGA_scaffold10||24889817||24892423||TESI_020230-RA||1||CDS||2983237008||3382||70.73	24889817	24892423	b57266_PGA_scaffold6	PGA_scaffold6||36562578||36577087||TESI_011548-RA||1||CDS||2985623790||24339||70.73	36562578	36577087	1.900000e-22	21
0.7279	0.2103	a57266_PGA_scaffold10	PGA_scaffold10||25574238||25576575||TESI_020244-RA||-1||CDS||2983237050||3396||74.96	25576575	25574238	b57266_PGA_scaffold6	PGA_scaffold6||36372783||36375101||TESI_011540-RA||1||CDS||2985623766||24331||74.96	36372783	36375101	1.000000e-250	68
4.8241	1.1816	a57266_PGA_scaffold10	PGA_scaffold10||25657846||25666663||TESI_020246-RA||-1||CDS||2983237056||3398||86.52	25666663	25657846	b57266_PGA_scaffold6	PGA_scaffold6||36219940||36230696||TESI_011533-RA||1||CDS||2985623745||24324||86.52	36219940	36230696	5.800000e-178	118
0.3554	0.0496	a57266_PGA_scaffold10	PGA_scaffold10||25753610||25771163||TESI_020249-RA||-1||CDS||2983237065||3401||89.56	25771163	25753610	b57266_PGA_scaffold6	PGA_scaffold6||36072734||36081787||TESI_011529-RA||-1||CDS||2985623733||24320||89.56	36081787	36072734	1.000000e-250	168
0.3545	0.1337	a57266_PGA_scaffold10	PGA_scaffold10||25798497||25808320||TESI_020251-RA||-1||CDS||2983237071||3403||79.85	25808320	25798497	b57266_PGA_scaffold6	PGA_scaffold6||35875329||35886206||TESI_011521-RA||1||CDS||2985623709||24312||79.85	35875329	35886206	1.000000e-250	218
0.5719	0.2308	a57266_PGA_scaffold10	PGA_scaffold10||25847867||25857285||TESI_020252-RA||-1||CDS||2983237074||3404||75.73	25857285	25847867	b57266_PGA_scaffold6	PGA_scaffold6||35856377||35863550||TESI_011519-RA||1||CDS||2985623703||24310||75.73	35856377	35863550	4.600000e-233	268
0.6177	0.2111	a57266_PGA_scaffold10	PGA_scaffold10||26392297||26393009||TESI_020257-RA||1||CDS||2983237089||3409||76.92	26392297	26393009	b57266_PGA_scaffold6	PGA_scaffold6||35770163||35771303||TESI_011515-RA||-1||CDS||2985623691||24306||76.92	35771303	35770163	2.200000e-102	318
0.3898	0.0781	a57266_PGA_scaffold10	PGA_scaffold10||26637460||26642771||TESI_020267-RA||1||CDS||2983237119||3419||86.82	26637460	26642771	b57266_PGA_scaffold6	PGA_scaffold6||35558984||35564031||TESI_011510-RA||-1||CDS||2985623676||24301||86.82	35564031	35558984	1.000000e-250	368
0.7575	0.2362	a57266_PGA_scaffold10	PGA_scaffold10||26735349||26736848||TESI_020269-RA||-1||CDS||2983237125||3421||74.69	26736848	26735349	b57266_PGA_scaffold6	PGA_scaffold6||35481915||35483649||TESI_011507-RA||1||CDS||2985623667||24298||74.69	35481915	35483649	5.300000e-80	418
0.5152	0.1830	a57266_PGA_scaffold10	PGA_scaffold10||26751665||26752860||TESI_020270-RA||-1||CDS||2983237128||3422||76.4	26752860	26751665	b57266_PGA_scaffold6	PGA_scaffold6||35455198||35456374||TESI_011505-RA||1||CDS||2985623661||24296||76.4	35455198	35456374	4.400000e-121	468
#4	467.0	a57266_PGA_scaffold10	b57266_PGA_scaffold6	r	10  Mean Ks:  1.3304	Mean Kn: 0.3614
#Ks	Kn	a<db_genome_id>_<chr>	chr1||start1||stop1||name1||strand1||type1||db_feature_id1||genome_order1||percent_id1	start1	stop1	b<db_genome_id>_<chr>	chr2||start2||stop2||name2||strand2||type2||db_feature_id2||genome_order2||percent_id2	start2	stop2	eval	block_score	GEVO_link
0.6360	0.1876	a57266_PGA_scaffold10	PGA_scaffold10||20032500||20035638||TESI_020053-RA||1||CDS||2983236477||3205||77.43	20032500	20035638	b57266_PGA_scaffold6	PGA_scaffold6||12704834||12705227||TESI_010545-RA||-1||CDS||2985620781||23336||77.43	12705227	12704834	5.400000e-55	50
5.3641	1.2388	a57266_PGA_scaffold10	PGA_scaffold10||20050250||20051638||TESI_020054-RA||1||CDS||2983236480||3206||75.38	20050250	20051638	b57266_PGA_scaffold6	PGA_scaffold6||12679262||12699018||TESI_010544-RA||-1||CDS||2985620778||23335||75.38	12699018	12679262	1.700000e-148	100
0.6628	0.1499	a57266_PGA_scaffold10	PGA_scaffold10||20108166||20110454||TESI_020056-RA||-1||CDS||2983236486||3208||83.96	20110454	20108166	b57266_PGA_scaffold6	PGA_scaffold6||12673607||12674400||TESI_010543-RA||1||CDS||2985620775||23334||83.96	12673607	12674400	3.600000e-108	150
0.4640	0.0991	a57266_PGA_scaffold10	PGA_scaffold10||20161229||20184199||TESI_020060-RA||1||CDS||2983236498||3212||87.27	20161229	20184199	b57266_PGA_scaffold6	PGA_scaffold6||12532433||12557664||TESI_010537-RA||-1||CDS||2985620757||23328||87.27	12557664	12532433	1.000000e-250	200
0.5351	0.2224	a57266_PGA_scaffold10	PGA_scaffold10||20196127||20197683||TESI_020061-RA||1||CDS||2983236501||3213||81.31	20196127	20197683	b57266_PGA_scaffold6	PGA_scaffold6||12528565||12530190||TESI_010536-RA||-1||CDS||2985620754||23327||81.31	12530190	12528565	1.000000e-146	250
0.5819	0.2406	a57266_PGA_scaffold10	PGA_scaffold10||20244614||20249890||TESI_020064-RA||-1||CDS||2983236510||3216||83.03	20249890	20244614	b57266_PGA_scaffold6	PGA_scaffold6||12407195||12409613||TESI_010531-RA||1||CDS||2985620739||23322||83.03	12407195	12409613	6.200000e-193	300
3.4421	1.1885	a57266_PGA_scaffold10	PGA_scaffold10||20281073||20281405||TESI_020066-RA||1||CDS||2983236516||3218||80.0	20281073	20281405	b57266_PGA_scaffold6	PGA_scaffold6||12380600||12383157||TESI_010529-RA||-1||CDS||2985620733||23320||80.0	12383157	12380600	6.200000e-35	334
0.5013	0.1387	a57266_PGA_scaffold10	PGA_scaffold10||20364877||20371975||TESI_020068-RA||1||CDS||2983236522||3220||83.59	20364877	20371975	b57266_PGA_scaffold6	PGA_scaffold6||12353015||12360763||TESI_010526-RA||-1||CDS||2985620724||23317||83.59	12360763	12353015	1.100000e-110	384
0.3639	0.0384	a57266_PGA_scaffold10	PGA_scaffold10||20390299||20396673||TESI_020070-RA||1||CDS||2983236528||3222||90.53	20390299	20396673	b57266_PGA_scaffold6	PGA_scaffold6||12153069||12164634||TESI_010516-RA||-1||CDS||2985620694||23307||90.53	12164634	12153069	1.700000e-217	434
0.7532	0.1098	a57266_PGA_scaffold10	PGA_scaffold10||20490124||20490481||TESI_020074-RA||-1||CDS||2983236540||3226||83.69	20490481	20490124	b57266_PGA_scaffold6	PGA_scaffold6||11991325||11993514||TESI_010507-RA||1||CDS||2985620667||23298||83.69	11991325	11993514	8.300000e-34	467
#5	455.0	a57266_PGA_scaffold10	b57266_PGA_scaffold6	r	11  Mean Ks:  25.4685	Mean Kn: 0.7018
#Ks	Kn	a<db_genome_id>_<chr>	chr1||start1||stop1||name1||strand1||type1||db_feature_id1||genome_order1||percent_id1	start1	stop1	b<db_genome_id>_<chr>	chr2||start2||stop2||name2||strand2||type2||db_feature_id2||genome_order2||percent_id2	start2	stop2	eval	block_score	GEVO_link
68.6019	1.0183	a57266_PGA_scaffold10	PGA_scaffold10||16851328||16853071||TESI_019929-RA||1||CDS||2983236105||3081||62.27	16851328	16853071	b57266_PGA_scaffold6	PGA_scaffold6||12113619||12116587||TESI_010512-RA||1||CDS||2985620682||23303||62.27	12113619	12116587	1.800000e-12	11
0.3781	0.0686	a57266_PGA_scaffold10	PGA_scaffold10||16869284||16876000||TESI_019932-RA||1||CDS||2983236114||3084||87.34	16869284	16876000	b57266_PGA_scaffold6	PGA_scaffold6||11753011||11766265||TESI_010498-RA||-1||CDS||2985620640||23289||87.34	11766265	11753011	1.000000e-250	58
0.3899	0.1328	a57266_PGA_scaffold10	PGA_scaffold10||16878028||16882247||TESI_019933-RA||-1||CDS||2983236117||3085||82.79	16882247	16878028	b57266_PGA_scaffold6	PGA_scaffold6||11746102||11750067||TESI_010497-RA||1||CDS||2985620637||23288||82.79	11746102	11750067	1.000000e-250	108
1.3040	0.6562	a57266_PGA_scaffold10	PGA_scaffold10||16902040||16910479||TESI_019934-RA||-1||CDS||2983236120||3086||84.22	16910479	16902040	b57266_PGA_scaffold6	PGA_scaffold6||11663368||11674003||TESI_010494-RA||1||CDS||2985620628||23285||84.22	11663368	11674003	6.200000e-125	158
62.2046	1.0547	a57266_PGA_scaffold10	PGA_scaffold10||16933638||16944698||TESI_019935-RA||-1||CDS||2983236123||3087||76.81	16944698	16933638	b57266_PGA_scaffold6	PGA_scaffold6||11639963||11640815||TESI_010493-RA||1||CDS||2985620625||23284||76.81	11639963	11640815	5.300000e-08	165
0.3615	0.1160	a57266_PGA_scaffold10	PGA_scaffold10||16952608||16956325||TESI_019936-RA||-1||CDS||2983236126||3088||88.11	16956325	16952608	b57266_PGA_scaffold6	PGA_scaffold6||11589629||11600851||TESI_010490-RA||1||CDS||2985620616||23281||88.11	11589629	11600851	1.500000e-161	215
12.3761	0.5242	a57266_PGA_scaffold10	PGA_scaffold10||16994837||16999871||TESI_019939-RA||-1||CDS||2983236135||3091||72.97	16999871	16994837	b57266_PGA_scaffold6	PGA_scaffold6||11545088||11551946||TESI_010487-RA||-1||CDS||2985620607||23278||72.97	11551946	11545088	5.800000e-47	261
0.6835	0.2260	a57266_PGA_scaffold10	PGA_scaffold10||17016977||17019357||TESI_019940-RA||1||CDS||2983236138||3092||79.38	17016977	17019357	b57266_PGA_scaffold6	PGA_scaffold6||11302790||11303797||TESI_010477-RA||-1||CDS||2985620577||23268||79.38	11303797	11302790	3.800000e-104	311
63.5532	1.5336	a57266_PGA_scaffold10	PGA_scaffold10||17071767||17082413||TESI_019943-RA||1||CDS||2983236147||3095||85.07	17071767	17082413	b57266_PGA_scaffold6	PGA_scaffold6||11118829||11121789||TESI_010464-RA||-1||CDS||2985620538||23255||85.07	11121789	11118829	8.500000e-199	358
2.9489	1.1242	a57266_PGA_scaffold10	PGA_scaffold10||17379712||17382307||TESI_019950-RA||1||CDS||2983236168||3102||83.78	17379712	17382307	b57266_PGA_scaffold6	PGA_scaffold6||10964019||10964578||TESI_010456-RA||-1||CDS||2985620514||23247||83.78	10964578	10964019	4.900000e-82	408
67.3516	1.2649	a57266_PGA_scaffold10	PGA_scaffold10||17665398||17673233||TESI_019962-RA||-1||CDS||2983236204||3114||75.62	17673233	17665398	b57266_PGA_scaffold6	PGA_scaffold6||10705416||10709728||TESI_010445-RA||-1||CDS||2985620481||23236||75.62	10709728	10705416	5.500000e-102	455
#1	846.0	a57266_PGA_scaffold10	b57266_PGA_scaffold8	f	19  Mean Ks:  14.0926	Mean Kn: 0.9453
#Ks	Kn	a<db_genome_id>_<chr>	chr1||start1||stop1||name1||strand1||type1||db_feature_id1||genome_order1||percent_id1	start1	stop1	b<db_genome_id>_<chr>	chr2||start2||stop2||name2||strand2||type2||db_feature_id2||genome_order2||percent_id2	start2	stop2	eval	block_score	GEVO_link
65.0598	1.0255	a57266_PGA_scaffold10	PGA_scaffold10||2002918||2005781||TESI_019246-RA||1||CDS||2983234056||2398||86.58	2002918	2005781	b57266_PGA_scaffold8	PGA_scaffold8||462723||465793||TESI_013937-RA||1||CDS||2986206508||26915||86.58	462723	465793	1.600000e-178	50
0.3288	0.1091	a57266_PGA_scaffold10	PGA_scaffold10||2014454||2045458||TESI_019247-RA||-1||CDS||2983234059||2399||87.26	2045458	2014454	b57266_PGA_scaffold8	PGA_scaffold8||471401||485672||TESI_013939-RA||-1||CDS||2986206514||26917||87.26	485672	471401	1.000000e-250	100
0.2129	0.0738	a57266_PGA_scaffold10	PGA_scaffold10||2134117||2143566||TESI_019253-RA||-1||CDS||2983234077||2405||91.34	2143566	2134117	b57266_PGA_scaffold8	PGA_scaffold8||514273||533644||TESI_013941-RA||-1||CDS||2986206520||26919||91.34	533644	514273	1.000000e-250	150
0.7959	0.2610	a57266_PGA_scaffold10	PGA_scaffold10||2202084||2206257||TESI_019255-RA||1||CDS||2983234083||2407||93.75	2202084	2206257	b57266_PGA_scaffold8	PGA_scaffold8||563735||566125||TESI_013943-RA||1||CDS||2986206526||26921||93.75	563735	566125	1.300000e-63	200
2.4018	0.8982	a57266_PGA_scaffold10	PGA_scaffold10||2214940||2216707||TESI_019256-RA||-1||CDS||2983234086||2408||87.5	2216707	2214940	b57266_PGA_scaffold8	PGA_scaffold8||620380||624296||TESI_013945-RA||-1||CDS||2986206532||26923||87.5	624296	620380	3.700000e-56	250
0.7226	0.2038	a57266_PGA_scaffold10	PGA_scaffold10||2317674||2319092||TESI_019259-RA||1||CDS||2983234095||2411||79.29	2317674	2319092	b57266_PGA_scaffold8	PGA_scaffold8||676776||678160||TESI_013946-RA||1||CDS||2986206535||26924||79.29	676776	678160	1.900000e-110	300
0.3803	0.1886	a57266_PGA_scaffold10	PGA_scaffold10||2336167||2338360||TESI_019260-RA||-1||CDS||2983234098||2412||81.14	2338360	2336167	b57266_PGA_scaffold8	PGA_scaffold8||692547||694629||TESI_013947-RA||-1||CDS||2986206538||26925||81.14	694629	692547	6.400000e-187	350
0.4564	0.1866	a57266_PGA_scaffold10	PGA_scaffold10||2371362||2372311||TESI_019261-RA||-1||CDS||2983234101||2413||85.02	2372311	2371362	b57266_PGA_scaffold8	PGA_scaffold8||710130||710994||TESI_013948-RA||-1||CDS||2986206541||26926||85.02	710994	710130	6.100000e-149	400
1.2125	0.3818	a57266_PGA_scaffold10	PGA_scaffold10||2386429||2396789||TESI_019262-RA||-1||CDS||2983234104||2414||84.8	2396789	2386429	b57266_PGA_scaffold8	PGA_scaffold8||718859||720193||TESI_013949-RA||-1||CDS||2986206544||26927||84.8	720193	718859	5.500000e-165	450
4.6457	9.7963	a57266_PGA_scaffold10	PGA_scaffold10||2534514||2535035||TESI_019275-RA||1||CDS||2983234143||2427||84.97	2534514	2535035	b57266_PGA_scaffold8	PGA_scaffold8||738019||757082||TESI_013951-RA||1||CDS||2986206550||26929||84.97	738019	757082	6.900000e-42	488
0.3313	0.1297	a57266_PGA_scaffold10	PGA_scaffold10||2537034||2553148||TESI_019276-RA||-1||CDS||2983234146||2428||83.72	2553148	2537034	b57266_PGA_scaffold8	PGA_scaffold8||762891||772544||TESI_013953-RA||-1||CDS||2986206556||26931||83.72	772544	762891	1.000000e-250	538
0.5040	0.1230	a57266_PGA_scaffold10	PGA_scaffold10||2572049||2573452||TESI_019278-RA||-1||CDS||2983234152||2430||82.09	2573452	2572049	b57266_PGA_scaffold8	PGA_scaffold8||791197||792644||TESI_013956-RA||-1||CDS||2986206565||26934||82.09	792644	791197	1.100000e-164	588
78.5325	0.9606	a57266_PGA_scaffold10	PGA_scaffold10||2658032||2658373||TESI_019281-RA||-1||CDS||2983234161||2433||86.89	2658373	2658032	b57266_PGA_scaffold8	PGA_scaffold8||804823||812261||TESI_013957-RA||-1||CDS||2986206568||26935||86.89	812261	804823	2.000000e-87	638
1.0042	0.1823	a57266_PGA_scaffold10	PGA_scaffold10||2886470||2887154||TESI_019285-RA||1||CDS||2983234173||2437||81.88	2886470	2887154	b57266_PGA_scaffold8	PGA_scaffold8||862225||862893||TESI_013961-RA||1||CDS||2986206580||26939||81.88	862225	862893	3.900000e-117	688
0.5834	0.0535	a57266_PGA_scaffold10	PGA_scaffold10||2941641||2943276||TESI_019291-RA||1||CDS||2983234191||2443||85.85	2941641	2943276	b57266_PGA_scaffold8	PGA_scaffold8||932420||933878||TESI_013964-RA||1||CDS||2986206589||26942||85.85	932420	933878	1.000000e-250	738
30.4029	1.0999	a57266_PGA_scaffold10	PGA_scaffold10||3002772||3008100||TESI_019297-RA||1||CDS||2983234209||2449||92.17	3002772	3008100	b57266_PGA_scaffold8	PGA_scaffold8||934806||966461||TESI_013965-RA||1||CDS||2986206592||26943||92.17	934806	966461	1.800000e-125	788
0.3455	0.0393	a57266_PGA_scaffold10	PGA_scaffold10||3146949||3151288||TESI_019305-RA||1||CDS||2983234233||2457||91.41	3146949	3151288	b57266_PGA_scaffold8	PGA_scaffold8||975687||1001559||TESI_013967-RA||1||CDS||2986206598||26945||91.41	975687	1001559	1.000000e-250	838
65.0947	0.8895	a57266_PGA_scaffold10	PGA_scaffold10||3218317||3220627||TESI_019309-RA||1||CDS||2983234245||2461||73.53	3218317	3220627	b57266_PGA_scaffold8	PGA_scaffold8||1027431||1029085||TESI_013970-RA||1||CDS||2986206607||26948||73.53	1027431	1029085	3.200000e-05	842
14.7434	1.3574	a57266_PGA_scaffold10	PGA_scaffold10||3557315||3558650||TESI_019327-RA||1||CDS||2983234299||2479||89.36	3557315	3558650	b57266_PGA_scaffold8	PGA_scaffold8||1082553||1083714||TESI_013974-RA||1||CDS||2986206619||26952||89.36	1082553	1083714	3.300000e-08	846
#1	1555.0	a57266_PGA_scaffold11	b57266_PGA_scaffold14	f	32  Mean Ks:  11.8663	Mean Kn: 1.1364
#Ks	Kn	a<db_genome_id>_<chr>	chr1||start1||stop1||name1||strand1||type1||db_feature_id1||genome_order1||percent_id1	start1	stop1	b<db_genome_id>_<chr>	chr2||start2||stop2||name2||strand2||type2||db_feature_id2||genome_order2||percent_id2	start2	stop2	eval	block_score	GEVO_link
13.2174	1.2256	a57266_PGA_scaffold11	PGA_scaffold11||3171039||3183714||TESI_017758-RA||-1||CDS||2983402999||3852||74.37	3183714	3171039	b57266_PGA_scaffold14	PGA_scaffold14||8414921||8439865||TESI_024465-RA||-1||CDS||2983839572||8133||74.37	8439865	8414921	4.100000e-54	50
62.5969	0.5653	a57266_PGA_scaffold11	PGA_scaffold11||3246417||3248567||TESI_017764-RA||1||CDS||2983403017||3858||70.16	3246417	3248567	b57266_PGA_scaffold14	PGA_scaffold14||8520823||8522671||TESI_024469-RA||1||CDS||2983839584||8137||70.16	8520823	8522671	7.000000e-83	100
0.5078	0.1880	a57266_PGA_scaffold11	PGA_scaffold11||3274385||3282171||TESI_017766-RA||1||CDS||2983403023||3860||86.06	3274385	3282171	b57266_PGA_scaffold14	PGA_scaffold14||8550709||8557016||TESI_024470-RA||1||CDS||2983839587||8138||86.06	8550709	8557016	1.000000e-250	150
0.3773	0.0519	a57266_PGA_scaffold11	PGA_scaffold11||3296958||3303455||TESI_017769-RA||-1||CDS||2983403032||3863||87.63	3303455	3296958	b57266_PGA_scaffold14	PGA_scaffold14||8583461||8591944||TESI_024473-RA||-1||CDS||2983839596||8141||87.63	8591944	8583461	1.000000e-250	200
0.3456	0.1027	a57266_PGA_scaffold11	PGA_scaffold11||3360594||3362025||TESI_017772-RA||1||CDS||2983403041||3866||91.63	3360594	3362025	b57266_PGA_scaffold14	PGA_scaffold14||8609347||8614453||TESI_024475-RA||1||CDS||2983839602||8143||91.63	8609347	8614453	5.900000e-68	250
0.7032	0.1474	a57266_PGA_scaffold11	PGA_scaffold11||3364915||3365469||TESI_017773-RA||1||CDS||2983403044||3867||86.38	3364915	3365469	b57266_PGA_scaffold14	PGA_scaffold14||8616375||8617113||TESI_024476-RA||1||CDS||2983839605||8144||86.38	8616375	8617113	1.800000e-137	300
0.5021	0.0812	a57266_PGA_scaffold11	PGA_scaffold11||3370870||3372255||TESI_017774-RA||-1||CDS||2983403047||3868||84.6	3372255	3370870	b57266_PGA_scaffold14	PGA_scaffold14||8625112||8626035||TESI_024477-RA||-1||CDS||2983839608||8145||84.6	8626035	8625112	1.000000e-250	350
0.2367	0.0919	a57266_PGA_scaffold11	PGA_scaffold11||3528117||3574961||TESI_017786-RA||1||CDS||2983403083||3880||89.09	3528117	3574961	b57266_PGA_scaffold14	PGA_scaffold14||8818000||8835336||TESI_024486-RA||1||CDS||2983839635||8154||89.09	8818000	8835336	1.000000e-250	397
8.9710	0.8211	a57266_PGA_scaffold11	PGA_scaffold11||3607557||3609895||TESI_017788-RA||1||CDS||2983403089||3882||87.91	3607557	3609895	b57266_PGA_scaffold14	PGA_scaffold14||8837315||8840920||TESI_024487-RA||-1||CDS||2983839638||8155||87.91	8840920	8837315	1.000000e-250	447
0.4781	0.0555	a57266_PGA_scaffold11	PGA_scaffold11||3611157||3612682||TESI_017789-RA||-1||CDS||2983403092||3883||88.8	3612682	3611157	b57266_PGA_scaffold14	PGA_scaffold14||8845392||8846832||TESI_024489-RA||-1||CDS||2983839644||8157||88.8	8846832	8845392	2.700000e-219	497
0.5895	0.1916	a57266_PGA_scaffold11	PGA_scaffold11||3623095||3624486||TESI_017790-RA||1||CDS||2983403095||3884||77.3	3623095	3624486	b57266_PGA_scaffold14	PGA_scaffold14||8861778||8863209||TESI_024490-RA||1||CDS||2983839647||8158||77.3	8861778	8863209	1.600000e-159	547
0.7711	0.0887	a57266_PGA_scaffold11	PGA_scaffold11||3638462||3639312||TESI_017792-RA||-1||CDS||2983403101||3886||82.76	3639312	3638462	b57266_PGA_scaffold14	PGA_scaffold14||8883168||8884090||TESI_024491-RA||-1||CDS||2983839650||8159||82.76	8884090	8883168	9.600000e-238	597
0.2381	23.5711	a57266_PGA_scaffold11	PGA_scaffold11||3676991||3687168||TESI_017794-RA||1||CDS||2983403107||3888||86.18	3676991	3687168	b57266_PGA_scaffold14	PGA_scaffold14||8902134||8907469||TESI_024492-RA||1||CDS||2983839653||8160||86.18	8902134	8907469	1.800000e-43	639
0.4551	0.0878	a57266_PGA_scaffold11	PGA_scaffold11||3715427||3717510||TESI_017796-RA||1||CDS||2983403113||3890||84.87	3715427	3717510	b57266_PGA_scaffold14	PGA_scaffold14||8924455||8927669||TESI_024493-RA||1||CDS||2983839656||8161||84.87	8924455	8927669	1.000000e-250	689
71.4904	1.3775	a57266_PGA_scaffold11	PGA_scaffold11||3742251||3750000||TESI_017800-RA||-1||CDS||2983403125||3894||92.46	3750000	3742251	b57266_PGA_scaffold14	PGA_scaffold14||8931669||8935214||TESI_024494-RA||-1||CDS||2983839659||8162||92.46	8935214	8931669	4.600000e-93	739
0.3190	0.0741	a57266_PGA_scaffold11	PGA_scaffold11||3834917||3839095||TESI_017806-RA||1||CDS||2983403143||3900||88.44	3834917	3839095	b57266_PGA_scaffold14	PGA_scaffold14||8961318||8962986||TESI_024496-RA||1||CDS||2983839665||8164||88.44	8961318	8962986	4.400000e-138	789
0.2428	0.0467	a57266_PGA_scaffold11	PGA_scaffold11||4051930||4055768||TESI_017821-RA||1||CDS||2983403188||3915||91.77	4051930	4055768	b57266_PGA_scaffold14	PGA_scaffold14||9089268||9098313||TESI_024502-RA||1||CDS||2983839683||8170||91.77	9089268	9098313	1.000000e-250	836
66.0455	2.1413	a57266_PGA_scaffold11	PGA_scaffold11||4070736||4077835||TESI_017822-RA||1||CDS||2983403191||3916||89.77	4070736	4077835	b57266_PGA_scaffold14	PGA_scaffold14||9101693||9104176||TESI_024503-RA||-1||CDS||2983839686||8171||89.77	9104176	9101693	2.600000e-179	886
0.7390	0.2463	a57266_PGA_scaffold11	PGA_scaffold11||4091082||4091895||TESI_017825-RA||1||CDS||2983403200||3919||89.98	4091082	4091895	b57266_PGA_scaffold14	PGA_scaffold14||9123661||9125835||TESI_024505-RA||1||CDS||2983839692||8173||89.98	9123661	9125835	1.500000e-164	936
0.2636	0.1293	a57266_PGA_scaffold11	PGA_scaffold11||4111716||4119627||TESI_017828-RA||-1||CDS||2983403209||3922||85.76	4119627	4111716	b57266_PGA_scaffold14	PGA_scaffold14||9134295||9135461||TESI_024507-RA||-1||CDS||2983839698||8175||85.76	9135461	9134295	1.000000e-250	986
17.6626	0.9741	a57266_PGA_scaffold11	PGA_scaffold11||4137990||4154421||TESI_017830-RA||-1||CDS||2983403215||3924||86.02	4154421	4137990	b57266_PGA_scaffold14	PGA_scaffold14||9173379||9177295||TESI_024508-RA||1||CDS||2983839701||8176||86.02	9173379	9177295	1.000000e-250	1036
1.7008	0.7025	a57266_PGA_scaffold11	PGA_scaffold11||4173244||4181148||TESI_017834-RA||-1||CDS||2983403227||3928||88.46	4181148	4173244	b57266_PGA_scaffold14	PGA_scaffold14||9213245||9216549||TESI_024511-RA||-1||CDS||2983839710||8179||88.46	9216549	9213245	7.100000e-111	1086
2.1827	0.4285	a57266_PGA_scaffold11	PGA_scaffold11||4236871||4249719||TESI_017839-RA||-1||CDS||2983403242||3933||65.33	4249719	4236871	b57266_PGA_scaffold14	PGA_scaffold14||9238737||9268930||TESI_024513-RA||1||CDS||2983839716||8181||65.33	9238737	9268930	1.000000e-250	1136
0.5033	0.0670	a57266_PGA_scaffold11	PGA_scaffold11||4530168||4531805||TESI_017854-RA||-1||CDS||2983403287||3948||85.81	4531805	4530168	b57266_PGA_scaffold14	PGA_scaffold14||9367405||9368958||TESI_024517-RA||-1||CDS||2983839728||8185||85.81	9368958	9367405	1.000000e-250	1183
64.8839	1.1482	a57266_PGA_scaffold11	PGA_scaffold11||4548606||4550002||TESI_017855-RA||1||CDS||2983403290||3949||82.86	4548606	4550002	b57266_PGA_scaffold14	PGA_scaffold14||9388515||9389369||TESI_024522-RA||-1||CDS||2983839743||8190||82.86	9389369	9388515	1.300000e-23	1205
0.2827	0.0409	a57266_PGA_scaffold11	PGA_scaffold11||4555230||4573535||TESI_017856-RA||1||CDS||2983403293||3950||89.98	4555230	4573535	b57266_PGA_scaffold14	PGA_scaffold14||9406475||9415829||TESI_024524-RA||-1||CDS||2983839749||8192||89.98	9415829	9406475	1.000000e-250	1255
0.4101	0.2464	a57266_PGA_scaffold11	PGA_scaffold11||4581041||4582455||TESI_017857-RA||-1||CDS||2983403296||3951||83.33	4582455	4581041	b57266_PGA_scaffold14	PGA_scaffold14||9437989||9438378||TESI_024526-RA||-1||CDS||2983839755||8194||83.33	9438378	9437989	1.100000e-93	1305
0.3769	0.0822	a57266_PGA_scaffold11	PGA_scaffold11||4597065||4604937||TESI_017860-RA||1||CDS||2983403305||3954||92.66	4597065	4604937	b57266_PGA_scaffold14	PGA_scaffold14||9469446||9478862||TESI_024528-RA||1||CDS||2983839761||8196||92.66	9469446	9478862	1.000000e-250	1355
0.4778	0.0975	a57266_PGA_scaffold11	PGA_scaffold11||4607277||4608764||TESI_017861-RA||-1||CDS||2983403308||3955||83.56	4608764	4607277	b57266_PGA_scaffold14	PGA_scaffold14||9483810||9485288||TESI_024529-RA||-1||CDS||2983839764||8197||83.56	9485288	9483810	1.000000e-250	1405
61.2751	1.1570	a57266_PGA_scaffold11	PGA_scaffold11||4631291||4635777||TESI_017864-RA||1||CDS||2983403317||3958||89.33	4631291	4635777	b57266_PGA_scaffold14	PGA_scaffold14||9573182||9579421||TESI_024531-RA||1||CDS||2983839770||8199||89.33	9573182	9579421	1.800000e-57	1455
0.5727	0.0154	a57266_PGA_scaffold11	PGA_scaffold11||4642170||4642433||TESI_017865-RA||-1||CDS||2983403320||3959||85.0	4642433	4642170	b57266_PGA_scaffold14	PGA_scaffold14||9615118||9624107||TESI_024534-RA||-1||CDS||2983839779||8202||85.0	9624107	9615118	9.300000e-80	1505
0.3029	0.1185	a57266_PGA_scaffold11	PGA_scaffold11||4663349||4676634||TESI_017866-RA||1||CDS||2983403323||3960||85.06	4663349	4676634	b57266_PGA_scaffold14	PGA_scaffold14||9686207||9692480||TESI_024536-RA||1||CDS||2983839785||8204||85.06	9686207	9692480	1.000000e-250	1555
#2	1323.0	a57266_PGA_scaffold11	b57266_PGA_scaffold14	f	27  Mean Ks:  14.0843	Mean Kn: 0.3891
#Ks	Kn	a<db_genome_id>_<chr>	chr1||start1||stop1||name1||strand1||type1||db_feature_id1||genome_order1||percent_id1	start1	stop1	b<db_genome_id>_<chr>	chr2||start2||stop2||name2||strand2||type2||db_feature_id2||genome_order2||percent_id2	start2	stop2	eval	block_score	GEVO_link
63.6757	1.3943	a57266_PGA_scaffold11	PGA_scaffold11||7104039||7117202||TESI_018026-RA||-1||CDS||2983403803||4120||85.78	7117202	7104039	b57266_PGA_scaffold14	PGA_scaffold14||31284404||31288516||TESI_025092-RA||-1||CDS||2983841453||8760||85.78	31288516	31284404	1.000000e-250	50
80.0338	1.0390	a57266_PGA_scaffold11	PGA_scaffold11||7256797||7287507||TESI_018036-RA||1||CDS||2983403833||4130||84.35	7256797	7287507	b57266_PGA_scaffold14	PGA_scaffold14||31382043||31383476||TESI_025095-RA||1||CDS||2983841462||8763||84.35	31382043	31383476	2.300000e-171	100
8.8036	1.2442	a57266_PGA_scaffold11	PGA_scaffold11||7292961||7295632||TESI_018037-RA||-1||CDS||2983403836||4131||82.44	7295632	7292961	b57266_PGA_scaffold14	PGA_scaffold14||31432713||31439563||TESI_025100-RA||-1||CDS||2983841477||8768||82.44	31439563	31432713	1.000000e-250	150
0.4055	0.0733	a57266_PGA_scaffold11	PGA_scaffold11||7337321||7340931||TESI_018040-RA||1||CDS||2983403845||4134||88.05	7337321	7340931	b57266_PGA_scaffold14	PGA_scaffold14||31473914||31483250||TESI_025102-RA||1||CDS||2983841483||8770||88.05	31473914	31483250	1.000000e-250	200
0.5011	0.2161	a57266_PGA_scaffold11	PGA_scaffold11||7342633||7346386||TESI_018041-RA||-1||CDS||2983403848||4135||93.16	7346386	7342633	b57266_PGA_scaffold14	PGA_scaffold14||31486440||31488410||TESI_025103-RA||-1||CDS||2983841486||8771||93.16	31488410	31486440	1.100000e-71	250
0.2843	0.0642	a57266_PGA_scaffold11	PGA_scaffold11||7399689||7400815||TESI_018044-RA||1||CDS||2983403857||4138||86.22	7399689	7400815	b57266_PGA_scaffold14	PGA_scaffold14||31534772||31535909||TESI_025106-RA||1||CDS||2983841495||8774||86.22	31534772	31535909	1.000000e-250	300
74.5374	1.0697	a57266_PGA_scaffold11	PGA_scaffold11||7409853||7418997||TESI_018045-RA||-1||CDS||2983403860||4139||93.39	7418997	7409853	b57266_PGA_scaffold14	PGA_scaffold14||31562091||31564488||TESI_025109-RA||-1||CDS||2983841504||8777||93.39	31564488	31562091	5.800000e-140	350
0.2847	0.1022	a57266_PGA_scaffold11	PGA_scaffold11||7485178||7487755||TESI_018054-RA||-1||CDS||2983403887||4148||89.29	7487755	7485178	b57266_PGA_scaffold14	PGA_scaffold14||31575064||31577888||TESI_025110-RA||1||CDS||2983841507||8778||89.29	31575064	31577888	1.000000e-164	400
0.3537	0.1053	a57266_PGA_scaffold11	PGA_scaffold11||7507531||7514449||TESI_018057-RA||1||CDS||2983403896||4151||85.9	7507531	7514449	b57266_PGA_scaffold14	PGA_scaffold14||31585172||31590359||TESI_025111-RA||1||CDS||2983841510||8779||85.9	31585172	31590359	1.000000e-250	450
0.4144	0.0296	a57266_PGA_scaffold11	PGA_scaffold11||7538202||7539974||TESI_018059-RA||1||CDS||2983403902||4153||92.38	7538202	7539974	b57266_PGA_scaffold14	PGA_scaffold14||31599193||31601116||TESI_025112-RA||1||CDS||2983841513||8780||92.38	31599193	31601116	9.600000e-246	500
3.2815	0.6630	a57266_PGA_scaffold11	PGA_scaffold11||7541283||7542418||TESI_018060-RA||-1||CDS||2983403905||4154||84.46	7542418	7541283	b57266_PGA_scaffold14	PGA_scaffold14||31602376||31603732||TESI_025113-RA||-1||CDS||2983841516||8781||84.46	31603732	31602376	6.300000e-73	550
0.3792	0.0734	a57266_PGA_scaffold11	PGA_scaffold11||7552487||7555893||TESI_018061-RA||-1||CDS||2983403908||4155||84.03	7555893	7552487	b57266_PGA_scaffold14	PGA_scaffold14||31635542||31638505||TESI_025115-RA||-1||CDS||2983841522||8783||84.03	31638505	31635542	1.000000e-250	600
1.1223	0.7289	a57266_PGA_scaffold11	PGA_scaffold11||7592585||7593638||TESI_018063-RA||1||CDS||2983403914||4157||94.81	7592585	7593638	b57266_PGA_scaffold14	PGA_scaffold14||31722521||31723160||TESI_025116-RA||1||CDS||2983841525||8784||94.81	31722521	31723160	5.800000e-24	623
0.6569	0.0860	a57266_PGA_scaffold11	PGA_scaffold11||7653865||7662784||TESI_018067-RA||1||CDS||2983403926||4161||90.99	7653865	7662784	b57266_PGA_scaffold14	PGA_scaffold14||31854338||31861006||TESI_025119-RA||1||CDS||2983841534||8787||90.99	31854338	31861006	5.000000e-169	673
0.3197	0.0624	a57266_PGA_scaffold11	PGA_scaffold11||7676887||7677619||TESI_018069-RA||1||CDS||2983403932||4163||88.64	7676887	7677619	b57266_PGA_scaffold14	PGA_scaffold14||31868211||31868982||TESI_025120-RA||1||CDS||2983841537||8788||88.64	31868211	31868982	4.500000e-218	723
0.2750	0.0160	a57266_PGA_scaffold11	PGA_scaffold11||7798718||7805024||TESI_018075-RA||1||CDS||2983403950||4169||91.45	7798718	7805024	b57266_PGA_scaffold14	PGA_scaffold14||31880439||31890562||TESI_025121-RA||1||CDS||2983841540||8789||91.45	31880439	31890562	1.000000e-250	773
0.4671	0.1918	a57266_PGA_scaffold11	PGA_scaffold11||7828132||7833297||TESI_018077-RA||1||CDS||2983403956||4171||90.45	7828132	7833297	b57266_PGA_scaffold14	PGA_scaffold14||31946701||31955465||TESI_025124-RA||1||CDS||2983841549||8792||90.45	31946701	31955465	1.400000e-196	823
0.6951	0.1511	a57266_PGA_scaffold11	PGA_scaffold11||7838011||7851559||TESI_018078-RA||-1||CDS||2983403959||4172||87.13	7851559	7838011	b57266_PGA_scaffold14	PGA_scaffold14||32017114||32030772||TESI_025129-RA||-1||CDS||2983841564||8797||87.13	32030772	32017114	1.000000e-143	873
0.2754	0.0352	a57266_PGA_scaffold11	PGA_scaffold11||7883516||7884004||TESI_018081-RA||-1||CDS||2983403968||4175||88.89	7884004	7883516	b57266_PGA_scaffold14	PGA_scaffold14||32082917||32083770||TESI_025132-RA||1||CDS||2983841573||8800||88.89	32082917	32083770	1.000000e-144	923
0.2907	0.0930	a57266_PGA_scaffold11	PGA_scaffold11||7910326||7927538||TESI_018083-RA||1||CDS||2983403974||4177||87.69	7910326	7927538	b57266_PGA_scaffold14	PGA_scaffold14||32132897||32162890||TESI_025134-RA||1||CDS||2983841579||8802||87.69	32132897	32162890	1.000000e-250	973
0.5235	0.0424	a57266_PGA_scaffold11	PGA_scaffold11||7945805||7946486||TESI_018085-RA||1||CDS||2983403980||4179||87.0	7945805	7946486	b57266_PGA_scaffold14	PGA_scaffold14||32209184||32209719||TESI_025137-RA||1||CDS||2983841588||8805||87.0	32209184	32209719	3.900000e-157	1023
0.3151	0.0003	a57266_PGA_scaffold11	PGA_scaffold11||7983306||7984570||TESI_018087-RA||1||CDS||2983403986||4181||93.89	7983306	7984570	b57266_PGA_scaffold14	PGA_scaffold14||32259313||32260383||TESI_025138-RA||1||CDS||2983841591||8806||93.89	32259313	32260383	1.400000e-168	1073
0.2887	0.1046	a57266_PGA_scaffold11	PGA_scaffold11||8015571||8021244||TESI_018089-RA||1||CDS||2983403992||4183||94.14	8015571	8021244	b57266_PGA_scaffold14	PGA_scaffold14||32266202||32277345||TESI_025139-RA||1||CDS||2983841594||8807||94.14	32266202	32277345	1.900000e-245	1123
0.6440	0.1688	a57266_PGA_scaffold11	PGA_scaffold11||8046949||8049865||TESI_018091-RA||-1||CDS||2983403998||4185||80.57	8049865	8046949	b57266_PGA_scaffold14	PGA_scaffold14||32296803||32301342||TESI_025141-RA||-1||CDS||2983841600||8809||80.57	32301342	32296803	1.500000e-163	1173
69.7412	1.2613	a57266_PGA_scaffold11	PGA_scaffold11||8211874||8223391||TESI_018101-RA||-1||CDS||2983404028||4195||82.66	8223391	8211874	b57266_PGA_scaffold14	PGA_scaffold14||32342436||32356397||TESI_025143-RA||1||CDS||2983841606||8811||82.66	32342436	32356397	2.400000e-110	1223
70.4912	0.9686	a57266_PGA_scaffold11	PGA_scaffold11||8270650||8273249||TESI_018104-RA||1||CDS||2983404037||4198||79.67	8270650	8273249	b57266_PGA_scaffold14	PGA_scaffold14||32421987||32428775||TESI_025145-RA||1||CDS||2983841612||8813||79.67	32421987	32428775	2.500000e-105	1273
1.2155	0.5199	a57266_PGA_scaffold11	PGA_scaffold11||8275921||8302106||TESI_018105-RA||-1||CDS||2983404040||4199||90.78	8302106	8275921	b57266_PGA_scaffold14	PGA_scaffold14||32429438||32472633||TESI_025146-RA||-1||CDS||2983841615||8814||90.78	32472633	32429438	1.000000e-250	1323
#3	1257.0	a57266_PGA_scaffold11	b57266_PGA_scaffold14	f	26  Mean Ks:  9.3316	Mean Kn: 0.4479
#Ks	Kn	a<db_genome_id>_<chr>	chr1||start1||stop1||name1||strand1||type1||db_feature_id1||genome_order1||percent_id1	start1	stop1	b<db_genome_id>_<chr>	chr2||start2||stop2||name2||strand2||type2||db_feature_id2||genome_order2||percent_id2	start2	stop2	eval	block_score	GEVO_link
0.4304	0.1930	a57266_PGA_scaffold11	PGA_scaffold11||10672848||10691267||TESI_018244-RA||1||CDS||2983404457||4338||91.17	10672848	10691267	b57266_PGA_scaffold14	PGA_scaffold14||3440546||3453780||TESI_024266-RA||1||CDS||2983838975||7934||91.17	3440546	3453780	2.800000e-222	50
0.4838	0.1440	a57266_PGA_scaffold11	PGA_scaffold11||10807565||10818620||TESI_018247-RA||1||CDS||2983404466||4341||82.15	10807565	10818620	b57266_PGA_scaffold14	PGA_scaffold14||3532027||3537959||TESI_024270-RA||1||CDS||2983838987||7938||82.15	3532027	3537959	1.900000e-176	100
0.4078	0.0686	a57266_PGA_scaffold11	PGA_scaffold11||10873553||10877182||TESI_018250-RA||-1||CDS||2983404475||4344||85.85	10877182	10873553	b57266_PGA_scaffold14	PGA_scaffold14||3543388||3544995||TESI_024271-RA||-1||CDS||2983838990||7939||85.85	3544995	3543388	1.000000e-250	150
4.4576	1.2957	a57266_PGA_scaffold11	PGA_scaffold11||10978398||10995397||TESI_018259-RA||-1||CDS||2983404502||4353||71.43	10995397	10978398	b57266_PGA_scaffold14	PGA_scaffold14||3593842||3596032||TESI_024274-RA||-1||CDS||2983838999||7942||71.43	3596032	3593842	7.300000e-25	174
0.6439	0.0971	a57266_PGA_scaffold11	PGA_scaffold11||11012612||11014348||TESI_018260-RA||-1||CDS||2983404505||4354||86.26	11014348	11012612	b57266_PGA_scaffold14	PGA_scaffold14||3604499||3606272||TESI_024275-RA||-1||CDS||2983839002||7943||86.26	3606272	3604499	1.000000e-250	224
3.3594	1.1926	a57266_PGA_scaffold11	PGA_scaffold11||11062920||11064395||TESI_018262-RA||1||CDS||2983404511||4356||92.11	11062920	11064395	b57266_PGA_scaffold14	PGA_scaffold14||3678254||3680292||TESI_024280-RA||1||CDS||2983839017||7948||92.11	3678254	3680292	2.200000e-79	274
70.0797	1.5746	a57266_PGA_scaffold11	PGA_scaffold11||11083359||11088595||TESI_018263-RA||1||CDS||2983404514||4357||87.44	11083359	11088595	b57266_PGA_scaffold14	PGA_scaffold14||3681451||3682921||TESI_024281-RA||1||CDS||2983839020||7949||87.44	3681451	3682921	4.100000e-71	324
0.4557	0.1319	a57266_PGA_scaffold11	PGA_scaffold11||11100142||11102222||TESI_018264-RA||-1||CDS||2983404517||4358||88.15	11102222	11100142	b57266_PGA_scaffold14	PGA_scaffold14||3687594||3697135||TESI_024282-RA||-1||CDS||2983839023||7950||88.15	3697135	3687594	2.400000e-116	374
63.8516	1.4194	a57266_PGA_scaffold11	PGA_scaffold11||11159366||11164147||TESI_018267-RA||1||CDS||2983404526||4361||86.74	11159366	11164147	b57266_PGA_scaffold14	PGA_scaffold14||3697554||3712343||TESI_024283-RA||1||CDS||2983839026||7951||86.74	3697554	3712343	4.400000e-143	424
0.2937	0.0686	a57266_PGA_scaffold11	PGA_scaffold11||11190115||11197676||TESI_018268-RA||-1||CDS||2983404529||4362||88.67	11197676	11190115	b57266_PGA_scaffold14	PGA_scaffold14||3766177||3775318||TESI_024287-RA||-1||CDS||2983839038||7955||88.67	3775318	3766177	1.000000e-250	474
1.1645	0.4607	a57266_PGA_scaffold11	PGA_scaffold11||11211041||11212125||TESI_018269-RA||-1||CDS||2983404532||4363||78.61	11212125	11211041	b57266_PGA_scaffold14	PGA_scaffold14||3792554||3793640||TESI_024288-RA||-1||CDS||2983839041||7956||78.61	3793640	3792554	3.700000e-78	524
73.3965	1.1548	a57266_PGA_scaffold11	PGA_scaffold11||11232054||11251435||TESI_018271-RA||-1||CDS||2983404538||4365||89.53	11251435	11232054	b57266_PGA_scaffold14	PGA_scaffold14||3815887||3827699||TESI_024290-RA||-1||CDS||2983839047||7958||89.53	3827699	3815887	1.000000e-250	574
0.4938	0.1145	a57266_PGA_scaffold11	PGA_scaffold11||11261693||11274401||TESI_018272-RA||-1||CDS||2983404541||4366||92.78	11274401	11261693	b57266_PGA_scaffold14	PGA_scaffold14||3855742||3863971||TESI_024292-RA||-1||CDS||2983839053||7960||92.78	3863971	3855742	1.000000e-250	624
16.7427	1.0954	a57266_PGA_scaffold11	PGA_scaffold11||11312302||11338787||TESI_018275-RA||-1||CDS||2983404550||4369||91.93	11338787	11312302	b57266_PGA_scaffold14	PGA_scaffold14||3964691||3968865||TESI_024295-RA||-1||CDS||2983839062||7963||91.93	3968865	3964691	6.100000e-129	674
0.4949	0.2111	a57266_PGA_scaffold11	PGA_scaffold11||11388558||11393032||TESI_018277-RA||-1||CDS||2983404556||4371||81.68	11393032	11388558	b57266_PGA_scaffold14	PGA_scaffold14||4072351||4077141||TESI_024297-RA||-1||CDS||2983839068||7965||81.68	4077141	4072351	1.000000e-250	724
0.6213	0.3398	a57266_PGA_scaffold11	PGA_scaffold11||11422085||11450442||TESI_018278-RA||-1||CDS||2983404559||4372||91.67	11450442	11422085	b57266_PGA_scaffold14	PGA_scaffold14||4089659||4098876||TESI_024298-RA||-1||CDS||2983839071||7966||91.67	4098876	4089659	7.100000e-86	774
0.5141	0.2055	a57266_PGA_scaffold11	PGA_scaffold11||11444565||11450804||TESI_018279-RA||1||CDS||2983404562||4373||92.31	11444565	11450804	b57266_PGA_scaffold14	PGA_scaffold14||4124722||4125157||TESI_024299-RA||1||CDS||2983839074||7967||92.31	4124722	4125157	1.700000e-75	824
0.3883	0.1545	a57266_PGA_scaffold11	PGA_scaffold11||11468325||11475437||TESI_018280-RA||1||CDS||2983404565||4374||85.1	11468325	11475437	b57266_PGA_scaffold14	PGA_scaffold14||4185507||4205221||TESI_024301-RA||1||CDS||2983839080||7969||85.1	4185507	4205221	1.000000e-250	874
0.5020	0.2894	a57266_PGA_scaffold11	PGA_scaffold11||12011964||12013322||TESI_018300-RA||1||CDS||2983404625||4394||83.29	12011964	12013322	b57266_PGA_scaffold14	PGA_scaffold14||4207209||4208618||TESI_024302-RA||1||CDS||2983839083||7970||83.29	4207209	4208618	3.900000e-91	921
0.2906	0.1052	a57266_PGA_scaffold11	PGA_scaffold11||12364853||12366822||TESI_018317-RA||1||CDS||2983404676||4411||86.64	12364853	12366822	b57266_PGA_scaffold14	PGA_scaffold14||4303050||4306430||TESI_024308-RA||-1||CDS||2983839101||7976||86.64	4306430	4303050	1.000000e-250	968
0.5213	0.0800	a57266_PGA_scaffold11	PGA_scaffold11||12679461||12681822||TESI_018331-RA||1||CDS||2983404718||4425||83.28	12679461	12681822	b57266_PGA_scaffold14	PGA_scaffold14||4564225||4571244||TESI_024326-RA||-1||CDS||2983839155||7994||83.28	4571244	4564225	1.000000e-250	1015
0.9183	0.4545	a57266_PGA_scaffold11	PGA_scaffold11||12899116||12901985||TESI_018338-RA||1||CDS||2983404739||4432||80.56	12899116	12901985	b57266_PGA_scaffold14	PGA_scaffold14||4643146||4644922||TESI_024331-RA||1||CDS||2983839170||7999||80.56	4643146	4644922	2.900000e-109	1065
0.3376	0.1191	a57266_PGA_scaffold11	PGA_scaffold11||12904553||12905851||TESI_018339-RA||1||CDS||2983404742||4433||82.64	12904553	12905851	b57266_PGA_scaffold14	PGA_scaffold14||4736758||4738811||TESI_024334-RA||1||CDS||2983839179||8002||82.64	4736758	4738811	7.700000e-222	1115
1.1013	0.5277	a57266_PGA_scaffold11	PGA_scaffold11||12951437||12952982||TESI_018341-RA||1||CDS||2983404748||4435||91.11	12951437	12952982	b57266_PGA_scaffold14	PGA_scaffold14||4788542||4789788||TESI_024337-RA||1||CDS||2983839188||8005||91.11	4788542	4789788	1.500000e-43	1157
0.4092	0.1197	a57266_PGA_scaffold11	PGA_scaffold11||13069514||13097146||TESI_018349-RA||-1||CDS||2983404772||4443||88.49	13097146	13069514	b57266_PGA_scaffold14	PGA_scaffold14||4827932||4840826||TESI_024341-RA||-1||CDS||2983839200||8009||88.49	4840826	4827932	1.000000e-250	1207
0.2612	0.0291	a57266_PGA_scaffold11	PGA_scaffold11||13111605||13123509||TESI_018350-RA||-1||CDS||2983404775||4444||92.31	13123509	13111605	b57266_PGA_scaffold14	PGA_scaffold14||4862769||4867024||TESI_024342-RA||-1||CDS||2983839203||8010||92.31	4867024	4862769	1.000000e-250	1257
#4	565.0	a57266_PGA_scaffold11	b57266_PGA_scaffold14	f	12  Mean Ks:  25.0812	Mean Kn: 0.6449
#Ks	Kn	a<db_genome_id>_<chr>	chr1||start1||stop1||name1||strand1||type1||db_feature_id1||genome_order1||percent_id1	start1	stop1	b<db_genome_id>_<chr>	chr2||start2||stop2||name2||strand2||type2||db_feature_id2||genome_order2||percent_id2	start2	stop2	eval	block_score	GEVO_link
0.7158	0.2011	a57266_PGA_scaffold11	PGA_scaffold11||34693391||34701391||TESI_018904-RA||-1||CDS||2983406437||4998||88.38	34701391	34693391	b57266_PGA_scaffold14	PGA_scaffold14||16477612||16489862||TESI_024721-RA||-1||CDS||2983840340||8389||88.38	16489862	16477612	8.900000e-181	50
67.6477	0.8098	a57266_PGA_scaffold11	PGA_scaffold11||34704831||34708405||TESI_018905-RA||1||CDS||2983406440||4999||82.58	34704831	34708405	b57266_PGA_scaffold14	PGA_scaffold14||16526234||16531745||TESI_024722-RA||1||CDS||2983840343||8390||82.58	16526234	16531745	4.800000e-22	71
27.7633	1.1917	a57266_PGA_scaffold11	PGA_scaffold11||34767042||34790518||TESI_018908-RA||-1||CDS||2983406449||5002||80.34	34790518	34767042	b57266_PGA_scaffold14	PGA_scaffold14||16629651||16637793||TESI_024725-RA||-1||CDS||2983840352||8393||80.34	16637793	16629651	9.900000e-55	121
0.6910	0.0859	a57266_PGA_scaffold11	PGA_scaffold11||34884804||34892409||TESI_018916-RA||1||CDS||2983406473||5010||87.22	34884804	34892409	b57266_PGA_scaffold14	PGA_scaffold14||16695447||16696659||TESI_024727-RA||1||CDS||2983840358||8395||87.22	16695447	16696659	1.500000e-126	171
70.8368	1.1654	a57266_PGA_scaffold11	PGA_scaffold11||34919485||34926145||TESI_018918-RA||1||CDS||2983406479||5012||90.54	34919485	34926145	b57266_PGA_scaffold14	PGA_scaffold14||16715597||16719633||TESI_024728-RA||1||CDS||2983840361||8396||90.54	16715597	16719633	1.000000e-250	221
0.3582	0.1030	a57266_PGA_scaffold11	PGA_scaffold11||34927565||34935194||TESI_018919-RA||-1||CDS||2983406482||5013||86.45	34935194	34927565	b57266_PGA_scaffold14	PGA_scaffold14||16724873||16736387||TESI_024729-RA||-1||CDS||2983840364||8397||86.45	16736387	16724873	1.000000e-250	271
66.7724	1.1582	a57266_PGA_scaffold11	PGA_scaffold11||35244306||35333865||TESI_018934-RA||1||CDS||2983406527||5028||85.59	35244306	35333865	b57266_PGA_scaffold14	PGA_scaffold14||16865562||16873269||TESI_024733-RA||1||CDS||2983840376||8401||85.59	16865562	16873269	5.300000e-175	318
0.6400	0.1968	a57266_PGA_scaffold11	PGA_scaffold11||35708879||35710162||TESI_018942-RA||1||CDS||2983406551||5036||84.06	35708879	35710162	b57266_PGA_scaffold14	PGA_scaffold14||17017331||17027287||TESI_024738-RA||1||CDS||2983840391||8406||84.06	17017331	17027287	3.700000e-126	368
60.3867	1.8411	a57266_PGA_scaffold11	PGA_scaffold11||35900386||35975358||TESI_018948-RA||1||CDS||2983406569||5042||87.78	35900386	35975358	b57266_PGA_scaffold14	PGA_scaffold14||17078508||17105165||TESI_024739-RA||1||CDS||2983840394||8407||87.78	17078508	17105165	2.100000e-145	418
0.3704	0.0262	a57266_PGA_scaffold11	PGA_scaffold11||36275519||36281793||TESI_018960-RA||1||CDS||2983406605||5054||90.3	36275519	36281793	b57266_PGA_scaffold14	PGA_scaffold14||17735312||17741664||TESI_024757-RA||1||CDS||2983840448||8425||90.3	17735312	17741664	1.000000e-250	465
0.3298	0.0695	a57266_PGA_scaffold11	PGA_scaffold11||36329351||36333705||TESI_018961-RA||-1||CDS||2983406608||5055||92.06	36333705	36329351	b57266_PGA_scaffold14	PGA_scaffold14||17773642||17785179||TESI_024759-RA||1||CDS||2983840454||8427||92.06	17773642	17785179	1.000000e-250	515
4.4624	0.8907	a57266_PGA_scaffold11	PGA_scaffold11||36363839||36370259||TESI_018964-RA||-1||CDS||2983406617||5058||74.93	36370259	36363839	b57266_PGA_scaffold14	PGA_scaffold14||17788596||17791416||TESI_024760-RA||-1||CDS||2983840457||8428||74.93	17791416	17788596	9.400000e-73	565
#5	500.0	a57266_PGA_scaffold11	b57266_PGA_scaffold14	f	10  Mean Ks:  8.7799	Mean Kn: 0.2705
#Ks	Kn	a<db_genome_id>_<chr>	chr1||start1||stop1||name1||strand1||type1||db_feature_id1||genome_order1||percent_id1	start1	stop1	b<db_genome_id>_<chr>	chr2||start2||stop2||name2||strand2||type2||db_feature_id2||genome_order2||percent_id2	start2	stop2	eval	block_score	GEVO_link
0.6266	0.3803	a57266_PGA_scaffold11	PGA_scaffold11||38809253||38817172||TESI_019053-RA||-1||CDS||2983406884||5147||82.69	38817172	38809253	b57266_PGA_scaffold14	PGA_scaffold14||19064188||19069554||TESI_024785-RA||-1||CDS||2983840532||8453||82.69	19069554	19064188	1.000000e-250	50
0.2647	0.0665	a57266_PGA_scaffold11	PGA_scaffold11||38830842||38834007||TESI_019054-RA||1||CDS||2983406887||5148||90.02	38830842	38834007	b57266_PGA_scaffold14	PGA_scaffold14||19079419||19082966||TESI_024786-RA||1||CDS||2983840535||8454||90.02	19079419	19082966	1.200000e-216	100
0.2747	0.0182	a57266_PGA_scaffold11	PGA_scaffold11||38872540||38877228||TESI_019058-RA||1||CDS||2983406899||5152||93.25	38872540	38877228	b57266_PGA_scaffold14	PGA_scaffold14||19105021||19111363||TESI_024787-RA||1||CDS||2983840538||8455||93.25	19105021	19111363	1.000000e-250	150
0.3191	0.1228	a57266_PGA_scaffold11	PGA_scaffold11||38879922||38886586||TESI_019059-RA||1||CDS||2983406902||5153||86.66	38879922	38886586	b57266_PGA_scaffold14	PGA_scaffold14||19117267||19119632||TESI_024788-RA||1||CDS||2983840541||8456||86.66	19117267	19119632	1.000000e-250	200
84.0753	1.3918	a57266_PGA_scaffold11	PGA_scaffold11||38901044||38904239||TESI_019061-RA||1||CDS||2983406908||5155||94.15	38901044	38904239	b57266_PGA_scaffold14	PGA_scaffold14||19138148||19140268||TESI_024790-RA||1||CDS||2983840547||8458||94.15	19138148	19140268	6.000000e-124	250
0.5516	0.2814	a57266_PGA_scaffold11	PGA_scaffold11||38996836||39006052||TESI_019066-RA||-1||CDS||2983406923||5160||80.75	39006052	38996836	b57266_PGA_scaffold14	PGA_scaffold14||19152007||19154262||TESI_024792-RA||-1||CDS||2983840553||8460||80.75	19154262	19152007	1.100000e-162	300
0.5653	0.1914	a57266_PGA_scaffold11	PGA_scaffold11||39222839||39227205||TESI_019071-RA||-1||CDS||2983406938||5165||83.58	39227205	39222839	b57266_PGA_scaffold14	PGA_scaffold14||19230904||19232012||TESI_024797-RA||-1||CDS||2983840568||8465||83.58	19232012	19230904	1.500000e-102	350
0.2241	0.0368	a57266_PGA_scaffold11	PGA_scaffold11||39389669||39432083||TESI_019077-RA||1||CDS||2983406956||5171||93.16	39389669	39432083	b57266_PGA_scaffold14	PGA_scaffold14||19317873||19345845||TESI_024799-RA||1||CDS||2983840574||8467||93.16	19317873	19345845	1.000000e-250	400
0.3003	0.1136	a57266_PGA_scaffold11	PGA_scaffold11||39552025||39555958||TESI_019080-RA||1||CDS||2983406965||5174||85.48	39552025	39555958	b57266_PGA_scaffold14	PGA_scaffold14||19376095||19378802||TESI_024800-RA||1||CDS||2983840577||8468||85.48	19376095	19378802	1.000000e-250	450
0.5974	0.1025	a57266_PGA_scaffold11	PGA_scaffold11||39698943||39702146||TESI_019086-RA||-1||CDS||2983406983||5180||91.1	39702146	39698943	b57266_PGA_scaffold14	PGA_scaffold14||19488586||19492773||TESI_024806-RA||1||CDS||2983840595||8474||91.1	19488586	19492773	2.800000e-124	500
#6	440.0	a57266_PGA_scaffold11	b57266_PGA_scaffold14	f	10  Mean Ks:  9.8618	Mean Kn: 0.3317
#Ks	Kn	a<db_genome_id>_<chr>	chr1||start1||stop1||name1||strand1||type1||db_feature_id1||genome_order1||percent_id1	start1	stop1	b<db_genome_id>_<chr>	chr2||start2||stop2||name2||strand2||type2||db_feature_id2||genome_order2||percent_id2	start2	stop2	eval	block_score	GEVO_link
23.0166	0.8105	a57266_PGA_scaffold11	PGA_scaffold11||9352936||9367157||TESI_018162-RA||-1||CDS||2983404211||4256||68.68	9367157	9352936	b57266_PGA_scaffold14	PGA_scaffold14||6158906||6161314||TESI_024396-RA||1||CDS||2983839365||8064||68.68	6158906	6161314	2.500000e-34	33
0.3500	0.0753	a57266_PGA_scaffold11	PGA_scaffold11||9652625||9657896||TESI_018181-RA||1||CDS||2983404268||4275||89.27	9652625	9657896	b57266_PGA_scaffold14	PGA_scaffold14||6275664||6276686||TESI_024403-RA||1||CDS||2983839386||8071||89.27	6275664	6276686	2.900000e-148	80
3.1625	0.9187	a57266_PGA_scaffold11	PGA_scaffold11||9730711||9731538||TESI_018188-RA||1||CDS||2983404289||4282||93.51	9730711	9731538	b57266_PGA_scaffold14	PGA_scaffold14||6300671||6301473||TESI_024405-RA||1||CDS||2983839392||8073||93.51	6300671	6301473	1.100000e-79	130
0.4614	0.0005	a57266_PGA_scaffold11	PGA_scaffold11||9764834||9765447||TESI_018191-RA||-1||CDS||2983404298||4285||91.73	9765447	9764834	b57266_PGA_scaffold14	PGA_scaffold14||6306657||6312287||TESI_024406-RA||-1||CDS||2983839395||8074||91.73	6312287	6306657	2.000000e-167	180
0.2942	0.1605	a57266_PGA_scaffold11	PGA_scaffold11||9775485||9777985||TESI_018192-RA||-1||CDS||2983404301||4286||83.36	9777985	9775485	b57266_PGA_scaffold14	PGA_scaffold14||6313302||6315845||TESI_024407-RA||-1||CDS||2983839398||8075||83.36	6315845	6313302	1.000000e-250	230
0.3434	0.1033	a57266_PGA_scaffold11	PGA_scaffold11||10027618||10045176||TESI_018206-RA||-1||CDS||2983404343||4300||86.34	10045176	10027618	b57266_PGA_scaffold14	PGA_scaffold14||6333311||6334042||TESI_024410-RA||-1||CDS||2983839407||8078||86.34	6334042	6333311	8.100000e-244	277
0.3670	0.0413	a57266_PGA_scaffold11	PGA_scaffold11||10061235||10064628||TESI_018210-RA||1||CDS||2983404355||4304||90.03	10061235	10064628	b57266_PGA_scaffold14	PGA_scaffold14||6373824||6383827||TESI_024411-RA||1||CDS||2983839410||8079||90.03	6373824	6383827	1.000000e-250	327
0.4480	0.0927	a57266_PGA_scaffold11	PGA_scaffold11||10077565||10078568||TESI_018211-RA||1||CDS||2983404358||4305||86.37	10077565	10078568	b57266_PGA_scaffold14	PGA_scaffold14||6394118||6395234||TESI_024412-RA||1||CDS||2983839413||8080||86.37	6394118	6395234	4.800000e-131	377
69.8215	0.9437	a57266_PGA_scaffold11	PGA_scaffold11||10102077||10107552||TESI_018212-RA||1||CDS||2983404361||4306||77.53	10102077	10107552	b57266_PGA_scaffold14	PGA_scaffold14||6406453||6422374||TESI_024413-RA||-1||CDS||2983839416||8081||77.53	6422374	6406453	6.600000e-14	390
0.3531	0.1706	a57266_PGA_scaffold11	PGA_scaffold11||10133336||10136475||TESI_018215-RA||-1||CDS||2983404370||4309||84.65	10136475	10133336	b57266_PGA_scaffold14	PGA_scaffold14||6445506||6458629||TESI_024418-RA||-1||CDS||2983839431||8086||84.65	6458629	6445506	1.000000e-250	440
#1	1218.0	a57266_PGA_scaffold11	b57266_PGA_scaffold14	r	25  Mean Ks:  6.3325	Mean Kn: 0.3326
#Ks	Kn	a<db_genome_id>_<chr>	chr1||start1||stop1||name1||strand1||type1||db_feature_id1||genome_order1||percent_id1	start1	stop1	b<db_genome_id>_<chr>	chr2||start2||stop2||name2||strand2||type2||db_feature_id2||genome_order2||percent_id2	start2	stop2	eval	block_score	GEVO_link
2.8571	0.9488	a57266_PGA_scaffold11	PGA_scaffold11||4691792||4693018||TESI_017867-RA||-1||CDS||2983403326||3961||78.99	4693018	4691792	b57266_PGA_scaffold14	PGA_scaffold14||10614085||10687083||TESI_024591-RA||1||CDS||2983839950||8259||78.99	10614085	10687083	3.200000e-98	50
0.4549	0.1726	a57266_PGA_scaffold11	PGA_scaffold11||4715973||4717898||TESI_017868-RA||-1||CDS||2983403329||3962||86.27	4717898	4715973	b57266_PGA_scaffold14	PGA_scaffold14||10591709||10593623||TESI_024590-RA||1||CDS||2983839947||8258||86.27	10591709	10593623	1.000000e-250	100
0.4460	0.0869	a57266_PGA_scaffold11	PGA_scaffold11||4722614||4723377||TESI_017869-RA||-1||CDS||2983403332||3963||84.75	4723377	4722614	b57266_PGA_scaffold14	PGA_scaffold14||10582050||10585431||TESI_024589-RA||1||CDS||2983839944||8257||84.75	10582050	10585431	2.300000e-218	150
0.3221	0.1754	a57266_PGA_scaffold11	PGA_scaffold11||4746412||4749991||TESI_017871-RA||1||CDS||2983403338||3965||86.37	4746412	4749991	b57266_PGA_scaffold14	PGA_scaffold14||10502443||10503493||TESI_024585-RA||-1||CDS||2983839932||8253||86.37	10503493	10502443	2.300000e-213	200
0.5617	0.0826	a57266_PGA_scaffold11	PGA_scaffold11||4755500||4757413||TESI_017872-RA||-1||CDS||2983403341||3966||84.84	4757413	4755500	b57266_PGA_scaffold14	PGA_scaffold14||10496319||10497908||TESI_024584-RA||1||CDS||2983839929||8252||84.84	10496319	10497908	1.000000e-250	250
72.9231	1.1359	a57266_PGA_scaffold11	PGA_scaffold11||4773858||4776144||TESI_017873-RA||-1||CDS||2983403344||3967||87.73	4776144	4773858	b57266_PGA_scaffold14	PGA_scaffold14||10470062||10474375||TESI_024582-RA||1||CDS||2983839923||8250||87.73	10470062	10474375	1.000000e-250	300
0.2553	0.0675	a57266_PGA_scaffold11	PGA_scaffold11||5137224||5152289||TESI_017891-RA||-1||CDS||2983403398||3985||90.37	5152289	5137224	b57266_PGA_scaffold14	PGA_scaffold14||10414406||10422744||TESI_024580-RA||1||CDS||2983839917||8248||90.37	10414406	10422744	1.000000e-250	347
0.7145	0.1695	a57266_PGA_scaffold11	PGA_scaffold11||5170361||5171907||TESI_017892-RA||1||CDS||2983403401||3986||87.72	5170361	5171907	b57266_PGA_scaffold14	PGA_scaffold14||10400281||10401681||TESI_024579-RA||-1||CDS||2983839914||8247||87.72	10401681	10400281	4.900000e-233	397
0.6227	0.3065	a57266_PGA_scaffold11	PGA_scaffold11||5185540||5187686||TESI_017895-RA||1||CDS||2983403410||3989||78.86	5185540	5187686	b57266_PGA_scaffold14	PGA_scaffold14||10395083||10397723||TESI_024578-RA||-1||CDS||2983839911||8246||78.86	10397723	10395083	1.600000e-97	447
0.7420	0.2950	a57266_PGA_scaffold11	PGA_scaffold11||5194117||5200225||TESI_017896-RA||1||CDS||2983403413||3990||92.62	5194117	5200225	b57266_PGA_scaffold14	PGA_scaffold14||10362119||10366864||TESI_024576-RA||-1||CDS||2983839905||8244||92.62	10366864	10362119	9.600000e-137	497
1.1707	0.5168	a57266_PGA_scaffold11	PGA_scaffold11||5202381||5207949||TESI_017897-RA||-1||CDS||2983403416||3991||89.12	5207949	5202381	b57266_PGA_scaffold14	PGA_scaffold14||10352770||10356331||TESI_024575-RA||1||CDS||2983839902||8243||89.12	10352770	10356331	7.900000e-46	542
65.7200	0.9999	a57266_PGA_scaffold11	PGA_scaffold11||5213104||5217611||TESI_017898-RA||-1||CDS||2983403419||3992||80.5	5217611	5213104	b57266_PGA_scaffold14	PGA_scaffold14||10340989||10342992||TESI_024573-RA||1||CDS||2983839896||8241||80.5	10340989	10342992	1.800000e-56	592
0.3941	0.0407	a57266_PGA_scaffold11	PGA_scaffold11||5222513||5223166||TESI_017899-RA||-1||CDS||2983403422||3993||93.75	5223166	5222513	b57266_PGA_scaffold14	PGA_scaffold14||10324868||10325796||TESI_024571-RA||1||CDS||2983839890||8239||93.75	10324868	10325796	2.900000e-135	642
0.4314	0.0818	a57266_PGA_scaffold11	PGA_scaffold11||5244878||5250325||TESI_017900-RA||1||CDS||2983403425||3994||86.96	5244878	5250325	b57266_PGA_scaffold14	PGA_scaffold14||10296979||10300783||TESI_024570-RA||-1||CDS||2983839887||8238||86.96	10300783	10296979	1.000000e-250	692
0.6999	0.2697	a57266_PGA_scaffold11	PGA_scaffold11||5256034||5274150||TESI_017902-RA||-1||CDS||2983403431||3996||91.27	5274150	5256034	b57266_PGA_scaffold14	PGA_scaffold14||10286912||10296289||TESI_024569-RA||1||CDS||2983839884||8237||91.27	10286912	10296289	3.000000e-194	742
0.3483	0.0937	a57266_PGA_scaffold11	PGA_scaffold11||5286280||5291942||TESI_017904-RA||1||CDS||2983403437||3998||74.2	5286280	5291942	b57266_PGA_scaffold14	PGA_scaffold14||10264000||10273672||TESI_024566-RA||-1||CDS||2983839875||8234||74.2	10273672	10264000	1.200000e-198	792
0.4571	0.0531	a57266_PGA_scaffold11	PGA_scaffold11||5352820||5355526||TESI_017908-RA||1||CDS||2983403449||4002||87.71	5352820	5355526	b57266_PGA_scaffold14	PGA_scaffold14||10162437||10163659||TESI_024562-RA||-1||CDS||2983839863||8230||87.71	10163659	10162437	1.000000e-170	842
0.4919	0.1380	a57266_PGA_scaffold11	PGA_scaffold11||5364861||5368754||TESI_017909-RA||1||CDS||2983403452||4003||86.93	5364861	5368754	b57266_PGA_scaffold14	PGA_scaffold14||10098997||10110759||TESI_024559-RA||-1||CDS||2983839854||8227||86.93	10110759	10098997	4.400000e-167	892
0.2795	0.0627	a57266_PGA_scaffold11	PGA_scaffold11||5373245||5375967||TESI_017910-RA||-1||CDS||2983403455||4004||89.84	5375967	5373245	b57266_PGA_scaffold14	PGA_scaffold14||10074425||10076522||TESI_024557-RA||1||CDS||2983839848||8225||89.84	10074425	10076522	1.400000e-119	942
0.2215	0.0408	a57266_PGA_scaffold11	PGA_scaffold11||5381827||5390075||TESI_017911-RA||-1||CDS||2983403458||4005||92.34	5390075	5381827	b57266_PGA_scaffold14	PGA_scaffold14||10044646||10055114||TESI_024556-RA||1||CDS||2983839845||8224||92.34	10044646	10055114	1.000000e-250	992
0.5117	0.1970	a57266_PGA_scaffold11	PGA_scaffold11||5395839||5400605||TESI_017912-RA||-1||CDS||2983403461||4006||87.99	5400605	5395839	b57266_PGA_scaffold14	PGA_scaffold14||10027270||10039647||TESI_024555-RA||1||CDS||2983839842||8223||87.99	10027270	10039647	1.400000e-232	1042
0.4460	0.2506	a57266_PGA_scaffold11	PGA_scaffold11||5410636||5415495||TESI_017914-RA||-1||CDS||2983403467||4008||79.11	5415495	5410636	b57266_PGA_scaffold14	PGA_scaffold14||10021838||10025546||TESI_024554-RA||1||CDS||2983839839||8222||79.11	10021838	10025546	1.000000e-250	1092
4.5653	1.4939	a57266_PGA_scaffold11	PGA_scaffold11||5426817||5429869||TESI_017915-RA||-1||CDS||2983403470||4009||70.7	5429869	5426817	b57266_PGA_scaffold14	PGA_scaffold14||9960417||9960896||TESI_024551-RA||-1||CDS||2983839830||8219||70.7	9960896	9960417	8.600000e-30	1121
1.8060	0.5334	a57266_PGA_scaffold11	PGA_scaffold11||5476894||5491210||TESI_017919-RA||1||CDS||2983403482||4013||82.75	5476894	5491210	b57266_PGA_scaffold14	PGA_scaffold14||9942339||9943795||TESI_024550-RA||-1||CDS||2983839827||8218||82.75	9943795	9942339	1.000000e-250	1171
0.8692	0.1026	a57266_PGA_scaffold11	PGA_scaffold11||5757548||5758144||TESI_017938-RA||-1||CDS||2983403539||4032||81.14	5758144	5757548	b57266_PGA_scaffold14	PGA_scaffold14||9635256||9635621||TESI_024535-RA||-1||CDS||2983839782||8203||81.14	9635621	9635256	6.900000e-95	1218
#2	576.0	a57266_PGA_scaffold11	b57266_PGA_scaffold14	r	12  Mean Ks:  19.7549	Mean Kn: 0.3748
#Ks	Kn	a<db_genome_id>_<chr>	chr1||start1||stop1||name1||strand1||type1||db_feature_id1||genome_order1||percent_id1	start1	stop1	b<db_genome_id>_<chr>	chr2||start2||stop2||name2||strand2||type2||db_feature_id2||genome_order2||percent_id2	start2	stop2	eval	block_score	GEVO_link
0.2721	0.0729	a57266_PGA_scaffold11	PGA_scaffold11||2456491||2472066||TESI_017704-RA||1||CDS||2983402837||3798||88.7	2456491	2472066	b57266_PGA_scaffold14	PGA_scaffold14||12682724||12688606||TESI_024628-RA||-1||CDS||2983840061||8296||88.7	12688606	12682724	1.000000e-250	50
0.3709	0.0979	a57266_PGA_scaffold11	PGA_scaffold11||2481285||2483861||TESI_017705-RA||1||CDS||2983402840||3799||84.6	2481285	2483861	b57266_PGA_scaffold14	PGA_scaffold14||12676084||12678706||TESI_024627-RA||-1||CDS||2983840058||8295||84.6	12678706	12676084	5.800000e-249	100
0.3654	0.1193	a57266_PGA_scaffold11	PGA_scaffold11||2572395||2574875||TESI_017714-RA||1||CDS||2983402867||3808||85.44	2572395	2574875	b57266_PGA_scaffold14	PGA_scaffold14||12616087||12622695||TESI_024626-RA||-1||CDS||2983840055||8294||85.44	12622695	12616087	6.600000e-217	150
0.3313	0.0720	a57266_PGA_scaffold11	PGA_scaffold11||2715885||2735470||TESI_017725-RA||-1||CDS||2983402900||3819||88.44	2735470	2715885	b57266_PGA_scaffold14	PGA_scaffold14||12433774||12438649||TESI_024620-RA||1||CDS||2983840037||8288||88.44	12433774	12438649	1.000000e-250	197
0.7199	0.2594	a57266_PGA_scaffold11	PGA_scaffold11||2768124||2769586||TESI_017727-RA||1||CDS||2983402906||3821||82.44	2768124	2769586	b57266_PGA_scaffold14	PGA_scaffold14||12374316||12375257||TESI_024618-RA||-1||CDS||2983840031||8286||82.44	12375257	12374316	1.200000e-108	247
69.1584	0.4370	a57266_PGA_scaffold11	PGA_scaffold11||2825903||2834495||TESI_017735-RA||-1||CDS||2983402930||3829||86.9	2834495	2825903	b57266_PGA_scaffold14	PGA_scaffold14||12334353||12339331||TESI_024617-RA||1||CDS||2983840028||8285||86.9	12334353	12339331	1.000000e-250	297
0.5442	0.0180	a57266_PGA_scaffold11	PGA_scaffold11||3056825||3059694||TESI_017749-RA||-1||CDS||2983402972||3843||88.89	3059694	3056825	b57266_PGA_scaffold14	PGA_scaffold14||12263261||12265506||TESI_024615-RA||1||CDS||2983840022||8283||88.89	12263261	12265506	1.000000e-250	344
36.1617	1.0541	a57266_PGA_scaffold11	PGA_scaffold11||3103438||3109014||TESI_017753-RA||-1||CDS||2983402984||3847||88.2	3109014	3103438	b57266_PGA_scaffold14	PGA_scaffold14||12231554||12231865||TESI_024613-RA||1||CDS||2983840016||8281||88.2	12231554	12231865	1.500000e-55	394
59.2531	1.0588	a57266_PGA_scaffold11	PGA_scaffold11||3114846||3122232||TESI_017754-RA||1||CDS||2983402987||3848||90.74	3114846	3122232	b57266_PGA_scaffold14	PGA_scaffold14||12217496||12224892||TESI_024612-RA||-1||CDS||2983840013||8280||90.74	12224892	12217496	7.900000e-33	426
0.1724	0.0676	a57266_PGA_scaffold11	PGA_scaffold11||3155904||3170195||TESI_017757-RA||-1||CDS||2983402996||3851||91.01	3170195	3155904	b57266_PGA_scaffold14	PGA_scaffold14||12173557||12186097||TESI_024611-RA||1||CDS||2983840010||8279||91.01	12173557	12186097	1.000000e-250	476
69.4310	1.2051	a57266_PGA_scaffold11	PGA_scaffold11||3171039||3183714||TESI_017758-RA||-1||CDS||2983402999||3852||90.91	3183714	3171039	b57266_PGA_scaffold14	PGA_scaffold14||12150265||12161585||TESI_024608-RA||1||CDS||2983840001||8276||90.91	12150265	12161585	1.000000e-250	526
0.2778	0.0357	a57266_PGA_scaffold11	PGA_scaffold11||3195485||3204395||TESI_017759-RA||1||CDS||2983403002||3853||91.35	3195485	3204395	b57266_PGA_scaffold14	PGA_scaffold14||12130056||12138525||TESI_024607-RA||-1||CDS||2983839998||8275||91.35	12138525	12130056	1.000000e-250	576
#3	573.0	a57266_PGA_scaffold11	b57266_PGA_scaffold14	r	13  Mean Ks:  8.0166	Mean Kn: 0.3276
#Ks	Kn	a<db_genome_id>_<chr>	chr1||start1||stop1||name1||strand1||type1||db_feature_id1||genome_order1||percent_id1	start1	stop1	b<db_genome_id>_<chr>	chr2||start2||stop2||name2||strand2||type2||db_feature_id2||genome_order2||percent_id2	start2	stop2	eval	block_score	GEVO_link
74.7412	1.2416	a57266_PGA_scaffold11	PGA_scaffold11||36556695||36563885||TESI_018972-RA||-1||CDS||2983406641||5066||73.39	36563885	36556695	b57266_PGA_scaffold14	PGA_scaffold14||16764439||16784336||TESI_024730-RA||1||CDS||2983840367||8398||73.39	16764439	16784336	2.700000e-18	17
0.3074	0.0791	a57266_PGA_scaffold11	PGA_scaffold11||36611005||36613155||TESI_018973-RA||1||CDS||2983406644||5067||87.95	36611005	36613155	b57266_PGA_scaffold14	PGA_scaffold14||16361607||16363711||TESI_024719-RA||-1||CDS||2983840334||8387||87.95	16363711	16361607	1.000000e-250	64
0.3011	0.1225	a57266_PGA_scaffold11	PGA_scaffold11||36701129||36707706||TESI_018976-RA||-1||CDS||2983406653||5070||84.34	36707706	36701129	b57266_PGA_scaffold14	PGA_scaffold14||16223986||16231943||TESI_024716-RA||1||CDS||2983840325||8384||84.34	16223986	16231943	1.000000e-250	114
0.3206	0.0796	a57266_PGA_scaffold11	PGA_scaffold11||36708122||36722506||TESI_018977-RA||-1||CDS||2983406656||5071||91.76	36722506	36708122	b57266_PGA_scaffold14	PGA_scaffold14||16214717||16219334||TESI_024715-RA||1||CDS||2983840322||8383||91.76	16214717	16219334	5.300000e-97	164
7.8593	1.1881	a57266_PGA_scaffold11	PGA_scaffold11||36781465||36789237||TESI_018978-RA||1||CDS||2983406659||5072||81.88	36781465	36789237	b57266_PGA_scaffold14	PGA_scaffold14||16176000||16177598||TESI_024713-RA||-1||CDS||2983840316||8381||81.88	16177598	16176000	2.100000e-85	214
0.3261	0.0880	a57266_PGA_scaffold11	PGA_scaffold11||36880233||36890611||TESI_018980-RA||1||CDS||2983406665||5074||89.79	36880233	36890611	b57266_PGA_scaffold14	PGA_scaffold14||16058470||16090003||TESI_024710-RA||-1||CDS||2983840307||8378||89.79	16090003	16058470	1.000000e-250	264
18.1079	0.8403	a57266_PGA_scaffold11	PGA_scaffold11||37006654||37009587||TESI_018984-RA||-1||CDS||2983406677||5078||61.48	37009587	37006654	b57266_PGA_scaffold14	PGA_scaffold14||15741748||15769237||TESI_024695-RA||1||CDS||2983840262||8363||61.48	15741748	15769237	4.000000e-16	276
0.3653	0.1250	a57266_PGA_scaffold11	PGA_scaffold11||37069221||37071157||TESI_018986-RA||1||CDS||2983406683||5080||80.77	37069221	37071157	b57266_PGA_scaffold14	PGA_scaffold14||15573728||15576050||TESI_024692-RA||-1||CDS||2983840253||8360||80.77	15576050	15573728	1.500000e-181	326
0.3290	0.0358	a57266_PGA_scaffold11	PGA_scaffold11||37083815||37089558||TESI_018988-RA||1||CDS||2983406689||5082||90.12	37083815	37089558	b57266_PGA_scaffold14	PGA_scaffold14||15523995||15528690||TESI_024691-RA||-1||CDS||2983840250||8359||90.12	15528690	15523995	1.000000e-250	376
0.5741	0.2249	a57266_PGA_scaffold11	PGA_scaffold11||37095959||37100425||TESI_018989-RA||1||CDS||2983406692||5083||87.37	37095959	37100425	b57266_PGA_scaffold14	PGA_scaffold14||15497412||15500845||TESI_024689-RA||-1||CDS||2983840244||8357||87.37	15500845	15497412	7.400000e-162	426
0.3584	0.0503	a57266_PGA_scaffold11	PGA_scaffold11||37459326||37463378||TESI_019000-RA||-1||CDS||2983406725||5094||89.6	37463378	37459326	b57266_PGA_scaffold14	PGA_scaffold14||15310423||15312840||TESI_024684-RA||1||CDS||2983840229||8352||89.6	15310423	15312840	1.000000e-250	473
0.3415	0.0682	a57266_PGA_scaffold11	PGA_scaffold11||37477323||37483397||TESI_019001-RA||-1||CDS||2983406728||5095||88.43	37483397	37477323	b57266_PGA_scaffold14	PGA_scaffold14||15297067||15303462||TESI_024683-RA||1||CDS||2983840226||8351||88.43	15297067	15303462	1.000000e-250	523
0.2834	0.1159	a57266_PGA_scaffold11	PGA_scaffold11||37527927||37529720||TESI_019003-RA||-1||CDS||2983406734||5097||86.92	37529720	37527927	b57266_PGA_scaffold14	PGA_scaffold14||15240743||15243120||TESI_024682-RA||1||CDS||2983840223||8350||86.92	15240743	15243120	1.000000e-250	573
#4	569.0	a57266_PGA_scaffold11	b57266_PGA_scaffold14	r	12  Mean Ks:  12.0310	Mean Kn: 0.4647
#Ks	Kn	a<db_genome_id>_<chr>	chr1||start1||stop1||name1||strand1||type1||db_feature_id1||genome_order1||percent_id1	start1	stop1	b<db_genome_id>_<chr>	chr2||start2||stop2||name2||strand2||type2||db_feature_id2||genome_order2||percent_id2	start2	stop2	eval	block_score	GEVO_link
63.8686	0.4840	a57266_PGA_scaffold11	PGA_scaffold11||8740426||8744214||TESI_018129-RA||1||CDS||2983404112||4223||89.21	8740426	8744214	b57266_PGA_scaffold14	PGA_scaffold14||5739014||5749966||TESI_024378-RA||-1||CDS||2983839311||8046||89.21	5749966	5739014	1.000000e-250	50
5.2719	0.2515	a57266_PGA_scaffold11	PGA_scaffold11||8765586||8768517||TESI_018132-RA||-1||CDS||2983404121||4226||87.04	8768517	8765586	b57266_PGA_scaffold14	PGA_scaffold14||5273271||5274179||TESI_024361-RA||1||CDS||2983839260||8029||87.04	5273271	5274179	1.000000e-250	97
0.3594	0.1103	a57266_PGA_scaffold11	PGA_scaffold11||8774665||8778909||TESI_018133-RA||-1||CDS||2983404124||4227||87.36	8778909	8774665	b57266_PGA_scaffold14	PGA_scaffold14||5258421||5262612||TESI_024360-RA||1||CDS||2983839257||8028||87.36	5258421	5262612	1.000000e-250	147
0.4440	0.0999	a57266_PGA_scaffold11	PGA_scaffold11||8801752||8803477||TESI_018134-RA||1||CDS||2983404127||4228||80.32	8801752	8803477	b57266_PGA_scaffold14	PGA_scaffold14||5225467||5227810||TESI_024356-RA||-1||CDS||2983839245||8024||80.32	5227810	5225467	2.300000e-59	197
3.5857	1.1589	a57266_PGA_scaffold11	PGA_scaffold11||8828267||8828653||TESI_018136-RA||1||CDS||2983404133||4230||83.17	8828267	8828653	b57266_PGA_scaffold14	PGA_scaffold14||5201098||5203297||TESI_024354-RA||-1||CDS||2983839239||8022||83.17	5203297	5201098	2.000000e-23	219
0.5106	0.2213	a57266_PGA_scaffold11	PGA_scaffold11||8846173||8846700||TESI_018140-RA||-1||CDS||2983404145||4234||81.64	8846700	8846173	b57266_PGA_scaffold14	PGA_scaffold14||5192352||5192900||TESI_024353-RA||1||CDS||2983839236||8021||81.64	5192352	5192900	2.300000e-113	269
0.9962	0.3244	a57266_PGA_scaffold11	PGA_scaffold11||9018667||9026185||TESI_018146-RA||-1||CDS||2983404163||4240||85.51	9026185	9018667	b57266_PGA_scaffold14	PGA_scaffold14||5150603||5151741||TESI_024352-RA||-1||CDS||2983839233||8020||85.51	5151741	5150603	2.600000e-60	319
0.8855	0.4305	a57266_PGA_scaffold11	PGA_scaffold11||9147276||9150218||TESI_018152-RA||1||CDS||2983404181||4246||89.56	9147276	9150218	b57266_PGA_scaffold14	PGA_scaffold14||5144130||5148233||TESI_024351-RA||1||CDS||2983839230||8019||89.56	5144130	5148233	1.000000e-250	369
63.1886	1.1495	a57266_PGA_scaffold11	PGA_scaffold11||9275400||9277258||TESI_018156-RA||1||CDS||2983404193||4250||91.13	9275400	9277258	b57266_PGA_scaffold14	PGA_scaffold14||5059747||5078025||TESI_024349-RA||-1||CDS||2983839224||8017||91.13	5078025	5059747	3.800000e-89	419
4.6386	1.1401	a57266_PGA_scaffold11	PGA_scaffold11||9284215||9289546||TESI_018157-RA||-1||CDS||2983404196||4251||80.6	9289546	9284215	b57266_PGA_scaffold14	PGA_scaffold14||5054743||5057278||TESI_024348-RA||1||CDS||2983839221||8016||80.6	5054743	5057278	5.900000e-58	469
0.3688	0.1145	a57266_PGA_scaffold11	PGA_scaffold11||9293193||9295796||TESI_018158-RA||-1||CDS||2983404199||4252||86.95	9295796	9293193	b57266_PGA_scaffold14	PGA_scaffold14||5047469||5050325||TESI_024347-RA||1||CDS||2983839218||8015||86.95	5047469	5050325	1.000000e-250	519
0.2545	0.0909	a57266_PGA_scaffold11	PGA_scaffold11||9316389||9330400||TESI_018160-RA||-1||CDS||2983404205||4254||88.1	9330400	9316389	b57266_PGA_scaffold14	PGA_scaffold14||5015133||5032703||TESI_024346-RA||1||CDS||2983839215||8014||88.1	5015133	5032703	1.000000e-250	569
#1	833.0	a57266_PGA_scaffold11	b57266_PGA_scaffold2	r	17  Mean Ks:  12.9437	Mean Kn: 1.4598
#Ks	Kn	a<db_genome_id>_<chr>	chr1||start1||stop1||name1||strand1||type1||db_feature_id1||genome_order1||percent_id1	start1	stop1	b<db_genome_id>_<chr>	chr2||start2||stop2||name2||strand2||type2||db_feature_id2||genome_order2||percent_id2	start2	stop2	eval	block_score	GEVO_link
1.3746	0.2659	a57266_PGA_scaffold11	PGA_scaffold11||39919139||39922369||TESI_019095-RA||-1||CDS||2983407010||5189||83.41	39922369	39919139	b57266_PGA_scaffold2	PGA_scaffold2||11129521||11133563||TESI_002628-RA||1||CDS||2984641619||14531||83.41	11129521	11133563	1.300000e-196	50
68.0250	0.9225	a57266_PGA_scaffold11	PGA_scaffold11||40007528||40013683||TESI_019099-RA||1||CDS||2983407022||5193||79.5	40007528	40013683	b57266_PGA_scaffold2	PGA_scaffold2||11065232||11067724||TESI_002623-RA||-1||CDS||2984641604||14526||79.5	11067724	11065232	1.500000e-79	100
0.3995	0.0935	a57266_PGA_scaffold11	PGA_scaffold11||40207245||40241803||TESI_019106-RA||1||CDS||2983407043||5200||95.07	40207245	40241803	b57266_PGA_scaffold2	PGA_scaffold2||10864950||10876463||TESI_002616-RA||-1||CDS||2984641583||14519||95.07	10876463	10864950	1.000000e-250	150
0.3375	0.0746	a57266_PGA_scaffold11	PGA_scaffold11||40253321||40263955||TESI_019108-RA||-1||CDS||2983407049||5202||90.49	40263955	40253321	b57266_PGA_scaffold2	PGA_scaffold2||10854693||10859265||TESI_002615-RA||1||CDS||2984641580||14518||90.49	10854693	10859265	1.000000e-250	200
0.3495	0.0894	a57266_PGA_scaffold11	PGA_scaffold11||40266837||40271324||TESI_019109-RA||1||CDS||2983407052||5203||86.87	40266837	40271324	b57266_PGA_scaffold2	PGA_scaffold2||10835971||10841980||TESI_002614-RA||-1||CDS||2984641577||14517||86.87	10841980	10835971	1.000000e-250	250
0.3441	0.0497	a57266_PGA_scaffold11	PGA_scaffold11||40294563||40297999||TESI_019112-RA||-1||CDS||2983407061||5206||91.0	40297999	40294563	b57266_PGA_scaffold2	PGA_scaffold2||10831508||10834855||TESI_002613-RA||1||CDS||2984641574||14516||91.0	10831508	10834855	1.000000e-250	300
0.4170	0.1105	a57266_PGA_scaffold11	PGA_scaffold11||40304863||40314072||TESI_019113-RA||1||CDS||2983407064||5207||90.94	40304863	40314072	b57266_PGA_scaffold2	PGA_scaffold2||10825529||10830463||TESI_002612-RA||-1||CDS||2984641571||14515||90.94	10830463	10825529	3.900000e-112	350
2.0424	2.0543	a57266_PGA_scaffold11	PGA_scaffold11||40316641||40324225||TESI_019114-RA||1||CDS||2983407067||5208||90.56	40316641	40324225	b57266_PGA_scaffold2	PGA_scaffold2||10814598||10815180||TESI_002610-RA||-1||CDS||2984641565||14513||90.56	10815180	10814598	1.300000e-60	400
12.5048	17.8841	a57266_PGA_scaffold11	PGA_scaffold11||40327093||40329559||TESI_019115-RA||-1||CDS||2983407070||5209||86.5	40329559	40327093	b57266_PGA_scaffold2	PGA_scaffold2||10799150||10805774||TESI_002608-RA||1||CDS||2984641559||14511||86.5	10799150	10805774	8.900000e-83	450
0.3271	0.0857	a57266_PGA_scaffold11	PGA_scaffold11||40353840||40366911||TESI_019118-RA||1||CDS||2983407079||5212||89.85	40353840	40366911	b57266_PGA_scaffold2	PGA_scaffold2||10760774||10771577||TESI_002607-RA||-1||CDS||2984641556||14510||89.85	10771577	10760774	1.000000e-250	500
65.0937	1.1740	a57266_PGA_scaffold11	PGA_scaffold11||40383074||40407091||TESI_019120-RA||-1||CDS||2983407085||5214||90.16	40407091	40383074	b57266_PGA_scaffold2	PGA_scaffold2||10716805||10718037||TESI_002604-RA||1||CDS||2984641547||14507||90.16	10716805	10718037	1.200000e-34	533
0.2824	0.0885	a57266_PGA_scaffold11	PGA_scaffold11||40438706||40447433||TESI_019124-RA||1||CDS||2983407097||5218||89.08	40438706	40447433	b57266_PGA_scaffold2	PGA_scaffold2||10656401||10658400||TESI_002602-RA||-1||CDS||2984641541||14505||89.08	10658400	10656401	1.000000e-250	583
65.2694	1.1874	a57266_PGA_scaffold11	PGA_scaffold11||40464548||40467509||TESI_019125-RA||-1||CDS||2983407100||5219||89.66	40467509	40464548	b57266_PGA_scaffold2	PGA_scaffold2||10565409||10569794||TESI_002593-RA||1||CDS||2984641514||14496||89.66	10565409	10569794	3.300000e-143	633
2.0621	0.5900	a57266_PGA_scaffold11	PGA_scaffold11||40511594||40518509||TESI_019126-RA||1||CDS||2983407103||5220||91.98	40511594	40518509	b57266_PGA_scaffold2	PGA_scaffold2||10506288||10509686||TESI_002589-RA||-1||CDS||2984641502||14492||91.98	10509686	10506288	1.300000e-55	683
0.6506	0.1307	a57266_PGA_scaffold11	PGA_scaffold11||40532124||40535684||TESI_019127-RA||1||CDS||2983407106||5221||85.85	40532124	40535684	b57266_PGA_scaffold2	PGA_scaffold2||10455096||10458763||TESI_002588-RA||-1||CDS||2984641499||14491||85.85	10458763	10455096	1.000000e-250	733
0.2599	0.0003	a57266_PGA_scaffold11	PGA_scaffold11||40542547||40544732||TESI_019128-RA||-1||CDS||2983407109||5222||95.27	40544732	40542547	b57266_PGA_scaffold2	PGA_scaffold2||10444077||10451382||TESI_002587-RA||1||CDS||2984641496||14490||95.27	10444077	10451382	1.100000e-129	783
0.3032	0.0148	a57266_PGA_scaffold11	PGA_scaffold11||40548959||40551684||TESI_019129-RA||1||CDS||2983407112||5223||93.07	40548959	40551684	b57266_PGA_scaffold2	PGA_scaffold2||10356500||10359313||TESI_002583-RA||-1||CDS||2984641484||14486||93.07	10359313	10356500	3.200000e-158	833
#1	690.0	a57266_PGA_scaffold11	b57266_PGA_scaffold3	f	14  Mean Ks:  11.6533	Mean Kn: 0.4159
#Ks	Kn	a<db_genome_id>_<chr>	chr1||start1||stop1||name1||strand1||type1||db_feature_id1||genome_order1||percent_id1	start1	stop1	b<db_genome_id>_<chr>	chr2||start2||stop2||name2||strand2||type2||db_feature_id2||genome_order2||percent_id2	start2	stop2	eval	block_score	GEVO_link
0.3702	0.1245	a57266_PGA_scaffold11	PGA_scaffold11||327661||333504||TESI_017585-RA||-1||CDS||2983402480||3679||85.36	333504	327661	b57266_PGA_scaffold3	PGA_scaffold3||37764874||37783483||TESI_005826-RA||-1||CDS||2984916537||18165||85.36	37783483	37764874	1.000000e-250	50
0.5827	0.2656	a57266_PGA_scaffold11	PGA_scaffold11||422517||425299||TESI_017588-RA||1||CDS||2983402489||3682||92.09	422517	425299	b57266_PGA_scaffold3	PGA_scaffold3||37789955||37798693||TESI_005827-RA||1||CDS||2984916540||18166||92.09	37789955	37798693	4.600000e-47	96
3.9900	1.1592	a57266_PGA_scaffold11	PGA_scaffold11||632692||649886||TESI_017594-RA||1||CDS||2983402507||3688||93.94	632692	649886	b57266_PGA_scaffold3	PGA_scaffold3||37861186||37871189||TESI_005831-RA||1||CDS||2984916552||18170||93.94	37861186	37871189	7.900000e-145	146
0.6192	0.1429	a57266_PGA_scaffold11	PGA_scaffold11||709933||717053||TESI_017596-RA||1||CDS||2983402513||3690||91.11	709933	717053	b57266_PGA_scaffold3	PGA_scaffold3||37887279||37892358||TESI_005833-RA||1||CDS||2984916558||18172||91.11	37887279	37892358	1.000000e-250	196
82.0586	1.1313	a57266_PGA_scaffold11	PGA_scaffold11||894921||897171||TESI_017608-RA||-1||CDS||2983402549||3702||84.86	897171	894921	b57266_PGA_scaffold3	PGA_scaffold3||37965247||37968472||TESI_005835-RA||-1||CDS||2984916564||18174||84.86	37968472	37965247	1.000000e-73	243
64.8447	1.2135	a57266_PGA_scaffold11	PGA_scaffold11||899781||901716||TESI_017609-RA||-1||CDS||2983402552||3703||84.68	901716	899781	b57266_PGA_scaffold3	PGA_scaffold3||37986932||37995575||TESI_005836-RA||-1||CDS||2984916567||18175||84.68	37995575	37986932	2.200000e-143	293
1.0341	0.0245	a57266_PGA_scaffold11	PGA_scaffold11||934485||937729||TESI_017611-RA||1||CDS||2983402558||3705||86.69	934485	937729	b57266_PGA_scaffold3	PGA_scaffold3||38062919||38066029||TESI_005839-RA||1||CDS||2984916576||18178||86.69	38062919	38066029	1.000000e-250	343
0.2160	0.1502	a57266_PGA_scaffold11	PGA_scaffold11||1093781||1099384||TESI_017621-RA||-1||CDS||2983402588||3715||82.34	1099384	1093781	b57266_PGA_scaffold3	PGA_scaffold3||38124847||38126944||TESI_005842-RA||-1||CDS||2984916585||18181||82.34	38126944	38124847	1.100000e-201	393
7.4577	1.0296	a57266_PGA_scaffold11	PGA_scaffold11||1267762||1269222||TESI_017633-RA||1||CDS||2983402624||3727||92.31	1267762	1269222	b57266_PGA_scaffold3	PGA_scaffold3||38194997||38201994||TESI_005847-RA||1||CDS||2984916600||18186||92.31	38194997	38201994	6.600000e-90	440
0.7849	0.3943	a57266_PGA_scaffold11	PGA_scaffold11||1297450||1299802||TESI_017636-RA||1||CDS||2983402633||3730||86.99	1297450	1299802	b57266_PGA_scaffold3	PGA_scaffold3||38215108||38228875||TESI_005848-RA||1||CDS||2984916603||18187||86.99	38215108	38228875	2.500000e-78	490
0.5138	0.0589	a57266_PGA_scaffold11	PGA_scaffold11||1305424||1306721||TESI_017637-RA||1||CDS||2983402636||3731||89.18	1305424	1306721	b57266_PGA_scaffold3	PGA_scaffold3||38234955||38236181||TESI_005849-RA||1||CDS||2984916606||18188||89.18	38234955	38236181	1.100000e-104	540
0.2598	0.0634	a57266_PGA_scaffold11	PGA_scaffold11||1308990||1315334||TESI_017638-RA||-1||CDS||2983402639||3732||89.79	1315334	1308990	b57266_PGA_scaffold3	PGA_scaffold3||38245305||38251043||TESI_005852-RA||-1||CDS||2984916615||18191||89.79	38251043	38245305	1.000000e-250	590
0.1702	0.0233	a57266_PGA_scaffold11	PGA_scaffold11||1355109||1362759||TESI_017639-RA||1||CDS||2983402642||3733||93.96	1355109	1362759	b57266_PGA_scaffold3	PGA_scaffold3||38292721||38300989||TESI_005853-RA||1||CDS||2984916618||18192||93.96	38292721	38300989	1.000000e-250	640
0.2442	0.0416	a57266_PGA_scaffold11	PGA_scaffold11||1374605||1383491||TESI_017640-RA||1||CDS||2983402645||3734||91.75	1374605	1383491	b57266_PGA_scaffold3	PGA_scaffold3||38306086||38313343||TESI_005854-RA||1||CDS||2984916621||18193||91.75	38306086	38313343	3.500000e-200	690
#1	550.0	a57266_PGA_scaffold11	b57266_PGA_scaffold3	r	11  Mean Ks:  1.2640	Mean Kn: 0.2373
#Ks	Kn	a<db_genome_id>_<chr>	chr1||start1||stop1||name1||strand1||type1||db_feature_id1||genome_order1||percent_id1	start1	stop1	b<db_genome_id>_<chr>	chr2||start2||stop2||name2||strand2||type2||db_feature_id2||genome_order2||percent_id2	start2	stop2	eval	block_score	GEVO_link
0.7486	0.1812	a57266_PGA_scaffold11	PGA_scaffold11||38106794||38108664||TESI_019025-RA||1||CDS||2983406800||5119||81.09	38106794	38108664	b57266_PGA_scaffold3	PGA_scaffold3||40050055||40053423||TESI_005894-RA||-1||CDS||2984916741||18233||81.09	40053423	40050055	4.100000e-213	50
0.4172	0.0834	a57266_PGA_scaffold11	PGA_scaffold11||38236683||38237420||TESI_019028-RA||-1||CDS||2983406809||5122||92.42	38237420	38236683	b57266_PGA_scaffold3	PGA_scaffold3||39917076||39917789||TESI_005891-RA||1||CDS||2984916732||18230||92.42	39917076	39917789	1.800000e-94	100
0.3067	0.1453	a57266_PGA_scaffold11	PGA_scaffold11||38286808||38290614||TESI_019030-RA||-1||CDS||2983406815||5124||90.55	38290614	38286808	b57266_PGA_scaffold3	PGA_scaffold3||39892618||39898403||TESI_005890-RA||1||CDS||2984916729||18229||90.55	39892618	39898403	2.800000e-195	150
0.4461	0.1965	a57266_PGA_scaffold11	PGA_scaffold11||38336716||38337887||TESI_019032-RA||1||CDS||2983406821||5126||89.11	38336716	38337887	b57266_PGA_scaffold3	PGA_scaffold3||39820985||39874278||TESI_005889-RA||-1||CDS||2984916726||18228||89.11	39874278	39820985	4.000000e-221	200
0.2656	0.1240	a57266_PGA_scaffold11	PGA_scaffold11||38529329||38532220||TESI_019041-RA||1||CDS||2983406848||5135||85.43	38529329	38532220	b57266_PGA_scaffold3	PGA_scaffold3||39695315||39698869||TESI_005886-RA||-1||CDS||2984916717||18225||85.43	39698869	39695315	1.000000e-250	250
9.7452	1.2894	a57266_PGA_scaffold11	PGA_scaffold11||38562850||38580803||TESI_019042-RA||1||CDS||2983406851||5136||89.81	38562850	38580803	b57266_PGA_scaffold3	PGA_scaffold3||39583943||39604022||TESI_005884-RA||-1||CDS||2984916711||18223||89.81	39604022	39583943	1.000000e-250	300
0.3415	0.0814	a57266_PGA_scaffold11	PGA_scaffold11||38617658||38635252||TESI_019043-RA||1||CDS||2983406854||5137||95.16	38617658	38635252	b57266_PGA_scaffold3	PGA_scaffold3||39502142||39512758||TESI_005882-RA||-1||CDS||2984916705||18221||95.16	39512758	39502142	4.700000e-186	350
0.3084	0.1180	a57266_PGA_scaffold11	PGA_scaffold11||38640694||38643152||TESI_019046-RA||-1||CDS||2983406863||5140||86.44	38643152	38640694	b57266_PGA_scaffold3	PGA_scaffold3||39493553||39498943||TESI_005881-RA||1||CDS||2984916702||18220||86.44	39493553	39498943	1.000000e-250	400
0.4288	0.1115	a57266_PGA_scaffold11	PGA_scaffold11||38714770||38717281||TESI_019047-RA||1||CDS||2983406866||5141||87.69	38714770	38717281	b57266_PGA_scaffold3	PGA_scaffold3||39429087||39435783||TESI_005878-RA||-1||CDS||2984916693||18217||87.69	39435783	39429087	5.200000e-130	450
0.3266	0.1297	a57266_PGA_scaffold11	PGA_scaffold11||38757986||38759294||TESI_019050-RA||1||CDS||2983406875||5144||83.05	38757986	38759294	b57266_PGA_scaffold3	PGA_scaffold3||39339593||39340908||TESI_005875-RA||-1||CDS||2984916684||18214||83.05	39340908	39339593	1.600000e-229	500
0.5695	0.1494	a57266_PGA_scaffold11	PGA_scaffold11||38779627||38782827||TESI_019051-RA||-1||CDS||2983406878||5145||80.39	38782827	38779627	b57266_PGA_scaffold3	PGA_scaffold3||39330894||39334113||TESI_005874-RA||1||CDS||2984916681||18213||80.39	39330894	39334113	1.000000e-250	550
#1	623.0	a57266_PGA_scaffold11	b57266_PGA_scaffold5	f	13  Mean Ks:  15.2293	Mean Kn: 0.5567
#Ks	Kn	a<db_genome_id>_<chr>	chr1||start1||stop1||name1||strand1||type1||db_feature_id1||genome_order1||percent_id1	start1	stop1	b<db_genome_id>_<chr>	chr2||start2||stop2||name2||strand2||type2||db_feature_id2||genome_order2||percent_id2	start2	stop2	eval	block_score	GEVO_link
66.6055	1.2895	a57266_PGA_scaffold11	PGA_scaffold11||5222513||5223166||TESI_017899-RA||-1||CDS||2983403422||3993||90.52	5223166	5222513	b57266_PGA_scaffold5	PGA_scaffold5||2548210||2551506||TESI_008016-RA||1||CDS||2985355205||20717||90.52	2548210	2551506	7.000000e-36	35
0.7323	0.2416	a57266_PGA_scaffold11	PGA_scaffold11||5500283||5500567||TESI_017920-RA||1||CDS||2983403485||4014||76.28	5500283	5500567	b57266_PGA_scaffold5	PGA_scaffold5||2862609||2863185||TESI_008034-RA||1||CDS||2985355259||20735||76.28	2862609	2863185	8.500000e-54	79
0.4954	0.4700	a57266_PGA_scaffold11	PGA_scaffold11||5510069||5514367||TESI_017922-RA||-1||CDS||2983403491||4016||84.21	5514367	5510069	b57266_PGA_scaffold5	PGA_scaffold5||2887791||2888951||TESI_008037-RA||-1||CDS||2985355268||20738||84.21	2888951	2887791	2.100000e-52	129
2.5714	1.1364	a57266_PGA_scaffold11	PGA_scaffold11||5534530||5538523||TESI_017924-RA||1||CDS||2983403497||4018||85.11	5534530	5538523	b57266_PGA_scaffold5	PGA_scaffold5||2974152||2976663||TESI_008041-RA||1||CDS||2985355280||20742||85.11	2974152	2976663	1.100000e-109	179
3.9928	0.8537	a57266_PGA_scaffold11	PGA_scaffold11||5727627||5736416||TESI_017936-RA||-1||CDS||2983403533||4030||84.31	5736416	5727627	b57266_PGA_scaffold5	PGA_scaffold5||3112731||3130250||TESI_008052-RA||-1||CDS||2985355313||20753||84.31	3130250	3112731	1.900000e-173	226
0.5733	0.1682	a57266_PGA_scaffold11	PGA_scaffold11||5741857||5746450||TESI_017937-RA||-1||CDS||2983403536||4031||82.09	5746450	5741857	b57266_PGA_scaffold5	PGA_scaffold5||3173416||3178383||TESI_008056-RA||-1||CDS||2985355325||20757||82.09	3178383	3173416	1.000000e-250	276
0.7326	0.1425	a57266_PGA_scaffold11	PGA_scaffold11||5757548||5758144||TESI_017938-RA||-1||CDS||2983403539||4032||83.73	5758144	5757548	b57266_PGA_scaffold5	PGA_scaffold5||3188647||3189220||TESI_008057-RA||1||CDS||2985355328||20758||83.73	3188647	3189220	1.500000e-124	326
0.4846	0.0967	a57266_PGA_scaffold11	PGA_scaffold11||5767031||5770882||TESI_017940-RA||-1||CDS||2983403545||4034||85.17	5770882	5767031	b57266_PGA_scaffold5	PGA_scaffold5||3191036||3196690||TESI_008058-RA||-1||CDS||2985355331||20759||85.17	3196690	3191036	1.000000e-250	376
0.5902	0.1996	a57266_PGA_scaffold11	PGA_scaffold11||5771149||5784218||TESI_017941-RA||-1||CDS||2983403548||4035||87.45	5784218	5771149	b57266_PGA_scaffold5	PGA_scaffold5||3249729||3252863||TESI_008063-RA||-1||CDS||2985355346||20764||87.45	3252863	3249729	8.100000e-165	426
0.7817	0.2248	a57266_PGA_scaffold11	PGA_scaffold11||5897907||5901068||TESI_017952-RA||1||CDS||2983403581||4046||72.73	5897907	5901068	b57266_PGA_scaffold5	PGA_scaffold5||3311204||3315667||TESI_008066-RA||1||CDS||2985355355||20767||72.73	3311204	3315667	1.700000e-88	473
62.8065	1.1261	a57266_PGA_scaffold11	PGA_scaffold11||5903678||5906916||TESI_017953-RA||-1||CDS||2983403584||4047||85.38	5906916	5903678	b57266_PGA_scaffold5	PGA_scaffold5||3327384||3333597||TESI_008068-RA||-1||CDS||2985355361||20769||85.38	3333597	3327384	1.000000e-250	523
0.7020	0.1721	a57266_PGA_scaffold11	PGA_scaffold11||5979259||5981202||TESI_017958-RA||1||CDS||2983403599||4052||75.71	5979259	5981202	b57266_PGA_scaffold5	PGA_scaffold5||3379212||3380407||TESI_008071-RA||1||CDS||2985355370||20772||75.71	3379212	3380407	1.600000e-118	573
56.9128	1.1157	a57266_PGA_scaffold11	PGA_scaffold11||6014288||6017525||TESI_017964-RA||-1||CDS||2983403617||4058||76.92	6017525	6014288	b57266_PGA_scaffold5	PGA_scaffold5||3410163||3414706||TESI_008075-RA||1||CDS||2985355382||20776||76.92	3410163	3414706	1.600000e-81	623
#2	594.0	a57266_PGA_scaffold11	b57266_PGA_scaffold5	f	12  Mean Ks:  11.1640	Mean Kn: 0.5273
#Ks	Kn	a<db_genome_id>_<chr>	chr1||start1||stop1||name1||strand1||type1||db_feature_id1||genome_order1||percent_id1	start1	stop1	b<db_genome_id>_<chr>	chr2||start2||stop2||name2||strand2||type2||db_feature_id2||genome_order2||percent_id2	start2	stop2	eval	block_score	GEVO_link
63.8627	1.0534	a57266_PGA_scaffold11	PGA_scaffold11||9352936||9367157||TESI_018162-RA||-1||CDS||2983404211||4256||82.57	9367157	9352936	b57266_PGA_scaffold5	PGA_scaffold5||8059820||8077969||TESI_008312-RA||1||CDS||2985356093||21013||82.57	8059820	8077969	1.700000e-129	50
0.5499	0.1513	a57266_PGA_scaffold11	PGA_scaffold11||9528874||9532444||TESI_018174-RA||1||CDS||2983404247||4268||79.62	9528874	9532444	b57266_PGA_scaffold5	PGA_scaffold5||8254772||8259956||TESI_008315-RA||1||CDS||2985356102||21016||79.62	8254772	8259956	1.000000e-250	97
6.9165	1.3112	a57266_PGA_scaffold11	PGA_scaffold11||9564311||9576305||TESI_018176-RA||-1||CDS||2983404253||4270||73.65	9576305	9564311	b57266_PGA_scaffold5	PGA_scaffold5||8266476||8272972||TESI_008316-RA||-1||CDS||2985356105||21017||73.65	8272972	8266476	3.400000e-209	147
0.5622	0.1031	a57266_PGA_scaffold11	PGA_scaffold11||9596594||9600598||TESI_018178-RA||1||CDS||2983404259||4272||86.09	9596594	9600598	b57266_PGA_scaffold5	PGA_scaffold5||8330209||8333207||TESI_008322-RA||1||CDS||2985356123||21023||86.09	8330209	8333207	1.000000e-250	197
2.7856	1.3210	a57266_PGA_scaffold11	PGA_scaffold11||9605915||9626058||TESI_018179-RA||1||CDS||2983404262||4273||83.7	9605915	9626058	b57266_PGA_scaffold5	PGA_scaffold5||8423577||8437175||TESI_008325-RA||1||CDS||2985356132||21026||83.7	8423577	8437175	1.000000e-250	247
0.6050	0.0707	a57266_PGA_scaffold11	PGA_scaffold11||9652625||9657896||TESI_018181-RA||1||CDS||2983404268||4275||85.09	9652625	9657896	b57266_PGA_scaffold5	PGA_scaffold5||8531938||8532782||TESI_008332-RA||1||CDS||2985356153||21033||85.09	8531938	8532782	2.900000e-135	297
0.4148	0.1524	a57266_PGA_scaffold11	PGA_scaffold11||9660785||9670173||TESI_018182-RA||1||CDS||2983404271||4276||82.91	9660785	9670173	b57266_PGA_scaffold5	PGA_scaffold5||8543919||8564034||TESI_008333-RA||1||CDS||2985356156||21034||82.91	8543919	8564034	1.000000e-250	347
0.3281	0.0930	a57266_PGA_scaffold11	PGA_scaffold11||9694550||9697471||TESI_018185-RA||-1||CDS||2983404280||4279||87.22	9697471	9694550	b57266_PGA_scaffold5	PGA_scaffold5||8591757||8594553||TESI_008335-RA||-1||CDS||2985356162||21036||87.22	8594553	8591757	1.000000e-250	397
0.7597	0.3786	a57266_PGA_scaffold11	PGA_scaffold11||9701995||9705843||TESI_018186-RA||1||CDS||2983404283||4280||78.58	9701995	9705843	b57266_PGA_scaffold5	PGA_scaffold5||8623747||8628480||TESI_008337-RA||1||CDS||2985356168||21038||78.58	8623747	8628480	1.000000e-250	447
0.2773	0.1264	a57266_PGA_scaffold11	PGA_scaffold11||9730711||9731538||TESI_018188-RA||1||CDS||2983404289||4282||83.06	9730711	9731538	b57266_PGA_scaffold5	PGA_scaffold5||8677764||8679522||TESI_008339-RA||1||CDS||2985356174||21040||83.06	8677764	8679522	1.000000e-250	497
0.3570	0.1612	a57266_PGA_scaffold11	PGA_scaffold11||9775485||9777985||TESI_018192-RA||-1||CDS||2983404301||4286||82.48	9777985	9775485	b57266_PGA_scaffold5	PGA_scaffold5||8689404||8692057||TESI_008341-RA||-1||CDS||2985356180||21042||82.48	8692057	8689404	1.000000e-250	547
56.5489	1.4055	a57266_PGA_scaffold11	PGA_scaffold11||10077565||10078568||TESI_018211-RA||1||CDS||2983404358||4305||81.32	10077565	10078568	b57266_PGA_scaffold5	PGA_scaffold5||8780554||8781568||TESI_008346-RA||1||CDS||2985356195||21047||81.32	8780554	8781568	2.500000e-96	594
#3	549.0	a57266_PGA_scaffold11	b57266_PGA_scaffold5	f	12  Mean Ks:  18.3701	Mean Kn: 0.5696
#Ks	Kn	a<db_genome_id>_<chr>	chr1||start1||stop1||name1||strand1||type1||db_feature_id1||genome_order1||percent_id1	start1	stop1	b<db_genome_id>_<chr>	chr2||start2||stop2||name2||strand2||type2||db_feature_id2||genome_order2||percent_id2	start2	stop2	eval	block_score	GEVO_link
9.7119	1.4520	a57266_PGA_scaffold11	PGA_scaffold11||1069175||1070342||TESI_017620-RA||1||CDS||2983402585||3714||76.9	1069175	1070342	b57266_PGA_scaffold5	PGA_scaffold5||11694276||11705244||TESI_008471-RA||1||CDS||2985356570||21172||76.9	11694276	11705244	6.900000e-75	50
0.3716	0.1789	a57266_PGA_scaffold11	PGA_scaffold11||1093781||1099384||TESI_017621-RA||-1||CDS||2983402588||3715||81.35	1099384	1093781	b57266_PGA_scaffold5	PGA_scaffold5||11755118||11760881||TESI_008473-RA||-1||CDS||2985356576||21174||81.35	11760881	11755118	1.000000e-250	100
0.6724	0.2401	a57266_PGA_scaffold11	PGA_scaffold11||1102766||1104744||TESI_017622-RA||1||CDS||2983402591||3716||74.69	1102766	1104744	b57266_PGA_scaffold5	PGA_scaffold5||11767358||11769582||TESI_008474-RA||1||CDS||2985356579||21175||74.69	11767358	11769582	1.100000e-56	150
0.4808	0.1401	a57266_PGA_scaffold11	PGA_scaffold11||1181673||1196058||TESI_017630-RA||1||CDS||2983402615||3724||80.52	1181673	1196058	b57266_PGA_scaffold5	PGA_scaffold5||11780500||11786044||TESI_008475-RA||1||CDS||2985356582||21176||80.52	11780500	11786044	5.700000e-198	200
13.4956	1.1622	a57266_PGA_scaffold11	PGA_scaffold11||1387114||1398074||TESI_017641-RA||-1||CDS||2983402648||3735||84.75	1398074	1387114	b57266_PGA_scaffold5	PGA_scaffold5||11982962||11985570||TESI_008484-RA||-1||CDS||2985356609||21185||84.75	11985570	11982962	1.500000e-124	247
61.7442	1.1128	a57266_PGA_scaffold11	PGA_scaffold11||1417959||1431675||TESI_017643-RA||1||CDS||2983402654||3737||74.98	1417959	1431675	b57266_PGA_scaffold5	PGA_scaffold5||11990446||11995700||TESI_008485-RA||1||CDS||2985356612||21186||74.98	11990446	11995700	1.000000e-250	297
67.3493	0.6694	a57266_PGA_scaffold11	PGA_scaffold11||1690767||1695104||TESI_017659-RA||1||CDS||2983402702||3753||68.81	1690767	1695104	b57266_PGA_scaffold5	PGA_scaffold5||12073390||12081493||TESI_008494-RA||1||CDS||2985356639||21195||68.81	12073390	12081493	2.100000e-09	302
0.6100	0.1874	a57266_PGA_scaffold11	PGA_scaffold11||1696814||1705030||TESI_017660-RA||-1||CDS||2983402705||3754||79.67	1705030	1696814	b57266_PGA_scaffold5	PGA_scaffold5||12112857||12115890||TESI_008499-RA||-1||CDS||2985356654||21200||79.67	12115890	12112857	1.000000e-250	352
0.5014	0.2189	a57266_PGA_scaffold11	PGA_scaffold11||1728299||1733562||TESI_017662-RA||1||CDS||2983402711||3756||80.75	1728299	1733562	b57266_PGA_scaffold5	PGA_scaffold5||12136826||12137835||TESI_008500-RA||1||CDS||2985356657||21201||80.75	12136826	12137835	1.100000e-166	402
0.4230	0.1581	a57266_PGA_scaffold11	PGA_scaffold11||1982335||1984469||TESI_017677-RA||-1||CDS||2983402756||3771||80.17	1984469	1982335	b57266_PGA_scaffold5	PGA_scaffold5||12189179||12190935||TESI_008504-RA||-1||CDS||2985356669||21205||80.17	12190935	12189179	1.000000e-250	449
64.5962	1.1682	a57266_PGA_scaffold11	PGA_scaffold11||1985019||1994690||TESI_017678-RA||-1||CDS||2983402759||3772||78.7	1994690	1985019	b57266_PGA_scaffold5	PGA_scaffold5||12192359||12205935||TESI_008505-RA||-1||CDS||2985356672||21206||78.7	12205935	12192359	1.000000e-65	499
0.4845	0.1468	a57266_PGA_scaffold11	PGA_scaffold11||2112369||2125818||TESI_017683-RA||1||CDS||2983402774||3777||82.53	2112369	2125818	b57266_PGA_scaffold5	PGA_scaffold5||12252227||12256903||TESI_008509-RA||1||CDS||2985356684||21210||82.53	12252227	12256903	1.000000e-250	549
#1	697.0	a57266_PGA_scaffold11	b57266_PGA_scaffold5	r	14  Mean Ks:  11.0021	Mean Kn: 0.4323
#Ks	Kn	a<db_genome_id>_<chr>	chr1||start1||stop1||name1||strand1||type1||db_feature_id1||genome_order1||percent_id1	start1	stop1	b<db_genome_id>_<chr>	chr2||start2||stop2||name2||strand2||type2||db_feature_id2||genome_order2||percent_id2	start2	stop2	eval	block_score	GEVO_link
0.5918	0.1343	a57266_PGA_scaffold11	PGA_scaffold11||3607557||3609895||TESI_017788-RA||1||CDS||2983403089||3882||86.28	3607557	3609895	b57266_PGA_scaffold5	PGA_scaffold5||11451424||11454049||TESI_008459-RA||-1||CDS||2985356534||21160||86.28	11454049	11451424	5.000000e-192	50
0.7913	0.0970	a57266_PGA_scaffold11	PGA_scaffold11||3638462||3639312||TESI_017792-RA||-1||CDS||2983403101||3886||81.48	3639312	3638462	b57266_PGA_scaffold5	PGA_scaffold5||11412670||11413577||TESI_008458-RA||1||CDS||2985356531||21159||81.48	11412670	11413577	1.600000e-224	100
67.3574	1.3646	a57266_PGA_scaffold11	PGA_scaffold11||3676991||3687168||TESI_017794-RA||1||CDS||2983403107||3888||91.52	3676991	3687168	b57266_PGA_scaffold5	PGA_scaffold5||11369435||11395496||TESI_008456-RA||-1||CDS||2985356525||21157||91.52	11395496	11369435	5.400000e-103	150
0.7189	0.1053	a57266_PGA_scaffold11	PGA_scaffold11||3715427||3717510||TESI_017796-RA||1||CDS||2983403113||3890||81.02	3715427	3717510	b57266_PGA_scaffold5	PGA_scaffold5||11351844||11354213||TESI_008455-RA||-1||CDS||2985356522||21156||81.02	11354213	11351844	1.000000e-250	200
1.0369	0.4067	a57266_PGA_scaffold11	PGA_scaffold11||3742251||3750000||TESI_017800-RA||-1||CDS||2983403125||3894||78.85	3750000	3742251	b57266_PGA_scaffold5	PGA_scaffold5||11318332||11330645||TESI_008453-RA||1||CDS||2985356516||21154||78.85	11318332	11330645	1.000000e-250	250
0.4713	0.1179	a57266_PGA_scaffold11	PGA_scaffold11||3786718||3793180||TESI_017802-RA||1||CDS||2983403131||3896||80.08	3786718	3793180	b57266_PGA_scaffold5	PGA_scaffold5||11281684||11292687||TESI_008451-RA||-1||CDS||2985356510||21152||80.08	11292687	11281684	1.800000e-126	300
0.6533	0.1504	a57266_PGA_scaffold11	PGA_scaffold11||3797531||3799903||TESI_017803-RA||1||CDS||2983403134||3897||79.68	3797531	3799903	b57266_PGA_scaffold5	PGA_scaffold5||11202646||11204754||TESI_008448-RA||-1||CDS||2985356501||21149||79.68	11204754	11202646	1.000000e-250	350
0.4782	0.1542	a57266_PGA_scaffold11	PGA_scaffold11||3804728||3814266||TESI_017804-RA||-1||CDS||2983403137||3898||77.01	3814266	3804728	b57266_PGA_scaffold5	PGA_scaffold5||11160721||11179298||TESI_008445-RA||1||CDS||2985356492||21146||77.01	11160721	11179298	1.000000e-250	400
1.5209	0.2172	a57266_PGA_scaffold11	PGA_scaffold11||3829123||3830052||TESI_017805-RA||-1||CDS||2983403140||3899||87.0	3830052	3829123	b57266_PGA_scaffold5	PGA_scaffold5||11146006||11146902||TESI_008443-RA||-1||CDS||2985356486||21144||87.0	11146902	11146006	1.600000e-216	450
0.5576	0.1909	a57266_PGA_scaffold11	PGA_scaffold11||3961845||3978913||TESI_017813-RA||-1||CDS||2983403164||3907||85.49	3978913	3961845	b57266_PGA_scaffold5	PGA_scaffold5||11081199||11085992||TESI_008439-RA||1||CDS||2985356474||21140||85.49	11081199	11085992	1.600000e-193	500
2.6136	0.9405	a57266_PGA_scaffold11	PGA_scaffold11||3990034||3995838||TESI_017814-RA||1||CDS||2983403167||3908||92.51	3990034	3995838	b57266_PGA_scaffold5	PGA_scaffold5||11028071||11041260||TESI_008436-RA||-1||CDS||2985356465||21137||92.51	11041260	11028071	8.400000e-148	550
74.7869	1.3767	a57266_PGA_scaffold11	PGA_scaffold11||4070736||4077835||TESI_017822-RA||1||CDS||2983403191||3916||85.53	4070736	4077835	b57266_PGA_scaffold5	PGA_scaffold5||10977743||10984205||TESI_008433-RA||1||CDS||2985356456||21134||85.53	10977743	10984205	1.000000e-152	600
0.6007	0.3967	a57266_PGA_scaffold11	PGA_scaffold11||4105078||4108425||TESI_017827-RA||1||CDS||2983403206||3921||86.9	4105078	4108425	b57266_PGA_scaffold5	PGA_scaffold5||10944112||10953094||TESI_008432-RA||-1||CDS||2985356453||21133||86.9	10953094	10944112	5.700000e-93	650
1.8505	0.3993	a57266_PGA_scaffold11	PGA_scaffold11||4236871||4249719||TESI_017839-RA||-1||CDS||2983403242||3933||64.93	4249719	4236871	b57266_PGA_scaffold5	PGA_scaffold5||10886523||10901807||TESI_008428-RA||1||CDS||2985356441||21129||64.93	10886523	10901807	1.000000e-250	697
#2	531.0	a57266_PGA_scaffold11	b57266_PGA_scaffold5	r	11  Mean Ks:  12.3248	Mean Kn: 0.5729
#Ks	Kn	a<db_genome_id>_<chr>	chr1||start1||stop1||name1||strand1||type1||db_feature_id1||genome_order1||percent_id1	start1	stop1	b<db_genome_id>_<chr>	chr2||start2||stop2||name2||strand2||type2||db_feature_id2||genome_order2||percent_id2	start2	stop2	eval	block_score	GEVO_link
0.3867	0.0103	a57266_PGA_scaffold11	PGA_scaffold11||7983306||7984570||TESI_018087-RA||1||CDS||2983403986||4181||91.97	7983306	7984570	b57266_PGA_scaffold5	PGA_scaffold5||8007799||8014473||TESI_008309-RA||-1||CDS||2985356084||21010||91.97	8014473	8007799	1.400000e-168	50
0.6259	0.1750	a57266_PGA_scaffold11	PGA_scaffold11||7995707||8003508||TESI_018088-RA||-1||CDS||2983403989||4182||90.11	8003508	7995707	b57266_PGA_scaffold5	PGA_scaffold5||7992914||8003903||TESI_008308-RA||1||CDS||2985356081||21009||90.11	7992914	8003903	2.300000e-134	100
0.4752	0.1138	a57266_PGA_scaffold11	PGA_scaffold11||8015571||8021244||TESI_018089-RA||1||CDS||2983403992||4183||93.72	8015571	8021244	b57266_PGA_scaffold5	PGA_scaffold5||7974874||7984906||TESI_008307-RA||-1||CDS||2985356078||21008||93.72	7984906	7974874	3.300000e-70	150
1.0785	0.1925	a57266_PGA_scaffold11	PGA_scaffold11||8061549||8062010||TESI_018092-RA||-1||CDS||2983404001||4186||79.05	8062010	8061549	b57266_PGA_scaffold5	PGA_scaffold5||7914125||7915111||TESI_008303-RA||1||CDS||2985356066||21004||79.05	7914125	7915111	3.300000e-89	200
0.6632	0.3061	a57266_PGA_scaffold11	PGA_scaffold11||8174615||8175579||TESI_018097-RA||1||CDS||2983404016||4191||69.88	8174615	8175579	b57266_PGA_scaffold5	PGA_scaffold5||7893826||7895044||TESI_008302-RA||-1||CDS||2985356063||21003||69.88	7895044	7893826	4.000000e-42	241
0.5955	0.1945	a57266_PGA_scaffold11	PGA_scaffold11||8337067||8345669||TESI_018107-RA||1||CDS||2983404046||4201||80.28	8337067	8345669	b57266_PGA_scaffold5	PGA_scaffold5||7871670||7879119||TESI_008301-RA||-1||CDS||2985356060||21002||80.28	7879119	7871670	6.800000e-174	291
0.4844	0.0219	a57266_PGA_scaffold11	PGA_scaffold11||8352998||8355966||TESI_018108-RA||-1||CDS||2983404049||4202||89.25	8355966	8352998	b57266_PGA_scaffold5	PGA_scaffold5||7869136||7870172||TESI_008300-RA||1||CDS||2985356057||21001||89.25	7869136	7870172	5.200000e-169	341
66.3717	1.1712	a57266_PGA_scaffold11	PGA_scaffold11||8495561||8496979||TESI_018114-RA||1||CDS||2983404067||4208||87.89	8495561	8496979	b57266_PGA_scaffold5	PGA_scaffold5||7811158||7817664||TESI_008296-RA||-1||CDS||2985356045||20997||87.89	7817664	7811158	4.300000e-95	391
0.6213	2.8336	a57266_PGA_scaffold11	PGA_scaffold11||8508149||8509365||TESI_018115-RA||1||CDS||2983404070||4209||90.15	8508149	8509365	b57266_PGA_scaffold5	PGA_scaffold5||7745212||7745450||TESI_008292-RA||-1||CDS||2985356033||20993||90.15	7745450	7745212	3.300000e-41	431
63.6551	1.1426	a57266_PGA_scaffold11	PGA_scaffold11||8586474||8592952||TESI_018121-RA||1||CDS||2983404088||4215||91.5	8586474	8592952	b57266_PGA_scaffold5	PGA_scaffold5||7722389||7729627||TESI_008289-RA||1||CDS||2985356024||20990||91.5	7722389	7729627	1.100000e-51	481
0.6156	0.1408	a57266_PGA_scaffold11	PGA_scaffold11||8740426||8744214||TESI_018129-RA||1||CDS||2983404112||4223||80.78	8740426	8744214	b57266_PGA_scaffold5	PGA_scaffold5||7647078||7652938||TESI_008284-RA||-1||CDS||2985356009||20985||80.78	7652938	7647078	1.000000e-250	531
#1	1017.0	a57266_PGA_scaffold11	b57266_PGA_scaffold7	f	21  Mean Ks:  5.1438	Mean Kn: 0.3738
#Ks	Kn	a<db_genome_id>_<chr>	chr1||start1||stop1||name1||strand1||type1||db_feature_id1||genome_order1||percent_id1	start1	stop1	b<db_genome_id>_<chr>	chr2||start2||stop2||name2||strand2||type2||db_feature_id2||genome_order2||percent_id2	start2	stop2	eval	block_score	GEVO_link
0.4867	0.1030	a57266_PGA_scaffold11	PGA_scaffold11||8740426||8744214||TESI_018129-RA||1||CDS||2983404112||4223||83.61	8740426	8744214	b57266_PGA_scaffold7	PGA_scaffold7||44328507||44332450||TESI_013548-RA||1||CDS||2985848500||26448||83.61	44328507	44332450	1.000000e-250	50
0.7213	0.2691	a57266_PGA_scaffold11	PGA_scaffold11||9018667||9026185||TESI_018146-RA||-1||CDS||2983404163||4240||76.07	9026185	9018667	b57266_PGA_scaffold7	PGA_scaffold7||44708016||44710561||TESI_013566-RA||-1||CDS||2985848554||26466||76.07	44710561	44708016	2.100000e-57	97
0.3508	0.0752	a57266_PGA_scaffold11	PGA_scaffold11||9284215||9289546||TESI_018157-RA||-1||CDS||2983404196||4251||87.65	9289546	9284215	b57266_PGA_scaffold7	PGA_scaffold7||44749414||44754012||TESI_013570-RA||-1||CDS||2985848566||26470||87.65	44754012	44749414	1.000000e-250	144
0.4172	0.1600	a57266_PGA_scaffold11	PGA_scaffold11||9316389||9330400||TESI_018160-RA||-1||CDS||2983404205||4254||84.16	9330400	9316389	b57266_PGA_scaffold7	PGA_scaffold7||44779049||44791025||TESI_013571-RA||-1||CDS||2985848569||26471||84.16	44791025	44779049	1.600000e-231	194
0.4856	0.0685	a57266_PGA_scaffold11	PGA_scaffold11||9342388||9350768||TESI_018161-RA||-1||CDS||2983404208||4255||84.71	9350768	9342388	b57266_PGA_scaffold7	PGA_scaffold7||44816533||44823226||TESI_013572-RA||-1||CDS||2985848572||26472||84.71	44823226	44816533	1.300000e-127	244
0.7398	0.2283	a57266_PGA_scaffold11	PGA_scaffold11||9352936||9367157||TESI_018162-RA||-1||CDS||2983404211||4256||87.16	9367157	9352936	b57266_PGA_scaffold7	PGA_scaffold7||44828488||44842107||TESI_013573-RA||-1||CDS||2985848575||26473||87.16	44842107	44828488	6.200000e-180	294
6.0604	1.5192	a57266_PGA_scaffold11	PGA_scaffold11||9386964||9387853||TESI_018165-RA||1||CDS||2983404220||4259||78.0	9386964	9387853	b57266_PGA_scaffold7	PGA_scaffold7||44899520||44902332||TESI_013578-RA||1||CDS||2985848590||26478||78.0	44899520	44902332	3.500000e-27	320
0.8845	0.0697	a57266_PGA_scaffold11	PGA_scaffold11||9483583||9484827||TESI_018172-RA||1||CDS||2983404241||4266||87.0	9483583	9484827	b57266_PGA_scaffold7	PGA_scaffold7||45261116||45269855||TESI_013582-RA||1||CDS||2985848602||26482||87.0	45261116	45269855	1.000000e-250	370
0.6678	0.1377	a57266_PGA_scaffold11	PGA_scaffold11||9528874||9532444||TESI_018174-RA||1||CDS||2983404247||4268||78.12	9528874	9532444	b57266_PGA_scaffold7	PGA_scaffold7||45297717||45301407||TESI_013583-RA||1||CDS||2985848605||26483||78.12	45297717	45301407	1.700000e-230	420
10.3847	1.3627	a57266_PGA_scaffold11	PGA_scaffold11||9564311||9576305||TESI_018176-RA||-1||CDS||2983404253||4270||72.35	9576305	9564311	b57266_PGA_scaffold7	PGA_scaffold7||45318785||45328546||TESI_013584-RA||-1||CDS||2985848608||26484||72.35	45328546	45318785	1.400000e-211	470
2.5298	0.4237	a57266_PGA_scaffold11	PGA_scaffold11||9576857||9590525||TESI_018177-RA||1||CDS||2983404256||4271||91.3	9576857	9590525	b57266_PGA_scaffold7	PGA_scaffold7||45338854||45358793||TESI_013585-RA||1||CDS||2985848611||26485||91.3	45338854	45358793	2.000000e-202	520
0.6247	0.0546	a57266_PGA_scaffold11	PGA_scaffold11||9596594||9600598||TESI_018178-RA||1||CDS||2983404259||4272||87.73	9596594	9600598	b57266_PGA_scaffold7	PGA_scaffold7||45374116||45377461||TESI_013587-RA||1||CDS||2985848617||26487||87.73	45374116	45377461	1.000000e-250	570
12.5727	0.9952	a57266_PGA_scaffold11	PGA_scaffold11||9605915||9626058||TESI_018179-RA||1||CDS||2983404262||4273||88.31	9605915	9626058	b57266_PGA_scaffold7	PGA_scaffold7||45385187||45395235||TESI_013589-RA||1||CDS||2985848623||26489||88.31	45385187	45395235	1.000000e-250	620
0.5201	0.0791	a57266_PGA_scaffold11	PGA_scaffold11||9652625||9657896||TESI_018181-RA||1||CDS||2983404268||4275||86.71	9652625	9657896	b57266_PGA_scaffold7	PGA_scaffold7||45426427||45437283||TESI_013592-RA||1||CDS||2985848632||26492||86.71	45426427	45437283	2.900000e-144	670
0.6411	0.2917	a57266_PGA_scaffold11	PGA_scaffold11||9660785||9670173||TESI_018182-RA||1||CDS||2983404271||4276||83.94	9660785	9670173	b57266_PGA_scaffold7	PGA_scaffold7||45448769||45459050||TESI_013594-RA||1||CDS||2985848638||26494||83.94	45448769	45459050	1.000000e-250	720
0.3323	0.1086	a57266_PGA_scaffold11	PGA_scaffold11||9730711||9731538||TESI_018188-RA||1||CDS||2983404289||4282||83.82	9730711	9731538	b57266_PGA_scaffold7	PGA_scaffold7||45510091||45511720||TESI_013596-RA||1||CDS||2985848644||26496||83.82	45510091	45511720	1.000000e-250	770
0.8219	0.3617	a57266_PGA_scaffold11	PGA_scaffold11||9753105||9762196||TESI_018190-RA||1||CDS||2983404295||4284||74.72	9753105	9762196	b57266_PGA_scaffold7	PGA_scaffold7||45520477||45527947||TESI_013597-RA||1||CDS||2985848647||26497||74.72	45520477	45527947	2.500000e-214	820
0.7939	0.1066	a57266_PGA_scaffold11	PGA_scaffold11||9764834||9765447||TESI_018191-RA||-1||CDS||2983404298||4285||92.51	9765447	9764834	b57266_PGA_scaffold7	PGA_scaffold7||45531539||45532157||TESI_013598-RA||-1||CDS||2985848650||26498||92.51	45532157	45531539	2.700000e-101	870
66.6109	1.1778	a57266_PGA_scaffold11	PGA_scaffold11||9775485||9777985||TESI_018192-RA||-1||CDS||2983404301||4286||81.38	9777985	9775485	b57266_PGA_scaffold7	PGA_scaffold7||45540637||45542643||TESI_013599-RA||-1||CDS||2985848653||26499||81.38	45542643	45540637	1.000000e-250	920
0.6036	0.1284	a57266_PGA_scaffold11	PGA_scaffold11||10061235||10064628||TESI_018210-RA||1||CDS||2983404355||4304||82.63	10061235	10064628	b57266_PGA_scaffold7	PGA_scaffold7||45601518||45609061||TESI_013602-RA||1||CDS||2985848662||26502||82.63	45601518	45609061	5.400000e-151	967
0.7710	0.1284	a57266_PGA_scaffold11	PGA_scaffold11||10077565||10078568||TESI_018211-RA||1||CDS||2983404358||4305||81.19	10077565	10078568	b57266_PGA_scaffold7	PGA_scaffold7||45613117||45614078||TESI_013603-RA||1||CDS||2985848665||26503||81.19	45613117	45614078	1.100000e-140	1017
#1	2049.0	a57266_PGA_scaffold11	b57266_PGA_scaffold9	f	45  Mean Ks:  3.7542	Mean Kn: 0.8922
#Ks	Kn	a<db_genome_id>_<chr>	chr1||start1||stop1||name1||strand1||type1||db_feature_id1||genome_order1||percent_id1	start1	stop1	b<db_genome_id>_<chr>	chr2||start2||stop2||name2||strand2||type2||db_feature_id2||genome_order2||percent_id2	start2	stop2	eval	block_score	GEVO_link
0.4564	0.1580	a57266_PGA_scaffold11	PGA_scaffold11||327661||333504||TESI_017585-RA||-1||CDS||2983402480||3679||84.75	333504	327661	b57266_PGA_scaffold9	PGA_scaffold9||35375638||35385831||TESI_017155-RA||-1||CDS||2986389745||30212||84.75	35385831	35375638	2.400000e-143	50
20.7098	1.0871	a57266_PGA_scaffold11	PGA_scaffold11||422517||425299||TESI_017588-RA||1||CDS||2983402489||3682||93.33	422517	425299	b57266_PGA_scaffold9	PGA_scaffold9||35447300||35460025||TESI_017158-RA||1||CDS||2986389754||30215||93.33	35447300	35460025	3.200000e-28	77
1.1032	0.4132	a57266_PGA_scaffold11	PGA_scaffold11||632692||649886||TESI_017594-RA||1||CDS||2983402507||3688||93.08	632692	649886	b57266_PGA_scaffold9	PGA_scaffold9||35598615||35610178||TESI_017166-RA||1||CDS||2986389778||30223||93.08	35598615	35610178	4.700000e-44	120
0.6345	0.0622	a57266_PGA_scaffold11	PGA_scaffold11||709933||717053||TESI_017596-RA||1||CDS||2983402513||3690||89.56	709933	717053	b57266_PGA_scaffold9	PGA_scaffold9||35676220||35688275||TESI_017167-RA||1||CDS||2986389781||30224||89.56	35676220	35688275	1.200000e-199	170
1.3401	0.2621	a57266_PGA_scaffold11	PGA_scaffold11||725585||729918||TESI_017598-RA||-1||CDS||2983402519||3692||77.84	729918	725585	b57266_PGA_scaffold9	PGA_scaffold9||35744451||35746439||TESI_017171-RA||-1||CDS||2986389793||30228||77.84	35746439	35744451	3.800000e-82	220
3.3458	23.3276	a57266_PGA_scaffold11	PGA_scaffold11||747069||749037||TESI_017600-RA||1||CDS||2983402525||3694||78.34	747069	749037	b57266_PGA_scaffold9	PGA_scaffold9||35778122||35780179||TESI_017172-RA||1||CDS||2986389796||30229||78.34	35778122	35780179	1.000000e-250	270
1.3304	0.0628	a57266_PGA_scaffold11	PGA_scaffold11||934485||937729||TESI_017611-RA||1||CDS||2983402558||3705||85.1	934485	937729	b57266_PGA_scaffold9	PGA_scaffold9||35871348||35876026||TESI_017176-RA||1||CDS||2986389808||30233||85.1	35871348	35876026	1.000000e-250	317
0.3811	0.1070	a57266_PGA_scaffold11	PGA_scaffold11||970129||974266||TESI_017613-RA||1||CDS||2983402564||3707||88.65	970129	974266	b57266_PGA_scaffold9	PGA_scaffold9||35926875||35935626||TESI_017178-RA||1||CDS||2986389814||30235||88.65	35926875	35935626	1.000000e-250	367
75.5025	0.9903	a57266_PGA_scaffold11	PGA_scaffold11||983438||990864||TESI_017614-RA||1||CDS||2983402567||3708||89.45	983438	990864	b57266_PGA_scaffold9	PGA_scaffold9||35972313||35973283||TESI_017181-RA||1||CDS||2986389823||30238||89.45	35972313	35973283	4.200000e-172	417
0.4480	0.1007	a57266_PGA_scaffold11	PGA_scaffold11||1038083||1042386||TESI_017616-RA||1||CDS||2983402573||3710||84.06	1038083	1042386	b57266_PGA_scaffold9	PGA_scaffold9||36013695||36017523||TESI_017182-RA||1||CDS||2986389826||30239||84.06	36013695	36017523	1.000000e-250	467
2.6764	1.1223	a57266_PGA_scaffold11	PGA_scaffold11||1046305||1050524||TESI_017617-RA||-1||CDS||2983402576||3711||71.7	1050524	1046305	b57266_PGA_scaffold9	PGA_scaffold9||36020207||36028080||TESI_017183-RA||-1||CDS||2986389829||30240||71.7	36028080	36020207	7.000000e-31	497
2.0770	0.6808	a57266_PGA_scaffold11	PGA_scaffold11||1069175||1070342||TESI_017620-RA||1||CDS||2983402585||3714||79.33	1069175	1070342	b57266_PGA_scaffold9	PGA_scaffold9||36038452||36074405||TESI_017184-RA||1||CDS||2986389832||30241||79.33	36038452	36074405	3.500000e-79	547
1.7872	0.6676	a57266_PGA_scaffold11	PGA_scaffold11||1171866||1172453||TESI_017629-RA||-1||CDS||2983402612||3723||79.9	1172453	1171866	b57266_PGA_scaffold9	PGA_scaffold9||36079829||36087630||TESI_017186-RA||-1||CDS||2986389838||30243||79.9	36087630	36079829	8.000000e-159	597
0.5385	0.1339	a57266_PGA_scaffold11	PGA_scaffold11||1181673||1196058||TESI_017630-RA||1||CDS||2983402615||3724||81.98	1181673	1196058	b57266_PGA_scaffold9	PGA_scaffold9||36096279||36107841||TESI_017187-RA||1||CDS||2986389841||30244||81.98	36096279	36107841	2.000000e-199	647
0.6828	0.0699	a57266_PGA_scaffold11	PGA_scaffold11||1305424||1306721||TESI_017637-RA||1||CDS||2983402636||3731||81.75	1305424	1306721	b57266_PGA_scaffold9	PGA_scaffold9||36169532||36170215||TESI_017192-RA||1||CDS||2986389856||30249||81.75	36169532	36170215	6.600000e-77	697
0.4587	0.0945	a57266_PGA_scaffold11	PGA_scaffold11||1308990||1315334||TESI_017638-RA||-1||CDS||2983402639||3732||85.59	1315334	1308990	b57266_PGA_scaffold9	PGA_scaffold9||36260566||36271322||TESI_017196-RA||-1||CDS||2986389868||30253||85.59	36271322	36260566	3.300000e-181	747
0.6126	0.2934	a57266_PGA_scaffold11	PGA_scaffold11||1417959||1431675||TESI_017643-RA||1||CDS||2983402654||3737||77.73	1417959	1431675	b57266_PGA_scaffold9	PGA_scaffold9||36336944||36351388||TESI_017199-RA||1||CDS||2986389877||30256||77.73	36336944	36351388	1.000000e-250	797
0.5261	0.0642	a57266_PGA_scaffold11	PGA_scaffold11||1518771||1523190||TESI_017647-RA||1||CDS||2983402666||3741||85.06	1518771	1523190	b57266_PGA_scaffold9	PGA_scaffold9||36408226||36417821||TESI_017201-RA||1||CDS||2986389883||30258||85.06	36408226	36417821	1.000000e-250	847
0.7661	0.4946	a57266_PGA_scaffold11	PGA_scaffold11||1554008||1554996||TESI_017649-RA||1||CDS||2983402672||3743||83.13	1554008	1554996	b57266_PGA_scaffold9	PGA_scaffold9||36442987||36444305||TESI_017203-RA||1||CDS||2986389889||30260||83.13	36442987	36444305	1.800000e-67	897
6.4127	1.1721	a57266_PGA_scaffold11	PGA_scaffold11||1648885||1650240||TESI_017656-RA||-1||CDS||2983402693||3750||89.23	1650240	1648885	b57266_PGA_scaffold9	PGA_scaffold9||36538160||36544480||TESI_017207-RA||1||CDS||2986389901||30264||89.23	36538160	36544480	1.500000e-14	910
0.3458	0.1075	a57266_PGA_scaffold11	PGA_scaffold11||1728299||1733562||TESI_017662-RA||1||CDS||2983402711||3756||83.51	1728299	1733562	b57266_PGA_scaffold9	PGA_scaffold9||36609743||36610750||TESI_017210-RA||1||CDS||2986389910||30267||83.51	36609743	36610750	1.000000e-186	960
3.3784	1.1777	a57266_PGA_scaffold11	PGA_scaffold11||1751410||1753555||TESI_017664-RA||-1||CDS||2983402717||3758||82.53	1753555	1751410	b57266_PGA_scaffold9	PGA_scaffold9||36681568||36698145||TESI_017216-RA||1||CDS||2986389928||30273||82.53	36681568	36698145	8.100000e-170	1010
1.3064	0.6466	a57266_PGA_scaffold11	PGA_scaffold11||1965610||1966610||TESI_017675-RA||-1||CDS||2983402750||3769||81.4	1966610	1965610	b57266_PGA_scaffold9	PGA_scaffold9||36798293||36800508||TESI_017226-RA||-1||CDS||2986389958||30283||81.4	36800508	36798293	9.900000e-27	1033
0.6636	0.2930	a57266_PGA_scaffold11	PGA_scaffold11||1982335||1984469||TESI_017677-RA||-1||CDS||2983402756||3771||83.54	1984469	1982335	b57266_PGA_scaffold9	PGA_scaffold9||36836727||36838690||TESI_017227-RA||-1||CDS||2986389961||30284||83.54	36838690	36836727	8.100000e-171	1083
2.0848	0.5371	a57266_PGA_scaffold11	PGA_scaffold11||2192172||2192960||TESI_017689-RA||1||CDS||2983402792||3783||87.54	2192172	2192960	b57266_PGA_scaffold9	PGA_scaffold9||36882808||36883239||TESI_017232-RA||1||CDS||2986389976||30289||87.54	36882808	36883239	1.000000e-93	1130
16.6364	1.1750	a57266_PGA_scaffold11	PGA_scaffold11||2197925||2198747||TESI_017690-RA||1||CDS||2983402795||3784||61.76	2197925	2198747	b57266_PGA_scaffold9	PGA_scaffold9||37007339||37014338||TESI_017236-RA||-1||CDS||2986389988||30293||61.76	37014338	37007339	1.000000e-26	1156
0.3967	0.1052	a57266_PGA_scaffold11	PGA_scaffold11||2414370||2417093||TESI_017700-RA||1||CDS||2983402825||3794||85.33	2414370	2417093	b57266_PGA_scaffold9	PGA_scaffold9||37022167||37036183||TESI_017238-RA||1||CDS||2986389994||30295||85.33	37022167	37036183	1.200000e-219	1206
0.5985	0.3368	a57266_PGA_scaffold11	PGA_scaffold11||2425287||2429249||TESI_017701-RA||1||CDS||2983402828||3795||76.17	2425287	2429249	b57266_PGA_scaffold9	PGA_scaffold9||37041028||37047434||TESI_017239-RA||1||CDS||2986389997||30296||76.17	37041028	37047434	1.000000e-250	1256
0.3502	0.1197	a57266_PGA_scaffold11	PGA_scaffold11||2432555||2433373||TESI_017702-RA||1||CDS||2983402831||3796||86.24	2432555	2433373	b57266_PGA_scaffold9	PGA_scaffold9||37049445||37050370||TESI_017240-RA||1||CDS||2986390000||30297||86.24	37049445	37050370	5.600000e-157	1306
0.5608	0.1602	a57266_PGA_scaffold11	PGA_scaffold11||2498992||2501222||TESI_017708-RA||-1||CDS||2983402849||3802||79.39	2501222	2498992	b57266_PGA_scaffold9	PGA_scaffold9||37094369||37096235||TESI_017243-RA||-1||CDS||2986390009||30300||79.39	37096235	37094369	2.900000e-70	1356
1.5553	0.4493	a57266_PGA_scaffold11	PGA_scaffold11||2515010||2529110||TESI_017710-RA||1||CDS||2983402855||3804||62.2	2515010	2529110	b57266_PGA_scaffold9	PGA_scaffold9||37106727||37111028||TESI_017244-RA||1||CDS||2986390012||30301||62.2	37106727	37111028	1.100000e-107	1406
0.6716	0.0824	a57266_PGA_scaffold11	PGA_scaffold11||2626292||2628398||TESI_017719-RA||-1||CDS||2983402882||3813||82.51	2628398	2626292	b57266_PGA_scaffold9	PGA_scaffold9||37127425||37129402||TESI_017245-RA||-1||CDS||2986390015||30302||82.51	37129402	37127425	1.000000e-250	1456
0.4826	0.0794	a57266_PGA_scaffold11	PGA_scaffold11||2715885||2735470||TESI_017725-RA||-1||CDS||2983402900||3819||84.49	2735470	2715885	b57266_PGA_scaffold9	PGA_scaffold9||37296530||37309443||TESI_017252-RA||1||CDS||2986390036||30309||84.49	37296530	37309443	1.000000e-250	1506
0.4272	0.0940	a57266_PGA_scaffold11	PGA_scaffold11||2825903||2834495||TESI_017735-RA||-1||CDS||2983402930||3829||86.46	2834495	2825903	b57266_PGA_scaffold9	PGA_scaffold9||37609082||37612137||TESI_017263-RA||-1||CDS||2986390069||30320||86.46	37612137	37609082	1.000000e-250	1553
0.6596	0.1771	a57266_PGA_scaffold11	PGA_scaffold11||2845410||2851092||TESI_017736-RA||1||CDS||2983402933||3830||91.71	2845410	2851092	b57266_PGA_scaffold9	PGA_scaffold9||37616380||37621162||TESI_017264-RA||1||CDS||2986390072||30321||91.71	37616380	37621162	7.500000e-155	1603
0.4413	0.0834	a57266_PGA_scaffold11	PGA_scaffold11||2865877||2869249||TESI_017737-RA||1||CDS||2983402936||3831||86.74	2865877	2869249	b57266_PGA_scaffold9	PGA_scaffold9||37635821||37644950||TESI_017266-RA||1||CDS||2986390078||30323||86.74	37635821	37644950	1.700000e-180	1653
0.8283	0.1608	a57266_PGA_scaffold11	PGA_scaffold11||2994350||2995128||TESI_017744-RA||-1||CDS||2983402957||3838||85.08	2995128	2994350	b57266_PGA_scaffold9	PGA_scaffold9||37686536||37690064||TESI_017270-RA||-1||CDS||2986390090||30327||85.08	37690064	37686536	2.200000e-155	1703
0.7330	0.1456	a57266_PGA_scaffold11	PGA_scaffold11||3042713||3052171||TESI_017747-RA||1||CDS||2983402966||3841||87.65	3042713	3052171	b57266_PGA_scaffold9	PGA_scaffold9||37757231||37760440||TESI_017274-RA||1||CDS||2986390102||30331||87.65	37757231	37760440	1.200000e-77	1753
0.9577	0.0894	a57266_PGA_scaffold11	PGA_scaffold11||3056825||3059694||TESI_017749-RA||-1||CDS||2983402972||3843||86.98	3059694	3056825	b57266_PGA_scaffold9	PGA_scaffold9||37763770||37765432||TESI_017275-RA||-1||CDS||2986390105||30332||86.98	37765432	37763770	6.700000e-223	1803
0.6594	0.2274	a57266_PGA_scaffold11	PGA_scaffold11||3067258||3084906||TESI_017750-RA||1||CDS||2983402975||3844||87.15	3067258	3084906	b57266_PGA_scaffold9	PGA_scaffold9||37791970||37795107||TESI_017276-RA||1||CDS||2986390108||30333||87.15	37791970	37795107	1.000000e-250	1853
0.4909	0.1539	a57266_PGA_scaffold11	PGA_scaffold11||3092720||3096125||TESI_017752-RA||-1||CDS||2983402981||3846||82.86	3096125	3092720	b57266_PGA_scaffold9	PGA_scaffold9||37811609||37815185||TESI_017278-RA||-1||CDS||2986390114||30335||82.86	37815185	37811609	4.800000e-221	1903
6.7385	0.6904	a57266_PGA_scaffold11	PGA_scaffold11||3114846||3122232||TESI_017754-RA||1||CDS||2983402987||3848||91.07	3114846	3122232	b57266_PGA_scaffold9	PGA_scaffold9||37905451||37906588||TESI_017286-RA||1||CDS||2986390138||30343||91.07	37905451	37906588	9.500000e-35	1937
0.4027	0.0578	a57266_PGA_scaffold11	PGA_scaffold11||3195485||3204395||TESI_017759-RA||1||CDS||2983403002||3853||88.39	3195485	3204395	b57266_PGA_scaffold9	PGA_scaffold9||38001557||38014550||TESI_017287-RA||1||CDS||2986390141||30344||88.39	38001557	38014550	1.000000e-250	1987
0.6155	0.2637	a57266_PGA_scaffold11	PGA_scaffold11||3274385||3282171||TESI_017766-RA||1||CDS||2983403023||3860||78.55	3274385	3282171	b57266_PGA_scaffold9	PGA_scaffold9||38043489||38050123||TESI_017289-RA||1||CDS||2986390147||30346||78.55	38043489	38050123	1.000000e-250	2037
5.1650	1.3735	a57266_PGA_scaffold11	PGA_scaffold11||3330706||3332252||TESI_017770-RA||1||CDS||2983403035||3864||86.15	3330706	3332252	b57266_PGA_scaffold9	PGA_scaffold9||38091109||38091479||TESI_017291-RA||1||CDS||2986390153||30348||86.15	38091109	38091479	5.700000e-13	2049
#2	791.0	a57266_PGA_scaffold11	b57266_PGA_scaffold9	f	16  Mean Ks:  5.2383	Mean Kn: 0.2392
#Ks	Kn	a<db_genome_id>_<chr>	chr1||start1||stop1||name1||strand1||type1||db_feature_id1||genome_order1||percent_id1	start1	stop1	b<db_genome_id>_<chr>	chr2||start2||stop2||name2||strand2||type2||db_feature_id2||genome_order2||percent_id2	start2	stop2	eval	block_score	GEVO_link
67.9212	0.7301	a57266_PGA_scaffold11	PGA_scaffold11||4236871||4249719||TESI_017839-RA||-1||CDS||2983403242||3933||67.47	4249719	4236871	b57266_PGA_scaffold9	PGA_scaffold9||38750111||38764231||TESI_017324-RA||1||CDS||2986390252||30381||67.47	38750111	38764231	1.100000e-243	50
0.6074	0.0346	a57266_PGA_scaffold11	PGA_scaffold11||4357801||4361506||TESI_017845-RA||-1||CDS||2983403260||3939||85.97	4361506	4357801	b57266_PGA_scaffold9	PGA_scaffold9||38894822||38899444||TESI_017333-RA||-1||CDS||2986390279||30390||85.97	38899444	38894822	1.500000e-220	100
0.5218	0.0418	a57266_PGA_scaffold11	PGA_scaffold11||4476759||4479697||TESI_017850-RA||1||CDS||2983403275||3944||87.62	4476759	4479697	b57266_PGA_scaffold9	PGA_scaffold9||38940945||38942446||TESI_017335-RA||1||CDS||2986390285||30392||87.62	38940945	38942446	1.000000e-250	150
0.7880	0.1117	a57266_PGA_scaffold11	PGA_scaffold11||4607277||4608764||TESI_017861-RA||-1||CDS||2983403308||3955||79.97	4608764	4607277	b57266_PGA_scaffold9	PGA_scaffold9||39015339||39016826||TESI_017339-RA||-1||CDS||2986390297||30396||79.97	39016826	39015339	1.000000e-250	197
1.3021	0.0200	a57266_PGA_scaffold11	PGA_scaffold11||4642170||4642433||TESI_017865-RA||-1||CDS||2983403320||3959||82.69	4642433	4642170	b57266_PGA_scaffold9	PGA_scaffold9||39116491||39122798||TESI_017345-RA||-1||CDS||2986390315||30402||82.69	39122798	39116491	7.100000e-73	247
0.8050	0.3077	a57266_PGA_scaffold11	PGA_scaffold11||4691792||4693018||TESI_017867-RA||-1||CDS||2983403326||3961||77.5	4693018	4691792	b57266_PGA_scaffold9	PGA_scaffold9||39146312||39147515||TESI_017348-RA||-1||CDS||2986390324||30405||77.5	39147515	39146312	1.100000e-210	297
0.7451	0.1030	a57266_PGA_scaffold11	PGA_scaffold11||4722614||4723377||TESI_017869-RA||-1||CDS||2983403332||3963||80.71	4723377	4722614	b57266_PGA_scaffold9	PGA_scaffold9||39153906||39157630||TESI_017349-RA||-1||CDS||2986390327||30406||80.71	39157630	39153906	1.100000e-190	347
4.6605	1.1456	a57266_PGA_scaffold11	PGA_scaffold11||4823169||4836671||TESI_017877-RA||1||CDS||2983403356||3971||86.17	4823169	4836671	b57266_PGA_scaffold9	PGA_scaffold9||39232340||39240947||TESI_017351-RA||1||CDS||2986390333||30408||86.17	39232340	39240947	5.000000e-197	397
0.4486	0.1142	a57266_PGA_scaffold11	PGA_scaffold11||5176600||5182360||TESI_017893-RA||1||CDS||2983403404||3987||83.7	5176600	5182360	b57266_PGA_scaffold9	PGA_scaffold9||39337329||39344631||TESI_017359-RA||1||CDS||2986390357||30416||83.7	39337329	39344631	8.100000e-151	444
2.0590	0.4298	a57266_PGA_scaffold11	PGA_scaffold11||5185540||5187686||TESI_017895-RA||1||CDS||2983403410||3989||78.29	5185540	5187686	b57266_PGA_scaffold9	PGA_scaffold9||39351449||39356110||TESI_017360-RA||1||CDS||2986390360||30417||78.29	39351449	39356110	8.200000e-64	494
0.9098	0.4522	a57266_PGA_scaffold11	PGA_scaffold11||5194117||5200225||TESI_017896-RA||1||CDS||2983403413||3990||89.79	5194117	5200225	b57266_PGA_scaffold9	PGA_scaffold9||39399704||39411267||TESI_017363-RA||1||CDS||2986390369||30420||89.79	39399704	39411267	7.500000e-80	544
0.4507	0.0150	a57266_PGA_scaffold11	PGA_scaffold11||5202381||5207949||TESI_017897-RA||-1||CDS||2983403416||3991||92.09	5207949	5202381	b57266_PGA_scaffold9	PGA_scaffold9||39417764||39424541||TESI_017365-RA||-1||CDS||2986390375||30422||92.09	39424541	39417764	6.300000e-78	594
0.6291	0.0118	a57266_PGA_scaffold11	PGA_scaffold11||5222513||5223166||TESI_017899-RA||-1||CDS||2983403422||3993||89.8	5223166	5222513	b57266_PGA_scaffold9	PGA_scaffold9||39528820||39529525||TESI_017371-RA||-1||CDS||2986390393||30428||89.8	39529525	39528820	3.900000e-108	644
0.6429	0.1598	a57266_PGA_scaffold11	PGA_scaffold11||5244878||5250325||TESI_017900-RA||1||CDS||2983403425||3994||85.53	5244878	5250325	b57266_PGA_scaffold9	PGA_scaffold9||39561520||39564451||TESI_017373-RA||1||CDS||2986390399||30430||85.53	39561520	39564451	1.000000e-250	694
0.7850	0.0090	a57266_PGA_scaffold11	PGA_scaffold11||5319614||5321252||TESI_017905-RA||1||CDS||2983403440||3999||87.57	5319614	5321252	b57266_PGA_scaffold9	PGA_scaffold9||39582927||39584442||TESI_017375-RA||1||CDS||2986390405||30432||87.57	39582927	39584442	1.000000e-250	744
0.5372	0.1411	a57266_PGA_scaffold11	PGA_scaffold11||5395839||5400605||TESI_017912-RA||-1||CDS||2983403461||4006||84.11	5400605	5395839	b57266_PGA_scaffold9	PGA_scaffold9||39794593||39801407||TESI_017391-RA||1||CDS||2986390453||30448||84.11	39794593	39801407	1.700000e-249	791
#3	647.0	a57266_PGA_scaffold11	b57266_PGA_scaffold9	f	13  Mean Ks:  21.4471	Mean Kn: 0.5194
#Ks	Kn	a<db_genome_id>_<chr>	chr1||start1||stop1||name1||strand1||type1||db_feature_id1||genome_order1||percent_id1	start1	stop1	b<db_genome_id>_<chr>	chr2||start2||stop2||name2||strand2||type2||db_feature_id2||genome_order2||percent_id2	start2	stop2	eval	block_score	GEVO_link
67.1824	1.3370	a57266_PGA_scaffold11	PGA_scaffold11||3676991||3687168||TESI_017794-RA||1||CDS||2983403107||3888||89.85	3676991	3687168	b57266_PGA_scaffold9	PGA_scaffold9||18000905||18015832||TESI_016655-RA||1||CDS||2986388245||29712||89.85	18000905	18015832	2.200000e-223	50
0.9259	0.1231	a57266_PGA_scaffold11	PGA_scaffold11||3715427||3717510||TESI_017796-RA||1||CDS||2983403113||3890||78.0	3715427	3717510	b57266_PGA_scaffold9	PGA_scaffold9||18039871||18042050||TESI_016657-RA||1||CDS||2986388251||29714||78.0	18039871	18042050	1.000000e-250	100
0.4282	0.1538	a57266_PGA_scaffold11	PGA_scaffold11||3742251||3750000||TESI_017800-RA||-1||CDS||2983403125||3894||84.34	3750000	3742251	b57266_PGA_scaffold9	PGA_scaffold9||18052278||18058002||TESI_016660-RA||-1||CDS||2986388260||29717||84.34	18058002	18052278	1.000000e-250	150
0.5684	0.0713	a57266_PGA_scaffold11	PGA_scaffold11||3751764||3781949||TESI_017801-RA||-1||CDS||2983403128||3895||83.81	3781949	3751764	b57266_PGA_scaffold9	PGA_scaffold9||18069261||18088991||TESI_016662-RA||-1||CDS||2986388266||29719||83.81	18088991	18069261	4.800000e-177	200
0.4338	0.1126	a57266_PGA_scaffold11	PGA_scaffold11||3786718||3793180||TESI_017802-RA||1||CDS||2983403131||3896||85.07	3786718	3793180	b57266_PGA_scaffold9	PGA_scaffold9||18108800||18113678||TESI_016664-RA||1||CDS||2986388272||29721||85.07	18108800	18113678	1.100000e-217	250
0.5001	0.1447	a57266_PGA_scaffold11	PGA_scaffold11||3804728||3814266||TESI_017804-RA||-1||CDS||2983403137||3898||84.84	3814266	3804728	b57266_PGA_scaffold9	PGA_scaffold9||18143673||18181945||TESI_016667-RA||-1||CDS||2986388281||29724||84.84	18181945	18143673	1.000000e-250	300
0.6480	0.2780	a57266_PGA_scaffold11	PGA_scaffold11||3834917||3839095||TESI_017806-RA||1||CDS||2983403143||3900||94.09	3834917	3839095	b57266_PGA_scaffold9	PGA_scaffold9||18242513||18243684||TESI_016670-RA||1||CDS||2986388290||29727||94.09	18242513	18243684	6.000000e-69	350
37.5496	1.0138	a57266_PGA_scaffold11	PGA_scaffold11||3990034||3995838||TESI_017814-RA||1||CDS||2983403167||3908||83.27	3990034	3995838	b57266_PGA_scaffold9	PGA_scaffold9||18368387||18378452||TESI_016683-RA||1||CDS||2986388329||29740||83.27	18368387	18378452	5.400000e-148	397
0.4838	0.1162	a57266_PGA_scaffold11	PGA_scaffold11||4051930||4055768||TESI_017821-RA||1||CDS||2983403188||3915||88.48	4051930	4055768	b57266_PGA_scaffold9	PGA_scaffold9||18390018||18391723||TESI_016684-RA||1||CDS||2986388332||29741||88.48	18390018	18391723	3.300000e-70	447
0.5513	0.2569	a57266_PGA_scaffold11	PGA_scaffold11||4105078||4108425||TESI_017827-RA||1||CDS||2983403206||3921||87.24	4105078	4108425	b57266_PGA_scaffold9	PGA_scaffold9||18443990||18449613||TESI_016687-RA||1||CDS||2986388341||29744||87.24	18443990	18449613	6.200000e-94	497
1.5223	0.6311	a57266_PGA_scaffold11	PGA_scaffold11||4173244||4181148||TESI_017834-RA||-1||CDS||2983403227||3928||83.49	4181148	4173244	b57266_PGA_scaffold9	PGA_scaffold9||18485227||18493563||TESI_016690-RA||-1||CDS||2986388350||29747||83.49	18493563	18485227	5.700000e-88	547
70.5694	1.1722	a57266_PGA_scaffold11	PGA_scaffold11||4193583||4202126||TESI_017835-RA||1||CDS||2983403230||3929||84.27	4193583	4202126	b57266_PGA_scaffold9	PGA_scaffold9||18509819||18530285||TESI_016691-RA||1||CDS||2986388353||29748||84.27	18509819	18530285	1.000000e-250	597
97.4486	1.3412	a57266_PGA_scaffold11	PGA_scaffold11||4225230||4227913||TESI_017837-RA||1||CDS||2983403236||3931||97.69	4225230	4227913	b57266_PGA_scaffold9	PGA_scaffold9||18617463||18618655||TESI_016700-RA||-1||CDS||2986388380||29757||97.69	18618655	18617463	6.800000e-246	647
#1	1564.0	a57266_PGA_scaffold11	b57266_PGA_scaffold9	r	34  Mean Ks:  5.6535	Mean Kn: 0.7914
#Ks	Kn	a<db_genome_id>_<chr>	chr1||start1||stop1||name1||strand1||type1||db_feature_id1||genome_order1||percent_id1	start1	stop1	b<db_genome_id>_<chr>	chr2||start2||stop2||name2||strand2||type2||db_feature_id2||genome_order2||percent_id2	start2	stop2	eval	block_score	GEVO_link
0.4943	0.1620	a57266_PGA_scaffold11	PGA_scaffold11||6073136||6080064||TESI_017967-RA||-1||CDS||2983403626||4061||85.33	6080064	6073136	b57266_PGA_scaffold9	PGA_scaffold9||42997524||43005514||TESI_017554-RA||1||CDS||2986390942||30611||85.33	42997524	43005514	1.400000e-116	50
0.3432	0.0396	a57266_PGA_scaffold11	PGA_scaffold11||6150130||6156399||TESI_017973-RA||1||CDS||2983403644||4067||90.8	6150130	6156399	b57266_PGA_scaffold9	PGA_scaffold9||42946767||42957226||TESI_017552-RA||-1||CDS||2986390936||30609||90.8	42957226	42946767	1.000000e-250	100
0.8963	0.1992	a57266_PGA_scaffold11	PGA_scaffold11||6165086||6173620||TESI_017974-RA||-1||CDS||2983403647||4068||73.7	6173620	6165086	b57266_PGA_scaffold9	PGA_scaffold9||42932508||42935697||TESI_017550-RA||1||CDS||2986390930||30607||73.7	42932508	42935697	1.100000e-165	150
6.8019	0.4644	a57266_PGA_scaffold11	PGA_scaffold11||6268505||6270943||TESI_017978-RA||1||CDS||2983403659||4072||57.79	6268505	6270943	b57266_PGA_scaffold9	PGA_scaffold9||42886243||42888106||TESI_017549-RA||1||CDS||2986390927||30606||57.79	42886243	42888106	6.700000e-46	195
[truncated: 1,891,722 more chars]
