# Supplementary material for: Buxus and Tetracentron genomes help resolve eudicot genome history
Source: Nat Commun. 2022 Feb 2;13:643. doi: 10.1038/s41467-022-28312-w (PMC8810787; doi:10.1038/s41467-022-28312-w)
Supplement: Supplementary file 13 — Source Data [file 41467_2022_28312_MOESM13_ESM.zip › Source Data/Fig2c_Vitis-Aquilegia.synmap.ks.txt]

#This file contains synonymous rate values in the first two columns:
###  Mean Ks:  9.4831	Mean Kn: 0.4271
#Ks	Kn	a<db_genome_id>_<chr>	chr1||start1||stop1||name1||strand1||type1||db_feature_id1||genome_order1||percent_id1	start1	stop1	b<db_genome_id>_<chr>	chr2||start2||stop2||name2||strand2||type2||db_feature_id2||genome_order2||percent_id2	start2	stop2	eval	block_score	GEVO_link
1.5688	0.0998	a19990_1	1||33153||36097||PAC:17823958||1||CDS||391284224||2||79.25	33153	36097	b28620_03	03||38808456||38811230||Aqcoe3G376400.1.v3.1||-1||CDS||809645991||19368||79.25	38811230	38808456	6.800000e-161	50
3.3904	0.7578	a19990_1	1||50473||57458||PAC:17823956||1||CDS||391284220||4||73.73	50473	57458	b28620_03	03||38796584||38799970||Aqcoe3G376100.1.v3.1||-1||CDS||809645972||19365||73.73	38799970	38796584	6.300000e-101	100
1.7318	0.2265	a19990_1	1||93400||107639||PAC:17823955||-1||CDS||391284218||5||71.7	107639	93400	b28620_03	03||38733582||38739520||Aqcoe3G374800.1.v3.1||1||CDS||809645831||19347||71.7	38733582	38739520	1.000000e-250	147
1.5034	0.2382	a19990_1	1||109366||110093||PAC:17823954||-1||CDS||391284216||6||70.88	110093	109366	b28620_03	03||38731427||38732710||Aqcoe3G374700.1.v3.1||1||CDS||809645821||19346||70.88	38731427	38732710	2.700000e-75	197
2.0340	0.4136	a19990_1	1||112285||118695||PAC:17823953||1||CDS||391284214||7||72.73	112285	118695	b28620_03	03||38726144||38728484||Aqcoe3G374600.1.v3.1||-1||CDS||809645793||19345||72.73	38728484	38726144	1.200000e-44	240
1.6317	0.2016	a19990_1	1||150565||175325||PAC:17823952||-1||CDS||391284212||8||74.86	175325	150565	b28620_03	03||38672426||38681062||Aqcoe3G374000.1.v3.1||-1||CDS||809645690||19332||74.86	38681062	38672426	2.400000e-157	287
70.3728	1.2027	a19990_1	1||220862||222178||PAC:17823950||1||CDS||391284208||10||72.9	220862	222178	b28620_03	03||38599986||38600942||Aqcoe3G372500.1.v3.1||-1||CDS||809645535||19313||72.9	38600942	38599986	3.700000e-24	307
1.3813	0.3832	a19990_1	1||231562||235218||PAC:17823949||1||CDS||391284206||11||73.5	231562	235218	b28620_03	03||38524566||38527259||Aqcoe3G371200.1.v3.1||1||CDS||809645378||19294||73.5	38524566	38527259	1.700000e-102	354
1.7339	0.3207	a19990_1	1||421584||428372||PAC:17823929||1||CDS||391284166||31||75.2	421584	428372	b28620_03	03||38454449||38457803||Aqcoe3G370300.1.v3.1||1||CDS||809645284||19284||75.2	38454449	38457803	4.200000e-80	401
###  Mean Ks:  1.6094	Mean Kn: 0.1784
#Ks	Kn	a<db_genome_id>_<chr>	chr1||start1||stop1||name1||strand1||type1||db_feature_id1||genome_order1||percent_id1	start1	stop1	b<db_genome_id>_<chr>	chr2||start2||stop2||name2||strand2||type2||db_feature_id2||genome_order2||percent_id2	start2	stop2	eval	block_score	GEVO_link
0.8847	0.0698	a19990_1	1||259039||261547||PAC:17823946||-1||CDS||391284200||14||84.24	261547	259039	b28620_03	03||38219111||38222210||Aqcoe3G367000.1.v3.1||-1||CDS||809644798||19225||84.24	38222210	38219111	4.900000e-249	50
1.3448	0.1837	a19990_1	1||312775||316365||PAC:17823938||-1||CDS||391284184||22||75.1	316365	312775	b28620_03	03||38236728||38241555||Aqcoe3G367200.1.v3.1||-1||CDS||809644829||19227||75.1	38241555	38236728	5.700000e-173	100
1.4751	0.2314	a19990_1	1||342802||373752||PAC:17823935||-1||CDS||391284178||25||74.81	373752	342802	b28620_03	03||38260006||38271709||Aqcoe3G367700.1.v3.1||-1||CDS||809644909||19235||74.81	38271709	38260006	1.000000e-250	150
2.7046	0.1613	a19990_1	1||381267||382921||PAC:17823933||-1||CDS||391284174||27||71.59	382921	381267	b28620_03	03||38275709||38277667||Aqcoe3G367800.1.v3.1||-1||CDS||809644935||19239||71.59	38277667	38275709	1.700000e-217	50
1.5438	0.1890	a19990_1	1||391167||394070||PAC:17823932||-1||CDS||391284172||28||69.94	394070	391167	b28620_03	03||38370476||38371401||Aqcoe3G369200.1.v3.1||-1||CDS||809645082||19258||69.94	38371401	38370476	4.200000e-48	244
1.7031	0.2351	a19990_1	1||397554||400531||PAC:17823931||1||CDS||391284170||29||76.34	397554	400531	b28620_03	03||38374693||38379560||Aqcoe3G369300.1.v3.1||-1||CDS||809645103||19259||76.34	38379560	38374693	2.000000e-202	294
###  Mean Ks:  2.3919	Mean Kn: 0.4183
#Ks	Kn	a<db_genome_id>_<chr>	chr1||start1||stop1||name1||strand1||type1||db_feature_id1||genome_order1||percent_id1	start1	stop1	b<db_genome_id>_<chr>	chr2||start2||stop2||name2||strand2||type2||db_feature_id2||genome_order2||percent_id2	start2	stop2	eval	block_score	GEVO_link
1.3830	0.1912	a19990_1	1||263082||268798||PAC:17823945||-1||CDS||391284198||15||72.99	268798	263082	b28620_03	03||3898710||3902386||Aqcoe3G063100.1.v3.1||-1||CDS||809597354||14820||72.99	3902386	3898710	1.000000e-250	50
1.9477	0.3378	a19990_1	1||339458||341533||PAC:17823936||-1||CDS||391284180||24||71.18	341533	339458	b28620_03	03||3946641||3950255||Aqcoe3G063700.1.v3.1||-1||CDS||809597441||14830||71.18	3950255	3946641	6.300000e-112	100
1.4269	0.2306	a19990_1	1||400853||418459||PAC:17823930||-1||CDS||391284168||30||77.47	418459	400853	b28620_03	03||3959768||3967848||Aqcoe3G063900.1.v3.1||-1||CDS||809597467||14833||77.47	3967848	3959768	2.400000e-235	150
5.9868	1.2671	a19990_1	1||421584||428372||PAC:17823929||1||CDS||391284166||31||64.68	421584	428372	b28620_03	03||4026062||4032984||Aqcoe3G064600.1.v3.1||1||CDS||809597546||14844||64.68	4026062	4032984	7.000000e-95	244
1.2151	0.0649	a19990_1	1||563636||566600||PAC:17823909||-1||CDS||391284126||51||79.62	566600	563636	b28620_03	03||4048874||4050838||Aqcoe3G064800.1.v3.1||1||CDS||809597564||14846||79.62	4048874	4050838	2.500000e-201	244
###  Mean Ks:  11.5382	Mean Kn: 0.6892
#Ks	Kn	a<db_genome_id>_<chr>	chr1||start1||stop1||name1||strand1||type1||db_feature_id1||genome_order1||percent_id1	start1	stop1	b<db_genome_id>_<chr>	chr2||start2||stop2||name2||strand2||type2||db_feature_id2||genome_order2||percent_id2	start2	stop2	eval	block_score	GEVO_link
2.7046	0.1613	a19990_1	1||381267||382921||PAC:17823933||-1||CDS||391284174||27||71.59	382921	381267	b28620_03	03||38275709||38277667||Aqcoe3G367800.1.v3.1||-1||CDS||809644935||19239||71.59	38277667	38275709	1.700000e-217	50
1.0707	0.1524	a19990_1	1||482097||495279||PAC:17823920||1||CDS||391284148||40||75.56	482097	495279	b28620_03	03||38204946||38209611||Aqcoe3G366800.1.v3.1||1||CDS||809644754||19221||75.56	38204946	38209611	1.000000e-250	97
1.2023	0.1297	a19990_1	1||501578||503938||PAC:17823917||-1||CDS||391284142||43||77.74	503938	501578	b28620_03	03||38188003||38190340||Aqcoe3G366400.1.v3.1||1||CDS||809644707||19217||77.74	38188003	38190340	1.100000e-144	147
1.5638	0.1609	a19990_1	1||507316||513071||PAC:17823916||-1||CDS||391284140||44||81.0	513071	507316	b28620_03	03||38163055||38167482||Aqcoe3G366000.1.v3.1||1||CDS||809644663||19213||81.0	38163055	38167482	1.000000e-250	197
1.0995	0.1923	a19990_1	1||515760||520675||PAC:17823915||1||CDS||391284138||45||76.52	515760	520675	b28620_03	03||38146262||38150345||Aqcoe3G365700.1.v3.1||-1||CDS||809644614||19209||76.52	38150345	38146262	5.300000e-216	247
3.5839	2.6068	a19990_1	1||524552||525825||PAC:17823914||-1||CDS||391284136||46||72.35	525825	524552	b28620_03	03||38123624||38125369||Aqcoe3G365400.1.v3.1||1||CDS||809644557||19204||72.35	38123624	38125369	1.300000e-53	297
68.8765	0.8915	a19990_1	1||590869||593407||PAC:17823905||1||CDS||391284118||55||61.83	590869	593407	b28620_03	03||38025866||38027932||Aqcoe3G364500.1.v3.1||1||CDS||809644427||19193||61.83	38025866	38027932	6.800000e-58	344
12.2047	1.2188	a19990_1	1||701419||706792||PAC:17823893||-1||CDS||391284094||67||76.48	706792	701419	b28620_03	03||38010177||38014939||Aqcoe3G364300.1.v3.1||-1||CDS||809644390||19190||76.48	38014939	38010177	1.000000e-250	391
###  Mean Ks:  12.6820	Mean Kn: 0.3048
#Ks	Kn	a<db_genome_id>_<chr>	chr1||start1||stop1||name1||strand1||type1||db_feature_id1||genome_order1||percent_id1	start1	stop1	b<db_genome_id>_<chr>	chr2||start2||stop2||name2||strand2||type2||db_feature_id2||genome_order2||percent_id2	start2	stop2	eval	block_score	GEVO_link
1.1877	0.0677	a19990_1	1||573751||579203||PAC:17823907||-1||CDS||391284122||53||80.97	579203	573751	b28620_03	03||37696107||37700200||Aqcoe3G359000.1.v3.1||-1||CDS||809643621||19122||80.97	37700200	37696107	1.000000e-250	50
67.7766	1.0133	a19990_1	1||586973||588903||PAC:17823906||1||CDS||391284120||54||80.77	586973	588903	b28620_03	03||37714235||37716984||Aqcoe3G359400.1.v3.1||1||CDS||809643674||19127||80.77	37714235	37716984	2.900000e-113	100
3.0388	0.3023	a19990_1	1||593761||595389||PAC:17823904||-1||CDS||391284116||56||66.67	595389	593761	b28620_03	03||37732187||37734774||Aqcoe3G359900.1.v3.1||-1||CDS||809643746||19132||66.67	37734774	37732187	4.400000e-92	150
1.2120	0.1183	a19990_1	1||649077||654363||PAC:17823899||-1||CDS||391284106||61||82.49	654363	649077	b28620_03	03||37737329||37743574||Aqcoe3G360000.1.v3.1||1||CDS||809643761||19133||82.49	37737329	37743574	1.000000e-250	228
1.2280	0.1810	a19990_1	1||656681||666715||PAC:17823898||1||CDS||391284104||62||74.74	656681	666715	b28620_03	03||37853366||37858073||Aqcoe3G361400.1.v3.1||1||CDS||809643970||19153||74.74	37853366	37858073	1.000000e-250	247
1.6492	0.1463	a19990_1	1||668068||679204||PAC:17823897||-1||CDS||391284102||63||75.89	679204	668068	b28620_03	03||37892573||37896179||Aqcoe3G361900.1.v3.1||-1||CDS||809644044||19160||75.89	37896179	37892573	1.000000e-250	297
###  Mean Ks:  2.8514	Mean Kn: 0.3269
#Ks	Kn	a<db_genome_id>_<chr>	chr1||start1||stop1||name1||strand1||type1||db_feature_id1||genome_order1||percent_id1	start1	stop1	b<db_genome_id>_<chr>	chr2||start2||stop2||name2||strand2||type2||db_feature_id2||genome_order2||percent_id2	start2	stop2	eval	block_score	GEVO_link
1.3115	0.0812	a19990_1	1||599284||602644||PAC:17823903||1||CDS||391284114||57||80.58	599284	602644	b28620_03	03||37846108||37853088||Aqcoe3G361300.2.v3.1||-1||CDS||809643958||19151||80.58	37853088	37846108	3.500000e-115	50
3.1799	0.0831	a19990_1	1||606411||607520||PAC:17823902||1||CDS||391284112||58||79.23	606411	607520	b28620_03	03||37796371||37797813||Aqcoe3G360700.1.v3.1||-1||CDS||809643863||19144||79.23	37797813	37796371	2.100000e-135	100
11.4162	1.2848	a19990_1	1||609375||618213||PAC:17823901||1||CDS||391284110||59||71.35	609375	618213	b28620_03	03||37760655||37766918||Aqcoe3G360400.1.v3.1||-1||CDS||809643827||19139||71.35	37766918	37760655	5.100000e-29	128
2.3397	0.3178	a19990_1	1||630941||633424||PAC:17823900||-1||CDS||391284108||60||71.29	633424	630941	b28620_03	03||37755064||37758214||Aqcoe3G360300.1.v3.1||1||CDS||809643816||19138||71.29	37755064	37758214	1.000000e-107	178
1.2120	0.1183	a19990_1	1||649077||654363||PAC:17823899||-1||CDS||391284106||61||82.49	654363	649077	b28620_03	03||37737329||37743574||Aqcoe3G360000.1.v3.1||1||CDS||809643761||19133||82.49	37737329	37743574	1.000000e-250	228
2.3559	0.3731	a19990_1	1||721721||725418||PAC:17823890||1||CDS||391284088||70||65.49	721721	725418	b28620_03	03||37666844||37669894||Aqcoe3G358400.1.v3.1||1||CDS||809643545||19116||65.49	37666844	37669894	1.100000e-201	275
1.1631	0.0692	a19990_1	1||742206||750870||PAC:17823885||1||CDS||391284078||75||81.2	742206	750870	b28620_03	03||37599191||37605445||Aqcoe3G357200.1.v3.1||-1||CDS||809643373||19101||81.2	37605445	37599191	1.000000e-250	322
1.1149	0.1721	a19990_1	1||753975||759452||PAC:17823884||1||CDS||391284076||76||75.07	753975	759452	b28620_03	03||37589317||37592636||Aqcoe3G356900.1.v3.1||-1||CDS||809643329||19097||75.07	37592636	37589317	2.200000e-221	372
1.5698	0.4422	a19990_1	1||770275||774384||PAC:17823880||-1||CDS||391284068||80||76.3	774384	770275	b28620_03	03||37579022||37583392||Aqcoe3G356700.1.v3.1||1||CDS||809643308||19095||76.3	37579022	37583392	6.600000e-67	422
###  Mean Ks:  4.6530	Mean Kn: 0.2153
#Ks	Kn	a<db_genome_id>_<chr>	chr1||start1||stop1||name1||strand1||type1||db_feature_id1||genome_order1||percent_id1	start1	stop1	b<db_genome_id>_<chr>	chr2||start2||stop2||name2||strand2||type2||db_feature_id2||genome_order2||percent_id2	start2	stop2	eval	block_score	GEVO_link
26.5323	0.5602	a19990_1	1||785438||792711||PAC:17823879||1||CDS||391284066||81||60.55	785438	792711	b28620_01	01||9177543||9179081||Aqcoe1G161400.1.v3.1||-1||CDS||809468889||2504||60.55	9179081	9177543	9.400000e-12	11
1.1430	0.1027	a19990_1	1||995790||997132||PAC:17823861||-1||CDS||391284030||99||78.7	997132	995790	b28620_01	01||9217599||9218963||Aqcoe1G162100.1.v3.1||-1||CDS||809468934||2515||78.7	9218963	9217599	1.800000e-199	50
7.7369	0.4294	a19990_1	1||1107410||1111568||PAC:17823847||1||CDS||391284002||113||64.35	1107410	1111568	b28620_01	01||9234008||9236097||Aqcoe1G162400.1.v3.1||1||CDS||809468966||2520||64.35	9234008	9236097	2.000000e-63	105
1.5712	0.1086	a19990_1	1||1121664||1125852||PAC:17823845||-1||CDS||391283998||115||79.48	1125852	1121664	b28620_01	01||9250959||9253595||Aqcoe1G162700.1.v3.1||-1||CDS||809468996||2526||79.48	9253595	9250959	2.200000e-227	155
1.4539	0.1980	a19990_1	1||1219825||1221337||PAC:17823836||-1||CDS||391283980||124||76.46	1221337	1219825	b28620_01	01||9291035||9292961||Aqcoe1G163100.1.v3.1||1||CDS||809469053||2536||76.46	9291035	9292961	3.900000e-103	205
1.3378	0.1554	a19990_1	1||1336806||1340100||PAC:17823825||1||CDS||391283958||135||75.34	1336806	1340100	b28620_01	01||9303895||9307664||Aqcoe1G163400.1.v3.1||-1||CDS||809469077||2541||75.34	9307664	9303895	2.600000e-205	252
3.1381	0.1773	a19990_1	1||1418626||1421978||PAC:17823819||1||CDS||391283946||141||73.27	1418626	1421978	b28620_01	01||9340867||9344763||Aqcoe1G163800.1.v3.1||1||CDS||809469104||2546||73.27	9340867	9344763	1.400000e-217	302
1.1892	0.1020	a19990_1	1||1426934||1459819||PAC:17823816||-1||CDS||391283940||144||78.75	1459819	1426934	b28620_01	01||9345830||9359947||Aqcoe1G163900.1.v3.1||-1||CDS||809469110||2547||78.75	9359947	9345830	1.000000e-250	352
1.3439	0.2180	a19990_1	1||1508271||1513345||PAC:17823812||1||CDS||391283932||148||73.63	1508271	1513345	b28620_01	01||9378844||9383604||Aqcoe1G164200.1.v3.1||1||CDS||809469147||2555||73.63	9378844	9383604	1.000000e-250	402
1.0841	0.1015	a19990_1	1||1623550||1631027||PAC:17823795||-1||CDS||391283898||165||77.74	1631027	1623550	b28620_01	01||9459549||9463636||Aqcoe1G165400.1.v3.1||-1||CDS||809469238||2573||77.74	9463636	9459549	1.000000e-250	449
###  Mean Ks:  1.4679	Mean Kn: 0.1985
#Ks	Kn	a<db_genome_id>_<chr>	chr1||start1||stop1||name1||strand1||type1||db_feature_id1||genome_order1||percent_id1	start1	stop1	b<db_genome_id>_<chr>	chr2||start2||stop2||name2||strand2||type2||db_feature_id2||genome_order2||percent_id2	start2	stop2	eval	block_score	GEVO_link
1.1430	0.1027	a19990_1	1||995790||997132||PAC:17823861||-1||CDS||391284030||99||78.7	997132	995790	b28620_01	01||9217599||9218963||Aqcoe1G162100.1.v3.1||-1||CDS||809468934||2515||78.7	9218963	9217599	1.800000e-199	50
1.8444	0.3576	a19990_1	1||1060701||1062011||PAC:17823855||1||CDS||391284018||105||62.17	1060701	1062011	b28620_01	01||9205304||9206614||Aqcoe1G161900.1.v3.1||-1||CDS||809468924||2511||62.17	9206614	9205304	6.500000e-86	100
1.9709	0.2173	a19990_1	1||1063463||1070361||PAC:17823854||-1||CDS||391284016||106||76.48	1070361	1063463	b28620_01	01||9198728||9203953||Aqcoe1G161800.1.v3.1||1||CDS||809468919||2510||76.48	9198728	9203953	4.800000e-222	150
1.1727	0.1839	a19990_1	1||1072006||1078245||PAC:17823853||-1||CDS||391284014||107||72.92	1078245	1072006	b28620_01	01||9188226||9194148||Aqcoe1G161600.1.v3.1||1||CDS||809468903||2507||72.92	9188226	9194148	3.100000e-225	200
1.4515	0.1617	a19990_1	1||1098524||1102524||PAC:17823848||-1||CDS||391284004||112||76.12	1102524	1098524	b28620_01	01||9172445||9176749||Aqcoe1G161300.1.v3.1||1||CDS||809468881||2503||76.12	9172445	9176749	1.000000e-250	250
1.2251	0.1681	a19990_1	1||1242559||1244964||PAC:17823833||-1||CDS||391283974||127||74.36	1244964	1242559	b28620_01	01||9169152||9171865||Aqcoe1G161200.1.v3.1||-1||CDS||809468875||2502||74.36	9171865	9169152	1.200000e-185	297
###  Mean Ks:  1.8904	Mean Kn: 0.2470
#Ks	Kn	a<db_genome_id>_<chr>	chr1||start1||stop1||name1||strand1||type1||db_feature_id1||genome_order1||percent_id1	start1	stop1	b<db_genome_id>_<chr>	chr2||start2||stop2||name2||strand2||type2||db_feature_id2||genome_order2||percent_id2	start2	stop2	eval	block_score	GEVO_link
1.3720	0.1842	a19990_1	1||1529879||1536488||PAC:17823809||1||CDS||391283926||151||72.96	1529879	1536488	b28620_01	01||9661987||9668804||Aqcoe1G168300.1.v3.1||1||CDS||809469590||2630||72.96	9661987	9668804	1.000000e-250	50
2.6750	0.3285	a19990_1	1||1538897||1544717||PAC:17823808||1||CDS||391283924||152||66.29	1538897	1544717	b28620_01	01||9633982||9635972||Aqcoe1G167800.1.v3.1||-1||CDS||809469512||2618||66.29	9635972	9633982	6.100000e-57	97
1.5715	0.2832	a19990_1	1||1610200||1612639||PAC:17823797||1||CDS||391283902||163||70.98	1610200	1612639	b28620_01	01||9552135||9553318||Aqcoe1G166800.1.v3.1||-1||CDS||809469418||2608||70.98	9553318	9552135	3.100000e-74	144
1.2239	0.1422	a19990_1	1||1634910||1639147||PAC:17823794||-1||CDS||391283896||166||78.97	1639147	1634910	b28620_01	01||9498640||9500982||Aqcoe1G166000.1.v3.1||1||CDS||809469355||2599||78.97	9498640	9500982	1.000000e-250	194
2.6095	0.2971	a19990_1	1||1652446||1669008||PAC:17823790||-1||CDS||391283888||170||74.87	1669008	1652446	b28620_01	01||9492763||9497831||Aqcoe1G165900.1.v3.1||1||CDS||809469348||2597||74.87	9492763	9497831	1.500000e-207	244
###  Mean Ks:  19.7543	Mean Kn: 0.2630
#Ks	Kn	a<db_genome_id>_<chr>	chr1||start1||stop1||name1||strand1||type1||db_feature_id1||genome_order1||percent_id1	start1	stop1	b<db_genome_id>_<chr>	chr2||start2||stop2||name2||strand2||type2||db_feature_id2||genome_order2||percent_id2	start2	stop2	eval	block_score	GEVO_link
1.3720	0.1842	a19990_1	1||1529879||1536488||PAC:17823809||1||CDS||391283926||151||72.96	1529879	1536488	b28620_01	01||9661987||9668804||Aqcoe1G168300.1.v3.1||1||CDS||809469590||2630||72.96	9661987	9668804	1.000000e-250	50
1.8017	0.3162	a19990_1	1||1569135||1570145||PAC:17823802||1||CDS||391283912||158||68.99	1569135	1570145	b28620_01	01||9673437||9674387||Aqcoe1G168500.1.v3.1||1||CDS||809469610||2632||68.99	9673437	9674387	1.900000e-95	100
2.0143	0.4291	a19990_1	1||1582965||1583504||PAC:17823800||1||CDS||391283908||160||64.85	1582965	1583504	b28620_01	01||9679201||9679901||Aqcoe1G168700.1.v3.1||1||CDS||809469631||2634||64.85	9679201	9679901	4.700000e-16	115
92.0507	0.2167	a19990_1	1||1587196||1587908||PAC:17823799||-1||CDS||391283906||161||77.41	1587908	1587196	b28620_01	01||9715511||9715918||Aqcoe1G169000.1.v3.1||-1||CDS||809469654||2637||77.41	9715918	9715511	2.100000e-53	165
1.5329	0.1689	a19990_1	1||1589680||1597664||PAC:17823798||-1||CDS||391283904||162||72.57	1597664	1589680	b28620_01	01||9716802||9722932||Aqcoe1G169100.1.v3.1||-1||CDS||809469660||2638||72.57	9722932	9716802	1.000000e-250	215
###  Mean Ks:  8.4432	Mean Kn: 0.2921
#Ks	Kn	a<db_genome_id>_<chr>	chr1||start1||stop1||name1||strand1||type1||db_feature_id1||genome_order1||percent_id1	start1	stop1	b<db_genome_id>_<chr>	chr2||start2||stop2||name2||strand2||type2||db_feature_id2||genome_order2||percent_id2	start2	stop2	eval	block_score	GEVO_link
1.5764	0.2256	a19990_1	1||1710146||1715609||PAC:17823786||-1||CDS||391283880||174||72.01	1715609	1710146	b28620_03	03||42045472||42049316||Aqcoe3G433900.1.v3.1||-1||CDS||809655756||20216||72.01	42049316	42045472	1.000000e-250	50
5.4870	0.1668	a19990_1	1||1747952||1751009||PAC:17823781||1||CDS||391283870||179||72.2	1747952	1751009	b28620_03	03||42068927||42071042||Aqcoe3G434200.1.v3.1||1||CDS||809655811||20221||72.2	42068927	42071042	9.800000e-159	100
1.5326	0.1059	a19990_1	1||1751782||1755809||PAC:17823780||-1||CDS||391283868||180||79.07	1755809	1751782	b28620_03	03||42072582||42074961||Aqcoe3G434300.1.v3.1||-1||CDS||809655825||20222||79.07	42074961	42072582	3.500000e-166	150
5.5685	0.1372	a19990_1	1||1779283||1780886||PAC:17823776||1||CDS||391283860||184||73.73	1779283	1780886	b28620_03	03||42079087||42079827||Aqcoe3G434400.1.v3.1||1||CDS||809655899||20230||73.73	42079087	42079827	4.600000e-129	200
3.0510	0.4947	a19990_1	1||1798112||1813176||PAC:17823774||1||CDS||391283856||186||73.32	1798112	1813176	b28620_03	03||42090178||42100944||Aqcoe3G434600.1.v3.1||1||CDS||809655930||20232||73.32	42090178	42100944	9.800000e-238	250
1.5099	0.3258	a19990_1	1||1819958||1823464||PAC:17823773||-1||CDS||391283854||187||67.63	1823464	1819958	b28620_03	03||42108709||42111635||Aqcoe3G434700.1.v3.1||-1||CDS||809655943||20233||67.63	42111635	42108709	1.400000e-135	300
1.3786	0.1049	a19990_1	1||1824676||1838995||PAC:17823771||1||CDS||391283850||189||84.51	1824676	1838995	b28620_03	03||42113437||42117043||Aqcoe3G434800.1.v3.1||1||CDS||809655954||20234||84.51	42113437	42117043	1.000000e-250	350
1.4323	0.2678	a19990_1	1||1840139||1883645||PAC:17823770||-1||CDS||391283848||190||72.79	1883645	1840139	b28620_03	03||42118192||42138986||Aqcoe3G434900.1.v3.1||-1||CDS||809655979||20239||72.79	42138986	42118192	1.000000e-250	400
1.6332	0.1476	a19990_1	1||1887739||1890871||PAC:17823769||1||CDS||391283846||191||72.81	1887739	1890871	b28620_03	03||42146224||42149843||Aqcoe3G435100.1.v3.1||1||CDS||809656031||20242||72.81	42146224	42149843	1.000000e-250	450
71.8739	0.4822	a19990_1	1||1891580||1898827||PAC:17823768||-1||CDS||391283844||192||68.92	1898827	1891580	b28620_03	03||42152323||42157289||Aqcoe3G435300.1.v3.1||-1||CDS||809656054||20244||68.92	42157289	42152323	1.200000e-105	500
1.7049	0.0888	a19990_1	1||1923817||1927783||PAC:17823766||1||CDS||391283840||194||78.03	1923817	1927783	b28620_03	03||42166521||42169862||Aqcoe3G435500.1.v3.1||1||CDS||809656093||20248||78.03	42166521	42169862	1.000000e-250	550
4.5704	0.9575	a19990_1	1||1967827||1973352||PAC:17823762||1||CDS||391283832||198||73.5	1967827	1973352	b28620_03	03||42213098||42216932||Aqcoe3G436000.1.v3.1||1||CDS||809656165||20254||73.5	42213098	42216932	1.700000e-184	600
###  Mean Ks:  6.4376	Mean Kn: 0.2827
#Ks	Kn	a<db_genome_id>_<chr>	chr1||start1||stop1||name1||strand1||type1||db_feature_id1||genome_order1||percent_id1	start1	stop1	b<db_genome_id>_<chr>	chr2||start2||stop2||name2||strand2||type2||db_feature_id2||genome_order2||percent_id2	start2	stop2	eval	block_score	GEVO_link
1.8532	0.2358	a19990_1	1||2202688||2225200||PAC:17823746||1||CDS||391283800||214||82.97	2202688	2225200	b28620_03	03||39562497||39566316||Aqcoe3G388900.1.v3.1||1||CDS||809647719||19542||82.97	39562497	39566316	1.200000e-166	50
3.4187	0.2736	a19990_1	1||2242232||2246905||PAC:17823743||1||CDS||391283794||217||75.92	2242232	2246905	b28620_03	03||39570470||39574338||Aqcoe3G389000.2.v3.1||1||CDS||809647758||19547||75.92	39570470	39574338	3.800000e-227	100
3.7592	0.1114	a19990_1	1||2251802||2252290||PAC:17823742||1||CDS||391283792||218||72.27	2251802	2252290	b28620_03	03||39581430||39581912||Aqcoe3G389300.1.v3.1||1||CDS||809647852||19556||72.27	39581430	39581912	2.700000e-92	150
1.1840	0.1200	a19990_1	1||2253963||2261220||PAC:17823741||-1||CDS||391283790||219||80.95	2261220	2253963	b28620_03	03||39587226||39592875||Aqcoe3G389500.1.v3.1||-1||CDS||809647869||19558||80.95	39592875	39587226	1.000000e-250	200
2.1708	0.5501	a19990_1	1||2274020||2280023||PAC:17823740||1||CDS||391283788||220||76.96	2274020	2280023	b28620_03	03||39601231||39606533||Aqcoe3G389600.1.v3.1||1||CDS||809647885||19560||76.96	39601231	39606533	8.400000e-147	250
5.1023	0.9420	a19990_1	1||2281193||2282179||PAC:17823739||1||CDS||391283786||221||62.01	2281193	2282179	b28620_03	03||39619395||39620333||Aqcoe3G389900.1.v3.1||1||CDS||809647918||19564||62.01	39619395	39620333	7.900000e-07	256
1.3426	0.1038	a19990_1	1||2286875||2292006||PAC:17823737||-1||CDS||391283782||223||77.48	2292006	2286875	b28620_03	03||39626268||39631014||Aqcoe3G390200.1.v3.1||-1||CDS||809647944||19567||77.48	39631014	39626268	1.000000e-250	306
1.3877	0.2520	a19990_1	1||2301129||2308215||PAC:17823736||1||CDS||391283780||224||77.03	2301129	2308215	b28620_03	03||39646197||39652053||Aqcoe3G390300.1.v3.1||1||CDS||809647953||19568||77.03	39646197	39652053	1.000000e-250	356
1.7184	0.1706	a19990_1	1||2429495||2433043||PAC:17823720||-1||CDS||391283748||240||72.87	2433043	2429495	b28620_03	03||39666698||39669682||Aqcoe3G390700.1.v3.1||-1||CDS||809648005||19574||72.87	39669682	39666698	1.000000e-250	403
1.4927	0.0703	a19990_1	1||2445655||2456141||PAC:17823719||-1||CDS||391283746||241||80.35	2456141	2445655	b28620_03	03||39690275||39696485||Aqcoe3G391100.1.v3.1||-1||CDS||809648044||19578||80.35	39696485	39690275	1.000000e-250	453
1.5634	0.2128	a19990_1	1||2465257||2465757||PAC:17823718||1||CDS||391283744||242||73.71	2465257	2465757	b28620_03	03||39706346||39711418||Aqcoe3G391400.1.v3.1||1||CDS||809648077||19582||73.71	39706346	39711418	1.500000e-76	503
2.3376	0.1662	a19990_1	1||2476586||2477374||PAC:17823716||1||CDS||391283740||244||75.43	2476586	2477374	b28620_03	03||39720807||39721646||Aqcoe3G391800.1.v3.1||1||CDS||809648117||19587||75.43	39720807	39721646	1.800000e-115	553
1.3589	0.1894	a19990_1	1||2488784||2491656||PAC:17823715||-1||CDS||391283738||245||73.29	2491656	2488784	b28620_03	03||39777845||39779822||Aqcoe3G392900.1.v3.1||-1||CDS||809648189||19601||73.29	39779822	39777845	8.600000e-149	600
1.7836	0.3048	a19990_1	1||2508304||2516714||PAC:17823713||1||CDS||391283734||247||74.49	2508304	2516714	b28620_03	03||39804978||39811423||Aqcoe3G393300.1.v3.1||1||CDS||809648245||19613||74.49	39804978	39811423	1.800000e-70	647
1.6067	0.1112	a19990_1	1||2517662||2519101||PAC:17823712||-1||CDS||391283732||248||76.37	2519101	2517662	b28620_03	03||39811888||39813072||Aqcoe3G393400.1.v3.1||-1||CDS||809648251||19614||76.37	39813072	39811888	1.700000e-232	697
19.1747	0.5008	a19990_1	1||2526012||2527795||PAC:17823711||1||CDS||391283730||249||74.86	2526012	2527795	b28620_03	03||39836293||39837788||Aqcoe3G394100.1.v3.1||1||CDS||809648287||19621||74.86	39836293	39837788	7.300000e-154	747
1.7369	0.3322	a19990_1	1||2528541||2534040||PAC:17823710||1||CDS||391283728||250||70.77	2528541	2534040	b28620_03	03||39852553||39856714||Aqcoe3G394400.1.v3.1||1||CDS||809648303||19624||70.77	39852553	39856714	2.900000e-208	797
1.4300	0.1734	a19990_1	1||2536481||2541184||PAC:17823709||1||CDS||391283726||251||77.42	2536481	2541184	b28620_03	03||39861536||39866477||Aqcoe3G394600.1.v3.1||1||CDS||809648319||19627||77.42	39861536	39866477	1.000000e-250	847
5.2282	0.6828	a19990_1	1||2574244||2575738||PAC:17823706||-1||CDS||391283720||254||75.66	2575738	2574244	b28620_03	03||39936851||39938014||Aqcoe3G395500.1.v3.1||-1||CDS||809648372||19636||75.66	39938014	39936851	2.500000e-36	882
1.5288	0.1021	a19990_1	1||2606744||2608392||PAC:17823705||1||CDS||391283718||255||80.21	2606744	2608392	b28620_03	03||39954783||39956953||Aqcoe3G395700.1.v3.1||1||CDS||809648388||19639||80.21	39954783	39956953	1.200000e-128	932
1.1782	0.1276	a19990_1	1||2618754||2632507||PAC:17823704||1||CDS||391283716||256||76.4	2618754	2632507	b28620_03	03||39964441||39970353||Aqcoe3G395800.1.v3.1||1||CDS||809648394||19640||76.4	39964441	39970353	1.000000e-250	982
2.0391	0.2910	a19990_1	1||2678902||2684666||PAC:17823700||1||CDS||391283708||260||73.4	2678902	2684666	b28620_03	03||39976566||39979310||Aqcoe3G396000.1.v3.1||1||CDS||809648408||19642||73.4	39976566	39979310	2.500000e-171	1032
1.1087	0.0792	a19990_1	1||2692329||2698640||PAC:17823699||-1||CDS||391283706||261||79.89	2698640	2692329	b28620_03	03||39999424||40006153||Aqcoe3G396500.1.v3.1||-1||CDS||809648452||19650||79.89	40006153	39999424	1.000000e-250	1082
72.4200	0.6669	a19990_1	1||2718159||2719510||PAC:17823696||-1||CDS||391283700||264||71.68	2719510	2718159	b28620_03	03||40015516||40016523||Aqcoe3G396700.1.v3.1||-1||CDS||809648468||19653||71.68	40016523	40015516	8.200000e-14	1095
1.7103	0.1824	a19990_1	1||2726787||2743295||PAC:17823695||1||CDS||391283698||265||72.28	2726787	2743295	b28620_03	03||40020912||40024381||Aqcoe3G396800.1.v3.1||1||CDS||809648472||19654||72.28	40020912	40024381	1.000000e-250	1145
14.0021	0.4644	a19990_1	1||2751643||2752719||PAC:17823694||1||CDS||391283696||266||70.32	2751643	2752719	b28620_03	03||40035186||40036253||Aqcoe3G396900.1.v3.1||1||CDS||809648477||19655||70.32	40035186	40036253	8.000000e-33	1177
1.4121	0.1576	a19990_1	1||2754341||2765634||PAC:17823693||1||CDS||391283694||267||76.94	2754341	2765634	b28620_03	03||40040744||40043974||Aqcoe3G397000.1.v3.1||1||CDS||809648482||19656||76.94	40040744	40043974	3.400000e-229	1227
2.4563	0.4495	a19990_1	1||2781664||2783311||PAC:17823690||1||CDS||391283688||270||71.84	2781664	2783311	b28620_03	03||40129807||40131425||Aqcoe3G398400.1.v3.1||1||CDS||809648584||19676||71.84	40129807	40131425	7.600000e-48	1271
1.0733	0.2380	a19990_1	1||2786311||2790644||PAC:17823689||-1||CDS||391283686||271||77.11	2790644	2786311	b28620_03	03||40133530||40135942||Aqcoe3G398500.2.v3.1||-1||CDS||809648593||19677||77.11	40135942	40133530	1.000000e-208	1321
1.3361	0.1288	a19990_1	1||2929062||2935062||PAC:17823682||-1||CDS||391283672||278||78.16	2935062	2929062	b28620_03	03||40152381||40155108||Aqcoe3G398900.1.v3.1||1||CDS||809648620||19683||78.16	40152381	40155108	1.000000e-250	1371
1.3805	0.1345	a19990_1	1||2941266||2946275||PAC:17823681||1||CDS||391283670||279||76.13	2941266	2946275	b28620_03	03||40182441||40184524||Aqcoe3G399500.1.v3.1||1||CDS||809648660||19691||76.13	40182441	40184524	6.700000e-245	1421
9.5160	0.4306	a19990_1	1||2954243||2955469||PAC:17823678||1||CDS||391283664||282||81.3	2954243	2955469	b28620_03	03||40185239||40186363||Aqcoe3G399600.1.v3.1||-1||CDS||809648665||19692||81.3	40186363	40185239	6.500000e-101	1471
1.4484	0.2348	a19990_1	1||2981684||2996364||PAC:17823675||-1||CDS||391283658||285||70.28	2996364	2981684	b28620_03	03||40261226||40264714||Aqcoe3G400700.1.v3.1||-1||CDS||809648741||19706||70.28	40264714	40261226	1.000000e-250	1518
2.3718	0.3932	a19990_1	1||3047298||3048873||PAC:17823667||-1||CDS||391283642||293||69.41	3048873	3047298	b28620_03	03||40269639||40274166||Aqcoe3G400900.1.v3.1||-1||CDS||809648754||19708||69.41	40274166	40269639	2.600000e-80	1568
2.0553	0.1736	a19990_1	1||3066338||3080331||PAC:17823663||-1||CDS||391283634||297||70.97	3080331	3066338	b28620_03	03||40287396||40294582||Aqcoe3G401000.1.v3.1||-1||CDS||809648768||19711||70.97	40294582	40287396	1.000000e-250	1618
1.5795	0.1508	a19990_1	1||3127824||3131985||PAC:17823659||1||CDS||391283626||301||75.48	3127824	3131985	b28620_03	03||40304779||40309380||Aqcoe3G401200.1.v3.1||1||CDS||809648782||19714||75.48	40304779	40309380	1.000000e-250	1668
1.5478	0.1138	a19990_1	1||3175478||3178849||PAC:17823654||1||CDS||391283616||306||77.36	3175478	3178849	b28620_03	03||40313395||40315821||Aqcoe3G401300.1.v3.1||1||CDS||809648788||19715||77.36	40313395	40315821	4.200000e-244	1718
2.0984	0.3412	a19990_1	1||3235823||3236771||PAC:17823647||-1||CDS||391283602||313||66.67	3236771	3235823	b28620_03	03||40317237||40318533||Aqcoe3G401400.1.v3.1||-1||CDS||809648793||19716||66.67	40318533	40317237	8.000000e-37	1754
2.7545	0.1848	a19990_1	1||3341421||3353834||PAC:17823637||-1||CDS||391283582||323||76.22	3353834	3341421	b28620_03	03||40329595||40331429||Aqcoe3G401700.1.v3.1||1||CDS||809648818||19721||76.22	40329595	40331429	9.400000e-109	1804
13.6791	0.3400	a19990_1	1||3520168||3521895||PAC:17823620||1||CDS||391283548||340||71.27	3520168	3521895	b28620_03	03||40344286||40346785||Aqcoe3G402000.1.v3.1||-1||CDS||809648836||19724||71.27	40346785	40344286	4.200000e-168	1851
70.5735	0.8091	a19990_1	1||3548938||3552245||PAC:17823616||-1||CDS||391283540||344||67.84	3552245	3548938	b28620_03	03||40347019||40350265||Aqcoe3G402100.1.v3.1||1||CDS||809648840||19725||67.84	40347019	40350265	8.700000e-126	1901
1.4606	0.1777	a19990_1	1||3578388||3585271||PAC:17823614||1||CDS||391283536||346||74.89	3578388	3585271	b28620_03	03||40383546||40387212||Aqcoe3G402800.1.v3.1||-1||CDS||809648900||19736||74.89	40387212	40383546	2.800000e-199	1948
###  Mean Ks:  8.6834	Mean Kn: 0.2719
#Ks	Kn	a<db_genome_id>_<chr>	chr1||start1||stop1||name1||strand1||type1||db_feature_id1||genome_order1||percent_id1	start1	stop1	b<db_genome_id>_<chr>	chr2||start2||stop2||name2||strand2||type2||db_feature_id2||genome_order2||percent_id2	start2	stop2	eval	block_score	GEVO_link
36.3625	0.3798	a19990_1	1||2282487||2285301||PAC:17823738||-1||CDS||391283784||222||77.46	2285301	2282487	b28620_03	03||3456711||3459784||Aqcoe3G054600.1.v3.1||-1||CDS||809596445||14704||77.46	3459784	3456711	2.100000e-46	45
1.8125	0.2412	a19990_1	1||2301129||2308215||PAC:17823736||1||CDS||391283780||224||76.47	2301129	2308215	b28620_03	03||3437981||3443623||Aqcoe3G054300.1.v3.1||-1||CDS||809596405||14700||76.47	3443623	3437981	1.000000e-250	95
1.3086	0.1080	a19990_1	1||2445655||2456141||PAC:17823719||-1||CDS||391283746||241||80.81	2456141	2445655	b28620_03	03||3389924||3398376||Aqcoe3G053800.1.v3.1||1||CDS||809596336||14690||80.81	3389924	3398376	1.000000e-250	142
1.7583	0.3170	a19990_1	1||2468754||2475113||PAC:17823717||1||CDS||391283742||243||71.67	2468754	2475113	b28620_03	03||3338294||3343515||Aqcoe3G053100.1.v3.1||-1||CDS||809596268||14682||71.67	3343515	3338294	1.500000e-164	192
2.1751	0.3134	a19990_1	1||2476586||2477374||PAC:17823716||1||CDS||391283740||244||73.3	2476586	2477374	b28620_03	03||3336456||3337262||Aqcoe3G053000.1.v3.1||-1||CDS||809596262||14681||73.3	3337262	3336456	9.600000e-98	242
###  Mean Ks:  7.5001	Mean Kn: 0.3796
#Ks	Kn	a<db_genome_id>_<chr>	chr1||start1||stop1||name1||strand1||type1||db_feature_id1||genome_order1||percent_id1	start1	stop1	b<db_genome_id>_<chr>	chr2||start2||stop2||name2||strand2||type2||db_feature_id2||genome_order2||percent_id2	start2	stop2	eval	block_score	GEVO_link
1.1396	0.1938	a19990_1	1||2508304||2516714||PAC:17823713||1||CDS||391283734||247||69.01	2508304	2516714	b28620_03	03||3014000||3020559||Aqcoe3G047400.1.v3.1||1||CDS||809595645||14606||69.01	3014000	3020559	1.100000e-199	50
36.5904	0.5185	a19990_1	1||2526012||2527795||PAC:17823711||1||CDS||391283730||249||59.29	2526012	2527795	b28620_03	03||3033789||3036952||Aqcoe3G047800.1.v3.1||1||CDS||809595682||14610||59.29	3033789	3036952	4.600000e-27	76
1.1602	0.2326	a19990_1	1||2542652||2544985||PAC:17823708||-1||CDS||391283724||252||72.38	2544985	2542652	b28620_03	03||3048445||3050963||Aqcoe3G048200.1.v3.1||-1||CDS||809595711||14614||72.38	3050963	3048445	1.400000e-165	50
7.6761	0.7358	a19990_1	1||2574244||2575738||PAC:17823706||-1||CDS||391283720||254||70.77	2575738	2574244	b28620_03	03||3074937||3077424||Aqcoe3G048600.1.v3.1||-1||CDS||809595765||14621||70.77	3077424	3074937	1.100000e-28	154
1.1125	0.2473	a19990_1	1||2618754||2632507||PAC:17823704||1||CDS||391283716||256||73.31	2618754	2632507	b28620_03	03||3094815||3101524||Aqcoe3G049000.2.v3.1||1||CDS||809595815||14628||73.31	3094815	3101524	1.000000e-250	204
1.9904	0.2575	a19990_1	1||2632996||2635975||PAC:17823703||-1||CDS||391283714||257||69.65	2635975	2632996	b28620_03	03||3101887||3103563||Aqcoe3G049100.1.v3.1||-1||CDS||809595836||14631||69.65	3103563	3101887	1.400000e-160	254
8.0365	0.6335	a19990_1	1||2718159||2719510||PAC:17823696||-1||CDS||391283700||264||74.22	2719510	2718159	b28620_03	03||3161831||3162922||Aqcoe3G050200.1.v3.1||-1||CDS||809595963||14646||74.22	3162922	3161831	5.000000e-20	270
2.2953	0.2182	a19990_1	1||2726787||2743295||PAC:17823695||1||CDS||391283698||265||69.57	2726787	2743295	b28620_03	03||3166605||3171332||Aqcoe3G050300.1.v3.1||1||CDS||809595972||14647||69.57	3166605	3171332	1.000000e-250	320
###  Mean Ks:  10.2514	Mean Kn: 0.2936
#Ks	Kn	a<db_genome_id>_<chr>	chr1||start1||stop1||name1||strand1||type1||db_feature_id1||genome_order1||percent_id1	start1	stop1	b<db_genome_id>_<chr>	chr2||start2||stop2||name2||strand2||type2||db_feature_id2||genome_order2||percent_id2	start2	stop2	eval	block_score	GEVO_link
1.1602	0.2326	a19990_1	1||2542652||2544985||PAC:17823708||-1||CDS||391283724||252||72.38	2544985	2542652	b28620_03	03||3048445||3050963||Aqcoe3G048200.1.v3.1||-1||CDS||809595711||14614||72.38	3050963	3048445	1.400000e-165	50
14.2443	0.4468	a19990_1	1||2751643||2752719||PAC:17823694||1||CDS||391283696||266||72.68	2751643	2752719	b28620_03	03||2984838||2985950||Aqcoe3G047000.1.v3.1||-1||CDS||809595604||14601||72.68	2985950	2984838	9.800000e-35	81
37.4450	0.2068	a19990_1	1||2766597||2767442||PAC:17823692||1||CDS||391283692||268||70.83	2766597	2767442	b28620_03	03||2973245||2974390||Aqcoe3G046800.1.v3.1||-1||CDS||809595584||14599||70.83	2974390	2973245	9.800000e-99	131
2.0174	0.1782	a19990_1	1||2770673||2771827||PAC:17823691||-1||CDS||391283690||269||80.26	2771827	2770673	b28620_03	03||2967314||2968538||Aqcoe3G046600.1.v3.1||1||CDS||809595571||14597||80.26	2967314	2968538	1.200000e-145	181
2.4719	0.4406	a19990_1	1||2781664||2783311||PAC:17823690||1||CDS||391283688||270||79.89	2781664	2783311	b28620_03	03||2919043||2921953||Aqcoe3G045700.1.v3.1||1||CDS||809595430||14581||79.89	2919043	2921953	5.000000e-44	221
1.1339	0.1857	a19990_1	1||2807025||2878201||PAC:17823687||1||CDS||391283682||273||74.27	2807025	2878201	b28620_03	03||2877366||2890171||Aqcoe3G045000.1.v3.1||-1||CDS||809595327||14571||74.27	2890171	2877366	7.400000e-221	271
1.4102	0.1008	a19990_1	1||2879380||2882031||PAC:17823686||1||CDS||391283680||274||77.67	2879380	2882031	b28620_03	03||2873561||2876083||Aqcoe3G044900.1.v3.1||-1||CDS||809595317||14570||77.67	2876083	2873561	1.000000e-250	321
1.5731	0.1035	a19990_1	1||2886763||2897640||PAC:17823685||1||CDS||391283678||275||75.24	2886763	2897640	b28620_03	03||2866488||2868318||Aqcoe3G044700.1.v3.1||-1||CDS||809595294||14568||75.24	2868318	2866488	3.300000e-61	371
1.4014	0.1082	a19990_1	1||2899462||2906208||PAC:17823684||-1||CDS||391283676||276||77.13	2906208	2899462	b28620_03	03||2861890||2865452||Aqcoe3G044600.1.v3.1||1||CDS||809595282||14567||77.13	2861890	2865452	5.200000e-169	421
11.9134	1.1529	a19990_1	1||2921237||2927383||PAC:17823683||1||CDS||391283674||277||65.66	2921237	2927383	b28620_03	03||2857439||2858872||Aqcoe3G044500.1.v3.1||-1||CDS||809595273||14566||65.66	2858872	2857439	1.100000e-77	471
65.5504	0.5079	a19990_1	1||2954243||2955469||PAC:17823678||1||CDS||391283664||282||58.36	2954243	2955469	b28620_03	03||2763123||2764429||Aqcoe3G043400.1.v3.1||-1||CDS||809595128||14552||58.36	2764429	2763123	1.500000e-18	485
3.0439	0.3904	a19990_1	1||2958067||2959131||PAC:17823677||1||CDS||391283662||283||69.32	2958067	2959131	b28620_03	03||2740708||2741745||Aqcoe3G043200.1.v3.1||1||CDS||809595094||14549||69.32	2740708	2741745	9.400000e-66	535
0.9904	0.0658	a19990_1	1||2968052||2980178||PAC:17823676||-1||CDS||391283660||284||82.14	2980178	2968052	b28620_03	03||2714698||2720294||Aqcoe3G043100.2.v3.1||1||CDS||809595081||14548||82.14	2714698	2720294	1.000000e-250	585
1.9508	0.3087	a19990_1	1||2981684||2996364||PAC:17823675||-1||CDS||391283658||285||66.17	2996364	2981684	b28620_03	03||2709428||2711975||Aqcoe3G043000.1.v3.1||1||CDS||809595058||14546||66.17	2709428	2711975	3.100000e-199	635
93.8329	0.4510	a19990_1	1||3007049||3007411||PAC:17823674||1||CDS||391283656||286||87.5	3007049	3007411	b28620_03	03||2707174||2708092||Aqcoe3G042900.1.v3.1||-1||CDS||809595046||14545||87.5	2708092	2707174	2.700000e-28	662
1.7749	0.2665	a19990_1	1||3008167||3011348||PAC:17823673||-1||CDS||391283654||287||75.92	3011348	3008167	b28620_03	03||2699003||2701612||Aqcoe3G042600.1.v3.1||1||CDS||809595007||14542||75.92	2699003	2701612	5.700000e-166	712
1.8488	0.1434	a19990_1	1||3011659||3013664||PAC:17823672||1||CDS||391283652||288||76.8	3011659	3013664	b28620_03	03||2695468||2697625||Aqcoe3G042500.1.v3.1||-1||CDS||809594994||14541||76.8	2697625	2695468	1.100000e-166	762
2.0378	0.4253	a19990_1	1||3014420||3016204||PAC:17823671||-1||CDS||391283650||289||69.34	3016204	3014420	b28620_03	03||2686666||2688508||Aqcoe3G042300.1.v3.1||1||CDS||809594969||14539||69.34	2686666	2688508	5.100000e-105	812
4.2989	0.3122	a19990_1	1||3030905||3040233||PAC:17823669||-1||CDS||391283646||291||80.54	3040233	3030905	b28620_03	03||2657516||2664140||Aqcoe3G041900.1.v3.1||1||CDS||809594905||14533||80.54	2657516	2664140	1.000000e-250	862
1.0459	0.0368	a19990_1	1||3062262||3065175||PAC:17823664||1||CDS||391283636||296||84.03	3062262	3065175	b28620_03	03||2632076||2635540||Aqcoe3G041300.1.v3.1||-1||CDS||809594838||14527||84.03	2635540	2632076	3.400000e-208	912
1.9672	0.2255	a19990_1	1||3066338||3080331||PAC:17823663||-1||CDS||391283634||297||68.0	3080331	3066338	b28620_03	03||2625514||2628172||Aqcoe3G041100.1.v3.1||1||CDS||809594811||14525||68.0	2625514	2628172	1.000000e-250	962
1.1996	0.1227	a19990_1	1||3084529||3092651||PAC:17823662||-1||CDS||391283632||298||76.58	3092651	3084529	b28620_03	03||2617918||2624416||Aqcoe3G041000.1.v3.1||1||CDS||809594789||14524||76.58	2617918	2624416	2.200000e-205	1012
6.2454	0.3515	a19990_1	1||3100945||3101924||PAC:17823661||-1||CDS||391283630||299||71.28	3101924	3100945	b28620_03	03||2614438||2614980||Aqcoe3G040900.1.v3.1||1||CDS||809594775||14522||71.28	2614438	2614980	1.600000e-09	1020
5.6796	0.6222	a19990_1	1||3143018||3144306||PAC:17823657||1||CDS||391283622||303||75.0	3143018	3144306	b28620_03	03||2580630||2581628||Aqcoe3G040500.1.v3.1||-1||CDS||809594722||14518||75.0	2581628	2580630	1.300000e-21	1040
1.2603	0.1489	a19990_1	1||3147480||3149140||PAC:17823656||-1||CDS||391283620||304||74.97	3149140	3147480	b28620_03	03||2561064||2563252||Aqcoe3G040200.1.v3.1||1||CDS||809594671||14513||74.97	2561064	2563252	1.800000e-217	1090
66.6392	0.6447	a19990_1	1||3167525||3170831||PAC:17823655||1||CDS||391283618||305||70.19	3167525	3170831	b28620_03	03||2546054||2547544||Aqcoe3G039900.1.v3.1||-1||CDS||809594636||14509||70.19	2547544	2546054	2.600000e-59	1140
1.3218	0.2192	a19990_1	1||3180259||3181508||PAC:17823653||-1||CDS||391283614||307||71.25	3181508	3180259	b28620_03	03||2529192||2530774||Aqcoe3G039700.1.v3.1||1||CDS||809594577||14502||71.25	2529192	2530774	6.700000e-141	1190
3.7828	0.2437	a19990_1	1||3190849||3192646||PAC:17823652||1||CDS||391283612||308||63.85	3190849	3192646	b28620_03	03||2522265||2524160||Aqcoe3G039600.1.v3.1||-1||CDS||809594567||14501||63.85	2524160	2522265	1.200000e-80	1240
7.0814	0.3136	a19990_1	1||3210000||3211373||PAC:17823650||-1||CDS||391283608||310||71.88	3211373	3210000	b28620_03	03||2500349||2501325||Aqcoe3G039200.1.v3.1||1||CDS||809594515||14497||71.88	2500349	2501325	6.400000e-87	1290
1.5453	0.1080	a19990_1	1||3223379||3227660||PAC:17823649||-1||CDS||391283606||311||77.03	3227660	3223379	b28620_03	03||2482593||2485534||Aqcoe3G039000.1.v3.1||1||CDS||809594493||14495||77.03	2482593	2485534	7.400000e-135	1340
1.6554	0.1901	a19990_1	1||3235823||3236771||PAC:17823647||-1||CDS||391283602||313||69.86	3236771	3235823	b28620_03	03||2466820||2467666||Aqcoe3G038600.1.v3.1||1||CDS||809594443||14491||69.86	2466820	2467666	1.200000e-40	1379
1.2713	0.1743	a19990_1	1||3247071||3249635||PAC:17823646||-1||CDS||391283600||314||78.0	3249635	3247071	b28620_03	03||2458808||2462529||Aqcoe3G038500.1.v3.1||1||CDS||809594430||14490||78.0	2458808	2462529	5.800000e-140	1429
1.2701	0.1772	a19990_1	1||3252820||3255454||PAC:17823645||1||CDS||391283598||315||76.05	3252820	3255454	b28620_03	03||2425608||2427413||Aqcoe3G037600.1.v3.1||-1||CDS||809594251||14473||76.05	2427413	2425608	2.500000e-60	1476
1.3694	0.2648	a19990_1	1||3265823||3269997||PAC:17823644||-1||CDS||391283596||316||76.46	3269997	3265823	b28620_03	03||2345980||2348438||Aqcoe3G036600.1.v3.1||-1||CDS||809594080||14456||76.46	2348438	2345980	3.900000e-150	1523
1.4258	0.2044	a19990_1	1||3271259||3277948||PAC:17823643||-1||CDS||391283594||317||76.27	3277948	3271259	b28620_03	03||2337515||2341031||Aqcoe3G036400.1.v3.1||1||CDS||809594047||14453||76.27	2337515	2341031	1.000000e-242	1573
6.3663	0.2260	a19990_1	1||3309093||3310127||PAC:17823641||1||CDS||391283590||319||64.05	3309093	3310127	b28620_03	03||2315796||2316707||Aqcoe3G036000.1.v3.1||-1||CDS||809593980||14446||64.05	2316707	2315796	2.200000e-48	1620
1.6239	0.1833	a19990_1	1||3330031||3332089||PAC:17823640||1||CDS||391283588||320||73.33	3330031	3332089	b28620_03	03||2257790||2260148||Aqcoe3G035300.1.v3.1||-1||CDS||809593863||14434||73.33	2260148	2257790	9.800000e-168	1667
1.4144	0.2735	a19990_1	1||3356660||3357976||PAC:17823636||-1||CDS||391283580||324||69.28	3357976	3356660	b28620_03	03||2255491||2257305||Aqcoe3G035200.1.v3.1||1||CDS||809593848||14433||69.28	2255491	2257305	1.200000e-69	1717
2.0270	0.4416	a19990_1	1||3368825||3370197||PAC:17823634||-1||CDS||391283576||326||75.93	3370197	3368825	b28620_03	03||2235685||2237170||Aqcoe3G034800.1.v3.1||1||CDS||809593799||14429||75.93	2235685	2237170	1.800000e-83	1767
1.1022	0.3464	a19990_1	1||3375071||3376413||PAC:17823633||1||CDS||391283574||327||80.69	3375071	3376413	b28620_03	03||2219110||2220250||Aqcoe3G034600.1.v3.1||-1||CDS||809593772||14427||80.69	2220250	2219110	1.000000e-117	1817
1.4340	0.1036	a19990_1	1||3380069||3395733||PAC:17823632||-1||CDS||391283572||328||78.47	3395733	3380069	b28620_03	03||2206416||2214983||Aqcoe3G034500.1.v3.1||1||CDS||809593748||14425||78.47	2206416	2214983	1.000000e-250	1867
1.4741	0.3380	a19990_1	1||3396142||3407109||PAC:17823631||-1||CDS||391283570||329||68.26	3407109	3396142	b28620_03	03||2178741||2182093||Aqcoe3G034100.1.v3.1||1||CDS||809593684||14419||68.26	2178741	2182093	3.800000e-166	1917
70.5069	0.6377	a19990_1	1||3407452||3417751||PAC:17823630||-1||CDS||391283568||330||69.59	3417751	3407452	b28620_03	03||2087425||2088465||Aqcoe3G032700.1.v3.1||1||CDS||809593476||14403||69.59	2087425	2088465	1.200000e-26	1939
###  Mean Ks:  4.1733	Mean Kn: 0.2906
#Ks	Kn	a<db_genome_id>_<chr>	chr1||start1||stop1||name1||strand1||type1||db_feature_id1||genome_order1||percent_id1	start1	stop1	b<db_genome_id>_<chr>	chr2||start2||stop2||name2||strand2||type2||db_feature_id2||genome_order2||percent_id2	start2	stop2	eval	block_score	GEVO_link
3.4621	0.1916	a19990_1	1||3422695||3423477||PAC:17823629||-1||CDS||391283566||331||70.0	3423477	3422695	b28620_03	03||1967900||1968679||Aqcoe3G031300.1.v3.1||1||CDS||809593258||14380||70.0	1967900	1968679	3.000000e-43	42
0.9918	0.0694	a19990_1	1||3429870||3441168||PAC:17823628||-1||CDS||391283564||332||80.84	3441168	3429870	b28620_03	03||1946159||1949447||Aqcoe3G031000.1.v3.1||1||CDS||809593216||14376||80.84	1946159	1949447	1.000000e-250	92
1.1833	0.1011	a19990_1	1||3451208||3466456||PAC:17823625||-1||CDS||391283558||335||75.51	3466456	3451208	b28620_03	03||1931391||1938313||Aqcoe3G030900.1.v3.1||1||CDS||809593204||14375||75.51	1931391	1938313	1.000000e-250	142
1.1586	0.2026	a19990_1	1||3485792||3512371||PAC:17823623||1||CDS||391283554||337||73.93	3485792	3512371	b28620_03	03||1834365||1840597||Aqcoe3G029900.1.v3.1||-1||CDS||809593058||14361||73.93	1840597	1834365	1.000000e-250	189
1.6561	0.2037	a19990_1	1||3520168||3521895||PAC:17823620||1||CDS||391283548||340||70.89	3520168	3521895	b28620_03	03||1820638||1824456||Aqcoe3G029700.2.v3.1||-1||CDS||809593033||14359||70.89	1824456	1820638	8.300000e-160	239
1.5286	0.2883	a19990_1	1||3533500||3547664||PAC:17823617||1||CDS||391283542||343||69.06	3533500	3547664	b28620_03	03||1798373||1801955||Aqcoe3G029100.1.v3.1||-1||CDS||809592950||14350||69.06	1801955	1798373	3.300000e-132	289
76.1979	1.0847	a19990_1	1||3565291||3568601||PAC:17823615||-1||CDS||391283538||345||81.25	3568601	3565291	b28620_03	03||1683506||1690779||Aqcoe3G027600.1.v3.1||1||CDS||809592821||14334||81.25	1683506	1690779	1.000000e-250	336
2.4287	0.4092	a19990_1	1||3595152||3609449||PAC:17823613||-1||CDS||391283534||347||74.16	3609449	3595152	b28620_03	03||1651568||1658986||Aqcoe3G026900.1.v3.1||1||CDS||809592764||14327||74.16	1651568	1658986	4.200000e-209	386
1.5029	0.2518	a19990_1	1||3659035||3664804||PAC:17823611||1||CDS||391283530||349||74.73	3659035	3664804	b28620_03	03||1637509||1641316||Aqcoe3G026500.1.v3.1||-1||CDS||809592719||14321||74.73	1641316	1637509	2.700000e-153	436
2.4133	0.1405	a19990_1	1||3668907||3670737||PAC:17823610||-1||CDS||391283528||350||74.52	3670737	3668907	b28620_03	03||1626124||1628005||Aqcoe3G026300.1.v3.1||1||CDS||809592701||14319||74.52	1626124	1628005	1.000000e-250	486
2.4332	0.1661	a19990_1	1||3675583||3676634||PAC:17823609||1||CDS||391283526||351||70.28	3675583	3676634	b28620_03	03||1616246||1618436||Aqcoe3G026100.1.v3.1||-1||CDS||809592685||14317||70.28	1618436	1616246	3.100000e-96	536
1.3426	0.2976	a19990_1	1||3678832||3683463||PAC:17823608||1||CDS||391283524||352||70.37	3678832	3683463	b28620_03	03||1563807||1564937||Aqcoe3G025100.1.v3.1||-1||CDS||809592593||14305||70.37	1564937	1563807	2.900000e-53	583
1.4110	0.1293	a19990_1	1||3716262||3718522||PAC:17823606||1||CDS||391283520||354||74.92	3716262	3718522	b28620_03	03||1536940||1539195||Aqcoe3G024800.1.v3.1||-1||CDS||809592555||14300||74.92	1539195	1536940	1.000000e-250	633
1.8995	0.2844	a19990_1	1||3720067||3721588||PAC:17823605||-1||CDS||391283518||355||71.17	3721588	3720067	b28620_03	03||1534048||1535147||Aqcoe3G024700.1.v3.1||-1||CDS||809592546||14299||71.17	1535147	1534048	2.000000e-66	683
1.6013	0.2945	a19990_1	1||3728234||3729975||PAC:17823604||1||CDS||391283516||356||68.03	3728234	3729975	b28620_03	03||1525965||1529788||Aqcoe3G024500.1.v3.1||-1||CDS||809592528||14297||68.03	1529788	1525965	2.900000e-67	733
1.8500	1.4384	a19990_1	1||3758392||3758729||PAC:17823601||-1||CDS||391283510||359||70.97	3758729	3758392	b28620_03	03||1519661||1521952||Aqcoe3G024300.1.v3.1||1||CDS||809592507||14295||70.97	1519661	1521952	5.000000e-16	748
2.0152	0.2602	a19990_1	1||3786769||3798441||PAC:17823597||1||CDS||391283502||363||76.91	3786769	3798441	b28620_03	03||1504631||1508739||Aqcoe3G024100.1.v3.1||-1||CDS||809592431||14285||76.91	1508739	1504631	3.400000e-202	798
1.4248	0.1455	a19990_1	1||3829462||3833488||PAC:17823594||1||CDS||391283496||366||79.14	3829462	3833488	b28620_03	03||1474497||1480790||Aqcoe3G023600.1.v3.1||-1||CDS||809592349||14277||79.14	1480790	1474497	1.000000e-250	848
2.2557	0.3155	a19990_1	1||3838391||3843025||PAC:17823592||1||CDS||391283492||368||65.64	3838391	3843025	b28620_03	03||1469471||1473195||Aqcoe3G023500.1.v3.1||-1||CDS||809592328||14270||65.64	1473195	1469471	1.200000e-80	898
5.4704	0.3656	a19990_1	1||3858749||3861770||PAC:17823589||1||CDS||391283486||371||73.0	3858749	3861770	b28620_03	03||1465747||1467398||Aqcoe3G023400.1.v3.1||1||CDS||809592309||14268||73.0	1465747	1467398	7.000000e-77	948
1.6374	0.3633	a19990_1	1||3891703||3907393||PAC:17823585||-1||CDS||391283478||375||76.15	3907393	3891703	b28620_03	03||1423796||1437796||Aqcoe3G022700.1.v3.1||1||CDS||809592229||14257||76.15	1423796	1437796	1.000000e-250	995
1.5494	0.1843	a19990_1	1||3909357||3915641||PAC:17823583||-1||CDS||391283474||377||74.49	3915641	3909357	b28620_03	03||1410191||1417689||Aqcoe3G022500.1.v3.1||1||CDS||809592211||14254||74.49	1410191	1417689	2.100000e-233	1045
1.0860	0.0673	a19990_1	1||3939423||3943590||PAC:17823582||1||CDS||391283472||378||80.62	3939423	3943590	b28620_03	03||1387975||1391450||Aqcoe3G022000.1.v3.1||1||CDS||809592170||14249||80.62	1387975	1391450	1.000000e-250	1095
1.3757	0.2004	a19990_1	1||3945557||3975831||PAC:17823581||1||CDS||391283470||379||76.42	3945557	3975831	b28620_03	03||1313273||1325276||Aqcoe3G021300.1.v3.1||-1||CDS||809592090||14239||76.42	1325276	1313273	1.000000e-250	1145
1.6993	0.1352	a19990_1	1||4085149||4090276||PAC:17823569||1||CDS||391283446||391||75.12	4085149	4090276	b28620_03	03||1292626||1295768||Aqcoe3G021000.1.v3.1||1||CDS||809592047||14233||75.12	1292626	1295768	4.800000e-94	1192
1.7340	0.2148	a19990_1	1||4133119||4137298||PAC:17823563||1||CDS||391283434||397||71.06	4133119	4137298	b28620_03	03||1271857||1274547||Aqcoe3G020600.1.v3.1||-1||CDS||809592009||14228||71.06	1274547	1271857	3.900000e-133	1242
1.4056	0.1751	a19990_1	1||4138810||4147431||PAC:17823562||-1||CDS||391283432||398||75.46	4147431	4138810	b28620_03	03||1263481||1270570||Aqcoe3G020400.2.v3.1||1||CDS||809591996||14226||75.46	1263481	1270570	1.000000e-250	1292
2.2691	0.3622	a19990_1	1||4154897||4161365||PAC:17823560||-1||CDS||391283428||400||63.76	4161365	4154897	b28620_03	03||1251201||1254274||Aqcoe3G020000.1.v3.1||1||CDS||809591968||14220||63.76	1251201	1254274	4.400000e-137	1342
2.3994	0.1985	a19990_1	1||4209296||4214317||PAC:17823557||1||CDS||391283422||403||69.53	4209296	4214317	b28620_03	03||1173690||1176421||Aqcoe3G018700.1.v3.1||1||CDS||809591868||14201||69.53	1173690	1176421	6.100000e-204	1389
5.0970	0.2466	a19990_1	1||4330134||4331211||PAC:17823549||1||CDS||391283406||411||80.38	4330134	4331211	b28620_03	03||1139960||1141188||Aqcoe3G017900.1.v3.1||1||CDS||809591816||14192||80.38	1139960	1141188	5.900000e-97	1439
2.9881	0.5007	a19990_1	1||4447965||4454333||PAC:17823542||-1||CDS||391283392||418||64.1	4454333	4447965	b28620_03	03||1091500||1098332||Aqcoe3G017200.1.v3.1||-1||CDS||809591777||14185||64.1	1098332	1091500	1.200000e-56	1489
1.4085	0.0774	a19990_1	1||4475564||4477224||PAC:17823541||-1||CDS||391283390||419||75.29	4477224	4475564	b28620_03	03||1058723||1062163||Aqcoe3G016800.1.v3.1||1||CDS||809591749||14180||75.29	1058723	1062163	3.500000e-192	1539
1.7704	0.2892	a19990_1	1||4488301||4491203||PAC:17823539||-1||CDS||391283386||421||73.21	4491203	4488301	b28620_03	03||1049286||1050824||Aqcoe3G016600.1.v3.1||1||CDS||809591729||14176||73.21	1049286	1050824	2.000000e-52	1589
1.2463	0.2247	a19990_1	1||4494130||4544155||PAC:17823538||-1||CDS||391283384||422||76.05	4544155	4494130	b28620_03	03||1016080||1027187||Aqcoe3G016300.1.v3.1||-1||CDS||809591711||14173||76.05	1027187	1016080	1.000000e-250	1639
###  Mean Ks:  1.3916	Mean Kn: 0.1301
#Ks	Kn	a<db_genome_id>_<chr>	chr1||start1||stop1||name1||strand1||type1||db_feature_id1||genome_order1||percent_id1	start1	stop1	b<db_genome_id>_<chr>	chr2||start2||stop2||name2||strand2||type2||db_feature_id2||genome_order2||percent_id2	start2	stop2	eval	block_score	GEVO_link
1.1000	0.1808	a19990_1	1||3945557||3975831||PAC:17823581||1||CDS||391283470||379||76.34	3945557	3975831	b28620_03	03||40538265||40546850||Aqcoe3G405200.1.v3.1||-1||CDS||809649074||19770||76.34	40546850	40538265	1.000000e-250	50
1.5178	0.1903	a19990_1	1||3994677||4002209||PAC:17823579||-1||CDS||391283466||381||68.29	4002209	3994677	b28620_03	03||40534271||40536379||Aqcoe3G405100.1.v3.1||-1||CDS||809649067||19769||68.29	40536379	40534271	2.000000e-225	100
1.1554	0.1973	a19990_1	1||4032048||4035459||PAC:17823573||-1||CDS||391283454||387||73.33	4035459	4032048	b28620_03	03||40526869||40529780||Aqcoe3G404900.1.v3.1||1||CDS||809649057||19767||73.33	40526869	40529780	1.000000e-250	150
1.3043	0.0458	a19990_1	1||4064822||4072782||PAC:17823571||-1||CDS||391283450||389||82.22	4072782	4064822	b28620_03	03||40517752||40520041||Aqcoe3G404600.1.v3.1||-1||CDS||809649036||19763||82.22	40520041	40517752	1.800000e-157	200
0.9720	0.0202	a19990_1	1||4079210||4083374||PAC:17823570||1||CDS||391283448||390||86.97	4079210	4083374	b28620_03	03||40479489||40483893||Aqcoe3G404100.1.v3.1||-1||CDS||809649001||19757||86.97	40483893	40479489	1.000000e-250	250
1.7561	0.1363	a19990_1	1||4174793||4176103||PAC:17823559||-1||CDS||391283426||401||73.65	4176103	4174793	b28620_03	03||40462739||40464085||Aqcoe3G403500.1.v3.1||1||CDS||809648956||19748||73.65	40462739	40464085	4.100000e-145	297
1.0519	0.1198	a19990_1	1||4195496||4204502||PAC:17823558||-1||CDS||391283424||402||78.33	4204502	4195496	b28620_03	03||40392202||40398703||Aqcoe3G403000.1.v3.1||1||CDS||809648930||19743||78.33	40392202	40398703	1.000000e-250	347
2.2755	0.1506	a19990_1	1||4209296||4214317||PAC:17823557||1||CDS||391283422||403||71.4	4209296	4214317	b28620_03	03||40367552||40370381||Aqcoe3G402400.1.v3.1||1||CDS||809648862||19729||71.4	40367552	40370381	2.100000e-228	394
###  Mean Ks:  2.0333	Mean Kn: 0.2591
#Ks	Kn	a<db_genome_id>_<chr>	chr1||start1||stop1||name1||strand1||type1||db_feature_id1||genome_order1||percent_id1	start1	stop1	b<db_genome_id>_<chr>	chr2||start2||stop2||name2||strand2||type2||db_feature_id2||genome_order2||percent_id2	start2	stop2	eval	block_score	GEVO_link
1.6083	0.2760	a19990_1	1||4717341||4721592||PAC:17823522||1||CDS||391283352||438||75.31	4717341	4721592	b28620_03	03||202114||205875||Aqcoe3G002900.1.v3.1||1||CDS||809587804||13925||75.31	202114	205875	4.000000e-239	50
1.5088	0.1225	a19990_1	1||4858818||4861820||PAC:17823509||-1||CDS||391283326||451||77.01	4861820	4858818	b28620_03	03||210178||215657||Aqcoe3G003000.3.v3.1||1||CDS||809587833||13926||77.01	210178	215657	1.000000e-250	97
4.6988	0.2427	a19990_1	1||4894994||4897616||PAC:17823506||-1||CDS||391283320||454||68.04	4897616	4894994	b28620_03	03||259074||260795||Aqcoe3G003900.1.v3.1||1||CDS||809587953||13938||68.04	259074	260795	3.100000e-69	144
1.4778	0.1940	a19990_1	1||4912742||4918288||PAC:17823504||1||CDS||391283316||456||72.47	4912742	4918288	b28620_03	03||310309||315370||Aqcoe3G004900.1.v3.1||1||CDS||809588086||13949||72.47	310309	315370	1.000000e-250	191
1.4926	0.2968	a19990_1	1||4919201||4920116||PAC:17823503||-1||CDS||391283314||457||75.38	4920116	4919201	b28620_03	03||316406||317360||Aqcoe3G005000.1.v3.1||-1||CDS||809588105||13951||75.38	317360	316406	2.400000e-69	241
2.4565	0.3667	a19990_1	1||4928289||4931446||PAC:17823501||1||CDS||391283310||459||63.23	4928289	4931446	b28620_03	03||327713||328735||Aqcoe3G005400.1.v3.1||1||CDS||809588173||13957||63.23	327713	328735	4.200000e-27	267
1.7284	0.5126	a19990_1	1||5284324||5287982||PAC:17823480||-1||CDS||391283268||480||63.39	5287982	5284324	b28620_03	03||399535||402582||Aqcoe3G006800.1.v3.1||1||CDS||809589958||13973||63.39	399535	402582	3.300000e-60	150
1.2954	0.0614	a19990_1	1||5571749||5579852||PAC:17823459||1||CDS||391283226||501||80.4	5571749	5579852	b28620_03	03||478681||484721||Aqcoe3G007800.1.v3.1||-1||CDS||809590846||13994||80.4	484721	478681	1.000000e-250	355
###  Mean Ks:  3.2209	Mean Kn: 0.3744
#Ks	Kn	a<db_genome_id>_<chr>	chr1||start1||stop1||name1||strand1||type1||db_feature_id1||genome_order1||percent_id1	start1	stop1	b<db_genome_id>_<chr>	chr2||start2||stop2||name2||strand2||type2||db_feature_id2||genome_order2||percent_id2	start2	stop2	eval	block_score	GEVO_link
5.3543	0.3722	a19990_1	1||4894994||4897616||PAC:17823506||-1||CDS||391283320||454||68.12	4897616	4894994	b28620_03	03||41253041||41255038||Aqcoe3G418400.1.v3.1||1||CDS||809651698||19966||68.12	41253041	41255038	4.800000e-73	50
1.5014	0.2729	a19990_1	1||4920703||4927776||PAC:17823502||1||CDS||391283312||458||69.92	4920703	4927776	b28620_03	03||41210459||41215996||Aqcoe3G417600.1.v3.1||-1||CDS||809651645||19956||69.92	41215996	41210459	1.000000e-250	100
1.2589	0.1486	a19990_1	1||4934650||4948770||PAC:17823500||1||CDS||391283308||460||79.51	4934650	4948770	b28620_03	03||41175599||41181032||Aqcoe3G416700.1.v3.1||-1||CDS||809651583||19944||79.51	41181032	41175599	1.000000e-250	147
2.5308	0.5482	a19990_1	1||4954112||4957760||PAC:17823499||1||CDS||391283306||461||68.62	4954112	4957760	b28620_03	03||41170366||41173281||Aqcoe3G416600.1.v3.1||-1||CDS||809651572||19942||68.62	41173281	41170366	3.800000e-92	197
0.8788	0.0673	a19990_1	1||4990005||5011478||PAC:17823496||1||CDS||391283300||464||83.81	4990005	5011478	b28620_03	03||41158082||41165161||Aqcoe3G416400.1.v3.1||-1||CDS||809651548||19939||83.81	41165161	41158082	1.000000e-250	247
8.2575	1.1454	a19990_1	1||5018050||5026253||PAC:17823494||1||CDS||391283296||466||66.93	5018050	5026253	b28620_03	03||41145775||41146422||Aqcoe3G416200.1.v3.1||1||CDS||809651532||19934||66.93	41145775	41146422	5.900000e-31	277
2.3932	0.3772	a19990_1	1||5301921||5310084||PAC:17823478||-1||CDS||391283264||482||68.01	5310084	5301921	b28620_03	03||41138276||41141443||Aqcoe3G416100.1.v3.1||1||CDS||809651527||19933||68.01	41138276	41141443	8.800000e-136	324
3.5920	0.0632	a19990_1	1||5314273||5314665||PAC:17823477||-1||CDS||391283262||483||74.81	5314665	5314273	b28620_03	03||41131407||41131799||Aqcoe3G416000.1.v3.1||1||CDS||809651522||19932||74.81	41131407	41131799	6.400000e-85	374
###  Mean Ks:  13.9468	Mean Kn: 0.2084
#Ks	Kn	a<db_genome_id>_<chr>	chr1||start1||stop1||name1||strand1||type1||db_feature_id1||genome_order1||percent_id1	start1	stop1	b<db_genome_id>_<chr>	chr2||start2||stop2||name2||strand2||type2||db_feature_id2||genome_order2||percent_id2	start2	stop2	eval	block_score	GEVO_link
1.2880	0.1941	a19990_1	1||5391143||5401602||PAC:17823469||-1||CDS||391283246||491||73.63	5401602	5391143	b28620_03	03||559333||562416||Aqcoe3G008900.1.v3.1||1||CDS||809590946||14011||73.63	559333	562416	1.000000e-250	50
1.4733	0.1304	a19990_1	1||5403604||5412076||PAC:17823468||1||CDS||391283244||492||75.84	5403604	5412076	b28620_03	03||613390||616095||Aqcoe3G009500.1.v3.1||1||CDS||809590988||14019||75.84	613390	616095	1.000000e-250	100
1.2293	0.0790	a19990_1	1||5414748||5433793||PAC:17823467||-1||CDS||391283242||493||80.34	5433793	5414748	b28620_03	03||617383||626985||Aqcoe3G009600.1.v3.1||1||CDS||809590994||14020||80.34	617383	626985	1.000000e-250	150
2.0819	0.2921	a19990_1	1||5477593||5485134||PAC:17823463||1||CDS||391283234||497||72.22	5477593	5485134	b28620_03	03||640364||644915||Aqcoe3G009900.3.v3.1||1||CDS||809591038||14030||72.22	640364	644915	2.100000e-112	200
63.6617	0.3462	a19990_1	1||5487172||5492683||PAC:17823462||-1||CDS||391283232||498||74.96	5492683	5487172	b28620_03	03||644965||647034||Aqcoe3G010000.1.v3.1||-1||CDS||809591058||14034||74.96	647034	644965	5.900000e-122	250
###  Mean Ks:  1.9832	Mean Kn: 0.2290
#Ks	Kn	a<db_genome_id>_<chr>	chr1||start1||stop1||name1||strand1||type1||db_feature_id1||genome_order1||percent_id1	start1	stop1	b<db_genome_id>_<chr>	chr2||start2||stop2||name2||strand2||type2||db_feature_id2||genome_order2||percent_id2	start2	stop2	eval	block_score	GEVO_link
1.9970	0.2184	a19990_1	1||5701247||5706168||PAC:17823445||-1||CDS||391283198||515||67.62	5706168	5701247	b28620_03	03||41119331||41122859||Aqcoe3G415700.1.v3.1||1||CDS||809651501||19927||67.62	41119331	41122859	1.000000e-250	50
2.4845	0.1095	a19990_1	1||5723080||5726397||PAC:17823444||-1||CDS||391283196||516||78.26	5726397	5723080	b28620_03	03||41114263||41117064||Aqcoe3G415600.1.v3.1||1||CDS||809651495||19926||78.26	41114263	41117064	1.700000e-169	100
1.8806	0.1628	a19990_1	1||5759030||5764898||PAC:17823440||-1||CDS||391283188||520||72.49	5764898	5759030	b28620_03	03||41030366||41032148||Aqcoe3G414100.1.v3.1||1||CDS||809651395||19907||72.49	41030366	41032148	3.300000e-138	147
2.1265	0.4338	a19990_1	1||5806547||5811465||PAC:17823436||1||CDS||391283180||524||74.19	5806547	5811465	b28620_03	03||40973780||40977396||Aqcoe3G413200.1.v3.1||-1||CDS||809651322||19893||74.19	40977396	40973780	2.100000e-154	194
1.4276	0.2206	a19990_1	1||5816867||5821382||PAC:17823435||-1||CDS||391283178||525||71.22	5821382	5816867	b28620_03	03||40970381||40972461||Aqcoe3G413100.1.v3.1||1||CDS||809651304||19889||71.22	40970381	40972461	8.100000e-172	244
###  Mean Ks:  7.4222	Mean Kn: 0.2558
#Ks	Kn	a<db_genome_id>_<chr>	chr1||start1||stop1||name1||strand1||type1||db_feature_id1||genome_order1||percent_id1	start1	stop1	b<db_genome_id>_<chr>	chr2||start2||stop2||name2||strand2||type2||db_feature_id2||genome_order2||percent_id2	start2	stop2	eval	block_score	GEVO_link
1.3749	0.1484	a19990_1	1||5855245||5917506||PAC:17823431||-1||CDS||391283170||529||80.14	5917506	5855245	b28620_03	03||40748934||40768132||Aqcoe3G409600.1.v3.1||1||CDS||809651027||19835||80.14	40748934	40768132	1.000000e-250	50
1.2635	0.2438	a19990_1	1||5922426||5931176||PAC:17823430||1||CDS||391283168||530||69.49	5922426	5931176	b28620_03	03||40742030||40744765||Aqcoe3G409500.1.v3.1||-1||CDS||809651021||19834||69.49	40744765	40742030	1.300000e-63	100
2.2194	0.2311	a19990_1	1||5940758||5942086||PAC:17823429||-1||CDS||391283166||531||68.66	5942086	5940758	b28620_03	03||40739278||40740597||Aqcoe3G409400.1.v3.1||1||CDS||809651015||19833||68.66	40739278	40740597	2.800000e-91	150
2.9628	0.2506	a19990_1	1||5948703||5952982||PAC:17823428||-1||CDS||391283164||532||74.18	5952982	5948703	b28620_03	03||40732518||40736002||Aqcoe3G409300.1.v3.1||1||CDS||809651009||19832||74.18	40732518	40736002	9.600000e-142	200
1.1610	0.1212	a19990_1	1||5989944||5998366||PAC:17823426||-1||CDS||391283160||534||79.4	5998366	5989944	b28620_03	03||40722254||40727575||Aqcoe3G409100.1.v3.1||1||CDS||809649369||19828||79.4	40722254	40727575	1.000000e-250	250
59.9958	0.6198	a19990_1	1||6009188||6009928||PAC:17823425||1||CDS||391283158||535||83.33	6009188	6009928	b28620_03	03||40702828||40703607||Aqcoe3G408700.1.v3.1||-1||CDS||809649291||19813||83.33	40703607	40702828	3.600000e-19	265
1.4208	0.1631	a19990_1	1||6130318||6135868||PAC:17823410||1||CDS||391283128||550||74.97	6130318	6135868	b28620_03	03||40649484||40653337||Aqcoe3G407400.1.v3.1||-1||CDS||809649210||19798||74.97	40653337	40649484	1.000000e-250	312
1.5691	0.2363	a19990_1	1||6138551||6155621||PAC:17823409||1||CDS||391283126||551||73.52	6138551	6155621	b28620_03	03||40640254||40644503||Aqcoe3G407200.1.v3.1||-1||CDS||809649198||19796||73.52	40644503	40640254	5.100000e-123	362
6.2449	0.3579	a19990_1	1||6168519||6169676||PAC:17823407||1||CDS||391283122||553||61.83	6168519	6169676	b28620_03	03||40596262||40598004||Aqcoe3G406200.1.v3.1||-1||CDS||809649140||19783||61.83	40598004	40596262	1.700000e-85	409
1.9495	0.1379	a19990_1	1||6173133||6175591||PAC:17823406||-1||CDS||391283120||554||77.05	6175591	6173133	b28620_03	03||40592182||40594698||Aqcoe3G406100.1.v3.1||1||CDS||809649129||19780||77.05	40592182	40594698	6.900000e-113	459
1.4829	0.3033	a19990_1	1||6187968||6190575||PAC:17823405||1||CDS||391283118||555||65.29	6187968	6190575	b28620_03	03||40578880||40581342||Aqcoe3G405900.1.v3.1||-1||CDS||809649113||19777||65.29	40581342	40578880	1.300000e-188	509
###  Mean Ks:  2.0429	Mean Kn: 0.2503
#Ks	Kn	a<db_genome_id>_<chr>	chr1||start1||stop1||name1||strand1||type1||db_feature_id1||genome_order1||percent_id1	start1	stop1	b<db_genome_id>_<chr>	chr2||start2||stop2||name2||strand2||type2||db_feature_id2||genome_order2||percent_id2	start2	stop2	eval	block_score	GEVO_link
1.9143	0.2364	a19990_1	1||6108006||6110562||PAC:17823413||1||CDS||391283134||547||74.1	6108006	6110562	b28620_03	03||40962378||40965076||Aqcoe3G412900.1.v3.1||1||CDS||809651284||19885||74.1	40962378	40965076	8.100000e-150	50
1.7036	0.1320	a19990_1	1||6214797||6217013||PAC:17823404||1||CDS||391283116||556||73.55	6214797	6217013	b28620_03	03||40938182||40940169||Aqcoe3G412500.1.v3.1||-1||CDS||809651261||19881||73.55	40940169	40938182	1.400000e-146	100
1.4198	0.0578	a19990_1	1||6319572||6324996||PAC:17823394||1||CDS||391283096||566||80.62	6319572	6324996	b28620_03	03||40896795||40900087||Aqcoe3G412000.1.v3.1||-1||CDS||809651216||19872||80.62	40900087	40896795	1.000000e-250	150
1.1035	0.1499	a19990_1	1||6328905||6391283||PAC:17823393||1||CDS||391283094||567||76.78	6328905	6391283	b28620_03	03||40854749||40866779||Aqcoe3G411500.1.v3.1||-1||CDS||809651164||19862||76.78	40866779	40854749	1.000000e-250	200
4.0733	0.6756	a19990_1	1||6417129||6418605||PAC:17823390||-1||CDS||391283088||570||68.13	6418605	6417129	b28620_03	03||40848561||40849452||Aqcoe3G411200.1.v3.1||-1||CDS||809651151||19859||68.13	40849452	40848561	1.200000e-33	232
###  Mean Ks:  19.2437	Mean Kn: 0.5586
#Ks	Kn	a<db_genome_id>_<chr>	chr1||start1||stop1||name1||strand1||type1||db_feature_id1||genome_order1||percent_id1	start1	stop1	b<db_genome_id>_<chr>	chr2||start2||stop2||name2||strand2||type2||db_feature_id2||genome_order2||percent_id2	start2	stop2	eval	block_score	GEVO_link
3.5713	0.3323	a19990_1	1||6653070||6670306||PAC:17817054||1||CDS||391282172||586||78.62	6653070	6670306	b28620_05	05||37898608||37903273||Aqcoe5G381800.1.v3.1||1||CDS||809735557||30209||78.62	37898608	37903273	1.300000e-156	50
5.5444	1.3352	a19990_1	1||6678843||6691415||PAC:17817052||1||CDS||391282168||588||72.15	6678843	6691415	b28620_05	05||37957291||37957899||Aqcoe5G382600.1.v3.1||-1||CDS||809735609||30219||72.15	37957899	37957291	3.100000e-06	55
2.8650	0.0978	a19990_1	1||6744572||6746161||PAC:17817049||1||CDS||391282162||591||73.21	6744572	6746161	b28620_05	05||38013815||38015437||Aqcoe5G383300.1.v3.1||1||CDS||809735685||30233||73.21	38013815	38015437	1.200000e-247	102
65.8262	1.5473	a19990_1	1||6749249||6767145||PAC:17817048||-1||CDS||391282160||592||76.54	6767145	6749249	b28620_05	05||38032837||38033103||Aqcoe5G383400.1.v3.1||1||CDS||809735691||30234||76.54	38032837	38033103	2.500000e-24	125
67.9261	0.6879	a19990_1	1||6773385||6780041||PAC:17817047||-1||CDS||391282158||593||69.96	6780041	6773385	b28620_05	05||38041948||38043885||Aqcoe5G383600.1.v3.1||-1||CDS||809735704||30236||69.96	38043885	38041948	1.700000e-71	175
1.1926	0.0577	a19990_1	1||6783151||6810083||PAC:17817046||-1||CDS||391282156||594||83.16	6810083	6783151	b28620_05	05||38069204||38075049||Aqcoe5G383900.1.v3.1||-1||CDS||809735757||30246||83.16	38075049	38069204	1.000000e-250	225
1.2366	0.1158	a19990_1	1||6820134||6830132||PAC:17817045||1||CDS||391282154||595||80.66	6820134	6830132	b28620_05	05||38102008||38110198||Aqcoe5G384500.1.v3.1||1||CDS||809735799||30253||80.66	38102008	38110198	1.000000e-250	275
5.7871	0.2947	a19990_1	1||6886457||6887899||PAC:17817038||1||CDS||391282140||602||65.88	6886457	6887899	b28620_05	05||38172493||38173806||Aqcoe5G384900.1.v3.1||-1||CDS||809735827||30258||65.88	38173806	38172493	4.100000e-121	325
###  Mean Ks:  18.0243	Mean Kn: 0.4544
#Ks	Kn	a<db_genome_id>_<chr>	chr1||start1||stop1||name1||strand1||type1||db_feature_id1||genome_order1||percent_id1	start1	stop1	b<db_genome_id>_<chr>	chr2||start2||stop2||name2||strand2||type2||db_feature_id2||genome_order2||percent_id2	start2	stop2	eval	block_score	GEVO_link
82.7920	1.1934	a19990_1	1||6678843||6691415||PAC:17817052||1||CDS||391282168||588||70.45	6678843	6691415	b28620_03	03||9789645||9795097||Aqcoe3G133600.1.v3.1||1||CDS||809607669||15815||70.45	9789645	9795097	2.000000e-32	31
1.6950	0.2645	a19990_1	1||6701748||6712377||PAC:17817051||1||CDS||391282166||589||76.95	6701748	6712377	b28620_03	03||9915071||9927180||Aqcoe3G134600.1.v3.1||1||CDS||809607801||15829||76.95	9915071	9927180	1.000000e-250	78
0.9833	0.0780	a19990_1	1||6729062||6731998||PAC:17817050||1||CDS||391282164||590||80.56	6729062	6731998	b28620_03	03||9930902||9933059||Aqcoe3G134700.1.v3.1||1||CDS||809607857||15832||80.56	9930902	9933059	1.000000e-250	128
2.0065	0.1320	a19990_1	1||6744572||6746161||PAC:17817049||1||CDS||391282162||591||73.12	6744572	6746161	b28620_03	03||9946466||9948005||Aqcoe3G135100.1.v3.1||1||CDS||809607907||15836||73.12	9946466	9948005	1.500000e-250	178
1.3243	0.0371	a19990_1	1||6749249||6767145||PAC:17817048||-1||CDS||391282160||592||83.23	6767145	6749249	b28620_03	03||9949757||9955211||Aqcoe3G135200.1.v3.1||-1||CDS||809607919||15837||83.23	9955211	9949757	1.000000e-250	228
1.7496	0.1588	a19990_1	1||6831605||6842352||PAC:17817044||-1||CDS||391282152||596||78.34	6842352	6831605	b28620_03	03||10008475||10020493||Aqcoe3G135700.1.v3.1||-1||CDS||809607988||15843||78.34	10020493	10008475	1.000000e-250	278
1.1530	0.2541	a19990_1	1||6843366||6852105||PAC:17817043||1||CDS||391282150||597||72.51	6843366	6852105	b28620_03	03||10020786||10026062||Aqcoe3G135800.1.v3.1||1||CDS||809608001||15844||72.51	10020786	10026062	6.800000e-242	328
3.5475	0.5335	a19990_1	1||6863499||6866630||PAC:17817042||1||CDS||391282148||598||71.66	6863499	6866630	b28620_03	03||10089686||10092251||Aqcoe3G136200.1.v3.1||1||CDS||809608065||15851||71.66	10089686	10092251	2.000000e-85	378
9.9676	0.1703	a19990_1	1||6869741||6871249||PAC:17817041||-1||CDS||391282146||599||72.82	6871249	6869741	b28620_03	03||10111306||10112730||Aqcoe3G136400.1.v3.1||-1||CDS||809608084||15853||72.82	10112730	10111306	5.400000e-209	428
4.7070	0.7141	a19990_1	1||6877619||6883938||PAC:17817039||1||CDS||391282142||601||76.39	6877619	6883938	b28620_03	03||10188205||10194763||Aqcoe3G136900.1.v3.1||1||CDS||809608133||15860||76.39	10188205	10194763	2.600000e-198	478
3.5755	0.5939	a19990_1	1||6925463||6929045||PAC:17817035||-1||CDS||391282134||605||66.35	6929045	6925463	b28620_03	03||10238719||10241879||Aqcoe3G137400.1.v3.1||-1||CDS||809608169||15866||66.35	10241879	10238719	8.100000e-224	528
2.1645	0.1853	a19990_1	1||6977775||6982566||PAC:17817029||-1||CDS||391282122||611||73.47	6982566	6977775	b28620_03	03||10281623||10288306||Aqcoe3G138100.1.v3.1||-1||CDS||809608209||15874||73.47	10288306	10281623	3.700000e-240	578
2.2446	0.2021	a19990_1	1||6988614||6993277||PAC:17817027||1||CDS||391282118||613||74.23	6988614	6993277	b28620_03	03||10367682||10373804||Aqcoe3G138600.1.v3.1||1||CDS||809608280||15889||74.23	10367682	10373804	1.000000e-250	625
5.3038	0.5207	a19990_1	1||7031055||7049969||PAC:17817023||-1||CDS||391282110||617||63.78	7049969	7031055	b28620_03	03||10424743||10427104||Aqcoe3G139200.1.v3.1||-1||CDS||809608314||15895||63.78	10427104	10424743	1.600000e-41	665
2.3319	0.3280	a19990_1	1||7095328||7100092||PAC:17817019||1||CDS||391282102||621||74.45	7095328	7100092	b28620_03	03||10484269||10489620||Aqcoe3G139800.1.v3.1||1||CDS||809608344||15901||74.45	10484269	10489620	6.400000e-200	715
1.7493	0.3870	a19990_1	1||7102923||7113509||PAC:17817018||-1||CDS||391282100||622||66.02	7113509	7102923	b28620_03	03||10490967||10499727||Aqcoe3G140000.1.v3.1||-1||CDS||809608356||15903||66.02	10499727	10490967	2.900000e-73	765
1.3899	0.0531	a19990_1	1||7122124||7137221||PAC:17817017||1||CDS||391282098||623||83.73	7122124	7137221	b28620_03	03||10529702||10535466||Aqcoe3G140500.1.v3.1||1||CDS||809608388||15910||83.73	10529702	10535466	1.000000e-250	815
68.2746	1.2383	a19990_1	1||7142093||7167132||PAC:17817016||1||CDS||391282096||624||71.07	7142093	7167132	b28620_03	03||10536449||10542569||Aqcoe3G140600.1.v3.1||1||CDS||809608394||15911||71.07	10536449	10542569	1.000000e-250	865
73.4913	1.2225	a19990_1	1||7199706||7203043||PAC:17817013||1||CDS||391282090||627||64.68	7199706	7203043	b28620_03	03||10552106||10552717||Aqcoe3G140800.1.v3.1||1||CDS||809608410||15914||64.68	10552106	10552717	8.100000e-41	905
64.5052	0.4695	a19990_1	1||7240959||7245197||PAC:17817008||1||CDS||391282080||632||63.07	7240959	7245197	b28620_03	03||10585603||10587185||Aqcoe3G141100.1.v3.1||1||CDS||809608435||15919||63.07	10585603	10587185	4.000000e-114	955
6.0453	0.4870	a19990_1	1||7246283||7247185||PAC:17817007||-1||CDS||391282078||633||72.79	7247185	7246283	b28620_03	03||10602973||10603977||Aqcoe3G141400.1.v3.1||-1||CDS||809608455||15923||72.79	10603977	10602973	2.900000e-46	1000
0.9956	0.1447	a19990_1	1||7270273||7277160||PAC:17817003||1||CDS||391282070||637||79.96	7270273	7277160	b28620_03	03||10630501||10635081||Aqcoe3G141500.1.v3.1||1||CDS||809608461||15924||79.96	10630501	10635081	1.000000e-250	1050
72.5618	1.0823	a19990_1	1||7290490||7296178||PAC:17817000||-1||CDS||391282064||640||78.39	7296178	7290490	b28620_03	03||10709300||10710987||Aqcoe3G142000.1.v3.1||1||CDS||809608516||15935||78.39	10709300	10710987	1.000000e-250	1097
###  Mean Ks:  1.8840	Mean Kn: 0.2481
#Ks	Kn	a<db_genome_id>_<chr>	chr1||start1||stop1||name1||strand1||type1||db_feature_id1||genome_order1||percent_id1	start1	stop1	b<db_genome_id>_<chr>	chr2||start2||stop2||name2||strand2||type2||db_feature_id2||genome_order2||percent_id2	start2	stop2	eval	block_score	GEVO_link
1.6350	0.0885	a19990_1	1||6948649||6954573||PAC:17817033||1||CDS||391282130||607||77.54	6948649	6954573	b28620_05	05||38582034||38586384||Aqcoe5G389700.1.v3.1||-1||CDS||809736113||30325||77.54	38586384	38582034	7.100000e-200	50
2.4035	0.3759	a19990_1	1||6955702||6957590||PAC:17817032||-1||CDS||391282128||608||73.82	6957590	6955702	b28620_05	05||38638761||38642131||Aqcoe5G390300.1.v3.1||-1||CDS||809736135||30333||73.82	38642131	38638761	9.700000e-189	100
2.2899	0.3421	a19990_1	1||6964073||6976804||PAC:17817031||1||CDS||391282126||609||66.56	6964073	6976804	b28620_05	05||38719536||38727993||Aqcoe5G391700.1.v3.1||1||CDS||809736174||30347||66.56	38719536	38727993	8.800000e-123	147
1.6982	0.1722	a19990_1	1||6977775||6982566||PAC:17817029||-1||CDS||391282122||611||74.96	6982566	6977775	b28620_05	05||38736685||38741139||Aqcoe5G392100.1.v3.1||-1||CDS||809736194||30355||74.96	38741139	38736685	1.000000e-250	197
2.0860	0.4214	a19990_1	1||6988614||6993277||PAC:17817027||1||CDS||391282118||613||71.09	6988614	6993277	b28620_05	05||38743951||38746752||Aqcoe5G392200.1.v3.1||1||CDS||809736197||30356||71.09	38743951	38746752	2.100000e-119	247
1.1914	0.0883	a19990_1	1||7066266||7070004||PAC:17817022||1||CDS||391282108||618||79.81	7066266	7070004	b28620_05	05||38804163||38807694||Aqcoe5G393200.1.v3.1||1||CDS||809736225||30366||79.81	38804163	38807694	1.000000e-250	297
###  Mean Ks:  12.1794	Mean Kn: 0.5412
#Ks	Kn	a<db_genome_id>_<chr>	chr1||start1||stop1||name1||strand1||type1||db_feature_id1||genome_order1||percent_id1	start1	stop1	b<db_genome_id>_<chr>	chr2||start2||stop2||name2||strand2||type2||db_feature_id2||genome_order2||percent_id2	start2	stop2	eval	block_score	GEVO_link
8.4123	1.1773	a19990_1	1||7142093||7167132||PAC:17817016||1||CDS||391282096||624||71.68	7142093	7167132	b28620_05	05||38955822||38960776||Aqcoe5G395000.1.v3.1||1||CDS||809736313||30401||71.68	38955822	38960776	1.000000e-250	50
18.9699	1.2047	a19990_1	1||7199706||7203043||PAC:17817013||1||CDS||391282090||627||66.04	7199706	7203043	b28620_05	05||38971796||38977701||Aqcoe5G395300.1.v3.1||1||CDS||809736322||30404||66.04	38971796	38977701	1.100000e-43	93
2.2089	0.3052	a19990_1	1||7217134||7229510||PAC:17817012||1||CDS||391282088||628||71.71	7217134	7229510	b28620_05	05||39014711||39019977||Aqcoe5G396300.1.v3.1||1||CDS||809736354||30416||71.71	39014711	39019977	1.100000e-121	140
1.8232	0.2936	a19990_1	1||7240959||7245197||PAC:17817008||1||CDS||391282080||632||70.86	7240959	7245197	b28620_05	05||39031443||39037213||Aqcoe5G396700.2.v3.1||1||CDS||809736374||30424||70.86	39031443	39037213	9.200000e-199	190
2.6749	0.4617	a19990_1	1||7246283||7247185||PAC:17817007||-1||CDS||391282078||633||77.57	7247185	7246283	b28620_05	05||39034349||39035314||Aqcoe5G396800.1.v3.1||-1||CDS||809736377||30425||77.57	39035314	39034349	4.800000e-62	240
2.1516	0.2591	a19990_1	1||7248978||7253635||PAC:17817006||-1||CDS||391282076||634||74.5	7253635	7248978	b28620_05	05||39036633||39040823||Aqcoe5G396900.1.v3.1||-1||CDS||809736380||30426||74.5	39040823	39036633	2.900000e-141	290
1.3456	0.2520	a19990_1	1||7257835||7266527||PAC:17817005||1||CDS||391282074||635||74.37	7257835	7266527	b28620_05	05||39086105||39094690||Aqcoe5G397500.1.v3.1||1||CDS||809736406||30436||74.37	39086105	39094690	1.400000e-241	340
1.1345	0.1039	a19990_1	1||7270273||7277160||PAC:17817003||1||CDS||391282070||637||78.28	7270273	7277160	b28620_05	05||39097145||39101326||Aqcoe5G397600.1.v3.1||1||CDS||809736409||30437||78.28	39097145	39101326	1.000000e-250	390
81.8622	1.2065	a19990_1	1||7290490||7296178||PAC:17817000||-1||CDS||391282064||640||79.27	7296178	7290490	b28620_05	05||39156074||39157700||Aqcoe5G398400.1.v3.1||1||CDS||809736452||30451||79.27	39156074	39157700	1.000000e-250	437
1.2112	0.1475	a19990_1	1||7324477||7327622||PAC:17816999||1||CDS||391282062||641||76.43	7324477	7327622	b28620_05	05||39177924||39180241||Aqcoe5G398600.1.v3.1||1||CDS||809736464||30453||76.43	39177924	39180241	1.000000e-129	487
###  Mean Ks:  6.7749	Mean Kn: 0.2399
#Ks	Kn	a<db_genome_id>_<chr>	chr1||start1||stop1||name1||strand1||type1||db_feature_id1||genome_order1||percent_id1	start1	stop1	b<db_genome_id>_<chr>	chr2||start2||stop2||name2||strand2||type2||db_feature_id2||genome_order2||percent_id2	start2	stop2	eval	block_score	GEVO_link
1.3191	0.1833	a19990_1	1||7494201||7502178||PAC:17824972||-1||CDS||391284398||652||77.18	7502178	7494201	b28620_03	03||32560867||32562835||Aqcoe3G280100.1.v3.1||-1||CDS||809630604||18003||77.18	32562835	32560867	3.200000e-173	50
1.8134	0.1745	a19990_1	1||7552415||7562329||PAC:17824965||-1||CDS||391284384||659||77.7	7562329	7552415	b28620_03	03||32606499||32616556||Aqcoe3G280300.1.v3.1||-1||CDS||809630621||18005||77.7	32616556	32606499	5.000000e-178	100
1.1936	0.1396	a19990_1	1||7573192||7576693||PAC:17824964||-1||CDS||391284382||660||77.87	7576693	7573192	b28620_03	03||32636198||32640282||Aqcoe3G280600.1.v3.1||-1||CDS||809632326||18012||77.87	32640282	32636198	1.000000e-250	150
24.5319	0.4626	a19990_1	1||7624424||7625230||PAC:17824962||-1||CDS||391284378||662||58.06	7625230	7624424	b28620_03	03||32695368||32696486||Aqcoe3G281400.1.v3.1||-1||CDS||809632426||18021||58.06	32696486	32695368	7.200000e-30	179
1.2032	0.1320	a19990_1	1||7651553||7654511||PAC:17824960||1||CDS||391284374||664||76.85	7651553	7654511	b28620_03	03||32804194||32808463||Aqcoe3G282800.1.v3.1||1||CDS||809632634||18041||76.85	32804194	32808463	2.200000e-189	226
25.8798	0.6422	a19990_1	1||7676013||7684030||PAC:17824956||-1||CDS||391284366||668||67.96	7684030	7676013	b28620_03	03||32810635||32816866||Aqcoe3G282900.1.v3.1||-1||CDS||809632665||18044||67.96	32816866	32810635	1.600000e-115	276
1.0913	0.2061	a19990_1	1||7691531||7692677||PAC:17824955||1||CDS||391284364||669||71.88	7691531	7692677	b28620_03	03||32829726||32830974||Aqcoe3G283200.1.v3.1||1||CDS||809632717||18050||71.88	32829726	32830974	4.800000e-93	326
2.8422	0.1915	a19990_1	1||7694578||7695412||PAC:17824954||-1||CDS||391284362||670||71.3	7695412	7694578	b28620_03	03||32832923||32833400||Aqcoe3G283300.1.v3.1||-1||CDS||809632739||18053||71.3	32833400	32832923	2.400000e-36	361
1.1000	0.0271	a19990_1	1||7699515||7701473||PAC:17824953||-1||CDS||391284360||671||84.58	7701473	7699515	b28620_03	03||32834667||32836554||Aqcoe3G283400.1.v3.1||-1||CDS||809632748||18054||84.58	32836554	32834667	1.200000e-65	411
###  Mean Ks:  17.2424	Mean Kn: 0.4544
#Ks	Kn	a<db_genome_id>_<chr>	chr1||start1||stop1||name1||strand1||type1||db_feature_id1||genome_order1||percent_id1	start1	stop1	b<db_genome_id>_<chr>	chr2||start2||stop2||name2||strand2||type2||db_feature_id2||genome_order2||percent_id2	start2	stop2	eval	block_score	GEVO_link
0.8974	0.0528	a19990_1	1||7629740||7635442||PAC:17824961||-1||CDS||391284376||663||83.97	7635442	7629740	b28620_03	03||8966344||8970929||Aqcoe3G126400.1.v3.1||1||CDS||809606712||15727||83.97	8966344	8970929	1.000000e-250	50
1.7453	0.6365	a19990_1	1||7676013||7684030||PAC:17824956||-1||CDS||391284366||668||69.63	7684030	7676013	b28620_03	03||8958180||8962468||Aqcoe3G126200.1.v3.1||1||CDS||809606675||15724||69.63	8958180	8962468	1.000000e-76	100
1.3827	0.2445	a19990_1	1||7694578||7695412||PAC:17824954||-1||CDS||391284362||670||75.23	7695412	7694578	b28620_03	03||8941660||8942337||Aqcoe3G125700.1.v3.1||1||CDS||809606617||15719||75.23	8941660	8942337	1.300000e-44	143
1.5089	0.2518	a19990_1	1||7709619||7712767||PAC:17824952||1||CDS||391284358||672||73.66	7709619	7712767	b28620_03	03||8925570||8930431||Aqcoe3G125600.1.v3.1||-1||CDS||809606597||15717||73.66	8930431	8925570	1.000000e-114	193
1.4412	0.1706	a19990_1	1||7713572||7718149||PAC:17824951||-1||CDS||391284356||673||75.84	7718149	7713572	b28620_03	03||8912044||8916780||Aqcoe3G125500.1.v3.1||1||CDS||809606577||15715||75.84	8912044	8916780	2.000000e-85	243
71.4137	0.6525	a19990_1	1||7724620||7736183||PAC:17824949||1||CDS||391284352||675||76.87	7724620	7736183	b28620_03	03||8770715||8774544||Aqcoe3G124200.1.v3.1||-1||CDS||809606382||15696||76.87	8774544	8770715	1.000000e-250	290
1.4358	0.0056	a19990_1	1||7791488||7798568||PAC:17824944||1||CDS||391284342||680||84.89	7791488	7798568	b28620_03	03||8748997||8754597||Aqcoe3G124000.1.v3.1||-1||CDS||809606352||15693||84.89	8754597	8748997	7.400000e-159	340
1.3892	0.0832	a19990_1	1||7835987||7837297||PAC:17824942||1||CDS||391284338||682||79.25	7835987	7837297	b28620_03	03||8732830||8734666||Aqcoe3G123800.1.v3.1||-1||CDS||809606338||15691||79.25	8734666	8732830	1.300000e-194	390
69.6180	1.2569	a19990_1	1||7987554||7987940||PAC:17824927||1||CDS||391284308||697||65.22	7987554	7987940	b28620_03	03||8646048||8648476||Aqcoe3G122900.1.v3.1||-1||CDS||809606242||15679||65.22	8648476	8646048	6.100000e-21	407
1.8772	0.3061	a19990_1	1||8004150||8007646||PAC:17824924||-1||CDS||391284302||700||74.91	8007646	8004150	b28620_03	03||8634136||8638913||Aqcoe3G122700.1.v3.1||1||CDS||809606223||15677||74.91	8634136	8638913	3.400000e-248	457
2.6671	0.3854	a19990_1	1||8010591||8012111||PAC:17824923||1||CDS||391284300||701||60.0	8010591	8012111	b28620_03	03||8627585||8629661||Aqcoe3G122600.1.v3.1||-1||CDS||809606214||15676||60.0	8629661	8627585	3.400000e-55	507
27.1602	1.0945	a19990_1	1||8012586||8021117||PAC:17824922||-1||CDS||391284298||702||78.4	8021117	8012586	b28620_03	03||8602718||8610273||Aqcoe3G122300.1.v3.1||1||CDS||809606189||15673||78.4	8602718	8610273	1.000000e-250	557
72.2839	1.0807	a19990_1	1||8036641||8038012||PAC:17824921||-1||CDS||391284296||703||65.62	8038012	8036641	b28620_03	03||8591174||8591974||Aqcoe3G122100.1.v3.1||-1||CDS||809606157||15668||65.62	8591974	8591174	1.200000e-04	560
1.4548	0.2341	a19990_1	1||8065297||8071016||PAC:17824919||1||CDS||391284292||705||71.03	8065297	8071016	b28620_03	03||8581523||8587416||Aqcoe3G122000.3.v3.1||-1||CDS||809606106||15658||71.03	8587416	8581523	7.200000e-131	610
2.3601	0.3601	a19990_1	1||8079833||8080711||PAC:17824918||-1||CDS||391284290||706||78.61	8080711	8079833	b28620_03	03||8565918||8567486||Aqcoe3G121900.1.v3.1||1||CDS||809606079||15657||78.61	8565918	8567486	3.700000e-81	660
###  Mean Ks:  13.4045	Mean Kn: 0.4229
#Ks	Kn	a<db_genome_id>_<chr>	chr1||start1||stop1||name1||strand1||type1||db_feature_id1||genome_order1||percent_id1	start1	stop1	b<db_genome_id>_<chr>	chr2||start2||stop2||name2||strand2||type2||db_feature_id2||genome_order2||percent_id2	start2	stop2	eval	block_score	GEVO_link
1.4397	0.2259	a19990_1	1||7724620||7736183||PAC:17824949||1||CDS||391284352||675||71.15	7724620	7736183	b28620_03	03||33059836||33065874||Aqcoe3G286100.1.v3.1||1||CDS||809632946||18084||71.15	33059836	33065874	1.000000e-250	50
3.8212	0.1482	a19990_1	1||7756682||7759506||PAC:17824946||1||CDS||391284346||678||75.64	7756682	7759506	b28620_03	03||33082403||33085474||Aqcoe3G286400.1.v3.1||1||CDS||809632962||18087||75.64	33082403	33085474	1.600000e-200	100
0.9782	0.0473	a19990_1	1||7763591||7788700||PAC:17824945||1||CDS||391284344||679||83.25	7763591	7788700	b28620_03	03||33090672||33100506||Aqcoe3G286700.1.v3.1||1||CDS||809632977||18090||83.25	33090672	33100506	1.000000e-250	150
0.7764	0.0027	a19990_1	1||7791488||7798568||PAC:17824944||1||CDS||391284342||680||89.03	7791488	7798568	b28620_03	03||33103866||33106159||Aqcoe3G286800.1.v3.1||1||CDS||809632990||18093||89.03	33103866	33106159	2.700000e-182	200
1.0971	0.0323	a19990_1	1||7814307||7823307||PAC:17824943||1||CDS||391284340||681||83.21	7814307	7823307	b28620_03	03||33110603||33112339||Aqcoe3G286900.1.v3.1||1||CDS||809632996||18094||83.21	33110603	33112339	9.300000e-76	250
1.1469	0.3295	a19990_1	1||7839046||7856993||PAC:17824941||-1||CDS||391284336||683||67.45	7856993	7839046	b28620_03	03||33118211||33123179||Aqcoe3G287100.1.v3.1||-1||CDS||809633011||18097||67.45	33123179	33118211	5.700000e-104	300
73.2512	1.0968	a19990_1	1||7861008||7870867||PAC:17824940||1||CDS||391284334||684||75.3	7861008	7870867	b28620_03	03||33161741||33175011||Aqcoe3G287400.1.v3.1||1||CDS||809633071||18111||75.3	33161741	33175011	1.000000e-250	347
1.4960	0.2729	a19990_1	1||7871487||7873977||PAC:17824939||-1||CDS||391284332||685||74.61	7873977	7871487	b28620_03	03||33182457||33185745||Aqcoe3G287700.1.v3.1||-1||CDS||809633090||18115||74.61	33185745	33182457	8.100000e-170	397
1.6839	0.2894	a19990_1	1||7946357||7960766||PAC:17824930||-1||CDS||391284314||694||71.29	7960766	7946357	b28620_03	03||33203972||33208176||Aqcoe3G288100.1.v3.1||-1||CDS||809633121||18122||71.29	33208176	33203972	1.000000e-250	447
6.9116	0.5992	a19990_1	1||7963567||7967564||PAC:17824929||1||CDS||391284312||695||67.29	7963567	7967564	b28620_03	03||33232038||33232379||Aqcoe3G288700.1.v3.1||-1||CDS||809633158||18128||67.29	33232379	33232038	2.200000e-08	454
73.3435	1.0352	a19990_1	1||8012586||8021117||PAC:17824922||-1||CDS||391284298||702||81.29	8021117	8012586	b28620_03	03||33363451||33372108||Aqcoe3G289800.1.v3.1||-1||CDS||809633259||18149||81.29	33372108	33363451	1.000000e-250	498
18.6890	1.2008	a19990_1	1||8036641||8038012||PAC:17824921||-1||CDS||391284296||703||65.7	8038012	8036641	b28620_03	03||33410548||33411411||Aqcoe3G290000.1.v3.1||1||CDS||809633289||18154||65.7	33410548	33411411	2.300000e-21	518
1.1955	0.2612	a19990_1	1||8038606||8044353||PAC:17824920||-1||CDS||391284294||704||80.71	8044353	8038606	b28620_03	03||33470690||33474785||Aqcoe3G291000.1.v3.1||-1||CDS||809633360||18167||80.71	33474785	33470690	4.400000e-147	565
1.8326	0.3794	a19990_1	1||8079833||8080711||PAC:17824918||-1||CDS||391284290||706||79.27	8080711	8079833	b28620_03	03||33484175||33485775||Aqcoe3G291200.1.v3.1||-1||CDS||809633388||18172||79.27	33485775	33484175	4.000000e-82	615
###  Mean Ks:  3.5356	Mean Kn: 0.3456
#Ks	Kn	a<db_genome_id>_<chr>	chr1||start1||stop1||name1||strand1||type1||db_feature_id1||genome_order1||percent_id1	start1	stop1	b<db_genome_id>_<chr>	chr2||start2||stop2||name2||strand2||type2||db_feature_id2||genome_order2||percent_id2	start2	stop2	eval	block_score	GEVO_link
1.4134	0.0503	a19990_1	1||8084002||8085774||PAC:17824917||-1||CDS||391284288||707||81.94	8085774	8084002	b28620_03	03||8378402||8384024||Aqcoe3G120000.1.v3.1||1||CDS||809605819||15625||81.94	8378402	8384024	1.000000e-250	50
2.3870	0.4103	a19990_1	1||8170639||8175052||PAC:17824912||1||CDS||391284278||712||73.09	8170639	8175052	b28620_03	03||8250031||8253564||Aqcoe3G119100.1.v3.1||-1||CDS||809605698||15607||73.09	8253564	8250031	1.000000e-250	97
5.0404	0.0732	a19990_1	1||8197152||8201664||PAC:17824910||1||CDS||391284274||714||78.02	8197152	8201664	b28620_03	03||8223147||8225176||Aqcoe3G118800.1.v3.1||-1||CDS||809605664||15603||78.02	8225176	8223147	1.000000e-103	147
12.2011	1.4139	a19990_1	1||8251599||8252874||PAC:17824907||1||CDS||391284268||717||68.5	8251599	8252874	b28620_03	03||8209519||8213381||Aqcoe3G118700.1.v3.1||-1||CDS||809605659||15602||68.5	8213381	8209519	4.400000e-13	159
1.2311	0.1894	a19990_1	1||8666041||8668201||PAC:17829693||1||CDS||391284858||722||71.11	8666041	8668201	b28620_03	03||8175145||8177446||Aqcoe3G118200.1.v3.1||-1||CDS||809605621||15597||71.11	8177446	8175145	1.700000e-183	209
1.2864	0.1790	a19990_1	1||8677962||8680594||PAC:17829691||1||CDS||391284854||724||80.15	8677962	8680594	b28620_03	03||8164710||8169134||Aqcoe3G118000.1.v3.1||-1||CDS||809605604||15595||80.15	8169134	8164710	1.000000e-250	259
1.1901	0.1030	a19990_1	1||8860974||8865393||PAC:17829677||-1||CDS||391284826||738||78.97	8865393	8860974	b28620_03	03||8057591||8062037||Aqcoe3G117200.1.v3.1||-1||CDS||809605528||15585||78.97	8062037	8057591	1.000000e-250	306
###  Mean Ks:  3.6427	Mean Kn: 0.3966
#Ks	Kn	a<db_genome_id>_<chr>	chr1||start1||stop1||name1||strand1||type1||db_feature_id1||genome_order1||percent_id1	start1	stop1	b<db_genome_id>_<chr>	chr2||start2||stop2||name2||strand2||type2||db_feature_id2||genome_order2||percent_id2	start2	stop2	eval	block_score	GEVO_link
1.9281	0.0673	a19990_1	1||8197152||8201664||PAC:17824910||1||CDS||391284274||714||79.85	8197152	8201664	b28620_03	03||33671774||33674075||Aqcoe3G293300.1.v3.1||1||CDS||809633545||18204||79.85	33671774	33674075	2.900000e-111	50
2.8662	0.2033	a19990_1	1||8670276||8674878||PAC:17829692||1||CDS||391284856||723||81.47	8670276	8674878	b28620_03	03||33707050||33710893||Aqcoe3G293900.1.v3.1||1||CDS||809633575||18210||81.47	33707050	33710893	1.000000e-250	100
1.2774	0.1716	a19990_1	1||8704047||8710492||PAC:17829688||1||CDS||391284848||727||76.47	8704047	8710492	b28620_03	03||33712892||33719749||Aqcoe3G294000.1.v3.1||1||CDS||809633583||18212||76.47	33712892	33719749	1.000000e-250	150
12.3506	1.3593	a19990_1	1||8738934||8765725||PAC:17829686||-1||CDS||391284844||729||73.15	8765725	8738934	b28620_03	03||33749798||33758423||Aqcoe3G294600.1.v3.1||-1||CDS||809633615||18221||73.15	33758423	33749798	3.400000e-134	200
1.5597	0.1943	a19990_1	1||8776225||8786914||PAC:17829685||1||CDS||391284842||730||73.29	8776225	8786914	b28620_03	03||33779476||33786331||Aqcoe3G294800.1.v3.1||1||CDS||809633630||18224||73.29	33779476	33786331	1.000000e-250	250
1.8744	0.3836	a19990_1	1||8788501||8807169||PAC:17829684||-1||CDS||391284840||731||68.08	8807169	8788501	b28620_03	03||33811860||33827351||Aqcoe3G295100.1.v3.1||-1||CDS||809633663||18232||68.08	33827351	33811860	1.000000e-250	300
###  Mean Ks:  16.0338	Mean Kn: 0.2645
#Ks	Kn	a<db_genome_id>_<chr>	chr1||start1||stop1||name1||strand1||type1||db_feature_id1||genome_order1||percent_id1	start1	stop1	b<db_genome_id>_<chr>	chr2||start2||stop2||name2||strand2||type2||db_feature_id2||genome_order2||percent_id2	start2	stop2	eval	block_score	GEVO_link
1.8146	0.3206	a19990_1	1||8824136||8826187||PAC:17829681||-1||CDS||391284834||734||64.78	8826187	8824136	b28620_03	03||33995596||33997647||Aqcoe3G298000.1.v3.1||-1||CDS||809633841||18263||64.78	33997647	33995596	1.000000e-250	50
1.6968	0.2355	a19990_1	1||8845200||8846421||PAC:17829680||1||CDS||391284832||735||68.8	8845200	8846421	b28620_03	03||34001984||34004244||Aqcoe3G298100.1.v3.1||1||CDS||809633847||18264||68.8	34001984	34004244	1.800000e-155	100
1.1061	0.1387	a19990_1	1||8860974||8865393||PAC:17829677||-1||CDS||391284826||738||77.38	8865393	8860974	b28620_03	03||34010333||34014687||Aqcoe3G298300.1.v3.1||-1||CDS||809633863||18267||77.38	34014687	34010333	1.000000e-250	150
1.0339	0.0970	a19990_1	1||8887100||8891172||PAC:17829675||1||CDS||391284822||740||80.23	8887100	8891172	b28620_03	03||34040880||34044308||Aqcoe3G298500.1.v3.1||1||CDS||809633874||18270||80.23	34040880	34044308	2.100000e-247	200
1.6996	0.0887	a19990_1	1||8907771||8916677||PAC:17829674||-1||CDS||391284820||741||78.16	8916677	8907771	b28620_03	03||34076098||34079174||Aqcoe3G298800.1.v3.1||-1||CDS||809633894||18273||78.16	34079174	34076098	7.100000e-135	250
62.7333	0.4271	a19990_1	1||8922975||8933413||PAC:17829673||1||CDS||391284818||742||79.84	8922975	8933413	b28620_03	03||34099441||34105442||Aqcoe3G299000.1.v3.1||1||CDS||809633906||18275||79.84	34099441	34105442	1.000000e-250	300
1.5385	0.1527	a19990_1	1||8958843||8961606||PAC:17829670||1||CDS||391284812||745||77.35	8958843	8961606	b28620_03	03||34136496||34139280||Aqcoe3G299400.1.v3.1||1||CDS||809633928||18279||77.35	34136496	34139280	5.400000e-181	350
71.6710	0.8294	a19990_1	1||9035382||9038904||PAC:17829665||-1||CDS||391284802||750||66.67	9038904	9035382	b28620_03	03||34146953||34150379||Aqcoe3G299500.1.v3.1||-1||CDS||809633938||18281||66.67	34150379	34146953	9.800000e-50	399
1.0100	0.0907	a19990_1	1||9084282||9085728||PAC:17829663||-1||CDS||391284798||752||80.64	9085728	9084282	b28620_03	03||34238316||34239999||Aqcoe3G300900.1.v3.1||-1||CDS||809634035||18298||80.64	34239999	34238316	3.400000e-193	446
###  Mean Ks:  14.2418	Mean Kn: 0.3115
#Ks	Kn	a<db_genome_id>_<chr>	chr1||start1||stop1||name1||strand1||type1||db_feature_id1||genome_order1||percent_id1	start1	stop1	b<db_genome_id>_<chr>	chr2||start2||stop2||name2||strand2||type2||db_feature_id2||genome_order2||percent_id2	start2	stop2	eval	block_score	GEVO_link
1.2889	0.1673	a19990_1	1||9369279||9379357||PAC:17829646||1||CDS||391284764||769||78.84	9369279	9379357	b28620_03	03||34531125||34544548||Aqcoe3G305700.1.v3.1||-1||CDS||809634646||18382||78.84	34544548	34531125	1.000000e-250	50
2.2350	0.4498	a19990_1	1||9381769||9382394||PAC:17829645||1||CDS||391284762||770||78.88	9381769	9382394	b28620_03	03||34526299||34527319||Aqcoe3G305500.1.v3.1||1||CDS||809634622||18380||78.88	34526299	34527319	2.700000e-35	84
1.7257	0.2448	a19990_1	1||9395440||9397294||PAC:17829644||1||CDS||391284760||771||73.99	9395440	9397294	b28620_03	03||34515520||34516992||Aqcoe3G305300.1.v3.1||-1||CDS||809634583||18377||73.99	34516992	34515520	4.600000e-92	134
1.6378	0.2223	a19990_1	1||9424059||9437419||PAC:17829642||1||CDS||391284756||773||80.59	9424059	9437419	b28620_03	03||34487978||34494909||Aqcoe3G304800.1.v3.1||-1||CDS||809634529||18372||80.59	34494909	34487978	1.000000e-250	184
2.3024	0.3053	a19990_1	1||9454040||9455898||PAC:17829640||-1||CDS||391284752||775||76.15	9455898	9454040	b28620_03	03||34480004||34482394||Aqcoe3G304600.1.v3.1||1||CDS||809634509||18370||76.15	34480004	34482394	2.000000e-99	234
1.4978	0.3014	a19990_1	1||9458022||9477097||PAC:17829639||-1||CDS||391284750||776||71.68	9477097	9458022	b28620_03	03||34465284||34474430||Aqcoe3G304200.1.v3.1||1||CDS||809634442||18363||71.68	34465284	34474430	2.500000e-149	284
74.3599	1.0916	a19990_1	1||9478755||9494585||PAC:17829637||-1||CDS||391284746||778||71.26	9494585	9478755	b28620_03	03||34459260||34464127||Aqcoe3G304100.1.v3.1||1||CDS||809634420||18360||71.26	34459260	34464127	8.000000e-93	334
1.7700	0.2125	a19990_1	1||9503596||9505790||PAC:17829636||1||CDS||391284744||779||69.48	9503596	9505790	b28620_03	03||34453915||34456210||Aqcoe3G304000.1.v3.1||-1||CDS||809634406||18358||69.48	34456210	34453915	1.900000e-143	384
1.3430	0.2541	a19990_1	1||9518439||9519444||PAC:17829634||-1||CDS||391284740||781||66.3	9519444	9518439	b28620_03	03||34443990||34444884||Aqcoe3G303700.1.v3.1||1||CDS||809634380||18355||66.3	34443990	34444884	2.500000e-59	434
1.3066	0.0801	a19990_1	1||9525636||9530158||PAC:17829633||-1||CDS||391284738||782||79.03	9530158	9525636	b28620_03	03||34431197||34435802||Aqcoe3G303600.1.v3.1||1||CDS||809634365||18353||79.03	34431197	34435802	1.000000e-250	484
79.4006	0.2269	a19990_1	1||9543219||9555896||PAC:17829632||-1||CDS||391284736||783||73.3	9555896	9543219	b28620_03	03||34419652||34422898||Aqcoe3G303400.1.v3.1||1||CDS||809634348||18351||73.3	34419652	34422898	6.900000e-86	534
2.0343	0.1825	a19990_1	1||9655841||9657254||PAC:17829630||1||CDS||391284732||785||71.65	9655841	9657254	b28620_03	03||34413439||34414894||Aqcoe3G303300.1.v3.1||-1||CDS||809634340||18350||71.65	34414894	34413439	1.600000e-157	584
###  Mean Ks:  8.0157	Mean Kn: 0.2811
#Ks	Kn	a<db_genome_id>_<chr>	chr1||start1||stop1||name1||strand1||type1||db_feature_id1||genome_order1||percent_id1	start1	stop1	b<db_genome_id>_<chr>	chr2||start2||stop2||name2||strand2||type2||db_feature_id2||genome_order2||percent_id2	start2	stop2	eval	block_score	GEVO_link
2.2450	0.4050	a19990_1	1||9381769||9382394||PAC:17829645||1||CDS||391284762||770||76.7	9381769	9382394	b28620_03	03||7195996||7196768||Aqcoe3G106900.1.v3.1||-1||CDS||809604673||15447||76.7	7196768	7195996	9.000000e-36	35
1.8964	0.2753	a19990_1	1||9410542||9423702||PAC:17829643||-1||CDS||391284758||772||73.13	9423702	9410542	b28620_03	03||7197865||7205998||Aqcoe3G107000.1.v3.1||-1||CDS||809604679||15448||73.13	7205998	7197865	2.900000e-166	85
1.6611	0.2363	a19990_1	1||9503596||9505790||PAC:17829636||1||CDS||391284744||779||69.51	9503596	9505790	b28620_03	03||7251267||7253674||Aqcoe3G107700.1.v3.1||1||CDS||809604746||15461||69.51	7251267	7253674	1.200000e-161	132
36.9859	0.3026	a19990_1	1||9510816||9518104||PAC:17829635||1||CDS||391284742||780||73.67	9510816	9518104	b28620_03	03||7337857||7345790||Aqcoe3G109100.1.v3.1||1||CDS||809604827||15476||73.67	7337857	7345790	2.900000e-59	241
4.0395	0.3660	a19990_1	1||9518439||9519444||PAC:17829634||-1||CDS||391284740||781||64.19	9519444	9518439	b28620_03	03||7346085||7346981||Aqcoe3G109200.1.v3.1||-1||CDS||809604840||15479||64.19	7346981	7346085	1.200000e-51	229
1.2663	0.1014	a19990_1	1||9525636||9530158||PAC:17829633||-1||CDS||391284738||782||77.53	9530158	9525636	b28620_03	03||7353476||7359054||Aqcoe3G109300.1.v3.1||-1||CDS||809604845||15480||77.53	7359054	7353476	1.000000e-250	279
###  Mean Ks:  13.3494	Mean Kn: 0.4682
#Ks	Kn	a<db_genome_id>_<chr>	chr1||start1||stop1||name1||strand1||type1||db_feature_id1||genome_order1||percent_id1	start1	stop1	b<db_genome_id>_<chr>	chr2||start2||stop2||name2||strand2||type2||db_feature_id2||genome_order2||percent_id2	start2	stop2	eval	block_score	GEVO_link
1.9092	0.5483	a19990_1	1||9730997||9735175||PAC:17829626||-1||CDS||391284724||789||80.3	9735175	9730997	b28620_03	03||7054723||7062508||Aqcoe3G104700.1.v3.1||-1||CDS||809604494||15412||80.3	7062508	7054723	4.600000e-44	43
1.2464	0.1036	a19990_1	1||9806659||9818249||PAC:17829623||-1||CDS||391284718||792||81.93	9818249	9806659	b28620_03	03||7027187||7031691||Aqcoe3G104100.1.v3.1||1||CDS||809604456||15405||81.93	7027187	7031691	1.000000e-250	93
1.2438	0.2270	a19990_1	1||9834379||9866945||PAC:17829622||-1||CDS||391284716||793||71.27	9866945	9834379	b28620_03	03||6994762||7000573||Aqcoe3G103900.1.v3.1||1||CDS||809604413||15395||71.27	6994762	7000573	6.000000e-207	143
1.1862	0.0763	a19990_1	1||9913656||9924435||PAC:17829615||-1||CDS||391284702||800||81.99	9924435	9913656	b28620_03	03||6963647||6966997||Aqcoe3G103300.1.v3.1||1||CDS||809604374||15388||81.99	6963647	6966997	1.400000e-177	193
1.5702	0.1861	a19990_1	1||9948466||9961915||PAC:17829613||-1||CDS||391284698||802||73.74	9961915	9948466	b28620_03	03||6926227||6938874||Aqcoe3G103000.1.v3.1||1||CDS||809604347||15383||73.74	6926227	6938874	1.000000e-250	243
2.4560	0.3357	a19990_1	1||9978811||9983035||PAC:17829612||1||CDS||391284696||803||65.27	9978811	9983035	b28620_03	03||6902889||6906583||Aqcoe3G102800.1.v3.1||-1||CDS||809604300||15372||65.27	6906583	6902889	4.800000e-108	290
2.9815	0.4032	a19990_1	1||9995025||9997121||PAC:17829611||1||CDS||391284694||804||75.49	9995025	9997121	b28620_03	03||6867155||6868990||Aqcoe3G102300.1.v3.1||-1||CDS||809604260||15364||75.49	6868990	6867155	4.900000e-101	340
4.2328	0.2068	a19990_1	1||10009915||10010976||PAC:17829609||1||CDS||391284690||806||74.05	10009915	10010976	b28620_03	03||6836615||6837453||Aqcoe3G101900.1.v3.1||-1||CDS||809604222||15356||74.05	6837453	6836615	1.800000e-68	390
69.0236	1.3000	a19990_1	1||10044523||10046730||PAC:17829608||1||CDS||391284688||807||77.74	10044523	10046730	b28620_03	03||6829684||6831573||Aqcoe3G101800.1.v3.1||-1||CDS||809604216||15355||77.74	6831573	6829684	2.700000e-79	440
1.7395	0.0184	a19990_1	1||10068084||10075187||PAC:17829606||-1||CDS||391284684||809||82.41	10075187	10068084	b28620_03	03||6766419||6771116||Aqcoe3G101200.1.v3.1||1||CDS||809604174||15347||82.41	6766419	6771116	1.000000e-250	490
2.2940	0.3691	a19990_1	1||10078586||10080153||PAC:17829605||-1||CDS||391284682||810||72.03	10080153	10078586	b28620_03	03||6752191||6753142||Aqcoe3G101100.1.v3.1||1||CDS||809604167||15346||72.03	6752191	6753142	7.800000e-21	510
72.9284	1.1178	a19990_1	1||10087419||10090406||PAC:17829604||1||CDS||391284680||811||71.54	10087419	10090406	b28620_03	03||6745102||6750214||Aqcoe3G101000.1.v3.1||-1||CDS||809604161||15345||71.54	6750214	6745102	3.300000e-68	560
5.4739	1.1078	a19990_1	1||10175956||10178499||PAC:17829599||1||CDS||391284670||816||70.67	10175956	10178499	b28620_03	03||6693128||6699051||Aqcoe3G100400.1.v3.1||-1||CDS||809604091||15330||70.67	6699051	6693128	7.100000e-96	607
1.6626	0.3014	a19990_1	1||10190018||10197710||PAC:17829598||1||CDS||391284668||817||73.6	10190018	10197710	b28620_03	03||6687533||6691426||Aqcoe3G100300.1.v3.1||-1||CDS||809604085||15329||73.6	6691426	6687533	8.500000e-200	657
5.0895	0.1109	a19990_1	1||10214817||10216764||PAC:17829596||-1||CDS||391284664||819||70.85	10216764	10214817	b28620_03	03||6638502||6640159||Aqcoe3G099400.1.v3.1||1||CDS||809604033||15319||70.85	6638502	6640159	1.800000e-148	707
1.4223	0.1680	a19990_1	1||10253870||10257755||PAC:17829593||1||CDS||391284658||822||80.96	10253870	10257755	b28620_03	03||6631035||6634661||Aqcoe3G099300.1.v3.1||-1||CDS||809604027||15318||80.96	6634661	6631035	1.000000e-250	757
1.5761	0.2166	a19990_1	1||10284236||10289167||PAC:17829587||-1||CDS||391284646||828||72.41	10289167	10284236	b28620_03	03||6606543||6611991||Aqcoe3G098900.1.v3.1||1||CDS||809603994||15312||72.41	6606543	6611991	1.000000e-250	807
67.0823	1.6074	a19990_1	1||10394718||10395532||PAC:17829581||-1||CDS||391284634||834||70.7	10395532	10394718	b28620_03	03||6538214||6540163||Aqcoe3G098000.1.v3.1||1||CDS||809603939||15302||70.7	6538214	6540163	5.800000e-38	844
8.5207	0.4908	a19990_1	1||10398353||10407330||PAC:17829580||1||CDS||391284632||835||66.45	10398353	10407330	b28620_03	03||6527937||6532329||Aqcoe3G097900.1.v3.1||-1||CDS||809603929||15300||66.45	6532329	6527937	6.000000e-58	894
###  Mean Ks:  5.3670	Mean Kn: 0.2900
#Ks	Kn	a<db_genome_id>_<chr>	chr1||start1||stop1||name1||strand1||type1||db_feature_id1||genome_order1||percent_id1	start1	stop1	b<db_genome_id>_<chr>	chr2||start2||stop2||name2||strand2||type2||db_feature_id2||genome_order2||percent_id2	start2	stop2	eval	block_score	GEVO_link
2.6904	0.2092	a19990_1	1||9872347||9873499||PAC:17829621||1||CDS||391284714||794||78.82	9872347	9873499	b28620_03	03||34903498||34904575||Aqcoe3G311200.1.v3.1||1||CDS||809635385||18451||78.82	34903498	34904575	2.900000e-102	50
2.1307	0.3206	a19990_1	1||9877667||9880443||PAC:17829620||1||CDS||391284712||795||70.0	9877667	9880443	b28620_03	03||34907458||34910481||Aqcoe3G311300.1.v3.1||1||CDS||809635397||18452||70.0	34907458	34910481	4.700000e-127	100
1.9987	0.4658	a19990_1	1||9883352||9887586||PAC:17829619||-1||CDS||391284710||796||68.32	9887586	9883352	b28620_03	03||34913398||34916882||Aqcoe3G311400.1.v3.1||-1||CDS||809635404||18453||68.32	34916882	34913398	4.900000e-50	149
5.4212	0.1874	a19990_1	1||9902416||9904513||PAC:17829617||-1||CDS||391284706||798||71.43	9904513	9902416	b28620_03	03||34922260||34923375||Aqcoe3G311600.1.v3.1||-1||CDS||809635458||18458||71.43	34923375	34922260	1.600000e-61	199
1.1649	0.1217	a19990_1	1||9933156||9946035||PAC:17829614||1||CDS||391284700||801||78.43	9933156	9946035	b28620_03	03||34942164||34954753||Aqcoe3G311900.1.v3.1||1||CDS||809635491||18462||78.43	34942164	34954753	1.000000e-250	249
1.4720	0.1742	a19990_1	1||9948466||9961915||PAC:17829613||-1||CDS||391284698||802||72.36	9961915	9948466	b28620_03	03||34979040||34989301||Aqcoe3G312100.1.v3.1||-1||CDS||809635511||18464||72.36	34989301	34979040	1.000000e-250	299
2.3508	0.3325	a19990_1	1||9978811||9983035||PAC:17829612||1||CDS||391284696||803||66.6	9978811	9983035	b28620_03	03||35040776||35043474||Aqcoe3G313300.1.v3.1||1||CDS||809635657||18482||66.6	35040776	35043474	1.300000e-137	346
2.9592	0.4186	a19990_1	1||9995025||9997121||PAC:17829611||1||CDS||391284694||804||77.53	9995025	9997121	b28620_03	03||35061619||35063472||Aqcoe3G313700.1.v3.1||1||CDS||809635706||18488||77.53	35061619	35063472	3.900000e-109	396
1.2386	0.1898	a19990_1	1||9999323||10003778||PAC:17829610||-1||CDS||391284692||805||76.03	10003778	9999323	b28620_03	03||35067412||35071364||Aqcoe3G313900.1.v3.1||-1||CDS||809635724||18490||76.03	35071364	35067412	2.500000e-178	446
1.4456	0.0217	a19990_1	1||10068084||10075187||PAC:17829606||-1||CDS||391284684||809||82.84	10075187	10068084	b28620_03	03||35187260||35190157||Aqcoe3G315200.1.v3.1||-1||CDS||809635882||18511||82.84	35190157	35187260	1.000000e-250	490
1.8380	0.4402	a19990_1	1||10078586||10080153||PAC:17829605||-1||CDS||391284682||810||79.17	10080153	10078586	b28620_03	03||35192757||35194080||Aqcoe3G315300.2.v3.1||-1||CDS||809635898||18512||79.17	35194080	35192757	1.800000e-17	506
1.8578	0.3534	a19990_1	1||10140537||10145698||PAC:17829602||1||CDS||391284676||813||72.76	10140537	10145698	b28620_03	03||35226589||35228436||Aqcoe3G315700.1.v3.1||1||CDS||809635931||18517||72.76	35226589	35228436	1.300000e-60	556
1.3619	0.2782	a19990_1	1||10146529||10149235||PAC:17829601||-1||CDS||391284674||814||79.08	10149235	10146529	b28620_03	03||35230042||35233870||Aqcoe3G315800.1.v3.1||-1||CDS||809635948||18519||79.08	35233870	35230042	1.500000e-139	606
1.6747	0.2072	a19990_1	1||10190018||10197710||PAC:17829598||1||CDS||391284668||817||75.0	10190018	10197710	b28620_03	03||35257256||35262613||Aqcoe3G316100.1.v3.1||1||CDS||809635999||18526||75.0	35257256	35262613	1.000000e-250	656
65.4531	0.9599	a19990_1	1||10197874||10200282||PAC:17829597||-1||CDS||391284666||818||67.31	10200282	10197874	b28620_03	03||35264063||35266523||Aqcoe3G316300.1.v3.1||-1||CDS||809636016||18528||67.31	35266523	35264063	2.900000e-120	706
1.2291	0.2103	a19990_1	1||10246455||10250255||PAC:17829594||-1||CDS||391284660||821||73.69	10250255	10246455	b28620_03	03||35268336||35272710||Aqcoe3G316400.1.v3.1||-1||CDS||809636023||18529||73.69	35272710	35268336	1.000000e-250	756
1.8250	0.2598	a19990_1	1||10253870||10257755||PAC:17829593||1||CDS||391284658||822||79.03	10253870	10257755	b28620_03	03||35319374||35322504||Aqcoe3G317200.1.v3.1||1||CDS||809636116||18541||79.03	35319374	35322504	1.000000e-250	803
1.9935	0.2231	a19990_1	1||10259338||10260965||PAC:17829592||-1||CDS||391284656||823||69.34	10260965	10259338	b28620_03	03||35327591||35328586||Aqcoe3G317500.1.v3.1||-1||CDS||809636144||18544||69.34	35328586	35327591	2.700000e-143	853
1.8676	0.1355	a19990_1	1||10281464||10283541||PAC:17829588||-1||CDS||391284648||827||75.69	10283541	10281464	b28620_03	03||35431202||35436058||Aqcoe3G319200.1.v3.1||-1||CDS||809636283||18563||75.69	35436058	35431202	3.600000e-222	900
###  Mean Ks:  2.0605	Mean Kn: 0.2319
#Ks	Kn	a<db_genome_id>_<chr>	chr1||start1||stop1||name1||strand1||type1||db_feature_id1||genome_order1||percent_id1	start1	stop1	b<db_genome_id>_<chr>	chr2||start2||stop2||name2||strand2||type2||db_feature_id2||genome_order2||percent_id2	start2	stop2	eval	block_score	GEVO_link
1.3837	0.2274	a19990_1	1||10284236||10289167||PAC:17829587||-1||CDS||391284646||828||71.95	10289167	10284236	b28620_03	03||35497266||35502272||Aqcoe3G320400.1.v3.1||-1||CDS||809636451||18589||71.95	35502272	35497266	1.000000e-250	50
3.0977	0.3040	a19990_1	1||10323462||10348110||PAC:17829584||1||CDS||391284640||831||68.01	10323462	10348110	b28620_03	03||35512226||35513021||Aqcoe3G320700.1.v3.1||1||CDS||809636499||18595||68.01	35512226	35513021	2.300000e-101	100
1.2264	0.2345	a19990_1	1||10377800||10383562||PAC:17829582||1||CDS||391284636||833||71.34	10377800	10383562	b28620_03	03||35540162||35544997||Aqcoe3G321300.1.v3.1||1||CDS||809636554||18601||71.34	35540162	35544997	1.000000e-250	150
5.1349	0.2539	a19990_1	1||10398353||10407330||PAC:17829580||1||CDS||391284632||835||67.85	10398353	10407330	b28620_03	03||35552690||35555456||Aqcoe3G321500.1.v3.1||1||CDS||809636596||18606||67.85	35552690	35555456	1.100000e-42	192
2.1948	0.2410	a19990_1	1||10409284||10411107||PAC:17829579||-1||CDS||391284630||836||71.64	10411107	10409284	b28620_03	03||35583021||35584871||Aqcoe3G322000.1.v3.1||-1||CDS||809639041||18619||71.64	35584871	35583021	5.400000e-203	239
6.4981	0.3460	a19990_1	1||10422717||10423304||PAC:17829577||-1||CDS||391284626||838||66.89	10423304	10422717	b28620_03	03||35594492||35595181||Aqcoe3G322300.1.v3.1||-1||CDS||809639068||18622||66.89	35595181	35594492	4.500000e-38	276
4.0494	0.2797	a19990_1	1||10433893||10449970||PAC:17829576||-1||CDS||391284624||839||66.7	10449970	10433893	b28620_03	03||35603198||35608260||Aqcoe3G322500.1.v3.1||-1||CDS||809639111||18628||66.7	35608260	35603198	2.700000e-120	326
1.5021	0.2519	a19990_1	1||10472215||10492671||PAC:17829575||-1||CDS||391284622||840||79.62	10492671	10472215	b28620_03	03||35609281||35618325||Aqcoe3G322700.1.v3.1||-1||CDS||809639130||18630||79.62	35618325	35609281	1.000000e-250	376
1.8879	0.2142	a19990_1	1||10547654||10551352||PAC:17829574||-1||CDS||391284620||841||70.3	10551352	10547654	b28620_03	03||35691101||35695583||Aqcoe3G323500.1.v3.1||-1||CDS||809639236||18645||70.3	35695583	35691101	1.000000e-250	423
2.2017	0.4847	a19990_1	1||10582127||10587978||PAC:17829573||1||CDS||391284618||842||66.38	10582127	10587978	b28620_03	03||35715283||35720696||Aqcoe3G323800.1.v3.1||1||CDS||809639262||18648||66.38	35715283	35720696	8.600000e-79	473
1.4929	0.2755	a19990_1	1||10588539||10591940||PAC:17829572||-1||CDS||391284616||843||68.57	10591940	10588539	b28620_03	03||35724568||35727613||Aqcoe3G324000.2.v3.1||-1||CDS||809639289||18650||68.57	35727613	35724568	2.100000e-128	523
8.6253	0.4391	a19990_1	1||10593526||10594303||PAC:17829571||-1||CDS||391284614||844||60.54	10594303	10593526	b28620_03	03||35735646||35738167||Aqcoe3G324300.1.v3.1||-1||CDS||809639325||18655||60.54	35738167	35735646	3.600000e-17	539
1.2433	0.2868	a19990_1	1||10605291||10607512||PAC:17829569||-1||CDS||391284610||846||68.09	10607512	10605291	b28620_03	03||35768140||35770120||Aqcoe3G325400.1.v3.1||-1||CDS||809639412||18666||68.09	35770120	35768140	1.700000e-142	586
1.4499	0.1383	a19990_1	1||10638811||10654242||PAC:17829568||1||CDS||391284608||847||75.23	10638811	10654242	b28620_03	03||35784433||35787886||Aqcoe3G325700.1.v3.1||1||CDS||809639439||18669||75.23	35784433	35787886	5.400000e-175	636
1.4464	0.0773	a19990_1	1||10770041||10781195||PAC:17829565||1||CDS||391284602||850||78.64	10770041	10781195	b28620_03	03||35807136||35811235||Aqcoe3G326300.1.v3.1||1||CDS||809639506||18678||78.64	35807136	35811235	1.000000e-250	686
1.5768	0.2241	a19990_1	1||10782256||10786869||PAC:17829564||-1||CDS||391284600||851||77.04	10786869	10782256	b28620_03	03||35834112||35839119||Aqcoe3G326700.1.v3.1||-1||CDS||809639553||18683||77.04	35839119	35834112	1.400000e-227	736
2.5058	0.0837	a19990_1	1||10805860||10813441||PAC:17829563||1||CDS||391284598||852||78.35	10805860	10813441	b28620_03	03||35840878||35843526||Aqcoe3G326800.1.v3.1||1||CDS||809639563||18684||78.35	35840878	35843526	9.900000e-213	786
1.9660	0.1562	a19990_1	1||10815549||10818957||PAC:17829562||-1||CDS||391284596||853||74.01	10818957	10815549	b28620_03	03||35871604||35876432||Aqcoe3G327200.1.v3.1||-1||CDS||809639619||18692||74.01	35876432	35871604	5.200000e-148	836
1.6406	0.1917	a19990_1	1||10829237||10841717||PAC:17829561||1||CDS||391284594||854||79.18	10829237	10841717	b28620_03	03||35891987||35900277||Aqcoe3G327300.1.v3.1||1||CDS||809639628||18693||79.18	35891987	35900277	1.000000e-250	886
1.8712	0.2233	a19990_1	1||10843187||10844887||PAC:17829560||1||CDS||391284592||855||69.05	10843187	10844887	b28620_03	03||35906230||35907911||Aqcoe3G327600.1.v3.1||1||CDS||809639648||18696||69.05	35906230	35907911	7.100000e-202	936
2.2126	0.2478	a19990_1	1||10860182||10861942||PAC:17829558||-1||CDS||391284588||857||82.29	10861942	10860182	b28620_03	03||35930097||35932262||Aqcoe3G328100.1.v3.1||1||CDS||809639717||18705||82.29	35930097	35932262	1.800000e-164	986
1.1218	0.2740	a19990_1	1||10863770||10880182||PAC:17829557||-1||CDS||391284586||858||68.61	10880182	10863770	b28620_03	03||35933877||35940628||Aqcoe3G328200.1.v3.1||1||CDS||809639726||18706||68.61	35933877	35940628	4.500000e-131	1036
1.5548	0.1739	a19990_1	1||10908780||10915300||PAC:17829556||-1||CDS||391284584||859||76.06	10915300	10908780	b28620_03	03||35948372||35952578||Aqcoe3G328400.1.v3.1||-1||CDS||809639751||18709||76.06	35952578	35948372	2.400000e-209	1086
1.6702	0.2620	a19990_1	1||10929411||10935161||PAC:17829555||1||CDS||391284582||860||74.81	10929411	10935161	b28620_03	03||35952767||35956012||Aqcoe3G328500.1.v3.1||1||CDS||809639760||18710||74.81	35952767	35956012	2.600000e-118	1136
2.0630	0.4448	a19990_1	1||10977297||10982423||PAC:17829554||1||CDS||391284580||861||81.11	10977297	10982423	b28620_03	03||36008180||36010597||Aqcoe3G329400.1.v3.1||1||CDS||809639856||18723||81.11	36008180	36010597	1.100000e-85	1183
1.7220	0.1699	a19990_1	1||10984996||10987218||PAC:17829553||1||CDS||391284578||862||73.33	10984996	10987218	b28620_03	03||36035788||36038223||Aqcoe3G329900.1.v3.1||1||CDS||809639901||18728||73.33	36035788	36038223	1.000000e-250	1233
1.0620	0.0088	a19990_1	1||11008741||11013082||PAC:17829550||1||CDS||391284572||865||85.93	11008741	11013082	b28620_03	03||36047401||36049757||Aqcoe3G330100.1.v3.1||1||CDS||809639920||18730||85.93	36047401	36049757	2.000000e-149	1283
1.3218	0.2904	a19990_1	1||11014072||11016961||PAC:17829549||-1||CDS||391284570||866||66.83	11016961	11014072	b28620_03	03||36051043||36054041||Aqcoe3G330200.1.v3.1||-1||CDS||809639928||18731||66.83	36054041	36051043	1.000000e-250	1333
1.2854	0.4013	a19990_1	1||11028943||11033468||PAC:17829548||1||CDS||391284568||867||65.18	11028943	11033468	b28620_03	03||36079375||36083605||Aqcoe3G330500.1.v3.1||1||CDS||809639960||18735||65.18	36079375	36083605	2.900000e-64	1383
3.9215	0.2998	a19990_1	1||11184010||11186116||PAC:17829544||1||CDS||391284560||871||64.1	11184010	11186116	b28620_03	03||36096754||36098983||Aqcoe3G330900.1.v3.1||1||CDS||809639986||18739||64.1	36096754	36098983	1.700000e-173	1433
1.3146	0.0217	a19990_1	1||11224953||11227450||PAC:17829542||-1||CDS||391284556||873||83.75	11227450	11224953	b28620_03	03||36156352||36158531||Aqcoe3G332000.1.v3.1||-1||CDS||809640110||18756||83.75	36158531	36156352	3.400000e-175	1480
1.2386	0.0993	a19990_1	1||11234702||11239025||PAC:17829540||-1||CDS||391284552||875||77.51	11239025	11234702	b28620_03	03||36159512||36163295||Aqcoe3G332100.1.v3.1||-1||CDS||809640118||18757||77.51	36163295	36159512	1.000000e-250	1530
1.4251	0.0856	a19990_1	1||11251118||11255754||PAC:17829539||1||CDS||391284550||876||78.25	11251118	11255754	b28620_03	03||36178801||36181741||Aqcoe3G332400.1.v3.1||1||CDS||809640146||18761||78.25	36178801	36181741	1.000000e-250	1580
1.4333	0.2630	a19990_1	1||11258227||11265180||PAC:17829537||-1||CDS||391284546||878||72.14	11265180	11258227	b28620_03	03||36184130||36188823||Aqcoe3G332500.1.v3.1||-1||CDS||809640154||18762||72.14	36188823	36184130	3.600000e-193	1630
1.4298	0.0856	a19990_1	1||11305229||11306764||PAC:17829536||-1||CDS||391284544||879||79.28	11306764	11305229	b28620_03	03||36201181||36202680||Aqcoe3G332700.1.v3.1||-1||CDS||809640174||18765||79.28	36202680	36201181	7.900000e-171	1680
1.2620	0.1444	a19990_1	1||11323966||11332072||PAC:17829534||-1||CDS||391284540||881||77.13	11332072	11323966	b28620_03	03||36215947||36218163||Aqcoe3G332900.1.v3.1||-1||CDS||809640203||18769||77.13	36218163	36215947	4.100000e-121	1730
1.7856	0.0822	a19990_1	1||11409616||11410189||PAC:17829532||-1||CDS||391284536||883||72.57	11410189	11409616	b28620_03	03||36221438||36221834||Aqcoe3G333000.1.v3.1||-1||CDS||809640226||18772||72.57	36221834	36221438	3.200000e-50	1779
1.5408	0.1224	a19990_1	1||11448967||11455795||PAC:17829530||-1||CDS||391284532||885||80.59	11455795	11448967	b28620_03	03||36242043||36244721||Aqcoe3G333300.1.v3.1||-1||CDS||809640253||18775||80.59	36244721	36242043	2.600000e-170	1829
1.4723	0.1957	a19990_1	1||11465791||11467416||PAC:17829529||1||CDS||391284530||886||76.81	11465791	11467416	b28620_03	03||36252896||36254194||Aqcoe3G333400.1.v3.1||1||CDS||809640269||18777||76.81	36252896	36254194	5.900000e-107	1879
1.8059	0.0319	a19990_1	1||11489497||11496521||PAC:17829528||-1||CDS||391284528||887||81.08	11496521	11489497	b28620_03	03||36277974||36280992||Aqcoe3G333800.1.v3.1||-1||CDS||809640304||18781||81.08	36280992	36277974	5.900000e-171	1929
1.4193	0.1722	a19990_1	1||11515142||11528269||PAC:17829527||1||CDS||391284526||888||74.15	11515142	11528269	b28620_03	03||36293226||36298549||Aqcoe3G334000.1.v3.1||1||CDS||809640319||18783||74.15	36293226	36298549	4.200000e-175	1979
1.5186	0.2833	a19990_1	1||11539990||11542757||PAC:17829526||1||CDS||391284524||889||68.16	11539990	11542757	b28620_03	03||36316834||36318558||Aqcoe3G334400.1.v3.1||1||CDS||809640357||18788||68.16	36316834	36318558	5.000000e-141	2029
1.2812	0.3215	a19990_1	1||11543271||11577704||PAC:17829525||-1||CDS||391284522||890||69.86	11577704	11543271	b28620_03	03||36321949||36327196||Aqcoe3G334600.1.v3.1||-1||CDS||809640371||18790||69.86	36327196	36321949	7.400000e-101	2079
1.6434	0.1685	a19990_1	1||11600259||11601671||PAC:17829522||-1||CDS||391284516||893||73.75	11601671	11600259	b28620_03	03||36336416||36338837||Aqcoe3G334700.1.v3.1||-1||CDS||809640380||18792||73.75	36338837	36336416	6.600000e-103	2129
2.9750	0.1879	a19990_1	1||11610081||11611375||PAC:17829521||-1||CDS||391284514||894||71.36	11611375	11610081	b28620_03	03||36372812||36373948||Aqcoe3G335300.1.v3.1||-1||CDS||809640455||18800||71.36	36373948	36372812	2.200000e-69	2179
2.0158	0.1858	a19990_1	1||11618396||11623032||PAC:17829520||-1||CDS||391284512||895||77.57	11623032	11618396	b28620_03	03||36381914||36384582||Aqcoe3G335400.1.v3.1||-1||CDS||809640464||18801||77.57	36384582	36381914	2.600000e-115	2229
1.5414	0.0823	a19990_1	1||11681008||11686909||PAC:17829519||1||CDS||391284510||896||79.57	11681008	11686909	b28620_03	03||36385265||36388161||Aqcoe3G335500.1.v3.1||1||CDS||809640473||18802||79.57	36385265	36388161	1.000000e-250	2279
1.1772	0.1611	a19990_1	1||11723352||11729476||PAC:17829517||-1||CDS||391284506||898||81.36	11729476	11723352	b28620_03	03||36390190||36394088||Aqcoe3G335600.1.v3.1||-1||CDS||809640481||18803||81.36	36394088	36390190	1.000000e-250	2329
1.9404	0.1687	a19990_1	1||11767883||11770767||PAC:17829515||1||CDS||391284502||900||71.16	11767883	11770767	b28620_03	03||36406273||36409487||Aqcoe3G336100.1.v3.1||1||CDS||809640531||18809||71.16	36406273	36409487	7.800000e-151	2379
1.3452	0.1150	a19990_1	1||11789858||11793565||PAC:17829513||1||CDS||391284498||902||78.95	11789858	11793565	b28620_03	03||36410757||36411963||Aqcoe3G336200.1.v3.1||1||CDS||809640540||18810||78.95	36410757	36411963	1.100000e-195	2429
4.5249	0.7236	a19990_1	1||11816251||11817813||PAC:17829511||-1||CDS||391284494||904||67.05	11817813	11816251	b28620_03	03||36414863||36416968||Aqcoe3G336300.1.v3.1||-1||CDS||809640549||18811||67.05	36416968	36414863	6.600000e-15	2443
1.5810	0.0883	a19990_1	1||11821587||11825213||PAC:17829510||-1||CDS||391284492||905||78.42	11825213	11821587	b28620_03	03||36433534||36436851||Aqcoe3G336700.1.v3.1||-1||CDS||809640588||18817||78.42	36436851	36433534	1.000000e-250	2493
1.1624	0.1891	a19990_1	1||11852918||11859873||PAC:17829509||1||CDS||391284490||906||77.61	11852918	11859873	b28620_03	03||36470014||36474222||Aqcoe3G337300.1.v3.1||1||CDS||809640645||18824||77.61	36470014	36474222	2.800000e-195	2543
1.4621	0.1868	a19990_1	1||11873303||11874933||PAC:17829508||1||CDS||391284488||907||74.04	11873303	11874933	b28620_03	03||36477630||36479220||Aqcoe3G337400.1.v3.1||1||CDS||809640673||18828||74.04	36477630	36479220	3.900000e-201	2593
2.9146	0.2829	a19990_1	1||11958854||11975715||PAC:17829505||1||CDS||391284482||910||64.31	11958854	11975715	b28620_03	03||36484124||36484916||Aqcoe3G337600.1.v3.1||1||CDS||809640690||18830||64.31	36484124	36484916	6.400000e-69	2643
1.5449	0.0310	a19990_1	1||11979140||11983195||PAC:17829504||-1||CDS||391284480||911||81.44	11983195	11979140	b28620_03	03||36488084||36489803||Aqcoe3G337700.1.v3.1||1||CDS||809640698||18831||81.44	36488084	36489803	7.100000e-103	2693
2.8690	0.5411	a19990_1	1||11986924||11993881||PAC:17829503||-1||CDS||391284478||912||65.71	11993881	11986924	b28620_03	03||36490730||36494386||Aqcoe3G337800.1.v3.1||-1||CDS||809640707||18832||65.71	36494386	36490730	4.100000e-153	2743
2.0817	0.2306	a19990_1	1||12066597||12085003||PAC:17829499||-1||CDS||391284470||916||74.4	12085003	12066597	b28620_03	03||36570621||36573597||Aqcoe3G338700.1.v3.1||-1||CDS||809640800||18843||74.4	36573597	36570621	8.800000e-64	2790
0.9986	0.2467	a19990_1	1||12090979||12105779||PAC:17829498||-1||CDS||391284468||917||73.56	12105779	12090979	b28620_03	03||36579176||36586370||Aqcoe3G338900.1.v3.1||-1||CDS||809640831||18847||73.56	36586370	36579176	1.200000e-135	2840
1.7923	0.1640	a19990_1	1||12125592||12127646||PAC:17829497||1||CDS||391284466||918||73.66	12125592	12127646	b28620_03	03||36601132||36603403||Aqcoe3G339500.1.v3.1||1||CDS||809640904||18856||73.66	36601132	36603403	1.000000e-250	2890
3.1643	1.0611	a19990_1	1||12128655||12130442||PAC:17829496||1||CDS||391284464||919||57.76	12128655	12130442	b28620_03	03||36613038||36614921||Aqcoe3G339800.1.v3.1||1||CDS||809640941||18860||57.76	36613038	36614921	1.400000e-67	2940
1.9583	0.2308	a19990_1	1||12137509||12138761||PAC:17829495||1||CDS||391284462||920||69.45	12137509	12138761	b28620_03	03||36619642||36621298||Aqcoe3G340000.1.v3.1||1||CDS||809640964||18863||69.45	36619642	36621298	8.200000e-113	2990
1.2597	0.1497	a19990_1	1||12148351||12156503||PAC:17829494||1||CDS||391284460||921||76.1	12148351	12156503	b28620_03	03||36625630||36631247||Aqcoe3G340200.1.v3.1||-1||CDS||809640981||18865||76.1	36631247	36625630	1.000000e-250	3040
###  Mean Ks:  1.8838	Mean Kn: 0.2348
#Ks	Kn	a<db_genome_id>_<chr>	chr1||start1||stop1||name1||strand1||type1||db_feature_id1||genome_order1||percent_id1	start1	stop1	b<db_genome_id>_<chr>	chr2||start2||stop2||name2||strand2||type2||db_feature_id2||genome_order2||percent_id2	start2	stop2	eval	block_score	GEVO_link
1.3029	0.0960	a19990_1	1||10770041||10781195||PAC:17829565||1||CDS||391284602||850||78.48	10770041	10781195	b28620_03	03||5982799||5988418||Aqcoe3G091700.1.v3.1||-1||CDS||809603513||15221||78.48	5988418	5982799	1.000000e-250	50
4.6374	0.0902	a19990_1	1||10805860||10813441||PAC:17829563||1||CDS||391284598||852||77.88	10805860	10813441	b28620_03	03||5967175||5969203||Aqcoe3G091400.1.v3.1||-1||CDS||809603491||15217||77.88	5969203	5967175	3.600000e-214	100
2.3850	0.1562	a19990_1	1||10815549||10818957||PAC:17829562||-1||CDS||391284596||853||72.89	10818957	10815549	b28620_03	03||5962780||5965650||Aqcoe3G091300.1.v3.1||1||CDS||809603485||15216||72.89	5962780	5965650	1.500000e-146	150
3.0752	0.2074	a19990_1	1||10843187||10844887||PAC:17829560||1||CDS||391284592||855||68.18	10843187	10844887	b28620_03	03||5798923||5800721||Aqcoe3G090100.1.v3.1||-1||CDS||809603360||15200||68.18	5800721	5798923	9.700000e-205	197
1.4916	0.1927	a19990_1	1||10860182||10861942||PAC:17829558||-1||CDS||391284588||857||75.06	10861942	10860182	b28620_03	03||5785795||5787800||Aqcoe3G089900.1.v3.1||1||CDS||809603337||15198||75.06	5785795	5787800	1.200000e-171	247
2.1018	0.7792	a19990_1	1||10863770||10880182||PAC:17829557||-1||CDS||391284586||858||60.14	10880182	10863770	b28620_03	03||5757301||5759908||Aqcoe3G089400.1.v3.1||1||CDS||809603280||15193||60.14	5757301	5759908	3.100000e-10	256
1.9237	0.2840	a19990_1	1||10977297||10982423||PAC:17829554||1||CDS||391284580||861||67.14	10977297	10982423	b28620_03	03||5693952||5696756||Aqcoe3G088200.1.v3.1||-1||CDS||809603142||15180||67.14	5696756	5693952	1.100000e-178	303
1.6272	0.2577	a19990_1	1||10987353||10989206||PAC:17829552||-1||CDS||391284576||863||69.1	10989206	10987353	b28620_03	03||5688922||5690799||Aqcoe3G088100.1.v3.1||1||CDS||809603128||15179||69.1	5688922	5690799	1.000000e-250	353
1.6769	0.2865	a19990_1	1||11014072||11016961||PAC:17829549||-1||CDS||391284570||866||64.95	11016961	11014072	b28620_03	03||5592000||5595371||Aqcoe3G087200.1.v3.1||1||CDS||809602994||15167||64.95	5592000	5595371	1.000000e-250	400
1.9467	0.3167	a19990_1	1||11028943||11033468||PAC:17829548||1||CDS||391284568||867||69.38	11028943	11033468	b28620_03	03||5573264||5578994||Aqcoe3G086900.1.v3.1||-1||CDS||809602951||15163||69.38	5578994	5573264	1.300000e-87	450
2.0365	0.2599	a19990_1	1||11184010||11186116||PAC:17829544||1||CDS||391284560||871||67.4	11184010	11186116	b28620_03	03||5550061||5552003||Aqcoe3G086500.1.v3.1||-1||CDS||809602901||15159||67.4	5552003	5550061	8.300000e-241	500
1.0694	0.2155	a19990_1	1||11234702||11239025||PAC:17829540||-1||CDS||391284552||875||74.78	11239025	11234702	b28620_03	03||5526043||5528931||Aqcoe3G086100.1.v3.1||1||CDS||809602858||15155||74.78	5526043	5528931	1.000000e-250	550
1.0999	0.1006	a19990_1	1||11305229||11306764||PAC:17829536||-1||CDS||391284544||879||79.21	11306764	11305229	b28620_03	03||5522959||5524395||Aqcoe3G085900.1.v3.1||1||CDS||809602811||15150||79.21	5522959	5524395	7.900000e-172	600
1.1555	0.1493	a19990_1	1||11312964||11322437||PAC:17829535||-1||CDS||391284542||880||78.27	11322437	11312964	b28620_03	03||5505673||5512950||Aqcoe3G085600.1.v3.1||1||CDS||809602769||15146||78.27	5505673	5512950	5.600000e-195	650
1.7207	0.1962	a19990_1	1||11323966||11332072||PAC:17829534||-1||CDS||391284540||881||71.32	11332072	11323966	b28620_03	03||5500269||5502229||Aqcoe3G085400.1.v3.1||1||CDS||809602706||15140||71.32	5500269	5502229	5.700000e-98	700
1.5026	0.1701	a19990_1	1||11409616||11410189||PAC:17829532||-1||CDS||391284536||883||70.57	11410189	11409616	b28620_03	03||5478836||5479642||Aqcoe3G085300.1.v3.1||1||CDS||809602694||15139||70.57	5478836	5479642	2.800000e-43	742
1.8116	0.2443	a19990_1	1||11465791||11467416||PAC:17829529||1||CDS||391284530||886||72.09	11465791	11467416	b28620_03	03||5413717||5415672||Aqcoe3G084700.1.v3.1||-1||CDS||809602601||15130||72.09	5415672	5413717	4.300000e-104	792
1.3433	0.2232	a19990_1	1||11600259||11601671||PAC:17829522||-1||CDS||391284516||893||74.52	11601671	11600259	b28620_03	03||5318110||5320237||Aqcoe3G083500.1.v3.1||1||CDS||809602394||15113||74.52	5318110	5320237	7.200000e-85	839
###  Mean Ks:  13.0599	Mean Kn: 0.3670
#Ks	Kn	a<db_genome_id>_<chr>	chr1||start1||stop1||name1||strand1||type1||db_feature_id1||genome_order1||percent_id1	start1	stop1	b<db_genome_id>_<chr>	chr2||start2||stop2||name2||strand2||type2||db_feature_id2||genome_order2||percent_id2	start2	stop2	eval	block_score	GEVO_link
4.6298	0.2420	a19990_1	1||11610081||11611375||PAC:17829521||-1||CDS||391284514||894||70.97	11611375	11610081	b28620_03	03||5100670||5101857||Aqcoe3G081500.1.v3.1||1||CDS||809600194||15090||70.97	5100670	5101857	2.100000e-58	50
1.4594	0.0582	a19990_1	1||11681008||11686909||PAC:17829519||1||CDS||391284510||896||83.07	11681008	11686909	b28620_03	03||5073251||5079110||Aqcoe3G081100.1.v3.1||-1||CDS||809600149||15086||83.07	5079110	5073251	1.000000e-250	100
1.4525	0.1891	a19990_1	1||11757646||11766179||PAC:17829516||1||CDS||391284504||899||73.0	11757646	11766179	b28620_03	03||5042654||5047331||Aqcoe3G080500.1.v3.1||-1||CDS||809600065||15079||73.0	5047331	5042654	1.200000e-212	150
1.3584	0.0933	a19990_1	1||11789858||11793565||PAC:17829513||1||CDS||391284498||902||79.95	11789858	11793565	b28620_03	03||5027050||5030841||Aqcoe3G080200.1.v3.1||-1||CDS||809600030||15076||79.95	5030841	5027050	5.400000e-211	200
65.3154	1.0911	a19990_1	1||11816251||11817813||PAC:17829511||-1||CDS||391284494||904||70.5	11817813	11816251	b28620_03	03||5022091||5023698||Aqcoe3G080100.1.v3.1||1||CDS||809600017||15075||70.5	5022091	5023698	3.300000e-29	228
1.1029	0.1041	a19990_1	1||11821587||11825213||PAC:17829510||-1||CDS||391284492||905||79.54	11825213	11821587	b28620_03	03||4998566||5003001||Aqcoe3G079800.1.v3.1||1||CDS||809599983||15072||79.54	4998566	5003001	1.000000e-250	278
2.0465	0.3362	a19990_1	1||11873303||11874933||PAC:17829508||1||CDS||391284488||907||79.69	11873303	11874933	b28620_03	03||4954089||4955384||Aqcoe3G079400.1.v3.1||-1||CDS||809599918||15066||79.69	4955384	4954089	1.000000e-154	328
1.2238	0.0332	a19990_1	1||11979140||11983195||PAC:17829504||-1||CDS||391284480||911||84.49	11983195	11979140	b28620_03	03||4949512||4951772||Aqcoe3G079300.1.v3.1||1||CDS||809599905||15065||84.49	4949512	4951772	3.100000e-115	378
60.5433	1.4750	a19990_1	1||12038070||12042868||PAC:17829501||1||CDS||391284474||914||80.95	12038070	12042868	b28620_03	03||4946200||4946493||Aqcoe3G079200.1.v3.1||-1||CDS||809599892||15064||80.95	4946493	4946200	4.900000e-40	417
3.3302	0.3041	a19990_1	1||12125592||12127646||PAC:17829497||1||CDS||391284466||918||65.77	12125592	12127646	b28620_03	03||4932195||4935161||Aqcoe3G078700.1.v3.1||1||CDS||809599820||15057||65.77	4932195	4935161	1.100000e-143	467
1.1965	0.1105	a19990_1	1||12438188||12440338||PAC:17829481||-1||CDS||391284434||934||78.34	12440338	12438188	b28620_03	03||4881547||4883702||Aqcoe3G077800.1.v3.1||-1||CDS||809599693||15044||78.34	4883702	4881547	1.000000e-250	514
###  Mean Ks:  2.7587	Mean Kn: 0.2361
#Ks	Kn	a<db_genome_id>_<chr>	chr1||start1||stop1||name1||strand1||type1||db_feature_id1||genome_order1||percent_id1	start1	stop1	b<db_genome_id>_<chr>	chr2||start2||stop2||name2||strand2||type2||db_feature_id2||genome_order2||percent_id2	start2	stop2	eval	block_score	GEVO_link
5.0807	0.4092	a19990_1	1||12165162||12169309||PAC:17829493||1||CDS||391284458||922||66.0	12165162	12169309	b28620_03	03||36683054||36683764||Aqcoe3G341500.1.v3.1||1||CDS||809641147||18887||66.0	36683054	36683764	3.000000e-40	39
1.3490	0.2550	a19990_1	1||12171710||12173193||PAC:17829492||-1||CDS||391284456||923||71.85	12173193	12171710	b28620_03	03||36704879||36706087||Aqcoe3G342000.1.v3.1||-1||CDS||809641190||18893||71.85	36706087	36704879	3.300000e-129	89
1.6417	0.2576	a19990_1	1||12212247||12215017||PAC:17829491||1||CDS||391284454||924||76.34	12212247	12215017	b28620_03	03||36738544||36741419||Aqcoe3G342600.1.v3.1||1||CDS||809641253||18901||76.34	36738544	36741419	6.300000e-77	139
1.1650	0.2170	a19990_1	1||12222018||12223561||PAC:17829490||-1||CDS||391284452||925||84.51	12223561	12222018	b28620_03	03||36764123||36766083||Aqcoe3G343200.1.v3.1||-1||CDS||809641313||18909||84.51	36766083	36764123	9.500000e-136	189
0.9519	0.0966	a19990_1	1||12260499||12261602||PAC:17829489||-1||CDS||391284450||926||79.89	12261602	12260499	b28620_03	03||36831486||36832925||Aqcoe3G343800.1.v3.1||-1||CDS||809641391||18920||79.89	36832925	36831486	6.600000e-191	236
1.5785	0.1489	a19990_1	1||12386853||12392723||PAC:17829486||1||CDS||391284444||929||74.74	12386853	12392723	b28620_03	03||36855186||36858802||Aqcoe3G344200.2.v3.1||1||CDS||809641448||18931||74.74	36855186	36858802	9.900000e-178	283
1.4476	0.1630	a19990_1	1||12397202||12403404||PAC:17829485||-1||CDS||391284442||930||73.81	12403404	12397202	b28620_03	03||36865739||36867200||Aqcoe3G344400.1.v3.1||-1||CDS||809641500||18934||73.81	36867200	36865739	2.100000e-82	333
1.5942	0.2131	a19990_1	1||12434726||12437317||PAC:17829482||1||CDS||391284436||933||72.24	12434726	12437317	b28620_03	03||36909749||36913308||Aqcoe3G345400.1.v3.1||1||CDS||809641646||18946||72.24	36909749	36913308	2.900000e-107	380
13.3577	0.4449	a19990_1	1||12442134||12443186||PAC:17829480||-1||CDS||391284432||935||73.65	12443186	12442134	b28620_03	03||36927344||36928647||Aqcoe3G345800.1.v3.1||1||CDS||809641691||18950||73.65	36927344	36928647	4.600000e-100	430
1.8408	0.2998	a19990_1	1||12480755||12504384||PAC:17829479||1||CDS||391284430||936||74.25	12480755	12504384	b28620_03	03||36941893||36950478||Aqcoe3G346000.1.v3.1||1||CDS||809641714||18952||74.25	36941893	36950478	1.000000e-216	480
1.1588	0.1360	a19990_1	1||12552323||12562074||PAC:17829478||-1||CDS||391284428||937||77.83	12562074	12552323	b28620_03	03||36956539||36969986||Aqcoe3G346200.1.v3.1||-1||CDS||809641736||18956||77.83	36969986	36956539	1.000000e-250	530
1.4159	0.1086	a19990_1	1||12603740||12606601||PAC:17829476||1||CDS||391284424||939||74.85	12603740	12606601	b28620_03	03||36974721||36976295||Aqcoe3G346400.1.v3.1||1||CDS||809641787||18959||74.85	36974721	36976295	2.000000e-187	580
3.2819	0.3193	a19990_1	1||12653000||12655438||PAC:17829475||1||CDS||391284422||940||80.87	12653000	12655438	b28620_03	03||36996276||36998448||Aqcoe3G346800.1.v3.1||1||CDS||809641830||18963||80.87	36996276	36998448	1.000000e-71	630
###  Mean Ks:  8.3397	Mean Kn: 0.2221
#Ks	Kn	a<db_genome_id>_<chr>	chr1||start1||stop1||name1||strand1||type1||db_feature_id1||genome_order1||percent_id1	start1	stop1	b<db_genome_id>_<chr>	chr2||start2||stop2||name2||strand2||type2||db_feature_id2||genome_order2||percent_id2	start2	stop2	eval	block_score	GEVO_link
1.2433	0.1305	a19990_1	1||13673095||13679035||PAC:17824072||-1||CDS||391284234||945||77.02	13679035	13673095	b28620_03	03||37281157||37285852||Aqcoe3G352100.1.v3.1||-1||CDS||809642585||19029||77.02	37285852	37281157	1.300000e-244	50
2.7060	0.3394	a19990_1	1||13783130||13784495||PAC:17824076||1||CDS||391284242||949||76.7	13783130	13784495	b28620_03	03||37271765||37272844||Aqcoe3G351900.1.v3.1||1||CDS||809642560||19027||76.7	37271765	37272844	6.900000e-125	100
1.4253	0.1503	a19990_1	1||13829611||13833472||PAC:17824079||1||CDS||391284248||952||78.04	13829611	13833472	b28620_03	03||37235550||37239120||Aqcoe3G351300.1.v3.1||1||CDS||809642447||19017||78.04	37235550	37239120	1.000000e-250	150
1.3500	0.1333	a19990_1	1||13887532||13910385||PAC:17824082||1||CDS||391284254||955||75.61	13887532	13910385	b28620_03	03||37179982||37182999||Aqcoe3G350500.1.v3.1||-1||CDS||809642311||19005||75.61	37182999	37179982	1.300000e-149	197
1.2801	0.0875	a19990_1	1||13949652||13973404||PAC:17818366||1||CDS||391282398||958||82.05	13949652	13973404	b28620_03	03||37120401||37124350||Aqcoe3G349700.1.v3.1||-1||CDS||809642218||18997||82.05	37124350	37120401	1.000000e-250	247
2.7710	0.1148	a19990_1	1||13977001||13980170||PAC:17818367||-1||CDS||391282400||959||75.69	13980170	13977001	b28620_03	03||37106605||37109810||Aqcoe3G349200.1.v3.1||1||CDS||809642159||18992||75.69	37106605	37109810	4.500000e-117	297
1.3755	0.1609	a19990_1	1||13989100||14007086||PAC:17818368||1||CDS||391282402||960||75.16	13989100	14007086	b28620_03	03||37095717||37099487||Aqcoe3G349000.1.v3.1||-1||CDS||809642105||18987||75.16	37099487	37095717	1.000000e-250	347
1.2924	0.1711	a19990_1	1||14007824||14010547||PAC:17818369||-1||CDS||391282404||961||74.47	14010547	14007824	b28620_03	03||37091076||37094194||Aqcoe3G348900.1.v3.1||1||CDS||809642092||18986||74.47	37091076	37094194	1.000000e-250	397
1.6689	0.2238	a19990_1	1||14198851||14219965||PAC:17818374||1||CDS||391282414||966||74.48	14198851	14219965	b28620_03	03||37076519||37081115||Aqcoe3G348500.1.v3.1||-1||CDS||809642049||18982||74.48	37081115	37076519	1.000000e-250	447
1.7928	0.2565	a19990_1	1||14246016||14249230||PAC:17818375||1||CDS||391282416||967||74.63	14246016	14249230	b28620_03	03||37031197||37033608||Aqcoe3G347400.1.v3.1||-1||CDS||809641901||18969||74.63	37033608	37031197	1.600000e-175	494
74.8313	0.6753	a19990_1	1||15079156||15080270||PAC:17822376||-1||CDS||391282474||982||65.86	15080270	15079156	b28620_03	03||36996276||36998448||Aqcoe3G346800.1.v3.1||1||CDS||809641830||18963||65.86	36996276	36998448	7.900000e-28	518
###  Mean Ks:  4.1942	Mean Kn: 0.5272
#Ks	Kn	a<db_genome_id>_<chr>	chr1||start1||stop1||name1||strand1||type1||db_feature_id1||genome_order1||percent_id1	start1	stop1	b<db_genome_id>_<chr>	chr2||start2||stop2||name2||strand2||type2||db_feature_id2||genome_order2||percent_id2	start2	stop2	eval	block_score	GEVO_link
13.7760	1.3573	a19990_1	1||14903168||14903422||PAC:17822372||1||CDS||391282466||978||69.66	14903168	14903422	b28620_01	01||9165358||9165754||Aqcoe1G161000.1.v3.1||-1||CDS||809468864||2500||69.66	9165754	9165358	1.700000e-18	17
2.9640	0.4755	a19990_1	1||14954685||14959548||PAC:17822373||-1||CDS||391282468||979||72.79	14959548	14954685	b28620_01	01||9156543||9160496||Aqcoe1G160900.1.v3.1||1||CDS||809468858||2499||72.79	9156543	9160496	2.700000e-200	67
1.9927	0.2392	a19990_1	1||14982723||14984188||PAC:17822374||1||CDS||391282470||980||69.61	14982723	14984188	b28620_01	01||9151065||9152208||Aqcoe1G160800.1.v3.1||-1||CDS||809468852||2498||69.61	9152208	9151065	9.900000e-147	117
1.2109	0.2880	a19990_1	1||15015594||15030679||PAC:17822375||-1||CDS||391282472||981||71.11	15030679	15015594	b28620_01	01||9100370||9106461||Aqcoe1G160100.1.v3.1||1||CDS||809468771||2488||71.11	9100370	9106461	6.600000e-135	167
1.0276	0.2762	a19990_1	1||15079156||15080270||PAC:17822376||-1||CDS||391282474||982||84.15	15080270	15079156	b28620_01	01||9094942||9096161||Aqcoe1G159900.1.v3.1||1||CDS||809468753||2486||84.15	9094942	9096161	9.000000e-124	217
###  Mean Ks:  18.2908	Mean Kn: 0.4505
#Ks	Kn	a<db_genome_id>_<chr>	chr1||start1||stop1||name1||strand1||type1||db_feature_id1||genome_order1||percent_id1	start1	stop1	b<db_genome_id>_<chr>	chr2||start2||stop2||name2||strand2||type2||db_feature_id2||genome_order2||percent_id2	start2	stop2	eval	block_score	GEVO_link
1.3451	0.3222	a19990_1	1||15387184||15409114||PAC:17822385||-1||CDS||391282492||991||72.4	15409114	15387184	b28620_03	03||38963912||38972164||Aqcoe3G378400.1.v3.1||-1||CDS||809646281||19406||72.4	38972164	38963912	5.800000e-78	50
72.0702	0.3816	a19990_1	1||15655856||15657742||PAC:17822391||1||CDS||391282504||997||70.93	15655856	15657742	b28620_03	03||38999036||39000946||Aqcoe3G378800.1.v3.1||1||CDS||809646314||19410||70.93	38999036	39000946	4.700000e-63	100
2.1560	0.7292	a19990_1	1||15722218||15727580||PAC:17822396||1||CDS||391282514||1002||60.7	15722218	15727580	b28620_03	03||39018131||39025425||Aqcoe3G379200.1.v3.1||1||CDS||809646348||19414||60.7	39018131	39025425	1.200000e-62	150
1.2640	0.1810	a19990_1	1||15895475||15897568||PAC:17822402||1||CDS||391282526||1008||74.47	15895475	15897568	b28620_03	03||39078672||39081438||Aqcoe3G380400.1.v3.1||-1||CDS||809646456||19427||74.47	39081438	39078672	1.000000e-250	159
1.5186	0.2124	a19990_1	1||15903199||15906204||PAC:17822404||-1||CDS||391282530||1010||74.26	15906204	15903199	b28620_03	03||39170424||39173623||Aqcoe3G382100.1.v3.1||-1||CDS||809646637||19447||74.26	39173623	39170424	1.000000e-170	244
1.9363	0.3901	a19990_1	1||15925062||15931152||PAC:17822405||1||CDS||391282532||1011||65.8	15925062	15931152	b28620_03	03||39186487||39189908||Aqcoe3G382300.1.v3.1||1||CDS||809646662||19450||65.8	39186487	39189908	1.200000e-124	294
1.5461	0.2236	a19990_1	1||16444085||16444672||PAC:17822415||-1||CDS||391282552||1021||72.81	16444672	16444085	b28620_03	03||39255447||39255950||Aqcoe3G382800.1.v3.1||1||CDS||809646768||19460||72.81	39255447	39255950	8.900000e-82	344
64.4901	1.1641	a19990_1	1||16741104||16743243||PAC:17822429||-1||CDS||391282580||1035||85.49	16743243	16741104	b28620_03	03||39273542||39275014||Aqcoe3G383200.1.v3.1||1||CDS||809646813||19464||85.49	39273542	39275014	2.100000e-119	297
###  Mean Ks:  16.7678	Mean Kn: 0.4802
#Ks	Kn	a<db_genome_id>_<chr>	chr1||start1||stop1||name1||strand1||type1||db_feature_id1||genome_order1||percent_id1	start1	stop1	b<db_genome_id>_<chr>	chr2||start2||stop2||name2||strand2||type2||db_feature_id2||genome_order2||percent_id2	start2	stop2	eval	block_score	GEVO_link
1.7380	0.2395	a19990_1	1||15443313||15464249||PAC:17822386||1||CDS||391282494||992||69.32	15443313	15464249	b28620_03	03||4293190||4300040||Aqcoe3G067900.1.v3.1||1||CDS||809598064||14890||69.32	4293190	4300040	2.400000e-161	50
3.4531	0.2524	a19990_1	1||15655856||15657742||PAC:17822391||1||CDS||391282504||997||78.32	15655856	15657742	b28620_03	03||4322827||4324755||Aqcoe3G068200.1.v3.1||1||CDS||809598119||14896||78.32	4322827	4324755	2.400000e-67	100
1.9783	0.3971	a19990_1	1||15664771||15666416||PAC:17822392||-1||CDS||391282506||998||73.31	15666416	15664771	b28620_03	03||4369160||4370766||Aqcoe3G069000.1.v3.1||-1||CDS||809598250||14907||73.31	4370766	4369160	5.400000e-112	147
1.3605	0.2147	a19990_1	1||15895475||15897568||PAC:17822402||1||CDS||391282526||1008||71.7	15895475	15897568	b28620_03	03||4416668||4418333||Aqcoe3G070200.1.v3.1||1||CDS||809598465||14927||71.7	4416668	4418333	2.000000e-237	194
1.4804	0.3574	a19990_1	1||15903199||15906204||PAC:17822404||-1||CDS||391282530||1010||72.07	15906204	15903199	b28620_03	03||4419235||4422368||Aqcoe3G070300.1.v3.1||-1||CDS||809598497||14930||72.07	4422368	4419235	2.500000e-147	244
1.9300	0.3709	a19990_1	1||15925062||15931152||PAC:17822405||1||CDS||391282532||1011||69.06	15925062	15931152	b28620_03	03||4431620||4434490||Aqcoe3G070700.1.v3.1||1||CDS||809598550||14936||69.06	4431620	4434490	1.700000e-148	294
69.8510	1.2219	a19990_1	1||16211717||16268751||PAC:17822410||-1||CDS||391282542||1016||74.44	16268751	16211717	b28620_03	03||4454543||4467376||Aqcoe3G071300.1.v3.1||-1||CDS||809598626||14944||74.44	4467376	4454543	1.000000e-250	344
1.1914	0.1170	a19990_1	1||16384545||16390533||PAC:17822414||1||CDS||391282550||1020||81.6	16384545	16390533	b28620_03	03||4545169||4549559||Aqcoe3G072100.1.v3.1||1||CDS||809598748||14954||81.6	4545169	4549559	1.000000e-250	394
67.9279	1.1512	a19990_1	1||16741104||16743243||PAC:17822429||-1||CDS||391282580||1035||84.43	16743243	16741104	b28620_03	03||4595604||4597067||Aqcoe3G072900.1.v3.1||1||CDS||809598900||14967||84.43	4595604	4597067	1.700000e-115	244
###  Mean Ks:  1.8659	Mean Kn: 0.2681
#Ks	Kn	a<db_genome_id>_<chr>	chr1||start1||stop1||name1||strand1||type1||db_feature_id1||genome_order1||percent_id1	start1	stop1	b<db_genome_id>_<chr>	chr2||start2||stop2||name2||strand2||type2||db_feature_id2||genome_order2||percent_id2	start2	stop2	eval	block_score	GEVO_link
1.5730	0.2108	a19990_1	1||16879668||16893825||PAC:17822431||1||CDS||391282584||1037||71.73	16879668	16893825	b28620_03	03||42236995||42240220||Aqcoe3G436400.1.v3.1||-1||CDS||809656227||20259||71.73	42240220	42236995	4.100000e-185	50
3.0243	0.4049	a19990_1	1||16894974||16897023||PAC:17822432||1||CDS||391282586||1038||77.59	16894974	16897023	b28620_03	03||42251255||42253429||Aqcoe3G436700.1.v3.1||1||CDS||809656293||20265||77.59	42251255	42253429	3.000000e-69	100
2.4883	0.3161	a19990_1	1||16927680||16938407||PAC:17822435||-1||CDS||391282592||1041||81.03	16938407	16927680	b28620_03	03||42255970||42258524||Aqcoe3G436800.1.v3.1||1||CDS||809656307||20266||81.03	42255970	42258524	4.100000e-238	150
1.4285	0.1888	a19990_1	1||17455712||17470659||PAC:17822447||-1||CDS||391282616||1053||77.66	17470659	17455712	b28620_03	03||42259470||42265294||Aqcoe3G436900.1.v3.1||-1||CDS||809656333||20269||77.66	42265294	42259470	1.000000e-250	197
1.2023	0.2762	a19990_1	1||17503356||17552434||PAC:17822448||1||CDS||391282618||1054||74.62	17503356	17552434	b28620_03	03||42267760||42277483||Aqcoe3G437000.1.v3.1||1||CDS||809656346||20270||74.62	42267760	42277483	1.000000e-250	247
1.4788	0.2120	a19990_1	1||17554522||17575405||PAC:17822449||-1||CDS||391282620||1055||70.2	17575405	17554522	b28620_03	03||42279743||42283774||Aqcoe3G437100.1.v3.1||-1||CDS||809656367||20272||70.2	42283774	42279743	1.000000e-250	297
###  Mean Ks:  2.5680	Mean Kn: 0.3429
#Ks	Kn	a<db_genome_id>_<chr>	chr1||start1||stop1||name1||strand1||type1||db_feature_id1||genome_order1||percent_id1	start1	stop1	b<db_genome_id>_<chr>	chr2||start2||stop2||name2||strand2||type2||db_feature_id2||genome_order2||percent_id2	start2	stop2	eval	block_score	GEVO_link
1.8841	0.2208	a19990_1	1||16970765||16987046||PAC:17822437||1||CDS||391282596||1043||77.51	16970765	16987046	b28620_03	03||42023782||42026403||Aqcoe3G433600.2.v3.1||-1||CDS||809655719||20211||77.51	42026403	42023782	9.600000e-109	50
1.2752	0.1239	a19990_1	1||17020341||17056350||PAC:17822438||1||CDS||391282598||1044||76.09	17020341	17056350	b28620_03	03||41996513||42001134||Aqcoe3G433300.1.v3.1||-1||CDS||809655637||20204||76.09	42001134	41996513	1.000000e-250	100
1.3428	0.1930	a19990_1	1||17604978||17705405||PAC:17822452||-1||CDS||391282626||1058||74.92	17705405	17604978	b28620_03	03||41959175||41969648||Aqcoe3G432600.1.v3.1||1||CDS||809655516||20194||74.92	41959175	41969648	1.000000e-250	147
1.1443	0.2480	a19990_1	1||17914849||17930311||PAC:17822461||1||CDS||391282644||1067||70.01	17914849	17930311	b28620_03	03||41943783||41946887||Aqcoe3G432300.1.v3.1||-1||CDS||809655429||20187||70.01	41946887	41943783	2.700000e-131	197
8.4339	1.1508	a19990_1	1||17986243||17994297||PAC:17822465||-1||CDS||391282652||1071||79.15	17994297	17986243	b28620_03	03||41915377||41919177||Aqcoe3G431600.1.v3.1||-1||CDS||809655333||20180||79.15	41919177	41915377	2.200000e-107	247
1.8003	0.3017	a19990_1	1||18001134||18011051||PAC:17822466||-1||CDS||391282654||1072||75.76	18011051	18001134	b28620_03	03||41861644||41864889||Aqcoe3G430700.1.v3.1||1||CDS||809655175||20166||75.76	41861644	41864889	2.300000e-71	294
2.0956	0.1624	a19990_1	1||18012480||18020938||PAC:17822467||-1||CDS||391282656||1073||73.96	18020938	18012480	b28620_03	03||41856278||41860162||Aqcoe3G430600.1.v3.1||1||CDS||809655156||20164||73.96	41856278	41860162	1.000000e-250	344
###  Mean Ks:  28.1607	Mean Kn: 0.5002
#Ks	Kn	a<db_genome_id>_<chr>	chr1||start1||stop1||name1||strand1||type1||db_feature_id1||genome_order1||percent_id1	start1	stop1	b<db_genome_id>_<chr>	chr2||start2||stop2||name2||strand2||type2||db_feature_id2||genome_order2||percent_id2	start2	stop2	eval	block_score	GEVO_link
1.5195	0.2200	a19990_1	1||17965019||17966964||PAC:17822464||-1||CDS||391282650||1070||74.17	17966964	17965019	b28620_03	03||41833972||41835390||Aqcoe3G430100.1.v3.1||-1||CDS||809655002||20149||74.17	41835390	41833972	3.100000e-198	50
2.0956	0.1624	a19990_1	1||18012480||18020938||PAC:17822467||-1||CDS||391282656||1073||73.96	18020938	18012480	b28620_03	03||41856278||41860162||Aqcoe3G430600.1.v3.1||1||CDS||809655156||20164||73.96	41856278	41860162	1.000000e-250	344
1.2510	0.0878	a19990_1	1||18126343||18139965||PAC:17822471||-1||CDS||391282664||1077||79.27	18139965	18126343	b28620_03	03||41882419||41886718||Aqcoe3G431000.1.v3.1||1||CDS||809655230||20171||79.27	41882419	41886718	5.500000e-231	147
1.5418	0.1725	a19990_1	1||18163565||18172700||PAC:17822472||1||CDS||391282666||1078||77.39	18163565	18172700	b28620_03	03||41893889||41898361||Aqcoe3G431100.1.v3.1||1||CDS||809655243||20172||77.39	41893889	41898361	2.900000e-243	197
73.8693	1.4719	a19990_1	1||18179613||18182581||PAC:17822473||1||CDS||391282668||1079||76.76	18179613	18182581	b28620_03	03||41936658||41939911||Aqcoe3G432000.1.v3.1||1||CDS||809655387||20184||76.76	41936658	41939911	7.200000e-52	244
88.6872	0.8864	a19990_1	1||18206572||18208242||PAC:17822474||1||CDS||391282670||1080||61.76	18206572	18208242	b28620_03	03||41957327||41958773||Aqcoe3G432500.1.v3.1||-1||CDS||809655501||20193||61.76	41958773	41957327	4.800000e-09	252
###  Mean Ks:  1.5272	Mean Kn: 0.2221
#Ks	Kn	a<db_genome_id>_<chr>	chr1||start1||stop1||name1||strand1||type1||db_feature_id1||genome_order1||percent_id1	start1	stop1	b<db_genome_id>_<chr>	chr2||start2||stop2||name2||strand2||type2||db_feature_id2||genome_order2||percent_id2	start2	stop2	eval	block_score	GEVO_link
1.6000	0.2297	a19990_1	1||18696471||18697213||PAC:17822495||-1||CDS||391282712||1101||71.5	18697213	18696471	b28620_03	03||41610087||41610674||Aqcoe3G426100.1.v3.1||-1||CDS||809654436||20088||71.5	41610674	41610087	2.300000e-30	29
1.3025	0.1896	a19990_1	1||18753878||18764293||PAC:17822497||-1||CDS||391282716||1103||73.41	18764293	18753878	b28620_03	03||41641634||41647505||Aqcoe3G427000.1.v3.1||-1||CDS||809654524||20099||73.41	41647505	41641634	3.700000e-184	76
1.8028	0.2648	a19990_1	1||18906768||18909678||PAC:17822499||1||CDS||391282720||1105||66.65	18906768	18909678	b28620_03	03||41653143||41655677||Aqcoe3G427100.1.v3.1||1||CDS||809654538||20101||66.65	41653143	41655677	1.800000e-185	126
1.6778	0.1327	a19990_1	1||18955477||18986588||PAC:17822500||1||CDS||391282722||1106||78.49	18955477	18986588	b28620_03	03||41670110||41675153||Aqcoe3G427400.1.v3.1||1||CDS||809654590||20108||78.49	41670110	41675153	1.000000e-250	176
1.6500	0.2527	a19990_1	1||19043004||19047780||PAC:17822502||-1||CDS||391282726||1108||80.31	19047780	19043004	b28620_03	03||41688558||41692029||Aqcoe3G427600.1.v3.1||1||CDS||809654614||20111||80.31	41688558	41692029	7.800000e-190	226
1.3860	0.3210	a19990_1	1||19097142||19128698||PAC:17822504||1||CDS||391282730||1110||66.63	19097142	19128698	b28620_03	03||41702771||41712288||Aqcoe3G427900.1.v3.1||1||CDS||809654651||20117||66.63	41702771	41712288	1.000000e-250	276
1.2716	0.1645	a19990_1	1||19129886||19141980||PAC:17822505||-1||CDS||391282732||1111||77.48	19141980	19129886	b28620_03	03||41726656||41729526||Aqcoe3G428100.1.v3.1||-1||CDS||809654684||20121||77.48	41729526	41726656	1.100000e-203	326
###  Mean Ks:  15.4909	Mean Kn: 0.4917
#Ks	Kn	a<db_genome_id>_<chr>	chr1||start1||stop1||name1||strand1||type1||db_feature_id1||genome_order1||percent_id1	start1	stop1	b<db_genome_id>_<chr>	chr2||start2||stop2||name2||strand2||type2||db_feature_id2||genome_order2||percent_id2	start2	stop2	eval	block_score	GEVO_link
1.2796	0.3607	a19990_1	1||19156487||19163419||PAC:17822507||-1||CDS||391282736||1113||76.85	19163419	19156487	b28620_05	05||37868175||37872498||Aqcoe5G381300.1.v3.1||1||CDS||809735521||30203||76.85	37868175	37872498	1.700000e-97	50
2.0371	0.4593	a19990_1	1||19163776||19171811||PAC:17822508||-1||CDS||391282738||1114||67.8	19171811	19163776	b28620_05	05||37859761||37867350||Aqcoe5G381200.1.v3.1||1||CDS||809735514||30202||67.8	37859761	37867350	8.900000e-194	100
7.8883	0.4808	a19990_1	1||19179040||19180059||PAC:17822509||1||CDS||391282740||1115||59.38	19179040	19180059	b28620_05	05||37846515||37847773||Aqcoe5G381000.1.v3.1||-1||CDS||809735502||30200||59.38	37847773	37846515	1.200000e-26	125
1.1528	0.2096	a19990_1	1||19181762||19183998||PAC:17822510||-1||CDS||391282742||1116||73.07	19183998	19181762	b28620_05	05||37839254||37840934||Aqcoe5G380800.1.v3.1||1||CDS||809735487||30198||73.07	37839254	37840934	1.800000e-159	175
1.1673	0.2068	a19990_1	1||19185519||19190522||PAC:17822511||-1||CDS||391282744||1117||72.35	19190522	19185519	b28620_05	05||37785194||37791658||Aqcoe5G380100.1.v3.1||1||CDS||809735408||30182||72.35	37785194	37791658	1.000000e-250	222
79.4204	1.2330	a19990_1	1||19206465||19214328||PAC:17822513||1||CDS||391282748||1119||73.35	19206465	19214328	b28620_05	05||37745539||37756187||Aqcoe5G379500.1.v3.1||1||CDS||809735354||30173||73.35	37745539	37756187	1.100000e-188	272
###  Mean Ks:  2.4346	Mean Kn: 0.3962
#Ks	Kn	a<db_genome_id>_<chr>	chr1||start1||stop1||name1||strand1||type1||db_feature_id1||genome_order1||percent_id1	start1	stop1	b<db_genome_id>_<chr>	chr2||start2||stop2||name2||strand2||type2||db_feature_id2||genome_order2||percent_id2	start2	stop2	eval	block_score	GEVO_link
5.1498	1.3522	a19990_1	1||19227005||19229486||PAC:17822516||1||CDS||391282754||1122||78.18	19227005	19229486	b28620_04	04||31616848||31622134||Aqcoe4G207200.1.v3.1||-1||CDS||809685274||23212||78.18	31622134	31616848	9.700000e-50	49
1.4808	0.1333	a19990_1	1||19231228||19232355||PAC:17822518||1||CDS||391282758||1124||78.89	19231228	19232355	b28620_04	04||31613666||31615243||Aqcoe4G207100.1.v3.1||-1||CDS||809685266||23211||78.89	31615243	31613666	1.000000e-124	99
3.1799	0.2482	a19990_1	1||19241665||19244752||PAC:17822520||-1||CDS||391282762||1126||61.86	19244752	19241665	b28620_04	04||31579960||31585403||Aqcoe4G206500.1.v3.1||1||CDS||809685212||23204||61.86	31579960	31585403	3.300000e-59	149
1.0657	0.1927	a19990_1	1||19500738||19509123||PAC:17822533||1||CDS||391282788||1139||75.28	19500738	19509123	b28620_04	04||31463459||31469467||Aqcoe4G205300.1.v3.1||-1||CDS||809685097||23188||75.28	31469467	31463459	6.400000e-145	196
1.2966	0.0545	a19990_1	1||19543806||19546424||PAC:17822537||1||CDS||391282796||1143||83.37	19543806	19546424	b28620_04	04||31458459||31461374||Aqcoe4G205200.1.v3.1||-1||CDS||809685089||23187||83.37	31461374	31458459	1.000000e-250	246
###  Mean Ks:  1.9796	Mean Kn: 0.2416
#Ks	Kn	a<db_genome_id>_<chr>	chr1||start1||stop1||name1||strand1||type1||db_feature_id1||genome_order1||percent_id1	start1	stop1	b<db_genome_id>_<chr>	chr2||start2||stop2||name2||strand2||type2||db_feature_id2||genome_order2||percent_id2	start2	stop2	eval	block_score	GEVO_link
1.2030	0.1285	a19990_1	1||19233840||19241276||PAC:17822519||1||CDS||391282760||1125||77.93	19233840	19241276	b28620_05	05||37629814||37633125||Aqcoe5G377200.1.v3.1||1||CDS||809735173||30140||77.93	37629814	37633125	5.900000e-109	50
1.8618	0.1447	a19990_1	1||19401890||19415232||PAC:17822527||-1||CDS||391282776||1133||78.87	19415232	19401890	b28620_05	05||37517769||37523070||Aqcoe5G376000.1.v3.1||1||CDS||809735082||30124||78.87	37517769	37523070	1.000000e-250	97
1.3741	0.1839	a19990_1	1||19418638||19452696||PAC:17822528||-1||CDS||391282778||1134||74.31	19452696	19418638	b28620_05	05||37496301||37513676||Aqcoe5G375900.1.v3.1||1||CDS||809735075||30123||74.31	37496301	37513676	1.000000e-250	147
1.4575	0.1920	a19990_1	1||19466437||19475589||PAC:17822529||1||CDS||391282780||1135||72.56	19466437	19475589	b28620_05	05||37483637||37489270||Aqcoe5G375700.1.v3.1||-1||CDS||809735065||30121||72.56	37489270	37483637	1.000000e-250	197
1.4958	0.3030	a19990_1	1||19480236||19483305||PAC:17822530||1||CDS||391282782||1136||69.74	19480236	19483305	b28620_05	05||37470206||37472289||Aqcoe5G375400.1.v3.1||1||CDS||809735041||30117||69.74	37470206	37472289	3.200000e-143	247
1.4598	0.2709	a19990_1	1||19494496||19497106||PAC:17822532||-1||CDS||391282786||1138||76.92	19497106	19494496	b28620_05	05||37451172||37453623||Aqcoe5G375200.1.v3.1||1||CDS||809735028||30115||76.92	37451172	37453623	6.700000e-98	297
1.8414	0.1882	a19990_1	1||19500738||19509123||PAC:17822533||1||CDS||391282788||1139||71.68	19500738	19509123	b28620_05	05||37434545||37442624||Aqcoe5G374900.5.v3.1||-1||CDS||809734998||30106||71.68	37442624	37434545	1.100000e-121	347
2.6780	0.0686	a19990_1	1||19509675||19511554||PAC:17822534||-1||CDS||391282790||1140||79.49	19511554	19509675	b28620_05	05||37432019||37433208||Aqcoe5G374800.1.v3.1||1||CDS||809734974||30105||79.49	37432019	37433208	7.500000e-170	397
1.4899	0.2120	a19990_1	1||19526696||19532161||PAC:17822535||1||CDS||391282792||1141||73.24	19526696	19532161	b28620_05	05||37420989||37430082||Aqcoe5G374700.1.v3.1||-1||CDS||809734964||30104||73.24	37430082	37420989	1.000000e-250	447
6.0306	0.8519	a19990_1	1||19548426||19549916||PAC:17822538||1||CDS||391282798||1144||78.65	19548426	19549916	b28620_05	05||37395505||37397037||Aqcoe5G374200.1.v3.1||1||CDS||809734929||30098||78.65	37395505	37397037	1.700000e-87	497
1.5151	0.2380	a19990_1	1||19703167||19710688||PAC:17822555||-1||CDS||391282832||1161||76.25	19710688	19703167	b28620_05	05||37310351||37314442||Aqcoe5G373400.1.v3.1||-1||CDS||809734835||30079||76.25	37314442	37310351	1.000000e-250	544
1.3480	0.1175	a19990_1	1||19723428||19728410||PAC:17822558||1||CDS||391282838||1164||82.61	19723428	19728410	b28620_05	05||37264003||37268726||Aqcoe5G372800.1.v3.1||1||CDS||809734796||30073||82.61	37264003	37268726	8.900000e-243	594
###  Mean Ks:  2.0379	Mean Kn: 0.4255
#Ks	Kn	a<db_genome_id>_<chr>	chr1||start1||stop1||name1||strand1||type1||db_feature_id1||genome_order1||percent_id1	start1	stop1	b<db_genome_id>_<chr>	chr2||start2||stop2||name2||strand2||type2||db_feature_id2||genome_order2||percent_id2	start2	stop2	eval	block_score	GEVO_link
5.3429	1.2263	a19990_1	1||19566166||19568737||PAC:17822539||1||CDS||391282800||1145||71.68	19566166	19568737	b28620_03	03||19614894||19617059||Aqcoe3G187500.1.v3.1||1||CDS||809617340||16594||71.68	19614894	19617059	8.500000e-121	50
1.3022	0.3101	a19990_1	1||19670873||19678713||PAC:17822552||-1||CDS||391282826||1158||74.63	19678713	19670873	b28620_03	03||19767384||19775939||Aqcoe3G189000.1.v3.1||1||CDS||809617500||16615||74.63	19767384	19775939	1.800000e-193	200
2.3270	0.3036	a19990_1	1||19768992||19771314||PAC:17822563||1||CDS||391282848||1169||65.28	19768992	19771314	b28620_03	03||19847261||19851410||Aqcoe3G189900.1.v3.1||1||CDS||809617646||16634||65.28	19847261	19851410	6.900000e-186	141
0.9175	0.0671	a19990_1	1||19802437||19816465||PAC:17822566||-1||CDS||391282854||1172||83.15	19816465	19802437	b28620_03	03||20021817||20027727||Aqcoe3G191000.1.v3.1||-1||CDS||809617741||16647||83.15	20027727	20021817	2.400000e-221	188
1.5598	0.4913	a19990_1	1||19850913||19856544||PAC:17822569||1||CDS||391282860||1175||66.51	19850913	19856544	b28620_03	03||20056305||20061379||Aqcoe3G191400.1.v3.1||1||CDS||809617812||16657||66.51	20056305	20061379	1.600000e-137	238
1.4788	0.1535	a19990_1	1||19925703||19929463||PAC:17822578||-1||CDS||391282878||1184||73.92	19929463	19925703	b28620_03	03||20188201||20194465||Aqcoe3G192700.1.v3.1||-1||CDS||809618059||16678||73.92	20194465	20188201	1.000000e-250	282
1.3372	0.4267	a19990_1	1||20078660||20081268||PAC:17822590||1||CDS||391282902||1196||65.68	20078660	20081268	b28620_03	03||20260329||20263127||Aqcoe3G193300.1.v3.1||1||CDS||809618137||16686||65.68	20260329	20263127	6.800000e-21	299
###  Mean Ks:  14.0778	Mean Kn: 0.3568
#Ks	Kn	a<db_genome_id>_<chr>	chr1||start1||stop1||name1||strand1||type1||db_feature_id1||genome_order1||percent_id1	start1	stop1	b<db_genome_id>_<chr>	chr2||start2||stop2||name2||strand2||type2||db_feature_id2||genome_order2||percent_id2	start2	stop2	eval	block_score	GEVO_link
77.7953	1.2200	a19990_1	1||19607521||19617233||PAC:17822546||-1||CDS||391282814||1152||79.08	19617233	19607521	b28620_05	05||37209169||37210903||Aqcoe5G372100.1.v3.1||-1||CDS||809734662||30048||79.08	37210903	37209169	2.000000e-98	50
1.4040	0.2416	a19990_1	1||19633078||19637462||PAC:17822549||-1||CDS||391282820||1155||74.72	19637462	19633078	b28620_05	05||37222174||37224884||Aqcoe5G372300.1.v3.1||-1||CDS||809734703||30054||74.72	37224884	37222174	1.600000e-95	100
0.9538	0.1893	a19990_1	1||19639325||19647921||PAC:17822550||-1||CDS||391282822||1156||75.71	19647921	19639325	b28620_05	05||37229901||37238189||Aqcoe5G372400.1.v3.1||-1||CDS||809734728||30059||75.71	37238189	37229901	1.000000e-250	150
1.5993	0.1796	a19990_1	1||19685743||19688176||PAC:17822553||1||CDS||391282828||1159||73.77	19685743	19688176	b28620_05	05||37238812||37243921||Aqcoe5G372500.1.v3.1||1||CDS||809734756||30065||73.77	37238812	37243921	1.200000e-60	200
1.3480	0.1175	a19990_1	1||19723428||19728410||PAC:17822558||1||CDS||391282838||1164||82.61	19723428	19728410	b28620_05	05||37264003||37268726||Aqcoe5G372800.1.v3.1||1||CDS||809734796||30073||82.61	37264003	37268726	8.900000e-243	594
1.3666	0.1926	a19990_1	1||19730785||19737127||PAC:17822560||-1||CDS||391282842||1166||72.19	19737127	19730785	b28620_05	05||37287501||37294144||Aqcoe5G373100.1.v3.1||-1||CDS||809734816||30076||72.19	37294144	37287501	1.000000e-250	300
###  Mean Ks:  6.1630	Mean Kn: 0.3656
#Ks	Kn	a<db_genome_id>_<chr>	chr1||start1||stop1||name1||strand1||type1||db_feature_id1||genome_order1||percent_id1	start1	stop1	b<db_genome_id>_<chr>	chr2||start2||stop2||name2||strand2||type2||db_feature_id2||genome_order2||percent_id2	start2	stop2	eval	block_score	GEVO_link
1.0692	0.0733	a19990_1	1||20653715||20660120||PAC:17822612||-1||CDS||391282946||1218||81.55	20660120	20653715	b28620_05	05||36210956||36215122||Aqcoe5G361000.1.v3.1||-1||CDS||809733875||29862||81.55	36215122	36210956	5.600000e-233	50
2.2696	0.0691	a19990_1	1||20704030||20708466||PAC:17822617||-1||CDS||391282956||1223||77.82	20708466	20704030	b28620_05	05||35976622||35978681||Aqcoe5G359600.1.v3.1||1||CDS||809733824||29842||77.82	35976622	35978681	3.400000e-130	97
1.8801	0.2567	a19990_1	1||20910359||20913461||PAC:17822636||1||CDS||391282994||1242||72.42	20910359	20913461	b28620_05	05||35894312||35896768||Aqcoe5G358100.1.v3.1||-1||CDS||809733776||29825||72.42	35896768	35894312	5.100000e-183	144
1.5504	0.2378	a19990_1	1||20925190||20932530||PAC:17822638||1||CDS||391282998||1244||68.84	20925190	20932530	b28620_05	05||35883849||35889832||Aqcoe5G358000.1.v3.1||-1||CDS||809733772||29824||68.84	35889832	35883849	2.500000e-242	194
3.0615	0.1497	a19990_1	1||20997882||21002039||PAC:17822645||1||CDS||391283012||1251||74.1	20997882	21002039	b28620_05	05||35860349||35861735||Aqcoe5G357900.1.v3.1||1||CDS||809733769||29823||74.1	35860349	35861735	4.800000e-124	244
1.2281	0.1866	a19990_1	1||21007063||21012137||PAC:17822646||-1||CDS||391283014||1252||79.96	21012137	21007063	b28620_05	05||35770621||35778590||Aqcoe5G357000.1.v3.1||1||CDS||809733732||29812||79.96	35770621	35778590	2.100000e-141	291
2.9702	0.2375	a19990_1	1||21012734||21026503||PAC:17822647||1||CDS||391283016||1253||83.87	21012734	21026503	b28620_05	05||35758371||35763176||Aqcoe5G356900.1.v3.1||-1||CDS||809733712||29808||83.87	35763176	35758371	2.100000e-121	341
1.7585	0.1856	a19990_1	1||21029998||21031278||PAC:17822648||1||CDS||391283018||1254||72.7	21029998	21031278	b28620_05	05||35725254||35726520||Aqcoe5G356200.1.v3.1||-1||CDS||809733668||29801||72.7	35726520	35725254	7.900000e-134	391
1.1159	0.1749	a19990_1	1||21088034||21096140||PAC:17822654||1||CDS||391283030||1260||75.78	21088034	21096140	b28620_05	05||35620584||35626417||Aqcoe5G355400.1.v3.1||-1||CDS||809733619||29792||75.78	35626417	35620584	1.000000e-250	441
2.7470	0.2056	a19990_1	1||21108654||21119819||PAC:17822656||-1||CDS||391283034||1262||79.89	21119819	21108654	b28620_05	05||35524138||35526432||Aqcoe5G354000.1.v3.1||1||CDS||809733528||29775||79.89	35524138	35526432	6.900000e-95	488
1.3148	0.1386	a19990_1	1||21156048||21161323||PAC:17822658||1||CDS||391283038||1264||75.49	21156048	21161323	b28620_05	05||35478070||35482739||Aqcoe5G353400.1.v3.1||-1||CDS||809733486||29767||75.49	35482739	35478070	1.000000e-250	538
1.3108	0.2600	a19990_1	1||21202170||21215257||PAC:17822664||-1||CDS||391283050||1270||75.64	21215257	21202170	b28620_05	05||35446837||35470969||Aqcoe5G353100.1.v3.1||1||CDS||809733451||29761||75.64	35446837	35470969	5.900000e-176	588
1.6360	0.1100	a19990_1	1||21369198||21386271||PAC:17822666||-1||CDS||391283054||1272||75.58	21386271	21369198	b28620_05	05||35411536||35419278||Aqcoe5G352300.1.v3.1||1||CDS||809733398||29749||75.58	35411536	35419278	2.600000e-159	635
2.1439	0.4017	a19990_1	1||21412776||21416250||PAC:17822667||-1||CDS||391283056||1273||67.49	21416250	21412776	b28620_05	05||35353022||35356635||Aqcoe5G351500.1.v3.1||1||CDS||809733354||29741||67.49	35353022	35356635	5.400000e-105	685
1.9342	0.3320	a19990_1	1||21435278||21451743||PAC:17822668||-1||CDS||391283058||1274||65.43	21451743	21435278	b28620_05	05||35304401||35313239||Aqcoe5G350800.1.v3.1||1||CDS||809733314||29734||65.43	35304401	35313239	4.000000e-94	735
2.5865	0.3235	a19990_1	1||21460284||21461385||PAC:17822669||-1||CDS||391283060||1275||80.84	21461385	21460284	b28620_05	05||35283832||35285401||Aqcoe5G350500.1.v3.1||1||CDS||809733297||29731||80.84	35283832	35285401	4.300000e-75	785
1.2380	0.0911	a19990_1	1||21477852||21484613||PAC:17822670||1||CDS||391283062||1276||79.18	21477852	21484613	b28620_05	05||35253934||35262090||Aqcoe5G350300.1.v3.1||-1||CDS||809733280||29728||79.18	35262090	35253934	1.000000e-250	835
2.1928	0.2939	a19990_1	1||21491572||21495686||PAC:17822671||-1||CDS||391283064||1277||66.67	21495686	21491572	b28620_05	05||35250058||35252816||Aqcoe5G350200.1.v3.1||1||CDS||809733276||29727||66.67	35250058	35252816	4.000000e-41	875
63.3246	1.0983	a19990_1	1||21504805||21506303||PAC:17822672||1||CDS||391283066||1278||75.21	21504805	21506303	b28620_05	05||35244441||35245196||Aqcoe5G350100.1.v3.1||1||CDS||809733270||29726||75.21	35244441	35245196	1.800000e-19	893
3.9449	0.1130	a19990_1	1||21510427||21511347||PAC:17822673||-1||CDS||391283068||1279||70.95	21511347	21510427	b28620_05	05||35241598||35243292||Aqcoe5G350000.1.v3.1||1||CDS||809733263||29725||70.95	35241598	35243292	3.100000e-130	943
1.3107	0.1015	a19990_1	1||21855982||21861348||PAC:17817240||1||CDS||391282194||1298||81.3	21855982	21861348	b28620_05	05||35113488||35118921||Aqcoe5G349100.1.v3.1||-1||CDS||809733206||29714||81.3	35118921	35113488	1.000000e-250	990
2.4364	0.4539	a19990_1	1||21867975||21876065||PAC:17817242||1||CDS||391282198||1300||64.9	21867975	21876065	b28620_05	05||35058663||35060471||Aqcoe5G348300.1.v3.1||-1||CDS||809733152||29703||64.9	35060471	35058663	1.500000e-100	1037
1.4946	0.1532	a19990_1	1||21888386||21891049||PAC:17817243||1||CDS||391282200||1301||74.21	21888386	21891049	b28620_05	05||34999787||35001718||Aqcoe5G347800.1.v3.1||-1||CDS||809733101||29694||74.21	35001718	34999787	1.000000e-250	1087
1.2236	0.1485	a19990_1	1||21915628||21919488||PAC:17817245||1||CDS||391282204||1303||76.48	21915628	21919488	b28620_05	05||34868462||34873864||Aqcoe5G347000.1.v3.1||-1||CDS||809733039||29682||76.48	34873864	34868462	3.300000e-213	1134
16.4011	1.2490	a19990_1	1||21924403||21931349||PAC:17817247||-1||CDS||391282208||1305||67.52	21931349	21924403	b28620_05	05||34856159||34866628||Aqcoe5G346900.1.v3.1||1||CDS||809733033||29681||67.52	34856159	34866628	6.200000e-197	1184
1.2086	0.1329	a19990_1	1||21945914||21956734||PAC:17817250||-1||CDS||391282214||1308||75.78	21956734	21945914	b28620_05	05||34794830||34803362||Aqcoe5G346400.1.v3.1||1||CDS||809732977||29670||75.78	34794830	34803362	2.200000e-188	1231
64.1714	1.1123	a19990_1	1||21993554||21995256||PAC:17817251||1||CDS||391282216||1309||64.5	21993554	21995256	b28620_05	05||34775560||34776958||Aqcoe5G346200.1.v3.1||-1||CDS||809732965||29668||64.5	34776958	34775560	4.300000e-14	1244
4.9458	1.9766	a19990_1	1||22030979||22031840||PAC:17817253||1||CDS||391282220||1311||65.44	22030979	22031840	b28620_05	05||34762866||34763927||Aqcoe5G346000.1.v3.1||1||CDS||809732953||29666||65.44	34762866	34763927	6.900000e-16	1259
5.1955	0.1124	a19990_1	1||22035762||22036085||PAC:17817254||-1||CDS||391282222||1312||69.31	22036085	22035762	b28620_05	05||34713833||34714273||Aqcoe5G345800.1.v3.1||1||CDS||809732942||29664||69.31	34713833	34714273	1.600000e-43	1301
1.5213	0.0754	a19990_1	1||22067294||22071688||PAC:17817257||1||CDS||391282228||1315||77.07	22067294	22071688	b28620_05	05||34662883||34670411||Aqcoe5G345500.1.v3.1||-1||CDS||809732918||29660||77.07	34670411	34662883	1.000000e-250	1351
3.6125	0.3518	a19990_1	1||22072631||22073978||PAC:17817258||-1||CDS||391282230||1316||63.67	22073978	22072631	b28620_05	05||34657608||34659716||Aqcoe5G345400.1.v3.1||1||CDS||809732908||29658||63.67	34657608	34659716	5.100000e-68	1401
5.7893	0.1673	a19990_1	1||22080308||22083223||PAC:17817259||1||CDS||391282232||1317||67.87	22080308	22083223	b28620_05	05||34632932||34634893||Aqcoe5G345000.1.v3.1||-1||CDS||809732881||29653||67.87	34634893	34632932	2.400000e-128	1451
1.8621	0.1995	a19990_1	1||22097816||22098753||PAC:17817260||1||CDS||391282234||1318||78.31	22097816	22098753	b28620_05	05||34569838||34570826||Aqcoe5G344500.1.v3.1||-1||CDS||809732098||29647||78.31	34570826	34569838	1.900000e-105	1501
2.0517	0.1674	a19990_1	1||22102872||22108006||PAC:17817261||-1||CDS||391282236||1319||77.38	22108006	22102872	b28620_05	05||34561919||34563825||Aqcoe5G344400.1.v3.1||1||CDS||809732091||29646||77.38	34561919	34563825	9.300000e-36	1536
0.9102	0.0825	a19990_1	1||22122605||22131169||PAC:17817263||1||CDS||391282240||1321||82.12	22122605	22131169	b28620_05	05||34478625||34487165||Aqcoe5G343800.1.v3.1||-1||CDS||809732011||29630||82.12	34487165	34478625	1.000000e-250	1583
1.3565	0.2362	a19990_1	1||22185936||22196036||PAC:17817265||1||CDS||391282244||1323||70.3	22185936	22196036	b28620_05	05||34440601||34451138||Aqcoe5G343400.1.v3.1||-1||CDS||809731972||29623||70.3	34451138	34440601	1.000000e-250	1633
1.3680	0.3929	a19990_1	1||22202981||22211854||PAC:17817267||-1||CDS||391282248||1325||75.04	22211854	22202981	b28620_05	05||34415804||34420960||Aqcoe5G343000.1.v3.1||1||CDS||809731924||29614||75.04	34415804	34420960	6.600000e-127	1683
6.1174	0.3030	a19990_1	1||22268215||22269408||PAC:17817271||1||CDS||391282256||1329||73.6	22268215	22269408	b28620_05	05||34264868||34265714||Aqcoe5G341800.1.v3.1||-1||CDS||809731832||29598||73.6	34265714	34264868	1.300000e-18	1697
13.9883	0.3308	a19990_1	1||22304970||22308253||PAC:17817275||-1||CDS||391282264||1333||64.55	22308253	22304970	b28620_05	05||34255777||34257781||Aqcoe5G341500.1.v3.1||-1||CDS||809731816||29595||64.55	34257781	34255777	1.700000e-68	1747
10.0142	0.8953	a19990_1	1||22309148||22311024||PAC:17817276||-1||CDS||391282266||1334||63.31	22311024	22309148	b28620_05	05||34252520||34254622||Aqcoe5G341400.1.v3.1||1||CDS||809731810||29594||63.31	34252520	34254622	2.600000e-61	1797
2.7414	0.5547	a19990_1	1||22328196||22330760||PAC:17817278||1||CDS||391282270||1336||65.37	22328196	22330760	b28620_05	05||34246043||34248141||Aqcoe5G341200.1.v3.1||-1||CDS||809731795||29592||65.37	34248141	34246043	9.600000e-25	1821
7.3897	0.5152	a19990_1	1||22356991||22364888||PAC:17817281||1||CDS||391282276||1339||71.61	22356991	22364888	b28620_05	05||34216026||34220681||Aqcoe5G340900.1.v3.1||-1||CDS||809731778||29589||71.61	34220681	34216026	1.000000e-50	1871
6.6197	1.0680	a19990_1	1||22388040||22389199||PAC:17817282||1||CDS||391282278||1340||73.15	22388040	22389199	b28620_05	05||34201448||34202428||Aqcoe5G340600.1.v3.1||1||CDS||809731750||29584||73.15	34201448	34202428	2.800000e-14	1884
###  Mean Ks:  2.3104	Mean Kn: 0.2927
#Ks	Kn	a<db_genome_id>_<chr>	chr1||start1||stop1||name1||strand1||type1||db_feature_id1||genome_order1||percent_id1	start1	stop1	b<db_genome_id>_<chr>	chr2||start2||stop2||name2||strand2||type2||db_feature_id2||genome_order2||percent_id2	start2	stop2	eval	block_score	GEVO_link
1.6957	0.3859	a19990_1	1||21582290||21584009||PAC:17819247||-1||CDS||391282420||1281||77.36	21584009	21582290	b28620_05	05||34185041||34186603||Aqcoe5G340300.1.v3.1||1||CDS||809731725||29579||77.36	34185041	34186603	8.100000e-68	50
4.9235	0.5765	a19990_1	1||21626788||21632894||PAC:17819250||1||CDS||391282426||1284||62.61	21626788	21632894	b28620_05	05||34140684||34144448||Aqcoe5G340100.1.v3.1||-1||CDS||809731713||29577||62.61	34144448	34140684	2.200000e-54	100
1.4687	0.2042	a19990_1	1||21636907||21647604||PAC:17819251||1||CDS||391282428||1285||74.55	21636907	21647604	b28620_05	05||34126893||34139817||Aqcoe5G340000.1.v3.1||-1||CDS||809731696||29574||74.55	34139817	34126893	1.000000e-250	150
1.2975	0.0951	a19990_1	1||21666085||21669006||PAC:17819253||1||CDS||391282432||1287||79.43	21666085	21669006	b28620_05	05||34120647||34123234||Aqcoe5G339900.1.v3.1||-1||CDS||809731690||29573||79.43	34123234	34120647	1.000000e-250	200
1.4103	0.3035	a19990_1	1||21672422||21676057||PAC:17819254||-1||CDS||391282434||1288||72.12	21676057	21672422	b28620_05	05||34044685||34047823||Aqcoe5G339100.1.v3.1||1||CDS||809731611||29558||72.12	34044685	34047823	3.100000e-126	247
1.4774	0.3035	a19990_1	1||21696690||21698956||PAC:17819256||1||CDS||391282438||1290||78.97	21696690	21698956	b28620_05	05||34028057||34031239||Aqcoe5G338900.1.v3.1||-1||CDS||809731569||29550||78.97	34031239	34028057	1.200000e-164	297
1.3693	0.2331	a19990_1	1||21717946||21724065||PAC:17819258||-1||CDS||391282442||1292||79.17	21724065	21717946	b28620_05	05||34017356||34022126||Aqcoe5G338800.1.v3.1||1||CDS||809731558||29548||79.17	34017356	34022126	1.000000e-250	347
1.8325	0.2793	a19990_1	1||21736728||21739613||PAC:17819259||1||CDS||391282444||1293||69.72	21736728	21739613	b28620_05	05||33943989||33946042||Aqcoe5G338100.1.v3.1||-1||CDS||809731503||29539||69.72	33946042	33943989	1.700000e-106	397
5.3183	0.2528	a19990_1	1||21739999||21740604||PAC:17819260||-1||CDS||391282446||1294||69.96	21740604	21739999	b28620_05	05||33941922||33942530||Aqcoe5G338000.1.v3.1||1||CDS||809731496||29538||69.96	33941922	33942530	1.800000e-37	433
###  Mean Ks:  2.3426	Mean Kn: 0.3003
#Ks	Kn	a<db_genome_id>_<chr>	chr1||start1||stop1||name1||strand1||type1||db_feature_id1||genome_order1||percent_id1	start1	stop1	b<db_genome_id>_<chr>	chr2||start2||stop2||name2||strand2||type2||db_feature_id2||genome_order2||percent_id2	start2	stop2	eval	block_score	GEVO_link
2.7735	0.3341	a19990_1	1||22469075||22482650||PAC:17817349||-1||CDS||391282290||1346||66.37	22482650	22469075	b28620_05	05||31593336||31633482||Aqcoe5G325600.1.v3.1||-1||CDS||809730345||29328||66.37	31633482	31593336	2.400000e-116	50
1.3294	0.2363	a19990_1	1||22511447||22524037||PAC:17817351||1||CDS||391282294||1348||72.72	22511447	22524037	b28620_05	05||31709728||31717091||Aqcoe5G325800.1.v3.1||1||CDS||809730401||29339||72.72	31709728	31717091	1.000000e-250	97
1.6381	0.1975	a19990_1	1||22527863||22542626||PAC:17817352||-1||CDS||391282296||1349||74.03	22542626	22527863	b28620_05	05||31739891||31745937||Aqcoe5G326000.1.v3.1||1||CDS||809730439||29346||74.03	31739891	31745937	3.800000e-178	147
2.6129	0.5136	a19990_1	1||22547029||22561690||PAC:17817353||1||CDS||391282298||1350||66.84	22547029	22561690	b28620_05	05||31756761||31758728||Aqcoe5G326100.1.v3.1||1||CDS||809730445||29347||66.84	31756761	31758728	1.600000e-50	196
3.7217	0.4003	a19990_1	1||22568108||22570236||PAC:17817354||1||CDS||391282300||1351||77.46	22568108	22570236	b28620_05	05||31837750||31839664||Aqcoe5G327100.1.v3.1||1||CDS||809730550||29366||77.46	31837750	31839664	3.500000e-46	238
1.8946	0.2203	a19990_1	1||22579786||22585083||PAC:17817355||1||CDS||391282302||1352||74.35	22579786	22585083	b28620_05	05||31883226||31886955||Aqcoe5G327200.1.v3.1||1||CDS||809730557||29367||74.35	31883226	31886955	1.400000e-156	288
1.4913	0.1390	a19990_1	1||22603254||22607524||PAC:17817358||1||CDS||391282308||1355||80.34	22603254	22607524	b28620_05	05||32065155||32068911||Aqcoe5G327900.1.v3.1||1||CDS||809730616||29378||80.34	32065155	32068911	9.900000e-180	335
3.2790	0.3613	a19990_1	1||22609492||22613488||PAC:17817359||-1||CDS||391282310||1356||72.48	22613488	22609492	b28620_05	05||32128404||32135562||Aqcoe5G328500.1.v3.1||-1||CDS||809730673||29389||72.48	32135562	32128404	1.100000e-138	382
###  Mean Ks:  9.2071	Mean Kn: 0.4714
#Ks	Kn	a<db_genome_id>_<chr>	chr1||start1||stop1||name1||strand1||type1||db_feature_id1||genome_order1||percent_id1	start1	stop1	b<db_genome_id>_<chr>	chr2||start2||stop2||name2||strand2||type2||db_feature_id2||genome_order2||percent_id2	start2	stop2	eval	block_score	GEVO_link
1.2563	0.2445	a19990_1	1||22739459||22745389||PAC:17817377||-1||CDS||391282346||1374||72.64	22745389	22739459	b28620_05	05||31281307||31284350||Aqcoe5G323000.1.v3.1||1||CDS||809730103||29283||72.64	31281307	31284350	6.800000e-235	50
42.2182	1.1245	a19990_1	1||22748079||22755602||PAC:17817378||1||CDS||391282348||1375||74.58	22748079	22755602	b28620_05	05||31235431||31236443||Aqcoe5G322600.1.v3.1||-1||CDS||809730076||29278||74.58	31236443	31235431	3.200000e-46	95
1.5393	0.0618	a19990_1	1||22756441||22762831||PAC:17817379||1||CDS||391282350||1376||80.26	22756441	22762831	b28620_05	05||31009890||31016943||Aqcoe5G320600.1.v3.1||-1||CDS||809729958||29258||80.26	31016943	31009890	1.000000e-250	142
1.2625	0.1176	a19990_1	1||22768963||22773892||PAC:17817380||1||CDS||391282352||1377||79.07	22768963	22773892	b28620_05	05||31005439||31008412||Aqcoe5G320500.1.v3.1||-1||CDS||809729952||29257||79.07	31008412	31005439	1.000000e-250	192
2.5907	0.1309	a19990_1	1||22798871||22814521||PAC:17817382||-1||CDS||391282356||1379||74.76	22814521	22798871	b28620_05	05||30879193||30883515||Aqcoe5G319800.1.v3.1||1||CDS||809729895||29246||74.76	30879193	30883515	1.000000e-250	239
1.0559	0.1016	a19990_1	1||22826429||22828540||PAC:17817384||1||CDS||391282360||1381||80.87	22826429	22828540	b28620_05	05||30801060||30802311||Aqcoe5G319400.1.v3.1||1||CDS||809729861||29240||80.87	30801060	30802311	4.600000e-160	289
14.5265	1.5187	a19990_1	1||22842683||22843694||PAC:17817385||1||CDS||391282362||1382||66.42	22842683	22843694	b28620_05	05||30764047||30765264||Aqcoe5G318900.1.v3.1||1||CDS||809729827||29233||66.42	30764047	30765264	1.400000e-08	296
###  Mean Ks:  16.6513	Mean Kn: 0.2308
#Ks	Kn	a<db_genome_id>_<chr>	chr1||start1||stop1||name1||strand1||type1||db_feature_id1||genome_order1||percent_id1	start1	stop1	b<db_genome_id>_<chr>	chr2||start2||stop2||name2||strand2||type2||db_feature_id2||genome_order2||percent_id2	start2	stop2	eval	block_score	GEVO_link
2.6010	0.0395	a19990_1	1||22862117||22863401||PAC:17817389||1||CDS||391282370||1386||79.88	22862117	22863401	b28620_05	05||29620774||29622942||Aqcoe5G311300.1.v3.1||-1||CDS||809729137||29109||79.88	29622942	29620774	5.400000e-90	50
1.7863	0.2220	a19990_1	1||22865693||22867173||PAC:17817390||1||CDS||391282372||1387||69.3	22865693	22867173	b28620_05	05||29556161||29557603||Aqcoe5G311000.1.v3.1||1||CDS||809729114||29105||69.3	29556161	29557603	4.100000e-103	100
1.6699	0.2199	a19990_1	1||22867662||22871431||PAC:17817391||-1||CDS||391282374||1388||73.69	22871431	22867662	b28620_05	05||29462467||29469701||Aqcoe5G310400.1.v3.1||1||CDS||809729080||29099||73.69	29462467	29469701	1.000000e-250	150
75.7040	0.5637	a19990_1	1||22873729||22877159||PAC:17817392||-1||CDS||391282376||1389||67.49	22877159	22873729	b28620_05	05||29435995||29437185||Aqcoe5G310200.1.v3.1||1||CDS||809729057||29095||67.49	29435995	29437185	1.900000e-57	200
1.4955	0.1090	a19990_1	1||22961623||22972638||PAC:17817399||1||CDS||391282390||1396||77.62	22961623	22972638	b28620_05	05||29350160||29357406||Aqcoe5G309500.1.v3.1||1||CDS||809728996||29085||77.62	29350160	29357406	2.600000e-84	250
###  Mean Ks:  10.1137	Mean Kn: 0.3760
#Ks	Kn	a<db_genome_id>_<chr>	chr1||start1||stop1||name1||strand1||type1||db_feature_id1||genome_order1||percent_id1	start1	stop1	b<db_genome_id>_<chr>	chr2||start2||stop2||name2||strand2||type2||db_feature_id2||genome_order2||percent_id2	start2	stop2	eval	block_score	GEVO_link
6.4709	0.3098	a19990_10	10||132655||133302||PAC:17824150||-1||CDS||391285750||1408||60.5	133302	132655	b28620_01	01||33996558||33997241||Aqcoe1G356800.1.v3.1||1||CDS||809497791||5358||60.5	33996558	33997241	5.500000e-41	40
3.9872	0.3401	a19990_10	10||155841||156922||PAC:17824151||-1||CDS||391285752||1409||62.12	156922	155841	b28620_01	01||33890308||33893075||Aqcoe1G356100.1.v3.1||1||CDS||809497756||5351||62.12	33890308	33893075	4.600000e-48	87
2.3966	0.4691	a19990_10	10||178205||179798||PAC:17824152||1||CDS||391285754||1410||68.97	178205	179798	b28620_01	01||33877540||33880056||Aqcoe1G356000.1.v3.1||-1||CDS||809497738||5347||68.97	33880056	33877540	1.400000e-18	104
1.8133	0.1145	a19990_10	10||182151||184137||PAC:17824153||-1||CDS||391285756||1411||77.56	184137	182151	b28620_01	01||33870802||33874847||Aqcoe1G355900.1.v3.1||1||CDS||809497732||5346||77.56	33870802	33874847	5.100000e-123	154
6.7023	0.2656	a19990_10	10||190359||195087||PAC:17824154||-1||CDS||391285758||1412||69.38	195087	190359	b28620_01	01||33865002||33869655||Aqcoe1G355800.1.v3.1||1||CDS||809497722||5344||69.38	33865002	33869655	2.600000e-140	204
1.1557	0.1904	a19990_10	10||208985||219428||PAC:17824156||1||CDS||391285762||1414||77.8	208985	219428	b28620_01	01||33839295||33853267||Aqcoe1G355600.1.v3.1||-1||CDS||809497674||5333||77.8	33853267	33839295	1.000000e-250	251
9.5332	0.1257	a19990_10	10||238997||242009||PAC:17824162||1||CDS||391285774||1420||74.66	238997	242009	b28620_01	01||33767909||33769092||Aqcoe1G354400.1.v3.1||-1||CDS||809497598||5319||74.66	33769092	33767909	1.600000e-200	298
72.7586	1.3588	a19990_10	10||245231||250459||PAC:17824163||1||CDS||391285776||1421||70.66	245231	250459	b28620_01	01||33729679||33730716||Aqcoe1G353900.1.v3.1||1||CDS||809497567||5313||70.66	33729679	33730716	1.000000e-85	348
1.9097	0.3089	a19990_10	10||260531||262558||PAC:17824165||1||CDS||391285780||1423||72.89	260531	262558	b28620_01	01||33726581||33728183||Aqcoe1G353800.1.v3.1||-1||CDS||809497538||5306||72.89	33728183	33726581	1.200000e-42	389
1.7537	0.1522	a19990_10	10||300629||304046||PAC:17824167||1||CDS||391285784||1425||73.54	300629	304046	b28620_01	01||33629001||33633072||Aqcoe1G352400.1.v3.1||-1||CDS||809497438||5288||73.54	33633072	33629001	1.000000e-250	436
2.7699	0.5005	a19990_10	10||318130||328295||PAC:17824169||-1||CDS||391285788||1427||77.74	328295	318130	b28620_01	01||33615195||33625037||Aqcoe1G352200.1.v3.1||1||CDS||809497417||5284||77.74	33615195	33625037	1.100000e-140	486
###  Mean Ks:  1.5785	Mean Kn: 0.2002
#Ks	Kn	a<db_genome_id>_<chr>	chr1||start1||stop1||name1||strand1||type1||db_feature_id1||genome_order1||percent_id1	start1	stop1	b<db_genome_id>_<chr>	chr2||start2||stop2||name2||strand2||type2||db_feature_id2||genome_order2||percent_id2	start2	stop2	eval	block_score	GEVO_link
1.3575	0.1370	a19990_10	10||204741||207934||PAC:17824155||1||CDS||391285760||1413||78.42	204741	207934	b28620_04	04||38744009||38751868||Aqcoe4G239800.1.v3.1||-1||CDS||809688825||23612||78.42	38751868	38744009	5.900000e-214	50
0.9780	0.2810	a19990_10	10||229798||230362||PAC:17824159||1||CDS||391285768||1417||81.94	229798	230362	b28620_04	04||38544895||38545343||Aqcoe4G239000.1.v3.1||-1||CDS||809688753||23604||81.94	38545343	38544895	2.500000e-35	84
2.5144	0.1265	a19990_10	10||340934||344299||PAC:17824170||1||CDS||391285790||1428||79.34	340934	344299	b28620_04	04||38448045||38451332||Aqcoe4G238300.1.v3.1||-1||CDS||809688706||23597||79.34	38451332	38448045	1.000000e-250	131
1.5678	0.2439	a19990_10	10||351096||354607||PAC:17824172||1||CDS||391285794||1430||73.15	351096	354607	b28620_04	04||38386251||38391337||Aqcoe4G237600.1.v3.1||-1||CDS||809688641||23589||73.15	38391337	38386251	1.000000e-250	181
1.4749	0.2124	a19990_10	10||378148||380905||PAC:17824175||1||CDS||391285800||1433||72.21	378148	380905	b28620_04	04||38196417||38199754||Aqcoe4G236300.1.v3.1||-1||CDS||809688530||23574||72.21	38199754	38196417	7.800000e-122	228
###  Mean Ks:  4.1838	Mean Kn: 1.6887
#Ks	Kn	a<db_genome_id>_<chr>	chr1||start1||stop1||name1||strand1||type1||db_feature_id1||genome_order1||percent_id1	start1	stop1	b<db_genome_id>_<chr>	chr2||start2||stop2||name2||strand2||type2||db_feature_id2||genome_order2||percent_id2	start2	stop2	eval	block_score	GEVO_link
4.0259	0.2616	a19990_10	10||618767||620863||PAC:17824195||1||CDS||391285840||1453||75.52	618767	620863	b28620_01	01||22182984||22185455||Aqcoe1G294300.1.v3.1||-1||CDS||809489009||4490||75.52	22185455	22182984	3.500000e-129	50
1.3074	0.1054	a19990_10	10||634498||638566||PAC:17824196||1||CDS||391285842||1454||78.61	634498	638566	b28620_01	01||22167244||22173692||Aqcoe1G294200.1.v3.1||-1||CDS||809489003||4489||78.61	22173692	22167244	1.000000e-250	100
6.8635	0.5928	a19990_10	10||641937||648890||PAC:17824197||1||CDS||391285844||1455||66.52	641937	648890	b28620_01	01||22145648||22147488||Aqcoe1G293900.1.v3.1||-1||CDS||809488985||4486||66.52	22147488	22145648	1.800000e-63	150
1.6047	0.1525	a19990_10	10||649382||651787||PAC:17824198||-1||CDS||391285846||1456||73.04	651787	649382	b28620_01	01||22140739||22144637||Aqcoe1G293800.1.v3.1||1||CDS||809488979||4485||73.04	22140739	22144637	2.800000e-130	200
1.4172	0.1761	a19990_10	10||734519||738364||PAC:17824204||-1||CDS||391285858||1462||74.35	738364	734519	b28620_01	01||22122532||22130273||Aqcoe1G293700.1.v3.1||1||CDS||809488973||4484||74.35	22122532	22130273	2.100000e-97	250
1.6493	0.3979	a19990_10	10||822151||829404||PAC:17824209||-1||CDS||391285868||1467||74.64	829404	822151	b28620_01	01||22025969||22035227||Aqcoe1G293400.1.v3.1||1||CDS||809488950||4480||74.64	22025969	22035227	1.100000e-104	300
1.2280	0.0694	a19990_10	10||836683||839839||PAC:17824211||-1||CDS||391285872||1469||80.15	839839	836683	b28620_01	01||21903588||21906819||Aqcoe1G292600.1.v3.1||1||CDS||809488880||4466||80.15	21903588	21906819	1.000000e-250	347
2.1776	0.2887	a19990_10	10||845672||851314||PAC:17824213||-1||CDS||391285876||1471||66.31	851314	845672	b28620_01	01||21855464||21863904||Aqcoe1G292500.1.v3.1||1||CDS||809488874||4465||66.31	21855464	21863904	1.000000e-250	397
20.2469	14.7234	a19990_10	10||859076||859327||PAC:17824214||-1||CDS||391285878||1472||80.0	859327	859076	b28620_01	01||21827803||21830287||Aqcoe1G292100.1.v3.1||1||CDS||809488848||4461||80.0	21827803	21830287	8.500000e-16	412
1.3173	0.1195	a19990_10	10||866516||871269||PAC:17824216||-1||CDS||391285882||1474||76.35	871269	866516	b28620_01	01||21681486||21685553||Aqcoe1G291300.1.v3.1||1||CDS||809488795||4452||76.35	21681486	21685553	1.000000e-250	462
###  Mean Ks:  36.0630	Mean Kn: 0.5354
#Ks	Kn	a<db_genome_id>_<chr>	chr1||start1||stop1||name1||strand1||type1||db_feature_id1||genome_order1||percent_id1	start1	stop1	b<db_genome_id>_<chr>	chr2||start2||stop2||name2||strand2||type2||db_feature_id2||genome_order2||percent_id2	start2	stop2	eval	block_score	GEVO_link
61.5459	0.5799	a19990_10	10||641937||648890||PAC:17824197||1||CDS||391285844||1455||71.14	641937	648890	b28620_04	04||31327812||31329463||Aqcoe4G205000.1.v3.1||-1||CDS||809685073||23185||71.14	31329463	31327812	3.200000e-78	50
78.2194	0.8337	a19990_10	10||649382||651787||PAC:17824198||-1||CDS||391285846||1456||65.51	651787	649382	b28620_04	04||31319800||31323517||Aqcoe4G204900.1.v3.1||1||CDS||809685065||23184||65.51	31319800	31323517	9.500000e-46	95
3.5131	0.2894	a19990_10	10||655491||656786||PAC:17824199||-1||CDS||391285848||1457||67.79	656786	655491	b28620_04	04||31139742||31141022||Aqcoe4G204000.1.v3.1||-1||CDS||809684993||23175||67.79	31141022	31139742	1.400000e-126	145
2.8841	0.3305	a19990_10	10||842951||845138||PAC:17824212||1||CDS||391285874||1470||76.73	842951	845138	b28620_04	04||30989102||30990747||Aqcoe4G203100.1.v3.1||-1||CDS||809684891||23162||76.73	30990747	30989102	3.800000e-101	192
68.4780	0.9701	a19990_10	10||899768||915904||PAC:17824220||1||CDS||391285890||1478||68.02	899768	915904	b28620_04	04||30773705||30776743||Aqcoe4G202600.1.v3.1||-1||CDS||809684841||23155||68.02	30776743	30773705	2.000000e-124	242
1.7375	0.2086	a19990_10	10||921207||926010||PAC:17824222||-1||CDS||391285894||1480||76.95	926010	921207	b28620_04	04||30725507||30731498||Aqcoe4G202500.1.v3.1||1||CDS||809684832||23154||76.95	30725507	30731498	1.400000e-224	292
###  Mean Ks:  9.8705	Mean Kn: 0.4428
#Ks	Kn	a<db_genome_id>_<chr>	chr1||start1||stop1||name1||strand1||type1||db_feature_id1||genome_order1||percent_id1	start1	stop1	b<db_genome_id>_<chr>	chr2||start2||stop2||name2||strand2||type2||db_feature_id2||genome_order2||percent_id2	start2	stop2	eval	block_score	GEVO_link
1.2442	0.1777	a19990_10	10||978038||998936||PAC:17824226||-1||CDS||391285902||1484||80.34	998936	978038	b28620_01	01||14542342||14558223||Aqcoe1G233600.1.v3.1||-1||CDS||809480594||3610||80.34	14558223	14542342	1.000000e-250	50
5.2740	0.1170	a19990_10	10||1013317||1025133||PAC:17824227||-1||CDS||391285904||1485||70.91	1025133	1013317	b28620_01	01||14661188||14662318||Aqcoe1G234700.1.v3.1||1||CDS||809480711||3627||70.91	14661188	14662318	5.800000e-91	97
2.7822	0.4085	a19990_10	10||1034269||1034704||PAC:17824228||1||CDS||391285906||1486||77.6	1034269	1034704	b28620_01	01||14696594||14700151||Aqcoe1G235200.1.v3.1||1||CDS||809480773||3635||77.6	14696594	14700151	6.300000e-24	120
1.6913	0.2303	a19990_10	10||1036096||1050065||PAC:17824229||1||CDS||391285908||1487||73.18	1036096	1050065	b28620_01	01||14702718||14713950||Aqcoe1G235400.1.v3.1||1||CDS||809480791||3637||73.18	14702718	14713950	1.000000e-250	170
11.5471	1.1398	a19990_10	10||1056920||1058083||PAC:17824230||1||CDS||391285910||1488||83.69	1056920	1058083	b28620_01	01||14757071||14758655||Aqcoe1G236500.1.v3.1||1||CDS||809480930||3657||83.69	14757071	14758655	8.700000e-162	217
1.3915	0.1079	a19990_10	10||1067680||1075279||PAC:17824232||-1||CDS||391285914||1490||83.03	1075279	1067680	b28620_01	01||14762508||14768081||Aqcoe1G236600.1.v3.1||-1||CDS||809480942||3659||83.03	14768081	14762508	1.000000e-250	267
63.7580	0.5450	a19990_10	10||1089470||1090111||PAC:17824234||-1||CDS||391285918||1492||72.55	1090111	1089470	b28620_01	01||14787939||14788580||Aqcoe1G237100.1.v3.1||-1||CDS||809481011||3669||72.55	14788580	14787939	1.100000e-12	279
2.3677	0.3077	a19990_10	10||1098657||1108943||PAC:17824235||-1||CDS||391285920||1493||73.49	1108943	1098657	b28620_01	01||14825126||14828210||Aqcoe1G237300.1.v3.1||-1||CDS||809481034||3672||73.49	14828210	14825126	6.300000e-212	329
6.6440	1.2753	a19990_10	10||1125949||1133722||PAC:17824238||1||CDS||391285926||1496||73.72	1125949	1133722	b28620_01	01||14957930||14961658||Aqcoe1G238700.1.v3.1||1||CDS||809481129||3690||73.72	14957930	14961658	1.000000e-250	376
2.0055	0.1187	a19990_10	10||1166069||1176476||PAC:17824241||-1||CDS||391285932||1499||81.56	1176476	1166069	b28620_01	01||15008860||15011358||Aqcoe1G239200.1.v3.1||-1||CDS||809481170||3698||81.56	15011358	15008860	9.300000e-222	426
###  Mean Ks:  17.7031	Mean Kn: 0.4576
#Ks	Kn	a<db_genome_id>_<chr>	chr1||start1||stop1||name1||strand1||type1||db_feature_id1||genome_order1||percent_id1	start1	stop1	b<db_genome_id>_<chr>	chr2||start2||stop2||name2||strand2||type2||db_feature_id2||genome_order2||percent_id2	start2	stop2	eval	block_score	GEVO_link
10.2528	0.2394	a19990_10	10||1304688||1305449||PAC:17830272||-1||CDS||391285934||1516||68.97	1305449	1304688	b28620_01	01||17336329||17337027||Aqcoe1G259100.1.v3.1||1||CDS||809482842||3972||68.97	17336329	17337027	3.000000e-76	50
68.5296	0.7743	a19990_10	10||1305977||1306887||PAC:17830273||1||CDS||391285936||1517||58.02	1305977	1306887	b28620_01	01||17155018||17155751||Aqcoe1G258200.1.v3.1||-1||CDS||809482767||3958||58.02	17155751	17155018	1.100000e-12	59
16.7730	0.8116	a19990_10	10||1336331||1338022||PAC:17830275||-1||CDS||391285940||1519||78.26	1338022	1336331	b28620_01	01||17147127||17148188||Aqcoe1G258100.1.v3.1||-1||CDS||809482757||3956||78.26	17148188	17147127	7.900000e-40	98
4.6778	0.4898	a19990_10	10||1346444||1348442||PAC:17830276||1||CDS||391285942||1520||71.52	1346444	1348442	b28620_01	01||17128319||17130810||Aqcoe1G258000.1.v3.1||-1||CDS||809482751||3955||71.52	17130810	17128319	1.600000e-24	121
1.9005	0.2364	a19990_10	10||1391740||1397473||PAC:17830279||1||CDS||391285948||1523||70.06	1391740	1397473	b28620_01	01||17112944||17124668||Aqcoe1G257800.1.v3.1||1||CDS||809482739||3953||70.06	17112944	17124668	1.100000e-206	171
4.0850	0.1941	a19990_10	10||1398311||1399220||PAC:17830280||-1||CDS||391285950||1524||66.58	1399220	1398311	b28620_01	01||17033469||17034054||Aqcoe1G257200.1.v3.1||1||CDS||809482703||3946||66.58	17033469	17034054	1.200000e-35	205
###  Mean Ks:  4.4548	Mean Kn: 0.2490
#Ks	Kn	a<db_genome_id>_<chr>	chr1||start1||stop1||name1||strand1||type1||db_feature_id1||genome_order1||percent_id1	start1	stop1	b<db_genome_id>_<chr>	chr2||start2||stop2||name2||strand2||type2||db_feature_id2||genome_order2||percent_id2	start2	stop2	eval	block_score	GEVO_link
1.2957	0.1687	a19990_10	10||1419287||1428194||PAC:17830283||1||CDS||391285956||1527||75.41	1419287	1428194	b28620_01	01||16714233||16721970||Aqcoe1G254600.1.v3.1||-1||CDS||809482520||3917||75.41	16721970	16714233	1.000000e-250	50
7.8140	0.2107	a19990_10	10||1443310||1444059||PAC:17830284||-1||CDS||391285958||1528||75.56	1444059	1443310	b28620_01	01||16697211||16698035||Aqcoe1G254200.1.v3.1||-1||CDS||809482475||3912||75.56	16698035	16697211	2.900000e-34	83
12.5721	0.4376	a19990_10	10||1484934||1485982||PAC:17830290||-1||CDS||391285970||1534||75.37	1485982	1484934	b28620_01	01||16609244||16609614||Aqcoe1G253500.1.v3.1||-1||CDS||809482401||3902||75.37	16609614	16609244	2.400000e-23	105
1.3057	0.4000	a19990_10	10||1501102||1505621||PAC:17830293||-1||CDS||391285976||1537||63.8	1505621	1501102	b28620_01	01||16460746||16474534||Aqcoe1G252600.1.v3.1||1||CDS||809482256||3889||63.8	16460746	16474534	3.100000e-88	152
2.3979	0.1033	a19990_10	10||1559707||1561395||PAC:17830295||1||CDS||391285980||1539||74.7	1559707	1561395	b28620_01	01||16438355||16440142||Aqcoe1G252300.1.v3.1||-1||CDS||809482222||3880||74.7	16440142	16438355	3.200000e-128	202
1.1250	0.1021	a19990_10	10||1589005||1593013||PAC:17830297||-1||CDS||391285984||1541||83.07	1593013	1589005	b28620_01	01||16432574||16436229||Aqcoe1G252200.1.v3.1||1||CDS||809482200||3877||83.07	16432574	16436229	1.000000e-250	252
3.5510	0.3242	a19990_10	10||1617819||1621283||PAC:17830300||1||CDS||391285990||1544||75.88	1617819	1621283	b28620_01	01||16407980||16411416||Aqcoe1G252000.1.v3.1||1||CDS||809482183||3875||75.88	16407980	16411416	3.500000e-177	302
1.7543	0.1861	a19990_10	10||1629614||1632889||PAC:17830302||1||CDS||391285994||1546||76.64	1629614	1632889	b28620_01	01||16381025||16384743||Aqcoe1G251800.1.v3.1||-1||CDS||809482156||3872||76.64	16384743	16381025	1.200000e-176	352
11.6866	0.4018	a19990_10	10||1675752||1676398||PAC:17830305||-1||CDS||391286000||1549||68.0	1676398	1675752	b28620_01	01||16285061||16285504||Aqcoe1G250800.1.v3.1||1||CDS||809482043||3858||68.0	16285061	16285504	1.400000e-12	360
1.0454	0.1558	a19990_10	10||1747278||1751905||PAC:17830313||1||CDS||391286016||1557||76.74	1747278	1751905	b28620_01	01||16065130||16074098||Aqcoe1G249500.1.v3.1||1||CDS||809481933||3843||76.74	16065130	16074098	5.500000e-109	407
###  Mean Ks:  23.8620	Mean Kn: 0.4644
#Ks	Kn	a<db_genome_id>_<chr>	chr1||start1||stop1||name1||strand1||type1||db_feature_id1||genome_order1||percent_id1	start1	stop1	b<db_genome_id>_<chr>	chr2||start2||stop2||name2||strand2||type2||db_feature_id2||genome_order2||percent_id2	start2	stop2	eval	block_score	GEVO_link
2.2105	0.3023	a19990_10	10||1562230||1581430||PAC:17830296||-1||CDS||391285982||1540||75.62	1581430	1562230	b28620_04	04||7574459||7588931||Aqcoe4G078600.1.v3.1||1||CDS||809668842||21491||75.62	7574459	7588931	1.000000e-250	50
1.4719	0.1972	a19990_10	10||1606572||1609477||PAC:17830299||-1||CDS||391285988||1543||74.36	1609477	1606572	b28620_04	04||7444236||7444874||Aqcoe4G077800.1.v3.1||1||CDS||809668771||21483||74.36	7444236	7444874	2.800000e-118	100
74.3800	0.7591	a19990_10	10||1617819||1621283||PAC:17830300||1||CDS||391285990||1544||78.82	1617819	1621283	b28620_04	04||7320164||7323509||Aqcoe4G077100.1.v3.1||1||CDS||809668693||21475||78.82	7320164	7323509	8.700000e-206	150
2.8476	0.2051	a19990_10	10||1625051||1626049||PAC:17830301||1||CDS||391285992||1545||69.09	1625051	1626049	b28620_04	04||7284664||7285665||Aqcoe4G077000.1.v3.1||-1||CDS||809668680||21474||69.09	7285665	7284664	8.200000e-105	200
2.3384	0.2221	a19990_10	10||1629614||1632889||PAC:17830302||1||CDS||391285994||1546||74.31	1629614	1632889	b28620_04	04||7279675||7280914||Aqcoe4G076900.1.v3.1||-1||CDS||809668668||21473||74.31	7280914	7279675	2.100000e-157	250
68.8999	1.2781	a19990_10	10||1642651||1657127||PAC:17830304||-1||CDS||391285998||1548||78.64	1657127	1642651	b28620_04	04||7268209||7278378||Aqcoe4G076800.1.v3.1||1||CDS||809668655||21472||78.64	7268209	7278378	1.000000e-250	300
14.8857	0.2866	a19990_10	10||1675752||1676398||PAC:17830305||-1||CDS||391286000||1549||67.12	1676398	1675752	b28620_04	04||7239815||7240285||Aqcoe4G076500.1.v3.1||1||CDS||809668603||21468||67.12	7239815	7240285	5.100000e-15	314
###  Mean Ks:  16.0398	Mean Kn: 0.5726
#Ks	Kn	a<db_genome_id>_<chr>	chr1||start1||stop1||name1||strand1||type1||db_feature_id1||genome_order1||percent_id1	start1	stop1	b<db_genome_id>_<chr>	chr2||start2||stop2||name2||strand2||type2||db_feature_id2||genome_order2||percent_id2	start2	stop2	eval	block_score	GEVO_link
1.5636	0.2870	a19990_10	10||1689301||1693052||PAC:17830307||-1||CDS||391286004||1551||70.48	1693052	1689301	b28620_01	01||15904677||15908106||Aqcoe1G247800.1.v3.1||-1||CDS||809481799||3818||70.48	15908106	15904677	2.100000e-229	50
60.7283	1.2506	a19990_10	10||1705258||1719222||PAC:17830309||-1||CDS||391286008||1553||72.09	1719222	1705258	b28620_01	01||15825145||15826392||Aqcoe1G247300.1.v3.1||1||CDS||809481771||3813||72.09	15825145	15826392	6.200000e-64	100
1.2995	0.1013	a19990_10	10||1782387||1786317||PAC:17830317||1||CDS||391286024||1561||78.19	1782387	1786317	b28620_01	01||15678014||15684167||Aqcoe1G246200.1.v3.1||-1||CDS||809481691||3798||78.19	15684167	15678014	6.200000e-117	147
2.9037	3.3366	a19990_10	10||1786736||1790924||PAC:17830318||1||CDS||391286026||1562||73.98	1786736	1790924	b28620_01	01||15671018||15671398||Aqcoe1G246100.1.v3.1||-1||CDS||809481681||3796||73.98	15671398	15671018	2.500000e-35	181
4.9168	0.1516	a19990_10	10||1792148||1793758||PAC:17830319||-1||CDS||391286028||1563||81.08	1793758	1792148	b28620_01	01||15657600||15660735||Aqcoe1G245900.1.v3.1||1||CDS||809481669||3794||81.08	15657600	15660735	2.600000e-79	231
2.8200	0.3124	a19990_10	10||1805314||1807777||PAC:17830320||-1||CDS||391286030||1564||68.62	1807777	1805314	b28620_01	01||15642212||15643969||Aqcoe1G245800.1.v3.1||1||CDS||809481659||3792||68.62	15642212	15643969	2.000000e-115	281
2.6074	0.1347	a19990_10	10||1814233||1815758||PAC:17830321||-1||CDS||391286032||1565||78.49	1815758	1814233	b28620_01	01||15605892||15607425||Aqcoe1G245600.1.v3.1||1||CDS||809481627||3785||78.49	15605892	15607425	5.900000e-130	331
61.2122	1.1443	a19990_10	10||1822736||1826872||PAC:17830322||1||CDS||391286034||1566||68.54	1822736	1826872	b28620_01	01||15540135||15540983||Aqcoe1G244700.1.v3.1||1||CDS||809481530||3766||68.54	15540135	15540983	5.200000e-22	349
67.9629	0.5780	a19990_10	10||1838207||1840711||PAC:17830323||1||CDS||391286036||1567||68.41	1838207	1840711	b28620_01	01||15463329||15465256||Aqcoe1G243600.1.v3.1||1||CDS||809481450||3749||68.41	15463329	15465256	1.200000e-141	396
1.8551	0.1981	a19990_10	10||1869067||1872340||PAC:17830327||-1||CDS||391286044||1571||73.52	1872340	1869067	b28620_01	01||15430393||15433640||Aqcoe1G243500.1.v3.1||1||CDS||809481444||3748||73.52	15430393	15433640	3.200000e-191	446
1.1237	0.2062	a19990_10	10||1875979||1880003||PAC:17830328||1||CDS||391286046||1572||78.69	1875979	1880003	b28620_01	01||15425278||15428102||Aqcoe1G243400.1.v3.1||-1||CDS||809481438||3747||78.69	15428102	15425278	7.600000e-151	496
1.2084	0.0978	a19990_10	10||1882608||1940913||PAC:17830329||1||CDS||391286048||1573||78.83	1882608	1940913	b28620_01	01||15354548||15363668||Aqcoe1G242800.1.v3.1||-1||CDS||809481392||3738||78.83	15363668	15354548	1.000000e-250	546
2.1668	0.4511	a19990_10	10||1993520||2008822||PAC:17830333||-1||CDS||391286056||1577||66.99	2008822	1993520	b28620_01	01||15319537||15325005||Aqcoe1G242400.1.v3.1||1||CDS||809481370||3734||66.99	15319537	15325005	2.200000e-117	596
2.2503	0.4977	a19990_10	10||2087171||2091080||PAC:17830336||1||CDS||391286062||1580||61.0	2087171	2091080	b28620_01	01||15153320||15159860||Aqcoe1G240700.1.v3.1||-1||CDS||809481256||3713||61.0	15159860	15153320	1.100000e-137	640
69.7548	0.7798	a19990_10	10||2092386||2094082||PAC:17830337||-1||CDS||391286064||1581||70.83	2094082	2092386	b28620_01	01||15138913||15140653||Aqcoe1G240500.1.v3.1||1||CDS||809481244||3711||70.83	15138913	15140653	7.700000e-06	645
0.9673	0.2401	a19990_10	10||2105797||2110717||PAC:17830338||1||CDS||391286066||1582||74.24	2105797	2110717	b28620_01	01||15070440||15072782||Aqcoe1G240100.1.v3.1||-1||CDS||809481222||3707||74.24	15072782	15070440	1.100000e-151	695
1.5210	0.3619	a19990_10	10||2112286||2113434||PAC:17830339||-1||CDS||391286068||1583||73.81	2113434	2112286	b28620_01	01||15065205||15066392||Aqcoe1G240000.1.v3.1||1||CDS||809481216||3706||73.81	15065205	15066392	2.500000e-47	741
1.8549	0.1773	a19990_10	10||2337706||2342096||PAC:17830344||-1||CDS||391286078||1588||71.29	2342096	2337706	b28620_01	01||15028870||15031091||Aqcoe1G239600.1.v3.1||1||CDS||809481194||3702||71.29	15028870	15031091	4.900000e-131	791
###  Mean Ks:  4.3380	Mean Kn: 0.3307
#Ks	Kn	a<db_genome_id>_<chr>	chr1||start1||stop1||name1||strand1||type1||db_feature_id1||genome_order1||percent_id1	start1	stop1	b<db_genome_id>_<chr>	chr2||start2||stop2||name2||strand2||type2||db_feature_id2||genome_order2||percent_id2	start2	stop2	eval	block_score	GEVO_link
3.2740	0.4852	a19990_10	10||2087171||2091080||PAC:17830336||1||CDS||391286062||1580||61.92	2087171	2091080	b28620_04	04||5506701||5511074||Aqcoe4G061200.1.v3.1||-1||CDS||809667030||21264||61.92	5511074	5506701	1.300000e-57	50
2.5432	0.1968	a19990_10	10||2121148||2127806||PAC:17830340||1||CDS||391286070||1584||74.82	2121148	2127806	b28620_04	04||5380822||5385813||Aqcoe4G059900.1.v3.1||-1||CDS||809666917||21250||74.82	5385813	5380822	1.400000e-121	97
1.6469	0.1132	a19990_10	10||2130340||2132096||PAC:17830341||-1||CDS||391286072||1585||77.35	2132096	2130340	b28620_04	04||5376531||5378790||Aqcoe4G059800.1.v3.1||1||CDS||809666908||21249||77.35	5376531	5378790	9.100000e-114	147
1.8932	0.2419	a19990_10	10||2133478||2135442||PAC:17830342||-1||CDS||391286074||1586||68.03	2135442	2133478	b28620_04	04||5351983||5353557||Aqcoe4G059600.1.v3.1||1||CDS||809666891||21247||68.03	5351983	5353557	1.200000e-206	197
1.4242	0.0617	a19990_10	10||2369677||2374072||PAC:17830347||1||CDS||391286084||1591||80.98	2369677	2374072	b28620_04	04||5194859||5197882||Aqcoe4G058500.1.v3.1||-1||CDS||809666741||21231||80.98	5197882	5194859	4.900000e-248	244
17.6179	1.1031	a19990_10	10||2377842||2409593||PAC:17830348||1||CDS||391286086||1592||71.02	2377842	2409593	b28620_04	04||5192526||5194469||Aqcoe4G058400.1.v3.1||-1||CDS||809666727||21230||71.02	5194469	5192526	7.200000e-186	294
4.5411	0.1835	a19990_10	10||2441986||2445172||PAC:17830351||1||CDS||391286092||1595||76.52	2441986	2445172	b28620_04	04||5041165||5044483||Aqcoe4G057100.1.v3.1||-1||CDS||809666547||21214||76.52	5044483	5041165	5.300000e-174	341
1.7635	0.2605	a19990_10	10||2451397||2455731||PAC:17830353||-1||CDS||391286096||1597||69.61	2455731	2451397	b28620_04	04||5036386||5038893||Aqcoe4G056900.1.v3.1||1||CDS||809666521||21212||69.61	5036386	5038893	3.900000e-168	391
###  Mean Ks:  3.9678	Mean Kn: 0.2335
#Ks	Kn	a<db_genome_id>_<chr>	chr1||start1||stop1||name1||strand1||type1||db_feature_id1||genome_order1||percent_id1	start1	stop1	b<db_genome_id>_<chr>	chr2||start2||stop2||name2||strand2||type2||db_feature_id2||genome_order2||percent_id2	start2	stop2	eval	block_score	GEVO_link
1.7565	0.1441	a19990_10	10||2345176||2351019||PAC:17830345||1||CDS||391286080||1589||72.97	2345176	2351019	b28620_01	01||20183697||20184012||Aqcoe1G282900.1.v3.1||1||CDS||809488177||4325||72.97	20183697	20184012	1.600000e-38	37
1.7299	0.0763	a19990_10	10||2354364||2363974||PAC:17830346||1||CDS||391286082||1590||78.17	2354364	2363974	b28620_01	01||20197847||20203293||Aqcoe1G283000.1.v3.1||1||CDS||809488181||4326||78.17	20197847	20203293	1.000000e-250	87
3.5822	0.0772	a19990_10	10||2369677||2374072||PAC:17830347||1||CDS||391286084||1591||77.5	2369677	2374072	b28620_01	01||20241825||20245783||Aqcoe1G283200.1.v3.1||1||CDS||809488193||4329||77.5	20241825	20245783	4.200000e-220	137
13.0202	0.9351	a19990_10	10||2377842||2409593||PAC:17830348||1||CDS||391286086||1592||65.79	2377842	2409593	b28620_01	01||20247487||20251926||Aqcoe1G283300.1.v3.1||1||CDS||809488197||4330||65.79	20247487	20251926	6.000000e-134	187
1.7671	0.1575	a19990_10	10||2431577||2432883||PAC:17830350||-1||CDS||391286090||1594||71.45	2432883	2431577	b28620_01	01||20294387||20295687||Aqcoe1G283800.1.v3.1||-1||CDS||809488225||4335||71.45	20295687	20294387	4.400000e-159	237
7.7498	0.0583	a19990_10	10||2446149||2449011||PAC:17830352||1||CDS||391286094||1596||79.73	2446149	2449011	b28620_01	01||20296619||20298636||Aqcoe1G283900.1.v3.1||1||CDS||809488231||4337||79.73	20296619	20298636	2.900000e-97	287
1.7802	0.2423	a19990_10	10||2451397||2455731||PAC:17830353||-1||CDS||391286096||1597||69.95	2455731	2451397	b28620_01	01||20300067||20302842||Aqcoe1G284000.1.v3.1||-1||CDS||809488241||4338||69.95	20302842	20300067	1.300000e-179	337
1.8027	0.1682	a19990_10	10||2459324||2460321||PAC:17830354||1||CDS||391286098||1598||74.16	2459324	2460321	b28620_01	01||20594588||20595729||Aqcoe1G285000.1.v3.1||1||CDS||809488308||4351||74.16	20594588	20595729	2.900000e-49	382
2.5216	0.2428	a19990_10	10||2509984||2512161||PAC:17830359||-1||CDS||391286108||1603||66.92	2512161	2509984	b28620_01	01||20692743||20695022||Aqcoe1G285700.1.v3.1||-1||CDS||809488354||4359||66.92	20695022	20692743	9.000000e-162	432
###  Mean Ks:  9.8000	Mean Kn: 0.4226
#Ks	Kn	a<db_genome_id>_<chr>	chr1||start1||stop1||name1||strand1||type1||db_feature_id1||genome_order1||percent_id1	start1	stop1	b<db_genome_id>_<chr>	chr2||start2||stop2||name2||strand2||type2||db_feature_id2||genome_order2||percent_id2	start2	stop2	eval	block_score	GEVO_link
66.3022	0.7020	a19990_10	10||2463271||2471773||PAC:17830355||-1||CDS||391286100||1599||73.16	2471773	2463271	b28620_01	01||14169726||14170965||Aqcoe1G229500.1.v3.1||-1||CDS||809480146||3546||73.16	14170965	14169726	4.100000e-140	50
3.3089	0.3958	a19990_10	10||2545291||2546883||PAC:17830363||1||CDS||391286116||1607||62.44	2545291	2546883	b28620_01	01||14161830||14163476||Aqcoe1G229300.1.v3.1||-1||CDS||809480129||3544||62.44	14163476	14161830	1.900000e-92	100
2.0012	0.1047	a19990_10	10||2549343||2549744||PAC:17830364||-1||CDS||391286118||1608||76.89	2549744	2549343	b28620_01	01||14045795||14046205||Aqcoe1G228800.1.v3.1||1||CDS||809480078||3537||76.89	14045795	14046205	1.500000e-94	150
1.9150	0.0743	a19990_10	10||2568401||2571848||PAC:17830367||1||CDS||391286124||1611||78.93	2568401	2571848	b28620_01	01||13959696||13964345||Aqcoe1G228000.1.v3.1||1||CDS||809479990||3525||78.93	13959696	13964345	2.300000e-208	197
1.6884	0.2300	a19990_10	10||2577241||2577870||PAC:17830369||-1||CDS||391286128||1613||74.11	2577870	2577241	b28620_01	01||13926359||13926826||Aqcoe1G227500.1.v3.1||1||CDS||809479939||3518||74.11	13926359	13926826	3.700000e-52	247
6.1231	0.7868	a19990_10	10||2584702||2596657||PAC:17830370||-1||CDS||391286130||1614||71.68	2596657	2584702	b28620_01	01||13821375||13828157||Aqcoe1G226200.1.v3.1||1||CDS||809479821||3500||71.68	13821375	13828157	4.800000e-105	294
1.6012	0.1586	a19990_10	10||2619276||2619803||PAC:17830371||1||CDS||391286132||1615||76.19	2619276	2619803	b28620_01	01||13779339||13779857||Aqcoe1G225500.1.v3.1||-1||CDS||809479739||3490||76.19	13779857	13779339	1.900000e-48	341
9.6687	0.6876	a19990_10	10||2636699||2646850||PAC:17830373||-1||CDS||391286136||1617||73.12	2646850	2636699	b28620_01	01||13770624||13774880||Aqcoe1G225400.1.v3.1||1||CDS||809479730||3489||73.12	13770624	13774880	2.600000e-46	386
10.2099	1.4204	a19990_10	10||2652801||2660280||PAC:17830374||1||CDS||391286138||1618||72.25	2652801	2660280	b28620_01	01||13736745||13737695||Aqcoe1G225100.1.v3.1||-1||CDS||809479701||3486||72.25	13737695	13736745	9.500000e-39	424
1.7565	0.4316	a19990_10	10||2720041||2723186||PAC:17830378||1||CDS||391286146||1622||61.5	2720041	2723186	b28620_01	01||13644668||13646810||Aqcoe1G224200.1.v3.1||-1||CDS||809479588||3475||61.5	13646810	13644668	2.700000e-70	471
2.6825	0.7095	a19990_10	10||2725731||2732279||PAC:17830379||-1||CDS||391286148||1623||80.24	2732279	2725731	b28620_01	01||13638439||13640437||Aqcoe1G224100.1.v3.1||1||CDS||809479577||3474||80.24	13638439	13640437	1.400000e-61	521
2.5481	0.3794	a19990_10	10||2784201||2784920||PAC:17830382||-1||CDS||391286154||1626||63.07	2784920	2784201	b28620_01	01||13593461||13594195||Aqcoe1G223300.1.v3.1||1||CDS||809479489||3466||63.07	13593461	13594195	1.400000e-28	548
34.0239	0.3566	a19990_10	10||2790462||2792177||PAC:17830383||1||CDS||391286156||1627||77.27	2790462	2792177	b28620_01	01||13488389||13489807||Aqcoe1G222400.1.v3.1||1||CDS||809479364||3453||77.27	13488389	13489807	8.700000e-122	595
2.3640	0.2365	a19990_10	10||2817965||2820271||PAC:17830385||1||CDS||391286160||1629||68.83	2817965	2820271	b28620_01	01||13464583||13467274||Aqcoe1G222100.1.v3.1||-1||CDS||809479329||3450||68.83	13467274	13464583	1.100000e-167	645
2.4257	0.3091	a19990_10	10||2839917||2855651||PAC:17830386||1||CDS||391286162||1630||70.41	2839917	2855651	b28620_01	01||13453903||13459297||Aqcoe1G222000.2.v3.1||-1||CDS||809479294||3445||70.41	13459297	13453903	1.500000e-125	695
1.3942	0.0761	a19990_10	10||2862080||2866619||PAC:17830388||1||CDS||391286166||1632||78.29	2862080	2866619	b28620_01	01||13444372||13449335||Aqcoe1G221900.1.v3.1||-1||CDS||809479276||3444||78.29	13449335	13444372	1.000000e-250	745
1.0810	0.2014	a19990_10	10||2867315||2877937||PAC:17830389||-1||CDS||391286168||1633||74.4	2877937	2867315	b28620_01	01||13437557||13443368||Aqcoe1G221800.1.v3.1||1||CDS||809479246||3441||74.4	13437557	13443368	1.000000e-250	795
1.0636	0.0593	a19990_10	10||2888793||2893108||PAC:17830390||1||CDS||391286170||1634||82.06	2888793	2893108	b28620_01	01||13414265||13419690||Aqcoe1G221700.1.v3.1||-1||CDS||809479233||3440||82.06	13419690	13414265	1.000000e-250	845
3.6790	0.4858	a19990_10	10||2908713||2910288||PAC:17830392||1||CDS||391286174||1636||71.25	2908713	2910288	b28620_01	01||13403280||13405233||Aqcoe1G221400.1.v3.1||-1||CDS||809479173||3434||71.25	13405233	13403280	1.900000e-63	895
2.1811	0.0335	a19990_10	10||2923215||2925221||PAC:17830394||1||CDS||391286178||1638||81.53	2923215	2925221	b28620_01	01||13325996||13328319||Aqcoe1G220600.1.v3.1||1||CDS||809479056||3424||81.53	13325996	13328319	4.600000e-148	945
1.3769	0.4518	a19990_10	10||2926428||2933085||PAC:17830395||-1||CDS||391286180||1639||68.44	2933085	2926428	b28620_01	01||13317145||13319033||Aqcoe1G220400.1.v3.1||1||CDS||809479022||3422||68.44	13317145	13319033	7.000000e-30	974
2.3224	0.5353	a19990_10	10||3000367||3000979||PAC:17830400||1||CDS||391286190||1644||63.61	3000367	3000979	b28620_01	01||13296377||13297665||Aqcoe1G220000.1.v3.1||-1||CDS||809478944||3413||63.61	13297665	13296377	3.900000e-33	1006
6.0122	0.2554	a19990_10	10||3008946||3010008||PAC:17830401||1||CDS||391286192||1645||73.2	3008946	3010008	b28620_01	01||13282835||13284014||Aqcoe1G219900.1.v3.1||-1||CDS||809478923||3411||73.2	13284014	13282835	5.100000e-58	1056
2.3693	0.1727	a19990_10	10||3017057||3042201||PAC:17830402||-1||CDS||391286194||1646||77.05	3042201	3017057	b28620_01	01||13275770||13276922||Aqcoe1G219700.1.v3.1||1||CDS||809478899||3409||77.05	13275770	13276922	1.300000e-85	1106
0.9977	0.1202	a19990_10	10||3054528||3064602||PAC:17830404||-1||CDS||391286198||1648||81.34	3064602	3054528	b28620_01	01||13267508||13274542||Aqcoe1G219600.1.v3.1||1||CDS||809478889||3408||81.34	13267508	13274542	1.000000e-250	1156
1.9656	0.1005	a19990_10	10||3128150||3133523||PAC:17830408||-1||CDS||391286206||1652||76.39	3133523	3128150	b28620_01	01||13154818||13160829||Aqcoe1G218300.1.v3.1||1||CDS||809478675||3387||76.39	13154818	13160829	1.700000e-155	1200
2.8787	0.4355	a19990_10	10||3219089||3219676||PAC:17830413||1||CDS||391286216||1657||67.0	3219089	3219676	b28620_01	01||12979639||12980820||Aqcoe1G216400.1.v3.1||-1||CDS||809478443||3366||67.0	12980820	12979639	5.200000e-53	1244
54.8348	0.6208	a19990_10	10||3250514||3251387||PAC:17830416||1||CDS||391286222||1660||81.72	3250514	3251387	b28620_01	01||12959218||12962787||Aqcoe1G215900.1.v3.1||-1||CDS||809478391||3361||81.72	12962787	12959218	6.700000e-47	1290
1.6481	0.2268	a19990_10	10||3253728||3259640||PAC:17830417||-1||CDS||391286224||1661||76.74	3259640	3253728	b28620_01	01||12953288||12957684||Aqcoe1G215800.1.v3.1||1||CDS||809478380||3360||76.74	12953288	12957684	1.000000e-250	1340
9.7132	1.4541	a19990_10	10||3261100||3262131||PAC:17830419||1||CDS||391286228||1663||60.48	3261100	3262131	b28620_01	01||12881504||12882361||Aqcoe1G214900.1.v3.1||1||CDS||809478275||3350||60.48	12881504	12882361	5.500000e-12	1351
56.2171	0.2388	a19990_10	10||3271408||3273129||PAC:17830420||1||CDS||391286230||1664||68.65	3271408	3273129	b28620_01	01||12877202||12880021||Aqcoe1G214800.1.v3.1||-1||CDS||809478265||3349||68.65	12880021	12877202	7.500000e-116	1401
15.2463	1.0723	a19990_10	10||3278498||3280729||PAC:17830421||-1||CDS||391286232||1665||67.03	3280729	3278498	b28620_01	01||12858563||12862312||Aqcoe1G214300.2.v3.1||1||CDS||809478202||3343||67.03	12858563	12862312	6.700000e-81	1451
###  Mean Ks:  22.0328	Mean Kn: 0.5219
#Ks	Kn	a<db_genome_id>_<chr>	chr1||start1||stop1||name1||strand1||type1||db_feature_id1||genome_order1||percent_id1	start1	stop1	b<db_genome_id>_<chr>	chr2||start2||stop2||name2||strand2||type2||db_feature_id2||genome_order2||percent_id2	start2	stop2	eval	block_score	GEVO_link
3.6771	0.8207	a19990_10	10||2584702||2596657||PAC:17830370||-1||CDS||391286130||1614||69.67	2596657	2584702	b28620_04	04||3889857||3901744||Aqcoe4G044200.1.v3.1||1||CDS||809664948||21049||69.67	3889857	3901744	2.600000e-140	50
4.4343	0.4130	a19990_10	10||2619276||2619803||PAC:17830371||1||CDS||391286132||1615||76.32	2619276	2619803	b28620_04	04||3824897||3825391||Aqcoe4G043800.1.v3.1||-1||CDS||809664913||21044||76.32	3825391	3824897	5.700000e-48	97
79.0314	0.5281	a19990_10	10||2636699||2646850||PAC:17830373||-1||CDS||391286136||1617||71.58	2646850	2636699	b28620_04	04||3819562||3823055||Aqcoe4G043700.1.v3.1||1||CDS||809664904||21043||71.58	3819562	3823055	2.100000e-44	140
62.7109	1.2494	a19990_10	10||2679543||2706936||PAC:17830375||1||CDS||391286140||1619||77.22	2679543	2706936	b28620_04	04||3740406||3751493||Aqcoe4G042700.1.v3.1||1||CDS||809664782||21031||77.22	3740406	3751493	2.000000e-79	187
1.8118	0.2297	a19990_10	10||2714941||2717530||PAC:17830377||1||CDS||391286144||1621||69.49	2714941	2717530	b28620_04	04||3710396||3713232||Aqcoe4G042400.1.v3.1||-1||CDS||809664759||21025||69.49	3713232	3710396	4.000000e-125	237
1.3281	0.1521	a19990_10	10||2744332||2746235||PAC:17830380||-1||CDS||391286150||1624||74.56	2746235	2744332	b28620_04	04||3576965||3580630||Aqcoe4G040700.1.v3.1||1||CDS||809664626||21006||74.56	3576965	3580630	3.100000e-160	284
1.2357	0.2603	a19990_10	10||2776099||2782882||PAC:17830381||1||CDS||391286152||1625||74.3	2776099	2782882	b28620_04	04||3558458||3561820||Aqcoe4G040500.1.v3.1||-1||CDS||809664605||21003||74.3	3561820	3558458	6.800000e-224	334
###  Mean Ks:  10.0773	Mean Kn: 0.2047
#Ks	Kn	a<db_genome_id>_<chr>	chr1||start1||stop1||name1||strand1||type1||db_feature_id1||genome_order1||percent_id1	start1	stop1	b<db_genome_id>_<chr>	chr2||start2||stop2||name2||strand2||type2||db_feature_id2||genome_order2||percent_id2	start2	stop2	eval	block_score	GEVO_link
1.4072	0.2798	a19990_10	10||3096207||3103623||PAC:17830405||-1||CDS||391286200||1649||68.42	3103623	3096207	b28620_01	01||13004551||13008351||Aqcoe1G216700.1.v3.1||-1||CDS||809478472||3369||68.42	13008351	13004551	8.600000e-147	50
44.2155	0.3819	a19990_10	10||3114236||3118051||PAC:17830407||-1||CDS||391286204||1651||64.67	3118051	3114236	b28620_01	01||13011325||13012671||Aqcoe1G216800.1.v3.1||-1||CDS||809478489||3371||64.67	13012671	13011325	1.000000e-35	85
1.9656	0.1005	a19990_10	10||3128150||3133523||PAC:17830408||-1||CDS||391286206||1652||76.39	3133523	3128150	b28620_01	01||13154818||13160829||Aqcoe1G218300.1.v3.1||1||CDS||809478675||3387||76.39	13154818	13160829	1.700000e-155	1200
0.9195	0.1124	a19990_10	10||3139314||3149668||PAC:17830409||1||CDS||391286208||1653||80.76	3139314	3149668	b28620_01	01||13211764||13215120||Aqcoe1G219000.1.v3.1||1||CDS||809478800||3400||80.76	13211764	13215120	8.400000e-95	179
1.8785	0.1490	a19990_10	10||3210801||3212792||PAC:17830412||-1||CDS||391286214||1656||72.93	3212792	3210801	b28620_01	01||13251542||13253780||Aqcoe1G219400.1.v3.1||-1||CDS||809478864||3406||72.93	13253780	13251542	1.000000e-250	229
###  Mean Ks:  19.9143	Mean Kn: 0.3408
#Ks	Kn	a<db_genome_id>_<chr>	chr1||start1||stop1||name1||strand1||type1||db_feature_id1||genome_order1||percent_id1	start1	stop1	b<db_genome_id>_<chr>	chr2||start2||stop2||name2||strand2||type2||db_feature_id2||genome_order2||percent_id2	start2	stop2	eval	block_score	GEVO_link
1.8197	0.1296	a19990_10	10||3105995||3112850||PAC:17830406||1||CDS||391286202||1650||80.9	3105995	3112850	b28620_04	04||2475487||2478636||Aqcoe4G028600.1.v3.1||1||CDS||809661677||20854||80.9	2475487	2478636	1.000000e-250	50
1.9707	0.2706	a19990_10	10||3230828||3232568||PAC:17830415||-1||CDS||391286220||1659||69.21	3232568	3230828	b28620_04	04||2356019||2357476||Aqcoe4G027300.1.v3.1||1||CDS||809661545||20837||69.21	2356019	2357476	1.800000e-108	97
53.4020	0.6672	a19990_10	10||3250514||3251387||PAC:17830416||1||CDS||391286222||1660||72.1	3250514	3251387	b28620_04	04||2339743||2342670||Aqcoe4G027100.1.v3.1||-1||CDS||809661525||20835||72.1	2342670	2339743	1.000000e-39	136
57.2660	0.2007	a19990_10	10||3271408||3273129||PAC:17830420||1||CDS||391286230||1664||73.18	3271408	3273129	b28620_04	04||2322342||2324350||Aqcoe4G026800.1.v3.1||-1||CDS||809661493||20832||73.18	2324350	2322342	1.400000e-145	186
1.8004	0.3588	a19990_10	10||3278498||3280729||PAC:17830421||-1||CDS||391286232||1665||69.11	3280729	3278498	b28620_04	04||2319207||2320684||Aqcoe4G026700.1.v3.1||1||CDS||809661486||20831||69.11	2319207	2320684	1.000000e-84	236
3.2269	0.4178	a19990_10	10||3340313||3390494||PAC:17830425||1||CDS||391286240||1669||66.81	3340313	3390494	b28620_04	04||2295615||2315889||Aqcoe4G026600.1.v3.1||1||CDS||809661453||20826||66.81	2295615	2315889	1.000000e-250	286
###  Mean Ks:  6.1692	Mean Kn: 0.3180
#Ks	Kn	a<db_genome_id>_<chr>	chr1||start1||stop1||name1||strand1||type1||db_feature_id1||genome_order1||percent_id1	start1	stop1	b<db_genome_id>_<chr>	chr2||start2||stop2||name2||strand2||type2||db_feature_id2||genome_order2||percent_id2	start2	stop2	eval	block_score	GEVO_link
64.2966	1.0459	a19990_10	10||3662166||3682329||PAC:17830440||1||CDS||391286270||1684||80.58	3662166	3682329	b28620_01	01||12634194||12639827||Aqcoe1G211500.1.v3.1||-1||CDS||809477785||3302||80.58	12639827	12634194	8.100000e-216	50
2.2567	0.1513	a19990_10	10||3684627||3685673||PAC:17830441||1||CDS||391286272||1685||72.09	3684627	3685673	b28620_01	01||12613258||12614320||Aqcoe1G211100.1.v3.1||-1||CDS||809477735||3298||72.09	12614320	12613258	4.800000e-143	100
2.4532	0.2337	a19990_10	10||3690473||3693480||PAC:17830442||1||CDS||391286274||1686||68.03	3690473	3693480	b28620_01	01||12598327||12601875||Aqcoe1G211000.1.v3.1||-1||CDS||809477719||3297||68.03	12601875	12598327	5.800000e-79	150
1.7423	0.1559	a19990_10	10||3697861||3713226||PAC:17830443||1||CDS||391286276||1687||77.03	3697861	3713226	b28620_01	01||12500362||12512054||Aqcoe1G210100.1.v3.1||-1||CDS||809474641||3277||77.03	12512054	12500362	1.000000e-250	197
1.9249	0.2141	a19990_10	10||3730930||3738385||PAC:17830445||1||CDS||391286280||1689||75.4	3730930	3738385	b28620_01	01||12482287||12487444||Aqcoe1G209900.1.v3.1||-1||CDS||809474633||3274||75.4	12487444	12482287	7.700000e-126	247
3.4250	0.3914	a19990_10	10||3793319||3809170||PAC:17830449||-1||CDS||391286288||1693||73.94	3809170	3793319	b28620_01	01||12479490||12481643||Aqcoe1G209800.1.v3.1||1||CDS||809474629||3272||73.94	12479490	12481643	5.800000e-222	297
1.0950	0.1827	a19990_10	10||3961288||3963564||PAC:17830457||1||CDS||391286304||1701||77.33	3961288	3963564	b28620_01	01||12419698||12423675||Aqcoe1G208800.1.v3.1||-1||CDS||809474593||3258||77.33	12423675	12419698	1.100000e-159	344
1.6577	0.1226	a19990_10	10||4024451||4028962||PAC:17830462||-1||CDS||391286314||1706||79.67	4028962	4024451	b28620_01	01||12371944||12375494||Aqcoe1G208100.1.v3.1||1||CDS||809474573||3251||79.67	12371944	12375494	1.100000e-112	394
1.5121	0.1059	a19990_10	10||4376121||4377114||PAC:17830481||1||CDS||391286352||1725||72.95	4376121	4377114	b28620_01	01||12368971||12370407||Aqcoe1G208000.1.v3.1||-1||CDS||809474570||3250||72.95	12370407	12368971	2.100000e-121	441
4.6043	0.2032	a19990_10	10||4613525||4614304||PAC:17830492||-1||CDS||391286374||1736||69.39	4614304	4613525	b28620_01	01||12353312||12354527||Aqcoe1G207600.1.v3.1||1||CDS||809474557||3245||69.39	12353312	12354527	5.000000e-70	488
1.9824	0.0603	a19990_10	10||4633754||4636653||PAC:17830495||-1||CDS||391286380||1739||82.09	4636653	4633754	b28620_01	01||12265725||12267274||Aqcoe1G206200.1.v3.1||1||CDS||809474503||3224||82.09	12265725	12267274	2.300000e-118	532
1.2793	0.3140	a19990_10	10||4638773||4653484||PAC:17830496||-1||CDS||391286382||1740||74.54	4653484	4638773	b28620_01	01||12256648||12264818||Aqcoe1G206100.1.v3.1||1||CDS||809474500||3223||74.54	12256648	12264818	4.100000e-188	582
1.3811	0.1768	a19990_10	10||4660592||4669336||PAC:17830497||1||CDS||391286384||1741||83.71	4660592	4669336	b28620_01	01||12242391||12249063||Aqcoe1G206000.1.v3.1||-1||CDS||809474497||3222||83.71	12249063	12242391	1.700000e-218	632
15.4717	1.0982	a19990_10	10||4672999||4682365||PAC:17830498||-1||CDS||391286386||1742||67.66	4682365	4672999	b28620_01	01||12236724||12239202||Aqcoe1G205900.1.v3.1||1||CDS||809474494||3221||67.66	12236724	12239202	1.600000e-236	682
1.3141	0.2852	a19990_10	10||4692251||4700305||PAC:17830499||1||CDS||391286388||1743||73.78	4692251	4700305	b28620_01	01||12152862||12157801||Aqcoe1G204700.1.v3.1||-1||CDS||809474450||3203||73.78	12157801	12152862	3.400000e-214	729
2.0265	0.4650	a19990_10	10||4706210||4762294||PAC:17830500||-1||CDS||391286390||1744||72.71	4762294	4706210	b28620_01	01||12133197||12146129||Aqcoe1G204400.1.v3.1||1||CDS||809474419||3189||72.71	12133197	12146129	1.000000e-250	776
1.3287	0.3131	a19990_10	10||4782784||4783952||PAC:17830502||-1||CDS||391286394||1746||72.5	4783952	4782784	b28620_01	01||12089342||12094424||Aqcoe1G203900.1.v3.1||1||CDS||809474387||3182||72.5	12089342	12094424	1.700000e-64	826
1.2942	0.2041	a19990_10	10||4786396||4806676||PAC:17830503||-1||CDS||391286396||1747||78.98	4806676	4786396	b28620_01	01||12061563||12068911||Aqcoe1G203500.1.v3.1||1||CDS||809474348||3173||78.98	12061563	12068911	1.000000e-250	876
###  Mean Ks:  2.4643	Mean Kn: 0.2895
#Ks	Kn	a<db_genome_id>_<chr>	chr1||start1||stop1||name1||strand1||type1||db_feature_id1||genome_order1||percent_id1	start1	stop1	b<db_genome_id>_<chr>	chr2||start2||stop2||name2||strand2||type2||db_feature_id2||genome_order2||percent_id2	start2	stop2	eval	block_score	GEVO_link
1.5457	0.2014	a19990_10	10||3662166||3682329||PAC:17830440||1||CDS||391286270||1684||71.1	3662166	3682329	b28620_04	04||2111638||2113947||Aqcoe4G024400.1.v3.1||-1||CDS||809661264||20803||71.1	2113947	2111638	1.000000e-250	50
1.7603	0.2013	a19990_10	10||3730930||3738385||PAC:17830445||1||CDS||391286280||1689||72.16	3730930	3738385	b28620_04	04||1999023||2005998||Aqcoe4G024000.1.v3.1||-1||CDS||809661107||20783||72.16	2005998	1999023	3.500000e-131	97
1.1509	0.1074	a19990_10	10||3883840||3911610||PAC:17830454||1||CDS||391286298||1698||82.08	3883840	3911610	b28620_04	04||1944744||1951566||Aqcoe4G023400.1.v3.1||-1||CDS||809660995||20771||82.08	1951566	1944744	1.000000e-250	144
1.4321	0.1902	a19990_10	10||3937807||3951387||PAC:17830456||-1||CDS||391286302||1700||75.23	3951387	3937807	b28620_04	04||1887462||1893506||Aqcoe4G022400.1.v3.1||1||CDS||809660830||20756||75.23	1887462	1893506	1.000000e-250	191
0.9980	0.1743	a19990_10	10||3961288||3963564||PAC:17830457||1||CDS||391286304||1701||78.44	3961288	3963564	b28620_04	04||1825322||1825640||Aqcoe4G021700.1.v3.1||-1||CDS||809660735||20743||78.44	1825640	1825322	1.100000e-35	223
2.9974	0.2167	a19990_10	10||3966988||3973071||PAC:17830458||1||CDS||391286306||1702||70.68	3966988	3973071	b28620_04	04||1786745||1788046||Aqcoe4G021100.1.v3.1||-1||CDS||809660615||20737||70.68	1788046	1786745	7.100000e-141	273
4.0222	0.4348	a19990_10	10||4018702||4023417||PAC:17830461||1||CDS||391286312||1705||70.02	4018702	4023417	b28620_04	04||1722834||1726447||Aqcoe4G020000.1.v3.1||1||CDS||809660462||20723||70.02	1722834	1726447	2.500000e-73	320
7.5747	1.0704	a19990_10	10||4143873||4165584||PAC:17830469||-1||CDS||391286328||1713||70.11	4165584	4143873	b28620_04	04||1584586||1585975||Aqcoe4G018400.1.v3.1||-1||CDS||809660244||20702||70.11	1585975	1584586	5.300000e-161	364
2.1310	0.2801	a19990_10	10||4527597||4542982||PAC:17830490||1||CDS||391286370||1734||72.88	4527597	4542982	b28620_04	04||1451819||1463282||Aqcoe4G017400.1.v3.1||-1||CDS||809660115||20689||72.88	1463282	1451819	1.000000e-250	408
1.7080	0.1241	a19990_10	10||4544044||4570936||PAC:17830491||-1||CDS||391286372||1735||77.5	4570936	4544044	b28620_04	04||1441993||1445462||Aqcoe4G017200.1.v3.1||1||CDS||809660079||20686||77.5	1441993	1445462	1.000000e-250	458
1.7869	0.1833	a19990_10	10||4672999||4682365||PAC:17830498||-1||CDS||391286386||1742||72.61	4682365	4672999	b28620_04	04||1357538||1361595||Aqcoe4G016500.1.v3.1||1||CDS||809659957||20675||72.61	1357538	1361595	1.000000e-250	505
###  Mean Ks:  29.7022	Mean Kn: 0.5114
#Ks	Kn	a<db_genome_id>_<chr>	chr1||start1||stop1||name1||strand1||type1||db_feature_id1||genome_order1||percent_id1	start1	stop1	b<db_genome_id>_<chr>	chr2||start2||stop2||name2||strand2||type2||db_feature_id2||genome_order2||percent_id2	start2	stop2	eval	block_score	GEVO_link
1.8296	0.4756	a19990_10	10||4807291||4822975||PAC:17830504||1||CDS||391286398||1748||70.92	4807291	4822975	b28620_01	01||11965114||11972688||Aqcoe1G201500.1.v3.1||1||CDS||809474156||3142||70.92	11965114	11972688	7.000000e-170	50
1.3707	0.2105	a19990_10	10||4955732||5013466||PAC:17830519||1||CDS||391286428||1763||77.0	4955732	5013466	b28620_01	01||11902783||11915368||Aqcoe1G200400.1.v3.1||1||CDS||809474017||3124||77.0	11902783	11915368	1.000000e-250	97
77.2922	1.2891	a19990_10	10||5051980||5052331||PAC:17830525||-1||CDS||391286440||1769||74.29	5052331	5051980	b28620_01	01||11718241||11718969||Aqcoe1G198800.1.v3.1||-1||CDS||809473855||3103||74.29	11718969	11718241	1.300000e-23	113
66.6612	0.3724	a19990_10	10||5081727||5082561||PAC:17830529||1||CDS||391286448||1773||62.23	5081727	5082561	b28620_01	01||11670230||11672554||Aqcoe1G197900.1.v3.1||-1||CDS||809473781||3094||62.23	11672554	11670230	7.100000e-44	156
1.3574	0.2094	a19990_10	10||5094376||5117078||PAC:17830531||-1||CDS||391286452||1775||72.44	5117078	5094376	b28620_01	01||11651964||11660294||Aqcoe1G197700.1.v3.1||1||CDS||809473736||3087||72.44	11651964	11660294	3.800000e-193	206
###  Mean Ks:  7.3540	Mean Kn: 0.2773
#Ks	Kn	a<db_genome_id>_<chr>	chr1||start1||stop1||name1||strand1||type1||db_feature_id1||genome_order1||percent_id1	start1	stop1	b<db_genome_id>_<chr>	chr2||start2||stop2||name2||strand2||type2||db_feature_id2||genome_order2||percent_id2	start2	stop2	eval	block_score	GEVO_link
3.5792	0.3660	a19990_10	10||5179197||5206414||PAC:17830535||-1||CDS||391286460||1779||76.64	5206414	5179197	b28620_01	01||11444100||11449231||Aqcoe1G195200.1.v3.1||1||CDS||809473455||3052||76.64	11444100	11449231	2.700000e-72	50
1.3897	0.0524	a19990_10	10||5216416||5225915||PAC:17830536||1||CDS||391286462||1780||82.15	5216416	5225915	b28620_01	01||11433599||11438918||Aqcoe1G195100.1.v3.1||-1||CDS||809473436||3050||82.15	11438918	11433599	1.000000e-250	100
1.1643	0.1059	a19990_10	10||5227247||5234809||PAC:17830537||1||CDS||391286464||1781||78.97	5227247	5234809	b28620_01	01||11426679||11432089||Aqcoe1G195000.1.v3.1||-1||CDS||809473422||3048||78.97	11432089	11426679	1.000000e-250	150
68.1993	0.1831	a19990_10	10||5235510||5238744||PAC:17830538||1||CDS||391286466||1782||75.47	5235510	5238744	b28620_01	01||11419206||11421068||Aqcoe1G194800.1.v3.1||-1||CDS||809473391||3044||75.47	11421068	11419206	6.500000e-166	200
11.5362	1.0719	a19990_10	10||5248041||5263712||PAC:17830540||-1||CDS||391286470||1784||73.33	5263712	5248041	b28620_01	01||11346509||11348972||Aqcoe1G193200.1.v3.1||-1||CDS||809473235||3023||73.33	11348972	11346509	4.300000e-110	244
2.1160	0.0626	a19990_10	10||5268240||5271298||PAC:17830541||-1||CDS||391286472||1785||80.45	5271298	5268240	b28620_01	01||11315001||11317537||Aqcoe1G192800.1.v3.1||1||CDS||809473194||3018||80.45	11315001	11317537	9.300000e-151	294
1.9814	0.1947	a19990_10	10||5295923||5301781||PAC:17830543||-1||CDS||391286476||1787||78.1	5301781	5295923	b28620_01	01||11293953||11297673||Aqcoe1G192600.1.v3.1||1||CDS||809473177||3016||78.1	11293953	11297673	2.300000e-64	344
1.7901	0.2825	a19990_10	10||5345919||5357786||PAC:17830546||-1||CDS||391286482||1790||70.73	5357786	5345919	b28620_01	01||11229000||11234753||Aqcoe1G191500.1.v3.1||1||CDS||809473091||3004||70.73	11229000	11234753	4.800000e-118	391
68.2947	0.3408	a19990_10	10||5489008||5489457||PAC:17830557||-1||CDS||391286504||1801||63.41	5489457	5489008	b28620_01	01||11176516||11177010||Aqcoe1G190700.1.v3.1||1||CDS||809473016||2994||63.41	11176516	11177010	3.500000e-31	418
1.3277	0.1274	a19990_10	10||5908360||5912967||PAC:17830574||-1||CDS||391286538||1818||81.07	5912967	5908360	b28620_01	01||11167738||11170542||Aqcoe1G190400.1.v3.1||-1||CDS||809472958||2987||81.07	11170542	11167738	5.200000e-124	465
1.7487	0.3305	a19990_10	10||6186811||6189529||PAC:17830593||-1||CDS||391286576||1837||65.76	6189529	6186811	b28620_01	01||11106433||11108912||Aqcoe1G189700.1.v3.1||1||CDS||809472805||2969||65.76	11106433	11108912	9.500000e-79	512
1.1520	0.0783	a19990_10	10||6283984||6321024||PAC:17830596||1||CDS||391286582||1840||82.35	6283984	6321024	b28620_01	01||11083279||11092266||Aqcoe1G189400.1.v3.1||-1||CDS||809472751||2964||82.35	11092266	11083279	1.000000e-250	562
2.4124	0.2747	a19990_10	10||6335026||6337103||PAC:17830598||-1||CDS||391286586||1842||74.81	6337103	6335026	b28620_01	01||11078601||11079821||Aqcoe1G189200.1.v3.1||1||CDS||809472655||2956||74.81	11078601	11079821	5.800000e-212	612
1.2741	0.2976	a19990_10	10||6434209||6445036||PAC:17830603||1||CDS||391286596||1847||70.24	6434209	6445036	b28620_01	01||11055217||11058634||Aqcoe1G188800.1.v3.1||1||CDS||809472576||2949||70.24	11055217	11058634	4.900000e-142	662
5.5476	0.4971	a19990_10	10||6481782||6482423||PAC:17830606||1||CDS||391286602||1850||75.79	6481782	6482423	b28620_01	01||11044123||11044730||Aqcoe1G188600.1.v3.1||-1||CDS||809472553||2943||75.79	11044730	11044123	3.300000e-14	675
0.8325	0.0938	a19990_10	10||6527463||6531242||PAC:17830608||-1||CDS||391286606||1852||81.7	6531242	6527463	b28620_01	01||11027615||11030649||Aqcoe1G188500.1.v3.1||1||CDS||809472540||2942||81.7	11027615	11030649	1.000000e-250	725
1.7653	0.1492	a19990_10	10||6602701||6607163||PAC:17830611||1||CDS||391286612||1855||74.11	6602701	6607163	b28620_01	01||11008041||11013997||Aqcoe1G188000.1.v3.1||-1||CDS||809472478||2937||74.11	11013997	11008041	1.000000e-250	775
1.1803	0.1352	a19990_10	10||6611647||6636893||PAC:17830612||1||CDS||391286614||1856||78.02	6611647	6636893	b28620_01	01||10997953||11003810||Aqcoe1G187900.1.v3.1||-1||CDS||809472466||2936||78.02	11003810	10997953	1.000000e-250	825
5.9439	0.1517	a19990_10	10||6641926||6646474||PAC:17830613||1||CDS||391286616||1857||79.71	6641926	6646474	b28620_01	01||10994044||10995285||Aqcoe1G187800.1.v3.1||-1||CDS||809472423||2932||79.71	10995285	10994044	2.000000e-128	875
1.1248	0.1403	a19990_10	10||6720758||6726161||PAC:17830619||1||CDS||391286628||1863||80.91	6720758	6726161	b28620_01	01||10984706||10989010||Aqcoe1G187600.1.v3.1||-1||CDS||809472398||2930||80.91	10989010	10984706	1.000000e-250	925
1.1598	0.1378	a19990_10	10||6741517||6747939||PAC:17830622||1||CDS||391286634||1866||77.05	6741517	6747939	b28620_01	01||10976164||10981376||Aqcoe1G187400.1.v3.1||-1||CDS||809472372||2928||77.05	10981376	10976164	8.000000e-247	975
5.2431	0.6040	a19990_10	10||6867305||6869519||PAC:17830628||1||CDS||391286646||1872||82.76	6867305	6869519	b28620_01	01||10905370||10906248||Aqcoe1G185900.1.v3.1||-1||CDS||809472200||2912||82.76	10906248	10905370	9.200000e-54	1022
3.0100	0.3911	a19990_10	10||6870936||6873990||PAC:17830629||-1||CDS||391286648||1873||66.77	6873990	6870936	b28620_01	01||10901710||10903672||Aqcoe1G185800.1.v3.1||1||CDS||809472178||2910||66.77	10901710	10903672	2.200000e-33	1054
1.7008	0.1167	a19990_10	10||6907966||6923359||PAC:17830631||1||CDS||391286652||1875||77.35	6907966	6923359	b28620_01	01||10884026||10889199||Aqcoe1G185600.1.v3.1||-1||CDS||809472142||2907||77.35	10889199	10884026	7.600000e-229	1104
1.5555	0.0827	a19990_10	10||6957710||6964043||PAC:17830635||-1||CDS||391286660||1879||79.28	6964043	6957710	b28620_01	01||10874534||10882448||Aqcoe1G185500.1.v3.1||1||CDS||809472114||2904||79.28	10874534	10882448	1.000000e-250	1154
38.5229	1.7847	a19990_10	10||7367051||7368558||PAC:17830654||-1||CDS||391286698||1898||68.6	7368558	7367051	b28620_01	01||10866895||10868588||Aqcoe1G185300.1.v3.1||1||CDS||809472086||2902||68.6	10866895	10868588	3.200000e-69	1201
1.2672	0.0458	a19990_10	10||7492887||7542532||PAC:17830660||1||CDS||391286710||1904||82.25	7492887	7542532	b28620_01	01||10848931||10863634||Aqcoe1G185100.1.v3.1||-1||CDS||809472051||2899||82.25	10863634	10848931	1.000000e-250	1251
1.5451	0.1022	a19990_10	10||7850829||7855657||PAC:17830670||1||CDS||391286730||1914||77.17	7850829	7855657	b28620_01	01||10836102||10840901||Aqcoe1G184900.1.v3.1||-1||CDS||809472031||2897||77.17	10840901	10836102	1.000000e-250	1301
4.0982	0.3396	a19990_10	10||7992592||7997776||PAC:17830675||1||CDS||391286740||1919||67.42	7992592	7997776	b28620_01	01||10830939||10832755||Aqcoe1G184800.1.v3.1||-1||CDS||809472020||2896||67.42	10832755	10830939	4.300000e-200	1351
1.1965	0.1643	a19990_10	10||8011502||8099058||PAC:17830677||-1||CDS||391286744||1921||75.14	8099058	8011502	b28620_01	01||10790599||10819147||Aqcoe1G184500.1.v3.1||1||CDS||809471971||2891||75.14	10790599	10819147	1.000000e-250	1401
1.3935	0.1751	a19990_10	10||8112711||8129212||PAC:17830678||1||CDS||391286746||1922||73.51	8112711	8129212	b28620_01	01||10775450||10778279||Aqcoe1G184400.1.v3.1||1||CDS||809471957||2890||73.51	10775450	10778279	1.100000e-126	1451
1.7081	0.1451	a19990_10	10||8166463||8207613||PAC:17830679||1||CDS||391286748||1923||74.69	8166463	8207613	b28620_01	01||10711039||10718587||Aqcoe1G183700.1.v3.1||-1||CDS||809471854||2880||74.69	10718587	10711039	1.000000e-250	1501
1.8427	0.2388	a19990_10	10||8217310||8226063||PAC:17830680||1||CDS||391286750||1924||74.3	8217310	8226063	b28620_01	01||10705478||10709861||Aqcoe1G183600.1.v3.1||-1||CDS||809471833||2878||74.3	10709861	10705478	1.000000e-250	1551
1.4338	0.1651	a19990_10	10||8240065||8272840||PAC:17830682||-1||CDS||391286754||1926||78.83	8272840	8240065	b28620_01	01||10690635||10700773||Aqcoe1G183500.1.v3.1||1||CDS||809471822||2877||78.83	10690635	10700773	1.000000e-250	1601
###  Mean Ks:  7.8068	Mean Kn: 0.7018
#Ks	Kn	a<db_genome_id>_<chr>	chr1||start1||stop1||name1||strand1||type1||db_feature_id1||genome_order1||percent_id1	start1	stop1	b<db_genome_id>_<chr>	chr2||start2||stop2||name2||strand2||type2||db_feature_id2||genome_order2||percent_id2	start2	stop2	eval	block_score	GEVO_link
12.6830	1.1844	a19990_10	10||9868607||9872737||PAC:17830741||1||CDS||391286872||1985||67.46	9868607	9872737	b28620_01	01||9790381||9792057||Aqcoe1G169800.1.v3.1||1||CDS||809469735||2647||67.46	9790381	9792057	9.800000e-15	14
2.6745	0.2296	a19990_10	10||10150175||10151872||PAC:17830753||-1||CDS||391286896||1997||73.9	10151872	10150175	b28620_01	01||9870808||9872956||Aqcoe1G171300.1.v3.1||1||CDS||809469885||2668||73.9	9870808	9872956	2.800000e-225	58
7.2494	0.6415	a19990_10	10||10644348||10647174||PAC:17830771||-1||CDS||391286932||2015||71.58	10647174	10644348	b28620_01	01||9887691||9890228||Aqcoe1G171800.1.v3.1||1||CDS||809469934||2675||71.58	9887691	9890228	1.000000e-250	105
1.2692	0.2712	a19990_10	10||10951868||10975230||PAC:17830783||-1||CDS||391286956||2027||78.61	10975230	10951868	b28620_01	01||9892494||9896747||Aqcoe1G171900.1.v3.1||1||CDS||809469940||2676||78.61	9892494	9896747	1.500000e-128	152
15.1577	1.1821	a19990_10	10||11056628||11068307||PAC:17842416||1||CDS||391287298||2030||75.78	11056628	11068307	b28620_01	01||9995728||10008656||Aqcoe1G172800.1.v3.1||-1||CDS||809470014||2685||75.78	10008656	9995728	5.300000e-113	202
###  Mean Ks:  1.7573	Mean Kn: 0.2446
#Ks	Kn	a<db_genome_id>_<chr>	chr1||start1||stop1||name1||strand1||type1||db_feature_id1||genome_order1||percent_id1	start1	stop1	b<db_genome_id>_<chr>	chr2||start2||stop2||name2||strand2||type2||db_feature_id2||genome_order2||percent_id2	start2	stop2	eval	block_score	GEVO_link
1.1682	0.0991	a19990_10	10||16418093||16443806||PAC:17839906||-1||CDS||391287274||2175||80.69	16443806	16418093	b28620_03	03||42448442||42458792||Aqcoe3G440100.1.v3.1||1||CDS||809657025||20334||80.69	42448442	42458792	1.000000e-250	50
1.7477	0.4768	a19990_10	10||16556978||16566825||PAC:17839903||-1||CDS||391287268||2178||81.99	16566825	16556978	b28620_03	03||42440858||42446143||Aqcoe3G440000.1.v3.1||1||CDS||809656987||20330||81.99	42440858	42446143	1.800000e-100	100
1.4234	0.2632	a19990_10	10||16608119||16610320||PAC:17839900||1||CDS||391287262||2181||75.76	16608119	16610320	b28620_03	03||42427603||42430264||Aqcoe3G439900.1.v3.1||-1||CDS||809656975||20329||75.76	42430264	42427603	4.500000e-192	150
2.2989	0.2240	a19990_10	10||16910115||16917845||PAC:17839885||1||CDS||391287232||2196||73.74	16910115	16917845	b28620_03	03||42420381||42421134||Aqcoe3G439600.1.v3.1||1||CDS||809656926||20325||73.74	42420381	42421134	1.900000e-98	197
2.1481	0.1597	a19990_10	10||17148505||17157617||PAC:17839879||1||CDS||391287220||2202||74.57	17148505	17157617	b28620_03	03||42410553||42414656||Aqcoe3G439400.1.v3.1||1||CDS||809656878||20320||74.57	42410553	42414656	5.200000e-206	247
###  Mean Ks:  2.6066	Mean Kn: 0.2254
#Ks	Kn	a<db_genome_id>_<chr>	chr1||start1||stop1||name1||strand1||type1||db_feature_id1||genome_order1||percent_id1	start1	stop1	b<db_genome_id>_<chr>	chr2||start2||stop2||name2||strand2||type2||db_feature_id2||genome_order2||percent_id2	start2	stop2	eval	block_score	GEVO_link
2.2989	0.2240	a19990_10	10||16910115||16917845||PAC:17839885||1||CDS||391287232||2196||73.74	16910115	16917845	b28620_03	03||42420381||42421134||Aqcoe3G439600.1.v3.1||1||CDS||809656926||20325||73.74	42420381	42421134	1.900000e-98	197
1.7685	0.2484	a19990_10	10||16961815||16964654||PAC:17839880||-1||CDS||391287222||2201||70.17	16964654	16961815	b28620_03	03||42460207||42462468||Aqcoe3G440200.1.v3.1||1||CDS||809657038||20335||70.17	42460207	42462468	5.400000e-249	100
1.2586	0.1859	a19990_10	10||17242514||17276256||PAC:17839875||1||CDS||391287212||2206||79.02	17242514	17276256	b28620_03	03||42463304||42469496||Aqcoe3G440300.1.v3.1||1||CDS||809657052||20336||79.02	42463304	42469496	1.000000e-250	150
2.2447	0.2117	a19990_10	10||17284723||17286494||PAC:17839874||1||CDS||391287210||2207||76.02	17284723	17286494	b28620_03	03||42473108||42474568||Aqcoe3G440400.1.v3.1||1||CDS||809657072||20338||76.02	42473108	42474568	1.700000e-153	200
1.6746	0.2427	a19990_10	10||17289101||17305445||PAC:17839873||-1||CDS||391287208||2208||75.52	17305445	17289101	b28620_03	03||42476746||42482296||Aqcoe3G440500.1.v3.1||-1||CDS||809657085||20339||75.52	42482296	42476746	1.200000e-152	250
2.5840	0.6206	a19990_10	10||17401340||17403115||PAC:17839867||1||CDS||391287196||2214||68.8	17401340	17403115	b28620_03	03||42498590||42500383||Aqcoe3G440900.1.v3.1||1||CDS||809657139||20344||68.8	42498590	42500383	8.900000e-108	300
3.1873	0.2841	a19990_10	10||17403589||17405622||PAC:17839866||-1||CDS||391287194||2215||70.17	17405622	17403589	b28620_03	03||42500812||42502587||Aqcoe3G441000.1.v3.1||-1||CDS||809657153||20345||70.17	42502587	42500812	6.300000e-79	350
1.1315	0.1833	a19990_10	10||17433514||17438995||PAC:17839865||1||CDS||391287192||2216||74.47	17433514	17438995	b28620_03	03||42514457||42519500||Aqcoe3G441300.1.v3.1||1||CDS||809657196||20351||74.47	42514457	42519500	1.000000e-250	400
1.0955	0.0085	a19990_10	10||17560509||17576542||PAC:17839862||-1||CDS||391287186||2219||86.7	17576542	17560509	b28620_03	03||42534157||42538817||Aqcoe3G441800.1.v3.1||-1||CDS||809657301||20360||86.7	42538817	42534157	1.000000e-250	450
4.3998	0.3255	a19990_10	10||17614194||17618559||PAC:17839861||1||CDS||391287184||2220||63.64	17614194	17618559	b28620_03	03||42542692||42543820||Aqcoe3G441900.1.v3.1||1||CDS||809657320||20361||63.64	42542692	42543820	1.600000e-26	475
9.1609	0.2456	a19990_10	10||17628353||17630085||PAC:17839859||1||CDS||391287180||2222||75.82	17628353	17630085	b28620_03	03||42546365||42548909||Aqcoe3G442100.1.v3.1||1||CDS||809657344||20363||75.82	42546365	42548909	3.100000e-70	525
1.6150	0.2202	a19990_10	10||17691816||17698225||PAC:17839858||1||CDS||391287178||2223||76.95	17691816	17698225	b28620_03	03||42549484||42552353||Aqcoe3G442200.1.v3.1||1||CDS||809657356||20364||76.95	42549484	42552353	6.200000e-188	575
2.6015	0.0392	a19990_10	10||17786717||17792361||PAC:17839854||1||CDS||391287170||2227||80.05	17786717	17792361	b28620_03	03||42590688||42592918||Aqcoe3G443200.1.v3.1||1||CDS||809657484||20375||80.05	42590688	42592918	1.000000e-250	622
2.6499	0.1943	a19990_10	10||17912499||17919580||PAC:17839848||1||CDS||391287158||2233||80.51	17912499	17919580	b28620_03	03||42606772||42610642||Aqcoe3G443600.1.v3.1||1||CDS||809657545||20381||80.51	42606772	42610642	1.000000e-250	672
1.4280	0.1472	a19990_10	10||17992959||18022309||PAC:17839845||-1||CDS||391287152||2236||74.73	18022309	17992959	b28620_03	03||42620511||42627929||Aqcoe3G443900.1.v3.1||1||CDS||809657576||20384||74.73	42620511	42627929	1.000000e-250	722
###  Mean Ks:  8.3990	Mean Kn: 0.2747
#Ks	Kn	a<db_genome_id>_<chr>	chr1||start1||stop1||name1||strand1||type1||db_feature_id1||genome_order1||percent_id1	start1	stop1	b<db_genome_id>_<chr>	chr2||start2||stop2||name2||strand2||type2||db_feature_id2||genome_order2||percent_id2	start2	stop2	eval	block_score	GEVO_link
10.9474	0.5030	a19990_10_random	10_random||52587||60825||PAC:17819161||1||CDS||391287490||2246||64.98	52587	60825	b28620_01	01||28857148||28870640||Aqcoe1G324400.1.v3.1||1||CDS||809495182||4883||64.98	28857148	28870640	5.600000e-98	50
24.8373	0.2131	a19990_10_random	10_random||270015||273394||PAC:17819850||-1||CDS||391287518||2267||75.62	273394	270015	b28620_01	01||28686521||28689323||Aqcoe1G323300.1.v3.1||1||CDS||809495131||4872||75.62	28686521	28689323	2.200000e-30	73
2.4349	0.2017	a19990_10_random	10_random||276272||277126||PAC:17819851||-1||CDS||391287520||2268||70.31	277126	276272	b28620_01	01||28681277||28682401||Aqcoe1G323200.1.v3.1||1||CDS||809495125||4871||70.31	28681277	28682401	1.600000e-100	123
2.5214	0.3020	a19990_10_random	10_random||321066||322298||PAC:17819855||-1||CDS||391287528||2272||72.94	322298	321066	b28620_01	01||28575112||28576068||Aqcoe1G322400.1.v3.1||1||CDS||809495043||4857||72.94	28575112	28576068	9.800000e-136	170
1.2538	0.1535	a19990_10_random	10_random||330532||336864||PAC:17819856||1||CDS||391287530||2273||75.44	330532	336864	b28620_01	01||28537967||28541235||Aqcoe1G322200.1.v3.1||-1||CDS||809495030||4855||75.44	28541235	28537967	1.000000e-250	220
###  Mean Ks:  16.1228	Mean Kn: 0.5726
#Ks	Kn	a<db_genome_id>_<chr>	chr1||start1||stop1||name1||strand1||type1||db_feature_id1||genome_order1||percent_id1	start1	stop1	b<db_genome_id>_<chr>	chr2||start2||stop2||name2||strand2||type2||db_feature_id2||genome_order2||percent_id2	start2	stop2	eval	block_score	GEVO_link
9.9439	0.0644	a19990_10_random	10_random||77401||83202||PAC:17819164||-1||CDS||391287496||2249||80.94	83202	77401	b28620_04	04||35424756||35432428||Aqcoe4G223300.1.v3.1||-1||CDS||809687248||23405||80.94	35432428	35424756	1.700000e-97	50
1.6671	0.1594	a19990_10_random	10_random||84062||88091||PAC:17819165||-1||CDS||391287498||2250||80.28	88091	84062	b28620_04	04||35705795||35711527||Aqcoe4G224700.1.v3.1||-1||CDS||809687361||23422||80.28	35711527	35705795	5.200000e-194	97
1.5550	0.0930	a19990_10_random	10_random||93045||98960||PAC:17819166||-1||CDS||391287500||2251||78.34	98960	93045	b28620_04	04||35720135||35725385||Aqcoe4G224800.1.v3.1||-1||CDS||809687370||23423||78.34	35725385	35720135	2.300000e-185	147
5.0020	1.3735	a19990_10_random	10_random||131804||137361||PAC:17819170||-1||CDS||391287508||2255||71.99	137361	131804	b28620_04	04||35843835||35850346||Aqcoe4G224900.1.v3.1||-1||CDS||809687379||23424||71.99	35850346	35843835	1.300000e-166	197
62.4459	1.1729	a19990_10_random	10_random||157463||158268||PAC:17819173||-1||CDS||391287514||2258||68.75	158268	157463	b28620_04	04||35908294||35909382||Aqcoe4G225100.1.v3.1||-1||CDS||809687402||23426||68.75	35909382	35908294	3.700000e-27	223
###  Mean Ks:  8.5646	Mean Kn: 0.2200
#Ks	Kn	a<db_genome_id>_<chr>	chr1||start1||stop1||name1||strand1||type1||db_feature_id1||genome_order1||percent_id1	start1	stop1	b<db_genome_id>_<chr>	chr2||start2||stop2||name2||strand2||type2||db_feature_id2||genome_order2||percent_id2	start2	stop2	eval	block_score	GEVO_link
1.3213	0.3254	a19990_11	11||226131||262764||PAC:17825822||-1||CDS||391288988||2299||70.62	262764	226131	b28620_07	07||43520528||43525355||Aqcoe7G443600.1.v3.1||-1||CDS||809804917||42953||70.62	43525355	43520528	1.000000e-250	50
2.5976	0.2094	a19990_11	11||264334||265915||PAC:17825823||1||CDS||391288990||2300||70.8	264334	265915	b28620_07	07||43467141||43468852||Aqcoe7G443100.1.v3.1||-1||CDS||809804904||42948||70.8	43468852	43467141	6.100000e-241	100
1.1832	0.1586	a19990_11	11||284268||305143||PAC:17825826||-1||CDS||391288996||2303||73.92	305143	284268	b28620_07	07||43424300||43436247||Aqcoe7G442400.1.v3.1||1||CDS||809804866||42933||73.92	43424300	43436247	1.000000e-250	147
66.6365	0.4553	a19990_11	11||312430||317760||PAC:17825828||1||CDS||391289000||2305||72.12	312430	317760	b28620_07	07||43399966||43402743||Aqcoe7G442300.1.v3.1||-1||CDS||809804863||42931||72.12	43402743	43399966	2.500000e-199	197
1.0617	0.0855	a19990_11	11||349004||372799||PAC:17825830||1||CDS||391289004||2307||79.49	349004	372799	b28620_07	07||43343108||43353989||Aqcoe7G441500.1.v3.1||-1||CDS||809804835||42921||79.49	43353989	43343108	1.000000e-250	247
1.2572	0.1553	a19990_11	11||373384||383542||PAC:17825831||-1||CDS||391289006||2308||77.48	383542	373384	b28620_07	07||43324083||43335817||Aqcoe7G441200.1.v3.1||1||CDS||809804824||42917||77.48	43324083	43335817	1.000000e-250	297
1.4170	0.1925	a19990_11	11||385800||394840||PAC:17825832||1||CDS||391289008||2309||70.18	385800	394840	b28620_07	07||43277870||43284881||Aqcoe7G440500.1.v3.1||-1||CDS||809804801||42909||70.18	43284881	43277870	1.200000e-226	347
1.6676	0.3482	a19990_11	11||396821||400278||PAC:17825833||-1||CDS||391289010||2310||78.86	400278	396821	b28620_07	07||43273123||43276906||Aqcoe7G440400.1.v3.1||1||CDS||809804796||42907||78.86	43273123	43276906	1.400000e-125	397
2.4387	0.2714	a19990_11	11||404959||407256||PAC:17825834||-1||CDS||391289012||2311||70.29	407256	404959	b28620_07	07||43218170||43221403||Aqcoe7G439700.1.v3.1||-1||CDS||809804772||42898||70.29	43221403	43218170	2.600000e-113	447
1.3660	0.2037	a19990_11	11||427858||442383||PAC:17825838||1||CDS||391289020||2315||78.51	427858	442383	b28620_07	07||43206103||43214862||Aqcoe7G439600.1.v3.1||-1||CDS||809804767||42896||78.51	43214862	43206103	1.000000e-250	497
1.7130	0.0805	a19990_11	11||443482||447291||PAC:17825839||-1||CDS||391289022||2316||79.3	447291	443482	b28620_07	07||43190407||43195711||Aqcoe7G439200.1.v3.1||1||CDS||809804755||42892||79.3	43190407	43195711	6.600000e-177	547
1.2191	0.1812	a19990_11	11||448622||458645||PAC:17825840||-1||CDS||391289024||2317||72.88	458645	448622	b28620_07	07||43183180||43189747||Aqcoe7G439100.1.v3.1||1||CDS||809804748||42889||72.88	43183180	43189747	1.000000e-250	597
1.4365	0.1433	a19990_11	11||490479||494155||PAC:17825841||1||CDS||391289026||2318||74.84	490479	494155	b28620_07	07||43163364||43167355||Aqcoe7G438900.1.v3.1||-1||CDS||809804737||42884||74.84	43167355	43163364	1.000000e-250	647
61.2644	0.1806	a19990_11	11||516935||517297||PAC:17825844||1||CDS||391289032||2321||68.81	516935	517297	b28620_07	07||43140067||43140444||Aqcoe7G438300.1.v3.1||-1||CDS||809804720||42878||68.81	43140444	43140067	6.700000e-30	676
1.4289	0.1990	a19990_11	11||528295||529241||PAC:17825846||-1||CDS||391289036||2323||70.23	529241	528295	b28620_07	07||43134526||43135807||Aqcoe7G438000.1.v3.1||1||CDS||809804711||42875||70.23	43134526	43135807	8.900000e-76	726
1.7100	0.1379	a19990_11	11||542722||547818||PAC:17825848||1||CDS||391289040||2325||74.47	542722	547818	b28620_07	07||43100764||43105676||Aqcoe7G437300.1.v3.1||-1||CDS||809804691||42868||74.47	43105676	43100764	1.000000e-250	776
2.9207	0.3849	a19990_11	11||548855||552280||PAC:17825849||-1||CDS||391289042||2326||71.35	552280	548855	b28620_07	07||43099015||43099723||Aqcoe7G437200.1.v3.1||1||CDS||809804686||42866||71.35	43099015	43099723	8.100000e-26	801
1.5240	0.2472	a19990_11	11||555170||558424||PAC:17825851||-1||CDS||391289046||2328||73.72	558424	555170	b28620_07	07||43067114||43070913||Aqcoe7G436500.1.v3.1||-1||CDS||809804662||42856||73.72	43070913	43067114	1.000000e-250	851
###  Mean Ks:  14.6208	Mean Kn: 0.3002
#Ks	Kn	a<db_genome_id>_<chr>	chr1||start1||stop1||name1||strand1||type1||db_feature_id1||genome_order1||percent_id1	start1	stop1	b<db_genome_id>_<chr>	chr2||start2||stop2||name2||strand2||type2||db_feature_id2||genome_order2||percent_id2	start2	stop2	eval	block_score	GEVO_link
1.6244	0.2577	a19990_11	11||277101||280744||PAC:17825825||1||CDS||391288994||2302||79.88	277101	280744	b28620_07	07||6088089||6091815||Aqcoe7G100900.1.v3.1||-1||CDS||809778320||38003||79.88	6091815	6088089	5.000000e-183	50
72.3940	0.4352	a19990_11	11||312430||317760||PAC:17825828||1||CDS||391289000||2305||60.55	312430	317760	b28620_07	07||6118271||6120441||Aqcoe7G101300.1.v3.1||1||CDS||809778334||38008||60.55	6118271	6120441	9.900000e-71	100
0.9996	0.0791	a19990_11	11||343151||347775||PAC:17825829||1||CDS||391289002||2306||82.83	343151	347775	b28620_07	07||6171485||6175075||Aqcoe7G101600.1.v3.1||1||CDS||809778344||38012||82.83	6171485	6175075	1.000000e-250	150
1.3061	0.1844	a19990_11	11||373384||383542||PAC:17825831||-1||CDS||391289006||2308||74.27	383542	373384	b28620_07	07||6189763||6199859||Aqcoe7G102000.1.v3.1||-1||CDS||809778357||38017||74.27	6199859	6189763	1.000000e-250	200
1.2119	0.1506	a19990_11	11||385800||394840||PAC:17825832||1||CDS||391289008||2309||73.13	385800	394840	b28620_07	07||6204718||6212301||Aqcoe7G102100.1.v3.1||1||CDS||809778370||38023||73.13	6204718	6212301	1.000000e-250	250
10.1886	0.6944	a19990_11	11||404959||407256||PAC:17825834||-1||CDS||391289012||2311||65.23	407256	404959	b28620_07	07||6257937||6266105||Aqcoe7G103100.1.v3.1||1||CDS||809778650||38036||65.23	6257937	6266105	1.400000e-64	297
###  Mean Ks:  12.4275	Mean Kn: 0.3292
#Ks	Kn	a<db_genome_id>_<chr>	chr1||start1||stop1||name1||strand1||type1||db_feature_id1||genome_order1||percent_id1	start1	stop1	b<db_genome_id>_<chr>	chr2||start2||stop2||name2||strand2||type2||db_feature_id2||genome_order2||percent_id2	start2	stop2	eval	block_score	GEVO_link
1.1835	0.1443	a19990_11	11||408386||411340||PAC:17825835||-1||CDS||391289014||2312||77.22	411340	408386	b28620_07	07||6376953||6380348||Aqcoe7G105300.1.v3.1||-1||CDS||809778832||38068||77.22	6380348	6376953	1.000000e-250	50
1.1029	0.1582	a19990_11	11||427858||442383||PAC:17825838||1||CDS||391289020||2315||77.81	427858	442383	b28620_07	07||6383520||6394795||Aqcoe7G105400.1.v3.1||1||CDS||809778839||38069||77.81	6383520	6394795	1.000000e-250	100
1.6520	0.3457	a19990_11	11||498435||509255||PAC:17825843||-1||CDS||391289030||2320||67.73	509255	498435	b28620_07	07||6404154||6415739||Aqcoe7G105700.1.v3.1||-1||CDS||809778856||38072||67.73	6415739	6404154	1.500000e-238	150
4.1181	0.3376	a19990_11	11||521622||524349||PAC:17825845||1||CDS||391289034||2322||63.78	521622	524349	b28620_07	07||6431933||6433568||Aqcoe7G106100.1.v3.1||1||CDS||809778929||38087||63.78	6431933	6433568	1.700000e-95	197
1.8883	0.1976	a19990_11	11||553040||554623||PAC:17825850||1||CDS||391289044||2327||78.14	553040	554623	b28620_07	07||6469836||6472511||Aqcoe7G106600.2.v3.1||1||CDS||809778974||38094||78.14	6469836	6472511	2.500000e-143	247
1.5540	0.2421	a19990_11	11||613386||619686||PAC:17825855||1||CDS||391289054||2332||72.78	613386	619686	b28620_07	07||6540498||6546460||Aqcoe7G107300.1.v3.1||1||CDS||809779020||38103||72.78	6540498	6546460	5.100000e-234	297
41.3286	0.6340	a19990_11	11||640677||642858||PAC:17825857||-1||CDS||391289058||2334||77.12	642858	640677	b28620_07	07||6554923||6561667||Aqcoe7G107500.1.v3.1||-1||CDS||809779053||38110||77.12	6561667	6554923	5.300000e-174	347
34.7267	0.4361	a19990_11	11||646508||647791||PAC:17825858||1||CDS||391289060||2335||64.23	646508	647791	b28620_07	07||6593536||6594213||Aqcoe7G108000.1.v3.1||1||CDS||809779092||38118||64.23	6593536	6594213	1.100000e-23	370
4.3730	0.2458	a19990_11	11||655658||659478||PAC:17825859||-1||CDS||391289062||2336||72.46	659478	655658	b28620_07	07||6611503||6615733||Aqcoe7G108300.1.v3.1||-1||CDS||809779111||38121||72.46	6615733	6611503	1.400000e-246	420
2.2365	0.3545	a19990_11	11||666412||667220||PAC:17825860||1||CDS||391289064||2337||75.52	666412	667220	b28620_07	07||6623632||6625123||Aqcoe7G108500.1.v3.1||1||CDS||809779123||38123||75.52	6623632	6625123	4.700000e-49	468
1.2078	0.1198	a19990_11	11||669554||676341||PAC:17825861||-1||CDS||391289066||2338||81.27	676341	669554	b28620_07	07||6626351||6632967||Aqcoe7G108600.1.v3.1||-1||CDS||809779129||38124||81.27	6632967	6626351	1.000000e-250	518
2.5085	0.5380	a19990_11	11||683411||685179||PAC:17825862||-1||CDS||391289068||2339||67.35	685179	683411	b28620_07	07||6650485||6652038||Aqcoe7G108800.1.v3.1||1||CDS||809779147||38127||67.35	6650485	6652038	1.800000e-19	536
1.2177	0.1252	a19990_11	11||690777||699640||PAC:17825863||-1||CDS||391289070||2340||77.75	699640	690777	b28620_07	07||6656373||6661045||Aqcoe7G108900.1.v3.1||-1||CDS||809779155||38128||77.75	6661045	6656373	1.000000e-250	586
9.8603	0.3649	a19990_11	11||704010||706403||PAC:17825865||1||CDS||391289074||2342||67.86	704010	706403	b28620_07	07||6661746||6664147||Aqcoe7G109000.1.v3.1||1||CDS||809779161||38129||67.86	6661746	6664147	9.400000e-137	636
1.2408	0.0698	a19990_11	11||718360||720565||PAC:17825870||-1||CDS||391289084||2347||81.2	720565	718360	b28620_07	07||6672648||6676530||Aqcoe7G109200.1.v3.1||-1||CDS||809779173||38131||81.2	6676530	6672648	1.700000e-108	686
1.3258	0.2055	a19990_11	11||721735||734938||PAC:17825871||1||CDS||391289086||2348||76.37	721735	734938	b28620_07	07||6684115||6687316||Aqcoe7G109400.1.v3.1||1||CDS||809779188||38134||76.37	6684115	6687316	8.500000e-215	736
2.0837	0.2076	a19990_11	11||735424||742938||PAC:17825872||-1||CDS||391289088||2349||69.62	742938	735424	b28620_07	07||6687868||6695259||Aqcoe7G109500.1.v3.1||-1||CDS||809779208||38138||69.62	6695259	6687868	1.000000e-250	786
1.7775	0.2385	a19990_11	11||746288||750399||PAC:17825873||-1||CDS||391289090||2350||75.85	750399	746288	b28620_07	07||6696461||6699893||Aqcoe7G109600.1.v3.1||-1||CDS||809779220||38140||75.85	6699893	6696461	3.100000e-243	836
1.6000	0.1639	a19990_11	11||753904||759491||PAC:17825874||1||CDS||391289092||2351||76.54	753904	759491	b28620_07	07||6721629||6724285||Aqcoe7G109900.1.v3.1||1||CDS||809779260||38148||76.54	6721629	6724285	1.000000e-250	886
2.0023	0.2407	a19990_11	11||776264||781452||PAC:17825878||-1||CDS||391289100||2355||69.8	781452	776264	b28620_07	07||6725508||6727385||Aqcoe7G110000.1.v3.1||-1||CDS||809779284||38153||69.8	6727385	6725508	1.800000e-177	936
1.1006	0.0907	a19990_11	11||788146||794747||PAC:17825880||-1||CDS||391289104||2357||80.32	794747	788146	b28620_07	07||6735971||6742889||Aqcoe7G110200.1.v3.1||-1||CDS||809779290||38155||80.32	6742889	6735971	1.000000e-250	986
2.9640	0.2774	a19990_11	11||799692||801692||PAC:17825881||1||CDS||391289106||2358||70.94	799692	801692	b28620_07	07||6743597||6745570||Aqcoe7G110300.1.v3.1||1||CDS||809779299||38158||70.94	6743597	6745570	8.400000e-177	1036
2.6097	0.3833	a19990_11	11||809998||811969||PAC:17825885||1||CDS||391289114||2362||71.06	809998	811969	b28620_07	07||6751154||6754420||Aqcoe7G110500.1.v3.1||1||CDS||809779304||38160||71.06	6751154	6754420	3.500000e-42	1077
69.9092	0.0781	a19990_11	11||825205||828290||PAC:17825888||-1||CDS||391289120||2365||81.79	828290	825205	b28620_07	07||6788607||6792073||Aqcoe7G110900.1.v3.1||1||CDS||809779317||38164||81.79	6788607	6792073	2.300000e-80	1127
59.6667	1.4388	a19990_11	11||917170||919538||PAC:17825896||1||CDS||391289136||2373||71.26	917170	919538	b28620_07	07||6829550||6831590||Aqcoe7G111700.1.v3.1||1||CDS||809779345||38173||71.26	6829550	6831590	2.300000e-37	1163
1.6739	0.2944	a19990_11	11||928669||934387||PAC:17825899||1||CDS||391289142||2376||73.61	928669	934387	b28620_07	07||6855999||6857715||Aqcoe7G112300.1.v3.1||1||CDS||809779364||38180||73.61	6855999	6857715	2.500000e-115	1213
1.3291	0.1970	a19990_11	11||949543||954796||PAC:17825902||1||CDS||391289148||2379||77.08	949543	954796	b28620_07	07||6870580||6875887||Aqcoe7G112700.1.v3.1||1||CDS||809779380||38186||77.08	6870580	6875887	1.000000e-250	1263
1.7880	0.3246	a19990_11	11||1000359||1001747||PAC:17825906||1||CDS||391289156||2383||79.74	1000359	1001747	b28620_07	07||6880857||6882369||Aqcoe7G112900.2.v3.1||1||CDS||809779389||38190||79.74	6880857	6882369	6.600000e-56	1313
2.3024	0.2169	a19990_11	11||1027523||1031373||PAC:17825908||1||CDS||391289160||2385||68.5	1027523	1031373	b28620_07	07||6890252||6893078||Aqcoe7G113100.1.v3.1||1||CDS||809779399||38194||68.5	6890252	6893078	2.300000e-99	1363
1.2345	0.2476	a19990_11	11||1037048||1039454||PAC:17825910||-1||CDS||391289164||2387||76.44	1039454	1037048	b28620_07	07||6972045||6975526||Aqcoe7G114400.1.v3.1||-1||CDS||809779435||38208||76.44	6975526	6972045	2.100000e-136	1410
87.2656	1.2834	a19990_11	11||1046317||1057645||PAC:17825912||-1||CDS||391289168||2389||79.18	1057645	1046317	b28620_07	07||6977320||6978521||Aqcoe7G114500.1.v3.1||1||CDS||809779442||38211||79.18	6977320	6978521	1.100000e-85	1460
3.9206	0.0270	a19990_11	11||1109276||1112115||PAC:17825919||-1||CDS||391289182||2396||81.28	1112115	1109276	b28620_07	07||6999434||7002179||Aqcoe7G115000.1.v3.1||1||CDS||809779459||38217||81.28	6999434	7002179	1.500000e-206	1510
1.1044	0.2175	a19990_11	11||1117660||1125084||PAC:17825921||-1||CDS||391289186||2398||74.23	1125084	1117660	b28620_07	07||7006223||7009865||Aqcoe7G115200.1.v3.1||-1||CDS||809779466||38220||74.23	7009865	7006223	1.000000e-250	1560
7.2348	0.5857	a19990_11	11||1155354||1156843||PAC:17825924||-1||CDS||391289192||2401||64.4	1156843	1155354	b28620_07	07||7059963||7061267||Aqcoe7G116200.1.v3.1||-1||CDS||809779506||38236||64.4	7061267	7059963	1.600000e-32	1588
1.2142	0.3557	a19990_11	11||1178837||1181489||PAC:17825928||1||CDS||391289200||2405||66.67	1178837	1181489	b28620_07	07||7109519||7112118||Aqcoe7G116700.1.v3.1||1||CDS||809779523||38242||66.67	7109519	7112118	5.500000e-89	1638
1.5007	0.0893	a19990_11	11||1183366||1190581||PAC:17825929||1||CDS||391289202||2406||79.14	1183366	1190581	b28620_07	07||7112900||7118228||Aqcoe7G116800.1.v3.1||1||CDS||809779530||38245||79.14	7112900	7118228	1.000000e-246	1688
71.2777	1.4659	a19990_11	11||1205755||1213113||PAC:17825932||1||CDS||391289208||2409||80.42	1205755	1213113	b28620_07	07||7119890||7126028||Aqcoe7G116900.1.v3.1||1||CDS||809779533||38246||80.42	7119890	7126028	1.300000e-204	1738
73.9054	1.1311	a19990_11	11||1341078||1346563||PAC:17825948||-1||CDS||391289240||2425||75.73	1346563	1341078	b28620_07	07||7268937||7272806||Aqcoe7G118500.1.v3.1||-1||CDS||809779587||38267||75.73	7272806	7268937	3.500000e-163	1782
1.0352	0.0741	a19990_11	11||1355241||1372900||PAC:17825950||-1||CDS||391289244||2427||81.31	1372900	1355241	b28620_07	07||7295245||7310649||Aqcoe7G119200.1.v3.1||-1||CDS||809779607||38274||81.31	7310649	7295245	1.000000e-250	1832
69.8338	0.2477	a19990_11	11||1378700||1380629||PAC:17825951||1||CDS||391289246||2428||75.9	1378700	1380629	b28620_07	07||7325624||7327210||Aqcoe7G119500.1.v3.1||1||CDS||809779617||38278||75.9	7325624	7327210	7.000000e-134	1882
2.5057	0.2210	a19990_11	11||1395443||1397987||PAC:17825953||1||CDS||391289250||2430||77.72	1395443	1397987	b28620_07	07||7458113||7460661||Aqcoe7G121200.1.v3.1||1||CDS||809779667||38298||77.72	7458113	7460661	8.300000e-95	1929
1.5131	0.2303	a19990_11	11||1400808||1403457||PAC:17825954||-1||CDS||391289252||2431||71.97	1403457	1400808	b28620_07	07||7462506||7465900||Aqcoe7G121300.1.v3.1||-1||CDS||809779670||38299||71.97	7465900	7462506	8.700000e-69	1979
1.4729	0.2201	a19990_11	11||1425009||1427236||PAC:17825957||-1||CDS||391289258||2434||79.31	1427236	1425009	b28620_07	07||7524190||7527354||Aqcoe7G122100.1.v3.1||-1||CDS||809779700||38310||79.31	7527354	7524190	2.200000e-152	2026
1.1377	0.0939	a19990_11	11||1448964||1458773||PAC:17825959||-1||CDS||391289262||2436||79.99	1458773	1448964	b28620_07	07||7533842||7543728||Aqcoe7G122200.1.v3.1||1||CDS||809779709||38314||79.99	7533842	7543728	1.000000e-250	2076
68.2137	0.5895	a19990_11	11||1471185||1476348||PAC:17825961||-1||CDS||391289266||2438||58.29	1476348	1471185	b28620_07	07||7585223||7588733||Aqcoe7G122400.1.v3.1||1||CDS||809779715||38316||58.29	7585223	7588733	1.900000e-67	2126
1.3299	0.1789	a19990_11	11||1511283||1516656||PAC:17825966||-1||CDS||391289276||2443||78.8	1516656	1511283	b28620_07	07||7592255||7597949||Aqcoe7G122600.1.v3.1||-1||CDS||809779721||38318||78.8	7597949	7592255	1.000000e-250	2176
1.1264	0.0936	a19990_11	11||1519660||1525957||PAC:17825967||-1||CDS||391289278||2444||79.93	1525957	1519660	b28620_07	07||7607999||7614299||Aqcoe7G122800.1.v3.1||-1||CDS||809779729||38321||79.93	7614299	7607999	1.000000e-250	2226
1.2245	0.3074	a19990_11	11||1530289||1542576||PAC:17825968||1||CDS||391289280||2445||69.0	1530289	1542576	b28620_07	07||7615701||7621367||Aqcoe7G122900.1.v3.1||1||CDS||809779738||38323||69.0	7615701	7621367	1.500000e-78	2276
1.4030	0.1640	a19990_11	11||1547143||1557263||PAC:17825970||1||CDS||391289284||2447||74.39	1547143	1557263	b28620_07	07||7633439||7639203||Aqcoe7G123200.1.v3.1||1||CDS||809779763||38327||74.39	7633439	7639203	1.000000e-245	2326
NA	NA	a19990_11	11||1560277||1562390||PAC:17825971||1||CDS||391289286||2448||82.21	1560277	1562390	b28620_07	07||7641544||7644792||Aqcoe7G123300.1.v3.1||1||CDS||809779769||38328||82.21	7641544	7644792	1.000000e-250	2376
1.5612	0.1856	a19990_11	11||1567480||1577320||PAC:17825972||1||CDS||391289288||2449||78.77	1567480	1577320	b28620_07	07||7655276||7664819||Aqcoe7G123500.1.v3.1||1||CDS||809779782||38330||78.77	7655276	7664819	1.000000e-250	2426
1.7658	0.2567	a19990_11	11||1579674||1583002||PAC:17825973||1||CDS||391289290||2450||76.76	1579674	1583002	b28620_07	07||7667942||7668352||Aqcoe7G123600.1.v3.1||1||CDS||809779789||38331||76.76	7667942	7668352	6.800000e-27	2452
1.2158	0.0729	a19990_11	11||1583901||1589574||PAC:17825974||-1||CDS||391289292||2451||79.39	1589574	1583901	b28620_07	07||7683314||7689792||Aqcoe7G124000.1.v3.1||-1||CDS||809779829||38339||79.39	7689792	7683314	1.000000e-250	2502
3.5217	0.3351	a19990_11	11||1593487||1593853||PAC:17825975||-1||CDS||391289294||2452||75.54	1593853	1593487	b28620_07	07||7755476||7756183||Aqcoe7G125000.1.v3.1||-1||CDS||809779902||38353||75.54	7756183	7755476	5.000000e-36	2534
71.2728	1.1092	a19990_11	11||1596864||1599221||PAC:17825976||-1||CDS||391289296||2453||76.79	1599221	1596864	b28620_07	07||7773089||7776078||Aqcoe7G125200.1.v3.1||1||CDS||809779914||38355||76.79	7773089	7776078	1.700000e-236	2584
71.8588	1.0950	a19990_11	11||1617849||1624642||PAC:17825980||-1||CDS||391289304||2457||71.9	1624642	1617849	b28620_07	07||7787413||7792036||Aqcoe7G125500.1.v3.1||-1||CDS||809779974||38367||71.9	7792036	7787413	6.400000e-182	2631
65.0933	1.3009	a19990_11	11||1695956||1702000||PAC:17825989||-1||CDS||391289322||2466||79.32	1702000	1695956	b28620_07	07||7813786||7816635||Aqcoe7G125900.1.v3.1||1||CDS||809780003||38372||79.32	7813786	7816635	1.100000e-211	2681
1.2585	0.0868	a19990_11	11||1713578||1719797||PAC:17825991||-1||CDS||391289326||2468||78.96	1719797	1713578	b28620_07	07||7851063||7855063||Aqcoe7G126600.2.v3.1||-1||CDS||809780050||38380||78.96	7855063	7851063	6.000000e-158	2731
1.4718	0.3391	a19990_11	11||1758086||1767250||PAC:17825993||1||CDS||391289330||2470||75.61	1758086	1767250	b28620_07	07||7909151||7917065||Aqcoe7G127500.1.v3.1||1||CDS||809780119||38393||75.61	7909151	7917065	1.000000e-250	2778
1.4535	0.1820	a19990_11	11||1768056||1773357||PAC:17825994||1||CDS||391289332||2471||71.31	1768056	1773357	b28620_07	07||7927027||7928932||Aqcoe7G127700.1.v3.1||1||CDS||809780137||38396||71.31	7927027	7928932	5.600000e-39	2816
1.3419	0.1223	a19990_11	11||1775089||1782871||PAC:17825995||1||CDS||391289334||2472||78.07	1775089	1782871	b28620_07	07||7930203||7938203||Aqcoe7G127800.1.v3.1||1||CDS||809780142||38397||78.07	7930203	7938203	3.400000e-172	2866
3.0101	0.2498	a19990_11	11||1791556||1793244||PAC:17825996||1||CDS||391289336||2473||70.66	1791556	1793244	b28620_07	07||7970222||7973084||Aqcoe7G128000.1.v3.1||1||CDS||809780157||38399||70.66	7970222	7973084	6.500000e-74	2916
1.0713	0.1714	a19990_11	11||1801377||1807760||PAC:17825998||-1||CDS||391289340||2475||75.68	1807760	1801377	b28620_07	07||7995062||8001640||Aqcoe7G128300.1.v3.1||-1||CDS||809780183||38404||75.68	8001640	7995062	1.000000e-250	2966
1.7402	0.3168	a19990_11	11||1818033||1819178||PAC:17825999||1||CDS||391289342||2476||63.7	1818033	1819178	b28620_07	07||8010722||8011875||Aqcoe7G128500.1.v3.1||1||CDS||809780199||38406||63.7	8010722	8011875	1.300000e-54	3016
7.8186	0.4680	a19990_11	11||1870241||1872144||PAC:17826007||1||CDS||391289358||2484||78.87	1870241	1872144	b28620_07	07||8077817||8079307||Aqcoe7G129700.1.v3.1||-1||CDS||809780296||38423||78.87	8079307	8077817	5.100000e-97	287
1.3885	0.1444	a19990_11	11||1893198||1896311||PAC:17826011||1||CDS||391289366||2488||75.97	1893198	1896311	b28620_07	07||8158207||8162998||Aqcoe7G131000.1.v3.1||1||CDS||809780387||38437||75.97	8158207	8162998	1.000000e-206	3110
1.2813	0.0941	a19990_11	11||1897035||1898315||PAC:17826012||-1||CDS||391289368||2489||79.39	1898315	1897035	b28620_07	07||8169645||8171236||Aqcoe7G131300.1.v3.1||-1||CDS||809780413||38443||79.39	8171236	8169645	7.200000e-86	3160
1.7504	0.2957	a19990_11	11||1903505||1905244||PAC:17826013||1||CDS||391289370||2490||71.14	1903505	1905244	b28620_07	07||8171780||8173434||Aqcoe7G131400.1.v3.1||1||CDS||809780420||38444||71.14	8171780	8173434	1.100000e-129	3210
1.1912	0.1480	a19990_11	11||1906418||1907580||PAC:17826014||-1||CDS||391289372||2491||76.48	1907580	1906418	b28620_07	07||8174124||8175694||Aqcoe7G131500.1.v3.1||-1||CDS||809780426||38445||76.48	8175694	8174124	1.600000e-217	3260
1.0837	0.0420	a19990_11	11||1922308||1942843||PAC:17826015||1||CDS||391289374||2492||82.67	1922308	1942843	b28620_07	07||8177458||8186908||Aqcoe7G131600.1.v3.1||1||CDS||809780433||38446||82.67	8177458	8186908	1.000000e-250	3310
1.4018	0.3204	a19990_11	11||1948727||1950383||PAC:17826016||-1||CDS||391289376||2493||71.35	1950383	1948727	b28620_07	07||8198542||8199974||Aqcoe7G131800.1.v3.1||-1||CDS||809780443||38448||71.35	8199974	8198542	3.100000e-95	3360
62.8943	0.4404	a19990_11	11||1974354||1975226||PAC:17826021||1||CDS||391289386||2498||80.87	1974354	1975226	b28620_07	07||8232441||8233301||Aqcoe7G132300.1.v3.1||1||CDS||809780487||38456||80.87	8232441	8233301	3.200000e-58	3410
2.0952	0.3275	a19990_11	11||1985265||1987342||PAC:17826023||-1||CDS||391289390||2500||70.82	1987342	1985265	b28620_07	07||8234822||8236531||Aqcoe7G132400.2.v3.1||-1||CDS||809780497||38458||70.82	8236531	8234822	3.100000e-132	3460
1.1131	0.1184	a19990_11	11||1990562||1994651||PAC:17826024||-1||CDS||391289392||2501||78.52	1994651	1990562	b28620_07	07||8277899||8281125||Aqcoe7G132900.1.v3.1||-1||CDS||809780555||38469||78.52	8281125	8277899	1.000000e-250	3507
1.7392	0.2306	a19990_11	11||2013300||2016345||PAC:17826027||1||CDS||391289398||2504||71.12	2013300	2016345	b28620_07	07||8287096||8290370||Aqcoe7G133000.1.v3.1||1||CDS||809780570||38471||71.12	8287096	8290370	3.100000e-163	3557
1.0763	0.0886	a19990_11	11||2016844||2022182||PAC:17826028||-1||CDS||391289400||2505||82.81	2022182	2016844	b28620_07	07||8291153||8296312||Aqcoe7G133100.1.v3.1||-1||CDS||809780576||38472||82.81	8296312	8291153	1.000000e-250	3607
1.3224	0.0850	a19990_11	11||2039185||2046146||PAC:17826030||1||CDS||391289404||2507||78.13	2039185	2046146	b28620_07	07||8305076||8314849||Aqcoe7G133400.1.v3.1||1||CDS||809780592||38475||78.13	8305076	8314849	1.000000e-250	3657
1.3036	0.1053	a19990_11	11||2051450||2053148||PAC:17826031||1||CDS||391289406||2508||78.26	2051450	2053148	b28620_07	07||8327890||8329463||Aqcoe7G133600.1.v3.1||1||CDS||809780614||38479||78.26	8327890	8329463	1.000000e-187	3707
1.4090	0.2394	a19990_11	11||2056917||2059450||PAC:17826032||1||CDS||391289408||2509||81.36	2056917	2059450	b28620_07	07||8378022||8382819||Aqcoe7G134200.1.v3.1||1||CDS||809780666||38487||81.36	8378022	8382819	1.300000e-97	3757
3.4787	0.5385	a19990_11	11||2064360||2070849||PAC:17826033||1||CDS||391289410||2510||76.15	2064360	2070849	b28620_07	07||8412516||8419008||Aqcoe7G134800.1.v3.1||1||CDS||809780711||38494||76.15	8412516	8419008	7.800000e-136	3807
###  Mean Ks:  3.6043	Mean Kn: 0.1493
#Ks	Kn	a<db_genome_id>_<chr>	chr1||start1||stop1||name1||strand1||type1||db_feature_id1||genome_order1||percent_id1	start1	stop1	b<db_genome_id>_<chr>	chr2||start2||stop2||name2||strand2||type2||db_feature_id2||genome_order2||percent_id2	start2	stop2	eval	block_score	GEVO_link
1.4459	0.1388	a19990_11	11||587559||595281||PAC:17825853||-1||CDS||391289050||2330||80.28	595281	587559	b28620_07	07||42787784||42794646||Aqcoe7G431900.1.v3.1||1||CDS||809804449||42787||80.28	42787784	42794646	1.000000e-250	50
2.1890	0.1438	a19990_11	11||690777||699640||PAC:17825863||-1||CDS||391289070||2340||74.06	699640	690777	b28620_07	07||42795977||42798955||Aqcoe7G432000.1.v3.1||1||CDS||809804465||42790||74.06	42795977	42798955	1.000000e-250	100
4.7852	0.2780	a19990_11	11||803065||803511||PAC:17825883||1||CDS||391289110||2360||74.52	803065	803511	b28620_07	07||42836813||42837244||Aqcoe7G432600.1.v3.1||-1||CDS||809804512||42800||74.52	42837244	42836813	2.400000e-27	123
5.9005	0.1387	a19990_11	11||814459||817606||PAC:17825887||-1||CDS||391289118||2364||72.84	817606	814459	b28620_07	07||42868121||42871371||Aqcoe7G433000.1.v3.1||-1||CDS||809804530||42806||72.84	42871371	42868121	1.000000e-250	173
3.7011	0.0470	a19990_11	11||825205||828290||PAC:17825888||-1||CDS||391289120||2365||79.8	828290	825205	b28620_07	07||42872569||42875968||Aqcoe7G433100.1.v3.1||-1||CDS||809804534||42807||79.8	42875968	42872569	8.600000e-78	223
###  Mean Ks:  3.6991	Mean Kn: 0.3067
#Ks	Kn	a<db_genome_id>_<chr>	chr1||start1||stop1||name1||strand1||type1||db_feature_id1||genome_order1||percent_id1	start1	stop1	b<db_genome_id>_<chr>	chr2||start2||stop2||name2||strand2||type2||db_feature_id2||genome_order2||percent_id2	start2	stop2	eval	block_score	GEVO_link
1.2223	0.1592	a19990_11	11||906060||912419||PAC:17825895||-1||CDS||391289134||2372||75.15	912419	906060	b28620_07	07||43059859||43066746||Aqcoe7G436400.1.v3.1||1||CDS||809804659||42855||75.15	43059859	43066746	1.000000e-250	50
9.0161	0.2523	a19990_11	11||1081748||1088504||PAC:17825914||-1||CDS||391289172||2391||63.27	1088504	1081748	b28620_07	07||43011118||43011984||Aqcoe7G435900.1.v3.1||1||CDS||809804628||42842||63.27	43011118	43011984	3.000000e-65	97
1.5219	0.1203	a19990_11	11||1112633||1114921||PAC:17825920||1||CDS||391289184||2397||79.8	1112633	1114921	b28620_07	07||42944886||42946927||Aqcoe7G434200.1.v3.1||-1||CDS||809804582||42825||79.8	42946927	42944886	1.000000e-250	144
4.9435	0.6183	a19990_11	11||1160587||1163176||PAC:17825926||-1||CDS||391289196||2403||72.82	1163176	1160587	b28620_07	07||42918614||42922019||Aqcoe7G433600.1.v3.1||-1||CDS||809804565||42819||72.82	42922019	42918614	4.400000e-116	194
1.7918	0.3834	a19990_11	11||1178837||1181489||PAC:17825928||1||CDS||391289200||2405||73.99	1178837	1181489	b28620_07	07||42881898||42884491||Aqcoe7G433200.1.v3.1||-1||CDS||809804539||42809||73.99	42884491	42881898	3.700000e-64	244
###  Mean Ks:  17.2752	Mean Kn: 0.2549
#Ks	Kn	a<db_genome_id>_<chr>	chr1||start1||stop1||name1||strand1||type1||db_feature_id1||genome_order1||percent_id1	start1	stop1	b<db_genome_id>_<chr>	chr2||start2||stop2||name2||strand2||type2||db_feature_id2||genome_order2||percent_id2	start2	stop2	eval	block_score	GEVO_link
1.3512	0.0230	a19990_11	11||1560277||1562390||PAC:17825971||1||CDS||391289286||2448||83.82	1560277	1562390	b28620_07	07||42429589||42431271||Aqcoe7G426500.1.v3.1||-1||CDS||809803998||42708||83.82	42431271	42429589	1.000000e-250	50
84.5446	0.2200	a19990_11	11||1579674||1583002||PAC:17825973||1||CDS||391289290||2450||78.52	1579674	1583002	b28620_07	07||42426858||42427256||Aqcoe7G426400.1.v3.1||-1||CDS||809803992||42707||78.52	42427256	42426858	3.300000e-31	80
1.2626	0.0655	a19990_11	11||1583901||1589574||PAC:17825974||-1||CDS||391289292||2451||79.03	1589574	1583901	b28620_07	07||42407714||42411648||Aqcoe7G426200.1.v3.1||1||CDS||809803976||42705||79.03	42407714	42411648	1.000000e-250	130
27.5231	0.5723	a19990_11	11||1606920||1608211||PAC:17825977||1||CDS||391289298||2454||72.0	1606920	1608211	b28620_07	07||42379083||42380253||Aqcoe7G425700.1.v3.1||1||CDS||809803945||42699||72.0	42379083	42380253	5.700000e-43	172
2.2274	0.1812	a19990_11	11||1613091||1616479||PAC:17825978||1||CDS||391289300||2455||73.77	1613091	1616479	b28620_07	07||42365000||42370618||Aqcoe7G425300.2.v3.1||1||CDS||809803918||42694||73.77	42365000	42370618	1.000000e-250	222
2.3208	0.3435	a19990_11	11||1658193||1660859||PAC:17825986||-1||CDS||391289316||2463||64.81	1660859	1658193	b28620_07	07||42328705||42332083||Aqcoe7G424700.1.v3.1||-1||CDS||809803866||42684||64.81	42332083	42328705	1.600000e-70	272
1.6968	0.3787	a19990_11	11||1695956||1702000||PAC:17825989||-1||CDS||391289322||2466||71.28	1702000	1695956	b28620_07	07||42319613||42324765||Aqcoe7G424500.1.v3.1||-1||CDS||809803853||42682||71.28	42324765	42319613	1.000000e-250	322
###  Mean Ks:  18.1480	Mean Kn: 0.3700
#Ks	Kn	a<db_genome_id>_<chr>	chr1||start1||stop1||name1||strand1||type1||db_feature_id1||genome_order1||percent_id1	start1	stop1	b<db_genome_id>_<chr>	chr2||start2||stop2||name2||strand2||type2||db_feature_id2||genome_order2||percent_id2	start2	stop2	eval	block_score	GEVO_link
1.6440	0.3927	a19990_11	11||1842076||1844729||PAC:17826002||1||CDS||391289348||2479||79.64	1842076	1844729	b28620_07	07||8143486||8146074||Aqcoe7G130700.1.v3.1||-1||CDS||809780370||38434||79.64	8146074	8143486	6.200000e-38	37
78.0308	1.2196	a19990_11	11||1845503||1849197||PAC:17826003||1||CDS||391289350||2480||71.27	1845503	1849197	b28620_07	07||8137743||8142685||Aqcoe7G130600.1.v3.1||-1||CDS||809780362||38433||71.27	8142685	8137743	6.500000e-60	87
1.5491	0.1220	a19990_11	11||1850862||1854635||PAC:17826004||1||CDS||391289352||2481||75.4	1850862	1854635	b28620_07	07||8131718||8136145||Aqcoe7G130400.1.v3.1||-1||CDS||809780348||38431||75.4	8136145	8131718	1.000000e-250	137
1.5754	0.0886	a19990_11	11||1856283||1862164||PAC:17826005||1||CDS||391289354||2482||82.29	1856283	1862164	b28620_07	07||8122605||8129031||Aqcoe7G130300.1.v3.1||-1||CDS||809780337||38429||82.29	8129031	8122605	1.000000e-250	187
1.2951	0.0913	a19990_11	11||1862763||1869701||PAC:17826006||-1||CDS||391289356||2483||78.73	1869701	1862763	b28620_07	07||8085044||8089464||Aqcoe7G129900.1.v3.1||1||CDS||809780310||38425||78.73	8085044	8089464	1.000000e-250	237
7.8186	0.4680	a19990_11	11||1870241||1872144||PAC:17826007||1||CDS||391289358||2484||78.87	1870241	1872144	b28620_07	07||8077817||8079307||Aqcoe7G129700.1.v3.1||-1||CDS||809780296||38423||78.87	8079307	8077817	5.100000e-97	287
68.5117	0.4624	a19990_11	11||1884996||1889121||PAC:17826010||-1||CDS||391289364||2487||73.24	1889121	1884996	b28620_07	07||8044548||8045486||Aqcoe7G129100.1.v3.1||1||CDS||809780252||38415||73.24	8044548	8045486	3.500000e-53	337
1.3885	0.1444	a19990_11	11||1893198||1896311||PAC:17826011||1||CDS||391289366||2488||75.97	1893198	1896311	b28620_07	07||8033617||8038419||Aqcoe7G128900.1.v3.1||-1||CDS||809780225||38413||75.97	8038419	8033617	1.000000e-206	387
1.5188	0.3406	a19990_11	11||1897035||1898315||PAC:17826012||-1||CDS||391289368||2489||66.21	1898315	1897035	b28620_07	07||8031767||8032822||Aqcoe7G128800.1.v3.1||1||CDS||809780219||38409||66.21	8031767	8032822	2.300000e-32	418
###  Mean Ks:  7.4649	Mean Kn: 0.3711
#Ks	Kn	a<db_genome_id>_<chr>	chr1||start1||stop1||name1||strand1||type1||db_feature_id1||genome_order1||percent_id1	start1	stop1	b<db_genome_id>_<chr>	chr2||start2||stop2||name2||strand2||type2||db_feature_id2||genome_order2||percent_id2	start2	stop2	eval	block_score	GEVO_link
1.6825	0.3070	a19990_11	11||2093950||2100497||PAC:17826038||1||CDS||391289420||2515||67.29	2093950	2100497	b28620_07	07||41759204||41762860||Aqcoe7G414900.1.v3.1||1||CDS||809802272||42545||67.29	41759204	41762860	7.200000e-209	50
0.9234	0.1112	a19990_11	11||2101117||2104172||PAC:17826039||-1||CDS||391289422||2516||80.87	2104172	2101117	b28620_07	07||41763992||41767258||Aqcoe7G415000.1.v3.1||-1||CDS||809802282||42547||80.87	41767258	41763992	1.000000e-170	100
1.5737	0.6548	a19990_11	11||2118789||2123024||PAC:17826041||1||CDS||391289426||2518||82.51	2118789	2123024	b28620_07	07||41806484||41808286||Aqcoe7G415800.1.v3.1||1||CDS||809802352||42560||82.51	41806484	41808286	9.600000e-48	144
1.4923	0.1564	a19990_11	11||2146058||2151133||PAC:17826045||-1||CDS||391289434||2522||75.52	2151133	2146058	b28620_07	07||41818077||41821408||Aqcoe7G416200.1.v3.1||1||CDS||809802384||42564||75.52	41818077	41821408	1.000000e-250	194
1.1148	0.2469	a19990_11	11||2163618||2167531||PAC:17826047||1||CDS||391289438||2524||71.25	2163618	2167531	b28620_07	07||41858746||41860565||Aqcoe7G417200.1.v3.1||1||CDS||809802469||42576||71.25	41858746	41860565	2.300000e-113	241
63.8071	1.1983	a19990_11	11||2199317||2201202||PAC:17826054||-1||CDS||391289452||2531||71.02	2201202	2199317	b28620_07	07||41862006||41862851||Aqcoe7G417300.1.v3.1||-1||CDS||809802475||42577||71.02	41862851	41862006	4.400000e-53	291
15.6117	0.2014	a19990_11	11||2216836||2218736||PAC:17826055||1||CDS||391289454||2532||78.43	2216836	2218736	b28620_07	07||41863507||41869565||Aqcoe7G417400.1.v3.1||-1||CDS||809802482||42578||78.43	41869565	41863507	6.900000e-217	341
1.5472	0.1977	a19990_11	11||2279815||2283267||PAC:17826056||1||CDS||391289456||2533||73.88	2279815	2283267	b28620_07	07||41914457||41919928||Aqcoe7G418500.1.v3.1||1||CDS||809802557||42592||73.88	41914457	41919928	1.000000e-250	388
3.0248	0.0592	a19990_11	11||2285672||2288764||PAC:17826057||-1||CDS||391289458||2534||78.61	2288764	2285672	b28620_07	07||41920385||41921076||Aqcoe7G418600.1.v3.1||-1||CDS||809802568||42594||78.61	41921076	41920385	9.400000e-103	438
1.2566	0.1718	a19990_11	11||2313436||2319003||PAC:17826060||1||CDS||391289464||2537||76.09	2313436	2319003	b28620_07	07||41954031||41957958||Aqcoe7G419000.1.v3.1||1||CDS||809802600||42599||76.09	41954031	41957958	1.000000e-250	488
2.4302	0.1855	a19990_11	11||2343359||2345257||PAC:17826064||-1||CDS||391289472||2541||69.72	2345257	2343359	b28620_07	07||41962161||41965215||Aqcoe7G419200.1.v3.1||-1||CDS||809802620||42602||69.72	41965215	41962161	1.900000e-93	538
5.1818	1.3432	a19990_11	11||2356252||2357712||PAC:17826066||-1||CDS||391289476||2543||71.04	2357712	2356252	b28620_07	07||41965761||41968409||Aqcoe7G419300.1.v3.1||1||CDS||809802626||42603||71.04	41965761	41968409	1.900000e-17	554
1.7559	0.1228	a19990_11	11||2371490||2375049||PAC:17826069||-1||CDS||391289482||2546||79.35	2375049	2371490	b28620_07	07||41998496||42001798||Aqcoe7G420200.1.v3.1||-1||CDS||809802695||42615||79.35	42001798	41998496	1.000000e-250	601
3.1066	0.2391	a19990_11	11||2518467||2520461||PAC:17826088||1||CDS||391289520||2565||69.06	2518467	2520461	b28620_07	07||42015873||42017610||Aqcoe7G420700.1.v3.1||-1||CDS||809802731||42622||69.06	42017610	42015873	1.300000e-168	648
###  Mean Ks:  2.7552	Mean Kn: 0.1993
#Ks	Kn	a<db_genome_id>_<chr>	chr1||start1||stop1||name1||strand1||type1||db_feature_id1||genome_order1||percent_id1	start1	stop1	b<db_genome_id>_<chr>	chr2||start2||stop2||name2||strand2||type2||db_feature_id2||genome_order2||percent_id2	start2	stop2	eval	block_score	GEVO_link
1.1799	0.0374	a19990_11	11||2163618||2167531||PAC:17826047||1||CDS||391289438||2524||84.58	2163618	2167531	b28620_07	07||9114873||9118451||Aqcoe7G143100.1.v3.1||1||CDS||809781420||38625||84.58	9114873	9118451	8.900000e-216	50
3.9128	0.3015	a19990_11	11||2177831||2178180||PAC:17826051||-1||CDS||391289446||2528||68.87	2178180	2177831	b28620_07	07||9119836||9120356||Aqcoe7G143200.1.v3.1||-1||CDS||809781432||38627||68.87	9120356	9119836	3.900000e-10	59
1.8426	0.1671	a19990_11	11||2179792||2186400||PAC:17826052||-1||CDS||391289448||2529||78.65	2186400	2179792	b28620_07	07||9123292||9127551||Aqcoe7G143300.1.v3.1||-1||CDS||809781438||38628||78.65	9127551	9123292	1.300000e-149	109
1.9588	0.3333	a19990_11	11||2193249||2194450||PAC:17826053||-1||CDS||391289450||2530||78.96	2194450	2193249	b28620_07	07||9129179||9130486||Aqcoe7G143400.1.v3.1||1||CDS||809781449||38630||78.96	9129179	9130486	3.500000e-86	159
14.0283	0.3436	a19990_11	11||2199317||2201202||PAC:17826054||-1||CDS||391289452||2531||71.53	2201202	2199317	b28620_07	07||9145918||9147144||Aqcoe7G143600.1.v3.1||-1||CDS||809781461||38632||71.53	9147144	9145918	4.500000e-74	209
1.1248	0.0498	a19990_11	11||2285672||2288764||PAC:17826057||-1||CDS||391289458||2534||82.72	2288764	2285672	b28620_07	07||9201948||9205075||Aqcoe7G144300.1.v3.1||-1||CDS||809781512||38641||82.72	9205075	9201948	7.400000e-122	259
1.0741	0.0971	a19990_11	11||2299401||2305964||PAC:17826058||-1||CDS||391289460||2535||82.89	2305964	2299401	b28620_07	07||9234921||9240669||Aqcoe7G144600.1.v3.1||-1||CDS||809781532||38644||82.89	9240669	9234921	1.000000e-250	309
1.3279	0.1806	a19990_11	11||2308784||2310127||PAC:17826059||-1||CDS||391289462||2536||74.58	2310127	2308784	b28620_07	07||9242426||9245115||Aqcoe7G144700.1.v3.1||-1||CDS||809781544||38646||74.58	9245115	9242426	4.200000e-140	359
1.6605	0.1717	a19990_11	11||2313436||2319003||PAC:17826060||1||CDS||391289464||2537||73.97	2313436	2319003	b28620_07	07||9248001||9256182||Aqcoe7G144800.1.v3.1||1||CDS||809781550||38647||73.97	9248001	9256182	1.000000e-250	409
1.2366	0.1127	a19990_11	11||2323525||2327128||PAC:17826061||1||CDS||391289466||2538||76.56	2323525	2327128	b28620_07	07||9266140||9269605||Aqcoe7G145000.1.v3.1||1||CDS||809781572||38651||76.56	9266140	9269605	1.000000e-250	459
1.5654	0.1539	a19990_11	11||2332022||2335280||PAC:17826062||-1||CDS||391289468||2539||73.62	2335280	2332022	b28620_07	07||9273393||9278500||Aqcoe7G145100.1.v3.1||-1||CDS||809781596||38656||73.62	9278500	9273393	9.000000e-169	509
4.8722	0.7995	a19990_11	11||2341649||2343064||PAC:17826063||1||CDS||391289470||2540||74.78	2341649	2343064	b28620_07	07||9281845||9283973||Aqcoe7G145200.1.v3.1||1||CDS||809781602||38657||74.78	9281845	9283973	1.400000e-99	559
5.1455	0.1836	a19990_11	11||2348942||2351902||PAC:17826065||-1||CDS||391289474||2542||66.33	2351902	2348942	b28620_07	07||9284977||9287818||Aqcoe7G145300.1.v3.1||-1||CDS||809781611||38659||66.33	9287818	9284977	2.000000e-139	609
1.0520	0.0915	a19990_11	11||2361060||2363987||PAC:17826067||1||CDS||391289478||2544||79.35	2361060	2363987	b28620_07	07||9293461||9296147||Aqcoe7G145400.1.v3.1||1||CDS||809781618||38660||79.35	9293461	9296147	1.700000e-102	659
1.1089	0.1479	a19990_11	11||2422151||2429836||PAC:17826074||-1||CDS||391289492||2551||77.03	2429836	2422151	b28620_07	07||9462501||9469974||Aqcoe7G146300.1.v3.1||-1||CDS||809781710||38677||77.03	9469974	9462501	1.000000e-250	706
1.2743	0.0768	a19990_11	11||2434822||2437584||PAC:17826075||1||CDS||391289494||2552||80.26	2434822	2437584	b28620_07	07||9488466||9491166||Aqcoe7G146800.1.v3.1||1||CDS||809781749||38684||80.26	9488466	9491166	1.000000e-250	756
2.4746	0.1408	a19990_11	11||2439325||2441040||PAC:17826076||-1||CDS||391289496||2553||71.27	2441040	2439325	b28620_07	07||9506372||9507881||Aqcoe7G147100.1.v3.1||-1||CDS||809781773||38688||71.27	9507881	9506372	2.000000e-246	806
###  Mean Ks:  8.5534	Mean Kn: 0.4848
#Ks	Kn	a<db_genome_id>_<chr>	chr1||start1||stop1||name1||strand1||type1||db_feature_id1||genome_order1||percent_id1	start1	stop1	b<db_genome_id>_<chr>	chr2||start2||stop2||name2||strand2||type2||db_feature_id2||genome_order2||percent_id2	start2	stop2	eval	block_score	GEVO_link
1.6120	0.2471	a19990_11	11||2446664||2449892||PAC:17826077||1||CDS||391289498||2554||73.19	2446664	2449892	b28620_07	07||9960194||9965838||Aqcoe7G152300.2.v3.1||-1||CDS||809782271||38779||73.19	9965838	9960194	1.000000e-250	50
59.6708	1.0454	a19990_11	11||2455389||2456542||PAC:17826079||-1||CDS||391289502||2556||71.41	2456542	2455389	b28620_07	07||9921306||9923024||Aqcoe7G151900.1.v3.1||-1||CDS||809782233||38773||71.41	9923024	9921306	1.400000e-116	100
1.2744	0.0916	a19990_11	11||2470890||2477441||PAC:17826082||1||CDS||391289508||2559||79.69	2470890	2477441	b28620_07	07||9911333||9915890||Aqcoe7G151800.1.v3.1||-1||CDS||809782228||38772||79.69	9915890	9911333	1.000000e-250	150
2.9889	0.4969	a19990_11	11||2478293||2481470||PAC:17826083||-1||CDS||391289510||2560||71.19	2481470	2478293	b28620_07	07||9907318||9910482||Aqcoe7G151700.1.v3.1||1||CDS||809782222||38771||71.19	9907318	9910482	8.800000e-173	200
2.2109	1.3877	a19990_11	11||2482096||2488256||PAC:17826084||1||CDS||391289512||2561||75.0	2482096	2488256	b28620_07	07||9897201||9898244||Aqcoe7G151500.1.v3.1||1||CDS||809782206||38768||75.0	9897201	9898244	3.200000e-20	219
2.2921	0.3459	a19990_11	11||2501605||2503392||PAC:17826086||1||CDS||391289516||2563||77.5	2501605	2503392	b28620_07	07||9894987||9896885||Aqcoe7G151400.1.v3.1||-1||CDS||809782202||38767||77.5	9896885	9894987	1.900000e-225	269
1.3178	0.1346	a19990_11	11||2508765||2515905||PAC:17826087||1||CDS||391289518||2564||78.53	2508765	2515905	b28620_07	07||9880562||9887512||Aqcoe7G151200.1.v3.1||-1||CDS||809782179||38763||78.53	9887512	9880562	2.100000e-250	319
1.7468	0.2131	a19990_11	11||2521015||2526588||PAC:17826089||1||CDS||391289522||2566||72.28	2521015	2526588	b28620_07	07||9794148||9797519||Aqcoe7G150200.1.v3.1||-1||CDS||809782072||38744||72.28	9797519	9794148	3.100000e-190	366
3.8666	0.4008	a19990_11	11||2544096||2546916||PAC:17826091||-1||CDS||391289526||2568||63.14	2546916	2544096	b28620_07	07||9735804||9737940||Aqcoe7G149700.1.v3.1||1||CDS||809782041||38738||63.14	9735804	9737940	4.500000e-39	404
###  Mean Ks:  1.9594	Mean Kn: 0.2462
#Ks	Kn	a<db_genome_id>_<chr>	chr1||start1||stop1||name1||strand1||type1||db_feature_id1||genome_order1||percent_id1	start1	stop1	b<db_genome_id>_<chr>	chr2||start2||stop2||name2||strand2||type2||db_feature_id2||genome_order2||percent_id2	start2	stop2	eval	block_score	GEVO_link
1.5643	0.1594	a19990_11	11||2659370||2662763||PAC:17826100||1||CDS||391289544||2577||74.89	2659370	2662763	b28620_07	07||41553314||41555586||Aqcoe7G411400.1.v3.1||1||CDS||809802129||42505||74.89	41553314	41555586	7.700000e-208	50
1.1918	0.1551	a19990_11	11||2694989||2699336||PAC:17826103||-1||CDS||391289550||2580||76.31	2699336	2694989	b28620_07	07||41570745||41576380||Aqcoe7G411800.1.v3.1||-1||CDS||809802140||42509||76.31	41576380	41570745	1.000000e-250	100
1.8575	0.3817	a19990_11	11||2744708||2751691||PAC:17826106||-1||CDS||391289556||2583||70.42	2751691	2744708	b28620_07	07||41624441||41626691||Aqcoe7G412500.1.v3.1||-1||CDS||809802166||42519||70.42	41626691	41624441	3.000000e-216	150
2.3968	0.3110	a19990_11	11||2756155||2760573||PAC:17826108||1||CDS||391289560||2585||71.42	2756155	2760573	b28620_07	07||41628039||41631187||Aqcoe7G412600.1.v3.1||1||CDS||809802169||42520||71.42	41628039	41631187	1.000000e-250	200
1.4958	0.1607	a19990_11	11||2760901||2763189||PAC:17826109||-1||CDS||391289562||2586||74.14	2763189	2760901	b28620_07	07||41631657||41633548||Aqcoe7G412700.1.v3.1||-1||CDS||809802172||42521||74.14	41633548	41631657	1.000000e-250	250
3.2500	0.3093	a19990_11	11||2778391||2781201||PAC:17826111||1||CDS||391289566||2588||66.16	2778391	2781201	b28620_07	07||41707452||41708768||Aqcoe7G414000.1.v3.1||1||CDS||809802211||42535||66.16	41707452	41708768	8.900000e-58	297
###  Mean Ks:  5.2269	Mean Kn: 0.3448
#Ks	Kn	a<db_genome_id>_<chr>	chr1||start1||stop1||name1||strand1||type1||db_feature_id1||genome_order1||percent_id1	start1	stop1	b<db_genome_id>_<chr>	chr2||start2||stop2||name2||strand2||type2||db_feature_id2||genome_order2||percent_id2	start2	stop2	eval	block_score	GEVO_link
0.9772	0.0634	a19990_11	11||2676795||2693063||PAC:17826102||1||CDS||391289548||2579||82.19	2676795	2693063	b28620_07	07||10919414||10931340||Aqcoe7G159300.1.v3.1||1||CDS||809782783||38873||82.19	10919414	10931340	1.000000e-250	50
1.2080	0.1754	a19990_11	11||2694989||2699336||PAC:17826103||-1||CDS||391289550||2580||74.45	2699336	2694989	b28620_07	07||10939726||10946384||Aqcoe7G159500.1.v3.1||-1||CDS||809782798||38875||74.45	10946384	10939726	1.000000e-250	100
1.1873	0.2133	a19990_11	11||2736169||2741445||PAC:17826105||-1||CDS||391289554||2582||76.15	2741445	2736169	b28620_07	07||11055540||11059164||Aqcoe7G160100.1.v3.1||-1||CDS||809782839||38883||76.15	11059164	11055540	1.000000e-250	150
2.0479	0.4726	a19990_11	11||2744708||2751691||PAC:17826106||-1||CDS||391289556||2583||72.54	2751691	2744708	b28620_07	07||11073657||11077229||Aqcoe7G160400.1.v3.1||-1||CDS||809782863||38887||72.54	11077229	11073657	5.900000e-243	200
1.2073	0.1689	a19990_11	11||2760901||2763189||PAC:17826109||-1||CDS||391289562||2586||74.65	2763189	2760901	b28620_07	07||11107966||11109879||Aqcoe7G160800.1.v3.1||-1||CDS||809782898||38893||74.65	11109879	11107966	1.000000e-250	250
1.3258	0.3382	a19990_11	11||2775940||2777525||PAC:17826110||1||CDS||391289564||2587||76.51	2775940	2777525	b28620_07	07||11141451||11143985||Aqcoe7G161400.1.v3.1||1||CDS||809782952||38905||76.51	11141451	11143985	1.600000e-62	297
1.2578	0.1237	a19990_11	11||2787458||2800657||PAC:17826112||-1||CDS||391289568||2589||76.7	2800657	2787458	b28620_07	07||11214194||11222547||Aqcoe7G162500.1.v3.1||-1||CDS||809783026||38916||76.7	11222547	11214194	1.000000e-250	344
1.2208	0.1117	a19990_11	11||2806049||2813928||PAC:17826113||-1||CDS||391289570||2590||81.07	2813928	2806049	b28620_07	07||11257133||11265465||Aqcoe7G162800.1.v3.1||1||CDS||809783056||38921||81.07	11257133	11265465	1.000000e-250	394
2.4448	0.3656	a19990_11	11||2815015||2821074||PAC:17826114||1||CDS||391289572||2591||67.73	2815015	2821074	b28620_07	07||11270215||11275445||Aqcoe7G163000.1.v3.1||1||CDS||809783098||38930||67.73	11270215	11275445	1.300000e-55	444
1.3123	0.0953	a19990_11	11||2825909||2829939||PAC:17826115||-1||CDS||391289574||2592||80.71	2829939	2825909	b28620_07	07||11294992||11300049||Aqcoe7G163500.1.v3.1||-1||CDS||809783140||38938||80.71	11300049	11294992	1.000000e-250	494
4.6429	0.1468	a19990_11	11||2835900||2836310||PAC:17826116||1||CDS||391289576||2593||70.59	2835900	2836310	b28620_07	07||11302796||11303209||Aqcoe7G163700.1.v3.1||1||CDS||809783151||38939||70.59	11302796	11303209	2.800000e-71	544
1.2067	0.2628	a19990_11	11||2836810||2846560||PAC:17826117||-1||CDS||391289578||2594||78.07	2846560	2836810	b28620_07	07||11306413||11307980||Aqcoe7G163900.1.v3.1||-1||CDS||809783165||38941||78.07	11307980	11306413	1.000000e-161	594
33.5554	1.4977	a19990_11	11||2850970||2852660||PAC:17826118||-1||CDS||391289580||2595||72.68	2852660	2850970	b28620_07	07||11316012||11316488||Aqcoe7G164000.1.v3.1||-1||CDS||809783171||38942||72.68	11316488	11316012	4.700000e-30	623
26.8164	1.2671	a19990_11	11||2861356||2866796||PAC:17826119||1||CDS||391289582||2596||76.74	2861356	2866796	b28620_07	07||11325455||11327331||Aqcoe7G164100.1.v3.1||1||CDS||809783176||38943||76.74	11325455	11327331	1.800000e-55	673
1.6265	0.1161	a19990_11	11||2868095||2873685||PAC:17826120||-1||CDS||391289584||2597||76.77	2873685	2868095	b28620_07	07||11328687||11331404||Aqcoe7G164200.1.v3.1||-1||CDS||809783188||38945||76.77	11331404	11328687	4.000000e-150	723
1.5933	0.0988	a19990_11	11||2881794||2884586||PAC:17826122||-1||CDS||391289588||2599||79.18	2884586	2881794	b28620_07	07||11347796||11351050||Aqcoe7G164600.1.v3.1||-1||CDS||809783219||38950||79.18	11351050	11347796	6.300000e-128	773
###  Mean Ks:  7.5730	Mean Kn: 0.3589
#Ks	Kn	a<db_genome_id>_<chr>	chr1||start1||stop1||name1||strand1||type1||db_feature_id1||genome_order1||percent_id1	start1	stop1	b<db_genome_id>_<chr>	chr2||start2||stop2||name2||strand2||type2||db_feature_id2||genome_order2||percent_id2	start2	stop2	eval	block_score	GEVO_link
1.0491	0.1322	a19990_11	11||2919317||2922241||PAC:17826124||1||CDS||391289592||2601||74.86	2919317	2922241	b28620_07	07||11480289||11483254||Aqcoe7G166200.1.v3.1||1||CDS||809783359||38976||74.86	11480289	11483254	6.700000e-219	50
2.1126	0.3945	a19990_11	11||2943205||2947862||PAC:17826127||1||CDS||391289598||2604||65.14	2943205	2947862	b28620_07	07||11493829||11497001||Aqcoe7G166500.1.v3.1||-1||CDS||809783378||38979||65.14	11497001	11493829	6.400000e-157	100
2.9892	0.1089	a19990_11	11||2964490||2967807||PAC:17826129||1||CDS||391289602||2606||76.89	2964490	2967807	b28620_07	07||11660970||11662067||Aqcoe7G167500.1.v3.1||1||CDS||809783478||38996||76.89	11660970	11662067	4.800000e-118	147
1.2645	0.0682	a19990_11	11||2972026||2974341||PAC:17826130||1||CDS||391289604||2607||83.23	2972026	2974341	b28620_07	07||11719857||11722261||Aqcoe7G168400.1.v3.1||-1||CDS||809783540||39006||83.23	11722261	11719857	6.000000e-192	197
2.2793	0.3536	a19990_11	11||2976803||2980025||PAC:17826131||1||CDS||391289606||2608||71.89	2976803	2980025	b28620_07	07||11725249||11727900||Aqcoe7G168500.1.v3.1||1||CDS||809784160||39008||71.89	11725249	11727900	2.500000e-119	247
1.2833	0.1235	a19990_11	11||2982624||2990592||PAC:17826132||-1||CDS||391289608||2609||77.15	2990592	2982624	b28620_07	07||11767099||11775171||Aqcoe7G168900.1.v3.1||-1||CDS||809784194||39014||77.15	11775171	11767099	1.000000e-250	297
13.1404	0.8030	a19990_11	11||2994497||3004792||PAC:17826133||1||CDS||391289610||2610||65.07	2994497	3004792	b28620_07	07||11797324||11802185||Aqcoe7G169100.1.v3.1||1||CDS||809784225||39020||65.07	11797324	11802185	5.200000e-45	341
1.3054	0.2585	a19990_11	11||3008503||3017514||PAC:17826134||1||CDS||391289612||2611||69.43	3008503	3017514	b28620_07	07||11820593||11831075||Aqcoe7G169200.1.v3.1||1||CDS||809784240||39023||69.43	11820593	11831075	2.200000e-218	391
1.1126	0.1306	a19990_11	11||3022124||3031472||PAC:17826135||-1||CDS||391289614||2612||77.65	3031472	3022124	b28620_07	07||11836068||11847901||Aqcoe7G169400.1.v3.1||-1||CDS||809784259||39027||77.65	11847901	11836068	1.000000e-250	441
1.4386	0.4547	a19990_11	11||3044618||3049016||PAC:17826137||1||CDS||391289618||2614||64.41	3044618	3049016	b28620_07	07||11936337||11939001||Aqcoe7G170600.1.v3.1||1||CDS||809784342||39042||64.41	11936337	11939001	4.300000e-56	488
0.9124	0.0747	a19990_11	11||3049802||3054773||PAC:17826138||1||CDS||391289620||2615||82.86	3049802	3054773	b28620_07	07||11995794||12001207||Aqcoe7G171500.1.v3.1||1||CDS||809784404||39053||82.86	11995794	12001207	1.000000e-250	535
1.6596	0.2311	a19990_11	11||3057793||3060015||PAC:17826140||-1||CDS||391289624||2617||77.25	3060015	3057793	b28620_07	07||12106288||12108904||Aqcoe7G172500.1.v3.1||-1||CDS||809784457||39063||77.25	12108904	12106288	1.000000e-250	585
2.3129	0.3854	a19990_11	11||3061527||3072065||PAC:17826141||-1||CDS||391289626||2618||80.35	3072065	3061527	b28620_07	07||12110824||12119638||Aqcoe7G172600.1.v3.1||-1||CDS||809784461||39064||80.35	12119638	12110824	2.900000e-170	635
1.9611	0.5302	a19990_11	11||3079092||3081640||PAC:17826142||1||CDS||391289628||2619||62.14	3079092	3081640	b28620_07	07||12130498||12133587||Aqcoe7G172800.1.v3.1||1||CDS||809784468||39066||62.14	12130498	12133587	1.200000e-44	678
0.7034	0.1739	a19990_11	11||3082194||3082576||PAC:17826143||-1||CDS||391289630||2620||78.06	3082576	3082194	b28620_07	07||12143356||12143755||Aqcoe7G173100.1.v3.1||-1||CDS||809784481||39070||78.06	12143755	12143356	5.900000e-67	728
1.4318	0.1788	a19990_11	11||3088929||3105470||PAC:17826144||1||CDS||391289632||2621||82.32	3088929	3105470	b28620_07	07||12260997||12264932||Aqcoe7G174600.1.v3.1||1||CDS||809784522||39085||82.32	12260997	12264932	4.800000e-137	775
2.2678	0.2170	a19990_11	11||3121899||3123869||PAC:17826147||1||CDS||391289638||2624||69.71	3121899	3123869	b28620_07	07||12299364||12301691||Aqcoe7G174900.1.v3.1||1||CDS||809784531||39088||69.71	12299364	12301691	7.300000e-114	825
1.5963	0.1641	a19990_11	11||3123889||3128526||PAC:17826148||-1||CDS||391289640||2625||81.66	3128526	3123889	b28620_07	07||12313282||12315671||Aqcoe7G175200.1.v3.1||-1||CDS||809784544||39093||81.66	12315671	12313282	3.300000e-131	875
1.6208	0.3239	a19990_11	11||3138830||3143179||PAC:17826151||1||CDS||391289646||2628||67.7	3138830	3143179	b28620_07	07||12372653||12375732||Aqcoe7G175700.1.v3.1||1||CDS||809784557||39098||67.7	12372653	12375732	4.000000e-94	925
1.4032	0.0892	a19990_11	11||3154492||3161924||PAC:17826153||1||CDS||391289650||2630||79.9	3154492	3161924	b28620_07	07||12376746||12383882||Aqcoe7G175800.1.v3.1||1||CDS||809784562||39100||79.9	12376746	12383882	1.000000e-250	975
1.6883	0.1583	a19990_11	11||3164080||3169455||PAC:17826154||-1||CDS||391289652||2631||77.42	3169455	3164080	b28620_07	07||12455393||12459633||Aqcoe7G176700.1.v3.1||-1||CDS||809784588||39110||77.42	12459633	12455393	1.000000e-250	1025
1.3062	0.1812	a19990_11	11||3174338||3179203||PAC:17826155||-1||CDS||391289654||2632||76.69	3179203	3174338	b28620_07	07||12463939||12467676||Aqcoe7G176800.1.v3.1||-1||CDS||809784591||39111||76.69	12467676	12463939	1.000000e-250	1075
1.4564	0.1193	a19990_11	11||3182533||3186748||PAC:17826156||1||CDS||391289656||2633||76.59	3182533	3186748	b28620_07	07||12470322||12473224||Aqcoe7G176900.1.v3.1||1||CDS||809784594||39112||76.59	12470322	12473224	1.000000e-250	1125
1.5153	0.1764	a19990_11	11||3187448||3190758||PAC:17826157||1||CDS||391289658||2634||76.82	3187448	3190758	b28620_07	07||12556283||12560783||Aqcoe7G177500.1.v3.1||1||CDS||809784613||39119||76.82	12556283	12560783	1.000000e-250	1175
65.3417	1.4243	a19990_11	11||3191384||3197996||PAC:17826158||1||CDS||391289660||2635||61.99	3191384	3197996	b28620_07	07||12580874||12582486||Aqcoe7G178000.1.v3.1||1||CDS||809784628||39124||61.99	12580874	12582486	1.100000e-102	1225
1.6865	0.1932	a19990_11	11||3203127||3215223||PAC:17826159||-1||CDS||391289662||2636||71.69	3215223	3203127	b28620_07	07||12663518||12665575||Aqcoe7G179100.1.v3.1||-1||CDS||809784661||39137||71.69	12665575	12663518	1.100000e-236	1272
2.9867	0.2614	a19990_11	11||3224092||3225166||PAC:17826160||-1||CDS||391289664||2637||66.32	3225166	3224092	b28620_07	07||12679268||12680189||Aqcoe7G179300.1.v3.1||-1||CDS||809784666||39139||66.32	12680189	12679268	5.900000e-78	1322
60.9074	1.5183	a19990_11	11||3234869||3236286||PAC:17826161||1||CDS||391289666||2638||68.61	3234869	3236286	b28620_07	07||12698068||12699668||Aqcoe7G179400.1.v3.1||1||CDS||809784669||39140||68.61	12698068	12699668	2.000000e-63	1372
1.3099	0.1365	a19990_11	11||3236835||3243483||PAC:17826162||-1||CDS||391289668||2639||79.5	3243483	3236835	b28620_07	07||12756537||12766277||Aqcoe7G179900.1.v3.1||-1||CDS||809784685||39146||79.5	12766277	12756537	1.000000e-250	1422
61.4858	1.4335	a19990_11	11||3245991||3247764||PAC:17826163||1||CDS||391289670||2640||75.87	3245991	3247764	b28620_07	07||12781292||12784337||Aqcoe7G180200.1.v3.1||1||CDS||809784696||39150||75.87	12781292	12784337	8.600000e-116	1472
2.3305	0.5773	a19990_11	11||3263195||3268345||PAC:17826167||1||CDS||391289678||2644||74.12	3263195	3268345	b28620_07	07||12832164||12837886||Aqcoe7G180700.1.v3.1||1||CDS||809784729||39165||74.12	12832164	12837886	1.400000e-126	1519
1.0646	0.1170	a19990_11	11||3271417||3276074||PAC:17826168||-1||CDS||391289680||2645||79.9	3276074	3271417	b28620_07	07||12860054||12863551||Aqcoe7G181200.1.v3.1||-1||CDS||809784752||39174||79.9	12863551	12860054	4.500000e-156	1569
2.9852	0.3522	a19990_11	11||3289595||3294048||PAC:17826170||1||CDS||391289684||2647||68.6	3289595	3294048	b28620_07	07||12913444||12916730||Aqcoe7G181600.1.v3.1||1||CDS||809784769||39181||68.6	12913444	12916730	3.700000e-70	1619
###  Mean Ks:  9.6315	Mean Kn: 0.2883
#Ks	Kn	a<db_genome_id>_<chr>	chr1||start1||stop1||name1||strand1||type1||db_feature_id1||genome_order1||percent_id1	start1	stop1	b<db_genome_id>_<chr>	chr2||start2||stop2||name2||strand2||type2||db_feature_id2||genome_order2||percent_id2	start2	stop2	eval	block_score	GEVO_link
3.0551	0.3431	a19990_11	11||2943205||2947862||PAC:17826127||1||CDS||391289598||2604||63.73	2943205	2947862	b28620_07	07||40999535||41001891||Aqcoe7G401200.1.v3.1||1||CDS||809801636||42351||63.73	40999535	41001891	1.800000e-93	50
1.1517	0.2438	a19990_11	11||3008503||3017514||PAC:17826134||1||CDS||391289612||2611||73.27	3008503	3017514	b28620_07	07||41052626||41059162||Aqcoe7G402300.1.v3.1||1||CDS||809801707||42362||73.27	41052626	41059162	7.600000e-230	97
1.4278	0.2439	a19990_11	11||3037442||3043658||PAC:17826136||1||CDS||391289616||2613||80.84	3037442	3043658	b28620_07	07||41079318||41083724||Aqcoe7G402600.1.v3.1||1||CDS||809801724||42365||80.84	41079318	41083724	1.000000e-250	147
1.8419	0.2674	a19990_11	11||3057793||3060015||PAC:17826140||-1||CDS||391289624||2617||75.83	3060015	3057793	b28620_07	07||41103735||41105834||Aqcoe7G403200.1.v3.1||-1||CDS||809801796||42379||75.83	41105834	41103735	1.700000e-247	194
1.5466	0.1196	a19990_11	11||3088929||3105470||PAC:17826144||1||CDS||391289632||2621||78.05	3088929	3105470	b28620_07	07||41157825||41161959||Aqcoe7G404300.1.v3.1||1||CDS||809801839||42392||78.05	41157825	41161959	1.900000e-183	241
1.4822	0.2567	a19990_11	11||3130946||3133804||PAC:17826149||-1||CDS||391289642||2626||73.06	3133804	3130946	b28620_07	07||41162744||41165183||Aqcoe7G404400.1.v3.1||-1||CDS||809801844||42393||73.06	41165183	41162744	1.000000e-250	291
1.4361	0.2112	a19990_11	11||3138830||3143179||PAC:17826151||1||CDS||391289646||2628||72.28	3138830	3143179	b28620_07	07||41165708||41169075||Aqcoe7G404500.1.v3.1||1||CDS||809801851||42396||72.28	41165708	41169075	5.700000e-126	341
1.4072	0.2741	a19990_11	11||3143611||3153202||PAC:17826152||-1||CDS||391289648||2629||70.85	3153202	3143611	b28620_07	07||41170306||41175363||Aqcoe7G404700.1.v3.1||-1||CDS||809801857||42398||70.85	41175363	41170306	1.000000e-250	391
73.3348	0.6346	a19990_11	11||3271417||3276074||PAC:17826168||-1||CDS||391289680||2645||56.55	3276074	3271417	b28620_07	07||41178843||41181064||Aqcoe7G404800.1.v3.1||-1||CDS||809801864||42401||56.55	41181064	41178843	4.200000e-07	394
###  Mean Ks:  1.7270	Mean Kn: 0.2095
#Ks	Kn	a<db_genome_id>_<chr>	chr1||start1||stop1||name1||strand1||type1||db_feature_id1||genome_order1||percent_id1	start1	stop1	b<db_genome_id>_<chr>	chr2||start2||stop2||name2||strand2||type2||db_feature_id2||genome_order2||percent_id2	start2	stop2	eval	block_score	GEVO_link
3.7097	0.4837	a19990_11	11||3399858||3418001||PAC:17826181||1||CDS||391289706||2658||74.84	3399858	3418001	b28620_07	07||13880728||13885592||Aqcoe7G188600.1.v3.1||-1||CDS||809784996||39267||74.84	13885592	13880728	1.000000e-250	50
1.0933	0.0925	a19990_11	11||3427267||3448865||PAC:17826182||1||CDS||391289708||2659||80.63	3427267	3448865	b28620_07	07||13949311||13960034||Aqcoe7G189300.1.v3.1||1||CDS||809785023||39277||80.63	13949311	13960034	1.000000e-250	100
1.5033	0.2944	a19990_11	11||3486213||3493115||PAC:17826186||-1||CDS||391289716||2663||73.73	3493115	3486213	b28620_07	07||14039707||14049494||Aqcoe7G190000.1.v3.1||-1||CDS||809785049||39287||73.73	14049494	14039707	5.600000e-240	150
0.9617	0.1251	a19990_11	11||3514533||3515838||PAC:17826187||1||CDS||391289718||2664||78.93	3514533	3515838	b28620_07	07||14141787||14142954||Aqcoe7G190400.1.v3.1||1||CDS||809785063||39293||78.93	14141787	14142954	3.700000e-98	200
1.5266	0.2182	a19990_11	11||3536280||3538825||PAC:17826189||1||CDS||391289722||2666||74.58	3536280	3538825	b28620_07	07||14159951||14165000||Aqcoe7G190600.1.v3.1||1||CDS||809785075||39298||74.58	14159951	14165000	1.400000e-221	250
1.1490	0.1076	a19990_11	11||3539907||3549969||PAC:17826190||1||CDS||391289724||2667||80.75	3539907	3549969	b28620_07	07||14165914||14173194||Aqcoe7G190700.1.v3.1||1||CDS||809785082||39301||80.75	14165914	14173194	1.000000e-250	300
2.0173	0.2434	a19990_11	11||3553469||3557622||PAC:17826191||1||CDS||391289726||2668||68.81	3553469	3557622	b28620_07	07||14207071||14208727||Aqcoe7G191000.1.v3.1||1||CDS||809785097||39307||68.81	14207071	14208727	1.100000e-129	350
0.9842	0.1398	a19990_11	11||3577769||3590648||PAC:17826193||1||CDS||391289730||2670||76.81	3577769	3590648	b28620_07	07||14267809||14278739||Aqcoe7G191900.1.v3.1||1||CDS||809785126||39318||76.81	14267809	14278739	5.200000e-213	397
1.2578	0.1814	a19990_11	11||3618074||3637878||PAC:17826198||1||CDS||391289740||2675||79.26	3618074	3637878	b28620_07	07||14286083||14295109||Aqcoe7G192200.1.v3.1||1||CDS||809785140||39323||79.26	14286083	14295109	2.300000e-224	447
1.6808	0.1253	a19990_11	11||3667671||3671643||PAC:17826200||1||CDS||391289744||2677||75.42	3667671	3671643	b28620_07	07||14308321||14313343||Aqcoe7G192400.1.v3.1||1||CDS||809785147||39325||75.42	14308321	14313343	1.500000e-199	497
5.9941	0.2954	a19990_11	11||3690285||3694963||PAC:17826202||1||CDS||391289748||2679||73.3	3690285	3694963	b28620_07	07||14315603||14319093||Aqcoe7G192500.1.v3.1||1||CDS||809785154||39326||73.3	14315603	14319093	5.900000e-82	547
2.1130	0.2027	a19990_11	11||3695731||3697125||PAC:17826203||1||CDS||391289750||2680||69.27	3695731	3697125	b28620_07	07||14398314||14399678||Aqcoe7G193200.1.v3.1||1||CDS||809785231||39342||69.27	14398314	14399678	2.500000e-118	594
0.8280	0.2830	a19990_11	11||3705629||3706587||PAC:17826204||1||CDS||391289752||2681||73.53	3705629	3706587	b28620_07	07||14492680||14493592||Aqcoe7G193800.1.v3.1||1||CDS||809785265||39348||73.53	14492680	14493592	1.600000e-33	626
1.0596	0.0729	a19990_11	11||3717833||3732976||PAC:17826206||1||CDS||391289756||2683||82.74	3717833	3732976	b28620_07	07||14565931||14595730||Aqcoe7G194200.1.v3.1||1||CDS||809785290||39352||82.74	14565931	14595730	1.000000e-250	676
1.3798	0.3326	a19990_11	11||3746759||3757181||PAC:17826207||1||CDS||391289758||2684||71.56	3746759	3757181	b28620_07	07||14620492||14621476||Aqcoe7G194400.1.v3.1||1||CDS||809785304||39354||71.56	14620492	14621476	1.400000e-79	726
0.9391	0.2183	a19990_11	11||3758058||3760735||PAC:17826208||-1||CDS||391289760||2685||72.76	3760735	3758058	b28620_07	07||14653501||14658123||Aqcoe7G194700.1.v3.1||-1||CDS||809785321||39357||72.76	14658123	14653501	6.700000e-240	776
1.4517	0.1703	a19990_11	11||3787510||3792348||PAC:17826211||1||CDS||391289766||2688||77.74	3787510	3792348	b28620_07	07||14704821||14709330||Aqcoe7G195000.1.v3.1||1||CDS||809785354||39363||77.74	14704821	14709330	1.400000e-211	826
2.4331	0.2901	a19990_11	11||3795018||3797664||PAC:17826212||1||CDS||391289768||2689||76.17	3795018	3797664	b28620_07	07||14863832||14865846||Aqcoe7G195800.1.v3.1||1||CDS||809785412||39373||76.17	14863832	14865846	3.900000e-82	876
1.7183	0.1401	a19990_11	11||3800090||3803648||PAC:17826213||1||CDS||391289770||2690||75.53	3800090	3803648	b28620_07	07||14882058||14885500||Aqcoe7G195900.1.v3.1||1||CDS||809785418||39374||75.53	14882058	14885500	1.000000e-250	926
1.0699	0.1715	a19990_11	11||3805871||3809453||PAC:17826215||-1||CDS||391289774||2692||76.51	3809453	3805871	b28620_07	07||14889696||14899223||Aqcoe7G196000.2.v3.1||-1||CDS||809785430||39375||76.51	14899223	14889696	7.600000e-210	976
1.9276	0.3063	a19990_11	11||3811540||3816469||PAC:17826216||-1||CDS||391289776||2693||68.04	3816469	3811540	b28620_07	07||14907948||14914311||Aqcoe7G196200.1.v3.1||-1||CDS||809785451||39380||68.04	14914311	14907948	2.600000e-88	1026
1.1952	0.1146	a19990_11	11||3825506||3836913||PAC:17826217||1||CDS||391289778||2694||77.92	3825506	3836913	b28620_07	07||15008436||15020291||Aqcoe7G197500.1.v3.1||1||CDS||809785557||39399||77.92	15008436	15020291	1.000000e-250	1073
###  Mean Ks:  5.7740	Mean Kn: 2.3830
#Ks	Kn	a<db_genome_id>_<chr>	chr1||start1||stop1||name1||strand1||type1||db_feature_id1||genome_order1||percent_id1	start1	stop1	b<db_genome_id>_<chr>	chr2||start2||stop2||name2||strand2||type2||db_feature_id2||genome_order2||percent_id2	start2	stop2	eval	block_score	GEVO_link
1.7435	0.1328	a19990_11	11||3913890||3916007||PAC:17826222||1||CDS||391289788||2699||72.62	3913890	3916007	b28620_07	07||15724947||15726900||Aqcoe7G203800.1.v3.1||1||CDS||809786064||39491||72.62	15724947	15726900	4.200000e-114	50
1.3484	0.3362	a19990_11	11||3917245||3928043||PAC:17826223||-1||CDS||391289790||2700||67.57	3928043	3917245	b28620_07	07||15730723||15736770||Aqcoe7G204000.1.v3.1||-1||CDS||809786077||39493||67.57	15736770	15730723	7.600000e-144	100
1.4215	0.1474	a19990_11	11||3942400||3949066||PAC:17826224||1||CDS||391289792||2701||75.74	3942400	3949066	b28620_07	07||15742553||15751337||Aqcoe7G204100.1.v3.1||1||CDS||809786088||39495||75.74	15742553	15751337	1.000000e-250	150
9.9385	0.4908	a19990_11	11||3959545||3965721||PAC:17826225||-1||CDS||391289794||2702||73.1	3965721	3959545	b28620_07	07||15801843||15803453||Aqcoe7G205100.1.v3.1||-1||CDS||809786180||39513||73.1	15803453	15801843	3.400000e-114	197
2.8686	0.1686	a19990_11	11||3968621||3971975||PAC:17826227||-1||CDS||391289798||2704||78.66	3971975	3968621	b28620_07	07||15883872||15886080||Aqcoe7G205400.1.v3.1||1||CDS||809786197||39516||78.66	15883872	15886080	7.300000e-121	247
21.8113	15.2853	a19990_11	11||3975748||3976209||PAC:17826229||-1||CDS||391289802||2706||76.92	3976209	3975748	b28620_07	07||16091933||16092112||Aqcoe7G207100.1.v3.1||-1||CDS||809786318||39537||76.92	16092112	16091933	1.200000e-20	260
1.2865	0.1196	a19990_11	11||3983984||3988013||PAC:17826230||1||CDS||391289804||2707||76.6	3983984	3988013	b28620_07	07||16139351||16143082||Aqcoe7G207600.1.v3.1||1||CDS||809786357||39544||76.6	16139351	16143082	1.100000e-230	310
###  Mean Ks:  1.7613	Mean Kn: 0.1789
#Ks	Kn	a<db_genome_id>_<chr>	chr1||start1||stop1||name1||strand1||type1||db_feature_id1||genome_order1||percent_id1	start1	stop1	b<db_genome_id>_<chr>	chr2||start2||stop2||name2||strand2||type2||db_feature_id2||genome_order2||percent_id2	start2	stop2	eval	block_score	GEVO_link
1.1904	0.0620	a19990_11	11||3988735||3991753||PAC:17826231||1||CDS||391289806||2708||83.12	3988735	3991753	b28620_07	07||16326992||16328527||Aqcoe7G209000.1.v3.1||1||CDS||809786476||39567||83.12	16326992	16328527	5.600000e-235	50
1.7800	0.0711	a19990_11	11||3993200||4002802||PAC:17826232||-1||CDS||391289808||2709||80.02	4002802	3993200	b28620_07	07||16409378||16417330||Aqcoe7G209400.1.v3.1||-1||CDS||809786507||39571||80.02	16417330	16409378	1.000000e-250	100
2.2776	0.1843	a19990_11	11||4024220||4033487||PAC:17826234||1||CDS||391289812||2711||76.65	4024220	4033487	b28620_07	07||16478818||16484502||Aqcoe7G210400.1.v3.1||-1||CDS||809786563||39581||76.65	16484502	16478818	7.800000e-87	150
1.2805	0.1481	a19990_11	11||4037071||4041815||PAC:17826235||1||CDS||391289814||2712||74.9	4037071	4041815	b28620_07	07||16532215||16537798||Aqcoe7G210900.1.v3.1||1||CDS||809786598||39587||74.9	16532215	16537798	1.000000e-250	200
1.6564	0.1948	a19990_11	11||4046193||4052218||PAC:17826236||-1||CDS||391289816||2713||72.36	4052218	4046193	b28620_07	07||16549890||16555160||Aqcoe7G211100.1.v3.1||-1||CDS||809786618||39591||72.36	16555160	16549890	1.000000e-250	250
1.7189	0.3227	a19990_11	11||4078848||4081908||PAC:17826237||-1||CDS||391289818||2714||69.06	4081908	4078848	b28620_07	07||16695950||16697026||Aqcoe7G212000.1.v3.1||-1||CDS||809786673||39600||69.06	16697026	16695950	4.900000e-24	273
1.4521	0.0082	a19990_11	11||4088564||4092815||PAC:17826238||1||CDS||391289820||2715||84.98	4088564	4092815	b28620_07	07||16767186||16771186||Aqcoe7G212900.1.v3.1||1||CDS||809786759||39613||84.98	16767186	16771186	3.100000e-217	320
2.2953	0.1541	a19990_11	11||4101737||4105064||PAC:17826241||1||CDS||391289826||2718||72.25	4101737	4105064	b28620_07	07||16786081||16789388||Aqcoe7G213000.1.v3.1||1||CDS||809786765||39614||72.25	16786081	16789388	2.100000e-175	370
2.2004	0.4644	a19990_11	11||4116121||4118607||PAC:17826242||-1||CDS||391289828||2719||61.95	4118607	4116121	b28620_07	07||16801033||16802330||Aqcoe7G213200.1.v3.1||-1||CDS||809786779||39616||61.95	16802330	16801033	4.900000e-37	406
###  Mean Ks:  8.5619	Mean Kn: 0.2796
#Ks	Kn	a<db_genome_id>_<chr>	chr1||start1||stop1||name1||strand1||type1||db_feature_id1||genome_order1||percent_id1	start1	stop1	b<db_genome_id>_<chr>	chr2||start2||stop2||name2||strand2||type2||db_feature_id2||genome_order2||percent_id2	start2	stop2	eval	block_score	GEVO_link
1.6954	0.0349	a19990_11	11||4088564||4092815||PAC:17826238||1||CDS||391289820||2715||82.71	4088564	4092815	b28620_07	07||40663142||40665078||Aqcoe7G394500.1.v3.1||-1||CDS||809801049||42241||82.71	40665078	40663142	9.500000e-201	50
77.3054	1.2668	a19990_11	11||4116121||4118607||PAC:17826242||-1||CDS||391289828||2719||62.12	4118607	4116121	b28620_07	07||40647311||40648793||Aqcoe7G394100.1.v3.1||1||CDS||809801024||42238||62.12	40647311	40648793	4.400000e-36	85
1.2777	0.1770	a19990_11	11||4157972||4177984||PAC:17826245||1||CDS||391289834||2722||73.35	4157972	4177984	b28620_07	07||40615222||40618366||Aqcoe7G393700.1.v3.1||-1||CDS||809800966||42226||73.35	40618366	40615222	1.700000e-156	132
2.1061	0.1439	a19990_11	11||4179027||4183508||PAC:17826246||-1||CDS||391289836||2723||75.37	4183508	4179027	b28620_07	07||40574998||40577716||Aqcoe7G393300.1.v3.1||-1||CDS||809800929||42219||75.37	40577716	40574998	2.400000e-135	182
1.8700	0.3460	a19990_11	11||4185134||4186429||PAC:17826247||-1||CDS||391289838||2724||75.43	4186429	4185134	b28620_07	07||40572418||40573482||Aqcoe7G393100.1.v3.1||1||CDS||809800916||42218||75.43	40572418	40573482	2.800000e-61	232
3.2901	0.1862	a19990_11	11||4212417||4212886||PAC:17826249||-1||CDS||391289842||2726||70.27	4212886	4212417	b28620_07	07||40550215||40552056||Aqcoe7G392700.1.v3.1||1||CDS||809800867||42206||70.27	40550215	40552056	6.800000e-20	248
1.7278	0.0932	a19990_11	11||4233745||4234557||PAC:17826251||1||CDS||391289846||2728||79.45	4233745	4234557	b28620_07	07||40524798||40525492||Aqcoe7G391900.1.v3.1||-1||CDS||809800820||42198||79.45	40525492	40524798	1.700000e-74	298
3.3885	0.3976	a19990_11	11||4296135||4306315||PAC:17826257||1||CDS||391289858||2734||72.49	4296135	4306315	b28620_07	07||40503387||40508561||Aqcoe7G391600.1.v3.1||-1||CDS||809800796||42194||72.49	40508561	40503387	9.500000e-65	348
2.0338	0.2148	a19990_11	11||4319551||4320432||PAC:17826259||-1||CDS||391289862||2736||77.13	4320432	4319551	b28620_07	07||40463773||40464547||Aqcoe7G391000.1.v3.1||1||CDS||809800746||42185||77.13	40463773	40464547	8.300000e-94	398
1.4337	0.2398	a19990_11	11||4350566||4357913||PAC:17826264||-1||CDS||391289872||2741||76.85	4357913	4350566	b28620_07	07||40451888||40458076||Aqcoe7G390900.1.v3.1||1||CDS||809800740||42184||76.85	40451888	40458076	3.300000e-191	448
5.7316	0.0936	a19990_11	11||4382140||4385391||PAC:17826267||1||CDS||391289878||2744||80.56	4382140	4385391	b28620_07	07||40446245||40448841||Aqcoe7G390800.1.v3.1||-1||CDS||809800735||42183||80.56	40448841	40446245	5.700000e-98	498
1.6269	0.1862	a19990_11	11||4386362||4390881||PAC:17826268||-1||CDS||391289880||2745||76.93	4390881	4386362	b28620_07	07||40440873||40445055||Aqcoe7G390700.1.v3.1||1||CDS||809800728||42182||76.93	40440873	40445055	1.900000e-216	548
3.0005	0.3272	a19990_11	11||4400199||4401272||PAC:17826269||1||CDS||391289882||2746||68.68	4400199	4401272	b28620_07	07||40410650||40411786||Aqcoe7G390300.1.v3.1||-1||CDS||809800699||42177||68.68	40411786	40410650	1.300000e-37	584
2.3554	0.2321	a19990_11	11||4404225||4419185||PAC:17826270||-1||CDS||391289884||2747||69.8	4419185	4404225	b28620_07	07||40404362||40406344||Aqcoe7G390100.1.v3.1||1||CDS||809800682||42174||69.8	40404362	40406344	1.800000e-93	634
1.2465	0.1284	a19990_11	11||4444773||4448287||PAC:17826273||1||CDS||391289890||2750||76.89	4444773	4448287	b28620_07	07||40391535||40394328||Aqcoe7G389900.1.v3.1||-1||CDS||809800671||42172||76.89	40394328	40391535	1.000000e-250	684
29.6734	0.6877	a19990_11	11||4478892||4479944||PAC:17826275||-1||CDS||391289894||2752||73.01	4479944	4478892	b28620_07	07||40388495||40389526||Aqcoe7G389800.1.v3.1||1||CDS||809800663||42171||73.01	40388495	40389526	9.800000e-82	734
2.3482	0.1674	a19990_11	11||4492019||4499176||PAC:17826276||1||CDS||391289896||2753||76.33	4492019	4499176	b28620_07	07||40365256||40368831||Aqcoe7G389600.1.v3.1||-1||CDS||809800650||42169||76.33	40368831	40365256	4.000000e-216	784
1.9816	0.1354	a19990_11	11||4657189||4659246||PAC:17826287||-1||CDS||391289918||2764||78.51	4659246	4657189	b28620_07	07||40333020||40335523||Aqcoe7G388700.1.v3.1||1||CDS||809800591||42159||78.51	40333020	40335523	2.800000e-93	831
1.6212	0.2304	a19990_11	11||4690247||4694542||PAC:17826289||1||CDS||391289922||2766||72.83	4690247	4694542	b28620_07	07||40304140||40307980||Aqcoe7G388200.2.v3.1||-1||CDS||809800527||42146||72.83	40307980	40304140	2.000000e-223	878
1.6652	0.1539	a19990_11	11||4701210||4707836||PAC:17826291||1||CDS||391289926||2768||78.58	4701210	4707836	b28620_07	07||40297907||40301694||Aqcoe7G388100.1.v3.1||-1||CDS||809800513||42144||78.58	40301694	40297907	8.200000e-163	928
74.6716	0.5217	a19990_11	11||4711305||4711811||PAC:17826292||1||CDS||391289928||2769||80.0	4711305	4711811	b28620_07	07||40294539||40295044||Aqcoe7G388000.1.v3.1||-1||CDS||809800508||42143||80.0	40295044	40294539	2.300000e-06	933
2.4103	0.2732	a19990_11	11||4720301||4723291||PAC:17826293||1||CDS||391289930||2770||74.18	4720301	4723291	b28620_07	07||40280592||40282941||Aqcoe7G387800.1.v3.1||-1||CDS||809800489||42140||74.18	40282941	40280592	5.900000e-33	965
1.2761	0.1660	a19990_11	11||4724501||4734190||PAC:17826294||1||CDS||391289932||2771||74.63	4724501	4734190	b28620_07	07||40275400||40278713||Aqcoe7G387700.2.v3.1||-1||CDS||809800478||42138||74.63	40278713	40275400	2.900000e-99	1015
1.2023	0.1063	a19990_11	11||4753625||4787144||PAC:17826296||-1||CDS||391289936||2773||79.8	4787144	4753625	b28620_07	07||40265185||40270531||Aqcoe7G387500.1.v3.1||1||CDS||809800445||42132||79.8	40265185	40270531	1.000000e-250	1065
8.7925	0.3552	a19990_11	11||4812721||4813876||PAC:17826297||1||CDS||391289938||2774||72.39	4812721	4813876	b28620_07	07||40238916||40239983||Aqcoe7G387200.1.v3.1||-1||CDS||809800417||42127||72.39	40239983	40238916	9.000000e-63	1115
1.5380	0.4679	a19990_11	11||4832846||4836256||PAC:17826299||1||CDS||391289942||2776||71.65	4832846	4836256	b28620_07	07||40227727||40231240||Aqcoe7G386900.1.v3.1||-1||CDS||809800382||42119||71.65	40231240	40227727	2.200000e-117	1165
0.9533	0.0961	a19990_11	11||5014314||5017431||PAC:17826311||1||CDS||391289966||2788||77.84	5014314	5017431	b28620_07	07||40170417||40172844||Aqcoe7G386400.1.v3.1||1||CDS||809800340||42111||77.84	40170417	40172844	1.100000e-135	1212
1.5093	0.4005	a19990_11	11||5222025||5230879||PAC:17826325||1||CDS||391289994||2802||75.68	5222025	5230879	b28620_07	07||40145584||40147143||Aqcoe7G386000.1.v3.1||-1||CDS||809800305||42104||75.68	40147143	40145584	2.300000e-08	1216
###  Mean Ks:  2.0041	Mean Kn: 0.2382
#Ks	Kn	a<db_genome_id>_<chr>	chr1||start1||stop1||name1||strand1||type1||db_feature_id1||genome_order1||percent_id1	start1	stop1	b<db_genome_id>_<chr>	chr2||start2||stop2||name2||strand2||type2||db_feature_id2||genome_order2||percent_id2	start2	stop2	eval	block_score	GEVO_link
3.0177	0.1819	a19990_11	11||4503500||4504994||PAC:17826277||-1||CDS||391289898||2754||71.37	4504994	4503500	b28620_07	07||27467483||27469073||Aqcoe7G268700.1.v3.1||1||CDS||809791420||40436||71.37	27467483	27469073	1.800000e-199	50
1.3640	0.1498	a19990_11	11||4508389||4590422||PAC:17826278||1||CDS||391289900||2755||76.25	4508389	4590422	b28620_07	07||27310767||27345724||Aqcoe7G268200.1.v3.1||-1||CDS||809791399||40428||76.25	27345724	27310767	1.000000e-250	100
1.3043	0.1936	a19990_11	11||4603357||4606748||PAC:17826280||-1||CDS||391289904||2757||77.04	4606748	4603357	b28620_07	07||27286911||27291326||Aqcoe7G267800.1.v3.1||1||CDS||809791381||40421||77.04	27286911	27291326	2.900000e-120	150
1.0380	0.2899	a19990_11	11||4607137||4609627||PAC:17826281||1||CDS||391289906||2758||79.48	4607137	4609627	b28620_07	07||27283699||27286593||Aqcoe7G267600.1.v3.1||-1||CDS||809791375||40419||79.48	27286593	27283699	2.500000e-55	200
2.3748	0.1151	a19990_11	11||4630484||4634679||PAC:17826284||-1||CDS||391289912||2761||74.75	4634679	4630484	b28620_07	07||27253512||27258515||Aqcoe7G267300.1.v3.1||-1||CDS||809791367||40416||74.75	27258515	27253512	6.000000e-132	250
1.8490	0.2017	a19990_11	11||4657189||4659246||PAC:17826287||-1||CDS||391289918||2764||72.47	4659246	4657189	b28620_07	07||27177554||27181269||Aqcoe7G266900.1.v3.1||1||CDS||809791355||40412||72.47	27177554	27181269	4.200000e-73	300
1.7389	0.2717	a19990_11	11||4677922||4680595||PAC:17826288||-1||CDS||391289920||2765||68.62	4680595	4677922	b28620_07	07||26722440||26723269||Aqcoe7G266100.1.v3.1||1||CDS||809791330||40403||68.62	26722440	26723269	1.800000e-83	350
0.9176	0.1345	a19990_11	11||4724501||4734190||PAC:17826294||1||CDS||391289932||2771||77.99	4724501	4734190	b28620_07	07||26579021||26583072||Aqcoe7G265700.1.v3.1||-1||CDS||809791319||40399||77.99	26583072	26579021	2.100000e-110	400
1.6004	0.1933	a19990_11	11||4745629||4748287||PAC:17826295||1||CDS||391289934||2772||71.59	4745629	4748287	b28620_07	07||26482125||26484630||Aqcoe7G265200.1.v3.1||-1||CDS||809791302||40393||71.59	26484630	26482125	5.600000e-153	450
5.7364	0.3567	a19990_11	11||4812721||4813876||PAC:17826297||1||CDS||391289938||2774||74.77	4812721	4813876	b28620_07	07||26467571||26468686||Aqcoe7G264700.1.v3.1||-1||CDS||809791286||40387||74.77	26468686	26467571	5.600000e-69	500
1.9585	0.2248	a19990_11	11||4818869||4820843||PAC:17826298||-1||CDS||391289940||2775||70.54	4820843	4818869	b28620_07	07||26420450||26422305||Aqcoe7G264500.1.v3.1||-1||CDS||809791280||40385||70.54	26422305	26420450	6.300000e-120	550
1.7281	0.5136	a19990_11	11||4837133||4857723||PAC:17826300||1||CDS||391289944||2777||70.65	4837133	4857723	b28620_07	07||26331897||26345081||Aqcoe7G264400.1.v3.1||-1||CDS||809791265||40378||70.65	26345081	26331897	8.700000e-51	600
1.4255	0.2701	a19990_11	11||4969526||4976471||PAC:17826309||1||CDS||391289962||2786||73.96	4969526	4976471	b28620_07	07||26298709||26300153||Aqcoe7G264300.1.v3.1||1||CDS||809791262||40377||73.96	26298709	26300153	2.000000e-108	650
###  Mean Ks:  9.4761	Mean Kn: 0.3572
#Ks	Kn	a<db_genome_id>_<chr>	chr1||start1||stop1||name1||strand1||type1||db_feature_id1||genome_order1||percent_id1	start1	stop1	b<db_genome_id>_<chr>	chr2||start2||stop2||name2||strand2||type2||db_feature_id2||genome_order2||percent_id2	start2	stop2	eval	block_score	GEVO_link
2.3464	0.1189	a19990_11	11||4862914||4867036||PAC:17826301||-1||CDS||391289946||2778||73.64	4867036	4862914	b28620_07	07||40067437||40070248||Aqcoe7G384800.1.v3.1||1||CDS||809800196||42081||73.64	40067437	40070248	1.000000e-250	50
1.5797	0.2420	a19990_11	11||5028990||5036537||PAC:17826312||-1||CDS||391289968||2789||70.54	5036537	5028990	b28620_07	07||40047829||40053929||Aqcoe7G384400.1.v3.1||1||CDS||809800166||42076||70.54	40047829	40053929	3.200000e-236	97
1.2373	0.1114	a19990_11	11||5052980||5070606||PAC:17826314||-1||CDS||391289972||2791||78.98	5070606	5052980	b28620_07	07||40024863||40033929||Aqcoe7G384200.1.v3.1||1||CDS||809800152||42074||78.98	40024863	40033929	1.000000e-250	147
1.1325	0.1303	a19990_11	11||5145835||5169886||PAC:17826322||-1||CDS||391289988||2799||77.83	5169886	5145835	b28620_07	07||40001858||40014801||Aqcoe7G383900.1.v3.1||1||CDS||809800128||42070||77.83	40001858	40014801	1.000000e-250	197
1.4345	0.1893	a19990_11	11||5181377||5199330||PAC:17826323||1||CDS||391289990||2800||75.4	5181377	5199330	b28620_07	07||39987861||39992495||Aqcoe7G383700.1.v3.1||-1||CDS||809800117||42068||75.4	39992495	39987861	1.800000e-217	247
1.1501	0.0764	a19990_11	11||5211131||5215412||PAC:17826324||-1||CDS||391289992||2801||79.38	5215412	5211131	b28620_07	07||39935205||39939259||Aqcoe7G382800.1.v3.1||1||CDS||809800056||42057||79.38	39935205	39939259	1.000000e-250	294
2.7417	0.2258	a19990_11	11||5222025||5230879||PAC:17826325||1||CDS||391289994||2802||72.1	5222025	5230879	b28620_07	07||39786489||39788812||Aqcoe7G381200.1.v3.1||1||CDS||809799538||42037||72.1	39786489	39788812	3.100000e-85	341
64.6549	1.1752	a19990_11	11||5375945||5377336||PAC:17826337||1||CDS||391290018||2814||77.49	5375945	5377336	b28620_07	07||39709235||39712405||Aqcoe7G380500.1.v3.1||-1||CDS||809799468||42024||77.49	39712405	39709235	4.200000e-41	378
11.6390	1.4650	a19990_11	11||5423943||5427320||PAC:17826338||1||CDS||391290020||2815||74.84	5423943	5427320	b28620_07	07||39699792||39707482||Aqcoe7G380300.1.v3.1||1||CDS||809799456||42022||74.84	39699792	39707482	2.500000e-64	428
6.4547	0.3968	a19990_11	11||5478362||5502201||PAC:17826341||-1||CDS||391290026||2818||63.84	5502201	5478362	b28620_07	07||39645748||39649053||Aqcoe7G379300.1.v3.1||1||CDS||809799386||42011||63.84	39645748	39649053	6.100000e-76	475
70.2053	0.3705	a19990_11	11||5557470||5575151||PAC:17824277||-1||CDS||391288830||2823||69.05	5575151	5557470	b28620_07	07||39612632||39615759||Aqcoe7G378700.1.v3.1||1||CDS||809799327||42002||69.05	39612632	39615759	1.300000e-194	525
1.3377	0.1123	a19990_11	11||5766519||5776205||PAC:17824289||-1||CDS||391288854||2835||81.18	5776205	5766519	b28620_07	07||39602803||39609481||Aqcoe7G378600.1.v3.1||1||CDS||809799321||42001||81.18	39602803	39609481	1.000000e-250	572
1.2089	0.2491	a19990_11	11||5804546||5809453||PAC:17824290||1||CDS||391288856||2836||76.74	5804546	5809453	b28620_07	07||39591221||39598608||Aqcoe7G378400.1.v3.1||-1||CDS||809799286||41995||76.74	39598608	39591221	3.200000e-118	622
1.3444	0.1200	a19990_11	11||5843910||5869231||PAC:17824292||1||CDS||391288860||2838||78.16	5843910	5869231	b28620_07	07||39580091||39586068||Aqcoe7G378200.1.v3.1||-1||CDS||809799272||41993||78.16	39586068	39580091	1.000000e-250	672
1.2695	0.1246	a19990_11	11||5870209||5908504||PAC:17824293||-1||CDS||391288862||2839||78.28	5908504	5870209	b28620_07	07||39546936||39550607||Aqcoe7G377700.1.v3.1||1||CDS||809799231||41986||78.28	39546936	39550607	1.000000e-250	722
5.4579	0.2323	a19990_11	11||5911112||5913079||PAC:17824294||-1||CDS||391288864||2840||61.2	5913079	5911112	b28620_07	07||39539680||39540897||Aqcoe7G377500.1.v3.1||-1||CDS||809799220||41984||61.2	39540897	39539680	1.000000e-79	772
10.7624	1.3191	a19990_11	11||5932036||5942704||PAC:17824297||1||CDS||391288870||2843||75.86	5932036	5942704	b28620_07	07||39490617||39494936||Aqcoe7G377100.1.v3.1||-1||CDS||809799179||41977||75.86	39494936	39490617	1.600000e-19	790
68.6769	1.1647	a19990_11	11||5946783||5950016||PAC:17824299||-1||CDS||391288874||2845||81.47	5950016	5946783	b28620_07	07||39485352||39488973||Aqcoe7G377000.1.v3.1||1||CDS||809799164||41974||81.47	39485352	39488973	1.700000e-81	840
1.2679	0.0603	a19990_11	11||6011013||6016515||PAC:17824303||1||CDS||391288882||2849||82.24	6011013	6016515	b28620_07	07||39425674||39429577||Aqcoe7G376400.1.v3.1||-1||CDS||809799116||41966||82.24	39429577	39425674	1.000000e-250	890
1.6694	0.3952	a19990_11	11||6016844||6019602||PAC:17824304||-1||CDS||391288884||2850||65.43	6019602	6016844	b28620_07	07||39399099||39400851||Aqcoe7G376100.1.v3.1||-1||CDS||809799096||41963||65.43	39400851	39399099	4.300000e-115	940
8.2387	0.3561	a19990_11	11||6183413||6185708||PAC:17824312||-1||CDS||391288900||2858||69.06	6185708	6183413	b28620_07	07||39394955||39397454||Aqcoe7G376000.1.v3.1||1||CDS||809799090||41962||69.06	39394955	39397454	2.000000e-69	990
1.0717	0.1679	a19990_11	11||6284022||6300531||PAC:17824317||1||CDS||391288910||2863||78.31	6284022	6300531	b28620_07	07||39343013||39347465||Aqcoe7G375400.1.v3.1||-1||CDS||809799025||41951||78.31	39347465	39343013	1.600000e-216	1037
2.4097	0.2319	a19990_11	11||6302008||6308587||PAC:17824318||-1||CDS||391288912||2864||69.9	6308587	6302008	b28620_07	07||39337553||39341562||Aqcoe7G375300.1.v3.1||1||CDS||809799010||41948||69.9	39337553	39341562	2.200000e-238	1087
70.1705	0.4269	a19990_11	11||6332006||6333010||PAC:17824321||1||CDS||391288918||2867||76.84	6332006	6333010	b28620_07	07||39321534||39322127||Aqcoe7G375000.1.v3.1||-1||CDS||809798989||41944||76.84	39322127	39321534	5.600000e-39	1125
1.3954	0.1356	a19990_11	11||6334768||6339095||PAC:17824322||-1||CDS||391288920||2868||78.23	6339095	6334768	b28620_07	07||39305214||39310541||Aqcoe7G374700.1.v3.1||1||CDS||809798972||41941||78.23	39305214	39310541	1.400000e-214	1175
60.0569	1.1385	a19990_11	11||6355110||6356391||PAC:17824323||-1||CDS||391288922||2869||71.48	6356391	6355110	b28620_07	07||39292258||39292914||Aqcoe7G374500.1.v3.1||1||CDS||809798954||41938||71.48	39292258	39292914	3.000000e-44	1218
1.6796	0.2289	a19990_11	11||6366289||6371983||PAC:17824325||-1||CDS||391288926||2871||71.45	6371983	6366289	b28620_07	07||39164420||39168566||Aqcoe7G373800.1.v3.1||1||CDS||809798886||41926||71.45	39164420	39168566	1.000000e-250	1265
1.7155	0.1144	a19990_11	11||6377624||6378782||PAC:17824326||-1||CDS||391288928||2872||72.96	6378782	6377624	b28620_07	07||39087518||39088917||Aqcoe7G373100.1.v3.1||1||CDS||809798845||41919||72.96	39087518	39088917	6.100000e-147	1315
1.7213	0.2446	a19990_11	11||6397984||6398548||PAC:17824330||-1||CDS||391288936||2876||72.98	6398548	6397984	b28620_07	07||39081112||39083138||Aqcoe7G372900.1.v3.1||1||CDS||809798834||41917||72.98	39081112	39083138	7.800000e-62	1365
2.1662	0.4294	a19990_11	11||6407218||6408311||PAC:17824331||1||CDS||391288938||2877||75.56	6407218	6408311	b28620_07	07||39069836||39071143||Aqcoe7G372800.1.v3.1||-1||CDS||809798828||41916||75.56	39071143	39069836	1.600000e-23	1387
1.9475	0.4581	a19990_11	11||6433485||6446120||PAC:17824332||1||CDS||391288940||2878||68.18	6433485	6446120	b28620_07	07||39046622||39055663||Aqcoe7G372700.1.v3.1||-1||CDS||809798821||41915||68.18	39055663	39046622	4.800000e-67	1437
1.1433	0.0462	a19990_11	11||6454662||6464237||PAC:17824334||1||CDS||391288944||2880||83.62	6454662	6464237	b28620_07	07||39039726||39041471||Aqcoe7G372500.1.v3.1||-1||CDS||809798808||41913||83.62	39041471	39039726	5.400000e-147	1487
1.3842	0.1848	a19990_11	11||6468109||6472819||PAC:17824336||1||CDS||391288948||2882||75.87	6468109	6472819	b28620_07	07||38979001||38982366||Aqcoe7G371800.1.v3.1||-1||CDS||809798762||41906||75.87	38982366	38979001	3.100000e-217	1537
2.3718	0.2490	a19990_11	11||6485541||6487240||PAC:17824337||-1||CDS||391288950||2883||78.34	6487240	6485541	b28620_07	07||38973799||38975417||Aqcoe7G371700.1.v3.1||1||CDS||809798752||41904||78.34	38973799	38975417	1.900000e-166	1587
1.1502	0.1013	a19990_11	11||6539122||6541971||PAC:17824343||1||CDS||391288962||2889||80.08	6539122	6541971	b28620_07	07||38918556||38924178||Aqcoe7G370900.1.v3.1||-1||CDS||809798692||41894||80.08	38924178	38918556	2.500000e-130	1637
1.9552	0.1951	a19990_11	11||6543602||6545718||PAC:17824344||-1||CDS||391288964||2890||72.41	6545718	6543602	b28620_07	07||38915734||38917738||Aqcoe7G370800.1.v3.1||1||CDS||809798688||41893||72.41	38915734	38917738	2.200000e-145	1687
3.2376	1.5707	a19990_11	11||6552807||6553685||PAC:17824345||-1||CDS||391288966||2891||67.42	6553685	6552807	b28620_07	07||38913615||38914581||Aqcoe7G370700.1.v3.1||-1||CDS||809798681||41891||67.42	38914581	38913615	2.500000e-32	1718
1.3816	0.1930	a19990_11	11||6576324||6581463||PAC:17824347||1||CDS||391288970||2893||80.0	6576324	6581463	b28620_07	07||38898453||38904782||Aqcoe7G370500.1.v3.1||-1||CDS||809798669||41886||80.0	38904782	38898453	5.100000e-250	1768
3.2032	0.1409	a19990_11	11||6585252||6590529||PAC:17824348||-1||CDS||391288972||2894||77.9	6590529	6585252	b28620_07	07||38793555||38800137||Aqcoe7G369600.1.v3.1||1||CDS||809798641||41876||77.9	38793555	38800137	3.400000e-175	1818
6.4312	0.1168	a19990_11	11||6631088||6633802||PAC:17824349||-1||CDS||391288974||2895||80.9	6633802	6631088	b28620_07	07||38781664||38786200||Aqcoe7G369500.1.v3.1||1||CDS||809798636||41874||80.9	38781664	38786200	1.700000e-89	1868
21.0376	1.1645	a19990_11	11||6653699||6682438||PAC:17824350||1||CDS||391288976||2896||71.69	6653699	6682438	b28620_07	07||38688909||38693238||Aqcoe7G367900.1.v3.1||-1||CDS||809798590||41858||71.69	38693238	38688909	7.500000e-82	1915
2.1608	0.0678	a19990_11	11||6703804||6705774||PAC:17817311||1||CDS||391288624||2897||81.25	6703804	6705774	b28620_07	07||38681514||38683490||Aqcoe7G367700.1.v3.1||-1||CDS||809798586||41856||81.25	38683490	38681514	2.800000e-209	1965
1.6838	0.1874	a19990_11	11||6787293||6909400||PAC:17817317||1||CDS||391288636||2903||71.58	6787293	6909400	b28620_07	07||38650797||38665905||Aqcoe7G367300.1.v3.1||-1||CDS||809798566||41848||71.58	38665905	38650797	2.900000e-244	2015
1.9003	0.2220	a19990_11	11||6913184||6916479||PAC:17817318||1||CDS||391288638||2904||66.82	6913184	6916479	b28620_07	07||38639481||38642654||Aqcoe7G367100.1.v3.1||-1||CDS||809798556||41844||66.82	38642654	38639481	1.100000e-234	2065
1.5362	0.2947	a19990_11	11||6922367||7006951||PAC:17817319||1||CDS||391288640||2905||68.69	6922367	7006951	b28620_07	07||38604412||38627889||Aqcoe7G366900.1.v3.1||-1||CDS||809798550||41842||68.69	38627889	38604412	1.000000e-250	2115
0.9842	0.2378	a19990_11	11||7027043||7031966||PAC:17817321||1||CDS||391288644||2907||75.23	7027043	7031966	b28620_07	07||38561992||38565875||Aqcoe7G366500.1.v3.1||-1||CDS||809798536||41837||75.23	38565875	38561992	1.000000e-250	2165
1.4315	0.3100	a19990_11	11||7056518||7060532||PAC:17817324||-1||CDS||391288650||2910||70.45	7060532	7056518	b28620_07	07||38549236||38552773||Aqcoe7G366200.1.v3.1||-1||CDS||809798527||41834||70.45	38552773	38549236	8.400000e-171	2215
1.2612	0.0604	a19990_11	11||7097373||7101824||PAC:17817325||-1||CDS||391288652||2911||80.58	7101824	7097373	b28620_07	07||38544305||38548205||Aqcoe7G366100.1.v3.1||1||CDS||809798524||41833||80.58	38544305	38548205	1.000000e-250	2265
3.2683	0.0153	a19990_11	11||7108819||7114040||PAC:17817326||-1||CDS||391288654||2912||88.16	7114040	7108819	b28620_07	07||38521054||38521399||Aqcoe7G365700.1.v3.1||1||CDS||809798514||41829||88.16	38521054	38521399	5.500000e-48	2312
2.4240	0.2630	a19990_11	11||7136052||7138529||PAC:17817330||1||CDS||391288662||2916||68.16	7136052	7138529	b28620_07	07||38414770||38418403||Aqcoe7G364200.1.v3.1||-1||CDS||809798469||41812||68.16	38418403	38414770	3.300000e-68	2359
69.3718	1.1508	a19990_11	11||7197412||7200402||PAC:17817334||-1||CDS||391288670||2920||69.11	7200402	7197412	b28620_07	07||38369457||38371374||Aqcoe7G363300.1.v3.1||-1||CDS||809798434||41799||69.11	38371374	38369457	1.600000e-172	2406
1.6016	0.1231	a19990_11	11||7317082||7319681||PAC:17817343||1||CDS||391288688||2929||80.32	7317082	7319681	b28620_07	07||38329675||38335684||Aqcoe7G363000.1.v3.1||-1||CDS||809798424||41795||80.32	38335684	38329675	1.900000e-169	2456
1.6696	0.2881	a19990_11	11||7391806||7401203||PAC:17818677||1||CDS||391288696||2933||75.99	7391806	7401203	b28620_07	07||38314785||38318863||Aqcoe7G362900.1.v3.1||-1||CDS||809798419||41793||75.99	38318863	38314785	6.200000e-90	2506
1.3841	0.2395	a19990_11	11||7439491||7443865||PAC:17818680||-1||CDS||391288702||2936||71.6	7443865	7439491	b28620_07	07||38279334||38281674||Aqcoe7G362400.1.v3.1||1||CDS||809798403||41787||71.6	38279334	38281674	1.400000e-93	2556
1.3219	0.2808	a19990_11	11||7459065||7459995||PAC:17818682||1||CDS||391288706||2938||71.54	7459065	7459995	b28620_07	07||38259083||38259744||Aqcoe7G362200.1.v3.1||-1||CDS||809798395||41784||71.54	38259744	38259083	4.600000e-65	2606
1.8028	0.3753	a19990_11	11||7470447||7473633||PAC:17818684||1||CDS||391288710||2940||65.89	7470447	7473633	b28620_07	07||38253984||38257536||Aqcoe7G362100.1.v3.1||-1||CDS||809798392||41783||65.89	38257536	38253984	1.000000e-250	2656
1.3046	0.3963	a19990_11	11||7480314||7485438||PAC:17818685||-1||CDS||391288712||2941||62.76	7485438	7480314	b28620_07	07||38249006||38252552||Aqcoe7G362000.1.v3.1||1||CDS||809798385||41780||62.76	38249006	38252552	1.400000e-76	2706
1.0674	0.0337	a19990_11	11||7763813||7777904||PAC:17831993||-1||CDS||391290050||2957||83.59	7777904	7763813	b28620_07	07||38192978||38196564||Aqcoe7G361200.1.v3.1||1||CDS||809798356||41769||83.59	38192978	38196564	2.900000e-185	2753
###  Mean Ks:  4.6549	Mean Kn: 0.4532
#Ks	Kn	a<db_genome_id>_<chr>	chr1||start1||stop1||name1||strand1||type1||db_feature_id1||genome_order1||percent_id1	start1	stop1	b<db_genome_id>_<chr>	chr2||start2||stop2||name2||strand2||type2||db_feature_id2||genome_order2||percent_id2	start2	stop2	eval	block_score	GEVO_link
2.7417	0.2258	a19990_11	11||5222025||5230879||PAC:17826325||1||CDS||391289994||2802||72.1	5222025	5230879	b28620_07	07||39786489||39788812||Aqcoe7G381200.1.v3.1||1||CDS||809799538||42037||72.1	39786489	39788812	3.100000e-85	341
11.3580	0.3305	a19990_11	11||5232586||5233563||PAC:17826326||-1||CDS||391289996||2803||73.6	5233563	5232586	b28620_07	07||39817073||39818291||Aqcoe7G381600.1.v3.1||-1||CDS||809799560||42041||73.6	39818291	39817073	3.000000e-35	84
1.8925	0.1632	a19990_11	11||5284741||5286376||PAC:17826329||-1||CDS||391290002||2806||73.4	5286376	5284741	b28620_07	07||39861277||39863942||Aqcoe7G381900.1.v3.1||-1||CDS||809799591||42047||73.4	39863942	39861277	1.900000e-224	134
1.4106	0.3348	a19990_11	11||5295514||5302426||PAC:17826331||1||CDS||391290006||2808||74.41	5295514	5302426	b28620_07	07||39872424||39878216||Aqcoe7G382100.1.v3.1||1||CDS||809799603||42049||74.41	39872424	39878216	1.000000e-202	184
1.6052	0.2664	a19990_11	11||5338362||5365214||PAC:17826334||1||CDS||391290012||2811||68.62	5338362	5365214	b28620_07	07||39882194||39890378||Aqcoe7G382200.1.v3.1||1||CDS||809799614||42051||68.62	39882194	39890378	4.200000e-165	234
8.9216	1.3987	a19990_11	11||5369451||5370256||PAC:17826336||-1||CDS||391290016||2813||82.28	5370256	5369451	b28620_07	07||39892859||39893587||Aqcoe7G382400.1.v3.1||-1||CDS||809800029||42053||82.28	39893587	39892859	3.000000e-41	274
###  Mean Ks:  12.9103	Mean Kn: 0.3814
#Ks	Kn	a<db_genome_id>_<chr>	chr1||start1||stop1||name1||strand1||type1||db_feature_id1||genome_order1||percent_id1	start1	stop1	b<db_genome_id>_<chr>	chr2||start2||stop2||name2||strand2||type2||db_feature_id2||genome_order2||percent_id2	start2	stop2	eval	block_score	GEVO_link
1.2856	0.0977	a19990_11	11||6216818||6228878||PAC:17824314||1||CDS||391288904||2860||80.56	6216818	6228878	b28620_07	07||29752944||29770070||Aqcoe7G281700.1.v3.1||1||CDS||809791977||40658||80.56	29752944	29770070	1.000000e-250	50
1.1310	0.1473	a19990_11	11||6233260||6263796||PAC:17824315||1||CDS||391288906||2861||74.89	6233260	6263796	b28620_07	07||29847380||29861572||Aqcoe7G281900.1.v3.1||1||CDS||809791992||40662||74.89	29847380	29861572	1.000000e-250	100
2.7783	0.2425	a19990_11	11||6274252||6276491||PAC:17824316||-1||CDS||391288908||2862||70.27	6276491	6274252	b28620_07	07||29884293||29886486||Aqcoe7G282100.1.v3.1||-1||CDS||809792003||40664||70.27	29886486	29884293	1.000000e-250	150
81.0908	1.5383	a19990_11	11||6357811||6362911||PAC:17824324||1||CDS||391288924||2870||79.59	6357811	6362911	b28620_07	07||29907240||29907560||Aqcoe7G282600.1.v3.1||-1||CDS||809792034||40670||79.59	29907560	29907240	1.000000e-04	154
1.1786	0.3149	a19990_11	11||6366289||6371983||PAC:17824325||-1||CDS||391288926||2871||71.03	6371983	6366289	b28620_07	07||29908760||29914237||Aqcoe7G282700.1.v3.1||-1||CDS||809792038||40671||71.03	29914237	29908760	1.000000e-250	204
1.1770	0.1946	a19990_11	11||6387909||6395091||PAC:17824328||-1||CDS||391288932||2874||78.2	6395091	6387909	b28620_07	07||29921754||29932519||Aqcoe7G282800.1.v3.1||-1||CDS||809792046||40672||78.2	29932519	29921754	2.100000e-223	254
1.7307	0.1348	a19990_11	11||6396360||6397416||PAC:17824329||1||CDS||391288934||2875||77.05	6396360	6397416	b28620_07	07||29932795||29934262||Aqcoe7G282900.1.v3.1||1||CDS||809792052||40673||77.05	29932795	29934262	7.600000e-146	304
###  Mean Ks:  2.6203	Mean Kn: 0.2347
#Ks	Kn	a<db_genome_id>_<chr>	chr1||start1||stop1||name1||strand1||type1||db_feature_id1||genome_order1||percent_id1	start1	stop1	b<db_genome_id>_<chr>	chr2||start2||stop2||name2||strand2||type2||db_feature_id2||genome_order2||percent_id2	start2	stop2	eval	block_score	GEVO_link
2.6561	0.2026	a19990_11	11||7646886||7647786||PAC:17831986||1||CDS||391290036||2950||77.08	7646886	7647786	b28620_07	07||34330554||34331808||Aqcoe7G313400.1.v3.1||1||CDS||809794414||41087||77.08	34330554	34331808	6.800000e-57	50
3.3171	0.1983	a19990_11	11||7656707||7659030||PAC:17831987||-1||CDS||391290038||2951||71.71	7659030	7656707	b28620_07	07||34393716||34397342||Aqcoe7G314200.1.v3.1||-1||CDS||809794466||41096||71.71	34397342	34393716	4.600000e-111	100
2.6166	0.4075	a19990_11	11||7667795||7688676||PAC:17831988||-1||CDS||391290040||2952||69.62	7688676	7667795	b28620_07	07||34405069||34414026||Aqcoe7G314300.1.v3.1||-1||CDS||809794473||41097||69.62	34414026	34405069	1.700000e-137	150
1.3516	0.0763	a19990_11	11||7716191||7721750||PAC:17831989||-1||CDS||391290042||2953||82.56	7721750	7716191	b28620_07	07||34446273||34451294||Aqcoe7G314700.1.v3.1||-1||CDS||809794499||41102||82.56	34451294	34446273	1.000000e-250	200
1.9779	0.0764	a19990_11	11||7736904||7741100||PAC:17831990||-1||CDS||391290044||2954||78.72	7741100	7736904	b28620_07	07||34456923||34458603||Aqcoe7G314900.1.v3.1||-1||CDS||809794517||41105||78.72	34458603	34456923	9.500000e-104	250
3.8025	0.4469	a19990_11	11||7760410||7761222||PAC:17831992||-1||CDS||391290048||2956||87.43	7761222	7760410	b28620_07	07||34468554||34469378||Aqcoe7G315000.1.v3.1||1||CDS||809794525||41106||87.43	34468554	34469378	6.500000e-56	300
###  Mean Ks:  3.1963	Mean Kn: 0.5466
#Ks	Kn	a<db_genome_id>_<chr>	chr1||start1||stop1||name1||strand1||type1||db_feature_id1||genome_order1||percent_id1	start1	stop1	b<db_genome_id>_<chr>	chr2||start2||stop2||name2||strand2||type2||db_feature_id2||genome_order2||percent_id2	start2	stop2	eval	block_score	GEVO_link
1.4625	0.4547	a19990_11	11||7838175||7845358||PAC:17831996||1||CDS||391290056||2960||71.92	7838175	7845358	b28620_07	07||38018224||38022232||Aqcoe7G358700.1.v3.1||-1||CDS||809798281||41742||71.92	38022232	38018224	9.600000e-77	50
1.2208	0.0723	a19990_11	11||7893567||7904548||PAC:17831999||1||CDS||391290062||2963||80.34	7893567	7904548	b28620_07	07||37962912||37969492||Aqcoe7G358100.1.v3.1||-1||CDS||809798264||41735||80.34	37969492	37962912	1.000000e-250	100
4.1985	1.3837	a19990_11	11||7927856||7931385||PAC:17832002||1||CDS||391290068||2966||78.6	7927856	7931385	b28620_07	07||37888059||37893204||Aqcoe7G357400.1.v3.1||-1||CDS||809798244||41728||78.6	37893204	37888059	1.000000e-250	150
1.4386	0.1628	a19990_11	11||8125412||8131947||PAC:17832010||1||CDS||391290084||2974||75.31	8125412	8131947	b28620_07	07||37824127||37827303||Aqcoe7G355800.1.v3.1||-1||CDS||809798199||41711||75.31	37827303	37824127	1.000000e-250	197
2.8560	0.6901	a19990_11	11||8189313||8191500||PAC:17832013||1||CDS||391290090||2977||75.0	8189313	8191500	b28620_07	07||37810808||37812474||Aqcoe7G355500.1.v3.1||-1||CDS||809798188||41707||75.0	37812474	37810808	3.900000e-15	211
5.0390	1.2830	a19990_11	11||8204047||8208684||PAC:17832014||-1||CDS||391290092||2978||67.74	8208684	8204047	b28620_07	07||37796648||37799811||Aqcoe7G355100.1.v3.1||1||CDS||809798177||41703||67.74	37796648	37799811	2.400000e-11	221
10.2040	1.3046	a19990_11	11||8234109||8235221||PAC:17832016||1||CDS||391290096||2980||70.41	8234109	8235221	b28620_07	07||37778757||37780978||Aqcoe7G354800.1.v3.1||-1||CDS||809798168||41700||70.41	37780978	37778757	5.600000e-29	249
2.8988	0.4055	a19990_11	11||8236312||8237733||PAC:17832017||-1||CDS||391290098||2981||61.22	8237733	8236312	b28620_07	07||37683080||37690912||Aqcoe7G354000.1.v3.1||-1||CDS||809798141||41689||61.22	37690912	37683080	7.100000e-45	290
1.4798	0.2511	a19990_11	11||8276744||8283599||PAC:17832019||-1||CDS||391290102||2983||68.41	8283599	8276744	b28620_07	07||37617839||37626974||Aqcoe7G353100.1.v3.1||1||CDS||809798104||41674||68.41	37617839	37626974	2.900000e-155	337
1.3458	0.1200	a19990_11	11||8303686||8312921||PAC:17832020||-1||CDS||391290104||2984||76.75	8312921	8303686	b28620_07	07||37611358||37616949||Aqcoe7G353000.1.v3.1||1||CDS||809798101||41673||76.75	37611358	37616949	1.000000e-250	387
1.6649	0.2650	a19990_11	11||8350326||8368081||PAC:17832022||1||CDS||391290108||2986||77.89	8350326	8368081	b28620_07	07||37604101||37608925||Aqcoe7G352900.1.v3.1||-1||CDS||809798094||41670||77.89	37608925	37604101	1.100000e-144	437
1.4503	0.1764	a19990_11	11||8376954||8379299||PAC:17832024||-1||CDS||391290112||2988||71.25	8379299	8376954	b28620_07	07||37581306||37583636||Aqcoe7G352400.1.v3.1||1||CDS||809798079||41665||71.25	37581306	37583636	1.000000e-250	487
1.1396	0.2680	a19990_11	11||8387797||8395698||PAC:17832025||-1||CDS||391290114||2989||75.93	8395698	8387797	b28620_07	07||37576231||37579524||Aqcoe7G352300.1.v3.1||1||CDS||809798074||41663||75.93	37576231	37579524	8.500000e-117	537
2.6983	0.0843	a19990_11	11||8600427||8610273||PAC:17832028||1||CDS||391290120||2992||77.61	8600427	8610273	b28620_07	07||37486008||37489197||Aqcoe7G351500.1.v3.1||-1||CDS||809798047||41653||77.61	37489197	37486008	9.800000e-132	587
2.8093	0.4409	a19990_11	11||8616499||8619634||PAC:17832030||-1||CDS||391290124||2994||71.62	8619634	8616499	b28620_07	07||37481719||37485296||Aqcoe7G351400.1.v3.1||1||CDS||809798042||41651||71.62	37481719	37485296	2.900000e-201	637
9.2345	1.3835	a19990_11	11||9287826||9323652||PAC:17832049||1||CDS||391290162||3013||70.32	9287826	9323652	b28620_07	07||37436111||37440481||Aqcoe7G350800.1.v3.1||1||CDS||809798021||41643||70.32	37436111	37440481	1.800000e-241	684
###  Mean Ks:  22.0532	Mean Kn: 0.5325
#Ks	Kn	a<db_genome_id>_<chr>	chr1||start1||stop1||name1||strand1||type1||db_feature_id1||genome_order1||percent_id1	start1	stop1	b<db_genome_id>_<chr>	chr2||start2||stop2||name2||strand2||type2||db_feature_id2||genome_order2||percent_id2	start2	stop2	eval	block_score	GEVO_link
2.3432	0.2661	a19990_11	11||8236312||8237733||PAC:17832017||-1||CDS||391290098||2981||66.51	8237733	8236312	b28620_07	07||18390119||18391996||Aqcoe7G218800.1.v3.1||-1||CDS||809787219||39692||66.51	18391996	18390119	6.200000e-85	50
80.7412	0.9036	a19990_11	11||8612905||8614478||PAC:17832029||1||CDS||391290122||2993||73.72	8612905	8614478	b28620_07	07||18566833||18568476||Aqcoe7G219500.1.v3.1||1||CDS||809787262||39701||73.72	18566833	18568476	1.100000e-60	97
9.2737	0.4061	a19990_11	11||8616499||8619634||PAC:17832030||-1||CDS||391290124||2994||61.41	8619634	8616499	b28620_07	07||18584669||18587935||Aqcoe7G219700.1.v3.1||-1||CDS||809787275||39703||61.41	18587935	18584669	1.300000e-32	128
1.2448	0.1340	a19990_11	11||8646991||8696762||PAC:17832031||1||CDS||391290126||2995||76.77	8646991	8696762	b28620_07	07||18704124||18722870||Aqcoe7G220000.1.v3.1||1||CDS||809787294||39711||76.77	18704124	18722870	1.000000e-250	178
26.1299	1.2623	a19990_11	11||9287826||9323652||PAC:17832049||1||CDS||391290162||3013||74.57	9287826	9323652	b28620_07	07||18742509||18753222||Aqcoe7G220300.1.v3.1||-1||CDS||809787341||39714||74.57	18753222	18742509	1.000000e-250	225
1.7538	0.3515	a19990_11	11||9370058||9375935||PAC:17832051||-1||CDS||391290166||3015||70.64	9375935	9370058	b28620_07	07||18876758||18885422||Aqcoe7G220700.1.v3.1||-1||CDS||809787378||39721||70.64	18885422	18876758	6.200000e-147	275
1.3500	0.2452	a19990_11	11||9389704||9394158||PAC:17832052||-1||CDS||391290168||3016||69.85	9394158	9389704	b28620_07	07||18922918||18930663||Aqcoe7G220900.1.v3.1||-1||CDS||809787392||39723||69.85	18930663	18922918	3.500000e-180	325
70.6276	1.0818	a19990_11	11||9417160||9433179||PAC:17832054||1||CDS||391290172||3018||77.43	9417160	9433179	b28620_07	07||19092541||19103040||Aqcoe7G221400.1.v3.1||1||CDS||809787425||39728||77.43	19092541	19103040	1.000000e-250	375
5.0147	0.1423	a19990_11	11||9496580||9499281||PAC:17832058||1||CDS||391290180||3022||77.67	9496580	9499281	b28620_07	07||19105602||19108205||Aqcoe7G221500.1.v3.1||1||CDS||809787438||39730||77.67	19105602	19108205	4.100000e-151	425
###  Mean Ks:  3.1900	Mean Kn: 0.3049
#Ks	Kn	a<db_genome_id>_<chr>	chr1||start1||stop1||name1||strand1||type1||db_feature_id1||genome_order1||percent_id1	start1	stop1	b<db_genome_id>_<chr>	chr2||start2||stop2||name2||strand2||type2||db_feature_id2||genome_order2||percent_id2	start2	stop2	eval	block_score	GEVO_link
1.8690	0.3404	a19990_11	11||9538580||9561355||PAC:17832059||1||CDS||391290182||3023||77.54	9538580	9561355	b28620_07	07||36914669||36924205||Aqcoe7G343100.1.v3.1||-1||CDS||809797412||41512||77.54	36924205	36914669	1.100000e-139	50
1.8325	0.0992	a19990_11	11||9616666||9617688||PAC:17832060||-1||CDS||391290184||3024||77.93	9617688	9616666	b28620_07	07||36870224||36871466||Aqcoe7G342300.1.v3.1||1||CDS||809797351||41501||77.93	36870224	36871466	5.900000e-186	97
9.5637	0.3894	a19990_11	11||9710013||9712013||PAC:17832062||-1||CDS||391290188||3026||74.79	9712013	9710013	b28620_07	07||36860875||36861822||Aqcoe7G342200.1.v3.1||1||CDS||809797344||41500||74.79	36860875	36861822	8.600000e-77	147
1.5600	0.1418	a19990_11	11||9794807||9799875||PAC:17832064||1||CDS||391290192||3028||73.39	9794807	9799875	b28620_07	07||36834635||36838999||Aqcoe7G342000.1.v3.1||-1||CDS||809797331||41498||73.39	36838999	36834635	1.000000e-250	197
2.9630	0.6640	a19990_11	11||9855633||9856433||PAC:17832066||-1||CDS||391290196||3030||59.32	9856433	9855633	b28620_07	07||36832819||36833553||Aqcoe7G341900.1.v3.1||-1||CDS||809797319||41496||59.32	36833553	36832819	5.000000e-16	212
1.3520	0.1945	a19990_11	11||9883379||9900820||PAC:17832068||1||CDS||391290200||3032||76.64	9883379	9900820	b28620_07	07||36810970||36816031||Aqcoe7G341400.1.v3.1||-1||CDS||809797282||41490||76.64	36816031	36810970	4.500000e-215	262
###  Mean Ks:  4.0427	Mean Kn: 0.3742
#Ks	Kn	a<db_genome_id>_<chr>	chr1||start1||stop1||name1||strand1||type1||db_feature_id1||genome_order1||percent_id1	start1	stop1	b<db_genome_id>_<chr>	chr2||start2||stop2||name2||strand2||type2||db_feature_id2||genome_order2||percent_id2	start2	stop2	eval	block_score	GEVO_link
1.3475	0.1463	a19990_11	11||9959777||10010099||PAC:17832071||-1||CDS||391290206||3035||79.67	10010099	9959777	b28620_07	07||24025524||24040708||Aqcoe7G253100.1.v3.1||-1||CDS||809790413||40212||79.67	24040708	24025524	1.000000e-250	50
1.8063	0.1403	a19990_11	11||10047514||10093260||PAC:17832072||1||CDS||391290208||3036||79.11	10047514	10093260	b28620_07	07||24220888||24228456||Aqcoe7G254100.1.v3.1||-1||CDS||809790507||40228||79.11	24228456	24220888	4.000000e-139	97
6.9482	0.2059	a19990_11	11||10203352||10204701||PAC:17832077||1||CDS||391290218||3041||67.01	10203352	10204701	b28620_07	07||24246111||24247588||Aqcoe7G254400.1.v3.1||1||CDS||809790531||40233||67.01	24246111	24247588	4.200000e-74	147
8.3902	1.2289	a19990_11	11||10240816||10247373||PAC:17832080||-1||CDS||391290224||3044||69.7	10247373	10240816	b28620_07	07||24250201||24252168||Aqcoe7G254500.1.v3.1||-1||CDS||809790535||40234||69.7	24252168	24250201	1.100000e-109	197
1.7214	0.1495	a19990_11	11||10399911||10405728||PAC:17832083||1||CDS||391290230||3047||72.59	10399911	10405728	b28620_07	07||24432283||24437381||Aqcoe7G254700.1.v3.1||1||CDS||809790547||40236||72.59	24432283	24437381	1.000000e-250	247
###  Mean Ks:  3.3064	Mean Kn: 0.5476
#Ks	Kn	a<db_genome_id>_<chr>	chr1||start1||stop1||name1||strand1||type1||db_feature_id1||genome_order1||percent_id1	start1	stop1	b<db_genome_id>_<chr>	chr2||start2||stop2||name2||strand2||type2||db_feature_id2||genome_order2||percent_id2	start2	stop2	eval	block_score	GEVO_link
2.1062	0.0711	a19990_11	11||10153803||10165482||PAC:17832076||1||CDS||391290216||3040||79.06	10153803	10165482	b28620_07	07||36697373||36702087||Aqcoe7G339900.2.v3.1||-1||CDS||809797149||41464||79.06	36702087	36697373	4.500000e-58	50
1.6705	0.2135	a19990_11	11||10399911||10405728||PAC:17832083||1||CDS||391290230||3047||69.35	10399911	10405728	b28620_07	07||36692318||36695340||Aqcoe7G339800.1.v3.1||-1||CDS||809797128||41461||69.35	36695340	36692318	1.000000e-250	100
7.0486	1.6624	a19990_11	11||10424011||10449049||PAC:17832084||1||CDS||391290232||3048||70.27	10424011	10449049	b28620_07	07||36687129||36690990||Aqcoe7G339700.1.v3.1||-1||CDS||809797121||41460||70.27	36690990	36687129	8.500000e-05	104
7.0902	1.5370	a19990_11	11||10496080||10496531||PAC:17832085||1||CDS||391290234||3049||71.62	10496080	10496531	b28620_07	07||36651840||36652359||Aqcoe7G339000.1.v3.1||-1||CDS||809797073||41452||71.62	36652359	36651840	3.100000e-21	124
4.1742	0.2524	a19990_11	11||10541077||10543465||PAC:17832086||1||CDS||391290236||3050||66.87	10541077	10543465	b28620_07	07||36644272||36646142||Aqcoe7G338900.1.v3.1||-1||CDS||809797063||41450||66.87	36646142	36644272	1.100000e-154	174
1.4330	0.2483	a19990_11	11||10560081||10560557||PAC:17832087||-1||CDS||391290238||3051||71.38	10560557	10560081	b28620_07	07||36624842||36628269||Aqcoe7G338700.1.v3.1||1||CDS||809797048||41447||71.38	36624842	36628269	3.300000e-46	219
1.5709	0.2806	a19990_11	11||10597926||10613402||PAC:17832090||1||CDS||391290244||3054||73.27	10597926	10613402	b28620_07	07||36607396||36610906||Aqcoe7G338500.1.v3.1||1||CDS||809797036||41445||73.27	36607396	36610906	4.900000e-135	269
1.3578	0.1156	a19990_11	11||10997339||11004684||PAC:17832102||1||CDS||391290268||3066||81.69	10997339	11004684	b28620_07	07||36582825||36594874||Aqcoe7G338300.1.v3.1||1||CDS||809797025||41443||81.69	36582825	36594874	2.200000e-219	316
###  Mean Ks:  1.8812	Mean Kn: 0.2316
#Ks	Kn	a<db_genome_id>_<chr>	chr1||start1||stop1||name1||strand1||type1||db_feature_id1||genome_order1||percent_id1	start1	stop1	b<db_genome_id>_<chr>	chr2||start2||stop2||name2||strand2||type2||db_feature_id2||genome_order2||percent_id2	start2	stop2	eval	block_score	GEVO_link
2.0662	0.2188	a19990_11	11||13642812||13697869||PAC:17838228||-1||CDS||391290624||3098||78.72	13697869	13642812	b28620_07	07||22295237||22309248||Aqcoe7G242000.1.v3.1||-1||CDS||809789496||40054||78.72	22309248	22295237	1.000000e-207	50
3.8830	0.3452	a19990_11	11||14152039||14155401||PAC:17838238||-1||CDS||391290644||3108||73.11	14155401	14152039	b28620_07	07||22139371||22142205||Aqcoe7G241100.1.v3.1||1||CDS||809789035||40037||73.11	22139371	22142205	1.100000e-42	89
1.2484	0.2060	a19990_11	11||14168858||14173530||PAC:17838239||1||CDS||391290646||3109||75.66	14168858	14173530	b28620_07	07||22092542||22095271||Aqcoe7G240900.1.v3.1||-1||CDS||809789008||40031||75.66	22095271	22092542	1.000000e-250	139
1.2950	0.2131	a19990_11	11||14181168||14186973||PAC:17838241||-1||CDS||391290650||3111||80.11	14186973	14181168	b28620_07	07||22082930||22089322||Aqcoe7G240700.1.v3.1||1||CDS||809788997||40029||80.11	22082930	22089322	2.800000e-248	189
1.9886	0.3081	a19990_11	11||14214325||14218578||PAC:17838242||-1||CDS||391290652||3112||69.93	14218578	14214325	b28620_07	07||22076278||22078896||Aqcoe7G240500.1.v3.1||1||CDS||809788986||40027||69.93	22076278	22078896	7.700000e-164	239
1.3977	0.1505	a19990_11	11||14259740||14282040||PAC:17838244||1||CDS||391290656||3114||78.23	14259740	14282040	b28620_07	07||21931127||21939855||Aqcoe7G239700.1.v3.1||-1||CDS||809788928||40018||78.23	21939855	21931127	5.700000e-222	289
1.6527	0.2757	a19990_11	11||14289240||14297403||PAC:17838245||1||CDS||391290658||3115||67.07	14289240	14297403	b28620_07	07||21883323||21893178||Aqcoe7G239300.2.v3.1||-1||CDS||809788900||40011||67.07	21893178	21883323	1.000000e-250	339
1.5179	0.1354	a19990_11	11||14298020||14310249||PAC:17838246||-1||CDS||391290660||3116||79.2	14310249	14298020	b28620_07	07||21875480||21882545||Aqcoe7G239100.1.v3.1||1||CDS||809788884||40009||79.2	21875480	21882545	1.000000e-250	389
###  Mean Ks:  8.8375	Mean Kn: 0.3671
#Ks	Kn	a<db_genome_id>_<chr>	chr1||start1||stop1||name1||strand1||type1||db_feature_id1||genome_order1||percent_id1	start1	stop1	b<db_genome_id>_<chr>	chr2||start2||stop2||name2||strand2||type2||db_feature_id2||genome_order2||percent_id2	start2	stop2	eval	block_score	GEVO_link
1.3047	0.5511	a19990_11	11||15613334||15614090||PAC:17822938||-1||CDS||391288808||3171||87.88	15614090	15613334	b28620_07	07||30829742||30830401||Aqcoe7G288000.1.v3.1||1||CDS||809792433||40741||87.88	30829742	30830401	1.300000e-50	49
1.1198	0.2530	a19990_11	11||15800738||15801787||PAC:17822932||1||CDS||391288796||3177||74.7	15800738	15801787	b28620_07	07||30844141||30845579||Aqcoe7G288400.1.v3.1||-1||CDS||809792468||40747||74.7	30845579	30844141	9.300000e-85	99
60.5135	0.1246	a19990_11	11||15819547||15821101||PAC:17822929||-1||CDS||391288790||3180||73.98	15821101	15819547	b28620_07	07||31132289||31134270||Aqcoe7G289700.1.v3.1||1||CDS||809792550||40760||73.98	31132289	31134270	1.100000e-72	146
1.4440	0.2155	a19990_11	11||15960314||15967898||PAC:17822922||1||CDS||391288776||3187||72.64	15960314	15967898	b28620_07	07||31214282||31219042||Aqcoe7G290500.1.v3.1||1||CDS||809792619||40772||72.64	31214282	31219042	1.400000e-187	193
1.5870	0.1467	a19990_11	11||15969015||15971934||PAC:17822921||-1||CDS||391288774||3188||75.73	15971934	15969015	b28620_07	07||31220099||31222999||Aqcoe7G290600.1.v3.1||-1||CDS||809792625||40773||75.73	31222999	31220099	1.900000e-200	243
2.1832	0.1882	a19990_11	11||16080582||16085813||PAC:17822919||1||CDS||391288770||3190||71.57	16080582	16085813	b28620_07	07||31370359||31375934||Aqcoe7G291900.1.v3.1||1||CDS||809792735||40793||71.57	31370359	31375934	1.000000e-250	290
1.1177	0.1513	a19990_11	11||16502598||16509893||PAC:17822913||1||CDS||391288758||3196||76.13	16502598	16509893	b28620_07	07||31668940||31674130||Aqcoe7G293200.1.v3.1||1||CDS||809792852||40813||76.13	31668940	31674130	1.000000e-250	337
9.2571	1.5672	a19990_11	11||16565510||16576441||PAC:17822911||-1||CDS||391288754||3198||69.0	16576441	16565510	b28620_07	07||31725552||31728044||Aqcoe7G293500.1.v3.1||-1||CDS||809792882||40817||69.0	31728044	31725552	2.500000e-57	387
1.0106	0.1065	a19990_11	11||16594183||16603426||PAC:17822909||-1||CDS||391288750||3200||79.56	16603426	16594183	b28620_07	07||31734813||31742323||Aqcoe7G293700.1.v3.1||-1||CDS||809792896||40819||79.56	31742323	31734813	1.000000e-250	437
###  Mean Ks:  2.1522	Mean Kn: 0.2314
#Ks	Kn	a<db_genome_id>_<chr>	chr1||start1||stop1||name1||strand1||type1||db_feature_id1||genome_order1||percent_id1	start1	stop1	b<db_genome_id>_<chr>	chr2||start2||stop2||name2||strand2||type2||db_feature_id2||genome_order2||percent_id2	start2	stop2	eval	block_score	GEVO_link
1.6062	0.1692	a19990_11	11||16686066||16692003||PAC:17822907||1||CDS||391288746||3202||81.01	16686066	16692003	b28620_07	07||31939115||31943492||Aqcoe7G296000.1.v3.1||1||CDS||809793082||40850||81.01	31939115	31943492	5.000000e-119	50
0.8939	0.1600	a19990_11	11||16693035||16719405||PAC:17822906||-1||CDS||391288744||3203||74.38	16719405	16693035	b28620_07	07||31955245||31958328||Aqcoe7G296200.1.v3.1||-1||CDS||809793095||40852||74.38	31958328	31955245	1.900000e-124	100
5.9708	0.4136	a19990_11	11||16724545||16735889||PAC:17822905||-1||CDS||391288742||3204||71.52	16735889	16724545	b28620_07	07||32041676||32044037||Aqcoe7G296500.1.v3.1||-1||CDS||809793134||40860||71.52	32044037	32041676	9.300000e-22	121
1.7338	0.1596	a19990_11	11||16736925||16744161||PAC:17822904||-1||CDS||391288740||3205||75.57	16744161	16736925	b28620_07	07||32044769||32049663||Aqcoe7G296600.1.v3.1||-1||CDS||809793145||40862||75.57	32049663	32044769	1.000000e-250	171
1.8562	0.3490	a19990_11	11||16764446||16772528||PAC:17822902||1||CDS||391288736||3207||69.71	16764446	16772528	b28620_07	07||32075807||32084776||Aqcoe7G297100.1.v3.1||1||CDS||809793184||40868||69.71	32075807	32084776	1.200000e-196	221
1.9871	0.3311	a19990_11	11||16774795||16788400||PAC:17822901||-1||CDS||391288734||3208||71.29	16788400	16774795	b28620_07	07||32085608||32093217||Aqcoe7G297200.1.v3.1||-1||CDS||809793191||40869||71.29	32093217	32085608	2.100000e-70	271
1.8238	0.1655	a19990_11	11||16882554||16885827||PAC:17822897||-1||CDS||391288726||3212||70.99	16885827	16882554	b28620_07	07||32136516||32138481||Aqcoe7G297600.1.v3.1||-1||CDS||809793217||40874||70.99	32138481	32136516	3.100000e-59	321
1.3458	0.1029	a19990_11	11||16919662||16924056||PAC:17836191||1||CDS||391290594||3214||82.29	16919662	16924056	b28620_07	07||32152445||32155574||Aqcoe7G297700.1.v3.1||1||CDS||809793232||40877||82.29	32152445	32155574	2.200000e-205	371
###  Mean Ks:  5.7933	Mean Kn: 0.3451
#Ks	Kn	a<db_genome_id>_<chr>	chr1||start1||stop1||name1||strand1||type1||db_feature_id1||genome_order1||percent_id1	start1	stop1	b<db_genome_id>_<chr>	chr2||start2||stop2||name2||strand2||type2||db_feature_id2||genome_order2||percent_id2	start2	stop2	eval	block_score	GEVO_link
1.3749	0.2189	a19990_11	11||17156939||17159187||PAC:17836180||-1||CDS||391290572||3225||70.82	17159187	17156939	b28620_07	07||26239377||26242369||Aqcoe7G263700.1.v3.1||-1||CDS||809791244||40371||70.82	26242369	26239377	2.000000e-128	50
1.0547	0.1487	a19990_11	11||17162677||17211323||PAC:17836179||1||CDS||391290570||3226||78.3	17162677	17211323	b28620_07	07||26154883||26165094||Aqcoe7G263000.1.v3.1||-1||CDS||809791216||40361||78.3	26165094	26154883	1.000000e-250	100
1.2839	0.2480	a19990_11	11||17233397||17237329||PAC:17836178||1||CDS||391290568||3227||81.48	17233397	17237329	b28620_07	07||26125832||26129586||Aqcoe7G262800.1.v3.1||-1||CDS||809791210||40359||81.48	26129586	26125832	1.200000e-151	150
0.9765	0.1825	a19990_11	11||17240760||17290823||PAC:17836177||-1||CDS||391290566||3228||74.31	17290823	17240760	b28620_07	07||26107616||26121381||Aqcoe7G262700.1.v3.1||1||CDS||809791204||40358||74.31	26107616	26121381	1.000000e-250	200
2.4297	1.4876	a19990_11	11||17464806||17470915||PAC:17836165||-1||CDS||391290542||3240||77.76	17470915	17464806	b28620_07	07||26048288||26052098||Aqcoe7G262200.1.v3.1||1||CDS||809791171||40353||77.76	26048288	26052098	1.800000e-122	247
5.5882	0.5972	a19990_11	11||17539348||17546130||PAC:17836164||1||CDS||391290540||3241||81.11	17539348	17546130	b28620_07	07||26042176||26048052||Aqcoe7G262100.1.v3.1||-1||CDS||809791161||40351||81.11	26048052	26042176	9.600000e-78	297
1.5882	0.1371	a19990_11	11||17604544||17639852||PAC:17836163||1||CDS||391290538||3242||75.98	17604544	17639852	b28620_07	07||26011738||26028536||Aqcoe7G262000.1.v3.1||-1||CDS||809791130||40350||75.98	26028536	26011738	1.000000e-250	347
1.2243	0.2086	a19990_11	11||17640457||17648014||PAC:17836162||-1||CDS||391290536||3243||78.37	17648014	17640457	b28620_07	07||26003957||26007595||Aqcoe7G261800.1.v3.1||1||CDS||809791108||40341||78.37	26003957	26007595	1.000000e-250	397
1.3625	0.2490	a19990_11	11||17705480||17709739||PAC:17836156||1||CDS||391290524||3249||69.35	17705480	17709739	b28620_07	07||25998137||26001701||Aqcoe7G261700.1.v3.1||1||CDS||809791098||40339||69.35	25998137	26001701	1.600000e-211	447
2.1979	0.1805	a19990_11	11||17725666||17728584||PAC:17836155||1||CDS||391290522||3250||71.29	17725666	17728584	b28620_07	07||25853666||25855474||Aqcoe7G261000.1.v3.1||1||CDS||809791056||40332||71.29	25853666	25855474	3.500000e-176	497
44.6456	0.1385	a19990_11	11||17749109||17749621||PAC:17836154||-1||CDS||391290520||3251||67.76	17749621	17749109	b28620_07	07||25838730||25839248||Aqcoe7G260700.1.v3.1||1||CDS||809791032||40328||67.76	25838730	25839248	1.200000e-52	547
###  Mean Ks:  3.2240	Mean Kn: 0.3886
#Ks	Kn	a<db_genome_id>_<chr>	chr1||start1||stop1||name1||strand1||type1||db_feature_id1||genome_order1||percent_id1	start1	stop1	b<db_genome_id>_<chr>	chr2||start2||stop2||name2||strand2||type2||db_feature_id2||genome_order2||percent_id2	start2	stop2	eval	block_score	GEVO_link
1.2601	0.0866	a19990_11	11||17793856||17798770||PAC:17836151||1||CDS||391290514||3254||78.44	17793856	17798770	b28620_07	07||33196457||33200641||Aqcoe7G304800.1.v3.1||1||CDS||809793719||40965||78.44	33196457	33200641	1.000000e-250	50
2.9524	0.2862	a19990_11	11||17806339||17808706||PAC:17836150||1||CDS||391290512||3255||79.61	17806339	17808706	b28620_07	07||33203850||33206821||Aqcoe7G304900.1.v3.1||-1||CDS||809793729||40967||79.61	33206821	33203850	4.500000e-134	100
9.3631	1.2248	a19990_11	11||17905216||17926009||PAC:17836144||-1||CDS||391290500||3261||75.84	17926009	17905216	b28620_07	07||33327034||33329888||Aqcoe7G305800.1.v3.1||-1||CDS||809793800||40979||75.84	33329888	33327034	1.400000e-198	147
1.3744	0.2079	a19990_11	11||18220060||18229204||PAC:17836127||-1||CDS||391290466||3278||73.97	18229204	18220060	b28620_07	07||33359232||33361553||Aqcoe7G306200.1.v3.1||-1||CDS||809793837||40986||73.97	33361553	33359232	1.800000e-243	194
1.1700	0.1374	a19990_11	11||18230306||18248650||PAC:17836126||-1||CDS||391290464||3279||80.89	18248650	18230306	b28620_07	07||33362886||33366163||Aqcoe7G306300.1.v3.1||1||CDS||809793847||40988||80.89	33362886	33366163	1.000000e-250	244
###  Mean Ks:  3.6093	Mean Kn: 0.3136
#Ks	Kn	a<db_genome_id>_<chr>	chr1||start1||stop1||name1||strand1||type1||db_feature_id1||genome_order1||percent_id1	start1	stop1	b<db_genome_id>_<chr>	chr2||start2||stop2||name2||strand2||type2||db_feature_id2||genome_order2||percent_id2	start2	stop2	eval	block_score	GEVO_link
2.5963	0.5024	a19990_11	11||18105273||18111005||PAC:17836135||1||CDS||391290482||3270||75.0	18105273	18111005	b28620_07	07||34852586||34854074||Aqcoe7G318700.1.v3.1||1||CDS||809794844||41169||75.0	34852586	34854074	5.900000e-25	24
9.5119	0.6359	a19990_11	11||18220060||18229204||PAC:17836127||-1||CDS||391290466||3278||75.4	18229204	18220060	b28620_07	07||34861311||34864057||Aqcoe7G318900.1.v3.1||-1||CDS||809794898||41178||75.4	34864057	34861311	1.500000e-227	74
5.8191	0.3574	a19990_11	11||18367343||18369892||PAC:17836118||1||CDS||391290448||3287||75.13	18367343	18369892	b28620_07	07||34868934||34869620||Aqcoe7G319000.1.v3.1||1||CDS||809794904||41179||75.13	34868934	34869620	3.600000e-38	111
1.1236	0.1230	a19990_11	11||18374628||18375306||PAC:17836117||-1||CDS||391290446||3288||79.71	18375306	18374628	b28620_07	07||34874195||34874939||Aqcoe7G319100.1.v3.1||1||CDS||809794914||41181||79.71	34874195	34874939	1.600000e-128	161
1.8663	0.3022	a19990_11	11||18377589||18384429||PAC:17836116||-1||CDS||391290444||3289||67.48	18384429	18377589	b28620_07	07||34875857||34882958||Aqcoe7G319200.1.v3.1||-1||CDS||809794921||41182||67.48	34882958	34875857	5.300000e-160	211
2.3824	0.2899	a19990_11	11||18416054||18418577||PAC:17836115||-1||CDS||391290442||3290||83.77	18418577	18416054	b28620_07	07||34903782||34906426||Aqcoe7G319400.1.v3.1||-1||CDS||809794934||41184||83.77	34906426	34903782	1.400000e-174	261
1.3300	0.0898	a19990_11	11||18496488||18519550||PAC:17836110||1||CDS||391290432||3295||81.93	18496488	18519550	b28620_07	07||34999808||35007251||Aqcoe7G319900.1.v3.1||-1||CDS||809794964||41189||81.93	35007251	34999808	1.000000e-250	311
4.2448	0.2084	a19990_11	11||18750850||18755907||PAC:17836096||-1||CDS||391290404||3309||71.23	18755907	18750850	b28620_07	07||35077744||35078721||Aqcoe7G321500.1.v3.1||-1||CDS||809795076||41208||71.23	35078721	35077744	8.900000e-133	358
###  Mean Ks:  2.9256	Mean Kn: 0.2943
#Ks	Kn	a<db_genome_id>_<chr>	chr1||start1||stop1||name1||strand1||type1||db_feature_id1||genome_order1||percent_id1	start1	stop1	b<db_genome_id>_<chr>	chr2||start2||stop2||name2||strand2||type2||db_feature_id2||genome_order2||percent_id2	start2	stop2	eval	block_score	GEVO_link
1.4204	0.3640	a19990_11	11||18377589||18384429||PAC:17836116||-1||CDS||391290444||3289||65.56	18384429	18377589	b28620_07	07||25414639||25419239||Aqcoe7G259100.1.v3.1||1||CDS||809790884||40299||65.56	25414639	25419239	1.300000e-116	50
3.3857	0.1246	a19990_11	11||18551352||18553259||PAC:17836109||-1||CDS||391290430||3296||73.91	18553259	18551352	b28620_07	07||25374214||25376115||Aqcoe7G258600.1.v3.1||1||CDS||809790860||40294||73.91	25374214	25376115	2.600000e-228	100
1.3913	0.4941	a19990_11	11||18578712||18580911||PAC:17836106||-1||CDS||391290424||3299||73.47	18580911	18578712	b28620_07	07||25354789||25356187||Aqcoe7G258400.1.v3.1||1||CDS||809790848||40292||73.47	25354789	25356187	7.400000e-72	150
5.8897	0.1378	a19990_11	11||18601617||18603161||PAC:17836104||-1||CDS||391290420||3301||66.21	18603161	18601617	b28620_07	07||25314030||25315550||Aqcoe7G258100.1.v3.1||-1||CDS||809790825||40288||66.21	25315550	25314030	1.400000e-100	200
2.5408	0.3510	a19990_11	11||18691088||18697551||PAC:17836101||-1||CDS||391290414||3304||64.23	18697551	18691088	b28620_07	07||24866523||24870945||Aqcoe7G256300.1.v3.1||-1||CDS||809790704||40267||64.23	24870945	24866523	2.400000e-172	244
###  Mean Ks:  3.0915	Mean Kn: 0.3640
#Ks	Kn	a<db_genome_id>_<chr>	chr1||start1||stop1||name1||strand1||type1||db_feature_id1||genome_order1||percent_id1	start1	stop1	b<db_genome_id>_<chr>	chr2||start2||stop2||name2||strand2||type2||db_feature_id2||genome_order2||percent_id2	start2	stop2	eval	block_score	GEVO_link
1.4221	0.1813	a19990_11	11||18435184||18444627||PAC:17836113||1||CDS||391290438||3292||77.41	18435184	18444627	b28620_07	07||35292848||35299569||Aqcoe7G324800.1.v3.1||1||CDS||809795348||41253||77.41	35292848	35299569	1.100000e-164	50
5.7659	0.3927	a19990_11	11||18452006||18452626||PAC:17836112||-1||CDS||391290436||3293||65.52	18452626	18452006	b28620_07	07||35302059||35302761||Aqcoe7G324900.1.v3.1||-1||CDS||809795356||41254||65.52	35302761	35302059	1.900000e-34	83
2.6342	0.1495	a19990_11	11||18842884||18848126||PAC:17836093||-1||CDS||391290398||3312||73.26	18848126	18842884	b28620_07	07||35318268||35322723||Aqcoe7G325200.1.v3.1||1||CDS||809795375||41257||73.26	35318268	35322723	1.000000e-250	130
2.8234	0.4903	a19990_11	11||18903622||18912854||PAC:17836091||-1||CDS||391290394||3314||61.56	18912854	18903622	b28620_07	07||35355570||35356324||Aqcoe7G325500.1.v3.1||1||CDS||809795394||41260||61.56	35355570	35356324	1.400000e-27	156
2.8120	0.6064	a19990_11	11||18933627||18934481||PAC:17836090||1||CDS||391290392||3315||70.29	18933627	18934481	b28620_07	07||35412398||35413276||Aqcoe7G326100.1.v3.1||1||CDS||809795433||41267||70.29	35412398	35413276	6.600000e-73	206
###  Mean Ks:  27.6832	Mean Kn: 0.6640
#Ks	Kn	a<db_genome_id>_<chr>	chr1||start1||stop1||name1||strand1||type1||db_feature_id1||genome_order1||percent_id1	start1	stop1	b<db_genome_id>_<chr>	chr2||start2||stop2||name2||strand2||type2||db_feature_id2||genome_order2||percent_id2	start2	stop2	eval	block_score	GEVO_link
1.4813	0.1879	a19990_11	11||19034420||19047062||PAC:17836066||-1||CDS||391290344||3339||78.2	19047062	19034420	b28620_07	07||25254078||25265939||Aqcoe7G257600.1.v3.1||1||CDS||809790781||40280||78.2	25254078	25265939	1.000000e-250	50
71.5927	0.7023	a19990_11	11||19145520||19180227||PAC:17836062||1||CDS||391290336||3343||70.1	19145520	19180227	b28620_07	07||25165720||25168913||Aqcoe7G256900.1.v3.1||-1||CDS||809790740||40273||70.1	25168913	25165720	5.200000e-146	100
60.3709	0.3477	a19990_11	11||19367554||19382953||PAC:17836046||-1||CDS||391290304||3359||63.65	19382953	19367554	b28620_07	07||25146036||25148172||Aqcoe7G256700.1.v3.1||1||CDS||809790726||40271||63.65	25146036	25148172	6.400000e-144	147
3.4597	1.9388	a19990_11	11||19668227||19668972||PAC:17836033||1||CDS||391290278||3372||68.27	19668227	19668972	b28620_07	07||25047197||25047634||Aqcoe7G256500.1.v3.1||1||CDS||809790714||40269||68.27	25047197	25047634	4.500000e-09	152
1.5113	0.1432	a19990_11	11||19725778||19781001||PAC:17836031||1||CDS||391290274||3374||76.17	19725778	19781001	b28620_07	07||24838483||24851279||Aqcoe7G256000.1.v3.1||1||CDS||809790683||40263||76.17	24838483	24851279	1.000000e-250	202
###  Mean Ks:  9.0142	Mean Kn: 0.1975
#Ks	Kn	a<db_genome_id>_<chr>	chr1||start1||stop1||name1||strand1||type1||db_feature_id1||genome_order1||percent_id1	start1	stop1	b<db_genome_id>_<chr>	chr2||start2||stop2||name2||strand2||type2||db_feature_id2||genome_order2||percent_id2	start2	stop2	eval	block_score	GEVO_link
1.3591	0.1620	a19990_11	11||19034420||19047062||PAC:17836066||-1||CDS||391290344||3339||73.57	19047062	19034420	b28620_07	07||35500361||35506526||Aqcoe7G326900.1.v3.1||-1||CDS||809795474||41276||73.57	35506526	35500361	1.000000e-250	50
1.1932	0.1753	a19990_11	11||19050975||19095228||PAC:17836065||-1||CDS||391290342||3340||75.26	19095228	19050975	b28620_07	07||35510023||35521876||Aqcoe7G327000.1.v3.1||-1||CDS||809795484||41277||75.26	35521876	35510023	1.000000e-250	100
0.9789	0.0876	a19990_11	11||19103983||19124554||PAC:17836064||1||CDS||391290340||3341||82.24	19103983	19124554	b28620_07	07||35522841||35530745||Aqcoe7G327100.1.v3.1||1||CDS||809795495||41279||82.24	35522841	35530745	1.000000e-250	150
2.5910	0.2105	a19990_11	11||19187178||19204657||PAC:17836061||1||CDS||391290334||3344||80.48	19187178	19204657	b28620_07	07||35658113||35667311||Aqcoe7G328300.1.v3.1||1||CDS||809795565||41291||80.48	35658113	35667311	1.000000e-250	197
1.1060	0.2303	a19990_11	11||19235090||19236560||PAC:17836060||1||CDS||391290332||3345||80.54	19235090	19236560	b28620_07	07||35720209||35721644||Aqcoe7G328900.1.v3.1||1||CDS||809795598||41298||80.54	35720209	35721644	5.300000e-150	247
70.3715	0.4670	a19990_11	11||19351635||19352156||PAC:17836047||1||CDS||391290306||3358||63.42	19351635	19352156	b28620_07	07||35727588||35728190||Aqcoe7G329000.1.v3.1||-1||CDS||809795604||41299||63.42	35728190	35727588	1.300000e-30	273
1.2272	0.1472	a19990_11	11||19412663||19439528||PAC:17836045||1||CDS||391290302||3360||76.59	19412663	19439528	b28620_07	07||35748249||35753730||Aqcoe7G329300.1.v3.1||1||CDS||809795620||41302||76.59	35748249	35753730	5.500000e-142	323
1.1594	0.2402	a19990_11	11||19455412||19458055||PAC:17836042||-1||CDS||391290296||3363||72.68	19458055	19455412	b28620_07	07||35754656||35757234||Aqcoe7G329400.1.v3.1||-1||CDS||809795626||41303||72.68	35757234	35754656	1.000000e-250	373
1.1412	0.0576	a19990_11	11||19498457||19505532||PAC:17836041||1||CDS||391290294||3364||82.01	19498457	19505532	b28620_07	07||35758854||35764490||Aqcoe7G329500.1.v3.1||1||CDS||809795632||41304||82.01	35758854	35764490	1.000000e-250	423
###  Mean Ks:  13.7470	Mean Kn: 0.3904
#Ks	Kn	a<db_genome_id>_<chr>	chr1||start1||stop1||name1||strand1||type1||db_feature_id1||genome_order1||percent_id1	start1	stop1	b<db_genome_id>_<chr>	chr2||start2||stop2||name2||strand2||type2||db_feature_id2||genome_order2||percent_id2	start2	stop2	eval	block_score	GEVO_link
1.0806	0.0510	a19990_11_random	11_random||9251||11923||PAC:17818781||-1||CDS||391290801||3377||84.62	11923	9251	b28620_07	07||38046809||38048805||Aqcoe7G359100.1.v3.1||-1||CDS||809798295||41747||84.62	38048805	38046809	1.800000e-151	50
2.2995	0.2738	a19990_11_random	11_random||15001||18526||PAC:17818782||-1||CDS||391290803||3378||80.1	18526	15001	b28620_07	07||38053601||38056156||Aqcoe7G359300.1.v3.1||-1||CDS||809798301||41749||80.1	38056156	38053601	3.000000e-102	100
59.3213	1.4063	a19990_11_random	11_random||50230||63012||PAC:17818784||-1||CDS||391290807||3380||79.35	63012	50230	b28620_07	07||38068188||38072796||Aqcoe7G359700.1.v3.1||-1||CDS||809798311||41753||79.35	38072796	38068188	5.500000e-17	116
5.0610	0.0853	a19990_11_random	11_random||73791||75116||PAC:17818785||1||CDS||391290809||3381||77.63	73791	75116	b28620_07	07||38086039||38087367||Aqcoe7G359800.1.v3.1||1||CDS||809798314||41754||77.63	38086039	38087367	5.700000e-213	166
0.9727	0.1357	a19990_11_random	11_random||76806||90114||PAC:17818786||-1||CDS||391290811||3382||79.6	90114	76806	b28620_07	07||38146807||38151063||Aqcoe7G360400.1.v3.1||-1||CDS||809798332||41760||79.6	38151063	38146807	1.000000e-250	216
###  Mean Ks:  10.4781	Mean Kn: 0.4568
#Ks	Kn	a<db_genome_id>_<chr>	chr1||start1||stop1||name1||strand1||type1||db_feature_id1||genome_order1||percent_id1	start1	stop1	b<db_genome_id>_<chr>	chr2||start2||stop2||name2||strand2||type2||db_feature_id2||genome_order2||percent_id2	start2	stop2	eval	block_score	GEVO_link
1.1919	0.0797	a19990_12	12||74651||82542||PAC:17817155||1||CDS||391292198||3390||80.0	74651	82542	b28620_01	01||12193093||12196806||Aqcoe1G205100.1.v3.1||1||CDS||809474470||3212||80.0	12193093	12196806	1.000000e-250	50
8.2289	1.0180	a19990_12	12||92079||98849||PAC:17817157||-1||CDS||391292202||3392||84.43	98849	92079	b28620_01	01||12242391||12249063||Aqcoe1G206000.1.v3.1||-1||CDS||809474497||3222||84.43	12249063	12242391	5.600000e-221	100
1.7054	0.0809	a19990_12	12||126565||132728||PAC:17817158||1||CDS||391292204||3393||79.29	126565	132728	b28620_01	01||12333758||12338339||Aqcoe1G207400.1.v3.1||1||CDS||809474551||3243||79.29	12333758	12338339	1.000000e-250	144
80.1062	1.2464	a19990_12	12||176579||178617||PAC:17817160||1||CDS||391292208||3395||65.8	176579	178617	b28620_01	01||12363779||12365098||Aqcoe1G207800.1.v3.1||-1||CDS||809474565||3248||65.8	12365098	12363779	4.100000e-88	194
5.7009	1.2162	a19990_12	12||183288||183785||PAC:17817161||-1||CDS||391292210||3396||71.12	183785	183288	b28620_01	01||12368971||12370407||Aqcoe1G208000.1.v3.1||-1||CDS||809474570||3250||71.12	12370407	12368971	5.800000e-31	224
1.9576	0.2401	a19990_12	12||184934||190280||PAC:17817162||1||CDS||391292212||3397||69.05	184934	190280	b28620_01	01||12389321||12392541||Aqcoe1G208500.1.v3.1||1||CDS||809474584||3255||69.05	12389321	12392541	8.100000e-113	274
1.6150	0.1860	a19990_12	12||192829||194730||PAC:17817163||-1||CDS||391292214||3398||76.61	194730	192829	b28620_01	01||12425422||12427160||Aqcoe1G209000.1.v3.1||-1||CDS||809474599||3260||76.61	12427160	12425422	3.300000e-77	324
1.5356	0.1847	a19990_12	12||279688||292144||PAC:17817171||-1||CDS||391292230||3406||76.49	292144	279688	b28620_01	01||12482287||12487444||Aqcoe1G209900.1.v3.1||-1||CDS||809474633||3274||76.49	12487444	12482287	3.100000e-134	371
1.5146	0.2027	a19990_12	12||358994||359558||PAC:17817174||1||CDS||391292236||3409||72.22	358994	359558	b28620_01	01||12498866||12499848||Aqcoe1G210000.1.v3.1||1||CDS||809474638||3276||72.22	12498866	12499848	3.000000e-75	421
1.2249	0.1136	a19990_12	12||639882||694524||PAC:17817184||-1||CDS||391292256||3419||82.27	694524	639882	b28620_01	01||12582736||12592586||Aqcoe1G210600.1.v3.1||1||CDS||809477650||3290||82.27	12582736	12592586	1.000000e-250	468
###  Mean Ks:  11.3133	Mean Kn: 0.2842
#Ks	Kn	a<db_genome_id>_<chr>	chr1||start1||stop1||name1||strand1||type1||db_feature_id1||genome_order1||percent_id1	start1	stop1	b<db_genome_id>_<chr>	chr2||start2||stop2||name2||strand2||type2||db_feature_id2||genome_order2||percent_id2	start2	stop2	eval	block_score	GEVO_link
69.8066	0.9270	a19990_12	12||733797||735398||PAC:17830141||1||CDS||391292918||3422||58.01	733797	735398	b28620_01	01||11423001||11425082||Aqcoe1G194900.1.v3.1||-1||CDS||809473401||3045||58.01	11425082	11423001	4.300000e-38	37
1.5992	0.1661	a19990_12	12||1111493||1114702||PAC:17830122||-1||CDS||391292880||3441||75.8	1114702	1111493	b28620_01	01||11379250||11381657||Aqcoe1G193800.1.v3.1||1||CDS||809473298||3032||75.8	11379250	11381657	1.300000e-190	84
1.6979	0.3248	a19990_12	12||1124211||1125937||PAC:17830120||-1||CDS||391292876||3443||70.16	1125937	1124211	b28620_01	01||11346509||11348972||Aqcoe1G193200.1.v3.1||-1||CDS||809473235||3023||70.16	11348972	11346509	1.100000e-100	134
1.5010	0.0917	a19990_12	12||1154061||1168146||PAC:17830118||1||CDS||391292872||3445||78.55	1154061	1168146	b28620_01	01||11335413||11344221||Aqcoe1G193000.1.v3.1||-1||CDS||809473217||3021||78.55	11344221	11335413	1.000000e-250	184
1.1675	0.1562	a19990_12	12||1169536||1172986||PAC:17830117||-1||CDS||391292870||3446||77.36	1172986	1169536	b28620_01	01||11318807||11326186||Aqcoe1G192900.1.v3.1||1||CDS||809473202||3019||77.36	11318807	11326186	1.000000e-250	234
2.3262	0.2178	a19990_12	12||1179799||1181100||PAC:17830116||-1||CDS||391292868||3447||74.66	1181100	1179799	b28620_01	01||11288836||11290924||Aqcoe1G192500.1.v3.1||1||CDS||809473170||3015||74.66	11288836	11290924	1.600000e-195	284
1.0948	0.1060	a19990_12	12||1196999||1206341||PAC:17830115||-1||CDS||391292866||3448||81.98	1206341	1196999	b28620_01	01||11279283||11284459||Aqcoe1G192400.1.v3.1||1||CDS||809473161||3014||81.98	11279283	11284459	3.900000e-213	334
###  Mean Ks:  15.1312	Mean Kn: 0.5286
#Ks	Kn	a<db_genome_id>_<chr>	chr1||start1||stop1||name1||strand1||type1||db_feature_id1||genome_order1||percent_id1	start1	stop1	b<db_genome_id>_<chr>	chr2||start2||stop2||name2||strand2||type2||db_feature_id2||genome_order2||percent_id2	start2	stop2	eval	block_score	GEVO_link
1.3497	0.2369	a19990_12	12||2258723||2263947||PAC:17830057||1||CDS||391292750||3506||69.88	2258723	2263947	b28620_04	04||2616785||2620581||Aqcoe4G030000.1.v3.1||1||CDS||809661849||20878||69.88	2616785	2620581	2.200000e-111	50
61.5218	1.4721	a19990_12	12||2348792||2350218||PAC:17830045||-1||CDS||391292726||3518||78.18	2350218	2348792	b28620_04	04||2696154||2697691||Aqcoe4G031400.1.v3.1||1||CDS||809661950||20892||78.18	2696154	2697691	1.800000e-50	96
8.7010	0.2402	a19990_12	12||2365772||2372733||PAC:17830043||1||CDS||391292722||3520||71.51	2365772	2372733	b28620_04	04||2736729||2737478||Aqcoe4G031700.1.v3.1||1||CDS||809661984||20897||71.51	2736729	2737478	8.400000e-29	124
2.4125	0.1911	a19990_12	12||2373641||2379360||PAC:17830042||-1||CDS||391292720||3521||78.24	2379360	2373641	b28620_04	04||2745188||2750850||Aqcoe4G031900.1.v3.1||-1||CDS||809662009||20900||78.24	2750850	2745188	1.900000e-205	174
1.6710	0.5026	a19990_12	12||2385747||2386641||PAC:17830041||1||CDS||391292718||3522||83.21	2385747	2386641	b28620_04	04||2757856||2759125||Aqcoe4G032000.1.v3.1||1||CDS||809662018||20901||83.21	2757856	2759125	1.500000e-32	205
###  Mean Ks:  2.3992	Mean Kn: 0.3760
#Ks	Kn	a<db_genome_id>_<chr>	chr1||start1||stop1||name1||strand1||type1||db_feature_id1||genome_order1||percent_id1	start1	stop1	b<db_genome_id>_<chr>	chr2||start2||stop2||name2||strand2||type2||db_feature_id2||genome_order2||percent_id2	start2	stop2	eval	block_score	GEVO_link
0.7080	0.0567	a19990_12	12||2679423||2692937||PAC:17830019||-1||CDS||391292674||3544||84.15	2692937	2679423	b28620_01	01||13620226||13623041||Aqcoe1G223900.1.v3.1||-1||CDS||809479551||3472||84.15	13623041	13620226	1.000000e-136	50
4.2104	1.1904	a19990_12	12||2778598||2782972||PAC:17830017||1||CDS||391292670||3546||70.1	2778598	2782972	b28620_01	01||13638439||13640437||Aqcoe1G224100.1.v3.1||1||CDS||809479577||3474||70.1	13638439	13640437	1.100000e-75	100
2.2206	0.5159	a19990_12	12||2805788||2808022||PAC:17830015||-1||CDS||391292666||3548||68.04	2808022	2805788	b28620_01	01||13644668||13646810||Aqcoe1G224200.1.v3.1||-1||CDS||809479588||3475||68.04	13646810	13644668	7.700000e-72	150
4.4655	0.2606	a19990_12	12||2887249||2889903||PAC:17830012||-1||CDS||391292660||3551||61.55	2889903	2887249	b28620_01	01||13720440||13722599||Aqcoe1G224800.1.v3.1||-1||CDS||809479670||3483||61.55	13722599	13720440	5.000000e-128	200
1.6761	0.1761	a19990_12	12||2930927||2932855||PAC:17830011||-1||CDS||391292658||3552||77.78	2932855	2930927	b28620_01	01||13779339||13779857||Aqcoe1G225500.1.v3.1||-1||CDS||809479739||3490||77.78	13779857	13779339	6.500000e-48	247
1.1144	0.0562	a19990_12	12||2965794||2972597||PAC:17830009||-1||CDS||391292654||3554||81.72	2972597	2965794	b28620_01	01||13837865||13843937||Aqcoe1G226300.1.v3.1||1||CDS||809479834||3502||81.72	13837865	13843937	1.000000e-250	294
###  Mean Ks:  4.1401	Mean Kn: 0.1880
#Ks	Kn	a<db_genome_id>_<chr>	chr1||start1||stop1||name1||strand1||type1||db_feature_id1||genome_order1||percent_id1	start1	stop1	b<db_genome_id>_<chr>	chr2||start2||stop2||name2||strand2||type2||db_feature_id2||genome_order2||percent_id2	start2	stop2	eval	block_score	GEVO_link
1.6765	0.1401	a19990_12	12||2959077||2964574||PAC:17830010||1||CDS||391292656||3553||74.42	2959077	2964574	b28620_01	01||13928418||13933966||Aqcoe1G227600.1.v3.1||-1||CDS||809479946||3519||74.42	13933966	13928418	8.600000e-193	50
10.2530	0.2613	a19990_12	12||2982108||2982760||PAC:17830008||1||CDS||391292652||3555||65.99	2982108	2982760	b28620_01	01||13956296||13956958||Aqcoe1G227900.1.v3.1||1||CDS||809479981||3524||65.99	13956296	13956958	1.000000e-54	100
1.3871	0.2785	a19990_12	12||2997337||3001992||PAC:17830006||1||CDS||391292648||3557||70.76	2997337	3001992	b28620_01	01||13973536||13978866||Aqcoe1G228200.2.v3.1||1||CDS||809480019||3528||70.76	13973536	13978866	1.500000e-193	150
1.6369	0.0091	a19990_12	12||3006051||3010975||PAC:17830005||1||CDS||391292646||3558||82.9	3006051	3010975	b28620_01	01||13986692||13993710||Aqcoe1G228400.1.v3.1||1||CDS||809480043||3532||82.9	13986692	13993710	2.900000e-141	200
3.8396	0.1108	a19990_12	12||3014038||3014448||PAC:17830004||1||CDS||391292644||3559||74.88	3014038	3014448	b28620_01	01||14045795||14046205||Aqcoe1G228800.1.v3.1||1||CDS||809480078||3537||74.88	14045795	14046205	3.400000e-89	250
1.5884	0.2748	a19990_12	12||3019038||3022619||PAC:17830003||-1||CDS||391292642||3560||72.2	3022619	3019038	b28620_01	01||14115648||14119087||Aqcoe1G229100.1.v3.1||-1||CDS||809480103||3540||72.2	14119087	14115648	1.000000e-250	300
8.5991	0.2415	a19990_12	12||3041043||3042142||PAC:17830001||1||CDS||391292638||3562||73.93	3041043	3042142	b28620_01	01||14169726||14170965||Aqcoe1G229500.1.v3.1||-1||CDS||809480146||3546||73.93	14170965	14169726	3.900000e-142	350
###  Mean Ks:  9.4355	Mean Kn: 0.2376
#Ks	Kn	a<db_genome_id>_<chr>	chr1||start1||stop1||name1||strand1||type1||db_feature_id1||genome_order1||percent_id1	start1	stop1	b<db_genome_id>_<chr>	chr2||start2||stop2||name2||strand2||type2||db_feature_id2||genome_order2||percent_id2	start2	stop2	eval	block_score	GEVO_link
1.3001	0.0592	a19990_12	12||3080972||3084791||PAC:17829993||-1||CDS||391292622||3570||80.81	3084791	3080972	b28620_01	01||21021197||21027322||Aqcoe1G288000.1.v3.1||1||CDS||809488487||4384||80.81	21021197	21027322	1.000000e-250	50
2.1788	0.2703	a19990_12	12||3100463||3102455||PAC:17829992||1||CDS||391292620||3571||66.9	3100463	3102455	b28620_01	01||20997588||20999342||Aqcoe1G287600.1.v3.1||-1||CDS||809488464||4380||66.9	20999342	20997588	8.800000e-80	100
1.5649	0.1563	a19990_12	12||3114069||3120195||PAC:17829989||1||CDS||391292614||3574||76.63	3114069	3120195	b28620_01	01||20724438||20734371||Aqcoe1G286100.1.v3.1||-1||CDS||809488376||4363||76.63	20734371	20724438	2.800000e-184	147
4.0829	0.6190	a19990_12	12||3126464||3129811||PAC:17829988||1||CDS||391292612||3575||69.8	3126464	3129811	b28620_01	01||20607034||20613967||Aqcoe1G285300.1.v3.1||-1||CDS||809488326||4354||69.8	20613967	20607034	7.800000e-25	171
2.5870	0.1507	a19990_12	12||3173094||3174782||PAC:17829983||1||CDS||391292602||3580||70.64	3173094	3174782	b28620_01	01||20300067||20302842||Aqcoe1G284000.1.v3.1||-1||CDS||809488241||4338||70.64	20302842	20300067	2.800000e-134	218
1.8582	0.2485	a19990_12	12||3191916||3194884||PAC:17829979||1||CDS||391292594||3584||68.02	3191916	3194884	b28620_01	01||20294387||20295687||Aqcoe1G283800.1.v3.1||-1||CDS||809488225||4335||68.02	20295687	20294387	2.200000e-183	268
68.5818	0.3921	a19990_12	12||3197975||3199601||PAC:17829978||-1||CDS||391292592||3585||58.21	3199601	3197975	b28620_01	01||20247487||20251926||Aqcoe1G283300.1.v3.1||1||CDS||809488197||4330||58.21	20247487	20251926	8.500000e-41	308
1.4439	0.1141	a19990_12	12||3206646||3206961||PAC:17829977||-1||CDS||391292590||3586||76.75	3206961	3206646	b28620_01	01||20183697||20184012||Aqcoe1G282900.1.v3.1||1||CDS||809488177||4325||76.75	20183697	20184012	1.200000e-50	357
1.3217	0.1280	a19990_12	12||3208055||3216978||PAC:17829976||-1||CDS||391292588||3587||76.41	3216978	3208055	b28620_01	01||20175316||20179773||Aqcoe1G282700.1.v3.1||1||CDS||809488162||4322||76.41	20175316	20179773	3.300000e-217	407
###  Mean Ks:  16.7825	Mean Kn: 0.4829
#Ks	Kn	a<db_genome_id>_<chr>	chr1||start1||stop1||name1||strand1||type1||db_feature_id1||genome_order1||percent_id1	start1	stop1	b<db_genome_id>_<chr>	chr2||start2||stop2||name2||strand2||type2||db_feature_id2||genome_order2||percent_id2	start2	stop2	eval	block_score	GEVO_link
2.9799	0.2685	a19990_12	12||3222150||3224463||PAC:17829975||-1||CDS||391292586||3588||72.73	3224463	3222150	b28620_01	01||15025697||15027713||Aqcoe1G239400.1.v3.1||-1||CDS||809481182||3701||72.73	15027713	15025697	2.800000e-114	50
5.3650	0.4042	a19990_12	12||3281712||3282899||PAC:17829974||1||CDS||391292584||3589||76.4	3281712	3282899	b28620_01	01||15065205||15066392||Aqcoe1G240000.1.v3.1||1||CDS||809481216||3706||76.4	15065205	15066392	1.800000e-57	100
2.6769	0.3709	a19990_12	12||3292281||3293124||PAC:17829973||1||CDS||391292582||3590||71.92	3292281	3293124	b28620_01	01||15080967||15081692||Aqcoe1G240300.1.v3.1||1||CDS||809481232||3709||71.92	15080967	15081692	5.000000e-21	120
61.7343	0.5226	a19990_12	12||3295700||3297098||PAC:17829972||-1||CDS||391292580||3591||60.84	3297098	3295700	b28620_01	01||15111422||15112216||Aqcoe1G240400.1.v3.1||-1||CDS||809481238||3710||60.84	15112216	15111422	1.100000e-17	137
1.4294	0.4650	a19990_12	12||3301694||3325319||PAC:17829971||-1||CDS||391292578||3592||70.0	3325319	3301694	b28620_01	01||15153320||15159860||Aqcoe1G240700.1.v3.1||-1||CDS||809481256||3713||70.0	15159860	15153320	1.000000e-250	187
11.2378	0.5069	a19990_12	12||3350003||3357648||PAC:17829968||1||CDS||391292572||3595||62.27	3350003	3357648	b28620_01	01||15187560||15190145||Aqcoe1G241100.1.v3.1||1||CDS||809481286||3719||62.27	15187560	15190145	2.800000e-62	237
2.8863	0.2148	a19990_12	12||3366293||3367561||PAC:17829967||-1||CDS||391292570||3596||68.04	3367561	3366293	b28620_01	01||15337588||15338841||Aqcoe1G242500.1.v3.1||-1||CDS||809481376||3735||68.04	15338841	15337588	2.000000e-80	284
2.6578	0.4201	a19990_12	12||3371915||3373415||PAC:17829966||1||CDS||391292568||3597||64.44	3371915	3373415	b28620_01	01||15412152||15413474||Aqcoe1G243200.1.v3.1||1||CDS||809481426||3745||64.44	15412152	15413474	1.000000e-113	334
60.0753	1.1727	a19990_12	12||3444985||3447312||PAC:17829961||1||CDS||391292558||3602||60.64	3444985	3447312	b28620_01	01||15532205||15537850||Aqcoe1G244600.1.v3.1||1||CDS||809481524||3765||60.64	15532205	15537850	6.500000e-16	346
###  Mean Ks:  10.7674	Mean Kn: 0.1999
#Ks	Kn	a<db_genome_id>_<chr>	chr1||start1||stop1||name1||strand1||type1||db_feature_id1||genome_order1||percent_id1	start1	stop1	b<db_genome_id>_<chr>	chr2||start2||stop2||name2||strand2||type2||db_feature_id2||genome_order2||percent_id2	start2	stop2	eval	block_score	GEVO_link
1.8806	0.3261	a19990_12	12||3379784||3383145||PAC:17829964||-1||CDS||391292564||3599||65.88	3383145	3379784	b28620_01	01||15542471||15548195||Aqcoe1G244800.1.v3.1||-1||CDS||809481534||3767||65.88	15548195	15542471	9.300000e-58	50
1.2139	0.0537	a19990_12	12||3411201||3413096||PAC:17829963||1||CDS||391292562||3600||81.02	3411201	3413096	b28620_01	01||15605892||15607425||Aqcoe1G245600.1.v3.1||1||CDS||809481627||3785||81.02	15605892	15607425	3.700000e-166	97
1.1772	0.0862	a19990_12	12||3418260||3441549||PAC:17829962||1||CDS||391292560||3601||82.13	3418260	3441549	b28620_01	01||15613935||15631905||Aqcoe1G245700.1.v3.1||1||CDS||809481645||3789||82.13	15613935	15631905	1.000000e-250	147
2.1012	0.0883	a19990_12	12||3444985||3447312||PAC:17829961||1||CDS||391292558||3602||82.58	3444985	3447312	b28620_01	01||15657600||15660735||Aqcoe1G245900.1.v3.1||1||CDS||809481669||3794||82.58	15657600	15660735	2.900000e-73	197
1.3636	0.0976	a19990_12	12||3448783||3455178||PAC:17829960||1||CDS||391292556||3603||78.05	3448783	3455178	b28620_01	01||15734812||15747049||Aqcoe1G246600.1.v3.1||1||CDS||809481715||3802||78.05	15734812	15747049	1.000000e-250	247
65.7358	0.4271	a19990_12	12||3597741||3614811||PAC:17829951||1||CDS||391292538||3612||64.26	3597741	3614811	b28620_01	01||15825145||15826392||Aqcoe1G247300.1.v3.1||1||CDS||809481771||3813||64.26	15825145	15826392	7.900000e-122	294
1.8994	0.3205	a19990_12	12||3714210||3718236||PAC:17829937||1||CDS||391292510||3626||69.06	3714210	3718236	b28620_01	01||15904677||15908106||Aqcoe1G247800.1.v3.1||-1||CDS||809481799||3818||69.06	15908106	15904677	5.000000e-162	341
###  Mean Ks:  10.9112	Mean Kn: 0.4051
#Ks	Kn	a<db_genome_id>_<chr>	chr1||start1||stop1||name1||strand1||type1||db_feature_id1||genome_order1||percent_id1	start1	stop1	b<db_genome_id>_<chr>	chr2||start2||stop2||name2||strand2||type2||db_feature_id2||genome_order2||percent_id2	start2	stop2	eval	block_score	GEVO_link
3.0673	0.4426	a19990_12	12||3597741||3614811||PAC:17829951||1||CDS||391292538||3612||64.61	3597741	3614811	b28620_01	01||16046261||16047546||Aqcoe1G249400.1.v3.1||-1||CDS||809481927||3842||64.61	16047546	16046261	1.200000e-125	50
2.0426	0.2883	a19990_12	12||3728058||3728813||PAC:17829936||1||CDS||391292508||3627||69.86	3728058	3728813	b28620_01	01||16262851||16263600||Aqcoe1G250600.1.v3.1||1||CDS||809482026||3856||69.86	16262851	16263600	4.800000e-92	97
3.3635	0.4540	a19990_12	12||3752361||3752760||PAC:17829934||1||CDS||391292504||3629||67.76	3752361	3752760	b28620_01	01||16285061||16285504||Aqcoe1G250800.1.v3.1||1||CDS||809482043||3858||67.76	16285061	16285504	1.700000e-16	112
2.0026	0.4550	a19990_12	12||3753543||3765911||PAC:17829933||-1||CDS||391292502||3630||74.43	3765911	3753543	b28620_01	01||16286468||16294166||Aqcoe1G250900.1.v3.1||-1||CDS||809482052||3859||74.43	16294166	16286468	4.900000e-41	152
1.3780	0.2201	a19990_12	12||3778166||3780152||PAC:17829932||1||CDS||391292500||3631||74.44	3778166	3780152	b28620_01	01||16306694||16308674||Aqcoe1G251000.1.v3.1||1||CDS||809482078||3863||74.44	16306694	16308674	5.300000e-157	202
71.1166	1.0386	a19990_12	12||3781637||3784433||PAC:17829931||-1||CDS||391292498||3632||69.93	3784433	3781637	b28620_01	01||16313927||16317218||Aqcoe1G251200.1.v3.1||1||CDS||809482096||3865||69.93	16313927	16317218	1.100000e-17	219
2.4185	0.1672	a19990_12	12||3799298||3800900||PAC:17829930||-1||CDS||391292496||3633||75.7	3800900	3799298	b28620_01	01||16381025||16384743||Aqcoe1G251800.1.v3.1||-1||CDS||809482156||3872||75.7	16384743	16381025	1.600000e-168	269
1.9002	0.1753	a19990_12	12||3804556||3805262||PAC:17829929||-1||CDS||391292494||3634||73.68	3805262	3804556	b28620_01	01||16407980||16411416||Aqcoe1G252000.1.v3.1||1||CDS||809482183||3875||73.68	16407980	16411416	1.200000e-72	319
###  Mean Ks:  16.7012	Mean Kn: 0.5294
#Ks	Kn	a<db_genome_id>_<chr>	chr1||start1||stop1||name1||strand1||type1||db_feature_id1||genome_order1||percent_id1	start1	stop1	b<db_genome_id>_<chr>	chr2||start2||stop2||name2||strand2||type2||db_feature_id2||genome_order2||percent_id2	start2	stop2	eval	block_score	GEVO_link
2.8018	0.1991	a19990_12	12||3960005||3963774||PAC:17829917||-1||CDS||391292470||3646||69.56	3963774	3960005	b28620_04	04||8675684||8678348||Aqcoe4G089000.1.v3.1||-1||CDS||809670206||21620||69.56	8678348	8675684	1.500000e-222	50
70.6833	0.7021	a19990_12	12||4014153||4069330||PAC:17829908||1||CDS||391292452||3655||70.62	4014153	4069330	b28620_04	04||8829651||8834584||Aqcoe4G090500.1.v3.1||-1||CDS||809670379||21636||70.62	8834584	8829651	4.600000e-21	67
1.5517	0.1747	a19990_12	12||4075204||4077855||PAC:17829907||-1||CDS||391292450||3656||74.97	4077855	4075204	b28620_04	04||8931512||8934393||Aqcoe4G091700.1.v3.1||1||CDS||809670520||21650||74.97	8931512	8934393	5.500000e-178	114
5.6694	1.2569	a19990_12	12||4097838||4105274||PAC:17829905||-1||CDS||391292446||3658||67.42	4105274	4097838	b28620_04	04||9129747||9143129||Aqcoe4G092900.1.v3.1||-1||CDS||809670681||21668||67.42	9143129	9129747	1.500000e-48	158
2.8000	0.3140	a19990_12	12||4108630||4110069||PAC:17829904||-1||CDS||391292444||3659||72.3	4110069	4108630	b28620_04	04||9160632||9161902||Aqcoe4G093200.1.v3.1||-1||CDS||809670759||21676||72.3	9161902	9160632	2.700000e-61	208
###  Mean Ks:  6.4530	Mean Kn: 0.3843
#Ks	Kn	a<db_genome_id>_<chr>	chr1||start1||stop1||name1||strand1||type1||db_feature_id1||genome_order1||percent_id1	start1	stop1	b<db_genome_id>_<chr>	chr2||start2||stop2||name2||strand2||type2||db_feature_id2||genome_order2||percent_id2	start2	stop2	eval	block_score	GEVO_link
1.4775	0.1427	a19990_12	12||4075204||4077855||PAC:17829907||-1||CDS||391292450||3656||75.97	4077855	4075204	b28620_01	01||16996619||16999557||Aqcoe1G257000.1.v3.1||1||CDS||809482692||3944||75.97	16996619	16999557	7.600000e-199	50
2.3699	0.2609	a19990_12	12||4092469||4097348||PAC:17829906||1||CDS||391292448||3657||74.06	4092469	4097348	b28620_01	01||17026701||17032311||Aqcoe1G257100.1.v3.1||1||CDS||809482697||3945||74.06	17026701	17032311	1.000000e-250	100
1.5864	0.3517	a19990_12	12||4097838||4105274||PAC:17829905||-1||CDS||391292446||3658||71.64	4105274	4097838	b28620_01	01||17112944||17124668||Aqcoe1G257800.1.v3.1||1||CDS||809482739||3953||71.64	17112944	17124668	1.400000e-191	150
7.7500	0.5168	a19990_12	12||4108630||4110069||PAC:17829904||-1||CDS||391292444||3659||70.09	4110069	4108630	b28620_01	01||17128319||17130810||Aqcoe1G258000.1.v3.1||-1||CDS||809482751||3955||70.09	17130810	17128319	3.900000e-30	179
1.8847	0.2590	a19990_12	12||4129420||4133378||PAC:17829903||1||CDS||391292442||3660||69.14	4129420	4133378	b28620_01	01||17172621||17181174||Aqcoe1G258400.1.v3.1||1||CDS||809482780||3961||69.14	17172621	17181174	6.900000e-249	229
1.6693	0.2118	a19990_12	12||4178065||4179294||PAC:17829900||1||CDS||391292436||3663||71.79	4178065	4179294	b28620_01	01||17352345||17353523||Aqcoe1G259300.1.v3.1||-1||CDS||809484875||3974||71.79	17353523	17352345	2.500000e-194	276
1.1878	0.1107	a19990_12	12||4186578||4209322||PAC:17829898||-1||CDS||391292432||3665||80.21	4209322	4186578	b28620_01	01||17379265||17393476||Aqcoe1G259500.1.v3.1||-1||CDS||809484910||3978||80.21	17393476	17379265	1.000000e-250	326
1.7015	0.1703	a19990_12	12||4227744||4234100||PAC:17829895||-1||CDS||391292426||3668||76.94	4234100	4227744	b28620_01	01||17428756||17435680||Aqcoe1G260100.1.v3.1||-1||CDS||809485024||3989||76.94	17435680	17428756	1.000000e-250	373
47.7962	1.6616	a19990_12	12||4237697||4238424||PAC:17829894||1||CDS||391292424||3669||62.89	4237697	4238424	b28620_01	01||17441599||17442905||Aqcoe1G260200.1.v3.1||1||CDS||809485037||3990||62.89	17441599	17442905	7.700000e-34	406
1.5920	0.3009	a19990_12	12||4242618||4265231||PAC:17829893||1||CDS||391292422||3670||76.45	4242618	4265231	b28620_01	01||17456072||17466118||Aqcoe1G260500.1.v3.1||1||CDS||809485123||3999||76.45	17456072	17466118	5.000000e-176	456
1.9675	0.2412	a19990_12	12||4271920||4277320||PAC:17829892||1||CDS||391292420||3671||67.67	4271920	4277320	b28620_01	01||17509354||17511273||Aqcoe1G260700.1.v3.1||1||CDS||809485146||4001||67.67	17509354	17511273	4.000000e-204	506
###  Mean Ks:  15.9703	Mean Kn: 0.4336
#Ks	Kn	a<db_genome_id>_<chr>	chr1||start1||stop1||name1||strand1||type1||db_feature_id1||genome_order1||percent_id1	start1	stop1	b<db_genome_id>_<chr>	chr2||start2||stop2||name2||strand2||type2||db_feature_id2||genome_order2||percent_id2	start2	stop2	eval	block_score	GEVO_link
2.1324	0.3019	a19990_12	12||4360417||4361556||PAC:17829887||-1||CDS||391292410||3676||72.7	4361556	4360417	b28620_01	01||17704991||17706406||Aqcoe1G262300.1.v3.1||-1||CDS||809485409||4025||72.7	17706406	17704991	2.000000e-112	50
3.0074	0.1869	a19990_12	12||4363640||4390088||PAC:17829886||-1||CDS||391292408||3677||74.87	4390088	4363640	b28620_01	01||17713241||17726423||Aqcoe1G262400.1.v3.1||-1||CDS||809485424||4027||74.87	17726423	17713241	4.900000e-123	100
66.0339	1.1923	a19990_12	12||4410441||4424878||PAC:17829884||-1||CDS||391292404||3679||74.62	4424878	4410441	b28620_01	01||17739848||17749744||Aqcoe1G262700.1.v3.1||-1||CDS||809485582||4043||74.62	17749744	17739848	1.000000e-250	147
2.7312	0.1460	a19990_12	12||4433565||4433999||PAC:17829883||1||CDS||391292402||3680||73.44	4433565	4433999	b28620_01	01||17807767||17808216||Aqcoe1G263400.1.v3.1||1||CDS||809485680||4053||73.44	17807767	17808216	2.400000e-88	197
1.3250	0.1906	a19990_12	12||4449171||4452526||PAC:17829882||1||CDS||391292400||3681||73.04	4449171	4452526	b28620_01	01||17861171||17865495||Aqcoe1G264100.1.v3.1||1||CDS||809485816||4067||73.04	17861171	17865495	1.000000e-250	244
2.1387	0.4605	a19990_12	12||4458590||4466475||PAC:17829880||1||CDS||391292396||3683||70.55	4458590	4466475	b28620_01	01||18027976||18033914||Aqcoe1G265600.1.v3.1||1||CDS||809486047||4088||70.55	18027976	18033914	1.900000e-156	288
2.2125	0.1796	a19990_12	12||4467533||4468225||PAC:17829879||-1||CDS||391292394||3684||72.71	4468225	4467533	b28620_01	01||18148854||18150085||Aqcoe1G266600.1.v3.1||-1||CDS||809486147||4098||72.71	18150085	18148854	3.900000e-88	338
2.4049	0.3657	a19990_12	12||4595023||4607983||PAC:17829877||-1||CDS||391292390||3686||74.39	4607983	4595023	b28620_01	01||18153850||18159383||Aqcoe1G266700.1.v3.1||-1||CDS||809486158||4100||74.39	18159383	18153850	1.000000e-250	388
76.0530	1.0512	a19990_12	12||4613907||4622690||PAC:17829876||-1||CDS||391292388||3687||69.43	4622690	4613907	b28620_01	01||18167816||18172169||Aqcoe1G266900.1.v3.1||-1||CDS||809486184||4101||69.43	18172169	18167816	5.200000e-59	438
[truncated: 2,119,707 more chars]
