# Supplementary material for: Buxus and Tetracentron genomes help resolve eudicot genome history
Source: Nat Commun. 2022 Feb 2;13:643. doi: 10.1038/s41467-022-28312-w (PMC8810787; doi:10.1038/s41467-022-28312-w)
Supplement: Supplementary file 13 — Source Data [file 41467_2022_28312_MOESM13_ESM.zip › Source Data/Fig2c_Vitis-Buxus.synmap.ks.txt]

#This file contains synonymous rate values in the first two columns:
### Mean Ks: 8.2276	Mean Kn: 1.0184
#Ks	Kn	a<db_genome_id>_<chr>	chr1||start1||stop1||name1||strand1||type1||db_feature_id1||genome_order1||percent_id1	start1	stop1	b<db_genome_id>_<chr>	chr2||start2||stop2||name2||strand2||type2||db_feature_id2||genome_order2||percent_id2	start2	stop2	eval	block_score	GEVO_link
2.4816	0.5788	a19990_1	1||50473||57458||PAC:17823956||1||CDS||391284220||4||61.43	50473	57458	b57268_PGA_scaffold_3	PGA_scaffold_3||12201945||12207596||BUSI_010920-RA||-1||CDS||2987955846||14902||61.43	12207596	12201945	3.900000e-60	50
1.2383	0.1156	a19990_1	1||109366||110093||PAC:17823954||-1||CDS||391284216||6||77.51	110093	109366	b57268_PGA_scaffold_3	PGA_scaffold_3||12192022||12192904||BUSI_010918-RA||1||CDS||2987955840||14900||77.51	12192022	12192904	2.200000e-121	100
1.6643	0.4094	a19990_1	1||112285||118695||PAC:17823953||1||CDS||391284214||7||78.8	112285	118695	b57268_PGA_scaffold_3	PGA_scaffold_3||12161173||12180920||BUSI_010917-RA||-1||CDS||2987955837||14899||78.8	12180920	12161173	2.100000e-56	150
2.8207	1.0450	a19990_1	1||150565||175325||PAC:17823952||-1||CDS||391284212||8||74.26	175325	150565	b57268_PGA_scaffold_3	PGA_scaffold_3||12144787||12151072||BUSI_010915-RA||1||CDS||2987955831||14897||74.26	12144787	12151072	6.400000e-89	200
1.0439	0.0660	a19990_1	1||237562||239273||PAC:17823948||-1||CDS||391284204||12||79.16	239273	237562	b57268_PGA_scaffold_3	PGA_scaffold_3||12046098||12048193||BUSI_010912-RA||1||CDS||2987955822||14894||79.16	12046098	12048193	2.200000e-118	250
0.9586	0.0548	a19990_1	1||259039||261547||PAC:17823946||-1||CDS||391284200||14||83.33	261547	259039	b57268_PGA_scaffold_3	PGA_scaffold_3||12040042||12043260||BUSI_010911-RA||1||CDS||2987955819||14893||83.33	12040042	12043260	1.000000e-250	300
1.0932	0.1509	a19990_1	1||263082||268798||PAC:17823945||-1||CDS||391284198||15||76.22	268798	263082	b57268_PGA_scaffold_3	PGA_scaffold_3||12030418||12034713||BUSI_010910-RA||1||CDS||2987955816||14892||76.22	12030418	12034713	1.000000e-250	350
0.9647	0.1449	a19990_1	1||312775||316365||PAC:17823938||-1||CDS||391284184||22||76.01	316365	312775	b57268_PGA_scaffold_3	PGA_scaffold_3||12001686||12006039||BUSI_010906-RA||1||CDS||2987955804||14888||76.01	12001686	12006039	1.000000e-113	400
2.0028	0.1474	a19990_1	1||381267||382921||PAC:17823933||-1||CDS||391284174||27||72.97	382921	381267	b57268_PGA_scaffold_3	PGA_scaffold_3||11972473||11974367||BUSI_010904-RA||1||CDS||2987955798||14886||72.97	11972473	11974367	1.000000e-250	450
1.0443	0.2442	a19990_1	1||391167||394070||PAC:17823932||-1||CDS||391284172||28||70.18	394070	391167	b57268_PGA_scaffold_3	PGA_scaffold_3||11897019||11899902||BUSI_010898-RA||1||CDS||2987955780||14880||70.18	11897019	11899902	1.400000e-53	500
1.1227	0.2106	a19990_1	1||397554||400531||PAC:17823931||1||CDS||391284170||29||72.55	397554	400531	b57268_PGA_scaffold_3	PGA_scaffold_3||11874515||11878590||BUSI_010897-RA||1||CDS||2987955777||14879||72.55	11874515	11878590	2.600000e-198	550
1.4919	0.2823	a19990_1	1||421584||428372||PAC:17823929||1||CDS||391284166||31||68.15	421584	428372	b57268_PGA_scaffold_3	PGA_scaffold_3||11789147||11795601||BUSI_010893-RA||-1||CDS||2987955765||14875||68.15	11795601	11789147	6.900000e-99	600
1.8878	0.5675	a19990_1	1||448552||451702||PAC:17823925||-1||CDS||391284158||35||70.78	451702	448552	b57268_PGA_scaffold_3	PGA_scaffold_3||11745587||11747201||BUSI_010889-RA||1||CDS||2987955753||14871||70.78	11745587	11747201	4.500000e-48	647
1.1799	0.1256	a19990_1	1||454965||457824||PAC:17823924||1||CDS||391284156||36||77.14	454965	457824	b57268_PGA_scaffold_3	PGA_scaffold_3||11726663||11729175||BUSI_010888-RA||-1||CDS||2987955750||14870||77.14	11729175	11726663	1.000000e-250	697
0.9018	0.1352	a19990_1	1||501578||503938||PAC:17823917||-1||CDS||391284142||43||79.1	503938	501578	b57268_PGA_scaffold_3	PGA_scaffold_3||11696764||11701701||BUSI_010885-RA||1||CDS||2987955741||14867||79.1	11696764	11701701	2.400000e-156	747
0.9869	0.1019	a19990_1	1||507316||513071||PAC:17823916||-1||CDS||391284140||44||84.51	513071	507316	b57268_PGA_scaffold_3	PGA_scaffold_3||11683982||11688230||BUSI_010884-RA||1||CDS||2987955738||14866||84.51	11683982	11688230	1.000000e-250	797
1.0871	0.1645	a19990_1	1||515760||520675||PAC:17823915||1||CDS||391284138||45||80.49	515760	520675	b57268_PGA_scaffold_3	PGA_scaffold_3||11646289||11654840||BUSI_010880-RA||-1||CDS||2987955726||14862||80.49	11654840	11646289	1.000000e-250	847
0.2019	19.9877	a19990_1	1||524552||525825||PAC:17823914||-1||CDS||391284136||46||73.68	525825	524552	b57268_PGA_scaffold_3	PGA_scaffold_3||11644456||11646700||BUSI_010879-RA||1||CDS||2987955723||14861||73.68	11644456	11646700	5.600000e-48	894
0.9650	0.0994	a19990_1	1||563636||566600||PAC:17823909||-1||CDS||391284126||51||80.42	566600	563636	b57268_PGA_scaffold_3	PGA_scaffold_3||11611490||11616173||BUSI_010876-RA||-1||CDS||2987955714||14858||80.42	11616173	11611490	8.200000e-198	944
1.0164	0.0872	a19990_1	1||573751||579203||PAC:17823907||-1||CDS||391284122||53||84.54	579203	573751	b57268_PGA_scaffold_3	PGA_scaffold_3||11294395||11300046||BUSI_010850-RA||-1||CDS||2987955636||14832||84.54	11300046	11294395	2.900000e-86	50
2.9838	0.2030	a19990_1	1||593761||595389||PAC:17823904||-1||CDS||391284116||56||78.3	595389	593761	b57268_PGA_scaffold_3	PGA_scaffold_3||11309518||11315095||BUSI_010851-RA||-1||CDS||2987955639||14833||78.3	11315095	11309518	5.300000e-54	100
77.0187	1.1886	a19990_1	1||609375||618213||PAC:17823901||1||CDS||391284110||59||67.72	609375	618213	b57268_PGA_scaffold_3	PGA_scaffold_3||11371017||11374986||BUSI_010857-RA||-1||CDS||2987955657||14839||67.72	11374986	11371017	4.600000e-22	962
66.2290	1.1512	a19990_1	1||630941||633424||PAC:17823900||-1||CDS||391284108||60||74.8	633424	630941	b57268_PGA_scaffold_3	PGA_scaffold_3||11344330||11346325||BUSI_010853-RA||1||CDS||2987955645||14835||74.8	11344330	11346325	3.300000e-47	1008
0.9562	0.1230	a19990_1	1||656681||666715||PAC:17823898||1||CDS||391284104||62||78.8	656681	666715	b57268_PGA_scaffold_3	PGA_scaffold_3||11432619||11440563||BUSI_010861-RA||1||CDS||2987955669||14843||78.8	11432619	11440563	1.000000e-250	196
1.5492	0.1901	a19990_1	1||668068||679204||PAC:17823897||-1||CDS||391284102||63||78.78	679204	668068	b57268_PGA_scaffold_3	PGA_scaffold_3||11452625||11469049||BUSI_010864-RA||-1||CDS||2987955678||14846||78.78	11469049	11452625	1.000000e-250	246
0.9254	0.1171	a19990_1	1||701419||706792||PAC:17823893||-1||CDS||391284094||67||79.11	706792	701419	b57268_PGA_scaffold_3	PGA_scaffold_3||11544735||11554581||BUSI_010871-RA||-1||CDS||2987955699||14853||79.11	11554581	11544735	1.000000e-250	296
1.7541	0.3054	a19990_1	1||721721||725418||PAC:17823890||1||CDS||391284088||70||71.53	721721	725418	b57268_PGA_scaffold_3	PGA_scaffold_3||11266298||11269345||BUSI_010847-RA||-1||CDS||2987955627||14829||71.53	11269345	11266298	1.700000e-157	1058
59.1490	1.0174	a19990_1	1||726713||728802||PAC:17823889||1||CDS||391284086||71||65.54	726713	728802	b57268_PGA_scaffold_3	PGA_scaffold_3||11263393||11264145||BUSI_010846-RA||-1||CDS||2987955624||14828||65.54	11264145	11263393	3.500000e-13	1070
1.8798	0.5181	a19990_1	1||770275||774384||PAC:17823880||-1||CDS||391284068||80||70.67	774384	770275	b57268_PGA_scaffold_3	PGA_scaffold_3||11169242||11181229||BUSI_010840-RA||1||CDS||2987955606||14822||70.67	11169242	11181229	2.200000e-91	1120
### Mean Ks: 15.9895	Mean Kn: 0.5732
#Ks	Kn	a<db_genome_id>_<chr>	chr1||start1||stop1||name1||strand1||type1||db_feature_id1||genome_order1||percent_id1	start1	stop1	b<db_genome_id>_<chr>	chr2||start2||stop2||name2||strand2||type2||db_feature_id2||genome_order2||percent_id2	start2	stop2	eval	block_score	GEVO_link
4.8767	1.3083	a19990_1	1||150565||175325||PAC:17823952||-1||CDS||391284212||8||79.33	175325	150565	b57268_PGA_scaffold_14	PGA_scaffold_14||9640902||9653594||BUSI_018127-RA||-1||CDS||2987521493||10563||79.33	9653594	9640902	1.600000e-121	50
6.0337	1.4786	a19990_1	1||220862||222178||PAC:17823950||1||CDS||391284208||10||75.92	220862	222178	b57268_PGA_scaffold_14	PGA_scaffold_14||9664752||9665711||BUSI_018128-RA||1||CDS||2987521496||10564||75.92	9664752	9665711	4.300000e-51	100
2.0106	0.4784	a19990_1	1||231562||235218||PAC:17823949||1||CDS||391284206||11||89.26	231562	235218	b57268_PGA_scaffold_14	PGA_scaffold_14||9688523||9691300||BUSI_018130-RA||1||CDS||2987521502||10566||89.26	9688523	9691300	9.500000e-81	150
0.9679	0.1564	a19990_1	1||237562||239273||PAC:17823948||-1||CDS||391284204||12||82.67	239273	237562	b57268_PGA_scaffold_14	PGA_scaffold_14||9696243||9698272||BUSI_018131-RA||-1||CDS||2987521505||10567||82.67	9698272	9696243	1.100000e-57	200
1.2138	0.3835	a19990_1	1||246096||257603||PAC:17823947||1||CDS||391284202||13||69.15	246096	257603	b57268_PGA_scaffold_14	PGA_scaffold_14||9708220||9715825||BUSI_018133-RA||1||CDS||2987521511||10569||69.15	9708220	9715825	7.500000e-210	250
0.8604	0.0568	a19990_1	1||259039||261547||PAC:17823946||-1||CDS||391284200||14||83.83	261547	259039	b57268_PGA_scaffold_14	PGA_scaffold_14||9717462||9721648||BUSI_018134-RA||-1||CDS||2987521514||10570||83.83	9721648	9717462	1.000000e-250	300
1.2183	0.1561	a19990_1	1||263082||268798||PAC:17823945||-1||CDS||391284198||15||75.77	268798	263082	b57268_PGA_scaffold_14	PGA_scaffold_14||9722801||9728999||BUSI_018135-RA||-1||CDS||2987521517||10571||75.77	9728999	9722801	1.000000e-250	350
2.1001	0.4890	a19990_1	1||297239||301772||PAC:17823941||1||CDS||391284190||19||66.67	297239	301772	b57268_PGA_scaffold_14	PGA_scaffold_14||9731573||9735453||BUSI_018136-RA||1||CDS||2987521520||10572||66.67	9731573	9735453	1.200000e-38	387
1.3708	0.1792	a19990_1	1||302675||304712||PAC:17823940||-1||CDS||391284188||20||76.48	304712	302675	b57268_PGA_scaffold_14	PGA_scaffold_14||9759131||9762432||BUSI_018142-RA||-1||CDS||2987521538||10578||76.48	9762432	9759131	1.600000e-211	437
78.5773	0.9274	a19990_1	1||305943||311406||PAC:17823939||1||CDS||391284186||21||72.87	305943	311406	b57268_PGA_scaffold_14	PGA_scaffold_14||9763626||9765499||BUSI_018143-RA||1||CDS||2987521541||10579||72.87	9763626	9765499	1.200000e-132	487
1.5139	0.1550	a19990_1	1||381267||382921||PAC:17823933||-1||CDS||391284174||27||73.09	382921	381267	b57268_PGA_scaffold_14	PGA_scaffold_14||9793968||9795722||BUSI_018146-RA||-1||CDS||2987521550||10582||73.09	9795722	9793968	1.000000e-250	537
0.9953	0.1790	a19990_1	1||391167||394070||PAC:17823932||-1||CDS||391284172||28||74.23	394070	391167	b57268_PGA_scaffold_14	PGA_scaffold_14||9336631||9338305||BUSI_018106-RA||1||CDS||2987521430||10542||74.23	9336631	9338305	4.900000e-74	94
1.2261	0.1850	a19990_1	1||397554||400531||PAC:17823931||1||CDS||391284170||29||73.94	397554	400531	b57268_PGA_scaffold_14	PGA_scaffold_14||9319222||9324755||BUSI_018105-RA||1||CDS||2987521427||10541||73.94	9319222	9324755	7.700000e-209	144
65.1780	1.4114	a19990_1	1||434060||439421||PAC:17823927||1||CDS||391284162||33||66.8	434060	439421	b57268_PGA_scaffold_14	PGA_scaffold_14||9219803||9227920||BUSI_018097-RA||-1||CDS||2987521403||10533||66.8	9227920	9219803	1.200000e-66	194
65.8878	1.0365	a19990_1	1||443197||445496||PAC:17823926||-1||CDS||391284160||34||70.07	445496	443197	b57268_PGA_scaffold_14	PGA_scaffold_14||9190538||9193966||BUSI_018092-RA||1||CDS||2987521388||10528||70.07	9190538	9193966	6.000000e-69	244
64.2010	0.6946	a19990_1	1||448552||451702||PAC:17823925||-1||CDS||391284158||35||74.65	451702	448552	b57268_PGA_scaffold_14	PGA_scaffold_14||9187080||9189824||BUSI_018091-RA||1||CDS||2987521385||10527||74.65	9187080	9189824	2.100000e-20	263
1.3458	0.3608	a19990_1	1||459188||463238||PAC:17823923||-1||CDS||391284154||37||64.31	463238	459188	b57268_PGA_scaffold_14	PGA_scaffold_14||9151797||9154865||BUSI_018087-RA||1||CDS||2987521373||10523||64.31	9151797	9154865	5.900000e-54	313
2.1379	0.4031	a19990_1	1||464665||474910||PAC:17823922||-1||CDS||391284152||38||82.01	474910	464665	b57268_PGA_scaffold_14	PGA_scaffold_14||9129581||9143345||BUSI_018086-RA||1||CDS||2987521370||10522||82.01	9129581	9143345	1.000000e-250	363
0.8833	0.1255	a19990_1	1||482097||495279||PAC:17823920||1||CDS||391284148||40||80.19	482097	495279	b57268_PGA_scaffold_14	PGA_scaffold_14||8921005||8936471||BUSI_018066-RA||-1||CDS||2987521310||10502||80.19	8936471	8921005	1.200000e-136	410
3.0343	1.6415	a19990_1	1||524552||525825||PAC:17823914||-1||CDS||391284136||46||74.6	525825	524552	b57268_PGA_scaffold_14	PGA_scaffold_14||8873647||8875267||BUSI_018060-RA||1||CDS||2987521292||10496||74.6	8873647	8875267	5.200000e-47	456
0.9473	0.0391	a19990_1	1||563636||566600||PAC:17823909||-1||CDS||391284126||51||86.05	566600	563636	b57268_PGA_scaffold_14	PGA_scaffold_14||8753370||8755820||BUSI_018050-RA||-1||CDS||2987521262||10486||86.05	8755820	8753370	3.900000e-94	506
1.1320	0.0854	a19990_1	1||573751||579203||PAC:17823907||-1||CDS||391284122||53||80.84	579203	573751	b57268_PGA_scaffold_14	PGA_scaffold_14||8508276||8513551||BUSI_018029-RA||-1||CDS||2987521199||10465||80.84	8513551	8508276	5.700000e-170	50
1.7971	0.2038	a19990_1	1||593761||595389||PAC:17823904||-1||CDS||391284116||56||75.76	595389	593761	b57268_PGA_scaffold_14	PGA_scaffold_14||8543490||8549502||BUSI_018033-RA||-1||CDS||2987521211||10469||75.76	8549502	8543490	2.500000e-142	100
1.6445	0.0953	a19990_1	1||606411||607520||PAC:17823902||1||CDS||391284112||58||84.26	606411	607520	b57268_PGA_scaffold_14	PGA_scaffold_14||8680649||8682091||BUSI_018044-RA||-1||CDS||2987521244||10480||84.26	8682091	8680649	5.200000e-161	556
2.9388	1.1000	a19990_1	1||609375||618213||PAC:17823901||1||CDS||391284110||59||66.41	609375	618213	b57268_PGA_scaffold_14	PGA_scaffold_14||8595712||8599274||BUSI_018038-RA||-1||CDS||2987521226||10474||66.41	8599274	8595712	4.100000e-31	586
1.0821	0.2216	a19990_1	1||630941||633424||PAC:17823900||-1||CDS||391284108||60||81.17	633424	630941	b57268_PGA_scaffold_14	PGA_scaffold_14||8590293||8593438||BUSI_018037-RA||1||CDS||2987521223||10473||81.17	8590293	8593438	4.500000e-104	636
0.8873	0.0994	a19990_1	1||649077||654363||PAC:17823899||-1||CDS||391284106||61||78.38	654363	649077	b57268_PGA_scaffold_14	PGA_scaffold_14||8561151||8571390||BUSI_018035-RA||1||CDS||2987521217||10471||78.38	8561151	8571390	1.000000e-250	686
3.3507	0.5714	a19990_1	1||721721||725418||PAC:17823890||1||CDS||391284088||70||60.0	721721	725418	b57268_PGA_scaffold_14	PGA_scaffold_14||8483408||8488539||BUSI_018026-RA||1||CDS||2987521190||10462||60.0	8483408	8488539	5.300000e-34	719
7.5089	0.8441	a19990_1	1||726713||728802||PAC:17823889||1||CDS||391284086||71||67.6	726713	728802	b57268_PGA_scaffold_14	PGA_scaffold_14||8478925||8480555||BUSI_018025-RA||-1||CDS||2987521187||10461||67.6	8480555	8478925	2.400000e-20	738
6.7615	1.0163	a19990_1	1||729515||731550||PAC:17823888||-1||CDS||391284084||72||84.78	731550	729515	b57268_PGA_scaffold_14	PGA_scaffold_14||8436692||8437147||BUSI_018019-RA||1||CDS||2987521169||10455||84.78	8436692	8437147	5.000000e-06	743
1.2282	0.1136	a19990_1	1||742206||750870||PAC:17823885||1||CDS||391284078||75||79.52	742206	750870	b57268_PGA_scaffold_14	PGA_scaffold_14||8417278||8423611||BUSI_018015-RA||-1||CDS||2987521157||10451||79.52	8423611	8417278	1.000000e-250	793
72.8338	1.1491	a19990_1	1||770275||774384||PAC:17823880||-1||CDS||391284068||80||70.85	774384	770275	b57268_PGA_scaffold_14	PGA_scaffold_14||8409430||8412955||BUSI_018013-RA||1||CDS||2987521151||10449||70.85	8409430	8412955	6.800000e-31	823
67.0318	1.1167	a19990_1	1||785438||792711||PAC:17823879||1||CDS||391284066||81||59.32	785438	792711	b57268_PGA_scaffold_14	PGA_scaffold_14||8756913||8762390||BUSI_018051-RA||-1||CDS||2987521265||10487||59.32	8762390	8756913	2.500000e-24	170
68.8652	1.0268	a19990_1	1||972356||975005||PAC:17823865||-1||CDS||391284038||95||66.91	975005	972356	b57268_PGA_scaffold_14	PGA_scaffold_14||8940462||8952125||BUSI_018068-RA||-1||CDS||2987521316||10504||66.91	8952125	8940462	1.200000e-12	178
### Mean Ks: 10.3142	Mean Kn: 0.4493
#Ks	Kn	a<db_genome_id>_<chr>	chr1||start1||stop1||name1||strand1||type1||db_feature_id1||genome_order1||percent_id1	start1	stop1	b<db_genome_id>_<chr>	chr2||start2||stop2||name2||strand2||type2||db_feature_id2||genome_order2||percent_id2	start2	stop2	eval	block_score	GEVO_link
7.0222	1.0185	a19990_1	1||797787||799863||PAC:17823877||1||CDS||391284062||83||71.53	797787	799863	b57268_PGA_scaffold_4	PGA_scaffold_4||48163772||48175178||BUSI_009611-RA||1||CDS||2988143575||17302||71.53	48163772	48175178	4.100000e-17	16
0.9944	0.1217	a19990_1	1||903666||929421||PAC:17823871||1||CDS||391284050||89||80.03	903666	929421	b57268_PGA_scaffold_4	PGA_scaffold_4||48132915||48138071||BUSI_009609-RA||-1||CDS||2988143569||17300||80.03	48138071	48132915	1.000000e-250	66
1.1424	0.1520	a19990_1	1||930504||944692||PAC:17823870||-1||CDS||391284048||90||80.74	944692	930504	b57268_PGA_scaffold_4	PGA_scaffold_4||48122631||48131383||BUSI_009608-RA||1||CDS||2988143566||17299||80.74	48122631	48131383	9.400000e-218	116
0.9191	0.1453	a19990_1	1||949722||957621||PAC:17823869||1||CDS||391284046||91||81.65	949722	957621	b57268_PGA_scaffold_4	PGA_scaffold_4||48086032||48095351||BUSI_009606-RA||-1||CDS||2988143560||17297||81.65	48095351	48086032	3.000000e-217	166
0.7511	0.1488	a19990_1	1||965906||971085||PAC:17823866||1||CDS||391284040||94||79.09	965906	971085	b57268_PGA_scaffold_4	PGA_scaffold_4||47956546||47965363||BUSI_009598-RA||-1||CDS||2988143536||17289||79.09	47965363	47956546	9.400000e-245	216
7.0658	1.0892	a19990_1	1||984735||987272||PAC:17823863||-1||CDS||391284034||97||78.65	987272	984735	b57268_PGA_scaffold_4	PGA_scaffold_4||47882831||47892289||BUSI_009595-RA||1||CDS||2988143527||17286||78.65	47882831	47892289	1.000000e-250	266
0.9157	0.2180	a19990_1	1||989416||993721||PAC:17823862||-1||CDS||391284032||98||78.83	993721	989416	b57268_PGA_scaffold_4	PGA_scaffold_4||47869416||47881271||BUSI_009594-RA||1||CDS||2988143524||17285||78.83	47869416	47881271	1.600000e-112	316
0.8760	0.0961	a19990_1	1||995790||997132||PAC:17823861||-1||CDS||391284030||99||80.83	997132	995790	b57268_PGA_scaffold_4	PGA_scaffold_4||47865709||47867048||BUSI_009593-RA||1||CDS||2988143521||17284||80.83	47865709	47867048	6.900000e-217	366
1.3510	0.1807	a19990_1	1||1002569||1009549||PAC:17823859||-1||CDS||391284026||101||80.1	1009549	1002569	b57268_PGA_scaffold_4	PGA_scaffold_4||47715842||47733283||BUSI_009584-RA||1||CDS||2988143494||17275||80.1	47715842	47733283	1.000000e-250	416
70.5381	1.1324	a19990_1	1||1030308||1032374||PAC:17823857||1||CDS||391284022||103||75.66	1030308	1032374	b57268_PGA_scaffold_4	PGA_scaffold_4||47706110||47707373||BUSI_009583-RA||1||CDS||2988143491||17274||75.66	47706110	47707373	1.500000e-33	448
1.3348	0.4644	a19990_1	1||1072006||1078245||PAC:17823853||-1||CDS||391284014||107||71.85	1078245	1072006	b57268_PGA_scaffold_4	PGA_scaffold_4||46804089||46814360||BUSI_009568-RA||1||CDS||2988143446||17259||71.85	46804089	46814360	3.200000e-106	495
2.1084	0.2641	a19990_1	1||1086726||1092602||PAC:17823849||-1||CDS||391284006||111||76.18	1092602	1086726	b57268_PGA_scaffold_4	PGA_scaffold_4||46754221||46756450||BUSI_009567-RA||1||CDS||2988143443||17258||76.18	46754221	46756450	3.300000e-122	545
1.3491	0.1803	a19990_1	1||1098524||1102524||PAC:17823848||-1||CDS||391284004||112||79.54	1102524	1098524	b57268_PGA_scaffold_4	PGA_scaffold_4||46740177||46746599||BUSI_009566-RA||1||CDS||2988143440||17257||79.54	46740177	46746599	2.400000e-162	595
60.9860	1.2824	a19990_1	1||1107410||1111568||PAC:17823847||1||CDS||391284002||113||70.69	1107410	1111568	b57268_PGA_scaffold_4	PGA_scaffold_4||46706268||46715433||BUSI_009564-RA||-1||CDS||2988143434||17255||70.69	46715433	46706268	2.600000e-163	645
1.0946	0.1350	a19990_1	1||1121664||1125852||PAC:17823845||-1||CDS||391283998||115||79.12	1125852	1121664	b57268_PGA_scaffold_4	PGA_scaffold_4||46574917||46580954||BUSI_009559-RA||1||CDS||2988143419||17250||79.12	46574917	46580954	2.700000e-132	695
0.9613	0.0864	a19990_1	1||1169800||1177197||PAC:17823842||-1||CDS||391283992||118||80.51	1177197	1169800	b57268_PGA_scaffold_4	PGA_scaffold_4||46521166||46527084||BUSI_009556-RA||1||CDS||2988143410||17247||80.51	46521166	46527084	1.000000e-250	745
8.6253	1.1824	a19990_1	1||1191519||1197183||PAC:17823840||1||CDS||391283988||120||78.14	1191519	1197183	b57268_PGA_scaffold_4	PGA_scaffold_4||46449585||46465580||BUSI_009555-RA||-1||CDS||2988143407||17246||78.14	46465580	46449585	4.200000e-45	789
1.2094	0.2089	a19990_1	1||1248360||1254947||PAC:17823831||-1||CDS||391283970||129||85.51	1254947	1248360	b57268_PGA_scaffold_4	PGA_scaffold_4||46308615||46328779||BUSI_009553-RA||1||CDS||2988143401||17244||85.51	46308615	46328779	1.000000e-250	839
1.3113	0.2663	a19990_1	1||1257420||1258794||PAC:17823830||-1||CDS||391283968||130||69.98	1258794	1257420	b57268_PGA_scaffold_4	PGA_scaffold_4||46277148||46280489||BUSI_009551-RA||1||CDS||2988143395||17242||69.98	46277148	46280489	4.900000e-61	889
1.6524	0.4034	a19990_1	1||1273092||1291735||PAC:17823829||-1||CDS||391283966||131||69.29	1291735	1273092	b57268_PGA_scaffold_4	PGA_scaffold_4||46228801||46256836||BUSI_009550-RA||1||CDS||2988143392||17241||69.29	46228801	46256836	1.000000e-250	939
1.3189	0.3244	a19990_1	1||1305065||1315182||PAC:17823828||1||CDS||391283964||132||79.19	1305065	1315182	b57268_PGA_scaffold_4	PGA_scaffold_4||46201793||46219537||BUSI_009549-RA||-1||CDS||2988143389||17240||79.19	46219537	46201793	5.900000e-187	989
1.1224	0.1443	a19990_1	1||1316104||1325327||PAC:17823826||-1||CDS||391283960||134||83.46	1325327	1316104	b57268_PGA_scaffold_4	PGA_scaffold_4||46158822||46166320||BUSI_009547-RA||1||CDS||2988143383||17238||83.46	46158822	46166320	1.000000e-250	1039
1.5445	0.4110	a19990_1	1||1353272||1355728||PAC:17823822||1||CDS||391283952||138||79.84	1353272	1355728	b57268_PGA_scaffold_4	PGA_scaffold_4||46131681||46134623||BUSI_009546-RA||-1||CDS||2988143380||17237||79.84	46134623	46131681	5.400000e-64	1089
71.3472	1.1267	a19990_1	1||1386743||1417321||PAC:17823820||1||CDS||391283948||140||69.99	1386743	1417321	b57268_PGA_scaffold_4	PGA_scaffold_4||46026218||46036632||BUSI_009543-RA||-1||CDS||2988143371||17234||69.99	46036632	46026218	3.600000e-158	1139
### Mean Ks: 1.3361	Mean Kn: 0.2581
#Ks	Kn	a<db_genome_id>_<chr>	chr1||start1||stop1||name1||strand1||type1||db_feature_id1||genome_order1||percent_id1	start1	stop1	b<db_genome_id>_<chr>	chr2||start2||stop2||name2||strand2||type2||db_feature_id2||genome_order2||percent_id2	start2	stop2	eval	block_score	GEVO_link
1.5504	0.2417	a19990_1	1||1361591||1369297||PAC:17823821||1||CDS||391283950||139||84.18	1361591	1369297	b57268_PGA_scaffold_4	PGA_scaffold_4||50198110||50210434||BUSI_009687-RA||1||CDS||2988143803||17378||84.18	50198110	50210434	3.900000e-102	50
1.4430	0.1472	a19990_1	1||1418626||1421978||PAC:17823819||1||CDS||391283946||141||75.1	1418626	1421978	b57268_PGA_scaffold_4	PGA_scaffold_4||50438544||50446753||BUSI_009693-RA||1||CDS||2988143821||17384||75.1	50438544	50446753	1.000000e-250	100
0.9571	0.2576	a19990_1	1||1423243||1425144||PAC:17823818||-1||CDS||391283944||142||82.98	1425144	1423243	b57268_PGA_scaffold_4	PGA_scaffold_4||50459487||50468287||BUSI_009695-RA||-1||CDS||2988143827||17386||82.98	50468287	50459487	8.400000e-125	150
1.8251	0.4995	a19990_1	1||1426934||1459819||PAC:17823816||-1||CDS||391283940||144||78.71	1459819	1426934	b57268_PGA_scaffold_4	PGA_scaffold_4||50474427||50484273||BUSI_009697-RA||-1||CDS||2988143833||17388||78.71	50484273	50474427	1.000000e-250	200
0.9050	0.1446	a19990_1	1||1508271||1513345||PAC:17823812||1||CDS||391283932||148||80.18	1508271	1513345	b57268_PGA_scaffold_4	PGA_scaffold_4||50599032||50605414||BUSI_009703-RA||1||CDS||2988143851||17394||80.18	50599032	50605414	1.000000e-250	250
### Mean Ks: 22.0023	Mean Kn: 0.5583
#Ks	Kn	a<db_genome_id>_<chr>	chr1||start1||stop1||name1||strand1||type1||db_feature_id1||genome_order1||percent_id1	start1	stop1	b<db_genome_id>_<chr>	chr2||start2||stop2||name2||strand2||type2||db_feature_id2||genome_order2||percent_id2	start2	stop2	eval	block_score	GEVO_link
1.2398	0.4163	a19990_1	1||1495867||1498820||PAC:17823814||1||CDS||391283936||146||72.18	1495867	1498820	b57268_PGA_scaffold_4	PGA_scaffold_4||51212679||51219703||BUSI_009728-RA||1||CDS||2988143926||17419||72.18	51212679	51219703	2.200000e-69	50
0.9166	0.1680	a19990_1	1||1529879||1536488||PAC:17823809||1||CDS||391283926||151||76.57	1529879	1536488	b57268_PGA_scaffold_4	PGA_scaffold_4||51332326||51346208||BUSI_009730-RA||1||CDS||2988143932||17421||76.57	51332326	51346208	1.000000e-250	100
66.1714	1.0858	a19990_1	1||1572843||1582257||PAC:17823801||-1||CDS||391283910||159||85.11	1582257	1572843	b57268_PGA_scaffold_4	PGA_scaffold_4||51358155||51377441||BUSI_009731-RA||-1||CDS||2988143935||17422||85.11	51377441	51358155	1.700000e-100	150
40.6752	0.4750	a19990_1	1||1582965||1583504||PAC:17823800||1||CDS||391283908||160||71.43	1582965	1583504	b57268_PGA_scaffold_4	PGA_scaffold_4||51477643||51478282||BUSI_009734-RA||-1||CDS||2988143944||17425||71.43	51478282	51477643	4.400000e-08	157
0.9383	0.0985	a19990_1	1||1623550||1631027||PAC:17823795||-1||CDS||391283898||165||79.59	1631027	1623550	b57268_PGA_scaffold_4	PGA_scaffold_4||51665862||51676481||BUSI_009741-RA||-1||CDS||2988143965||17432||79.59	51676481	51665862	1.000000e-250	207
22.0724	1.1063	a19990_1	1||1652446||1669008||PAC:17823790||-1||CDS||391283888||170||79.16	1669008	1652446	b57268_PGA_scaffold_4	PGA_scaffold_4||52002706||52009218||BUSI_009746-RA||1||CDS||2988143980||17437||79.16	52002706	52009218	3.200000e-108	257
### Mean Ks: 39.4758	Mean Kn: 0.6265
#Ks	Kn	a<db_genome_id>_<chr>	chr1||start1||stop1||name1||strand1||type1||db_feature_id1||genome_order1||percent_id1	start1	stop1	b<db_genome_id>_<chr>	chr2||start2||stop2||name2||strand2||type2||db_feature_id2||genome_order2||percent_id2	start2	stop2	eval	block_score	GEVO_link
57.2158	0.3977	a19990_1	1||1710146||1715609||PAC:17823786||-1||CDS||391283880||174||63.45	1715609	1710146	b57268_PGA_scaffold_14	PGA_scaffold_14||33135262||33140134||BUSI_018825-RA||-1||CDS||2987523587||11261||63.45	33140134	33135262	1.500000e-54	50
2.0335	0.1798	a19990_1	1||1747952||1751009||PAC:17823781||1||CDS||391283870||179||75.9	1747952	1751009	b57268_PGA_scaffold_14	PGA_scaffold_14||33421690||33425274||BUSI_018827-RA||-1||CDS||2987523593||11263||75.9	33425274	33421690	1.800000e-189	100
62.8769	1.5704	a19990_1	1||1751782||1755809||PAC:17823780||-1||CDS||391283868||180||86.11	1755809	1751782	b57268_PGA_scaffold_14	PGA_scaffold_14||33518307||33549050||BUSI_018829-RA||1||CDS||2987523599||11265||86.11	33518307	33549050	3.800000e-115	150
1.6600	0.0758	a19990_1	1||1763684||1769983||PAC:17823779||1||CDS||391283866||181||86.26	1763684	1769983	b57268_PGA_scaffold_14	PGA_scaffold_14||34491598||34497695||BUSI_018843-RA||1||CDS||2987523641||11279||86.26	34491598	34497695	2.200000e-54	197
73.9795	0.8066	a19990_1	1||1840139||1883645||PAC:17823770||-1||CDS||391283848||190||73.86	1883645	1840139	b57268_PGA_scaffold_14	PGA_scaffold_14||34726102||34756769||BUSI_018847-RA||-1||CDS||2987523653||11283||73.86	34756769	34726102	1.000000e-250	247
13.1602	0.5075	a19990_1	1||1891580||1898827||PAC:17823768||-1||CDS||391283844||192||77.32	1898827	1891580	b57268_PGA_scaffold_14	PGA_scaffold_14||34838933||34849907||BUSI_018848-RA||1||CDS||2987523656||11284||77.32	34838933	34849907	1.800000e-62	297
65.4047	0.8480	a19990_1	1||1967827||1973352||PAC:17823762||1||CDS||391283832||198||75.44	1967827	1973352	b57268_PGA_scaffold_14	PGA_scaffold_14||35739131||35753728||BUSI_018862-RA||1||CDS||2987523698||11298||75.44	35739131	35753728	2.000000e-233	344
### Mean Ks: 5.5761	Mean Kn: 0.3170
#Ks	Kn	a<db_genome_id>_<chr>	chr1||start1||stop1||name1||strand1||type1||db_feature_id1||genome_order1||percent_id1	start1	stop1	b<db_genome_id>_<chr>	chr2||start2||stop2||name2||strand2||type2||db_feature_id2||genome_order2||percent_id2	start2	stop2	eval	block_score	GEVO_link
1.5791	0.3656	a19990_1	1||2100032||2101337||PAC:17823754||1||CDS||391283816||206||60.86	2100032	2101337	b57268_PGA_scaffold_3	PGA_scaffold_3||10063252||10064776||BUSI_010766-RA||-1||CDS||2987955384||14748||60.86	10064776	10063252	4.700000e-88	50
1.7880	0.2804	a19990_1	1||2202688||2225200||PAC:17823746||1||CDS||391283800||214||86.4	2202688	2225200	b57268_PGA_scaffold_3	PGA_scaffold_3||9997846||10008386||BUSI_010760-RA||-1||CDS||2987955366||14742||86.4	10008386	9997846	2.400000e-186	100
1.7493	0.2129	a19990_1	1||2242232||2246905||PAC:17823743||1||CDS||391283794||217||78.73	2242232	2246905	b57268_PGA_scaffold_3	PGA_scaffold_3||9984739||9991743||BUSI_010759-RA||-1||CDS||2987955363||14741||78.73	9991743	9984739	1.000000e-250	150
0.9157	0.1352	a19990_1	1||2253963||2261220||PAC:17823741||-1||CDS||391283790||219||79.91	2261220	2253963	b57268_PGA_scaffold_3	PGA_scaffold_3||9962438||9969595||BUSI_010757-RA||1||CDS||2987955357||14739||79.91	9962438	9969595	1.000000e-250	200
61.6782	1.1859	a19990_1	1||2281193||2282179||PAC:17823739||1||CDS||391283786||221||71.13	2281193	2282179	b57268_PGA_scaffold_3	PGA_scaffold_3||9901922||9906064||BUSI_010753-RA||1||CDS||2987955345||14735||71.13	9901922	9906064	2.300000e-10	209
0.9236	0.1065	a19990_1	1||2286875||2292006||PAC:17823737||-1||CDS||391283782||223||80.51	2292006	2286875	b57268_PGA_scaffold_3	PGA_scaffold_3||9889956||9895356||BUSI_010751-RA||1||CDS||2987955339||14733||80.51	9889956	9895356	1.000000e-250	259
1.1393	0.2284	a19990_1	1||2301129||2308215||PAC:17823736||1||CDS||391283780||224||76.48	2301129	2308215	b57268_PGA_scaffold_3	PGA_scaffold_3||9831663||9842459||BUSI_010750-RA||-1||CDS||2987955336||14732||76.48	9842459	9831663	2.700000e-122	309
1.2009	0.1565	a19990_1	1||2429495||2433043||PAC:17823720||-1||CDS||391283748||240||73.95	2433043	2429495	b57268_PGA_scaffold_3	PGA_scaffold_3||9824327||9827160||BUSI_010748-RA||1||CDS||2987955330||14730||73.95	9824327	9827160	1.000000e-250	356
0.9280	0.0813	a19990_1	1||2445655||2456141||PAC:17823719||-1||CDS||391283746||241||80.64	2456141	2445655	b57268_PGA_scaffold_3	PGA_scaffold_3||9795841||9809253||BUSI_010747-RA||1||CDS||2987955327||14729||80.64	9795841	9809253	1.000000e-250	406
2.5493	0.3148	a19990_1	1||2468754||2475113||PAC:17823717||1||CDS||391283742||243||73.25	2468754	2475113	b57268_PGA_scaffold_3	PGA_scaffold_3||9778606||9783433||BUSI_010745-RA||-1||CDS||2987955321||14727||73.25	9783433	9778606	1.800000e-56	456
12.3076	1.2819	a19990_1	1||2476586||2477374||PAC:17823716||1||CDS||391283740||244||80.51	2476586	2477374	b57268_PGA_scaffold_3	PGA_scaffold_3||9759079||9763812||BUSI_010744-RA||1||CDS||2987955318||14726||80.51	9759079	9763812	2.000000e-109	506
0.9282	0.1354	a19990_1	1||2488784||2491656||PAC:17823715||-1||CDS||391283738||245||76.58	2491656	2488784	b57268_PGA_scaffold_3	PGA_scaffold_3||9649587||9653870||BUSI_010734-RA||1||CDS||2987955288||14716||76.58	9649587	9653870	8.100000e-249	556
1.3884	0.2631	a19990_1	1||2495311||2505074||PAC:17823714||-1||CDS||391283736||246||74.42	2505074	2495311	b57268_PGA_scaffold_3	PGA_scaffold_3||9636068||9648213||BUSI_010733-RA||1||CDS||2987955285||14715||74.42	9636068	9648213	1.000000e-250	606
1.9106	0.3628	a19990_1	1||2508304||2516714||PAC:17823713||1||CDS||391283734||247||85.15	2508304	2516714	b57268_PGA_scaffold_3	PGA_scaffold_3||9605341||9619547||BUSI_010730-RA||-1||CDS||2987955276||14712||85.15	9619547	9605341	7.400000e-67	656
1.6223	0.1430	a19990_1	1||2517662||2519101||PAC:17823712||-1||CDS||391283732||248||75.28	2519101	2517662	b57268_PGA_scaffold_3	PGA_scaffold_3||9599635||9604476||BUSI_010729-RA||1||CDS||2987955273||14711||75.28	9599635	9604476	3.700000e-212	706
1.7812	0.3178	a19990_1	1||2526012||2527795||PAC:17823711||1||CDS||391283730||249||78.03	2526012	2527795	b57268_PGA_scaffold_3	PGA_scaffold_3||9520724||9522127||BUSI_010718-RA||-1||CDS||2987955240||14700||78.03	9522127	9520724	2.800000e-143	753
1.2496	0.3000	a19990_1	1||2528541||2534040||PAC:17823710||1||CDS||391283728||250||67.91	2528541	2534040	b57268_PGA_scaffold_3	PGA_scaffold_3||9500146||9509035||BUSI_010716-RA||-1||CDS||2987955234||14698||67.91	9509035	9500146	5.100000e-249	803
2.3815	0.0891	a19990_1	1||2545036||2563042||PAC:17823707||1||CDS||391283722||253||84.71	2545036	2563042	b57268_PGA_scaffold_3	PGA_scaffold_3||10912084||10917601||BUSI_010820-RA||-1||CDS||2987955546||14802||84.71	10917601	10912084	4.000000e-127	50
1.1559	0.1667	a19990_1	1||2606744||2608392||PAC:17823705||1||CDS||391283718||255||74.8	2606744	2608392	b57268_PGA_scaffold_3	PGA_scaffold_3||10888186||10890020||BUSI_010819-RA||-1||CDS||2987955543||14801||74.8	10890020	10888186	2.000000e-186	100
1.0110	0.1666	a19990_1	1||2618754||2632507||PAC:17823704||1||CDS||391283716||256||77.02	2618754	2632507	b57268_PGA_scaffold_3	PGA_scaffold_3||10859635||10880628||BUSI_010818-RA||-1||CDS||2987955540||14800||77.02	10880628	10859635	2.000000e-203	150
1.0383	0.0748	a19990_1	1||2692329||2698640||PAC:17823699||-1||CDS||391283706||261||80.86	2698640	2692329	b57268_PGA_scaffold_3	PGA_scaffold_3||10834777||10839617||BUSI_010817-RA||1||CDS||2987955537||14799||80.86	10834777	10839617	1.000000e-250	200
1.6122	0.3323	a19990_1	1||2781664||2783311||PAC:17823690||1||CDS||391283688||270||74.22	2781664	2783311	b57268_PGA_scaffold_3	PGA_scaffold_3||10797861||10800055||BUSI_010815-RA||-1||CDS||2987955531||14797||74.22	10800055	10797861	1.000000e-75	250
1.1140	0.2972	a19990_1	1||2807025||2878201||PAC:17823687||1||CDS||391283682||273||72.34	2807025	2878201	b57268_PGA_scaffold_3	PGA_scaffold_3||10714826||10737130||BUSI_010813-RA||-1||CDS||2987955525||14795||72.34	10737130	10714826	2.500000e-154	300
73.0504	1.0344	a19990_1	1||2886763||2897640||PAC:17823685||1||CDS||391283678||275||76.82	2886763	2897640	b57268_PGA_scaffold_3	PGA_scaffold_3||10710157||10713548||BUSI_010812-RA||-1||CDS||2987955522||14794||76.82	10713548	10710157	3.300000e-26	325
0.9097	0.1640	a19990_1	1||2899462||2906208||PAC:17823684||-1||CDS||391283676||276||81.76	2906208	2899462	b57268_PGA_scaffold_3	PGA_scaffold_3||10692818||10701989||BUSI_010810-RA||1||CDS||2987955516||14792||81.76	10692818	10701989	1.100000e-83	375
1.1509	0.1091	a19990_1	1||2968052||2980178||PAC:17823676||-1||CDS||391283660||284||81.75	2980178	2968052	b57268_PGA_scaffold_3	PGA_scaffold_3||10646437||10657264||BUSI_010807-RA||1||CDS||2987955507||14789||81.75	10646437	10657264	3.100000e-139	425
1.0768	0.2437	a19990_1	1||2981684||2996364||PAC:17823675||-1||CDS||391283658||285||71.39	2996364	2981684	b57268_PGA_scaffold_3	PGA_scaffold_3||10639076||10642741||BUSI_010806-RA||1||CDS||2987955504||14788||71.39	10639076	10642741	1.000000e-250	475
1.4642	0.2676	a19990_1	1||3014420||3016204||PAC:17823671||-1||CDS||391283650||289||75.44	3016204	3014420	b57268_PGA_scaffold_3	PGA_scaffold_3||10617892||10619695||BUSI_010803-RA||1||CDS||2987955495||14785||75.44	10617892	10619695	1.100000e-126	525
0.9949	0.2642	a19990_1	1||3044682||3045710||PAC:17823668||-1||CDS||391283644||292||73.11	3045710	3044682	b57268_PGA_scaffold_3	PGA_scaffold_3||10612838||10613661||BUSI_010802-RA||1||CDS||2987955492||14784||73.11	10612838	10613661	2.900000e-40	564
1.6185	0.3797	a19990_1	1||3047298||3048873||PAC:17823667||-1||CDS||391283642||293||68.7	3048873	3047298	b57268_PGA_scaffold_3	PGA_scaffold_3||10605958||10610165||BUSI_010801-RA||1||CDS||2987955489||14783||68.7	10605958	10610165	1.400000e-89	614
0.8265	0.1641	a19990_1	1||3066338||3080331||PAC:17823663||-1||CDS||391283634||297||77.76	3080331	3066338	b57268_PGA_scaffold_3	PGA_scaffold_3||10586471||10592207||BUSI_010799-RA||1||CDS||2987955483||14781||77.76	10586471	10592207	8.100000e-145	664
1.4859	0.1191	a19990_1	1||3084529||3092651||PAC:17823662||-1||CDS||391283632||298||80.67	3092651	3084529	b57268_PGA_scaffold_3	PGA_scaffold_3||10572405||10582144||BUSI_010798-RA||1||CDS||2987955480||14780||80.67	10572405	10582144	1.000000e-94	714
1.4860	0.2723	a19990_1	1||3235823||3236771||PAC:17823647||-1||CDS||391283602||313||66.53	3236771	3235823	b57268_PGA_scaffold_3	PGA_scaffold_3||10491348||10492453||BUSI_010797-RA||-1||CDS||2987955477||14779||66.53	10492453	10491348	8.900000e-54	761
8.6527	0.3399	a19990_1	1||3271259||3277948||PAC:17823643||-1||CDS||391283594||317||64.98	3277948	3271259	b57268_PGA_scaffold_3	PGA_scaffold_3||10363137||10368850||BUSI_010788-RA||-1||CDS||2987955450||14770||64.98	10368850	10363137	7.900000e-92	811
1.3850	0.3645	a19990_1	1||3368825||3370197||PAC:17823634||-1||CDS||391283576||326||78.39	3370197	3368825	b57268_PGA_scaffold_3	PGA_scaffold_3||10305590||10307110||BUSI_010786-RA||1||CDS||2987955444||14768||78.39	10305590	10307110	3.200000e-105	861
1.3471	0.3515	a19990_1	1||3375071||3376413||PAC:17823633||1||CDS||391283574||327||80.0	3375071	3376413	b57268_PGA_scaffold_3	PGA_scaffold_3||10291402||10292631||BUSI_010784-RA||-1||CDS||2987955438||14766||80.0	10292631	10291402	3.600000e-112	911
1.6331	0.3378	a19990_1	1||3396142||3407109||PAC:17823631||-1||CDS||391283570||329||68.09	3407109	3396142	b57268_PGA_scaffold_3	PGA_scaffold_3||10281754||10288902||BUSI_010783-RA||1||CDS||2987955435||14765||68.09	10281754	10288902	3.200000e-158	961
4.9661	0.6244	a19990_1	1||3407452||3417751||PAC:17823630||-1||CDS||391283568||330||75.7	3417751	3407452	b57268_PGA_scaffold_3	PGA_scaffold_3||10231052||10233214||BUSI_010779-RA||1||CDS||2987955423||14761||75.7	10231052	10233214	4.200000e-43	1003
0.8145	0.0751	a19990_1	1||3429870||3441168||PAC:17823628||-1||CDS||391283564||332||87.71	3441168	3429870	b57268_PGA_scaffold_3	PGA_scaffold_3||10141815||10154544||BUSI_010774-RA||1||CDS||2987955408||14756||87.71	10141815	10154544	5.000000e-119	1053
33.0417	0.9867	a19990_1	1||3449471||3450097||PAC:17823626||-1||CDS||391283560||334||70.31	3450097	3449471	b57268_PGA_scaffold_3	PGA_scaffold_3||10119277||10132558||BUSI_010772-RA||1||CDS||2987955402||14754||70.31	10119277	10132558	2.200000e-15	1067
1.5700	0.3018	a19990_1	1||3451208||3466456||PAC:17823625||-1||CDS||391283558||335||76.57	3466456	3451208	b57268_PGA_scaffold_3	PGA_scaffold_3||10102508||10112816||BUSI_010770-RA||1||CDS||2987955396||14752||76.57	10102508	10112816	2.000000e-250	1117
1.0977	0.1851	a19990_1	1||3520168||3521895||PAC:17823620||1||CDS||391283548||340||73.79	3520168	3521895	b57268_PGA_scaffold_3	PGA_scaffold_3||10090217||10092426||BUSI_010769-RA||-1||CDS||2987955393||14751||73.79	10092426	10090217	1.800000e-187	1167
1.5768	0.1329	a19990_1	1||3523319||3525603||PAC:17823619||-1||CDS||391283546||341||76.39	3525603	3523319	b57268_PGA_scaffold_3	PGA_scaffold_3||10082807||10085521||BUSI_010768-RA||1||CDS||2987955390||14750||76.39	10082807	10085521	7.400000e-201	1217
1.2472	0.2320	a19990_1	1||3533500||3547664||PAC:17823617||1||CDS||391283542||343||72.24	3533500	3547664	b57268_PGA_scaffold_3	PGA_scaffold_3||10066012||10075291||BUSI_010767-RA||-1||CDS||2987955387||14749||72.24	10075291	10066012	2.100000e-158	1267
### Mean Ks: 5.3330	Mean Kn: 0.3105
#Ks	Kn	a<db_genome_id>_<chr>	chr1||start1||stop1||name1||strand1||type1||db_feature_id1||genome_order1||percent_id1	start1	stop1	b<db_genome_id>_<chr>	chr2||start2||stop2||name2||strand2||type2||db_feature_id2||genome_order2||percent_id2	start2	stop2	eval	block_score	GEVO_link
1.2789	0.2641	a19990_1	1||2104263||2125886||PAC:17823753||1||CDS||391283814||207||76.73	2104263	2125886	b57268_PGA_scaffold_14	PGA_scaffold_14||6959999||6985094||BUSI_017878-RA||-1||CDS||2987520746||10314||76.73	6985094	6959999	2.900000e-203	50
1.8422	0.2249	a19990_1	1||2242232||2246905||PAC:17823743||1||CDS||391283794||217||79.69	2242232	2246905	b57268_PGA_scaffold_14	PGA_scaffold_14||6820072||6826537||BUSI_017864-RA||-1||CDS||2987520704||10300||79.69	6826537	6820072	1.000000e-250	97
2.6167	0.1173	a19990_1	1||2251802||2252290||PAC:17823742||1||CDS||391283792||218||74.68	2251802	2252290	b57268_PGA_scaffold_14	PGA_scaffold_14||6816556||6818523||BUSI_017863-RA||-1||CDS||2987520701||10299||74.68	6818523	6816556	2.200000e-102	147
1.0217	0.1222	a19990_1	1||2253963||2261220||PAC:17823741||-1||CDS||391283790||219||80.0	2261220	2253963	b57268_PGA_scaffold_14	PGA_scaffold_14||6805810||6811639||BUSI_017861-RA||1||CDS||2987520695||10297||80.0	6805810	6811639	1.000000e-250	197
1.2629	0.1626	a19990_1	1||2286875||2292006||PAC:17823737||-1||CDS||391283782||223||79.18	2292006	2286875	b57268_PGA_scaffold_14	PGA_scaffold_14||6752504||6757085||BUSI_017859-RA||1||CDS||2987520689||10295||79.18	6752504	6757085	4.600000e-211	247
0.8881	0.2018	a19990_1	1||2301129||2308215||PAC:17823736||1||CDS||391283780||224||80.86	2301129	2308215	b57268_PGA_scaffold_14	PGA_scaffold_14||6735122||6743313||BUSI_017858-RA||-1||CDS||2987520686||10294||80.86	6743313	6735122	1.000000e-250	297
1.3365	0.1455	a19990_1	1||2476586||2477374||PAC:17823716||1||CDS||391283740||244||80.0	2476586	2477374	b57268_PGA_scaffold_14	PGA_scaffold_14||6709370||6710143||BUSI_017853-RA||-1||CDS||2987520671||10289||80.0	6710143	6709370	4.700000e-130	344
2.1420	0.4523	a19990_1	1||2495311||2505074||PAC:17823714||-1||CDS||391283736||246||68.49	2505074	2495311	b57268_PGA_scaffold_14	PGA_scaffold_14||6689406||6696303||BUSI_017852-RA||1||CDS||2987520668||10288||68.49	6689406	6696303	6.800000e-99	394
1.0355	0.2100	a19990_1	1||2508304||2516714||PAC:17823713||1||CDS||391283734||247||68.03	2508304	2516714	b57268_PGA_scaffold_14	PGA_scaffold_14||6672861||6682875||BUSI_017850-RA||-1||CDS||2987520662||10286||68.03	6682875	6672861	1.200000e-173	444
1.0472	0.1217	a19990_1	1||2536481||2541184||PAC:17823709||1||CDS||391283726||251||78.66	2536481	2541184	b57268_PGA_scaffold_14	PGA_scaffold_14||8259425||8264237||BUSI_018001-RA||-1||CDS||2987521115||10437||78.66	8264237	8259425	1.000000e-250	50
1.1287	0.2985	a19990_1	1||2542652||2544985||PAC:17823708||-1||CDS||391283724||252||72.09	2544985	2542652	b57268_PGA_scaffold_14	PGA_scaffold_14||6659081||6662920||BUSI_017848-RA||1||CDS||2987520656||10284||72.09	6659081	6662920	1.200000e-222	494
2.8812	0.6121	a19990_1	1||2574244||2575738||PAC:17823706||-1||CDS||391283720||254||66.99	2575738	2574244	b57268_PGA_scaffold_14	PGA_scaffold_14||8056948||8058012||BUSI_017984-RA||1||CDS||2987521064||10420||66.99	8056948	8058012	2.600000e-61	97
1.1258	0.1052	a19990_1	1||2606744||2608392||PAC:17823705||1||CDS||391283718||255||78.34	2606744	2608392	b57268_PGA_scaffold_14	PGA_scaffold_14||8038501||8040303||BUSI_017983-RA||-1||CDS||2987521061||10419||78.34	8040303	8038501	3.000000e-153	147
1.1466	0.2718	a19990_1	1||2618754||2632507||PAC:17823704||1||CDS||391283716||256||75.17	2618754	2632507	b57268_PGA_scaffold_14	PGA_scaffold_14||7998747||8013990||BUSI_017982-RA||-1||CDS||2987521058||10418||75.17	8013990	7998747	7.200000e-131	197
1.4809	0.2641	a19990_1	1||2632996||2635975||PAC:17823703||-1||CDS||391283714||257||70.72	2635975	2632996	b57268_PGA_scaffold_14	PGA_scaffold_14||7995095||7996933||BUSI_017981-RA||1||CDS||2987521055||10417||70.72	7995095	7996933	9.300000e-173	247
1.3704	0.1884	a19990_1	1||2678902||2684666||PAC:17823700||1||CDS||391283708||260||78.4	2678902	2684666	b57268_PGA_scaffold_14	PGA_scaffold_14||7968757||7972516||BUSI_017979-RA||-1||CDS||2987521049||10415||78.4	7972516	7968757	2.800000e-187	297
1.2206	0.1625	a19990_1	1||2726787||2743295||PAC:17823695||1||CDS||391283698||265||74.41	2726787	2743295	b57268_PGA_scaffold_14	PGA_scaffold_14||7898686||7913703||BUSI_017975-RA||-1||CDS||2987521037||10411||74.41	7913703	7898686	1.000000e-250	347
72.9679	0.3857	a19990_1	1||2751643||2752719||PAC:17823694||1||CDS||391283696||266||69.8	2751643	2752719	b57268_PGA_scaffold_14	PGA_scaffold_14||7889356||7890426||BUSI_017974-RA||-1||CDS||2987521034||10410||69.8	7890426	7889356	6.500000e-57	397
0.8736	0.1461	a19990_1	1||2754341||2765634||PAC:17823693||1||CDS||391283694||267||84.7	2754341	2765634	b57268_PGA_scaffold_14	PGA_scaffold_14||7878176||7885310||BUSI_017973-RA||-1||CDS||2987521031||10409||84.7	7885310	7878176	8.800000e-205	447
3.5769	0.4075	a19990_1	1||2766597||2767442||PAC:17823692||1||CDS||391283692||268||73.78	2766597	2767442	b57268_PGA_scaffold_14	PGA_scaffold_14||7874111||7876188||BUSI_017972-RA||-1||CDS||2987521028||10408||73.78	7876188	7874111	9.400000e-103	497
2.2400	0.4543	a19990_1	1||2781664||2783311||PAC:17823690||1||CDS||391283688||270||66.91	2781664	2783311	b57268_PGA_scaffold_14	PGA_scaffold_14||7849173||7851181||BUSI_017969-RA||-1||CDS||2987521019||10405||66.91	7851181	7849173	2.400000e-31	527
0.8295	0.2367	a19990_1	1||2786311||2790644||PAC:17823689||-1||CDS||391283686||271||78.59	2790644	2786311	b57268_PGA_scaffold_14	PGA_scaffold_14||7845367||7846588||BUSI_017968-RA||1||CDS||2987521016||10404||78.59	7845367	7846588	6.600000e-104	577
18.9076	1.1217	a19990_1	1||2792090||2796386||PAC:17823688||-1||CDS||391283684||272||74.36	2796386	2792090	b57268_PGA_scaffold_14	PGA_scaffold_14||7834958||7841655||BUSI_017966-RA||1||CDS||2987521010||10402||74.36	7834958	7841655	5.500000e-90	627
3.4254	1.4485	a19990_1	1||2921237||2927383||PAC:17823683||1||CDS||391283674||277||75.87	2921237	2927383	b57268_PGA_scaffold_14	PGA_scaffold_14||7802929||7804401||BUSI_017961-RA||-1||CDS||2987520995||10397||75.87	7804401	7802929	3.300000e-140	677
0.9995	0.1194	a19990_1	1||2929062||2935062||PAC:17823682||-1||CDS||391283672||278||82.47	2935062	2929062	b57268_PGA_scaffold_14	PGA_scaffold_14||7791485||7798075||BUSI_017960-RA||-1||CDS||2987520992||10396||82.47	7798075	7791485	6.600000e-234	727
1.0029	0.1227	a19990_1	1||2941266||2946275||PAC:17823681||1||CDS||391283670||279||81.93	2941266	2946275	b57268_PGA_scaffold_14	PGA_scaffold_14||7720703||7725537||BUSI_017954-RA||-1||CDS||2987520974||10390||81.93	7725537	7720703	1.000000e-250	777
3.8033	0.4853	a19990_1	1||2954243||2955469||PAC:17823678||1||CDS||391283664||282||69.31	2954243	2955469	b57268_PGA_scaffold_14	PGA_scaffold_14||7715795||7716677||BUSI_017952-RA||1||CDS||2987520968||10388||69.31	7715795	7716677	5.900000e-62	827
1.7491	0.4618	a19990_1	1||2958067||2959131||PAC:17823677||1||CDS||391283662||283||71.15	2958067	2959131	b57268_PGA_scaffold_14	PGA_scaffold_14||7650419||7651462||BUSI_017949-RA||-1||CDS||2987520959||10385||71.15	7651462	7650419	3.800000e-29	855
0.8964	0.0684	a19990_1	1||2968052||2980178||PAC:17823676||-1||CDS||391283660||284||82.54	2980178	2968052	b57268_PGA_scaffold_14	PGA_scaffold_14||7629299||7642928||BUSI_017947-RA||1||CDS||2987520953||10383||82.54	7629299	7642928	1.000000e-250	905
1.2155	0.2886	a19990_1	1||2981684||2996364||PAC:17823675||-1||CDS||391283658||285||70.71	2996364	2981684	b57268_PGA_scaffold_14	PGA_scaffold_14||7618888||7626784||BUSI_017946-RA||1||CDS||2987520950||10382||70.71	7618888	7626784	1.000000e-250	955
81.1110	0.4838	a19990_1	1||3007049||3007411||PAC:17823674||1||CDS||391283656||286||90.0	3007049	3007411	b57268_PGA_scaffold_14	PGA_scaffold_14||7610136||7610958||BUSI_017944-RA||-1||CDS||2987520944||10380||90.0	7610958	7610136	1.900000e-29	983
1.4363	0.3143	a19990_1	1||3014420||3016204||PAC:17823671||-1||CDS||391283650||289||67.96	3016204	3014420	b57268_PGA_scaffold_14	PGA_scaffold_14||7605234||7607149||BUSI_017943-RA||1||CDS||2987520941||10379||67.96	7605234	7607149	4.800000e-119	1033
1.7229	0.2575	a19990_1	1||3030905||3040233||PAC:17823669||-1||CDS||391283646||291||85.67	3040233	3030905	b57268_PGA_scaffold_14	PGA_scaffold_14||7580879||7588119||BUSI_017942-RA||1||CDS||2987520938||10378||85.67	7580879	7588119	1.000000e-250	1083
0.9127	0.0399	a19990_1	1||3062262||3065175||PAC:17823664||1||CDS||391283636||296||84.81	3062262	3065175	b57268_PGA_scaffold_14	PGA_scaffold_14||7571323||7576344||BUSI_017940-RA||-1||CDS||2987520932||10376||84.81	7576344	7571323	2.600000e-214	1133
1.5057	0.1672	a19990_1	1||3084529||3092651||PAC:17823662||-1||CDS||391283632||298||76.82	3092651	3084529	b57268_PGA_scaffold_14	PGA_scaffold_14||7561379||7568291||BUSI_017939-RA||1||CDS||2987520929||10375||76.82	7561379	7568291	6.200000e-209	1183
1.6047	0.3445	a19990_1	1||3100945||3101924||PAC:17823661||-1||CDS||391283630||299||64.65	3101924	3100945	b57268_PGA_scaffold_14	PGA_scaffold_14||7556767||7557378||BUSI_017938-RA||1||CDS||2987520926||10374||64.65	7556767	7557378	4.000000e-22	1204
2.4833	0.2651	a19990_1	1||3167525||3170831||PAC:17823655||1||CDS||391283618||305||76.69	3167525	3170831	b57268_PGA_scaffold_14	PGA_scaffold_14||7537908||7539105||BUSI_017937-RA||-1||CDS||2987520923||10373||76.69	7539105	7537908	5.700000e-81	1254
0.9931	0.1060	a19990_1	1||3175478||3178849||PAC:17823654||1||CDS||391283616||306||79.43	3175478	3178849	b57268_PGA_scaffold_14	PGA_scaffold_14||7513300||7517461||BUSI_017935-RA||-1||CDS||2987520917||10371||79.43	7517461	7513300	1.800000e-147	1304
1.9695	0.2199	a19990_1	1||3190849||3192646||PAC:17823652||1||CDS||391283612||308||66.72	3190849	3192646	b57268_PGA_scaffold_14	PGA_scaffold_14||7508697||7510483||BUSI_017934-RA||-1||CDS||2987520914||10370||66.72	7510483	7508697	2.200000e-174	1354
4.2799	0.3773	a19990_1	1||3210000||3211373||PAC:17823650||-1||CDS||391283608||310||71.76	3211373	3210000	b57268_PGA_scaffold_14	PGA_scaffold_14||7481262||7482273||BUSI_017931-RA||1||CDS||2987520905||10367||71.76	7481262	7482273	2.200000e-81	1404
1.4600	0.1049	a19990_1	1||3223379||3227660||PAC:17823649||-1||CDS||391283606||311||78.12	3227660	3223379	b57268_PGA_scaffold_14	PGA_scaffold_14||7470822||7474320||BUSI_017930-RA||1||CDS||2987520902||10366||78.12	7470822	7474320	9.500000e-141	1454
0.9136	0.2122	a19990_1	1||3235823||3236771||PAC:17823647||-1||CDS||391283602||313||70.74	3236771	3235823	b57268_PGA_scaffold_14	PGA_scaffold_14||7465060||7465886||BUSI_017929-RA||1||CDS||2987520899||10365||70.74	7465060	7465886	8.900000e-54	1504
0.9067	0.2072	a19990_1	1||3252820||3255454||PAC:17823645||1||CDS||391283598||315||84.43	3252820	3255454	b57268_PGA_scaffold_14	PGA_scaffold_14||7444569||7446177||BUSI_017926-RA||-1||CDS||2987520890||10362||84.43	7446177	7444569	4.800000e-60	1554
0.7431	0.2249	a19990_1	1||3265823||3269997||PAC:17823644||-1||CDS||391283596||316||74.4	3269997	3265823	b57268_PGA_scaffold_14	PGA_scaffold_14||7431121||7437342||BUSI_017925-RA||1||CDS||2987520887||10361||74.4	7431121	7437342	6.800000e-198	1604
1.2982	0.2335	a19990_1	1||3271259||3277948||PAC:17823643||-1||CDS||391283594||317||78.28	3277948	3271259	b57268_PGA_scaffold_14	PGA_scaffold_14||7407834||7412222||BUSI_017923-RA||1||CDS||2987520881||10359||78.28	7407834	7412222	2.800000e-103	1654
2.0445	0.2282	a19990_1	1||3309093||3310127||PAC:17823641||1||CDS||391283590||319||74.26	3309093	3310127	b57268_PGA_scaffold_14	PGA_scaffold_14||7383914||7385698||BUSI_017921-RA||-1||CDS||2987520875||10357||74.26	7385698	7383914	3.700000e-57	1704
1.0772	0.0915	a19990_1	1||3341421||3353834||PAC:17823637||-1||CDS||391283582||323||82.38	3353834	3341421	b57268_PGA_scaffold_14	PGA_scaffold_14||7355857||7359294||BUSI_017917-RA||1||CDS||2987520863||10353||82.38	7355857	7359294	1.400000e-55	1754
1.2625	0.3650	a19990_1	1||3356660||3357976||PAC:17823636||-1||CDS||391283580||324||71.33	3357976	3356660	b57268_PGA_scaffold_14	PGA_scaffold_14||7173667||7175191||BUSI_017898-RA||1||CDS||2987520806||10334||71.33	7173667	7175191	4.300000e-78	1801
1.6782	0.3079	a19990_1	1||3356660||3357976||PAC:17823636||-1||CDS||391283580||324||73.33	3357976	3356660	b57268_PGA_scaffold_14	PGA_scaffold_14||7360027||7361749||BUSI_017918-RA||1||CDS||2987520866||10354||73.33	7360027	7361749	6.800000e-31	30
1.1037	0.3565	a19990_1	1||3368825||3370197||PAC:17823634||-1||CDS||391283576||326||79.08	3370197	3368825	b57268_PGA_scaffold_14	PGA_scaffold_14||7163442||7164804||BUSI_017896-RA||1||CDS||2987520800||10332||79.08	7163442	7164804	4.300000e-108	1851
1.1428	0.3708	a19990_1	1||3368825||3370197||PAC:17823634||-1||CDS||391283576||326||79.54	3370197	3368825	b57268_PGA_scaffold_14	PGA_scaffold_14||7350136||7351496||BUSI_017916-RA||1||CDS||2987520860||10352||79.54	7350136	7351496	5.200000e-110	80
0.9970	0.2971	a19990_1	1||3375071||3376413||PAC:17823633||1||CDS||391283574||327||79.62	3375071	3376413	b57268_PGA_scaffold_14	PGA_scaffold_14||7157216||7158672||BUSI_017895-RA||-1||CDS||2987520797||10331||79.62	7158672	7157216	2.700000e-120	1901
1.0685	0.2932	a19990_1	1||3375071||3376413||PAC:17823633||1||CDS||391283574||327||78.98	3375071	3376413	b57268_PGA_scaffold_14	PGA_scaffold_14||7343801||7345263||BUSI_017915-RA||-1||CDS||2987520857||10351||78.98	7345263	7343801	2.000000e-117	130
1.2833	0.1145	a19990_1	1||3380069||3395733||PAC:17823632||-1||CDS||391283572||328||82.13	3395733	3380069	b57268_PGA_scaffold_14	PGA_scaffold_14||7139129||7154705||BUSI_017894-RA||1||CDS||2987520794||10330||82.13	7139129	7154705	1.000000e-250	1951
1.2857	0.1213	a19990_1	1||3380069||3395733||PAC:17823632||-1||CDS||391283572||328||78.49	3395733	3380069	b57268_PGA_scaffold_14	PGA_scaffold_14||7326973||7341185||BUSI_017914-RA||1||CDS||2987520854||10350||78.49	7326973	7341185	6.400000e-153	180
1.5824	0.3241	a19990_1	1||3396142||3407109||PAC:17823631||-1||CDS||391283570||329||67.41	3407109	3396142	b57268_PGA_scaffold_14	PGA_scaffold_14||7128492||7132470||BUSI_017892-RA||1||CDS||2987520788||10328||67.41	7128492	7132470	3.500000e-148	2001
1.6421	0.3173	a19990_1	1||3396142||3407109||PAC:17823631||-1||CDS||391283570||329||71.01	3407109	3396142	b57268_PGA_scaffold_14	PGA_scaffold_14||7316302||7320305||BUSI_017912-RA||1||CDS||2987520848||10348||71.01	7316302	7320305	2.600000e-82	230
3.3132	0.5633	a19990_1	1||3407452||3417751||PAC:17823630||-1||CDS||391283568||330||76.89	3417751	3407452	b57268_PGA_scaffold_14	PGA_scaffold_14||7087415||7089436||BUSI_017887-RA||1||CDS||2987520773||10323||76.89	7087415	7089436	5.100000e-45	2045
14.4467	1.0792	a19990_1	1||3407452||3417751||PAC:17823630||-1||CDS||391283568||330||76.89	3417751	3407452	b57268_PGA_scaffold_14	PGA_scaffold_14||7274358||7276407||BUSI_017907-RA||1||CDS||2987520833||10343||76.89	7274358	7276407	5.100000e-45	274
1.4156	0.1935	a19990_1	1||3422695||3423477||PAC:17823629||-1||CDS||391283566||331||66.67	3423477	3422695	b57268_PGA_scaffold_14	PGA_scaffold_14||7063455||7064119||BUSI_017884-RA||1||CDS||2987520764||10320||66.67	7063455	7064119	2.900000e-47	2091
0.6584	0.0559	a19990_1	1||3429870||3441168||PAC:17823628||-1||CDS||391283564||332||85.44	3441168	3429870	b57268_PGA_scaffold_14	PGA_scaffold_14||7039622||7057078||BUSI_017883-RA||1||CDS||2987520761||10319||85.44	7039622	7057078	1.500000e-150	2141
0.9781	0.1331	a19990_1	1||3451208||3466456||PAC:17823625||-1||CDS||391283558||335||79.78	3466456	3451208	b57268_PGA_scaffold_14	PGA_scaffold_14||7013498||7030469||BUSI_017881-RA||1||CDS||2987520755||10317||79.78	7013498	7030469	1.000000e-250	2191
58.3454	1.1190	a19990_1	1||3523319||3525603||PAC:17823619||-1||CDS||391283546||341||78.43	3525603	3523319	b57268_PGA_scaffold_14	PGA_scaffold_14||6820072||6826537||BUSI_017864-RA||-1||CDS||2987520704||10300||78.43	6826537	6820072	5.900000e-04	2191
### Mean Ks: 6.6953	Mean Kn: 0.3417
#Ks	Kn	a<db_genome_id>_<chr>	chr1||start1||stop1||name1||strand1||type1||db_feature_id1||genome_order1||percent_id1	start1	stop1	b<db_genome_id>_<chr>	chr2||start2||stop2||name2||strand2||type2||db_feature_id2||genome_order2||percent_id2	start2	stop2	eval	block_score	GEVO_link
1.1266	0.2516	a19990_1	1||3578388||3585271||PAC:17823614||1||CDS||391283536||346||75.11	3578388	3585271	b57268_PGA_scaffold_3	PGA_scaffold_3||13033783||13042253||BUSI_010957-RA||1||CDS||2987955957||14939||75.11	13033783	13042253	5.800000e-212	50
2.8307	0.7207	a19990_1	1||3595152||3609449||PAC:17823613||-1||CDS||391283534||347||75.17	3609449	3595152	b57268_PGA_scaffold_3	PGA_scaffold_3||13142876||13166096||BUSI_010963-RA||-1||CDS||2987955975||14945||75.17	13166096	13142876	3.400000e-201	100
2.4806	0.3299	a19990_1	1||3659035||3664804||PAC:17823611||1||CDS||391283530||349||72.73	3659035	3664804	b57268_PGA_scaffold_3	PGA_scaffold_3||13235239||13239725||BUSI_010967-RA||1||CDS||2987955987||14949||72.73	13235239	13239725	4.700000e-57	150
2.0159	0.1169	a19990_1	1||3668907||3670737||PAC:17823610||-1||CDS||391283528||350||76.14	3670737	3668907	b57268_PGA_scaffold_3	PGA_scaffold_3||13250258||13253753||BUSI_010968-RA||-1||CDS||2987955990||14950||76.14	13253753	13250258	1.000000e-250	200
1.4747	0.1101	a19990_1	1||3675583||3676634||PAC:17823609||1||CDS||391283526||351||76.36	3675583	3676634	b57268_PGA_scaffold_3	PGA_scaffold_3||13262742||13265829||BUSI_010969-RA||1||CDS||2987955993||14951||76.36	13262742	13265829	9.100000e-126	250
1.2276	0.4087	a19990_1	1||3678832||3683463||PAC:17823608||1||CDS||391283524||352||68.85	3678832	3683463	b57268_PGA_scaffold_3	PGA_scaffold_3||13279003||13280273||BUSI_010971-RA||1||CDS||2987955999||14953||68.85	13279003	13280273	3.200000e-37	286
1.1352	0.1254	a19990_1	1||3698574||3708976||PAC:17823607||-1||CDS||391283522||353||77.4	3708976	3698574	b57268_PGA_scaffold_3	PGA_scaffold_3||13284526||13299992||BUSI_010972-RA||-1||CDS||2987956002||14954||77.4	13299992	13284526	1.600000e-232	336
1.1297	0.1624	a19990_1	1||3716262||3718522||PAC:17823606||1||CDS||391283520||354||74.69	3716262	3718522	b57268_PGA_scaffold_3	PGA_scaffold_3||13336014||13338285||BUSI_010973-RA||1||CDS||2987956005||14955||74.69	13336014	13338285	1.000000e-250	386
1.4304	0.3072	a19990_1	1||3731130||3738630||PAC:17823603||-1||CDS||391283514||357||78.36	3738630	3731130	b57268_PGA_scaffold_3	PGA_scaffold_3||13347376||13368463||BUSI_010974-RA||-1||CDS||2987956008||14956||78.36	13368463	13347376	1.400000e-125	436
2.8315	1.2725	a19990_1	1||3758392||3758729||PAC:17823601||-1||CDS||391283510||359||74.51	3758729	3758392	b57268_PGA_scaffold_3	PGA_scaffold_3||13372578||13374822||BUSI_010975-RA||-1||CDS||2987956011||14957||74.51	13374822	13372578	7.700000e-12	447
1.2182	0.2485	a19990_1	1||3786769||3798441||PAC:17823597||1||CDS||391283502||363||76.14	3786769	3798441	b57268_PGA_scaffold_3	PGA_scaffold_3||13522137||13530024||BUSI_010977-RA||1||CDS||2987956017||14959||76.14	13522137	13530024	2.800000e-127	497
11.9545	1.3000	a19990_1	1||3891703||3907393||PAC:17823585||-1||CDS||391283478||375||75.76	3907393	3891703	b57268_PGA_scaffold_3	PGA_scaffold_3||13569437||13577674||BUSI_010978-RA||-1||CDS||2987956020||14960||75.76	13577674	13569437	1.800000e-30	523
0.8905	0.0558	a19990_1	1||3939423||3943590||PAC:17823582||1||CDS||391283472||378||82.39	3939423	3943590	b57268_PGA_scaffold_3	PGA_scaffold_3||13603990||13611856||BUSI_010981-RA||1||CDS||2987956029||14963||82.39	13603990	13611856	1.000000e-250	573
1.1864	0.2240	a19990_1	1||3994677||4002209||PAC:17823579||-1||CDS||391283466||381||78.39	4002209	3994677	b57268_PGA_scaffold_3	PGA_scaffold_3||13630288||13632398||BUSI_010984-RA||-1||CDS||2987956038||14966||78.39	13632398	13630288	7.800000e-141	623
1.5190	0.2502	a19990_1	1||4016641||4021146||PAC:17823576||-1||CDS||391283460||384||68.26	4021146	4016641	b57268_PGA_scaffold_3	PGA_scaffold_3||13653451||13662598||BUSI_010986-RA||-1||CDS||2987956044||14968||68.26	13662598	13653451	3.200000e-96	673
1.0971	0.0769	a19990_1	1||4064822||4072782||PAC:17823571||-1||CDS||391283450||389||82.81	4072782	4064822	b57268_PGA_scaffold_3	PGA_scaffold_3||13686860||13691401||BUSI_010991-RA||-1||CDS||2987956059||14973||82.81	13691401	13686860	8.700000e-153	723
0.9038	0.0217	a19990_1	1||4079210||4083374||PAC:17823570||1||CDS||391283448||390||86.27	4079210	4083374	b57268_PGA_scaffold_3	PGA_scaffold_3||13700472||13708345||BUSI_010992-RA||1||CDS||2987956062||14974||86.27	13700472	13708345	1.000000e-250	773
52.1016	1.3535	a19990_1	1||4095595||4102924||PAC:17823567||1||CDS||391283442||393||80.07	4095595	4102924	b57268_PGA_scaffold_3	PGA_scaffold_3||13718105||13722699||BUSI_010993-RA||1||CDS||2987956065||14975||80.07	13718105	13722699	1.000000e-65	823
1.4325	0.2248	a19990_1	1||4117247||4124411||PAC:17823564||1||CDS||391283436||396||79.93	4117247	4124411	b57268_PGA_scaffold_3	PGA_scaffold_3||13726106||13739667||BUSI_010994-RA||1||CDS||2987956068||14976||79.93	13726106	13739667	1.600000e-138	873
1.0155	0.2430	a19990_1	1||4133119||4137298||PAC:17823563||1||CDS||391283434||397||76.16	4133119	4137298	b57268_PGA_scaffold_3	PGA_scaffold_3||13972351||13975465||BUSI_011002-RA||-1||CDS||2987956092||14984||76.16	13975465	13972351	2.200000e-157	923
1.7512	0.3414	a19990_1	1||4154897||4161365||PAC:17823560||-1||CDS||391283428||400||73.98	4161365	4154897	b57268_PGA_scaffold_3	PGA_scaffold_3||14030543||14039498||BUSI_011005-RA||-1||CDS||2987956101||14987||73.98	14039498	14030543	6.300000e-63	973
1.7283	0.0999	a19990_1	1||4209296||4214317||PAC:17823557||1||CDS||391283422||403||79.63	4209296	4214317	b57268_PGA_scaffold_3	PGA_scaffold_3||14110725||14120015||BUSI_011009-RA||1||CDS||2987956113||14991||79.63	14110725	14120015	8.200000e-189	1023
1.3957	0.1394	a19990_1	1||4233246||4234848||PAC:17823555||1||CDS||391283418||405||75.9	4233246	4234848	b57268_PGA_scaffold_3	PGA_scaffold_3||14231067||14232591||BUSI_011016-RA||1||CDS||2987956134||14998||75.9	14231067	14232591	1.700000e-98	1073
12.1575	0.3539	a19990_1	1||4260588||4264674||PAC:17823553||1||CDS||391283414||407||73.07	4260588	4264674	b57268_PGA_scaffold_3	PGA_scaffold_3||14298017||14301735||BUSI_011022-RA||-1||CDS||2987956152||15004||73.07	14301735	14298017	1.000000e-250	1123
1.0014	0.2295	a19990_1	1||4330134||4331211||PAC:17823549||1||CDS||391283406||411||72.63	4330134	4331211	b57268_PGA_scaffold_3	PGA_scaffold_3||14361438||14362459||BUSI_011023-RA||1||CDS||2987956155||15005||72.63	14361438	14362459	3.100000e-137	1173
1.5011	0.3170	a19990_1	1||4359718||4362886||PAC:17823547||1||CDS||391283402||413||72.91	4359718	4362886	b57268_PGA_scaffold_3	PGA_scaffold_3||14386970||14387917||BUSI_011026-RA||1||CDS||2987956164||15008||72.91	14386970	14387917	9.300000e-94	1223
1.5062	0.3998	a19990_1	1||4436444||4437918||PAC:17823543||1||CDS||391283394||417||71.75	4436444	4437918	b57268_PGA_scaffold_3	PGA_scaffold_3||14439317||14441011||BUSI_011029-RA||1||CDS||2987956173||15011||71.75	14439317	14441011	2.800000e-51	1273
1.2110	0.0861	a19990_1	1||4475564||4477224||PAC:17823541||-1||CDS||391283390||419||76.78	4477224	4475564	b57268_PGA_scaffold_3	PGA_scaffold_3||14474554||14477614||BUSI_011030-RA||-1||CDS||2987956176||15012||76.78	14477614	14474554	2.000000e-204	1323
1.9537	0.3760	a19990_1	1||4559807||4564709||PAC:17823535||1||CDS||391283378||425||71.85	4559807	4564709	b57268_PGA_scaffold_3	PGA_scaffold_3||14594482||14604296||BUSI_011037-RA||-1||CDS||2987956197||15019||71.85	14604296	14594482	2.100000e-119	1373
1.1504	0.1844	a19990_1	1||4565691||4574575||PAC:17823534||-1||CDS||391283376||426||77.68	4574575	4565691	b57268_PGA_scaffold_3	PGA_scaffold_3||14694400||14709849||BUSI_011038-RA||-1||CDS||2987956200||15020||77.68	14709849	14694400	9.000000e-232	1423
0.9501	0.0762	a19990_1	1||4586268||4590991||PAC:17823532||-1||CDS||391283372||428||80.19	4590991	4586268	b57268_PGA_scaffold_3	PGA_scaffold_3||14721923||14729975||BUSI_011039-RA||-1||CDS||2987956203||15021||80.19	14729975	14721923	3.700000e-147	1473
1.1839	0.1473	a19990_1	1||4612464||4635513||PAC:17823531||1||CDS||391283370||429||81.72	4612464	4635513	b57268_PGA_scaffold_3	PGA_scaffold_3||14746039||14776502||BUSI_011040-RA||1||CDS||2987956206||15022||81.72	14746039	14776502	3.600000e-246	1523
0.8634	0.1433	a19990_1	1||4690084||4692857||PAC:17823524||-1||CDS||391283356||436||83.41	4692857	4690084	b57268_PGA_scaffold_3	PGA_scaffold_3||15020400||15023901||BUSI_011056-RA||-1||CDS||2987956254||15038||83.41	15023901	15020400	2.400000e-125	1570
1.1288	0.3093	a19990_1	1||4717341||4721592||PAC:17823522||1||CDS||391283352||438||76.41	4717341	4721592	b57268_PGA_scaffold_3	PGA_scaffold_3||15029545||15040776||BUSI_011057-RA||1||CDS||2987956257||15039||76.41	15029545	15040776	3.800000e-167	1620
1.7409	0.2315	a19990_1	1||4866990||4868028||PAC:17823508||-1||CDS||391283324||452||69.64	4868028	4866990	b57268_PGA_scaffold_3	PGA_scaffold_3||15069284||15072110||BUSI_011060-RA||-1||CDS||2987956266||15042||69.64	15072110	15069284	1.100000e-64	1667
2.2432	0.1849	a19990_1	1||4879229||4879781||PAC:17823507||1||CDS||391283322||453||67.62	4879229	4879781	b57268_PGA_scaffold_3	PGA_scaffold_3||15107217||15107889||BUSI_011062-RA||1||CDS||2987956272||15044||67.62	15107217	15107889	1.500000e-52	1717
0.9208	0.2547	a19990_1	1||4904533||4910867||PAC:17823505||-1||CDS||391283318||455||72.67	4910867	4904533	b57268_PGA_scaffold_3	PGA_scaffold_3||15140846||15144668||BUSI_011065-RA||-1||CDS||2987956281||15047||72.67	15144668	15140846	6.800000e-82	1767
1.2415	0.2291	a19990_1	1||4912742||4918288||PAC:17823504||1||CDS||391283316||456||72.32	4912742	4918288	b57268_PGA_scaffold_3	PGA_scaffold_3||15287258||15298352||BUSI_011071-RA||1||CDS||2987956299||15053||72.32	15287258	15298352	2.000000e-180	1817
0.8139	0.1040	a19990_1	1||4934650||4948770||PAC:17823500||1||CDS||391283308||460||83.46	4934650	4948770	b57268_PGA_scaffold_3	PGA_scaffold_3||15313749||15329100||BUSI_011073-RA||1||CDS||2987956305||15055||83.46	15313749	15329100	9.200000e-234	1867
74.5917	1.4160	a19990_1	1||4954112||4957760||PAC:17823499||1||CDS||391283306||461||78.23	4954112	4957760	b57268_PGA_scaffold_3	PGA_scaffold_3||15335524||15338021||BUSI_011074-RA||1||CDS||2987956308||15056||78.23	15335524	15338021	1.200000e-65	1917
2.2195	0.1760	a19990_1	1||4981869||4982533||PAC:17823497||1||CDS||391283302||463||68.85	4981869	4982533	b57268_PGA_scaffold_3	PGA_scaffold_3||15372549||15373249||BUSI_011078-RA||1||CDS||2987956320||15060||68.85	15372549	15373249	7.600000e-75	1967
0.9280	0.0746	a19990_1	1||4990005||5011478||PAC:17823496||1||CDS||391283300||464||84.19	4990005	5011478	b57268_PGA_scaffold_3	PGA_scaffold_3||15390895||15407654||BUSI_011079-RA||1||CDS||2987956323||15061||84.19	15390895	15407654	1.000000e-250	2017
1.5323	0.0856	a19990_1	1||5131595||5134913||PAC:17823484||1||CDS||391283276||476||76.5	5131595	5134913	b57268_PGA_scaffold_3	PGA_scaffold_3||15625220||15630254||BUSI_011091-RA||1||CDS||2987956359||15073||76.5	15625220	15630254	6.300000e-86	2064
1.5914	0.1112	a19990_1	1||5139326||5143934||PAC:17823482||-1||CDS||391283272||478||79.61	5143934	5139326	b57268_PGA_scaffold_3	PGA_scaffold_3||15698432||15706781||BUSI_011099-RA||-1||CDS||2987956383||15081||79.61	15706781	15698432	1.000000e-250	2114
0.8506	0.3308	a19990_1	1||5284324||5287982||PAC:17823480||-1||CDS||391283268||480||69.99	5287982	5284324	b57268_PGA_scaffold_3	PGA_scaffold_3||15738753||15741621||BUSI_011100-RA||-1||CDS||2987956386||15082||69.99	15741621	15738753	1.700000e-142	2164
1.0477	0.1274	a19990_1	1||5326647||5334245||PAC:17823474||-1||CDS||391283256||486||78.38	5334245	5326647	b57268_PGA_scaffold_3	PGA_scaffold_3||15953668||15960861||BUSI_011109-RA||-1||CDS||2987956413||15091||78.38	15960861	15953668	2.800000e-111	2214
1.0172	0.0601	a19990_1	1||5345277||5349940||PAC:17823473||-1||CDS||391283254||487||83.6	5349940	5345277	b57268_PGA_scaffold_3	PGA_scaffold_3||15998183||16003527||BUSI_011112-RA||-1||CDS||2987956422||15094||83.6	16003527	15998183	1.100000e-111	2264
1.0294	0.1913	a19990_1	1||5403604||5412076||PAC:17823468||1||CDS||391283244||492||79.6	5403604	5412076	b57268_PGA_scaffold_3	PGA_scaffold_3||16119111||16128863||BUSI_011119-RA||1||CDS||2987956443||15101||79.6	16119111	16128863	1.000000e-250	2314
1.0838	0.0863	a19990_1	1||5414748||5433793||PAC:17823467||-1||CDS||391283242||493||82.34	5433793	5414748	b57268_PGA_scaffold_3	PGA_scaffold_3||16141734||16155169||BUSI_011120-RA||-1||CDS||2987956446||15102||82.34	16155169	16141734	5.700000e-245	2364
1.2380	0.2622	a19990_1	1||5477593||5485134||PAC:17823463||1||CDS||391283234||497||69.96	5477593	5485134	b57268_PGA_scaffold_3	PGA_scaffold_3||16398693||16405591||BUSI_011128-RA||1||CDS||2987956470||15110||69.96	16398693	16405591	1.300000e-145	2414
12.6868	1.2900	a19990_1	1||5487172||5492683||PAC:17823462||-1||CDS||391283232||498||64.29	5492683	5487172	b57268_PGA_scaffold_3	PGA_scaffold_3||16429170||16429673||BUSI_011130-RA||-1||CDS||2987956476||15112||64.29	16429673	16429170	4.300000e-17	2430
1.1674	0.2626	a19990_1	1||5495907||5552540||PAC:17823461||-1||CDS||391283230||499||77.79	5552540	5495907	b57268_PGA_scaffold_3	PGA_scaffold_3||16459608||16480487||BUSI_011131-RA||-1||CDS||2987956479||15113||77.79	16480487	16459608	5.500000e-174	2480
0.8827	0.0984	a19990_1	1||5560160||5566715||PAC:17823460||1||CDS||391283228||500||85.85	5560160	5566715	b57268_PGA_scaffold_3	PGA_scaffold_3||16575621||16579597||BUSI_011135-RA||1||CDS||2987956491||15117||85.85	16575621	16579597	2.900000e-200	2530
1.0564	0.1093	a19990_1	1||5581599||5585315||PAC:17823458||-1||CDS||391283224||502||84.65	5585315	5581599	b57268_PGA_scaffold_3	PGA_scaffold_3||16587538||16592087||BUSI_011136-RA||-1||CDS||2987956494||15118||84.65	16592087	16587538	2.000000e-233	2580
1.3309	0.1120	a19990_1	1||5599862||5605308||PAC:17823456||1||CDS||391283220||504||80.44	5599862	5605308	b57268_PGA_scaffold_3	PGA_scaffold_3||16696394||16707911||BUSI_011138-RA||1||CDS||2987956500||15120||80.44	16696394	16707911	1.000000e-250	2630
1.2279	0.4329	a19990_1	1||5806547||5811465||PAC:17823436||1||CDS||391283180||524||77.31	5806547	5811465	b57268_PGA_scaffold_3	PGA_scaffold_3||16789353||16793756||BUSI_011140-RA||1||CDS||2987956506||15122||77.31	16789353	16793756	2.200000e-169	2677
0.6924	0.1905	a19990_1	1||5816867||5821382||PAC:17823435||-1||CDS||391283178||525||76.73	5821382	5816867	b57268_PGA_scaffold_3	PGA_scaffold_3||16794796||16803257||BUSI_011141-RA||-1||CDS||2987956509||15123||76.73	16803257	16794796	4.100000e-134	2727
0.9978	0.1627	a19990_1	1||5836688||5846071||PAC:17823433||-1||CDS||391283174||527||68.29	5846071	5836688	b57268_PGA_scaffold_3	PGA_scaffold_3||16807360||16824766||BUSI_011142-RA||-1||CDS||2987956512||15124||68.29	16824766	16807360	6.900000e-157	2777
1.7079	0.2159	a19990_1	1||5948703||5952982||PAC:17823428||-1||CDS||391283164||532||79.06	5952982	5948703	b57268_PGA_scaffold_3	PGA_scaffold_3||16875104||16879472||BUSI_011144-RA||-1||CDS||2987956518||15126||79.06	16879472	16875104	4.200000e-179	2827
79.6652	1.3188	a19990_1	1||6019350||6023715||PAC:17823423||1||CDS||391283154||537||71.43	6019350	6023715	b57268_PGA_scaffold_3	PGA_scaffold_3||17032772||17039204||BUSI_011147-RA||1||CDS||2987956527||15129||71.43	17032772	17039204	4.800000e-51	2877
1.4657	0.4583	a19990_1	1||6028424||6029565||PAC:17823421||-1||CDS||391283150||539||68.92	6029565	6028424	b57268_PGA_scaffold_3	PGA_scaffold_3||17040227||17043171||BUSI_011148-RA||-1||CDS||2987956530||15130||68.92	17043171	17040227	4.100000e-99	2927
66.5235	1.1019	a19990_1	1||6068804||6075823||PAC:17823417||1||CDS||391283142||543||71.09	6068804	6075823	b57268_PGA_scaffold_3	PGA_scaffold_3||17053998||17058213||BUSI_011149-RA||1||CDS||2987956533||15131||71.09	17053998	17058213	3.400000e-78	2977
63.3327	1.1879	a19990_1	1||6115079||6118703||PAC:17823412||1||CDS||391283132||548||74.06	6115079	6118703	b57268_PGA_scaffold_3	PGA_scaffold_3||17183242||17186062||BUSI_011157-RA||1||CDS||2987956557||15139||74.06	17183242	17186062	1.400000e-61	3027
1.1834	0.2304	a19990_1	1||6138551||6155621||PAC:17823409||1||CDS||391283126||551||76.17	6138551	6155621	b57268_PGA_scaffold_3	PGA_scaffold_3||17191388||17208823||BUSI_011158-RA||1||CDS||2987956560||15140||76.17	17191388	17208823	3.900000e-135	3077
1.5504	0.3870	a19990_1	1||6158391||6160886||PAC:17823408||-1||CDS||391283124||552||65.62	6160886	6158391	b57268_PGA_scaffold_3	PGA_scaffold_3||17209753||17211641||BUSI_011159-RA||-1||CDS||2987956563||15141||65.62	17211641	17209753	1.800000e-39	3115
1.5583	0.3188	a19990_1	1||6214797||6217013||PAC:17823404||1||CDS||391283116||556||77.46	6214797	6217013	b57268_PGA_scaffold_3	PGA_scaffold_3||17339838||17347705||BUSI_011163-RA||-1||CDS||2987956575||15145||77.46	17347705	17339838	2.100000e-133	3165
2.8493	0.3753	a19990_1	1||6249032||6263898||PAC:17823401||-1||CDS||391283110||559||63.39	6263898	6249032	b57268_PGA_scaffold_3	PGA_scaffold_3||17481155||17489317||BUSI_011165-RA||1||CDS||2987956581||15147||63.39	17481155	17489317	3.600000e-105	3215
0.8272	0.0515	a19990_1	1||6319572||6324996||PAC:17823394||1||CDS||391283096||566||84.15	6319572	6324996	b57268_PGA_scaffold_3	PGA_scaffold_3||17492848||17501453||BUSI_011166-RA||-1||CDS||2987956584||15148||84.15	17501453	17492848	1.000000e-250	3265
### Mean Ks: 6.2052	Mean Kn: 0.5442
#Ks	Kn	a<db_genome_id>_<chr>	chr1||start1||stop1||name1||strand1||type1||db_feature_id1||genome_order1||percent_id1	start1	stop1	b<db_genome_id>_<chr>	chr2||start2||stop2||name2||strand2||type2||db_feature_id2||genome_order2||percent_id2	start2	stop2	eval	block_score	GEVO_link
1.3299	0.1408	a19990_1	1||3659035||3664804||PAC:17823611||1||CDS||391283530||349||73.92	3659035	3664804	b57268_PGA_scaffold_14	PGA_scaffold_14||11181979||11186542||BUSI_018243-RA||1||CDS||2987521841||10679||73.92	11181979	11186542	2.100000e-91	50
1.0655	0.3656	a19990_1	1||3678832||3683463||PAC:17823608||1||CDS||391283524||352||65.57	3678832	3683463	b57268_PGA_scaffold_14	PGA_scaffold_14||11205604||11207316||BUSI_018245-RA||1||CDS||2987521847||10681||65.57	11205604	11207316	2.400000e-77	100
1.0441	0.1350	a19990_1	1||3716262||3718522||PAC:17823606||1||CDS||391283520||354||75.91	3716262	3718522	b57268_PGA_scaffold_14	PGA_scaffold_14||11238795||11241060||BUSI_018248-RA||1||CDS||2987521856||10684||75.91	11238795	11241060	1.000000e-250	150
2.9653	0.2909	a19990_1	1||3720067||3721588||PAC:17823605||-1||CDS||391283518||355||70.24	3721588	3720067	b57268_PGA_scaffold_14	PGA_scaffold_14||11242652||11243328||BUSI_018249-RA||-1||CDS||2987521859||10685||70.24	11243328	11242652	1.300000e-66	200
3.7439	0.4404	a19990_1	1||3728234||3729975||PAC:17823604||1||CDS||391283516||356||70.66	3728234	3729975	b57268_PGA_scaffold_14	PGA_scaffold_14||11255759||11260596||BUSI_018251-RA||1||CDS||2987521865||10687||70.66	11255759	11260596	6.100000e-68	250
0.9763	0.1465	a19990_1	1||3742411||3754250||PAC:17823602||1||CDS||391283512||358||79.84	3742411	3754250	b57268_PGA_scaffold_14	PGA_scaffold_14||11261546||11270640||BUSI_018252-RA||1||CDS||2987521868||10688||79.84	11261546	11270640	1.000000e-250	300
21.5544	14.0550	a19990_1	1||3758392||3758729||PAC:17823601||-1||CDS||391283510||359||80.0	3758729	3758392	b57268_PGA_scaffold_14	PGA_scaffold_14||11294590||11296009||BUSI_018255-RA||-1||CDS||2987521877||10691||80.0	11296009	11294590	1.300000e-21	320
1.5913	0.4273	a19990_1	1||3786769||3798441||PAC:17823597||1||CDS||391283502||363||73.05	3786769	3798441	b57268_PGA_scaffold_14	PGA_scaffold_14||11308999||11313434||BUSI_018256-RA||1||CDS||2987521880||10692||73.05	11308999	11313434	3.400000e-97	370
1.4814	0.2452	a19990_1	1||3838391||3843025||PAC:17823592||1||CDS||391283492||368||71.28	3838391	3843025	b57268_PGA_scaffold_14	PGA_scaffold_14||11364428||11371856||BUSI_018260-RA||1||CDS||2987521892||10696||71.28	11364428	11371856	2.400000e-104	420
48.3053	0.9874	a19990_1	1||3849985||3854088||PAC:17823591||1||CDS||391283490||369||66.67	3849985	3854088	b57268_PGA_scaffold_14	PGA_scaffold_14||11377393||11386027||BUSI_018261-RA||1||CDS||2987521895||10697||66.67	11377393	11386027	3.500000e-129	470
2.6055	0.2933	a19990_1	1||3858749||3861770||PAC:17823589||1||CDS||391283486||371||75.26	3858749	3861770	b57268_PGA_scaffold_14	PGA_scaffold_14||11388761||11390329||BUSI_018262-RA||1||CDS||2987521898||10698||75.26	11388761	11390329	2.300000e-60	520
67.5678	1.2369	a19990_1	1||3891703||3907393||PAC:17823585||-1||CDS||391283478||375||72.14	3907393	3891703	b57268_PGA_scaffold_14	PGA_scaffold_14||11449720||11458257||BUSI_018264-RA||-1||CDS||2987521904||10700||72.14	11458257	11449720	1.400000e-58	570
1.0219	0.1159	a19990_1	1||3909357||3915641||PAC:17823583||-1||CDS||391283474||377||77.89	3915641	3909357	b57268_PGA_scaffold_14	PGA_scaffold_14||11472032||11493591||BUSI_018265-RA||-1||CDS||2987521907||10701||77.89	11493591	11472032	1.000000e-250	620
0.8218	0.0630	a19990_1	1||3939423||3943590||PAC:17823582||1||CDS||391283472||378||82.72	3939423	3943590	b57268_PGA_scaffold_14	PGA_scaffold_14||11515091||11520149||BUSI_018267-RA||1||CDS||2987521913||10703||82.72	11515091	11520149	1.000000e-250	670
3.4347	0.5751	a19990_1	1||3945557||3975831||PAC:17823581||1||CDS||391283470||379||81.34	3945557	3975831	b57268_PGA_scaffold_14	PGA_scaffold_14||11587186||11612895||BUSI_018268-RA||1||CDS||2987521916||10704||81.34	11587186	11612895	1.000000e-250	720
1.0240	0.1167	a19990_1	1||3985489||3993131||PAC:17823580||1||CDS||391283468||380||83.27	3985489	3993131	b57268_PGA_scaffold_14	PGA_scaffold_14||11619631||11641174||BUSI_018269-RA||1||CDS||2987521919||10705||83.27	11619631	11641174	1.000000e-250	770
1.1862	0.2170	a19990_1	1||3994677||4002209||PAC:17823579||-1||CDS||391283466||381||77.11	4002209	3994677	b57268_PGA_scaffold_14	PGA_scaffold_14||11646780||11649245||BUSI_018270-RA||-1||CDS||2987521922||10706||77.11	11649245	11646780	4.700000e-237	820
0.9346	0.1212	a19990_1	1||4004382||4010867||PAC:17823578||-1||CDS||391283464||382||77.15	4010867	4004382	b57268_PGA_scaffold_14	PGA_scaffold_14||11655137||11662712||BUSI_018271-RA||-1||CDS||2987521925||10707||77.15	11662712	11655137	2.800000e-134	870
0.9296	0.1570	a19990_1	1||4011299||4015981||PAC:17823577||1||CDS||391283462||383||76.84	4011299	4015981	b57268_PGA_scaffold_14	PGA_scaffold_14||11663039||11667339||BUSI_018272-RA||1||CDS||2987521928||10708||76.84	11663039	11667339	1.700000e-242	920
4.8117	0.4046	a19990_1	1||4032048||4035459||PAC:17823573||-1||CDS||391283454||387||72.96	4035459	4032048	b57268_PGA_scaffold_14	PGA_scaffold_14||11754263||11779396||BUSI_018278-RA||1||CDS||2987521946||10714||72.96	11754263	11779396	1.000000e-250	970
1.5340	0.0697	a19990_1	1||4064822||4072782||PAC:17823571||-1||CDS||391283450||389||82.41	4072782	4064822	b57268_PGA_scaffold_14	PGA_scaffold_14||11819867||11824232||BUSI_018281-RA||-1||CDS||2987521955||10717||82.41	11824232	11819867	1.300000e-150	1020
0.8160	0.0075	a19990_1	1||4079210||4083374||PAC:17823570||1||CDS||391283448||390||88.75	4079210	4083374	b57268_PGA_scaffold_14	PGA_scaffold_14||11883332||11887795||BUSI_018284-RA||1||CDS||2987521964||10720||88.75	11883332	11887795	2.100000e-230	1070
0.9460	0.0872	a19990_1	1||4085149||4090276||PAC:17823569||1||CDS||391283446||391||82.69	4085149	4090276	b57268_PGA_scaffold_14	PGA_scaffold_14||11891998||11894109||BUSI_018285-RA||1||CDS||2987521967||10721||82.69	11891998	11894109	9.400000e-107	1120
1.0320	0.0862	a19990_1	1||4095595||4102924||PAC:17823567||1||CDS||391283442||393||82.11	4095595	4102924	b57268_PGA_scaffold_14	PGA_scaffold_14||11901311||11914433||BUSI_018286-RA||1||CDS||2987521970||10722||82.11	11901311	11914433	1.000000e-250	1170
1.1175	0.1417	a19990_1	1||4104882||4112717||PAC:17823566||-1||CDS||391283440||394||78.96	4112717	4104882	b57268_PGA_scaffold_14	PGA_scaffold_14||11924898||11942642||BUSI_018288-RA||-1||CDS||2987521976||10724||78.96	11942642	11924898	5.200000e-109	1220
27.9239	1.5195	a19990_1	1||4117247||4124411||PAC:17823564||1||CDS||391283436||396||67.06	4117247	4124411	b57268_PGA_scaffold_14	PGA_scaffold_14||11981036||11981431||BUSI_018291-RA||1||CDS||2987521985||10727||67.06	11981036	11981431	3.300000e-31	1250
0.7063	0.1583	a19990_1	1||4151752||4154468||PAC:17823561||1||CDS||391283430||399||81.41	4151752	4154468	b57268_PGA_scaffold_14	PGA_scaffold_14||11998358||12002038||BUSI_018293-RA||1||CDS||2987521991||10729||81.41	11998358	12002038	8.900000e-120	1300
0.8848	0.1029	a19990_1	1||4195496||4204502||PAC:17823558||-1||CDS||391283424||402||80.08	4204502	4195496	b57268_PGA_scaffold_14	PGA_scaffold_14||12151383||12160922||BUSI_018300-RA||-1||CDS||2987522012||10736||80.08	12160922	12151383	1.000000e-250	1350
2.0392	0.2627	a19990_1	1||4233246||4234848||PAC:17823555||1||CDS||391283418||405||80.39	4233246	4234848	b57268_PGA_scaffold_14	PGA_scaffold_14||12352897||12354024||BUSI_018314-RA||1||CDS||2987522054||10750||80.39	12352897	12354024	7.400000e-32	1378
64.0477	1.5357	a19990_1	1||4243475||4244879||PAC:17823554||1||CDS||391283416||406||77.52	4243475	4244879	b57268_PGA_scaffold_14	PGA_scaffold_14||12426001||12428247||BUSI_018321-RA||1||CDS||2987522075||10757||77.52	12426001	12428247	1.300000e-82	1428
6.4706	1.5627	a19990_1	1||4278409||4287206||PAC:17823550||1||CDS||391283408||410||80.4	4278409	4287206	b57268_PGA_scaffold_14	PGA_scaffold_14||12461402||12472517||BUSI_018324-RA||1||CDS||2987522084||10760||80.4	12461402	12472517	1.700000e-235	1478
1.1366	0.1717	a19990_1	1||4330134||4331211||PAC:17823549||1||CDS||391283406||411||72.7	4330134	4331211	b57268_PGA_scaffold_14	PGA_scaffold_14||12482201||12483328||BUSI_018325-RA||1||CDS||2987522087||10761||72.7	12482201	12483328	7.200000e-132	1528
0.9771	0.1885	a19990_1	1||4353672||4357753||PAC:17823548||1||CDS||391283404||412||77.71	4353672	4357753	b57268_PGA_scaffold_14	PGA_scaffold_14||12490389||12493584||BUSI_018326-RA||1||CDS||2987522090||10762||77.71	12490389	12493584	1.000000e-250	1578
2.4929	0.2638	a19990_1	1||4359718||4362886||PAC:17823547||1||CDS||391283402||413||73.74	4359718	4362886	b57268_PGA_scaffold_14	PGA_scaffold_14||12496381||12497547||BUSI_018327-RA||1||CDS||2987522093||10763||73.74	12496381	12497547	3.400000e-107	1628
1.0395	0.2284	a19990_1	1||4368625||4384287||PAC:17823546||-1||CDS||391283400||414||76.79	4384287	4368625	b57268_PGA_scaffold_14	PGA_scaffold_14||12502762||12512760||BUSI_018328-RA||-1||CDS||2987522096||10764||76.79	12512760	12502762	1.000000e-250	1678
1.6316	0.2135	a19990_1	1||4436444||4437918||PAC:17823543||1||CDS||391283394||417||69.8	4436444	4437918	b57268_PGA_scaffold_14	PGA_scaffold_14||12804484||12806291||BUSI_018342-RA||1||CDS||2987522138||10778||69.8	12804484	12806291	3.700000e-77	1725
0.9907	0.0871	a19990_1	1||4475564||4477224||PAC:17823541||-1||CDS||391283390||419||78.01	4477224	4475564	b57268_PGA_scaffold_14	PGA_scaffold_14||13087204||13089699||BUSI_018355-RA||-1||CDS||2987522177||10791||78.01	13089699	13087204	3.200000e-216	1772
1.0042	0.1425	a19990_1	1||4488301||4491203||PAC:17823539||-1||CDS||391283386||421||78.42	4491203	4488301	b57268_PGA_scaffold_14	PGA_scaffold_14||13100856||13102646||BUSI_018356-RA||-1||CDS||2987522180||10792||78.42	13102646	13100856	2.400000e-104	1822
2.0687	0.4081	a19990_1	1||4494130||4544155||PAC:17823538||-1||CDS||391283384||422||73.89	4544155	4494130	b57268_PGA_scaffold_14	PGA_scaffold_14||13108713||13152050||BUSI_018357-RA||-1||CDS||2987522183||10793||73.89	13152050	13108713	7.500000e-182	1872
0.9470	0.1137	a19990_1	1||4551079||4555749||PAC:17823537||1||CDS||391283382||423||79.81	4551079	4555749	b57268_PGA_scaffold_14	PGA_scaffold_14||13208166||13208713||BUSI_018361-RA||1||CDS||2987522195||10797||79.81	13208166	13208713	1.700000e-82	1922
1.0790	0.1819	a19990_1	1||4565691||4574575||PAC:17823534||-1||CDS||391283376||426||84.47	4574575	4565691	b57268_PGA_scaffold_14	PGA_scaffold_14||13244177||13257372||BUSI_018363-RA||-1||CDS||2987522201||10799||84.47	13257372	13244177	4.300000e-194	1972
1.4288	0.3770	a19990_1	1||4638568||4648919||PAC:17823530||-1||CDS||391283368||430||74.87	4648919	4638568	b57268_PGA_scaffold_14	PGA_scaffold_14||13347986||13350678||BUSI_018369-RA||-1||CDS||2987522219||10805||74.87	13350678	13347986	1.100000e-78	2022
0.9763	0.1426	a19990_1	1||4650831||4654640||PAC:17823529||-1||CDS||391283366||431||78.04	4654640	4650831	b57268_PGA_scaffold_14	PGA_scaffold_14||13521769||13526144||BUSI_018377-RA||-1||CDS||2987522243||10813||78.04	13526144	13521769	1.000000e-250	2072
1.5158	0.1942	a19990_1	1||4661986||4662452||PAC:17823528||1||CDS||391283364||432||78.23	4661986	4662452	b57268_PGA_scaffold_14	PGA_scaffold_14||13544395||13544920||BUSI_018379-RA||1||CDS||2987522249||10815||78.23	13544395	13544920	2.200000e-72	2122
6.0657	0.5424	a19990_1	1||4673863||4683400||PAC:17823526||1||CDS||391283360||434||81.9	4673863	4683400	b57268_PGA_scaffold_14	PGA_scaffold_14||13706597||13709921||BUSI_018390-RA||1||CDS||2987522282||10826||81.9	13706597	13709921	1.100000e-220	2169
1.2257	0.3194	a19990_1	1||4685930||4687631||PAC:17823525||-1||CDS||391283358||435||68.74	4687631	4685930	b57268_PGA_scaffold_14	PGA_scaffold_14||13713156||13716581||BUSI_018391-RA||-1||CDS||2987522285||10827||68.74	13716581	13713156	8.100000e-117	2219
0.9500	0.1964	a19990_1	1||4690084||4692857||PAC:17823524||-1||CDS||391283356||436||82.62	4692857	4690084	b57268_PGA_scaffold_14	PGA_scaffold_14||13720316||13730990||BUSI_018392-RA||-1||CDS||2987522288||10828||82.62	13730990	13720316	1.500000e-85	2269
1.4225	0.1865	a19990_1	1||4858818||4861820||PAC:17823509||-1||CDS||391283326||451||80.63	4861820	4858818	b57268_PGA_scaffold_14	PGA_scaffold_14||13765538||13775759||BUSI_018394-RA||-1||CDS||2987522294||10830||80.63	13775759	13765538	1.600000e-222	2316
1.4797	0.2639	a19990_1	1||4866990||4868028||PAC:17823508||-1||CDS||391283324||452||69.97	4868028	4866990	b57268_PGA_scaffold_14	PGA_scaffold_14||13801670||13823946||BUSI_018398-RA||-1||CDS||2987522306||10834||69.97	13823946	13801670	3.200000e-64	2366
2.6596	0.1919	a19990_1	1||4879229||4879781||PAC:17823507||1||CDS||391283322||453||67.38	4879229	4879781	b57268_PGA_scaffold_14	PGA_scaffold_14||13846242||13847351||BUSI_018401-RA||1||CDS||2987522315||10837||67.38	13846242	13847351	2.200000e-57	2416
4.0510	0.3465	a19990_1	1||4894994||4897616||PAC:17823506||-1||CDS||391283320||454||74.23	4897616	4894994	b57268_PGA_scaffold_14	PGA_scaffold_14||13884696||13886579||BUSI_018403-RA||-1||CDS||2987522321||10839||74.23	13886579	13884696	5.300000e-99	2466
1.0765	0.1802	a19990_1	1||4912742||4918288||PAC:17823504||1||CDS||391283316||456||74.09	4912742	4918288	b57268_PGA_scaffold_14	PGA_scaffold_14||13986028||13996252||BUSI_018408-RA||1||CDS||2987522336||10844||74.09	13986028	13996252	1.000000e-250	2516
1.8632	0.3738	a19990_1	1||4919201||4920116||PAC:17823503||-1||CDS||391283314||457||78.01	4920116	4919201	b57268_PGA_scaffold_14	PGA_scaffold_14||13997985||13999518||BUSI_018409-RA||-1||CDS||2987522339||10845||78.01	13999518	13997985	3.600000e-66	2566
1.0854	0.2102	a19990_1	1||4920703||4927776||PAC:17823502||1||CDS||391283312||458||74.63	4920703	4927776	b57268_PGA_scaffold_14	PGA_scaffold_14||14000001||14010050||BUSI_018410-RA||1||CDS||2987522342||10846||74.63	14000001	14010050	1.000000e-250	2616
0.8461	0.1445	a19990_1	1||4934650||4948770||PAC:17823500||1||CDS||391283308||460||80.99	4934650	4948770	b57268_PGA_scaffold_14	PGA_scaffold_14||14028490||14044995||BUSI_018412-RA||1||CDS||2987522348||10848||80.99	14028490	14044995	2.800000e-181	2666
4.1459	0.2041	a19990_1	1||4981869||4982533||PAC:17823497||1||CDS||391283302||463||71.36	4981869	4982533	b57268_PGA_scaffold_14	PGA_scaffold_14||14052868||14053560||BUSI_018413-RA||1||CDS||2987522351||10849||71.36	14052868	14053560	5.800000e-72	2716
0.8610	0.0751	a19990_1	1||4990005||5011478||PAC:17823496||1||CDS||391283300||464||82.84	4990005	5011478	b57268_PGA_scaffold_14	PGA_scaffold_14||14114644||14128089||BUSI_018416-RA||1||CDS||2987522360||10852||82.84	14114644	14128089	2.000000e-198	2766
68.0756	1.2593	a19990_1	1||5011824||5017327||PAC:17823495||-1||CDS||391283298||465||77.98	5017327	5011824	b57268_PGA_scaffold_14	PGA_scaffold_14||14138677||14140908||BUSI_018417-RA||-1||CDS||2987522363||10853||77.98	14140908	14138677	2.000000e-109	2816
2.0473	0.3435	a19990_1	1||5109900||5118063||PAC:17823487||-1||CDS||391283282||473||70.54	5118063	5109900	b57268_PGA_scaffold_14	PGA_scaffold_14||14414432||14424259||BUSI_018433-RA||-1||CDS||2987522411||10869||70.54	14424259	14414432	1.400000e-66	2863
1.2626	0.0786	a19990_1	1||5139326||5143934||PAC:17823482||-1||CDS||391283272||478||80.87	5143934	5139326	b57268_PGA_scaffold_14	PGA_scaffold_14||14552546||14554890||BUSI_018438-RA||-1||CDS||2987522426||10874||80.87	14554890	14552546	1.000000e-250	2913
0.8267	0.1138	a19990_1	1||5171707||5272658||PAC:17823481||1||CDS||391283270||479||80.81	5171707	5272658	b57268_PGA_scaffold_14	PGA_scaffold_14||14680900||14702291||BUSI_018443-RA||1||CDS||2987522441||10879||80.81	14680900	14702291	1.000000e-250	2963
0.9807	0.3301	a19990_1	1||5284324||5287982||PAC:17823480||-1||CDS||391283268||480||69.76	5287982	5284324	b57268_PGA_scaffold_14	PGA_scaffold_14||14856331||14859240||BUSI_018456-RA||-1||CDS||2987522480||10892||69.76	14859240	14856331	2.100000e-91	3010
1.1012	0.2116	a19990_1	1||5295410||5300085||PAC:17823479||-1||CDS||391283266||481||74.44	5300085	5295410	b57268_PGA_scaffold_14	PGA_scaffold_14||14885455||14891412||BUSI_018457-RA||-1||CDS||2987522483||10893||74.44	14891412	14885455	1.900000e-126	3060
1.9056	0.4726	a19990_1	1||5301921||5310084||PAC:17823478||-1||CDS||391283264||482||69.45	5310084	5301921	b57268_PGA_scaffold_14	PGA_scaffold_14||14935403||14938093||BUSI_018459-RA||-1||CDS||2987522489||10895||69.45	14938093	14935403	1.500000e-144	3110
### Mean Ks: 12.0719	Mean Kn: 0.4666
#Ks	Kn	a<db_genome_id>_<chr>	chr1||start1||stop1||name1||strand1||type1||db_feature_id1||genome_order1||percent_id1	start1	stop1	b<db_genome_id>_<chr>	chr2||start2||stop2||name2||strand2||type2||db_feature_id2||genome_order2||percent_id2	start2	stop2	eval	block_score	GEVO_link
68.0424	0.9477	a19990_1	1||5368419||5368963||PAC:17823472||1||CDS||391283252||488||68.16	5368419	5368963	b57268_PGA_scaffold_14	PGA_scaffold_14||20058250||20063431||BUSI_018590-RA||1||CDS||2987522882||11026||68.16	20058250	20063431	1.600000e-64	50
0.8629	0.1407	a19990_1	1||5391143||5401602||PAC:17823469||-1||CDS||391283246||491||79.67	5401602	5391143	b57268_PGA_scaffold_14	PGA_scaffold_14||19879406||19883797||BUSI_018584-RA||1||CDS||2987522864||11020||79.67	19879406	19883797	1.000000e-250	100
1.1932	0.2503	a19990_1	1||5487172||5492683||PAC:17823462||-1||CDS||391283232||498||71.37	5492683	5487172	b57268_PGA_scaffold_14	PGA_scaffold_14||19769656||19785855||BUSI_018581-RA||-1||CDS||2987522855||11017||71.37	19785855	19769656	5.100000e-125	150
0.8734	0.0890	a19990_1	1||5560160||5566715||PAC:17823460||1||CDS||391283228||500||82.11	5560160	5566715	b57268_PGA_scaffold_14	PGA_scaffold_14||19102286||19107398||BUSI_018569-RA||-1||CDS||2987522819||11005||82.11	19107398	19102286	1.000000e-250	197
1.0587	0.1038	a19990_1	1||5571749||5579852||PAC:17823459||1||CDS||391283226||501||80.39	5571749	5579852	b57268_PGA_scaffold_14	PGA_scaffold_14||19080640||19096278||BUSI_018568-RA||-1||CDS||2987522816||11004||80.39	19096278	19080640	1.000000e-250	247
2.3475	0.2476	a19990_1	1||5593136||5593825||PAC:17823457||-1||CDS||391283222||503||74.1	5593825	5593136	b57268_PGA_scaffold_14	PGA_scaffold_14||19079287||19079886||BUSI_018567-RA||1||CDS||2987522813||11003||74.1	19079287	19079886	2.300000e-77	297
70.0625	0.9732	a19990_1	1||5599862||5605308||PAC:17823456||1||CDS||391283220||504||80.65	5599862	5605308	b57268_PGA_scaffold_14	PGA_scaffold_14||18772291||18781114||BUSI_018559-RA||-1||CDS||2987522789||10995||80.65	18781114	18772291	1.300000e-148	347
1.3604	0.2028	a19990_1	1||5652583||5659082||PAC:17823452||1||CDS||391283212||508||74.86	5652583	5659082	b57268_PGA_scaffold_14	PGA_scaffold_14||18566522||18590149||BUSI_018549-RA||1||CDS||2987522759||10985||74.86	18566522	18590149	1.000000e-250	397
3.3038	1.2378	a19990_1	1||5673027||5681127||PAC:17823449||-1||CDS||391283206||511||64.02	5681127	5673027	b57268_PGA_scaffold_14	PGA_scaffold_14||15073969||15080771||BUSI_018466-RA||-1||CDS||2987522510||10902||64.02	15080771	15073969	2.500000e-105	50
6.6413	1.1171	a19990_1	1||5673027||5681127||PAC:17823449||-1||CDS||391283206||511||68.15	5681127	5673027	b57268_PGA_scaffold_14	PGA_scaffold_14||18138801||18142915||BUSI_018546-RA||1||CDS||2987522750||10982||68.15	18138801	18142915	2.000000e-134	447
1.6074	0.2157	a19990_1	1||5701247||5706168||PAC:17823445||-1||CDS||391283198||515||71.39	5706168	5701247	b57268_PGA_scaffold_14	PGA_scaffold_14||15853905||15861462||BUSI_018476-RA||-1||CDS||2987522540||10912||71.39	15861462	15853905	1.200000e-212	100
1.4937	0.0948	a19990_1	1||5723080||5726397||PAC:17823444||-1||CDS||391283196||516||82.01	5726397	5723080	b57268_PGA_scaffold_14	PGA_scaffold_14||16235169||16237917||BUSI_018490-RA||-1||CDS||2987522582||10926||82.01	16237917	16235169	1.600000e-193	147
1.4396	0.2696	a19990_1	1||5753822||5756917||PAC:17823443||1||CDS||391283194||517||69.67	5753822	5756917	b57268_PGA_scaffold_14	PGA_scaffold_14||16438131||16443809||BUSI_018496-RA||1||CDS||2987522600||10932||69.67	16438131	16443809	4.900000e-129	197
4.4353	0.2126	a19990_1	1||5759030||5764898||PAC:17823440||-1||CDS||391283188||520||74.14	5764898	5759030	b57268_PGA_scaffold_14	PGA_scaffold_14||16481460||16482646||BUSI_018497-RA||-1||CDS||2987522603||10933||74.14	16482646	16481460	7.700000e-81	247
1.4158	0.2172	a19990_1	1||5816867||5821382||PAC:17823435||-1||CDS||391283178||525||77.98	5821382	5816867	b57268_PGA_scaffold_14	PGA_scaffold_14||17215967||17222854||BUSI_018516-RA||1||CDS||2987522660||10952||77.98	17215967	17222854	1.800000e-137	294
1.7829	0.4975	a19990_1	1||5829740||5832049||PAC:17823434||-1||CDS||391283176||526||62.99	5832049	5829740	b57268_PGA_scaffold_14	PGA_scaffold_14||17389037||17390006||BUSI_018518-RA||1||CDS||2987522666||10954||62.99	17389037	17390006	2.100000e-34	327
71.4134	1.1981	a19990_1	1||5855245||5917506||PAC:17823431||-1||CDS||391283170||529||84.83	5917506	5855245	b57268_PGA_scaffold_14	PGA_scaffold_14||17456800||17495943||BUSI_018520-RA||-1||CDS||2987522672||10956||84.83	17495943	17456800	1.000000e-250	377
1.9897	0.2249	a19990_1	1||5948703||5952982||PAC:17823428||-1||CDS||391283164||532||77.01	5952982	5948703	b57268_PGA_scaffold_14	PGA_scaffold_14||17572621||17576199||BUSI_018522-RA||-1||CDS||2987522678||10958||77.01	17576199	17572621	9.300000e-166	427
0.7805	0.2325	a19990_1	1||5978564||5979374||PAC:17823427||-1||CDS||391283162||533||75.84	5979374	5978564	b57268_PGA_scaffold_14	PGA_scaffold_14||17601848||17602410||BUSI_018524-RA||-1||CDS||2987522684||10960||75.84	17602410	17601848	1.300000e-64	477
0.8482	0.0968	a19990_1	1||5989944||5998366||PAC:17823426||-1||CDS||391283160||534||83.65	5998366	5989944	b57268_PGA_scaffold_14	PGA_scaffold_14||17611078||17623227||BUSI_018525-RA||-1||CDS||2987522687||10961||83.65	17623227	17611078	1.000000e-250	527
10.5571	1.2282	a19990_1	1||6028424||6029565||PAC:17823421||-1||CDS||391283150||539||69.59	6029565	6028424	b57268_PGA_scaffold_14	PGA_scaffold_14||17837042||17866301||BUSI_018536-RA||1||CDS||2987522720||10972||69.59	17837042	17866301	4.200000e-111	574
### Mean Ks: 15.3296	Mean Kn: 0.4170
#Ks	Kn	a<db_genome_id>_<chr>	chr1||start1||stop1||name1||strand1||type1||db_feature_id1||genome_order1||percent_id1	start1	stop1	b<db_genome_id>_<chr>	chr2||start2||stop2||name2||strand2||type2||db_feature_id2||genome_order2||percent_id2	start2	stop2	eval	block_score	GEVO_link
1.3629	0.1403	a19990_1	1||6044437||6046787||PAC:17823419||1||CDS||391283146||541||78.62	6044437	6046787	b57268_PGA_scaffold_14	PGA_scaffold_14||30894633||30896589||BUSI_018781-RA||1||CDS||2987523455||11217||78.62	30894633	30896589	1.100000e-188	50
1.0508	0.1770	a19990_1	1||6048909||6061416||PAC:17823418||-1||CDS||391283144||542||83.21	6061416	6048909	b57268_PGA_scaffold_14	PGA_scaffold_14||30912229||30917709||BUSI_018782-RA||-1||CDS||2987523458||11218||83.21	30917709	30912229	1.500000e-153	100
70.8168	1.1983	a19990_1	1||6068804||6075823||PAC:17823417||1||CDS||391283142||543||78.64	6068804	6075823	b57268_PGA_scaffold_14	PGA_scaffold_14||31014024||31023373||BUSI_018784-RA||1||CDS||2987523464||11220||78.64	31014024	31023373	2.200000e-176	150
1.4666	0.2643	a19990_1	1||6076572||6083186||PAC:17823416||1||CDS||391283140||544||74.57	6076572	6083186	b57268_PGA_scaffold_14	PGA_scaffold_14||31026932||31035899||BUSI_018785-RA||1||CDS||2987523467||11221||74.57	31026932	31035899	2.600000e-203	200
1.9508	0.3052	a19990_1	1||6088812||6096126||PAC:17823414||-1||CDS||391283136||546||78.08	6096126	6088812	b57268_PGA_scaffold_14	PGA_scaffold_14||31212270||31219274||BUSI_018793-RA||-1||CDS||2987523491||11229||78.08	31219274	31212270	2.000000e-205	250
### Mean Ks: 14.3864	Mean Kn: 0.6710
#Ks	Kn	a<db_genome_id>_<chr>	chr1||start1||stop1||name1||strand1||type1||db_feature_id1||genome_order1||percent_id1	start1	stop1	b<db_genome_id>_<chr>	chr2||start2||stop2||name2||strand2||type2||db_feature_id2||genome_order2||percent_id2	start2	stop2	eval	block_score	GEVO_link
59.2922	1.2331	a19990_1	1||6214797||6217013||PAC:17823404||1||CDS||391283116||556||66.67	6214797	6217013	b57268_PGA_scaffold_14	PGA_scaffold_14||24801818||24804274||BUSI_018683-RA||-1||CDS||2987523161||11119||66.67	24804274	24801818	1.200000e-44	43
1.0563	0.1325	a19990_1	1||6391853||6397004||PAC:17823392||-1||CDS||391283092||568||78.48	6397004	6391853	b57268_PGA_scaffold_14	PGA_scaffold_14||24250049||24258382||BUSI_018671-RA||-1||CDS||2987523125||11107||78.48	24258382	24250049	1.000000e-250	90
6.7577	1.4524	a19990_1	1||6417129||6418605||PAC:17823390||-1||CDS||391283088||570||78.33	6418605	6417129	b57268_PGA_scaffold_14	PGA_scaffold_14||24246691||24247799||BUSI_018670-RA||-1||CDS||2987523122||11106||78.33	24247799	24246691	1.200000e-06	95
3.3437	0.1899	a19990_1	1||6436135||6443147||PAC:17823387||-1||CDS||391283082||573||81.86	6443147	6436135	b57268_PGA_scaffold_14	PGA_scaffold_14||23871046||23873911||BUSI_018660-RA||1||CDS||2987523092||11096||81.86	23871046	23873911	2.600000e-206	145
1.4823	0.3472	a19990_1	1||6449728||6457279||PAC:17823386||1||CDS||391283080||574||79.55	6449728	6457279	b57268_PGA_scaffold_14	PGA_scaffold_14||23540167||23542406||BUSI_018649-RA||-1||CDS||2987523059||11085||79.55	23542406	23540167	8.400000e-70	192
### Mean Ks: 12.1393	Mean Kn: 0.3932
#Ks	Kn	a<db_genome_id>_<chr>	chr1||start1||stop1||name1||strand1||type1||db_feature_id1||genome_order1||percent_id1	start1	stop1	b<db_genome_id>_<chr>	chr2||start2||stop2||name2||strand2||type2||db_feature_id2||genome_order2||percent_id2	start2	stop2	eval	block_score	GEVO_link
8.9444	0.6752	a19990_1	1||6602502||6605760||PAC:17817060||1||CDS||391282184||580||66.88	6602502	6605760	b57268_PGA_scaffold_3	PGA_scaffold_3||4302572||4317237||BUSI_010204-RA||-1||CDS||2987953698||14186||66.88	4317237	4302572	3.700000e-16	15
1.9226	0.3249	a19990_1	1||6653070||6670306||PAC:17817054||1||CDS||391282172||586||67.56	6653070	6670306	b57268_PGA_scaffold_3	PGA_scaffold_3||3852596||3868964||BUSI_010160-RA||1||CDS||2987953566||14142||67.56	3852596	3868964	4.900000e-135	50
0.9210	0.2094	a19990_1	1||6701748||6712377||PAC:17817051||1||CDS||391282166||589||76.79	6701748	6712377	b57268_PGA_scaffold_3	PGA_scaffold_3||3915534||3924304||BUSI_010167-RA||1||CDS||2987953587||14149||76.79	3915534	3924304	2.400000e-233	100
1.5097	0.1025	a19990_1	1||6744572||6746161||PAC:17817049||1||CDS||391282162||591||78.64	6744572	6746161	b57268_PGA_scaffold_3	PGA_scaffold_3||3970736||3972408||BUSI_010171-RA||1||CDS||2987953599||14153||78.64	3970736	3972408	1.000000e-250	150
1.5071	0.0920	a19990_1	1||6744572||6746161||PAC:17817049||1||CDS||391282162||591||79.38	6744572	6746161	b57268_PGA_scaffold_3	PGA_scaffold_3||4210590||4212262||BUSI_010196-RA||-1||CDS||2987953674||14178||79.38	4212262	4210590	1.000000e-250	62
41.5780	0.6625	a19990_1	1||6773385||6780041||PAC:17817047||-1||CDS||391282158||593||82.68	6780041	6773385	b57268_PGA_scaffold_3	PGA_scaffold_3||3981264||3981731||BUSI_010172-RA||-1||CDS||2987953602||14154||82.68	3981731	3981264	5.900000e-46	195
69.7823	0.6761	a19990_1	1||6773385||6780041||PAC:17817047||-1||CDS||391282158||593||68.98	6780041	6773385	b57268_PGA_scaffold_3	PGA_scaffold_3||4200136||4202100||BUSI_010195-RA||1||CDS||2987953671||14177||68.98	4200136	4202100	2.200000e-119	112
1.4406	0.2094	a19990_1	1||6783151||6810083||PAC:17817046||-1||CDS||391282156||594||81.42	6810083	6783151	b57268_PGA_scaffold_3	PGA_scaffold_3||4184794||4194919||BUSI_010194-RA||1||CDS||2987953668||14176||81.42	4184794	4194919	2.000000e-80	162
1.4836	0.1461	a19990_1	1||6831605||6842352||PAC:17817044||-1||CDS||391282152||596||75.3	6842352	6831605	b57268_PGA_scaffold_3	PGA_scaffold_3||4159123||4165930||BUSI_010191-RA||1||CDS||2987953659||14173||75.3	4159123	4165930	1.300000e-200	212
3.0193	0.5276	a19990_1	1||6863499||6866630||PAC:17817042||1||CDS||391282148||598||79.45	6863499	6866630	b57268_PGA_scaffold_3	PGA_scaffold_3||4139784||4142960||BUSI_010189-RA||-1||CDS||2987953653||14171||79.45	4142960	4139784	2.800000e-113	262
2.9864	0.2262	a19990_1	1||6869741||6871249||PAC:17817041||-1||CDS||391282146||599||72.27	6871249	6869741	b57268_PGA_scaffold_3	PGA_scaffold_3||4133318||4135173||BUSI_010188-RA||1||CDS||2987953650||14170||72.27	4133318	4135173	8.100000e-84	312
47.8422	0.4646	a19990_1	1||6875462||6876081||PAC:17817040||-1||CDS||391282144||600||73.33	6876081	6875462	b57268_PGA_scaffold_3	PGA_scaffold_3||4127302||4130800||BUSI_010187-RA||1||CDS||2987953647||14169||73.33	4127302	4130800	1.000000e-14	326
2.7024	0.6344	a19990_1	1||6877619||6883938||PAC:17817039||1||CDS||391282142||601||78.65	6877619	6883938	b57268_PGA_scaffold_3	PGA_scaffold_3||4117753||4122718||BUSI_010186-RA||-1||CDS||2987953644||14168||78.65	4122718	4117753	4.000000e-216	376
1.6463	0.2486	a19990_1	1||6886457||6887899||PAC:17817038||1||CDS||391282140||602||68.79	6886457	6887899	b57268_PGA_scaffold_3	PGA_scaffold_3||4105470||4106813||BUSI_010184-RA||-1||CDS||2987953638||14166||68.79	4106813	4105470	2.400000e-183	426
4.6953	0.5901	a19990_1	1||6925463||6929045||PAC:17817035||-1||CDS||391282134||605||71.02	6929045	6925463	b57268_PGA_scaffold_3	PGA_scaffold_3||4081014||4097128||BUSI_010182-RA||1||CDS||2987953632||14164||71.02	4081014	4097128	1.000000e-250	476
2.2468	0.5014	a19990_1	1||6936328||6938135||PAC:17817034||1||CDS||391282132||606||79.73	6936328	6938135	b57268_PGA_scaffold_3	PGA_scaffold_3||4054681||4056267||BUSI_010179-RA||-1||CDS||2987953623||14161||79.73	4056267	4054681	1.200000e-117	526
### Mean Ks: 21.8891	Mean Kn: 0.5591
#Ks	Kn	a<db_genome_id>_<chr>	chr1||start1||stop1||name1||strand1||type1||db_feature_id1||genome_order1||percent_id1	start1	stop1	b<db_genome_id>_<chr>	chr2||start2||stop2||name2||strand2||type2||db_feature_id2||genome_order2||percent_id2	start2	stop2	eval	block_score	GEVO_link
4.1130	0.3508	a19990_1	1||6653070||6670306||PAC:17817054||1||CDS||391282172||586||82.06	6653070	6670306	b57268_PGA_scaffold_14	PGA_scaffold_14||3155364||3158298||BUSI_017495-RA||-1||CDS||2987519597||9931||82.06	3158298	3155364	1.700000e-94	50
70.1969	1.2192	a19990_1	1||6678843||6691415||PAC:17817052||1||CDS||391282168||588||76.42	6678843	6691415	b57268_PGA_scaffold_14	PGA_scaffold_14||3092180||3100681||BUSI_017490-RA||1||CDS||2987519582||9926||76.42	3092180	3100681	2.000000e-16	65
0.9769	0.1044	a19990_1	1||6820134||6830132||PAC:17817045||1||CDS||391282154||595||82.27	6820134	6830132	b57268_PGA_scaffold_14	PGA_scaffold_14||3056364||3063946||BUSI_017487-RA||-1||CDS||2987519573||9923||82.27	3063946	3056364	1.000000e-250	115
1.0756	0.2842	a19990_1	1||6843366||6852105||PAC:17817043||1||CDS||391282150||597||75.08	6843366	6852105	b57268_PGA_scaffold_14	PGA_scaffold_14||3047310||3053565||BUSI_017486-RA||-1||CDS||2987519570||9922||75.08	3053565	3047310	1.000000e-250	165
1.7265	0.2472	a19990_1	1||6869741||6871249||PAC:17817041||-1||CDS||391282146||599||76.66	6871249	6869741	b57268_PGA_scaffold_14	PGA_scaffold_14||3044563||3046203||BUSI_017485-RA||1||CDS||2987519567||9921||76.66	3044563	3046203	2.700000e-148	215
7.4962	0.6755	a19990_1	1||6925463||6929045||PAC:17817035||-1||CDS||391282134||605||69.27	6929045	6925463	b57268_PGA_scaffold_14	PGA_scaffold_14||2893667||2902797||BUSI_017471-RA||1||CDS||2987519525||9907||69.27	2893667	2902797	6.600000e-216	262
1.4443	0.1603	a19990_1	1||6988614||6993277||PAC:17817027||1||CDS||391282118||613||75.42	6988614	6993277	b57268_PGA_scaffold_14	PGA_scaffold_14||2873052||2880346||BUSI_017468-RA||-1||CDS||2987519516||9904||75.42	2880346	2873052	1.000000e-250	312
61.4825	0.5528	a19990_1	1||7031055||7049969||PAC:17817023||-1||CDS||391282110||617||77.69	7049969	7031055	b57268_PGA_scaffold_14	PGA_scaffold_14||2844514||2853258||BUSI_017465-RA||1||CDS||2987519507||9901||77.69	2844514	2853258	1.600000e-56	362
13.0496	1.0746	a19990_1	1||7142093||7167132||PAC:17817016||1||CDS||391282096||624||76.36	7142093	7167132	b57268_PGA_scaffold_14	PGA_scaffold_14||2810555||2818969||BUSI_017460-RA||1||CDS||2987519492||9896||76.36	2810555	2818969	1.000000e-250	412
3.0628	0.2719	a19990_1	1||7217134||7229510||PAC:17817012||1||CDS||391282088||628||70.58	7217134	7229510	b57268_PGA_scaffold_14	PGA_scaffold_14||2786532||2794422||BUSI_017457-RA||-1||CDS||2987519483||9893||70.58	2794422	2786532	2.600000e-92	462
1.9187	0.2092	a19990_1	1||7240959||7245197||PAC:17817008||1||CDS||391282080||632||71.52	7240959	7245197	b57268_PGA_scaffold_14	PGA_scaffold_14||2700408||2702505||BUSI_017445-RA||-1||CDS||2987519447||9881||71.52	2702505	2700408	1.400000e-195	509
69.5254	1.3743	a19990_1	1||7246283||7247185||PAC:17817007||-1||CDS||391282078||633||78.04	7247185	7246283	b57268_PGA_scaffold_14	PGA_scaffold_14||2696947||2698083||BUSI_017444-RA||1||CDS||2987519444||9880||78.04	2696947	2698083	7.000000e-48	556
69.2682	1.1849	a19990_1	1||7290490||7296178||PAC:17817000||-1||CDS||391282064||640||81.59	7296178	7290490	b57268_PGA_scaffold_14	PGA_scaffold_14||2647498||2649319||BUSI_017437-RA||-1||CDS||2987519423||9873||81.59	2649319	2647498	1.000000e-250	606
1.1114	0.1185	a19990_1	1||7324477||7327622||PAC:17816999||1||CDS||391282062||641||80.52	7324477	7327622	b57268_PGA_scaffold_14	PGA_scaffold_14||2637652||2640546||BUSI_017436-RA||-1||CDS||2987519420||9872||80.52	2640546	2637652	4.400000e-147	656
### Mean Ks: 10.7844	Mean Kn: 0.4341
#Ks	Kn	a<db_genome_id>_<chr>	chr1||start1||stop1||name1||strand1||type1||db_feature_id1||genome_order1||percent_id1	start1	stop1	b<db_genome_id>_<chr>	chr2||start2||stop2||name2||strand2||type2||db_feature_id2||genome_order2||percent_id2	start2	stop2	eval	block_score	GEVO_link
1.2820	0.1567	a19990_1	1||6955702||6957590||PAC:17817032||-1||CDS||391282128||608||76.25	6957590	6955702	b57268_PGA_scaffold_3	PGA_scaffold_3||4494659||4496974||BUSI_010226-RA||-1||CDS||2987953764||14208||76.25	4496974	4494659	1.500000e-206	50
1.0003	0.1570	a19990_1	1||6977775||6982566||PAC:17817029||-1||CDS||391282122||611||79.12	6982566	6977775	b57268_PGA_scaffold_3	PGA_scaffold_3||4508266||4512757||BUSI_010228-RA||-1||CDS||2987953770||14210||79.12	4512757	4508266	1.000000e-250	100
4.3290	0.5766	a19990_1	1||7031055||7049969||PAC:17817023||-1||CDS||391282110||617||57.85	7049969	7031055	b57268_PGA_scaffold_3	PGA_scaffold_3||4539439||4541313||BUSI_010230-RA||-1||CDS||2987953776||14212||57.85	4541313	4539439	2.100000e-51	150
1.6251	0.2728	a19990_1	1||7095328||7100092||PAC:17817019||1||CDS||391282102||621||77.77	7095328	7100092	b57268_PGA_scaffold_3	PGA_scaffold_3||4559782||4562556||BUSI_010232-RA||1||CDS||2987953782||14214||77.77	4559782	4562556	8.700000e-217	200
1.5417	0.3558	a19990_1	1||7102923||7113509||PAC:17817018||-1||CDS||391282100||622||67.22	7113509	7102923	b57268_PGA_scaffold_3	PGA_scaffold_3||4564898||4581449||BUSI_010233-RA||-1||CDS||2987953785||14215||67.22	4581449	4564898	1.400000e-152	250
1.0207	0.1467	a19990_1	1||7122124||7137221||PAC:17817017||1||CDS||391282098||623||88.06	7122124	7137221	b57268_PGA_scaffold_3	PGA_scaffold_3||4584090||4595057||BUSI_010234-RA||1||CDS||2987953788||14216||88.06	4584090	4595057	1.000000e-250	300
66.1943	1.1698	a19990_1	1||7199706||7203043||PAC:17817013||1||CDS||391282090||627||72.71	7199706	7203043	b57268_PGA_scaffold_3	PGA_scaffold_3||4609425||4617035||BUSI_010236-RA||1||CDS||2987953794||14218||72.71	4609425	4617035	8.000000e-77	350
1.9243	0.3113	a19990_1	1||7217134||7229510||PAC:17817012||1||CDS||391282088||628||69.17	7217134	7229510	b57268_PGA_scaffold_3	PGA_scaffold_3||4628623||4634526||BUSI_010239-RA||1||CDS||2987953803||14221||69.17	4628623	4634526	3.600000e-158	400
1.9925	0.4989	a19990_1	1||7246283||7247185||PAC:17817007||-1||CDS||391282078||633||74.82	7247185	7246283	b57268_PGA_scaffold_3	PGA_scaffold_3||4644923||4645894||BUSI_010241-RA||-1||CDS||2987953809||14223||74.82	4645894	4644923	1.700000e-56	450
2.3813	0.3913	a19990_1	1||7248978||7253635||PAC:17817006||-1||CDS||391282076||634||71.37	7253635	7248978	b57268_PGA_scaffold_3	PGA_scaffold_3||4647343||4652779||BUSI_010242-RA||-1||CDS||2987953812||14224||71.37	4652779	4647343	8.100000e-134	500
1.1998	0.2018	a19990_1	1||7257835||7266527||PAC:17817005||1||CDS||391282074||635||79.15	7257835	7266527	b57268_PGA_scaffold_3	PGA_scaffold_3||4682593||4690367||BUSI_010245-RA||1||CDS||2987953821||14227||79.15	4682593	4690367	1.000000e-250	550
0.8073	0.0856	a19990_1	1||7270273||7277160||PAC:17817003||1||CDS||391282070||637||85.02	7270273	7277160	b57268_PGA_scaffold_3	PGA_scaffold_3||4694088||4700762||BUSI_010246-RA||1||CDS||2987953824||14228||85.02	4694088	4700762	1.400000e-195	600
1.5154	0.3961	a19990_1	1||7278858||7279346||PAC:17817002||1||CDS||391282068||638||80.99	7278858	7279346	b57268_PGA_scaffold_3	PGA_scaffold_3||4745122||4746393||BUSI_010251-RA||1||CDS||2987953839||14233||80.99	4745122	4746393	1.200000e-26	625
9.4148	1.0424	a19990_1	1||7290490||7296178||PAC:17817000||-1||CDS||391282064||640||79.22	7296178	7290490	b57268_PGA_scaffold_3	PGA_scaffold_3||4787657||4789595||BUSI_010256-RA||1||CDS||2987953854||14238||79.22	4787657	4789595	1.000000e-250	675
65.5375	0.7483	a19990_1	1||7502368||7512514||PAC:17824971||1||CDS||391284396||653||57.92	7502368	7512514	b57268_PGA_scaffold_3	PGA_scaffold_3||4831305||4832718||BUSI_010262-RA||1||CDS||2987953872||14244||57.92	4831305	4832718	9.700000e-07	678
### Mean Ks: 8.1678	Mean Kn: 0.4871
#Ks	Kn	a<db_genome_id>_<chr>	chr1||start1||stop1||name1||strand1||type1||db_feature_id1||genome_order1||percent_id1	start1	stop1	b<db_genome_id>_<chr>	chr2||start2||stop2||name2||strand2||type2||db_feature_id2||genome_order2||percent_id2	start2	stop2	eval	block_score	GEVO_link
0.9546	0.1019	a19990_1	1||7333255||7335861||PAC:17824982||-1||CDS||391284418||642||83.23	7335861	7333255	b57268_PGA_scaffold_3	PGA_scaffold_3||5314653||5317712||BUSI_010308-RA||-1||CDS||2987954010||14290||83.23	5317712	5314653	2.700000e-201	50
5.6714	1.4767	a19990_1	1||7420883||7423276||PAC:17824978||1||CDS||391284410||646||82.61	7420883	7423276	b57268_PGA_scaffold_3	PGA_scaffold_3||5385076||5387568||BUSI_010315-RA||-1||CDS||2987954031||14297||82.61	5387568	5385076	1.700000e-98	100
0.9301	0.2157	a19990_1	1||7453821||7456478||PAC:17824975||-1||CDS||391284404||649||77.68	7456478	7453821	b57268_PGA_scaffold_3	PGA_scaffold_3||5469066||5471487||BUSI_010323-RA||-1||CDS||2987954055||14305||77.68	5471487	5469066	1.000000e-250	150
67.9364	0.5354	a19990_1	1||7502368||7512514||PAC:17824971||1||CDS||391284396||653||76.36	7502368	7512514	b57268_PGA_scaffold_3	PGA_scaffold_3||5570647||5593595||BUSI_010328-RA||1||CDS||2987954070||14310||76.36	5570647	5593595	1.000000e-250	200
2.4171	0.4264	a19990_1	1||7552415||7562329||PAC:17824965||-1||CDS||391284384||659||78.75	7562329	7552415	b57268_PGA_scaffold_3	PGA_scaffold_3||5686060||5694545||BUSI_010336-RA||-1||CDS||2987954094||14318||78.75	5694545	5686060	8.500000e-97	250
1.2058	0.1465	a19990_1	1||7573192||7576693||PAC:17824964||-1||CDS||391284382||660||79.11	7576693	7573192	b57268_PGA_scaffold_3	PGA_scaffold_3||5705102||5709117||BUSI_010337-RA||-1||CDS||2987954097||14319||79.11	5709117	5705102	1.500000e-176	300
2.9377	0.3278	a19990_1	1||7624424||7625230||PAC:17824962||-1||CDS||391284378||662||61.93	7625230	7624424	b57268_PGA_scaffold_3	PGA_scaffold_3||5727951||5729084||BUSI_010339-RA||-1||CDS||2987954103||14321||61.93	5729084	5727951	8.000000e-78	350
0.7305	0.0477	a19990_1	1||7629740||7635442||PAC:17824961||-1||CDS||391284376||663||85.85	7635442	7629740	b57268_PGA_scaffold_3	PGA_scaffold_3||5746673||5750889||BUSI_010342-RA||-1||CDS||2987954112||14324||85.85	5750889	5746673	1.000000e-250	400
18.1616	1.2772	a19990_1	1||7666013||7675081||PAC:17824957||-1||CDS||391284368||667||73.19	7675081	7666013	b57268_PGA_scaffold_3	PGA_scaffold_3||5865543||5869244||BUSI_010353-RA||-1||CDS||2987954145||14335||73.19	5869244	5865543	1.200000e-60	447
1.0266	0.1895	a19990_1	1||7691531||7692677||PAC:17824955||1||CDS||391284364||669||74.38	7691531	7692677	b57268_PGA_scaffold_3	PGA_scaffold_3||5880388||5882141||BUSI_010355-RA||1||CDS||2987954151||14337||74.38	5880388	5882141	6.900000e-110	497
1.5701	0.1944	a19990_1	1||7709619||7712767||PAC:17824952||1||CDS||391284358||672||76.02	7709619	7712767	b57268_PGA_scaffold_3	PGA_scaffold_3||5885898||5889041||BUSI_010356-RA||1||CDS||2987954154||14338||76.02	5885898	5889041	2.700000e-139	547
1.2317	0.2131	a19990_1	1||7724620||7736183||PAC:17824949||1||CDS||391284352||675||70.85	7724620	7736183	b57268_PGA_scaffold_3	PGA_scaffold_3||5911031||5916510||BUSI_010359-RA||1||CDS||2987954163||14341||70.85	5911031	5916510	1.000000e-250	597
1.2414	0.0054	a19990_1	1||7791488||7798568||PAC:17824944||1||CDS||391284342||680||86.37	7791488	7798568	b57268_PGA_scaffold_3	PGA_scaffold_3||5943295||5950965||BUSI_010362-RA||1||CDS||2987954172||14344||86.37	5943295	5950965	7.900000e-165	647
0.5805	0.0391	a19990_1	1||7814307||7823307||PAC:17824943||1||CDS||391284340||681||88.57	7814307	7823307	b57268_PGA_scaffold_3	PGA_scaffold_3||5955853||5962001||BUSI_010363-RA||1||CDS||2987954175||14345||88.57	5955853	5962001	7.100000e-30	676
1.1453	0.1123	a19990_1	1||7835987||7837297||PAC:17824942||1||CDS||391284338||682||81.67	7835987	7837297	b57268_PGA_scaffold_3	PGA_scaffold_3||5967749||5969945||BUSI_010364-RA||1||CDS||2987954178||14346||81.67	5967749	5969945	1.700000e-197	726
70.7709	1.1312	a19990_1	1||7861008||7870867||PAC:17824940||1||CDS||391284334||684||80.56	7861008	7870867	b57268_PGA_scaffold_3	PGA_scaffold_3||5978828||6008784||BUSI_010365-RA||1||CDS||2987954181||14347||80.56	5978828	6008784	1.300000e-249	776
1.1714	0.2472	a19990_1	1||7871487||7873977||PAC:17824939||-1||CDS||391284332||685||75.65	7873977	7871487	b57268_PGA_scaffold_3	PGA_scaffold_3||6009398||6013472||BUSI_010366-RA||-1||CDS||2987954184||14348||75.65	6013472	6009398	7.500000e-128	826
62.6246	1.1680	a19990_1	1||8036641||8038012||PAC:17824921||-1||CDS||391284296||703||62.34	8038012	8036641	b57268_PGA_scaffold_3	PGA_scaffold_3||6065980||6066921||BUSI_010372-RA||1||CDS||2987954202||14354||62.34	6065980	6066921	6.200000e-35	857
1.9370	0.2420	a19990_1	1||8065297||8071016||PAC:17824919||1||CDS||391284292||705||83.86	8065297	8071016	b57268_PGA_scaffold_3	PGA_scaffold_3||6090523||6095444||BUSI_010374-RA||1||CDS||2987954208||14356||83.86	6090523	6095444	3.000000e-69	907
0.9914	0.0970	a19990_1	1||8084002||8085774||PAC:17824917||-1||CDS||391284288||707||81.12	8085774	8084002	b57268_PGA_scaffold_3	PGA_scaffold_3||6178988||6188456||BUSI_010385-RA||-1||CDS||2987954241||14367||81.12	6188456	6178988	1.000000e-250	954
4.9919	1.0797	a19990_1	1||8170639||8175052||PAC:17824912||1||CDS||391284278||712||81.29	8170639	8175052	b57268_PGA_scaffold_3	PGA_scaffold_3||6263769||6265767||BUSI_010392-RA||1||CDS||2987954262||14374||81.29	6263769	6265767	3.800000e-124	1004
40.1191	1.4548	a19990_1	1||8251599||8252874||PAC:17824907||1||CDS||391284268||717||65.24	8251599	8252874	b57268_PGA_scaffold_3	PGA_scaffold_3||6301594||6303642||BUSI_010396-RA||1||CDS||2987954274||14378||65.24	6301594	6303642	4.100000e-82	1054
1.3268	0.1557	a19990_1	1||8677962||8680594||PAC:17829691||1||CDS||391284854||724||79.12	8677962	8680594	b57268_PGA_scaffold_3	PGA_scaffold_3||6326665||6333849||BUSI_010400-RA||1||CDS||2987954286||14382||79.12	6326665	6333849	2.900000e-155	1104
4.4813	1.3929	a19990_1	1||8738934||8765725||PAC:17829686||-1||CDS||391284844||729||78.93	8765725	8738934	b57268_PGA_scaffold_3	PGA_scaffold_3||6346026||6355475||BUSI_010402-RA||-1||CDS||2987954292||14384||78.93	6355475	6346026	6.800000e-171	1154
1.1403	0.1771	a19990_1	1||8776225||8786914||PAC:17829685||1||CDS||391284842||730||73.52	8776225	8786914	b57268_PGA_scaffold_3	PGA_scaffold_3||6376904||6387270||BUSI_010406-RA||1||CDS||2987954304||14388||73.52	6376904	6387270	1.000000e-250	1204
72.8726	1.0745	a19990_1	1||8788501||8807169||PAC:17829684||-1||CDS||391284840||731||74.53	8807169	8788501	b57268_PGA_scaffold_3	PGA_scaffold_3||6486661||6507880||BUSI_010416-RA||-1||CDS||2987954334||14398||74.53	6507880	6486661	1.000000e-250	1254
1.1927	0.2426	a19990_1	1||8824136||8826187||PAC:17829681||-1||CDS||391284834||734||69.74	8826187	8824136	b57268_PGA_scaffold_3	PGA_scaffold_3||6540254||6542305||BUSI_010420-RA||-1||CDS||2987954346||14402||69.74	6542305	6540254	1.000000e-250	1304
18.1287	16.0607	a19990_1	1||8867934||8886341||PAC:17829676||-1||CDS||391284824||739||76.89	8886341	8867934	b57268_PGA_scaffold_3	PGA_scaffold_3||6546495||6550665||BUSI_010423-RA||-1||CDS||2987954355||14405||76.89	6550665	6546495	1.700000e-44	1347
1.0036	0.1231	a19990_1	1||8887100||8891172||PAC:17829675||1||CDS||391284822||740||81.67	8887100	8891172	b57268_PGA_scaffold_3	PGA_scaffold_3||6552425||6558998||BUSI_010424-RA||1||CDS||2987954358||14406||81.67	6552425	6558998	9.000000e-121	1397
1.0781	0.1968	a19990_1	1||8922975||8933413||PAC:17829673||1||CDS||391284818||742||79.71	8922975	8933413	b57268_PGA_scaffold_3	PGA_scaffold_3||6568276||6579393||BUSI_010426-RA||1||CDS||2987954364||14408||79.71	6568276	6579393	1.000000e-250	1447
1.0447	0.1295	a19990_1	1||8958843||8961606||PAC:17829670||1||CDS||391284812||745||81.35	8958843	8961606	b57268_PGA_scaffold_3	PGA_scaffold_3||6599395||6602053||BUSI_010429-RA||1||CDS||2987954373||14411||81.35	6599395	6602053	3.200000e-211	1497
1.1255	0.2014	a19990_1	1||9035382||9038904||PAC:17829665||-1||CDS||391284802||750||75.79	9038904	9035382	b57268_PGA_scaffold_3	PGA_scaffold_3||6617926||6621133||BUSI_010431-RA||1||CDS||2987954379||14413||75.79	6617926	6621133	1.100000e-217	1547
61.8525	1.2763	a19990_1	1||9084282||9085728||PAC:17829663||-1||CDS||391284798||752||80.28	9085728	9084282	b57268_PGA_scaffold_3	PGA_scaffold_3||6658709||6659900||BUSI_010437-RA||-1||CDS||2987954397||14419||80.28	6659900	6658709	3.200000e-131	1597
6.9310	0.9968	a19990_1	1||9257531||9285629||PAC:17829654||1||CDS||391284780||761||72.07	9257531	9285629	b57268_PGA_scaffold_3	PGA_scaffold_3||6671319||6676464||BUSI_010440-RA||1||CDS||2987954406||14422||72.07	6671319	6676464	5.300000e-28	1624
1.3345	0.3187	a19990_1	1||9337386||9338233||PAC:17829649||-1||CDS||391284770||766||67.35	9338233	9337386	b57268_PGA_scaffold_3	PGA_scaffold_3||6720110||6720675||BUSI_010445-RA||-1||CDS||2987954421||14427||67.35	6720675	6720110	1.600000e-63	1674
0.9495	0.0887	a19990_1	1||9342575||9344861||PAC:17829648||1||CDS||391284768||767||83.95	9342575	9344861	b57268_PGA_scaffold_3	PGA_scaffold_3||6725027||6728040||BUSI_010446-RA||1||CDS||2987954424||14428||83.95	6725027	6728040	1.800000e-190	1724
1.9995	0.4141	a19990_1	1||9381769||9382394||PAC:17829645||1||CDS||391284762||770||75.27	9381769	9382394	b57268_PGA_scaffold_3	PGA_scaffold_3||6841808||6842583||BUSI_010460-RA||1||CDS||2987954466||14442||75.27	6841808	6842583	5.800000e-36	35
0.8421	0.1798	a19990_1	1||9424059||9437419||PAC:17829642||1||CDS||391284756||773||82.26	9424059	9437419	b57268_PGA_scaffold_3	PGA_scaffold_3||6816906||6831584||BUSI_010458-RA||-1||CDS||2987954460||14440||82.26	6831584	6816906	1.200000e-215	85
1.4081	0.4144	a19990_1	1||9458022||9477097||PAC:17829639||-1||CDS||391284750||776||76.92	9477097	9458022	b57268_PGA_scaffold_3	PGA_scaffold_3||6798299||6806413||BUSI_010454-RA||1||CDS||2987954448||14436||76.92	6798299	6806413	2.400000e-90	135
1.0783	0.1796	a19990_1	1||9503596||9505790||PAC:17829636||1||CDS||391284744||779||73.05	9503596	9505790	b57268_PGA_scaffold_3	PGA_scaffold_3||6785219||6787176||BUSI_010452-RA||-1||CDS||2987954442||14434||73.05	6787176	6785219	5.900000e-198	185
3.3167	0.4037	a19990_1	1||9510816||9518104||PAC:17829635||1||CDS||391284742||780||79.34	9510816	9518104	b57268_PGA_scaffold_3	PGA_scaffold_3||6813369||6816497||BUSI_010457-RA||-1||CDS||2987954457||14439||79.34	6816497	6813369	3.300000e-89	1824
1.2391	0.2842	a19990_1	1||9518439||9519444||PAC:17829634||-1||CDS||391284740||781||69.62	9519444	9518439	b57268_PGA_scaffold_3	PGA_scaffold_3||6775901||6777001||BUSI_010450-RA||1||CDS||2987954436||14432||69.62	6775901	6777001	2.800000e-42	226
0.9058	0.1202	a19990_1	1||9525636||9530158||PAC:17829633||-1||CDS||391284738||782||78.37	9530158	9525636	b57268_PGA_scaffold_3	PGA_scaffold_3||6765459||6770857||BUSI_010449-RA||1||CDS||2987954433||14431||78.37	6765459	6770857	1.000000e-250	276
10.2225	0.6234	a19990_1	1||9655841||9657254||PAC:17829630||1||CDS||391284732||785||70.0	9655841	9657254	b57268_PGA_scaffold_3	PGA_scaffold_3||6728894||6731730||BUSI_010447-RA||-1||CDS||2987954427||14429||70.0	6731730	6728894	2.000000e-07	282
1.0675	0.2146	a19990_1	1||9674651||9688039||PAC:17829629||-1||CDS||391284730||786||75.23	9688039	9674651	b57268_PGA_scaffold_3	PGA_scaffold_3||6849476||6852584||BUSI_010462-RA||-1||CDS||2987954472||14444||75.23	6852584	6849476	1.000000e-250	1874
1.6913	0.4519	a19990_1	1||9724651||9725394||PAC:17829627||-1||CDS||391284726||788||69.81	9725394	9724651	b57268_PGA_scaffold_3	PGA_scaffold_3||6874542||6875218||BUSI_010465-RA||-1||CDS||2987954481||14447||69.81	6875218	6874542	4.800000e-42	1915
1.2528	0.3764	a19990_1	1||9730997||9735175||PAC:17829626||-1||CDS||391284724||789||67.96	9735175	9730997	b57268_PGA_scaffold_3	PGA_scaffold_3||6890103||6897642||BUSI_010468-RA||-1||CDS||2987954490||14450||67.96	6897642	6890103	3.000000e-44	1958
2.3663	0.2802	a19990_1	1||9773214||9786128||PAC:17829624||-1||CDS||391284720||791||69.63	9786128	9773214	b57268_PGA_scaffold_3	PGA_scaffold_3||6941468||6942562||BUSI_010472-RA||-1||CDS||2987954502||14454||69.63	6942562	6941468	4.500000e-48	2005
1.5468	0.2614	a19990_1	1||9834379||9866945||PAC:17829622||-1||CDS||391284716||793||71.8	9866945	9834379	b57268_PGA_scaffold_3	PGA_scaffold_3||7069082||7079145||BUSI_010478-RA||-1||CDS||2987954520||14460||71.8	7079145	7069082	1.600000e-131	2055
2.4219	0.2126	a19990_1	1||9872347||9873499||PAC:17829621||1||CDS||391284714||794||73.36	9872347	9873499	b57268_PGA_scaffold_3	PGA_scaffold_3||7109886||7110894||BUSI_010483-RA||1||CDS||2987954535||14465||73.36	7109886	7110894	6.200000e-103	2105
1.6025	0.3706	a19990_1	1||9877667||9880443||PAC:17829620||1||CDS||391284712||795||71.63	9877667	9880443	b57268_PGA_scaffold_3	PGA_scaffold_3||7113853||7116424||BUSI_010484-RA||1||CDS||2987954538||14466||71.63	7113853	7116424	1.000000e-250	2155
1.8127	0.5199	a19990_1	1||9883352||9887586||PAC:17829619||-1||CDS||391284710||796||68.66	9887586	9883352	b57268_PGA_scaffold_3	PGA_scaffold_3||7123135||7127168||BUSI_010486-RA||-1||CDS||2987954544||14468||68.66	7127168	7123135	2.400000e-78	2205
1.7753	0.2596	a19990_1	1||9901187||9901852||PAC:17829618||1||CDS||391284708||797||68.66	9901187	9901852	b57268_PGA_scaffold_3	PGA_scaffold_3||7128375||7135111||BUSI_010487-RA||1||CDS||2987954547||14469||68.66	7128375	7135111	5.200000e-101	2255
2.0767	0.1758	a19990_1	1||9902416||9904513||PAC:17829617||-1||CDS||391284706||798||77.44	9904513	9902416	b57268_PGA_scaffold_3	PGA_scaffold_3||7135461||7136621||BUSI_010488-RA||-1||CDS||2987954550||14470||77.44	7136621	7135461	4.100000e-84	2305
0.9730	0.0918	a19990_1	1||9913656||9924435||PAC:17829615||-1||CDS||391284702||800||82.29	9924435	9913656	b57268_PGA_scaffold_3	PGA_scaffold_3||7140832||7148172||BUSI_010489-RA||-1||CDS||2987954553||14471||82.29	7148172	7140832	2.000000e-179	2355
0.9174	0.0894	a19990_1	1||9933156||9946035||PAC:17829614||1||CDS||391284700||801||81.57	9933156	9946035	b57268_PGA_scaffold_3	PGA_scaffold_3||7167585||7183656||BUSI_010492-RA||1||CDS||2987954562||14474||81.57	7167585	7183656	1.000000e-250	2405
1.0954	0.1205	a19990_1	1||9948466||9961915||PAC:17829613||-1||CDS||391284698||802||79.23	9961915	9948466	b57268_PGA_scaffold_3	PGA_scaffold_3||7191116||7217521||BUSI_010493-RA||-1||CDS||2987954565||14475||79.23	7217521	7191116	1.000000e-250	2455
1.3003	0.2579	a19990_1	1||9978811||9983035||PAC:17829612||1||CDS||391284696||803||72.93	9978811	9983035	b57268_PGA_scaffold_3	PGA_scaffold_3||7264917||7268576||BUSI_010497-RA||1||CDS||2987954577||14479||72.93	7264917	7268576	4.500000e-183	2505
1.8439	0.1897	a19990_1	1||9995025||9997121||PAC:17829611||1||CDS||391284694||804||79.21	9995025	9997121	b57268_PGA_scaffold_3	PGA_scaffold_3||7276664||7278520||BUSI_010498-RA||1||CDS||2987954580||14480||79.21	7276664	7278520	2.000000e-117	2555
0.7201	0.1558	a19990_1	1||9999323||10003778||PAC:17829610||-1||CDS||391284692||805||77.29	10003778	9999323	b57268_PGA_scaffold_3	PGA_scaffold_3||7279721||7283204||BUSI_010499-RA||-1||CDS||2987954583||14481||77.29	7283204	7279721	2.600000e-209	2605
1.9309	0.3155	a19990_1	1||10009915||10010976||PAC:17829609||1||CDS||391284690||806||73.12	10009915	10010976	b57268_PGA_scaffold_3	PGA_scaffold_3||7306791||7307826||BUSI_010502-RA||1||CDS||2987954592||14484||73.12	7306791	7307826	5.400000e-51	2655
9.3827	1.1685	a19990_1	1||10044523||10046730||PAC:17829608||1||CDS||391284688||807||74.26	10044523	10046730	b57268_PGA_scaffold_3	PGA_scaffold_3||7315672||7317483||BUSI_010503-RA||1||CDS||2987954595||14485||74.26	7315672	7317483	3.600000e-65	2705
1.5257	0.3676	a19990_1	1||10062627||10066316||PAC:17829607||1||CDS||391284686||808||71.64	10062627	10066316	b57268_PGA_scaffold_3	PGA_scaffold_3||7322032||7337162||BUSI_010504-RA||1||CDS||2987954598||14486||71.64	7322032	7337162	4.000000e-32	2736
1.0359	0.0242	a19990_1	1||10068084||10075187||PAC:17829606||-1||CDS||391284684||809||86.98	10075187	10068084	b57268_PGA_scaffold_3	PGA_scaffold_3||7398605||7406285||BUSI_010508-RA||-1||CDS||2987954610||14490||86.98	7406285	7398605	4.500000e-186	2786
1.1220	0.3369	a19990_1	1||10078586||10080153||PAC:17829605||-1||CDS||391284682||810||73.89	10080153	10078586	b57268_PGA_scaffold_3	PGA_scaffold_3||7420323||7421732||BUSI_010509-RA||-1||CDS||2987954613||14491||73.89	7421732	7420323	2.000000e-23	2808
3.5167	0.7201	a19990_1	1||10114881||10136219||PAC:17829603||1||CDS||391284678||812||71.6	10114881	10136219	b57268_PGA_scaffold_3	PGA_scaffold_3||7470667||7495985||BUSI_010513-RA||1||CDS||2987954625||14495||71.6	7470667	7495985	1.300000e-192	2858
1.3177	0.1526	a19990_1	1||10146529||10149235||PAC:17829601||-1||CDS||391284674||814||75.41	10149235	10146529	b57268_PGA_scaffold_3	PGA_scaffold_3||7506647||7509616||BUSI_010516-RA||-1||CDS||2987954634||14498||75.41	7509616	7506647	7.800000e-126	2908
1.1152	0.1974	a19990_1	1||10190018||10197710||PAC:17829598||1||CDS||391284668||817||78.25	10190018	10197710	b57268_PGA_scaffold_3	PGA_scaffold_3||7534226||7541676||BUSI_010519-RA||1||CDS||2987954643||14501||78.25	7534226	7541676	1.000000e-250	2958
1.7209	0.1990	a19990_1	1||10214817||10216764||PAC:17829596||-1||CDS||391284664||819||76.9	10216764	10214817	b57268_PGA_scaffold_3	PGA_scaffold_3||7553316||7555802||BUSI_010521-RA||-1||CDS||2987954649||14503||76.9	7555802	7553316	7.700000e-156	3008
1.0727	0.1340	a19990_1	1||10253870||10257755||PAC:17829593||1||CDS||391284658||822||83.3	10253870	10257755	b57268_PGA_scaffold_3	PGA_scaffold_3||7562454||7566558||BUSI_010522-RA||1||CDS||2987954652||14504||83.3	7562454	7566558	1.000000e-250	3058
1.4135	0.2580	a19990_1	1||10259338||10260965||PAC:17829592||-1||CDS||391284656||823||70.18	10260965	10259338	b57268_PGA_scaffold_3	PGA_scaffold_3||7577114||7577995||BUSI_010525-RA||-1||CDS||2987954661||14507||70.18	7577995	7577114	5.800000e-144	3108
18.4865	1.1602	a19990_1	1||10284236||10289167||PAC:17829587||-1||CDS||391284646||828||75.66	10289167	10284236	b57268_PGA_scaffold_3	PGA_scaffold_3||7590357||7597088||BUSI_010530-RA||-1||CDS||2987954676||14512||75.66	7597088	7590357	1.000000e-250	3158
1.0160	0.1860	a19990_1	1||10377800||10383562||PAC:17829582||1||CDS||391284636||833||73.26	10377800	10383562	b57268_PGA_scaffold_3	PGA_scaffold_3||7615491||7621310||BUSI_010533-RA||1||CDS||2987954685||14515||73.26	7615491	7621310	1.000000e-250	3208
65.1767	1.4088	a19990_1	1||10394718||10395532||PAC:17829581||-1||CDS||391284634||834||78.07	10395532	10394718	b57268_PGA_scaffold_3	PGA_scaffold_3||7621838||7623773||BUSI_010534-RA||-1||CDS||2987954688||14516||78.07	7623773	7621838	3.400000e-63	3258
9.7921	0.4380	a19990_1	1||10398353||10407330||PAC:17829580||1||CDS||391284632||835||70.99	10398353	10407330	b57268_PGA_scaffold_3	PGA_scaffold_3||7632304||7636290||BUSI_010535-RA||1||CDS||2987954691||14517||70.99	7632304	7636290	1.100000e-77	3308
71.7131	1.2347	a19990_1	1||10409284||10411107||PAC:17829579||-1||CDS||391284630||836||72.83	10411107	10409284	b57268_PGA_scaffold_3	PGA_scaffold_3||7639733||7651791||BUSI_010536-RA||-1||CDS||2987954694||14518||72.83	7651791	7639733	4.600000e-216	3358
1.2232	0.4074	a19990_1	1||10422717||10423304||PAC:17829577||-1||CDS||391284626||838||67.96	10423304	10422717	b57268_PGA_scaffold_3	PGA_scaffold_3||7758471||7759216||BUSI_010543-RA||-1||CDS||2987954715||14525||67.96	7759216	7758471	2.200000e-48	3405
0.9851	0.2436	a19990_1	1||10588539||10591940||PAC:17829572||-1||CDS||391284616||843||73.5	10591940	10588539	b57268_PGA_scaffold_3	PGA_scaffold_3||7782767||7789455||BUSI_010547-RA||-1||CDS||2987954727||14529||73.5	7789455	7782767	1.100000e-180	3455
2.1077	0.2865	a19990_1	1||10598511||10599988||PAC:17829570||1||CDS||391284612||845||75.23	10598511	10599988	b57268_PGA_scaffold_3	PGA_scaffold_3||7798000||7799159||BUSI_010549-RA||1||CDS||2987954733||14531||75.23	7798000	7799159	5.200000e-148	3505
0.9800	0.2600	a19990_1	1||10605291||10607512||PAC:17829569||-1||CDS||391284610||846||69.53	10607512	10605291	b57268_PGA_scaffold_3	PGA_scaffold_3||7813621||7815610||BUSI_010551-RA||-1||CDS||2987954739||14533||69.53	7815610	7813621	1.100000e-120	3555
7.2926	0.5505	a19990_1	1||10605291||10607512||PAC:17829569||-1||CDS||391284610||846||71.2	10607512	10605291	b57268_PGA_scaffold_3	PGA_scaffold_3||8242167||8243805||BUSI_010593-RA||-1||CDS||2987954865||14575||71.2	8243805	8242167	5.200000e-29	28
1.1735	0.1255	a19990_1	1||10638811||10654242||PAC:17829568||1||CDS||391284608||847||76.23	10638811	10654242	b57268_PGA_scaffold_3	PGA_scaffold_3||7842448||7846987||BUSI_010554-RA||1||CDS||2987954748||14536||76.23	7842448	7846987	3.800000e-206	3605
1.2113	0.0689	a19990_1	1||10770041||10781195||PAC:17829565||1||CDS||391284602||850||81.14	10770041	10781195	b57268_PGA_scaffold_3	PGA_scaffold_3||7881236||7894865||BUSI_010560-RA||1||CDS||2987954766||14542||81.14	7881236	7894865	1.000000e-250	3655
8.7262	0.3415	a19990_1	1||10770041||10781195||PAC:17829565||1||CDS||391284602||850||66.67	10770041	10781195	b57268_PGA_scaffold_3	PGA_scaffold_3||8215380||8218579||BUSI_010591-RA||-1||CDS||2987954859||14573||66.67	8218579	8215380	4.700000e-116	78
6.8015	0.2069	a19990_1	1||10805860||10813441||PAC:17829563||1||CDS||391284598||852||84.76	10805860	10813441	b57268_PGA_scaffold_3	PGA_scaffold_3||7909214||7918811||BUSI_010561-RA||1||CDS||2987954769||14543||84.76	7909214	7918811	2.800000e-230	3705
1.4333	0.0916	a19990_1	1||10815549||10818957||PAC:17829562||-1||CDS||391284596||853||78.93	10818957	10815549	b57268_PGA_scaffold_3	PGA_scaffold_3||7919480||7925663||BUSI_010563-RA||-1||CDS||2987954775||14545||78.93	7925663	7919480	1.400000e-156	3755
72.7867	1.2071	a19990_1	1||10829237||10841717||PAC:17829561||1||CDS||391284594||854||71.62	10829237	10841717	b57268_PGA_scaffold_3	PGA_scaffold_3||7938528||7943980||BUSI_010565-RA||1||CDS||2987954781||14547||71.62	7938528	7943980	5.000000e-119	3805
2.7775	0.2071	a19990_1	1||10843187||10844887||PAC:17829560||1||CDS||391284592||855||73.96	10843187	10844887	b57268_PGA_scaffold_3	PGA_scaffold_3||7967860||7970448||BUSI_010566-RA||1||CDS||2987954784||14548||73.96	7967860	7970448	4.600000e-202	3855
62.7722	0.9139	a19990_1	1||10860182||10861942||PAC:17829558||-1||CDS||391284588||857||75.92	10861942	10860182	b57268_PGA_scaffold_3	PGA_scaffold_3||8087775||8094820||BUSI_010577-RA||1||CDS||2987954817||14559||75.92	8087775	8094820	6.000000e-61	125
1.4214	0.1686	a19990_1	1||10908780||10915300||PAC:17829556||-1||CDS||391284584||859||79.08	10915300	10908780	b57268_PGA_scaffold_3	PGA_scaffold_3||8048233||8054598||BUSI_010573-RA||-1||CDS||2987954805||14555||79.08	8054598	8048233	5.800000e-239	175
0.9692	0.1394	a19990_1	1||10984996||10987218||PAC:17829553||1||CDS||391284578||862||77.74	10984996	10987218	b57268_PGA_scaffold_3	PGA_scaffold_3||8154216||8157565||BUSI_010582-RA||1||CDS||2987954832||14564||77.74	8154216	8157565	1.000000e-250	3955
0.6938	0.0057	a19990_1	1||11008741||11013082||PAC:17829550||1||CDS||391284572||865||89.39	11008741	11013082	b57268_PGA_scaffold_3	PGA_scaffold_3||8168120||8170527||BUSI_010584-RA||1||CDS||2987954838||14566||89.39	8168120	8170527	1.100000e-169	4005
1.1574	0.2812	a19990_1	1||11014072||11016961||PAC:17829549||-1||CDS||391284570||866||68.63	11016961	11014072	b57268_PGA_scaffold_3	PGA_scaffold_3||8171467||8174455||BUSI_010585-RA||-1||CDS||2987954841||14567||68.63	8174455	8171467	1.000000e-250	4055
1.1729	0.3160	a19990_1	1||11028943||11033468||PAC:17829548||1||CDS||391284568||867||66.78	11028943	11033468	b57268_PGA_scaffold_3	PGA_scaffold_3||8192741||8205223||BUSI_010587-RA||1||CDS||2987954847||14569||66.78	8192741	8205223	1.000000e-244	4105
42.4554	0.2772	a19990_1	1||11234702||11239025||PAC:17829540||-1||CDS||391284552||875||67.63	11239025	11234702	b57268_PGA_scaffold_3	PGA_scaffold_3||7881236||7894865||BUSI_010560-RA||1||CDS||2987954766||14542||67.63	7881236	7894865	7.700000e-123	222
0.9525	0.1394	a19990_1	1||11234702||11239025||PAC:17829540||-1||CDS||391284552||875||80.7	11239025	11234702	b57268_PGA_scaffold_3	PGA_scaffold_3||8215380||8218579||BUSI_010591-RA||-1||CDS||2987954859||14573||80.7	8218579	8215380	1.000000e-250	4155
0.7421	0.1972	a19990_1	1||11258227||11265180||PAC:17829537||-1||CDS||391284546||878||75.18	11265180	11258227	b57268_PGA_scaffold_3	PGA_scaffold_3||8225289||8229746||BUSI_010592-RA||-1||CDS||2987954862||14574||75.18	8229746	8225289	1.000000e-250	4205
2.5140	0.6263	a19990_1	1||11305229||11306764||PAC:17829536||-1||CDS||391284544||879||69.71	11306764	11305229	b57268_PGA_scaffold_3	PGA_scaffold_3||7813621||7815610||BUSI_010551-RA||-1||CDS||2987954739||14533||69.71	7815610	7813621	1.800000e-32	253
0.7754	0.0981	a19990_1	1||11305229||11306764||PAC:17829536||-1||CDS||391284544||879||82.65	11306764	11305229	b57268_PGA_scaffold_3	PGA_scaffold_3||8242167||8243805||BUSI_010593-RA||-1||CDS||2987954865||14575||82.65	8243805	8242167	2.100000e-202	4255
1.0497	0.1392	a19990_1	1||11312964||11322437||PAC:17829535||-1||CDS||391284542||880||78.57	11322437	11312964	b57268_PGA_scaffold_3	PGA_scaffold_3||8262273||8270589||BUSI_010594-RA||-1||CDS||2987954868||14576||78.57	8270589	8262273	3.300000e-247	4305
1.1232	0.1217	a19990_1	1||11323966||11332072||PAC:17829534||-1||CDS||391284540||881||78.62	11332072	11323966	b57268_PGA_scaffold_3	PGA_scaffold_3||8272921||8274716||BUSI_010595-RA||-1||CDS||2987954871||14577||78.62	8274716	8272921	2.800000e-95	4355
1.2139	0.1676	a19990_1	1||11465791||11467416||PAC:17829529||1||CDS||391284530||886||76.89	11465791	11467416	b57268_PGA_scaffold_3	PGA_scaffold_3||8333571||8334902||BUSI_010600-RA||1||CDS||2987954886||14582||76.89	8333571	8334902	4.200000e-129	4405
1.1774	0.0275	a19990_1	1||11489497||11496521||PAC:17829528||-1||CDS||391284528||887||83.5	11496521	11489497	b57268_PGA_scaffold_3	PGA_scaffold_3||8361294||8364623||BUSI_010604-RA||-1||CDS||2987954898||14586||83.5	8364623	8361294	8.000000e-188	4455
1.4938	0.1873	a19990_1	1||11515142||11528269||PAC:17829527||1||CDS||391284526||888||74.97	11515142	11528269	b57268_PGA_scaffold_3	PGA_scaffold_3||8367713||8376066||BUSI_010605-RA||1||CDS||2987954901||14587||74.97	8367713	8376066	2.700000e-175	4505
68.1867	1.3416	a19990_1	1||11539990||11542757||PAC:17829526||1||CDS||391284524||889||58.4	11539990	11542757	b57268_PGA_scaffold_3	PGA_scaffold_3||7639733||7651791||BUSI_010536-RA||-1||CDS||2987954694||14518||58.4	7651791	7639733	1.400000e-11	260
1.2737	0.1459	a19990_1	1||11600259||11601671||PAC:17829522||-1||CDS||391284516||893||79.01	11601671	11600259	b57268_PGA_scaffold_3	PGA_scaffold_3||8431306||8434011||BUSI_010609-RA||-1||CDS||2987954913||14591||79.01	8434011	8431306	1.300000e-114	4555
1.9949	0.1403	a19990_1	1||11610081||11611375||PAC:17829521||-1||CDS||391284514||894||73.51	11611375	11610081	b57268_PGA_scaffold_3	PGA_scaffold_3||8450733||8456265||BUSI_010612-RA||-1||CDS||2987954922||14594||73.51	8456265	8450733	1.100000e-77	4605
1.2385	0.1713	a19990_1	1||11618396||11623032||PAC:17829520||-1||CDS||391284512||895||78.75	11623032	11618396	b57268_PGA_scaffold_3	PGA_scaffold_3||8462993||8472552||BUSI_010613-RA||-1||CDS||2987954925||14595||78.75	8472552	8462993	2.300000e-119	4655
1.2433	0.0582	a19990_1	1||11681008||11686909||PAC:17829519||1||CDS||391284510||896||83.32	11681008	11686909	b57268_PGA_scaffold_3	PGA_scaffold_3||8478288||8482740||BUSI_010614-RA||1||CDS||2987954928||14596||83.32	8478288	8482740	1.000000e-250	4705
0.9248	0.1310	a19990_1	1||11757646||11766179||PAC:17829516||1||CDS||391284504||899||78.42	11757646	11766179	b57268_PGA_scaffold_3	PGA_scaffold_3||8507187||8512269||BUSI_010616-RA||-1||CDS||2987954934||14598||78.42	8512269	8507187	1.000000e-250	4755
1.3181	0.1214	a19990_1	1||11767883||11770767||PAC:17829515||1||CDS||391284502||900||74.35	11767883	11770767	b57268_PGA_scaffold_3	PGA_scaffold_3||8561452||8564689||BUSI_010620-RA||1||CDS||2987954946||14602||74.35	8561452	8564689	6.700000e-187	4805
1.1216	0.1149	a19990_1	1||11789858||11793565||PAC:17829513||1||CDS||391284498||902||78.62	11789858	11793565	b57268_PGA_scaffold_3	PGA_scaffold_3||8568158||8570920||BUSI_010621-RA||1||CDS||2987954949||14603||78.62	8568158	8570920	3.300000e-203	4855
1.0480	0.0780	a19990_1	1||11821587||11825213||PAC:17829510||-1||CDS||391284492||905||81.42	11825213	11821587	b57268_PGA_scaffold_3	PGA_scaffold_3||8599953||8604720||BUSI_010624-RA||-1||CDS||2987954958||14606||81.42	8604720	8599953	1.900000e-243	4905
1.0948	0.3150	a19990_1	1||11852918||11859873||PAC:17829509||1||CDS||391284490||906||77.49	11852918	11859873	b57268_PGA_scaffold_3	PGA_scaffold_3||8637943||8644257||BUSI_010628-RA||1||CDS||2987954970||14610||77.49	8637943	8644257	4.800000e-134	4955
1.3088	0.2283	a19990_1	1||11873303||11874933||PAC:17829508||1||CDS||391284488||907||72.92	11873303	11874933	b57268_PGA_scaffold_3	PGA_scaffold_3||8652141||8653832||BUSI_010629-RA||1||CDS||2987954973||14611||72.92	8652141	8653832	3.900000e-194	5005
1.6020	0.3730	a19990_1	1||11979140||11983195||PAC:17829504||-1||CDS||391284480||911||84.39	11983195	11979140	b57268_PGA_scaffold_3	PGA_scaffold_3||8656833||8660825||BUSI_010630-RA||-1||CDS||2987954976||14612||84.39	8660825	8656833	1.400000e-58	5055
1.9944	0.5887	a19990_1	1||11986924||11993881||PAC:17829503||-1||CDS||391284478||912||71.59	11993881	11986924	b57268_PGA_scaffold_3	PGA_scaffold_3||8668298||8672056||BUSI_010631-RA||-1||CDS||2987954979||14613||71.59	8672056	8668298	1.300000e-126	5105
10.6775	1.2467	a19990_1	1||12006749||12014396||PAC:17829502||1||CDS||391284476||913||72.64	12006749	12014396	b57268_PGA_scaffold_3	PGA_scaffold_3||8678615||8685288||BUSI_010632-RA||1||CDS||2987954982||14614||72.64	8678615	8685288	1.500000e-151	5155
1.6604	0.1328	a19990_1	1||12066597||12085003||PAC:17829499||-1||CDS||391284470||916||77.46	12085003	12066597	b57268_PGA_scaffold_3	PGA_scaffold_3||8749518||8757941||BUSI_010640-RA||-1||CDS||2987955006||14622||77.46	8757941	8749518	5.200000e-104	5205
0.9938	0.1731	a19990_1	1||12090979||12105779||PAC:17829498||-1||CDS||391284468||917||77.33	12105779	12090979	b57268_PGA_scaffold_3	PGA_scaffold_3||8763543||8778825||BUSI_010642-RA||-1||CDS||2987955012||14624||77.33	8778825	8763543	1.100000e-160	5255
1.0326	0.1528	a19990_1	1||12148351||12156503||PAC:17829494||1||CDS||391284460||921||76.71	12148351	12156503	b57268_PGA_scaffold_3	PGA_scaffold_3||8859724||8864485||BUSI_010648-RA||1||CDS||2987955030||14630||76.71	8859724	8864485	1.000000e-250	5305
2.0254	0.4170	a19990_1	1||12165162||12169309||PAC:17829493||1||CDS||391284458||922||68.86	12165162	12169309	b57268_PGA_scaffold_3	PGA_scaffold_3||8931820||8932521||BUSI_010657-RA||1||CDS||2987955057||14639||68.86	8931820	8932521	1.200000e-46	5350
0.9444	0.2096	a19990_1	1||12171710||12173193||PAC:17829492||-1||CDS||391284456||923||72.64	12173193	12171710	b57268_PGA_scaffold_3	PGA_scaffold_3||9086384||9087876||BUSI_010669-RA||-1||CDS||2987955093||14651||72.64	9087876	9086384	8.300000e-168	5397
1.1664	0.2669	a19990_1	1||12212247||12215017||PAC:17829491||1||CDS||391284454||924||77.75	12212247	12215017	b57268_PGA_scaffold_3	PGA_scaffold_3||9111627||9114364||BUSI_010672-RA||1||CDS||2987955102||14654||77.75	9111627	9114364	1.100000e-85	5447
1.0535	0.2429	a19990_1	1||12222018||12223561||PAC:17829490||-1||CDS||391284452||925||82.44	12223561	12222018	b57268_PGA_scaffold_3	PGA_scaffold_3||9126807||9128987||BUSI_010674-RA||-1||CDS||2987955108||14656||82.44	9128987	9126807	5.500000e-135	5497
0.8000	0.0736	a19990_1	1||12260499||12261602||PAC:17829489||-1||CDS||391284450||926||83.53	12261602	12260499	b57268_PGA_scaffold_3	PGA_scaffold_3||9148300||9149512||BUSI_010676-RA||-1||CDS||2987955114||14658||83.53	9149512	9148300	2.100000e-217	5547
1.0656	0.2766	a19990_1	1||12361725||12366038||PAC:17829487||-1||CDS||391284446||928||75.39	12366038	12361725	b57268_PGA_scaffold_3	PGA_scaffold_3||9174831||9178955||BUSI_010679-RA||-1||CDS||2987955123||14661||75.39	9178955	9174831	1.800000e-174	5597
1.1849	0.1300	a19990_1	1||12386853||12392723||PAC:17829486||1||CDS||391284444||929||78.16	12386853	12392723	b57268_PGA_scaffold_3	PGA_scaffold_3||9180154||9189496||BUSI_010680-RA||1||CDS||2987955126||14662||78.16	9180154	9189496	1.300000e-204	5647
2.3145	0.1844	a19990_1	1||12409357||12410092||PAC:17829483||-1||CDS||391284438||932||78.83	12410092	12409357	b57268_PGA_scaffold_3	PGA_scaffold_3||9215637||9216566||BUSI_010685-RA||-1||CDS||2987955141||14667||78.83	9216566	9215637	6.800000e-99	5697
1.3480	0.2008	a19990_1	1||12434726||12437317||PAC:17829482||1||CDS||391284436||933||80.33	12434726	12437317	b57268_PGA_scaffold_3	PGA_scaffold_3||9218422||9222597||BUSI_010686-RA||1||CDS||2987955144||14668||80.33	9218422	9222597	1.600000e-56	5747
7.0951	1.2414	a19990_1	1||12442134||12443186||PAC:17829480||-1||CDS||391284432||935||72.76	12443186	12442134	b57268_PGA_scaffold_3	PGA_scaffold_3||9227595||9228991||BUSI_010687-RA||1||CDS||2987955147||14669||72.76	9227595	9228991	2.100000e-119	5797
1.6081	0.3216	a19990_1	1||12480755||12504384||PAC:17829479||1||CDS||391284430||936||79.07	12480755	12504384	b57268_PGA_scaffold_3	PGA_scaffold_3||9250393||9267256||BUSI_010689-RA||1||CDS||2987955153||14671||79.07	9250393	9267256	1.100000e-241	5847
0.9916	0.1394	a19990_1	1||12552323||12562074||PAC:17829478||-1||CDS||391284428||937||82.99	12562074	12552323	b57268_PGA_scaffold_3	PGA_scaffold_3||9272178||9293461||BUSI_010690-RA||-1||CDS||2987955156||14672||82.99	9293461	9272178	1.000000e-250	5897
1.3483	0.0979	a19990_1	1||12603740||12606601||PAC:17829476||1||CDS||391284424||939||76.99	12603740	12606601	b57268_PGA_scaffold_3	PGA_scaffold_3||9300998||9304068||BUSI_010691-RA||1||CDS||2987955159||14673||76.99	9300998	9304068	2.500000e-206	5947
2.6625	0.3500	a19990_1	1||12653000||12655438||PAC:17829475||1||CDS||391284422||940||80.59	12653000	12655438	b57268_PGA_scaffold_3	PGA_scaffold_3||9312683||9314813||BUSI_010692-RA||1||CDS||2987955162||14674||80.59	9312683	9314813	1.700000e-59	5997
0.9429	0.1323	a19990_1	1||13887532||13910385||PAC:17824082||1||CDS||391284254||955||79.27	13887532	13910385	b57268_PGA_scaffold_3	PGA_scaffold_3||9456351||9460582||BUSI_010711-RA||-1||CDS||2987955219||14693||79.27	9460582	9456351	2.400000e-177	50
1.2342	0.1848	a19990_1	1||13920404||13926398||PAC:17824084||1||CDS||391284258||957||80.64	13920404	13926398	b57268_PGA_scaffold_3	PGA_scaffold_3||9449288||9453186||BUSI_010710-RA||-1||CDS||2987955216||14692||80.64	9453186	9449288	2.100000e-170	100
80.8886	1.0274	a19990_1	1||13949652||13973404||PAC:17818366||1||CDS||391282398||958||85.05	13949652	13973404	b57268_PGA_scaffold_3	PGA_scaffold_3||9438034||9442669||BUSI_010708-RA||-1||CDS||2987955210||14690||85.05	9442669	9438034	1.600000e-97	150
4.2199	1.0707	a19990_1	1||13977001||13980170||PAC:17818367||-1||CDS||391282400||959||72.76	13980170	13977001	b57268_PGA_scaffold_3	PGA_scaffold_3||9411793||9412373||BUSI_010701-RA||1||CDS||2987955189||14683||72.76	9411793	9412373	8.400000e-54	200
1.0727	0.1980	a19990_1	1||14246016||14249230||PAC:17818375||1||CDS||391282416||967||74.03	14246016	14249230	b57268_PGA_scaffold_3	PGA_scaffold_3||9375294||9378277||BUSI_010697-RA||-1||CDS||2987955177||14679||74.03	9378277	9375294	8.400000e-174	250
### Mean Ks: 11.2033	Mean Kn: 0.4163
#Ks	Kn	a<db_genome_id>_<chr>	chr1||start1||stop1||name1||strand1||type1||db_feature_id1||genome_order1||percent_id1	start1	stop1	b<db_genome_id>_<chr>	chr2||start2||stop2||name2||strand2||type2||db_feature_id2||genome_order2||percent_id2	start2	stop2	eval	block_score	GEVO_link
2.3826	0.0918	a19990_1	1||7756682||7759506||PAC:17824946||1||CDS||391284346||678||80.27	7756682	7759506	b57268_PGA_scaffold_14	PGA_scaffold_14||3357870||3363313||BUSI_017521-RA||1||CDS||2987519675||9957||80.27	3357870	3363313	3.200000e-163	50
1.4973	0.1027	a19990_1	1||7756682||7759506||PAC:17824946||1||CDS||391284346||678||77.03	7756682	7759506	b57268_PGA_scaffold_14	PGA_scaffold_14||3444709||3450222||BUSI_017536-RA||1||CDS||2987519720||9972||77.03	3444709	3450222	9.900000e-175	50
1.3122	0.0056	a19990_1	1||7791488||7798568||PAC:17824944||1||CDS||391284342||680||85.59	7791488	7798568	b57268_PGA_scaffold_14	PGA_scaffold_14||3366596||3369205||BUSI_017522-RA||1||CDS||2987519678||9958||85.59	3366596	3369205	2.500000e-161	100
1.3297	0.0056	a19990_1	1||7791488||7798568||PAC:17824944||1||CDS||391284342||680||85.39	7791488	7798568	b57268_PGA_scaffold_14	PGA_scaffold_14||3450954||3455132||BUSI_017537-RA||1||CDS||2987519723||9973||85.39	3450954	3455132	3.500000e-160	100
0.7091	0.0622	a19990_1	1||7814307||7823307||PAC:17824943||1||CDS||391284340||681||85.55	7814307	7823307	b57268_PGA_scaffold_14	PGA_scaffold_14||3373198||3375811||BUSI_017524-RA||1||CDS||2987519684||9960||85.55	3373198	3375811	5.700000e-85	150
0.7345	0.0683	a19990_1	1||7814307||7823307||PAC:17824943||1||CDS||391284340||681||84.79	7814307	7823307	b57268_PGA_scaffold_14	PGA_scaffold_14||3459414||3462042||BUSI_017539-RA||1||CDS||2987519729||9975||84.79	3459414	3462042	1.100000e-82	150
1.2379	0.0674	a19990_1	1||7835987||7837297||PAC:17824942||1||CDS||391284338||682||80.7	7835987	7837297	b57268_PGA_scaffold_14	PGA_scaffold_14||3392383||3393317||BUSI_017527-RA||1||CDS||2987519693||9963||80.7	3392383	3393317	1.300000e-182	200
1.3196	0.0696	a19990_1	1||7835987||7837297||PAC:17824942||1||CDS||391284338||682||80.31	7835987	7837297	b57268_PGA_scaffold_14	PGA_scaffold_14||3465566||3466992||BUSI_017540-RA||1||CDS||2987519732||9976||80.31	3465566	3466992	3.500000e-200	200
1.4598	0.4174	a19990_1	1||7839046||7856993||PAC:17824941||-1||CDS||391284336||683||68.13	7856993	7839046	b57268_PGA_scaffold_14	PGA_scaffold_14||3395789||3400813||BUSI_017528-RA||-1||CDS||2987519696||9964||68.13	3400813	3395789	7.500000e-90	250
1.4959	0.4267	a19990_1	1||7839046||7856993||PAC:17824941||-1||CDS||391284336||683||67.48	7856993	7839046	b57268_PGA_scaffold_14	PGA_scaffold_14||3469423||3474490||BUSI_017541-RA||-1||CDS||2987519735||9977||67.48	3474490	3469423	4.900000e-86	250
2.1033	0.5009	a19990_1	1||7946357||7960766||PAC:17824930||-1||CDS||391284314||694||75.67	7960766	7946357	b57268_PGA_scaffold_14	PGA_scaffold_14||3423759||3426439||BUSI_017534-RA||-1||CDS||2987519714||9970||75.67	3426439	3423759	5.200000e-211	297
1.6747	0.2332	a19990_1	1||7946357||7960766||PAC:17824930||-1||CDS||391284314||694||73.91	7960766	7946357	b57268_PGA_scaffold_14	PGA_scaffold_14||3497433||3500112||BUSI_017546-RA||-1||CDS||2987519750||9982||73.91	3500112	3497433	1.000000e-250	297
66.2225	1.4297	a19990_1	1||7963567||7967564||PAC:17824929||1||CDS||391284312||695||69.91	7963567	7967564	b57268_PGA_scaffold_14	PGA_scaffold_14||3669520||3670386||BUSI_017555-RA||1||CDS||2987519777||9991||69.91	3669520	3670386	2.100000e-12	308
1.7152	0.6134	a19990_1	1||7989003||7990025||PAC:17824926||1||CDS||391284306||698||71.74	7989003	7990025	b57268_PGA_scaffold_14	PGA_scaffold_14||3674360||3681231||BUSI_017556-RA||1||CDS||2987519780||9992||71.74	3674360	3681231	7.200000e-29	336
1.0445	0.2291	a19990_1	1||8004150||8007646||PAC:17824924||-1||CDS||391284302||700||76.65	8007646	8004150	b57268_PGA_scaffold_14	PGA_scaffold_14||3690179||3700394||BUSI_017558-RA||-1||CDS||2987519786||9994||76.65	3700394	3690179	1.000000e-250	386
3.2004	1.0176	a19990_1	1||8012586||8021117||PAC:17824922||-1||CDS||391284298||702||81.02	8021117	8012586	b57268_PGA_scaffold_14	PGA_scaffold_14||3707604||3718692||BUSI_017560-RA||-1||CDS||2987519792||9996||81.02	3718692	3707604	1.000000e-250	436
65.2555	1.0028	a19990_1	1||8036641||8038012||PAC:17824921||-1||CDS||391284296||703||67.97	8038012	8036641	b57268_PGA_scaffold_14	PGA_scaffold_14||3778705||3779835||BUSI_017566-RA||1||CDS||2987519810||10002||67.97	3778705	3779835	3.700000e-30	465
0.6844	0.2619	a19990_1	1||8038606||8044353||PAC:17824920||-1||CDS||391284294||704||71.88	8044353	8038606	b57268_PGA_scaffold_14	PGA_scaffold_14||3807903||3818881||BUSI_017569-RA||-1||CDS||2987519819||10005||71.88	3818881	3807903	1.300000e-92	515
1.2408	0.1627	a19990_1	1||8065297||8071016||PAC:17824919||1||CDS||391284292||705||75.59	8065297	8071016	b57268_PGA_scaffold_14	PGA_scaffold_14||3826203||3832071||BUSI_017571-RA||1||CDS||2987519825||10007||75.59	3826203	3832071	1.700000e-167	565
1.4588	0.3245	a19990_1	1||8079833||8080711||PAC:17824918||-1||CDS||391284290||706||85.31	8080711	8079833	b57268_PGA_scaffold_14	PGA_scaffold_14||3833721||3834705||BUSI_017572-RA||-1||CDS||2987519828||10008||85.31	3834705	3833721	9.100000e-39	603
1.0702	0.0473	a19990_1	1||8197152||8201664||PAC:17824910||1||CDS||391284274||714||83.82	8197152	8201664	b57268_PGA_scaffold_14	PGA_scaffold_14||3948504||3954017||BUSI_017582-RA||1||CDS||2987519858||10018||83.82	3948504	3954017	2.500000e-130	653
0.8569	0.1348	a19990_1	1||8704047||8710492||PAC:17829688||1||CDS||391284848||727||80.85	8704047	8710492	b57268_PGA_scaffold_14	PGA_scaffold_14||4049731||4057471||BUSI_017592-RA||1||CDS||2987519888||10028||80.85	4049731	4057471	7.900000e-227	700
0.9746	0.2480	a19990_1	1||8821976||8823836||PAC:17829682||1||CDS||391284836||733||74.12	8821976	8823836	b57268_PGA_scaffold_14	PGA_scaffold_14||4138031||4141594||BUSI_017602-RA||1||CDS||2987519918||10038||74.12	4138031	4141594	2.800000e-65	750
1.0296	0.1136	a19990_1	1||8860974||8865393||PAC:17829677||-1||CDS||391284826||738||80.23	8865393	8860974	b57268_PGA_scaffold_14	PGA_scaffold_14||4143415||4149182||BUSI_017603-RA||-1||CDS||2987519921||10039||80.23	4149182	4143415	1.500000e-239	800
1.0195	0.0990	a19990_1	1||8887100||8891172||PAC:17829675||1||CDS||391284822||740||78.3	8887100	8891172	b57268_PGA_scaffold_14	PGA_scaffold_14||4155247||4161333||BUSI_017604-RA||1||CDS||2987519924||10040||78.3	4155247	4161333	5.100000e-162	850
0.7780	0.0692	a19990_1	1||8907771||8916677||PAC:17829674||-1||CDS||391284820||741||82.9	8916677	8907771	b57268_PGA_scaffold_14	PGA_scaffold_14||4163052||4167364||BUSI_017605-RA||-1||CDS||2987519927||10041||82.9	4167364	4163052	1.400000e-157	900
61.4557	0.4372	a19990_1	1||8922975||8933413||PAC:17829673||1||CDS||391284818||742||81.33	8922975	8933413	b57268_PGA_scaffold_14	PGA_scaffold_14||4171051||4177330||BUSI_017606-RA||1||CDS||2987519930||10042||81.33	4171051	4177330	1.000000e-250	950
7.8422	1.0368	a19990_1	1||8958843||8961606||PAC:17829670||1||CDS||391284812||745||81.14	8958843	8961606	b57268_PGA_scaffold_14	PGA_scaffold_14||4187181||4192145||BUSI_017607-RA||1||CDS||2987519933||10043||81.14	4187181	4192145	7.800000e-209	1000
1.0494	0.1499	a19990_1	1||9035382||9038904||PAC:17829665||-1||CDS||391284802||750||75.12	9038904	9035382	b57268_PGA_scaffold_14	PGA_scaffold_14||4195729||4198947||BUSI_017608-RA||1||CDS||2987519936||10044||75.12	4195729	4198947	1.000000e-250	1050
0.8112	0.1019	a19990_1	1||9084282||9085728||PAC:17829663||-1||CDS||391284798||752||81.68	9085728	9084282	b57268_PGA_scaffold_14	PGA_scaffold_14||4259279||4261006||BUSI_017615-RA||-1||CDS||2987519957||10051||81.68	4261006	4259279	7.600000e-200	1100
57.5181	0.7462	a19990_1	1||9257531||9285629||PAC:17829654||1||CDS||391284780||761||64.11	9257531	9285629	b57268_PGA_scaffold_14	PGA_scaffold_14||4326084||4337574||BUSI_017619-RA||1||CDS||2987519969||10055||64.11	4326084	4337574	4.300000e-110	1150
1.6284	0.3450	a19990_1	1||9337386||9338233||PAC:17829649||-1||CDS||391284770||766||66.51	9338233	9337386	b57268_PGA_scaffold_14	PGA_scaffold_14||4345636||4346304||BUSI_017621-RA||-1||CDS||2987519975||10057||66.51	4346304	4345636	3.800000e-60	1200
1.1925	0.1382	a19990_1	1||9345791||9353972||PAC:17829647||-1||CDS||391284766||768||76.54	9353972	9345791	b57268_PGA_scaffold_14	PGA_scaffold_14||4347602||4350919||BUSI_017622-RA||-1||CDS||2987519978||10058||76.54	4350919	4347602	7.600000e-90	1250
65.5955	1.1197	a19990_1	1||9369279||9379357||PAC:17829646||1||CDS||391284764||769||81.9	9369279	9379357	b57268_PGA_scaffold_14	PGA_scaffold_14||4518932||4539922||BUSI_017640-RA||-1||CDS||2987520032||10076||81.9	4539922	4518932	1.000000e-250	50
1.1453	0.2027	a19990_1	1||9410542||9423702||PAC:17829643||-1||CDS||391284758||772||77.75	9423702	9410542	b57268_PGA_scaffold_14	PGA_scaffold_14||4573202||4577852||BUSI_017643-RA||-1||CDS||2987520041||10079||77.75	4577852	4573202	9.400000e-202	1347
1.3912	0.5065	a19990_1	1||9454040||9455898||PAC:17829640||-1||CDS||391284752||775||80.12	9455898	9454040	b57268_PGA_scaffold_14	PGA_scaffold_14||4596162||4598667||BUSI_017648-RA||-1||CDS||2987520056||10084||80.12	4598667	4596162	1.000000e-84	1397
1.0440	0.2678	a19990_1	1||9458022||9477097||PAC:17829639||-1||CDS||391284750||776||69.09	9477097	9458022	b57268_PGA_scaffold_14	PGA_scaffold_14||4601613||4609292||BUSI_017650-RA||-1||CDS||2987520062||10086||69.09	4609292	4601613	8.200000e-154	1447
75.7008	1.0916	a19990_1	1||9478755||9494585||PAC:17829637||-1||CDS||391284746||778||75.79	9494585	9478755	b57268_PGA_scaffold_14	PGA_scaffold_14||4610125||4614764||BUSI_017651-RA||-1||CDS||2987520065||10087||75.79	4614764	4610125	8.700000e-109	1497
1.1582	0.3483	a19990_1	1||9503596||9505790||PAC:17829636||1||CDS||391284744||779||67.01	9503596	9505790	b57268_PGA_scaffold_14	PGA_scaffold_14||4418500||4420831||BUSI_017631-RA||-1||CDS||2987520005||10067||67.01	4420831	4418500	4.500000e-112	100
1.1399	0.3110	a19990_1	1||9503596||9505790||PAC:17829636||1||CDS||391284744||779||66.67	9503596	9505790	b57268_PGA_scaffold_14	PGA_scaffold_14||4623063||4625215||BUSI_017652-RA||1||CDS||2987520068||10088||66.67	4623063	4625215	4.800000e-49	1545
1.4635	0.2488	a19990_1	1||9518439||9519444||PAC:17829634||-1||CDS||391284740||781||72.24	9519444	9518439	b57268_PGA_scaffold_14	PGA_scaffold_14||4409553||4410400||BUSI_017630-RA||1||CDS||2987520002||10066||72.24	4409553	4410400	9.900000e-55	150
7.8977	1.3934	a19990_1	1||9518439||9519444||PAC:17829634||-1||CDS||391284740||781||72.24	9519444	9518439	b57268_PGA_scaffold_14	PGA_scaffold_14||4647737||4648251||BUSI_017656-RA||-1||CDS||2987520080||10092||72.24	4648251	4647737	2.200000e-51	1595
1.0765	0.1106	a19990_1	1||9525636||9530158||PAC:17829633||-1||CDS||391284738||782||78.06	9530158	9525636	b57268_PGA_scaffold_14	PGA_scaffold_14||4399226||4403964||BUSI_017629-RA||1||CDS||2987519999||10065||78.06	4399226	4403964	1.000000e-250	200
1.1073	0.1431	a19990_1	1||9525636||9530158||PAC:17829633||-1||CDS||391284738||782||78.97	9530158	9525636	b57268_PGA_scaffold_14	PGA_scaffold_14||4653312||4658074||BUSI_017657-RA||-1||CDS||2987520083||10093||78.97	4658074	4653312	1.000000e-250	1645
2.0649	0.2140	a19990_1	1||9543219||9555896||PAC:17829632||-1||CDS||391284736||783||72.96	9555896	9543219	b57268_PGA_scaffold_14	PGA_scaffold_14||4380703||4385421||BUSI_017627-RA||1||CDS||2987519993||10063||72.96	4380703	4385421	7.900000e-42	241
5.2527	0.5445	a19990_1	1||9655841||9657254||PAC:17829630||1||CDS||391284732||785||78.17	9655841	9657254	b57268_PGA_scaffold_14	PGA_scaffold_14||4356039||4361441||BUSI_017624-RA||-1||CDS||2987519984||10060||78.17	4361441	4356039	4.300000e-45	285
3.1019	0.2526	a19990_1	1||9773214||9786128||PAC:17829624||-1||CDS||391284720||791||71.05	9786128	9773214	b57268_PGA_scaffold_14	PGA_scaffold_14||4721702||4722780||BUSI_017666-RA||-1||CDS||2987520110||10102||71.05	4722780	4721702	2.000000e-40	1684
1.0834	0.0900	a19990_1	1||9806659||9818249||PAC:17829623||-1||CDS||391284718||792||80.62	9818249	9806659	b57268_PGA_scaffold_14	PGA_scaffold_14||4749012||4755162||BUSI_017670-RA||-1||CDS||2987520122||10106||80.62	4755162	4749012	1.000000e-250	1734
1.3223	0.2591	a19990_1	1||9872347||9873499||PAC:17829621||1||CDS||391284714||794||75.25	9872347	9873499	b57268_PGA_scaffold_14	PGA_scaffold_14||4760071||4761240||BUSI_017671-RA||1||CDS||2987520125||10107||75.25	4760071	4761240	2.800000e-60	1784
0.9496	0.1284	a19990_1	1||9913656||9924435||PAC:17829615||-1||CDS||391284702||800||79.06	9924435	9913656	b57268_PGA_scaffold_14	PGA_scaffold_14||4790045||4793442||BUSI_017675-RA||-1||CDS||2987520137||10111||79.06	4793442	4790045	5.300000e-156	1834
12.0279	1.2689	a19990_1	1||9948466||9961915||PAC:17829613||-1||CDS||391284698||802||69.98	9961915	9948466	b57268_PGA_scaffold_14	PGA_scaffold_14||4800751||4805090||BUSI_017676-RA||-1||CDS||2987520140||10112||69.98	4805090	4800751	1.600000e-83	1884
1.8705	0.3142	a19990_1	1||10009915||10010976||PAC:17829609||1||CDS||391284690||806||77.78	10009915	10010976	b57268_PGA_scaffold_14	PGA_scaffold_14||4815773||4822877||BUSI_017678-RA||1||CDS||2987520146||10114||77.78	4815773	4822877	2.700000e-87	1934
65.6527	1.2902	a19990_1	1||10044523||10046730||PAC:17829608||1||CDS||391284688||807||77.91	10044523	10046730	b57268_PGA_scaffold_14	PGA_scaffold_14||4825936||4832124||BUSI_017679-RA||1||CDS||2987520149||10115||77.91	4825936	4832124	9.300000e-74	1984
1.0012	0.0607	a19990_1	1||10068084||10075187||PAC:17829606||-1||CDS||391284684||809||87.34	10075187	10068084	b57268_PGA_scaffold_14	PGA_scaffold_14||4849836||4860901||BUSI_017682-RA||-1||CDS||2987520158||10118||87.34	4860901	4849836	5.100000e-188	2034
2.0701	0.4814	a19990_1	1||10078586||10080153||PAC:17829605||-1||CDS||391284682||810||78.7	10080153	10078586	b57268_PGA_scaffold_14	PGA_scaffold_14||4864298||4865525||BUSI_017683-RA||-1||CDS||2987520161||10119||78.7	4865525	4864298	1.500000e-20	2053
3.4237	0.9281	a19990_1	1||10087419||10090406||PAC:17829604||1||CDS||391284680||811||75.07	10087419	10090406	b57268_PGA_scaffold_14	PGA_scaffold_14||4868775||4873894||BUSI_017684-RA||1||CDS||2987520164||10120||75.07	4868775	4873894	3.400000e-75	2103
38.9408	1.4051	a19990_1	1||10140537||10145698||PAC:17829602||1||CDS||391284676||813||62.85	10140537	10145698	b57268_PGA_scaffold_14	PGA_scaffold_14||4980145||4981301||BUSI_017690-RA||1||CDS||2987520182||10126||62.85	4980145	4981301	8.300000e-28	2130
1.2241	0.2305	a19990_1	1||10146529||10149235||PAC:17829601||-1||CDS||391284674||814||75.21	10149235	10146529	b57268_PGA_scaffold_14	PGA_scaffold_14||4994270||4999541||BUSI_017692-RA||-1||CDS||2987520188||10128||75.21	4999541	4994270	2.000000e-69	2180
71.9293	1.1582	a19990_1	1||10175956||10178499||PAC:17829599||1||CDS||391284670||816||73.12	10175956	10178499	b57268_PGA_scaffold_14	PGA_scaffold_14||5018462||5025255||BUSI_017694-RA||1||CDS||2987520194||10130||73.12	5018462	5025255	7.600000e-88	2230
1.7512	0.2494	a19990_1	1||10190018||10197710||PAC:17829598||1||CDS||391284668||817||77.73	10190018	10197710	b57268_PGA_scaffold_14	PGA_scaffold_14||5026864||5033369||BUSI_017695-RA||1||CDS||2987520197||10131||77.73	5026864	5033369	2.000000e-180	2280
1.1231	0.0862	a19990_1	1||10253870||10257755||PAC:17829593||1||CDS||391284658||822||81.82	10253870	10257755	b57268_PGA_scaffold_14	PGA_scaffold_14||5054444||5057803||BUSI_017700-RA||1||CDS||2987520212||10136||81.82	5054444	5057803	1.000000e-250	2330
1.5971	0.1338	a19990_1	1||10281464||10283541||PAC:17829588||-1||CDS||391284648||827||71.55	10283541	10281464	b57268_PGA_scaffold_14	PGA_scaffold_14||5136383||5142938||BUSI_017709-RA||-1||CDS||2987520239||10145||71.55	5142938	5136383	2.400000e-134	2380
1.0522	0.1862	a19990_1	1||10284236||10289167||PAC:17829587||-1||CDS||391284646||828||75.78	10289167	10284236	b57268_PGA_scaffold_14	PGA_scaffold_14||5159381||5167435||BUSI_017711-RA||1||CDS||2987520245||10147||75.78	5159381	5167435	1.000000e-250	2430
1.3895	0.2008	a19990_1	1||10323462||10348110||PAC:17829584||1||CDS||391284640||831||73.97	10323462	10348110	b57268_PGA_scaffold_14	PGA_scaffold_14||5168191||5168979||BUSI_017712-RA||1||CDS||2987520248||10148||73.97	5168191	5168979	2.100000e-137	2480
65.0965	0.4617	a19990_1	1||10398353||10407330||PAC:17829580||1||CDS||391284632||835||66.97	10398353	10407330	b57268_PGA_scaffold_14	PGA_scaffold_14||5188398||5190605||BUSI_017715-RA||1||CDS||2987520257||10151||66.97	5188398	5190605	2.000000e-72	2530
14.1447	0.9902	a19990_1	1||10409284||10411107||PAC:17829579||-1||CDS||391284630||836||59.16	10411107	10409284	b57268_PGA_scaffold_14	PGA_scaffold_14||6411191||6412732||BUSI_017829-RA||-1||CDS||2987520599||10265||59.16	6412732	6411191	1.800000e-23	22
1.5843	0.2039	a19990_1	1||10418356||10420151||PAC:17829578||1||CDS||391284628||837||73.04	10418356	10420151	b57268_PGA_scaffold_14	PGA_scaffold_14||5213811||5216896||BUSI_017718-RA||1||CDS||2987520266||10154||73.04	5213811	5216896	2.000000e-105	2580
1.5391	0.2970	a19990_1	1||10422717||10423304||PAC:17829577||-1||CDS||391284626||838||69.25	10423304	10422717	b57268_PGA_scaffold_14	PGA_scaffold_14||5234208||5234888||BUSI_017721-RA||-1||CDS||2987520275||10157||69.25	5234888	5234208	9.700000e-53	2630
9.7907	1.3984	a19990_1	1||10433893||10449970||PAC:17829576||-1||CDS||391284624||839||77.24	10449970	10433893	b57268_PGA_scaffold_14	PGA_scaffold_14||5244690||5249623||BUSI_017722-RA||-1||CDS||2987520278||10158||77.24	5249623	5244690	5.700000e-100	2680
7.4204	0.3659	a19990_1	1||10547654||10551352||PAC:17829574||-1||CDS||391284620||841||60.57	10551352	10547654	b57268_PGA_scaffold_14	PGA_scaffold_14||5259186||5261987||BUSI_017723-RA||-1||CDS||2987520281||10159||60.57	5261987	5259186	2.800000e-57	2730
1.2189	0.3919	a19990_1	1||10582127||10587978||PAC:17829573||1||CDS||391284618||842||67.59	10582127	10587978	b57268_PGA_scaffold_14	PGA_scaffold_14||5269859||5275147||BUSI_017724-RA||1||CDS||2987520284||10160||67.59	5269859	5275147	1.200000e-127	2780
1.9540	0.4349	a19990_1	1||10593526||10594303||PAC:17829571||-1||CDS||391284614||844||74.15	10594303	10593526	b57268_PGA_scaffold_14	PGA_scaffold_14||5284023||5285648||BUSI_017726-RA||-1||CDS||2987520290||10162||74.15	5285648	5284023	1.600000e-24	2803
1.3502	0.2958	a19990_1	1||10605291||10607512||PAC:17829569||-1||CDS||391284610||846||70.08	10607512	10605291	b57268_PGA_scaffold_14	PGA_scaffold_14||5298590||5300357||BUSI_017730-RA||-1||CDS||2987520302||10166||70.08	5300357	5298590	2.900000e-108	2853
62.5075	1.2212	a19990_1	1||10638811||10654242||PAC:17829568||1||CDS||391284608||847||56.88	10638811	10654242	b57268_PGA_scaffold_14	PGA_scaffold_14||6278368||6286528||BUSI_017811-RA||1||CDS||2987520545||10247||56.88	6278368	6286528	2.600000e-11	29
1.2012	0.1620	a19990_1	1||10683766||10689835||PAC:17829567||-1||CDS||391284606||848||74.29	10689835	10683766	b57268_PGA_scaffold_14	PGA_scaffold_14||5302156||5307970||BUSI_017731-RA||-1||CDS||2987520305||10167||74.29	5307970	5302156	5.500000e-221	2903
0.9866	0.1944	a19990_1	1||10782256||10786869||PAC:17829564||-1||CDS||391284600||851||81.35	10786869	10782256	b57268_PGA_scaffold_14	PGA_scaffold_14||5339433||5344998||BUSI_017737-RA||-1||CDS||2987520323||10173||81.35	5344998	5339433	1.000000e-250	2953
0.9798	0.1053	a19990_1	1||10815549||10818957||PAC:17829562||-1||CDS||391284596||853||80.28	10818957	10815549	b57268_PGA_scaffold_14	PGA_scaffold_14||5346392||5350428||BUSI_017738-RA||-1||CDS||2987520326||10174||80.28	5350428	5346392	1.100000e-201	3003
2.2912	0.1736	a19990_1	1||10843187||10844887||PAC:17829560||1||CDS||391284592||855||70.89	10843187	10844887	b57268_PGA_scaffold_14	PGA_scaffold_14||5712670||5714288||BUSI_017752-RA||1||CDS||2987520368||10188||70.89	5712670	5714288	7.200000e-240	3050
19.1584	1.1867	a19990_1	1||10860182||10861942||PAC:17829558||-1||CDS||391284588||857||85.0	10861942	10860182	b57268_PGA_scaffold_14	PGA_scaffold_14||5739253||5741773||BUSI_017754-RA||1||CDS||2987520374||10190||85.0	5739253	5741773	3.900000e-57	3100
2.0691	0.2623	a19990_1	1||10929411||10935161||PAC:17829555||1||CDS||391284582||860||77.04	10929411	10935161	b57268_PGA_scaffold_14	PGA_scaffold_14||5747410||5752578||BUSI_017756-RA||1||CDS||2987520380||10192||77.04	5747410	5752578	4.700000e-129	3150
1.3436	0.2744	a19990_1	1||10977297||10982423||PAC:17829554||1||CDS||391284580||861||71.1	10977297	10982423	b57268_PGA_scaffold_14	PGA_scaffold_14||5783321||5786680||BUSI_017759-RA||1||CDS||2987520389||10195||71.1	5783321	5786680	2.700000e-211	3200
1.2856	0.2320	a19990_1	1||10987353||10989206||PAC:17829552||-1||CDS||391284576||863||71.32	10989206	10987353	b57268_PGA_scaffold_14	PGA_scaffold_14||5792880||5794751||BUSI_017760-RA||-1||CDS||2987520392||10196||71.32	5794751	5792880	1.000000e-250	3250
71.7366	0.5935	a19990_1	1||10987353||10989206||PAC:17829552||-1||CDS||391284576||863||56.82	10989206	10987353	b57268_PGA_scaffold_14	PGA_scaffold_14||6141099||6143786||BUSI_017793-RA||-1||CDS||2987520491||10229||56.82	6143786	6141099	3.100000e-07	32
2.6097	0.3111	a19990_1	1||11184010||11186116||PAC:17829544||1||CDS||391284560||871||62.66	11184010	11186116	b57268_PGA_scaffold_14	PGA_scaffold_14||5827519||5829966||BUSI_017765-RA||-1||CDS||2987520407||10201||62.66	5829966	5827519	2.000000e-158	3300
2.9610	0.4684	a19990_1	1||11184010||11186116||PAC:17829544||1||CDS||391284560||871||64.04	11184010	11186116	b57268_PGA_scaffold_14	PGA_scaffold_14||6008095||6010754||BUSI_017781-RA||1||CDS||2987520455||10217||64.04	6008095	6010754	4.600000e-135	79
1.0406	0.0289	a19990_1	1||11224953||11227450||PAC:17829542||-1||CDS||391284556||873||84.47	11227450	11224953	b57268_PGA_scaffold_14	PGA_scaffold_14||5984512||5988028||BUSI_017778-RA||1||CDS||2987520446||10214||84.47	5984512	5988028	3.400000e-187	129
0.9838	0.0844	a19990_1	1||11234702||11239025||PAC:17829540||-1||CDS||391284552||875||80.06	11239025	11234702	b57268_PGA_scaffold_14	PGA_scaffold_14||5974433||5981204||BUSI_017777-RA||1||CDS||2987520443||10213||80.06	5974433	5981204	1.000000e-250	179
2.7363	0.5161	a19990_1	1||11251118||11255754||PAC:17829539||1||CDS||391284550||876||81.01	11251118	11255754	b57268_PGA_scaffold_14	PGA_scaffold_14||5960565||5966696||BUSI_017776-RA||-1||CDS||2987520440||10212||81.01	5966696	5960565	2.800000e-107	229
0.9148	0.1157	a19990_1	1||11305229||11306764||PAC:17829536||-1||CDS||391284544||879||84.24	11306764	11305229	b57268_PGA_scaffold_14	PGA_scaffold_14||5951969||5953489||BUSI_017774-RA||1||CDS||2987520434||10210||84.24	5951969	5953489	1.600000e-171	279
0.9071	0.1753	a19990_1	1||11312964||11322437||PAC:17829535||-1||CDS||391284542||880||81.48	11322437	11312964	b57268_PGA_scaffold_14	PGA_scaffold_14||5931356||5943009||BUSI_017772-RA||1||CDS||2987520428||10208||81.48	5931356	5943009	1.000000e-250	329
1.2096	0.0863	a19990_1	1||11409616||11410189||PAC:17829532||-1||CDS||391284536||883||78.29	11410189	11409616	b57268_PGA_scaffold_14	PGA_scaffold_14||5926724||5927327||BUSI_017771-RA||1||CDS||2987520425||10207||78.29	5926724	5927327	2.300000e-65	379
1.0311	0.0976	a19990_1	1||11448967||11455795||PAC:17829530||-1||CDS||391284532||885||83.8	11455795	11448967	b57268_PGA_scaffold_14	PGA_scaffold_14||6037857||6044751||BUSI_017784-RA||1||CDS||2987520464||10220||83.8	6037857	6044751	3.400000e-190	3400
1.1923	0.0380	a19990_1	1||11489497||11496521||PAC:17829528||-1||CDS||391284528||887||83.92	11496521	11489497	b57268_PGA_scaffold_14	PGA_scaffold_14||6056064||6060585||BUSI_017786-RA||-1||CDS||2987520470||10222||83.92	6060585	6056064	5.500000e-180	3450
0.8985	0.2758	a19990_1	1||11543271||11577704||PAC:17829525||-1||CDS||391284522||890||80.62	11577704	11543271	b57268_PGA_scaffold_14	PGA_scaffold_14||6068100||6092102||BUSI_017788-RA||-1||CDS||2987520476||10224||80.62	6092102	6068100	7.600000e-197	3500
2.4988	0.1933	a19990_1	1||11610081||11611375||PAC:17829521||-1||CDS||391284514||894||78.86	11611375	11610081	b57268_PGA_scaffold_14	PGA_scaffold_14||6100671||6101774||BUSI_017789-RA||-1||CDS||2987520479||10225||78.86	6101774	6100671	1.100000e-77	3550
1.3699	0.0603	a19990_1	1||11681008||11686909||PAC:17829519||1||CDS||391284510||896||82.3	11681008	11686909	b57268_PGA_scaffold_14	PGA_scaffold_14||6111537||6118738||BUSI_017790-RA||1||CDS||2987520482||10226||82.3	6111537	6118738	1.000000e-250	3600
1.4944	0.3293	a19990_1	1||11873303||11874933||PAC:17829508||1||CDS||391284488||907||68.48	11873303	11874933	b57268_PGA_scaffold_14	PGA_scaffold_14||6138969||6140545||BUSI_017792-RA||1||CDS||2987520488||10228||68.48	6138969	6140545	3.900000e-97	3647
1.4436	0.0313	a19990_1	1||11979140||11983195||PAC:17829504||-1||CDS||391284480||911||81.27	11983195	11979140	b57268_PGA_scaffold_14	PGA_scaffold_14||6146007||6150181||BUSI_017794-RA||-1||CDS||2987520494||10230||81.27	6150181	6146007	4.600000e-103	3697
63.5409	2.2022	a19990_1	1||12038070||12042868||PAC:17829501||1||CDS||391284474||914||74.6	12038070	12042868	b57268_PGA_scaffold_14	PGA_scaffold_14||6225820||6228706||BUSI_017802-RA||1||CDS||2987520518||10238||74.6	6225820	6228706	7.900000e-49	3745
1.1830	0.1380	a19990_1	1||12066597||12085003||PAC:17829499||-1||CDS||391284470||916||77.85	12085003	12066597	b57268_PGA_scaffold_14	PGA_scaffold_14||6246458||6250902||BUSI_017806-RA||-1||CDS||2987520530||10242||77.85	6250902	6246458	4.700000e-103	3795
3.4740	1.0918	a19990_1	1||12125592||12127646||PAC:17829497||1||CDS||391284466||918||69.29	12125592	12127646	b57268_PGA_scaffold_14	PGA_scaffold_14||6268635||6270818||BUSI_017808-RA||1||CDS||2987520536||10244||69.29	6268635	6270818	1.000000e-83	3845
37.5738	0.5576	a19990_1	1||12128655||12130442||PAC:17829496||1||CDS||391284464||919||76.25	12128655	12130442	b57268_PGA_scaffold_14	PGA_scaffold_14||6278368||6286528||BUSI_017811-RA||1||CDS||2987520545||10247||76.25	6278368	6286528	1.000000e-250	3895
1.7112	0.3578	a19990_1	1||12165162||12169309||PAC:17829493||1||CDS||391284458||922||68.12	12165162	12169309	b57268_PGA_scaffold_14	PGA_scaffold_14||6309250||6309972||BUSI_017816-RA||1||CDS||2987520560||10252||68.12	6309250	6309972	1.100000e-66	3945
1.8917	0.4813	a19990_1	1||12171710||12173193||PAC:17829492||-1||CDS||391284456||923||76.38	12173193	12171710	b57268_PGA_scaffold_14	PGA_scaffold_14||6311002||6312261||BUSI_017817-RA||-1||CDS||2987520563||10253||76.38	6312261	6311002	3.400000e-68	3995
1.2031	0.2198	a19990_1	1||12212247||12215017||PAC:17829491||1||CDS||391284454||924||76.65	12212247	12215017	b57268_PGA_scaffold_14	PGA_scaffold_14||6327644||6331089||BUSI_017819-RA||1||CDS||2987520569||10255||76.65	6327644	6331089	2.000000e-91	4045
10.1673	0.5937	a19990_1	1||12434726||12437317||PAC:17829482||1||CDS||391284436||933||66.92	12434726	12437317	b57268_PGA_scaffold_14	PGA_scaffold_14||6404162||6410774||BUSI_017828-RA||1||CDS||2987520596||10264||66.92	6404162	6410774	1.300000e-32	4076
72.7423	0.4600	a19990_1	1||12442134||12443186||PAC:17829480||-1||CDS||391284432||935||63.59	12443186	12442134	b57268_PGA_scaffold_14	PGA_scaffold_14||6417779||6419037||BUSI_017831-RA||1||CDS||2987520605||10267||63.59	6417779	6419037	3.800000e-38	4113
3.1610	0.2761	a19990_1	1||12653000||12655438||PAC:17829475||1||CDS||391284422||940||80.43	12653000	12655438	b57268_PGA_scaffold_14	PGA_scaffold_14||6496812||6498933||BUSI_017835-RA||1||CDS||2987520617||10271||80.43	6496812	6498933	3.200000e-97	4163
0.8140	0.1099	a19990_1	1||13989100||14007086||PAC:17818368||1||CDS||391282402||960||80.28	13989100	14007086	b57268_PGA_scaffold_14	PGA_scaffold_14||6556610||6561860||BUSI_017839-RA||-1||CDS||2987520629||10275||80.28	6561860	6556610	1.000000e-250	4210
62.4066	0.6940	a19990_1	1||14198851||14219965||PAC:17818374||1||CDS||391282414||966||61.96	14198851	14219965	b57268_PGA_scaffold_14	PGA_scaffold_14||6752504||6757085||BUSI_017859-RA||1||CDS||2987520689||10295||61.96	6752504	6757085	4.000000e-27	4233
19.8939	0.9826	a19990_1	1||14954685||14959548||PAC:17822373||-1||CDS||391282468||979||68.03	14959548	14954685	b57268_PGA_scaffold_14	PGA_scaffold_14||6820072||6826537||BUSI_017864-RA||-1||CDS||2987520704||10300||68.03	6826537	6820072	3.900000e-11	4240
### Mean Ks: 1.6459	Mean Kn: 0.4125
#Ks	Kn	a<db_genome_id>_<chr>	chr1||start1||stop1||name1||strand1||type1||db_feature_id1||genome_order1||percent_id1	start1	stop1	b<db_genome_id>_<chr>	chr2||start2||stop2||name2||strand2||type2||db_feature_id2||genome_order2||percent_id2	start2	stop2	eval	block_score	GEVO_link
0.8546	0.1351	a19990_1	1||13989100||14007086||PAC:17818368||1||CDS||391282402||960||81.83	13989100	14007086	b57268_PGA_scaffold_10	PGA_scaffold_10||40254658||40260073||BUSI_022488-RA||1||CDS||2986839679||4571||81.83	40254658	40260073	2.100000e-212	50
1.0418	0.1814	a19990_1	1||14007824||14010547||PAC:17818369||-1||CDS||391282404||961||76.21	14010547	14007824	b57268_PGA_scaffold_10	PGA_scaffold_10||40261902||40272218||BUSI_022489-RA||-1||CDS||2986839682||4572||76.21	40272218	40261902	2.100000e-129	100
1.4783	0.1925	a19990_1	1||14403662||14405348||PAC:17822365||1||CDS||391282452||971||74.77	14403662	14405348	b57268_PGA_scaffold_10	PGA_scaffold_10||41340789||41343158||BUSI_022508-RA||-1||CDS||2986839739||4591||74.77	41343158	41340789	1.500000e-66	147
1.3724	0.3025	a19990_1	1||15015594||15030679||PAC:17822375||-1||CDS||391282472||981||70.34	15030679	15015594	b57268_PGA_scaffold_10	PGA_scaffold_10||41865412||41865896||BUSI_022519-RA||1||CDS||2986839772||4602||70.34	41865412	41865896	1.500000e-43	186
3.4822	1.2510	a19990_1	1||15079156||15080270||PAC:17822376||-1||CDS||391282474||982||73.31	15080270	15079156	b57268_PGA_scaffold_10	PGA_scaffold_10||42701419||42707816||BUSI_022528-RA||1||CDS||2986839799||4611||73.31	42701419	42707816	1.100000e-108	236
### Mean Ks: 12.2729	Mean Kn: 0.8065
#Ks	Kn	a<db_genome_id>_<chr>	chr1||start1||stop1||name1||strand1||type1||db_feature_id1||genome_order1||percent_id1	start1	stop1	b<db_genome_id>_<chr>	chr2||start2||stop2||name2||strand2||type2||db_feature_id2||genome_order2||percent_id2	start2	stop2	eval	block_score	GEVO_link
64.2353	1.2545	a19990_1	1||14403662||14405348||PAC:17822365||1||CDS||391282452||971||81.99	14403662	14405348	b57268_PGA_scaffold_4	PGA_scaffold_4||49294205||49297913||BUSI_009645-RA||1||CDS||2988143677||17336||81.99	49294205	49297913	4.900000e-67	50
1.6818	0.4412	a19990_1	1||14854163||14859888||PAC:17822371||-1||CDS||391282464||977||68.09	14859888	14854163	b57268_PGA_scaffold_4	PGA_scaffold_4||49140858||49145292||BUSI_009640-RA||1||CDS||2988143662||17331||68.09	49140858	49145292	2.300000e-43	92
3.0358	2.0752	a19990_1	1||14903168||14903422||PAC:17822372||1||CDS||391282466||978||70.83	14903168	14903422	b57268_PGA_scaffold_4	PGA_scaffold_4||49092638||49093729||BUSI_009634-RA||-1||CDS||2988143644||17325||70.83	49093729	49092638	3.600000e-20	111
2.3032	0.5364	a19990_1	1||14954685||14959548||PAC:17822373||-1||CDS||391282468||979||73.16	14959548	14954685	b57268_PGA_scaffold_4	PGA_scaffold_4||49076759||49080789||BUSI_009633-RA||1||CDS||2988143641||17324||73.16	49076759	49080789	8.800000e-134	161
1.4713	0.2523	a19990_1	1||14982723||14984188||PAC:17822374||1||CDS||391282470||980||71.43	14982723	14984188	b57268_PGA_scaffold_4	PGA_scaffold_4||49070027||49071416||BUSI_009632-RA||-1||CDS||2988143638||17323||71.43	49071416	49070027	3.100000e-162	211
0.9098	0.2795	a19990_1	1||15079156||15080270||PAC:17822376||-1||CDS||391282474||982||69.45	15080270	15079156	b57268_PGA_scaffold_4	PGA_scaffold_4||48242364||48243537||BUSI_009613-RA||1||CDS||2988143581||17304||69.45	48242364	48243537	2.900000e-139	258
### Mean Ks: 8.8695	Mean Kn: 0.4091
#Ks	Kn	a<db_genome_id>_<chr>	chr1||start1||stop1||name1||strand1||type1||db_feature_id1||genome_order1||percent_id1	start1	stop1	b<db_genome_id>_<chr>	chr2||start2||stop2||name2||strand2||type2||db_feature_id2||genome_order2||percent_id2	start2	stop2	eval	block_score	GEVO_link
9.6299	0.9949	a19990_1	1||15079156||15080270||PAC:17822376||-1||CDS||391282474||982||69.74	15080270	15079156	b57268_PGA_scaffold_3	PGA_scaffold_3||12089065||12090006||BUSI_010913-RA||1||CDS||2987955825||14895||69.74	12089065	12090006	4.600000e-27	26
1.1707	0.2331	a19990_1	1||15443313||15464249||PAC:17822386||1||CDS||391282494||992||75.21	15443313	15464249	b57268_PGA_scaffold_3	PGA_scaffold_3||12353070||12367631||BUSI_010928-RA||1||CDS||2987955870||14910||75.21	12353070	12367631	1.300000e-190	73
2.3974	0.7126	a19990_1	1||15722218||15727580||PAC:17822396||1||CDS||391282514||1002||59.26	15722218	15727580	b57268_PGA_scaffold_3	PGA_scaffold_3||12493593||12505216||BUSI_010933-RA||-1||CDS||2987955885||14915||59.26	12505216	12493593	7.400000e-31	103
1.1285	0.1740	a19990_1	1||15756276||15758847||PAC:17822398||1||CDS||391282518||1004||76.77	15756276	15758847	b57268_PGA_scaffold_3	PGA_scaffold_3||12723534||12730785||BUSI_010936-RA||1||CDS||2987955894||14918||76.77	12723534	12730785	9.900000e-106	153
0.8903	0.1124	a19990_1	1||15829216||15857308||PAC:17822400||1||CDS||391282522||1006||80.05	15829216	15857308	b57268_PGA_scaffold_3	PGA_scaffold_3||12731170||12746144||BUSI_010937-RA||1||CDS||2987955897||14919||80.05	12731170	12746144	1.000000e-250	203
67.9350	0.8198	a19990_1	1||16552575||16555651||PAC:17822420||1||CDS||391282562||1026||80.47	16552575	16555651	b57268_PGA_scaffold_3	PGA_scaffold_3||13142876||13166096||BUSI_010963-RA||-1||CDS||2987955975||14945||80.47	13166096	13142876	1.000000e-250	50
1.8787	0.5199	a19990_1	1||16584583||16590008||PAC:17822422||-1||CDS||391282566||1028||70.64	16590008	16584583	b57268_PGA_scaffold_3	PGA_scaffold_3||12901351||12902791||BUSI_010949-RA||1||CDS||2987955933||14931||70.64	12901351	12902791	5.700000e-197	97
0.8473	0.1254	a19990_1	1||16623760||16636932||PAC:17822425||-1||CDS||391282572||1031||79.3	16636932	16623760	b57268_PGA_scaffold_3	PGA_scaffold_3||12873189||12898923||BUSI_010948-RA||1||CDS||2987955930||14930||79.3	12873189	12898923	1.000000e-250	147
1.8232	0.1702	a19990_1	1||16683286||16690231||PAC:17822426||-1||CDS||391282574||1032||73.79	16690231	16683286	b57268_PGA_scaffold_3	PGA_scaffold_3||12864727||12866281||BUSI_010947-RA||1||CDS||2987955927||14929||73.79	12864727	12866281	3.100000e-201	197
0.9938	0.2290	a19990_1	1||16692430||16716190||PAC:17822427||-1||CDS||391282576||1033||79.62	16716190	16692430	b57268_PGA_scaffold_3	PGA_scaffold_3||12837535||12845465||BUSI_010944-RA||1||CDS||2987955918||14926||79.62	12837535	12845465	4.200000e-215	247
### Mean Ks: 12.1012	Mean Kn: 0.3570
#Ks	Kn	a<db_genome_id>_<chr>	chr1||start1||stop1||name1||strand1||type1||db_feature_id1||genome_order1||percent_id1	start1	stop1	b<db_genome_id>_<chr>	chr2||start2||stop2||name2||strand2||type2||db_feature_id2||genome_order2||percent_id2	start2	stop2	eval	block_score	GEVO_link
1.1520	0.2724	a19990_1	1||15387184||15409114||PAC:17822385||-1||CDS||391282492||991||70.26	15409114	15387184	b57268_PGA_scaffold_14	PGA_scaffold_14||10207072||10216636||BUSI_018166-RA||-1||CDS||2987521610||10602||70.26	10216636	10207072	2.300000e-84	50
1.5886	0.3606	a19990_1	1||15655856||15657742||PAC:17822391||1||CDS||391282504||997||75.57	15655856	15657742	b57268_PGA_scaffold_14	PGA_scaffold_14||10237702||10239624||BUSI_018169-RA||1||CDS||2987521619||10605||75.57	10237702	10239624	8.400000e-83	100
1.7995	0.3175	a19990_1	1||15664771||15666416||PAC:17822392||-1||CDS||391282506||998||73.4	15666416	15664771	b57268_PGA_scaffold_14	PGA_scaffold_14||10255206||10257059||BUSI_018171-RA||-1||CDS||2987521625||10607||73.4	10257059	10255206	1.700000e-105	150
1.0004	0.2915	a19990_1	1||15701474||15704472||PAC:17822394||1||CDS||391282510||1000||74.03	15701474	15704472	b57268_PGA_scaffold_14	PGA_scaffold_14||10258832||10261473||BUSI_018172-RA||1||CDS||2987521628||10608||74.03	10258832	10261473	1.000000e-250	200
70.2152	0.6171	a19990_1	1||15722218||15727580||PAC:17822396||1||CDS||391282514||1002||66.14	15722218	15727580	b57268_PGA_scaffold_14	PGA_scaffold_14||10339804||10343001||BUSI_018182-RA||1||CDS||2987521658||10618||66.14	10339804	10343001	1.100000e-107	250
1.0284	0.0788	a19990_1	1||15794455||15805127||PAC:17822399||1||CDS||391282520||1005||83.28	15794455	15805127	b57268_PGA_scaffold_14	PGA_scaffold_14||10352478||10357875||BUSI_018183-RA||1||CDS||2987521661||10619||83.28	10352478	10357875	1.000000e-250	300
0.9539	0.2232	a19990_1	1||15888401||15892357||PAC:17822401||1||CDS||391282524||1007||72.66	15888401	15892357	b57268_PGA_scaffold_14	PGA_scaffold_14||10420499||10428049||BUSI_018187-RA||1||CDS||2987521673||10623||72.66	10420499	10428049	9.100000e-245	350
1.2960	0.2140	a19990_1	1||15895475||15897568||PAC:17822402||1||CDS||391282526||1008||72.77	15895475	15897568	b57268_PGA_scaffold_14	PGA_scaffold_14||10429899||10437339||BUSI_018188-RA||1||CDS||2987521676||10624||72.77	10429899	10437339	3.100000e-247	400
0.9981	0.1358	a19990_1	1||15898501||15900732||PAC:17822403||-1||CDS||391282528||1009||78.16	15900732	15898501	b57268_PGA_scaffold_14	PGA_scaffold_14||10438436||10440673||BUSI_018189-RA||-1||CDS||2987521679||10625||78.16	10440673	10438436	1.000000e-250	450
1.0916	0.1889	a19990_1	1||15903199||15906204||PAC:17822404||-1||CDS||391282530||1010||76.92	15906204	15903199	b57268_PGA_scaffold_14	PGA_scaffold_14||10491006||10494655||BUSI_018192-RA||-1||CDS||2987521688||10628||76.92	10494655	10491006	5.200000e-127	500
1.5162	0.3541	a19990_1	1||15925062||15931152||PAC:17822405||1||CDS||391282532||1011||68.62	15925062	15931152	b57268_PGA_scaffold_14	PGA_scaffold_14||10513071||10518762||BUSI_018193-RA||1||CDS||2987521691||10629||68.62	10513071	10518762	2.200000e-144	550
68.9158	1.1771	a19990_1	1||16211717||16268751||PAC:17822410||-1||CDS||391282542||1016||70.31	16268751	16211717	b57268_PGA_scaffold_14	PGA_scaffold_14||10533215||10562487||BUSI_018196-RA||-1||CDS||2987521700||10632||70.31	10562487	10533215	1.000000e-250	600
71.8016	1.2650	a19990_1	1||16271824||16283640||PAC:17822412||-1||CDS||391282546||1018||65.96	16283640	16271824	b57268_PGA_scaffold_14	PGA_scaffold_14||10567264||10570417||BUSI_018197-RA||-1||CDS||2987521703||10633||65.96	10570417	10567264	3.000000e-26	625
0.8602	0.0698	a19990_1	1||16384545||16390533||PAC:17822414||1||CDS||391282550||1020||85.54	16384545	16390533	b57268_PGA_scaffold_14	PGA_scaffold_14||10602556||10609080||BUSI_018200-RA||1||CDS||2987521712||10636||85.54	10602556	10609080	2.400000e-210	675
1.5539	0.5019	a19990_1	1||16476882||16490507||PAC:17822417||-1||CDS||391282556||1023||84.03	16490507	16476882	b57268_PGA_scaffold_14	PGA_scaffold_14||10965765||10983846||BUSI_018223-RA||-1||CDS||2987521781||10659||84.03	10983846	10965765	9.200000e-84	50
1.1426	0.1558	a19990_1	1||16552575||16555651||PAC:17822420||1||CDS||391282562||1026||76.83	16552575	16555651	b57268_PGA_scaffold_14	PGA_scaffold_14||10699572||10702945||BUSI_018206-RA||-1||CDS||2987521730||10642||76.83	10702945	10699572	2.000000e-238	97
0.9304	0.1537	a19990_1	1||16623760||16636932||PAC:17822425||-1||CDS||391282572||1031||76.18	16636932	16623760	b57268_PGA_scaffold_14	PGA_scaffold_14||10674641||10685956||BUSI_018205-RA||1||CDS||2987521727||10641||76.18	10674641	10685956	1.000000e-250	147
1.0182	0.1622	a19990_1	1||16683286||16690231||PAC:17822426||-1||CDS||391282574||1032||75.5	16690231	16683286	b57268_PGA_scaffold_14	PGA_scaffold_14||10666684||10668675||BUSI_018204-RA||1||CDS||2987521724||10640||75.5	10666684	10668675	2.200000e-75	197
1.0600	0.2431	a19990_1	1||16692430||16716190||PAC:17822427||-1||CDS||391282576||1033||79.61	16716190	16692430	b57268_PGA_scaffold_14	PGA_scaffold_14||10629243||10635424||BUSI_018201-RA||1||CDS||2987521715||10637||79.61	10629243	10635424	4.000000e-206	247
### Mean Ks: 22.4800	Mean Kn: 0.5769
#Ks	Kn	a<db_genome_id>_<chr>	chr1||start1||stop1||name1||strand1||type1||db_feature_id1||genome_order1||percent_id1	start1	stop1	b<db_genome_id>_<chr>	chr2||start2||stop2||name2||strand2||type2||db_feature_id2||genome_order2||percent_id2	start2	stop2	eval	block_score	GEVO_link
12.0879	1.1329	a19990_1	1||17750966||17753365||PAC:17822453||-1||CDS||391282628||1059||75.38	17753365	17750966	b57268_PGA_scaffold_3	PGA_scaffold_3||24691638||24694035||BUSI_011291-RA||-1||CDS||2987956959||15273||75.38	24694035	24691638	2.800000e-89	50
1.8224	0.2345	a19990_1	1||17914849||17930311||PAC:17822461||1||CDS||391282644||1067||74.65	17914849	17930311	b57268_PGA_scaffold_3	PGA_scaffold_3||23667156||23675834||BUSI_011282-RA||-1||CDS||2987956932||15264||74.65	23675834	23667156	1.000000e-102	100
1.2779	0.1936	a19990_1	1||17965019||17966964||PAC:17822464||-1||CDS||391282650||1070||74.73	17966964	17965019	b57268_PGA_scaffold_3	PGA_scaffold_3||23526420||23528029||BUSI_011279-RA||-1||CDS||2987956923||15261||74.73	23528029	23526420	2.400000e-200	150
64.9937	1.0174	a19990_1	1||17986243||17994297||PAC:17822465||-1||CDS||391282652||1071||73.81	17994297	17986243	b57268_PGA_scaffold_3	PGA_scaffold_3||23083236||23088801||BUSI_011273-RA||-1||CDS||2987956905||15255||73.81	23088801	23083236	1.000000e-125	200
1.6243	0.2860	a19990_1	1||18001134||18011051||PAC:17822466||-1||CDS||391282654||1072||72.26	18011051	18001134	b57268_PGA_scaffold_3	PGA_scaffold_3||22609340||22615054||BUSI_011267-RA||1||CDS||2987956887||15249||72.26	22609340	22615054	1.600000e-93	250
1.6306	0.2865	a19990_1	1||18083040||18106134||PAC:17822469||-1||CDS||391282660||1075||78.29	18106134	18083040	b57268_PGA_scaffold_3	PGA_scaffold_3||21961133||21964155||BUSI_011264-RA||1||CDS||2987956878||15246||78.29	21961133	21964155	6.600000e-171	300
66.1318	1.3499	a19990_1	1||18163565||18172700||PAC:17822472||1||CDS||391282666||1078||75.48	18163565	18172700	b57268_PGA_scaffold_3	PGA_scaffold_3||20382499||20385176||BUSI_011233-RA||-1||CDS||2987956785||15215||75.48	20385176	20382499	8.300000e-100	50
3.5939	0.3335	a19990_1	1||18520401||18526595||PAC:17822483||1||CDS||391282688||1089||74.11	18520401	18526595	b57268_PGA_scaffold_3	PGA_scaffold_3||20426037||20433306||BUSI_011235-RA||1||CDS||2987956791||15217||74.11	20426037	20433306	1.000000e-250	97
64.4718	0.9193	a19990_1	1||18645674||18653949||PAC:17822492||-1||CDS||391282706||1098||73.53	18653949	18645674	b57268_PGA_scaffold_3	PGA_scaffold_3||20703558||20719874||BUSI_011245-RA||-1||CDS||2987956821||15227||73.53	20719874	20703558	1.400000e-29	125
1.4848	0.2091	a19990_1	1||18906768||18909678||PAC:17822499||1||CDS||391282720||1105||66.7	18906768	18909678	b57268_PGA_scaffold_3	PGA_scaffold_3||21026939||21029842||BUSI_011249-RA||1||CDS||2987956833||15231||66.7	21026939	21029842	2.200000e-139	175
70.2063	1.1005	a19990_1	1||18955477||18986588||PAC:17822500||1||CDS||391282722||1106||82.2	18955477	18986588	b57268_PGA_scaffold_3	PGA_scaffold_3||21309958||21321214||BUSI_011254-RA||1||CDS||2987956848||15236||82.2	21309958	21321214	2.600000e-95	225
1.9279	0.2890	a19990_1	1||19043004||19047780||PAC:17822502||-1||CDS||391282726||1108||84.57	19047780	19043004	b57268_PGA_scaffold_3	PGA_scaffold_3||21402668||21406381||BUSI_011257-RA||1||CDS||2987956857||15239||84.57	21402668	21406381	5.900000e-168	275
0.9861	0.1478	a19990_1	1||19129886||19141980||PAC:17822505||-1||CDS||391282732||1111||77.83	19141980	19129886	b57268_PGA_scaffold_3	PGA_scaffold_3||21436006||21440884||BUSI_011258-RA||-1||CDS||2987956860||15240||77.83	21440884	21436006	2.200000e-205	325
### Mean Ks: 1.2781	Mean Kn: 0.2544
#Ks	Kn	a<db_genome_id>_<chr>	chr1||start1||stop1||name1||strand1||type1||db_feature_id1||genome_order1||percent_id1	start1	stop1	b<db_genome_id>_<chr>	chr2||start2||stop2||name2||strand2||type2||db_feature_id2||genome_order2||percent_id2	start2	stop2	eval	block_score	GEVO_link
1.0161	0.2556	a19990_1	1||19146130||19153182||PAC:17822506||-1||CDS||391282734||1112||77.45	19153182	19146130	b57268_PGA_scaffold_14	PGA_scaffold_14||3164153||3172900||BUSI_017497-RA||-1||CDS||2987519603||9933||77.45	3172900	3164153	6.200000e-161	50
1.0247	0.2868	a19990_1	1||19156487||19163419||PAC:17822507||-1||CDS||391282736||1113||72.08	19163419	19156487	b57268_PGA_scaffold_14	PGA_scaffold_14||3216633||3220797||BUSI_017503-RA||-1||CDS||2987519621||9939||72.08	3220797	3216633	1.200000e-163	100
1.4539	0.3986	a19990_1	1||19163776||19171811||PAC:17822508||-1||CDS||391282738||1114||70.56	19171811	19163776	b57268_PGA_scaffold_14	PGA_scaffold_14||3223779||3236490||BUSI_017504-RA||-1||CDS||2987519624||9940||70.56	3236490	3223779	1.500000e-232	150
1.1070	0.1920	a19990_1	1||19181762||19183998||PAC:17822510||-1||CDS||391282742||1116||70.72	19183998	19181762	b57268_PGA_scaffold_14	PGA_scaffold_14||3249086||3251266||BUSI_017506-RA||-1||CDS||2987519630||9942||70.72	3251266	3249086	1.200000e-130	200
1.4853	0.2585	a19990_1	1||19185519||19190522||PAC:17822511||-1||CDS||391282744||1117||78.09	19190522	19185519	b57268_PGA_scaffold_14	PGA_scaffold_14||3264806||3274442||BUSI_017509-RA||-1||CDS||2987519639||9945||78.09	3274442	3264806	1.000000e-250	250
1.5819	0.1347	a19990_1	1||19231228||19232355||PAC:17822518||1||CDS||391282758||1124||78.69	19231228	19232355	b57268_PGA_scaffold_14	PGA_scaffold_14||3330961||3332490||BUSI_017517-RA||-1||CDS||2987519663||9953||78.69	3332490	3330961	5.900000e-124	300
### Mean Ks: 12.5462	Mean Kn: 0.3905
#Ks	Kn	a<db_genome_id>_<chr>	chr1||start1||stop1||name1||strand1||type1||db_feature_id1||genome_order1||percent_id1	start1	stop1	b<db_genome_id>_<chr>	chr2||start2||stop2||name2||strand2||type2||db_feature_id2||genome_order2||percent_id2	start2	stop2	eval	block_score	GEVO_link
4.1282	0.4210	a19990_1	1||19179040||19180059||PAC:17822509||1||CDS||391282740||1115||58.96	19179040	19180059	b57268_PGA_scaffold_3	PGA_scaffold_3||3669941||3671154||BUSI_010151-RA||-1||CDS||2987953539||14133||58.96	3671154	3669941	2.700000e-38	37
1.3175	0.2701	a19990_1	1||19206465||19214328||PAC:17822513||1||CDS||391282748||1119||71.72	19206465	19214328	b57268_PGA_scaffold_3	PGA_scaffold_3||3651842||3656400||BUSI_010150-RA||-1||CDS||2987953536||14132||71.72	3656400	3651842	4.700000e-237	87
62.5052	0.9940	a19990_1	1||19215020||19218992||PAC:17822514||-1||CDS||391282750||1120||82.24	19218992	19215020	b57268_PGA_scaffold_3	PGA_scaffold_3||3647188||3650696||BUSI_010149-RA||1||CDS||2987953533||14131||82.24	3647188	3650696	8.800000e-37	123
1.3472	0.1707	a19990_1	1||19257590||19258258||PAC:17822521||1||CDS||391282764||1127||72.61	19257590	19258258	b57268_PGA_scaffold_3	PGA_scaffold_3||3613108||3613928||BUSI_010142-RA||1||CDS||2987953512||14124||72.61	3613108	3613928	6.100000e-100	173
73.8402	1.1104	a19990_1	1||19370001||19372078||PAC:17822526||1||CDS||391282774||1132||61.98	19370001	19372078	b57268_PGA_scaffold_3	PGA_scaffold_3||3546923||3548530||BUSI_010133-RA||1||CDS||2987953485||14115||61.98	3546923	3548530	1.000000e-62	223
1.2885	0.1078	a19990_1	1||19401890||19415232||PAC:17822527||-1||CDS||391282776||1133||82.53	19415232	19401890	b57268_PGA_scaffold_3	PGA_scaffold_3||3352427||3357355||BUSI_010119-RA||1||CDS||2987953443||14101||82.53	3352427	3357355	1.000000e-250	270
1.0777	0.1855	a19990_1	1||19418638||19452696||PAC:17822528||-1||CDS||391282778||1134||76.65	19452696	19418638	b57268_PGA_scaffold_3	PGA_scaffold_3||3330862||3348715||BUSI_010118-RA||1||CDS||2987953440||14100||76.65	3330862	3348715	1.000000e-250	320
1.1448	0.2029	a19990_1	1||19466437||19475589||PAC:17822529||1||CDS||391282780||1135||78.31	19466437	19475589	b57268_PGA_scaffold_3	PGA_scaffold_3||3304007||3310280||BUSI_010116-RA||-1||CDS||2987953434||14098||78.31	3310280	3304007	1.000000e-250	370
2.0865	0.3364	a19990_1	1||19480236||19483305||PAC:17822530||1||CDS||391282782||1136||76.88	19480236	19483305	b57268_PGA_scaffold_3	PGA_scaffold_3||3279681||3282066||BUSI_010114-RA||-1||CDS||2987953428||14096||76.88	3282066	3279681	2.500000e-113	420
69.1073	1.1877	a19990_1	1||19494496||19497106||PAC:17822532||-1||CDS||391282786||1138||74.23	19497106	19494496	b57268_PGA_scaffold_3	PGA_scaffold_3||3275819||3277558||BUSI_010113-RA||1||CDS||2987953425||14095||74.23	3275819	3277558	4.400000e-58	470
1.3602	0.1401	a19990_1	1||19500738||19509123||PAC:17822533||1||CDS||391282788||1139||76.11	19500738	19509123	b57268_PGA_scaffold_3	PGA_scaffold_3||3259490||3265641||BUSI_010111-RA||-1||CDS||2987953419||14093||76.11	3265641	3259490	1.100000e-128	520
0.6542	0.0931	a19990_1	1||19533284||19534903||PAC:17822536||-1||CDS||391282794||1142||82.85	19534903	19533284	b57268_PGA_scaffold_3	PGA_scaffold_3||3257162||3258515||BUSI_010110-RA||1||CDS||2987953416||14092||82.85	3257162	3258515	1.500000e-80	570
1.8690	0.0555	a19990_1	1||19543806||19546424||PAC:17822537||1||CDS||391282796||1143||81.59	19543806	19546424	b57268_PGA_scaffold_3	PGA_scaffold_3||3249378||3254268||BUSI_010109-RA||-1||CDS||2987953413||14091||81.59	3254268	3249378	5.300000e-100	620
64.4444	1.1786	a19990_1	1||19566166||19568737||PAC:17822539||1||CDS||391282800||1145||82.27	19566166	19568737	b57268_PGA_scaffold_3	PGA_scaffold_3||3224976||3229861||BUSI_010104-RA||-1||CDS||2987953398||14086||82.27	3229861	3224976	1.300000e-139	670
1.0604	0.2055	a19990_1	1||19586824||19600122||PAC:17822544||1||CDS||391282810||1150||73.52	19586824	19600122	b57268_PGA_scaffold_3	PGA_scaffold_3||3098903||3105059||BUSI_010091-RA||1||CDS||2987953359||14073||73.52	3098903	3105059	1.200000e-233	50
5.2343	0.6102	a19990_1	1||19607521||19617233||PAC:17822546||-1||CDS||391282814||1152||84.04	19617233	19607521	b57268_PGA_scaffold_3	PGA_scaffold_3||3111793||3116840||BUSI_010092-RA||-1||CDS||2987953362||14074||84.04	3116840	3111793	7.400000e-175	100
1.0686	0.2542	a19990_1	1||19633078||19637462||PAC:17822549||-1||CDS||391282820||1155||79.25	19637462	19633078	b57268_PGA_scaffold_3	PGA_scaffold_3||3144307||3150189||BUSI_010095-RA||-1||CDS||2987953371||14077||79.25	3150189	3144307	4.500000e-103	720
0.9181	0.1550	a19990_1	1||19639325||19647921||PAC:17822550||-1||CDS||391282822||1156||80.43	19647921	19639325	b57268_PGA_scaffold_3	PGA_scaffold_3||3152945||3161556||BUSI_010096-RA||-1||CDS||2987953374||14078||80.43	3161556	3152945	6.300000e-165	200
1.1560	0.2889	a19990_1	1||19670873||19678713||PAC:17822552||-1||CDS||391282826||1158||69.09	19678713	19670873	b57268_PGA_scaffold_3	PGA_scaffold_3||3162087||3171875||BUSI_010097-RA||-1||CDS||2987953377||14079||69.09	3171875	3162087	1.000000e-250	250
1.6527	0.3792	a19990_1	1||19685743||19688176||PAC:17822553||1||CDS||391282828||1159||79.65	19685743	19688176	b57268_PGA_scaffold_3	PGA_scaffold_3||3176576||3178084||BUSI_010099-RA||1||CDS||2987953383||14081||79.65	3176576	3178084	7.900000e-40	289
1.4430	0.1913	a19990_1	1||19703167||19710688||PAC:17822555||-1||CDS||391282832||1161||78.96	19710688	19703167	b57268_PGA_scaffold_3	PGA_scaffold_3||3210032||3212369||BUSI_010103-RA||-1||CDS||2987953395||14085||78.96	3212369	3210032	1.000000e-250	339
1.4259	0.2469	a19990_1	1||19768992||19771314||PAC:17822563||1||CDS||391282848||1169||68.25	19768992	19771314	b57268_PGA_scaffold_3	PGA_scaffold_3||3094098||3097195||BUSI_010090-RA||-1||CDS||2987953356||14072||68.25	3097195	3094098	1.000000e-250	767
0.8120	0.0671	a19990_1	1||19802437||19816465||PAC:17822566||-1||CDS||391282854||1172||84.55	19816465	19802437	b57268_PGA_scaffold_3	PGA_scaffold_3||3059823||3065368||BUSI_010085-RA||1||CDS||2987953341||14067||84.55	3059823	3065368	9.900000e-228	817
1.4774	0.2714	a19990_1	1||19834919||19840992||PAC:17822568||-1||CDS||391282858||1174||71.37	19840992	19834919	b57268_PGA_scaffold_3	PGA_scaffold_3||3050670||3056628||BUSI_010084-RA||1||CDS||2987953338||14066||71.37	3050670	3056628	1.000000e-250	867
1.0552	0.3500	a19990_1	1||19850913||19856544||PAC:17822569||1||CDS||391282860||1175||76.45	19850913	19856544	b57268_PGA_scaffold_3	PGA_scaffold_3||2992790||2999630||BUSI_010080-RA||-1||CDS||2987953326||14062||76.45	2999630	2992790	1.000000e-250	917
74.5316	1.5268	a19990_1	1||19857340||19861716||PAC:17822570||-1||CDS||391282862||1176||79.9	19861716	19857340	b57268_PGA_scaffold_3	PGA_scaffold_3||2984733||2990002||BUSI_010078-RA||1||CDS||2987953320||14060||79.9	2984733	2990002	2.800000e-107	967
0.8563	0.1348	a19990_1	1||19925703||19929463||PAC:17822578||-1||CDS||391282878||1184||79.25	19929463	19925703	b57268_PGA_scaffold_3	PGA_scaffold_3||2978333||2983666||BUSI_010077-RA||1||CDS||2987953317||14059||79.25	2978333	2983666	1.000000e-250	1017
1.0187	0.1511	a19990_1	1||19943774||19949502||PAC:17822579||1||CDS||391282880||1185||87.39	19943774	19949502	b57268_PGA_scaffold_3	PGA_scaffold_3||2961305||2965899||BUSI_010076-RA||-1||CDS||2987953314||14058||87.39	2965899	2961305	6.500000e-158	1067
1.9022	0.1523	a19990_1	1||19953545||19957398||PAC:17822580||1||CDS||391282882||1186||70.92	19953545	19957398	b57268_PGA_scaffold_3	PGA_scaffold_3||2954022||2957339||BUSI_010075-RA||-1||CDS||2987953311||14057||70.92	2957339	2954022	1.000000e-250	1117
6.0515	0.3182	a19990_1	1||20007918||20013712||PAC:17822583||1||CDS||391282888||1189||67.76	20007918	20013712	b57268_PGA_scaffold_3	PGA_scaffold_3||2821787||2822221||BUSI_010072-RA||-1||CDS||2987953302||14054||67.76	2822221	2821787	8.900000e-57	1167
1.0987	0.3480	a19990_1	1||20078660||20081268||PAC:17822590||1||CDS||391282902||1196||68.91	20078660	20081268	b57268_PGA_scaffold_3	PGA_scaffold_3||2795242||2798492||BUSI_010069-RA||-1||CDS||2987953293||14051||68.91	2798492	2795242	2.100000e-35	1201
### Mean Ks: 1.2755	Mean Kn: 0.1752
#Ks	Kn	a<db_genome_id>_<chr>	chr1||start1||stop1||name1||strand1||type1||db_feature_id1||genome_order1||percent_id1	start1	stop1	b<db_genome_id>_<chr>	chr2||start2||stop2||name2||strand2||type2||db_feature_id2||genome_order2||percent_id2	start2	stop2	eval	block_score	GEVO_link
1.1428	0.1424	a19990_1	1||19401890||19415232||PAC:17822527||-1||CDS||391282776||1133||82.82	19415232	19401890	b57268_PGA_scaffold_11	PGA_scaffold_11||50038712||50043574||BUSI_013142-RA||-1||CDS||2987021683||6184||82.82	50043574	50038712	1.000000e-250	50
1.9865	0.3753	a19990_1	1||19480236||19483305||PAC:17822530||1||CDS||391282782||1136||71.11	19480236	19483305	b57268_PGA_scaffold_11	PGA_scaffold_11||50069764||50072363||BUSI_013145-RA||1||CDS||2987021692||6187||71.11	50069764	50072363	7.000000e-81	100
0.9483	0.1311	a19990_1	1||19500738||19509123||PAC:17822533||1||CDS||391282788||1139||79.52	19500738	19509123	b57268_PGA_scaffold_11	PGA_scaffold_11||50085727||50093796||BUSI_013146-RA||1||CDS||2987021695||6188||79.52	50085727	50093796	1.200000e-162	150
1.0594	0.1821	a19990_1	1||19526696||19532161||PAC:17822535||1||CDS||391282792||1141||76.52	19526696	19532161	b57268_PGA_scaffold_11	PGA_scaffold_11||50101424||50108402||BUSI_013147-RA||1||CDS||2987021698||6189||76.52	50101424	50108402	1.000000e-250	200
1.2302	0.0290	a19990_1	1||19543806||19546424||PAC:17822537||1||CDS||391282796||1143||84.82	19543806	19546424	b57268_PGA_scaffold_11	PGA_scaffold_11||50113017||50116077||BUSI_013148-RA||1||CDS||2987021701||6190||84.82	50113017	50116077	1.000000e-250	250
1.5825	0.1846	a19990_1	1||19703167||19710688||PAC:17822555||-1||CDS||391282832||1161||76.37	19710688	19703167	b57268_PGA_scaffold_11	PGA_scaffold_11||50234955||50236994||BUSI_013160-RA||1||CDS||2987021737||6202||76.37	50234955	50236994	1.000000e-250	297
0.9790	0.1816	a19990_1	1||19723428||19728410||PAC:17822558||1||CDS||391282838||1164||84.95	19723428	19728410	b57268_PGA_scaffold_11	PGA_scaffold_11||50280577||50286537||BUSI_013165-RA||-1||CDS||2987021752||6207||84.95	50286537	50280577	4.200000e-111	347
### Mean Ks: 10.1644	Mean Kn: 0.2090
#Ks	Kn	a<db_genome_id>_<chr>	chr1||start1||stop1||name1||strand1||type1||db_feature_id1||genome_order1||percent_id1	start1	stop1	b<db_genome_id>_<chr>	chr2||start2||stop2||name2||strand2||type2||db_feature_id2||genome_order2||percent_id2	start2	stop2	eval	block_score	GEVO_link
1.5109	0.2945	a19990_1	1||19607521||19617233||PAC:17822546||-1||CDS||391282814||1152||80.77	19617233	19607521	b57268_PGA_scaffold_14	PGA_scaffold_14||2100277||2102581||BUSI_017373-RA||-1||CDS||2987519231||9809||80.77	2102581	2100277	1.900000e-132	50
1.9201	0.3320	a19990_1	1||19768992||19771314||PAC:17822563||1||CDS||391282848||1169||62.63	19768992	19771314	b57268_PGA_scaffold_14	PGA_scaffold_14||2087119||2091543||BUSI_017372-RA||1||CDS||2987519228||9808||62.63	2087119	2091543	8.200000e-171	97
0.7384	0.0473	a19990_1	1||19802437||19816465||PAC:17822566||-1||CDS||391282854||1172||85.54	19816465	19802437	b57268_PGA_scaffold_14	PGA_scaffold_14||2029147||2032447||BUSI_017367-RA||1||CDS||2987519213||9803||85.54	2029147	2032447	1.900000e-217	147
0.9456	0.1323	a19990_1	1||19816505||19833346||PAC:17822567||-1||CDS||391282856||1173||77.2	19833346	19816505	b57268_PGA_scaffold_14	PGA_scaffold_14||2007817||2026461||BUSI_017366-RA||1||CDS||2987519210||9802||77.2	2007817	2026461	2.800000e-198	197
1.1591	0.1777	a19990_1	1||19925703||19929463||PAC:17822578||-1||CDS||391282878||1184||74.2	19929463	19925703	b57268_PGA_scaffold_14	PGA_scaffold_14||1950047||1953231||BUSI_017356-RA||1||CDS||2987519180||9792||74.2	1950047	1953231	1.000000e-250	244
1.0288	0.0393	a19990_1	1||19943774||19949502||PAC:17822579||1||CDS||391282880||1185||84.25	19943774	19949502	b57268_PGA_scaffold_14	PGA_scaffold_14||1911779||1916903||BUSI_017353-RA||-1||CDS||2987519171||9789||84.25	1916903	1911779	1.000000e-250	294
1.5306	0.1531	a19990_1	1||19953545||19957398||PAC:17822580||1||CDS||391282882||1186||72.17	19953545	19957398	b57268_PGA_scaffold_14	PGA_scaffold_14||1907636||1909964||BUSI_017352-RA||-1||CDS||2987519168||9788||72.17	1909964	1907636	1.000000e-250	344
81.4500	0.3246	a19990_1	1||20007918||20013712||PAC:17822583||1||CDS||391282888||1189||71.31	20007918	20013712	b57268_PGA_scaffold_14	PGA_scaffold_14||1866704||1870317||BUSI_017347-RA||1||CDS||2987519153||9783||71.31	1866704	1870317	4.800000e-64	394
1.1960	0.3803	a19990_1	1||20078660||20081268||PAC:17822590||1||CDS||391282902||1196||66.0	20078660	20081268	b57268_PGA_scaffold_14	PGA_scaffold_14||1840834||1844951||BUSI_017341-RA||-1||CDS||2987519135||9777||66.0	1844951	1840834	5.600000e-34	427
### Mean Ks: 7.7361	Mean Kn: 0.3485
#Ks	Kn	a<db_genome_id>_<chr>	chr1||start1||stop1||name1||strand1||type1||db_feature_id1||genome_order1||percent_id1	start1	stop1	b<db_genome_id>_<chr>	chr2||start2||stop2||name2||strand2||type2||db_feature_id2||genome_order2||percent_id2	start2	stop2	eval	block_score	GEVO_link
1.0972	0.1018	a19990_1	1||20653715||20660120||PAC:17822612||-1||CDS||391282946||1218||83.23	20660120	20653715	b57268_PGA_scaffold_14	PGA_scaffold_14||1805261||1812087||BUSI_017338-RA||1||CDS||2987519126||9774||83.23	1805261	1812087	1.400000e-94	50
4.5874	1.1591	a19990_1	1||20714886||20734495||PAC:17822620||-1||CDS||391282962||1226||78.62	20734495	20714886	b57268_PGA_scaffold_14	PGA_scaffold_14||1730851||1743373||BUSI_017334-RA||1||CDS||2987519114||9770||78.62	1730851	1743373	5.300000e-231	100
2.4291	0.5954	a19990_1	1||20835862||20852279||PAC:17822632||1||CDS||391282986||1238||69.82	20835862	20852279	b57268_PGA_scaffold_14	PGA_scaffold_14||1696369||1710833||BUSI_017331-RA||-1||CDS||2987519105||9767||69.82	1710833	1696369	5.500000e-64	147
2.0212	0.1413	a19990_1	1||20997882||21002039||PAC:17822645||1||CDS||391283012||1251||76.6	20997882	21002039	b57268_PGA_scaffold_14	PGA_scaffold_14||1601221||1602990||BUSI_017321-RA||-1||CDS||2987519075||9757||76.6	1602990	1601221	6.100000e-141	194
1.2635	0.1415	a19990_1	1||21029998||21031278||PAC:17822648||1||CDS||391283018||1254||75.52	21029998	21031278	b57268_PGA_scaffold_14	PGA_scaffold_14||1548453||1549782||BUSI_017314-RA||-1||CDS||2987519054||9750||75.52	1549782	1548453	3.000000e-162	244
2.7891	0.2670	a19990_1	1||21108654||21119819||PAC:17822656||-1||CDS||391283034||1262||76.96	21119819	21108654	b57268_PGA_scaffold_14	PGA_scaffold_14||727089||729783||BUSI_017225-RA||-1||CDS||2987518787||9661||76.96	729783	727089	9.300000e-102	50
2.7034	0.2345	a19990_1	1||21108654||21119819||PAC:17822656||-1||CDS||391283034||1262||76.97	21119819	21108654	b57268_PGA_scaffold_14	PGA_scaffold_14||1520415||1524230||BUSI_017309-RA||1||CDS||2987519039||9745||76.97	1520415	1524230	1.800000e-107	294
0.9267	0.1522	a19990_1	1||21156048||21161323||PAC:17822658||1||CDS||391283038||1264||77.67	21156048	21161323	b57268_PGA_scaffold_14	PGA_scaffold_14||1484233||1501784||BUSI_017305-RA||-1||CDS||2987519027||9741||77.67	1501784	1484233	1.000000e-250	344
1.1002	0.2615	a19990_1	1||21202170||21215257||PAC:17822664||-1||CDS||391283050||1270||77.61	21215257	21202170	b57268_PGA_scaffold_14	PGA_scaffold_14||1452698||1464317||BUSI_017300-RA||1||CDS||2987519012||9736||77.61	1452698	1464317	1.000000e-250	394
0.9334	0.0865	a19990_1	1||21369198||21386271||PAC:17822666||-1||CDS||391283054||1272||85.89	21386271	21369198	b57268_PGA_scaffold_14	PGA_scaffold_14||1354009||1361195||BUSI_017287-RA||1||CDS||2987518973||9723||85.89	1354009	1361195	9.900000e-105	441
71.5606	1.1861	a19990_1	1||21412776||21416250||PAC:17822667||-1||CDS||391283056||1273||66.18	21416250	21412776	b57268_PGA_scaffold_14	PGA_scaffold_14||1333108||1337384||BUSI_017284-RA||1||CDS||2987518964||9720||66.18	1333108	1337384	1.100000e-32	473
2.4944	0.1941	a19990_1	1||21460284||21461385||PAC:17822669||-1||CDS||391283060||1275||80.51	21461385	21460284	b57268_PGA_scaffold_14	PGA_scaffold_14||1316711||1318720||BUSI_017282-RA||1||CDS||2987518958||9718||80.51	1316711	1318720	5.200000e-82	523
0.8080	0.1065	a19990_1	1||21477852||21484613||PAC:17822670||1||CDS||391283062||1276||81.65	21477852	21484613	b57268_PGA_scaffold_14	PGA_scaffold_14||1291925||1298847||BUSI_017280-RA||-1||CDS||2987518952||9716||81.65	1298847	1291925	1.000000e-250	573
1.4242	0.2364	a19990_1	1||21491572||21495686||PAC:17822671||-1||CDS||391283064||1277||67.21	21495686	21491572	b57268_PGA_scaffold_14	PGA_scaffold_14||1273409||1275626||BUSI_017278-RA||1||CDS||2987518946||9714||67.21	1273409	1275626	1.100000e-127	623
2.1742	0.4636	a19990_1	1||21582290||21584009||PAC:17819247||-1||CDS||391282420||1281||77.91	21584009	21582290	b57268_PGA_scaffold_14	PGA_scaffold_14||579804||581624||BUSI_017210-RA||1||CDS||2987518742||9646||77.91	579804	581624	2.000000e-36	82
1.3196	0.2153	a19990_1	1||21601583||21610231||PAC:17819248||1||CDS||391282422||1282||78.2	21601583	21610231	b57268_PGA_scaffold_14	PGA_scaffold_14||566142||572646||BUSI_017209-RA||-1||CDS||2987518739||9645||78.2	572646	566142	9.900000e-194	132
1.4950	0.3470	a19990_1	1||21626788||21632894||PAC:17819250||1||CDS||391282426||1284||78.94	21626788	21632894	b57268_PGA_scaffold_14	PGA_scaffold_14||547150||553085||BUSI_017207-RA||-1||CDS||2987518733||9643||78.94	553085	547150	1.000000e-250	182
1.2678	0.2467	a19990_1	1||21682875||21685163||PAC:17819255||-1||CDS||391282436||1289||70.42	21685163	21682875	b57268_PGA_scaffold_14	PGA_scaffold_14||535571||537853||BUSI_017206-RA||1||CDS||2987518730||9642||70.42	535571	537853	1.000000e-250	232
1.1692	0.2136	a19990_1	1||21717946||21724065||PAC:17819258||-1||CDS||391282442||1292||75.95	21724065	21717946	b57268_PGA_scaffold_14	PGA_scaffold_14||526563||531614||BUSI_017205-RA||1||CDS||2987518727||9641||75.95	526563	531614	5.900000e-224	282
1.0562	0.0849	a19990_1	1||21767073||21769364||PAC:17817238||-1||CDS||391282190||1296||81.87	21769364	21767073	b57268_PGA_scaffold_14	PGA_scaffold_14||1265218||1267880||BUSI_017277-RA||-1||CDS||2987518943||9713||81.87	1267880	1265218	3.400000e-172	670
1.2300	0.1107	a19990_1	1||21855982||21861348||PAC:17817240||1||CDS||391282194||1298||82.23	21855982	21861348	b57268_PGA_scaffold_14	PGA_scaffold_14||1251819||1258179||BUSI_017275-RA||-1||CDS||2987518937||9711||82.23	1258179	1251819	1.000000e-250	720
1.1836	0.0934	a19990_1	1||21888386||21891049||PAC:17817243||1||CDS||391282200||1301||79.04	21888386	21891049	b57268_PGA_scaffold_14	PGA_scaffold_14||1236920||1239769||BUSI_017273-RA||-1||CDS||2987518931||9709||79.04	1239769	1236920	1.000000e-250	770
2.0515	0.2688	a19990_1	1||21897745||21913173||PAC:17817244||-1||CDS||391282202||1302||85.65	21913173	21897745	b57268_PGA_scaffold_14	PGA_scaffold_14||1224650||1233404||BUSI_017272-RA||1||CDS||2987518928||9708||85.65	1224650	1233404	3.800000e-71	820
1.3302	0.2212	a19990_1	1||21915628||21919488||PAC:17817245||1||CDS||391282204||1303||78.4	21915628	21919488	b57268_PGA_scaffold_14	PGA_scaffold_14||1206898||1211474||BUSI_017269-RA||-1||CDS||2987518919||9705||78.4	1211474	1206898	2.200000e-212	870
4.5305	1.0855	a19990_1	1||21924403||21931349||PAC:17817247||-1||CDS||391282208||1305||67.72	21931349	21924403	b57268_PGA_scaffold_14	PGA_scaffold_14||1202454||1203137||BUSI_017267-RA||1||CDS||2987518913||9703||67.72	1202454	1203137	1.600000e-38	907
0.9906	0.1462	a19990_1	1||21945914||21956734||PAC:17817250||-1||CDS||391282214||1308||76.3	21956734	21945914	b57268_PGA_scaffold_14	PGA_scaffold_14||1171232||1183208||BUSI_017265-RA||1||CDS||2987518907||9701||76.3	1171232	1183208	3.300000e-102	957
1.1182	0.1071	a19990_1	1||22067294||22071688||PAC:17817257||1||CDS||391282228||1315||78.42	22067294	22071688	b57268_PGA_scaffold_14	PGA_scaffold_14||1104148||1109656||BUSI_017258-RA||-1||CDS||2987518886||9694||78.42	1109656	1104148	1.000000e-250	1007
2.2624	0.4249	a19990_1	1||22072631||22073978||PAC:17817258||-1||CDS||391282230||1316||67.86	22073978	22072631	b57268_PGA_scaffold_14	PGA_scaffold_14||1093554||1095748||BUSI_017257-RA||1||CDS||2987518883||9693||67.86	1093554	1095748	2.800000e-77	1057
1.7584	0.1167	a19990_1	1||22080308||22083223||PAC:17817259||1||CDS||391282232||1317||74.48	22080308	22083223	b57268_PGA_scaffold_14	PGA_scaffold_14||1083179||1084119||BUSI_017256-RA||-1||CDS||2987518880||9692||74.48	1084119	1083179	2.400000e-179	1107
1.8897	0.4726	a19990_1	1||22097816||22098753||PAC:17817260||1||CDS||391282234||1318||67.47	22097816	22098753	b57268_PGA_scaffold_14	PGA_scaffold_14||1063294||1066803||BUSI_017254-RA||-1||CDS||2987518874||9690||67.47	1066803	1063294	3.200000e-70	1157
0.9342	0.0868	a19990_1	1||22122605||22131169||PAC:17817263||1||CDS||391282240||1321||84.29	22122605	22131169	b57268_PGA_scaffold_14	PGA_scaffold_14||927580||934702||BUSI_017242-RA||-1||CDS||2987518838||9678||84.29	934702	927580	1.000000e-250	1204
1.2378	0.2423	a19990_1	1||22185936||22196036||PAC:17817265||1||CDS||391282244||1323||79.44	22185936	22196036	b57268_PGA_scaffold_14	PGA_scaffold_14||910630||921385||BUSI_017241-RA||-1||CDS||2987518835||9677||79.44	921385	910630	1.700000e-215	1254
1.1038	0.1274	a19990_1	1||22236068||22240309||PAC:17817269||-1||CDS||391282252||1327||81.71	22240309	22236068	b57268_PGA_scaffold_14	PGA_scaffold_14||833527||838157||BUSI_017234-RA||1||CDS||2987518814||9670||81.71	833527	838157	4.800000e-99	1304
63.7005	1.3135	a19990_1	1||22279454||22280585||PAC:17817273||1||CDS||391282260||1331||78.43	22279454	22280585	b57268_PGA_scaffold_14	PGA_scaffold_14||830166||831060||BUSI_017233-RA||-1||CDS||2987518811||9669||78.43	831060	830166	1.300000e-04	1307
64.7619	0.8558	a19990_1	1||22309148||22311024||PAC:17817276||-1||CDS||391282266||1334||67.24	22311024	22309148	b57268_PGA_scaffold_14	PGA_scaffold_14||826267||828208||BUSI_017232-RA||1||CDS||2987518808||9668||67.24	826267	828208	7.400000e-86	1357
1.7495	0.3229	a19990_1	1||22328196||22330760||PAC:17817278||1||CDS||391282270||1336||65.78	22328196	22330760	b57268_PGA_scaffold_14	PGA_scaffold_14||689844||692082||BUSI_017220-RA||-1||CDS||2987518772||9656||65.78	692082	689844	2.300000e-59	1404
2.0256	0.3896	a19990_1	1||22356991||22364888||PAC:17817281||1||CDS||391282276||1339||73.57	22356991	22364888	b57268_PGA_scaffold_14	PGA_scaffold_14||618504||625127||BUSI_017214-RA||-1||CDS||2987518754||9650||73.57	625127	618504	7.000000e-62	1454
14.8264	1.3469	a19990_1	1||22388040||22389199||PAC:17817282||1||CDS||391282278||1340||75.0	22388040	22389199	b57268_PGA_scaffold_14	PGA_scaffold_14||611105||612100||BUSI_017213-RA||1||CDS||2987518751||9649||75.0	611105	612100	2.200000e-16	1469
2.5671	0.2374	a19990_1	1||22456944||22458311||PAC:17817347||-1||CDS||391282286||1344||73.38	22458311	22456944	b57268_PGA_scaffold_14	PGA_scaffold_14||468075||471028||BUSI_017200-RA||1||CDS||2987518712||9636||73.38	468075	471028	8.500000e-43	1508
1.1900	0.2811	a19990_1	1||22511447||22524037||PAC:17817351||1||CDS||391282294||1348||67.49	22511447	22524037	b57268_PGA_scaffold_14	PGA_scaffold_14||443498||450178||BUSI_017198-RA||-1||CDS||2987518706||9634||67.49	450178	443498	5.600000e-240	1558
1.7153	0.2172	a19990_1	1||22586463||22593857||PAC:17817356||-1||CDS||391282304||1353||75.55	22593857	22586463	b57268_PGA_scaffold_14	PGA_scaffold_14||400500||410587||BUSI_017194-RA||1||CDS||2987518694||9630||75.55	400500	410587	1.000000e-250	1608
1.3945	0.1267	a19990_1	1||22603254||22607524||PAC:17817358||1||CDS||391282308||1355||79.79	22603254	22607524	b57268_PGA_scaffold_14	PGA_scaffold_14||388262||394881||BUSI_017193-RA||-1||CDS||2987518691||9629||79.79	394881	388262	6.400000e-180	1658
1.5989	0.1786	a19990_1	1||22621795||22625826||PAC:17817360||1||CDS||391282312||1357||85.32	22621795	22625826	b57268_PGA_scaffold_14	PGA_scaffold_14||381788||383733||BUSI_017192-RA||-1||CDS||2987518688||9628||85.32	383733	381788	2.200000e-123	1708
1.0701	0.0047	a19990_1	1||22715281||22715753||PAC:17817373||1||CDS||391282338||1370||90.84	22715281	22715753	b57268_PGA_scaffold_14	PGA_scaffold_14||308666||309334||BUSI_017185-RA||-1||CDS||2987518667||9621||90.84	309334	308666	1.300000e-42	1746
1.6231	0.3492	a19990_1	1||22725180||22728397||PAC:17817374||1||CDS||391282340||1371||73.31	22725180	22728397	b57268_PGA_scaffold_14	PGA_scaffold_14||277568||282023||BUSI_017184-RA||-1||CDS||2987518664||9620||73.31	282023	277568	1.000000e-39	1785
0.9903	0.2964	a19990_1	1||22733472||22736694||PAC:17817375||1||CDS||391282342||1372||70.0	22733472	22736694	b57268_PGA_scaffold_14	PGA_scaffold_14||257169||260459||BUSI_017182-RA||-1||CDS||2987518658||9618||70.0	260459	257169	1.000000e-250	1835
78.1429	0.5220	a19990_1	1||22748079||22755602||PAC:17817378||1||CDS||391282348||1375||70.61	22748079	22755602	b57268_PGA_scaffold_14	PGA_scaffold_14||129153||129710||BUSI_017173-RA||-1||CDS||2987518631||9609||70.61	129710	129153	5.700000e-35	1869
### Mean Ks: 8.7029	Mean Kn: 0.3644
#Ks	Kn	a<db_genome_id>_<chr>	chr1||start1||stop1||name1||strand1||type1||db_feature_id1||genome_order1||percent_id1	start1	stop1	b<db_genome_id>_<chr>	chr2||start2||stop2||name2||strand2||type2||db_feature_id2||genome_order2||percent_id2	start2	stop2	eval	block_score	GEVO_link
0.9855	0.1336	a19990_1	1||20661678||20663794||PAC:17822613||-1||CDS||391282948||1219||80.7	20663794	20661678	b57268_PGA_scaffold_3	PGA_scaffold_3||2678410||2687770||BUSI_010061-RA||1||CDS||2987953269||14043||80.7	2678410	2687770	4.900000e-174	50
1.2797	0.1846	a19990_1	1||20691302||20694968||PAC:17822615||1||CDS||391282952||1221||76.13	20691302	20694968	b57268_PGA_scaffold_3	PGA_scaffold_3||2673256||2676268||BUSI_010060-RA||-1||CDS||2987953266||14042||76.13	2676268	2673256	2.300000e-248	100
0.9741	0.1413	a19990_1	1||20701556||20702024||PAC:17822616||-1||CDS||391282954||1222||78.07	20702024	20701556	b57268_PGA_scaffold_3	PGA_scaffold_3||2667510||2669700||BUSI_010059-RA||1||CDS||2987953263||14041||78.07	2667510	2669700	5.700000e-64	150
1.2084	0.1005	a19990_1	1||20704030||20708466||PAC:17822617||-1||CDS||391282956||1223||81.74	20708466	20704030	b57268_PGA_scaffold_3	PGA_scaffold_3||2638637||2639630||BUSI_010055-RA||1||CDS||2987953251||14037||81.74	2638637	2639630	2.300000e-134	200
1.5876	0.2507	a19990_1	1||20835862||20852279||PAC:17822632||1||CDS||391282986||1238||73.17	20835862	20852279	b57268_PGA_scaffold_3	PGA_scaffold_3||2596515||2598565||BUSI_010050-RA||-1||CDS||2987953236||14032||73.17	2598565	2596515	5.200000e-135	247
0.8425	0.0535	a19990_1	1||20870539||20876136||PAC:17822634||1||CDS||391282990||1240||84.33	20870539	20876136	b57268_PGA_scaffold_3	PGA_scaffold_3||2582136||2584160||BUSI_010048-RA||-1||CDS||2987953230||14030||84.33	2584160	2582136	1.600000e-177	297
1.6556	0.2225	a19990_1	1||20952347||20953480||PAC:17822643||-1||CDS||391283008||1249||81.08	20953480	20952347	b57268_PGA_scaffold_3	PGA_scaffold_3||2493816||2494722||BUSI_010041-RA||-1||CDS||2987953209||14023||81.08	2494722	2493816	2.500000e-68	347
1.2504	0.1105	a19990_1	1||20955000||20956954||PAC:17822644||-1||CDS||391283010||1250||81.04	20956954	20955000	b57268_PGA_scaffold_3	PGA_scaffold_3||2319114||2320447||BUSI_010020-RA||1||CDS||2987953146||14002||81.04	2319114	2320447	4.300000e-153	391
3.1815	0.2948	a19990_1	1||20955000||20956954||PAC:17822644||-1||CDS||391283010||1250||80.66	20956954	20955000	b57268_PGA_scaffold_3	PGA_scaffold_3||2521970||2523118||BUSI_010043-RA||1||CDS||2987953215||14025||80.66	2521970	2523118	1.700000e-155	50
1.4473	0.1359	a19990_1	1||20997882||21002039||PAC:17822645||1||CDS||391283012||1251||78.65	20997882	21002039	b57268_PGA_scaffold_3	PGA_scaffold_3||2294644||2296283||BUSI_010018-RA||-1||CDS||2987953140||14000||78.65	2296283	2294644	1.100000e-156	441
1.5581	0.1593	a19990_1	1||20997882||21002039||PAC:17822645||1||CDS||391283012||1251||78.49	20997882	21002039	b57268_PGA_scaffold_3	PGA_scaffold_3||2499157||2500797||BUSI_010042-RA||-1||CDS||2987953212||14024||78.49	2500797	2499157	9.700000e-156	100
0.8879	0.1774	a19990_1	1||21007063||21012137||PAC:17822646||-1||CDS||391283014||1252||72.89	21012137	21007063	b57268_PGA_scaffold_3	PGA_scaffold_3||2233773||2244319||BUSI_010010-RA||1||CDS||2987953116||13992||72.89	2233773	2244319	6.300000e-216	491
0.7831	0.1843	a19990_1	1||21007063||21012137||PAC:17822646||-1||CDS||391283014||1252||75.16	21012137	21007063	b57268_PGA_scaffold_3	PGA_scaffold_3||2439941||2450116||BUSI_010034-RA||1||CDS||2987953188||14016||75.16	2439941	2450116	3.300000e-248	150
0.9622	0.1596	a19990_1	1||21012734||21026503||PAC:17822647||1||CDS||391283016||1253||86.61	21012734	21026503	b57268_PGA_scaffold_3	PGA_scaffold_3||2225181||2230011||BUSI_010009-RA||-1||CDS||2987953113||13991||86.61	2230011	2225181	9.000000e-114	541
11.2130	1.4199	a19990_1	1||21012734||21026503||PAC:17822647||1||CDS||391283016||1253||88.0	21012734	21026503	b57268_PGA_scaffold_3	PGA_scaffold_3||2434942||2437786||BUSI_010033-RA||-1||CDS||2987953185||14015||88.0	2437786	2434942	6.900000e-60	200
58.9583	0.6171	a19990_1	1||21033814||21034911||PAC:17822649||-1||CDS||391283020||1255||66.34	21034911	21033814	b57268_PGA_scaffold_3	PGA_scaffold_3||2215838||2220040||BUSI_010008-RA||1||CDS||2987953110||13990||66.34	2215838	2220040	9.000000e-66	591
58.0954	0.7167	a19990_1	1||21033814||21034911||PAC:17822649||-1||CDS||391283020||1255||72.29	21034911	21033814	b57268_PGA_scaffold_3	PGA_scaffold_3||2423850||2437736||BUSI_010032-RA||1||CDS||2987953182||14014||72.29	2423850	2437736	5.400000e-40	239
1.0769	0.1445	a19990_1	1||21088034||21096140||PAC:17822654||1||CDS||391283030||1260||75.79	21088034	21096140	b57268_PGA_scaffold_3	PGA_scaffold_3||2192094||2199101||BUSI_010006-RA||-1||CDS||2987953104||13988||75.79	2199101	2192094	1.000000e-250	641
2.1050	0.4883	a19990_1	1||21088034||21096140||PAC:17822654||1||CDS||391283030||1260||78.41	21088034	21096140	b57268_PGA_scaffold_3	PGA_scaffold_3||2401851||2408735||BUSI_010030-RA||-1||CDS||2987953176||14012||78.41	2408735	2401851	6.500000e-110	289
1.4446	0.2159	a19990_1	1||21108654||21119819||PAC:17822656||-1||CDS||391283034||1262||83.02	21119819	21108654	b57268_PGA_scaffold_3	PGA_scaffold_3||2168823||2169123||BUSI_010002-RA||1||CDS||2987953092||13984||83.02	2168823	2169123	3.000000e-40	680
2.4171	0.2388	a19990_1	1||21108654||21119819||PAC:17822656||-1||CDS||391283034||1262||84.0	21119819	21108654	b57268_PGA_scaffold_3	PGA_scaffold_3||2376033||2376294||BUSI_010026-RA||1||CDS||2987953164||14008||84.0	2376033	2376294	1.800000e-35	323
0.9230	0.1377	a19990_1	1||21156048||21161323||PAC:17822658||1||CDS||391283038||1264||78.16	21156048	21161323	b57268_PGA_scaffold_3	PGA_scaffold_3||2139480||2145205||BUSI_009999-RA||-1||CDS||2987953083||13981||78.16	2145205	2139480	1.000000e-250	730
1.0080	0.1937	a19990_1	1||21156048||21161323||PAC:17822658||1||CDS||391283038||1264||78.62	21156048	21161323	b57268_PGA_scaffold_3	PGA_scaffold_3||2347257||2352911||BUSI_010023-RA||-1||CDS||2987953155||14005||78.62	2352911	2347257	1.000000e-250	373
2.7561	0.2829	a19990_1	1||21369198||21386271||PAC:17822666||-1||CDS||391283054||1272||85.41	21386271	21369198	b57268_PGA_scaffold_3	PGA_scaffold_3||2104226||2107128||BUSI_009992-RA||1||CDS||2987953062||13974||85.41	2104226	2107128	4.800000e-53	780
1.5660	0.4676	a19990_1	1||21412776||21416250||PAC:17822667||-1||CDS||391283056||1273||67.84	21416250	21412776	b57268_PGA_scaffold_3	PGA_scaffold_3||2039035||2044449||BUSI_009984-RA||1||CDS||2987953038||13966||67.84	2039035	2044449	6.900000e-101	830
2.2452	0.4432	a19990_1	1||21435278||21451743||PAC:17822668||-1||CDS||391283058||1274||75.94	21451743	21435278	b57268_PGA_scaffold_3	PGA_scaffold_3||1978990||1987973||BUSI_009979-RA||1||CDS||2987953023||13961||75.94	1978990	1987973	2.000000e-145	880
67.8098	1.3698	a19990_1	1||21491572||21495686||PAC:17822671||-1||CDS||391283064||1277||66.67	21495686	21491572	b57268_PGA_scaffold_3	PGA_scaffold_3||1966087||1966884||BUSI_009976-RA||1||CDS||2987953014||13958||66.67	1966087	1966884	1.000000e-53	930
62.1803	1.0719	a19990_1	1||21504805||21506303||PAC:17822672||1||CDS||391283066||1278||81.6	21504805	21506303	b57268_PGA_scaffold_3	PGA_scaffold_3||1960372||1961853||BUSI_009975-RA||1||CDS||2987953011||13957||81.6	1960372	1961853	2.900000e-28	957
1.3643	0.1559	a19990_1	1||21510427||21511347||PAC:17822673||-1||CDS||391283068||1279||73.7	21511347	21510427	b57268_PGA_scaffold_3	PGA_scaffold_3||1949696||1950628||BUSI_009974-RA||1||CDS||2987953008||13956||73.7	1949696	1950628	6.400000e-171	1007
1.2257	0.2101	a19990_1	1||21636907||21647604||PAC:17819251||1||CDS||391282428||1285||75.88	21636907	21647604	b57268_PGA_scaffold_3	PGA_scaffold_3||1344825||1355548||BUSI_009910-RA||1||CDS||2987952816||13892||75.88	1344825	1355548	3.900000e-216	50
1.0426	0.1295	a19990_1	1||21666085||21669006||PAC:17819253||1||CDS||391282432||1287||81.62	21666085	21669006	b57268_PGA_scaffold_3	PGA_scaffold_3||1363355||1366373||BUSI_009911-RA||1||CDS||2987952819||13893||81.62	1363355	1366373	1.300000e-221	100
1.7099	0.2649	a19990_1	1||21696690||21698956||PAC:17819256||1||CDS||391282438||1290||78.45	21696690	21698956	b57268_PGA_scaffold_3	PGA_scaffold_3||1379246||1383094||BUSI_009914-RA||1||CDS||2987952828||13896||78.45	1379246	1383094	7.500000e-141	150
0.8453	0.0957	a19990_1	1||21705905||21716099||PAC:17819257||1||CDS||391282440||1291||83.84	21705905	21716099	b57268_PGA_scaffold_3	PGA_scaffold_3||1388340||1399581||BUSI_009915-RA||1||CDS||2987952831||13897||83.84	1388340	1399581	1.000000e-250	200
1.4544	0.2005	a19990_1	1||21736728||21739613||PAC:17819259||1||CDS||391282444||1293||74.34	21736728	21739613	b57268_PGA_scaffold_3	PGA_scaffold_3||1423320||1424767||BUSI_009918-RA||1||CDS||2987952840||13900||74.34	1423320	1424767	8.000000e-129	250
1.4158	0.2966	a19990_1	1||21739999||21740604||PAC:17819260||-1||CDS||391282446||1294||73.95	21740604	21739999	b57268_PGA_scaffold_3	PGA_scaffold_3||1425055||1425664||BUSI_009919-RA||-1||CDS||2987952843||13901||73.95	1425664	1425055	1.200000e-50	299
1.2683	0.1148	a19990_1	1||21767073||21769364||PAC:17817238||-1||CDS||391282190||1296||78.69	21769364	21767073	b57268_PGA_scaffold_3	PGA_scaffold_3||1929254||1931993||BUSI_009972-RA||-1||CDS||2987953002||13954||78.69	1931993	1929254	1.200000e-143	1054
9.9496	0.4781	a19990_1	1||21867975||21876065||PAC:17817242||1||CDS||391282198||1300||66.15	21867975	21876065	b57268_PGA_scaffold_3	PGA_scaffold_3||1909483||1910887||BUSI_009968-RA||-1||CDS||2987952990||13950||66.15	1910887	1909483	1.600000e-30	1083
70.2042	1.1668	a19990_1	1||21888386||21891049||PAC:17817243||1||CDS||391282200||1301||68.05	21888386	21891049	b57268_PGA_scaffold_3	PGA_scaffold_3||1875110||1889522||BUSI_009965-RA||-1||CDS||2987952981||13947||68.05	1889522	1875110	5.400000e-36	1118
9.1431	1.2304	a19990_1	1||21924403||21931349||PAC:17817247||-1||CDS||391282208||1305||69.9	21931349	21924403	b57268_PGA_scaffold_3	PGA_scaffold_3||1866005||1872676||BUSI_009964-RA||1||CDS||2987952978||13946||69.9	1866005	1872676	8.400000e-85	1168
2.7752	0.5932	a19990_1	1||21937512||21939486||PAC:17817248||-1||CDS||391282210||1306||68.59	21939486	21937512	b57268_PGA_scaffold_3	PGA_scaffold_3||1843774||1845138||BUSI_009962-RA||1||CDS||2987952972||13944||68.59	1843774	1845138	9.600000e-25	1192
80.2011	0.9989	a19990_1	1||22022632||22023096||PAC:17817252||1||CDS||391282218||1310||65.24	22022632	22023096	b57268_PGA_scaffold_3	PGA_scaffold_3||1823415||1824464||BUSI_009959-RA||1||CDS||2987952963||13941||65.24	1823415	1824464	5.700000e-52	1242
3.2341	2.1960	a19990_1	1||22030979||22031840||PAC:17817253||1||CDS||391282220||1311||65.0	22030979	22031840	b57268_PGA_scaffold_3	PGA_scaffold_3||1777194||1778136||BUSI_009955-RA||1||CDS||2987952951||13937||65.0	1777194	1778136	2.400000e-21	1262
2.0829	0.0602	a19990_1	1||22035762||22036085||PAC:17817254||-1||CDS||391282222||1312||79.87	22036085	22035762	b57268_PGA_scaffold_3	PGA_scaffold_3||1747529||1747900||BUSI_009951-RA||1||CDS||2987952939||13933||79.87	1747529	1747900	2.600000e-84	1312
3.4773	1.3432	a19990_1	1||22067294||22071688||PAC:17817257||1||CDS||391282228||1315||78.51	22067294	22071688	b57268_PGA_scaffold_3	PGA_scaffold_3||1707366||1715097||BUSI_009948-RA||-1||CDS||2987952930||13930||78.51	1715097	1707366	1.000000e-250	1362
1.6420	0.2967	a19990_1	1||22072631||22073978||PAC:17817258||-1||CDS||391282230||1316||68.39	22073978	22072631	b57268_PGA_scaffold_3	PGA_scaffold_3||1700106||1701547||BUSI_009946-RA||1||CDS||2987952924||13928||68.39	1700106	1701547	8.200000e-45	1406
1.5812	0.1887	a19990_1	1||22097816||22098753||PAC:17817260||1||CDS||391282234||1318||70.6	22097816	22098753	b57268_PGA_scaffold_3	PGA_scaffold_3||1674326||1675505||BUSI_009941-RA||-1||CDS||2987952909||13923||70.6	1675505	1674326	7.000000e-124	1456
0.7286	0.0568	a19990_1	1||22122605||22131169||PAC:17817263||1||CDS||391282240||1321||86.53	22122605	22131169	b57268_PGA_scaffold_3	PGA_scaffold_3||1655347||1661832||BUSI_009940-RA||-1||CDS||2987952906||13922||86.53	1661832	1655347	5.200000e-161	1506
1.1481	0.2674	a19990_1	1||22185936||22196036||PAC:17817265||1||CDS||391282244||1323||74.26	22185936	22196036	b57268_PGA_scaffold_3	PGA_scaffold_3||1640907||1649401||BUSI_009939-RA||-1||CDS||2987952903||13921||74.26	1649401	1640907	6.800000e-187	1556
12.3233	0.4702	a19990_1	1||22202981||22211854||PAC:17817267||-1||CDS||391282248||1325||75.2	22211854	22202981	b57268_PGA_scaffold_3	PGA_scaffold_3||1613997||1615518||BUSI_009936-RA||1||CDS||2987952894||13918||75.2	1613997	1615518	7.800000e-142	1606
4.1266	0.2819	a19990_1	1||22268215||22269408||PAC:17817271||1||CDS||391282256||1329||72.65	22268215	22269408	b57268_PGA_scaffold_3	PGA_scaffold_3||1584655||1585610||BUSI_009934-RA||-1||CDS||2987952888||13916||72.65	1585610	1584655	6.400000e-16	1621
19.6573	0.2722	a19990_1	1||22304970||22308253||PAC:17817275||-1||CDS||391282264||1333||72.29	22308253	22304970	b57268_PGA_scaffold_3	PGA_scaffold_3||1277899||1280006||BUSI_009900-RA||1||CDS||2987952786||13882||72.29	1277899	1280006	8.800000e-57	50
11.9946	0.1787	a19990_1	1||22304970||22308253||PAC:17817275||-1||CDS||391282264||1333||71.67	22308253	22304970	b57268_PGA_scaffold_3	PGA_scaffold_3||1566452||1568364||BUSI_009932-RA||-1||CDS||2987952882||13914||71.67	1568364	1566452	1.700000e-236	1671
67.5491	1.0605	a19990_1	1||22328196||22330760||PAC:17817278||1||CDS||391282270||1336||64.61	22328196	22330760	b57268_PGA_scaffold_3	PGA_scaffold_3||1281938||1282748||BUSI_009901-RA||1||CDS||2987952789||13883||64.61	1281938	1282748	4.900000e-12	61
2.0203	0.7519	a19990_1	1||22328196||22330760||PAC:17817278||1||CDS||391282270||1336||64.61	22328196	22330760	b57268_PGA_scaffold_3	PGA_scaffold_3||1563705||1564518||BUSI_009931-RA||-1||CDS||2987952879||13913||64.61	1564518	1563705	4.900000e-12	1682
20.6351	0.9146	a19990_1	1||22336322||22338766||PAC:17817279||1||CDS||391282272||1337||59.63	22336322	22338766	b57268_PGA_scaffold_3	PGA_scaffold_3||1419395||1422916||BUSI_009917-RA||-1||CDS||2987952837||13899||59.63	1422916	1419395	8.400000e-65	1729
1.1701	0.3186	a19990_1	1||22356991||22364888||PAC:17817281||1||CDS||391282276||1339||74.49	22356991	22364888	b57268_PGA_scaffold_3	PGA_scaffold_3||1287889||1288992||BUSI_009902-RA||1||CDS||2987952792||13884||74.49	1287889	1288992	2.400000e-52	1776
1.4499	0.1522	a19990_1	1||22415119||22417602||PAC:17817344||-1||CDS||391282280||1341||78.64	22417602	22415119	b57268_PGA_scaffold_3	PGA_scaffold_3||1427918||1429820||BUSI_009920-RA||-1||CDS||2987952846||13902||78.64	1429820	1427918	5.500000e-199	158
0.7979	0.1306	a19990_1	1||22420668||22442015||PAC:17817345||-1||CDS||391282282||1342||80.5	22442015	22420668	b57268_PGA_scaffold_3	PGA_scaffold_3||1432374||1450245||BUSI_009921-RA||-1||CDS||2987952849||13903||80.5	1450245	1432374	1.000000e-250	208
2.3900	0.5451	a19990_1	1||22452109||22456182||PAC:17817346||1||CDS||391282284||1343||62.54	22452109	22456182	b57268_PGA_scaffold_3	PGA_scaffold_3||1482157||1484753||BUSI_009924-RA||1||CDS||2987952858||13906||62.54	1482157	1484753	3.300000e-82	258
1.7870	0.1947	a19990_1	1||22467394||22468084||PAC:17817348||1||CDS||391282288||1345||71.1	22467394	22468084	b57268_PGA_scaffold_3	PGA_scaffold_3||1486547||1487335||BUSI_009925-RA||1||CDS||2987952861||13907||71.1	1486547	1487335	2.800000e-83	308
1.1983	0.2177	a19990_1	1||22511447||22524037||PAC:17817351||1||CDS||391282294||1348||73.15	22511447	22524037	b57268_PGA_scaffold_3	PGA_scaffold_3||1500020||1507771||BUSI_009926-RA||1||CDS||2987952864||13908||73.15	1500020	1507771	1.000000e-250	358
1.1801	0.2270	a19990_1	1||22527863||22542626||PAC:17817352||-1||CDS||391282296||1349||75.79	22542626	22527863	b57268_PGA_scaffold_3	PGA_scaffold_3||1512610||1518390||BUSI_009928-RA||-1||CDS||2987952870||13910||75.79	1518390	1512610	1.100000e-168	408
3.2425	0.4321	a19990_1	1||22568108||22570236||PAC:17817354||1||CDS||391282300||1351||79.34	22568108	22570236	b57268_PGA_scaffold_3	PGA_scaffold_3||1538227||1540424||BUSI_009930-RA||1||CDS||2987952876||13912||79.34	1538227	1540424	3.400000e-50	457
0.8480	0.1928	a19990_1	1||22579786||22585083||PAC:17817355||1||CDS||391282302||1352||78.61	22579786	22585083	b57268_PGA_scaffold_3	PGA_scaffold_3||1061100||1066412||BUSI_009881-RA||-1||CDS||2987952729||13863||78.61	1066412	1061100	2.800000e-192	1820
1.9868	0.3425	a19990_1	1||22586463||22593857||PAC:17817356||-1||CDS||391282304||1353||76.01	22593857	22586463	b57268_PGA_scaffold_3	PGA_scaffold_3||1050511||1057456||BUSI_009880-RA||1||CDS||2987952726||13862||76.01	1050511	1057456	9.800000e-177	1870
0.9751	0.0813	a19990_1	1||22596807||22602000||PAC:17817357||1||CDS||391282306||1354||82.49	22596807	22602000	b57268_PGA_scaffold_3	PGA_scaffold_3||1034162||1040413||BUSI_009879-RA||-1||CDS||2987952723||13861||82.49	1040413	1034162	1.000000e-250	1920
1.1934	0.1452	a19990_1	1||22603254||22607524||PAC:17817358||1||CDS||391282308||1355||79.84	22603254	22607524	b57268_PGA_scaffold_3	PGA_scaffold_3||1022273||1027904||BUSI_009877-RA||-1||CDS||2987952717||13859||79.84	1027904	1022273	1.700000e-173	1970
1.0066	0.1756	a19990_1	1||22609492||22613488||PAC:17817359||-1||CDS||391282310||1356||76.74	22613488	22609492	b57268_PGA_scaffold_3	PGA_scaffold_3||1015972||1019109||BUSI_009876-RA||1||CDS||2987952714||13858||76.74	1015972	1019109	1.900000e-175	2020
0.9171	0.0525	a19990_1	1||22621795||22625826||PAC:17817360||1||CDS||391282312||1357||83.35	22621795	22625826	b57268_PGA_scaffold_3	PGA_scaffold_3||1005161||1010724||BUSI_009875-RA||-1||CDS||2987952711||13857||83.35	1010724	1005161	1.000000e-250	2070
0.8254	0.0867	a19990_1	1||22629058||22633539||PAC:17817361||1||CDS||391282314||1358||81.92	22629058	22633539	b57268_PGA_scaffold_3	PGA_scaffold_3||924741||929558||BUSI_009873-RA||-1||CDS||2987952705||13855||81.92	929558	924741	1.000000e-250	2120
1.6126	0.2041	a19990_1	1||22634819||22637919||PAC:17817362||1||CDS||391282316||1359||78.53	22634819	22637919	b57268_PGA_scaffold_3	PGA_scaffold_3||867575||871457||BUSI_009868-RA||-1||CDS||2987952690||13850||78.53	871457	867575	7.800000e-151	2170
1.0762	0.0705	a19990_1	1||22640625||22643804||PAC:17817363||-1||CDS||391282318||1360||80.02	22643804	22640625	b57268_PGA_scaffold_3	PGA_scaffold_3||853721||856884||BUSI_009864-RA||1||CDS||2987952678||13846||80.02	853721	856884	1.000000e-250	2220
1.0120	0.0831	a19990_1	1||22671239||22673752||PAC:17817367||1||CDS||391282326||1364||82.73	22671239	22673752	b57268_PGA_scaffold_3	PGA_scaffold_3||786645||792379||BUSI_009860-RA||-1||CDS||2987952666||13842||82.73	792379	786645	1.000000e-250	2270
1.2552	0.1605	a19990_1	1||22675938||22680959||PAC:17817368||-1||CDS||391282328||1365||72.86	22680959	22675938	b57268_PGA_scaffold_3	PGA_scaffold_3||782656||784164||BUSI_009859-RA||1||CDS||2987952663||13841||72.86	782656	784164	3.200000e-106	2320
1.1626	0.1818	a19990_1	1||22685772||22688351||PAC:17817369||-1||CDS||391282330||1366||78.37	22688351	22685772	b57268_PGA_scaffold_3	PGA_scaffold_3||769920||770702||BUSI_009857-RA||1||CDS||2987952657||13839||78.37	769920	770702	9.100000e-134	2370
1.0822	0.2759	a19990_1	1||22694369||22702939||PAC:17817371||-1||CDS||391282334||1368||79.31	22702939	22694369	b57268_PGA_scaffold_3	PGA_scaffold_3||716753||726791||BUSI_009853-RA||1||CDS||2987952645||13835||79.31	716753	726791	1.000000e-250	2420
1.2084	0.2447	a19990_1	1||22706570||22709016||PAC:17817372||-1||CDS||391282336||1369||75.11	22709016	22706570	b57268_PGA_scaffold_3	PGA_scaffold_3||604151||606586||BUSI_009843-RA||1||CDS||2987952615||13825||75.11	604151	606586	3.200000e-143	2470
81.2816	0.3355	a19990_1	1||22715281||22715753||PAC:17817373||1||CDS||391282338||1370||86.54	22715281	22715753	b57268_PGA_scaffold_3	PGA_scaffold_3||574598||576550||BUSI_009840-RA||-1||CDS||2987952606||13822||86.54	576550	574598	1.700000e-27	2496
1.0051	0.1483	a19990_1	1||22739459||22745389||PAC:17817377||-1||CDS||391282346||1374||77.01	22745389	22739459	b57268_PGA_scaffold_3	PGA_scaffold_3||520871||524632||BUSI_009829-RA||1||CDS||2987952573||13811||77.01	520871	524632	1.000000e-250	2543
7.4283	0.7588	a19990_1	1||22748079||22755602||PAC:17817378||1||CDS||391282348||1375||72.16	22748079	22755602	b57268_PGA_scaffold_3	PGA_scaffold_3||501039||502067||BUSI_009825-RA||-1||CDS||2987952561||13807||72.16	502067	501039	7.700000e-48	2590
1.0436	0.0615	a19990_1	1||22756441||22762831||PAC:17817379||1||CDS||391282350||1376||80.4	22756441	22762831	b57268_PGA_scaffold_3	PGA_scaffold_3||471854||478205||BUSI_009821-RA||-1||CDS||2987952549||13803||80.4	478205	471854	1.000000e-250	2640
1.0688	0.0979	a19990_1	1||22768963||22773892||PAC:17817380||1||CDS||391282352||1377||81.06	22768963	22773892	b57268_PGA_scaffold_3	PGA_scaffold_3||462969||468848||BUSI_009820-RA||-1||CDS||2987952546||13802||81.06	468848	462969	1.000000e-250	2690
1.4443	0.1877	a19990_1	1||22777581||22797480||PAC:17817381||1||CDS||391282354||1378||78.4	22777581	22797480	b57268_PGA_scaffold_3	PGA_scaffold_3||388698||397226||BUSI_009816-RA||-1||CDS||2987952534||13798||78.4	397226	388698	2.700000e-173	2740
2.6062	0.3165	a19990_1	1||22798871||22814521||PAC:17817382||-1||CDS||391282356||1379||78.0	22814521	22798871	b57268_PGA_scaffold_3	PGA_scaffold_3||381982||386926||BUSI_009815-RA||1||CDS||2987952531||13797||78.0	381982	386926	1.000000e-250	2790
1.2046	0.1748	a19990_1	1||22826429||22828540||PAC:17817384||1||CDS||391282360||1381||84.63	22826429	22828540	b57268_PGA_scaffold_3	PGA_scaffold_3||361651||363107||BUSI_009814-RA||-1||CDS||2987952528||13796||84.63	363107	361651	4.700000e-116	2840
1.3553	0.1972	a19990_1	1||22867662||22871431||PAC:17817391||-1||CDS||391282374||1388||77.29	22871431	22867662	b57268_PGA_scaffold_3	PGA_scaffold_3||320131||327426||BUSI_009810-RA||1||CDS||2987952516||13792||77.29	320131	327426	1.000000e-250	2890
2.1353	0.5163	a19990_1	1||22873729||22877159||PAC:17817392||-1||CDS||391282376||1389||74.49	22877159	22873729	b57268_PGA_scaffold_3	PGA_scaffold_3||202958||204614||BUSI_009805-RA||1||CDS||2987952501||13787||74.49	202958	204614	1.300000e-89	2940
### Mean Ks: 12.5646	Mean Kn: 0.3687
#Ks	Kn	a<db_genome_id>_<chr>	chr1||start1||stop1||name1||strand1||type1||db_feature_id1||genome_order1||percent_id1	start1	stop1	b<db_genome_id>_<chr>	chr2||start2||stop2||name2||strand2||type2||db_feature_id2||genome_order2||percent_id2	start2	stop2	eval	block_score	GEVO_link
75.1537	0.5654	a19990_10	10||77195||90103||PAC:17824147||-1||CDS||391285744||1405||68.97	90103	77195	b57268_PGA_scaffold_10	PGA_scaffold_10||3558025||3561888||BUSI_021213-RA||-1||CDS||2986835854||3296||68.97	3561888	3558025	2.600000e-136	50
4.3889	0.6463	a19990_10	10||77195||90103||PAC:17824147||-1||CDS||391285744||1405||73.53	90103	77195	b57268_PGA_scaffold_10	PGA_scaffold_10||3977124||3980336||BUSI_021255-RA||-1||CDS||2986835980||3338||73.53	3980336	3977124	8.900000e-36	35
5.5209	1.3001	a19990_10	10||155841||156922||PAC:17824151||-1||CDS||391285752||1409||59.65	156922	155841	b57268_PGA_scaffold_10	PGA_scaffold_10||3915041||3939748||BUSI_021254-RA||1||CDS||2986835977||3337||59.65	3915041	3939748	3.100000e-27	61
2.0348	0.4196	a19990_10	10||178205||179798||PAC:17824152||1||CDS||391285754||1410||68.45	178205	179798	b57268_PGA_scaffold_10	PGA_scaffold_10||3992222||3993890||BUSI_021258-RA||1||CDS||2986835989||3341||68.45	3992222	3993890	1.500000e-23	57
0.8827	0.0988	a19990_10	10||182151||184137||PAC:17824153||-1||CDS||391285756||1411||80.3	184137	182151	b57268_PGA_scaffold_10	PGA_scaffold_10||3995300||4003986||BUSI_021259-RA||-1||CDS||2986835992||3342||80.3	4003986	3995300	1.700000e-183	107
0.9359	0.1206	a19990_10	10||204741||207934||PAC:17824155||1||CDS||391285760||1413||83.3	204741	207934	b57268_PGA_scaffold_10	PGA_scaffold_10||4003907||4011870||BUSI_021260-RA||1||CDS||2986835995||3343||83.3	4003907	4011870	6.600000e-143	157
60.8318	0.7202	a19990_10	10||221185||222039||PAC:17824157||1||CDS||391285764||1415||74.4	221185	222039	b57268_PGA_scaffold_10	PGA_scaffold_10||4013625||4014749||BUSI_021262-RA||1||CDS||2986836001||3345||74.4	4013625	4014749	7.300000e-49	205
1.3393	0.2027	a19990_10	10||232156||235457||PAC:17824160||-1||CDS||391285770||1418||89.92	235457	232156	b57268_PGA_scaffold_10	PGA_scaffold_10||4051639||4059836||BUSI_021267-RA||-1||CDS||2986836016||3350||89.92	4059836	4051639	1.400000e-36	240
1.5440	0.1034	a19990_10	10||236166||238024||PAC:17824161||-1||CDS||391285772||1419||80.07	238024	236166	b57268_PGA_scaffold_10	PGA_scaffold_10||3636668||3637944||BUSI_021225-RA||-1||CDS||2986835890||3308||80.07	3637944	3636668	3.800000e-223	97
2.5313	0.0970	a19990_10	10||238997||242009||PAC:17824162||1||CDS||391285774||1420||82.09	238997	242009	b57268_PGA_scaffold_10	PGA_scaffold_10||3647735||3648904||BUSI_021228-RA||1||CDS||2986835899||3311||82.09	3647735	3648904	1.000000e-250	147
62.9709	1.2411	a19990_10	10||245231||250459||PAC:17824163||1||CDS||391285776||1421||76.45	245231	250459	b57268_PGA_scaffold_10	PGA_scaffold_10||3662113||3663153||BUSI_021230-RA||-1||CDS||2986835905||3313||76.45	3663153	3662113	1.100000e-112	197
1.8381	0.2752	a19990_10	10||256162||258122||PAC:17824164||1||CDS||391285778||1422||70.68	256162	258122	b57268_PGA_scaffold_10	PGA_scaffold_10||3665410||3674111||BUSI_021231-RA||1||CDS||2986835908||3314||70.68	3665410	3674111	2.300000e-224	247
1.6236	0.2603	a19990_10	10||260531||262558||PAC:17824165||1||CDS||391285780||1423||80.32	260531	262558	b57268_PGA_scaffold_10	PGA_scaffold_10||3678249||3684167||BUSI_021232-RA||1||CDS||2986835911||3315||80.32	3678249	3684167	3.200000e-45	291
1.4374	0.1584	a19990_10	10||265196||267250||PAC:17824166||1||CDS||391285782||1424||74.47	265196	267250	b57268_PGA_scaffold_10	PGA_scaffold_10||3694530||3697009||BUSI_021234-RA||1||CDS||2986835917||3317||74.47	3694530	3697009	1.000000e-250	341
1.0236	0.1080	a19990_10	10||300629||304046||PAC:17824167||1||CDS||391285784||1425||79.04	300629	304046	b57268_PGA_scaffold_10	PGA_scaffold_10||3754360||3759072||BUSI_021239-RA||1||CDS||2986835932||3322||79.04	3754360	3759072	1.000000e-250	391
1.8104	0.1530	a19990_10	10||315173||317238||PAC:17824168||1||CDS||391285786||1426||76.89	315173	317238	b57268_PGA_scaffold_10	PGA_scaffold_10||3776260||3778283||BUSI_021241-RA||1||CDS||2986835938||3324||76.89	3776260	3778283	2.000000e-153	108
1.0274	0.1059	a19990_10	10||383076||390427||PAC:17824176||1||CDS||391285802||1434||78.65	383076	390427	b57268_PGA_scaffold_10	PGA_scaffold_10||3603635||3615864||BUSI_021222-RA||-1||CDS||2986835881||3305||78.65	3615864	3603635	1.000000e-250	155
63.4142	1.3860	a19990_10	10||392627||392974||PAC:17824177||1||CDS||391285804||1435||68.53	392627	392974	b57268_PGA_scaffold_10	PGA_scaffold_10||3596340||3597323||BUSI_021220-RA||-1||CDS||2986835875||3303||68.53	3597323	3596340	3.300000e-41	195
1.2244	0.2278	a19990_10	10||397007||401055||PAC:17824179||1||CDS||391285808||1437||74.33	397007	401055	b57268_PGA_scaffold_10	PGA_scaffold_10||3562906||3568052||BUSI_021215-RA||-1||CDS||2986835860||3298||74.33	3568052	3562906	1.400000e-188	245
0.8363	0.1486	a19990_10	10||402421||411748||PAC:17824180||1||CDS||391285810||1438||78.85	402421	411748	b57268_PGA_scaffold_10	PGA_scaffold_10||2638577||2648252||BUSI_021114-RA||1||CDS||2986835557||3197||78.85	2638577	2648252	1.000000e-250	50
1.9055	0.4069	a19990_10	10||412459||413834||PAC:17824181||-1||CDS||391285812||1439||79.63	413834	412459	b57268_PGA_scaffold_10	PGA_scaffold_10||2648452||2652990||BUSI_021115-RA||-1||CDS||2986835560||3198||79.63	2652990	2648452	3.900000e-67	100
2.0976	0.4613	a19990_10	10||414897||422165||PAC:17824183||1||CDS||391285816||1441||79.52	414897	422165	b57268_PGA_scaffold_10	PGA_scaffold_10||2657386||2667791||BUSI_021116-RA||1||CDS||2986835563||3199||79.52	2657386	2667791	7.900000e-127	150
13.4952	0.8183	a19990_10	10||414897||422165||PAC:17824183||1||CDS||391285816||1441||75.8	414897	422165	b57268_PGA_scaffold_10	PGA_scaffold_10||3558025||3561888||BUSI_021213-RA||-1||CDS||2986835854||3296||75.8	3561888	3558025	2.200000e-237	295
0.8561	0.1089	a19990_10	10||435843||449669||PAC:17824186||1||CDS||391285822||1444||80.14	435843	449669	b57268_PGA_scaffold_10	PGA_scaffold_10||2718256||2739377||BUSI_021122-RA||1||CDS||2986835581||3205||80.14	2718256	2739377	3.700000e-189	200
1.7155	0.2658	a19990_10	10||463650||466657||PAC:17824187||1||CDS||391285824||1445||71.38	463650	466657	b57268_PGA_scaffold_10	PGA_scaffold_10||2753650||2756795||BUSI_021125-RA||1||CDS||2986835590||3208||71.38	2753650	2756795	1.400000e-172	250
1.1216	0.1368	a19990_10	10||477275||487579||PAC:17824188||1||CDS||391285826||1446||81.11	477275	487579	b57268_PGA_scaffold_10	PGA_scaffold_10||2761321||2772519||BUSI_021126-RA||1||CDS||2986835593||3209||81.11	2761321	2772519	9.700000e-225	300
62.8657	1.1148	a19990_10	10||641937||648890||PAC:17824197||1||CDS||391285844||1455||64.25	641937	648890	b57268_PGA_scaffold_10	PGA_scaffold_10||2861951||2863504||BUSI_021136-RA||1||CDS||2986835623||3219||64.25	2861951	2863504	1.100000e-92	350
1.1988	0.1328	a19990_10	10||649382||651787||PAC:17824198||-1||CDS||391285846||1456||76.96	651787	649382	b57268_PGA_scaffold_10	PGA_scaffold_10||2943814||2946492||BUSI_021146-RA||-1||CDS||2986835653||3229||76.96	2946492	2943814	1.400000e-163	400
3.3057	0.3482	a19990_10	10||655491||656786||PAC:17824199||-1||CDS||391285848||1457||67.54	656786	655491	b57268_PGA_scaffold_10	PGA_scaffold_10||2966037||2967339||BUSI_021150-RA||1||CDS||2986835665||3233||67.54	2966037	2967339	7.800000e-73	450
2.3229	0.3928	a19990_10	10||822151||829404||PAC:17824209||-1||CDS||391285868||1467||76.24	829404	822151	b57268_PGA_scaffold_10	PGA_scaffold_10||2995065||3007888||BUSI_021154-RA||-1||CDS||2986835677||3237||76.24	3007888	2995065	2.600000e-116	500
1.1375	0.0462	a19990_10	10||836683||839839||PAC:17824211||-1||CDS||391285872||1469||81.94	839839	836683	b57268_PGA_scaffold_10	PGA_scaffold_10||3010041||3014870||BUSI_021155-RA||-1||CDS||2986835680||3238||81.94	3014870	3010041	1.000000e-250	550
0.8050	0.2027	a19990_10	10||842951||845138||PAC:17824212||1||CDS||391285874||1470||81.36	842951	845138	b57268_PGA_scaffold_10	PGA_scaffold_10||3023245||3027840||BUSI_021156-RA||1||CDS||2986835683||3239||81.36	3023245	3027840	1.900000e-122	600
1.1592	0.1818	a19990_10	10||845672||851314||PAC:17824213||-1||CDS||391285876||1471||75.79	851314	845672	b57268_PGA_scaffold_10	PGA_scaffold_10||3028206||3034813||BUSI_021157-RA||-1||CDS||2986835686||3240||75.79	3034813	3028206	1.200000e-181	650
1.3147	0.1216	a19990_10	10||866516||871269||PAC:17824216||-1||CDS||391285882||1474||79.06	871269	866516	b57268_PGA_scaffold_10	PGA_scaffold_10||3046613||3056999||BUSI_021160-RA||-1||CDS||2986835695||3243||79.06	3056999	3046613	1.000000e-250	700
1.1428	0.1688	a19990_10	10||872795||876237||PAC:17824217||1||CDS||391285884||1475||79.11	872795	876237	b57268_PGA_scaffold_10	PGA_scaffold_10||3100118||3105317||BUSI_021163-RA||1||CDS||2986835704||3246||79.11	3100118	3105317	1.000000e-250	750
1.0709	0.1720	a19990_10	10||876913||883139||PAC:17824218||-1||CDS||391285886||1476||75.24	883139	876913	b57268_PGA_scaffold_10	PGA_scaffold_10||3105845||3107715||BUSI_021164-RA||-1||CDS||2986835707||3247||75.24	3107715	3105845	2.800000e-234	800
64.2157	1.0519	a19990_10	10||899768||915904||PAC:17824220||1||CDS||391285890||1478||83.11	899768	915904	b57268_PGA_scaffold_10	PGA_scaffold_10||3116959||3119238||BUSI_021166-RA||1||CDS||2986835713||3249||83.11	3116959	3119238	2.600000e-155	850
1.0971	0.1703	a19990_10	10||921207||926010||PAC:17824222||-1||CDS||391285894||1480||76.75	926010	921207	b57268_PGA_scaffold_10	PGA_scaffold_10||3123460||3129226||BUSI_021167-RA||-1||CDS||2986835716||3250||76.75	3129226	3123460	4.100000e-242	900
60.8265	0.2839	a19990_10	10||939071||946600||PAC:17824223||1||CDS||391285896||1481||77.37	939071	946600	b57268_PGA_scaffold_10	PGA_scaffold_10||3163408||3166530||BUSI_021170-RA||1||CDS||2986835725||3253||77.37	3163408	3166530	1.400000e-152	950
1.4016	0.1234	a19990_10	10||947698||950943||PAC:17824224||-1||CDS||391285898||1482||85.44	950943	947698	b57268_PGA_scaffold_10	PGA_scaffold_10||3176913||3180870||BUSI_021172-RA||-1||CDS||2986835731||3255||85.44	3180870	3176913	2.200000e-99	1000
1.0950	0.2366	a19990_10	10||964308||971029||PAC:17824225||-1||CDS||391285900||1483||76.4	971029	964308	b57268_PGA_scaffold_10	PGA_scaffold_10||3204610||3210315||BUSI_021177-RA||-1||CDS||2986835746||3260||76.4	3210315	3204610	5.300000e-195	1050
1.4150	0.2153	a19990_10	10||978038||998936||PAC:17824226||-1||CDS||391285902||1484||82.0	998936	978038	b57268_PGA_scaffold_10	PGA_scaffold_10||3243390||3264253||BUSI_021182-RA||-1||CDS||2986835761||3265||82.0	3264253	3243390	1.000000e-250	1100
3.0077	0.0732	a19990_10	10||1013317||1025133||PAC:17824227||-1||CDS||391285904||1485||75.37	1025133	1013317	b57268_PGA_scaffold_10	PGA_scaffold_10||3300198||3301334||BUSI_021186-RA||-1||CDS||2986835773||3269||75.37	3301334	3300198	1.700000e-114	1150
1.2321	0.2570	a19990_10	10||1036096||1050065||PAC:17824229||1||CDS||391285908||1487||74.41	1036096	1050065	b57268_PGA_scaffold_10	PGA_scaffold_10||3335187||3343752||BUSI_021189-RA||1||CDS||2986835782||3272||74.41	3335187	3343752	3.500000e-205	1200
63.9452	1.0450	a19990_10	10||1056920||1058083||PAC:17824230||1||CDS||391285910||1488||86.6	1056920	1058083	b57268_PGA_scaffold_10	PGA_scaffold_10||3348274||3349960||BUSI_021190-RA||1||CDS||2986835785||3273||86.6	3348274	3349960	6.600000e-179	1250
1.1588	0.2394	a19990_10	10||1060924||1063119||PAC:17824231||-1||CDS||391285912||1489||71.73	1063119	1060924	b57268_PGA_scaffold_10	PGA_scaffold_10||3352742||3357407||BUSI_021191-RA||-1||CDS||2986835788||3274||71.73	3357407	3352742	3.000000e-242	1300
1.1636	0.1172	a19990_10	10||1067680||1075279||PAC:17824232||-1||CDS||391285914||1490||83.14	1075279	1067680	b57268_PGA_scaffold_10	PGA_scaffold_10||3362219||3366188||BUSI_021192-RA||-1||CDS||2986835791||3275||83.14	3366188	3362219	1.000000e-250	1350
23.9672	0.6318	a19990_10	10||1089470||1090111||PAC:17824234||-1||CDS||391285918||1492||82.69	1090111	1089470	b57268_PGA_scaffold_10	PGA_scaffold_10||3398766||3400231||BUSI_021198-RA||-1||CDS||2986835809||3281||82.69	3400231	3398766	2.000000e-23	1372
1.2576	0.2040	a19990_10	10||1111585||1118230||PAC:17824236||1||CDS||391285922||1494||77.0	1111585	1118230	b57268_PGA_scaffold_10	PGA_scaffold_10||3413501||3419346||BUSI_021200-RA||1||CDS||2986835815||3283||77.0	3413501	3419346	8.100000e-164	1422
### Mean Ks: 2.1797	Mean Kn: 0.3622
#Ks	Kn	a<db_genome_id>_<chr>	chr1||start1||stop1||name1||strand1||type1||db_feature_id1||genome_order1||percent_id1	start1	stop1	b<db_genome_id>_<chr>	chr2||start2||stop2||name2||strand2||type2||db_feature_id2||genome_order2||percent_id2	start2	stop2	eval	block_score	GEVO_link
4.5173	0.5209	a19990_10	10||77195||90103||PAC:17824147||-1||CDS||391285744||1405||67.53	90103	77195	b57268_PGA_scaffold_4	PGA_scaffold_4||2999915||3042720||BUSI_008211-RA||1||CDS||2988139375||15902||67.53	2999915	3042720	2.300000e-135	50
1.4491	0.2334	a19990_10	10||123492||129295||PAC:17824149||1||CDS||391285748||1407||79.41	123492	129295	b57268_PGA_scaffold_4	PGA_scaffold_4||2780472||2786591||BUSI_008198-RA||1||CDS||2988139336||15889||79.41	2780472	2786591	5.700000e-182	97
1.9853	0.2700	a19990_10	10||132655||133302||PAC:17824150||-1||CDS||391285750||1408||69.38	133302	132655	b57268_PGA_scaffold_4	PGA_scaffold_4||2764243||2764914||BUSI_008195-RA||1||CDS||2988139327||15886||69.38	2764243	2764914	2.500000e-94	147
1.5038	0.2452	a19990_10	10||155841||156922||PAC:17824151||-1||CDS||391285752||1409||68.83	156922	155841	b57268_PGA_scaffold_4	PGA_scaffold_4||2720736||2722220||BUSI_008188-RA||1||CDS||2988139306||15879||68.83	2720736	2722220	5.100000e-109	197
2.3507	0.4293	a19990_10	10||178205||179798||PAC:17824152||1||CDS||391285754||1410||80.0	178205	179798	b57268_PGA_scaffold_4	PGA_scaffold_4||2702783||2704278||BUSI_008187-RA||-1||CDS||2988139303||15878||80.0	2704278	2702783	4.200000e-22	218
1.7557	0.1828	a19990_10	10||190359||195087||PAC:17824154||-1||CDS||391285758||1412||72.86	195087	190359	b57268_PGA_scaffold_4	PGA_scaffold_4||2699411||2702216||BUSI_008186-RA||1||CDS||2988139300||15877||72.86	2699411	2702216	1.200000e-179	268
0.9977	0.1673	a19990_10	10||208985||219428||PAC:17824156||1||CDS||391285762||1414||76.8	208985	219428	b57268_PGA_scaffold_4	PGA_scaffold_4||2665362||2683787||BUSI_008184-RA||-1||CDS||2988139294||15875||76.8	2683787	2665362	1.000000e-250	318
3.0421	1.6899	a19990_10	10||229798||230362||PAC:17824159||1||CDS||391285768||1417||80.39	229798	230362	b57268_PGA_scaffold_4	PGA_scaffold_4||2634800||2640091||BUSI_008179-RA||1||CDS||2988139279||15870||80.39	2634800	2640091	5.500000e-52	368
1.5945	0.2593	a19990_10	10||260531||262558||PAC:17824165||1||CDS||391285780||1423||78.95	260531	262558	b57268_PGA_scaffold_4	PGA_scaffold_4||2619420||2620678||BUSI_008175-RA||-1||CDS||2988139267||15866||78.95	2620678	2619420	3.200000e-22	389
1.5421	0.1611	a19990_10	10||265196||267250||PAC:17824166||1||CDS||391285782||1424||72.51	265196	267250	b57268_PGA_scaffold_4	PGA_scaffold_4||2614213||2616272||BUSI_008174-RA||-1||CDS||2988139264||15865||72.51	2616272	2614213	1.000000e-250	439
1.0653	0.0927	a19990_10	10||300629||304046||PAC:17824167||1||CDS||391285784||1425||79.43	300629	304046	b57268_PGA_scaffold_4	PGA_scaffold_4||2565676||2569450||BUSI_008171-RA||-1||CDS||2988139255||15862||79.43	2569450	2565676	1.000000e-250	489
1.1644	0.3013	a19990_10	10||318130||328295||PAC:17824169||-1||CDS||391285788||1427||69.46	328295	318130	b57268_PGA_scaffold_4	PGA_scaffold_4||2551668||2563217||BUSI_008170-RA||1||CDS||2988139252||15861||69.46	2551668	2563217	1.300000e-226	539
1.3097	0.0925	a19990_10	10||340934||344299||PAC:17824170||1||CDS||391285790||1428||81.5	340934	344299	b57268_PGA_scaffold_4	PGA_scaffold_4||2526525||2529867||BUSI_008169-RA||-1||CDS||2988139249||15860||81.5	2529867	2526525	3.900000e-182	589
1.5489	0.3619	a19990_10	10||346042||347512||PAC:17824171||1||CDS||391285792||1429||76.74	346042	347512	b57268_PGA_scaffold_4	PGA_scaffold_4||2472517||2475931||BUSI_008165-RA||-1||CDS||2988139237||15856||76.74	2475931	2472517	4.100000e-24	612
1.2266	0.3145	a19990_10	10||351096||354607||PAC:17824172||1||CDS||391285794||1430||74.37	351096	354607	b57268_PGA_scaffold_4	PGA_scaffold_4||2460379||2465250||BUSI_008164-RA||-1||CDS||2988139234||15855||74.37	2465250	2460379	1.600000e-125	662
0.7558	0.1403	a19990_10	10||354675||360480||PAC:17824173||-1||CDS||391285796||1431||82.09	360480	354675	b57268_PGA_scaffold_4	PGA_scaffold_4||2452088||2457926||BUSI_008163-RA||1||CDS||2988139231||15854||82.09	2452088	2457926	1.000000e-250	712
9.2452	0.6952	a19990_10	10||414897||422165||PAC:17824183||1||CDS||391285816||1441||75.94	414897	422165	b57268_PGA_scaffold_4	PGA_scaffold_4||2402776||2406958||BUSI_008156-RA||1||CDS||2988139210||15847||75.94	2402776	2406958	2.200000e-188	762
### Mean Ks: 10.9504	Mean Kn: 0.3911
#Ks	Kn	a<db_genome_id>_<chr>	chr1||start1||stop1||name1||strand1||type1||db_feature_id1||genome_order1||percent_id1	start1	stop1	b<db_genome_id>_<chr>	chr2||start2||stop2||name2||strand2||type2||db_feature_id2||genome_order2||percent_id2	start2	stop2	eval	block_score	GEVO_link
1.3093	0.2354	a19990_10	10||414897||422165||PAC:17824183||1||CDS||391285816||1441||81.59	414897	422165	b57268_PGA_scaffold_4	PGA_scaffold_4||1439910||1445842||BUSI_008052-RA||1||CDS||2988138898||15743||81.59	1439910	1445842	9.800000e-211	50
1.0715	0.1686	a19990_10	10||488792||496487||PAC:17824189||1||CDS||391285828||1447||78.6	488792	496487	b57268_PGA_scaffold_4	PGA_scaffold_4||1456487||1466800||BUSI_008054-RA||1||CDS||2988138904||15745||78.6	1456487	1466800	1.000000e-250	100
1.4410	0.1640	a19990_10	10||497003||502885||PAC:17824190||-1||CDS||391285830||1448||75.35	502885	497003	b57268_PGA_scaffold_4	PGA_scaffold_4||1473624||1479398||BUSI_008056-RA||-1||CDS||2988138910||15747||75.35	1479398	1473624	4.700000e-108	150
0.8573	0.2064	a19990_10	10||503531||507420||PAC:17824191||-1||CDS||391285832||1449||82.83	507420	503531	b57268_PGA_scaffold_4	PGA_scaffold_4||1508957||1514294||BUSI_008060-RA||-1||CDS||2988138922||15751||82.83	1514294	1508957	2.200000e-63	200
2.6015	0.4514	a19990_10	10||507800||508722||PAC:17824192||-1||CDS||391285834||1450||62.3	508722	507800	b57268_PGA_scaffold_4	PGA_scaffold_4||1519802||1521198||BUSI_008061-RA||-1||CDS||2988138925||15752||62.3	1521198	1519802	1.200000e-50	249
1.1443	0.1517	a19990_10	10||605738||607148||PAC:17824194||-1||CDS||391285838||1452||77.81	607148	605738	b57268_PGA_scaffold_4	PGA_scaffold_4||1645645||1646821||BUSI_008069-RA||-1||CDS||2988138949||15760||77.81	1646821	1645645	2.200000e-195	299
1.4555	0.2233	a19990_10	10||618767||620863||PAC:17824195||1||CDS||391285840||1453||77.99	618767	620863	b57268_PGA_scaffold_4	PGA_scaffold_4||1655038||1657472||BUSI_008070-RA||1||CDS||2988138952||15761||77.99	1655038	1657472	3.700000e-144	349
1.3547	0.1734	a19990_10	10||634498||638566||PAC:17824196||1||CDS||391285842||1454||83.81	634498	638566	b57268_PGA_scaffold_4	PGA_scaffold_4||1666718||1672893||BUSI_008071-RA||1||CDS||2988138955||15762||83.81	1666718	1672893	1.500000e-203	399
59.9226	0.6543	a19990_10	10||641937||648890||PAC:17824197||1||CDS||391285844||1455||76.08	641937	648890	b57268_PGA_scaffold_4	PGA_scaffold_4||1682949||1684435||BUSI_008073-RA||1||CDS||2988138961||15764||76.08	1682949	1684435	6.800000e-99	449
1.5130	0.1706	a19990_10	10||649382||651787||PAC:17824198||-1||CDS||391285846||1456||73.19	651787	649382	b57268_PGA_scaffold_4	PGA_scaffold_4||1687913||1691387||BUSI_008074-RA||-1||CDS||2988138964||15765||73.19	1691387	1687913	2.600000e-138	499
2.2031	0.5275	a19990_10	10||655491||656786||PAC:17824199||-1||CDS||391285848||1457||67.86	656786	655491	b57268_PGA_scaffold_4	PGA_scaffold_4||1692121||1693418||BUSI_008075-RA||-1||CDS||2988138967||15766||67.86	1693418	1692121	8.700000e-95	549
0.9502	0.1818	a19990_10	10||747148||772628||PAC:17824205||1||CDS||391285860||1463||79.35	747148	772628	b57268_PGA_scaffold_4	PGA_scaffold_4||1703751||1710405||BUSI_008076-RA||1||CDS||2988138970||15767||79.35	1703751	1710405	1.000000e-250	599
1.9097	0.1211	a19990_10	10||859076||859327||PAC:17824214||-1||CDS||391285878||1472||85.14	859327	859076	b57268_PGA_scaffold_4	PGA_scaffold_4||1731462||1732060||BUSI_008080-RA||-1||CDS||2988138982||15771||85.14	1732060	1731462	1.700000e-16	614
5.9233	1.1783	a19990_10	10||876913||883139||PAC:17824218||-1||CDS||391285886||1476||76.27	883139	876913	b57268_PGA_scaffold_4	PGA_scaffold_4||1734344||1737128||BUSI_008081-RA||-1||CDS||2988138985||15772||76.27	1737128	1734344	1.000000e-250	664
1.3738	0.1884	a19990_10	10||885216||888299||PAC:17824219||-1||CDS||391285888||1477||78.36	888299	885216	b57268_PGA_scaffold_4	PGA_scaffold_4||1748323||1751272||BUSI_008082-RA||-1||CDS||2988138988||15773||78.36	1751272	1748323	3.200000e-188	714
1.4349	0.2863	a19990_10	10||921207||926010||PAC:17824222||-1||CDS||391285894||1480||77.38	926010	921207	b57268_PGA_scaffold_4	PGA_scaffold_4||1760728||1766655||BUSI_008083-RA||-1||CDS||2988138991||15774||77.38	1766655	1760728	1.700000e-207	764
20.5513	1.3954	a19990_10	10||947698||950943||PAC:17824224||-1||CDS||391285898||1482||81.99	950943	947698	b57268_PGA_scaffold_4	PGA_scaffold_4||1908814||1912384||BUSI_008097-RA||-1||CDS||2988139033||15788||81.99	1912384	1908814	2.000000e-55	811
0.8603	0.1061	a19990_10	10||964308||971029||PAC:17824225||-1||CDS||391285900||1483||80.82	971029	964308	b57268_PGA_scaffold_4	PGA_scaffold_4||2017287||2024337||BUSI_008111-RA||-1||CDS||2988139075||15802||80.82	2024337	2017287	1.000000e-250	858
1.1376	0.1172	a19990_10	10||1067680||1075279||PAC:17824232||-1||CDS||391285914||1490||82.6	1075279	1067680	b57268_PGA_scaffold_4	PGA_scaffold_4||2070447||2077263||BUSI_008116-RA||-1||CDS||2988139090||15807||82.6	2077263	2070447	1.000000e-250	908
79.4512	0.5770	a19990_10	10||1089470||1090111||PAC:17824234||-1||CDS||391285918||1492||75.93	1090111	1089470	b57268_PGA_scaffold_4	PGA_scaffold_4||2089465||2090053||BUSI_008118-RA||-1||CDS||2988139096||15809||75.93	2090053	2089465	1.100000e-17	925
1.2643	0.3408	a19990_10	10||1098657||1108943||PAC:17824235||-1||CDS||391285920||1493||73.1	1108943	1098657	b57268_PGA_scaffold_4	PGA_scaffold_4||2107865||2110953||BUSI_008119-RA||-1||CDS||2988139099||15810||73.1	2110953	2107865	1.500000e-213	975
60.6725	1.2333	a19990_10	10||1125949||1133722||PAC:17824238||1||CDS||391285926||1496||75.66	1125949	1133722	b57268_PGA_scaffold_4	PGA_scaffold_4||2137116||2147585||BUSI_008124-RA||1||CDS||2988139114||15815||75.66	2137116	2147585	1.000000e-250	1025
1.4563	0.1435	a19990_10	10||1166069||1176476||PAC:17824241||-1||CDS||391285932||1499||82.03	1176476	1166069	b57268_PGA_scaffold_4	PGA_scaffold_4||2163816||2168181||BUSI_008128-RA||-1||CDS||2988139126||15819||82.03	2168181	2163816	8.200000e-225	1075
### Mean Ks: 7.9710	Mean Kn: 0.3616
#Ks	Kn	a<db_genome_id>_<chr>	chr1||start1||stop1||name1||strand1||type1||db_feature_id1||genome_order1||percent_id1	start1	stop1	b<db_genome_id>_<chr>	chr2||start2||stop2||name2||strand2||type2||db_feature_id2||genome_order2||percent_id2	start2	stop2	eval	block_score	GEVO_link
4.7688	0.0893	a19990_10	10||1304688||1305449||PAC:17830272||-1||CDS||391285934||1516||78.5	1305449	1304688	b57268_PGA_scaffold_4	PGA_scaffold_4||5786704||5789200||BUSI_008470-RA||1||CDS||2988140152||16161||78.5	5786704	5789200	7.100000e-67	50
1.2931	0.1852	a19990_10	10||1336331||1338022||PAC:17830275||-1||CDS||391285940||1519||72.22	1338022	1336331	b57268_PGA_scaffold_4	PGA_scaffold_4||5743133||5744305||BUSI_008463-RA||1||CDS||2988140131||16154||72.22	5743133	5744305	2.000000e-155	100
1.6453	0.3491	a19990_10	10||1346444||1348442||PAC:17830276||1||CDS||391285942||1520||74.19	1346444	1348442	b57268_PGA_scaffold_4	PGA_scaffold_4||5724772||5727283||BUSI_008461-RA||-1||CDS||2988140125||16152||74.19	5727283	5724772	4.900000e-67	150
67.5695	1.0503	a19990_10	10||1357963||1365764||PAC:17830278||-1||CDS||391285946||1522||69.71	1365764	1357963	b57268_PGA_scaffold_4	PGA_scaffold_4||5714379||5721477||BUSI_008460-RA||1||CDS||2988140122||16151||69.71	5714379	5721477	9.800000e-159	200
1.0049	0.2623	a19990_10	10||1391740||1397473||PAC:17830279||1||CDS||391285948||1523||79.49	1391740	1397473	b57268_PGA_scaffold_4	PGA_scaffold_4||5700324||5711331||BUSI_008459-RA||-1||CDS||2988140119||16150||79.49	5711331	5700324	1.200000e-246	250
1.0928	0.1955	a19990_10	10||1398311||1399220||PAC:17830280||-1||CDS||391285950||1524||73.14	1399220	1398311	b57268_PGA_scaffold_4	PGA_scaffold_4||5697950||5698566||BUSI_008458-RA||1||CDS||2988140116||16149||73.14	5697950	5698566	5.300000e-61	300
0.8814	0.1387	a19990_10	10||1419287||1428194||PAC:17830283||1||CDS||391285956||1527||78.11	1419287	1428194	b57268_PGA_scaffold_4	PGA_scaffold_4||5483973||5494616||BUSI_008446-RA||-1||CDS||2988140080||16137||78.11	5494616	5483973	1.000000e-250	347
6.0287	0.3807	a19990_10	10||1443310||1444059||PAC:17830284||-1||CDS||391285958||1528||71.51	1444059	1443310	b57268_PGA_scaffold_4	PGA_scaffold_4||5443892||5444627||BUSI_008443-RA||1||CDS||2988140071||16134||71.51	5443892	5444627	2.800000e-27	373
67.5786	1.1754	a19990_10	10||1467066||1470406||PAC:17830288||-1||CDS||391285966||1532||79.28	1470406	1467066	b57268_PGA_scaffold_4	PGA_scaffold_4||5412163||5418206||BUSI_008439-RA||1||CDS||2988140059||16130||79.28	5412163	5418206	1.100000e-49	422
2.1252	0.0973	a19990_10	10||1478099||1480605||PAC:17830289||1||CDS||391285968||1533||77.35	1478099	1480605	b57268_PGA_scaffold_4	PGA_scaffold_4||5407754||5410497||BUSI_008438-RA||-1||CDS||2988140056||16129||77.35	5410497	5407754	1.700000e-95	472
1.1801	0.1709	a19990_10	10||1484934||1485982||PAC:17830290||-1||CDS||391285970||1534||72.16	1485982	1484934	b57268_PGA_scaffold_4	PGA_scaffold_4||5395946||5396367||BUSI_008437-RA||1||CDS||2988140053||16128||72.16	5395946	5396367	6.500000e-42	513
3.1287	0.0659	a19990_10	10||1559707||1561395||PAC:17830295||1||CDS||391285980||1539||77.38	1559707	1561395	b57268_PGA_scaffold_4	PGA_scaffold_4||5309692||5313763||BUSI_008427-RA||-1||CDS||2988140023||16118||77.38	5313763	5309692	3.200000e-144	563
1.0266	0.0925	a19990_10	10||1589005||1593013||PAC:17830297||-1||CDS||391285984||1541||78.06	1593013	1589005	b57268_PGA_scaffold_4	PGA_scaffold_4||5304498||5308979||BUSI_008426-RA||1||CDS||2988140020||16117||78.06	5304498	5308979	1.000000e-250	613
1.1294	0.2485	a19990_10	10||1606572||1609477||PAC:17830299||-1||CDS||391285988||1543||72.93	1609477	1606572	b57268_PGA_scaffold_4	PGA_scaffold_4||5273026||5273625||BUSI_008421-RA||-1||CDS||2988140005||16112||72.93	5273625	5273026	2.300000e-109	663
22.6970	1.4799	a19990_10	10||1617819||1621283||PAC:17830300||1||CDS||391285990||1544||67.21	1617819	1621283	b57268_PGA_scaffold_4	PGA_scaffold_4||5251685||5252702||BUSI_008417-RA||-1||CDS||2988139993||16108||67.21	5252702	5251685	1.500000e-71	713
1.3985	0.1829	a19990_10	10||1629614||1632889||PAC:17830302||1||CDS||391285994||1546||73.73	1629614	1632889	b57268_PGA_scaffold_4	PGA_scaffold_4||5205702||5211739||BUSI_008413-RA||-1||CDS||2988139981||16104||73.73	5211739	5205702	9.200000e-179	763
1.3993	0.2701	a19990_10	10||1675752||1676398||PAC:17830305||-1||CDS||391286000||1549||80.3	1676398	1675752	b57268_PGA_scaffold_4	PGA_scaffold_4||5167111||5167496||BUSI_008409-RA||1||CDS||2988139969||16100||80.3	5167111	5167496	5.500000e-30	792
11.4637	0.5498	a19990_10	10||1689301||1693052||PAC:17830307||-1||CDS||391286004||1551||62.9	1693052	1689301	b57268_PGA_scaffold_4	PGA_scaffold_4||5115986||5122278||BUSI_008402-RA||1||CDS||2988139948||16093||62.9	5115986	5122278	1.300000e-21	812
1.1716	0.2202	a19990_10	10||1695978||1704500||PAC:17830308||-1||CDS||391286006||1552||76.5	1704500	1695978	b57268_PGA_scaffold_4	PGA_scaffold_4||5090951||5104508||BUSI_008400-RA||1||CDS||2988139942||16091||76.5	5090951	5104508	1.000000e-250	862
2.0903	0.4705	a19990_10	10||1705258||1719222||PAC:17830309||-1||CDS||391286008||1553||67.4	1719222	1705258	b57268_PGA_scaffold_4	PGA_scaffold_4||5074986||5079665||BUSI_008398-RA||1||CDS||2988139936||16089||67.4	5074986	5079665	9.800000e-104	912
0.8175	0.1349	a19990_10	10||1747278||1751905||PAC:17830313||1||CDS||391286016||1557||78.24	1747278	1751905	b57268_PGA_scaffold_4	PGA_scaffold_4||5066133||5071386||BUSI_008397-RA||-1||CDS||2988139933||16088||78.24	5071386	5066133	1.400000e-124	962
1.3541	0.2134	a19990_10	10||1754577||1757625||PAC:17830314||1||CDS||391286018||1558||72.55	1754577	1757625	b57268_PGA_scaffold_4	PGA_scaffold_4||5046973||5050783||BUSI_008394-RA||-1||CDS||2988139924||16085||72.55	5050783	5046973	1.000000e-250	1012
0.9712	0.0778	a19990_10	10||1782387||1786317||PAC:17830317||1||CDS||391286024||1561||79.19	1782387	1786317	b57268_PGA_scaffold_4	PGA_scaffold_4||5013413||5021708||BUSI_008391-RA||-1||CDS||2988139915||16082||79.19	5021708	5013413	4.000000e-125	1062
1.6694	0.1470	a19990_10	10||1792148||1793758||PAC:17830319||-1||CDS||391286028||1563||84.33	1793758	1792148	b57268_PGA_scaffold_4	PGA_scaffold_4||4988507||4993387||BUSI_008389-RA||1||CDS||2988139909||16080||84.33	4988507	4993387	1.000000e-90	1112
0.9570	0.1705	a19990_10	10||1805314||1807777||PAC:17830320||-1||CDS||391286030||1564||74.8	1807777	1805314	b57268_PGA_scaffold_4	PGA_scaffold_4||4976702||4978990||BUSI_008388-RA||1||CDS||2988139906||16079||74.8	4976702	4978990	3.000000e-240	1162
13.0397	1.1135	a19990_10	10||1822736||1826872||PAC:17830322||1||CDS||391286034||1566||69.02	1822736	1826872	b57268_PGA_scaffold_4	PGA_scaffold_4||4814379||4815218||BUSI_008375-RA||1||CDS||2988139867||16066||69.02	4814379	4815218	1.300000e-46	1204
1.2940	0.2784	a19990_10	10||1838207||1840711||PAC:17830323||1||CDS||391286036||1567||67.41	1838207	1840711	b57268_PGA_scaffold_4	PGA_scaffold_4||4807002||4810365||BUSI_008374-RA||-1||CDS||2988139864||16065||67.41	4810365	4807002	2.000000e-102	1254
1.3136	0.1416	a19990_10	10||1869067||1872340||PAC:17830327||-1||CDS||391286044||1571||75.08	1872340	1869067	b57268_PGA_scaffold_4	PGA_scaffold_4||4804648||4806102||BUSI_008373-RA||1||CDS||2988139861||16064||75.08	4804648	4806102	4.100000e-227	1304
1.1090	0.1331	a19990_10	10||1882608||1940913||PAC:17830329||1||CDS||391286048||1573||78.73	1882608	1940913	b57268_PGA_scaffold_4	PGA_scaffold_4||4746898||4763196||BUSI_008369-RA||-1||CDS||2988139849||16060||78.73	4763196	4746898	1.000000e-250	1354
15.9297	0.7626	a19990_10	10||1993520||2008822||PAC:17830333||-1||CDS||391286056||1577||64.67	2008822	1993520	b57268_PGA_scaffold_4	PGA_scaffold_4||4519290||4547256||BUSI_008357-RA||1||CDS||2988139813||16048||64.67	4519290	4547256	1.300000e-136	1401
### Mean Ks: 9.9205	Mean Kn: 0.4394
#Ks	Kn	a<db_genome_id>_<chr>	chr1||start1||stop1||name1||strand1||type1||db_feature_id1||genome_order1||percent_id1	start1	stop1	b<db_genome_id>_<chr>	chr2||start2||stop2||name2||strand2||type2||db_feature_id2||genome_order2||percent_id2	start2	stop2	eval	block_score	GEVO_link
2.2592	0.5064	a19990_10	10||1336331||1338022||PAC:17830275||-1||CDS||391285940||1519||71.15	1338022	1336331	b57268_PGA_scaffold_10	PGA_scaffold_10||4865056||4869910||BUSI_021328-RA||1||CDS||2986836199||3411||71.15	4865056	4869910	2.300000e-82	50
1.9959	0.2345	a19990_10	10||1346444||1348442||PAC:17830276||1||CDS||391285942||1520||73.47	1346444	1348442	b57268_PGA_scaffold_10	PGA_scaffold_10||4819347||4821782||BUSI_021321-RA||-1||CDS||2986836178||3404||73.47	4821782	4819347	2.200000e-72	100
0.6567	0.1295	a19990_10	10||1349968||1356796||PAC:17830277||-1||CDS||391285944||1521||80.68	1356796	1349968	b57268_PGA_scaffold_10	PGA_scaffold_10||4812102||4815908||BUSI_021320-RA||1||CDS||2986836175||3403||80.68	4812102	4815908	4.400000e-227	150
1.2130	0.2135	a19990_10	10||1391740||1397473||PAC:17830279||1||CDS||391285948||1523||73.34	1391740	1397473	b57268_PGA_scaffold_10	PGA_scaffold_10||4799024||4802996||BUSI_021318-RA||-1||CDS||2986836169||3401||73.34	4802996	4799024	4.400000e-138	200
0.8832	0.1191	a19990_10	10||1398311||1399220||PAC:17830280||-1||CDS||391285950||1524||76.09	1399220	1398311	b57268_PGA_scaffold_10	PGA_scaffold_10||4796671||4797342||BUSI_021317-RA||1||CDS||2986836166||3400||76.09	4796671	4797342	6.600000e-77	250
4.2782	0.1290	a19990_10	10||1443310||1444059||PAC:17830284||-1||CDS||391285958||1528||74.76	1444059	1443310	b57268_PGA_scaffold_10	PGA_scaffold_10||4691315||4691993||BUSI_021311-RA||1||CDS||2986836148||3394||74.76	4691315	4691993	7.900000e-59	300
1.0401	0.1433	a19990_10	10||1448446||1454414||PAC:17830285||1||CDS||391285960||1529||76.35	1448446	1454414	b57268_PGA_scaffold_10	PGA_scaffold_10||4676868||4683928||BUSI_021310-RA||-1||CDS||2986836145||3393||76.35	4683928	4676868	1.000000e-250	350
5.8294	1.2860	a19990_10	10||1467066||1470406||PAC:17830288||-1||CDS||391285966||1532||79.74	1470406	1467066	b57268_PGA_scaffold_10	PGA_scaffold_10||4524678||4527574||BUSI_021300-RA||1||CDS||2986836115||3383||79.74	4524678	4527574	9.700000e-49	398
1.5313	0.0831	a19990_10	10||1478099||1480605||PAC:17830289||1||CDS||391285968||1533||79.29	1478099	1480605	b57268_PGA_scaffold_10	PGA_scaffold_10||4509651||4512721||BUSI_021299-RA||-1||CDS||2986836112||3382||79.29	4512721	4509651	7.800000e-101	448
3.1106	0.5198	a19990_10	10||1484934||1485982||PAC:17830290||-1||CDS||391285970||1534||67.29	1485982	1484934	b57268_PGA_scaffold_10	PGA_scaffold_10||4501072||4501420||BUSI_021298-RA||1||CDS||2986836109||3381||67.29	4501072	4501420	7.900000e-29	476
0.7281	0.2864	a19990_10	10||1487388||1489179||PAC:17830291||-1||CDS||391285972||1535||69.89	1489179	1487388	b57268_PGA_scaffold_10	PGA_scaffold_10||4496754||4499400||BUSI_021297-RA||1||CDS||2986836106||3380||69.89	4496754	4499400	1.300000e-63	526
2.0698	0.3182	a19990_10	10||1559707||1561395||PAC:17830295||1||CDS||391285980||1539||80.14	1559707	1561395	b57268_PGA_scaffold_10	PGA_scaffold_10||4401953||4414374||BUSI_021291-RA||-1||CDS||2986836088||3374||80.14	4414374	4401953	1.100000e-156	576
1.2808	0.1965	a19990_10	10||1606572||1609477||PAC:17830299||-1||CDS||391285988||1543||73.53	1609477	1606572	b57268_PGA_scaffold_10	PGA_scaffold_10||4400013||4400648||BUSI_021290-RA||1||CDS||2986836085||3373||73.53	4400013	4400648	1.100000e-124	626
68.4015	0.8871	a19990_10	10||1617819||1621283||PAC:17830300||1||CDS||391285990||1544||80.15	1617819	1621283	b57268_PGA_scaffold_10	PGA_scaffold_10||4383363||4390974||BUSI_021289-RA||-1||CDS||2986836082||3372||80.15	4390974	4383363	3.900000e-182	676
1.5707	0.1491	a19990_10	10||1629614||1632889||PAC:17830302||1||CDS||391285994||1546||81.1	1629614	1632889	b57268_PGA_scaffold_10	PGA_scaffold_10||4375669||4377503||BUSI_021288-RA||-1||CDS||2986836079||3371||81.1	4377503	4375669	5.300000e-160	726
2.1925	0.2037	a19990_10	10||1637127||1642339||PAC:17830303||-1||CDS||391285996||1547||77.47	1642339	1637127	b57268_PGA_scaffold_10	PGA_scaffold_10||4371419||4373741||BUSI_021287-RA||1||CDS||2986836076||3370||77.47	4371419	4373741	1.500000e-191	776
1.2543	0.2525	a19990_10	10||1689301||1693052||PAC:17830307||-1||CDS||391286004||1551||72.52	1693052	1689301	b57268_PGA_scaffold_10	PGA_scaffold_10||4332964||4336444||BUSI_021284-RA||1||CDS||2986836067||3367||72.52	4332964	4336444	5.400000e-158	826
5.9288	0.9786	a19990_10	10||1705258||1719222||PAC:17830309||-1||CDS||391286008||1553||71.03	1719222	1705258	b57268_PGA_scaffold_10	PGA_scaffold_10||4144196||4173232||BUSI_021274-RA||1||CDS||2986836037||3357||71.03	4144196	4173232	1.600000e-78	876
22.6713	1.0071	a19990_10	10||1754577||1757625||PAC:17830314||1||CDS||391286018||1558||73.4	1754577	1757625	b57268_PGA_scaffold_10	PGA_scaffold_10||4137765||4141435||BUSI_021273-RA||1||CDS||2986836034||3356||73.4	4137765	4141435	2.100000e-150	926
69.5144	1.1455	a19990_10	10||1869067||1872340||PAC:17830327||-1||CDS||391286044||1571||71.62	1872340	1869067	b57268_PGA_scaffold_10	PGA_scaffold_10||3915041||3939748||BUSI_021254-RA||1||CDS||2986835977||3337||71.62	3915041	3939748	1.400000e-05	927
### Mean Ks: 12.4026	Mean Kn: 0.4126
#Ks	Kn	a<db_genome_id>_<chr>	chr1||start1||stop1||name1||strand1||type1||db_feature_id1||genome_order1||percent_id1	start1	stop1	b<db_genome_id>_<chr>	chr2||start2||stop2||name2||strand2||type2||db_feature_id2||genome_order2||percent_id2	start2	stop2	eval	block_score	GEVO_link
1.5369	0.1567	a19990_10	10||1792148||1793758||PAC:17830319||-1||CDS||391286028||1563||84.0	1793758	1792148	b57268_PGA_scaffold_10	PGA_scaffold_10||12247023||12250178||BUSI_021876-RA||-1||CDS||2986837843||3959||84.0	12250178	12247023	1.100000e-89	50
1.0225	0.1130	a19990_10	10||1814233||1815758||PAC:17830321||-1||CDS||391286032||1565||85.58	1815758	1814233	b57268_PGA_scaffold_10	PGA_scaffold_10||12251654||12253070||BUSI_021877-RA||-1||CDS||2986837846||3960||85.58	12253070	12251654	2.600000e-140	100
1.9344	0.3621	a19990_10	10||1838207||1840711||PAC:17830323||1||CDS||391286036||1567||68.34	1838207	1840711	b57268_PGA_scaffold_10	PGA_scaffold_10||12266017||12275888||BUSI_021878-RA||1||CDS||2986837849||3961||68.34	12266017	12275888	5.600000e-144	150
1.1966	0.2739	a19990_10	10||1855205||1863232||PAC:17830325||1||CDS||391286040||1569||72.79	1855205	1863232	b57268_PGA_scaffold_10	PGA_scaffold_10||12282591||12299334||BUSI_021880-RA||1||CDS||2986837855||3963||72.79	12282591	12299334	1.700000e-107	200
1.5061	0.1807	a19990_10	10||1865981||1868722||PAC:17830326||-1||CDS||391286042||1570||84.3	1868722	1865981	b57268_PGA_scaffold_10	PGA_scaffold_10||12301810||12306361||BUSI_021881-RA||-1||CDS||2986837858||3964||84.3	12306361	12301810	6.300000e-64	250
0.9432	0.2040	a19990_10	10||1875979||1880003||PAC:17830328||1||CDS||391286046||1572||81.61	1875979	1880003	b57268_PGA_scaffold_10	PGA_scaffold_10||12309867||12311678||BUSI_021882-RA||1||CDS||2986837861||3965||81.61	12309867	12311678	3.000000e-92	300
1.6778	0.2098	a19990_10	10||1882608||1940913||PAC:17830329||1||CDS||391286048||1573||75.0	1882608	1940913	b57268_PGA_scaffold_10	PGA_scaffold_10||12326598||12352983||BUSI_021883-RA||1||CDS||2986837864||3966||75.0	12326598	12352983	2.600000e-119	350
1.9710	0.4996	a19990_10	10||2087171||2091080||PAC:17830336||1||CDS||391286062||1580||61.62	2087171	2091080	b57268_PGA_scaffold_10	PGA_scaffold_10||12780804||12790360||BUSI_021904-RA||-1||CDS||2986837927||3987||61.62	12790360	12780804	2.300000e-56	50
2.0616	0.6765	a19990_10	10||2092386||2094082||PAC:17830337||-1||CDS||391286064||1581||74.76	2094082	2092386	b57268_PGA_scaffold_10	PGA_scaffold_10||12775287||12777218||BUSI_021903-RA||1||CDS||2986837924||3986||74.76	12775287	12777218	2.800000e-11	60
10.2003	0.8264	a19990_10	10||2144210||2150637||PAC:17830343||1||CDS||391286076||1587||75.27	2144210	2150637	b57268_PGA_scaffold_10	PGA_scaffold_10||12733951||12741443||BUSI_021902-RA||-1||CDS||2986837921||3985||75.27	12741443	12733951	3.500000e-53	110
1.0626	0.1655	a19990_10	10||2337706||2342096||PAC:17830344||-1||CDS||391286078||1588||72.78	2342096	2337706	b57268_PGA_scaffold_10	PGA_scaffold_10||12692778||12697641||BUSI_021899-RA||1||CDS||2986837912||3982||72.78	12692778	12697641	2.300000e-143	160
0.9331	0.1223	a19990_10	10||2345176||2351019||PAC:17830345||1||CDS||391286080||1589||78.9	2345176	2351019	b57268_PGA_scaffold_10	PGA_scaffold_10||12664302||12664639||BUSI_021894-RA||-1||CDS||2986837897||3977||78.9	12664639	12664302	4.800000e-52	210
9.1466	0.9922	a19990_10	10||2377842||2409593||PAC:17830348||1||CDS||391286086||1592||72.99	2377842	2409593	b57268_PGA_scaffold_10	PGA_scaffold_10||12646881||12649971||BUSI_021891-RA||-1||CDS||2986837888||3974||72.99	12649971	12646881	3.000000e-202	260
1.2449	0.2047	a19990_10	10||2431577||2432883||PAC:17830350||-1||CDS||391286090||1594||74.87	2432883	2431577	b57268_PGA_scaffold_10	PGA_scaffold_10||12605928||12607225||BUSI_021888-RA||1||CDS||2986837879||3971||74.87	12605928	12607225	1.900000e-80	310
1.0814	0.0304	a19990_10	10||2446149||2449011||PAC:17830352||1||CDS||391286094||1596||85.53	2446149	2449011	b57268_PGA_scaffold_10	PGA_scaffold_10||12598361||12601616||BUSI_021887-RA||-1||CDS||2986837876||3970||85.53	12601616	12598361	2.200000e-102	360
1.3894	0.2307	a19990_10	10||2451397||2455731||PAC:17830353||-1||CDS||391286096||1597||69.98	2455731	2451397	b57268_PGA_scaffold_10	PGA_scaffold_10||12592519||12596763||BUSI_021886-RA||1||CDS||2986837873||3969||69.98	12592519	12596763	1.000000e-181	410
70.5808	1.1935	a19990_10	10||2463271||2471773||PAC:17830355||-1||CDS||391286100||1599||60.85	2471773	2463271	b57268_PGA_scaffold_10	PGA_scaffold_10||13588470||13591773||BUSI_021947-RA||-1||CDS||2986838056||4030||60.85	13591773	13588470	2.900000e-34	33
1.5715	0.2217	a19990_10	10||2509984||2512161||PAC:17830359||-1||CDS||391286108||1603||71.24	2512161	2509984	b57268_PGA_scaffold_10	PGA_scaffold_10||12366386||12369048||BUSI_021884-RA||1||CDS||2986837867||3967||71.24	12366386	12369048	3.100000e-199	460
65.3755	1.1542	a19990_10	10||2539269||2543393||PAC:17830361||1||CDS||391286112||1605||86.59	2539269	2543393	b57268_PGA_scaffold_10	PGA_scaffold_10||13152497||13160593||BUSI_021917-RA||1||CDS||2986837966||4000||86.59	13152497	13160593	1.500000e-201	444
1.8777	0.5587	a19990_10	10||2552814||2553417||PAC:17830365||1||CDS||391286120||1609||70.62	2552814	2553417	b57268_PGA_scaffold_10	PGA_scaffold_10||13475708||13476249||BUSI_021934-RA||-1||CDS||2986838017||4017||70.62	13476249	13475708	3.200000e-47	76
1.4485	0.2512	a19990_10	10||2557800||2565368||PAC:17830366||1||CDS||391286122||1610||83.73	2557800	2565368	b57268_PGA_scaffold_10	PGA_scaffold_10||13465396||13471585||BUSI_021933-RA||-1||CDS||2986838014||4016||83.73	13471585	13465396	8.000000e-127	126
1.0702	0.1179	a19990_10	10||2568401||2571848||PAC:17830367||1||CDS||391286124||1611||80.15	2568401	2571848	b57268_PGA_scaffold_10	PGA_scaffold_10||13457795||13462733||BUSI_021932-RA||-1||CDS||2986838011||4015||80.15	13462733	13457795	1.500000e-104	176
1.4382	0.3154	a19990_10	10||2574303||2574895||PAC:17830368||1||CDS||391286126||1612||65.17	2574303	2574895	b57268_PGA_scaffold_10	PGA_scaffold_10||13422033||13423003||BUSI_021929-RA||-1||CDS||2986838002||4012||65.17	13423003	13422033	2.200000e-29	204
76.1090	0.5431	a19990_10	10||2636699||2646850||PAC:17830373||-1||CDS||391286136||1617||80.1	2646850	2636699	b57268_PGA_scaffold_10	PGA_scaffold_10||13819269||13825245||BUSI_021962-RA||-1||CDS||2986838101||4045||80.1	13825245	13819269	2.000000e-48	47
1.4829	0.1576	a19990_10	10||2714941||2717530||PAC:17830377||1||CDS||391286144||1621||77.7	2714941	2717530	b57268_PGA_scaffold_10	PGA_scaffold_10||13588470||13591773||BUSI_021947-RA||-1||CDS||2986838056||4030||77.7	13591773	13588470	6.800000e-178	94
1.3095	0.4083	a19990_10	10||2720041||2723186||PAC:17830378||1||CDS||391286146||1622||63.67	2720041	2723186	b57268_PGA_scaffold_10	PGA_scaffold_10||13569148||13573373||BUSI_021943-RA||-1||CDS||2986838044||4026||63.67	13573373	13569148	4.700000e-140	144
0.9926	0.2153	a19990_10	10||2744332||2746235||PAC:17830380||-1||CDS||391286150||1624||77.17	2746235	2744332	b57268_PGA_scaffold_10	PGA_scaffold_10||13557759||13567441||BUSI_021942-RA||1||CDS||2986838041||4025||77.17	13557759	13567441	1.100000e-145	194
70.1203	1.1946	a19990_10	10||2776099||2782882||PAC:17830381||1||CDS||391286152||1625||81.06	2776099	2782882	b57268_PGA_scaffold_10	PGA_scaffold_10||13525582||13532478||BUSI_021938-RA||-1||CDS||2986838029||4021||81.06	13532478	13525582	1.000000e-250	244
1.2691	0.2364	a19990_10	10||2839917||2855651||PAC:17830386||1||CDS||391286162||1630||74.53	2839917	2855651	b57268_PGA_scaffold_10	PGA_scaffold_10||12184541||12196223||BUSI_021874-RA||-1||CDS||2986837837||3957||74.53	12196223	12184541	6.500000e-154	50
0.8095	0.0586	a19990_10	10||2862080||2866619||PAC:17830388||1||CDS||391286166||1632||84.02	2862080	2866619	b57268_PGA_scaffold_10	PGA_scaffold_10||12149717||12156126||BUSI_021873-RA||-1||CDS||2986837834||3956||84.02	12156126	12149717	4.500000e-187	100
67.9357	0.7558	a19990_10	10||2894893||2902502||PAC:17830391||1||CDS||391286172||1635||70.83	2894893	2902502	b57268_PGA_scaffold_10	PGA_scaffold_10||11690239||11709515||BUSI_021858-RA||-1||CDS||2986837789||3941||70.83	11709515	11690239	3.700000e-09	105
69.2572	1.0560	a19990_10	10||2894893||2902502||PAC:17830391||1||CDS||391286172||1635||61.13	2894893	2902502	b57268_PGA_scaffold_10	PGA_scaffold_10||13440732||13443842||BUSI_021930-RA||1||CDS||2986838005||4013||61.13	13440732	13443842	5.700000e-13	256
3.9254	0.8159	a19990_10	10||2908713||2910288||PAC:17830392||1||CDS||391286174||1636||76.14	2908713	2910288	b57268_PGA_scaffold_10	PGA_scaffold_10||11293892||11299544||BUSI_021846-RA||1||CDS||2986837753||3929||76.14	11293892	11299544	9.100000e-50	151
1.4967	0.0349	a19990_10	10||2923215||2925221||PAC:17830394||1||CDS||391286178||1638||82.32	2923215	2925221	b57268_PGA_scaffold_10	PGA_scaffold_10||11281716||11284207||BUSI_021845-RA||1||CDS||2986837750||3928||82.32	11281716	11284207	1.200000e-152	201
0.8058	0.0831	a19990_10	10||2942463||2949126||PAC:17830397||-1||CDS||391286184||1641||81.63	2949126	2942463	b57268_PGA_scaffold_10	PGA_scaffold_10||11246354||11256448||BUSI_021843-RA||1||CDS||2986837744||3926||81.63	11246354	11256448	1.000000e-250	251
0.9667	0.1751	a19990_10	10||2950422||2965472||PAC:17830398||-1||CDS||391286186||1642||78.39	2965472	2950422	b57268_PGA_scaffold_10	PGA_scaffold_10||11229082||11244444||BUSI_021842-RA||1||CDS||2986837741||3925||78.39	11229082	11244444	2.800000e-74	301
2.1121	0.0950	a19990_10	10||3017057||3042201||PAC:17830402||-1||CDS||391286194||1646||82.69	3042201	3017057	b57268_PGA_scaffold_10	PGA_scaffold_10||11165349||11169956||BUSI_021839-RA||1||CDS||2986837732||3922||82.69	11165349	11169956	8.400000e-106	351
55.5121	1.4445	a19990_10	10||3128150||3133523||PAC:17830408||-1||CDS||391286206||1652||82.91	3133523	3128150	b57268_PGA_scaffold_10	PGA_scaffold_10||10983003||10983478||BUSI_021837-RA||1||CDS||2986837726||3920||82.91	10983003	10983478	5.600000e-103	401
0.8637	0.1301	a19990_10	10||3139314||3149668||PAC:17830409||1||CDS||391286208||1653||84.67	3139314	3149668	b57268_PGA_scaffold_10	PGA_scaffold_10||10958949||10965401||BUSI_021836-RA||-1||CDS||2986837723||3919||84.67	10965401	10958949	2.400000e-93	451
1.4626	0.1823	a19990_10	10||3196987||3199699||PAC:17830411||1||CDS||391286212||1655||73.79	3196987	3199699	b57268_PGA_scaffold_10	PGA_scaffold_10||10950231||10952393||BUSI_021835-RA||-1||CDS||2986837720||3918||73.79	10952393	10950231	1.400000e-121	501
1.3405	0.2304	a19990_10	10||3220547||3222157||PAC:17830414||-1||CDS||391286218||1658||72.42	3222157	3220547	b57268_PGA_scaffold_10	PGA_scaffold_10||10732568||10734181||BUSI_021821-RA||1||CDS||2986837678||3904||72.42	10732568	10734181	3.000000e-205	548
1.3807	0.2419	a19990_10	10||3230828||3232568||PAC:17830415||-1||CDS||391286220||1659||68.94	3232568	3230828	b57268_PGA_scaffold_10	PGA_scaffold_10||10716617||10718101||BUSI_021820-RA||1||CDS||2986837675||3903||68.94	10716617	10718101	4.600000e-132	598
1.9709	0.6032	a19990_10	10||3250514||3251387||PAC:17830416||1||CDS||391286222||1660||78.92	3250514	3251387	b57268_PGA_scaffold_10	PGA_scaffold_10||10685831||10689017||BUSI_021817-RA||-1||CDS||2986837666||3900||78.92	10689017	10685831	8.100000e-42	639
2.3228	0.4332	a19990_10	10||3340313||3390494||PAC:17830425||1||CDS||391286240||1669||72.47	3340313	3390494	b57268_PGA_scaffold_10	PGA_scaffold_10||10501937||10515317||BUSI_021811-RA||-1||CDS||2986837648||3894||72.47	10515317	10501937	1.000000e-250	689
### Mean Ks: 11.7156	Mean Kn: 0.3589
#Ks	Kn	a<db_genome_id>_<chr>	chr1||start1||stop1||name1||strand1||type1||db_feature_id1||genome_order1||percent_id1	start1	stop1	b<db_genome_id>_<chr>	chr2||start2||stop2||name2||strand2||type2||db_feature_id2||genome_order2||percent_id2	start2	stop2	eval	block_score	GEVO_link
1.7728	0.4811	a19990_10	10||1993520||2008822||PAC:17830333||-1||CDS||391286056||1577||64.42	2008822	1993520	b57268_PGA_scaffold_4	PGA_scaffold_4||7657605||7659723||BUSI_008623-RA||-1||CDS||2988140611||16314||64.42	7659723	7657605	7.400000e-112	50
0.9756	0.1104	a19990_10	10||2051979||2083661||PAC:17830335||1||CDS||391286060||1579||86.27	2051979	2083661	b57268_PGA_scaffold_4	PGA_scaffold_4||7711740||7738718||BUSI_008629-RA||1||CDS||2988140629||16320||86.27	7711740	7738718	9.900000e-169	100
0.9380	0.2099	a19990_10	10||2105797||2110717||PAC:17830338||1||CDS||391286066||1582||75.0	2105797	2110717	b57268_PGA_scaffold_4	PGA_scaffold_4||7777173||7780819||BUSI_008633-RA||1||CDS||2988140641||16324||75.0	7777173	7780819	9.600000e-181	150
1.4182	0.4173	a19990_10	10||2112286||2113434||PAC:17830339||-1||CDS||391286068||1583||78.75	2113434	2112286	b57268_PGA_scaffold_4	PGA_scaffold_4||7783658||7785400||BUSI_008634-RA||-1||CDS||2988140644||16325||78.75	7785400	7783658	4.200000e-56	200
1.3009	0.1566	a19990_10	10||2121148||2127806||PAC:17830340||1||CDS||391286070||1584||77.16	2121148	2127806	b57268_PGA_scaffold_4	PGA_scaffold_4||7794749||7803914||BUSI_008635-RA||1||CDS||2988140647||16326||77.16	7794749	7803914	2.600000e-152	250
2.2239	0.4204	a19990_10	10||2130340||2132096||PAC:17830341||-1||CDS||391286072||1585||79.55	2132096	2130340	b57268_PGA_scaffold_4	PGA_scaffold_4||7809469||7811086||BUSI_008637-RA||-1||CDS||2988140653||16328||79.55	7811086	7809469	2.700000e-128	300
1.5194	0.2550	a19990_10	10||2133478||2135442||PAC:17830342||-1||CDS||391286074||1586||71.62	2135442	2133478	b57268_PGA_scaffold_4	PGA_scaffold_4||7813173||7815174||BUSI_008638-RA||-1||CDS||2988140656||16329||71.62	7815174	7813173	2.500000e-240	350
1.0009	0.1188	a19990_10	10||2345176||2351019||PAC:17830345||1||CDS||391286080||1589||81.36	2345176	2351019	b57268_PGA_scaffold_4	PGA_scaffold_4||7853041||7853395||BUSI_008644-RA||1||CDS||2988140674||16335||81.36	7853041	7853395	7.300000e-56	400
1.2533	0.1119	a19990_10	10||2354364||2363974||PAC:17830346||1||CDS||391286082||1590||79.22	2354364	2363974	b57268_PGA_scaffold_4	PGA_scaffold_4||7874263||7879753||BUSI_008647-RA||1||CDS||2988140683||16338||79.22	7874263	7879753	1.000000e-250	450
68.2227	0.4869	a19990_10	10||2377842||2409593||PAC:17830348||1||CDS||391286086||1592||82.58	2377842	2409593	b57268_PGA_scaffold_4	PGA_scaffold_4||7897186||7920168||BUSI_008649-RA||1||CDS||2988140689||16340||82.58	7897186	7920168	1.000000e-250	500
1.5882	0.1692	a19990_10	10||2431577||2432883||PAC:17830350||-1||CDS||391286090||1594||72.73	2432883	2431577	b57268_PGA_scaffold_4	PGA_scaffold_4||7982899||7990288||BUSI_008655-RA||-1||CDS||2988140707||16346||72.73	7990288	7982899	8.600000e-170	550
1.5684	0.2780	a19990_10	10||2459324||2460321||PAC:17830354||1||CDS||391286098||1598||75.1	2459324	2460321	b57268_PGA_scaffold_4	PGA_scaffold_4||8095148||8096070||BUSI_008663-RA||1||CDS||2988140731||16354||75.1	8095148	8096070	1.900000e-49	598
0.8878	0.1276	a19990_10	10||2474507||2488119||PAC:17830357||-1||CDS||391286104||1601||82.49	2488119	2474507	b57268_PGA_scaffold_4	PGA_scaffold_4||8100729||8118785||BUSI_008664-RA||-1||CDS||2988140734||16355||82.49	8118785	8100729	7.900000e-132	648
0.9332	0.1185	a19990_10	10||2523173||2529535||PAC:17830360||-1||CDS||391286110||1604||80.02	2529535	2523173	b57268_PGA_scaffold_4	PGA_scaffold_4||8143855||8149377||BUSI_008668-RA||-1||CDS||2988140746||16359||80.02	8149377	8143855	1.000000e-250	698
64.6594	1.1511	a19990_10	10||2539269||2543393||PAC:17830361||1||CDS||391286112||1605||82.88	2539269	2543393	b57268_PGA_scaffold_4	PGA_scaffold_4||8322088||8326283||BUSI_008677-RA||1||CDS||2988140773||16368||82.88	8322088	8326283	8.600000e-209	748
0.7651	0.1298	a19990_10	10||2549343||2549744||PAC:17830364||-1||CDS||391286118||1608||79.22	2549744	2549343	b57268_PGA_scaffold_4	PGA_scaffold_4||8427528||8427938||BUSI_008683-RA||-1||CDS||2988140791||16374||79.22	8427938	8427528	2.700000e-104	798
2.5817	0.1493	a19990_10	10||2552814||2553417||PAC:17830365||1||CDS||391286120||1609||81.82	2552814	2553417	b57268_PGA_scaffold_4	PGA_scaffold_4||8478794||8479296||BUSI_008688-RA||-1||CDS||2988140806||16379||81.82	8479296	8478794	4.500000e-51	848
1.5827	0.2507	a19990_10	10||2577241||2577870||PAC:17830369||-1||CDS||391286128||1613||71.99	2577870	2577241	b57268_PGA_scaffold_4	PGA_scaffold_4||8493869||8494351||BUSI_008690-RA||-1||CDS||2988140812||16381||71.99	8494351	8493869	3.900000e-57	898
72.5264	0.6816	a19990_10	10||2584702||2596657||PAC:17830370||-1||CDS||391286130||1614||77.04	2596657	2584702	b57268_PGA_scaffold_4	PGA_scaffold_4||8508897||8520425||BUSI_008692-RA||-1||CDS||2988140818||16383||77.04	8520425	8508897	1.300000e-87	948
1.4022	0.1180	a19990_10	10||2619276||2619803||PAC:17830371||1||CDS||391286132||1615||76.95	2619276	2619803	b57268_PGA_scaffold_4	PGA_scaffold_4||8599869||8600396||BUSI_008699-RA||1||CDS||2988140839||16390||76.95	8599869	8600396	3.500000e-60	998
10.3599	0.5640	a19990_10	10||2636699||2646850||PAC:17830373||-1||CDS||391286136||1617||77.94	2646850	2636699	b57268_PGA_scaffold_4	PGA_scaffold_4||8624852||8625733||BUSI_008702-RA||-1||CDS||2988140848||16393||77.94	8625733	8624852	4.500000e-45	1042
3.8525	1.3717	a19990_10	10||2652801||2660280||PAC:17830374||1||CDS||391286138||1618||77.53	2652801	2660280	b57268_PGA_scaffold_4	PGA_scaffold_4||8627940||8631038||BUSI_008703-RA||1||CDS||2988140851||16394||77.53	8627940	8631038	2.000000e-50	1091
1.7286	0.1781	a19990_10	10||2679543||2706936||PAC:17830375||1||CDS||391286140||1619||76.92	2679543	2706936	b57268_PGA_scaffold_4	PGA_scaffold_4||8637468||8662160||BUSI_008704-RA||-1||CDS||2988140854||16395||76.92	8662160	8637468	1.300000e-78	1141
1.8081	0.4114	a19990_10	10||2720041||2723186||PAC:17830378||1||CDS||391286146||1622||68.37	2720041	2723186	b57268_PGA_scaffold_4	PGA_scaffold_4||8694091||8696229||BUSI_008708-RA||1||CDS||2988140866||16399||68.37	8694091	8696229	2.100000e-82	1191
1.8269	0.4555	a19990_10	10||2725731||2732279||PAC:17830379||-1||CDS||391286148||1623||72.21	2732279	2725731	b57268_PGA_scaffold_4	PGA_scaffold_4||8705404||8707493||BUSI_008709-RA||-1||CDS||2988140869||16400||72.21	8707493	8705404	6.000000e-58	1241
0.8286	0.1434	a19990_10	10||2744332||2746235||PAC:17830380||-1||CDS||391286150||1624||79.53	2746235	2744332	b57268_PGA_scaffold_4	PGA_scaffold_4||8732154||8739621||BUSI_008711-RA||-1||CDS||2988140875||16402||79.53	8739621	8732154	5.700000e-171	1291
1.0921	0.2698	a19990_10	10||2776099||2782882||PAC:17830381||1||CDS||391286152||1625||80.07	2776099	2782882	b57268_PGA_scaffold_4	PGA_scaffold_4||8754476||8760898||BUSI_008713-RA||1||CDS||2988140881||16404||80.07	8754476	8760898	7.000000e-218	1341
1.6344	0.2961	a19990_10	10||2784201||2784920||PAC:17830382||-1||CDS||391286154||1626||67.07	2784920	2784201	b57268_PGA_scaffold_4	PGA_scaffold_4||8772604||8773326||BUSI_008715-RA||-1||CDS||2988140887||16406||67.07	8773326	8772604	5.200000e-45	1385
1.8404	0.1503	a19990_10	10||2790462||2792177||PAC:17830383||1||CDS||391286156||1627||80.23	2790462	2792177	b57268_PGA_scaffold_4	PGA_scaffold_4||8792039||8793424||BUSI_008718-RA||1||CDS||2988140896||16409||80.23	8792039	8793424	3.600000e-139	1435
0.9577	0.0702	a19990_10	10||2862080||2866619||PAC:17830388||1||CDS||391286166||1632||80.56	2862080	2866619	b57268_PGA_scaffold_4	PGA_scaffold_4||8813921||8830495||BUSI_008720-RA||1||CDS||2988140902||16411||80.56	8813921	8830495	1.000000e-250	1485
0.9055	0.1483	a19990_10	10||2867315||2877937||PAC:17830389||-1||CDS||391286168||1633||77.37	2877937	2867315	b57268_PGA_scaffold_4	PGA_scaffold_4||8830846||8847004||BUSI_008721-RA||-1||CDS||2988140905||16412||77.37	8847004	8830846	1.000000e-250	1535
0.8908	0.0368	a19990_10	10||2888793||2893108||PAC:17830390||1||CDS||391286170||1634||85.14	2888793	2893108	b57268_PGA_scaffold_4	PGA_scaffold_4||8864823||8873714||BUSI_008723-RA||1||CDS||2988140911||16414||85.14	8864823	8873714	1.000000e-250	1585
1.1529	0.1262	a19990_10	10||2894893||2902502||PAC:17830391||1||CDS||391286172||1635||78.02	2894893	2902502	b57268_PGA_scaffold_4	PGA_scaffold_4||8875759||8884499||BUSI_008724-RA||1||CDS||2988140914||16415||78.02	8875759	8884499	1.000000e-250	1635
1.3488	0.0322	a19990_10	10||2923215||2925221||PAC:17830394||1||CDS||391286178||1638||83.1	2923215	2925221	b57268_PGA_scaffold_4	PGA_scaffold_4||8904129||8906479||BUSI_008729-RA||-1||CDS||2988140929||16420||83.1	8906479	8904129	4.300000e-157	1685
14.4719	1.0682	a19990_10	10||2942463||2949126||PAC:17830397||-1||CDS||391286184||1641||73.94	2949126	2942463	b57268_PGA_scaffold_4	PGA_scaffold_4||8952424||8955058||BUSI_008734-RA||1||CDS||2988140944||16425||73.94	8952424	8955058	4.000000e-181	1735
2.5450	0.4520	a19990_10	10||2968183||2975403||PAC:17830399||-1||CDS||391286188||1643||75.69	2975403	2968183	b57268_PGA_scaffold_4	PGA_scaffold_4||9087269||9087979||BUSI_008742-RA||1||CDS||2988140968||16433||75.69	9087269	9087979	1.000000e-54	50
1.4832	0.4367	a19990_10	10||3000367||3000979||PAC:17830400||1||CDS||391286190||1644||75.7	3000367	3000979	b57268_PGA_scaffold_4	PGA_scaffold_4||8995899||8996618||BUSI_008740-RA||-1||CDS||2988140962||16431||75.7	8996618	8995899	3.600000e-49	98
2.0229	0.2408	a19990_10	10||3008946||3010008||PAC:17830401||1||CDS||391286192||1645||70.06	3008946	3010008	b57268_PGA_scaffold_4	PGA_scaffold_4||8990001||8991471||BUSI_008739-RA||-1||CDS||2988140959||16430||70.06	8991471	8990001	2.100000e-108	148
1.5995	0.1001	a19990_10	10||3017057||3042201||PAC:17830402||-1||CDS||391286194||1646||84.62	3042201	3017057	b57268_PGA_scaffold_4	PGA_scaffold_4||8979817||8986211||BUSI_008738-RA||1||CDS||2988140956||16429||84.62	8979817	8986211	4.500000e-113	198
1.4919	0.2577	a19990_10	10||3051464||3051891||PAC:17830403||1||CDS||391286196||1647||68.38	3051464	3051891	b57268_PGA_scaffold_4	PGA_scaffold_4||8976242||8976770||BUSI_008737-RA||-1||CDS||2988140953||16428||68.38	8976770	8976242	3.600000e-32	229
0.7756	0.1035	a19990_10	10||3054528||3064602||PAC:17830404||-1||CDS||391286198||1648||82.44	3064602	3054528	b57268_PGA_scaffold_4	PGA_scaffold_4||8960087||8972047||BUSI_008736-RA||1||CDS||2988140950||16427||82.44	8960087	8972047	1.000000e-250	279
1.4440	0.1293	a19990_10	10||3105995||3112850||PAC:17830406||1||CDS||391286202||1650||81.42	3105995	3112850	b57268_PGA_scaffold_4	PGA_scaffold_4||9141215||9146473||BUSI_008747-RA||1||CDS||2988140983||16438||81.42	9141215	9146473	1.000000e-250	1835
68.1015	0.3439	a19990_10	10||3114236||3118051||PAC:17830407||-1||CDS||391286204||1651||69.97	3118051	3114236	b57268_PGA_scaffold_4	PGA_scaffold_4||9201063||9202657||BUSI_008751-RA||-1||CDS||2988140995||16442||69.97	9202657	9201063	1.200000e-51	1885
0.9091	0.1308	a19990_10	10||3139314||3149668||PAC:17830409||1||CDS||391286208||1653||82.8	3139314	3149668	b57268_PGA_scaffold_4	PGA_scaffold_4||9264862||9273900||BUSI_008757-RA||1||CDS||2988141013||16448||82.8	9264862	9273900	2.000000e-49	1933
1.5653	0.3956	a19990_10	10||3169764||3189706||PAC:17830410||1||CDS||391286210||1654||83.58	3169764	3189706	b57268_PGA_scaffold_4	PGA_scaffold_4||9280938||9292622||BUSI_008758-RA||1||CDS||2988141016||16449||83.58	9280938	9292622	1.000000e-250	1983
1.3161	0.1796	a19990_10	10||3196987||3199699||PAC:17830411||1||CDS||391286212||1655||70.63	3196987	3199699	b57268_PGA_scaffold_4	PGA_scaffold_4||9304917||9308456||BUSI_008760-RA||1||CDS||2988141022||16451||70.63	9304917	9308456	3.500000e-99	2033
70.0368	0.7631	a19990_10	10||3220547||3222157||PAC:17830414||-1||CDS||391286218||1658||57.46	3222157	3220547	b57268_PGA_scaffold_4	PGA_scaffold_4||8952424||8955058||BUSI_008734-RA||1||CDS||2988140944||16425||57.46	8952424	8955058	1.400000e-12	290
69.0782	0.9087	a19990_10	10||3220547||3222157||PAC:17830414||-1||CDS||391286218||1658||58.11	3222157	3220547	b57268_PGA_scaffold_4	PGA_scaffold_4||9503769||9507169||BUSI_008767-RA||-1||CDS||2988141043||16458||58.11	9507169	9503769	1.300000e-42	2074
35.3706	0.5133	a19990_10	10||3220547||3222157||PAC:17830414||-1||CDS||391286218||1658||57.0	3222157	3220547	b57268_PGA_scaffold_4	PGA_scaffold_4||11604732||11606450||BUSI_008789-RA||1||CDS||2988141109||16480||57.0	11604732	11606450	1.600000e-54	50
2.4939	0.5717	a19990_10	10||3250514||3251387||PAC:17830416||1||CDS||391286222||1660||73.68	3250514	3251387	b57268_PGA_scaffold_4	PGA_scaffold_4||12065284||12068987||BUSI_008800-RA||1||CDS||2988141142||16491||73.68	12065284	12068987	2.900000e-43	89
0.9449	0.1074	a19990_10	10||3253728||3259640||PAC:17830417||-1||CDS||391286224||1661||79.75	3259640	3253728	b57268_PGA_scaffold_4	PGA_scaffold_4||12073770||12079935||BUSI_008801-RA||-1||CDS||2988141145||16492||79.75	12079935	12073770	1.000000e-250	139
1.8738	0.2158	a19990_10	10||3271408||3273129||PAC:17830420||1||CDS||391286230||1664||75.23	3271408	3273129	b57268_PGA_scaffold_4	PGA_scaffold_4||12244117||12246028||BUSI_008805-RA||1||CDS||2988141157||16496||75.23	12244117	12246028	4.000000e-92	189
0.9179	0.2974	a19990_10	10||3278498||3280729||PAC:17830421||-1||CDS||391286232||1665||74.81	3280729	3278498	b57268_PGA_scaffold_4	PGA_scaffold_4||12268501||12272210||BUSI_008806-RA||-1||CDS||2988141160||16497||74.81	12272210	12268501	2.000000e-117	239
70.4294	0.7903	a19990_10	10||3340313||3390494||PAC:17830425||1||CDS||391286240||1669||59.22	3340313	3390494	b57268_PGA_scaffold_4	PGA_scaffold_4||8875759||8884499||BUSI_008724-RA||1||CDS||2988140914||16415||59.22	8875759	8884499	2.900000e-08	294
6.7708	0.7931	a19990_10	10||3340313||3390494||PAC:17830425||1||CDS||391286240||1669||57.9	3340313	3390494	b57268_PGA_scaffold_4	PGA_scaffold_4||9540227||9544323||BUSI_008770-RA||-1||CDS||2988141052||16461||57.9	9544323	9540227	1.100000e-23	2094
2.0160	0.4718	a19990_10	10||3340313||3390494||PAC:17830425||1||CDS||391286240||1669||69.52	3340313	3390494	b57268_PGA_scaffold_4	PGA_scaffold_4||12393391||12423018||BUSI_008815-RA||-1||CDS||2988141187||16506||69.52	12423018	12393391	1.000000e-250	289
62.7831	1.1222	a19990_10	10||3662166||3682329||PAC:17830440||1||CDS||391286270||1684||75.21	3662166	3682329	b57268_PGA_scaffold_4	PGA_scaffold_4||12580768||12591827||BUSI_008825-RA||1||CDS||2988141217||16516||75.21	12580768	12591827	1.000000e-250	336
1.2978	0.1528	a19990_10	10||3684627||3685673||PAC:17830441||1||CDS||391286272||1685||76.02	3684627	3685673	b57268_PGA_scaffold_4	PGA_scaffold_4||12648432||12649540||BUSI_008831-RA||1||CDS||2988141235||16522||76.02	12648432	12649540	6.100000e-172	386
1.2316	0.2286	a19990_10	10||3690473||3693480||PAC:17830442||1||CDS||391286274||1686||69.76	3690473	3693480	b57268_PGA_scaffold_4	PGA_scaffold_4||12650280||12655191||BUSI_008832-RA||1||CDS||2988141238||16523||69.76	12650280	12655191	1.000000e-53	436
1.7017	0.5124	a19990_10	10||3730930||3738385||PAC:17830445||1||CDS||391286280||1689||78.76	3730930	3738385	b57268_PGA_scaffold_4	PGA_scaffold_4||12956317||12971590||BUSI_008850-RA||1||CDS||2988141292||16541||78.76	12956317	12971590	2.800000e-176	483
2.3596	0.4801	a19990_10	10||3793319||3809170||PAC:17830449||-1||CDS||391286288||1693||72.7	3809170	3793319	b57268_PGA_scaffold_4	PGA_scaffold_4||13051883||13062936||BUSI_008859-RA||-1||CDS||2988141319||16550||72.7	13062936	13051883	8.900000e-127	533
0.9822	0.1898	a19990_10	10||3961288||3963564||PAC:17830457||1||CDS||391286304||1701||78.8	3961288	3963564	b57268_PGA_scaffold_4	PGA_scaffold_4||13170787||13172246||BUSI_008868-RA||1||CDS||2988141346||16559||78.8	13170787	13172246	1.300000e-137	583
1.5604	0.1398	a19990_10	10||3966988||3973071||PAC:17830458||1||CDS||391286306||1702||72.91	3966988	3973071	b57268_PGA_scaffold_4	PGA_scaffold_4||13192854||13194886||BUSI_008870-RA||1||CDS||2988141352||16561||72.91	13192854	13194886	1.300000e-183	633
60.8761	0.6779	a19990_10	10||4143873||4165584||PAC:17830469||-1||CDS||391286328||1713||72.41	4165584	4143873	b57268_PGA_scaffold_4	PGA_scaffold_4||13316840||13328084||BUSI_008881-RA||1||CDS||2988141385||16572||72.41	13316840	13328084	4.200000e-174	680
### Mean Ks: 20.2467	Mean Kn: 0.7732
#Ks	Kn	a<db_genome_id>_<chr>	chr1||start1||stop1||name1||strand1||type1||db_feature_id1||genome_order1||percent_id1	start1	stop1	b<db_genome_id>_<chr>	chr2||start2||stop2||name2||strand2||type2||db_feature_id2||genome_order2||percent_id2	start2	stop2	eval	block_score	GEVO_link
9.6381	1.0995	a19990_10	10||3937807||3951387||PAC:17830456||-1||CDS||391286302||1700||81.58	3951387	3937807	b57268_PGA_scaffold_10	PGA_scaffold_10||16672806||16690990||BUSI_022121-RA||1||CDS||2986838578||4204||81.58	16672806	16690990	1.000000e-250	50
0.8885	0.2444	a19990_10	10||3961288||3963564||PAC:17830457||1||CDS||391286304||1701||76.82	3961288	3963564	b57268_PGA_scaffold_10	PGA_scaffold_10||16738823||16741449||BUSI_022122-RA||1||CDS||2986838581||4205||76.82	16738823	16741449	3.000000e-82	100
3.9982	0.6049	a19990_10	10||4018702||4023417||PAC:17830461||1||CDS||391286312||1705||76.86	4018702	4023417	b57268_PGA_scaffold_10	PGA_scaffold_10||16774845||16778322||BUSI_022123-RA||1||CDS||2986838584||4206||76.86	16774845	16778322	4.700000e-83	150
10.2774	0.5677	a19990_10	10||4024451||4028962||PAC:17830462||-1||CDS||391286314||1706||86.47	4028962	4024451	b57268_PGA_scaffold_10	PGA_scaffold_10||16791486||16797818||BUSI_022127-RA||-1||CDS||2986838596||4210||86.47	16797818	16791486	2.400000e-97	200
76.4313	1.3495	a19990_10	10||4143873||4165584||PAC:17830469||-1||CDS||391286328||1713||74.21	4165584	4143873	b57268_PGA_scaffold_10	PGA_scaffold_10||17148056||17154738||BUSI_022145-RA||-1||CDS||2986838650||4228||74.21	17154738	17148056	1.700000e-34	230
### Mean Ks: 10.0937	Mean Kn: 0.4695
#Ks	Kn	a<db_genome_id>_<chr>	chr1||start1||stop1||name1||strand1||type1||db_feature_id1||genome_order1||percent_id1	start1	stop1	b<db_genome_id>_<chr>	chr2||start2||stop2||name2||strand2||type2||db_feature_id2||genome_order2||percent_id2	start2	stop2	eval	block_score	GEVO_link
0.8439	0.1330	a19990_10	10||4544044||4570936||PAC:17830491||-1||CDS||391286372||1735||76.8	4570936	4544044	b57268_PGA_scaffold_4	PGA_scaffold_4||13339303||13344853||BUSI_008882-RA||-1||CDS||2988141388||16573||76.8	13344853	13339303	1.500000e-132	50
2.2351	0.1470	a19990_10	10||4613525||4614304||PAC:17830492||-1||CDS||391286374||1736||74.72	4614304	4613525	b57268_PGA_scaffold_4	PGA_scaffold_4||13369343||13370410||BUSI_008883-RA||-1||CDS||2988141391||16574||74.72	13370410	13369343	2.400000e-54	100
11.8335	1.0910	a19990_10	10||4692251||4700305||PAC:17830499||1||CDS||391286388||1743||69.44	4692251	4700305	b57268_PGA_scaffold_4	PGA_scaffold_4||13441431||13447933||BUSI_008887-RA||1||CDS||2988141403||16578||69.44	13441431	13447933	8.500000e-153	150
60.0179	1.7706	a19990_10	10||4706210||4762294||PAC:17830500||-1||CDS||391286390||1744||74.26	4762294	4706210	b57268_PGA_scaffold_4	PGA_scaffold_4||13466830||13472895||BUSI_008889-RA||-1||CDS||2988141409||16580||74.26	13472895	13466830	3.800000e-53	200
0.9222	0.2691	a19990_10	10||4782784||4783952||PAC:17830502||-1||CDS||391286394||1746||73.51	4783952	4782784	b57268_PGA_scaffold_4	PGA_scaffold_4||13492931||13493761||BUSI_008892-RA||-1||CDS||2988141418||16583||73.51	13493761	13492931	4.300000e-67	250
0.7892	0.1183	a19990_10	10||4786396||4806676||PAC:17830503||-1||CDS||391286396||1747||80.62	4806676	4786396	b57268_PGA_scaffold_4	PGA_scaffold_4||13499389||13512265||BUSI_008893-RA||-1||CDS||2988141421||16584||80.62	13512265	13499389	5.500000e-148	300
0.9977	0.2179	a19990_10	10||4807291||4822975||PAC:17830504||1||CDS||391286398||1748||74.04	4807291	4822975	b57268_PGA_scaffold_4	PGA_scaffold_4||13538423||13546355||BUSI_008894-RA||1||CDS||2988141424||16585||74.04	13538423	13546355	4.600000e-221	350
1.1475	0.1564	a19990_10	10||4847092||4851534||PAC:17830506||-1||CDS||391286402||1750||80.91	4851534	4847092	b57268_PGA_scaffold_4	PGA_scaffold_4||13550351||13554804||BUSI_008895-RA||-1||CDS||2988141427||16586||80.91	13554804	13550351	6.200000e-82	400
1.5041	0.1139	a19990_10	10||4855930||4864170||PAC:17830507||1||CDS||391286404||1751||79.69	4855930	4864170	b57268_PGA_scaffold_4	PGA_scaffold_4||13560244||13563331||BUSI_008896-RA||1||CDS||2988141430||16587||79.69	13560244	13563331	1.200000e-81	450
0.7222	0.0415	a19990_10	10||4873081||4876318||PAC:17830510||1||CDS||391286410||1754||80.99	4873081	4876318	b57268_PGA_scaffold_4	PGA_scaffold_4||13567629||13569506||BUSI_008897-RA||1||CDS||2988141433||16588||80.99	13567629	13569506	7.200000e-95	500
2.0644	0.4044	a19990_10	10||4878473||4889585||PAC:17830511||1||CDS||391286412||1755||82.32	4878473	4889585	b57268_PGA_scaffold_4	PGA_scaffold_4||13573840||13577388||BUSI_008898-RA||1||CDS||2988141436||16589||82.32	13573840	13577388	4.500000e-102	550
1.2618	0.1970	a19990_10	10||4894603||4896041||PAC:17830512||1||CDS||391286414||1756||84.97	4894603	4896041	b57268_PGA_scaffold_4	PGA_scaffold_4||13675216||13676865||BUSI_008903-RA||1||CDS||2988141451||16594||84.97	13675216	13676865	1.700000e-92	600
1.6140	0.3339	a19990_10	10||4938646||4941755||PAC:17830517||-1||CDS||391286424||1761||79.5	4941755	4938646	b57268_PGA_scaffold_4	PGA_scaffold_4||13731939||13734494||BUSI_008908-RA||-1||CDS||2988141466||16599||79.5	13734494	13731939	2.600000e-92	650
1.6885	0.3431	a19990_10	10||4938646||4941755||PAC:17830517||-1||CDS||391286424||1761||75.98	4941755	4938646	b57268_PGA_scaffold_4	PGA_scaffold_4||14985493||14988058||BUSI_008978-RA||-1||CDS||2988141676||16669||75.98	14988058	14985493	2.200000e-79	50
1.9781	0.4448	a19990_10	10||5067840||5069538||PAC:17830526||-1||CDS||391286442||1770||68.99	5069538	5067840	b57268_PGA_scaffold_4	PGA_scaffold_4||14823658||14828181||BUSI_008971-RA||-1||CDS||2988141655||16662||68.99	14828181	14823658	6.500000e-50	99
2.1521	0.2277	a19990_10	10||5081727||5082561||PAC:17830529||1||CDS||391286448||1773||69.59	5081727	5082561	b57268_PGA_scaffold_4	PGA_scaffold_4||14599957||14605255||BUSI_008962-RA||-1||CDS||2988141628||16653||69.59	14605255	14599957	9.700000e-74	149
1.1689	0.3141	a19990_10	10||5094376||5117078||PAC:17830531||-1||CDS||391286452||1775||76.53	5117078	5094376	b57268_PGA_scaffold_4	PGA_scaffold_4||14583220||14594567||BUSI_008961-RA||1||CDS||2988141625||16652||76.53	14583220	14594567	1.300000e-130	199
3.3464	0.3982	a19990_10	10||5163352||5167643||PAC:17830532||-1||CDS||391286454||1776||61.51	5167643	5163352	b57268_PGA_scaffold_4	PGA_scaffold_4||14420458||14423231||BUSI_008944-RA||1||CDS||2988141574||16635||61.51	14420458	14423231	4.100000e-127	246
1.4274	0.1570	a19990_10	10||5179197||5206414||PAC:17830535||-1||CDS||391286460||1779||79.48	5206414	5179197	b57268_PGA_scaffold_4	PGA_scaffold_4||14411292||14418745||BUSI_008943-RA||1||CDS||2988141571||16634||79.48	14411292	14418745	1.400000e-99	296
0.9100	0.0923	a19990_10	10||5227247||5234809||PAC:17830537||1||CDS||391286464||1781||83.43	5227247	5234809	b57268_PGA_scaffold_4	PGA_scaffold_4||14403608||14410589||BUSI_008942-RA||-1||CDS||2988141568||16633||83.43	14410589	14403608	1.000000e-250	346
1.8639	0.1694	a19990_10	10||5235510||5238744||PAC:17830538||1||CDS||391286466||1782||80.88	5235510	5238744	b57268_PGA_scaffold_4	PGA_scaffold_4||14397413||14401097||BUSI_008941-RA||-1||CDS||2988141565||16632||80.88	14401097	14397413	1.100000e-201	396
2.2071	0.3080	a19990_10	10||5241706||5246123||PAC:17830539||-1||CDS||391286468||1783||79.37	5246123	5241706	b57268_PGA_scaffold_4	PGA_scaffold_4||14349501||14356061||BUSI_008936-RA||1||CDS||2988141550||16627||79.37	14349501	14356061	4.500000e-124	446
0.9285	0.0905	a19990_10	10||5248041||5263712||PAC:17830540||-1||CDS||391286470||1784||83.76	5263712	5248041	b57268_PGA_scaffold_4	PGA_scaffold_4||14340274||14344216||BUSI_008935-RA||1||CDS||2988141547||16626||83.76	14340274	14344216	4.800000e-230	496
38.1714	1.6516	a19990_10	10||5295923||5301781||PAC:17830543||-1||CDS||391286476||1787||82.06	5301781	5295923	b57268_PGA_scaffold_4	PGA_scaffold_4||14269105||14293318||BUSI_008931-RA||1||CDS||2988141535||16622||82.06	14269105	14293318	3.800000e-95	546
1.7103	0.1378	a19990_10	10||5400400||5403467||PAC:17830552||-1||CDS||391286494||1796||74.4	5403467	5400400	b57268_PGA_scaffold_4	PGA_scaffold_4||14071073||14076645||BUSI_008922-RA||-1||CDS||2988141508||16613||74.4	14076645	14071073	1.700000e-247	596
62.7475	1.3330	a19990_10	10||5461560||5467963||PAC:17830556||-1||CDS||391286502||1800||79.41	5467963	5461560	b57268_PGA_scaffold_4	PGA_scaffold_4||13903493||13909244||BUSI_008913-RA||-1||CDS||2988141481||16604||79.41	13909244	13903493	1.100000e-198	646
1.1465	0.1569	a19990_10	10||5509933||5512714||PAC:17830558||-1||CDS||391286506||1802||74.16	5512714	5509933	b57268_PGA_scaffold_4	PGA_scaffold_4||13819642||13821913||BUSI_008910-RA||-1||CDS||2988141472||16601||74.16	13821913	13819642	1.300000e-244	696
1.1416	0.1557	a19990_10	10||5509933||5512714||PAC:17830558||-1||CDS||391286506||1802||75.22	5512714	5509933	b57268_PGA_scaffold_4	PGA_scaffold_4||15963412||15965701||BUSI_009011-RA||-1||CDS||2988141775||16702||75.22	15965701	15963412	1.000000e-250	50
69.3833	1.2188	a19990_10	10||5528169||5530014||PAC:17830559||-1||CDS||391286508||1803||77.61	5530014	5528169	b57268_PGA_scaffold_4	PGA_scaffold_4||15912497||15926014||BUSI_009009-RA||1||CDS||2988141769||16700||77.61	15912497	15926014	1.800000e-08	57
4.9532	1.2092	a19990_10	10||5539399||5542054||PAC:17830561||1||CDS||391286512||1805||71.83	5539399	5542054	b57268_PGA_scaffold_4	PGA_scaffold_4||15894730||15898610||BUSI_009007-RA||-1||CDS||2988141763||16698||71.83	15898610	15894730	2.200000e-05	61
75.1140	1.0706	a19990_10	10||5571704||5574526||PAC:17830563||1||CDS||391286516||1807||72.97	5571704	5574526	b57268_PGA_scaffold_4	PGA_scaffold_4||15869174||15874242||BUSI_009006-RA||-1||CDS||2988141760||16697||72.97	15874242	15869174	8.600000e-07	67
6.8344	0.8246	a19990_10	10||5599100||5601130||PAC:17830564||1||CDS||391286518||1808||82.35	5599100	5601130	b57268_PGA_scaffold_4	PGA_scaffold_4||15861316||15862272||BUSI_009004-RA||-1||CDS||2988141754||16695||82.35	15862272	15861316	1.900000e-06	72
1.2753	0.2082	a19990_10	10||5846741||5848279||PAC:17830572||1||CDS||391286534||1816||73.12	5846741	5848279	b57268_PGA_scaffold_4	PGA_scaffold_4||15715652||15717037||BUSI_008999-RA||-1||CDS||2988141739||16690||73.12	15717037	15715652	2.700000e-199	122
1.3093	0.1931	a19990_10	10||5887653||5907499||PAC:17830573||1||CDS||391286536||1817||79.35	5887653	5907499	b57268_PGA_scaffold_4	PGA_scaffold_4||15523103||15546296||BUSI_008997-RA||-1||CDS||2988141733||16688||79.35	15546296	15523103	6.200000e-176	172
1.6836	0.2817	a19990_10	10||6150700||6185676||PAC:17830592||1||CDS||391286574||1836||68.78	6150700	6185676	b57268_PGA_scaffold_4	PGA_scaffold_4||15510004||15518282||BUSI_008995-RA||-1||CDS||2988141727||16686||68.78	15518282	15510004	1.000000e-250	219
1.1747	0.1477	a19990_10	10||6192248||6193470||PAC:17830595||-1||CDS||391286580||1839||77.01	6193470	6192248	b57268_PGA_scaffold_4	PGA_scaffold_4||15445092||15455689||BUSI_008989-RA||1||CDS||2988141709||16680||77.01	15445092	15455689	6.500000e-189	269
1.2141	0.0932	a19990_10	10||6283984||6321024||PAC:17830596||1||CDS||391286582||1840||82.38	6283984	6321024	b57268_PGA_scaffold_4	PGA_scaffold_4||15385881||15399738||BUSI_008987-RA||-1||CDS||2988141703||16678||82.38	15399738	15385881	1.000000e-250	319
1.3751	0.2396	a19990_10	10||6335026||6337103||PAC:17830598||-1||CDS||391286586||1842||77.94	6337103	6335026	b57268_PGA_scaffold_4	PGA_scaffold_4||15356484||15369448||BUSI_008984-RA||1||CDS||2988141694||16675||77.94	15356484	15369448	1.200000e-223	369
6.2668	1.2174	a19990_10	10||6548128||6554955||PAC:17830609||-1||CDS||391286608||1853||65.93	6554955	6548128	b57268_PGA_scaffold_4	PGA_scaffold_4||15902372||15911364||BUSI_009008-RA||-1||CDS||2988141766||16699||65.93	15911364	15902372	1.400000e-03	49
1.0286	0.1349	a19990_10	10||6720758||6726161||PAC:17830619||1||CDS||391286628||1863||77.66	6720758	6726161	b57268_PGA_scaffold_4	PGA_scaffold_4||16060394||16068855||BUSI_009014-RA||1||CDS||2988141784||16705||77.66	16060394	16068855	1.000000e-250	99
1.0886	0.1048	a19990_10	10||6741517||6747939||PAC:17830622||1||CDS||391286634||1866||82.15	6741517	6747939	b57268_PGA_scaffold_4	PGA_scaffold_4||16098760||16116307||BUSI_009018-RA||1||CDS||2988141796||16709||82.15	16098760	16116307	1.600000e-193	149
12.9403	0.9446	a19990_10	10||6828425||6837874||PAC:17830625||1||CDS||391286640||1869||79.67	6828425	6837874	b57268_PGA_scaffold_4	PGA_scaffold_4||16334062||16340163||BUSI_009028-RA||1||CDS||2988141826||16719||79.67	16334062	16340163	2.200000e-58	199
68.2329	1.0424	a19990_10	10||6849849||6860505||PAC:17830626||1||CDS||391286642||1870||79.21	6849849	6860505	b57268_PGA_scaffold_4	PGA_scaffold_4||16370979||16385395||BUSI_009030-RA||1||CDS||2988141832||16721||79.21	16370979	16385395	5.300000e-188	249
1.7472	0.5826	a19990_10	10||6861822||6865827||PAC:17830627||1||CDS||391286644||1871||81.35	6861822	6865827	b57268_PGA_scaffold_4	PGA_scaffold_4||16385455||16389809||BUSI_009031-RA||1||CDS||2988141835||16722||81.35	16385455	16389809	3.900000e-66	299
16.5490	1.3634	a19990_10	10||6870936||6873990||PAC:17830629||-1||CDS||391286648||1873||66.72	6873990	6870936	b57268_PGA_scaffold_4	PGA_scaffold_4||16396788||16399125||BUSI_009032-RA||-1||CDS||2988141838||16723||66.72	16399125	16396788	7.200000e-89	349
0.8823	0.1461	a19990_10	10||6907966||6923359||PAC:17830631||1||CDS||391286652||1875||79.58	6907966	6923359	b57268_PGA_scaffold_4	PGA_scaffold_4||16438799||16455635||BUSI_009035-RA||1||CDS||2988141847||16726||79.58	16438799	16455635	1.700000e-173	399
1.1710	0.2116	a19990_10	10||6940144||6943294||PAC:17830633||1||CDS||391286656||1877||75.92	6940144	6943294	b57268_PGA_scaffold_4	PGA_scaffold_4||16463130||16466504||BUSI_009036-RA||1||CDS||2988141850||16727||75.92	16463130	16466504	3.600000e-164	449
19.6726	1.1188	a19990_10	10||6957710||6964043||PAC:17830635||-1||CDS||391286660||1879||82.37	6964043	6957710	b57268_PGA_scaffold_4	PGA_scaffold_4||16470102||16480890||BUSI_009037-RA||-1||CDS||2988141853||16728||82.37	16480890	16470102	1.000000e-250	499
1.4700	0.1004	a19990_10	10||6983649||7023713||PAC:17830636||-1||CDS||391286662||1880||79.96	7023713	6983649	b57268_PGA_scaffold_4	PGA_scaffold_4||16638812||16649771||BUSI_009046-RA||1||CDS||2988141880||16737||79.96	16638812	16649771	1.000000e-250	549
0.7751	0.0458	a19990_10	10||7046073||7051559||PAC:17830638||1||CDS||391286666||1882||77.41	7046073	7051559	b57268_PGA_scaffold_4	PGA_scaffold_4||16654351||16667559||BUSI_009047-RA||-1||CDS||2988141883||16738||77.41	16667559	16654351	2.400000e-202	599
### Mean Ks: 5.9956	Mean Kn: 0.4182
#Ks	Kn	a<db_genome_id>_<chr>	chr1||start1||stop1||name1||strand1||type1||db_feature_id1||genome_order1||percent_id1	start1	stop1	b<db_genome_id>_<chr>	chr2||start2||stop2||name2||strand2||type2||db_feature_id2||genome_order2||percent_id2	start2	stop2	eval	block_score	GEVO_link
1.4540	0.5996	a19990_10	10||4613525||4614304||PAC:17830492||-1||CDS||391286374||1736||67.03	4614304	4613525	b57268_PGA_scaffold_10	PGA_scaffold_10||16396474||16408357||BUSI_022103-RA||1||CDS||2986838524||4186||67.03	16396474	16408357	3.700000e-35	34
1.5499	0.2629	a19990_10	10||4638773||4653484||PAC:17830496||-1||CDS||391286382||1740||72.33	4653484	4638773	b57268_PGA_scaffold_10	PGA_scaffold_10||16217387||16225448||BUSI_022094-RA||1||CDS||2986838497||4177||72.33	16217387	16225448	1.000000e-250	84
1.0430	0.1370	a19990_10	10||4660592||4669336||PAC:17830497||1||CDS||391286384||1741||80.83	4660592	4669336	b57268_PGA_scaffold_10	PGA_scaffold_10||16195374||16201183||BUSI_022093-RA||-1||CDS||2986838494||4176||80.83	16201183	16195374	1.000000e-250	134
3.6749	0.7637	a19990_10	10||4672999||4682365||PAC:17830498||-1||CDS||391286386||1742||77.88	4682365	4672999	b57268_PGA_scaffold_10	PGA_scaffold_10||16178805||16189683||BUSI_022092-RA||1||CDS||2986838491||4175||77.88	16178805	16189683	1.200000e-106	184
1.3968	0.3801	a19990_10	10||4777382||4781098||PAC:17830501||1||CDS||391286392||1745||78.59	4777382	4781098	b57268_PGA_scaffold_10	PGA_scaffold_10||16132735||16144015||BUSI_022088-RA||-1||CDS||2986838479||4171||78.59	16144015	16132735	3.600000e-99	234
1.2675	0.3236	a19990_10	10||4782784||4783952||PAC:17830502||-1||CDS||391286394||1746||76.47	4783952	4782784	b57268_PGA_scaffold_10	PGA_scaffold_10||16119098||16131374||BUSI_022087-RA||1||CDS||2986838476||4170||76.47	16119098	16131374	4.700000e-68	284
1.0933	0.1537	a19990_10	10||4826304||4845138||PAC:17830505||1||CDS||391286400||1749||79.53	4826304	4845138	b57268_PGA_scaffold_10	PGA_scaffold_10||15893614||15905337||BUSI_022082-RA||1||CDS||2986838461||4165||79.53	15893614	15905337	1.000000e-250	334
2.0880	0.1693	a19990_10	10||4873081||4876318||PAC:17830510||1||CDS||391286410||1754||81.85	4873081	4876318	b57268_PGA_scaffold_10	PGA_scaffold_10||15825268||15831014||BUSI_022077-RA||-1||CDS||2986838446||4160||81.85	15831014	15825268	3.700000e-74	384
4.1090	0.9349	a19990_10	10||4878473||4889585||PAC:17830511||1||CDS||391286412||1755||66.73	4878473	4889585	b57268_PGA_scaffold_10	PGA_scaffold_10||15794376||15804365||BUSI_022072-RA||-1||CDS||2986838431||4155||66.73	15804365	15794376	1.700000e-71	434
1.2931	0.2375	a19990_10	10||4894603||4896041||PAC:17830512||1||CDS||391286414||1756||68.0	4894603	4896041	b57268_PGA_scaffold_10	PGA_scaffold_10||15744071||15745792||BUSI_022071-RA||-1||CDS||2986838428||4154||68.0	15745792	15744071	6.500000e-138	484
64.2692	1.2975	a19990_10	10||4910220||4919535||PAC:17830513||1||CDS||391286416||1757||82.89	4910220	4919535	b57268_PGA_scaffold_10	PGA_scaffold_10||15727257||15734915||BUSI_022070-RA||-1||CDS||2986838425||4153||82.89	15734915	15727257	1.000000e-250	534
1.0417	0.2509	a19990_10	10||4938646||4941755||PAC:17830517||-1||CDS||391286424||1761||72.41	4941755	4938646	b57268_PGA_scaffold_10	PGA_scaffold_10||15655826||15658039||BUSI_022065-RA||1||CDS||2986838410||4148||72.41	15655826	15658039	6.600000e-114	584
1.1184	0.1808	a19990_10	10||4955732||5013466||PAC:17830519||1||CDS||391286428||1763||83.19	4955732	5013466	b57268_PGA_scaffold_10	PGA_scaffold_10||15600970||15622092||BUSI_022063-RA||-1||CDS||2986838404||4146||83.19	15622092	15600970	1.000000e-250	634
3.2030	0.4345	a19990_10	10||5014612||5015406||PAC:17830520||-1||CDS||391286430||1764||90.85	5015406	5014612	b57268_PGA_scaffold_10	PGA_scaffold_10||15595028||15606590||BUSI_022061-RA||1||CDS||2986838398||4144||90.85	15595028	15606590	2.400000e-55	684
5.8118	0.4463	a19990_10	10||5163352||5167643||PAC:17830532||-1||CDS||391286454||1776||65.68	5167643	5163352	b57268_PGA_scaffold_10	PGA_scaffold_10||15542566||15545822||BUSI_022060-RA||-1||CDS||2986838395||4143||65.68	15545822	15542566	3.100000e-84	731
1.5163	0.1190	a19990_10	10||5420733||5440475||PAC:17830553||1||CDS||391286496||1797||84.57	5420733	5440475	b57268_PGA_scaffold_10	PGA_scaffold_10||15039736||15046695||BUSI_022040-RA||1||CDS||2986838335||4123||84.57	15039736	15046695	4.700000e-96	775
### Mean Ks: 1.3432	Mean Kn: 0.2219
#Ks	Kn	a<db_genome_id>_<chr>	chr1||start1||stop1||name1||strand1||type1||db_feature_id1||genome_order1||percent_id1	start1	stop1	b<db_genome_id>_<chr>	chr2||start2||stop2||name2||strand2||type2||db_feature_id2||genome_order2||percent_id2	start2	stop2	eval	block_score	GEVO_link
2.7490	0.6676	a19990_10	10||6483414||6522040||PAC:17830607||1||CDS||391286604||1851||75.0	6483414	6522040	b57268_PGA_scaffold_10	PGA_scaffold_10||18197723||18199671||BUSI_022166-RA||-1||CDS||2986838713||4249||75.0	18199671	18197723	1.200000e-15	14
0.8061	0.0668	a19990_10	10||6527463||6531242||PAC:17830608||-1||CDS||391286606||1852||87.23	6531242	6527463	b57268_PGA_scaffold_10	PGA_scaffold_10||18192312||18196122||BUSI_022165-RA||1||CDS||2986838710||4248||87.23	18192312	18196122	3.300000e-171	64
1.0983	0.1373	a19990_10	10||6564521||6572362||PAC:17830610||1||CDS||391286610||1854||77.01	6564521	6572362	b57268_PGA_scaffold_10	PGA_scaffold_10||18151527||18165377||BUSI_022164-RA||-1||CDS||2986838707||4247||77.01	18165377	18151527	4.600000e-229	114
1.0658	0.1222	a19990_10	10||6602701||6607163||PAC:17830611||1||CDS||391286612||1855||77.98	6602701	6607163	b57268_PGA_scaffold_10	PGA_scaffold_10||18141116||18145556||BUSI_022163-RA||-1||CDS||2986838704||4246||77.98	18145556	18141116	1.000000e-250	164
0.9966	0.1156	a19990_10	10||6611647||6636893||PAC:17830612||1||CDS||391286614||1856||80.15	6611647	6636893	b57268_PGA_scaffold_10	PGA_scaffold_10||18119543||18128975||BUSI_022162-RA||-1||CDS||2986838701||4245||80.15	18128975	18119543	1.000000e-250	214
### Mean Ks: 30.5051	Mean Kn: 0.8679
#Ks	Kn	a<db_genome_id>_<chr>	chr1||start1||stop1||name1||strand1||type1||db_feature_id1||genome_order1||percent_id1	start1	stop1	b<db_genome_id>_<chr>	chr2||start2||stop2||name2||strand2||type2||db_feature_id2||genome_order2||percent_id2	start2	stop2	eval	block_score	GEVO_link
8.2509	1.2619	a19990_10	10||6712174||6713102||PAC:17830618||-1||CDS||391286626||1862||77.05	6713102	6712174	b57268_PGA_scaffold_9	PGA_scaffold_9||27039535||27041441||BUSI_006956-RA||1||CDS||2989037737||26101||77.05	27039535	27041441	1.300000e-34	33
10.5703	1.1460	a19990_10	10||6720758||6726161||PAC:17830619||1||CDS||391286628||1863||78.07	6720758	6726161	b57268_PGA_scaffold_9	PGA_scaffold_9||26985894||26999413||BUSI_006954-RA||1||CDS||2989037731||26099||78.07	26985894	26999413	2.100000e-139	83
1.5363	0.2877	a19990_10	10||6925426||6933603||PAC:17830632||1||CDS||391286654||1876||66.29	6925426	6933603	b57268_PGA_scaffold_9	PGA_scaffold_9||26890966||26892404||BUSI_006947-RA||-1||CDS||2989037710||26092||66.29	26892404	26890966	1.800000e-86	130
69.4784	1.1352	a19990_10	10||6957710||6964043||PAC:17830635||-1||CDS||391286660||1879||85.98	6964043	6957710	b57268_PGA_scaffold_9	PGA_scaffold_9||26877182||26885630||BUSI_006946-RA||1||CDS||2989037707||26091||85.98	26877182	26885630	1.000000e-250	180
62.6897	0.5088	a19990_10	10||7080245||7091065||PAC:17830641||1||CDS||391286672||1885||63.59	7080245	7091065	b57268_PGA_scaffold_9	PGA_scaffold_9||26428206||26441142||BUSI_006937-RA||1||CDS||2989037680||26082||63.59	26428206	26441142	1.200000e-34	213
### Mean Ks: 8.9329	Mean Kn: 0.3537
#Ks	Kn	a<db_genome_id>_<chr>	chr1||start1||stop1||name1||strand1||type1||db_feature_id1||genome_order1||percent_id1	start1	stop1	b<db_genome_id>_<chr>	chr2||start2||stop2||name2||strand2||type2||db_feature_id2||genome_order2||percent_id2	start2	stop2	eval	block_score	GEVO_link
1.0332	0.1856	a19990_10	10||7091825||7097788||PAC:17830642||1||CDS||391286674||1886||71.73	7091825	7097788	b57268_PGA_scaffold_4	PGA_scaffold_4||21944299||21960512||BUSI_009201-RA||1||CDS||2988142345||16892||71.73	21944299	21960512	1.000000e-250	50
3.1896	0.4679	a19990_10	10||7174313||7195344||PAC:17830649||1||CDS||391286688||1893||75.39	7174313	7195344	b57268_PGA_scaffold_4	PGA_scaffold_4||21688936||21690570||BUSI_009192-RA||1||CDS||2988142318||16883||75.39	21688936	21690570	2.600000e-98	100
1.2406	0.3020	a19990_10	10||7311994||7330981||PAC:17830651||-1||CDS||391286692||1895||84.51	7330981	7311994	b57268_PGA_scaffold_4	PGA_scaffold_4||21657055||21659428||BUSI_009191-RA||1||CDS||2988142315||16882||84.51	21657055	21659428	2.800000e-84	150
1.5575	0.0860	a19990_10	10||7350693||7352874||PAC:17830652||1||CDS||391286694||1896||78.23	7350693	7352874	b57268_PGA_scaffold_4	PGA_scaffold_4||21640888||21643470||BUSI_009190-RA||1||CDS||2988142312||16881||78.23	21640888	21643470	7.600000e-167	200
1.2397	0.2624	a19990_10	10||7355808||7366827||PAC:17830653||1||CDS||391286696||1897||81.08	7355808	7366827	b57268_PGA_scaffold_4	PGA_scaffold_4||21618835||21634236||BUSI_009189-RA||-1||CDS||2988142309||16880||81.08	21634236	21618835	1.000000e-250	250
32.7357	0.3284	a19990_10	10||7410409||7412864||PAC:17830657||-1||CDS||391286704||1901||76.2	7412864	7410409	b57268_PGA_scaffold_4	PGA_scaffold_4||21381173||21383183||BUSI_009183-RA||1||CDS||2988142291||16874||76.2	21381173	21383183	1.100000e-83	300
1.2121	0.0843	a19990_10	10||7492887||7542532||PAC:17830660||1||CDS||391286710||1904||84.28	7492887	7542532	b57268_PGA_scaffold_4	PGA_scaffold_4||21261677||21294491||BUSI_009180-RA||-1||CDS||2988142282||16871||84.28	21294491	21261677	1.000000e-250	350
66.9260	1.1522	a19990_10	10||7766126||7821629||PAC:17830668||1||CDS||391286726||1912||80.01	7766126	7821629	b57268_PGA_scaffold_4	PGA_scaffold_4||21185266||21222750||BUSI_009179-RA||-1||CDS||2988142279||16870||80.01	21222750	21185266	1.000000e-250	400
1.3834	0.2199	a19990_10	10||7822876||7836484||PAC:17830669||-1||CDS||391286728||1913||71.4	7836484	7822876	b57268_PGA_scaffold_4	PGA_scaffold_4||20934634||20945929||BUSI_009173-RA||1||CDS||2988142261||16864||71.4	20934634	20945929	1.000000e-250	450
75.6365	1.0363	a19990_10	10||8011502||8099058||PAC:17830677||-1||CDS||391286744||1921||82.76	8099058	8011502	b57268_PGA_scaffold_4	PGA_scaffold_4||20425088||20442205||BUSI_009158-RA||1||CDS||2988142216||16849||82.76	20425088	20442205	1.000000e-250	497
1.9780	0.6351	a19990_10	10||8112711||8129212||PAC:17830678||1||CDS||391286746||1922||72.78	8112711	8129212	b57268_PGA_scaffold_4	PGA_scaffold_4||20407725||20415771||BUSI_009157-RA||1||CDS||2988142213||16848||72.78	20407725	20415771	3.600000e-64	547
1.2212	0.1734	a19990_10	10||8240065||8272840||PAC:17830682||-1||CDS||391286754||1926||79.57	8272840	8240065	b57268_PGA_scaffold_4	PGA_scaffold_4||20356054||20388765||BUSI_009156-RA||1||CDS||2988142210||16847||79.57	20356054	20388765	1.000000e-250	597
3.9270	0.6933	a19990_10	10||8295928||8310149||PAC:17830683||1||CDS||391286756||1927||82.93	8295928	8310149	b57268_PGA_scaffold_4	PGA_scaffold_4||20288098||20293897||BUSI_009153-RA||-1||CDS||2988142201||16844||82.93	20293897	20288098	3.800000e-42	638
0.8548	0.0725	a19990_10	10||8333683||8341185||PAC:17830684||1||CDS||391286758||1928||81.98	8333683	8341185	b57268_PGA_scaffold_4	PGA_scaffold_4||20264507||20273624||BUSI_009152-RA||-1||CDS||2988142198||16843||81.98	20273624	20264507	1.000000e-250	688
1.0720	0.0858	a19990_10	10||8748931||8753543||PAC:17830700||1||CDS||391286790||1944||81.89	8748931	8753543	b57268_PGA_scaffold_4	PGA_scaffold_4||20235015||20239477||BUSI_009149-RA||-1||CDS||2988142189||16840||81.89	20239477	20235015	1.000000e-250	735
1.1058	0.1692	a19990_10	10||8791523||8800252||PAC:17830702||1||CDS||391286794||1946||77.43	8791523	8800252	b57268_PGA_scaffold_4	PGA_scaffold_4||20208299||20225997||BUSI_009148-RA||-1||CDS||2988142186||16839||77.43	20225997	20208299	7.900000e-235	785
0.9644	0.2383	a19990_10	10||8828270||8833790||PAC:17830706||1||CDS||391286802||1950||71.6	8828270	8833790	b57268_PGA_scaffold_4	PGA_scaffold_4||19907644||19912079||BUSI_009143-RA||-1||CDS||2988142171||16834||71.6	19912079	19907644	1.000000e-250	835
1.7386	0.4151	a19990_10	10||8848028||8857764||PAC:17830707||1||CDS||391286804||1951||69.15	8848028	8857764	b57268_PGA_scaffold_4	PGA_scaffold_4||19467810||19476051||BUSI_009124-RA||-1||CDS||2988142114||16815||69.15	19476051	19467810	1.700000e-161	882
1.1266	0.2092	a19990_10	10||8882542||8893335||PAC:17830708||-1||CDS||391286806||1952||82.43	8893335	8882542	b57268_PGA_scaffold_4	PGA_scaffold_4||19215719||19227423||BUSI_009116-RA||1||CDS||2988142090||16807||82.43	19215719	19227423	2.100000e-168	932
1.1598	0.3707	a19990_10	10||8908635||8921145||PAC:17830710||-1||CDS||391286810||1954||68.87	8921145	8908635	b57268_PGA_scaffold_4	PGA_scaffold_4||18890622||18899794||BUSI_009107-RA||1||CDS||2988142063||16798||68.87	18890622	18899794	1.100000e-75	982
1.0462	0.1618	a19990_10	10||8988752||8993369||PAC:17830713||1||CDS||391286816||1957||80.35	8988752	8993369	b57268_PGA_scaffold_4	PGA_scaffold_4||18860785||18866752||BUSI_009106-RA||-1||CDS||2988142060||16797||80.35	18866752	18860785	1.000000e-250	1032
1.0933	0.2802	a19990_10	10||9035587||9050667||PAC:17830716||1||CDS||391286822||1960||70.98	9035587	9050667	b57268_PGA_scaffold_4	PGA_scaffold_4||18314196||18326157||BUSI_009094-RA||-1||CDS||2988142024||16785||70.98	18326157	18314196	8.200000e-224	1079
2.0147	0.5062	a19990_10	10||9738147||9742616||PAC:17830733||1||CDS||391286856||1977||69.86	9738147	9742616	b57268_PGA_scaffold_4	PGA_scaffold_4||18043512||18049097||BUSI_009082-RA||-1||CDS||2988141988||16773||69.86	18049097	18043512	2.100000e-145	1126
### Mean Ks: 30.4443	Mean Kn: 0.7324
#Ks	Kn	a<db_genome_id>_<chr>	chr1||start1||stop1||name1||strand1||type1||db_feature_id1||genome_order1||percent_id1	start1	stop1	b<db_genome_id>_<chr>	chr2||start2||stop2||name2||strand2||type2||db_feature_id2||genome_order2||percent_id2	start2	stop2	eval	block_score	GEVO_link
7.9054	1.1066	a19990_10	10||12043794||12058273||PAC:17842446||1||CDS||391287358||2060||57.75	12043794	12058273	b57268_PGA_scaffold_14	PGA_scaffold_14||41501157||41504029||BUSI_018919-RA||1||CDS||2987523869||11355||57.75	41501157	41504029	3.600000e-23	22
65.7282	0.5736	a19990_10	10||12136754||12204378||PAC:17842449||-1||CDS||391287364||2063||60.93	12204378	12136754	b57268_PGA_scaffold_14	PGA_scaffold_14||41352910||41363663||BUSI_018918-RA||1||CDS||2987523866||11354||60.93	41352910	41363663	2.300000e-52	72
65.5455	1.1019	a19990_10	10||12434108||12434323||PAC:17842453||-1||CDS||391287372||2067||75.44	12434323	12434108	b57268_PGA_scaffold_14	PGA_scaffold_14||39540111||39545240||BUSI_018901-RA||-1||CDS||2987523815||11337||75.44	39545240	39540111	5.800000e-05	73
11.3043	0.7234	a19990_10	10||12841595||12849720||PAC:17833972||-1||CDS||391286980||2085||57.76	12849720	12841595	b57268_PGA_scaffold_14	PGA_scaffold_14||38382880||38384700||BUSI_018888-RA||-1||CDS||2987523776||11324||57.76	38384700	38382880	2.600000e-34	103
1.7383	0.1564	a19990_10	10||13042202||13048928||PAC:17833978||1||CDS||391286992||2091||77.51	13042202	13048928	b57268_PGA_scaffold_14	PGA_scaffold_14||38372898||38378893||BUSI_018887-RA||1||CDS||2987523773||11323||77.51	38372898	38378893	2.700000e-47	149
### Mean Ks: 1.3569	Mean Kn: 0.2417
#Ks	Kn	a<db_genome_id>_<chr>	chr1||start1||stop1||name1||strand1||type1||db_feature_id1||genome_order1||percent_id1	start1	stop1	b<db_genome_id>_<chr>	chr2||start2||stop2||name2||strand2||type2||db_feature_id2||genome_order2||percent_id2	start2	stop2	eval	block_score	GEVO_link
1.0827	0.1224	a19990_10	10||15018188||15022216||PAC:17834037||1||CDS||391287110||2150||77.19	15018188	15022216	b57268_PGA_scaffold_4	PGA_scaffold_4||53439603||53445040||BUSI_009786-RA||1||CDS||2988144100||17477||77.19	53439603	53445040	1.700000e-191	50
2.5014	0.3946	a19990_10	10||15100708||15106946||PAC:17834039||1||CDS||391287114||2152||62.22	15100708	15106946	b57268_PGA_scaffold_4	PGA_scaffold_4||53230446||53247262||BUSI_009779-RA||-1||CDS||2988144079||17470||62.22	53247262	53230446	1.000000e-250	100
1.2133	0.2803	a19990_10	10||15236493||15240246||PAC:17834045||1||CDS||391287126||2158||69.16	15236493	15240246	b57268_PGA_scaffold_4	PGA_scaffold_4||53076800||53080992||BUSI_009774-RA||1||CDS||2988144064||17465||69.16	53076800	53080992	1.000000e-250	150
0.8652	0.1621	a19990_10	10||15259436||15267459||PAC:17834046||1||CDS||391287128||2159||76.88	15259436	15267459	b57268_PGA_scaffold_4	PGA_scaffold_4||53049272||53059027||BUSI_009773-RA||-1||CDS||2988144061||17464||76.88	53059027	53049272	1.000000e-250	200
1.1220	0.2489	a19990_10	10||15411343||15446037||PAC:17834049||1||CDS||391287134||2162||80.25	15411343	15446037	b57268_PGA_scaffold_4	PGA_scaffold_4||53025078||53030981||BUSI_009772-RA||-1||CDS||2988144058||17463||80.25	53030981	53025078	1.200000e-126	250
### Mean Ks: 12.7706	Mean Kn: 0.3223
#Ks	Kn	a<db_genome_id>_<chr>	chr1||start1||stop1||name1||strand1||type1||db_feature_id1||genome_order1||percent_id1	start1	stop1	b<db_genome_id>_<chr>	chr2||start2||stop2||name2||strand2||type2||db_feature_id2||genome_order2||percent_id2	start2	stop2	eval	block_score	GEVO_link
67.8874	0.6741	a19990_10_random	10_random||52587||60825||PAC:17819161||1||CDS||391287490||2246||84.19	52587	60825	b57268_PGA_scaffold_10	PGA_scaffold_10||2657386||2667791||BUSI_021116-RA||1||CDS||2986835563||3199||84.19	2657386	2667791	1.100000e-148	50
1.2905	0.2015	a19990_10_random	10_random||71245||76119||PAC:17819163||-1||CDS||391287494||2248||72.36	76119	71245	b57268_PGA_scaffold_10	PGA_scaffold_10||2601431||2605310||BUSI_021108-RA||1||CDS||2986835539||3191||72.36	2601431	2605310	4.800000e-231	100
3.3808	0.2184	a19990_10_random	10_random||77401||83202||PAC:17819164||-1||CDS||391287496||2249||83.24	83202	77401	b57268_PGA_scaffold_10	PGA_scaffold_10||2592723||2597006||BUSI_021107-RA||1||CDS||2986835536||3190||83.24	2592723	2597006	1.400000e-100	150
1.7429	0.4142	a19990_10_random	10_random||117846||120473||PAC:17819168||1||CDS||391287504||2253||67.82	117846	120473	b57268_PGA_scaffold_10	PGA_scaffold_10||2577489||2578219||BUSI_021104-RA||-1||CDS||2986835527||3187||67.82	2578219	2577489	5.100000e-48	197
1.3180	0.3201	a19990_10_random	10_random||120726||131209||PAC:17819169||-1||CDS||391287506||2254||75.4	131209	120726	b57268_PGA_scaffold_10	PGA_scaffold_10||2559437||2575256||BUSI_021103-RA||1||CDS||2986835524||3186||75.4	2559437	2575256	7.700000e-200	247
1.0043	0.1054	a19990_10_random	10_random||165962||172016||PAC:17819174||-1||CDS||391287516||2259||85.27	172016	165962	b57268_PGA_scaffold_10	PGA_scaffold_10||2549325||2557622||BUSI_021102-RA||1||CDS||2986835521||3185||85.27	2549325	2557622	1.000000e-250	297
### Mean Ks: 16.5193	Mean Kn: 0.7002
#Ks	Kn	a<db_genome_id>_<chr>	chr1||start1||stop1||name1||strand1||type1||db_feature_id1||genome_order1||percent_id1	start1	stop1	b<db_genome_id>_<chr>	chr2||start2||stop2||name2||strand2||type2||db_feature_id2||genome_order2||percent_id2	start2	stop2	eval	block_score	GEVO_link
4.5147	0.3766	a19990_10_random	10_random||52587||60825||PAC:17819161||1||CDS||391287490||2246||65.22	52587	60825	b57268_PGA_scaffold_10	PGA_scaffold_10||6663967||6675942||BUSI_021472-RA||1||CDS||2986836631||3555||65.22	6663967	6675942	4.400000e-110	50
6.3277	1.5732	a19990_10_random	10_random||270015||273394||PAC:17819850||-1||CDS||391287518||2267||77.68	273394	270015	b57268_PGA_scaffold_10	PGA_scaffold_10||6619617||6624575||BUSI_021469-RA||1||CDS||2986836622||3552||77.68	6619617	6624575	7.600000e-21	64
3.4646	0.2057	a19990_10_random	10_random||276272||277126||PAC:17819851||-1||CDS||391287520||2268||68.47	277126	276272	b57268_PGA_scaffold_10	PGA_scaffold_10||6615158||6616252||BUSI_021468-RA||1||CDS||2986836619||3551||68.47	6615158	6616252	1.700000e-94	114
1.1600	0.2036	a19990_10_random	10_random||282100||294585||PAC:17819852||-1||CDS||391287522||2269||84.7	294585	282100	b57268_PGA_scaffold_10	PGA_scaffold_10||6606244||6611075||BUSI_021466-RA||1||CDS||2986836613||3549||84.7	6606244	6611075	1.400000e-136	164
67.1294	1.1421	a19990_10_random	10_random||340057||344422||PAC:17819857||-1||CDS||391287532||2274||68.65	344422	340057	b57268_PGA_scaffold_10	PGA_scaffold_10||6537832||6549212||BUSI_021462-RA||1||CDS||2986836601||3545||68.65	6537832	6549212	1.000000e-250	214
### Mean Ks: 10.5593	Mean Kn: 0.3601
#Ks	Kn	a<db_genome_id>_<chr>	chr1||start1||stop1||name1||strand1||type1||db_feature_id1||genome_order1||percent_id1	start1	stop1	b<db_genome_id>_<chr>	chr2||start2||stop2||name2||strand2||type2||db_feature_id2||genome_order2||percent_id2	start2	stop2	eval	block_score	GEVO_link
81.4427	1.2827	a19990_11	11||277101||280744||PAC:17825825||1||CDS||391288994||2302||75.85	277101	280744	b57268_PGA_scaffold_13	PGA_scaffold_13||39182280||39182922||BUSI_025425-RA||-1||CDS||2987378135||9586||75.85	39182922	39182280	2.400000e-41	40
1.0567	0.1486	a19990_11	11||284268||305143||PAC:17825826||-1||CDS||391288996||2303||78.79	305143	284268	b57268_PGA_scaffold_13	PGA_scaffold_13||39129067||39164526||BUSI_025423-RA||1||CDS||2987378129||9584||78.79	39129067	39164526	1.000000e-250	90
7.8804	0.4299	a19990_11	11||312430||317760||PAC:17825828||1||CDS||391289000||2305||75.55	312430	317760	b57268_PGA_scaffold_13	PGA_scaffold_13||39031272||39071113||BUSI_025419-RA||-1||CDS||2987378117||9580||75.55	39071113	39031272	1.000000e-250	140
1.0053	0.0363	a19990_11	11||343151||347775||PAC:17825829||1||CDS||391289002||2306||84.63	343151	347775	b57268_PGA_scaffold_13	PGA_scaffold_13||39023611||39029501||BUSI_025418-RA||-1||CDS||2987378114||9579||84.63	39029501	39023611	1.000000e-250	190
1.1551	0.1229	a19990_11	11||385800||394840||PAC:17825832||1||CDS||391289008||2309||75.13	385800	394840	b57268_PGA_scaffold_13	PGA_scaffold_13||38992203||39005652||BUSI_025416-RA||-1||CDS||2987378108||9577||75.13	39005652	38992203	1.000000e-250	240
1.0627	0.3266	a19990_11	11||396821||400278||PAC:17825833||-1||CDS||391289010||2310||80.56	400278	396821	b57268_PGA_scaffold_13	PGA_scaffold_13||38973979||38978321||BUSI_025413-RA||1||CDS||2987378099||9574||80.56	38973979	38978321	9.800000e-148	290
0.9858	0.1097	a19990_11	11||408386||411340||PAC:17825835||-1||CDS||391289014||2312||80.38	411340	408386	b57268_PGA_scaffold_13	PGA_scaffold_13||38945702||38951649||BUSI_025410-RA||1||CDS||2987378090||9571||80.38	38945702	38951649	1.000000e-250	340
0.9858	0.1187	a19990_11	11||417419||423279||PAC:17825836||-1||CDS||391289016||2313||81.82	423279	417419	b57268_PGA_scaffold_13	PGA_scaffold_13||38937533||38943775||BUSI_025409-RA||1||CDS||2987378087||9570||81.82	38937533	38943775	1.000000e-250	390
1.2536	0.1561	a19990_11	11||424169||426464||PAC:17825837||1||CDS||391289018||2314||77.79	424169	426464	b57268_PGA_scaffold_13	PGA_scaffold_13||38931520||38933293||BUSI_025408-RA||-1||CDS||2987378084||9569||77.79	38933293	38931520	3.600000e-216	440
0.9428	0.1332	a19990_11	11||427858||442383||PAC:17825838||1||CDS||391289020||2315||79.37	427858	442383	b57268_PGA_scaffold_13	PGA_scaffold_13||38901976||38916859||BUSI_025407-RA||-1||CDS||2987378081||9568||79.37	38916859	38901976	1.000000e-250	490
1.3288	0.1438	a19990_11	11||443482||447291||PAC:17825839||-1||CDS||391289022||2316||82.95	447291	443482	b57268_PGA_scaffold_13	PGA_scaffold_13||38888847||38894581||BUSI_025405-RA||1||CDS||2987378075||9566||82.95	38888847	38894581	5.600000e-156	540
1.1764	0.0883	a19990_11	11||490479||494155||PAC:17825841||1||CDS||391289026||2318||80.84	490479	494155	b57268_PGA_scaffold_13	PGA_scaffold_13||38868245||38872194||BUSI_025404-RA||-1||CDS||2987378072||9565||80.84	38872194	38868245	1.000000e-250	590
1.0449	0.2778	a19990_11	11||498435||509255||PAC:17825843||-1||CDS||391289030||2320||69.74	509255	498435	b57268_PGA_scaffold_13	PGA_scaffold_13||38840150||38858230||BUSI_025403-RA||1||CDS||2987378069||9564||69.74	38840150	38858230	1.000000e-250	640
1.8669	0.2824	a19990_11	11||521622||524349||PAC:17825845||1||CDS||391289034||2322||70.51	521622	524349	b57268_PGA_scaffold_13	PGA_scaffold_13||38771642||38788219||BUSI_025398-RA||-1||CDS||2987378054||9559||70.51	38788219	38771642	4.200000e-172	690
1.5942	0.1669	a19990_11	11||528295||529241||PAC:17825846||-1||CDS||391289036||2323||75.41	529241	528295	b57268_PGA_scaffold_13	PGA_scaffold_13||38765626||38766324||BUSI_025397-RA||1||CDS||2987378051||9558||75.41	38765626	38766324	1.800000e-92	740
1.1323	0.1661	a19990_11	11||553040||554623||PAC:17825850||1||CDS||391289044||2327||73.33	553040	554623	b57268_PGA_scaffold_13	PGA_scaffold_13||38704132||38707281||BUSI_025391-RA||-1||CDS||2987378033||9552||73.33	38707281	38704132	1.500000e-77	790
4.9464	1.1304	a19990_11	11||555170||558424||PAC:17825851||-1||CDS||391289046||2328||80.35	558424	555170	b57268_PGA_scaffold_13	PGA_scaffold_13||38689253||38692073||BUSI_025388-RA||1||CDS||2987378024||9549||80.35	38689253	38692073	2.400000e-90	840
0.9764	0.0952	a19990_11	11||587559||595281||PAC:17825853||-1||CDS||391289050||2330||82.75	595281	587559	b57268_PGA_scaffold_13	PGA_scaffold_13||38650414||38658904||BUSI_025387-RA||1||CDS||2987378021||9548||82.75	38650414	38658904	1.000000e-250	890
1.7398	0.3253	a19990_11	11||603939||605990||PAC:17825854||-1||CDS||391289052||2331||75.68	605990	603939	b57268_PGA_scaffold_13	PGA_scaffold_13||38615375||38618515||BUSI_025382-RA||1||CDS||2987378006||9543||75.68	38615375	38618515	5.600000e-86	940
71.8224	1.0269	a19990_11	11||613386||619686||PAC:17825855||1||CDS||391289054||2332||62.81	613386	619686	b57268_PGA_scaffold_13	PGA_scaffold_13||36903473||36907647||BUSI_025263-RA||-1||CDS||2987377649||9424||62.81	36907647	36903473	7.000000e-05	4
0.8858	0.1320	a19990_11	11||613386||619686||PAC:17825855||1||CDS||391289054||2332||79.08	613386	619686	b57268_PGA_scaffold_13	PGA_scaffold_13||38606974||38614538||BUSI_025381-RA||-1||CDS||2987378003||9542||79.08	38614538	38606974	4.700000e-206	990
1.1684	0.1845	a19990_11	11||629738||639662||PAC:17825856||1||CDS||391289056||2333||83.33	629738	639662	b57268_PGA_scaffold_13	PGA_scaffold_13||38547524||38555437||BUSI_025377-RA||-1||CDS||2987377991||9538||83.33	38555437	38547524	1.000000e-250	1040
1.3834	0.1118	a19990_11	11||640677||642858||PAC:17825857||-1||CDS||391289058||2334||77.06	642858	640677	b57268_PGA_scaffold_13	PGA_scaffold_13||38543707||38546605||BUSI_025376-RA||1||CDS||2987377988||9537||77.06	38543707	38546605	6.900000e-56	1090
2.2311	0.3900	a19990_11	11||666412||667220||PAC:17825860||1||CDS||391289064||2337||75.86	666412	667220	b57268_PGA_scaffold_13	PGA_scaffold_13||38512466||38513280||BUSI_025372-RA||-1||CDS||2987377976||9533||75.86	38513280	38512466	5.600000e-55	1140
2.6614	0.4097	a19990_11	11||669554||676341||PAC:17825861||-1||CDS||391289066||2338||75.86	676341	669554	b57268_PGA_scaffold_13	PGA_scaffold_13||37538892||37544589||BUSI_025291-RA||1||CDS||2987377733||9452||75.86	37538892	37544589	2.400000e-51	50
1.9177	0.4488	a19990_11	11||683411||685179||PAC:17825862||-1||CDS||391289068||2339||70.64	685179	683411	b57268_PGA_scaffold_13	PGA_scaffold_13||37506365||37508004||BUSI_025287-RA||1||CDS||2987377721||9448||70.64	37506365	37508004	7.800000e-27	76
1.5277	0.3325	a19990_11	11||690777||699640||PAC:17825863||-1||CDS||391289070||2340||84.47	699640	690777	b57268_PGA_scaffold_13	PGA_scaffold_13||37495073||37501950||BUSI_025286-RA||1||CDS||2987377718||9447||84.47	37495073	37501950	9.600000e-164	126
0.9882	0.1056	a19990_11	11||701351||703382||PAC:17825864||1||CDS||391289072||2341||79.45	701351	703382	b57268_PGA_scaffold_13	PGA_scaffold_13||37490958||37492153||BUSI_025285-RA||-1||CDS||2987377715||9446||79.45	37492153	37490958	3.100000e-205	176
2.0275	0.4079	a19990_11	11||704010||706403||PAC:17825865||1||CDS||391289074||2342||72.29	704010	706403	b57268_PGA_scaffold_13	PGA_scaffold_13||37487306||37489528||BUSI_025284-RA||-1||CDS||2987377712||9445||72.29	37489528	37487306	2.800000e-171	226
1.0272	0.1094	a19990_11	11||710491||712476||PAC:17825867||1||CDS||391289078||2344||80.49	710491	712476	b57268_PGA_scaffold_13	PGA_scaffold_13||37470180||37473005||BUSI_025282-RA||-1||CDS||2987377706||9443||80.49	37473005	37470180	3.000000e-185	276
0.8343	0.1382	a19990_11	11||718360||720565||PAC:17825870||-1||CDS||391289084||2347||86.34	720565	718360	b57268_PGA_scaffold_13	PGA_scaffold_13||37228295||37229079||BUSI_025274-RA||1||CDS||2987377682||9435||86.34	37228295	37229079	6.300000e-106	326
1.0071	0.2192	a19990_11	11||721735||734938||PAC:17825871||1||CDS||391289086||2348||77.15	721735	734938	b57268_PGA_scaffold_13	PGA_scaffold_13||38376841||38384614||BUSI_025366-RA||-1||CDS||2987377958||9527||77.15	38384614	38376841	2.500000e-143	1187
0.9372	0.1653	a19990_11	11||763366||771322||PAC:17825876||1||CDS||391289096||2353||82.09	763366	771322	b57268_PGA_scaffold_13	PGA_scaffold_13||37557390||37567109||BUSI_025293-RA||1||CDS||2987377739||9454||82.09	37557390	37567109	1.500000e-191	98
1.7873	0.3699	a19990_11	11||776264||781452||PAC:17825878||-1||CDS||391289100||2355||70.1	781452	776264	b57268_PGA_scaffold_13	PGA_scaffold_13||37594517||37606260||BUSI_025296-RA||-1||CDS||2987377748||9457||70.1	37606260	37594517	1.100000e-176	148
0.9816	0.0965	a19990_11	11||788146||794747||PAC:17825880||-1||CDS||391289104||2357||78.23	794747	788146	b57268_PGA_scaffold_13	PGA_scaffold_13||37630921||37641660||BUSI_025298-RA||-1||CDS||2987377754||9459||78.23	37641660	37630921	1.000000e-250	198
1.5925	0.2413	a19990_11	11||799692||801692||PAC:17825881||1||CDS||391289106||2358||81.5	799692	801692	b57268_PGA_scaffold_13	PGA_scaffold_13||37642597||37648345||BUSI_025299-RA||1||CDS||2987377757||9460||81.5	37642597	37648345	6.400000e-86	248
1.1970	0.2686	a19990_11	11||805022||806216||PAC:17825884||-1||CDS||391289112||2361||70.22	806216	805022	b57268_PGA_scaffold_13	PGA_scaffold_13||37653018||37656517||BUSI_025300-RA||-1||CDS||2987377760||9461||70.22	37656517	37653018	8.900000e-97	298
60.6822	1.1747	a19990_11	11||834640||849309||PAC:17825889||1||CDS||391289122||2366||71.82	834640	849309	b57268_PGA_scaffold_13	PGA_scaffold_13||37700690||37701801||BUSI_025306-RA||1||CDS||2987377778||9467||71.82	37700690	37701801	2.200000e-118	348
1.4241	0.1599	a19990_11	11||867815||869712||PAC:17825892||-1||CDS||391289128||2369||77.82	869712	867815	b57268_PGA_scaffold_13	PGA_scaffold_13||37710109||37712022||BUSI_025308-RA||-1||CDS||2987377784||9469||77.82	37712022	37710109	1.000000e-250	398
1.0615	0.1534	a19990_11	11||879849||883564||PAC:17825893||1||CDS||391289130||2370||78.15	879849	883564	b57268_PGA_scaffold_13	PGA_scaffold_13||37725483||37729092||BUSI_025309-RA||1||CDS||2987377787||9470||78.15	37725483	37729092	1.000000e-250	448
57.6669	1.1819	a19990_11	11||917170||919538||PAC:17825896||1||CDS||391289136||2373||70.59	917170	919538	b57268_PGA_scaffold_13	PGA_scaffold_13||37758238||37759583||BUSI_025313-RA||1||CDS||2987377799||9474||70.59	37758238	37759583	5.400000e-51	498
0.9137	0.1211	a19990_11	11||926001||928031||PAC:17825898||1||CDS||391289140||2375||80.33	926001	928031	b57268_PGA_scaffold_13	PGA_scaffold_13||37807520||37810769||BUSI_025316-RA||1||CDS||2987377808||9477||80.33	37807520	37810769	2.500000e-153	548
1.5173	0.4551	a19990_11	11||939706||945402||PAC:17825901||-1||CDS||391289146||2378||69.4	945402	939706	b57268_PGA_scaffold_13	PGA_scaffold_13||37850267||37856266||BUSI_025319-RA||-1||CDS||2987377817||9480||69.4	37856266	37850267	1.000000e-237	598
1.0360	0.1428	a19990_11	11||949543||954796||PAC:17825902||1||CDS||391289148||2379||74.06	949543	954796	b57268_PGA_scaffold_13	PGA_scaffold_13||37859481||37869102||BUSI_025320-RA||1||CDS||2987377820||9481||74.06	37859481	37869102	9.300000e-211	648
1.0745	0.2874	a19990_11	11||1000359||1001747||PAC:17825906||1||CDS||391289156||2383||65.89	1000359	1001747	b57268_PGA_scaffold_13	PGA_scaffold_13||38013947||38015252||BUSI_025324-RA||1||CDS||2987377832||9485||65.89	38013947	38015252	2.500000e-51	698
1.5625	0.2478	a19990_11	11||1037048||1039454||PAC:17825910||-1||CDS||391289164||2387||66.25	1039454	1037048	b57268_PGA_scaffold_13	PGA_scaffold_13||38033736||38035882||BUSI_025327-RA||-1||CDS||2987377841||9488||66.25	38035882	38033736	7.900000e-80	748
3.6318	0.2510	a19990_11	11||1046317||1057645||PAC:17825912||-1||CDS||391289168||2389||81.07	1057645	1046317	b57268_PGA_scaffold_13	PGA_scaffold_13||38053526||38054669||BUSI_025330-RA||-1||CDS||2987377850||9491||81.07	38054669	38053526	1.300000e-92	798
1.0826	0.1416	a19990_11	11||1103200||1103544||PAC:17825917||1||CDS||391289178||2394||79.59	1103200	1103544	b57268_PGA_scaffold_13	PGA_scaffold_13||38061740||38067116||BUSI_025331-RA||1||CDS||2987377853||9492||79.59	38061740	38067116	5.500000e-89	848
1.5688	0.0298	a19990_11	11||1109276||1112115||PAC:17825919||-1||CDS||391289182||2396||82.8	1112115	1109276	b57268_PGA_scaffold_13	PGA_scaffold_13||38091583||38096149||BUSI_025335-RA||1||CDS||2987377865||9496||82.8	38091583	38096149	6.400000e-214	898
0.9971	0.2152	a19990_11	11||1117660||1125084||PAC:17825921||-1||CDS||391289186||2398||71.72	1125084	1117660	b57268_PGA_scaffold_13	PGA_scaffold_13||38099136||38103300||BUSI_025336-RA||-1||CDS||2987377868||9497||71.72	38103300	38099136	1.500000e-245	948
0.7701	0.0579	a19990_11	11||1147356||1150636||PAC:17825923||-1||CDS||391289190||2400||86.38	1150636	1147356	b57268_PGA_scaffold_13	PGA_scaffold_13||38139756||38142965||BUSI_025340-RA||-1||CDS||2987377880||9501||86.38	38142965	38139756	2.300000e-220	998
5.8809	0.8499	a19990_11	11||1160587||1163176||PAC:17825926||-1||CDS||391289196||2403||74.01	1163176	1160587	b57268_PGA_scaffold_13	PGA_scaffold_13||38174194||38177971||BUSI_025344-RA||-1||CDS||2987377892||9505||74.01	38177971	38174194	3.900000e-73	1048
0.9461	0.0689	a19990_11	11||1167516||1172458||PAC:17825927||1||CDS||391289198||2404||81.59	1167516	1172458	b57268_PGA_scaffold_13	PGA_scaffold_13||38190059||38196385||BUSI_025345-RA||1||CDS||2987377895||9506||81.59	38190059	38196385	1.000000e-250	1098
0.9483	0.0975	a19990_11	11||1183366||1190581||PAC:17825929||1||CDS||391289202||2406||81.72	1183366	1190581	b57268_PGA_scaffold_13	PGA_scaffold_13||38219478||38226124||BUSI_025348-RA||1||CDS||2987377904||9509||81.72	38219478	38226124	2.900000e-191	1148
76.6110	1.0651	a19990_11	11||1205755||1213113||PAC:17825932||1||CDS||391289208||2409||83.47	1205755	1213113	b57268_PGA_scaffold_13	PGA_scaffold_13||38235205||38243142||BUSI_025349-RA||1||CDS||2987377907||9510||83.47	38235205	38243142	4.700000e-232	1198
56.7744	1.1268	a19990_11	11||1252978||1262681||PAC:17825935||1||CDS||391289214||2412||63.83	1252978	1262681	b57268_PGA_scaffold_13	PGA_scaffold_13||38246294||38249291||BUSI_025350-RA||1||CDS||2987377910||9511||63.83	38246294	38249291	1.600000e-81	1248
74.3554	1.1002	a19990_11	11||1341078||1346563||PAC:17825948||-1||CDS||391289240||2425||77.3	1346563	1341078	b57268_PGA_scaffold_13	PGA_scaffold_13||38257993||38261542||BUSI_025353-RA||-1||CDS||2987377919||9514||77.3	38261542	38257993	4.300000e-179	1295
0.9168	0.1010	a19990_11	11||1350344||1354385||PAC:17825949||1||CDS||391289242||2426||83.89	1350344	1354385	b57268_PGA_scaffold_13	PGA_scaffold_13||38265904||38271335||BUSI_025354-RA||1||CDS||2987377922||9515||83.89	38265904	38271335	1.000000e-250	1345
4.6538	0.8322	a19990_11	11||1355241||1372900||PAC:17825950||-1||CDS||391289244||2427||78.13	1372900	1355241	b57268_PGA_scaffold_13	PGA_scaffold_13||38408886||38433928||BUSI_025367-RA||-1||CDS||2987377961||9528||78.13	38433928	38408886	1.000000e-250	1392
67.9287	1.0436	a19990_11	11||1471185||1476348||PAC:17825961||-1||CDS||391289266||2438||58.47	1476348	1471185	b57268_PGA_scaffold_13	PGA_scaffold_13||38530643||38534266||BUSI_025375-RA||-1||CDS||2987377985||9536||58.47	38534266	38530643	1.500000e-59	1439
### Mean Ks: 9.4313	Mean Kn: 0.3602
#Ks	Kn	a<db_genome_id>_<chr>	chr1||start1||stop1||name1||strand1||type1||db_feature_id1||genome_order1||percent_id1	start1	stop1	b<db_genome_id>_<chr>	chr2||start2||stop2||name2||strand2||type2||db_feature_id2||genome_order2||percent_id2	start2	stop2	eval	block_score	GEVO_link
65.1518	0.5241	a19990_11	11||312430||317760||PAC:17825828||1||CDS||391289000||2305||60.68	312430	317760	b57268_PGA_scaffold_7	PGA_scaffold_7||94897||97092||BUSI_013674-RA||-1||CDS||2988666797||20843||60.68	97092	94897	5.800000e-70	50
1.1383	0.1876	a19990_11	11||373384||383542||PAC:17825831||-1||CDS||391289006||2308||75.18	383542	373384	b57268_PGA_scaffold_7	PGA_scaffold_7||135301||151303||BUSI_013677-RA||-1||CDS||2988666806||20846||75.18	151303	135301	1.000000e-250	100
1.0526	0.1107	a19990_11	11||542722||547818||PAC:17825848||1||CDS||391289040||2325||76.61	542722	547818	b57268_PGA_scaffold_7	PGA_scaffold_7||171669||174338||BUSI_013680-RA||1||CDS||2988666815||20849||76.61	171669	174338	1.000000e-250	147
1.6343	0.3451	a19990_11	11||555170||558424||PAC:17825851||-1||CDS||391289046||2328||77.0	558424	555170	b57268_PGA_scaffold_7	PGA_scaffold_7||175603||184395||BUSI_013681-RA||-1||CDS||2988666818||20850||77.0	184395	175603	1.000000e-208	197
61.0360	0.4256	a19990_11	11||646508||647791||PAC:17825858||1||CDS||391289060||2335||71.94	646508	647791	b57268_PGA_scaffold_7	PGA_scaffold_7||240808||241404||BUSI_013685-RA||1||CDS||2988666830||20854||71.94	240808	241404	1.000000e-48	245
3.1061	0.3305	a19990_11	11||655658||659478||PAC:17825859||-1||CDS||391289062||2336||77.52	659478	655658	b57268_PGA_scaffold_7	PGA_scaffold_7||242842||249301||BUSI_013686-RA||-1||CDS||2988666833||20855||77.52	249301	242842	1.300000e-239	295
1.3277	0.3274	a19990_11	11||683411||685179||PAC:17825862||-1||CDS||391289068||2339||75.69	685179	683411	b57268_PGA_scaffold_7	PGA_scaffold_7||340565||342631||BUSI_013695-RA||-1||CDS||2988666860||20864||75.69	342631	340565	4.900000e-44	338
3.2385	0.3130	a19990_11	11||715737||717683||PAC:17825869||1||CDS||391289082||2346||69.57	715737	717683	b57268_PGA_scaffold_7	PGA_scaffold_7||352549||354014||BUSI_013698-RA||1||CDS||2988666869||20867||69.57	352549	354014	1.300000e-67	388
1.2106	0.0599	a19990_11	11||718360||720565||PAC:17825870||-1||CDS||391289084||2347||81.76	720565	718360	b57268_PGA_scaffold_7	PGA_scaffold_7||355292||357792||BUSI_013699-RA||-1||CDS||2988666872||20868||81.76	357792	355292	3.200000e-85	438
1.2933	0.2087	a19990_11	11||735424||742938||PAC:17825872||-1||CDS||391289088||2349||74.4	742938	735424	b57268_PGA_scaffold_7	PGA_scaffold_7||376306||388020||BUSI_013701-RA||-1||CDS||2988666878||20870||74.4	388020	376306	1.000000e-250	488
1.2056	0.2477	a19990_11	11||746288||750399||PAC:17825873||-1||CDS||391289090||2350||75.75	750399	746288	b57268_PGA_scaffold_7	PGA_scaffold_7||391940||395088||BUSI_013702-RA||-1||CDS||2988666881||20871||75.75	395088	391940	8.800000e-236	538
1.1121	0.1325	a19990_11	11||753904||759491||PAC:17825874||1||CDS||391289092||2351||78.64	753904	759491	b57268_PGA_scaffold_7	PGA_scaffold_7||400429||404050||BUSI_013703-RA||1||CDS||2988666884||20872||78.64	400429	404050	1.000000e-250	588
1.8025	0.1943	a19990_11	11||867815||869712||PAC:17825892||-1||CDS||391289128||2369||74.76	869712	867815	b57268_PGA_scaffold_7	PGA_scaffold_7||458097||459831||BUSI_013710-RA||1||CDS||2988666905||20879||74.76	458097	459831	4.000000e-234	635
1.0125	0.1338	a19990_11	11||893145||905600||PAC:17825894||1||CDS||391289132||2371||81.73	893145	905600	b57268_PGA_scaffold_7	PGA_scaffold_7||507829||520968||BUSI_013717-RA||1||CDS||2988666926||20886||81.73	507829	520968	2.300000e-169	685
4.0641	2.2600	a19990_11	11||917170||919538||PAC:17825896||1||CDS||391289136||2373||74.3	917170	919538	b57268_PGA_scaffold_7	PGA_scaffold_7||542463||543887||BUSI_013721-RA||1||CDS||2988666938||20890||74.3	542463	543887	1.000000e-70	735
2.0809	0.5743	a19990_11	11||928669||934387||PAC:17825899||1||CDS||391289142||2376||73.02	928669	934387	b57268_PGA_scaffold_7	PGA_scaffold_7||621693||627387||BUSI_013739-RA||-1||CDS||2988666992||20908||73.02	627387	621693	5.500000e-65	50
1.2545	0.1512	a19990_11	11||936025||937818||PAC:17825900||-1||CDS||391289144||2377||75.94	937818	936025	b57268_PGA_scaffold_7	PGA_scaffold_7||619394||620948||BUSI_013738-RA||1||CDS||2988666989||20907||75.94	619394	620948	2.400000e-180	782
1.0416	0.1443	a19990_11	11||958099||962149||PAC:17825903||-1||CDS||391289150||2380||85.83	962149	958099	b57268_PGA_scaffold_7	PGA_scaffold_7||635937||639239||BUSI_013741-RA||-1||CDS||2988666998||20910||85.83	639239	635937	4.600000e-114	832
0.9847	0.1521	a19990_11	11||982800||996595||PAC:17825905||1||CDS||391289154||2382||75.62	982800	996595	b57268_PGA_scaffold_7	PGA_scaffold_7||661079||689410||BUSI_013744-RA||1||CDS||2988667007||20913||75.62	661079	689410	1.000000e-250	882
0.9405	0.2670	a19990_11	11||1000359||1001747||PAC:17825906||1||CDS||391289156||2383||83.33	1000359	1001747	b57268_PGA_scaffold_7	PGA_scaffold_7||692969||694280||BUSI_013745-RA||1||CDS||2988667010||20914||83.33	692969	694280	6.700000e-102	932
0.9814	0.1175	a19990_11	11||1003460||1026894||PAC:17825907||-1||CDS||391289158||2384||80.46	1026894	1003460	b57268_PGA_scaffold_7	PGA_scaffold_7||704077||725685||BUSI_013747-RA||-1||CDS||2988667016||20916||80.46	725685	704077	1.000000e-250	982
1.0311	0.1079	a19990_11	11||1003460||1026894||PAC:17825907||-1||CDS||391289158||2384||83.08	1026894	1003460	b57268_PGA_scaffold_7	PGA_scaffold_7||830303||848863||BUSI_013758-RA||-1||CDS||2988667049||20927||83.08	848863	830303	1.000000e-250	97
1.0293	0.1294	a19990_11	11||1027523||1031373||PAC:17825908||1||CDS||391289160||2385||77.64	1027523	1031373	b57268_PGA_scaffold_7	PGA_scaffold_7||726304||729639||BUSI_013748-RA||1||CDS||2988667019||20917||77.64	726304	729639	3.000000e-156	1032
1.0311	0.1293	a19990_11	11||1027523||1031373||PAC:17825908||1||CDS||391289160||2385||77.64	1027523	1031373	b57268_PGA_scaffold_7	PGA_scaffold_7||852198||855534||BUSI_013759-RA||1||CDS||2988667052||20928||77.64	852198	855534	3.000000e-156	147
1.9353	0.2490	a19990_11	11||1033365||1035909||PAC:17825909||1||CDS||391289162||2386||74.06	1033365	1035909	b57268_PGA_scaffold_7	PGA_scaffold_7||753538||758821||BUSI_013750-RA||1||CDS||2988667025||20919||74.06	753538	758821	1.600000e-82	1082
1.8795	0.2228	a19990_11	11||1033365||1035909||PAC:17825909||1||CDS||391289162||2386||73.27	1033365	1035909	b57268_PGA_scaffold_7	PGA_scaffold_7||871925||877276||BUSI_013761-RA||1||CDS||2988667058||20930||73.27	871925	877276	8.500000e-77	197
1.1018	0.3361	a19990_11	11||1037048||1039454||PAC:17825910||-1||CDS||391289164||2387||82.27	1039454	1037048	b57268_PGA_scaffold_7	PGA_scaffold_7||764200||773644||BUSI_013752-RA||-1||CDS||2988667031||20921||82.27	773644	764200	4.100000e-136	1132
7.8658	1.0330	a19990_11	11||1037048||1039454||PAC:17825910||-1||CDS||391289164||2387||83.3	1039454	1037048	b57268_PGA_scaffold_7	PGA_scaffold_7||898914||911348||BUSI_013765-RA||-1||CDS||2988667070||20934||83.3	911348	898914	6.000000e-171	247
3.3126	1.3500	a19990_11	11||1046317||1057645||PAC:17825912||-1||CDS||391289168||2389||84.86	1057645	1046317	b57268_PGA_scaffold_7	PGA_scaffold_7||898914||911348||BUSI_013765-RA||-1||CDS||2988667070||20934||84.86	911348	898914	1.200000e-107	1179
3.3991	0.2701	a19990_11	11||1081748||1088504||PAC:17825914||-1||CDS||391289172||2391||70.66	1088504	1081748	b57268_PGA_scaffold_7	PGA_scaffold_7||1047592||1049297||BUSI_013779-RA||-1||CDS||2988667112||20948||70.66	1049297	1047592	3.800000e-94	1226
1.8310	0.0240	a19990_11	11||1109276||1112115||PAC:17825919||-1||CDS||391289182||2396||81.74	1112115	1109276	b57268_PGA_scaffold_7	PGA_scaffold_7||969488||973485||BUSI_013769-RA||1||CDS||2988667082||20938||81.74	969488	973485	4.300000e-205	297
1.8550	0.0241	a19990_11	11||1109276||1112115||PAC:17825919||-1||CDS||391289182||2396||81.74	1112115	1109276	b57268_PGA_scaffold_7	PGA_scaffold_7||1092510||1096513||BUSI_013782-RA||1||CDS||2988667121||20951||81.74	1092510	1096513	4.300000e-205	1276
1.1296	0.1117	a19990_11	11||1112633||1114921||PAC:17825920||1||CDS||391289184||2397||78.52	1112633	1114921	b57268_PGA_scaffold_7	PGA_scaffold_7||985638||987740||BUSI_013771-RA||1||CDS||2988667088||20940||78.52	985638	987740	1.000000e-250	347
1.3184	0.1473	a19990_11	11||1112633||1114921||PAC:17825920||1||CDS||391289184||2397||80.25	1112633	1114921	b57268_PGA_scaffold_7	PGA_scaffold_7||1108884||1110565||BUSI_013784-RA||1||CDS||2988667127||20953||80.25	1108884	1110565	1.000000e-250	1326
0.8991	0.1915	a19990_11	11||1117660||1125084||PAC:17825921||-1||CDS||391289186||2398||76.71	1125084	1117660	b57268_PGA_scaffold_7	PGA_scaffold_7||991065||994590||BUSI_013773-RA||-1||CDS||2988667094||20942||76.71	994590	991065	1.000000e-250	397
1.0495	0.3033	a19990_11	11||1117660||1125084||PAC:17825921||-1||CDS||391289186||2398||79.26	1125084	1117660	b57268_PGA_scaffold_7	PGA_scaffold_7||1114251||1117767||BUSI_013785-RA||-1||CDS||2988667130||20954||79.26	1117767	1114251	1.000000e-250	1376
0.9447	0.0589	a19990_11	11||1147356||1150636||PAC:17825923||-1||CDS||391289190||2400||84.13	1150636	1147356	b57268_PGA_scaffold_7	PGA_scaffold_7||998963||1002925||BUSI_013776-RA||-1||CDS||2988667103||20945||84.13	1002925	998963	5.400000e-205	447
0.9116	0.0729	a19990_11	11||1147356||1150636||PAC:17825923||-1||CDS||391289190||2400||84.13	1150636	1147356	b57268_PGA_scaffold_7	PGA_scaffold_7||1122000||1125665||BUSI_013788-RA||-1||CDS||2988667139||20957||84.13	1125665	1122000	5.400000e-205	1426
71.5570	0.4961	a19990_11	11||1155354||1156843||PAC:17825924||-1||CDS||391289192||2401||66.5	1156843	1155354	b57268_PGA_scaffold_7	PGA_scaffold_7||1009120||1010403||BUSI_013777-RA||-1||CDS||2988667106||20946||66.5	1010403	1009120	8.900000e-42	488
74.4897	0.5256	a19990_11	11||1155354||1156843||PAC:17825924||-1||CDS||391289192||2401||66.67	1156843	1155354	b57268_PGA_scaffold_7	PGA_scaffold_7||1132820||1134561||BUSI_013789-RA||-1||CDS||2988667142||20958||66.67	1134561	1132820	2.900000e-21	1446
65.8961	0.9850	a19990_11	11||1160587||1163176||PAC:17825926||-1||CDS||391289196||2403||69.17	1163176	1160587	b57268_PGA_scaffold_7	PGA_scaffold_7||1182370||1187622||BUSI_013791-RA||-1||CDS||2988667148||20960||69.17	1187622	1182370	3.900000e-73	1496
20.4993	1.0085	a19990_11	11||1167516||1172458||PAC:17825927||1||CDS||391289198||2404||78.02	1167516	1172458	b57268_PGA_scaffold_7	PGA_scaffold_7||1188928||1198585||BUSI_013792-RA||1||CDS||2988667151||20961||78.02	1188928	1198585	1.000000e-48	1544
1.0329	0.3392	a19990_11	11||1178837||1181489||PAC:17825928||1||CDS||391289200||2405||71.25	1178837	1181489	b57268_PGA_scaffold_7	PGA_scaffold_7||1200174||1208180||BUSI_013793-RA||1||CDS||2988667154||20962||71.25	1200174	1208180	6.200000e-73	1594
71.8849	1.0746	a19990_11	11||1205755||1213113||PAC:17825932||1||CDS||391289208||2409||76.61	1205755	1213113	b57268_PGA_scaffold_7	PGA_scaffold_7||1208353||1217427||BUSI_013794-RA||1||CDS||2988667157||20963||76.61	1208353	1217427	6.500000e-248	1644
60.2924	0.9444	a19990_11	11||1252978||1262681||PAC:17825935||1||CDS||391289214||2412||61.59	1252978	1262681	b57268_PGA_scaffold_7	PGA_scaffold_7||1320220||1326049||BUSI_013806-RA||1||CDS||2988667193||20975||61.59	1320220	1326049	3.000000e-66	1691
1.5385	0.2496	a19990_11	11||1341078||1346563||PAC:17825948||-1||CDS||391289240||2425||79.82	1346563	1341078	b57268_PGA_scaffold_7	PGA_scaffold_7||1353986||1357738||BUSI_013812-RA||-1||CDS||2988667211||20981||79.82	1357738	1353986	1.600000e-119	1738
64.3159	0.2329	a19990_11	11||1378700||1380629||PAC:17825951||1||CDS||391289246||2428||77.36	1378700	1380629	b57268_PGA_scaffold_7	PGA_scaffold_7||1369955||1371565||BUSI_013814-RA||1||CDS||2988667217||20983||77.36	1369955	1371565	1.100000e-142	1788
1.3217	0.0772	a19990_11	11||1381454||1386765||PAC:17825952||-1||CDS||391289248||2429||79.02	1386765	1381454	b57268_PGA_scaffold_7	PGA_scaffold_7||1375394||1379859||BUSI_013815-RA||-1||CDS||2988667220||20984||79.02	1379859	1375394	1.000000e-250	1838
2.0170	0.2016	a19990_11	11||1395443||1397987||PAC:17825953||1||CDS||391289250||2430||78.02	1395443	1397987	b57268_PGA_scaffold_7	PGA_scaffold_7||1389159||1391678||BUSI_013817-RA||1||CDS||2988667226||20986||78.02	1389159	1391678	1.800000e-52	1888
1.0846	0.1889	a19990_11	11||1400808||1403457||PAC:17825954||-1||CDS||391289252||2431||76.85	1403457	1400808	b57268_PGA_scaffold_7	PGA_scaffold_7||1393475||1395296||BUSI_013818-RA||-1||CDS||2988667229||20987||76.85	1395296	1393475	9.300000e-78	1938
1.1093	0.1680	a19990_11	11||1417676||1421490||PAC:17825956||1||CDS||391289256||2433||78.12	1417676	1421490	b57268_PGA_scaffold_7	PGA_scaffold_7||1406433||1418359||BUSI_013819-RA||1||CDS||2988667232||20988||78.12	1406433	1418359	3.600000e-227	1988
1.0838	0.2506	a19990_11	11||1431404||1444732||PAC:17825958||-1||CDS||391289260||2435||71.06	1444732	1431404	b57268_PGA_scaffold_7	PGA_scaffold_7||1422084||1433036||BUSI_013820-RA||-1||CDS||2988667235||20989||71.06	1433036	1422084	2.900000e-210	2038
1.0611	0.1443	a19990_11	11||1448964||1458773||PAC:17825959||-1||CDS||391289262||2436||78.86	1458773	1448964	b57268_PGA_scaffold_7	PGA_scaffold_7||1447789||1462894||BUSI_013822-RA||-1||CDS||2988667241||20991||78.86	1462894	1447789	1.000000e-250	2088
1.1309	0.2963	a19990_11	11||1471185||1476348||PAC:17825961||-1||CDS||391289266||2438||76.41	1476348	1471185	b57268_PGA_scaffold_7	PGA_scaffold_7||1480385||1483685||BUSI_013825-RA||-1||CDS||2988667250||20994||76.41	1483685	1480385	1.000000e-250	2138
2.2445	0.5457	a19990_11	11||1506369||1508546||PAC:17825965||-1||CDS||391289274||2442||71.31	1508546	1506369	b57268_PGA_scaffold_7	PGA_scaffold_7||1494986||1498253||BUSI_013827-RA||1||CDS||2988667256||20996||71.31	1494986	1498253	3.400000e-132	2188
1.0146	0.2589	a19990_11	11||1511283||1516656||PAC:17825966||-1||CDS||391289276||2443||81.1	1516656	1511283	b57268_PGA_scaffold_7	PGA_scaffold_7||1504079||1512244||BUSI_013828-RA||-1||CDS||2988667259||20997||81.1	1512244	1504079	1.000000e-250	2238
0.9789	0.1147	a19990_11	11||1519660||1525957||PAC:17825967||-1||CDS||391289278||2444||78.46	1525957	1519660	b57268_PGA_scaffold_7	PGA_scaffold_7||1515242||1523362||BUSI_013829-RA||-1||CDS||2988667262||20998||78.46	1523362	1515242	1.000000e-250	2288
60.6426	0.7248	a19990_11	11||1530289||1542576||PAC:17825968||1||CDS||391289280||2445||71.63	1530289	1542576	b57268_PGA_scaffold_7	PGA_scaffold_7||1525493||1531891||BUSI_013830-RA||1||CDS||2988667265||20999||71.63	1525493	1531891	1.200000e-48	2335
0.8780	0.0225	a19990_11	11||1560277||1562390||PAC:17825971||1||CDS||391289286||2448||85.28	1560277	1562390	b57268_PGA_scaffold_7	PGA_scaffold_7||1537119||1541267||BUSI_013831-RA||1||CDS||2988667268||21000||85.28	1537119	1541267	1.000000e-250	2385
1.0885	0.1157	a19990_11	11||1567480||1577320||PAC:17825972||1||CDS||391289288||2449||81.7	1567480	1577320	b57268_PGA_scaffold_7	PGA_scaffold_7||1706404||1719502||BUSI_013835-RA||1||CDS||2988667280||21004||81.7	1706404	1719502	8.200000e-172	2435
1.0992	0.1516	a19990_11	11||1579674||1583002||PAC:17825973||1||CDS||391289290||2450||78.45	1579674	1583002	b57268_PGA_scaffold_7	PGA_scaffold_7||1722268||1722621||BUSI_013836-RA||1||CDS||2988667283||21005||78.45	1722268	1722621	3.800000e-79	2485
1.0927	0.0799	a19990_11	11||1583901||1589574||PAC:17825974||-1||CDS||391289292||2451||86.71	1589574	1583901	b57268_PGA_scaffold_7	PGA_scaffold_7||1733483||1742938||BUSI_013838-RA||-1||CDS||2988667289||21007||86.71	1742938	1733483	1.200000e-166	2535
63.0177	1.3046	a19990_11	11||1596864||1599221||PAC:17825976||-1||CDS||391289296||2453||76.4	1599221	1596864	b57268_PGA_scaffold_7	PGA_scaffold_7||1931606||1942108||BUSI_013849-RA||1||CDS||2988667322||21018||76.4	1931606	1942108	1.000000e-225	2582
2.2867	0.1300	a19990_11	11||1642297||1645812||PAC:17825984||1||CDS||391289312||2461||79.13	1642297	1645812	b57268_PGA_scaffold_7	PGA_scaffold_7||1969297||1973300||BUSI_013855-RA||1||CDS||2988667340||21024||79.13	1969297	1973300	5.600000e-235	2632
1.0066	0.1982	a19990_11	11||1680049||1694399||PAC:17825988||1||CDS||391289320||2465||74.66	1680049	1694399	b57268_PGA_scaffold_7	PGA_scaffold_7||2092891||2100682||BUSI_013867-RA||1||CDS||2988667376||21036||74.66	2092891	2100682	2.100000e-178	2679
1.1554	0.2259	a19990_11	11||1702684||1704880||PAC:17825990||-1||CDS||391289324||2467||71.02	1704880	1702684	b57268_PGA_scaffold_7	PGA_scaffold_7||2108178||2110462||BUSI_013869-RA||-1||CDS||2988667382||21038||71.02	2110462	2108178	1.700000e-137	2729
1.1493	0.2049	a19990_11	11||1733908||1755517||PAC:17825992||1||CDS||391289328||2469||75.88	1733908	1755517	b57268_PGA_scaffold_7	PGA_scaffold_7||2161615||2169427||BUSI_013875-RA||1||CDS||2988667400||21044||75.88	2161615	2169427	1.700000e-165	2779
1.6368	0.3412	a19990_11	11||1758086||1767250||PAC:17825993||1||CDS||391289330||2470||78.43	1758086	1767250	b57268_PGA_scaffold_7	PGA_scaffold_7||2172862||2181253||BUSI_013876-RA||1||CDS||2988667403||21045||78.43	2172862	2181253	1.000000e-250	2829
1.1025	0.1220	a19990_11	11||1775089||1782871||PAC:17825995||1||CDS||391289334||2472||78.58	1775089	1782871	b57268_PGA_scaffold_7	PGA_scaffold_7||2206748||2217784||BUSI_013879-RA||1||CDS||2988667412||21048||78.58	2206748	2217784	1.300000e-220	2879
1.2977	0.1457	a19990_11	11||1791556||1793244||PAC:17825996||1||CDS||391289336||2473||75.0	1791556	1793244	b57268_PGA_scaffold_7	PGA_scaffold_7||2244886||2246580||BUSI_013882-RA||1||CDS||2988667421||21051||75.0	2244886	2246580	5.400000e-97	2929
1.0713	0.4155	a19990_11	11||1796783||1800464||PAC:17825997||1||CDS||391289338||2474||64.97	1796783	1800464	b57268_PGA_scaffold_7	PGA_scaffold_7||2260008||2267271||BUSI_013884-RA||1||CDS||2988667427||21053||64.97	2260008	2267271	1.000000e-210	2979
0.9928	0.1657	a19990_11	11||1801377||1807760||PAC:17825998||-1||CDS||391289340||2475||76.66	1807760	1801377	b57268_PGA_scaffold_7	PGA_scaffold_7||2266458||2275443||BUSI_013885-RA||-1||CDS||2988667430||21054||76.66	2275443	2266458	1.000000e-250	3029
1.2381	0.2381	a19990_11	11||1818033||1819178||PAC:17825999||1||CDS||391289342||2476||72.88	1818033	1819178	b57268_PGA_scaffold_7	PGA_scaffold_7||2301218||2302347||BUSI_013887-RA||1||CDS||2988667436||21056||72.88	2301218	2302347	6.000000e-127	3079
1.1429	0.4743	a19990_11	11||1842076||1844729||PAC:17826002||1||CDS||391289348||2479||77.25	1842076	1844729	b57268_PGA_scaffold_7	PGA_scaffold_7||2305374||2309596||BUSI_013888-RA||1||CDS||2988667439||21057||77.25	2305374	2309596	4.800000e-40	3118
1.6918	0.7287	a19990_11	11||1845503||1849197||PAC:17826003||1||CDS||391289350||2480||73.39	1845503	1849197	b57268_PGA_scaffold_7	PGA_scaffold_7||2324739||2328811||BUSI_013891-RA||1||CDS||2988667448||21060||73.39	2324739	2328811	5.400000e-42	3159
0.9902	0.1119	a19990_11	11||1856283||1862164||PAC:17826005||1||CDS||391289354||2482||83.57	1856283	1862164	b57268_PGA_scaffold_7	PGA_scaffold_7||2349845||2356639||BUSI_013894-RA||1||CDS||2988667457||21063||83.57	2349845	2356639	1.000000e-250	3209
2.7564	0.4865	a19990_11	11||1870241||1872144||PAC:17826007||1||CDS||391289358||2484||81.16	1870241	1872144	b57268_PGA_scaffold_7	PGA_scaffold_7||2378261||2379727||BUSI_013898-RA||1||CDS||2988667469||21067||81.16	2378261	2379727	1.100000e-108	3259
1.0177	0.1291	a19990_11	11||1875090||1881580||PAC:17826008||1||CDS||391289360||2485||84.01	1875090	1881580	b57268_PGA_scaffold_7	PGA_scaffold_7||2382430||2387424||BUSI_013899-RA||1||CDS||2988667472||21068||84.01	2382430	2387424	2.400000e-144	3309
1.7864	0.1417	a19990_11	11||1881842||1884523||PAC:17826009||1||CDS||391289362||2486||78.57	1881842	1884523	b57268_PGA_scaffold_7	PGA_scaffold_7||2394389||2396513||BUSI_013901-RA||1||CDS||2988667478||21070||78.57	2394389	2396513	2.000000e-40	3348
66.0169	0.7003	a19990_11	11||1897035||1898315||PAC:17826012||-1||CDS||391289368||2489||78.44	1898315	1897035	b57268_PGA_scaffold_7	PGA_scaffold_7||2400839||2401189||BUSI_013903-RA||-1||CDS||2988667484||21072||78.44	2401189	2400839	4.800000e-33	3380
1.0112	0.1359	a19990_11	11||1906418||1907580||PAC:17826014||-1||CDS||391289372||2491||77.26	1907580	1906418	b57268_PGA_scaffold_7	PGA_scaffold_7||2415952||2417105||BUSI_013904-RA||-1||CDS||2988667487||21073||77.26	2417105	2415952	1.900000e-228	3430
0.9507	0.1123	a19990_11	11||1922308||1942843||PAC:17826015||1||CDS||391289374||2492||85.64	1922308	1942843	b57268_PGA_scaffold_7	PGA_scaffold_7||2429978||2446599||BUSI_013906-RA||1||CDS||2988667493||21075||85.64	2429978	2446599	1.000000e-250	3480
1.1539	0.2332	a19990_11	11||1948727||1950383||PAC:17826016||-1||CDS||391289376||2493||78.31	1950383	1948727	b57268_PGA_scaffold_7	PGA_scaffold_7||2451313||2453134||BUSI_013907-RA||-1||CDS||2988667496||21076||78.31	2453134	2451313	1.300000e-124	3530
1.0763	0.1890	a19990_11	11||1961169||1966799||PAC:17826019||-1||CDS||391289382||2496||72.75	1966799	1961169	b57268_PGA_scaffold_7	PGA_scaffold_7||2527671||2532304||BUSI_013909-RA||-1||CDS||2988667502||21078||72.75	2532304	2527671	1.500000e-161	3580
0.7258	0.1029	a19990_11	11||1980836||1983704||PAC:17826022||-1||CDS||391289388||2499||81.55	1983704	1980836	b57268_PGA_scaffold_7	PGA_scaffold_7||2540342||2542937||BUSI_013911-RA||-1||CDS||2988667508||21080||81.55	2542937	2540342	9.700000e-248	3630
1.8066	0.3770	a19990_11	11||1990562||1994651||PAC:17826024||-1||CDS||391289392||2501||82.11	1994651	1990562	b57268_PGA_scaffold_7	PGA_scaffold_7||2544651||2548660||BUSI_013912-RA||-1||CDS||2988667511||21081||82.11	2548660	2544651	1.800000e-91	3680
2.5186	0.4079	a19990_11	11||1995214||2005082||PAC:17826025||1||CDS||391289394||2502||73.94	1995214	2005082	b57268_PGA_scaffold_7	PGA_scaffold_7||2550514||2553327||BUSI_013913-RA||1||CDS||2988667514||21082||73.94	2550514	2553327	1.500000e-140	3730
2.6327	0.7179	a19990_11	11||2039185||2046146||PAC:17826030||1||CDS||391289404||2507||75.16	2039185	2046146	b57268_PGA_scaffold_7	PGA_scaffold_7||2558279||2581896||BUSI_013914-RA||1||CDS||2988667517||21083||75.16	2558279	2581896	5.400000e-127	3780
1.1265	0.0792	a19990_11	11||2051450||2053148||PAC:17826031||1||CDS||391289406||2508||79.92	2051450	2053148	b57268_PGA_scaffold_7	PGA_scaffold_7||2606070||2607722||BUSI_013917-RA||1||CDS||2988667526||21086||79.92	2606070	2607722	1.600000e-196	3830
28.3115	0.7827	a19990_11	11||2118789||2123024||PAC:17826041||1||CDS||391289426||2518||81.33	2118789	2123024	b57268_PGA_scaffold_7	PGA_scaffold_7||2694096||2696805||BUSI_013933-RA||-1||CDS||2988667574||21102||81.33	2696805	2694096	2.500000e-37	3863
1.1769	0.1474	a19990_11	11||2146058||2151133||PAC:17826045||-1||CDS||391289434||2522||77.91	2151133	2146058	b57268_PGA_scaffold_7	PGA_scaffold_7||2723479||2728031||BUSI_013938-RA||1||CDS||2988667589||21107||77.91	2723479	2728031	1.000000e-250	3913
1.0718	0.0327	a19990_11	11||2163618||2167531||PAC:17826047||1||CDS||391289438||2524||85.08	2163618	2167531	b57268_PGA_scaffold_7	PGA_scaffold_7||2835849||2841409||BUSI_013945-RA||1||CDS||2988667610||21114||85.08	2835849	2841409	1.800000e-220	3963
0.8531	0.1030	a19990_11	11||2179792||2186400||PAC:17826052||-1||CDS||391289448||2529||82.69	2186400	2179792	b57268_PGA_scaffold_7	PGA_scaffold_7||2878544||2881487||BUSI_013950-RA||-1||CDS||2988667625||21119||82.69	2881487	2878544	8.000000e-163	4013
1.7990	0.4388	a19990_11	11||2193249||2194450||PAC:17826053||-1||CDS||391289450||2530||66.53	2194450	2193249	b57268_PGA_scaffold_7	PGA_scaffold_7||2885089||2886324||BUSI_013951-RA||-1||CDS||2988667628||21120||66.53	2886324	2885089	2.700000e-24	4036
7.9806	0.3403	a19990_11	11||2199317||2201202||PAC:17826054||-1||CDS||391289452||2531||73.09	2201202	2199317	b57268_PGA_scaffold_7	PGA_scaffold_7||2894241||2895371||BUSI_013952-RA||-1||CDS||2988667631||21121||73.09	2895371	2894241	1.100000e-96	4086
3.8122	0.2085	a19990_11	11||2216836||2218736||PAC:17826055||1||CDS||391289454||2532||73.03	2216836	2218736	b57268_PGA_scaffold_7	PGA_scaffold_7||2904128||2906111||BUSI_013954-RA||-1||CDS||2988667637||21123||73.03	2906111	2904128	5.900000e-138	4136
1.2461	0.1776	a19990_11	11||2279815||2283267||PAC:17826056||1||CDS||391289456||2533||75.26	2279815	2283267	b57268_PGA_scaffold_7	PGA_scaffold_7||2974247||2977793||BUSI_013962-RA||1||CDS||2988667661||21131||75.26	2974247	2977793	1.000000e-250	4186
3.2559	0.1856	a19990_11	11||2285672||2288764||PAC:17826057||-1||CDS||391289458||2534||86.7	2288764	2285672	b57268_PGA_scaffold_7	PGA_scaffold_7||2980166||2980830||BUSI_013964-RA||-1||CDS||2988667667||21133||86.7	2980830	2980166	3.100000e-62	4236
0.6448	0.0806	a19990_11	11||2299401||2305964||PAC:17826058||-1||CDS||391289460||2535||84.74	2305964	2299401	b57268_PGA_scaffold_7	PGA_scaffold_7||3006967||3013650||BUSI_013966-RA||-1||CDS||2988667673||21135||84.74	3013650	3006967	1.000000e-250	4286
0.9345	0.0922	a19990_11	11||2313436||2319003||PAC:17826060||1||CDS||391289464||2537||81.67	2313436	2319003	b57268_PGA_scaffold_7	PGA_scaffold_7||3053017||3058633||BUSI_013968-RA||1||CDS||2988667679||21137||81.67	3053017	3058633	1.000000e-250	4336
0.7990	0.1072	a19990_11	11||2323525||2327128||PAC:17826061||1||CDS||391289466||2538||76.57	2323525	2327128	b57268_PGA_scaffold_7	PGA_scaffold_7||3060616||3065539||BUSI_013969-RA||1||CDS||2988667682||21138||76.57	3060616	3065539	1.000000e-250	4386
5.3961	1.3299	a19990_11	11||2332022||2335280||PAC:17826062||-1||CDS||391289468||2539||74.61	2335280	2332022	b57268_PGA_scaffold_7	PGA_scaffold_7||3089416||3092880||BUSI_013972-RA||-1||CDS||2988667691||21141||74.61	3092880	3089416	2.300000e-65	4436
9.8377	0.8315	a19990_11	11||2341649||2343064||PAC:17826063||1||CDS||391289470||2540||78.36	2341649	2343064	b57268_PGA_scaffold_7	PGA_scaffold_7||3096347||3097594||BUSI_013973-RA||1||CDS||2988667694||21142||78.36	3096347	3097594	3.300000e-120	4486
4.2575	0.2659	a19990_11	11||2361060||2363987||PAC:17826067||1||CDS||391289478||2544||80.11	2361060	2363987	b57268_PGA_scaffold_7	PGA_scaffold_7||3100150||3107939||BUSI_013974-RA||1||CDS||2988667697||21143||80.11	3100150	3107939	2.600000e-96	4536
0.7218	0.0657	a19990_11	11||2377749||2381288||PAC:17826070||1||CDS||391289484||2547||84.15	2377749	2381288	b57268_PGA_scaffold_7	PGA_scaffold_7||3109735||3113351||BUSI_013975-RA||1||CDS||2988667700||21144||84.15	3109735	3113351	2.300000e-169	4586
1.0679	0.2185	a19990_11	11||2383899||2384463||PAC:17826071||1||CDS||391289486||2548||74.7	2383899	2384463	b57268_PGA_scaffold_7	PGA_scaffold_7||3115225||3115902||BUSI_013976-RA||1||CDS||2988667703||21145||74.7	3115225	3115902	2.500000e-68	4636
0.9624	0.0678	a19990_11	11||2434822||2437584||PAC:17826075||1||CDS||391289494||2552||81.97	2434822	2437584	b57268_PGA_scaffold_7	PGA_scaffold_7||3140657||3143334||BUSI_013980-RA||1||CDS||2988667715||21149||81.97	3140657	3143334	1.000000e-250	4686
67.2318	1.2553	a19990_11	11||2446664||2449892||PAC:17826077||1||CDS||391289498||2554||76.92	2446664	2449892	b57268_PGA_scaffold_7	PGA_scaffold_7||3150576||3163520||BUSI_013982-RA||1||CDS||2988667721||21151||76.92	3150576	3163520	5.000000e-227	4736
0.9493	0.0853	a19990_11	11||2470890||2477441||PAC:17826082||1||CDS||391289508||2559||82.46	2470890	2477441	b57268_PGA_scaffold_7	PGA_scaffold_7||3167678||3177786||BUSI_013983-RA||1||CDS||2988667724||21152||82.46	3167678	3177786	1.000000e-250	4786
1.9508	0.5000	a19990_11	11||2478293||2481470||PAC:17826083||-1||CDS||391289510||2560||69.15	2481470	2478293	b57268_PGA_scaffold_7	PGA_scaffold_7||3178316||3181519||BUSI_013984-RA||-1||CDS||2988667727||21153||69.15	3181519	3178316	1.300000e-88	4836
63.1336	0.1692	a19990_11	11||2492616||2493296||PAC:17826085||-1||CDS||391289514||2562||75.7	2493296	2492616	b57268_PGA_scaffold_7	PGA_scaffold_7||3194759||3197938||BUSI_013985-RA||-1||CDS||2988667730||21154||75.7	3197938	3194759	1.300000e-101	4886
1.5648	0.2452	a19990_11	11||2518467||2520461||PAC:17826088||1||CDS||391289520||2565||71.2	2518467	2520461	b57268_PGA_scaffold_7	PGA_scaffold_7||3210984||3220239||BUSI_013987-RA||1||CDS||2988667736||21156||71.2	3210984	3220239	5.200000e-164	4936
68.5875	1.2421	a19990_11	11||2544096||2546916||PAC:17826091||-1||CDS||391289526||2568||63.75	2546916	2544096	b57268_PGA_scaffold_7	PGA_scaffold_7||3250112||3252829||BUSI_013991-RA||-1||CDS||2988667748||21160||63.75	3252829	3250112	1.600000e-44	4979
0.8312	0.0794	a19990_11	11||2574847||2579476||PAC:17826095||-1||CDS||391289534||2572||82.43	2579476	2574847	b57268_PGA_scaffold_7	PGA_scaffold_7||3277334||3283119||BUSI_013994-RA||-1||CDS||2988667757||21163||82.43	3283119	3277334	1.000000e-250	5029
0.8553	0.1991	a19990_11	11||2600519||2614906||PAC:17826097||-1||CDS||391289538||2574||73.66	2614906	2600519	b57268_PGA_scaffold_7	PGA_scaffold_7||3346467||3358127||BUSI_014000-RA||-1||CDS||2988667775||21169||73.66	3358127	3346467	1.000000e-250	5079
0.8962	0.1438	a19990_11	11||2644031||2655448||PAC:17826098||-1||CDS||391289540||2575||77.68	2655448	2644031	b57268_PGA_scaffold_7	PGA_scaffold_7||3397035||3414862||BUSI_014004-RA||-1||CDS||2988667787||21173||77.68	3414862	3397035	1.000000e-250	5129
1.3785	0.1668	a19990_11	11||2659370||2662763||PAC:17826100||1||CDS||391289544||2577||76.14	2659370	2662763	b57268_PGA_scaffold_7	PGA_scaffold_7||3607392||3609615||BUSI_014020-RA||1||CDS||2988667835||21189||76.14	3607392	3609615	7.700000e-216	5176
21.0414	1.1405	a19990_11	11||2744708||2751691||PAC:17826106||-1||CDS||391289556||2583||71.4	2751691	2744708	b57268_PGA_scaffold_7	PGA_scaffold_7||3781648||3790607||BUSI_014032-RA||1||CDS||2988667871||21201||71.4	3781648	3790607	1.500000e-81	5223
1.0844	0.1732	a19990_11	11||2760901||2763189||PAC:17826109||-1||CDS||391289562||2586||77.58	2763189	2760901	b57268_PGA_scaffold_7	PGA_scaffold_7||3802297||3804460||BUSI_014038-RA||-1||CDS||2988667889||21207||77.58	3804460	3802297	1.000000e-250	5273
65.4482	0.4281	a19990_11	11||2775940||2777525||PAC:17826110||1||CDS||391289564||2587||70.3	2775940	2777525	b57268_PGA_scaffold_7	PGA_scaffold_7||3817123||3819780||BUSI_014041-RA||1||CDS||2988667898||21210||70.3	3817123	3819780	5.600000e-57	5323
1.4315	0.1196	a19990_11	11||2825909||2829939||PAC:17826115||-1||CDS||391289574||2592||86.07	2829939	2825909	b57268_PGA_scaffold_7	PGA_scaffold_7||3924828||3930790||BUSI_014048-RA||-1||CDS||2988667919||21217||86.07	3930790	3924828	5.700000e-183	5373
8.3426	1.0818	a19990_11	11||2836810||2846560||PAC:17826117||-1||CDS||391289578||2594||65.28	2846560	2836810	b57268_PGA_scaffold_7	PGA_scaffold_7||3935464||3938063||BUSI_014049-RA||-1||CDS||2988667922||21218||65.28	3938063	3935464	5.600000e-140	5423
3.1510	1.7052	a19990_11	11||2850970||2852660||PAC:17826118||-1||CDS||391289580||2595||76.04	2852660	2850970	b57268_PGA_scaffold_7	PGA_scaffold_7||3939236||3940090||BUSI_014050-RA||-1||CDS||2988667925||21219||76.04	3940090	3939236	1.400000e-55	5473
0.6849	0.1797	a19990_11	11||2919317||2922241||PAC:17826124||1||CDS||391289592||2601||79.3	2919317	2922241	b57268_PGA_scaffold_7	PGA_scaffold_7||3991682||3994461||BUSI_014057-RA||1||CDS||2988667946||21226||79.3	3991682	3994461	2.200000e-208	5523
0.9064	0.1955	a19990_11	11||2932300||2940246||PAC:17826126||1||CDS||391289596||2603||74.41	2932300	2940246	b57268_PGA_scaffold_7	PGA_scaffold_7||4013990||4023886||BUSI_014060-RA||1||CDS||2988667955||21229||74.41	4013990	4023886	1.000000e-250	5573
14.9237	1.2481	a19990_11	11||2943205||2947862||PAC:17826127||1||CDS||391289598||2604||63.43	2943205	2947862	b57268_PGA_scaffold_7	PGA_scaffold_7||4027450||4040538||BUSI_014061-RA||1||CDS||2988667958||21230||63.43	4027450	4040538	2.400000e-100	5623
0.5985	0.0354	a19990_11	11||2972026||2974341||PAC:17826130||1||CDS||391289604||2607||87.0	2972026	2974341	b57268_PGA_scaffold_7	PGA_scaffold_7||4065314||4067225||BUSI_014064-RA||1||CDS||2988667967||21233||87.0	4065314	4067225	3.800000e-208	5673
1.5214	0.2660	a19990_11	11||2976803||2980025||PAC:17826131||1||CDS||391289606||2608||76.09	2976803	2980025	b57268_PGA_scaffold_7	PGA_scaffold_7||4076415||4079166||BUSI_014066-RA||1||CDS||2988667973||21235||76.09	4076415	4079166	1.800000e-152	5723
1.1118	0.1793	a19990_11	11||2982624||2990592||PAC:17826132||-1||CDS||391289608||2609||78.44	2990592	2982624	b57268_PGA_scaffold_7	PGA_scaffold_7||4080705||4087351||BUSI_014067-RA||-1||CDS||2988667976||21236||78.44	4087351	4080705	1.000000e-250	5773
11.6264	1.2708	a19990_11	11||2994497||3004792||PAC:17826133||1||CDS||391289610||2610||73.17	2994497	3004792	b57268_PGA_scaffold_7	PGA_scaffold_7||4111116||4116290||BUSI_014069-RA||1||CDS||2988667982||21238||73.17	4111116	4116290	1.600000e-101	5823
0.8125	0.1403	a19990_11	11||3022124||3031472||PAC:17826135||-1||CDS||391289614||2612||79.58	3031472	3022124	b57268_PGA_scaffold_7	PGA_scaffold_7||4123272||4136444||BUSI_014071-RA||-1||CDS||2988667988||21240||79.58	4136444	4123272	1.000000e-250	5873
1.2657	0.2057	a19990_11	11||3057793||3060015||PAC:17826140||-1||CDS||391289624||2617||76.29	3060015	3057793	b57268_PGA_scaffold_7	PGA_scaffold_7||4172262||4174986||BUSI_014077-RA||-1||CDS||2988668006||21246||76.29	4174986	4172262	1.000000e-250	50
1.2831	0.2052	a19990_11	11||3057793||3060015||PAC:17826140||-1||CDS||391289624||2617||75.65	3060015	3057793	b57268_PGA_scaffold_7	PGA_scaffold_7||4271450||4274173||BUSI_014089-RA||-1||CDS||2988668042||21258||75.65	4274173	4271450	1.400000e-155	5920
1.7760	0.6245	a19990_11	11||3061527||3072065||PAC:17826141||-1||CDS||391289626||2618||84.0	3072065	3061527	b57268_PGA_scaffold_7	PGA_scaffold_7||4177678||4184849||BUSI_014078-RA||-1||CDS||2988668009||21247||84.0	4184849	4177678	1.400000e-127	100
1.6349	0.6075	a19990_11	11||3061527||3072065||PAC:17826141||-1||CDS||391289626||2618||84.24	3072065	3061527	b57268_PGA_scaffold_7	PGA_scaffold_7||4276779||4283947||BUSI_014090-RA||-1||CDS||2988668045||21259||84.24	4283947	4276779	1.600000e-128	5970
1.3728	0.2268	a19990_11	11||3088929||3105470||PAC:17826144||1||CDS||391289632||2621||84.86	3088929	3105470	b57268_PGA_scaffold_7	PGA_scaffold_7||4214745||4224060||BUSI_014081-RA||1||CDS||2988668018||21250||84.86	4214745	4224060	3.900000e-176	150
1.3956	0.2169	a19990_11	11||3088929||3105470||PAC:17826144||1||CDS||391289632||2621||84.86	3088929	3105470	b57268_PGA_scaffold_7	PGA_scaffold_7||4311952||4320830||BUSI_014093-RA||1||CDS||2988668054||21262||84.86	4311952	4320830	3.900000e-176	6020
1.2800	0.2413	a19990_11	11||3121899||3123869||PAC:17826147||1||CDS||391289638||2624||72.53	3121899	3123869	b57268_PGA_scaffold_7	PGA_scaffold_7||4226797||4229612||BUSI_014082-RA||1||CDS||2988668021||21251||72.53	4226797	4229612	1.200000e-90	200
1.2426	0.2381	a19990_11	11||3121899||3123869||PAC:17826147||1||CDS||391289638||2624||67.85	3121899	3123869	b57268_PGA_scaffold_7	PGA_scaffold_7||4323407||4326215||BUSI_014094-RA||1||CDS||2988668057||21263||67.85	4323407	4326215	8.100000e-142	6070
1.1065	0.1056	a19990_11	11||3123889||3128526||PAC:17826148||-1||CDS||391289640||2625||81.96	3128526	3123889	b57268_PGA_scaffold_7	PGA_scaffold_7||4237609||4241038||BUSI_014084-RA||-1||CDS||2988668027||21253||81.96	4241038	4237609	8.000000e-130	250
1.1946	0.2039	a19990_11	11||3123889||3128526||PAC:17826148||-1||CDS||391289640||2625||80.35	3128526	3123889	b57268_PGA_scaffold_7	PGA_scaffold_7||4330674||4337621||BUSI_014096-RA||-1||CDS||2988668063||21265||80.35	4337621	4330674	1.600000e-121	6120
0.7573	0.1943	a19990_11	11||3138830||3143179||PAC:17826151||1||CDS||391289646||2628||75.26	3138830	3143179	b57268_PGA_scaffold_7	PGA_scaffold_7||4358304||4365580||BUSI_014099-RA||1||CDS||2988668072||21268||75.26	4358304	4365580	6.700000e-145	6170
1.0771	0.1127	a19990_11	11||3182533||3186748||PAC:17826156||1||CDS||391289656||2633||78.02	3182533	3186748	b57268_PGA_scaffold_7	PGA_scaffold_7||4383025||4386420||BUSI_014102-RA||1||CDS||2988668081||21271||78.02	4383025	4386420	1.000000e-250	6220
61.3766	1.1320	a19990_11	11||3191384||3197996||PAC:17826158||1||CDS||391289660||2635||70.63	3191384	3197996	b57268_PGA_scaffold_7	PGA_scaffold_7||4424846||4426620||BUSI_014108-RA||1||CDS||2988668099||21277||70.63	4424846	4426620	4.400000e-200	6270
1.4671	0.2049	a19990_11	11||3203127||3215223||PAC:17826159||-1||CDS||391289662||2636||71.18	3215223	3203127	b57268_PGA_scaffold_7	PGA_scaffold_7||4435352||4437156||BUSI_014110-RA||-1||CDS||2988668105||21279||71.18	4437156	4435352	6.300000e-225	6320
3.5461	1.4993	a19990_11	11||3234869||3236286||PAC:17826161||1||CDS||391289666||2638||70.95	3234869	3236286	b57268_PGA_scaffold_7	PGA_scaffold_7||4449314||4450600||BUSI_014111-RA||1||CDS||2988668108||21280||70.95	4449314	4450600	2.200000e-68	6370
1.9615	0.4718	a19990_11	11||3263195||3268345||PAC:17826167||1||CDS||391289678||2644||77.56	3263195	3268345	b57268_PGA_scaffold_7	PGA_scaffold_7||4547896||4554354||BUSI_014122-RA||1||CDS||2988668141||21291||77.56	4547896	4554354	8.300000e-126	6417
0.9655	0.1160	a19990_11	11||3271417||3276074||PAC:17826168||-1||CDS||391289680||2645||85.88	3276074	3271417	b57268_PGA_scaffold_7	PGA_scaffold_7||4562470||4566041||BUSI_014124-RA||-1||CDS||2988668147||21293||85.88	4566041	4562470	7.100000e-49	6465
2.8099	0.4659	a19990_11	11||3289595||3294048||PAC:17826170||1||CDS||391289684||2647||68.6	3289595	3294048	b57268_PGA_scaffold_7	PGA_scaffold_7||4568486||4573586||BUSI_014125-RA||1||CDS||2988668150||21294||68.6	4568486	4573586	3.200000e-73	6515
0.9558	0.1782	a19990_11	11||3341777||3357969||PAC:17826174||1||CDS||391289692||2651||80.38	3341777	3357969	b57268_PGA_scaffold_7	PGA_scaffold_7||4653215||4663903||BUSI_014130-RA||-1||CDS||2988668165||21299||80.38	4663903	4653215	3.700000e-184	6565
1.2381	0.1568	a19990_11	11||3358818||3363084||PAC:17826175||1||CDS||391289694||2652||73.09	3358818	3363084	b57268_PGA_scaffold_7	PGA_scaffold_7||4729227||4733532||BUSI_014142-RA||-1||CDS||2988668201||21311||73.09	4733532	4729227	1.000000e-250	6612
10.8870	0.4918	a19990_11	11||3399858||3418001||PAC:17826181||1||CDS||391289706||2658||77.55	3399858	3418001	b57268_PGA_scaffold_7	PGA_scaffold_7||4822465||4826885||BUSI_014148-RA||-1||CDS||2988668219||21317||77.55	4826885	4822465	1.000000e-250	6662
1.2996	0.3058	a19990_11	11||3478593||3483749||PAC:17826185||1||CDS||391289714||2662||74.39	3478593	3483749	b57268_PGA_scaffold_7	PGA_scaffold_7||4855153||4859469||BUSI_014152-RA||1||CDS||2988668231||21321||74.39	4855153	4859469	1.000000e-94	6712
1.0241	0.3055	a19990_11	11||3486213||3493115||PAC:17826186||-1||CDS||391289716||2663||69.43	3493115	3486213	b57268_PGA_scaffold_7	PGA_scaffold_7||4861075||4869176||BUSI_014153-RA||-1||CDS||2988668234||21322||69.43	4869176	4861075	1.000000e-250	6762
1.1570	0.1686	a19990_11	11||3536280||3538825||PAC:17826189||1||CDS||391289722||2666||74.06	3536280	3538825	b57268_PGA_scaffold_7	PGA_scaffold_7||4962643||4964973||BUSI_014158-RA||1||CDS||2988668249||21327||74.06	4962643	4964973	1.000000e-250	6812
0.7879	0.1211	a19990_11	11||3539907||3549969||PAC:17826190||1||CDS||391289724||2667||84.81	3539907	3549969	b57268_PGA_scaffold_7	PGA_scaffold_7||4975249||4986993||BUSI_014160-RA||1||CDS||2988668255||21329||84.81	4975249	4986993	1.000000e-250	6862
1.0925	0.1139	a19990_11	11||3577769||3590648||PAC:17826193||1||CDS||391289730||2670||78.17	3577769	3590648	b57268_PGA_scaffold_7	PGA_scaffold_7||5007997||5015941||BUSI_014164-RA||1||CDS||2988668267||21333||78.17	5007997	5015941	2.600000e-222	6912
5.8903	0.3433	a19990_11	11||3690285||3694963||PAC:17826202||1||CDS||391289748||2679||74.08	3690285	3694963	b57268_PGA_scaffold_7	PGA_scaffold_7||5034163||5038038||BUSI_014166-RA||1||CDS||2988668273||21335||74.08	5034163	5038038	7.600000e-78	6962
13.8998	1.4237	a19990_11	11||3758058||3760735||PAC:17826208||-1||CDS||391289760||2685||79.35	3760735	3758058	b57268_PGA_scaffold_7	PGA_scaffold_7||5043759||5070920||BUSI_014168-RA||-1||CDS||2988668279||21337||79.35	5070920	5043759	6.500000e-80	7012
67.3502	0.5065	a19990_11	11||3795018||3797664||PAC:17826212||1||CDS||391289768||2689||62.59	3795018	3797664	b57268_PGA_scaffold_7	PGA_scaffold_7||5079469||5081690||BUSI_014169-RA||1||CDS||2988668282||21338||62.59	5079469	5081690	1.600000e-22	7033
1.1919	0.1670	a19990_11	11||3800090||3803648||PAC:17826213||1||CDS||391289770||2690||75.85	3800090	3803648	b57268_PGA_scaffold_7	PGA_scaffold_7||5086337||5089900||BUSI_014170-RA||1||CDS||2988668285||21339||75.85	5086337	5089900	1.000000e-250	7083
0.9394	0.1600	a19990_11	11||3805871||3809453||PAC:17826215||-1||CDS||391289774||2692||79.93	3809453	3805871	b57268_PGA_scaffold_7	PGA_scaffold_7||5092270||5096764||BUSI_014171-RA||-1||CDS||2988668288||21340||79.93	5096764	5092270	3.500000e-147	7133
1.2464	0.2915	a19990_11	11||3811540||3816469||PAC:17826216||-1||CDS||391289776||2693||69.17	3816469	3811540	b57268_PGA_scaffold_7	PGA_scaffold_7||5099445||5104381||BUSI_014172-RA||1||CDS||2988668291||21341||69.17	5099445	5104381	8.500000e-156	7183
1.1246	0.1662	a19990_11	11||3840189||3852851||PAC:17826218||-1||CDS||391289780||2695||74.18	3852851	3840189	b57268_PGA_scaffold_7	PGA_scaffold_7||5191190||5208128||BUSI_014182-RA||-1||CDS||2988668321||21351||74.18	5208128	5191190	1.000000e-250	7233
1.5401	0.1352	a19990_11	11||3880844||3883366||PAC:17826220||1||CDS||391289784||2697||75.92	3880844	3883366	b57268_PGA_scaffold_7	PGA_scaffold_7||5240245||5242338||BUSI_014185-RA||1||CDS||2988668330||21354||75.92	5240245	5242338	1.000000e-250	7283
66.7048	0.4910	a19990_11	11||3959545||3965721||PAC:17826225||-1||CDS||391289794||2702||75.35	3965721	3959545	b57268_PGA_scaffold_7	PGA_scaffold_7||5307219||5309312||BUSI_014187-RA||-1||CDS||2988668336||21356||75.35	5309312	5307219	7.900000e-126	7333
1.8145	0.2187	a19990_11	11||3968621||3971975||PAC:17826227||-1||CDS||391289798||2704||78.27	3971975	3968621	b57268_PGA_scaffold_7	PGA_scaffold_7||5327014||5328254||BUSI_014191-RA||-1||CDS||2988668348||21360||78.27	5328254	5327014	3.800000e-87	7383
0.9821	0.1224	a19990_11	11||3983984||3988013||PAC:17826230||1||CDS||391289804||2707||79.07	3983984	3988013	b57268_PGA_scaffold_7	PGA_scaffold_7||5350353||5352513||BUSI_014195-RA||1||CDS||2988668360||21364||79.07	5350353	5352513	3.100000e-142	7433
4.1362	1.5805	a19990_11	11||4016054||4016774||PAC:17826233||1||CDS||391289810||2710||68.61	4016054	4016774	b57268_PGA_scaffold_7	PGA_scaffold_7||5428822||5429341||BUSI_014202-RA||-1||CDS||2988668381||21371||68.61	5429341	5428822	1.200000e-11	7443
1.5558	0.3148	a19990_11	11||4078848||4081908||PAC:17826237||-1||CDS||391289818||2714||69.04	4081908	4078848	b57268_PGA_scaffold_7	PGA_scaffold_7||5439146||5439711||BUSI_014203-RA||-1||CDS||2988668384||21372||69.04	5439711	5439146	3.900000e-27	7469
2.1943	0.1425	a19990_11	11||4088564||4092815||PAC:17826238||1||CDS||391289820||2715||85.54	4088564	4092815	b57268_PGA_scaffold_7	PGA_scaffold_7||5471021||5476132||BUSI_014206-RA||-1||CDS||2988668393||21375||85.54	5476132	5471021	1.100000e-220	7519
34.4466	1.1640	a19990_11	11||4116121||4118607||PAC:17826242||-1||CDS||391289828||2719||68.25	4118607	4116121	b57268_PGA_scaffold_7	PGA_scaffold_7||5628765||5636888||BUSI_014218-RA||-1||CDS||2988668429||21387||68.25	5636888	5628765	5.800000e-75	7566
0.8115	0.1077	a19990_11	11||4126320||4145922||PAC:17826243||-1||CDS||391289830||2720||80.45	4145922	4126320	b57268_PGA_scaffold_7	PGA_scaffold_7||5642029||5648915||BUSI_014220-RA||-1||CDS||2988668435||21389||80.45	5648915	5642029	1.000000e-250	7616
1.4046	0.1702	a19990_11	11||4152758||4154110||PAC:17826244||1||CDS||391289832||2721||73.59	4152758	4154110	b57268_PGA_scaffold_7	PGA_scaffold_7||5680916||5685155||BUSI_014223-RA||1||CDS||2988668444||21392||73.59	5680916	5685155	3.200000e-198	7666
0.8952	0.1655	a19990_11	11||4157972||4177984||PAC:17826245||1||CDS||391289834||2722||76.48	4157972	4177984	b57268_PGA_scaffold_7	PGA_scaffold_7||5686638||5692207||BUSI_014224-RA||1||CDS||2988668447||21393||76.48	5686638	5692207	1.500000e-118	7716
1.5434	0.1387	a19990_11	11||4233745||4234557||PAC:17826251||1||CDS||391289846||2728||76.92	4233745	4234557	b57268_PGA_scaffold_7	PGA_scaffold_7||5699682||5700630||BUSI_014226-RA||1||CDS||2988668453||21394||76.92	5699682	5700630	5.700000e-69	7766
72.9167	0.3137	a19990_11	11||4243574||4244148||PAC:17826252||1||CDS||391289848||2729||66.67	4243574	4244148	b57268_PGA_scaffold_7	PGA_scaffold_7||5709532||5710478||BUSI_014227-RA||1||CDS||2988668456||21396||66.67	5709532	5710478	2.200000e-11	7776
2.7546	0.1999	a19990_11	11||4311368||4313198||PAC:17826258||-1||CDS||391289860||2735||76.72	4313198	4311368	b57268_PGA_scaffold_7	PGA_scaffold_7||5727172||5728389||BUSI_014229-RA||-1||CDS||2988668462||21398||76.72	5728389	5727172	2.700000e-76	7826
1.6632	0.1754	a19990_11	11||4319551||4320432||PAC:17826259||-1||CDS||391289862||2736||80.91	4320432	4319551	b57268_PGA_scaffold_7	PGA_scaffold_7||5758887||5759987||BUSI_014232-RA||-1||CDS||2988668471||21401||80.91	5759987	5758887	1.800000e-58	7876
1.1787	0.3046	a19990_11	11||4337655||4341820||PAC:17826262||1||CDS||391289868||2739||78.9	4337655	4341820	b57268_PGA_scaffold_7	PGA_scaffold_7||5772593||5776096||BUSI_014233-RA||1||CDS||2988668474||21402||78.9	5772593	5776096	5.500000e-119	7926
1.0373	0.0689	a19990_11	11||4346548||4349772||PAC:17826263||1||CDS||391289870||2740||83.3	4346548	4349772	b57268_PGA_scaffold_7	PGA_scaffold_7||5780967||5784902||BUSI_014234-RA||1||CDS||2988668477||21403||83.3	5780967	5784902	1.000000e-250	7976
0.8123	0.1719	a19990_11	11||4350566||4357913||PAC:17826264||-1||CDS||391289872||2741||83.19	4357913	4350566	b57268_PGA_scaffold_7	PGA_scaffold_7||5791000||5801069||BUSI_014235-RA||-1||CDS||2988668480||21404||83.19	5801069	5791000	1.400000e-246	8026
1.7553	0.1863	a19990_11	11||4365753||4380490||PAC:17826266||1||CDS||391289876||2743||75.1	4365753	4380490	b57268_PGA_scaffold_7	PGA_scaffold_7||5806602||5811415||BUSI_014236-RA||1||CDS||2988668483||21405||75.1	5806602	5811415	1.000000e-250	8076
1.4261	0.0974	a19990_11	11||4382140||4385391||PAC:17826267||1||CDS||391289878||2744||85.78	4382140	4385391	b57268_PGA_scaffold_7	PGA_scaffold_7||5813624||5817436||BUSI_014237-RA||1||CDS||2988668486||21406||85.78	5813624	5817436	1.000000e-65	8126
1.6215	0.1670	a19990_11	11||4386362||4390881||PAC:17826268||-1||CDS||391289880||2745||77.78	4390881	4386362	b57268_PGA_scaffold_7	PGA_scaffold_7||5819334||5823615||BUSI_014238-RA||-1||CDS||2988668489||21407||77.78	5823615	5819334	8.900000e-226	8176
70.8460	0.2487	a19990_11	11||4400199||4401272||PAC:17826269||1||CDS||391289882||2746||76.0	4400199	4401272	b57268_PGA_scaffold_7	PGA_scaffold_7||5877430||5878521||BUSI_014243-RA||1||CDS||2988668504||21412||76.0	5877430	5878521	1.300000e-52	8226
1.0750	0.1291	a19990_11	11||4404225||4419185||PAC:17826270||-1||CDS||391289884||2747||79.03	4419185	4404225	b57268_PGA_scaffold_7	PGA_scaffold_7||5890834||5895497||BUSI_014245-RA||-1||CDS||2988668510||21414||79.03	5895497	5890834	9.400000e-112	8276
0.9410	0.1257	a19990_11	11||4444773||4448287||PAC:17826273||1||CDS||391289890||2750||77.54	4444773	4448287	b57268_PGA_scaffold_7	PGA_scaffold_7||5898627||5901909||BUSI_014246-RA||1||CDS||2988668513||21415||77.54	5898627	5901909	4.600000e-248	8326
64.0608	0.6051	a19990_11	11||4492019||4499176||PAC:17826276||1||CDS||391289896||2753||78.8	4492019	4499176	b57268_PGA_scaffold_7	PGA_scaffold_7||5911167||5917318||BUSI_014247-RA||1||CDS||2988668516||21416||78.8	5911167	5917318	2.900000e-91	8376
2.9113	0.3099	a19990_11	11||4503500||4504994||PAC:17826277||-1||CDS||391289898||2754||76.86	4504994	4503500	b57268_PGA_scaffold_7	PGA_scaffold_7||6014844||6017184||BUSI_014258-RA||-1||CDS||2988668549||21427||76.86	6017184	6014844	3.600000e-152	8423
1.0116	0.1662	a19990_11	11||4508389||4590422||PAC:17826278||1||CDS||391289900||2755||76.53	4508389	4590422	b57268_PGA_scaffold_7	PGA_scaffold_7||6055758||6088973||BUSI_014260-RA||1||CDS||2988668555||21429||76.53	6055758	6088973	1.000000e-250	8473
62.8794	0.4580	a19990_11	11||4603357||4606748||PAC:17826280||-1||CDS||391289904||2757||75.64	4606748	4603357	b57268_PGA_scaffold_7	PGA_scaffold_7||6123043||6126307||BUSI_014267-RA||-1||CDS||2988668576||21436||75.64	6126307	6123043	2.000000e-25	8497
2.1634	0.4460	a19990_11	11||4607137||4609627||PAC:17826281||1||CDS||391289906||2758||82.22	4607137	4609627	b57268_PGA_scaffold_7	PGA_scaffold_7||6126234||6128070||BUSI_014268-RA||1||CDS||2988668579||21437||82.22	6126234	6128070	2.300000e-46	8542
1.4588	0.1436	a19990_11	11||4657189||4659246||PAC:17826287||-1||CDS||391289918||2764||76.43	4659246	4657189	b57268_PGA_scaffold_7	PGA_scaffold_7||6136411||6140763||BUSI_014271-RA||-1||CDS||2988668588||21440||76.43	6140763	6136411	1.700000e-92	8592
[truncated: 12,450 more rows]
