# Supplementary material for: Buxus and Tetracentron genomes help resolve eudicot genome history
Source: Nat Commun. 2022 Feb 2;13:643. doi: 10.1038/s41467-022-28312-w (PMC8810787; doi:10.1038/s41467-022-28312-w)
Supplement: Supplementary file 13 — Source Data [file 41467_2022_28312_MOESM13_ESM.zip › Source Data/Fig2c_Vitis-Nelumbo.synmap.ks.txt]

#This file contains synonymous rate values in the first two columns:
###  Mean Ks:  19.6240	Mean Kn: 0.3312
#Ks	Kn	a<db_genome_id>_<chr>	chr1||start1||stop1||name1||strand1||type1||db_feature_id1||genome_order1||percent_id1	start1	stop1	b<db_genome_id>_<chr>	chr2||start2||stop2||name2||strand2||type2||db_feature_id2||genome_order2||percent_id2	start2	stop2	eval	block_score	GEVO_link
77.4239	0.8375	a16884_megascaffold_1	megascaffold_1||26777||36642||NNU_022960-RA||1||CDS||304067029||1||69.09	26777	36642	b19990_Un	Un||13962791||13968360||PAC:17818833||-1||CDS||391357089||24797||69.09	13968360	13962791	1.000000e-17	17
1.1240	0.1821	a16884_megascaffold_1	megascaffold_1||212695||221161||NNU_022954-RA||1||CDS||304066982||7||78.12	212695	221161	b19990_Un	Un||14160471||14168614||PAC:17818875||1||CDS||391357125||24815||78.12	14160471	14168614	6.000000e-144	64
1.8704	0.4649	a16884_megascaffold_1	megascaffold_1||307563||335726||NNU_022951-RA||-1||CDS||304066950||10||84.89	335726	307563	b19990_Un	Un||14169882||14189408||PAC:17818876||-1||CDS||391357127||24816||84.89	14189408	14169882	1.000000e-250	114
1.0148	0.0981	a16884_megascaffold_1	megascaffold_1||588839||636386||NNU_022941-RA||-1||CDS||304066870||20||81.33	636386	588839	b19990_Un	Un||14194439||14221006||PAC:17818877||-1||CDS||391357129||24817||81.33	14221006	14194439	1.000000e-250	164
69.8048	0.3024	a16884_megascaffold_1	megascaffold_1||899530||900968||NNU_022932-RA||1||CDS||304066802||29||71.81	899530	900968	b19990_Un	Un||14227640||14253045||PAC:17818879||1||CDS||391357133||24819||71.81	14227640	14253045	7.000000e-85	214
2.2429	0.3240	a16884_megascaffold_1	megascaffold_1||1151745||1163536||NNU_022922-RA||-1||CDS||304066730||39||73.87	1163536	1151745	b19990_Un	Un||14253563||14256377||PAC:17818880||-1||CDS||391357135||24820||73.87	14256377	14253563	1.000000e-250	264
2.3149	0.2907	a16884_megascaffold_1	megascaffold_1||1261835||1272623||NNU_022913-RA||-1||CDS||304066663||48||68.94	1272623	1261835	b19990_Un	Un||14265823||14269339||PAC:17818882||-1||CDS||391357139||24822||68.94	14269339	14265823	6.000000e-119	314
1.1960	0.1502	a16884_megascaffold_1	megascaffold_1||1508493||1529846||NNU_020734-RA||1||CDS||304060392||56||77.52	1508493	1529846	b19990_Un	Un||14326309||14337797||PAC:17818885||1||CDS||391357145||24825||77.52	14326309	14337797	1.000000e-150	364
###  Mean Ks:  13.3703	Mean Kn: 0.5246
#Ks	Kn	a<db_genome_id>_<chr>	chr1||start1||stop1||name1||strand1||type1||db_feature_id1||genome_order1||percent_id1	start1	stop1	b<db_genome_id>_<chr>	chr2||start2||stop2||name2||strand2||type2||db_feature_id2||genome_order2||percent_id2	start2	stop2	eval	block_score	GEVO_link
61.9718	1.2325	a16884_megascaffold_1	megascaffold_1||270037||276199||NNU_022953-RA||1||CDS||304066973||8||77.99	270037	276199	b19990_5	5||24253848||24265501||PAC:17842575||1||CDS||391337285||18849||77.99	24253848	24265501	2.000000e-176	50
1.1790	0.1415	a16884_megascaffold_1	megascaffold_1||277761||290571||NNU_022952-RA||-1||CDS||304066962||9||76.92	290571	277761	b19990_5	5||24266597||24269116||PAC:17842576||-1||CDS||391337287||18850||76.92	24269116	24266597	1.000000e-250	100
0.9872	0.1566	a16884_megascaffold_1	megascaffold_1||352416||358434||NNU_022950-RA||-1||CDS||304066939||11||77.72	358434	352416	b19990_5	5||24277184||24279902||PAC:17842579||-1||CDS||391337293||18853||77.72	24279902	24277184	1.000000e-250	150
17.6305	0.4128	a16884_megascaffold_1	megascaffold_1||536391||558461||NNU_022943-RA||1||CDS||304066885||18||68.23	536391	558461	b19990_5	5||24336681||24348881||PAC:17842587||1||CDS||391337309||18861||68.23	24336681	24348881	4.000000e-98	200
1.4935	0.1299	a16884_megascaffold_1	megascaffold_1||588839||636386||NNU_022941-RA||-1||CDS||304066870||20||81.75	636386	588839	b19990_5	5||24385744||24399728||PAC:17842591||-1||CDS||391337317||18865||81.75	24399728	24385744	1.000000e-250	250
1.0206	0.1465	a16884_megascaffold_1	megascaffold_1||782155||803134||NNU_022934-RA||-1||CDS||304066818||27||75.32	803134	782155	b19990_5	5||24409139||24417853||PAC:17842592||-1||CDS||391337319||18866||75.32	24417853	24409139	1.000000e-250	300
10.4548	0.3021	a16884_megascaffold_1	megascaffold_1||899530||900968||NNU_022932-RA||1||CDS||304066802||29||71.05	899530	900968	b19990_5	5||24444521||24452899||PAC:17842595||1||CDS||391337325||18869||71.05	24444521	24452899	2.000000e-79	350
20.1065	1.0435	a16884_megascaffold_1	megascaffold_1||1001435||1014500||NNU_022928-RA||1||CDS||304066771||33||79.71	1001435	1014500	b19990_5	5||24472675||24476376||PAC:17842599||-1||CDS||391337333||18873||79.71	24476376	24472675	7.000000e-156	400
15.9951	1.0829	a16884_megascaffold_1	megascaffold_1||1151745||1163536||NNU_022922-RA||-1||CDS||304066730||39||65.58	1163536	1151745	b19990_5	5||24546023||24549492||PAC:17842612||-1||CDS||391337359||18886||65.58	24549492	24546023	3.000000e-42	438
1.6134	0.2312	a16884_megascaffold_1	megascaffold_1||1261835||1272623||NNU_022913-RA||-1||CDS||304066663||48||70.43	1272623	1261835	b19990_5	5||24553038||24554976||PAC:17842613||-1||CDS||391337361||18887||70.43	24554976	24553038	2.000000e-143	488
0.9711	0.1595	a16884_megascaffold_1	megascaffold_1||1418591||1424371||NNU_020731-RA||1||CDS||304060363||53||77.6	1418591	1424371	b19990_5	5||24576583||24580294||PAC:17842615||1||CDS||391337365||18889||77.6	24576583	24580294	1.000000e-250	538
3.0435	1.7294	a16884_megascaffold_1	megascaffold_1||1570289||1573830||NNU_020735-RA||1||CDS||304060401||57||87.72	1570289	1573830	b19990_5	5||24655256||24656795||PAC:17842620||-1||CDS||391337375||18894||87.72	24656795	24655256	4.000000e-34	571
0.9713	0.1569	a16884_megascaffold_1	megascaffold_1||1668537||1680868||NNU_020739-RA||-1||CDS||304060441||61||80.79	1680868	1668537	b19990_5	5||24665268||24673061||PAC:17842621||-1||CDS||391337377||18895||80.79	24673061	24665268	1.000000e-250	621
12.9164	1.1563	a16884_megascaffold_1	megascaffold_1||1922003||1927306||NNU_020745-RA||-1||CDS||304060488||67||76.71	1927306	1922003	b19990_5	5||24695897||24717000||PAC:17842623||-1||CDS||391337381||18897||76.71	24717000	24695897	3.000000e-47	667
1.9363	0.2752	a16884_megascaffold_1	megascaffold_1||2345688||2350161||NNU_020755-RA||-1||CDS||304060560||77||77.81	2350161	2345688	b19990_5	5||24750696||24753554||PAC:17842628||-1||CDS||391337391||18902||77.81	24753554	24750696	9.000000e-157	717
12.4253	1.0501	a16884_megascaffold_1	megascaffold_1||2417072||2441411||NNU_020756-RA||-1||CDS||304060570||78||70.87	2441411	2417072	b19990_5	5||24754629||24762791||PAC:17842629||-1||CDS||391337393||18903||70.87	24762791	24754629	2.000000e-43	759
59.2067	1.0650	a16884_megascaffold_1	megascaffold_1||2535538||2558278||NNU_020761-RA||1||CDS||304060614||83||87.11	2535538	2558278	b19990_5	5||24777218||24785701||PAC:17842631||1||CDS||391337397||18905||87.11	24777218	24785701	6.000000e-130	809
1.0095	0.2533	a16884_megascaffold_1	megascaffold_1||2559795||2564116||NNU_020762-RA||1||CDS||304060623||84||72.69	2559795	2564116	b19990_5	5||24787599||24790514||PAC:17842632||1||CDS||391337399||18906||72.69	24787599	24790514	1.000000e-250	859
1.1506	0.0761	a16884_megascaffold_1	megascaffold_1||2621010||2622154||NNU_020763-RA||1||CDS||304060633||85||81.38	2621010	2622154	b19990_5	5||24796799||24802418||PAC:17842634||1||CDS||391337403||18908||81.38	24796799	24802418	1.000000e-250	909
1.2155	0.0800	a16884_megascaffold_1	megascaffold_1||2760008||2768273||NNU_020768-RA||-1||CDS||304060666||90||78.46	2768273	2760008	b19990_5	5||24809397||24818854||PAC:17842635||-1||CDS||391337405||18909||78.46	24818854	24809397	1.000000e-250	959
1.1425	0.2424	a16884_megascaffold_1	megascaffold_1||2910179||2926322||NNU_020769-RA||-1||CDS||304060675||91||76.0	2926322	2910179	b19990_5	5||24844443||24849560||PAC:17842638||-1||CDS||391337411||18912||76.0	24849560	24844443	1.000000e-250	1009
65.7046	0.4166	a16884_megascaffold_1	megascaffold_1||3055257||3056620||NNU_020772-RA||1||CDS||304060701||94||71.4	3055257	3056620	b19990_5	5||24864593||24868064||PAC:17842639||1||CDS||391337413||18913||71.4	24864593	24868064	4.000000e-68	1059
###  Mean Ks:  2.6057	Mean Kn: 0.4360
#Ks	Kn	a<db_genome_id>_<chr>	chr1||start1||stop1||name1||strand1||type1||db_feature_id1||genome_order1||percent_id1	start1	stop1	b<db_genome_id>_<chr>	chr2||start2||stop2||name2||strand2||type2||db_feature_id2||genome_order2||percent_id2	start2	stop2	eval	block_score	GEVO_link
3.0052	0.3893	a16884_megascaffold_1	megascaffold_1||3643214||3649260||NNU_019046-RA||-1||CDS||304055828||109||72.52	3649260	3643214	b19990_15	15||1072163||1080238||PAC:17828981||-1||CDS||391305439||7777||72.52	1080238	1072163	2.000000e-40	39
5.0742	0.2975	a16884_megascaffold_1	megascaffold_1||4192125||4194441||NNU_019060-RA||1||CDS||304055924||123||76.19	4192125	4194441	b19990_15	15||1102892||1105183||PAC:17828979||1||CDS||391305435||7779||76.19	1102892	1105183	1.000000e-41	77
1.0527	0.1446	a16884_megascaffold_1	megascaffold_1||4196844||4205603||NNU_019061-RA||-1||CDS||304055933||124||76.76	4205603	4196844	b19990_15	15||1106628||1112596||PAC:17828978||-1||CDS||391305433||7780||76.76	1112596	1106628	2.000000e-176	127
1.3790	0.2515	a16884_megascaffold_1	megascaffold_1||4282697||4284096||NNU_019065-RA||1||CDS||304055969||128||72.99	4282697	4284096	b19990_15	15||1566675||1568229||PAC:17828969||1||CDS||391305415||7789||72.99	1566675	1568229	2.000000e-59	177
2.5175	1.0970	a16884_megascaffold_1	megascaffold_1||4840700||4842813||NNU_019075-RA||1||CDS||304056040||139||73.5	4840700	4842813	b19990_15	15||1643007||1644526||PAC:17828968||1||CDS||391305413||7790||73.5	1643007	1644526	3.000000e-24	197
###  Mean Ks:  6.5390	Mean Kn: 0.3725
#Ks	Kn	a<db_genome_id>_<chr>	chr1||start1||stop1||name1||strand1||type1||db_feature_id1||genome_order1||percent_id1	start1	stop1	b<db_genome_id>_<chr>	chr2||start2||stop2||name2||strand2||type2||db_feature_id2||genome_order2||percent_id2	start2	stop2	eval	block_score	GEVO_link
1.3596	0.1733	a16884_megascaffold_1	megascaffold_1||3860845||3870776||NNU_019051-RA||1||CDS||304055867||114||78.89	3860845	3870776	b19990_2	2||18609441||18616543||PAC:17841660||-1||CDS||391325502||14988||78.89	18616543	18609441	7.000000e-83	50
2.4690	0.2115	a16884_megascaffold_1	megascaffold_1||3897818||3899686||NNU_019052-RA||1||CDS||304055876||115||80.06	3897818	3899686	b19990_2	2||18560293||18594852||PAC:17841661||-1||CDS||391325504||14987||80.06	18594852	18560293	8.000000e-78	100
1.7330	0.2894	a16884_megascaffold_1	megascaffold_1||3951160||3963774||NNU_019054-RA||-1||CDS||304055887||117||79.33	3963774	3951160	b19990_2	2||18515724||18524738||PAC:17841663||1||CDS||391325508||14985||79.33	18515724	18524738	2.000000e-107	150
1.2554	0.1087	a16884_megascaffold_1	megascaffold_1||4146577||4149909||NNU_019058-RA||1||CDS||304055908||121||77.32	4146577	4149909	b19990_2	2||18431736||18434852||PAC:17841665||-1||CDS||391325512||14983||77.32	18434852	18431736	1.000000e-250	200
1.9345	0.3726	a16884_megascaffold_1	megascaffold_1||4192125||4194441||NNU_019060-RA||1||CDS||304055924||123||77.16	4192125	4194441	b19990_2	2||18405789||18408726||PAC:17841667||-1||CDS||391325516||14981||77.16	18408726	18405789	1.000000e-28	228
1.3786	0.1534	a16884_megascaffold_1	megascaffold_1||4206742||4220320||NNU_019062-RA||1||CDS||304055940||125||80.82	4206742	4220320	b19990_2	2||18359758||18364093||PAC:17841669||-1||CDS||391325520||14979||80.82	18364093	18359758	1.000000e-250	278
0.9465	0.0696	a16884_megascaffold_1	megascaffold_1||4311197||4325710||NNU_019066-RA||1||CDS||304055977||129||86.42	4311197	4325710	b19990_2	2||18346457||18354600||PAC:17841670||-1||CDS||391325522||14978||86.42	18354600	18346457	1.000000e-250	328
1.3082	0.2740	a16884_megascaffold_1	megascaffold_1||4330917||4333736||NNU_019067-RA||-1||CDS||304055984||130||72.24	4333736	4330917	b19990_2	2||18342284||18345229||PAC:17841671||1||CDS||391325524||14977||72.24	18342284	18345229	1.000000e-250	378
1.1820	0.1231	a16884_megascaffold_1	megascaffold_1||4370719||4373026||NNU_019068-RA||1||CDS||304055989||131||79.55	4370719	4373026	b19990_2	2||18249160||18251370||PAC:17841677||-1||CDS||391325536||14971||79.55	18251370	18249160	1.000000e-250	428
1.2578	0.5925	a16884_megascaffold_1	megascaffold_1||4496424||4513885||NNU_019071-RA||1||CDS||304056009||134||71.01	4496424	4513885	b19990_2	2||18148413||18167906||PAC:17841680||-1||CDS||391325542||14968||71.01	18167906	18148413	6.000000e-56	478
1.5509	0.2359	a16884_megascaffold_1	megascaffold_1||4530657||4537812||NNU_019073-RA||-1||CDS||304056025||136||69.39	4537812	4530657	b19990_2	2||18133573||18139501||PAC:17841683||1||CDS||391325548||14965||69.39	18133573	18139501	1.000000e-115	528
1.3961	0.1856	a16884_megascaffold_1	megascaffold_1||4953115||4962680||NNU_019079-RA||1||CDS||304056064||142||74.91	4953115	4962680	b19990_2	2||18076238||18088277||PAC:17841684||1||CDS||391325550||14964||74.91	18076238	18088277	8.000000e-99	578
1.6988	0.3384	a16884_megascaffold_1	megascaffold_1||5044793||5055423||NNU_019082-RA||-1||CDS||304056091||145||72.58	5055423	5044793	b19990_2	2||17891689||17908532||PAC:17841689||1||CDS||391325560||14959||72.58	17891689	17908532	1.000000e-55	628
0.8471	0.1614	a16884_megascaffold_1	megascaffold_1||5330579||5344720||NNU_019095-RA||-1||CDS||304056178||158||74.3	5344720	5330579	b19990_2	2||17792452||17807280||PAC:17841691||-1||CDS||391325564||14957||74.3	17807280	17792452	9.000000e-169	675
1.5931	0.3888	a16884_megascaffold_1	megascaffold_1||5435610||5449697||NNU_019098-RA||-1||CDS||304056199||161||83.19	5449697	5435610	b19990_2	2||17748493||17758323||PAC:17841694||1||CDS||391325570||14954||83.19	17748493	17758323	6.000000e-168	725
45.9463	1.0038	a16884_megascaffold_1	megascaffold_1||5655878||5668673||NNU_024020-RA||-1||CDS||304069441||168||78.84	5668673	5655878	b19990_2	2||17729137||17732999||PAC:17841696||1||CDS||391325574||14952||78.84	17729137	17732999	1.000000e-250	775
73.2650	0.9243	a16884_megascaffold_1	megascaffold_1||5760602||5767641||NNU_024023-RA||1||CDS||304069471||171||78.75	5760602	5767641	b19990_2	2||17687949||17713368||PAC:17841697||-1||CDS||391325576||14951||78.75	17713368	17687949	2.000000e-60	825
1.8080	0.2607	a16884_megascaffold_1	megascaffold_1||6193074||6196752||NNU_024043-RA||1||CDS||304069605||191||70.6	6193074	6196752	b19990_2	2||17661210||17662826||PAC:17841698||-1||CDS||391325578||14950||70.6	17662826	17661210	8.000000e-109	872
2.0542	0.1520	a16884_megascaffold_1	megascaffold_1||6265104||6272137||NNU_024044-RA||1||CDS||304069611||192||74.41	6265104	6272137	b19990_2	2||17609869||17614788||PAC:17841700||-1||CDS||391325582||14948||74.41	17614788	17609869	4.000000e-132	922
1.9184	0.2171	a16884_megascaffold_1	megascaffold_1||6369532||6371121||NNU_024048-RA||-1||CDS||304069647||196||72.05	6371121	6369532	b19990_2	2||17600963||17602444||PAC:17841701||-1||CDS||391325584||14947||72.05	17602444	17600963	2.000000e-128	972
1.7247	0.0866	a16884_megascaffold_1	megascaffold_1||6375202||6377348||NNU_024049-RA||-1||CDS||304069652||197||76.66	6377348	6375202	b19990_2	2||17515272||17517964||PAC:17841705||1||CDS||391325592||14943||76.66	17515272	17517964	1.000000e-250	1022
2.2662	0.4857	a16884_megascaffold_1	megascaffold_1||6532787||6534109||NNU_024055-RA||1||CDS||304069702||203||75.38	6532787	6534109	b19990_2	2||17430558||17432766||PAC:17841708||-1||CDS||391325598||14940||75.38	17432766	17430558	1.000000e-29	1051
16.6789	1.5272	a16884_megascaffold_1	megascaffold_1||6637832||6640169||NNU_024059-RA||1||CDS||304069734||207||79.93	6637832	6640169	b19990_2	2||17393861||17407002||PAC:17841710||-1||CDS||391325602||14938||79.93	17407002	17393861	2.000000e-71	1101
1.2198	0.2525	a16884_megascaffold_1	megascaffold_1||6777899||6785709||NNU_020157-RA||-1||CDS||304057674||209||75.75	6785709	6777899	b19990_2	2||17382961||17393010||PAC:17841711||-1||CDS||391325604||14937||75.75	17393010	17382961	1.000000e-250	1151
1.2824	0.0410	a16884_megascaffold_1	megascaffold_1||7255390||7262479||NNU_020178-RA||1||CDS||304057826||230||84.06	7255390	7262479	b19990_2	2||17315945||17324552||PAC:17841713||-1||CDS||391325608||14935||84.06	17324552	17315945	1.000000e-58	1195
3.8249	0.1378	a16884_megascaffold_1	megascaffold_1||7264348||7265689||NNU_020179-RA||-1||CDS||304057835||231||74.29	7265689	7264348	b19990_2	2||17306490||17308852||PAC:17841715||1||CDS||391325612||14933||74.29	17306490	17308852	8.000000e-119	1245
2.6535	1.2903	a16884_megascaffold_1	megascaffold_1||7390876||7400763||NNU_020182-RA||1||CDS||304057856||234||82.55	7390876	7400763	b19990_2	2||17148473||17187066||PAC:17841719||-1||CDS||391325620||14929||82.55	17187066	17148473	1.000000e-36	1281
###  Mean Ks:  9.8953	Mean Kn: 0.5240
#Ks	Kn	a<db_genome_id>_<chr>	chr1||start1||stop1||name1||strand1||type1||db_feature_id1||genome_order1||percent_id1	start1	stop1	b<db_genome_id>_<chr>	chr2||start2||stop2||name2||strand2||type2||db_feature_id2||genome_order2||percent_id2	start2	stop2	eval	block_score	GEVO_link
25.1496	0.6095	a16884_megascaffold_1	megascaffold_1||7139329||7143496||NNU_020172-RA||-1||CDS||304057775||224||71.88	7143496	7139329	b19990_10	10||2933446||2936076||PAC:17830396||1||CDS||391286182||1640||71.88	2933446	2936076	1.000000e-07	7
1.7990	0.1472	a16884_megascaffold_1	megascaffold_1||7524426||7535463||NNU_020189-RA||-1||CDS||304057902||241||79.52	7535463	7524426	b19990_10	10||2790462||2792177||PAC:17830383||1||CDS||391286156||1627||79.52	2790462	2792177	2.000000e-123	54
0.9713	0.1810	a16884_megascaffold_1	megascaffold_1||7620329||7625880||NNU_020195-RA||-1||CDS||304057936||248||76.22	7625880	7620329	b19990_10	10||2776099||2782882||PAC:17830381||1||CDS||391286152||1625||76.22	2776099	2782882	1.000000e-250	104
1.0908	0.2106	a16884_megascaffold_1	megascaffold_1||7836522||7842855||NNU_020203-RA||1||CDS||304057991||255||78.81	7836522	7842855	b19990_10	10||2744332||2746235||PAC:17830380||-1||CDS||391286150||1624||78.81	2746235	2744332	8.000000e-150	154
2.1961	0.7730	a16884_megascaffold_1	megascaffold_1||7906545||7923858||NNU_020205-RA||1||CDS||304058014||257||89.62	7906545	7923858	b19990_10	10||2725731||2732279||PAC:17830379||-1||CDS||391286148||1623||89.62	2732279	2725731	8.000000e-32	185
10.6631	0.8677	a16884_megascaffold_1	megascaffold_1||7934365||7937493||NNU_020206-RA||-1||CDS||304058022||258||65.12	7937493	7934365	b19990_10	10||2720041||2723186||PAC:17830378||1||CDS||391286146||1622||65.12	2720041	2723186	1.000000e-56	235
1.6062	0.1115	a16884_megascaffold_1	megascaffold_1||8012612||8017070||NNU_020210-RA||-1||CDS||304058051||262||76.6	8017070	8012612	b19990_10	10||2714941||2717530||PAC:17830377||1||CDS||391286144||1621||76.6	2714941	2717530	1.000000e-250	285
66.1355	1.3575	a16884_megascaffold_1	megascaffold_1||8078818||8114956||NNU_020212-RA||1||CDS||304058066||264||77.49	8078818	8114956	b19990_10	10||2679543||2706936||PAC:17830375||1||CDS||391286140||1619||77.49	2679543	2706936	1.000000e-71	335
2.9556	1.6644	a16884_megascaffold_1	megascaffold_1||8210404||8216820||NNU_020215-RA||-1||CDS||304058089||267||85.39	8216820	8210404	b19990_10	10||2652801||2660280||PAC:17830374||1||CDS||391286138||1618||85.39	2652801	2660280	6.000000e-52	385
2.9815	0.5405	a16884_megascaffold_1	megascaffold_1||8248344||8249192||NNU_020217-RA||1||CDS||304058102||269||78.6	8248344	8249192	b19990_10	10||2636699||2646850||PAC:17830373||-1||CDS||391286136||1617||78.6	2646850	2636699	4.000000e-63	435
1.0824	0.1942	a16884_megascaffold_1	megascaffold_1||8285115||8287153||NNU_020219-RA||-1||CDS||304058116||271||84.28	8287153	8285115	b19990_10	10||2619276||2619803||PAC:17830371||1||CDS||391286132||1615||84.28	2619276	2619803	4.000000e-43	477
6.0815	0.7919	a16884_megascaffold_1	megascaffold_1||8391929||8397514||NNU_020224-RA||1||CDS||304058147||276||69.8	8391929	8397514	b19990_10	10||2584702||2596657||PAC:17830370||-1||CDS||391286130||1614||69.8	2596657	2584702	2.000000e-57	527
2.0017	0.2203	a16884_megascaffold_1	megascaffold_1||8459407||8459877||NNU_020226-RA||1||CDS||304058166||278||69.6	8459407	8459877	b19990_10	10||2577241||2577870||PAC:17830369||-1||CDS||391286128||1613||69.6	2577870	2577241	3.000000e-44	570
1.3874	0.0937	a16884_megascaffold_1	megascaffold_1||8565188||8568717||NNU_020231-RA||1||CDS||304058203||283||83.18	8565188	8568717	b19990_10	10||2568401||2571848||PAC:17830367||1||CDS||391286124||1611||83.18	2568401	2571848	1.000000e-250	620
65.9155	1.0452	a16884_megascaffold_1	megascaffold_1||8891587||8896689||NNU_020721-RA||-1||CDS||304060291||296||84.93	8896689	8891587	b19990_10	10||2539269||2543393||PAC:17830361||1||CDS||391286112||1605||84.93	2539269	2543393	1.000000e-250	667
0.9747	0.1341	a16884_megascaffold_1	megascaffold_1||9138717||9149453||NNU_020710-RA||1||CDS||304060211||307||79.49	9138717	9149453	b19990_10	10||2523173||2529535||PAC:17830360||-1||CDS||391286110||1604||79.49	2529535	2523173	1.000000e-250	714
2.4574	1.1859	a16884_megascaffold_1	megascaffold_1||9185670||9186002||NNU_020706-RA||1||CDS||304060172||311||70.87	9185670	9186002	b19990_10	10||2509984||2512161||PAC:17830359||-1||CDS||391286108||1603||70.87	2512161	2509984	7.000000e-26	739
17.9576	1.0637	a16884_megascaffold_1	megascaffold_1||9290743||9295700||NNU_020701-RA||1||CDS||304060136||316||84.59	9290743	9295700	b19990_10	10||2474507||2488119||PAC:17830357||-1||CDS||391286104||1601||84.59	2488119	2474507	8.000000e-84	789
1.2527	0.1361	a16884_megascaffold_1	megascaffold_1||9313501||9314695||NNU_020697-RA||-1||CDS||304060116||320||75.31	9314695	9313501	b19990_10	10||2459324||2460321||PAC:17830354||1||CDS||391286098||1598||75.31	2459324	2460321	2.000000e-58	839
1.2922	0.2389	a16884_megascaffold_1	megascaffold_1||9339336||9343515||NNU_020695-RA||1||CDS||304060100||322||71.48	9339336	9343515	b19990_10	10||2451397||2455731||PAC:17830353||-1||CDS||391286096||1597||71.48	2455731	2451397	2.000000e-146	889
4.2666	0.3453	a16884_megascaffold_1	megascaffold_1||9372379||9376448||NNU_020693-RA||-1||CDS||304060082||324||78.59	9376448	9372379	b19990_10	10||2441986||2445172||PAC:17830351||1||CDS||391286092||1595||78.59	2441986	2445172	1.000000e-250	939
1.1771	0.1529	a16884_megascaffold_1	megascaffold_1||9392072||9393384||NNU_020692-RA||1||CDS||304060071||325||74.2	9392072	9393384	b19990_10	10||2431577||2432883||PAC:17830350||-1||CDS||391286090||1594||74.2	2432883	2431577	7.000000e-159	989
6.6912	1.0488	a16884_megascaffold_1	megascaffold_1||9396857||9401197||NNU_020691-RA||-1||CDS||304060064||326||70.17	9401197	9396857	b19990_10	10||2377842||2409593||PAC:17830348||1||CDS||391286086||1592||70.17	2377842	2409593	5.000000e-123	1039
1.5639	0.0423	a16884_megascaffold_1	megascaffold_1||9438008||9442362||NNU_020688-RA||-1||CDS||304060037||329||81.59	9442362	9438008	b19990_10	10||2369677||2374072||PAC:17830347||1||CDS||391286084||1591||81.59	2369677	2374072	1.000000e-250	1089
65.9473	0.4762	a16884_megascaffold_1	megascaffold_1||9511904||9515773||NNU_020686-RA||-1||CDS||304060020||331||77.33	9515773	9511904	b19990_10	10||2354364||2363974||PAC:17830346||1||CDS||391286082||1590||77.33	2354364	2363974	1.000000e-149	1139
1.3078	0.2160	a16884_megascaffold_1	megascaffold_1||9609900||9611525||NNU_020680-RA||-1||CDS||304059977||337||75.97	9611525	9609900	b19990_10	10||2345176||2351019||PAC:17830345||1||CDS||391286080||1589||75.97	2345176	2351019	1.000000e-250	1189
1.2216	0.1525	a16884_megascaffold_1	megascaffold_1||9627277||9632133||NNU_020679-RA||1||CDS||304059968||338||75.81	9627277	9632133	b19990_10	10||2337706||2342096||PAC:17830344||-1||CDS||391286078||1588||75.81	2342096	2337706	8.000000e-137	1239
2.2764	0.7712	a16884_megascaffold_1	megascaffold_1||9996823||10007564||NNU_020674-RA||-1||CDS||304059930||343||82.23	10007564	9996823	b19990_10	10||2144210||2150637||PAC:17830343||1||CDS||391286076||1587||82.23	2144210	2150637	2.000000e-49	1287
1.2592	0.2734	a16884_megascaffold_1	megascaffold_1||10015720||10019391||NNU_020673-RA||-1||CDS||304059921||344||75.25	10019391	10015720	b19990_10	10||2121148||2127806||PAC:17830340||1||CDS||391286070||1584||75.25	2121148	2127806	4.000000e-135	1337
1.3309	0.4316	a16884_megascaffold_1	megascaffold_1||10077922||10081764||NNU_020671-RA||1||CDS||304059906||346||81.46	10077922	10081764	b19990_10	10||2112286||2113434||PAC:17830339||-1||CDS||391286068||1583||81.46	2113434	2112286	4.000000e-50	1386
3.7614	0.7659	a16884_megascaffold_1	megascaffold_1||10346074||10356539||NNU_020664-RA||-1||CDS||304059848||353||66.87	10356539	10346074	b19990_10	10||2087171||2091080||PAC:17830336||1||CDS||391286062||1580||66.87	2087171	2091080	1.000000e-13	1399
###  Mean Ks:  13.7486	Mean Kn: 0.3460
#Ks	Kn	a<db_genome_id>_<chr>	chr1||start1||stop1||name1||strand1||type1||db_feature_id1||genome_order1||percent_id1	start1	stop1	b<db_genome_id>_<chr>	chr2||start2||stop2||name2||strand2||type2||db_feature_id2||genome_order2||percent_id2	start2	stop2	eval	block_score	GEVO_link
2.8271	0.2162	a16884_megascaffold_1	megascaffold_1||7618255||7619541||NNU_020196-RA||1||CDS||304057945||247||70.53	7618255	7619541	b19990_12	12||2657686||2664568||PAC:17830021||1||CDS||391292678||3542||70.53	2657686	2664568	5.000000e-79	50
0.7245	0.0554	a16884_megascaffold_1	megascaffold_1||7747512||7756050||NNU_020200-RA||-1||CDS||304057969||252||84.62	7756050	7747512	b19990_12	12||2679423||2692937||PAC:17830019||-1||CDS||391292674||3544||84.62	2692937	2679423	2.000000e-134	100
0.9607	0.2699	a16884_megascaffold_1	megascaffold_1||7836522||7842855||NNU_020203-RA||1||CDS||304057991||255||75.89	7836522	7842855	b19990_12	12||2724946||2767897||PAC:17830018||1||CDS||391292672||3545||75.89	2724946	2767897	2.000000e-120	150
64.8359	1.3458	a16884_megascaffold_1	megascaffold_1||7906545||7923858||NNU_020205-RA||1||CDS||304058014||257||86.86	7906545	7923858	b19990_12	12||2778598||2782972||PAC:17830017||1||CDS||391292670||3546||86.86	2778598	2782972	2.000000e-38	187
2.7480	0.9356	a16884_megascaffold_1	megascaffold_1||7934365||7937493||NNU_020206-RA||-1||CDS||304058022||258||70.06	7937493	7934365	b19990_12	12||2805788||2808022||PAC:17830015||-1||CDS||391292666||3548||70.06	2808022	2805788	6.000000e-61	237
65.5704	1.0597	a16884_megascaffold_1	megascaffold_1||8078818||8114956||NNU_020212-RA||1||CDS||304058066||264||81.28	8078818	8114956	b19990_12	12||2837402||2886960||PAC:17830013||1||CDS||391292662||3550||81.28	2837402	2886960	3.000000e-180	287
3.0526	0.2216	a16884_megascaffold_1	megascaffold_1||8175090||8177180||NNU_020214-RA||-1||CDS||304058083||266||66.54	8177180	8175090	b19990_12	12||2887249||2889903||PAC:17830012||-1||CDS||391292660||3551||66.54	2889903	2887249	3.000000e-96	337
1.2393	0.1404	a16884_megascaffold_1	megascaffold_1||8285115||8287153||NNU_020219-RA||-1||CDS||304058116||271||79.38	8287153	8285115	b19990_12	12||2930927||2932855||PAC:17830011||-1||CDS||391292658||3552||79.38	2932855	2930927	9.000000e-33	369
0.9156	0.1157	a16884_megascaffold_1	megascaffold_1||8463554||8473896||NNU_020227-RA||-1||CDS||304058171||279||77.67	8473896	8463554	b19990_12	12||2959077||2964574||PAC:17830010||1||CDS||391292656||3553||77.67	2959077	2964574	1.000000e-250	419
7.0911	0.1992	a16884_megascaffold_1	megascaffold_1||8508126||8514467||NNU_020229-RA||1||CDS||304058191||281||69.82	8508126	8514467	b19990_12	12||2982108||2982760||PAC:17830008||1||CDS||391292652||3555||69.82	2982108	2982760	1.000000e-52	469
1.5559	0.2817	a16884_megascaffold_1	megascaffold_1||8600415||8605660||NNU_020234-RA||1||CDS||304058223||286||77.3	8600415	8605660	b19990_12	12||2997337||3001992||PAC:17830006||1||CDS||391292648||3557||77.3	2997337	3001992	2.000000e-120	519
1.4398	0.0064	a16884_megascaffold_1	megascaffold_1||8619987||8627862||NNU_020235-RA||1||CDS||304058230||287||76.62	8619987	8627862	b19990_12	12||3006051||3010975||PAC:17830005||1||CDS||391292646||3558||76.62	3006051	3010975	5.000000e-105	569
1.2872	0.1879	a16884_megascaffold_1	megascaffold_1||8668644||8672217||NNU_020237-RA||-1||CDS||304058245||289||77.24	8672217	8668644	b19990_12	12||3019038||3022619||PAC:17830003||-1||CDS||391292642||3560||77.24	3022619	3019038	1.000000e-250	619
63.8153	0.6739	a16884_megascaffold_1	megascaffold_1||8861191||8871582||NNU_020723-RA||-1||CDS||304060310||293||68.91	8871582	8861191	b19990_12	12||3041043||3042142||PAC:17830001||1||CDS||391292638||3562||68.91	3041043	3042142	2.000000e-89	669
1.0707	0.0461	a16884_megascaffold_1	megascaffold_1||8891587||8896689||NNU_020721-RA||-1||CDS||304060291||296||83.38	8896689	8891587	b19990_12	12||3080972||3084791||PAC:17829993||-1||CDS||391292622||3570||83.38	3084791	3080972	1.000000e-250	719
1.6252	0.3179	a16884_megascaffold_1	megascaffold_1||9046468||9047595||NNU_020716-RA||1||CDS||304060254||301||71.22	9046468	9047595	b19990_12	12||3100463||3102455||PAC:17829992||1||CDS||391292620||3571||71.22	3100463	3102455	9.000000e-48	766
1.1455	0.1552	a16884_megascaffold_1	megascaffold_1||9086856||9088730||NNU_020714-RA||1||CDS||304060242||303||74.85	9086856	9088730	b19990_12	12||3103958||3105784||PAC:17829991||-1||CDS||391292618||3572||74.85	3105784	3103958	3.000000e-154	816
1.3003	0.1773	a16884_megascaffold_1	megascaffold_1||9165334||9176971||NNU_020707-RA||1||CDS||304060176||310||85.51	9165334	9176971	b19990_12	12||3114069||3120195||PAC:17829989||1||CDS||391292614||3574||85.51	3114069	3120195	6.000000e-158	866
1.9350	0.3254	a16884_megascaffold_1	megascaffold_1||9221877||9230781||NNU_020703-RA||-1||CDS||304060152||314||74.95	9230781	9221877	b19990_12	12||3130501||3132071||PAC:17829987||-1||CDS||391292610||3576||74.95	3132071	3130501	6.000000e-90	916
1.5257	0.1569	a16884_megascaffold_1	megascaffold_1||9339336||9343515||NNU_020695-RA||1||CDS||304060100||322||72.55	9339336	9343515	b19990_12	12||3173094||3174782||PAC:17829983||1||CDS||391292602||3580||72.55	3173094	3174782	2.000000e-120	966
1.5984	0.2643	a16884_megascaffold_1	megascaffold_1||9392072||9393384||NNU_020692-RA||1||CDS||304060071||325||68.18	9392072	9393384	b19990_12	12||3191916||3194884||PAC:17829979||1||CDS||391292594||3584||68.18	3191916	3194884	2.000000e-109	1016
67.0407	0.4163	a16884_megascaffold_1	megascaffold_1||9396857||9401197||NNU_020691-RA||-1||CDS||304060064||326||69.23	9401197	9396857	b19990_12	12||3197975||3199601||PAC:17829978||-1||CDS||391292592||3585||69.23	3199601	3197975	8.000000e-13	1028
1.0827	0.0940	a16884_megascaffold_1	megascaffold_1||9547017||9550396||NNU_020682-RA||-1||CDS||304059988||335||79.57	9550396	9547017	b19990_12	12||3208055||3216978||PAC:17829976||-1||CDS||391292588||3587||79.57	3216978	3208055	4.000000e-175	1078
3.5139	0.4035	a16884_megascaffold_1	megascaffold_1||10077922||10081764||NNU_020671-RA||1||CDS||304059906||346||80.9	10077922	10081764	b19990_12	12||3281712||3282899||PAC:17829974||1||CDS||391292584||3589||80.9	3281712	3282899	7.000000e-66	1125
1.9000	0.3172	a16884_megascaffold_1	megascaffold_1||10125580||10126323||NNU_020670-RA||1||CDS||304059902||347||69.29	10125580	10126323	b19990_12	12||3292281||3293124||PAC:17829973||1||CDS||391292582||3590||69.29	3292281	3293124	3.000000e-21	1145
67.4858	0.3018	a16884_megascaffold_1	megascaffold_1||10160360||10160917||NNU_020669-RA||-1||CDS||304059896||348||72.22	10160917	10160360	b19990_12	12||3295700||3297098||PAC:17829972||-1||CDS||391292580||3591||72.22	3297098	3295700	1.000000e-17	1162
1.9238	0.6558	a16884_megascaffold_1	megascaffold_1||10346074||10356539||NNU_020664-RA||-1||CDS||304059848||353||72.34	10356539	10346074	b19990_12	12||3301694||3325319||PAC:17829971||-1||CDS||391292578||3592||72.34	3325319	3301694	3.000000e-53	1212
###  Mean Ks:  7.1166	Mean Kn: 0.3174
#Ks	Kn	a<db_genome_id>_<chr>	chr1||start1||stop1||name1||strand1||type1||db_feature_id1||genome_order1||percent_id1	start1	stop1	b<db_genome_id>_<chr>	chr2||start2||stop2||name2||strand2||type2||db_feature_id2||genome_order2||percent_id2	start2	stop2	eval	block_score	GEVO_link
NA	NA	a16884_megascaffold_1	megascaffold_1||7620329||7625880||NNU_020195-RA||-1||CDS||304057936||248||73.5	7625880	7620329	b19990_19	19||1351602||1354447||PAC:17825228||-1||CDS||391320637||12913||73.5	1354447	1351602	2.000000e-169	50
1.3857	0.1112	a16884_megascaffold_1	megascaffold_1||7696781||7701885||NNU_020198-RA||1||CDS||304057958||250||74.7	7696781	7701885	b19990_19	19||1360912||1367018||PAC:17825229||1||CDS||391320639||12914||74.7	1360912	1367018	1.000000e-250	100
0.6108	0.0436	a16884_megascaffold_1	megascaffold_1||7747512||7756050||NNU_020200-RA||-1||CDS||304057969||252||86.18	7756050	7747512	b19990_19	19||1368093||1370559||PAC:17825230||-1||CDS||391320641||12915||86.18	1370559	1368093	2.000000e-142	150
1.1385	0.1520	a16884_megascaffold_1	megascaffold_1||7864135||7874840||NNU_020204-RA||1||CDS||304058000||256||75.29	7864135	7874840	b19990_19	19||1394645||1398893||PAC:17825234||1||CDS||391320649||12919||75.29	1394645	1398893	1.000000e-250	200
72.5096	1.0024	a16884_megascaffold_1	megascaffold_1||8003843||8005690||NNU_020209-RA||1||CDS||304058045||261||71.44	8003843	8005690	b19990_19	19||1401149||1420485||PAC:17825235||1||CDS||391320651||12920||71.44	1401149	1420485	7.000000e-149	250
13.6466	1.2911	a16884_megascaffold_1	megascaffold_1||8285115||8287153||NNU_020219-RA||-1||CDS||304058116||271||79.33	8287153	8285115	b19990_19	19||1427510||1429456||PAC:17825237||-1||CDS||391320655||12922||79.33	1429456	1427510	1.000000e-43	293
0.9218	0.0522	a16884_megascaffold_1	megascaffold_1||8432471||8439329||NNU_020225-RA||1||CDS||304058155||277||85.18	8432471	8439329	b19990_19	19||1470391||1476844||PAC:17825239||1||CDS||391320659||12924||85.18	1470391	1476844	1.000000e-250	343
0.9603	0.1018	a16884_megascaffold_1	megascaffold_1||8482462||8502045||NNU_020228-RA||1||CDS||304058182||280||79.94	8482462	8502045	b19990_19	19||1480383||1486689||PAC:17825240||1||CDS||391320661||12925||79.94	1480383	1486689	2.000000e-172	393
2.4049	0.1447	a16884_megascaffold_1	megascaffold_1||8565188||8568717||NNU_020231-RA||1||CDS||304058203||283||83.36	8565188	8568717	b19990_19	19||1489209||1493674||PAC:17825241||1||CDS||391320663||12926||83.36	1489209	1493674	1.000000e-250	443
1.5722	0.2289	a16884_megascaffold_1	megascaffold_1||8586628||8590071||NNU_020232-RA||-1||CDS||304058210||284||67.21	8590071	8586628	b19990_19	19||1494737||1500193||PAC:17825242||-1||CDS||391320665||12927||67.21	1500193	1494737	1.000000e-132	493
0.9557	0.0010	a16884_megascaffold_1	megascaffold_1||8619987||8627862||NNU_020235-RA||1||CDS||304058230||287||78.57	8619987	8627862	b19990_19	19||1528769||1546843||PAC:17825244||1||CDS||391320669||12929||78.57	1528769	1546843	2.000000e-117	543
1.6125	0.3036	a16884_megascaffold_1	megascaffold_1||8668644||8672217||NNU_020237-RA||-1||CDS||304058245||289||77.09	8672217	8668644	b19990_19	19||1566901||1570258||PAC:17825245||-1||CDS||391320671||12930||77.09	1570258	1566901	1.000000e-250	593
1.0963	0.0581	a16884_megascaffold_1	megascaffold_1||8884984||8889551||NNU_020722-RA||1||CDS||304060301||295||82.89	8884984	8889551	b19990_19	19||1586195||1592041||PAC:17825247||-1||CDS||391320675||12932||82.89	1592041	1586195	1.000000e-250	643
1.6819	0.2429	a16884_megascaffold_1	megascaffold_1||9014691||9016309||NNU_020717-RA||1||CDS||304060265||300||72.99	9014691	9016309	b19990_19	19||1617267||1624065||PAC:17825249||1||CDS||391320679||12934||72.99	1617267	1624065	2.000000e-13	655
1.2690	0.1768	a16884_megascaffold_1	megascaffold_1||9086856||9088730||NNU_020714-RA||1||CDS||304060242||303||78.03	9086856	9088730	b19990_19	19||1636678||1638665||PAC:17825251||-1||CDS||391320683||12936||78.03	1638665	1636678	1.000000e-158	705
2.3674	0.2233	a16884_megascaffold_1	megascaffold_1||9093111||9095878||NNU_020712-RA||1||CDS||304060228||305||82.46	9093111	9095878	b19990_19	19||1641297||1644217||PAC:17825252||1||CDS||391320685||12937||82.46	1641297	1644217	3.000000e-119	755
1.0155	0.3200	a16884_megascaffold_1	megascaffold_1||9151108||9156140||NNU_020709-RA||-1||CDS||304060199||308||78.65	9156140	9151108	b19990_19	19||1647072||1651287||PAC:17825253||-1||CDS||391320687||12938||78.65	1651287	1647072	1.000000e-250	805
30.4061	1.0808	a16884_megascaffold_1	megascaffold_1||9190603||9191919||NNU_020705-RA||1||CDS||304060166||312||77.78	9190603	9191919	b19990_19	19||1661578||1665352||PAC:17825254||1||CDS||391320689||12939||77.78	1661578	1665352	7.000000e-08	812
1.5495	0.2311	a16884_megascaffold_1	megascaffold_1||9317625||9319674||NNU_020696-RA||-1||CDS||304060109||321||74.37	9319674	9317625	b19990_19	19||1682674||1684700||PAC:17825256||-1||CDS||391320693||12941||74.37	1684700	1682674	2.000000e-135	862
1.2629	0.0724	a16884_megascaffold_1	megascaffold_1||9438008||9442362||NNU_020688-RA||-1||CDS||304060037||329||81.11	9442362	9438008	b19990_19	19||1728027||1733357||PAC:17825259||1||CDS||391320699||12944||81.11	1728027	1733357	1.000000e-250	912
8.9316	0.2481	a16884_megascaffold_1	megascaffold_1||10077922||10081764||NNU_020671-RA||1||CDS||304059906||346||80.84	10077922	10081764	b19990_19	19||1805657||1806793||PAC:17825262||1||CDS||391320705||12947||80.84	1805657	1806793	3.000000e-71	959
2.1505	0.5792	a16884_megascaffold_1	megascaffold_1||10346074||10356539||NNU_020664-RA||-1||CDS||304059848||353||67.0	10356539	10346074	b19990_19	19||1883059||1897242||PAC:17825267||-1||CDS||391320715||12952||67.0	1897242	1883059	4.000000e-57	1009
###  Mean Ks:  10.3330	Mean Kn: 0.4140
#Ks	Kn	a<db_genome_id>_<chr>	chr1||start1||stop1||name1||strand1||type1||db_feature_id1||genome_order1||percent_id1	start1	stop1	b<db_genome_id>_<chr>	chr2||start2||stop2||name2||strand2||type2||db_feature_id2||genome_order2||percent_id2	start2	stop2	eval	block_score	GEVO_link
1.5226	0.2352	a16884_megascaffold_1	megascaffold_1||10727039||10728500||NNU_015010-RA||-1||CDS||304048578||356||73.3	10728500	10727039	b19990_18	18||1982673||1985445||PAC:17821325||-1||CDS||391315148||10998||73.3	1985445	1982673	2.000000e-159	50
2.2885	0.4294	a16884_megascaffold_1	megascaffold_1||10874141||10904381||NNU_015007-RA||-1||CDS||304048555||359||66.86	10904381	10874141	b19990_18	18||2150109||2165756||PAC:17821330||-1||CDS||391315158||11003||66.86	2165756	2150109	1.000000e-100	100
1.9365	0.1372	a16884_megascaffold_1	megascaffold_1||10967870||10975545||NNU_015004-RA||1||CDS||304048529||362||76.77	10967870	10975545	b19990_18	18||2175041||2176955||PAC:17821331||1||CDS||391315160||11004||76.77	2175041	2176955	9.000000e-149	150
0.8895	0.1377	a16884_megascaffold_1	megascaffold_1||10980224||10998217||NNU_015003-RA||-1||CDS||304048517||363||77.82	10998217	10980224	b19990_18	18||2177659||2196499||PAC:17821332||-1||CDS||391315162||11005||77.82	2196499	2177659	1.000000e-250	200
1.3465	0.1951	a16884_megascaffold_1	megascaffold_1||11211811||11215096||NNU_014998-RA||-1||CDS||304048473||368||76.67	11215096	11211811	b19990_18	18||2246354||2250187||PAC:17821337||-1||CDS||391315172||11010||76.67	2250187	2246354	1.000000e-250	250
0.9124	0.1893	a16884_megascaffold_1	megascaffold_1||11268126||11269001||NNU_014997-RA||1||CDS||304048465||369||76.02	11268126	11269001	b19990_18	18||2256685||2257850||PAC:17821338||1||CDS||391315174||11011||76.02	2256685	2257850	2.000000e-163	300
3.2074	0.5901	a16884_megascaffold_1	megascaffold_1||11298929||11351735||NNU_014996-RA||-1||CDS||304048455||370||80.3	11351735	11298929	b19990_18	18||2259998||2286726||PAC:17821339||-1||CDS||391315176||11012||80.3	2286726	2259998	1.000000e-250	350
1.8702	0.1582	a16884_megascaffold_1	megascaffold_1||11384172||11387957||NNU_014995-RA||-1||CDS||304048446||371||76.21	11387957	11384172	b19990_18	18||2291990||2293908||PAC:17821340||-1||CDS||391315178||11013||76.21	2293908	2291990	3.000000e-59	400
1.2702	0.0578	a16884_megascaffold_1	megascaffold_1||11524281||11528357||NNU_014990-RA||-1||CDS||304048406||376||82.13	11528357	11524281	b19990_18	18||2299196||2303152||PAC:17821341||-1||CDS||391315180||11014||82.13	2303152	2299196	1.000000e-250	450
8.2881	0.7308	a16884_megascaffold_1	megascaffold_1||11548109||11569176||NNU_014989-RA||1||CDS||304048395||377||76.33	11548109	11569176	b19990_18	18||2306657||2322747||PAC:17821342||1||CDS||391315182||11015||76.33	2306657	2322747	1.000000e-139	500
74.5469	1.0701	a16884_megascaffold_1	megascaffold_1||11607159||11620420||NNU_014988-RA||1||CDS||304048388||378||77.41	11607159	11620420	b19990_18	18||2324025||2335186||PAC:17821343||1||CDS||391315184||11016||77.41	2324025	2335186	8.000000e-154	550
2.1740	0.5430	a16884_megascaffold_1	megascaffold_1||11695370||11740233||NNU_014985-RA||1||CDS||304048367||380||80.47	11695370	11740233	b19990_18	18||2336971||2345023||PAC:17821344||1||CDS||391315186||11017||80.47	2336971	2345023	1.000000e-109	600
1.6830	0.1132	a16884_megascaffold_1	megascaffold_1||11731710||11732986||NNU_014986-RA||-1||CDS||304048376||381||74.83	11732986	11731710	b19990_18	18||2347198||2348370||PAC:17821345||-1||CDS||391315188||11018||74.83	2348370	2347198	4.000000e-167	650
1.1220	0.0814	a16884_megascaffold_1	megascaffold_1||11826006||11854090||NNU_014978-RA||-1||CDS||304048300||388||84.64	11854090	11826006	b19990_18	18||2359940||2406066||PAC:17821347||-1||CDS||391315192||11020||84.64	2406066	2359940	1.000000e-250	700
66.3123	1.0988	a16884_megascaffold_1	megascaffold_1||12116141||12118024||NNU_014973-RA||-1||CDS||304048262||393||68.58	12118024	12116141	b19990_18	18||2416005||2417215||PAC:17821350||-1||CDS||391315198||11023||68.58	2417215	2416005	4.000000e-50	749
3.6126	0.6568	a16884_megascaffold_1	megascaffold_1||12186994||12198541||NNU_014972-RA||1||CDS||304048254||394||75.67	12186994	12198541	b19990_18	18||2421815||2426307||PAC:17821352||1||CDS||391315202||11025||75.67	2421815	2426307	4.000000e-52	799
1.3862	0.0988	a16884_megascaffold_1	megascaffold_1||12244752||12246709||NNU_014971-RA||-1||CDS||304048240||395||79.25	12246709	12244752	b19990_18	18||2450706||2452673||PAC:17821354||-1||CDS||391315206||11027||79.25	2452673	2450706	1.000000e-250	849
2.1115	0.1973	a16884_megascaffold_1	megascaffold_1||12754134||12755503||NNU_014956-RA||1||CDS||304048129||410||76.8	12754134	12755503	b19990_18	18||2477472||2479865||PAC:17821356||1||CDS||391315210||11029||76.8	2477472	2479865	9.000000e-89	896
0.6875	0.0787	a16884_megascaffold_1	megascaffold_1||12764484||12777498||NNU_014954-RA||1||CDS||304048116||412||84.47	12764484	12777498	b19990_18	18||2496704||2503069||PAC:17821359||1||CDS||391315216||11032||84.47	2496704	2503069	1.000000e-250	946
1.1417	0.1984	a16884_megascaffold_1	megascaffold_1||12981514||12996229||NNU_014947-RA||-1||CDS||304048049||419||73.22	12996229	12981514	b19990_18	18||2543769||2567756||PAC:17821363||-1||CDS||391315224||11036||73.22	2567756	2543769	1.000000e-250	996
2.5154	0.6339	a16884_megascaffold_1	megascaffold_1||13047387||13057225||NNU_014946-RA||1||CDS||304048039||420||81.13	13047387	13057225	b19990_18	18||2574003||2584307||PAC:17821364||1||CDS||391315226||11037||81.13	2574003	2584307	3.000000e-51	1046
1.1141	0.2490	a16884_megascaffold_1	megascaffold_1||13180937||13202080||NNU_014942-RA||-1||CDS||304047995||424||74.14	13202080	13180937	b19990_18	18||2592482||2602002||PAC:17821365||-1||CDS||391315228||11038||74.14	2602002	2592482	1.000000e-250	1096
1.1877	0.0435	a16884_megascaffold_1	megascaffold_1||13258294||13283430||NNU_014941-RA||1||CDS||304047988||425||83.41	13258294	13283430	b19990_18	18||2618505||2625818||PAC:17821367||1||CDS||391315232||11040||83.41	2618505	2625818	6.000000e-129	1146
1.9727	0.1372	a16884_megascaffold_1	megascaffold_1||13358144||13359598||NNU_014940-RA||1||CDS||304047979||426||81.58	13358144	13359598	b19990_18	18||2643285||2644854||PAC:17821370||1||CDS||391315238||11043||81.58	2643285	2644854	6.000000e-127	1196
0.8804	0.1148	a16884_megascaffold_1	megascaffold_1||13401427||13412572||NNU_014939-RA||1||CDS||304047966||427||81.98	13401427	13412572	b19990_18	18||2664009||2675106||PAC:17821371||1||CDS||391315240||11044||81.98	2664009	2675106	1.000000e-250	1246
1.2011	0.1194	a16884_megascaffold_1	megascaffold_1||13443490||13468045||NNU_014937-RA||1||CDS||304047951||429||77.36	13443490	13468045	b19990_18	18||2688559||2733051||PAC:17821373||1||CDS||391315244||11046||77.36	2688559	2733051	1.000000e-250	1296
1.8539	0.3235	a16884_megascaffold_1	megascaffold_1||13477991||13480739||NNU_014936-RA||-1||CDS||304047940||430||66.79	13480739	13477991	b19990_18	18||2734882||2737308||PAC:17821374||-1||CDS||391315246||11047||66.79	2737308	2734882	8.000000e-83	1346
1.5161	0.3858	a16884_megascaffold_1	megascaffold_1||13545646||13574593||NNU_014932-RA||-1||CDS||304047910||434||78.05	13574593	13545646	b19990_18	18||2745503||2754460||PAC:17821375||-1||CDS||391315248||11048||78.05	2754460	2745503	1.000000e-250	1396
1.1286	0.0691	a16884_megascaffold_1	megascaffold_1||13677416||13697276||NNU_014930-RA||1||CDS||304047890||436||83.9	13677416	13697276	b19990_18	18||2761329||2771892||PAC:17821376||1||CDS||391315250||11049||83.9	2761329	2771892	9.000000e-96	1446
1.4158	0.3174	a16884_megascaffold_1	megascaffold_1||13730555||13736821||NNU_014928-RA||1||CDS||304047873||438||68.74	13730555	13736821	b19990_18	18||2777880||2784606||PAC:17821377||1||CDS||391315252||11050||68.74	2777880	2784606	9.000000e-130	1496
1.1255	0.1243	a16884_megascaffold_1	megascaffold_1||13777007||13789363||NNU_014927-RA||1||CDS||304047861||439||79.0	13777007	13789363	b19990_18	18||2791946||2797838||PAC:17821378||1||CDS||391315254||11051||79.0	2791946	2797838	1.000000e-250	1546
6.0963	0.5497	a16884_megascaffold_1	megascaffold_1||13822233||13825700||NNU_014926-RA||-1||CDS||304047850||440||82.69	13825700	13822233	b19990_18	18||2802996||2805078||PAC:17821379||-1||CDS||391315256||11052||82.69	2805078	2802996	1.000000e-38	1584
1.3605	0.1768	a16884_megascaffold_1	megascaffold_1||14121899||14127182||NNU_014919-RA||-1||CDS||304047798||447||78.81	14127182	14121899	b19990_18	18||2822316||2827152||PAC:17821381||-1||CDS||391315260||11054||78.81	2827152	2822316	1.000000e-250	1634
18.1467	0.2030	a16884_megascaffold_1	megascaffold_1||14582080||14587542||NNU_026262-RA||1||CDS||304074163||459||70.46	14582080	14587542	b19990_18	18||2845573||2846977||PAC:17821382||1||CDS||391315262||11055||70.46	2845573	2846977	9.000000e-113	1681
1.2603	0.1395	a16884_megascaffold_1	megascaffold_1||14677587||14693282||NNU_026263-RA||1||CDS||304074168||460||80.0	14677587	14693282	b19990_18	18||2855325||2860360||PAC:17821383||1||CDS||391315264||11056||80.0	2855325	2860360	1.000000e-250	1731
49.9236	1.4784	a16884_megascaffold_1	megascaffold_1||14719132||14723646||NNU_026264-RA||1||CDS||304074178||461||85.66	14719132	14723646	b19990_18	18||2866572||2870657||PAC:17821385||-1||CDS||391315268||11058||85.66	2870657	2866572	7.000000e-161	1781
1.2053	0.0704	a16884_megascaffold_1	megascaffold_1||14886141||14889542||NNU_023822-RA||-1||CDS||304068473||464||80.51	14889542	14886141	b19990_18	18||2877455||2879921||PAC:17821387||1||CDS||391315272||11060||80.51	2877455	2879921	1.000000e-250	1831
1.0312	0.1089	a16884_megascaffold_1	megascaffold_1||15019577||15024606||NNU_023827-RA||-1||CDS||304068517||469||78.46	15024606	15019577	b19990_18	18||2882123||2885275||PAC:17821388||-1||CDS||391315274||11061||78.46	2885275	2882123	1.000000e-250	1881
21.8530	0.9976	a16884_megascaffold_1	megascaffold_1||15129398||15146987||NNU_023829-RA||-1||CDS||304068533||471||73.32	15146987	15129398	b19990_18	18||2899090||2903995||PAC:17821390||1||CDS||391315278||11063||73.32	2899090	2903995	8.000000e-155	1931
1.5738	0.2506	a16884_megascaffold_1	megascaffold_1||15244121||15245741||NNU_023832-RA||1||CDS||304068564||474||76.41	15244121	15245741	b19990_18	18||2909415||2910718||PAC:17821393||1||CDS||391315284||11066||76.41	2909415	2910718	8.000000e-53	1981
1.3647	0.2449	a16884_megascaffold_1	megascaffold_1||15342287||15343636||NNU_023834-RA||1||CDS||304068583||476||72.5	15342287	15343636	b19990_18	18||2924980||2926780||PAC:17821397||-1||CDS||391315292||11070||72.5	2926780	2924980	5.000000e-75	2031
0.7630	0.0580	a16884_megascaffold_1	megascaffold_1||16037191||16043059||NNU_018383-RA||1||CDS||304054113||489||83.87	16037191	16043059	b19990_18	18||3057786||3063692||PAC:17821402||1||CDS||391315302||11075||83.87	3057786	3063692	1.000000e-250	2078
0.7764	0.0675	a16884_megascaffold_1	megascaffold_1||16045718||16046891||NNU_018384-RA||-1||CDS||304054121||490||77.5	16046891	16045718	b19990_18	18||3064575||3065601||PAC:17821403||-1||CDS||391315304||11076||77.5	3065601	3064575	3.000000e-97	2128
1.3031	0.3604	a16884_megascaffold_1	megascaffold_1||16139066||16144775||NNU_018386-RA||-1||CDS||304054141||492||70.55	16144775	16139066	b19990_18	18||3069845||3079601||PAC:17821404||-1||CDS||391315306||11077||70.55	3079601	3069845	2.000000e-56	2178
61.7409	1.1588	a16884_megascaffold_1	megascaffold_1||16229186||16230140||NNU_018388-RA||1||CDS||304054157||494||73.61	16229186	16230140	b19990_18	18||3097502||3100741||PAC:17821406||1||CDS||391315310||11079||73.61	3097502	3100741	3.000000e-97	2228
1.4638	0.2389	a16884_megascaffold_1	megascaffold_1||16697504||16699444||NNU_018397-RA||1||CDS||304054216||503||73.67	16697504	16699444	b19990_18	18||3134744||3146271||PAC:17821409||-1||CDS||391315316||11082||73.67	3146271	3134744	2.000000e-74	2278
0.8815	0.1759	a16884_megascaffold_1	megascaffold_1||16726578||16727290||NNU_018398-RA||-1||CDS||304054223||504||76.97	16727290	16726578	b19990_18	18||3170610||3174924||PAC:17821411||-1||CDS||391315320||11084||76.97	3174924	3170610	4.000000e-67	2328
1.3448	0.2980	a16884_megascaffold_1	megascaffold_1||16826930||16831263||NNU_018401-RA||-1||CDS||304054241||507||76.13	16831263	16826930	b19990_18	18||3180624||3189934||PAC:17821413||-1||CDS||391315324||11086||76.13	3189934	3180624	1.000000e-250	2378
1.4580	0.4731	a16884_megascaffold_1	megascaffold_1||16930356||16932016||NNU_018403-RA||1||CDS||304054258||509||78.38	16930356	16932016	b19990_18	18||3199121||3206903||PAC:17821416||-1||CDS||391315330||11089||78.38	3206903	3199121	3.000000e-46	2423
3.6696	0.4233	a16884_megascaffold_1	megascaffold_1||17151944||17152780||NNU_018409-RA||1||CDS||304054302||515||73.85	17151944	17152780	b19990_18	18||3233803||3234804||PAC:17821419||-1||CDS||391315336||11092||73.85	3234804	3233803	6.000000e-44	2466
1.6743	0.1664	a16884_megascaffold_1	megascaffold_1||17256720||17258556||NNU_018411-RA||-1||CDS||304054313||517||73.61	17258556	17256720	b19990_18	18||3244652||3247061||PAC:17821420||-1||CDS||391315338||11093||73.61	3247061	3244652	1.000000e-250	2516
1.5033	0.3235	a16884_megascaffold_1	megascaffold_1||17639889||17651282||NNU_018423-RA||-1||CDS||304054410||529||76.14	17651282	17639889	b19990_18	18||3283233||3291512||PAC:17821425||-1||CDS||391315348||11098||76.14	3291512	3283233	1.000000e-250	2563
0.8888	0.3805	a16884_megascaffold_1	megascaffold_1||17701760||17712096||NNU_018425-RA||1||CDS||304054425||531||76.67	17701760	17712096	b19990_18	18||3298956||3306476||PAC:17821426||1||CDS||391315350||11099||76.67	3298956	3306476	1.000000e-136	2613
0.8447	0.1135	a16884_megascaffold_1	megascaffold_1||17804857||17807270||NNU_018431-RA||1||CDS||304054464||537||83.45	17804857	17807270	b19990_18	18||3321012||3328062||PAC:17821430||1||CDS||391315358||11103||83.45	3321012	3328062	2.000000e-83	2663
2.9108	3.7529	a16884_megascaffold_1	megascaffold_1||17935705||17936553||NNU_018436-RA||1||CDS||304054502||542||77.08	17935705	17936553	b19990_18	18||3370038||3370429||PAC:17821436||-1||CDS||391315370||11109||77.08	3370429	3370038	1.000000e-23	2686
0.8117	0.0478	a16884_megascaffold_1	megascaffold_1||17985733||17988267||NNU_018437-RA||-1||CDS||304054508||543||83.81	17988267	17985733	b19990_18	18||3380695||3383119||PAC:17821437||-1||CDS||391315372||11110||83.81	3383119	3380695	1.000000e-250	2736
1.3877	0.2060	a16884_megascaffold_1	megascaffold_1||18016920||18018694||NNU_018438-RA||1||CDS||304054516||544||73.99	18016920	18018694	b19990_18	18||3387828||3389095||PAC:17821438||1||CDS||391315374||11111||73.99	3387828	3389095	5.000000e-134	2786
65.8017	1.1502	a16884_megascaffold_1	megascaffold_1||18101172||18107870||NNU_018439-RA||1||CDS||304054523||545||76.31	18101172	18107870	b19990_18	18||3401893||3410869||PAC:17821440||1||CDS||391315378||11113||76.31	3401893	3410869	4.000000e-94	2836
1.7589	0.1484	a16884_megascaffold_1	megascaffold_1||18360578||18362082||NNU_018445-RA||-1||CDS||304054567||551||72.93	18362082	18360578	b19990_18	18||3422419||3423656||PAC:17821443||-1||CDS||391315384||11116||72.93	3423656	3422419	9.000000e-145	2886
80.7304	1.3464	a16884_megascaffold_1	megascaffold_1||18577946||18584969||NNU_025605-RA||1||CDS||304073222||554||82.59	18577946	18584969	b19990_18	18||3515403||3530057||PAC:17821448||1||CDS||391315394||11121||82.59	3515403	3530057	6.000000e-175	2936
1.7042	0.0923	a16884_megascaffold_1	megascaffold_1||18663881||18667734||NNU_025607-RA||1||CDS||304073239||556||78.43	18663881	18667734	b19990_18	18||3536802||3541554||PAC:17821449||1||CDS||391315396||11122||78.43	3536802	3541554	1.000000e-250	2986
1.3734	0.1543	a16884_megascaffold_1	megascaffold_1||19275575||19276273||NNU_025487-RA||-1||CDS||304073148||566||77.78	19276273	19275575	b19990_18	18||3562717||3563511||PAC:17821451||-1||CDS||391315400||11124||77.78	3563511	3562717	2.000000e-86	3036
2.0466	0.2649	a16884_megascaffold_1	megascaffold_1||19499167||19499649||NNU_025481-RA||-1||CDS||304073106||572||70.86	19499649	19499167	b19990_18	18||3564130||3567538||PAC:17821452||-1||CDS||391315402||11125||70.86	3567538	3564130	1.000000e-50	3086
2.1601	0.1270	a16884_megascaffold_1	megascaffold_1||19514108||19521657||NNU_025480-RA||-1||CDS||304073100||573||79.48	19521657	19514108	b19990_18	18||3578203||3582184||PAC:17821453||-1||CDS||391315404||11126||79.48	3582184	3578203	1.000000e-250	3136
1.1968	0.1699	a16884_megascaffold_1	megascaffold_1||19813606||19824050||NNU_025386-RA||-1||CDS||304072763||581||75.12	19824050	19813606	b19990_18	18||3596240||3605447||PAC:17821456||-1||CDS||391315410||11129||75.12	3605447	3596240	2.000000e-73	3186
69.8130	1.2858	a16884_megascaffold_1	megascaffold_1||20272956||20277944||NNU_020660-RA||-1||CDS||304059814||592||75.31	20277944	20272956	b19990_18	18||3639936||3645817||PAC:17821458||1||CDS||391315414||11131||75.31	3639936	3645817	5.000000e-40	3222
1.0733	0.3208	a16884_megascaffold_1	megascaffold_1||20412535||20413068||NNU_020657-RA||-1||CDS||304059790||595||84.16	20413068	20412535	b19990_18	18||3648487||3660669||PAC:17821459||-1||CDS||391315416||11132||84.16	3660669	3648487	3.000000e-63	3272
64.0432	1.4090	a16884_megascaffold_1	megascaffold_1||20451523||20452320||NNU_020656-RA||-1||CDS||304059784||596||80.0	20452320	20451523	b19990_18	18||3725834||3732221||PAC:17821462||-1||CDS||391315422||11135||80.0	3732221	3725834	2.000000e-50	3321
0.9418	0.0950	a16884_megascaffold_1	megascaffold_1||20754858||20760435||NNU_020651-RA||-1||CDS||304059750||601||81.76	20760435	20754858	b19990_18	18||3733323||3738310||PAC:17821463||-1||CDS||391315424||11136||81.76	3738310	3733323	1.000000e-250	3371
67.2238	1.0607	a16884_megascaffold_1	megascaffold_1||20798177||20799283||NNU_020650-RA||1||CDS||304059744||602||74.16	20798177	20799283	b19990_18	18||3749619||3754629||PAC:17821465||1||CDS||391315428||11138||74.16	3749619	3754629	2.000000e-45	3415
1.3531	0.1320	a16884_megascaffold_1	megascaffold_1||20851780||20870952||NNU_020647-RA||1||CDS||304059716||605||78.42	20851780	20870952	b19990_18	18||3823156||3829252||PAC:17821468||1||CDS||391315434||11141||78.42	3823156	3829252	1.000000e-250	3465
1.2937	0.0747	a16884_megascaffold_1	megascaffold_1||20873414||20874511||NNU_020646-RA||-1||CDS||304059708||606||78.93	20874511	20873414	b19990_18	18||3831228||3832303||PAC:17821469||-1||CDS||391315436||11142||78.93	3832303	3831228	1.000000e-250	3515
###  Mean Ks:  11.2017	Mean Kn: 0.4301
#Ks	Kn	a<db_genome_id>_<chr>	chr1||start1||stop1||name1||strand1||type1||db_feature_id1||genome_order1||percent_id1	start1	stop1	b<db_genome_id>_<chr>	chr2||start2||stop2||name2||strand2||type2||db_feature_id2||genome_order2||percent_id2	start2	stop2	eval	block_score	GEVO_link
1.3835	0.1442	a16884_megascaffold_1	megascaffold_1||12244752||12246709||NNU_014971-RA||-1||CDS||304048240||395||79.02	12246709	12244752	b19990_7	7||18469575||18471953||PAC:17831200||1||CDS||391344117||21456||79.02	18469575	18471953	1.000000e-250	250
72.5750	1.3649	a16884_megascaffold_1	megascaffold_1||12841207||12844562||NNU_014951-RA||-1||CDS||304048090||415||82.52	12844562	12841207	b19990_7	7||18588435||18617652||PAC:17831213||-1||CDS||391344143||21469||82.52	18617652	18588435	9.000000e-66	97
6.4337	0.4853	a16884_megascaffold_1	megascaffold_1||13180937||13202080||NNU_014942-RA||-1||CDS||304047995||424||73.58	13202080	13180937	b19990_7	7||18629050||18651333||PAC:17831214||-1||CDS||391344145||21470||73.58	18651333	18629050	1.000000e-250	147
2.2794	0.1630	a16884_megascaffold_1	megascaffold_1||13358144||13359598||NNU_014940-RA||1||CDS||304047979||426||80.09	13358144	13359598	b19990_7	7||18930552||18931987||PAC:17831226||1||CDS||391344169||21482||80.09	18930552	18931987	1.000000e-117	194
1.3941	0.3071	a16884_megascaffold_1	megascaffold_1||13477991||13480739||NNU_014936-RA||-1||CDS||304047940||430||68.31	13480739	13477991	b19990_7	7||18933248||18936614||PAC:17831227||-1||CDS||391344171||21483||68.31	18936614	18933248	2.000000e-110	244
2.5036	0.3388	a16884_megascaffold_1	megascaffold_1||13545646||13574593||NNU_014932-RA||-1||CDS||304047910||434||74.9	13574593	13545646	b19990_7	7||18958057||18963575||PAC:17831228||-1||CDS||391344173||21484||74.9	18963575	18958057	1.000000e-250	294
1.4782	0.3646	a16884_megascaffold_1	megascaffold_1||13730555||13736821||NNU_014928-RA||1||CDS||304047873||438||68.21	13730555	13736821	b19990_7	7||19019747||19027670||PAC:17831231||1||CDS||391344179||21487||68.21	19019747	19027670	4.000000e-71	344
1.5663	0.2729	a16884_megascaffold_1	megascaffold_1||13777007||13789363||NNU_014927-RA||1||CDS||304047861||439||72.78	13777007	13789363	b19990_7	7||19044008||19052032||PAC:17831232||1||CDS||391344181||21488||72.78	19044008	19052032	1.000000e-250	394
###  Mean Ks:  13.0416	Mean Kn: 0.3596
#Ks	Kn	a<db_genome_id>_<chr>	chr1||start1||stop1||name1||strand1||type1||db_feature_id1||genome_order1||percent_id1	start1	stop1	b<db_genome_id>_<chr>	chr2||start2||stop2||name2||strand2||type2||db_feature_id2||genome_order2||percent_id2	start2	stop2	eval	block_score	GEVO_link
1.0507	0.1681	a16884_megascaffold_1	megascaffold_1||14927032||14954540||NNU_023823-RA||1||CDS||304068483||465||76.64	14927032	14954540	b19990_7	7||19143879||19154667||PAC:17831236||1||CDS||391344189||21492||76.64	19143879	19154667	3.000000e-138	50
1.5670	0.1986	a16884_megascaffold_1	megascaffold_1||15129398||15146987||NNU_023829-RA||-1||CDS||304068533||471||76.92	15146987	15129398	b19990_7	7||19169443||19176478||PAC:17831238||-1||CDS||391344193||21494||76.92	19176478	19169443	3.000000e-103	100
1.2992	0.1833	a16884_megascaffold_1	megascaffold_1||15194301||15203302||NNU_023831-RA||-1||CDS||304068553||473||78.29	15203302	15194301	b19990_7	7||19236868||19258393||PAC:17831240||1||CDS||391344197||21496||78.29	19236868	19258393	1.000000e-250	150
1.8831	0.3273	a16884_megascaffold_1	megascaffold_1||15244121||15245741||NNU_023832-RA||1||CDS||304068564||474||71.28	15244121	15245741	b19990_7	7||19285317||19304830||PAC:17831242||1||CDS||391344201||21498||71.28	19285317	19304830	2.000000e-34	183
71.0598	1.0624	a16884_megascaffold_1	megascaffold_1||15494366||15499000||NNU_023837-RA||-1||CDS||304068607||479||78.06	15499000	15494366	b19990_7	7||19306101||19326520||PAC:17831243||-1||CDS||391344203||21499||78.06	19326520	19306101	1.000000e-250	233
1.3896	0.2180	a16884_megascaffold_1	megascaffold_1||16107048||16112798||NNU_018385-RA||1||CDS||304054131||491||80.3	16107048	16112798	b19990_7	7||19426381||19431249||PAC:17831248||1||CDS||391344213||21504||80.3	19426381	19431249	1.000000e-250	280
###  Mean Ks:  2.3114	Mean Kn: 0.4200
#Ks	Kn	a<db_genome_id>_<chr>	chr1||start1||stop1||name1||strand1||type1||db_feature_id1||genome_order1||percent_id1	start1	stop1	b<db_genome_id>_<chr>	chr2||start2||stop2||name2||strand2||type2||db_feature_id2||genome_order2||percent_id2	start2	stop2	eval	block_score	GEVO_link
1.2931	0.1663	a16884_megascaffold_1	megascaffold_1||16930356||16932016||NNU_018403-RA||1||CDS||304054258||509||81.08	16930356	16932016	b19990_12	12||17468894||17478578||PAC:17831593||-1||CDS||391293112||4359||81.08	17478578	17468894	2.000000e-54	50
1.7341	0.2601	a16884_megascaffold_1	megascaffold_1||16933155||16934486||NNU_018404-RA||-1||CDS||304054267||510||70.12	16934486	16933155	b19990_12	12||17454127||17455632||PAC:17831594||1||CDS||391293114||4358||70.12	17454127	17455632	1.000000e-67	100
3.2113	0.4652	a16884_megascaffold_1	megascaffold_1||16972405||16978417||NNU_018405-RA||1||CDS||304054276||511||70.48	16972405	16978417	b19990_12	12||17424547||17426843||PAC:17831596||-1||CDS||391293118||4356||70.48	17426843	17424547	1.000000e-65	150
4.4766	1.1317	a16884_megascaffold_1	megascaffold_1||17151944||17152780||NNU_018409-RA||1||CDS||304054302||515||77.44	17151944	17152780	b19990_12	12||17398801||17400234||PAC:17831599||1||CDS||391293124||4353||77.44	17398801	17400234	1.000000e-53	200
0.8419	0.0768	a16884_megascaffold_1	megascaffold_1||17294831||17304221||NNU_018412-RA||1||CDS||304054322||518||82.65	17294831	17304221	b19990_12	12||17353690||17373378||PAC:17831601||-1||CDS||391293128||4351||82.65	17373378	17353690	1.000000e-250	250
###  Mean Ks:  22.8790	Mean Kn: 0.4548
#Ks	Kn	a<db_genome_id>_<chr>	chr1||start1||stop1||name1||strand1||type1||db_feature_id1||genome_order1||percent_id1	start1	stop1	b<db_genome_id>_<chr>	chr2||start2||stop2||name2||strand2||type2||db_feature_id2||genome_order2||percent_id2	start2	stop2	eval	block_score	GEVO_link
2.2960	0.2599	a16884_megascaffold_1	megascaffold_1||22177926||22179329||NNU_021291-RA||-1||CDS||304062244||647||74.43	22179329	22177926	b19990_10	10||655491||656786||PAC:17824199||-1||CDS||391285848||1457||74.43	656786	655491	3.000000e-50	49
1.5567	0.3689	a16884_megascaffold_1	megascaffold_1||22188162||22193386||NNU_021292-RA||-1||CDS||304062250||648||73.69	22193386	22188162	b19990_10	10||734519||738364||PAC:17824204||-1||CDS||391285858||1462||73.69	738364	734519	8.000000e-85	99
1.1536	0.0483	a16884_megascaffold_1	megascaffold_1||22329982||22333987||NNU_021299-RA||-1||CDS||304062317||655||82.2	22333987	22329982	b19990_10	10||836683||839839||PAC:17824211||-1||CDS||391285872||1469||82.2	839839	836683	1.000000e-250	149
1.0224	0.1844	a16884_megascaffold_1	megascaffold_1||22385635||22392950||NNU_021300-RA||-1||CDS||304062327||656||74.88	22392950	22385635	b19990_10	10||845672||851314||PAC:17824213||-1||CDS||391285876||1471||74.88	851314	845672	1.000000e-250	199
1.2117	0.0904	a16884_megascaffold_1	megascaffold_1||22592243||22597394||NNU_021306-RA||-1||CDS||304062365||662||79.63	22597394	22592243	b19990_10	10||866516||871269||PAC:17824216||-1||CDS||391285882||1474||79.63	871269	866516	1.000000e-250	249
1.1217	0.1541	a16884_megascaffold_1	megascaffold_1||22624786||22629751||NNU_021308-RA||1||CDS||304062384||664||75.73	22624786	22629751	b19990_10	10||872795||876237||PAC:17824217||1||CDS||391285884||1475||75.73	872795	876237	1.000000e-250	299
64.6568	0.2107	a16884_megascaffold_1	megascaffold_1||22657784||22663363||NNU_021310-RA||-1||CDS||304062404||666||78.28	22663363	22657784	b19990_10	10||876913||883139||PAC:17824218||-1||CDS||391285886||1476||78.28	883139	876913	1.000000e-250	349
1.7788	0.2001	a16884_megascaffold_1	megascaffold_1||22682235||22684597||NNU_021311-RA||-1||CDS||304062412||667||77.41	22684597	22682235	b19990_10	10||885216||888299||PAC:17824219||-1||CDS||391285888||1477||77.41	888299	885216	8.000000e-166	399
66.7820	0.9957	a16884_megascaffold_1	megascaffold_1||22708249||22714023||NNU_021312-RA||1||CDS||304062420||668||83.92	22708249	22714023	b19990_10	10||899768||915904||PAC:17824220||1||CDS||391285890||1478||83.92	899768	915904	1.000000e-250	449
3.1130	0.1397	a16884_megascaffold_1	megascaffold_1||22904349||22906794||NNU_021319-RA||1||CDS||304062474||675||75.58	22904349	22906794	b19990_10	10||939071||946600||PAC:17824223||1||CDS||391285896||1481||75.58	939071	946600	1.000000e-250	499
0.8455	0.0564	a16884_megascaffold_1	megascaffold_1||22989981||22994090||NNU_021326-RA||-1||CDS||304062542||682||83.43	22994090	22989981	b19990_10	10||947698||950943||PAC:17824224||-1||CDS||391285898||1482||83.43	950943	947698	3.000000e-106	549
0.8921	0.0997	a16884_megascaffold_1	megascaffold_1||23042427||23050149||NNU_021330-RA||-1||CDS||304062573||686||81.88	23050149	23042427	b19990_10	10||964308||971029||PAC:17824225||-1||CDS||391285900||1483||81.88	971029	964308	1.000000e-250	599
76.6098	1.1747	a16884_megascaffold_1	megascaffold_1||23170185||23191722||NNU_021332-RA||-1||CDS||304062591||688||81.16	23191722	23170185	b19990_10	10||978038||998936||PAC:17824226||-1||CDS||391285902||1484||81.16	998936	978038	1.000000e-250	649
5.1305	0.2727	a16884_megascaffold_1	megascaffold_1||23351726||23352184||NNU_021341-RA||1||CDS||304062671||697||77.11	23351726	23352184	b19990_10	10||1034269||1034704||PAC:17824228||1||CDS||391285906||1486||77.11	1034269	1034704	2.000000e-29	677
1.0779	0.2038	a16884_megascaffold_1	megascaffold_1||23368099||23384897||NNU_021342-RA||1||CDS||304062680||698||76.2	23368099	23384897	b19990_10	10||1036096||1050065||PAC:17824229||1||CDS||391285908||1487||76.2	1036096	1050065	1.000000e-250	727
72.3455	1.2052	a16884_megascaffold_1	megascaffold_1||23408219||23410080||NNU_021344-RA||1||CDS||304062701||700||85.24	23408219	23410080	b19990_10	10||1056920||1058083||PAC:17824230||1||CDS||391285910||1488||85.24	1056920	1058083	4.000000e-167	777
71.3781	1.2292	a16884_megascaffold_1	megascaffold_1||23412535||23420562||NNU_021345-RA||-1||CDS||304062709||701||80.2	23420562	23412535	b19990_10	10||1060924||1063119||PAC:17824231||-1||CDS||391285912||1489||80.2	1063119	1060924	1.000000e-250	827
1.3551	0.2415	a16884_megascaffold_1	megascaffold_1||23439948||23445470||NNU_021346-RA||-1||CDS||304062718||702||85.64	23445470	23439948	b19990_10	10||1067680||1075279||PAC:17824232||-1||CDS||391285914||1490||85.64	1075279	1067680	1.000000e-250	877
67.5099	1.4457	a16884_megascaffold_1	megascaffold_1||23529636||23530274||NNU_021351-RA||-1||CDS||304062747||707||81.31	23530274	23529636	b19990_10	10||1076042||1081337||PAC:17824233||-1||CDS||391285916||1491||81.31	1081337	1076042	8.000000e-22	898
0.9075	0.2139	a16884_megascaffold_1	megascaffold_1||23632323||23644968||NNU_021355-RA||1||CDS||304062766||711||78.26	23632323	23644968	b19990_10	10||1111585||1118230||PAC:17824236||1||CDS||391285922||1494||78.26	1111585	1118230	1.000000e-250	948
59.0097	1.1205	a16884_megascaffold_1	megascaffold_1||23688696||23695970||NNU_021358-RA||1||CDS||304062789||714||74.31	23688696	23695970	b19990_10	10||1125949||1133722||PAC:17824238||1||CDS||391285926||1496||74.31	1125949	1133722	1.000000e-250	998
1.5847	0.0893	a16884_megascaffold_1	megascaffold_1||23781760||23802223||NNU_021362-RA||-1||CDS||304062826||718||81.38	23802223	23781760	b19990_10	10||1166069||1176476||PAC:17824241||-1||CDS||391285932||1499||81.38	1176476	1166069	1.000000e-250	1048
###  Mean Ks:  7.3994	Mean Kn: 0.2685
#Ks	Kn	a<db_genome_id>_<chr>	chr1||start1||stop1||name1||strand1||type1||db_feature_id1||genome_order1||percent_id1	start1	stop1	b<db_genome_id>_<chr>	chr2||start2||stop2||name2||strand2||type2||db_feature_id2||genome_order2||percent_id2	start2	stop2	eval	block_score	GEVO_link
1.5721	0.2081	a16884_megascaffold_1	megascaffold_1||22177926||22179329||NNU_021291-RA||-1||CDS||304062244||647||71.78	22179329	22177926	b19990_19	19||6813688||6814653||PAC:17842217||1||CDS||391322435||13345||71.78	6813688	6814653	2.000000e-53	50
1.2133	0.2565	a16884_megascaffold_1	megascaffold_1||22566432||22578157||NNU_021305-RA||-1||CDS||304062359||661||73.36	22578157	22566432	b19990_19	19||6765285||6778665||PAC:17842214||1||CDS||391322429||13342||73.36	6765285	6778665	1.000000e-250	97
1.5114	0.2278	a16884_megascaffold_1	megascaffold_1||22612578||22614906||NNU_021307-RA||-1||CDS||304062375||663||70.96	22614906	22612578	b19990_19	19||6729336||6731826||PAC:17842212||1||CDS||391322425||13340||70.96	6729336	6731826	1.000000e-135	147
1.7573	0.2980	a16884_megascaffold_1	megascaffold_1||22708249||22714023||NNU_021312-RA||1||CDS||304062420||668||72.68	22708249	22714023	b19990_19	19||6719878||6720785||PAC:17842210||-1||CDS||391322421||13338||72.68	6720785	6719878	9.000000e-55	197
0.9481	0.2782	a16884_megascaffold_1	megascaffold_1||22738845||22743789||NNU_021313-RA||-1||CDS||304062427||669||70.19	22743789	22738845	b19990_19	19||6715872||6719385||PAC:17842209||1||CDS||391322419||13337||70.19	6715872	6719385	1.000000e-111	247
67.6216	1.3834	a16884_megascaffold_1	megascaffold_1||22836857||22845358||NNU_021317-RA||1||CDS||304062457||673||76.92	22836857	22845358	b19990_19	19||6702167||6706645||PAC:17842208||-1||CDS||391322417||13336||76.92	6706645	6702167	1.000000e-116	297
13.8876	0.4155	a16884_megascaffold_1	megascaffold_1||22912300||22914487||NNU_021320-RA||1||CDS||304062483||676||77.4	22912300	22914487	b19990_19	19||6691784||6695136||PAC:17842206||-1||CDS||391322413||13334||77.4	6695136	6691784	4.000000e-74	347
0.8559	0.0073	a16884_megascaffold_1	megascaffold_1||22989981||22994090||NNU_021326-RA||-1||CDS||304062542||682||88.86	22994090	22989981	b19990_19	19||6681862||6684791||PAC:17842205||1||CDS||391322411||13333||88.86	6681862	6684791	6.000000e-128	397
0.8854	0.2479	a16884_megascaffold_1	megascaffold_1||23034506||23035476||NNU_021329-RA||-1||CDS||304062563||685||72.88	23035476	23034506	b19990_19	19||6679174||6680448||PAC:17842204||1||CDS||391322409||13332||72.88	6679174	6680448	3.000000e-84	447
0.9293	0.0755	a16884_megascaffold_1	megascaffold_1||23042427||23050149||NNU_021330-RA||-1||CDS||304062573||686||82.77	23050149	23042427	b19990_19	19||6671725||6678055||PAC:17842203||1||CDS||391322407||13331||82.77	6671725	6678055	1.000000e-250	497
1.2189	0.2933	a16884_megascaffold_1	megascaffold_1||23090971||23091555||NNU_021331-RA||-1||CDS||304062586||687||81.63	23091555	23090971	b19990_19	19||6634271||6642291||PAC:17842201||1||CDS||391322403||13329||81.63	6634271	6642291	9.000000e-34	530
1.0974	0.0647	a16884_megascaffold_1	megascaffold_1||23284413||23293856||NNU_021337-RA||1||CDS||304062628||693||83.4	23284413	23293856	b19990_19	19||6602089||6614181||PAC:17842198||-1||CDS||391322397||13326||83.4	6614181	6602089	1.000000e-250	580
0.9358	0.0876	a16884_megascaffold_1	megascaffold_1||23325638||23332526||NNU_021339-RA||1||CDS||304062649||695||81.72	23325638	23332526	b19990_19	19||6587334||6593421||PAC:17842196||-1||CDS||391322393||13324||81.72	6593421	6587334	1.000000e-250	630
0.9994	0.0568	a16884_megascaffold_1	megascaffold_1||23342670||23343290||NNU_021340-RA||1||CDS||304062662||696||84.21	23342670	23343290	b19990_19	19||6580207||6580826||PAC:17842194||-1||CDS||391322389||13322||84.21	6580826	6580207	6.000000e-103	680
1.0890	0.0946	a16884_megascaffold_1	megascaffold_1||23439948||23445470||NNU_021346-RA||-1||CDS||304062718||702||84.11	23445470	23439948	b19990_19	19||6575468||6578876||PAC:17842193||1||CDS||391322387||13321||84.11	6575468	6578876	1.000000e-250	730
1.2089	0.1954	a16884_megascaffold_1	megascaffold_1||23701817||23720783||NNU_021359-RA||-1||CDS||304062802||715||74.35	23720783	23701817	b19990_19	19||6486143||6495310||PAC:17842187||1||CDS||391322375||13315||74.35	6486143	6495310	1.000000e-250	777
1.3002	0.1518	a16884_megascaffold_1	megascaffold_1||23772978||23779789||NNU_021361-RA||1||CDS||304062815||717||80.7	23772978	23779789	b19990_19	19||6477850||6480834||PAC:17842186||-1||CDS||391322373||13314||80.7	6480834	6477850	8.000000e-151	827
37.8301	0.8956	a16884_megascaffold_1	megascaffold_1||23824746||23832983||NNU_021365-RA||-1||CDS||304062843||721||79.84	23832983	23824746	b19990_19	19||6416897||6422460||PAC:17842182||1||CDS||391322365||13310||79.84	6416897	6422460	5.000000e-128	877
0.9453	0.1417	a16884_megascaffold_1	megascaffold_1||24018141||24022894||NNU_014259-RA||1||CDS||304045559||725||78.41	24018141	24022894	b19990_19	19||6350202||6356089||PAC:17842178||-1||CDS||391322357||13306||78.41	6356089	6350202	1.000000e-250	927
1.1131	0.1077	a16884_megascaffold_1	megascaffold_1||24051893||24059061||NNU_014261-RA||1||CDS||304045574||727||77.37	24051893	24059061	b19990_19	19||6331264||6341180||PAC:17842175||-1||CDS||391322351||13303||77.37	6341180	6331264	3.000000e-75	977
1.0244	0.1455	a16884_megascaffold_1	megascaffold_1||24061406||24070249||NNU_014262-RA||-1||CDS||304045583||728||80.63	24070249	24061406	b19990_19	19||6270717||6279227||PAC:17842167||1||CDS||391322335||13295||80.63	6270717	6279227	1.000000e-250	1027
0.9078	0.1970	a16884_megascaffold_1	megascaffold_1||24162329||24169438||NNU_014266-RA||-1||CDS||304045615||732||74.47	24169438	24162329	b19990_19	19||6246855||6252380||PAC:17842164||1||CDS||391322329||13292||74.47	6246855	6252380	1.000000e-250	1077
1.3963	0.2038	a16884_megascaffold_1	megascaffold_1||24214382||24218441||NNU_014269-RA||1||CDS||304045644||735||78.77	24214382	24218441	b19990_19	19||6231410||6232754||PAC:17842161||-1||CDS||391322323||13289||78.77	6232754	6231410	1.000000e-250	1127
0.9695	0.2140	a16884_megascaffold_1	megascaffold_1||24278656||24284766||NNU_014271-RA||-1||CDS||304045662||737||81.76	24284766	24278656	b19990_19	19||6225061||6230859||PAC:17842160||1||CDS||391322321||13288||81.76	6225061	6230859	3.000000e-130	1177
1.3400	0.2064	a16884_megascaffold_1	megascaffold_1||24314556||24315204||NNU_014273-RA||1||CDS||304045674||739||76.28	24314556	24315204	b19990_19	19||6182172||6184581||PAC:17817955||-1||CDS||391320419||13282||76.28	6184581	6182172	1.000000e-76	1227
0.9547	0.1211	a16884_megascaffold_1	megascaffold_1||24327655||24330281||NNU_014274-RA||-1||CDS||304045682||740||79.54	24330281	24327655	b19990_19	19||6170317||6176239||PAC:17817954||1||CDS||391320417||13281||79.54	6170317	6176239	1.000000e-250	1277
1.4493	0.0319	a16884_megascaffold_1	megascaffold_1||24726520||24729563||NNU_014292-RA||-1||CDS||304045822||758||82.22	24729563	24726520	b19990_19	19||6153735||6156621||PAC:17817952||1||CDS||391320413||13279||82.22	6153735	6156621	1.000000e-250	1324
1.0295	0.0828	a16884_megascaffold_1	megascaffold_1||24878146||24887265||NNU_014295-RA||1||CDS||304045857||761||81.86	24878146	24887265	b19990_19	19||6105858||6115641||PAC:17817947||-1||CDS||391320403||13274||81.86	6115641	6105858	5.000000e-173	1374
1.5154	0.3270	a16884_megascaffold_1	megascaffold_1||25013508||25014317||NNU_014297-RA||1||CDS||304045877||763||84.04	25013508	25014317	b19990_19	19||6061500||6062469||PAC:17817944||-1||CDS||391320397||13271||84.04	6062469	6061500	2.000000e-21	1394
64.3907	1.5985	a16884_megascaffold_1	megascaffold_1||25069132||25074082||NNU_014300-RA||1||CDS||304045891||766||78.1	25069132	25074082	b19990_19	19||6035423||6049811||PAC:17817942||-1||CDS||391320393||13269||78.1	6049811	6035423	3.000000e-142	1444
1.2598	0.2821	a16884_megascaffold_1	megascaffold_1||25114398||25115830||NNU_014302-RA||-1||CDS||304045903||768||73.78	25115830	25114398	b19990_19	19||6032566||6033343||PAC:17817941||1||CDS||391320391||13268||73.78	6032566	6033343	5.000000e-57	1494
0.9043	0.1080	a16884_megascaffold_1	megascaffold_1||25140095||25168922||NNU_014303-RA||1||CDS||304045912||769||84.13	25140095	25168922	b19990_19	19||5996118||6010870||PAC:17817940||-1||CDS||391320389||13267||84.13	6010870	5996118	1.000000e-250	1544
1.3676	0.2113	a16884_megascaffold_1	megascaffold_1||25178502||25181219||NNU_014304-RA||-1||CDS||304045925||770||73.21	25181219	25178502	b19990_19	19||5992672||5995863||PAC:17817939||1||CDS||391320387||13266||73.21	5992672	5995863	1.000000e-250	1594
2.0419	0.1196	a16884_megascaffold_1	megascaffold_1||25187318||25195632||NNU_014305-RA||-1||CDS||304045930||771||77.45	25195632	25187318	b19990_19	19||5987988||5991670||PAC:17817938||1||CDS||391320385||13265||77.45	5987988	5991670	1.000000e-250	1644
4.7732	0.3401	a16884_megascaffold_1	megascaffold_1||25337372||25339546||NNU_014313-RA||-1||CDS||304045996||779||77.6	25339546	25337372	b19990_19	19||5983597||5984788||PAC:17817937||1||CDS||391320383||13264||77.6	5983597	5984788	8.000000e-82	1694
1.7247	0.0925	a16884_megascaffold_1	megascaffold_1||25407968||25410984||NNU_014317-RA||-1||CDS||304046030||783||84.64	25410984	25407968	b19990_19	19||5930725||5931402||PAC:17817935||1||CDS||391320379||13262||84.64	5930725	5931402	6.000000e-93	1744
1.3721	0.3835	a16884_megascaffold_1	megascaffold_1||25643900||25651935||NNU_014324-RA||1||CDS||304046086||790||69.66	25643900	25651935	b19990_19	19||5852014||5864139||PAC:17817930||-1||CDS||391320369||13257||69.66	5864139	5852014	2.000000e-95	1794
1.0068	0.1255	a16884_megascaffold_1	megascaffold_1||25988619||25999977||NNU_014333-RA||-1||CDS||304046162||799||75.74	25999977	25988619	b19990_19	19||5637233||5640466||PAC:17825558||1||CDS||391321297||13243||75.74	5637233	5640466	1.000000e-250	1841
0.9493	0.0404	a16884_megascaffold_1	megascaffold_1||26168717||26182740||NNU_014339-RA||1||CDS||304046216||805||84.36	26168717	26182740	b19990_19	19||5547989||5560950||PAC:17825555||-1||CDS||391321291||13240||84.36	5560950	5547989	1.000000e-250	1891
1.0377	0.1742	a16884_megascaffold_1	megascaffold_1||26188034||26197384||NNU_014341-RA||-1||CDS||304046235||807||78.33	26197384	26188034	b19990_19	19||5531076||5545443||PAC:17825554||1||CDS||391321289||13239||78.33	5531076	5545443	1.000000e-250	1941
6.0219	1.2148	a16884_megascaffold_1	megascaffold_1||26231040||26238403||NNU_014342-RA||1||CDS||304046250||808||77.34	26231040	26238403	b19990_19	19||5459288||5477423||PAC:17825550||-1||CDS||391321281||13235||77.34	5477423	5459288	1.000000e-250	1991
1.5184	0.0930	a16884_megascaffold_1	megascaffold_1||26266071||26270622||NNU_014345-RA||1||CDS||304046274||811||76.83	26266071	26270622	b19990_19	19||5411582||5414544||PAC:17825546||-1||CDS||391321273||13231||76.83	5414544	5411582	1.000000e-250	2041
76.2306	1.1445	a16884_megascaffold_1	megascaffold_1||26307298||26311621||NNU_014346-RA||1||CDS||304046282||812||75.69	26307298	26311621	b19990_19	19||5407427||5410337||PAC:17825545||-1||CDS||391321271||13230||75.69	5410337	5407427	2.000000e-34	2074
1.0963	0.1260	a16884_megascaffold_1	megascaffold_1||26855035||26860912||NNU_014363-RA||-1||CDS||304046433||829||80.66	26860912	26855035	b19990_19	19||5400807||5404480||PAC:17825543||1||CDS||391321267||13228||80.66	5400807	5404480	1.000000e-152	2121
2.2886	0.2047	a16884_megascaffold_1	megascaffold_1||26898407||26899746||NNU_014364-RA||-1||CDS||304046440||830||74.65	26899746	26898407	b19990_19	19||5398538||5399249||PAC:17825542||1||CDS||391321265||13227||74.65	5398538	5399249	2.000000e-46	2166
1.3642	0.1318	a16884_megascaffold_1	megascaffold_1||26934693||26942916||NNU_014368-RA||-1||CDS||304046479||834||76.22	26942916	26934693	b19990_19	19||5387428||5394237||PAC:17825540||1||CDS||391321261||13225||76.22	5387428	5394237	1.000000e-250	2216
1.0796	0.2366	a16884_megascaffold_1	megascaffold_1||26992238||26993180||NNU_014370-RA||-1||CDS||304046502||836||74.37	26993180	26992238	b19990_19	19||5376790||5377671||PAC:17825538||1||CDS||391321257||13223||74.37	5376790	5377671	7.000000e-92	2266
1.1341	0.2016	a16884_megascaffold_1	megascaffold_1||27023234||27032081||NNU_014371-RA||1||CDS||304046508||837||75.57	27023234	27032081	b19990_19	19||5361561||5366440||PAC:17825537||-1||CDS||391321255||13222||75.57	5366440	5361561	1.000000e-250	2316
3.4180	0.0360	a16884_megascaffold_1	megascaffold_1||27073240||27073863||NNU_014379-RA||-1||CDS||304046567||845||77.69	27073863	27073240	b19990_19	19||5356531||5357057||PAC:17825536||1||CDS||391321253||13221||77.69	5356531	5357057	4.000000e-86	2366
1.1034	0.0700	a16884_megascaffold_1	megascaffold_1||27141586||27143757||NNU_014382-RA||1||CDS||304046598||848||75.85	27141586	27143757	b19990_19	19||5329128||5331056||PAC:17825533||-1||CDS||391321247||13218||75.85	5331056	5329128	1.000000e-250	2416
0.9574	0.1157	a16884_megascaffold_1	megascaffold_1||27236848||27239797||NNU_014385-RA||-1||CDS||304046622||851||80.32	27239797	27236848	b19990_19	19||5311062||5314598||PAC:17825530||1||CDS||391321241||13215||80.32	5311062	5314598	4.000000e-146	2466
1.0057	0.1126	a16884_megascaffold_1	megascaffold_1||27242508||27249811||NNU_014386-RA||-1||CDS||304046633||852||79.46	27249811	27242508	b19990_19	19||5304883||5310154||PAC:17825529||1||CDS||391321239||13214||79.46	5304883	5310154	1.000000e-250	2516
4.9990	0.3795	a16884_megascaffold_1	megascaffold_1||27328659||27336556||NNU_014387-RA||1||CDS||304046642||853||79.31	27328659	27336556	b19990_19	19||5276148||5277899||PAC:17825528||-1||CDS||391321237||13213||79.31	5277899	5276148	1.000000e-157	2566
1.3762	0.1499	a16884_megascaffold_1	megascaffold_1||27378311||27382725||NNU_014388-RA||1||CDS||304046649||854||73.66	27378311	27382725	b19990_19	19||5086044||5088806||PAC:17825518||-1||CDS||391321217||13203||73.66	5088806	5086044	1.000000e-250	2616
1.2581	0.1084	a16884_megascaffold_1	megascaffold_1||27574171||27579687||NNU_014396-RA||-1||CDS||304046710||862||80.08	27579687	27574171	b19990_19	19||5068321||5076786||PAC:17825517||1||CDS||391321215||13202||80.08	5068321	5076786	4.000000e-59	2666
1.0876	0.1266	a16884_megascaffold_1	megascaffold_1||27644482||27647442||NNU_014399-RA||1||CDS||304046732||865||79.85	27644482	27647442	b19990_19	19||5057354||5064335||PAC:17825515||-1||CDS||391321211||13200||79.85	5064335	5057354	1.000000e-250	2716
57.0914	1.1600	a16884_megascaffold_1	megascaffold_1||27700611||27701012||NNU_014403-RA||-1||CDS||304046759||869||71.91	27701012	27700611	b19990_19	19||5043980||5046106||PAC:17825513||1||CDS||391321207||13198||71.91	5043980	5046106	1.000000e-17	2733
65.8995	0.2354	a16884_megascaffold_1	megascaffold_1||27764927||27765400||NNU_014404-RA||-1||CDS||304046767||870||72.24	27765400	27764927	b19990_19	19||5040576||5041504||PAC:17825512||1||CDS||391321205||13197||72.24	5040576	5041504	1.000000e-43	2776
0.9940	0.0442	a16884_megascaffold_1	megascaffold_1||27797287||27801423||NNU_014405-RA||-1||CDS||304046772||871||85.99	27801423	27797287	b19990_19	19||5032977||5034633||PAC:17825511||1||CDS||391321203||13196||85.99	5032977	5034633	1.000000e-116	2826
2.1244	0.0910	a16884_megascaffold_1	megascaffold_1||27894699||27896786||NNU_014411-RA||-1||CDS||304046813||877||79.16	27896786	27894699	b19990_19	19||5016147||5018177||PAC:17825509||1||CDS||391321199||13194||79.16	5016147	5018177	1.000000e-250	2876
1.2080	0.2415	a16884_megascaffold_1	megascaffold_1||27958034||27960205||NNU_014413-RA||1||CDS||304046827||879||68.92	27958034	27960205	b19990_19	19||4971785||4973655||PAC:17825507||-1||CDS||391321195||13192||68.92	4973655	4971785	5.000000e-124	2926
0.9012	0.0297	a16884_megascaffold_1	megascaffold_1||27976474||27980523||NNU_014415-RA||-1||CDS||304046843||881||85.88	27980523	27976474	b19990_19	19||4962716||4967446||PAC:17825506||1||CDS||391321193||13191||85.88	4962716	4967446	1.000000e-250	2976
1.6686	0.1715	a16884_megascaffold_1	megascaffold_1||28145499||28145849||NNU_026303-RA||-1||CDS||304074228||883||77.81	28145849	28145499	b19990_19	19||4954907||4955973||PAC:17825505||1||CDS||391321191||13190||77.81	4954907	4955973	5.000000e-66	3026
###  Mean Ks:  11.6717	Mean Kn: 0.6846
#Ks	Kn	a<db_genome_id>_<chr>	chr1||start1||stop1||name1||strand1||type1||db_feature_id1||genome_order1||percent_id1	start1	stop1	b<db_genome_id>_<chr>	chr2||start2||stop2||name2||strand2||type2||db_feature_id2||genome_order2||percent_id2	start2	stop2	eval	block_score	GEVO_link
26.3751	4.4579	a16884_megascaffold_1	megascaffold_1||22501127||22502326||NNU_021302-RA||-1||CDS||304062341||658||68.28	22502326	22501127	b19990_12	12||5587662||5588599||PAC:17836943||1||CDS||391294260||3773||68.28	5587662	5588599	2.000000e-39	38
1.1202	0.0880	a16884_megascaffold_1	megascaffold_1||22592243||22597394||NNU_021306-RA||-1||CDS||304062365||662||80.38	22597394	22592243	b19990_12	12||5575078||5578222||PAC:17836942||1||CDS||391294258||3772||80.38	5575078	5578222	1.000000e-250	88
1.9666	0.1722	a16884_megascaffold_1	megascaffold_1||22682235||22684597||NNU_021311-RA||-1||CDS||304062412||667||75.89	22684597	22682235	b19990_12	12||5568686||5571047||PAC:17836941||1||CDS||391294256||3771||75.89	5568686	5571047	1.000000e-250	138
66.2368	0.4187	a16884_megascaffold_1	megascaffold_1||22912300||22914487||NNU_021320-RA||1||CDS||304062483||676||76.03	22912300	22914487	b19990_12	12||5528282||5529743||PAC:17836937||-1||CDS||391294248||3767||76.03	5529743	5528282	3.000000e-69	188
2.4391	0.2410	a16884_megascaffold_1	megascaffold_1||22937540||22941930||NNU_021323-RA||-1||CDS||304062509||679||71.37	22941930	22937540	b19990_12	12||5504754||5508406||PAC:17836934||1||CDS||391294242||3764||71.37	5504754	5508406	3.000000e-68	238
0.8705	0.0347	a16884_megascaffold_1	megascaffold_1||22989981||22994090||NNU_021326-RA||-1||CDS||304062542||682||86.86	22994090	22989981	b19990_12	12||5492050||5494655||PAC:17836933||1||CDS||391294240||3763||86.86	5492050	5494655	1.000000e-118	288
0.9091	0.0756	a16884_megascaffold_1	megascaffold_1||23042427||23050149||NNU_021330-RA||-1||CDS||304062573||686||81.96	23050149	23042427	b19990_12	12||5480914||5485281||PAC:17836932||1||CDS||391294238||3762||81.96	5480914	5485281	1.000000e-250	338
1.9931	0.3151	a16884_megascaffold_1	megascaffold_1||23204443||23207220||NNU_021334-RA||-1||CDS||304062607||690||69.18	23207220	23204443	b19990_12	12||5472811||5474255||PAC:17836931||1||CDS||391294236||3761||69.18	5472811	5474255	1.000000e-92	388
3.1351	0.3580	a16884_megascaffold_1	megascaffold_1||23237458||23259724||NNU_021336-RA||-1||CDS||304062619||692||80.33	23259724	23237458	b19990_12	12||5449824||5463695||PAC:17836929||1||CDS||391294232||3759||80.33	5449824	5463695	2.000000e-157	438
###  Mean Ks:  4.7089	Mean Kn: 0.2792
#Ks	Kn	a<db_genome_id>_<chr>	chr1||start1||stop1||name1||strand1||type1||db_feature_id1||genome_order1||percent_id1	start1	stop1	b<db_genome_id>_<chr>	chr2||start2||stop2||name2||strand2||type2||db_feature_id2||genome_order2||percent_id2	start2	stop2	eval	block_score	GEVO_link
1.5394	0.1632	a16884_megascaffold_1	megascaffold_1||24202642||24213667||NNU_014268-RA||-1||CDS||304045632||734||71.79	24213667	24202642	b19990_10	10||397007||401055||PAC:17824179||1||CDS||391285808||1437||71.79	397007	401055	5.000000e-135	50
1.5043	0.2129	a16884_megascaffold_1	megascaffold_1||24214382||24218441||NNU_014269-RA||1||CDS||304045644||735||76.91	24214382	24218441	b19990_10	10||392977||396081||PAC:17824178||-1||CDS||391285806||1436||76.91	396081	392977	1.000000e-250	100
1.3480	0.2393	a16884_megascaffold_1	megascaffold_1||24294277||24294642||NNU_014272-RA||-1||CDS||304045670||738||71.17	24294642	24294277	b19990_10	10||392627||392974||PAC:17824177||1||CDS||391285804||1435||71.17	392627	392974	8.000000e-38	137
1.4102	0.1718	a16884_megascaffold_1	megascaffold_1||24454219||24457565||NNU_014279-RA||-1||CDS||304045723||745||74.34	24457565	24454219	b19990_10	10||378148||380905||PAC:17824175||1||CDS||391285800||1433||74.34	378148	380905	1.000000e-250	187
0.9167	0.1477	a16884_megascaffold_1	megascaffold_1||24543474||24554596||NNU_014282-RA||1||CDS||304045755||749||82.01	24543474	24554596	b19990_10	10||354675||360480||PAC:17824173||-1||CDS||391285796||1431||82.01	360480	354675	1.000000e-250	237
1.0032	0.2276	a16884_megascaffold_1	megascaffold_1||24555933||24559065||NNU_014284-RA||-1||CDS||304045773||750||71.08	24559065	24555933	b19990_10	10||351096||354607||PAC:17824172||1||CDS||391285794||1430||71.08	351096	354607	1.000000e-136	287
1.3582	0.1125	a16884_megascaffold_1	megascaffold_1||24726520||24729563||NNU_014292-RA||-1||CDS||304045822||758||82.22	24729563	24726520	b19990_10	10||340934||344299||PAC:17824170||1||CDS||391285790||1428||82.22	340934	344299	1.000000e-250	337
1.2261	0.2985	a16884_megascaffold_1	megascaffold_1||24798930||24824318||NNU_014294-RA||1||CDS||304045846||760||81.13	24798930	24824318	b19990_10	10||318130||328295||PAC:17824169||-1||CDS||391285788||1427||81.13	328295	318130	4.000000e-174	387
1.1310	0.0854	a16884_megascaffold_1	megascaffold_1||24958528||24963315||NNU_014296-RA||-1||CDS||304045864||762||79.77	24963315	24958528	b19990_10	10||300629||304046||PAC:17824167||1||CDS||391285784||1425||79.77	300629	304046	1.000000e-250	437
1.4156	0.1900	a16884_megascaffold_1	megascaffold_1||25178502||25181219||NNU_014304-RA||-1||CDS||304045925||770||73.16	25181219	25178502	b19990_10	10||265196||267250||PAC:17824166||1||CDS||391285782||1424||73.16	265196	267250	1.000000e-250	487
2.3370	0.2606	a16884_megascaffold_1	megascaffold_1||25244508||25246311||NNU_014309-RA||-1||CDS||304045965||775||71.2	25246311	25244508	b19990_10	10||256162||258122||PAC:17824164||1||CDS||391285778||1422||71.2	256162	258122	4.000000e-157	537
62.3883	1.2838	a16884_megascaffold_1	megascaffold_1||25285074||25286111||NNU_014311-RA||1||CDS||304045983||777||73.81	25285074	25286111	b19990_10	10||245231||250459||PAC:17824163||1||CDS||391285776||1421||73.81	245231	250459	4.000000e-79	587
4.2492	0.1226	a16884_megascaffold_1	megascaffold_1||25337372||25339546||NNU_014313-RA||-1||CDS||304045996||779||80.67	25339546	25337372	b19990_10	10||238997||242009||PAC:17824162||1||CDS||391285774||1420||80.67	238997	242009	1.000000e-250	637
1.4429	0.0989	a16884_megascaffold_1	megascaffold_1||25369323||25371385||NNU_014314-RA||1||CDS||304046007||780||78.89	25369323	25371385	b19990_10	10||236166||238024||PAC:17824161||-1||CDS||391285772||1419||78.89	238024	236166	1.000000e-250	687
1.2403	0.1420	a16884_megascaffold_1	megascaffold_1||25381879||25382609||NNU_014316-RA||-1||CDS||304046022||782||78.61	25382609	25381879	b19990_10	10||229798||230362||PAC:17824159||1||CDS||391285768||1417||78.61	229798	230362	1.000000e-38	725
0.9339	0.0855	a16884_megascaffold_1	megascaffold_1||25563623||25569803||NNU_014323-RA||-1||CDS||304046076||789||82.29	25569803	25563623	b19990_10	10||204741||207934||PAC:17824155||1||CDS||391285760||1413||82.29	204741	207934	1.000000e-250	775
1.4230	0.2159	a16884_megascaffold_1	megascaffold_1||25643900||25651935||NNU_014324-RA||1||CDS||304046086||790||69.8	25643900	25651935	b19990_10	10||190359||195087||PAC:17824154||-1||CDS||391285758||1412||69.8	195087	190359	2.000000e-120	825
1.0018	0.0970	a16884_megascaffold_1	megascaffold_1||25668862||25675615||NNU_014325-RA||1||CDS||304046095||791||79.88	25668862	25675615	b19990_10	10||182151||184137||PAC:17824153||-1||CDS||391285756||1411||79.88	184137	182151	1.000000e-250	875
1.6006	1.1493	a16884_megascaffold_1	megascaffold_1||25862814||25865376||NNU_014329-RA||1||CDS||304046130||795||71.16	25862814	25865376	b19990_10	10||155841||156922||PAC:17824151||-1||CDS||391285752||1409||71.16	156922	155841	1.000000e-66	925
###  Mean Ks:  9.6708	Mean Kn: 0.8382
#Ks	Kn	a<db_genome_id>_<chr>	chr1||start1||stop1||name1||strand1||type1||db_feature_id1||genome_order1||percent_id1	start1	stop1	b<db_genome_id>_<chr>	chr2||start2||stop2||name2||strand2||type2||db_feature_id2||genome_order2||percent_id2	start2	stop2	eval	block_score	GEVO_link
1.0857	0.1917	a16884_megascaffold_1	megascaffold_1||24485070||24506656||NNU_014280-RA||1||CDS||304045738||746||74.45	24485070	24506656	b19990_12	12||7067654||7075823||PAC:17837074||1||CDS||391294522||3904||74.45	7067654	7075823	1.000000e-250	50
1.6477	0.2560	a16884_megascaffold_1	megascaffold_1||24650229||24670262||NNU_014289-RA||-1||CDS||304045801||755||86.59	24670262	24650229	b19990_12	12||7081331||7091442||PAC:17837076||-1||CDS||391294526||3906||86.59	7091442	7081331	1.000000e-49	99
1.2157	0.0766	a16884_megascaffold_1	megascaffold_1||24958528||24963315||NNU_014296-RA||-1||CDS||304045864||762||79.41	24963315	24958528	b19990_12	12||7102011||7106874||PAC:17837077||-1||CDS||391294528||3907||79.41	7106874	7102011	1.000000e-250	149
0.9571	0.3094	a16884_megascaffold_1	megascaffold_1||25013508||25014317||NNU_014297-RA||1||CDS||304045877||763||72.55	25013508	25014317	b19990_12	12||7125216||7126030||PAC:17837078||1||CDS||391294530||3908||72.55	7125216	7126030	4.000000e-24	172
64.9406	0.9870	a16884_megascaffold_1	megascaffold_1||25311427||25332154||NNU_014312-RA||-1||CDS||304045989||778||81.15	25332154	25311427	b19990_12	12||7139598||7142727||PAC:17837080||-1||CDS||391294534||3910||81.15	7142727	7139598	9.000000e-150	219
1.0032	0.0843	a16884_megascaffold_1	megascaffold_1||25381879||25382609||NNU_014316-RA||-1||CDS||304046022||782||80.63	25382609	25381879	b19990_12	12||7147812||7148589||PAC:17837081||-1||CDS||391294536||3911||80.63	7148589	7147812	3.000000e-53	269
1.6642	0.0978	a16884_megascaffold_1	megascaffold_1||25407968||25410984||NNU_014317-RA||-1||CDS||304046030||783||86.27	25410984	25407968	b19990_12	12||7163296||7164322||PAC:17837082||-1||CDS||391294538||3912||86.27	7164322	7163296	5.000000e-100	319
1.9345	0.2400	a16884_megascaffold_1	megascaffold_1||25519345||25520088||NNU_014322-RA||-1||CDS||304046070||787||68.34	25520088	25519345	b19990_12	12||7177304||7178062||PAC:17837085||-1||CDS||391294544||3915||68.34	7178062	7177304	7.000000e-68	369
0.1293	12.8030	a16884_megascaffold_1	megascaffold_1||25862814||25865376||NNU_014329-RA||1||CDS||304046130||795||72.67	25862814	25865376	b19990_12	12||7190505||7200729||PAC:17837087||1||CDS||391294548||3917||72.67	7190505	7200729	1.000000e-142	419
66.1352	1.2160	a16884_megascaffold_1	megascaffold_1||26070288||26073501||NNU_014336-RA||-1||CDS||304046189||802||74.65	26073501	26070288	b19990_12	12||7218871||7225588||PAC:17837091||-1||CDS||391294556||3921||74.65	7225588	7218871	6.000000e-31	449
1.5733	0.2634	a16884_megascaffold_1	megascaffold_1||26089023||26105808||NNU_014337-RA||1||CDS||304046197||803||68.44	26089023	26105808	b19990_12	12||7238657||7245397||PAC:17837092||1||CDS||391294558||3922||68.44	7238657	7245397	3.000000e-145	499
0.6878	0.0940	a16884_megascaffold_1	megascaffold_1||26252840||26260664||NNU_014343-RA||1||CDS||304046259||809||80.91	26252840	26260664	b19990_12	12||7259524||7266069||PAC:17837094||-1||CDS||391294562||3924||80.91	7266069	7259524	1.000000e-250	549
8.6391	0.6577	a16884_megascaffold_1	megascaffold_1||26307298||26311621||NNU_014346-RA||1||CDS||304046282||812||84.33	26307298	26311621	b19990_12	12||7291808||7293953||PAC:17837097||1||CDS||391294568||3927||84.33	7291808	7293953	3.000000e-89	599
1.8759	0.2666	a16884_megascaffold_1	megascaffold_1||26337205||26347290||NNU_014347-RA||1||CDS||304046287||813||73.1	26337205	26347290	b19990_12	12||7305305||7311233||PAC:17837099||1||CDS||391294572||3929||73.1	7305305	7311233	2.000000e-161	649
0.7190	0.1109	a16884_megascaffold_1	megascaffold_1||26855035||26860912||NNU_014363-RA||-1||CDS||304046433||829||80.33	26860912	26855035	b19990_12	12||7357990||7360908||PAC:17837107||-1||CDS||391294588||3937||80.33	7360908	7357990	6.000000e-176	696
1.4143	0.2431	a16884_megascaffold_1	megascaffold_1||26913128||26915361||NNU_014365-RA||1||CDS||304046451||831||78.7	26913128	26915361	b19990_12	12||7374862||7377334||PAC:17837108||1||CDS||391294590||3938||78.7	7374862	7377334	1.000000e-250	746
2.1045	0.4883	a16884_megascaffold_1	megascaffold_1||27023234||27032081||NNU_014371-RA||1||CDS||304046508||837||76.55	27023234	27032081	b19990_12	12||7386025||7390581||PAC:17837109||1||CDS||391294592||3939||76.55	7386025	7390581	1.000000e-250	796
1.4944	0.2208	a16884_megascaffold_1	megascaffold_1||27045515||27047376||NNU_014372-RA||-1||CDS||304046520||838||72.07	27047376	27045515	b19990_12	12||7428930||7431045||PAC:17837110||-1||CDS||391294594||3940||72.07	7431045	7428930	1.000000e-250	846
2.3777	0.2035	a16884_megascaffold_1	megascaffold_1||27075147||27077380||NNU_014380-RA||-1||CDS||304046577||846||73.73	27077380	27075147	b19990_12	12||7469690||7470566||PAC:17837113||-1||CDS||391294600||3943||73.73	7470566	7469690	8.000000e-72	896
1.3340	0.2112	a16884_megascaffold_1	megascaffold_1||27384358||27402162||NNU_014389-RA||-1||CDS||304046659||855||77.26	27402162	27384358	b19990_12	12||7477676||7493201||PAC:17837114||-1||CDS||391294602||3944||77.26	7493201	7477676	1.000000e-250	946
10.4214	0.8991	a16884_megascaffold_1	megascaffold_1||27453390||27468574||NNU_014391-RA||1||CDS||304046675||857||71.98	27453390	27468574	b19990_12	12||7495205||7500136||PAC:17837115||1||CDS||391294604||3945||71.98	7495205	7500136	2.000000e-47	992
2.6163	0.3130	a16884_megascaffold_1	megascaffold_1||27509161||27510522||NNU_014393-RA||1||CDS||304046692||859||71.47	27509161	27510522	b19990_12	12||7508222||7511208||PAC:17837117||1||CDS||391294608||3947||71.47	7508222	7511208	3.000000e-82	1042
1.0941	0.1893	a16884_megascaffold_1	megascaffold_1||27553472||27556408||NNU_014395-RA||1||CDS||304046702||861||74.17	27553472	27556408	b19990_12	12||7523448||7526110||PAC:17816915||1||CDS||391292084||3948||74.17	7523448	7526110	1.000000e-250	1092
62.7513	1.2052	a16884_megascaffold_1	megascaffold_1||27610536||27613516||NNU_014398-RA||-1||CDS||304046724||864||70.89	27613516	27610536	b19990_12	12||7534013||7535838||PAC:17816916||-1||CDS||391292086||3949||70.89	7535838	7534013	1.000000e-12	1104
2.0285	0.1231	a16884_megascaffold_1	megascaffold_1||27681489||27684064||NNU_014402-RA||1||CDS||304046752||868||77.54	27681489	27684064	b19990_12	12||7708895||7710679||PAC:17816927||1||CDS||391292108||3960||77.54	7708895	7710679	2.000000e-177	1151
15.4602	0.2947	a16884_megascaffold_1	megascaffold_1||27823279||27823971||NNU_014407-RA||1||CDS||304046787||873||68.64	27823279	27823971	b19990_12	12||7742869||7744969||PAC:17816928||1||CDS||391292110||3961||68.64	7742869	7744969	5.000000e-38	1188
8.5482	0.2719	a16884_megascaffold_1	megascaffold_1||27894699||27896786||NNU_014411-RA||-1||CDS||304046813||877||73.58	27896786	27894699	b19990_12	12||7753342||7755364||PAC:17816931||-1||CDS||391292116||3964||73.58	7755364	7753342	4.000000e-170	1238
12.1467	1.5294	a16884_megascaffold_1	megascaffold_1||28145499||28145849||NNU_026303-RA||-1||CDS||304074228||883||78.21	28145849	28145499	b19990_12	12||7768053||7769470||PAC:17816932||1||CDS||391292118||3965||78.21	7768053	7769470	3.000000e-68	1288
2.4528	0.4595	a16884_megascaffold_1	megascaffold_1||28148091||28156289||NNU_026302-RA||-1||CDS||304074222||884||75.06	28156289	28148091	b19990_12	12||7824297||7855289||PAC:17816936||-1||CDS||391292126||3969||75.06	7855289	7824297	5.000000e-166	1338
###  Mean Ks:  14.4642	Mean Kn: 0.3435
#Ks	Kn	a<db_genome_id>_<chr>	chr1||start1||stop1||name1||strand1||type1||db_feature_id1||genome_order1||percent_id1	start1	stop1	b<db_genome_id>_<chr>	chr2||start2||stop2||name2||strand2||type2||db_feature_id2||genome_order2||percent_id2	start2	stop2	eval	block_score	GEVO_link
67.0752	0.7671	a16884_megascaffold_1	megascaffold_1||26663174||26676785||NNU_014355-RA||1||CDS||304046354||821||72.01	26663174	26676785	b19990_Un	Un||31552888||31561139||PAC:17820268||-1||CDS||391359525||25711||72.01	31561139	31552888	2.000000e-136	50
1.0222	0.3083	a16884_megascaffold_1	megascaffold_1||26848733||26853619||NNU_014362-RA||1||CDS||304046423||828||70.63	26848733	26853619	b19990_Un	Un||31437861||31439524||PAC:17820260||-1||CDS||391359509||25703||70.63	31439524	31437861	8.000000e-159	100
0.8274	0.2598	a16884_megascaffold_1	megascaffold_1||26855035||26860912||NNU_014363-RA||-1||CDS||304046433||829||79.51	26860912	26855035	b19990_Un	Un||31436149||31437380||PAC:17820259||1||CDS||391359507||25702||79.51	31436149	31437380	8.000000e-143	150
1.6519	0.2325	a16884_megascaffold_1	megascaffold_1||26898407||26899746||NNU_014364-RA||-1||CDS||304046440||830||73.75	26899746	26898407	b19990_Un	Un||31429619||31430485||PAC:17820257||1||CDS||391359503||25700||73.75	31429619	31430485	7.000000e-52	200
1.7445	0.1499	a16884_megascaffold_1	megascaffold_1||26934693||26942916||NNU_014368-RA||-1||CDS||304046479||834||73.97	26942916	26934693	b19990_Un	Un||31421956||31428872||PAC:17820256||1||CDS||391359501||25699||73.97	31421956	31428872	1.000000e-250	250
###  Mean Ks:  3.9802	Mean Kn: 1.1010
#Ks	Kn	a<db_genome_id>_<chr>	chr1||start1||stop1||name1||strand1||type1||db_feature_id1||genome_order1||percent_id1	start1	stop1	b<db_genome_id>_<chr>	chr2||start2||stop2||name2||strand2||type2||db_feature_id2||genome_order2||percent_id2	start2	stop2	eval	block_score	GEVO_link
9.3270	6.0773	a16884_megascaffold_1	megascaffold_1||28839640||28839993||NNU_015136-RA||1||CDS||304049668||908||75.27	28839640	28839993	b19990_12	12||7768053||7769470||PAC:17816932||1||CDS||391292118||3965||75.27	7768053	7769470	1.000000e-48	48
11.9114	0.6993	a16884_megascaffold_1	megascaffold_1||28866735||28867922||NNU_015135-RA||1||CDS||304049660||909||71.74	28866735	28867922	b19990_12	12||8048666||8049880||PAC:17816943||1||CDS||391292140||3976||71.74	8048666	8049880	1.000000e-52	95
1.1729	0.3360	a16884_megascaffold_1	megascaffold_1||28932576||28939776||NNU_015134-RA||1||CDS||304049651||910||71.61	28932576	28939776	b19990_12	12||8062249||8065200||PAC:17816945||1||CDS||391292144||3978||71.61	8062249	8065200	1.000000e-250	145
4.2043	1.2494	a16884_megascaffold_1	megascaffold_1||28959388||28962356||NNU_015131-RA||-1||CDS||304049633||913||84.06	28962356	28959388	b19990_12	12||8066387||8068488||PAC:17816946||-1||CDS||391292146||3979||84.06	8068488	8066387	1.000000e-35	180
1.0969	0.2404	a16884_megascaffold_1	megascaffold_1||28968498||28974050||NNU_015130-RA||1||CDS||304049624||914||74.77	28968498	28974050	b19990_12	12||8070785||8074229||PAC:17816947||1||CDS||391292148||3980||74.77	8070785	8074229	1.000000e-250	230
1.8863	0.4759	a16884_megascaffold_1	megascaffold_1||29148305||29150047||NNU_015122-RA||1||CDS||304049561||922||77.12	29148305	29150047	b19990_12	12||8125145||8126348||PAC:17816952||1||CDS||391292158||3985||77.12	8125145	8126348	1.000000e-64	280
1.8411	0.2981	a16884_megascaffold_1	megascaffold_1||29197665||29199243||NNU_015120-RA||-1||CDS||304049546||924||71.1	29199243	29197665	b19990_12	12||8133181||8135004||PAC:17816953||-1||CDS||391292160||3986||71.1	8135004	8133181	8.000000e-75	330
4.9885	1.3587	a16884_megascaffold_1	megascaffold_1||29246549||29248028||NNU_015119-RA||1||CDS||304049539||925||81.18	29246549	29248028	b19990_12	12||8142453||8145114||PAC:17816955||1||CDS||391292164||3988||81.18	8142453	8145114	1.000000e-15	345
0.9174	0.1379	a16884_megascaffold_1	megascaffold_1||29276425||29283834||NNU_015117-RA||1||CDS||304049520||927||78.64	29276425	29283834	b19990_12	12||8177384||8181035||PAC:17816957||1||CDS||391292168||3990||78.64	8177384	8181035	1.000000e-250	395
2.4561	0.1371	a16884_megascaffold_1	megascaffold_1||29351796||29353355||NNU_015114-RA||-1||CDS||304049496||930||77.6	29353355	29351796	b19990_12	12||8182606||8183878||PAC:17816958||-1||CDS||391292170||3991||77.6	8183878	8182606	8.000000e-170	445
###  Mean Ks:  14.5747	Mean Kn: 0.3769
#Ks	Kn	a<db_genome_id>_<chr>	chr1||start1||stop1||name1||strand1||type1||db_feature_id1||genome_order1||percent_id1	start1	stop1	b<db_genome_id>_<chr>	chr2||start2||stop2||name2||strand2||type2||db_feature_id2||genome_order2||percent_id2	start2	stop2	eval	block_score	GEVO_link
64.6145	0.6281	a16884_megascaffold_1	megascaffold_1||28866735||28867922||NNU_015135-RA||1||CDS||304049660||909||82.63	28866735	28867922	b19990_19	19||4194626||4200016||PAC:17825447||-1||CDS||391321075||13132||82.63	4200016	4194626	7.000000e-42	41
1.0645	0.1789	a16884_megascaffold_1	megascaffold_1||29061792||29080952||NNU_015125-RA||-1||CDS||304049583||919||82.93	29080952	29061792	b19990_19	19||4163962||4172072||PAC:17825444||1||CDS||391321069||13129||82.93	4163962	4172072	1.000000e-250	91
72.4482	1.4693	a16884_megascaffold_1	megascaffold_1||29115952||29120322||NNU_015123-RA||1||CDS||304049566||921||81.45	29115952	29120322	b19990_19	19||4111005||4154968||PAC:17825443||-1||CDS||391321067||13128||81.45	4154968	4111005	1.000000e-118	141
66.7936	1.1948	a16884_megascaffold_1	megascaffold_1||29246549||29248028||NNU_015119-RA||1||CDS||304049539||925||85.37	29246549	29248028	b19990_19	19||3943051||3944840||PAC:17825438||-1||CDS||391321057||13123||85.37	3944840	3943051	2.000000e-19	159
1.4671	0.2328	a16884_megascaffold_1	megascaffold_1||29653980||29655699||NNU_015103-RA||-1||CDS||304049404||941||79.09	29655699	29653980	b19990_19	19||3913873||3915228||PAC:17825436||1||CDS||391321053||13121||79.09	3913873	3915228	1.000000e-104	206
1.1435	0.2689	a16884_megascaffold_1	megascaffold_1||29741115||29754034||NNU_015098-RA||1||CDS||304049358||946||74.49	29741115	29754034	b19990_19	19||3867295||3891159||PAC:17825433||-1||CDS||391321047||13118||74.49	3891159	3867295	1.000000e-250	256
1.7366	0.1086	a16884_megascaffold_1	megascaffold_1||29931041||29935619||NNU_015093-RA||1||CDS||304049317||951||75.71	29931041	29935619	b19990_19	19||3851624||3854741||PAC:17825427||-1||CDS||391321035||13112||75.71	3854741	3851624	1.000000e-153	306
1.4936	0.1899	a16884_megascaffold_1	megascaffold_1||29996086||29998307||NNU_015091-RA||-1||CDS||304049301||953||76.09	29998307	29996086	b19990_19	19||3844039||3845100||PAC:17825426||1||CDS||391321033||13111||76.09	3844039	3845100	1.000000e-140	356
1.6908	0.1696	a16884_megascaffold_1	megascaffold_1||30122868||30123270||NNU_015086-RA||1||CDS||304049263||958||76.92	30122868	30123270	b19990_19	19||3837685||3838117||PAC:17825425||-1||CDS||391321031||13110||76.92	3838117	3837685	1.000000e-54	406
1.2423	0.0844	a16884_megascaffold_1	megascaffold_1||30163324||30169226||NNU_015082-RA||-1||CDS||304049222||962||77.93	30169226	30163324	b19990_19	19||3815127||3826657||PAC:17825424||1||CDS||391321029||13109||77.93	3815127	3826657	1.000000e-250	456
1.7413	0.5544	a16884_megascaffold_1	megascaffold_1||30293562||30297225||NNU_015075-RA||-1||CDS||304049142||969||73.13	30297225	30293562	b19990_19	19||3780542||3783949||PAC:17825422||1||CDS||391321025||13107||73.13	3780542	3783949	5.000000e-48	503
1.4662	0.0139	a16884_megascaffold_1	megascaffold_1||30486011||30487218||NNU_015069-RA||1||CDS||304049096||975||83.6	30486011	30487218	b19990_19	19||3777470||3778757||PAC:17825421||-1||CDS||391321023||13106||83.6	3778757	3777470	1.000000e-250	553
1.0591	0.2047	a16884_megascaffold_1	megascaffold_1||30488305||30514104||NNU_015068-RA||-1||CDS||304049075||976||72.54	30514104	30488305	b19990_19	19||3750407||3776369||PAC:17825420||1||CDS||391321021||13105||72.54	3750407	3776369	1.000000e-250	603
0.9191	0.1663	a16884_megascaffold_1	megascaffold_1||30654015||30670882||NNU_015063-RA||1||CDS||304049024||981||84.17	30654015	30670882	b19990_19	19||3659071||3664283||PAC:17825415||-1||CDS||391321011||13100||84.17	3664283	3659071	1.000000e-250	653
7.0857	1.2415	a16884_megascaffold_1	megascaffold_1||30679372||30680966||NNU_015062-RA||-1||CDS||304049013||982||75.39	30680966	30679372	b19990_19	19||3654324||3655131||PAC:17825414||1||CDS||391321009||13099||75.39	3654324	3655131	1.000000e-29	682
1.8697	0.3554	a16884_megascaffold_1	megascaffold_1||30691429||30704914||NNU_015061-RA||-1||CDS||304049005||983||73.05	30704914	30691429	b19990_19	19||3640098||3649935||PAC:17825413||1||CDS||391321007||13098||73.05	3640098	3649935	7.000000e-108	732
1.0289	0.1237	a16884_megascaffold_1	megascaffold_1||30811613||30814758||NNU_015055-RA||1||CDS||304048950||989||76.9	30811613	30814758	b19990_19	19||3620267||3623315||PAC:17825410||-1||CDS||391321001||13095||76.9	3623315	3620267	2.000000e-59	782
0.7905	0.1002	a16884_megascaffold_1	megascaffold_1||30821149||30823514||NNU_015054-RA||-1||CDS||304048942||990||81.52	30823514	30821149	b19990_19	19||3610937||3613891||PAC:17825408||1||CDS||391320997||13093||81.52	3610937	3613891	1.000000e-250	832
1.3358	0.2337	a16884_megascaffold_1	megascaffold_1||30991153||30993558||NNU_015047-RA||-1||CDS||304048883||997||79.36	30993558	30991153	b19990_19	19||3579039||3581410||PAC:17825405||1||CDS||391320991||13090||79.36	3579039	3581410	1.000000e-250	882
63.7679	1.2047	a16884_megascaffold_1	megascaffold_1||31045825||31048356||NNU_015045-RA||-1||CDS||304048867||999||74.24	31048356	31045825	b19990_19	19||3558579||3560333||PAC:17825402||1||CDS||391320985||13087||74.24	3558579	3560333	1.000000e-158	932
62.3217	0.1463	a16884_megascaffold_1	megascaffold_1||31164151||31164357||NNU_015042-RA||-1||CDS||304048840||1002||76.56	31164357	31164151	b19990_19	19||3543606||3544316||PAC:17825401||1||CDS||391320983||13086||76.56	3543606	3544316	4.000000e-20	951
1.2740	0.1557	a16884_megascaffold_1	megascaffold_1||31286749||31290997||NNU_015037-RA||1||CDS||304048800||1007||77.82	31286749	31290997	b19990_19	19||3531547||3536375||PAC:17825400||-1||CDS||391320981||13085||77.82	3536375	3531547	2.000000e-123	1001
3.2571	0.1373	a16884_megascaffold_1	megascaffold_1||31489914||31491037||NNU_015029-RA||1||CDS||304048728||1015||78.03	31489914	31491037	b19990_19	19||3520521||3521748||PAC:17825399||-1||CDS||391320979||13084||78.03	3521748	3520521	2.000000e-132	1051
1.0182	0.1249	a16884_megascaffold_1	megascaffold_1||31761213||31766971||NNU_015021-RA||1||CDS||304048662||1023||79.9	31761213	31766971	b19990_19	19||3436543||3440712||PAC:17825396||-1||CDS||391320973||13081||79.9	3440712	3436543	1.000000e-250	1101
1.7366	0.1350	a16884_megascaffold_1	megascaffold_1||31879357||31880721||NNU_015017-RA||-1||CDS||304048631||1027||78.72	31880721	31879357	b19990_19	19||3429401||3430645||PAC:17825395||1||CDS||391320971||13080||78.72	3429401	3430645	8.000000e-145	1151
###  Mean Ks:  9.2085	Mean Kn: 0.4490
#Ks	Kn	a<db_genome_id>_<chr>	chr1||start1||stop1||name1||strand1||type1||db_feature_id1||genome_order1||percent_id1	start1	stop1	b<db_genome_id>_<chr>	chr2||start2||stop2||name2||strand2||type2||db_feature_id2||genome_order2||percent_id2	start2	stop2	eval	block_score	GEVO_link
68.3121	1.3087	a16884_megascaffold_1	megascaffold_1||28959388||28962356||NNU_015131-RA||-1||CDS||304049633||913||78.68	28962356	28959388	b19990_Un	Un||12050451||12059185||PAC:17818644||1||CDS||391356891||24698||78.68	12050451	12059185	6.000000e-40	39
1.1099	0.0666	a16884_megascaffold_1	megascaffold_1||29045389||29049410||NNU_015127-RA||1||CDS||304049604||917||81.33	29045389	29049410	b19990_Un	Un||12043377||12049506||PAC:17818643||-1||CDS||391356889||24697||81.33	12049506	12043377	1.000000e-250	89
3.2408	0.6075	a16884_megascaffold_1	megascaffold_1||29148305||29150047||NNU_015122-RA||1||CDS||304049561||922||73.79	29148305	29150047	b19990_Un	Un||12019337||12021296||PAC:17818641||-1||CDS||391356885||24695||73.79	12021296	12019337	5.000000e-45	133
1.3806	0.3071	a16884_megascaffold_1	megascaffold_1||29197665||29199243||NNU_015120-RA||-1||CDS||304049546||924||74.41	29199243	29197665	b19990_Un	Un||12002614||12010026||PAC:17818640||1||CDS||391356883||24694||74.41	12002614	12010026	8.000000e-107	183
1.4471	0.2164	a16884_megascaffold_1	megascaffold_1||29276425||29283834||NNU_015117-RA||1||CDS||304049520||927||75.68	29276425	29283834	b19990_Un	Un||11979231||11994146||PAC:17818638||-1||CDS||391356879||24692||75.68	11994146	11979231	1.000000e-250	233
3.4774	0.9881	a16884_megascaffold_1	megascaffold_1||29409923||29414533||NNU_015113-RA||-1||CDS||304049487||931||87.74	29414533	29409923	b19990_Un	Un||11937348||11950111||PAC:17818635||1||CDS||391356873||24689||87.74	11937348	11950111	5.000000e-30	262
1.0068	0.2067	a16884_megascaffold_1	megascaffold_1||29427953||29428883||NNU_015112-RA||-1||CDS||304049475||932||73.45	29428883	29427953	b19990_Un	Un||11888755||11889603||PAC:17818632||1||CDS||391356867||24686||73.45	11888755	11889603	7.000000e-85	312
1.7055	0.2292	a16884_megascaffold_1	megascaffold_1||29706767||29712806||NNU_015102-RA||-1||CDS||304049392||942||73.23	29712806	29706767	b19990_Un	Un||11869351||11875227||PAC:17818630||1||CDS||391356863||24684||73.23	11869351	11875227	4.000000e-130	362
1.1964	0.1106	a16884_megascaffold_1	megascaffold_1||29931041||29935619||NNU_015093-RA||1||CDS||304049317||951||80.34	29931041	29935619	b19990_Un	Un||11857947||11861577||PAC:17818628||-1||CDS||391356859||24682||80.34	11861577	11857947	1.000000e-250	412
###  Mean Ks:  24.1653	Mean Kn: 0.4845
#Ks	Kn	a<db_genome_id>_<chr>	chr1||start1||stop1||name1||strand1||type1||db_feature_id1||genome_order1||percent_id1	start1	stop1	b<db_genome_id>_<chr>	chr2||start2||stop2||name2||strand2||type2||db_feature_id2||genome_order2||percent_id2	start2	stop2	eval	block_score	GEVO_link
63.1266	0.1956	a16884_megascaffold_1	megascaffold_1||30029670||30032801||NNU_015088-RA||-1||CDS||304049277||956||70.7	30032801	30029670	b19990_Un	Un||7629624||7632236||PAC:17818339||-1||CDS||391356453||24479||70.7	7632236	7629624	6.000000e-142	50
63.8956	0.9902	a16884_megascaffold_1	megascaffold_1||30082637||30084385||NNU_015087-RA||-1||CDS||304049271||957||71.97	30084385	30082637	b19990_Un	Un||7640047||7653796||PAC:17818340||-1||CDS||391356455||24480||71.97	7653796	7640047	2.000000e-136	100
1.3762	0.1101	a16884_megascaffold_1	megascaffold_1||30124345||30128675||NNU_015085-RA||-1||CDS||304049251||959||77.25	30128675	30124345	b19990_Un	Un||7655005||7660427||PAC:17818341||-1||CDS||391356457||24481||77.25	7660427	7655005	1.000000e-250	150
1.8711	0.3011	a16884_megascaffold_1	megascaffold_1||30310936||30311727||NNU_015074-RA||-1||CDS||304049136||970||72.07	30311727	30310936	b19990_Un	Un||7694075||7694830||PAC:17818342||-1||CDS||391356459||24482||72.07	7694830	7694075	5.000000e-45	191
65.5617	1.0949	a16884_megascaffold_1	megascaffold_1||30339966||30340402||NNU_015073-RA||-1||CDS||304049126||971||79.28	30340402	30339966	b19990_Un	Un||7753224||7761919||PAC:17818349||-1||CDS||391356473||24489||79.28	7761919	7753224	6.000000e-20	210
1.3810	0.3756	a16884_megascaffold_1	megascaffold_1||30427199||30453981||NNU_015071-RA||-1||CDS||304049110||973||77.59	30453981	30427199	b19990_Un	Un||7783664||7789490||PAC:17818352||-1||CDS||391356479||24492||77.59	7789490	7783664	1.000000e-122	260
1.0670	0.0276	a16884_megascaffold_1	megascaffold_1||30486011||30487218||NNU_015069-RA||1||CDS||304049096||975||83.42	30486011	30487218	b19990_Un	Un||7830807||7831813||PAC:17818356||1||CDS||391356487||24496||83.42	7830807	7831813	1.000000e-166	310
1.0841	0.2105	a16884_megascaffold_1	megascaffold_1||30549562||30560124||NNU_015067-RA||1||CDS||304049066||977||74.68	30549562	30560124	b19990_Un	Un||7940025||7946670||PAC:17818364||1||CDS||391356503||24504||74.68	7940025	7946670	1.000000e-250	360
18.1240	1.0546	a16884_megascaffold_1	megascaffold_1||30618090||30650455||NNU_015064-RA||1||CDS||304049033||979||77.33	30618090	30650455	b19990_Un	Un||7958408||7975590||PAC:17818365||1||CDS||391356505||24505||77.33	7958408	7975590	1.000000e-250	410
###  Mean Ks:  1.4731	Mean Kn: 0.1960
#Ks	Kn	a<db_genome_id>_<chr>	chr1||start1||stop1||name1||strand1||type1||db_feature_id1||genome_order1||percent_id1	start1	stop1	b<db_genome_id>_<chr>	chr2||start2||stop2||name2||strand2||type2||db_feature_id2||genome_order2||percent_id2	start2	stop2	eval	block_score	GEVO_link
0.4748	0.1559	a16884_megascaffold_1	megascaffold_1||30811613||30814758||NNU_015055-RA||1||CDS||304048950||989||81.79	30811613	30814758	b19990_12	12||6859710||6862604||PAC:17837056||-1||CDS||391294486||3886||81.79	6862604	6859710	5.000000e-74	50
2.8573	0.3468	a16884_megascaffold_1	megascaffold_1||30868637||30871198||NNU_015052-RA||1||CDS||304048924||992||74.66	30868637	30871198	b19990_12	12||6850055||6851953||PAC:17837053||-1||CDS||391294480||3883||74.66	6851953	6850055	7.000000e-177	100
1.1470	0.0951	a16884_megascaffold_1	megascaffold_1||30873200||30887922||NNU_015051-RA||-1||CDS||304048914||993||79.64	30887922	30873200	b19990_12	12||6839836||6843283||PAC:17837051||1||CDS||391294476||3881||79.64	6839836	6843283	1.000000e-250	150
0.9262	0.0870	a16884_megascaffold_1	megascaffold_1||30955908||30961922||NNU_015048-RA||1||CDS||304048890||996||83.13	30955908	30961922	b19990_12	12||6825869||6832475||PAC:17837049||-1||CDS||391294472||3879||83.13	6832475	6825869	1.000000e-250	200
1.7092	0.3394	a16884_megascaffold_1	megascaffold_1||31111141||31115222||NNU_015043-RA||-1||CDS||304048845||1001||76.17	31115222	31111141	b19990_12	12||6822284||6824792||PAC:17837048||1||CDS||391294470||3878||76.17	6822284	6824792	3.000000e-97	250
3.4196	0.0662	a16884_megascaffold_1	megascaffold_1||31164151||31164357||NNU_015042-RA||-1||CDS||304048840||1002||75.13	31164357	31164151	b19990_12	12||6803788||6812111||PAC:17837046||1||CDS||391294466||3876||75.13	6803788	6812111	5.000000e-31	280
0.8151	0.1214	a16884_megascaffold_1	megascaffold_1||31341671||31348336||NNU_015034-RA||-1||CDS||304048773||1010||80.05	31348336	31341671	b19990_12	12||6791209||6801484||PAC:17837045||1||CDS||391294464||3875||80.05	6791209	6801484	1.000000e-250	330
1.2241	0.2431	a16884_megascaffold_1	megascaffold_1||31437496||31446103||NNU_015030-RA||-1||CDS||304048735||1014||73.01	31446103	31437496	b19990_12	12||6779162||6788959||PAC:17837044||1||CDS||391294462||3874||73.01	6779162	6788959	1.000000e-102	380
1.8853	0.4564	a16884_megascaffold_1	megascaffold_1||31540451||31543395||NNU_015027-RA||-1||CDS||304048710||1017||79.66	31543395	31540451	b19990_12	12||6762303||6764844||PAC:17837042||1||CDS||391294458||3872||79.66	6762303	6764844	3.000000e-38	417
1.1641	0.1255	a16884_megascaffold_1	megascaffold_1||31648475||31651470||NNU_015023-RA||-1||CDS||304048679||1021||77.53	31651470	31648475	b19990_12	12||6726733||6729329||PAC:17837040||1||CDS||391294454||3870||77.53	6726733	6729329	1.000000e-250	467
1.3739	0.1714	a16884_megascaffold_1	megascaffold_1||31709117||31711135||NNU_015022-RA||-1||CDS||304048673||1022||77.75	31711135	31709117	b19990_12	12||6707557||6709533||PAC:17837039||1||CDS||391294452||3869||77.75	6707557	6709533	1.000000e-250	517
1.4371	0.2973	a16884_megascaffold_1	megascaffold_1||31761213||31766971||NNU_015021-RA||1||CDS||304048662||1023||81.44	31761213	31766971	b19990_12	12||6703758||6707062||PAC:17837038||-1||CDS||391294450||3868||81.44	6707062	6703758	1.000000e-250	567
1.1893	0.1167	a16884_megascaffold_1	megascaffold_1||31818021||31822540||NNU_015018-RA||-1||CDS||304048639||1026||80.51	31822540	31818021	b19990_12	12||6692995||6696785||PAC:17837036||1||CDS||391294446||3866||80.51	6692995	6696785	1.000000e-250	617
1.0000	0.1213	a16884_megascaffold_1	megascaffold_1||32052202||32055391||NNU_015011-RA||1||CDS||304048588||1033||78.37	32052202	32055391	b19990_12	12||6653033||6655165||PAC:17837034||-1||CDS||391294442||3864||78.37	6655165	6653033	1.000000e-250	667
###  Mean Ks:  13.9731	Mean Kn: 0.6166
#Ks	Kn	a<db_genome_id>_<chr>	chr1||start1||stop1||name1||strand1||type1||db_feature_id1||genome_order1||percent_id1	start1	stop1	b<db_genome_id>_<chr>	chr2||start2||stop2||name2||strand2||type2||db_feature_id2||genome_order2||percent_id2	start2	stop2	eval	block_score	GEVO_link
0.9624	0.1637	a16884_megascaffold_1	megascaffold_1||36800803||36813136||NNU_025426-RA||1||CDS||304073039||1115||75.51	36800803	36813136	b19990_7	7||5696038||5701459||PAC:17835468||1||CDS||391344811||20750||75.51	5696038	5701459	6.000000e-132	50
1.3483	0.2611	a16884_megascaffold_1	megascaffold_1||36871967||36892136||NNU_025431-RA||1||CDS||304073073||1120||79.72	36871967	36892136	b19990_7	7||5731113||5780163||PAC:17835470||1||CDS||391344815||20752||79.72	5731113	5780163	1.000000e-250	100
1.3875	0.0864	a16884_megascaffold_1	megascaffold_1||37480674||37484656||NNU_010851-RA||-1||CDS||304040498||1136||79.36	37484656	37480674	b19990_7	7||5799103||5812747||PAC:17835471||-1||CDS||391344817||20753||79.36	5812747	5799103	4.000000e-86	147
1.1898	0.2037	a16884_megascaffold_1	megascaffold_1||37845355||37858590||NNU_010864-RA||-1||CDS||304040589||1149||72.84	37858590	37845355	b19990_7	7||5816980||5827970||PAC:17835472||1||CDS||391344819||20754||72.84	5816980	5827970	1.000000e-250	194
2.2268	0.4169	a16884_megascaffold_1	megascaffold_1||37983109||38008729||NNU_010869-RA||1||CDS||304040627||1154||67.11	37983109	38008729	b19990_7	7||5888720||5889997||PAC:17835477||1||CDS||391344829||20759||67.11	5888720	5889997	1.000000e-28	222
1.0525	0.4083	a16884_megascaffold_1	megascaffold_1||38005664||38012222||NNU_010870-RA||-1||CDS||304040633||1155||69.56	38012222	38005664	b19990_7	7||5890512||5898474||PAC:17835478||-1||CDS||391344831||20760||69.56	5898474	5890512	4.000000e-114	272
1.0363	0.2312	a16884_megascaffold_1	megascaffold_1||38065537||38067441||NNU_010872-RA||1||CDS||304040645||1157||74.15	38065537	38067441	b19990_7	7||5910684||5913078||PAC:17835479||1||CDS||391344833||20761||74.15	5910684	5913078	4.000000e-130	322
1.0210	0.2577	a16884_megascaffold_1	megascaffold_1||38187646||38188701||NNU_010878-RA||-1||CDS||304040692||1163||75.61	38188701	38187646	b19990_7	7||5942004||5942809||PAC:17835483||-1||CDS||391344841||20765||75.61	5942809	5942004	8.000000e-107	372
67.9337	0.6788	a16884_megascaffold_1	megascaffold_1||38312919||38313611||NNU_010881-RA||1||CDS||304040707||1166||71.53	38312919	38313611	b19990_7	7||6023811||6027446||PAC:17835489||1||CDS||391344853||20771||71.53	6023811	6027446	1.000000e-76	422
5.7521	0.1888	a16884_megascaffold_1	megascaffold_1||38511620||38519024||NNU_010887-RA||1||CDS||304040740||1172||78.84	38511620	38519024	b19990_7	7||6143039||6144597||PAC:17835495||1||CDS||391344865||20777||78.84	6143039	6144597	1.000000e-250	472
1.4083	0.0583	a16884_megascaffold_1	megascaffold_1||38669101||38672763||NNU_010892-RA||-1||CDS||304040785||1177||85.44	38672763	38669101	b19990_7	7||6158087||6160826||PAC:17835497||-1||CDS||391344869||20779||85.44	6160826	6158087	4.000000e-131	522
1.4362	0.2875	a16884_megascaffold_1	megascaffold_1||38724682||38731912||NNU_010893-RA||1||CDS||304040796||1178||76.88	38724682	38731912	b19990_7	7||6165960||6174703||PAC:17835498||1||CDS||391344871||20780||76.88	6165960	6174703	3.000000e-27	548
1.7717	0.2130	a16884_megascaffold_1	megascaffold_1||38804011||38805657||NNU_010894-RA||1||CDS||304040801||1179||82.15	38804011	38805657	b19990_7	7||6210990||6212398||PAC:17835500||1||CDS||391344875||20782||82.15	6210990	6212398	1.000000e-96	598
0.7692	0.0392	a16884_megascaffold_1	megascaffold_1||38826917||38830962||NNU_010895-RA||-1||CDS||304040811||1180||86.2	38830962	38826917	b19990_7	7||6220159||6224055||PAC:17835501||-1||CDS||391344877||20783||86.2	6224055	6220159	1.000000e-250	648
0.9511	0.1303	a16884_megascaffold_1	megascaffold_1||38887129||38898001||NNU_010897-RA||-1||CDS||304040829||1182||78.69	38898001	38887129	b19990_7	7||6254705||6266779||PAC:17835503||-1||CDS||391344881||20785||78.69	6266779	6254705	1.000000e-250	698
2.2033	0.2922	a16884_megascaffold_1	megascaffold_1||38928239||38930078||NNU_010900-RA||-1||CDS||304040858||1185||71.85	38930078	38928239	b19990_7	7||6269945||6270519||PAC:17835504||-1||CDS||391344883||20786||71.85	6270519	6269945	2.000000e-48	745
1.8875	0.2574	a16884_megascaffold_1	megascaffold_1||38998881||39003935||NNU_010901-RA||-1||CDS||304040866||1186||69.39	39003935	38998881	b19990_7	7||6288459||6290095||PAC:17835508||-1||CDS||391344891||20790||69.39	6290095	6288459	5.000000e-117	795
86.2713	1.2469	a16884_megascaffold_1	megascaffold_1||39022971||39043967||NNU_010902-RA||-1||CDS||304040872||1187||79.15	39043967	39022971	b19990_7	7||6291374||6348545||PAC:17835509||-1||CDS||391344893||20791||79.15	6348545	6291374	1.000000e-250	845
2.0963	0.4103	a16884_megascaffold_1	megascaffold_1||39206032||39208336||NNU_010903-RA||1||CDS||304040886||1188||78.42	39206032	39208336	b19990_7	7||6412473||6415980||PAC:17835513||1||CDS||391344901||20795||78.42	6412473	6415980	1.000000e-250	895
1.6735	0.0604	a16884_megascaffold_1	megascaffold_1||39379794||39380333||NNU_010907-RA||1||CDS||304040911||1192||78.04	39379794	39380333	b19990_7	7||6427600||6428982||PAC:17835514||1||CDS||391344903||20796||78.04	6427600	6428982	3.000000e-52	945
1.2849	0.1061	a16884_megascaffold_1	megascaffold_1||39460904||39463084||NNU_010908-RA||1||CDS||304040919||1193||78.74	39460904	39463084	b19990_7	7||6475281||6478052||PAC:17835515||1||CDS||391344905||20797||78.74	6475281	6478052	1.000000e-161	995
72.5924	1.0747	a16884_megascaffold_1	megascaffold_1||39465321||39486069||NNU_010909-RA||-1||CDS||304040929||1194||73.7	39486069	39465321	b19990_7	7||6484378||6490784||PAC:17835516||-1||CDS||391344907||20798||73.7	6490784	6484378	1.000000e-250	1045
1.8167	0.4460	a16884_megascaffold_1	megascaffold_1||39542823||39547483||NNU_010910-RA||-1||CDS||304040939||1195||76.92	39547483	39542823	b19990_7	7||6501704||6504588||PAC:17835518||-1||CDS||391344911||20800||76.92	6504588	6501704	2.000000e-37	1081
0.9595	0.1375	a16884_megascaffold_1	megascaffold_1||39585717||39599822||NNU_010912-RA||-1||CDS||304040955||1197||82.31	39599822	39585717	b19990_7	7||6520673||6525329||PAC:17835520||1||CDS||391344915||20802||82.31	6520673	6525329	1.000000e-250	1131
15.5040	17.1690	a16884_megascaffold_1	megascaffold_1||39733323||39735589||NNU_010917-RA||1||CDS||304040997||1202||78.73	39733323	39735589	b19990_7	7||6553884||6560872||PAC:17835522||1||CDS||391344919||20804||78.73	6553884	6560872	9.000000e-115	1181
1.0636	0.1348	a16884_megascaffold_1	megascaffold_1||39761844||39771909||NNU_010918-RA||-1||CDS||304041003||1203||82.45	39771909	39761844	b19990_7	7||6562398||6568962||PAC:17835523||-1||CDS||391344921||20805||82.45	6568962	6562398	1.000000e-250	1231
1.0653	0.1415	a16884_megascaffold_1	megascaffold_1||39786910||39789161||NNU_010919-RA||1||CDS||304041013||1204||81.99	39786910	39789161	b19990_7	7||6578139||6585534||PAC:17835524||1||CDS||391344923||20806||81.99	6578139	6585534	2.000000e-143	1281
1.1593	0.0534	a16884_megascaffold_1	megascaffold_1||39842948||39855735||NNU_010920-RA||1||CDS||304041020||1205||84.0	39842948	39855735	b19990_7	7||6588813||6611750||PAC:17835525||1||CDS||391344925||20807||84.0	6588813	6611750	1.000000e-250	1331
0.8042	0.0991	a16884_megascaffold_1	megascaffold_1||39986128||39993044||NNU_010923-RA||1||CDS||304041044||1208||81.75	39986128	39993044	b19990_7	7||6632088||6640189||PAC:17835526||1||CDS||391344927||20808||81.75	6632088	6640189	1.000000e-250	1381
1.1411	0.0831	a16884_megascaffold_1	megascaffold_1||40009116||40013647||NNU_010924-RA||-1||CDS||304041051||1209||81.69	40013647	40009116	b19990_7	7||6641661||6645533||PAC:17835527||-1||CDS||391344929||20809||81.69	6645533	6641661	1.000000e-178	1431
0.6353	0.0516	a16884_megascaffold_1	megascaffold_1||40072119||40086312||NNU_010927-RA||1||CDS||304041075||1212||89.45	40072119	40086312	b19990_7	7||6657568||6684635||PAC:17835528||1||CDS||391344931||20810||89.45	6657568	6684635	1.000000e-250	1481
67.2179	1.5167	a16884_megascaffold_1	megascaffold_1||40181484||40200859||NNU_010930-RA||1||CDS||304041096||1215||81.52	40181484	40200859	b19990_7	7||6686911||6707093||PAC:17835529||1||CDS||391344933||20811||81.52	6686911	6707093	7.000000e-71	1531
70.7513	0.8851	a16884_megascaffold_1	megascaffold_1||40315487||40332551||NNU_010935-RA||1||CDS||304041131||1220||79.42	40315487	40332551	b19990_7	7||6733590||6739176||PAC:17835530||1||CDS||391344935||20812||79.42	6733590	6739176	1.000000e-90	1581
1.0657	0.2155	a16884_megascaffold_1	megascaffold_1||40506036||40509250||NNU_010940-RA||1||CDS||304041177||1225||76.34	40506036	40509250	b19990_7	7||6757457||6760531||PAC:17835532||1||CDS||391344939||20814||76.34	6757457	6760531	1.000000e-108	1631
1.0819	0.0503	a16884_megascaffold_1	megascaffold_1||40513558||40518529||NNU_010941-RA||-1||CDS||304041186||1226||85.66	40518529	40513558	b19990_7	7||6762818||6773242||PAC:17835534||-1||CDS||391344943||20816||85.66	6773242	6762818	1.000000e-250	1681
0.8613	0.1723	a16884_megascaffold_1	megascaffold_1||40765536||40770142||NNU_010948-RA||1||CDS||304041238||1233||77.1	40765536	40770142	b19990_7	7||6833062||6838269||PAC:17835537||1||CDS||391344949||20819||77.1	6833062	6838269	1.000000e-250	1731
1.5472	0.1972	a16884_megascaffold_1	megascaffold_1||40798823||40802766||NNU_010950-RA||1||CDS||304041248||1235||73.91	40798823	40802766	b19990_7	7||6895843||6898217||PAC:17835543||1||CDS||391344961||20825||73.91	6895843	6898217	2.000000e-98	1781
1.5916	0.0403	a16884_megascaffold_1	megascaffold_1||40884085||40887224||NNU_010953-RA||1||CDS||304041272||1238||82.98	40884085	40887224	b19990_7	7||6961539||6963818||PAC:17835545||-1||CDS||391344965||20827||82.98	6963818	6961539	2.000000e-124	1831
1.9659	0.2882	a16884_megascaffold_1	megascaffold_1||41073069||41079792||NNU_010957-RA||1||CDS||304041311||1242||68.77	41073069	41079792	b19990_7	7||7045523||7053384||PAC:17835550||-1||CDS||391344975||20832||68.77	7053384	7045523	1.000000e-250	1881
20.6020	1.4238	a16884_megascaffold_1	megascaffold_1||41155311||41157827||NNU_010960-RA||-1||CDS||304041338||1245||78.07	41157827	41155311	b19990_7	7||7058344||7062128||PAC:17835551||-1||CDS||391344977||20833||78.07	7062128	7058344	2.000000e-148	1931
64.6386	1.4221	a16884_megascaffold_1	megascaffold_1||41184072||41185402||NNU_010962-RA||1||CDS||304041353||1247||68.51	41184072	41185402	b19990_7	7||7064176||7066440||PAC:17835552||1||CDS||391344979||20834||68.51	7064176	7066440	5.000000e-40	1970
1.4381	0.2321	a16884_megascaffold_1	megascaffold_1||41337350||41342216||NNU_010967-RA||1||CDS||304041390||1252||72.3	41337350	41342216	b19990_7	7||7165352||7202858||PAC:17835556||1||CDS||391344987||20838||72.3	7165352	7202858	2.000000e-147	2020
1.0011	0.0486	a16884_megascaffold_1	megascaffold_1||41392848||41398166||NNU_010970-RA||-1||CDS||304041416||1255||81.62	41398166	41392848	b19990_7	7||7204960||7209220||PAC:17835557||-1||CDS||391344989||20839||81.62	7209220	7204960	1.000000e-250	2070
1.3559	0.3301	a16884_megascaffold_1	megascaffold_1||41430504||41438485||NNU_010973-RA||-1||CDS||304041439||1258||77.82	41438485	41430504	b19990_7	7||7211328||7220524||PAC:17835558||-1||CDS||391344991||20840||77.82	7220524	7211328	1.000000e-250	2120
2.7546	0.4963	a16884_megascaffold_1	megascaffold_1||41590562||41595423||NNU_010975-RA||-1||CDS||304041458||1260||74.46	41595423	41590562	b19990_7	7||7299440||7313963||PAC:17835563||-1||CDS||391345001||20845||74.46	7313963	7299440	2.000000e-150	2170
2.6531	0.1301	a16884_megascaffold_1	megascaffold_1||41875393||41875698||NNU_010986-RA||-1||CDS||304041548||1271||75.73	41875698	41875393	b19990_7	7||7357759||7358061||PAC:17835566||-1||CDS||391345007||20848||75.73	7358061	7357759	3.000000e-42	2208
1.2330	0.1856	a16884_megascaffold_1	megascaffold_1||41945403||41967154||NNU_010987-RA||1||CDS||304041553||1272||78.36	41945403	41967154	b19990_7	7||7414016||7421119||PAC:17835571||1||CDS||391345017||20853||78.36	7414016	7421119	1.000000e-250	2258
1.4931	0.3116	a16884_megascaffold_1	megascaffold_1||42012413||42032396||NNU_010989-RA||1||CDS||304041566||1274||68.44	42012413	42032396	b19990_7	7||7426595||7435725||PAC:17835572||1||CDS||391345019||20854||68.44	7426595	7435725	9.000000e-127	2308
1.4698	0.1801	a16884_megascaffold_1	megascaffold_1||42045030||42047579||NNU_010990-RA||-1||CDS||304041571||1275||78.84	42047579	42045030	b19990_7	7||7445792||7446415||PAC:17835576||-1||CDS||391345027||20858||78.84	7446415	7445792	2.000000e-65	2358
0.9988	0.1803	a16884_megascaffold_1	megascaffold_1||42100579||42104449||NNU_010991-RA||1||CDS||304041580||1276||75.66	42100579	42104449	b19990_7	7||7450247||7454376||PAC:17835578||1||CDS||391345031||20860||75.66	7450247	7454376	1.000000e-250	2408
4.4300	0.4704	a16884_megascaffold_1	megascaffold_1||42156282||42160933||NNU_010993-RA||1||CDS||304041596||1278||77.95	42156282	42160933	b19990_7	7||7467915||7474725||PAC:17835580||1||CDS||391345035||20862||77.95	7467915	7474725	1.000000e-71	2458
4.7503	1.2680	a16884_megascaffold_1	megascaffold_1||42298757||42309564||NNU_010997-RA||-1||CDS||304041628||1282||73.22	42309564	42298757	b19990_7	7||7475850||7489174||PAC:17835581||-1||CDS||391345037||20863||73.22	7489174	7475850	1.000000e-250	2508
64.7529	1.2008	a16884_megascaffold_1	megascaffold_1||42356448||42360843||NNU_010998-RA||1||CDS||304041639||1283||76.22	42356448	42360843	b19990_7	7||7494452||7501710||PAC:17835583||-1||CDS||391345041||20865||76.22	7501710	7494452	1.000000e-250	2558
1.1045	0.1036	a16884_megascaffold_1	megascaffold_1||42508425||42514816||NNU_011006-RA||-1||CDS||304041689||1291||84.93	42514816	42508425	b19990_7	7||7535627||7546064||PAC:17835587||-1||CDS||391345049||20869||84.93	7546064	7535627	1.000000e-250	2608
68.8172	1.0361	a16884_megascaffold_1	megascaffold_1||42622990||42644533||NNU_011010-RA||-1||CDS||304041728||1295||81.27	42644533	42622990	b19990_7	7||7576177||7591464||PAC:17835588||-1||CDS||391345051||20870||81.27	7591464	7576177	1.000000e-250	2658
0.7657	0.0477	a16884_megascaffold_1	megascaffold_1||43122971||43139294||NNU_011907-RA||-1||CDS||304043415||1303||80.56	43139294	43122971	b19990_7	7||7797857||7804399||PAC:17835597||-1||CDS||391345069||20879||80.56	7804399	7797857	1.000000e-250	2708
1.9899	0.1105	a16884_megascaffold_1	megascaffold_1||43195832||43196308||NNU_011909-RA||1||CDS||304043436||1305||73.26	43195832	43196308	b19990_7	7||7818318||7818756||PAC:17835599||1||CDS||391345073||20881||73.26	7818318	7818756	3.000000e-42	2749
1.1425	0.1696	a16884_megascaffold_1	megascaffold_1||43305663||43320554||NNU_011911-RA||1||CDS||304043454||1307||80.61	43305663	43320554	b19990_7	7||7953044||7978732||PAC:17835607||-1||CDS||391345089||20889||80.61	7978732	7953044	1.000000e-250	2799
68.0052	1.2020	a16884_megascaffold_1	megascaffold_1||43465185||43493769||NNU_011918-RA||1||CDS||304043512||1314||80.61	43465185	43493769	b19990_7	7||8035427||8056916||PAC:17835612||1||CDS||391345099||20894||80.61	8035427	8056916	1.000000e-250	2849
65.5609	0.8351	a16884_megascaffold_1	megascaffold_1||43625357||43626211||NNU_011920-RA||1||CDS||304043529||1316||78.51	43625357	43626211	b19990_7	7||8070840||8072533||PAC:17835613||1||CDS||391345101||20895||78.51	8070840	8072533	4.000000e-78	2899
70.9238	0.4050	a16884_megascaffold_1	megascaffold_1||43831689||43836526||NNU_011921-RA||1||CDS||304043537||1317||82.04	43831689	43836526	b19990_7	7||8118947||8136971||PAC:17835615||1||CDS||391345105||20897||82.04	8118947	8136971	7.000000e-41	2939
60.8280	1.5487	a16884_megascaffold_1	megascaffold_1||43855022||43876160||NNU_011922-RA||-1||CDS||304043544||1318||72.32	43876160	43855022	b19990_7	7||8138317||8140062||PAC:17835616||1||CDS||391345107||20898||72.32	8138317	8140062	2.000000e-49	2987
0.9905	0.1995	a16884_megascaffold_1	megascaffold_1||43907550||43911796||NNU_011925-RA||1||CDS||304043562||1321||80.31	43907550	43911796	b19990_7	7||8142303||8149375||PAC:17835617||1||CDS||391345109||20899||80.31	8142303	8149375	1.000000e-250	3037
1.2735	0.0868	a16884_megascaffold_1	megascaffold_1||44036136||44036881||NNU_011928-RA||1||CDS||304043586||1324||83.64	44036136	44036881	b19990_7	7||8155157||8156224||PAC:17835618||-1||CDS||391345111||20900||83.64	8156224	8155157	1.000000e-61	3087
1.5487	0.1717	a16884_megascaffold_1	megascaffold_1||44053204||44058064||NNU_011929-RA||1||CDS||304043595||1325||72.85	44053204	44058064	b19990_7	7||8233996||8236567||PAC:17835622||1||CDS||391345119||20904||72.85	8233996	8236567	1.000000e-167	3137
28.6883	1.1505	a16884_megascaffold_1	megascaffold_1||44151973||44199916||NNU_011932-RA||1||CDS||304043617||1328||80.6	44151973	44199916	b19990_7	7||8392558||8411044||PAC:17835628||1||CDS||391345131||20910||80.6	8392558	8411044	1.000000e-250	3187
1.1247	0.2613	a16884_megascaffold_1	megascaffold_1||44664272||44667507||NNU_011947-RA||1||CDS||304043746||1343||75.28	44664272	44667507	b19990_7	7||9033294||9037166||PAC:17835635||1||CDS||391345145||20917||75.28	9033294	9037166	2.000000e-119	3234
1.1129	0.0104	a16884_megascaffold_1	megascaffold_1||44711246||44719141||NNU_011948-RA||-1||CDS||304043753||1344||86.69	44719141	44711246	b19990_7	7||9090146||9099956||PAC:17835638||-1||CDS||391345151||20920||86.69	9099956	9090146	1.000000e-250	3284
30.7844	0.4773	a16884_megascaffold_1	megascaffold_1||45000968||45002563||NNU_011958-RA||1||CDS||304043838||1354||69.36	45000968	45002563	b19990_7	7||9539484||9542965||PAC:17835648||1||CDS||391345171||20930||69.36	9539484	9542965	1.000000e-87	3334
1.4121	0.0808	a16884_megascaffold_1	megascaffold_1||45045954||45051192||NNU_011959-RA||-1||CDS||304043844||1355||80.08	45051192	45045954	b19990_7	7||9546676||9551414||PAC:17835649||-1||CDS||391345173||20931||80.08	9551414	9546676	1.000000e-250	3384
3.7285	1.1963	a16884_megascaffold_1	megascaffold_1||45249361||45270384||NNU_011964-RA||-1||CDS||304043887||1360||81.05	45270384	45249361	b19990_7	7||9674172||9730936||PAC:17835653||-1||CDS||391345181||20935||81.05	9730936	9674172	2.000000e-165	3434
69.3462	1.2307	a16884_megascaffold_1	megascaffold_1||46053100||46054257||NNU_011981-RA||1||CDS||304043988||1377||74.76	46053100	46054257	b19990_7	7||9833371||9838833||PAC:17835656||1||CDS||391345187||20938||74.76	9833371	9838833	2.000000e-52	3481
2.4815	0.2346	a16884_megascaffold_1	megascaffold_1||46086409||46087578||NNU_011983-RA||1||CDS||304044003||1379||69.85	46086409	46087578	b19990_7	7||9895504||9899796||PAC:17835657||1||CDS||391345189||20939||69.85	9895504	9899796	3.000000e-119	3531
1.1924	0.3399	a16884_megascaffold_1	megascaffold_1||46161429||46168936||NNU_011984-RA||1||CDS||304044009||1380||78.26	46161429	46168936	b19990_7	7||9926331||9934443||PAC:17835658||1||CDS||391345191||20940||78.26	9926331	9934443	8.000000e-175	3581
1.5722	0.2001	a16884_megascaffold_1	megascaffold_1||46217247||46220314||NNU_011985-RA||1||CDS||304044018||1381||79.66	46217247	46220314	b19990_7	7||10088433||10098029||PAC:17835662||1||CDS||391345199||20944||79.66	10088433	10098029	1.000000e-161	3631
1.1817	0.1656	a16884_megascaffold_1	megascaffold_1||46274828||46278287||NNU_011987-RA||1||CDS||304044028||1383||82.62	46274828	46278287	b19990_7	7||10113415||10116604||PAC:17835663||1||CDS||391345201||20945||82.62	10113415	10116604	4.000000e-77	3681
1.2117	0.0371	a16884_megascaffold_1	megascaffold_1||46283702||46289334||NNU_011988-RA||-1||CDS||304044034||1384||80.3	46289334	46283702	b19990_7	7||10117496||10123529||PAC:17835664||-1||CDS||391345203||20946||80.3	10123529	10117496	2.000000e-176	3731
1.0524	0.1566	a16884_megascaffold_1	megascaffold_1||46601093||46603610||NNU_011994-RA||-1||CDS||304044084||1390||76.92	46603610	46601093	b19990_7	7||10206149||10213474||PAC:17835667||-1||CDS||391345209||20949||76.92	10213474	10206149	1.000000e-250	3781
###  Mean Ks:  7.1673	Mean Kn: 0.4393
#Ks	Kn	a<db_genome_id>_<chr>	chr1||start1||stop1||name1||strand1||type1||db_feature_id1||genome_order1||percent_id1	start1	stop1	b<db_genome_id>_<chr>	chr2||start2||stop2||name2||strand2||type2||db_feature_id2||genome_order2||percent_id2	start2	stop2	eval	block_score	GEVO_link
1.2793	0.2944	a16884_megascaffold_1	megascaffold_1||37065984||37107734||NNU_010839-RA||-1||CDS||304040411||1124||79.49	37107734	37065984	b19990_5	5||6898015||6914642||PAC:17828184||1||CDS||391335805||18121||79.49	6898015	6914642	1.000000e-250	50
1.5815	0.3130	a16884_megascaffold_1	megascaffold_1||37163888||37169051||NNU_010843-RA||1||CDS||304040443||1128||76.84	37163888	37169051	b19990_5	5||7056658||7076037||PAC:17835035||1||CDS||391336081||18131||76.84	7056658	7076037	3.000000e-77	100
2.6047	0.2894	a16884_megascaffold_1	megascaffold_1||37201527||37215400||NNU_010845-RA||1||CDS||304040458||1130||70.73	37201527	37215400	b19990_5	5||7076729||7078360||PAC:17835036||1||CDS||391336083||18132||70.73	7076729	7078360	1.000000e-113	150
0.9033	0.2668	a16884_megascaffold_1	megascaffold_1||37324828||37325514||NNU_010847-RA||1||CDS||304040472||1132||73.44	37324828	37325514	b19990_5	5||7082504||7083190||PAC:17835037||1||CDS||391336085||18133||73.44	7082504	7083190	1.000000e-63	200
1.2319	0.1748	a16884_megascaffold_1	megascaffold_1||37348666||37354664||NNU_010849-RA||1||CDS||304040483||1134||79.1	37348666	37354664	b19990_5	5||7140851||7144046||PAC:17835039||1||CDS||391336089||18135||79.1	7140851	7144046	2.000000e-156	250
1.5744	0.1513	a16884_megascaffold_1	megascaffold_1||37542743||37544527||NNU_010854-RA||-1||CDS||304040531||1139||79.1	37544527	37542743	b19990_5	5||7174676||7177875||PAC:17835040||-1||CDS||391336091||18136||79.1	7177875	7174676	1.000000e-139	300
2.5074	0.3914	a16884_megascaffold_1	megascaffold_1||37983109||38008729||NNU_010869-RA||1||CDS||304040627||1154||72.56	37983109	38008729	b19990_5	5||7417580||7444624||PAC:17835060||1||CDS||391336131||18156||72.56	7417580	7444624	9.000000e-145	347
0.8060	0.1747	a16884_megascaffold_1	megascaffold_1||38030949||38058782||NNU_010871-RA||1||CDS||304040641||1156||76.45	38030949	38058782	b19990_5	5||7484479||7487687||PAC:17835065||1||CDS||391336141||18161||76.45	7484479	7487687	2.000000e-91	397
1.0914	0.2206	a16884_megascaffold_1	megascaffold_1||38065537||38067441||NNU_010872-RA||1||CDS||304040645||1157||76.96	38065537	38067441	b19990_5	5||7495529||7497645||PAC:17835066||1||CDS||391336143||18162||76.96	7495529	7497645	6.000000e-160	447
4.2775	0.6027	a16884_megascaffold_1	megascaffold_1||38085450||38097922||NNU_010873-RA||-1||CDS||304040652||1158||74.5	38097922	38085450	b19990_5	5||7500309||7507755||PAC:17835067||-1||CDS||391336145||18163||74.5	7507755	7500309	2.000000e-65	497
1.6051	0.0324	a16884_megascaffold_1	megascaffold_1||38112728||38116355||NNU_010875-RA||-1||CDS||304040672||1160||82.08	38116355	38112728	b19990_5	5||7508228||7513551||PAC:17835068||-1||CDS||391336147||18164||82.08	7513551	7508228	2.000000e-149	547
1.8959	0.4855	a16884_megascaffold_1	megascaffold_1||38187646||38188701||NNU_010878-RA||-1||CDS||304040692||1163||79.09	38188701	38187646	b19990_5	5||7527982||7529676||PAC:17835069||-1||CDS||391336149||18165||79.09	7529676	7527982	2.000000e-58	597
65.4377	0.4026	a16884_megascaffold_1	megascaffold_1||38312919||38313611||NNU_010881-RA||1||CDS||304040707||1166||78.04	38312919	38313611	b19990_5	5||7542707||7543099||PAC:17835070||1||CDS||391336151||18166||78.04	7542707	7543099	5.000000e-42	638
40.2827	4.3973	a16884_megascaffold_1	megascaffold_1||38351975||38352463||NNU_010883-RA||-1||CDS||304040717||1168||70.74	38352463	38351975	b19990_5	5||7709141||7713895||PAC:17835081||1||CDS||391336173||18177||70.74	7709141	7713895	7.000000e-28	662
0.9554	0.0833	a16884_megascaffold_1	megascaffold_1||38420266||38441147||NNU_010885-RA||1||CDS||304040728||1170||83.67	38420266	38441147	b19990_5	5||7894022||7898702||PAC:17835093||1||CDS||391336197||18189||83.67	7894022	7898702	1.000000e-250	709
6.8111	0.3040	a16884_megascaffold_1	megascaffold_1||38511620||38519024||NNU_010887-RA||1||CDS||304040740||1172||76.49	38511620	38519024	b19990_5	5||7925222||7933404||PAC:17835095||1||CDS||391336201||18191||76.49	7925222	7933404	6.000000e-118	759
2.0260	0.1445	a16884_megascaffold_1	megascaffold_1||38564891||38566241||NNU_010889-RA||-1||CDS||304040754||1174||75.35	38566241	38564891	b19990_5	5||7967629||7969019||PAC:17835097||-1||CDS||391336205||18193||75.35	7969019	7967629	4.000000e-148	809
0.8681	0.1876	a16884_megascaffold_1	megascaffold_1||38604077||38608754||NNU_010890-RA||-1||CDS||304040765||1175||74.53	38608754	38604077	b19990_5	5||7973791||7984166||PAC:17835099||-1||CDS||391336209||18195||74.53	7984166	7973791	1.000000e-250	859
1.1170	0.0492	a16884_megascaffold_1	megascaffold_1||38669101||38672763||NNU_010892-RA||-1||CDS||304040785||1177||83.11	38672763	38669101	b19990_5	5||7989750||7993446||PAC:17835100||-1||CDS||391336211||18196||83.11	7993446	7989750	2.000000e-128	909
1.9303	0.1910	a16884_megascaffold_1	megascaffold_1||38724682||38731912||NNU_010893-RA||1||CDS||304040796||1178||80.0	38724682	38731912	b19990_5	5||8010038||8031547||PAC:17835102||1||CDS||391336215||18198||80.0	8010038	8031547	5.000000e-37	945
2.0600	0.2346	a16884_megascaffold_1	megascaffold_1||38804011||38805657||NNU_010894-RA||1||CDS||304040801||1179||79.1	38804011	38805657	b19990_5	5||8046904||8047994||PAC:17835104||1||CDS||391336219||18200||79.1	8046904	8047994	2.000000e-82	995
9.9432	2.2698	a16884_megascaffold_1	megascaffold_1||39379794||39380333||NNU_010907-RA||1||CDS||304040911||1192||85.92	39379794	39380333	b19990_5	5||8239764||8240149||PAC:17835113||1||CDS||391336237||18209||85.92	8239764	8240149	7.000000e-41	1032
0.9310	0.1056	a16884_megascaffold_1	megascaffold_1||39585717||39599822||NNU_010912-RA||-1||CDS||304040955||1197||81.95	39599822	39585717	b19990_5	5||8275912||8280604||PAC:17835114||1||CDS||391336239||18210||81.95	8275912	8280604	1.000000e-250	1082
1.6061	0.0358	a16884_megascaffold_1	megascaffold_1||39842948||39855735||NNU_010920-RA||1||CDS||304041020||1205||82.79	39842948	39855735	b19990_5	5||8340261||8358700||PAC:17835117||1||CDS||391336245||18213||82.79	8340261	8358700	1.000000e-250	1132
1.1975	0.0936	a16884_megascaffold_1	megascaffold_1||39912675||39918286||NNU_010922-RA||1||CDS||304041037||1207||88.68	39912675	39918286	b19990_5	5||8360128||8367206||PAC:17835118||1||CDS||391336247||18214||88.68	8360128	8367206	1.000000e-73	1182
0.6782	0.1034	a16884_megascaffold_1	megascaffold_1||39986128||39993044||NNU_010923-RA||1||CDS||304041044||1208||83.11	39986128	39993044	b19990_5	5||8391515||8397155||PAC:17835119||1||CDS||391336249||18215||83.11	8391515	8397155	1.000000e-250	1232
1.6594	0.3511	a16884_megascaffold_1	megascaffold_1||40145187||40147227||NNU_010928-RA||1||CDS||304041083||1213||70.71	40145187	40147227	b19990_5	5||8485998||8487467||PAC:17835120||1||CDS||391336251||18216||70.71	8485998	8487467	1.000000e-85	1282
0.8515	0.0627	a16884_megascaffold_1	megascaffold_1||40157889||40167382||NNU_010929-RA||1||CDS||304041090||1214||84.57	40157889	40167382	b19990_5	5||8586271||8587444||PAC:17835126||1||CDS||391336263||18222||84.57	8586271	8587444	1.000000e-94	1332
0.7180	0.0900	a16884_megascaffold_1	megascaffold_1||40227556||40233574||NNU_010932-RA||1||CDS||304041111||1217||83.09	40227556	40233574	b19990_5	5||8594494||8604600||PAC:17835127||1||CDS||391336265||18223||83.09	8594494	8604600	1.000000e-250	1382
7.9262	1.2006	a16884_megascaffold_1	megascaffold_1||40242080||40243533||NNU_010933-RA||1||CDS||304041120||1218||81.66	40242080	40243533	b19990_5	5||8606637||8607245||PAC:17835128||1||CDS||391336267||18224||81.66	8606637	8607245	4.000000e-40	1421
4.3632	1.0662	a16884_megascaffold_1	megascaffold_1||40413319||40417582||NNU_010938-RA||-1||CDS||304041156||1223||76.83	40417582	40413319	b19990_5	5||8611049||8614480||PAC:17835130||-1||CDS||391336271||18226||76.83	8614480	8611049	1.000000e-250	1471
1.0566	0.2139	a16884_megascaffold_1	megascaffold_1||40506036||40509250||NNU_010940-RA||1||CDS||304041177||1225||79.01	40506036	40509250	b19990_5	5||8681453||8685240||PAC:17835135||1||CDS||391336281||18231||79.01	8681453	8685240	1.000000e-76	1521
1.3289	0.1370	a16884_megascaffold_1	megascaffold_1||40552211||40563432||NNU_010942-RA||-1||CDS||304041193||1227||76.57	40563432	40552211	b19990_5	5||8695422||8700287||PAC:17835136||-1||CDS||391336283||18232||76.57	8700287	8695422	1.000000e-250	1571
0.8693	0.0679	a16884_megascaffold_1	megascaffold_1||40627980||40635394||NNU_010944-RA||1||CDS||304041212||1229||76.96	40627980	40635394	b19990_5	5||8724770||8727478||PAC:17835137||1||CDS||391336285||18233||76.96	8724770	8727478	2.000000e-137	1621
25.8577	5.5815	a16884_megascaffold_1	megascaffold_1||40727608||40728831||NNU_010947-RA||1||CDS||304041233||1232||70.48	40727608	40728831	b19990_5	5||8758171||8759852||PAC:17835140||1||CDS||391336291||18236||70.48	8758171	8759852	2.000000e-19	1639
0.8483	0.1370	a16884_megascaffold_1	megascaffold_1||40765536||40770142||NNU_010948-RA||1||CDS||304041238||1233||79.33	40765536	40770142	b19990_5	5||8773786||8779085||PAC:17835142||1||CDS||391336295||18238||79.33	8773786	8779085	1.000000e-250	1689
0.9182	0.1163	a16884_megascaffold_1	megascaffold_1||40805383||40810895||NNU_010951-RA||-1||CDS||304041256||1236||85.5	40810895	40805383	b19990_5	5||8804189||8806053||PAC:17835144||-1||CDS||391336299||18240||85.5	8806053	8804189	3.000000e-82	1739
1.4285	0.0269	a16884_megascaffold_1	megascaffold_1||40884085||40887224||NNU_010953-RA||1||CDS||304041272||1238||83.92	40884085	40887224	b19990_5	5||8866925||8872058||PAC:17835146||1||CDS||391336303||18242||83.92	8866925	8872058	2.000000e-101	1789
1.1353	0.1624	a16884_megascaffold_1	megascaffold_1||41073069||41079792||NNU_010957-RA||1||CDS||304041311||1242||77.04	41073069	41079792	b19990_5	5||8924510||8928854||PAC:17835149||1||CDS||391336309||18245||77.04	8924510	8928854	1.000000e-250	1839
1.3940	0.1993	a16884_megascaffold_1	megascaffold_1||41113950||41121149||NNU_010959-RA||-1||CDS||304041331||1244||73.25	41121149	41113950	b19990_5	5||8930079||8934179||PAC:17835150||-1||CDS||391336311||18246||73.25	8934179	8930079	1.000000e-250	1889
1.8719	0.3126	a16884_megascaffold_1	megascaffold_1||41155311||41157827||NNU_010960-RA||-1||CDS||304041338||1245||79.27	41157827	41155311	b19990_5	5||9111947||9114747||PAC:17835157||-1||CDS||391336325||18253||79.27	9114747	9111947	1.000000e-250	1939
2.1445	0.4128	a16884_megascaffold_1	megascaffold_1||41184072||41185402||NNU_010962-RA||1||CDS||304041353||1247||79.03	41184072	41185402	b19990_5	5||9168060||9169261||PAC:17835161||1||CDS||391336333||18257||79.03	9168060	9169261	1.000000e-22	1961
81.3044	1.1199	a16884_megascaffold_1	megascaffold_1||41197472||41204147||NNU_010963-RA||-1||CDS||304041362||1248||75.23	41204147	41197472	b19990_5	5||9170578||9176001||PAC:17835162||-1||CDS||391336335||18258||75.23	9176001	9170578	3.000000e-32	1992
0.9827	0.1356	a16884_megascaffold_1	megascaffold_1||41248054||41250307||NNU_010964-RA||1||CDS||304041370||1249||82.29	41248054	41250307	b19990_5	5||9179172||9184983||PAC:17835163||1||CDS||391336337||18259||82.29	9179172	9184983	1.000000e-153	2042
1.4908	0.1498	a16884_megascaffold_1	megascaffold_1||41405819||41412079||NNU_010971-RA||1||CDS||304041425||1256||74.48	41405819	41412079	b19990_5	5||9207877||9208409||PAC:17835165||1||CDS||391336341||18261||74.48	9207877	9208409	7.000000e-44	2085
0.8307	0.0804	a16884_megascaffold_1	megascaffold_1||41407936||41412219||NNU_010972-RA||-1||CDS||304041432||1257||84.07	41412219	41407936	b19990_5	5||9209094||9219591||PAC:17835166||-1||CDS||391336343||18262||84.07	9219591	9209094	2.000000e-168	2135
1.9217	0.3621	a16884_megascaffold_1	megascaffold_1||41590562||41595423||NNU_010975-RA||-1||CDS||304041458||1260||76.4	41595423	41590562	b19990_5	5||9227788||9230583||PAC:17835169||-1||CDS||391336349||18265||76.4	9230583	9227788	6.000000e-170	2185
1.5172	0.3848	a16884_megascaffold_1	megascaffold_1||41632758||41635092||NNU_010976-RA||-1||CDS||304041465||1261||70.93	41635092	41632758	b19990_5	5||9248945||9251428||PAC:17835171||-1||CDS||391336353||18267||70.93	9251428	9248945	3.000000e-172	2235
2.0982	0.4884	a16884_megascaffold_1	megascaffold_1||41664419||41666784||NNU_010978-RA||-1||CDS||304041478||1263||66.01	41666784	41664419	b19990_5	5||9257999||9260162||PAC:17835172||-1||CDS||391336355||18268||66.01	9260162	9257999	9.000000e-44	2278
1.6971	0.2249	a16884_megascaffold_1	megascaffold_1||41804527||41817518||NNU_010983-RA||-1||CDS||304041520||1268||77.76	41817518	41804527	b19990_5	5||9307618||9318229||PAC:17835174||-1||CDS||391336359||18270||77.76	9318229	9307618	7.000000e-139	2328
2.8384	0.2456	a16884_megascaffold_1	megascaffold_1||41875393||41875698||NNU_010986-RA||-1||CDS||304041548||1271||75.6	41875698	41875393	b19990_5	5||9334528||9334821||PAC:17835176||-1||CDS||391336363||18272||75.6	9334821	9334528	2.000000e-26	2353
0.9942	0.2419	a16884_megascaffold_1	megascaffold_1||42012413||42032396||NNU_010989-RA||1||CDS||304041566||1274||69.77	42012413	42032396	b19990_5	5||9402906||9419019||PAC:17835180||1||CDS||391336371||18276||69.77	9402906	9419019	1.000000e-250	2403
10.8995	0.6229	a16884_megascaffold_1	megascaffold_1||42045030||42047579||NNU_010990-RA||-1||CDS||304041571||1275||71.91	42047579	42045030	b19990_5	5||9421309||9424502||PAC:17835181||-1||CDS||391336373||18277||71.91	9424502	9421309	9.000000e-50	2452
1.0940	0.2172	a16884_megascaffold_1	megascaffold_1||42156282||42160933||NNU_010993-RA||1||CDS||304041596||1278||74.89	42156282	42160933	b19990_5	5||9459103||9461269||PAC:17835183||1||CDS||391336377||18279||74.89	9459103	9461269	6.000000e-127	2502
1.1604	0.1016	a16884_megascaffold_1	megascaffold_1||42188153||42230619||NNU_010995-RA||-1||CDS||304041612||1280||79.95	42230619	42188153	b19990_5	5||9466860||9475186||PAC:17835184||-1||CDS||391336379||18280||79.95	9475186	9466860	1.000000e-250	2552
1.1365	0.2960	a16884_megascaffold_1	megascaffold_1||42273198||42274430||NNU_010996-RA||-1||CDS||304041622||1281||67.81	42274430	42273198	b19990_5	5||9759208||9759919||PAC:17835190||-1||CDS||391336391||18286||67.81	9759919	9759208	2.000000e-47	2598
1.9843	0.2390	a16884_megascaffold_1	megascaffold_1||42440455||42442419||NNU_011004-RA||-1||CDS||304041679||1289||74.31	42442419	42440455	b19990_5	5||9819374||9821392||PAC:17835195||-1||CDS||391336401||18291||74.31	9821392	9819374	1.000000e-250	2648
2.4314	0.1350	a16884_megascaffold_1	megascaffold_1||42566439||42566847||NNU_011008-RA||1||CDS||304041706||1293||74.49	42566439	42566847	b19990_5	5||9850037||9850805||PAC:17835196||1||CDS||391336403||18292||74.49	9850037	9850805	6.000000e-39	2686
1.7737	0.8203	a16884_megascaffold_1	megascaffold_1||42578601||42579758||NNU_011009-RA||1||CDS||304041718||1294||81.41	42578601	42579758	b19990_5	5||9921434||9922390||PAC:17835198||1||CDS||391336407||18294||81.41	9921434	9922390	3.000000e-69	2736
0.8698	0.2030	a16884_megascaffold_1	megascaffold_1||42668856||42671465||NNU_011011-RA||-1||CDS||304041736||1296||75.06	42671465	42668856	b19990_5	5||9996138||10001617||PAC:17835201||-1||CDS||391336413||18297||75.06	10001617	9996138	1.000000e-250	2786
64.5765	1.2268	a16884_megascaffold_1	megascaffold_1||43226391||43229052||NNU_011910-RA||1||CDS||304043446||1306||80.65	43226391	43229052	b19990_5	5||10139344||10140811||PAC:17835963||1||CDS||391336419||18300||80.65	10139344	10140811	2.000000e-85	2836
72.3091	1.0782	a16884_megascaffold_1	megascaffold_1||43465185||43493769||NNU_011918-RA||1||CDS||304043512||1314||80.74	43465185	43493769	b19990_5	5||10177414||10288524||PAC:17835965||1||CDS||391336423||18302||80.74	10177414	10288524	1.000000e-250	2886
63.6946	0.9709	a16884_megascaffold_1	megascaffold_1||43625357||43626211||NNU_011920-RA||1||CDS||304043529||1316||74.56	43625357	43626211	b19990_5	5||10295157||10296788||PAC:17835966||1||CDS||391336425||18303||74.56	10295157	10296788	5.000000e-58	2936
NA	NA	a16884_megascaffold_1	megascaffold_1||43855022||43876160||NNU_011922-RA||-1||CDS||304043544||1318||72.17	43876160	43855022	b19990_5	5||10853051||10861346||PAC:17835980||-1||CDS||391336453||18317||72.17	10861346	10853051	3.000000e-84	2983
1.0485	0.0336	a16884_megascaffold_1	megascaffold_1||44266424||44271381||NNU_011934-RA||1||CDS||304043643||1330||84.09	44266424	44271381	b19990_5	5||10895173||10900601||PAC:17835982||1||CDS||391336457||18319||84.09	10895173	10900601	1.000000e-250	3030
1.3532	0.2100	a16884_megascaffold_1	megascaffold_1||44389165||44396446||NNU_011936-RA||-1||CDS||304043666||1332||77.84	44396446	44389165	b19990_5	5||10902586||10909738||PAC:17835983||-1||CDS||391336459||18320||77.84	10909738	10902586	7.000000e-132	3080
0.9656	0.1618	a16884_megascaffold_1	megascaffold_1||44445123||44471823||NNU_011938-RA||1||CDS||304043681||1334||77.86	44445123	44471823	b19990_5	5||10933287||10936995||PAC:17835985||1||CDS||391336463||18322||77.86	10933287	10936995	1.000000e-179	3130
1.7164	0.1547	a16884_megascaffold_1	megascaffold_1||44496421||44497188||NNU_011939-RA||1||CDS||304043693||1335||75.23	44496421	44497188	b19990_5	5||10938188||10941465||PAC:17835986||1||CDS||391336465||18323||75.23	10938188	10941465	2.000000e-126	3180
1.0348	0.1689	a16884_megascaffold_1	megascaffold_1||44503002||44506157||NNU_011940-RA||-1||CDS||304043697||1336||75.37	44506157	44503002	b19990_5	5||10944215||10946229||PAC:17835988||-1||CDS||391336469||18325||75.37	10946229	10944215	2.000000e-131	3230
1.5311	0.2217	a16884_megascaffold_1	megascaffold_1||44506585||44519744||NNU_011941-RA||1||CDS||304043702||1337||73.64	44506585	44519744	b19990_5	5||10988736||10993993||PAC:17835989||1||CDS||391336471||18326||73.64	10988736	10993993	1.000000e-250	3280
1.1410	0.1438	a16884_megascaffold_1	megascaffold_1||44618706||44624331||NNU_011945-RA||1||CDS||304043731||1341||76.95	44618706	44624331	b19990_5	5||11135153||11139306||PAC:17835993||1||CDS||391336479||18330||76.95	11135153	11139306	1.000000e-250	3330
1.2953	0.0929	a16884_megascaffold_1	megascaffold_1||44834520||44851549||NNU_011952-RA||1||CDS||304043780||1348||73.81	44834520	44851549	b19990_5	5||11354276||11373951||PAC:17835997||1||CDS||391336487||18334||73.81	11354276	11373951	4.000000e-108	3380
1.2486	0.0804	a16884_megascaffold_1	megascaffold_1||45045954||45051192||NNU_011959-RA||-1||CDS||304043844||1355||81.26	45051192	45045954	b19990_5	5||11376895||11380768||PAC:17835999||-1||CDS||391336491||18336||81.26	11380768	11376895	1.000000e-250	3430
0.9027	0.1062	a16884_megascaffold_1	megascaffold_1||45108641||45122073||NNU_011960-RA||1||CDS||304043855||1356||81.9	45108641	45122073	b19990_5	5||11492395||11500421||PAC:17836002||1||CDS||391336497||18339||81.9	11492395	11500421	1.000000e-250	3480
1.6590	0.0493	a16884_megascaffold_1	megascaffold_1||45314534||45317828||NNU_011965-RA||1||CDS||304043895||1361||79.8	45314534	45317828	b19990_5	5||11504147||11518107||PAC:17836003||1||CDS||391336499||18340||79.8	11504147	11518107	1.000000e-71	3530
1.4214	0.2357	a16884_megascaffold_1	megascaffold_1||45452252||45458223||NNU_011968-RA||1||CDS||304043911||1364||86.26	45452252	45458223	b19990_5	5||11545076||11551320||PAC:17836004||1||CDS||391336501||18341||86.26	11545076	11551320	1.000000e-250	3580
2.8901	0.2380	a16884_megascaffold_1	megascaffold_1||45599985||45601769||NNU_011970-RA||-1||CDS||304043923||1366||71.51	45601769	45599985	b19990_5	5||11589343||11591070||PAC:17836005||-1||CDS||391336503||18342||71.51	11591070	11589343	2.000000e-149	3630
4.4944	0.4511	a16884_megascaffold_1	megascaffold_1||45708492||45713813||NNU_011971-RA||-1||CDS||304043927||1367||82.72	45713813	45708492	b19990_5	5||11753657||11754042||PAC:17836009||-1||CDS||391336511||18346||82.72	11754042	11753657	3.000000e-15	3644
###  Mean Ks:  12.4122	Mean Kn: 0.4657
#Ks	Kn	a<db_genome_id>_<chr>	chr1||start1||stop1||name1||strand1||type1||db_feature_id1||genome_order1||percent_id1	start1	stop1	b<db_genome_id>_<chr>	chr2||start2||stop2||name2||strand2||type2||db_feature_id2||genome_order2||percent_id2	start2	stop2	eval	block_score	GEVO_link
1.3937	0.0680	a16884_megascaffold_1	megascaffold_1||38420266||38441147||NNU_010885-RA||1||CDS||304040728||1170||83.25	38420266	38441147	b19990_14	14||9853351||9885695||PAC:17831963||-1||CDS||391301818||6716||83.25	9885695	9853351	1.000000e-250	50
23.1808	0.1533	a16884_megascaffold_1	megascaffold_1||38564891||38566241||NNU_010889-RA||-1||CDS||304040754||1174||74.03	38566241	38564891	b19990_14	14||10040315||10041574||PAC:17831959||-1||CDS||391301810||6720||74.03	10041574	10040315	1.000000e-77	100
2.8981	0.4992	a16884_megascaffold_1	megascaffold_1||38804011||38805657||NNU_010894-RA||1||CDS||304040801||1179||78.03	38804011	38805657	b19990_14	14||10167871||10169394||PAC:17831956||1||CDS||391301804||6723||78.03	10167871	10169394	2.000000e-55	150
62.2844	1.2936	a16884_megascaffold_1	megascaffold_1||39262738||39263184||NNU_010906-RA||1||CDS||304040905||1191||79.79	39262738	39263184	b19990_14	14||10299529||10305851||PAC:17831951||1||CDS||391301794||6728||79.79	10299529	10305851	1.000000e-94	197
6.0816	1.3402	a16884_megascaffold_1	megascaffold_1||39379794||39380333||NNU_010907-RA||1||CDS||304040911||1192||73.71	39379794	39380333	b19990_14	14||10441406||10442510||PAC:17831950||1||CDS||391301792||6729||73.71	10441406	10442510	3.000000e-26	222
1.3703	0.2203	a16884_megascaffold_1	megascaffold_1||39465321||39486069||NNU_010909-RA||-1||CDS||304040929||1194||72.02	39486069	39465321	b19990_14	14||10528766||10541605||PAC:17831947||-1||CDS||391301786||6732||72.02	10541605	10528766	1.000000e-250	272
0.9406	0.0955	a16884_megascaffold_1	megascaffold_1||39578507||39584277||NNU_010911-RA||1||CDS||304040945||1196||85.29	39578507	39584277	b19990_14	14||10641365||10660002||PAC:17831944||-1||CDS||391301780||6735||85.29	10660002	10641365	4.000000e-84	322
1.1479	0.0559	a16884_megascaffold_1	megascaffold_1||40072119||40086312||NNU_010927-RA||1||CDS||304041075||1212||85.87	40072119	40086312	b19990_14	14||10937899||10955728||PAC:17831935||1||CDS||391301762||6744||85.87	10937899	10955728	1.000000e-250	369
###  Mean Ks:  2.2749	Mean Kn: 0.4026
#Ks	Kn	a<db_genome_id>_<chr>	chr1||start1||stop1||name1||strand1||type1||db_feature_id1||genome_order1||percent_id1	start1	stop1	b<db_genome_id>_<chr>	chr2||start2||stop2||name2||strand2||type2||db_feature_id2||genome_order2||percent_id2	start2	stop2	eval	block_score	GEVO_link
0.9532	0.1424	a16884_megascaffold_1	megascaffold_1||42298757||42309564||NNU_010997-RA||-1||CDS||304041628||1282||78.09	42309564	42298757	b19990_4	4||12136529||12196511||PAC:17817641||1||CDS||391330399||16865||78.09	12136529	12196511	1.000000e-250	50
6.6246	1.2994	a16884_megascaffold_1	megascaffold_1||43070667||43072184||NNU_011902-RA||1||CDS||304043381||1298||73.87	43070667	43072184	b19990_4	4||13962498||13964196||PAC:17834072||1||CDS||391331189||16885||73.87	13962498	13964196	3.000000e-32	78
1.3175	0.3125	a16884_megascaffold_1	megascaffold_1||43420880||43425005||NNU_011915-RA||-1||CDS||304043487||1311||78.19	43425005	43420880	b19990_4	4||14226255||14231319||PAC:17834078||-1||CDS||391331201||16891||78.19	14231319	14226255	1.000000e-250	125
1.5725	0.1577	a16884_megascaffold_1	megascaffold_1||44053204||44058064||NNU_011929-RA||1||CDS||304043595||1325||78.32	44053204	44058064	b19990_4	4||14434781||14438972||PAC:17834084||1||CDS||391331213||16897||78.32	14434781	14438972	1.000000e-250	172
0.9065	0.1011	a16884_megascaffold_1	megascaffold_1||44374035||44385413||NNU_011935-RA||1||CDS||304043658||1331||81.3	44374035	44385413	b19990_4	4||14621965||14682831||PAC:17834087||1||CDS||391331219||16900||81.3	14621965	14682831	1.000000e-250	222
###  Mean Ks:  21.3587	Mean Kn: 2.1803
#Ks	Kn	a<db_genome_id>_<chr>	chr1||start1||stop1||name1||strand1||type1||db_feature_id1||genome_order1||percent_id1	start1	stop1	b<db_genome_id>_<chr>	chr2||start2||stop2||name2||strand2||type2||db_feature_id2||genome_order2||percent_id2	start2	stop2	eval	block_score	GEVO_link
1.3161	0.1512	a16884_megascaffold_1	megascaffold_1||44859823||44880008||NNU_011953-RA||1||CDS||304043785||1349||80.74	44859823	44880008	b19990_4	4||15934070||15957007||PAC:17828902||1||CDS||391331139||16938||80.74	15934070	15957007	1.000000e-250	50
3.6614	1.2305	a16884_megascaffold_1	megascaffold_1||45249361||45270384||NNU_011964-RA||-1||CDS||304043887||1360||76.48	45270384	45249361	b19990_4	4||15826162||15887646||PAC:17828905||1||CDS||391331145||16935||76.48	15826162	15887646	6.000000e-127	97
2.0647	0.6779	a16884_megascaffold_1	megascaffold_1||45794684||45796914||NNU_011973-RA||1||CDS||304043939||1369||78.2	45794684	45796914	b19990_4	4||15777315||15779531||PAC:17828906||-1||CDS||391331147||16934||78.2	15779531	15777315	3.000000e-52	147
31.8689	8.2410	a16884_megascaffold_1	megascaffold_1||46383584||46390708||NNU_011990-RA||-1||CDS||304044051||1386||76.71	46390708	46383584	b19990_4	4||15730953||15732239||PAC:17834119||1||CDS||391331283||16932||76.71	15730953	15732239	6.000000e-07	150
67.8826	0.6007	a16884_megascaffold_1	megascaffold_1||46857315||46867021||NNU_011999-RA||1||CDS||304044119||1395||71.08	46857315	46867021	b19990_4	4||15699277||15713817||PAC:17834118||-1||CDS||391331281||16931||71.08	15713817	15699277	3.000000e-92	200
###  Mean Ks:  12.0419	Mean Kn: 0.4285
#Ks	Kn	a<db_genome_id>_<chr>	chr1||start1||stop1||name1||strand1||type1||db_feature_id1||genome_order1||percent_id1	start1	stop1	b<db_genome_id>_<chr>	chr2||start2||stop2||name2||strand2||type2||db_feature_id2||genome_order2||percent_id2	start2	stop2	eval	block_score	GEVO_link
75.2156	1.1977	a16884_megascaffold_1	megascaffold_1||45996154||45997803||NNU_011980-RA||1||CDS||304043983||1376||80.28	45996154	45997803	b19990_5	5||13561628||13571835||PAC:17816991||-1||CDS||391334583||18373||80.28	13571835	13561628	4.000000e-50	49
NA	NA	a16884_megascaffold_1	megascaffold_1||46283702||46289334||NNU_011988-RA||-1||CDS||304044034||1384||81.07	46289334	46283702	b19990_5	5||13658816||13669998||PAC:17816994||1||CDS||391334589||18376||81.07	13658816	13669998	1.000000e-250	99
1.0550	0.2951	a16884_megascaffold_1	megascaffold_1||46749386||46758754||NNU_011998-RA||-1||CDS||304044112||1394||70.69	46758754	46749386	b19990_5	5||13901333||13919034||PAC:17830271||1||CDS||391336075||18381||70.69	13901333	13919034	2.000000e-141	149
2.0760	0.5099	a16884_megascaffold_1	megascaffold_1||47250389||47253077||NNU_012005-RA||1||CDS||304044159||1401||72.06	47250389	47253077	b19990_5	5||14028776||14031050||PAC:17830269||1||CDS||391336071||18383||72.06	14028776	14031050	1.000000e-45	194
1.6733	0.1223	a16884_megascaffold_1	megascaffold_1||47466669||47468346||NNU_012009-RA||1||CDS||304044197||1405||74.93	47466669	47468346	b19990_5	5||14065515||14067044||PAC:17830268||1||CDS||391336069||18384||74.93	14065515	14067044	3.000000e-144	244
0.9699	0.1578	a16884_megascaffold_1	megascaffold_1||47594852||47598195||NNU_012011-RA||1||CDS||304044217||1407||83.76	47594852	47598195	b19990_5	5||14128979||14143411||PAC:17830267||1||CDS||391336067||18385||83.76	14128979	14143411	3.000000e-103	294
1.7084	0.1858	a16884_megascaffold_1	megascaffold_1||47607668||47610133||NNU_012012-RA||-1||CDS||304044222||1408||78.41	47610133	47607668	b19990_5	5||14152439||14154922||PAC:17830265||-1||CDS||391336063||18387||78.41	14154922	14152439	4.000000e-122	344
1.5952	0.5310	a16884_megascaffold_1	megascaffold_1||47640328||47642775||NNU_012014-RA||1||CDS||304044238||1410||77.73	47640328	47642775	b19990_5	5||14231207||14235424||PAC:17830261||1||CDS||391336055||18391||77.73	14231207	14235424	4.000000e-95	394
###  Mean Ks:  13.2804	Mean Kn: 0.2537
#Ks	Kn	a<db_genome_id>_<chr>	chr1||start1||stop1||name1||strand1||type1||db_feature_id1||genome_order1||percent_id1	start1	stop1	b<db_genome_id>_<chr>	chr2||start2||stop2||name2||strand2||type2||db_feature_id2||genome_order2||percent_id2	start2	stop2	eval	block_score	GEVO_link
72.1731	0.5345	a16884_megascaffold_1	megascaffold_1||46857315||46867021||NNU_011999-RA||1||CDS||304044119||1395||74.2	46857315	46867021	b19990_7	7||11795348||11800259||PAC:17835712||1||CDS||391345299||20994||74.2	11795348	11800259	4.000000e-135	50
3.1815	0.3994	a16884_megascaffold_1	megascaffold_1||46969412||46989383||NNU_012002-RA||-1||CDS||304044136||1398||75.39	46989383	46969412	b19990_7	7||11575003||11583085||PAC:17835704||1||CDS||391345283||20986||75.39	11575003	11583085	4.000000e-72	100
0.8004	0.1266	a16884_megascaffold_1	megascaffold_1||47017127||47037016||NNU_012003-RA||1||CDS||304044143||1399||77.88	47017127	47037016	b19990_7	7||11535486||11547072||PAC:17835702||-1||CDS||391345279||20984||77.88	11547072	11535486	1.000000e-250	150
1.1305	0.2655	a16884_megascaffold_1	megascaffold_1||47250389||47253077||NNU_012005-RA||1||CDS||304044159||1401||72.31	47250389	47253077	b19990_7	7||11461788||11464831||PAC:17835697||-1||CDS||391345269||20979||72.31	11464831	11461788	2.000000e-43	192
1.0521	0.1013	a16884_megascaffold_1	megascaffold_1||47301095||47309174||NNU_012006-RA||1||CDS||304044167||1402||76.94	47301095	47309174	b19990_7	7||11382651||11388400||PAC:17835695||-1||CDS||391345265||20977||76.94	11388400	11382651	1.000000e-250	242
1.3447	0.0948	a16884_megascaffold_1	megascaffold_1||47336278||47340433||NNU_012007-RA||-1||CDS||304044179||1403||79.2	47340433	47336278	b19990_7	7||11372221||11377129||PAC:17835694||1||CDS||391345263||20976||79.2	11372221	11377129	3.000000e-94	292
###  Mean Ks:  6.6475	Mean Kn: 0.3635
#Ks	Kn	a<db_genome_id>_<chr>	chr1||start1||stop1||name1||strand1||type1||db_feature_id1||genome_order1||percent_id1	start1	stop1	b<db_genome_id>_<chr>	chr2||start2||stop2||name2||strand2||type2||db_feature_id2||genome_order2||percent_id2	start2	stop2	eval	block_score	GEVO_link
2.2154	0.2943	a16884_megascaffold_1	megascaffold_1||51042198||51047789||NNU_024760-RA||1||CDS||304071574||1474||71.45	51042198	51047789	b19990_19	19||3368467||3375227||PAC:17825390||-1||CDS||391320961||13075||71.45	3375227	3368467	6.000000e-85	50
3.1097	0.2132	a16884_megascaffold_1	megascaffold_1||51137156||51137997||NNU_024756-RA||-1||CDS||304071543||1478||73.88	51137997	51137156	b19990_19	19||3357593||3358448||PAC:17825389||1||CDS||391320959||13074||73.88	3357593	3358448	3.000000e-77	100
1.7237	0.2968	a16884_megascaffold_1	megascaffold_1||51201297||51201921||NNU_024753-RA||-1||CDS||304071516||1481||82.42	51201921	51201297	b19990_19	19||3355525||3356067||PAC:17825388||1||CDS||391320957||13073||82.42	3355525	3356067	2.000000e-45	144
1.2773	0.1554	a16884_megascaffold_1	megascaffold_1||51471845||51473378||NNU_024743-RA||1||CDS||304071429||1491||77.43	51471845	51473378	b19990_19	19||3331609||3333282||PAC:17825385||-1||CDS||391320951||13070||77.43	3333282	3331609	2.000000e-92	194
1.2734	0.2610	a16884_megascaffold_1	megascaffold_1||51528095||51536957||NNU_024741-RA||1||CDS||304071418||1493||77.96	51528095	51536957	b19990_19	19||3302399||3310413||PAC:17825384||-1||CDS||391320949||13069||77.96	3310413	3302399	5.000000e-178	244
1.3147	0.1540	a16884_megascaffold_1	megascaffold_1||51574899||51576999||NNU_024738-RA||1||CDS||304071399||1496||83.17	51574899	51576999	b19990_19	19||3298485||3300417||PAC:17825383||-1||CDS||391320947||13068||83.17	3300417	3298485	7.000000e-153	294
1.1313	0.1486	a16884_megascaffold_1	megascaffold_1||51781702||51784547||NNU_024731-RA||-1||CDS||304071346||1503||73.19	51784547	51781702	b19990_19	19||3289892||3292643||PAC:17825382||1||CDS||391320945||13067||73.19	3289892	3292643	1.000000e-250	344
2.6782	0.1045	a16884_megascaffold_1	megascaffold_1||51992999||51994183||NNU_023210-RA||-1||CDS||304067365||1510||76.23	51994183	51992999	b19990_19	19||3286207||3287272||PAC:17825381||1||CDS||391320943||13066||76.23	3286207	3287272	4.000000e-153	394
2.4751	0.1797	a16884_megascaffold_1	megascaffold_1||52079585||52081008||NNU_023208-RA||1||CDS||304067343||1512||69.09	52079585	52081008	b19990_19	19||3265717||3267133||PAC:17825377||-1||CDS||391320935||13062||69.09	3267133	3265717	3.000000e-131	444
1.0357	0.1139	a16884_megascaffold_1	megascaffold_1||52087918||52097572||NNU_023207-RA||-1||CDS||304067333||1513||78.22	52097572	52087918	b19990_19	19||3256941||3262554||PAC:17825376||1||CDS||391320933||13061||78.22	3256941	3262554	1.000000e-250	494
0.7195	0.1398	a16884_megascaffold_1	megascaffold_1||52131011||52134599||NNU_023205-RA||-1||CDS||304067316||1515||79.5	52134599	52131011	b19990_19	19||3110547||3131158||PAC:17825371||1||CDS||391320923||13056||79.5	3110547	3131158	1.000000e-125	544
1.0392	0.0523	a16884_megascaffold_1	megascaffold_1||52404835||52421876||NNU_023196-RA||1||CDS||304067233||1524||84.55	52404835	52421876	b19990_19	19||3098585||3107728||PAC:17825370||-1||CDS||391320921||13055||84.55	3107728	3098585	1.000000e-250	594
1.1662	0.2939	a16884_megascaffold_1	megascaffold_1||52470766||52485494||NNU_023194-RA||1||CDS||304067208||1526||76.43	52470766	52485494	b19990_19	19||3077197||3091229||PAC:17825369||-1||CDS||391320919||13054||76.43	3091229	3077197	2.000000e-179	644
0.8953	0.1024	a16884_megascaffold_1	megascaffold_1||52574325||52594268||NNU_023192-RA||-1||CDS||304067188||1528||80.06	52594268	52574325	b19990_19	19||3056902||3068531||PAC:17825368||1||CDS||391320917||13053||80.06	3056902	3068531	1.000000e-250	694
10.3456	2.2500	a16884_megascaffold_1	megascaffold_1||52626958||52627614||NNU_023190-RA||-1||CDS||304067173||1530||86.36	52627614	52626958	b19990_19	19||3022784||3035335||PAC:17825366||1||CDS||391320913||13051||86.36	3022784	3035335	1.000000e-06	700
1.1090	0.2147	a16884_megascaffold_1	megascaffold_1||52712669||52713010||NNU_023188-RA||-1||CDS||304067157||1532||74.53	52713010	52712669	b19990_19	19||2987973||3003608||PAC:17825363||1||CDS||391320907||13048||74.53	2987973	3003608	1.000000e-54	750
1.1473	0.1022	a16884_megascaffold_1	megascaffold_1||52896677||52910597||NNU_023179-RA||-1||CDS||304067076||1541||84.04	52910597	52896677	b19990_19	19||2944812||2948972||PAC:17825356||1||CDS||391320893||13041||84.04	2944812	2948972	3.000000e-168	800
1.7822	0.3776	a16884_megascaffold_1	megascaffold_1||52944722||52964292||NNU_023177-RA||-1||CDS||304067056||1543||70.0	52964292	52944722	b19990_19	19||2889428||2898907||PAC:17825354||1||CDS||391320889||13039||70.0	2889428	2898907	9.000000e-57	850
0.9349	0.1708	a16884_megascaffold_1	megascaffold_1||53273863||53292537||NNU_009576-RA||-1||CDS||304036666||1549||82.54	53292537	53273863	b19990_19	19||2793644||2811295||PAC:17825349||-1||CDS||391320879||13034||82.54	2811295	2793644	4.000000e-178	900
1.3119	0.2189	a16884_megascaffold_1	megascaffold_1||53537783||53545450||NNU_009585-RA||-1||CDS||304036733||1558||80.27	53545450	53537783	b19990_19	19||2771293||2777510||PAC:17825346||1||CDS||391320873||13031||80.27	2771293	2777510	1.000000e-250	950
28.6735	1.0467	a16884_megascaffold_1	megascaffold_1||53606116||53616378||NNU_009587-RA||1||CDS||304036753||1560||81.02	53606116	53616378	b19990_19	19||2734862||2743733||PAC:17825343||-1||CDS||391320867||13028||81.02	2743733	2734862	1.000000e-250	1000
66.9316	1.1988	a16884_megascaffold_1	megascaffold_1||53683724||53695447||NNU_009589-RA||1||CDS||304036764||1562||78.79	53683724	53695447	b19990_19	19||2724364||2732133||PAC:17825342||-1||CDS||391320865||13027||78.79	2732133	2724364	7.000000e-113	1050
1.3354	0.1448	a16884_megascaffold_1	megascaffold_1||53726421||53728804||NNU_009591-RA||-1||CDS||304036781||1564||74.96	53728804	53726421	b19990_19	19||2717920||2720199||PAC:17825339||1||CDS||391320859||13024||74.96	2717920	2720199	1.000000e-250	1100
75.6169	1.3227	a16884_megascaffold_1	megascaffold_1||53793326||53799093||NNU_009594-RA||-1||CDS||304036811||1567||72.82	53799093	53793326	b19990_19	19||2703385||2708405||PAC:17825338||-1||CDS||391320857||13023||72.82	2708405	2703385	1.000000e-250	1150
1.2254	0.1159	a16884_megascaffold_1	megascaffold_1||54093977||54106278||NNU_009603-RA||1||CDS||304036884||1576||81.76	54093977	54106278	b19990_19	19||2550592||2573610||PAC:17825323||-1||CDS||391320827||13008||81.76	2573610	2550592	2.000000e-78	1197
21.2441	1.9789	a16884_megascaffold_1	megascaffold_1||54209153||54210720||NNU_009606-RA||-1||CDS||304036908||1579||72.22	54210720	54209153	b19990_19	19||2541784||2542986||PAC:17825322||1||CDS||391320825||13007||72.22	2541784	2542986	4.000000e-17	1213
1.2080	0.2111	a16884_megascaffold_1	megascaffold_1||54274227||54279233||NNU_009609-RA||-1||CDS||304036929||1582||70.09	54279233	54274227	b19990_19	19||2532477||2534460||PAC:17825319||1||CDS||391320819||13004||70.09	2532477	2534460	2.000000e-166	1263
67.9024	0.7644	a16884_megascaffold_1	megascaffold_1||54556815||54566071||NNU_009619-RA||1||CDS||304037013||1592||79.1	54556815	54566071	b19990_19	19||2494739||2499659||PAC:17825316||-1||CDS||391320813||13001||79.1	2499659	2494739	3.000000e-52	1313
3.2923	0.2513	a16884_megascaffold_1	megascaffold_1||54645186||54646707||NNU_009623-RA||1||CDS||304037038||1596||75.17	54645186	54646707	b19990_19	19||2484493||2485658||PAC:17825315||-1||CDS||391320811||13000||75.17	2485658	2484493	5.000000e-49	1361
1.5585	0.1148	a16884_megascaffold_1	megascaffold_1||54753086||54755626||NNU_009629-RA||-1||CDS||304037099||1602||77.31	54755626	54753086	b19990_19	19||2465076||2470429||PAC:17825314||1||CDS||391320809||12999||77.31	2465076	2470429	1.000000e-250	1411
0.9386	0.0880	a16884_megascaffold_1	megascaffold_1||54803311||54805521||NNU_009632-RA||-1||CDS||304037127||1605||81.78	54805521	54803311	b19990_19	19||2457614||2459953||PAC:17825313||1||CDS||391320807||12998||81.78	2457614	2459953	1.000000e-250	1461
1.0380	0.1858	a16884_megascaffold_1	megascaffold_1||54945854||54953103||NNU_009636-RA||1||CDS||304037155||1609||74.1	54945854	54953103	b19990_19	19||2416383||2440759||PAC:17825312||-1||CDS||391320805||12997||74.1	2440759	2416383	1.000000e-250	1511
0.6715	0.2030	a16884_megascaffold_1	megascaffold_1||54961697||54968033||NNU_009638-RA||1||CDS||304037175||1611||76.33	54961697	54968033	b19990_19	19||2384643||2391999||PAC:17825310||-1||CDS||391320801||12995||76.33	2391999	2384643	4.000000e-147	1561
1.8119	0.4047	a16884_megascaffold_1	megascaffold_1||54971464||54975117||NNU_009639-RA||-1||CDS||304037187||1612||65.81	54975117	54971464	b19990_19	19||2381024||2383774||PAC:17825309||1||CDS||391320799||12994||65.81	2381024	2383774	2.000000e-74	1611
3.5897	0.1721	a16884_megascaffold_1	megascaffold_1||55089380||55090093||NNU_009642-RA||-1||CDS||304037207||1615||71.85	55090093	55089380	b19990_19	19||2368390||2369052||PAC:17825307||1||CDS||391320795||12992||71.85	2368390	2369052	7.000000e-49	1659
2.0105	0.2784	a16884_megascaffold_1	megascaffold_1||55120283||55121926||NNU_009644-RA||1||CDS||304037221||1617||76.0	55120283	55121926	b19990_19	19||2356592||2358344||PAC:17825305||-1||CDS||391320791||12990||76.0	2358344	2356592	4.000000e-157	1709
2.2344	0.1447	a16884_megascaffold_1	megascaffold_1||55130197||55131731||NNU_009645-RA||-1||CDS||304037227||1618||85.29	55131731	55130197	b19990_19	19||2325829||2327321||PAC:17825303||1||CDS||391320787||12988||85.29	2325829	2327321	3.000000e-163	1759
1.3815	0.2857	a16884_megascaffold_1	megascaffold_1||55143168||55174533||NNU_009646-RA||1||CDS||304037232||1619||74.12	55143168	55174533	b19990_19	19||2309210||2313211||PAC:17825302||-1||CDS||391320785||12987||74.12	2313211	2309210	1.000000e-250	1809
1.2131	0.2217	a16884_megascaffold_1	megascaffold_1||55178317||55186724||NNU_009647-RA||1||CDS||304037242||1620||77.42	55178317	55186724	b19990_19	19||2304680||2306664||PAC:17825300||-1||CDS||391320781||12985||77.42	2306664	2304680	1.000000e-250	1859
3.0125	0.6985	a16884_megascaffold_1	megascaffold_1||55227478||55232929||NNU_009652-RA||-1||CDS||304037276||1625||70.14	55232929	55227478	b19990_19	19||2297446||2302164||PAC:17825299||1||CDS||391320779||12984||70.14	2297446	2302164	3.000000e-21	1879
2.0379	0.2412	a16884_megascaffold_1	megascaffold_1||55496346||55496842||NNU_009659-RA||1||CDS||304037337||1632||72.02	55496346	55496842	b19990_19	19||2280009||2280765||PAC:17825296||-1||CDS||391320773||12981||72.02	2280765	2280009	8.000000e-23	1901
1.0547	0.2256	a16884_megascaffold_1	megascaffold_1||56039206||56043077||NNU_009680-RA||1||CDS||304037475||1653||74.14	56039206	56043077	b19990_19	19||2259642||2272052||PAC:17825295||-1||CDS||391320771||12980||74.14	2272052	2259642	6.000000e-126	1945
1.2945	0.2870	a16884_megascaffold_1	megascaffold_1||56068038||56082344||NNU_009685-RA||1||CDS||304037507||1658||76.74	56068038	56082344	b19990_19	19||2237461||2251081||PAC:17825293||-1||CDS||391320767||12978||76.74	2251081	2237461	1.000000e-250	1995
2.4737	0.3335	a16884_megascaffold_1	megascaffold_1||56227609||56235299||NNU_009691-RA||1||CDS||304037559||1664||72.26	56227609	56235299	b19990_19	19||2206773||2219341||PAC:17825291||1||CDS||391320763||12976||72.26	2206773	2219341	2.000000e-71	2045
1.5317	0.2321	a16884_megascaffold_1	megascaffold_1||56317270||56319674||NNU_009694-RA||1||CDS||304037589||1667||76.63	56317270	56319674	b19990_19	19||2114858||2118984||PAC:17825284||-1||CDS||391320749||12969||76.63	2118984	2114858	6.000000e-108	2095
3.2577	0.5593	a16884_megascaffold_1	megascaffold_1||56334478||56345770||NNU_009696-RA||-1||CDS||304037604||1669||70.93	56345770	56334478	b19990_19	19||2107497||2113818||PAC:17825283||1||CDS||391320747||12968||70.93	2107497	2113818	1.000000e-83	2145
1.5826	0.0667	a16884_megascaffold_1	megascaffold_1||56486845||56487955||NNU_009704-RA||-1||CDS||304037660||1677||80.13	56487955	56486845	b19990_19	19||2062722||2064629||PAC:17825279||1||CDS||391320739||12964||80.13	2062722	2064629	2.000000e-32	2176
1.0144	0.1982	a16884_megascaffold_1	megascaffold_1||56583926||56590831||NNU_009706-RA||-1||CDS||304037682||1679||69.51	56590831	56583926	b19990_19	19||2050404||2056657||PAC:17825278||1||CDS||391320737||12963||69.51	2050404	2056657	8.000000e-112	2226
2.0335	0.6653	a16884_megascaffold_1	megascaffold_1||56665494||56667987||NNU_009709-RA||1||CDS||304037706||1682||75.54	56665494	56667987	b19990_19	19||2035766||2041752||PAC:17825277||-1||CDS||391320735||12962||75.54	2041752	2035766	2.000000e-48	2273
1.2561	0.1260	a16884_megascaffold_1	megascaffold_1||56677962||56681934||NNU_009710-RA||-1||CDS||304037716||1683||83.44	56681934	56677962	b19990_19	19||2014926||2018538||PAC:17825274||1||CDS||391320729||12959||83.44	2014926	2018538	4.000000e-146	2323
1.1615	0.0967	a16884_megascaffold_1	megascaffold_1||57084418||57108827||NNU_009724-RA||1||CDS||304037823||1697||79.45	57084418	57108827	b19990_19	19||1953800||1979405||PAC:17825271||-1||CDS||391320723||12956||79.45	1979405	1953800	1.000000e-250	2370
1.3988	0.1933	a16884_megascaffold_1	megascaffold_1||57117522||57119031||NNU_009725-RA||1||CDS||304037835||1698||75.03	57117522	57119031	b19990_19	19||1945683||1947355||PAC:17825270||-1||CDS||391320721||12955||75.03	1947355	1945683	1.000000e-142	2420
###  Mean Ks:  6.5514	Mean Kn: 0.3163
#Ks	Kn	a<db_genome_id>_<chr>	chr1||start1||stop1||name1||strand1||type1||db_feature_id1||genome_order1||percent_id1	start1	stop1	b<db_genome_id>_<chr>	chr2||start2||stop2||name2||strand2||type2||db_feature_id2||genome_order2||percent_id2	start2	stop2	eval	block_score	GEVO_link
1.2405	0.1248	a16884_megascaffold_1	megascaffold_1||51574899||51576999||NNU_024738-RA||1||CDS||304071399||1496||84.72	51574899	51576999	b19990_12	12||5133092||5136106||PAC:17836906||-1||CDS||391294186||3736||84.72	5136106	5133092	1.000000e-163	50
2.2801	0.3059	a16884_megascaffold_1	megascaffold_1||51661780||51664842||NNU_024736-RA||-1||CDS||304071381||1498||84.47	51664842	51661780	b19990_12	12||5128944||5132398||PAC:17836905||1||CDS||391294184||3735||84.47	5128944	5132398	1.000000e-250	100
1.0142	0.1422	a16884_megascaffold_1	megascaffold_1||51692436||51694943||NNU_024735-RA||1||CDS||304071376||1499||79.12	51692436	51694943	b19990_12	12||5122810||5124935||PAC:17836904||-1||CDS||391294182||3734||79.12	5124935	5122810	1.000000e-250	150
1.3778	0.2129	a16884_megascaffold_1	megascaffold_1||51725774||51729323||NNU_024733-RA||1||CDS||304071360||1501||71.61	51725774	51729323	b19990_12	12||5102971||5105902||PAC:17836900||-1||CDS||391294174||3730||71.61	5105902	5102971	4.000000e-130	200
1.2981	0.1474	a16884_megascaffold_1	megascaffold_1||51781702||51784547||NNU_024731-RA||-1||CDS||304071346||1503||73.67	51784547	51781702	b19990_12	12||5098802||5100915||PAC:17836899||1||CDS||391294172||3729||73.67	5098802	5100915	1.000000e-155	250
1.2495	0.1200	a16884_megascaffold_1	megascaffold_1||52188541||52190415||NNU_023203-RA||-1||CDS||304067300||1517||80.17	52190415	52188541	b19990_12	12||5089208||5091217||PAC:17836898||1||CDS||391294170||3728||80.17	5089208	5091217	1.000000e-179	297
1.2656	0.2957	a16884_megascaffold_1	megascaffold_1||52252202||52255750||NNU_023201-RA||-1||CDS||304067283||1519||68.79	52255750	52252202	b19990_12	12||5079469||5083895||PAC:17836897||1||CDS||391294168||3727||68.79	5079469	5083895	4.000000e-64	347
2.2177	0.1782	a16884_megascaffold_1	megascaffold_1||52275770||52276520||NNU_023200-RA||-1||CDS||304067273||1520||73.32	52276520	52275770	b19990_12	12||5074039||5075198||PAC:17836896||1||CDS||391294166||3726||73.32	5074039	5075198	4.000000e-68	397
1.9991	0.4962	a16884_megascaffold_1	megascaffold_1||52387073||52393450||NNU_023198-RA||1||CDS||304067254||1522||70.06	52387073	52393450	b19990_12	12||4887507||4918276||PAC:17829854||1||CDS||391292344||3709||70.06	4887507	4918276	1.000000e-30	424
2.2560	0.4268	a16884_megascaffold_1	megascaffold_1||52646342||52648874||NNU_023189-RA||1||CDS||304067164||1531||70.6	52646342	52648874	b19990_12	12||4735585||4738406||PAC:17829864||-1||CDS||391292364||3699||70.6	4738406	4735585	1.000000e-86	474
1.3977	0.2250	a16884_megascaffold_1	megascaffold_1||52712669||52713010||NNU_023188-RA||-1||CDS||304067157||1532||72.82	52713010	52712669	b19990_12	12||4693416||4708152||PAC:17829868||1||CDS||391292372||3695||72.82	4693416	4708152	8.000000e-44	517
1.0260	0.1865	a16884_megascaffold_1	megascaffold_1||52733120||52743739||NNU_023187-RA||1||CDS||304067149||1533||81.77	52733120	52743739	b19990_12	12||4677099||4683738||PAC:17829870||-1||CDS||391292376||3693||81.77	4683738	4677099	8.000000e-156	567
0.9251	0.2519	a16884_megascaffold_1	megascaffold_1||52766392||52767354||NNU_023185-RA||-1||CDS||304067135||1535||72.29	52767354	52766392	b19990_12	12||4668284||4669035||PAC:17829872||1||CDS||391292380||3691||72.29	4668284	4669035	2.000000e-26	592
0.9807	0.0101	a16884_megascaffold_1	megascaffold_1||52829469||52837366||NNU_023182-RA||-1||CDS||304067103||1538||86.25	52837366	52829469	b19990_12	12||4643622||4650685||PAC:17829873||1||CDS||391292382||3690||86.25	4643622	4650685	1.000000e-250	642
5.1230	1.2282	a16884_megascaffold_1	megascaffold_1||52935724||52943259||NNU_023178-RA||1||CDS||304067065||1542||73.05	52935724	52943259	b19990_12	12||4613907||4622690||PAC:17829876||-1||CDS||391292388||3687||73.05	4622690	4613907	6.000000e-73	692
2.2947	0.3593	a16884_megascaffold_1	megascaffold_1||53012304||53017667||NNU_023176-RA||1||CDS||304067047||1544||82.1	53012304	53017667	b19990_12	12||4595023||4607983||PAC:17829877||-1||CDS||391292390||3686||82.1	4607983	4595023	1.000000e-250	742
54.0011	0.8168	a16884_megascaffold_1	megascaffold_1||53056397||53056805||NNU_023175-RA||1||CDS||304067041||1545||76.71	53056397	53056805	b19990_12	12||4470997||4593022||PAC:17829878||-1||CDS||391292392||3685||76.71	4593022	4470997	2.000000e-07	748
1.3289	0.1605	a16884_megascaffold_1	megascaffold_1||53219361||53219879||NNU_009573-RA||1||CDS||304036639||1546||77.2	53219361	53219879	b19990_12	12||4467533||4468225||PAC:17829879||-1||CDS||391292394||3684||77.2	4468225	4467533	3.000000e-89	798
1.4905	0.3664	a16884_megascaffold_1	megascaffold_1||53504836||53518019||NNU_009581-RA||1||CDS||304036702||1554||71.64	53504836	53518019	b19990_12	12||4458590||4466475||PAC:17829880||1||CDS||391292396||3683||71.64	4458590	4466475	2.000000e-117	848
3.9071	0.0854	a16884_megascaffold_1	megascaffold_1||53534569||53535003||NNU_009584-RA||-1||CDS||304036728||1557||76.43	53535003	53534569	b19990_12	12||4433565||4433999||PAC:17829883||1||CDS||391292402||3680||76.43	4433565	4433999	2.000000e-84	898
1.6676	0.2454	a16884_megascaffold_1	megascaffold_1||53606116||53616378||NNU_009587-RA||1||CDS||304036753||1560||78.59	53606116	53616378	b19990_12	12||4410441||4424878||PAC:17829884||-1||CDS||391292404||3679||78.59	4424878	4410441	1.000000e-250	948
0.9586	0.1867	a16884_megascaffold_1	megascaffold_1||53683724||53695447||NNU_009589-RA||1||CDS||304036764||1562||83.17	53683724	53695447	b19990_12	12||4363640||4390088||PAC:17829886||-1||CDS||391292408||3677||83.17	4390088	4363640	2.000000e-114	998
2.1412	0.2697	a16884_megascaffold_1	megascaffold_1||53723386||53724731||NNU_009590-RA||1||CDS||304036773||1563||71.22	53723386	53724731	b19990_12	12||4360417||4361556||PAC:17829887||-1||CDS||391292410||3676||71.22	4361556	4360417	1.000000e-98	1048
1.0568	0.0701	a16884_megascaffold_1	megascaffold_1||53767451||53774780||NNU_009592-RA||1||CDS||304036791||1565||80.23	53767451	53774780	b19990_12	12||4286294||4298534||PAC:17829891||1||CDS||391292418||3672||80.23	4286294	4298534	1.000000e-250	1098
59.7633	1.0997	a16884_megascaffold_1	megascaffold_1||53928607||53934077||NNU_009599-RA||1||CDS||304036855||1572||67.08	53928607	53934077	b19990_12	12||4271920||4277320||PAC:17829892||1||CDS||391292420||3671||67.08	4271920	4277320	1.000000e-73	1148
13.5878	1.5937	a16884_megascaffold_1	megascaffold_1||54209153||54210720||NNU_009606-RA||-1||CDS||304036908||1579||72.24	54210720	54209153	b19990_12	12||4237697||4238424||PAC:17829894||1||CDS||391292424||3669||72.24	4237697	4238424	6.000000e-41	1188
1.1257	0.1573	a16884_megascaffold_1	megascaffold_1||54262393||54272006||NNU_009608-RA||1||CDS||304036921||1581||77.51	54262393	54272006	b19990_12	12||4227744||4234100||PAC:17829895||-1||CDS||391292426||3668||77.51	4234100	4227744	1.000000e-250	1238
0.8988	0.1125	a16884_megascaffold_1	megascaffold_1||54448577||54463030||NNU_009613-RA||1||CDS||304036959||1586||78.61	54448577	54463030	b19990_12	12||4186578||4209322||PAC:17829898||-1||CDS||391292432||3665||78.61	4209322	4186578	1.000000e-250	1288
1.6064	0.2160	a16884_megascaffold_1	megascaffold_1||54498231||54499424||NNU_009616-RA||1||CDS||304036992||1589||71.55	54498231	54499424	b19990_12	12||4178065||4179294||PAC:17829900||1||CDS||391292436||3663||71.55	4178065	4179294	2.000000e-147	1338
1.4491	0.2329	a16884_megascaffold_1	megascaffold_1||54645186||54646707||NNU_009623-RA||1||CDS||304037038||1596||76.47	54645186	54646707	b19990_12	12||4108630||4110069||PAC:17829904||-1||CDS||391292444||3659||76.47	4110069	4108630	8.000000e-72	1388
1.0684	0.1913	a16884_megascaffold_1	megascaffold_1||54718492||54730212||NNU_009626-RA||1||CDS||304037065||1599||73.61	54718492	54730212	b19990_12	12||4097838||4105274||PAC:17829905||-1||CDS||391292446||3658||73.61	4105274	4097838	1.000000e-250	1438
2.5417	0.2375	a16884_megascaffold_1	megascaffold_1||54741513||54746439||NNU_009628-RA||-1||CDS||304037083||1601||70.83	54746439	54741513	b19990_12	12||4092469||4097348||PAC:17829906||1||CDS||391292448||3657||70.83	4092469	4097348	1.000000e-172	1488
1.6595	0.1407	a16884_megascaffold_1	megascaffold_1||54753086||54755626||NNU_009629-RA||-1||CDS||304037099||1602||75.29	54755626	54753086	b19990_12	12||4075204||4077855||PAC:17829907||-1||CDS||391292450||3656||75.29	4077855	4075204	4.000000e-167	1538
4.5555	0.3684	a16884_megascaffold_1	megascaffold_1||55089380||55090093||NNU_009642-RA||-1||CDS||304037207||1615||81.03	55090093	55089380	b19990_12	12||4004275||4004910||PAC:17829909||1||CDS||391292454||3654||81.03	4004275	4004910	3.000000e-40	1574
1.5278	0.1711	a16884_megascaffold_1	megascaffold_1||55143168||55174533||NNU_009646-RA||1||CDS||304037232||1619||73.61	55143168	55174533	b19990_12	12||3960005||3963774||PAC:17829917||-1||CDS||391292470||3646||73.61	3963774	3960005	1.000000e-250	1624
1.4185	0.2670	a16884_megascaffold_1	megascaffold_1||55219297||55221672||NNU_009650-RA||1||CDS||304037261||1623||71.96	55219297	55221672	b19990_12	12||3955389||3957057||PAC:17829918||-1||CDS||391292472||3645||71.96	3957057	3955389	1.000000e-111	1674
1.6109	0.1065	a16884_megascaffold_1	megascaffold_1||55265259||55269535||NNU_009653-RA||1||CDS||304037285||1626||81.41	55265259	55269535	b19990_12	12||3950882||3953420||PAC:17829919||-1||CDS||391292474||3644||81.41	3953420	3950882	1.000000e-106	1724
0.9218	0.0508	a16884_megascaffold_1	megascaffold_1||55291344||55294725||NNU_009654-RA||1||CDS||304037294||1627||85.34	55291344	55294725	b19990_12	12||3940303||3943855||PAC:17829921||-1||CDS||391292478||3642||85.34	3943855	3940303	8.000000e-134	1774
1.0233	0.0558	a16884_megascaffold_1	megascaffold_1||55325490||55332618||NNU_009655-RA||-1||CDS||304037301||1628||80.0	55332618	55325490	b19990_12	12||3919933||3931465||PAC:17829923||1||CDS||391292482||3640||80.0	3919933	3931465	1.000000e-250	1824
0.9407	0.2511	a16884_megascaffold_1	megascaffold_1||55423275||55425919||NNU_009658-RA||-1||CDS||304037329||1631||74.74	55425919	55423275	b19990_12	12||3879672||3882318||PAC:17829926||1||CDS||391292488||3637||74.74	3879672	3882318	1.000000e-250	1874
1.5801	0.2371	a16884_megascaffold_1	megascaffold_1||55556886||55567253||NNU_009665-RA||-1||CDS||304037369||1638||82.41	55567253	55556886	b19990_12	12||3840537||3862485||PAC:17829927||1||CDS||391292490||3636||82.41	3840537	3862485	1.000000e-250	1924
2.5716	0.2768	a16884_megascaffold_1	megascaffold_1||55670709||55671380||NNU_009668-RA||-1||CDS||304037396||1641||67.45	55671380	55670709	b19990_12	12||3836442||3837086||PAC:17829928||1||CDS||391292492||3635||67.45	3836442	3837086	7.000000e-42	1965
0.8745	0.1107	a16884_megascaffold_1	megascaffold_1||55737248||55740557||NNU_009669-RA||1||CDS||304037400||1642||80.39	55737248	55740557	b19990_12	12||3804556||3805262||PAC:17829929||-1||CDS||391292494||3634||80.39	3805262	3804556	1.000000e-102	2015
2.4891	0.1722	a16884_megascaffold_1	megascaffold_1||55777705||55779061||NNU_009671-RA||1||CDS||304037415||1644||79.07	55777705	55779061	b19990_12	12||3799298||3800900||PAC:17829930||-1||CDS||391292496||3633||79.07	3800900	3799298	1.000000e-141	2065
1.1488	0.1422	a16884_megascaffold_1	megascaffold_1||55912592||55914449||NNU_009676-RA||-1||CDS||304037451||1649||80.76	55914449	55912592	b19990_12	12||3778166||3780152||PAC:17829932||1||CDS||391292500||3631||80.76	3778166	3780152	1.000000e-161	2115
26.0259	1.3885	a16884_megascaffold_1	megascaffold_1||55944476||55954293||NNU_009677-RA||1||CDS||304037456||1650||76.64	55944476	55954293	b19990_12	12||3753543||3765911||PAC:17829933||-1||CDS||391292502||3630||76.64	3765911	3753543	9.000000e-39	2153
64.8165	0.3599	a16884_megascaffold_1	megascaffold_1||55976406||55976840||NNU_009678-RA||-1||CDS||304037462||1651||73.83	55976840	55976406	b19990_12	12||3752361||3752760||PAC:17829934||1||CDS||391292504||3629||73.83	3752361	3752760	2.000000e-16	2168
1.3991	0.3065	a16884_megascaffold_1	megascaffold_1||56023274||56024122||NNU_009679-RA||-1||CDS||304037468||1652||66.92	56024122	56023274	b19990_12	12||3728058||3728813||PAC:17829936||1||CDS||391292508||3627||66.92	3728058	3728813	2.000000e-43	2210
1.5263	0.3272	a16884_megascaffold_1	megascaffold_1||56118403||56123715||NNU_009686-RA||-1||CDS||304037515||1659||73.18	56123715	56118403	b19990_12	12||3714210||3718236||PAC:17829937||1||CDS||391292510||3626||73.18	3714210	3718236	7.000000e-148	2260
64.0422	1.3106	a16884_megascaffold_1	megascaffold_1||56334478||56345770||NNU_009696-RA||-1||CDS||304037604||1669||69.42	56345770	56334478	b19990_12	12||3597741||3614811||PAC:17829951||1||CDS||391292538||3612||69.42	3597741	3614811	1.000000e-111	2307
0.9686	0.1191	a16884_megascaffold_1	megascaffold_1||56455674||56465555||NNU_009702-RA||1||CDS||304037638||1675||78.99	56455674	56465555	b19990_12	12||3475279||3481850||PAC:17829958||-1||CDS||391292552||3605||78.99	3481850	3475279	2.000000e-118	2357
1.2079	0.1224	a16884_megascaffold_1	megascaffold_1||56479219||56484754||NNU_009703-RA||1||CDS||304037649||1676||78.35	56479219	56484754	b19990_12	12||3462915||3470011||PAC:17829959||-1||CDS||391292554||3604||78.35	3470011	3462915	1.000000e-250	2407
2.7969	0.0825	a16884_megascaffold_1	megascaffold_1||56677962||56681934||NNU_009710-RA||-1||CDS||304037716||1683||84.64	56681934	56677962	b19990_12	12||3444985||3447312||PAC:17829961||1||CDS||391292558||3602||84.64	3444985	3447312	7.000000e-80	2457
1.1498	0.1441	a16884_megascaffold_1	megascaffold_1||56758546||56790087||NNU_009712-RA||-1||CDS||304037732||1685||84.96	56790087	56758546	b19990_12	12||3418260||3441549||PAC:17829962||1||CDS||391292560||3601||84.96	3418260	3441549	1.000000e-250	2507
1.7161	0.2890	a16884_megascaffold_1	megascaffold_1||56857442||56860402||NNU_009717-RA||1||CDS||304037766||1690||77.6	56857442	56860402	b19990_12	12||3379784||3383145||PAC:17829964||-1||CDS||391292564||3599||77.6	3383145	3379784	4.000000e-64	2557
2.3692	0.1601	a16884_megascaffold_1	megascaffold_1||57117522||57119031||NNU_009725-RA||1||CDS||304037835||1698||70.5	57117522	57119031	b19990_12	12||3366293||3367561||PAC:17829967||-1||CDS||391292570||3596||70.5	3367561	3366293	2.000000e-108	2607
###  Mean Ks:  14.4017	Mean Kn: 0.3366
#Ks	Kn	a<db_genome_id>_<chr>	chr1||start1||stop1||name1||strand1||type1||db_feature_id1||genome_order1||percent_id1	start1	stop1	b<db_genome_id>_<chr>	chr2||start2||stop2||name2||strand2||type2||db_feature_id2||genome_order2||percent_id2	start2	stop2	eval	block_score	GEVO_link
1.3226	0.1113	a16884_megascaffold_1	megascaffold_1||52004591||52029336||NNU_023209-RA||-1||CDS||304067353||1511||78.87	52029336	52004591	b19990_Un	Un||32882069||32906764||PAC:17818000||1||CDS||391355881||25791||78.87	32882069	32906764	1.000000e-170	50
1.0758	0.2320	a16884_megascaffold_1	megascaffold_1||52105262||52108551||NNU_023206-RA||-1||CDS||304067324||1514||77.92	52108551	52105262	b19990_Un	Un||32425856||32427291||PAC:17817976||-1||CDS||391355843||25772||77.92	32427291	32425856	2.000000e-169	97
1.6744	0.0963	a16884_megascaffold_1	megascaffold_1||52234385||52238868||NNU_023202-RA||1||CDS||304067294||1518||76.87	52234385	52238868	b19990_Un	Un||32327166||32328967||PAC:17817967||-1||CDS||391355825||25763||76.87	32328967	32327166	1.000000e-250	147
1.3518	0.3436	a16884_megascaffold_1	megascaffold_1||52252202||52255750||NNU_023201-RA||-1||CDS||304067283||1519||67.88	52255750	52252202	b19990_Un	Un||32324549||32326288||PAC:17817966||1||CDS||391355823||25762||67.88	32324549	32326288	6.000000e-49	195
66.5839	0.8997	a16884_megascaffold_1	megascaffold_1||52336523||52350631||NNU_023199-RA||-1||CDS||304067263||1521||82.35	52350631	52336523	b19990_Un	Un||32317828||32322436||PAC:17817965||1||CDS||391355821||25761||82.35	32317828	32322436	5.000000e-63	245
###  Mean Ks:  1.8681	Mean Kn: 0.2311
#Ks	Kn	a<db_genome_id>_<chr>	chr1||start1||stop1||name1||strand1||type1||db_feature_id1||genome_order1||percent_id1	start1	stop1	b<db_genome_id>_<chr>	chr2||start2||stop2||name2||strand2||type2||db_feature_id2||genome_order2||percent_id2	start2	stop2	eval	block_score	GEVO_link
0.9066	0.1386	a16884_megascaffold_1	megascaffold_1||52888506||52894838||NNU_023180-RA||1||CDS||304067082||1540||78.43	52888506	52894838	b19990_Un	Un||19131501||19133184||PAC:17819395||1||CDS||391357917||25071||78.43	19131501	19133184	3.000000e-162	50
1.3052	0.1126	a16884_megascaffold_1	megascaffold_1||52896677||52910597||NNU_023179-RA||-1||CDS||304067076||1541||84.23	52910597	52896677	b19990_Un	Un||19165332||19168667||PAC:17819397||-1||CDS||391357921||25073||84.23	19168667	19165332	2.000000e-165	100
1.4192	0.1304	a16884_megascaffold_1	megascaffold_1||53012304||53017667||NNU_023176-RA||1||CDS||304067047||1544||81.54	53012304	53017667	b19990_Un	Un||19177156||19182234||PAC:17819398||1||CDS||391357923||25074||81.54	19177156	19182234	1.000000e-250	150
3.9176	0.5764	a16884_megascaffold_1	megascaffold_1||53504836||53518019||NNU_009581-RA||1||CDS||304036702||1554||70.31	53504836	53518019	b19990_Un	Un||19191099||19195883||PAC:17819400||-1||CDS||391357927||25076||70.31	19195883	19191099	1.000000e-250	200
1.7919	0.1976	a16884_megascaffold_1	megascaffold_1||53723386||53724731||NNU_009590-RA||1||CDS||304036773||1563||72.71	53723386	53724731	b19990_Un	Un||19215793||19216874||PAC:17819402||-1||CDS||391357931||25078||72.71	19216874	19215793	5.000000e-109	200
###  Mean Ks:  9.5581	Mean Kn: 0.3582
#Ks	Kn	a<db_genome_id>_<chr>	chr1||start1||stop1||name1||strand1||type1||db_feature_id1||genome_order1||percent_id1	start1	stop1	b<db_genome_id>_<chr>	chr2||start2||stop2||name2||strand2||type2||db_feature_id2||genome_order2||percent_id2	start2	stop2	eval	block_score	GEVO_link
2.7599	0.2927	a16884_megascaffold_1	megascaffold_1||54503350||54506509||NNU_009617-RA||-1||CDS||304036999||1590||76.73	54506509	54503350	b19990_10	10||1304688||1305449||PAC:17830272||-1||CDS||391285934||1516||76.73	1305449	1304688	3.000000e-92	50
1.5426	0.2396	a16884_megascaffold_1	megascaffold_1||54624651||54629457||NNU_009622-RA||-1||CDS||304037033||1595||73.93	54629457	54624651	b19990_10	10||1336331||1338022||PAC:17830275||-1||CDS||391285940||1519||73.93	1338022	1336331	5.000000e-103	100
2.0704	0.2046	a16884_megascaffold_1	megascaffold_1||54645186||54646707||NNU_009623-RA||1||CDS||304037038||1596||78.17	54645186	54646707	b19990_10	10||1346444||1348442||PAC:17830276||1||CDS||391285942||1520||78.17	1346444	1348442	6.000000e-61	150
2.1422	0.5656	a16884_megascaffold_1	megascaffold_1||54658265||54667224||NNU_009624-RA||-1||CDS||304037045||1597||77.93	54667224	54658265	b19990_10	10||1349968||1356796||PAC:17830277||-1||CDS||391285944||1521||77.93	1356796	1349968	2.000000e-43	192
0.8999	0.1334	a16884_megascaffold_1	megascaffold_1||54718492||54730212||NNU_009626-RA||1||CDS||304037065||1599||80.26	54718492	54730212	b19990_10	10||1391740||1397473||PAC:17830279||1||CDS||391285948||1523||80.26	1391740	1397473	1.000000e-250	242
1.4817	0.1170	a16884_megascaffold_1	megascaffold_1||54731746||54732315||NNU_009627-RA||-1||CDS||304037074||1600||73.07	54732315	54731746	b19990_10	10||1398311||1399220||PAC:17830280||-1||CDS||391285950||1524||73.07	1399220	1398311	3.000000e-55	292
0.9208	0.1711	a16884_megascaffold_1	megascaffold_1||54997835||55011102||NNU_009640-RA||1||CDS||304037194||1613||78.19	54997835	55011102	b19990_10	10||1419287||1428194||PAC:17830283||1||CDS||391285956||1527||78.19	1419287	1428194	1.000000e-250	339
2.3821	0.2200	a16884_megascaffold_1	megascaffold_1||55089380||55090093||NNU_009642-RA||-1||CDS||304037207||1615||69.16	55090093	55089380	b19990_10	10||1443310||1444059||PAC:17830284||-1||CDS||391285958||1528||69.16	1444059	1443310	9.000000e-73	389
1.1052	0.1618	a16884_megascaffold_1	megascaffold_1||55101218||55115117||NNU_009643-RA||1||CDS||304037212||1616||75.73	55101218	55115117	b19990_10	10||1448446||1454414||PAC:17830285||1||CDS||391285960||1529||75.73	1448446	1454414	1.000000e-250	439
66.8160	1.1364	a16884_megascaffold_1	megascaffold_1||55227478||55232929||NNU_009652-RA||-1||CDS||304037276||1625||79.63	55232929	55227478	b19990_10	10||1467066||1470406||PAC:17830288||-1||CDS||391285966||1532||79.63	1470406	1467066	7.000000e-48	486
2.1310	0.0702	a16884_megascaffold_1	megascaffold_1||55265259||55269535||NNU_009653-RA||1||CDS||304037285||1626||78.88	55265259	55269535	b19990_10	10||1478099||1480605||PAC:17830289||1||CDS||391285968||1533||78.88	1478099	1480605	2.000000e-91	536
1.5425	1.8104	a16884_megascaffold_1	megascaffold_1||55367244||55380678||NNU_009657-RA||-1||CDS||304037321||1630||82.14	55380678	55367244	b19990_10	10||1501102||1505621||PAC:17830293||-1||CDS||391285976||1537||82.14	1505621	1501102	6.000000e-16	551
3.5389	0.0884	a16884_megascaffold_1	megascaffold_1||55532019||55535548||NNU_009661-RA||1||CDS||304037347||1634||75.52	55532019	55535548	b19990_10	10||1559707||1561395||PAC:17830295||1||CDS||391285980||1539||75.52	1559707	1561395	5.000000e-109	601
1.8211	0.2925	a16884_megascaffold_1	megascaffold_1||55556886||55567253||NNU_009665-RA||-1||CDS||304037369||1638||79.7	55567253	55556886	b19990_10	10||1562230||1581430||PAC:17830296||-1||CDS||391285982||1540||79.7	1581430	1562230	1.000000e-250	651
0.8487	0.0818	a16884_megascaffold_1	megascaffold_1||55643161||55646530||NNU_009666-RA||-1||CDS||304037376||1639||80.92	55646530	55643161	b19990_10	10||1589005||1593013||PAC:17830297||-1||CDS||391285984||1541||80.92	1593013	1589005	1.000000e-250	701
1.2688	0.1909	a16884_megascaffold_1	megascaffold_1||55670709||55671380||NNU_009668-RA||-1||CDS||304037396||1641||73.78	55671380	55670709	b19990_10	10||1606572||1609477||PAC:17830299||-1||CDS||391285988||1543||73.78	1609477	1606572	1.000000e-90	751
67.5355	0.7584	a16884_megascaffold_1	megascaffold_1||55761707||55762726||NNU_009670-RA||1||CDS||304037410||1643||70.74	55761707	55762726	b19990_10	10||1617819||1621283||PAC:17830300||1||CDS||391285990||1544||70.74	1617819	1621283	2.000000e-83	801
2.2450	0.1798	a16884_megascaffold_1	megascaffold_1||55777705||55779061||NNU_009671-RA||1||CDS||304037415||1644||78.52	55777705	55779061	b19990_10	10||1629614||1632889||PAC:17830302||1||CDS||391285994||1546||78.52	1629614	1632889	2.000000e-133	851
1.1788	0.1709	a16884_megascaffold_1	megascaffold_1||55794313||55804060||NNU_009673-RA||-1||CDS||304037431||1646||82.74	55804060	55794313	b19990_10	10||1642651||1657127||PAC:17830304||-1||CDS||391285998||1548||82.74	1657127	1642651	1.000000e-250	901
54.2226	0.3575	a16884_megascaffold_1	megascaffold_1||55976406||55976840||NNU_009678-RA||-1||CDS||304037462||1651||73.98	55976840	55976406	b19990_10	10||1675752||1676398||PAC:17830305||-1||CDS||391286000||1549||73.98	1676398	1675752	2.000000e-14	914
2.3650	0.3657	a16884_megascaffold_1	megascaffold_1||56118403||56123715||NNU_009686-RA||-1||CDS||304037515||1659||74.37	56123715	56118403	b19990_10	10||1689301||1693052||PAC:17830307||-1||CDS||391286004||1551||74.37	1693052	1689301	1.000000e-250	964
1.1857	0.2338	a16884_megascaffold_1	megascaffold_1||56267354||56274175||NNU_009693-RA||-1||CDS||304037576||1666||76.32	56274175	56267354	b19990_10	10||1695978||1704500||PAC:17830308||-1||CDS||391286006||1552||76.32	1704500	1695978	1.000000e-250	1014
4.0529	0.5484	a16884_megascaffold_1	megascaffold_1||56334478||56345770||NNU_009696-RA||-1||CDS||304037604||1669||71.68	56345770	56334478	b19990_10	10||1705258||1719222||PAC:17830309||-1||CDS||391286008||1553||71.68	1719222	1705258	1.000000e-87	1064
0.9299	0.1610	a16884_megascaffold_1	megascaffold_1||56455674||56465555||NNU_009702-RA||1||CDS||304037638||1675||78.23	56455674	56465555	b19990_10	10||1747278||1751905||PAC:17830313||1||CDS||391286016||1557||78.23	1747278	1751905	2.000000e-104	1114
1.0379	0.1233	a16884_megascaffold_1	megascaffold_1||56479219||56484754||NNU_009703-RA||1||CDS||304037649||1676||78.46	56479219	56484754	b19990_10	10||1754577||1757625||PAC:17830314||1||CDS||391286018||1558||78.46	1754577	1757625	1.000000e-250	1164
1.8603	0.0415	a16884_megascaffold_1	megascaffold_1||56486845||56487955||NNU_009704-RA||-1||CDS||304037660||1677||80.69	56487955	56486845	b19990_10	10||1759712||1762768||PAC:17830315||-1||CDS||391286020||1559||80.69	1762768	1759712	7.000000e-32	1195
28.1278	1.1556	a16884_megascaffold_1	megascaffold_1||56539162||56544065||NNU_009705-RA||1||CDS||304037672||1678||74.22	56539162	56544065	b19990_10	10||1764407||1781359||PAC:17830316||1||CDS||391286022||1560||74.22	1764407	1781359	2.000000e-179	1245
1.5413	0.0487	a16884_megascaffold_1	megascaffold_1||56624514||56640221||NNU_009707-RA||1||CDS||304037693||1680||84.01	56624514	56640221	b19990_10	10||1782387||1786317||PAC:17830317||1||CDS||391286024||1561||84.01	1782387	1786317	5.000000e-110	1295
1.5505	0.1479	a16884_megascaffold_1	megascaffold_1||56677962||56681934||NNU_009710-RA||-1||CDS||304037716||1683||83.67	56681934	56677962	b19990_10	10||1792148||1793758||PAC:17830319||-1||CDS||391286028||1563||83.67	1793758	1792148	6.000000e-87	1345
2.1352	0.2561	a16884_megascaffold_1	megascaffold_1||56697724||56700465||NNU_009711-RA||-1||CDS||304037723||1684||66.39	56700465	56697724	b19990_10	10||1805314||1807777||PAC:17830320||-1||CDS||391286030||1564||66.39	1807777	1805314	1.000000e-53	1395
63.5760	1.1080	a16884_megascaffold_1	megascaffold_1||56865112||56866295||NNU_009718-RA||-1||CDS||304037776||1691||74.85	56866295	56865112	b19990_10	10||1822736||1826872||PAC:17830322||1||CDS||391286034||1566||74.85	1822736	1826872	4.000000e-57	1445
3.7296	0.5154	a16884_megascaffold_1	megascaffold_1||56924836||56931036||NNU_009720-RA||1||CDS||304037788||1693||75.42	56924836	56931036	b19990_10	10||1850027||1851615||PAC:17830324||-1||CDS||391286038||1568||75.42	1851615	1850027	2.000000e-74	1495
1.3410	0.1196	a16884_megascaffold_1	megascaffold_1||57002416||57004258||NNU_009722-RA||-1||CDS||304037806||1695||74.56	57004258	57002416	b19990_10	10||1869067||1872340||PAC:17830327||-1||CDS||391286044||1571||74.56	1872340	1869067	1.000000e-250	1545
1.2117	0.0832	a16884_megascaffold_1	megascaffold_1||57084418||57108827||NNU_009724-RA||1||CDS||304037823||1697||80.47	57084418	57108827	b19990_10	10||1882608||1940913||PAC:17830329||1||CDS||391286048||1573||80.47	1882608	1940913	1.000000e-250	1595
1.4362	0.3845	a16884_megascaffold_1	megascaffold_1||57138464||57142824||NNU_009726-RA||-1||CDS||304037845||1699||70.94	57142824	57138464	b19990_10	10||1993520||2008822||PAC:17830333||-1||CDS||391286056||1577||70.94	2008822	1993520	3.000000e-100	1645
###  Mean Ks:  6.7367	Mean Kn: 0.2475
#Ks	Kn	a<db_genome_id>_<chr>	chr1||start1||stop1||name1||strand1||type1||db_feature_id1||genome_order1||percent_id1	start1	stop1	b<db_genome_id>_<chr>	chr2||start2||stop2||name2||strand2||type2||db_feature_id2||genome_order2||percent_id2	start2	stop2	eval	block_score	GEVO_link
74.1302	0.7585	a16884_megascaffold_1	megascaffold_1||57673364||57675178||NNU_009749-RA||1||CDS||304038035||1722||72.5	57673364	57675178	b19990_18	18||12980373||12985434||PAC:17822300||1||CDS||391317098||11973||72.5	12980373	12985434	7.000000e-136	50
1.4515	0.2077	a16884_megascaffold_1	megascaffold_1||57923886||57928098||NNU_009759-RA||1||CDS||304038107||1732||78.77	57923886	57928098	b19990_18	18||12992564||12996540||PAC:17822302||1||CDS||391317102||11975||78.77	12992564	12996540	4.000000e-169	100
1.0003	0.1021	a16884_megascaffold_1	megascaffold_1||57981645||57988764||NNU_009762-RA||1||CDS||304038132||1735||79.01	57981645	57988764	b19990_18	18||13029894||13035921||PAC:17822304||1||CDS||391317106||11977||79.01	13029894	13035921	1.000000e-250	150
0.9724	0.1138	a16884_megascaffold_1	megascaffold_1||58002866||58008882||NNU_009763-RA||-1||CDS||304038143||1736||78.69	58008882	58002866	b19990_18	18||13037311||13042110||PAC:17822305||1||CDS||391317108||11978||78.69	13037311	13042110	1.000000e-250	200
0.8738	0.0931	a16884_megascaffold_1	megascaffold_1||58192586||58217751||NNU_009767-RA||-1||CDS||304038175||1740||83.98	58217751	58192586	b19990_18	18||13074199||13086880||PAC:17822308||-1||CDS||391317114||11981||83.98	13086880	13074199	1.000000e-250	250
1.1848	0.0463	a16884_megascaffold_1	megascaffold_1||58293954||58301088||NNU_009769-RA||-1||CDS||304038192||1742||83.1	58301088	58293954	b19990_18	18||13134037||13157022||PAC:17822310||-1||CDS||391317118||11983||83.1	13157022	13134037	1.000000e-146	300
2.2165	0.3016	a16884_megascaffold_1	megascaffold_1||58338745||58339746||NNU_009771-RA||-1||CDS||304038205||1744||66.7	58339746	58338745	b19990_18	18||13311780||13316460||PAC:17822319||1||CDS||391317136||11992||66.7	13311780	13316460	4.000000e-72	350
1.3587	0.3800	a16884_megascaffold_1	megascaffold_1||58394582||58395083||NNU_009773-RA||-1||CDS||304038219||1746||70.88	58395083	58394582	b19990_18	18||13365867||13366663||PAC:17822320||-1||CDS||391317138||11993||70.88	13366663	13365867	4.000000e-29	378
1.6007	0.2743	a16884_megascaffold_1	megascaffold_1||58431789||58433092||NNU_009774-RA||-1||CDS||304038228||1747||79.58	58433092	58431789	b19990_18	18||13397962||13399162||PAC:17822322||-1||CDS||391317142||11995||79.58	13399162	13397962	1.000000e-90	428
2.8364	0.4077	a16884_megascaffold_1	megascaffold_1||58494302||58498373||NNU_009776-RA||1||CDS||304038242||1749||78.75	58494302	58498373	b19990_18	18||13411642||13412895||PAC:17822323||1||CDS||391317144||11996||78.75	13411642	13412895	1.000000e-119	478
1.5918	0.2166	a16884_megascaffold_1	megascaffold_1||58587364||58588977||NNU_009780-RA||1||CDS||304038281||1753||73.45	58587364	58588977	b19990_18	18||13444805||13445793||PAC:17822327||1||CDS||391317152||12000||73.45	13444805	13445793	2.000000e-72	528
1.3657	0.1862	a16884_megascaffold_1	megascaffold_1||58701950||58714415||NNU_009782-RA||-1||CDS||304038297||1755||82.79	58714415	58701950	b19990_18	18||13446738||13456711||PAC:17822328||-1||CDS||391317154||12001||82.79	13456711	13446738	1.000000e-250	578
2.6659	0.1895	a16884_megascaffold_1	megascaffold_1||58848337||58850375||NNU_009787-RA||-1||CDS||304038342||1760||71.59	58850375	58848337	b19990_18	18||13476577||13478521||PAC:17822329||-1||CDS||391317156||12002||71.59	13478521	13476577	1.000000e-89	628
1.0656	0.1880	a16884_megascaffold_1	megascaffold_1||59356219||59362120||NNU_009803-RA||-1||CDS||304038455||1776||82.08	59362120	59356219	b19990_18	18||13498867||13504533||PAC:17822333||-1||CDS||391317164||12006||82.08	13504533	13498867	1.000000e-250	675
###  Mean Ks:  2.1894	Mean Kn: 0.3944
#Ks	Kn	a<db_genome_id>_<chr>	chr1||start1||stop1||name1||strand1||type1||db_feature_id1||genome_order1||percent_id1	start1	stop1	b<db_genome_id>_<chr>	chr2||start2||stop2||name2||strand2||type2||db_feature_id2||genome_order2||percent_id2	start2	stop2	eval	block_score	GEVO_link
1.7314	0.4975	a16884_megascaffold_1	megascaffold_1||57877478||57878278||NNU_009756-RA||1||CDS||304038086||1729||67.35	57877478	57878278	b19990_4	4||23068735||23069570||PAC:17834166||-1||CDS||391331377||17440||67.35	23069570	23068735	2.000000e-48	47
1.0220	0.2007	a16884_megascaffold_1	megascaffold_1||57923886||57928098||NNU_009759-RA||1||CDS||304038107||1732||79.62	57923886	57928098	b19990_4	4||23045682||23049226||PAC:17834167||-1||CDS||391331379||17439||79.62	23049226	23045682	1.000000e-174	97
1.1162	0.2318	a16884_megascaffold_1	megascaffold_1||58276049||58278952||NNU_009768-RA||-1||CDS||304038183||1741||79.12	58278952	58276049	b19990_4	4||22974120||22978288||PAC:17834172||1||CDS||391331389||17434||79.12	22974120	22978288	4.000000e-115	147
4.4580	1.1212	a16884_megascaffold_1	megascaffold_1||58353814||58354591||NNU_009772-RA||-1||CDS||304038211||1745||73.32	58354591	58353814	b19990_4	4||22936894||22945029||PAC:17834175||1||CDS||391331395||17431||73.32	22936894	22945029	8.000000e-72	197
1.7033	0.3872	a16884_megascaffold_1	megascaffold_1||58431789||58433092||NNU_009774-RA||-1||CDS||304038228||1747||81.23	58433092	58431789	b19990_4	4||22916097||22917542||PAC:17834176||1||CDS||391331397||17430||81.23	22916097	22917542	2.000000e-96	247
2.8493	0.4709	a16884_megascaffold_1	megascaffold_1||58494302||58498373||NNU_009776-RA||1||CDS||304038242||1749||78.71	58494302	58498373	b19990_4	4||22903147||22904853||PAC:17834177||-1||CDS||391331399||17429||78.71	22904853	22903147	3.000000e-96	297
1.4694	0.1986	a16884_megascaffold_1	megascaffold_1||58547611||58553763||NNU_009779-RA||-1||CDS||304038268||1752||71.36	58553763	58547611	b19990_4	4||22814416||22819691||PAC:17834182||1||CDS||391331409||17424||71.36	22814416	22819691	1.000000e-250	347
1.3856	0.3273	a16884_megascaffold_1	megascaffold_1||58701950||58714415||NNU_009782-RA||-1||CDS||304038297||1755||71.63	58714415	58701950	b19990_4	4||22756099||22765929||PAC:17834185||1||CDS||391331415||17421||71.63	22756099	22765929	1.000000e-250	397
4.9532	0.5539	a16884_megascaffold_1	megascaffold_1||58938423||58946027||NNU_009790-RA||-1||CDS||304038362||1763||73.5	58946027	58938423	b19990_4	4||22707276||22712802||PAC:17834188||1||CDS||391331421||17418||73.5	22707276	22712802	1.000000e-81	447
0.7378	0.0110	a16884_megascaffold_1	megascaffold_1||59101750||59105490||NNU_009795-RA||-1||CDS||304038401||1768||89.98	59105490	59101750	b19990_4	4||22650810||22697617||PAC:17834189||1||CDS||391331423||17417||89.98	22650810	22697617	1.000000e-177	497
2.6567	0.3386	a16884_megascaffold_1	megascaffold_1||59295777||59300789||NNU_009798-RA||-1||CDS||304038420||1771||73.85	59300789	59295777	b19990_4	4||22535021||22554070||PAC:17834192||1||CDS||391331429||17414||73.85	22535021	22554070	1.000000e-250	547
###  Mean Ks:  7.7617	Mean Kn: 0.3397
#Ks	Kn	a<db_genome_id>_<chr>	chr1||start1||stop1||name1||strand1||type1||db_feature_id1||genome_order1||percent_id1	start1	stop1	b<db_genome_id>_<chr>	chr2||start2||stop2||name2||strand2||type2||db_feature_id2||genome_order2||percent_id2	start2	stop2	eval	block_score	GEVO_link
0.7611	0.0880	a16884_megascaffold_1	megascaffold_1||59536651||59538594||NNU_005340-RA||1||CDS||304034083||1780||81.82	59536651	59538594	b19990_19	19||9756905||9758305||PAC:17825701||-1||CDS||391321583||13563||81.82	9758305	9756905	1.000000e-250	50
1.7700	0.1883	a16884_megascaffold_1	megascaffold_1||59556333||59561646||NNU_005339-RA||1||CDS||304034075||1781||70.53	59556333	59561646	b19990_19	19||9748021||9752714||PAC:17825699||-1||CDS||391321579||13561||70.53	9752714	9748021	1.000000e-250	100
1.1001	0.0773	a16884_megascaffold_1	megascaffold_1||59608093||59644171||NNU_005337-RA||-1||CDS||304034063||1783||79.61	59644171	59608093	b19990_19	19||9727993||9736109||PAC:17825697||1||CDS||391321575||13559||79.61	9727993	9736109	4.000000e-156	150
1.0845	0.1441	a16884_megascaffold_1	megascaffold_1||59716292||59737648||NNU_005335-RA||1||CDS||304034042||1785||76.48	59716292	59737648	b19990_19	19||9659584||9673344||PAC:17825695||-1||CDS||391321571||13557||76.48	9673344	9659584	1.000000e-250	200
1.0575	0.0920	a16884_megascaffold_1	megascaffold_1||59770077||59773680||NNU_005333-RA||-1||CDS||304034028||1787||85.21	59773680	59770077	b19990_19	19||9531231||9538911||PAC:17825690||1||CDS||391321561||13552||85.21	9531231	9538911	6.000000e-79	250
1.0852	0.1786	a16884_megascaffold_1	megascaffold_1||60008989||60027950||NNU_005327-RA||1||CDS||304033970||1793||81.26	60008989	60027950	b19990_19	19||9498066||9503836||PAC:17825689||-1||CDS||391321559||13551||81.26	9503836	9498066	1.000000e-250	300
54.8506	1.3851	a16884_megascaffold_1	megascaffold_1||60032573||60054258||NNU_005326-RA||1||CDS||304033954||1794||79.71	60032573	60054258	b19990_19	19||9491542||9495765||PAC:17825688||-1||CDS||391321557||13550||79.71	9495765	9491542	1.000000e-250	350
14.2784	1.0270	a16884_megascaffold_1	megascaffold_1||60067975||60070400||NNU_005325-RA||1||CDS||304033944||1795||73.73	60067975	60070400	b19990_19	19||9406753||9411369||PAC:17825682||-1||CDS||391321545||13544||73.73	9411369	9406753	8.000000e-157	400
0.6588	0.0540	a16884_megascaffold_1	megascaffold_1||60344517||60352042||NNU_005318-RA||1||CDS||304033885||1802||87.1	60344517	60352042	b19990_19	19||9377503||9383906||PAC:17825680||-1||CDS||391321541||13542||87.1	9383906	9377503	5.000000e-176	450
0.9708	0.1631	a16884_megascaffold_1	megascaffold_1||60697144||60705079||NNU_005309-RA||1||CDS||304033804||1811||79.27	60697144	60705079	b19990_19	19||9245492||9250307||PAC:17825674||-1||CDS||391321529||13536||79.27	9250307	9245492	1.000000e-250	500
###  Mean Ks:  10.6099	Mean Kn: 0.3398
#Ks	Kn	a<db_genome_id>_<chr>	chr1||start1||stop1||name1||strand1||type1||db_feature_id1||genome_order1||percent_id1	start1	stop1	b<db_genome_id>_<chr>	chr2||start2||stop2||name2||strand2||type2||db_feature_id2||genome_order2||percent_id2	start2	stop2	eval	block_score	GEVO_link
3.4942	0.3098	a16884_megascaffold_1	megascaffold_1||59556333||59561646||NNU_005339-RA||1||CDS||304034075||1781||66.7	59556333	59561646	b19990_Un	Un||29495312||29502410||PAC:17820127||1||CDS||391359273||25585||66.7	29495312	29502410	8.000000e-149	50
0.6712	0.0389	a16884_megascaffold_1	megascaffold_1||59698178||59711325||NNU_005336-RA||1||CDS||304034055||1784||86.6	59698178	59711325	b19990_Un	Un||29516826||29517713||PAC:17820128||1||CDS||391359275||25586||86.6	29516826	29517713	1.000000e-95	100
1.0082	0.1521	a16884_megascaffold_1	megascaffold_1||59716292||59737648||NNU_005335-RA||1||CDS||304034042||1785||77.93	59716292	59737648	b19990_Un	Un||29520053||29541428||PAC:17820129||1||CDS||391359277||25587||77.93	29520053	29541428	1.000000e-250	150
0.9197	0.1394	a16884_megascaffold_1	megascaffold_1||59866817||59871194||NNU_005332-RA||1||CDS||304034019||1788||82.06	59866817	59871194	b19990_Un	Un||29546872||29550686||PAC:17820131||1||CDS||391359281||25589||82.06	29546872	29550686	1.000000e-250	200
1.4578	0.1631	a16884_megascaffold_1	megascaffold_1||60231161||60235050||NNU_005320-RA||1||CDS||304033901||1800||76.89	60231161	60235050	b19990_Un	Un||29964973||29968054||PAC:17820151||1||CDS||391359321||25609||76.89	29964973	29968054	1.000000e-176	247
65.5481	1.4291	a16884_megascaffold_1	megascaffold_1||60399546||60406519||NNU_005316-RA||1||CDS||304033866||1804||81.63	60399546	60406519	b19990_Un	Un||29971608||29975700||PAC:17820152||1||CDS||391359323||25610||81.63	29971608	29975700	8.000000e-132	297
1.1700	0.1465	a16884_megascaffold_1	megascaffold_1||60433812||60459944||NNU_005314-RA||-1||CDS||304033849||1806||79.8	60459944	60433812	b19990_Un	Un||29985909||29988648||PAC:17820155||-1||CDS||391359329||25613||79.8	29988648	29985909	2.000000e-180	347
###  Mean Ks:  25.8716	Mean Kn: 0.4899
#Ks	Kn	a<db_genome_id>_<chr>	chr1||start1||stop1||name1||strand1||type1||db_feature_id1||genome_order1||percent_id1	start1	stop1	b<db_genome_id>_<chr>	chr2||start2||stop2||name2||strand2||type2||db_feature_id2||genome_order2||percent_id2	start2	stop2	eval	block_score	GEVO_link
0.8813	0.1471	a16884_megascaffold_1	megascaffold_1||60716574||60719799||NNU_005308-RA||-1||CDS||304033798||1812||80.55	60719799	60716574	b19990_19	19||10434616||10443946||PAC:17825728||-1||CDS||391321637||13590||80.55	10443946	10434616	3.000000e-72	50
1.3691	0.0990	a16884_megascaffold_1	megascaffold_1||60875108||60885701||NNU_005306-RA||1||CDS||304033780||1814||80.78	60875108	60885701	b19990_19	19||10456601||10463224||PAC:17825729||1||CDS||391321639||13591||80.78	10456601	10463224	1.000000e-250	100
2.0149	0.1291	a16884_megascaffold_1	megascaffold_1||60887296||60887805||NNU_005305-RA||1||CDS||304033775||1815||82.37	60887296	60887805	b19990_19	19||10465711||10466295||PAC:17825730||1||CDS||391321641||13592||82.37	10465711	10466295	7.000000e-85	150
1.5582	0.3925	a16884_megascaffold_1	megascaffold_1||60918440||60927033||NNU_005304-RA||1||CDS||304033769||1816||76.66	60918440	60927033	b19990_19	19||10490426||10497818||PAC:17825731||1||CDS||391321643||13593||76.66	10490426	10497818	2.000000e-68	200
71.9514	0.9462	a16884_megascaffold_1	megascaffold_1||60970942||60972714||NNU_005302-RA||-1||CDS||304033755||1818||71.29	60972714	60970942	b19990_19	19||10503115||10505322||PAC:17825732||1||CDS||391321645||13594||71.29	10503115	10505322	4.000000e-18	217
67.0130	1.1308	a16884_megascaffold_1	megascaffold_1||61045536||61048583||NNU_005300-RA||1||CDS||304033744||1820||80.17	61045536	61048583	b19990_19	19||10527535||10529669||PAC:17825734||1||CDS||391321649||13596||80.17	10527535	10529669	1.000000e-147	267
70.4096	1.1148	a16884_megascaffold_1	megascaffold_1||61139323||61145506||NNU_005296-RA||-1||CDS||304033711||1824||72.29	61145506	61139323	b19990_19	19||10531060||10540888||PAC:17825736||-1||CDS||391321653||13598||72.29	10540888	10531060	2.000000e-72	317
0.8969	0.1379	a16884_megascaffold_1	megascaffold_1||61209725||61240606||NNU_005294-RA||1||CDS||304033691||1826||84.45	61209725	61240606	b19990_19	19||10605374||10619600||PAC:17825739||1||CDS||391321659||13601||84.45	10605374	10619600	1.000000e-250	367
1.4035	0.1858	a16884_megascaffold_1	megascaffold_1||61244700||61250731||NNU_005293-RA||-1||CDS||304033678||1827||81.44	61250731	61244700	b19990_19	19||10665195||10669055||PAC:17825740||-1||CDS||391321661||13602||81.44	10669055	10665195	3.000000e-122	417
65.8255	1.0625	a16884_megascaffold_1	megascaffold_1||61354575||61358210||NNU_005291-RA||-1||CDS||304033662||1829||71.16	61358210	61354575	b19990_19	19||10676928||10679647||PAC:17825741||-1||CDS||391321663||13603||71.16	10679647	10676928	4.000000e-123	467
1.2642	0.0435	a16884_megascaffold_1	megascaffold_1||61418220||61420140||NNU_005290-RA||-1||CDS||304033653||1830||82.29	61420140	61418220	b19990_19	19||10934843||10947051||PAC:17825748||-1||CDS||391321677||13610||82.29	10947051	10934843	9.000000e-167	517
###  Mean Ks:  12.1402	Mean Kn: 0.2824
#Ks	Kn	a<db_genome_id>_<chr>	chr1||start1||stop1||name1||strand1||type1||db_feature_id1||genome_order1||percent_id1	start1	stop1	b<db_genome_id>_<chr>	chr2||start2||stop2||name2||strand2||type2||db_feature_id2||genome_order2||percent_id2	start2	stop2	eval	block_score	GEVO_link
0.9371	0.1368	a16884_megascaffold_1	megascaffold_1||61319015||61319579||NNU_005292-RA||-1||CDS||304033668||1828||86.63	61319579	61319015	b19990_12	12||10311399||10311930||PAC:17836741||-1||CDS||391294122||4143||86.63	10311930	10311399	1.000000e-58	50
2.2261	0.3778	a16884_megascaffold_1	megascaffold_1||61819931||61822521||NNU_005279-RA||-1||CDS||304033554||1841||73.77	61822521	61819931	b19990_12	12||10124586||10129420||PAC:17836727||1||CDS||391294094||4129||73.77	10124586	10129420	1.000000e-250	97
1.2600	0.2360	a16884_megascaffold_1	megascaffold_1||61886708||61890468||NNU_005276-RA||1||CDS||304033532||1844||71.48	61886708	61890468	b19990_12	12||10121170||10123984||PAC:17836726||-1||CDS||391294092||4128||71.48	10123984	10121170	1.000000e-250	147
1.9583	0.2009	a16884_megascaffold_1	megascaffold_1||62054550||62055530||NNU_005272-RA||1||CDS||304033485||1848||73.34	62054550	62055530	b19990_12	12||10118700||10119638||PAC:17836725||-1||CDS||391294090||4127||73.34	10119638	10118700	2.000000e-113	197
1.3259	0.0948	a16884_megascaffold_1	megascaffold_1||62087154||62090653||NNU_005270-RA||-1||CDS||304033465||1850||76.86	62090653	62087154	b19990_12	12||10115738||10117632||PAC:17836724||1||CDS||391294088||4126||76.86	10115738	10117632	1.000000e-147	247
63.7502	0.3929	a16884_megascaffold_1	megascaffold_1||62352000||62352485||NNU_005261-RA||-1||CDS||304033382||1859||81.44	62352485	62352000	b19990_12	12||10070064||10070893||PAC:17836719||-1||CDS||391294078||4121||81.44	10070893	10070064	3.000000e-39	285
1.0174	0.1773	a16884_megascaffold_1	megascaffold_1||62520072||62542720||NNU_005258-RA||1||CDS||304033354||1862||82.43	62520072	62542720	b19990_12	12||10056048||10064539||PAC:17836718||-1||CDS||391294076||4120||82.43	10064539	10056048	1.000000e-250	335
1.1053	0.2568	a16884_megascaffold_1	megascaffold_1||62590953||62620108||NNU_005255-RA||-1||CDS||304033313||1865||72.94	62620108	62590953	b19990_12	12||10034693||10046139||PAC:17836715||1||CDS||391294070||4117||72.94	10034693	10046139	1.000000e-250	385
74.7276	0.2015	a16884_megascaffold_1	megascaffold_1||62640748||62643791||NNU_005254-RA||1||CDS||304033302||1866||77.16	62640748	62643791	b19990_12	12||10029405||10031466||PAC:17836714||-1||CDS||391294068||4116||77.16	10031466	10029405	8.000000e-152	435
0.9143	0.2211	a16884_megascaffold_1	megascaffold_1||62939130||62947924||NNU_005243-RA||-1||CDS||304033193||1877||78.24	62947924	62939130	b19990_12	12||10005704||10008882||PAC:17836712||1||CDS||391294064||4114||78.24	10005704	10008882	1.000000e-250	482
0.9636	0.0996	a16884_megascaffold_1	megascaffold_1||62955095||62962816||NNU_005242-RA||1||CDS||304033183||1878||82.38	62955095	62962816	b19990_12	12||10000914||10005486||PAC:17836711||-1||CDS||391294062||4113||82.38	10005486	10000914	1.000000e-250	532
1.5689	0.1628	a16884_megascaffold_1	megascaffold_1||63108128||63118930||NNU_005238-RA||1||CDS||304033143||1882||80.0	63108128	63118930	b19990_12	12||9980008||9982720||PAC:17836708||-1||CDS||391294056||4110||80.0	9982720	9980008	2.000000e-111	582
1.0081	0.0965	a16884_megascaffold_1	megascaffold_1||63130446||63137764||NNU_005237-RA||-1||CDS||304033131||1883||80.77	63137764	63130446	b19990_12	12||9975616||9978905||PAC:17836707||1||CDS||391294054||4109||80.77	9975616	9978905	5.000000e-57	632
0.8643	0.0415	a16884_megascaffold_1	megascaffold_1||63217528||63226871||NNU_005235-RA||-1||CDS||304033102||1885||82.03	63226871	63217528	b19990_12	12||9968005||9973038||PAC:17836706||1||CDS||391294052||4108||82.03	9968005	9973038	1.000000e-250	682
69.4485	0.9330	a16884_megascaffold_1	megascaffold_1||63600712||63620399||NNU_005226-RA||-1||CDS||304033024||1894||83.69	63620399	63600712	b19990_12	12||9805218||9811634||PAC:17836701||1||CDS||391294042||4103||83.69	9805218	9811634	1.000000e-250	732
1.2457	0.3141	a16884_megascaffold_1	megascaffold_1||63789706||63825164||NNU_005222-RA||1||CDS||304032999||1898||72.08	63789706	63825164	b19990_12	12||9769109||9775976||PAC:17836697||-1||CDS||391294034||4099||72.08	9775976	9769109	1.000000e-124	782
2.9118	0.1722	a16884_megascaffold_1	megascaffold_1||63829299||63830740||NNU_005220-RA||1||CDS||304032983||1900||76.62	63829299	63830740	b19990_12	12||9757846||9759085||PAC:17836695||-1||CDS||391294030||4097||76.62	9759085	9757846	1.000000e-85	832
2.4834	0.2327	a16884_megascaffold_1	megascaffold_1||63853671||63854909||NNU_005219-RA||-1||CDS||304032976||1901||72.86	63854909	63853671	b19990_12	12||9707828||9714323||PAC:17836689||1||CDS||391294018||4091||72.86	9707828	9714323	3.000000e-69	882
1.4971	0.5765	a16884_megascaffold_1	megascaffold_1||64055594||64056255||NNU_005213-RA||-1||CDS||304032939||1907||86.23	64056255	64055594	b19990_12	12||9694298||9694891||PAC:17836688||1||CDS||391294016||4090||86.23	9694298	9694891	6.000000e-39	920
1.2645	0.2500	a16884_megascaffold_1	megascaffold_1||64118275||64124595||NNU_005209-RA||-1||CDS||304032905||1911||76.39	64124595	64118275	b19990_12	12||9664793||9670124||PAC:17836687||-1||CDS||391294014||4089||76.39	9670124	9664793	1.000000e-250	970
3.2559	0.3927	a16884_megascaffold_1	megascaffold_1||64287010||64288454||NNU_005204-RA||-1||CDS||304032873||1916||67.56	64288454	64287010	b19990_12	12||9633646||9635733||PAC:17836684||1||CDS||391294008||4086||67.56	9633646	9635733	1.000000e-23	993
69.1617	1.2801	a16884_megascaffold_1	megascaffold_1||64388446||64439433||NNU_005199-RA||-1||CDS||304032830||1921||71.18	64439433	64388446	b19990_12	12||9627077||9631073||PAC:17836683||-1||CDS||391294006||4085||71.18	9631073	9627077	2.000000e-109	1043
79.2834	0.2501	a16884_megascaffold_1	megascaffold_1||64501807||64502274||NNU_005196-RA||1||CDS||304032807||1924||73.03	64501807	64502274	b19990_12	12||9342949||9372900||PAC:17836672||-1||CDS||391293984||4074||73.03	9372900	9342949	3.000000e-38	1077
4.3876	1.1655	a16884_megascaffold_1	megascaffold_1||64548379||64550957||NNU_005194-RA||1||CDS||304032790||1926||86.6	64548379	64550957	b19990_12	12||9329350||9331895||PAC:17836671||-1||CDS||391293982||4073||86.6	9331895	9329350	3.000000e-60	1127
1.5077	0.1529	a16884_megascaffold_1	megascaffold_1||64642251||64643510||NNU_005188-RA||-1||CDS||304032743||1932||80.0	64643510	64642251	b19990_12	12||9326903||9328120||PAC:17836670||1||CDS||391293980||4072||80.0	9326903	9328120	4.000000e-73	1177
1.1335	0.1866	a16884_megascaffold_1	megascaffold_1||64645956||64662468||NNU_005187-RA||-1||CDS||304032730||1933||80.86	64662468	64645956	b19990_12	12||9317529||9325191||PAC:17836669||1||CDS||391293978||4071||80.86	9317529	9325191	1.000000e-250	1227
1.1291	0.1083	a16884_megascaffold_1	megascaffold_1||64701537||64705692||NNU_005186-RA||-1||CDS||304032721||1934||79.35	64705692	64701537	b19990_12	12||9306916||9309070||PAC:17836668||1||CDS||391293976||4070||79.35	9306916	9309070	1.000000e-250	1277
1.1024	0.0899	a16884_megascaffold_1	megascaffold_1||64712392||64726628||NNU_005185-RA||-1||CDS||304032707||1935||83.02	64726628	64712392	b19990_12	12||9294601||9303893||PAC:17836667||1||CDS||391293974||4069||83.02	9294601	9303893	1.000000e-250	1327
1.3781	0.0345	a16884_megascaffold_1	megascaffold_1||64869808||64870720||NNU_005182-RA||-1||CDS||304032675||1938||81.85	64870720	64869808	b19990_12	12||9272441||9273732||PAC:17836664||1||CDS||391293968||4066||81.85	9272441	9273732	8.000000e-74	1377
0.9876	0.1778	a16884_megascaffold_1	megascaffold_1||64892502||64898406||NNU_005180-RA||-1||CDS||304032663||1940||77.2	64898406	64892502	b19990_12	12||9196346||9204921||PAC:17836662||1||CDS||391293964||4064||77.2	9196346	9204921	1.000000e-250	1427
0.7056	0.0407	a16884_megascaffold_1	megascaffold_1||64923012||64930326||NNU_005179-RA||-1||CDS||304032654||1941||85.98	64930326	64923012	b19990_12	12||9193124||9195317||PAC:17836661||1||CDS||391293962||4063||85.98	9193124	9195317	7.000000e-124	1477
2.2638	0.2415	a16884_megascaffold_1	megascaffold_1||65003483||65007032||NNU_005176-RA||1||CDS||304032632||1944||73.04	65003483	65007032	b19990_12	12||9146372||9150368||PAC:17836659||-1||CDS||391293958||4061||73.04	9150368	9146372	1.000000e-250	1527
2.4750	0.2311	a16884_megascaffold_1	megascaffold_1||65057156||65058916||NNU_005173-RA||1||CDS||304032605||1947||76.56	65057156	65058916	b19990_12	12||9123172||9124809||PAC:17836658||-1||CDS||391293956||4060||76.56	9124809	9123172	1.000000e-250	1577
75.7855	0.7172	a16884_megascaffold_1	megascaffold_1||65075756||65076877||NNU_005172-RA||-1||CDS||304032596||1948||70.6	65076877	65075756	b19990_12	12||9116927||9122377||PAC:17836657||1||CDS||391293954||4059||70.6	9116927	9122377	2.000000e-82	1627
2.6457	0.1406	a16884_megascaffold_1	megascaffold_1||65154601||65155494||NNU_005171-RA||1||CDS||304032591||1949||75.95	65154601	65155494	b19990_12	12||9089549||9097431||PAC:17836656||-1||CDS||391293952||4058||75.95	9097431	9089549	6.000000e-165	1677
0.9887	0.1153	a16884_megascaffold_1	megascaffold_1||65195176||65196610||NNU_005170-RA||-1||CDS||304032580||1950||81.47	65196610	65195176	b19990_12	12||9081801||9083414||PAC:17836654||1||CDS||391293948||4056||81.47	9081801	9083414	2.000000e-152	1727
1.0862	0.1101	a16884_megascaffold_1	megascaffold_1||65246001||65251561||NNU_005169-RA||1||CDS||304032567||1951||82.26	65246001	65251561	b19990_12	12||9070744||9075873||PAC:17836652||-1||CDS||391293944||4054||82.26	9075873	9070744	1.000000e-250	1777
1.6238	0.2463	a16884_megascaffold_1	megascaffold_1||65260475||65261776||NNU_005167-RA||-1||CDS||304032554||1953||77.51	65261776	65260475	b19990_12	12||9055263||9068023||PAC:17836651||1||CDS||391293942||4053||77.51	9055263	9068023	1.000000e-87	1827
1.4260	0.2228	a16884_megascaffold_1	megascaffold_1||65364866||65370088||NNU_005164-RA||1||CDS||304032526||1956||71.14	65364866	65370088	b19990_12	12||9023283||9024449||PAC:17836649||-1||CDS||391293938||4051||71.14	9024449	9023283	3.000000e-121	1877
0.8043	0.2170	a16884_megascaffold_1	megascaffold_1||65418917||65424808||NNU_005161-RA||-1||CDS||304032498||1959||75.83	65424808	65418917	b19990_12	12||9017193||9022269||PAC:17836648||1||CDS||391293936||4050||75.83	9017193	9022269	1.000000e-250	1927
###  Mean Ks:  11.3441	Mean Kn: 0.3847
#Ks	Kn	a<db_genome_id>_<chr>	chr1||start1||stop1||name1||strand1||type1||db_feature_id1||genome_order1||percent_id1	start1	stop1	b<db_genome_id>_<chr>	chr2||start2||stop2||name2||strand2||type2||db_feature_id2||genome_order2||percent_id2	start2	stop2	eval	block_score	GEVO_link
0.8837	0.1124	a16884_megascaffold_1	megascaffold_1||61514891||61517003||NNU_005287-RA||-1||CDS||304033627||1833||79.38	61517003	61514891	b19990_19	19||9756905||9758305||PAC:17825701||-1||CDS||391321583||13563||79.38	9758305	9756905	1.000000e-250	50
2.4829	1.1860	a16884_megascaffold_1	megascaffold_1||61600919||61621274||NNU_005284-RA||-1||CDS||304033606||1836||77.98	61621274	61600919	b19990_19	19||9879170||9882757||PAC:17825705||-1||CDS||391321591||13567||77.98	9882757	9879170	8.000000e-44	93
1.2118	0.2041	a16884_megascaffold_1	megascaffold_1||61843978||61846404||NNU_005278-RA||-1||CDS||304033546||1842||78.35	61846404	61843978	b19990_19	19||10275664||10301902||PAC:17825718||-1||CDS||391321617||13580||78.35	10301902	10275664	9.000000e-130	140
61.3488	0.7074	a16884_megascaffold_1	megascaffold_1||61860466||61861197||NNU_005277-RA||1||CDS||304033540||1843||74.22	61860466	61861197	b19990_19	19||10331314||10331967||PAC:17825723||1||CDS||391321627||13585||74.22	10331314	10331967	3.000000e-40	179
1.2884	0.0546	a16884_megascaffold_1	megascaffold_1||61910937||61912343||NNU_005275-RA||-1||CDS||304033523||1845||81.19	61912343	61910937	b19990_19	19||10399854||10401696||PAC:17825726||-1||CDS||391321633||13588||81.19	10401696	10399854	1.000000e-250	229
0.8489	0.0435	a16884_megascaffold_1	megascaffold_1||61927810||61948169||NNU_005274-RA||-1||CDS||304033508||1846||86.56	61948169	61927810	b19990_19	19||10402691||10418518||PAC:17825727||-1||CDS||391321635||13589||86.56	10418518	10402691	1.000000e-250	279
###  Mean Ks:  7.2105	Mean Kn: 0.3483
#Ks	Kn	a<db_genome_id>_<chr>	chr1||start1||stop1||name1||strand1||type1||db_feature_id1||genome_order1||percent_id1	start1	stop1	b<db_genome_id>_<chr>	chr2||start2||stop2||name2||strand2||type2||db_feature_id2||genome_order2||percent_id2	start2	stop2	eval	block_score	GEVO_link
1.1188	0.1858	a16884_megascaffold_1	megascaffold_1||62028329||62043459||NNU_005273-RA||1||CDS||304033491||1847||75.73	62028329	62043459	b19990_19	19||9229727||9239572||PAC:17825673||-1||CDS||391321527||13535||75.73	9239572	9229727	1.000000e-250	50
65.0245	1.1575	a16884_megascaffold_1	megascaffold_1||62069035||62072505||NNU_005271-RA||-1||CDS||304033477||1849||77.52	62072505	62069035	b19990_19	19||9199676||9208791||PAC:17825672||-1||CDS||391321525||13534||77.52	9208791	9199676	1.000000e-250	100
0.9738	0.0943	a16884_megascaffold_1	megascaffold_1||62087154||62090653||NNU_005270-RA||-1||CDS||304033465||1850||82.42	62090653	62087154	b19990_19	19||9180692||9187209||PAC:17825670||1||CDS||391321521||13532||82.42	9180692	9187209	6.000000e-157	150
0.8418	0.0799	a16884_megascaffold_1	megascaffold_1||62096175||62103173||NNU_005269-RA||-1||CDS||304033457||1851||83.43	62103173	62096175	b19990_19	19||9168929||9178217||PAC:17825669||1||CDS||391321519||13531||83.43	9168929	9178217	3.000000e-100	200
5.1841	0.9027	a16884_megascaffold_1	megascaffold_1||62105090||62108022||NNU_005268-RA||1||CDS||304033447||1852||85.71	62105090	62108022	b19990_19	19||9160945||9162652||PAC:17825668||-1||CDS||391321517||13530||85.71	9162652	9160945	9.000000e-142	250
43.8817	1.0337	a16884_megascaffold_1	megascaffold_1||62142019||62147347||NNU_005267-RA||-1||CDS||304033440||1853||80.2	62147347	62142019	b19990_19	19||9147678||9157412||PAC:17825666||1||CDS||391321513||13528||80.2	9147678	9157412	3.000000e-108	300
1.0623	0.1046	a16884_megascaffold_1	megascaffold_1||62232275||62240623||NNU_005266-RA||1||CDS||304033425||1854||80.58	62232275	62240623	b19990_19	19||9094526||9098457||PAC:17825661||1||CDS||391321503||13523||80.58	9094526	9098457	1.000000e-250	350
1.1456	0.0623	a16884_megascaffold_1	megascaffold_1||62557061||62568315||NNU_005257-RA||1||CDS||304033341||1863||82.4	62557061	62568315	b19990_19	19||9072919||9075573||PAC:17825658||-1||CDS||391321497||13520||82.4	9075573	9072919	1.000000e-250	400
1.2254	0.1822	a16884_megascaffold_1	megascaffold_1||62585528||62587006||NNU_005256-RA||1||CDS||304033328||1864||76.65	62585528	62587006	b19990_19	19||9051363||9053909||PAC:17825654||-1||CDS||391321489||13516||76.65	9053909	9051363	1.000000e-172	450
1.5543	0.3901	a16884_megascaffold_1	megascaffold_1||62590953||62620108||NNU_005255-RA||-1||CDS||304033313||1865||71.77	62620108	62590953	b19990_19	19||9040260||9050334||PAC:17825653||1||CDS||391321487||13515||71.77	9040260	9050334	1.000000e-122	500
1.0049	0.0833	a16884_megascaffold_1	megascaffold_1||62640748||62643791||NNU_005254-RA||1||CDS||304033302||1866||82.1	62640748	62643791	b19990_19	19||9026958||9029804||PAC:17825652||-1||CDS||391321485||13514||82.1	9029804	9026958	1.000000e-250	550
1.0375	0.0361	a16884_megascaffold_1	megascaffold_1||62865306||62870403||NNU_005245-RA||-1||CDS||304033214||1875||84.47	62870403	62865306	b19990_19	19||8904774||8909193||PAC:17825637||-1||CDS||391321455||13499||84.47	8909193	8904774	1.000000e-250	597
1.5710	0.2305	a16884_megascaffold_1	megascaffold_1||63040694||63061457||NNU_005240-RA||1||CDS||304033160||1880||69.31	63040694	63061457	b19990_19	19||8786823||8790381||PAC:17825630||-1||CDS||391321441||13492||69.31	8790381	8786823	1.000000e-250	647
1.6197	0.1643	a16884_megascaffold_1	megascaffold_1||63108128||63118930||NNU_005238-RA||1||CDS||304033143||1882||82.05	63108128	63118930	b19990_19	19||8779722||8785470||PAC:17825629||-1||CDS||391321439||13491||82.05	8785470	8779722	5.000000e-119	697
1.1670	0.1634	a16884_megascaffold_1	megascaffold_1||63130446||63137764||NNU_005237-RA||-1||CDS||304033131||1883||76.92	63137764	63130446	b19990_19	19||8775291||8778344||PAC:17825628||1||CDS||391321437||13490||76.92	8775291	8778344	5.000000e-45	741
1.1897	0.1505	a16884_megascaffold_1	megascaffold_1||63144808||63177805||NNU_005236-RA||-1||CDS||304033116||1884||85.55	63177805	63144808	b19990_19	19||8744183||8751996||PAC:17825627||1||CDS||391321435||13489||85.55	8744183	8751996	1.000000e-250	791
67.7218	1.2879	a16884_megascaffold_1	megascaffold_1||63499809||63502330||NNU_005229-RA||-1||CDS||304033048||1891||72.79	63502330	63499809	b19990_19	19||8704992||8712554||PAC:17825622||1||CDS||391321425||13484||72.79	8704992	8712554	1.000000e-250	841
1.3530	0.1598	a16884_megascaffold_1	megascaffold_1||63552592||63553689||NNU_005228-RA||1||CDS||304033041||1892||77.12	63552592	63553689	b19990_19	19||8679825||8684183||PAC:17825620||-1||CDS||391321421||13482||77.12	8684183	8679825	8.000000e-63	891
5.3627	1.1354	a16884_megascaffold_1	megascaffold_1||63666052||63683122||NNU_005225-RA||-1||CDS||304033019||1895||73.26	63683122	63666052	b19990_19	19||8637673||8659887||PAC:17825617||1||CDS||391321415||13479||73.26	8637673	8659887	2.000000e-62	941
1.0706	0.2310	a16884_megascaffold_1	megascaffold_1||63789706||63825164||NNU_005222-RA||1||CDS||304032999||1898||73.08	63789706	63825164	b19990_19	19||8601741||8608554||PAC:17825615||-1||CDS||391321411||13477||73.08	8608554	8601741	2.000000e-126	991
3.0299	0.5189	a16884_megascaffold_1	megascaffold_1||63853671||63854909||NNU_005219-RA||-1||CDS||304032976||1901||76.74	63854909	63853671	b19990_19	19||8597170||8601079||PAC:17825614||1||CDS||391321409||13476||76.74	8597170	8601079	3.000000e-75	1041
2.2957	0.1330	a16884_megascaffold_1	megascaffold_1||63908384||63909034||NNU_005218-RA||-1||CDS||304032969||1902||77.94	63909034	63908384	b19990_19	19||8590711||8591530||PAC:17825613||1||CDS||391321407||13475||77.94	8590711	8591530	8.000000e-111	1091
0.9657	0.1066	a16884_megascaffold_1	megascaffold_1||64103953||64115024||NNU_005210-RA||1||CDS||304032916||1910||81.32	64103953	64115024	b19990_19	19||8363789||8368130||PAC:17825601||1||CDS||391321383||13463||81.32	8363789	8368130	1.000000e-250	1138
67.5786	1.0101	a16884_megascaffold_1	megascaffold_1||64242680||64243907||NNU_005207-RA||-1||CDS||304032894||1913||73.72	64243907	64242680	b19990_19	19||8279317||8284207||PAC:17825595||-1||CDS||391321371||13457||73.72	8284207	8279317	3.000000e-137	1188
4.3140	0.1841	a16884_megascaffold_1	megascaffold_1||64343353||64345139||NNU_005203-RA||1||CDS||304032865||1917||76.17	64343353	64345139	b19990_19	19||8237842||8239517||PAC:17825593||-1||CDS||391321367||13455||76.17	8239517	8237842	1.000000e-92	1238
1.0752	0.1668	a16884_megascaffold_1	megascaffold_1||64349839||64357624||NNU_005202-RA||-1||CDS||304032855||1918||74.68	64357624	64349839	b19990_19	19||8198188||8202124||PAC:17825586||1||CDS||391321353||13448||74.68	8198188	8202124	1.000000e-250	1288
1.1340	0.1707	a16884_megascaffold_1	megascaffold_1||64362363||64368148||NNU_005201-RA||-1||CDS||304032847||1919||73.83	64368148	64362363	b19990_19	19||8137684||8146734||PAC:17825585||-1||CDS||391321351||13447||73.83	8146734	8137684	1.000000e-250	1338
1.1970	0.2097	a16884_megascaffold_1	megascaffold_1||64477564||64484827||NNU_005197-RA||1||CDS||304032812||1923||77.92	64477564	64484827	b19990_19	19||7926080||7935919||PAC:17825572||-1||CDS||391321325||13434||77.92	7935919	7926080	1.000000e-250	1385
70.9084	1.1797	a16884_megascaffold_1	megascaffold_1||64773196||64788438||NNU_005183-RA||1||CDS||304032686||1937||83.02	64773196	64788438	b19990_19	19||7850970||7865512||PAC:17842303||-1||CDS||391322607||13431||83.02	7865512	7850970	2.000000e-108	1432
1.4257	0.3171	a16884_megascaffold_1	megascaffold_1||64953454||64954875||NNU_005178-RA||-1||CDS||304032649||1942||66.23	64954875	64953454	b19990_19	19||7835197||7836831||PAC:17842300||1||CDS||391322601||13428||66.23	7835197	7836831	1.000000e-93	1482
1.5462	0.2134	a16884_megascaffold_1	megascaffold_1||65003483||65007032||NNU_005176-RA||1||CDS||304032632||1944||74.19	65003483	65007032	b19990_19	19||7816083||7819392||PAC:17842299||-1||CDS||391322599||13427||74.19	7819392	7816083	1.000000e-250	1532
1.1740	0.2233	a16884_megascaffold_1	megascaffold_1||65017397||65030684||NNU_005175-RA||-1||CDS||304032622||1945||82.74	65030684	65017397	b19990_19	19||7803566||7812975||PAC:17842297||1||CDS||391322595||13425||82.74	7803566	7812975	1.000000e-250	1582
0.9369	0.3717	a16884_megascaffold_1	megascaffold_1||65031275||65039798||NNU_005174-RA||1||CDS||304032613||1946||77.93	65031275	65039798	b19990_19	19||7779772||7780928||PAC:17842295||-1||CDS||391322591||13423||77.93	7780928	7779772	8.000000e-45	1626
1.2172	0.1899	a16884_megascaffold_1	megascaffold_1||65057156||65058916||NNU_005173-RA||1||CDS||304032605||1947||74.93	65057156	65058916	b19990_19	19||7772106||7773743||PAC:17842294||-1||CDS||391322589||13422||74.93	7773743	7772106	1.000000e-250	1676
6.4211	0.9294	a16884_megascaffold_1	megascaffold_1||65075756||65076877||NNU_005172-RA||-1||CDS||304032596||1948||74.74	65076877	65075756	b19990_19	19||7760454||7766999||PAC:17842292||1||CDS||391322585||13420||74.74	7760454	7766999	3.000000e-124	1726
5.2548	0.1207	a16884_megascaffold_1	megascaffold_1||65154601||65155494||NNU_005171-RA||1||CDS||304032591||1949||74.97	65154601	65155494	b19990_19	19||7730105||7731400||PAC:17842290||-1||CDS||391322581||13418||74.97	7731400	7730105	4.000000e-161	1776
64.6553	1.4873	a16884_megascaffold_1	megascaffold_1||65246001||65251561||NNU_005169-RA||1||CDS||304032567||1951||81.11	65246001	65251561	b19990_19	19||7719373||7720838||PAC:17842289||-1||CDS||391322579||13417||81.11	7720838	7719373	1.000000e-250	1826
1.1235	0.1273	a16884_megascaffold_1	megascaffold_1||65255015||65259955||NNU_005168-RA||1||CDS||304032559||1952||77.62	65255015	65259955	b19990_19	19||7709734||7714248||PAC:17842287||-1||CDS||391322575||13415||77.62	7714248	7709734	1.000000e-250	1876
1.2247	0.1515	a16884_megascaffold_1	megascaffold_1||65333953||65340785||NNU_005165-RA||1||CDS||304032537||1955||81.73	65333953	65340785	b19990_19	19||7671668||7673858||PAC:17842283||-1||CDS||391322567||13411||81.73	7673858	7671668	7.000000e-86	1926
1.6651	0.0367	a16884_megascaffold_1	megascaffold_1||65389387||65393852||NNU_005163-RA||1||CDS||304032520||1957||81.92	65389387	65393852	b19990_19	19||7660194||7663127||PAC:17842281||-1||CDS||391322563||13409||81.92	7663127	7660194	1.000000e-179	1976
0.8720	0.1587	a16884_megascaffold_1	megascaffold_1||65418917||65424808||NNU_005161-RA||-1||CDS||304032498||1959||77.27	65424808	65418917	b19990_19	19||7643866||7650048||PAC:17842279||1||CDS||391322559||13407||77.27	7643866	7650048	1.000000e-250	2026
1.5719	0.1209	a16884_megascaffold_1	megascaffold_1||65488244||65490477||NNU_005158-RA||-1||CDS||304032472||1962||76.53	65490477	65488244	b19990_19	19||7622543||7624270||PAC:17842276||1||CDS||391322553||13404||76.53	7622543	7624270	1.000000e-180	2076
1.6532	0.4318	a16884_megascaffold_1	megascaffold_1||65708149||65719249||NNU_005150-RA||-1||CDS||304032421||1970||71.84	65719249	65708149	b19990_19	19||7546763||7554850||PAC:17842275||1||CDS||391322551||13403||71.84	7546763	7554850	1.000000e-250	2126
1.0329	0.3241	a16884_megascaffold_1	megascaffold_1||65990304||65995658||NNU_005142-RA||-1||CDS||304032355||1978||79.25	65995658	65990304	b19990_19	19||7512908||7516549||PAC:17842273||1||CDS||391322547||13401||79.25	7512908	7516549	2.000000e-113	2176
0.9940	0.1110	a16884_megascaffold_1	megascaffold_1||66068092||66074276||NNU_005135-RA||1||CDS||304032293||1985||81.82	66068092	66074276	b19990_19	19||7495128||7500656||PAC:17842272||-1||CDS||391322545||13400||81.82	7500656	7495128	1.000000e-250	2226
2.7517	0.4432	a16884_megascaffold_1	megascaffold_1||66276111||66279909||NNU_005131-RA||1||CDS||304032250||1989||70.8	66276111	66279909	b19990_19	19||7471403||7478122||PAC:17842270||-1||CDS||391322541||13398||70.8	7478122	7471403	7.000000e-39	2264
11.9335	1.1611	a16884_megascaffold_1	megascaffold_1||66489421||66501883||NNU_005122-RA||1||CDS||304032181||1998||80.0	66489421	66501883	b19990_19	19||7386286||7390416||PAC:17842265||-1||CDS||391322531||13393||80.0	7390416	7386286	4.000000e-35	2298
0.7694	0.0184	a16884_megascaffold_1	megascaffold_1||66538940||66540851||NNU_005120-RA||1||CDS||304032169||2000||86.71	66538940	66540851	b19990_19	19||7349839||7366227||PAC:17842262||-1||CDS||391322525||13390||86.71	7366227	7349839	1.000000e-250	2348
1.2807	0.4190	a16884_megascaffold_1	megascaffold_1||66607964||66614633||NNU_005113-RA||1||CDS||304032121||2007||70.96	66607964	66614633	b19990_19	19||7342682||7347579||PAC:17842261||-1||CDS||391322523||13389||70.96	7347579	7342682	2.000000e-116	2398
11.8449	1.3453	a16884_megascaffold_1	megascaffold_1||66652188||66662082||NNU_005111-RA||1||CDS||304032099||2009||72.14	66652188	66662082	b19990_19	19||7328638||7339474||PAC:17842260||-1||CDS||391322521||13388||72.14	7339474	7328638	4.000000e-65	2448
1.4614	0.1661	a16884_megascaffold_1	megascaffold_1||66744985||66747918||NNU_005108-RA||1||CDS||304032070||2012||72.15	66744985	66747918	b19990_19	19||7308891||7311247||PAC:17842258||-1||CDS||391322517||13386||72.15	7311247	7308891	2.000000e-177	2498
1.6173	0.4234	a16884_megascaffold_1	megascaffold_1||66749233||66763096||NNU_005107-RA||-1||CDS||304032059||2013||81.52	66763096	66749233	b19990_19	19||7295447||7306550||PAC:17842257||1||CDS||391322515||13385||81.52	7295447	7306550	1.000000e-157	2548
0.9930	0.0972	a16884_megascaffold_1	megascaffold_1||66783847||66791120||NNU_005106-RA||-1||CDS||304032048||2014||83.45	66791120	66783847	b19990_19	19||7288197||7292433||PAC:17842255||1||CDS||391322511||13383||83.45	7288197	7292433	1.000000e-250	2598
1.0154	0.1495	a16884_megascaffold_1	megascaffold_1||66886099||66897288||NNU_005102-RA||-1||CDS||304032017||2018||81.58	66897288	66886099	b19990_19	19||7248686||7255269||PAC:17842253||1||CDS||391322507||13381||81.58	7248686	7255269	1.000000e-250	2648
1.3295	0.1773	a16884_megascaffold_1	megascaffold_1||66941752||66947133||NNU_005099-RA||-1||CDS||304031983||2021||77.91	66947133	66941752	b19990_19	19||7236615||7240193||PAC:17842251||1||CDS||391322503||13379||77.91	7236615	7240193	4.000000e-167	2698
0.8555	0.1246	a16884_megascaffold_1	megascaffold_1||66954308||66966449||NNU_005098-RA||-1||CDS||304031971||2022||81.76	66966449	66954308	b19990_19	19||7228153||7230831||PAC:17842249||1||CDS||391322499||13377||81.76	7228153	7230831	8.000000e-82	2748
1.9387	0.1952	a16884_megascaffold_1	megascaffold_1||67092528||67097470||NNU_005090-RA||1||CDS||304031901||2030||73.39	67092528	67097470	b19990_19	19||7223423||7225703||PAC:17842248||-1||CDS||391322497||13376||73.39	7225703	7223423	2.000000e-158	2798
1.1161	0.0733	a16884_megascaffold_1	megascaffold_1||67152203||67164542||NNU_005087-RA||-1||CDS||304031880||2033||83.18	67164542	67152203	b19990_19	19||7212133||7217362||PAC:17842246||1||CDS||391322493||13374||83.18	7212133	7217362	1.000000e-250	2848
2.3837	0.2407	a16884_megascaffold_1	megascaffold_1||67227665||67230323||NNU_005085-RA||-1||CDS||304031862||2035||68.64	67230323	67227665	b19990_19	19||7199188||7201332||PAC:17842245||1||CDS||391322491||13373||68.64	7199188	7201332	1.000000e-131	2898
5.1426	0.2064	a16884_megascaffold_1	megascaffold_1||67282389||67283096||NNU_005082-RA||-1||CDS||304031838||2038||70.88	67283096	67282389	b19990_19	19||7169435||7170400||PAC:17842244||1||CDS||391322489||13372||70.88	7169435	7170400	2.000000e-16	2913
3.0266	0.2102	a16884_megascaffold_1	megascaffold_1||67641183||67643621||NNU_005067-RA||-1||CDS||304031703||2053||71.26	67643621	67641183	b19990_19	19||7150603||7152186||PAC:17842243||1||CDS||391322487||13371||71.26	7150603	7152186	1.000000e-157	2960
2.0899	0.1616	a16884_megascaffold_1	megascaffold_1||67900651||67903310||NNU_005054-RA||1||CDS||304031593||2066||75.97	67900651	67903310	b19990_19	19||7136387||7138873||PAC:17842241||-1||CDS||391322483||13369||75.97	7138873	7136387	1.000000e-250	3007
1.1153	0.0412	a16884_megascaffold_1	megascaffold_1||68189961||68208160||NNU_005040-RA||-1||CDS||304031470||2080||84.43	68208160	68189961	b19990_19	19||7121989||7123886||PAC:17842238||-1||CDS||391322477||13366||84.43	7123886	7121989	1.000000e-250	3054
1.2926	0.1320	a16884_megascaffold_1	megascaffold_1||68575162||68577204||NNU_005030-RA||-1||CDS||304031370||2090||78.32	68577204	68575162	b19990_19	19||7106179||7108166||PAC:17842236||1||CDS||391322473||13364||78.32	7106179	7108166	1.000000e-250	3104
1.7996	0.3265	a16884_megascaffold_1	megascaffold_1||68803908||68804537||NNU_005025-RA||1||CDS||304031321||2095||65.47	68803908	68804537	b19990_19	19||7070075||7070686||PAC:17842233||-1||CDS||391322467||13361||65.47	7070686	7070075	4.000000e-26	3129
2.7884	0.5426	a16884_megascaffold_1	megascaffold_1||68809795||68813204||NNU_005024-RA||1||CDS||304031315||2096||65.04	68809795	68813204	b19990_19	19||7059267||7061190||PAC:17842232||-1||CDS||391322465||13360||65.04	7061190	7059267	6.000000e-34	3162
1.5203	0.0677	a16884_megascaffold_1	megascaffold_1||68849819||68860224||NNU_005022-RA||-1||CDS||304031300||2098||80.53	68860224	68849819	b19990_19	19||7015129||7044859||PAC:17842230||1||CDS||391322461||13358||80.53	7015129	7044859	2.000000e-63	3212
1.0095	0.1326	a16884_megascaffold_1	megascaffold_1||68894120||68924914||NNU_005020-RA||-1||CDS||304031280||2099||81.23	68924914	68894120	b19990_19	19||6966540||7002635||PAC:17842228||1||CDS||391322457||13356||81.23	6966540	7002635	1.000000e-250	3262
NA	NA	a16884_megascaffold_1	megascaffold_1||68925264||68931699||NNU_005021-RA||1||CDS||304031295||2100||80.05	68925264	68931699	b19990_19	19||6960177||6964683||PAC:17842227||1||CDS||391322455||13355||80.05	6960177	6964683	1.000000e-105	3312
3.3126	0.7997	a16884_megascaffold_1	megascaffold_1||69075872||69081494||NNU_005008-RA||1||CDS||304031203||2111||72.57	69075872	69081494	b19990_19	19||6892953||6895653||PAC:17842221||-1||CDS||391322443||13349||72.57	6895653	6892953	8.000000e-93	3359
1.4066	0.2568	a16884_megascaffold_1	megascaffold_1||69098355||69100808||NNU_005007-RA||1||CDS||304031192||2113||72.19	69098355	69100808	b19990_19	19||6882629||6884732||PAC:17842220||-1||CDS||391322441||13348||72.19	6884732	6882629	2.000000e-124	3409
0.8280	0.1326	a16884_megascaffold_1	megascaffold_1||69119189||69124069||NNU_005006-RA||1||CDS||304031175||2114||79.35	69119189	69124069	b19990_19	19||6871397||6877229||PAC:17842219||-1||CDS||391322439||13347||79.35	6877229	6871397	1.000000e-250	3459
2.1594	0.2030	a16884_megascaffold_1	megascaffold_1||69364108||69382699||NNU_005001-RA||-1||CDS||304031136||2119||69.83	69382699	69364108	b19990_19	19||6813688||6814653||PAC:17842217||1||CDS||391322435||13345||69.83	6813688	6814653	3.000000e-103	3509
###  Mean Ks:  4.6057	Mean Kn: 0.3314
#Ks	Kn	a<db_genome_id>_<chr>	chr1||start1||stop1||name1||strand1||type1||db_feature_id1||genome_order1||percent_id1	start1	stop1	b<db_genome_id>_<chr>	chr2||start2||stop2||name2||strand2||type2||db_feature_id2||genome_order2||percent_id2	start2	stop2	eval	block_score	GEVO_link
1.2202	0.1446	a16884_megascaffold_1	megascaffold_1||64199616||64201508||NNU_005208-RA||-1||CDS||304032899||1912||79.95	64201508	64199616	b19990_Un	Un||10745115||10769322||PAC:17818531||-1||CDS||391356749||24627||79.95	10769322	10745115	1.000000e-250	50
1.1857	0.2734	a16884_megascaffold_1	megascaffold_1||64242680||64243907||NNU_005207-RA||-1||CDS||304032894||1913||73.53	64243907	64242680	b19990_Un	Un||10678663||10679855||PAC:17818522||1||CDS||391356731||24618||73.53	10678663	10679855	2.000000e-152	100
1.6308	0.3290	a16884_megascaffold_1	megascaffold_1||64382739||64383371||NNU_005200-RA||-1||CDS||304032840||1920||73.76	64383371	64382739	b19990_Un	Un||10656114||10656953||PAC:17818519||1||CDS||391356725||24615||73.76	10656114	10656953	5.000000e-56	150
2.2909	0.4602	a16884_megascaffold_1	megascaffold_1||64388446||64439433||NNU_005199-RA||-1||CDS||304032830||1921||76.81	64439433	64388446	b19990_Un	Un||10628241||10632899||PAC:17818516||1||CDS||391356719||24612||76.81	10628241	10632899	1.000000e-112	200
16.7008	0.4499	a16884_megascaffold_1	megascaffold_1||64712392||64726628||NNU_005185-RA||-1||CDS||304032707||1935||75.31	64726628	64712392	b19990_Un	Un||10549356||10553763||PAC:17818506||1||CDS||391356699||24602||75.31	10549356	10553763	4.000000e-07	203
###  Mean Ks:  1.1618	Mean Kn: 0.1741
#Ks	Kn	a<db_genome_id>_<chr>	chr1||start1||stop1||name1||strand1||type1||db_feature_id1||genome_order1||percent_id1	start1	stop1	b<db_genome_id>_<chr>	chr2||start2||stop2||name2||strand2||type2||db_feature_id2||genome_order2||percent_id2	start2	stop2	eval	block_score	GEVO_link
1.3964	0.0988	a16884_megascaffold_1	megascaffold_1||65460595||65463218||NNU_005159-RA||-1||CDS||304032481||1961||77.38	65463218	65460595	b19990_Un	Un||9075987||9078346||PAC:17818428||-1||CDS||391356585||24545||77.38	9078346	9075987	1.000000e-250	50
1.5481	0.2363	a16884_megascaffold_1	megascaffold_1||65567934||65574612||NNU_005154-RA||1||CDS||304032448||1966||78.93	65567934	65574612	b19990_Un	Un||9089113||9109594||PAC:17818430||1||CDS||391356589||24547||78.93	9089113	9109594	1.000000e-250	100
1.1114	0.3161	a16884_megascaffold_1	megascaffold_1||65990304||65995658||NNU_005142-RA||-1||CDS||304032355||1978||81.13	65995658	65990304	b19990_Un	Un||9131742||9135001||PAC:17818433||-1||CDS||391356595||24550||81.13	9135001	9131742	4.000000e-127	147
0.8844	0.1934	a16884_megascaffold_1	megascaffold_1||66027787||66031151||NNU_005139-RA||1||CDS||304032332||1981||77.13	66027787	66031151	b19990_Un	Un||9135550||9141171||PAC:17818434||1||CDS||391356597||24551||77.13	9135550	9141171	9.000000e-110	197
1.0239	0.1968	a16884_megascaffold_1	megascaffold_1||66049128||66052007||NNU_005137-RA||1||CDS||304032312||1983||81.53	66049128	66052007	b19990_Un	Un||9143770||9145841||PAC:17818435||1||CDS||391356599||24552||81.53	9143770	9145841	3.000000e-155	247
1.1583	0.1589	a16884_megascaffold_1	megascaffold_1||66548592||66555534||NNU_005118-RA||-1||CDS||304032154||2002||79.68	66555534	66548592	b19990_Un	Un||9195281||9199203||PAC:17818441||-1||CDS||391356611||24558||79.68	9199203	9195281	1.000000e-250	294
0.7069	0.0727	a16884_megascaffold_1	megascaffold_1||66618051||66631627||NNU_005112-RA||-1||CDS||304032107||2008||81.39	66631627	66618051	b19990_Un	Un||9201311||9231333||PAC:17818443||-1||CDS||391356615||24560||81.39	9231333	9201311	1.000000e-250	344
1.4652	0.1200	a16884_megascaffold_1	megascaffold_1||66710493||66725935||NNU_005110-RA||1||CDS||304032091||2010||80.2	66710493	66725935	b19990_Un	Un||9260404||9277176||PAC:17818448||1||CDS||391356625||24565||80.2	9260404	9277176	1.000000e-250	394
###  Mean Ks:  8.2881	Mean Kn: 0.3176
#Ks	Kn	a<db_genome_id>_<chr>	chr1||start1||stop1||name1||strand1||type1||db_feature_id1||genome_order1||percent_id1	start1	stop1	b<db_genome_id>_<chr>	chr2||start2||stop2||name2||strand2||type2||db_feature_id2||genome_order2||percent_id2	start2	stop2	eval	block_score	GEVO_link
1.2628	0.2240	a16884_megascaffold_1	megascaffold_1||65535461||65539693||NNU_005156-RA||-1||CDS||304032459||1964||74.2	65539693	65535461	b19990_12	12||5446845||5447781||PAC:17836928||1||CDS||391294230||3758||74.2	5446845	5447781	1.000000e-75	50
0.9960	0.2044	a16884_megascaffold_1	megascaffold_1||66049128||66052007||NNU_005137-RA||1||CDS||304032312||1983||78.67	66049128	66052007	b19990_12	12||5428122||5430643||PAC:17836926||-1||CDS||391294226||3756||78.67	5430643	5428122	3.000000e-135	97
1.0354	0.1453	a16884_megascaffold_1	megascaffold_1||66068092||66074276||NNU_005135-RA||1||CDS||304032293||1985||80.77	66068092	66074276	b19990_12	12||5410607||5418653||PAC:17836924||-1||CDS||391294222||3754||80.77	5418653	5410607	1.000000e-250	147
57.7776	1.3003	a16884_megascaffold_1	megascaffold_1||66075511||66082304||NNU_005134-RA||-1||CDS||304032283||1986||74.84	66082304	66075511	b19990_12	12||5400849||5408614||PAC:17836922||1||CDS||391294218||3752||74.84	5400849	5408614	2.000000e-174	197
0.9888	0.0601	a16884_megascaffold_1	megascaffold_1||66211323||66214644||NNU_005132-RA||-1||CDS||304032258||1988||82.44	66214644	66211323	b19990_12	12||5371076||5374885||PAC:17836919||1||CDS||391294212||3749||82.44	5371076	5374885	1.000000e-250	247
1.3241	0.1652	a16884_megascaffold_1	megascaffold_1||66333027||66347319||NNU_005130-RA||1||CDS||304032233||1990||83.87	66333027	66347319	b19990_12	12||5298240||5310993||PAC:17836914||-1||CDS||391294202||3744||83.87	5310993	5298240	1.000000e-250	297
1.4195	0.1621	a16884_megascaffold_1	megascaffold_1||66400597||66401019||NNU_005126-RA||1||CDS||304032209||1994||80.74	66400597	66401019	b19990_12	12||5182942||5183355||PAC:17836909||-1||CDS||391294192||3739||80.74	5183355	5182942	5.000000e-105	347
1.5010	0.2790	a16884_megascaffold_1	megascaffold_1||66544509||66547434||NNU_005119-RA||1||CDS||304032162||2001||68.9	66544509	66547434	b19990_12	12||5150046||5152129||PAC:17836907||-1||CDS||391294188||3737||68.9	5152129	5150046	2.000000e-115	397
###  Mean Ks:  10.9689	Mean Kn: 0.7545
#Ks	Kn	a<db_genome_id>_<chr>	chr1||start1||stop1||name1||strand1||type1||db_feature_id1||genome_order1||percent_id1	start1	stop1	b<db_genome_id>_<chr>	chr2||start2||stop2||name2||strand2||type2||db_feature_id2||genome_order2||percent_id2	start2	stop2	eval	block_score	GEVO_link
1.7724	0.5546	a16884_megascaffold_1	megascaffold_1||66575633||66582254||NNU_005116-RA||-1||CDS||304032142||2004||77.52	66582254	66575633	b19990_12	12||6588756||6596858||PAC:17837024||1||CDS||391294422||3854||77.52	6588756	6596858	4.000000e-59	50
1.0091	0.3693	a16884_megascaffold_1	megascaffold_1||66607964||66614633||NNU_005113-RA||1||CDS||304032121||2007||75.58	66607964	66614633	b19990_12	12||6579156||6585318||PAC:17837023||-1||CDS||391294420||3853||75.58	6585318	6579156	8.000000e-171	100
67.3913	1.1455	a16884_megascaffold_1	megascaffold_1||66830203||66835834||NNU_005105-RA||1||CDS||304032044||2015||84.87	66830203	66835834	b19990_12	12||6548458||6561592||PAC:17837020||-1||CDS||391294414||3850||84.87	6561592	6548458	2.000000e-102	150
1.5276	0.3396	a16884_megascaffold_1	megascaffold_1||66882715||66884071||NNU_005103-RA||1||CDS||304032032||2017||72.38	66882715	66884071	b19990_12	12||6545100||6546027||PAC:17837019||-1||CDS||391294412||3849||72.38	6546027	6545100	4.000000e-46	195
1.0713	0.1570	a16884_megascaffold_1	megascaffold_1||66954308||66966449||NNU_005098-RA||-1||CDS||304031971||2022||76.22	66966449	66954308	b19990_12	12||6529070||6531007||PAC:17837017||1||CDS||391294408||3847||76.22	6529070	6531007	3.000000e-62	245
0.9663	0.2105	a16884_megascaffold_1	megascaffold_1||67053846||67060319||NNU_005092-RA||-1||CDS||304031916||2028||74.66	67060319	67053846	b19990_12	12||6520341||6523954||PAC:17837016||1||CDS||391294406||3846||74.66	6520341	6523954	2.000000e-178	295
1.5364	0.2424	a16884_megascaffold_1	megascaffold_1||67092528||67097470||NNU_005090-RA||1||CDS||304031901||2030||72.89	67092528	67097470	b19990_12	12||6491731||6511576||PAC:17837015||-1||CDS||391294404||3845||72.89	6511576	6491731	3.000000e-151	345
2.7522	1.8214	a16884_megascaffold_1	megascaffold_1||67103024||67104973||NNU_005089-RA||1||CDS||304031895||2031||75.48	67103024	67104973	b19990_12	12||6488135||6491153||PAC:17837014||1||CDS||391294402||3844||75.48	6488135	6491153	2.000000e-22	366
1.0007	0.1631	a16884_megascaffold_1	megascaffold_1||67217227||67222339||NNU_005086-RA||1||CDS||304031871||2034||77.73	67217227	67222339	b19990_12	12||6477878||6486243||PAC:17837013||-1||CDS||391294400||3843||77.73	6486243	6477878	1.000000e-250	416
0.8745	0.1102	a16884_megascaffold_1	megascaffold_1||67231792||67238349||NNU_005084-RA||-1||CDS||304031850||2036||80.54	67238349	67231792	b19990_12	12||6471613||6476227||PAC:17837012||1||CDS||391294398||3842||80.54	6471613	6476227	1.000000e-250	466
65.4473	1.3572	a16884_megascaffold_1	megascaffold_1||67264784||67266800||NNU_005083-RA||-1||CDS||304031844||2037||75.93	67266800	67264784	b19990_12	12||6463726||6469557||PAC:17837011||1||CDS||391294396||3841||75.93	6463726	6469557	6.000000e-70	516
1.7426	13.9875	a16884_megascaffold_1	megascaffold_1||67282389||67283096||NNU_005082-RA||-1||CDS||304031838||2038||82.66	67283096	67282389	b19990_12	12||6403232||6403914||PAC:17837003||1||CDS||391294380||3833||82.66	6403232	6403914	5.000000e-44	559
0.9232	0.1707	a16884_megascaffold_1	megascaffold_1||67332814||67335345||NNU_005081-RA||-1||CDS||304031830||2039||74.47	67335345	67332814	b19990_12	12||6379793||6385643||PAC:17837002||1||CDS||391294378||3832||74.47	6379793	6385643	1.000000e-250	609
1.2906	0.1379	a16884_megascaffold_1	megascaffold_1||67360981||67367724||NNU_005080-RA||-1||CDS||304031817||2040||76.36	67367724	67360981	b19990_12	12||6352396||6365744||PAC:17837001||1||CDS||391294376||3831||76.36	6352396	6365744	1.000000e-250	659
0.9350	0.1442	a16884_megascaffold_1	megascaffold_1||67442683||67461088||NNU_005078-RA||1||CDS||304031795||2042||80.27	67442683	67461088	b19990_12	12||6341971||6351809||PAC:17837000||-1||CDS||391294374||3830||80.27	6351809	6341971	1.000000e-250	709
1.3803	0.2838	a16884_megascaffold_1	megascaffold_1||67505568||67512009||NNU_005077-RA||1||CDS||304031784||2043||81.94	67505568	67512009	b19990_12	12||6322710||6326858||PAC:17836999||-1||CDS||391294372||3829||81.94	6326858	6322710	1.000000e-76	759
1.8660	0.0924	a16884_megascaffold_1	megascaffold_1||67559549||67560910||NNU_005074-RA||-1||CDS||304031760||2046||78.55	67560910	67559549	b19990_12	12||6310948||6312188||PAC:17836998||1||CDS||391294370||3828||78.55	6310948	6312188	1.000000e-250	809
3.7045	0.5546	a16884_megascaffold_1	megascaffold_1||67580961||67581837||NNU_005073-RA||-1||CDS||304031750||2047||77.82	67581837	67580961	b19990_12	12||6295829||6299067||PAC:17836997||1||CDS||391294368||3827||77.82	6295829	6299067	2.000000e-48	856
1.2964	0.1840	a16884_megascaffold_1	megascaffold_1||67593203||67617274||NNU_005069-RA||-1||CDS||304031716||2051||73.72	67617274	67593203	b19990_12	12||6284062||6293949||PAC:17836996||1||CDS||391294366||3826||73.72	6284062	6293949	1.000000e-250	906
2.1195	0.3986	a16884_megascaffold_1	megascaffold_1||67635439||67637214||NNU_005068-RA||-1||CDS||304031711||2052||70.21	67637214	67635439	b19990_12	12||6270961||6272736||PAC:17836994||1||CDS||391294362||3824||70.21	6270961	6272736	4.000000e-113	956
2.2539	0.1270	a16884_megascaffold_1	megascaffold_1||67641183||67643621||NNU_005067-RA||-1||CDS||304031703||2053||76.66	67643621	67641183	b19990_12	12||6264565||6266608||PAC:17836993||1||CDS||391294360||3823||76.66	6264565	6266608	1.000000e-74	1006
10.7188	1.3653	a16884_megascaffold_1	megascaffold_1||67686602||67687211||NNU_005064-RA||1||CDS||304031680||2056||84.46	67686602	67687211	b19990_12	12||6255353||6262573||PAC:17836992||-1||CDS||391294358||3822||84.46	6262573	6255353	8.000000e-40	1045
0.8601	0.2337	a16884_megascaffold_1	megascaffold_1||67693321||67697667||NNU_005062-RA||-1||CDS||304031662||2058||74.63	67697667	67693321	b19990_12	12||6248216||6254239||PAC:17836991||1||CDS||391294356||3821||74.63	6248216	6254239	1.000000e-250	1095
1.1425	0.0620	a16884_megascaffold_1	megascaffold_1||67746318||67755579||NNU_005059-RA||-1||CDS||304031640||2061||80.35	67755579	67746318	b19990_12	12||6204082||6213665||PAC:17836989||1||CDS||391294352||3819||80.35	6204082	6213665	1.000000e-250	1145
1.0198	0.1343	a16884_megascaffold_1	megascaffold_1||67826780||67829401||NNU_005056-RA||-1||CDS||304031611||2064||78.58	67829401	67826780	b19990_12	12||6182384||6188987||PAC:17836987||1||CDS||391294348||3817||78.58	6182384	6188987	1.000000e-250	1195
67.9180	1.1376	a16884_megascaffold_1	megascaffold_1||67900651||67903310||NNU_005054-RA||1||CDS||304031593||2066||76.01	67900651	67903310	b19990_12	12||6163393||6173450||PAC:17836986||-1||CDS||391294346||3816||76.01	6173450	6163393	1.000000e-250	1245
1.1771	0.0949	a16884_megascaffold_1	megascaffold_1||67935455||67945700||NNU_005053-RA||1||CDS||304031578||2067||79.49	67935455	67945700	b19990_12	12||6145161||6150368||PAC:17836984||-1||CDS||391294342||3814||79.49	6150368	6145161	1.000000e-250	1295
61.0031	0.9400	a16884_megascaffold_1	megascaffold_1||68045301||68049105||NNU_005049-RA||1||CDS||304031550||2071||73.33	68045301	68049105	b19990_12	12||6128865||6135261||PAC:17836982||-1||CDS||391294338||3812||73.33	6135261	6128865	2.000000e-24	1318
1.0425	0.0704	a16884_megascaffold_1	megascaffold_1||68076996||68082991||NNU_005047-RA||1||CDS||304031528||2073||82.89	68076996	68082991	b19990_12	12||6115558||6119031||PAC:17836981||-1||CDS||391294336||3811||82.89	6119031	6115558	3.000000e-179	1368
71.7501	0.8886	a16884_megascaffold_1	megascaffold_1||68188979||68200374||NNU_005041-RA||1||CDS||304031480||2079||83.31	68188979	68200374	b19990_12	12||6105323||6111085||PAC:17836980||-1||CDS||391294334||3810||83.31	6111085	6105323	1.000000e-250	1418
2.1997	0.0477	a16884_megascaffold_1	megascaffold_1||68250786||68252075||NNU_005039-RA||1||CDS||304031463||2081||83.8	68250786	68252075	b19990_12	12||6095894||6100710||PAC:17836979||-1||CDS||391294332||3809||83.8	6100710	6095894	1.000000e-250	1468
0.8764	0.1564	a16884_megascaffold_1	megascaffold_1||68273168||68280374||NNU_005037-RA||-1||CDS||304031448||2083||76.58	68280374	68273168	b19990_12	12||6084169||6086561||PAC:17836976||1||CDS||391294326||3806||76.58	6084169	6086561	1.000000e-133	1518
1.4111	0.1914	a16884_megascaffold_1	megascaffold_1||68548787||68570236||NNU_005032-RA||1||CDS||304031384||2088||77.98	68548787	68570236	b19990_12	12||6048652||6054569||PAC:17836975||-1||CDS||391294324||3805||77.98	6054569	6048652	1.000000e-250	1568
4.4663	1.4011	a16884_megascaffold_1	megascaffold_1||68636203||68646268||NNU_005029-RA||1||CDS||304031359||2091||80.0	68636203	68646268	b19990_12	12||6011049||6014003||PAC:17836973||-1||CDS||391294320||3803||80.0	6014003	6011049	4.000000e-88	1618
1.1312	0.3110	a16884_megascaffold_1	megascaffold_1||68703697||68717620||NNU_005028-RA||1||CDS||304031350||2092||79.64	68703697	68717620	b19990_12	12||5995106||6007069||PAC:17836971||-1||CDS||391294316||3801||79.64	6007069	5995106	1.000000e-250	1668
1.3954	0.1631	a16884_megascaffold_1	megascaffold_1||68839056||68845795||NNU_005023-RA||-1||CDS||304031306||2097||76.7	68845795	68839056	b19990_12	12||5966000||5969337||PAC:17836967||1||CDS||391294308||3797||76.7	5966000	5969337	4.000000e-107	1718
1.6535	0.2848	a16884_megascaffold_1	megascaffold_1||68849819||68860224||NNU_005022-RA||-1||CDS||304031300||2098||76.88	68860224	68849819	b19990_12	12||5931092||5935262||PAC:17836965||1||CDS||391294304||3795||76.88	5931092	5935262	7.000000e-31	1748
1.7647	0.2727	a16884_megascaffold_1	megascaffold_1||69035370||69057705||NNU_005012-RA||-1||CDS||304031228||2108||69.16	69057705	69035370	b19990_12	12||5894283||5922091||PAC:17836964||1||CDS||391294302||3794||69.16	5894283	5922091	1.000000e-250	1798
1.1925	0.2661	a16884_megascaffold_1	megascaffold_1||69065177||69066188||NNU_005011-RA||-1||CDS||304031223||2109||72.42	69066188	69065177	b19990_12	12||5697061||5698503||PAC:17836954||1||CDS||391294282||3784||72.42	5697061	5698503	4.000000e-129	1848
2.1276	0.2010	a16884_megascaffold_1	megascaffold_1||69098355||69100808||NNU_005007-RA||1||CDS||304031192||2113||69.94	69098355	69100808	b19990_12	12||5678927||5681082||PAC:17836952||-1||CDS||391294278||3782||69.94	5681082	5678927	3.000000e-122	1898
6.8299	0.5485	a16884_megascaffold_1	megascaffold_1||69269038||69270804||NNU_005003-RA||1||CDS||304031151||2117||73.96	69269038	69270804	b19990_12	12||5665642||5670120||PAC:17836950||1||CDS||391294274||3780||73.96	5665642	5670120	2.000000e-52	1948
2.7619	0.4183	a16884_megascaffold_1	megascaffold_1||69311960||69316669||NNU_005002-RA||-1||CDS||304031142||2118||80.62	69316669	69311960	b19990_12	12||5610341||5612126||PAC:17836946||1||CDS||391294266||3776||80.62	5610341	5612126	1.000000e-26	1974
64.3581	0.7021	a16884_megascaffold_1	megascaffold_1||69500304||69501775||NNU_024446-RA||1||CDS||304070910||2121||77.61	69500304	69501775	b19990_12	12||5528282||5529743||PAC:17836937||-1||CDS||391294248||3767||77.61	5529743	5528282	2.000000e-06	1979
###  Mean Ks:  3.0619	Mean Kn: 0.4463
#Ks	Kn	a<db_genome_id>_<chr>	chr1||start1||stop1||name1||strand1||type1||db_feature_id1||genome_order1||percent_id1	start1	stop1	b<db_genome_id>_<chr>	chr2||start2||stop2||name2||strand2||type2||db_feature_id2||genome_order2||percent_id2	start2	stop2	eval	block_score	GEVO_link
1.0350	0.0861	a16884_megascaffold_1	megascaffold_1||67935455||67945700||NNU_005053-RA||1||CDS||304031578||2067||81.99	67935455	67945700	b19990_10_random	10_random||165962||172016||PAC:17819174||-1||CDS||391287516||2259||81.99	172016	165962	1.000000e-250	50
2.4999	1.3763	a16884_megascaffold_1	megascaffold_1||67972566||67973519||NNU_005052-RA||1||CDS||304031572||2068||75.28	67972566	67973519	b19990_10_random	10_random||157463||158268||PAC:17819173||-1||CDS||391287514||2258||75.28	158268	157463	1.000000e-46	96
2.3070	0.3166	a16884_megascaffold_1	megascaffold_1||68032202||68032654||NNU_005050-RA||-1||CDS||304031559||2070||70.92	68032654	68032202	b19990_10_random	10_random||117846||120473||PAC:17819168||1||CDS||391287504||2253||70.92	117846	120473	9.000000e-45	140
1.0297	0.0583	a16884_megascaffold_1	megascaffold_1||68076996||68082991||NNU_005047-RA||1||CDS||304031528||2073||82.75	68076996	68082991	b19990_10_random	10_random||93045||98960||PAC:17819166||-1||CDS||391287500||2251||82.75	98960	93045	1.000000e-250	190
0.8559	0.1928	a16884_megascaffold_1	megascaffold_1||68110022||68129624||NNU_005044-RA||1||CDS||304031506||2076||80.35	68110022	68129624	b19990_10_random	10_random||84062||88091||PAC:17819165||-1||CDS||391287498||2250||80.35	88091	84062	1.000000e-250	240
14.3425	1.1039	a16884_megascaffold_1	megascaffold_1||68188979||68200374||NNU_005041-RA||1||CDS||304031480||2079||82.03	68188979	68200374	b19990_10_random	10_random||77401||83202||PAC:17819164||-1||CDS||391287496||2249||82.03	83202	77401	7.000000e-178	290
1.4090	0.2763	a16884_megascaffold_1	megascaffold_1||68353063||68363046||NNU_005036-RA||-1||CDS||304031434||2084||77.87	68363046	68353063	b19990_10_random	10_random||63908||70831||PAC:17819162||1||CDS||391287492||2247||77.87	63908	70831	1.000000e-250	340
1.0166	0.1602	a16884_megascaffold_1	megascaffold_1||68376456||68388023||NNU_005035-RA||-1||CDS||304031419||2085||76.83	68388023	68376456	b19990_10_random	10_random||52587||60825||PAC:17819161||1||CDS||391287490||2246||76.83	52587	60825	1.000000e-250	390
###  Mean Ks:  7.7919	Mean Kn: 0.3639
#Ks	Kn	a<db_genome_id>_<chr>	chr1||start1||stop1||name1||strand1||type1||db_feature_id1||genome_order1||percent_id1	start1	stop1	b<db_genome_id>_<chr>	chr2||start2||stop2||name2||strand2||type2||db_feature_id2||genome_order2||percent_id2	start2	stop2	eval	block_score	GEVO_link
0.9179	0.1776	a16884_megascaffold_1	megascaffold_1||68475912||68484090||NNU_005034-RA||1||CDS||304031407||2086||79.83	68475912	68484090	b19990_10	10||402421||411748||PAC:17824180||1||CDS||391285810||1438||79.83	402421	411748	1.000000e-250	50
1.0675	0.1517	a16884_megascaffold_1	megascaffold_1||68528183||68530101||NNU_005033-RA||-1||CDS||304031398||2087||75.1	68530101	68528183	b19990_10	10||412459||413834||PAC:17824181||-1||CDS||391285812||1439||75.1	413834	412459	8.000000e-97	100
1.1006	0.2262	a16884_megascaffold_1	megascaffold_1||68548787||68570236||NNU_005032-RA||1||CDS||304031384||2088||74.81	68548787	68570236	b19990_10	10||414897||422165||PAC:17824183||1||CDS||391285816||1441||74.81	414897	422165	1.000000e-250	150
1.2155	0.2740	a16884_megascaffold_1	megascaffold_1||68703697||68717620||NNU_005028-RA||1||CDS||304031350||2092||80.82	68703697	68717620	b19990_10	10||435843||449669||PAC:17824186||1||CDS||391285822||1444||80.82	435843	449669	1.000000e-250	200
1.4754	0.2650	a16884_megascaffold_1	megascaffold_1||68723975||68729551||NNU_005027-RA||1||CDS||304031334||2093||73.5	68723975	68729551	b19990_10	10||463650||466657||PAC:17824187||1||CDS||391285824||1445||73.5	463650	466657	1.000000e-154	250
11.8978	1.0712	a16884_megascaffold_1	megascaffold_1||68759918||68765943||NNU_005026-RA||1||CDS||304031327||2094||80.11	68759918	68765943	b19990_10	10||488792||496487||PAC:17824189||1||CDS||391285828||1447||80.11	488792	496487	2.000000e-137	300
1.2359	0.1712	a16884_megascaffold_1	megascaffold_1||68839056||68845795||NNU_005023-RA||-1||CDS||304031306||2097||72.24	68845795	68839056	b19990_10	10||497003||502885||PAC:17824190||-1||CDS||391285830||1448||72.24	502885	497003	1.000000e-250	350
67.2143	1.2976	a16884_megascaffold_1	megascaffold_1||68925264||68931699||NNU_005021-RA||1||CDS||304031295||2100||78.37	68925264	68931699	b19990_10	10||503531||507420||PAC:17824191||-1||CDS||391285832||1449||78.37	507420	503531	2.000000e-98	400
1.1197	0.1710	a16884_megascaffold_1	megascaffold_1||69068313||69069603||NNU_005010-RA||-1||CDS||304031216||2110||76.46	69069603	69068313	b19990_10	10||605738||607148||PAC:17824194||-1||CDS||391285838||1452||76.46	607148	605738	1.000000e-250	450
2.0384	0.2077	a16884_megascaffold_1	megascaffold_1||69098355||69100808||NNU_005007-RA||1||CDS||304031192||2113||76.77	69098355	69100808	b19990_10	10||618767||620863||PAC:17824195||1||CDS||391285840||1453||76.77	618767	620863	2.000000e-118	500
1.0321	0.0823	a16884_megascaffold_1	megascaffold_1||69119189||69124069||NNU_005006-RA||1||CDS||304031175||2114||81.11	69119189	69124069	b19990_10	10||634498||638566||PAC:17824196||1||CDS||391285842||1454||81.11	634498	638566	1.000000e-250	550
15.2872	0.5979	a16884_megascaffold_1	megascaffold_1||69269038||69270804||NNU_005003-RA||1||CDS||304031151||2117||74.48	69269038	69270804	b19990_10	10||641937||648890||PAC:17824197||1||CDS||391285844||1455||74.48	641937	648890	2.000000e-71	600
1.3822	0.1207	a16884_megascaffold_1	megascaffold_1||69311960||69316669||NNU_005002-RA||-1||CDS||304031142||2118||76.87	69316669	69311960	b19990_10	10||649382||651787||PAC:17824198||-1||CDS||391285846||1456||76.87	651787	649382	5.000000e-139	650
2.1025	0.2799	a16884_megascaffold_1	megascaffold_1||69364108||69382699||NNU_005001-RA||-1||CDS||304031136||2119||71.98	69382699	69364108	b19990_10	10||655491||656786||PAC:17824199||-1||CDS||391285848||1457||71.98	656786	655491	2.000000e-124	700
###  Mean Ks:  11.5258	Mean Kn: 0.4279
#Ks	Kn	a<db_genome_id>_<chr>	chr1||start1||stop1||name1||strand1||type1||db_feature_id1||genome_order1||percent_id1	start1	stop1	b<db_genome_id>_<chr>	chr2||start2||stop2||name2||strand2||type2||db_feature_id2||genome_order2||percent_id2	start2	stop2	eval	block_score	GEVO_link
1.5976	0.1070	a16884_megascaffold_1	megascaffold_1||69500304||69501775||NNU_024446-RA||1||CDS||304070910||2121||74.75	69500304	69501775	b19990_19	19||9479751||9482266||PAC:17825685||-1||CDS||391321551||13547||74.75	9482266	9479751	1.000000e-250	50
0.9054	0.1170	a16884_megascaffold_1	megascaffold_1||69539074||69599485||NNU_024444-RA||-1||CDS||304070888||2123||80.07	69599485	69539074	b19990_19	19||9435488||9479536||PAC:17825684||1||CDS||391321549||13546||80.07	9435488	9479536	1.000000e-250	100
70.3298	0.3339	a16884_megascaffold_1	megascaffold_1||69617683||69633327||NNU_024442-RA||-1||CDS||304070871||2125||82.53	69633327	69617683	b19990_19	19||9387533||9391657||PAC:17825681||1||CDS||391321543||13543||82.53	9387533	9391657	1.000000e-41	141
0.6214	0.0612	a16884_megascaffold_1	megascaffold_1||69803766||69808510||NNU_024439-RA||-1||CDS||304070844||2128||83.95	69808510	69803766	b19990_19	19||9377503||9383906||PAC:17825680||-1||CDS||391321541||13542||83.95	9383906	9377503	1.000000e-250	191
0.9355	0.0686	a16884_megascaffold_1	megascaffold_1||70020552||70025600||NNU_024435-RA||-1||CDS||304070818||2132||83.58	70025600	70020552	b19990_19	19||9373975||9376106||PAC:17825679||1||CDS||391321539||13541||83.58	9373975	9376106	1.000000e-250	241
1.2279	0.1932	a16884_megascaffold_1	megascaffold_1||70076478||70084354||NNU_024431-RA||-1||CDS||304070783||2136||72.27	70084354	70076478	b19990_19	19||9245492||9250307||PAC:17825674||-1||CDS||391321529||13536||72.27	9250307	9245492	1.000000e-250	291
22.8932	1.0921	a16884_megascaffold_1	megascaffold_1||70634526||70655349||NNU_025616-RA||1||CDS||304073313||2151||76.73	70634526	70655349	b19990_19	19||9199676||9208791||PAC:17825672||-1||CDS||391321525||13534||76.73	9208791	9199676	1.000000e-250	338
0.8944	0.1338	a16884_megascaffold_1	megascaffold_1||70703315||70709316||NNU_025614-RA||-1||CDS||304073297||2153||80.19	70709316	70703315	b19990_19	19||9180692||9187209||PAC:17825670||1||CDS||391321521||13532||80.19	9180692	9187209	2.000000e-162	388
7.3174	0.9038	a16884_megascaffold_1	megascaffold_1||70828290||70831420||NNU_025611-RA||1||CDS||304073272||2156||85.29	70828290	70831420	b19990_19	19||9160945||9162652||PAC:17825668||-1||CDS||391321517||13530||85.29	9162652	9160945	1.000000e-139	438
56.8151	2.0827	a16884_megascaffold_1	megascaffold_1||70882512||70901205||NNU_025610-RA||-1||CDS||304073265||2157||81.82	70901205	70882512	b19990_19	19||9147678||9157412||PAC:17825666||1||CDS||391321513||13528||81.82	9147678	9157412	2.000000e-17	454
0.8764	0.1095	a16884_megascaffold_1	megascaffold_1||71386896||71394660||NNU_024483-RA||-1||CDS||304071216||2165||80.51	71394660	71386896	b19990_19	19||9094526||9098457||PAC:17825661||1||CDS||391321503||13523||80.51	9094526	9098457	1.000000e-250	504
1.2615	0.1450	a16884_megascaffold_1	megascaffold_1||71419837||71421385||NNU_024484-RA||-1||CDS||304071226||2166||74.4	71421385	71419837	b19990_19	19||9082908||9084670||PAC:17825660||1||CDS||391321501||13522||74.4	9082908	9084670	1.000000e-250	554
1.0123	0.0546	a16884_megascaffold_1	megascaffold_1||71542941||71555264||NNU_024488-RA||1||CDS||304071264||2170||83.12	71542941	71555264	b19990_19	19||9072919||9075573||PAC:17825658||-1||CDS||391321497||13520||83.12	9075573	9072919	1.000000e-250	604
2.8014	0.7386	a16884_megascaffold_1	megascaffold_1||71620981||71648947||NNU_024492-RA||-1||CDS||304071300||2174||71.15	71648947	71620981	b19990_19	19||9040260||9050334||PAC:17825653||1||CDS||391321487||13515||71.15	9040260	9050334	6.000000e-113	654
3.3979	0.2779	a16884_megascaffold_1	megascaffold_1||71894519||71897309||NNU_022345-RA||1||CDS||304065327||2177||80.17	71894519	71897309	b19990_19	19||8874197||8877445||PAC:17825633||1||CDS||391321447||13495||80.17	8874197	8877445	6.000000e-87	701
###  Mean Ks:  1.5898	Mean Kn: 0.4057
#Ks	Kn	a<db_genome_id>_<chr>	chr1||start1||stop1||name1||strand1||type1||db_feature_id1||genome_order1||percent_id1	start1	stop1	b<db_genome_id>_<chr>	chr2||start2||stop2||name2||strand2||type2||db_feature_id2||genome_order2||percent_id2	start2	stop2	eval	block_score	GEVO_link
2.3338	1.4425	a16884_megascaffold_1	megascaffold_1||70451850||70453319||NNU_025627-RA||-1||CDS||304073401||2140||71.74	70453319	70451850	b19990_12	12||10136864||10145400||PAC:17836730||1||CDS||391294100||4132||71.74	10136864	10145400	3.000000e-18	17
2.6524	0.3229	a16884_megascaffold_1	megascaffold_1||70551030||70561692||NNU_025620-RA||-1||CDS||304073339||2147||72.93	70561692	70551030	b19990_12	12||10124586||10129420||PAC:17836727||1||CDS||391294094||4129||72.93	10124586	10129420	4.000000e-85	67
0.9601	0.1057	a16884_megascaffold_1	megascaffold_1||70703315||70709316||NNU_025614-RA||-1||CDS||304073297||2153||78.05	70709316	70703315	b19990_12	12||10115738||10117632||PAC:17836724||1||CDS||391294088||4126||78.05	10115738	10117632	4.000000e-159	117
2.3133	0.6462	a16884_megascaffold_1	megascaffold_1||70975753||71015509||NNU_024476-RA||1||CDS||304071162||2158||71.36	70975753	71015509	b19990_12	12||10085303||10108566||PAC:17836722||-1||CDS||391294084||4124||71.36	10108566	10085303	8.000000e-51	167
1.2210	0.2087	a16884_megascaffold_1	megascaffold_1||71080201||71088941||NNU_024477-RA||1||CDS||304071172||2159||73.31	71080201	71088941	b19990_12	12||10078174||10083118||PAC:17836721||-1||CDS||391294082||4123||73.31	10083118	10078174	1.000000e-250	217
1.2659	0.1417	a16884_megascaffold_1	megascaffold_1||71556541||71558489||NNU_024489-RA||-1||CDS||304071275||2171||76.24	71558489	71556541	b19990_12	12||10048742||10051051||PAC:17836716||1||CDS||391294072||4118||76.24	10048742	10051051	1.000000e-250	264
1.0134	0.2458	a16884_megascaffold_1	megascaffold_1||71620981||71648947||NNU_024492-RA||-1||CDS||304071300||2174||77.2	71648947	71620981	b19990_12	12||10034693||10046139||PAC:17836715||1||CDS||391294070||4117||77.2	10034693	10046139	1.000000e-250	314
0.9584	0.1325	a16884_megascaffold_1	megascaffold_1||72006697||72013515||NNU_022341-RA||-1||CDS||304065286||2181||79.34	72013515	72006697	b19990_12	12||10009179||10014633||PAC:17836713||-1||CDS||391294066||4115||79.34	10014633	10009179	1.000000e-250	364
###  Mean Ks:  20.7947	Mean Kn: 0.4563
#Ks	Kn	a<db_genome_id>_<chr>	chr1||start1||stop1||name1||strand1||type1||db_feature_id1||genome_order1||percent_id1	start1	stop1	b<db_genome_id>_<chr>	chr2||start2||stop2||name2||strand2||type2||db_feature_id2||genome_order2||percent_id2	start2	stop2	eval	block_score	GEVO_link
71.3758	1.3099	a16884_megascaffold_1	megascaffold_1||70771714||70783902||NNU_025613-RA||-1||CDS||304073287||2154||81.08	70783902	70771714	b19990_Un	Un||10539368||10543627||PAC:17818505||-1||CDS||391356697||24601||81.08	10543627	10539368	2.000000e-22	21
1.7567	0.0249	a16884_megascaffold_1	megascaffold_1||70828290||70831420||NNU_025611-RA||1||CDS||304073272||2156||85.29	70828290	70831420	b19990_Un	Un||10549356||10553763||PAC:17818506||1||CDS||391356699||24602||85.29	10549356	10553763	1.000000e-250	71
1.0843	0.1853	a16884_megascaffold_1	megascaffold_1||71080201||71088941||NNU_024477-RA||1||CDS||304071172||2159||74.31	71080201	71088941	b19990_Un	Un||10576511||10585823||PAC:17818510||1||CDS||391356707||24606||74.31	10576511	10585823	4.000000e-137	121
1.4163	0.2449	a16884_megascaffold_1	megascaffold_1||71277550||71282265||NNU_024479-RA||-1||CDS||304071188||2161||73.01	71282265	71277550	b19990_Un	Un||10586901||10589236||PAC:17818511||-1||CDS||391356709||24607||73.01	10589236	10586901	1.000000e-250	171
67.5873	1.0718	a16884_megascaffold_1	megascaffold_1||71328706||71329275||NNU_024481-RA||-1||CDS||304071201||2163||79.18	71329275	71328706	b19990_Un	Un||10594891||10599493||PAC:17818512||-1||CDS||391356711||24608||79.18	10599493	10594891	2.000000e-54	221
0.9639	0.1550	a16884_megascaffold_1	megascaffold_1||71350229||71362756||NNU_024482-RA||-1||CDS||304071208||2164||76.7	71362756	71350229	b19990_Un	Un||10603412||10611752||PAC:17818513||-1||CDS||391356713||24609||76.7	10611752	10603412	1.000000e-250	271
1.3786	0.2021	a16884_megascaffold_1	megascaffold_1||71739076||71742926||NNU_024493-RA||1||CDS||304071308||2175||76.0	71739076	71742926	b19990_Un	Un||10613185||10619112||PAC:17818514||1||CDS||391356715||24610||76.0	10613185	10619112	1.000000e-250	318
###  Mean Ks:  1.5102	Mean Kn: 0.4783
#Ks	Kn	a<db_genome_id>_<chr>	chr1||start1||stop1||name1||strand1||type1||db_feature_id1||genome_order1||percent_id1	start1	stop1	b<db_genome_id>_<chr>	chr2||start2||stop2||name2||strand2||type2||db_feature_id2||genome_order2||percent_id2	start2	stop2	eval	block_score	GEVO_link
1.0343	0.3791	a16884_megascaffold_1	megascaffold_1||72118980||72120545||NNU_022336-RA||1||CDS||304065249||2186||70.57	72118980	72120545	b19990_7	7||9833371||9838833||PAC:17835656||1||CDS||391345187||20938||70.57	9833371	9838833	8.000000e-68	50
2.1504	1.5450	a16884_megascaffold_1	megascaffold_1||72206496||72211867||NNU_022333-RA||1||CDS||304065233||2189||83.47	72206496	72211867	b19990_7	7||9926331||9934443||PAC:17835658||1||CDS||391345191||20940||83.47	9926331	9934443	5.000000e-106	100
1.5304	0.1770	a16884_megascaffold_1	megascaffold_1||72244430||72247038||NNU_022332-RA||1||CDS||304065226||2190||78.77	72244430	72247038	b19990_7	7||10088433||10098029||PAC:17835662||1||CDS||391345199||20944||78.77	10088433	10098029	3.000000e-156	150
1.5318	0.2223	a16884_megascaffold_1	megascaffold_1||72271194||72272491||NNU_022329-RA||1||CDS||304065203||2193||78.14	72271194	72272491	b19990_7	7||10113415||10116604||PAC:17835663||1||CDS||391345201||20945||78.14	10113415	10116604	3.000000e-67	200
1.3041	0.0683	a16884_megascaffold_1	megascaffold_1||72346955||72352592||NNU_022328-RA||-1||CDS||304065196||2194||75.91	72352592	72346955	b19990_7	7||10117496||10123529||PAC:17835664||-1||CDS||391345203||20946||75.91	10123529	10117496	2.000000e-143	250
###  Mean Ks:  7.2806	Mean Kn: 0.4600
#Ks	Kn	a<db_genome_id>_<chr>	chr1||start1||stop1||name1||strand1||type1||db_feature_id1||genome_order1||percent_id1	start1	stop1	b<db_genome_id>_<chr>	chr2||start2||stop2||name2||strand2||type2||db_feature_id2||genome_order2||percent_id2	start2	stop2	eval	block_score	GEVO_link
63.2926	1.1521	a16884_megascaffold_1	megascaffold_1||72184828||72194403||NNU_022334-RA||-1||CDS||304065240||2188||84.37	72194403	72184828	b19990_5	5||13408091||13455264||PAC:17816988||-1||CDS||391334577||18370||84.37	13455264	13408091	1.000000e-250	50
1.3287	0.0485	a16884_megascaffold_1	megascaffold_1||72346955||72352592||NNU_022328-RA||-1||CDS||304065196||2194||77.25	72352592	72346955	b19990_5	5||13658816||13669998||PAC:17816994||1||CDS||391334589||18376||77.25	13658816	13669998	3.000000e-154	100
1.1636	0.3601	a16884_megascaffold_1	megascaffold_1||72874576||72901539||NNU_022317-RA||-1||CDS||304065100||2205||69.66	72901539	72874576	b19990_5	5||13901333||13919034||PAC:17830271||1||CDS||391336075||18381||69.66	13901333	13919034	1.000000e-127	147
2.0377	0.4715	a16884_megascaffold_1	megascaffold_1||73612303||73615111||NNU_025172-RA||1||CDS||304072482||2226||74.47	73612303	73615111	b19990_5	5||14028776||14031050||PAC:17830269||1||CDS||391336071||18383||74.47	14028776	14031050	2.000000e-55	191
1.4598	0.1166	a16884_megascaffold_1	megascaffold_1||73956351||73958096||NNU_025179-RA||1||CDS||304072549||2233||76.98	73956351	73958096	b19990_5	5||14065515||14067044||PAC:17830268||1||CDS||391336069||18384||76.98	14065515	14067044	3.000000e-114	241
0.9375	0.0686	a16884_megascaffold_1	megascaffold_1||74227602||74242323||NNU_022348-RA||1||CDS||304065346||2239||75.41	74227602	74242323	b19990_5	5||14128979||14143411||PAC:17830267||1||CDS||391336067||18385||75.41	14128979	14143411	1.000000e-154	291
0.7751	0.2261	a16884_megascaffold_1	megascaffold_1||74247667||74249548||NNU_022349-RA||1||CDS||304065355||2240||75.96	74247667	74249548	b19990_5	5||14146273||14151911||PAC:17830266||1||CDS||391336065||18386||75.96	14146273	14151911	8.000000e-143	341
1.6301	0.1983	a16884_megascaffold_1	megascaffold_1||74250412||74252847||NNU_022350-RA||-1||CDS||304065362||2241||74.27	74252847	74250412	b19990_5	5||14152439||14154922||PAC:17830265||-1||CDS||391336063||18387||74.27	14154922	14152439	9.000000e-117	391
1.6916	0.3514	a16884_megascaffold_1	megascaffold_1||74320222||74328799||NNU_022352-RA||1||CDS||304065377||2243||67.08	74320222	74328799	b19990_5	5||14231207||14235424||PAC:17830261||1||CDS||391336055||18391||67.08	14231207	14235424	1.000000e-250	441
8.4067	1.5667	a16884_megascaffold_1	megascaffold_1||74588353||74590850||NNU_022360-RA||1||CDS||304065437||2251||72.09	74588353	74590850	b19990_5	5||14282921||14291181||PAC:17830259||1||CDS||391336051||18393||72.09	14282921	14291181	3.000000e-122	491
1.6816	0.3602	a16884_megascaffold_1	megascaffold_1||74623840||74625126||NNU_022363-RA||-1||CDS||304065462||2254||74.41	74625126	74623840	b19990_5	5||14295823||14297895||PAC:17830258||-1||CDS||391336049||18394||74.41	14297895	14295823	4.000000e-80	541
2.9618	0.5998	a16884_megascaffold_1	megascaffold_1||75038694||75046539||NNU_022371-RA||1||CDS||304065525||2262||85.71	75038694	75046539	b19990_5	5||14366077||14385058||PAC:17830256||1||CDS||391336045||18396||85.71	14366077	14385058	6.000000e-74	591
###  Mean Ks:  33.7369	Mean Kn: 0.9034
#Ks	Kn	a<db_genome_id>_<chr>	chr1||start1||stop1||name1||strand1||type1||db_feature_id1||genome_order1||percent_id1	start1	stop1	b<db_genome_id>_<chr>	chr2||start2||stop2||name2||strand2||type2||db_feature_id2||genome_order2||percent_id2	start2	stop2	eval	block_score	GEVO_link
63.2926	1.1521	a16884_megascaffold_1	megascaffold_1||72184828||72194403||NNU_022334-RA||-1||CDS||304065240||2188||84.37	72194403	72184828	b19990_5	5||13408091||13455264||PAC:17816988||-1||CDS||391334577||18370||84.37	13455264	13408091	1.000000e-250	50
5.9279	1.0349	a16884_megascaffold_1	megascaffold_1||72432170||72436298||NNU_022327-RA||1||CDS||304065187||2195||75.0	72432170	72436298	b19990_5	5||12427632||12428257||PAC:17836027||-1||CDS||391336547||18364||75.0	12428257	12427632	3.000000e-46	95
70.8269	0.9999	a16884_megascaffold_1	megascaffold_1||72721025||72742077||NNU_022321-RA||1||CDS||304065135||2201||79.97	72721025	72742077	b19990_5	5||12193113||12217608||PAC:17836022||-1||CDS||391336537||18359||79.97	12217608	12193113	4.000000e-174	145
27.1661	1.1415	a16884_megascaffold_1	megascaffold_1||72792544||72806872||NNU_022320-RA||1||CDS||304065126||2202||83.89	72792544	72806872	b19990_5	5||12015026||12072630||PAC:17836017||-1||CDS||391336527||18354||83.89	12072630	12015026	3.000000e-97	195
1.4708	0.1887	a16884_megascaffold_1	megascaffold_1||72850031||72855497||NNU_022319-RA||-1||CDS||304065117||2203||76.48	72855497	72850031	b19990_5	5||11976721||11986154||PAC:17836016||1||CDS||391336525||18353||76.48	11976721	11986154	7.000000e-134	245
###  Mean Ks:  16.2054	Mean Kn: 0.3728
#Ks	Kn	a<db_genome_id>_<chr>	chr1||start1||stop1||name1||strand1||type1||db_feature_id1||genome_order1||percent_id1	start1	stop1	b<db_genome_id>_<chr>	chr2||start2||stop2||name2||strand2||type2||db_feature_id2||genome_order2||percent_id2	start2	stop2	eval	block_score	GEVO_link
4.8537	0.6246	a16884_megascaffold_1	megascaffold_1||73223639||73228361||NNU_022311-RA||1||CDS||304065055||2211||73.7	73223639	73228361	b19990_7	7||11795348||11800259||PAC:17835712||1||CDS||391345299||20994||73.7	11795348	11800259	3.000000e-164	50
1.1338	0.1213	a16884_megascaffold_1	megascaffold_1||73422978||73424116||NNU_025164-RA||1||CDS||304072421||2218||81.35	73422978	73424116	b19990_7	7||11590376||11593463||PAC:17835706||-1||CDS||391345287||20988||81.35	11593463	11590376	6.000000e-153	100
55.9535	0.7775	a16884_megascaffold_1	megascaffold_1||73462533||73463252||NNU_025167-RA||-1||CDS||304072443||2221||79.45	73463252	73462533	b19990_7	7||11575003||11583085||PAC:17835704||1||CDS||391345283||20986||79.45	11575003	11583085	2.000000e-29	128
0.7521	0.1193	a16884_megascaffold_1	megascaffold_1||73484573||73510177||NNU_025168-RA||1||CDS||304072454||2222||78.01	73484573	73510177	b19990_7	7||11535486||11547072||PAC:17835702||-1||CDS||391345279||20984||78.01	11547072	11535486	1.000000e-250	178
78.2624	1.0121	a16884_megascaffold_1	megascaffold_1||73536881||73560105||NNU_025171-RA||1||CDS||304072476||2225||74.76	73536881	73560105	b19990_7	7||11479144||11487496||PAC:17835699||-1||CDS||391345273||20981||74.76	11487496	11479144	8.000000e-33	210
1.2088	0.2145	a16884_megascaffold_1	megascaffold_1||73612303||73615111||NNU_025172-RA||1||CDS||304072482||2226||72.24	73612303	73615111	b19990_7	7||11461788||11464831||PAC:17835697||-1||CDS||391345269||20979||72.24	11464831	11461788	2.000000e-43	252
1.5799	0.2939	a16884_megascaffold_1	megascaffold_1||73666385||73677590||NNU_025174-RA||-1||CDS||304072500||2228||76.13	73677590	73666385	b19990_7	7||11411129||11440127||PAC:17835696||1||CDS||391345267||20978||76.13	11411129	11440127	5.000000e-39	290
0.9857	0.1027	a16884_megascaffold_1	megascaffold_1||73787465||73789922||NNU_025175-RA||1||CDS||304072509||2229||79.49	73787465	73789922	b19990_7	7||11382651||11388400||PAC:17835695||-1||CDS||391345265||20977||79.49	11388400	11382651	1.000000e-250	340
1.1191	0.0891	a16884_megascaffold_1	megascaffold_1||73796080||73799425||NNU_025176-RA||-1||CDS||304072515||2230||80.82	73799425	73796080	b19990_7	7||11372221||11377129||PAC:17835694||1||CDS||391345263||20976||80.82	11372221	11377129	3.000000e-101	390
###  Mean Ks:  11.1602	Mean Kn: 1.2763
#Ks	Kn	a<db_genome_id>_<chr>	chr1||start1||stop1||name1||strand1||type1||db_feature_id1||genome_order1||percent_id1	start1	stop1	b<db_genome_id>_<chr>	chr2||start2||stop2||name2||strand2||type2||db_feature_id2||genome_order2||percent_id2	start2	stop2	eval	block_score	GEVO_link
1.3036	0.0756	a16884_megascaffold_1	megascaffold_1||75808382||75811001||NNU_023987-RA||-1||CDS||304069409||2281||81.35	75811001	75808382	b19990_4	4||22463343||22468132||PAC:17834198||1||CDS||391331441||17408||81.35	22463343	22468132	1.000000e-250	50
1.0711	0.1513	a16884_megascaffold_1	megascaffold_1||75922483||75936619||NNU_023982-RA||1||CDS||304069363||2286||79.29	75922483	75936619	b19990_4	4||22411631||22436675||PAC:17834200||-1||CDS||391331445||17406||79.29	22436675	22411631	1.000000e-250	100
1.2645	0.2592	a16884_megascaffold_1	megascaffold_1||75967885||75971585||NNU_023981-RA||1||CDS||304069357||2287||73.84	75967885	75971585	b19990_4	4||22409270||22410748||PAC:17834201||-1||CDS||391331447||17405||73.84	22410748	22409270	1.000000e-250	150
1.1858	0.1836	a16884_megascaffold_1	megascaffold_1||76022078||76035121||NNU_023977-RA||-1||CDS||304069329||2291||79.78	76035121	76022078	b19990_4	4||22391451||22398790||PAC:17834202||1||CDS||391331449||17404||79.78	22391451	22398790	1.000000e-250	200
2.3843	0.2079	a16884_megascaffold_1	megascaffold_1||76122330||76124264||NNU_023975-RA||1||CDS||304069311||2293||75.51	76122330	76124264	b19990_4	4||22313152||22315063||PAC:17834204||-1||CDS||391331453||17402||75.51	22315063	22313152	1.000000e-250	250
0.9975	0.1684	a16884_megascaffold_1	megascaffold_1||76127101||76132020||NNU_023974-RA||-1||CDS||304069303||2294||75.14	76132020	76127101	b19990_4	4||22283991||22287943||PAC:17834206||1||CDS||391331457||17400||75.14	22283991	22287943	1.000000e-250	300
0.9715	0.0440	a16884_megascaffold_1	megascaffold_1||76183883||76188146||NNU_023973-RA||-1||CDS||304069293||2295||83.4	76188146	76183883	b19990_4	4||22273648||22278373||PAC:17834207||1||CDS||391331459||17399||83.4	22273648	22278373	7.000000e-142	350
60.6180	1.1360	a16884_megascaffold_1	megascaffold_1||76203469||76203675||NNU_023972-RA||-1||CDS||304069287||2296||83.87	76203675	76203469	b19990_4	4||22259262||22260311||PAC:17834208||1||CDS||391331461||17398||83.87	22259262	22260311	2.000000e-11	360
1.6968	0.4185	a16884_megascaffold_1	megascaffold_1||76444628||76455491||NNU_023959-RA||-1||CDS||304069194||2309||70.98	76455491	76444628	b19990_4	4||22176307||22182016||PAC:17834212||1||CDS||391331469||17394||70.98	22176307	22182016	1.000000e-93	407
1.4584	0.2955	a16884_megascaffold_1	megascaffold_1||76832930||76836095||NNU_024762-RA||-1||CDS||304071599||2323||71.88	76836095	76832930	b19990_4	4||22096878||22101390||PAC:17834216||1||CDS||391331477||17390||71.88	22096878	22101390	1.000000e-250	454
25.5198	0.4886	a16884_megascaffold_1	megascaffold_1||76922420||76923679||NNU_024765-RA||-1||CDS||304071621||2326||83.03	76923679	76922420	b19990_4	4||22059055||22060769||PAC:17834217||1||CDS||391331479||17389||83.03	22059055	22060769	2.000000e-58	504
1.8640	0.2235	a16884_megascaffold_1	megascaffold_1||76996536||76999957||NNU_024769-RA||-1||CDS||304071645||2330||81.82	76999957	76996536	b19990_4	4||21994690||21997860||PAC:17834219||1||CDS||391331483||17387||81.82	21994690	21997860	1.000000e-250	554
1.2215	0.1396	a16884_megascaffold_1	megascaffold_1||77407120||77416758||NNU_024785-RA||-1||CDS||304071754||2346||78.66	77416758	77407120	b19990_4	4||21857541||21862901||PAC:17834228||1||CDS||391331501||17378||78.66	21857541	21862901	3.000000e-57	601
0.7803	0.1776	a16884_megascaffold_1	megascaffold_1||77503403||77513901||NNU_024788-RA||-1||CDS||304071775||2349||78.74	77513901	77503403	b19990_4	4||21552038||21558551||PAC:17834237||1||CDS||391331519||17369||78.74	21552038	21558551	3.000000e-87	651
21.5792	1.0563	a16884_megascaffold_1	megascaffold_1||77854168||77855860||NNU_022558-RA||-1||CDS||304066155||2357||70.41	77855860	77854168	b19990_4	4||21482849||21488842||PAC:17834239||1||CDS||391331523||17367||70.41	21482849	21488842	4.000000e-118	701
3.0939	23.2366	a16884_megascaffold_1	megascaffold_1||77881524||77882225||NNU_022557-RA||1||CDS||304066149||2358||77.78	77881524	77882225	b19990_4	4||21469069||21469866||PAC:17834240||1||CDS||391331525||17366||77.78	21469069	21469866	2.000000e-24	724
1.0466	0.0047	a16884_megascaffold_1	megascaffold_1||77932416||77933836||NNU_022553-RA||1||CDS||304066120||2362||87.01	77932416	77933836	b19990_4	4||21428343||21430754||PAC:17834242||-1||CDS||391331529||17364||87.01	21430754	21428343	1.000000e-250	774
70.1506	0.3204	a16884_megascaffold_1	megascaffold_1||77963666||77964076||NNU_022552-RA||1||CDS||304066115||2363||82.63	77963666	77964076	b19990_4	4||21396355||21402234||PAC:17834244||-1||CDS||391331533||17362||82.63	21402234	21396355	4.000000e-49	822
1.4646	0.1233	a16884_megascaffold_1	megascaffold_1||78259229||78265486||NNU_022545-RA||-1||CDS||304066060||2370||79.53	78265486	78259229	b19990_4	4||21358661||21362496||PAC:17834248||1||CDS||391331541||17358||79.53	21358661	21362496	2.000000e-58	872
4.1984	0.2843	a16884_megascaffold_1	megascaffold_1||78347240||78348610||NNU_022540-RA||1||CDS||304066027||2375||77.01	78347240	78348610	b19990_4	4||21315506||21327686||PAC:17834249||-1||CDS||391331543||17357||77.01	21327686	21315506	8.000000e-77	922
2.4862	0.1276	a16884_megascaffold_1	megascaffold_1||78387354||78387896||NNU_022537-RA||1||CDS||304066005||2378||78.75	78387354	78387896	b19990_4	4||21301345||21302040||PAC:17834250||-1||CDS||391331545||17356||78.75	21302040	21301345	2.000000e-123	972
58.5807	0.8117	a16884_megascaffold_1	megascaffold_1||78539072||78545772||NNU_022532-RA||-1||CDS||304065963||2383||72.81	78545772	78539072	b19990_4	4||21201778||21230747||PAC:17834255||1||CDS||391331555||17351||72.81	21201778	21230747	6.000000e-159	1022
1.3652	0.5778	a16884_megascaffold_1	megascaffold_1||78765669||78766753||NNU_022528-RA||-1||CDS||304065927||2387||75.34	78766753	78765669	b19990_4	4||20985266||20986192||PAC:17834270||1||CDS||391331585||17336||75.34	20985266	20986192	3.000000e-21	1039
1.5415	0.1189	a16884_megascaffold_1	megascaffold_1||78816885||78823045||NNU_022526-RA||1||CDS||304065912||2389||75.95	78816885	78823045	b19990_4	4||20891604||20894151||PAC:17834280||-1||CDS||391331605||17326||75.95	20894151	20891604	1.000000e-250	1089
###  Mean Ks:  1.7560	Mean Kn: 0.3333
#Ks	Kn	a<db_genome_id>_<chr>	chr1||start1||stop1||name1||strand1||type1||db_feature_id1||genome_order1||percent_id1	start1	stop1	b<db_genome_id>_<chr>	chr2||start2||stop2||name2||strand2||type2||db_feature_id2||genome_order2||percent_id2	start2	stop2	eval	block_score	GEVO_link
1.2640	0.0782	a16884_megascaffold_1	megascaffold_1||75866198||75870309||NNU_023985-RA||1||CDS||304069388||2283||80.16	75866198	75870309	b19990_18	18||13551373||13554243||PAC:17822337||1||CDS||391317172||12010||80.16	13551373	13554243	1.000000e-250	50
1.1322	0.2230	a16884_megascaffold_1	megascaffold_1||76022078||76035121||NNU_023977-RA||-1||CDS||304069329||2291||75.96	76035121	76022078	b19990_18	18||13650264||13655312||PAC:17822340||-1||CDS||391317178||12013||75.96	13655312	13650264	1.000000e-250	100
1.0820	0.1168	a16884_megascaffold_1	megascaffold_1||76039594||76046068||NNU_023976-RA||-1||CDS||304069318||2292||79.66	76046068	76039594	b19990_18	18||13668059||13671210||PAC:17822343||-1||CDS||391317184||12016||79.66	13671210	13668059	1.000000e-250	150
0.8697	0.1489	a16884_megascaffold_1	megascaffold_1||76127101||76132020||NNU_023974-RA||-1||CDS||304069303||2294||83.98	76132020	76127101	b19990_18	18||13701215||13706216||PAC:17822346||-1||CDS||391317190||12019||83.98	13706216	13701215	1.000000e-250	200
0.9774	0.1185	a16884_megascaffold_1	megascaffold_1||76230182||76244138||NNU_023971-RA||1||CDS||304069277||2298||79.9	76230182	76244138	b19990_18	18||13793658||13799489||PAC:17822350||1||CDS||391317198||12023||79.9	13793658	13799489	1.000000e-250	250
1.3036	0.1629	a16884_megascaffold_1	megascaffold_1||76283284||76284107||NNU_023966-RA||1||CDS||304069245||2302||76.65	76283284	76284107	b19990_18	18||13805509||13806500||PAC:17822352||1||CDS||391317202||12025||76.65	13805509	13806500	2.000000e-117	300
1.0853	0.1197	a16884_megascaffold_1	megascaffold_1||76320886||76326327||NNU_023964-RA||-1||CDS||304069226||2304||77.19	76326327	76320886	b19990_18	18||13812232||13816594||PAC:17822354||-1||CDS||391317206||12027||77.19	13816594	13812232	1.000000e-250	350
1.3138	0.2311	a16884_megascaffold_1	megascaffold_1||76328636||76332853||NNU_023963-RA||-1||CDS||304069221||2305||70.19	76332853	76328636	b19990_18	18||13836593||13838116||PAC:17822356||-1||CDS||391317210||12029||70.19	13838116	13836593	4.000000e-76	400
1.3099	0.2559	a16884_megascaffold_1	megascaffold_1||76350303||76353634||NNU_023962-RA||-1||CDS||304069214||2306||74.72	76353634	76350303	b19990_18	18||13857114||13860657||PAC:17822358||-1||CDS||391317214||12031||74.72	13860657	13857114	1.000000e-250	450
1.0656	0.1951	a16884_megascaffold_1	megascaffold_1||76616637||76621868||NNU_023951-RA||-1||CDS||304069136||2317||72.72	76621868	76616637	b19990_18	18||14023149||14027197||PAC:17817725||-1||CDS||391314932||12041||72.72	14027197	14023149	1.000000e-250	497
1.2973	0.3361	a16884_megascaffold_1	megascaffold_1||76678238||76679020||NNU_023950-RA||1||CDS||304069130||2318||74.06	76678238	76679020	b19990_18	18||14033384||14034350||PAC:17817726||1||CDS||391314934||12042||74.06	14033384	14034350	4.000000e-33	529
1.3157	0.0822	a16884_megascaffold_1	megascaffold_1||76912795||76914720||NNU_024764-RA||1||CDS||304071613||2325||81.03	76912795	76914720	b19990_18	18||14133002||14134325||PAC:17817733||1||CDS||391314948||12049||81.03	14133002	14134325	7.000000e-124	579
8.3752	1.4505	a16884_megascaffold_1	megascaffold_1||76922420||76923679||NNU_024765-RA||-1||CDS||304071621||2326||81.74	76923679	76922420	b19990_18	18||14136506||14140433||PAC:17817734||1||CDS||391314950||12050||81.74	14136506	14140433	1.000000e-60	629
1.8559	0.2872	a16884_megascaffold_1	megascaffold_1||77071487||77075978||NNU_024772-RA||-1||CDS||304071671||2333||85.05	77075978	77071487	b19990_18	18||14160507||14171722||PAC:17817735||-1||CDS||391314952||12051||85.05	14171722	14160507	1.000000e-250	679
1.8054	0.4504	a16884_megascaffold_1	megascaffold_1||77133456||77140716||NNU_024773-RA||1||CDS||304071679||2334||73.87	77133456	77140716	b19990_18	18||14207946||14210222||PAC:17817737||1||CDS||391314956||12053||73.87	14207946	14210222	4.000000e-95	729
0.9817	0.2735	a16884_megascaffold_1	megascaffold_1||77489972||77491480||NNU_024786-RA||1||CDS||304071760||2347||69.51	77489972	77491480	b19990_18	18||14210516||14227529||PAC:17817738||1||CDS||391314958||12054||69.51	14210516	14227529	4.000000e-77	776
2.8178	1.1355	a16884_megascaffold_1	megascaffold_1||77657211||77661830||NNU_022564-RA||-1||CDS||304066202||2351||72.44	77661830	77657211	b19990_18	18||14296362||14329504||PAC:17817741||-1||CDS||391314964||12057||72.44	14329504	14296362	1.000000e-102	826
###  Mean Ks:  12.6851	Mean Kn: 0.2769
#Ks	Kn	a<db_genome_id>_<chr>	chr1||start1||stop1||name1||strand1||type1||db_feature_id1||genome_order1||percent_id1	start1	stop1	b<db_genome_id>_<chr>	chr2||start2||stop2||name2||strand2||type2||db_feature_id2||genome_order2||percent_id2	start2	stop2	eval	block_score	GEVO_link
1.3723	0.1267	a16884_megascaffold_1	megascaffold_1||77889354||77894419||NNU_022556-RA||-1||CDS||304066138||2359||78.64	77894419	77889354	b19990_18	18||20160953||20168322||PAC:17839955||1||CDS||391317940||12191||78.64	20160953	20168322	2.000000e-43	42
1.2715	0.0013	a16884_megascaffold_1	megascaffold_1||77963666||77964076||NNU_022552-RA||1||CDS||304066115||2363||83.68	77963666	77964076	b19990_18	18||20146103||20146513||PAC:17839956||-1||CDS||391317942||12190||83.68	20146513	20146103	7.000000e-52	92
1.0946	0.1405	a16884_megascaffold_1	megascaffold_1||78074073||78091424||NNU_022547-RA||-1||CDS||304066078||2368||78.01	78091424	78074073	b19990_18	18||20094449||20139887||PAC:17839958||1||CDS||391317946||12188||78.01	20094449	20139887	1.000000e-250	142
73.6956	0.9073	a16884_megascaffold_1	megascaffold_1||78192890||78197143||NNU_022546-RA||1||CDS||304066069||2369||79.09	78192890	78197143	b19990_18	18||19959801||20018606||PAC:17839961||-1||CDS||391317952||12185||79.09	20018606	19959801	2.000000e-113	192
4.9795	0.1777	a16884_megascaffold_1	megascaffold_1||78269843||78273205||NNU_022544-RA||-1||CDS||304066050||2371||83.96	78273205	78269843	b19990_18	18||19951296||19958628||PAC:17839962||1||CDS||391317954||12184||83.96	19951296	19958628	4.000000e-60	242
1.4190	0.1553	a16884_megascaffold_1	megascaffold_1||78292356||78293714||NNU_022543-RA||1||CDS||304066044||2372||81.85	78292356	78293714	b19990_18	18||19919361||19920665||PAC:17839963||-1||CDS||391317956||12183||81.85	19920665	19919361	2.000000e-89	292
3.6208	0.2205	a16884_megascaffold_1	megascaffold_1||78347240||78348610||NNU_022540-RA||1||CDS||304066027||2375||79.75	78347240	78348610	b19990_18	18||19897547||19900205||PAC:17839964||-1||CDS||391317958||12182||79.75	19900205	19897547	1.000000e-73	342
1.6872	0.4052	a16884_megascaffold_1	megascaffold_1||78539072||78545772||NNU_022532-RA||-1||CDS||304065963||2383||74.23	78545772	78539072	b19990_18	18||19886544||19888837||PAC:17839965||-1||CDS||391317960||12181||74.23	19888837	19886544	1.000000e-140	392
1.1869	0.0785	a16884_megascaffold_1	megascaffold_1||78644930||78648327||NNU_022531-RA||1||CDS||304065951||2384||83.93	78644930	78648327	b19990_18	18||19867618||19871738||PAC:17839968||-1||CDS||391317966||12178||83.93	19871738	19867618	5.000000e-136	442
1.2928	0.3169	a16884_megascaffold_1	megascaffold_1||78765669||78766753||NNU_022528-RA||-1||CDS||304065927||2387||68.42	78766753	78765669	b19990_18	18||19689715||19690805||PAC:17839974||1||CDS||391317978||12172||68.42	19689715	19690805	2.000000e-56	492
5.3833	0.2657	a16884_megascaffold_1	megascaffold_1||78781989||78783032||NNU_022527-RA||-1||CDS||304065922||2388||76.1	78783032	78781989	b19990_18	18||19680866||19687170||PAC:17839975||1||CDS||391317980||12171||76.1	19680866	19687170	2.000000e-25	516
0.9998	0.1309	a16884_megascaffold_1	megascaffold_1||78860609||78861350||NNU_022524-RA||1||CDS||304065900||2391||82.9	78860609	78861350	b19990_18	18||19593684||19596449||PAC:17839982||-1||CDS||391317994||12164||82.9	19596449	19593684	9.000000e-75	566
0.9072	0.0644	a16884_megascaffold_1	megascaffold_1||78907321||78915618||NNU_022522-RA||1||CDS||304065883||2393||82.44	78907321	78915618	b19990_18	18||19565754||19573180||PAC:17839985||-1||CDS||391318000||12161||82.44	19573180	19565754	1.000000e-250	616
0.9955	0.0430	a16884_megascaffold_1	megascaffold_1||79234225||79237303||NNU_025348-RA||-1||CDS||304072605||2401||84.1	79237303	79234225	b19990_18	18||19526695||19538650||PAC:17839987||-1||CDS||391318004||12159||84.1	19538650	19526695	1.000000e-250	666
0.7416	0.0560	a16884_megascaffold_1	megascaffold_1||79371722||79378499||NNU_025351-RA||1||CDS||304072630||2404||82.88	79371722	79378499	b19990_18	18||19481773||19490845||PAC:17839990||-1||CDS||391318010||12156||82.88	19490845	19481773	1.000000e-250	716
1.9325	0.3618	a16884_megascaffold_1	megascaffold_1||79553763||79555307||NNU_025355-RA||1||CDS||304072680||2408||69.79	79553763	79555307	b19990_18	18||19427037||19431008||PAC:17839994||-1||CDS||391318018||12152||69.79	19431008	19427037	2.000000e-70	766
58.4821	0.2335	a16884_megascaffold_1	megascaffold_1||79805810||79806937||NNU_014793-RA||1||CDS||304046866||2414||73.86	79805810	79806937	b19990_18	18||19224023||19225297||PAC:17839999||-1||CDS||391318028||12147||73.86	19225297	19224023	8.000000e-57	816
66.4559	1.2187	a16884_megascaffold_1	megascaffold_1||79843173||79845003||NNU_014794-RA||1||CDS||304046871||2415||71.73	79843173	79845003	b19990_18	18||19200076||19202915||PAC:17840000||-1||CDS||391318030||12146||71.73	19202915	19200076	5.000000e-72	866
3.7926	0.1718	a16884_megascaffold_1	megascaffold_1||79935927||79936178||NNU_014795-RA||1||CDS||304046880||2416||71.55	79935927	79936178	b19990_18	18||19184319||19184948||PAC:17840001||-1||CDS||391318032||12145||71.55	19184948	19184319	3.000000e-29	894
1.6316	0.3616	a16884_megascaffold_1	megascaffold_1||79994998||79998749||NNU_014798-RA||-1||CDS||304046902||2419||86.64	79998749	79994998	b19990_18	18||19152607||19156341||PAC:17840003||1||CDS||391318036||12143||86.64	19152607	19156341	6.000000e-80	944
0.5224	0.1647	a16884_megascaffold_1	megascaffold_1||80012587||80017702||NNU_014799-RA||-1||CDS||304046913||2420||77.62	80017702	80012587	b19990_18	18||19145291||19150072||PAC:17840004||1||CDS||391318038||12142||77.62	19145291	19150072	9.000000e-142	994
67.7032	0.9104	a16884_megascaffold_1	megascaffold_1||80034472||80063188||NNU_014800-RA||-1||CDS||304046923||2421||81.97	80063188	80034472	b19990_18	18||19128954||19136369||PAC:17840005||1||CDS||391318040||12141||81.97	19128954	19136369	3.000000e-27	1020
2.0952	0.0033	a16884_megascaffold_1	megascaffold_1||80190259||80190928||NNU_014804-RA||-1||CDS||304046952||2425||85.88	80190928	80190259	b19990_18	18||19080415||19085264||PAC:17840007||1||CDS||391318044||12139||85.88	19080415	19085264	2.000000e-115	1070
1.1804	0.1298	a16884_megascaffold_1	megascaffold_1||80600690||80611389||NNU_014812-RA||-1||CDS||304047017||2433||78.02	80611389	80600690	b19990_18	18||19026978||19032457||PAC:17817603||-1||CDS||391314894||12134||78.02	19032457	19026978	1.000000e-250	1120
###  Mean Ks:  7.9843	Mean Kn: 0.3148
#Ks	Kn	a<db_genome_id>_<chr>	chr1||start1||stop1||name1||strand1||type1||db_feature_id1||genome_order1||percent_id1	start1	stop1	b<db_genome_id>_<chr>	chr2||start2||stop2||name2||strand2||type2||db_feature_id2||genome_order2||percent_id2	start2	stop2	eval	block_score	GEVO_link
1.1035	0.1040	a16884_megascaffold_1	megascaffold_1||78907321||78915618||NNU_022522-RA||1||CDS||304065883||2393||78.79	78907321	78915618	b19990_7	7||18214794||18222089||PAC:17831169||-1||CDS||391344055||21425||78.79	18222089	18214794	1.000000e-250	50
1.7227	0.1243	a16884_megascaffold_1	megascaffold_1||79234225||79237303||NNU_025348-RA||-1||CDS||304072605||2401||82.75	79237303	79234225	b19990_7	7||18195546||18196879||PAC:17831168||-1||CDS||391344053||21424||82.75	18196879	18195546	3.000000e-69	100
1.1426	0.0978	a16884_megascaffold_1	megascaffold_1||79371722||79378499||NNU_025351-RA||1||CDS||304072630||2404||83.04	79371722	79378499	b19990_7	7||18173056||18183423||PAC:17831166||-1||CDS||391344049||21422||83.04	18183423	18173056	1.000000e-250	150
1.0234	0.1098	a16884_megascaffold_1	megascaffold_1||79400907||79426300||NNU_025352-RA||-1||CDS||304072645||2405||77.81	79426300	79400907	b19990_7	7||18155276||18171213||PAC:17831165||1||CDS||391344047||21421||77.81	18155276	18171213	1.000000e-250	200
0.8457	0.0536	a16884_megascaffold_1	megascaffold_1||79449942||79461318||NNU_025353-RA||-1||CDS||304072655||2406||84.32	79461318	79449942	b19990_7	7||18143197||18151685||PAC:17831164||1||CDS||391344045||21420||84.32	18143197	18151685	1.000000e-250	250
1.0637	0.0533	a16884_megascaffold_1	megascaffold_1||79486879||79494528||NNU_025354-RA||1||CDS||304072666||2407||83.37	79486879	79494528	b19990_7	7||18114829||18119697||PAC:17831163||-1||CDS||391344043||21419||83.37	18119697	18114829	1.000000e-250	300
3.4749	0.4975	a16884_megascaffold_1	megascaffold_1||79553763||79555307||NNU_025355-RA||1||CDS||304072680||2408||77.24	79553763	79555307	b19990_7	7||18105526||18106855||PAC:17831162||-1||CDS||391344041||21418||77.24	18106855	18105526	5.000000e-53	350
0.8609	0.0796	a16884_megascaffold_1	megascaffold_1||79562410||79572234||NNU_025356-RA||-1||CDS||304072688||2409||84.51	79572234	79562410	b19990_7	7||18093937||18101052||PAC:17831161||1||CDS||391344039||21417||84.51	18093937	18101052	1.000000e-250	400
1.9324	0.6763	a16884_megascaffold_1	megascaffold_1||79958027||79965239||NNU_014797-RA||-1||CDS||304046894||2418||72.96	79965239	79958027	b19990_7	7||18044089||18047584||PAC:17831157||-1||CDS||391344031||21413||72.96	18047584	18044089	9.000000e-64	450
1.8547	0.3623	a16884_megascaffold_1	megascaffold_1||80116282||80119857||NNU_014802-RA||1||CDS||304046941||2423||78.71	80116282	80119857	b19990_7	7||17969593||17973374||PAC:17831150||-1||CDS||391344017||21406||78.71	17973374	17969593	1.000000e-116	500
3.8169	0.1584	a16884_megascaffold_1	megascaffold_1||80383294||80389183||NNU_014805-RA||-1||CDS||304046963||2426||78.64	80389183	80383294	b19990_7	7||17958466||17960674||PAC:17831148||1||CDS||391344013||21404||78.64	17958466	17960674	9.000000e-90	550
1.3312	0.1024	a16884_megascaffold_1	megascaffold_1||80426303||80486820||NNU_014807-RA||-1||CDS||304046976||2428||81.91	80486820	80426303	b19990_7	7||17871459||17884000||PAC:17831144||1||CDS||391344005||21400||81.91	17871459	17884000	1.000000e-77	600
83.6233	1.6736	a16884_megascaffold_1	megascaffold_1||80562912||80595641||NNU_014810-RA||1||CDS||304047006||2431||77.39	80562912	80595641	b19990_7	7||17857238||17870799||PAC:17831143||-1||CDS||391344003||21399||77.39	17870799	17857238	3.000000e-103	650
###  Mean Ks:  26.9076	Mean Kn: 4.5485
#Ks	Kn	a<db_genome_id>_<chr>	chr1||start1||stop1||name1||strand1||type1||db_feature_id1||genome_order1||percent_id1	start1	stop1	b<db_genome_id>_<chr>	chr2||start2||stop2||name2||strand2||type2||db_feature_id2||genome_order2||percent_id2	start2	stop2	eval	block_score	GEVO_link
1.0980	0.1460	a16884_megascaffold_1	megascaffold_1||81029361||81032402||NNU_014822-RA||-1||CDS||304047089||2443||77.43	81032402	81029361	b19990_18	18||11409778||11411527||PAC:17822158||1||CDS||391316814||11831||77.43	11409778	11411527	1.000000e-250	50
1.0688	20.1327	a16884_megascaffold_1	megascaffold_1||81082717||81092403||NNU_014823-RA||1||CDS||304047098||2444||86.81	81082717	81092403	b19990_18	18||11398121||11406076||PAC:17822157||-1||CDS||391316812||11830||86.81	11406076	11398121	6.000000e-148	100
1.1800	0.0740	a16884_megascaffold_1	megascaffold_1||81132435||81134537||NNU_014825-RA||1||CDS||304047113||2446||78.24	81132435	81134537	b19990_18	18||11384582||11387007||PAC:17822156||-1||CDS||391316810||11829||78.24	11387007	11384582	1.000000e-250	150
67.4981	1.1661	a16884_megascaffold_1	megascaffold_1||81157091||81160206||NNU_014828-RA||1||CDS||304047137||2449||76.25	81157091	81160206	b19990_18	18||11349203||11353628||PAC:17822153||-1||CDS||391316804||11826||76.25	11353628	11349203	6.000000e-48	197
63.6930	1.2239	a16884_megascaffold_1	megascaffold_1||81172526||81173071||NNU_014829-RA||-1||CDS||304047147||2450||81.58	81173071	81172526	b19990_18	18||11307616||11310938||PAC:17822146||-1||CDS||391316790||11819||81.58	11310938	11307616	2.000000e-35	231
###  Mean Ks:  19.7307	Mean Kn: 0.3700
#Ks	Kn	a<db_genome_id>_<chr>	chr1||start1||stop1||name1||strand1||type1||db_feature_id1||genome_order1||percent_id1	start1	stop1	b<db_genome_id>_<chr>	chr2||start2||stop2||name2||strand2||type2||db_feature_id2||genome_order2||percent_id2	start2	stop2	eval	block_score	GEVO_link
68.1324	0.4248	a16884_megascaffold_1	megascaffold_1||81866921||81870546||NNU_014847-RA||1||CDS||304047277||2468||73.93	81866921	81870546	b19990_18	18||12668543||12671744||PAC:17822270||-1||CDS||391317038||11943||73.93	12671744	12668543	2.000000e-89	50
58.7971	0.4009	a16884_megascaffold_1	megascaffold_1||82059175||82060931||NNU_014852-RA||-1||CDS||304047314||2473||72.26	82060931	82059175	b19990_18	18||12488788||12490747||PAC:17822259||1||CDS||391317016||11932||72.26	12488788	12490747	1.000000e-109	97
0.9730	0.0644	a16884_megascaffold_1	megascaffold_1||82167374||82169945||NNU_014857-RA||-1||CDS||304047344||2478||82.79	82169945	82167374	b19990_18	18||12453799||12456501||PAC:17822255||1||CDS||391317008||11928||82.79	12453799	12456501	1.000000e-250	147
17.1346	0.3308	a16884_megascaffold_1	megascaffold_1||82275802||82276320||NNU_014860-RA||-1||CDS||304047363||2481||74.42	82276320	82275802	b19990_18	18||12432435||12439195||PAC:17822254||1||CDS||391317006||11927||74.42	12432435	12439195	1.000000e-24	171
1.1160	0.2185	a16884_megascaffold_1	megascaffold_1||82415536||82431556||NNU_014866-RA||-1||CDS||304047405||2487||70.57	82431556	82415536	b19990_18	18||12383884||12402206||PAC:17822251||1||CDS||391317000||11924||70.57	12383884	12402206	1.000000e-250	221
1.3289	0.1065	a16884_megascaffold_1	megascaffold_1||82525997||82526518||NNU_014871-RA||-1||CDS||304047454||2492||78.87	82526518	82525997	b19990_18	18||12377667||12377867||PAC:17822250||1||CDS||391316998||11923||78.87	12377667	12377867	2.000000e-40	260
0.8457	0.1390	a16884_megascaffold_1	megascaffold_1||82589682||82601651||NNU_014873-RA||1||CDS||304047471||2494||79.2	82589682	82601651	b19990_18	18||12343328||12350436||PAC:17822248||-1||CDS||391316994||11921||79.2	12350436	12343328	1.000000e-133	310
69.3181	1.3156	a16884_megascaffold_1	megascaffold_1||82605942||82609071||NNU_014874-RA||1||CDS||304047481||2495||83.24	82605942	82609071	b19990_18	18||12339225||12340909||PAC:17822246||-1||CDS||391316990||11919||83.24	12340909	12339225	7.000000e-49	358
1.2063	0.0530	a16884_megascaffold_1	megascaffold_1||82761444||82763413||NNU_014879-RA||-1||CDS||304047526||2500||82.57	82763413	82761444	b19990_18	18||12303409||12304871||PAC:17822240||1||CDS||391316978||11913||82.57	12303409	12304871	1.000000e-250	408
1.3294	0.3185	a16884_megascaffold_1	megascaffold_1||82774603||82778327||NNU_014880-RA||-1||CDS||304047536||2501||69.7	82778327	82774603	b19990_18	18||12299184||12301674||PAC:17822239||1||CDS||391316976||11912||69.7	12299184	12301674	7.000000e-102	458
1.6997	0.2185	a16884_megascaffold_1	megascaffold_1||82833487||82840109||NNU_014882-RA||1||CDS||304047550||2503||81.36	82833487	82840109	b19990_18	18||12281671||12286855||PAC:17822237||-1||CDS||391316972||11910||81.36	12286855	12281671	5.000000e-106	508
0.9578	0.3586	a16884_megascaffold_1	megascaffold_1||82881458||82881976||NNU_014883-RA||1||CDS||304047556||2504||79.89	82881458	82881976	b19990_18	18||12276091||12276555||PAC:17822236||-1||CDS||391316970||11909||79.89	12276555	12276091	1.000000e-40	548
0.6833	0.0137	a16884_megascaffold_1	megascaffold_1||82928476||82930179||NNU_014886-RA||-1||CDS||304047583||2507||88.38	82930179	82928476	b19990_18	18||12257485||12261026||PAC:17822234||1||CDS||391316966||11907||88.38	12257485	12261026	4.000000e-117	598
71.0838	1.3579	a16884_megascaffold_1	megascaffold_1||83008076||83009883||NNU_014889-RA||-1||CDS||304047600||2510||83.57	83009883	83008076	b19990_18	18||12180111||12192723||PAC:17822226||1||CDS||391316950||11899||83.57	12180111	12192723	4.000000e-150	648
1.3551	0.2289	a16884_megascaffold_1	megascaffold_1||83039814||83080806||NNU_014891-RA||1||CDS||304047617||2512||69.02	83039814	83080806	b19990_18	18||12160545||12174084||PAC:17822225||-1||CDS||391316948||11898||69.02	12174084	12160545	2.000000e-65	698
###  Mean Ks:  4.8167	Mean Kn: 0.3652
#Ks	Kn	a<db_genome_id>_<chr>	chr1||start1||stop1||name1||strand1||type1||db_feature_id1||genome_order1||percent_id1	start1	stop1	b<db_genome_id>_<chr>	chr2||start2||stop2||name2||strand2||type2||db_feature_id2||genome_order2||percent_id2	start2	stop2	eval	block_score	GEVO_link
14.9528	0.2856	a16884_megascaffold_1	megascaffold_1||82059175||82060931||NNU_014852-RA||-1||CDS||304047314||2473||70.48	82060931	82059175	b19990_3	3||1484329||1485994||PAC:17832343||1||CDS||391327730||15129||70.48	1484329	1485994	2.000000e-88	50
1.3131	0.0508	a16884_megascaffold_1	megascaffold_1||82118434||82121969||NNU_014855-RA||1||CDS||304047332||2476||80.73	82118434	82121969	b19990_3	3||1472790||1476160||PAC:17832345||-1||CDS||391327734||15127||80.73	1476160	1472790	1.000000e-250	100
11.0909	0.7049	a16884_megascaffold_1	megascaffold_1||82152826||82153413||NNU_014856-RA||-1||CDS||304047340||2477||71.43	82153413	82152826	b19990_3	3||1468355||1469527||PAC:17832346||1||CDS||391327736||15126||71.43	1468355	1469527	3.000000e-27	126
2.4533	0.1510	a16884_megascaffold_1	megascaffold_1||82183322||82185286||NNU_014859-RA||-1||CDS||304047357||2480||76.37	82185286	82183322	b19990_3	3||1459600||1461579||PAC:17832347||1||CDS||391327738||15125||76.37	1459600	1461579	1.000000e-140	176
4.5306	0.3948	a16884_megascaffold_1	megascaffold_1||82275802||82276320||NNU_014860-RA||-1||CDS||304047363||2481||72.38	82276320	82275802	b19990_3	3||1449296||1450092||PAC:17832348||1||CDS||391327740||15124||72.38	1449296	1450092	3.000000e-26	201
23.8909	1.0178	a16884_megascaffold_1	megascaffold_1||82320553||82321611||NNU_014863-RA||-1||CDS||304047381||2484||78.35	82321611	82320553	b19990_3	3||1441363||1442006||PAC:17832350||1||CDS||391327744||15122||78.35	1441363	1442006	8.000000e-63	251
3.6151	0.3227	a16884_megascaffold_1	megascaffold_1||82391110||82398025||NNU_014865-RA||-1||CDS||304047396||2486||72.17	82398025	82391110	b19990_3	3||1372252||1381233||PAC:17832358||1||CDS||391327760||15114||72.17	1372252	1381233	1.000000e-250	301
1.3145	0.2418	a16884_megascaffold_1	megascaffold_1||82457459||82458588||NNU_014868-RA||-1||CDS||304047423||2489||67.24	82458588	82457459	b19990_3	3||1362271||1363572||PAC:17832360||1||CDS||391327764||15112||67.24	1362271	1363572	6.000000e-83	351
7.2472	1.2598	a16884_megascaffold_1	megascaffold_1||82476621||82481305||NNU_014869-RA||-1||CDS||304047434||2490||71.47	82481305	82476621	b19990_3	3||1357404||1360211||PAC:17832361||1||CDS||391327766||15111||71.47	1357404	1360211	8.000000e-39	389
1.5596	0.2184	a16884_megascaffold_1	megascaffold_1||82482781||82487788||NNU_014870-RA||-1||CDS||304047445||2491||77.64	82487788	82482781	b19990_3	3||1350250||1356150||PAC:17832362||1||CDS||391327768||15110||77.64	1350250	1356150	4.000000e-88	439
1.9057	0.4536	a16884_megascaffold_1	megascaffold_1||82615697||82617824||NNU_014875-RA||-1||CDS||304047486||2496||67.7	82617824	82615697	b19990_3	3||1298261||1302974||PAC:17832364||1||CDS||391327772||15108||67.7	1298261	1302974	4.000000e-67	489
0.7528	0.1312	a16884_megascaffold_1	megascaffold_1||82638686||82655556||NNU_014876-RA||-1||CDS||304047492||2497||78.98	82655556	82638686	b19990_3	3||1275051||1278857||PAC:17832368||1||CDS||391327780||15104||78.98	1275051	1278857	1.000000e-250	539
0.7951	0.0346	a16884_megascaffold_1	megascaffold_1||82684668||82695209||NNU_014877-RA||1||CDS||304047505||2498||82.95	82684668	82695209	b19990_3	3||1238289||1248284||PAC:17832371||-1||CDS||391327786||15101||82.95	1248284	1238289	1.000000e-250	589
1.2430	0.2499	a16884_megascaffold_1	megascaffold_1||82833487||82840109||NNU_014882-RA||1||CDS||304047550||2503||84.38	82833487	82840109	b19990_3	3||1009993||1014388||PAC:17832385||-1||CDS||391327814||15087||84.38	1014388	1009993	3.000000e-122	636
1.6431	0.2897	a16884_megascaffold_1	megascaffold_1||82916896||82918220||NNU_014885-RA||-1||CDS||304047573||2506||79.79	82918220	82916896	b19990_3	3||1006320||1007936||PAC:17832386||1||CDS||391327816||15086||79.79	1006320	1007936	5.000000e-66	686
2.1447	0.2635	a16884_megascaffold_1	megascaffold_1||82997276||83001349||NNU_014888-RA||1||CDS||304047596||2509||72.7	82997276	83001349	b19990_3	3||976131||977121||PAC:17832393||-1||CDS||391327830||15079||72.7	977121	976131	2.000000e-113	736
1.4321	0.1381	a16884_megascaffold_1	megascaffold_1||83096569||83105378||NNU_014893-RA||-1||CDS||304047629||2514||75.61	83105378	83096569	b19990_3	3||971443||975272||PAC:17832394||1||CDS||391327832||15078||75.61	971443	975272	1.000000e-250	786
###  Mean Ks:  22.5202	Mean Kn: 0.3451
#Ks	Kn	a<db_genome_id>_<chr>	chr1||start1||stop1||name1||strand1||type1||db_feature_id1||genome_order1||percent_id1	start1	stop1	b<db_genome_id>_<chr>	chr2||start2||stop2||name2||strand2||type2||db_feature_id2||genome_order2||percent_id2	start2	stop2	eval	block_score	GEVO_link
55.2614	0.3549	a16884_megascaffold_1	megascaffold_1||82059175||82060931||NNU_014852-RA||-1||CDS||304047314||2473||73.61	82060931	82059175	b19990_4	4||20091365||20092562||PAC:17828595||1||CDS||391330525||17245||73.61	20091365	20092562	3.000000e-125	50
17.4256	0.7083	a16884_megascaffold_1	megascaffold_1||82152826||82153413||NNU_014856-RA||-1||CDS||304047340||2477||73.13	82153413	82152826	b19990_4	4||20080786||20081788||PAC:17828598||1||CDS||391330531||17242||73.13	20080786	20081788	6.000000e-30	79
0.7765	0.0631	a16884_megascaffold_1	megascaffold_1||82167374||82169945||NNU_014857-RA||-1||CDS||304047344||2478||84.3	82169945	82167374	b19990_4	4||20077272||20079548||PAC:17828599||1||CDS||391330533||17241||84.3	20077272	20079548	1.000000e-250	129
5.6185	0.1919	a16884_megascaffold_1	megascaffold_1||82183322||82185286||NNU_014859-RA||-1||CDS||304047357||2480||75.03	82185286	82183322	b19990_4	4||20052330||20057465||PAC:17828600||1||CDS||391330535||17240||75.03	20052330	20057465	3.000000e-135	179
1.2036	0.2574	a16884_megascaffold_1	megascaffold_1||82330380||82358558||NNU_014864-RA||-1||CDS||304047387||2485||77.81	82358558	82330380	b19990_4	4||20015677||20020437||PAC:17828602||1||CDS||391330539||17238||77.81	20015677	20020437	1.000000e-250	229
1.1049	0.0924	a16884_megascaffold_1	megascaffold_1||82703759||82711325||NNU_014878-RA||-1||CDS||304047516||2499||78.53	82711325	82703759	b19990_4	4||20005379||20011020||PAC:17828604||1||CDS||391330543||17236||78.53	20005379	20011020	1.000000e-250	276
69.7493	0.4840	a16884_megascaffold_1	megascaffold_1||82761444||82763413||NNU_014879-RA||-1||CDS||304047526||2500||80.78	82763413	82761444	b19990_4	4||19932426||19981450||PAC:17828605||1||CDS||391330545||17235||80.78	19932426	19981450	3.000000e-106	326
72.2650	1.1207	a16884_megascaffold_1	megascaffold_1||82912968||82916494||NNU_014884-RA||1||CDS||304047566||2505||67.87	82912968	82916494	b19990_4	4||19923473||19924511||PAC:17828607||-1||CDS||391330549||17233||67.87	19924511	19923473	5.000000e-18	343
0.8358	0.0259	a16884_megascaffold_1	megascaffold_1||82928476||82930179||NNU_014886-RA||-1||CDS||304047583||2507||87.69	82930179	82928476	b19990_4	4||19853974||19858881||PAC:17828609||1||CDS||391330553||17231||87.69	19853974	19858881	3.000000e-113	393
0.9614	0.1526	a16884_megascaffold_1	megascaffold_1||83088557||83090154||NNU_014892-RA||-1||CDS||304047624||2513||73.87	83090154	83088557	b19990_4	4||19837737||19839174||PAC:17828611||1||CDS||391330557||17229||73.87	19837737	19839174	1.000000e-147	443
###  Mean Ks:  18.6645	Mean Kn: 0.4323
#Ks	Kn	a<db_genome_id>_<chr>	chr1||start1||stop1||name1||strand1||type1||db_feature_id1||genome_order1||percent_id1	start1	stop1	b<db_genome_id>_<chr>	chr2||start2||stop2||name2||strand2||type2||db_feature_id2||genome_order2||percent_id2	start2	stop2	eval	block_score	GEVO_link
0.9257	0.2502	a16884_megascaffold_1	megascaffold_1||83178226||83180565||NNU_014895-RA||1||CDS||304047642||2516||72.75	83178226	83180565	b19990_3	3||4415428||4419937||PAC:17837896||-1||CDS||391328164||15448||72.75	4419937	4415428	1.000000e-65	50
19.0374	0.9795	a16884_megascaffold_1	megascaffold_1||83305645||83314793||NNU_014902-RA||1||CDS||304047683||2523||83.26	83305645	83314793	b19990_3	3||4368852||4388209||PAC:17837894||-1||CDS||391328160||15446||83.26	4388209	4368852	1.000000e-250	100
59.8069	0.9827	a16884_megascaffold_1	megascaffold_1||83704463||83705566||NNU_019337-RA||1||CDS||304056880||2531||74.85	83704463	83705566	b19990_3	3||4327743||4329320||PAC:17837889||1||CDS||391328150||15441||74.85	4327743	4329320	1.000000e-22	122
1.3747	0.1847	a16884_megascaffold_1	megascaffold_1||83758513||83783549||NNU_019335-RA||-1||CDS||304056862||2533||80.6	83783549	83758513	b19990_3	3||4306778||4311189||PAC:17837886||1||CDS||391328144||15438||80.6	4306778	4311189	6.000000e-147	172
1.1918	0.1478	a16884_megascaffold_1	megascaffold_1||83955015||83959864||NNU_019331-RA||-1||CDS||304056827||2537||76.62	83959864	83955015	b19990_3	3||4300203||4305386||PAC:17837885||1||CDS||391328142||15437||76.62	4300203	4305386	2.000000e-147	222
64.0627	0.3633	a16884_megascaffold_1	megascaffold_1||84018304||84020148||NNU_019329-RA||-1||CDS||304056816||2539||68.41	84020148	84018304	b19990_3	3||4262854||4270341||PAC:17837880||-1||CDS||391328132||15432||68.41	4270341	4262854	1.000000e-40	262
1.8651	0.3508	a16884_megascaffold_1	megascaffold_1||84301528||84302648||NNU_019321-RA||1||CDS||304056741||2547||69.48	84301528	84302648	b19990_3	3||4207763||4210487||PAC:17837874||-1||CDS||391328120||15426||69.48	4210487	4207763	5.000000e-38	299
1.0515	0.1994	a16884_megascaffold_1	megascaffold_1||84407599||84411740||NNU_019317-RA||1||CDS||304056702||2551||74.38	84407599	84411740	b19990_3	3||4192892||4198388||PAC:17837873||-1||CDS||391328118||15425||74.38	4198388	4192892	1.000000e-250	349
###  Mean Ks:  3.0205	Mean Kn: 0.2301
#Ks	Kn	a<db_genome_id>_<chr>	chr1||start1||stop1||name1||strand1||type1||db_feature_id1||genome_order1||percent_id1	start1	stop1	b<db_genome_id>_<chr>	chr2||start2||stop2||name2||strand2||type2||db_feature_id2||genome_order2||percent_id2	start2	stop2	eval	block_score	GEVO_link
3.0883	0.2791	a16884_megascaffold_1	megascaffold_1||83190199||83190927||NNU_014897-RA||-1||CDS||304047653||2518||75.25	83190927	83190199	b19990_18	18||9477475||9483122||PAC:17821949||1||CDS||391316396||11622||75.25	9477475	9483122	2.000000e-75	50
16.9422	0.3018	a16884_megascaffold_1	megascaffold_1||83233939||83238927||NNU_014898-RA||-1||CDS||304047657||2519||65.52	83238927	83233939	b19990_18	18||9313562||9332778||PAC:17821935||-1||CDS||391316368||11608||65.52	9332778	9313562	5.000000e-53	97
2.6287	0.4263	a16884_megascaffold_1	megascaffold_1||84018304||84020148||NNU_019329-RA||-1||CDS||304056816||2539||67.06	84020148	84018304	b19990_18	18||9077738||9084453||PAC:17821916||1||CDS||391316330||11589||67.06	9077738	9084453	5.000000e-27	120
0.7427	0.2023	a16884_megascaffold_1	megascaffold_1||84059648||84066087||NNU_019327-RA||1||CDS||304056800||2541||79.82	84059648	84066087	b19990_18	18||9065607||9069766||PAC:17821915||-1||CDS||391316328||11588||79.82	9069766	9065607	8.000000e-143	170
1.4416	0.3643	a16884_megascaffold_1	megascaffold_1||84108157||84108873||NNU_019325-RA||-1||CDS||304056780||2543||71.68	84108873	84108157	b19990_18	18||9062319||9064624||PAC:17821914||1||CDS||391316326||11587||71.68	9062319	9064624	5.000000e-18	187
0.8774	0.1751	a16884_megascaffold_1	megascaffold_1||84163963||84173820||NNU_019324-RA||1||CDS||304056770||2544||75.69	84163963	84173820	b19990_18	18||9047015||9060183||PAC:17821913||1||CDS||391316324||11586||75.69	9047015	9060183	1.000000e-250	237
1.1584	0.1454	a16884_megascaffold_1	megascaffold_1||84351062||84356586||NNU_019318-RA||1||CDS||304056714||2550||77.78	84351062	84356586	b19990_18	18||9040293||9044410||PAC:17821912||-1||CDS||391316322||11585||77.78	9044410	9040293	1.000000e-250	287
0.9372	0.1548	a16884_megascaffold_1	megascaffold_1||84407599||84411740||NNU_019317-RA||1||CDS||304056702||2551||76.26	84407599	84411740	b19990_18	18||9033017||9038302||PAC:17821911||-1||CDS||391316320||11584||76.26	9038302	9033017	1.000000e-250	337
1.3404	0.1538	a16884_megascaffold_1	megascaffold_1||84440257||84443449||NNU_019315-RA||1||CDS||304056682||2553||73.79	84440257	84443449	b19990_18	18||9027247||9030580||PAC:17821910||-1||CDS||391316318||11583||73.79	9030580	9027247	1.000000e-250	387
1.0481	0.0977	a16884_megascaffold_1	megascaffold_1||84489382||84497865||NNU_019313-RA||1||CDS||304056661||2555||79.82	84489382	84497865	b19990_18	18||9013255||9021283||PAC:17821908||-1||CDS||391316314||11581||79.82	9021283	9013255	1.000000e-250	437
###  Mean Ks:  14.4419	Mean Kn: 0.4390
#Ks	Kn	a<db_genome_id>_<chr>	chr1||start1||stop1||name1||strand1||type1||db_feature_id1||genome_order1||percent_id1	start1	stop1	b<db_genome_id>_<chr>	chr2||start2||stop2||name2||strand2||type2||db_feature_id2||genome_order2||percent_id2	start2	stop2	eval	block_score	GEVO_link
1.6271	0.3347	a16884_megascaffold_1	megascaffold_1||84500169||84505731||NNU_019312-RA||-1||CDS||304056650||2556||76.34	84505731	84500169	b19990_18	18||11070661||11087643||PAC:17822119||-1||CDS||391316736||11792||76.34	11087643	11070661	2.000000e-166	50
1.4805	0.1959	a16884_megascaffold_1	megascaffold_1||84535784||84538564||NNU_019311-RA||-1||CDS||304056641||2557||74.15	84538564	84535784	b19990_18	18||11099847||11102086||PAC:17822120||-1||CDS||391316738||11793||74.15	11102086	11099847	3.000000e-145	100
66.5168	1.2577	a16884_megascaffold_1	megascaffold_1||84768741||84774353||NNU_019304-RA||1||CDS||304056585||2564||69.14	84768741	84774353	b19990_18	18||11156996||11160072||PAC:17822126||1||CDS||391316750||11799||69.14	11156996	11160072	8.000000e-58	150
0.7924	0.1752	a16884_megascaffold_1	megascaffold_1||84842641||84845366||NNU_019301-RA||1||CDS||304056570||2567||76.74	84842641	84845366	b19990_18	18||11166541||11167643||PAC:17822128||1||CDS||391316754||11801||76.74	11166541	11167643	1.000000e-140	200
65.9596	1.5234	a16884_megascaffold_1	megascaffold_1||84993057||85057998||NNU_019297-RA||1||CDS||304056539||2571||79.5	84993057	85057998	b19990_18	18||11184578||11185662||PAC:17822131||-1||CDS||391316760||11804||79.5	11185662	11184578	1.000000e-136	250
3.8907	0.5091	a16884_megascaffold_1	megascaffold_1||85208892||85221882||NNU_019293-RA||-1||CDS||304056504||2575||70.88	85221882	85208892	b19990_18	18||11201815||11205044||PAC:17822135||-1||CDS||391316768||11808||70.88	11205044	11201815	1.000000e-250	300
0.9719	0.0305	a16884_megascaffold_1	megascaffold_1||85282611||85287573||NNU_019290-RA||-1||CDS||304056477||2578||84.71	85287573	85282611	b19990_18	18||11241637||11245411||PAC:17822137||-1||CDS||391316772||11810||84.71	11245411	11241637	3.000000e-153	350
1.3327	0.1261	a16884_megascaffold_1	megascaffold_1||85487188||85490825||NNU_019286-RA||-1||CDS||304056434||2582||75.54	85490825	85487188	b19990_18	18||11256775||11261350||PAC:17822138||-1||CDS||391316774||11811||75.54	11261350	11256775	1.000000e-250	400
0.8856	0.1283	a16884_megascaffold_1	megascaffold_1||85581606||85589012||NNU_019284-RA||1||CDS||304056406||2584||79.99	85581606	85589012	b19990_18	18||11286715||11292722||PAC:17822142||1||CDS||391316782||11815||79.99	11286715	11292722	1.000000e-250	450
0.9620	0.1090	a16884_megascaffold_1	megascaffold_1||85584695||85594773||NNU_019283-RA||-1||CDS||304056399||2585||81.37	85594773	85584695	b19990_18	18||11297179||11299637||PAC:17822145||-1||CDS||391316788||11818||81.37	11299637	11297179	2.000000e-84	500
###  Mean Ks:  28.2606	Mean Kn: 0.6712
#Ks	Kn	a<db_genome_id>_<chr>	chr1||start1||stop1||name1||strand1||type1||db_feature_id1||genome_order1||percent_id1	start1	stop1	b<db_genome_id>_<chr>	chr2||start2||stop2||name2||strand2||type2||db_feature_id2||genome_order2||percent_id2	start2	stop2	eval	block_score	GEVO_link
1.4563	0.2722	a16884_megascaffold_1	megascaffold_1||84616032||84616502||NNU_019308-RA||1||CDS||304056623||2560||71.77	84616032	84616502	b19990_3	3||3227134||3234563||PAC:17832133||-1||CDS||391327310||15339||71.77	3234563	3227134	7.000000e-53	50
1.2182	0.1380	a16884_megascaffold_1	megascaffold_1||84667976||84685953||NNU_019307-RA||1||CDS||304056613||2561||78.4	84667976	84685953	b19990_3	3||3205743||3213915||PAC:17832135||-1||CDS||391327314||15337||78.4	3213915	3205743	1.000000e-250	100
0.8021	0.2947	a16884_megascaffold_1	megascaffold_1||84758813||84760350||NNU_019305-RA||1||CDS||304056594||2563||71.33	84758813	84760350	b19990_3	3||3201650||3202921||PAC:17832136||-1||CDS||391327316||15336||71.33	3202921	3201650	2.000000e-31	130
63.2747	1.6721	a16884_megascaffold_1	megascaffold_1||84768741||84774353||NNU_019304-RA||1||CDS||304056585||2564||69.44	84768741	84774353	b19990_3	3||3189941||3192458||PAC:17832137||-1||CDS||391327318||15335||69.44	3192458	3189941	1.000000e-36	166
74.5517	0.9790	a16884_megascaffold_1	megascaffold_1||85203240||85205800||NNU_019294-RA||1||CDS||304056518||2574||75.16	85203240	85205800	b19990_3	3||3116926||3133680||PAC:17832146||-1||CDS||391327336||15326||75.16	3133680	3116926	1.000000e-82	216
###  Mean Ks:  15.5933	Mean Kn: 0.4243
#Ks	Kn	a<db_genome_id>_<chr>	chr1||start1||stop1||name1||strand1||type1||db_feature_id1||genome_order1||percent_id1	start1	stop1	b<db_genome_id>_<chr>	chr2||start2||stop2||name2||strand2||type2||db_feature_id2||genome_order2||percent_id2	start2	stop2	eval	block_score	GEVO_link
1.1158	0.1295	a16884_megascaffold_1	megascaffold_1||84689115||84717493||NNU_019306-RA||-1||CDS||304056603||2562||77.95	84717493	84689115	b19990_4	4||19011949||19023037||PAC:17828684||-1||CDS||391330703||17156||77.95	19023037	19011949	1.000000e-176	50
1.2619	0.0756	a16884_megascaffold_1	megascaffold_1||84967893||84977404||NNU_019298-RA||1||CDS||304056547||2570||79.94	84967893	84977404	b19990_4	4||19040112||19040732||PAC:17828681||1||CDS||391330697||17159||79.94	19040112	19040732	1.000000e-85	100
5.7917	1.3597	a16884_megascaffold_1	megascaffold_1||84993057||85057998||NNU_019297-RA||1||CDS||304056539||2571||76.51	84993057	85057998	b19990_4	4||19132125||19133262||PAC:17828672||1||CDS||391330679||17168||76.51	19132125	19133262	4.000000e-142	150
2.1038	0.2724	a16884_megascaffold_1	megascaffold_1||85235155||85248520||NNU_019292-RA||-1||CDS||304056495||2576||75.25	85248520	85235155	b19990_4	4||19151167||19152416||PAC:17828668||-1||CDS||391330671||17172||75.25	19152416	19151167	4.000000e-174	200
0.9212	0.0278	a16884_megascaffold_1	megascaffold_1||85282611||85287573||NNU_019290-RA||-1||CDS||304056477||2578||85.68	85287573	85282611	b19990_4	4||19153446||19160809||PAC:17828667||-1||CDS||391330669||17173||85.68	19160809	19153446	1.000000e-158	250
67.8988	1.0406	a16884_megascaffold_1	megascaffold_1||85338395||85342684||NNU_019289-RA||-1||CDS||304056469||2579||86.5	85342684	85338395	b19990_4	4||19164272||19177176||PAC:17828666||-1||CDS||391330667||17174||86.5	19177176	19164272	5.000000e-63	300
1.3273	0.2032	a16884_megascaffold_1	megascaffold_1||85421362||85428696||NNU_019288-RA||1||CDS||304056456||2580||72.78	85421362	85428696	b19990_4	4||19189535||19193911||PAC:17828664||1||CDS||391330663||17176||72.78	19189535	19193911	1.000000e-250	350
1.6670	0.2627	a16884_megascaffold_1	megascaffold_1||85464780||85465685||NNU_019287-RA||-1||CDS||304056447||2581||76.42	85465685	85464780	b19990_4	4||19196984||19199755||PAC:17828663||-1||CDS||391330661||17177||76.42	19199755	19196984	6.000000e-42	391
0.7948	0.0976	a16884_megascaffold_1	megascaffold_1||85581606||85589012||NNU_019284-RA||1||CDS||304056406||2584||81.66	85581606	85589012	b19990_4	4||19231762||19237649||PAC:17828660||1||CDS||391330655||17180||81.66	19231762	19237649	1.000000e-250	441
73.0509	0.7741	a16884_megascaffold_1	megascaffold_1||85584695||85594773||NNU_019283-RA||-1||CDS||304056399||2585||79.12	85594773	85584695	b19990_4	4||19239087||19241394||PAC:17828659||-1||CDS||391330653||17181||79.12	19241394	19239087	1.000000e-55	491
###  Mean Ks:  7.2616	Mean Kn: 0.3679
#Ks	Kn	a<db_genome_id>_<chr>	chr1||start1||stop1||name1||strand1||type1||db_feature_id1||genome_order1||percent_id1	start1	stop1	b<db_genome_id>_<chr>	chr2||start2||stop2||name2||strand2||type2||db_feature_id2||genome_order2||percent_id2	start2	stop2	eval	block_score	GEVO_link
0.9014	0.1181	a16884_megascaffold_1	megascaffold_1||85811864||85814674||NNU_019277-RA||1||CDS||304056336||2591||79.28	85811864	85814674	b19990_18	18||6556201||6559576||PAC:17821691||-1||CDS||391315880||11364||79.28	6559576	6556201	1.000000e-250	50
1.3463	0.1968	a16884_megascaffold_1	megascaffold_1||85861157||85874920||NNU_019276-RA||-1||CDS||304056327||2592||84.35	85874920	85861157	b19990_18	18||6528372||6531947||PAC:17821689||1||CDS||391315876||11362||84.35	6528372	6531947	2.000000e-135	100
1.2415	0.1896	a16884_megascaffold_1	megascaffold_1||85964429||85966025||NNU_019274-RA||-1||CDS||304056308||2594||82.1	85966025	85964429	b19990_18	18||6502841||6504152||PAC:17821687||1||CDS||391315872||11360||82.1	6502841	6504152	9.000000e-176	150
1.5618	0.1913	a16884_megascaffold_1	megascaffold_1||86206832||86211187||NNU_024451-RA||-1||CDS||304070948||2603||76.54	86211187	86206832	b19990_18	18||6487823||6491915||PAC:17821686||-1||CDS||391315870||11359||76.54	6491915	6487823	2.000000e-67	200
1.3891	0.2493	a16884_megascaffold_1	megascaffold_1||86457983||86460986||NNU_024460-RA||-1||CDS||304071037||2612||76.48	86460986	86457983	b19990_18	18||6439226||6441781||PAC:17821682||-1||CDS||391315862||11355||76.48	6441781	6439226	1.000000e-250	250
0.7959	0.0506	a16884_megascaffold_1	megascaffold_1||86463320||86469738||NNU_024461-RA||-1||CDS||304071046||2613||84.66	86469738	86463320	b19990_18	18||6430732||6437564||PAC:17821681||1||CDS||391315860||11354||84.66	6430732	6437564	1.000000e-250	300
1.4446	0.1569	a16884_megascaffold_1	megascaffold_1||86537500||86548426||NNU_024463-RA||1||CDS||304071062||2615||75.34	86537500	86548426	b19990_18	18||6398183||6405987||PAC:17821678||-1||CDS||391315854||11351||75.34	6405987	6398183	1.000000e-250	350
12.3596	1.2861	a16884_megascaffold_1	megascaffold_1||86708953||86717695||NNU_024466-RA||-1||CDS||304071086||2618||86.26	86717695	86708953	b19990_18	18||6351256||6376057||PAC:17821676||1||CDS||391315850||11349||86.26	6351256	6376057	1.000000e-55	400
1.7039	0.3044	a16884_megascaffold_1	megascaffold_1||86818740||86830175||NNU_024468-RA||1||CDS||304071098||2620||78.67	86818740	86830175	b19990_18	18||6336146||6343462||PAC:17821675||-1||CDS||391315848||11348||78.67	6343462	6336146	4.000000e-88	450
2.1132	0.3585	a16884_megascaffold_1	megascaffold_1||86878776||86900653||NNU_024471-RA||1||CDS||304071121||2623||75.17	86878776	86900653	b19990_18	18||6286878||6292087||PAC:17821673||-1||CDS||391315844||11346||75.17	6292087	6286878	1.000000e-250	500
1.2226	0.0420	a16884_megascaffold_1	megascaffold_1||87096508||87105083||NNU_020605-RA||-1||CDS||304059428||2630||83.18	87105083	87096508	b19990_18	18||6278394||6282770||PAC:17821671||-1||CDS||391315840||11344||83.18	6282770	6278394	4.000000e-92	550
1.3971	0.5372	a16884_megascaffold_1	megascaffold_1||87168676||87177510||NNU_020600-RA||-1||CDS||304059395||2635||70.92	87177510	87168676	b19990_18	18||6214200||6217287||PAC:17821665||1||CDS||391315828||11338||70.92	6214200	6217287	9.000000e-28	577
1.4444	0.1724	a16884_megascaffold_1	megascaffold_1||87273425||87285276||NNU_020591-RA||-1||CDS||304059340||2644||73.08	87285276	87273425	b19990_18	18||6211194||6213181||PAC:17821664||-1||CDS||391315826||11337||73.08	6213181	6211194	5.000000e-67	627
2.0503	0.3532	a16884_megascaffold_1	megascaffold_1||87480356||87482877||NNU_020587-RA||-1||CDS||304059313||2648||74.95	87482877	87480356	b19990_18	18||6198958||6201063||PAC:17821662||1||CDS||391315822||11335||74.95	6198958	6201063	5.000000e-89	677
24.5403	1.2125	a16884_megascaffold_1	megascaffold_1||87604740||87605410||NNU_020586-RA||1||CDS||304059306||2649||83.27	87604740	87605410	b19990_18	18||6095794||6184171||PAC:17821661||-1||CDS||391315820||11334||83.27	6184171	6095794	1.000000e-152	727
65.3165	1.2425	a16884_megascaffold_1	megascaffold_1||87705925||87727238||NNU_020581-RA||-1||CDS||304059265||2654||75.11	87727238	87705925	b19990_18	18||6060753||6094298||PAC:17821660||1||CDS||391315818||11333||75.11	6060753	6094298	6.000000e-85	777
1.2769	0.2437	a16884_megascaffold_1	megascaffold_1||87985835||88005140||NNU_020567-RA||1||CDS||304059177||2668||74.62	87985835	88005140	b19990_18	18||5939861||5949276||PAC:17821657||-1||CDS||391315812||11330||74.62	5949276	5939861	1.000000e-250	824
2.4824	0.3081	a16884_megascaffold_1	megascaffold_1||88034200||88036787||NNU_020562-RA||-1||CDS||304059138||2673||79.64	88036787	88034200	b19990_18	18||5930252||5932664||PAC:17821655||1||CDS||391315808||11328||79.64	5930252	5932664	1.000000e-46	870
1.3109	0.1785	a16884_megascaffold_1	megascaffold_1||88083644||88087775||NNU_020560-RA||-1||CDS||304059122||2675||74.48	88087775	88083644	b19990_18	18||5910719||5912901||PAC:17821652||1||CDS||391315802||11325||74.48	5910719	5912901	4.000000e-152	920
2.4639	0.4061	a16884_megascaffold_1	megascaffold_1||88097999||88102926||NNU_020559-RA||1||CDS||304059112||2676||69.54	88097999	88102926	b19990_18	18||5900268||5902093||PAC:17821651||-1||CDS||391315800||11324||69.54	5902093	5900268	4.000000e-55	970
1.1518	0.1227	a16884_megascaffold_1	megascaffold_1||88114962||88129235||NNU_020558-RA||1||CDS||304059096||2677||79.92	88114962	88129235	b19990_18	18||5873361||5891131||PAC:17821650||-1||CDS||391315798||11323||79.92	5891131	5873361	1.000000e-250	1020
4.9526	1.3098	a16884_megascaffold_1	megascaffold_1||88221110||88223523||NNU_020550-RA||-1||CDS||304059047||2685||81.36	88223523	88221110	b19990_18	18||5855909||5869003||PAC:17821649||-1||CDS||391315796||11322||81.36	5869003	5855909	3.000000e-25	1044
3.1762	0.7718	a16884_megascaffold_1	megascaffold_1||88257323||88262085||NNU_020548-RA||-1||CDS||304059028||2687||74.15	88262085	88257323	b19990_18	18||5851680||5855061||PAC:17821648||1||CDS||391315794||11321||74.15	5851680	5855061	4.000000e-123	1094
2.7626	0.3824	a16884_megascaffold_1	megascaffold_1||88284307||88284834||NNU_020546-RA||-1||CDS||304059013||2689||75.77	88284834	88284307	b19990_18	18||5846804||5850272||PAC:17821647||1||CDS||391315792||11320||75.77	5846804	5850272	9.000000e-46	1139
1.4356	0.1528	a16884_megascaffold_1	megascaffold_1||88335550||88356976||NNU_020544-RA||-1||CDS||304058987||2691||78.77	88356976	88335550	b19990_18	18||5807852||5820694||PAC:17821643||1||CDS||391315784||11316||78.77	5807852	5820694	1.000000e-250	1189
66.2955	1.0479	a16884_megascaffold_1	megascaffold_1||88483384||88488957||NNU_020537-RA||-1||CDS||304058923||2698||79.63	88488957	88483384	b19990_18	18||5766283||5794394||PAC:17821642||-1||CDS||391315782||11315||79.63	5794394	5766283	1.000000e-250	1239
1.4145	0.3020	a16884_megascaffold_1	megascaffold_1||88603130||88615112||NNU_020533-RA||-1||CDS||304058892||2702||77.3	88615112	88603130	b19990_18	18||5694915||5711044||PAC:17821637||1||CDS||391315772||11310||77.3	5694915	5711044	9.000000e-111	1289
6.9225	0.3676	a16884_megascaffold_1	megascaffold_1||88819072||88820538||NNU_020530-RA||1||CDS||304058874||2705||73.99	88819072	88820538	b19990_18	18||5687068||5688394||PAC:17821636||-1||CDS||391315770||11309||73.99	5688394	5687068	1.000000e-42	1331
1.7603	0.2712	a16884_megascaffold_1	megascaffold_1||88853140||88853918||NNU_020529-RA||1||CDS||304058869||2706||72.58	88853140	88853918	b19990_18	18||5668081||5668793||PAC:17821632||-1||CDS||391315762||11305||72.58	5668793	5668081	4.000000e-64	1381
1.1512	0.2611	a16884_megascaffold_1	megascaffold_1||88871891||88874582||NNU_020527-RA||1||CDS||304058853||2708||71.47	88871891	88874582	b19990_18	18||5663424||5667278||PAC:17821631||-1||CDS||391315760||11304||71.47	5667278	5663424	2.000000e-100	1431
2.8594	1.7673	a16884_megascaffold_1	megascaffold_1||88959751||88960692||NNU_020523-RA||1||CDS||304058826||2712||78.5	88959751	88960692	b19990_18	18||5651901||5652908||PAC:17821628||1||CDS||391315754||11301||78.5	5651901	5652908	1.000000e-40	1471
1.9967	0.2195	a16884_megascaffold_1	megascaffold_1||88985227||88993169||NNU_020522-RA||-1||CDS||304058818||2713||79.02	88993169	88985227	b19990_18	18||5634591||5643502||PAC:17821627||1||CDS||391315752||11300||79.02	5634591	5643502	4.000000e-180	1521
1.4733	0.2108	a16884_megascaffold_1	megascaffold_1||89129676||89131001||NNU_017422-RA||1||CDS||304053299||2714||77.08	89129676	89131001	b19990_18	18||5617417||5618368||PAC:17821624||-1||CDS||391315746||11297||77.08	5618368	5617417	2.000000e-90	1571
2.8048	0.3975	a16884_megascaffold_1	megascaffold_1||89183359||89184615||NNU_017427-RA||-1||CDS||304053333||2719||66.22	89184615	89183359	b19990_18	18||5615061||5616600||PAC:17821623||1||CDS||391315744||11296||66.22	5615061	5616600	2.000000e-39	1609
64.8374	0.5398	a16884_megascaffold_1	megascaffold_1||89369607||89370587||NNU_017433-RA||1||CDS||304053381||2725||82.84	89369607	89370587	b19990_18	18||5605518||5606489||PAC:17821622||-1||CDS||391315742||11295||82.84	5606489	5605518	9.000000e-43	1651
76.3205	1.2868	a16884_megascaffold_1	megascaffold_1||89422885||89448776||NNU_017435-RA||-1||CDS||304053396||2727||79.32	89448776	89422885	b19990_18	18||5565992||5604204||PAC:17821621||1||CDS||391315740||11294||79.32	5565992	5604204	9.000000e-100	1701
0.8485	0.0956	a16884_megascaffold_1	megascaffold_1||89588844||89592507||NNU_017437-RA||1||CDS||304053412||2729||80.0	89588844	89592507	b19990_18	18||5540027||5544627||PAC:17821619||-1||CDS||391315736||11292||80.0	5544627	5540027	1.000000e-98	1751
0.9179	0.0524	a16884_megascaffold_1	megascaffold_1||89601107||89621872||NNU_017438-RA||-1||CDS||304053423||2730||83.65	89621872	89601107	b19990_18	18||5506329||5516304||PAC:17821617||1||CDS||391315732||11290||83.65	5506329	5516304	1.000000e-250	1801
2.2936	0.1564	a16884_megascaffold_1	megascaffold_1||89702289||89707768||NNU_017441-RA||1||CDS||304053456||2733||82.63	89702289	89707768	b19990_18	18||5477899||5481035||PAC:17821613||-1||CDS||391315724||11286||82.63	5481035	5477899	2.000000e-107	1851
76.9088	1.5521	a16884_megascaffold_1	megascaffold_1||89713725||89718569||NNU_017442-RA||-1||CDS||304053464||2734||84.21	89718569	89713725	b19990_18	18||5470509||5476025||PAC:17821612||1||CDS||391315722||11285||84.21	5470509	5476025	6.000000e-29	1879
0.8615	0.1928	a16884_megascaffold_1	megascaffold_1||89761376||89763516||NNU_017444-RA||1||CDS||304053478||2736||75.78	89761376	89763516	b19990_18	18||5463189||5465322||PAC:17821611||-1||CDS||391315720||11284||75.78	5465322	5463189	1.000000e-250	1929
1.1411	0.1521	a16884_megascaffold_1	megascaffold_1||90066428||90068945||NNU_017454-RA||-1||CDS||304053563||2746||77.57	90068945	90066428	b19990_18	18||5311507||5314031||PAC:17821605||-1||CDS||391315708||11278||77.57	5314031	5311507	1.000000e-250	1979
2.1077	0.1525	a16884_megascaffold_1	megascaffold_1||90200254||90203332||NNU_017460-RA||-1||CDS||304053603||2752||73.04	90203332	90200254	b19990_18	18||5290601||5293395||PAC:17821603||1||CDS||391315704||11276||73.04	5290601	5293395	8.000000e-99	2029
0.7118	0.2077	a16884_megascaffold_1	megascaffold_1||90218409||90222327||NNU_017461-RA||1||CDS||304053612||2753||75.06	90218409	90222327	b19990_18	18||5275196||5279710||PAC:17821602||1||CDS||391315702||11275||75.06	5275196	5279710	2.000000e-71	2079
10.2756	1.2652	a16884_megascaffold_1	megascaffold_1||90295119||90317633||NNU_017464-RA||-1||CDS||304053634||2756||70.27	90317633	90295119	b19990_18	18||5035063||5039739||PAC:17821590||1||CDS||391315678||11263||70.27	5035063	5039739	4.000000e-104	2126
1.3030	0.1537	a16884_megascaffold_1	megascaffold_1||90422734||90424071||NNU_017467-RA||1||CDS||304053657||2759||71.72	90422734	90424071	b19990_18	18||5009725||5010968||PAC:17821587||-1||CDS||391315672||11260||71.72	5010968	5009725	1.000000e-147	2176
69.2307	0.9639	a16884_megascaffold_1	megascaffold_1||90473092||90474321||NNU_017468-RA||-1||CDS||304053667||2760||71.72	90474321	90473092	b19990_18	18||5000081||5001793||PAC:17821586||1||CDS||391315670||11259||71.72	5000081	5001793	2.000000e-58	2226
1.8286	0.4678	a16884_megascaffold_1	megascaffold_1||90512677||90513906||NNU_017471-RA||1||CDS||304053687||2763||66.33	90512677	90513906	b19990_18	18||4982250||4983387||PAC:17821584||-1||CDS||391315666||11257||66.33	4983387	4982250	5.000000e-25	2250
1.4464	0.5574	a16884_megascaffold_1	megascaffold_1||90637503||90638943||NNU_017478-RA||1||CDS||304053739||2770||74.02	90637503	90638943	b19990_18	18||4806872||4808574||PAC:17821577||-1||CDS||391315652||11250||74.02	4808574	4806872	3.000000e-86	2300
3.8481	1.4826	a16884_megascaffold_1	megascaffold_1||90730605||90753659||NNU_017480-RA||1||CDS||304053755||2772||82.84	90730605	90753659	b19990_18	18||4791829||4794870||PAC:17821576||-1||CDS||391315650||11249||82.84	4794870	4791829	7.000000e-54	2350
2.0757	0.3414	a16884_megascaffold_1	megascaffold_1||90770956||90771408||NNU_017481-RA||1||CDS||304053762||2773||65.73	90770956	90771408	b19990_18	18||4788475||4789038||PAC:17821575||-1||CDS||391315648||11248||65.73	4789038	4788475	4.000000e-17	2366
1.4469	0.1316	a16884_megascaffold_1	megascaffold_1||90970241||90974845||NNU_017485-RA||1||CDS||304053793||2777||78.85	90970241	90974845	b19990_18	18||4773405||4779913||PAC:17821574||-1||CDS||391315646||11247||78.85	4779913	4773405	1.000000e-250	2416
1.0890	0.1699	a16884_megascaffold_1	megascaffold_1||91086787||91091202||NNU_017493-RA||-1||CDS||304053858||2785||75.77	91091202	91086787	b19990_18	18||4760150||4762722||PAC:17821572||1||CDS||391315642||11245||75.77	4760150	4762722	1.000000e-250	2466
1.7157	0.1120	a16884_megascaffold_1	megascaffold_1||91268179||91269816||NNU_017496-RA||-1||CDS||304053880||2788||84.38	91269816	91268179	b19990_18	18||4742795||4744555||PAC:17821570||1||CDS||391315638||11243||84.38	4742795	4744555	1.000000e-121	2516
1.8664	0.1901	a16884_megascaffold_1	megascaffold_1||91353001||91354261||NNU_017497-RA||1||CDS||304053890||2789||70.0	91353001	91354261	b19990_18	18||4738323||4739988||PAC:17821569||-1||CDS||391315636||11242||70.0	4739988	4738323	8.000000e-86	2566
1.4128	0.1748	a16884_megascaffold_1	megascaffold_1||91403544||91406161||NNU_017498-RA||1||CDS||304053900||2790||79.27	91403544	91406161	b19990_18	18||4733582||4737231||PAC:17821568||-1||CDS||391315634||11241||79.27	4737231	4733582	7.000000e-163	2616
1.1987	0.0506	a16884_megascaffold_1	megascaffold_1||91411592||91416336||NNU_017499-RA||1||CDS||304053909||2791||85.15	91411592	91416336	b19990_18	18||4724491||4727186||PAC:17821566||-1||CDS||391315630||11239||85.15	4727186	4724491	1.000000e-250	2666
1.0003	0.1922	a16884_megascaffold_1	megascaffold_1||91430642||91470571||NNU_017501-RA||-1||CDS||304053926||2793||74.11	91470571	91430642	b19990_18	18||4706246||4722020||PAC:17821565||-1||CDS||391315628||11238||74.11	4722020	4706246	1.000000e-250	2716
1.1983	0.0421	a16884_megascaffold_1	megascaffold_1||91613569||91616153||NNU_017506-RA||-1||CDS||304053969||2798||82.15	91616153	91613569	b19990_18	18||4701406||4704608||PAC:17821564||1||CDS||391315626||11237||82.15	4701406	4704608	1.000000e-250	2766
1.4003	0.2408	a16884_megascaffold_1	megascaffold_1||91700621||91701792||NNU_017508-RA||-1||CDS||304053990||2800||74.39	91701792	91700621	b19990_18	18||4684278||4686313||PAC:17821563||1||CDS||391315624||11236||74.39	4684278	4686313	2.000000e-133	2816
1.9332	0.1727	a16884_megascaffold_1	megascaffold_1||91733618||91735647||NNU_017509-RA||-1||CDS||304054000||2801||73.97	91735647	91733618	b19990_18	18||4674346||4677996||PAC:17821562||1||CDS||391315622||11235||73.97	4674346	4677996	4.000000e-131	2866
4.2923	1.1561	a16884_megascaffold_1	megascaffold_1||91826253||91832079||NNU_017512-RA||-1||CDS||304054017||2804||77.04	91832079	91826253	b19990_18	18||4653690||4659430||PAC:17821560||1||CDS||391315618||11233||77.04	4653690	4659430	2.000000e-111	2916
2.2446	0.3258	a16884_megascaffold_1	megascaffold_1||91939483||91941049||NNU_017517-RA||1||CDS||304054049||2809||71.36	91939483	91941049	b19990_18	18||4564027||4585681||PAC:17821551||-1||CDS||391315600||11224||71.36	4585681	4564027	3.000000e-139	2966
1.2691	0.1828	a16884_megascaffold_1	megascaffold_1||92017159||92022896||NNU_015283-RA||-1||CDS||304050933||2811||71.84	92022896	92017159	b19990_18	18||4520978||4529604||PAC:17821546||1||CDS||391315590||11219||71.84	4520978	4529604	1.000000e-103	3016
1.1727	0.1219	a16884_megascaffold_1	megascaffold_1||92071514||92079712||NNU_015281-RA||1||CDS||304050916||2813||78.03	92071514	92079712	b19990_18	18||4494914||4503241||PAC:17821545||-1||CDS||391315588||11218||78.03	4503241	4494914	1.000000e-250	3066
1.4323	0.2189	a16884_megascaffold_1	megascaffold_1||92147186||92149562||NNU_015280-RA||-1||CDS||304050904||2814||76.03	92149562	92147186	b19990_18	18||4484213||4486706||PAC:17821543||1||CDS||391315584||11216||76.03	4484213	4486706	1.000000e-250	3116
12.3124	0.9997	a16884_megascaffold_1	megascaffold_1||92193389||92207461||NNU_015279-RA||-1||CDS||304050896||2815||72.11	92207461	92193389	b19990_18	18||4466930||4475029||PAC:17821542||-1||CDS||391315582||11215||72.11	4475029	4466930	2.000000e-115	3166
17.1967	1.0668	a16884_megascaffold_1	megascaffold_1||92231856||92237199||NNU_015278-RA||1||CDS||304050887||2816||78.59	92231856	92237199	b19990_18	18||4459223||4462102||PAC:17821541||-1||CDS||391315580||11214||78.59	4462102	4459223	4.000000e-73	3216
1.3740	0.1801	a16884_megascaffold_1	megascaffold_1||92281185||92282510||NNU_015275-RA||-1||CDS||304050858||2819||73.56	92282510	92281185	b19990_18	18||4445589||4452493||PAC:17821539||1||CDS||391315576||11212||73.56	4445589	4452493	2.000000e-153	3266
1.6357	0.2094	a16884_megascaffold_1	megascaffold_1||92427978||92428627||NNU_015269-RA||-1||CDS||304050814||2825||80.68	92428627	92427978	b19990_18	18||4442623||4445330||PAC:17821538||1||CDS||391315574||11211||80.68	4442623	4445330	1.000000e-131	3316
0.8808	0.1280	a16884_megascaffold_1	megascaffold_1||92470688||92476074||NNU_015266-RA||-1||CDS||304050787||2828||78.87	92476074	92470688	b19990_18	18||4433614||4439651||PAC:17821537||1||CDS||391315572||11210||78.87	4433614	4439651	1.000000e-250	3366
1.1092	0.3274	a16884_megascaffold_1	megascaffold_1||92518568||92519810||NNU_015265-RA||-1||CDS||304050784||2829||78.22	92519810	92518568	b19990_18	18||4425466||4426609||PAC:17821536||1||CDS||391315570||11209||78.22	4425466	4426609	1.000000e-84	3416
3.6189	0.4901	a16884_megascaffold_1	megascaffold_1||92659667||92664826||NNU_015259-RA||-1||CDS||304050749||2835||73.01	92664826	92659667	b19990_18	18||4407589||4416705||PAC:17821535||1||CDS||391315568||11208||73.01	4407589	4416705	9.000000e-83	3466
0.7729	0.0335	a16884_megascaffold_1	megascaffold_1||92783351||92789506||NNU_015257-RA||-1||CDS||304050728||2837||85.7	92789506	92783351	b19990_18	18||4400002||4405066||PAC:17821534||1||CDS||391315566||11207||85.7	4400002	4405066	1.000000e-250	3516
1.3858	0.3226	a16884_megascaffold_1	megascaffold_1||92853111||92861911||NNU_015255-RA||1||CDS||304050704||2839||72.08	92853111	92861911	b19990_18	18||4391879||4398813||PAC:17821533||-1||CDS||391315564||11206||72.08	4398813	4391879	1.000000e-250	3566
1.1957	0.2244	a16884_megascaffold_1	megascaffold_1||92901699||92902497||NNU_015253-RA||-1||CDS||304050690||2841||69.34	92902497	92901699	b19990_18	18||4373894||4374656||PAC:17821531||1||CDS||391315560||11204||69.34	4373894	4374656	9.000000e-66	3616
1.8901	0.1807	a16884_megascaffold_1	megascaffold_1||92957733||92966257||NNU_015248-RA||-1||CDS||304050654||2845||70.39	92966257	92957733	b19990_18	18||4363813||4368849||PAC:17821530||1||CDS||391315558||11203||70.39	4363813	4368849	1.000000e-250	3666
1.4277	0.1033	a16884_megascaffold_1	megascaffold_1||93026317||93028394||NNU_015244-RA||1||CDS||304050624||2850||72.62	93026317	93028394	b19990_18	18||4350466||4352554||PAC:17821529||-1||CDS||391315556||11202||72.62	4352554	4350466	3.000000e-142	3716
0.9560	0.1157	a16884_megascaffold_1	megascaffold_1||93266922||93272496||NNU_015240-RA||1||CDS||304050588||2854||74.88	93266922	93272496	b19990_18	18||4338954||4341582||PAC:17821528||-1||CDS||391315554||11201||74.88	4341582	4338954	2.000000e-128	3766
0.9990	0.0850	a16884_megascaffold_1	megascaffold_1||93329508||93336007||NNU_015239-RA||-1||CDS||304050576||2855||74.04	93336007	93329508	b19990_18	18||4326268||4329229||PAC:17821525||1||CDS||391315548||11198||74.04	4326268	4329229	1.000000e-250	3816
0.9813	0.2206	a16884_megascaffold_1	megascaffold_1||93475810||93482002||NNU_015235-RA||1||CDS||304050545||2859||77.56	93475810	93482002	b19990_18	18||4310507||4319266||PAC:17821524||-1||CDS||391315546||11197||77.56	4319266	4310507	1.000000e-173	3866
0.8548	0.1270	a16884_megascaffold_1	megascaffold_1||93508756||93511764||NNU_015234-RA||-1||CDS||304050538||2860||78.26	93511764	93508756	b19990_18	18||4306897||4309643||PAC:17821523||1||CDS||391315544||11196||78.26	4306897	4309643	1.000000e-250	3916
1.6172	0.3034	a16884_megascaffold_1	megascaffold_1||93611548||93616317||NNU_015230-RA||1||CDS||304050503||2864||70.65	93611548	93616317	b19990_18	18||4284177||4287720||PAC:17821521||-1||CDS||391315540||11194||70.65	4287720	4284177	7.000000e-105	3966
92.4918	0.9413	a16884_megascaffold_1	megascaffold_1||93664825||93665883||NNU_015229-RA||-1||CDS||304050497||2865||71.95	93665883	93664825	b19990_18	18||4279873||4280442||PAC:17821520||1||CDS||391315538||11193||71.95	4279873	4280442	5.000000e-27	3992
3.3915	0.2236	a16884_megascaffold_1	megascaffold_1||93753497||93754537||NNU_015225-RA||-1||CDS||304050468||2869||80.12	93754537	93753497	b19990_18	18||4264864||4269301||PAC:17821518||1||CDS||391315534||11191||80.12	4264864	4269301	3.000000e-37	4028
1.1713	0.1981	a16884_megascaffold_1	megascaffold_1||93792332||93794790||NNU_015223-RA||-1||CDS||304050446||2871||74.73	93794790	93792332	b19990_18	18||4254998||4257290||PAC:17821517||1||CDS||391315532||11190||74.73	4254998	4257290	1.000000e-250	4078
2.0014	0.2203	a16884_megascaffold_1	megascaffold_1||93894903||93916637||NNU_015222-RA||1||CDS||304050440||2872||84.89	93894903	93916637	b19990_18	18||4225849||4241260||PAC:17821516||-1||CDS||391315530||11189||84.89	4241260	4225849	2.000000e-124	4128
2.3562	0.3801	a16884_megascaffold_1	megascaffold_1||93964929||93966791||NNU_015221-RA||-1||CDS||304050433||2873||80.35	93966791	93964929	b19990_18	18||4220983||4221999||PAC:17821515||1||CDS||391315528||11188||80.35	4220983	4221999	1.000000e-85	4178
2.4317	0.2649	a16884_megascaffold_1	megascaffold_1||94006934||94014421||NNU_015218-RA||-1||CDS||304050408||2876||76.94	94014421	94006934	b19990_18	18||4205773||4212682||PAC:17821514||1||CDS||391315526||11187||76.94	4205773	4212682	1.000000e-250	4228
1.6188	0.2575	a16884_megascaffold_1	megascaffold_1||94159523||94163130||NNU_015214-RA||1||CDS||304050373||2880||70.97	94159523	94163130	b19990_18	18||4181109||4189806||PAC:17821513||-1||CDS||391315524||11186||70.97	4189806	4181109	1.000000e-250	4278
1.2840	0.2579	a16884_megascaffold_1	megascaffold_1||94168282||94177171||NNU_015213-RA||-1||CDS||304050365||2881||71.86	94177171	94168282	b19990_18	18||4176944||4179964||PAC:17821512||1||CDS||391315522||11185||71.86	4176944	4179964	3.000000e-113	4328
1.1788	0.1291	a16884_megascaffold_1	megascaffold_1||94186693||94193154||NNU_015212-RA||1||CDS||304050355||2882||76.87	94186693	94193154	b19990_18	18||4161030||4167398||PAC:17821511||-1||CDS||391315520||11184||76.87	4167398	4161030	1.000000e-250	4378
1.3327	0.2190	a16884_megascaffold_1	megascaffold_1||94238458||94244979||NNU_015211-RA||1||CDS||304050348||2883||81.23	94238458	94244979	b19990_18	18||4149204||4153129||PAC:17821509||-1||CDS||391315516||11182||81.23	4153129	4149204	1.000000e-250	4428
1.2175	0.1908	a16884_megascaffold_1	megascaffold_1||94342076||94342408||NNU_015209-RA||-1||CDS||304050327||2885||74.77	94342408	94342076	b19990_18	18||4138158||4140546||PAC:17821507||1||CDS||391315512||11180||74.77	4138158	4140546	6.000000e-58	4478
2.1802	0.2942	a16884_megascaffold_1	megascaffold_1||94431418||94434697||NNU_015205-RA||1||CDS||304050289||2889||71.87	94431418	94434697	b19990_18	18||4130710||4134258||PAC:17821506||-1||CDS||391315510||11179||71.87	4134258	4130710	2.000000e-173	4528
3.0922	0.3593	a16884_megascaffold_1	megascaffold_1||94487339||94488393||NNU_015203-RA||1||CDS||304050271||2891||81.07	94487339	94488393	b19990_18	18||4122293||4123128||PAC:17821504||-1||CDS||391315506||11177||81.07	4123128	4122293	3.000000e-39	4566
0.8926	0.0795	a16884_megascaffold_1	megascaffold_1||94616483||94630466||NNU_015198-RA||1||CDS||304050219||2896||80.77	94616483	94630466	b19990_18	18||4098351||4112734||PAC:17821503||-1||CDS||391315504||11176||80.77	4112734	4098351	1.000000e-250	4616
1.4148	0.1798	a16884_megascaffold_1	megascaffold_1||94632145||94642859||NNU_015197-RA||-1||CDS||304050207||2897||71.41	94642859	94632145	b19990_18	18||4087223||4096193||PAC:17821502||1||CDS||391315502||11175||71.41	4087223	4096193	8.000000e-148	4666
0.8919	0.1360	a16884_megascaffold_1	megascaffold_1||94673474||94691621||NNU_015196-RA||-1||CDS||304050192||2898||78.87	94691621	94673474	b19990_18	18||4064225||4068781||PAC:17821497||1||CDS||391315492||11170||78.87	4064225	4068781	1.000000e-250	4716
1.0241	0.1512	a16884_megascaffold_1	megascaffold_1||94697352||94698791||NNU_015195-RA||1||CDS||304050187||2899||84.43	94697352	94698791	b19990_18	18||4042008||4046758||PAC:17821495||-1||CDS||391315488||11168||84.43	4046758	4042008	1.000000e-46	4762
1.0126	0.1145	a16884_megascaffold_1	megascaffold_1||94721049||94727075||NNU_015193-RA||-1||CDS||304050163||2901||80.41	94727075	94721049	b19990_18	18||4035374||4040417||PAC:17821494||1||CDS||391315486||11167||80.41	4035374	4040417	1.000000e-250	4812
1.6426	0.1237	a16884_megascaffold_1	megascaffold_1||94883380||94883933||NNU_015184-RA||-1||CDS||304050081||2910||77.36	94883933	94883380	b19990_18	18||4003675||4004243||PAC:17821491||1||CDS||391315480||11164||77.36	4003675	4004243	3.000000e-95	4862
1.1006	0.2354	a16884_megascaffold_1	megascaffold_1||94889221||94898680||NNU_015183-RA||-1||CDS||304050068||2911||71.94	94898680	94889221	b19990_18	18||3994272||4000373||PAC:17821490||1||CDS||391315478||11163||71.94	3994272	4000373	1.000000e-250	4912
1.8429	0.6437	a16884_megascaffold_1	megascaffold_1||94982324||94988804||NNU_015179-RA||1||CDS||304050030||2915||77.74	94982324	94988804	b19990_18	18||3981031||3987316||PAC:17821489||-1||CDS||391315476||11162||77.74	3987316	3981031	3.000000e-115	4962
1.3304	0.0604	a16884_megascaffold_1	megascaffold_1||95021282||95026586||NNU_015177-RA||1||CDS||304050011||2917||82.79	95021282	95026586	b19990_18	18||3976431||3979739||PAC:17821487||-1||CDS||391315472||11160||82.79	3979739	3976431	2.000000e-95	5012
11.6532	0.6434	a16884_megascaffold_1	megascaffold_1||95063805||95065220||NNU_015175-RA||1||CDS||304049996||2919||78.33	95063805	95065220	b19990_18	18||3963941||3965374||PAC:17821486||-1||CDS||391315470||11159||78.33	3965374	3963941	2.000000e-83	5062
1.0919	0.1617	a16884_megascaffold_1	megascaffold_1||95073075||95075930||NNU_015174-RA||1||CDS||304049986||2920||75.35	95073075	95075930	b19990_18	18||3957265||3960079||PAC:17821485||-1||CDS||391315468||11158||75.35	3960079	3957265	7.000000e-64	5112
71.6820	1.0753	a16884_megascaffold_1	megascaffold_1||95088494||95098098||NNU_015173-RA||-1||CDS||304049975||2921||73.38	95098098	95088494	b19990_18	18||3938638||3949317||PAC:17821483||1||CDS||391315464||11156||73.38	3938638	3949317	1.000000e-250	5162
1.1170	0.1629	a16884_megascaffold_1	megascaffold_1||95202459||95205281||NNU_015170-RA||-1||CDS||304049953||2924||78.34	95205281	95202459	b19990_18	18||3924182||3930364||PAC:17821482||1||CDS||391315462||11155||78.34	3924182	3930364	1.000000e-250	5212
1.1828	0.2192	a16884_megascaffold_1	megascaffold_1||95224608||95238578||NNU_015169-RA||-1||CDS||304049945||2925||78.78	95238578	95224608	b19990_18	18||3913676||3917059||PAC:17821480||1||CDS||391315458||11153||78.78	3913676	3917059	1.000000e-250	5262
1.3272	0.1667	a16884_megascaffold_1	megascaffold_1||95330757||95363902||NNU_015165-RA||1||CDS||304049915||2929||79.28	95330757	95363902	b19990_18	18||3887490||3898341||PAC:17821477||-1||CDS||391315452||11150||79.28	3898341	3887490	1.000000e-250	5312
1.2721	0.2790	a16884_megascaffold_1	megascaffold_1||95499279||95505158||NNU_015160-RA||-1||CDS||304049871||2934||72.92	95505158	95499279	b19990_18	18||3875300||3878509||PAC:17821475||1||CDS||391315448||11148||72.92	3875300	3878509	1.000000e-59	5362
2.2841	0.3324	a16884_megascaffold_1	megascaffold_1||95542509||95561851||NNU_015159-RA||1||CDS||304049860||2935||78.75	95542509	95561851	b19990_18	18||3862154||3867133||PAC:17821474||-1||CDS||391315446||11147||78.75	3867133	3862154	1.000000e-156	5412
0.9598	0.1098	a16884_megascaffold_1	megascaffold_1||95699689||95704343||NNU_025105-RA||1||CDS||304072407||2938||78.12	95699689	95704343	b19990_18	18||3852152||3861025||PAC:17821473||-1||CDS||391315444||11146||78.12	3861025	3852152	1.000000e-250	5462
1.5618	0.2245	a16884_megascaffold_1	megascaffold_1||95708896||95713726||NNU_025104-RA||-1||CDS||304072397||2939||75.9	95713726	95708896	b19990_18	18||3845616||3851775||PAC:17821472||1||CDS||391315442||11145||75.9	3845616	3851775	2.000000e-164	5512
0.9556	0.0340	a16884_megascaffold_1	megascaffold_1||95935116||95947398||NNU_025093-RA||-1||CDS||304072305||2950||84.95	95947398	95935116	b19990_18	18||3700696||3717885||PAC:17821461||1||CDS||391315420||11134||84.95	3700696	3717885	1.000000e-250	5559
###  Mean Ks:  12.6970	Mean Kn: 0.3599
#Ks	Kn	a<db_genome_id>_<chr>	chr1||start1||stop1||name1||strand1||type1||db_feature_id1||genome_order1||percent_id1	start1	stop1	b<db_genome_id>_<chr>	chr2||start2||stop2||name2||strand2||type2||db_feature_id2||genome_order2||percent_id2	start2	stop2	eval	block_score	GEVO_link
1.1485	0.1696	a16884_megascaffold_1	megascaffold_1||85811864||85814674||NNU_019277-RA||1||CDS||304056336||2591||78.66	85811864	85814674	b19990_3	3||11292233||11296705||PAC:17842781||-1||CDS||391328946||15868||78.66	11296705	11292233	1.000000e-250	50
0.8524	0.1286	a16884_megascaffold_1	megascaffold_1||86125757||86165890||NNU_024448-RA||1||CDS||304070927||2600||79.65	86125757	86165890	b19990_3	3||11113868||11140400||PAC:17842774||1||CDS||391328932||15861||79.65	11113868	11140400	1.000000e-250	100
7.8471	0.5217	a16884_megascaffold_1	megascaffold_1||86336924||86339005||NNU_024454-RA||1||CDS||304070975||2606||76.19	86336924	86339005	b19990_3	3||10961496||10963812||PAC:17842772||-1||CDS||391328928||15859||76.19	10963812	10961496	3.000000e-50	149
1.1405	0.0336	a16884_megascaffold_1	megascaffold_1||86392668||86395788||NNU_024457-RA||-1||CDS||304071004||2609||83.94	86395788	86392668	b19990_3	3||10899900||10904577||PAC:17842767||1||CDS||391328918||15854||83.94	10899900	10904577	1.000000e-250	199
63.9195	1.1949	a16884_megascaffold_1	megascaffold_1||86497548||86498440||NNU_024462-RA||-1||CDS||304071057||2614||78.02	86498440	86497548	b19990_3	3||10862124||10867874||PAC:17842766||1||CDS||391328916||15853||78.02	10862124	10867874	3.000000e-161	249
1.2738	0.1109	a16884_megascaffold_1	megascaffold_1||86537500||86548426||NNU_024463-RA||1||CDS||304071062||2615||78.21	86537500	86548426	b19990_3	3||10825633||10834060||PAC:17842765||-1||CDS||391328914||15852||78.21	10834060	10825633	1.000000e-250	299
###  Mean Ks:  15.0261	Mean Kn: 0.5056
#Ks	Kn	a<db_genome_id>_<chr>	chr1||start1||stop1||name1||strand1||type1||db_feature_id1||genome_order1||percent_id1	start1	stop1	b<db_genome_id>_<chr>	chr2||start2||stop2||name2||strand2||type2||db_feature_id2||genome_order2||percent_id2	start2	stop2	eval	block_score	GEVO_link
3.5500	1.3078	a16884_megascaffold_1	megascaffold_1||87217096||87218372||NNU_020596-RA||-1||CDS||304059370||2639||65.52	87218372	87217096	b19990_3_random	3_random||1081091||1088342||PAC:17824108||1||CDS||391329022||16119||65.52	1081091	1088342	4.000000e-17	16
28.4378	0.2207	a16884_megascaffold_1	megascaffold_1||87260166||87262647||NNU_020593-RA||1||CDS||304059353||2642||73.51	87260166	87262647	b19990_3_random	3_random||961602||965723||PAC:17824107||-1||CDS||391329020||16118||73.51	965723	961602	1.000000e-56	66
0.8136	0.0831	a16884_megascaffold_1	megascaffold_1||87273425||87285276||NNU_020591-RA||-1||CDS||304059340||2644||82.48	87285276	87273425	b19990_3_random	3_random||955636||960756||PAC:17824106||1||CDS||391329018||16117||82.48	955636	960756	1.000000e-119	116
65.9884	1.0637	a16884_megascaffold_1	megascaffold_1||87309399||87318580||NNU_020589-RA||1||CDS||304059324||2646||73.76	87309399	87318580	b19990_3_random	3_random||765321||779084||PAC:17824103||1||CDS||391329012||16114||73.76	765321	779084	2.000000e-147	166
2.8106	0.4017	a16884_megascaffold_1	megascaffold_1||87705925||87727238||NNU_020581-RA||-1||CDS||304059265||2654||73.93	87727238	87705925	b19990_3_random	3_random||527238||559937||PAC:17824097||1||CDS||391329000||16108||73.93	527238	559937	2.000000e-88	216
1.9537	0.0945	a16884_megascaffold_1	megascaffold_1||87751839||87758133||NNU_020580-RA||1||CDS||304059259||2655||77.08	87751839	87758133	b19990_3_random	3_random||408317||409309||PAC:17824093||-1||CDS||391328992||16104||77.08	409309	408317	1.000000e-46	262
1.6289	0.3675	a16884_megascaffold_1	megascaffold_1||87758958||87766115||NNU_020579-RA||-1||CDS||304059246||2656||70.9	87766115	87758958	b19990_3_random	3_random||391851||407382||PAC:17824092||1||CDS||391328990||16103||70.9	391851	407382	1.000000e-250	312
###  Mean Ks:  13.9521	Mean Kn: 0.3550
#Ks	Kn	a<db_genome_id>_<chr>	chr1||start1||stop1||name1||strand1||type1||db_feature_id1||genome_order1||percent_id1	start1	stop1	b<db_genome_id>_<chr>	chr2||start2||stop2||name2||strand2||type2||db_feature_id2||genome_order2||percent_id2	start2	stop2	eval	block_score	GEVO_link
1.2418	0.1439	a16884_megascaffold_1	megascaffold_1||88323866||88334522||NNU_020545-RA||1||CDS||304059005||2690||79.26	88323866	88334522	b19990_3	3||15175576||15184133||PAC:17826372||-1||CDS||391326982||15961||79.26	15184133	15175576	1.000000e-108	50
1.0819	0.0853	a16884_megascaffold_1	megascaffold_1||88402291||88410907||NNU_020541-RA||-1||CDS||304058960||2694||81.02	88410907	88402291	b19990_3	3||14960929||14980463||PAC:17826365||-1||CDS||391326968||15954||81.02	14980463	14960929	6.000000e-130	100
1.6192	0.3212	a16884_megascaffold_1	megascaffold_1||88603130||88615112||NNU_020533-RA||-1||CDS||304058892||2702||73.35	88615112	88603130	b19990_3	3||14652602||14682728||PAC:17826358||-1||CDS||391326954||15947||73.35	14682728	14652602	2.000000e-75	150
64.6418	0.9807	a16884_megascaffold_1	megascaffold_1||88819072||88820538||NNU_020530-RA||1||CDS||304058874||2705||69.06	88819072	88820538	b19990_3	3||14584094||14585659||PAC:17826357||-1||CDS||391326952||15946||69.06	14585659	14584094	2.000000e-22	171
1.1756	0.2438	a16884_megascaffold_1	megascaffold_1||88871891||88874582||NNU_020527-RA||1||CDS||304058853||2708||72.45	88871891	88874582	b19990_3	3||14489889||14494771||PAC:17826356||1||CDS||391326950||15945||72.45	14489889	14494771	6.000000e-102	221
###  Mean Ks:  19.9587	Mean Kn: 0.6214
#Ks	Kn	a<db_genome_id>_<chr>	chr1||start1||stop1||name1||strand1||type1||db_feature_id1||genome_order1||percent_id1	start1	stop1	b<db_genome_id>_<chr>	chr2||start2||stop2||name2||strand2||type2||db_feature_id2||genome_order2||percent_id2	start2	stop2	eval	block_score	GEVO_link
69.1728	1.3684	a16884_megascaffold_1	megascaffold_1||88459202||88481580||NNU_020538-RA||1||CDS||304058934||2697||81.33	88459202	88481580	b19990_Un	Un||22785939||22808354||PAC:17819653||1||CDS||391358381||25243||81.33	22785939	22808354	1.000000e-250	50
0.8903	0.1132	a16884_megascaffold_1	megascaffold_1||88483384||88488957||NNU_020537-RA||-1||CDS||304058923||2698||79.87	88488957	88483384	b19990_Un	Un||22809952||22816659||PAC:17819654||-1||CDS||391358383||25244||79.87	22816659	22809952	1.000000e-250	100
1.4938	0.6944	a16884_megascaffold_1	megascaffold_1||88569838||88574146||NNU_020536-RA||1||CDS||304058918||2699||86.62	88569838	88574146	b19990_Un	Un||22818866||22821311||PAC:17819655||1||CDS||391358385||25245||86.62	22818866	22821311	2.000000e-47	146
1.4721	0.2642	a16884_megascaffold_1	megascaffold_1||88583672||88592489||NNU_020534-RA||-1||CDS||304058902||2701||84.6	88592489	88583672	b19990_Un	Un||22822705||22833553||PAC:17819656||-1||CDS||391358387||25246||84.6	22833553	22822705	1.000000e-250	196
1.3353	0.2542	a16884_megascaffold_1	megascaffold_1||88603130||88615112||NNU_020533-RA||-1||CDS||304058892||2702||81.13	88615112	88603130	b19990_Un	Un||22834605||22841892||PAC:17819658||-1||CDS||391358391||25248||81.13	22841892	22834605	2.000000e-137	246
45.3882	1.0340	a16884_megascaffold_1	megascaffold_1||88771455||88778242||NNU_020532-RA||1||CDS||304058886||2703||87.78	88771455	88778242	b19990_Un	Un||22847640||22882607||PAC:17819659||1||CDS||391358393||25249||87.78	22847640	22882607	5.000000e-123	296
###  Mean Ks:  17.3523	Mean Kn: 0.6172
#Ks	Kn	a<db_genome_id>_<chr>	chr1||start1||stop1||name1||strand1||type1||db_feature_id1||genome_order1||percent_id1	start1	stop1	b<db_genome_id>_<chr>	chr2||start2||stop2||name2||strand2||type2||db_feature_id2||genome_order2||percent_id2	start2	stop2	eval	block_score	GEVO_link
1.1313	0.1540	a16884_megascaffold_1	megascaffold_1||88985227||88993169||NNU_020522-RA||-1||CDS||304058818||2713||79.57	88993169	88985227	b19990_Un	Un||11081498||11087816||PAC:17818584||-1||CDS||391356787||24646||79.57	11087816	11081498	1.000000e-250	50
6.8524	0.8352	a16884_megascaffold_1	megascaffold_1||89369607||89370587||NNU_017433-RA||1||CDS||304053381||2725||86.92	89369607	89370587	b19990_Un	Un||11093429||11100159||PAC:17818585||-1||CDS||391356789||24647||86.92	11100159	11093429	9.000000e-30	76
1.1041	0.2821	a16884_megascaffold_1	megascaffold_1||89422885||89448776||NNU_017435-RA||-1||CDS||304053396||2727||77.96	89448776	89422885	b19990_Un	Un||11103904||11129660||PAC:17818586||-1||CDS||391356791||24648||77.96	11129660	11103904	3.000000e-106	126
63.6708	1.1019	a16884_megascaffold_1	megascaffold_1||89702289||89707768||NNU_017441-RA||1||CDS||304053456||2733||83.33	89702289	89707768	b19990_Un	Un||11176164||11189530||PAC:17818592||1||CDS||391356803||24654||83.33	11176164	11189530	1.000000e-102	176
0.8311	0.2663	a16884_megascaffold_1	megascaffold_1||89761376||89763516||NNU_017444-RA||1||CDS||304053478||2736||74.07	89761376	89763516	b19990_Un	Un||11226469||11228449||PAC:17818598||1||CDS||391356815||24660||74.07	11226469	11228449	8.000000e-158	226
9.1015	1.2233	a16884_megascaffold_1	megascaffold_1||89790887||89797978||NNU_017445-RA||-1||CDS||304053488||2737||86.49	89797978	89790887	b19990_Un	Un||11230514||11243851||PAC:17818599||-1||CDS||391356817||24661||86.49	11243851	11230514	8.000000e-18	243
71.4077	1.0995	a16884_megascaffold_1	megascaffold_1||90174763||90176340||NNU_017459-RA||1||CDS||304053597||2751||78.14	90174763	90176340	b19990_Un	Un||11277853||11283422||PAC:17818602||-1||CDS||391356823||24664||78.14	11283422	11277853	1.000000e-66	290
0.9841	0.3956	a16884_megascaffold_1	megascaffold_1||90200254||90203332||NNU_017460-RA||-1||CDS||304053603||2752||78.82	90203332	90200254	b19990_Un	Un||11308117||11315071||PAC:17818605||-1||CDS||391356829||24667||78.82	11315071	11308117	1.000000e-77	340
1.0875	0.1967	a16884_megascaffold_1	megascaffold_1||90218409||90222327||NNU_017461-RA||1||CDS||304053612||2753||76.85	90218409	90222327	b19990_Un	Un||11315982||11322315||PAC:17818606||1||CDS||391356831||24668||76.85	11315982	11322315	5.000000e-66	390
###  Mean Ks:  6.7288	Mean Kn: 0.3604
#Ks	Kn	a<db_genome_id>_<chr>	chr1||start1||stop1||name1||strand1||type1||db_feature_id1||genome_order1||percent_id1	start1	stop1	b<db_genome_id>_<chr>	chr2||start2||stop2||name2||strand2||type2||db_feature_id2||genome_order2||percent_id2	start2	stop2	eval	block_score	GEVO_link
1.1863	0.1787	a16884_megascaffold_1	megascaffold_1||90352351||90360919||NNU_017466-RA||-1||CDS||304053646||2758||77.14	90360919	90352351	b19990_7	7||15050327||15058585||PAC:17818488||1||CDS||391343251||21125||77.14	15050327	15058585	1.000000e-250	50
1.2440	0.2113	a16884_megascaffold_1	megascaffold_1||90422734||90424071||NNU_017467-RA||1||CDS||304053657||2759||73.14	90422734	90424071	b19990_7	7||15041250||15042602||PAC:17818487||-1||CDS||391343249||21124||73.14	15042602	15041250	6.000000e-140	100
2.1039	0.7448	a16884_megascaffold_1	megascaffold_1||90512677||90513906||NNU_017471-RA||1||CDS||304053687||2763||65.29	90512677	90513906	b19990_7	7||15016773||15018416||PAC:17818486||-1||CDS||391343247||21123||65.29	15018416	15016773	1.000000e-07	107
12.2235	1.2823	a16884_megascaffold_1	megascaffold_1||90556336||90557990||NNU_017475-RA||-1||CDS||304053717||2767||82.21	90557990	90556336	b19990_7	7||14964534||14981728||PAC:17818484||1||CDS||391343243||21121||82.21	14964534	14981728	1.000000e-250	157
1.3867	0.1527	a16884_megascaffold_1	megascaffold_1||90637503||90638943||NNU_017478-RA||1||CDS||304053739||2770||79.06	90637503	90638943	b19990_7	7||14952660||14954242||PAC:17818483||-1||CDS||391343241||21120||79.06	14954242	14952660	2.000000e-121	207
66.4855	1.2459	a16884_megascaffold_1	megascaffold_1||90825454||90846126||NNU_017483-RA||-1||CDS||304053778||2775||74.93	90846126	90825454	b19990_7	7||14903599||14935618||PAC:17818482||1||CDS||391343239||21119||74.93	14903599	14935618	1.000000e-250	257
0.9525	0.1906	a16884_megascaffold_1	megascaffold_1||90929103||90946668||NNU_017484-RA||1||CDS||304053784||2776||74.1	90929103	90946668	b19990_7	7||14873481||14881586||PAC:17818479||-1||CDS||391343233||21116||74.1	14881586	14873481	1.000000e-250	307
1.0588	0.0011	a16884_megascaffold_1	megascaffold_1||91010799||91011567||NNU_017487-RA||-1||CDS||304053809||2779||87.29	91011567	91010799	b19990_7	7||14870154||14870892||PAC:17818478||-1||CDS||391343231||21115||87.29	14870892	14870154	2.000000e-142	357
3.8530	0.7233	a16884_megascaffold_1	megascaffold_1||91055305||91056948||NNU_017492-RA||-1||CDS||304053850||2784||69.12	91056948	91055305	b19990_7	7||14857127||14867443||PAC:17818477||-1||CDS||391343229||21114||69.12	14867443	14857127	9.000000e-76	407
2.9819	0.1733	a16884_megascaffold_1	megascaffold_1||91268179||91269816||NNU_017496-RA||-1||CDS||304053880||2788||82.92	91269816	91268179	b19990_7	7||14850371||14852029||PAC:17818476||1||CDS||391343227||21113||82.92	14850371	14852029	1.000000e-115	457
1.3689	0.1688	a16884_megascaffold_1	megascaffold_1||91403544||91406161||NNU_017498-RA||1||CDS||304053900||2790||79.08	91403544	91406161	b19990_7	7||14826379||14829275||PAC:17818474||-1||CDS||391343223||21111||79.08	14829275	14826379	6.000000e-164	507
1.1014	0.0546	a16884_megascaffold_1	megascaffold_1||91411592||91416336||NNU_017499-RA||1||CDS||304053909||2791||84.99	91411592	91416336	b19990_7	7||14816532||14821463||PAC:17818473||-1||CDS||391343221||21110||84.99	14821463	14816532	1.000000e-250	557
1.9943	0.1446	a16884_megascaffold_1	megascaffold_1||91426754||91427966||NNU_017500-RA||-1||CDS||304053918||2792||74.05	91427966	91426754	b19990_7	7||14810226||14812247||PAC:17818472||1||CDS||391343219||21109||74.05	14810226	14812247	6.000000e-159	607
1.6800	0.0306	a16884_megascaffold_1	megascaffold_1||91487100||91492175||NNU_017503-RA||-1||CDS||304053946||2795||81.36	91492175	91487100	b19990_7	7||14787953||14790467||PAC:17818470||1||CDS||391343215||21107||81.36	14787953	14790467	5.000000e-152	657
1.3117	0.1037	a16884_megascaffold_1	megascaffold_1||91537200||91540136||NNU_017504-RA||1||CDS||304053954||2796||78.51	91537200	91540136	b19990_7	7||14762359||14765617||PAC:17818469||-1||CDS||391343213||21106||78.51	14765617	14762359	1.000000e-250	707
###  Mean Ks:  13.6363	Mean Kn: 0.3640
#Ks	Kn	a<db_genome_id>_<chr>	chr1||start1||stop1||name1||strand1||type1||db_feature_id1||genome_order1||percent_id1	start1	stop1	b<db_genome_id>_<chr>	chr2||start2||stop2||name2||strand2||type2||db_feature_id2||genome_order2||percent_id2	start2	stop2	eval	block_score	GEVO_link
1.0627	0.0492	a16884_megascaffold_1	megascaffold_1||91411592||91416336||NNU_017499-RA||1||CDS||304053909||2791||85.6	91411592	91416336	b19990_3	3||17343699||17348912||PAC:17826429||-1||CDS||391327096||16018||85.6	17348912	17343699	1.000000e-250	50
1.3487	0.2200	a16884_megascaffold_1	megascaffold_1||91471791||91476097||NNU_017502-RA||1||CDS||304053935||2794||73.9	91471791	91476097	b19990_3	3||17294581||17305617||PAC:17826428||-1||CDS||391327094||16017||73.9	17305617	17294581	1.000000e-250	100
1.4812	0.2508	a16884_megascaffold_1	megascaffold_1||91537200||91540136||NNU_017504-RA||1||CDS||304053954||2796||74.69	91537200	91540136	b19990_3	3||17178217||17218628||PAC:17826424||-1||CDS||391327086||16013||74.69	17218628	17178217	1.000000e-250	150
1.0346	0.1498	a16884_megascaffold_1	megascaffold_1||91565015||91569073||NNU_017505-RA||1||CDS||304053962||2797||76.84	91565015	91569073	b19990_3	3||16969019||16983727||PAC:17826420||-1||CDS||391327078||16009||76.84	16983727	16969019	1.000000e-73	200
7.2234	0.3623	a16884_megascaffold_1	megascaffold_1||91826253||91832079||NNU_017512-RA||-1||CDS||304054017||2804||69.4	91832079	91826253	b19990_3	3||16956480||16957403||PAC:17826419||1||CDS||391327076||16008||69.4	16956480	16957403	4.000000e-98	250
5.9099	0.2814	a16884_megascaffold_1	megascaffold_1||91939483||91941049||NNU_017517-RA||1||CDS||304054049||2809||68.48	91939483	91941049	b19990_3	3||16533646||16536148||PAC:17826409||-1||CDS||391327056||15998||68.48	16536148	16533646	2.000000e-53	300
77.3935	1.2345	a16884_megascaffold_1	megascaffold_1||92193389||92207461||NNU_015279-RA||-1||CDS||304050896||2815||69.88	92207461	92193389	b19990_3	3||16433627||16440521||PAC:17826408||-1||CDS||391327054||15997||69.88	16440521	16433627	1.000000e-118	350
###  Mean Ks:  3.8798	Mean Kn: 0.2334
#Ks	Kn	a<db_genome_id>_<chr>	chr1||start1||stop1||name1||strand1||type1||db_feature_id1||genome_order1||percent_id1	start1	stop1	b<db_genome_id>_<chr>	chr2||start2||stop2||name2||strand2||type2||db_feature_id2||genome_order2||percent_id2	start2	stop2	eval	block_score	GEVO_link
15.4924	0.3990	a16884_megascaffold_1	megascaffold_1||92392470||92393897||NNU_015270-RA||-1||CDS||304050820||2824||76.28	92393897	92392470	b19990_7_random	7_random||9409||12893||PAC:17819193||-1||CDS||391345574||21583||76.28	12893	9409	6.000000e-91	50
1.1907	0.2210	a16884_megascaffold_1	megascaffold_1||92427978||92428627||NNU_015269-RA||-1||CDS||304050814||2825||82.02	92428627	92427978	b19990_7_random	7_random||14773||37243||PAC:17819195||-1||CDS||391345578||21585||82.02	37243	14773	2.000000e-136	100
0.7667	0.2530	a16884_megascaffold_1	megascaffold_1||92518568||92519810||NNU_015265-RA||-1||CDS||304050784||2829||76.71	92519810	92518568	b19990_7_random	7_random||56798||57993||PAC:17819197||-1||CDS||391345582||21587||76.71	57993	56798	1.000000e-103	150
0.8637	0.0449	a16884_megascaffold_1	megascaffold_1||92567527||92580977||NNU_015263-RA||-1||CDS||304050772||2831||85.86	92580977	92567527	b19990_7_random	7_random||141844||153488||PAC:17819203||1||CDS||391345594||21593||85.86	141844	153488	7.000000e-157	200
1.0853	0.2489	a16884_megascaffold_1	megascaffold_1||92731468||92736776||NNU_015258-RA||-1||CDS||304050742||2836||76.2	92736776	92731468	b19990_7_random	7_random||155000||169965||PAC:17819204||-1||CDS||391345596||21594||76.2	169965	155000	1.000000e-250	250
###  Mean Ks:  2.1773	Mean Kn: 0.3620
#Ks	Kn	a<db_genome_id>_<chr>	chr1||start1||stop1||name1||strand1||type1||db_feature_id1||genome_order1||percent_id1	start1	stop1	b<db_genome_id>_<chr>	chr2||start2||stop2||name2||strand2||type2||db_feature_id2||genome_order2||percent_id2	start2	stop2	eval	block_score	GEVO_link
5.2065	1.2109	a16884_megascaffold_1	megascaffold_1||94159523||94163130||NNU_015214-RA||1||CDS||304050373||2880||70.3	94159523	94163130	b19990_12	12||15034930||15037010||PAC:17836487||-1||CDS||391293858||4261||70.3	15037010	15034930	2.000000e-12	11
1.1337	0.1362	a16884_megascaffold_1	megascaffold_1||94444846||94458335||NNU_015204-RA||1||CDS||304050282||2890||85.13	94444846	94458335	b19990_12	12||14695879||14704105||PAC:17836478||1||CDS||391293840||4252||85.13	14695879	14704105	2.000000e-163	61
1.1395	0.1356	a16884_megascaffold_1	megascaffold_1||94673474||94691621||NNU_015196-RA||-1||CDS||304050192||2898||76.91	94691621	94673474	b19990_12	12||14416663||14419921||PAC:17836464||1||CDS||391293812||4238||76.91	14416663	14419921	1.000000e-250	108
2.0648	0.1745	a16884_megascaffold_1	megascaffold_1||95052226||95053757||NNU_015176-RA||1||CDS||304050001||2918||86.27	95052226	95053757	b19990_12	12||14399527||14401799||PAC:17836463||1||CDS||391293810||4237||86.27	14399527	14401799	1.000000e-63	155
1.3422	0.1526	a16884_megascaffold_1	megascaffold_1||95202459||95205281||NNU_015170-RA||-1||CDS||304049953||2924||76.96	95205281	95202459	b19990_12	12||14336942||14340989||PAC:17836462||-1||CDS||391293808||4236||76.96	14340989	14336942	1.000000e-250	205
###  Mean Ks:  1.5887	Mean Kn: 0.2044
#Ks	Kn	a<db_genome_id>_<chr>	chr1||start1||stop1||name1||strand1||type1||db_feature_id1||genome_order1||percent_id1	start1	stop1	b<db_genome_id>_<chr>	chr2||start2||stop2||name2||strand2||type2||db_feature_id2||genome_order2||percent_id2	start2	stop2	eval	block_score	GEVO_link
1.3576	0.2547	a16884_megascaffold_1	megascaffold_1||94298043||94319145||NNU_015210-RA||-1||CDS||304050338||2884||75.06	94319145	94298043	b19990_Un	Un||25346801||25351642||PAC:17819869||1||CDS||391358783||25375||75.06	25346801	25351642	2.000000e-150	50
1.5429	0.2507	a16884_megascaffold_1	megascaffold_1||94355957||94357598||NNU_015208-RA||-1||CDS||304050316||2886||70.72	94357598	94355957	b19990_Un	Un||25336571||25338543||PAC:17819867||1||CDS||391358779||25373||70.72	25336571	25338543	7.000000e-147	100
1.4533	0.2177	a16884_megascaffold_1	megascaffold_1||94431418||94434697||NNU_015205-RA||1||CDS||304050289||2889||74.12	94431418	94434697	b19990_Un	Un||25314419||25317669||PAC:17819864||-1||CDS||391358773||25370||74.12	25317669	25314419	1.000000e-250	150
1.4052	0.1329	a16884_megascaffold_1	megascaffold_1||94444846||94458335||NNU_015204-RA||1||CDS||304050282||2890||84.7	94444846	94458335	b19990_Un	Un||25294153||25300038||PAC:17819863||-1||CDS||391358771||25369||84.7	25300038	25294153	2.000000e-150	200
2.1846	0.1662	a16884_megascaffold_1	megascaffold_1||94487339||94488393||NNU_015203-RA||1||CDS||304050271||2891||78.49	94487339	94488393	b19990_Un	Un||25290174||25290525||PAC:17819862||-1||CDS||391358769||25368||78.49	25290525	25290174	3.000000e-33	232
###  Mean Ks:  6.5745	Mean Kn: 0.2345
#Ks	Kn	a<db_genome_id>_<chr>	chr1||start1||stop1||name1||strand1||type1||db_feature_id1||genome_order1||percent_id1	start1	stop1	b<db_genome_id>_<chr>	chr2||start2||stop2||name2||strand2||type2||db_feature_id2||genome_order2||percent_id2	start2	stop2	eval	block_score	GEVO_link
1.1488	0.0304	a16884_megascaffold_1	megascaffold_1||94575131||94577734||NNU_015200-RA||-1||CDS||304050243||2894||84.21	94577734	94575131	b19990_7	7||17118840||17121502||PAC:17831062||-1||CDS||391343841||21318||84.21	17121502	17118840	1.000000e-250	50
14.5934	0.3504	a16884_megascaffold_1	megascaffold_1||94673474||94691621||NNU_015196-RA||-1||CDS||304050192||2898||64.93	94691621	94673474	b19990_7	7||17132910||17136150||PAC:17831063||1||CDS||391343843||21319||64.93	17132910	17136150	2.000000e-76	100
1.6265	0.1779	a16884_megascaffold_1	megascaffold_1||94711804||94714824||NNU_015194-RA||-1||CDS||304050176||2900||78.66	94714824	94711804	b19990_7	7||17136824||17138047||PAC:17831064||-1||CDS||391343845||21320||78.66	17138047	17136824	5.000000e-96	150
7.5761	1.1206	a16884_megascaffold_1	megascaffold_1||94721049||94727075||NNU_015193-RA||-1||CDS||304050163||2901||81.55	94727075	94721049	b19990_7	7||17141445||17147441||PAC:17831066||-1||CDS||391343849||21322||81.55	17147441	17141445	1.000000e-250	200
1.4905	0.1626	a16884_megascaffold_1	megascaffold_1||94875171||94879118||NNU_015185-RA||1||CDS||304050092||2909||86.26	94875171	94879118	b19990_7	7||17258863||17261212||PAC:17831081||1||CDS||391343879||21337||86.26	17258863	17261212	2.000000e-55	247
1.1445	0.1337	a16884_megascaffold_1	megascaffold_1||94883380||94883933||NNU_015184-RA||-1||CDS||304050081||2910||79.55	94883933	94883380	b19990_7	7||17263954||17264404||PAC:17831082||-1||CDS||391343881||21338||79.55	17264404	17263954	4.000000e-81	297
1.0094	0.1890	a16884_megascaffold_1	megascaffold_1||94889221||94898680||NNU_015183-RA||-1||CDS||304050068||2911||75.22	94898680	94889221	b19990_7	7||17269508||17274571||PAC:17831083||-1||CDS||391343883||21339||75.22	17274571	17269508	1.000000e-250	347
0.8650	0.0865	a16884_megascaffold_1	megascaffold_1||94930627||94954666||NNU_015181-RA||-1||CDS||304050047||2913||81.62	94954666	94930627	b19990_7	7||17276044||17288313||PAC:17831084||-1||CDS||391343885||21340||81.62	17288313	17276044	1.000000e-250	397
1.9774	0.2409	a16884_megascaffold_1	megascaffold_1||94982324||94988804||NNU_015179-RA||1||CDS||304050030||2915||69.57	94982324	94988804	b19990_7	7||17313320||17317344||PAC:17831087||1||CDS||391343891||21343||69.57	17313320	17317344	9.000000e-116	447
1.2051	0.0426	a16884_megascaffold_1	megascaffold_1||95021282||95026586||NNU_015177-RA||1||CDS||304050011||2917||84.48	95021282	95026586	b19990_7	7||17320747||17322744||PAC:17831088||1||CDS||391343893||21344||84.48	17320747	17322744	2.000000e-102	497
0.7461	0.0453	a16884_megascaffold_1	megascaffold_1||95432393||95439773||NNU_015161-RA||-1||CDS||304049882||2933||84.97	95439773	95432393	b19990_7	7||17367793||17376018||PAC:17831092||-1||CDS||391343901||21348||84.97	17376018	17367793	1.000000e-250	544
1.4597	0.3336	a16884_megascaffold_1	megascaffold_1||95542509||95561851||NNU_015159-RA||1||CDS||304049860||2935||77.98	95542509	95561851	b19990_7	7||17405045||17410332||PAC:17831096||1||CDS||391343909||21352||77.98	17405045	17410332	4.000000e-150	594
0.8969	0.0806	a16884_megascaffold_1	megascaffold_1||95579217||95587185||NNU_015158-RA||-1||CDS||304049847||2936||85.1	95587185	95579217	b19990_7	7||17412123||17416159||PAC:17831097||-1||CDS||391343911||21353||85.1	17416159	17412123	1.000000e-250	644
1.2520	0.1748	a16884_megascaffold_1	megascaffold_1||95760128||95762341||NNU_025102-RA||-1||CDS||304072384||2941||76.62	95762341	95760128	b19990_7	7||17438615||17441188||PAC:17831100||-1||CDS||391343917||21356||76.62	17441188	17438615	1.000000e-250	694
0.9219	0.0404	a16884_megascaffold_1	megascaffold_1||95894451||95902588||NNU_025095-RA||-1||CDS||304072323||2948||82.48	95902588	95894451	b19990_7	7||17482152||17490974||PAC:17831105||1||CDS||391343927||21361||82.48	17482152	17490974	1.000000e-250	744
1.3933	0.3976	a16884_megascaffold_1	megascaffold_1||96077213||96094331||NNU_025089-RA||1||CDS||304072281||2954||72.04	96077213	96094331	b19990_7	7||17551734||17556141||PAC:17831111||1||CDS||391343939||21367||72.04	17551734	17556141	3.000000e-133	794
2.3579	0.1250	a16884_megascaffold_1	megascaffold_1||96115604||96124848||NNU_025088-RA||-1||CDS||304072271||2955||77.21	96124848	96115604	b19990_7	7||17558393||17565954||PAC:17831112||-1||CDS||391343941||21368||77.21	17565954	17558393	1.000000e-250	844
0.9580	0.1376	a16884_megascaffold_1	megascaffold_1||96353605||96357795||NNU_025083-RA||1||CDS||304072232||2960||78.94	96353605	96357795	b19990_7	7||17631891||17644253||PAC:17831117||1||CDS||391343951||21373||78.94	17631891	17644253	8.000000e-175	894
2.1540	0.1331	a16884_megascaffold_1	megascaffold_1||96402243||96403938||NNU_025078-RA||-1||CDS||304072200||2965||74.11	96403938	96402243	b19990_7	7||17663976||17669603||PAC:17831120||-1||CDS||391343957||21376||74.11	17669603	17663976	1.000000e-250	944
2.3015	0.2111	a16884_megascaffold_1	megascaffold_1||96491683||96492798||NNU_023347-RA||1||CDS||304067824||2966||66.48	96491683	96492798	b19990_7	7||17680553||17681638||PAC:17831121||1||CDS||391343959||21377||66.48	17680553	17681638	1.000000e-86	994
1.2685	0.1842	a16884_megascaffold_1	megascaffold_1||96574285||96576459||NNU_023344-RA||1||CDS||304067805||2969||74.23	96574285	96576459	b19990_7	7||17698349||17700892||PAC:17831124||1||CDS||391343965||21380||74.23	17698349	17700892	3.000000e-173	1044
0.5819	0.1309	a16884_megascaffold_1	megascaffold_1||96690102||96710780||NNU_023335-RA||1||CDS||304067744||2978||89.96	96690102	96710780	b19990_7	7||17713808||17725251||PAC:17831126||1||CDS||391343969||21382||89.96	17713808	17725251	1.000000e-250	1094
2.0794	0.2068	a16884_megascaffold_1	megascaffold_1||96745217||96747700||NNU_023334-RA||-1||CDS||304067735||2979||72.26	96747700	96745217	b19990_7	7||17730187||17732956||PAC:17831127||-1||CDS||391343971||21383||72.26	17732956	17730187	6.000000e-32	1125
1.4350	0.0975	a16884_megascaffold_1	megascaffold_1||96771867||96777546||NNU_023333-RA||1||CDS||304067723||2980||82.86	96771867	96777546	b19990_7	7||17739635||17745271||PAC:17831128||1||CDS||391343973||21384||82.86	17739635	17745271	1.000000e-250	1175
0.6108	0.1204	a16884_megascaffold_1	megascaffold_1||96994277||97007642||NNU_023324-RA||-1||CDS||304067639||2989||81.2	97007642	96994277	b19990_7	7||17787374||17792646||PAC:17831135||-1||CDS||391343987||21391||81.2	17792646	17787374	1.000000e-250	1225
65.3214	0.0924	a16884_megascaffold_1	megascaffold_1||97024963||97026254||NNU_023323-RA||-1||CDS||304067631||2990||76.4	97026254	97024963	b19990_7	7||17794649||17797203||PAC:17831136||-1||CDS||391343989||21392||76.4	17797203	17794649	9.000000e-62	1275
59.1366	1.2856	a16884_megascaffold_1	megascaffold_1||97041631||97060506||NNU_023322-RA||1||CDS||304067624||2991||80.27	97041631	97060506	b19990_7	7||17810828||17812623||PAC:17831137||1||CDS||391343991||21393||80.27	17810828	17812623	6.000000e-107	1325
###  Mean Ks:  9.6610	Mean Kn: 0.3266
#Ks	Kn	a<db_genome_id>_<chr>	chr1||start1||stop1||name1||strand1||type1||db_feature_id1||genome_order1||percent_id1	start1	stop1	b<db_genome_id>_<chr>	chr2||start2||stop2||name2||strand2||type2||db_feature_id2||genome_order2||percent_id2	start2	stop2	eval	block_score	GEVO_link
1.4201	0.3339	a16884_megascaffold_1	megascaffold_1||96665260||96668006||NNU_023337-RA||-1||CDS||304067755||2976||77.72	96668006	96665260	b19990_18_random	18_random||2337063||2342212||PAC:17824872||-1||CDS||391318791||12637||77.72	2342212	2337063	4.000000e-120	50
1.0441	0.0942	a16884_megascaffold_1	megascaffold_1||96859380||96865077||NNU_023331-RA||1||CDS||304067707||2982||79.95	96859380	96865077	b19990_18_random	18_random||2367764||2382820||PAC:17824873||1||CDS||391318793||12638||79.95	2367764	2382820	1.000000e-250	100
3.4339	0.1767	a16884_megascaffold_1	megascaffold_1||96879437||96884941||NNU_023330-RA||1||CDS||304067697||2983||79.75	96879437	96884941	b19990_18_random	18_random||2411588||2414406||PAC:17824875||1||CDS||391318797||12640||79.75	2411588	2414406	2.000000e-119	150
1.0254	0.0941	a16884_megascaffold_1	megascaffold_1||96887473||96891101||NNU_023329-RA||-1||CDS||304067685||2984||79.11	96891101	96887473	b19990_18_random	18_random||2415958||2420838||PAC:17824876||-1||CDS||391318799||12641||79.11	2420838	2415958	1.000000e-250	200
1.6347	0.2293	a16884_megascaffold_1	megascaffold_1||96946243||96948909||NNU_023327-RA||1||CDS||304067669||2986||76.23	96946243	96948909	b19990_18_random	18_random||2465530||2468182||PAC:17824878||1||CDS||391318803||12643||76.23	2465530	2468182	1.000000e-250	250
1.1152	0.2478	a16884_megascaffold_1	megascaffold_1||96989458||96992245||NNU_023325-RA||1||CDS||304067649||2988||73.58	96989458	96992245	b19990_18_random	18_random||2480760||2485048||PAC:17824879||-1||CDS||391318805||12644||73.58	2485048	2480760	1.000000e-69	300
0.6530	0.1543	a16884_megascaffold_1	megascaffold_1||96994277||97007642||NNU_023324-RA||-1||CDS||304067639||2989||79.37	97007642	96994277	b19990_18_random	18_random||2543527||2555715||PAC:17824881||-1||CDS||391318809||12646||79.37	2555715	2543527	1.000000e-250	350
66.9613	1.2829	a16884_megascaffold_1	megascaffold_1||97041631||97060506||NNU_023322-RA||1||CDS||304067624||2991||85.47	97041631	97060506	b19990_18_random	18_random||2645631||2664147||PAC:17824886||1||CDS||391318819||12651||85.47	2645631	2664147	4.000000e-154	400
###  Mean Ks:  10.0528	Mean Kn: 0.3477
#Ks	Kn	a<db_genome_id>_<chr>	chr1||start1||stop1||name1||strand1||type1||db_feature_id1||genome_order1||percent_id1	start1	stop1	b<db_genome_id>_<chr>	chr2||start2||stop2||name2||strand2||type2||db_feature_id2||genome_order2||percent_id2	start2	stop2	eval	block_score	GEVO_link
5.7846	0.7237	a16884_megascaffold_1	megascaffold_1||97041631||97060506||NNU_023322-RA||1||CDS||304067624||2991||76.99	97041631	97060506	b19990_18	18||9932714||9936997||PAC:17821993||-1||CDS||391316484||11666||76.99	9936997	9932714	1.000000e-15	15
57.7316	1.3244	a16884_megascaffold_1	megascaffold_1||97256801||97274886||NNU_023306-RA||-1||CDS||304067521||3007||77.32	97274886	97256801	b19990_18	18||10015414||10021080||PAC:17821998||-1||CDS||391316494||11671||77.32	10021080	10015414	1.000000e-13	25
71.0815	1.2091	a16884_megascaffold_1	megascaffold_1||97359171||97360859||NNU_023303-RA||-1||CDS||304067495||3010||77.18	97360859	97359171	b19990_18	18||10027143||10031692||PAC:17821999||-1||CDS||391316496||11672||77.18	10031692	10027143	7.000000e-163	75
1.3354	0.1123	a16884_megascaffold_1	megascaffold_1||97403638||97406390||NNU_023302-RA||-1||CDS||304067489||3011||82.04	97406390	97403638	b19990_18	18||10033437||10037269||PAC:17822000||-1||CDS||391316498||11673||82.04	10037269	10033437	2.000000e-138	125
1.3592	0.1586	a16884_megascaffold_1	megascaffold_1||97472984||97477068||NNU_023298-RA||1||CDS||304067453||3015||76.38	97472984	97477068	b19990_18	18||10062673||10065015||PAC:17822004||1||CDS||391316506||11677||76.38	10062673	10065015	1.000000e-180	175
7.5283	1.2384	a16884_megascaffold_1	megascaffold_1||97491483||97497208||NNU_023297-RA||-1||CDS||304067445||3016||80.55	97497208	97491483	b19990_18	18||10068627||10074284||PAC:17822005||-1||CDS||391316508||11678||80.55	10074284	10068627	3.000000e-110	225
1.1618	0.0903	a16884_megascaffold_1	megascaffold_1||97554607||97565856||NNU_023296-RA||1||CDS||304067437||3017||81.52	97554607	97565856	b19990_18	18||10083729||10096726||PAC:17822007||1||CDS||391316512||11680||81.52	10083729	10096726	1.000000e-250	275
[truncated: 3,708,830 more chars]
