# Supplementary material for: Buxus and Tetracentron genomes help resolve eudicot genome history
Source: Nat Commun. 2022 Feb 2;13:643. doi: 10.1038/s41467-022-28312-w (PMC8810787; doi:10.1038/s41467-022-28312-w)
Supplement: Supplementary file 13 — Source Data [file 41467_2022_28312_MOESM13_ESM.zip › Source Data/Fig2c_Vitis-Tetracentron.synmap.ks.txt]

#This file contains synonymous rate values in the first two columns:
###  Mean Ks:  7.4416	Mean Kn: 0.4767
#Ks	Kn	a<db_genome_id>_<chr>	chr1||start1||stop1||name1||strand1||type1||db_feature_id1||genome_order1||percent_id1	start1	stop1	b<db_genome_id>_<chr>	chr2||start2||stop2||name2||strand2||type2||db_feature_id2||genome_order2||percent_id2	start2	stop2	eval	block_score	GEVO_link
0.8223	0.0865	a19990_1	1||33153||36097||PAC:17823958||1||CDS||391284224||2||82.85	33153	36097	b57266_PGA_scaffold17	PGA_scaffold17||12245259||12247830||TESI_026581-RA||1||CDS||2984214963||11547||82.85	12245259	12247830	6.700000e-186	50
29.4100	0.6999	a19990_1	1||150565||175325||PAC:17823952||-1||CDS||391284212||8||77.26	175325	150565	b57266_PGA_scaffold17	PGA_scaffold17||12477884||12496030||TESI_026587-RA||-1||CDS||2984214981||11553||77.26	12496030	12477884	7.200000e-125	100
5.5721	1.4193	a19990_1	1||231562||235218||PAC:17823949||1||CDS||391284206||11||82.99	231562	235218	b57266_PGA_scaffold17	PGA_scaffold17||12615379||12618386||TESI_026589-RA||-1||CDS||2984214987||11555||82.99	12618386	12615379	2.400000e-144	150
0.6309	0.0391	a19990_1	1||259039||261547||PAC:17823946||-1||CDS||391284200||14||87.86	261547	259039	b57266_PGA_scaffold17	PGA_scaffold17||12635429||12638664||TESI_026590-RA||-1||CDS||2984214990||11556||87.86	12638664	12635429	1.200000e-166	200
0.7728	0.1385	a19990_1	1||263082||268798||PAC:17823945||-1||CDS||391284198||15||79.09	268798	263082	b57266_PGA_scaffold17	PGA_scaffold17||12677301||12681906||TESI_026591-RA||-1||CDS||2984214993||11557||79.09	12681906	12677301	1.000000e-250	250
###  Mean Ks:  9.4394	Mean Kn: 0.3816
#Ks	Kn	a<db_genome_id>_<chr>	chr1||start1||stop1||name1||strand1||type1||db_feature_id1||genome_order1||percent_id1	start1	stop1	b<db_genome_id>_<chr>	chr2||start2||stop2||name2||strand2||type2||db_feature_id2||genome_order2||percent_id2	start2	stop2	eval	block_score	GEVO_link
1.1320	0.3380	a19990_1	1||50473||57458||PAC:17823956||1||CDS||391284220||4||71.57	50473	57458	b57266_PGA_scaffold12	PGA_scaffold12||23767534||23776652||TESI_021281-RA||1||CDS||2983572653||6091||71.57	23767534	23776652	8.200000e-168	50
0.9369	0.1301	a19990_1	1||109366||110093||PAC:17823954||-1||CDS||391284216||6||78.73	110093	109366	b57266_PGA_scaffold12	PGA_scaffold12||23926078||23927343||TESI_021290-RA||1||CDS||2983572680||6100||78.73	23926078	23927343	1.000000e-127	100
1.0902	0.3533	a19990_1	1||112285||118695||PAC:17823953||1||CDS||391284214||7||78.25	112285	118695	b57266_PGA_scaffold12	PGA_scaffold12||23937689||23943035||TESI_021291-RA||1||CDS||2983572683||6101||78.25	23937689	23943035	3.400000e-77	150
67.6485	0.9071	a19990_1	1||231562||235218||PAC:17823949||1||CDS||391284206||11||70.56	231562	235218	b57266_PGA_scaffold12	PGA_scaffold12||24002306||24007014||TESI_021295-RA||-1||CDS||2983572695||6105||70.56	24007014	24002306	1.500000e-166	200
2.1791	0.5992	a19990_1	1||246096||257603||PAC:17823947||1||CDS||391284202||13||73.24	246096	257603	b57266_PGA_scaffold12	PGA_scaffold12||24038506||24055008||TESI_021298-RA||1||CDS||2983572704||6108||73.24	24038506	24055008	1.000000e-250	250
0.6370	0.0337	a19990_1	1||259039||261547||PAC:17823946||-1||CDS||391284200||14||87.55	261547	259039	b57266_PGA_scaffold12	PGA_scaffold12||24057012||24060047||TESI_021299-RA||-1||CDS||2983572707||6109||87.55	24060047	24057012	1.700000e-175	300
0.8132	0.1513	a19990_1	1||263082||268798||PAC:17823945||-1||CDS||391284198||15||79.6	268798	263082	b57266_PGA_scaffold12	PGA_scaffold12||24067042||24070958||TESI_021300-RA||-1||CDS||2983572710||6110||79.6	24070958	24067042	1.000000e-250	350
0.8266	0.1277	a19990_1	1||302675||304712||PAC:17823940||-1||CDS||391284188||20||79.73	304712	302675	b57266_PGA_scaffold12	PGA_scaffold12||24116759||24119441||TESI_021305-RA||-1||CDS||2983572725||6115||79.73	24119441	24116759	2.300000e-246	400
1.0105	0.1615	a19990_1	1||312775||316365||PAC:17823938||-1||CDS||391284184||22||80.08	316365	312775	b57266_PGA_scaffold12	PGA_scaffold12||24128332||24130430||TESI_021306-RA||-1||CDS||2983572728||6116||80.08	24130430	24128332	8.800000e-135	450
1.3275	0.4671	a19990_1	1||421584||428372||PAC:17823929||1||CDS||391284166||31||71.27	421584	428372	b57266_PGA_scaffold12	PGA_scaffold12||24549533||24552354||TESI_021310-RA||1||CDS||2983572740||6120||71.27	24549533	24552354	9.100000e-142	500
6.1258	0.6656	a19990_1	1||448552||451702||PAC:17823925||-1||CDS||391284158||35||67.99	451702	448552	b57266_PGA_scaffold12	PGA_scaffold12||24604036||24604914||TESI_021314-RA||-1||CDS||2983572752||6124||67.99	24604914	24604036	3.000000e-43	542
1.1495	0.3293	a19990_1	1||459188||463238||PAC:17823923||-1||CDS||391284154||37||70.81	463238	459188	b57266_PGA_scaffold12	PGA_scaffold12||24644051||24651359||TESI_021317-RA||-1||CDS||2983572761||6127||70.81	24651359	24644051	4.300000e-101	592
0.8947	0.1581	a19990_1	1||464665||474910||PAC:17823922||-1||CDS||391284152||38||81.57	474910	464665	b57266_PGA_scaffold12	PGA_scaffold12||24654379||24668585||TESI_021318-RA||-1||CDS||2983572764||6128||81.57	24668585	24654379	1.000000e-250	642
0.7944	0.1252	a19990_1	1||501578||503938||PAC:17823917||-1||CDS||391284142||43||80.86	503938	501578	b57266_PGA_scaffold12	PGA_scaffold12||24735065||24745004||TESI_021321-RA||-1||CDS||2983572773||6131||80.86	24745004	24735065	4.400000e-161	692
0.9252	0.1125	a19990_1	1||507316||513071||PAC:17823916||-1||CDS||391284140||44||81.27	513071	507316	b57266_PGA_scaffold12	PGA_scaffold12||24747170||24753842||TESI_021322-RA||-1||CDS||2983572776||6132||81.27	24753842	24747170	7.700000e-156	742
1.0128	0.4250	a19990_1	1||515760||520675||PAC:17823915||1||CDS||391284138||45||82.41	515760	520675	b57266_PGA_scaffold12	PGA_scaffold12||24765800||24778245||TESI_021323-RA||1||CDS||2983572779||6133||82.41	24765800	24778245	1.100000e-162	792
51.7276	2.2739	a19990_1	1||524552||525825||PAC:17823914||-1||CDS||391284136||46||76.2	525825	524552	b57266_PGA_scaffold12	PGA_scaffold12||24781126||24783969||TESI_021324-RA||-1||CDS||2983572782||6134||76.2	24783969	24781126	1.300000e-71	842
0.9403	0.0724	a19990_1	1||563636||566600||PAC:17823909||-1||CDS||391284126||51||83.68	566600	563636	b57266_PGA_scaffold12	PGA_scaffold12||24871173||24874153||TESI_021328-RA||1||CDS||2983572794||6138||83.68	24871173	24874153	1.500000e-130	892
0.6015	0.0620	a19990_1	1||599284||602644||PAC:17823903||1||CDS||391284114||57||85.24	599284	602644	b57266_PGA_scaffold12	PGA_scaffold12||24969002||24973359||TESI_021333-RA||-1||CDS||2983572809||6143||85.24	24973359	24969002	6.000000e-138	942
79.5753	0.6695	a19990_1	1||609375||618213||PAC:17823901||1||CDS||391284110||59||68.53	609375	618213	b57266_PGA_scaffold12	PGA_scaffold12||25036841||25039476||TESI_021337-RA||1||CDS||2983572821||6147||68.53	25036841	25039476	9.800000e-28	969
1.4170	0.2633	a19990_1	1||630941||633424||PAC:17823900||-1||CDS||391284108||60||75.18	633424	630941	b57266_PGA_scaffold12	PGA_scaffold12||25062121||25068852||TESI_021339-RA||-1||CDS||2983572827||6149||75.18	25068852	25062121	1.100000e-89	1019
0.7779	0.0991	a19990_1	1||649077||654363||PAC:17823899||-1||CDS||391284106||61||79.9	654363	649077	b57266_PGA_scaffold12	PGA_scaffold12||25095454||25108460||TESI_021342-RA||-1||CDS||2983572836||6152||79.9	25108460	25095454	1.000000e-250	1069
1.8679	0.2484	a19990_1	1||721721||725418||PAC:17823890||1||CDS||391284088||70||76.18	721721	725418	b57266_PGA_scaffold12	PGA_scaffold12||25202594||25205898||TESI_021349-RA||1||CDS||2983572857||6159||76.18	25202594	25205898	3.600000e-101	1119
1.1349	0.3857	a19990_1	1||770275||774384||PAC:17823880||-1||CDS||391284068||80||66.7	774384	770275	b57266_PGA_scaffold12	PGA_scaffold12||25395795||25399637||TESI_021362-RA||-1||CDS||2983572896||6172||66.7	25399637	25395795	1.200000e-125	1166
###  Mean Ks:  1.1679	Mean Kn: 0.2335
#Ks	Kn	a<db_genome_id>_<chr>	chr1||start1||stop1||name1||strand1||type1||db_feature_id1||genome_order1||percent_id1	start1	stop1	b<db_genome_id>_<chr>	chr2||start2||stop2||name2||strand2||type2||db_feature_id2||genome_order2||percent_id2	start2	stop2	eval	block_score	GEVO_link
1.0825	0.3208	a19990_1	1||50473||57458||PAC:17823956||1||CDS||391284220||4||70.67	50473	57458	b57266_PGA_scaffold12	PGA_scaffold12||37658294||37665911||TESI_021903-RA||-1||CDS||2983574519||6713||70.67	37665911	37658294	5.400000e-164	50
1.2565	0.2105	a19990_1	1||109366||110093||PAC:17823954||-1||CDS||391284216||6||81.53	110093	109366	b57266_PGA_scaffold12	PGA_scaffold12||37655012||37656078||TESI_021902-RA||1||CDS||2983574516||6712||81.53	37655012	37656078	6.500000e-94	100
1.2389	0.3966	a19990_1	1||112285||118695||PAC:17823953||1||CDS||391284214||7||74.92	112285	118695	b57266_PGA_scaffold12	PGA_scaffold12||37640070||37642798||TESI_021901-RA||-1||CDS||2983574513||6711||74.92	37642798	37640070	1.700000e-66	150
1.3807	0.2378	a19990_1	1||150565||175325||PAC:17823952||-1||CDS||391284212||8||74.93	175325	150565	b57266_PGA_scaffold12	PGA_scaffold12||37621922||37632033||TESI_021900-RA||1||CDS||2983574510||6710||74.93	37621922	37632033	1.500000e-152	200
1.0853	0.2853	a19990_1	1||339458||341533||PAC:17823936||-1||CDS||391284180||24||79.48	341533	339458	b57266_PGA_scaffold12	PGA_scaffold12||37509309||37515286||TESI_021899-RA||1||CDS||2983574507||6709||79.48	37509309	37515286	3.300000e-166	247
0.8826	0.1468	a19990_1	1||342802||373752||PAC:17823935||-1||CDS||391284178||25||83.11	373752	342802	b57266_PGA_scaffold12	PGA_scaffold12||37477008||37508952||TESI_021898-RA||1||CDS||2983574504||6708||83.11	37477008	37508952	8.800000e-175	297
1.5167	0.1425	a19990_1	1||381267||382921||PAC:17823933||-1||CDS||391284174||27||77.74	382921	381267	b57266_PGA_scaffold12	PGA_scaffold12||37466077||37467930||TESI_021897-RA||1||CDS||2983574501||6707||77.74	37466077	37467930	1.700000e-136	347
0.9103	0.1602	a19990_1	1||391167||394070||PAC:17823932||-1||CDS||391284172||28||77.08	394070	391167	b57266_PGA_scaffold12	PGA_scaffold12||37343898||37346591||TESI_021891-RA||1||CDS||2983574483||6701||77.08	37343898	37346591	1.900000e-78	397
1.1576	0.2011	a19990_1	1||397554||400531||PAC:17823931||1||CDS||391284170||29||74.28	397554	400531	b57266_PGA_scaffold12	PGA_scaffold12||37327360||37335853||TESI_021890-RA||1||CDS||2983574480||6700||74.28	37327360	37335853	1.300000e-212	447
###  Mean Ks:  8.6215	Mean Kn: 0.3884
#Ks	Kn	a<db_genome_id>_<chr>	chr1||start1||stop1||name1||strand1||type1||db_feature_id1||genome_order1||percent_id1	start1	stop1	b<db_genome_id>_<chr>	chr2||start2||stop2||name2||strand2||type2||db_feature_id2||genome_order2||percent_id2	start2	stop2	eval	block_score	GEVO_link
1.3829	0.4006	a19990_1	1||112285||118695||PAC:17823953||1||CDS||391284214||7||73.31	112285	118695	b57266_PGA_scaffold5	PGA_scaffold5||44547203||44552913||TESI_009356-RA||-1||CDS||2985359225||22057||73.31	44552913	44547203	1.400000e-63	50
62.7758	0.7520	a19990_1	1||150565||175325||PAC:17823952||-1||CDS||391284212||8||76.18	175325	150565	b57266_PGA_scaffold5	PGA_scaffold5||44443723||44445341||TESI_009352-RA||1||CDS||2985359213||22053||76.18	44443723	44445341	4.500000e-107	100
0.8773	0.2835	a19990_1	1||231562||235218||PAC:17823949||1||CDS||391284206||11||72.17	231562	235218	b57266_PGA_scaffold5	PGA_scaffold5||44354784||44361016||TESI_009351-RA||-1||CDS||2985359210||22052||72.17	44361016	44354784	2.000000e-169	150
0.5551	0.0446	a19990_1	1||259039||261547||PAC:17823946||-1||CDS||391284200||14||87.65	261547	259039	b57266_PGA_scaffold5	PGA_scaffold5||44339091||44342490||TESI_009350-RA||1||CDS||2985359207||22051||87.65	44339091	44342490	1.000000e-250	200
0.7711	0.1448	a19990_1	1||263082||268798||PAC:17823945||-1||CDS||391284198||15||79.35	268798	263082	b57266_PGA_scaffold5	PGA_scaffold5||44322364||44327161||TESI_009349-RA||1||CDS||2985359204||22050||79.35	44322364	44327161	1.000000e-250	250
1.4733	0.1306	a19990_1	1||381267||382921||PAC:17823933||-1||CDS||391284174||27||75.33	382921	381267	b57266_PGA_scaffold5	PGA_scaffold5||44251795||44253445||TESI_009346-RA||1||CDS||2985359195||22047||75.33	44251795	44253445	1.000000e-250	297
0.6877	0.1915	a19990_1	1||391167||394070||PAC:17823932||-1||CDS||391284172||28||77.68	394070	391167	b57266_PGA_scaffold5	PGA_scaffold5||44229328||44232655||TESI_009345-RA||1||CDS||2985359192||22046||77.68	44229328	44232655	1.800000e-80	347
7.3146	1.1681	a19990_1	1||400853||418459||PAC:17823930||-1||CDS||391284168||30||81.07	418459	400853	b57266_PGA_scaffold5	PGA_scaffold5||44102269||44118199||TESI_009342-RA||1||CDS||2985359183||22043||81.07	44102269	44118199	8.900000e-117	397
1.7557	0.3798	a19990_1	1||421584||428372||PAC:17823929||1||CDS||391284166||31||78.72	421584	428372	b57266_PGA_scaffold5	PGA_scaffold5||44064093||44069067||TESI_009341-RA||-1||CDS||2985359180||22042||78.72	44069067	44064093	3.500000e-71	447
###  Mean Ks:  1.1035	Mean Kn: 0.2605
#Ks	Kn	a<db_genome_id>_<chr>	chr1||start1||stop1||name1||strand1||type1||db_feature_id1||genome_order1||percent_id1	start1	stop1	b<db_genome_id>_<chr>	chr2||start2||stop2||name2||strand2||type2||db_feature_id2||genome_order2||percent_id2	start2	stop2	eval	block_score	GEVO_link
0.7936	0.1639	a19990_1	1||263082||268798||PAC:17823945||-1||CDS||391284198||15||78.66	268798	263082	b57266_PGA_scaffold7	PGA_scaffold7||39899073||39902548||TESI_013360-RA||1||CDS||2985847936||26260||78.66	39899073	39902548	1.000000e-250	50
2.2197	0.5620	a19990_1	1||302675||304712||PAC:17823940||-1||CDS||391284188||20||79.67	304712	302675	b57266_PGA_scaffold7	PGA_scaffold7||39866840||39872513||TESI_013357-RA||1||CDS||2985847927||26257||79.67	39866840	39872513	2.600000e-58	100
0.6927	0.1668	a19990_1	1||305943||311406||PAC:17823939||1||CDS||391284186||21||77.89	305943	311406	b57266_PGA_scaffold7	PGA_scaffold7||39859887||39865087||TESI_013356-RA||-1||CDS||2985847924||26256||77.89	39865087	39859887	1.000000e-250	150
0.7532	0.1187	a19990_1	1||312775||316365||PAC:17823938||-1||CDS||391284184||22||78.54	316365	312775	b57266_PGA_scaffold7	PGA_scaffold7||39853371||39858300||TESI_013355-RA||1||CDS||2985847921||26255||78.54	39853371	39858300	3.500000e-125	200
1.2189	0.4312	a19990_1	1||421584||428372||PAC:17823929||1||CDS||391284166||31||76.12	421584	428372	b57266_PGA_scaffold7	PGA_scaffold7||39667481||39674329||TESI_013346-RA||-1||CDS||2985847894||26246||76.12	39674329	39667481	3.400000e-112	250
1.5678	0.5682	a19990_1	1||448552||451702||PAC:17823925||-1||CDS||391284158||35||67.9	451702	448552	b57266_PGA_scaffold7	PGA_scaffold7||39638016||39639700||TESI_013344-RA||1||CDS||2985847888||26244||67.9	39638016	39639700	2.700000e-42	291
1.1592	0.3412	a19990_1	1||459188||463238||PAC:17823923||-1||CDS||391284154||37||70.75	463238	459188	b57266_PGA_scaffold7	PGA_scaffold7||39552617||39562212||TESI_013335-RA||1||CDS||2985847861||26235||70.75	39552617	39562212	9.100000e-108	341
1.5318	0.3071	a19990_1	1||464665||474910||PAC:17823922||-1||CDS||391284152||38||81.88	474910	464665	b57266_PGA_scaffold7	PGA_scaffold7||39539526||39550445||TESI_013334-RA||1||CDS||2985847858||26234||81.88	39539526	39550445	1.000000e-250	391
0.9934	0.1782	a19990_1	1||501578||503938||PAC:17823917||-1||CDS||391284142||43||80.61	503938	501578	b57266_PGA_scaffold7	PGA_scaffold7||39476682||39484395||TESI_013330-RA||1||CDS||2985847846||26230||80.61	39476682	39484395	1.100000e-158	441
0.7636	0.1307	a19990_1	1||515760||520675||PAC:17823915||1||CDS||391284138||45||83.37	515760	520675	b57266_PGA_scaffold7	PGA_scaffold7||39424596||39441588||TESI_013329-RA||-1||CDS||2985847843||26229||83.37	39441588	39424596	7.000000e-136	491
1.2801	0.3293	a19990_1	1||524552||525825||PAC:17823914||-1||CDS||391284136||46||72.69	525825	524552	b57266_PGA_scaffold7	PGA_scaffold7||39413712||39416474||TESI_013328-RA||1||CDS||2985847840||26228||72.69	39413712	39416474	1.900000e-47	537
0.8568	0.0704	a19990_1	1||563636||566600||PAC:17823909||-1||CDS||391284126||51||83.47	566600	563636	b57266_PGA_scaffold7	PGA_scaffold7||39351067||39355625||TESI_013325-RA||-1||CDS||2985847831||26225||83.47	39355625	39351067	2.500000e-236	587
0.4958	0.0617	a19990_1	1||599284||602644||PAC:17823903||1||CDS||391284114||57||86.9	599284	602644	b57266_PGA_scaffold7	PGA_scaffold7||39167106||39173750||TESI_013320-RA||1||CDS||2985847816||26220||86.9	39167106	39173750	6.700000e-146	637
1.1226	0.2177	a19990_1	1||656681||666715||PAC:17823898||1||CDS||391284104||62||79.58	656681	666715	b57266_PGA_scaffold7	PGA_scaffold7||39143743||39152517||TESI_013319-RA||-1||CDS||2985847813||26219||79.58	39152517	39143743	4.200000e-245	687
###  Mean Ks:  4.5384	Mean Kn: 0.3961
#Ks	Kn	a<db_genome_id>_<chr>	chr1||start1||stop1||name1||strand1||type1||db_feature_id1||genome_order1||percent_id1	start1	stop1	b<db_genome_id>_<chr>	chr2||start2||stop2||name2||strand2||type2||db_feature_id2||genome_order2||percent_id2	start2	stop2	eval	block_score	GEVO_link
1.2481	0.1908	a19990_1	1||297239||301772||PAC:17823941||1||CDS||391284190||19||75.16	297239	301772	b57266_PGA_scaffold17	PGA_scaffold17||14676935||14677604||TESI_026661-RA||1||CDS||2984215203||11627||75.16	14676935	14677604	1.500000e-67	50
1.0251	0.1792	a19990_1	1||397554||400531||PAC:17823931||1||CDS||391284170||29||76.29	397554	400531	b57266_PGA_scaffold17	PGA_scaffold17||14785777||14798153||TESI_026666-RA||-1||CDS||2984215218||11632||76.29	14798153	14785777	2.800000e-232	100
11.7583	0.9561	a19990_1	1||443197||445496||PAC:17823926||-1||CDS||391284160||34||71.36	445496	443197	b57266_PGA_scaffold17	PGA_scaffold17||15171423||15174845||TESI_026678-RA||-1||CDS||2984215254||11644||71.36	15174845	15171423	4.200000e-75	147
7.9648	0.5433	a19990_1	1||448552||451702||PAC:17823925||-1||CDS||391284158||35||76.71	451702	448552	b57266_PGA_scaffold17	PGA_scaffold17||15181333||15182939||TESI_026679-RA||-1||CDS||2984215257||11645||76.71	15182939	15181333	2.100000e-50	196
0.6959	0.1110	a19990_1	1||454965||457824||PAC:17823924||1||CDS||391284156||36||81.5	454965	457824	b57266_PGA_scaffold17	PGA_scaffold17||15224864||15228368||TESI_026680-RA||1||CDS||2984215260||11646||81.5	15224864	15228368	1.000000e-250	246
###  Mean Ks:  31.5352	Mean Kn: 0.5297
#Ks	Kn	a<db_genome_id>_<chr>	chr1||start1||stop1||name1||strand1||type1||db_feature_id1||genome_order1||percent_id1	start1	stop1	b<db_genome_id>_<chr>	chr2||start2||stop2||name2||strand2||type2||db_feature_id2||genome_order2||percent_id2	start2	stop2	eval	block_score	GEVO_link
70.9357	1.1002	a19990_1	1||498867||500438||PAC:17823918||-1||CDS||391284144||42||63.06	500438	498867	b57266_PGA_scaffold17	PGA_scaffold17||5299551||5300890||TESI_026356-RA||-1||CDS||2984214288||11322||63.06	5300890	5299551	6.200000e-04	3
0.8804	0.1051	a19990_1	1||558332||562509||PAC:17823910||1||CDS||391284128||50||78.29	558332	562509	b57266_PGA_scaffold17	PGA_scaffold17||5596531||5604973||TESI_026366-RA||-1||CDS||2984214318||11332||78.29	5604973	5596531	6.100000e-84	150
0.6157	0.0650	a19990_1	1||599284||602644||PAC:17823903||1||CDS||391284114||57||86.17	599284	602644	b57266_PGA_scaffold17	PGA_scaffold17||5820363||5824459||TESI_026378-RA||1||CDS||2984214354||11344||86.17	5820363	5824459	4.500000e-139	100
1.2043	0.0733	a19990_1	1||606411||607520||PAC:17823902||1||CDS||391284112||58||85.63	606411	607520	b57266_PGA_scaffold17	PGA_scaffold17||5891517||5892959||TESI_026381-RA||1||CDS||2984214363||11347||85.63	5891517	5892959	3.500000e-168	150
74.7130	1.3000	a19990_1	1||609375||618213||PAC:17823901||1||CDS||391284110||59||67.9	609375	618213	b57266_PGA_scaffold17	PGA_scaffold17||5931665||5933971||TESI_026383-RA||1||CDS||2984214369||11349||67.9	5931665	5933971	5.600000e-33	182
71.4591	0.7727	a19990_1	1||630941||633424||PAC:17823900||-1||CDS||391284108||60||64.82	633424	630941	b57266_PGA_scaffold17	PGA_scaffold17||6908005||6918706||TESI_026400-RA||-1||CDS||2984214420||11366||64.82	6918706	6908005	1.600000e-18	196
0.9380	0.2914	a19990_1	1||770275||774384||PAC:17823880||-1||CDS||391284068||80||68.44	774384	770275	b57266_PGA_scaffold17	PGA_scaffold17||7165238||7170058||TESI_026414-RA||1||CDS||2984214462||11380||68.44	7165238	7170058	2.700000e-102	162
###  Mean Ks:  4.3498	Mean Kn: 0.4038
#Ks	Kn	a<db_genome_id>_<chr>	chr1||start1||stop1||name1||strand1||type1||db_feature_id1||genome_order1||percent_id1	start1	stop1	b<db_genome_id>_<chr>	chr2||start2||stop2||name2||strand2||type2||db_feature_id2||genome_order2||percent_id2	start2	stop2	eval	block_score	GEVO_link
1.0352	0.1056	a19990_1	1||529830||543820||PAC:17823913||1||CDS||391284134||47||80.29	529830	543820	b57266_PGA_scaffold17	PGA_scaffold17||5633969||5643368||TESI_026369-RA||-1||CDS||2984214327||11335||80.29	5643368	5633969	1.000000e-250	50
1.0814	0.1252	a19990_1	1||550648||555817||PAC:17823911||-1||CDS||391284130||49||82.81	555817	550648	b57266_PGA_scaffold17	PGA_scaffold17||5622663||5629668||TESI_026368-RA||1||CDS||2984214324||11334||82.81	5622663	5629668	4.800000e-215	100
0.8804	0.1051	a19990_1	1||558332||562509||PAC:17823910||1||CDS||391284128||50||78.29	558332	562509	b57266_PGA_scaffold17	PGA_scaffold17||5596531||5604973||TESI_026366-RA||-1||CDS||2984214318||11332||78.29	5604973	5596531	6.100000e-84	150
3.2288	0.6715	a19990_1	1||688288||695812||PAC:17823895||1||CDS||391284098||65||77.73	688288	695812	b57266_PGA_scaffold17	PGA_scaffold17||5521451||5522353||TESI_026362-RA||1||CDS||2984214306||11328||77.73	5521451	5522353	2.600000e-55	197
2.1418	0.3671	a19990_1	1||721721||725418||PAC:17823890||1||CDS||391284088||70||60.22	721721	725418	b57266_PGA_scaffold17	PGA_scaffold17||5246861||5258042||TESI_026355-RA||-1||CDS||2984214285||11321||60.22	5258042	5246861	8.400000e-68	247
17.7314	1.0485	a19990_1	1||785438||792711||PAC:17823879||1||CDS||391284066||81||61.17	785438	792711	b57266_PGA_scaffold17	PGA_scaffold17||5204550||5207928||TESI_026352-RA||1||CDS||2984214276||11318||61.17	5204550	5207928	8.000000e-34	277
###  Mean Ks:  4.2155	Mean Kn: 0.5731
#Ks	Kn	a<db_genome_id>_<chr>	chr1||start1||stop1||name1||strand1||type1||db_feature_id1||genome_order1||percent_id1	start1	stop1	b<db_genome_id>_<chr>	chr2||start2||stop2||name2||strand2||type2||db_feature_id2||genome_order2||percent_id2	start2	stop2	eval	block_score	GEVO_link
7.9558	1.2029	a19990_1	1||609375||618213||PAC:17823901||1||CDS||391284110||59||70.18	609375	618213	b57266_PGA_scaffold5	PGA_scaffold5||36953756||36961126||TESI_009091-RA||1||CDS||2985358430||21792||70.18	36953756	36961126	5.500000e-43	42
1.2422	0.2263	a19990_1	1||630941||633424||PAC:17823900||-1||CDS||391284108||60||75.37	633424	630941	b57266_PGA_scaffold5	PGA_scaffold5||36980919||36984319||TESI_009092-RA||-1||CDS||2985358433||21793||75.37	36984319	36980919	5.700000e-128	92
1.7847	0.2915	a19990_1	1||721721||725418||PAC:17823890||1||CDS||391284088||70||72.75	721721	725418	b57266_PGA_scaffold5	PGA_scaffold5||37183808||37186883||TESI_009097-RA||1||CDS||2985358448||21798||72.75	37183808	37186883	1.300000e-143	142
14.9505	1.5083	a19990_1	1||726713||728802||PAC:17823889||1||CDS||391284086||71||82.61	726713	728802	b57266_PGA_scaffold5	PGA_scaffold5||37239289||37241398||TESI_009102-RA||1||CDS||2985358463||21803||82.61	37239289	37241398	1.500000e-04	145
1.1419	0.1970	a19990_1	1||732051||733487||PAC:17823887||1||CDS||391284082||73||72.95	732051	733487	b57266_PGA_scaffold5	PGA_scaffold5||37323738||37329666||TESI_009104-RA||1||CDS||2985358469||21805||72.95	37323738	37329666	1.600000e-59	195
1.5008	0.2804	a19990_1	1||742206||750870||PAC:17823885||1||CDS||391284078||75||89.01	742206	750870	b57266_PGA_scaffold5	PGA_scaffold5||37371387||37378030||TESI_009108-RA||1||CDS||2985358481||21809||89.01	37371387	37378030	1.900000e-125	245
0.9329	0.3053	a19990_1	1||770275||774384||PAC:17823880||-1||CDS||391284068||80||67.65	774384	770275	b57266_PGA_scaffold5	PGA_scaffold5||37407928||37412438||TESI_009109-RA||-1||CDS||2985358484||21810||67.65	37412438	37407928	2.300000e-141	295
###  Mean Ks:  18.4956	Mean Kn: 0.4510
#Ks	Kn	a<db_genome_id>_<chr>	chr1||start1||stop1||name1||strand1||type1||db_feature_id1||genome_order1||percent_id1	start1	stop1	b<db_genome_id>_<chr>	chr2||start2||stop2||name2||strand2||type2||db_feature_id2||genome_order2||percent_id2	start2	stop2	eval	block_score	GEVO_link
13.4683	0.5541	a19990_1	1||729515||731550||PAC:17823888||-1||CDS||391284084||72||76.07	731550	729515	b57266_PGA_scaffold17	PGA_scaffold17||7268387||7268965||TESI_026417-RA||1||CDS||2984214471||11383||76.07	7268387	7268965	3.700000e-13	12
0.8474	0.1136	a19990_1	1||742206||750870||PAC:17823885||1||CDS||391284078||75||86.68	742206	750870	b57266_PGA_scaffold17	PGA_scaffold17||7215715||7225567||TESI_026416-RA||-1||CDS||2984214468||11382||86.68	7225567	7215715	2.300000e-220	62
0.5441	0.1245	a19990_1	1||753975||759452||PAC:17823884||1||CDS||391284076||76||81.86	753975	759452	b57266_PGA_scaffold17	PGA_scaffold17||7191358||7198048||TESI_026415-RA||-1||CDS||2984214465||11381||81.86	7198048	7191358	1.000000e-250	112
0.9380	0.2914	a19990_1	1||770275||774384||PAC:17823880||-1||CDS||391284068||80||68.44	774384	770275	b57266_PGA_scaffold17	PGA_scaffold17||7165238||7170058||TESI_026414-RA||1||CDS||2984214462||11380||68.44	7165238	7170058	2.700000e-102	162
76.6800	1.1713	a19990_1	1||785438||792711||PAC:17823879||1||CDS||391284066||81||60.72	785438	792711	b57266_PGA_scaffold17	PGA_scaffold17||7085083||7087437||TESI_026411-RA||-1||CDS||2984214453||11377||60.72	7087437	7085083	2.100000e-52	212
###  Mean Ks:  10.6903	Mean Kn: 0.5988
#Ks	Kn	a<db_genome_id>_<chr>	chr1||start1||stop1||name1||strand1||type1||db_feature_id1||genome_order1||percent_id1	start1	stop1	b<db_genome_id>_<chr>	chr2||start2||stop2||name2||strand2||type2||db_feature_id2||genome_order2||percent_id2	start2	stop2	eval	block_score	GEVO_link
0.7252	0.0968	a19990_1	1||903666||929421||PAC:17823871||1||CDS||391284050||89||79.72	903666	929421	b57266_PGA_scaffold6	PGA_scaffold6||30938105||30942618||TESI_011315-RA||-1||CDS||2985623091||24106||79.72	30942618	30938105	1.000000e-250	50
2.6135	0.5942	a19990_1	1||1072006||1078245||PAC:17823853||-1||CDS||391284014||107||80.11	1078245	1072006	b57266_PGA_scaffold6	PGA_scaffold6||30697423||30700459||TESI_011309-RA||1||CDS||2985623073||24100||80.11	30697423	30700459	8.400000e-41	87
1.7578	0.2345	a19990_1	1||1086726||1092602||PAC:17823849||-1||CDS||391284006||111||71.63	1092602	1086726	b57266_PGA_scaffold6	PGA_scaffold6||30628167||30629992||TESI_011306-RA||1||CDS||2985623064||24097||71.63	30628167	30629992	4.200000e-175	137
10.8153	1.2676	a19990_1	1||1107410||1111568||PAC:17823847||1||CDS||391284002||113||71.86	1107410	1111568	b57266_PGA_scaffold6	PGA_scaffold6||30608097||30610879||TESI_011304-RA||-1||CDS||2985623058||24095||71.86	30610879	30608097	6.400000e-246	187
0.8096	0.2345	a19990_1	1||1257420||1258794||PAC:17823830||-1||CDS||391283968||130||77.06	1258794	1257420	b57266_PGA_scaffold6	PGA_scaffold6||30474369||30477901||TESI_011301-RA||1||CDS||2985623049||24092||77.06	30474369	30477901	1.500000e-59	234
1.1655	0.3233	a19990_1	1||1305065||1315182||PAC:17823828||1||CDS||391283964||132||85.93	1305065	1315182	b57266_PGA_scaffold6	PGA_scaffold6||30421846||30425057||TESI_011298-RA||-1||CDS||2985623040||24089||85.93	30425057	30421846	1.000000e-250	284
7.0005	1.3661	a19990_1	1||1316104||1325327||PAC:17823826||-1||CDS||391283960||134||84.64	1325327	1316104	b57266_PGA_scaffold6	PGA_scaffold6||30387721||30395102||TESI_011295-RA||1||CDS||2985623031||24086||84.64	30387721	30395102	2.100000e-214	334
60.6353	0.6731	a19990_1	1||1423243||1425144||PAC:17823818||-1||CDS||391283944||142||81.67	1425144	1423243	b57266_PGA_scaffold6	PGA_scaffold6||30296663||30304743||TESI_011293-RA||1||CDS||2985623025||24084||81.67	30296663	30304743	7.400000e-27	360
###  Mean Ks:  16.3314	Mean Kn: 0.4260
#Ks	Kn	a<db_genome_id>_<chr>	chr1||start1||stop1||name1||strand1||type1||db_feature_id1||genome_order1||percent_id1	start1	stop1	b<db_genome_id>_<chr>	chr2||start2||stop2||name2||strand2||type2||db_feature_id2||genome_order2||percent_id2	start2	stop2	eval	block_score	GEVO_link
0.8227	0.1226	a19990_1	1||930504||944692||PAC:17823870||-1||CDS||391284048||90||81.9	944692	930504	b57266_PGA_scaffold8	PGA_scaffold8||7175504||7195724||TESI_014330-RA||-1||CDS||2986207687||27308||81.9	7195724	7175504	1.000000e-250	50
0.7984	0.0820	a19990_1	1||995790||997132||PAC:17823861||-1||CDS||391284030||99||82.02	997132	995790	b57266_PGA_scaffold8	PGA_scaffold8||7338476||7339780||TESI_014337-RA||-1||CDS||2986207708||27315||82.02	7339780	7338476	1.000000e-226	100
0.8253	0.1303	a19990_1	1||1063463||1070361||PAC:17823854||-1||CDS||391284016||106||74.3	1070361	1063463	b57266_PGA_scaffold8	PGA_scaffold8||7378048||7403062||TESI_014340-RA||-1||CDS||2986207717||27318||74.3	7403062	7378048	8.900000e-187	150
0.6031	0.1528	a19990_1	1||1072006||1078245||PAC:17823853||-1||CDS||391284014||107||79.5	1078245	1072006	b57266_PGA_scaffold8	PGA_scaffold8||7404901||7407660||TESI_014341-RA||-1||CDS||2986207720||27319||79.5	7407660	7404901	7.200000e-189	200
0.7499	0.0788	a19990_1	1||1169800||1177197||PAC:17823842||-1||CDS||391283992||118||82.38	1177197	1169800	b57266_PGA_scaffold8	PGA_scaffold8||7467493||7474376||TESI_014347-RA||-1||CDS||2986207738||27325||82.38	7474376	7467493	1.000000e-250	247
20.7806	1.6667	a19990_1	1||1198056||1201257||PAC:17823839||1||CDS||391283986||121||75.17	1198056	1201257	b57266_PGA_scaffold8	PGA_scaffold8||7488428||7506110||TESI_014348-RA||1||CDS||2986207741||27326||75.17	7488428	7506110	4.500000e-19	265
0.7798	0.0870	a19990_1	1||1226388||1240746||PAC:17823835||1||CDS||391283978||125||84.65	1226388	1240746	b57266_PGA_scaffold8	PGA_scaffold8||7513019||7536854||TESI_014349-RA||1||CDS||2986207744||27327||84.65	7513019	7536854	1.000000e-250	315
6.4736	0.1854	a19990_1	1||1245113||1248294||PAC:17823832||1||CDS||391283972||128||74.95	1245113	1248294	b57266_PGA_scaffold8	PGA_scaffold8||7600232||7600879||TESI_014354-RA||1||CDS||2986207759||27332||74.95	7600232	7600879	2.300000e-104	365
0.6973	0.0649	a19990_1	1||1248360||1254947||PAC:17823831||-1||CDS||391283970||129||85.37	1254947	1248360	b57266_PGA_scaffold8	PGA_scaffold8||7611310||7627515||TESI_014355-RA||-1||CDS||2986207762||27333||85.37	7627515	7611310	1.000000e-250	415
71.9215	1.0640	a19990_1	1||1273092||1291735||PAC:17823829||-1||CDS||391283966||131||85.68	1291735	1273092	b57266_PGA_scaffold8	PGA_scaffold8||7660340||7687317||TESI_014357-RA||-1||CDS||2986207768||27335||85.68	7687317	7660340	1.300000e-129	465
75.1932	1.0511	a19990_1	1||1305065||1315182||PAC:17823828||1||CDS||391283964||132||77.2	1305065	1315182	b57266_PGA_scaffold8	PGA_scaffold8||7726899||7744589||TESI_014361-RA||1||CDS||2986207780||27339||77.2	7726899	7744589	2.800000e-109	515
###  Mean Ks:  0.8633	Mean Kn: 0.1303
#Ks	Kn	a<db_genome_id>_<chr>	chr1||start1||stop1||name1||strand1||type1||db_feature_id1||genome_order1||percent_id1	start1	stop1	b<db_genome_id>_<chr>	chr2||start2||stop2||name2||strand2||type2||db_feature_id2||genome_order2||percent_id2	start2	stop2	eval	block_score	GEVO_link
0.8739	0.0936	a19990_1	1||995790||997132||PAC:17823861||-1||CDS||391284030||99||84.08	997132	995790	b57266_PGA_scaffold3	PGA_scaffold3||49003036||49004539||TESI_006043-RA||1||CDS||2984917188||18382||84.08	49003036	49004539	2.000000e-121	50
0.9853	0.1402	a19990_1	1||1002569||1009549||PAC:17823859||-1||CDS||391284026||101||76.53	1009549	1002569	b57266_PGA_scaffold3	PGA_scaffold3||48954117||48969093||TESI_006040-RA||1||CDS||2984917179||18379||76.53	48954117	48969093	1.000000e-250	100
1.3085	0.2222	a19990_1	1||1128845||1132221||PAC:17823844||-1||CDS||391283996||116||78.06	1132221	1128845	b57266_PGA_scaffold3	PGA_scaffold3||48171706||48171997||TESI_006033-RA||1||CDS||2984917158||18372||78.06	48171706	48171997	2.500000e-32	128
0.7796	0.0823	a19990_1	1||1169800||1177197||PAC:17823842||-1||CDS||391283992||118||81.52	1177197	1169800	b57266_PGA_scaffold3	PGA_scaffold3||48019126||48025685||TESI_006031-RA||-1||CDS||2984917152||18370||81.52	48025685	48019126	1.000000e-250	178
0.8958	0.1169	a19990_1	1||1226388||1240746||PAC:17823835||1||CDS||391283978||125||85.29	1226388	1240746	b57266_PGA_scaffold3	PGA_scaffold3||47685290||47707577||TESI_006029-RA||-1||CDS||2984917146||18368||85.29	47707577	47685290	1.500000e-104	228
0.5772	0.1123	a19990_1	1||1242559||1244964||PAC:17823833||-1||CDS||391283974||127||84.2	1244964	1242559	b57266_PGA_scaffold3	PGA_scaffold3||47676017||47682750||TESI_006028-RA||1||CDS||2984917143||18367||84.2	47676017	47682750	1.000000e-156	278
0.6908	0.2113	a19990_1	1||1257420||1258794||PAC:17823830||-1||CDS||391283968||130||73.43	1258794	1257420	b57266_PGA_scaffold3	PGA_scaffold3||47276928||47277661||TESI_006025-RA||1||CDS||2984917134||18364||73.43	47276928	47277661	1.200000e-33	310
0.7952	0.0635	a19990_1	1||1316104||1325327||PAC:17823826||-1||CDS||391283960||134||85.19	1325327	1316104	b57266_PGA_scaffold3	PGA_scaffold3||47149765||47162266||TESI_006023-RA||1||CDS||2984917128||18362||85.19	47149765	47162266	1.000000e-250	360
###  Mean Ks:  19.3668	Mean Kn: 0.6586
#Ks	Kn	a<db_genome_id>_<chr>	chr1||start1||stop1||name1||strand1||type1||db_feature_id1||genome_order1||percent_id1	start1	stop1	b<db_genome_id>_<chr>	chr2||start2||stop2||name2||strand2||type2||db_feature_id2||genome_order2||percent_id2	start2	stop2	eval	block_score	GEVO_link
36.5980	0.5952	a19990_1	1||1030308||1032374||PAC:17823857||1||CDS||391284022||103||62.5	1030308	1032374	b57266_PGA_scaffold1	PGA_scaffold1||9884957||9886582||TESI_000582-RA||-1||CDS||2983079323||624||62.5	9886582	9884957	2.900000e-16	15
2.5493	2.0177	a19990_1	1||1072006||1078245||PAC:17823853||-1||CDS||391284014||107||81.69	1078245	1072006	b57266_PGA_scaffold1	PGA_scaffold1||10254158||10319067||TESI_000599-RA||-1||CDS||2983079374||641||81.69	10319067	10254158	4.200000e-76	62
1.3991	0.2106	a19990_1	1||1086726||1092602||PAC:17823849||-1||CDS||391284006||111||72.9	1092602	1086726	b57266_PGA_scaffold1	PGA_scaffold1||10375292||10377784||TESI_000601-RA||-1||CDS||2983079380||643||72.9	10377784	10375292	1.100000e-194	112
0.8933	0.1250	a19990_1	1||1098524||1102524||PAC:17823848||-1||CDS||391284004||112||82.05	1102524	1098524	b57266_PGA_scaffold1	PGA_scaffold1||10491778||10497713||TESI_000603-RA||-1||CDS||2983079386||645||82.05	10497713	10491778	1.000000e-250	162
2.5220	0.6583	a19990_1	1||1107410||1111568||PAC:17823847||1||CDS||391284002||113||75.24	1107410	1111568	b57266_PGA_scaffold1	PGA_scaffold1||10622662||10624572||TESI_000610-RA||1||CDS||2983079407||652||75.24	10622662	10624572	5.200000e-66	212
72.2389	0.3449	a19990_1	1||1219825||1221337||PAC:17823836||-1||CDS||391283980||124||68.46	1221337	1219825	b57266_PGA_scaffold1	PGA_scaffold1||10917266||10918335||TESI_000621-RA||1||CDS||2983079440||663||68.46	10917266	10918335	7.000000e-56	259
###  Mean Ks:  27.6848	Mean Kn: 0.5399
#Ks	Kn	a<db_genome_id>_<chr>	chr1||start1||stop1||name1||strand1||type1||db_feature_id1||genome_order1||percent_id1	start1	stop1	b<db_genome_id>_<chr>	chr2||start2||stop2||name2||strand2||type2||db_feature_id2||genome_order2||percent_id2	start2	stop2	eval	block_score	GEVO_link
1.1480	0.2940	a19990_1	1||1495867||1498820||PAC:17823814||1||CDS||391283936||146||81.02	1495867	1498820	b57266_PGA_scaffold8	PGA_scaffold8||11562071||11569673||TESI_014570-RA||1||CDS||2986208407||27549||81.02	11562071	11569673	3.000000e-147	50
0.7399	0.1233	a19990_1	1||1529879||1536488||PAC:17823809||1||CDS||391283926||151||81.09	1529879	1536488	b57266_PGA_scaffold8	PGA_scaffold8||11523380||11536798||TESI_014567-RA||-1||CDS||2986208398||27545||81.09	11536798	11523380	1.000000e-250	100
73.8800	1.2276	a19990_1	1||1563622||1564509||PAC:17823803||1||CDS||391283914||157||65.45	1563622	1564509	b57266_PGA_scaffold8	PGA_scaffold8||11430254||11436651||TESI_014562-RA||-1||CDS||2986208383||27540||65.45	11436651	11430254	2.300000e-49	148
73.9136	1.0961	a19990_1	1||1587196||1587908||PAC:17823799||-1||CDS||391283906||161||85.23	1587908	1587196	b57266_PGA_scaffold8	PGA_scaffold8||11408759||11416442||TESI_014561-RA||1||CDS||2986208380||27539||85.23	11408759	11416442	4.900000e-71	198
0.8277	0.1263	a19990_1	1||1623550||1631027||PAC:17823795||-1||CDS||391283898||165||80.0	1631027	1623550	b57266_PGA_scaffold8	PGA_scaffold8||11340894||11343959||TESI_014559-RA||1||CDS||2986208374||27537||80.0	11340894	11343959	1.000000e-250	248
0.9282	0.1458	a19990_1	1||1634910||1639147||PAC:17823794||-1||CDS||391283896||166||81.62	1639147	1634910	b57266_PGA_scaffold8	PGA_scaffold8||11301521||11306426||TESI_014558-RA||1||CDS||2986208371||27536||81.62	11301521	11306426	1.000000e-250	298
79.1522	1.2040	a19990_1	1||1652446||1669008||PAC:17823790||-1||CDS||391283888||170||69.5	1669008	1652446	b57266_PGA_scaffold8	PGA_scaffold8||11295582||11298514||TESI_014557-RA||1||CDS||2986208368||27535||69.5	11295582	11298514	2.000000e-93	348
0.6177	0.0067	a19990_1	1||1683662||1690883||PAC:17823789||1||CDS||391283886||171||88.0	1683662	1690883	b57266_PGA_scaffold8	PGA_scaffold8||11212318||11237361||TESI_014554-RA||-1||CDS||2986208359||27532||88.0	11237361	11212318	7.500000e-127	398
44.7351	1.1208	a19990_1	1||1692024||1696196||PAC:17823788||1||CDS||391283884||172||81.51	1692024	1696196	b57266_PGA_scaffold8	PGA_scaffold8||11172534||11196770||TESI_014552-RA||1||CDS||2986208353||27530||81.51	11172534	11196770	1.000000e-250	448
0.9057	0.0545	a19990_1	1||1705073||1708350||PAC:17823787||1||CDS||391283882||173||84.36	1705073	1708350	b57266_PGA_scaffold8	PGA_scaffold8||11134425||11141928||TESI_014550-RA||-1||CDS||2986208347||27528||84.36	11141928	11134425	1.600000e-121	498
###  Mean Ks:  24.2615	Mean Kn: 0.3868
#Ks	Kn	a<db_genome_id>_<chr>	chr1||start1||stop1||name1||strand1||type1||db_feature_id1||genome_order1||percent_id1	start1	stop1	b<db_genome_id>_<chr>	chr2||start2||stop2||name2||strand2||type2||db_feature_id2||genome_order2||percent_id2	start2	stop2	eval	block_score	GEVO_link
1.2643	0.1715	a19990_1	1||1710146||1715609||PAC:17823786||-1||CDS||391283880||174||77.46	1715609	1710146	b57266_PGA_scaffold12	PGA_scaffold12||10536286||10543224||TESI_020757-RA||-1||CDS||2983571081||5567||77.46	10543224	10536286	9.800000e-217	50
1.7304	0.1232	a19990_1	1||1747952||1751009||PAC:17823781||1||CDS||391283870||179||77.49	1747952	1751009	b57266_PGA_scaffold12	PGA_scaffold12||10558249||10560521||TESI_020758-RA||1||CDS||2983571084||5568||77.49	10558249	10560521	2.700000e-202	100
1.0932	0.0541	a19990_1	1||1751782||1755809||PAC:17823780||-1||CDS||391283868||180||83.97	1755809	1751782	b57266_PGA_scaffold12	PGA_scaffold12||10587576||10607356||TESI_020759-RA||-1||CDS||2983571087||5569||83.97	10607356	10587576	3.900000e-197	150
76.7705	1.0785	a19990_1	1||1798112||1813176||PAC:17823774||1||CDS||391283856||186||80.24	1798112	1813176	b57266_PGA_scaffold12	PGA_scaffold12||11059945||11069365||TESI_020764-RA||1||CDS||2983571102||5574||80.24	11059945	11069365	2.400000e-198	200
64.0382	0.7826	a19990_1	1||1967827||1973352||PAC:17823762||1||CDS||391283832||198||75.6	1967827	1973352	b57266_PGA_scaffold12	PGA_scaffold12||11449215||11453366||TESI_020769-RA||1||CDS||2983571117||5579||75.6	11449215	11453366	1.200000e-215	247
0.6722	0.1111	a19990_1	1||2007333||2038877||PAC:17823759||-1||CDS||391283826||201||85.58	2038877	2007333	b57266_PGA_scaffold12	PGA_scaffold12||11461759||11480400||TESI_020770-RA||-1||CDS||2983571120||5580||85.58	11480400	11461759	1.000000e-250	297
###  Mean Ks:  2.8576	Mean Kn: 0.3109
#Ks	Kn	a<db_genome_id>_<chr>	chr1||start1||stop1||name1||strand1||type1||db_feature_id1||genome_order1||percent_id1	start1	stop1	b<db_genome_id>_<chr>	chr2||start2||stop2||name2||strand2||type2||db_feature_id2||genome_order2||percent_id2	start2	stop2	eval	block_score	GEVO_link
0.7638	0.1356	a19990_1	1||2104263||2125886||PAC:17823753||1||CDS||391283814||207||83.26	2104263	2125886	b57266_PGA_scaffold7	PGA_scaffold7||33176421||33183136||TESI_013038-RA||1||CDS||2985846970||25938||83.26	33176421	33183136	9.200000e-132	50
4.6692	1.2691	a19990_1	1||2131271||2131795||PAC:17823752||-1||CDS||391283812||208||72.46	2131795	2131271	b57266_PGA_scaffold7	PGA_scaffold7||33148851||33231661||TESI_013037-RA||-1||CDS||2985846967||25937||72.46	33231661	33148851	1.700000e-35	84
0.8881	0.0794	a19990_1	1||2286875||2292006||PAC:17823737||-1||CDS||391283782||223||79.98	2292006	2286875	b57266_PGA_scaffold7	PGA_scaffold7||33017609||33022867||TESI_013032-RA||1||CDS||2985846952||25932||79.98	33017609	33022867	1.000000e-250	131
0.7216	0.1695	a19990_1	1||2301129||2308215||PAC:17823736||1||CDS||391283780||224||82.55	2301129	2308215	b57266_PGA_scaffold7	PGA_scaffold7||32963513||32978428||TESI_013031-RA||-1||CDS||2985846949||25931||82.55	32978428	32963513	1.000000e-250	181
0.8314	0.0703	a19990_1	1||2445655||2456141||PAC:17823719||-1||CDS||391283746||241||84.25	2456141	2445655	b57266_PGA_scaffold7	PGA_scaffold7||32914898||32940502||TESI_013028-RA||1||CDS||2985846940||25928||84.25	32914898	32940502	1.000000e-250	228
1.0159	0.2063	a19990_1	1||2495311||2505074||PAC:17823714||-1||CDS||391283736||246||75.93	2505074	2495311	b57266_PGA_scaffold7	PGA_scaffold7||32813812||32834357||TESI_013026-RA||1||CDS||2985846934||25926||75.93	32813812	32834357	1.000000e-250	278
5.0018	1.4420	a19990_1	1||2508304||2516714||PAC:17823713||1||CDS||391283734||247||72.42	2508304	2516714	b57266_PGA_scaffold7	PGA_scaffold7||32781373||32784135||TESI_013025-RA||-1||CDS||2985846931||25925||72.42	32784135	32781373	3.200000e-140	328
22.1437	0.5218	a19990_1	1||2526012||2527795||PAC:17823711||1||CDS||391283730||249||59.85	2526012	2527795	b57266_PGA_scaffold7	PGA_scaffold7||32731764||32737661||TESI_013022-RA||-1||CDS||2985846922||25922||59.85	32737661	32731764	8.200000e-25	352
0.7080	0.0892	a19990_1	1||2606744||2608392||PAC:17823705||1||CDS||391283718||255||82.34	2606744	2608392	b57266_PGA_scaffold7	PGA_scaffold7||32430697||32432401||TESI_013013-RA||-1||CDS||2985846895||25913||82.34	32432401	32430697	2.900000e-219	402
0.6886	0.1367	a19990_1	1||2618754||2632507||PAC:17823704||1||CDS||391283716||256||80.82	2618754	2632507	b57266_PGA_scaffold7	PGA_scaffold7||32344363||32360852||TESI_013011-RA||-1||CDS||2985846889||25911||80.82	32360852	32344363	5.500000e-223	452
1.2081	0.2018	a19990_1	1||2678902||2684666||PAC:17823700||1||CDS||391283708||260||74.38	2678902	2684666	b57266_PGA_scaffold7	PGA_scaffold7||32325918||32330796||TESI_013010-RA||-1||CDS||2985846886||25910||74.38	32330796	32325918	1.000000e-250	502
0.9004	0.0564	a19990_1	1||2692329||2698640||PAC:17823699||-1||CDS||391283706||261||81.31	2698640	2692329	b57266_PGA_scaffold7	PGA_scaffold7||32295740||32304651||TESI_013008-RA||1||CDS||2985846880||25908||81.31	32295740	32304651	1.000000e-250	552
2.6142	0.1107	a19990_1	1||2766597||2767442||PAC:17823692||1||CDS||391283692||268||72.38	2766597	2767442	b57266_PGA_scaffold7	PGA_scaffold7||32246478||32247103||TESI_013006-RA||-1||CDS||2985846874||25906||72.38	32247103	32246478	5.300000e-96	602
1.2705	0.1278	a19990_1	1||2770673||2771827||PAC:17823691||-1||CDS||391283690||269||75.53	2771827	2770673	b57266_PGA_scaffold7	PGA_scaffold7||32227407||32228351||TESI_013005-RA||1||CDS||2985846871||25905||75.53	32227407	32228351	7.000000e-174	652
1.5241	0.1928	a19990_1	1||2781664||2783311||PAC:17823690||1||CDS||391283688||270||70.37	2781664	2783311	b57266_PGA_scaffold7	PGA_scaffold7||32115677||32118393||TESI_012999-RA||-1||CDS||2985846853||25899||70.37	32118393	32115677	1.000000e-116	702
0.7715	0.1648	a19990_1	1||2792090||2796386||PAC:17823688||-1||CDS||391283684||272||79.16	2796386	2792090	b57266_PGA_scaffold7	PGA_scaffold7||32065411||32070214||TESI_012997-RA||1||CDS||2985846847||25897||79.16	32065411	32070214	1.000000e-250	752
###  Mean Ks:  1.1675	Mean Kn: 0.2092
#Ks	Kn	a<db_genome_id>_<chr>	chr1||start1||stop1||name1||strand1||type1||db_feature_id1||genome_order1||percent_id1	start1	stop1	b<db_genome_id>_<chr>	chr2||start2||stop2||name2||strand2||type2||db_feature_id2||genome_order2||percent_id2	start2	stop2	eval	block_score	GEVO_link
1.7177	0.2071	a19990_1	1||2242232||2246905||PAC:17823743||1||CDS||391283794||217||73.77	2242232	2246905	b57266_PGA_scaffold17	PGA_scaffold17||10765443||10769706||TESI_026532-RA||1||CDS||2984214816||11498||73.77	10765443	10769706	1.000000e-250	50
0.8161	0.1298	a19990_1	1||2253963||2261220||PAC:17823741||-1||CDS||391283790||219||81.91	2261220	2253963	b57266_PGA_scaffold17	PGA_scaffold17||10859601||10868034||TESI_026535-RA||-1||CDS||2984214825||11501||81.91	10868034	10859601	1.000000e-250	100
0.9722	0.3300	a19990_1	1||2274020||2280023||PAC:17823740||1||CDS||391283788||220||73.94	2274020	2280023	b57266_PGA_scaffold17	PGA_scaffold17||10932257||10945803||TESI_026538-RA||1||CDS||2984214834||11504||73.94	10932257	10945803	1.000000e-250	150
1.8673	0.5042	a19990_1	1||2282487||2285301||PAC:17823738||-1||CDS||391283784||222||82.28	2285301	2282487	b57266_PGA_scaffold17	PGA_scaffold17||10955452||10964346||TESI_026539-RA||-1||CDS||2984214837||11505||82.28	10964346	10955452	8.200000e-64	200
0.7654	0.0873	a19990_1	1||2286875||2292006||PAC:17823737||-1||CDS||391283782||223||82.11	2292006	2286875	b57266_PGA_scaffold17	PGA_scaffold17||10987471||10992638||TESI_026541-RA||-1||CDS||2984214843||11507||82.11	10992638	10987471	1.000000e-250	250
1.2297	0.1209	a19990_1	1||2429495||2433043||PAC:17823720||-1||CDS||391283748||240||76.8	2433043	2429495	b57266_PGA_scaffold17	PGA_scaffold17||11153333||11157415||TESI_026543-RA||-1||CDS||2984214849||11509||76.8	11157415	11153333	1.000000e-250	297
0.8039	0.0848	a19990_1	1||2445655||2456141||PAC:17823719||-1||CDS||391283746||241||83.27	2456141	2445655	b57266_PGA_scaffold17	PGA_scaffold17||11204520||11223993||TESI_026545-RA||-1||CDS||2984214855||11511||83.27	11223993	11204520	1.000000e-250	347
###  Mean Ks:  7.1965	Mean Kn: 0.3958
#Ks	Kn	a<db_genome_id>_<chr>	chr1||start1||stop1||name1||strand1||type1||db_feature_id1||genome_order1||percent_id1	start1	stop1	b<db_genome_id>_<chr>	chr2||start2||stop2||name2||strand2||type2||db_feature_id2||genome_order2||percent_id2	start2	stop2	eval	block_score	GEVO_link
1.1173	0.1854	a19990_1	1||2242232||2246905||PAC:17823743||1||CDS||391283794||217||76.13	2242232	2246905	b57266_PGA_scaffold5	PGA_scaffold5||45996197||46004672||TESI_009396-RA||1||CDS||2985359345||22097||76.13	45996197	46004672	1.000000e-250	50
0.8233	0.1099	a19990_1	1||2253963||2261220||PAC:17823741||-1||CDS||391283790||219||82.8	2261220	2253963	b57266_PGA_scaffold5	PGA_scaffold5||46006604||46014855||TESI_009397-RA||-1||CDS||2985359348||22098||82.8	46014855	46006604	1.000000e-250	100
1.0100	0.3911	a19990_1	1||2274020||2280023||PAC:17823740||1||CDS||391283788||220||74.52	2274020	2280023	b57266_PGA_scaffold5	PGA_scaffold5||46035592||46041755||TESI_009398-RA||1||CDS||2985359351||22099||74.52	46035592	46041755	1.000000e-250	150
0.7318	0.0836	a19990_1	1||2286875||2292006||PAC:17823737||-1||CDS||391283782||223||80.81	2292006	2286875	b57266_PGA_scaffold5	PGA_scaffold5||46042657||46047614||TESI_009399-RA||-1||CDS||2985359354||22100||80.81	46047614	46042657	1.000000e-250	200
1.2018	0.1209	a19990_1	1||2429495||2433043||PAC:17823720||-1||CDS||391283748||240||72.13	2433043	2429495	b57266_PGA_scaffold5	PGA_scaffold5||46072876||46076641||TESI_009400-RA||-1||CDS||2985359357||22101||72.13	46076641	46072876	5.200000e-224	247
4.2461	0.8654	a19990_1	1||2508304||2516714||PAC:17823713||1||CDS||391283734||247||72.22	2508304	2516714	b57266_PGA_scaffold5	PGA_scaffold5||46301517||46314552||TESI_009405-RA||1||CDS||2985359372||22106||72.22	46301517	46314552	7.100000e-127	297
1.6930	0.2282	a19990_1	1||2632996||2635975||PAC:17823703||-1||CDS||391283714||257||72.18	2635975	2632996	b57266_PGA_scaffold5	PGA_scaffold5||46449742||46454636||TESI_009407-RA||-1||CDS||2985359378||22108||72.18	46454636	46449742	1.400000e-187	347
1.1865	0.2418	a19990_1	1||2678902||2684666||PAC:17823700||1||CDS||391283708||260||77.85	2678902	2684666	b57266_PGA_scaffold5	PGA_scaffold5||46547248||46550519||TESI_009409-RA||1||CDS||2985359384||22110||77.85	46547248	46550519	8.400000e-219	397
73.2179	0.3786	a19990_1	1||2751643||2752719||PAC:17823694||1||CDS||391283696||266||81.13	2751643	2752719	b57266_PGA_scaffold5	PGA_scaffold5||46568263||46569354||TESI_009410-RA||1||CDS||2985359387||22111||81.13	46568263	46569354	1.600000e-53	447
0.7484	0.1249	a19990_1	1||2754341||2765634||PAC:17823693||1||CDS||391283694||267||81.57	2754341	2765634	b57266_PGA_scaffold5	PGA_scaffold5||46573090||46588254||TESI_009411-RA||1||CDS||2985359390||22112||81.57	46573090	46588254	1.000000e-250	497
2.1622	2.1877	a19990_1	1||2766597||2767442||PAC:17823692||1||CDS||391283692||268||75.1	2766597	2767442	b57266_PGA_scaffold5	PGA_scaffold5||46634458||46634919||TESI_009412-RA||1||CDS||2985359393||22113||75.1	46634458	46634919	5.800000e-53	547
0.6650	0.0677	a19990_1	1||2886763||2897640||PAC:17823685||1||CDS||391283678||275||84.43	2886763	2897640	b57266_PGA_scaffold5	PGA_scaffold5||46669982||46674020||TESI_009415-RA||1||CDS||2985359402||22116||84.43	46669982	46674020	3.500000e-68	597
0.9355	0.0802	a19990_1	1||2929062||2935062||PAC:17823682||-1||CDS||391283672||278||81.34	2935062	2929062	b57266_PGA_scaffold5	PGA_scaffold5||46761839||46769921||TESI_009420-RA||1||CDS||2985359417||22121||81.34	46761839	46769921	1.000000e-250	647
35.5935	1.2390	a19990_1	1||3011659||3013664||PAC:17823672||1||CDS||391283652||288||73.04	3011659	3013664	b57266_PGA_scaffold5	PGA_scaffold5||47123958||47125457||TESI_009430-RA||-1||CDS||2985359447||22131||73.04	47125457	47123958	5.000000e-87	697
1.5142	0.2607	a19990_1	1||3030905||3040233||PAC:17823669||-1||CDS||391283646||291||80.39	3040233	3030905	b57266_PGA_scaffold5	PGA_scaffold5||47152972||47162474||TESI_009431-RA||-1||CDS||2985359450||22132||80.39	47162474	47152972	1.000000e-250	747
1.2444	0.3666	a19990_1	1||3047298||3048873||PAC:17823667||-1||CDS||391283642||293||73.62	3048873	3047298	b57266_PGA_scaffold5	PGA_scaffold5||47166674||47172792||TESI_009432-RA||-1||CDS||2985359453||22133||73.62	47172792	47166674	2.700000e-126	797
0.7761	0.0263	a19990_1	1||3062262||3065175||PAC:17823664||1||CDS||391283636||296||86.67	3062262	3065175	b57266_PGA_scaffold5	PGA_scaffold5||47225450||47232885||TESI_009433-RA||1||CDS||2985359456||22134||86.67	47225450	47232885	4.600000e-228	847
0.6691	0.1660	a19990_1	1||3066338||3080331||PAC:17823663||-1||CDS||391283634||297||75.11	3080331	3066338	b57266_PGA_scaffold5	PGA_scaffold5||47234715||47242017||TESI_009434-RA||-1||CDS||2985359459||22135||75.11	47242017	47234715	1.000000e-250	897
###  Mean Ks:  12.9454	Mean Kn: 0.4923
#Ks	Kn	a<db_genome_id>_<chr>	chr1||start1||stop1||name1||strand1||type1||db_feature_id1||genome_order1||percent_id1	start1	stop1	b<db_genome_id>_<chr>	chr2||start2||stop2||name2||strand2||type2||db_feature_id2||genome_order2||percent_id2	start2	stop2	eval	block_score	GEVO_link
1.8686	0.1409	a19990_1	1||2476586||2477374||PAC:17823716||1||CDS||391283740||244||77.03	2476586	2477374	b57266_PGA_scaffold17	PGA_scaffold17||9517682||9518428||TESI_026474-RA||1||CDS||2984214642||11440||77.03	9517682	9518428	8.100000e-111	50
0.7505	0.1275	a19990_1	1||2488784||2491656||PAC:17823715||-1||CDS||391283738||245||80.26	2491656	2488784	b57266_PGA_scaffold17	PGA_scaffold17||9635821||9637955||TESI_026483-RA||-1||CDS||2984214669||11449||80.26	9637955	9635821	4.500000e-167	100
69.6585	1.4296	a19990_1	1||2495311||2505074||PAC:17823714||-1||CDS||391283736||246||77.29	2505074	2495311	b57266_PGA_scaffold17	PGA_scaffold17||9661746||9684467||TESI_026487-RA||-1||CDS||2984214681||11453||77.29	9684467	9661746	3.000000e-191	150
26.0666	0.4446	a19990_1	1||2508304||2516714||PAC:17823713||1||CDS||391283734||247||75.53	2508304	2516714	b57266_PGA_scaffold17	PGA_scaffold17||9754180||9756288||TESI_026491-RA||1||CDS||2984214693||11457||75.53	9754180	9756288	7.900000e-36	185
1.0029	0.0943	a19990_1	1||2517662||2519101||PAC:17823712||-1||CDS||391283732||248||80.6	2519101	2517662	b57266_PGA_scaffold17	PGA_scaffold17||9769610||9771879||TESI_026493-RA||-1||CDS||2984214699||11459||80.6	9771879	9769610	1.000000e-250	235
1.0356	0.1329	a19990_1	1||2536481||2541184||PAC:17823709||1||CDS||391283726||251||81.01	2536481	2541184	b57266_PGA_scaffold17	PGA_scaffold17||9804948||9812897||TESI_026495-RA||1||CDS||2984214705||11461||81.01	9804948	9812897	1.000000e-250	285
0.8367	0.1071	a19990_1	1||2545036||2563042||PAC:17823707||1||CDS||391283722||253||80.87	2545036	2563042	b57266_PGA_scaffold17	PGA_scaffold17||9887876||9892025||TESI_026498-RA||1||CDS||2984214714||11464||80.87	9887876	9892025	1.800000e-220	335
20.2267	1.1378	a19990_1	1||2574244||2575738||PAC:17823706||-1||CDS||391283720||254||66.79	2575738	2574244	b57266_PGA_scaffold17	PGA_scaffold17||9946765||9948174||TESI_026500-RA||-1||CDS||2984214720||11466||66.79	9948174	9946765	1.800000e-67	385
1.5734	0.2406	a19990_1	1||2632996||2635975||PAC:17823703||-1||CDS||391283714||257||73.04	2635975	2632996	b57266_PGA_scaffold17	PGA_scaffold17||10153067||10158371||TESI_026504-RA||-1||CDS||2984214732||11470||73.04	10158371	10153067	2.100000e-113	435
1.1837	0.1791	a19990_1	1||2678902||2684666||PAC:17823700||1||CDS||391283708||260||74.79	2678902	2684666	b57266_PGA_scaffold17	PGA_scaffold17||10174461||10179064||TESI_026505-RA||1||CDS||2984214735||11471||74.79	10174461	10179064	9.200000e-220	485
18.1957	1.3814	a19990_1	1||2726787||2743295||PAC:17823695||1||CDS||391283698||265||73.79	2726787	2743295	b57266_PGA_scaffold17	PGA_scaffold17||10313366||10314049||TESI_026509-RA||1||CDS||2984214747||11475||73.79	10313366	10314049	1.900000e-103	535
###  Mean Ks:  1.1766	Mean Kn: 0.1591
#Ks	Kn	a<db_genome_id>_<chr>	chr1||start1||stop1||name1||strand1||type1||db_feature_id1||genome_order1||percent_id1	start1	stop1	b<db_genome_id>_<chr>	chr2||start2||stop2||name2||strand2||type2||db_feature_id2||genome_order2||percent_id2	start2	stop2	eval	block_score	GEVO_link
0.7917	0.1743	a19990_1	1||2618754||2632507||PAC:17823704||1||CDS||391283716||256||81.21	2618754	2632507	b57266_PGA_scaffold6	PGA_scaffold6||52893681||52914310||TESI_012063-RA||1||CDS||2985625335||24854||81.21	52893681	52914310	1.000000e-250	50
1.0085	0.2335	a19990_1	1||2678902||2684666||PAC:17823700||1||CDS||391283708||260||73.67	2678902	2684666	b57266_PGA_scaffold6	PGA_scaffold6||52922004||52927442||TESI_012064-RA||1||CDS||2985625338||24855||73.67	52922004	52927442	2.500000e-174	100
0.7977	0.0662	a19990_1	1||2692329||2698640||PAC:17823699||-1||CDS||391283706||261||82.9	2698640	2692329	b57266_PGA_scaffold6	PGA_scaffold6||52959726||52965892||TESI_012066-RA||-1||CDS||2985625344||24857||82.9	52965892	52959726	1.000000e-250	150
2.0636	0.1801	a19990_1	1||2766597||2767442||PAC:17823692||1||CDS||391283692||268||70.41	2766597	2767442	b57266_PGA_scaffold6	PGA_scaffold6||53010879||53011813||TESI_012067-RA||1||CDS||2985625347||24858||70.41	53010879	53011813	9.000000e-125	200
1.1823	0.1137	a19990_1	1||2770673||2771827||PAC:17823691||-1||CDS||391283690||269||77.81	2771827	2770673	b57266_PGA_scaffold6	PGA_scaffold6||53017434||53018355||TESI_012068-RA||-1||CDS||2985625350||24859||77.81	53018355	53017434	8.300000e-195	250
1.2161	0.1869	a19990_1	1||2781664||2783311||PAC:17823690||1||CDS||391283688||270||77.15	2781664	2783311	b57266_PGA_scaffold6	PGA_scaffold6||53077953||53080681||TESI_012070-RA||1||CDS||2985625356||24861||77.15	53077953	53080681	4.300000e-98	300
###  Mean Ks:  4.1281	Mean Kn: 0.2382
#Ks	Kn	a<db_genome_id>_<chr>	chr1||start1||stop1||name1||strand1||type1||db_feature_id1||genome_order1||percent_id1	start1	stop1	b<db_genome_id>_<chr>	chr2||start2||stop2||name2||strand2||type2||db_feature_id2||genome_order2||percent_id2	start2	stop2	eval	block_score	GEVO_link
20.2735	0.6103	a19990_1	1||2751643||2752719||PAC:17823694||1||CDS||391283696||266||85.58	2751643	2752719	b57266_PGA_scaffold96	PGA_scaffold96||203008||204021||TESI_029775-RA||-1||CDS||2986396750||30685||85.58	204021	203008	8.400000e-26	25
1.2893	0.2416	a19990_1	1||2781664||2783311||PAC:17823690||1||CDS||391283688||270||69.92	2781664	2783311	b57266_PGA_scaffold96	PGA_scaffold96||169150||171353||TESI_029773-RA||-1||CDS||2986396744||30683||69.92	171353	169150	1.100000e-149	75
0.8232	0.2082	a19990_1	1||2807025||2878201||PAC:17823687||1||CDS||391283682||273||81.48	2807025	2878201	b57266_PGA_scaffold96	PGA_scaffold96||94216||129246||TESI_029771-RA||-1||CDS||2986396738||30681||81.48	129246	94216	5.300000e-221	125
0.8338	0.1088	a19990_1	1||2879380||2882031||PAC:17823686||1||CDS||391283680||274||80.09	2879380	2882031	b57266_PGA_scaffold96	PGA_scaffold96||75228||81841||TESI_029770-RA||-1||CDS||2986396735||30680||80.09	81841	75228	1.000000e-250	175
0.6719	0.0884	a19990_1	1||2886763||2897640||PAC:17823685||1||CDS||391283678||275||82.08	2886763	2897640	b57266_PGA_scaffold96	PGA_scaffold96||57180||64195||TESI_029766-RA||-1||CDS||2986396723||30676||82.08	64195	57180	1.100000e-82	225
0.8770	0.1721	a19990_1	1||2899462||2906208||PAC:17823684||-1||CDS||391283676||276||82.21	2906208	2899462	b57266_PGA_scaffold96	PGA_scaffold96||30302||54694||TESI_029764-RA||1||CDS||2986396717||30674||82.21	30302	54694	5.900000e-210	275
###  Mean Ks:  13.0705	Mean Kn: 0.5067
#Ks	Kn	a<db_genome_id>_<chr>	chr1||start1||stop1||name1||strand1||type1||db_feature_id1||genome_order1||percent_id1	start1	stop1	b<db_genome_id>_<chr>	chr2||start2||stop2||name2||strand2||type2||db_feature_id2||genome_order2||percent_id2	start2	stop2	eval	block_score	GEVO_link
62.1150	1.2538	a19990_1	1||2921237||2927383||PAC:17823683||1||CDS||391283674||277||73.37	2921237	2927383	b57266_PGA_scaffold7	PGA_scaffold7||30295883||30296964||TESI_012918-RA||1||CDS||2985846610||25818||73.37	30295883	30296964	1.000000e-113	50
0.8940	0.2158	a19990_1	1||2954243||2955469||PAC:17823678||1||CDS||391283664||282||83.2	2954243	2955469	b57266_PGA_scaffold7	PGA_scaffold7||30565507||30568654||TESI_012932-RA||1||CDS||2985846652||25832||83.2	30565507	30568654	9.800000e-110	97
1.1687	0.4330	a19990_1	1||2981684||2996364||PAC:17823675||-1||CDS||391283658||285||71.68	2996364	2981684	b57266_PGA_scaffold7	PGA_scaffold7||30658939||30670622||TESI_012936-RA||-1||CDS||2985846664||25836||71.68	30670622	30658939	9.800000e-122	147
2.6090	1.4887	a19990_1	1||3011659||3013664||PAC:17823672||1||CDS||391283652||288||72.12	3011659	3013664	b57266_PGA_scaffold7	PGA_scaffold7||30682443||30684438||TESI_012937-RA||-1||CDS||2985846667||25837||72.12	30684438	30682443	5.100000e-56	197
0.7275	0.2718	a19990_1	1||3044682||3045710||PAC:17823668||-1||CDS||391283644||292||68.47	3045710	3044682	b57266_PGA_scaffold7	PGA_scaffold7||30700681||30702698||TESI_012939-RA||-1||CDS||2985846673||25839||68.47	30702698	30700681	9.900000e-40	236
2.0397	0.3576	a19990_1	1||3047298||3048873||PAC:17823667||-1||CDS||391283642||293||72.04	3048873	3047298	b57266_PGA_scaffold7	PGA_scaffold7||30705551||30710100||TESI_012940-RA||-1||CDS||2985846676||25840||72.04	30710100	30705551	9.300000e-106	286
1.1324	0.1378	a19990_1	1||3084529||3092651||PAC:17823662||-1||CDS||391283632||298||81.44	3092651	3084529	b57266_PGA_scaffold7	PGA_scaffold7||30731432||30740506||TESI_012941-RA||-1||CDS||2985846679||25841||81.44	30740506	30731432	3.500000e-158	336
5.2232	0.4595	a19990_1	1||3143018||3144306||PAC:17823657||1||CDS||391283622||303||79.9	3143018	3144306	b57266_PGA_scaffold7	PGA_scaffold7||30841512||30842489||TESI_012943-RA||1||CDS||2985846685||25843||79.9	30841512	30842489	3.800000e-45	380
0.7704	0.1705	a19990_1	1||3180259||3181508||PAC:17823653||-1||CDS||391283614||307||73.84	3181508	3180259	b57266_PGA_scaffold7	PGA_scaffold7||30943470||30944642||TESI_012944-RA||-1||CDS||2985846688||25844||73.84	30944642	30943470	3.300000e-168	430
2.5988	0.2715	a19990_1	1||3190849||3192646||PAC:17823652||1||CDS||391283612||308||70.96	3190849	3192646	b57266_PGA_scaffold7	PGA_scaffold7||30970754||30971967||TESI_012945-RA||1||CDS||2985846691||25845||70.96	30970754	30971967	3.300000e-72	480
0.9460	0.1627	a19990_1	1||3235823||3236771||PAC:17823647||-1||CDS||391283602||313||73.89	3236771	3235823	b57266_PGA_scaffold7	PGA_scaffold7||31139199||31140234||TESI_012952-RA||-1||CDS||2985846712||25852||73.89	31140234	31139199	4.700000e-99	530
0.7399	0.1641	a19990_1	1||3271259||3277948||PAC:17823643||-1||CDS||391283594||317||80.14	3277948	3271259	b57266_PGA_scaffold7	PGA_scaffold7||31164941||31173976||TESI_012953-RA||-1||CDS||2985846715||25853||80.14	31173976	31164941	1.000000e-250	580
1.3373	0.3676	a19990_1	1||3368825||3370197||PAC:17823634||-1||CDS||391283576||326||76.77	3370197	3368825	b57266_PGA_scaffold7	PGA_scaffold7||31244883||31248430||TESI_012956-RA||-1||CDS||2985846724||25856||76.77	31248430	31244883	2.100000e-88	630
1.5662	0.4239	a19990_1	1||3375071||3376413||PAC:17823633||1||CDS||391283574||327||79.17	3375071	3376413	b57266_PGA_scaffold7	PGA_scaffold7||31272590||31273973||TESI_012957-RA||1||CDS||2985846727||25857||79.17	31272590	31273973	8.400000e-44	673
79.8126	1.1486	a19990_1	1||3380069||3395733||PAC:17823632||-1||CDS||391283572||328||80.93	3395733	3380069	b57266_PGA_scaffold7	PGA_scaffold7||31296709||31321271||TESI_012959-RA||-1||CDS||2985846733||25859||80.93	31321271	31296709	1.000000e-250	723
1.2326	0.3006	a19990_1	1||3396142||3407109||PAC:17823631||-1||CDS||391283570||329||71.34	3407109	3396142	b57266_PGA_scaffold7	PGA_scaffold7||31343031||31349116||TESI_012961-RA||-1||CDS||2985846739||25861||71.34	31349116	31343031	2.200000e-175	773
24.0499	1.1939	a19990_1	1||3407452||3417751||PAC:17823630||-1||CDS||391283568||330||72.77	3417751	3407452	b57266_PGA_scaffold7	PGA_scaffold7||31442760||31450703||TESI_012967-RA||-1||CDS||2985846757||25867||72.77	31450703	31442760	7.600000e-37	809
0.8855	0.1751	a19990_1	1||3422695||3423477||PAC:17823629||-1||CDS||391283566||331||74.18	3423477	3422695	b57266_PGA_scaffold7	PGA_scaffold7||31497442||31498101||TESI_012970-RA||-1||CDS||2985846766||25870||74.18	31498101	31497442	4.700000e-129	859
0.9644	0.2708	a19990_1	1||3429870||3441168||PAC:17823628||-1||CDS||391283564||332||83.23	3441168	3429870	b57266_PGA_scaffold7	PGA_scaffold7||31503226||31528714||TESI_012971-RA||-1||CDS||2985846769||25871||83.23	31528714	31503226	9.300000e-188	909
2.4510	1.2628	a19990_1	1||3485792||3512371||PAC:17823623||1||CDS||391283554||337||73.68	3485792	3512371	b57266_PGA_scaffold7	PGA_scaffold7||31555429||31563387||TESI_012973-RA||1||CDS||2985846775||25873||73.68	31555429	31563387	3.000000e-08	916
58.3565	1.0235	a19990_1	1||3517780||3520132||PAC:17823621||1||CDS||391283550||339||69.1	3517780	3520132	b57266_PGA_scaffold7	PGA_scaffold7||31603923||31606504||TESI_012976-RA||1||CDS||2985846784||25876||69.1	31603923	31606504	1.800000e-149	966
0.6066	0.0732	a19990_1	1||3565291||3568601||PAC:17823615||-1||CDS||391283538||345||85.25	3568601	3565291	b57266_PGA_scaffold7	PGA_scaffold7||31641033||31651890||TESI_012979-RA||1||CDS||2985846793||25879||85.25	31641033	31651890	1.000000e-250	1016
72.2132	0.7231	a19990_1	1||3595152||3609449||PAC:17823613||-1||CDS||391283534||347||73.48	3609449	3595152	b57266_PGA_scaffold7	PGA_scaffold7||31708516||31716742||TESI_012982-RA||1||CDS||2985846802||25882||73.48	31708516	31716742	7.200000e-208	1066
1.0567	0.1827	a19990_1	1||3659035||3664804||PAC:17823611||1||CDS||391283530||349||73.75	3659035	3664804	b57266_PGA_scaffold7	PGA_scaffold7||31871387||31884308||TESI_012989-RA||1||CDS||2985846823||25889||73.75	31871387	31884308	1.100000e-63	1116
1.2659	0.1349	a19990_1	1||3675583||3676634||PAC:17823609||1||CDS||391283526||351||76.62	3675583	3676634	b57266_PGA_scaffold7	PGA_scaffold7||31904758||31905778||TESI_012991-RA||1||CDS||2985846829||25891||76.62	31904758	31905778	3.200000e-125	1166
###  Mean Ks:  15.0530	Mean Kn: 0.3436
#Ks	Kn	a<db_genome_id>_<chr>	chr1||start1||stop1||name1||strand1||type1||db_feature_id1||genome_order1||percent_id1	start1	stop1	b<db_genome_id>_<chr>	chr2||start2||stop2||name2||strand2||type2||db_feature_id2||genome_order2||percent_id2	start2	stop2	eval	block_score	GEVO_link
0.7917	0.0700	a19990_1	1||2941266||2946275||PAC:17823681||1||CDS||391283670||279||87.09	2941266	2946275	b57266_PGA_scaffold12	PGA_scaffold12||30949072||30951983||TESI_021637-RA||-1||CDS||2983573721||6447||87.09	30951983	30949072	6.900000e-130	50
0.7121	0.0662	a19990_1	1||2968052||2980178||PAC:17823676||-1||CDS||391283660||284||83.9	2980178	2968052	b57266_PGA_scaffold12	PGA_scaffold12||30677256||30704576||TESI_021629-RA||1||CDS||2983573697||6439||83.9	30677256	30704576	1.000000e-250	100
0.9270	0.2292	a19990_1	1||2981684||2996364||PAC:17823675||-1||CDS||391283658||285||72.62	2996364	2981684	b57266_PGA_scaffold12	PGA_scaffold12||30620591||30627674||TESI_021626-RA||1||CDS||2983573688||6436||72.62	30620591	30627674	1.000000e-250	150
89.9261	0.5493	a19990_1	1||3007049||3007411||PAC:17823674||1||CDS||391283656||286||87.5	3007049	3007411	b57266_PGA_scaffold12	PGA_scaffold12||30600859||30601647||TESI_021625-RA||-1||CDS||2983573685||6435||87.5	30601647	30600859	2.000000e-28	177
10.7101	1.2579	a19990_1	1||3011659||3013664||PAC:17823672||1||CDS||391283652||288||70.87	3011659	3013664	b57266_PGA_scaffold12	PGA_scaffold12||30588906||30590860||TESI_021623-RA||1||CDS||2983573679||6433||70.87	30588906	30590860	2.800000e-155	227
1.1750	0.1205	a19990_1	1||3084529||3092651||PAC:17823662||-1||CDS||391283632||298||80.4	3092651	3084529	b57266_PGA_scaffold12	PGA_scaffold12||30574625||30577599||TESI_021620-RA||1||CDS||2983573670||6430||80.4	30574625	30577599	1.200000e-214	277
1.1290	0.1122	a19990_1	1||3127824||3131985||PAC:17823659||1||CDS||391283626||301||80.05	3127824	3131985	b57266_PGA_scaffold12	PGA_scaffold12||30470430||30475009||TESI_021619-RA||-1||CDS||2983573667||6429||80.05	30475009	30470430	1.000000e-250	327
###  Mean Ks:  2.7094	Mean Kn: 0.3761
#Ks	Kn	a<db_genome_id>_<chr>	chr1||start1||stop1||name1||strand1||type1||db_feature_id1||genome_order1||percent_id1	start1	stop1	b<db_genome_id>_<chr>	chr2||start2||stop2||name2||strand2||type2||db_feature_id2||genome_order2||percent_id2	start2	stop2	eval	block_score	GEVO_link
3.0591	0.5035	a19990_1	1||3143018||3144306||PAC:17823657||1||CDS||391283622||303||74.63	3143018	3144306	b57266_PGA_scaffold2	PGA_scaffold2||57058399||57059268||TESI_004218-RA||1||CDS||2984646389||16121||74.63	57058399	57059268	3.600000e-34	33
0.6349	0.1108	a19990_1	1||3147480||3149140||PAC:17823656||-1||CDS||391283620||304||80.57	3149140	3147480	b57266_PGA_scaffold2	PGA_scaffold2||57080368||57084176||TESI_004220-RA||-1||CDS||2984646395||16123||80.57	57084176	57080368	4.300000e-245	83
7.0745	0.7292	a19990_1	1||3180259||3181508||PAC:17823653||-1||CDS||391283614||307||75.93	3181508	3180259	b57266_PGA_scaffold2	PGA_scaffold2||57241946||57243786||TESI_004222-RA||-1||CDS||2984646401||16125||75.93	57243786	57241946	1.700000e-30	112
1.4372	0.2107	a19990_1	1||3190849||3192646||PAC:17823652||1||CDS||391283612||308||68.4	3190849	3192646	b57266_PGA_scaffold2	PGA_scaffold2||57280796||57282188||TESI_004223-RA||1||CDS||2984646404||16126||68.4	57280796	57282188	4.200000e-190	162
4.6211	0.7167	a19990_1	1||3210000||3211373||PAC:17823650||-1||CDS||391283608||310||73.94	3211373	3210000	b57266_PGA_scaffold2	PGA_scaffold2||57356851||57357834||TESI_004225-RA||-1||CDS||2984646410||16128||73.94	57357834	57356851	2.000000e-48	209
0.8105	0.0810	a19990_1	1||3223379||3227660||PAC:17823649||-1||CDS||391283606||311||81.1	3227660	3223379	b57266_PGA_scaffold2	PGA_scaffold2||57380741||57391603||TESI_004226-RA||-1||CDS||2984646413||16129||81.1	57391603	57380741	1.500000e-155	259
1.3285	0.2808	a19990_1	1||3235823||3236771||PAC:17823647||-1||CDS||391283602||313||78.37	3236771	3235823	b57266_PGA_scaffold2	PGA_scaffold2||57401561||57402846||TESI_004227-RA||-1||CDS||2984646416||16130||78.37	57402846	57401561	8.400000e-64	309
###  Mean Ks:  7.1631	Mean Kn: 0.3259
#Ks	Kn	a<db_genome_id>_<chr>	chr1||start1||stop1||name1||strand1||type1||db_feature_id1||genome_order1||percent_id1	start1	stop1	b<db_genome_id>_<chr>	chr2||start2||stop2||name2||strand2||type2||db_feature_id2||genome_order2||percent_id2	start2	stop2	eval	block_score	GEVO_link
1.7427	0.2279	a19990_1	1||3190849||3192646||PAC:17823652||1||CDS||391283612||308||67.43	3190849	3192646	b57266_PGA_scaffold5	PGA_scaffold5||39947032||39948374||TESI_009186-RA||1||CDS||2985358715||21887||67.43	39947032	39948374	3.700000e-104	50
2.5406	0.3512	a19990_1	1||3210000||3211373||PAC:17823650||-1||CDS||391283608||310||75.44	3211373	3210000	b57266_PGA_scaffold5	PGA_scaffold5||40003734||40004710||TESI_009188-RA||-1||CDS||2985358721||21889||75.44	40004710	40003734	4.100000e-86	100
1.0616	0.1683	a19990_1	1||3235823||3236771||PAC:17823647||-1||CDS||391283602||313||71.54	3236771	3235823	b57266_PGA_scaffold5	PGA_scaffold5||40064453||40065223||TESI_009191-RA||-1||CDS||2985358730||21892||71.54	40065223	40064453	7.000000e-88	150
1.4548	0.4390	a19990_1	1||3252820||3255454||PAC:17823645||1||CDS||391283598||315||79.69	3252820	3255454	b57266_PGA_scaffold5	PGA_scaffold5||40084957||40086105||TESI_009192-RA||1||CDS||2985358733||21893||79.69	40084957	40086105	3.000000e-23	172
1.7373	0.8742	a19990_1	1||3265823||3269997||PAC:17823644||-1||CDS||391283596||316||78.69	3269997	3265823	b57266_PGA_scaffold5	PGA_scaffold5||40149332||40152607||TESI_009194-RA||-1||CDS||2985358739||21895||78.69	40152607	40149332	1.200000e-66	222
1.9168	0.2313	a19990_1	1||3309093||3310127||PAC:17823641||1||CDS||391283590||319||70.64	3309093	3310127	b57266_PGA_scaffold5	PGA_scaffold5||40314978||40321581||TESI_009197-RA||1||CDS||2985358748||21898||70.64	40314978	40321581	7.300000e-116	272
0.9247	0.2860	a19990_1	1||3356660||3357976||PAC:17823636||-1||CDS||391283580||324||70.25	3357976	3356660	b57266_PGA_scaffold5	PGA_scaffold5||40404291||40410873||TESI_009200-RA||-1||CDS||2985358757||21901||70.25	40410873	40404291	1.500000e-77	322
1.2639	0.3186	a19990_1	1||3368825||3370197||PAC:17823634||-1||CDS||391283576||326||77.89	3370197	3368825	b57266_PGA_scaffold5	PGA_scaffold5||40559007||40561648||TESI_009207-RA||-1||CDS||2985358778||21908||77.89	40561648	40559007	3.200000e-92	372
0.8306	0.0765	a19990_1	1||3380069||3395733||PAC:17823632||-1||CDS||391283572||328||82.94	3395733	3380069	b57266_PGA_scaffold5	PGA_scaffold5||40641786||40670942||TESI_009208-RA||-1||CDS||2985358781||21909||82.94	40670942	40641786	1.000000e-250	422
5.8684	0.5141	a19990_1	1||3407452||3417751||PAC:17823630||-1||CDS||391283568||330||73.95	3417751	3407452	b57266_PGA_scaffold5	PGA_scaffold5||40787600||40790494||TESI_009212-RA||-1||CDS||2985358793||21913||73.95	40790494	40787600	1.000000e-39	461
68.8238	0.8618	a19990_1	1||3595152||3609449||PAC:17823613||-1||CDS||391283534||347||75.85	3609449	3595152	b57266_PGA_scaffold5	PGA_scaffold5||40812794||40816768||TESI_009215-RA||-1||CDS||2985358802||21916||75.85	40816768	40812794	3.500000e-160	508
0.9738	0.1631	a19990_1	1||3659035||3664804||PAC:17823611||1||CDS||391283530||349||78.47	3659035	3664804	b57266_PGA_scaffold5	PGA_scaffold5||40870676||40881610||TESI_009218-RA||1||CDS||2985358811||21919||78.47	40870676	40881610	9.500000e-115	558
0.8355	0.3027	a19990_1	1||3678832||3683463||PAC:17823608||1||CDS||391283524||352||75.85	3678832	3683463	b57266_PGA_scaffold5	PGA_scaffold5||41009061||41010648||TESI_009220-RA||1||CDS||2985358817||21921||75.85	41009061	41010648	8.500000e-56	608
0.8464	0.1227	a19990_1	1||3716262||3718522||PAC:17823606||1||CDS||391283520||354||77.83	3716262	3718522	b57266_PGA_scaffold5	PGA_scaffold5||41145140||41147361||TESI_009221-RA||1||CDS||2985358820||21922||77.83	41145140	41147361	1.000000e-250	658
1.3115	0.4414	a19990_1	1||3728234||3729975||PAC:17823604||1||CDS||391283516||356||75.73	3728234	3729975	b57266_PGA_scaffold5	PGA_scaffold5||41204506||41214900||TESI_009224-RA||1||CDS||2985358829||21925||75.73	41204506	41214900	1.100000e-83	708
57.1401	1.5154	a19990_1	1||3758392||3758729||PAC:17823601||-1||CDS||391283510||359||74.29	3758729	3758392	b57266_PGA_scaffold5	PGA_scaffold5||41221642||41223520||TESI_009225-RA||-1||CDS||2985358832||21926||74.29	41223520	41221642	2.000000e-07	714
0.7634	0.1183	a19990_1	1||3829462||3833488||PAC:17823594||1||CDS||391283496||366||83.03	3829462	3833488	b57266_PGA_scaffold5	PGA_scaffold5||41283336||41288398||TESI_009228-RA||1||CDS||2985358841||21929||83.03	41283336	41288398	1.000000e-250	764
1.3708	0.2366	a19990_1	1||3858749||3861770||PAC:17823589||1||CDS||391283486||371||69.97	3858749	3861770	b57266_PGA_scaffold5	PGA_scaffold5||41327528||41329989||TESI_009230-RA||1||CDS||2985358847||21931||69.97	41327528	41329989	1.600000e-129	814
61.3149	1.1711	a19990_1	1||3891703||3907393||PAC:17823585||-1||CDS||391283478||375||82.81	3907393	3891703	b57266_PGA_scaffold5	PGA_scaffold5||41440846||41455681||TESI_009235-RA||-1||CDS||2985358862||21936||82.81	41455681	41440846	3.500000e-197	864
0.6226	0.0487	a19990_1	1||3939423||3943590||PAC:17823582||1||CDS||391283472||378||85.67	3939423	3943590	b57266_PGA_scaffold5	PGA_scaffold5||41466146||41470820||TESI_009236-RA||1||CDS||2985358865||21937||85.67	41466146	41470820	1.000000e-250	914
0.9208	0.1788	a19990_1	1||3994677||4002209||PAC:17823579||-1||CDS||391283466||381||79.54	4002209	3994677	b57266_PGA_scaffold5	PGA_scaffold5||41477238||41479493||TESI_009237-RA||-1||CDS||2985358868||21938||79.54	41479493	41477238	6.400000e-118	964
0.3581	0.0416	a19990_1	1||4011299||4015981||PAC:17823577||1||CDS||391283462||383||89.27	4011299	4015981	b57266_PGA_scaffold5	PGA_scaffold5||41509881||41510480||TESI_009239-RA||1||CDS||2985358874||21940||89.27	41509881	41510480	1.400000e-77	1014
0.9062	0.1217	a19990_1	1||4064822||4072782||PAC:17823571||-1||CDS||391283450||389||82.03	4072782	4064822	b57266_PGA_scaffold5	PGA_scaffold5||41589212||41589595||TESI_009242-RA||-1||CDS||2985358883||21943||82.03	41589595	41589212	1.200000e-65	1064
0.6475	0.0124	a19990_1	1||4079210||4083374||PAC:17823570||1||CDS||391283448||390||87.42	4079210	4083374	b57266_PGA_scaffold5	PGA_scaffold5||41605401||41611759||TESI_009243-RA||1||CDS||2985358886||21944||87.42	41605401	41611759	1.000000e-250	1114
1.1462	0.2271	a19990_1	1||4209296||4214317||PAC:17823557||1||CDS||391283422||403||82.07	4209296	4214317	b57266_PGA_scaffold5	PGA_scaffold5||41873590||41874716||TESI_009262-RA||1||CDS||2985358943||21963||82.07	41873590	41874716	3.500000e-147	1161
1.3517	0.1724	a19990_1	1||4233246||4234848||PAC:17823555||1||CDS||391283418||405||77.63	4233246	4234848	b57266_PGA_scaffold5	PGA_scaffold5||41881023||41882250||TESI_009263-RA||1||CDS||2985358946||21964||77.63	41881023	41882250	7.700000e-69	150
3.1620	0.5322	a19990_1	1||4559807||4564709||PAC:17823535||1||CDS||391283378||425||73.74	4559807	4564709	b57266_PGA_scaffold5	PGA_scaffold5||42534947||42541618||TESI_009282-RA||-1||CDS||2985359003||21983||73.74	42541618	42534947	1.900000e-117	1258
0.9735	0.0979	a19990_1	1||4661986||4662452||PAC:17823528||1||CDS||391283364||432||78.77	4661986	4662452	b57266_PGA_scaffold5	PGA_scaffold5||42675811||42676279||TESI_009285-RA||1||CDS||2985359012||21986||78.77	42675811	42676279	2.000000e-73	1308
0.8303	0.2029	a19990_1	1||4685930||4687631||PAC:17823525||-1||CDS||391283358||435||76.49	4687631	4685930	b57266_PGA_scaffold5	PGA_scaffold5||42727307||42728885||TESI_009286-RA||-1||CDS||2985359015||21987||76.49	42728885	42727307	6.800000e-147	1358
0.7028	0.1430	a19990_1	1||4690084||4692857||PAC:17823524||-1||CDS||391283356||436||84.27	4692857	4690084	b57266_PGA_scaffold5	PGA_scaffold5||42735885||42741021||TESI_009287-RA||-1||CDS||2985359018||21988||84.27	42741021	42735885	2.200000e-136	1408
0.6754	0.1938	a19990_1	1||4717341||4721592||PAC:17823522||1||CDS||391283352||438||83.57	4717341	4721592	b57266_PGA_scaffold5	PGA_scaffold5||42750869||42762727||TESI_009288-RA||1||CDS||2985359021||21989||83.57	42750869	42762727	5.300000e-234	1458
1.8099	0.1712	a19990_1	1||4879229||4879781||PAC:17823507||1||CDS||391283322||453||70.0	4879229	4879781	b57266_PGA_scaffold5	PGA_scaffold5||43084509||43085016||TESI_009298-RA||1||CDS||2985359051||21999||70.0	43084509	43085016	1.600000e-66	1505
3.7636	0.3111	a19990_1	1||4894994||4897616||PAC:17823506||-1||CDS||391283320||454||71.16	4897616	4894994	b57266_PGA_scaffold5	PGA_scaffold5||43098249||43100203||TESI_009299-RA||-1||CDS||2985359054||22000||71.16	43100203	43098249	9.900000e-83	1555
2.6591	0.9198	a19990_1	1||4912742||4918288||PAC:17823504||1||CDS||391283316||456||76.52	4912742	4918288	b57266_PGA_scaffold5	PGA_scaffold5||43214969||43233129||TESI_009302-RA||1||CDS||2985359063||22003||76.52	43214969	43233129	1.000000e-250	1605
1.3987	0.1683	a19990_1	1||4966182||4973713||PAC:17823498||1||CDS||391283304||462||75.58	4966182	4973713	b57266_PGA_scaffold5	PGA_scaffold5||43350627||43359049||TESI_009308-RA||1||CDS||2985359081||22009||75.58	43350627	43359049	7.800000e-144	1655
2.4815	0.2279	a19990_1	1||4981869||4982533||PAC:17823497||1||CDS||391283302||463||68.64	4981869	4982533	b57266_PGA_scaffold5	PGA_scaffold5||43372008||43372656||TESI_009311-RA||1||CDS||2985359090||22012||68.64	43372008	43372656	1.100000e-53	1705
1.2658	0.0648	a19990_1	1||5131595||5134913||PAC:17823484||1||CDS||391283276||476||79.47	5131595	5134913	b57266_PGA_scaffold5	PGA_scaffold5||43499761||43515480||TESI_009317-RA||1||CDS||2985359108||22018||79.47	43499761	43515480	7.600000e-85	1752
0.7984	0.0759	a19990_1	1||5139326||5143934||PAC:17823482||-1||CDS||391283272||478||82.62	5143934	5139326	b57266_PGA_scaffold5	PGA_scaffold5||43579489||43581398||TESI_009320-RA||-1||CDS||2985359117||22021||82.62	43581398	43579489	1.000000e-250	1802
0.7421	0.1951	a19990_1	1||5171707||5272658||PAC:17823481||1||CDS||391283270||479||83.93	5171707	5272658	b57266_PGA_scaffold5	PGA_scaffold5||43642044||43672704||TESI_009322-RA||1||CDS||2985359123||22023||83.93	43642044	43672704	1.000000e-250	1852
77.5159	1.0605	a19990_1	1||5369377||5372787||PAC:17823471||-1||CDS||391283250||489||78.96	5372787	5369377	b57266_PGA_scaffold5	PGA_scaffold5||43724585||43739260||TESI_009328-RA||-1||CDS||2985359141||22029||78.96	43739260	43724585	2.200000e-152	1902
1.5928	0.2563	a19990_1	1||5374629||5375670||PAC:17823470||-1||CDS||391283248||490||74.3	5375670	5374629	b57266_PGA_scaffold5	PGA_scaffold5||43793352||43796496||TESI_009329-RA||1||CDS||2985359144||22030||74.3	43793352	43796496	9.200000e-79	1952
0.7423	0.2402	a19990_1	1||5487172||5492683||PAC:17823462||-1||CDS||391283232||498||77.1	5492683	5487172	b57266_PGA_scaffold5	PGA_scaffold5||43856855||43858869||TESI_009332-RA||-1||CDS||2985359153||22033||77.1	43858869	43856855	3.700000e-67	2002
0.6883	0.1755	a19990_1	1||5495907||5552540||PAC:17823461||-1||CDS||391283230||499||80.79	5552540	5495907	b57266_PGA_scaffold5	PGA_scaffold5||43874621||43882786||TESI_009333-RA||-1||CDS||2985359156||22034||80.79	43882786	43874621	9.000000e-198	2052
1.0210	0.1602	a19990_1	1||5560160||5566715||PAC:17823460||1||CDS||391283228||500||84.67	5560160	5566715	b57266_PGA_scaffold5	PGA_scaffold5||43968138||43973035||TESI_009334-RA||1||CDS||2985359159||22035||84.67	43968138	43973035	1.000000e-250	2102
0.8421	0.2468	a19990_1	1||5753822||5756917||PAC:17823443||1||CDS||391283194||517||75.1	5753822	5756917	b57266_PGA_scaffold5	PGA_scaffold5||43993745||43999942||TESI_009337-RA||1||CDS||2985359168||22038||75.1	43993745	43999942	1.200000e-165	2149
###  Mean Ks:  2.5159	Mean Kn: 0.2328
#Ks	Kn	a<db_genome_id>_<chr>	chr1||start1||stop1||name1||strand1||type1||db_feature_id1||genome_order1||percent_id1	start1	stop1	b<db_genome_id>_<chr>	chr2||start2||stop2||name2||strand2||type2||db_feature_id2||genome_order2||percent_id2	start2	stop2	eval	block_score	GEVO_link
0.7254	0.0719	a19990_1	1||3223379||3227660||PAC:17823649||-1||CDS||391283606||311||80.38	3227660	3223379	b57266_PGA_scaffold10	PGA_scaffold10||32223109||32233728||TESI_020338-RA||-1||CDS||2983237332||3490||80.38	32233728	32223109	9.900000e-151	50
1.1068	0.1672	a19990_1	1||3235823||3236771||PAC:17823647||-1||CDS||391283602||313||72.55	3236771	3235823	b57266_PGA_scaffold10	PGA_scaffold10||32242671||32243906||TESI_020339-RA||-1||CDS||2983237335||3491||72.55	32243906	32242671	8.700000e-91	100
0.7982	0.1344	a19990_1	1||3247071||3249635||PAC:17823646||-1||CDS||391283600||314||76.03	3249635	3247071	b57266_PGA_scaffold10	PGA_scaffold10||32248297||32258161||TESI_020340-RA||-1||CDS||2983237338||3492||76.03	32258161	32248297	1.000000e-177	150
1.8928	0.4257	a19990_1	1||3252820||3255454||PAC:17823645||1||CDS||391283598||315||85.71	3252820	3255454	b57266_PGA_scaffold10	PGA_scaffold10||32287476||32300883||TESI_020344-RA||1||CDS||2983237350||3496||85.71	32287476	32300883	1.400000e-16	165
8.0562	0.3646	a19990_1	1||3271259||3277948||PAC:17823643||-1||CDS||391283594||317||62.05	3277948	3271259	b57266_PGA_scaffold10	PGA_scaffold10||32301087||32318002||TESI_020345-RA||1||CDS||2983237353||3497||62.05	32301087	32318002	4.100000e-64	215
###  Mean Ks:  10.7713	Mean Kn: 0.3999
#Ks	Kn	a<db_genome_id>_<chr>	chr1||start1||stop1||name1||strand1||type1||db_feature_id1||genome_order1||percent_id1	start1	stop1	b<db_genome_id>_<chr>	chr2||start2||stop2||name2||strand2||type2||db_feature_id2||genome_order2||percent_id2	start2	stop2	eval	block_score	GEVO_link
1.4929	0.2261	a19990_1	1||3309093||3310127||PAC:17823641||1||CDS||391283590||319||71.31	3309093	3310127	b57266_PGA_scaffold12	PGA_scaffold12||28812081||28837865||TESI_021541-RA||1||CDS||2983573433||6351||71.31	28812081	28837865	3.200000e-108	50
1.1004	0.3056	a19990_1	1||3368825||3370197||PAC:17823634||-1||CDS||391283576||326||80.32	3370197	3368825	b57266_PGA_scaffold12	PGA_scaffold12||28922780||28924416||TESI_021544-RA||-1||CDS||2983573442||6354||80.32	28924416	28922780	2.900000e-80	100
0.9702	0.2693	a19990_1	1||3375071||3376413||PAC:17823633||1||CDS||391283574||327||81.61	3375071	3376413	b57266_PGA_scaffold12	PGA_scaffold12||28952354||28953551||TESI_021546-RA||1||CDS||2983573448||6356||81.61	28952354	28953551	7.900000e-130	150
0.7501	0.3037	a19990_1	1||3396142||3407109||PAC:17823631||-1||CDS||391283570||329||73.34	3407109	3396142	b57266_PGA_scaffold12	PGA_scaffold12||29000604||29012690||TESI_021548-RA||-1||CDS||2983573454||6358||73.34	29012690	29000604	4.100000e-215	200
59.5046	1.1213	a19990_1	1||3595152||3609449||PAC:17823613||-1||CDS||391283534||347||65.66	3609449	3595152	b57266_PGA_scaffold12	PGA_scaffold12||29043107||29056617||TESI_021550-RA||-1||CDS||2983573460||6360||65.66	29056617	29043107	1.900000e-04	200
0.8099	0.1736	a19990_1	1||3786769||3798441||PAC:17823597||1||CDS||391283502||363||74.19	3786769	3798441	b57266_PGA_scaffold12	PGA_scaffold12||29266153||29270220||TESI_021564-RA||-1||CDS||2983573502||6374||74.19	29270220	29266153	9.600000e-208	450
###  Mean Ks:  8.5700	Mean Kn: 0.4825
#Ks	Kn	a<db_genome_id>_<chr>	chr1||start1||stop1||name1||strand1||type1||db_feature_id1||genome_order1||percent_id1	start1	stop1	b<db_genome_id>_<chr>	chr2||start2||stop2||name2||strand2||type2||db_feature_id2||genome_order2||percent_id2	start2	stop2	eval	block_score	GEVO_link
6.9031	0.8214	a19990_1	1||3429870||3441168||PAC:17823628||-1||CDS||391283564||332||87.72	3441168	3429870	b57266_PGA_scaffold17	PGA_scaffold17||16635470||16656689||TESI_026733-RA||-1||CDS||2984215419||11699||87.72	16656689	16635470	1.000000e-10	10
76.7486	1.1663	a19990_1	1||3451208||3466456||PAC:17823625||-1||CDS||391283558||335||78.63	3466456	3451208	b57266_PGA_scaffold17	PGA_scaffold17||16678636||16686570||TESI_026735-RA||-1||CDS||2984215425||11701||78.63	16686570	16678636	1.000000e-250	60
56.9349	1.3512	a19990_1	1||3517780||3520132||PAC:17823621||1||CDS||391283550||339||76.48	3517780	3520132	b57266_PGA_scaffold17	PGA_scaffold17||16826157||16831491||TESI_026739-RA||1||CDS||2984215437||11705||76.48	16826157	16831491	6.700000e-117	110
1.4234	0.1180	a19990_1	1||3523319||3525603||PAC:17823619||-1||CDS||391283546||341||79.15	3525603	3523319	b57266_PGA_scaffold17	PGA_scaffold17||16836833||16840646||TESI_026740-RA||-1||CDS||2984215440||11706||79.15	16840646	16836833	2.300000e-137	160
0.7502	0.2598	a19990_1	1||3533500||3547664||PAC:17823617||1||CDS||391283542||343||74.1	3533500	3547664	b57266_PGA_scaffold17	PGA_scaffold17||16856241||16864387||TESI_026741-RA||1||CDS||2984215443||11707||74.1	16856241	16864387	6.200000e-177	210
0.5921	0.0479	a19990_1	1||3565291||3568601||PAC:17823615||-1||CDS||391283538||345||86.68	3568601	3565291	b57266_PGA_scaffold17	PGA_scaffold17||16872621||16878000||TESI_026743-RA||-1||CDS||2984215449||11709||86.68	16878000	16872621	1.000000e-250	260
0.8778	0.2195	a19990_1	1||3578388||3585271||PAC:17823614||1||CDS||391283536||346||75.45	3578388	3585271	b57266_PGA_scaffold17	PGA_scaffold17||16908037||16919789||TESI_026745-RA||1||CDS||2984215455||11711||75.45	16908037	16919789	1.700000e-238	310
0.6826	0.3110	a19990_1	1||3678832||3683463||PAC:17823608||1||CDS||391283524||352||69.74	3678832	3683463	b57266_PGA_scaffold17	PGA_scaffold17||16957571||16958632||TESI_026747-RA||1||CDS||2984215461||11713||69.74	16957571	16958632	9.400000e-112	360
0.7817	0.1354	a19990_1	1||3698574||3708976||PAC:17823607||-1||CDS||391283522||353||82.67	3708976	3698574	b57266_PGA_scaffold17	PGA_scaffold17||16964455||16986511||TESI_026748-RA||-1||CDS||2984215464||11714||82.67	16986511	16964455	7.400000e-236	410
1.4441	0.2358	a19990_1	1||3720067||3721588||PAC:17823605||-1||CDS||391283518||355||73.48	3721588	3720067	b57266_PGA_scaffold17	PGA_scaffold17||17034413||17035654||TESI_026751-RA||-1||CDS||2984215473||11717||73.48	17035654	17034413	7.200000e-83	460
1.1313	0.2836	a19990_1	1||3728234||3729975||PAC:17823604||1||CDS||391283516||356||75.5	3728234	3729975	b57266_PGA_scaffold17	PGA_scaffold17||17059386||17070940||TESI_026752-RA||1||CDS||2984215476||11718||75.5	17059386	17070940	1.300000e-97	510
5.0596	1.3816	a19990_1	1||3758392||3758729||PAC:17823601||-1||CDS||391283510||359||68.13	3758729	3758392	b57266_PGA_scaffold17	PGA_scaffold17||17074558||17076767||TESI_026753-RA||-1||CDS||2984215479||11719||68.13	17076767	17074558	1.400000e-19	528
0.7396	0.1771	a19990_1	1||3786769||3798441||PAC:17823597||1||CDS||391283502||363||76.8	3786769	3798441	b57266_PGA_scaffold17	PGA_scaffold17||17085783||17096139||TESI_026754-RA||1||CDS||2984215482||11720||76.8	17085783	17096139	1.600000e-232	578
1.2782	0.3213	a19990_1	1||3829462||3833488||PAC:17823594||1||CDS||391283496||366||81.42	3829462	3833488	b57266_PGA_scaffold17	PGA_scaffold17||17160812||17165970||TESI_026760-RA||1||CDS||2984215500||11726||81.42	17160812	17165970	1.000000e-250	628
0.8531	0.2666	a19990_1	1||3849985||3854088||PAC:17823591||1||CDS||391283490||369||71.27	3849985	3854088	b57266_PGA_scaffold17	PGA_scaffold17||17190604||17198334||TESI_026762-RA||1||CDS||2984215506||11728||71.27	17190604	17198334	1.000000e-207	678
1.6128	0.2302	a19990_1	1||3858749||3861770||PAC:17823589||1||CDS||391283486||371||70.23	3858749	3861770	b57266_PGA_scaffold17	PGA_scaffold17||17206241||17207407||TESI_026763-RA||1||CDS||2984215509||11729||70.23	17206241	17207407	1.200000e-126	728
1.4934	0.3737	a19990_1	1||3891703||3907393||PAC:17823585||-1||CDS||391283478||375||79.67	3907393	3891703	b57266_PGA_scaffold17	PGA_scaffold17||17274980||17285069||TESI_026764-RA||-1||CDS||2984215512||11730||79.67	17285069	17274980	1.000000e-250	778
0.8501	0.1356	a19990_1	1||3909357||3915641||PAC:17823583||-1||CDS||391283474||377||78.57	3915641	3909357	b57266_PGA_scaffold17	PGA_scaffold17||17293770||17329824||TESI_026765-RA||-1||CDS||2984215515||11731||78.57	17329824	17293770	1.000000e-250	828
2.6726	1.3321	a19990_1	1||3939423||3943590||PAC:17823582||1||CDS||391283472||378||82.27	3939423	3943590	b57266_PGA_scaffold17	PGA_scaffold17||17365595||17368694||TESI_026766-RA||1||CDS||2984215518||11732||82.27	17365595	17368694	2.100000e-49	876
###  Mean Ks:  2.0548	Mean Kn: 0.4590
#Ks	Kn	a<db_genome_id>_<chr>	chr1||start1||stop1||name1||strand1||type1||db_feature_id1||genome_order1||percent_id1	start1	stop1	b<db_genome_id>_<chr>	chr2||start2||stop2||name2||strand2||type2||db_feature_id2||genome_order2||percent_id2	start2	stop2	eval	block_score	GEVO_link
1.1118	0.2456	a19990_1	1||3533500||3547664||PAC:17823617||1||CDS||391283542||343||75.26	3533500	3547664	b57266_PGA_scaffold12	PGA_scaffold12||29785884||29795407||TESI_021583-RA||-1||CDS||2983573559||6393||75.26	29795407	29785884	5.500000e-129	50
0.6482	0.0619	a19990_1	1||3565291||3568601||PAC:17823615||-1||CDS||391283538||345||85.47	3568601	3565291	b57266_PGA_scaffold12	PGA_scaffold12||29682527||29689464||TESI_021580-RA||1||CDS||2983573550||6390||85.47	29682527	29689464	1.300000e-105	100
2.5855	0.6197	a19990_1	1||3595152||3609449||PAC:17823613||-1||CDS||391283534||347||75.18	3609449	3595152	b57266_PGA_scaffold12	PGA_scaffold12||29603808||29615710||TESI_021578-RA||1||CDS||2983573544||6388||75.18	29603808	29615710	5.500000e-225	150
5.5512	1.0822	a19990_1	1||3659035||3664804||PAC:17823611||1||CDS||391283530||349||71.81	3659035	3664804	b57266_PGA_scaffold12	PGA_scaffold12||29495145||29495796||TESI_021575-RA||-1||CDS||2983573535||6385||71.81	29495796	29495145	2.400000e-60	200
4.5422	1.1673	a19990_1	1||3668907||3670737||PAC:17823610||-1||CDS||391283528||350||80.52	3670737	3668907	b57266_PGA_scaffold12	PGA_scaffold12||29475988||29476854||TESI_021572-RA||1||CDS||2983573526||6382||80.52	29475988	29476854	7.500000e-111	250
0.8027	0.0948	a19990_1	1||3716262||3718522||PAC:17823606||1||CDS||391283520||354||80.32	3716262	3718522	b57266_PGA_scaffold12	PGA_scaffold12||29371852||29374153||TESI_021569-RA||-1||CDS||2983573517||6379||80.32	29374153	29371852	1.000000e-250	300
1.3644	0.4995	a19990_1	1||3728234||3729975||PAC:17823604||1||CDS||391283516||356||76.13	3728234	3729975	b57266_PGA_scaffold12	PGA_scaffold12||29351511||29359001||TESI_021568-RA||-1||CDS||2983573514||6378||76.13	29359001	29351511	1.200000e-84	350
1.0777	0.1865	a19990_1	1||3731130||3738630||PAC:17823603||-1||CDS||391283514||357||81.73	3738630	3731130	b57266_PGA_scaffold12	PGA_scaffold12||29331184||29347112||TESI_021567-RA||1||CDS||2983573511||6377||81.73	29331184	29347112	1.000000e-250	400
0.8099	0.1736	a19990_1	1||3786769||3798441||PAC:17823597||1||CDS||391283502||363||74.19	3786769	3798441	b57266_PGA_scaffold12	PGA_scaffold12||29266153||29270220||TESI_021564-RA||-1||CDS||2983573502||6374||74.19	29270220	29266153	9.600000e-208	450
###  Mean Ks:  5.9485	Mean Kn: 0.1403
#Ks	Kn	a<db_genome_id>_<chr>	chr1||start1||stop1||name1||strand1||type1||db_feature_id1||genome_order1||percent_id1	start1	stop1	b<db_genome_id>_<chr>	chr2||start2||stop2||name2||strand2||type2||db_feature_id2||genome_order2||percent_id2	start2	stop2	eval	block_score	GEVO_link
0.6736	0.0884	a19990_1	1||3829462||3833488||PAC:17823594||1||CDS||391283496||366||83.47	3829462	3833488	b57266_PGA_scaffold12	PGA_scaffold12||30380631||30385004||TESI_021616-RA||-1||CDS||2983573658||6426||83.47	30385004	30380631	1.000000e-250	50
1.4685	0.2678	a19990_1	1||3838391||3843025||PAC:17823592||1||CDS||391283492||368||75.83	3838391	3843025	b57266_PGA_scaffold12	PGA_scaffold12||30336259||30345477||TESI_021615-RA||-1||CDS||2983573655||6425||75.83	30345477	30336259	1.600000e-42	91
0.7160	0.0317	a19990_1	1||3985489||3993131||PAC:17823580||1||CDS||391283468||380||86.44	3985489	3993131	b57266_PGA_scaffold12	PGA_scaffold12||30196069||30204646||TESI_021610-RA||-1||CDS||2983573640||6420||86.44	30204646	30196069	1.000000e-250	138
61.9421	0.3320	a19990_1	1||4032048||4035459||PAC:17823573||-1||CDS||391283454||387||65.74	4035459	4032048	b57266_PGA_scaffold12	PGA_scaffold12||30170539||30172774||TESI_021607-RA||-1||CDS||2983573631||6417||65.74	30172774	30170539	3.200000e-71	188
1.0420	0.0696	a19990_1	1||4064822||4072782||PAC:17823571||-1||CDS||391283450||389||81.69	4072782	4064822	b57266_PGA_scaffold12	PGA_scaffold12||30137065||30143716||TESI_021602-RA||1||CDS||2983573616||6412||81.69	30137065	30143716	5.900000e-140	238
0.6120	0.0143	a19990_1	1||4079210||4083374||PAC:17823570||1||CDS||391283448||390||87.55	4079210	4083374	b57266_PGA_scaffold12	PGA_scaffold12||30124743||30131135||TESI_021601-RA||-1||CDS||2983573613||6411||87.55	30131135	30124743	1.000000e-250	288
0.9384	0.1394	a19990_1	1||4085149||4090276||PAC:17823569||1||CDS||391283446||391||84.46	4085149	4090276	b57266_PGA_scaffold12	PGA_scaffold12||30093354||30103003||TESI_021599-RA||-1||CDS||2983573607||6409||84.46	30103003	30093354	4.100000e-105	338
0.8346	0.0810	a19990_1	1||4095595||4102924||PAC:17823567||1||CDS||391283442||393||89.97	4095595	4102924	b57266_PGA_scaffold12	PGA_scaffold12||30053442||30054611||TESI_021598-RA||-1||CDS||2983573604||6408||89.97	30054611	30053442	9.000000e-104	388
0.4754	0.1612	a19990_1	1||4117247||4124411||PAC:17823564||1||CDS||391283436||396||80.1	4117247	4124411	b57266_PGA_scaffold12	PGA_scaffold12||30001076||30009542||TESI_021595-RA||1||CDS||2983573595||6405||80.1	30001076	30009542	3.700000e-93	438
0.9889	0.1942	a19990_1	1||4133119||4137298||PAC:17823563||1||CDS||391283434||397||77.0	4133119	4137298	b57266_PGA_scaffold12	PGA_scaffold12||29884379||29888243||TESI_021588-RA||-1||CDS||2983573574||6398||77.0	29888243	29884379	2.100000e-171	488
0.9409	0.2159	a19990_1	1||4138810||4147431||PAC:17823562||-1||CDS||391283432||398||80.3	4147431	4138810	b57266_PGA_scaffold12	PGA_scaffold12||29863904||29882166||TESI_021587-RA||1||CDS||2983573571||6397||80.3	29863904	29882166	3.200000e-204	538
0.7497	0.0884	a19990_1	1||4151752||4154468||PAC:17823561||1||CDS||391283430||399||82.56	4151752	4154468	b57266_PGA_scaffold12	PGA_scaffold12||29838085||29841146||TESI_021586-RA||-1||CDS||2983573568||6396||82.56	29841146	29838085	5.100000e-202	588
###  Mean Ks:  13.6312	Mean Kn: 0.4060
#Ks	Kn	a<db_genome_id>_<chr>	chr1||start1||stop1||name1||strand1||type1||db_feature_id1||genome_order1||percent_id1	start1	stop1	b<db_genome_id>_<chr>	chr2||start2||stop2||name2||strand2||type2||db_feature_id2||genome_order2||percent_id2	start2	stop2	eval	block_score	GEVO_link
65.1510	1.0695	a19990_1	1||3994677||4002209||PAC:17823579||-1||CDS||391283466||381||79.42	4002209	3994677	b57266_PGA_scaffold17	PGA_scaffold17||14103081||14105745||TESI_026648-RA||1||CDS||2984215164||11614||79.42	14103081	14105745	1.000000e-250	50
0.7535	0.1118	a19990_1	1||4004382||4010867||PAC:17823578||-1||CDS||391283464||382||80.81	4010867	4004382	b57266_PGA_scaffold17	PGA_scaffold17||14081163||14092244||TESI_026645-RA||1||CDS||2984215155||11611||80.81	14081163	14092244	1.000000e-250	100
0.6416	0.1437	a19990_1	1||4011299||4015981||PAC:17823577||1||CDS||391283462||383||83.98	4011299	4015981	b57266_PGA_scaffold17	PGA_scaffold17||14069877||14073713||TESI_026644-RA||-1||CDS||2984215152||11610||83.98	14073713	14069877	1.000000e-250	150
0.9636	0.2589	a19990_1	1||4016641||4021146||PAC:17823576||-1||CDS||391283460||384||74.18	4021146	4016641	b57266_PGA_scaffold17	PGA_scaffold17||14057652||14068458||TESI_026643-RA||1||CDS||2984215149||11609||74.18	14057652	14068458	2.300000e-202	200
0.8263	0.1307	a19990_1	1||4032048||4035459||PAC:17823573||-1||CDS||391283454||387||78.43	4035459	4032048	b57266_PGA_scaffold17	PGA_scaffold17||14047010||14053657||TESI_026642-RA||1||CDS||2984215146||11608||78.43	14047010	14053657	1.000000e-250	250
1.1351	0.0801	a19990_1	1||4064822||4072782||PAC:17823571||-1||CDS||391283450||389||82.83	4072782	4064822	b57266_PGA_scaffold17	PGA_scaffold17||14024469||14026180||TESI_026639-RA||1||CDS||2984215137||11605||82.83	14024469	14026180	3.500000e-133	300
0.6353	0.0293	a19990_1	1||4079210||4083374||PAC:17823570||1||CDS||391283448||390||87.67	4079210	4083374	b57266_PGA_scaffold17	PGA_scaffold17||13963667||13971254||TESI_026637-RA||-1||CDS||2984215131||11603||87.67	13971254	13963667	1.000000e-250	350
0.6430	0.0680	a19990_1	1||4095595||4102924||PAC:17823567||1||CDS||391283442||393||86.96	4095595	4102924	b57266_PGA_scaffold17	PGA_scaffold17||13942901||13958993||TESI_026636-RA||-1||CDS||2984215128||11602||86.96	13958993	13942901	1.000000e-250	400
3.7054	1.2626	a19990_1	1||4113940||4115705||PAC:17823565||1||CDS||391283438||395||72.82	4113940	4115705	b57266_PGA_scaffold17	PGA_scaffold17||13927787||13931372||TESI_026635-RA||-1||CDS||2984215125||11601||72.82	13931372	13927787	9.400000e-53	450
0.6323	0.1519	a19990_1	1||4117247||4124411||PAC:17823564||1||CDS||391283436||396||82.61	4117247	4124411	b57266_PGA_scaffold17	PGA_scaffold17||13844623||13857819||TESI_026632-RA||1||CDS||2984215116||11598||82.61	13844623	13857819	1.600000e-158	500
74.8561	1.1600	a19990_1	1||4368625||4384287||PAC:17823546||-1||CDS||391283400||414||84.19	4384287	4368625	b57266_PGA_scaffold17	PGA_scaffold17||13416870||13422387||TESI_026618-RA||-1||CDS||2984215074||11584||84.19	13422387	13416870	1.000000e-250	547
###  Mean Ks:  1.1169	Mean Kn: 0.1839
#Ks	Kn	a<db_genome_id>_<chr>	chr1||start1||stop1||name1||strand1||type1||db_feature_id1||genome_order1||percent_id1	start1	stop1	b<db_genome_id>_<chr>	chr2||start2||stop2||name2||strand2||type2||db_feature_id2||genome_order2||percent_id2	start2	stop2	eval	block_score	GEVO_link
0.7496	0.1960	a19990_1	1||4133119||4137298||PAC:17823563||1||CDS||391283434||397||79.61	4133119	4137298	b57266_PGA_scaffold5	PGA_scaffold5||42016159||42018198||TESI_009272-RA||1||CDS||2985358973||21973||79.61	42016159	42018198	1.500000e-151	50
1.0972	0.1517	a19990_1	1||4174793||4176103||PAC:17823559||-1||CDS||391283426||401||80.31	4176103	4174793	b57266_PGA_scaffold5	PGA_scaffold5||41952678||41958503||TESI_009266-RA||1||CDS||2985358955||21967||80.31	41952678	41958503	1.600000e-150	100
1.3517	0.1724	a19990_1	1||4233246||4234848||PAC:17823555||1||CDS||391283418||405||77.63	4233246	4234848	b57266_PGA_scaffold5	PGA_scaffold5||41881023||41882250||TESI_009263-RA||1||CDS||2985358946||21964||77.63	41881023	41882250	7.700000e-69	150
0.9212	0.1923	a19990_1	1||4330134||4331211||PAC:17823549||1||CDS||391283406||411||74.16	4330134	4331211	b57266_PGA_scaffold5	PGA_scaffold5||41799372||41800434||TESI_009259-RA||-1||CDS||2985358934||21960||74.16	41800434	41799372	4.400000e-145	200
0.9050	0.1995	a19990_1	1||4353672||4357753||PAC:17823548||1||CDS||391283404||412||79.07	4353672	4357753	b57266_PGA_scaffold5	PGA_scaffold5||41768290||41772499||TESI_009258-RA||-1||CDS||2985358931||21959||79.07	41772499	41768290	1.000000e-250	250
1.6767	0.1915	a19990_1	1||4359718||4362886||PAC:17823547||1||CDS||391283402||413||74.42	4359718	4362886	b57266_PGA_scaffold5	PGA_scaffold5||41753436||41757862||TESI_009256-RA||-1||CDS||2985358925||21957||74.42	41757862	41753436	1.400000e-108	300
###  Mean Ks:  24.4098	Mean Kn: 0.5311
#Ks	Kn	a<db_genome_id>_<chr>	chr1||start1||stop1||name1||strand1||type1||db_feature_id1||genome_order1||percent_id1	start1	stop1	b<db_genome_id>_<chr>	chr2||start2||stop2||name2||strand2||type2||db_feature_id2||genome_order2||percent_id2	start2	stop2	eval	block_score	GEVO_link
1.0769	0.2440	a19990_1	1||4138810||4147431||PAC:17823562||-1||CDS||391283432||398||78.49	4147431	4138810	b57266_PGA_scaffold17	PGA_scaffold17||12923614||12947339||TESI_026599-RA||1||CDS||2984215017||11565||78.49	12923614	12947339	1.000000e-141	50
0.7640	0.2296	a19990_1	1||4154897||4161365||PAC:17823560||-1||CDS||391283428||400||75.76	4161365	4154897	b57266_PGA_scaffold17	PGA_scaffold17||12970007||12976432||TESI_026601-RA||-1||CDS||2984215023||11567||75.76	12976432	12970007	1.000000e-250	100
60.2575	0.9974	a19990_1	1||4195496||4204502||PAC:17823558||-1||CDS||391283424||402||82.78	4204502	4195496	b57266_PGA_scaffold17	PGA_scaffold17||13131862||13142308||TESI_026605-RA||-1||CDS||2984215035||11571||82.78	13142308	13131862	1.000000e-250	150
3.9641	1.0950	a19990_1	1||4209296||4214317||PAC:17823557||1||CDS||391283422||403||68.31	4209296	4214317	b57266_PGA_scaffold17	PGA_scaffold17||13160917||13170898||TESI_026607-RA||1||CDS||2984215041||11573||68.31	13160917	13170898	1.100000e-11	161
0.9371	0.1106	a19990_1	1||4233246||4234848||PAC:17823555||1||CDS||391283418||405||78.46	4233246	4234848	b57266_PGA_scaffold17	PGA_scaffold17||13338356||13340001||TESI_026612-RA||1||CDS||2984215056||11578||78.46	13338356	13340001	1.100000e-105	211
1.1415	0.1462	a19990_1	1||4260588||4264674||PAC:17823553||1||CDS||391283414||407||76.09	4260588	4264674	b57266_PGA_scaffold17	PGA_scaffold17||13381946||13387241||TESI_026615-RA||1||CDS||2984215065||11581||76.09	13381946	13387241	1.000000e-250	261
74.8561	1.1600	a19990_1	1||4368625||4384287||PAC:17823546||-1||CDS||391283400||414||84.19	4384287	4368625	b57266_PGA_scaffold17	PGA_scaffold17||13416870||13422387||TESI_026618-RA||-1||CDS||2984215074||11584||84.19	13422387	13416870	1.000000e-250	547
1.3405	0.2051	a19990_1	1||4436444||4437918||PAC:17823543||1||CDS||391283394||417||66.67	4436444	4437918	b57266_PGA_scaffold17	PGA_scaffold17||13508924||13509806||TESI_026620-RA||1||CDS||2984215080||11586||66.67	13508924	13509806	5.600000e-24	334
75.3502	0.5923	a19990_1	1||4494130||4544155||PAC:17823538||-1||CDS||391283384||422||87.46	4544155	4494130	b57266_PGA_scaffold17	PGA_scaffold17||13683101||13698743||TESI_026627-RA||1||CDS||2984215101||11593||87.46	13683101	13698743	1.600000e-197	384
###  Mean Ks:  2.7686	Mean Kn: 0.2332
#Ks	Kn	a<db_genome_id>_<chr>	chr1||start1||stop1||name1||strand1||type1||db_feature_id1||genome_order1||percent_id1	start1	stop1	b<db_genome_id>_<chr>	chr2||start2||stop2||name2||strand2||type2||db_feature_id2||genome_order2||percent_id2	start2	stop2	eval	block_score	GEVO_link
0.6619	0.0771	a19990_1	1||4195496||4204502||PAC:17823558||-1||CDS||391283424||402||83.97	4204502	4195496	b57266_PGA_scaffold7	PGA_scaffold7||28501564||28515379||TESI_012860-RA||-1||CDS||2985846436||25760||83.97	28515379	28501564	1.000000e-250	50
4.2255	0.3340	a19990_1	1||4209296||4214317||PAC:17823557||1||CDS||391283422||403||72.34	4209296	4214317	b57266_PGA_scaffold7	PGA_scaffold7||28528088||28532310||TESI_012862-RA||1||CDS||2985846442||25762||72.34	28528088	28532310	1.400000e-96	100
1.7134	0.4564	a19990_1	1||4214635||4217647||PAC:17823556||1||CDS||391283420||404||79.26	4214635	4217647	b57266_PGA_scaffold7	PGA_scaffold7||28534499||28536229||TESI_012863-RA||1||CDS||2985846445||25763||79.26	28534499	28536229	7.500000e-81	150
1.0105	0.2072	a19990_1	1||4233246||4234848||PAC:17823555||1||CDS||391283418||405||78.31	4233246	4234848	b57266_PGA_scaffold7	PGA_scaffold7||28560114||28562473||TESI_012866-RA||1||CDS||2985846454||25766||78.31	28560114	28562473	8.900000e-71	200
1.1033	0.1682	a19990_1	1||4330134||4331211||PAC:17823549||1||CDS||391283406||411||73.78	4330134	4331211	b57266_PGA_scaffold7	PGA_scaffold7||29027015||29028139||TESI_012872-RA||1||CDS||2985846472||25772||73.78	29027015	29028139	4.100000e-142	250
1.8293	0.2432	a19990_1	1||4359718||4362886||PAC:17823547||1||CDS||391283402||413||74.27	4359718	4362886	b57266_PGA_scaffold7	PGA_scaffold7||29039932||29040969||TESI_012873-RA||1||CDS||2985846475||25773||74.27	29039932	29040969	8.700000e-104	300
0.8730	0.1778	a19990_1	1||4368625||4384287||PAC:17823546||-1||CDS||391283400||414||80.12	4384287	4368625	b57266_PGA_scaffold7	PGA_scaffold7||29046781||29061871||TESI_012874-RA||-1||CDS||2985846478||25774||80.12	29061871	29046781	1.000000e-250	350
1.1221	0.2237	a19990_1	1||4436444||4437918||PAC:17823543||1||CDS||391283394||417||79.01	4436444	4437918	b57266_PGA_scaffold7	PGA_scaffold7||29157127||29158113||TESI_012875-RA||1||CDS||2985846481||25775||79.01	29157127	29158113	6.100000e-58	400
1.1034	0.3028	a19990_1	1||4447965||4454333||PAC:17823542||-1||CDS||391283392||418||68.6	4454333	4447965	b57266_PGA_scaffold7	PGA_scaffold7||29218923||29234954||TESI_012879-RA||-1||CDS||2985846493||25779||68.6	29234954	29218923	3.900000e-172	450
0.9757	0.0902	a19990_1	1||4475564||4477224||PAC:17823541||-1||CDS||391283390||419||77.88	4477224	4475564	b57266_PGA_scaffold7	PGA_scaffold7||29384462||29387692||TESI_012885-RA||-1||CDS||2985846511||25785||77.88	29387692	29384462	8.000000e-131	500
0.7455	0.1133	a19990_1	1||4488301||4491203||PAC:17823539||-1||CDS||391283386||421||78.34	4491203	4488301	b57266_PGA_scaffold7	PGA_scaffold7||29403832||29406345||TESI_012886-RA||-1||CDS||2985846514||25786||78.34	29406345	29403832	1.900000e-168	550
0.6339	0.0808	a19990_1	1||4586268||4590991||PAC:17823532||-1||CDS||391283372||428||84.76	4590991	4586268	b57266_PGA_scaffold7	PGA_scaffold7||29458596||29458899||TESI_012889-RA||-1||CDS||2985846523||25789||84.76	29458899	29458596	4.300000e-57	600
1.0325	0.3719	a19990_1	1||4638568||4648919||PAC:17823530||-1||CDS||391283368||430||76.27	4648919	4638568	b57266_PGA_scaffold7	PGA_scaffold7||29473926||29480896||TESI_012890-RA||-1||CDS||2985846526||25790||76.27	29480896	29473926	1.400000e-146	650
0.7862	0.0586	a19990_1	1||4666066||4672105||PAC:17823527||1||CDS||391283362||433||84.78	4666066	4672105	b57266_PGA_scaffold7	PGA_scaffold7||29826203||29836029||TESI_012903-RA||-1||CDS||2985846565||25803||84.78	29836029	29826203	1.000000e-250	697
25.6057	0.6977	a19990_1	1||4832067||4841552||PAC:17823512||1||CDS||391283332||448||63.07	4832067	4841552	b57266_PGA_scaffold7	PGA_scaffold7||30006795||30008369||TESI_012909-RA||1||CDS||2985846583||25809||63.07	30006795	30008369	7.900000e-43	736
0.8764	0.1289	a19990_1	1||4858818||4861820||PAC:17823509||-1||CDS||391283326||451||81.09	4861820	4858818	b57266_PGA_scaffold7	PGA_scaffold7||30136511||30147462||TESI_012912-RA||-1||CDS||2985846592||25812||81.09	30147462	30136511	4.300000e-230	786
###  Mean Ks:  1.0950	Mean Kn: 0.1463
#Ks	Kn	a<db_genome_id>_<chr>	chr1||start1||stop1||name1||strand1||type1||db_feature_id1||genome_order1||percent_id1	start1	stop1	b<db_genome_id>_<chr>	chr2||start2||stop2||name2||strand2||type2||db_feature_id2||genome_order2||percent_id2	start2	stop2	eval	block_score	GEVO_link
1.2693	0.1116	a19990_1	1||4209296||4214317||PAC:17823557||1||CDS||391283422||403||78.68	4209296	4214317	b57266_PGA_scaffold12	PGA_scaffold12||3632187||3642760||TESI_020568-RA||-1||CDS||2983570514||5378||78.68	3642760	3632187	1.500000e-182	50
1.0407	0.1024	a19990_1	1||4233246||4234848||PAC:17823555||1||CDS||391283418||405||79.28	4233246	4234848	b57266_PGA_scaffold12	PGA_scaffold12||3543538||3544704||TESI_020563-RA||-1||CDS||2983570499||5373||79.28	3544704	3543538	3.700000e-114	100
0.8192	0.1376	a19990_1	1||4243475||4244879||PAC:17823554||1||CDS||391283416||406||82.74	4243475	4244879	b57266_PGA_scaffold12	PGA_scaffold12||3502255||3503460||TESI_020561-RA||-1||CDS||2983570493||5371||82.74	3503460	3502255	2.600000e-149	150
0.8235	0.1235	a19990_1	1||4278409||4287206||PAC:17823550||1||CDS||391283408||410||79.47	4278409	4287206	b57266_PGA_scaffold12	PGA_scaffold12||3403993||3409346||TESI_020557-RA||-1||CDS||2983570481||5367||79.47	3409346	3403993	4.600000e-222	200
1.0588	0.1549	a19990_1	1||4330134||4331211||PAC:17823549||1||CDS||391283406||411||74.46	4330134	4331211	b57266_PGA_scaffold12	PGA_scaffold12||3388900||3389941||TESI_020556-RA||-1||CDS||2983570478||5366||74.46	3389941	3388900	1.400000e-146	250
1.0376	0.1921	a19990_1	1||4353672||4357753||PAC:17823548||1||CDS||391283404||412||77.9	4353672	4357753	b57266_PGA_scaffold12	PGA_scaffold12||3363279||3366280||TESI_020555-RA||-1||CDS||2983570475||5365||77.9	3366280	3363279	1.000000e-250	300
1.7584	0.1442	a19990_1	1||4359718||4362886||PAC:17823547||1||CDS||391283402||413||76.33	4359718	4362886	b57266_PGA_scaffold12	PGA_scaffold12||3357505||3361659||TESI_020554-RA||-1||CDS||2983570472||5364||76.33	3361659	3357505	7.700000e-115	350
0.9031	0.2031	a19990_1	1||4368625||4384287||PAC:17823546||-1||CDS||391283400||414||80.6	4384287	4368625	b57266_PGA_scaffold12	PGA_scaffold12||3344143||3354998||TESI_020553-RA||1||CDS||2983570469||5363||80.6	3344143	3354998	1.000000e-250	400
1.1612	0.2088	a19990_1	1||4423908||4425005||PAC:17823544||-1||CDS||391283396||416||72.98	4425005	4423908	b57266_PGA_scaffold12	PGA_scaffold12||3297296||3298387||TESI_020551-RA||1||CDS||2983570463||5361||72.98	3297296	3298387	2.200000e-214	450
1.0783	0.0847	a19990_1	1||4475564||4477224||PAC:17823541||-1||CDS||391283390||419||77.89	4477224	4475564	b57266_PGA_scaffold12	PGA_scaffold12||3176636||3179420||TESI_020541-RA||1||CDS||2983570433||5351||77.89	3176636	3179420	3.900000e-215	500
###  Mean Ks:  5.2935	Mean Kn: 0.3257
#Ks	Kn	a<db_genome_id>_<chr>	chr1||start1||stop1||name1||strand1||type1||db_feature_id1||genome_order1||percent_id1	start1	stop1	b<db_genome_id>_<chr>	chr2||start2||stop2||name2||strand2||type2||db_feature_id2||genome_order2||percent_id2	start2	stop2	eval	block_score	GEVO_link
1.1612	0.2088	a19990_1	1||4423908||4425005||PAC:17823544||-1||CDS||391283396||416||72.98	4425005	4423908	b57266_PGA_scaffold12	PGA_scaffold12||3297296||3298387||TESI_020551-RA||1||CDS||2983570463||5361||72.98	3297296	3298387	2.200000e-214	450
48.8283	0.6155	a19990_1	1||4708370||4710202||PAC:17823523||-1||CDS||391283354||437||55.18	4710202	4708370	b57266_PGA_scaffold12	PGA_scaffold12||3600068||3602230||TESI_020565-RA||-1||CDS||2983570505||5375||55.18	3602230	3600068	1.200000e-18	61
0.9933	0.1089	a19990_1	1||4852951||4856279||PAC:17823510||-1||CDS||391283328||450||78.86	4856279	4852951	b57266_PGA_scaffold12	PGA_scaffold12||3786724||3791636||TESI_020572-RA||1||CDS||2983570526||5382||78.86	3786724	3791636	1.000000e-250	108
0.8713	0.1410	a19990_1	1||4858818||4861820||PAC:17823509||-1||CDS||391283326||451||81.99	4861820	4858818	b57266_PGA_scaffold12	PGA_scaffold12||3815014||3821344||TESI_020573-RA||1||CDS||2983570529||5383||81.99	3815014	3821344	7.800000e-236	158
4.8592	1.1639	a19990_1	1||5018050||5026253||PAC:17823494||1||CDS||391283296||466||76.19	5018050	5026253	b57266_PGA_scaffold12	PGA_scaffold12||4359626||4360249||TESI_020592-RA||-1||CDS||2983570586||5402||76.19	4360249	4359626	1.400000e-53	205
1.3050	0.1192	a19990_1	1||5139326||5143934||PAC:17823482||-1||CDS||391283272||478||79.58	5143934	5139326	b57266_PGA_scaffold12	PGA_scaffold12||4422304||4424941||TESI_020593-RA||-1||CDS||2983570589||5403||79.58	4424941	4422304	2.700000e-214	252
0.8084	0.2804	a19990_1	1||5284324||5287982||PAC:17823480||-1||CDS||391283268||480||71.55	5287982	5284324	b57266_PGA_scaffold12	PGA_scaffold12||4619653||4624785||TESI_020605-RA||-1||CDS||2983570625||5415||71.55	4624785	4619653	5.400000e-163	299
0.7913	0.1866	a19990_1	1||5295410||5300085||PAC:17823479||-1||CDS||391283266||481||79.54	5300085	5295410	b57266_PGA_scaffold12	PGA_scaffold12||4653611||4663086||TESI_020606-RA||-1||CDS||2983570628||5416||79.54	4663086	4653611	3.000000e-151	349
1.2780	0.3030	a19990_1	1||5301921||5310084||PAC:17823478||-1||CDS||391283264||482||70.01	5310084	5301921	b57266_PGA_scaffold12	PGA_scaffold12||4758459||4761278||TESI_020610-RA||-1||CDS||2983570640||5420||70.01	4761278	4758459	2.100000e-167	399
1.3453	0.3105	a19990_1	1||5321094||5323273||PAC:17823476||-1||CDS||391283260||484||70.13	5323273	5321094	b57266_PGA_scaffold12	PGA_scaffold12||4897717||4901700||TESI_020614-RA||-1||CDS||2983570652||5424||70.13	4901700	4897717	4.000000e-110	449
1.0531	0.1484	a19990_1	1||5374629||5375670||PAC:17823470||-1||CDS||391283248||490||76.09	5375670	5374629	b57266_PGA_scaffold12	PGA_scaffold12||4983500||4984979||TESI_020615-RA||1||CDS||2983570655||5425||76.09	4983500	4984979	4.000000e-108	499
0.7533	0.0952	a19990_1	1||5560160||5566715||PAC:17823460||1||CDS||391283228||500||84.32	5560160	5566715	b57266_PGA_scaffold12	PGA_scaffold12||5092793||5097088||TESI_020618-RA||-1||CDS||2983570664||5428||84.32	5097088	5092793	1.000000e-250	250
0.8588	0.1126	a19990_1	1||5581599||5585315||PAC:17823458||-1||CDS||391283224||502||84.24	5585315	5581599	b57266_PGA_scaffold12	PGA_scaffold12||5490781||5494546||TESI_020638-RA||-1||CDS||2983570724||5448||84.24	5494546	5490781	8.000000e-224	596
0.8801	0.1030	a19990_1	1||5599862||5605308||PAC:17823456||1||CDS||391283220||504||82.86	5599862	5605308	b57266_PGA_scaffold12	PGA_scaffold12||5495138||5536492||TESI_020639-RA||1||CDS||2983570727||5449||82.86	5495138	5536492	1.000000e-250	646
17.5915	0.9844	a19990_1	1||5652583||5659082||PAC:17823452||1||CDS||391283212||508||74.94	5652583	5659082	b57266_PGA_scaffold12	PGA_scaffold12||5560279||5562507||TESI_020641-RA||1||CDS||2983570733||5451||74.94	5560279	5562507	1.000000e-250	696
1.3181	0.3290	a19990_1	1||5673027||5681127||PAC:17823449||-1||CDS||391283206||511||69.32	5681127	5673027	b57266_PGA_scaffold12	PGA_scaffold12||5597681||5606487||TESI_020642-RA||-1||CDS||2983570736||5452||69.32	5606487	5597681	4.200000e-119	746
###  Mean Ks:  7.9144	Mean Kn: 0.4463
#Ks	Kn	a<db_genome_id>_<chr>	chr1||start1||stop1||name1||strand1||type1||db_feature_id1||genome_order1||percent_id1	start1	stop1	b<db_genome_id>_<chr>	chr2||start2||stop2||name2||strand2||type2||db_feature_id2||genome_order2||percent_id2	start2	stop2	eval	block_score	GEVO_link
0.7557	0.1016	a19990_1	1||4551079||4555749||PAC:17823537||1||CDS||391283382||423||81.57	4551079	4555749	b57266_PGA_scaffold17	PGA_scaffold17||16610143||16615648||TESI_026730-RA||-1||CDS||2984215410||11696||81.57	16615648	16610143	4.400000e-106	50
0.5869	0.0982	a19990_1	1||4565691||4574575||PAC:17823534||-1||CDS||391283376||426||83.94	4574575	4565691	b57266_PGA_scaffold17	PGA_scaffold17||16554537||16562605||TESI_026728-RA||1||CDS||2984215404||11694||83.94	16554537	16562605	1.000000e-250	100
1.0122	0.1164	a19990_1	1||4612464||4635513||PAC:17823531||1||CDS||391283370||429||84.1	4612464	4635513	b57266_PGA_scaffold17	PGA_scaffold17||16519227||16537816||TESI_026727-RA||-1||CDS||2984215401||11693||84.1	16537816	16519227	1.000000e-250	150
64.7850	1.1469	a19990_1	1||4666066||4672105||PAC:17823527||1||CDS||391283362||433||89.5	4666066	4672105	b57266_PGA_scaffold17	PGA_scaffold17||16403176||16419427||TESI_026724-RA||1||CDS||2984215392||11690||89.5	16403176	16419427	2.100000e-126	200
3.7941	1.1339	a19990_1	1||4673863||4683400||PAC:17823526||1||CDS||391283360||434||82.75	4673863	4683400	b57266_PGA_scaffold17	PGA_scaffold17||16363290||16367052||TESI_026723-RA||-1||CDS||2984215389||11689||82.75	16367052	16363290	2.900000e-121	250
0.9284	0.2304	a19990_1	1||4685930||4687631||PAC:17823525||-1||CDS||391283358||435||73.0	4687631	4685930	b57266_PGA_scaffold17	PGA_scaffold17||16341363||16342995||TESI_026722-RA||1||CDS||2984215386||11688||73.0	16341363	16342995	5.000000e-155	300
0.6441	0.1130	a19990_1	1||4690084||4692857||PAC:17823524||-1||CDS||391283356||436||82.24	4692857	4690084	b57266_PGA_scaffold17	PGA_scaffold17||16329550||16336359||TESI_026721-RA||1||CDS||2984215383||11687||82.24	16329550	16336359	4.600000e-84	350
1.4863	0.2165	a19990_1	1||4866990||4868028||PAC:17823508||-1||CDS||391283324||452||70.63	4868028	4866990	b57266_PGA_scaffold17	PGA_scaffold17||16135301||16138955||TESI_026718-RA||1||CDS||2984215374||11684||70.63	16135301	16138955	4.900000e-69	397
1.7047	0.1515	a19990_1	1||4879229||4879781||PAC:17823507||1||CDS||391283322||453||70.57	4879229	4879781	b57266_PGA_scaffold17	PGA_scaffold17||16069775||16070279||TESI_026717-RA||-1||CDS||2984215371||11683||70.57	16070279	16069775	6.500000e-70	447
3.4466	1.1547	a19990_1	1||4904533||4910867||PAC:17823505||-1||CDS||391283318||455||80.0	4910867	4904533	b57266_PGA_scaffold17	PGA_scaffold17||15988392||15995285||TESI_026713-RA||-1||CDS||2984215359||11679||80.0	15995285	15988392	1.700000e-99	497
###  Mean Ks:  2.1837	Mean Kn: 0.3792
#Ks	Kn	a<db_genome_id>_<chr>	chr1||start1||stop1||name1||strand1||type1||db_feature_id1||genome_order1||percent_id1	start1	stop1	b<db_genome_id>_<chr>	chr2||start2||stop2||name2||strand2||type2||db_feature_id2||genome_order2||percent_id2	start2	stop2	eval	block_score	GEVO_link
2.8673	0.2073	a19990_1	1||4879229||4879781||PAC:17823507||1||CDS||391283322||453||69.82	4879229	4879781	b57266_PGA_scaffold9	PGA_scaffold9||15675981||15676490||TESI_016585-RA||1||CDS||2986388035||29642||69.82	15675981	15676490	1.300000e-49	48
2.7748	1.2064	a19990_1	1||4928289||4931446||PAC:17823501||1||CDS||391283310||459||72.09	4928289	4931446	b57266_PGA_scaffold9	PGA_scaffold9||15970055||15970532||TESI_016597-RA||1||CDS||2986388071||29654||72.09	15970055	15970532	1.100000e-17	62
0.7363	0.1162	a19990_1	1||4934650||4948770||PAC:17823500||1||CDS||391283308||460||83.5	4934650	4948770	b57266_PGA_scaffold9	PGA_scaffold9||15986948||16003328||TESI_016598-RA||1||CDS||2986388074||29655||83.5	15986948	16003328	2.000000e-187	112
2.2018	0.3868	a19990_1	1||4954112||4957760||PAC:17823499||1||CDS||391283306||461||75.82	4954112	4957760	b57266_PGA_scaffold9	PGA_scaffold9||16026291||16030348||TESI_016599-RA||1||CDS||2986388077||29656||75.82	16026291	16030348	2.300000e-151	162
1.4426	0.1301	a19990_1	1||4966182||4973713||PAC:17823498||1||CDS||391283304||462||75.7	4966182	4973713	b57266_PGA_scaffold9	PGA_scaffold9||16095843||16101150||TESI_016600-RA||1||CDS||2986388080||29657||75.7	16095843	16101150	2.400000e-233	212
3.0794	0.2282	a19990_1	1||4981869||4982533||PAC:17823497||1||CDS||391283302||463||68.82	4981869	4982533	b57266_PGA_scaffold9	PGA_scaffold9||16110388||16111076||TESI_016601-RA||1||CDS||2986388083||29658||68.82	16110388	16111076	1.500000e-34	245
###  Mean Ks:  16.8517	Mean Kn: 0.4988
#Ks	Kn	a<db_genome_id>_<chr>	chr1||start1||stop1||name1||strand1||type1||db_feature_id1||genome_order1||percent_id1	start1	stop1	b<db_genome_id>_<chr>	chr2||start2||stop2||name2||strand2||type2||db_feature_id2||genome_order2||percent_id2	start2	stop2	eval	block_score	GEVO_link
59.8782	1.2915	a19990_1	1||4912742||4918288||PAC:17823504||1||CDS||391283316||456||81.29	4912742	4918288	b57266_PGA_scaffold19	PGA_scaffold19||12015785||12020797||TESI_027762-RA||-1||CDS||2984403572||13688||81.29	12020797	12015785	6.200000e-148	50
0.7134	0.1615	a19990_1	1||4920703||4927776||PAC:17823502||1||CDS||391283312||458||80.29	4920703	4927776	b57266_PGA_scaffold19	PGA_scaffold19||12022173||12036492||TESI_027763-RA||1||CDS||2984403575||13689||80.29	12022173	12036492	1.000000e-250	100
0.6522	0.1275	a19990_1	1||4934650||4948770||PAC:17823500||1||CDS||391283308||460||80.29	4934650	4948770	b57266_PGA_scaffold19	PGA_scaffold19||12048834||12072013||TESI_027764-RA||1||CDS||2984403578||13690||80.29	12048834	12072013	1.000000e-250	150
2.1241	0.4652	a19990_1	1||4954112||4957760||PAC:17823499||1||CDS||391283306||461||76.45	4954112	4957760	b57266_PGA_scaffold19	PGA_scaffold19||12078838||12083466||TESI_027765-RA||1||CDS||2984403581||13691||76.45	12078838	12083466	1.200000e-155	200
1.4695	0.1336	a19990_1	1||4966182||4973713||PAC:17823498||1||CDS||391283304||462||76.01	4966182	4973713	b57266_PGA_scaffold19	PGA_scaffold19||12101267||12107005||TESI_027767-RA||1||CDS||2984403587||13693||76.01	12101267	12107005	1.000000e-250	250
2.5562	0.2048	a19990_1	1||4981869||4982533||PAC:17823497||1||CDS||391283302||463||68.25	4981869	4982533	b57266_PGA_scaffold19	PGA_scaffold19||12112636||12113306||TESI_027768-RA||1||CDS||2984403590||13694||68.25	12112636	12113306	6.400000e-72	300
65.8262	1.0633	a19990_1	1||5011824||5017327||PAC:17823495||-1||CDS||391283298||465||78.11	5017327	5011824	b57266_PGA_scaffold19	PGA_scaffold19||12126140||12128485||TESI_027769-RA||-1||CDS||2984403593||13695||78.11	12128485	12126140	2.300000e-109	350
1.5940	0.5431	a19990_1	1||5109900||5118063||PAC:17823487||-1||CDS||391283282||473||75.4	5118063	5109900	b57266_PGA_scaffold19	PGA_scaffold19||12253688||12262239||TESI_027774-RA||1||CDS||2984403608||13700||75.4	12253688	12262239	2.100000e-81	400
###  Mean Ks:  15.0798	Mean Kn: 0.5132
#Ks	Kn	a<db_genome_id>_<chr>	chr1||start1||stop1||name1||strand1||type1||db_feature_id1||genome_order1||percent_id1	start1	stop1	b<db_genome_id>_<chr>	chr2||start2||stop2||name2||strand2||type2||db_feature_id2||genome_order2||percent_id2	start2	stop2	eval	block_score	GEVO_link
2.8423	0.4934	a19990_1	1||4954112||4957760||PAC:17823499||1||CDS||391283306||461||75.57	4954112	4957760	b57266_PGA_scaffold7	PGA_scaffold7||24571679||24635271||TESI_012741-RA||-1||CDS||2985846079||25641||75.57	24635271	24571679	4.100000e-126	50
2.8781	0.1900	a19990_1	1||4981869||4982533||PAC:17823497||1||CDS||391283302||463||68.6	4981869	4982533	b57266_PGA_scaffold7	PGA_scaffold7||24567606||24568266||TESI_012740-RA||-1||CDS||2985846076||25640||68.6	24568266	24567606	3.000000e-76	100
59.5858	1.1360	a19990_1	1||5011824||5017327||PAC:17823495||-1||CDS||391283298||465||74.12	5017327	5011824	b57266_PGA_scaffold7	PGA_scaffold7||24532042||24534058||TESI_012738-RA||1||CDS||2985846070||25638||74.12	24532042	24534058	2.200000e-92	150
0.6615	0.2639	a19990_1	1||5284324||5287982||PAC:17823480||-1||CDS||391283268||480||72.34	5287982	5284324	b57266_PGA_scaffold7	PGA_scaffold7||24319258||24324298||TESI_012731-RA||1||CDS||2985846049||25631||72.34	24319258	24324298	1.300000e-171	197
1.2630	0.4620	a19990_1	1||5295410||5300085||PAC:17823479||-1||CDS||391283266||481||77.02	5300085	5295410	b57266_PGA_scaffold7	PGA_scaffold7||24244956||24250825||TESI_012729-RA||1||CDS||2985846043||25629||77.02	24244956	24250825	3.300000e-51	247
1.4522	0.2872	a19990_1	1||5301921||5310084||PAC:17823478||-1||CDS||391283264||482||70.29	5310084	5301921	b57266_PGA_scaffold7	PGA_scaffold7||24149176||24152001||TESI_012726-RA||1||CDS||2985846034||25626||70.29	24149176	24152001	1.600000e-164	297
1.2098	0.2380	a19990_1	1||5321094||5323273||PAC:17823476||-1||CDS||391283260||484||70.7	5323273	5321094	b57266_PGA_scaffold7	PGA_scaffold7||24086884||24089252||TESI_012725-RA||1||CDS||2985846031||25625||70.7	24086884	24089252	6.700000e-126	347
1.2631	0.1693	a19990_1	1||5345277||5349940||PAC:17823473||-1||CDS||391283254||487||84.25	5349940	5345277	b57266_PGA_scaffold7	PGA_scaffold7||24065381||24065812||TESI_012722-RA||1||CDS||2985846022||25622||84.25	24065381	24065812	5.000000e-74	397
1.2957	0.1844	a19990_1	1||5374629||5375670||PAC:17823470||-1||CDS||391283248||490||76.72	5375670	5374629	b57266_PGA_scaffold7	PGA_scaffold7||23989962||23990651||TESI_012718-RA||1||CDS||2985846010||25618||76.72	23989962	23990651	1.200000e-68	447
0.5746	0.1019	a19990_1	1||5391143||5401602||PAC:17823469||-1||CDS||391283246||491||82.98	5401602	5391143	b57266_PGA_scaffold7	PGA_scaffold7||23945105||23947206||TESI_012717-RA||1||CDS||2985846007||25617||82.98	23945105	23947206	1.000000e-250	497
60.6947	1.0248	a19990_1	1||5403604||5412076||PAC:17823468||1||CDS||391283244||492||79.57	5403604	5412076	b57266_PGA_scaffold7	PGA_scaffold7||23825170||23834718||TESI_012715-RA||-1||CDS||2985846001||25615||79.57	23834718	23825170	5.700000e-118	547
64.5683	1.1217	a19990_1	1||5487172||5492683||PAC:17823462||-1||CDS||391283232||498||85.61	5492683	5487172	b57266_PGA_scaffold7	PGA_scaffold7||23431036||23436032||TESI_012703-RA||1||CDS||2985845965||25603||85.61	23431036	23436032	4.300000e-79	594
0.7807	0.1036	a19990_1	1||5560160||5566715||PAC:17823460||1||CDS||391283228||500||83.45	5560160	5566715	b57266_PGA_scaffold7	PGA_scaffold7||23327808||23335121||TESI_012702-RA||-1||CDS||2985845962||25602||83.45	23335121	23327808	1.000000e-250	644
36.9750	1.1248	a19990_1	1||5571749||5579852||PAC:17823459||1||CDS||391283226||501||87.85	5571749	5579852	b57266_PGA_scaffold7	PGA_scaffold7||23303047||23313597||TESI_012701-RA||-1||CDS||2985845959||25601||87.85	23313597	23303047	1.200000e-233	694
1.2041	0.2030	a19990_1	1||5593136||5593825||PAC:17823457||-1||CDS||391283222||503||71.72	5593825	5593136	b57266_PGA_scaffold7	PGA_scaffold7||23136244||23137611||TESI_012698-RA||1||CDS||2985845950||25598||71.72	23136244	23137611	2.200000e-90	744
23.6994	1.0765	a19990_1	1||5599862||5605308||PAC:17823456||1||CDS||391283220||504||79.86	5599862	5605308	b57266_PGA_scaffold7	PGA_scaffold7||23095058||23122052||TESI_012697-RA||-1||CDS||2985845947||25597||79.86	23122052	23095058	2.500000e-111	794
1.0532	0.1898	a19990_1	1||5652583||5659082||PAC:17823452||1||CDS||391283212||508||78.41	5652583	5659082	b57266_PGA_scaffold7	PGA_scaffold7||23048702||23065356||TESI_012696-RA||-1||CDS||2985845944||25596||78.41	23065356	23048702	1.000000e-250	844
1.1649	0.2962	a19990_1	1||5673027||5681127||PAC:17823449||-1||CDS||391283206||511||69.55	5681127	5673027	b57266_PGA_scaffold7	PGA_scaffold7||22943329||22970479||TESI_012695-RA||1||CDS||2985845941||25595||69.55	22943329	22970479	1.800000e-132	894
1.1636	0.1708	a19990_1	1||5816867||5821382||PAC:17823435||-1||CDS||391283178||525||78.8	5821382	5816867	b57266_PGA_scaffold7	PGA_scaffold7||22880251||22917023||TESI_012692-RA||1||CDS||2985845932||25592||78.8	22880251	22917023	1.700000e-225	941
0.9344	0.2956	a19990_1	1||5829740||5832049||PAC:17823434||-1||CDS||391283176||526||69.01	5832049	5829740	b57266_PGA_scaffold7	PGA_scaffold7||22766514||22767686||TESI_012689-RA||1||CDS||2985845923||25589||69.01	22766514	22767686	3.700000e-93	991
2.7269	1.1108	a19990_1	1||6044437||6046787||PAC:17823419||1||CDS||391283146||541||74.68	6044437	6046787	b57266_PGA_scaffold7	PGA_scaffold7||22507896||22554117||TESI_012680-RA||1||CDS||2985845896||25580||74.68	22507896	22554117	2.200000e-125	1038
63.7634	1.0464	a19990_1	1||6068804||6075823||PAC:17823417||1||CDS||391283142||543||66.86	6068804	6075823	b57266_PGA_scaffold7	PGA_scaffold7||22504601||22507208||TESI_012679-RA||-1||CDS||2985845893||25579||66.86	22507208	22504601	2.700000e-85	1088
###  Mean Ks:  12.1679	Mean Kn: 0.3313
#Ks	Kn	a<db_genome_id>_<chr>	chr1||start1||stop1||name1||strand1||type1||db_feature_id1||genome_order1||percent_id1	start1	stop1	b<db_genome_id>_<chr>	chr2||start2||stop2||name2||strand2||type2||db_feature_id2||genome_order2||percent_id2	start2	stop2	eval	block_score	GEVO_link
0.9213	0.0826	a19990_1	1||5139326||5143934||PAC:17823482||-1||CDS||391283272||478||82.57	5143934	5139326	b57266_PGA_scaffold17	PGA_scaffold17||15922264||15923598||TESI_026711-RA||1||CDS||2984215353||11677||82.57	15922264	15923598	1.000000e-250	50
0.9148	0.3270	a19990_1	1||5284324||5287982||PAC:17823480||-1||CDS||391283268||480||71.59	5287982	5284324	b57266_PGA_scaffold17	PGA_scaffold17||15833700||15839150||TESI_026706-RA||1||CDS||2984215338||11672||71.59	15833700	15839150	4.400000e-161	100
1.5070	0.3120	a19990_1	1||5301921||5310084||PAC:17823478||-1||CDS||391283264||482||70.33	5310084	5301921	b57266_PGA_scaffold17	PGA_scaffold17||15771111||15776402||TESI_026705-RA||1||CDS||2984215335||11671||70.33	15771111	15776402	6.500000e-126	150
1.3998	0.4156	a19990_1	1||5321094||5323273||PAC:17823476||-1||CDS||391283260||484||71.47	5323273	5321094	b57266_PGA_scaffold17	PGA_scaffold17||15753056||15754843||TESI_026704-RA||1||CDS||2984215332||11670||71.47	15753056	15754843	1.800000e-124	200
1.0276	0.1484	a19990_1	1||5326647||5334245||PAC:17823474||-1||CDS||391283256||486||78.97	5334245	5326647	b57266_PGA_scaffold17	PGA_scaffold17||15731766||15738802||TESI_026703-RA||1||CDS||2984215329||11669||78.97	15731766	15738802	2.600000e-138	250
66.8716	1.2372	a19990_1	1||5391143||5401602||PAC:17823469||-1||CDS||391283246||491||79.34	5401602	5391143	b57266_PGA_scaffold17	PGA_scaffold17||15679257||15687307||TESI_026702-RA||1||CDS||2984215326||11668||79.34	15679257	15687307	1.200000e-20	269
0.7684	0.1831	a19990_1	1||5414748||5433793||PAC:17823467||-1||CDS||391283242||493||81.08	5433793	5414748	b57266_PGA_scaffold17	PGA_scaffold17||15595554||15602484||TESI_026699-RA||1||CDS||2984215317||11665||81.08	15595554	15602484	1.000000e-250	319
0.8363	0.0905	a19990_1	1||5560160||5566715||PAC:17823460||1||CDS||391283228||500||83.86	5560160	5566715	b57266_PGA_scaffold17	PGA_scaffold17||15454375||15458582||TESI_026694-RA||-1||CDS||2984215302||11660||83.86	15458582	15454375	1.000000e-250	369
1.6421	0.1445	a19990_1	1||5609650||5615970||PAC:17823455||1||CDS||391283218||505||77.85	5609650	5615970	b57266_PGA_scaffold17	PGA_scaffold17||15415577||15421788||TESI_026693-RA||-1||CDS||2984215299||11659||77.85	15421788	15415577	5.800000e-119	419
1.1318	0.0814	a19990_1	1||5723080||5726397||PAC:17823444||-1||CDS||391283196||516||83.06	5726397	5723080	b57266_PGA_scaffold17	PGA_scaffold17||15375900||15379593||TESI_026689-RA||1||CDS||2984215287||11655||83.06	15375900	15379593	8.400000e-197	466
0.7774	0.2436	a19990_1	1||5753822||5756917||PAC:17823443||1||CDS||391283194||517||74.26	5753822	5756917	b57266_PGA_scaffold17	PGA_scaffold17||15329007||15336100||TESI_026688-RA||-1||CDS||2984215284||11654||74.26	15336100	15329007	2.500000e-159	516
68.2169	0.7092	a19990_1	1||5948703||5952982||PAC:17823428||-1||CDS||391283164||532||72.17	5952982	5948703	b57266_PGA_scaffold17	PGA_scaffold17||15171423||15174845||TESI_026678-RA||-1||CDS||2984215254||11644||72.17	15174845	15171423	3.300000e-14	526
###  Mean Ks:  26.4534	Mean Kn: 0.4586
#Ks	Kn	a<db_genome_id>_<chr>	chr1||start1||stop1||name1||strand1||type1||db_feature_id1||genome_order1||percent_id1	start1	stop1	b<db_genome_id>_<chr>	chr2||start2||stop2||name2||strand2||type2||db_feature_id2||genome_order2||percent_id2	start2	stop2	eval	block_score	GEVO_link
0.6993	0.1052	a19990_1	1||5403604||5412076||PAC:17823468||1||CDS||391283244||492||81.68	5403604	5412076	b57266_PGA_scaffold12	PGA_scaffold12||5265597||5279971||TESI_020627-RA||-1||CDS||2983570691||5437||81.68	5279971	5265597	1.000000e-250	50
0.6877	0.0573	a19990_1	1||5414748||5433793||PAC:17823467||-1||CDS||391283242||493||84.66	5433793	5414748	b57266_PGA_scaffold12	PGA_scaffold12||5234408||5261734||TESI_020626-RA||1||CDS||2983570688||5436||84.66	5234408	5261734	1.000000e-250	100
65.5737	1.1920	a19990_1	1||5451233||5476178||PAC:17823464||-1||CDS||391283236||496||85.2	5476178	5451233	b57266_PGA_scaffold12	PGA_scaffold12||5204454||5217159||TESI_020624-RA||1||CDS||2983570682||5434||85.2	5204454	5217159	1.000000e-250	150
64.5530	0.8433	a19990_1	1||5477593||5485134||PAC:17823463||1||CDS||391283234||497||75.32	5477593	5485134	b57266_PGA_scaffold12	PGA_scaffold12||5192054||5193951||TESI_020621-RA||-1||CDS||2983570673||5431||75.32	5193951	5192054	1.000000e-65	200
0.7533	0.0952	a19990_1	1||5560160||5566715||PAC:17823460||1||CDS||391283228||500||84.32	5560160	5566715	b57266_PGA_scaffold12	PGA_scaffold12||5092793||5097088||TESI_020618-RA||-1||CDS||2983570664||5428||84.32	5097088	5092793	1.000000e-250	250
###  Mean Ks:  6.7993	Mean Kn: 2.4293
#Ks	Kn	a<db_genome_id>_<chr>	chr1||start1||stop1||name1||strand1||type1||db_feature_id1||genome_order1||percent_id1	start1	stop1	b<db_genome_id>_<chr>	chr2||start2||stop2||name2||strand2||type2||db_feature_id2||genome_order2||percent_id2	start2	stop2	eval	block_score	GEVO_link
6.3049	0.4109	a19990_1	1||5829740||5832049||PAC:17823434||-1||CDS||391283176||526||68.37	5832049	5829740	b57266_PGA_scaffold17	PGA_scaffold17||4693503||4694584||TESI_026332-RA||1||CDS||2984214216||11298||68.37	4693503	4694584	5.300000e-42	41
0.7663	0.1742	a19990_1	1||5836688||5846071||PAC:17823433||-1||CDS||391283174||527||82.09	5846071	5836688	b57266_PGA_scaffold17	PGA_scaffold17||4714682||4730599||TESI_026334-RA||-1||CDS||2984214222||11300||82.09	4730599	4714682	5.500000e-195	50
1.1618	0.1229	a19990_1	1||6044437||6046787||PAC:17823419||1||CDS||391283146||541||79.72	6044437	6046787	b57266_PGA_scaffold17	PGA_scaffold17||4833765||4835196||TESI_026338-RA||1||CDS||2984214234||11304||79.72	4833765	4835196	3.300000e-187	138
21.7711	14.2445	a19990_1	1||6048909||6061416||PAC:17823418||-1||CDS||391283144||542||87.62	6061416	6048909	b57266_PGA_scaffold17	PGA_scaffold17||4860641||4862503||TESI_026339-RA||-1||CDS||2984214237||11305||87.62	4862503	4860641	9.500000e-25	162
15.0854	1.5602	a19990_1	1||6068804||6075823||PAC:17823417||1||CDS||391283142||543||78.29	6068804	6075823	b57266_PGA_scaffold17	PGA_scaffold17||4890395||4891976||TESI_026340-RA||1||CDS||2984214240||11306||78.29	4890395	4891976	8.700000e-25	186
1.2496	0.3042	a19990_1	1||6076572||6083186||PAC:17823416||1||CDS||391283140||544||83.12	6076572	6083186	b57266_PGA_scaffold17	PGA_scaffold17||4923878||4939566||TESI_026343-RA||1||CDS||2984214249||11309||83.12	4923878	4939566	1.800000e-89	236
1.2560	0.1879	a19990_1	1||6083614||6085950||PAC:17823415||-1||CDS||391283138||545||74.64	6085950	6083614	b57266_PGA_scaffold17	PGA_scaffold17||5002663||5004823||TESI_026346-RA||-1||CDS||2984214258||11312||74.64	5004823	5002663	3.300000e-205	286
###  Mean Ks:  16.4875	Mean Kn: 0.6255
#Ks	Kn	a<db_genome_id>_<chr>	chr1||start1||stop1||name1||strand1||type1||db_feature_id1||genome_order1||percent_id1	start1	stop1	b<db_genome_id>_<chr>	chr2||start2||stop2||name2||strand2||type2||db_feature_id2||genome_order2||percent_id2	start2	stop2	eval	block_score	GEVO_link
8.5575	0.8589	a19990_1	1||5829740||5832049||PAC:17823434||-1||CDS||391283176||526||73.49	5832049	5829740	b57266_PGA_scaffold5	PGA_scaffold5||35289915||35291722||TESI_009048-RA||1||CDS||2985358301||21749||73.49	35289915	35291722	2.700000e-46	45
2.8450	0.6273	a19990_1	1||5836688||5846071||PAC:17823433||-1||CDS||391283174||527||81.0	5846071	5836688	b57266_PGA_scaffold5	PGA_scaffold5||34962496||34984474||TESI_009045-RA||-1||CDS||2985358292||21746||81.0	34984474	34962496	1.800000e-72	95
67.9897	1.1488	a19990_1	1||5855245||5917506||PAC:17823431||-1||CDS||391283170||529||69.12	5917506	5855245	b57266_PGA_scaffold5	PGA_scaffold5||34697894||34709752||TESI_009041-RA||-1||CDS||2985358280||21742||69.12	34709752	34697894	2.800000e-52	145
0.6817	0.0819	a19990_1	1||5989944||5998366||PAC:17823426||-1||CDS||391283160||534||84.8	5998366	5989944	b57266_PGA_scaffold5	PGA_scaffold5||34656381||34667306||TESI_009040-RA||1||CDS||2985358277||21741||84.8	34656381	34667306	1.000000e-250	195
2.3637	0.4105	a19990_1	1||6028424||6029565||PAC:17823421||-1||CDS||391283150||539||68.63	6029565	6028424	b57266_PGA_scaffold5	PGA_scaffold5||34323752||34327269||TESI_009039-RA||1||CDS||2985358274||21740||68.63	34323752	34327269	4.500000e-99	245
###  Mean Ks:  14.4348	Mean Kn: 0.3971
#Ks	Kn	a<db_genome_id>_<chr>	chr1||start1||stop1||name1||strand1||type1||db_feature_id1||genome_order1||percent_id1	start1	stop1	b<db_genome_id>_<chr>	chr2||start2||stop2||name2||strand2||type2||db_feature_id2||genome_order2||percent_id2	start2	stop2	eval	block_score	GEVO_link
0.7663	0.1742	a19990_1	1||5836688||5846071||PAC:17823433||-1||CDS||391283174||527||82.09	5846071	5836688	b57266_PGA_scaffold17	PGA_scaffold17||4714682||4730599||TESI_026334-RA||-1||CDS||2984214222||11300||82.09	4730599	4714682	5.500000e-195	50
79.4949	1.2598	a19990_1	1||5855245||5917506||PAC:17823431||-1||CDS||391283170||529||67.63	5917506	5855245	b57266_PGA_scaffold17	PGA_scaffold17||4579582||4580910||TESI_026329-RA||1||CDS||2984214207||11295||67.63	4579582	4580910	3.800000e-97	100
0.7717	0.1248	a19990_1	1||5989944||5998366||PAC:17823426||-1||CDS||391283160||534||85.31	5998366	5989944	b57266_PGA_scaffold17	PGA_scaffold17||4551885||4574509||TESI_026328-RA||1||CDS||2984214204||11294||85.31	4551885	4574509	1.000000e-250	150
62.1702	0.6558	a19990_1	1||6009188||6009928||PAC:17823425||1||CDS||391283158||535||80.29	6009188	6009928	b57266_PGA_scaffold17	PGA_scaffold17||4459440||4460159||TESI_026326-RA||-1||CDS||2984214198||11292||80.29	4460159	4459440	5.800000e-27	176
31.9776	0.9885	a19990_1	1||6019350||6023715||PAC:17823423||1||CDS||391283154||537||71.0	6019350	6023715	b57266_PGA_scaffold17	PGA_scaffold17||4439145||4440694||TESI_026325-RA||-1||CDS||2984214195||11291||71.0	4440694	4439145	2.200000e-41	216
2.0089	0.4390	a19990_1	1||6028424||6029565||PAC:17823421||-1||CDS||391283150||539||74.19	6029565	6028424	b57266_PGA_scaffold17	PGA_scaffold17||4428816||4429660||TESI_026323-RA||1||CDS||2984214189||11289||74.19	4428816	4429660	2.200000e-79	266
1.0740	0.1158	a19990_1	1||6088812||6096126||PAC:17823414||-1||CDS||391283136||546||78.91	6096126	6088812	b57266_PGA_scaffold17	PGA_scaffold17||4261543||4276008||TESI_026315-RA||-1||CDS||2984214165||11281||78.91	4276008	4261543	4.700000e-112	316
67.3514	1.0516	a19990_1	1||6108006||6110562||PAC:17823413||1||CDS||391283134||547||75.84	6108006	6110562	b57266_PGA_scaffold17	PGA_scaffold17||3998041||4000648||TESI_026309-RA||-1||CDS||2984214147||11275||75.84	4000648	3998041	9.900000e-82	366
0.6089	0.1382	a19990_1	1||6130318||6135868||PAC:17823410||1||CDS||391283128||550||80.85	6130318	6135868	b57266_PGA_scaffold17	PGA_scaffold17||3808258||3820720||TESI_026304-RA||-1||CDS||2984214132||11270||80.85	3820720	3808258	1.000000e-250	416
0.7096	0.1303	a19990_1	1||6138551||6155621||PAC:17823409||1||CDS||391283126||551||76.28	6138551	6155621	b57266_PGA_scaffold17	PGA_scaffold17||3779571||3806494||TESI_026303-RA||-1||CDS||2984214129||11269||76.28	3806494	3779571	4.000000e-155	466
1.0784	0.3789	a19990_1	1||6158391||6160886||PAC:17823408||-1||CDS||391283124||552||72.16	6160886	6158391	b57266_PGA_scaffold17	PGA_scaffold17||3770799||3777142||TESI_026302-RA||1||CDS||2984214126||11268||72.16	3770799	3777142	3.000000e-55	516
1.6636	0.2943	a19990_1	1||6168519||6169676||PAC:17823407||1||CDS||391283122||553||67.66	6168519	6169676	b57266_PGA_scaffold17	PGA_scaffold17||3737699||3738838||TESI_026301-RA||-1||CDS||2984214123||11267||67.66	3738838	3737699	6.500000e-154	566
1.6864	0.4247	a19990_1	1||6173133||6175591||PAC:17823406||-1||CDS||391283120||554||73.67	6175591	6173133	b57266_PGA_scaffold17	PGA_scaffold17||3665716||3669499||TESI_026298-RA||1||CDS||2984214114||11264||73.67	3665716	3669499	4.700000e-59	616
0.9140	0.1228	a19990_1	1||6214797||6217013||PAC:17823404||1||CDS||391283116||556||81.84	6214797	6217013	b57266_PGA_scaffold17	PGA_scaffold17||3545616||3547642||TESI_026297-RA||-1||CDS||2984214111||11263||81.84	3547642	3545616	1.300000e-204	666
2.3433	0.3109	a19990_1	1||6249032||6263898||PAC:17823401||-1||CDS||391283110||559||75.03	6263898	6249032	b57266_PGA_scaffold17	PGA_scaffold17||3386476||3387953||TESI_026294-RA||-1||CDS||2984214102||11260||75.03	3387953	3386476	2.500000e-208	716
0.9053	0.1256	a19990_1	1||6391853||6397004||PAC:17823392||-1||CDS||391283092||568||79.68	6397004	6391853	b57266_PGA_scaffold17	PGA_scaffold17||3185371||3193276||TESI_026289-RA||1||CDS||2984214087||11255||79.68	3185371	3193276	1.000000e-250	766
1.3727	0.2408	a19990_1	1||6411341||6412579||PAC:17823391||1||CDS||391283090||569||70.52	6411341	6412579	b57266_PGA_scaffold17	PGA_scaffold17||2936077||2937333||TESI_026281-RA||-1||CDS||2984214063||11247||70.52	2937333	2936077	2.800000e-156	816
2.9285	0.1719	a19990_1	1||6436135||6443147||PAC:17823387||-1||CDS||391283082||573||82.68	6443147	6436135	b57266_PGA_scaffold17	PGA_scaffold17||2900308||2908794||TESI_026279-RA||-1||CDS||2984214057||11245||82.68	2908794	2900308	1.000000e-250	866
###  Mean Ks:  20.8925	Mean Kn: 0.4880
#Ks	Kn	a<db_genome_id>_<chr>	chr1||start1||stop1||name1||strand1||type1||db_feature_id1||genome_order1||percent_id1	start1	stop1	b<db_genome_id>_<chr>	chr2||start2||stop2||name2||strand2||type2||db_feature_id2||genome_order2||percent_id2	start2	stop2	eval	block_score	GEVO_link
67.0793	1.3873	a19990_1	1||5855245||5917506||PAC:17823431||-1||CDS||391283170||529||85.06	5917506	5855245	b57266_PGA_scaffold9	PGA_scaffold9||16674851||16775032||TESI_016617-RA||-1||CDS||2986388131||29674||85.06	16775032	16674851	1.000000e-250	50
0.9476	0.1800	a19990_1	1||5922426||5931176||PAC:17823430||1||CDS||391283168||530||72.89	5922426	5931176	b57266_PGA_scaffold9	PGA_scaffold9||16748767||16755864||TESI_016619-RA||1||CDS||2986388137||29676||72.89	16748767	16755864	4.900000e-76	100
1.3998	0.1918	a19990_1	1||5948703||5952982||PAC:17823428||-1||CDS||391283164||532||78.1	5952982	5948703	b57266_PGA_scaffold9	PGA_scaffold9||16779495||16779959||TESI_016620-RA||-1||CDS||2986388140||29677||78.1	16779959	16779495	3.900000e-76	150
0.9192	0.2430	a19990_1	1||5989944||5998366||PAC:17823426||-1||CDS||391283160||534||86.09	5998366	5989944	b57266_PGA_scaffold9	PGA_scaffold9||16828496||16842153||TESI_016622-RA||-1||CDS||2986388146||29679||86.09	16842153	16828496	1.000000e-250	200
1.3008	0.1535	a19990_1	1||6044437||6046787||PAC:17823419||1||CDS||391283146||541||75.7	6044437	6046787	b57266_PGA_scaffold9	PGA_scaffold9||16981191||16982844||TESI_016632-RA||1||CDS||2986388176||29689||75.7	16981191	16982844	2.900000e-218	250
73.8079	1.0531	a19990_1	1||6048909||6061416||PAC:17823418||-1||CDS||391283144||542||74.7	6061416	6048909	b57266_PGA_scaffold9	PGA_scaffold9||16991422||16992090||TESI_016633-RA||-1||CDS||2986388179||29690||74.7	16992090	16991422	1.100000e-68	300
0.7927	0.2073	a19990_1	1||6068804||6075823||PAC:17823417||1||CDS||391283142||543||77.14	6068804	6075823	b57266_PGA_scaffold9	PGA_scaffold9||17069649||17076259||TESI_016634-RA||1||CDS||2986388182||29691||77.14	17069649	17076259	7.200000e-186	350
###  Mean Ks:  1.3152	Mean Kn: 0.2117
#Ks	Kn	a<db_genome_id>_<chr>	chr1||start1||stop1||name1||strand1||type1||db_feature_id1||genome_order1||percent_id1	start1	stop1	b<db_genome_id>_<chr>	chr2||start2||stop2||name2||strand2||type2||db_feature_id2||genome_order2||percent_id2	start2	stop2	eval	block_score	GEVO_link
1.0838	0.1691	a19990_1	1||6083614||6085950||PAC:17823415||-1||CDS||391283138||545||76.09	6085950	6083614	b57266_PGA_scaffold12	PGA_scaffold12||5776328||5783221||TESI_020646-RA||-1||CDS||2983570748||5456||76.09	5783221	5776328	1.800000e-222	50
0.9064	0.1496	a19990_1	1||6088812||6096126||PAC:17823414||-1||CDS||391283136||546||80.17	6096126	6088812	b57266_PGA_scaffold12	PGA_scaffold12||5974629||5985606||TESI_020651-RA||-1||CDS||2983570763||5461||80.17	5985606	5974629	2.100000e-160	100
1.1932	0.2191	a19990_1	1||6108006||6110562||PAC:17823413||1||CDS||391283134||547||72.29	6108006	6110562	b57266_PGA_scaffold12	PGA_scaffold12||6104172||6106659||TESI_020653-RA||1||CDS||2983570769||5463||72.29	6104172	6106659	1.000000e-250	150
2.1221	0.3066	a19990_1	1||6168519||6169676||PAC:17823407||1||CDS||391283122||553||69.49	6168519	6169676	b57266_PGA_scaffold12	PGA_scaffold12||6353065||6354291||TESI_020660-RA||1||CDS||2983570790||5470||69.49	6353065	6354291	1.300000e-149	200
0.7855	0.1042	a19990_1	1||6214797||6217013||PAC:17823404||1||CDS||391283116||556||82.52	6214797	6217013	b57266_PGA_scaffold12	PGA_scaffold12||6416219||6418354||TESI_020661-RA||1||CDS||2983570793||5471||82.52	6416219	6418354	1.700000e-219	250
1.0880	0.1332	a19990_1	1||6226980||6230660||PAC:17823403||-1||CDS||391283114||557||74.82	6230660	6226980	b57266_PGA_scaffold12	PGA_scaffold12||6478908||6482317||TESI_020664-RA||-1||CDS||2983570802||5474||74.82	6482317	6478908	1.000000e-250	300
2.5669	0.5528	a19990_1	1||6249032||6263898||PAC:17823401||-1||CDS||391283110||559||73.75	6263898	6249032	b57266_PGA_scaffold12	PGA_scaffold12||6569698||6595259||TESI_020666-RA||-1||CDS||2983570808||5476||73.75	6595259	6569698	1.900000e-204	350
0.7755	0.0592	a19990_1	1||6319572||6324996||PAC:17823394||1||CDS||391283096||566||83.92	6319572	6324996	b57266_PGA_scaffold12	PGA_scaffold12||6873625||6877084||TESI_020676-RA||1||CDS||2983570838||5486||83.92	6873625	6877084	1.000000e-250	400
###  Mean Ks:  1.4610	Mean Kn: 0.1694
#Ks	Kn	a<db_genome_id>_<chr>	chr1||start1||stop1||name1||strand1||type1||db_feature_id1||genome_order1||percent_id1	start1	stop1	b<db_genome_id>_<chr>	chr2||start2||stop2||name2||strand2||type2||db_feature_id2||genome_order2||percent_id2	start2	stop2	eval	block_score	GEVO_link
1.0619	0.1951	a19990_1	1||6108006||6110562||PAC:17823413||1||CDS||391283134||547||71.44	6108006	6110562	b57266_PGA_scaffold7	PGA_scaffold7||21939206||21941509||TESI_012657-RA||-1||CDS||2985845827||25557||71.44	21941509	21939206	5.400000e-248	50
0.6086	0.1090	a19990_1	1||6130318||6135868||PAC:17823410||1||CDS||391283128||550||82.96	6130318	6135868	b57266_PGA_scaffold7	PGA_scaffold7||21872666||21882046||TESI_012654-RA||-1||CDS||2985845818||25554||82.96	21882046	21872666	1.000000e-250	100
2.0980	0.3997	a19990_1	1||6249032||6263898||PAC:17823401||-1||CDS||391283110||559||66.7	6263898	6249032	b57266_PGA_scaffold7	PGA_scaffold7||21635427||21655346||TESI_012639-RA||1||CDS||2985845773||25539||66.7	21635427	21655346	3.900000e-136	147
0.7958	0.0547	a19990_1	1||6319572||6324996||PAC:17823394||1||CDS||391283096||566||84.14	6319572	6324996	b57266_PGA_scaffold7	PGA_scaffold7||21261843||21273686||TESI_012625-RA||1||CDS||2985845731||25525||84.14	21261843	21273686	1.000000e-250	194
3.4033	0.1798	a19990_1	1||6436135||6443147||PAC:17823387||-1||CDS||391283082||573||81.46	6443147	6436135	b57266_PGA_scaffold7	PGA_scaffold7||21195584||21200596||TESI_012624-RA||1||CDS||2985845728||25524||81.46	21195584	21200596	1.000000e-250	244
0.7981	0.0783	a19990_1	1||6449728||6457279||PAC:17823386||1||CDS||391283080||574||83.0	6449728	6457279	b57266_PGA_scaffold7	PGA_scaffold7||21166583||21176259||TESI_012623-RA||-1||CDS||2985845725||25523||83.0	21176259	21166583	1.000000e-250	294
###  Mean Ks:  13.1034	Mean Kn: 0.4992
#Ks	Kn	a<db_genome_id>_<chr>	chr1||start1||stop1||name1||strand1||type1||db_feature_id1||genome_order1||percent_id1	start1	stop1	b<db_genome_id>_<chr>	chr2||start2||stop2||name2||strand2||type2||db_feature_id2||genome_order2||percent_id2	start2	stop2	eval	block_score	GEVO_link
22.6576	1.5339	a19990_1	1||6628696||6633992||PAC:17817056||-1||CDS||391282176||584||84.44	6633992	6628696	b57266_PGA_scaffold17	PGA_scaffold17||22196411||22209095||TESI_027003-RA||-1||CDS||2984216229||11969||84.44	22209095	22196411	6.300000e-06	5
3.3288	0.3379	a19990_1	1||6653070||6670306||PAC:17817054||1||CDS||391282172||586||84.79	6653070	6670306	b57266_PGA_scaffold17	PGA_scaffold17||22490949||22500197||TESI_027018-RA||1||CDS||2984216274||11984||84.79	22490949	22500197	2.600000e-108	52
1.0500	0.0868	a19990_1	1||6744572||6746161||PAC:17817049||1||CDS||391282162||591||81.06	6744572	6746161	b57266_PGA_scaffold17	PGA_scaffold17||22636219||22637806||TESI_027025-RA||1||CDS||2984216295||11991||81.06	22636219	22637806	1.000000e-250	102
0.5936	0.0308	a19990_1	1||6749249||6767145||PAC:17817048||-1||CDS||391282160||592||88.22	6767145	6749249	b57266_PGA_scaffold17	PGA_scaffold17||22642446||22653300||TESI_027026-RA||-1||CDS||2984216298||11992||88.22	22653300	22642446	1.000000e-250	152
0.7259	0.0366	a19990_1	1||6783151||6810083||PAC:17817046||-1||CDS||391282156||594||87.88	6810083	6783151	b57266_PGA_scaffold17	PGA_scaffold17||22679140||22694061||TESI_027028-RA||-1||CDS||2984216304||11994||87.88	22694061	22679140	1.000000e-250	202
0.8864	0.0974	a19990_1	1||6820134||6830132||PAC:17817045||1||CDS||391282154||595||82.32	6820134	6830132	b57266_PGA_scaffold17	PGA_scaffold17||22704377||22725161||TESI_027029-RA||1||CDS||2984216307||11995||82.32	22704377	22725161	1.000000e-250	252
2.0134	0.5818	a19990_1	1||6863499||6866630||PAC:17817042||1||CDS||391282148||598||77.48	6863499	6866630	b57266_PGA_scaffold17	PGA_scaffold17||22775908||22778627||TESI_027032-RA||1||CDS||2984216316||11998||77.48	22775908	22778627	2.600000e-132	302
59.6862	0.9125	a19990_1	1||6875462||6876081||PAC:17817040||-1||CDS||391282144||600||83.53	6876081	6875462	b57266_PGA_scaffold17	PGA_scaffold17||22803075||22814708||TESI_027033-RA||-1||CDS||2984216319||11999||83.53	22814708	22803075	1.500000e-18	319
4.3897	0.7713	a19990_1	1||6877619||6883938||PAC:17817039||1||CDS||391282142||601||72.99	6877619	6883938	b57266_PGA_scaffold17	PGA_scaffold17||22816903||22822762||TESI_027034-RA||1||CDS||2984216322||12000||72.99	22816903	22822762	4.200000e-155	369
66.9644	0.8083	a19990_1	1||6925463||6929045||PAC:17817035||-1||CDS||391282134||605||70.33	6929045	6925463	b57266_PGA_scaffold17	PGA_scaffold17||22893614||22907360||TESI_027040-RA||-1||CDS||2984216340||12006||70.33	22907360	22893614	1.000000e-250	419
1.2656	0.2596	a19990_1	1||7095328||7100092||PAC:17817019||1||CDS||391282102||621||75.64	7095328	7100092	b57266_PGA_scaffold17	PGA_scaffold17||23230083||23234960||TESI_027052-RA||1||CDS||2984216376||12018||75.64	23230083	23234960	2.800000e-226	466
0.9368	0.2789	a19990_1	1||7102923||7113509||PAC:17817018||-1||CDS||391282100||622||71.97	7113509	7102923	b57266_PGA_scaffold17	PGA_scaffold17||23236829||23252183||TESI_027053-RA||-1||CDS||2984216379||12019||71.97	23252183	23236829	5.500000e-184	516
69.0319	0.9850	a19990_1	1||7142093||7167132||PAC:17817016||1||CDS||391282096||624||77.49	7142093	7167132	b57266_PGA_scaffold17	PGA_scaffold17||23256821||23267566||TESI_027054-RA||1||CDS||2984216382||12020||77.49	23256821	23267566	1.000000e-250	566
5.0103	0.5408	a19990_1	1||7240959||7245197||PAC:17817008||1||CDS||391282080||632||76.16	7240959	7245197	b57266_PGA_scaffold17	PGA_scaffold17||23323460||23326632||TESI_027058-RA||1||CDS||2984216394||12024||76.16	23323460	23326632	3.600000e-124	616
1.6637	0.3601	a19990_1	1||7248978||7253635||PAC:17817006||-1||CDS||391282076||634||75.57	7253635	7248978	b57266_PGA_scaffold17	PGA_scaffold17||23342240||23348441||TESI_027060-RA||-1||CDS||2984216400||12026||75.57	23348441	23342240	1.300000e-179	666
0.8467	0.1515	a19990_1	1||7257835||7266527||PAC:17817005||1||CDS||391282074||635||78.61	7257835	7266527	b57266_PGA_scaffold17	PGA_scaffold17||23390259||23398459||TESI_027064-RA||1||CDS||2984216412||12030||78.61	23390259	23398459	1.000000e-250	716
0.6178	0.0755	a19990_1	1||7270273||7277160||PAC:17817003||1||CDS||391282070||637||83.14	7270273	7277160	b57266_PGA_scaffold17	PGA_scaffold17||23405348||23414980||TESI_027065-RA||1||CDS||2984216415||12031||83.14	23405348	23414980	3.800000e-229	766
4.9237	1.0875	a19990_1	1||7290490||7296178||PAC:17817000||-1||CDS||391282064||640||83.81	7296178	7290490	b57266_PGA_scaffold17	PGA_scaffold17||23480284||23482205||TESI_027068-RA||-1||CDS||2984216424||12034||83.81	23482205	23480284	1.000000e-250	816
2.3716	0.5487	a19990_1	1||7324477||7327622||PAC:17816999||1||CDS||391282062||641||79.87	7324477	7327622	b57266_PGA_scaffold17	PGA_scaffold17||23520903||23523165||TESI_027070-RA||1||CDS||2984216430||12036||79.87	23520903	23523165	1.400000e-156	866
###  Mean Ks:  15.4056	Mean Kn: 0.4853
#Ks	Kn	a<db_genome_id>_<chr>	chr1||start1||stop1||name1||strand1||type1||db_feature_id1||genome_order1||percent_id1	start1	stop1	b<db_genome_id>_<chr>	chr2||start2||stop2||name2||strand2||type2||db_feature_id2||genome_order2||percent_id2	start2	stop2	eval	block_score	GEVO_link
67.2626	1.2363	a19990_1	1||6653070||6670306||PAC:17817054||1||CDS||391282172||586||86.08	6653070	6670306	b57266_PGA_scaffold7	PGA_scaffold7||42013715||42014356||TESI_013469-RA||1||CDS||2985848263||26369||86.08	42013715	42014356	2.100000e-84	50
0.8667	0.2052	a19990_1	1||6701748||6712377||PAC:17817051||1||CDS||391282166||589||76.75	6701748	6712377	b57266_PGA_scaffold7	PGA_scaffold7||42061757||42067082||TESI_013471-RA||1||CDS||2985848269||26371||76.75	42061757	42067082	1.000000e-250	100
0.7449	0.0798	a19990_1	1||6729062||6731998||PAC:17817050||1||CDS||391282164||590||81.34	6729062	6731998	b57266_PGA_scaffold7	PGA_scaffold7||42085558||42088352||TESI_013472-RA||1||CDS||2985848272||26372||81.34	42085558	42088352	1.000000e-250	150
2.7552	0.2288	a19990_1	1||6744572||6746161||PAC:17817049||1||CDS||391282162||591||80.02	6744572	6746161	b57266_PGA_scaffold7	PGA_scaffold7||42113218||42121008||TESI_013474-RA||1||CDS||2985848278||26374||80.02	42113218	42121008	7.400000e-233	200
2.4540	0.4682	a19990_1	1||6863499||6866630||PAC:17817042||1||CDS||391282148||598||78.55	6863499	6866630	b57266_PGA_scaffold7	PGA_scaffold7||42177290||42180072||TESI_013475-RA||1||CDS||2985848281||26375||78.55	42177290	42180072	7.300000e-69	250
0.9874	0.1622	a19990_1	1||6977775||6982566||PAC:17817029||-1||CDS||391282122||611||80.3	6982566	6977775	b57266_PGA_scaffold7	PGA_scaffold7||42239175||42244726||TESI_013479-RA||-1||CDS||2985848293||26379||80.3	42244726	42239175	1.000000e-250	297
2.3566	0.5517	a19990_1	1||7031055||7049969||PAC:17817023||-1||CDS||391282110||617||82.62	7049969	7031055	b57266_PGA_scaffold7	PGA_scaffold7||42255991||42278811||TESI_013480-RA||-1||CDS||2985848296||26380||82.62	42278811	42255991	1.000000e-250	347
0.7035	0.0657	a19990_1	1||7122124||7137221||PAC:17817017||1||CDS||391282098||623||83.57	7122124	7137221	b57266_PGA_scaffold7	PGA_scaffold7||42350423||42361313||TESI_013486-RA||1||CDS||2985848314||26386||83.57	42350423	42361313	1.000000e-250	397
57.9911	1.3508	a19990_1	1||7199706||7203043||PAC:17817013||1||CDS||391282090||627||73.25	7199706	7203043	b57266_PGA_scaffold7	PGA_scaffold7||42373595||42381551||TESI_013487-RA||1||CDS||2985848317||26387||73.25	42373595	42381551	3.600000e-79	447
1.6297	0.2937	a19990_1	1||7217134||7229510||PAC:17817012||1||CDS||391282088||628||70.9	7217134	7229510	b57266_PGA_scaffold7	PGA_scaffold7||42392562||42403274||TESI_013489-RA||1||CDS||2985848323||26389||70.9	42392562	42403274	8.300000e-81	497
46.2565	1.0534	a19990_1	1||7290490||7296178||PAC:17817000||-1||CDS||391282064||640||82.63	7296178	7290490	b57266_PGA_scaffold7	PGA_scaffold7||42467137||42468862||TESI_013492-RA||1||CDS||2985848332||26392||82.63	42467137	42468862	1.000000e-250	544
0.8584	0.1281	a19990_1	1||7324477||7327622||PAC:17816999||1||CDS||391282062||641||79.87	7324477	7327622	b57266_PGA_scaffold7	PGA_scaffold7||42559743||42563182||TESI_013498-RA||1||CDS||2985848350||26398||79.87	42559743	42563182	1.400000e-156	594
###  Mean Ks:  13.2621	Mean Kn: 0.4618
#Ks	Kn	a<db_genome_id>_<chr>	chr1||start1||stop1||name1||strand1||type1||db_feature_id1||genome_order1||percent_id1	start1	stop1	b<db_genome_id>_<chr>	chr2||start2||stop2||name2||strand2||type2||db_feature_id2||genome_order2||percent_id2	start2	stop2	eval	block_score	GEVO_link
1.9669	0.6326	a19990_1	1||6678843||6691415||PAC:17817052||1||CDS||391282168||588||62.67	6678843	6691415	b57266_PGA_scaffold12	PGA_scaffold12||20486549||20494757||TESI_021110-RA||1||CDS||2983572140||5920||62.67	20486549	20494757	2.400000e-137	50
0.6602	0.0571	a19990_1	1||6729062||6731998||PAC:17817050||1||CDS||391282164||590||84.25	6729062	6731998	b57266_PGA_scaffold12	PGA_scaffold12||20553687||20556304||TESI_021113-RA||1||CDS||2983572149||5923||84.25	20553687	20556304	1.000000e-250	100
1.2287	0.0782	a19990_1	1||6744572||6746161||PAC:17817049||1||CDS||391282162||591||79.58	6744572	6746161	b57266_PGA_scaffold12	PGA_scaffold12||20595784||20597474||TESI_021117-RA||1||CDS||2983572161||5927||79.58	20595784	20597474	1.000000e-250	150
64.8432	1.2191	a19990_1	1||6749249||6767145||PAC:17817048||-1||CDS||391282160||592||86.67	6767145	6749249	b57266_PGA_scaffold12	PGA_scaffold12||20615737||20619979||TESI_021118-RA||-1||CDS||2983572164||5928||86.67	20619979	20615737	4.500000e-53	200
0.6745	0.1666	a19990_1	1||6843366||6852105||PAC:17817043||1||CDS||391282150||597||79.49	6843366	6852105	b57266_PGA_scaffold12	PGA_scaffold12||20652075||20659336||TESI_021119-RA||1||CDS||2983572167||5929||79.49	20652075	20659336	1.000000e-250	250
2.3444	0.3969	a19990_1	1||6863499||6866630||PAC:17817042||1||CDS||391282148||598||79.2	6863499	6866630	b57266_PGA_scaffold12	PGA_scaffold12||20667954||20670693||TESI_021120-RA||1||CDS||2983572170||5930||79.2	20667954	20670693	3.900000e-136	300
4.7097	0.7603	a19990_1	1||6877619||6883938||PAC:17817039||1||CDS||391282142||601||76.17	6877619	6883938	b57266_PGA_scaffold12	PGA_scaffold12||20703080||20709545||TESI_021122-RA||1||CDS||2983572176||5932||76.17	20703080	20709545	1.000000e-250	350
7.4590	0.6569	a19990_1	1||6925463||6929045||PAC:17817035||-1||CDS||391282134||605||69.93	6929045	6925463	b57266_PGA_scaffold12	PGA_scaffold12||20759701||20762701||TESI_021127-RA||-1||CDS||2983572191||5937||69.93	20762701	20759701	3.200000e-198	400
1.3149	0.3047	a19990_1	1||6948649||6954573||PAC:17817033||1||CDS||391282130||607||82.06	6948649	6954573	b57266_PGA_scaffold12	PGA_scaffold12||20884759||20886891||TESI_021136-RA||1||CDS||2983572218||5946||82.06	20884759	20886891	1.400000e-70	450
1.2832	0.1440	a19990_1	1||6955702||6957590||PAC:17817032||-1||CDS||391282128||608||76.62	6957590	6955702	b57266_PGA_scaffold12	PGA_scaffold12||20909927||20913510||TESI_021138-RA||-1||CDS||2983572224||5948||76.62	20913510	20909927	5.600000e-211	500
1.3553	0.1833	a19990_1	1||6977775||6982566||PAC:17817029||-1||CDS||391282122||611||82.14	6982566	6977775	b57266_PGA_scaffold12	PGA_scaffold12||20924292||20928738||TESI_021139-RA||-1||CDS||2983572227||5949||82.14	20928738	20924292	4.500000e-234	550
8.1117	0.6147	a19990_1	1||7031055||7049969||PAC:17817023||-1||CDS||391282110||617||83.52	7049969	7031055	b57266_PGA_scaffold12	PGA_scaffold12||21077814||21089610||TESI_021145-RA||-1||CDS||2983572245||5955||83.52	21089610	21077814	1.000000e-250	600
0.6320	0.0676	a19990_1	1||7122124||7137221||PAC:17817017||1||CDS||391282098||623||84.12	7122124	7137221	b57266_PGA_scaffold12	PGA_scaffold12||21143585||21164350||TESI_021148-RA||1||CDS||2983572254||5958||84.12	21143585	21164350	1.000000e-250	650
63.2903	1.2698	a19990_1	1||7199706||7203043||PAC:17817013||1||CDS||391282090||627||72.53	7199706	7203043	b57266_PGA_scaffold12	PGA_scaffold12||21167747||21176751||TESI_021149-RA||1||CDS||2983572257||5959||72.53	21167747	21176751	2.700000e-76	700
62.8698	0.5182	a19990_1	1||7240959||7245197||PAC:17817008||1||CDS||391282080||632||66.45	7240959	7245197	b57266_PGA_scaffold12	PGA_scaffold12||21242372||21250356||TESI_021153-RA||1||CDS||2983572269||5963||66.45	21242372	21250356	8.600000e-146	750
0.6755	0.1120	a19990_1	1||7270273||7277160||PAC:17817003||1||CDS||391282070||637||85.83	7270273	7277160	b57266_PGA_scaffold12	PGA_scaffold12||21285749||21299743||TESI_021155-RA||1||CDS||2983572275||5965||85.83	21285749	21299743	2.200000e-154	800
14.3788	1.0144	a19990_1	1||7290490||7296178||PAC:17817000||-1||CDS||391282064||640||83.2	7296178	7290490	b57266_PGA_scaffold12	PGA_scaffold12||21344004||21345916||TESI_021161-RA||1||CDS||2983572293||5971||83.2	21344004	21345916	1.000000e-250	850
0.9202	0.1157	a19990_1	1||7324477||7327622||PAC:17816999||1||CDS||391282062||641||81.45	7324477	7327622	b57266_PGA_scaffold12	PGA_scaffold12||21371762||21374557||TESI_021163-RA||1||CDS||2983572299||5973||81.45	21371762	21374557	1.100000e-164	900
###  Mean Ks:  18.8953	Mean Kn: 0.5876
#Ks	Kn	a<db_genome_id>_<chr>	chr1||start1||stop1||name1||strand1||type1||db_feature_id1||genome_order1||percent_id1	start1	stop1	b<db_genome_id>_<chr>	chr2||start2||stop2||name2||strand2||type2||db_feature_id2||genome_order2||percent_id2	start2	stop2	eval	block_score	GEVO_link
5.8853	0.8332	a19990_1	1||6925463||6929045||PAC:17817035||-1||CDS||391282134||605||61.12	6929045	6925463	b57266_PGA_scaffold5	PGA_scaffold5||53824868||53829886||TESI_009745-RA||1||CDS||2985360392||22446||61.12	53824868	53829886	4.400000e-99	50
70.4622	0.8690	a19990_1	1||6948649||6954573||PAC:17817033||1||CDS||391282130||607||79.26	6948649	6954573	b57266_PGA_scaffold5	PGA_scaffold5||53659338||53661489||TESI_009740-RA||-1||CDS||2985360377||22441||79.26	53661489	53659338	1.800000e-62	100
1.0547	0.1263	a19990_1	1||6988614||6993277||PAC:17817027||1||CDS||391282118||613||79.68	6988614	6993277	b57266_PGA_scaffold5	PGA_scaffold5||53541939||53550636||TESI_009733-RA||-1||CDS||2985360356||22434||79.68	53550636	53541939	1.000000e-250	150
42.4048	1.2662	a19990_1	1||7031055||7049969||PAC:17817023||-1||CDS||391282110||617||70.05	7049969	7031055	b57266_PGA_scaffold5	PGA_scaffold5||53282925||53312950||TESI_009720-RA||-1||CDS||2985360317||22421||70.05	53312950	53282925	4.400000e-107	197
1.4774	0.3503	a19990_1	1||7095328||7100092||PAC:17817019||1||CDS||391282102||621||81.69	7095328	7100092	b57266_PGA_scaffold5	PGA_scaffold5||53166276||53189622||TESI_009717-RA||-1||CDS||2985360308||22418||81.69	53189622	53166276	6.800000e-173	247
68.2461	1.1454	a19990_1	1||7199706||7203043||PAC:17817013||1||CDS||391282090||627||72.22	7199706	7203043	b57266_PGA_scaffold5	PGA_scaffold5||53151891||53161350||TESI_009715-RA||-1||CDS||2985360302||22416||72.22	53161350	53151891	7.300000e-75	297
1.6396	0.2979	a19990_1	1||7217134||7229510||PAC:17817012||1||CDS||391282088||628||72.36	7217134	7229510	b57266_PGA_scaffold5	PGA_scaffold5||53129088||53137459||TESI_009713-RA||-1||CDS||2985360296||22414||72.36	53137459	53129088	8.400000e-176	347
1.6940	0.2229	a19990_1	1||7240959||7245197||PAC:17817008||1||CDS||391282080||632||72.27	7240959	7245197	b57266_PGA_scaffold5	PGA_scaffold5||53120627||53124676||TESI_009712-RA||-1||CDS||2985360293||22413||72.27	53124676	53120627	1.100000e-105	397
1.2298	0.3375	a19990_1	1||7248978||7253635||PAC:17817006||-1||CDS||391282076||634||74.84	7253635	7248978	b57266_PGA_scaffold5	PGA_scaffold5||53107937||53116579||TESI_009711-RA||1||CDS||2985360290||22412||74.84	53107937	53116579	1.500000e-159	447
0.6345	0.0839	a19990_1	1||7270273||7277160||PAC:17817003||1||CDS||391282070||637||83.46	7270273	7277160	b57266_PGA_scaffold5	PGA_scaffold5||53061120||53070577||TESI_009708-RA||-1||CDS||2985360281||22409||83.46	53070577	53061120	1.000000e-250	497
30.3584	1.1150	a19990_1	1||7290490||7296178||PAC:17817000||-1||CDS||391282064||640||79.36	7296178	7290490	b57266_PGA_scaffold5	PGA_scaffold5||53043092||53045228||TESI_009707-RA||1||CDS||2985360278||22408||79.36	53043092	53045228	1.000000e-250	547
1.6572	0.4035	a19990_1	1||7324477||7327622||PAC:17816999||1||CDS||391282062||641||80.64	7324477	7327622	b57266_PGA_scaffold5	PGA_scaffold5||52999264||53000943||TESI_009706-RA||-1||CDS||2985360275||22407||80.64	53000943	52999264	2.100000e-160	597
###  Mean Ks:  22.6710	Mean Kn: 0.5133
#Ks	Kn	a<db_genome_id>_<chr>	chr1||start1||stop1||name1||strand1||type1||db_feature_id1||genome_order1||percent_id1	start1	stop1	b<db_genome_id>_<chr>	chr2||start2||stop2||name2||strand2||type2||db_feature_id2||genome_order2||percent_id2	start2	stop2	eval	block_score	GEVO_link
0.7430	0.1129	a19990_1	1||7333255||7335861||PAC:17824982||-1||CDS||391284418||642||83.58	7335861	7333255	b57266_PGA_scaffold17	PGA_scaffold17||24430038||24433561||TESI_027117-RA||-1||CDS||2984216571||12083||83.58	24433561	24430038	2.300000e-137	50
1.8579	0.4197	a19990_1	1||7385836||7387090||PAC:17824981||1||CDS||391284416||643||72.4	7385836	7387090	b57266_PGA_scaffold17	PGA_scaffold17||24464013||24468213||TESI_027119-RA||1||CDS||2984216577||12085||72.4	24464013	24468213	8.600000e-38	87
0.7565	0.1307	a19990_1	1||7390271||7409151||PAC:17824980||-1||CDS||391284414||644||86.46	7409151	7390271	b57266_PGA_scaffold17	PGA_scaffold17||24472084||24496732||TESI_027120-RA||-1||CDS||2984216580||12086||86.46	24496732	24472084	1.000000e-250	137
59.6053	1.2666	a19990_1	1||7420883||7423276||PAC:17824978||1||CDS||391284410||646||70.3	7420883	7423276	b57266_PGA_scaffold17	PGA_scaffold17||24549438||24557966||TESI_027124-RA||-1||CDS||2984216592||12090||70.3	24557966	24549438	4.900000e-69	187
1.8595	0.4220	a19990_1	1||7453821||7456478||PAC:17824975||-1||CDS||391284404||649||78.84	7456478	7453821	b57266_PGA_scaffold17	PGA_scaffold17||24621591||24624166||TESI_027127-RA||-1||CDS||2984216601||12093||78.84	24624166	24621591	5.600000e-148	237
3.2844	0.5533	a19990_1	1||7502368||7512514||PAC:17824971||1||CDS||391284396||653||75.67	7502368	7512514	b57266_PGA_scaffold17	PGA_scaffold17||24726236||24748063||TESI_027131-RA||1||CDS||2984216613||12097||75.67	24726236	24748063	1.000000e-250	287
66.8902	1.1043	a19990_1	1||7552415||7562329||PAC:17824965||-1||CDS||391284384||659||75.48	7562329	7552415	b57266_PGA_scaffold17	PGA_scaffold17||24823963||24828999||TESI_027135-RA||-1||CDS||2984216625||12101||75.48	24828999	24823963	1.500000e-122	337
0.5545	0.0466	a19990_1	1||7629740||7635442||PAC:17824961||-1||CDS||391284376||663||87.34	7635442	7629740	b57266_PGA_scaffold17	PGA_scaffold17||24884504||24890381||TESI_027139-RA||-1||CDS||2984216637||12105||87.34	24890381	24884504	1.000000e-250	387
66.6089	1.1760	a19990_1	1||7666013||7675081||PAC:17824957||-1||CDS||391284368||667||73.5	7675081	7666013	b57266_PGA_scaffold17	PGA_scaffold17||24909242||24913869||TESI_027141-RA||-1||CDS||2984216643||12107||73.5	24913869	24909242	8.200000e-153	437
1.0139	0.0948	a19990_1	1||7694578||7695412||PAC:17824954||-1||CDS||391284362||670||81.62	7695412	7694578	b57266_PGA_scaffold17	PGA_scaffold17||24932003||24932642||TESI_027143-RA||-1||CDS||2984216649||12109||81.62	24932642	24932003	1.000000e-62	487
1.0623	0.1884	a19990_1	1||7709619||7712767||PAC:17824952||1||CDS||391284358||672||77.46	7709619	7712767	b57266_PGA_scaffold17	PGA_scaffold17||24961302||24962612||TESI_027145-RA||1||CDS||2984216655||12111||77.46	24961302	24962612	1.200000e-141	537
69.0639	0.6262	a19990_1	1||7724620||7736183||PAC:17824949||1||CDS||391284352||675||81.0	7724620	7736183	b57266_PGA_scaffold17	PGA_scaffold17||25124138||25128449||TESI_027155-RA||1||CDS||2984216685||12121||81.0	25124138	25128449	1.000000e-250	587
0.6571	0.0054	a19990_1	1||7791488||7798568||PAC:17824944||1||CDS||391284342||680||90.19	7791488	7798568	b57266_PGA_scaffold17	PGA_scaffold17||25165588||25171296||TESI_027156-RA||1||CDS||2984216688||12122||90.19	25165588	25171296	3.800000e-187	637
1.1989	0.0742	a19990_1	1||7835987||7837297||PAC:17824942||1||CDS||391284338||682||80.86	7835987	7837297	b57266_PGA_scaffold17	PGA_scaffold17||25208411||25210728||TESI_027158-RA||1||CDS||2984216694||12124||80.86	25208411	25210728	1.800000e-204	687
0.8819	0.3550	a19990_1	1||7839046||7856993||PAC:17824941||-1||CDS||391284336||683||79.66	7856993	7839046	b57266_PGA_scaffold17	PGA_scaffold17||25214295||25223104||TESI_027159-RA||-1||CDS||2984216697||12125||79.66	25223104	25214295	3.700000e-72	737
69.7507	1.0720	a19990_1	1||7861008||7870867||PAC:17824940||1||CDS||391284334||684||84.09	7861008	7870867	b57266_PGA_scaffold17	PGA_scaffold17||25251133||25274275||TESI_027161-RA||1||CDS||2984216703||12127||84.09	25251133	25274275	1.000000e-233	787
1.8159	0.2964	a19990_1	1||8010591||8012111||PAC:17824923||1||CDS||391284300||701||65.55	8010591	8012111	b57266_PGA_scaffold17	PGA_scaffold17||25412577||25414894||TESI_027167-RA||1||CDS||2984216721||12133||65.55	25412577	25414894	9.300000e-90	834
14.5295	0.9375	a19990_1	1||8012586||8021117||PAC:17824922||-1||CDS||391284298||702||80.78	8021117	8012586	b57266_PGA_scaffold17	PGA_scaffold17||25416259||25429041||TESI_027168-RA||-1||CDS||2984216724||12134||80.78	25429041	25416259	1.000000e-250	884
0.7055	0.1679	a19990_1	1||8065297||8071016||PAC:17824919||1||CDS||391284292||705||81.55	8065297	8071016	b57266_PGA_scaffold17	PGA_scaffold17||25546808||25553580||TESI_027172-RA||1||CDS||2984216736||12138||81.55	25546808	25553580	7.300000e-212	934
2.1391	0.4627	a19990_1	1||8079833||8080711||PAC:17824918||-1||CDS||391284290||706||79.09	8080711	8079833	b57266_PGA_scaffold17	PGA_scaffold17||25562471||25563761||TESI_027173-RA||-1||CDS||2984216739||12139||79.09	25563761	25562471	4.800000e-21	954
60.6158	1.1394	a19990_1	1||8084002||8085774||PAC:17824917||-1||CDS||391284288||707||84.33	8085774	8084002	b57266_PGA_scaffold17	PGA_scaffold17||25613636||25615878||TESI_027176-RA||-1||CDS||2984216748||12142||84.33	25615878	25613636	1.200000e-155	1004
1.3879	0.1791	a19990_1	1||8170639||8175052||PAC:17824912||1||CDS||391284278||712||79.06	8170639	8175052	b57266_PGA_scaffold17	PGA_scaffold17||25774605||25791634||TESI_027183-RA||1||CDS||2984216769||12149||79.06	25774605	25791634	1.000000e-250	1054
1.2366	0.0693	a19990_1	1||8197152||8201664||PAC:17824910||1||CDS||391284274||714||81.4	8197152	8201664	b57266_PGA_scaffold17	PGA_scaffold17||25843456||25848211||TESI_027186-RA||1||CDS||2984216778||12152||81.4	25843456	25848211	4.400000e-119	1104
70.8444	1.3327	a19990_1	1||8251599||8252874||PAC:17824907||1||CDS||391284268||717||67.35	8251599	8252874	b57266_PGA_scaffold17	PGA_scaffold17||25864440||25866443||TESI_027187-RA||1||CDS||2984216781||12153||67.35	25864440	25866443	7.400000e-109	1154
67.7108	0.5984	a19990_1	1||8821976||8823836||PAC:17829682||1||CDS||391284836||733||64.78	8821976	8823836	b57266_PGA_scaffold17	PGA_scaffold17||26206775||26209778||TESI_027205-RA||1||CDS||2984216835||12171||64.78	26206775	26209778	2.100000e-09	1159
###  Mean Ks:  6.2078	Mean Kn: 0.3285
#Ks	Kn	a<db_genome_id>_<chr>	chr1||start1||stop1||name1||strand1||type1||db_feature_id1||genome_order1||percent_id1	start1	stop1	b<db_genome_id>_<chr>	chr2||start2||stop2||name2||strand2||type2||db_feature_id2||genome_order2||percent_id2	start2	stop2	eval	block_score	GEVO_link
0.7455	0.1347	a19990_1	1||7333255||7335861||PAC:17824982||-1||CDS||391284418||642||78.01	7335861	7333255	b57266_PGA_scaffold5	PGA_scaffold5||52473145||52476679||TESI_009677-RA||1||CDS||2985360188||22378||78.01	52473145	52476679	4.500000e-100	50
0.9947	0.2218	a19990_1	1||7385836||7387090||PAC:17824981||1||CDS||391284416||643||73.92	7385836	7387090	b57266_PGA_scaffold5	PGA_scaffold5||52404091||52406539||TESI_009673-RA||-1||CDS||2985360176||22374||73.92	52406539	52404091	7.300000e-120	100
0.6794	0.0957	a19990_1	1||7390271||7409151||PAC:17824980||-1||CDS||391284414||644||83.26	7409151	7390271	b57266_PGA_scaffold5	PGA_scaffold5||52384437||52393578||TESI_009669-RA||1||CDS||2985360164||22370||83.26	52384437	52393578	1.000000e-250	150
6.5881	0.4502	a19990_1	1||7502368||7512514||PAC:17824971||1||CDS||391284396||653||83.57	7502368	7512514	b57266_PGA_scaffold5	PGA_scaffold5||52226672||52236151||TESI_009665-RA||1||CDS||2985360152||22366||83.57	52226672	52236151	1.000000e-250	200
NA	NA	a19990_1	1||7552415||7562329||PAC:17824965||-1||CDS||391284384||659||76.72	7562329	7552415	b57266_PGA_scaffold5	PGA_scaffold5||52193002||52194422||TESI_009663-RA||1||CDS||2985360146||22364||76.72	52193002	52194422	5.900000e-125	250
67.2208	1.2112	a19990_1	1||7666013||7675081||PAC:17824957||-1||CDS||391284368||667||75.38	7675081	7666013	b57266_PGA_scaffold5	PGA_scaffold5||52040882||52045695||TESI_009658-RA||1||CDS||2985360131||22359||75.38	52040882	52045695	4.100000e-164	300
1.1602	0.1882	a19990_1	1||7694578||7695412||PAC:17824954||-1||CDS||391284362||670||82.55	7695412	7694578	b57266_PGA_scaffold5	PGA_scaffold5||52028354||52029053||TESI_009657-RA||1||CDS||2985360128||22358||82.55	52028354	52029053	2.700000e-65	350
1.3526	0.3641	a19990_1	1||7709619||7712767||PAC:17824952||1||CDS||391284358||672||76.1	7709619	7712767	b57266_PGA_scaffold5	PGA_scaffold5||52007030||52010354||TESI_009655-RA||-1||CDS||2985360122||22356||76.1	52010354	52007030	1.600000e-122	400
0.9093	0.1267	a19990_1	1||7713572||7718149||PAC:17824951||-1||CDS||391284356||673||77.42	7718149	7713572	b57266_PGA_scaffold5	PGA_scaffold5||52002869||52006334||TESI_009654-RA||1||CDS||2985360119||22355||77.42	52002869	52006334	3.500000e-170	450
1.1097	0.1048	a19990_1	1||7756682||7759506||PAC:17824946||1||CDS||391284346||678||81.33	7756682	7759506	b57266_PGA_scaffold5	PGA_scaffold5||51901298||51908146||TESI_009650-RA||-1||CDS||2985360107||22351||81.33	51908146	51901298	1.000000e-250	500
0.5993	0.0369	a19990_1	1||7763591||7788700||PAC:17824945||1||CDS||391284344||679||87.17	7763591	7788700	b57266_PGA_scaffold5	PGA_scaffold5||51871360||51892554||TESI_009649-RA||-1||CDS||2985360104||22350||87.17	51892554	51871360	1.000000e-250	550
0.7577	0.0055	a19990_1	1||7791488||7798568||PAC:17824944||1||CDS||391284342||680||89.12	7791488	7798568	b57266_PGA_scaffold5	PGA_scaffold5||51857517||51862962||TESI_009648-RA||-1||CDS||2985360101||22349||89.12	51862962	51857517	1.000000e-180	600
0.8856	0.0365	a19990_1	1||7814307||7823307||PAC:17824943||1||CDS||391284340||681||84.85	7814307	7823307	b57266_PGA_scaffold5	PGA_scaffold5||51849634||51853475||TESI_009647-RA||-1||CDS||2985360098||22348||84.85	51853475	51849634	3.200000e-83	650
38.8832	1.2485	a19990_1	1||7861008||7870867||PAC:17824940||1||CDS||391284334||684||79.89	7861008	7870867	b57266_PGA_scaffold5	PGA_scaffold5||51817980||51841007||TESI_009646-RA||-1||CDS||2985360095||22347||79.89	51841007	51817980	1.300000e-248	700
2.0181	0.3204	a19990_1	1||8010591||8012111||PAC:17824923||1||CDS||391284300||701||64.04	8010591	8012111	b57266_PGA_scaffold5	PGA_scaffold5||51712194||51714911||TESI_009643-RA||-1||CDS||2985360086||22344||64.04	51714911	51712194	5.100000e-84	747
0.7649	0.2017	a19990_1	1||8038606||8044353||PAC:17824920||-1||CDS||391284294||704||78.34	8044353	8038606	b57266_PGA_scaffold5	PGA_scaffold5||51660445||51674325||TESI_009641-RA||1||CDS||2985360080||22342||78.34	51660445	51674325	3.100000e-111	797
1.5293	0.3586	a19990_1	1||8065297||8071016||PAC:17824919||1||CDS||391284292||705||80.15	8065297	8071016	b57266_PGA_scaffold5	PGA_scaffold5||51632384||51639162||TESI_009639-RA||-1||CDS||2985360074||22340||80.15	51639162	51632384	1.600000e-106	847
1.6272	0.4565	a19990_1	1||8079833||8080711||PAC:17824918||-1||CDS||391284290||706||75.89	8080711	8079833	b57266_PGA_scaffold5	PGA_scaffold5||51621280||51621723||TESI_009638-RA||1||CDS||2985360071||22339||75.89	51621280	51621723	1.500000e-42	888
1.2445	0.2101	a19990_1	1||8170639||8175052||PAC:17824912||1||CDS||391284278||712||75.19	8170639	8175052	b57266_PGA_scaffold5	PGA_scaffold5||51529996||51533776||TESI_009632-RA||-1||CDS||2985360053||22333||75.19	51533776	51529996	1.000000e-250	938
1.0321	0.0620	a19990_1	1||8197152||8201664||PAC:17824910||1||CDS||391284274||714||82.61	8197152	8201664	b57266_PGA_scaffold5	PGA_scaffold5||51515244||51520409||TESI_009631-RA||-1||CDS||2985360050||22332||82.61	51520409	51515244	1.200000e-124	988
1.1535	0.2268	a19990_1	1||8677962||8680594||PAC:17829691||1||CDS||391284854||724||84.45	8677962	8680594	b57266_PGA_scaffold5	PGA_scaffold5||51458777||51464920||TESI_009628-RA||-1||CDS||2985360041||22329||84.45	51464920	51458777	1.100000e-220	1038
5.5709	1.3648	a19990_1	1||8704047||8710492||PAC:17829688||1||CDS||391284848||727||87.1	8704047	8710492	b57266_PGA_scaffold5	PGA_scaffold5||51421094||51422503||TESI_009627-RA||-1||CDS||2985360038||22328||87.1	51422503	51421094	6.100000e-56	1088
1.1114	0.1634	a19990_1	1||8776225||8786914||PAC:17829685||1||CDS||391284842||730||76.72	8776225	8786914	b57266_PGA_scaffold5	PGA_scaffold5||51369928||51372624||TESI_009626-RA||-1||CDS||2985360035||22327||76.72	51372624	51369928	1.000000e-250	1138
0.9888	0.1503	a19990_1	1||8845200||8846421||PAC:17829680||1||CDS||391284832||735||76.65	8845200	8846421	b57266_PGA_scaffold5	PGA_scaffold5||51328156||51329553||TESI_009623-RA||-1||CDS||2985360026||22324||76.65	51329553	51328156	1.700000e-227	1188
0.7193	0.1170	a19990_1	1||8860974||8865393||PAC:17829677||-1||CDS||391284826||738||80.22	8865393	8860974	b57266_PGA_scaffold5	PGA_scaffold5||51318559||51327321||TESI_009622-RA||1||CDS||2985360023||22323||80.22	51318559	51327321	1.000000e-250	1238
67.7326	1.2478	a19990_1	1||8907771||8916677||PAC:17829674||-1||CDS||391284820||741||84.29	8916677	8907771	b57266_PGA_scaffold5	PGA_scaffold5||51255827||51256493||TESI_009616-RA||1||CDS||2985360005||22317||84.29	51255827	51256493	1.700000e-13	1250
0.8391	0.1406	a19990_1	1||8958843||8961606||PAC:17829670||1||CDS||391284812||745||81.82	8958843	8961606	b57266_PGA_scaffold5	PGA_scaffold5||51231821||51234520||TESI_009615-RA||-1||CDS||2985360002||22316||81.82	51234520	51231821	1.500000e-213	1300
0.7538	0.2162	a19990_1	1||8993113||9017689||PAC:17829667||-1||CDS||391284806||748||89.44	9017689	8993113	b57266_PGA_scaffold5	PGA_scaffold5||51183106||51195711||TESI_009613-RA||-1||CDS||2985359996||22314||89.44	51195711	51183106	1.000000e-250	1350
0.7232	0.2148	a19990_1	1||9337386||9338233||PAC:17829649||-1||CDS||391284770||766||76.19	9338233	9337386	b57266_PGA_scaffold5	PGA_scaffold5||51090660||51091214||TESI_009609-RA||1||CDS||2985359984||22310||76.19	51090660	51091214	3.100000e-102	1397
0.7727	0.0677	a19990_1	1||9342575||9344861||PAC:17829648||1||CDS||391284768||767||84.09	9342575	9344861	b57266_PGA_scaffold5	PGA_scaffold5||51082334||51085099||TESI_009608-RA||-1||CDS||2985359981||22309||84.09	51085099	51082334	1.000000e-250	1447
0.8886	0.1659	a19990_1	1||9655841||9657254||PAC:17829630||1||CDS||391284732||785||77.42	9655841	9657254	b57266_PGA_scaffold5	PGA_scaffold5||51064203||51065570||TESI_009607-RA||1||CDS||2985359978||22308||77.42	51064203	51065570	1.200000e-201	1494
0.9207	0.2208	a19990_1	1||9674651||9688039||PAC:17829629||-1||CDS||391284730||786||76.34	9688039	9674651	b57266_PGA_scaffold5	PGA_scaffold5||50916073||50919071||TESI_009599-RA||1||CDS||2985359954||22300||76.34	50916073	50919071	3.700000e-187	1544
0.8529	0.1002	a19990_1	1||9698364||9711377||PAC:17829628||-1||CDS||391284728||787||80.58	9711377	9698364	b57266_PGA_scaffold5	PGA_scaffold5||50870650||50879471||TESI_009597-RA||1||CDS||2985359948||22298||80.58	50870650	50879471	1.000000e-250	1594
67.8168	1.2056	a19990_1	1||9773214||9786128||PAC:17829624||-1||CDS||391284720||791||62.88	9786128	9773214	b57266_PGA_scaffold5	PGA_scaffold5||50665377||50674119||TESI_009593-RA||-1||CDS||2985359936||22294||62.88	50674119	50665377	1.600000e-06	1599
0.8802	0.0718	a19990_1	1||9806659||9818249||PAC:17829623||-1||CDS||391284718||792||82.88	9818249	9806659	b57266_PGA_scaffold5	PGA_scaffold5||50640884||50647467||TESI_009591-RA||1||CDS||2985359930||22292||82.88	50640884	50647467	1.000000e-250	1649
0.8684	0.1842	a19990_1	1||9834379||9866945||PAC:17829622||-1||CDS||391284716||793||79.22	9866945	9834379	b57266_PGA_scaffold5	PGA_scaffold5||50628089||50637600||TESI_009590-RA||1||CDS||2985359927||22291||79.22	50628089	50637600	6.700000e-144	1699
1.4837	0.2322	a19990_1	1||9872347||9873499||PAC:17829621||1||CDS||391284714||794||73.93	9872347	9873499	b57266_PGA_scaffold5	PGA_scaffold5||50588161||50601987||TESI_009586-RA||-1||CDS||2985359915||22287||73.93	50601987	50588161	2.400000e-117	1749
1.0990	0.2509	a19990_1	1||9883352||9887586||PAC:17829619||-1||CDS||391284710||796||75.32	9887586	9883352	b57266_PGA_scaffold5	PGA_scaffold5||50561264||50565474||TESI_009583-RA||1||CDS||2985359906||22284||75.32	50561264	50565474	3.000000e-110	1799
6.7843	1.2996	a19990_1	1||9913656||9924435||PAC:17829615||-1||CDS||391284702||800||82.31	9924435	9913656	b57266_PGA_scaffold5	PGA_scaffold5||50527015||50528869||TESI_009581-RA||1||CDS||2985359900||22282||82.31	50527015	50528869	1.600000e-67	1849
1.3321	0.0974	a19990_1	1||10214817||10216764||PAC:17829596||-1||CDS||391284664||819||77.06	10216764	10214817	b57266_PGA_scaffold5	PGA_scaffold5||50491897||50496924||TESI_009579-RA||-1||CDS||2985359894||22280||77.06	50496924	50491897	4.800000e-194	1896
0.7122	0.1710	a19990_1	1||10246455||10250255||PAC:17829594||-1||CDS||391284660||821||78.84	10250255	10246455	b57266_PGA_scaffold5	PGA_scaffold5||50463208||50486324||TESI_009578-RA||-1||CDS||2985359891||22279||78.84	50486324	50463208	1.000000e-250	1946
1.3531	0.1437	a19990_1	1||10281464||10283541||PAC:17829588||-1||CDS||391284648||827||76.03	10283541	10281464	b57266_PGA_scaffold5	PGA_scaffold5||50208607||50214481||TESI_009565-RA||1||CDS||2985359852||22266||76.03	50208607	50214481	4.400000e-241	1993
0.8101	0.1758	a19990_1	1||10284236||10289167||PAC:17829587||-1||CDS||391284646||828||77.11	10289167	10284236	b57266_PGA_scaffold5	PGA_scaffold5||50189511||50197845||TESI_009564-RA||1||CDS||2985359849||22265||77.11	50189511	50197845	1.000000e-250	2043
1.6059	0.3377	a19990_1	1||10323462||10348110||PAC:17829584||1||CDS||391284640||831||75.53	10323462	10348110	b57266_PGA_scaffold5	PGA_scaffold5||50098415||50114526||TESI_009560-RA||-1||CDS||2985359837||22261||75.53	50114526	50098415	2.000000e-147	2093
0.7055	0.2136	a19990_1	1||10377800||10383562||PAC:17829582||1||CDS||391284636||833||77.81	10377800	10383562	b57266_PGA_scaffold5	PGA_scaffold5||50070554||50075934||TESI_009558-RA||-1||CDS||2985359831||22259||77.81	50075934	50070554	2.100000e-181	2143
2.9450	0.6364	a19990_1	1||10409284||10411107||PAC:17829579||-1||CDS||391284630||836||79.05	10411107	10409284	b57266_PGA_scaffold5	PGA_scaffold5||50024865||50033021||TESI_009555-RA||1||CDS||2985359822||22256||79.05	50024865	50033021	3.500000e-171	2193
1.5812	0.4809	a19990_1	1||10422717||10423304||PAC:17829577||-1||CDS||391284626||838||71.65	10423304	10422717	b57266_PGA_scaffold5	PGA_scaffold5||49916155||49916967||TESI_009550-RA||1||CDS||2985359807||22251||71.65	49916155	49916967	5.200000e-59	2243
21.0510	1.1673	a19990_1	1||10433893||10449970||PAC:17829576||-1||CDS||391284624||839||80.3	10449970	10433893	b57266_PGA_scaffold5	PGA_scaffold5||49858392||49859368||TESI_009546-RA||1||CDS||2985359795||22247||80.3	49858392	49859368	1.500000e-107	2293
1.4502	0.4255	a19990_1	1||10582127||10587978||PAC:17829573||1||CDS||391284618||842||72.54	10582127	10587978	b57266_PGA_scaffold5	PGA_scaffold5||49770893||49780658||TESI_009541-RA||-1||CDS||2985359780||22242||72.54	49780658	49770893	2.200000e-132	2343
0.7001	0.1915	a19990_1	1||10588539||10591940||PAC:17829572||-1||CDS||391284616||843||77.15	10591940	10588539	b57266_PGA_scaffold5	PGA_scaffold5||49728509||49742784||TESI_009538-RA||1||CDS||2985359771||22239||77.15	49728509	49742784	1.100000e-212	2393
1.1282	0.1968	a19990_1	1||10683766||10689835||PAC:17829567||-1||CDS||391284606||848||73.44	10689835	10683766	b57266_PGA_scaffold5	PGA_scaffold5||49708280||49714156||TESI_009537-RA||1||CDS||2985359768||22238||73.44	49708280	49714156	3.400000e-185	2443
0.9540	0.0696	a19990_1	1||10770041||10781195||PAC:17829565||1||CDS||391284602||850||81.35	10770041	10781195	b57266_PGA_scaffold5	PGA_scaffold5||49657038||49674686||TESI_009534-RA||-1||CDS||2985359759||22235||81.35	49674686	49657038	1.000000e-250	2493
6.9320	0.1917	a19990_1	1||10805860||10813441||PAC:17829563||1||CDS||391284598||852||84.1	10805860	10813441	b57266_PGA_scaffold5	PGA_scaffold5||49518777||49533009||TESI_009532-RA||-1||CDS||2985359753||22233||84.1	49533009	49518777	2.700000e-168	2543
0.8053	0.0662	a19990_1	1||10815549||10818957||PAC:17829562||-1||CDS||391284596||853||84.2	10818957	10815549	b57266_PGA_scaffold5	PGA_scaffold5||49492163||49497002||TESI_009530-RA||1||CDS||2985359747||22231||84.2	49492163	49497002	7.000000e-233	2593
1.0533	0.1765	a19990_1	1||10860182||10861942||PAC:17829558||-1||CDS||391284588||857||72.68	10861942	10860182	b57266_PGA_scaffold5	PGA_scaffold5||49433334||49435548||TESI_009527-RA||-1||CDS||2985359738||22228||72.68	49435548	49433334	2.000000e-193	2643
1.0091	0.0969	a19990_1	1||10929411||10935161||PAC:17829555||1||CDS||391284582||860||79.91	10929411	10935161	b57266_PGA_scaffold5	PGA_scaffold5||49422155||49429768||TESI_009526-RA||-1||CDS||2985359735||22227||79.91	49429768	49422155	3.300000e-124	2693
1.4384	0.4597	a19990_1	1||10977297||10982423||PAC:17829554||1||CDS||391284580||861||68.17	10977297	10982423	b57266_PGA_scaffold5	PGA_scaffold5||49367333||49369390||TESI_009523-RA||-1||CDS||2985359726||22224||68.17	49369390	49367333	4.200000e-50	2742
0.7612	0.0038	a19990_1	1||11008741||11013082||PAC:17829550||1||CDS||391284572||865||88.79	11008741	11013082	b57266_PGA_scaffold5	PGA_scaffold5||49339057||49340920||TESI_009522-RA||-1||CDS||2985359723||22223||88.79	49340920	49339057	7.700000e-117	2792
0.5838	0.0890	a19990_1	1||11234702||11239025||PAC:17829540||-1||CDS||391284552||875||83.06	11239025	11234702	b57266_PGA_scaffold5	PGA_scaffold5||49084564||49091797||TESI_009512-RA||-1||CDS||2985359693||22213||83.06	49091797	49084564	1.000000e-250	2842
0.9267	0.1820	a19990_1	1||11515142||11528269||PAC:17829527||1||CDS||391284526||888||76.82	11515142	11528269	b57266_PGA_scaffold5	PGA_scaffold5||48499029||48506756||TESI_009492-RA||-1||CDS||2985359633||22193||76.82	48506756	48499029	8.600000e-121	2889
0.7883	0.2372	a19990_1	1||11543271||11577704||PAC:17829525||-1||CDS||391284522||890||73.57	11577704	11543271	b57266_PGA_scaffold5	PGA_scaffold5||48477291||48494813||TESI_009491-RA||1||CDS||2985359630||22192||73.57	48477291	48494813	4.000000e-219	2939
75.8648	1.2215	a19990_1	1||11767883||11770767||PAC:17829515||1||CDS||391284502||900||77.98	11767883	11770767	b57266_PGA_scaffold5	PGA_scaffold5||48374744||48375490||TESI_009485-RA||-1||CDS||2985359612||22186||77.98	48375490	48374744	3.400000e-25	2963
1.0657	0.2020	a19990_1	1||11789858||11793565||PAC:17829513||1||CDS||391284498||902||84.43	11789858	11793565	b57266_PGA_scaffold5	PGA_scaffold5||48355010||48359750||TESI_009484-RA||-1||CDS||2985359609||22185||84.43	48359750	48355010	2.000000e-166	3013
0.7465	0.0726	a19990_1	1||11821587||11825213||PAC:17829510||-1||CDS||391284492||905||84.12	11825213	11821587	b57266_PGA_scaffold5	PGA_scaffold5||48320450||48325933||TESI_009482-RA||1||CDS||2985359603||22183||84.12	48320450	48325933	1.000000e-250	3063
0.8633	0.1539	a19990_1	1||11873303||11874933||PAC:17829508||1||CDS||391284488||907||75.22	11873303	11874933	b57266_PGA_scaffold5	PGA_scaffold5||48286311||48287811||TESI_009481-RA||-1||CDS||2985359600||22182||75.22	48287811	48286311	5.400000e-174	3113
2.2115	0.3638	a19990_1	1||11958854||11975715||PAC:17829505||1||CDS||391284482||910||69.91	11958854	11975715	b57266_PGA_scaffold5	PGA_scaffold5||48279803||48280861||TESI_009480-RA||-1||CDS||2985359597||22181||69.91	48280861	48279803	4.600000e-51	3163
0.9714	0.0224	a19990_1	1||11979140||11983195||PAC:17829504||-1||CDS||391284480||911||85.6	11983195	11979140	b57266_PGA_scaffold5	PGA_scaffold5||48271978||48278261||TESI_009479-RA||1||CDS||2985359594||22180||85.6	48271978	48278261	6.000000e-120	3213
7.0483	1.1437	a19990_1	1||12006749||12014396||PAC:17829502||1||CDS||391284476||913||70.08	12006749	12014396	b57266_PGA_scaffold5	PGA_scaffold5||48264607||48269444||TESI_009478-RA||1||CDS||2985359591||22179||70.08	48264607	48269444	6.100000e-180	3263
0.9374	0.1646	a19990_1	1||12066597||12085003||PAC:17829499||-1||CDS||391284470||916||79.75	12085003	12066597	b57266_PGA_scaffold5	PGA_scaffold5||48150724||48154983||TESI_009472-RA||1||CDS||2985359573||22173||79.75	48150724	48154983	5.600000e-73	3313
0.9525	0.1502	a19990_1	1||12090979||12105779||PAC:17829498||-1||CDS||391284468||917||76.64	12105779	12090979	b57266_PGA_scaffold5	PGA_scaffold5||48055358||48066899||TESI_009470-RA||1||CDS||2985359567||22171||76.64	48055358	48066899	2.600000e-103	3363
1.1935	0.2141	a19990_1	1||12137509||12138761||PAC:17829495||1||CDS||391284462||920||72.5	12137509	12138761	b57266_PGA_scaffold5	PGA_scaffold5||48046793||48048667||TESI_009469-RA||-1||CDS||2985359564||22170||72.5	48048667	48046793	3.600000e-137	3413
###  Mean Ks:  5.8444	Mean Kn: 0.2770
#Ks	Kn	a<db_genome_id>_<chr>	chr1||start1||stop1||name1||strand1||type1||db_feature_id1||genome_order1||percent_id1	start1	stop1	b<db_genome_id>_<chr>	chr2||start2||stop2||name2||strand2||type2||db_feature_id2||genome_order2||percent_id2	start2	stop2	eval	block_score	GEVO_link
0.6275	0.0408	a19990_1	1||7629740||7635442||PAC:17824961||-1||CDS||391284376||663||87.47	7635442	7629740	b57266_PGA_scaffold12	PGA_scaffold12||23629784||23634201||TESI_021272-RA||1||CDS||2983572626||6082||87.47	23629784	23634201	1.000000e-250	50
1.0415	0.1203	a19990_1	1||7651553||7654511||PAC:17824960||1||CDS||391284374||664||79.5	7651553	7654511	b57266_PGA_scaffold12	PGA_scaffold12||23577491||23583516||TESI_021267-RA||-1||CDS||2983572611||6077||79.5	23583516	23577491	3.800000e-81	100
8.2240	1.2114	a19990_1	1||7666013||7675081||PAC:17824957||-1||CDS||391284368||667||76.52	7675081	7666013	b57266_PGA_scaffold12	PGA_scaffold12||23567729||23575976||TESI_021266-RA||1||CDS||2983572608||6076||76.52	23567729	23575976	1.100000e-179	150
0.7720	0.1543	a19990_1	1||7691531||7692677||PAC:17824955||1||CDS||391284364||669||78.41	7691531	7692677	b57266_PGA_scaffold12	PGA_scaffold12||23548872||23551566||TESI_021265-RA||-1||CDS||2983572605||6075||78.41	23551566	23548872	7.500000e-133	200
65.9174	0.6415	a19990_1	1||7724620||7736183||PAC:17824949||1||CDS||391284352||675||71.55	7724620	7736183	b57266_PGA_scaffold12	PGA_scaffold12||23464062||23471020||TESI_021257-RA||-1||CDS||2983572581||6067||71.55	23471020	23464062	1.000000e-250	250
0.7099	0.0034	a19990_1	1||7791488||7798568||PAC:17824944||1||CDS||391284342||680||89.1	7791488	7798568	b57266_PGA_scaffold12	PGA_scaffold12||23423668||23435208||TESI_021255-RA||-1||CDS||2983572575||6065||89.1	23435208	23423668	1.100000e-69	300
0.8066	0.0260	a19990_1	1||7814307||7823307||PAC:17824943||1||CDS||391284340||681||86.25	7814307	7823307	b57266_PGA_scaffold12	PGA_scaffold12||23409770||23417486||TESI_021254-RA||-1||CDS||2983572572||6064||86.25	23417486	23409770	1.600000e-89	350
1.1661	0.0509	a19990_1	1||7835987||7837297||PAC:17824942||1||CDS||391284338||682||82.59	7835987	7837297	b57266_PGA_scaffold12	PGA_scaffold12||23399575||23401609||TESI_021253-RA||-1||CDS||2983572569||6063||82.59	23401609	23399575	4.300000e-217	400
0.5964	0.1858	a19990_1	1||7871487||7873977||PAC:17824939||-1||CDS||391284332||685||77.53	7873977	7871487	b57266_PGA_scaffold12	PGA_scaffold12||23381129||23384700||TESI_021251-RA||1||CDS||2983572563||6061||77.53	23381129	23384700	2.700000e-242	450
1.5978	0.4143	a19990_1	1||7989003||7990025||PAC:17824926||1||CDS||391284306||698||76.97	7989003	7990025	b57266_PGA_scaffold12	PGA_scaffold12||22783864||22785698||TESI_021238-RA||-1||CDS||2983572524||6048||76.97	22785698	22783864	1.800000e-36	482
1.0430	0.2292	a19990_1	1||8004150||8007646||PAC:17824924||-1||CDS||391284302||700||81.67	8007646	8004150	b57266_PGA_scaffold12	PGA_scaffold12||22776278||22781430||TESI_021237-RA||1||CDS||2983572521||6047||81.67	22776278	22781430	1.000000e-250	532
2.7859	0.5239	a19990_1	1||8010591||8012111||PAC:17824923||1||CDS||391284300||701||63.43	8010591	8012111	b57266_PGA_scaffold12	PGA_scaffold12||22758266||22772543||TESI_021236-RA||-1||CDS||2983572518||6046||63.43	22772543	22758266	2.000000e-64	582
0.7173	0.0995	a19990_1	1||8012586||8021117||PAC:17824922||-1||CDS||391284298||702||84.18	8021117	8012586	b57266_PGA_scaffold12	PGA_scaffold12||22723281||22728647||TESI_021232-RA||1||CDS||2983572506||6042||84.18	22723281	22728647	1.000000e-250	632
0.7163	0.1475	a19990_1	1||8065297||8071016||PAC:17824919||1||CDS||391284292||705||78.85	8065297	8071016	b57266_PGA_scaffold12	PGA_scaffold12||22622490||22627040||TESI_021229-RA||-1||CDS||2983572497||6039||78.85	22627040	22622490	6.400000e-205	682
0.9440	0.3068	a19990_1	1||8079833||8080711||PAC:17824918||-1||CDS||391284290||706||84.65	8080711	8079833	b57266_PGA_scaffold12	PGA_scaffold12||22588860||22590277||TESI_021227-RA||1||CDS||2983572491||6037||84.65	22588860	22590277	2.700000e-70	732
###  Mean Ks:  10.5097	Mean Kn: 0.3160
#Ks	Kn	a<db_genome_id>_<chr>	chr1||start1||stop1||name1||strand1||type1||db_feature_id1||genome_order1||percent_id1	start1	stop1	b<db_genome_id>_<chr>	chr2||start2||stop2||name2||strand2||type2||db_feature_id2||genome_order2||percent_id2	start2	stop2	eval	block_score	GEVO_link
1.1261	0.1670	a19990_1	1||7651553||7654511||PAC:17824960||1||CDS||391284374||664||79.79	7651553	7654511	b57266_PGA_scaffold12	PGA_scaffold12||37715891||37722514||TESI_021908-RA||1||CDS||2983574534||6718||79.79	37715891	37722514	7.900000e-175	50
0.6903	0.1340	a19990_1	1||7719695||7722482||PAC:17824950||1||CDS||391284354||674||78.64	7719695	7722482	b57266_PGA_scaffold12	PGA_scaffold12||37735421||37745168||TESI_021910-RA||-1||CDS||2983574540||6720||78.64	37745168	37735421	5.900000e-167	100
1.1389	0.1138	a19990_1	1||7791488||7798568||PAC:17824944||1||CDS||391284342||680||86.73	7791488	7798568	b57266_PGA_scaffold12	PGA_scaffold12||37782422||37787086||TESI_021912-RA||1||CDS||2983574546||6722||86.73	37782422	37787086	7.300000e-65	150
1.2277	0.3031	a19990_1	1||7814307||7823307||PAC:17824943||1||CDS||391284340||681||83.83	7814307	7823307	b57266_PGA_scaffold12	PGA_scaffold12||37788704||37793279||TESI_021913-RA||1||CDS||2983574549||6723||83.83	37788704	37793279	1.900000e-45	194
1.3297	0.0910	a19990_1	1||7835987||7837297||PAC:17824942||1||CDS||391284338||682||82.37	7835987	7837297	b57266_PGA_scaffold12	PGA_scaffold12||37802152||37804140||TESI_021914-RA||1||CDS||2983574552||6724||82.37	37802152	37804140	6.300000e-204	244
1.2051	0.2727	a19990_1	1||7946357||7960766||PAC:17824930||-1||CDS||391284314||694||76.07	7960766	7946357	b57266_PGA_scaffold12	PGA_scaffold12||37821655||37827582||TESI_021915-RA||-1||CDS||2983574555||6725||76.07	37827582	37821655	1.000000e-250	291
1.5783	0.3825	a19990_1	1||8010591||8012111||PAC:17824923||1||CDS||391284300||701||62.33	8010591	8012111	b57266_PGA_scaffold12	PGA_scaffold12||37918648||37920139||TESI_021920-RA||1||CDS||2983574570||6730||62.33	37918648	37920139	3.100000e-79	341
75.7815	1.0643	a19990_1	1||8012586||8021117||PAC:17824922||-1||CDS||391284298||702||83.37	8021117	8012586	b57266_PGA_scaffold12	PGA_scaffold12||37922329||37940496||TESI_021921-RA||-1||CDS||2983574573||6731||83.37	37940496	37922329	1.000000e-250	391
###  Mean Ks:  6.9365	Mean Kn: 0.3905
#Ks	Kn	a<db_genome_id>_<chr>	chr1||start1||stop1||name1||strand1||type1||db_feature_id1||genome_order1||percent_id1	start1	stop1	b<db_genome_id>_<chr>	chr2||start2||stop2||name2||strand2||type2||db_feature_id2||genome_order2||percent_id2	start2	stop2	eval	block_score	GEVO_link
6.0213	1.0978	a19990_1	1||8296467||8298319||PAC:17824905||1||CDS||391284264||719||59.49	8296467	8298319	b57266_PGA_scaffold12	PGA_scaffold12||33339868||33346789||TESI_021758-RA||1||CDS||2983574084||6568||59.49	33339868	33346789	9.100000e-26	25
0.8622	0.1378	a19990_1	1||8666041||8668201||PAC:17829693||1||CDS||391284858||722||77.48	8666041	8668201	b57266_PGA_scaffold12	PGA_scaffold12||33270211||33272438||TESI_021754-RA||-1||CDS||2983574072||6564||77.48	33272438	33270211	1.000000e-250	75
76.7414	1.1878	a19990_1	1||8788501||8807169||PAC:17829684||-1||CDS||391284840||731||72.98	8807169	8788501	b57266_PGA_scaffold12	PGA_scaffold12||33167237||33184950||TESI_021748-RA||1||CDS||2983574054||6558||72.98	33167237	33184950	1.000000e-250	125
0.9241	0.2220	a19990_1	1||8821976||8823836||PAC:17829682||1||CDS||391284836||733||81.31	8821976	8823836	b57266_PGA_scaffold12	PGA_scaffold12||33035457||33039285||TESI_021744-RA||-1||CDS||2983574042||6554||81.31	33039285	33035457	4.400000e-225	175
0.7397	0.1072	a19990_1	1||8860974||8865393||PAC:17829677||-1||CDS||391284826||738||80.73	8865393	8860974	b57266_PGA_scaffold12	PGA_scaffold12||33008882||33019467||TESI_021743-RA||1||CDS||2983574039||6553||80.73	33008882	33019467	1.000000e-250	225
0.6876	0.0719	a19990_1	1||8887100||8891172||PAC:17829675||1||CDS||391284822||740||87.24	8887100	8891172	b57266_PGA_scaffold12	PGA_scaffold12||32942802||32953801||TESI_021739-RA||-1||CDS||2983574027||6549||87.24	32953801	32942802	2.300000e-236	275
0.8481	0.0863	a19990_1	1||8907771||8916677||PAC:17829674||-1||CDS||391284820||741||82.84	8916677	8907771	b57266_PGA_scaffold12	PGA_scaffold12||32923500||32935652||TESI_021737-RA||1||CDS||2983574021||6547||82.84	32923500	32935652	1.700000e-162	325
3.4636	0.9219	a19990_1	1||8922975||8933413||PAC:17829673||1||CDS||391284818||742||79.96	8922975	8933413	b57266_PGA_scaffold12	PGA_scaffold12||32897308||32900185||TESI_021735-RA||-1||CDS||2983574015||6545||79.96	32900185	32897308	4.200000e-139	375
1.1486	0.2037	a19990_1	1||8958843||8961606||PAC:17829670||1||CDS||391284812||745||76.25	8958843	8961606	b57266_PGA_scaffold12	PGA_scaffold12||32851577||32860960||TESI_021732-RA||-1||CDS||2983574006||6542||76.25	32860960	32851577	5.200000e-112	425
0.8598	0.1767	a19990_1	1||9035382||9038904||PAC:17829665||-1||CDS||391284802||750||75.21	9038904	9035382	b57266_PGA_scaffold12	PGA_scaffold12||32844095||32844955||TESI_021731-RA||-1||CDS||2983574003||6541||75.21	32844955	32844095	2.700000e-151	475
1.0759	0.3272	a19990_1	1||9257531||9285629||PAC:17829654||1||CDS||391284780||761||70.54	9257531	9285629	b57266_PGA_scaffold12	PGA_scaffold12||32664927||32673735||TESI_021721-RA||-1||CDS||2983573973||6531||70.54	32673735	32664927	2.500000e-93	522
1.1631	0.2303	a19990_1	1||9337386||9338233||PAC:17829649||-1||CDS||391284770||766||73.92	9338233	9337386	b57266_PGA_scaffold12	PGA_scaffold12||32516952||32517612||TESI_021709-RA||1||CDS||2983573937||6519||73.92	32516952	32517612	3.500000e-92	569
1.0860	0.0947	a19990_1	1||9345791||9353972||PAC:17829647||-1||CDS||391284766||768||78.24	9353972	9345791	b57266_PGA_scaffold12	PGA_scaffold12||32486498||32490542||TESI_021707-RA||1||CDS||2983573931||6517||78.24	32486498	32490542	1.400000e-106	619
0.8886	0.1924	a19990_1	1||9458022||9477097||PAC:17829639||-1||CDS||391284750||776||75.06	9477097	9458022	b57266_PGA_scaffold12	PGA_scaffold12||32312972||32326876||TESI_021698-RA||-1||CDS||2983573904||6508||75.06	32326876	32312972	2.900000e-91	669
1.7521	0.5111	a19990_1	1||9510816||9518104||PAC:17829635||1||CDS||391284742||780||81.04	9510816	9518104	b57266_PGA_scaffold12	PGA_scaffold12||32289740||32293309||TESI_021695-RA||1||CDS||2983573895||6505||81.04	32289740	32293309	1.100000e-101	719
18.3999	0.8998	a19990_1	1||9730997||9735175||PAC:17829626||-1||CDS||391284724||789||64.97	9735175	9730997	b57266_PGA_scaffold12	PGA_scaffold12||31923216||31936709||TESI_021681-RA||1||CDS||2983573853||6491||64.97	31923216	31936709	3.100000e-96	766
1.2593	0.1698	a19990_1	1||9872347||9873499||PAC:17829621||1||CDS||391284714||794||71.3	9872347	9873499	b57266_PGA_scaffold12	PGA_scaffold12||31767861||31768959||TESI_021671-RA||1||CDS||2983573823||6481||71.3	31767861	31768959	1.000000e-120	816
###  Mean Ks:  4.6485	Mean Kn: 0.2709
#Ks	Kn	a<db_genome_id>_<chr>	chr1||start1||stop1||name1||strand1||type1||db_feature_id1||genome_order1||percent_id1	start1	stop1	b<db_genome_id>_<chr>	chr2||start2||stop2||name2||strand2||type2||db_feature_id2||genome_order2||percent_id2	start2	stop2	eval	block_score	GEVO_link
1.0036	0.1366	a19990_1	1||8666041||8668201||PAC:17829693||1||CDS||391284858||722||74.08	8666041	8668201	b57266_PGA_scaffold7	PGA_scaffold7||33914799||33916964||TESI_013078-RA||1||CDS||2985847090||25978||74.08	33914799	33916964	2.400000e-148	50
1.7346	0.5078	a19990_1	1||8788501||8807169||PAC:17829684||-1||CDS||391284840||731||72.69	8807169	8788501	b57266_PGA_scaffold7	PGA_scaffold7||33940271||33956162||TESI_013082-RA||-1||CDS||2985847102||25982||72.69	33956162	33940271	1.000000e-250	100
0.9132	0.0869	a19990_1	1||8867934||8886341||PAC:17829676||-1||CDS||391284824||739||87.36	8886341	8867934	b57266_PGA_scaffold7	PGA_scaffold7||34080396||34083304||TESI_013087-RA||-1||CDS||2985847117||25987||87.36	34083304	34080396	1.000000e-250	150
0.6089	0.0578	a19990_1	1||8887100||8891172||PAC:17829675||1||CDS||391284822||740||86.24	8887100	8891172	b57266_PGA_scaffold7	PGA_scaffold7||34103096||34111938||TESI_013088-RA||1||CDS||2985847120||25988||86.24	34103096	34111938	1.000000e-250	200
1.0711	0.1355	a19990_1	1||9035382||9038904||PAC:17829665||-1||CDS||391284802||750||76.48	9038904	9035382	b57266_PGA_scaffold7	PGA_scaffold7||34118732||34122251||TESI_013089-RA||1||CDS||2985847123||25989||76.48	34118732	34122251	1.000000e-250	250
25.8955	1.0769	a19990_1	1||9084282||9085728||PAC:17829663||-1||CDS||391284798||752||81.4	9085728	9084282	b57266_PGA_scaffold7	PGA_scaffold7||34233705||34235386||TESI_013093-RA||-1||CDS||2985847135||25993||81.4	34235386	34233705	4.400000e-134	300
0.9658	0.3995	a19990_1	1||9257531||9285629||PAC:17829654||1||CDS||391284780||761||71.21	9257531	9285629	b57266_PGA_scaffold7	PGA_scaffold7||34286550||34322225||TESI_013096-RA||1||CDS||2985847144||25996||71.21	34286550	34322225	6.200000e-178	350
1.0611	0.3115	a19990_1	1||9458022||9477097||PAC:17829639||-1||CDS||391284750||776||73.91	9477097	9458022	b57266_PGA_scaffold7	PGA_scaffold7||34394527||34412296||TESI_013101-RA||-1||CDS||2985847159||26001||73.91	34412296	34394527	1.100000e-134	397
0.9933	0.2234	a19990_1	1||9518439||9519444||PAC:17829634||-1||CDS||391284740||781||72.73	9519444	9518439	b57266_PGA_scaffold7	PGA_scaffold7||34420228||34421835||TESI_013103-RA||-1||CDS||2985847165||26003||72.73	34421835	34420228	1.300000e-95	447
0.7337	0.0984	a19990_1	1||9698364||9711377||PAC:17829628||-1||CDS||391284728||787||82.38	9711377	9698364	b57266_PGA_scaffold7	PGA_scaffold7||34528675||34536035||TESI_013110-RA||-1||CDS||2985847186||26010||82.38	34536035	34528675	1.000000e-250	497
0.9598	0.1207	a19990_1	1||9948466||9961915||PAC:17829613||-1||CDS||391284698||802||80.1	9961915	9948466	b57266_PGA_scaffold7	PGA_scaffold7||34848542||34867387||TESI_013122-RA||-1||CDS||2985847222||26022||80.1	34867387	34848542	1.000000e-250	544
1.0842	0.2422	a19990_1	1||9978811||9983035||PAC:17829612||1||CDS||391284696||803||71.35	9978811	9983035	b57266_PGA_scaffold7	PGA_scaffold7||34889398||34894744||TESI_013123-RA||1||CDS||2985847225||26023||71.35	34889398	34894744	1.000000e-250	594
1.2548	0.2342	a19990_1	1||10009915||10010976||PAC:17829609||1||CDS||391284690||806||75.65	10009915	10010976	b57266_PGA_scaffold7	PGA_scaffold7||34963259||34964228||TESI_013126-RA||1||CDS||2985847234||26026||75.65	34963259	34964228	5.600000e-93	644
0.9993	0.2361	a19990_1	1||10062627||10066316||PAC:17829607||1||CDS||391284686||808||74.43	10062627	10066316	b57266_PGA_scaffold7	PGA_scaffold7||34995957||35002756||TESI_013128-RA||1||CDS||2985847240||26028||74.43	34995957	35002756	8.400000e-110	694
0.6237	0.0118	a19990_1	1||10068084||10075187||PAC:17829606||-1||CDS||391284684||809||89.62	10075187	10068084	b57266_PGA_scaffold7	PGA_scaffold7||35073424||35078557||TESI_013130-RA||-1||CDS||2985847246||26030||89.62	35078557	35073424	1.000000e-198	744
0.7621	0.1957	a19990_1	1||10087419||10090406||PAC:17829604||1||CDS||391284680||811||80.59	10087419	10090406	b57266_PGA_scaffold7	PGA_scaffold7||35129803||35137866||TESI_013132-RA||1||CDS||2985847252||26032||80.59	35129803	35137866	4.600000e-102	794
69.0764	0.6924	a19990_1	1||10114881||10136219||PAC:17829603||1||CDS||391284678||812||74.17	10114881	10136219	b57266_PGA_scaffold7	PGA_scaffold7||35244265||35276350||TESI_013137-RA||1||CDS||2985847267||26037||74.17	35244265	35276350	1.700000e-214	844
1.1019	0.1653	a19990_1	1||10190018||10197710||PAC:17829598||1||CDS||391284668||817||79.6	10190018	10197710	b57266_PGA_scaffold7	PGA_scaffold7||35730626||35738868||TESI_013153-RA||1||CDS||2985847315||26053||79.6	35730626	35738868	1.000000e-250	891
1.6942	0.2325	a19990_1	1||10281464||10283541||PAC:17829588||-1||CDS||391284648||827||83.01	10283541	10281464	b57266_PGA_scaffold7	PGA_scaffold7||35840270||35853601||TESI_013158-RA||-1||CDS||2985847330||26058||83.01	35853601	35840270	2.900000e-103	941
4.2503	0.4135	a19990_1	1||10398353||10407330||PAC:17829580||1||CDS||391284632||835||69.62	10398353	10407330	b57266_PGA_scaffold7	PGA_scaffold7||35878504||35881836||TESI_013159-RA||1||CDS||2985847333||26059||69.62	35878504	35881836	4.200000e-149	991
1.2881	0.1861	a19990_1	1||10418356||10420151||PAC:17829578||1||CDS||391284628||837||74.76	10418356	10420151	b57266_PGA_scaffold7	PGA_scaffold7||35924117||35948903||TESI_013161-RA||1||CDS||2985847339||26061||74.76	35924117	35948903	6.000000e-115	1041
1.7336	0.2635	a19990_1	1||10422717||10423304||PAC:17829577||-1||CDS||391284626||838||70.21	10423304	10422717	b57266_PGA_scaffold7	PGA_scaffold7||35978218||35978835||TESI_013164-RA||-1||CDS||2985847348||26064||70.21	35978835	35978218	1.400000e-56	1091
58.5852	1.0494	a19990_1	1||10638811||10654242||PAC:17829568||1||CDS||391284608||847||74.7	10638811	10654242	b57266_PGA_scaffold7	PGA_scaffold7||35997693||36002135||TESI_013166-RA||-1||CDS||2985847354||26066||74.7	36002135	35997693	1.000000e-250	1141
8.3784	1.1864	a19990_1	1||10770041||10781195||PAC:17829565||1||CDS||391284602||850||84.89	10770041	10781195	b57266_PGA_scaffold7	PGA_scaffold7||36138685||36146937||TESI_013172-RA||1||CDS||2985847372||26072||84.89	36138685	36146937	1.500000e-146	1191
4.4582	0.0827	a19990_1	1||10805860||10813441||PAC:17829563||1||CDS||391284598||852||76.57	10805860	10813441	b57266_PGA_scaffold7	PGA_scaffold7||36154253||36156793||TESI_013173-RA||1||CDS||2985847375||26073||76.57	36154253	36156793	2.200000e-200	1241
0.8992	0.0837	a19990_1	1||10815549||10818957||PAC:17829562||-1||CDS||391284596||853||82.1	10818957	10815549	b57266_PGA_scaffold7	PGA_scaffold7||36158232||36162767||TESI_013174-RA||-1||CDS||2985847378||26074||82.1	36162767	36158232	7.400000e-216	1291
0.9718	0.1368	a19990_1	1||10829237||10841717||PAC:17829561||1||CDS||391284594||854||86.01	10829237	10841717	b57266_PGA_scaffold7	PGA_scaffold7||36190564||36217404||TESI_013177-RA||1||CDS||2985847387||26077||86.01	36190564	36217404	1.800000e-220	1341
1.2887	0.4963	a19990_1	1||10860182||10861942||PAC:17829558||-1||CDS||391284588||857||70.7	10861942	10860182	b57266_PGA_scaffold7	PGA_scaffold7||36268855||36271581||TESI_013180-RA||1||CDS||2985847396||26080||70.7	36268855	36271581	4.400000e-57	1391
0.7404	0.1871	a19990_1	1||10863770||10880182||PAC:17829557||-1||CDS||391284586||858||80.89	10880182	10863770	b57266_PGA_scaffold7	PGA_scaffold7||36273630||36287075||TESI_013181-RA||-1||CDS||2985847399||26081||80.89	36287075	36273630	4.400000e-123	1441
0.9711	0.2406	a19990_1	1||10977297||10982423||PAC:17829554||1||CDS||391284580||861||69.37	10977297	10982423	b57266_PGA_scaffold7	PGA_scaffold7||36390245||36392778||TESI_013189-RA||1||CDS||2985847423||26089||69.37	36390245	36392778	1.100000e-222	1491
0.7196	0.1087	a19990_1	1||10984996||10987218||PAC:17829553||1||CDS||391284578||862||81.57	10984996	10987218	b57266_PGA_scaffold7	PGA_scaffold7||36396307||36405360||TESI_013190-RA||1||CDS||2985847426||26090||81.57	36396307	36405360	1.000000e-250	1541
0.6773	0.0172	a19990_1	1||11008741||11013082||PAC:17829550||1||CDS||391284572||865||88.94	11008741	11013082	b57266_PGA_scaffold7	PGA_scaffold7||36409847||36416151||TESI_013191-RA||1||CDS||2985847429||26091||88.94	36409847	36416151	6.900000e-167	134
0.8203	0.2757	a19990_1	1||11028943||11033468||PAC:17829548||1||CDS||391284568||867||71.58	11028943	11033468	b57266_PGA_scaffold7	PGA_scaffold7||36440815||36455191||TESI_013193-RA||1||CDS||2985847435||26093||71.58	36440815	36455191	1.000000e-250	1641
0.5917	0.1035	a19990_1	1||11234702||11239025||PAC:17829540||-1||CDS||391284552||875||82.32	11239025	11234702	b57266_PGA_scaffold7	PGA_scaffold7||36466642||36473627||TESI_013196-RA||-1||CDS||2985847444||26096||82.32	36473627	36466642	1.000000e-250	1691
0.6181	0.1563	a19990_1	1||11258227||11265180||PAC:17829537||-1||CDS||391284546||878||78.27	11265180	11258227	b57266_PGA_scaffold7	PGA_scaffold7||36488746||36492816||TESI_013197-RA||-1||CDS||2985847447||26097||78.27	36492816	36488746	1.000000e-250	1741
0.5430	0.0580	a19990_1	1||11305229||11306764||PAC:17829536||-1||CDS||391284544||879||86.99	11306764	11305229	b57266_PGA_scaffold7	PGA_scaffold7||36513684||36515418||TESI_013198-RA||-1||CDS||2985847450||26098||86.99	36515418	36513684	3.600000e-232	1791
0.9035	0.1129	a19990_1	1||11312964||11322437||PAC:17829535||-1||CDS||391284542||880||80.2	11322437	11312964	b57266_PGA_scaffold7	PGA_scaffold7||36535591||36556697||TESI_013199-RA||-1||CDS||2985847453||26099||80.2	36556697	36535591	1.000000e-250	1841
0.8395	0.1638	a19990_1	1||11323966||11332072||PAC:17829534||-1||CDS||391284540||881||77.32	11332072	11323966	b57266_PGA_scaffold7	PGA_scaffold7||36559342||36562915||TESI_013200-RA||-1||CDS||2985847456||26100||77.32	36562915	36559342	3.200000e-122	1891
1.4707	0.0776	a19990_1	1||11409616||11410189||PAC:17829532||-1||CDS||391284536||883||77.42	11410189	11409616	b57266_PGA_scaffold7	PGA_scaffold7||36576400||36577134||TESI_013201-RA||-1||CDS||2985847459||26101||77.42	36577134	36576400	7.400000e-66	1941
29.8086	1.1153	a19990_1	1||11465791||11467416||PAC:17829529||1||CDS||391284530||886||75.23	11465791	11467416	b57266_PGA_scaffold7	PGA_scaffold7||36609621||36616813||TESI_013203-RA||1||CDS||2985847465||26103||75.23	36609621	36616813	3.600000e-116	1991
1.1702	0.0606	a19990_1	1||11489497||11496521||PAC:17829528||-1||CDS||391284528||887||84.45	11496521	11489497	b57266_PGA_scaffold7	PGA_scaffold7||36754397||36758447||TESI_013208-RA||-1||CDS||2985847480||26108||84.45	36758447	36754397	2.800000e-183	2041
0.7101	0.1180	a19990_1	1||11600259||11601671||PAC:17829522||-1||CDS||391284516||893||81.32	11601671	11600259	b57266_PGA_scaffold7	PGA_scaffold7||36763329||36767801||TESI_013209-RA||-1||CDS||2985847483||26109||81.32	36767801	36763329	5.400000e-149	2091
0.7985	0.1585	a19990_1	1||11723352||11729476||PAC:17829517||-1||CDS||391284506||898||78.23	11729476	11723352	b57266_PGA_scaffold7	PGA_scaffold7||36814689||36821683||TESI_013211-RA||-1||CDS||2985847489||26111||78.23	36821683	36814689	1.000000e-250	2141
1.0133	0.0781	a19990_1	1||11789858||11793565||PAC:17829513||1||CDS||391284498||902||80.7	11789858	11793565	b57266_PGA_scaffold7	PGA_scaffold7||36868604||36872773||TESI_013215-RA||1||CDS||2985847501||26115||80.7	36868604	36872773	1.700000e-216	2191
2.1384	0.5954	a19990_1	1||11816251||11817813||PAC:17829511||-1||CDS||391284494||904||68.69	11817813	11816251	b57266_PGA_scaffold7	PGA_scaffold7||36869215||36878658||TESI_013216-RA||-1||CDS||2985847504||26116||68.69	36878658	36869215	3.200000e-63	2241
0.9083	0.2969	a19990_1	1||11852918||11859873||PAC:17829509||1||CDS||391284490||906||80.25	11852918	11859873	b57266_PGA_scaffold7	PGA_scaffold7||36978751||36989766||TESI_013221-RA||1||CDS||2985847519||26121||80.25	36978751	36989766	1.500000e-191	2291
0.9054	0.1813	a19990_1	1||11873303||11874933||PAC:17829508||1||CDS||391284488||907||75.93	11873303	11874933	b57266_PGA_scaffold7	PGA_scaffold7||36997634||36999445||TESI_013222-RA||1||CDS||2985847522||26122||75.93	36997634	36999445	3.700000e-216	2341
1.0714	0.0262	a19990_1	1||11979140||11983195||PAC:17829504||-1||CDS||391284480||911||84.3	11983195	11979140	b57266_PGA_scaffold7	PGA_scaffold7||37008539||37013810||TESI_013223-RA||-1||CDS||2985847525||26123||84.3	37013810	37008539	2.200000e-115	2391
0.9021	0.2149	a19990_1	1||12066597||12085003||PAC:17829499||-1||CDS||391284470||916||79.91	12085003	12066597	b57266_PGA_scaffold7	PGA_scaffold7||37356310||37367336||TESI_013232-RA||-1||CDS||2985847552||26132||79.91	37367336	37356310	1.900000e-114	2441
1.2333	0.2205	a19990_1	1||12137509||12138761||PAC:17829495||1||CDS||391284462||920||71.98	12137509	12138761	b57266_PGA_scaffold7	PGA_scaffold7||37411286||37413593||TESI_013235-RA||1||CDS||2985847561||26135||71.98	37411286	37413593	2.900000e-133	2491
1.1799	0.2819	a19990_1	1||12171710||12173193||PAC:17829492||-1||CDS||391284456||923||70.47	12173193	12171710	b57266_PGA_scaffold7	PGA_scaffold7||37566784||37568342||TESI_013240-RA||-1||CDS||2985847576||26140||70.47	37568342	37566784	3.300000e-88	2541
0.8806	0.2596	a19990_1	1||12212247||12215017||PAC:17829491||1||CDS||391284454||924||72.68	12212247	12215017	b57266_PGA_scaffold7	PGA_scaffold7||37601695||37604256||TESI_013242-RA||1||CDS||2985847582||26142||72.68	37601695	37604256	1.400000e-97	2591
0.7943	0.1669	a19990_1	1||12222018||12223561||PAC:17829490||-1||CDS||391284452||925||80.56	12223561	12222018	b57266_PGA_scaffold7	PGA_scaffold7||37628380||37630261||TESI_013243-RA||-1||CDS||2985847585||26143||80.56	37630261	37628380	1.100000e-162	2641
0.4870	0.0581	a19990_1	1||12260499||12261602||PAC:17829489||-1||CDS||391284450||926||87.74	12261602	12260499	b57266_PGA_scaffold7	PGA_scaffold7||37684337||37685957||TESI_013245-RA||-1||CDS||2985847591||26145||87.74	37685957	37684337	5.600000e-250	2691
2.5691	0.4230	a19990_1	1||12397202||12403404||PAC:17829485||-1||CDS||391284442||930||83.73	12403404	12397202	b57266_PGA_scaffold7	PGA_scaffold7||37754054||37755119||TESI_013249-RA||-1||CDS||2985847603||26149||83.73	37755119	37754054	2.400000e-54	2741
0.6139	0.1636	a19990_1	1||12434726||12437317||PAC:17829482||1||CDS||391284436||933||79.21	12434726	12437317	b57266_PGA_scaffold7	PGA_scaffold7||37820905||37824626||TESI_013253-RA||1||CDS||2985847615||26153||79.21	37820905	37824626	2.000000e-93	2791
20.9504	0.5624	a19990_1	1||12442134||12443186||PAC:17829480||-1||CDS||391284432||935||69.51	12443186	12442134	b57266_PGA_scaffold7	PGA_scaffold7||37841376||37845994||TESI_013254-RA||1||CDS||2985847618||26154||69.51	37841376	37845994	3.300000e-25	2815
2.0458	0.3224	a19990_1	1||12653000||12655438||PAC:17829475||1||CDS||391284422||940||83.2	12653000	12655438	b57266_PGA_scaffold7	PGA_scaffold7||37871327||37873391||TESI_013255-RA||1||CDS||2985847621||26155||83.2	37871327	37873391	3.400000e-107	2865
0.7947	0.1148	a19990_1	1||13887532||13910385||PAC:17824082||1||CDS||391284254||955||81.38	13887532	13910385	b57266_PGA_scaffold7	PGA_scaffold7||37979528||37981604||TESI_013262-RA||-1||CDS||2985847642||26162||81.38	37981604	37979528	2.800000e-139	150
###  Mean Ks:  19.9682	Mean Kn: 0.4295
#Ks	Kn	a<db_genome_id>_<chr>	chr1||start1||stop1||name1||strand1||type1||db_feature_id1||genome_order1||percent_id1	start1	stop1	b<db_genome_id>_<chr>	chr2||start2||stop2||name2||strand2||type2||db_feature_id2||genome_order2||percent_id2	start2	stop2	eval	block_score	GEVO_link
61.6019	1.3787	a19990_1	1||8922975||8933413||PAC:17829673||1||CDS||391284818||742||83.66	8922975	8933413	b57266_PGA_scaffold17	PGA_scaffold17||25883480||25894749||TESI_027189-RA||1||CDS||2984216787||12155||83.66	25883480	25894749	1.000000e-250	50
0.9070	0.1254	a19990_1	1||8958843||8961606||PAC:17829670||1||CDS||391284812||745||83.45	8958843	8961606	b57266_PGA_scaffold17	PGA_scaffold17||25954854||25958019||TESI_027192-RA||1||CDS||2984216796||12158||83.45	25954854	25958019	5.300000e-225	100
0.5034	0.1056	a19990_1	1||8993113||9017689||PAC:17829667||-1||CDS||391284806||748||83.48	9017689	8993113	b57266_PGA_scaffold17	PGA_scaffold17||25989247||26020174||TESI_027194-RA||1||CDS||2984216802||12160||83.48	25989247	26020174	1.000000e-250	150
74.0797	1.0037	a19990_1	1||9035382||9038904||PAC:17829665||-1||CDS||391284802||750||76.4	9038904	9035382	b57266_PGA_scaffold17	PGA_scaffold17||26032039||26041060||TESI_027197-RA||1||CDS||2984216811||12163||76.4	26032039	26041060	6.700000e-234	200
0.6175	0.0508	a19990_1	1||9084282||9085728||PAC:17829663||-1||CDS||391284798||752||85.3	9085728	9084282	b57266_PGA_scaffold17	PGA_scaffold17||26087994||26089762||TESI_027199-RA||-1||CDS||2984216817||12165||85.3	26089762	26087994	6.400000e-230	250
1.2923	0.2765	a19990_1	1||9337386||9338233||PAC:17829649||-1||CDS||391284770||766||71.03	9338233	9337386	b57266_PGA_scaffold17	PGA_scaffold17||26187286||26188072||TESI_027203-RA||-1||CDS||2984216829||12169||71.03	26188072	26187286	5.300000e-77	297
0.7753	0.0657	a19990_1	1||9342575||9344861||PAC:17829648||1||CDS||391284768||767||84.09	9342575	9344861	b57266_PGA_scaffold17	PGA_scaffold17||26206775||26209778||TESI_027205-RA||1||CDS||2984216835||12171||84.09	26206775	26209778	1.000000e-250	347
###  Mean Ks:  14.4692	Mean Kn: 0.3749
#Ks	Kn	a<db_genome_id>_<chr>	chr1||start1||stop1||name1||strand1||type1||db_feature_id1||genome_order1||percent_id1	start1	stop1	b<db_genome_id>_<chr>	chr2||start2||stop2||name2||strand2||type2||db_feature_id2||genome_order2||percent_id2	start2	stop2	eval	block_score	GEVO_link
63.3493	1.1669	a19990_1	1||9151749||9164537||PAC:17829661||1||CDS||391284794||754||78.36	9151749	9164537	b57266_PGA_scaffold17	PGA_scaffold17||28592409||28605764||TESI_027312-RA||-1||CDS||2984217156||12278||78.36	28605764	28592409	2.500000e-125	50
1.0537	0.1964	a19990_1	1||9381769||9382394||PAC:17829645||1||CDS||391284762||770||72.37	9381769	9382394	b57266_PGA_scaffold17	PGA_scaffold17||28772810||28773689||TESI_027322-RA||-1||CDS||2984217186||12288||72.37	28773689	28772810	7.700000e-56	50
1.0698	0.2245	a19990_1	1||9674651||9688039||PAC:17829629||-1||CDS||391284730||786||76.04	9688039	9674651	b57266_PGA_scaffold17	PGA_scaffold17||28779795||28785821||TESI_027323-RA||-1||CDS||2984217189||12289||76.04	28785821	28779795	1.000000e-250	144
0.7264	0.1163	a19990_1	1||9698364||9711377||PAC:17829628||-1||CDS||391284728||787||83.47	9711377	9698364	b57266_PGA_scaffold17	PGA_scaffold17||28795796||28809509||TESI_027324-RA||-1||CDS||2984217192||12290||83.47	28809509	28795796	1.000000e-250	194
0.9515	0.3045	a19990_1	1||9724651||9725394||PAC:17829627||-1||CDS||391284726||788||72.8	9725394	9724651	b57266_PGA_scaffold17	PGA_scaffold17||28809614||28835921||TESI_027325-RA||-1||CDS||2984217195||12291||72.8	28835921	28809614	4.700000e-119	244
1.1067	0.3432	a19990_1	1||9730997||9735175||PAC:17829626||-1||CDS||391284724||789||62.32	9735175	9730997	b57266_PGA_scaffold17	PGA_scaffold17||28848315||28860819||TESI_027326-RA||-1||CDS||2984217198||12292||62.32	28860819	28848315	2.200000e-61	294
72.6598	0.8672	a19990_1	1||9773214||9786128||PAC:17829624||-1||CDS||391284720||791||68.53	9786128	9773214	b57266_PGA_scaffold17	PGA_scaffold17||28959551||28982097||TESI_027329-RA||1||CDS||2984217207||12295||68.53	28959551	28982097	1.400000e-15	308
1.1315	0.1502	a19990_1	1||9872347||9873499||PAC:17829621||1||CDS||391284714||794||76.39	9872347	9873499	b57266_PGA_scaffold17	PGA_scaffold17||29053336||29054425||TESI_027330-RA||1||CDS||2984217210||12296||76.39	29053336	29054425	8.700000e-119	358
1.2534	0.3418	a19990_1	1||9877667||9880443||PAC:17829620||1||CDS||391284712||795||71.86	9877667	9880443	b57266_PGA_scaffold17	PGA_scaffold17||29061031||29063277||TESI_027331-RA||1||CDS||2984217213||12297||71.86	29061031	29063277	1.000000e-250	408
1.3899	0.0375	a19990_1	1||9913656||9924435||PAC:17829615||-1||CDS||391284702||800||84.88	9924435	9913656	b57266_PGA_scaffold17	PGA_scaffold17||29109247||29112133||TESI_027334-RA||-1||CDS||2984217222||12300||84.88	29112133	29109247	9.400000e-99	458
###  Mean Ks:  8.7256	Mean Kn: 0.4482
#Ks	Kn	a<db_genome_id>_<chr>	chr1||start1||stop1||name1||strand1||type1||db_feature_id1||genome_order1||percent_id1	start1	stop1	b<db_genome_id>_<chr>	chr2||start2||stop2||name2||strand2||type2||db_feature_id2||genome_order2||percent_id2	start2	stop2	eval	block_score	GEVO_link
1.0537	0.1964	a19990_1	1||9381769||9382394||PAC:17829645||1||CDS||391284762||770||72.37	9381769	9382394	b57266_PGA_scaffold17	PGA_scaffold17||28772810||28773689||TESI_027322-RA||-1||CDS||2984217186||12288||72.37	28773689	28772810	7.700000e-56	50
7.5320	1.3589	a19990_1	1||9478755||9494585||PAC:17829637||-1||CDS||391284746||778||76.64	9494585	9478755	b57266_PGA_scaffold17	PGA_scaffold17||28726796||28735140||TESI_027319-RA||1||CDS||2984217177||12285||76.64	28726796	28735140	1.000000e-131	100
0.9205	0.1332	a19990_1	1||9503596||9505790||PAC:17829636||1||CDS||391284744||779||77.78	9503596	9505790	b57266_PGA_scaffold17	PGA_scaffold17||28721598||28723514||TESI_027318-RA||-1||CDS||2984217174||12284||77.78	28723514	28721598	1.700000e-181	150
1.0373	0.4364	a19990_1	1||9510816||9518104||PAC:17829635||1||CDS||391284742||780||75.6	9510816	9518104	b57266_PGA_scaffold17	PGA_scaffold17||28714479||28715081||TESI_027317-RA||-1||CDS||2984217171||12283||75.6	28715081	28714479	1.200000e-31	180
0.9582	0.2151	a19990_1	1||9518439||9519444||PAC:17829634||-1||CDS||391284740||781||72.56	9519444	9518439	b57266_PGA_scaffold17	PGA_scaffold17||28701131||28702036||TESI_027316-RA||1||CDS||2984217168||12282||72.56	28701131	28702036	5.300000e-59	230
0.8001	0.0766	a19990_1	1||9525636||9530158||PAC:17829633||-1||CDS||391284738||782||82.67	9530158	9525636	b57266_PGA_scaffold17	PGA_scaffold17||28683862||28699391||TESI_027315-RA||1||CDS||2984217165||12281||82.67	28683862	28699391	1.000000e-250	280
0.9040	0.2494	a19990_1	1||9543219||9555896||PAC:17829632||-1||CDS||391284736||783||82.83	9555896	9543219	b57266_PGA_scaffold17	PGA_scaffold17||28629028||28635524||TESI_027313-RA||1||CDS||2984217159||12279||82.83	28629028	28635524	2.800000e-95	330
0.9399	0.1413	a19990_1	1||9948466||9961915||PAC:17829613||-1||CDS||391284698||802||80.19	9961915	9948466	b57266_PGA_scaffold17	PGA_scaffold17||28540449||28569055||TESI_027311-RA||1||CDS||2984217153||12277||80.19	28540449	28569055	1.000000e-250	377
0.9556	0.1124	a19990_1	1||10253870||10257755||PAC:17829593||1||CDS||391284658||822||85.07	10253870	10257755	b57266_PGA_scaffold17	PGA_scaffold17||28501205||28504944||TESI_027309-RA||1||CDS||2984217147||12275||85.07	28501205	28504944	1.700000e-153	424
1.2498	0.2262	a19990_1	1||10259338||10260965||PAC:17829592||-1||CDS||391284656||823||72.18	10260965	10259338	b57266_PGA_scaffold17	PGA_scaffold17||28036574||28037234||TESI_027290-RA||1||CDS||2984217090||12256||72.18	28036574	28037234	2.500000e-103	471
1.3408	0.2166	a19990_1	1||10281464||10283541||PAC:17829588||-1||CDS||391284648||827||84.12	10283541	10281464	b57266_PGA_scaffold17	PGA_scaffold17||27983384||27993031||TESI_027286-RA||1||CDS||2984217078||12252||84.12	27983384	27993031	2.400000e-165	521
0.7228	0.1759	a19990_1	1||10377800||10383562||PAC:17829582||1||CDS||391284636||833||78.44	10377800	10383562	b57266_PGA_scaffold17	PGA_scaffold17||27895450||27898453||TESI_027284-RA||-1||CDS||2984217072||12250||78.44	27898453	27895450	4.800000e-126	571
1.2141	0.3093	a19990_1	1||10422717||10423304||PAC:17829577||-1||CDS||391284626||838||69.47	10423304	10422717	b57266_PGA_scaffold17	PGA_scaffold17||27750482||27751046||TESI_027275-RA||1||CDS||2984217045||12241||69.47	27750482	27751046	1.200000e-39	609
11.2242	1.3729	a19990_1	1||10433893||10449970||PAC:17829576||-1||CDS||391284624||839||76.68	10449970	10433893	b57266_PGA_scaffold17	PGA_scaffold17||27734619||27735693||TESI_027273-RA||1||CDS||2984217039||12239||76.68	27734619	27735693	3.900000e-85	659
12.0170	0.9266	a19990_1	1||10638811||10654242||PAC:17829568||1||CDS||391284608||847||71.94	10638811	10654242	b57266_PGA_scaffold17	PGA_scaffold17||27714942||27728147||TESI_027272-RA||1||CDS||2984217036||12238||71.94	27714942	27728147	2.600000e-96	709
1.0890	0.3277	a19990_1	1||10977297||10982423||PAC:17829554||1||CDS||391284580||861||75.69	10977297	10982423	b57266_PGA_scaffold17	PGA_scaffold17||27295202||27300851||TESI_027259-RA||1||CDS||2984216997||12225||75.69	27295202	27300851	3.400000e-212	756
0.8199	0.1142	a19990_1	1||11312964||11322437||PAC:17829535||-1||CDS||391284542||880||81.18	11322437	11312964	b57266_PGA_scaffold17	PGA_scaffold17||27092107||27113028||TESI_027250-RA||-1||CDS||2984216970||12216||81.18	27113028	27092107	1.000000e-250	803
0.6932	0.2307	a19990_1	1||11543271||11577704||PAC:17829525||-1||CDS||391284522||890||76.73	11577704	11543271	b57266_PGA_scaffold17	PGA_scaffold17||26770796||26786750||TESI_027238-RA||1||CDS||2984216934||12204||76.73	26770796	26786750	1.100000e-186	850
1.2751	0.0931	a19990_1	1||11681008||11686909||PAC:17829519||1||CDS||391284510||896||84.64	11681008	11686909	b57266_PGA_scaffold17	PGA_scaffold17||26678817||26688713||TESI_027235-RA||-1||CDS||2984216925||12201||84.64	26688713	26678817	1.000000e-250	900
0.8239	0.1479	a19990_1	1||11715059||11721032||PAC:17829518||-1||CDS||391284508||897||81.27	11721032	11715059	b57266_PGA_scaffold17	PGA_scaffold17||26639209||26645223||TESI_027234-RA||1||CDS||2984216922||12200||81.27	26639209	26645223	7.400000e-99	950
0.8172	0.1335	a19990_1	1||11757646||11766179||PAC:17829516||1||CDS||391284504||899||80.62	11757646	11766179	b57266_PGA_scaffold17	PGA_scaffold17||26601722||26608974||TESI_027232-RA||-1||CDS||2984216916||12198||80.62	26608974	26601722	1.000000e-250	1000
1.0537	0.1026	a19990_1	1||11767883||11770767||PAC:17829515||1||CDS||391284502||900||76.58	11767883	11770767	b57266_PGA_scaffold17	PGA_scaffold17||26573325||26576938||TESI_027230-RA||-1||CDS||2984216910||12196||76.58	26576938	26573325	2.200000e-207	1050
1.4921	0.2112	a19990_1	1||11789858||11793565||PAC:17829513||1||CDS||391284498||902||82.27	11789858	11793565	b57266_PGA_scaffold17	PGA_scaffold17||26558064||26564157||TESI_027229-RA||-1||CDS||2984216907||12195||82.27	26564157	26558064	1.500000e-159	1100
68.0132	0.9809	a19990_1	1||11816251||11817813||PAC:17829511||-1||CDS||391284494||904||71.84	11817813	11816251	b57266_PGA_scaffold17	PGA_scaffold17||26552272||26553770||TESI_027228-RA||1||CDS||2984216904||12194||71.84	26552272	26553770	3.700000e-23	1122
0.8373	0.1516	a19990_1	1||11873303||11874933||PAC:17829508||1||CDS||391284488||907||77.98	11873303	11874933	b57266_PGA_scaffold17	PGA_scaffold17||26508360||26510073||TESI_027226-RA||-1||CDS||2984216898||12192||77.98	26510073	26508360	2.900000e-240	1172
3.1517	1.2417	a19990_1	1||11958854||11975715||PAC:17829505||1||CDS||391284482||910||80.7	11958854	11975715	b57266_PGA_scaffold17	PGA_scaffold17||26503916||26504349||TESI_027225-RA||-1||CDS||2984216895||12191||80.7	26504349	26503916	8.000000e-08	1179
1.5913	0.4089	a19990_1	1||11979140||11983195||PAC:17829504||-1||CDS||391284480||911||87.19	11983195	11979140	b57266_PGA_scaffold17	PGA_scaffold17||26494978||26503163||TESI_027224-RA||1||CDS||2984216892||12190||87.19	26494978	26503163	2.000000e-63	1229
69.5437	1.0194	a19990_1	1||12006749||12014396||PAC:17829502||1||CDS||391284476||913||70.64	12006749	12014396	b57266_PGA_scaffold17	PGA_scaffold17||26472783||26476940||TESI_027222-RA||1||CDS||2984216886||12188||70.64	26472783	26476940	1.100000e-215	1279
67.5452	1.2122	a19990_1	1||12090979||12105779||PAC:17829498||-1||CDS||391284468||917||77.78	12105779	12090979	b57266_PGA_scaffold17	PGA_scaffold17||26415931||26419805||TESI_027218-RA||1||CDS||2984216874||12184||77.78	26415931	26419805	1.000000e-158	1329
1.0284	0.1462	a19990_1	1||12125592||12127646||PAC:17829497||1||CDS||391284466||918||76.84	12125592	12127646	b57266_PGA_scaffold17	PGA_scaffold17||26392962||26397530||TESI_027215-RA||-1||CDS||2984216865||12181||76.84	26397530	26392962	1.000000e-250	1379
1.6775	0.4707	a19990_1	1||12137509||12138761||PAC:17829495||1||CDS||391284462||920||72.83	12137509	12138761	b57266_PGA_scaffold17	PGA_scaffold17||26362641||26367962||TESI_027213-RA||-1||CDS||2984216859||12179||72.83	26367962	26362641	2.500000e-131	1429
14.8967	1.2040	a19990_1	1||12148351||12156503||PAC:17829494||1||CDS||391284460||921||82.87	12148351	12156503	b57266_PGA_scaffold17	PGA_scaffold17||26337280||26341637||TESI_027212-RA||-1||CDS||2984216856||12178||82.87	26341637	26337280	1.000000e-250	1479
###  Mean Ks:  13.7035	Mean Kn: 0.3289
#Ks	Kn	a<db_genome_id>_<chr>	chr1||start1||stop1||name1||strand1||type1||db_feature_id1||genome_order1||percent_id1	start1	stop1	b<db_genome_id>_<chr>	chr2||start2||stop2||name2||strand2||type2||db_feature_id2||genome_order2||percent_id2	start2	stop2	eval	block_score	GEVO_link
64.4640	1.0162	a19990_1	1||9773214||9786128||PAC:17829624||-1||CDS||391284720||791||73.61	9786128	9773214	b57266_PGA_scaffold12	PGA_scaffold12||31439380||31440645||TESI_021655-RA||-1||CDS||2983573775||6465||73.61	31440645	31439380	1.600000e-06	5
1.2593	0.1698	a19990_1	1||9872347||9873499||PAC:17829621||1||CDS||391284714||794||71.3	9872347	9873499	b57266_PGA_scaffold12	PGA_scaffold12||31767861||31768959||TESI_021671-RA||1||CDS||2983573823||6481||71.3	31767861	31768959	1.000000e-120	816
1.2965	0.2699	a19990_1	1||9877667||9880443||PAC:17829620||1||CDS||391284712||795||75.18	9877667	9880443	b57266_PGA_scaffold12	PGA_scaffold12||31785272||31787744||TESI_021672-RA||1||CDS||2983573826||6482||75.18	31785272	31787744	1.000000e-250	102
0.5794	0.0628	a19990_1	1||9913656||9924435||PAC:17829615||-1||CDS||391284702||800||87.35	9924435	9913656	b57266_PGA_scaffold12	PGA_scaffold12||31790501||31799130||TESI_021673-RA||-1||CDS||2983573829||6483||87.35	31799130	31790501	8.100000e-214	152
0.9185	0.1260	a19990_1	1||9948466||9961915||PAC:17829613||-1||CDS||391284698||802||79.59	9961915	9948466	b57266_PGA_scaffold12	PGA_scaffold12||31831253||31840682||TESI_021676-RA||-1||CDS||2983573838||6486||79.59	31840682	31831253	1.000000e-250	202
###  Mean Ks:  2.1672	Mean Kn: 0.2261
#Ks	Kn	a<db_genome_id>_<chr>	chr1||start1||stop1||name1||strand1||type1||db_feature_id1||genome_order1||percent_id1	start1	stop1	b<db_genome_id>_<chr>	chr2||start2||stop2||name2||strand2||type2||db_feature_id2||genome_order2||percent_id2	start2	stop2	eval	block_score	GEVO_link
0.9643	0.2281	a19990_1	1||9978811||9983035||PAC:17829612||1||CDS||391284696||803||74.0	9978811	9983035	b57266_PGA_scaffold17	PGA_scaffold17||28063584||28067144||TESI_027292-RA||1||CDS||2984217096||12258||74.0	28063584	28067144	2.300000e-248	50
2.0515	0.1019	a19990_1	1||9995025||9997121||PAC:17829611||1||CDS||391284694||804||75.18	9995025	9997121	b57266_PGA_scaffold17	PGA_scaffold17||28076782||28080917||TESI_027294-RA||1||CDS||2984217102||12260||75.18	28076782	28080917	6.900000e-56	100
0.9908	0.1561	a19990_1	1||10009915||10010976||PAC:17829609||1||CDS||391284690||806||73.58	10009915	10010976	b57266_PGA_scaffold17	PGA_scaffold17||28120274||28121337||TESI_027296-RA||1||CDS||2984217108||12262||73.58	28120274	28121337	6.500000e-163	150
0.8366	0.0549	a19990_1	1||10068084||10075187||PAC:17829606||-1||CDS||391284684||809||89.69	10075187	10068084	b57266_PGA_scaffold17	PGA_scaffold17||28145537||28150932||TESI_027297-RA||-1||CDS||2984217111||12263||89.69	28150932	28145537	1.100000e-200	200
1.1064	0.3122	a19990_1	1||10140537||10145698||PAC:17829602||1||CDS||391284676||813||74.83	10140537	10145698	b57266_PGA_scaffold17	PGA_scaffold17||28440081||28443640||TESI_027305-RA||1||CDS||2984217135||12271||74.83	28440081	28443640	5.000000e-89	250
1.4278	0.2583	a19990_1	1||10146529||10149235||PAC:17829601||-1||CDS||391284674||814||84.13	10149235	10146529	b57266_PGA_scaffold17	PGA_scaffold17||28451790||28455823||TESI_027306-RA||-1||CDS||2984217138||12272||84.13	28455823	28451790	3.800000e-52	300
0.9556	0.1124	a19990_1	1||10253870||10257755||PAC:17829593||1||CDS||391284658||822||85.07	10253870	10257755	b57266_PGA_scaffold17	PGA_scaffold17||28501205||28504944||TESI_027309-RA||1||CDS||2984217147||12275||85.07	28501205	28504944	1.700000e-153	424
9.0043	0.5846	a19990_1	1||10409284||10411107||PAC:17829579||-1||CDS||391284630||836||55.3	10411107	10409284	b57266_PGA_scaffold17	PGA_scaffold17||28736249||28745499||TESI_027320-RA||-1||CDS||2984217180||12286||55.3	28745499	28736249	6.200000e-13	359
###  Mean Ks:  6.8454	Mean Kn: 0.3224
#Ks	Kn	a<db_genome_id>_<chr>	chr1||start1||stop1||name1||strand1||type1||db_feature_id1||genome_order1||percent_id1	start1	stop1	b<db_genome_id>_<chr>	chr2||start2||stop2||name2||strand2||type2||db_feature_id2||genome_order2||percent_id2	start2	stop2	eval	block_score	GEVO_link
0.7598	0.1372	a19990_1	1||9999323||10003778||PAC:17829610||-1||CDS||391284692||805||78.06	10003778	9999323	b57266_PGA_scaffold12	PGA_scaffold12||28750899||28757671||TESI_021539-RA||1||CDS||2983573427||6349||78.06	28750899	28757671	1.100000e-193	50
0.6591	0.0188	a19990_1	1||10068084||10075187||PAC:17829606||-1||CDS||391284684||809||88.44	10075187	10068084	b57266_PGA_scaffold12	PGA_scaffold12||28587354||28596618||TESI_021532-RA||1||CDS||2983573406||6342||88.44	28587354	28596618	1.000000e-250	100
0.7711	0.2700	a19990_1	1||10078586||10080153||PAC:17829605||-1||CDS||391284682||810||71.24	10080153	10078586	b57266_PGA_scaffold12	PGA_scaffold12||28579159||28580710||TESI_021531-RA||1||CDS||2983573403||6341||71.24	28579159	28580710	4.600000e-45	144
8.4762	1.5699	a19990_1	1||10175956||10178499||PAC:17829599||1||CDS||391284670||816||77.71	10175956	10178499	b57266_PGA_scaffold12	PGA_scaffold12||28558658||28561742||TESI_021529-RA||-1||CDS||2983573397||6339||77.71	28561742	28558658	4.700000e-81	194
0.8642	0.1508	a19990_1	1||10190018||10197710||PAC:17829598||1||CDS||391284668||817||80.65	10190018	10197710	b57266_PGA_scaffold12	PGA_scaffold12||28517075||28528945||TESI_021527-RA||-1||CDS||2983573391||6337||80.65	28528945	28517075	1.000000e-250	244
11.5926	1.0246	a19990_1	1||10197874||10200282||PAC:17829597||-1||CDS||391284666||818||71.5	10200282	10197874	b57266_PGA_scaffold12	PGA_scaffold12||28509869||28515718||TESI_021526-RA||1||CDS||2983573388||6336||71.5	28509869	28515718	3.200000e-156	294
1.1257	0.0858	a19990_1	1||10214817||10216764||PAC:17829596||-1||CDS||391284664||819||79.3	10216764	10214817	b57266_PGA_scaffold12	PGA_scaffold12||28492767||28496590||TESI_021525-RA||1||CDS||2983573385||6335||79.3	28492767	28496590	7.400000e-210	344
0.9029	0.1751	a19990_1	1||10284236||10289167||PAC:17829587||-1||CDS||391284646||828||79.37	10289167	10284236	b57266_PGA_scaffold12	PGA_scaffold12||28363367||28370485||TESI_021519-RA||1||CDS||2983573367||6329||79.37	28363367	28370485	1.000000e-250	394
3.0938	0.4573	a19990_1	1||10398353||10407330||PAC:17829580||1||CDS||391284632||835||68.74	10398353	10407330	b57266_PGA_scaffold12	PGA_scaffold12||28285040||28293193||TESI_021516-RA||-1||CDS||2983573358||6326||68.74	28293193	28285040	1.100000e-137	444
1.0467	0.2029	a19990_1	1||10418356||10420151||PAC:17829578||1||CDS||391284628||837||77.0	10418356	10420151	b57266_PGA_scaffold12	PGA_scaffold12||28244974||28249252||TESI_021513-RA||-1||CDS||2983573349||6323||77.0	28249252	28244974	6.000000e-126	494
1.0519	0.3217	a19990_1	1||10422717||10423304||PAC:17829577||-1||CDS||391284626||838||72.05	10423304	10422717	b57266_PGA_scaffold12	PGA_scaffold12||28132413||28133450||TESI_021510-RA||1||CDS||2983573340||6320||72.05	28132413	28133450	5.200000e-59	544
8.1448	1.5298	a19990_1	1||10433893||10449970||PAC:17829576||-1||CDS||391284624||839||75.06	10449970	10433893	b57266_PGA_scaffold12	PGA_scaffold12||28089831||28090386||TESI_021508-RA||1||CDS||2983573334||6318||75.06	28089831	28090386	2.200000e-90	594
0.8289	0.1771	a19990_1	1||10472215||10492671||PAC:17829575||-1||CDS||391284622||840||84.91	10492671	10472215	b57266_PGA_scaffold12	PGA_scaffold12||28081940||28083943||TESI_021507-RA||1||CDS||2983573331||6317||84.91	28081940	28083943	9.600000e-184	644
1.2587	0.2031	a19990_1	1||10593526||10594303||PAC:17829571||-1||CDS||391284614||844||72.06	10594303	10593526	b57266_PGA_scaffold12	PGA_scaffold12||27988286||27988974||TESI_021501-RA||1||CDS||2983573313||6311||72.06	27988286	27988974	3.000000e-75	694
1.6357	0.2825	a19990_1	1||10598511||10599988||PAC:17829570||1||CDS||391284612||845||77.63	10598511	10599988	b57266_PGA_scaffold12	PGA_scaffold12||27983372||27984644||TESI_021500-RA||-1||CDS||2983573310||6310||77.63	27984644	27983372	1.300000e-168	744
0.7545	0.2326	a19990_1	1||10605291||10607512||PAC:17829569||-1||CDS||391284610||846||73.48	10607512	10605291	b57266_PGA_scaffold12	PGA_scaffold12||27960763||27962919||TESI_021498-RA||1||CDS||2983573304||6308||73.48	27960763	27962919	1.500000e-194	794
1.3915	0.1652	a19990_1	1||10843187||10844887||PAC:17829560||1||CDS||391284592||855||76.87	10843187	10844887	b57266_PGA_scaffold12	PGA_scaffold12||27872936||27875755||TESI_021493-RA||-1||CDS||2983573289||6303||76.87	27875755	27872936	2.800000e-196	844
1.4935	0.2446	a19990_1	1||10908780||10915300||PAC:17829556||-1||CDS||391284584||859||88.08	10915300	10908780	b57266_PGA_scaffold12	PGA_scaffold12||27803494||27818726||TESI_021491-RA||1||CDS||2983573283||6301||88.08	27803494	27818726	1.300000e-139	894
1.0949	0.2711	a19990_1	1||10977297||10982423||PAC:17829554||1||CDS||391284580||861||68.82	10977297	10982423	b57266_PGA_scaffold12	PGA_scaffold12||27716504||27721359||TESI_021485-RA||-1||CDS||2983573265||6295||68.82	27721359	27716504	1.000000e-250	944
0.8390	0.0058	a19990_1	1||11008741||11013082||PAC:17829550||1||CDS||391284572||865||88.13	11008741	11013082	b57266_PGA_scaffold12	PGA_scaffold12||27704736||27710763||TESI_021484-RA||-1||CDS||2983573262||6294||88.13	27710763	27704736	2.500000e-160	994
0.8691	0.2367	a19990_1	1||11014072||11016961||PAC:17829549||-1||CDS||391284570||866||71.35	11016961	11014072	b57266_PGA_scaffold12	PGA_scaffold12||27699289||27702605||TESI_021483-RA||1||CDS||2983573259||6293||71.35	27699289	27702605	1.000000e-250	1044
0.8782	0.2517	a19990_1	1||11028943||11033468||PAC:17829548||1||CDS||391284568||867||71.53	11028943	11033468	b57266_PGA_scaffold12	PGA_scaffold12||27671067||27681145||TESI_021481-RA||-1||CDS||2983573253||6291||71.53	27681145	27671067	1.000000e-250	1094
63.2877	1.1871	a19990_1	1||11184010||11186116||PAC:17829544||1||CDS||391284560||871||65.35	11184010	11186116	b57266_PGA_scaffold12	PGA_scaffold12||27634937||27649907||TESI_021479-RA||-1||CDS||2983573247||6289||65.35	27649907	27634937	7.300000e-128	1144
4.2109	1.0933	a19990_1	1||11234702||11239025||PAC:17829540||-1||CDS||391284552||875||70.25	11239025	11234702	b57266_PGA_scaffold12	PGA_scaffold12||27534816||27545063||TESI_021471-RA||1||CDS||2983573223||6281||70.25	27534816	27545063	1.900000e-98	1194
0.7514	0.0694	a19990_1	1||11251118||11255754||PAC:17829539||1||CDS||391284550||876||83.15	11251118	11255754	b57266_PGA_scaffold12	PGA_scaffold12||27492561||27507652||TESI_021468-RA||-1||CDS||2983573214||6278||83.15	27507652	27492561	1.000000e-250	1244
0.6008	0.1549	a19990_1	1||11258227||11265180||PAC:17829537||-1||CDS||391284546||878||78.8	11265180	11258227	b57266_PGA_scaffold12	PGA_scaffold12||27475360||27488173||TESI_021467-RA||1||CDS||2983573211||6277||78.8	27475360	27488173	1.000000e-250	1294
0.4529	0.0682	a19990_1	1||11305229||11306764||PAC:17829536||-1||CDS||391284544||879||85.97	11306764	11305229	b57266_PGA_scaffold12	PGA_scaffold12||27465780||27467104||TESI_021466-RA||1||CDS||2983573208||6276||85.97	27465780	27467104	5.600000e-170	1344
0.8626	0.0890	a19990_1	1||11312964||11322437||PAC:17829535||-1||CDS||391284542||880||81.95	11322437	11312964	b57266_PGA_scaffold12	PGA_scaffold12||27426478||27448232||TESI_021464-RA||1||CDS||2983573202||6274||81.95	27426478	27448232	1.000000e-250	1394
0.9803	0.1131	a19990_1	1||11409616||11410189||PAC:17829532||-1||CDS||391284536||883||78.49	11410189	11409616	b57266_PGA_scaffold12	PGA_scaffold12||27403231||27403642||TESI_021463-RA||1||CDS||2983573199||6273||78.49	27403231	27403642	4.500000e-69	1444
1.3915	0.1767	a19990_1	1||11465791||11467416||PAC:17829529||1||CDS||391284530||886||75.69	11465791	11467416	b57266_PGA_scaffold12	PGA_scaffold12||27360712||27362058||TESI_021461-RA||-1||CDS||2983573193||6271||75.69	27362058	27360712	5.500000e-120	1494
0.9218	0.0282	a19990_1	1||11489497||11496521||PAC:17829528||-1||CDS||391284528||887||86.57	11496521	11489497	b57266_PGA_scaffold12	PGA_scaffold12||27303975||27308260||TESI_021458-RA||1||CDS||2983573184||6268||86.57	27303975	27308260	1.100000e-137	1544
0.9808	0.2598	a19990_1	1||11539990||11542757||PAC:17829526||1||CDS||391284524||889||74.63	11539990	11542757	b57266_PGA_scaffold12	PGA_scaffold12||27256313||27258043||TESI_021453-RA||-1||CDS||2983573169||6263||74.63	27258043	27256313	2.500000e-148	1594
0.9550	0.1351	a19990_1	1||11600259||11601671||PAC:17829522||-1||CDS||391284516||893||78.72	11601671	11600259	b57266_PGA_scaffold12	PGA_scaffold12||27245531||27247979||TESI_021452-RA||1||CDS||2983573166||6262||78.72	27245531	27247979	3.500000e-55	1644
68.3296	0.9852	a19990_1	1||11610081||11611375||PAC:17829521||-1||CDS||391284514||894||73.48	11611375	11610081	b57266_PGA_scaffold12	PGA_scaffold12||27224362||27237511||TESI_021451-RA||1||CDS||2983573163||6261||73.48	27224362	27237511	9.700000e-76	1694
1.1646	0.1835	a19990_1	1||11618396||11623032||PAC:17829520||-1||CDS||391284512||895||81.42	11623032	11618396	b57266_PGA_scaffold12	PGA_scaffold12||27191460||27207313||TESI_021450-RA||1||CDS||2983573160||6260||81.42	27191460	27207313	2.400000e-58	1744
1.0755	0.0758	a19990_1	1||11681008||11686909||PAC:17829519||1||CDS||391284510||896||84.61	11681008	11686909	b57266_PGA_scaffold12	PGA_scaffold12||27173127||27176002||TESI_021448-RA||-1||CDS||2983573154||6258||84.61	27176002	27173127	1.000000e-250	1794
0.8499	0.1003	a19990_1	1||11767883||11770767||PAC:17829515||1||CDS||391284502||900||78.49	11767883	11770767	b57266_PGA_scaffold12	PGA_scaffold12||27122568||27126605||TESI_021445-RA||-1||CDS||2983573145||6255||78.49	27126605	27122568	1.200000e-228	1844
0.8455	0.0747	a19990_1	1||11789858||11793565||PAC:17829513||1||CDS||391284498||902||86.33	11789858	11793565	b57266_PGA_scaffold12	PGA_scaffold12||27113163||27113912||TESI_021443-RA||-1||CDS||2983573139||6253||86.33	27113912	27113163	5.200000e-161	1894
1.4568	0.3370	a19990_1	1||11816251||11817813||PAC:17829511||-1||CDS||391284494||904||73.37	11817813	11816251	b57266_PGA_scaffold12	PGA_scaffold12||27107644||27109201||TESI_021442-RA||1||CDS||2983573136||6252||73.37	27107644	27109201	2.900000e-31	1924
0.7582	0.0793	a19990_1	1||11821587||11825213||PAC:17829510||-1||CDS||391284492||905||83.47	11825213	11821587	b57266_PGA_scaffold12	PGA_scaffold12||27072427||27079960||TESI_021440-RA||1||CDS||2983573130||6250||83.47	27072427	27079960	1.000000e-250	1974
1.2225	0.1738	a19990_1	1||11873303||11874933||PAC:17829508||1||CDS||391284488||907||81.48	11873303	11874933	b57266_PGA_scaffold12	PGA_scaffold12||27027135||27028411||TESI_021437-RA||-1||CDS||2983573121||6247||81.48	27028411	27027135	3.900000e-149	2024
1.7800	0.2709	a19990_1	1||11958854||11975715||PAC:17829505||1||CDS||391284482||910||67.85	11958854	11975715	b57266_PGA_scaffold12	PGA_scaffold12||27022436||27023127||TESI_021436-RA||-1||CDS||2983573118||6246||67.85	27023127	27022436	5.300000e-81	2074
1.3796	0.2333	a19990_1	1||11979140||11983195||PAC:17829504||-1||CDS||391284480||911||87.13	11983195	11979140	b57266_PGA_scaffold12	PGA_scaffold12||27007183||27007962||TESI_021434-RA||1||CDS||2983573112||6244||87.13	27007183	27007962	6.200000e-63	2124
1.8010	0.3564	a19990_1	1||12006749||12014396||PAC:17829502||1||CDS||391284476||913||76.99	12006749	12014396	b57266_PGA_scaffold12	PGA_scaffold12||26983987||26990815||TESI_021430-RA||-1||CDS||2983573100||6240||76.99	26990815	26983987	1.200000e-148	2174
69.3253	1.5339	a19990_1	1||12038070||12042868||PAC:17829501||1||CDS||391284474||914||82.88	12038070	12042868	b57266_PGA_scaffold12	PGA_scaffold12||26919901||26976221||TESI_021428-RA||1||CDS||2983573094||6238||82.88	26919901	26976221	2.400000e-36	2209
0.9156	0.2223	a19990_1	1||12066597||12085003||PAC:17829499||-1||CDS||391284470||916||80.67	12085003	12066597	b57266_PGA_scaffold12	PGA_scaffold12||26886994||26892793||TESI_021427-RA||1||CDS||2983573091||6237||80.67	26886994	26892793	2.900000e-118	2259
1.7343	0.3108	a19990_1	1||12125592||12127646||PAC:17829497||1||CDS||391284466||918||68.64	12125592	12127646	b57266_PGA_scaffold12	PGA_scaffold12||26849375||26852371||TESI_021426-RA||-1||CDS||2983573088||6236||68.64	26852371	26849375	1.800000e-98	2309
0.6530	0.1082	a19990_1	1||12148351||12156503||PAC:17829494||1||CDS||391284460||921||82.72	12148351	12156503	b57266_PGA_scaffold12	PGA_scaffold12||26785721||26790520||TESI_021422-RA||-1||CDS||2983573076||6232||82.72	26790520	26785721	1.000000e-250	2359
0.9004	0.2605	a19990_1	1||12171710||12173193||PAC:17829492||-1||CDS||391284456||923||73.72	12173193	12171710	b57266_PGA_scaffold12	PGA_scaffold12||26733523||26735058||TESI_021418-RA||1||CDS||2983573064||6228||73.72	26733523	26735058	4.900000e-125	2409
0.9794	0.2675	a19990_1	1||12212247||12215017||PAC:17829491||1||CDS||391284454||924||74.35	12212247	12215017	b57266_PGA_scaffold12	PGA_scaffold12||26707478||26710061||TESI_021417-RA||-1||CDS||2983573061||6227||74.35	26710061	26707478	4.100000e-97	2459
0.6784	0.1801	a19990_1	1||12222018||12223561||PAC:17829490||-1||CDS||391284452||925||81.76	12223561	12222018	b57266_PGA_scaffold12	PGA_scaffold12||26680519||26682553||TESI_021415-RA||1||CDS||2983573055||6225||81.76	26680519	26682553	1.800000e-156	2509
0.4620	0.0627	a19990_1	1||12260499||12261602||PAC:17829489||-1||CDS||391284450||926||87.59	12261602	12260499	b57266_PGA_scaffold12	PGA_scaffold12||26640031||26641202||TESI_021414-RA||1||CDS||2983573052||6224||87.59	26640031	26641202	6.700000e-249	2559
1.0113	0.3102	a19990_1	1||12361725||12366038||PAC:17829487||-1||CDS||391284446||928||75.83	12366038	12361725	b57266_PGA_scaffold12	PGA_scaffold12||26591978||26602462||TESI_021412-RA||1||CDS||2983573046||6222||75.83	26591978	26602462	6.600000e-116	2609
1.3365	0.1668	a19990_1	1||12397202||12403404||PAC:17829485||-1||CDS||391284442||930||84.76	12403404	12397202	b57266_PGA_scaffold12	PGA_scaffold12||26568111||26569502||TESI_021411-RA||1||CDS||2983573043||6221||84.76	26568111	26569502	1.300000e-91	2659
0.7336	0.1422	a19990_1	1||12434726||12437317||PAC:17829482||1||CDS||391284436||933||79.38	12434726	12437317	b57266_PGA_scaffold12	PGA_scaffold12||26446784||26454237||TESI_021407-RA||-1||CDS||2983573031||6217||79.38	26454237	26446784	2.600000e-96	2709
0.8291	0.0940	a19990_1	1||12438188||12440338||PAC:17829481||-1||CDS||391284434||934||80.92	12440338	12438188	b57266_PGA_scaffold12	PGA_scaffold12||26437669||26440823||TESI_021405-RA||1||CDS||2983573025||6215||80.92	26437669	26440823	1.000000e-250	2759
72.5375	0.5018	a19990_1	1||12442134||12443186||PAC:17829480||-1||CDS||391284432||935||65.85	12443186	12442134	b57266_PGA_scaffold12	PGA_scaffold12||26431939||26433213||TESI_021404-RA||-1||CDS||2983573022||6214||65.85	26433213	26431939	3.300000e-46	2804
1.0308	0.2185	a19990_1	1||12480755||12504384||PAC:17829479||1||CDS||391284430||936||78.92	12480755	12504384	b57266_PGA_scaffold12	PGA_scaffold12||26365711||26393215||TESI_021403-RA||-1||CDS||2983573019||6213||78.92	26393215	26365711	1.000000e-250	2854
0.6416	0.0709	a19990_1	1||12552323||12562074||PAC:17829478||-1||CDS||391284428||937||86.62	12562074	12552323	b57266_PGA_scaffold12	PGA_scaffold12||26348010||26359165||TESI_021402-RA||1||CDS||2983573016||6212||86.62	26348010	26359165	1.000000e-250	2904
0.9002	0.0761	a19990_1	1||12603740||12606601||PAC:17829476||1||CDS||391284424||939||80.73	12603740	12606601	b57266_PGA_scaffold12	PGA_scaffold12||26311486||26314392||TESI_021401-RA||-1||CDS||2983573013||6211||80.73	26314392	26311486	1.100000e-240	2954
2.5457	0.2849	a19990_1	1||12653000||12655438||PAC:17829475||1||CDS||391284422||940||83.97	12653000	12655438	b57266_PGA_scaffold12	PGA_scaffold12||26220254||26222412||TESI_021399-RA||1||CDS||2983573007||6209||83.97	26220254	26222412	1.400000e-109	3004
0.8048	0.1002	a19990_1	1||13989100||14007086||PAC:17818368||1||CDS||391282402||960||80.69	13989100	14007086	b57266_PGA_scaffold12	PGA_scaffold12||26060642||26068434||TESI_021391-RA||1||CDS||2983572983||6201||80.69	26060642	26068434	1.000000e-250	3051
67.6488	1.1390	a19990_1	1||14954685||14959548||PAC:17822373||-1||CDS||391282468||979||60.83	14959548	14954685	b57266_PGA_scaffold12	PGA_scaffold12||25764566||25769643||TESI_021379-RA||-1||CDS||2983572947||6189||60.83	25769643	25764566	1.600000e-12	3059
###  Mean Ks:  12.9648	Mean Kn: 0.4005
#Ks	Kn	a<db_genome_id>_<chr>	chr1||start1||stop1||name1||strand1||type1||db_feature_id1||genome_order1||percent_id1	start1	stop1	b<db_genome_id>_<chr>	chr2||start2||stop2||name2||strand2||type2||db_feature_id2||genome_order2||percent_id2	start2	stop2	eval	block_score	GEVO_link
0.9248	0.2328	a19990_1	1||12222018||12223561||PAC:17829490||-1||CDS||391284452||925||77.14	12223561	12222018	b57266_PGA_scaffold5	PGA_scaffold5||39698052||39699921||TESI_009179-RA||1||CDS||2985358694||21880||77.14	39698052	39699921	2.700000e-149	50
0.6313	0.0837	a19990_1	1||12260499||12261602||PAC:17829489||-1||CDS||391284450||926||83.09	12261602	12260499	b57266_PGA_scaffold5	PGA_scaffold5||39462218||39463896||TESI_009172-RA||1||CDS||2985358673||21873||83.09	39462218	39463896	4.000000e-210	100
1.0773	0.2298	a19990_1	1||12386853||12392723||PAC:17829486||1||CDS||391284444||929||77.91	12386853	12392723	b57266_PGA_scaffold5	PGA_scaffold5||39339141||39341671||TESI_009166-RA||-1||CDS||2985358655||21867||77.91	39341671	39339141	8.600000e-67	150
1.6070	0.1565	a19990_1	1||12409357||12410092||PAC:17829483||-1||CDS||391284438||932||74.54	12410092	12409357	b57266_PGA_scaffold5	PGA_scaffold5||39285823||39287987||TESI_009163-RA||1||CDS||2985358646||21864||74.54	39285823	39287987	1.000000e-102	200
71.5549	0.5139	a19990_1	1||12442134||12443186||PAC:17829480||-1||CDS||391284432||935||75.94	12443186	12442134	b57266_PGA_scaffold5	PGA_scaffold5||39265063||39266420||TESI_009162-RA||-1||CDS||2985358643||21863||75.94	39266420	39265063	4.300000e-149	250
5.4119	0.4927	a19990_1	1||12653000||12655438||PAC:17829475||1||CDS||391284422||940||80.92	12653000	12655438	b57266_PGA_scaffold5	PGA_scaffold5||39125389||39127361||TESI_009160-RA||-1||CDS||2985358637||21861||80.92	39127361	39125389	6.300000e-29	278
9.5467	1.0940	a19990_1	1||13949652||13973404||PAC:17818366||1||CDS||391282398||958||86.87	13949652	13973404	b57266_PGA_scaffold5	PGA_scaffold5||38528250||38535237||TESI_009140-RA||1||CDS||2985358577||21841||86.87	38528250	38535237	1.300000e-94	325
###  Mean Ks:  10.4252	Mean Kn: 0.2572
#Ks	Kn	a<db_genome_id>_<chr>	chr1||start1||stop1||name1||strand1||type1||db_feature_id1||genome_order1||percent_id1	start1	stop1	b<db_genome_id>_<chr>	chr2||start2||stop2||name2||strand2||type2||db_feature_id2||genome_order2||percent_id2	start2	stop2	eval	block_score	GEVO_link
0.8932	0.0980	a19990_1	1||13673095||13679035||PAC:17824072||-1||CDS||391284234||945||81.75	13679035	13673095	b57266_PGA_scaffold7	PGA_scaffold7||38150463||38154492||TESI_013267-RA||-1||CDS||2985847657||26167||81.75	38154492	38150463	1.000000e-250	50
0.9273	0.1190	a19990_1	1||13829611||13833472||PAC:17824079||1||CDS||391284248||952||82.06	13829611	13833472	b57266_PGA_scaffold7	PGA_scaffold7||38090997||38094662||TESI_013265-RA||1||CDS||2985847651||26165||82.06	38090997	38094662	1.000000e-250	100
0.7947	0.1148	a19990_1	1||13887532||13910385||PAC:17824082||1||CDS||391284254||955||81.38	13887532	13910385	b57266_PGA_scaffold7	PGA_scaffold7||37979528||37981604||TESI_013262-RA||-1||CDS||2985847642||26162||81.38	37981604	37979528	2.800000e-139	150
0.7054	0.1258	a19990_1	1||13920404||13926398||PAC:17824084||1||CDS||391284258||957||84.3	13920404	13926398	b57266_PGA_scaffold7	PGA_scaffold7||37951259||37957793||TESI_013259-RA||-1||CDS||2985847633||26159||84.3	37957793	37951259	1.600000e-190	200
0.8633	0.0834	a19990_1	1||13949652||13973404||PAC:17818366||1||CDS||391282398||958||86.22	13949652	13973404	b57266_PGA_scaffold7	PGA_scaffold7||37931363||37943399||TESI_013258-RA||-1||CDS||2985847630||26158||86.22	37943399	37931363	1.000000e-250	250
0.9103	0.1990	a19990_1	1||14198851||14219965||PAC:17818374||1||CDS||391282414||966||75.72	14198851	14219965	b57266_PGA_scaffold7	PGA_scaffold7||37888751||37894371||TESI_013256-RA||-1||CDS||2985847624||26156||75.72	37894371	37888751	1.000000e-250	300
67.8822	1.0601	a19990_1	1||15211334||15212150||PAC:17822377||-1||CDS||391282476||983||76.64	15212150	15211334	b57266_PGA_scaffold7	PGA_scaffold7||37411286||37413593||TESI_013235-RA||1||CDS||2985847561||26135||76.64	37411286	37413593	5.300000e-62	344
###  Mean Ks:  22.8514	Mean Kn: 0.1898
#Ks	Kn	a<db_genome_id>_<chr>	chr1||start1||stop1||name1||strand1||type1||db_feature_id1||genome_order1||percent_id1	start1	stop1	b<db_genome_id>_<chr>	chr2||start2||stop2||name2||strand2||type2||db_feature_id2||genome_order2||percent_id2	start2	stop2	eval	block_score	GEVO_link
0.9617	0.0740	a19990_1	1||13829611||13833472||PAC:17824079||1||CDS||391284248||952||83.13	13829611	13833472	b57266_PGA_scaffold2	PGA_scaffold2||56363158||56365973||TESI_004184-RA||-1||CDS||2984646287||16087||83.13	56365973	56363158	1.000000e-250	50
72.6971	0.3116	a19990_1	1||13887532||13910385||PAC:17824082||1||CDS||391284254||955||79.49	13887532	13910385	b57266_PGA_scaffold2	PGA_scaffold2||56460945||56464996||TESI_004188-RA||1||CDS||2984646299||16091||79.49	56460945	56464996	3.500000e-84	100
0.7786	0.0585	a19990_1	1||13949652||13973404||PAC:17818366||1||CDS||391282398||958||86.9	13949652	13973404	b57266_PGA_scaffold2	PGA_scaffold2||56474827||56485221||TESI_004189-RA||1||CDS||2984646302||16092||86.9	56474827	56485221	1.000000e-250	150
82.9419	0.2975	a19990_1	1||13977001||13980170||PAC:17818367||-1||CDS||391282400||959||74.65	13980170	13977001	b57266_PGA_scaffold2	PGA_scaffold2||56529889||56530822||TESI_004192-RA||-1||CDS||2984646311||16095||74.65	56530822	56529889	1.500000e-58	200
0.7048	0.1329	a19990_1	1||14007824||14010547||PAC:17818369||-1||CDS||391282404||961||80.62	14010547	14007824	b57266_PGA_scaffold2	PGA_scaffold2||56534146||56541328||TESI_004193-RA||-1||CDS||2984646314||16096||80.62	56541328	56534146	1.000000e-250	250
0.9579	0.2674	a19990_1	1||14198851||14219965||PAC:17818374||1||CDS||391282414||966||76.21	14198851	14219965	b57266_PGA_scaffold2	PGA_scaffold2||56554124||56587096||TESI_004194-RA||1||CDS||2984646317||16097||76.21	56554124	56587096	1.000000e-250	300
0.9175	0.1865	a19990_1	1||14246016||14249230||PAC:17818375||1||CDS||391282416||967||77.68	14246016	14249230	b57266_PGA_scaffold2	PGA_scaffold2||56701998||56705741||TESI_004201-RA||1||CDS||2984646338||16104||77.68	56701998	56705741	8.200000e-194	350
###  Mean Ks:  2.8957	Mean Kn: 0.3702
#Ks	Kn	a<db_genome_id>_<chr>	chr1||start1||stop1||name1||strand1||type1||db_feature_id1||genome_order1||percent_id1	start1	stop1	b<db_genome_id>_<chr>	chr2||start2||stop2||name2||strand2||type2||db_feature_id2||genome_order2||percent_id2	start2	stop2	eval	block_score	GEVO_link
0.9395	0.1213	a19990_1	1||13829611||13833472||PAC:17824079||1||CDS||391284248||952||82.06	13829611	13833472	b57266_PGA_scaffold5	PGA_scaffold5||38320251||38323903||TESI_009133-RA||-1||CDS||2985358556||21834||82.06	38323903	38320251	1.000000e-250	50
1.0601	0.2169	a19990_1	1||13887532||13910385||PAC:17824082||1||CDS||391284254||955||77.95	13887532	13910385	b57266_PGA_scaffold5	PGA_scaffold5||38490810||38505083||TESI_009138-RA||1||CDS||2985358571||21839||77.95	38490810	38505083	9.500000e-143	100
9.5467	1.0940	a19990_1	1||13949652||13973404||PAC:17818366||1||CDS||391282398||958||86.87	13949652	13973404	b57266_PGA_scaffold5	PGA_scaffold5||38528250||38535237||TESI_009140-RA||1||CDS||2985358577||21841||86.87	38528250	38535237	1.300000e-94	325
1.5843	0.1052	a19990_1	1||13977001||13980170||PAC:17818367||-1||CDS||391282400||959||77.6	13980170	13977001	b57266_PGA_scaffold5	PGA_scaffold5||38584170||38592687||TESI_009145-RA||-1||CDS||2985358592||21846||77.6	38592687	38584170	4.300000e-127	200
1.3478	0.3138	a19990_1	1||14198851||14219965||PAC:17818374||1||CDS||391282414||966||70.98	14198851	14219965	b57266_PGA_scaffold5	PGA_scaffold5||38909691||38917133||TESI_009156-RA||-1||CDS||2985358625||21857||70.98	38917133	38909691	2.500000e-153	247
###  Mean Ks:  24.3316	Mean Kn: 0.7372
#Ks	Kn	a<db_genome_id>_<chr>	chr1||start1||stop1||name1||strand1||type1||db_feature_id1||genome_order1||percent_id1	start1	stop1	b<db_genome_id>_<chr>	chr2||start2||stop2||name2||strand2||type2||db_feature_id2||genome_order2||percent_id2	start2	stop2	eval	block_score	GEVO_link
1.2555	0.0992	a19990_1	1||14403662||14405348||PAC:17822365||1||CDS||391282452||971||79.05	14403662	14405348	b57266_PGA_scaffold8	PGA_scaffold8||10175670||10179134||TESI_014505-RA||-1||CDS||2986208212||27483||79.05	10179134	10175670	6.000000e-163	50
1.4574	0.3986	a19990_1	1||14854163||14859888||PAC:17822371||-1||CDS||391282464||977||74.47	14859888	14854163	b57266_PGA_scaffold8	PGA_scaffold8||10303028||10307723||TESI_014510-RA||-1||CDS||2986208227||27488||74.47	10307723	10303028	6.000000e-71	100
65.1415	0.9526	a19990_1	1||14903168||14903422||PAC:17822372||1||CDS||391282466||978||70.0	14903168	14903422	b57266_PGA_scaffold8	PGA_scaffold8||10313120||10316379||TESI_014511-RA||1||CDS||2986208230||27489||70.0	10313120	10316379	4.300000e-22	121
1.6453	0.3257	a19990_1	1||14982723||14984188||PAC:17822374||1||CDS||391282470||980||73.24	14982723	14984188	b57266_PGA_scaffold8	PGA_scaffold8||10326387||10328805||TESI_014512-RA||1||CDS||2986208233||27490||73.24	10326387	10328805	1.100000e-65	171
3.5575	1.0793	a19990_1	1||15015594||15030679||PAC:17822375||-1||CDS||391282472||981||74.16	15030679	15015594	b57266_PGA_scaffold8	PGA_scaffold8||10470127||10482606||TESI_014520-RA||-1||CDS||2986208257||27498||74.16	10482606	10470127	1.300000e-51	221
72.9323	1.5679	a19990_1	1||15079156||15080270||PAC:17822376||-1||CDS||391282474||982||86.5	15080270	15079156	b57266_PGA_scaffold8	PGA_scaffold8||10523429||10524002||TESI_014523-RA||-1||CDS||2986208266||27501||86.5	10524002	10523429	8.100000e-73	271
###  Mean Ks:  5.2583	Mean Kn: 0.5680
#Ks	Kn	a<db_genome_id>_<chr>	chr1||start1||stop1||name1||strand1||type1||db_feature_id1||genome_order1||percent_id1	start1	stop1	b<db_genome_id>_<chr>	chr2||start2||stop2||name2||strand2||type2||db_feature_id2||genome_order2||percent_id2	start2	stop2	eval	block_score	GEVO_link
0.9055	0.2183	a19990_1	1||15387184||15409114||PAC:17822385||-1||CDS||391282492||991||74.74	15409114	15387184	b57266_PGA_scaffold12	PGA_scaffold12||34110638||34114311||TESI_021792-RA||1||CDS||2983574186||6602||74.74	34110638	34114311	5.000000e-101	50
1.7705	0.4978	a19990_1	1||15664771||15666416||PAC:17822392||-1||CDS||391282506||998||72.95	15666416	15664771	b57266_PGA_scaffold12	PGA_scaffold12||34028774||34031534||TESI_021790-RA||1||CDS||2983574180||6600||72.95	34028774	34031534	2.500000e-75	100
6.1566	0.6380	a19990_1	1||15722218||15727580||PAC:17822396||1||CDS||391282514||1002||65.35	15722218	15727580	b57266_PGA_scaffold12	PGA_scaffold12||33961044||33966295||TESI_021784-RA||-1||CDS||2983574162||6594||65.35	33966295	33961044	4.600000e-05	104
1.5795	0.2365	a19990_1	1||15756276||15758847||PAC:17822398||1||CDS||391282518||1004||79.61	15756276	15758847	b57266_PGA_scaffold12	PGA_scaffold12||33948693||33950352||TESI_021782-RA||-1||CDS||2983574156||6592||79.61	33950352	33948693	6.200000e-143	154
1.0468	0.3361	a19990_1	1||15925062||15931152||PAC:17822405||1||CDS||391282532||1011||72.97	15925062	15931152	b57266_PGA_scaffold12	PGA_scaffold12||33788834||33796169||TESI_021776-RA||-1||CDS||2983574138||6586||72.97	33796169	33788834	8.300000e-186	204
8.3313	1.1321	a19990_1	1||16211717||16268751||PAC:17822410||-1||CDS||391282542||1016||80.39	16268751	16211717	b57266_PGA_scaffold12	PGA_scaffold12||33676175||33724427||TESI_021772-RA||1||CDS||2983574126||6582||80.39	33676175	33724427	1.000000e-250	254
2.4236	0.4490	a19990_1	1||16271824||16283640||PAC:17822412||-1||CDS||391282546||1018||72.4	16283640	16271824	b57266_PGA_scaffold12	PGA_scaffold12||33648877||33657047||TESI_021771-RA||1||CDS||2983574123||6581||72.4	33648877	33657047	1.700000e-62	304
23.3290	1.0792	a19990_1	1||16444085||16444672||PAC:17822415||-1||CDS||391282552||1021||82.41	16444672	16444085	b57266_PGA_scaffold12	PGA_scaffold12||33620165||33630915||TESI_021770-RA||1||CDS||2983574120||6580||82.41	33620165	33630915	5.600000e-24	327
1.7816	0.5249	a19990_1	1||16623760||16636932||PAC:17822425||-1||CDS||391282572||1031||77.63	16636932	16623760	b57266_PGA_scaffold12	PGA_scaffold12||33491443||33516762||TESI_021764-RA||-1||CDS||2983574102||6574||77.63	33516762	33491443	3.100000e-199	377
###  Mean Ks:  2.5150	Mean Kn: 0.5076
#Ks	Kn	a<db_genome_id>_<chr>	chr1||start1||stop1||name1||strand1||type1||db_feature_id1||genome_order1||percent_id1	start1	stop1	b<db_genome_id>_<chr>	chr2||start2||stop2||name2||strand2||type2||db_feature_id2||genome_order2||percent_id2	start2	stop2	eval	block_score	GEVO_link
0.9101	0.2298	a19990_1	1||15387184||15409114||PAC:17822385||-1||CDS||391282492||991||74.85	15409114	15387184	b57266_PGA_scaffold7	PGA_scaffold7||33421554||33430839||TESI_013051-RA||-1||CDS||2985847009||25951||74.85	33430839	33421554	1.400000e-99	50
1.9975	1.0210	a19990_1	1||15664771||15666416||PAC:17822392||-1||CDS||391282506||998||78.8	15666416	15664771	b57266_PGA_scaffold7	PGA_scaffold7||33483077||33483650||TESI_013056-RA||-1||CDS||2985847024||25956||78.8	33483650	33483077	5.100000e-50	99
9.8843	1.2263	a19990_1	1||15756276||15758847||PAC:17822398||1||CDS||391282518||1004||79.04	15756276	15758847	b57266_PGA_scaffold7	PGA_scaffold7||33491938||33493628||TESI_013058-RA||1||CDS||2985847030||25958||79.04	33491938	33493628	1.700000e-163	149
0.8458	0.3977	a19990_1	1||15925062||15931152||PAC:17822405||1||CDS||391282532||1011||72.54	15925062	15931152	b57266_PGA_scaffold7	PGA_scaffold7||33571868||33579420||TESI_013059-RA||1||CDS||2985847033||25959||72.54	33571868	33579420	2.500000e-124	199
0.6314	0.0806	a19990_1	1||16384545||16390533||PAC:17822414||1||CDS||391282550||1020||87.59	16384545	16390533	b57266_PGA_scaffold7	PGA_scaffold7||33597545||33603367||TESI_013061-RA||1||CDS||2985847039||25961||87.59	33597545	33603367	1.000000e-250	249
0.8209	0.0902	a19990_1	1||16552575||16555651||PAC:17822420||1||CDS||391282562||1026||83.03	16552575	16555651	b57266_PGA_scaffold7	PGA_scaffold7||33751284||33754818||TESI_013068-RA||-1||CDS||2985847060||25968||83.03	33754818	33751284	1.000000e-250	299
###  Mean Ks:  11.8557	Mean Kn: 0.3004
#Ks	Kn	a<db_genome_id>_<chr>	chr1||start1||stop1||name1||strand1||type1||db_feature_id1||genome_order1||percent_id1	start1	stop1	b<db_genome_id>_<chr>	chr2||start2||stop2||name2||strand2||type2||db_feature_id2||genome_order2||percent_id2	start2	stop2	eval	block_score	GEVO_link
1.0389	0.1573	a19990_1	1||15756276||15758847||PAC:17822398||1||CDS||391282518||1004||78.03	15756276	15758847	b57266_PGA_scaffold9	PGA_scaffold9||34135103||34138120||TESI_017109-RA||1||CDS||2986389607||30166||78.03	34135103	34138120	1.000000e-250	50
0.9146	0.0757	a19990_1	1||15794455||15805127||PAC:17822399||1||CDS||391282520||1005||85.04	15794455	15805127	b57266_PGA_scaffold9	PGA_scaffold9||34146195||34152569||TESI_017110-RA||1||CDS||2986389610||30167||85.04	34146195	34152569	1.000000e-250	100
66.4707	1.1093	a19990_1	1||15829216||15857308||PAC:17822400||1||CDS||391282522||1006||86.62	15829216	15857308	b57266_PGA_scaffold9	PGA_scaffold9||34155285||34167313||TESI_017111-RA||1||CDS||2986389613||30168||86.62	34155285	34167313	1.000000e-250	150
0.9104	0.1407	a19990_1	1||15895475||15897568||PAC:17822402||1||CDS||391282526||1008||75.16	15895475	15897568	b57266_PGA_scaffold9	PGA_scaffold9||34201140||34203295||TESI_017115-RA||1||CDS||2986389625||30172||75.16	34201140	34203295	8.200000e-165	200
0.8963	0.1256	a19990_1	1||15898501||15900732||PAC:17822403||-1||CDS||391282528||1009||79.42	15900732	15898501	b57266_PGA_scaffold9	PGA_scaffold9||34204812||34207043||TESI_017116-RA||-1||CDS||2986389628||30173||79.42	34207043	34204812	1.000000e-250	250
0.9031	0.1940	a19990_1	1||15903199||15906204||PAC:17822404||-1||CDS||391282530||1010||79.39	15906204	15903199	b57266_PGA_scaffold9	PGA_scaffold9||34242819||34246651||TESI_017117-RA||-1||CDS||2986389631||30174||79.39	34246651	34242819	1.800000e-221	300
###  Mean Ks:  15.7003	Mean Kn: 1.0611
#Ks	Kn	a<db_genome_id>_<chr>	chr1||start1||stop1||name1||strand1||type1||db_feature_id1||genome_order1||percent_id1	start1	stop1	b<db_genome_id>_<chr>	chr2||start2||stop2||name2||strand2||type2||db_feature_id2||genome_order2||percent_id2	start2	stop2	eval	block_score	GEVO_link
0.9758	0.2418	a19990_1	1||16879668||16893825||PAC:17822431||1||CDS||391282584||1037||76.15	16879668	16893825	b57266_PGA_scaffold7	PGA_scaffold7||18355467||18371043||TESI_012537-RA||-1||CDS||2985845467||25437||76.15	18371043	18355467	3.000000e-185	50
1.0843	0.1512	a19990_1	1||16897789||16902150||PAC:17822433||-1||CDS||391282588||1039||76.53	16902150	16897789	b57266_PGA_scaffold7	PGA_scaffold7||18385444||18393450||TESI_012539-RA||-1||CDS||2985845473||25439||76.53	18393450	18385444	2.100000e-192	100
2.0877	0.3005	a19990_1	1||16927680||16938407||PAC:17822435||-1||CDS||391282592||1041||83.55	16938407	16927680	b57266_PGA_scaffold7	PGA_scaffold7||18412700||18414928||TESI_012540-RA||-1||CDS||2985845476||25440||83.55	18414928	18412700	1.000000e-250	150
0.9274	0.1592	a19990_1	1||17455712||17470659||PAC:17822447||-1||CDS||391282616||1053||79.9	17470659	17455712	b57266_PGA_scaffold7	PGA_scaffold7||18452220||18476216||TESI_012541-RA||-1||CDS||2985845479||25441||79.9	18476216	18452220	1.000000e-250	197
0.8340	0.1856	a19990_1	1||17503356||17552434||PAC:17822448||1||CDS||391282618||1054||77.23	17503356	17552434	b57266_PGA_scaffold7	PGA_scaffold7||18499335||18545570||TESI_012543-RA||-1||CDS||2985845485||25443||77.23	18545570	18499335	1.000000e-250	247
41.2679	5.6894	a19990_1	1||17914849||17930311||PAC:17822461||1||CDS||391282644||1067||79.0	17914849	17930311	b57266_PGA_scaffold7	PGA_scaffold7||18627055||18628456||TESI_012545-RA||-1||CDS||2985845491||25445||79.0	18628456	18627055	2.100000e-75	294
16.3461	1.7031	a19990_1	1||18179613||18182581||PAC:17822473||1||CDS||391282668||1079||75.71	18179613	18182581	b57266_PGA_scaffold7	PGA_scaffold7||18769431||18774018||TESI_012552-RA||1||CDS||2985845512||25452||75.71	18769431	18774018	1.000000e-47	338
0.9508	0.1525	a19990_1	1||18308819||18319867||PAC:17822475||1||CDS||391282672||1081||79.68	18308819	18319867	b57266_PGA_scaffold7	PGA_scaffold7||18819235||18830858||TESI_012553-RA||1||CDS||2985845515||25453||79.68	18819235	18830858	1.000000e-250	388
76.8287	0.9662	a19990_1	1||18395018||18440368||PAC:17822479||-1||CDS||391282680||1085||78.42	18440368	18395018	b57266_PGA_scaffold7	PGA_scaffold7||18859433||18877659||TESI_012554-RA||-1||CDS||2985845518||25454||78.42	18877659	18859433	1.000000e-250	438
###  Mean Ks:  28.3207	Mean Kn: 0.7022
#Ks	Kn	a<db_genome_id>_<chr>	chr1||start1||stop1||name1||strand1||type1||db_feature_id1||genome_order1||percent_id1	start1	stop1	b<db_genome_id>_<chr>	chr2||start2||stop2||name2||strand2||type2||db_feature_id2||genome_order2||percent_id2	start2	stop2	eval	block_score	GEVO_link
60.9574	0.9704	a19990_1	1||16963289||16969962||PAC:17822436||1||CDS||391282594||1042||78.05	16963289	16969962	b57266_PGA_scaffold12	PGA_scaffold12||7537395||7539181||TESI_020693-RA||-1||CDS||2983570889||5503||78.05	7539181	7537395	5.400000e-113	50
59.7419	1.1503	a19990_1	1||17604978||17705405||PAC:17822452||-1||CDS||391282626||1058||74.88	17705405	17604978	b57266_PGA_scaffold12	PGA_scaffold12||7648273||7661763||TESI_020696-RA||1||CDS||2983570898||5506||74.88	7648273	7661763	6.900000e-41	87
26.2677	0.9827	a19990_1	1||17914849||17930311||PAC:17822461||1||CDS||391282644||1067||80.25	17914849	17930311	b57266_PGA_scaffold12	PGA_scaffold12||7996161||7997865||TESI_020702-RA||1||CDS||2983570916||5512||80.25	7996161	7997865	1.400000e-82	137
0.8978	0.1889	a19990_1	1||17965019||17966964||PAC:17822464||-1||CDS||391282650||1070||73.65	17966964	17965019	b57266_PGA_scaffold12	PGA_scaffold12||8179714||8181227||TESI_020704-RA||1||CDS||2983570922||5514||73.65	8179714	8181227	1.500000e-161	187
0.8603	0.0362	a19990_1	1||18126343||18139965||PAC:17822471||-1||CDS||391282664||1077||78.1	18139965	18126343	b57266_PGA_scaffold12	PGA_scaffold12||8827374||8828753||TESI_020722-RA||-1||CDS||2983570976||5532||78.1	8828753	8827374	2.900000e-109	234
0.9619	0.1929	a19990_1	1||18163565||18172700||PAC:17822472||1||CDS||391282666||1078||82.81	18163565	18172700	b57266_PGA_scaffold12	PGA_scaffold12||8985477||8990319||TESI_020724-RA||1||CDS||2983570982||5534||82.81	8985477	8990319	3.800000e-238	284
2.3887	0.9716	a19990_1	1||18179613||18182581||PAC:17822473||1||CDS||391282668||1079||85.71	18179613	18182581	b57266_PGA_scaffold12	PGA_scaffold12||9326061||9330326||TESI_020725-RA||1||CDS||2983570985||5535||85.71	9326061	9330326	4.800000e-62	334
74.4896	1.1248	a19990_1	1||18395018||18440368||PAC:17822479||-1||CDS||391282680||1085||75.57	18440368	18395018	b57266_PGA_scaffold12	PGA_scaffold12||9383567||9469670||TESI_020728-RA||-1||CDS||2983570994||5538||75.57	9469670	9383567	1.000000e-250	384
###  Mean Ks:  1.5183	Mean Kn: 0.2796
#Ks	Kn	a<db_genome_id>_<chr>	chr1||start1||stop1||name1||strand1||type1||db_feature_id1||genome_order1||percent_id1	start1	stop1	b<db_genome_id>_<chr>	chr2||start2||stop2||name2||strand2||type2||db_feature_id2||genome_order2||percent_id2	start2	stop2	eval	block_score	GEVO_link
0.6905	0.1482	a19990_1	1||19146130||19153182||PAC:17822506||-1||CDS||391282734||1112||79.93	19153182	19146130	b57266_PGA_scaffold12	PGA_scaffold12||20471597||20481253||TESI_021109-RA||1||CDS||2983572137||5919||79.93	20471597	20481253	1.000000e-250	50
1.2263	0.2807	a19990_1	1||19206465||19214328||PAC:17822513||1||CDS||391282748||1119||67.66	19206465	19214328	b57266_PGA_scaffold12	PGA_scaffold12||20348917||20357309||TESI_021103-RA||-1||CDS||2983572119||5913||67.66	20357309	20348917	4.200000e-183	100
2.2980	0.7353	a19990_1	1||19215020||19218992||PAC:17822514||-1||CDS||391282750||1120||68.99	19218992	19215020	b57266_PGA_scaffold12	PGA_scaffold12||20343935||20347665||TESI_021102-RA||1||CDS||2983572116||5912||68.99	20343935	20347665	7.000000e-44	143
1.6027	0.2118	a19990_1	1||19241665||19244752||PAC:17822520||-1||CDS||391282762||1126||70.13	19244752	19241665	b57266_PGA_scaffold12	PGA_scaffold12||20296825||20300353||TESI_021098-RA||-1||CDS||2983572104||5908||70.13	20300353	20296825	1.100000e-135	193
3.5170	1.3872	a19990_1	1||19370001||19372078||PAC:17822526||1||CDS||391282774||1132||64.13	19370001	19372078	b57266_PGA_scaffold12	PGA_scaffold12||20228116||20229420||TESI_021093-RA||-1||CDS||2983572089||5903||64.13	20229420	20228116	5.500000e-87	243
0.9887	0.1398	a19990_1	1||19401890||19415232||PAC:17822527||-1||CDS||391282776||1133||82.97	19415232	19401890	b57266_PGA_scaffold12	PGA_scaffold12||20161520||20172811||TESI_021087-RA||1||CDS||2983572071||5897||82.97	20161520	20172811	1.000000e-250	293
0.8818	0.1434	a19990_1	1||19418638||19452696||PAC:17822528||-1||CDS||391282778||1134||80.1	19452696	19418638	b57266_PGA_scaffold12	PGA_scaffold12||20131804||20159009||TESI_021086-RA||1||CDS||2983572068||5896||80.1	20131804	20159009	1.000000e-250	343
1.2467	0.3242	a19990_1	1||19480236||19483305||PAC:17822530||1||CDS||391282782||1136||75.5	19480236	19483305	b57266_PGA_scaffold12	PGA_scaffold12||20065326||20067510||TESI_021082-RA||-1||CDS||2983572056||5892||75.5	20067510	20065326	1.500000e-193	393
1.3421	0.2117	a19990_1	1||19494496||19497106||PAC:17822532||-1||CDS||391282786||1138||80.25	19497106	19494496	b57266_PGA_scaffold12	PGA_scaffold12||20056253||20062698||TESI_021081-RA||1||CDS||2983572053||5891||80.25	20056253	20062698	2.400000e-108	443
1.5575	0.1987	a19990_1	1||19500738||19509123||PAC:17822533||1||CDS||391282788||1139||76.07	19500738	19509123	b57266_PGA_scaffold12	PGA_scaffold12||20022447||20023771||TESI_021079-RA||-1||CDS||2983572047||5889||76.07	20023771	20022447	4.100000e-112	493
0.8539	0.0505	a19990_1	1||19509675||19511554||PAC:17822534||-1||CDS||391282790||1140||84.72	19511554	19509675	b57266_PGA_scaffold12	PGA_scaffold12||20020682||20021348||TESI_021078-RA||1||CDS||2983572044||5888||84.72	20020682	20021348	3.100000e-110	543
0.8396	0.1314	a19990_1	1||19526696||19532161||PAC:17822535||1||CDS||391282792||1141||77.43	19526696	19532161	b57266_PGA_scaffold12	PGA_scaffold12||19997617||20005793||TESI_021077-RA||-1||CDS||2983572041||5887||77.43	20005793	19997617	3.500000e-140	593
1.0199	0.0729	a19990_1	1||19533284||19534903||PAC:17822536||-1||CDS||391282794||1142||81.97	19534903	19533284	b57266_PGA_scaffold12	PGA_scaffold12||19995709||19996271||TESI_021076-RA||1||CDS||2983572038||5886||81.97	19995709	19996271	1.200000e-63	643
1.0537	0.0532	a19990_1	1||19543806||19546424||PAC:17822537||1||CDS||391282796||1143||85.23	19543806	19546424	b57266_PGA_scaffold12	PGA_scaffold12||19984569||19988766||TESI_021075-RA||-1||CDS||2983572035||5885||85.23	19988766	19984569	1.000000e-250	693
9.3977	1.0308	a19990_1	1||19566166||19568737||PAC:17822539||1||CDS||391282800||1145||79.53	19566166	19568737	b57266_PGA_scaffold12	PGA_scaffold12||19966413||19971080||TESI_021073-RA||-1||CDS||2983572029||5883||79.53	19971080	19966413	3.400000e-169	743
0.9998	0.1210	a19990_1	1||19703167||19710688||PAC:17822555||-1||CDS||391282832||1161||81.56	19710688	19703167	b57266_PGA_scaffold12	PGA_scaffold12||19949131||19954409||TESI_021072-RA||-1||CDS||2983572026||5882||81.56	19954409	19949131	1.000000e-250	790
0.5910	0.1566	a19990_1	1||19723428||19728410||PAC:17822558||1||CDS||391282838||1164||87.17	19723428	19728410	b57266_PGA_scaffold12	PGA_scaffold12||19911114||19930034||TESI_021069-RA||1||CDS||2983572017||5879||87.17	19911114	19930034	9.700000e-140	840
0.6489	0.1090	a19990_1	1||19784818||19799018||PAC:17822565||-1||CDS||391282852||1171||82.08	19799018	19784818	b57266_PGA_scaffold12	PGA_scaffold12||19692369||19727038||TESI_021056-RA||1||CDS||2983571978||5866||82.08	19692369	19727038	1.000000e-250	887
0.6915	0.0532	a19990_1	1||19802437||19816465||PAC:17822566||-1||CDS||391282854||1172||86.7	19816465	19802437	b57266_PGA_scaffold12	PGA_scaffold12||19646521||19656991||TESI_021053-RA||1||CDS||2983571969||5863||86.7	19646521	19656991	7.700000e-242	937
0.8261	0.1744	a19990_1	1||19834919||19840992||PAC:17822568||-1||CDS||391282858||1174||75.72	19840992	19834919	b57266_PGA_scaffold12	PGA_scaffold12||19593246||19602805||TESI_021050-RA||1||CDS||2983571960||5860||75.72	19593246	19602805	1.000000e-250	987
1.1248	0.3569	a19990_1	1||19850913||19856544||PAC:17822569||1||CDS||391282860||1175||77.37	19850913	19856544	b57266_PGA_scaffold12	PGA_scaffold12||19547675||19571032||TESI_021049-RA||-1||CDS||2983571957||5859||77.37	19571032	19547675	1.000000e-250	1037
0.7388	0.1826	a19990_1	1||19857340||19861716||PAC:17822570||-1||CDS||391282862||1176||82.88	19861716	19857340	b57266_PGA_scaffold12	PGA_scaffold12||19493679||19496972||TESI_021046-RA||1||CDS||2983571948||5856||82.88	19493679	19496972	8.100000e-120	1087
0.7835	0.1568	a19990_1	1||19925703||19929463||PAC:17822578||-1||CDS||391282878||1184||80.47	19929463	19925703	b57266_PGA_scaffold12	PGA_scaffold12||19482470||19492391||TESI_021045-RA||1||CDS||2983571945||5855||80.47	19482470	19492391	1.000000e-250	1137
###  Mean Ks:  7.2384	Mean Kn: 0.3456
#Ks	Kn	a<db_genome_id>_<chr>	chr1||start1||stop1||name1||strand1||type1||db_feature_id1||genome_order1||percent_id1	start1	stop1	b<db_genome_id>_<chr>	chr2||start2||stop2||name2||strand2||type2||db_feature_id2||genome_order2||percent_id2	start2	stop2	eval	block_score	GEVO_link
12.0008	0.4476	a19990_1	1||19179040||19180059||PAC:17822509||1||CDS||391282740||1115||59.49	19179040	19180059	b57266_PGA_scaffold17	PGA_scaffold17||22196411||22209095||TESI_027003-RA||-1||CDS||2984216229||11969||59.49	22209095	22196411	5.600000e-44	43
74.7499	1.6385	a19990_1	1||19181762||19183998||PAC:17822510||-1||CDS||391282742||1116||73.41	19183998	19181762	b57266_PGA_scaffold17	PGA_scaffold17||22185369||22187200||TESI_027002-RA||1||CDS||2984216226||11968||73.41	22185369	22187200	9.300000e-47	89
1.4932	0.2990	a19990_1	1||19206465||19214328||PAC:17822513||1||CDS||391282748||1119||68.13	19206465	19214328	b57266_PGA_scaffold17	PGA_scaffold17||22156046||22159522||TESI_027000-RA||-1||CDS||2984216220||11966||68.13	22159522	22156046	2.900000e-221	139
1.2946	0.1633	a19990_1	1||19257590||19258258||PAC:17822521||1||CDS||391282764||1127||74.51	19257590	19258258	b57266_PGA_scaffold17	PGA_scaffold17||22107737||22108864||TESI_026995-RA||1||CDS||2984216205||11961||74.51	22107737	22108864	9.000000e-105	189
1.1399	0.1351	a19990_1	1||19401890||19415232||PAC:17822527||-1||CDS||391282776||1133||83.69	19415232	19401890	b57266_PGA_scaffold17	PGA_scaffold17||22043848||22057725||TESI_026989-RA||1||CDS||2984216187||11955||83.69	22043848	22057725	4.900000e-201	239
0.9076	0.1616	a19990_1	1||19466437||19475589||PAC:17822529||1||CDS||391282780||1135||78.25	19466437	19475589	b57266_PGA_scaffold17	PGA_scaffold17||22005492||22013520||TESI_026987-RA||-1||CDS||2984216181||11953||78.25	22013520	22005492	1.000000e-250	289
1.1803	0.2652	a19990_1	1||19480236||19483305||PAC:17822530||1||CDS||391282782||1136||76.75	19480236	19483305	b57266_PGA_scaffold17	PGA_scaffold17||21997163||21999481||TESI_026986-RA||-1||CDS||2984216178||11952||76.75	21999481	21997163	3.600000e-202	339
1.1878	0.2084	a19990_1	1||19494496||19497106||PAC:17822532||-1||CDS||391282786||1138||82.85	19497106	19494496	b57266_PGA_scaffold17	PGA_scaffold17||21991116||21993677||TESI_026985-RA||1||CDS||2984216175||11951||82.85	21991116	21993677	6.000000e-122	389
1.0475	0.1808	a19990_1	1||19500738||19509123||PAC:17822533||1||CDS||391282788||1139||77.66	19500738	19509123	b57266_PGA_scaffold17	PGA_scaffold17||21969129||21980437||TESI_026984-RA||-1||CDS||2984216172||11950||77.66	21980437	21969129	4.100000e-148	439
0.9714	0.0380	a19990_1	1||19543806||19546424||PAC:17822537||1||CDS||391282796||1143||85.37	19543806	19546424	b57266_PGA_scaffold17	PGA_scaffold17||21960066||21964291||TESI_026983-RA||-1||CDS||2984216169||11949||85.37	21964291	21960066	1.000000e-250	489
26.4085	1.3197	a19990_1	1||19566166||19568737||PAC:17822539||1||CDS||391282800||1145||78.65	19566166	19568737	b57266_PGA_scaffold17	PGA_scaffold17||21952416||21956596||TESI_026982-RA||-1||CDS||2984216166||11948||78.65	21956596	21952416	2.100000e-164	539
0.9627	0.2413	a19990_1	1||19633078||19637462||PAC:17822549||-1||CDS||391282820||1155||79.14	19637462	19633078	b57266_PGA_scaffold17	PGA_scaffold17||21824744||21830345||TESI_026977-RA||-1||CDS||2984216151||11943||79.14	21830345	21824744	7.100000e-75	589
1.7282	0.3274	a19990_1	1||19768992||19771314||PAC:17822563||1||CDS||391282848||1169||63.62	19768992	19771314	b57266_PGA_scaffold17	PGA_scaffold17||21758708||21763182||TESI_026970-RA||1||CDS||2984216130||11936||63.62	21758708	21763182	2.000000e-167	636
0.6846	0.0561	a19990_1	1||19802437||19816465||PAC:17822566||-1||CDS||391282854||1172||84.83	19816465	19802437	b57266_PGA_scaffold17	PGA_scaffold17||21707824||21719337||TESI_026966-RA||1||CDS||2984216118||11932||84.83	21707824	21719337	9.500000e-109	686
0.7187	0.0981	a19990_1	1||19816505||19833346||PAC:17822567||-1||CDS||391282856||1173||82.24	19833346	19816505	b57266_PGA_scaffold17	PGA_scaffold17||21674235||21704738||TESI_026965-RA||1||CDS||2984216115||11931||82.24	21674235	21704738	1.000000e-250	736
1.1392	0.1651	a19990_1	1||19834919||19840992||PAC:17822568||-1||CDS||391282858||1174||73.12	19840992	19834919	b57266_PGA_scaffold17	PGA_scaffold17||21652802||21661485||TESI_026963-RA||1||CDS||2984216109||11929||73.12	21652802	21661485	1.000000e-250	786
1.1533	0.3399	a19990_1	1||19850913||19856544||PAC:17822569||1||CDS||391282860||1175||78.11	19850913	19856544	b57266_PGA_scaffold17	PGA_scaffold17||21593562||21601223||TESI_026960-RA||-1||CDS||2984216100||11926||78.11	21601223	21593562	1.000000e-250	836
1.5237	0.1358	a19990_1	1||19953545||19957398||PAC:17822580||1||CDS||391282882||1186||72.92	19953545	19957398	b57266_PGA_scaffold17	PGA_scaffold17||21564367||21567783||TESI_026959-RA||-1||CDS||2984216097||11925||72.92	21567783	21564367	1.000000e-250	883
###  Mean Ks:  1.6299	Mean Kn: 0.2720
#Ks	Kn	a<db_genome_id>_<chr>	chr1||start1||stop1||name1||strand1||type1||db_feature_id1||genome_order1||percent_id1	start1	stop1	b<db_genome_id>_<chr>	chr2||start2||stop2||name2||strand2||type2||db_feature_id2||genome_order2||percent_id2	start2	stop2	eval	block_score	GEVO_link
1.1934	0.3425	a19990_1	1||19179040||19180059||PAC:17822509||1||CDS||391282740||1115||66.24	19179040	19180059	b57266_PGA_scaffold5	PGA_scaffold5||55530683||55539769||TESI_009793-RA||-1||CDS||2985360536||22494||66.24	55539769	55530683	1.600000e-87	50
0.7588	0.1532	a19990_1	1||19181762||19183998||PAC:17822510||-1||CDS||391282742||1116||78.23	19183998	19181762	b57266_PGA_scaffold5	PGA_scaffold5||55524638||55526607||TESI_009792-RA||1||CDS||2985360533||22493||78.23	55524638	55526607	1.100000e-197	100
1.3108	0.2413	a19990_1	1||19231228||19232355||PAC:17822518||1||CDS||391282758||1124||79.71	19231228	19232355	b57266_PGA_scaffold5	PGA_scaffold5||55350860||55352307||TESI_009783-RA||1||CDS||2985360506||22484||79.71	55350860	55352307	1.100000e-128	150
0.9210	0.1151	a19990_1	1||19401890||19415232||PAC:17822527||-1||CDS||391282776||1133||84.66	19415232	19401890	b57266_PGA_scaffold5	PGA_scaffold5||55256802||55265107||TESI_009782-RA||1||CDS||2985360503||22483||84.66	55256802	55265107	1.000000e-250	200
1.2651	0.3001	a19990_1	1||19480236||19483305||PAC:17822530||1||CDS||391282782||1136||78.49	19480236	19483305	b57266_PGA_scaffold5	PGA_scaffold5||55219832||55221896||TESI_009780-RA||-1||CDS||2985360497||22481||78.49	55221896	55219832	1.200000e-202	250
1.6915	0.2628	a19990_1	1||19500738||19509123||PAC:17822533||1||CDS||391282788||1139||78.17	19500738	19509123	b57266_PGA_scaffold5	PGA_scaffold5||55193465||55194363||TESI_009779-RA||-1||CDS||2985360494||22480||78.17	55194363	55193465	1.900000e-90	300
1.2599	0.1047	a19990_1	1||19543806||19546424||PAC:17822537||1||CDS||391282796||1143||84.12	19543806	19546424	b57266_PGA_scaffold5	PGA_scaffold5||55180275||55184873||TESI_009778-RA||-1||CDS||2985360491||22479||84.12	55184873	55180275	1.000000e-250	350
5.9219	0.9903	a19990_1	1||19566166||19568737||PAC:17822539||1||CDS||391282800||1145||81.32	19566166	19568737	b57266_PGA_scaffold5	PGA_scaffold5||55141906||55155685||TESI_009777-RA||-1||CDS||2985360488||22478||81.32	55155685	55141906	1.100000e-180	400
1.3147	0.1497	a19990_1	1||19703167||19710688||PAC:17822555||-1||CDS||391282832||1161||75.52	19710688	19703167	b57266_PGA_scaffold5	PGA_scaffold5||55093933||55102020||TESI_009776-RA||-1||CDS||2985360485||22477||75.52	55102020	55093933	3.400000e-166	447
1.0274	0.1578	a19990_1	1||19730785||19737127||PAC:17822560||-1||CDS||391282842||1166||76.82	19737127	19730785	b57266_PGA_scaffold5	PGA_scaffold5||55080194||55085901||TESI_009775-RA||-1||CDS||2985360482||22476||76.82	55085901	55080194	1.000000e-250	497
1.9648	0.3209	a19990_1	1||19768992||19771314||PAC:17822563||1||CDS||391282848||1169||65.81	19768992	19771314	b57266_PGA_scaffold5	PGA_scaffold5||54596109||54604975||TESI_009755-RA||1||CDS||2985360422||22456||65.81	54596109	54604975	8.700000e-78	544
0.9296	0.1255	a19990_1	1||19772966||19777638||PAC:17822564||-1||CDS||391282850||1170||79.71	19777638	19772966	b57266_PGA_scaffold5	PGA_scaffold5||54572854||54577523||TESI_009753-RA||1||CDS||2985360416||22454||79.71	54572854	54577523	1.000000e-250	594
###  Mean Ks:  0.8178	Mean Kn: 0.1640
#Ks	Kn	a<db_genome_id>_<chr>	chr1||start1||stop1||name1||strand1||type1||db_feature_id1||genome_order1||percent_id1	start1	stop1	b<db_genome_id>_<chr>	chr2||start2||stop2||name2||strand2||type2||db_feature_id2||genome_order2||percent_id2	start2	stop2	eval	block_score	GEVO_link
0.7235	0.1655	a19990_1	1||19586824||19600122||PAC:17822544||1||CDS||391282810||1150||77.93	19586824	19600122	b57266_PGA_scaffold5	PGA_scaffold5||54628546||54636287||TESI_009756-RA||1||CDS||2985360425||22457||77.93	54628546	54636287	1.000000e-250	50
1.2207	0.1445	a19990_1	1||19607521||19617233||PAC:17822546||-1||CDS||391282814||1152||84.98	19617233	19607521	b57266_PGA_scaffold5	PGA_scaffold5||54644909||54648564||TESI_009757-RA||-1||CDS||2985360428||22458||84.98	54648564	54644909	6.200000e-213	100
0.6164	0.1713	a19990_1	1||19621573||19632384||PAC:17822548||1||CDS||391282818||1154||79.39	19621573	19632384	b57266_PGA_scaffold5	PGA_scaffold5||54923627||54931917||TESI_009766-RA||1||CDS||2985360455||22467||79.39	54923627	54931917	1.000000e-250	150
0.7288	0.2381	a19990_1	1||19633078||19637462||PAC:17822549||-1||CDS||391282820||1155||80.05	19637462	19633078	b57266_PGA_scaffold5	PGA_scaffold5||54973399||54977082||TESI_009768-RA||-1||CDS||2985360461||22469||80.05	54977082	54973399	5.300000e-105	200
0.9394	0.2353	a19990_1	1||19670873||19678713||PAC:17822552||-1||CDS||391282826||1158||82.19	19678713	19670873	b57266_PGA_scaffold5	PGA_scaffold5||54993200||54998444||TESI_009769-RA||-1||CDS||2985360464||22470||82.19	54998444	54993200	2.000000e-227	250
0.6707	0.0972	a19990_1	1||19685743||19688176||PAC:17822553||1||CDS||391282828||1159||79.04	19685743	19688176	b57266_PGA_scaffold5	PGA_scaffold5||55015596||55021648||TESI_009770-RA||1||CDS||2985360467||22471||79.04	55015596	55021648	8.600000e-79	300
0.6157	0.1022	a19990_1	1||19723428||19728410||PAC:17822558||1||CDS||391282838||1164||86.15	19723428	19728410	b57266_PGA_scaffold5	PGA_scaffold5||55066655||55074383||TESI_009774-RA||1||CDS||2985360479||22475||86.15	55066655	55074383	1.000000e-250	350
1.0274	0.1578	a19990_1	1||19730785||19737127||PAC:17822560||-1||CDS||391282842||1166||76.82	19737127	19730785	b57266_PGA_scaffold5	PGA_scaffold5||55080194||55085901||TESI_009775-RA||-1||CDS||2985360482||22476||76.82	55085901	55080194	1.000000e-250	497
###  Mean Ks:  1.0234	Mean Kn: 0.1927
#Ks	Kn	a<db_genome_id>_<chr>	chr1||start1||stop1||name1||strand1||type1||db_feature_id1||genome_order1||percent_id1	start1	stop1	b<db_genome_id>_<chr>	chr2||start2||stop2||name2||strand2||type2||db_feature_id2||genome_order2||percent_id2	start2	stop2	eval	block_score	GEVO_link
1.8037	0.3320	a19990_1	1||19703167||19710688||PAC:17822555||-1||CDS||391282832||1161||81.47	19710688	19703167	b57266_PGA_scaffold5	PGA_scaffold5||47915464||47928513||TESI_009464-RA||-1||CDS||2985359549||22165||81.47	47928513	47915464	1.000000e-250	50
0.6947	0.1056	a19990_1	1||19723428||19728410||PAC:17822558||1||CDS||391282838||1164||85.02	19723428	19728410	b57266_PGA_scaffold5	PGA_scaffold5||47901899||47912821||TESI_009463-RA||1||CDS||2985359546||22164||85.02	47901899	47912821	4.400000e-206	100
1.0262	0.1838	a19990_1	1||19834919||19840992||PAC:17822568||-1||CDS||391282858||1174||73.92	19840992	19834919	b57266_PGA_scaffold5	PGA_scaffold5||47751327||47757537||TESI_009452-RA||1||CDS||2985359513||22153||73.92	47751327	47757537	1.000000e-250	147
0.9383	0.1405	a19990_1	1||19857340||19861716||PAC:17822570||-1||CDS||391282862||1176||81.39	19861716	19857340	b57266_PGA_scaffold5	PGA_scaffold5||47665884||47667706||TESI_009449-RA||1||CDS||2985359504||22150||81.39	47665884	47667706	1.800000e-113	197
0.9305	0.1090	a19990_1	1||19925703||19929463||PAC:17822578||-1||CDS||391282878||1184||81.06	19929463	19925703	b57266_PGA_scaffold5	PGA_scaffold5||47656737||47661404||TESI_009447-RA||1||CDS||2985359498||22148||81.06	47656737	47661404	1.000000e-250	247
0.7470	0.2851	a19990_1	1||20078660||20081268||PAC:17822590||1||CDS||391282902||1196||71.27	20078660	20081268	b57266_PGA_scaffold5	PGA_scaffold5||47573427||47576877||TESI_009442-RA||-1||CDS||2985359483||22143||71.27	47576877	47573427	3.200000e-49	292
###  Mean Ks:  6.1884	Mean Kn: 0.3664
#Ks	Kn	a<db_genome_id>_<chr>	chr1||start1||stop1||name1||strand1||type1||db_feature_id1||genome_order1||percent_id1	start1	stop1	b<db_genome_id>_<chr>	chr2||start2||stop2||name2||strand2||type2||db_feature_id2||genome_order2||percent_id2	start2	stop2	eval	block_score	GEVO_link
0.9760	0.2950	a19990_1	1||20078660||20081268||PAC:17822590||1||CDS||391282902||1196||69.32	20078660	20081268	b57266_PGA_scaffold12	PGA_scaffold12||18555236||18559660||TESI_021004-RA||-1||CDS||2983571822||5814||69.32	18559660	18555236	4.700000e-42	41
71.7775	1.1115	a19990_1	1||20085777||20097440||PAC:17822591||-1||CDS||391282904||1197||62.58	20097440	20085777	b57266_PGA_scaffold12	PGA_scaffold12||18523237||18524867||TESI_020998-RA||-1||CDS||2983571804||5808||62.58	18524867	18523237	1.800000e-22	62
0.9286	0.1289	a19990_1	1||20625481||20652811||PAC:17822611||1||CDS||391282944||1217||83.52	20625481	20652811	b57266_PGA_scaffold12	PGA_scaffold12||18453796||18475633||TESI_020996-RA||-1||CDS||2983571798||5806||83.52	18475633	18453796	8.900000e-215	109
0.9302	0.1261	a19990_1	1||20661678||20663794||PAC:17822613||-1||CDS||391282948||1219||77.2	20663794	20661678	b57266_PGA_scaffold12	PGA_scaffold12||18430449||18435098||TESI_020994-RA||1||CDS||2983571792||5804||77.2	18430449	18435098	1.000000e-250	159
1.2301	0.3306	a19990_1	1||20663797||20664271||PAC:17822614||-1||CDS||391282950||1220||73.66	20664271	20663797	b57266_PGA_scaffold12	PGA_scaffold12||18428926||18430329||TESI_020993-RA||1||CDS||2983571789||5803||73.66	18428926	18430329	2.800000e-33	191
0.9015	0.0421	a19990_1	1||20704030||20708466||PAC:17822617||-1||CDS||391282956||1223||84.24	20708466	20704030	b57266_PGA_scaffold12	PGA_scaffold12||18339608||18347502||TESI_020990-RA||1||CDS||2983571780||5800||84.24	18339608	18347502	9.500000e-176	241
0.7675	0.1028	a19990_1	1||20746358||20749788||PAC:17822621||1||CDS||391282964||1227||81.43	20746358	20749788	b57266_PGA_scaffold12	PGA_scaffold12||18325898||18334342||TESI_020989-RA||-1||CDS||2983571777||5799||81.43	18334342	18325898	1.600000e-180	291
1.3338	0.2238	a19990_1	1||20910359||20913461||PAC:17822636||1||CDS||391282994||1242||76.07	20910359	20913461	b57266_PGA_scaffold12	PGA_scaffold12||18151191||18154464||TESI_020982-RA||-1||CDS||2983571756||5792||76.07	18154464	18151191	1.700000e-211	338
1.1855	0.1099	a19990_1	1||20997882||21002039||PAC:17822645||1||CDS||391283012||1251||78.84	20997882	21002039	b57266_PGA_scaffold12	PGA_scaffold12||18098744||18100335||TESI_020977-RA||-1||CDS||2983571741||5787||78.84	18100335	18098744	8.500000e-175	388
0.8006	0.1620	a19990_1	1||21007063||21012137||PAC:17822646||-1||CDS||391283014||1252||76.43	21012137	21007063	b57266_PGA_scaffold12	PGA_scaffold12||18060430||18068308||TESI_020974-RA||1||CDS||2983571732||5784||76.43	18060430	18068308	4.400000e-225	438
0.9502	0.1201	a19990_1	1||21012734||21026503||PAC:17822647||1||CDS||391283016||1253||87.74	21012734	21026503	b57266_PGA_scaffold12	PGA_scaffold12||18046599||18055914||TESI_020973-RA||-1||CDS||2983571729||5783||87.74	18055914	18046599	4.000000e-142	488
1.7022	0.1375	a19990_1	1||21029998||21031278||PAC:17822648||1||CDS||391283018||1254||73.14	21029998	21031278	b57266_PGA_scaffold12	PGA_scaffold12||18021528||18022831||TESI_020971-RA||-1||CDS||2983571723||5781||73.14	18022831	18021528	2.300000e-147	538
9.0629	1.1946	a19990_1	1||21108654||21119819||PAC:17822656||-1||CDS||391283034||1262||94.74	21119819	21108654	b57266_PGA_scaffold12	PGA_scaffold12||17928255||17971409||TESI_020970-RA||1||CDS||2983571720||5780||94.74	17928255	17971409	2.300000e-06	543
0.7302	0.1268	a19990_1	1||21156048||21161323||PAC:17822658||1||CDS||391283038||1264||80.01	21156048	21161323	b57266_PGA_scaffold12	PGA_scaffold12||17876711||17883118||TESI_020967-RA||-1||CDS||2983571711||5777||80.01	17883118	17876711	1.000000e-250	593
0.7564	0.0999	a19990_1	1||21369198||21386271||PAC:17822666||-1||CDS||391283054||1272||79.14	21386271	21369198	b57266_PGA_scaffold12	PGA_scaffold12||17792821||17807604||TESI_020961-RA||1||CDS||2983571693||5771||79.14	17792821	17807604	6.500000e-88	643
0.9645	0.3634	a19990_1	1||21412776||21416250||PAC:17822667||-1||CDS||391283056||1273||75.42	21416250	21412776	b57266_PGA_scaffold12	PGA_scaffold12||17753643||17758424||TESI_020960-RA||1||CDS||2983571690||5770||75.42	17753643	17758424	5.000000e-160	693
4.2578	1.5019	a19990_1	1||21435278||21451743||PAC:17822668||-1||CDS||391283058||1274||76.29	21451743	21435278	b57266_PGA_scaffold12	PGA_scaffold12||17674113||17695154||TESI_020954-RA||1||CDS||2983571672||5764||76.29	17674113	17695154	1.900000e-69	743
3.2888	0.4310	a19990_1	1||21460284||21461385||PAC:17822669||-1||CDS||391283060||1275||81.29	21461385	21460284	b57266_PGA_scaffold12	PGA_scaffold12||17656726||17660187||TESI_020953-RA||1||CDS||2983571669||5763||81.29	17656726	17660187	4.000000e-32	774
0.9989	0.1726	a19990_1	1||21491572||21495686||PAC:17822671||-1||CDS||391283064||1277||76.08	21495686	21491572	b57266_PGA_scaffold12	PGA_scaffold12||17599576||17603210||TESI_020950-RA||1||CDS||2983571660||5760||76.08	17599576	17603210	3.200000e-228	824
7.8356	0.9259	a19990_1	1||21504805||21506303||PAC:17822672||1||CDS||391283066||1278||70.81	21504805	21506303	b57266_PGA_scaffold12	PGA_scaffold12||17580090||17580625||TESI_020949-RA||-1||CDS||2983571657||5759||70.81	17580625	17580090	4.900000e-32	855
0.8992	0.0892	a19990_1	1||21767073||21769364||PAC:17817238||-1||CDS||391282190||1296||82.21	21769364	21767073	b57266_PGA_scaffold12	PGA_scaffold12||17528962||17532693||TESI_020947-RA||-1||CDS||2983571651||5757||82.21	17532693	17528962	2.300000e-174	902
0.7163	0.0682	a19990_1	1||21855982||21861348||PAC:17817240||1||CDS||391282194||1298||86.61	21855982	21861348	b57266_PGA_scaffold12	PGA_scaffold12||17494602||17502622||TESI_020946-RA||-1||CDS||2983571648||5756||86.61	17502622	17494602	1.000000e-250	952
1.8737	0.5068	a19990_1	1||21867975||21876065||PAC:17817242||1||CDS||391282198||1300||68.71	21867975	21876065	b57266_PGA_scaffold12	PGA_scaffold12||17478221||17488267||TESI_020945-RA||-1||CDS||2983571645||5755||68.71	17488267	17478221	1.200000e-106	1002
0.7687	0.0657	a19990_1	1||22067294||22071688||PAC:17817257||1||CDS||391282228||1315||82.79	22067294	22071688	b57266_PGA_scaffold12	PGA_scaffold12||17430085||17438133||TESI_020943-RA||-1||CDS||2983571639||5753||82.79	17438133	17430085	1.000000e-250	1049
1.6637	0.3822	a19990_1	1||22097816||22098753||PAC:17817260||1||CDS||391282234||1318||81.08	22097816	22098753	b57266_PGA_scaffold12	PGA_scaffold12||17365130||17366270||TESI_020939-RA||-1||CDS||2983571627||5749||81.08	17366270	17365130	2.500000e-45	1093
0.7716	0.2290	a19990_1	1||22185936||22196036||PAC:17817265||1||CDS||391282244||1323||73.23	22185936	22196036	b57266_PGA_scaffold12	PGA_scaffold12||17302927||17312062||TESI_020937-RA||-1||CDS||2983571621||5747||73.23	17312062	17302927	1.000000e-250	1143
4.4728	0.4209	a19990_1	1||22202981||22211854||PAC:17817267||-1||CDS||391282248||1325||80.6	22211854	22202981	b57266_PGA_scaffold12	PGA_scaffold12||17257087||17266575||TESI_020934-RA||1||CDS||2983571612||5744||80.6	17257087	17266575	3.400000e-108	1193
2.2152	0.4743	a19990_1	1||22216468||22221088||PAC:17817268||-1||CDS||391282250||1326||72.8	22221088	22216468	b57266_PGA_scaffold12	PGA_scaffold12||17250924||17255138||TESI_020933-RA||1||CDS||2983571609||5743||72.8	17250924	17255138	1.800000e-100	1243
1.3892	0.1417	a19990_1	1||22236068||22240309||PAC:17817269||-1||CDS||391282252||1327||81.1	22240309	22236068	b57266_PGA_scaffold12	PGA_scaffold12||17177249||17181281||TESI_020929-RA||1||CDS||2983571597||5739||81.1	17177249	17181281	9.000000e-95	1293
3.0903	0.1584	a19990_1	1||22268215||22269408||PAC:17817271||1||CDS||391282256||1329||71.49	22268215	22269408	b57266_PGA_scaffold12	PGA_scaffold12||17166092||17167028||TESI_020928-RA||-1||CDS||2983571594||5738||71.49	17167028	17166092	1.100000e-30	1323
67.7683	1.2383	a19990_1	1||22309148||22311024||PAC:17817276||-1||CDS||391282266||1334||68.26	22311024	22309148	b57266_PGA_scaffold12	PGA_scaffold12||17119421||17123663||TESI_020927-RA||1||CDS||2983571591||5737||68.26	17119421	17123663	1.700000e-92	1373
1.0225	0.2442	a19990_1	1||22356991||22364888||PAC:17817281||1||CDS||391282276||1339||74.62	22356991	22364888	b57266_PGA_scaffold12	PGA_scaffold12||16978765||16984836||TESI_020922-RA||-1||CDS||2983571576||5732||74.62	16984836	16978765	3.700000e-76	1423
###  Mean Ks:  9.1917	Mean Kn: 0.3892
#Ks	Kn	a<db_genome_id>_<chr>	chr1||start1||stop1||name1||strand1||type1||db_feature_id1||genome_order1||percent_id1	start1	stop1	b<db_genome_id>_<chr>	chr2||start2||stop2||name2||strand2||type2||db_feature_id2||genome_order2||percent_id2	start2	stop2	eval	block_score	GEVO_link
0.5575	0.0553	a19990_1	1||20653715||20660120||PAC:17822612||-1||CDS||391282946||1218||86.85	20660120	20653715	b57266_PGA_scaffold17	PGA_scaffold17||21501968||21513601||TESI_026956-RA||1||CDS||2984216088||11922||86.85	21501968	21513601	1.000000e-250	50
7.6466	1.0976	a19990_1	1||20691302||20694968||PAC:17822615||1||CDS||391282952||1221||79.53	20691302	20694968	b57266_PGA_scaffold17	PGA_scaffold17||21417291||21417938||TESI_026952-RA||-1||CDS||2984216076||11918||79.53	21417938	21417291	2.000000e-58	100
1.4852	0.1852	a19990_1	1||20701556||20702024||PAC:17822616||-1||CDS||391282954||1222||76.32	20702024	20701556	b57266_PGA_scaffold17	PGA_scaffold17||21394969||21395741||TESI_026950-RA||1||CDS||2984216070||11916||76.32	21394969	21395741	2.100000e-58	150
0.9610	0.0432	a19990_1	1||20704030||20708466||PAC:17822617||-1||CDS||391282956||1223||84.88	20708466	20704030	b57266_PGA_scaffold17	PGA_scaffold17||21379370||21385426||TESI_026949-RA||1||CDS||2984216067||11915||84.88	21379370	21385426	7.400000e-128	200
0.6844	0.2258	a19990_1	1||20714886||20734495||PAC:17822620||-1||CDS||391282962||1226||82.43	20734495	20714886	b57266_PGA_scaffold17	PGA_scaffold17||21375921||21377786||TESI_026948-RA||1||CDS||2984216064||11914||82.43	21375921	21377786	1.400000e-137	250
1.4065	0.2818	a19990_1	1||20835862||20852279||PAC:17822632||1||CDS||391282986||1238||71.04	20835862	20852279	b57266_PGA_scaffold17	PGA_scaffold17||21251266||21253152||TESI_026940-RA||-1||CDS||2984216040||11906||71.04	21253152	21251266	1.300000e-121	297
0.6441	0.0570	a19990_1	1||20870539||20876136||PAC:17822634||1||CDS||391282990||1240||84.98	20870539	20876136	b57266_PGA_scaffold17	PGA_scaffold17||21218015||21229563||TESI_026939-RA||-1||CDS||2984216037||11905||84.98	21229563	21218015	5.500000e-177	347
0.8134	0.1049	a19990_1	1||20879583||20883583||PAC:17822635||1||CDS||391282992||1241||80.97	20879583	20883583	b57266_PGA_scaffold17	PGA_scaffold17||21195603||21200437||TESI_026936-RA||-1||CDS||2984216028||11902||80.97	21200437	21195603	1.000000e-250	397
1.3326	0.2526	a19990_1	1||20925190||20932530||PAC:17822638||1||CDS||391282998||1244||73.74	20925190	20932530	b57266_PGA_scaffold17	PGA_scaffold17||21134744||21147440||TESI_026930-RA||-1||CDS||2984216010||11896||73.74	21147440	21134744	1.000000e-250	447
0.7785	0.1800	a19990_1	1||20935036||20939592||PAC:17822640||1||CDS||391283002||1246||75.63	20935036	20939592	b57266_PGA_scaffold17	PGA_scaffold17||21119701||21129600||TESI_026929-RA||-1||CDS||2984216007||11895||75.63	21129600	21119701	1.000000e-250	497
4.9692	0.9773	a19990_1	1||20940876||20942715||PAC:17822641||1||CDS||391283004||1247||68.35	20940876	20942715	b57266_PGA_scaffold17	PGA_scaffold17||21113135||21118688||TESI_026928-RA||1||CDS||2984216004||11894||68.35	21113135	21118688	3.300000e-60	547
0.6568	0.1352	a19990_1	1||21156048||21161323||PAC:17822658||1||CDS||391283038||1264||79.18	21156048	21161323	b57266_PGA_scaffold17	PGA_scaffold17||20929770||20936220||TESI_026923-RA||-1||CDS||2984215989||11889||79.18	20936220	20929770	1.000000e-250	594
0.7650	0.1893	a19990_1	1||21202170||21215257||PAC:17822664||-1||CDS||391283050||1270||76.61	21215257	21202170	b57266_PGA_scaffold17	PGA_scaffold17||20892394||20910163||TESI_026920-RA||1||CDS||2984215980||11886||76.61	20892394	20910163	1.000000e-250	644
2.0580	0.2697	a19990_1	1||21460284||21461385||PAC:17822669||-1||CDS||391283060||1275||82.86	21461385	21460284	b57266_PGA_scaffold17	PGA_scaffold17||20688730||20691287||TESI_026912-RA||1||CDS||2984215956||11878||82.86	20688730	20691287	1.200000e-89	694
62.9494	1.1180	a19990_1	1||21504805||21506303||PAC:17822672||1||CDS||391283066||1278||72.69	21504805	21506303	b57266_PGA_scaffold17	PGA_scaffold17||20626007||20626789||TESI_026910-RA||1||CDS||2984215950||11876||72.69	20626007	20626789	6.000000e-34	727
5.7578	0.5620	a19990_1	1||21773087||21777127||PAC:17817239||-1||CDS||391282192||1297||68.61	21777127	21773087	b57266_PGA_scaffold17	PGA_scaffold17||20594040||20595791||TESI_026909-RA||-1||CDS||2984215947||11875||68.61	20595791	20594040	1.100000e-35	759
3.6956	0.7051	a19990_1	1||21867975||21876065||PAC:17817242||1||CDS||391282198||1300||67.23	21867975	21876065	b57266_PGA_scaffold17	PGA_scaffold17||20513181||20528163||TESI_026904-RA||-1||CDS||2984215932||11870||67.23	20528163	20513181	1.700000e-116	809
9.1160	0.2756	a19990_1	1||21888386||21891049||PAC:17817243||1||CDS||391282200||1301||62.26	21888386	21891049	b57266_PGA_scaffold17	PGA_scaffold17||20485867||20489198||TESI_026903-RA||-1||CDS||2984215929||11869||62.26	20489198	20485867	1.700000e-65	859
89.5343	0.5068	a19990_1	1||21937512||21939486||PAC:17817248||-1||CDS||391282210||1306||72.78	21939486	21937512	b57266_PGA_scaffold17	PGA_scaffold17||20422002||20423403||TESI_026898-RA||1||CDS||2984215914||11864||72.78	20422002	20423403	5.700000e-30	888
3.7611	0.6051	a19990_1	1||21945914||21956734||PAC:17817250||-1||CDS||391282214||1308||77.27	21956734	21945914	b57266_PGA_scaffold17	PGA_scaffold17||20390267||20417677||TESI_026897-RA||1||CDS||2984215911||11863||77.27	20390267	20417677	1.300000e-207	938
1.1548	0.1450	a19990_1	1||22097816||22098753||PAC:17817260||1||CDS||391282234||1318||79.34	22097816	22098753	b57266_PGA_scaffold17	PGA_scaffold17||20198642||20199772||TESI_026887-RA||-1||CDS||2984215881||11853||79.34	20199772	20198642	7.200000e-136	988
0.5160	0.0524	a19990_1	1||22122605||22131169||PAC:17817263||1||CDS||391282240||1321||87.65	22122605	22131169	b57266_PGA_scaffold17	PGA_scaffold17||20164840||20178823||TESI_026885-RA||-1||CDS||2984215875||11851||87.65	20178823	20164840	1.000000e-250	1038
0.8668	0.2726	a19990_1	1||22185936||22196036||PAC:17817265||1||CDS||391282244||1323||66.86	22185936	22196036	b57266_PGA_scaffold17	PGA_scaffold17||20123569||20126379||TESI_026883-RA||-1||CDS||2984215869||11849||66.86	20126379	20123569	1.200000e-129	1088
1.0410	0.0799	a19990_1	1||22236068||22240309||PAC:17817269||-1||CDS||391282252||1327||82.66	22240309	22236068	b57266_PGA_scaffold17	PGA_scaffold17||19958898||19964299||TESI_026873-RA||1||CDS||2984215839||11839||82.66	19958898	19964299	6.100000e-76	1138
6.6750	0.3913	a19990_1	1||22268215||22269408||PAC:17817271||1||CDS||391282256||1329||75.0	22268215	22269408	b57266_PGA_scaffold17	PGA_scaffold17||19949305||19950267||TESI_026872-RA||-1||CDS||2984215836||11838||75.0	19950267	19949305	2.600000e-17	1154
1.9705	0.1788	a19990_1	1||22277196||22278029||PAC:17817272||-1||CDS||391282258||1330||71.71	22278029	22277196	b57266_PGA_scaffold17	PGA_scaffold17||19940839||19941934||TESI_026871-RA||1||CDS||2984215833||11837||71.71	19940839	19941934	1.400000e-124	1204
6.1295	1.1832	a19990_1	1||22279454||22280585||PAC:17817273||1||CDS||391282260||1331||78.85	22279454	22280585	b57266_PGA_scaffold17	PGA_scaffold17||19921298||19929503||TESI_026870-RA||-1||CDS||2984215830||11836||78.85	19929503	19921298	4.700000e-05	1208
8.2006	0.9657	a19990_1	1||22309148||22311024||PAC:17817276||-1||CDS||391282266||1334||70.82	22311024	22309148	b57266_PGA_scaffold17	PGA_scaffold17||19899894||19902664||TESI_026869-RA||1||CDS||2984215827||11835||70.82	19899894	19902664	7.700000e-107	1258
1.1619	0.3100	a19990_1	1||22328196||22330760||PAC:17817278||1||CDS||391282270||1336||69.05	22328196	22330760	b57266_PGA_scaffold17	PGA_scaffold17||19857812||19861396||TESI_026868-RA||-1||CDS||2984215824||11834||69.05	19861396	19857812	5.700000e-34	1291
67.9324	1.0844	a19990_1	1||22336322||22338766||PAC:17817279||1||CDS||391282272||1337||75.93	22336322	22338766	b57266_PGA_scaffold17	PGA_scaffold17||19822773||19831853||TESI_026866-RA||-1||CDS||2984215818||11832||75.93	19831853	19822773	3.500000e-46	1336
1.0852	0.2330	a19990_1	1||22356991||22364888||PAC:17817281||1||CDS||391282276||1339||80.56	22356991	22364888	b57266_PGA_scaffold17	PGA_scaffold17||19779353||19802070||TESI_026863-RA||-1||CDS||2984215809||11829||80.56	19802070	19779353	1.000000e-95	1386
1.0678	0.1097	a19990_1	1||22527863||22542626||PAC:17817352||-1||CDS||391282296||1349||80.37	22542626	22527863	b57266_PGA_scaffold17	PGA_scaffold17||19356976||19358030||TESI_026845-RA||-1||CDS||2984215755||11811||80.37	19358030	19356976	2.900000e-65	1433
0.9345	0.2127	a19990_1	1||22634819||22637919||PAC:17817362||1||CDS||391282316||1359||80.66	22634819	22637919	b57266_PGA_scaffold17	PGA_scaffold17||19189036||19198042||TESI_026835-RA||-1||CDS||2984215725||11801||80.66	19198042	19189036	8.600000e-124	1483
0.8622	0.0676	a19990_1	1||22640625||22643804||PAC:17817363||-1||CDS||391282318||1360||82.52	22643804	22640625	b57266_PGA_scaffold17	PGA_scaffold17||19171621||19180419||TESI_026831-RA||1||CDS||2984215713||11797||82.52	19171621	19180419	1.000000e-250	1533
62.4182	1.2065	a19990_1	1||22694369||22702939||PAC:17817371||-1||CDS||391282334||1368||81.65	22702939	22694369	b57266_PGA_scaffold17	PGA_scaffold17||19042715||19048423||TESI_026826-RA||1||CDS||2984215698||11792||81.65	19042715	19048423	1.000000e-250	1583
0.9289	0.1034	a19990_1	1||22706570||22709016||PAC:17817372||-1||CDS||391282336||1369||78.06	22709016	22706570	b57266_PGA_scaffold17	PGA_scaffold17||19015088||19017771||TESI_026825-RA||1||CDS||2984215695||11791||78.06	19015088	19017771	4.400000e-166	1633
1.3398	0.0149	a19990_1	1||22715281||22715753||PAC:17817373||1||CDS||391282338||1370||84.25	22715281	22715753	b57266_PGA_scaffold17	PGA_scaffold17||18954118||18954811||TESI_026822-RA||-1||CDS||2984215686||11788||84.25	18954811	18954118	5.100000e-78	1683
1.1156	0.3315	a19990_1	1||22725180||22728397||PAC:17817374||1||CDS||391282340||1371||68.75	22725180	22728397	b57266_PGA_scaffold17	PGA_scaffold17||18907998||18915558||TESI_026821-RA||-1||CDS||2984215683||11787||68.75	18915558	18907998	8.300000e-93	1733
1.8745	0.3289	a19990_1	1||22737986||22738689||PAC:17817376||1||CDS||391282344||1373||64.99	22737986	22738689	b57266_PGA_scaffold17	PGA_scaffold17||18791292||18792152||TESI_026816-RA||-1||CDS||2984215668||11782||64.99	18792152	18791292	1.100000e-44	1777
0.7949	0.1649	a19990_1	1||22739459||22745389||PAC:17817377||-1||CDS||391282346||1374||80.19	22745389	22739459	b57266_PGA_scaffold17	PGA_scaffold17||18726266||18733428||TESI_026811-RA||1||CDS||2984215653||11777||80.19	18726266	18733428	1.000000e-250	1827
0.7816	0.0775	a19990_1	1||22768963||22773892||PAC:17817380||1||CDS||391282352||1377||83.17	22768963	22773892	b57266_PGA_scaffold17	PGA_scaffold17||18616316||18622876||TESI_026804-RA||-1||CDS||2984215632||11770||83.17	18622876	18616316	1.000000e-250	1877
1.2572	0.1235	a19990_1	1||22798871||22814521||PAC:17817382||-1||CDS||391282356||1379||75.48	22814521	22798871	b57266_PGA_scaffold17	PGA_scaffold17||18497598||18504108||TESI_026801-RA||1||CDS||2984215623||11767||75.48	18497598	18504108	1.000000e-250	1927
0.6127	0.0728	a19990_1	1||22826429||22828540||PAC:17817384||1||CDS||391282360||1381||85.83	22826429	22828540	b57266_PGA_scaffold17	PGA_scaffold17||18448919||18451148||TESI_026800-RA||-1||CDS||2984215620||11766||85.83	18451148	18448919	1.300000e-194	1977
71.3279	1.6021	a19990_1	1||22842683||22843694||PAC:17817385||1||CDS||391282362||1382||68.9	22842683	22843694	b57266_PGA_scaffold17	PGA_scaffold17||18410721||18412102||TESI_026799-RA||-1||CDS||2984215617||11765||68.9	18412102	18410721	2.200000e-26	2002
0.8319	0.1564	a19990_1	1||22854790||22856895||PAC:17817388||-1||CDS||391282368||1385||82.21	22856895	22854790	b57266_PGA_scaffold17	PGA_scaffold17||18339277||18341713||TESI_026797-RA||1||CDS||2984215611||11763||82.21	18339277	18341713	3.000000e-246	2052
12.1724	0.2619	a19990_1	1||22862117||22863401||PAC:17817389||1||CDS||391282370||1386||80.67	22862117	22863401	b57266_PGA_scaffold17	PGA_scaffold17||18319938||18321246||TESI_026795-RA||-1||CDS||2984215605||11761||80.67	18321246	18319938	2.900000e-54	2102
1.4119	0.2101	a19990_1	1||22865693||22867173||PAC:17817390||1||CDS||391282372||1387||78.1	22865693	22867173	b57266_PGA_scaffold17	PGA_scaffold17||18207119||18208578||TESI_026792-RA||-1||CDS||2984215596||11758||78.1	18208578	18207119	8.800000e-103	2152
0.9745	0.1638	a19990_1	1||22867662||22871431||PAC:17817391||-1||CDS||391282374||1388||80.14	22871431	22867662	b57266_PGA_scaffold17	PGA_scaffold17||18198811||18206333||TESI_026791-RA||1||CDS||2984215593||11757||80.14	18198811	18206333	1.000000e-250	2202
1.1358	0.1921	a19990_1	1||22899502||22922342||PAC:17817397||-1||CDS||391282386||1394||78.41	22922342	22899502	b57266_PGA_scaffold17	PGA_scaffold17||18062865||18068097||TESI_026788-RA||1||CDS||2984215584||11754||78.41	18062865	18068097	2.100000e-185	2252
3.2012	0.8282	a19990_1	1||22961623||22972638||PAC:17817399||1||CDS||391282390||1396||79.73	22961623	22972638	b57266_PGA_scaffold17	PGA_scaffold17||17878577||17880591||TESI_026786-RA||-1||CDS||2984215578||11752||79.73	17880591	17878577	1.500000e-29	2280
7.4288	0.8979	a19990_1	1||23002714||23021248||PAC:17817402||-1||CDS||391282396||1399||80.27	23021248	23002714	b57266_PGA_scaffold17	PGA_scaffold17||17841070||17845426||TESI_026785-RA||-1||CDS||2984215575||11751||80.27	17845426	17841070	8.100000e-96	2330
###  Mean Ks:  15.2467	Mean Kn: 0.4370
#Ks	Kn	a<db_genome_id>_<chr>	chr1||start1||stop1||name1||strand1||type1||db_feature_id1||genome_order1||percent_id1	start1	stop1	b<db_genome_id>_<chr>	chr2||start2||stop2||name2||strand2||type2||db_feature_id2||genome_order2||percent_id2	start2	stop2	eval	block_score	GEVO_link
59.8804	1.3196	a19990_1	1||20767534||20771154||PAC:17822624||-1||CDS||391282970||1230||62.56	20771154	20767534	b57266_PGA_scaffold5	PGA_scaffold5||55907761||55910661||TESI_009821-RA||-1||CDS||2985360620||22522||62.56	55910661	55907761	1.700000e-15	14
0.8031	0.0967	a19990_1	1||20870539||20876136||PAC:17822634||1||CDS||391282990||1240||81.28	20870539	20876136	b57266_PGA_scaffold5	PGA_scaffold5||56006099||56010468||TESI_009828-RA||1||CDS||2985360641||22529||81.28	56006099	56010468	8.600000e-147	64
0.7541	0.0939	a19990_1	1||20879583||20883583||PAC:17822635||1||CDS||391282992||1241||81.71	20879583	20883583	b57266_PGA_scaffold5	PGA_scaffold5||56020590||56026805||TESI_009830-RA||1||CDS||2985360647||22531||81.71	56020590	56026805	1.000000e-250	114
0.9367	0.1859	a19990_1	1||20925190||20932530||PAC:17822638||1||CDS||391282998||1244||74.46	20925190	20932530	b57266_PGA_scaffold5	PGA_scaffold5||56108775||56117528||TESI_009835-RA||1||CDS||2985360662||22536||74.46	56108775	56117528	1.000000e-250	164
0.7661	0.1852	a19990_1	1||20935036||20939592||PAC:17822640||1||CDS||391283002||1246||75.13	20935036	20939592	b57266_PGA_scaffold5	PGA_scaffold5||56122217||56133207||TESI_009836-RA||1||CDS||2985360665||22537||75.13	56122217	56133207	1.000000e-250	214
60.6049	1.0672	a19990_1	1||20940876||20942715||PAC:17822641||1||CDS||391283004||1247||66.76	20940876	20942715	b57266_PGA_scaffold5	PGA_scaffold5||56135748||56138361||TESI_009837-RA||1||CDS||2985360668||22538||66.76	56135748	56138361	1.100000e-47	261
1.1914	0.1403	a19990_1	1||20997882||21002039||PAC:17822645||1||CDS||391283012||1251||71.96	20997882	21002039	b57266_PGA_scaffold5	PGA_scaffold5||56151950||56153410||TESI_009838-RA||-1||CDS||2985360671||22539||71.96	56153410	56151950	2.000000e-140	311
1.2528	0.3022	a19990_1	1||21108654||21119819||PAC:17822656||-1||CDS||391283034||1262||78.52	21119819	21108654	b57266_PGA_scaffold5	PGA_scaffold5||56315380||56317944||TESI_009848-RA||-1||CDS||2985360701||22549||78.52	56317944	56315380	7.500000e-130	358
6.8408	1.2188	a19990_1	1||21369198||21386271||PAC:17822666||-1||CDS||391283054||1272||75.88	21386271	21369198	b57266_PGA_scaffold5	PGA_scaffold5||56422486||56430782||TESI_009854-RA||1||CDS||2985360719||22555||75.88	56422486	56430782	1.900000e-32	389
2.2112	0.1783	a19990_1	1||21460284||21461385||PAC:17822669||-1||CDS||391283060||1275||80.63	21461385	21460284	b57266_PGA_scaffold5	PGA_scaffold5||56466751||56470382||TESI_009856-RA||-1||CDS||2985360725||22557||80.63	56470382	56466751	6.300000e-83	439
0.6218	0.0829	a19990_1	1||21477852||21484613||PAC:17822670||1||CDS||391283062||1276||84.37	21477852	21484613	b57266_PGA_scaffold5	PGA_scaffold5||56513721||56523235||TESI_009858-RA||1||CDS||2985360731||22559||84.37	56513721	56523235	1.000000e-250	489
2.3583	0.0823	a19990_1	1||21510427||21511347||PAC:17822673||-1||CDS||391283068||1279||75.14	21511347	21510427	b57266_PGA_scaffold5	PGA_scaffold5||56526829||56527709||TESI_009859-RA||-1||CDS||2985360734||22560||75.14	56527709	56526829	3.600000e-161	539
4.7062	0.3957	a19990_1	1||21773087||21777127||PAC:17817239||-1||CDS||391282192||1297||69.79	21777127	21773087	b57266_PGA_scaffold5	PGA_scaffold5||56536765||56538297||TESI_009860-RA||1||CDS||2985360737||22561||69.79	56536765	56538297	9.600000e-35	570
1.0065	0.0992	a19990_1	1||21855982||21861348||PAC:17817240||1||CDS||391282194||1298||83.68	21855982	21861348	b57266_PGA_scaffold5	PGA_scaffold5||56603641||56610058||TESI_009865-RA||1||CDS||2985360752||22566||83.68	56603641	56610058	1.000000e-250	620
0.7995	0.0708	a19990_1	1||21888386||21891049||PAC:17817243||1||CDS||391282200||1301||82.48	21888386	21891049	b57266_PGA_scaffold5	PGA_scaffold5||56635152||56637913||TESI_009867-RA||1||CDS||2985360758||22568||82.48	56635152	56637913	1.000000e-250	670
75.0022	1.1878	a19990_1	1||21924403||21931349||PAC:17817247||-1||CDS||391282208||1305||74.77	21931349	21924403	b57266_PGA_scaffold5	PGA_scaffold5||56651334||56659315||TESI_009869-RA||-1||CDS||2985360764||22570||74.77	56659315	56651334	1.400000e-186	720
78.4156	1.2757	a19990_1	1||22022632||22023096||PAC:17817252||1||CDS||391282218||1310||70.65	22022632	22023096	b57266_PGA_scaffold5	PGA_scaffold5||56672365||56682161||TESI_009871-RA||-1||CDS||2985360770||22572||70.65	56682161	56672365	7.600000e-42	761
7.4139	0.3751	a19990_1	1||22080308||22083223||PAC:17817259||1||CDS||391282232||1317||80.68	22080308	22083223	b57266_PGA_scaffold5	PGA_scaffold5||56724848||56738971||TESI_009873-RA||1||CDS||2985360776||22574||80.68	56724848	56738971	1.400000e-38	798
1.1933	0.2122	a19990_1	1||22097816||22098753||PAC:17817260||1||CDS||391282234||1318||79.95	22097816	22098753	b57266_PGA_scaffold5	PGA_scaffold5||56800224||56801506||TESI_009876-RA||1||CDS||2985360785||22577||79.95	56800224	56801506	2.400000e-111	848
0.6539	0.0883	a19990_1	1||22122605||22131169||PAC:17817263||1||CDS||391282240||1321||85.71	22122605	22131169	b57266_PGA_scaffold5	PGA_scaffold5||56814439||56831741||TESI_009877-RA||1||CDS||2985360788||22578||85.71	56814439	56831741	1.000000e-250	898
0.8176	0.2238	a19990_1	1||22185936||22196036||PAC:17817265||1||CDS||391282244||1323||74.68	22185936	22196036	b57266_PGA_scaffold5	PGA_scaffold5||56839663||56856832||TESI_009878-RA||1||CDS||2985360791||22579||74.68	56839663	56856832	1.000000e-250	948
63.0314	0.8792	a19990_1	1||22309148||22311024||PAC:17817276||-1||CDS||391282266||1334||69.45	22311024	22309148	b57266_PGA_scaffold5	PGA_scaffold5||56949549||56952130||TESI_009882-RA||-1||CDS||2985360803||22583||69.45	56952130	56949549	3.400000e-99	995
1.0328	0.2793	a19990_1	1||22328196||22330760||PAC:17817278||1||CDS||391282270||1336||70.03	22328196	22330760	b57266_PGA_scaffold5	PGA_scaffold5||56978919||56982009||TESI_009883-RA||1||CDS||2985360806||22584||70.03	56978919	56982009	3.200000e-61	1045
0.8691	0.2010	a19990_1	1||22356991||22364888||PAC:17817281||1||CDS||391282276||1339||70.63	22356991	22364888	b57266_PGA_scaffold5	PGA_scaffold5||57020459||57026999||TESI_009884-RA||1||CDS||2985360809||22585||70.63	57020459	57026999	5.000000e-154	1095
22.3108	1.0713	a19990_1	1||22388040||22389199||PAC:17817282||1||CDS||391282278||1340||79.63	22388040	22389199	b57266_PGA_scaffold5	PGA_scaffold5||57052447||57056681||TESI_009885-RA||-1||CDS||2985360812||22586||79.63	57056681	57052447	4.100000e-21	1115
0.9386	0.0488	a19990_1	1||22603254||22607524||PAC:17817358||1||CDS||391282308||1355||83.55	22603254	22607524	b57266_PGA_scaffold5	PGA_scaffold5||57201103||57201711||TESI_009897-RA||-1||CDS||2985360848||22598||83.55	57201711	57201103	2.300000e-186	247
###  Mean Ks:  17.9353	Mean Kn: 0.4428
#Ks	Kn	a<db_genome_id>_<chr>	chr1||start1||stop1||name1||strand1||type1||db_feature_id1||genome_order1||percent_id1	start1	stop1	b<db_genome_id>_<chr>	chr2||start2||stop2||name2||strand2||type2||db_feature_id2||genome_order2||percent_id2	start2	stop2	eval	block_score	GEVO_link
66.9626	0.7797	a19990_1	1||21064737||21069510||PAC:17822652||-1||CDS||391283026||1258||68.23	21069510	21064737	b57266_PGA_scaffold7	PGA_scaffold7||41146642||41153130||TESI_013426-RA||-1||CDS||2985848134||26326||68.23	41153130	41146642	1.400000e-23	22
1.6495	0.5690	a19990_1	1||21240935||21261688||PAC:17822665||-1||CDS||391283052||1271||70.41	21261688	21240935	b57266_PGA_scaffold7	PGA_scaffold7||41028675||41030252||TESI_013424-RA||-1||CDS||2985848128||26324||70.41	41030252	41028675	9.900000e-10	28
69.9979	1.2089	a19990_1	1||21369198||21386271||PAC:17822666||-1||CDS||391283054||1272||78.57	21386271	21369198	b57266_PGA_scaffold7	PGA_scaffold7||40956949||40962893||TESI_013420-RA||-1||CDS||2985848116||26320||78.57	40962893	40956949	1.500000e-51	78
1.1914	0.2892	a19990_1	1||21626788||21632894||PAC:17819250||1||CDS||391282426||1284||79.25	21626788	21632894	b57266_PGA_scaffold7	PGA_scaffold7||40762271||40768082||TESI_013414-RA||-1||CDS||2985848098||26314||79.25	40768082	40762271	1.000000e-250	125
0.5583	0.0639	a19990_1	1||21705905||21716099||PAC:17819257||1||CDS||391282440||1291||86.82	21705905	21716099	b57266_PGA_scaffold7	PGA_scaffold7||40665692||40679725||TESI_013409-RA||-1||CDS||2985848083||26309||86.82	40679725	40665692	1.000000e-250	175
1.0103	0.2045	a19990_1	1||21717946||21724065||PAC:17819258||-1||CDS||391282442||1292||82.4	21724065	21717946	b57266_PGA_scaffold7	PGA_scaffold7||40646708||40653447||TESI_013408-RA||1||CDS||2985848080||26308||82.4	40646708	40653447	1.000000e-250	225
0.8466	0.1800	a19990_1	1||21736728||21739613||PAC:17819259||1||CDS||391282444||1293||75.71	21736728	21739613	b57266_PGA_scaffold7	PGA_scaffold7||40621997||40623846||TESI_013407-RA||-1||CDS||2985848077||26307||75.71	40623846	40621997	3.600000e-155	275
1.2660	0.2475	a19990_1	1||21739999||21740604||PAC:17819260||-1||CDS||391282446||1294||77.82	21740604	21739999	b57266_PGA_scaffold7	PGA_scaffold7||40619504||40620106||TESI_013406-RA||1||CDS||2985848074||26306||77.82	40619504	40620106	2.700000e-58	325
###  Mean Ks:  10.3784	Mean Kn: 0.4203
#Ks	Kn	a<db_genome_id>_<chr>	chr1||start1||stop1||name1||strand1||type1||db_feature_id1||genome_order1||percent_id1	start1	stop1	b<db_genome_id>_<chr>	chr2||start2||stop2||name2||strand2||type2||db_feature_id2||genome_order2||percent_id2	start2	stop2	eval	block_score	GEVO_link
69.9979	1.2089	a19990_1	1||21369198||21386271||PAC:17822666||-1||CDS||391283054||1272||78.57	21386271	21369198	b57266_PGA_scaffold7	PGA_scaffold7||40956949||40962893||TESI_013420-RA||-1||CDS||2985848116||26320||78.57	40962893	40956949	1.500000e-51	78
1.2247	0.3862	a19990_1	1||21412776||21416250||PAC:17822667||-1||CDS||391283056||1273||72.21	21416250	21412776	b57266_PGA_scaffold7	PGA_scaffold7||41146642||41153130||TESI_013426-RA||-1||CDS||2985848134||26326||72.21	41153130	41146642	1.200000e-136	100
0.7439	0.2385	a19990_1	1||21435278||21451743||PAC:17822668||-1||CDS||391283058||1274||80.0	21451743	21435278	b57266_PGA_scaffold7	PGA_scaffold7||41222187||41236376||TESI_013429-RA||-1||CDS||2985848143||26329||80.0	41236376	41222187	2.500000e-114	150
2.5170	0.2899	a19990_1	1||21460284||21461385||PAC:17822669||-1||CDS||391283060||1275||81.59	21461385	21460284	b57266_PGA_scaffold7	PGA_scaffold7||41242697||41243654||TESI_013430-RA||-1||CDS||2985848146||26330||81.59	41243654	41242697	8.200000e-86	200
2.0893	0.2240	a19990_1	1||21560438||21561337||PAC:17822674||1||CDS||391283070||1280||77.32	21560438	21561337	b57266_PGA_scaffold7	PGA_scaffold7||41280754||41282006||TESI_013431-RA||1||CDS||2985848149||26331||77.32	41280754	41282006	7.300000e-66	250
1.0169	0.1008	a19990_1	1||21855982||21861348||PAC:17817240||1||CDS||391282194||1298||85.17	21855982	21861348	b57266_PGA_scaffold7	PGA_scaffold7||41326095||41339592||TESI_013433-RA||1||CDS||2985848155||26333||85.17	41326095	41339592	1.000000e-250	297
0.9080	0.1120	a19990_1	1||21897745||21913173||PAC:17817244||-1||CDS||391282202||1302||78.06	21913173	21897745	b57266_PGA_scaffold7	PGA_scaffold7||41361421||41367209||TESI_013434-RA||-1||CDS||2985848158||26334||78.06	41367209	41361421	7.900000e-188	347
0.8170	0.1146	a19990_1	1||21915628||21919488||PAC:17817245||1||CDS||391282204||1303||81.62	21915628	21919488	b57266_PGA_scaffold7	PGA_scaffold7||41384316||41388374||TESI_013435-RA||1||CDS||2985848161||26335||81.62	41384316	41388374	1.000000e-250	397
69.0625	1.0589	a19990_1	1||21924403||21931349||PAC:17817247||-1||CDS||391282208||1305||72.12	21931349	21924403	b57266_PGA_scaffold7	PGA_scaffold7||41392858||41403185||TESI_013436-RA||-1||CDS||2985848164||26336||72.12	41403185	41392858	4.400000e-207	447
1.4906	0.2084	a19990_1	1||22067294||22071688||PAC:17817257||1||CDS||391282228||1315||85.02	22067294	22071688	b57266_PGA_scaffold7	PGA_scaffold7||41538692||41544752||TESI_013444-RA||1||CDS||2985848188||26344||85.02	41538692	41544752	7.200000e-152	497
1.7285	0.3026	a19990_1	1||22072631||22073978||PAC:17817258||-1||CDS||391282230||1316||65.58	22073978	22072631	b57266_PGA_scaffold7	PGA_scaffold7||41547293||41549347||TESI_013445-RA||-1||CDS||2985848191||26345||65.58	41549347	41547293	7.800000e-108	547
0.6283	0.0506	a19990_1	1||22122605||22131169||PAC:17817263||1||CDS||391282240||1321||85.0	22122605	22131169	b57266_PGA_scaffold7	PGA_scaffold7||41574255||41582620||TESI_013447-RA||1||CDS||2985848197||26347||85.0	41574255	41582620	1.000000e-250	597
1.5960	0.4396	a19990_1	1||22216468||22221088||PAC:17817268||-1||CDS||391282250||1326||70.89	22221088	22216468	b57266_PGA_scaffold7	PGA_scaffold7||41585350||41589307||TESI_013448-RA||-1||CDS||2985848200||26348||70.89	41589307	41585350	3.400000e-106	647
0.9992	0.0489	a19990_1	1||22236068||22240309||PAC:17817269||-1||CDS||391282252||1327||84.97	22240309	22236068	b57266_PGA_scaffold7	PGA_scaffold7||41636316||41636632||TESI_013450-RA||-1||CDS||2985848206||26350||84.97	41636632	41636316	1.800000e-55	697
1.4565	0.1679	a19990_1	1||22277196||22278029||PAC:17817272||-1||CDS||391282258||1330||74.53	22278029	22277196	b57266_PGA_scaffold7	PGA_scaffold7||41640376||41641857||TESI_013451-RA||-1||CDS||2985848209||26351||74.53	41641857	41640376	8.700000e-136	747
15.4605	1.2002	a19990_1	1||22388040||22389199||PAC:17817282||1||CDS||391282278||1340||73.15	22388040	22389199	b57266_PGA_scaffold7	PGA_scaffold7||41679108||41685418||TESI_013454-RA||-1||CDS||2985848218||26354||73.15	41685418	41679108	2.000000e-14	760
4.6957	0.9928	a19990_1	1||22511447||22524037||PAC:17817351||1||CDS||391282294||1348||60.61	22511447	22524037	b57266_PGA_scaffold7	PGA_scaffold7||42177290||42180072||TESI_013475-RA||1||CDS||2985848281||26375||60.61	42177290	42180072	7.700000e-10	763
###  Mean Ks:  1.0671	Mean Kn: 0.2509
#Ks	Kn	a<db_genome_id>_<chr>	chr1||start1||stop1||name1||strand1||type1||db_feature_id1||genome_order1||percent_id1	start1	stop1	b<db_genome_id>_<chr>	chr2||start2||stop2||name2||strand2||type2||db_feature_id2||genome_order2||percent_id2	start2	stop2	eval	block_score	GEVO_link
1.2947	0.3377	a19990_1	1||22309148||22311024||PAC:17817276||-1||CDS||391282266||1334||69.45	22311024	22309148	b57266_PGA_scaffold5	PGA_scaffold5||57350768||57353086||TESI_009904-RA||-1||CDS||2985360869||22605||69.45	57353086	57350768	3.400000e-99	50
0.7655	0.1837	a19990_1	1||22511447||22524037||PAC:17817351||1||CDS||391282294||1348||77.13	22511447	22524037	b57266_PGA_scaffold5	PGA_scaffold5||57321475||57329639||TESI_009902-RA||-1||CDS||2985360863||22603||77.13	57329639	57321475	1.000000e-250	97
1.0608	0.2722	a19990_1	1||22527863||22542626||PAC:17817352||-1||CDS||391282296||1349||83.74	22542626	22527863	b57266_PGA_scaffold5	PGA_scaffold5||57301075||57317249||TESI_009901-RA||1||CDS||2985360860||22602||83.74	57301075	57317249	2.400000e-95	147
1.3845	0.4454	a19990_1	1||22547029||22561690||PAC:17817353||1||CDS||391282298||1350||64.62	22547029	22561690	b57266_PGA_scaffold5	PGA_scaffold5||57234031||57244469||TESI_009899-RA||-1||CDS||2985360854||22600||64.62	57244469	57234031	7.800000e-88	197
0.9386	0.0488	a19990_1	1||22603254||22607524||PAC:17817358||1||CDS||391282308||1355||83.55	22603254	22607524	b57266_PGA_scaffold5	PGA_scaffold5||57201103||57201711||TESI_009897-RA||-1||CDS||2985360848||22598||83.55	57201711	57201103	2.300000e-186	247
1.2439	0.4207	a19990_1	1||22609492||22613488||PAC:17817359||-1||CDS||391282310||1356||82.21	22613488	22609492	b57266_PGA_scaffold5	PGA_scaffold5||57193648||57199839||TESI_009896-RA||1||CDS||2985360845||22597||82.21	57193648	57199839	1.200000e-104	297
0.7820	0.0478	a19990_1	1||22621795||22625826||PAC:17817360||1||CDS||391282312||1357||85.91	22621795	22625826	b57266_PGA_scaffold5	PGA_scaffold5||57166623||57170681||TESI_009895-RA||-1||CDS||2985360842||22596||85.91	57170681	57166623	1.000000e-250	347
###  Mean Ks:  7.2410	Mean Kn: 0.3194
#Ks	Kn	a<db_genome_id>_<chr>	chr1||start1||stop1||name1||strand1||type1||db_feature_id1||genome_order1||percent_id1	start1	stop1	b<db_genome_id>_<chr>	chr2||start2||stop2||name2||strand2||type2||db_feature_id2||genome_order2||percent_id2	start2	stop2	eval	block_score	GEVO_link
1.1132	0.1788	a19990_1	1||22415119||22417602||PAC:17817344||-1||CDS||391282280||1341||77.36	22417602	22415119	b57266_PGA_scaffold12	PGA_scaffold12||16266980||16268590||TESI_020900-RA||1||CDS||2983571510||5710||77.36	16266980	16268590	7.100000e-189	50
0.6461	0.0918	a19990_1	1||22420668||22442015||PAC:17817345||-1||CDS||391282282||1342||83.31	22442015	22420668	b57266_PGA_scaffold12	PGA_scaffold12||16249550||16257612||TESI_020898-RA||1||CDS||2983571504||5708||83.31	16249550	16257612	1.000000e-250	100
2.1427	0.6060	a19990_1	1||22452109||22456182||PAC:17817346||1||CDS||391282284||1343||66.1	22452109	22456182	b57266_PGA_scaffold12	PGA_scaffold12||16072111||16080535||TESI_020891-RA||-1||CDS||2983571483||5701||66.1	16080535	16072111	5.400000e-96	150
1.2489	0.2646	a19990_1	1||22456944||22458311||PAC:17817347||-1||CDS||391282286||1344||77.32	22458311	22456944	b57266_PGA_scaffold12	PGA_scaffold12||16065409||16068098||TESI_020889-RA||1||CDS||2983571477||5699||77.32	16065409	16068098	2.200000e-63	200
2.0318	0.1906	a19990_1	1||22467394||22468084||PAC:17817348||1||CDS||391282288||1345||72.05	22467394	22468084	b57266_PGA_scaffold12	PGA_scaffold12||16060258||16061268||TESI_020888-RA||-1||CDS||2983571474||5698||72.05	16061268	16060258	1.400000e-89	250
1.1388	0.2903	a19990_1	1||22469075||22482650||PAC:17817349||-1||CDS||391282290||1346||70.0	22482650	22469075	b57266_PGA_scaffold12	PGA_scaffold12||16032623||16059541||TESI_020887-RA||1||CDS||2983571471||5697||70.0	16032623	16059541	3.500000e-239	300
0.7582	0.1883	a19990_1	1||22511447||22524037||PAC:17817351||1||CDS||391282294||1348||74.65	22511447	22524037	b57266_PGA_scaffold12	PGA_scaffold12||15786511||15794572||TESI_020877-RA||-1||CDS||2983571441||5687||74.65	15794572	15786511	1.000000e-250	350
5.3142	0.9946	a19990_1	1||22579786||22585083||PAC:17817355||1||CDS||391282302||1352||79.45	22579786	22585083	b57266_PGA_scaffold12	PGA_scaffold12||15706315||15707463||TESI_020875-RA||-1||CDS||2983571435||5685||79.45	15707463	15706315	5.200000e-93	400
1.3263	0.2152	a19990_1	1||22586463||22593857||PAC:17817356||-1||CDS||391282304||1353||77.01	22593857	22586463	b57266_PGA_scaffold12	PGA_scaffold12||15695217||15702037||TESI_020873-RA||1||CDS||2983571429||5683||77.01	15695217	15702037	7.300000e-214	450
0.8326	0.0657	a19990_1	1||22603254||22607524||PAC:17817358||1||CDS||391282308||1355||84.81	22603254	22607524	b57266_PGA_scaffold12	PGA_scaffold12||15667616||15681753||TESI_020872-RA||-1||CDS||2983571426||5682||84.81	15681753	15667616	2.500000e-207	500
0.9179	0.1835	a19990_1	1||22609492||22613488||PAC:17817359||-1||CDS||391282310||1356||76.71	22613488	22609492	b57266_PGA_scaffold12	PGA_scaffold12||15656839||15660057||TESI_020871-RA||1||CDS||2983571423||5681||76.71	15656839	15660057	6.800000e-175	550
0.8781	0.0315	a19990_1	1||22621795||22625826||PAC:17817360||1||CDS||391282312||1357||86.45	22621795	22625826	b57266_PGA_scaffold12	PGA_scaffold12||15625992||15628031||TESI_020870-RA||-1||CDS||2983571420||5680||86.45	15628031	15625992	1.000000e-250	600
0.6059	0.0877	a19990_1	1||22629058||22633539||PAC:17817361||1||CDS||391282314||1358||82.59	22629058	22633539	b57266_PGA_scaffold12	PGA_scaffold12||15605890||15611961||TESI_020866-RA||-1||CDS||2983571408||5676||82.59	15611961	15605890	1.000000e-250	650
0.8182	0.0602	a19990_1	1||22640625||22643804||PAC:17817363||-1||CDS||391282318||1360||84.04	22643804	22640625	b57266_PGA_scaffold12	PGA_scaffold12||15571413||15574677||TESI_020864-RA||1||CDS||2983571402||5674||84.04	15571413	15574677	1.000000e-250	700
0.8863	0.1519	a19990_1	1||22671239||22673752||PAC:17817367||1||CDS||391282326||1364||84.07	22671239	22673752	b57266_PGA_scaffold12	PGA_scaffold12||15558200||15561624||TESI_020863-RA||-1||CDS||2983571399||5673||84.07	15561624	15558200	1.000000e-250	750
0.7938	0.1310	a19990_1	1||22675938||22680959||PAC:17817368||-1||CDS||391282328||1365||79.17	22680959	22675938	b57266_PGA_scaffold12	PGA_scaffold12||15549551||15555828||TESI_020862-RA||1||CDS||2983571396||5672||79.17	15549551	15555828	8.100000e-177	800
0.9355	0.1077	a19990_1	1||22706570||22709016||PAC:17817372||-1||CDS||391282336||1369||83.61	22709016	22706570	b57266_PGA_scaffold12	PGA_scaffold12||15486196||15494428||TESI_020860-RA||1||CDS||2983571390||5670||83.61	15486196	15494428	1.300000e-144	850
2.2325	0.7932	a19990_1	1||22715281||22715753||PAC:17817373||1||CDS||391282338||1370||81.25	22715281	22715753	b57266_PGA_scaffold12	PGA_scaffold12||15446253||15448498||TESI_020857-RA||-1||CDS||2983571381||5667||81.25	15448498	15446253	2.300000e-66	900
0.9176	0.2541	a19990_1	1||22733472||22736694||PAC:17817375||1||CDS||391282342||1372||73.21	22733472	22736694	b57266_PGA_scaffold12	PGA_scaffold12||15340659||15343879||TESI_020852-RA||-1||CDS||2983571366||5662||73.21	15343879	15340659	1.000000e-250	950
0.8846	0.0483	a19990_1	1||22756441||22762831||PAC:17817379||1||CDS||391282350||1376||86.39	22756441	22762831	b57266_PGA_scaffold12	PGA_scaffold12||15191098||15206103||TESI_020847-RA||-1||CDS||2983571351||5657||86.39	15206103	15191098	1.000000e-250	1000
82.5675	1.1669	a19990_1	1||22768963||22773892||PAC:17817380||1||CDS||391282352||1377||84.15	22768963	22773892	b57266_PGA_scaffold12	PGA_scaffold12||15171840||15177924||TESI_020846-RA||-1||CDS||2983571348||5656||84.15	15177924	15171840	1.000000e-250	1050
57.0202	1.1721	a19990_1	1||22777581||22797480||PAC:17817381||1||CDS||391282354||1378||75.31	22777581	22797480	b57266_PGA_scaffold12	PGA_scaffold12||15142975||15155380||TESI_020844-RA||-1||CDS||2983571342||5654||75.31	15155380	15142975	9.100000e-49	1098
0.5313	0.0714	a19990_1	1||22826429||22828540||PAC:17817384||1||CDS||391282360||1381||87.02	22826429	22828540	b57266_PGA_scaffold12	PGA_scaffold12||15110304||15111818||TESI_020842-RA||-1||CDS||2983571336||5652||87.02	15111818	15110304	9.900000e-202	1148
###  Mean Ks:  11.4186	Mean Kn: 0.4521
#Ks	Kn	a<db_genome_id>_<chr>	chr1||start1||stop1||name1||strand1||type1||db_feature_id1||genome_order1||percent_id1	start1	stop1	b<db_genome_id>_<chr>	chr2||start2||stop2||name2||strand2||type2||db_feature_id2||genome_order2||percent_id2	start2	stop2	eval	block_score	GEVO_link
1.1120	0.1773	a19990_1	1||22415119||22417602||PAC:17817344||-1||CDS||391282280||1341||78.84	22417602	22415119	b57266_PGA_scaffold7	PGA_scaffold7||40616003||40617885||TESI_013405-RA||1||CDS||2985848071||26305||78.84	40616003	40617885	5.300000e-186	50
60.6680	1.7063	a19990_1	1||22456944||22458311||PAC:17817347||-1||CDS||391282286||1344||73.21	22458311	22456944	b57266_PGA_scaffold7	PGA_scaffold7||40592194||40592787||TESI_013402-RA||1||CDS||2985848062||26302||73.21	40592194	40592787	4.200000e-46	95
2.3359	0.3553	a19990_1	1||22568108||22570236||PAC:17817354||1||CDS||391282300||1351||78.54	22568108	22570236	b57266_PGA_scaffold7	PGA_scaffold7||40485594||40489265||TESI_013398-RA||-1||CDS||2985848050||26298||78.54	40489265	40485594	2.500000e-46	140
0.8653	0.1572	a19990_1	1||22579786||22585083||PAC:17817355||1||CDS||391282302||1352||82.27	22579786	22585083	b57266_PGA_scaffold7	PGA_scaffold7||40463635||40465788||TESI_013397-RA||-1||CDS||2985848047||26297||82.27	40465788	40463635	9.900000e-204	190
1.2180	0.2488	a19990_1	1||22586463||22593857||PAC:17817356||-1||CDS||391282304||1353||80.06	22593857	22586463	b57266_PGA_scaffold7	PGA_scaffold7||40448263||40462264||TESI_013396-RA||1||CDS||2985848044||26296||80.06	40448263	40462264	1.000000e-250	240
64.0749	1.5959	a19990_1	1||22596807||22602000||PAC:17817357||1||CDS||391282306||1354||79.73	22596807	22602000	b57266_PGA_scaffold7	PGA_scaffold7||40443018||40447712||TESI_013395-RA||-1||CDS||2985848041||26295||79.73	40447712	40443018	2.400000e-157	290
0.5986	0.0821	a19990_1	1||22629058||22633539||PAC:17817361||1||CDS||391282314||1358||82.62	22629058	22633539	b57266_PGA_scaffold7	PGA_scaffold7||40416243||40423608||TESI_013393-RA||-1||CDS||2985848035||26293||82.62	40423608	40416243	1.000000e-250	340
1.1853	0.2436	a19990_1	1||22647054||22649088||PAC:17817364||-1||CDS||391282320||1361||71.61	22649088	22647054	b57266_PGA_scaffold7	PGA_scaffold7||40396799||40406782||TESI_013390-RA||1||CDS||2985848026||26290||71.61	40396799	40406782	1.800000e-89	390
0.7731	0.0724	a19990_1	1||22671239||22673752||PAC:17817367||1||CDS||391282326||1364||85.14	22671239	22673752	b57266_PGA_scaffold7	PGA_scaffold7||40363372||40370693||TESI_013389-RA||-1||CDS||2985848023||26289||85.14	40370693	40363372	1.000000e-250	440
0.8446	0.2620	a19990_1	1||22725180||22728397||PAC:17817374||1||CDS||391282340||1371||74.78	22725180	22728397	b57266_PGA_scaffold7	PGA_scaffold7||40176915||40179674||TESI_013379-RA||-1||CDS||2985847993||26279||74.78	40179674	40176915	1.300000e-97	490
1.2413	0.3464	a19990_1	1||22737986||22738689||PAC:17817376||1||CDS||391282344||1373||64.63	22737986	22738689	b57266_PGA_scaffold7	PGA_scaffold7||40174708||40175527||TESI_013378-RA||-1||CDS||2985847990||26278||64.63	40175527	40174708	7.800000e-53	540
2.1064	0.1777	a19990_1	1||22845052||22853689||PAC:17817387||-1||CDS||391282366||1384||79.43	22853689	22845052	b57266_PGA_scaffold7	PGA_scaffold7||40083894||40084731||TESI_013373-RA||1||CDS||2985847975||26273||79.43	40083894	40084731	1.400000e-154	587
###  Mean Ks:  2.0621	Mean Kn: 0.3247
#Ks	Kn	a<db_genome_id>_<chr>	chr1||start1||stop1||name1||strand1||type1||db_feature_id1||genome_order1||percent_id1	start1	stop1	b<db_genome_id>_<chr>	chr2||start2||stop2||name2||strand2||type2||db_feature_id2||genome_order2||percent_id2	start2	stop2	eval	block_score	GEVO_link
1.7510	0.4268	a19990_10	10||77195||90103||PAC:17824147||-1||CDS||391285744||1405||76.88	90103	77195	b57266_PGA_scaffold13	PGA_scaffold13||23669470||23686933||TESI_022490-RA||-1||CDS||2983717674||7334||76.88	23686933	23669470	1.000000e-250	50
3.1579	0.1814	a19990_10	10||123492||129295||PAC:17824149||1||CDS||391285748||1407||74.77	123492	129295	b57266_PGA_scaffold13	PGA_scaffold13||23803512||23815001||TESI_022497-RA||-1||CDS||2983717695||7341||74.77	23815001	23803512	6.000000e-41	90
3.3513	0.7348	a19990_10	10||155841||156922||PAC:17824151||-1||CDS||391285752||1409||72.5	156922	155841	b57266_PGA_scaffold13	PGA_scaffold13||23823640||23878129||TESI_022498-RA||1||CDS||2983717698||7342||72.5	23823640	23878129	6.600000e-99	140
1.3707	0.1765	a19990_10	10||190359||195087||PAC:17824154||-1||CDS||391285758||1412||73.03	195087	190359	b57266_PGA_scaffold13	PGA_scaffold13||23949561||23954841||TESI_022506-RA||-1||CDS||2983717722||7350||73.03	23954841	23949561	3.600000e-200	190
0.6795	0.1038	a19990_10	10||204741||207934||PAC:17824155||1||CDS||391285760||1413||81.77	204741	207934	b57266_PGA_scaffold13	PGA_scaffold13||23971342||23979820||TESI_022507-RA||1||CDS||2983717725||7351||81.77	23971342	23979820	6.400000e-230	240
###  Mean Ks:  27.4647	Mean Kn: 0.5623
#Ks	Kn	a<db_genome_id>_<chr>	chr1||start1||stop1||name1||strand1||type1||db_feature_id1||genome_order1||percent_id1	start1	stop1	b<db_genome_id>_<chr>	chr2||start2||stop2||name2||strand2||type2||db_feature_id2||genome_order2||percent_id2	start2	stop2	eval	block_score	GEVO_link
66.7424	1.2915	a19990_10	10||77195||90103||PAC:17824147||-1||CDS||391285744||1405||73.33	90103	77195	b57266_PGA_scaffold2	PGA_scaffold2||52437255||52440062||TESI_004017-RA||1||CDS||2984645786||15920||73.33	52437255	52440062	5.000000e-60	50
0.7386	0.2438	a19990_10	10||229798||230362||PAC:17824159||1||CDS||391285768||1417||84.57	229798	230362	b57266_PGA_scaffold2	PGA_scaffold2||52182620||52182923||TESI_004004-RA||-1||CDS||2984645747||15907||84.57	52182923	52182620	2.400000e-50	96
1.3889	0.0234	a19990_10	10||232156||235457||PAC:17824160||-1||CDS||391285770||1418||86.76	235457	232156	b57266_PGA_scaffold2	PGA_scaffold2||52161853||52168607||TESI_004003-RA||1||CDS||2984645744||15906||86.76	52161853	52168607	2.300000e-91	146
1.8238	0.3340	a19990_10	10||260531||262558||PAC:17824165||1||CDS||391285780||1423||71.43	260531	262558	b57266_PGA_scaffold2	PGA_scaffold2||52108253||52110110||TESI_004000-RA||-1||CDS||2984645735||15903||71.43	52110110	52108253	2.200000e-64	196
66.6300	0.9190	a19990_10	10||265196||267250||PAC:17824166||1||CDS||391285782||1424||75.43	265196	267250	b57266_PGA_scaffold2	PGA_scaffold2||52098478||52099535||TESI_003999-RA||-1||CDS||2984645732||15902||75.43	52099535	52098478	2.300000e-84	246
###  Mean Ks:  23.7445	Mean Kn: 0.6036
#Ks	Kn	a<db_genome_id>_<chr>	chr1||start1||stop1||name1||strand1||type1||db_feature_id1||genome_order1||percent_id1	start1	stop1	b<db_genome_id>_<chr>	chr2||start2||stop2||name2||strand2||type2||db_feature_id2||genome_order2||percent_id2	start2	stop2	eval	block_score	GEVO_link
66.2487	1.0485	a19990_10	10||77195||90103||PAC:17824147||-1||CDS||391285744||1405||66.99	90103	77195	b57266_PGA_scaffold8	PGA_scaffold8||25748239||25784967||TESI_015222-RA||1||CDS||2986210363||28200||66.99	25748239	25784967	1.600000e-90	50
77.0699	0.6353	a19990_10	10||132655||133302||PAC:17824150||-1||CDS||391285750||1408||66.73	133302	132655	b57266_PGA_scaffold8	PGA_scaffold8||25527683||25530894||TESI_015212-RA||1||CDS||2986210333||28190||66.73	25527683	25530894	8.700000e-71	100
66.8573	1.1317	a19990_10	10||155841||156922||PAC:17824151||-1||CDS||391285752||1409||59.52	156922	155841	b57266_PGA_scaffold8	PGA_scaffold8||25521288||25523827||TESI_015210-RA||-1||CDS||2986210327||28188||59.52	25523827	25521288	5.200000e-31	130
0.6612	0.0784	a19990_10	10||182151||184137||PAC:17824153||-1||CDS||391285756||1411||83.51	184137	182151	b57266_PGA_scaffold8	PGA_scaffold8||25492706||25495993||TESI_015209-RA||1||CDS||2986210324||28187||83.51	25492706	25495993	1.000000e-250	180
1.0569	0.2218	a19990_10	10||190359||195087||PAC:17824154||-1||CDS||391285758||1412||71.89	195087	190359	b57266_PGA_scaffold8	PGA_scaffold8||25485021||25489159||TESI_015208-RA||1||CDS||2986210321||28186||71.89	25485021	25489159	3.900000e-190	230
3.4273	0.4324	a19990_10	10||221185||222039||PAC:17824157||1||CDS||391285764||1415||76.4	221185	222039	b57266_PGA_scaffold8	PGA_scaffold8||25430846||25439287||TESI_015206-RA||-1||CDS||2986210315||28184||76.4	25439287	25430846	1.300000e-53	280
0.6775	0.1035	a19990_10	10||229798||230362||PAC:17824159||1||CDS||391285768||1417||82.35	229798	230362	b57266_PGA_scaffold8	PGA_scaffold8||25359577||25360745||TESI_015201-RA||-1||CDS||2986210300||28179||82.35	25360745	25359577	2.900000e-56	330
59.5145	1.6574	a19990_10	10||232156||235457||PAC:17824160||-1||CDS||391285770||1418||84.25	235457	232156	b57266_PGA_scaffold8	PGA_scaffold8||25347434||25353223||TESI_015198-RA||1||CDS||2986210291||28176||84.25	25347434	25353223	2.200000e-87	380
6.2847	1.3046	a19990_10	10||236166||238024||PAC:17824161||-1||CDS||391285772||1419||76.42	238024	236166	b57266_PGA_scaffold8	PGA_scaffold8||25343907||25344694||TESI_015197-RA||1||CDS||2986210288||28175||76.42	25343907	25344694	1.100000e-45	425
1.0624	0.1305	a19990_10	10||260531||262558||PAC:17824165||1||CDS||391285780||1423||77.16	260531	262558	b57266_PGA_scaffold8	PGA_scaffold8||25309402||25311037||TESI_015196-RA||-1||CDS||2986210285||28174||77.16	25311037	25309402	2.000000e-98	475
0.9895	0.1603	a19990_10	10||300629||304046||PAC:17824167||1||CDS||391285784||1425||80.3	300629	304046	b57266_PGA_scaffold8	PGA_scaffold8||25193544||25195909||TESI_015191-RA||-1||CDS||2986210270||28169||80.3	25195909	25193544	2.300000e-164	525
1.0844	0.3387	a19990_10	10||318130||328295||PAC:17824169||-1||CDS||391285788||1427||84.94	328295	318130	b57266_PGA_scaffold8	PGA_scaffold8||25157816||25166940||TESI_015189-RA||1||CDS||2986210264||28167||84.94	25157816	25166940	3.200000e-193	575
###  Mean Ks:  8.5404	Mean Kn: 0.2255
#Ks	Kn	a<db_genome_id>_<chr>	chr1||start1||stop1||name1||strand1||type1||db_feature_id1||genome_order1||percent_id1	start1	stop1	b<db_genome_id>_<chr>	chr2||start2||stop2||name2||strand2||type2||db_feature_id2||genome_order2||percent_id2	start2	stop2	eval	block_score	GEVO_link
1.5970	0.3485	a19990_10	10||155841||156922||PAC:17824151||-1||CDS||391285752||1409||71.47	156922	155841	b57266_PGA_scaffold6	PGA_scaffold6||17031857||17033795||TESI_010704-RA||-1||CDS||2985621258||23495||71.47	17033795	17031857	4.100000e-61	50
1.4316	0.3753	a19990_10	10||178205||179798||PAC:17824152||1||CDS||391285754||1410||74.76	178205	179798	b57266_PGA_scaffold6	PGA_scaffold6||17046499||17048556||TESI_010705-RA||1||CDS||2985621261||23496||74.76	17046499	17048556	3.100000e-40	89
0.7915	0.2050	a19990_10	10||204741||207934||PAC:17824155||1||CDS||391285760||1413||79.77	204741	207934	b57266_PGA_scaffold6	PGA_scaffold6||17062956||17070364||TESI_010706-RA||1||CDS||2985621264||23497||79.77	17062956	17070364	4.000000e-237	139
0.7315	0.1708	a19990_10	10||208985||219428||PAC:17824156||1||CDS||391285762||1414||77.78	208985	219428	b57266_PGA_scaffold6	PGA_scaffold6||17072305||17096264||TESI_010707-RA||1||CDS||2985621267||23498||77.78	17072305	17096264	1.000000e-250	189
1.0119	0.1055	a19990_10	10||236166||238024||PAC:17824161||-1||CDS||391285772||1419||77.55	238024	236166	b57266_PGA_scaffold6	PGA_scaffold6||17124551||17128790||TESI_010710-RA||-1||CDS||2985621276||23501||77.55	17128790	17124551	1.900000e-232	239
3.9154	0.1100	a19990_10	10||238997||242009||PAC:17824162||1||CDS||391285774||1420||82.18	238997	242009	b57266_PGA_scaffold6	PGA_scaffold6||17143566||17146157||TESI_010711-RA||1||CDS||2985621279||23502||82.18	17143566	17146157	2.800000e-213	289
1.0947	0.1156	a19990_10	10||300629||304046||PAC:17824167||1||CDS||391285784||1425||77.79	300629	304046	b57266_PGA_scaffold6	PGA_scaffold6||17253210||17256812||TESI_010715-RA||1||CDS||2985621291||23506||77.79	17253210	17256812	1.900000e-193	339
65.0844	0.3498	a19990_10	10||315173||317238||PAC:17824168||1||CDS||391285786||1426||72.19	315173	317238	b57266_PGA_scaffold6	PGA_scaffold6||17339816||17349451||TESI_010720-RA||1||CDS||2985621306||23511||72.19	17339816	17349451	5.300000e-98	389
1.2055	0.2492	a19990_10	10||340934||344299||PAC:17824170||1||CDS||391285790||1428||85.59	340934	344299	b57266_PGA_scaffold6	PGA_scaffold6||17351765||17355188||TESI_010721-RA||-1||CDS||2985621309||23512||85.59	17355188	17351765	3.200000e-213	439
###  Mean Ks:  2.0104	Mean Kn: 0.2358
#Ks	Kn	a<db_genome_id>_<chr>	chr1||start1||stop1||name1||strand1||type1||db_feature_id1||genome_order1||percent_id1	start1	stop1	b<db_genome_id>_<chr>	chr2||start2||stop2||name2||strand2||type2||db_feature_id2||genome_order2||percent_id2	start2	stop2	eval	block_score	GEVO_link
0.8756	0.1524	a19990_10	10||412459||413834||PAC:17824181||-1||CDS||391285812||1439||76.46	413834	412459	b57266_PGA_scaffold13	PGA_scaffold13||28881808||28885794||TESI_022722-RA||1||CDS||2983718370||7566||76.46	28881808	28885794	5.600000e-118	50
0.7714	0.1616	a19990_10	10||435843||449669||PAC:17824186||1||CDS||391285822||1444||82.93	435843	449669	b57266_PGA_scaffold13	PGA_scaffold13||28809212||28823451||TESI_022720-RA||-1||CDS||2983718364||7564||82.93	28823451	28809212	2.900000e-247	100
1.3926	0.2931	a19990_10	10||463650||466657||PAC:17824187||1||CDS||391285824||1445||74.19	463650	466657	b57266_PGA_scaffold13	PGA_scaffold13||28795273||28799973||TESI_022719-RA||-1||CDS||2983718361||7563||74.19	28799973	28795273	4.300000e-151	150
0.8725	0.1868	a19990_10	10||477275||487579||PAC:17824188||1||CDS||391285826||1446||82.85	477275	487579	b57266_PGA_scaffold13	PGA_scaffold13||28757954||28779006||TESI_022718-RA||-1||CDS||2983718358||7562||82.85	28779006	28757954	3.800000e-185	200
0.7204	0.1333	a19990_10	10||488792||496487||PAC:17824189||1||CDS||391285828||1447||80.48	488792	496487	b57266_PGA_scaffold13	PGA_scaffold13||28729054||28740197||TESI_022716-RA||-1||CDS||2983718352||7560||80.48	28740197	28729054	1.000000e-250	250
1.0608	0.1879	a19990_10	10||497003||502885||PAC:17824190||-1||CDS||391285830||1448||78.02	502885	497003	b57266_PGA_scaffold13	PGA_scaffold13||28707959||28711376||TESI_022715-RA||1||CDS||2983718349||7559||78.02	28707959	28711376	5.800000e-119	300
2.1867	0.4598	a19990_10	10||634498||638566||PAC:17824196||1||CDS||391285842||1454||84.58	634498	638566	b57266_PGA_scaffold13	PGA_scaffold13||28664288||28675434||TESI_022712-RA||1||CDS||2983718340||7556||84.58	28664288	28675434	1.800000e-118	350
0.6717	0.0724	a19990_10	10||747148||772628||PAC:17824205||1||CDS||391285860||1463||83.94	747148	772628	b57266_PGA_scaffold13	PGA_scaffold13||28568573||28578931||TESI_022706-RA||-1||CDS||2983718322||7550||83.94	28578931	28568573	1.000000e-250	400
0.8246	0.0726	a19990_10	10||836683||839839||PAC:17824211||-1||CDS||391285872||1469||83.54	839839	836683	b57266_PGA_scaffold13	PGA_scaffold13||28560329||28566950||TESI_022705-RA||1||CDS||2983718319||7549||83.54	28560329	28566950	1.000000e-250	450
1.1131	0.2800	a19990_10	10||842951||845138||PAC:17824212||1||CDS||391285874||1470||83.24	842951	845138	b57266_PGA_scaffold13	PGA_scaffold13||28554922||28557595||TESI_022704-RA||-1||CDS||2983718316||7548||83.24	28557595	28554922	2.500000e-45	494
0.9223	0.1181	a19990_10	10||866516||871269||PAC:17824216||-1||CDS||391285882||1474||79.06	871269	866516	b57266_PGA_scaffold13	PGA_scaffold13||28499334||28503225||TESI_022701-RA||1||CDS||2983718307||7545||79.06	28499334	28503225	1.000000e-250	544
0.9647	0.1803	a19990_10	10||921207||926010||PAC:17824222||-1||CDS||391285894||1480||76.05	926010	921207	b57266_PGA_scaffold13	PGA_scaffold13||28468097||28483327||TESI_022700-RA||1||CDS||2983718304||7544||76.05	28468097	28483327	1.000000e-250	594
0.6797	0.0672	a19990_10	10||947698||950943||PAC:17824224||-1||CDS||391285898||1482||85.22	950943	947698	b57266_PGA_scaffold13	PGA_scaffold13||28421196||28425094||TESI_022698-RA||1||CDS||2983718298||7542||85.22	28421196	28425094	2.300000e-109	644
0.6292	0.1155	a19990_10	10||964308||971029||PAC:17824225||-1||CDS||391285900||1483||84.97	971029	964308	b57266_PGA_scaffold13	PGA_scaffold13||28400020||28408546||TESI_022697-RA||1||CDS||2983718295||7541||84.97	28400020	28408546	1.000000e-250	694
18.4151	1.1440	a19990_10	10||978038||998936||PAC:17824226||-1||CDS||391285902||1484||85.64	998936	978038	b57266_PGA_scaffold13	PGA_scaffold13||28310554||28320080||TESI_022694-RA||1||CDS||2983718286||7538||85.64	28310554	28320080	1.000000e-250	744
0.9779	0.2879	a19990_10	10||1060924||1063119||PAC:17824231||-1||CDS||391285912||1489||74.24	1063119	1060924	b57266_PGA_scaffold13	PGA_scaffold13||28176977||28184340||TESI_022688-RA||1||CDS||2983718268||7532||74.24	28176977	28184340	5.300000e-224	794
1.0985	0.0965	a19990_10	10||1067680||1075279||PAC:17824232||-1||CDS||391285914||1490||84.64	1075279	1067680	b57266_PGA_scaffold13	PGA_scaffold13||28161567||28171681||TESI_022687-RA||1||CDS||2983718265||7531||84.64	28161567	28171681	1.000000e-250	844
###  Mean Ks:  8.1357	Mean Kn: 0.4032
#Ks	Kn	a<db_genome_id>_<chr>	chr1||start1||stop1||name1||strand1||type1||db_feature_id1||genome_order1||percent_id1	start1	stop1	b<db_genome_id>_<chr>	chr2||start2||stop2||name2||strand2||type2||db_feature_id2||genome_order2||percent_id2	start2	stop2	eval	block_score	GEVO_link
1.1644	0.2028	a19990_10	10||414897||422165||PAC:17824183||1||CDS||391285816||1441||81.69	414897	422165	b57266_PGA_scaffold3	PGA_scaffold3||14443517||14460590||TESI_004897-RA||1||CDS||2984913750||17236||81.69	14443517	14460590	9.800000e-241	50
0.7505	0.2052	a19990_10	10||435843||449669||PAC:17824186||1||CDS||391285822||1444||83.01	435843	449669	b57266_PGA_scaffold3	PGA_scaffold3||14592846||14610403||TESI_004903-RA||1||CDS||2984913768||17242||83.01	14592846	14610403	2.700000e-236	100
0.8573	0.1353	a19990_10	10||497003||502885||PAC:17824190||-1||CDS||391285830||1448||78.35	502885	497003	b57266_PGA_scaffold3	PGA_scaffold3||14651760||14656066||TESI_004907-RA||-1||CDS||2984913780||17246||78.35	14656066	14651760	9.900000e-124	150
1.8988	0.4634	a19990_10	10||507800||508722||PAC:17824192||-1||CDS||391285834||1450||63.16	508722	507800	b57266_PGA_scaffold3	PGA_scaffold3||14706514||14708209||TESI_004912-RA||-1||CDS||2984913795||17251||63.16	14708209	14706514	6.700000e-55	200
1.3870	0.1514	a19990_10	10||603860||605149||PAC:17824193||1||CDS||391285836||1451||78.17	603860	605149	b57266_PGA_scaffold3	PGA_scaffold3||14714937||14717758||TESI_004913-RA||1||CDS||2984913798||17252||78.17	14714937	14717758	7.300000e-137	250
3.2386	0.7309	a19990_10	10||641937||648890||PAC:17824197||1||CDS||391285844||1455||70.89	641937	648890	b57266_PGA_scaffold3	PGA_scaffold3||14759501||14767628||TESI_004915-RA||1||CDS||2984913804||17254||70.89	14759501	14767628	6.300000e-27	276
1.3335	0.2737	a19990_10	10||655491||656786||PAC:17824199||-1||CDS||391285848||1457||74.39	656786	655491	b57266_PGA_scaffold3	PGA_scaffold3||14782000||14783268||TESI_004917-RA||-1||CDS||2984913810||17256||74.39	14783268	14782000	1.500000e-174	326
2.1813	0.5808	a19990_10	10||734519||738364||PAC:17824204||-1||CDS||391285858||1462||80.36	738364	734519	b57266_PGA_scaffold3	PGA_scaffold3||14794280||14803221||TESI_004919-RA||-1||CDS||2984913816||17258||80.36	14803221	14794280	3.600000e-39	364
1.6803	0.3734	a19990_10	10||822151||829404||PAC:17824209||-1||CDS||391285868||1467||78.57	829404	822151	b57266_PGA_scaffold3	PGA_scaffold3||14823871||14837217||TESI_004920-RA||-1||CDS||2984913819||17259||78.57	14837217	14823871	1.800000e-81	414
66.8650	0.9154	a19990_10	10||899768||915904||PAC:17824220||1||CDS||391285890||1478||84.52	899768	915904	b57266_PGA_scaffold3	PGA_scaffold3||15308065||15314972||TESI_004939-RA||-1||CDS||2984913876||17278||84.52	15314972	15308065	1.000000e-250	200
###  Mean Ks:  1.1971	Mean Kn: 0.2521
#Ks	Kn	a<db_genome_id>_<chr>	chr1||start1||stop1||name1||strand1||type1||db_feature_id1||genome_order1||percent_id1	start1	stop1	b<db_genome_id>_<chr>	chr2||start2||stop2||name2||strand2||type2||db_feature_id2||genome_order2||percent_id2	start2	stop2	eval	block_score	GEVO_link
0.6948	0.1392	a19990_10	10||488792||496487||PAC:17824189||1||CDS||391285828||1447||78.55	488792	496487	b57266_PGA_scaffold6	PGA_scaffold6||19461692||19469478||TESI_010828-RA||1||CDS||2985621630||23619||78.55	19461692	19469478	1.000000e-250	50
0.6905	0.1111	a19990_10	10||503531||507420||PAC:17824191||-1||CDS||391285832||1449||81.03	507420	503531	b57266_PGA_scaffold6	PGA_scaffold6||19505940||19514680||TESI_010832-RA||-1||CDS||2985621642||23623||81.03	19514680	19505940	5.900000e-210	100
1.5568	0.2169	a19990_10	10||618767||620863||PAC:17824195||1||CDS||391285840||1453||77.32	618767	620863	b57266_PGA_scaffold6	PGA_scaffold6||19544986||19547443||TESI_010833-RA||-1||CDS||2985621645||23624||77.32	19547443	19544986	6.600000e-66	150
0.9150	0.1442	a19990_10	10||649382||651787||PAC:17824198||-1||CDS||391285846||1456||77.93	651787	649382	b57266_PGA_scaffold6	PGA_scaffold6||19683964||19692481||TESI_010838-RA||-1||CDS||2985621660||23629||77.93	19692481	19683964	3.600000e-167	200
1.2491	0.2852	a19990_10	10||747148||772628||PAC:17824205||1||CDS||391285860||1463||82.39	747148	772628	b57266_PGA_scaffold6	PGA_scaffold6||19715458||19726127||TESI_010840-RA||1||CDS||2985621666||23631||82.39	19715458	19726127	4.100000e-236	250
3.2925	1.2099	a19990_10	10||836683||839839||PAC:17824211||-1||CDS||391285872||1469||85.85	839839	836683	b57266_PGA_scaffold6	PGA_scaffold6||19779015||19781269||TESI_010842-RA||-1||CDS||2985621672||23633||85.85	19781269	19779015	1.000000e-171	300
0.7506	0.1463	a19990_10	10||842951||845138||PAC:17824212||1||CDS||391285874||1470||84.17	842951	845138	b57266_PGA_scaffold6	PGA_scaffold6||19808253||19812229||TESI_010843-RA||1||CDS||2985621675||23634||84.17	19808253	19812229	1.900000e-195	350
0.8709	0.1838	a19990_10	10||845672||851314||PAC:17824213||-1||CDS||391285876||1471||75.54	851314	845672	b57266_PGA_scaffold6	PGA_scaffold6||19813567||19824643||TESI_010844-RA||-1||CDS||2985621678||23635||75.54	19824643	19813567	1.000000e-250	400
1.6270	0.0708	a19990_10	10||947698||950943||PAC:17824224||-1||CDS||391285898||1482||83.74	950943	947698	b57266_PGA_scaffold6	PGA_scaffold6||19924580||19924910||TESI_010847-RA||-1||CDS||2985621687||23638||83.74	19924910	19924580	2.400000e-56	447
0.7447	0.1101	a19990_10	10||964308||971029||PAC:17824225||-1||CDS||391285900||1483||80.26	971029	964308	b57266_PGA_scaffold6	PGA_scaffold6||19954312||19961788||TESI_010850-RA||-1||CDS||2985621696||23641||80.26	19961788	19954312	1.000000e-250	497
0.7765	0.1556	a19990_10	10||978038||998936||PAC:17824226||-1||CDS||391285902||1484||85.36	998936	978038	b57266_PGA_scaffold6	PGA_scaffold6||19995036||20016204||TESI_010851-RA||-1||CDS||2985621699||23642||85.36	20016204	19995036	1.000000e-250	547
###  Mean Ks:  13.9101	Mean Kn: 0.4001
#Ks	Kn	a<db_genome_id>_<chr>	chr1||start1||stop1||name1||strand1||type1||db_feature_id1||genome_order1||percent_id1	start1	stop1	b<db_genome_id>_<chr>	chr2||start2||stop2||name2||strand2||type2||db_feature_id2||genome_order2||percent_id2	start2	stop2	eval	block_score	GEVO_link
1.3962	0.2185	a19990_10	10||655491||656786||PAC:17824199||-1||CDS||391285848||1457||75.17	656786	655491	b57266_PGA_scaffold13	PGA_scaffold13||33795434||33796690||TESI_022857-RA||-1||CDS||2983718775||7701||75.17	33796690	33795434	7.600000e-191	50
1.5082	0.3082	a19990_10	10||734519||738364||PAC:17824204||-1||CDS||391285858||1462||78.09	738364	734519	b57266_PGA_scaffold13	PGA_scaffold13||33809089||33812839||TESI_022859-RA||-1||CDS||2983718781||7703||78.09	33812839	33809089	9.100000e-117	100
0.7329	0.1078	a19990_10	10||747148||772628||PAC:17824205||1||CDS||391285860||1463||84.51	747148	772628	b57266_PGA_scaffold13	PGA_scaffold13||33823254||33831404||TESI_022860-RA||1||CDS||2983718784||7704||84.51	33823254	33831404	1.000000e-250	150
0.7009	0.0552	a19990_10	10||836683||839839||PAC:17824211||-1||CDS||391285872||1469||84.8	839839	836683	b57266_PGA_scaffold13	PGA_scaffold13||33834716||33861847||TESI_022861-RA||-1||CDS||2983718787||7705||84.8	33861847	33834716	1.000000e-171	200
65.2121	1.3110	a19990_10	10||876913||883139||PAC:17824218||-1||CDS||391285886||1476||58.5	883139	876913	b57266_PGA_scaffold13	PGA_scaffold13||34154152||34164033||TESI_022867-RA||1||CDS||2983718805||7711||58.5	34154152	34164033	4.800000e-06	205
###  Mean Ks:  18.0884	Mean Kn: 0.3881
#Ks	Kn	a<db_genome_id>_<chr>	chr1||start1||stop1||name1||strand1||type1||db_feature_id1||genome_order1||percent_id1	start1	stop1	b<db_genome_id>_<chr>	chr2||start2||stop2||name2||strand2||type2||db_feature_id2||genome_order2||percent_id2	start2	stop2	eval	block_score	GEVO_link
1.1960	0.1460	a19990_10	10||866516||871269||PAC:17824216||-1||CDS||391285882||1474||77.75	871269	866516	b57266_PGA_scaffold3	PGA_scaffold3||15350260||15368560||TESI_004943-RA||1||CDS||2984913888||17282||77.75	15350260	15368560	1.000000e-250	50
0.6885	0.1692	a19990_10	10||872795||876237||PAC:17824217||1||CDS||391285884||1475||80.56	872795	876237	b57266_PGA_scaffold3	PGA_scaffold3||15336409||15342175||TESI_004942-RA||-1||CDS||2984913885||17281||80.56	15342175	15336409	1.000000e-250	100
1.0063	0.1642	a19990_10	10||876913||883139||PAC:17824218||-1||CDS||391285886||1476||78.45	883139	876913	b57266_PGA_scaffold3	PGA_scaffold3||15332205||15335330||TESI_004941-RA||1||CDS||2984913882||17280||78.45	15332205	15335330	1.000000e-250	150
66.8650	0.9154	a19990_10	10||899768||915904||PAC:17824220||1||CDS||391285890||1478||84.52	899768	915904	b57266_PGA_scaffold3	PGA_scaffold3||15308065||15314972||TESI_004939-RA||-1||CDS||2984913876||17278||84.52	15314972	15308065	1.000000e-250	200
0.7530	0.0982	a19990_10	10||947698||950943||PAC:17824224||-1||CDS||391285898||1482||85.49	950943	947698	b57266_PGA_scaffold3	PGA_scaffold3||15120269||15123799||TESI_004931-RA||1||CDS||2984913852||17270||85.49	15120269	15123799	1.800000e-102	250
1.0145	0.2618	a19990_10	10||964308||971029||PAC:17824225||-1||CDS||391285900||1483||82.32	971029	964308	b57266_PGA_scaffold3	PGA_scaffold3||15089452||15098017||TESI_004930-RA||1||CDS||2984913849||17269||82.32	15089452	15098017	1.000000e-250	300
1.2566	0.1095	a19990_10	10||1067680||1075279||PAC:17824232||-1||CDS||391285914||1490||82.76	1075279	1067680	b57266_PGA_scaffold3	PGA_scaffold3||15025260||15035262||TESI_004927-RA||1||CDS||2984913840||17266||82.76	15025260	15035262	7.900000e-150	350
1.1938	0.3944	a19990_10	10||1098657||1108943||PAC:17824235||-1||CDS||391285920||1493||78.27	1108943	1098657	b57266_PGA_scaffold3	PGA_scaffold3||14982135||14985874||TESI_004926-RA||1||CDS||2984913837||17265||78.27	14982135	14985874	2.900000e-249	400
0.8332	0.1859	a19990_10	10||1111585||1118230||PAC:17824236||1||CDS||391285922||1494||78.35	1111585	1118230	b57266_PGA_scaffold3	PGA_scaffold3||14938736||14951816||TESI_004925-RA||-1||CDS||2984913834||17264||78.35	14951816	14938736	1.000000e-250	450
61.4299	1.1738	a19990_10	10||1125949||1133722||PAC:17824238||1||CDS||391285926||1496||76.56	1125949	1133722	b57266_PGA_scaffold3	PGA_scaffold3||14923970||14931121||TESI_004924-RA||-1||CDS||2984913831||17263||76.56	14931121	14923970	1.700000e-128	500
62.7356	0.6510	a19990_10	10||1242719||1244559||PAC:17820036||-1||CDS||391285718||1508||59.21	1244559	1242719	b57266_PGA_scaffold3	PGA_scaffold3||14706514||14708209||TESI_004912-RA||-1||CDS||2984913795||17251||59.21	14708209	14706514	1.200000e-14	510
###  Mean Ks:  18.7107	Mean Kn: 0.5564
#Ks	Kn	a<db_genome_id>_<chr>	chr1||start1||stop1||name1||strand1||type1||db_feature_id1||genome_order1||percent_id1	start1	stop1	b<db_genome_id>_<chr>	chr2||start2||stop2||name2||strand2||type2||db_feature_id2||genome_order2||percent_id2	start2	stop2	eval	block_score	GEVO_link
69.0945	1.1562	a19990_10	10||876913||883139||PAC:17824218||-1||CDS||391285886||1476||74.96	883139	876913	b57266_PGA_scaffold8	PGA_scaffold8||24928239||24935678||TESI_015174-RA||1||CDS||2986210219||28152||74.96	24928239	24935678	5.500000e-128	50
1.0717	0.1913	a19990_10	10||921207||926010||PAC:17824222||-1||CDS||391285894||1480||73.47	926010	921207	b57266_PGA_scaffold8	PGA_scaffold8||24900468||24907471||TESI_015172-RA||1||CDS||2986210213||28150||73.47	24900468	24907471	1.500000e-118	100
1.1516	0.1403	a19990_10	10||947698||950943||PAC:17824224||-1||CDS||391285898||1482||85.8	950943	947698	b57266_PGA_scaffold8	PGA_scaffold8||24825764||24827607||TESI_015167-RA||1||CDS||2986210198||28145||85.8	24825764	24827607	6.600000e-101	150
0.7487	0.1944	a19990_10	10||964308||971029||PAC:17824225||-1||CDS||391285900||1483||81.02	971029	964308	b57266_PGA_scaffold8	PGA_scaffold8||24784516||24791202||TESI_015165-RA||1||CDS||2986210192||28143||81.02	24784516	24791202	1.000000e-250	200
1.2559	0.4108	a19990_10	10||1034269||1034704||PAC:17824228||1||CDS||391285906||1486||78.49	1034269	1034704	b57266_PGA_scaffold8	PGA_scaffold8||24745196||24745620||TESI_015162-RA||-1||CDS||2986210183||28140||78.49	24745620	24745196	1.200000e-38	237
0.8452	0.1939	a19990_10	10||1036096||1050065||PAC:17824229||1||CDS||391285908||1487||80.84	1036096	1050065	b57266_PGA_scaffold8	PGA_scaffold8||24726160||24743828||TESI_015161-RA||-1||CDS||2986210180||28139||80.84	24743828	24726160	1.000000e-250	287
0.6908	0.0435	a19990_10	10||1056920||1058083||PAC:17824230||1||CDS||391285910||1488||86.41	1056920	1058083	b57266_PGA_scaffold8	PGA_scaffold8||24714359||24716214||TESI_015160-RA||-1||CDS||2986210177||28138||86.41	24716214	24714359	1.000000e-177	337
8.8837	1.0417	a19990_10	10||1067680||1075279||PAC:17824232||-1||CDS||391285914||1490||86.47	1075279	1067680	b57266_PGA_scaffold8	PGA_scaffold8||24660583||24674820||TESI_015157-RA||1||CDS||2986210168||28135||86.47	24660583	24674820	2.000000e-221	387
64.6315	1.3199	a19990_10	10||1098657||1108943||PAC:17824235||-1||CDS||391285920||1493||84.78	1108943	1098657	b57266_PGA_scaffold8	PGA_scaffold8||24573144||24576237||TESI_015149-RA||1||CDS||2986210144||28127||84.78	24573144	24576237	1.200000e-108	437
0.8337	0.1334	a19990_10	10||1111585||1118230||PAC:17824236||1||CDS||391285922||1494||78.56	1111585	1118230	b57266_PGA_scaffold8	PGA_scaffold8||24531032||24533751||TESI_015146-RA||-1||CDS||2986210135||28124||78.56	24533751	24531032	1.000000e-250	487
56.6102	1.2947	a19990_10	10||1125949||1133722||PAC:17824238||1||CDS||391285926||1496||76.66	1125949	1133722	b57266_PGA_scaffold8	PGA_scaffold8||24510940||24518431||TESI_015145-RA||-1||CDS||2986210132||28123||76.66	24518431	24510940	2.200000e-162	537
###  Mean Ks:  19.1738	Mean Kn: 0.4229
#Ks	Kn	a<db_genome_id>_<chr>	chr1||start1||stop1||name1||strand1||type1||db_feature_id1||genome_order1||percent_id1	start1	stop1	b<db_genome_id>_<chr>	chr2||start2||stop2||name2||strand2||type2||db_feature_id2||genome_order2||percent_id2	start2	stop2	eval	block_score	GEVO_link
78.3605	0.6147	a19990_10	10||1190377||1198651||PAC:17820236||-1||CDS||391285728||1502||61.14	1198651	1190377	b57266_PGA_scaffold6	PGA_scaffold6||26298597||26306375||TESI_011132-RA||-1||CDS||2985622542||23923||61.14	26306375	26298597	7.600000e-35	34
1.2769	0.1672	a19990_10	10||1336331||1338022||PAC:17830275||-1||CDS||391285940||1519||71.38	1338022	1336331	b57266_PGA_scaffold6	PGA_scaffold6||26041882||26043030||TESI_011126-RA||1||CDS||2985622524||23917||71.38	26041882	26043030	7.400000e-92	81
1.2304	0.1951	a19990_10	10||1346444||1348442||PAC:17830276||1||CDS||391285942||1520||73.3	1346444	1348442	b57266_PGA_scaffold6	PGA_scaffold6||26019515||26021231||TESI_011125-RA||-1||CDS||2985622521||23916||73.3	26021231	26019515	8.000000e-73	131
0.8330	0.1876	a19990_10	10||1357963||1365764||PAC:17830278||-1||CDS||391285946||1522||77.1	1365764	1357963	b57266_PGA_scaffold6	PGA_scaffold6||26004692||26016024||TESI_011124-RA||1||CDS||2985622518||23915||77.1	26004692	26016024	2.500000e-186	181
0.8604	0.1536	a19990_10	10||1391740||1397473||PAC:17830279||1||CDS||391285948||1523||75.95	1391740	1397473	b57266_PGA_scaffold6	PGA_scaffold6||25974384||25977245||TESI_011123-RA||-1||CDS||2985622515||23914||75.95	25977245	25974384	1.600000e-159	231
64.0244	1.2312	a19990_10	10||1467066||1470406||PAC:17830288||-1||CDS||391285966||1532||77.48	1470406	1467066	b57266_PGA_scaffold6	PGA_scaffold6||25796679||25812728||TESI_011116-RA||1||CDS||2985622494||23907||77.48	25796679	25812728	8.300000e-46	276
2.1720	0.2903	a19990_10	10||1617819||1621283||PAC:17830300||1||CDS||391285990||1544||79.01	1617819	1621283	b57266_PGA_scaffold6	PGA_scaffold6||25693385||25696841||TESI_011114-RA||-1||CDS||2985622488||23905||79.01	25696841	25693385	4.100000e-202	323
0.9350	0.1361	a19990_10	10||1629614||1632889||PAC:17830302||1||CDS||391285994||1546||82.32	1629614	1632889	b57266_PGA_scaffold6	PGA_scaffold6||25657835||25662953||TESI_011113-RA||-1||CDS||2985622485||23904||82.32	25662953	25657835	1.600000e-170	373
59.7845	1.3546	a19990_10	10||1705258||1719222||PAC:17830309||-1||CDS||391286008||1553||73.06	1719222	1705258	b57266_PGA_scaffold6	PGA_scaffold6||25513450||25516537||TESI_011107-RA||1||CDS||2985622467||23898||73.06	25513450	25516537	1.100000e-134	423
0.6111	0.1481	a19990_10	10||1747278||1751905||PAC:17830313||1||CDS||391286016||1557||81.84	1747278	1751905	b57266_PGA_scaffold6	PGA_scaffold6||25448078||25460834||TESI_011104-RA||-1||CDS||2985622458||23895||81.84	25460834	25448078	9.900000e-97	473
0.8234	0.1736	a19990_10	10||1754577||1757625||PAC:17830314||1||CDS||391286018||1558||78.71	1754577	1757625	b57266_PGA_scaffold6	PGA_scaffold6||25425133||25426597||TESI_011102-RA||-1||CDS||2985622452||23893||78.71	25426597	25425133	1.000000e-250	523
###  Mean Ks:  1.3364	Mean Kn: 0.2626
#Ks	Kn	a<db_genome_id>_<chr>	chr1||start1||stop1||name1||strand1||type1||db_feature_id1||genome_order1||percent_id1	start1	stop1	b<db_genome_id>_<chr>	chr2||start2||stop2||name2||strand2||type2||db_feature_id2||genome_order2||percent_id2	start2	stop2	eval	block_score	GEVO_link
1.3341	0.2697	a19990_10	10||1304688||1305449||PAC:17830272||-1||CDS||391285934||1516||77.37	1305449	1304688	b57266_PGA_scaffold3	PGA_scaffold3||11657074||11661335||TESI_004789-RA||1||CDS||2984913426||17128||77.37	11657074	11661335	9.700000e-126	50
1.3131	0.2008	a19990_10	10||1346444||1348442||PAC:17830276||1||CDS||391285942||1520||70.63	1346444	1348442	b57266_PGA_scaffold3	PGA_scaffold3||11567307||11568967||TESI_004786-RA||-1||CDS||2984913417||17125||70.63	11568967	11567307	9.100000e-59	100
0.8904	0.1756	a19990_10	10||1391740||1397473||PAC:17830279||1||CDS||391285948||1523||77.29	1391740	1397473	b57266_PGA_scaffold3	PGA_scaffold3||11543284||11546507||TESI_004785-RA||-1||CDS||2984913414||17124||77.29	11546507	11543284	1.800000e-171	150
1.2213	0.1904	a19990_10	10||1398311||1399220||PAC:17830280||-1||CDS||391285950||1524||70.75	1399220	1398311	b57266_PGA_scaffold3	PGA_scaffold3||11529290||11530434||TESI_004784-RA||1||CDS||2984913411||17123||70.75	11529290	11530434	3.300000e-52	200
2.4386	0.7570	a19990_10	10||1407272||1411231||PAC:17830282||-1||CDS||391285954||1526||70.64	1411231	1407272	b57266_PGA_scaffold3	PGA_scaffold3||11493822||11500073||TESI_004782-RA||1||CDS||2984913405||17121||70.64	11493822	11500073	3.600000e-36	235
0.9053	0.2042	a19990_10	10||1419287||1428194||PAC:17830283||1||CDS||391285956||1527||79.82	1419287	1428194	b57266_PGA_scaffold3	PGA_scaffold3||11460735||11474817||TESI_004781-RA||-1||CDS||2984913402||17120||79.82	11474817	11460735	1.000000e-250	285
1.4687	0.0783	a19990_10	10||1478099||1480605||PAC:17830289||1||CDS||391285968||1533||76.84	1478099	1480605	b57266_PGA_scaffold3	PGA_scaffold3||11332648||11337387||TESI_004775-RA||-1||CDS||2984913384||17114||76.84	11337387	11332648	1.100000e-89	335
1.1197	0.2250	a19990_10	10||1484934||1485982||PAC:17830290||-1||CDS||391285970||1534||74.63	1485982	1484934	b57266_PGA_scaffold3	PGA_scaffold3||11298740||11299143||TESI_004772-RA||1||CDS||2984913375||17111||74.63	11298740	11299143	3.500000e-52	385
###  Mean Ks:  10.2924	Mean Kn: 0.4130
#Ks	Kn	a<db_genome_id>_<chr>	chr1||start1||stop1||name1||strand1||type1||db_feature_id1||genome_order1||percent_id1	start1	stop1	b<db_genome_id>_<chr>	chr2||start2||stop2||name2||strand2||type2||db_feature_id2||genome_order2||percent_id2	start2	stop2	eval	block_score	GEVO_link
0.9925	0.2130	a19990_10	10||1336331||1338022||PAC:17830275||-1||CDS||391285940||1519||72.62	1338022	1336331	b57266_PGA_scaffold8	PGA_scaffold8||29443950||29445096||TESI_015385-RA||-1||CDS||2986210852||28363||72.62	29445096	29443950	1.400000e-140	50
1.8990	0.6340	a19990_10	10||1407272||1411231||PAC:17830282||-1||CDS||391285954||1526||62.67	1411231	1407272	b57266_PGA_scaffold8	PGA_scaffold8||29501617||29514425||TESI_015388-RA||-1||CDS||2986210861||28366||62.67	29514425	29501617	8.200000e-74	100
1.4723	0.3988	a19990_10	10||1419287||1428194||PAC:17830283||1||CDS||391285956||1527||82.14	1419287	1428194	b57266_PGA_scaffold8	PGA_scaffold8||29571296||29574653||TESI_015392-RA||1||CDS||2986210873||28370||82.14	29571296	29574653	1.900000e-144	150
9.4733	1.1660	a19990_10	10||1448446||1454414||PAC:17830285||1||CDS||391285960||1529||75.8	1448446	1454414	b57266_PGA_scaffold8	PGA_scaffold8||29650681||29664065||TESI_015396-RA||1||CDS||2986210885||28374||75.8	29650681	29664065	3.200000e-37	186
3.6135	0.5613	a19990_10	10||1455569||1459668||PAC:17830286||-1||CDS||391285962||1530||79.21	1459668	1455569	b57266_PGA_scaffold8	PGA_scaffold8||29698476||29701301||TESI_015400-RA||-1||CDS||2986210897||28378||79.21	29701301	29698476	3.100000e-152	236
0.9028	0.2595	a19990_10	10||1484934||1485982||PAC:17830290||-1||CDS||391285970||1534||71.91	1485982	1484934	b57266_PGA_scaffold8	PGA_scaffold8||29834988||29835378||TESI_015404-RA||-1||CDS||2986210909||28382||71.91	29835378	29834988	2.100000e-40	275
0.5063	0.1814	a19990_10	10||1487388||1489179||PAC:17830291||-1||CDS||391285972||1535||76.02	1489179	1487388	b57266_PGA_scaffold8	PGA_scaffold8||29859238||29859770||TESI_015406-RA||-1||CDS||2986210915||28384||76.02	29859770	29859238	1.300000e-81	325
1.5042	0.0682	a19990_10	10||1559707||1561395||PAC:17830295||1||CDS||391285980||1539||79.05	1559707	1561395	b57266_PGA_scaffold8	PGA_scaffold8||29996810||30000142||TESI_015410-RA||1||CDS||2986210927||28388||79.05	29996810	30000142	9.900000e-155	375
82.1873	2.1725	a19990_10	10||1562230||1581430||PAC:17830296||-1||CDS||391285982||1540||77.42	1581430	1562230	b57266_PGA_scaffold8	PGA_scaffold8||30033540||30034043||TESI_015411-RA||-1||CDS||2986210930||28389||77.42	30034043	30033540	4.400000e-30	404
1.2675	0.1082	a19990_10	10||1629614||1632889||PAC:17830302||1||CDS||391285994||1546||76.57	1629614	1632889	b57266_PGA_scaffold8	PGA_scaffold8||30066101||30067391||TESI_015414-RA||1||CDS||2986210939||28392||76.57	30066101	30067391	1.300000e-198	454
67.3115	1.3082	a19990_10	10||1642651||1657127||PAC:17830304||-1||CDS||391285998||1548||81.45	1657127	1642651	b57266_PGA_scaffold8	PGA_scaffold8||30071060||30111976||TESI_015415-RA||-1||CDS||2986210942||28393||81.45	30111976	30071060	1.000000e-250	504
1.0317	0.2106	a19990_10	10||1689301||1693052||PAC:17830307||-1||CDS||391286004||1551||75.34	1693052	1689301	b57266_PGA_scaffold8	PGA_scaffold8||30567521||30571725||TESI_015420-RA||-1||CDS||2986210957||28398||75.34	30571725	30567521	1.000000e-250	554
1.2486	0.2896	a19990_10	10||1705258||1719222||PAC:17830309||-1||CDS||391286008||1553||70.72	1719222	1705258	b57266_PGA_scaffold8	PGA_scaffold8||30596498||30597868||TESI_015421-RA||-1||CDS||2986210960||28399||70.72	30597868	30596498	8.500000e-112	604
0.6151	0.1374	a19990_10	10||1754577||1757625||PAC:17830314||1||CDS||391286018||1558||81.75	1754577	1757625	b57266_PGA_scaffold8	PGA_scaffold8||30621909||30623112||TESI_015423-RA||1||CDS||2986210966||28401||81.75	30621909	30623112	1.000000e-250	654
1.1974	0.1561	a19990_10	10||1792148||1793758||PAC:17830319||-1||CDS||391286028||1563||85.23	1793758	1792148	b57266_PGA_scaffold8	PGA_scaffold8||30804921||30813618||TESI_015430-RA||-1||CDS||2986210987||28408||85.23	30813618	30804921	9.400000e-93	704
70.7025	1.1737	a19990_10	10||1805314||1807777||PAC:17830320||-1||CDS||391286030||1564||75.42	1807777	1805314	b57266_PGA_scaffold8	PGA_scaffold8||30819823||30823348||TESI_015431-RA||-1||CDS||2986210990||28409||75.42	30823348	30819823	4.900000e-116	754
1.1807	0.1240	a19990_10	10||1814233||1815758||PAC:17830321||-1||CDS||391286032||1565||85.6	1815758	1814233	b57266_PGA_scaffold8	PGA_scaffold8||30891229||30893622||TESI_015433-RA||-1||CDS||2986210996||28411||85.6	30893622	30891229	1.500000e-114	804
0.7781	0.3618	a19990_10	10||1855205||1863232||PAC:17830325||1||CDS||391286040||1569||76.15	1855205	1863232	b57266_PGA_scaffold8	PGA_scaffold8||30962150||30982481||TESI_015437-RA||1||CDS||2986211008||28415||76.15	30962150	30982481	5.600000e-201	854
0.7317	0.1013	a19990_10	10||1865981||1868722||PAC:17830326||-1||CDS||391286042||1570||81.91	1868722	1865981	b57266_PGA_scaffold8	PGA_scaffold8||30980076||30983233||TESI_015438-RA||-1||CDS||2986211011||28416||81.91	30983233	30980076	7.400000e-142	904
1.2433	0.1526	a19990_10	10||1869067||1872340||PAC:17830327||-1||CDS||391286044||1571||76.08	1872340	1869067	b57266_PGA_scaffold8	PGA_scaffold8||30986057||30990208||TESI_015439-RA||-1||CDS||2986211014||28417||76.08	30990208	30986057	6.400000e-134	954
2.7458	0.6136	a19990_10	10||1993520||2008822||PAC:17830333||-1||CDS||391286056||1577||58.51	2008822	1993520	b57266_PGA_scaffold8	PGA_scaffold8||31023584||31027555||TESI_015443-RA||-1||CDS||2986211026||28421||58.51	31027555	31023584	7.000000e-50	1003
1.4580	0.4569	a19990_10	10||2087171||2091080||PAC:17830336||1||CDS||391286062||1580||69.06	2087171	2091080	b57266_PGA_scaffold8	PGA_scaffold8||31124142||31147525||TESI_015445-RA||1||CDS||2986211032||28423||69.06	31124142	31147525	6.300000e-188	1053
0.6900	0.1492	a19990_10	10||2105797||2110717||PAC:17830338||1||CDS||391286066||1582||77.93	2105797	2110717	b57266_PGA_scaffold8	PGA_scaffold8||31181122||31189939||TESI_015447-RA||1||CDS||2986211038||28425||77.93	31181122	31189939	8.400000e-225	1103
1.1673	0.3486	a19990_10	10||2121148||2127806||PAC:17830340||1||CDS||391286070||1584||75.83	2121148	2127806	b57266_PGA_scaffold8	PGA_scaffold8||31256101||31265511||TESI_015448-RA||1||CDS||2986211041||28426||75.83	31256101	31265511	1.000000e-142	1153
0.9495	0.1413	a19990_10	10||2133478||2135442||PAC:17830342||-1||CDS||391286074||1586||78.17	2135442	2133478	b57266_PGA_scaffold8	PGA_scaffold8||31278903||31281050||TESI_015452-RA||-1||CDS||2986211053||28430||78.17	31281050	31278903	7.900000e-217	1203
2.2242	0.2318	a19990_10	10||2441986||2445172||PAC:17830351||1||CDS||391286092||1595||77.55	2441986	2445172	b57266_PGA_scaffold8	PGA_scaffold8||31342862||31346750||TESI_015454-RA||1||CDS||2986211059||28432||77.55	31342862	31346750	5.000000e-208	1253
0.5859	0.0554	a19990_10	10||2446149||2449011||PAC:17830352||1||CDS||391286094||1596||83.61	2446149	2449011	b57266_PGA_scaffold8	PGA_scaffold8||31349421||31361309||TESI_015455-RA||1||CDS||2986211062||28433||83.61	31349421	31361309	1.400000e-109	1303
1.2327	0.1867	a19990_10	10||2451397||2455731||PAC:17830353||-1||CDS||391286096||1597||73.17	2455731	2451397	b57266_PGA_scaffold8	PGA_scaffold8||31363091||31368417||TESI_015456-RA||-1||CDS||2986211065||28434||73.17	31368417	31363091	1.900000e-153	1353
0.7109	0.1496	a19990_10	10||2459324||2460321||PAC:17830354||1||CDS||391286098||1598||77.88	2459324	2460321	b57266_PGA_scaffold8	PGA_scaffold8||31386028||31387034||TESI_015457-RA||1||CDS||2986211068||28435||77.88	31386028	31387034	2.000000e-79	1403
65.8810	0.7816	a19990_10	10||2463271||2471773||PAC:17830355||-1||CDS||391286100||1599||76.31	2471773	2463271	b57266_PGA_scaffold8	PGA_scaffold8||31389196||31390951||TESI_015458-RA||-1||CDS||2986211071||28436||76.31	31390951	31389196	8.700000e-175	1453
0.6391	0.1152	a19990_10	10||2474507||2488119||PAC:17830357||-1||CDS||391286104||1601||84.83	2488119	2474507	b57266_PGA_scaffold8	PGA_scaffold8||31396901||31429218||TESI_015460-RA||-1||CDS||2986211077||28438||84.83	31429218	31396901	1.000000e-250	1503
1.2122	0.2093	a19990_10	10||2509984||2512161||PAC:17830359||-1||CDS||391286108||1603||73.38	2512161	2509984	b57266_PGA_scaffold8	PGA_scaffold8||31464314||31467876||TESI_015463-RA||-1||CDS||2986211086||28441||73.38	31467876	31464314	2.200000e-228	1553
###  Mean Ks:  25.4905	Mean Kn: 0.4855
#Ks	Kn	a<db_genome_id>_<chr>	chr1||start1||stop1||name1||strand1||type1||db_feature_id1||genome_order1||percent_id1	start1	stop1	b<db_genome_id>_<chr>	chr2||start2||stop2||name2||strand2||type2||db_feature_id2||genome_order2||percent_id2	start2	stop2	eval	block_score	GEVO_link
0.7578	0.1320	a19990_10	10||1391740||1397473||PAC:17830279||1||CDS||391285948||1523||76.49	1391740	1397473	b57266_PGA_scaffold13	PGA_scaffold13||23468014||23469699||TESI_022479-RA||-1||CDS||2983717641||7323||76.49	23469699	23468014	4.600000e-148	50
66.0473	1.3032	a19990_10	10||1467066||1470406||PAC:17830288||-1||CDS||391285966||1532||79.19	1470406	1467066	b57266_PGA_scaffold13	PGA_scaffold13||22922400||22940028||TESI_022459-RA||1||CDS||2983717581||7303||79.19	22922400	22940028	3.600000e-49	95
0.5870	0.2291	a19990_10	10||1501102||1505621||PAC:17830293||-1||CDS||391285976||1537||76.72	1505621	1501102	b57266_PGA_scaffold13	PGA_scaffold13||22816086||22823386||TESI_022455-RA||1||CDS||2983717569||7299||76.72	22816086	22823386	6.000000e-98	145
0.6519	0.0575	a19990_10	10||1508177||1556485||PAC:17830294||-1||CDS||391285978||1538||86.05	1556485	1508177	b57266_PGA_scaffold13	PGA_scaffold13||22756511||22799900||TESI_022454-RA||1||CDS||2983717566||7298||86.05	22756511	22799900	1.000000e-250	195
1.7940	0.0768	a19990_10	10||1559707||1561395||PAC:17830295||1||CDS||391285980||1539||78.18	1559707	1561395	b57266_PGA_scaffold13	PGA_scaffold13||22719837||22722947||TESI_022451-RA||-1||CDS||2983717557||7295||78.18	22722947	22719837	4.700000e-147	245
66.0454	0.8473	a19990_10	10||1617819||1621283||PAC:17830300||1||CDS||391285990||1544||81.81	1617819	1621283	b57266_PGA_scaffold13	PGA_scaffold13||22638460||22647299||TESI_022449-RA||-1||CDS||2983717551||7293||81.81	22647299	22638460	1.100000e-221	295
67.4017	1.1100	a19990_10	10||1642651||1657127||PAC:17830304||-1||CDS||391285998||1548||78.98	1657127	1642651	b57266_PGA_scaffold13	PGA_scaffold13||22577705||22593700||TESI_022447-RA||1||CDS||2983717545||7291||78.98	22577705	22593700	2.700000e-185	345
0.6393	0.1282	a19990_10	10||1747278||1751905||PAC:17830313||1||CDS||391286016||1557||82.35	1747278	1751905	b57266_PGA_scaffold13	PGA_scaffold13||22272527||22290634||TESI_022430-RA||1||CDS||2983717494||7274||82.35	22272527	22290634	1.100000e-141	392
###  Mean Ks:  2.3806	Mean Kn: 0.4143
#Ks	Kn	a<db_genome_id>_<chr>	chr1||start1||stop1||name1||strand1||type1||db_feature_id1||genome_order1||percent_id1	start1	stop1	b<db_genome_id>_<chr>	chr2||start2||stop2||name2||strand2||type2||db_feature_id2||genome_order2||percent_id2	start2	stop2	eval	block_score	GEVO_link
0.5032	0.1911	a19990_10	10||1487388||1489179||PAC:17830291||-1||CDS||391285972||1535||78.1	1489179	1487388	b57266_PGA_scaffold13	PGA_scaffold13||22141546||22142087||TESI_022425-RA||1||CDS||2983717479||7269||78.1	22141546	22142087	4.300000e-92	50
8.9041	1.4354	a19990_10	10||1689301||1693052||PAC:17830307||-1||CDS||391286004||1551||75.36	1693052	1689301	b57266_PGA_scaffold13	PGA_scaffold13||22188311||22203855||TESI_022428-RA||-1||CDS||2983717488||7272||75.36	22203855	22188311	3.800000e-238	97
0.9663	0.1701	a19990_10	10||1695978||1704500||PAC:17830308||-1||CDS||391286006||1552||76.73	1704500	1695978	b57266_PGA_scaffold13	PGA_scaffold13||22210954||22227058||TESI_022429-RA||-1||CDS||2983717491||7273||76.73	22227058	22210954	1.000000e-250	147
0.6393	0.1282	a19990_10	10||1747278||1751905||PAC:17830313||1||CDS||391286016||1557||82.35	1747278	1751905	b57266_PGA_scaffold13	PGA_scaffold13||22272527||22290634||TESI_022430-RA||1||CDS||2983717494||7274||82.35	22272527	22290634	1.100000e-141	392
0.8900	0.1467	a19990_10	10||1754577||1757625||PAC:17830314||1||CDS||391286018||1558||77.93	1754577	1757625	b57266_PGA_scaffold13	PGA_scaffold13||22317282||22320919||TESI_022434-RA||1||CDS||2983717506||7278||77.93	22317282	22320919	1.000000e-250	247
###  Mean Ks:  12.6121	Mean Kn: 1.3411
#Ks	Kn	a<db_genome_id>_<chr>	chr1||start1||stop1||name1||strand1||type1||db_feature_id1||genome_order1||percent_id1	start1	stop1	b<db_genome_id>_<chr>	chr2||start2||stop2||name2||strand2||type2||db_feature_id2||genome_order2||percent_id2	start2	stop2	eval	block_score	GEVO_link
0.7281	0.0771	a19990_10	10||1589005||1593013||PAC:17830297||-1||CDS||391285984||1541||81.83	1593013	1589005	b57266_PGA_scaffold3	PGA_scaffold3||5822035||5827079||TESI_004535-RA||-1||CDS||2984912664||16874||81.83	5827079	5822035	1.000000e-250	50
1.6956	0.5486	a19990_10	10||1606572||1609477||PAC:17830299||-1||CDS||391285988||1543||80.0	1609477	1606572	b57266_PGA_scaffold3	PGA_scaffold3||5863207||5863830||TESI_004537-RA||-1||CDS||2984912670||16876||80.0	5863830	5863207	1.000000e-46	96
2.0854	0.2255	a19990_10	10||1617819||1621283||PAC:17830300||1||CDS||391285990||1544||78.96	1617819	1621283	b57266_PGA_scaffold3	PGA_scaffold3||5883615||5888469||TESI_004538-RA||1||CDS||2984912673||16877||78.96	5883615	5888469	1.000000e-250	146
69.9825	1.0846	a19990_10	10||1629614||1632889||PAC:17830302||1||CDS||391285994||1546||83.52	1629614	1632889	b57266_PGA_scaffold3	PGA_scaffold3||5904659||5915208||TESI_004539-RA||1||CDS||2984912676||16878||83.52	5904659	5915208	4.900000e-158	196
5.4113	1.1152	a19990_10	10||1642651||1657127||PAC:17830304||-1||CDS||391285998||1548||78.84	1657127	1642651	b57266_PGA_scaffold3	PGA_scaffold3||5922614||5925574||TESI_004540-RA||-1||CDS||2984912679||16879||78.84	5925574	5922614	1.100000e-176	246
1.0472	0.2696	a19990_10	10||1705258||1719222||PAC:17830309||-1||CDS||391286008||1553||71.41	1719222	1705258	b57266_PGA_scaffold3	PGA_scaffold3||6084450||6085286||TESI_004554-RA||-1||CDS||2984912721||16893||71.41	6085286	6084450	2.700000e-122	293
1.8080	0.2444	a19990_10	10||1759712||1762768||PAC:17830315||-1||CDS||391286020||1559||83.7	1762768	1759712	b57266_PGA_scaffold3	PGA_scaffold3||6088717||6089474||TESI_004555-RA||-1||CDS||2984912724||16894||83.7	6089474	6088717	3.400000e-50	342
1.1793	0.1736	a19990_10	10||1792148||1793758||PAC:17830319||-1||CDS||391286028||1563||86.24	1793758	1792148	b57266_PGA_scaffold3	PGA_scaffold3||6096029||6102526||TESI_004556-RA||-1||CDS||2984912727||16895||86.24	6102526	6096029	6.600000e-96	392
1.0380	0.1362	a19990_10	10||1814233||1815758||PAC:17830321||-1||CDS||391286032||1565||85.12	1815758	1814233	b57266_PGA_scaffold3	PGA_scaffold3||6107662||6109546||TESI_004557-RA||-1||CDS||2984912730||16896||85.12	6109546	6107662	4.200000e-138	442
2.4427	0.4315	a19990_10	10||1822736||1826872||PAC:17830322||1||CDS||391286034||1566||71.69	1822736	1826872	b57266_PGA_scaffold3	PGA_scaffold3||6128978||6129541||TESI_004558-RA||1||CDS||2984912733||16897||71.69	6128978	6129541	3.700000e-56	492
2.1808	1.3985	a19990_10	10||1875979||1880003||PAC:17830328||1||CDS||391286046||1572||66.88	1875979	1880003	b57266_PGA_scaffold3	PGA_scaffold3||6150034||6150745||TESI_004559-RA||1||CDS||2984912736||16898||66.88	6150034	6150745	2.100000e-33	524
0.8692	0.0993	a19990_10	10||1882608||1940913||PAC:17830329||1||CDS||391286048||1573||84.21	1882608	1940913	b57266_PGA_scaffold3	PGA_scaffold3||6214864||6226429||TESI_004561-RA||1||CDS||2984912742||16900||84.21	6214864	6226429	1.000000e-250	574
3.2674	0.8017	a19990_10	10||1993520||2008822||PAC:17830333||-1||CDS||391286056||1577||59.6	2008822	1993520	b57266_PGA_scaffold3	PGA_scaffold3||6245510||6251387||TESI_004563-RA||-1||CDS||2984912748||16902||59.6	6251387	6245510	2.900000e-62	624
12.0018	18.4055	a19990_10	10||2051979||2083661||PAC:17830335||1||CDS||391286060||1579||85.91	2051979	2083661	b57266_PGA_scaffold3	PGA_scaffold3||6378681||6382879||TESI_004573-RA||1||CDS||2984912778||16912||85.91	6378681	6382879	1.400000e-89	674
0.8066	0.2110	a19990_10	10||2105797||2110717||PAC:17830338||1||CDS||391286066||1582||78.61	2105797	2110717	b57266_PGA_scaffold3	PGA_scaffold3||6423185||6427363||TESI_004575-RA||1||CDS||2984912784||16914||78.61	6423185	6427363	1.400000e-184	724
69.7118	1.4185	a19990_10	10||2369677||2374072||PAC:17830347||1||CDS||391286084||1591||89.92	2369677	2374072	b57266_PGA_scaffold3	PGA_scaffold3||6601708||6615387||TESI_004584-RA||1||CDS||2984912811||16923||89.92	6601708	6615387	1.100000e-35	759
1.1016	0.2677	a19990_10	10||2431577||2432883||PAC:17830350||-1||CDS||391286090||1594||78.34	2432883	2431577	b57266_PGA_scaffold3	PGA_scaffold3||6648326||6658082||TESI_004586-RA||-1||CDS||2984912817||16925||78.34	6658082	6648326	3.000000e-94	809
2.1606	0.2334	a19990_10	10||2441986||2445172||PAC:17830351||1||CDS||391286092||1595||77.23	2441986	2445172	b57266_PGA_scaffold3	PGA_scaffold3||6672644||6676516||TESI_004587-RA||1||CDS||2984912820||16926||77.23	6672644	6676516	1.400000e-196	859
1.2890	0.2201	a19990_10	10||2451397||2455731||PAC:17830353||-1||CDS||391286096||1597||73.47	2455731	2451397	b57266_PGA_scaffold3	PGA_scaffold3||6678440||6685076||TESI_004588-RA||-1||CDS||2984912823||16927||73.47	6685076	6678440	1.400000e-118	909
67.7204	0.6968	a19990_10	10||2463271||2471773||PAC:17830355||-1||CDS||391286100||1599||76.52	2471773	2463271	b57266_PGA_scaffold3	PGA_scaffold3||6719980||6727508||TESI_004590-RA||1||CDS||2984912829||16929||76.52	6719980	6727508	8.700000e-175	959
27.7025	1.2272	a19990_10	10||2489107||2491437||PAC:17830358||-1||CDS||391286106||1602||64.25	2491437	2489107	b57266_PGA_scaffold3	PGA_scaffold3||6881418||6884526||TESI_004604-RA||-1||CDS||2984912871||16943||64.25	6884526	6881418	8.400000e-17	972
1.2367	0.2191	a19990_10	10||2509984||2512161||PAC:17830359||-1||CDS||391286108||1603||73.32	2512161	2509984	b57266_PGA_scaffold3	PGA_scaffold3||6926517||6927645||TESI_004606-RA||-1||CDS||2984912877||16945||73.32	6927645	6926517	2.700000e-175	1022
###  Mean Ks:  9.8021	Mean Kn: 0.3241
#Ks	Kn	a<db_genome_id>_<chr>	chr1||start1||stop1||name1||strand1||type1||db_feature_id1||genome_order1||percent_id1	start1	stop1	b<db_genome_id>_<chr>	chr2||start2||stop2||name2||strand2||type2||db_feature_id2||genome_order2||percent_id2	start2	stop2	eval	block_score	GEVO_link
29.9011	0.6044	a19990_10	10||1617819||1621283||PAC:17830300||1||CDS||391285990||1544||61.14	1617819	1621283	b57266_PGA_scaffold6	PGA_scaffold6||22857685||22861123||TESI_010992-RA||1||CDS||2985622122||23783||61.14	22857685	22861123	1.600000e-20	19
0.9602	0.0562	a19990_10	10||1782387||1786317||PAC:17830317||1||CDS||391286024||1561||80.4	1782387	1786317	b57266_PGA_scaffold6	PGA_scaffold6||23049508||23061549||TESI_010997-RA||1||CDS||2985622137||23788||80.4	23049508	23061549	8.700000e-128	66
1.0269	0.1562	a19990_10	10||1792148||1793758||PAC:17830319||-1||CDS||391286028||1563||85.67	1793758	1792148	b57266_PGA_scaffold6	PGA_scaffold6||23092863||23102750||TESI_010999-RA||-1||CDS||2985622143||23790||85.67	23102750	23092863	7.500000e-95	116
1.0220	0.1421	a19990_10	10||1805314||1807777||PAC:17830320||-1||CDS||391286030||1564||74.54	1807777	1805314	b57266_PGA_scaffold6	PGA_scaffold6||23116912||23119084||TESI_011000-RA||-1||CDS||2985622146||23791||74.54	23119084	23116912	6.000000e-235	166
66.0663	0.5703	a19990_10	10||1838207||1840711||PAC:17830323||1||CDS||391286036||1567||74.66	1838207	1840711	b57266_PGA_scaffold6	PGA_scaffold6||23145828||23150389||TESI_011001-RA||-1||CDS||2985622149||23792||74.66	23150389	23145828	1.900000e-196	216
1.2444	0.4512	a19990_10	10||1993520||2008822||PAC:17830333||-1||CDS||391286056||1577||64.2	2008822	1993520	b57266_PGA_scaffold6	PGA_scaffold6||23225022||23237342||TESI_011005-RA||-1||CDS||2985622161||23796||64.2	23237342	23225022	1.000000e-250	266
2.6367	0.6599	a19990_10	10||2092386||2094082||PAC:17830337||-1||CDS||391286064||1581||73.68	2094082	2092386	b57266_PGA_scaffold6	PGA_scaffold6||23285779||23287503||TESI_011010-RA||-1||CDS||2985622176||23801||73.68	23287503	23285779	2.300000e-08	273
1.2484	0.4008	a19990_10	10||2112286||2113434||PAC:17830339||-1||CDS||391286068||1583||74.8	2113434	2112286	b57266_PGA_scaffold6	PGA_scaffold6||23313762||23315369||TESI_011011-RA||-1||CDS||2985622179||23802||74.8	23315369	23313762	2.000000e-48	320
1.2305	0.2260	a19990_10	10||2345176||2351019||PAC:17830345||1||CDS||391286080||1589||81.5	2345176	2351019	b57266_PGA_scaffold6	PGA_scaffold6||23353232||23368119||TESI_011012-RA||1||CDS||2985622182||23803||81.5	23353232	23368119	1.100000e-150	370
0.7530	0.0841	a19990_10	10||2354364||2363974||PAC:17830346||1||CDS||391286082||1590||81.37	2354364	2363974	b57266_PGA_scaffold6	PGA_scaffold6||23430764||23439460||TESI_011018-RA||1||CDS||2985622200||23809||81.37	23430764	23439460	5.500000e-186	420
1.0654	0.0453	a19990_10	10||2369677||2374072||PAC:17830347||1||CDS||391286084||1591||79.77	2369677	2374072	b57266_PGA_scaffold6	PGA_scaffold6||23446526||23454377||TESI_011019-RA||1||CDS||2985622203||23810||79.77	23446526	23454377	1.100000e-110	470
9.3207	0.6791	a19990_10	10||2377842||2409593||PAC:17830348||1||CDS||391286086||1592||74.87	2377842	2409593	b57266_PGA_scaffold6	PGA_scaffold6||23460631||23481455||TESI_011020-RA||1||CDS||2985622206||23811||74.87	23460631	23481455	1.500000e-225	520
63.5793	0.7001	a19990_10	10||2463271||2471773||PAC:17830355||-1||CDS||391286100||1599||70.11	2471773	2463271	b57266_PGA_scaffold6	PGA_scaffold6||23569702||23570828||TESI_011024-RA||1||CDS||2985622218||23815||70.11	23569702	23570828	4.400000e-122	570
1.1006	0.1479	a19990_10	10||2539269||2543393||PAC:17830361||1||CDS||391286112||1605||83.4	2539269	2543393	b57266_PGA_scaffold6	PGA_scaffold6||23767690||23787092||TESI_011034-RA||1||CDS||2985622248||23825||83.4	23767690	23787092	4.600000e-243	620
0.6304	0.0701	a19990_10	10||2557800||2565368||PAC:17830366||1||CDS||391286122||1610||85.27	2557800	2565368	b57266_PGA_scaffold6	PGA_scaffold6||23957248||23959328||TESI_011041-RA||-1||CDS||2985622269||23832||85.27	23959328	23957248	8.400000e-208	670
65.5828	1.2321	a19990_10	10||2679543||2706936||PAC:17830375||1||CDS||391286140||1619||79.27	2679543	2706936	b57266_PGA_scaffold6	PGA_scaffold6||24158339||24165876||TESI_011051-RA||-1||CDS||2985622299||23842||79.27	24165876	24158339	1.000000e-36	706
1.3486	0.1097	a19990_10	10||2714941||2717530||PAC:17830377||1||CDS||391286144||1621||77.92	2714941	2717530	b57266_PGA_scaffold6	PGA_scaffold6||24209546||24214222||TESI_011052-RA||1||CDS||2985622302||23843||77.92	24209546	24214222	1.000000e-250	756
0.7310	0.1536	a19990_10	10||2776099||2782882||PAC:17830381||1||CDS||391286152||1625||81.43	2776099	2782882	b57266_PGA_scaffold6	PGA_scaffold6||24217756||24226817||TESI_011053-RA||1||CDS||2985622305||23844||81.43	24217756	24226817	1.000000e-250	806
0.6624	0.0389	a19990_10	10||2888793||2893108||PAC:17830390||1||CDS||391286170||1634||85.12	2888793	2893108	b57266_PGA_scaffold6	PGA_scaffold6||24272988||24283527||TESI_011058-RA||1||CDS||2985622320||23849||85.12	24272988	24283527	4.500000e-219	856
1.0968	0.0351	a19990_10	10||2923215||2925221||PAC:17830394||1||CDS||391286178||1638||84.89	2923215	2925221	b57266_PGA_scaffold6	PGA_scaffold6||24423521||24426720||TESI_011063-RA||-1||CDS||2985622335||23854||84.89	24426720	24423521	6.800000e-165	906
0.8613	0.1977	a19990_10	10||3000367||3000979||PAC:17830400||1||CDS||391286190||1644||73.25	3000367	3000979	b57266_PGA_scaffold6	PGA_scaffold6||24443589||24444538||TESI_011064-RA||1||CDS||2985622338||23855||73.25	24443589	24444538	2.800000e-73	956
61.2796	1.1662	a19990_10	10||3017057||3042201||PAC:17830402||-1||CDS||391286194||1646||69.7	3042201	3017057	b57266_PGA_scaffold6	PGA_scaffold6||24454240||24488892||TESI_011066-RA||-1||CDS||2985622344||23857||69.7	24488892	24454240	2.800000e-66	1006
1.2862	0.1253	a19990_10	10||3105995||3112850||PAC:17830406||1||CDS||391286202||1650||82.8	3105995	3112850	b57266_PGA_scaffold6	PGA_scaffold6||24641671||24646367||TESI_011075-RA||1||CDS||2985622371||23866||82.8	24641671	24646367	1.000000e-250	1056
0.5412	0.0858	a19990_10	10||3139314||3149668||PAC:17830409||1||CDS||391286208||1653||87.7	3139314	3149668	b57266_PGA_scaffold6	PGA_scaffold6||24731227||24738984||TESI_011078-RA||1||CDS||2985622380||23869||87.7	24731227	24738984	3.000000e-107	1106
0.9757	0.2954	a19990_10	10||3230828||3232568||PAC:17830415||-1||CDS||391286220||1659||68.7	3232568	3230828	b57266_PGA_scaffold6	PGA_scaffold6||24823105||24824597||TESI_011081-RA||-1||CDS||2985622389||23872||68.7	24824597	24823105	4.200000e-130	1156
0.8762	0.2106	a19990_10	10||3253728||3259640||PAC:17830417||-1||CDS||391286224||1661||77.75	3259640	3253728	b57266_PGA_scaffold6	PGA_scaffold6||24920530||24929784||TESI_011084-RA||-1||CDS||2985622398||23875||77.75	24929784	24920530	1.000000e-177	1206
1.1268	0.4455	a19990_10	10||3278498||3280729||PAC:17830421||-1||CDS||391286232||1665||74.59	3280729	3278498	b57266_PGA_scaffold6	PGA_scaffold6||25009364||25012892||TESI_011087-RA||-1||CDS||2985622407||23878||74.59	25012892	25009364	2.600000e-75	1256
1.3103	0.1302	a19990_10	10||3684627||3685673||PAC:17830441||1||CDS||391286272||1685||77.7	3684627	3685673	b57266_PGA_scaffold6	PGA_scaffold6||25091165||25093049||TESI_011093-RA||1||CDS||2985622425||23884||77.7	25091165	25093049	4.600000e-107	1303
0.8133	0.2540	a19990_10	10||3730930||3738385||PAC:17830445||1||CDS||391286280||1689||73.36	3730930	3738385	b57266_PGA_scaffold6	PGA_scaffold6||25230294||25230626||TESI_011094-RA||1||CDS||2985622428||23885||73.36	25230294	25230626	7.000000e-35	1337
2.5685	0.3586	a19990_10	10||3793319||3809170||PAC:17830449||-1||CDS||391286288||1693||75.71	3809170	3793319	b57266_PGA_scaffold6	PGA_scaffold6||25233695||25237963||TESI_011095-RA||-1||CDS||2985622431||23886||75.71	25237963	25233695	1.500000e-141	1387
0.8591	0.1560	a19990_10	10||3961288||3963564||PAC:17830457||1||CDS||391286304||1701||80.19	3961288	3963564	b57266_PGA_scaffold6	PGA_scaffold6||25300753||25307091||TESI_011096-RA||1||CDS||2985622434||23887||80.19	25300753	25307091	1.900000e-166	1437
2.5547	0.1519	a19990_10	10||3966988||3973071||PAC:17830458||1||CDS||391286306||1702||73.04	3966988	3973071	b57266_PGA_scaffold6	PGA_scaffold6||25311948||25312843||TESI_011097-RA||1||CDS||2985622437||23888||73.04	25311948	25312843	1.100000e-137	1487
6.4263	0.8116	a19990_10	10||4018702||4023417||PAC:17830461||1||CDS||391286312||1705||69.75	4018702	4023417	b57266_PGA_scaffold6	PGA_scaffold6||25388732||25393981||TESI_011100-RA||1||CDS||2985622446||23891||69.75	25388732	25393981	3.800000e-121	1537
0.5855	0.0683	a19990_10	10||4024451||4028962||PAC:17830462||-1||CDS||391286314||1706||86.09	4028962	4024451	b57266_PGA_scaffold6	PGA_scaffold6||25395504||25401691||TESI_011101-RA||-1||CDS||2985622449||23892||86.09	25401691	25395504	5.800000e-155	1587
###  Mean Ks:  6.2581	Mean Kn: 0.3995
#Ks	Kn	a<db_genome_id>_<chr>	chr1||start1||stop1||name1||strand1||type1||db_feature_id1||genome_order1||percent_id1	start1	stop1	b<db_genome_id>_<chr>	chr2||start2||stop2||name2||strand2||type2||db_feature_id2||genome_order2||percent_id2	start2	stop2	eval	block_score	GEVO_link
5.0575	1.3566	a19990_10	10||1882608||1940913||PAC:17830329||1||CDS||391286048||1573||81.58	1882608	1940913	b57266_PGA_scaffold13	PGA_scaffold13||18407751||18424036||TESI_022275-RA||1||CDS||2983717029||7119||81.58	18407751	18424036	1.400000e-112	50
2.7964	0.5208	a19990_10	10||1993520||2008822||PAC:17830333||-1||CDS||391286056||1577||62.54	2008822	1993520	b57266_PGA_scaffold13	PGA_scaffold13||18471575||18475439||TESI_022281-RA||-1||CDS||2983717047||7125||62.54	18475439	18471575	2.100000e-29	78
3.2869	0.6829	a19990_10	10||2087171||2091080||PAC:17830336||1||CDS||391286062||1580||64.42	2087171	2091080	b57266_PGA_scaffold13	PGA_scaffold13||18510954||18520700||TESI_022284-RA||1||CDS||2983717056||7128||64.42	18510954	18520700	2.300000e-55	128
2.2546	0.7045	a19990_10	10||2092386||2094082||PAC:17830337||-1||CDS||391286064||1581||69.89	2094082	2092386	b57266_PGA_scaffold13	PGA_scaffold13||18591410||18593299||TESI_022288-RA||-1||CDS||2983717068||7132||69.89	18593299	18591410	1.500000e-04	131
0.7939	0.2131	a19990_10	10||2105797||2110717||PAC:17830338||1||CDS||391286066||1582||75.66	2105797	2110717	b57266_PGA_scaffold13	PGA_scaffold13||18625951||18630529||TESI_022289-RA||1||CDS||2983717071||7133||75.66	18625951	18630529	5.000000e-186	181
0.8063	0.0804	a19990_10	10||2130340||2132096||PAC:17830341||-1||CDS||391286072||1585||81.96	2132096	2130340	b57266_PGA_scaffold13	PGA_scaffold13||18664513||18666312||TESI_022290-RA||-1||CDS||2983717074||7134||81.96	18666312	18664513	1.400000e-142	231
1.8043	0.5202	a19990_10	10||2144210||2150637||PAC:17830343||1||CDS||391286076||1587||77.51	2144210	2150637	b57266_PGA_scaffold13	PGA_scaffold13||18678763||18686657||TESI_022291-RA||1||CDS||2983717077||7135||77.51	18678763	18686657	7.900000e-70	281
1.0794	0.1212	a19990_10	10||2337706||2342096||PAC:17830344||-1||CDS||391286078||1588||77.32	2342096	2337706	b57266_PGA_scaffold13	PGA_scaffold13||18729169||18733322||TESI_022292-RA||-1||CDS||2983717080||7136||77.32	18733322	18729169	8.200000e-172	331
1.1299	0.0969	a19990_10	10||2345176||2351019||PAC:17830345||1||CDS||391286080||1589||81.82	2345176	2351019	b57266_PGA_scaffold13	PGA_scaffold13||18863475||18863840||TESI_022298-RA||1||CDS||2983717098||7142||81.82	18863475	18863840	4.200000e-60	381
3.5205	0.2644	a19990_10	10||2377842||2409593||PAC:17830348||1||CDS||391286086||1592||75.41	2377842	2409593	b57266_PGA_scaffold13	PGA_scaffold13||18888357||18890006||TESI_022300-RA||1||CDS||2983717104||7144||75.41	18888357	18890006	1.700000e-94	431
1.2585	0.1855	a19990_10	10||2451397||2455731||PAC:17830353||-1||CDS||391286096||1597||73.73	2455731	2451397	b57266_PGA_scaffold13	PGA_scaffold13||18918229||18922817||TESI_022304-RA||-1||CDS||2983717116||7148||73.73	18922817	18918229	5.000000e-221	481
72.3449	1.2761	a19990_10	10||2489107||2491437||PAC:17830358||-1||CDS||391286106||1602||64.62	2491437	2489107	b57266_PGA_scaffold13	PGA_scaffold13||18940859||18943813||TESI_022305-RA||-1||CDS||2983717119||7149||64.62	18943813	18940859	1.100000e-08	489
0.8334	0.1255	a19990_10	10||2523173||2529535||PAC:17830360||-1||CDS||391286110||1604||79.54	2529535	2523173	b57266_PGA_scaffold13	PGA_scaffold13||18970541||18982970||TESI_022306-RA||-1||CDS||2983717122||7150||79.54	18982970	18970541	5.300000e-242	539
1.3075	0.1448	a19990_10	10||2539269||2543393||PAC:17830361||1||CDS||391286112||1605||84.94	2539269	2543393	b57266_PGA_scaffold13	PGA_scaffold13||19146524||19153033||TESI_022314-RA||1||CDS||2983717146||7158||84.94	19146524	19153033	4.600000e-244	589
1.4791	0.2733	a19990_10	10||2545291||2546883||PAC:17830363||1||CDS||391286116||1607||69.29	2545291	2546883	b57266_PGA_scaffold13	PGA_scaffold13||19217197||19240318||TESI_022319-RA||1||CDS||2983717161||7163||69.29	19217197	19240318	1.000000e-250	639
1.1975	0.3171	a19990_10	10||2574303||2574895||PAC:17830368||1||CDS||391286126||1612||67.34	2574303	2574895	b57266_PGA_scaffold13	PGA_scaffold13||19295385||19296999||TESI_022323-RA||-1||CDS||2983717173||7167||67.34	19296999	19295385	1.300000e-69	689
5.2214	0.6560	a19990_10	10||2584702||2596657||PAC:17830370||-1||CDS||391286130||1614||75.51	2596657	2584702	b57266_PGA_scaffold13	PGA_scaffold13||19408900||19425866||TESI_022328-RA||-1||CDS||2983717188||7172||75.51	19425866	19408900	2.000000e-232	739
2.2484	0.6872	a19990_10	10||2636699||2646850||PAC:17830373||-1||CDS||391286136||1617||76.64	2646850	2636699	b57266_PGA_scaffold13	PGA_scaffold13||19496278||19527828||TESI_022329-RA||-1||CDS||2983717191||7173||76.64	19527828	19496278	5.000000e-45	783
3.7334	1.3785	a19990_10	10||2652801||2660280||PAC:17830374||1||CDS||391286138||1618||80.18	2652801	2660280	b57266_PGA_scaffold13	PGA_scaffold13||19543165||19544115||TESI_022331-RA||1||CDS||2983717197||7175||80.18	19543165	19544115	3.800000e-56	833
2.1506	1.0185	a19990_10	10||2679543||2706936||PAC:17830375||1||CDS||391286140||1619||77.6	2679543	2706936	b57266_PGA_scaffold13	PGA_scaffold13||19575914||19603185||TESI_022336-RA||-1||CDS||2983717212||7180||77.6	19603185	19575914	4.000000e-39	871
0.8616	0.3329	a19990_10	10||2720041||2723186||PAC:17830378||1||CDS||391286146||1622||69.14	2720041	2723186	b57266_PGA_scaffold13	PGA_scaffold13||19728184||19730551||TESI_022339-RA||1||CDS||2983717221||7183||69.14	19728184	19730551	4.500000e-220	921
61.5293	1.2147	a19990_10	10||2725731||2732279||PAC:17830379||-1||CDS||391286148||1623||86.05	2732279	2725731	b57266_PGA_scaffold13	PGA_scaffold13||19741844||19742644||TESI_022341-RA||-1||CDS||2983717227||7185||86.05	19742644	19741844	4.200000e-64	971
0.4998	0.1072	a19990_10	10||2744332||2746235||PAC:17830380||-1||CDS||391286150||1624||83.27	2746235	2744332	b57266_PGA_scaffold13	PGA_scaffold13||19781214||19788551||TESI_022343-RA||-1||CDS||2983717233||7187||83.27	19788551	19781214	4.400000e-228	1021
0.9470	0.1863	a19990_10	10||2776099||2782882||PAC:17830381||1||CDS||391286152||1625||81.37	2776099	2782882	b57266_PGA_scaffold13	PGA_scaffold13||19834914||19846612||TESI_022346-RA||1||CDS||2983717242||7190||81.37	19834914	19846612	1.000000e-250	1071
1.0408	0.1494	a19990_10	10||2839917||2855651||PAC:17830386||1||CDS||391286162||1630||76.94	2839917	2855651	b57266_PGA_scaffold13	PGA_scaffold13||19881665||19900192||TESI_022347-RA||1||CDS||2983717245||7191||76.94	19881665	19900192	9.200000e-189	1121
1.9567	0.2994	a19990_10	10||2862080||2866619||PAC:17830388||1||CDS||391286166||1632||79.83	2862080	2866619	b57266_PGA_scaffold13	PGA_scaffold13||19953668||19961374||TESI_022348-RA||1||CDS||2983717248||7192||79.83	19953668	19961374	3.300000e-90	1171
0.7013	0.0360	a19990_10	10||2888793||2893108||PAC:17830390||1||CDS||391286170||1634||83.68	2888793	2893108	b57266_PGA_scaffold13	PGA_scaffold13||20016603||20026443||TESI_022352-RA||1||CDS||2983717260||7196||83.68	20016603	20026443	6.600000e-211	1221
0.8279	0.1147	a19990_10	10||2894893||2902502||PAC:17830391||1||CDS||391286172||1635||79.83	2894893	2902502	b57266_PGA_scaffold13	PGA_scaffold13||20055229||20063330||TESI_022354-RA||1||CDS||2983717266||7198||79.83	20055229	20063330	1.000000e-250	1271
1.0364	0.0437	a19990_10	10||2923215||2925221||PAC:17830394||1||CDS||391286178||1638||85.29	2923215	2925221	b57266_PGA_scaffold13	PGA_scaffold13||20116211||20118714||TESI_022359-RA||1||CDS||2983717281||7203||85.29	20116211	20118714	3.700000e-167	1321
2.4202	0.4766	a19990_10	10||2950422||2965472||PAC:17830398||-1||CDS||391286186||1642||84.93	2965472	2950422	b57266_PGA_scaffold13	PGA_scaffold13||20126430||20128134||TESI_022360-RA||-1||CDS||2983717284||7204||84.93	20128134	20126430	2.900000e-63	1371
3.7622	0.4962	a19990_10	10||2968183||2975403||PAC:17830399||-1||CDS||391286188||1643||75.45	2975403	2968183	b57266_PGA_scaffold13	PGA_scaffold13||20180742||20187334||TESI_022361-RA||-1||CDS||2983717287||7205||75.45	20187334	20180742	5.000000e-58	1421
0.6203	0.0756	a19990_10	10||3054528||3064602||PAC:17830404||-1||CDS||391286198||1648||85.35	3064602	3054528	b57266_PGA_scaffold13	PGA_scaffold13||20646197||20662086||TESI_022370-RA||-1||CDS||2983717314||7214||85.35	20662086	20646197	1.000000e-250	1471
1.2490	0.1198	a19990_10	10||3105995||3112850||PAC:17830406||1||CDS||391286202||1650||83.21	3105995	3112850	b57266_PGA_scaffold13	PGA_scaffold13||20739559||20743005||TESI_022371-RA||1||CDS||2983717317||7215||83.21	20739559	20743005	1.000000e-250	1521
0.8832	0.0652	a19990_10	10||3128150||3133523||PAC:17830408||-1||CDS||391286206||1652||84.18	3133523	3128150	b57266_PGA_scaffold13	PGA_scaffold13||20816454||20825568||TESI_022374-RA||-1||CDS||2983717326||7218||84.18	20825568	20816454	1.900000e-146	1571
1.0586	0.4085	a19990_10	10||3139314||3149668||PAC:17830409||1||CDS||391286208||1653||86.03	3139314	3149668	b57266_PGA_scaffold13	PGA_scaffold13||20893162||20898260||TESI_022377-RA||1||CDS||2983717335||7221||86.03	20893162	20898260	8.600000e-38	1608
1.1025	0.2257	a19990_10	10||3230828||3232568||PAC:17830415||-1||CDS||391286220||1659||71.76	3232568	3230828	b57266_PGA_scaffold13	PGA_scaffold13||21011764||21013229||TESI_022382-RA||-1||CDS||2983717350||7226||71.76	21013229	21011764	1.600000e-153	1658
23.0955	0.6060	a19990_10	10||3250514||3251387||PAC:17830416||1||CDS||391286222||1660||81.72	3250514	3251387	b57266_PGA_scaffold13	PGA_scaffold13||21041587||21045416||TESI_022384-RA||1||CDS||2983717356||7228||81.72	21041587	21045416	4.800000e-47	1704
0.9753	0.1765	a19990_10	10||3253728||3259640||PAC:17830417||-1||CDS||391286224||1661||77.81	3259640	3253728	b57266_PGA_scaffold13	PGA_scaffold13||21060804||21063457||TESI_022385-RA||-1||CDS||2983717359||7229||77.81	21063457	21060804	2.800000e-176	1754
1.5508	0.2679	a19990_10	10||3271408||3273129||PAC:17830420||1||CDS||391286230||1664||78.21	3271408	3273129	b57266_PGA_scaffold13	PGA_scaffold13||21120373||21122880||TESI_022389-RA||1||CDS||2983717371||7233||78.21	21120373	21122880	1.100000e-122	1804
0.9966	0.2876	a19990_10	10||3278498||3280729||PAC:17830421||-1||CDS||391286232||1665||72.66	3280729	3278498	b57266_PGA_scaffold13	PGA_scaffold13||21142167||21150534||TESI_022392-RA||-1||CDS||2983717380||7236||72.66	21150534	21142167	1.100000e-110	1854
74.8556	1.0109	a19990_10	10||3340313||3390494||PAC:17830425||1||CDS||391286240||1669||71.03	3340313	3390494	b57266_PGA_scaffold13	PGA_scaffold13||21545994||21572761||TESI_022406-RA||1||CDS||2983717422||7250||71.03	21545994	21572761	1.000000e-250	1901
0.9007	0.1526	a19990_10	10||3662166||3682329||PAC:17830440||1||CDS||391286270||1684||76.11	3662166	3682329	b57266_PGA_scaffold13	PGA_scaffold13||21709677||21712384||TESI_022412-RA||1||CDS||2983717440||7256||76.11	21709677	21712384	1.000000e-250	1948
1.1173	0.1278	a19990_10	10||3684627||3685673||PAC:17830441||1||CDS||391286272||1685||77.78	3684627	3685673	b57266_PGA_scaffold13	PGA_scaffold13||21713549||21714314||TESI_022413-RA||1||CDS||2983717443||7257||77.78	21713549	21714314	2.200000e-111	1998
2.3199	0.7854	a19990_10	10||3730930||3738385||PAC:17830445||1||CDS||391286280||1689||81.13	3730930	3738385	b57266_PGA_scaffold13	PGA_scaffold13||21928324||21931419||TESI_022418-RA||1||CDS||2983717458||7262||81.13	21928324	21931419	2.100000e-34	2031
1.6973	0.3554	a19990_10	10||3793319||3809170||PAC:17830449||-1||CDS||391286288||1693||76.23	3809170	3793319	b57266_PGA_scaffold13	PGA_scaffold13||21932746||21936520||TESI_022419-RA||-1||CDS||2983717461||7263||76.23	21936520	21932746	1.000000e-250	2081
1.1311	0.2126	a19990_10	10||3844291||3844662||PAC:17830452||-1||CDS||391286294||1696||74.19	3844662	3844291	b57266_PGA_scaffold13	PGA_scaffold13||21966089||21966930||TESI_022421-RA||-1||CDS||2983717467||7265||74.19	21966930	21966089	9.000000e-49	2129
0.7799	0.1033	a19990_10	10||3883840||3911610||PAC:17830454||1||CDS||391286298||1698||86.06	3883840	3911610	b57266_PGA_scaffold13	PGA_scaffold13||22086520||22090062||TESI_022423-RA||1||CDS||2983717473||7267||86.06	22086520	22090062	1.900000e-127	2179
1.0947	0.2194	a19990_10	10||3990588||3995796||PAC:17830460||-1||CDS||391286310||1704||71.58	3995796	3990588	b57266_PGA_scaffold13	PGA_scaffold13||22097602||22102463||TESI_022424-RA||1||CDS||2983717476||7268||71.58	22097602	22102463	1.000000e-250	2229
1.3289	0.2956	a19990_10	10||4018702||4023417||PAC:17830461||1||CDS||391286312||1705||71.21	4018702	4023417	b57266_PGA_scaffold13	PGA_scaffold13||22332110||22336102||TESI_022436-RA||-1||CDS||2983717512||7280||71.21	22336102	22332110	8.800000e-139	2276
###  Mean Ks:  1.9242	Mean Kn: 0.3873
[truncated: 4,287,294 more chars]
