# Supplementary material for: Buxus and Tetracentron genomes help resolve eudicot genome history
Source: Nat Commun. 2022 Feb 2;13:643. doi: 10.1038/s41467-022-28312-w (PMC8810787; doi:10.1038/s41467-022-28312-w)
Supplement: Supplementary file 13 — Source Data [file 41467_2022_28312_MOESM13_ESM.zip › Source Data/Fig2c_Vitis-Vitis.synmap.ks.txt]

#This file contains synonymous rate values in the first two columns:
###  Mean Ks:  10.2375	Mean Kn: 0.3783
#Ks	Kn	a<db_genome_id>_<chr>	chr1||start1||stop1||name1||strand1||type1||db_feature_id1||genome_order1||percent_id1	start1	stop1	b<db_genome_id>_<chr>	chr2||start2||stop2||name2||strand2||type2||db_feature_id2||genome_order2||percent_id2	start2	stop2	eval	block_score	GEVO_link
1.4365	0.2657	a19990_1	1||109366||110093||PAC:17823954||-1||CDS||391284216||6||69.26	110093	109366	b19990_17	17||5431008||5432328||PAC:17820802||-1||CDS||391311979||10216||69.26	5432328	5431008	1.600000e-77	50
1.7560	0.2115	a19990_1	1||150565||175325||PAC:17823952||-1||CDS||391284212||8||74.8	175325	150565	b19990_17	17||5434326||5452711||PAC:17820801||-1||CDS||391311977||10217||74.8	5452711	5434326	4.800000e-162	100
63.0163	1.4467	a19990_1	1||231562||235218||PAC:17823949||1||CDS||391284206||11||82.94	231562	235218	b19990_17	17||5506993||5511422||PAC:17820798||1||CDS||391311971||10220||82.94	5506993	5511422	1.200000e-43	142
0.8303	0.0530	a19990_1	1||259039||261547||PAC:17823946||-1||CDS||391284200||14||84.3	261547	259039	b19990_17	17||5514288||5516722||PAC:17820796||-1||CDS||391311967||10222||84.3	5516722	5514288	1.000000e-250	192
1.9903	0.1952	a19990_1	1||381267||382921||PAC:17823933||-1||CDS||391284174||27||74.4	382921	381267	b19990_17	17||5600617||5602845||PAC:17820788||-1||CDS||391311951||10230||74.4	5602845	5600617	1.700000e-170	239
1.2240	0.1851	a19990_1	1||391167||394070||PAC:17823932||-1||CDS||391284172||28||71.69	394070	391167	b19990_17	17||5652488||5657534||PAC:17820783||-1||CDS||391311941||10235||71.69	5657534	5652488	3.400000e-53	289
1.4090	0.2908	a19990_1	1||421584||428372||PAC:17823929||1||CDS||391284166||31||67.82	421584	428372	b19990_17	17||5737662||5753340||PAC:17820777||1||CDS||391311929||10241||67.82	5737662	5753340	4.900000e-108	339
###  Mean Ks:  18.1935	Mean Kn: 0.3978
#Ks	Kn	a<db_genome_id>_<chr>	chr1||start1||stop1||name1||strand1||type1||db_feature_id1||genome_order1||percent_id1	start1	stop1	b<db_genome_id>_<chr>	chr2||start2||stop2||name2||strand2||type2||db_feature_id2||genome_order2||percent_id2	start2	stop2	eval	block_score	GEVO_link
2.9825	0.3677	a19990_1	1||112285||118695||PAC:17823953||1||CDS||391284214||7||81.03	112285	118695	b19990_14	14||23287292||23292722||PAC:17841459||1||CDS||391303866||7113||81.03	23287292	23292722	8.900000e-49	48
1.2991	0.1984	a19990_1	1||150565||175325||PAC:17823952||-1||CDS||391284212||8||75.27	175325	150565	b19990_14	14||23320536||23341023||PAC:17841462||-1||CDS||391303872||7116||75.27	23341023	23320536	1.400000e-168	98
1.0065	0.0575	a19990_1	1||259039||261547||PAC:17823946||-1||CDS||391284200||14||83.08	261547	259039	b19990_14	14||23425934||23428430||PAC:17841468||-1||CDS||391303884||7122||83.08	23428430	23425934	9.400000e-249	148
1.0745	0.1540	a19990_1	1||263082||268798||PAC:17823945||-1||CDS||391284198||15||74.95	268798	263082	b19990_14	14||23435565||23438410||PAC:17841469||-1||CDS||391303886||7123||74.95	23438410	23435565	1.000000e-250	198
65.7327	0.9716	a19990_1	1||334518||337539||PAC:17823937||-1||CDS||391284182||23||59.38	337539	334518	b19990_14	14||23804742||23821929||PAC:17838748||1||CDS||391303236||7138||59.38	23804742	23821929	3.100000e-27	221
1.8736	0.1770	a19990_1	1||391167||394070||PAC:17823932||-1||CDS||391284172||28||68.91	394070	391167	b19990_14	14||23946920||23949084||PAC:17838754||-1||CDS||391303248||7144||68.91	23949084	23946920	3.100000e-52	271
70.4138	1.0329	a19990_1	1||443197||445496||PAC:17823926||-1||CDS||391284160||34||71.43	445496	443197	b19990_14	14||23993049||23996880||PAC:17838760||1||CDS||391303260||7150||71.43	23993049	23996880	1.600000e-69	321
1.1654	0.2234	a19990_1	1||515760||520675||PAC:17823915||1||CDS||391284138||45||79.72	515760	520675	b19990_14	14||24129503||24145604||PAC:17838769||1||CDS||391303278||7159||79.72	24129503	24145604	1.500000e-113	368
###  Mean Ks:  10.5738	Mean Kn: 0.7124
#Ks	Kn	a<db_genome_id>_<chr>	chr1||start1||stop1||name1||strand1||type1||db_feature_id1||genome_order1||percent_id1	start1	stop1	b<db_genome_id>_<chr>	chr2||start2||stop2||name2||strand2||type2||db_feature_id2||genome_order2||percent_id2	start2	stop2	eval	block_score	GEVO_link
4.4409	0.5806	a19990_1	1||448552||451702||PAC:17823925||-1||CDS||391284158||35||81.56	451702	448552	b19990_17	17||8377945||8381026||PAC:17820572||1||CDS||391311519||10446||81.56	8377945	8381026	1.500000e-29	28
3.0785	0.4633	a19990_1	1||459188||463238||PAC:17823923||-1||CDS||391284154||37||71.88	463238	459188	b19990_17	17||8188496||8195243||PAC:17820582||1||CDS||391311539||10436||71.88	8188496	8195243	1.400000e-63	78
54.4902	2.5391	a19990_1	1||524552||525825||PAC:17823914||-1||CDS||391284136||46||76.84	525825	524552	b19990_17	17||8111303||8115469||PAC:17820589||1||CDS||391311553||10429||76.84	8111303	8115469	8.400000e-58	128
0.6005	0.0556	a19990_1	1||599284||602644||PAC:17823903||1||CDS||391284114||57||86.94	599284	602644	b19990_17	17||7682689||7685520||PAC:17820610||-1||CDS||391311595||10408||86.94	7685520	7682689	1.300000e-146	172
1.8019	0.1522	a19990_1	1||606411||607520||PAC:17823902||1||CDS||391284112||58||83.73	606411	607520	b19990_17	17||7659780||7661222||PAC:17820612||-1||CDS||391311599||10406||83.73	7661222	7659780	6.100000e-141	222
3.5316	0.3774	a19990_1	1||721721||725418||PAC:17823890||1||CDS||391284088||70||60.73	721721	725418	b19990_17	17||7532204||7537040||PAC:17820619||-1||CDS||391311613||10399||60.73	7537040	7532204	1.400000e-85	269
6.0731	0.8184	a19990_1	1||770275||774384||PAC:17823880||-1||CDS||391284068||80||66.67	774384	770275	b19990_17	17||7339197||7342035||PAC:17820632||1||CDS||391311639||10386||66.67	7339197	7342035	3.200000e-36	301
###  Mean Ks:  16.1489	Mean Kn: 0.4401
#Ks	Kn	a<db_genome_id>_<chr>	chr1||start1||stop1||name1||strand1||type1||db_feature_id1||genome_order1||percent_id1	start1	stop1	b<db_genome_id>_<chr>	chr2||start2||stop2||name2||strand2||type2||db_feature_id2||genome_order2||percent_id2	start2	stop2	eval	block_score	GEVO_link
2.2286	0.4166	a19990_1	1||2468754||2475113||PAC:17823717||1||CDS||391283742||243||72.88	2468754	2475113	b19990_14	14||22255076||22277284||PAC:17841392||-1||CDS||391303732||7046||72.88	22277284	22255076	1.200000e-168	50
15.8748	0.5108	a19990_1	1||2526012||2527795||PAC:17823711||1||CDS||391283730||249||57.54	2526012	2527795	b19990_14	14||22200145||22206112||PAC:17841390||-1||CDS||391303728||7044||57.54	22206112	22200145	1.600000e-23	72
69.5014	1.2252	a19990_1	1||2574244||2575738||PAC:17823706||-1||CDS||391283720||254||77.23	2575738	2574244	b19990_14	14||22124290||22125983||PAC:17841387||1||CDS||391303722||7041||77.23	22124290	22125983	8.400000e-43	114
23.9565	0.5078	a19990_1	1||2751643||2752719||PAC:17823694||1||CDS||391283696||266||68.68	2751643	2752719	b19990_14	14||22050931||22055841||PAC:17841386||-1||CDS||391303720||7040||68.68	22055841	22050931	2.100000e-37	147
2.5782	0.1998	a19990_1	1||2766597||2767442||PAC:17823692||1||CDS||391283692||268||73.25	2766597	2767442	b19990_14	14||22022712||22023785||PAC:17841384||-1||CDS||391303716||7038||73.25	22023785	22022712	4.600000e-121	197
8.4990	0.4868	a19990_1	1||2954243||2955469||PAC:17823678||1||CDS||391283664||282||60.38	2954243	2955469	b19990_14	14||21747481||21749101||PAC:17837340||-1||CDS||391302304||7021||60.38	21749101	21747481	6.100000e-27	220
5.8709	0.3760	a19990_1	1||2958067||2959131||PAC:17823677||1||CDS||391283662||283||66.12	2958067	2959131	b19990_14	14||21742614||21743642||PAC:17837339||-1||CDS||391302302||7020||66.12	21743642	21742614	1.200000e-52	270
78.9018	0.5038	a19990_1	1||3007049||3007411||PAC:17823674||1||CDS||391283656||286||88.89	3007049	3007411	b19990_14	14||21475842||21476772||PAC:17837333||-1||CDS||391302290||7014||88.89	21476772	21475842	1.100000e-24	294
60.0614	1.1860	a19990_1	1||3014420||3016204||PAC:17823671||-1||CDS||391283650||289||71.96	3016204	3014420	b19990_14	14||21468073||21468747||PAC:17837332||1||CDS||391302288||7013||71.96	21468073	21468747	2.400000e-83	344
0.8863	0.1096	a19990_1	1||3084529||3092651||PAC:17823662||-1||CDS||391283632||298||77.31	3092651	3084529	b19990_14	14||21433524||21444191||PAC:17837331||1||CDS||391302286||7012||77.31	21433524	21444191	4.200000e-207	394
65.1708	1.2134	a19990_1	1||3167525||3170831||PAC:17823655||1||CDS||391283618||305||75.99	3167525	3170831	b19990_14	14||21304811||21306289||PAC:17837328||-1||CDS||391302280||7009||75.99	21306289	21304811	5.500000e-72	444
65.0231	1.2884	a19990_1	1||3210000||3211373||PAC:17823650||-1||CDS||391283608||310||72.96	3211373	3210000	b19990_14	14||21211166||21211960||PAC:17837325||1||CDS||391302274||7006||72.96	21211166	21211960	1.700000e-91	494
1.8441	0.2633	a19990_1	1||3235823||3236771||PAC:17823647||-1||CDS||391283602||313||65.66	3236771	3235823	b19990_14	14||21128986||21130161||PAC:17837322||1||CDS||391302268||7003||65.66	21128986	21130161	4.800000e-27	520
14.7082	0.3534	a19990_1	1||3271259||3277948||PAC:17823643||-1||CDS||391283594||317||65.43	3277948	3271259	b19990_14	14||21104345||21114133||PAC:17837321||-1||CDS||391302266||7002||65.43	21114133	21104345	3.700000e-118	570
1.6423	0.4871	a19990_1	1||3368825||3370197||PAC:17823634||-1||CDS||391283576||326||72.6	3370197	3368825	b19990_14	14||21028395||21030253||PAC:17837316||1||CDS||391302256||6997||72.6	21028395	21030253	1.800000e-78	620
1.3665	0.2507	a19990_1	1||3396142||3407109||PAC:17823631||-1||CDS||391283570||329||69.63	3407109	3396142	b19990_14	14||21000736||21004739||PAC:17837313||1||CDS||391302250||6994||69.63	21000736	21004739	1.400000e-173	670
1.3672	0.2900	a19990_1	1||3422695||3423477||PAC:17823629||-1||CDS||391283566||331||70.62	3423477	3422695	b19990_14	14||20758279||20758911||PAC:17837308||1||CDS||391302240||6989||70.62	20758279	20758911	7.100000e-47	716
2.9286	0.2592	a19990_1	1||3520168||3521895||PAC:17823620||1||CDS||391283548||340||67.98	3520168	3521895	b19990_14	14||20721259||20722778||PAC:17837305||-1||CDS||391302234||6986||67.98	20722778	20721259	2.200000e-143	766
1.6337	0.2985	a19990_1	1||3533500||3547664||PAC:17823617||1||CDS||391283542||343||68.69	3533500	3547664	b19990_14	14||20671088||20677804||PAC:17837304||-1||CDS||391302232||6985||68.69	20677804	20671088	1.600000e-131	816
61.8738	1.1499	a19990_1	1||3595152||3609449||PAC:17823613||-1||CDS||391283534||347||74.79	3609449	3595152	b19990_14	14||20430067||20433212||PAC:17837299||1||CDS||391302222||6980||74.79	20430067	20433212	4.100000e-74	866
2.0797	0.1255	a19990_1	1||3668907||3670737||PAC:17823610||-1||CDS||391283528||350||75.27	3670737	3668907	b19990_14	14||20413638||20415267||PAC:17837298||1||CDS||391302220||6979||75.27	20413638	20415267	1.000000e-250	916
1.2787	0.2257	a19990_1	1||3786769||3798441||PAC:17823597||1||CDS||391283502||363||76.99	3786769	3798441	b19990_14	14||20090013||20099669||PAC:17837286||-1||CDS||391302196||6967||76.99	20099669	20090013	7.100000e-208	963
11.3715	0.3424	a19990_1	1||3858749||3861770||PAC:17823589||1||CDS||391283486||371||80.28	3858749	3861770	b19990_14	14||20028092||20029159||PAC:17837284||-1||CDS||391302192||6965||80.28	20029159	20028092	2.600000e-53	1013
1.0737	0.2290	a19990_1	1||4032048||4035459||PAC:17823573||-1||CDS||391283454||387||71.26	4035459	4032048	b19990_14	14||19602362||19606440||PAC:17837274||1||CDS||391302172||6955||71.26	19602362	19606440	1.000000e-250	1060
1.4915	0.0725	a19990_1	1||4064822||4072782||PAC:17823571||-1||CDS||391283450||389||78.45	4072782	4064822	b19990_14	14||19549803||19555165||PAC:17837268||1||CDS||391302160||6949||78.45	19549803	19555165	8.900000e-144	1110
1.1362	0.1566	a19990_1	1||4117247||4124411||PAC:17823564||1||CDS||391283436||396||76.94	4117247	4124411	b19990_14	14||18998832||19017024||PAC:17837256||-1||CDS||391302136||6937||76.94	19017024	18998832	3.300000e-126	1157
1.0999	0.2740	a19990_1	1||4133119||4137298||PAC:17823563||1||CDS||391283434||397||72.69	4133119	4137298	b19990_14	14||18864781||18871780||PAC:17837247||1||CDS||391302118||6928||72.69	18864781	18871780	8.300000e-136	1207
1.6474	0.2079	a19990_1	1||4174793||4176103||PAC:17823559||-1||CDS||391283426||401||78.73	4176103	4174793	b19990_14	14||18806399||18808538||PAC:17837246||1||CDS||391302116||6927||78.73	18806399	18808538	2.800000e-137	1257
1.1830	0.1056	a19990_1	1||4233246||4234848||PAC:17823555||1||CDS||391283418||405||79.05	4233246	4234848	b19990_14	14||18316793||18317585||PAC:17837231||-1||CDS||391302086||6912||79.05	18317585	18316793	3.200000e-113	1304
1.7152	0.5230	a19990_1	1||4243475||4244879||PAC:17823554||1||CDS||391283416||406||75.3	4243475	4244879	b19990_14	14||18297665||18298470||PAC:17837229||-1||CDS||391302082||6910||75.3	18298470	18297665	4.100000e-48	1351
2.1542	0.2109	a19990_1	1||4330134||4331211||PAC:17823549||1||CDS||391283406||411||70.51	4330134	4331211	b19990_14	14||17968534||17969389||PAC:17837219||-1||CDS||391302062||6900||70.51	17969389	17968534	5.400000e-103	1401
4.6170	0.2337	a19990_1	1||4359718||4362886||PAC:17823547||1||CDS||391283402||413||68.55	4359718	4362886	b19990_14	14||17922968||17923483||PAC:17837218||1||CDS||391302060||6899||68.55	17922968	17923483	3.700000e-75	1451
###  Mean Ks:  9.8778	Mean Kn: 3.1174
#Ks	Kn	a<db_genome_id>_<chr>	chr1||start1||stop1||name1||strand1||type1||db_feature_id1||genome_order1||percent_id1	start1	stop1	b<db_genome_id>_<chr>	chr2||start2||stop2||name2||strand2||type2||db_feature_id2||genome_order2||percent_id2	start2	stop2	eval	block_score	GEVO_link
1.4675	0.2132	a19990_1	1||2476586||2477374||PAC:17823716||1||CDS||391283740||244||75.79	2476586	2477374	b19990_17	17||4553296||4554238||PAC:17820858||-1||CDS||391312091||10160||75.79	4554238	4553296	3.500000e-117	50
9.6768	1.6118	a19990_1	1||2536481||2541184||PAC:17823709||1||CDS||391283726||251||68.7	2536481	2541184	b19990_17	17||4477986||4479788||PAC:17820869||-1||CDS||391312113||10149||68.7	4479788	4477986	6.100000e-31	77
69.4437	1.2340	a19990_1	1||2574244||2575738||PAC:17823706||-1||CDS||391283720||254||79.55	2575738	2574244	b19990_17	17||4343550||4345620||PAC:17820873||1||CDS||391312121||10145||79.55	4343550	4345620	6.100000e-40	116
0.9707	0.1277	a19990_1	1||2618754||2632507||PAC:17823704||1||CDS||391283716||256||77.68	2618754	2632507	b19990_17	17||4277971||4305424||PAC:17820875||-1||CDS||391312125||10143||77.68	4305424	4277971	1.000000e-250	166
1.7184	0.2754	a19990_1	1||2632996||2635975||PAC:17823703||-1||CDS||391283714||257||69.74	2635975	2632996	b19990_17	17||4274544||4277252||PAC:17820876||1||CDS||391312127||10142||69.74	4274544	4277252	8.700000e-163	216
2.4328	28.6235	a19990_1	1||2807025||2878201||PAC:17823687||1||CDS||391283682||273||68.68	2807025	2878201	b19990_17	17||4143098||4144453||PAC:17820883||-1||CDS||391312141||10135||68.68	4144453	4143098	7.700000e-55	263
1.7647	0.0964	a19990_1	1||2886763||2897640||PAC:17823685||1||CDS||391283678||275||71.99	2886763	2897640	b19990_17	17||4063142||4068570||PAC:17820887||-1||CDS||391312149||10131||71.99	4068570	4063142	6.800000e-49	311
8.2378	1.1915	a19990_1	1||2921237||2927383||PAC:17823683||1||CDS||391283674||277||75.0	2921237	2927383	b19990_17	17||4009899||4011992||PAC:17820890||1||CDS||391312155||10128||75.0	4009899	4011992	9.900000e-08	318
10.3225	0.5826	a19990_1	1||2954243||2955469||PAC:17823678||1||CDS||391283664||282||56.62	2954243	2955469	b19990_17	17||3953006||3954367||PAC:17820893||-1||CDS||391312161||10125||56.62	3954367	3953006	4.400000e-13	330
1.1218	0.0983	a19990_1	1||2968052||2980178||PAC:17823676||-1||CDS||391283660||284||81.86	2980178	2968052	b19990_17	17||3777808||3797974||PAC:17820900||1||CDS||391312175||10118||81.86	3777808	3797974	1.000000e-250	380
1.4994	0.2365	a19990_1	1||2981684||2996364||PAC:17823675||-1||CDS||391283658||285||74.61	2996364	2981684	b19990_17	17||3767971||3772400||PAC:17820902||1||CDS||391312179||10116||74.61	3767971	3772400	1.000000e-245	430
###  Mean Ks:  6.0662	Mean Kn: 0.3122
#Ks	Kn	a<db_genome_id>_<chr>	chr1||start1||stop1||name1||strand1||type1||db_feature_id1||genome_order1||percent_id1	start1	stop1	b<db_genome_id>_<chr>	chr2||start2||stop2||name2||strand2||type2||db_feature_id2||genome_order2||percent_id2	start2	stop2	eval	block_score	GEVO_link
2.8590	1.1801	a19990_1	1||3210000||3211373||PAC:17823650||-1||CDS||391283608||310||71.7	3211373	3210000	b19990_17	17||3660462||3661380||PAC:17820911||-1||CDS||391312197||10107||71.7	3661380	3660462	2.500000e-84	50
2.9058	0.3080	a19990_1	1||3235823||3236771||PAC:17823647||-1||CDS||391283602||313||68.16	3236771	3235823	b19990_17	17||3612679||3617479||PAC:17820915||1||CDS||391312205||10103||68.16	3612679	3617479	1.900000e-18	67
1.9661	0.4055	a19990_1	1||3368825||3370197||PAC:17823634||-1||CDS||391283576||326||77.81	3370197	3368825	b19990_17	17||3477176||3478490||PAC:17820924||1||CDS||391312223||10094||77.81	3477176	3478490	1.200000e-74	114
1.2688	0.2775	a19990_1	1||3375071||3376413||PAC:17823633||1||CDS||391283574||327||81.6	3375071	3376413	b19990_17	17||3454188||3455610||PAC:17820926||-1||CDS||391312227||10092||81.6	3455610	3454188	4.000000e-115	164
1.9049	0.3121	a19990_1	1||3407452||3417751||PAC:17823630||-1||CDS||391283568||330||72.02	3417751	3407452	b19990_17	17||3335302||3336197||PAC:17820938||1||CDS||391312251||10080||72.02	3335302	3336197	1.700000e-36	196
0.9997	0.1023	a19990_1	1||3451208||3466456||PAC:17823625||-1||CDS||391283558||335||80.03	3466456	3451208	b19990_17	17||3316558||3333287||PAC:17820939||1||CDS||391312253||10079||80.03	3316558	3333287	1.000000e-250	246
1.2185	0.1614	a19990_1	1||3520168||3521895||PAC:17823620||1||CDS||391283548||340||74.83	3520168	3521895	b19990_17	17||3272925||3279659||PAC:17820943||-1||CDS||391312261||10075||74.83	3279659	3272925	2.800000e-197	296
3.4908	0.5609	a19990_1	1||3595152||3609449||PAC:17823613||-1||CDS||391283534||347||75.18	3609449	3595152	b19990_17	17||3220947||3228158||PAC:17820949||-1||CDS||391312273||10069||75.18	3228158	3220947	1.300000e-224	346
1.6869	0.2053	a19990_1	1||3659035||3664804||PAC:17823611||1||CDS||391283530||349||73.61	3659035	3664804	b19990_17	17||3169750||3178995||PAC:17820952||-1||CDS||391312279||10066||73.61	3178995	3169750	4.100000e-68	396
1.2585	0.4349	a19990_1	1||3678832||3683463||PAC:17823608||1||CDS||391283524||352||61.1	3678832	3683463	b19990_17	17||3141621||3143565||PAC:17820955||-1||CDS||391312285||10063||61.1	3143565	3141621	1.100000e-50	446
1.9825	0.3490	a19990_1	1||3728234||3729975||PAC:17823604||1||CDS||391283516||356||68.13	3728234	3729975	b19990_17	17||3094361||3100078||PAC:17820960||-1||CDS||391312295||10058||68.13	3100078	3094361	4.100000e-66	496
1.1683	0.3208	a19990_1	1||3731130||3738630||PAC:17823603||-1||CDS||391283514||357||71.88	3738630	3731130	b19990_17	17||3086515||3092399||PAC:17820961||1||CDS||391312297||10057||71.88	3086515	3092399	8.900000e-240	546
65.9837	0.9758	a19990_1	1||3758392||3758729||PAC:17823601||-1||CDS||391283510||359||73.33	3758729	3758392	b19990_17	17||3071407||3074093||PAC:17820963||1||CDS||391312301||10055||73.33	3071407	3074093	1.100000e-04	550
1.5676	0.2708	a19990_1	1||3786769||3798441||PAC:17823597||1||CDS||391283502||363||77.16	3786769	3798441	b19990_17	17||3063849||3066336||PAC:17820964||-1||CDS||391312303||10054||77.16	3066336	3063849	1.700000e-149	600
1.5620	0.2145	a19990_1	1||3891703||3907393||PAC:17823585||-1||CDS||391283478||375||79.01	3907393	3891703	b19990_17	17||3008089||3020034||PAC:17820968||1||CDS||391312311||10050||79.01	3008089	3020034	1.000000e-250	647
1.1827	0.1450	a19990_1	1||3909357||3915641||PAC:17823583||-1||CDS||391283474||377||78.08	3915641	3909357	b19990_17	17||2947724||3002175||PAC:17820969||1||CDS||391312313||10049||78.08	2947724	3002175	3.600000e-234	697
0.9080	0.1322	a19990_1	1||3945557||3975831||PAC:17823581||1||CDS||391283470||379||78.12	3945557	3975831	b19990_17	17||2822113||2865012||PAC:17820978||-1||CDS||391312331||10040||78.12	2865012	2822113	1.000000e-250	747
0.9435	0.0928	a19990_1	1||3985489||3993131||PAC:17823580||1||CDS||391283468||380||81.23	3985489	3993131	b19990_17	17||2802009||2818610||PAC:17820980||-1||CDS||391312335||10038||81.23	2818610	2802009	1.000000e-250	797
56.7065	0.3772	a19990_1	1||4032048||4035459||PAC:17823573||-1||CDS||391283454||387||70.33	4035459	4032048	b19990_17	17||2744210||2767609||PAC:17820983||-1||CDS||391312341||10035||70.33	2767609	2744210	3.000000e-232	847
0.7780	0.0021	a19990_1	1||4079210||4083374||PAC:17823570||1||CDS||391283448||390||88.89	4079210	4083374	b19990_17	17||2692406||2698045||PAC:17820988||-1||CDS||391312351||10030||88.89	2698045	2692406	1.000000e-250	897
2.4629	0.2273	a19990_1	1||4330134||4331211||PAC:17823549||1||CDS||391283406||411||82.12	4330134	4331211	b19990_17	17||2459941||2464173||PAC:17821007||-1||CDS||391312389||10011||82.12	2464173	2459941	3.000000e-109	941
2.1909	0.2940	a19990_1	1||4359718||4362886||PAC:17823547||1||CDS||391283402||413||71.39	4359718	4362886	b19990_17	17||2449848||2450462||PAC:17821009||-1||CDS||391312393||10009||71.39	2450462	2449848	2.700000e-61	991
1.0338	0.1591	a19990_1	1||4565691||4574575||PAC:17823534||-1||CDS||391283376||426||82.96	4574575	4565691	b19990_17	17||2368322||2377336||PAC:17821014||1||CDS||391312403||10004||82.96	2368322	2377336	1.000000e-250	1038
1.2627	0.2486	a19990_1	1||4685930||4687631||PAC:17823525||-1||CDS||391283358||435||67.07	4687631	4685930	b19990_17	17||2230883||2232793||PAC:17821026||1||CDS||391312427||9992||67.07	2230883	2232793	6.300000e-95	1085
1.3924	0.2912	a19990_1	1||4717341||4721592||PAC:17823522||1||CDS||391283352||438||75.73	4717341	4721592	b19990_17	17||2193765||2196899||PAC:17821028||-1||CDS||391312431||9990||75.73	2196899	2193765	3.900000e-234	1135
1.3984	0.1585	a19990_1	1||4858818||4861820||PAC:17823509||-1||CDS||391283326||451||78.89	4861820	4858818	b19990_17	17||2183684||2193198||PAC:17821030||1||CDS||391312435||9988||78.89	2183684	2193198	1.000000e-250	1182
1.7055	0.2219	a19990_1	1||4866990||4868028||PAC:17823508||-1||CDS||391283324||452||69.11	4868028	4866990	b19990_17	17||1966859||1969710||PAC:17821044||-1||CDS||391312463||9974||69.11	1969710	1966859	2.500000e-63	1229
###  Mean Ks:  30.4475	Mean Kn: 0.5924
#Ks	Kn	a<db_genome_id>_<chr>	chr1||start1||stop1||name1||strand1||type1||db_feature_id1||genome_order1||percent_id1	start1	stop1	b<db_genome_id>_<chr>	chr2||start2||stop2||name2||strand2||type2||db_feature_id2||genome_order2||percent_id2	start2	stop2	eval	block_score	GEVO_link
1.2303	0.0721	a19990_1	1||6744572||6746161||PAC:17817049||1||CDS||391282162||591||80.29	6744572	6746161	b19990_17	17||11675140||11676711||PAC:17820361||-1||CDS||391311097||10657||80.29	11676711	11675140	1.000000e-250	50
1.6737	0.1679	a19990_1	1||6869741||6871249||PAC:17817041||-1||CDS||391282146||599||74.81	6871249	6869741	b19990_17	17||11633369||11634750||PAC:17820363||1||CDS||391311101||10655||74.81	11633369	11634750	9.600000e-174	100
4.5075	0.3629	a19990_1	1||6877619||6883938||PAC:17817039||1||CDS||391282142||601||72.38	6877619	6883938	b19990_17	17||11622796||11629827||PAC:17820364||-1||CDS||391311103||10654||72.38	11629827	11622796	2.800000e-134	150
2.3011	0.2945	a19990_1	1||6886457||6887899||PAC:17817038||1||CDS||391282140||602||68.29	6886457	6887899	b19990_17	17||11592928||11594130||PAC:17820367||-1||CDS||391311109||10651||68.29	11594130	11592928	4.600000e-170	200
3.1705	0.5820	a19990_1	1||6925463||6929045||PAC:17817035||-1||CDS||391282134||605||65.83	6929045	6925463	b19990_17	17||11508785||11511540||PAC:17820370||1||CDS||391311115||10648||65.83	11508785	11511540	1.000000e-250	250
65.9659	1.1066	a19990_1	1||6977775||6982566||PAC:17817029||-1||CDS||391282122||611||76.82	6982566	6977775	b19990_17	17||11372051||11380523||PAC:17820377||1||CDS||391311129||10641||76.82	11372051	11380523	1.000000e-250	300
62.6974	1.1897	a19990_1	1||7031055||7049969||PAC:17817023||-1||CDS||391282110||617||81.17	7049969	7031055	b19990_17	17||11172609||11176644||PAC:17820388||-1||CDS||391311151||10630||81.17	11176644	11172609	1.000000e-250	347
68.8507	1.0295	a19990_1	1||7199706||7203043||PAC:17817013||1||CDS||391282090||627||69.66	7199706	7203043	b19990_17	17||11153908||11159255||PAC:17820389||-1||CDS||391311153||10629||69.66	11159255	11153908	1.400000e-41	387
63.6305	0.5267	a19990_1	1||7246283||7247185||PAC:17817007||-1||CDS||391282078||633||78.42	7247185	7246283	b19990_17	17||11011843||11013163||PAC:17820401||1||CDS||391311177||10617||78.42	11011843	11013163	3.700000e-66	434
###  Mean Ks:  17.1399	Mean Kn: 0.7168
#Ks	Kn	a<db_genome_id>_<chr>	chr1||start1||stop1||name1||strand1||type1||db_feature_id1||genome_order1||percent_id1	start1	stop1	b<db_genome_id>_<chr>	chr2||start2||stop2||name2||strand2||type2||db_feature_id2||genome_order2||percent_id2	start2	stop2	eval	block_score	GEVO_link
1.0734	0.1426	a19990_1	1||7333255||7335861||PAC:17824982||-1||CDS||391284418||642||77.55	7335861	7333255	b19990_17	17||10327303||10330366||PAC:17820449||1||CDS||391311273||10569||77.55	10327303	10330366	1.200000e-193	50
2.2162	0.4670	a19990_1	1||7385836||7387090||PAC:17824981||1||CDS||391284416||643||59.36	7385836	7387090	b19990_17	17||10241880||10248968||PAC:17820454||-1||CDS||391311283||10564||59.36	10248968	10241880	4.700000e-35	84
67.2936	0.4704	a19990_1	1||7502368||7512514||PAC:17824971||1||CDS||391284396||653||65.31	7502368	7512514	b19990_17	17||10170963||10177959||PAC:17820460||-1||CDS||391311295||10558||65.31	10177959	10170963	5.900000e-116	134
1.1893	0.1827	a19990_1	1||7552415||7562329||PAC:17824965||-1||CDS||391284384||659||74.02	7562329	7552415	b19990_17	17||9989722||10000084||PAC:17820465||1||CDS||391311305||10553||74.02	9989722	10000084	5.200000e-173	184
1.4236	0.2071	a19990_1	1||7651553||7654511||PAC:17824960||1||CDS||391284374||664||71.86	7651553	7654511	b19990_17	17||9893457||9897598||PAC:17820473||-1||CDS||391311321||10545||71.86	9897598	9893457	6.800000e-137	234
74.1412	1.3080	a19990_1	1||7666013||7675081||PAC:17824957||-1||CDS||391284368||667||71.51	7675081	7666013	b19990_17	17||9889093||9891702||PAC:17820474||1||CDS||391311323||10544||71.51	9889093	9891702	3.500000e-95	284
2.1142	0.2332	a19990_1	1||7709619||7712767||PAC:17824952||1||CDS||391284358||672||71.03	7709619	7712767	b19990_17	17||9863143||9867181||PAC:17820476||-1||CDS||391311327||10542||71.03	9867181	9863143	5.800000e-105	334
70.4724	1.0429	a19990_1	1||7861008||7870867||PAC:17824940||1||CDS||391284334||684||76.32	7861008	7870867	b19990_17	17||9731937||9759285||PAC:17820481||-1||CDS||391311337||10537||76.32	9759285	9731937	1.000000e-250	381
3.7932	0.3171	a19990_1	1||8010591||8012111||PAC:17824923||1||CDS||391284300||701||61.15	8010591	8012111	b19990_17	17||9558818||9561216||PAC:17820494||1||CDS||391311363||10524||61.15	9558818	9561216	5.400000e-55	428
1.1460	5.8614	a19990_1	1||8251599||8252874||PAC:17824907||1||CDS||391284268||717||60.41	8251599	8252874	b19990_17	17||9221632||9223623||PAC:17820508||-1||CDS||391311391||10510||60.41	9223623	9221632	5.800000e-55	475
1.3432	0.1008	a19990_1	1||8860974||8865393||PAC:17829677||-1||CDS||391284826||738||77.78	8865393	8860974	b19990_17	17||9063983||9068184||PAC:17820516||1||CDS||391311407||10502||77.78	9063983	9068184	1.000000e-250	519
0.9907	0.2246	a19990_1	1||8887100||8891172||PAC:17829675||1||CDS||391284822||740||72.94	8887100	8891172	b19990_17	17||9007209||9010760||PAC:17820519||-1||CDS||391311413||10499||72.94	9010760	9007209	4.300000e-176	569
1.0757	0.1469	a19990_1	1||8958843||8961606||PAC:17829670||1||CDS||391284812||745||78.69	8958843	8961606	b19990_17	17||8993328||8996192||PAC:17820521||-1||CDS||391311417||10497||78.69	8996192	8993328	1.000000e-250	619
1.9771	1.1157	a19990_1	1||8987947||8989738||PAC:17829668||1||CDS||391284808||747||73.51	8987947	8989738	b19990_17	17||8971971||8977390||PAC:17820525||1||CDS||391311425||10493||73.51	8971971	8977390	2.800000e-21	639
1.0467	0.1809	a19990_1	1||9084282||9085728||PAC:17829663||-1||CDS||391284798||752||73.84	9085728	9084282	b19990_17	17||8922864||8924516||PAC:17820527||1||CDS||391311429||10491||73.84	8922864	8924516	7.300000e-130	689
7.1253	0.4279	a19990_1	1||9257531||9285629||PAC:17829654||1||CDS||391284780||761||61.62	9257531	9285629	b19990_17	17||8903187||8905229||PAC:17820529||-1||CDS||391311433||10489||61.62	8905229	8903187	2.200000e-84	739
0.9830	0.2826	a19990_1	1||9518439||9519444||PAC:17829634||-1||CDS||391284740||781||67.39	9519444	9518439	b19990_17	17||8792845||8793844||PAC:17820538||-1||CDS||391311451||10480||67.39	8793844	8792845	1.100000e-69	786
1.2981	0.3949	a19990_1	1||9730997||9735175||PAC:17829626||-1||CDS||391284724||789||75.77	9735175	9730997	b19990_17	17||8692168||8697831||PAC:17820548||-1||CDS||391311471||10470||75.77	8697831	8692168	3.000000e-46	831
1.5134	0.2538	a19990_1	1||9872347||9873499||PAC:17829621||1||CDS||391284714||794||75.98	9872347	9873499	b19990_17	17||8563598||8583094||PAC:17820560||-1||CDS||391311495||10458||75.98	8583094	8563598	2.400000e-107	878
65.1785	0.9904	a19990_1	1||9877667||9880443||PAC:17829620||1||CDS||391284712||795||72.78	9877667	9880443	b19990_17	17||8554506||8562707||PAC:17820561||-1||CDS||391311497||10457||72.78	8562707	8554506	9.900000e-160	928
68.2963	1.1018	a19990_1	1||9948466||9961915||PAC:17829613||-1||CDS||391284698||802||68.15	9961915	9948466	b19990_17	17||8528944||8536583||PAC:17820563||1||CDS||391311501||10455||68.15	8528944	8536583	3.900000e-13	940
1.3859	0.3180	a19990_1	1||9978811||9983035||PAC:17829612||1||CDS||391284696||803||66.77	9978811	9983035	b19990_17	17||8408592||8411466||PAC:17820569||1||CDS||391311513||10449||66.77	8408592	8411466	1.100000e-192	990
###  Mean Ks:  29.2552	Mean Kn: 0.8299
#Ks	Kn	a<db_genome_id>_<chr>	chr1||start1||stop1||name1||strand1||type1||db_feature_id1||genome_order1||percent_id1	start1	stop1	b<db_genome_id>_<chr>	chr2||start2||stop2||name2||strand2||type2||db_feature_id2||genome_order2||percent_id2	start2	stop2	eval	block_score	GEVO_link
19.2357	1.5713	a19990_1	1||7420883||7423276||PAC:17824978||1||CDS||391284410||646||70.92	7420883	7423276	b19990_14	14||27319788||27322069||PAC:17838356||-1||CDS||391302900||7443||70.92	27322069	27319788	6.600000e-52	50
67.5421	0.5828	a19990_1	1||7502368||7512514||PAC:17824971||1||CDS||391284396||653||67.65	7502368	7512514	b19990_14	14||27360731||27370901||PAC:17838361||-1||CDS||391302910||7448||67.65	27370901	27360731	2.100000e-137	100
4.9783	1.3344	a19990_1	1||7666013||7675081||PAC:17824957||-1||CDS||391284368||667||68.4	7675081	7666013	b19990_14	14||27420831||27425313||PAC:17838366||-1||CDS||391302920||7453||68.4	27425313	27420831	1.700000e-88	147
53.1579	0.6502	a19990_1	1||7724620||7736183||PAC:17824949||1||CDS||391284352||675||74.14	7724620	7736183	b19990_14	14||27507775||27510170||PAC:17838373||1||CDS||391302934||7460||74.14	27507775	27510170	4.000000e-178	197
1.3619	0.0106	a19990_1	1||7791488||7798568||PAC:17824944||1||CDS||391284342||680||85.71	7791488	7798568	b19990_14	14||27537699||27544113||PAC:17838376||1||CDS||391302940||7463||85.71	27537699	27544113	1.000000e-163	247
###  Mean Ks:  14.6875	Mean Kn: 0.5200
#Ks	Kn	a<db_genome_id>_<chr>	chr1||start1||stop1||name1||strand1||type1||db_feature_id1||genome_order1||percent_id1	start1	stop1	b<db_genome_id>_<chr>	chr2||start2||stop2||name2||strand2||type2||db_feature_id2||genome_order2||percent_id2	start2	stop2	eval	block_score	GEVO_link
9.8346	1.1521	a19990_1	1||8012586||8021117||PAC:17824922||-1||CDS||391284298||702||83.58	8021117	8012586	b19990_14	14||27646939||27654851||PAC:17838385||-1||CDS||391302958||7472||83.58	27654851	27646939	1.000000e-250	50
3.3107	1.4545	a19990_1	1||8036641||8038012||PAC:17824921||-1||CDS||391284296||703||66.84	8038012	8036641	b19990_14	14||27686761||27687628||PAC:17838387||1||CDS||391302962||7474||66.84	27686761	27687628	8.000000e-18	67
0.9465	0.1771	a19990_1	1||8065297||8071016||PAC:17824919||1||CDS||391284292||705||75.57	8065297	8071016	b19990_14	14||27702850||27706858||PAC:17838389||1||CDS||391302966||7476||75.57	27702850	27706858	4.500000e-171	117
1.1392	0.3890	a19990_1	1||8079833||8080711||PAC:17824918||-1||CDS||391284290||706||80.57	8080711	8079833	b19990_14	14||27707133||27709246||PAC:17838390||-1||CDS||391302968||7477||80.57	27709246	27707133	6.100000e-93	167
1.6856	0.0439	a19990_1	1||8197152||8201664||PAC:17824910||1||CDS||391284274||714||83.33	8197152	8201664	b19990_14	14||27783156||27783938||PAC:17838403||1||CDS||391302994||7490||83.33	27783156	27783938	7.900000e-62	214
1.1191	0.1454	a19990_1	1||8704047||8710492||PAC:17829688||1||CDS||391284848||727||77.81	8704047	8710492	b19990_14	14||27801783||27809903||PAC:17838407||1||CDS||391303002||7494||77.81	27801783	27809903	1.000000e-250	261
1.5648	0.3768	a19990_1	1||8788501||8807169||PAC:17829684||-1||CDS||391284840||731||68.17	8807169	8788501	b19990_14	14||27849550||27871552||PAC:17838413||-1||CDS||391303014||7500||68.17	27871552	27849550	1.000000e-250	311
1.0973	0.1876	a19990_1	1||8821976||8823836||PAC:17829682||1||CDS||391284836||733||74.57	8821976	8823836	b19990_14	14||27919404||27924017||PAC:17838418||1||CDS||391303024||7505||74.57	27919404	27924017	8.200000e-210	361
1.0993	0.1095	a19990_1	1||8860974||8865393||PAC:17829677||-1||CDS||391284826||738||80.01	8865393	8860974	b19990_14	14||27925049||27928920||PAC:17838419||-1||CDS||391303026||7506||80.01	27928920	27925049	1.000000e-250	411
61.5932	0.4476	a19990_1	1||8922975||8933413||PAC:17829673||1||CDS||391284818||742||81.13	8922975	8933413	b19990_14	14||27952224||27957180||PAC:17838422||1||CDS||391303032||7509||81.13	27952224	27957180	1.000000e-250	461
68.7688	1.3370	a19990_1	1||9035382||9038904||PAC:17829665||-1||CDS||391284802||750||74.27	9038904	9035382	b19990_14	14||27959216||27967813||PAC:17838423||1||CDS||391303034||7510||74.27	27959216	27967813	1.000000e-250	511
1.7983	0.4989	a19990_1	1||9257531||9285629||PAC:17829654||1||CDS||391284780||761||62.81	9257531	9285629	b19990_14	14||27990931||27993645||PAC:17838426||1||CDS||391303040||7513||62.81	27990931	27993645	5.100000e-92	558
1.3472	0.2429	a19990_1	1||9458022||9477097||PAC:17829639||-1||CDS||391284750||776||71.79	9477097	9458022	b19990_14	14||28084702||28103964||PAC:17838439||1||CDS||391303066||7526||71.79	28084702	28103964	5.100000e-162	605
1.2419	0.3587	a19990_1	1||9730997||9735175||PAC:17829626||-1||CDS||391284724||789||79.6	9735175	9730997	b19990_14	14||28173865||28178757||PAC:17838452||-1||CDS||391303092||7539||79.6	28178757	28173865	3.300000e-47	648
63.7653	0.8794	a19990_1	1||9773214||9786128||PAC:17829624||-1||CDS||391284720||791||64.36	9786128	9773214	b19990_14	14||28217378||28230502||PAC:17838456||1||CDS||391303100||7543||64.36	28217378	28230502	2.900000e-04	651
###  Mean Ks:  12.6470	Mean Kn: 0.3877
#Ks	Kn	a<db_genome_id>_<chr>	chr1||start1||stop1||name1||strand1||type1||db_feature_id1||genome_order1||percent_id1	start1	stop1	b<db_genome_id>_<chr>	chr2||start2||stop2||name2||strand2||type2||db_feature_id2||genome_order2||percent_id2	start2	stop2	eval	block_score	GEVO_link
2.2114	1.2090	a19990_1	1||9902416||9904513||PAC:17829617||-1||CDS||391284706||798||68.42	9904513	9902416	b19990_14	14||28565013||28567439||PAC:17838489||1||CDS||391303166||7576||68.42	28565013	28567439	5.400000e-27	26
1.5122	0.2228	a19990_1	1||9948466||9961915||PAC:17829613||-1||CDS||391284698||802||74.24	9961915	9948466	b19990_14	14||28545825||28557172||PAC:17838487||1||CDS||391303162||7574||74.24	28545825	28557172	2.700000e-240	76
71.7133	1.0459	a19990_1	1||10044523||10046730||PAC:17829608||1||CDS||391284688||807||76.99	10044523	10046730	b19990_14	14||28466127||28468608||PAC:17838479||-1||CDS||391303146||7566||76.99	28468608	28466127	1.500000e-48	123
1.1459	0.0372	a19990_1	1||10068084||10075187||PAC:17829606||-1||CDS||391284684||809||83.28	10075187	10068084	b19990_14	14||28457434||28464718||PAC:17838478||1||CDS||391303144||7565||83.28	28457434	28464718	1.000000e-250	173
1.7381	0.2019	a19990_1	1||10190018||10197710||PAC:17829598||1||CDS||391284668||817||76.24	10190018	10197710	b19990_14	14||28402797||28406670||PAC:17838475||-1||CDS||391303138||7562||76.24	28406670	28402797	1.000000e-250	223
2.3570	0.3733	a19990_1	1||10214817||10216764||PAC:17829596||-1||CDS||391284664||819||76.6	10216764	10214817	b19990_14	14||28379709||28382025||PAC:17838472||1||CDS||391303132||7559||76.6	28379709	28382025	9.600000e-86	273
1.1116	0.0728	a19990_1	1||10281464||10283541||PAC:17829588||-1||CDS||391284648||827||81.4	10283541	10281464	b19990_14	14||28626013||28631021||PAC:17838497||-1||CDS||391303182||7584||81.4	28631021	28626013	5.400000e-187	97
11.3265	0.4163	a19990_1	1||10398353||10407330||PAC:17829580||1||CDS||391284632||835||66.82	10398353	10407330	b19990_14	14||28655004||28662629||PAC:17838500||1||CDS||391303188||7587||66.82	28655004	28662629	1.100000e-58	147
67.2230	0.3065	a19990_1	1||10422717||10423304||PAC:17829577||-1||CDS||391284626||838||70.87	10423304	10422717	b19990_14	14||28756121||28756743||PAC:17838506||-1||CDS||391303200||7593||70.87	28756743	28756121	1.000000e-41	188
6.4596	0.3745	a19990_1	1||10547654||10551352||PAC:17829574||-1||CDS||391284620||841||59.92	10551352	10547654	b19990_14	14||28767155||28769671||PAC:17838509||-1||CDS||391303206||7596||59.92	28769671	28767155	1.500000e-53	238
1.6239	0.1275	a19990_1	1||10815549||10818957||PAC:17829562||-1||CDS||391284596||853||75.6	10818957	10815549	b19990_14	14||28844724||28850354||PAC:17823220||-1||CDS||391300970||7605||75.6	28850354	28844724	3.500000e-166	285
1.8767	0.2111	a19990_1	1||10843187||10844887||PAC:17829560||1||CDS||391284592||855||69.28	10843187	10844887	b19990_14	14||28868694||28870688||PAC:17823222||1||CDS||391300974||7607||69.28	28868694	28870688	1.900000e-228	335
1.9620	0.2482	a19990_1	1||10860182||10861942||PAC:17829558||-1||CDS||391284588||857||81.73	10861942	10860182	b19990_14	14||28879551||28888314||PAC:17823224||1||CDS||391300978||7609||81.73	28879551	28888314	5.500000e-148	385
1.4656	0.2926	a19990_1	1||10977297||10982423||PAC:17829554||1||CDS||391284580||861||72.47	10977297	10982423	b19990_14	14||28924779||28926499||PAC:17823230||1||CDS||391300990||7615||72.47	28924779	28926499	7.400000e-109	435
1.1123	0.0035	a19990_1	1||11008741||11013082||PAC:17829550||1||CDS||391284572||865||87.36	11008741	11013082	b19990_14	14||28936294||28941207||PAC:17823232||1||CDS||391300994||7617||87.36	28936294	28941207	1.900000e-118	485
1.0242	0.3328	a19990_1	1||11028943||11033468||PAC:17829548||1||CDS||391284568||867||67.98	11028943	11033468	b19990_14	14||28945036||28950880||PAC:17823233||1||CDS||391300996||7618||67.98	28945036	28950880	5.800000e-179	535
61.6520	1.1244	a19990_1	1||11234702||11239025||PAC:17829540||-1||CDS||391284552||875||66.2	11239025	11234702	b19990_14	14||28957049||28982200||PAC:17823235||-1||CDS||391301000||7620||66.2	28982200	28957049	1.000000e-116	585
1.1431	0.1463	a19990_1	1||11305229||11306764||PAC:17829536||-1||CDS||391284544||879||77.8	11306764	11305229	b19990_14	14||29151629||29152817||PAC:17823248||-1||CDS||391301026||7633||77.8	29152817	29151629	5.200000e-149	632
0.8599	0.2091	a19990_1	1||11323966||11332072||PAC:17829534||-1||CDS||391284540||881||76.03	11332072	11323966	b19990_14	14||29168485||29176890||PAC:17823250||-1||CDS||391301030||7635||76.03	29176890	29168485	1.100000e-53	682
1.0330	0.1173	a19990_1	1||11409616||11410189||PAC:17829532||-1||CDS||391284536||883||77.91	11410189	11409616	b19990_14	14||29184388||29185078||PAC:17823251||-1||CDS||391301032||7636||77.91	29185078	29184388	3.100000e-61	732
1.1598	0.0224	a19990_1	1||11489497||11496521||PAC:17829528||-1||CDS||391284528||887||84.51	11496521	11489497	b19990_14	14||29223194||29226404||PAC:17823254||-1||CDS||391301038||7639||84.51	29226404	29223194	1.100000e-194	782
7.7539	0.5999	a19990_1	1||11539990||11542757||PAC:17829526||1||CDS||391284524||889||60.56	11539990	11542757	b19990_14	14||29695609||29697393||PAC:17823306||-1||CDS||391301142||7691||60.56	29697393	29695609	6.600000e-37	36
1.4787	0.0749	a19990_1	1||11681008||11686909||PAC:17829519||1||CDS||391284510||896||81.47	11681008	11686909	b19990_14	14||29255311||29264509||PAC:17823257||1||CDS||391301044||7642||81.47	29255311	29264509	1.000000e-250	832
1.3934	0.1790	a19990_1	1||11873303||11874933||PAC:17829508||1||CDS||391284488||907||77.35	11873303	11874933	b19990_14	14||29535161||29536515||PAC:17823285||-1||CDS||391301100||7670||77.35	29536515	29535161	3.300000e-183	80
4.4075	1.2290	a19990_1	1||11873303||11874933||PAC:17829508||1||CDS||391284488||907||60.32	11873303	11874933	b19990_14	14||29706091||29707418||PAC:17823307||1||CDS||391301144||7692||60.32	29706091	29707418	9.400000e-24	23
0.9670	0.0010	a19990_1	1||11979140||11983195||PAC:17829504||-1||CDS||391284480||911||87.05	11983195	11979140	b19990_14	14||29530889||29532536||PAC:17823284||1||CDS||391301098||7669||87.05	29530889	29532536	5.300000e-127	130
2.4431	0.5608	a19990_1	1||11986924||11993881||PAC:17829503||-1||CDS||391284478||912||67.13	11993881	11986924	b19990_14	14||29524081||29527115||PAC:17823283||1||CDS||391301096||7668||67.13	29524081	29527115	4.200000e-159	180
61.7482	0.9309	a19990_1	1||12038070||12042868||PAC:17829501||1||CDS||391284474||914||78.17	12038070	12042868	b19990_14	14||29448389||29462308||PAC:17823278||1||CDS||391301086||7663||78.17	29448389	29462308	1.200000e-43	222
69.0787	1.1321	a19990_1	1||12038070||12042868||PAC:17829501||1||CDS||391284474||914||58.54	12038070	12042868	b19990_14	14||29695609||29697393||PAC:17823306||-1||CDS||391301142||7691||58.54	29697393	29695609	2.800000e-59	73
3.4493	0.4647	a19990_1	1||12125592||12127646||PAC:17829497||1||CDS||391284466||918||64.89	12125592	12127646	b19990_14	14||29381546||29386786||PAC:17823272||-1||CDS||391301074||7657||64.89	29386786	29381546	3.400000e-149	272
1.0522	0.1711	a19990_1	1||12148351||12156503||PAC:17829494||1||CDS||391284460||921||76.28	12148351	12156503	b19990_14	14||29552078||29556727||PAC:17823288||1||CDS||391301106||7673||76.28	29552078	29556727	1.000000e-250	918
1.3458	0.3918	a19990_1	1||12212247||12215017||PAC:17829491||1||CDS||391284454||924||74.67	12212247	12215017	b19990_14	14||29617523||29620260||PAC:17823297||1||CDS||391301124||7682||74.67	29617523	29620260	2.900000e-107	123
1.0804	0.2569	a19990_1	1||12222018||12223561||PAC:17829490||-1||CDS||391284452||925||83.56	12223561	12222018	b19990_14	14||29640673||29648656||PAC:17823300||-1||CDS||391301130||7685||83.56	29648656	29640673	2.500000e-129	1018
0.7451	0.0839	a19990_1	1||12260499||12261602||PAC:17829489||-1||CDS||391284450||926||82.52	12261602	12260499	b19990_14	14||29649689||29650636||PAC:17823301||-1||CDS||391301132||7686||82.52	29650636	29649689	8.300000e-119	1068
1.2428	0.1515	a19990_1	1||12386853||12392723||PAC:17829486||1||CDS||391284444||929||74.36	12386853	12392723	b19990_14	14||29678036||29681333||PAC:17823303||1||CDS||391301136||7688||74.36	29678036	29681333	1.200000e-174	1118
71.0185	0.5035	a19990_1	1||12442134||12443186||PAC:17829480||-1||CDS||391284432||935||65.43	12443186	12442134	b19990_14	14||29535161||29536515||PAC:17823285||-1||CDS||391301100||7670||65.43	29536515	29535161	9.000000e-27	146
14.6145	0.5358	a19990_1	1||12442134||12443186||PAC:17829480||-1||CDS||391284432||935||64.36	12443186	12442134	b19990_14	14||29706091||29707418||PAC:17823307||1||CDS||391301144||7692||64.36	29706091	29707418	2.300000e-35	1152
6.2677	0.5894	a19990_1	1||12653000||12655438||PAC:17829475||1||CDS||391284422||940||72.3	12653000	12655438	b19990_14	14||29512383||29513600||PAC:17823282||-1||CDS||391301094||7667||72.3	29513600	29512383	2.100000e-63	196
1.4367	0.1671	a19990_1	1||13887532||13910385||PAC:17824082||1||CDS||391284254||955||74.51	13887532	13910385	b19990_14	14||29808409||29813645||PAC:17823319||-1||CDS||391301168||7704||74.51	29813645	29808409	7.100000e-146	1199
###  Mean Ks:  7.9825	Mean Kn: 0.2888
#Ks	Kn	a<db_genome_id>_<chr>	chr1||start1||stop1||name1||strand1||type1||db_feature_id1||genome_order1||percent_id1	start1	stop1	b<db_genome_id>_<chr>	chr2||start2||stop2||name2||strand2||type2||db_feature_id2||genome_order2||percent_id2	start2	stop2	eval	block_score	GEVO_link
1.1915	0.0541	a19990_1	1||10068084||10075187||PAC:17829606||-1||CDS||391284684||809||86.35	10075187	10068084	b19990_17	17||5815120||5818260||PAC:17820769||-1||CDS||391311913||10249||86.35	5818260	5815120	1.000000e-250	50
67.0153	1.1322	a19990_1	1||10087419||10090406||PAC:17829604||1||CDS||391284680||811||74.47	10087419	10090406	b19990_17	17||5827095||5831820||PAC:17820768||1||CDS||391311911||10250||74.47	5827095	5831820	3.600000e-79	100
1.5301	0.1749	a19990_1	1||10146529||10149235||PAC:17829601||-1||CDS||391284674||814||73.34	10149235	10146529	b19990_17	17||5835144||5839042||PAC:17820766||-1||CDS||391311907||10252||73.34	5839042	5835144	1.700000e-122	150
0.8904	0.0887	a19990_1	1||10253870||10257755||PAC:17829593||1||CDS||391284658||822||82.18	10253870	10257755	b19990_17	17||5866833||5869734||PAC:17820762||1||CDS||391311899||10256||82.18	5866833	5869734	1.000000e-250	200
1.0868	0.2028	a19990_1	1||10284236||10289167||PAC:17829587||-1||CDS||391284646||828||74.63	10289167	10284236	b19990_17	17||5930102||5937499||PAC:17820759||-1||CDS||391311893||10259||74.63	5937499	5930102	1.000000e-250	250
1.6247	0.2070	a19990_1	1||10418356||10420151||PAC:17829578||1||CDS||391284628||837||69.79	10418356	10420151	b19990_17	17||6022005||6029007||PAC:17820749||1||CDS||391311873||10269||69.79	6022005	6029007	6.300000e-86	300
3.8897	0.4121	a19990_1	1||10547654||10551352||PAC:17829574||-1||CDS||391284620||841||60.75	10551352	10547654	b19990_17	17||6052411||6060734||PAC:17820747||-1||CDS||391311869||10271||60.75	6060734	6052411	9.600000e-60	350
1.0986	0.2471	a19990_1	1||10605291||10607512||PAC:17829569||-1||CDS||391284610||846||73.85	10607512	10605291	b19990_17	17||6134415||6136070||PAC:17820739||-1||CDS||391311853||10279||73.85	6136070	6134415	8.000000e-109	400
4.3055	0.1360	a19990_1	1||10805860||10813441||PAC:17829563||1||CDS||391284598||852||77.87	10805860	10813441	b19990_17	17||6162016||6166228||PAC:17820734||1||CDS||391311843||10284||77.87	6162016	6166228	1.300000e-210	450
1.9273	0.4101	a19990_1	1||10815549||10818957||PAC:17829562||-1||CDS||391284596||853||63.73	10818957	10815549	b19990_17	17||6167920||6170105||PAC:17820733||-1||CDS||391311841||10285||63.73	6170105	6167920	2.300000e-48	497
1.8290	0.2326	a19990_1	1||10843187||10844887||PAC:17829560||1||CDS||391284592||855||71.88	10843187	10844887	b19990_17	17||6215992||6217587||PAC:17820727||1||CDS||391311829||10291||71.88	6215992	6217587	1.800000e-110	547
1.3030	0.3357	a19990_1	1||10977297||10982423||PAC:17829554||1||CDS||391284580||861||72.38	10977297	10982423	b19990_17	17||6316168||6320034||PAC:17820720||1||CDS||391311815||10298||72.38	6316168	6320034	1.900000e-127	597
1.1527	0.0056	a19990_1	1||11008741||11013082||PAC:17829550||1||CDS||391284572||865||86.37	11008741	11013082	b19990_17	17||6349780||6356415||PAC:17820719||1||CDS||391311813||10299||86.37	6349780	6356415	7.700000e-152	647
2.1118	0.4653	a19990_1	1||11028943||11033468||PAC:17829548||1||CDS||391284568||867||64.84	11028943	11033468	b19990_17	17||6368788||6379065||PAC:17820717||1||CDS||391311809||10301||64.84	6368788	6379065	4.300000e-135	697
1.1103	0.0358	a19990_1	1||11224953||11227450||PAC:17829542||-1||CDS||391284556||873||84.92	11227450	11224953	b19990_17	17||6419940||6423538||PAC:17820713||-1||CDS||391311801||10305||84.92	6423538	6419940	1.100000e-155	747
1.3552	0.2334	a19990_1	1||11234702||11239025||PAC:17829540||-1||CDS||391284552||875||70.62	11239025	11234702	b19990_17	17||6427858||6430258||PAC:17820712||-1||CDS||391311799||10306||70.62	6430258	6427858	4.300000e-151	797
1.2856	0.1019	a19990_1	1||11409616||11410189||PAC:17829532||-1||CDS||391284536||883||75.99	11410189	11409616	b19990_17	17||6455684||6456541||PAC:17820711||-1||CDS||391311797||10307||75.99	6456541	6455684	4.100000e-58	847
1.5014	0.1842	a19990_1	1||11465791||11467416||PAC:17829529||1||CDS||391284530||886||74.07	11465791	11467416	b19990_17	17||6456981||6469315||PAC:17820710||1||CDS||391311795||10308||74.07	6456981	6469315	3.100000e-107	897
1.3628	0.0175	a19990_1	1||11489497||11496521||PAC:17829528||-1||CDS||391284528||887||84.34	11496521	11489497	b19990_17	17||6500402||6505038||PAC:17820706||-1||CDS||391311787||10312||84.34	6505038	6500402	1.500000e-193	947
71.6444	1.0369	a19990_1	1||11543271||11577704||PAC:17829525||-1||CDS||391284522||890||74.33	11577704	11543271	b19990_17	17||6517062||6546950||PAC:17820705||-1||CDS||391311785||10313||74.33	6546950	6517062	4.200000e-77	997
0.9739	0.1697	a19990_1	1||11600259||11601671||PAC:17829522||-1||CDS||391284516||893||77.23	11601671	11600259	b19990_17	17||6554354||6556414||PAC:17820704||-1||CDS||391311783||10314||77.23	6556414	6554354	9.600000e-118	1047
1.9342	0.2505	a19990_1	1||11610081||11611375||PAC:17829521||-1||CDS||391284514||894||79.0	11611375	11610081	b19990_17	17||6588505||6590555||PAC:17820701||-1||CDS||391311777||10317||79.0	6590555	6588505	9.800000e-79	1097
2.3033	0.4450	a19990_1	1||11816251||11817813||PAC:17829511||-1||CDS||391284494||904||70.09	11817813	11816251	b19990_17	17||6613320||6614938||PAC:17820699||-1||CDS||391311773||10319||70.09	6614938	6613320	4.700000e-28	1124
0.9539	0.1032	a19990_1	1||11821587||11825213||PAC:17829510||-1||CDS||391284492||905||80.5	11825213	11821587	b19990_17	17||6617392||6621215||PAC:17820698||-1||CDS||391311771||10320||80.5	6621215	6617392	1.000000e-250	1174
1.9679	0.3938	a19990_1	1||11958854||11975715||PAC:17829505||1||CDS||391284482||910||64.57	11958854	11975715	b19990_17	17||6686593||6693719||PAC:17820692||1||CDS||391311759||10326||64.57	6686593	6693719	1.400000e-75	1224
0.9221	0.1275	a19990_1	1||12066597||12085003||PAC:17829499||-1||CDS||391284470||916||78.58	12085003	12066597	b19990_17	17||6786332||6792771||PAC:17820684||-1||CDS||391311743||10334||78.58	6792771	6786332	1.000000e-183	1274
2.0094	0.4460	a19990_1	1||12212247||12215017||PAC:17829491||1||CDS||391284454||924||73.04	12212247	12215017	b19990_17	17||6845995||6853538||PAC:17820676||1||CDS||391311727||10342||73.04	6845995	6853538	2.600000e-64	1324
0.6705	0.0960	a19990_1	1||12260499||12261602||PAC:17829489||-1||CDS||391284450||926||83.31	12261602	12260499	b19990_17	17||6888743||6890086||PAC:17820671||-1||CDS||391311717||10347||83.31	6890086	6888743	1.800000e-212	1374
0.9986	0.2110	a19990_1	1||12434726||12437317||PAC:17829482||1||CDS||391284436||933||73.95	12434726	12437317	b19990_17	17||6967561||6970922||PAC:17820669||1||CDS||391311713||10349||73.95	6967561	6970922	4.700000e-107	1424
69.7391	0.6095	a19990_1	1||12442134||12443186||PAC:17829480||-1||CDS||391284432||935||69.17	12443186	12442134	b19990_17	17||6977695||6978927||PAC:17820667||1||CDS||391311709||10351||69.17	6977695	6978927	3.500000e-39	1462
2.5848	0.5492	a19990_1	1||12653000||12655438||PAC:17829475||1||CDS||391284422||940||78.53	12653000	12655438	b19990_17	17||6993893||6995184||PAC:17820666||1||CDS||391311707||10352||78.53	6993893	6995184	1.300000e-90	1512
1.1669	0.1259	a19990_1	1||13887532||13910385||PAC:17824082||1||CDS||391284254||955||77.9	13887532	13910385	b19990_17	17||7109750||7124378||PAC:17820650||-1||CDS||391311675||10368||77.9	7124378	7109750	6.700000e-168	1559
###  Mean Ks:  10.1822	Mean Kn: 0.3969
#Ks	Kn	a<db_genome_id>_<chr>	chr1||start1||stop1||name1||strand1||type1||db_feature_id1||genome_order1||percent_id1	start1	stop1	b<db_genome_id>_<chr>	chr2||start2||stop2||name2||strand2||type2||db_feature_id2||genome_order2||percent_id2	start2	stop2	eval	block_score	GEVO_link
69.5290	1.0010	a19990_1	1||15079156||15080270||PAC:17822376||-1||CDS||391282474||982||64.71	15080270	15079156	b19990_14	14||23384136||23385107||PAC:17841465||-1||CDS||391303878||7119||64.71	23385107	23384136	2.400000e-33	32
1.8039	0.2893	a19990_1	1||15387184||15409114||PAC:17822385||-1||CDS||391282492||991||77.85	15409114	15387184	b19990_14	14||23125718||23135858||PAC:17841452||1||CDS||391303852||7106||77.85	23125718	23135858	6.500000e-64	79
2.7430	0.4687	a19990_1	1||15655856||15657742||PAC:17822391||1||CDS||391282504||997||75.42	15655856	15657742	b19990_14	14||23084806||23086707||PAC:17841449||-1||CDS||391303846||7103||75.42	23086707	23084806	3.300000e-76	129
2.6072	0.6199	a19990_1	1||15722218||15727580||PAC:17822396||1||CDS||391282514||1002||59.39	15722218	15727580	b19990_14	14||23022233||23026066||PAC:17841442||-1||CDS||391303832||7096||59.39	23026066	23022233	1.000000e-35	164
1.3281	0.1983	a19990_1	1||15756276||15758847||PAC:17822398||1||CDS||391282518||1004||72.24	15756276	15758847	b19990_14	14||23001244||23005055||PAC:17841440||-1||CDS||391303828||7094||72.24	23005055	23001244	1.100000e-184	214
0.9702	0.0851	a19990_1	1||15829216||15857308||PAC:17822400||1||CDS||391282522||1006||81.21	15829216	15857308	b19990_14	14||22978207||22994438||PAC:17841439||-1||CDS||391303826||7093||81.21	22994438	22978207	1.000000e-250	264
1.4827	0.4153	a19990_1	1||15925062||15931152||PAC:17822405||1||CDS||391282532||1011||66.4	15925062	15931152	b19990_14	14||22866288||22869527||PAC:17841433||-1||CDS||391303814||7087||66.4	22869527	22866288	3.900000e-141	314
0.9939	0.0979	a19990_1	1||16552575||16555651||PAC:17822420||1||CDS||391282562||1026||79.26	16552575	16555651	b19990_14	14||22672653||22675612||PAC:17841425||1||CDS||391303798||7079||79.26	22672653	22675612	1.000000e-250	361
###  Mean Ks:  3.6521	Mean Kn: 0.2615
#Ks	Kn	a<db_genome_id>_<chr>	chr1||start1||stop1||name1||strand1||type1||db_feature_id1||genome_order1||percent_id1	start1	stop1	b<db_genome_id>_<chr>	chr2||start2||stop2||name2||strand2||type2||db_feature_id2||genome_order2||percent_id2	start2	stop2	eval	block_score	GEVO_link
13.9062	0.4315	a19990_1	1||19179040||19180059||PAC:17822509||1||CDS||391282740||1115||59.15	19179040	19180059	b19990_17	17||12208441||12210124||PAC:17820339||1||CDS||391311053||10679||59.15	12208441	12210124	9.200000e-41	40
1.0199	0.2114	a19990_1	1||19181762||19183998||PAC:17822510||-1||CDS||391282742||1116||73.35	19183998	19181762	b19990_17	17||12212831||12214781||PAC:17820338||-1||CDS||391311051||10680||73.35	12214781	12212831	3.000000e-160	90
2.6134	0.3950	a19990_1	1||19206465||19214328||PAC:17822513||1||CDS||391282748||1119||79.81	19206465	19214328	b19990_17	17||12284556||12313131||PAC:17820334||1||CDS||391311043||10684||79.81	12284556	12313131	3.100000e-111	140
1.4256	0.1524	a19990_1	1||19231228||19232355||PAC:17822518||1||CDS||391282758||1124||73.51	19231228	19232355	b19990_17	17||12556745||12558304||PAC:17820321||-1||CDS||391311017||10697||73.51	12558304	12556745	1.600000e-221	187
1.6813	0.3295	a19990_1	1||19500738||19509123||PAC:17822533||1||CDS||391282788||1139||69.29	19500738	19509123	b19990_17	17||12796714||12805848||PAC:17820319||1||CDS||391311013||10699||69.29	12796714	12805848	7.500000e-73	234
1.2664	0.0491	a19990_1	1||19543806||19546424||PAC:17822537||1||CDS||391282796||1143||84.38	19543806	19546424	b19990_17	17||12807152||12811693||PAC:17820318||1||CDS||391311011||10700||84.38	12807152	12811693	1.000000e-250	284
###  Mean Ks:  12.9506	Mean Kn: 0.6869
#Ks	Kn	a<db_genome_id>_<chr>	chr1||start1||stop1||name1||strand1||type1||db_feature_id1||genome_order1||percent_id1	start1	stop1	b<db_genome_id>_<chr>	chr2||start2||stop2||name2||strand2||type2||db_feature_id2||genome_order2||percent_id2	start2	stop2	eval	block_score	GEVO_link
6.4488	1.0478	a19990_1	1||19215020||19218992||PAC:17822514||-1||CDS||391282750||1120||62.47	19218992	19215020	b19990_14	14||26388586||26392427||PAC:17818851||1||CDS||391300932||7361||62.47	26388586	26392427	6.900000e-67	50
71.1193	0.9504	a19990_1	1||19227005||19229486||PAC:17822516||1||CDS||391282754||1122||80.0	19227005	19229486	b19990_14	14||26335678||26338743||PAC:17818846||1||CDS||391300922||7356||80.0	26335678	26338743	5.300000e-62	100
1.4388	0.1596	a19990_1	1||19401890||19415232||PAC:17822527||-1||CDS||391282776||1133||84.1	19415232	19401890	b19990_14	14||26311898||26314057||PAC:17817859||1||CDS||391300920||7355||84.1	26311898	26314057	4.400000e-203	147
1.7805	0.3462	a19990_1	1||19480236||19483305||PAC:17822530||1||CDS||391282782||1136||72.74	19480236	19483305	b19990_14	14||26272582||26275994||PAC:17817854||-1||CDS||391300910||7350||72.74	26275994	26272582	6.500000e-156	197
1.2221	0.1666	a19990_1	1||19500738||19509123||PAC:17822533||1||CDS||391282788||1139||75.91	19500738	19509123	b19990_14	14||26243974||26261318||PAC:17817852||-1||CDS||391300906||7348||75.91	26261318	26243974	1.100000e-145	247
1.8083	0.0725	a19990_1	1||19543806||19546424||PAC:17822537||1||CDS||391282796||1143||81.25	19543806	19546424	b19990_14	14||26240492||26242688||PAC:17817851||-1||CDS||391300904||7347||81.25	26242688	26240492	1.000000e-250	297
0.9817	0.1143	a19990_1	1||19566166||19568737||PAC:17822539||1||CDS||391282800||1145||79.66	19566166	19568737	b19990_14	14||26225308||26227704||PAC:17817849||-1||CDS||391300900||7345||79.66	26227704	26225308	1.000000e-250	347
1.5464	0.1412	a19990_1	1||19703167||19710688||PAC:17822555||-1||CDS||391282832||1161||77.16	19710688	19703167	b19990_14	14||26212152||26215805||PAC:17817848||-1||CDS||391300898||7344||77.16	26215805	26212152	1.000000e-250	394
54.2168	1.6608	a19990_1	1||19729451||19730764||PAC:17822559||1||CDS||391282840||1165||65.25	19729451	19730764	b19990_14	14||26209022||26209780||PAC:17817846||1||CDS||391300894||7342||65.25	26209022	26209780	1.800000e-35	428
1.8423	0.3389	a19990_1	1||19768992||19771314||PAC:17822563||1||CDS||391282848||1169||68.23	19768992	19771314	b19990_14	14||26123304||26129912||PAC:17817836||-1||CDS||391300874||7332||68.23	26129912	26123304	3.700000e-124	478
1.2140	0.1843	a19990_1	1||19834919||19840992||PAC:17822568||-1||CDS||391282858||1174||73.35	19840992	19834919	b19990_14	14||26059393||26065510||PAC:17817828||1||CDS||391300858||7324||73.35	26059393	26065510	1.000000e-250	528
0.9535	0.3103	a19990_1	1||19850913||19856544||PAC:17822569||1||CDS||391282860||1175||74.87	19850913	19856544	b19990_14	14||26022537||26028655||PAC:17817825||-1||CDS||391300852||7321||74.87	26028655	26022537	1.000000e-250	578
5.4995	2.7584	a19990_1	1||20007918||20013712||PAC:17822583||1||CDS||391282888||1189||76.17	20007918	20013712	b19990_14	14||26015212||26015550||PAC:17817823||1||CDS||391300848||7319||76.17	26015212	26015550	1.600000e-65	625
11.2407	1.2267	a19990_1	1||20078660||20081268||PAC:17822590||1||CDS||391282902||1196||75.0	20078660	20081268	b19990_14	14||25992898||25995602||PAC:17817820||-1||CDS||391300842||7316||75.0	25995602	25992898	6.700000e-27	651
32.9459	0.8255	a19990_1	1||20085777||20097440||PAC:17822591||-1||CDS||391282904||1197||61.73	20097440	20085777	b19990_14	14||25898569||25932462||PAC:17817813||1||CDS||391300828||7309||61.73	25898569	25932462	2.000000e-36	686
###  Mean Ks:  12.7987	Mean Kn: 0.5872
#Ks	Kn	a<db_genome_id>_<chr>	chr1||start1||stop1||name1||strand1||type1||db_feature_id1||genome_order1||percent_id1	start1	stop1	b<db_genome_id>_<chr>	chr2||start2||stop2||name2||strand2||type2||db_feature_id2||genome_order2||percent_id2	start2	stop2	eval	block_score	GEVO_link
1.2257	0.1621	a19990_1	1||21029998||21031278||PAC:17822648||1||CDS||391283018||1254||78.06	21029998	21031278	b19990_17	17||944033||945347||PAC:17821135||-1||CDS||391312645||9883||78.06	945347	944033	1.300000e-167	50
9.1758	0.7948	a19990_1	1||21064737||21069510||PAC:17822652||-1||CDS||391283026||1258||63.0	21069510	21064737	b19990_17	17||904847||907388||PAC:17821141||-1||CDS||391312657||9877||63.0	907388	904847	1.800000e-18	67
16.6158	0.3789	a19990_1	1||21108654||21119819||PAC:17822656||-1||CDS||391283034||1262||78.45	21119819	21108654	b19990_17	17||818509||823191||PAC:17821151||-1||CDS||391312677||9867||78.45	823191	818509	1.700000e-98	117
2.7928	1.3272	a19990_1	1||21240935||21261688||PAC:17822665||-1||CDS||391283052||1271||73.3	21261688	21240935	b19990_17	17||878193||880826||PAC:17821143||1||CDS||391312661||9875||73.3	878193	880826	1.000000e-29	79
1.6832	0.4315	a19990_1	1||21412776||21416250||PAC:17822667||-1||CDS||391283056||1273||70.98	21416250	21412776	b19990_17	17||904847||907388||PAC:17821141||-1||CDS||391312657||9877||70.98	907388	904847	1.400000e-88	129
1.6336	0.2675	a19990_1	1||21460284||21461385||PAC:17822669||-1||CDS||391283060||1275||79.8	21461385	21460284	b19990_17	17||922916||925015||PAC:17821139||-1||CDS||391312653||9879||79.8	925015	922916	2.300000e-75	179
3.5886	1.4764	a19990_1	1||21504805||21506303||PAC:17822672||1||CDS||391283066||1278||69.7	21504805	21506303	b19990_17	17||797555||799083||PAC:17821154||1||CDS||391312683||9864||69.7	797555	799083	7.200000e-28	141
0.9240	0.3629	a19990_1	1||21582290||21584009||PAC:17819247||-1||CDS||391282420||1281||71.36	21584009	21582290	b19990_17	17||299665||301586||PAC:17821201||1||CDS||391312777||9817||71.36	299665	301586	4.000000e-79	50
1.1207	0.1461	a19990_1	1||21636907||21647604||PAC:17819251||1||CDS||391282428||1285||76.62	21636907	21647604	b19990_17	17||267072||275610||PAC:17821204||-1||CDS||391312783||9814||76.62	275610	267072	1.000000e-250	100
0.9946	0.1045	a19990_1	1||21666085||21669006||PAC:17819253||1||CDS||391282432||1287||78.72	21666085	21669006	b19990_17	17||260917||263701||PAC:17821205||-1||CDS||391312785||9813||78.72	263701	260917	1.000000e-250	150
9.2139	0.6661	a19990_1	1||21682875||21685163||PAC:17819255||-1||CDS||391282436||1289||66.04	21685163	21682875	b19990_17	17||1017857||1019971||PAC:17821124||1||CDS||391312623||9894||66.04	1017857	1019971	1.800000e-22	197
1.2532	0.2731	a19990_1	1||21696690||21698956||PAC:17819256||1||CDS||391282438||1290||79.1	21696690	21698956	b19990_17	17||232858||236378||PAC:17821210||-1||CDS||391312795||9808||79.1	236378	232858	2.000000e-165	200
1.4043	0.1935	a19990_1	1||21717946||21724065||PAC:17819258||-1||CDS||391282442||1292||77.54	21724065	21717946	b19990_17	17||225273||230240||PAC:17821211||1||CDS||391312797||9807||77.54	225273	230240	1.000000e-250	250
78.3351	1.3582	a19990_1	1||21773087||21777127||PAC:17817239||-1||CDS||391282192||1297||67.73	21777127	21773087	b19990_17	17||784480||785792||PAC:17821155||-1||CDS||391312685||9863||67.73	785792	784480	5.700000e-33	170
56.2273	1.3653	a19990_1	1||21867975||21876065||PAC:17817242||1||CDS||391282198||1300||63.92	21867975	21876065	b19990_17	17||744205||746348||PAC:17821161||-1||CDS||391312697||9857||63.92	746348	744205	2.800000e-69	220
6.3542	0.3036	a19990_1	1||21888386||21891049||PAC:17817243||1||CDS||391282200||1301||61.21	21888386	21891049	b19990_17	17||723570||725574||PAC:17821165||-1||CDS||391312705||9853||61.21	725574	723570	1.000000e-115	270
15.5465	0.6082	a19990_1	1||21941247||21943211||PAC:17817249||-1||CDS||391282212||1307||57.5	21943211	21941247	b19990_17	17||1030186||1032033||PAC:17821122||1||CDS||391312619||9896||57.5	1030186	1032033	1.100000e-20	214
2.7766	0.4014	a19990_1	1||22072631||22073978||PAC:17817258||-1||CDS||391282230||1316||64.51	22073978	22072631	b19990_17	17||546502||548441||PAC:17821177||1||CDS||391312729||9841||64.51	546502	548441	2.500000e-78	317
1.2499	0.2183	a19990_1	1||22097816||22098753||PAC:17817260||1||CDS||391282234||1318||74.76	22097816	22098753	b19990_17	17||507624||508606||PAC:17821180||-1||CDS||391312735||9838||74.76	508606	507624	9.000000e-105	367
0.8638	0.1061	a19990_1	1||22122605||22131169||PAC:17817263||1||CDS||391282240||1321||82.4	22122605	22131169	b19990_17	17||443980||453901||PAC:17821186||-1||CDS||391312747||9832||82.4	453901	443980	1.000000e-250	417
71.2022	1.3167	a19990_1	1||22388040||22389199||PAC:17817282||1||CDS||391282278||1340||75.0	22388040	22389199	b19990_17	17||333607||334551||PAC:17821198||1||CDS||391312771||9820||75.0	333607	334551	1.800000e-16	429
1.0553	0.1945	a19990_1	1||22420668||22442015||PAC:17817345||-1||CDS||391282282||1342||76.32	22442015	22420668	b19990_17	17||201292||212911||PAC:17821212||1||CDS||391312799||9806||76.32	201292	212911	1.000000e-250	476
2.6195	0.3065	a19990_1	1||22456944||22458311||PAC:17817347||-1||CDS||391282286||1344||69.43	22458311	22456944	b19990_17	17||179440||180948||PAC:17821216||1||CDS||391312807||9802||69.43	179440	180948	1.200000e-36	511
1.3141	0.2131	a19990_1	1||22511447||22524037||PAC:17817351||1||CDS||391282294||1348||71.19	22511447	22524037	b19990_17	17||158451||166530||PAC:17821218||-1||CDS||391312811||9800||71.19	166530	158451	1.000000e-250	561
3.8002	1.6930	a19990_1	1||22568108||22570236||PAC:17817354||1||CDS||391282300||1351||80.71	22568108	22570236	b19990_17	17||109248||110425||PAC:17821221||-1||CDS||391312817||9797||80.71	110425	109248	2.300000e-48	608
85.5911	2.1553	a19990_1	1||22586463||22593857||PAC:17817356||-1||CDS||391282304||1353||70.12	22593857	22586463	b19990_17	17||88282||89690||PAC:17821224||1||CDS||391312823||9794||70.12	88282	89690	2.900000e-46	653
1.2163	0.0676	a19990_1	1||22596807||22602000||PAC:17817357||1||CDS||391282306||1354||80.91	22596807	22602000	b19990_17	17||74383||78921||PAC:17821225||-1||CDS||391312825||9793||80.91	78921	74383	1.000000e-250	703
1.2466	0.2070	a19990_1	1||22609492||22613488||PAC:17817359||-1||CDS||391282310||1356||71.14	22613488	22609492	b19990_17	17||52851||54624||PAC:17821229||1||CDS||391312833||9789||71.14	52851	54624	4.400000e-135	753
1.1294	0.0537	a19990_1	1||22621795||22625826||PAC:17817360||1||CDS||391282312||1357||82.69	22621795	22625826	b19990_17	17||47749||51680||PAC:17821230||-1||CDS||391312835||9788||82.69	51680	47749	1.400000e-248	803
1.8078	0.4641	a19990_1	1||22737986||22738689||PAC:17817376||1||CDS||391282344||1373||66.22	22737986	22738689	b19990_17	17||34822||36257||PAC:17821234||1||CDS||391312843||9784||66.22	34822	36257	1.200000e-25	824
###  Mean Ks:  21.5468	Mean Kn: 0.6575
#Ks	Kn	a<db_genome_id>_<chr>	chr1||start1||stop1||name1||strand1||type1||db_feature_id1||genome_order1||percent_id1	start1	stop1	b<db_genome_id>_<chr>	chr2||start2||stop2||name2||strand2||type2||db_feature_id2||genome_order2||percent_id2	start2	stop2	eval	block_score	GEVO_link
4.0630	0.2975	a19990_1	1||21888386||21891049||PAC:17817243||1||CDS||391282200||1301||61.74	21888386	21891049	b19990_14	14||25369553||25372839||PAC:17838874||-1||CDS||391303488||7264||61.74	25372839	25369553	3.100000e-115	50
21.1048	1.1403	a19990_1	1||21924403||21931349||PAC:17817247||-1||CDS||391282208||1305||72.2	21931349	21924403	b19990_14	14||25344484||25355291||PAC:17838872||1||CDS||391303484||7262||72.2	25344484	25355291	1.000000e-176	100
1.8735	0.3209	a19990_1	1||22067294||22071688||PAC:17817257||1||CDS||391282228||1315||70.31	22067294	22071688	b19990_14	14||25246374||25251029||PAC:17838864||-1||CDS||391303468||7254||70.31	25251029	25246374	7.600000e-166	150
74.7115	1.1349	a19990_1	1||22097816||22098753||PAC:17817260||1||CDS||391282234||1318||69.77	22097816	22098753	b19990_14	14||25213522||25214303||PAC:17838859||-1||CDS||391303458||7249||69.77	25214303	25213522	3.500000e-62	200
1.1461	0.2783	a19990_1	1||22185936||22196036||PAC:17817265||1||CDS||391282244||1323||70.52	22185936	22196036	b19990_14	14||25194663||25204018||PAC:17838857||-1||CDS||391303454||7247||70.52	25204018	25194663	1.000000e-250	250
1.1538	0.2778	a19990_1	1||22216468||22221088||PAC:17817268||-1||CDS||391282250||1326||83.33	22221088	22216468	b19990_14	14||25085689||25088322||PAC:17838848||1||CDS||391303436||7238||83.33	25085689	25088322	1.200000e-47	296
1.2425	0.1787	a19990_1	1||22277196||22278029||PAC:17817272||-1||CDS||391282258||1330||73.03	22278029	22277196	b19990_14	14||25073430||25074352||PAC:17838846||1||CDS||391303432||7236||73.03	25073430	25074352	3.600000e-126	346
3.3605	1.2470	a19990_1	1||22279454||22280585||PAC:17817273||1||CDS||391282260||1331||60.7	22279454	22280585	b19990_14	14||25061933||25064939||PAC:17838845||-1||CDS||391303430||7235||60.7	25064939	25061933	2.100000e-11	356
37.3050	1.1311	a19990_1	1||22309148||22311024||PAC:17817276||-1||CDS||391282266||1334||67.24	22311024	22309148	b19990_14	14||25056977||25061577||PAC:17838844||1||CDS||391303428||7234||67.24	25056977	25061577	6.700000e-87	406
44.0766	0.5702	a19990_1	1||22336322||22338766||PAC:17817279||1||CDS||391282272||1337||59.71	22336322	22338766	b19990_14	14||24945538||24948000||PAC:17838831||1||CDS||391303402||7221||59.71	24945538	24948000	8.500000e-67	453
63.3332	1.2958	a19990_1	1||22452109||22456182||PAC:17817346||1||CDS||391282284||1343||71.9	22452109	22456182	b19990_14	14||24883731||24885142||PAC:17838824||-1||CDS||391303388||7214||71.9	24885142	24883731	1.500000e-15	467
1.7163	0.2694	a19990_1	1||22469075||22482650||PAC:17817349||-1||CDS||391282290||1346||70.81	22482650	22469075	b19990_14	14||24836872||24881484||PAC:17838823||1||CDS||391303386||7213||70.81	24836872	24881484	1.200000e-157	517
3.3103	0.6027	a19990_1	1||22547029||22561690||PAC:17817353||1||CDS||391282298||1350||68.72	22547029	22561690	b19990_14	14||24823031||24826025||PAC:17838822||-1||CDS||391303384||7212||68.72	24826025	24823031	2.300000e-59	567
2.5481	0.4596	a19990_1	1||22568108||22570236||PAC:17817354||1||CDS||391282300||1351||77.55	22568108	22570236	b19990_14	14||24814715||24816640||PAC:17838820||-1||CDS||391303380||7210||77.55	24816640	24814715	3.700000e-42	608
68.4505	0.4448	a19990_1	1||22603254||22607524||PAC:17817358||1||CDS||391282308||1355||82.53	22603254	22607524	b19990_14	14||24792735||24793876||PAC:17838819||-1||CDS||391303378||7209||82.53	24793876	24792735	3.000000e-81	658
1.1073	0.0205	a19990_1	1||22715281||22715753||PAC:17817373||1||CDS||391282338||1370||85.27	22715281	22715753	b19990_14	14||24650501||24651690||PAC:17838805||-1||CDS||391303350||7195||85.27	24651690	24650501	1.100000e-82	705
2.8989	0.3020	a19990_1	1||22725180||22728397||PAC:17817374||1||CDS||391282340||1371||71.75	22725180	22728397	b19990_14	14||24631338||24634655||PAC:17838804||-1||CDS||391303348||7194||71.75	24634655	24631338	4.200000e-101	755
69.4538	1.1786	a19990_1	1||22748079||22755602||PAC:17817378||1||CDS||391282348||1375||76.79	22748079	22755602	b19990_14	14||24534986||24538272||PAC:17838793||-1||CDS||391303326||7183||76.79	24538272	24534986	8.700000e-51	802
6.5329	1.3420	a19990_1	1||22845052||22853689||PAC:17817387||-1||CDS||391282366||1384||80.56	22853689	22845052	b19990_14	14||24482468||24484417||PAC:17838786||1||CDS||391303312||7176||80.56	24482468	24484417	1.800000e-83	852
###  Mean Ks:  23.3170	Mean Kn: 0.4934
#Ks	Kn	a<db_genome_id>_<chr>	chr1||start1||stop1||name1||strand1||type1||db_feature_id1||genome_order1||percent_id1	start1	stop1	b<db_genome_id>_<chr>	chr2||start2||stop2||name2||strand2||type2||db_feature_id2||genome_order2||percent_id2	start2	stop2	eval	block_score	GEVO_link
1.6093	0.3839	a19990_10	10||190359||195087||PAC:17824154||-1||CDS||391285758||1412||67.37	195087	190359	b19990_19	19||5852014||5864139||PAC:17817930||-1||CDS||391320369||13257||67.37	5864139	5852014	5.500000e-132	50
2.6378	0.3759	a19990_10	10||238997||242009||PAC:17824162||1||CDS||391285774||1420||83.55	238997	242009	b19990_19	19||5983597||5984788||PAC:17817937||1||CDS||391320383||13264||83.55	5983597	5984788	1.100000e-89	100
1.7190	0.1927	a19990_10	10||265196||267250||PAC:17824166||1||CDS||391285782||1424||71.81	265196	267250	b19990_19	19||5992672||5995863||PAC:17817939||1||CDS||391320387||13266||71.81	5992672	5995863	1.000000e-250	150
1.5537	0.4288	a19990_10	10||300629||304046||PAC:17824167||1||CDS||391285784||1425||62.24	300629	304046	b19990_19	19||6077331||6084779||PAC:17817945||1||CDS||391320399||13272||62.24	6077331	6084779	8.900000e-07	156
1.0036	0.0364	a19990_10	10||340934||344299||PAC:17824170||1||CDS||391285790||1428||83.73	340934	344299	b19990_19	19||6153735||6156621||PAC:17817952||1||CDS||391320413||13279||83.73	6153735	6156621	4.200000e-232	206
83.5503	0.7491	a19990_10	10||392627||392974||PAC:17824177||1||CDS||391285804||1435||74.16	392627	392974	b19990_19	19||6186163||6186495||PAC:17817956||1||CDS||391320421||13283||74.16	6186163	6186495	1.700000e-11	216
71.1452	1.2871	a19990_10	10||414897||422165||PAC:17824183||1||CDS||391285816||1441||75.86	414897	422165	b19990_19	19||6234393||6236285||PAC:17842162||-1||CDS||391322325||13290||75.86	6236285	6234393	4.400000e-209	266
###  Mean Ks:  7.8569	Mean Kn: 0.3160
#Ks	Kn	a<db_genome_id>_<chr>	chr1||start1||stop1||name1||strand1||type1||db_feature_id1||genome_order1||percent_id1	start1	stop1	b<db_genome_id>_<chr>	chr2||start2||stop2||name2||strand2||type2||db_feature_id2||genome_order2||percent_id2	start2	stop2	eval	block_score	GEVO_link
1.2480	0.2050	a19990_10	10||414897||422165||PAC:17824183||1||CDS||391285816||1441||78.32	414897	422165	b19990_12	12||6048652||6054569||PAC:17836975||-1||CDS||391294324||3805||78.32	6054569	6048652	1.000000e-250	50
0.8795	0.1517	a19990_10	10||435843||449669||PAC:17824186||1||CDS||391285822||1444||78.1	435843	449669	b19990_12	12||5995106||6007069||PAC:17836971||-1||CDS||391294316||3801||78.1	6007069	5995106	1.000000e-250	100
1.5032	0.2052	a19990_10	10||497003||502885||PAC:17824190||-1||CDS||391285830||1448||74.42	502885	497003	b19990_12	12||5966000||5969337||PAC:17836967||1||CDS||391294308||3797||74.42	5966000	5969337	4.900000e-80	150
2.8867	0.3204	a19990_10	10||618767||620863||PAC:17824195||1||CDS||391285840||1453||74.01	618767	620863	b19990_12	12||5678927||5681082||PAC:17836952||-1||CDS||391294278||3782||74.01	5681082	5678927	3.000000e-82	197
2.6812	0.4006	a19990_10	10||641937||648890||PAC:17824197||1||CDS||391285844||1455||72.75	641937	648890	b19990_12	12||5665642||5670120||PAC:17836950||1||CDS||391294274||3780||72.75	5665642	5670120	4.500000e-67	247
77.1436	1.3075	a19990_10	10||649382||651787||PAC:17824198||-1||CDS||391285846||1456||76.74	651787	649382	b19990_12	12||5610341||5612126||PAC:17836946||1||CDS||391294266||3776||76.74	5610341	5612126	1.500000e-23	269
2.3711	0.3870	a19990_10	10||822151||829404||PAC:17824209||-1||CDS||391285868||1467||76.47	829404	822151	b19990_12	12||5592369||5609211||PAC:17836945||1||CDS||391294264||3775||76.47	5592369	5609211	1.700000e-114	316
1.1069	0.1242	a19990_10	10||866516||871269||PAC:17824216||-1||CDS||391285882||1474||78.27	871269	866516	b19990_12	12||5575078||5578222||PAC:17836942||1||CDS||391294258||3772||78.27	5575078	5578222	1.000000e-250	366
1.7444	0.2275	a19990_10	10||885216||888299||PAC:17824219||-1||CDS||391285888||1477||76.96	888299	885216	b19990_12	12||5568686||5571047||PAC:17836941||1||CDS||391294256||3771||76.96	5568686	5571047	1.700000e-173	416
1.2515	0.2422	a19990_10	10||921207||926010||PAC:17824222||-1||CDS||391285894||1480||74.5	926010	921207	b19990_12	12||5560467||5566140||PAC:17836940||1||CDS||391294254||3770||74.5	5560467	5566140	2.400000e-225	466
0.5552	0.0976	a19990_10	10||947698||950943||PAC:17824224||-1||CDS||391285898||1482||86.27	950943	947698	b19990_12	12||5492050||5494655||PAC:17836933||1||CDS||391294240||3763||86.27	5492050	5494655	1.700000e-109	516
0.9116	0.1226	a19990_10	10||964308||971029||PAC:17824225||-1||CDS||391285900||1483||79.75	971029	964308	b19990_12	12||5480914||5485281||PAC:17836932||1||CDS||391294238||3762||79.75	5480914	5485281	1.000000e-250	566
###  Mean Ks:  1.5123	Mean Kn: 0.2840
#Ks	Kn	a<db_genome_id>_<chr>	chr1||start1||stop1||name1||strand1||type1||db_feature_id1||genome_order1||percent_id1	start1	stop1	b<db_genome_id>_<chr>	chr2||start2||stop2||name2||strand2||type2||db_feature_id2||genome_order2||percent_id2	start2	stop2	eval	block_score	GEVO_link
0.8535	0.1218	a19990_10	10||503531||507420||PAC:17824191||-1||CDS||391285832||1449||78.86	507420	503531	b19990_19	19||6960177||6964683||PAC:17842227||1||CDS||391322455||13355||78.86	6960177	6964683	2.400000e-194	50
3.5002	0.5019	a19990_10	10||507800||508722||PAC:17824192||-1||CDS||391285834||1450||62.95	508722	507800	b19990_19	19||6956978||6958495||PAC:17842226||1||CDS||391322453||13354||62.95	6956978	6958495	2.700000e-49	98
1.8769	0.3270	a19990_10	10||618767||620863||PAC:17824195||1||CDS||391285840||1453||73.46	618767	620863	b19990_19	19||6882629||6884732||PAC:17842220||-1||CDS||391322441||13348||73.46	6884732	6882629	3.400000e-114	148
1.1176	0.1227	a19990_10	10||634498||638566||PAC:17824196||1||CDS||391285842||1454||78.53	634498	638566	b19990_19	19||6871397||6877229||PAC:17842219||-1||CDS||391322439||13347||78.53	6877229	6871397	1.000000e-250	198
1.9228	0.2817	a19990_10	10||655491||656786||PAC:17824199||-1||CDS||391285848||1457||70.57	656786	655491	b19990_19	19||6813688||6814653||PAC:17842217||1||CDS||391322435||13345||70.57	6813688	6814653	7.400000e-138	248
1.0906	0.1071	a19990_10	10||747148||772628||PAC:17824205||1||CDS||391285860||1463||79.35	747148	772628	b19990_19	19||6806690||6809957||PAC:17842216||1||CDS||391322433||13344||79.35	6806690	6809957	1.000000e-250	298
2.0090	1.0856	a19990_10	10||899768||915904||PAC:17824220||1||CDS||391285890||1478||74.31	899768	915904	b19990_19	19||6719878||6720785||PAC:17842210||-1||CDS||391322421||13338||74.31	6720785	6719878	9.600000e-91	345
0.9662	0.0992	a19990_10	10||947698||950943||PAC:17824224||-1||CDS||391285898||1482||84.02	950943	947698	b19990_19	19||6681862||6684791||PAC:17842205||1||CDS||391322411||13333||84.02	6681862	6684791	1.300000e-102	395
1.0323	0.1135	a19990_10	10||964308||971029||PAC:17824225||-1||CDS||391285900||1483||79.42	971029	964308	b19990_19	19||6671725||6678055||PAC:17842203||1||CDS||391322407||13331||79.42	6671725	6678055	1.000000e-250	445
0.9998	0.0740	a19990_10	10||1067680||1075279||PAC:17824232||-1||CDS||391285914||1490||82.83	1075279	1067680	b19990_19	19||6575468||6578876||PAC:17842193||1||CDS||391322387||13321||82.83	6575468	6578876	1.000000e-250	495
1.2666	0.2898	a19990_10	10||1098657||1108943||PAC:17824235||-1||CDS||391285920||1493||74.02	1108943	1098657	b19990_19	19||6520126||6523875||PAC:17842189||1||CDS||391322379||13317||74.02	6520126	6523875	6.500000e-208	545
###  Mean Ks:  11.1805	Mean Kn: 0.9253
#Ks	Kn	a<db_genome_id>_<chr>	chr1||start1||stop1||name1||strand1||type1||db_feature_id1||genome_order1||percent_id1	start1	stop1	b<db_genome_id>_<chr>	chr2||start2||stop2||name2||strand2||type2||db_feature_id2||genome_order2||percent_id2	start2	stop2	eval	block_score	GEVO_link
69.4661	0.5147	a19990_10	10||1190377||1198651||PAC:17820236||-1||CDS||391285728||1502||57.63	1198651	1190377	b19990_12	12||4363640||4390088||PAC:17829886||-1||CDS||391292408||3677||57.63	4390088	4363640	2.500000e-07	6
2.6681	0.2562	a19990_10	10||1346444||1348442||PAC:17830276||1||CDS||391285942||1520||76.86	1346444	1348442	b19990_12	12||4108630||4110069||PAC:17829904||-1||CDS||391292444||3659||76.86	4110069	4108630	4.100000e-53	53
1.1630	0.2429	a19990_10	10||1391740||1397473||PAC:17830279||1||CDS||391285948||1523||75.71	1391740	1397473	b19990_12	12||4097838||4105274||PAC:17829905||-1||CDS||391292446||3658||75.71	4105274	4097838	2.100000e-242	103
13.9615	0.2964	a19990_10	10||1443310||1444059||PAC:17830284||-1||CDS||391285958||1528||82.54	1444059	1443310	b19990_12	12||4004275||4004910||PAC:17829909||1||CDS||391292454||3654||82.54	4004275	4004910	2.400000e-49	151
2.2860	0.1135	a19990_10	10||1478099||1480605||PAC:17830289||1||CDS||391285968||1533||76.21	1478099	1480605	b19990_12	12||3950882||3953420||PAC:17829919||-1||CDS||391292474||3644||76.21	3953420	3950882	2.400000e-90	201
1.1956	0.2203	a19990_10	10||1484934||1485982||PAC:17830290||-1||CDS||391285970||1534||69.49	1485982	1484934	b19990_12	12||3944746||3945794||PAC:17829920||1||CDS||391292476||3643||69.49	3944746	3945794	3.400000e-35	235
1.6769	0.3273	a19990_10	10||1562230||1581430||PAC:17830296||-1||CDS||391285982||1540||77.78	1581430	1562230	b19990_12	12||3840537||3862485||PAC:17829927||1||CDS||391292490||3636||77.78	3840537	3862485	1.000000e-250	285
1.1373	0.2903	a19990_10	10||1606572||1609477||PAC:17830299||-1||CDS||391285988||1543||69.53	1609477	1606572	b19990_12	12||3836442||3837086||PAC:17829928||1||CDS||391292492||3635||69.53	3836442	3837086	2.800000e-91	335
1.1468	0.1207	a19990_10	10||1617819||1621283||PAC:17830300||1||CDS||391285990||1544||76.85	1617819	1621283	b19990_12	12||3804556||3805262||PAC:17829929||-1||CDS||391292494||3634||76.85	3805262	3804556	1.100000e-90	385
2.0719	0.1825	a19990_10	10||1629614||1632889||PAC:17830302||1||CDS||391285994||1546||76.02	1629614	1632889	b19990_12	12||3799298||3800900||PAC:17829930||-1||CDS||391292496||3633||76.02	3800900	3799298	2.700000e-167	435
2.0072	0.3634	a19990_10	10||1689301||1693052||PAC:17830307||-1||CDS||391286004||1551||68.04	1693052	1689301	b19990_12	12||3714210||3718236||PAC:17829937||1||CDS||391292510||3626||68.04	3714210	3718236	2.600000e-153	485
61.5679	1.1841	a19990_10	10||1705258||1719222||PAC:17830309||-1||CDS||391286008||1553||73.46	1719222	1705258	b19990_12	12||3597741||3614811||PAC:17829951||1||CDS||391292538||3612||73.46	3597741	3614811	7.800000e-94	532
1.1279	0.1315	a19990_10	10||1747278||1751905||PAC:17830313||1||CDS||391286016||1557||77.94	1747278	1751905	b19990_12	12||3475279||3481850||PAC:17829958||-1||CDS||391292552||3605||77.94	3481850	3475279	1.800000e-119	582
1.0380	0.1550	a19990_10	10||1754577||1757625||PAC:17830314||1||CDS||391286018||1558||76.87	1754577	1757625	b19990_12	12||3462915||3470011||PAC:17829959||-1||CDS||391292554||3604||76.87	3470011	3462915	1.000000e-250	632
1.4930	0.1681	a19990_10	10||1792148||1793758||PAC:17830319||-1||CDS||391286028||1563||79.54	1793758	1792148	b19990_12	12||3444985||3447312||PAC:17829961||1||CDS||391292558||3602||79.54	3444985	3447312	6.900000e-93	682
1.3923	0.1070	a19990_10	10||1814233||1815758||PAC:17830321||-1||CDS||391286032||1565||83.53	1815758	1814233	b19990_12	12||3411201||3413096||PAC:17829963||1||CDS||391292562||3600||83.53	3411201	3413096	1.400000e-158	732
3.0734	0.7091	a19990_10	10||2087171||2091080||PAC:17830336||1||CDS||391286062||1580||60.98	2087171	2091080	b19990_12	12||3301694||3325319||PAC:17829971||-1||CDS||391292578||3592||60.98	3325319	3301694	8.500000e-60	779
2.4530	0.7126	a19990_10	10||2112286||2113434||PAC:17830339||-1||CDS||391286068||1583||75.73	2113434	2112286	b19990_12	12||3281712||3282899||PAC:17829974||1||CDS||391292584||3589||75.73	3281712	3282899	4.900000e-49	827
1.5209	0.0831	a19990_10	10||2345176||2351019||PAC:17830345||1||CDS||391286080||1589||79.82	2345176	2351019	b19990_12	12||3206646||3206961||PAC:17829977||-1||CDS||391292590||3586||79.82	3206961	3206646	1.500000e-53	877
8.7924	1.0115	a19990_10	10||2377842||2409593||PAC:17830348||1||CDS||391286086||1592||62.15	2377842	2409593	b19990_12	12||3197975||3199601||PAC:17829978||-1||CDS||391292592||3585||62.15	3199601	3197975	2.600000e-82	927
1.4476	0.2484	a19990_10	10||2431577||2432883||PAC:17830350||-1||CDS||391286090||1594||67.42	2432883	2431577	b19990_12	12||3191916||3194884||PAC:17829979||1||CDS||391292594||3584||67.42	3191916	3194884	1.200000e-57	977
1.2360	0.2060	a19990_10	10||2451397||2455731||PAC:17830353||-1||CDS||391286096||1597||71.83	2455731	2451397	b19990_12	12||3173094||3174782||PAC:17829983||1||CDS||391292602||3580||71.83	3173094	3174782	4.500000e-143	1027
1.2877	0.1512	a19990_10	10||2539269||2543393||PAC:17830361||1||CDS||391286112||1605||84.5	2539269	2543393	b19990_12	12||3080972||3084791||PAC:17829993||-1||CDS||391292622||3570||84.5	3084791	3080972	3.400000e-240	1077
2.1401	0.0960	a19990_10	10||2549343||2549744||PAC:17830364||-1||CDS||391286118||1608||76.83	2549744	2549343	b19990_12	12||3014038||3014448||PAC:17830004||1||CDS||391292644||3559||76.83	3014038	3014448	2.600000e-94	1124
4.5156	0.2396	a19990_10	10||2552814||2553417||PAC:17830365||1||CDS||391286120||1609||68.95	2552814	2553417	b19990_12	12||2982108||2982760||PAC:17830008||1||CDS||391292652||3555||68.95	2982108	2982760	1.100000e-63	1174
1.3116	0.1513	a19990_10	10||2619276||2619803||PAC:17830371||1||CDS||391286132||1615||77.78	2619276	2619803	b19990_12	12||2930927||2932855||PAC:17830011||-1||CDS||391292658||3552||77.78	2932855	2930927	1.900000e-93	1224
60.3596	1.1825	a19990_10	10||2679543||2706936||PAC:17830375||1||CDS||391286140||1619||77.78	2679543	2706936	b19990_12	12||2837402||2886960||PAC:17830013||1||CDS||391292662||3550||77.78	2837402	2886960	9.400000e-83	1274
1.5656	0.5694	a19990_10	10||2720041||2723186||PAC:17830378||1||CDS||391286146||1622||65.7	2720041	2723186	b19990_12	12||2805788||2808022||PAC:17830015||-1||CDS||391292666||3548||65.7	2808022	2805788	5.900000e-63	1324
12.9455	1.2636	a19990_10	10||2725731||2732279||PAC:17830379||-1||CDS||391286148||1623||83.14	2732279	2725731	b19990_12	12||2778598||2782972||PAC:17830017||1||CDS||391292670||3546||83.14	2778598	2782972	6.600000e-71	1374
0.9726	0.1674	a19990_10	10||2744332||2746235||PAC:17830380||-1||CDS||391286150||1624||74.29	2746235	2744332	b19990_12	12||2724946||2767897||PAC:17830018||1||CDS||391292672||3545||74.29	2724946	2767897	1.600000e-158	1424
0.9451	0.0351	a19990_10	10||2888793||2893108||PAC:17830390||1||CDS||391286170||1634||85.53	2888793	2893108	b19990_12	12||2439033||2445978||PAC:17830036||1||CDS||391292708||3527||85.53	2439033	2445978	1.000000e-250	1471
0.9382	0.0264	a19990_10	10||2923215||2925221||PAC:17830394||1||CDS||391286178||1638||85.63	2923215	2925221	b19990_12	12||2416741||2420776||PAC:17830037||-1||CDS||391292710||3526||85.63	2420776	2416741	3.100000e-177	1521
63.6668	0.3640	a19990_10	10||2968183||2975403||PAC:17830399||-1||CDS||391286188||1643||71.58	2975403	2968183	b19990_12	12||2365772||2372733||PAC:17830043||1||CDS||391292722||3520||71.58	2365772	2372733	2.200000e-41	1561
0.7155	0.3697	a19990_10	10||3000367||3000979||PAC:17830400||1||CDS||391286190||1644||67.71	3000367	3000979	b19990_12	12||2352763||2353462||PAC:17830044||-1||CDS||391292724||3519||67.71	2353462	2352763	1.500000e-54	1611
7.3516	20.7763	a19990_10	10||3008946||3010008||PAC:17830401||1||CDS||391286192||1645||76.89	3008946	3010008	b19990_12	12||2348792||2350218||PAC:17830045||-1||CDS||391292726||3518||76.89	2350218	2348792	6.400000e-45	1655
1.4749	0.1043	a19990_10	10||3105995||3112850||PAC:17830406||1||CDS||391286202||1650||77.96	3105995	3112850	b19990_12	12||2329761||2333082||PAC:17830047||-1||CDS||391292730||3516||77.96	2333082	2329761	1.000000e-250	1705
69.5647	1.0950	a19990_10	10||3340313||3390494||PAC:17830425||1||CDS||391286240||1669||72.42	3340313	3390494	b19990_12	12||2066202||2096750||PAC:17830065||1||CDS||391292766||3498||72.42	2066202	2096750	1.000000e-250	1752
###  Mean Ks:  9.6456	Mean Kn: 0.4370
#Ks	Kn	a<db_genome_id>_<chr>	chr1||start1||stop1||name1||strand1||type1||db_feature_id1||genome_order1||percent_id1	start1	stop1	b<db_genome_id>_<chr>	chr2||start2||stop2||name2||strand2||type2||db_feature_id2||genome_order2||percent_id2	start2	stop2	eval	block_score	GEVO_link
3.8261	0.3126	a19990_10	10||1346444||1348442||PAC:17830276||1||CDS||391285942||1520||73.28	1346444	1348442	b19990_19	19||2484493||2485658||PAC:17825315||-1||CDS||391320811||13000||73.28	2485658	2484493	6.700000e-46	45
10.0097	0.2732	a19990_10	10||1443310||1444059||PAC:17830284||-1||CDS||391285958||1528||67.85	1444059	1443310	b19990_19	19||2368390||2369052||PAC:17825307||1||CDS||391320795||12992||67.85	2368390	2369052	2.900000e-51	95
3.2756	0.2581	a19990_10	10||1467066||1470406||PAC:17830288||-1||CDS||391285966||1532||72.54	1470406	1467066	b19990_19	19||2297446||2302164||PAC:17825299||1||CDS||391320779||12984||72.54	2297446	2302164	1.100000e-66	145
2.1606	0.4778	a19990_10	10||1705258||1719222||PAC:17830309||-1||CDS||391286008||1553||70.62	1719222	1705258	b19990_19	19||2107497||2113818||PAC:17825283||1||CDS||391320747||12968||70.62	2107497	2113818	3.900000e-118	189
7.3071	0.0977	a19990_10	10||1759712||1762768||PAC:17830315||-1||CDS||391286020||1559||77.99	1762768	1759712	b19990_19	19||2062722||2064629||PAC:17825279||1||CDS||391320739||12964||77.99	2062722	2064629	1.700000e-60	239
1.9576	0.0545	a19990_10	10||1792148||1793758||PAC:17830319||-1||CDS||391286028||1563||83.67	1793758	1792148	b19990_19	19||2014926||2018538||PAC:17825274||1||CDS||391320729||12959||83.67	2014926	2018538	4.700000e-104	289
1.3267	0.1001	a19990_10	10||1882608||1940913||PAC:17830329||1||CDS||391286048||1573||77.76	1882608	1940913	b19990_19	19||1953800||1979405||PAC:17825271||-1||CDS||391320723||12956||77.76	1979405	1953800	1.000000e-250	339
5.8747	0.6943	a19990_10	10||1993520||2008822||PAC:17830333||-1||CDS||391286056||1577||59.32	2008822	1993520	b19990_19	19||1908116||1925741||PAC:17825268||1||CDS||391320717||12953||59.32	1908116	1925741	7.100000e-53	389
1.8602	0.4210	a19990_10	10||2087171||2091080||PAC:17830336||1||CDS||391286062||1580||62.5	2087171	2091080	b19990_19	19||1883059||1897242||PAC:17825267||-1||CDS||391320715||12952||62.5	1897242	1883059	3.200000e-61	439
5.0433	0.8416	a19990_10	10||2092386||2094082||PAC:17830337||-1||CDS||391286064||1581||77.08	2094082	2092386	b19990_19	19||1821686||1826845||PAC:17825264||1||CDS||391320709||12949||77.08	1821686	1826845	7.800000e-12	450
1.0738	0.2814	a19990_10	10||2105797||2110717||PAC:17830338||1||CDS||391286066||1582||70.73	2105797	2110717	b19990_19	19||1809245||1810993||PAC:17825263||-1||CDS||391320707||12948||70.73	1810993	1809245	1.500000e-149	500
10.2569	0.5844	a19990_10	10||2112286||2113434||PAC:17830339||-1||CDS||391286068||1583||76.71	2113434	2112286	b19990_19	19||1805657||1806793||PAC:17825262||1||CDS||391320705||12947||76.71	1805657	1806793	3.600000e-46	545
1.6223	0.0603	a19990_10	10||2369677||2374072||PAC:17830347||1||CDS||391286084||1591||79.91	2369677	2374072	b19990_19	19||1728027||1733357||PAC:17825259||1||CDS||391320699||12944||79.91	1728027	1733357	3.700000e-246	595
65.4891	0.7057	a19990_10	10||2451397||2455731||PAC:17830353||-1||CDS||391286096||1597||59.56	2455731	2451397	b19990_19	19||1682674||1684700||PAC:17825256||-1||CDS||391320693||12941||59.56	1684700	1682674	7.700000e-12	606
1.6976	0.1402	a19990_10	10||2568401||2571848||PAC:17830367||1||CDS||391286124||1611||83.99	2568401	2571848	b19990_19	19||1489209||1493674||PAC:17825241||1||CDS||391320663||12926||83.99	1489209	1493674	1.200000e-222	653
1.4284	1.6699	a19990_10	10||2619276||2619803||PAC:17830371||1||CDS||391286132||1615||80.67	2619276	2619803	b19990_19	19||1427510||1429456||PAC:17825237||-1||CDS||391320655||12922||80.67	1429456	1427510	1.900000e-31	683
69.0627	1.2721	a19990_10	10||2776099||2782882||PAC:17830381||1||CDS||391286152||1625||73.11	2776099	2782882	b19990_19	19||1351602||1354447||PAC:17825228||-1||CDS||391320637||12913||73.11	1354447	1351602	4.000000e-225	733
2.1091	0.2672	a19990_10	10||3017057||3042201||PAC:17830402||-1||CDS||391286194||1646||84.15	3042201	3017057	b19990_19	19||1293721||1301174||PAC:17825221||1||CDS||391320623||12906||84.15	1293721	1301174	6.300000e-84	777
13.1021	0.3709	a19990_10	10||3114236||3118051||PAC:17830407||-1||CDS||391286204||1651||63.78	3118051	3114236	b19990_19	19||1085566||1086930||PAC:17825217||1||CDS||391320615||12902||63.78	1085566	1086930	2.100000e-68	827
0.9905	0.0834	a19990_10	10||3139314||3149668||PAC:17830409||1||CDS||391286208||1653||81.74	3139314	3149668	b19990_19	19||1048715||1053372||PAC:17825214||-1||CDS||391320609||12899||81.74	1053372	1048715	1.700000e-99	877
1.1598	0.2008	a19990_10	10||3253728||3259640||PAC:17830417||-1||CDS||391286224||1661||76.52	3259640	3253728	b19990_19	19||884896||893400||PAC:17825201||1||CDS||391320583||12886||76.52	884896	893400	1.000000e-250	924
1.5693	0.4470	a19990_10	10||3278498||3280729||PAC:17830421||-1||CDS||391286232||1665||61.19	3280729	3278498	b19990_19	19||865989||867580||PAC:17825199||1||CDS||391320579||12884||61.19	865989	867580	1.900000e-75	974
###  Mean Ks:  36.2637	Mean Kn: 0.7532
#Ks	Kn	a<db_genome_id>_<chr>	chr1||start1||stop1||name1||strand1||type1||db_feature_id1||genome_order1||percent_id1	start1	stop1	b<db_genome_id>_<chr>	chr2||start2||stop2||name2||strand2||type2||db_feature_id2||genome_order2||percent_id2	start2	stop2	eval	block_score	GEVO_link
52.8226	1.3693	a19990_10	10||4782784||4783952||PAC:17830502||-1||CDS||391286394||1746||76.84	4783952	4782784	b19990_12	12||724393||725751||PAC:17830142||-1||CDS||391292920||3421||76.84	725751	724393	4.600000e-36	35
61.9215	1.0082	a19990_10	10||4878473||4889585||PAC:17830511||1||CDS||391286412||1755||69.01	4878473	4889585	b19990_12	12||775443||784939||PAC:17830137||1||CDS||391292910||3426||69.01	775443	784939	1.200000e-80	85
1.5467	0.2609	a19990_10	10||4894603||4896041||PAC:17830512||1||CDS||391286414||1756||70.62	4894603	4896041	b19990_12	12||879143||881142||PAC:17830133||1||CDS||391292902||3430||70.62	879143	881142	9.500000e-100	135
4.0325	0.0595	a19990_10	10||5014612||5015406||PAC:17830520||-1||CDS||391286430||1764||88.0	5015406	5014612	b19990_12	12||931780||932481||PAC:17830131||-1||CDS||391292898||3432||88.0	932481	931780	7.800000e-73	185
60.9953	1.0681	a19990_10	10||5248041||5263712||PAC:17830540||-1||CDS||391286470||1784||72.71	5263712	5248041	b19990_12	12||1124211||1125937||PAC:17830120||-1||CDS||391292876||3443||72.71	1125937	1124211	7.600000e-111	232
###  Mean Ks:  19.0797	Mean Kn: 0.5598
#Ks	Kn	a<db_genome_id>_<chr>	chr1||start1||stop1||name1||strand1||type1||db_feature_id1||genome_order1||percent_id1	start1	stop1	b<db_genome_id>_<chr>	chr2||start2||stop2||name2||strand2||type2||db_feature_id2||genome_order2||percent_id2	start2	stop2	eval	block_score	GEVO_link
6.7070	0.9251	a19990_10_random	10_random||52587||60825||PAC:17819161||1||CDS||391287490||2246||64.08	52587	60825	b19990_Un	Un||29188583||29194304||PAC:17820113||-1||CDS||391359245||25571||64.08	29194304	29188583	7.600000e-56	50
NA	NA	a19990_10_random	10_random||270015||273394||PAC:17819850||-1||CDS||391287518||2267||98.27	273394	270015	b19990_Un	Un||29214437||29217901||PAC:17820115||-1||CDS||391359249||25573||98.27	29217901	29214437	1.100000e-109	94
0.0081	0.0068	a19990_10_random	10_random||276272||277126||PAC:17819851||-1||CDS||391287520||2268||99.3	277126	276272	b19990_Un	Un||29220489||29221592||PAC:17820116||-1||CDS||391359251||25574||99.3	29221592	29220489	1.000000e-250	144
0.0024	0.0118	a19990_10_random	10_random||282100||294585||PAC:17819852||-1||CDS||391287522||2269||100.0	294585	282100	b19990_Un	Un||29227233||29228339||PAC:17820117||-1||CDS||391359253||25575||100.0	29228339	29227233	2.600000e-188	194
69.6014	1.2955	a19990_10_random	10_random||340057||344422||PAC:17819857||-1||CDS||391287532||2274||72.05	344422	340057	b19990_Un	Un||29416151||29420850||PAC:17820121||1||CDS||391359261||25579||72.05	29416151	29420850	1.000000e-250	244
###  Mean Ks:  14.4361	Mean Kn: 0.3986
#Ks	Kn	a<db_genome_id>_<chr>	chr1||start1||stop1||name1||strand1||type1||db_feature_id1||genome_order1||percent_id1	start1	stop1	b<db_genome_id>_<chr>	chr2||start2||stop2||name2||strand2||type2||db_feature_id2||genome_order2||percent_id2	start2	stop2	eval	block_score	GEVO_link
1.0279	0.1047	a19990_11	11||266568||271652||PAC:17825824||-1||CDS||391288992||2301||79.63	271652	266568	b19990_9	9||157924||171438||PAC:17827032||-1||CDS||391351538||23151||79.63	171438	157924	1.000000e-250	50
69.4194	0.4851	a19990_11	11||312430||317760||PAC:17825828||1||CDS||391289000||2305||76.64	312430	317760	b19990_9	9||241714||248183||PAC:17827042||1||CDS||391351558||23161||76.64	241714	248183	1.500000e-188	100
1.0656	0.1557	a19990_11	11||373384||383542||PAC:17825831||-1||CDS||391289006||2308||75.68	383542	373384	b19990_9	9||279689||289400||PAC:17827047||-1||CDS||391351568||23166||75.68	289400	279689	1.000000e-250	150
1.1305	0.1312	a19990_11	11||385800||394840||PAC:17825832||1||CDS||391289008||2309||76.22	385800	394840	b19990_9	9||331577||339205||PAC:17827050||1||CDS||391351574||23169||76.22	331577	339205	1.000000e-250	200
2.1234	0.4603	a19990_11	11||424169||426464||PAC:17825837||1||CDS||391289018||2314||63.31	424169	426464	b19990_9	9||384249||399556||PAC:17827060||1||CDS||391351594||23179||63.31	384249	399556	6.900000e-104	250
1.1714	0.1514	a19990_11	11||427858||442383||PAC:17825838||1||CDS||391289020||2315||79.89	427858	442383	b19990_9	9||414338||425305||PAC:17827062||1||CDS||391351598||23181||79.89	414338	425305	1.000000e-250	300
5.7844	0.2354	a19990_11	11||516935||517297||PAC:17825844||1||CDS||391289032||2321||65.45	516935	517297	b19990_9	9||445796||446374||PAC:17827066||1||CDS||391351606||23185||65.45	445796	446374	4.600000e-33	332
1.1606	0.1228	a19990_11	11||587559||595281||PAC:17825853||-1||CDS||391289050||2330||80.63	595281	587559	b19990_9	9||531559||537597||PAC:17827078||-1||CDS||391351630||23197||80.63	537597	531559	1.000000e-250	379
1.0406	0.1205	a19990_11	11||669554||676341||PAC:17825861||-1||CDS||391289066||2338||83.33	676341	669554	b19990_9	9||621420||627472||PAC:17827088||-1||CDS||391351650||23207||83.33	627472	621420	1.000000e-250	429
1.6551	0.4773	a19990_11	11||683411||685179||PAC:17825862||-1||CDS||391289068||2339||69.91	685179	683411	b19990_9	9||647547||649133||PAC:17827089||1||CDS||391351652||23208||69.91	647547	649133	2.900000e-30	458
9.1183	0.4219	a19990_11	11||704010||706403||PAC:17825865||1||CDS||391289074||2342||68.81	704010	706403	b19990_9	9||653031||655698||PAC:17827090||1||CDS||391351654||23209||68.81	653031	655698	6.900000e-140	508
1.3463	0.0605	a19990_11	11||718360||720565||PAC:17825870||-1||CDS||391289084||2347||80.42	720565	718360	b19990_9	9||677089||682170||PAC:17827094||-1||CDS||391351662||23213||80.42	682170	677089	1.800000e-105	558
1.1428	0.2283	a19990_11	11||735424||742938||PAC:17825872||-1||CDS||391289088||2349||72.96	742938	735424	b19990_9	9||698401||707702||PAC:17827097||-1||CDS||391351668||23216||72.96	707702	698401	1.000000e-250	608
1.1798	0.2293	a19990_11	11||788146||794747||PAC:17825880||-1||CDS||391289104||2357||71.34	794747	788146	b19990_9	9||745759||752329||PAC:17827101||-1||CDS||391351676||23220||71.34	752329	745759	1.000000e-250	658
62.2632	0.6131	a19990_11	11||814459||817606||PAC:17825887||-1||CDS||391289118||2364||75.25	817606	814459	b19990_9	9||761335||771803||PAC:17827102||1||CDS||391351678||23221||75.25	761335	771803	5.100000e-137	708
5.2701	0.0948	a19990_11	11||825205||828290||PAC:17825888||-1||CDS||391289120||2365||78.26	828290	825205	b19990_9	9||773466||776348||PAC:17827103||-1||CDS||391351680||23222||78.26	776348	773466	1.700000e-72	758
5.5685	0.1671	a19990_11	11||834640||849309||PAC:17825889||1||CDS||391289122||2366||69.48	834640	849309	b19990_9	9||829435||831954||PAC:17827105||1||CDS||391351684||23224||69.48	829435	831954	7.800000e-84	808
1.6272	0.2978	a19990_11	11||867815||869712||PAC:17825892||-1||CDS||391289128||2369||74.04	869712	867815	b19990_9	9||845751||847480||PAC:17827107||-1||CDS||391351688||23226||74.04	847480	845751	3.100000e-211	858
0.9766	0.3126	a19990_11	11||1000359||1001747||PAC:17825906||1||CDS||391289156||2383||80.61	1000359	1001747	b19990_9	9||1135239||1136637||PAC:17827123||1||CDS||391351720||23242||80.61	1135239	1136637	3.600000e-98	905
60.9524	1.2535	a19990_11	11||1046317||1057645||PAC:17825912||-1||CDS||391289168||2389||83.29	1057645	1046317	b19990_9	9||1176542||1187762||PAC:17827128||-1||CDS||391351730||23247||83.29	1187762	1176542	2.100000e-101	955
5.3724	1.7321	a19990_11	11||1103200||1103544||PAC:17825917||1||CDS||391289178||2394||77.27	1103200	1103544	b19990_9	9||1224354||1224630||PAC:17827132||1||CDS||391351738||23251||77.27	1224354	1224630	6.800000e-14	968
1.2053	0.0226	a19990_11	11||1109276||1112115||PAC:17825919||-1||CDS||391289182||2396||83.69	1112115	1109276	b19990_9	9||1234411||1238013||PAC:17827134||1||CDS||391351742||23253||83.69	1234411	1238013	6.200000e-226	1018
4.1591	0.4660	a19990_11	11||1155354||1156843||PAC:17825924||-1||CDS||391289192||2401||67.95	1156843	1155354	b19990_9	9||1296195||1297835||PAC:17827138||-1||CDS||391351750||23257||67.95	1297835	1296195	4.800000e-38	1055
68.0666	0.6376	a19990_11	11||1160587||1163176||PAC:17825926||-1||CDS||391289196||2403||77.05	1163176	1160587	b19990_9	9||1317725||1323356||PAC:17827140||-1||CDS||391351754||23259||77.05	1323356	1317725	5.900000e-142	1105
0.9340	0.0803	a19990_11	11||1167516||1172458||PAC:17825927||1||CDS||391289198||2404||82.27	1167516	1172458	b19990_9	9||1335988||1340997||PAC:17827141||1||CDS||391351756||23260||82.27	1335988	1340997	1.000000e-250	1155
1.1813	0.4068	a19990_11	11||1178837||1181489||PAC:17825928||1||CDS||391289200||2405||66.97	1178837	1181489	b19990_9	9||1385899||1390689||PAC:17827145||1||CDS||391351764||23264||66.97	1385899	1390689	6.300000e-54	1205
73.8309	1.2943	a19990_11	11||1205755||1213113||PAC:17825932||1||CDS||391289208||2409||85.05	1205755	1213113	b19990_9	9||1392390||1397650||PAC:17827146||1||CDS||391351766||23265||85.05	1392390	1397650	7.500000e-157	1255
###  Mean Ks:  26.9217	Mean Kn: 0.5599
#Ks	Kn	a<db_genome_id>_<chr>	chr1||start1||stop1||name1||strand1||type1||db_feature_id1||genome_order1||percent_id1	start1	stop1	b<db_genome_id>_<chr>	chr2||start2||stop2||name2||strand2||type2||db_feature_id2||genome_order2||percent_id2	start2	stop2	eval	block_score	GEVO_link
1.7256	0.3238	a19990_11	11||803065||803511||PAC:17825883||1||CDS||391289110||2360||73.1	803065	803511	b19990_4	4||1702865||1708632||PAC:17840635||-1||CDS||391332209||16298||73.1	1708632	1702865	2.500000e-34	33
65.5162	0.7847	a19990_11	11||867815||869712||PAC:17825892||-1||CDS||391289128||2369||72.15	869712	867815	b19990_4	4||1578798||1586345||PAC:17840626||1||CDS||391332191||16289||72.15	1578798	1586345	2.800000e-167	83
2.4427	0.5287	a19990_11	11||939706||945402||PAC:17825901||-1||CDS||391289146||2378||66.24	945402	939706	b19990_4	4||1529141||1552457||PAC:17840623||1||CDS||391332185||16286||66.24	1529141	1552457	2.900000e-167	133
1.1407	0.2813	a19990_11	11||1037048||1039454||PAC:17825910||-1||CDS||391289164||2387||70.62	1039454	1037048	b19990_4	4||1479669||1482394||PAC:17840618||1||CDS||391332175||16281||70.62	1479669	1482394	1.600000e-192	183
2.6130	0.3370	a19990_11	11||1046317||1057645||PAC:17825912||-1||CDS||391289168||2389||81.27	1057645	1046317	b19990_4	4||1456412||1464354||PAC:17840614||1||CDS||391332167||16277||81.27	1456412	1464354	1.200000e-94	233
2.6868	0.0310	a19990_11	11||1109276||1112115||PAC:17825919||-1||CDS||391289182||2396||82.47	1112115	1109276	b19990_4	4||1366574||1369843||PAC:17840607||-1||CDS||391332153||16270||82.47	1369843	1366574	1.200000e-198	283
1.7540	0.4745	a19990_11	11||1117660||1125084||PAC:17825921||-1||CDS||391289186||2398||71.44	1125084	1117660	b19990_4	4||1350689||1354187||PAC:17840604||1||CDS||391332147||16267||71.44	1350689	1354187	1.200000e-214	333
72.7048	1.1224	a19990_11	11||1205755||1213113||PAC:17825932||1||CDS||391289208||2409||83.27	1205755	1213113	b19990_4	4||1292703||1296682||PAC:17840599||-1||CDS||391332137||16262||83.27	1296682	1292703	1.800000e-230	380
58.3055	1.4206	a19990_11	11||1252978||1262681||PAC:17825935||1||CDS||391289214||2412||59.57	1252978	1262681	b19990_4	4||1266807||1275531||PAC:17840596||-1||CDS||391332131||16259||59.57	1275531	1266807	1.000000e-37	417
73.4708	1.0294	a19990_11	11||1341078||1346563||PAC:17825948||-1||CDS||391289240||2425||75.21	1346563	1341078	b19990_4	4||1204416||1209218||PAC:17840582||1||CDS||391332103||16245||75.21	1204416	1209218	1.200000e-159	464
1.5933	0.2339	a19990_11	11||1425009||1427236||PAC:17825957||-1||CDS||391289258||2434||73.29	1427236	1425009	b19990_4	4||1179166||1182805||PAC:17840578||1||CDS||391332095||16241||73.29	1179166	1182805	4.000000e-211	514
1.2660	0.1359	a19990_11	11||1448964||1458773||PAC:17825959||-1||CDS||391289262||2436||79.91	1458773	1448964	b19990_4	4||1148054||1165769||PAC:17840576||1||CDS||391332091||16239||79.91	1148054	1165769	1.000000e-250	564
64.7622	0.5755	a19990_11	11||1471185||1476348||PAC:17825961||-1||CDS||391289266||2438||64.3	1476348	1471185	b19990_4	4||1115013||1118921||PAC:17840572||-1||CDS||391332083||16235||64.3	1118921	1115013	1.600000e-51	614
###  Mean Ks:  31.4082	Mean Kn: 0.5361
#Ks	Kn	a<db_genome_id>_<chr>	chr1||start1||stop1||name1||strand1||type1||db_feature_id1||genome_order1||percent_id1	start1	stop1	b<db_genome_id>_<chr>	chr2||start2||stop2||name2||strand2||type2||db_feature_id2||genome_order2||percent_id2	start2	stop2	eval	block_score	GEVO_link
0.9106	0.0735	a19990_11	11||1355241||1372900||PAC:17825950||-1||CDS||391289244||2427||82.78	1372900	1355241	b19990_9	9||1670135||1691868||PAC:17827172||1||CDS||391351818||23291||82.78	1670135	1691868	1.000000e-250	50
1.0841	0.2814	a19990_11	11||1400808||1403457||PAC:17825954||-1||CDS||391289252||2431||71.28	1403457	1400808	b19990_9	9||1651237||1654205||PAC:17827169||1||CDS||391351812||23288||71.28	1651237	1654205	9.500000e-50	99
1.8033	0.2557	a19990_11	11||1425009||1427236||PAC:17825957||-1||CDS||391289258||2434||70.96	1427236	1425009	b19990_9	9||1639139||1641517||PAC:17827166||1||CDS||391351806||23285||70.96	1639139	1641517	9.200000e-184	149
64.3092	0.5782	a19990_11	11||1471185||1476348||PAC:17825961||-1||CDS||391289266||2438||60.87	1476348	1471185	b19990_9	9||1624106||1630917||PAC:17827165||-1||CDS||391351804||23284||60.87	1630917	1624106	2.400000e-75	199
1.0165	0.1473	a19990_11	11||1511283||1516656||PAC:17825966||-1||CDS||391289276||2443||75.42	1516656	1511283	b19990_9	9||1607327||1615676||PAC:17827162||1||CDS||391351798||23281||75.42	1607327	1615676	1.000000e-250	249
74.5816	1.0100	a19990_11	11||1544562||1545343||PAC:17825969||-1||CDS||391289282||2446||72.54	1545343	1544562	b19990_9	9||1587834||1589503||PAC:17827161||1||CDS||391351796||23280||72.54	1587834	1589503	5.500000e-105	299
63.2309	1.0385	a19990_11	11||1560277||1562390||PAC:17825971||1||CDS||391289286||2448||83.97	1560277	1562390	b19990_9	9||1575915||1577464||PAC:17827160||-1||CDS||391351794||23279||83.97	1577464	1575915	1.000000e-202	349
1.0164	0.0808	a19990_11	11||1583901||1589574||PAC:17825974||-1||CDS||391289292||2451||79.4	1589574	1583901	b19990_9	9||1560604||1566600||PAC:17827159||1||CDS||391351792||23278||79.4	1560604	1566600	1.000000e-250	399
0.8377	0.1883	a19990_11	11||1593487||1593853||PAC:17825975||-1||CDS||391289294||2452||78.09	1593853	1593487	b19990_9	9||1536336||1536533||PAC:17827156||1||CDS||391351786||23275||78.09	1536336	1536533	3.100000e-39	437
66.2963	1.1747	a19990_11	11||1596864||1599221||PAC:17825976||-1||CDS||391289296||2453||78.35	1599221	1596864	b19990_9	9||1517253||1523754||PAC:17827154||-1||CDS||391351782||23273||78.35	1523754	1517253	2.000000e-212	487
70.4040	1.0683	a19990_11	11||1617849||1624642||PAC:17825980||-1||CDS||391289304||2457||72.41	1624642	1617849	b19990_9	9||1487258||1492325||PAC:17827151||1||CDS||391351776||23270||72.41	1487258	1492325	8.200000e-180	537
###  Mean Ks:  11.0948	Mean Kn: 0.4392
#Ks	Kn	a<db_genome_id>_<chr>	chr1||start1||stop1||name1||strand1||type1||db_feature_id1||genome_order1||percent_id1	start1	stop1	b<db_genome_id>_<chr>	chr2||start2||stop2||name2||strand2||type2||db_feature_id2||genome_order2||percent_id2	start2	stop2	eval	block_score	GEVO_link
3.7037	0.9580	a19990_11	11||1560277||1562390||PAC:17825971||1||CDS||391289286||2448||86.51	1560277	1562390	b19990_4	4||851813||855195||PAC:17840536||-1||CDS||391332011||16199||86.51	855195	851813	1.000000e-250	50
67.8272	1.0716	a19990_11	11||1596864||1599221||PAC:17825976||-1||CDS||391289296||2453||77.91	1599221	1596864	b19990_4	4||912060||914578||PAC:17840545||1||CDS||391332029||16208||77.91	912060	914578	3.500000e-228	100
1.3465	0.3454	a19990_11	11||1617849||1624642||PAC:17825980||-1||CDS||391289304||2457||69.18	1624642	1617849	b19990_4	4||921729||923762||PAC:17840548||-1||CDS||391332035||16211||69.18	923762	921729	8.000000e-88	150
0.9966	0.2298	a19990_11	11||1680049||1694399||PAC:17825988||1||CDS||391289320||2465||75.5	1680049	1694399	b19990_4	4||961854||979105||PAC:17840554||1||CDS||391332047||16217||75.5	961854	979105	4.700000e-174	200
0.9760	0.0954	a19990_11	11||1713578||1719797||PAC:17825991||-1||CDS||391289326||2468||80.81	1719797	1713578	b19990_4	4||982375||986690||PAC:17840556||-1||CDS||391332051||16219||80.81	986690	982375	3.900000e-170	250
2.0218	0.3172	a19990_11	11||1818033||1819178||PAC:17825999||1||CDS||391289342||2476||66.37	1818033	1819178	b19990_4	4||1062865||1064022||PAC:17840564||1||CDS||391332067||16227||66.37	1062865	1064022	4.100000e-50	299
0.7916	0.0572	a19990_11	11||1856283||1862164||PAC:17826005||1||CDS||391289354||2482||84.4	1856283	1862164	b19990_4	4||1068883||1073839||PAC:17840566||1||CDS||391332071||16229||84.4	1068883	1073839	1.000000e-250	349
###  Mean Ks:  8.5647	Mean Kn: 0.3561
#Ks	Kn	a<db_genome_id>_<chr>	chr1||start1||stop1||name1||strand1||type1||db_feature_id1||genome_order1||percent_id1	start1	stop1	b<db_genome_id>_<chr>	chr2||start2||stop2||name2||strand2||type2||db_feature_id2||genome_order2||percent_id2	start2	stop2	eval	block_score	GEVO_link
1.9436	0.0758	a19990_11	11||1642297||1645812||PAC:17825984||1||CDS||391289312||2461||80.72	1642297	1645812	b19990_9	9||2137812||2142266||PAC:17827209||-1||CDS||391351892||23328||80.72	2142266	2137812	1.000000e-250	50
1.3953	0.2837	a19990_11	11||1758086||1767250||PAC:17825993||1||CDS||391289330||2470||73.65	1758086	1767250	b19990_9	9||2035377||2041710||PAC:17827199||-1||CDS||391351872||23318||73.65	2041710	2035377	1.000000e-250	100
1.3567	0.1242	a19990_11	11||1775089||1782871||PAC:17825995||1||CDS||391289334||2472||76.66	1775089	1782871	b19990_9	9||1960834||1969266||PAC:17827194||-1||CDS||391351862||23313||76.66	1969266	1960834	4.900000e-171	150
1.0527	0.1510	a19990_11	11||1801377||1807760||PAC:17825998||-1||CDS||391289340||2475||76.71	1807760	1801377	b19990_9	9||1940799||1947067||PAC:17827191||1||CDS||391351856||23310||76.71	1940799	1947067	1.000000e-250	200
1.6834	0.3727	a19990_11	11||1842076||1844729||PAC:17826002||1||CDS||391289348||2479||72.68	1842076	1844729	b19990_9	9||1896204||1901939||PAC:17827188||-1||CDS||391351850||23307||72.68	1901939	1896204	1.500000e-30	229
1.3475	0.2011	a19990_11	11||1875090||1881580||PAC:17826008||1||CDS||391289360||2485||79.63	1875090	1881580	b19990_9	9||2164998||2168462||PAC:17827214||1||CDS||391351902||23333||79.63	2164998	2168462	1.000000e-114	97
0.9685	0.1437	a19990_11	11||1961169||1966799||PAC:17826019||-1||CDS||391289382||2496||81.77	1966799	1961169	b19990_9	9||2187781||2191848||PAC:17827217||-1||CDS||391351908||23336||81.77	2191848	2187781	1.000000e-250	144
1.2906	0.2333	a19990_11	11||1985265||1987342||PAC:17826023||-1||CDS||391289390||2500||73.32	1987342	1985265	b19990_9	9||2240351||2241446||PAC:17827221||-1||CDS||391351916||23340||73.32	2241446	2240351	6.100000e-147	194
1.0271	0.0764	a19990_11	11||2039185||2046146||PAC:17826030||1||CDS||391289404||2507||81.33	2039185	2046146	b19990_9	9||2249043||2258931||PAC:17827222||1||CDS||391351918||23341||81.33	2249043	2258931	1.000000e-250	244
1.4070	0.1434	a19990_11	11||2146058||2151133||PAC:17826045||-1||CDS||391289434||2522||76.32	2151133	2146058	b19990_9	9||2390011||2394672||PAC:17827237||-1||CDS||391351948||23356||76.32	2394672	2390011	1.000000e-250	291
1.3816	0.1587	a19990_11	11||2163618||2167531||PAC:17826047||1||CDS||391289438||2524||86.91	2163618	2167531	b19990_9	9||2483220||2486428||PAC:17827246||-1||CDS||391351966||23365||86.91	2486428	2483220	1.300000e-156	341
1.6008	0.3785	a19990_11	11||2216836||2218736||PAC:17826055||1||CDS||391289454||2532||80.91	2216836	2218736	b19990_9	9||2668983||2672635||PAC:17827262||1||CDS||391351998||23381||80.91	2668983	2672635	8.500000e-241	388
0.9024	0.0936	a19990_11	11||2313436||2319003||PAC:17826060||1||CDS||391289464||2537||80.47	2313436	2319003	b19990_9	9||2946791||2951802||PAC:17827283||1||CDS||391352040||23402||80.47	2946791	2951802	1.000000e-250	432
7.0408	0.3853	a19990_11	11||2343359||2345257||PAC:17826064||-1||CDS||391289472||2541||58.58	2345257	2343359	b19990_9	9||2964666||2971741||PAC:17827285||1||CDS||391352044||23404||58.58	2964666	2971741	2.500000e-31	462
1.0485	0.0765	a19990_11	11||2361060||2363987||PAC:17826067||1||CDS||391289478||2544||80.35	2361060	2363987	b19990_9	9||2979013||2981600||PAC:17827287||1||CDS||391352048||23406||80.35	2979013	2981600	4.400000e-107	512
62.6195	1.2221	a19990_11	11||2439325||2441040||PAC:17826076||-1||CDS||391289496||2553||71.24	2441040	2439325	b19990_9	9||3030308||3040592||PAC:17827292||-1||CDS||391352058||23411||71.24	3040592	3030308	9.300000e-147	562
1.6474	0.2441	a19990_11	11||2446664||2449892||PAC:17826077||1||CDS||391289498||2554||73.34	2446664	2449892	b19990_9	9||3049787||3057160||PAC:17827294||1||CDS||391352062||23413||73.34	3049787	3057160	1.000000e-250	612
1.3366	0.1205	a19990_11	11||2470890||2477441||PAC:17826082||1||CDS||391289508||2559||77.33	2470890	2477441	b19990_9	9||3062548||3071223||PAC:17827296||1||CDS||391352066||23415||77.33	3062548	3071223	1.000000e-250	662
89.8674	1.8957	a19990_11	11||2544096||2546916||PAC:17826091||-1||CDS||391289526||2568||66.15	2546916	2544096	b19990_9	9||3186354||3187618||PAC:17827307||-1||CDS||391352088||23426||66.15	3187618	3186354	2.400000e-50	708
1.5692	0.3119	a19990_11	11||2549100||2561178||PAC:17826092||-1||CDS||391289528||2569||67.46	2561178	2549100	b19990_9	9||3205112||3219645||PAC:17827308||-1||CDS||391352090||23427||67.46	3219645	3205112	9.700000e-132	758
0.8810	0.0874	a19990_11	11||2574847||2579476||PAC:17826095||-1||CDS||391289534||2572||81.36	2579476	2574847	b19990_9	9||3297263||3303594||PAC:17827315||-1||CDS||391352104||23434||81.36	3303594	3297263	1.000000e-250	808
5.0547	1.0551	a19990_11	11||2825909||2829939||PAC:17826115||-1||CDS||391289574||2592||75.44	2829939	2825909	b19990_9	9||3371247||3377995||PAC:17827321||-1||CDS||391352116||23440||75.44	3377995	3371247	3.800000e-04	808
###  Mean Ks:  13.8315	Mean Kn: 0.4017
#Ks	Kn	a<db_genome_id>_<chr>	chr1||start1||stop1||name1||strand1||type1||db_feature_id1||genome_order1||percent_id1	start1	stop1	b<db_genome_id>_<chr>	chr2||start2||stop2||name2||strand2||type2||db_feature_id2||genome_order2||percent_id2	start2	stop2	eval	block_score	GEVO_link
1.3898	0.1633	a19990_11	11||1948727||1950383||PAC:17826016||-1||CDS||391289376||2493||73.97	1950383	1948727	b19990_4	4||774001||775186||PAC:17840530||1||CDS||391331999||16193||73.97	774001	775186	4.900000e-84	50
1.4173	0.2650	a19990_11	11||1985265||1987342||PAC:17826023||-1||CDS||391289390||2500||72.49	1987342	1985265	b19990_4	4||743815||745054||PAC:17840527||-1||CDS||391331993||16190||72.49	745054	743815	1.600000e-144	100
0.8309	0.1056	a19990_11	11||1990562||1994651||PAC:17826024||-1||CDS||391289392||2501||80.52	1994651	1990562	b19990_4	4||736575||740885||PAC:17840526||1||CDS||391331991||16189||80.52	736575	740885	1.000000e-250	150
1.1823	0.3609	a19990_11	11||2008995||2012798||PAC:17826026||-1||CDS||391289396||2503||66.79	2012798	2008995	b19990_4	4||728503||730203||PAC:17840525||1||CDS||391331989||16188||66.79	728503	730203	8.400000e-112	200
0.9261	0.0898	a19990_11	11||2039185||2046146||PAC:17826030||1||CDS||391289404||2507||80.3	2039185	2046146	b19990_4	4||716986||724833||PAC:17840524||-1||CDS||391331987||16187||80.3	724833	716986	1.000000e-250	250
0.9804	0.0398	a19990_11	11||2163618||2167531||PAC:17826047||1||CDS||391289438||2524||84.17	2163618	2167531	b19990_4	4||558059||562817||PAC:17840505||-1||CDS||391331949||16168||84.17	562817	558059	1.500000e-209	297
2.3731	0.2942	a19990_11	11||2193249||2194450||PAC:17826053||-1||CDS||391289450||2530||80.0	2194450	2193249	b19990_4	4||550891||552210||PAC:17840504||1||CDS||391331947||16167||80.0	550891	552210	9.200000e-91	347
2.2807	0.2210	a19990_11	11||2199317||2201202||PAC:17826054||-1||CDS||391289452||2531||73.49	2201202	2199317	b19990_4	4||541014||542153||PAC:17840503||1||CDS||391331945||16166||73.49	541014	542153	1.200000e-120	397
0.9299	0.1016	a19990_11	11||2299401||2305964||PAC:17826058||-1||CDS||391289460||2535||81.28	2305964	2299401	b19990_4	4||458634||465940||PAC:17840496||1||CDS||391331931||16159||81.28	458634	465940	1.000000e-250	447
63.6253	1.3038	a19990_11	11||2356252||2357712||PAC:17826066||-1||CDS||391289476||2543||77.84	2357712	2356252	b19990_4	4||451271||455945||PAC:17840495||-1||CDS||391331929||16158||77.84	455945	451271	3.400000e-30	476
1.9085	0.0967	a19990_11	11||2361060||2363987||PAC:17826067||1||CDS||391289478||2544||83.54	2361060	2363987	b19990_4	4||419081||421367||PAC:17840494||-1||CDS||391331927||16157||83.54	421367	419081	7.400000e-123	526
1.7189	0.2831	a19990_11	11||2383899||2384463||PAC:17826071||1||CDS||391289486||2548||71.9	2383899	2384463	b19990_4	4||408368||409030||PAC:17840491||-1||CDS||391331921||16154||71.9	409030	408368	1.400000e-51	576
3.7237	0.4841	a19990_11	11||2478293||2481470||PAC:17826083||-1||CDS||391289510||2560||68.44	2481470	2478293	b19990_4	4||324794||362232||PAC:17840486||1||CDS||391331911||16149||68.44	324794	362232	1.000000e-118	623
61.1123	1.4039	a19990_11	11||2544096||2546916||PAC:17826091||-1||CDS||391289526||2568||62.89	2546916	2544096	b19990_4	4||157818||159931||PAC:17840470||1||CDS||391331879||16133||62.89	157818	159931	2.100000e-38	657
0.8790	0.0785	a19990_11	11||2574847||2579476||PAC:17826095||-1||CDS||391289534||2572||82.54	2579476	2574847	b19990_4	4||105895||111389||PAC:17840467||1||CDS||391331873||16130||82.54	105895	111389	1.000000e-250	707
76.0250	1.1365	a19990_11	11||2825909||2829939||PAC:17826115||-1||CDS||391289574||2592||66.13	2829939	2825909	b19990_4	4||69849||78053||PAC:17840465||1||CDS||391331869||16128||66.13	69849	78053	2.100000e-09	712
###  Mean Ks:  7.0555	Mean Kn: 0.4178
#Ks	Kn	a<db_genome_id>_<chr>	chr1||start1||stop1||name1||strand1||type1||db_feature_id1||genome_order1||percent_id1	start1	stop1	b<db_genome_id>_<chr>	chr2||start2||stop2||name2||strand2||type2||db_feature_id2||genome_order2||percent_id2	start2	stop2	eval	block_score	GEVO_link
1.0856	0.1335	a19990_11	11||2694989||2699336||PAC:17826103||-1||CDS||391289550||2580||77.88	2699336	2694989	b19990_4	4||2766507||2771829||PAC:17840748||-1||CDS||391332435||16411||77.88	2771829	2766507	4.100000e-232	50
1.9081	0.3926	a19990_11	11||2744708||2751691||PAC:17826106||-1||CDS||391289556||2583||72.96	2751691	2744708	b19990_4	4||2835735||2841214||PAC:17840754||-1||CDS||391332447||16417||72.96	2841214	2835735	8.400000e-170	100
3.9373	1.2971	a19990_11	11||2778391||2781201||PAC:17826111||1||CDS||391289566||2588||80.49	2778391	2781201	b19990_4	4||2887667||2888048||PAC:17840760||-1||CDS||391332459||16423||80.49	2888048	2887667	3.500000e-14	113
1.3978	0.1303	a19990_11	11||2806049||2813928||PAC:17826113||-1||CDS||391289570||2590||83.9	2813928	2806049	b19990_4	4||2911664||2917092||PAC:17840764||1||CDS||391332467||16427||83.9	2911664	2917092	1.000000e-250	163
1.8348	0.2704	a19990_11	11||2943205||2947862||PAC:17826127||1||CDS||391289598||2604||69.59	2943205	2947862	b19990_4	4||2926996||2934108||PAC:17840766||1||CDS||391332471||16429||69.59	2926996	2934108	9.100000e-209	210
1.0927	0.2828	a19990_11	11||3008503||3017514||PAC:17826134||1||CDS||391289612||2611||74.41	3008503	3017514	b19990_4	4||3022802||3030353||PAC:17840775||1||CDS||391332489||16438||74.41	3022802	3030353	1.300000e-177	260
0.7522	0.0719	a19990_11	11||3049802||3054773||PAC:17826138||1||CDS||391289620||2615||83.91	3049802	3054773	b19990_4	4||3104570||3109035||PAC:17840785||1||CDS||391332509||16448||83.91	3104570	3109035	1.000000e-250	310
5.0092	0.6004	a19990_11	11||3061527||3072065||PAC:17826141||-1||CDS||391289626||2618||85.99	3072065	3061527	b19990_4	4||3118486||3139639||PAC:17840787||-1||CDS||391332513||16450||85.99	3139639	3118486	2.100000e-183	360
1.2828	0.2410	a19990_11	11||3130946||3133804||PAC:17826149||-1||CDS||391289642||2626||73.2	3133804	3130946	b19990_4	4||3185998||3189829||PAC:17840793||-1||CDS||391332525||16456||73.2	3189829	3185998	1.000000e-250	410
1.2112	0.1942	a19990_11	11||3138830||3143179||PAC:17826151||1||CDS||391289646||2628||74.09	3138830	3143179	b19990_4	4||3192080||3196074||PAC:17840794||1||CDS||391332527||16457||74.09	3192080	3196074	5.100000e-137	460
1.7221	0.1722	a19990_11	11||3203127||3215223||PAC:17826159||-1||CDS||391289662||2636||76.76	3215223	3203127	b19990_4	4||3247689||3250173||PAC:17840799||-1||CDS||391332537||16462||76.76	3250173	3247689	1.700000e-182	510
63.4322	1.2276	a19990_11	11||3234869||3236286||PAC:17826161||1||CDS||391289666||2638||68.39	3234869	3236286	b19990_4	4||3444820||3463259||PAC:17840816||1||CDS||391332571||16479||68.39	3444820	3463259	2.200000e-48	554
###  Mean Ks:  2.1230	Mean Kn: 0.2809
#Ks	Kn	a<db_genome_id>_<chr>	chr1||start1||stop1||name1||strand1||type1||db_feature_id1||genome_order1||percent_id1	start1	stop1	b<db_genome_id>_<chr>	chr2||start2||stop2||name2||strand2||type2||db_feature_id2||genome_order2||percent_id2	start2	stop2	eval	block_score	GEVO_link
1.2750	0.1082	a19990_11	11||2881794||2884586||PAC:17826122||-1||CDS||391289588||2599||80.49	2884586	2881794	b19990_9	9||3750260||3753622||PAC:17827353||-1||CDS||391352180||23472||80.49	3753622	3750260	6.600000e-132	50
0.8609	0.1838	a19990_11	11||2919317||2922241||PAC:17826124||1||CDS||391289592||2601||72.97	2919317	2922241	b19990_9	9||3786508||3789151||PAC:17827356||1||CDS||391352186||23475||72.97	3786508	3789151	6.100000e-183	100
2.1668	0.3571	a19990_11	11||2943205||2947862||PAC:17826127||1||CDS||391289598||2604||66.57	2943205	2947862	b19990_9	9||3805502||3808898||PAC:17827357||1||CDS||391352188||23476||66.57	3805502	3808898	2.200000e-153	150
0.8874	0.1485	a19990_11	11||2982624||2990592||PAC:17826132||-1||CDS||391289608||2609||79.42	2990592	2982624	b19990_9	9||4006321||4014559||PAC:17827379||1||CDS||391352232||23498||79.42	4006321	4014559	1.000000e-250	50
1.1079	0.2142	a19990_11	11||3057793||3060015||PAC:17826140||-1||CDS||391289624||2617||77.95	3060015	3057793	b19990_9	9||3952932||3955551||PAC:17827373||1||CDS||391352220||23492||77.95	3952932	3955551	1.000000e-250	100
0.6846	0.1373	a19990_11	11||3082194||3082576||PAC:17826143||-1||CDS||391289630||2620||81.49	3082576	3082194	b19990_9	9||3924340||3924739||PAC:17827370||1||CDS||391352214||23489||81.49	3924340	3924739	1.400000e-78	150
1.5580	0.2584	a19990_11	11||3121899||3123869||PAC:17826147||1||CDS||391289638||2624||65.6	3121899	3123869	b19990_9	9||3898534||3900032||PAC:17827368||-1||CDS||391352210||23487||65.6	3900032	3898534	1.600000e-116	200
1.1672	0.2208	a19990_11	11||3164080||3169455||PAC:17826154||-1||CDS||391289652||2631||76.3	3169455	3164080	b19990_9	9||3851816||3859885||PAC:17827364||1||CDS||391352202||23483||76.3	3851816	3859885	1.000000e-250	250
1.3073	0.1263	a19990_11	11||3236835||3243483||PAC:17826162||-1||CDS||391289668||2639||80.22	3243483	3236835	b19990_9	9||4065775||4072589||PAC:17827388||-1||CDS||391352250||23507||80.22	4072589	4065775	1.000000e-250	244
2.3557	0.1897	a19990_11	11||3249744||3250467||PAC:17826164||1||CDS||391289672||2641||78.14	3249744	3250467	b19990_9	9||4096482||4098710||PAC:17827391||1||CDS||391352256||23510||78.14	4096482	4098710	1.300000e-55	294
4.2533	1.2909	a19990_11	11||3263195||3268345||PAC:17826167||1||CDS||391289678||2644||68.04	3263195	3268345	b19990_9	9||4147371||4148953||PAC:17827397||-1||CDS||391352268||23516||68.04	4148953	4147371	3.700000e-90	344
0.8892	0.1447	a19990_11	11||3271417||3276074||PAC:17826168||-1||CDS||391289680||2645||78.11	3276074	3271417	b19990_9	9||4170157||4173403||PAC:17827399||-1||CDS||391352272||23518||78.11	4173403	4170157	1.300000e-151	394
11.0920	0.4592	a19990_11	11||3399858||3418001||PAC:17826181||1||CDS||391289706||2658||76.94	3399858	3418001	b19990_9	9||4318611||4323005||PAC:17827411||-1||CDS||391352296||23530||76.94	4323005	4318611	1.000000e-250	441
0.9933	0.0746	a19990_11	11||3427267||3448865||PAC:17826182||1||CDS||391289708||2659||82.06	3427267	3448865	b19990_9	9||4378773||4391075||PAC:17827414||1||CDS||391352302||23533||82.06	4378773	4391075	1.000000e-250	491
1.2469	0.2991	a19990_11	11||3486213||3493115||PAC:17826186||-1||CDS||391289716||2663||71.39	3493115	3486213	b19990_9	9||4431072||4439646||PAC:17827418||-1||CDS||391352310||23537||71.39	4439646	4431072	5.500000e-215	541
###  Mean Ks:  11.1056	Mean Kn: 0.3545
#Ks	Kn	a<db_genome_id>_<chr>	chr1||start1||stop1||name1||strand1||type1||db_feature_id1||genome_order1||percent_id1	start1	stop1	b<db_genome_id>_<chr>	chr2||start2||stop2||name2||strand2||type2||db_feature_id2||genome_order2||percent_id2	start2	stop2	eval	block_score	GEVO_link
66.4177	1.2936	a19990_11	11||3486213||3493115||PAC:17826186||-1||CDS||391289716||2663||79.28	3493115	3486213	b19990_4	4||3814650||3816956||PAC:17840844||1||CDS||391332627||16507||79.28	3814650	3816956	7.400000e-106	50
1.2607	0.2329	a19990_11	11||3536280||3538825||PAC:17826189||1||CDS||391289722||2666||74.03	3536280	3538825	b19990_4	4||3778401||3782096||PAC:17840840||-1||CDS||391332619||16503||74.03	3782096	3778401	2.000000e-220	100
1.1294	0.1012	a19990_11	11||3667671||3671643||PAC:17826200||1||CDS||391289744||2677||77.73	3667671	3671643	b19990_4	4||3752883||3756544||PAC:17840837||-1||CDS||391332613||16500||77.73	3756544	3752883	1.000000e-247	147
5.0717	0.2562	a19990_11	11||3690285||3694963||PAC:17826202||1||CDS||391289748||2679||70.85	3690285	3694963	b19990_4	4||3744654||3747772||PAC:17840836||-1||CDS||391332611||16499||70.85	3747772	3744654	1.500000e-97	197
1.0960	0.2441	a19990_11	11||3758058||3760735||PAC:17826208||-1||CDS||391289760||2685||71.01	3760735	3758058	b19990_4	4||3662745||3668731||PAC:17840831||1||CDS||391332601||16494||71.01	3662745	3668731	6.800000e-211	247
1.6964	0.2113	a19990_11	11||3800090||3803648||PAC:17826213||1||CDS||391289770||2690||71.99	3800090	3803648	b19990_4	4||3643214||3645249||PAC:17840829||-1||CDS||391332597||16492||71.99	3645249	3643214	2.600000e-70	297
1.0673	0.1421	a19990_11	11||3825506||3836913||PAC:17826217||1||CDS||391289778||2694||79.36	3825506	3836913	b19990_4	4||3596683||3605452||PAC:17840825||-1||CDS||391332589||16488||79.36	3605452	3596683	1.000000e-250	347
###  Mean Ks:  14.6219	Mean Kn: 0.9756
#Ks	Kn	a<db_genome_id>_<chr>	chr1||start1||stop1||name1||strand1||type1||db_feature_id1||genome_order1||percent_id1	start1	stop1	b<db_genome_id>_<chr>	chr2||start2||stop2||name2||strand2||type2||db_feature_id2||genome_order2||percent_id2	start2	stop2	eval	block_score	GEVO_link
63.1154	0.9136	a19990_11	11||3825506||3836913||PAC:17826217||1||CDS||391289778||2694||69.8	3825506	3836913	b19990_4	4||4265752||4286094||PAC:17840880||1||CDS||391332699||16543||69.8	4265752	4286094	1.000000e-250	50
29.8227	1.1081	a19990_11	11||3825506||3836913||PAC:17826217||1||CDS||391289778||2694||64.21	3825506	3836913	b19990_4	4||4553793||4556216||PAC:17840904||-1||CDS||391332747||16567||64.21	4556216	4553793	8.500000e-29	28
1.3398	0.2438	a19990_11	11||3840189||3852851||PAC:17826218||-1||CDS||391289780||2695||78.13	3852851	3840189	b19990_4	4||4389209||4409328||PAC:17840888||1||CDS||391332715||16551||78.13	4389209	4409328	1.000000e-250	75
1.4533	0.1215	a19990_11	11||3988735||3991753||PAC:17826231||1||CDS||391289806||2708||82.43	3988735	3991753	b19990_4	4||4157702||4159725||PAC:17840869||-1||CDS||391332677||16532||82.43	4159725	4157702	4.000000e-217	122
17.6856	16.1567	a19990_11	11||4016054||4016774||PAC:17826233||1||CDS||391289810||2710||68.3	4016054	4016774	b19990_4	4||4123087||4132536||PAC:17840865||1||CDS||391332669||16528||68.3	4123087	4132536	1.900000e-51	172
1.0358	0.1437	a19990_11	11||4037071||4041815||PAC:17826235||1||CDS||391289814||2712||76.68	4037071	4041815	b19990_4	4||4471176||4474964||PAC:17840895||1||CDS||391332729||16558||76.68	4471176	4474964	1.000000e-250	147
69.1482	1.1228	a19990_11	11||4046193||4052218||PAC:17826236||-1||CDS||391289816||2713||62.26	4052218	4046193	b19990_4	4||3875392||3885752||PAC:17840852||-1||CDS||391332643||16515||62.26	3885752	3875392	2.400000e-104	219
1.1751	0.1833	a19990_11	11||4046193||4052218||PAC:17826236||-1||CDS||391289816||2713||73.12	4052218	4046193	b19990_4	4||4478872||4485156||PAC:17840896||-1||CDS||391332731||16559||73.12	4485156	4478872	1.000000e-250	197
1.6504	0.0749	a19990_11	11||4088564||4092815||PAC:17826238||1||CDS||391289820||2715||85.93	4088564	4092815	b19990_4	4||4516354||4521219||PAC:17840899||1||CDS||391332737||16562||85.93	4516354	4521219	4.200000e-225	247
76.8781	1.1781	a19990_11	11||4116121||4118607||PAC:17826242||-1||CDS||391289828||2719||64.48	4118607	4116121	b19990_4	4||4535504||4537192||PAC:17840901||-1||CDS||391332741||16564||64.48	4537192	4535504	3.500000e-83	297
0.7752	0.1606	a19990_11	11||4157972||4177984||PAC:17826245||1||CDS||391289834||2722||78.43	4157972	4177984	b19990_4	4||4590126||4594658||PAC:17840910||1||CDS||391332759||16573||78.43	4590126	4594658	5.800000e-193	347
8.4543	0.3140	a19990_11	11||4243574||4244148||PAC:17826252||1||CDS||391289848||2729||71.43	4243574	4244148	b19990_4	4||4633584||4634209||PAC:17840912||1||CDS||391332763||16575||71.43	4633584	4634209	5.400000e-11	357
1.7503	0.1054	a19990_11	11||4382140||4385391||PAC:17826267||1||CDS||391289878||2744||79.45	4382140	4385391	b19990_4	4||4733356||4743794||PAC:17840920||1||CDS||391332779||16583||79.45	4733356	4743794	6.500000e-92	404
1.4544	0.2285	a19990_11	11||4386362||4390881||PAC:17826268||-1||CDS||391289880||2745||77.31	4390881	4386362	b19990_4	4||4744789||4749138||PAC:17840921||-1||CDS||391332781||16584||77.31	4749138	4744789	1.600000e-221	454
4.4123	1.2098	a19990_11	11||4444773||4448287||PAC:17826273||1||CDS||391289890||2750||77.39	4444773	4448287	b19990_4	4||4778576||4779248||PAC:17840926||-1||CDS||391332791||16589||77.39	4779248	4778576	6.900000e-17	470
71.4094	1.3744	a19990_11	11||4478892||4479944||PAC:17826275||-1||CDS||391289894||2752||76.34	4479944	4478892	b19990_4	4||4786682||4788669||PAC:17840927||1||CDS||391332793||16590||76.34	4786682	4788669	1.300000e-23	492
1.6119	0.2361	a19990_11	11||4607137||4609627||PAC:17826281||1||CDS||391289906||2758||78.46	4607137	4609627	b19990_4	4||4816207||4817854||PAC:17840931||1||CDS||391332801||16594||78.46	4816207	4817854	1.200000e-54	542
1.4640	0.1636	a19990_11	11||4657189||4659246||PAC:17826287||-1||CDS||391289918||2764||78.5	4659246	4657189	b19990_4	4||4848214||4851436||PAC:17840936||-1||CDS||391332811||16599||78.5	4851436	4848214	1.900000e-96	592
2.4766	0.2910	a19990_11	11||4677922||4680595||PAC:17826288||-1||CDS||391289920||2765||79.12	4680595	4677922	b19990_4	4||4888330||4892251||PAC:17840938||-1||CDS||391332815||16601||79.12	4892251	4888330	3.400000e-41	632
4.1305	0.7286	a19990_11	11||4701210||4707836||PAC:17826291||1||CDS||391289926||2768||73.07	4701210	4707836	b19990_4	4||4894521||4897030||PAC:17840939||1||CDS||391332817||16602||73.07	4894521	4897030	1.000000e-129	682
0.7176	0.1794	a19990_11	11||4724501||4734190||PAC:17826294||1||CDS||391289932||2771||80.84	4724501	4734190	b19990_4	4||4903829||4905868||PAC:17840941||1||CDS||391332821||16604||80.84	4903829	4905868	1.400000e-50	731
1.3066	0.2763	a19990_11	11||4745629||4748287||PAC:17826295||1||CDS||391289934||2772||73.12	4745629	4748287	b19990_4	4||4918938||4922210||PAC:17840942||1||CDS||391332823||16605||73.12	4918938	4922210	1.200000e-165	781
2.2700	0.4139	a19990_11	11||4832846||4836256||PAC:17826299||1||CDS||391289942||2776||66.76	4832846	4836256	b19990_4	4||4925266||4932178||PAC:17840943||-1||CDS||391332825||16606||66.76	4932178	4925266	4.400000e-88	831
8.5305	0.9389	a19990_11	11||4911148||4912893||PAC:17826303||1||CDS||391289950||2780||80.04	4911148	4912893	b19990_4	4||4977381||4979720||PAC:17840947||-1||CDS||391332833||16610||80.04	4979720	4977381	2.600000e-121	881
1.8094	0.4079	a19990_11	11||5096181||5097328||PAC:17826316||-1||CDS||391289976||2793||69.2	5097328	5096181	b19990_4	4||5036148||5039288||PAC:17840951||-1||CDS||391332841||16614||69.2	5039288	5036148	3.100000e-33	910
1.3913	0.1680	a19990_11	11||5181377||5199330||PAC:17826323||1||CDS||391289990||2800||73.93	5181377	5199330	b19990_4	4||5049153||5059447||PAC:17840952||1||CDS||391332843||16615||73.93	5049153	5059447	1.300000e-204	960
71.0765	1.0049	a19990_11	11||5375945||5377336||PAC:17826337||1||CDS||391290018||2814||78.66	5375945	5377336	b19990_4	4||5150655||5155366||PAC:17840959||1||CDS||391332857||16622||78.66	5150655	5155366	1.500000e-53	1007
1.1883	0.2822	a19990_11	11||5463360||5477250||PAC:17826340||1||CDS||391290024||2817||70.87	5463360	5477250	b19990_4	4||5180683||5200167||PAC:17840961||1||CDS||391332861||16624||70.87	5180683	5200167	1.000000e-250	1057
1.4521	0.2630	a19990_11	11||5557470||5575151||PAC:17824277||-1||CDS||391288830||2823||68.53	5575151	5557470	b19990_4	4||5211280||5215609||PAC:17840964||-1||CDS||391332867||16627||68.53	5215609	5211280	5.000000e-192	1107
1.0374	0.1198	a19990_11	11||5766519||5776205||PAC:17824289||-1||CDS||391288854||2835||78.13	5776205	5766519	b19990_4	4||5217811||5232786||PAC:17840965||-1||CDS||391332869||16628||78.13	5232786	5217811	1.000000e-250	1154
1.2552	0.1308	a19990_11	11||5843910||5869231||PAC:17824292||1||CDS||391288860||2838||77.96	5843910	5869231	b19990_4	4||5239403||5245845||PAC:17840966||1||CDS||391332871||16629||77.96	5239403	5245845	1.000000e-250	1204
###  Mean Ks:  7.2317	Mean Kn: 0.3966
#Ks	Kn	a<db_genome_id>_<chr>	chr1||start1||stop1||name1||strand1||type1||db_feature_id1||genome_order1||percent_id1	start1	stop1	b<db_genome_id>_<chr>	chr2||start2||stop2||name2||strand2||type2||db_feature_id2||genome_order2||percent_id2	start2	stop2	eval	block_score	GEVO_link
13.8104	0.2585	a19990_11	11||3825506||3836913||PAC:17826217||1||CDS||391289778||2694||70.06	3825506	3836913	b19990_9	9||5316254||5343517||PAC:17827476||-1||CDS||391352426||23595||70.06	5343517	5316254	1.000000e-250	50
1.0705	0.0831	a19990_11	11||3993200||4002802||PAC:17826232||-1||CDS||391289808||2709||80.54	4002802	3993200	b19990_9	9||5571689||5583581||PAC:17827490||-1||CDS||391352454||23609||80.54	5583581	5571689	1.000000e-250	97
1.0816	0.1474	a19990_11	11||4037071||4041815||PAC:17826235||1||CDS||391289814||2712||75.03	4037071	4041815	b19990_9	9||5613150||5616359||PAC:17827493||1||CDS||391352460||23612||75.03	5613150	5616359	1.000000e-250	147
1.2990	0.0721	a19990_11	11||4088564||4092815||PAC:17826238||1||CDS||391289820||2715||86.06	4088564	4092815	b19990_9	9||5754560||5757531||PAC:17827501||1||CDS||391352476||23620||86.06	5754560	5757531	1.200000e-225	197
1.4286	0.1476	a19990_11	11||4101737||4105064||PAC:17826241||1||CDS||391289826||2718||74.11	4101737	4105064	b19990_9	9||5785961||5788706||PAC:17827503||1||CDS||391352480||23622||74.11	5785961	5788706	1.000000e-250	247
0.9527	0.1607	a19990_11	11||4157972||4177984||PAC:17826245||1||CDS||391289834||2722||77.24	4157972	4177984	b19990_9	9||5826003||5831159||PAC:17827506||1||CDS||391352486||23625||77.24	5826003	5831159	3.400000e-184	297
1.5704	1.6912	a19990_11	11||4185134||4186429||PAC:17826247||-1||CDS||391289838||2724||73.55	4186429	4185134	b19990_9	9||5869263||5869506||PAC:17827510||-1||CDS||391352494||23629||73.55	5869506	5869263	2.800000e-25	321
14.1626	0.2787	a19990_11	11||4243574||4244148||PAC:17826252||1||CDS||391289848||2729||70.8	4243574	4244148	b19990_9	9||5923815||5924536||PAC:17827516||1||CDS||391352506||23635||70.8	5923815	5924536	2.100000e-13	333
76.4083	0.4908	a19990_11	11||4252571||4255737||PAC:17826253||1||CDS||391289850||2730||66.67	4252571	4255737	b19990_9	9||5954825||5956961||PAC:17827518||-1||CDS||391352510||23637||66.67	5956961	5954825	4.900000e-44	376
12.4273	1.0347	a19990_11	11||4267139||4272552||PAC:17826255||-1||CDS||391289854||2732||78.2	4272552	4267139	b19990_9	9||6143362||6175320||PAC:17827523||1||CDS||391352520||23642||78.2	6143362	6175320	2.200000e-121	426
1.9356	0.1972	a19990_11	11||4319551||4320432||PAC:17826259||-1||CDS||391289862||2736||78.08	4320432	4319551	b19990_9	9||6353602||6354593||PAC:17827533||-1||CDS||391352540||23652||78.08	6354593	6353602	3.400000e-105	476
1.3097	0.0293	a19990_11	11||4382140||4385391||PAC:17826267||1||CDS||391289878||2744||84.11	4382140	4385391	b19990_9	9||6407333||6412621||PAC:17827537||1||CDS||391352548||23656||84.11	6407333	6412621	2.600000e-121	526
1.6615	0.1234	a19990_11	11||4404225||4419185||PAC:17826270||-1||CDS||391289884||2747||76.57	4419185	4404225	b19990_9	9||6477571||6485563||PAC:17827547||-1||CDS||391352568||23666||76.57	6485563	6477571	4.400000e-130	576
2.0522	0.5484	a19990_11	11||4657189||4659246||PAC:17826287||-1||CDS||391289918||2764||66.16	4659246	4657189	b19990_9	9||6631424||6632689||PAC:17827558||-1||CDS||391352590||23677||66.16	6632689	6631424	6.400000e-28	600
6.9026	0.2890	a19990_11	11||4677922||4680595||PAC:17826288||-1||CDS||391289920||2765||71.29	4680595	4677922	b19990_9	9||6657638||6658773||PAC:17827560||-1||CDS||391352594||23679||71.29	6658773	6657638	1.100000e-73	650
19.6334	1.0425	a19990_11	11||4701210||4707836||PAC:17826291||1||CDS||391289926||2768||76.03	4701210	4707836	b19990_9	9||6679306||6683654||PAC:17827561||1||CDS||391352596||23680||76.03	6679306	6683654	6.000000e-105	700
1.7607	0.4463	a19990_11	11||4711305||4711811||PAC:17826292||1||CDS||391289928||2769||77.78	4711305	4711811	b19990_9	9||6687632||6688129||PAC:17827563||1||CDS||391352600||23682||77.78	6687632	6688129	5.600000e-10	709
0.8586	0.2516	a19990_11	11||4724501||4734190||PAC:17826294||1||CDS||391289932||2771||73.26	4724501	4734190	b19990_9	9||6691280||6698015||PAC:17827564||1||CDS||391352602||23683||73.26	6691280	6698015	1.300000e-93	759
1.7184	0.3661	a19990_11	11||4812721||4813876||PAC:17826297||1||CDS||391289938||2774||77.29	4812721	4813876	b19990_9	9||6723870||6725428||PAC:17827567||1||CDS||391352608||23686||77.29	6723870	6725428	8.300000e-79	809
5.5912	1.0659	a19990_11	11||4818869||4820843||PAC:17826298||-1||CDS||391289940||2775||73.04	4820843	4818869	b19990_9	9||6729883||6730719||PAC:17827568||1||CDS||391352610||23687||73.04	6729883	6730719	8.400000e-55	859
1.2271	0.2073	a19990_11	11||4950028||4954528||PAC:17826308||-1||CDS||391289960||2785||73.79	4954528	4950028	b19990_9	9||6780762||6782605||PAC:17827573||1||CDS||391352620||23692||73.79	6780762	6782605	4.700000e-92	909
1.1187	0.1158	a19990_11	11||5052980||5070606||PAC:17826314||-1||CDS||391289972||2791||78.09	5070606	5052980	b19990_9	9||6901463||6917647||PAC:17827584||-1||CDS||391352642||23703||78.09	6917647	6901463	1.000000e-250	956
1.4815	0.2595	a19990_11	11||5222025||5230879||PAC:17826325||1||CDS||391289994||2802||74.06	5222025	5230879	b19990_9	9||7074121||7078863||PAC:17827590||1||CDS||391352654||23709||74.06	7074121	7078863	4.100000e-94	1003
2.0979	0.2102	a19990_11	11||5262579||5267042||PAC:17826327||1||CDS||391289998||2804||71.58	5262579	5267042	b19990_9	9||7401836||7402723||PAC:17827598||1||CDS||391352670||23717||71.58	7401836	7402723	1.700000e-61	1053
###  Mean Ks:  2.8804	Mean Kn: 0.3258
#Ks	Kn	a<db_genome_id>_<chr>	chr1||start1||stop1||name1||strand1||type1||db_feature_id1||genome_order1||percent_id1	start1	stop1	b<db_genome_id>_<chr>	chr2||start2||stop2||name2||strand2||type2||db_feature_id2||genome_order2||percent_id2	start2	stop2	eval	block_score	GEVO_link
1.0340	0.1308	a19990_11	11||5870209||5908504||PAC:17824293||-1||CDS||391288862||2839||80.33	5908504	5870209	b19990_4	4||6435577||6447007||PAC:17841031||1||CDS||391333001||16694||80.33	6435577	6447007	1.000000e-250	50
16.2059	1.4198	a19990_11	11||5932036||5942704||PAC:17824297||1||CDS||391288870||2843||84.17	5932036	5942704	b19990_4	4||6416674||6424321||PAC:17841029||-1||CDS||391332997||16692||84.17	6424321	6416674	2.000000e-30	79
1.1939	0.2058	a19990_11	11||6132756||6135711||PAC:17824310||-1||CDS||391288896||2856||74.82	6135711	6132756	b19990_4	4||6370154||6380258||PAC:17841025||1||CDS||391332989||16688||74.82	6370154	6380258	1.000000e-250	126
3.5764	0.3298	a19990_11	11||6183413||6185708||PAC:17824312||-1||CDS||391288900||2858||65.47	6185708	6183413	b19990_4	4||6284550||6286042||PAC:17841023||1||CDS||391332985||16686||65.47	6284550	6286042	1.100000e-46	172
1.8529	0.1594	a19990_11	11||6274252||6276491||PAC:17824316||-1||CDS||391288908||2862||78.56	6276491	6274252	b19990_4	4||6153541||6156335||PAC:17841014||1||CDS||391332967||16677||78.56	6153541	6156335	5.100000e-145	222
1.1430	0.1956	a19990_11	11||6322615||6327895||PAC:17824320||-1||CDS||391288916||2866||74.31	6327895	6322615	b19990_4	4||6104685||6127894||PAC:17841011||1||CDS||391332961||16674||74.31	6104685	6127894	9.100000e-227	272
1.3978	0.3524	a19990_11	11||6366289||6371983||PAC:17824325||-1||CDS||391288926||2871||65.14	6371983	6366289	b19990_4	4||6067869||6071553||PAC:17841008||1||CDS||391332955||16671||65.14	6067869	6071553	3.400000e-72	322
1.6840	0.3260	a19990_11	11||6433485||6446120||PAC:17824332||1||CDS||391288940||2878||68.01	6433485	6446120	b19990_4	4||6046261||6058044||PAC:17841007||-1||CDS||391332953||16670||68.01	6058044	6046261	2.400000e-97	372
1.0445	0.0230	a19990_11	11||6454662||6464237||PAC:17824334||1||CDS||391288944||2880||84.68	6454662	6464237	b19990_4	4||6038250||6040928||PAC:17841006||-1||CDS||391332951||16669||84.68	6040928	6038250	5.400000e-158	422
1.1713	0.0502	a19990_11	11||6585252||6590529||PAC:17824348||-1||CDS||391288972||2894||83.44	6590529	6585252	b19990_4	4||5880162||5887910||PAC:17841000||1||CDS||391332939||16663||83.44	5880162	5887910	1.100000e-192	469
1.8786	0.1838	a19990_11	11||7108819||7114040||PAC:17817326||-1||CDS||391288654||2912||89.51	7114040	7108819	b19990_4	4||5719989||5720985||PAC:17840993||-1||CDS||391332925||16656||89.51	5720985	5719989	8.400000e-55	516
1.2408	0.3110	a19990_11	11||7391806||7401203||PAC:17818677||1||CDS||391288696||2933||80.24	7391806	7401203	b19990_4	4||5599736||5606426||PAC:17840983||-1||CDS||391332905||16646||80.24	5606426	5599736	1.300000e-112	560
4.0225	0.5474	a19990_11	11||7667795||7688676||PAC:17831988||-1||CDS||391290040||2952||72.28	7688676	7667795	b19990_4	4||5373067||5390453||PAC:17840971||-1||CDS||391332881||16634||72.28	5390453	5373067	8.600000e-158	607
###  Mean Ks:  8.9074	Mean Kn: 0.4416
#Ks	Kn	a<db_genome_id>_<chr>	chr1||start1||stop1||name1||strand1||type1||db_feature_id1||genome_order1||percent_id1	start1	stop1	b<db_genome_id>_<chr>	chr2||start2||stop2||name2||strand2||type2||db_feature_id2||genome_order2||percent_id2	start2	stop2	eval	block_score	GEVO_link
0.8644	0.0507	a19990_11	11||6011013||6016515||PAC:17824303||1||CDS||391288882||2849||84.3	6011013	6016515	b19990_9	9||8343207||8348801||PAC:17827640||1||CDS||391352754||23759||84.3	8343207	8348801	1.000000e-250	50
1.1895	0.3606	a19990_11	11||6016844||6019602||PAC:17824304||-1||CDS||391288884||2850||68.57	6019602	6016844	b19990_9	9||8708753||8712090||PAC:17827655||-1||CDS||391352784||23774||68.57	8712090	8708753	2.200000e-148	97
2.8021	0.2198	a19990_11	11||6174292||6181623||PAC:17824311||1||CDS||391288898||2857||74.52	6174292	6181623	b19990_9	9||8736324||8736926||PAC:17827659||1||CDS||391352792||23778||74.52	8736324	8736926	5.900000e-40	136
6.4532	0.4581	a19990_11	11||6183413||6185708||PAC:17824312||-1||CDS||391288900||2858||64.95	6185708	6183413	b19990_9	9||8748154||8751819||PAC:17827660||-1||CDS||391352794||23779||64.95	8751819	8748154	1.700000e-62	186
0.9433	0.1508	a19990_11	11||6233260||6263796||PAC:17824315||1||CDS||391288906||2861||76.45	6233260	6263796	b19990_9	9||8919366||8958916||PAC:17827670||1||CDS||391352814||23789||76.45	8919366	8958916	1.000000e-250	236
1.3997	0.5628	a19990_11	11||6332006||6333010||PAC:17824321||1||CDS||391288918||2867||70.13	6332006	6333010	b19990_9	9||9422914||9424150||PAC:17827683||1||CDS||391352840||23802||70.13	9422914	9424150	7.500000e-48	280
1.1858	0.1753	a19990_11	11||6334768||6339095||PAC:17824322||-1||CDS||391288920||2868||76.73	6339095	6334768	b19990_9	9||9424936||9434323||PAC:17827684||-1||CDS||391352842||23803||76.73	9434323	9424936	5.500000e-160	330
64.0454	1.6811	a19990_11	11||6355110||6356391||PAC:17824323||-1||CDS||391288922||2869||75.17	6356391	6355110	b19990_9	9||9605317||9606596||PAC:17827694||1||CDS||391352862||23813||75.17	9605317	9606596	2.200000e-26	355
1.2831	0.3148	a19990_11	11||6366289||6371983||PAC:17824325||-1||CDS||391288926||2871||68.92	6371983	6366289	b19990_9	9||9646405||9649662||PAC:17827695||-1||CDS||391352864||23814||68.92	9649662	9646405	5.700000e-232	405
###  Mean Ks:  1.6922	Mean Kn: 0.2025
#Ks	Kn	a<db_genome_id>_<chr>	chr1||start1||stop1||name1||strand1||type1||db_feature_id1||genome_order1||percent_id1	start1	stop1	b<db_genome_id>_<chr>	chr2||start2||stop2||name2||strand2||type2||db_feature_id2||genome_order2||percent_id2	start2	stop2	eval	block_score	GEVO_link
0.9977	0.1104	a19990_11	11||13879697||13975097||PAC:17838232||1||CDS||391290632||3102||81.67	13879697	13975097	b19990_4	4||2344376||2360860||PAC:17840698||1||CDS||391332335||16361||81.67	2344376	2360860	1.000000e-250	50
1.0718	0.0602	a19990_11	11||13995151||14013792||PAC:17838234||-1||CDS||391290636||3104||81.75	14013792	13995151	b19990_4	4||2365712||2368790||PAC:17840700||-1||CDS||391332339||16363||81.75	2368790	2365712	3.900000e-196	100
1.7341	0.3493	a19990_11	11||14214325||14218578||PAC:17838242||-1||CDS||391290652||3112||70.58	14218578	14214325	b19990_4	4||2391522||2397246||PAC:17840704||1||CDS||391332347||16367||70.58	2391522	2397246	3.200000e-172	150
1.4891	0.2038	a19990_11	11||14521150||14526554||PAC:17838254||1||CDS||391290676||3124||77.38	14521150	14526554	b19990_4	4||2470501||2472554||PAC:17840709||1||CDS||391332357||16372||77.38	2470501	2472554	2.500000e-163	197
3.1683	0.2888	a19990_11	11||14530426||14585735||PAC:17838255||-1||CDS||391290678||3125||66.38	14585735	14530426	b19990_4	4||2484776||2491888||PAC:17840711||-1||CDS||391332361||16374||66.38	2491888	2484776	1.500000e-51	247
###  Mean Ks:  36.2637	Mean Kn: 0.7532
#Ks	Kn	a<db_genome_id>_<chr>	chr1||start1||stop1||name1||strand1||type1||db_feature_id1||genome_order1||percent_id1	start1	stop1	b<db_genome_id>_<chr>	chr2||start2||stop2||name2||strand2||type2||db_feature_id2||genome_order2||percent_id2	start2	stop2	eval	block_score	GEVO_link
52.8226	1.3693	a19990_12	12||724393||725751||PAC:17830142||-1||CDS||391292920||3421||76.84	725751	724393	b19990_10	10||4782784||4783952||PAC:17830502||-1||CDS||391286394||1746||76.84	4783952	4782784	3.400000e-36	35
61.9216	1.0082	a19990_12	12||775443||784939||PAC:17830137||1||CDS||391292910||3426||69.01	775443	784939	b19990_10	10||4878473||4889585||PAC:17830511||1||CDS||391286412||1755||69.01	4878473	4889585	1.200000e-80	85
1.5467	0.2609	a19990_12	12||879143||881142||PAC:17830133||1||CDS||391292902||3430||70.62	879143	881142	b19990_10	10||4894603||4896041||PAC:17830512||1||CDS||391286414||1756||70.62	4894603	4896041	9.000000e-100	135
4.0325	0.0595	a19990_12	12||931780||932481||PAC:17830131||-1||CDS||391292898||3432||88.0	932481	931780	b19990_10	10||5014612||5015406||PAC:17830520||-1||CDS||391286430||1764||88.0	5015406	5014612	7.600000e-73	185
60.9953	1.0681	a19990_12	12||1124211||1125937||PAC:17830120||-1||CDS||391292876||3443||72.71	1125937	1124211	b19990_10	10||5248041||5263712||PAC:17830540||-1||CDS||391286470||1784||72.71	5263712	5248041	1.700000e-111	232
###  Mean Ks:  11.1805	Mean Kn: 0.9253
#Ks	Kn	a<db_genome_id>_<chr>	chr1||start1||stop1||name1||strand1||type1||db_feature_id1||genome_order1||percent_id1	start1	stop1	b<db_genome_id>_<chr>	chr2||start2||stop2||name2||strand2||type2||db_feature_id2||genome_order2||percent_id2	start2	stop2	eval	block_score	GEVO_link
69.5645	1.0950	a19990_12	12||2066202||2096750||PAC:17830065||1||CDS||391292766||3498||72.42	2066202	2096750	b19990_10	10||3340313||3390494||PAC:17830425||1||CDS||391286240||1669||72.42	3340313	3390494	1.000000e-250	50
1.4749	0.1043	a19990_12	12||2329761||2333082||PAC:17830047||-1||CDS||391292730||3516||77.96	2333082	2329761	b19990_10	10||3105995||3112850||PAC:17830406||1||CDS||391286202||1650||77.96	3105995	3112850	1.000000e-250	97
7.3562	20.7743	a19990_12	12||2348792||2350218||PAC:17830045||-1||CDS||391292726||3518||76.89	2350218	2348792	b19990_10	10||3008946||3010008||PAC:17830401||1||CDS||391286192||1645||76.89	3008946	3010008	7.600000e-46	142
0.7155	0.3697	a19990_12	12||2352763||2353462||PAC:17830044||-1||CDS||391292724||3519||67.71	2353462	2352763	b19990_10	10||3000367||3000979||PAC:17830400||1||CDS||391286190||1644||67.71	3000367	3000979	1.800000e-54	192
63.6666	0.3640	a19990_12	12||2365772||2372733||PAC:17830043||1||CDS||391292722||3520||71.58	2365772	2372733	b19990_10	10||2968183||2975403||PAC:17830399||-1||CDS||391286188||1643||71.58	2975403	2968183	1.500000e-41	232
0.9382	0.0264	a19990_12	12||2416741||2420776||PAC:17830037||-1||CDS||391292710||3526||85.63	2420776	2416741	b19990_10	10||2923215||2925221||PAC:17830394||1||CDS||391286178||1638||85.63	2923215	2925221	3.100000e-177	282
0.9451	0.0351	a19990_12	12||2439033||2445978||PAC:17830036||1||CDS||391292708||3527||85.53	2439033	2445978	b19990_10	10||2888793||2893108||PAC:17830390||1||CDS||391286170||1634||85.53	2888793	2893108	1.000000e-250	332
0.9726	0.1674	a19990_12	12||2724946||2767897||PAC:17830018||1||CDS||391292672||3545||74.29	2724946	2767897	b19990_10	10||2744332||2746235||PAC:17830380||-1||CDS||391286150||1624||74.29	2746235	2744332	1.100000e-158	379
12.9458	1.2636	a19990_12	12||2778598||2782972||PAC:17830017||1||CDS||391292670||3546||83.14	2778598	2782972	b19990_10	10||2725731||2732279||PAC:17830379||-1||CDS||391286148||1623||83.14	2732279	2725731	3.400000e-71	429
1.5656	0.5694	a19990_12	12||2805788||2808022||PAC:17830015||-1||CDS||391292666||3548||65.7	2808022	2805788	b19990_10	10||2720041||2723186||PAC:17830378||1||CDS||391286146||1622||65.7	2720041	2723186	4.600000e-63	479
60.3596	1.1825	a19990_12	12||2837402||2886960||PAC:17830013||1||CDS||391292662||3550||77.78	2837402	2886960	b19990_10	10||2679543||2706936||PAC:17830375||1||CDS||391286140||1619||77.78	2679543	2706936	1.500000e-80	529
1.3116	0.1513	a19990_12	12||2930927||2932855||PAC:17830011||-1||CDS||391292658||3552||77.78	2932855	2930927	b19990_10	10||2619276||2619803||PAC:17830371||1||CDS||391286132||1615||77.78	2619276	2619803	3.700000e-93	579
4.5156	0.2396	a19990_12	12||2982108||2982760||PAC:17830008||1||CDS||391292652||3555||68.95	2982108	2982760	b19990_10	10||2552814||2553417||PAC:17830365||1||CDS||391286120||1609||68.95	2552814	2553417	1.100000e-63	629
2.1401	0.0960	a19990_12	12||3014038||3014448||PAC:17830004||1||CDS||391292644||3559||76.83	3014038	3014448	b19990_10	10||2549343||2549744||PAC:17830364||-1||CDS||391286118||1608||76.83	2549744	2549343	4.200000e-94	679
1.2877	0.1512	a19990_12	12||3080972||3084791||PAC:17829993||-1||CDS||391292622||3570||84.5	3084791	3080972	b19990_10	10||2539269||2543393||PAC:17830361||1||CDS||391286112||1605||84.5	2539269	2543393	1.000000e-238	726
1.2360	0.2060	a19990_12	12||3173094||3174782||PAC:17829983||1||CDS||391292602||3580||71.83	3173094	3174782	b19990_10	10||2451397||2455731||PAC:17830353||-1||CDS||391286096||1597||71.83	2455731	2451397	9.900000e-144	776
1.4476	0.2484	a19990_12	12||3191916||3194884||PAC:17829979||1||CDS||391292594||3584||67.42	3191916	3194884	b19990_10	10||2431577||2432883||PAC:17830350||-1||CDS||391286090||1594||67.42	2432883	2431577	1.300000e-57	826
8.7924	1.0115	a19990_12	12||3197975||3199601||PAC:17829978||-1||CDS||391292592||3585||62.15	3199601	3197975	b19990_10	10||2377842||2409593||PAC:17830348||1||CDS||391286086||1592||62.15	2377842	2409593	4.300000e-83	876
1.5209	0.0831	a19990_12	12||3206646||3206961||PAC:17829977||-1||CDS||391292590||3586||79.82	3206961	3206646	b19990_10	10||2345176||2351019||PAC:17830345||1||CDS||391286080||1589||79.82	2345176	2351019	7.900000e-57	926
2.4530	0.7126	a19990_12	12||3281712||3282899||PAC:17829974||1||CDS||391292584||3589||75.73	3281712	3282899	b19990_10	10||2112286||2113434||PAC:17830339||-1||CDS||391286068||1583||75.73	2113434	2112286	3.700000e-49	974
3.0734	0.7091	a19990_12	12||3301694||3325319||PAC:17829971||-1||CDS||391292578||3592||60.98	3325319	3301694	b19990_10	10||2087171||2091080||PAC:17830336||1||CDS||391286062||1580||60.98	2087171	2091080	8.900000e-60	1024
1.3923	0.1070	a19990_12	12||3411201||3413096||PAC:17829963||1||CDS||391292562||3600||83.53	3411201	3413096	b19990_10	10||1814233||1815758||PAC:17830321||-1||CDS||391286032||1565||83.53	1815758	1814233	1.200000e-155	1071
1.4930	0.1681	a19990_12	12||3444985||3447312||PAC:17829961||1||CDS||391292558||3602||79.54	3444985	3447312	b19990_10	10||1792148||1793758||PAC:17830319||-1||CDS||391286028||1563||79.54	1793758	1792148	1.300000e-92	1121
1.0380	0.1550	a19990_12	12||3462915||3470011||PAC:17829959||-1||CDS||391292554||3604||76.87	3470011	3462915	b19990_10	10||1754577||1757625||PAC:17830314||1||CDS||391286018||1558||76.87	1754577	1757625	1.000000e-250	1171
1.1279	0.1315	a19990_12	12||3475279||3481850||PAC:17829958||-1||CDS||391292552||3605||77.94	3481850	3475279	b19990_10	10||1747278||1751905||PAC:17830313||1||CDS||391286016||1557||77.94	1747278	1751905	2.100000e-119	1221
61.5651	1.1842	a19990_12	12||3597741||3614811||PAC:17829951||1||CDS||391292538||3612||73.46	3597741	3614811	b19990_10	10||1705258||1719222||PAC:17830309||-1||CDS||391286008||1553||73.46	1719222	1705258	1.200000e-92	1271
2.0072	0.3634	a19990_12	12||3714210||3718236||PAC:17829937||1||CDS||391292510||3626||68.04	3714210	3718236	b19990_10	10||1689301||1693052||PAC:17830307||-1||CDS||391286004||1551||68.04	1693052	1689301	3.100000e-153	1318
2.0719	0.1825	a19990_12	12||3799298||3800900||PAC:17829930||-1||CDS||391292496||3633||76.02	3800900	3799298	b19990_10	10||1629614||1632889||PAC:17830302||1||CDS||391285994||1546||76.02	1629614	1632889	2.400000e-167	1368
1.1468	0.1207	a19990_12	12||3804556||3805262||PAC:17829929||-1||CDS||391292494||3634||76.85	3805262	3804556	b19990_10	10||1617819||1621283||PAC:17830300||1||CDS||391285990||1544||76.85	1617819	1621283	8.700000e-93	1418
1.1373	0.2903	a19990_12	12||3836442||3837086||PAC:17829928||1||CDS||391292492||3635||69.53	3836442	3837086	b19990_10	10||1606572||1609477||PAC:17830299||-1||CDS||391285988||1543||69.53	1609477	1606572	1.500000e-91	1468
1.6769	0.3273	a19990_12	12||3840537||3862485||PAC:17829927||1||CDS||391292490||3636||77.78	3840537	3862485	b19990_10	10||1562230||1581430||PAC:17830296||-1||CDS||391285982||1540||77.78	1581430	1562230	1.000000e-250	1518
1.1956	0.2203	a19990_12	12||3944746||3945794||PAC:17829920||1||CDS||391292476||3643||69.49	3944746	3945794	b19990_10	10||1484934||1485982||PAC:17830290||-1||CDS||391285970||1534||69.49	1485982	1484934	2.900000e-35	1552
2.2860	0.1135	a19990_12	12||3950882||3953420||PAC:17829919||-1||CDS||391292474||3644||76.21	3953420	3950882	b19990_10	10||1478099||1480605||PAC:17830289||1||CDS||391285968||1533||76.21	1478099	1480605	1.700000e-89	1602
13.9596	0.2964	a19990_12	12||4004275||4004910||PAC:17829909||1||CDS||391292454||3654||82.54	4004275	4004910	b19990_10	10||1443310||1444059||PAC:17830284||-1||CDS||391285958||1528||82.54	1444059	1443310	2.100000e-49	1650
1.1630	0.2429	a19990_12	12||4097838||4105274||PAC:17829905||-1||CDS||391292446||3658||75.71	4105274	4097838	b19990_10	10||1391740||1397473||PAC:17830279||1||CDS||391285948||1523||75.71	1391740	1397473	5.800000e-242	1700
2.6681	0.2562	a19990_12	12||4108630||4110069||PAC:17829904||-1||CDS||391292444||3659||76.86	4110069	4108630	b19990_10	10||1346444||1348442||PAC:17830276||1||CDS||391285942||1520||76.86	1346444	1348442	6.300000e-53	1750
69.4656	0.5147	a19990_12	12||4363640||4390088||PAC:17829886||-1||CDS||391292408||3677||57.63	4390088	4363640	b19990_10	10||1190377||1198651||PAC:17820236||-1||CDS||391285728||1502||57.63	1198651	1190377	8.200000e-08	1754
###  Mean Ks:  17.8058	Mean Kn: 0.3810
#Ks	Kn	a<db_genome_id>_<chr>	chr1||start1||stop1||name1||strand1||type1||db_feature_id1||genome_order1||percent_id1	start1	stop1	b<db_genome_id>_<chr>	chr2||start2||stop2||name2||strand2||type2||db_feature_id2||genome_order2||percent_id2	start2	stop2	eval	block_score	GEVO_link
0.5330	0.0559	a19990_12	12||2679423||2692937||PAC:17830019||-1||CDS||391292674||3544||86.35	2692937	2679423	b19990_19	19||1368093||1370559||PAC:17825230||-1||CDS||391320641||12915||86.35	1370559	1368093	3.800000e-146	50
77.4384	1.1109	a19990_12	12||2930927||2932855||PAC:17830011||-1||CDS||391292658||3552||80.67	2932855	2930927	b19990_19	19||1427510||1429456||PAC:17825237||-1||CDS||391320655||12922||80.67	1429456	1427510	1.100000e-25	75
1.0026	0.0432	a19990_12	12||2965794||2972597||PAC:17830009||-1||CDS||391292654||3554||83.12	2972597	2965794	b19990_19	19||1470391||1476844||PAC:17825239||1||CDS||391320659||12924||83.12	1470391	1476844	1.000000e-250	125
1.5979	0.0058	a19990_12	12||3006051||3010975||PAC:17830005||1||CDS||391292646||3558||83.12	3006051	3010975	b19990_19	19||1528769||1546843||PAC:17825244||1||CDS||391320669||12929||83.12	1528769	1546843	1.100000e-142	175
1.8453	0.3527	a19990_12	12||3019038||3022619||PAC:17830003||-1||CDS||391292642||3560||72.69	3022619	3019038	b19990_19	19||1566901||1570258||PAC:17825245||-1||CDS||391320671||12930||72.69	1570258	1566901	8.700000e-242	225
1.2896	0.1834	a19990_12	12||3103958||3105784||PAC:17829991||-1||CDS||391292618||3572||73.74	3105784	3103958	b19990_19	19||1636678||1638665||PAC:17825251||-1||CDS||391320683||12936||73.74	1638665	1636678	5.100000e-231	272
3.2190	0.9260	a19990_12	12||3126464||3129811||PAC:17829988||1||CDS||391292612||3575||76.36	3126464	3129811	b19990_19	19||1676354||1682170||PAC:17825255||1||CDS||391320691||12940||76.36	1676354	1682170	5.900000e-18	289
64.4409	0.7730	a19990_12	12||3173094||3174782||PAC:17829983||1||CDS||391292602||3580||60.54	3173094	3174782	b19990_19	19||1682674||1684700||PAC:17825256||-1||CDS||391320693||12941||60.54	1684700	1682674	6.600000e-20	308
4.3348	0.3143	a19990_12	12||3222150||3224463||PAC:17829975||-1||CDS||391292586||3588||71.29	3224463	3222150	b19990_19	19||1739220||1741331||PAC:17825260||-1||CDS||391320701||12945||71.29	1741331	1739220	5.600000e-106	358
70.0827	0.3796	a19990_12	12||3281712||3282899||PAC:17829974||1||CDS||391292584||3589||77.29	3281712	3282899	b19990_19	19||1805657||1806793||PAC:17825262||1||CDS||391320705||12947||77.29	1805657	1806793	1.400000e-61	408
1.4250	0.4624	a19990_12	12||3301694||3325319||PAC:17829971||-1||CDS||391292578||3592||71.13	3325319	3301694	b19990_19	19||1883059||1897242||PAC:17825267||-1||CDS||391320715||12952||71.13	1897242	1883059	1.000000e-250	458
2.4415	0.2446	a19990_12	12||3366293||3367561||PAC:17829967||-1||CDS||391292570||3596||69.97	3367561	3366293	b19990_19	19||1945683||1947355||PAC:17825270||-1||CDS||391320721||12955||69.97	1947355	1945683	1.000000e-112	508
1.8245	0.1017	a19990_12	12||3444985||3447312||PAC:17829961||1||CDS||391292558||3602||80.8	3444985	3447312	b19990_19	19||2014926||2018538||PAC:17825274||1||CDS||391320729||12959||80.8	2014926	2018538	1.900000e-83	558
###  Mean Ks:  8.0873	Mean Kn: 0.3809
#Ks	Kn	a<db_genome_id>_<chr>	chr1||start1||stop1||name1||strand1||type1||db_feature_id1||genome_order1||percent_id1	start1	stop1	b<db_genome_id>_<chr>	chr2||start2||stop2||name2||strand2||type2||db_feature_id2||genome_order2||percent_id2	start2	stop2	eval	block_score	GEVO_link
1.9325	0.2752	a19990_12	12||3960005||3963774||PAC:17829917||-1||CDS||391292470||3646||69.31	3963774	3960005	b19990_19	19||2309210||2313211||PAC:17825302||-1||CDS||391320785||12987||69.31	2313211	2309210	1.400000e-194	50
5.7569	0.3586	a19990_12	12||4004275||4004910||PAC:17829909||1||CDS||391292454||3654||70.86	4004275	4004910	b19990_19	19||2368390||2369052||PAC:17825307||1||CDS||391320795||12992||70.86	2368390	2369052	1.000000e-42	92
1.4444	0.1513	a19990_12	12||4075204||4077855||PAC:17829907||-1||CDS||391292450||3656||75.59	4077855	4075204	b19990_19	19||2465076||2470429||PAC:17825314||1||CDS||391320809||12999||75.59	2465076	2470429	3.900000e-200	142
1.7416	0.3190	a19990_12	12||4108630||4110069||PAC:17829904||-1||CDS||391292444||3659||72.31	4110069	4108630	b19990_19	19||2484493||2485658||PAC:17825315||-1||CDS||391320811||13000||72.31	2485658	2484493	4.000000e-60	192
8.1450	0.6696	a19990_12	12||4237697||4238424||PAC:17829894||1||CDS||391292424||3669||70.14	4237697	4238424	b19990_19	19||2541784||2542986||PAC:17825322||1||CDS||391320825||13007||70.14	2541784	2542986	3.000000e-31	222
1.0557	0.1528	a19990_12	12||4242618||4265231||PAC:17829893||1||CDS||391292422||3670||76.68	4242618	4265231	b19990_19	19||2576484||2588162||PAC:17825324||1||CDS||391320829||13009||76.68	2576484	2588162	1.000000e-250	272
3.2806	0.5654	a19990_12	12||4301889||4309591||PAC:17829890||1||CDS||391292416||3673||61.92	4301889	4309591	b19990_19	19||2699751||2702129||PAC:17825336||1||CDS||391320853||13021||61.92	2699751	2702129	1.100000e-53	319
0.7888	0.1630	a19990_12	12||4363640||4390088||PAC:17829886||-1||CDS||391292408||3677||76.57	4390088	4363640	b19990_19	19||2720962||2723239||PAC:17825340||-1||CDS||391320861||13025||76.57	2723239	2720962	3.300000e-64	369
1.1195	0.2461	a19990_12	12||4390938||4404976||PAC:17829885||-1||CDS||391292406||3678||74.02	4404976	4390938	b19990_19	19||2724364||2732133||PAC:17825342||-1||CDS||391320865||13027||74.02	2732133	2724364	5.800000e-108	419
69.2217	1.0876	a19990_12	12||4410441||4424878||PAC:17829884||-1||CDS||391292404||3679||74.41	4424878	4410441	b19990_19	19||2734862||2743733||PAC:17825343||-1||CDS||391320867||13028||74.41	2743733	2734862	1.000000e-250	469
1.5589	0.3251	a19990_12	12||4458590||4466475||PAC:17829880||1||CDS||391292396||3683||72.76	4458590	4466475	b19990_19	19||2820615||2829989||PAC:17825350||1||CDS||391320881||13035||72.76	2820615	2829989	3.300000e-167	519
1.0023	0.2575	a19990_12	12||4693416||4708152||PAC:17829868||1||CDS||391292372||3695||72.1	4693416	4708152	b19990_19	19||2987973||3003608||PAC:17825363||1||CDS||391320907||13048||72.1	2987973	3003608	9.900000e-86	566
###  Mean Ks:  7.8569	Mean Kn: 0.3160
#Ks	Kn	a<db_genome_id>_<chr>	chr1||start1||stop1||name1||strand1||type1||db_feature_id1||genome_order1||percent_id1	start1	stop1	b<db_genome_id>_<chr>	chr2||start2||stop2||name2||strand2||type2||db_feature_id2||genome_order2||percent_id2	start2	stop2	eval	block_score	GEVO_link
0.9116	0.1226	a19990_12	12||5480914||5485281||PAC:17836932||1||CDS||391294238||3762||79.75	5480914	5485281	b19990_10	10||964308||971029||PAC:17824225||-1||CDS||391285900||1483||79.75	971029	964308	1.000000e-250	50
0.5552	0.0976	a19990_12	12||5492050||5494655||PAC:17836933||1||CDS||391294240||3763||86.27	5492050	5494655	b19990_10	10||947698||950943||PAC:17824224||-1||CDS||391285898||1482||86.27	950943	947698	5.900000e-112	100
1.2515	0.2422	a19990_12	12||5560467||5566140||PAC:17836940||1||CDS||391294254||3770||74.5	5560467	5566140	b19990_10	10||921207||926010||PAC:17824222||-1||CDS||391285894||1480||74.5	926010	921207	3.200000e-225	150
1.7444	0.2275	a19990_12	12||5568686||5571047||PAC:17836941||1||CDS||391294256||3771||76.96	5568686	5571047	b19990_10	10||885216||888299||PAC:17824219||-1||CDS||391285888||1477||76.96	888299	885216	2.000000e-173	200
1.1069	0.1242	a19990_12	12||5575078||5578222||PAC:17836942||1||CDS||391294258||3772||78.27	5575078	5578222	b19990_10	10||866516||871269||PAC:17824216||-1||CDS||391285882||1474||78.27	871269	866516	1.000000e-250	250
2.3711	0.3870	a19990_12	12||5592369||5609211||PAC:17836945||1||CDS||391294264||3775||76.47	5592369	5609211	b19990_10	10||822151||829404||PAC:17824209||-1||CDS||391285868||1467||76.47	829404	822151	2.700000e-114	300
77.1440	1.3075	a19990_12	12||5610341||5612126||PAC:17836946||1||CDS||391294266||3776||76.74	5610341	5612126	b19990_10	10||649382||651787||PAC:17824198||-1||CDS||391285846||1456||76.74	651787	649382	4.900000e-24	320
2.6812	0.4006	a19990_12	12||5665642||5670120||PAC:17836950||1||CDS||391294274||3780||72.75	5665642	5670120	b19990_10	10||641937||648890||PAC:17824197||1||CDS||391285844||1455||72.75	641937	648890	8.700000e-68	370
2.8867	0.3204	a19990_12	12||5678927||5681082||PAC:17836952||-1||CDS||391294278||3782||74.01	5681082	5678927	b19990_10	10||618767||620863||PAC:17824195||1||CDS||391285840||1453||74.01	618767	620863	2.900000e-82	420
1.5032	0.2052	a19990_12	12||5966000||5969337||PAC:17836967||1||CDS||391294308||3797||74.42	5966000	5969337	b19990_10	10||497003||502885||PAC:17824190||-1||CDS||391285830||1448||74.42	502885	497003	4.600000e-81	467
0.8795	0.1517	a19990_12	12||5995106||6007069||PAC:17836971||-1||CDS||391294316||3801||78.1	6007069	5995106	b19990_10	10||435843||449669||PAC:17824186||1||CDS||391285822||1444||78.1	435843	449669	1.000000e-250	517
1.2480	0.2050	a19990_12	12||6048652||6054569||PAC:17836975||-1||CDS||391294324||3805||78.32	6054569	6048652	b19990_10	10||414897||422165||PAC:17824183||1||CDS||391285816||1441||78.32	414897	422165	1.000000e-250	567
###  Mean Ks:  9.4424	Mean Kn: 0.3801
#Ks	Kn	a<db_genome_id>_<chr>	chr1||start1||stop1||name1||strand1||type1||db_feature_id1||genome_order1||percent_id1	start1	stop1	b<db_genome_id>_<chr>	chr2||start2||stop2||name2||strand2||type2||db_feature_id2||genome_order2||percent_id2	start2	stop2	eval	block_score	GEVO_link
1.1485	0.0819	a19990_12	12||5480914||5485281||PAC:17836932||1||CDS||391294238||3762||80.62	5480914	5485281	b19990_19	19||6671725||6678055||PAC:17842203||1||CDS||391322407||13331||80.62	6671725	6678055	1.000000e-250	50
0.7960	0.0422	a19990_12	12||5492050||5494655||PAC:17836933||1||CDS||391294240||3763||86.44	5492050	5494655	b19990_19	19||6681862||6684791||PAC:17842205||1||CDS||391322411||13333||86.44	6681862	6684791	1.800000e-120	100
4.4733	0.5298	a19990_12	12||5528282||5529743||PAC:17836937||-1||CDS||391294248||3767||77.87	5529743	5528282	b19990_19	19||6691784||6695136||PAC:17842206||-1||CDS||391322413||13334||77.87	6695136	6691784	3.200000e-85	150
2.1388	0.3527	a19990_12	12||5678927||5681082||PAC:17836952||-1||CDS||391294278||3782||76.02	5681082	5678927	b19990_19	19||6882629||6884732||PAC:17842220||-1||CDS||391322441||13348||76.02	6884732	6882629	4.900000e-87	197
1.6138	0.3705	a19990_12	12||5931092||5935262||PAC:17836965||1||CDS||391294304||3795||67.4	5931092	5935262	b19990_19	19||7015129||7044859||PAC:17842230||1||CDS||391322461||13358||67.4	7015129	7044859	3.700000e-104	244
1.6051	0.2543	a19990_12	12||5982133||5989606||PAC:17836969||-1||CDS||391294312||3799||68.3	5989606	5982133	b19990_19	19||7076144||7087746||PAC:17842234||-1||CDS||391322469||13362||68.3	7087746	7076144	6.600000e-137	294
1.3485	0.1600	a19990_12	12||5990804||5993524||PAC:17836970||-1||CDS||391294314||3800||77.4	5993524	5990804	b19990_19	19||7088561||7094217||PAC:17842235||-1||CDS||391322471||13363||77.4	7094217	7088561	2.400000e-100	344
3.5138	1.2950	a19990_12	12||6163393||6173450||PAC:17836986||-1||CDS||391294346||3816||74.52	6173450	6163393	b19990_19	19||7136387||7138873||PAC:17842241||-1||CDS||391322483||13369||74.52	7138873	7136387	1.000000e-250	391
68.3442	0.3342	a19990_12	12||6264565||6266608||PAC:17836993||1||CDS||391294360||3823||77.93	6264565	6266608	b19990_19	19||7150603||7152186||PAC:17842243||1||CDS||391322487||13371||77.93	7150603	7152186	1.800000e-82	441
###  Mean Ks:  47.6780	Mean Kn: 4.6172
#Ks	Kn	a<db_genome_id>_<chr>	chr1||start1||stop1||name1||strand1||type1||db_feature_id1||genome_order1||percent_id1	start1	stop1	b<db_genome_id>_<chr>	chr2||start2||stop2||name2||strand2||type2||db_feature_id2||genome_order2||percent_id2	start2	stop2	eval	block_score	GEVO_link
67.6645	0.5168	a19990_12	12||7130381||7137097||PAC:17837079||1||CDS||391294532||3909||58.38	7130381	7137097	b19990_Un	Un||27744340||27745418||PAC:17820032||-1||CDS||391359109||25503||58.38	27745418	27744340	1.500000e-37	36
14.8374	1.0034	a19990_12	12||7326438||7330722||PAC:17837100||1||CDS||391294574||3930||64.46	7326438	7330722	b19990_Un	Un||27453014||27456606||PAC:17820014||-1||CDS||391359073||25485||64.46	27456606	27453014	1.300000e-07	36
67.2086	1.0754	a19990_12	12||7438999||7441486||PAC:17837111||1||CDS||391294596||3941||58.35	7438999	7441486	b19990_Un	Un||27213484||27236317||PAC:17819994||1||CDS||391359033||25465||58.35	27213484	27236317	1.300000e-35	67
61.5044	1.1548	a19990_12	12||7495205||7500136||PAC:17837115||1||CDS||391294604||3945||65.0	7495205	7500136	b19990_Un	Un||27186295||27189510||PAC:17819990||-1||CDS||391359025||25461||65.0	27189510	27186295	3.800000e-52	117
4.3798	22.7655	a19990_12	12||7708895||7710679||PAC:17816927||1||CDS||391292108||3960||76.67	7708895	7710679	b19990_Un	Un||26969786||26972569||PAC:17819973||-1||CDS||391358991||25444||76.67	26972569	26969786	9.300000e-06	119
70.4732	1.1874	a19990_12	12||7824297||7855289||PAC:17816936||-1||CDS||391292126||3969||71.3	7855289	7824297	b19990_Un	Un||26335768||26355594||PAC:17819917||1||CDS||391358879||25423||71.3	26335768	26355594	1.400000e-102	163
###  Mean Ks:  6.5024	Mean Kn: 0.6858
#Ks	Kn	a<db_genome_id>_<chr>	chr1||start1||stop1||name1||strand1||type1||db_feature_id1||genome_order1||percent_id1	start1	stop1	b<db_genome_id>_<chr>	chr2||start2||stop2||name2||strand2||type2||db_feature_id2||genome_order2||percent_id2	start2	stop2	eval	block_score	GEVO_link
2.2297	0.6946	a19990_12	12||7291808||7293953||PAC:17837097||1||CDS||391294568||3927||66.14	7291808	7293953	b19990_19	19||5407427||5410337||PAC:17825545||-1||CDS||391321271||13230||66.14	5410337	5407427	4.400000e-39	38
1.0658	0.1391	a19990_12	12||7357990||7360908||PAC:17837107||-1||CDS||391294588||3937||78.67	7360908	7357990	b19990_19	19||5400807||5404480||PAC:17825543||1||CDS||391321267||13228||78.67	5400807	5404480	2.400000e-156	88
1.1725	0.2055	a19990_12	12||7386025||7390581||PAC:17837109||1||CDS||391294592||3939||75.96	7386025	7390581	b19990_19	19||5361561||5366440||PAC:17825537||-1||CDS||391321255||13222||75.96	5366440	5361561	7.700000e-242	138
1.4533	0.3234	a19990_12	12||7469690||7470566||PAC:17837113||-1||CDS||391294600||3943||66.03	7470566	7469690	b19990_19	19||5339677||5342479||PAC:17825535||1||CDS||391321251||13220||66.03	5339677	5342479	5.700000e-52	188
16.3657	1.5689	a19990_12	12||7633242||7633989||PAC:17816922||-1||CDS||391292098||3955||83.97	7633989	7633242	b19990_19	19||5064687||5067507||PAC:17825516||1||CDS||391321213||13201||83.97	5064687	5067507	2.600000e-33	217
2.7295	0.1811	a19990_12	12||7753342||7755364||PAC:17816931||-1||CDS||391292116||3964||77.92	7755364	7753342	b19990_19	19||5016147||5018177||PAC:17825509||1||CDS||391321199||13194||77.92	5016147	5018177	1.900000e-161	267
20.5005	1.6882	a19990_12	12||7768053||7769470||PAC:17816932||1||CDS||391292118||3965||79.52	7768053	7769470	b19990_19	19||4954907||4955973||PAC:17825505||1||CDS||391321191||13190||79.52	4954907	4955973	2.900000e-73	317
###  Mean Ks:  8.5855	Mean Kn: 0.4360
#Ks	Kn	a<db_genome_id>_<chr>	chr1||start1||stop1||name1||strand1||type1||db_feature_id1||genome_order1||percent_id1	start1	stop1	b<db_genome_id>_<chr>	chr2||start2||stop2||name2||strand2||type2||db_feature_id2||genome_order2||percent_id2	start2	stop2	eval	block_score	GEVO_link
0.8754	0.2495	a19990_12	12||9017193||9022269||PAC:17836648||1||CDS||391293936||4050||72.89	9017193	9022269	b19990_19	19||7643866||7650048||PAC:17842279||1||CDS||391322559||13407||72.89	7643866	7650048	1.000000e-201	50
24.3017	1.7719	a19990_12	12||9070744||9075873||PAC:17836652||-1||CDS||391293944||4054||79.14	9075873	9070744	b19990_19	19||7717286||7719210||PAC:17842288||-1||CDS||391322577||13416||79.14	7719210	7717286	1.200000e-183	100
1.7683	0.1382	a19990_12	12||9089549||9097431||PAC:17836656||-1||CDS||391293952||4058||75.45	9097431	9089549	b19990_19	19||7730105||7731400||PAC:17842290||-1||CDS||391322581||13418||75.45	7731400	7730105	2.200000e-205	150
2.2005	0.3480	a19990_12	12||9116927||9122377||PAC:17836657||1||CDS||391293954||4059||75.81	9116927	9122377	b19990_19	19||7760454||7766999||PAC:17842292||1||CDS||391322585||13420||75.81	7760454	7766999	7.200000e-74	200
1.3059	0.1647	a19990_12	12||9123172||9124809||PAC:17836658||-1||CDS||391293956||4060||77.64	9124809	9123172	b19990_19	19||7772106||7773743||PAC:17842294||-1||CDS||391322589||13422||77.64	7773743	7772106	1.000000e-250	250
2.4829	0.2385	a19990_12	12||9146372||9150368||PAC:17836659||-1||CDS||391293958||4061||72.89	9150368	9146372	b19990_19	19||7816083||7819392||PAC:17842299||-1||CDS||391322599||13427||72.89	7819392	7816083	9.600000e-144	300
63.3767	1.2125	a19990_12	12||9541236||9580847||PAC:17836678||-1||CDS||391293996||4080||74.36	9580847	9541236	b19990_19	19||7962057||7965054||PAC:17825574||-1||CDS||391321329||13436||74.36	7965054	7962057	5.700000e-08	304
1.0666	0.1821	a19990_12	12||9605593||9611514||PAC:17836680||1||CDS||391294000||4082||80.23	9605593	9611514	b19990_19	19||8241030||8246977||PAC:17825594||-1||CDS||391321369||13456||80.23	8246977	8241030	3.000000e-245	351
2.1677	0.2927	a19990_12	12||9707828||9714323||PAC:17836689||1||CDS||391294018||4091||75.25	9707828	9714323	b19990_19	19||8597170||8601079||PAC:17825614||1||CDS||391321409||13476||75.25	8597170	8601079	1.300000e-85	398
1.0351	0.3035	a19990_12	12||9769109||9775976||PAC:17836697||-1||CDS||391294034||4099||72.89	9775976	9769109	b19990_19	19||8601741||8608554||PAC:17825615||-1||CDS||391321411||13477||72.89	8608554	8601741	4.800000e-150	448
1.1557	0.1910	a19990_12	12||9975616||9978905||PAC:17836707||1||CDS||391294054||4109||75.64	9975616	9978905	b19990_19	19||8775291||8778344||PAC:17825628||1||CDS||391321437||13490||75.64	8775291	8778344	8.900000e-50	494
1.2894	0.1399	a19990_12	12||9980008||9982720||PAC:17836708||-1||CDS||391294056||4110||78.01	9982720	9980008	b19990_19	19||8779722||8785470||PAC:17825629||-1||CDS||391321439||13491||78.01	8785470	8779722	7.300000e-157	544
###  Mean Ks:  17.1119	Mean Kn: 0.5952
#Ks	Kn	a<db_genome_id>_<chr>	chr1||start1||stop1||name1||strand1||type1||db_feature_id1||genome_order1||percent_id1	start1	stop1	b<db_genome_id>_<chr>	chr2||start2||stop2||name2||strand2||type2||db_feature_id2||genome_order2||percent_id2	start2	stop2	eval	block_score	GEVO_link
1.2231	0.0703	a19990_13	13||221271||225689||PAC:17838722||1||CDS||391298143||4705||79.89	221271	225689	b19990_8	8||16098675||16101773||PAC:17839597||1||CDS||391349744||22527||79.89	16098675	16101773	1.000000e-250	50
64.9453	1.0586	a19990_13	13||273277||293652||PAC:17838716||-1||CDS||391298131||4711||78.17	293652	273277	b19990_8	8||16139487||16147758||PAC:17839590||-1||CDS||391349730||22534||78.17	16147758	16139487	9.500000e-43	92
1.5946	0.2201	a19990_13	13||305478||308820||PAC:17838715||1||CDS||391298129||4712||74.32	305478	308820	b19990_8	8||16185479||16185971||PAC:17839586||1||CDS||391349722||22538||74.32	16185479	16185971	3.300000e-56	142
56.8122	1.2487	a19990_13	13||310422||314493||PAC:17838714||-1||CDS||391298127||4713||68.29	314493	310422	b19990_8	8||16208622||16211098||PAC:17839583||-1||CDS||391349716||22541||68.29	16211098	16208622	6.600000e-109	192
0.6229	0.1773	a19990_13	13||324623||327242||PAC:17838712||-1||CDS||391298123||4715||78.12	327242	324623	b19990_8	8||16216061||16219027||PAC:17839582||-1||CDS||391349714||22542||78.12	16219027	16216061	1.800000e-91	242
9.5457	1.6540	a19990_13	13||339995||341431||PAC:17838710||1||CDS||391298119||4717||83.22	339995	341431	b19990_8	8||16235530||16238303||PAC:17839580||1||CDS||391349710||22544||83.22	16235530	16238303	6.300000e-89	292
1.0277	0.1783	a19990_13	13||403731||408062||PAC:17838704||1||CDS||391298107||4723||74.71	403731	408062	b19990_8	8||16287278||16290299||PAC:17839574||1||CDS||391349698||22550||74.71	16287278	16290299	1.400000e-173	342
1.1234	0.1541	a19990_13	13||507236||513804||PAC:17838693||1||CDS||391298085||4734||76.77	507236	513804	b19990_8	8||16323253||16328331||PAC:17839572||1||CDS||391349694||22552||76.77	16323253	16328331	4.300000e-189	389
###  Mean Ks:  19.7493	Mean Kn: 0.5213
#Ks	Kn	a<db_genome_id>_<chr>	chr1||start1||stop1||name1||strand1||type1||db_feature_id1||genome_order1||percent_id1	start1	stop1	b<db_genome_id>_<chr>	chr2||start2||stop2||name2||strand2||type2||db_feature_id2||genome_order2||percent_id2	start2	stop2	eval	block_score	GEVO_link
1.0459	0.1834	a19990_13	13||497639||500735||PAC:17838695||-1||CDS||391298089||4732||79.85	500735	497639	b19990_6	6||7337829||7342988||PAC:17832871||-1||CDS||391339116||19562||79.85	7342988	7337829	1.400000e-148	50
1.5402	0.1792	a19990_13	13||507236||513804||PAC:17838693||1||CDS||391298085||4734||74.58	507236	513804	b19990_6	6||7375147||7382236||PAC:17832865||1||CDS||391339104||19568||74.58	7375147	7382236	1.000000e-250	100
63.6623	0.7013	a19990_13	13||525665||528037||PAC:17838691||-1||CDS||391298081||4736||75.0	528037	525665	b19990_6	6||7383811||7386408||PAC:17832864||-1||CDS||391339102||19569||75.0	7386408	7383811	5.000000e-79	150
1.7053	0.3793	a19990_13	13||565013||571193||PAC:17838688||1||CDS||391298075||4739||70.11	565013	571193	b19990_6	6||7409856||7414617||PAC:17832862||1||CDS||391339098||19571||70.11	7409856	7414617	5.300000e-123	200
64.2828	1.1877	a19990_13	13||603331||605773||PAC:17838685||1||CDS||391298069||4742||78.06	603331	605773	b19990_6	6||7418557||7421994||PAC:17832861||1||CDS||391339096||19572||78.06	7418557	7421994	2.300000e-122	250
1.8093	0.2206	a19990_13	13||615218||617279||PAC:17838683||-1||CDS||391298065||4744||74.08	617279	615218	b19990_6	6||7426440||7432205||PAC:17832860||-1||CDS||391339094||19573||74.08	7432205	7426440	1.800000e-250	300
1.7010	0.1476	a19990_13	13||728338||729900||PAC:17838674||1||CDS||391298047||4753||75.84	728338	729900	b19990_6	6||7567597||7569118||PAC:17832848||1||CDS||391339070||19585||75.84	7567597	7569118	1.600000e-168	347
NA	NA	a19990_13	13||733566||750520||PAC:17838673||1||CDS||391298045||4754||85.44	733566	750520	b19990_6	6||7583752||7598395||PAC:17832846||1||CDS||391339066||19587||85.44	7583752	7598395	1.000000e-250	397
8.4378	1.2541	a19990_13	13||782570||793285||PAC:17838669||-1||CDS||391298037||4758||68.57	793285	782570	b19990_6	6||7660594||7661837||PAC:17832838||-1||CDS||391339050||19595||68.57	7661837	7660594	1.000000e-79	447
9.9827	1.6668	a19990_13	13||838338||844898||PAC:17838662||-1||CDS||391298023||4765||70.31	844898	838338	b19990_6	6||7749760||7750648||PAC:17832832||-1||CDS||391339038||19601||70.31	7750648	7749760	6.700000e-49	495
69.5594	1.2111	a19990_13	13||871181||876423||PAC:17838658||-1||CDS||391298015||4769||78.42	876423	871181	b19990_6	6||7774710||7777286||PAC:17832828||-1||CDS||391339030||19605||78.42	7777286	7774710	2.400000e-148	545
1.6628	0.0623	a19990_13	13||952302||955887||PAC:17838650||-1||CDS||391297999||4777||82.36	955887	952302	b19990_6	6||7872893||7879281||PAC:17832821||-1||CDS||391339016||19612||82.36	7879281	7872893	4.000000e-209	595
0.8254	0.0146	a19990_13	13||1000017||1002324||PAC:17838644||1||CDS||391297987||4783||86.97	1000017	1002324	b19990_6	6||7929696||7931350||PAC:17832816||1||CDS||391339006||19617||86.97	7929696	7931350	1.000000e-250	645
1.2306	0.2463	a19990_13	13||1004181||1006815||PAC:17838643||-1||CDS||391297985||4784||78.85	1006815	1004181	b19990_6	6||7932514||7935888||PAC:17832815||-1||CDS||391339004||19618||78.85	7935888	7932514	1.000000e-153	695
1.2029	0.0511	a19990_13	13||1022072||1023024||PAC:17838641||1||CDS||391297981||4786||83.82	1022072	1023024	b19990_6	6||7971884||7972497||PAC:17832811||1||CDS||391338996||19622||83.82	7971884	7972497	3.000000e-106	745
1.4184	0.1736	a19990_13	13||1088435||1091172||PAC:17838634||-1||CDS||391297967||4793||72.67	1091172	1088435	b19990_6	6||8172904||8203038||PAC:17832790||-1||CDS||391338954||19643||72.67	8203038	8172904	1.000000e-250	789
0.9424	0.1065	a19990_13	13||1108574||1137782||PAC:17838632||1||CDS||391297963||4795||80.9	1108574	1137782	b19990_6	6||8236270||8244563||PAC:17832789||1||CDS||391338952||19644||80.9	8236270	8244563	1.800000e-191	839
72.3227	0.9728	a19990_13	13||1263635||1266673||PAC:17838615||1||CDS||391297929||4812||70.42	1263635	1266673	b19990_6	6||8419739||8428128||PAC:17832774||-1||CDS||391338922||19659||70.42	8428128	8419739	1.000000e-250	886
1.2622	0.2240	a19990_13	13||1277690||1278682||PAC:17838614||1||CDS||391297927||4813||71.04	1277690	1278682	b19990_6	6||8496603||8497924||PAC:17832768||1||CDS||391338910||19665||71.04	8496603	8497924	1.800000e-79	936
1.9326	0.1193	a19990_13	13||1304699||1305852||PAC:17838609||1||CDS||391297917||4818||75.29	1304699	1305852	b19990_6	6||8562038||8564178||PAC:17832761||1||CDS||391338896||19672||75.29	8562038	8564178	7.300000e-117	986
0.9400	0.1656	a19990_13	13||1310149||1311165||PAC:17838608||-1||CDS||391297915||4819||72.99	1311165	1310149	b19990_6	6||8584865||8585757||PAC:17832759||-1||CDS||391338892||19674||72.99	8585757	8584865	4.400000e-128	1036
63.5695	1.2760	a19990_13	13||1345932||1346896||PAC:17838602||1||CDS||391297903||4825||81.31	1345932	1346896	b19990_6	6||8640304||8642018||PAC:17832751||-1||CDS||391338876||19682||81.31	8642018	8640304	2.300000e-91	1086
70.1763	0.7637	a19990_13	13||1430249||1445333||PAC:17838594||-1||CDS||391297887||4833||66.86	1445333	1430249	b19990_6	6||8673777||8679714||PAC:17832745||-1||CDS||391338864||19688||66.86	8679714	8673777	2.500000e-74	1136
1.3276	0.1204	a19990_13	13||1450276||1452246||PAC:17838592||-1||CDS||391297883||4835||85.52	1452246	1450276	b19990_6	6||8682745||8684665||PAC:17832744||-1||CDS||391338862||19689||85.52	8684665	8682745	1.900000e-120	1186
0.9113	0.1598	a19990_13	13||1603221||1606394||PAC:17838572||1||CDS||391297843||4855||77.34	1603221	1606394	b19990_6	6||8686648||8687855||PAC:17832743||-1||CDS||391338860||19690||77.34	8687855	8686648	1.200000e-112	1233
22.8027	1.2469	a19990_13	13||1617969||1622249||PAC:17838570||-1||CDS||391297839||4857||67.95	1622249	1617969	b19990_6	6||8707020||8778397||PAC:17832739||-1||CDS||391338852||19694||67.95	8778397	8707020	1.000000e-03	1236
61.6646	0.6109	a19990_13	13||1794060||1795013||PAC:17838554||-1||CDS||391297807||4873||70.51	1795013	1794060	b19990_6	6||8918336||8923735||PAC:17832724||-1||CDS||391338822||19709||70.51	8923735	8918336	3.700000e-21	1253
5.3122	0.6293	a19990_13	13||1906619||1911353||PAC:17838543||1||CDS||391297785||4884||55.49	1906619	1911353	b19990_6	6||9055378||9070929||PAC:17832716||1||CDS||391338806||19717||55.49	9055378	9070929	2.100000e-10	1259
###  Mean Ks:  10.6510	Mean Kn: 0.3007
#Ks	Kn	a<db_genome_id>_<chr>	chr1||start1||stop1||name1||strand1||type1||db_feature_id1||genome_order1||percent_id1	start1	stop1	b<db_genome_id>_<chr>	chr2||start2||stop2||name2||strand2||type2||db_feature_id2||genome_order2||percent_id2	start2	stop2	eval	block_score	GEVO_link
1.0810	0.1748	a19990_13	13||507236||513804||PAC:17838693||1||CDS||391298085||4734||76.32	507236	513804	b19990_8	8||7406703||7411308||PAC:17823116||1||CDS||391347168||21900||76.32	7406703	7411308	7.600000e-163	50
0.9975	0.1412	a19990_13	13||531939||537222||PAC:17838690||-1||CDS||391298079||4737||80.09	537222	531939	b19990_8	8||7476224||7486476||PAC:17823119||-1||CDS||391347174||21903||80.09	7486476	7476224	2.000000e-175	100
1.4041	0.1106	a19990_13	13||571541||576163||PAC:17838687||1||CDS||391298073||4740||78.36	571541	576163	b19990_8	8||7561932||7570092||PAC:17823121||1||CDS||391347178||21905||78.36	7561932	7570092	3.600000e-185	150
72.2735	0.9319	a19990_13	13||603331||605773||PAC:17838685||1||CDS||391298069||4742||72.45	603331	605773	b19990_8	8||7600887||7603092||PAC:17823123||-1||CDS||391347182||21907||72.45	7603092	7600887	4.900000e-156	200
1.0592	0.1312	a19990_13	13||615218||617279||PAC:17838683||-1||CDS||391298065||4744||81.1	617279	615218	b19990_8	8||7693830||7696050||PAC:17823127||-1||CDS||391347190||21911||81.1	7696050	7693830	1.000000e-250	250
1.1594	0.2749	a19990_13	13||620287||633212||PAC:17838682||-1||CDS||391298063||4745||69.43	633212	620287	b19990_8	8||7721679||7737591||PAC:17823129||-1||CDS||391347194||21913||69.43	7737591	7721679	1.000000e-250	300
3.9966	0.4399	a19990_13	13||661823||664320||PAC:17838680||1||CDS||391298059||4747||60.03	661823	664320	b19990_8	8||7851780||7853908||PAC:17823133||1||CDS||391347202||21917||60.03	7851780	7853908	3.100000e-65	350
3.2369	0.2011	a19990_13	13||713319||714472||PAC:17838676||-1||CDS||391298051||4751||76.89	714472	713319	b19990_8	8||7969362||7970216||PAC:17823138||-1||CDS||391347212||21922||76.89	7970216	7969362	1.600000e-45	394
###  Mean Ks:  13.3454	Mean Kn: 0.5490
#Ks	Kn	a<db_genome_id>_<chr>	chr1||start1||stop1||name1||strand1||type1||db_feature_id1||genome_order1||percent_id1	start1	stop1	b<db_genome_id>_<chr>	chr2||start2||stop2||name2||strand2||type2||db_feature_id2||genome_order2||percent_id2	start2	stop2	eval	block_score	GEVO_link
2.9667	0.1955	a19990_13	13||810932||815833||PAC:17838666||1||CDS||391298031||4761||76.09	810932	815833	b19990_8	8||8891620||8894821||PAC:17836863||1||CDS||391348476||21951||76.09	8891620	8894821	4.100000e-64	50
1.7536	0.4121	a19990_13	13||838338||844898||PAC:17838662||-1||CDS||391298023||4765||71.88	844898	838338	b19990_8	8||9037688||9039572||PAC:17836860||-1||CDS||391348470||21954||71.88	9039572	9037688	1.300000e-85	100
4.2037	1.2131	a19990_13	13||896934||916676||PAC:17838656||-1||CDS||391298011||4771||64.27	916676	896934	b19990_8	8||9121419||9149192||PAC:17836856||-1||CDS||391348462||21958||64.27	9149192	9121419	1.400000e-64	150
0.6705	0.0273	a19990_13	13||1000017||1002324||PAC:17838644||1||CDS||391297987||4783||87.68	1000017	1002324	b19990_8	8||9338006||9340108||PAC:17836847||1||CDS||391348444||21967||87.68	9338006	9340108	8.000000e-143	197
1.2208	0.2091	a19990_13	13||1004181||1006815||PAC:17838643||-1||CDS||391297985||4784||78.55	1006815	1004181	b19990_8	8||9389845||9419646||PAC:17836844||-1||CDS||391348438||21970||78.55	9419646	9389845	2.800000e-152	247
5.1061	1.4111	a19990_13	13||1064580||1065653||PAC:17838636||-1||CDS||391297971||4791||79.42	1065653	1064580	b19990_8	8||9468407||9469362||PAC:17836841||-1||CDS||391348432||21973||79.42	9469362	9468407	4.600000e-59	297
68.1510	1.3787	a19990_13	13||1072521||1083995||PAC:17838635||-1||CDS||391297969||4792||81.73	1083995	1072521	b19990_8	8||9604906||9607715||PAC:17836836||-1||CDS||391348422||21978||81.73	9607715	9604906	3.500000e-21	317
1.6482	0.2055	a19990_13	13||1138151||1148273||PAC:17838631||-1||CDS||391297961||4796||77.48	1148273	1138151	b19990_8	8||9630483||9633325||PAC:17836835||-1||CDS||391348420||21979||77.48	9633325	9630483	6.000000e-181	367
1.9857	0.3255	a19990_13	13||1165337||1177838||PAC:17838628||-1||CDS||391297955||4799||68.4	1177838	1165337	b19990_8	8||9710932||9718503||PAC:17836828||-1||CDS||391348406||21986||68.4	9718503	9710932	7.900000e-169	417
2.4421	0.1216	a19990_13	13||1217980||1218962||PAC:17838621||-1||CDS||391297941||4806||77.97	1218962	1217980	b19990_8	8||9902535||9903216||PAC:17836814||-1||CDS||391348378||22000||77.97	9903216	9902535	5.300000e-40	453
2.6303	1.4301	a19990_13	13||1228756||1242071||PAC:17838620||-1||CDS||391297939||4807||74.29	1242071	1228756	b19990_8	8||9966775||9967956||PAC:17836808||-1||CDS||391348366||22006||74.29	9967956	9966775	8.400000e-39	491
1.0587	0.1188	a19990_13	13||1243445||1248803||PAC:17838619||-1||CDS||391297937||4808||80.11	1248803	1243445	b19990_8	8||10017441||10027160||PAC:17836806||-1||CDS||391348362||22008||80.11	10027160	10017441	8.400000e-246	541
0.8998	0.1507	a19990_13	13||1277690||1278682||PAC:17838614||1||CDS||391297927||4813||77.52	1277690	1278682	b19990_8	8||10305229||10306595||PAC:17836796||1||CDS||391348342||22018||77.52	10305229	10306595	1.400000e-99	591
3.6220	0.1735	a19990_13	13||1304699||1305852||PAC:17838609||1||CDS||391297917||4818||69.55	1304699	1305852	b19990_8	8||10337270||10343923||PAC:17836794||1||CDS||391348338||22020||69.55	10337270	10343923	1.100000e-81	641
65.1305	1.2128	a19990_13	13||1316660||1322753||PAC:17838607||1||CDS||391297913||4820||71.48	1316660	1322753	b19990_8	8||10357534||10373122||PAC:17836791||1||CDS||391348332||22023||71.48	10357534	10373122	5.000000e-45	685
59.1923	0.7528	a19990_13	13||1360880||1362840||PAC:17838601||1||CDS||391297901||4826||72.78	1360880	1362840	b19990_8	8||10427178||10428761||PAC:17836786||1||CDS||391348322||22028||72.78	10427178	10428761	4.700000e-59	735
3.4108	0.7161	a19990_13	13||1430249||1445333||PAC:17838594||-1||CDS||391297887||4833||65.37	1445333	1430249	b19990_8	8||10538033||10549941||PAC:17836779||-1||CDS||391348308||22035||65.37	10549941	10538033	2.700000e-115	785
1.6468	0.2802	a19990_13	13||1598629||1599930||PAC:17838573||-1||CDS||391297845||4854||65.55	1599930	1598629	b19990_8	8||10607887||10609176||PAC:17836777||1||CDS||391348304||22037||65.55	10607887	10609176	2.300000e-176	829
1.1415	0.6342	a19990_13	13||1624433||1638248||PAC:17838569||1||CDS||391297837||4858||74.84	1624433	1638248	b19990_8	8||10787287||10796549||PAC:17836763||1||CDS||391348276||22051||74.84	10787287	10796549	1.700000e-63	876
1.2857	0.1729	a19990_13	13||1641324||1645352||PAC:17838568||-1||CDS||391297835||4859||74.81	1645352	1641324	b19990_8	8||10799693||10803380||PAC:17836762||-1||CDS||391348274||22052||74.81	10803380	10799693	7.000000e-236	926
0.9832	0.1716	a19990_13	13||1679502||1684688||PAC:17838564||-1||CDS||391297827||4863||74.71	1684688	1679502	b19990_8	8||10829227||10834014||PAC:17836759||-1||CDS||391348268||22055||74.71	10834014	10829227	1.000000e-250	976
73.4841	0.8210	a19990_13	13||1716836||1718836||PAC:17838562||1||CDS||391297823||4865||64.09	1716836	1718836	b19990_8	8||10843901||10846082||PAC:17836757||-1||CDS||391348264||22057||64.09	10846082	10843901	1.700000e-32	1007
2.3090	0.4932	a19990_13	13||1747994||1751444||PAC:17838558||1||CDS||391297815||4869||69.4	1747994	1751444	b19990_8	8||10866742||10869157||PAC:17836755||1||CDS||391348260||22059||69.4	10866742	10869157	1.700000e-42	1048
###  Mean Ks:  8.2116	Mean Kn: 0.3594
#Ks	Kn	a<db_genome_id>_<chr>	chr1||start1||stop1||name1||strand1||type1||db_feature_id1||genome_order1||percent_id1	start1	stop1	b<db_genome_id>_<chr>	chr2||start2||stop2||name2||strand2||type2||db_feature_id2||genome_order2||percent_id2	start2	stop2	eval	block_score	GEVO_link
3.7334	1.1297	a19990_13	13||1836875||1838279||PAC:17838547||-1||CDS||391297793||4880||91.59	1838279	1836875	b19990_8	8||14139859||14141948||PAC:17833516||-1||CDS||391347466||22334||91.59	14141948	14139859	1.800000e-33	32
71.7140	0.5424	a19990_13	13||1906619||1911353||PAC:17838543||1||CDS||391297785||4884||80.99	1906619	1911353	b19990_8	8||14093516||14106278||PAC:17833520||-1||CDS||391347474||22330||80.99	14106278	14093516	1.000000e-250	82
1.0681	0.1970	a19990_13	13||1912951||1926827||PAC:17838542||-1||CDS||391297783||4885||82.89	1926827	1912951	b19990_8	8||14010883||14022824||PAC:17833529||1||CDS||391347492||22321||82.89	14010883	14022824	2.100000e-215	132
1.3481	0.1809	a19990_13	13||1939415||1954075||PAC:17838540||-1||CDS||391297779||4887||74.07	1954075	1939415	b19990_8	8||14007044||14009564||PAC:17833530||1||CDS||391347494||22320||74.07	14007044	14009564	8.500000e-152	182
1.6527	0.1730	a19990_13	13||1958439||1964160||PAC:17838539||-1||CDS||391297777||4888||75.0	1964160	1958439	b19990_8	8||13977282||13979548||PAC:17833535||1||CDS||391347504||22315||75.0	13977282	13979548	3.300000e-231	232
1.9389	0.0587	a19990_13	13||2005974||2009957||PAC:17838535||-1||CDS||391297769||4892||77.21	2009957	2005974	b19990_8	8||13909313||13911989||PAC:17833543||1||CDS||391347520||22307||77.21	13909313	13911989	4.300000e-106	282
2.2460	0.1272	a19990_13	13||2094819||2097062||PAC:17838528||-1||CDS||391297755||4899||77.27	2097062	2094819	b19990_8	8||13902809||13905474||PAC:17833545||1||CDS||391347524||22305||77.27	13902809	13905474	5.800000e-187	332
1.8848	0.2430	a19990_13	13||2169120||2171519||PAC:17838522||-1||CDS||391297743||4905||80.29	2171519	2169120	b19990_8	8||13874841||13876949||PAC:17833547||1||CDS||391347528||22303||80.29	13874841	13876949	4.700000e-223	382
0.9817	0.2532	a19990_13	13||2173561||2189033||PAC:17838521||1||CDS||391297741||4906||73.22	2173561	2189033	b19990_8	8||13806226||13836909||PAC:17833551||-1||CDS||391347536||22299||73.22	13836909	13806226	1.000000e-250	432
2.3509	0.8984	a19990_13	13||2191932||2193104||PAC:17838520||1||CDS||391297739||4907||83.84	2191932	2193104	b19990_8	8||13803083||13803438||PAC:17833552||1||CDS||391347538||22298||83.84	13803083	13803438	3.700000e-19	450
1.4087	0.1504	a19990_13	13||2199767||2205909||PAC:17838519||-1||CDS||391297737||4908||77.39	2205909	2199767	b19990_8	8||13782353||13787172||PAC:17833554||1||CDS||391347542||22296||77.39	13782353	13787172	1.000000e-250	500
###  Mean Ks:  18.8886	Mean Kn: 0.7641
#Ks	Kn	a<db_genome_id>_<chr>	chr1||start1||stop1||name1||strand1||type1||db_feature_id1||genome_order1||percent_id1	start1	stop1	b<db_genome_id>_<chr>	chr2||start2||stop2||name2||strand2||type2||db_feature_id2||genome_order2||percent_id2	start2	stop2	eval	block_score	GEVO_link
6.9798	1.5519	a19990_13	13||1859685||1891150||PAC:17838545||1||CDS||391297789||4882||74.6	1859685	1891150	b19990_6	6||4607415||4628270||PAC:17833151||1||CDS||391339676||19282||74.6	4607415	4628270	4.500000e-213	50
1.1914	0.1551	a19990_13	13||1906619||1911353||PAC:17838543||1||CDS||391297785||4884||76.47	1906619	1911353	b19990_6	6||4635540||4641024||PAC:17833149||1||CDS||391339672||19284||76.47	4635540	4641024	1.000000e-97	100
0.9786	0.1601	a19990_13	13||1939415||1954075||PAC:17838540||-1||CDS||391297779||4887||77.49	1954075	1939415	b19990_6	6||4646639||4653053||PAC:17833147||-1||CDS||391339668||19286||77.49	4653053	4646639	6.100000e-172	150
1.8672	0.0019	a19990_13	13||2040957||2041268||PAC:17838533||1||CDS||391297765||4894||84.94	2040957	2041268	b19990_6	6||4826967||4827278||PAC:17833131||1||CDS||391339636||19302||84.94	4826967	4827278	1.900000e-75	197
21.9514	1.3855	a19990_13	13||2115327||2116038||PAC:17838526||-1||CDS||391297751||4901||61.36	2116038	2115327	b19990_6	6||4838277||4845016||PAC:17833129||-1||CDS||391339632||19304||61.36	4845016	4838277	2.700000e-41	237
27.1647	0.5048	a19990_13	13||2199767||2205909||PAC:17838519||-1||CDS||391297737||4908||67.96	2205909	2199767	b19990_6	6||4916089||4918503||PAC:17833123||-1||CDS||391339620||19310||67.96	4918503	4916089	1.900000e-25	261
2.5095	0.2844	a19990_13	13||2211724||2213305||PAC:17838518||-1||CDS||391297735||4909||67.48	2213305	2211724	b19990_6	6||4978367||4980438||PAC:17833121||-1||CDS||391339616||19312||67.48	4980438	4978367	2.200000e-157	311
15.6926	16.8978	a19990_13	13||2378357||2380159||PAC:17827009||1||CDS||391297169||4925||78.87	2378357	2380159	b19990_6	6||5060085||5063211||PAC:17833112||1||CDS||391339598||19321||78.87	5060085	5063211	5.900000e-11	318
0.9250	0.1006	a19990_13	13||2387669||2421339||PAC:17827007||1||CDS||391297165||4927||81.15	2387669	2421339	b19990_6	6||5064960||5071937||PAC:17833111||1||CDS||391339596||19322||81.15	5064960	5071937	1.000000e-250	368
1.1819	0.0941	a19990_13	13||2429028||2430452||PAC:17827005||1||CDS||391297161||4929||78.15	2429028	2430452	b19990_6	6||5090781||5091733||PAC:17833109||1||CDS||391339592||19324||78.15	5090781	5091733	8.400000e-193	418
1.6196	0.3164	a19990_13	13||2476263||2477365||PAC:17826996||1||CDS||391297143||4938||67.31	2476263	2477365	b19990_6	6||5115793||5117888||PAC:17833105||1||CDS||391339584||19328||67.31	5115793	5117888	1.000000e-70	468
1.4147	0.1782	a19990_13	13||2485403||2488495||PAC:17826995||1||CDS||391297141||4939||73.65	2485403	2488495	b19990_6	6||5127606||5135053||PAC:17833104||1||CDS||391339582||19329||73.65	5127606	5135053	1.700000e-199	518
2.4588	0.6113	a19990_13	13||2515436||2517767||PAC:17826994||1||CDS||391297139||4940||68.82	2515436	2517767	b19990_6	6||5160662||5162285||PAC:17833102||1||CDS||391339578||19331||68.82	5160662	5162285	7.400000e-78	568
0.7704	0.0297	a19990_13	13||2535814||2539733||PAC:17826991||-1||CDS||391297133||4943||86.48	2539733	2535814	b19990_6	6||5163828||5173199||PAC:17833101||-1||CDS||391339576||19332||86.48	5173199	5163828	5.500000e-229	618
0.6082	0.0270	a19990_13	13||2556129||2558885||PAC:17826988||1||CDS||391297127||4946||88.92	2556129	2558885	b19990_6	6||5236881||5237356||PAC:17833094||1||CDS||391339562||19339||88.92	5236881	5237356	1.400000e-139	668
73.5841	1.0913	a19990_13	13||2559302||2567145||PAC:17826987||1||CDS||391297125||4947||75.0	2559302	2567145	b19990_6	6||5239390||5242567||PAC:17833093||-1||CDS||391339560||19340||75.0	5242567	5239390	1.700000e-03	670
64.0840	1.3794	a19990_13	13||2599623||2601967||PAC:17826984||1||CDS||391297119||4950||78.31	2599623	2601967	b19990_6	6||5316340||5322972||PAC:17833088||1||CDS||391339550||19345||78.31	5316340	5322972	2.900000e-58	720
1.1168	0.1967	a19990_13	13||2645625||2649712||PAC:17826978||-1||CDS||391297107||4956||73.3	2649712	2645625	b19990_6	6||5345498||5349634||PAC:17833086||-1||CDS||391339546||19347||73.3	5349634	5345498	4.700000e-131	770
5.4244	0.0054	a19990_13	13||2656260||2658810||PAC:17826977||-1||CDS||391297105||4957||82.92	2658810	2656260	b19990_6	6||5352044||5352355||PAC:17833085||-1||CDS||391339544||19348||82.92	5352355	5352044	2.700000e-68	820
1.2095	0.0434	a19990_13	13||2679627||2683748||PAC:17826973||-1||CDS||391297097||4961||82.79	2683748	2679627	b19990_6	6||5359076||5364202||PAC:17833083||-1||CDS||391339540||19350||82.79	5364202	5359076	1.000000e-250	870
64.2048	0.1248	a19990_13	13||2699020||2704676||PAC:17826970||-1||CDS||391297091||4964||79.42	2704676	2699020	b19990_6	6||5391905||5399899||PAC:17833078||-1||CDS||391339530||19355||79.42	5399899	5391905	9.300000e-108	920
1.7678	0.0818	a19990_13	13||2720369||2723714||PAC:17826968||1||CDS||391297087||4966||76.41	2720369	2723714	b19990_6	6||5471032||5473237||PAC:17833071||-1||CDS||391339516||19362||76.41	5473237	5471032	2.900000e-84	970
20.7851	0.3926	a19990_13	13||2772762||2775158||PAC:17826962||-1||CDS||391297075||4972||79.06	2775158	2772762	b19990_6	6||5736100||5739219||PAC:17833040||-1||CDS||391339454||19393||79.06	5739219	5736100	1.000000e-250	50
1.0034	0.0942	a19990_13	13||2780240||2784631||PAC:17826961||-1||CDS||391297073||4973||81.32	2784631	2780240	b19990_6	6||5717967||5724786||PAC:17833042||1||CDS||391339458||19391||81.32	5717967	5724786	5.700000e-222	100
71.3376	0.6029	a19990_13	13||2859227||2861818||PAC:17826957||1||CDS||391297065||4977||64.92	2859227	2861818	b19990_6	6||5683252||5684428||PAC:17833046||-1||CDS||391339466||19387||64.92	5684428	5683252	3.600000e-66	150
0.8305	0.0157	a19990_13	13||2881222||2883022||PAC:17826954||-1||CDS||391297059||4980||87.08	2883022	2881222	b19990_6	6||5549611||5551834||PAC:17833065||1||CDS||391339504||19368||87.08	5549611	5551834	1.000000e-250	197
60.2044	0.8569	a19990_13	13||3000612||3001876||PAC:17826949||-1||CDS||391297049||4985||78.52	3001876	3000612	b19990_6	6||5492117||5493230||PAC:17833070||1||CDS||391339514||19363||78.52	5492117	5493230	1.600000e-71	247
61.0897	1.2694	a19990_13	13||3002901||3015615||PAC:17826948||1||CDS||391297047||4986||89.36	3002901	3015615	b19990_6	6||5471032||5473237||PAC:17833071||-1||CDS||391339516||19362||89.36	5473237	5471032	6.500000e-09	255
78.5775	0.7176	a19990_13	13||3104318||3113805||PAC:17826940||1||CDS||391297031||4994||69.76	3104318	3113805	b19990_6	6||5784124||5800541||PAC:17833038||1||CDS||391339450||19395||69.76	5784124	5800541	4.500000e-134	97
1.6127	0.0574	a19990_13	13||3120586||3122103||PAC:17826939||-1||CDS||391297029||4995||80.87	3122103	3120586	b19990_6	6||5817374||5819510||PAC:17833037||-1||CDS||391339448||19396||80.87	5819510	5817374	2.000000e-220	147
0.9811	0.3027	a19990_13	13||3135518||3139380||PAC:17826938||1||CDS||391297027||4996||72.23	3135518	3139380	b19990_6	6||5906624||5910944||PAC:17833030||1||CDS||391339434||19403||72.23	5906624	5910944	1.000000e-250	197
76.0354	1.0471	a19990_13	13||3153073||3175048||PAC:17826936||1||CDS||391297023||4998||69.79	3153073	3175048	b19990_6	6||5918386||5927879||PAC:17833029||1||CDS||391339432||19404||69.79	5918386	5927879	6.200000e-122	247
0.8872	0.1031	a19990_13	13||3261193||3269087||PAC:17826927||-1||CDS||391297005||5007||78.12	3269087	3261193	b19990_6	6||6014758||6017582||PAC:17833016||-1||CDS||391339406||19417||78.12	6017582	6014758	8.300000e-209	294
23.2490	0.9677	a19990_13	13||3269121||3294047||PAC:17826926||-1||CDS||391297003||5008||78.18	3294047	3269121	b19990_6	6||6020208||6022458||PAC:17833015||-1||CDS||391339404||19418||78.18	6022458	6020208	2.900000e-87	344
1.0779	0.0658	a19990_13	13||3314624||3326578||PAC:17826924||1||CDS||391296999||5010||83.09	3314624	3326578	b19990_6	6||6038090||6047813||PAC:17833013||1||CDS||391339400||19420||83.09	6038090	6047813	1.000000e-250	394
67.5042	0.7750	a19990_13	13||3340692||3342959||PAC:17826919||-1||CDS||391296989||5015||65.25	3342959	3340692	b19990_6	6||6103856||6105883||PAC:17833006||1||CDS||391339386||19427||65.25	6103856	6105883	1.100000e-10	404
0.8093	0.0568	a19990_13	13||3349271||3351310||PAC:17826918||-1||CDS||391296987||5016||83.99	3351310	3349271	b19990_6	6||6106853||6109186||PAC:17833005||-1||CDS||391339384||19428||83.99	6109186	6106853	1.000000e-250	454
66.6138	0.5298	a19990_13	13||3421373||3424708||PAC:17826912||-1||CDS||391296975||5022||57.81	3424708	3421373	b19990_6	6||6151710||6153425||PAC:17832998||1||CDS||391339370||19435||57.81	6151710	6153425	2.300000e-39	492
1.3843	0.3579	a19990_13	13||3432929||3433777||PAC:17826911||1||CDS||391296973||5023||74.37	3432929	3433777	b19990_6	6||6160463||6161260||PAC:17832996||-1||CDS||391339366||19437||74.37	6161260	6160463	4.100000e-30	521
3.5310	0.9757	a19990_13	13||3437346||3441188||PAC:17826910||1||CDS||391296971||5024||73.18	3437346	3441188	b19990_6	6||6173496||6184517||PAC:17832993||1||CDS||391339360||19440||73.18	6173496	6184517	1.600000e-158	571
2.2251	0.1325	a19990_13	13||3477794||3479484||PAC:17826904||1||CDS||391296959||5030||71.04	3477794	3479484	b19990_6	6||6319044||6320623||PAC:17832975||1||CDS||391339324||19458||71.04	6319044	6320623	1.600000e-144	618
0.9372	0.1005	a19990_13	13||3481414||3487652||PAC:17826903||-1||CDS||391296957||5031||82.53	3487652	3481414	b19990_6	6||6322695||6330956||PAC:17832974||-1||CDS||391339322||19459||82.53	6330956	6322695	3.600000e-242	668
0.8535	0.0689	a19990_13	13||3574887||3578596||PAC:17826893||-1||CDS||391296937||5041||82.96	3578596	3574887	b19990_6	6||6333124||6335463||PAC:17832973||-1||CDS||391339320||19460||82.96	6335463	6333124	4.500000e-180	718
1.1779	0.0767	a19990_13	13||3664787||3668162||PAC:17826885||-1||CDS||391296921||5049||81.47	3668162	3664787	b19990_6	6||6364020||6368120||PAC:17832969||-1||CDS||391339312||19464||81.47	6368120	6364020	1.000000e-250	768
13.4626	0.4553	a19990_13	13||3821847||3838396||PAC:17826871||1||CDS||391296893||5063||58.62	3821847	3838396	b19990_6	6||6434776||6460996||PAC:17832961||1||CDS||391339296||19472||58.62	6434776	6460996	9.000000e-77	815
1.2188	0.3492	a19990_13	13||3930531||3931994||PAC:17826863||1||CDS||391296877||5071||64.89	3930531	3931994	b19990_6	6||6468470||6469950||PAC:17832959||1||CDS||391339292||19474||64.89	6468470	6469950	1.900000e-19	833
65.6601	0.9385	a19990_13	13||3935093||3940429||PAC:17826861||-1||CDS||391296873||5073||71.68	3940429	3935093	b19990_6	6||6472078||6475330||PAC:17832958||-1||CDS||391339290||19475||71.68	6475330	6472078	5.000000e-41	873
2.0115	0.4940	a19990_13	13||3992521||3993774||PAC:17826859||1||CDS||391296869||5075||71.35	3992521	3993774	b19990_6	6||6501869||6503559||PAC:17832954||1||CDS||391339282||19479||71.35	6501869	6503559	2.700000e-28	900
1.7731	0.4171	a19990_13	13||4023902||4035660||PAC:17826856||1||CDS||391296863||5078||60.79	4023902	4035660	b19990_6	6||6525892||6527813||PAC:17832949||1||CDS||391339272||19484||60.79	6525892	6527813	1.300000e-46	945
###  Mean Ks:  13.6903	Mean Kn: 0.4463
#Ks	Kn	a<db_genome_id>_<chr>	chr1||start1||stop1||name1||strand1||type1||db_feature_id1||genome_order1||percent_id1	start1	stop1	b<db_genome_id>_<chr>	chr2||start2||stop2||name2||strand2||type2||db_feature_id2||genome_order2||percent_id2	start2	stop2	eval	block_score	GEVO_link
3.6644	1.0831	a19990_13	13||2462435||2464394||PAC:17827000||-1||CDS||391297151||4934||57.46	2464394	2462435	b19990_8	8||13642725||13644459||PAC:17833568||-1||CDS||391347570||22282||57.46	13644459	13642725	1.100000e-22	22
1.8040	0.1979	a19990_13	13||2515436||2517767||PAC:17826994||1||CDS||391297139||4940||74.11	2515436	2517767	b19990_8	8||13555304||13555980||PAC:17833574||-1||CDS||391347582||22276||74.11	13555980	13555304	1.600000e-74	72
1.5562	0.3728	a19990_13	13||2519547||2521418||PAC:17826993||-1||CDS||391297137||4941||67.38	2521418	2519547	b19990_8	8||13548849||13554558||PAC:17833575||1||CDS||391347584||22275||67.38	13548849	13554558	1.800000e-145	122
0.8496	0.0329	a19990_13	13||2535814||2539733||PAC:17826991||-1||CDS||391297133||4943||86.18	2539733	2535814	b19990_8	8||13541038||13545304||PAC:17833576||1||CDS||391347586||22274||86.18	13541038	13545304	1.100000e-226	172
0.8624	0.0009	a19990_13	13||2541731||2544404||PAC:17826990||-1||CDS||391297131||4944||88.3	2544404	2541731	b19990_8	8||13526487||13527159||PAC:17833579||1||CDS||391347592||22271||88.3	13526487	13527159	2.600000e-137	222
73.4053	0.9901	a19990_13	13||2559302||2567145||PAC:17826987||1||CDS||391297125||4947||54.9	2559302	2567145	b19990_8	8||13413639||13415537||PAC:17833592||-1||CDS||391347618||22258||54.9	13415537	13413639	4.000000e-21	239
###  Mean Ks:  9.3897	Mean Kn: 1.1758
#Ks	Kn	a<db_genome_id>_<chr>	chr1||start1||stop1||name1||strand1||type1||db_feature_id1||genome_order1||percent_id1	start1	stop1	b<db_genome_id>_<chr>	chr2||start2||stop2||name2||strand2||type2||db_feature_id2||genome_order2||percent_id2	start2	stop2	eval	block_score	GEVO_link
80.2894	1.2215	a19990_13	13||2515436||2517767||PAC:17826994||1||CDS||391297139||4940||66.4	2515436	2517767	b19990_8	8||14306355||14323658||PAC:17833501||1||CDS||391347436||22349||66.4	14306355	14323658	2.600000e-48	47
1.0402	0.1587	a19990_13	13||2556129||2558885||PAC:17826988||1||CDS||391297127||4946||87.79	2556129	2558885	b19990_8	8||14329898||14331961||PAC:17833500||1||CDS||391347434||22350||87.79	14329898	14331961	3.000000e-146	97
6.9161	0.0069	a19990_13	13||2656260||2658810||PAC:17826977||-1||CDS||391297105||4957||85.29	2658810	2656260	b19990_8	8||14426686||14426997||PAC:17839767||-1||CDS||391350084||22357||85.29	14426997	14426686	1.200000e-73	144
1.4229	0.0592	a19990_13	13||2699020||2704676||PAC:17826970||-1||CDS||391297091||4964||80.87	2704676	2699020	b19990_8	8||14510847||14517374||PAC:17839759||-1||CDS||391350068||22365||80.87	14517374	14510847	1.500000e-144	194
11.1935	1.5165	a19990_13	13||2720369||2723714||PAC:17826968||1||CDS||391297087||4966||72.51	2720369	2723714	b19990_8	8||14518802||14520515||PAC:17839758||1||CDS||391350066||22366||72.51	14518802	14520515	3.300000e-44	237
1.6003	0.1836	a19990_13	13||2726078||2727559||PAC:17826967||-1||CDS||391297085||4967||80.04	2727559	2726078	b19990_8	8||14523459||14524967||PAC:17839756||-1||CDS||391350062||22368||80.04	14524967	14523459	6.300000e-141	287
1.7066	0.2008	a19990_13	13||3000612||3001876||PAC:17826949||-1||CDS||391297049||4985||68.55	3001876	3000612	b19990_8	8||14550840||14554703||PAC:17839753||1||CDS||391350056||22371||68.55	14550840	14554703	3.700000e-90	334
1.6522	0.2966	a19990_13	13||3045933||3048444||PAC:17826945||1||CDS||391297041||4989||65.36	3045933	3048444	b19990_8	8||14729949||14730654||PAC:17839733||1||CDS||391350016||22391||65.36	14729949	14730654	1.500000e-40	370
1.0956	0.0760	a19990_13	13||3120586||3122103||PAC:17826939||-1||CDS||391297029||4995||81.68	3122103	3120586	b19990_8	8||14733277||14734895||PAC:17839731||-1||CDS||391350012||22393||81.68	14734895	14733277	2.300000e-231	420
1.0079	0.3669	a19990_13	13||3135518||3139380||PAC:17826938||1||CDS||391297027||4996||73.94	3135518	3139380	b19990_8	8||14785622||14790651||PAC:17839726||1||CDS||391350002||22398||73.94	14785622	14790651	9.300000e-191	470
69.7739	0.9875	a19990_13	13||3153073||3175048||PAC:17826936||1||CDS||391297023||4998||74.65	3153073	3175048	b19990_8	8||14792851||14794912||PAC:17839725||1||CDS||391350000||22399||74.65	14792851	14794912	2.000000e-70	520
2.3692	0.2467	a19990_13	13||3250570||3258965||PAC:17826928||1||CDS||391297007||5006||76.47	3250570	3258965	b19990_8	8||14892317||14900552||PAC:17839712||-1||CDS||391349974||22412||76.47	14900552	14892317	1.000000e-250	567
61.4636	1.0467	a19990_13	13||3269121||3294047||PAC:17826926||-1||CDS||391297003||5008||73.27	3294047	3269121	b19990_8	8||14916670||14922764||PAC:17839708||-1||CDS||391349966||22416||73.27	14922764	14916670	1.200000e-211	617
5.8494	0.4041	a19990_13	13||3328977||3330424||PAC:17826922||-1||CDS||391296995||5012||72.39	3330424	3328977	b19990_8	8||14960085||14971268||PAC:17839705||-1||CDS||391349960||22419||72.39	14971268	14960085	3.900000e-134	667
12.6476	0.7451	a19990_13	13||3340692||3342959||PAC:17826919||-1||CDS||391296989||5015||69.24	3342959	3340692	b19990_8	8||15000530||15007709||PAC:17839698||-1||CDS||391349946||22426||69.24	15007709	15000530	3.900000e-103	717
0.8400	0.0541	a19990_13	13||3349271||3351310||PAC:17826918||-1||CDS||391296987||5016||82.74	3351310	3349271	b19990_8	8||15008660||15011352||PAC:17839697||-1||CDS||391349944||22427||82.74	15011352	15008660	1.000000e-250	767
2.0382	0.2861	a19990_13	13||3421373||3424708||PAC:17826912||-1||CDS||391296975||5022||67.49	3424708	3421373	b19990_8	8||15031499||15033468||PAC:17839694||-1||CDS||391349938||22430||67.49	15033468	15031499	4.600000e-180	817
2.3872	0.3126	a19990_13	13||3437346||3441188||PAC:17826910||1||CDS||391296971||5024||66.06	3437346	3441188	b19990_8	8||15068975||15073514||PAC:17839692||1||CDS||391349934||22432||66.06	15068975	15073514	1.100000e-104	867
1.2035	0.1997	a19990_13	13||3539814||3547029||PAC:17826896||-1||CDS||391296943||5038||71.99	3547029	3539814	b19990_8	8||15082122||15087721||PAC:17839689||1||CDS||391349928||22435||71.99	15082122	15087721	1.000000e-250	914
2.0039	0.2574	a19990_13	13||3570943||3573648||PAC:17826894||1||CDS||391296939||5040||65.72	3570943	3573648	b19990_8	8||15111231||15113604||PAC:17839686||1||CDS||391349922||22438||65.72	15111231	15113604	1.900000e-248	964
1.0831	0.1191	a19990_13	13||3574887||3578596||PAC:17826893||-1||CDS||391296937||5041||77.72	3578596	3574887	b19990_8	8||15114889||15118617||PAC:17839685||-1||CDS||391349920||22439||77.72	15118617	15114889	4.900000e-138	1014
0.9167	0.2042	a19990_13	13||3590365||3599352||PAC:17826891||-1||CDS||391296933||5043||74.3	3599352	3590365	b19990_8	8||15120163||15123236||PAC:17839684||-1||CDS||391349918||22440||74.3	15123236	15120163	2.800000e-99	1064
1.0470	0.1244	a19990_13	13||3607191||3625159||PAC:17826889||-1||CDS||391296929||5045||78.95	3625159	3607191	b19990_8	8||15161601||15170227||PAC:17839677||-1||CDS||391349904||22447||78.95	15170227	15161601	1.000000e-250	1114
1.1200	0.1036	a19990_13	13||3693219||3696565||PAC:17826883||-1||CDS||391296917||5051||76.94	3696565	3693219	b19990_8	8||15372348||15377720||PAC:17839661||-1||CDS||391349872||22463||76.94	15377720	15372348	2.600000e-190	1161
2.2581	0.4067	a19990_13	13||3701110||3709441||PAC:17826882||-1||CDS||391296915||5052||72.29	3709441	3701110	b19990_8	8||15380687||15387352||PAC:17839660||-1||CDS||391349870||22464||72.29	15387352	15380687	4.200000e-159	1211
0.7949	24.5482	a19990_13	13||3920032||3920346||PAC:17826864||1||CDS||391296879||5070||75.7	3920032	3920346	b19990_8	8||15437274||15438314||PAC:17839656||1||CDS||391349862||22468||75.7	15437274	15438314	1.500000e-17	1224
1.1335	0.3368	a19990_13	13||3930531||3931994||PAC:17826863||1||CDS||391296877||5071||60.88	3930531	3931994	b19990_8	8||15449366||15451303||PAC:17839655||1||CDS||391349860||22469||60.88	15449366	15451303	1.900000e-19	1242
1.1562	0.2599	a19990_13	13||3933052||3933515||PAC:17826862||-1||CDS||391296875||5072||71.43	3933515	3933052	b19990_8	8||15453111||15453561||PAC:17839654||-1||CDS||391349858||22470||71.43	15453561	15453111	1.100000e-58	1292
1.4622	0.2012	a19990_13	13||3935093||3940429||PAC:17826861||-1||CDS||391296873||5073||75.86	3940429	3935093	b19990_8	8||15457394||15471385||PAC:17839653||-1||CDS||391349856||22471||75.86	15471385	15457394	1.000000e-250	1342
2.2181	0.3424	a19990_13	13||3992521||3993774||PAC:17826859||1||CDS||391296869||5075||68.87	3992521	3993774	b19990_8	8||15524550||15526355||PAC:17839648||1||CDS||391349846||22476||68.87	15524550	15526355	3.500000e-41	1382
###  Mean Ks:  15.0885	Mean Kn: 0.4476
#Ks	Kn	a<db_genome_id>_<chr>	chr1||start1||stop1||name1||strand1||type1||db_feature_id1||genome_order1||percent_id1	start1	stop1	b<db_genome_id>_<chr>	chr2||start2||stop2||name2||strand2||type2||db_feature_id2||genome_order2||percent_id2	start2	stop2	eval	block_score	GEVO_link
64.1209	0.3490	a19990_13	13||4241110||4246436||PAC:17826831||-1||CDS||391296813||5103||72.68	4246436	4241110	b19990_6	6||6575540||6578885||PAC:17832942||-1||CDS||391339258||19491||72.68	6578885	6575540	1.100000e-32	32
1.1067	0.0737	a19990_13	13||4328911||4334922||PAC:17826824||1||CDS||391296799||5110||80.0	4328911	4334922	b19990_6	6||6660484||6662949||PAC:17832936||1||CDS||391339246||19497||80.0	6660484	6662949	4.400000e-194	82
1.5295	0.1552	a19990_13	13||4397436||4400907||PAC:17826816||1||CDS||391296783||5118||73.56	4397436	4400907	b19990_6	6||6883938||6886858||PAC:17832919||1||CDS||391339212||19514||73.56	6883938	6886858	1.000000e-250	129
1.8045	0.3172	a19990_13	13||4403796||4404929||PAC:17826815||1||CDS||391296781||5119||77.47	4403796	4404929	b19990_6	6||6897639||6898747||PAC:17832918||1||CDS||391339210||19515||77.47	6897639	6898747	3.700000e-64	179
6.8810	1.3431	a19990_13	13||4479741||4484576||PAC:17826809||-1||CDS||391296769||5125||78.03	4484576	4479741	b19990_6	6||6948680||6949627||PAC:17832912||1||CDS||391339198||19521||78.03	6948680	6949627	6.400000e-26	204
###  Mean Ks:  2.3994	Mean Kn: 0.2730
#Ks	Kn	a<db_genome_id>_<chr>	chr1||start1||stop1||name1||strand1||type1||db_feature_id1||genome_order1||percent_id1	start1	stop1	b<db_genome_id>_<chr>	chr2||start2||stop2||name2||strand2||type2||db_feature_id2||genome_order2||percent_id2	start2	stop2	eval	block_score	GEVO_link
1.5155	0.1450	a19990_13	13||4241110||4246436||PAC:17826831||-1||CDS||391296813||5103||73.54	4246436	4241110	b19990_8	8||15631645||15633590||PAC:17839641||-1||CDS||391349832||22483||73.54	15633590	15631645	8.500000e-64	50
1.3770	0.3082	a19990_13	13||4249970||4255522||PAC:17826830||-1||CDS||391296811||5104||76.39	4255522	4249970	b19990_8	8||15637561||15643945||PAC:17839640||-1||CDS||391349830||22484||76.39	15643945	15637561	2.000000e-103	100
1.9896	0.2214	a19990_13	13||4306929||4308828||PAC:17826826||-1||CDS||391296803||5108||71.76	4308828	4306929	b19990_8	8||15736705||15739742||PAC:17839629||-1||CDS||391349808||22495||71.76	15739742	15736705	1.000000e-250	147
1.8615	0.0019	a19990_13	13||4314238||4314966||PAC:17826825||1||CDS||391296801||5109||84.78	4314238	4314966	b19990_8	8||15755267||15755886||PAC:17839627||1||CDS||391349804||22497||84.78	15755267	15755886	1.100000e-107	197
1.4657	0.0733	a19990_13	13||4328911||4334922||PAC:17826824||1||CDS||391296799||5110||78.27	4328911	4334922	b19990_8	8||15771738||15776912||PAC:17839625||1||CDS||391349800||22499||78.27	15771738	15776912	3.100000e-181	247
1.7529	0.1521	a19990_13	13||4397436||4400907||PAC:17826816||1||CDS||391296783||5118||71.65	4397436	4400907	b19990_8	8||15988155||15991043||PAC:17839607||1||CDS||391349764||22517||71.65	15988155	15991043	1.000000e-250	294
6.5055	1.1045	a19990_13	13||4403796||4404929||PAC:17826815||1||CDS||391296781||5119||72.54	4403796	4404929	b19990_8	8||15993135||15994433||PAC:17839606||1||CDS||391349762||22518||72.54	15993135	15994433	8.800000e-84	344
2.7274	0.1772	a19990_13	13||4509785||4511248||PAC:17826808||1||CDS||391296767||5126||75.22	4509785	4511248	b19990_8	8||16006283||16008777||PAC:17839605||1||CDS||391349760||22519||75.22	16006283	16008777	2.800000e-124	394
###  Mean Ks:  15.7871	Mean Kn: 0.3429
#Ks	Kn	a<db_genome_id>_<chr>	chr1||start1||stop1||name1||strand1||type1||db_feature_id1||genome_order1||percent_id1	start1	stop1	b<db_genome_id>_<chr>	chr2||start2||stop2||name2||strand2||type2||db_feature_id2||genome_order2||percent_id2	start2	stop2	eval	block_score	GEVO_link
62.4159	0.3330	a19990_13	13||4397436||4400907||PAC:17826816||1||CDS||391296783||5118||65.71	4397436	4400907	b19990_6	6||4744550||4747124||PAC:17833141||-1||CDS||391339656||19292||65.71	4747124	4744550	7.300000e-100	50
1.3376	0.1910	a19990_13	13||4559102||4572333||PAC:17826805||-1||CDS||391296761||5129||74.3	4572333	4559102	b19990_6	6||4587042||4593319||PAC:17833153||1||CDS||391339680||19280||74.3	4587042	4593319	4.400000e-224	97
1.3742	0.2492	a19990_13	13||4720601||4723650||PAC:17826802||1||CDS||391296755||5132||80.36	4720601	4723650	b19990_6	6||4494597||4498088||PAC:17833157||-1||CDS||391339688||19276||80.36	4498088	4494597	1.000000e-152	147
1.2949	0.0730	a19990_13	13||4753121||4757492||PAC:17826797||1||CDS||391296745||5137||79.2	4753121	4757492	b19990_6	6||4347861||4348962||PAC:17833165||-1||CDS||391339704||19268||79.2	4348962	4347861	1.400000e-102	197
68.5807	1.2004	a19990_13	13||4787460||4792768||PAC:17826794||1||CDS||391296739||5140||74.19	4787460	4792768	b19990_6	6||4327137||4334188||PAC:17833167||1||CDS||391339708||19266||74.19	4327137	4334188	2.300000e-04	200
0.9701	0.1045	a19990_13	13||4796771||4799293||PAC:17826793||-1||CDS||391296737||5141||88.71	4799293	4796771	b19990_6	6||4259863||4262263||PAC:17833173||1||CDS||391339720||19260||88.71	4259863	4262263	7.100000e-154	250
2.4430	0.3876	a19990_13	13||4909976||4938957||PAC:17826787||1||CDS||391296725||5147||78.63	4909976	4938957	b19990_6	6||4181109||4182076||PAC:17833181||-1||CDS||391339736||19252||78.63	4182076	4181109	1.500000e-94	300
62.3449	1.1930	a19990_13	13||5153151||5166284||PAC:17826773||1||CDS||391296697||5161||86.49	5153151	5166284	b19990_6	6||3985627||3998497||PAC:17833193||-1||CDS||391339760||19240||86.49	3998497	3985627	2.200000e-55	347
1.5724	0.2088	a19990_13	13||5335060||5339133||PAC:17826759||1||CDS||391296669||5175||73.71	5335060	5339133	b19990_6	6||3839662||3845781||PAC:17833207||-1||CDS||391339788||19226||73.71	3845781	3839662	4.800000e-231	394
1.1530	0.1631	a19990_13	13||5522061||5529178||PAC:17826747||1||CDS||391296645||5187||79.51	5522061	5529178	b19990_6	6||3689873||3693429||PAC:17833220||-1||CDS||391339814||19213||79.51	3693429	3689873	1.000000e-250	441
1.1783	0.1367	a19990_13	13||5559492||5571054||PAC:17826742||-1||CDS||391296635||5192||77.34	5571054	5559492	b19990_6	6||3607974||3613826||PAC:17833227||1||CDS||391339828||19206||77.34	3607974	3613826	1.000000e-250	491
1.6004	0.0608	a19990_13	13||5602349||5604563||PAC:17826739||-1||CDS||391296629||5195||80.62	5604563	5602349	b19990_6	6||3579039||3579957||PAC:17833230||1||CDS||391339834||19203||80.62	3579039	3579957	4.000000e-165	541
79.0012	1.2238	a19990_13	13||5613873||5614569||PAC:17826737||-1||CDS||391296625||5197||83.65	5614569	5613873	b19990_6	6||3568720||3573580||PAC:17833231||1||CDS||391339836||19202||83.65	3568720	3573580	3.200000e-24	564
0.9059	0.1598	a19990_13	13||5640475||5654574||PAC:17826735||1||CDS||391296621||5199||77.23	5640475	5654574	b19990_6	6||3508162||3516488||PAC:17833235||-1||CDS||391339844||19198||77.23	3516488	3508162	1.000000e-250	614
0.9569	0.1432	a19990_13	13||5656066||5662798||PAC:17826734||-1||CDS||391296619||5200||77.7	5662798	5656066	b19990_6	6||3495322||3505685||PAC:17833236||1||CDS||391339846||19197||77.7	3495322	3505685	4.400000e-108	664
0.9086	0.1864	a19990_13	13||5744554||5747220||PAC:17826730||-1||CDS||391296611||5204||83.47	5747220	5744554	b19990_6	6||3443778||3447763||PAC:17833239||1||CDS||391339852||19194||83.47	3443778	3447763	1.000000e-183	714
0.9169	0.1668	a19990_13	13||5771824||5801712||PAC:17826728||-1||CDS||391296607||5206||75.75	5801712	5771824	b19990_6	6||3374081||3381406||PAC:17833242||1||CDS||391339858||19191||75.75	3374081	3381406	1.000000e-250	764
1.4597	0.2496	a19990_13	13||5829784||5833995||PAC:17826724||-1||CDS||391296599||5210||71.83	5833995	5829784	b19990_6	6||3261562||3265596||PAC:17833252||1||CDS||391339878||19181||71.83	3261562	3265596	1.300000e-65	814
1.6753	0.0713	a19990_13	13||5881431||5884963||PAC:17826722||1||CDS||391296595||5212||80.75	5881431	5884963	b19990_6	6||3233636||3236549||PAC:17833253||-1||CDS||391339880||19180||80.75	3236549	3233636	1.600000e-177	864
68.1973	0.9065	a19990_13	13||5986256||5988020||PAC:17826714||1||CDS||391296579||5220||67.16	5986256	5988020	b19990_6	6||3038461||3048042||PAC:17833261||1||CDS||391339896||19172||67.16	3038461	3048042	9.100000e-24	887
0.7183	0.0777	a19990_13	13||6016757||6029333||PAC:17826712||1||CDS||391296575||5222||82.69	6016757	6029333	b19990_6	6||2996771||3007144||PAC:17833263||-1||CDS||391339900||19170||82.69	3007144	2996771	1.000000e-250	937
0.9264	0.1759	a19990_13	13||6030598||6044318||PAC:17826711||-1||CDS||391296573||5223||81.63	6044318	6030598	b19990_6	6||2981734||2995237||PAC:17833264||1||CDS||391339902||19169||81.63	2981734	2995237	1.000000e-250	987
1.1720	0.2239	a19990_13	13||6062410||6086810||PAC:17826709||1||CDS||391296569||5225||79.37	6062410	6086810	b19990_6	6||2949191||2966966||PAC:17833265||-1||CDS||391339904||19168||79.37	2966966	2949191	3.000000e-178	1037
###  Mean Ks:  16.6526	Mean Kn: 0.3746
#Ks	Kn	a<db_genome_id>_<chr>	chr1||start1||stop1||name1||strand1||type1||db_feature_id1||genome_order1||percent_id1	start1	stop1	b<db_genome_id>_<chr>	chr2||start2||stop2||name2||strand2||type2||db_feature_id2||genome_order2||percent_id2	start2	stop2	eval	block_score	GEVO_link
73.2522	1.2204	a19990_13	13||4787460||4792768||PAC:17826794||1||CDS||391296739||5140||70.02	4787460	4792768	b19990_8	8||13498540||13510103||PAC:17833581||-1||CDS||391347596||22269||70.02	13510103	13498540	1.100000e-103	50
1.1353	0.1416	a19990_13	13||4796771||4799293||PAC:17826793||-1||CDS||391296737||5141||88.46	4799293	4796771	b19990_8	8||13492242||13495234||PAC:17833583||1||CDS||391347600||22267||88.46	13492242	13495234	5.400000e-156	100
1.5593	0.0588	a19990_13	13||5116351||5118985||PAC:17826776||-1||CDS||391296703||5158||82.05	5118985	5116351	b19990_8	8||13443103||13448152||PAC:17833588||1||CDS||391347610||22262||82.05	13443103	13448152	5.900000e-54	147
1.0617	0.1838	a19990_13	13||5124381||5128009||PAC:17826775||-1||CDS||391296701||5159||74.07	5128009	5124381	b19990_8	8||13436419||13440456||PAC:17833589||1||CDS||391347612||22261||74.07	13436419	13440456	3.500000e-186	197
64.0989	1.3009	a19990_13	13||5153151||5166284||PAC:17826773||1||CDS||391296697||5161||88.36	5153151	5166284	b19990_8	8||13421909||13423316||PAC:17833591||1||CDS||391347616||22259||88.36	13421909	13423316	2.400000e-44	240
61.5123	0.4372	a19990_13	13||5335060||5339133||PAC:17826759||1||CDS||391296669||5175||75.0	5335060	5339133	b19990_8	8||13301054||13305132||PAC:17833602||1||CDS||391347638||22248||75.0	13301054	13305132	2.200000e-234	287
1.2950	0.3583	a19990_13	13||5377089||5389085||PAC:17826756||-1||CDS||391296663||5178||63.66	5389085	5377089	b19990_8	8||13268964||13272217||PAC:17833604||1||CDS||391347642||22246||63.66	13268964	13272217	2.800000e-182	337
1.8743	0.2533	a19990_13	13||5456052||5458524||PAC:17826750||-1||CDS||391296651||5184||69.63	5458524	5456052	b19990_8	8||13018307||13020594||PAC:17833621||-1||CDS||391347676||22229||69.63	13020594	13018307	6.200000e-120	384
0.7819	0.1337	a19990_13	13||5554668||5555646||PAC:17826743||-1||CDS||391296637||5191||80.31	5555646	5554668	b19990_8	8||13002798||13004573||PAC:17833623||1||CDS||391347680||22227||80.31	13002798	13004573	7.000000e-88	434
4.4065	0.1831	a19990_13	13||5602349||5604563||PAC:17826739||-1||CDS||391296629||5195||82.7	5604563	5602349	b19990_8	8||12986865||12987810||PAC:17833625||1||CDS||391347684||22225||82.7	12986865	12987810	1.300000e-106	484
16.6074	0.2374	a19990_13	13||5613873||5614569||PAC:17826737||-1||CDS||391296625||5197||81.82	5614569	5613873	b19990_8	8||12972420||12972920||PAC:17833626||1||CDS||391347686||22224||81.82	12972420	12972920	9.200000e-58	534
1.4573	0.1038	a19990_13	13||5656066||5662798||PAC:17826734||-1||CDS||391296619||5200||77.55	5662798	5656066	b19990_8	8||12950209||12953046||PAC:17833630||1||CDS||391347694||22220||77.55	12950209	12953046	1.700000e-106	584
1.3730	0.2589	a19990_13	13||5744554||5747220||PAC:17826730||-1||CDS||391296611||5204||76.05	5747220	5744554	b19990_8	8||12924872||12928620||PAC:17833631||1||CDS||391347696||22219||76.05	12924872	12928620	9.900000e-153	634
1.1411	0.2092	a19990_13	13||5813987||5818846||PAC:17826726||1||CDS||391296603||5208||76.9	5813987	5818846	b19990_8	8||12914952||12920256||PAC:17833632||-1||CDS||391347698||22218||76.9	12920256	12914952	3.100000e-132	684
1.3317	0.1890	a19990_13	13||5848342||5852268||PAC:17826723||-1||CDS||391296597||5211||73.11	5852268	5848342	b19990_8	8||12864681||12870921||PAC:17833638||1||CDS||391347710||22212||73.11	12864681	12870921	1.000000e-250	734
1.7523	0.0549	a19990_13	13||5881431||5884963||PAC:17826722||1||CDS||391296595||5212||80.46	5881431	5884963	b19990_8	8||12827828||12830122||PAC:17833642||-1||CDS||391347718||22208||80.46	12830122	12827828	1.300000e-165	784
0.8901	0.1893	a19990_13	13||6030598||6044318||PAC:17826711||-1||CDS||391296573||5223||75.25	6044318	6030598	b19990_8	8||12741119||12757981||PAC:17833650||1||CDS||391347734||22200||75.25	12741119	12757981	2.000000e-231	831
64.2159	1.2287	a19990_13	13||6050283||6055233||PAC:17826710||1||CDS||391296571||5224||76.65	6050283	6055233	b19990_8	8||12698394||12704882||PAC:17833653||1||CDS||391347740||22197||76.65	12698394	12704882	5.300000e-212	881
###  Mean Ks:  39.5595	Mean Kn: 0.6744
#Ks	Kn	a<db_genome_id>_<chr>	chr1||start1||stop1||name1||strand1||type1||db_feature_id1||genome_order1||percent_id1	start1	stop1	b<db_genome_id>_<chr>	chr2||start2||stop2||name2||strand2||type2||db_feature_id2||genome_order2||percent_id2	start2	stop2	eval	block_score	GEVO_link
63.3520	1.1517	a19990_13	13||6559025||6562740||PAC:17826693||-1||CDS||391296537||5241||62.03	6562740	6559025	b19990_6	6||18188310||18189084||PAC:17837658||1||CDS||391340534||20035||62.03	18188310	18189084	9.400000e-36	35
68.4220	1.0916	a19990_13	13||6582925||6585139||PAC:17826692||-1||CDS||391296535||5242||66.19	6585139	6582925	b19990_6	6||18138536||18144504||PAC:17837662||1||CDS||391340542||20031||66.19	18138536	18144504	9.300000e-68	85
3.4615	0.3693	a19990_13	13||6787891||6811111||PAC:17826683||1||CDS||391296517||5251||66.24	6787891	6811111	b19990_6	6||18099731||18108530||PAC:17837665||1||CDS||391340548||20028||66.24	18099731	18108530	3.200000e-112	135
1.0971	0.2465	a19990_13	13||6885077||6890980||PAC:17826676||-1||CDS||391296503||5258||76.07	6890980	6885077	b19990_6	6||17991854||17994476||PAC:17837671||-1||CDS||391340560||20022||76.07	17994476	17991854	1.000000e-250	185
61.4647	0.5128	a19990_13	13||7072593||7075034||PAC:17826663||1||CDS||391296477||5271||60.76	7072593	7075034	b19990_6	6||17905053||17910948||PAC:17837679||-1||CDS||391340576||20014||60.76	17910948	17905053	4.500000e-36	217
###  Mean Ks:  13.3660	Mean Kn: 0.5174
#Ks	Kn	a<db_genome_id>_<chr>	chr1||start1||stop1||name1||strand1||type1||db_feature_id1||genome_order1||percent_id1	start1	stop1	b<db_genome_id>_<chr>	chr2||start2||stop2||name2||strand2||type2||db_feature_id2||genome_order2||percent_id2	start2	stop2	eval	block_score	GEVO_link
2.2294	0.2490	a19990_13	13||6593309||6603253||PAC:17826691||1||CDS||391296533||5243||75.28	6593309	6603253	b19990_8	8||18784751||18787365||PAC:17839344||1||CDS||391349238||22780||75.28	18784751	18787365	1.900000e-140	50
1.1414	0.1420	a19990_13	13||6609375||6620585||PAC:17826689||-1||CDS||391296529||5245||77.13	6620585	6609375	b19990_8	8||18797693||18802442||PAC:17839341||-1||CDS||391349232||22783||77.13	18802442	18797693	1.800000e-86	100
1.9023	0.2507	a19990_13	13||6787891||6811111||PAC:17826683||1||CDS||391296517||5251||74.57	6787891	6811111	b19990_8	8||18809490||18811614||PAC:17839340||-1||CDS||391349230||22784||74.57	18811614	18809490	1.000000e-250	150
60.2449	1.6609	a19990_13	13||6826196||6836287||PAC:17826681||-1||CDS||391296513||5253||70.41	6836287	6826196	b19990_8	8||18818927||18822949||PAC:17839339||-1||CDS||391349228||22785||70.41	18822949	18818927	6.900000e-45	194
1.3945	0.1632	a19990_13	13||6865742||6869966||PAC:17826678||-1||CDS||391296507||5256||72.61	6869966	6865742	b19990_8	8||18830688||18833759||PAC:17839337||-1||CDS||391349224||22787||72.61	18833759	18830688	7.700000e-247	244
1.7508	0.4083	a19990_13	13||6925265||6927871||PAC:17826673||-1||CDS||391296497||5261||80.0	6927871	6925265	b19990_8	8||18901662||18903519||PAC:17839332||1||CDS||391349214||22792||80.0	18901662	18903519	4.000000e-21	264
24.8986	0.7477	a19990_13	13||7072593||7075034||PAC:17826663||1||CDS||391296477||5271||60.45	7072593	7075034	b19990_8	8||18961967||18973771||PAC:17839323||1||CDS||391349196||22801||60.45	18961967	18973771	1.200000e-34	297
###  Mean Ks:  15.8541	Mean Kn: 0.3591
#Ks	Kn	a<db_genome_id>_<chr>	chr1||start1||stop1||name1||strand1||type1||db_feature_id1||genome_order1||percent_id1	start1	stop1	b<db_genome_id>_<chr>	chr2||start2||stop2||name2||strand2||type2||db_feature_id2||genome_order2||percent_id2	start2	stop2	eval	block_score	GEVO_link
2.2336	0.3125	a19990_13	13||8077386||8083694||PAC:17840092||-1||CDS||391298345||5310||68.57	8083694	8077386	b19990_8	8||17800315||17802467||PAC:17839438||1||CDS||391349426||22686||68.57	17800315	17802467	2.100000e-98	50
1.2158	0.2270	a19990_13	13||8150739||8202513||PAC:17840095||-1||CDS||391298351||5313||80.39	8202513	8150739	b19990_8	8||17884832||17901826||PAC:17839429||-1||CDS||391349408||22695||80.39	17901826	17884832	1.700000e-245	100
3.0663	0.4293	a19990_13	13||8239518||8249429||PAC:17840097||-1||CDS||391298355||5315||76.91	8249429	8239518	b19990_8	8||17914500||17923807||PAC:17839428||-1||CDS||391349406||22696||76.91	17923807	17914500	1.000000e-250	150
1.0716	0.0644	a19990_13	13||8343082||8346475||PAC:17840102||-1||CDS||391298365||5320||81.99	8346475	8343082	b19990_8	8||17999885||18003438||PAC:17839420||-1||CDS||391349390||22704||81.99	18003438	17999885	1.000000e-250	200
71.6833	0.7623	a19990_13	13||8572532||8574340||PAC:17840110||1||CDS||391298381||5328||79.07	8572532	8574340	b19990_8	8||18031747||18033435||PAC:17839417||1||CDS||391349384||22707||79.07	18031747	18033435	6.900000e-62	250
###  Mean Ks:  19.5547	Mean Kn: 0.4710
#Ks	Kn	a<db_genome_id>_<chr>	chr1||start1||stop1||name1||strand1||type1||db_feature_id1||genome_order1||percent_id1	start1	stop1	b<db_genome_id>_<chr>	chr2||start2||stop2||name2||strand2||type2||db_feature_id2||genome_order2||percent_id2	start2	stop2	eval	block_score	GEVO_link
2.0195	0.2197	a19990_13	13||8532504||8541945||PAC:17840107||1||CDS||391298375||5325||69.36	8532504	8541945	b19990_6	6||19001053||19004260||PAC:17837610||-1||CDS||391340438||20083||69.36	19004260	19001053	2.300000e-228	50
2.0535	0.9508	a19990_13	13||8598666||8604135||PAC:17840111||-1||CDS||391298383||5329||69.8	8604135	8598666	b19990_6	6||19286876||19290089||PAC:17837591||-1||CDS||391340400||20102||69.8	19290089	19286876	2.400000e-36	82
2.0975	0.3012	a19990_13	13||8797077||8798902||PAC:17840114||-1||CDS||391298389||5332||76.08	8798902	8797077	b19990_6	6||19317324||19318820||PAC:17837590||-1||CDS||391340398||20103||76.08	19318820	19317324	4.600000e-95	132
0.8740	0.2896	a19990_13	13||8812355||8817197||PAC:17840115||1||CDS||391298391||5333||70.04	8812355	8817197	b19990_6	6||19323816||19328805||PAC:17837589||1||CDS||391340396||20104||70.04	19323816	19328805	1.700000e-133	182
1.0113	0.1583	a19990_13	13||8876184||8895143||PAC:17840119||-1||CDS||391298399||5337||79.41	8895143	8876184	b19990_6	6||19347375||19360240||PAC:17837586||-1||CDS||391340390||20107||79.41	19360240	19347375	1.000000e-250	232
69.8651	1.0587	a19990_13	13||9015534||9023613||PAC:17840122||1||CDS||391298405||5340||82.55	9015534	9023613	b19990_6	6||19431180||19440464||PAC:17837582||1||CDS||391340382||20111||82.55	19431180	19440464	1.000000e-250	282
16.9351	0.3259	a19990_13	13||9033026||9035020||PAC:17840124||1||CDS||391298409||5342||73.58	9033026	9035020	b19990_6	6||19447466||19451253||PAC:17837580||-1||CDS||391340378||20113||73.58	19451253	19447466	4.700000e-162	332
4.9754	0.0710	a19990_13	13||9092584||9099404||PAC:17840126||-1||CDS||391298413||5344||78.63	9099404	9092584	b19990_6	6||19537178||19538630||PAC:17837576||-1||CDS||391340370||20117||78.63	19538630	19537178	4.900000e-82	382
27.2341	0.2884	a19990_13	13||9203835||9205202||PAC:17840129||1||CDS||391298419||5347||68.67	9203835	9205202	b19990_6	6||19774845||19776381||PAC:17841190||1||CDS||391340850||20126||68.67	19774845	19776381	1.200000e-111	432
68.4814	1.0465	a19990_13	13||9237456||9239402||PAC:17840130||-1||CDS||391298421||5348||72.2	9239402	9237456	b19990_6	6||19787308||19791409||PAC:17841189||-1||CDS||391340848||20127||72.2	19791409	19787308	2.500000e-112	482
###  Mean Ks:  10.9668	Mean Kn: 0.4603
#Ks	Kn	a<db_genome_id>_<chr>	chr1||start1||stop1||name1||strand1||type1||db_feature_id1||genome_order1||percent_id1	start1	stop1	b<db_genome_id>_<chr>	chr2||start2||stop2||name2||strand2||type2||db_feature_id2||genome_order2||percent_id2	start2	stop2	eval	block_score	GEVO_link
1.8300	0.3582	a19990_13	13||10064541||10068343||PAC:17823164||1||CDS||391296407||5375||63.71	10064541	10068343	b19990_8	8||17614691||17618448||PAC:17839450||-1||CDS||391349450||22674||63.71	17618448	17614691	2.700000e-108	50
1.3045	0.3132	a19990_13	13||10459645||10459872||PAC:17823180||1||CDS||391296439||5391||84.25	10459645	10459872	b19990_8	8||17429265||17429498||PAC:17839466||-1||CDS||391349482||22658||84.25	17429498	17429265	1.300000e-39	85
49.0640	1.3212	a19990_13	13||10534319||10535627||PAC:17823185||1||CDS||391296449||5396||69.43	10534319	10535627	b19990_8	8||17414416||17415159||PAC:17839468||-1||CDS||391349486||22656||69.43	17415159	17414416	9.100000e-20	104
1.3192	0.1628	a19990_13	13||10640048||10643517||PAC:17823187||1||CDS||391296453||5398||73.78	10640048	10643517	b19990_8	8||17385098||17389061||PAC:17839470||-1||CDS||391349490||22654||73.78	17389061	17385098	1.400000e-239	154
1.3161	0.1463	a19990_13	13||11113910||11118959||PAC:17817289||1||CDS||391296065||5408||75.62	11113910	11118959	b19990_8	8||17200938||17201882||PAC:17839490||1||CDS||391349530||22634||75.62	17200938	17201882	2.600000e-69	201
###  Mean Ks:  31.1431	Mean Kn: 0.5277
#Ks	Kn	a<db_genome_id>_<chr>	chr1||start1||stop1||name1||strand1||type1||db_feature_id1||genome_order1||percent_id1	start1	stop1	b<db_genome_id>_<chr>	chr2||start2||stop2||name2||strand2||type2||db_feature_id2||genome_order2||percent_id2	start2	stop2	eval	block_score	GEVO_link
73.2178	1.1833	a19990_13	13||13126546||13128411||PAC:17840056||1||CDS||391298273||5453||63.02	13126546	13128411	b19990_8	8||16833809||16837876||PAC:17839531||-1||CDS||391349612||22593||63.02	16837876	16833809	4.200000e-32	31
10.8841	0.1065	a19990_13	13||13246255||13247066||PAC:17840055||1||CDS||391298271||5454||77.27	13246255	13247066	b19990_8	8||16731502||16731927||PAC:17839543||-1||CDS||391349636||22581||77.27	16731927	16731502	1.500000e-88	78
69.7254	1.1541	a19990_13	13||13413304||13416100||PAC:17840052||1||CDS||391298265||5457||68.98	13413304	13416100	b19990_8	8||16453087||16455302||PAC:17839563||-1||CDS||391349676||22561||68.98	16455302	16453087	9.000000e-148	125
0.9833	0.0975	a19990_13	13||13478741||13511986||PAC:17840050||-1||CDS||391298261||5459||79.88	13511986	13478741	b19990_8	8||16398020||16406008||PAC:17839566||1||CDS||391349682||22558||79.88	16398020	16406008	1.000000e-250	175
0.9050	0.0973	a19990_13	13||13756154||13775869||PAC:17840036||1||CDS||391298233||5473||82.07	13756154	13775869	b19990_8	8||16340278||16350860||PAC:17839570||-1||CDS||391349690||22554||82.07	16350860	16340278	7.900000e-216	222
###  Mean Ks:  10.8736	Mean Kn: 0.2962
#Ks	Kn	a<db_genome_id>_<chr>	chr1||start1||stop1||name1||strand1||type1||db_feature_id1||genome_order1||percent_id1	start1	stop1	b<db_genome_id>_<chr>	chr2||start2||stop2||name2||strand2||type2||db_feature_id2||genome_order2||percent_id2	start2	stop2	eval	block_score	GEVO_link
1.2250	0.1589	a19990_13	13||21926783||21931399||PAC:17838177||-1||CDS||391297659||5780||76.08	21931399	21926783	b19990_8	8||21930233||21934673||PAC:17839025||1||CDS||391348600||23099||76.08	21930233	21934673	1.000000e-250	50
0.8865	0.1029	a19990_13	13||22063957||22069529||PAC:17838170||-1||CDS||391297645||5787||81.02	22069529	22063957	b19990_8	8||21825558||21828919||PAC:17839029||1||CDS||391348608||23095||81.02	21825558	21828919	1.000000e-250	100
1.4846	0.3258	a19990_13	13||22309216||22345458||PAC:17838155||-1||CDS||391297615||5802||68.77	22345458	22309216	b19990_8	8||21681158||21706396||PAC:17839041||-1||CDS||391348632||23083||68.77	21706396	21681158	1.700000e-207	147
0.7294	0.1726	a19990_13	13||22499897||22501242||PAC:17838141||-1||CDS||391297587||5816||78.76	22501242	22499897	b19990_8	8||21677949||21679263||PAC:17839042||1||CDS||391348634||23082||78.76	21677949	21679263	6.000000e-161	194
65.6446	1.0851	a19990_13	13||22525511||22539580||PAC:17838138||-1||CDS||391297581||5819||69.51	22539580	22525511	b19990_8	8||21673012||21675455||PAC:17839043||1||CDS||391348636||23081||69.51	21673012	21675455	4.200000e-170	244
1.0328	0.3345	a19990_13	13||22698442||22706910||PAC:17838128||-1||CDS||391297561||5829||69.49	22706910	22698442	b19990_8	8||21598160||21602704||PAC:17839050||1||CDS||391348650||23074||69.49	21598160	21602704	1.000000e-138	294
1.7808	0.1340	a19990_13	13||22776401||22778542||PAC:17838122||1||CDS||391297549||5835||80.49	22776401	22778542	b19990_8	8||21572868||21574979||PAC:17839053||-1||CDS||391348656||23071||80.49	21574979	21572868	1.700000e-128	344
1.3670	0.2067	a19990_13	13||22791693||22797039||PAC:17838121||1||CDS||391297547||5836||73.95	22791693	22797039	b19990_8	8||21562633||21567871||PAC:17839054||1||CDS||391348658||23070||73.95	21562633	21567871	6.500000e-234	394
1.2882	0.1633	a19990_13	13||22957538||22960581||PAC:17838109||1||CDS||391297523||5848||77.58	22957538	22960581	b19990_8	8||21424393||21426648||PAC:17839065||-1||CDS||391348680||23059||77.58	21426648	21424393	8.000000e-165	441
1.1870	0.0711	a19990_13	13||23096340||23096858||PAC:17838101||1||CDS||391297507||5856||80.25	23096340	23096858	b19990_8	8||21357553||21358071||PAC:17839073||-1||CDS||391348696||23051||80.25	21358071	21357553	1.200000e-103	491
1.3781	0.2955	a19990_13	13||23164792||23167376||PAC:17838093||1||CDS||391297491||5864||75.77	23164792	23167376	b19990_8	8||21244593||21246425||PAC:17839085||-1||CDS||391348720||23039||75.77	21246425	21244593	4.100000e-86	538
2.0289	0.0980	a19990_13	13||23174382||23183484||PAC:17838092||1||CDS||391297489||5865||78.89	23174382	23183484	b19990_8	8||21240782||21242739||PAC:17839086||-1||CDS||391348722||23038||78.89	21242739	21240782	8.900000e-161	588
63.8307	0.5065	a19990_13	13||23194006||23196356||PAC:17838090||-1||CDS||391297485||5867||63.06	23196356	23194006	b19990_8	8||21172463||21178634||PAC:17839095||-1||CDS||391348740||23029||63.06	21178634	21172463	7.400000e-46	633
8.3673	0.4922	a19990_13	13||23255671||23259082||PAC:17838085||-1||CDS||391297475||5872||62.25	23259082	23255671	b19990_8	8||21152385||21153561||PAC:17839097||-1||CDS||391348744||23027||62.25	21153561	21152385	1.500000e-25	657
###  Mean Ks:  10.4649	Mean Kn: 1.9528
#Ks	Kn	a<db_genome_id>_<chr>	chr1||start1||stop1||name1||strand1||type1||db_feature_id1||genome_order1||percent_id1	start1	stop1	b<db_genome_id>_<chr>	chr2||start2||stop2||name2||strand2||type2||db_feature_id2||genome_order2||percent_id2	start2	stop2	eval	block_score	GEVO_link
1.2522	0.3789	a19990_13	13||22698442||22706910||PAC:17838128||-1||CDS||391297561||5829||67.45	22706910	22698442	b19990_6	6||2680896||2687405||PAC:17833281||1||CDS||391339936||19152||67.45	2680896	2687405	8.100000e-105	50
1.3246	0.1389	a19990_13	13||22758014||22760028||PAC:17838124||1||CDS||391297553||5833||76.92	22758014	22760028	b19990_6	6||2648197||2651983||PAC:17833286||-1||CDS||391339946||19147||76.92	2651983	2648197	4.500000e-106	100
2.4021	0.2729	a19990_13	13||22776401||22778542||PAC:17838122||1||CDS||391297549||5835||78.86	22776401	22778542	b19990_6	6||2606010||2608187||PAC:17833290||-1||CDS||391339954||19143||78.86	2608187	2606010	1.000000e-113	150
1.2582	0.2101	a19990_13	13||22791693||22797039||PAC:17838121||1||CDS||391297547||5836||75.31	22791693	22797039	b19990_6	6||2592370||2595923||PAC:17833292||1||CDS||391339958||19141||75.31	2592370	2595923	2.200000e-245	200
2.1190	0.2870	a19990_13	13||22837089||22838608||PAC:17838118||-1||CDS||391297541||5839||78.11	22838608	22837089	b19990_6	6||2573421||2575343||PAC:17833295||1||CDS||391339964||19138||78.11	2573421	2575343	3.400000e-81	250
1.3640	0.2949	a19990_13	13||22907566||22911879||PAC:17838113||-1||CDS||391297531||5844||67.24	22911879	22907566	b19990_6	6||2374862||2382635||PAC:17833314||1||CDS||391340002||19119||67.24	2374862	2382635	6.900000e-80	297
2.0981	24.7037	a19990_13	13||22923457||22923584||PAC:17838111||-1||CDS||391297527||5846||93.94	22923584	22923457	b19990_6	6||2358713||2360145||PAC:17833316||1||CDS||391340006||19117||93.94	2358713	2360145	3.300000e-08	304
1.0419	0.2069	a19990_13	13||22957538||22960581||PAC:17838109||1||CDS||391297523||5848||81.8	22957538	22960581	b19990_6	6||2295699||2298207||PAC:17833321||-1||CDS||391340016||19112||81.8	2298207	2295699	2.300000e-152	354
4.4917	0.4872	a19990_13	13||23096340||23096858||PAC:17838101||1||CDS||391297507||5856||75.49	23096340	23096858	b19990_6	6||2218700||2219421||PAC:17833328||-1||CDS||391340030||19105||75.49	2219421	2218700	1.900000e-84	404
55.5632	1.0443	a19990_13	13||23126009||23128449||PAC:17838096||1||CDS||391297497||5861||76.92	23126009	23128449	b19990_6	6||2147843||2149110||PAC:17833332||-1||CDS||391340038||19101||76.92	2149110	2147843	2.800000e-11	414
1.4632	0.2635	a19990_13	13||23164792||23167376||PAC:17838093||1||CDS||391297491||5864||68.15	23164792	23167376	b19990_6	6||2129951||2131748||PAC:17833333||-1||CDS||391340040||19100||68.15	2131748	2129951	1.800000e-89	464
75.3142	0.2018	a19990_13	13||23205097||23205507||PAC:17838088||-1||CDS||391297481||5869||81.54	23205507	23205097	b19990_6	6||2106894||2107695||PAC:17833336||-1||CDS||391340046||19097||81.54	2107695	2106894	1.500000e-30	493
2.7343	0.3628	a19990_13	13||23271095||23284065||PAC:17838081||-1||CDS||391297467||5876||68.18	23284065	23271095	b19990_6	6||1919100||1921800||PAC:17833350||1||CDS||391340074||19083||68.18	1919100	1921800	5.600000e-55	540
2.9292	0.2369	a19990_13	13||23372342||23396780||PAC:17838075||1||CDS||391297455||5882||70.41	23372342	23396780	b19990_6	6||1790969||1850262||PAC:17833356||1||CDS||391340086||19077||70.41	1790969	1850262	1.000000e-250	590
1.6179	0.2025	a19990_13	13||23604143||23631345||PAC:17838056||-1||CDS||391297417||5901||73.83	23631345	23604143	b19990_6	6||1704251||1743550||PAC:17833359||1||CDS||391340092||19074||73.83	1704251	1743550	1.000000e-250	637
###  Mean Ks:  17.7858	Mean Kn: 0.5744
#Ks	Kn	a<db_genome_id>_<chr>	chr1||start1||stop1||name1||strand1||type1||db_feature_id1||genome_order1||percent_id1	start1	stop1	b<db_genome_id>_<chr>	chr2||start2||stop2||name2||strand2||type2||db_feature_id2||genome_order2||percent_id2	start2	stop2	eval	block_score	GEVO_link
14.1532	0.3602	a19990_13	13||23971913||23998690||PAC:17817557||1||CDS||391296125||5930||79.0	23971913	23998690	b19990_6	6||1350364||1408591||PAC:17833380||1||CDS||391340134||19053||79.0	1350364	1408591	1.000000e-250	50
5.3596	1.3730	a19990_13	13||24000394||24002869||PAC:17817558||1||CDS||391296127||5931||79.1	24000394	24002869	b19990_6	6||1409805||1411489||PAC:17833379||1||CDS||391340132||19054||79.1	1409805	1411489	1.000000e-73	100
1.5168	0.1489	a19990_13	13||24053981||24059387||PAC:17817564||-1||CDS||391296139||5937||75.19	24059387	24053981	b19990_6	6||1538773||1545697||PAC:17833372||-1||CDS||391340118||19061||75.19	1545697	1538773	1.700000e-139	150
1.0938	0.2193	a19990_13	13||24074447||24080984||PAC:17817567||-1||CDS||391296145||5940||75.08	24080984	24074447	b19990_6	6||1589526||1605796||PAC:17833366||-1||CDS||391340106||19067||75.08	1605796	1589526	2.000000e-122	200
66.8058	0.7706	a19990_13	13||24217728||24277215||PAC:17817583||-1||CDS||391296177||5956||64.03	24277215	24217728	b19990_6	6||1670958||1688125||PAC:17833360||1||CDS||391340094||19073||64.03	1670958	1688125	2.800000e-57	247
###  Mean Ks:  15.2654	Mean Kn: 1.1589
#Ks	Kn	a<db_genome_id>_<chr>	chr1||start1||stop1||name1||strand1||type1||db_feature_id1||genome_order1||percent_id1	start1	stop1	b<db_genome_id>_<chr>	chr2||start2||stop2||name2||strand2||type2||db_feature_id2||genome_order2||percent_id2	start2	stop2	eval	block_score	GEVO_link
7.6304	13.5274	a19990_14	14||147749||149044||PAC:17837564||-1||CDS||391302752||6133||74.31	149044	147749	b19990_7	7||4743446||4744202||PAC:17835418||-1||CDS||391344711||20700||74.31	4744202	4743446	4.600000e-134	50
1.0962	0.1731	a19990_14	14||230823||237490||PAC:17837558||1||CDS||391302740||6139||75.46	230823	237490	b19990_7	7||4800193||4811080||PAC:17835426||1||CDS||391344727||20708||75.46	4800193	4811080	1.000000e-250	100
4.2680	1.2233	a19990_14	14||240227||242049||PAC:17837557||-1||CDS||391302738||6140||83.9	242049	240227	b19990_7	7||4831081||4832062||PAC:17835430||-1||CDS||391344735||20712||83.9	4832062	4831081	5.500000e-123	50
1.4880	0.2813	a19990_14	14||262785||266860||PAC:17837554||-1||CDS||391302732||6143||76.51	266860	262785	b19990_7	7||4866937||4867823||PAC:17835433||-1||CDS||391344741||20715||76.51	4867823	4866937	4.400000e-74	200
1.7707	0.2750	a19990_14	14||354953||356488||PAC:17837545||1||CDS||391302714||6152||71.36	354953	356488	b19990_7	7||4953766||4957834||PAC:17835446||1||CDS||391344767||20728||71.36	4953766	4957834	6.500000e-214	247
67.6823	0.9992	a19990_14	14||371623||372452||PAC:17837543||-1||CDS||391302710||6154||65.81	372452	371623	b19990_7	7||5028603||5031256||PAC:17835455||-1||CDS||391344785||20737||65.81	5031256	5028603	3.400000e-63	297
1.2051	0.2155	a19990_14	14||392250||395553||PAC:17837541||-1||CDS||391302706||6156||81.89	395553	392250	b19990_7	7||4670467||4673720||PAC:17835411||1||CDS||391344697||20693||81.89	4670467	4673720	3.700000e-148	97
1.5882	0.2147	a19990_14	14||408179||412734||PAC:17837539||1||CDS||391302702||6158||73.26	408179	412734	b19990_7	7||4662343||4665168||PAC:17835410||-1||CDS||391344695||20692||73.26	4665168	4662343	5.100000e-205	147
71.4403	0.5722	a19990_14	14||433742||437729||PAC:17837536||1||CDS||391302696||6161||75.57	433742	437729	b19990_7	7||4650916||4654036||PAC:17835408||1||CDS||391344691||20690||75.57	4650916	4654036	3.500000e-22	168
20.5060	0.9895	a19990_14	14||450027||452330||PAC:17837534||-1||CDS||391302692||6163||85.53	452330	450027	b19990_7	7||4612041||4615070||PAC:17835404||1||CDS||391344683||20686||85.53	4612041	4615070	3.500000e-70	218
1.4224	0.1806	a19990_14	14||466541||478622||PAC:17837532||-1||CDS||391302688||6165||72.59	478622	466541	b19990_7	7||4544906||4546027||PAC:17835396||1||CDS||391344667||20678||72.59	4544906	4546027	5.600000e-183	268
1.0185	0.0264	a19990_14	14||532637||536982||PAC:17837525||1||CDS||391302674||6172||84.38	532637	536982	b19990_7	7||4508497||4511392||PAC:17835391||-1||CDS||391344657||20673||84.38	4511392	4508497	1.000000e-250	318
1.5314	0.1767	a19990_14	14||564029||565883||PAC:17837523||1||CDS||391302670||6174||75.26	564029	565883	b19990_7	7||4503236||4507819||PAC:17835390||-1||CDS||391344655||20672||75.26	4507819	4503236	1.000000e-250	368
2.9045	0.3410	a19990_14	14||588331||593075||PAC:17837517||-1||CDS||391302658||6180||64.12	593075	588331	b19990_7	7||4472100||4475760||PAC:17835387||1||CDS||391344649||20669||64.12	4472100	4475760	5.400000e-121	418
0.6523	0.0007	a19990_14	14||593133||600371||PAC:17837516||1||CDS||391302656||6181||90.46	593133	600371	b19990_7	7||4455148||4456525||PAC:17835382||-1||CDS||391344639||20664||90.46	4456525	4455148	4.400000e-176	468
2.1883	0.1977	a19990_14	14||631540||634368||PAC:17837509||-1||CDS||391302642||6188||78.44	634368	631540	b19990_7	7||4416757||4417800||PAC:17835380||1||CDS||391344635||20662||78.44	4416757	4417800	4.300000e-158	518
1.0863	0.0767	a19990_14	14||666601||670310||PAC:17837502||1||CDS||391302628||6195||81.39	666601	670310	b19990_7	7||4403638||4412516||PAC:17835379||-1||CDS||391344633||20661||81.39	4412516	4403638	9.400000e-160	568
74.4081	1.1340	a19990_14	14||693708||696257||PAC:17837496||1||CDS||391302616||6201||57.67	693708	696257	b19990_7	7||4282787||4297037||PAC:17835366||-1||CDS||391344607||20648||57.67	4297037	4282787	8.600000e-15	579
2.5923	0.4454	a19990_14	14||747037||749489||PAC:17837488||-1||CDS||391302600||6209||67.1	749489	747037	b19990_7	7||4229805||4231584||PAC:17835360||1||CDS||391344595||20642||67.1	4229805	4231584	5.000000e-44	622
10.6789	0.4551	a19990_14	14||852709||855754||PAC:17837478||-1||CDS||391302580||6219||63.62	855754	852709	b19990_7	7||4115584||4130394||PAC:17835350||1||CDS||391344575||20632||63.62	4115584	4130394	1.500000e-107	672
70.9776	1.2580	a19990_14	14||878191||895577||PAC:17837476||1||CDS||391302576||6221||79.38	878191	895577	b19990_7	7||4060745||4063758||PAC:17835346||-1||CDS||391344567||20628||79.38	4063758	4060745	8.100000e-153	722
1.1016	0.1044	a19990_14	14||1034073||1037572||PAC:17837463||1||CDS||391302550||6234||84.15	1034073	1037572	b19990_7	7||3908619||3913861||PAC:17835330||-1||CDS||391344535||20612||84.15	3913861	3908619	1.000000e-250	769
8.9887	0.3518	a19990_14	14||1038586||1040088||PAC:17837462||-1||CDS||391302548||6235||71.89	1040088	1038586	b19990_7	7||3872764||3873819||PAC:17835325||-1||CDS||391344525||20607||71.89	3873819	3872764	1.800000e-29	797
1.2859	0.0578	a19990_14	14||1059574||1062216||PAC:17837459||1||CDS||391302542||6238||86.52	1059574	1062216	b19990_7	7||3856215||3859854||PAC:17835323||-1||CDS||391344521||20605||86.52	3859854	3856215	1.800000e-142	847
1.0205	0.0786	a19990_14	14||1191322||1199707||PAC:17837445||1||CDS||391302514||6252||80.9	1191322	1199707	b19990_7	7||3651656||3656780||PAC:17835304||-1||CDS||391344483||20586||80.9	3656780	3651656	1.000000e-250	894
0.9613	0.1082	a19990_14	14||1220321||1226900||PAC:17837442||-1||CDS||391302508||6255||81.24	1226900	1220321	b19990_7	7||3575994||3579469||PAC:17835296||1||CDS||391344467||20578||81.24	3575994	3579469	1.900000e-250	944
30.3025	10.6075	a19990_14	14||1242564||1250903||PAC:17837441||1||CDS||391302506||6256||72.2	1242564	1250903	b19990_7	7||3573537||3575037||PAC:17835295||-1||CDS||391344465||20577||72.2	3575037	3573537	3.400000e-53	994
1.1243	0.2137	a19990_14	14||1271227||1277711||PAC:17837439||1||CDS||391302502||6258||72.33	1271227	1277711	b19990_7	7||3524878||3531114||PAC:17835290||-1||CDS||391344455||20572||72.33	3531114	3524878	5.200000e-210	1044
1.1053	0.0684	a19990_14	14||1402188||1412580||PAC:17837430||1||CDS||391302484||6267||82.65	1402188	1412580	b19990_7	7||3484936||3491922||PAC:17835284||-1||CDS||391344443||20566||82.65	3491922	3484936	1.000000e-250	1094
65.9251	1.5276	a19990_14	14||1572357||1579550||PAC:17837415||-1||CDS||391302454||6282||60.09	1579550	1572357	b19990_7	7||3365104||3368302||PAC:17835269||1||CDS||391344413||20551||60.09	3365104	3368302	1.700000e-72	1141
13.2778	0.0457	a19990_14	14||1637892||1639911||PAC:17837409||-1||CDS||391302442||6288||79.51	1639911	1637892	b19990_7	7||3240109||3241073||PAC:17835253||1||CDS||391344381||20535||79.51	3240109	3241073	2.700000e-98	1188
###  Mean Ks:  15.3467	Mean Kn: 0.3595
#Ks	Kn	a<db_genome_id>_<chr>	chr1||start1||stop1||name1||strand1||type1||db_feature_id1||genome_order1||percent_id1	start1	stop1	b<db_genome_id>_<chr>	chr2||start2||stop2||name2||strand2||type2||db_feature_id2||genome_order2||percent_id2	start2	stop2	eval	block_score	GEVO_link
1.0024	0.1349	a19990_14	14||230823||237490||PAC:17837558||1||CDS||391302740||6139||77.24	230823	237490	b19990_5	5||2869757||2876071||PAC:17827840||1||CDS||391335117||17777||77.24	2869757	2876071	1.000000e-250	50
1.4336	0.4531	a19990_14	14||240227||242049||PAC:17837557||-1||CDS||391302738||6140||83.5	242049	240227	b19990_5	5||2867261||2868567||PAC:17827839||1||CDS||391335115||17776||83.5	2867261	2868567	4.000000e-120	100
1.1666	0.3114	a19990_14	14||328127||331186||PAC:17837548||-1||CDS||391302720||6149||70.11	331186	328127	b19990_5	5||2775453||2778196||PAC:17827826||1||CDS||391335089||17763||70.11	2775453	2778196	4.300000e-232	147
67.2095	0.8857	a19990_14	14||371623||372452||PAC:17837543||-1||CDS||391302710||6154||65.73	372452	371623	b19990_5	5||2656161||2658162||PAC:17827813||1||CDS||391335063||17750||65.73	2656161	2658162	9.300000e-62	194
0.9421	0.1177	a19990_14	14||397490||401578||PAC:17837540||-1||CDS||391302704||6157||78.61	401578	397490	b19990_5	5||2640575||2643758||PAC:17827810||1||CDS||391335057||17747||78.61	2640575	2643758	1.000000e-250	244
74.3994	0.5870	a19990_14	14||433742||437729||PAC:17837536||1||CDS||391302696||6161||79.07	433742	437729	b19990_5	5||2587456||2591140||PAC:17827806||1||CDS||391335049||17743||79.07	2587456	2591140	1.000000e-250	294
1.3036	0.2027	a19990_14	14||439701||448696||PAC:17837535||1||CDS||391302694||6162||73.34	439701	448696	b19990_5	5||2543551||2557901||PAC:17827802||1||CDS||391335041||17739||73.34	2543551	2557901	1.000000e-250	344
3.0010	0.5971	a19990_14	14||450027||452330||PAC:17837534||-1||CDS||391302692||6163||83.6	452330	450027	b19990_5	5||2541207||2542013||PAC:17827801||1||CDS||391335039||17738||83.6	2541207	2542013	4.400000e-51	394
1.0069	0.0772	a19990_14	14||593133||600371||PAC:17837516||1||CDS||391302656||6181||89.11	593133	600371	b19990_5	5||2403217||2407793||PAC:17827785||1||CDS||391335007||17722||89.11	2403217	2407793	1.200000e-195	441
2.0017	0.2284	a19990_14	14||631540||634368||PAC:17837509||-1||CDS||391302642||6188||78.08	634368	631540	b19990_5	5||2171545||2173029||PAC:17827768||1||CDS||391334973||17705||78.08	2171545	2173029	7.200000e-157	488
###  Mean Ks:  32.7300	Mean Kn: 3.9868
#Ks	Kn	a<db_genome_id>_<chr>	chr1||start1||stop1||name1||strand1||type1||db_feature_id1||genome_order1||percent_id1	start1	stop1	b<db_genome_id>_<chr>	chr2||start2||stop2||name2||strand2||type2||db_feature_id2||genome_order2||percent_id2	start2	stop2	eval	block_score	GEVO_link
8.6818	0.6896	a19990_14	14||433742||437729||PAC:17837536||1||CDS||391302696||6161||58.85	433742	437729	b19990_9	9||6731971||6735116||PAC:17827569||-1||CDS||391352612||23688||58.85	6735116	6731971	1.300000e-23	22
15.7126	17.1190	a19990_14	14||439701||448696||PAC:17837535||1||CDS||391302694||6162||68.4	439701	448696	b19990_9	9||6855192||6856144||PAC:17827577||1||CDS||391352628||23696||68.4	6855192	6856144	1.900000e-97	72
4.6536	0.8725	a19990_14	14||585872||587037||PAC:17837518||-1||CDS||391302660||6179||65.08	587037	585872	b19990_9	9||7022426||7033478||PAC:17827587||1||CDS||391352648||23706||65.08	7022426	7033478	7.800000e-27	95
69.1032	0.6129	a19990_14	14||691084||693474||PAC:17837497||-1||CDS||391302618||6200||60.56	693474	691084	b19990_9	9||7403775||7405949||PAC:17827599||1||CDS||391352672||23718||60.56	7403775	7405949	3.800000e-51	139
65.4987	0.6400	a19990_14	14||789394||791718||PAC:17837483||-1||CDS||391302590||6214||56.41	791718	789394	b19990_9	9||7546635||7549901||PAC:17827611||-1||CDS||391352696||23730||56.41	7549901	7546635	1.400000e-22	157
###  Mean Ks:  18.4015	Mean Kn: 0.4959
#Ks	Kn	a<db_genome_id>_<chr>	chr1||start1||stop1||name1||strand1||type1||db_feature_id1||genome_order1||percent_id1	start1	stop1	b<db_genome_id>_<chr>	chr2||start2||stop2||name2||strand2||type2||db_feature_id2||genome_order2||percent_id2	start2	stop2	eval	block_score	GEVO_link
2.0282	0.2262	a19990_14	14||631540||634368||PAC:17837509||-1||CDS||391302642||6188||78.08	634368	631540	b19990_5	5||249473||250963||PAC:17840232||-1||CDS||391336799||17515||78.08	250963	249473	7.200000e-157	50
1.3186	0.1342	a19990_14	14||681586||685861||PAC:17837499||1||CDS||391302622||6198||81.01	681586	685861	b19990_5	5||339587||343282||PAC:17840237||1||CDS||391336809||17520||81.01	339587	343282	1.000000e-250	100
2.0233	0.4487	a19990_14	14||747037||749489||PAC:17837488||-1||CDS||391302600||6209||69.25	749489	747037	b19990_5	5||480742||482540||PAC:17840250||-1||CDS||391336835||17533||69.25	482540	480742	1.800000e-45	141
68.2557	0.6455	a19990_14	14||799206||817337||PAC:17837482||1||CDS||391302588||6215||64.22	799206	817337	b19990_5	5||686536||687981||PAC:17840268||1||CDS||391336871||17551||64.22	686536	687981	5.300000e-05	142
67.1649	1.3120	a19990_14	14||878191||895577||PAC:17837476||1||CDS||391302576||6221||72.21	878191	895577	b19990_5	5||844628||847579||PAC:17840286||1||CDS||391336907||17569||72.21	844628	847579	5.300000e-129	189
1.1765	0.1136	a19990_14	14||1050502||1057005||PAC:17837460||1||CDS||391302544||6237||84.43	1050502	1057005	b19990_5	5||964767||972911||PAC:17840297||1||CDS||391336929||17580||84.43	964767	972911	1.000000e-250	236
3.0712	0.1192	a19990_14	14||1059574||1062216||PAC:17837459||1||CDS||391302542||6238||84.29	1059574	1062216	b19990_5	5||983088||984702||PAC:17840299||1||CDS||391336933||17582||84.29	983088	984702	7.300000e-77	286
65.1561	1.4362	a19990_14	14||1065201||1065380||PAC:17837458||-1||CDS||391302540||6239||72.89	1065380	1065201	b19990_5	5||1083878||1084784||PAC:17840309||1||CDS||391336953||17592||72.89	1083878	1084784	3.500000e-28	313
1.7952	0.5181	a19990_14	14||1120884||1125570||PAC:17837451||-1||CDS||391302526||6246||67.7	1125570	1120884	b19990_5	5||1115775||1121011||PAC:17840313||-1||CDS||391336961||17596||67.7	1121011	1115775	5.900000e-112	363
1.3042	0.0502	a19990_14	14||1191322||1199707||PAC:17837445||1||CDS||391302514||6252||81.36	1191322	1199707	b19990_5	5||1149167||1153335||PAC:17840317||1||CDS||391336969||17600||81.36	1149167	1153335	1.000000e-250	413
6.2823	0.4950	a19990_14	14||1203390||1204273||PAC:17837444||1||CDS||391302512||6253||76.39	1203390	1204273	b19990_5	5||1163896||1164542||PAC:17840318||1||CDS||391336971||17601||76.39	1163896	1164542	2.300000e-27	439
1.2421	0.4515	a19990_14	14||1242564||1250903||PAC:17837441||1||CDS||391302506||6256||69.01	1242564	1250903	b19990_5	5||1199052||1202899||PAC:17840322||1||CDS||391336979||17605||69.01	1199052	1202899	1.600000e-68	489
###  Mean Ks:  3.2991	Mean Kn: 0.7467
#Ks	Kn	a<db_genome_id>_<chr>	chr1||start1||stop1||name1||strand1||type1||db_feature_id1||genome_order1||percent_id1	start1	stop1	b<db_genome_id>_<chr>	chr2||start2||stop2||name2||strand2||type2||db_feature_id2||genome_order2||percent_id2	start2	stop2	eval	block_score	GEVO_link
1.7870	1.6619	a19990_14	14||1451630||1472812||PAC:17837424||1||CDS||391302472||6273||71.52	1451630	1472812	b19990_5	5||1785957||1788128||PAC:17840387||1||CDS||391337109||17670||71.52	1785957	1788128	4.700000e-124	50
1.3874	0.1605	a19990_14	14||1553093||1555799||PAC:17837417||1||CDS||391302458||6280||84.16	1553093	1555799	b19990_5	5||1593994||1599561||PAC:17840371||-1||CDS||391337077||17654||84.16	1599561	1593994	2.200000e-175	97
1.7348	0.3579	a19990_14	14||1557015||1558601||PAC:17837416||-1||CDS||391302456||6281||65.76	1558601	1557015	b19990_5	5||1553111||1558300||PAC:17840365||1||CDS||391337065||17648||65.76	1553111	1558300	1.600000e-117	147
10.3874	1.3386	a19990_14	14||1572357||1579550||PAC:17837415||-1||CDS||391302454||6282||67.01	1579550	1572357	b19990_5	5||1527457||1536796||PAC:17840361||1||CDS||391337057||17644||67.01	1527457	1536796	7.100000e-146	197
1.1991	0.2145	a19990_14	14||1655994||1659181||PAC:17837406||1||CDS||391302436||6291||71.97	1655994	1659181	b19990_5	5||1430510||1433192||PAC:17840350||-1||CDS||391337035||17633||71.97	1433192	1430510	1.200000e-210	244
###  Mean Ks:  9.5453	Mean Kn: 0.6700
#Ks	Kn	a<db_genome_id>_<chr>	chr1||start1||stop1||name1||strand1||type1||db_feature_id1||genome_order1||percent_id1	start1	stop1	b<db_genome_id>_<chr>	chr2||start2||stop2||name2||strand2||type2||db_feature_id2||genome_order2||percent_id2	start2	stop2	eval	block_score	GEVO_link
31.6097	2.6638	a19990_14	14||1674032||1675221||PAC:17837404||1||CDS||391302432||6293||75.18	1674032	1675221	b19990_7	7||2865354||2866421||PAC:17835207||1||CDS||391344289||20489||75.18	2865354	2866421	1.100000e-53	50
3.0484	0.3881	a19990_14	14||1722719||1723373||PAC:17837399||-1||CDS||391302422||6298||81.91	1723373	1722719	b19990_7	7||2917267||2917623||PAC:17835213||1||CDS||391344301||20495||81.91	2917267	2917623	2.900000e-48	97
1.2839	0.0881	a19990_14	14||1805571||1811273||PAC:17837391||1||CDS||391302406||6306||84.25	1805571	1811273	b19990_7	7||3007804||3011327||PAC:17835224||1||CDS||391344323||20506||84.25	3007804	3011327	1.900000e-141	144
2.2355	0.1733	a19990_14	14||1857218||1869739||PAC:17837386||-1||CDS||391302396||6311||76.23	1869739	1857218	b19990_7	7||3096828||3100934||PAC:17835233||1||CDS||391344341||20515||76.23	3096828	3100934	1.200000e-146	194
9.5491	0.0368	a19990_14	14||1885772||1887828||PAC:17837384||1||CDS||391302392||6313||81.4	1885772	1887828	b19990_7	7||3240109||3241073||PAC:17835253||1||CDS||391344381||20535||81.4	3240109	3241073	5.900000e-106	241
###  Mean Ks:  2.1805	Mean Kn: 0.2204
#Ks	Kn	a<db_genome_id>_<chr>	chr1||start1||stop1||name1||strand1||type1||db_feature_id1||genome_order1||percent_id1	start1	stop1	b<db_genome_id>_<chr>	chr2||start2||stop2||name2||strand2||type2||db_feature_id2||genome_order2||percent_id2	start2	stop2	eval	block_score	GEVO_link
1.6668	0.1966	a19990_14	14||2857245||2863852||PAC:17816640||1||CDS||391300684||6363||71.25	2857245	2863852	b19990_5	5||4385231||4406308||PAC:17827985||1||CDS||391335407||17922||71.25	4385231	4406308	4.700000e-135	50
2.9077	0.2000	a19990_14	14||2869829||2870678||PAC:17816641||1||CDS||391300686||6364||75.32	2869829	2870678	b19990_5	5||4417947||4418745||PAC:17827986||1||CDS||391335409||17923||75.32	4417947	4418745	6.800000e-48	97
0.8043	0.1392	a19990_14	14||2895056||2899865||PAC:17816643||1||CDS||391300690||6366||80.54	2895056	2899865	b19990_5	5||4472012||4477811||PAC:17827992||1||CDS||391335421||17929||80.54	4472012	4477811	2.600000e-113	147
5.5344	0.4531	a19990_14	14||2977980||2978703||PAC:17816654||1||CDS||391300712||6377||60.85	2977980	2978703	b19990_5	5||4601052||4603784||PAC:17828006||1||CDS||391335449||17943||60.85	4601052	4603784	1.000000e-32	176
1.0730	0.1533	a19990_14	14||3013995||3016977||PAC:17816658||-1||CDS||391300720||6381||76.8	3016977	3013995	b19990_5	5||4607597||4616989||PAC:17828008||-1||CDS||391335453||17945||76.8	4616989	4607597	1.700000e-173	226
1.0969	0.1799	a19990_14	14||3063727||3072100||PAC:17816662||1||CDS||391300728||6385||82.26	3063727	3072100	b19990_5	5||4619268||4632977||PAC:17828009||1||CDS||391335455||17946||82.26	4619268	4632977	1.000000e-250	276
###  Mean Ks:  13.6653	Mean Kn: 0.3435
#Ks	Kn	a<db_genome_id>_<chr>	chr1||start1||stop1||name1||strand1||type1||db_feature_id1||genome_order1||percent_id1	start1	stop1	b<db_genome_id>_<chr>	chr2||start2||stop2||name2||strand2||type2||db_feature_id2||genome_order2||percent_id2	start2	stop2	eval	block_score	GEVO_link
1.0035	0.2021	a19990_14	14||3937023||3969067||PAC:17830971||1||CDS||391301630||6446||76.94	3937023	3969067	b19990_7	7||1896838||1924231||PAC:17823040||1||CDS||391343561||20392||76.94	1896838	1924231	1.000000e-250	50
63.3664	1.0426	a19990_14	14||4110362||4147204||PAC:17830963||-1||CDS||391301614||6454||70.75	4147204	4110362	b19990_7	7||1983389||1993672||PAC:17823031||-1||CDS||391343543||20401||70.75	1993672	1983389	3.000000e-248	100
1.3024	0.1897	a19990_14	14||4240823||4248861||PAC:17830954||1||CDS||391301596||6463||76.88	4240823	4248861	b19990_7	7||2003577||2011138||PAC:17823029||1||CDS||391343539||20403||76.88	2003577	2011138	1.000000e-250	150
1.3435	0.1700	a19990_14	14||4253480||4255224||PAC:17830953||1||CDS||391301594||6464||74.66	4253480	4255224	b19990_7	7||2012659||2016916||PAC:17823028||1||CDS||391343537||20404||74.66	2012659	2016916	6.500000e-96	200
1.3109	0.1131	a19990_14	14||4293875||4297881||PAC:17830950||-1||CDS||391301588||6467||81.91	4297881	4293875	b19990_7	7||2061922||2063738||PAC:17823023||-1||CDS||391343527||20409||81.91	2063738	2061922	1.500000e-79	250
###  Mean Ks:  4.3584	Mean Kn: 0.1655
#Ks	Kn	a<db_genome_id>_<chr>	chr1||start1||stop1||name1||strand1||type1||db_feature_id1||genome_order1||percent_id1	start1	stop1	b<db_genome_id>_<chr>	chr2||start2||stop2||name2||strand2||type2||db_feature_id2||genome_order2||percent_id2	start2	stop2	eval	block_score	GEVO_link
NA	NA	a19990_14	14||6059115||6068447||PAC:17830859||-1||CDS||391301406||6558||68.42	6068447	6059115	b19990_5	5||5307187||5307921||PAC:17828066||1||CDS||391335569||18003||68.42	5307187	5307921	1.900000e-37	36
14.1180	0.3053	a19990_14	14||6071203||6072169||PAC:17830858||1||CDS||391301404||6559||65.7	6071203	6072169	b19990_5	5||5290449||5291398||PAC:17828061||-1||CDS||391335559||17998||65.7	5291398	5290449	2.300000e-101	86
1.3235	0.1218	a19990_14	14||6462658||6465676||PAC:17830838||-1||CDS||391301364||6579||84.93	6465676	6462658	b19990_5	5||5145529||5148270||PAC:17828046||1||CDS||391335529||17983||84.93	5145529	5148270	1.000000e-250	133
0.6856	0.0888	a19990_14	14||6616519||6617270||PAC:17830832||-1||CDS||391301352||6585||82.54	6617270	6616519	b19990_5	5||5119132||5119851||PAC:17828044||1||CDS||391335525||17981||82.54	5119132	5119851	4.000000e-53	183
1.3063	0.1462	a19990_14	14||6637966||6638883||PAC:17830830||1||CDS||391301348||6587||74.86	6637966	6638883	b19990_5	5||5098465||5099367||PAC:17828042||-1||CDS||391335521||17979||74.86	5099367	5098465	1.400000e-149	233
###  Mean Ks:  9.3744	Mean Kn: 0.3542
#Ks	Kn	a<db_genome_id>_<chr>	chr1||start1||stop1||name1||strand1||type1||db_feature_id1||genome_order1||percent_id1	start1	stop1	b<db_genome_id>_<chr>	chr2||start2||stop2||name2||strand2||type2||db_feature_id2||genome_order2||percent_id2	start2	stop2	eval	block_score	GEVO_link
1.6141	0.3919	a19990_14	14||6670990||6677349||PAC:17830828||1||CDS||391301344||6589||66.28	6670990	6677349	b19990_5	5||5537597||5545069||PAC:17828093||1||CDS||391335623||18030||66.28	5537597	5545069	8.200000e-248	50
1.2185	0.0486	a19990_14	14||6684801||6687161||PAC:17830827||-1||CDS||391301342||6590||84.13	6687161	6684801	b19990_5	5||5562611||5566596||PAC:17828096||-1||CDS||391335629||18033||84.13	5566596	5562611	3.800000e-114	100
1.4123	0.4758	a19990_14	14||6782262||6784048||PAC:17830821||-1||CDS||391301330||6596||72.76	6784048	6782262	b19990_5	5||5650784||5652976||PAC:17828101||-1||CDS||391335639||18038||72.76	5652976	5650784	1.400000e-47	146
1.2941	0.4170	a19990_14	14||6790571||6792239||PAC:17830820||1||CDS||391301328||6597||63.94	6790571	6792239	b19990_5	5||5692592||5694946||PAC:17828103||1||CDS||391335643||18040||63.94	5692592	5694946	3.300000e-54	196
16.4362	1.0764	a19990_14	14||7036356||7048358||PAC:17830807||-1||CDS||391301302||6610||73.91	7048358	7036356	b19990_5	5||5781980||5784156||PAC:17828115||-1||CDS||391335667||18052||73.91	5784156	5781980	1.300000e-191	243
64.5215	0.5239	a19990_14	14||7174981||7209963||PAC:17830798||-1||CDS||391301284||6619||78.31	7209963	7174981	b19990_5	5||6056509||6156452||PAC:17828130||-1||CDS||391335697||18067||78.31	6156452	6056509	7.200000e-147	290
18.3864	0.1366	a19990_14	14||7260669||7262585||PAC:17830796||-1||CDS||391301280||6621||75.06	7262585	7260669	b19990_5	5||6214136||6215244||PAC:17828133||-1||CDS||391335703||18070||75.06	6215244	6214136	2.700000e-95	340
0.7934	0.0088	a19990_14	14||7308442||7310333||PAC:17830793||-1||CDS||391301274||6624||88.23	7310333	7308442	b19990_5	5||6321093||6323533||PAC:17828140||-1||CDS||391335717||18077||88.23	6323533	6321093	1.000000e-250	390
1.1594	0.1757	a19990_14	14||7430862||7435906||PAC:17830788||1||CDS||391301264||6629||79.51	7430862	7435906	b19990_5	5||6435306||6441073||PAC:17828152||1||CDS||391335741||18089||79.51	6435306	6441073	2.700000e-153	437
1.3251	0.0637	a19990_14	14||7563686||7565233||PAC:17841259||1||CDS||391303700||6634||81.1	7563686	7565233	b19990_5	5||6548492||6550337||PAC:17828158||1||CDS||391335753||18095||81.1	6548492	6550337	5.900000e-146	487
1.0120	0.2851	a19990_14	14||7617918||7629126||PAC:17841253||1||CDS||391303688||6640||67.49	7617918	7629126	b19990_5	5||6592179||6599439||PAC:17828162||1||CDS||391335761||18099||67.49	6592179	6599439	4.300000e-172	537
3.3198	0.6474	a19990_14	14||7959858||7970729||PAC:17841238||-1||CDS||391303658||6655||59.96	7970729	7959858	b19990_5	5||6782085||6784040||PAC:17828178||-1||CDS||391335793||18115||59.96	6784040	6782085	2.300000e-92	584
###  Mean Ks:  12.4036	Mean Kn: 0.5144
#Ks	Kn	a<db_genome_id>_<chr>	chr1||start1||stop1||name1||strand1||type1||db_feature_id1||genome_order1||percent_id1	start1	stop1	b<db_genome_id>_<chr>	chr2||start2||stop2||name2||strand2||type2||db_feature_id2||genome_order2||percent_id2	start2	stop2	eval	block_score	GEVO_link
2.8264	0.4148	a19990_14	14||7402871||7408436||PAC:17830791||1||CDS||391301270||6626||74.09	7402871	7408436	b19990_7	7||116894||126670||PAC:17817112||-1||CDS||391342987||20231||74.09	126670	116894	2.600000e-116	50
1.8572	0.3020	a19990_14	14||7430862||7435906||PAC:17830788||1||CDS||391301264||6629||77.82	7430862	7435906	b19990_7	7||138291||144285||PAC:17817115||1||CDS||391342993||20234||77.82	138291	144285	2.800000e-139	100
1.6383	0.0863	a19990_14	14||7563686||7565233||PAC:17841259||1||CDS||391303700||6634||79.73	7563686	7565233	b19990_7	7||180415||182635||PAC:17817119||1||CDS||391343001||20238||79.73	180415	182635	3.500000e-136	150
1.1936	0.2140	a19990_14	14||7613149||7613637||PAC:17841254||-1||CDS||391303690||6639||70.66	7613637	7613149	b19990_7	7||323573||324069||PAC:17817131||-1||CDS||391343025||20250||70.66	324069	323573	3.000000e-65	197
1.0242	0.2039	a19990_14	14||7617918||7629126||PAC:17841253||1||CDS||391303688||6640||73.23	7617918	7629126	b19990_7	7||344566||357668||PAC:17817135||1||CDS||391343033||20254||73.23	344566	357668	1.000000e-250	247
13.3472	1.1712	a19990_14	14||7959858||7970729||PAC:17841238||-1||CDS||391303658||6655||71.33	7970729	7959858	b19990_7	7||506083||508699||PAC:17817147||1||CDS||391343057||20266||71.33	506083	508699	6.500000e-77	294
64.9384	1.2089	a19990_14	14||8288918||8294668||PAC:17841229||-1||CDS||391303640||6664||75.86	8294668	8288918	b19990_7	7||789379||809870||PAC:17817455||-1||CDS||391343171||20279||75.86	809870	789379	5.800000e-05	295
###  Mean Ks:  3.0918	Mean Kn: 0.4178
#Ks	Kn	a<db_genome_id>_<chr>	chr1||start1||stop1||name1||strand1||type1||db_feature_id1||genome_order1||percent_id1	start1	stop1	b<db_genome_id>_<chr>	chr2||start2||stop2||name2||strand2||type2||db_feature_id2||genome_order2||percent_id2	start2	stop2	eval	block_score	GEVO_link
1.8482	0.1576	a19990_14	14||16580193||16581677||PAC:17837193||1||CDS||391302010||6874||73.29	16580193	16581677	b19990_17	17||1966859||1969710||PAC:17821044||-1||CDS||391312463||9974||73.29	1969710	1966859	2.300000e-102	50
7.1746	1.3066	a19990_14	14||17313216||17313419||PAC:17837202||1||CDS||391302028||6883||67.69	17313216	17313419	b19990_17	17||2264238||2264729||PAC:17821024||1||CDS||391312423||9994||67.69	2264238	2264729	2.700000e-13	59
3.5921	0.2457	a19990_14	14||17922968||17923483||PAC:17837218||1||CDS||391302060||6899||67.82	17922968	17923483	b19990_17	17||2449848||2450462||PAC:17821009||-1||CDS||391312393||10009||67.82	2450462	2449848	1.100000e-46	102
1.7004	0.2237	a19990_14	14||17968534||17969389||PAC:17837219||-1||CDS||391302062||6900||78.72	17969389	17968534	b19990_17	17||2459941||2464173||PAC:17821007||-1||CDS||391312389||10011||78.72	2464173	2459941	7.400000e-94	152
1.1436	0.1556	a19990_14	14||18305457||18308930||PAC:17837230||1||CDS||391302084||6911||76.15	18305457	18308930	b19990_17	17||2495986||2498620||PAC:17821005||1||CDS||391312385||10013||76.15	2495986	2498620	1.000000e-250	199
###  Mean Ks:  16.4454	Mean Kn: 0.4434
#Ks	Kn	a<db_genome_id>_<chr>	chr1||start1||stop1||name1||strand1||type1||db_feature_id1||genome_order1||percent_id1	start1	stop1	b<db_genome_id>_<chr>	chr2||start2||stop2||name2||strand2||type2||db_feature_id2||genome_order2||percent_id2	start2	stop2	eval	block_score	GEVO_link
4.6170	0.2337	a19990_14	14||17922968||17923483||PAC:17837218||1||CDS||391302060||6899||68.55	17922968	17923483	b19990_1	1||4359718||4362886||PAC:17823547||1||CDS||391283402||413||68.55	4359718	4362886	1.700000e-75	50
2.1542	0.2109	a19990_14	14||17968534||17969389||PAC:17837219||-1||CDS||391302062||6900||70.51	17969389	17968534	b19990_1	1||4330134||4331211||PAC:17823549||1||CDS||391283406||411||70.51	4330134	4331211	5.600000e-103	100
1.7152	0.5230	a19990_14	14||18297665||18298470||PAC:17837229||-1||CDS||391302082||6910||75.3	18298470	18297665	b19990_1	1||4243475||4244879||PAC:17823554||1||CDS||391283416||406||75.3	4243475	4244879	5.100000e-48	147
1.1830	0.1056	a19990_14	14||18316793||18317585||PAC:17837231||-1||CDS||391302086||6912||79.05	18317585	18316793	b19990_1	1||4233246||4234848||PAC:17823555||1||CDS||391283418||405||79.05	4233246	4234848	2.600000e-113	197
1.6474	0.2079	a19990_14	14||18806399||18808538||PAC:17837246||1||CDS||391302116||6927||78.73	18806399	18808538	b19990_1	1||4174793||4176103||PAC:17823559||-1||CDS||391283426||401||78.73	4176103	4174793	3.400000e-137	244
1.0999	0.2740	a19990_14	14||18864781||18871780||PAC:17837247||1||CDS||391302118||6928||72.69	18864781	18871780	b19990_1	1||4133119||4137298||PAC:17823563||1||CDS||391283434||397||72.69	4133119	4137298	6.600000e-136	294
1.1362	0.1566	a19990_14	14||18998832||19017024||PAC:17837256||-1||CDS||391302136||6937||76.94	19017024	18998832	b19990_1	1||4117247||4124411||PAC:17823564||1||CDS||391283436||396||76.94	4117247	4124411	1.900000e-126	344
1.4915	0.0725	a19990_14	14||19549803||19555165||PAC:17837268||1||CDS||391302160||6949||78.45	19549803	19555165	b19990_1	1||4064822||4072782||PAC:17823571||-1||CDS||391283450||389||78.45	4072782	4064822	3.200000e-143	391
1.0737	0.2290	a19990_14	14||19602362||19606440||PAC:17837274||1||CDS||391302172||6955||71.26	19602362	19606440	b19990_1	1||4032048||4035459||PAC:17823573||-1||CDS||391283454||387||71.26	4035459	4032048	1.000000e-250	441
11.3713	0.3424	a19990_14	14||20028092||20029159||PAC:17837284||-1||CDS||391302192||6965||80.28	20029159	20028092	b19990_1	1||3858749||3861770||PAC:17823589||1||CDS||391283486||371||80.28	3858749	3861770	1.400000e-53	488
1.2787	0.2257	a19990_14	14||20090013||20099669||PAC:17837286||-1||CDS||391302196||6967||76.99	20099669	20090013	b19990_1	1||3786769||3798441||PAC:17823597||1||CDS||391283502||363||76.99	3786769	3798441	8.900000e-208	538
2.0797	0.1255	a19990_14	14||20413638||20415267||PAC:17837298||1||CDS||391302220||6979||75.27	20413638	20415267	b19990_1	1||3668907||3670737||PAC:17823610||-1||CDS||391283528||350||75.27	3670737	3668907	1.000000e-250	585
71.2309	1.2511	a19990_14	14||20520321||20527173||PAC:17837302||1||CDS||391302228||6983||74.86	20520321	20527173	b19990_1	1||3595152||3609449||PAC:17823613||-1||CDS||391283534||347||74.86	3609449	3595152	5.100000e-157	635
1.6337	0.2985	a19990_14	14||20671088||20677804||PAC:17837304||-1||CDS||391302232||6985||68.69	20677804	20671088	b19990_1	1||3533500||3547664||PAC:17823617||1||CDS||391283542||343||68.69	3533500	3547664	1.600000e-131	685
2.9286	0.2592	a19990_14	14||20721259||20722778||PAC:17837305||-1||CDS||391302234||6986||67.98	20722778	20721259	b19990_1	1||3520168||3521895||PAC:17823620||1||CDS||391283548||340||67.98	3520168	3521895	2.200000e-143	735
1.3672	0.2900	a19990_14	14||20758279||20758911||PAC:17837308||1||CDS||391302240||6989||70.62	20758279	20758911	b19990_1	1||3422695||3423477||PAC:17823629||-1||CDS||391283566||331||70.62	3423477	3422695	5.200000e-47	781
1.3665	0.2507	a19990_14	14||21000736||21004739||PAC:17837313||1||CDS||391302250||6994||69.63	21000736	21004739	b19990_1	1||3396142||3407109||PAC:17823631||-1||CDS||391283570||329||69.63	3407109	3396142	1.000000e-173	831
1.6423	0.4871	a19990_14	14||21028395||21030253||PAC:17837316||1||CDS||391302256||6997||72.6	21028395	21030253	b19990_1	1||3368825||3370197||PAC:17823634||-1||CDS||391283576||326||72.6	3370197	3368825	3.000000e-78	881
14.7103	0.3534	a19990_14	14||21104345||21114133||PAC:17837321||-1||CDS||391302266||7002||65.43	21114133	21104345	b19990_1	1||3271259||3277948||PAC:17823643||-1||CDS||391283594||317||65.43	3277948	3271259	4.900000e-118	931
1.8441	0.2633	a19990_14	14||21128986||21130161||PAC:17837322||1||CDS||391302268||7003||65.66	21128986	21130161	b19990_1	1||3235823||3236771||PAC:17823647||-1||CDS||391283602||313||65.66	3236771	3235823	5.000000e-27	957
65.0144	1.2952	a19990_14	14||21211166||21211960||PAC:17837325||1||CDS||391302274||7006||72.96	21211166	21211960	b19990_1	1||3210000||3211373||PAC:17823650||-1||CDS||391283608||310||72.96	3211373	3210000	3.200000e-92	1007
65.1708	1.2134	a19990_14	14||21304811||21306289||PAC:17837328||-1||CDS||391302280||7009||75.99	21306289	21304811	b19990_1	1||3167525||3170831||PAC:17823655||1||CDS||391283618||305||75.99	3167525	3170831	1.800000e-72	1057
0.8863	0.1096	a19990_14	14||21433524||21444191||PAC:17837331||1||CDS||391302286||7012||77.31	21433524	21444191	b19990_1	1||3084529||3092651||PAC:17823662||-1||CDS||391283632||298||77.31	3092651	3084529	3.400000e-207	1107
60.0615	1.1860	a19990_14	14||21468073||21468747||PAC:17837332||1||CDS||391302288||7013||71.96	21468073	21468747	b19990_1	1||3014420||3016204||PAC:17823671||-1||CDS||391283650||289||71.96	3016204	3014420	2.200000e-84	1157
79.0201	0.5016	a19990_14	14||21475842||21476772||PAC:17837333||-1||CDS||391302290||7014||88.89	21476772	21475842	b19990_1	1||3007049||3007411||PAC:17823674||1||CDS||391283656||286||88.89	3007049	3007411	3.600000e-24	1180
5.8711	0.3760	a19990_14	14||21742614||21743642||PAC:17837339||-1||CDS||391302302||7020||66.12	21743642	21742614	b19990_1	1||2958067||2959131||PAC:17823677||1||CDS||391283662||283||66.12	2958067	2959131	1.800000e-52	1230
8.4992	0.4868	a19990_14	14||21747481||21749101||PAC:17837340||-1||CDS||391302304||7021||60.38	21749101	21747481	b19990_1	1||2954243||2955469||PAC:17823678||1||CDS||391283664||282||60.38	2954243	2955469	1.000000e-26	1256
2.5782	0.1998	a19990_14	14||22022712||22023785||PAC:17841384||-1||CDS||391303716||7038||73.25	22023785	22022712	b19990_1	1||2766597||2767442||PAC:17823692||1||CDS||391283692||268||73.25	2766597	2767442	4.400000e-121	1303
23.9738	0.5078	a19990_14	14||22050931||22055841||PAC:17841386||-1||CDS||391303720||7040||68.68	22055841	22050931	b19990_1	1||2751643||2752719||PAC:17823694||1||CDS||391283696||266||68.68	2751643	2752719	2.400000e-37	1339
69.5013	1.2252	a19990_14	14||22124290||22125983||PAC:17841387||1||CDS||391303722||7041||77.23	22124290	22125983	b19990_1	1||2574244||2575738||PAC:17823706||-1||CDS||391283720||254||77.23	2575738	2574244	5.100000e-43	1378
15.8751	0.5108	a19990_14	14||22200145||22206112||PAC:17841390||-1||CDS||391303728||7044||57.54	22206112	22200145	b19990_1	1||2526012||2527795||PAC:17823711||1||CDS||391283730||249||57.54	2526012	2527795	1.500000e-23	1400
2.2286	0.4166	a19990_14	14||22255076||22277284||PAC:17841392||-1||CDS||391303732||7046||72.88	22277284	22255076	b19990_1	1||2468754||2475113||PAC:17823717||1||CDS||391283742||243||72.88	2468754	2475113	5.000000e-168	1450
###  Mean Ks:  3.2955	Mean Kn: 0.4364
#Ks	Kn	a<db_genome_id>_<chr>	chr1||start1||stop1||name1||strand1||type1||db_feature_id1||genome_order1||percent_id1	start1	stop1	b<db_genome_id>_<chr>	chr2||start2||stop2||name2||strand2||type2||db_feature_id2||genome_order2||percent_id2	start2	stop2	eval	block_score	GEVO_link
2.1396	0.3907	a19990_14	14||19368167||19376277||PAC:17837264||1||CDS||391302152||6945||63.39	19368167	19376277	b19990_17	17||2677543||2681814||PAC:17820991||1||CDS||391312357||10027||63.39	2677543	2681814	4.100000e-90	50
13.9849	1.7638	a19990_14	14||19440155||19446055||PAC:17837266||1||CDS||391302156||6947||79.37	19440155	19446055	b19990_17	17||2692406||2698045||PAC:17820988||-1||CDS||391312351||10030||79.37	2698045	2692406	1.300000e-08	57
1.3929	0.1101	a19990_14	14||19628877||19651475||PAC:17837276||1||CDS||391302176||6957||79.0	19628877	19651475	b19990_17	17||2724794||2742734||PAC:17820984||1||CDS||391312343||10034||79.0	2724794	2742734	1.000000e-250	107
1.9994	0.3129	a19990_14	14||20090013||20099669||PAC:17837286||-1||CDS||391302196||6967||71.19	20099669	20090013	b19990_17	17||3063849||3066336||PAC:17820964||-1||CDS||391312303||10054||71.19	3066336	3063849	2.500000e-106	154
2.7077	0.6860	a19990_14	14||20100686||20103158||PAC:17837287||1||CDS||391302198||6968||63.29	20100686	20103158	b19990_17	17||3071407||3074093||PAC:17820963||1||CDS||391312301||10055||63.29	3071407	3074093	2.700000e-29	182
12.2296	0.6699	a19990_14	14||20520321||20527173||PAC:17837302||1||CDS||391302228||6983||73.7	20520321	20527173	b19990_17	17||3220947||3228158||PAC:17820949||-1||CDS||391312273||10069||73.7	3228158	3220947	4.100000e-155	229
3.0542	0.2334	a19990_14	14||20721259||20722778||PAC:17837305||-1||CDS||391302234||6986||73.3	20722778	20721259	b19990_17	17||3272925||3279659||PAC:17820943||-1||CDS||391312261||10075||73.3	3279659	3272925	5.800000e-181	279
0.7579	0.0911	a19990_14	14||20978174||20984995||PAC:17837311||1||CDS||391302246||6992||82.34	20978174	20984995	b19990_17	17||3407144||3413858||PAC:17820930||1||CDS||391312235||10088||82.34	3407144	3413858	3.900000e-214	326
1.1990	0.0790	a19990_14	14||21006418||21009498||PAC:17837314||-1||CDS||391302252||6995||80.14	21009498	21006418	b19990_17	17||3414943||3416439||PAC:17820929||-1||CDS||391312233||10089||80.14	3416439	3414943	2.600000e-156	376
1.5569	0.4305	a19990_14	14||21028395||21030253||PAC:17837316||1||CDS||391302256||6997||67.69	21028395	21030253	b19990_17	17||3477176||3478490||PAC:17820924||1||CDS||391312223||10094||67.69	3477176	3478490	2.600000e-66	426
0.9908	0.2197	a19990_14	14||21085157||21103476||PAC:17837320||1||CDS||391302264||7001||73.04	21085157	21103476	b19990_17	17||3518070||3530121||PAC:17820922||1||CDS||391312219||10096||73.04	3518070	3530121	1.000000e-250	476
2.0029	0.3741	a19990_14	14||21128986||21130161||PAC:17837322||1||CDS||391302268||7003||67.22	21128986	21130161	b19990_17	17||3612679||3617479||PAC:17820915||1||CDS||391312205||10103||67.22	3612679	3617479	1.200000e-13	488
2.0752	0.1722	a19990_14	14||21211166||21211960||PAC:17837325||1||CDS||391302274||7006||76.32	21211166	21211960	b19990_17	17||3660462||3661380||PAC:17820911||-1||CDS||391312197||10107||76.32	3661380	3660462	9.200000e-107	538
2.5919	0.4716	a19990_14	14||21747481||21749101||PAC:17837340||-1||CDS||391302304||7021||71.36	21749101	21747481	b19990_17	17||3953006||3954367||PAC:17820893||-1||CDS||391312161||10125||71.36	3954367	3953006	1.600000e-72	585
2.9907	0.5964	a19990_14	14||21945085||21953053||PAC:17841380||1||CDS||391303708||7034||65.98	21945085	21953053	b19990_17	17||4155405||4159737||PAC:17820882||1||CDS||391312139||10136||65.98	4155405	4159737	2.100000e-118	632
3.1400	0.6991	a19990_14	14||22124290||22125983||PAC:17841387||1||CDS||391303722||7041||78.29	22124290	22125983	b19990_17	17||4343550||4345620||PAC:17820873||1||CDS||391312121||10145||78.29	4343550	4345620	9.000000e-38	669
1.2105	0.1179	a19990_14	14||22174397||22184819||PAC:17841389||1||CDS||391303726||7043||77.83	22174397	22184819	b19990_17	17||4483254||4492528||PAC:17820868||1||CDS||391312111||10150||77.83	4483254	4492528	1.000000e-250	719
###  Mean Ks:  6.6952	Mean Kn: 0.3223
#Ks	Kn	a<db_genome_id>_<chr>	chr1||start1||stop1||name1||strand1||type1||db_feature_id1||genome_order1||percent_id1	start1	stop1	b<db_genome_id>_<chr>	chr2||start2||stop2||name2||strand2||type2||db_feature_id2||genome_order2||percent_id2	start2	stop2	eval	block_score	GEVO_link
0.6537	0.2828	a19990_14	14||22639586||22640270||PAC:17841423||1||CDS||391303794||7077||81.03	22639586	22640270	b19990_17	17||4799076||4799682||PAC:17820842||-1||CDS||391312059||10176||81.03	4799682	4799076	1.900000e-44	43
40.6103	0.5781	a19990_14	14||22862598||22865903||PAC:17841432||1||CDS||391303812||7086||59.13	22862598	22865903	b19990_17	17||5104509||5107475||PAC:17820828||1||CDS||391312031||10190||59.13	5104509	5107475	9.000000e-46	85
1.7558	0.4201	a19990_14	14||23084806||23086707||PAC:17841449||-1||CDS||391303846||7103||81.74	23086707	23084806	b19990_17	17||5160826||5162715||PAC:17820822||-1||CDS||391312019||10196||81.74	5162715	5160826	2.700000e-101	132
1.7882	0.3195	a19990_14	14||23125718||23135858||PAC:17841452||1||CDS||391303852||7106||72.82	23125718	23135858	b19990_17	17||5178349||5186521||PAC:17820821||1||CDS||391312017||10197||72.82	5178349	5186521	2.500000e-73	182
1.0885	0.1033	a19990_14	14||23137430||23143930||PAC:17841453||-1||CDS||391303854||7107||78.84	23143930	23137430	b19990_17	17||5190726||5194134||PAC:17820819||-1||CDS||391312013||10199||78.84	5194134	5190726	1.000000e-250	232
1.2123	0.2071	a19990_14	14||23320536||23341023||PAC:17841462||-1||CDS||391303872||7116||77.25	23341023	23320536	b19990_17	17||5434326||5452711||PAC:17820801||-1||CDS||391311977||10217||77.25	5452711	5434326	2.400000e-180	279
0.8995	0.0722	a19990_14	14||23425934||23428430||PAC:17841468||-1||CDS||391303884||7122||83.23	23428430	23425934	b19990_17	17||5514288||5516722||PAC:17820796||-1||CDS||391311967||10222||83.23	5516722	5514288	1.000000e-250	329
2.4901	0.2209	a19990_14	14||23528202||23532534||PAC:17841474||-1||CDS||391303896||7128||82.2	23532534	23528202	b19990_17	17||5529705||5543973||PAC:17820793||1||CDS||391311961||10225||82.2	5529705	5543973	1.000000e-250	379
1.0954	0.1628	a19990_14	14||23920911||23938859||PAC:17838752||1||CDS||391303244||7142||76.75	23920911	23938859	b19990_17	17||5620229||5626937||PAC:17820787||1||CDS||391311949||10231||76.75	5620229	5626937	1.000000e-250	426
1.7191	0.2758	a19990_14	14||23946920||23949084||PAC:17838754||-1||CDS||391303248||7144||75.56	23949084	23946920	b19990_17	17||5652488||5657534||PAC:17820783||-1||CDS||391311941||10235||75.56	5657534	5652488	5.200000e-35	460
20.3339	0.9028	a19990_14	14||24045544||24048408||PAC:17838763||1||CDS||391303266||7153||75.46	24045544	24048408	b19990_17	17||5711518||5719116||PAC:17820778||-1||CDS||391311931||10240||75.46	5719116	5711518	2.900000e-83	510
###  Mean Ks:  10.1823	Mean Kn: 0.3969
#Ks	Kn	a<db_genome_id>_<chr>	chr1||start1||stop1||name1||strand1||type1||db_feature_id1||genome_order1||percent_id1	start1	stop1	b<db_genome_id>_<chr>	chr2||start2||stop2||name2||strand2||type2||db_feature_id2||genome_order2||percent_id2	start2	stop2	eval	block_score	GEVO_link
0.9939	0.0979	a19990_14	14||22672653||22675612||PAC:17841425||1||CDS||391303798||7079||79.26	22672653	22675612	b19990_1	1||16552575||16555651||PAC:17822420||1||CDS||391282562||1026||79.26	16552575	16555651	1.000000e-250	50
1.4827	0.4153	a19990_14	14||22866288||22869527||PAC:17841433||-1||CDS||391303814||7087||66.4	22869527	22866288	b19990_1	1||15925062||15931152||PAC:17822405||1||CDS||391282532||1011||66.4	15925062	15931152	3.300000e-141	97
0.9702	0.0851	a19990_14	14||22978207||22994438||PAC:17841439||-1||CDS||391303826||7093||81.21	22994438	22978207	b19990_1	1||15829216||15857308||PAC:17822400||1||CDS||391282522||1006||81.21	15829216	15857308	1.000000e-250	147
1.3281	0.1983	a19990_14	14||23001244||23005055||PAC:17841440||-1||CDS||391303828||7094||72.24	23005055	23001244	b19990_1	1||15756276||15758847||PAC:17822398||1||CDS||391282518||1004||72.24	15756276	15758847	8.400000e-185	197
2.6072	0.6199	a19990_14	14||23022233||23026066||PAC:17841442||-1||CDS||391303832||7096||59.39	23026066	23022233	b19990_1	1||15722218||15727580||PAC:17822396||1||CDS||391282514||1002||59.39	15722218	15727580	1.000000e-35	232
2.7430	0.4687	a19990_14	14||23084806||23086707||PAC:17841449||-1||CDS||391303846||7103||75.42	23086707	23084806	b19990_1	1||15655856||15657742||PAC:17822391||1||CDS||391282504||997||75.42	15655856	15657742	5.000000e-76	282
1.8039	0.2893	a19990_14	14||23125718||23135858||PAC:17841452||1||CDS||391303852||7106||77.85	23125718	23135858	b19990_1	1||15387184||15409114||PAC:17822385||-1||CDS||391282492||991||77.85	15409114	15387184	8.600000e-64	332
69.5293	1.0010	a19990_14	14||23384136||23385107||PAC:17841465||-1||CDS||391303878||7119||64.71	23385107	23384136	b19990_1	1||15079156||15080270||PAC:17822376||-1||CDS||391282474||982||64.71	15080270	15079156	1.600000e-33	361
###  Mean Ks:  11.0671	Mean Kn: 0.4289
#Ks	Kn	a<db_genome_id>_<chr>	chr1||start1||stop1||name1||strand1||type1||db_feature_id1||genome_order1||percent_id1	start1	stop1	b<db_genome_id>_<chr>	chr2||start2||stop2||name2||strand2||type2||db_feature_id2||genome_order2||percent_id2	start2	stop2	eval	block_score	GEVO_link
2.9825	0.3677	a19990_14	14||23287292||23292722||PAC:17841459||1||CDS||391303866||7113||81.03	23287292	23292722	b19990_1	1||112285||118695||PAC:17823953||1||CDS||391284214||7||81.03	112285	118695	2.100000e-48	47
1.2991	0.1984	a19990_14	14||23320536||23341023||PAC:17841462||-1||CDS||391303872||7116||75.27	23341023	23320536	b19990_1	1||150565||175325||PAC:17823952||-1||CDS||391284212||8||75.27	175325	150565	1.400000e-168	97
1.0065	0.0575	a19990_14	14||23425934||23428430||PAC:17841468||-1||CDS||391303884||7122||83.08	23428430	23425934	b19990_1	1||259039||261547||PAC:17823946||-1||CDS||391284200||14||83.08	261547	259039	5.000000e-249	147
1.0745	0.1540	a19990_14	14||23435565||23438410||PAC:17841469||-1||CDS||391303886||7123||74.95	23438410	23435565	b19990_1	1||263082||268798||PAC:17823945||-1||CDS||391284198||15||74.95	268798	263082	1.000000e-250	197
65.7328	0.9716	a19990_14	14||23804742||23821929||PAC:17838748||1||CDS||391303236||7138||59.38	23804742	23821929	b19990_1	1||334518||337539||PAC:17823937||-1||CDS||391284182||23||59.38	337539	334518	2.400000e-27	220
1.8736	0.1770	a19990_14	14||23946920||23949084||PAC:17838754||-1||CDS||391303248||7144||68.91	23949084	23946920	b19990_1	1||391167||394070||PAC:17823932||-1||CDS||391284172||28||68.91	394070	391167	2.200000e-52	270
13.4022	1.2819	a19990_14	14||23997625||24017537||PAC:17838761||-1||CDS||391303262||7151||66.62	24017537	23997625	b19990_1	1||421584||428372||PAC:17823929||1||CDS||391284166||31||66.62	421584	428372	5.500000e-94	320
1.1654	0.2234	a19990_14	14||24129503||24145604||PAC:17838769||1||CDS||391303278||7159||79.72	24129503	24145604	b19990_1	1||515760||520675||PAC:17823915||1||CDS||391284138||45||79.72	515760	520675	2.700000e-114	367
###  Mean Ks:  21.5522	Mean Kn: 0.6575
#Ks	Kn	a<db_genome_id>_<chr>	chr1||start1||stop1||name1||strand1||type1||db_feature_id1||genome_order1||percent_id1	start1	stop1	b<db_genome_id>_<chr>	chr2||start2||stop2||name2||strand2||type2||db_feature_id2||genome_order2||percent_id2	start2	stop2	eval	block_score	GEVO_link
6.5329	1.3420	a19990_14	14||24482468||24484417||PAC:17838786||1||CDS||391303312||7176||80.56	24482468	24484417	b19990_1	1||22845052||22853689||PAC:17817387||-1||CDS||391282366||1384||80.56	22853689	22845052	1.400000e-83	50
69.4541	1.1786	a19990_14	14||24534986||24538272||PAC:17838793||-1||CDS||391303326||7183||76.79	24538272	24534986	b19990_1	1||22748079||22755602||PAC:17817378||1||CDS||391282348||1375||76.79	22748079	22755602	2.100000e-51	100
2.8988	0.3020	a19990_14	14||24631338||24634655||PAC:17838804||-1||CDS||391303348||7194||71.75	24634655	24631338	b19990_1	1||22725180||22728397||PAC:17817374||1||CDS||391282340||1371||71.75	22725180	22728397	3.800000e-101	147
1.1073	0.0205	a19990_14	14||24650501||24651690||PAC:17838805||-1||CDS||391303350||7195||85.27	24651690	24650501	b19990_1	1||22715281||22715753||PAC:17817373||1||CDS||391282338||1370||85.27	22715281	22715753	5.200000e-78	197
68.4500	0.4448	a19990_14	14||24792735||24793876||PAC:17838819||-1||CDS||391303378||7209||82.53	24793876	24792735	b19990_1	1||22603254||22607524||PAC:17817358||1||CDS||391282308||1355||82.53	22603254	22607524	2.200000e-81	244
2.5481	0.4596	a19990_14	14||24814715||24816640||PAC:17838820||-1||CDS||391303380||7210||77.55	24816640	24814715	b19990_1	1||22568108||22570236||PAC:17817354||1||CDS||391282300||1351||77.55	22568108	22570236	2.800000e-42	285
3.3103	0.6027	a19990_14	14||24823031||24826025||PAC:17838822||-1||CDS||391303384||7212||68.72	24826025	24823031	b19990_1	1||22547029||22561690||PAC:17817353||1||CDS||391282298||1350||68.72	22547029	22561690	2.100000e-59	335
1.7163	0.2694	a19990_14	14||24836872||24881484||PAC:17838823||1||CDS||391303386||7213||70.81	24836872	24881484	b19990_1	1||22469075||22482650||PAC:17817349||-1||CDS||391282290||1346||70.81	22482650	22469075	2.300000e-157	385
63.3332	1.2958	a19990_14	14||24883731||24885142||PAC:17838824||-1||CDS||391303388||7214||71.9	24885142	24883731	b19990_1	1||22452109||22456182||PAC:17817346||1||CDS||391282284||1343||71.9	22452109	22456182	1.000000e-16	401
44.1388	0.5702	a19990_14	14||24945538||24948000||PAC:17838831||1||CDS||391303402||7221||59.71	24945538	24948000	b19990_1	1||22336322||22338766||PAC:17817279||1||CDS||391282272||1337||59.71	22336322	22338766	6.300000e-67	451
37.3473	1.1311	a19990_14	14||25056977||25061577||PAC:17838844||1||CDS||391303428||7234||67.24	25056977	25061577	b19990_1	1||22309148||22311024||PAC:17817276||-1||CDS||391282266||1334||67.24	22311024	22309148	1.600000e-86	498
3.3605	1.2470	a19990_14	14||25061933||25064939||PAC:17838845||-1||CDS||391303430||7235||60.7	25064939	25061933	b19990_1	1||22279454||22280585||PAC:17817273||1||CDS||391282260||1331||60.7	22279454	22280585	2.100000e-11	508
1.2425	0.1787	a19990_14	14||25073430||25074352||PAC:17838846||1||CDS||391303432||7236||73.03	25073430	25074352	b19990_1	1||22277196||22278029||PAC:17817272||-1||CDS||391282258||1330||73.03	22278029	22277196	5.500000e-126	558
1.1538	0.2778	a19990_14	14||25085689||25088322||PAC:17838848||1||CDS||391303436||7238||83.33	25085689	25088322	b19990_1	1||22216468||22221088||PAC:17817268||-1||CDS||391282250||1326||83.33	22221088	22216468	5.100000e-48	605
1.1461	0.2783	a19990_14	14||25194663||25204018||PAC:17838857||-1||CDS||391303454||7247||70.52	25204018	25194663	b19990_1	1||22185936||22196036||PAC:17817265||1||CDS||391282244||1323||70.52	22185936	22196036	1.000000e-250	655
74.7116	1.1349	a19990_14	14||25213522||25214303||PAC:17838859||-1||CDS||391303458||7249||69.77	25214303	25213522	b19990_1	1||22097816||22098753||PAC:17817260||1||CDS||391282234||1318||69.77	22097816	22098753	1.400000e-62	705
1.8735	0.3209	a19990_14	14||25246374||25251029||PAC:17838864||-1||CDS||391303468||7254||70.31	25251029	25246374	b19990_1	1||22067294||22071688||PAC:17817257||1||CDS||391282228||1315||70.31	22067294	22071688	6.900000e-166	755
21.1041	1.1403	a19990_14	14||25344484||25355291||PAC:17838872||1||CDS||391303484||7262||72.2	25344484	25355291	b19990_1	1||21924403||21931349||PAC:17817247||-1||CDS||391282208||1305||72.2	21931349	21924403	2.100000e-176	805
4.0630	0.2975	a19990_14	14||25369553||25372839||PAC:17838874||-1||CDS||391303488||7264||61.74	25372839	25369553	b19990_1	1||21888386||21891049||PAC:17817243||1||CDS||391282200||1301||61.74	21888386	21891049	3.000000e-115	855
###  Mean Ks:  13.0133	Mean Kn: 0.9958
#Ks	Kn	a<db_genome_id>_<chr>	chr1||start1||stop1||name1||strand1||type1||db_feature_id1||genome_order1||percent_id1	start1	stop1	b<db_genome_id>_<chr>	chr2||start2||stop2||name2||strand2||type2||db_feature_id2||genome_order2||percent_id2	start2	stop2	eval	block_score	GEVO_link
1.0356	0.1001	a19990_14	14||24652621||24655474||PAC:17838806||-1||CDS||391303352||7196||80.46	24655474	24652621	b19990_17	17||23971||30276||PAC:17821236||1||CDS||391312847||9782||80.46	23971	30276	3.600000e-231	50
59.8281	1.2954	a19990_14	14||24814715||24816640||PAC:17838820||-1||CDS||391303380||7210||79.89	24816640	24814715	b19990_17	17||109248||110425||PAC:17821221||-1||CDS||391312817||9797||79.89	110425	109248	1.100000e-44	91
1.1987	0.1474	a19990_14	14||24903305||24917841||PAC:17838826||1||CDS||391303392||7216||75.77	24903305	24917841	b19990_17	17||184825||190323||PAC:17821214||1||CDS||391312803||9804||75.77	184825	190323	1.000000e-250	141
1.2343	0.1360	a19990_14	14||24970037||24973790||PAC:17838835||-1||CDS||391303410||7225||81.05	24973790	24970037	b19990_17	17||232858||236378||PAC:17821210||-1||CDS||391312795||9808||81.05	236378	232858	2.400000e-198	191
64.7809	0.4026	a19990_14	14||24986266||24988490||PAC:17838837||1||CDS||391303414||7227||71.67	24986266	24988490	b19990_17	17||236874||248517||PAC:17821209||1||CDS||391312793||9809||71.67	236874	248517	4.200000e-74	241
1.0803	0.0346	a19990_14	14||25017542||25021982||PAC:17838840||1||CDS||391303420||7230||84.47	25017542	25021982	b19990_17	17||287229||292106||PAC:17821203||1||CDS||391312781||9815||84.47	287229	292106	1.000000e-250	291
1.0907	0.0686	a19990_14	14||25023672||25028002||PAC:17838841||-1||CDS||391303422||7231||80.76	25028002	25023672	b19990_17	17||309626||318786||PAC:17821200||-1||CDS||391312775||9818||80.76	318786	309626	1.000000e-250	341
0.9036	0.0704	a19990_14	14||25034680||25041374||PAC:17838843||-1||CDS||391303426||7233||80.64	25041374	25034680	b19990_17	17||338381||343406||PAC:17821197||-1||CDS||391312769||9821||80.64	343406	338381	2.400000e-227	391
63.3665	0.4432	a19990_14	14||25100230||25100835||PAC:17838850||-1||CDS||391303440||7240||59.39	25100835	25100230	b19990_17	17||364832||366466||PAC:17821194||-1||CDS||391312763||9824||59.39	366466	364832	8.900000e-14	404
1.0648	0.3446	a19990_14	14||25183106||25187217||PAC:17838855||-1||CDS||391303450||7245||78.67	25187217	25183106	b19990_17	17||369835||376176||PAC:17821193||-1||CDS||391312761||9825||78.67	376176	369835	8.900000e-130	454
1.2086	0.3153	a19990_14	14||25213522||25214303||PAC:17838859||-1||CDS||391303458||7249||67.62	25214303	25213522	b19990_17	17||507624||508606||PAC:17821180||-1||CDS||391312735||9838||67.62	508606	507624	5.200000e-52	501
1.1779	0.0875	a19990_14	14||25230786||25232445||PAC:17838861||1||CDS||391303462||7251||81.74	25230786	25232445	b19990_17	17||512405||514559||PAC:17821179||1||CDS||391312733||9839||81.74	512405	514559	7.100000e-60	551
0.9205	0.1291	a19990_14	14||25238505||25244463||PAC:17838863||-1||CDS||391303466||7253||78.29	25244463	25238505	b19990_17	17||514981||520726||PAC:17821178||-1||CDS||391312731||9840||78.29	520726	514981	1.000000e-250	601
1.1946	0.2009	a19990_14	14||25252506||25257857||PAC:17838865||-1||CDS||391303470||7255||74.45	25257857	25252506	b19990_17	17||558938||562728||PAC:17821175||-1||CDS||391312725||9843||74.45	562728	558938	1.000000e-250	651
1.0989	0.2999	a19990_14	14||25265845||25272672||PAC:17838866||1||CDS||391303472||7256||75.21	25265845	25272672	b19990_17	17||569936||579943||PAC:17821173||1||CDS||391312721||9845||75.21	569936	579943	2.200000e-183	701
1.2218	0.1400	a19990_14	14||25292642||25302132||PAC:17838867||1||CDS||391303474||7257||78.36	25292642	25302132	b19990_17	17||588893||591668||PAC:17821171||1||CDS||391312717||9847||78.36	588893	591668	1.700000e-85	751
1.0496	0.1072	a19990_14	14||25336099||25341999||PAC:17838871||1||CDS||391303482||7261||83.91	25336099	25341999	b19990_17	17||711458||715770||PAC:17821167||1||CDS||391312709||9851||83.91	711458	715770	2.300000e-239	801
1.3151	0.1499	a19990_14	14||25369553||25372839||PAC:17838874||-1||CDS||391303488||7264||74.08	25372839	25369553	b19990_17	17||723570||725574||PAC:17821165||-1||CDS||391312705||9853||74.08	725574	723570	1.000000e-250	851
2.9324	0.2205	a19990_14	14||25479103||25481616||PAC:17838879||1||CDS||391303498||7269||78.27	25479103	25481616	b19990_17	17||922916||925015||PAC:17821139||-1||CDS||391312653||9879||78.27	925015	922916	1.200000e-81	50
1.6829	0.4433	a19990_14	14||25486818||25489754||PAC:17838880||1||CDS||391303500||7270||66.18	25486818	25489754	b19990_17	17||904847||907388||PAC:17821141||-1||CDS||391312657||9877||66.18	907388	904847	5.900000e-82	100
71.2764	0.6011	a19990_14	14||25510046||25535960||PAC:17838882||1||CDS||391303504||7272||67.25	25510046	25535960	b19990_17	17||878193||880826||PAC:17821143||1||CDS||391312661||9875||67.25	878193	880826	7.900000e-19	118
5.3571	1.4291	a19990_14	14||25538644||25539236||PAC:17838884||1||CDS||391303508||7274||82.21	25538644	25539236	b19990_17	17||867655||868577||PAC:17821144||1||CDS||391312663||9874||82.21	867655	868577	2.800000e-58	168
1.3948	0.1942	a19990_14	14||25581582||25585195||PAC:17838889||1||CDS||391303518||7279||71.18	25581582	25585195	b19990_17	17||823973||826943||PAC:17821150||-1||CDS||391312675||9868||71.18	826943	823973	1.000000e-250	218
2.7631	0.0570	a19990_14	14||25605085||25605383||PAC:17838893||1||CDS||391303526||7283||80.0	25605085	25605383	b19990_17	17||938976||939343||PAC:17821137||1||CDS||391312649||9881||80.0	938976	939343	8.000000e-54	945
1.9227	0.3142	a19990_14	14||25626733||25641296||PAC:17838895||1||CDS||391303530||7285||77.87	25626733	25641296	b19990_17	17||942499||942936||PAC:17821136||1||CDS||391312647||9882||77.87	942499	942936	1.100000e-22	967
62.1347	0.7226	a19990_14	14||25721018||25723110||PAC:17838907||1||CDS||391303554||7297||75.3	25721018	25723110	b19990_17	17||1060849||1062387||PAC:17821118||1||CDS||391312611||9900||75.3	1060849	1062387	3.000000e-71	1014
1.3111	0.2225	a19990_14	14||25734263||25736466||PAC:17838909||-1||CDS||391303558||7299||79.14	25736466	25734263	b19990_17	17||1072084||1074244||PAC:17821117||-1||CDS||391312609||9901||79.14	1074244	1072084	1.800000e-247	1064
69.5494	1.0703	a19990_14	14||25898569||25932462||PAC:17817813||1||CDS||391300828||7309||85.26	25898569	25932462	b19990_17	17||1153569||1164212||PAC:17821107||-1||CDS||391312589||9911||85.26	1164212	1153569	1.000000e-250	1114
4.0227	22.0480	a19990_14	14||26015212||26015550||PAC:17817823||1||CDS||391300848||7319||69.82	26015212	26015550	b19990_17	17||1200420||1200851||PAC:17821104||-1||CDS||391312583||9914||69.82	1200851	1200420	4.900000e-50	1163
1.2134	0.2465	a19990_14	14||26018635||26021246||PAC:17817824||1||CDS||391300850||7320||74.35	26018635	26021246	b19990_17	17||1243474||1246011||PAC:17821099||-1||CDS||391312573||9919||74.35	1246011	1243474	5.700000e-86	1213
1.5537	0.2227	a19990_14	14||26033260||26038531||PAC:17817826||-1||CDS||391300854||7322||70.45	26038531	26033260	b19990_17	17||1252543||1259365||PAC:17821097||-1||CDS||391312569||9921||70.45	1259365	1252543	1.000000e-250	1263
3.0277	0.3644	a19990_14	14||26123304||26129912||PAC:17817836||-1||CDS||391300874||7332||64.27	26129912	26123304	b19990_17	17||1326721||1332151||PAC:17821089||1||CDS||391312553||9929||64.27	1326721	1332151	5.600000e-98	1313
5.9432	0.9845	a19990_14	14||26184035||26186148||PAC:17817843||1||CDS||391300888||7339||72.73	26184035	26186148	b19990_17	17||1364234||1365304||PAC:17821085||1||CDS||391312545||9933||72.73	1364234	1365304	2.200000e-14	1326
1.5977	0.2428	a19990_14	14||26200277||26206556||PAC:17817845||1||CDS||391300892||7341||75.88	26200277	26206556	b19990_17	17||1370394||1380573||PAC:17821084||1||CDS||391312543||9934||75.88	1370394	1380573	3.400000e-130	1376
###  Mean Ks:  12.9460	Mean Kn: 0.6863
#Ks	Kn	a<db_genome_id>_<chr>	chr1||start1||stop1||name1||strand1||type1||db_feature_id1||genome_order1||percent_id1	start1	stop1	b<db_genome_id>_<chr>	chr2||start2||stop2||name2||strand2||type2||db_feature_id2||genome_order2||percent_id2	start2	stop2	eval	block_score	GEVO_link
32.9459	0.8255	a19990_14	14||25898569||25932462||PAC:17817813||1||CDS||391300828||7309||61.73	25898569	25932462	b19990_1	1||20085777||20097440||PAC:17822591||-1||CDS||391282904||1197||61.73	20097440	20085777	4.000000e-36	35
11.2408	1.2267	a19990_14	14||25992898||25995602||PAC:17817820||-1||CDS||391300842||7316||75.0	25995602	25992898	b19990_1	1||20078660||20081268||PAC:17822590||1||CDS||391282902||1196||75.0	20078660	20081268	3.500000e-27	61
5.4995	2.7584	a19990_14	14||26015212||26015550||PAC:17817823||1||CDS||391300848||7319||76.17	26015212	26015550	b19990_1	1||20007918||20013712||PAC:17822583||1||CDS||391282888||1189||76.17	20007918	20013712	2.800000e-66	111
0.9535	0.3103	a19990_14	14||26022537||26028655||PAC:17817825||-1||CDS||391300852||7321||74.87	26028655	26022537	b19990_1	1||19850913||19856544||PAC:17822569||1||CDS||391282860||1175||74.87	19850913	19856544	1.000000e-250	158
1.2140	0.1843	a19990_14	14||26059393||26065510||PAC:17817828||1||CDS||391300858||7324||73.35	26059393	26065510	b19990_1	1||19834919||19840992||PAC:17822568||-1||CDS||391282858||1174||73.35	19840992	19834919	1.000000e-250	208
1.8423	0.3389	a19990_14	14||26123304||26129912||PAC:17817836||-1||CDS||391300874||7332||68.23	26129912	26123304	b19990_1	1||19768992||19771314||PAC:17822563||1||CDS||391282848||1169||68.23	19768992	19771314	3.300000e-124	258
54.2168	1.6608	a19990_14	14||26209022||26209780||PAC:17817846||1||CDS||391300894||7342||65.25	26209022	26209780	b19990_1	1||19729451||19730764||PAC:17822559||1||CDS||391282840||1165||65.25	19729451	19730764	5.900000e-35	292
1.4783	0.1322	a19990_14	14||26212152||26215805||PAC:17817848||-1||CDS||391300898||7344||77.01	26215805	26212152	b19990_1	1||19577702||19584977||PAC:17822543||1||CDS||391282808||1149||77.01	19577702	19584977	1.000000e-250	339
0.9817	0.1143	a19990_14	14||26225308||26227704||PAC:17817849||-1||CDS||391300900||7345||79.66	26227704	26225308	b19990_1	1||19566166||19568737||PAC:17822539||1||CDS||391282800||1145||79.66	19566166	19568737	1.000000e-250	389
1.8083	0.0725	a19990_14	14||26240492||26242688||PAC:17817851||-1||CDS||391300904||7347||81.25	26242688	26240492	b19990_1	1||19543806||19546424||PAC:17822537||1||CDS||391282796||1143||81.25	19543806	19546424	1.000000e-250	439
1.2221	0.1666	a19990_14	14||26243974||26261318||PAC:17817852||-1||CDS||391300906||7348||75.91	26261318	26243974	b19990_1	1||19500738||19509123||PAC:17822533||1||CDS||391282788||1139||75.91	19500738	19509123	7.600000e-145	489
1.7805	0.3462	a19990_14	14||26272582||26275994||PAC:17817854||-1||CDS||391300910||7350||72.74	26275994	26272582	b19990_1	1||19480236||19483305||PAC:17822530||1||CDS||391282782||1136||72.74	19480236	19483305	1.000000e-155	539
1.4388	0.1596	a19990_14	14||26311898||26314057||PAC:17817859||1||CDS||391300920||7355||84.1	26311898	26314057	b19990_1	1||19401890||19415232||PAC:17822527||-1||CDS||391282776||1133||84.1	19415232	19401890	3.800000e-203	589
71.1194	0.9504	a19990_14	14||26335678||26338743||PAC:17818846||1||CDS||391300922||7356||80.0	26335678	26338743	b19990_1	1||19227005||19229486||PAC:17822516||1||CDS||391282754||1122||80.0	19227005	19229486	1.900000e-61	636
6.4488	1.0478	a19990_14	14||26388586||26392427||PAC:17818851||1||CDS||391300932||7361||62.47	26388586	26392427	b19990_1	1||19215020||19218992||PAC:17822514||-1||CDS||391282750||1120||62.47	19218992	19215020	6.200000e-67	686
###  Mean Ks:  13.4946	Mean Kn: 0.4249
#Ks	Kn	a<db_genome_id>_<chr>	chr1||start1||stop1||name1||strand1||type1||db_feature_id1||genome_order1||percent_id1	start1	stop1	b<db_genome_id>_<chr>	chr2||start2||stop2||name2||strand2||type2||db_feature_id2||genome_order2||percent_id2	start2	stop2	eval	block_score	GEVO_link
67.2493	1.6985	a19990_14	14||26178464||26179543||PAC:17817842||-1||CDS||391300886||7338||81.48	26179543	26178464	b19990_17	17||13268008||13271601||PAC:17824352||1||CDS||391312853||10703||81.48	13268008	13271601	7.000000e-07	6
1.6391	0.0862	a19990_14	14||26240492||26242688||PAC:17817851||-1||CDS||391300904||7347||80.42	26242688	26240492	b19990_17	17||12807152||12811693||PAC:17820318||1||CDS||391311011||10700||80.42	12807152	12811693	1.000000e-250	56
1.4312	0.3217	a19990_14	14||26243974||26261318||PAC:17817852||-1||CDS||391300906||7348||67.81	26261318	26243974	b19990_17	17||12796714||12805848||PAC:17820319||1||CDS||391311013||10699||67.81	12796714	12805848	2.700000e-71	106
1.0927	0.1958	a19990_14	14||26365808||26378292||PAC:17818849||-1||CDS||391300928||7359||76.57	26378292	26365808	b19990_17	17||12367028||12375117||PAC:17820332||1||CDS||391311039||10686||76.57	12367028	12375117	4.400000e-184	153
1.0448	0.2574	a19990_14	14||26425345||26426895||PAC:17818857||1||CDS||391300944||7367||71.56	26425345	26426895	b19990_17	17||12001824||12004671||PAC:17820344||-1||CDS||391311063||10674||71.56	12004671	12001824	4.000000e-37	186
1.7541	0.3987	a19990_14	14||26427663||26433977||PAC:17818858||-1||CDS||391300946||7368||70.24	26433977	26427663	b19990_17	17||11994054||12000695||PAC:17820345||1||CDS||391311065||10673||70.24	11994054	12000695	1.800000e-59	236
1.3893	0.0734	a19990_14	14||26481834||26483230||PAC:17818864||1||CDS||391300958||7374||80.55	26481834	26483230	b19990_17	17||11675140||11676711||PAC:17820361||-1||CDS||391311097||10657||80.55	11676711	11675140	1.000000e-250	283
1.3691	0.0859	a19990_14	14||26518277||26524852||PAC:17818869||-1||CDS||391300968||7379||80.42	26524852	26518277	b19990_17	17||11600356||11606205||PAC:17820366||1||CDS||391311107||10652||80.42	11600356	11606205	3.500000e-240	333
1.3729	0.3505	a19990_14	14||26668723||26686123||PAC:17838298||-1||CDS||391302784||7385||67.06	26686123	26668723	b19990_17	17||11508785||11511540||PAC:17820370||1||CDS||391311115||10648||67.06	11508785	11511540	1.000000e-250	383
1.5683	0.1569	a19990_14	14||26710311||26714298||PAC:17838300||1||CDS||391302788||7387||79.36	26710311	26714298	b19990_17	17||11462903||11465940||PAC:17820372||1||CDS||391311119||10646||79.36	11462903	11465940	2.400000e-148	433
68.5293	1.0492	a19990_14	14||26831552||26836857||PAC:17838314||1||CDS||391302816||7401||79.11	26831552	26836857	b19990_17	17||11372051||11380523||PAC:17820377||1||CDS||391311129||10641||79.11	11372051	11380523	1.000000e-250	480
###  Mean Ks:  8.0546	Mean Kn: 0.3841
#Ks	Kn	a<db_genome_id>_<chr>	chr1||start1||stop1||name1||strand1||type1||db_feature_id1||genome_order1||percent_id1	start1	stop1	b<db_genome_id>_<chr>	chr2||start2||stop2||name2||strand2||type2||db_feature_id2||genome_order2||percent_id2	start2	stop2	eval	block_score	GEVO_link
1.1046	0.0669	a19990_14	14||26887348||26892819||PAC:17838322||-1||CDS||391302832||7409||80.76	26892819	26887348	b19990_17	17||10875253||10877438||PAC:17820411||1||CDS||391311197||10607||80.76	10875253	10877438	1.000000e-250	50
5.0129	0.0517	a19990_14	14||27065279||27065608||PAC:17838337||1||CDS||391302862||7424||81.65	27065279	27065608	b19990_17	17||10706598||10706927||PAC:17820429||-1||CDS||391311233||10589||81.65	10706927	10706598	2.600000e-71	97
7.0438	0.4811	a19990_14	14||27152774||27157638||PAC:17838346||1||CDS||391302880||7433||81.5	27152774	27157638	b19990_17	17||10578569||10579686||PAC:17820437||-1||CDS||391311249||10581||81.5	10579686	10578569	7.200000e-51	147
2.3419	0.5150	a19990_14	14||27277498||27282284||PAC:17838351||-1||CDS||391302890||7438||70.9	27282284	27277498	b19990_17	17||10499755||10509293||PAC:17820439||1||CDS||391311253||10579||70.9	10499755	10509293	1.800000e-68	197
2.0158	0.1387	a19990_14	14||27284927||27287525||PAC:17838352||-1||CDS||391302892||7439||73.9	27287525	27284927	b19990_17	17||10494464||10498141||PAC:17820440||1||CDS||391311255||10578||73.9	10494464	10498141	1.000000e-250	247
7.4868	0.5781	a19990_14	14||27360731||27370901||PAC:17838361||-1||CDS||391302910||7448||72.98	27370901	27360731	b19990_17	17||10170963||10177959||PAC:17820460||-1||CDS||391311295||10558||72.98	10177959	10170963	1.000000e-250	294
3.1506	0.2404	a19990_14	14||27413880||27414855||PAC:17838364||1||CDS||391302916||7451||70.26	27413880	27414855	b19990_17	17||9941812||9942452||PAC:17820467||-1||CDS||391311309||10551||70.26	9942452	9941812	1.700000e-50	343
2.8839	0.2008	a19990_14	14||27415848||27419367||PAC:17838365||-1||CDS||391302918||7452||73.79	27419367	27415848	b19990_17	17||9936847||9941154||PAC:17820468||1||CDS||391311311||10550||73.79	9936847	9941154	1.200000e-214	393
1.2084	0.2972	a19990_14	14||27420831||27425313||PAC:17838366||-1||CDS||391302920||7453||73.15	27425313	27420831	b19990_17	17||9889093||9891702||PAC:17820474||1||CDS||391311323||10544||73.15	9889093	9891702	5.100000e-104	443
1.3984	0.2407	a19990_14	14||27434726||27442868||PAC:17838367||1||CDS||391302922||7454||73.35	27434726	27442868	b19990_17	17||9847204||9851736||PAC:17820477||-1||CDS||391311329||10541||73.35	9851736	9847204	1.200000e-205	493
1.7911	0.6002	a19990_14	14||27443804||27454445||PAC:17838368||-1||CDS||391302924||7455||77.37	27454445	27443804	b19990_17	17||9841308||9843240||PAC:17820478||1||CDS||391311331||10540||77.37	9841308	9843240	3.800000e-75	543
71.4171	1.0449	a19990_14	14||27608161||27610473||PAC:17838380||1||CDS||391302948||7467||66.53	27608161	27610473	b19990_17	17||9722892||9726791||PAC:17820482||-1||CDS||391311339||10536||66.53	9726791	9722892	1.200000e-63	590
1.4087	0.5066	a19990_14	14||27702850||27706858||PAC:17838389||1||CDS||391302966||7476||69.62	27702850	27706858	b19990_17	17||9690038||9700367||PAC:17820486||1||CDS||391311347||10532||69.62	9690038	9700367	1.600000e-125	640
1.1048	0.1421	a19990_14	14||27741146||27743911||PAC:17838397||-1||CDS||391302982||7484||79.66	27743911	27741146	b19990_17	17||9346567||9348963||PAC:17820498||1||CDS||391311371||10520||79.66	9346567	9348963	1.000000e-250	687
1.2611	0.1820	a19990_14	14||27760039||27761097||PAC:17838399||-1||CDS||391302986||7486||75.0	27761097	27760039	b19990_17	17||9301547||9306047||PAC:17820501||1||CDS||391311377||10517||75.0	9301547	9306047	1.200000e-81	737
1.0913	0.0991	a19990_14	14||27813126||27819211||PAC:17838408||1||CDS||391303004||7495||84.76	27813126	27819211	b19990_17	17||9166779||9172144||PAC:17820510||-1||CDS||391311395||10508||84.76	9172144	9166779	1.000000e-250	787
69.4250	1.5766	a19990_14	14||27825543||27827843||PAC:17838410||-1||CDS||391303008||7497||64.51	27827843	27825543	b19990_17	17||9128260||9162243||PAC:17820512||1||CDS||391311399||10506||64.51	9128260	9162243	2.000000e-78	837
7.3590	0.2457	a19990_14	14||27915100||27918764||PAC:17838417||-1||CDS||391303022||7504||72.52	27918764	27915100	b19990_17	17||9093027||9096690||PAC:17820515||1||CDS||391311405||10503||72.52	9093027	9096690	1.100000e-32	869
1.3907	0.1148	a19990_14	14||27925049||27928920||PAC:17838419||-1||CDS||391303026||7506||76.75	27928920	27925049	b19990_17	17||9063983||9068184||PAC:17820516||1||CDS||391311407||10502||76.75	9063983	9068184	1.000000e-250	919
1.9394	0.3840	a19990_14	14||27931599||27936505||PAC:17838421||-1||CDS||391303030||7508||75.11	27936505	27931599	b19990_17	17||9017132||9026798||PAC:17820518||1||CDS||391311411||10500||75.11	9017132	9026798	1.000000e-250	969
6.6208	0.2932	a19990_14	14||27959216||27967813||PAC:17838423||1||CDS||391303034||7510||66.22	27959216	27967813	b19990_17	17||8987335||8987805||PAC:17820523||-1||CDS||391311421||10495||66.22	8987805	8987335	3.600000e-38	1006
2.1221	0.7828	a19990_14	14||27990931||27993645||PAC:17838426||1||CDS||391303040||7513||60.46	27990931	27993645	b19990_17	17||8903187||8905229||PAC:17820529||-1||CDS||391311433||10489||60.46	8905229	8903187	1.100000e-67	1056
1.0321	0.0647	a19990_14	14||27999086||28004903||PAC:17838428||-1||CDS||391303044||7515||82.87	28004903	27999086	b19990_17	17||8873900||8879335||PAC:17820532||1||CDS||391311439||10486||82.87	8873900	8879335	1.000000e-250	1106
1.7010	0.4310	a19990_14	14||28051255||28057318||PAC:17838435||-1||CDS||391303058||7522||76.54	28057318	28051255	b19990_17	17||8832529||8840070||PAC:17820534||1||CDS||391311443||10484||76.54	8832529	8840070	9.100000e-215	1156
4.7974	0.3427	a19990_14	14||28107504||28110728||PAC:17838441||1||CDS||391303070||7528||75.31	28107504	28110728	b19990_17	17||8741595||8742213||PAC:17820545||1||CDS||391311465||10473||75.31	8741595	8742213	1.300000e-29	1181
1.3120	0.3659	a19990_14	14||28173865||28178757||PAC:17838452||-1||CDS||391303092||7539||73.93	28178757	28173865	b19990_17	17||8692168||8697831||PAC:17820548||-1||CDS||391311471||10470||73.93	8697831	8692168	6.100000e-44	1221
###  Mean Ks:  27.4232	Mean Kn: 0.8331
#Ks	Kn	a<db_genome_id>_<chr>	chr1||start1||stop1||name1||strand1||type1||db_feature_id1||genome_order1||percent_id1	start1	stop1	b<db_genome_id>_<chr>	chr2||start2||stop2||name2||strand2||type2||db_feature_id2||genome_order2||percent_id2	start2	stop2	eval	block_score	GEVO_link
10.1132	1.5872	a19990_14	14||27319788||27322069||PAC:17838356||-1||CDS||391302900||7443||70.92	27322069	27319788	b19990_1	1||7420883||7423276||PAC:17824978||1||CDS||391284410||646||70.92	7420883	7423276	5.700000e-52	50
67.5065	0.5829	a19990_14	14||27360731||27370901||PAC:17838361||-1||CDS||391302910||7448||67.65	27370901	27360731	b19990_1	1||7502368||7512514||PAC:17824971||1||CDS||391284396||653||67.65	7502368	7512514	5.000000e-137	100
4.9783	1.3344	a19990_14	14||27420831||27425313||PAC:17838366||-1||CDS||391302920||7453||68.4	27425313	27420831	b19990_1	1||7666013||7675081||PAC:17824957||-1||CDS||391284368||667||68.4	7675081	7666013	2.900000e-88	147
53.1562	0.6502	a19990_14	14||27507775||27510170||PAC:17838373||1||CDS||391302934||7460||74.14	27507775	27510170	b19990_1	1||7724620||7736183||PAC:17824949||1||CDS||391284352||675||74.14	7724620	7736183	3.600000e-178	197
1.3619	0.0106	a19990_14	14||27537699||27544113||PAC:17838376||1||CDS||391302940||7463||85.71	27537699	27544113	b19990_1	1||7791488||7798568||PAC:17824944||1||CDS||391284342||680||85.71	7791488	7798568	1.000000e-163	247
###  Mean Ks:  14.6875	Mean Kn: 0.5200
#Ks	Kn	a<db_genome_id>_<chr>	chr1||start1||stop1||name1||strand1||type1||db_feature_id1||genome_order1||percent_id1	start1	stop1	b<db_genome_id>_<chr>	chr2||start2||stop2||name2||strand2||type2||db_feature_id2||genome_order2||percent_id2	start2	stop2	eval	block_score	GEVO_link
9.8346	1.1521	a19990_14	14||27646939||27654851||PAC:17838385||-1||CDS||391302958||7472||83.58	27654851	27646939	b19990_1	1||8012586||8021117||PAC:17824922||-1||CDS||391284298||702||83.58	8021117	8012586	1.000000e-250	50
3.3107	1.4545	a19990_14	14||27686761||27687628||PAC:17838387||1||CDS||391302962||7474||66.84	27686761	27687628	b19990_1	1||8036641||8038012||PAC:17824921||-1||CDS||391284296||703||66.84	8038012	8036641	7.400000e-18	67
0.9465	0.1771	a19990_14	14||27702850||27706858||PAC:17838389||1||CDS||391302966||7476||75.57	27702850	27706858	b19990_1	1||8065297||8071016||PAC:17824919||1||CDS||391284292||705||75.57	8065297	8071016	5.000000e-170	117
1.1392	0.3890	a19990_14	14||27707133||27709246||PAC:17838390||-1||CDS||391302968||7477||80.57	27709246	27707133	b19990_1	1||8079833||8080711||PAC:17824918||-1||CDS||391284290||706||80.57	8080711	8079833	7.500000e-93	167
1.6856	0.0439	a19990_14	14||27783156||27783938||PAC:17838403||1||CDS||391302994||7490||83.33	27783156	27783938	b19990_1	1||8197152||8201664||PAC:17824910||1||CDS||391284274||714||83.33	8197152	8201664	1.400000e-65	214
1.1191	0.1454	a19990_14	14||27801783||27809903||PAC:17838407||1||CDS||391303002||7494||77.81	27801783	27809903	b19990_1	1||8704047||8710492||PAC:17829688||1||CDS||391284848||727||77.81	8704047	8710492	1.000000e-250	261
1.5648	0.3768	a19990_14	14||27849550||27871552||PAC:17838413||-1||CDS||391303014||7500||68.17	27871552	27849550	b19990_1	1||8788501||8807169||PAC:17829684||-1||CDS||391284840||731||68.17	8807169	8788501	1.000000e-250	311
1.0973	0.1876	a19990_14	14||27919404||27924017||PAC:17838418||1||CDS||391303024||7505||74.57	27919404	27924017	b19990_1	1||8821976||8823836||PAC:17829682||1||CDS||391284836||733||74.57	8821976	8823836	1.700000e-208	361
1.0993	0.1095	a19990_14	14||27925049||27928920||PAC:17838419||-1||CDS||391303026||7506||80.01	27928920	27925049	b19990_1	1||8860974||8865393||PAC:17829677||-1||CDS||391284826||738||80.01	8865393	8860974	1.000000e-250	411
61.5934	0.4476	a19990_14	14||27952224||27957180||PAC:17838422||1||CDS||391303032||7509||81.13	27952224	27957180	b19990_1	1||8922975||8933413||PAC:17829673||1||CDS||391284818||742||81.13	8922975	8933413	1.000000e-250	461
68.7690	1.3370	a19990_14	14||27959216||27967813||PAC:17838423||1||CDS||391303034||7510||74.27	27959216	27967813	b19990_1	1||9035382||9038904||PAC:17829665||-1||CDS||391284802||750||74.27	9038904	9035382	1.000000e-250	511
1.7983	0.4989	a19990_14	14||27990931||27993645||PAC:17838426||1||CDS||391303040||7513||62.81	27990931	27993645	b19990_1	1||9257531||9285629||PAC:17829654||1||CDS||391284780||761||62.81	9257531	9285629	4.800000e-92	558
1.3472	0.2429	a19990_14	14||28084702||28103964||PAC:17838439||1||CDS||391303066||7526||71.79	28084702	28103964	b19990_1	1||9458022||9477097||PAC:17829639||-1||CDS||391284750||776||71.79	9477097	9458022	1.100000e-162	605
1.2419	0.3587	a19990_14	14||28173865||28178757||PAC:17838452||-1||CDS||391303092||7539||79.6	28178757	28173865	b19990_1	1||9730997||9735175||PAC:17829626||-1||CDS||391284724||789||79.6	9735175	9730997	2.800000e-47	648
63.7653	0.8794	a19990_14	14||28217378||28230502||PAC:17838456||1||CDS||391303100||7543||64.36	28217378	28230502	b19990_1	1||9773214||9786128||PAC:17829624||-1||CDS||391284720||791||64.36	9786128	9773214	2.200000e-04	651
###  Mean Ks:  12.6486	Mean Kn: 0.3876
#Ks	Kn	a<db_genome_id>_<chr>	chr1||start1||stop1||name1||strand1||type1||db_feature_id1||genome_order1||percent_id1	start1	stop1	b<db_genome_id>_<chr>	chr2||start2||stop2||name2||strand2||type2||db_feature_id2||genome_order2||percent_id2	start2	stop2	eval	block_score	GEVO_link
2.3570	0.3733	a19990_14	14||28379709||28382025||PAC:17838472||1||CDS||391303132||7559||76.6	28379709	28382025	b19990_1	1||10214817||10216764||PAC:17829596||-1||CDS||391284664||819||76.6	10216764	10214817	1.100000e-85	50
1.7381	0.2019	a19990_14	14||28402797||28406670||PAC:17838475||-1||CDS||391303138||7562||76.24	28406670	28402797	b19990_1	1||10190018||10197710||PAC:17829598||1||CDS||391284668||817||76.24	10190018	10197710	1.000000e-250	100
1.1459	0.0372	a19990_14	14||28457434||28464718||PAC:17838478||1||CDS||391303144||7565||83.28	28457434	28464718	b19990_1	1||10068084||10075187||PAC:17829606||-1||CDS||391284684||809||83.28	10075187	10068084	1.000000e-250	150
71.7134	1.0459	a19990_14	14||28466127||28468608||PAC:17838479||-1||CDS||391303146||7566||76.99	28468608	28466127	b19990_1	1||10044523||10046730||PAC:17829608||1||CDS||391284688||807||76.99	10044523	10046730	2.400000e-48	197
1.5122	0.2228	a19990_14	14||28545825||28557172||PAC:17838487||1||CDS||391303162||7574||74.24	28545825	28557172	b19990_1	1||9948466||9961915||PAC:17829613||-1||CDS||391284698||802||74.24	9961915	9948466	2.500000e-240	247
2.2114	1.2090	a19990_14	14||28565013||28567439||PAC:17838489||1||CDS||391303166||7576||68.42	28565013	28567439	b19990_1	1||9902416||9904513||PAC:17829617||-1||CDS||391284706||798||68.42	9904513	9902416	1.400000e-27	273
1.1116	0.0728	a19990_14	14||28626013||28631021||PAC:17838497||-1||CDS||391303182||7584||81.4	28631021	28626013	b19990_1	1||10281464||10283541||PAC:17829588||-1||CDS||391284648||827||81.4	10283541	10281464	6.800000e-191	97
11.3275	0.4163	a19990_14	14||28655004||28662629||PAC:17838500||1||CDS||391303188||7587||66.82	28655004	28662629	b19990_1	1||10398353||10407330||PAC:17829580||1||CDS||391284632||835||66.82	10398353	10407330	7.600000e-59	147
67.2711	0.3055	a19990_14	14||28756121||28756743||PAC:17838506||-1||CDS||391303200||7593||70.87	28756743	28756121	b19990_1	1||10422717||10423304||PAC:17829577||-1||CDS||391284626||838||70.87	10423304	10422717	1.300000e-41	187
6.4596	0.3745	a19990_14	14||28767155||28769671||PAC:17838509||-1||CDS||391303206||7596||59.92	28769671	28767155	b19990_1	1||10547654||10551352||PAC:17829574||-1||CDS||391284620||841||59.92	10551352	10547654	1.400000e-53	237
1.6239	0.1275	a19990_14	14||28844724||28850354||PAC:17823220||-1||CDS||391300970||7605||75.6	28850354	28844724	b19990_1	1||10815549||10818957||PAC:17829562||-1||CDS||391284596||853||75.6	10818957	10815549	3.200000e-165	284
1.8767	0.2111	a19990_14	14||28868694||28870688||PAC:17823222||1||CDS||391300974||7607||69.28	28868694	28870688	b19990_1	1||10843187||10844887||PAC:17829560||1||CDS||391284592||855||69.28	10843187	10844887	2.300000e-228	334
1.9620	0.2482	a19990_14	14||28879551||28888314||PAC:17823224||1||CDS||391300978||7609||81.73	28879551	28888314	b19990_1	1||10860182||10861942||PAC:17829558||-1||CDS||391284588||857||81.73	10861942	10860182	2.500000e-148	384
1.4656	0.2926	a19990_14	14||28924779||28926499||PAC:17823230||1||CDS||391300990||7615||72.47	28924779	28926499	b19990_1	1||10977297||10982423||PAC:17829554||1||CDS||391284580||861||72.47	10977297	10982423	5.800000e-109	434
1.1123	0.0035	a19990_14	14||28936294||28941207||PAC:17823232||1||CDS||391300994||7617||87.36	28936294	28941207	b19990_1	1||11008741||11013082||PAC:17829550||1||CDS||391284572||865||87.36	11008741	11013082	1.900000e-125	484
1.0242	0.3328	a19990_14	14||28945036||28950880||PAC:17823233||1||CDS||391300996||7618||67.98	28945036	28950880	b19990_1	1||11028943||11033468||PAC:17829548||1||CDS||391284568||867||67.98	11028943	11033468	5.000000e-179	534
61.6519	1.1244	a19990_14	14||28957049||28982200||PAC:17823235||-1||CDS||391301000||7620||66.2	28982200	28957049	b19990_1	1||11234702||11239025||PAC:17829540||-1||CDS||391284552||875||66.2	11239025	11234702	1.000000e-116	584
1.1431	0.1463	a19990_14	14||29151629||29152817||PAC:17823248||-1||CDS||391301026||7633||77.8	29152817	29151629	b19990_1	1||11305229||11306764||PAC:17829536||-1||CDS||391284544||879||77.8	11306764	11305229	9.700000e-149	631
0.8599	0.2091	a19990_14	14||29168485||29176890||PAC:17823250||-1||CDS||391301030||7635||76.03	29176890	29168485	b19990_1	1||11323966||11332072||PAC:17829534||-1||CDS||391284540||881||76.03	11332072	11323966	1.300000e-53	681
1.0330	0.1173	a19990_14	14||29184388||29185078||PAC:17823251||-1||CDS||391301032||7636||77.91	29185078	29184388	b19990_1	1||11409616||11410189||PAC:17829532||-1||CDS||391284536||883||77.91	11410189	11409616	2.200000e-61	731
1.1598	0.0224	a19990_14	14||29223194||29226404||PAC:17823254||-1||CDS||391301038||7639||84.51	29226404	29223194	b19990_1	1||11489497||11496521||PAC:17829528||-1||CDS||391284528||887||84.51	11496521	11489497	1.100000e-194	781
1.4787	0.0749	a19990_14	14||29255311||29264509||PAC:17823257||1||CDS||391301044||7642||81.47	29255311	29264509	b19990_1	1||11681008||11686909||PAC:17829519||1||CDS||391284510||896||81.47	11681008	11686909	1.000000e-250	831
3.4493	0.4647	a19990_14	14||29381546||29386786||PAC:17823272||-1||CDS||391301074||7657||64.89	29386786	29381546	b19990_1	1||12125592||12127646||PAC:17829497||1||CDS||391284466||918||64.89	12125592	12127646	3.700000e-149	50
61.7594	0.9308	a19990_14	14||29448389||29462308||PAC:17823278||1||CDS||391301086||7663||78.17	29448389	29462308	b19990_1	1||12038070||12042868||PAC:17829501||1||CDS||391284474||914||78.17	12038070	12042868	1.400000e-43	92
6.2677	0.5894	a19990_14	14||29512383||29513600||PAC:17823282||-1||CDS||391301094||7667||72.3	29513600	29512383	b19990_1	1||12653000||12655438||PAC:17829475||1||CDS||391284422||940||72.3	12653000	12655438	1.800000e-63	50
2.4431	0.5608	a19990_14	14||29524081||29527115||PAC:17823283||1||CDS||391301096||7668||67.13	29524081	29527115	b19990_1	1||11986924||11993881||PAC:17829503||-1||CDS||391284478||912||67.13	11993881	11986924	2.600000e-159	142
0.9670	0.0010	a19990_14	14||29530889||29532536||PAC:17823284||1||CDS||391301098||7669||87.05	29530889	29532536	b19990_1	1||11979140||11983195||PAC:17829504||-1||CDS||391284480||911||87.05	11983195	11979140	5.300000e-127	192
1.3934	0.1790	a19990_14	14||29535161||29536515||PAC:17823285||-1||CDS||391301100||7670||77.35	29536515	29535161	b19990_1	1||11873303||11874933||PAC:17829508||1||CDS||391284488||907||77.35	11873303	11874933	2.300000e-183	242
71.0185	0.5035	a19990_14	14||29535161||29536515||PAC:17823285||-1||CDS||391301100||7670||65.43	29536515	29535161	b19990_1	1||12442134||12443186||PAC:17829480||-1||CDS||391284432||935||65.43	12443186	12442134	1.200000e-26	75
1.0522	0.1711	a19990_14	14||29552078||29556727||PAC:17823288||1||CDS||391301106||7673||76.28	29552078	29556727	b19990_1	1||12148351||12156503||PAC:17829494||1||CDS||391284460||921||76.28	12148351	12156503	1.000000e-250	917
1.3458	0.3918	a19990_14	14||29617523||29620260||PAC:17823297||1||CDS||391301124||7682||74.67	29617523	29620260	b19990_1	1||12212247||12215017||PAC:17829491||1||CDS||391284454||924||74.67	12212247	12215017	3.300000e-107	122
1.0804	0.2569	a19990_14	14||29640673||29648656||PAC:17823300||-1||CDS||391301130||7685||83.56	29648656	29640673	b19990_1	1||12222018||12223561||PAC:17829490||-1||CDS||391284452||925||83.56	12223561	12222018	4.300000e-129	1017
0.7451	0.0839	a19990_14	14||29649689||29650636||PAC:17823301||-1||CDS||391301132||7686||82.52	29650636	29649689	b19990_1	1||12260499||12261602||PAC:17829489||-1||CDS||391284450||926||82.52	12261602	12260499	9.400000e-119	1067
1.2428	0.1515	a19990_14	14||29678036||29681333||PAC:17823303||1||CDS||391301136||7688||74.36	29678036	29681333	b19990_1	1||12386853||12392723||PAC:17829486||1||CDS||391284444||929||74.36	12386853	12392723	1.000000e-174	1117
7.7540	0.5999	a19990_14	14||29695609||29697393||PAC:17823306||-1||CDS||391301142||7691||60.56	29697393	29695609	b19990_1	1||11539990||11542757||PAC:17829526||1||CDS||391284524||889||60.56	11539990	11542757	5.400000e-37	272
69.0787	1.1321	a19990_14	14||29695609||29697393||PAC:17823306||-1||CDS||391301142||7691||58.54	29697393	29695609	b19990_1	1||12038070||12042868||PAC:17829501||1||CDS||391284474||914||58.54	12038070	12042868	2.400000e-59	172
4.4075	1.2290	a19990_14	14||29706091||29707418||PAC:17823307||1||CDS||391301144||7692||60.32	29706091	29707418	b19990_1	1||11873303||11874933||PAC:17829508||1||CDS||391284488||907||60.32	11873303	11874933	6.800000e-24	195
14.6155	0.5358	a19990_14	14||29706091||29707418||PAC:17823307||1||CDS||391301144||7692||64.36	29706091	29707418	b19990_1	1||12442134||12443186||PAC:17829480||-1||CDS||391284432||935||64.36	12443186	12442134	2.400000e-35	1151
1.4367	0.1671	a19990_14	14||29808409||29813645||PAC:17823319||-1||CDS||391301168||7704||74.51	29813645	29808409	b19990_1	1||13887532||13910385||PAC:17824082||1||CDS||391284254||955||74.51	13887532	13910385	7.000000e-145	1198
###  Mean Ks:  9.4783	Mean Kn: 0.3815
#Ks	Kn	a<db_genome_id>_<chr>	chr1||start1||stop1||name1||strand1||type1||db_feature_id1||genome_order1||percent_id1	start1	stop1	b<db_genome_id>_<chr>	chr2||start2||stop2||name2||strand2||type2||db_feature_id2||genome_order2||percent_id2	start2	stop2	eval	block_score	GEVO_link
1.0542	0.0646	a19990_14	14||28457434||28464718||PAC:17838478||1||CDS||391303144||7565||85.54	28457434	28464718	b19990_17	17||5815120||5818260||PAC:17820769||-1||CDS||391311913||10249||85.54	5818260	5815120	6.700000e-248	50
8.5931	0.4538	a19990_14	14||28608020||28613067||PAC:17838496||-1||CDS||391303180||7583||71.17	28613067	28608020	b19990_17	17||5872406||5873462||PAC:17820761||1||CDS||391311897||10257||71.17	5872406	5873462	3.000000e-57	97
5.2541	0.5394	a19990_14	14||28646091||28646822||PAC:17838499||-1||CDS||391303186||7586||67.21	28646822	28646091	b19990_17	17||5986213||5987215||PAC:17820753||-1||CDS||391311881||10265||67.21	5987215	5986213	3.500000e-41	137
2.8662	0.6135	a19990_14	14||28664569||28678844||PAC:17838501||-1||CDS||391303190||7588||69.66	28678844	28664569	b19990_17	17||5989375||5999449||PAC:17820752||-1||CDS||391311879||10266||69.66	5999449	5989375	2.000000e-106	187
0.9611	0.0376	a19990_14	14||28745858||28754777||PAC:17838505||1||CDS||391303198||7592||84.29	28745858	28754777	b19990_17	17||6043055||6050190||PAC:17820748||1||CDS||391311871||10270||84.29	6043055	6050190	1.000000e-250	237
1.1932	0.1660	a19990_14	14||28767155||28769671||PAC:17838509||-1||CDS||391303206||7596||73.42	28769671	28767155	b19990_17	17||6052411||6060734||PAC:17820747||-1||CDS||391311869||10271||73.42	6060734	6052411	1.000000e-250	287
1.9253	0.4130	a19990_14	14||28844724||28850354||PAC:17823220||-1||CDS||391300970||7605||62.5	28850354	28844724	b19990_17	17||6167920||6170105||PAC:17820733||-1||CDS||391311841||10285||62.5	6170105	6167920	7.300000e-57	334
2.1605	0.2070	a19990_14	14||28868694||28870688||PAC:17823222||1||CDS||391300974||7607||73.7	28868694	28870688	b19990_17	17||6215992||6217587||PAC:17820727||1||CDS||391311829||10291||73.7	6215992	6217587	4.700000e-108	384
1.2374	0.3136	a19990_14	14||28910096||28912564||PAC:17823227||1||CDS||391300984||7612||70.48	28910096	28912564	b19990_17	17||6285646||6289434||PAC:17820722||1||CDS||391311819||10296||70.48	6285646	6289434	5.100000e-64	434
1.2080	0.2803	a19990_14	14||28924779||28926499||PAC:17823230||1||CDS||391300990||7615||67.57	28924779	28926499	b19990_17	17||6316168||6320034||PAC:17820720||1||CDS||391311815||10298||67.57	6316168	6320034	1.900000e-150	484
1.0934	0.0035	a19990_14	14||28936294||28941207||PAC:17823232||1||CDS||391300994||7617||87.78	28936294	28941207	b19990_17	17||6349780||6356415||PAC:17820719||1||CDS||391311813||10299||87.78	6349780	6356415	6.100000e-129	534
1.0834	0.3675	a19990_14	14||28945036||28950880||PAC:17823233||1||CDS||391300996||7618||68.75	28945036	28950880	b19990_17	17||6368788||6379065||PAC:17820717||1||CDS||391311809||10301||68.75	6368788	6379065	5.900000e-139	584
8.7815	1.2034	a19990_14	14||29102130||29132659||PAC:17823245||1||CDS||391301020||7630||65.51	29102130	29132659	b19990_17	17||6410783||6413303||PAC:17820714||1||CDS||391311803||10304||65.51	6410783	6413303	3.300000e-140	631
1.2790	0.1173	a19990_14	14||29184388||29185078||PAC:17823251||-1||CDS||391301032||7636||75.19	29185078	29184388	b19990_17	17||6455684||6456541||PAC:17820711||-1||CDS||391311797||10307||75.19	6456541	6455684	1.400000e-50	680
1.6471	0.0043	a19990_14	14||29223194||29226404||PAC:17823254||-1||CDS||391301038||7639||84.85	29226404	29223194	b19990_17	17||6500402||6505038||PAC:17820706||-1||CDS||391311787||10312||84.85	6505038	6500402	3.000000e-197	730
2.2313	0.3820	a19990_14	14||29249333||29252798||PAC:17823256||-1||CDS||391301042||7641||68.29	29252798	29249333	b19990_17	17||6556968||6561297||PAC:17820703||-1||CDS||391311781||10315||68.29	6561297	6556968	1.200000e-69	780
2.5276	0.1474	a19990_14	14||29283073||29288855||PAC:17823259||-1||CDS||391301048||7644||77.32	29288855	29283073	b19990_17	17||6601619||6607324||PAC:17820700||-1||CDS||391311775||10318||77.32	6607324	6601619	1.100000e-173	830
1.9371	0.1433	a19990_14	14||29446611||29447827||PAC:17823277||-1||CDS||391301084||7662||84.47	29447827	29446611	b19990_17	17||6769474||6770361||PAC:17820686||1||CDS||391311747||10332||84.47	6769474	6770361	1.700000e-59	877
32.4917	1.1616	a19990_14	14||29542386||29544138||PAC:17823286||-1||CDS||391301102||7671||81.13	29544138	29542386	b19990_17	17||6803865||6805106||PAC:17820680||-1||CDS||391311735||10338||81.13	6805106	6803865	2.300000e-105	927
2.5969	0.4937	a19990_14	14||29617523||29620260||PAC:17823297||1||CDS||391301124||7682||76.78	29617523	29620260	b19990_17	17||6845995||6853538||PAC:17820676||1||CDS||391311727||10342||76.78	6845995	6853538	3.600000e-87	974
0.8482	0.1148	a19990_14	14||29649689||29650636||PAC:17823301||-1||CDS||391301132||7686||79.18	29650636	29649689	b19990_17	17||6888743||6890086||PAC:17820671||-1||CDS||391311717||10347||79.18	6890086	6888743	8.700000e-106	1024
2.6229	0.3182	a19990_14	14||29706091||29707418||PAC:17823307||1||CDS||391301144||7692||78.56	29706091	29707418	b19990_17	17||6977695||6978927||PAC:17820667||1||CDS||391311709||10351||78.56	6977695	6978927	8.500000e-123	1074
1.2400	0.2311	a19990_14	14||29808409||29813645||PAC:17823319||-1||CDS||391301168||7704||80.03	29813645	29808409	b19990_17	17||7109750||7124378||PAC:17820650||-1||CDS||391311675||10368||80.03	7124378	7109750	3.400000e-179	1121
1.2524	0.2986	a19990_14	14||29910338||29915076||PAC:17823326||-1||CDS||391301182||7711||77.48	29915076	29910338	b19990_17	17||7211134||7217743||PAC:17820645||-1||CDS||391311665||10373||77.48	7217743	7211134	2.800000e-148	1171
70.1723	1.0195	a19990_14	14||29950465||29952249||PAC:17823332||1||CDS||391301194||7717||57.81	29950465	29952249	b19990_17	17||7343336||7345183||PAC:17820631||1||CDS||391311637||10387||57.81	7343336	7345183	6.400000e-38	1205
0.9988	0.0872	a19990_14	14||30010063||30010872||PAC:17823341||1||CDS||391301212||7726||79.33	30010063	30010872	b19990_17	17||7428214||7429020||PAC:17820628||1||CDS||391311631||10390||79.33	7428214	7429020	3.200000e-107	1255
69.5665	1.2087	a19990_14	14||30108209||30118789||PAC:17823355||-1||CDS||391301240||7740||72.27	30118789	30108209	b19990_17	17||7465853||7468766||PAC:17820626||1||CDS||391311627||10392||72.27	7465853	7468766	1.500000e-80	1302
36.5692	0.2910	a19990_14	14||30134255||30135697||PAC:17823357||-1||CDS||391301244||7742||79.87	30135697	30134255	b19990_17	17||7659780||7661222||PAC:17820612||-1||CDS||391311599||10406||79.87	7661222	7659780	3.900000e-72	1349
###  Mean Ks:  25.5112	Mean Kn: 0.4647
#Ks	Kn	a<db_genome_id>_<chr>	chr1||start1||stop1||name1||strand1||type1||db_feature_id1||genome_order1||percent_id1	start1	stop1	b<db_genome_id>_<chr>	chr2||start2||stop2||name2||strand2||type2||db_feature_id2||genome_order2||percent_id2	start2	stop2	eval	block_score	GEVO_link
76.5967	1.2080	a19990_15	15||3692666||3710910||PAC:17828921||-1||CDS||391305319||7837||64.98	3710910	3692666	b19990_Un	Un||21500133||21517767||PAC:17819570||1||CDS||391358255||25180||64.98	21500133	21517767	3.200000e-52	50
0.0744	0.1013	a19990_15	15||4459788||4466045||PAC:17834299||1||CDS||391305499||7851||93.72	4459788	4466045	b19990_Un	Un||21274700||21280462||PAC:17819558||1||CDS||391358231||25168||93.72	21274700	21280462	8.000000e-85	97
0.0001	0.0071	a19990_15	15||4555619||4556089||PAC:17834301||1||CDS||391305503||7853||99.56	4555619	4556089	b19990_Un	Un||20814296||20814765||PAC:17819539||-1||CDS||391358193||25149||99.56	20814765	20814296	2.900000e-110	144
0.0706	0.0448	a19990_15	15||4875339||4875997||PAC:17834314||-1||CDS||391305529||7866||95.14	4875997	4875339	b19990_Un	Un||20778615||20779277||PAC:17819536||1||CDS||391358187||25146||95.14	20778615	20779277	2.700000e-60	191
0.1121	0.0873	a19990_15	15||4878697||4895104||PAC:17834315||1||CDS||391305531||7867||96.98	4878697	4895104	b19990_Un	Un||20764395||20769242||PAC:17819535||-1||CDS||391358185||25145||96.98	20769242	20764395	2.500000e-184	241
76.2133	1.3396	a19990_15	15||4896719||4897072||PAC:17834316||1||CDS||391305533||7868||96.2	4896719	4897072	b19990_Un	Un||20756569||20762764||PAC:17819534||-1||CDS||391358183||25144||96.2	20762764	20756569	7.800000e-80	291
###  Mean Ks:  14.2670	Mean Kn: 0.3306
#Ks	Kn	a<db_genome_id>_<chr>	chr1||start1||stop1||name1||strand1||type1||db_feature_id1||genome_order1||percent_id1	start1	stop1	b<db_genome_id>_<chr>	chr2||start2||stop2||name2||strand2||type2||db_feature_id2||genome_order2||percent_id2	start2	stop2	eval	block_score	GEVO_link
65.7249	1.2017	a19990_15	15||10868423||10879047||PAC:17828321||-1||CDS||391305177||8019||63.31	10879047	10868423	b19990_2	2||6161379||6173803||PAC:17824569||1||CDS||391324298||14605||63.31	6161379	6173803	8.700000e-78	50
1.4053	0.2435	a19990_15	15||10890835||10897345||PAC:17828319||-1||CDS||391305173||8021||72.85	10897345	10890835	b19990_2	2||5786291||5790565||PAC:17824584||1||CDS||391324328||14590||72.85	5786291	5790565	1.300000e-226	97
1.1221	0.0423	a19990_15	15||10984489||10986964||PAC:17828315||1||CDS||391305165||8025||86.59	10984489	10986964	b19990_2	2||5716354||5718614||PAC:17824587||-1||CDS||391324334||14587||86.59	5718614	5716354	3.100000e-88	147
1.8608	0.0883	a19990_15	15||10989295||10992252||PAC:17828314||-1||CDS||391305163||8026||79.52	10992252	10989295	b19990_2	2||5701866||5713669||PAC:17824588||1||CDS||391324336||14586||79.52	5701866	5713669	9.000000e-192	197
1.2217	0.0771	a19990_15	15||11003974||11012134||PAC:17828313||-1||CDS||391305161||8027||83.79	11012134	11003974	b19990_2	2||5692827||5700708||PAC:17824589||1||CDS||391324338||14585||83.79	5692827	5700708	2.000000e-192	247
###  Mean Ks:  4.8463	Mean Kn: 0.6464
#Ks	Kn	a<db_genome_id>_<chr>	chr1||start1||stop1||name1||strand1||type1||db_feature_id1||genome_order1||percent_id1	start1	stop1	b<db_genome_id>_<chr>	chr2||start2||stop2||name2||strand2||type2||db_feature_id2||genome_order2||percent_id2	start2	stop2	eval	block_score	GEVO_link
1.4600	0.1663	a19990_15	15||14507067||14510269||PAC:17835007||-1||CDS||391306723||8174||82.55	14510269	14507067	b19990_16	16||13451508||13454808||PAC:17828464||1||CDS||391308543||9177||82.55	13451508	13454808	1.000000e-250	50
7.8169	1.9487	a19990_15	15||14759920||14767013||PAC:17834986||-1||CDS||391306681||8195||81.25	14767013	14759920	b19990_16	16||13505182||13505349||PAC:17828461||-1||CDS||391308537||9180||81.25	13505349	13505182	2.600000e-05	48
1.7981	0.0172	a19990_15	15||14794576||14798065||PAC:17834981||-1||CDS||391306671||8200||83.55	14798065	14794576	b19990_16	16||13667614||13670773||PAC:17828452||-1||CDS||391308519||9189||83.55	13670773	13667614	5.800000e-143	98
12.1307	0.8885	a19990_15	15||14806861||14808739||PAC:17834980||1||CDS||391306669||8201||70.41	14806861	14808739	b19990_16	16||13708354||13711780||PAC:17828451||1||CDS||391308517||9190||70.41	13708354	13711780	1.600000e-115	148
1.0257	0.2111	a19990_15	15||15025715||15030969||PAC:17834965||1||CDS||391306639||8216||75.43	15025715	15030969	b19990_16	16||14017550||14021677||PAC:17828437||-1||CDS||391308489||9204||75.43	14021677	14017550	1.000000e-250	195
###  Mean Ks:  7.7289	Mean Kn: 0.3565
#Ks	Kn	a<db_genome_id>_<chr>	chr1||start1||stop1||name1||strand1||type1||db_feature_id1||genome_order1||percent_id1	start1	stop1	b<db_genome_id>_<chr>	chr2||start2||stop2||name2||strand2||type2||db_feature_id2||genome_order2||percent_id2	start2	stop2	eval	block_score	GEVO_link
0.6979	0.0966	a19990_15	15||14675136||14677631||PAC:17834991||1||CDS||391306691||8190||81.19	14675136	14677631	b19990_2	2||4862199||4864424||PAC:17817488||1||CDS||391323694||14510||81.19	4862199	4864424	1.100000e-174	50
1.5538	0.2056	a19990_15	15||14718302||14719594||PAC:17834988||1||CDS||391306685||8193||79.74	14718302	14719594	b19990_2	2||4948964||4950534||PAC:17817496||1||CDS||391323710||14518||79.74	4948964	4950534	1.500000e-98	50
1.7471	0.6584	a19990_15	15||14768901||14769341||PAC:17834985||1||CDS||391306679||8196||66.29	14768901	14769341	b19990_2	2||5134356||5135658||PAC:17817510||-1||CDS||391323738||14532||66.29	5135658	5134356	8.200000e-26	122
2.0721	0.0896	a19990_15	15||14769350||14771755||PAC:17834984||-1||CDS||391306677||8197||76.86	14771755	14769350	b19990_2	2||5164655||5166317||PAC:17817514||-1||CDS||391323746||14536||76.86	5166317	5164655	1.000000e-166	172
0.9070	0.0221	a19990_15	15||14785453||14790780||PAC:17834982||-1||CDS||391306673||8199||86.54	14790780	14785453	b19990_2	2||5185326||5188563||PAC:17817518||-1||CDS||391323754||14540||86.54	5188563	5185326	1.500000e-124	222
68.7500	0.9734	a19990_15	15||14806861||14808739||PAC:17834980||1||CDS||391306669||8201||66.0	14806861	14808739	b19990_2	2||4752553||4755341||PAC:17819240||-1||CDS||391323860||14498||66.0	4755341	4752553	1.200000e-112	97
4.1646	0.2196	a19990_15	15||14837974||14838725||PAC:17834978||1||CDS||391306665||8203||68.22	14837974	14838725	b19990_2	2||4745673||4746424||PAC:17819238||-1||CDS||391323856||14496||68.22	4746424	4745673	1.100000e-99	147
12.6931	1.0484	a19990_15	15||14841933||14849332||PAC:17834977||-1||CDS||391306663||8204||76.24	14849332	14841933	b19990_2	2||4730226||4736326||PAC:17819236||1||CDS||391323852||14494||76.24	4730226	4736326	9.100000e-16	162
2.9649	0.6475	a19990_15	15||14895334||14895758||PAC:17834975||1||CDS||391306659||8206||70.37	14895334	14895758	b19990_2	2||4502567||4502952||PAC:17829459||-1||CDS||391325248||14473||70.37	4502952	4502567	2.900000e-17	16
1.1207	0.1150	a19990_15	15||14918249||14935762||PAC:17834973||1||CDS||391306655||8208||82.77	14918249	14935762	b19990_2	2||4511891||4534148||PAC:17829462||1||CDS||391325254||14476||82.77	4511891	4534148	1.000000e-250	66
1.5835	0.1507	a19990_15	15||14939387||14940289||PAC:17834972||-1||CDS||391306653||8209||73.61	14940289	14939387	b19990_2	2||4564098||4565588||PAC:17829466||-1||CDS||391325262||14480||73.61	4565588	4564098	3.000000e-134	116
1.0854	0.1889	a19990_15	15||15035288||15043183||PAC:17834964||1||CDS||391306637||8217||74.02	15035288	15043183	b19990_2	2||4609678||4616673||PAC:17829469||1||CDS||391325268||14483||74.02	4609678	4616673	2.700000e-130	209
1.1358	0.2193	a19990_15	15||15049345||15051090||PAC:17834963||-1||CDS||391306635||8218||74.36	15051090	15049345	b19990_2	2||4638283||4641564||PAC:17829472||-1||CDS||391325274||14486||74.36	4641564	4638283	1.700000e-82	216
###  Mean Ks:  9.8982	Mean Kn: 0.6119
#Ks	Kn	a<db_genome_id>_<chr>	chr1||start1||stop1||name1||strand1||type1||db_feature_id1||genome_order1||percent_id1	start1	stop1	b<db_genome_id>_<chr>	chr2||start2||stop2||name2||strand2||type2||db_feature_id2||genome_order2||percent_id2	start2	stop2	eval	block_score	GEVO_link
10.8844	1.5458	a19990_15	15||15171890||15174237||PAC:17834950||1||CDS||391306609||8231||63.52	15171890	15174237	b19990_2	2||3946577||3947398||PAC:17829405||1||CDS||391325140||14419||63.52	3946577	3947398	4.800000e-15	14
1.4356	0.1087	a19990_15	15||15176939||15179428||PAC:17834949||1||CDS||391306607||8232||79.64	15176939	15179428	b19990_2	2||3979705||3982487||PAC:17829406||1||CDS||391325142||14420||79.64	3979705	3982487	1.000000e-250	64
0.8016	0.1144	a19990_15	15||15216017||15224213||PAC:17834947||1||CDS||391306603||8234||80.12	15216017	15224213	b19990_2	2||4082730||4093062||PAC:17829411||1||CDS||391325152||14425||80.12	4082730	4093062	1.000000e-250	114
13.4115	0.2793	a19990_15	15||15268031||15269562||PAC:17834941||1||CDS||391306591||8240||68.54	15268031	15269562	b19990_2	2||4139671||4141512||PAC:17829417||1||CDS||391325164||14431||68.54	4139671	4141512	1.200000e-68	164
8.3715	0.8060	a19990_15	15||15309083||15326318||PAC:17834938||-1||CDS||391306585||8243||61.78	15326318	15309083	b19990_2	2||4146732||4149948||PAC:17829418||1||CDS||391325166||14432||61.78	4146732	4149948	7.600000e-66	214
1.7783	0.2633	a19990_15	15||15375963||15398782||PAC:17834932||1||CDS||391306573||8249||72.13	15375963	15398782	b19990_2	2||4197828||4208721||PAC:17829423||1||CDS||391325176||14437||72.13	4197828	4208721	9.300000e-98	264
2.5883	0.4947	a19990_15	15||15461113||15476099||PAC:17834924||-1||CDS||391306557||8257||68.79	15476099	15461113	b19990_2	2||4288105||4290952||PAC:17829431||1||CDS||391325192||14445||68.79	4288105	4290952	1.100000e-65	314
58.4465	1.0973	a19990_15	15||15703656||15748408||PAC:17834910||-1||CDS||391306529||8271||73.89	15748408	15703656	b19990_2	2||4405853||4411169||PAC:17829445||1||CDS||391325220||14459||73.89	4405853	4411169	3.700000e-61	361
3.0866	0.7417	a19990_15	15||15941485||15944808||PAC:17834897||-1||CDS||391306503||8284||74.31	15944808	15941485	b19990_2	2||4421657||4424601||PAC:17829447||1||CDS||391325224||14461||74.31	4421657	4424601	4.100000e-57	408
1.6749	0.4509	a19990_15	15||15959761||15961221||PAC:17834894||-1||CDS||391306497||8287||66.54	15961221	15959761	b19990_2	2||4470392||4478030||PAC:17829455||-1||CDS||391325240||14469||66.54	4478030	4470392	1.100000e-71	458
6.4007	0.8291	a19990_15	15||15986360||15988423||PAC:17834888||1||CDS||391306485||8293||57.7	15986360	15988423	b19990_2	2||4666524||4667903||PAC:17819230||1||CDS||391323840||14488||57.7	4666524	4667903	8.600000e-29	483
###  Mean Ks:  16.5098	Mean Kn: 0.4931
#Ks	Kn	a<db_genome_id>_<chr>	chr1||start1||stop1||name1||strand1||type1||db_feature_id1||genome_order1||percent_id1	start1	stop1	b<db_genome_id>_<chr>	chr2||start2||stop2||name2||strand2||type2||db_feature_id2||genome_order2||percent_id2	start2	stop2	eval	block_score	GEVO_link
10.8069	0.7382	a19990_15	15||15309083||15326318||PAC:17834938||-1||CDS||391306585||8243||61.35	15326318	15309083	b19990_16	16||15057516||15063943||PAC:17828386||-1||CDS||391308387||9255||61.35	15063943	15057516	7.500000e-76	50
1.7997	0.2742	a19990_15	15||15375963||15398782||PAC:17834932||1||CDS||391306573||8249||71.67	15375963	15398782	b19990_16	16||14995924||15032836||PAC:17828388||-1||CDS||391308391||9253||71.67	15032836	14995924	6.700000e-127	100
1.2042	0.1387	a19990_15	15||15399696||15404025||PAC:17834931||-1||CDS||391306571||8250||79.44	15404025	15399696	b19990_16	16||14959252||14964384||PAC:17828391||1||CDS||391308397||9250||79.44	14959252	14964384	1.000000e-250	150
1.1537	0.1836	a19990_15	15||15453736||15455130||PAC:17834925||1||CDS||391306559||8256||77.14	15453736	15455130	b19990_16	16||14861538||14862969||PAC:17828394||-1||CDS||391308403||9247||77.14	14862969	14861538	1.400000e-197	200
79.1075	1.3510	a19990_15	15||15537179||15539404||PAC:17834919||-1||CDS||391306547||8262||70.03	15539404	15537179	b19990_16	16||14729817||14737730||PAC:17828401||1||CDS||391308417||9240||70.03	14729817	14737730	2.400000e-59	250
4.9866	0.2732	a19990_15	15||15869209||15872017||PAC:17834904||-1||CDS||391306517||8277||74.65	15872017	15869209	b19990_16	16||14577075||14592040||PAC:17828409||1||CDS||391308433||9232||74.65	14577075	14592040	3.300000e-218	297
###  Mean Ks:  33.3284	Mean Kn: 0.5308
#Ks	Kn	a<db_genome_id>_<chr>	chr1||start1||stop1||name1||strand1||type1||db_feature_id1||genome_order1||percent_id1	start1	stop1	b<db_genome_id>_<chr>	chr2||start2||stop2||name2||strand2||type2||db_feature_id2||genome_order2||percent_id2	start2	stop2	eval	block_score	GEVO_link
73.8348	0.8074	a19990_15	15||15986360||15988423||PAC:17834888||1||CDS||391306485||8293||62.39	15986360	15988423	b19990_16	16||15633971||15650465||PAC:17822753||1||CDS||391307995||9281||62.39	15633971	15650465	2.300000e-27	26
72.3742	1.4885	a19990_15	15||16004435||16007783||PAC:17834884||1||CDS||391306477||8297||84.21	16004435	16007783	b19990_16	16||15902854||15905737||PAC:17822734||1||CDS||391307957||9300||84.21	15902854	15905737	5.700000e-28	50
1.1288	0.1305	a19990_15	15||16007790||16009418||PAC:17834883||1||CDS||391306475||8298||83.22	16007790	16009418	b19990_16	16||15905765||15907534||PAC:17822733||1||CDS||391307955||9301||83.22	15905765	15907534	1.600000e-129	100
1.4437	0.3607	a19990_15	15||16031531||16035738||PAC:17834880||-1||CDS||391306469||8301||66.54	16035738	16031531	b19990_16	16||15993107||15995667||PAC:17822727||-1||CDS||391307943||9307||66.54	15995667	15993107	5.000000e-70	150
16.8226	0.2207	a19990_15	15||16042247||16045312||PAC:17834879||-1||CDS||391306467||8302||69.67	16045312	16042247	b19990_16	16||16006222||16007921||PAC:17822726||-1||CDS||391307941||9308||69.67	16007921	16006222	2.800000e-112	200
66.0476	0.4937	a19990_15	15||16111851||16122248||PAC:17834874||1||CDS||391306457||8307||73.06	16111851	16122248	b19990_16	16||16062537||16065792||PAC:17822723||1||CDS||391307935||9311||73.06	16062537	16065792	1.000000e-250	250
1.6468	0.2138	a19990_15	15||16133409||16138270||PAC:17834873||1||CDS||391306455||8308||69.96	16133409	16138270	b19990_16	16||16145022||16162952||PAC:17822714||1||CDS||391307917||9320||69.96	16145022	16162952	2.200000e-196	300
###  Mean Ks:  5.0066	Mean Kn: 0.3923
#Ks	Kn	a<db_genome_id>_<chr>	chr1||start1||stop1||name1||strand1||type1||db_feature_id1||genome_order1||percent_id1	start1	stop1	b<db_genome_id>_<chr>	chr2||start2||stop2||name2||strand2||type2||db_feature_id2||genome_order2||percent_id2	start2	stop2	eval	block_score	GEVO_link
1.4741	0.1931	a19990_15	15||16447802||16451045||PAC:17834848||1||CDS||391306405||8333||75.9	16447802	16451045	b19990_16	16||21102338||21104787||PAC:17842886||1||CDS||391309821||9648||75.9	21102338	21104787	1.000000e-250	50
12.1704	1.1492	a19990_15	15||16456107||16463972||PAC:17834845||1||CDS||391306399||8336||68.59	16456107	16463972	b19990_16	16||21112035||21114675||PAC:17842884||1||CDS||391309817||9650||68.59	21112035	21114675	7.800000e-55	100
1.7976	0.2766	a19990_15	15||16628049||16638081||PAC:17834831||1||CDS||391306371||8350||70.45	16628049	16638081	b19990_16	16||21165926||21168188||PAC:17842875||1||CDS||391309799||9659||70.45	21165926	21168188	3.900000e-116	147
1.3370	0.3334	a19990_15	15||16686733||16691551||PAC:17834823||-1||CDS||391306355||8358||78.12	16691551	16686733	b19990_16	16||21228286||21237766||PAC:17842869||-1||CDS||391309787||9665||78.12	21237766	21228286	3.100000e-152	197
2.7496	0.1836	a19990_15	15||16735069||16735718||PAC:17834816||-1||CDS||391306341||8365||71.73	16735718	16735069	b19990_16	16||21294900||21295835||PAC:17842860||-1||CDS||391309769||9674||71.73	21295835	21294900	2.500000e-61	247
4.6153	1.3572	a19990_15	15||16765810||16767385||PAC:17834814||-1||CDS||391306337||8367||67.37	16767385	16765810	b19990_16	16||21329147||21331591||PAC:17842855||-1||CDS||391309759||9679||67.37	21331591	21329147	3.100000e-60	297
1.6282	0.3169	a19990_15	15||16814503||16816695||PAC:17834810||1||CDS||391306329||8371||74.61	16814503	16816695	b19990_16	16||21341512||21343257||PAC:17842853||1||CDS||391309755||9681||74.61	21341512	21343257	1.800000e-76	347
1.2131	0.2735	a19990_15	15||16902032||16906544||PAC:17834802||1||CDS||391306313||8379||74.82	16902032	16906544	b19990_16	16||21365439||21369283||PAC:17842849||1||CDS||391309747||9685||74.82	21365439	21369283	1.100000e-77	397
1.1889	0.1459	a19990_15	15||16956942||16963703||PAC:17834795||1||CDS||391306299||8386||81.33	16956942	16963703	b19990_16	16||21385096||21390551||PAC:17842847||1||CDS||391309743||9687||81.33	21385096	21390551	1.000000e-250	447
2.2725	0.4393	a19990_15	15||16990053||16990732||PAC:17834794||1||CDS||391306297||8387||72.65	16990053	16990732	b19990_16	16||21439669||21440769||PAC:17842844||1||CDS||391309737||9690||72.65	21439669	21440769	2.500000e-41	487
5.3517	0.3874	a19990_15	15||17087207||17089234||PAC:17834787||1||CDS||391306283||8394||72.3	17087207	17089234	b19990_16	16||21519482||21527110||PAC:17842836||1||CDS||391309721||9698||72.3	21519482	21527110	3.800000e-109	537
1.1376	0.2629	a19990_15	15||17119473||17125848||PAC:17834689||1||CDS||391306279||8396||69.55	17119473	17125848	b19990_16	16||21583560||21588492||PAC:17842829||1||CDS||391309707||9705||69.55	21583560	21588492	1.000000e-250	587
1.5500	0.3507	a19990_15	15||17145928||17146854||PAC:17834685||-1||CDS||391306271||8400||71.66	17146854	17145928	b19990_16	16||21618155||21619392||PAC:17842825||1||CDS||391309699||9709||71.66	21618155	21619392	1.600000e-56	637
1.3881	0.2993	a19990_15	15||17188042||17190053||PAC:17834678||-1||CDS||391306257||8407||74.07	17190053	17188042	b19990_16	16||21636455||21637866||PAC:17842821||-1||CDS||391309691||9713||74.07	21637866	21636455	1.600000e-73	687
1.2871	0.2980	a19990_15	15||17203443||17207459||PAC:17834677||1||CDS||391306255||8408||74.3	17203443	17207459	b19990_16	16||21691632||21695112||PAC:17842818||1||CDS||391309685||9716||74.3	21691632	21695112	1.000000e-250	737
1.6857	0.3748	a19990_15	15||17284082||17285805||PAC:17834666||1||CDS||391306233||8419||76.12	17284082	17285805	b19990_16	16||21800364||21804471||PAC:17842802||1||CDS||391309653||9732||76.12	21800364	21804471	4.300000e-57	784
52.2353	0.4294	a19990_15	15||17291682||17292656||PAC:17834664||-1||CDS||391306229||8421||65.38	17292656	17291682	b19990_16	16||21823457||21824286||PAC:17842797||-1||CDS||391309643||9737||65.38	21824286	21823457	1.100000e-09	793
1.5569	0.2624	a19990_15	15||17348763||17355632||PAC:17834659||1||CDS||391306219||8426||73.62	17348763	17355632	b19990_16	16||21915775||21926669||PAC:17842790||1||CDS||391309629||9744||73.62	21915775	21926669	3.800000e-199	843
1.6806	0.2862	a19990_15	15||17388613||17395277||PAC:17834653||1||CDS||391306207||8432||65.83	17388613	17395277	b19990_16	16||21934684||21937941||PAC:17842789||-1||CDS||391309627||9745||65.83	21937941	21934684	1.400000e-95	893
1.8133	0.2254	a19990_15	15||17407024||17409766||PAC:17834649||-1||CDS||391306199||8436||74.79	17409766	17407024	b19990_16	16||21971524||21974363||PAC:17842785||1||CDS||391309619||9749||74.79	21971524	21974363	5.300000e-128	943
###  Mean Ks:  13.3368	Mean Kn: 0.4934
#Ks	Kn	a<db_genome_id>_<chr>	chr1||start1||stop1||name1||strand1||type1||db_feature_id1||genome_order1||percent_id1	start1	stop1	b<db_genome_id>_<chr>	chr2||start2||stop2||name2||strand2||type2||db_feature_id2||genome_order2||percent_id2	start2	stop2	eval	block_score	GEVO_link
66.2207	1.3144	a19990_15	15||16456107||16463972||PAC:17834845||1||CDS||391306399||8336||70.69	16456107	16463972	b19990_2	2||2571206||2575852||PAC:17829280||-1||CDS||391324890||14294||70.69	2575852	2571206	2.300000e-75	50
1.7602	0.2588	a19990_15	15||16539622||16542157||PAC:17834838||-1||CDS||391306385||8343||82.87	16542157	16539622	b19990_2	2||2549060||2551460||PAC:17829278||1||CDS||391324886||14292||82.87	2549060	2551460	5.200000e-102	100
1.4421	0.0874	a19990_15	15||16574044||16582607||PAC:17834835||-1||CDS||391306379||8346||83.99	16582607	16574044	b19990_2	2||2536049||2537408||PAC:17829276||1||CDS||391324882||14290||83.99	2536049	2537408	3.200000e-178	150
1.3068	0.2071	a19990_15	15||16617768||16619071||PAC:17834832||1||CDS||391306373||8349||73.48	16617768	16619071	b19990_2	2||2527135||2532555||PAC:17829275||-1||CDS||391324880||14289||73.48	2532555	2527135	1.000000e-215	200
69.1117	0.9162	a19990_15	15||16628049||16638081||PAC:17834831||1||CDS||391306371||8350||63.78	16628049	16638081	b19990_2	2||2501927||2512150||PAC:17829272||-1||CDS||391324874||14286||63.78	2512150	2501927	5.400000e-83	250
8.2102	1.3991	a19990_15	15||16680096||16681474||PAC:17834825||-1||CDS||391306359||8356||70.11	16681474	16680096	b19990_2	2||2485480||2489619||PAC:17829270||1||CDS||391324870||14284||70.11	2485480	2489619	1.800000e-26	275
2.2429	1.4790	a19990_15	15||16705364||16707832||PAC:17834819||-1||CDS||391306347||8362||77.3	16707832	16705364	b19990_2	2||2433517||2434662||PAC:17829264||1||CDS||391324858||14278||77.3	2433517	2434662	4.900000e-27	301
1.1053	0.1484	a19990_15	15||16730870||16733905||PAC:17834817||1||CDS||391306343||8364||78.33	16730870	16733905	b19990_2	2||2418452||2422350||PAC:17829261||-1||CDS||391324852||14275||78.33	2422350	2418452	1.000000e-250	351
18.5435	0.1731	a19990_15	15||16735069||16735718||PAC:17834816||-1||CDS||391306341||8365||73.21	16735718	16735069	b19990_2	2||2414816||2415640||PAC:17829260||1||CDS||391324850||14274||73.21	2414816	2415640	2.600000e-66	401
6.6224	0.4277	a19990_15	15||16779787||16780362||PAC:17834813||1||CDS||391306335||8368||76.55	16779787	16780362	b19990_2	2||2356708||2357477||PAC:17829254||-1||CDS||391324838||14268||76.55	2357477	2356708	1.200000e-27	427
2.0248	0.2586	a19990_15	15||16791135||16792622||PAC:17834812||1||CDS||391306333||8369||79.63	16791135	16792622	b19990_2	2||2347356||2348758||PAC:17829253||-1||CDS||391324836||14267||79.63	2348758	2347356	1.900000e-136	477
1.7394	0.1937	a19990_15	15||16814503||16816695||PAC:17834810||1||CDS||391306329||8371||69.91	16814503	16816695	b19990_2	2||2335462||2337426||PAC:17829251||-1||CDS||391324832||14265||69.91	2337426	2335462	3.800000e-155	527
2.9120	0.3710	a19990_15	15||16926728||16928476||PAC:17834797||-1||CDS||391306303||8384||79.13	16928476	16926728	b19990_2	2||2286157||2287242||PAC:17829243||1||CDS||391324816||14257||79.13	2286157	2287242	1.100000e-47	571
5.3560	0.3805	a19990_15	15||16990053||16990732||PAC:17834794||1||CDS||391306297||8387||69.03	16990053	16990732	b19990_2	2||2249340||2251461||PAC:17829241||-1||CDS||391324812||14255||69.03	2251461	2249340	9.100000e-32	602
1.6548	0.1790	a19990_15	15||17005434||17007131||PAC:17834792||1||CDS||391306293||8389||72.89	17005434	17007131	b19990_2	2||2231928||2233589||PAC:17829239||-1||CDS||391324808||14253||72.89	2233589	2231928	4.200000e-230	652
2.1503	0.1944	a19990_15	15||17145928||17146854||PAC:17834685||-1||CDS||391306271||8400||71.34	17146854	17145928	b19990_2	2||2100886||2102056||PAC:17829221||-1||CDS||391324772||14235||71.34	2102056	2100886	1.600000e-55	699
2.6052	0.2782	a19990_15	15||17151471||17154829||PAC:17834683||-1||CDS||391306267||8402||80.88	17154829	17151471	b19990_2	2||2093246||2099598||PAC:17829220||1||CDS||391324770||14234||80.88	2093246	2099598	6.800000e-232	749
1.2297	0.2695	a19990_15	15||17173556||17175511||PAC:17834680||-1||CDS||391306261||8405||71.14	17175511	17173556	b19990_2	2||2072755||2075212||PAC:17829217||1||CDS||391324764||14231||71.14	2072755	2075212	7.000000e-142	799
1.5956	0.0648	a19990_15	15||17179884||17186063||PAC:17834679||1||CDS||391306259||8406||80.43	17179884	17186063	b19990_2	2||2016754||2019015||PAC:17829211||-1||CDS||391324752||14225||80.43	2019015	2016754	4.500000e-131	849
68.2826	1.2366	a19990_15	15||17188042||17190053||PAC:17834678||-1||CDS||391306257||8407||81.1	17190053	17188042	b19990_2	2||2012894||2013969||PAC:17829210||1||CDS||391324750||14224||81.1	2012894	2013969	6.900000e-66	899
1.4558	0.3409	a19990_15	15||17203443||17207459||PAC:17834677||1||CDS||391306255||8408||70.56	17203443	17207459	b19990_2	2||1999314||2003316||PAC:17829209||-1||CDS||391324748||14223||70.56	2003316	1999314	1.000000e-250	949
38.0332	1.0718	a19990_15	15||17211905||17212852||PAC:17834676||1||CDS||391306253||8409||78.6	17211905	17212852	b19990_2	2||1969470||1970524||PAC:17829207||-1||CDS||391324744||14221||78.6	1970524	1969470	1.400000e-64	999
1.1420	0.0985	a19990_15	15||17246848||17249719||PAC:17834670||1||CDS||391306241||8415||79.01	17246848	17249719	b19990_2	2||1865523||1871956||PAC:17829194||-1||CDS||391324718||14208||79.01	1871956	1865523	1.000000e-250	1046
###  Mean Ks:  1.6195	Mean Kn: 0.2446
#Ks	Kn	a<db_genome_id>_<chr>	chr1||start1||stop1||name1||strand1||type1||db_feature_id1||genome_order1||percent_id1	start1	stop1	b<db_genome_id>_<chr>	chr2||start2||stop2||name2||strand2||type2||db_feature_id2||genome_order2||percent_id2	start2	stop2	eval	block_score	GEVO_link
1.2173	0.1486	a19990_15	15||17300697||17304595||PAC:17834663||-1||CDS||391306227||8422||77.28	17304595	17300697	b19990_2	2||1653905||1657439||PAC:17829163||1||CDS||391324656||14177||77.28	1653905	1657439	1.000000e-250	50
1.7032	0.3108	a19990_15	15||17388613||17395277||PAC:17834653||1||CDS||391306207||8432||66.23	17388613	17395277	b19990_2	2||1595287||1600464||PAC:17829155||-1||CDS||391324640||14169||66.23	1600464	1595287	1.200000e-105	100
2.4233	0.3318	a19990_15	15||17407024||17409766||PAC:17834649||-1||CDS||391306199||8436||74.27	17409766	17407024	b19990_2	2||1560320||1562572||PAC:17829150||-1||CDS||391324630||14164||74.27	1562572	1560320	8.300000e-122	150
1.0916	0.0538	a19990_15	15||17423948||17430648||PAC:17834646||1||CDS||391306193||8439||82.11	17423948	17430648	b19990_2	2||1509455||1518382||PAC:17829147||-1||CDS||391324624||14161||82.11	1518382	1509455	1.000000e-250	200
1.6622	0.3781	a19990_15	15||17645535||17647353||PAC:17834628||1||CDS||391306157||8457||64.29	17645535	17647353	b19990_2	2||1473462||1474469||PAC:17829144||1||CDS||391324618||14158||64.29	1473462	1474469	1.100000e-55	247
###  Mean Ks:  9.9013	Mean Kn: 0.3047
#Ks	Kn	a<db_genome_id>_<chr>	chr1||start1||stop1||name1||strand1||type1||db_feature_id1||genome_order1||percent_id1	start1	stop1	b<db_genome_id>_<chr>	chr2||start2||stop2||name2||strand2||type2||db_feature_id2||genome_order2||percent_id2	start2	stop2	eval	block_score	GEVO_link
1.1736	0.3107	a19990_15	15||18026234||18034692||PAC:17834606||-1||CDS||391306113||8479||75.67	18034692	18026234	b19990_16	16||19519695||19527452||PAC:17835746||-1||CDS||391309179||9576||75.67	19527452	19519695	1.000000e-250	50
0.9997	0.1808	a19990_15	15||18046569||18052057||PAC:17834605||-1||CDS||391306111||8480||73.45	18052057	18046569	b19990_16	16||19553643||19559744||PAC:17835744||-1||CDS||391309175||9578||73.45	19559744	19553643	2.800000e-220	100
17.5098	0.2753	a19990_15	15||18071376||18073084||PAC:17834604||1||CDS||391306109||8481||65.44	18071376	18073084	b19990_16	16||19584305||19587018||PAC:17835742||1||CDS||391309171||9580||65.44	19584305	19587018	8.600000e-112	150
1.3165	0.2826	a19990_15	15||18082593||18098638||PAC:17834602||-1||CDS||391306105||8483||76.89	18098638	18082593	b19990_16	16||19588995||19599879||PAC:17835741||-1||CDS||391309169||9581||76.89	19599879	19588995	1.000000e-250	200
1.7423	0.1558	a19990_15	15||18133533||18135802||PAC:17834599||1||CDS||391306099||8486||75.48	18133533	18135802	b19990_16	16||19637193||19640461||PAC:17835740||1||CDS||391309167||9582||75.48	19637193	19640461	6.500000e-118	50
12.4683	0.8515	a19990_15	15||18136473||18143872||PAC:17834598||-1||CDS||391306097||8487||65.22	18143872	18136473	b19990_16	16||19516022||19518208||PAC:17835747||-1||CDS||391309181||9575||65.22	19518208	19516022	3.000000e-03	52
1.3587	0.1911	a19990_15	15||18177554||18178034||PAC:17834592||1||CDS||391306085||8493||76.83	18177554	18178034	b19990_16	16||19493018||19495820||PAC:17835749||-1||CDS||391309185||9573||76.83	19495820	19493018	2.900000e-55	102
2.0539	0.5516	a19990_15	15||18191287||18193489||PAC:17834591||1||CDS||391306083||8494||76.45	18191287	18193489	b19990_16	16||19477466||19479547||PAC:17835751||-1||CDS||391309189||9571||76.45	19479547	19477466	2.500000e-64	152
0.9980	0.1457	a19990_15	15||18369654||18373966||PAC:17834572||-1||CDS||391306045||8513||75.02	18373966	18369654	b19990_16	16||19278042||19288384||PAC:17835765||-1||CDS||391309217||9557||75.02	19288384	19278042	2.000000e-228	199
0.8586	0.1866	a19990_15	15||18437263||18439836||PAC:17834564||1||CDS||391306029||8521||75.51	18437263	18439836	b19990_16	16||19198071||19200898||PAC:17835776||-1||CDS||391309239||9546||75.51	19200898	19198071	1.400000e-83	246
68.4348	0.2201	a19990_15	15||18574235||18577072||PAC:17834546||-1||CDS||391305993||8539||69.71	18577072	18574235	b19990_16	16||19180777||19191510||PAC:17835778||-1||CDS||391309243||9544||69.71	19191510	19180777	2.700000e-124	293
###  Mean Ks:  8.9392	Mean Kn: 0.5798
#Ks	Kn	a<db_genome_id>_<chr>	chr1||start1||stop1||name1||strand1||type1||db_feature_id1||genome_order1||percent_id1	start1	stop1	b<db_genome_id>_<chr>	chr2||start2||stop2||name2||strand2||type2||db_feature_id2||genome_order2||percent_id2	start2	stop2	eval	block_score	GEVO_link
1.8799	0.1530	a19990_15	15||18133533||18135802||PAC:17834599||1||CDS||391306099||8486||74.95	18133533	18135802	b19990_2	2||1261463||1263533||PAC:17829125||-1||CDS||391324580||14139||74.95	1263533	1261463	2.100000e-115	50
1.7606	0.3621	a19990_15	15||18191287||18193489||PAC:17834591||1||CDS||391306083||8494||73.47	18191287	18193489	b19990_2	2||1228314||1229662||PAC:17829119||-1||CDS||391324568||14133||73.47	1229662	1228314	3.200000e-56	100
8.6091	1.1840	a19990_15	15||18201268||18205274||PAC:17834589||-1||CDS||391306079||8496||65.62	18205274	18201268	b19990_2	2||1219225||1227431||PAC:17829118||1||CDS||391324566||14132||65.62	1219225	1227431	6.100000e-135	150
59.3882	0.3829	a19990_15	15||18219459||18228512||PAC:17834585||-1||CDS||391306071||8500||66.59	18228512	18219459	b19990_2	2||1208153||1209559||PAC:17829116||1||CDS||391324562||14130||66.59	1208153	1209559	1.700000e-203	200
2.0938	0.2254	a19990_15	15||18246689||18249478||PAC:17834583||-1||CDS||391306067||8502||70.89	18249478	18246689	b19990_2	2||1165138||1168589||PAC:17829112||1||CDS||391324554||14126||70.89	1165138	1168589	6.400000e-198	250
4.6483	0.5366	a19990_15	15||18268811||18273292||PAC:17834581||-1||CDS||391306063||8504||72.76	18273292	18268811	b19990_2	2||1157627||1161761||PAC:17829111||1||CDS||391324552||14125||72.76	1157627	1161761	2.100000e-156	300
0.7887	0.0607	a19990_15	15||18317886||18324479||PAC:17834579||1||CDS||391306059||8506||83.29	18317886	18324479	b19990_2	2||1137921||1144425||PAC:17829110||-1||CDS||391324550||14124||83.29	1144425	1137921	1.000000e-250	350
1.3389	0.2372	a19990_15	15||18328510||18338220||PAC:17834578||1||CDS||391306057||8507||79.81	18328510	18338220	b19990_2	2||1067273||1090707||PAC:17829106||-1||CDS||391324542||14120||79.81	1090707	1067273	1.000000e-250	400
1.5392	0.3466	a19990_15	15||18339693||18341948||PAC:17834577||-1||CDS||391306055||8508||71.28	18341948	18339693	b19990_2	2||1064275||1066369||PAC:17829105||1||CDS||391324540||14119||71.28	1064275	1066369	6.300000e-107	450
71.2165	0.3500	a19990_15	15||18355128||18355370||PAC:17834575||1||CDS||391306051||8510||69.23	18355128	18355370	b19990_2	2||1058659||1059355||PAC:17829104||-1||CDS||391324538||14118||69.23	1059355	1058659	1.700000e-17	466
4.4734	0.2422	a19990_15	15||18367375||18368256||PAC:17834573||1||CDS||391306047||8512||77.39	18367375	18368256	b19990_2	2||1054067||1055137||PAC:17829103||-1||CDS||391324536||14117||77.39	1055137	1054067	2.000000e-21	486
0.9421	0.0061	a19990_15	15||18385527||18393412||PAC:17834569||-1||CDS||391306039||8516||86.55	18393412	18385527	b19990_2	2||1020461||1030161||PAC:17829100||1||CDS||391324530||14114||86.55	1020461	1030161	5.700000e-155	536
1.1703	0.1509	a19990_15	15||18408549||18411149||PAC:17834567||-1||CDS||391306035||8518||76.27	18411149	18408549	b19990_2	2||1000293||1003016||PAC:17829098||1||CDS||391324526||14112||76.27	1000293	1003016	4.800000e-218	586
1.9654	0.4027	a19990_15	15||18416886||18420808||PAC:17834566||-1||CDS||391306033||8519||71.01	18420808	18416886	b19990_2	2||990820||995989||PAC:17829097||1||CDS||391324524||14111||71.01	990820	995989	5.300000e-38	623
1.3921	0.0931	a19990_15	15||18449518||18453910||PAC:17834562||-1||CDS||391306025||8523||80.85	18453910	18449518	b19990_2	2||863509||867713||PAC:17829084||1||CDS||391324498||14098||80.85	863509	867713	3.400000e-219	670
1.6516	0.2933	a19990_15	15||18479480||18481769||PAC:17834561||-1||CDS||391306023||8524||77.7	18481769	18479480	b19990_2	2||840305||848869||PAC:17829081||1||CDS||391324492||14095||77.7	840305	848869	4.200000e-98	720
1.3118	0.2090	a19990_15	15||18488219||18489460||PAC:17834560||-1||CDS||391306021||8525||72.63	18489460	18488219	b19990_2	2||836515||837735||PAC:17829080||1||CDS||391324490||14094||72.63	836515	837735	8.400000e-236	770
2.2117	5.6400	a19990_15	15||18583901||18583984||PAC:17834545||-1||CDS||391305991||8540||97.44	18583984	18583901	b19990_2	2||721668||721817||PAC:17829065||1||CDS||391324460||14079||97.44	721668	721817	2.600000e-31	797
1.4635	0.1398	a19990_15	15||18605467||18607383||PAC:17834542||-1||CDS||391305985||8543||73.27	18607383	18605467	b19990_2	2||706022||708117||PAC:17829062||1||CDS||391324454||14076||73.27	706022	708117	2.900000e-158	847
###  Mean Ks:  14.6885	Mean Kn: 2.1885
#Ks	Kn	a<db_genome_id>_<chr>	chr1||start1||stop1||name1||strand1||type1||db_feature_id1||genome_order1||percent_id1	start1	stop1	b<db_genome_id>_<chr>	chr2||start2||stop2||name2||strand2||type2||db_feature_id2||genome_order2||percent_id2	start2	stop2	eval	block_score	GEVO_link
14.9900	17.0931	a19990_15	15||18583901||18583984||PAC:17834545||-1||CDS||391305991||8540||97.56	18583984	18583901	b19990_16	16||17816895||17817823||PAC:17835882||-1||CDS||391309451||9440||97.56	17817823	17816895	9.300000e-34	33
1.5552	0.2788	a19990_15	15||18639469||18647029||PAC:17834538||-1||CDS||391305977||8547||73.37	18647029	18639469	b19990_16	16||17819178||17824636||PAC:17835881||-1||CDS||391309449||9441||73.37	17824636	17819178	1.000000e-250	83
1.6390	0.3494	a19990_15	15||18755004||18759433||PAC:17834529||-1||CDS||391305959||8556||68.37	18759433	18755004	b19990_16	16||17920170||17930273||PAC:17835872||-1||CDS||391309431||9450||68.37	17930273	17920170	1.000000e-250	133
5.9632	1.2758	a19990_15	15||18769577||18772372||PAC:17834528||-1||CDS||391305957||8557||61.01	18772372	18769577	b19990_16	16||17944977||17949854||PAC:17835869||1||CDS||391309425||9453||61.01	17944977	17949854	3.800000e-13	145
2.3523	0.3046	a19990_15	15||18819140||18821441||PAC:17834524||1||CDS||391305949||8561||67.88	18819140	18821441	b19990_16	16||18030611||18039463||PAC:17835860||1||CDS||391309407||9462||67.88	18030611	18039463	9.100000e-139	195
2.5295	0.3882	a19990_15	15||18836577||18839407||PAC:17834521||-1||CDS||391305943||8564||69.03	18839407	18836577	b19990_16	16||18042202||18045399||PAC:17835858||-1||CDS||391309403||9464||69.03	18045399	18042202	1.800000e-150	245
5.8165	0.6674	a19990_15	15||18878378||18879040||PAC:17834516||-1||CDS||391305933||8569||55.31	18879040	18878378	b19990_16	16||18691678||18698719||PAC:17835815||1||CDS||391309317||9507||55.31	18691678	18698719	9.200000e-09	8
20.5658	0.5859	a19990_15	15||18957513||18958738||PAC:17834505||-1||CDS||391305911||8580||67.49	18958738	18957513	b19990_16	16||18360079||18360711||PAC:17835831||1||CDS||391309349||9491||67.49	18360079	18360711	2.800000e-24	28
34.8089	2.1322	a19990_15	15||19007115||19008100||PAC:17834501||-1||CDS||391305903||8584||71.85	19008100	19007115	b19990_16	16||18110667||18124050||PAC:17835849||1||CDS||391309385||9473||71.85	18110667	18124050	1.700000e-40	64
1.0994	0.2151	a19990_15	15||19039048||19043162||PAC:17834497||1||CDS||391305895||8588||75.24	19039048	19043162	b19990_16	16||18074303||18081726||PAC:17835853||-1||CDS||391309393||9469||75.24	18081726	18074303	1.600000e-183	114
70.2535	0.7832	a19990_15	15||19044335||19056799||PAC:17834496||-1||CDS||391305893||8589||65.23	19056799	19044335	b19990_16	16||18064705||18071828||PAC:17835854||1||CDS||391309395||9468||65.23	18064705	18071828	1.200000e-77	164
###  Mean Ks:  3.4286	Mean Kn: 0.2631
#Ks	Kn	a<db_genome_id>_<chr>	chr1||start1||stop1||name1||strand1||type1||db_feature_id1||genome_order1||percent_id1	start1	stop1	b<db_genome_id>_<chr>	chr2||start2||stop2||name2||strand2||type2||db_feature_id2||genome_order2||percent_id2	start2	stop2	eval	block_score	GEVO_link
2.6168	0.5308	a19990_15	15||18622683||18628205||PAC:17834539||-1||CDS||391305979||8546||67.84	18628205	18622683	b19990_2	2||213715||224334||PAC:17829014||1||CDS||391324358||14028||67.84	213715	224334	1.900000e-86	50
1.4420	0.1108	a19990_15	15||18695116||18698955||PAC:17834532||1||CDS||391305965||8553||76.8	18695116	18698955	b19990_2	2||281344||286728||PAC:17829022||1||CDS||391324374||14036||76.8	281344	286728	5.700000e-165	100
1.5201	0.1729	a19990_15	15||18819140||18821441||PAC:17834524||1||CDS||391305949||8561||73.27	18819140	18821441	b19990_2	2||378013||380000||PAC:17829032||1||CDS||391324394||14046||73.27	378013	380000	3.800000e-163	150
1.0207	0.0599	a19990_15	15||18822129||18826712||PAC:17834523||-1||CDS||391305947||8562||82.66	18826712	18822129	b19990_2	2||380641||386715||PAC:17829033||-1||CDS||391324396||14047||82.66	386715	380641	1.000000e-250	200
10.5433	0.4409	a19990_15	15||18957513||18958738||PAC:17834505||-1||CDS||391305911||8580||77.69	18958738	18957513	b19990_2	2||512256||513432||PAC:17829046||1||CDS||391324422||14060||77.69	512256	513432	2.500000e-54	247
###  Mean Ks:  1.6796	Mean Kn: 0.4794
#Ks	Kn	a<db_genome_id>_<chr>	chr1||start1||stop1||name1||strand1||type1||db_feature_id1||genome_order1||percent_id1	start1	stop1	b<db_genome_id>_<chr>	chr2||start2||stop2||name2||strand2||type2||db_feature_id2||genome_order2||percent_id2	start2	stop2	eval	block_score	GEVO_link
3.7154	1.6439	a19990_15	15||19173918||19175678||PAC:17834489||1||CDS||391305879||8596||79.5	19173918	19175678	b19990_2	2||2853793||2870721||PAC:17829309||1||CDS||391324948||14323||79.5	2853793	2870721	2.100000e-171	50
0.6648	0.0324	a19990_15	15||19199513||19206525||PAC:17834486||-1||CDS||391305873||8599||86.28	19206525	19199513	b19990_2	2||2890820||2893450||PAC:17829312||-1||CDS||391324954||14326||86.28	2893450	2890820	1.000000e-196	100
0.8124	0.1220	a19990_15	15||19233071||19241548||PAC:17834482||-1||CDS||391305865||8603||81.09	19241548	19233071	b19990_2	2||2898362||2907921||PAC:17829313||-1||CDS||391324956||14327||81.09	2907921	2898362	1.000000e-250	150
2.1238	0.6584	a19990_15	15||19276125||19279929||PAC:17834479||1||CDS||391305859||8606||67.06	19276125	19279929	b19990_2	2||2924152||2928646||PAC:17829315||1||CDS||391324960||14329||67.06	2924152	2928646	1.200000e-17	166
1.1423	0.1697	a19990_15	15||19336280||19337354||PAC:17834474||1||CDS||391305849||8611||76.33	19336280	19337354	b19990_2	2||2940011||2941068||PAC:17829317||1||CDS||391324964||14331||76.33	2940011	2941068	1.700000e-219	216
1.6188	0.2501	a19990_15	15||19339052||19343536||PAC:17834473||-1||CDS||391305847||8612||77.08	19343536	19339052	b19990_2	2||2943658||2947472||PAC:17829318||-1||CDS||391324966||14332||77.08	2947472	2943658	3.500000e-142	266
###  Mean Ks:  2.3140	Mean Kn: 0.1638
#Ks	Kn	a<db_genome_id>_<chr>	chr1||start1||stop1||name1||strand1||type1||db_feature_id1||genome_order1||percent_id1	start1	stop1	b<db_genome_id>_<chr>	chr2||start2||stop2||name2||strand2||type2||db_feature_id2||genome_order2||percent_id2	start2	stop2	eval	block_score	GEVO_link
1.1143	0.1376	a19990_15	15||19227165||19232298||PAC:17834483||1||CDS||391305867||8602||78.59	19227165	19232298	b19990_16	16||17660370||17665931||PAC:17835899||-1||CDS||391309485||9423||78.59	17665931	17660370	1.000000e-250	50
1.7185	0.3758	a19990_15	15||19246513||19253378||PAC:17834481||-1||CDS||391305863||8604||66.08	19253378	19246513	b19990_16	16||17636824||17646210||PAC:17835902||1||CDS||391309491||9420||66.08	17636824	17646210	4.100000e-129	100
1.6027	0.1599	a19990_15	15||19336280||19337354||PAC:17834474||1||CDS||391305849||8611||73.67	19336280	19337354	b19990_16	16||17593253||17594524||PAC:17835907||-1||CDS||391309501||9415||73.67	17594524	17593253	1.200000e-193	150
1.1497	0.1368	a19990_15	15||19400815||19405273||PAC:17834465||-1||CDS||391305831||8620||77.76	19405273	19400815	b19990_16	16||17582996||17586990||PAC:17835909||1||CDS||391309505||9413||77.76	17582996	17586990	2.800000e-177	200
5.9850	0.0088	a19990_15	15||19424386||19429082||PAC:17834460||1||CDS||391305821||8625||84.08	19424386	19429082	b19990_16	16||17577465||17578280||PAC:17835910||-1||CDS||391309507||9412||84.08	17578280	17577465	9.100000e-101	250
###  Mean Ks:  21.2561	Mean Kn: 0.4686
#Ks	Kn	a<db_genome_id>_<chr>	chr1||start1||stop1||name1||strand1||type1||db_feature_id1||genome_order1||percent_id1	start1	stop1	b<db_genome_id>_<chr>	chr2||start2||stop2||name2||strand2||type2||db_feature_id2||genome_order2||percent_id2	start2	stop2	eval	block_score	GEVO_link
1.2239	0.0866	a19990_15	15||19605704||19611166||PAC:17834445||-1||CDS||391305791||8640||79.89	19611166	19605704	b19990_2	2||3050570||3063613||PAC:17829327||-1||CDS||391324984||14341||79.89	3063613	3050570	1.000000e-250	50
1.1408	0.2923	a19990_15	15||19638156||19643258||PAC:17834442||1||CDS||391305785||8643||71.76	19638156	19643258	b19990_2	2||3130878||3137008||PAC:17829330||1||CDS||391324990||14344||71.76	3130878	3137008	1.200000e-143	100
68.1521	0.9972	a19990_15	15||19676763||19679819||PAC:17834435||-1||CDS||391305771||8650||76.65	19679819	19676763	b19990_2	2||3144644||3151101||PAC:17829333||-1||CDS||391324996||14347||76.65	3151101	3144644	3.200000e-90	150
74.5933	1.2607	a19990_15	15||19711605||19729106||PAC:17834429||-1||CDS||391305759||8656||72.45	19729106	19711605	b19990_2	2||3227601||3231535||PAC:17829343||-1||CDS||391325016||14357||72.45	3231535	3227601	4.100000e-221	200
1.4800	0.3846	a19990_15	15||19770891||19775044||PAC:17834424||1||CDS||391305749||8661||73.83	19770891	19775044	b19990_2	2||3274791||3275789||PAC:17829348||1||CDS||391325026||14362||73.83	3274791	3275789	1.100000e-78	250
0.9966	0.0325	a19990_15	15||19786214||19802207||PAC:17834422||-1||CDS||391305745||8663||85.31	19802207	19786214	b19990_2	2||3284195||3292872||PAC:17829349||-1||CDS||391325028||14363||85.31	3292872	3284195	1.000000e-250	300
1.2059	0.2266	a19990_15	15||19987368||19988898||PAC:17834411||-1||CDS||391305723||8674||76.07	19988898	19987368	b19990_2	2||3496566||3497741||PAC:17829363||-1||CDS||391325056||14377||76.07	3497741	3496566	5.700000e-98	347
###  Mean Ks:  2.8679	Mean Kn: 0.3685
#Ks	Kn	a<db_genome_id>_<chr>	chr1||start1||stop1||name1||strand1||type1||db_feature_id1||genome_order1||percent_id1	start1	stop1	b<db_genome_id>_<chr>	chr2||start2||stop2||name2||strand2||type2||db_feature_id2||genome_order2||percent_id2	start2	stop2	eval	block_score	GEVO_link
1.4453	0.0568	a19990_15	15||19687801||19688939||PAC:17834434||1||CDS||391305769||8651||82.41	19687801	19688939	b19990_16	16||17034692||17035183||PAC:17835942||-1||CDS||391309571||9380||82.41	17035183	17034692	7.500000e-114	50
4.4372	1.1335	a19990_15	15||19711605||19729106||PAC:17834429||-1||CDS||391305759||8656||69.72	19729106	19711605	b19990_16	16||17001570||17012208||PAC:17835948||1||CDS||391309583||9374||69.72	17001570	17012208	2.100000e-205	100
4.2928	0.2705	a19990_15	15||19770891||19775044||PAC:17834424||1||CDS||391305749||8661||74.79	19770891	19775044	b19990_16	16||16921558||16925806||PAC:17835957||-1||CDS||391309601||9365||74.79	16925806	16921558	2.100000e-98	150
3.1230	0.3522	a19990_15	15||19778917||19781630||PAC:17834423||-1||CDS||391305747||8662||75.92	19781630	19778917	b19990_16	16||16918859||16920865||PAC:17835958||1||CDS||391309603||9364||75.92	16918859	16920865	8.100000e-78	200
1.0413	0.0293	a19990_15	15||19972850||19977692||PAC:17834413||-1||CDS||391305727||8672||84.82	19977692	19972850	b19990_16	16||16882428||16894806||PAC:17835961||1||CDS||391309609||9361||84.82	16882428	16894806	6.400000e-196	250
###  Mean Ks:  25.6810	Mean Kn: 0.5392
#Ks	Kn	a<db_genome_id>_<chr>	chr1||start1||stop1||name1||strand1||type1||db_feature_id1||genome_order1||percent_id1	start1	stop1	b<db_genome_id>_<chr>	chr2||start2||stop2||name2||strand2||type2||db_feature_id2||genome_order2||percent_id2	start2	stop2	eval	block_score	GEVO_link
1.4480	0.5889	a19990_16	16||1064294||1080868||PAC:17832559||1||CDS||391308881||8783||69.47	1064294	1080868	b19990_2	2||7322917||7339268||PAC:17824494||1||CDS||391324148||14680||69.47	7322917	7339268	7.100000e-99	50
1.3067	0.0731	a19990_16	16||1157784||1158933||PAC:17832566||1||CDS||391308895||8790||78.02	1157784	1158933	b19990_2	2||7559107||7561103||PAC:17824483||1||CDS||391324126||14691||78.02	7559107	7561103	1.800000e-121	97
59.6975	0.8039	a19990_16	16||1169589||1190954||PAC:17832567||-1||CDS||391308897||8791||76.47	1190954	1169589	b19990_2	2||7806226||7810149||PAC:17824475||-1||CDS||391324110||14699||76.47	7810149	7806226	2.600000e-30	126
5.2099	1.1123	a19990_16	16||1288285||1291078||PAC:17832576||-1||CDS||391308915||8800||71.11	1291078	1288285	b19990_2	2||7838639||7840369||PAC:17824474||-1||CDS||391324108||14700||71.11	7840369	7838639	7.800000e-155	176
76.8381	1.1019	a19990_16	16||1327801||1328814||PAC:17832580||1||CDS||391308923||8804||70.7	1327801	1328814	b19990_2	2||7918085||7919566||PAC:17824467||1||CDS||391324094||14707||70.7	7918085	7919566	1.100000e-52	226
68.9329	1.1981	a19990_16	16||1371854||1398377||PAC:17832582||-1||CDS||391308927||8806||76.63	1398377	1371854	b19990_2	2||7942404||7943694||PAC:17824466||-1||CDS||391324092||14708||76.63	7943694	7942404	1.000000e-115	276
63.4018	0.3564	a19990_16	16||1762870||1765120||PAC:17832592||1||CDS||391308947||8816||78.85	1762870	1765120	b19990_2	2||8223257||8233355||PAC:17824454||1||CDS||391324068||14720||78.85	8223257	8233355	3.100000e-34	306
1.1778	0.1547	a19990_16	16||1769725||1773997||PAC:17832594||-1||CDS||391308951||8818||78.51	1773997	1769725	b19990_2	2||8287614||8297867||PAC:17824450||-1||CDS||391324060||14724||78.51	8297867	8287614	2.800000e-193	356
1.9023	0.1326	a19990_16	16||1781369||1785822||PAC:17832595||1||CDS||391308953||8819||74.44	1781369	1785822	b19990_2	2||8319729||8329958||PAC:17824449||1||CDS||391324058||14725||74.44	8319729	8329958	6.200000e-176	406
1.2967	0.2648	a19990_16	16||1825309||1829367||PAC:17832597||1||CDS||391308957||8821||72.5	1825309	1829367	b19990_2	2||8528257||8532317||PAC:17824442||-1||CDS||391324044||14732||72.5	8532317	8528257	2.900000e-99	456
1.2790	0.1444	a19990_16	16||2094804||2099842||PAC:17832608||1||CDS||391308979||8832||78.03	2094804	2099842	b19990_2	2||9012738||9017048||PAC:17824426||1||CDS||391324012||14748||78.03	9012738	9017048	1.000000e-250	503
###  Mean Ks:  4.8463	Mean Kn: 0.6464
#Ks	Kn	a<db_genome_id>_<chr>	chr1||start1||stop1||name1||strand1||type1||db_feature_id1||genome_order1||percent_id1	start1	stop1	b<db_genome_id>_<chr>	chr2||start2||stop2||name2||strand2||type2||db_feature_id2||genome_order2||percent_id2	start2	stop2	eval	block_score	GEVO_link
1.4600	0.1663	a19990_16	16||13451508||13454808||PAC:17828464||1||CDS||391308543||9177||82.55	13451508	13454808	b19990_15	15||14507067||14510269||PAC:17835007||-1||CDS||391306723||8174||82.55	14510269	14507067	1.000000e-250	50
7.8169	1.9487	a19990_16	16||13505182||13505349||PAC:17828461||-1||CDS||391308537||9180||81.25	13505349	13505182	b19990_15	15||14759920||14767013||PAC:17834986||-1||CDS||391306681||8195||81.25	14767013	14759920	1.100000e-05	49
1.7981	0.0172	a19990_16	16||13667614||13670773||PAC:17828452||-1||CDS||391308519||9189||83.55	13670773	13667614	b19990_15	15||14794576||14798065||PAC:17834981||-1||CDS||391306671||8200||83.55	14798065	14794576	5.800000e-143	99
12.1307	0.8885	a19990_16	16||13708354||13711780||PAC:17828451||1||CDS||391308517||9190||70.41	13708354	13711780	b19990_15	15||14806861||14808739||PAC:17834980||1||CDS||391306669||8201||70.41	14806861	14808739	5.400000e-115	149
1.0257	0.2111	a19990_16	16||14017550||14021677||PAC:17828437||-1||CDS||391308489||9204||75.43	14021677	14017550	b19990_15	15||15025715||15030969||PAC:17834965||1||CDS||391306639||8216||75.43	15025715	15030969	1.000000e-250	196
###  Mean Ks:  12.5206	Mean Kn: 0.7612
#Ks	Kn	a<db_genome_id>_<chr>	chr1||start1||stop1||name1||strand1||type1||db_feature_id1||genome_order1||percent_id1	start1	stop1	b<db_genome_id>_<chr>	chr2||start2||stop2||name2||strand2||type2||db_feature_id2||genome_order2||percent_id2	start2	stop2	eval	block_score	GEVO_link
0.7275	0.2137	a19990_16	16||13468258||13469484||PAC:17828463||1||CDS||391308541||9178||75.2	13468258	13469484	b19990_2	2||4801244||4803085||PAC:17819245||-1||CDS||391323870||14503||75.2	4803085	4801244	1.700000e-105	50
1.5954	0.2619	a19990_16	16||13708354||13711780||PAC:17828451||1||CDS||391308517||9190||68.71	13708354	13711780	b19990_2	2||4752553||4755341||PAC:17819240||-1||CDS||391323860||14498||68.71	4755341	4752553	1.000000e-250	97
4.7518	1.3021	a19990_16	16||13850726||13855632||PAC:17828443||-1||CDS||391308501||9198||76.47	13855632	13850726	b19990_2	2||4699864||4704222||PAC:17819234||-1||CDS||391323848||14492||76.47	4704222	4699864	1.400000e-80	147
65.6644	0.5717	a19990_16	16||13978509||13986616||PAC:17828440||-1||CDS||391308495||9201||74.47	13986616	13978509	b19990_2	2||4609678||4616673||PAC:17829469||1||CDS||391325268||14483||74.47	4609678	4616673	1.700000e-137	197
5.3152	0.5604	a19990_16	16||14299091||14299549||PAC:17828427||-1||CDS||391308469||9214||62.29	14299549	14299091	b19990_2	2||4535846||4538675||PAC:17829464||1||CDS||391325258||14478||62.29	4535846	4538675	2.400000e-11	204
6.6328	1.0065	a19990_16	16||14303099||14307067||PAC:17828424||-1||CDS||391308463||9217||66.78	14307067	14303099	b19990_2	2||4460708||4468028||PAC:17829454||1||CDS||391325238||14468||66.78	4460708	4468028	1.400000e-126	254
2.9570	1.4119	a19990_16	16||14336650||14338025||PAC:17828423||1||CDS||391308461||9218||67.5	14336650	14338025	b19990_2	2||4445309||4451530||PAC:17829452||-1||CDS||391325234||14466||67.5	4451530	4445309	6.600000e-28	281
###  Mean Ks:  16.5098	Mean Kn: 0.4931
#Ks	Kn	a<db_genome_id>_<chr>	chr1||start1||stop1||name1||strand1||type1||db_feature_id1||genome_order1||percent_id1	start1	stop1	b<db_genome_id>_<chr>	chr2||start2||stop2||name2||strand2||type2||db_feature_id2||genome_order2||percent_id2	start2	stop2	eval	block_score	GEVO_link
4.9866	0.2732	a19990_16	16||14577075||14592040||PAC:17828409||1||CDS||391308433||9232||74.65	14577075	14592040	b19990_15	15||15869209||15872017||PAC:17834904||-1||CDS||391306517||8277||74.65	15872017	15869209	3.100000e-218	50
79.1075	1.3510	a19990_16	16||14729817||14737730||PAC:17828401||1||CDS||391308417||9240||70.03	14729817	14737730	b19990_15	15||15537179||15539404||PAC:17834919||-1||CDS||391306547||8262||70.03	15539404	15537179	1.800000e-59	97
1.1537	0.1836	a19990_16	16||14861538||14862969||PAC:17828394||-1||CDS||391308403||9247||77.14	14862969	14861538	b19990_15	15||15453736||15455130||PAC:17834925||1||CDS||391306559||8256||77.14	15453736	15455130	1.200000e-197	147
1.2042	0.1387	a19990_16	16||14959252||14964384||PAC:17828391||1||CDS||391308397||9250||79.44	14959252	14964384	b19990_15	15||15399696||15404025||PAC:17834931||-1||CDS||391306571||8250||79.44	15404025	15399696	1.000000e-250	197
1.7997	0.2742	a19990_16	16||14995924||15032836||PAC:17828388||-1||CDS||391308391||9253||71.67	15032836	14995924	b19990_15	15||15375963||15398782||PAC:17834932||1||CDS||391306573||8249||71.67	15375963	15398782	7.300000e-127	247
10.8069	0.7382	a19990_16	16||15057516||15063943||PAC:17828386||-1||CDS||391308387||9255||61.35	15063943	15057516	b19990_15	15||15309083||15326318||PAC:17834938||-1||CDS||391306585||8243||61.35	15326318	15309083	7.400000e-76	297
###  Mean Ks:  5.3368	Mean Kn: 0.3363
#Ks	Kn	a<db_genome_id>_<chr>	chr1||start1||stop1||name1||strand1||type1||db_feature_id1||genome_order1||percent_id1	start1	stop1	b<db_genome_id>_<chr>	chr2||start2||stop2||name2||strand2||type2||db_feature_id2||genome_order2||percent_id2	start2	stop2	eval	block_score	GEVO_link
1.7713	0.3405	a19990_16	16||14995924||15032836||PAC:17828388||-1||CDS||391308391||9253||67.28	15032836	14995924	b19990_2	2||4197828||4208721||PAC:17829423||1||CDS||391325176||14437||67.28	4197828	4208721	1.400000e-68	50
1.2029	0.2196	a19990_16	16||15057516||15063943||PAC:17828386||-1||CDS||391308387||9255||73.67	15063943	15057516	b19990_2	2||4146732||4149948||PAC:17829418||1||CDS||391325166||14432||73.67	4146732	4149948	1.000000e-250	100
1.0503	0.1819	a19990_16	16||15476652||15482836||PAC:17822761||-1||CDS||391308011||9273||85.6	15482836	15476652	b19990_2	2||4131692||4138165||PAC:17829416||1||CDS||391325162||14430||85.6	4131692	4138165	2.100000e-195	147
1.5054	0.3464	a19990_16	16||15611865||15612884||PAC:17822758||-1||CDS||391308005||9276||79.92	15612884	15611865	b19990_2	2||4120685||4122643||PAC:17829415||1||CDS||391325160||14429||79.92	4120685	4122643	3.200000e-63	197
1.4841	0.2023	a19990_16	16||15621736||15623941||PAC:17822756||-1||CDS||391308001||9278||69.59	15623941	15621736	b19990_2	2||4097019||4100209||PAC:17829412||1||CDS||391325154||14426||69.59	4097019	4100209	3.200000e-185	247
1.0183	0.2473	a19990_16	16||15729271||15731417||PAC:17822746||-1||CDS||391307981||9288||70.28	15731417	15729271	b19990_2	2||4020867||4024398||PAC:17829409||-1||CDS||391325148||14423||70.28	4024398	4020867	6.900000e-211	297
60.7029	0.6123	a19990_16	16||15837589||15839249||PAC:17822739||-1||CDS||391307967||9295||76.36	15839249	15837589	b19990_2	2||3923541||3929256||PAC:17829403||1||CDS||391325136||14417||76.36	3923541	3929256	2.700000e-32	328
1.1154	0.1636	a19990_16	16||15919962||15921566||PAC:17822732||1||CDS||391307953||9302||73.7	15919962	15921566	b19990_2	2||3894151||3895743||PAC:17829401||-1||CDS||391325132||14415||73.7	3895743	3894151	2.500000e-174	378
1.5315	0.3511	a19990_16	16||15986630||15991601||PAC:17822728||1||CDS||391307945||9306||76.14	15986630	15991601	b19990_2	2||3857081||3867232||PAC:17829398||-1||CDS||391325126||14412||76.14	3867232	3857081	1.000000e-224	428
1.6657	0.2021	a19990_16	16||16006222||16007921||PAC:17822726||-1||CDS||391307941||9308||71.09	16007921	16006222	b19990_2	2||3852963||3856475||PAC:17829397||1||CDS||391325124||14411||71.09	3852963	3856475	1.600000e-127	478
2.6802	0.6200	a19990_16	16||16028879||16046231||PAC:17822724||1||CDS||391307937||9310||65.19	16028879	16046231	b19990_2	2||3522059||3538331||PAC:17829368||-1||CDS||391325066||14382||65.19	3538331	3522059	7.900000e-189	50
1.9749	0.4860	a19990_16	16||16028879||16046231||PAC:17822724||1||CDS||391307937||9310||63.19	16028879	16046231	b19990_2	2||3838090||3841971||PAC:17829396||-1||CDS||391325122||14410||63.19	3841971	3838090	2.400000e-158	528
1.6155	0.2907	a19990_16	16||16088472||16095546||PAC:17822720||1||CDS||391307929||9314||66.96	16088472	16095546	b19990_2	2||3590882||3593551||PAC:17829372||1||CDS||391325074||14386||66.96	3590882	3593551	3.900000e-210	100
3.5851	0.5465	a19990_16	16||16113369||16117083||PAC:17822718||1||CDS||391307925||9316||70.74	16113369	16117083	b19990_2	2||3644809||3649060||PAC:17829376||1||CDS||391325082||14390||70.74	3644809	3649060	2.100000e-32	131
1.1153	0.1462	a19990_16	16||16123315||16126214||PAC:17822716||-1||CDS||391307921||9318||77.68	16126214	16123315	b19990_2	2||3652315||3655516||PAC:17829377||-1||CDS||391325084||14391||77.68	3655516	3652315	4.600000e-226	181
1.3705	0.4246	a19990_16	16||16193301||16198817||PAC:17822710||-1||CDS||391307909||9324||80.19	16198817	16193301	b19990_2	2||3716500||3720336||PAC:17829381||-1||CDS||391325092||14395||80.19	3720336	3716500	3.900000e-82	575
###  Mean Ks:  24.1226	Mean Kn: 0.5061
#Ks	Kn	a<db_genome_id>_<chr>	chr1||start1||stop1||name1||strand1||type1||db_feature_id1||genome_order1||percent_id1	start1	stop1	b<db_genome_id>_<chr>	chr2||start2||stop2||name2||strand2||type2||db_feature_id2||genome_order2||percent_id2	start2	stop2	eval	block_score	GEVO_link
73.8344	0.8074	a19990_16	16||15633971||15650465||PAC:17822753||1||CDS||391307995||9281||62.39	15633971	15650465	b19990_15	15||15986360||15988423||PAC:17834888||1||CDS||391306485||8293||62.39	15986360	15988423	2.200000e-27	26
72.3742	1.4885	a19990_16	16||15902854||15905737||PAC:17822734||1||CDS||391307957||9300||84.21	15902854	15905737	b19990_15	15||16004435||16007783||PAC:17834884||1||CDS||391306477||8297||84.21	16004435	16007783	8.500000e-30	52
1.1288	0.1305	a19990_16	16||15905765||15907534||PAC:17822733||1||CDS||391307955||9301||83.22	15905765	15907534	b19990_15	15||16007790||16009418||PAC:17834883||1||CDS||391306475||8298||83.22	16007790	16009418	3.000000e-130	102
1.4437	0.3607	a19990_16	16||15993107||15995667||PAC:17822727||-1||CDS||391307943||9307||66.54	15995667	15993107	b19990_15	15||16031531||16035738||PAC:17834880||-1||CDS||391306469||8301||66.54	16035738	16031531	4.400000e-70	152
16.8324	0.2207	a19990_16	16||16006222||16007921||PAC:17822726||-1||CDS||391307941||9308||69.67	16007921	16006222	b19990_15	15||16042247||16045312||PAC:17834879||-1||CDS||391306467||8302||69.67	16045312	16042247	1.400000e-112	202
1.5978	0.3208	a19990_16	16||16088472||16095546||PAC:17822720||1||CDS||391307929||9314||67.61	16088472	16095546	b19990_15	15||16070237||16088218||PAC:17834877||1||CDS||391306463||8304||67.61	16070237	16088218	1.100000e-135	252
1.6468	0.2138	a19990_16	16||16145022||16162952||PAC:17822714||1||CDS||391307917||9320||69.96	16145022	16162952	b19990_15	15||16133409||16138270||PAC:17834873||1||CDS||391306455||8308||69.96	16133409	16138270	2.700000e-196	302
###  Mean Ks:  15.8781	Mean Kn: 0.4880
#Ks	Kn	a<db_genome_id>_<chr>	chr1||start1||stop1||name1||strand1||type1||db_feature_id1||genome_order1||percent_id1	start1	stop1	b<db_genome_id>_<chr>	chr2||start2||stop2||name2||strand2||type2||db_feature_id2||genome_order2||percent_id2	start2	stop2	eval	block_score	GEVO_link
66.0591	0.9881	a19990_16	16||16737775||16755228||PAC:17822679||-1||CDS||391307847||9355||65.22	16755228	16737775	b19990_2	2||3522059||3538331||PAC:17829368||-1||CDS||391325066||14382||65.22	3538331	3522059	3.000000e-30	29
2.4978	0.3014	a19990_16	16||16921558||16925806||PAC:17835957||-1||CDS||391309601||9365||78.73	16925806	16921558	b19990_2	2||3274791||3275789||PAC:17829348||1||CDS||391325026||14362||78.73	3274791	3275789	3.200000e-90	76
1.7316	0.4128	a19990_16	16||16945006||16949330||PAC:17835955||1||CDS||391309597||9367||66.14	16945006	16949330	b19990_2	2||3250592||3255459||PAC:17829346||-1||CDS||391325022||14360||66.14	3255459	3250592	2.600000e-94	126
68.8078	0.9564	a19990_16	16||17001570||17012208||PAC:17835948||1||CDS||391309583||9374||73.8	17001570	17012208	b19990_2	2||3227601||3231535||PAC:17829343||-1||CDS||391325016||14357||73.8	3231535	3227601	1.000000e-250	176
2.5633	0.0711	a19990_16	16||17206765||17208570||PAC:17835930||1||CDS||391309547||9392||82.93	17206765	17208570	b19990_2	2||3047617||3049236||PAC:17829326||1||CDS||391324982||14340||82.93	3047617	3049236	1.200000e-193	223
10.9861	0.7920	a19990_16	16||17535854||17540133||PAC:17835913||1||CDS||391309513||9409||64.08	17535854	17540133	b19990_2	2||2898362||2907921||PAC:17829313||-1||CDS||391324956||14327||64.08	2907921	2898362	3.200000e-04	223
0.8533	0.1321	a19990_16	16||17690290||17699255||PAC:17835893||1||CDS||391309473||9429||79.59	17690290	17699255	b19990_2	2||2883940||2888966||PAC:17829311||-1||CDS||391324952||14325||79.59	2888966	2883940	1.000000e-250	270
0.8705	0.1501	a19990_16	16||17708281||17713634||PAC:17835891||-1||CDS||391309469||9431||76.65	17713634	17708281	b19990_2	2||2876754||2882840||PAC:17829310||1||CDS||391324950||14324||76.65	2876754	2882840	1.000000e-250	320
1.2475	0.2170	a19990_16	16||17723710||17726355||PAC:17835890||-1||CDS||391309467||9432||77.17	17726355	17723710	b19990_2	2||2814262||2823814||PAC:17829305||1||CDS||391324940||14319||77.17	2814262	2823814	3.000000e-157	370
3.1637	0.8589	a19990_16	16||17731127||17735644||PAC:17835889||-1||CDS||391309465||9433||72.88	17735644	17731127	b19990_2	2||2810176||2813119||PAC:17829304||1||CDS||391324938||14318||72.88	2810176	2813119	1.800000e-64	420
###  Mean Ks:  2.6245	Mean Kn: 0.3662
#Ks	Kn	a<db_genome_id>_<chr>	chr1||start1||stop1||name1||strand1||type1||db_feature_id1||genome_order1||percent_id1	start1	stop1	b<db_genome_id>_<chr>	chr2||start2||stop2||name2||strand2||type2||db_feature_id2||genome_order2||percent_id2	start2	stop2	eval	block_score	GEVO_link
1.0413	0.0293	a19990_16	16||16882428||16894806||PAC:17835961||1||CDS||391309609||9361||84.82	16882428	16894806	b19990_15	15||19972850||19977692||PAC:17834413||-1||CDS||391305727||8672||84.82	19977692	19972850	6.400000e-196	50
3.1230	0.3522	a19990_16	16||16918859||16920865||PAC:17835958||1||CDS||391309603||9364||75.92	16918859	16920865	b19990_15	15||19778917||19781630||PAC:17834423||-1||CDS||391305747||8662||75.92	19781630	19778917	6.600000e-78	100
3.0757	0.2593	a19990_16	16||16921558||16925806||PAC:17835957||-1||CDS||391309601||9365||74.79	16925806	16921558	b19990_15	15||19770891||19775044||PAC:17834424||1||CDS||391305749||8661||74.79	19770891	19775044	2.100000e-98	150
4.4372	1.1335	a19990_16	16||17001570||17012208||PAC:17835948||1||CDS||391309583||9374||69.72	17001570	17012208	b19990_15	15||19711605||19729106||PAC:17834429||-1||CDS||391305759||8656||69.72	19729106	19711605	9.000000e-206	200
1.4453	0.0568	a19990_16	16||17034692||17035183||PAC:17835942||-1||CDS||391309571||9380||82.41	17035183	17034692	b19990_15	15||19687801||19688939||PAC:17834434||1||CDS||391305769||8651||82.41	19687801	19688939	8.900000e-119	250
###  Mean Ks:  2.3128	Mean Kn: 0.1638
#Ks	Kn	a<db_genome_id>_<chr>	chr1||start1||stop1||name1||strand1||type1||db_feature_id1||genome_order1||percent_id1	start1	stop1	b<db_genome_id>_<chr>	chr2||start2||stop2||name2||strand2||type2||db_feature_id2||genome_order2||percent_id2	start2	stop2	eval	block_score	GEVO_link
5.9789	0.0088	a19990_16	16||17577465||17578280||PAC:17835910||-1||CDS||391309507||9412||84.08	17578280	17577465	b19990_15	15||19424386||19429082||PAC:17834460||1||CDS||391305821||8625||84.08	19424386	19429082	1.300000e-104	50
1.1497	0.1368	a19990_16	16||17582996||17586990||PAC:17835909||1||CDS||391309505||9413||77.76	17582996	17586990	b19990_15	15||19400815||19405273||PAC:17834465||-1||CDS||391305831||8620||77.76	19405273	19400815	2.900000e-177	100
1.6027	0.1599	a19990_16	16||17593253||17594524||PAC:17835907||-1||CDS||391309501||9415||73.67	17594524	17593253	b19990_15	15||19336280||19337354||PAC:17834474||1||CDS||391305849||8611||73.67	19336280	19337354	1.100000e-193	150
1.7185	0.3758	a19990_16	16||17636824||17646210||PAC:17835902||1||CDS||391309491||9420||66.08	17636824	17646210	b19990_15	15||19246513||19253378||PAC:17834481||-1||CDS||391305863||8604||66.08	19253378	19246513	3.800000e-129	200
1.1143	0.1376	a19990_16	16||17660370||17665931||PAC:17835899||-1||CDS||391309485||9423||78.59	17665931	17660370	b19990_15	15||19227165||19232298||PAC:17834483||1||CDS||391305867||8602||78.59	19227165	19232298	1.000000e-250	250
###  Mean Ks:  19.2110	Mean Kn: 2.0777
#Ks	Kn	a<db_genome_id>_<chr>	chr1||start1||stop1||name1||strand1||type1||db_feature_id1||genome_order1||percent_id1	start1	stop1	b<db_genome_id>_<chr>	chr2||start2||stop2||name2||strand2||type2||db_feature_id2||genome_order2||percent_id2	start2	stop2	eval	block_score	GEVO_link
14.9895	17.0932	a19990_16	16||17816895||17817823||PAC:17835882||-1||CDS||391309451||9440||97.56	17817823	17816895	b19990_15	15||18583901||18583984||PAC:17834545||-1||CDS||391305991||8540||97.56	18583984	18583901	2.000000e-29	28
1.5552	0.2788	a19990_16	16||17819178||17824636||PAC:17835881||-1||CDS||391309449||9441||73.37	17824636	17819178	b19990_15	15||18639469||18647029||PAC:17834538||-1||CDS||391305977||8547||73.37	18647029	18639469	1.000000e-250	78
1.6390	0.3494	a19990_16	16||17920170||17930273||PAC:17835872||-1||CDS||391309431||9450||68.37	17930273	17920170	b19990_15	15||18755004||18759433||PAC:17834529||-1||CDS||391305959||8556||68.37	18759433	18755004	1.000000e-250	128
5.9632	1.2758	a19990_16	16||17944977||17949854||PAC:17835869||1||CDS||391309425||9453||61.01	17944977	17949854	b19990_15	15||18769577||18772372||PAC:17834528||-1||CDS||391305957||8557||61.01	18772372	18769577	1.900000e-13	140
2.3523	0.3046	a19990_16	16||18030611||18039463||PAC:17835860||1||CDS||391309407||9462||67.88	18030611	18039463	b19990_15	15||18819140||18821441||PAC:17834524||1||CDS||391305949||8561||67.88	18819140	18821441	2.200000e-138	190
2.5295	0.3882	a19990_16	16||18042202||18045399||PAC:17835858||-1||CDS||391309403||9464||69.03	18045399	18042202	b19990_15	15||18836577||18839407||PAC:17834521||-1||CDS||391305943||8564||69.03	18839407	18836577	1.500000e-150	240
74.5647	0.7830	a19990_16	16||18064705||18071828||PAC:17835854||1||CDS||391309395||9468||65.23	18064705	18071828	b19990_15	15||19044335||19056799||PAC:17834496||-1||CDS||391305893||8589||65.23	19056799	19044335	1.000000e-77	50
1.0994	0.2151	a19990_16	16||18074303||18081726||PAC:17835853||-1||CDS||391309393||9469||75.24	18081726	18074303	b19990_15	15||19039048||19043162||PAC:17834497||1||CDS||391305895||8588||75.24	19039048	19043162	1.300000e-183	100
34.8103	2.1322	a19990_16	16||18110667||18124050||PAC:17835849||1||CDS||391309385||9473||71.85	18110667	18124050	b19990_15	15||19007115||19008100||PAC:17834501||-1||CDS||391305903||8584||71.85	19008100	19007115	1.100000e-40	140
20.5678	0.5859	a19990_16	16||18360079||18360711||PAC:17835831||1||CDS||391309349||9491||67.49	18360079	18360711	b19990_15	15||18957513||18958738||PAC:17834505||-1||CDS||391305911||8580||67.49	18958738	18957513	1.300000e-24	160
5.8165	0.6674	a19990_16	16||18691678||18698719||PAC:17835815||1||CDS||391309317||9507||55.31	18691678	18698719	b19990_15	15||18878378||18879040||PAC:17834516||-1||CDS||391305933||8569||55.31	18879040	18878378	1.300000e-08	164
64.6447	0.8590	a19990_16	16||18826205||18834557||PAC:17835804||1||CDS||391309295||9518||75.0	18826205	18834557	b19990_15	15||18657101||18665435||PAC:17834536||1||CDS||391305973||8549||75.0	18657101	18665435	2.500000e-04	164
###  Mean Ks:  12.5065	Mean Kn: 0.5287
#Ks	Kn	a<db_genome_id>_<chr>	chr1||start1||stop1||name1||strand1||type1||db_feature_id1||genome_order1||percent_id1	start1	stop1	b<db_genome_id>_<chr>	chr2||start2||stop2||name2||strand2||type2||db_feature_id2||genome_order2||percent_id2	start2	stop2	eval	block_score	GEVO_link
2.2486	0.5930	a19990_16	16||17905499||17910247||PAC:17835874||1||CDS||391309435||9448||68.75	17905499	17910247	b19990_2	2||310816||314773||PAC:17829024||1||CDS||391324378||14038||68.75	310816	314773	2.300000e-40	39
1.6458	0.0664	a19990_16	16||18017218||18018484||PAC:17835864||-1||CDS||391309415||9458||79.06	18018484	18017218	b19990_2	2||360270||361917||PAC:17829030||-1||CDS||391324390||14044||79.06	361917	360270	6.600000e-153	89
1.9765	0.2836	a19990_16	16||18030611||18039463||PAC:17835860||1||CDS||391309407||9462||71.86	18030611	18039463	b19990_2	2||378013||380000||PAC:17829032||1||CDS||391324394||14046||71.86	378013	380000	4.500000e-168	139
64.6965	1.4710	a19990_16	16||18054237||18057038||PAC:17835856||1||CDS||391309399||9466||85.32	18054237	18057038	b19990_2	2||412636||414678||PAC:17829034||1||CDS||391324398||14048||85.32	412636	414678	2.400000e-224	189
1.5276	0.1123	a19990_16	16||18059062||18062107||PAC:17835855||-1||CDS||391309397||9467||81.73	18062107	18059062	b19990_2	2||424711||429444||PAC:17829036||-1||CDS||391324402||14050||81.73	429444	424711	4.500000e-146	239
9.8750	0.7787	a19990_16	16||18110667||18124050||PAC:17835849||1||CDS||391309385||9473||66.83	18110667	18124050	b19990_2	2||459945||460868||PAC:17829040||1||CDS||391324410||14054||66.83	459945	460868	7.500000e-49	287
59.8591	0.5460	a19990_16	16||18360079||18360711||PAC:17835831||1||CDS||391309349||9491||67.09	18360079	18360711	b19990_2	2||512256||513432||PAC:17829046||1||CDS||391324422||14060||67.09	512256	513432	6.200000e-29	312
1.2709	0.3376	a19990_16	16||18399053||18408081||PAC:17835828||1||CDS||391309343||9494||71.92	18399053	18408081	b19990_2	2||537380||544068||PAC:17829049||1||CDS||391324428||14063||71.92	537380	544068	2.600000e-75	362
[truncated: 685,233 more chars]
