# Supplementary material for: Buxus and Tetracentron genomes help resolve eudicot genome history
Source: Nat Commun. 2022 Feb 2;13:643. doi: 10.1038/s41467-022-28312-w (PMC8810787; doi:10.1038/s41467-022-28312-w)
Supplement: Supplementary file 13 — Source Data [file 41467_2022_28312_MOESM13_ESM.zip › Source Data/Fig3a_Vitis.Aquilegia.3x2.mcscan.anchors.txt]

Vitis-chr1_GSVIVT01012164001	Vitis-chr1_GSVIVT01012063001	Aquilegia-chr01_Aqcoe1G159100	Aquilegia-chr01_Aqcoe1G169100	89	+
Vitis-chr1_GSVIVT01020222001	Vitis-chr1_GSVIVT01020093001	Aquilegia-chr03_Aqcoe3G097900	Aquilegia-chr03_Aqcoe3G114600	118	-
Vitis-chr1_GSVIVT01011712001	Vitis-chr1_GSVIVT01011624001	Aquilegia-chr03_Aqcoe3G413100	Aquilegia-chr03_Aqcoe3G418400	58	-
Vitis-chr1_GSVIVT01020146001	Vitis-chr1_GSVIVT01003228001	Aquilegia-chr03_Aqcoe3G311200	Aquilegia-chr03_Aqcoe3G352100	247	+
Vitis-chr1_GSVIVT01011971001	Vitis-chr1_GSVIVT01011740001	Aquilegia-chr03_Aqcoe3G011100	Aquilegia-chr03_Aqcoe3G050300	248	-
Vitis-chr1_GSVIVT01000596001	Vitis-chr1_GSVIVT01000535001	Aquilegia-chr03_Aqcoe3G133600	Aquilegia-chr03_Aqcoe3G142000	61	+
Vitis-chr1_GSVIVT01013785001	Vitis-chr1_GSVIVT01020224001	Aquilegia-chr03_Aqcoe3G117200	Aquilegia-chr03_Aqcoe3G126400	77	-
Vitis-chr1_GSVIVT01011739001	Vitis-chr1_GSVIVT01011650001	Aquilegia-chr03_Aqcoe3G000500	Aquilegia-chr03_Aqcoe3G010000	80	+
Vitis-chr1_GSVIVT01012028001	Vitis-chr1_GSVIVT01011852001	Aquilegia-chr03_Aqcoe3G386700	Aquilegia-chr03_Aqcoe3G403300	140	+
Vitis-chr1_GSVIVT01012259001	Vitis-chr1_GSVIVT01012170001	Aquilegia-chr03_Aqcoe3G355800	Aquilegia-chr03_Aqcoe3G376400	124	-
Vitis-chr1_GSVIVT01020229001	Vitis-chr1_GSVIVT01020151001	Aquilegia-chr03_Aqcoe3G298000	Aquilegia-chr03_Aqcoe3G307200	69	+
Vitis-chr1_GSVIVT01020090001	Vitis-chr1_GSVIVT01019953001	Aquilegia-chr03_Aqcoe3G077800	Aquilegia-chr03_Aqcoe3G094800	119	-
Vitis-chr1_GSVIVT01013810001	Vitis-chr1_GSVIVT01020223001	Aquilegia-chr03_Aqcoe3G277400	Aquilegia-chr03_Aqcoe3G295100	117	+
Vitis-chr1_GSVIVT01012253001	Vitis-chr1_GSVIVT01012190001	Aquilegia-chr03_Aqcoe3G060400	Aquilegia-chr03_Aqcoe3G066200	55	-
Vitis-chr1_GSVIVT01010187001	Vitis-chr1_GSVIVT01010291001	Aquilegia-chr03_Aqcoe3G426100	Aquilegia-chr03_Aqcoe3G433700	71	-
Vitis-chr1_GSVIVT01011622001	Vitis-chr1_GSVIVT01011588001	Aquilegia-chr03_Aqcoe3G405900	Aquilegia-chr03_Aqcoe3G409600	30	-
Vitis-chr1_GSVIVT01010100001	Vitis-chr1_GSVIVT01010171001	Aquilegia-chr03_Aqcoe3G067900	Aquilegia-chr03_Aqcoe3G076500	54	+
Vitis-chr1_GSVIVT01010330001	Vitis-chr1_GSVIVT01010392001	Aquilegia-chr03_Aqcoe3G187500	Aquilegia-chr03_Aqcoe3G193300	49	+
Vitis-chr1_GSVIVT01000968001	Vitis-chr1_GSVIVT01001112001	Aquilegia-chr05_Aqcoe5G324000	Aquilegia-chr05_Aqcoe5G331900	49	+
Vitis-chr1_GSVIVT01010294001	Vitis-chr1_GSVIVT01010355001	Aquilegia-chr05_Aqcoe5G372100	Aquilegia-chr05_Aqcoe5G381300	67	-
Vitis-chr1_GSVIVT01000603001	Vitis-chr1_GSVIVT01000534001	Aquilegia-chr05_Aqcoe5G381700	Aquilegia-chr05_Aqcoe5G398600	93	+
Vitis-chr1_GSVIVT01010441001	Vitis-chr1_GSVIVT01000971001	Aquilegia-chr05_Aqcoe5G340500	Aquilegia-chr05_Aqcoe5G361800	148	-
Vitis-chr10_GSVIVT01021424001	Vitis-chr10_GSVIVT01021620001	Aquilegia-chr01_Aqcoe1G183500	Aquilegia-chr01_Aqcoe1G195200	118	-
Vitis-chr10_GSVIVT01021194001	Vitis-chr10_GSVIVT01021275001	Aquilegia-chr01_Aqcoe1G213500	Aquilegia-chr01_Aqcoe1G229600	96	-
Vitis-chr10_GSVIVT01021298001	Vitis-chr10_GSVIVT01021418001	Aquilegia-chr01_Aqcoe1G197700	Aquilegia-chr01_Aqcoe1G211500	101	-
Vitis-chr10_GSVIVT01021083001	Vitis-chr10_GSVIVT01021182001	Aquilegia-chr01_Aqcoe1G239600	Aquilegia-chr01_Aqcoe1G259100	109	-
Vitis-chr10_GSVIVT01026222001	Vitis-chr10_GSVIVT01026279001	Aquilegia-chr01_Aqcoe1G166100	Aquilegia-chr01_Aqcoe1G171000	37	+
Vitis-chr10_GSVIVT01034427001	Vitis-chr10_GSVIVT01034331001	Aquilegia-chr03_Aqcoe3G439400	Aquilegia-chr03_Aqcoe3G443900	51	+
Vitis-chr10_GSVIVT01021239001	Vitis-chr10_GSVIVT01021396001	Aquilegia-chr04_Aqcoe4G013200	Aquilegia-chr04_Aqcoe4G036400	144	-
Vitis-chr11_GSVIVT01015482001	Vitis-chr11_GSVIVT01023598001	Aquilegia-chr07_Aqcoe7G361200	Aquilegia-chr07_Aqcoe7G394500	265	-
Vitis-chr11_GSVIVT01014994001	Vitis-chr11_GSVIVT01015028001	Aquilegia-chr07_Aqcoe7G436500	Aquilegia-chr07_Aqcoe7G443600	43	-
Vitis-chr11_GSVIVT01015250001	Vitis-chr11_GSVIVT01015311001	Aquilegia-chr07_Aqcoe7G138900	Aquilegia-chr07_Aqcoe7G152300	79	+
Vitis-chr11_GSVIVT01015009001	Vitis-chr11_GSVIVT01015242001	Aquilegia-chr07_Aqcoe7G105300	Aquilegia-chr07_Aqcoe7G134800	224	+
Vitis-chr11_GSVIVT01015145001	Vitis-chr11_GSVIVT01015238001	Aquilegia-chr07_Aqcoe7G421500	Aquilegia-chr07_Aqcoe7G429900	80	+
Vitis-chr11_GSVIVT01023600001	Vitis-chr11_GSVIVT01023688001	Aquilegia-chr07_Aqcoe7G350700	Aquilegia-chr07_Aqcoe7G358700	59	-
Vitis-chr11_GSVIVT01015412001	Vitis-chr11_GSVIVT01015461001	Aquilegia-chr07_Aqcoe7G188600	Aquilegia-chr07_Aqcoe7G197500	55	+
Vitis-chr11_GSVIVT01015322001	Vitis-chr11_GSVIVT01015401001	Aquilegia-chr07_Aqcoe7G159300	Aquilegia-chr07_Aqcoe7G181600	112	+
Vitis-chr11_GSVIVT01029255001	Vitis-chr11_GSVIVT01029186001	Aquilegia-chr07_Aqcoe7G315100	Aquilegia-chr07_Aqcoe7G321500	48	+
Vitis-chr11_GSVIVT01023699001	Vitis-chr11_GSVIVT01023776001	Aquilegia-chr07_Aqcoe7G338200	Aquilegia-chr07_Aqcoe7G343100	43	-
Vitis-chr11_GSVIVT01029267001	Vitis-chr11_GSVIVT01029224001	Aquilegia-chr07_Aqcoe7G304800	Aquilegia-chr07_Aqcoe7G311600	41	+
Vitis-chr11_GSVIVT01010933001	Vitis-chr11_GSVIVT01010871001	Aquilegia-chr07_Aqcoe7G287400	Aquilegia-chr07_Aqcoe7G293700	42	+
Vitis-chr11_GSVIVT01015248001	Vitis-chr11_GSVIVT01015306001	Aquilegia-chr07_Aqcoe7G414900	Aquilegia-chr07_Aqcoe7G421000	53	+
Vitis-chr11_GSVIVT01015521001	Vitis-chr11_GSVIVT01015564001	Aquilegia-chr07_Aqcoe7G264300	Aquilegia-chr07_Aqcoe7G269800	44	-
Vitis-chr11_GSVIVT01015032001	Vitis-chr11_GSVIVT01015120001	Aquilegia-chr07_Aqcoe7G431400	Aquilegia-chr07_Aqcoe7G436400	58	+
Vitis-chr11_GSVIVT01032218001	Vitis-chr11_GSVIVT01032285001	Aquilegia-chr07_Aqcoe7G237900	Aquilegia-chr07_Aqcoe7G244000	45	-
Vitis-chr11_GSVIVT01015388001	Vitis-chr11_GSVIVT01015428001	Aquilegia-chr07_Aqcoe7G395300	Aquilegia-chr07_Aqcoe7G399500	33	-
Vitis-chr12_GSVIVT01020670001	Vitis-chr12_GSVIVT01020531001	Aquilegia-chr01_Aqcoe1G239400	Aquilegia-chr01_Aqcoe1G273100	178	+
Vitis-chr12_GSVIVT01030026001	Vitis-chr12_GSVIVT01030062001	Aquilegia-chr01_Aqcoe1G386700	Aquilegia-chr01_Aqcoe1G392300	40	-
Vitis-chr12_GSVIVT01030085001	Vitis-chr12_GSVIVT01030144001	Aquilegia-chr01_Aqcoe1G375500	Aquilegia-chr01_Aqcoe1G380200	43	-
Vitis-chr12_GSVIVT01000780001	Vitis-chr12_GSVIVT01000823001	Aquilegia-chr01_Aqcoe1G205100	Aquilegia-chr01_Aqcoe1G212100	42	+
Vitis-chr12_GSVIVT01030484001	Vitis-chr12_GSVIVT01030540001	Aquilegia-chr01_Aqcoe1G334200	Aquilegia-chr01_Aqcoe1G343400	57	-
Vitis-chr12_GSVIVT01030624001	Vitis-chr12_GSVIVT01000416001	Aquilegia-chr01_Aqcoe1G365100	Aquilegia-chr01_Aqcoe1G372900	50	+
Vitis-chr12_GSVIVT01020780001	Vitis-chr12_GSVIVT01020693001	Aquilegia-chr01_Aqcoe1G217700	Aquilegia-chr01_Aqcoe1G229600	84	+
Vitis-chr12_GSVIVT01020786001	Vitis-chr12_GSVIVT01020747001	Aquilegia-chr04_Aqcoe4G025400	Aquilegia-chr04_Aqcoe4G032000	37	+
Vitis-chr12_GSVIVT01023049001	Vitis-chr12_GSVIVT01022993001	Aquilegia-chr05_Aqcoe5G278000	Aquilegia-chr05_Aqcoe5G281900	37	+
Vitis-chr12_GSVIVT01023157001	Vitis-chr12_GSVIVT01023121001	Aquilegia-chr05_Aqcoe5G215000	Aquilegia-chr05_Aqcoe5G219700	35	-
Vitis-chr12_GSVIVT01022926001	Vitis-chr12_GSVIVT01022872001	Aquilegia-chr06_Aqcoe6G019900	Aquilegia-chr06_Aqcoe6G025600	47	+
Vitis-chr12_GSVIVT01023159001	Vitis-chr12_GSVIVT01023102001	Aquilegia-chr06_Aqcoe6G000900	Aquilegia-chr06_Aqcoe6G006200	46	-
Vitis-chr13_GSVIVT01032650001	Vitis-chr13_GSVIVT01016531001	Aquilegia-chr01_Aqcoe1G456900	Aquilegia-chr01_Aqcoe1G486600	169	-
Vitis-chr13_GSVIVT01032732001	Vitis-chr13_GSVIVT01032670001	Aquilegia-chr01_Aqcoe1G392700	Aquilegia-chr01_Aqcoe1G407600	87	+
Vitis-chr13_GSVIVT01016528001	Vitis-chr13_GSVIVT01016370001	Aquilegia-chr01_Aqcoe1G083200	Aquilegia-chr01_Aqcoe1G110200	171	-
Vitis-chr13_GSVIVT01032861001	Vitis-chr13_GSVIVT01032802001	Aquilegia-chr01_Aqcoe1G417500	Aquilegia-chr01_Aqcoe1G428900	70	-
Vitis-chr13_GSVIVT01016296001	Vitis-chr13_GSVIVT01034732001	Aquilegia-chr01_Aqcoe1G110900	Aquilegia-chr01_Aqcoe1G145800	213	-
Vitis-chr13_GSVIVT01016352001	Vitis-chr13_GSVIVT01016299001	Aquilegia-chr01_Aqcoe1G487700	Aquilegia-chr01_Aqcoe1G496300	61	+
Vitis-chr13_GSVIVT01032773001	Vitis-chr13_GSVIVT01032736001	Aquilegia-chr01_Aqcoe1G148300	Aquilegia-chr01_Aqcoe1G153900	39	-
Vitis-chr13_GSVIVT01011232001	Vitis-chr13_GSVIVT01010722001	Aquilegia-chr01_Aqcoe1G441300	Aquilegia-chr01_Aqcoe1G450000	79	-
Vitis-chr13_GSVIVT01034700001	Vitis-chr13_GSVIVT01034764001	Aquilegia-chr01_Aqcoe1G450400	Aquilegia-chr01_Aqcoe1G456700	48	-
Vitis-chr13_GSVIVT01032082001	Vitis-chr13_GSVIVT01032027001	Aquilegia-chr01_Aqcoe1G018900	Aquilegia-chr01_Aqcoe1G023800	41	-
Vitis-chr13_GSVIVT01016212001	Vitis-chr13_GSVIVT01016165001	Aquilegia-chr02_Aqcoe2G206200	Aquilegia-chr02_Aqcoe2G214800	47	+
Vitis-chr13_GSVIVT01001433001	Vitis-chr13_GSVIVT01032215001	Aquilegia-chr02_Aqcoe2G022900	Aquilegia-chr02_Aqcoe2G026400	33	+
Vitis-chr13_GSVIVT01032776001	Vitis-chr13_GSVIVT01032651001	Aquilegia-chr02_Aqcoe2G074600	Aquilegia-chr02_Aqcoe2G085900	100	-
Vitis-chr13_GSVIVT01032095001	Vitis-chr13_GSVIVT01032040001	Aquilegia-chr02_Aqcoe2G011200	Aquilegia-chr02_Aqcoe2G016000	44	-
Vitis-chr13_GSVIVT01011251001	Vitis-chr13_GSVIVT01001003001	Aquilegia-chr02_Aqcoe2G137000	Aquilegia-chr02_Aqcoe2G141500	42	+
Vitis-chr13_GSVIVT01032860001	Vitis-chr13_GSVIVT01032785001	Aquilegia-chr02_Aqcoe2G087800	Aquilegia-chr02_Aqcoe2G100000	76	-
Vitis-chr14_GSVIVT01031268001	Vitis-chr14_GSVIVT01031155001	Aquilegia-chr02_Aqcoe2G263200	Aquilegia-chr02_Aqcoe2G291700	149	+
Vitis-chr14_GSVIVT01022058001	Vitis-chr14_GSVIVT01021949001	Aquilegia-chr02_Aqcoe2G314900	Aquilegia-chr02_Aqcoe2G325400	85	-
Vitis-chr14_GSVIVT01036267001	Vitis-chr14_GSVIVT01036207001	Aquilegia-chr02_Aqcoe2G363100	Aquilegia-chr02_Aqcoe2G369500	42	+
Vitis-chr14_GSVIVT01000012001	Vitis-chr14_GSVIVT01000084001	Aquilegia-chr02_Aqcoe2G332500	Aquilegia-chr02_Aqcoe2G341800	70	+
Vitis-chr14_GSVIVT01021884001	Vitis-chr14_GSVIVT01021840001	Aquilegia-chr02_Aqcoe2G343900	Aquilegia-chr02_Aqcoe2G347100	30	-
Vitis-chr14_GSVIVT01031312001	Vitis-chr14_GSVIVT01031274001	Aquilegia-chr02_Aqcoe2G257100	Aquilegia-chr02_Aqcoe2G262700	38	-
Vitis-chr14_GSVIVT01021837001	Vitis-chr14_GSVIVT01021794001	Aquilegia-chr02_Aqcoe2G350600	Aquilegia-chr02_Aqcoe2G355400	39	+
Vitis-chr14_GSVIVT01003970001	Vitis-chr14_GSVIVT01032380001	Aquilegia-chr03_Aqcoe3G129400	Aquilegia-chr03_Aqcoe3G138100	52	+
Vitis-chr14_GSVIVT01011346001	Vitis-chr14_GSVIVT01011382001	Aquilegia-chr03_Aqcoe3G084500	Aquilegia-chr03_Aqcoe3G091300	45	-
Vitis-chr14_GSVIVT01032427001	Vitis-chr14_GSVIVT01032498001	Aquilegia-chr03_Aqcoe3G277700	Aquilegia-chr03_Aqcoe3G295600	96	+
Vitis-chr14_GSVIVT01032604001	Vitis-chr14_GSVIVT01011514001	Aquilegia-chr03_Aqcoe3G325800	Aquilegia-chr03_Aqcoe3G361600	218	+
Vitis-chr14_GSVIVT01032500001	Vitis-chr14_GSVIVT01032551001	Aquilegia-chr03_Aqcoe3G298300	Aquilegia-chr03_Aqcoe3G309000	63	+
Vitis-chr14_GSVIVT01001807001	Vitis-chr14_GSVIVT01001841001	Aquilegia-chr03_Aqcoe3G187300	Aquilegia-chr03_Aqcoe3G193400	39	-
Vitis-chr14_GSVIVT01032425001	Vitis-chr14_GSVIVT01032521001	Aquilegia-chr03_Aqcoe3G109500	Aquilegia-chr03_Aqcoe3G127200	112	-
Vitis-chr14_GSVIVT01011464001	Vitis-chr14_GSVIVT01011506001	Aquilegia-chr03_Aqcoe3G055000	Aquilegia-chr03_Aqcoe3G059400	37	-
Vitis-chr14_GSVIVT01031028001	Vitis-chr14_GSVIVT01036454001	Aquilegia-chr03_Aqcoe3G038600	Aquilegia-chr03_Aqcoe3G047900	59	+
Vitis-chr14_GSVIVT01032371001	Vitis-chr14_GSVIVT01032407001	Aquilegia-chr03_Aqcoe3G140900	Aquilegia-chr03_Aqcoe3G145500	37	+
Vitis-chr14_GSVIVT01036495001	Vitis-chr14_GSVIVT01036552001	Aquilegia-chr03_Aqcoe3G372400	Aquilegia-chr03_Aqcoe3G385000	68	-
Vitis-chr14_GSVIVT01030836001	Vitis-chr14_GSVIVT01030948001	Aquilegia-chr03_Aqcoe3G011800	Aquilegia-chr03_Aqcoe3G020900	75	+
Vitis-chr14_GSVIVT01032551001	Vitis-chr14_GSVIVT01032588001	Aquilegia-chr03_Aqcoe3G309100	Aquilegia-chr03_Aqcoe3G317600	50	-
Vitis-chr14_GSVIVT01031001001	Vitis-chr14_GSVIVT01036454001	Aquilegia-chr03_Aqcoe3G396900	Aquilegia-chr03_Aqcoe3G402200	51	-
Vitis-chr14_GSVIVT01036507001	Vitis-chr14_GSVIVT01032932001	Aquilegia-chr03_Aqcoe3G060700	Aquilegia-chr03_Aqcoe3G072000	89	-
Vitis-chr14_GSVIVT01036557001	Vitis-chr14_GSVIVT01032917001	Aquilegia-chr03_Aqcoe3G367000	Aquilegia-chr03_Aqcoe3G371100	38	+
Vitis-chr14_GSVIVT01030969001	Vitis-chr14_GSVIVT01031026001	Aquilegia-chr03_Aqcoe3G023400	Aquilegia-chr03_Aqcoe3G036500	63	+
Vitis-chr14_GSVIVT01030735001	Vitis-chr14_GSVIVT01030813001	Aquilegia-chr03_Aqcoe3G003900	Aquilegia-chr03_Aqcoe3G007000	33	+
Vitis-chr14_GSVIVT01031186001	Vitis-chr14_GSVIVT01031090001	Aquilegia-chr05_Aqcoe5G082100	Aquilegia-chr05_Aqcoe5G094100	89	-
Vitis-chr14_GSVIVT01032993001	Vitis-chr14_GSVIVT01033053001	Aquilegia-chr05_Aqcoe5G338000	Aquilegia-chr05_Aqcoe5G347800	62	+
Vitis-chr14_GSVIVT01021822001	Vitis-chr14_GSVIVT01036192001	Aquilegia-chr05_Aqcoe5G026200	Aquilegia-chr05_Aqcoe5G046900	126	-
Vitis-chr14_GSVIVT01033091001	Vitis-chr14_GSVIVT01003990001	Aquilegia-chr05_Aqcoe5G357600	Aquilegia-chr05_Aqcoe5G385000	147	+
Vitis-chr14_GSVIVT01000009001	Vitis-chr14_GSVIVT01000050001	Aquilegia-chr05_Aqcoe5G058800	Aquilegia-chr05_Aqcoe5G063300	36	-
Vitis-chr14_GSVIVT01031354001	Vitis-chr14_GSVIVT01031313001	Aquilegia-chr05_Aqcoe5G286900	Aquilegia-chr05_Aqcoe5G294300	46	+
Vitis-chr14_GSVIVT01023546001	Vitis-chr14_GSVIVT01023486001	Aquilegia-chr05_Aqcoe5G022200	Aquilegia-chr05_Aqcoe5G026900	41	-
Vitis-chr14_GSVIVT01032368001	Vitis-chr14_GSVIVT01032415001	Aquilegia-chr05_Aqcoe5G397400	Aquilegia-chr05_Aqcoe5G405600	54	+
Vitis-chr14_GSVIVT01021884001	Vitis-chr14_GSVIVT01021838001	Aquilegia-chr05_Aqcoe5G053200	Aquilegia-chr05_Aqcoe5G056400	31	+
Vitis-chr15_GSVIVT01018381001	Vitis-chr15_GSVIVT01018319001	Aquilegia-chr03_Aqcoe3G253600	Aquilegia-chr03_Aqcoe3G258600	41	+
Vitis-chr15_GSVIVT01018291001	Vitis-chr15_GSVIVT01018226001	Aquilegia-chr03_Aqcoe3G265400	Aquilegia-chr03_Aqcoe3G275400	59	+
Vitis-chr15_GSVIVT01027488001	Vitis-chr15_GSVIVT01027123001	Aquilegia-chr05_Aqcoe5G460000	Aquilegia-chr05_Aqcoe5G478000	149	-
Vitis-chr15_GSVIVT01027060001	Vitis-chr15_GSVIVT01026960001	Aquilegia-chr05_Aqcoe5G436200	Aquilegia-chr05_Aqcoe5G449300	96	-
Vitis-chr15_GSVIVT01018213001	Vitis-chr15_GSVIVT01027680001	Aquilegia-chr05_Aqcoe5G410300	Aquilegia-chr05_Aqcoe5G418000	61	+
Vitis-chr15_GSVIVT01027122001	Vitis-chr15_GSVIVT01027078001	Aquilegia-chr05_Aqcoe5G455100	Aquilegia-chr05_Aqcoe5G460400	34	-
Vitis-chr15_GSVIVT01027596001	Vitis-chr15_GSVIVT01027562001	Aquilegia-chr05_Aqcoe5G421000	Aquilegia-chr05_Aqcoe5G425400	34	-
Vitis-chr15_GSVIVT01027429001	Vitis-chr15_GSVIVT01027147001	Aquilegia-chr07_Aqcoe7G000900	Aquilegia-chr07_Aqcoe7G010100	74	+
Vitis-chr15_GSVIVT01027599001	Vitis-chr15_GSVIVT01027530001	Aquilegia-chr07_Aqcoe7G049300	Aquilegia-chr07_Aqcoe7G063200	84	+
Vitis-chr15_GSVIVT01026953001	Vitis-chr15_GSVIVT01026823001	Aquilegia-chr07_Aqcoe7G028000	Aquilegia-chr07_Aqcoe7G039200	106	+
Vitis-chr15_GSVIVT01027637001	Vitis-chr15_GSVIVT01027600001	Aquilegia-chr07_Aqcoe7G063500	Aquilegia-chr07_Aqcoe7G072000	45	+
Vitis-chr15_GSVIVT01027093001	Vitis-chr15_GSVIVT01027024001	Aquilegia-chr07_Aqcoe7G011700	Aquilegia-chr07_Aqcoe7G019300	63	+
Vitis-chr15_GSVIVT01027679001	Vitis-chr15_GSVIVT01027639001	Aquilegia-chr07_Aqcoe7G072400	Aquilegia-chr07_Aqcoe7G080900	49	+
Vitis-chr15_GSVIVT01018296001	Vitis-chr15_GSVIVT01018219001	Aquilegia-chr07_Aqcoe7G089000	Aquilegia-chr07_Aqcoe7G094600	53	-
Vitis-chr16_GSVIVT01024409001	Vitis-chr16_GSVIVT01024463001	Aquilegia-chr03_Aqcoe3G208200	Aquilegia-chr03_Aqcoe3G213800	47	-
Vitis-chr16_GSVIVT01013850001	Vitis-chr16_GSVIVT01013967001	Aquilegia-chr03_Aqcoe3G264400	Aquilegia-chr03_Aqcoe3G270600	56	+
Vitis-chr16_GSVIVT01038687001	Vitis-chr16_GSVIVT01038546001	Aquilegia-chr05_Aqcoe5G459700	Aquilegia-chr05_Aqcoe5G477700	141	-
Vitis-chr16_GSVIVT01028896001	Vitis-chr16_GSVIVT01028859001	Aquilegia-chr05_Aqcoe5G431600	Aquilegia-chr05_Aqcoe5G436300	34	+
Vitis-chr16_GSVIVT01028796001	Vitis-chr16_GSVIVT01028725001	Aquilegia-chr05_Aqcoe5G438400	Aquilegia-chr05_Aqcoe5G445700	59	+
Vitis-chr16_GSVIVT01018660001	Vitis-chr16_GSVIVT01010593001	Aquilegia-chr07_Aqcoe7G042300	Aquilegia-chr07_Aqcoe7G082300	267	-
Vitis-chr16_GSVIVT01028948001	Vitis-chr16_GSVIVT01028853001	Aquilegia-chr07_Aqcoe7G024000	Aquilegia-chr07_Aqcoe7G037100	97	-
Vitis-chr16_GSVIVT01028741001	Vitis-chr16_GSVIVT01028697001	Aquilegia-chr07_Aqcoe7G012400	Aquilegia-chr07_Aqcoe7G017800	43	-
Vitis-chr16_GSVIVT01038630001	Vitis-chr16_GSVIVT01038546001	Aquilegia-chr07_Aqcoe7G000900	Aquilegia-chr07_Aqcoe7G009800	73	+
Vitis-chr17_GSVIVT01007860001	Vitis-chr17_GSVIVT01007784001	Aquilegia-chr03_Aqcoe3G298300	Aquilegia-chr03_Aqcoe3G311800	84	-
Vitis-chr17_GSVIVT01008101001	Vitis-chr17_GSVIVT01007869001	Aquilegia-chr03_Aqcoe3G314900	Aquilegia-chr03_Aqcoe3G366700	291	+
Vitis-chr17_GSVIVT01007730001	Vitis-chr17_GSVIVT01007679001	Aquilegia-chr03_Aqcoe3G275900	Aquilegia-chr03_Aqcoe3G283500	52	-
Vitis-chr17_GSVIVT01008296001	Vitis-chr17_GSVIVT01008173001	Aquilegia-chr03_Aqcoe3G384100	Aquilegia-chr03_Aqcoe3G401600	116	-
Vitis-chr17_GSVIVT01008483001	Vitis-chr17_GSVIVT01008424001	Aquilegia-chr03_Aqcoe3G000600	Aquilegia-chr03_Aqcoe3G009100	64	-
Vitis-chr17_GSVIVT01007779001	Vitis-chr17_GSVIVT01007735001	Aquilegia-chr03_Aqcoe3G287400	Aquilegia-chr03_Aqcoe3G294700	44	-
Vitis-chr17_GSVIVT01007669001	Vitis-chr17_GSVIVT01007549001	Aquilegia-chr03_Aqcoe3G129400	Aquilegia-chr03_Aqcoe3G145400	111	-
Vitis-chr17_GSVIVT01008195001	Vitis-chr17_GSVIVT01008104001	Aquilegia-chr03_Aqcoe3G063200	Aquilegia-chr03_Aqcoe3G077400	89	-
Vitis-chr17_GSVIVT01008365001	Vitis-chr17_GSVIVT01008248001	Aquilegia-chr03_Aqcoe3G021300	Aquilegia-chr03_Aqcoe3G045000	137	+
Vitis-chr17_GSVIVT01008096001	Vitis-chr17_GSVIVT01008001001	Aquilegia-chr03_Aqcoe3G078600	Aquilegia-chr03_Aqcoe3G101400	128	-
Vitis-chr17_GSVIVT01008173001	Vitis-chr17_GSVIVT01008137001	Aquilegia-chr03_Aqcoe3G373300	Aquilegia-chr03_Aqcoe3G380200	43	-
Vitis-chr17_GSVIVT01007789001	Vitis-chr17_GSVIVT01007681001	Aquilegia-chr03_Aqcoe3G114000	Aquilegia-chr03_Aqcoe3G129000	102	+
Vitis-chr17_GSVIVT01008570001	Vitis-chr17_GSVIVT01008492001	Aquilegia-chr03_Aqcoe3G188100	Aquilegia-chr03_Aqcoe3G199300	75	-
Vitis-chr17_GSVIVT01007937001	Vitis-chr17_GSVIVT01007892001	Aquilegia-chr03_Aqcoe3G055000	Aquilegia-chr03_Aqcoe3G062400	44	+
Vitis-chr17_GSVIVT01007847001	Vitis-chr17_GSVIVT01007796001	Aquilegia-chr03_Aqcoe3G101900	Aquilegia-chr03_Aqcoe3G111900	61	+
Vitis-chr17_GSVIVT01008639001	Vitis-chr17_GSVIVT01008523001	Aquilegia-chr05_Aqcoe5G338800	Aquilegia-chr05_Aqcoe5G361100	136	+
Vitis-chr17_GSVIVT01007677001	Vitis-chr17_GSVIVT01007621001	Aquilegia-chr05_Aqcoe5G395300	Aquilegia-chr05_Aqcoe5G405600	67	-
Vitis-chr17_GSVIVT01007619001	Vitis-chr17_GSVIVT01007540001	Aquilegia-chr05_Aqcoe5G378600	Aquilegia-chr05_Aqcoe5G393900	88	-
Vitis-chr18_GSVIVT01013395001	Vitis-chr18_GSVIVT01008756001	Aquilegia-chr05_Aqcoe5G118200	Aquilegia-chr05_Aqcoe5G130900	102	+
Vitis-chr18_GSVIVT01009424001	Vitis-chr18_GSVIVT01009528001	Aquilegia-chr05_Aqcoe5G138300	Aquilegia-chr05_Aqcoe5G156900	107	+
Vitis-chr18_GSVIVT01008903001	Vitis-chr18_GSVIVT01008957001	Aquilegia-chr05_Aqcoe5G272800	Aquilegia-chr05_Aqcoe5G281000	55	-
Vitis-chr18_GSVIVT01009762001	Vitis-chr18_GSVIVT01009822001	Aquilegia-chr05_Aqcoe5G180200	Aquilegia-chr05_Aqcoe5G188000	59	-
Vitis-chr18_GSVIVT01013476001	Vitis-chr18_GSVIVT01013397001	Aquilegia-chr05_Aqcoe5G105800	Aquilegia-chr05_Aqcoe5G115800	77	+
Vitis-chr18_GSVIVT01009126001	Vitis-chr18_GSVIVT01009171001	Aquilegia-chr05_Aqcoe5G160100	Aquilegia-chr05_Aqcoe5G163900	32	-
Vitis-chr18_GSVIVT01009602001	Vitis-chr18_GSVIVT01009728001	Aquilegia-chr05_Aqcoe5G188500	Aquilegia-chr05_Aqcoe5G206000	127	-
Vitis-chr18_GSVIVT01001427001	Vitis-chr18_GSVIVT01034509001	Aquilegia-chr05_Aqcoe5G246500	Aquilegia-chr05_Aqcoe5G255700	66	-
Vitis-chr18_GSVIVT01008827001	Vitis-chr18_GSVIVT01008954001	Aquilegia-chr06_Aqcoe6G016000	Aquilegia-chr06_Aqcoe6G027500	105	-
Vitis-chr18_GSVIVT01009629001	Vitis-chr18_GSVIVT01009800001	Aquilegia-chr06_Aqcoe6G107300	Aquilegia-chr06_Aqcoe6G132300	179	+
Vitis-chr18_GSVIVT01013421001	Vitis-chr18_GSVIVT01013368001	Aquilegia-chr06_Aqcoe6G164200	Aquilegia-chr06_Aqcoe6G176900	67	+
Vitis-chr18_GSVIVT01009213001	Vitis-chr18_GSVIVT01009253001	Aquilegia-chr06_Aqcoe6G064800	Aquilegia-chr06_Aqcoe6G071200	43	-
Vitis-chr18_GSVIVT01009440001	Vitis-chr18_GSVIVT01009528001	Aquilegia-chr06_Aqcoe6G132000	Aquilegia-chr06_Aqcoe6G145700	86	+
Vitis-chr18_GSVIVT01001405001	Vitis-chr18_GSVIVT01034535001	Aquilegia-chr06_Aqcoe6G040200	Aquilegia-chr06_Aqcoe6G046700	55	-
Vitis-chr18_GSVIVT01009939001	Vitis-chr18_GSVIVT01009973001	Aquilegia-chr06_Aqcoe6G215800	Aquilegia-chr06_Aqcoe6G224900	47	-
Vitis-chr18_GSVIVT01008959001	Vitis-chr18_GSVIVT01009014001	Aquilegia-chr06_Aqcoe6G054400	Aquilegia-chr06_Aqcoe6G063900	65	+
Vitis-chr18_GSVIVT01009974001	Vitis-chr18_GSVIVT01010019001	Aquilegia-chr06_Aqcoe6G034200	Aquilegia-chr06_Aqcoe6G039400	39	+
Vitis-chr18_GSVIVT01008768001	Vitis-chr18_GSVIVT01008822001	Aquilegia-chr06_Aqcoe6G029400	Aquilegia-chr06_Aqcoe6G034500	44	+
Vitis-chr18_GSVIVT01009125001	Vitis-chr18_GSVIVT01009171001	Aquilegia-chr06_Aqcoe6G153100	Aquilegia-chr06_Aqcoe6G157300	33	-
Vitis-chr18_GSVIVT01037137001	Vitis-chr18_GSVIVT01037084001	Aquilegia-chr06_Aqcoe6G001300	Aquilegia-chr06_Aqcoe6G004600	35	-
Vitis-chr18_GSVIVT01009573001	Vitis-chr18_GSVIVT01009623001	Aquilegia-chr06_Aqcoe6G095000	Aquilegia-chr06_Aqcoe6G104500	60	+
Vitis-chr18_GSVIVT01009016001	Vitis-chr18_GSVIVT01009124001	Aquilegia-chr06_Aqcoe6G071700	Aquilegia-chr06_Aqcoe6G088900	113	-
Vitis-chr18_GSVIVT01009347001	Vitis-chr18_GSVIVT01009392001	Aquilegia-chr06_Aqcoe6G281000	Aquilegia-chr06_Aqcoe6G303400	83	+
Vitis-chr18_GSVIVT01034506001	Vitis-chr18_GSVIVT01034779001	Aquilegia-chr06_Aqcoe6G013400	Aquilegia-chr06_Aqcoe6G017500	43	+
Vitis-chr18_random_GSVIVT01001221001	Vitis-chr18_random_GSVIVT01013705001	Aquilegia-chr06_Aqcoe6G047100	Aquilegia-chr06_Aqcoe6G051400	43	-
Vitis-chr19_GSVIVT01014250001	Vitis-chr19_GSVIVT01014366001	Aquilegia-chr01_Aqcoe1G245900	Aquilegia-chr01_Aqcoe1G270700	139	+
Vitis-chr19_GSVIVT01014151001	Vitis-chr19_GSVIVT01014216001	Aquilegia-chr01_Aqcoe1G213700	Aquilegia-chr01_Aqcoe1G229100	78	+
Vitis-chr19_GSVIVT01014076001	Vitis-chr19_GSVIVT01014115001	Aquilegia-chr01_Aqcoe1G205200	Aquilegia-chr01_Aqcoe1G214000	48	+
Vitis-chr19_GSVIVT01036775001	Vitis-chr19_GSVIVT01036682001	Aquilegia-chr01_Aqcoe1G154800	Aquilegia-chr01_Aqcoe1G164600	76	-
Vitis-chr19_GSVIVT01014551001	Vitis-chr19_GSVIVT01014608001	Aquilegia-chr01_Aqcoe1G361700	Aquilegia-chr01_Aqcoe1G372200	62	-
Vitis-chr19_GSVIVT01014608001	Vitis-chr19_GSVIVT01001986001	Aquilegia-chr01_Aqcoe1G352400	Aquilegia-chr01_Aqcoe1G359100	38	-
Vitis-chr19_GSVIVT01000623001	Vitis-chr19_GSVIVT01020495001	Aquilegia-chr01_Aqcoe1G186100	Aquilegia-chr01_Aqcoe1G192800	69	-
Vitis-chr19_GSVIVT01014275001	Vitis-chr19_GSVIVT01014349001	Aquilegia-chr04_Aqcoe4G088500	Aquilegia-chr04_Aqcoe4G103700	81	+
Vitis-chr19_GSVIVT01014549001	Vitis-chr19_GSVIVT01014587001	Aquilegia-chr04_Aqcoe4G248200	Aquilegia-chr04_Aqcoe4G254900	41	-
Vitis-chr19_GSVIVT01014703001	Vitis-chr19_GSVIVT01014743001	Aquilegia-chr04_Aqcoe4G302000	Aquilegia-chr04_Aqcoe4G305700	34	-
Vitis-chr19_GSVIVT01014086001	Vitis-chr19_GSVIVT01014172001	Aquilegia-chr04_Aqcoe4G021100	Aquilegia-chr04_Aqcoe4G028700	65	+
Vitis-chr19_GSVIVT01014205001	Vitis-chr19_GSVIVT01014243001	Aquilegia-chr04_Aqcoe4G056500	Aquilegia-chr04_Aqcoe4G061200	32	+
Vitis-chr19_GSVIVT01037789001	Vitis-chr19_GSVIVT01014701001	Aquilegia-chr04_Aqcoe4G309100	Aquilegia-chr04_Aqcoe4G313500	47	-
Vitis-chr2_GSVIVT01013199001	Vitis-chr2_GSVIVT01013154001	Aquilegia-chr03_Aqcoe3G226000	Aquilegia-chr03_Aqcoe3G238200	58	+
Vitis-chr2_GSVIVT01004822001	Vitis-chr2_GSVIVT01013249001	Aquilegia-chr03_Aqcoe3G243800	Aquilegia-chr03_Aqcoe3G249100	46	+
Vitis-chr2_GSVIVT01013122001	Vitis-chr2_GSVIVT01012994001	Aquilegia-chr03_Aqcoe3G165200	Aquilegia-chr03_Aqcoe3G173900	68	+
Vitis-chr2_GSVIVT01013247001	Vitis-chr2_GSVIVT01013207001	Aquilegia-chr03_Aqcoe3G249500	Aquilegia-chr03_Aqcoe3G256000	43	+
Vitis-chr2_GSVIVT01019399001	Vitis-chr2_GSVIVT01019452001	Aquilegia-chr05_Aqcoe5G433800	Aquilegia-chr05_Aqcoe5G441500	58	+
Vitis-chr2_GSVIVT01019516001	Vitis-chr2_GSVIVT01019565001	Aquilegia-chr05_Aqcoe5G454900	Aquilegia-chr05_Aqcoe5G460300	39	+
Vitis-chr2_GSVIVT01001267001	Vitis-chr2_GSVIVT01001328001	Aquilegia-chr05_Aqcoe5G415500	Aquilegia-chr05_Aqcoe5G420200	44	-
Vitis-chr2_GSVIVT01019601001	Vitis-chr2_GSVIVT01019727001	Aquilegia-chr05_Aqcoe5G465400	Aquilegia-chr05_Aqcoe5G478500	115	+
Vitis-chr2_GSVIVT01019732001	Vitis-chr2_GSVIVT01004919001	Aquilegia-chr07_Aqcoe7G029500	Aquilegia-chr07_Aqcoe7G072500	260	+
Vitis-chr2_GSVIVT01001263001	Vitis-chr2_GSVIVT01001327001	Aquilegia-chr07_Aqcoe7G078000	Aquilegia-chr07_Aqcoe7G082900	47	+
Vitis-chr2_GSVIVT01019385001	Vitis-chr2_GSVIVT01019482001	Aquilegia-chr07_Aqcoe7G018400	Aquilegia-chr07_Aqcoe7G028000	86	-
Vitis-chr2_GSVIVT01019585001	Vitis-chr2_GSVIVT01019681001	Aquilegia-chr07_Aqcoe7G000400	Aquilegia-chr07_Aqcoe7G007300	71	-
Vitis-chr2_GSVIVT01019484001	Vitis-chr2_GSVIVT01019566001	Aquilegia-chr07_Aqcoe7G007400	Aquilegia-chr07_Aqcoe7G017800	78	-
Vitis-chr3_GSVIVT01015817001	Vitis-chr3_GSVIVT01015908001	Aquilegia-chr01_Aqcoe1G156600	Aquilegia-chr01_Aqcoe1G166700	69	-
Vitis-chr3_GSVIVT01031936001	Vitis-chr3_GSVIVT01031982001	Aquilegia-chr05_Aqcoe5G189000	Aquilegia-chr05_Aqcoe5G196100	46	-
Vitis-chr3_GSVIVT01024225001	Vitis-chr3_GSVIVT01024160001	Aquilegia-chr05_Aqcoe5G176100	Aquilegia-chr05_Aqcoe5G184600	63	-
Vitis-chr3_GSVIVT01031881001	Vitis-chr3_GSVIVT01031919001	Aquilegia-chr05_Aqcoe5G198800	Aquilegia-chr05_Aqcoe5G205400	39	-
Vitis-chr3_GSVIVT01031734001	Vitis-chr3_GSVIVT01031799001	Aquilegia-chr05_Aqcoe5G151900	Aquilegia-chr05_Aqcoe5G159900	58	+
Vitis-chr3_GSVIVT01003179001	Vitis-chr3_GSVIVT01037894001	Aquilegia-chr06_Aqcoe6G302400	Aquilegia-chr06_Aqcoe6G311800	59	-
Vitis-chr3_GSVIVT01031709001	Vitis-chr3_GSVIVT01031799001	Aquilegia-chr06_Aqcoe6G134200	Aquilegia-chr06_Aqcoe6G152900	114	+
Vitis-chr3_GSVIVT01037888001	Vitis-chr3_GSVIVT01037845001	Aquilegia-chr06_Aqcoe6G284800	Aquilegia-chr06_Aqcoe6G297100	61	-
Vitis-chr3_GSVIVT01023949001	Vitis-chr3_GSVIVT01023879001	Aquilegia-chr06_Aqcoe6G185600	Aquilegia-chr06_Aqcoe6G198500	77	+
Vitis-chr3_GSVIVT01024039001	Vitis-chr3_GSVIVT01024004001	Aquilegia-chr06_Aqcoe6G215200	Aquilegia-chr06_Aqcoe6G224000	46	-
Vitis-chr3_GSVIVT01023828001	Vitis-chr3_GSVIVT01023783001	Aquilegia-chr06_Aqcoe6G122000	Aquilegia-chr06_Aqcoe6G129000	49	-
Vitis-chr3_GSVIVT01031801001	Vitis-chr3_GSVIVT01031982001	Aquilegia-chr06_Aqcoe6G094600	Aquilegia-chr06_Aqcoe6G121800	176	+
Vitis-chr3_GSVIVT01024210001	Vitis-chr3_GSVIVT01024174001	Aquilegia-chr06_Aqcoe6G253000	Aquilegia-chr06_Aqcoe6G258100	37	-
Vitis-chr3_GSVIVT01024088001	Vitis-chr3_GSVIVT01024042001	Aquilegia-chr06_Aqcoe6G208700	Aquilegia-chr06_Aqcoe6G214600	43	+
Vitis-chr3_GSVIVT01037822001	Vitis-chr3_GSVIVT01037074001	Aquilegia-chr06_Aqcoe6G270900	Aquilegia-chr06_Aqcoe6G277900	43	-
Vitis-chr4_GSVIVT01019109001	Vitis-chr4_GSVIVT01019067001	Aquilegia-chr02_Aqcoe2G419900	Aquilegia-chr02_Aqcoe2G423700	33	+
Vitis-chr4_GSVIVT01035212001	Vitis-chr4_GSVIVT01026304001	Aquilegia-chr03_Aqcoe3G420300	Aquilegia-chr03_Aqcoe3G429100	58	+
Vitis-chr4_GSVIVT01018793001	Vitis-chr4_GSVIVT01018727001	Aquilegia-chr05_Aqcoe5G207400	Aquilegia-chr05_Aqcoe5G213300	49	+
Vitis-chr4_GSVIVT01026631001	Vitis-chr4_GSVIVT01026505001	Aquilegia-chr05_Aqcoe5G236800	Aquilegia-chr05_Aqcoe5G250700	94	-
Vitis-chr4_GSVIVT01019046001	Vitis-chr4_GSVIVT01018940001	Aquilegia-chr05_Aqcoe5G188500	Aquilegia-chr05_Aqcoe5G202400	104	-
Vitis-chr4_GSVIVT01001480001	Vitis-chr4_GSVIVT01026388001	Aquilegia-chr05_Aqcoe5G009500	Aquilegia-chr05_Aqcoe5G013800	48	+
Vitis-chr4_GSVIVT01003820001	Vitis-chr4_GSVIVT01026636001	Aquilegia-chr05_Aqcoe5G119500	Aquilegia-chr05_Aqcoe5G123400	34	-
Vitis-chr4_GSVIVT01018883001	Vitis-chr4_GSVIVT01018805001	Aquilegia-chr05_Aqcoe5G176000	Aquilegia-chr05_Aqcoe5G187100	77	-
Vitis-chr4_GSVIVT01019044001	Vitis-chr4_GSVIVT01018851001	Aquilegia-chr06_Aqcoe6G107500	Aquilegia-chr06_Aqcoe6G131500	181	+
Vitis-chr4_GSVIVT01018797001	Vitis-chr4_GSVIVT01018756001	Aquilegia-chr06_Aqcoe6G206500	Aquilegia-chr06_Aqcoe6G213800	46	+
Vitis-chr4_GSVIVT01035607001	Vitis-chr4_GSVIVT01035639001	Aquilegia-chr07_Aqcoe7G409700	Aquilegia-chr07_Aqcoe7G414100	34	+
Vitis-chr4_GSVIVT01035895001	Vitis-chr4_GSVIVT01035959001	Aquilegia-chr07_Aqcoe7G360900	Aquilegia-chr07_Aqcoe7G378100	94	+
Vitis-chr4_GSVIVT01035425001	Vitis-chr4_GSVIVT01035502001	Aquilegia-chr07_Aqcoe7G107800	Aquilegia-chr07_Aqcoe7G118500	77	-
Vitis-chr4_GSVIVT01035607001	Vitis-chr4_GSVIVT01035648001	Aquilegia-chr07_Aqcoe7G157500	Aquilegia-chr07_Aqcoe7G166600	55	+
Vitis-chr4_GSVIVT01035643001	Vitis-chr4_GSVIVT01035677001	Aquilegia-chr07_Aqcoe7G400600	Aquilegia-chr07_Aqcoe7G405400	37	+
Vitis-chr4_GSVIVT01035652001	Vitis-chr4_GSVIVT01035714001	Aquilegia-chr07_Aqcoe7G169200	Aquilegia-chr07_Aqcoe7G182500	71	+
Vitis-chr4_GSVIVT01035371001	Vitis-chr4_GSVIVT01035424001	Aquilegia-chr07_Aqcoe7G421600	Aquilegia-chr07_Aqcoe7G428400	55	-
Vitis-chr4_GSVIVT01035371001	Vitis-chr4_GSVIVT01035411001	Aquilegia-chr07_Aqcoe7G123300	Aquilegia-chr07_Aqcoe7G130300	45	+
Vitis-chr4_GSVIVT01035804001	Vitis-chr4_GSVIVT01035859001	Aquilegia-chr07_Aqcoe7G386500	Aquilegia-chr07_Aqcoe7G394500	57	-
Vitis-chr4_GSVIVT01035303001	Vitis-chr4_GSVIVT01035346001	Aquilegia-chr07_Aqcoe7G415200	Aquilegia-chr07_Aqcoe7G421000	44	-
Vitis-chr5_GSVIVT01034952001	Vitis-chr5_GSVIVT01035146001	Aquilegia-chr02_Aqcoe2G266400	Aquilegia-chr02_Aqcoe2G293700	186	+
Vitis-chr5_GSVIVT01017737001	Vitis-chr5_GSVIVT01027761001	Aquilegia-chr02_Aqcoe2G304000	Aquilegia-chr02_Aqcoe2G373300	462	+
Vitis-chr5_GSVIVT01038144001	Vitis-chr5_GSVIVT01038253001	Aquilegia-chr02_Aqcoe2G435900	Aquilegia-chr02_Aqcoe2G438900	50	+
Vitis-chr5_GSVIVT01029025001	Vitis-chr5_GSVIVT01000524001	Aquilegia-chr02_Aqcoe2G386500	Aquilegia-chr02_Aqcoe2G395500	65	-
Vitis-chr5_GSVIVT01010732001	Vitis-chr5_GSVIVT01038103001	Aquilegia-chr02_Aqcoe2G429600	Aquilegia-chr02_Aqcoe2G436900	88	+
Vitis-chr5_GSVIVT01027796001	Vitis-chr5_GSVIVT01027954001	Aquilegia-chr02_Aqcoe2G372200	Aquilegia-chr02_Aqcoe2G385700	118	+
Vitis-chr5_GSVIVT01017677001	Vitis-chr5_GSVIVT01017707001	Aquilegia-chr02_Aqcoe2G246100	Aquilegia-chr02_Aqcoe2G253500	43	-
Vitis-chr5_GSVIVT01017626001	Vitis-chr5_GSVIVT01017675001	Aquilegia-chr02_Aqcoe2G255600	Aquilegia-chr02_Aqcoe2G262800	48	-
Vitis-chr5_GSVIVT01027796001	Vitis-chr5_GSVIVT01029023001	Aquilegia-chr05_Aqcoe5G008500	Aquilegia-chr05_Aqcoe5G027400	151	-
Vitis-chr5_GSVIVT01035055001	Vitis-chr5_GSVIVT01035148001	Aquilegia-chr05_Aqcoe5G088200	Aquilegia-chr05_Aqcoe5G094200	63	-
Vitis-chr5_GSVIVT01017723001	Vitis-chr5_GSVIVT01017760001	Aquilegia-chr05_Aqcoe5G082200	Aquilegia-chr05_Aqcoe5G087700	42	-
Vitis-chr5_GSVIVT01017765001	Vitis-chr5_GSVIVT01027725001	Aquilegia-chr05_Aqcoe5G032200	Aquilegia-chr05_Aqcoe5G081700	367	-
Vitis-chr5_GSVIVT01017644001	Vitis-chr5_GSVIVT01017696001	Aquilegia-chr05_Aqcoe5G290900	Aquilegia-chr05_Aqcoe5G298100	51	-
Vitis-chr6_GSVIVT01024609001	Vitis-chr6_GSVIVT01024559001	Aquilegia-chr01_Aqcoe1G396200	Aquilegia-chr01_Aqcoe1G406800	63	+
Vitis-chr6_GSVIVT01031388001	Vitis-chr6_GSVIVT01036053001	Aquilegia-chr01_Aqcoe1G432100	Aquilegia-chr01_Aqcoe1G455500	154	-
Vitis-chr6_GSVIVT01025282001	Vitis-chr6_GSVIVT01025244001	Aquilegia-chr01_Aqcoe1G026200	Aquilegia-chr01_Aqcoe1G035400	49	+
Vitis-chr6_GSVIVT01024871001	Vitis-chr6_GSVIVT01024793001	Aquilegia-chr01_Aqcoe1G083100	Aquilegia-chr01_Aqcoe1G096700	81	-
Vitis-chr6_GSVIVT01024947001	Vitis-chr6_GSVIVT01024874001	Aquilegia-chr01_Aqcoe1G100600	Aquilegia-chr01_Aqcoe1G110200	73	-
Vitis-chr6_GSVIVT01025171001	Vitis-chr6_GSVIVT01024950001	Aquilegia-chr01_Aqcoe1G458000	Aquilegia-chr01_Aqcoe1G497700	245	-
Vitis-chr6_GSVIVT01025232001	Vitis-chr6_GSVIVT01025173001	Aquilegia-chr01_Aqcoe1G137300	Aquilegia-chr01_Aqcoe1G145600	60	+
Vitis-chr6_GSVIVT01024791001	Vitis-chr6_GSVIVT01024688001	Aquilegia-chr01_Aqcoe1G408400	Aquilegia-chr01_Aqcoe1G431400	130	-
Vitis-chr6_GSVIVT01025354001	Vitis-chr6_GSVIVT01025294001	Aquilegia-chr01_Aqcoe1G018300	Aquilegia-chr01_Aqcoe1G023700	51	+
Vitis-chr6_GSVIVT01024681001	Vitis-chr6_GSVIVT01024625001	Aquilegia-chr01_Aqcoe1G147500	Aquilegia-chr01_Aqcoe1G153800	49	-
Vitis-chr6_GSVIVT01031526001	Vitis-chr6_GSVIVT01031460001	Aquilegia-chr01_Aqcoe1G126000	Aquilegia-chr01_Aqcoe1G137100	70	-
Vitis-chr6_GSVIVT01024802001	Vitis-chr6_GSVIVT01024520001	Aquilegia-chr02_Aqcoe2G071000	Aquilegia-chr02_Aqcoe2G104600	246	-
Vitis-chr6_GSVIVT01037333001	Vitis-chr6_GSVIVT01031532001	Aquilegia-chr02_Aqcoe2G022200	Aquilegia-chr02_Aqcoe2G045800	131	-
Vitis-chr6_GSVIVT01025122001	Vitis-chr6_GSVIVT01024998001	Aquilegia-chr02_Aqcoe2G166300	Aquilegia-chr02_Aqcoe2G182600	108	+
Vitis-chr6_GSVIVT01031404001	Vitis-chr6_GSVIVT01036130001	Aquilegia-chr02_Aqcoe2G124000	Aquilegia-chr02_Aqcoe2G142000	103	+
Vitis-chr6_GSVIVT01025385001	Vitis-chr6_GSVIVT01025322001	Aquilegia-chr02_Aqcoe2G005400	Aquilegia-chr02_Aqcoe2G012000	56	+
Vitis-chr6_GSVIVT01031528001	Vitis-chr6_GSVIVT01031461001	Aquilegia-chr02_Aqcoe2G202700	Aquilegia-chr02_Aqcoe2G212600	60	+
Vitis-chr6_GSVIVT01025301001	Vitis-chr6_GSVIVT01025237001	Aquilegia-chr02_Aqcoe2G013900	Aquilegia-chr02_Aqcoe2G021600	61	+
Vitis-chr6_GSVIVT01024986001	Vitis-chr6_GSVIVT01024947001	Aquilegia-chr02_Aqcoe2G147900	Aquilegia-chr02_Aqcoe2G152500	35	+
Vitis-chr6_GSVIVT01024946001	Vitis-chr6_GSVIVT01024888001	Aquilegia-chr02_Aqcoe2G220000	Aquilegia-chr02_Aqcoe2G231200	69	+
Vitis-chr7_GSVIVT01028044001	Vitis-chr7_GSVIVT01028206001	Aquilegia-chr02_Aqcoe2G254400	Aquilegia-chr02_Aqcoe2G287900	192	-
Vitis-chr7_GSVIVT01011128001	Vitis-chr7_GSVIVT01010990001	Aquilegia-chr02_Aqcoe2G314800	Aquilegia-chr02_Aqcoe2G336800	147	-
Vitis-chr7_GSVIVT01001210001	Vitis-chr7_GSVIVT01001172001	Aquilegia-chr02_Aqcoe2G347300	Aquilegia-chr02_Aqcoe2G352400	39	-
Vitis-chr7_GSVIVT01010999001	Vitis-chr7_GSVIVT01027966001	Aquilegia-chr02_Aqcoe2G300700	Aquilegia-chr02_Aqcoe2G310900	65	-
Vitis-chr7_GSVIVT01028293001	Vitis-chr7_GSVIVT01028433001	Aquilegia-chr02_Aqcoe2G369000	Aquilegia-chr02_Aqcoe2G385300	127	+
Vitis-chr7_GSVIVT01027971001	Vitis-chr7_GSVIVT01028035001	Aquilegia-chr02_Aqcoe2G290900	Aquilegia-chr02_Aqcoe2G298100	58	-
Vitis-chr7_GSVIVT01000215001	Vitis-chr7_GSVIVT01022153001	Aquilegia-chr05_Aqcoe5G138100	Aquilegia-chr05_Aqcoe5G157500	117	+
Vitis-chr7_GSVIVT01001210001	Vitis-chr7_GSVIVT01028052001	Aquilegia-chr05_Aqcoe5G048400	Aquilegia-chr05_Aqcoe5G093400	333	+
Vitis-chr7_GSVIVT01028287001	Vitis-chr7_GSVIVT01028579001	Aquilegia-chr05_Aqcoe5G005300	Aquilegia-chr05_Aqcoe5G034000	225	-
Vitis-chr7_GSVIVT01000708001	Vitis-chr7_GSVIVT01000765001	Aquilegia-chr05_Aqcoe5G035200	Aquilegia-chr05_Aqcoe5G044700	60	-
Vitis-chr7_GSVIVT01028223001	Vitis-chr7_GSVIVT01028270001	Aquilegia-chr05_Aqcoe5G285800	Aquilegia-chr05_Aqcoe5G291800	47	+
Vitis-chr7_GSVIVT01000111001	Vitis-chr7_GSVIVT01000150001	Aquilegia-chr05_Aqcoe5G100600	Aquilegia-chr05_Aqcoe5G105300	40	+
Vitis-chr7_GSVIVT01028173001	Vitis-chr7_GSVIVT01028213001	Aquilegia-chr05_Aqcoe5G292900	Aquilegia-chr05_Aqcoe5G298500	39	-
Vitis-chr7_GSVIVT01028130001	Vitis-chr7_GSVIVT01028171001	Aquilegia-chr05_Aqcoe5G267600	Aquilegia-chr05_Aqcoe5G271200	34	-
Vitis-chr7_GSVIVT01022070001	Vitis-chr7_GSVIVT01022153001	Aquilegia-chr06_Aqcoe6G132600	Aquilegia-chr06_Aqcoe6G147200	93	+
Vitis-chr7_GSVIVT01000129001	Vitis-chr7_GSVIVT01000163001	Aquilegia-chr06_Aqcoe6G286600	Aquilegia-chr06_Aqcoe6G294100	42	+
Vitis-chr7_GSVIVT01022425001	Vitis-chr7_GSVIVT01000261001	Aquilegia-chr06_Aqcoe6G002300	Aquilegia-chr06_Aqcoe6G007200	39	-
Vitis-chr7_GSVIVT01022317001	Vitis-chr7_GSVIVT01022383001	Aquilegia-chr06_Aqcoe6G020900	Aquilegia-chr06_Aqcoe6G029200	62	-
Vitis-chr7_GSVIVT01022165001	Vitis-chr7_GSVIVT01022281001	Aquilegia-chr06_Aqcoe6G043000	Aquilegia-chr06_Aqcoe6G059000	116	-
Vitis-chr8_GSVIVT01033944001	Vitis-chr8_GSVIVT01033791001	Aquilegia-chr01_Aqcoe1G431900	Aquilegia-chr01_Aqcoe1G456800	164	+
Vitis-chr8_GSVIVT01022462001	Vitis-chr8_GSVIVT01011153001	Aquilegia-chr01_Aqcoe1G067900	Aquilegia-chr01_Aqcoe1G079600	105	+
Vitis-chr8_GSVIVT01025739001	Vitis-chr8_GSVIVT01025678001	Aquilegia-chr01_Aqcoe1G133600	Aquilegia-chr01_Aqcoe1G144800	71	+
Vitis-chr8_GSVIVT01033996001	Vitis-chr8_GSVIVT01033956001	Aquilegia-chr01_Aqcoe1G419900	Aquilegia-chr01_Aqcoe1G430100	56	-
Vitis-chr8_GSVIVT01034162001	Vitis-chr8_GSVIVT01034001001	Aquilegia-chr01_Aqcoe1G083200	Aquilegia-chr01_Aqcoe1G110000	170	-
Vitis-chr8_GSVIVT01029949001	Vitis-chr8_GSVIVT01022467001	Aquilegia-chr01_Aqcoe1G061600	Aquilegia-chr01_Aqcoe1G066600	48	-
Vitis-chr8_GSVIVT01025605001	Vitis-chr8_GSVIVT01034208001	Aquilegia-chr01_Aqcoe1G475000	Aquilegia-chr01_Aqcoe1G489300	93	+
Vitis-chr8_GSVIVT01011154001	Vitis-chr8_GSVIVT01030322001	Aquilegia-chr01_Aqcoe1G408600	Aquilegia-chr01_Aqcoe1G420500	73	-
Vitis-chr8_GSVIVT01033781001	Vitis-chr8_GSVIVT01033644001	Aquilegia-chr01_Aqcoe1G110800	Aquilegia-chr01_Aqcoe1G133300	147	+
Vitis-chr8_GSVIVT01025867001	Vitis-chr8_GSVIVT01025784001	Aquilegia-chr01_Aqcoe1G005800	Aquilegia-chr01_Aqcoe1G011600	63	-
Vitis-chr8_GSVIVT01033356001	Vitis-chr8_GSVIVT01033258001	Aquilegia-chr01_Aqcoe1G025300	Aquilegia-chr01_Aqcoe1G032700	70	-
Vitis-chr8_GSVIVT01025672001	Vitis-chr8_GSVIVT01025624001	Aquilegia-chr01_Aqcoe1G489600	Aquilegia-chr01_Aqcoe1G497300	51	-
Vitis-chr8_GSVIVT01030304001	Vitis-chr8_GSVIVT01030260001	Aquilegia-chr01_Aqcoe1G147500	Aquilegia-chr01_Aqcoe1G153500	40	-
Vitis-chr8_GSVIVT01033419001	Vitis-chr8_GSVIVT01033384001	Aquilegia-chr01_Aqcoe1G055300	Aquilegia-chr01_Aqcoe1G061400	42	+
Vitis-chr8_GSVIVT01033643001	Vitis-chr8_GSVIVT01033609001	Aquilegia-chr01_Aqcoe1G041400	Aquilegia-chr01_Aqcoe1G046800	39	-
Vitis-chr8_GSVIVT01025623001	Vitis-chr8_GSVIVT01025541001	Aquilegia-chr02_Aqcoe2G167000	Aquilegia-chr02_Aqcoe2G179200	77	-
Vitis-chr8_GSVIVT01033642001	Vitis-chr8_GSVIVT01033536001	Aquilegia-chr02_Aqcoe2G027600	Aquilegia-chr02_Aqcoe2G046600	118	-
Vitis-chr8_GSVIVT01033919001	Vitis-chr8_GSVIVT01033855001	Aquilegia-chr02_Aqcoe2G113800	Aquilegia-chr02_Aqcoe2G124000	68	+
Vitis-chr8_GSVIVT01034008001	Vitis-chr8_GSVIVT01033957001	Aquilegia-chr02_Aqcoe2G094500	Aquilegia-chr02_Aqcoe2G104100	57	-
Vitis-chr8_GSVIVT01033422001	Vitis-chr8_GSVIVT01033382001	Aquilegia-chr02_Aqcoe2G056900	Aquilegia-chr02_Aqcoe2G064600	49	+
Vitis-chr8_GSVIVT01029948001	Vitis-chr8_GSVIVT01022502001	Aquilegia-chr02_Aqcoe2G061300	Aquilegia-chr02_Aqcoe2G067400	64	+
Vitis-chr8_GSVIVT01033689001	Vitis-chr8_GSVIVT01033645001	Aquilegia-chr02_Aqcoe2G205200	Aquilegia-chr02_Aqcoe2G213000	44	-
Vitis-chr8_GSVIVT01033839001	Vitis-chr8_GSVIVT01033771001	Aquilegia-chr02_Aqcoe2G124200	Aquilegia-chr02_Aqcoe2G142100	88	-
Vitis-chr8_GSVIVT01033313001	Vitis-chr8_GSVIVT01033232001	Aquilegia-chr02_Aqcoe2G016100	Aquilegia-chr02_Aqcoe2G027400	83	+
Vitis-chr8_GSVIVT01011155001	Vitis-chr8_GSVIVT01030328001	Aquilegia-chr02_Aqcoe2G087500	Aquilegia-chr02_Aqcoe2G094500	53	-
Vitis-chr8_GSVIVT01033526001	Vitis-chr8_GSVIVT01033467001	Aquilegia-chr02_Aqcoe2G006200	Aquilegia-chr02_Aqcoe2G011100	45	+
Vitis-chr8_GSVIVT01033771001	Vitis-chr8_GSVIVT01033703001	Aquilegia-chr02_Aqcoe2G156700	Aquilegia-chr02_Aqcoe2G164800	55	-
Vitis-chr8_GSVIVT01030315001	Vitis-chr8_GSVIVT01030201001	Aquilegia-chr02_Aqcoe2G076500	Aquilegia-chr02_Aqcoe2G084900	71	-
Vitis-chr8_GSVIVT01034162001	Vitis-chr8_GSVIVT01034123001	Aquilegia-chr02_Aqcoe2G220000	Aquilegia-chr02_Aqcoe2G227300	48	+
Vitis-chr9_GSVIVT01017052001	Vitis-chr9_GSVIVT01017108001	Aquilegia-chr07_Aqcoe7G398300	Aquilegia-chr07_Aqcoe7G405400	53	-
Vitis-chr9_GSVIVT01016844001	Vitis-chr9_GSVIVT01016885001	Aquilegia-chr07_Aqcoe7G422300	Aquilegia-chr07_Aqcoe7G429900	51	-
Vitis-chr9_GSVIVT01016705001	Vitis-chr9_GSVIVT01016749001	Aquilegia-chr07_Aqcoe7G428500	Aquilegia-chr07_Aqcoe7G433100	41	-
Vitis-chr9_GSVIVT01016991001	Vitis-chr9_GSVIVT01017102001	Aquilegia-chr07_Aqcoe7G156400	Aquilegia-chr07_Aqcoe7G181200	135	+
Vitis-chr9_GSVIVT01017112001	Vitis-chr9_GSVIVT01017183001	Aquilegia-chr07_Aqcoe7G186100	Aquilegia-chr07_Aqcoe7G200200	74	+
Vitis-chr9_GSVIVT01017195001	Vitis-chr9_GSVIVT01017239001	Aquilegia-chr07_Aqcoe7G202200	Aquilegia-chr07_Aqcoe7G213400	57	+
Vitis-chr9_GSVIVT01016798001	Vitis-chr9_GSVIVT01016835001	Aquilegia-chr07_Aqcoe7G119200	Aquilegia-chr07_Aqcoe7G125500	38	-
Vitis-chr9_GSVIVT01017234001	Vitis-chr9_GSVIVT01017363001	Aquilegia-chr07_Aqcoe7G381200	Aquilegia-chr07_Aqcoe7G394500	105	-
Vitis-chr9_GSVIVT01016991001	Vitis-chr9_GSVIVT01017035001	Aquilegia-chr07_Aqcoe7G408300	Aquilegia-chr07_Aqcoe7G412400	36	+
Vitis-chr9_GSVIVT01017396001	Vitis-chr9_GSVIVT01017521001	Aquilegia-chr07_Aqcoe7G371400	Aquilegia-chr07_Aqcoe7G376500	59	-
Vitis-chr9_GSVIVT01016693001	Vitis-chr9_GSVIVT01016791001	Aquilegia-chr07_Aqcoe7G105400	Aquilegia-chr07_Aqcoe7G116900	92	+
Vitis-chr9_GSVIVT01016879001	Vitis-chr9_GSVIVT01016979001	Aquilegia-chr07_Aqcoe7G413500	Aquilegia-chr07_Aqcoe7G420900	74	+
Vitis-chr9_GSVIVT01016648001	Vitis-chr9_GSVIVT01016700001	Aquilegia-chr07_Aqcoe7G437900	Aquilegia-chr07_Aqcoe7G443000	44	-
Vitis-chr9_GSVIVT01016846001	Vitis-chr9_GSVIVT01016883001	Aquilegia-chr07_Aqcoe7G125600	Aquilegia-chr07_Aqcoe7G130900	40	+
Vitis-chr9_GSVIVT01017240001	Vitis-chr9_GSVIVT01017299001	Aquilegia-chr07_Aqcoe7G276500	Aquilegia-chr07_Aqcoe7G281200	42	-
Vitis-chr9_GSVIVT01016156001	Vitis-chr9_GSVIVT01029593001	Aquilegia-chr07_Aqcoe7G259900	Aquilegia-chr07_Aqcoe7G263600	33	+
