# Supplementary material for: Buxus and Tetracentron genomes help resolve eudicot genome history
Source: Nat Commun. 2022 Feb 2;13:643. doi: 10.1038/s41467-022-28312-w (PMC8810787; doi:10.1038/s41467-022-28312-w)
Supplement: Supplementary file 13 — Source Data [file 41467_2022_28312_MOESM13_ESM.zip › Source Data/Fig3a_Vitis.Buxus.anchors.3x2.mcscan.anchors.txt]

Vitis-chr1_GSVIVT01011848001	Vitis-chr1_GSVIVT01011677001	Buxus-chr14_BUSI_018243	Buxus-chr14_BUSI_018459	170	+
Vitis-chr1_GSVIVT01013769001	Vitis-chr1_GSVIVT01003217001	Buxus-chr14_BUSI_017521	Buxus-chr14_BUSI_017847	304	+
Vitis-chr1_GSVIVT01010442001	Vitis-chr1_GSVIVT01001118001	Buxus-chr14_BUSI_017173	Buxus-chr14_BUSI_017338	161	-
Vitis-chr1_GSVIVT01010108001	Vitis-chr1_GSVIVT01010169001	Buxus-chr14_BUSI_018169	Buxus-chr14_BUSI_018223	45	+
Vitis-chr1_GSVIVT01011966001	Vitis-chr1_GSVIVT01011863001	Buxus-chr14_BUSI_017881	Buxus-chr14_BUSI_018005	103	-
Vitis-chr1_GSVIVT01000603001	Vitis-chr1_GSVIVT01000534001	Buxus-chr14_BUSI_017435	Buxus-chr14_BUSI_017495	60	-
Vitis-chr1_GSVIVT01012230001	Vitis-chr1_GSVIVT01012178001	Buxus-chr14_BUSI_018015	Buxus-chr14_BUSI_018106	66	-
Vitis-chr1_GSVIVT01011642001	Vitis-chr1_GSVIVT01011605001	Buxus-chr14_BUSI_018465	Buxus-chr14_BUSI_018537	48	+
Vitis-chr1_GSVIVT01010338001	Vitis-chr1_GSVIVT01010392001	Buxus-chr14_BUSI_017341	Buxus-chr14_BUSI_017378	42	-
Vitis-chr1_GSVIVT01012023001	Vitis-chr1_GSVIVT01011964001	Buxus-chr14_BUSI_017848	Buxus-chr14_BUSI_017878	37	-
Vitis-chr1_GSVIVT01011854001	Vitis-chr1_GSVIVT01011574001	Buxus-chr3_BUSI_010957	Buxus-chr3_BUSI_011166	216	+
Vitis-chr1_GSVIVT01013810001	Vitis-chr1_GSVIVT01003228001	Buxus-chr3_BUSI_010308	Buxus-chr3_BUSI_010711	362	+
Vitis-chr1_GSVIVT01000573001	Vitis-chr1_GSVIVT01000535001	Buxus-chr3_BUSI_010226	Buxus-chr3_BUSI_010256	31	+
Vitis-chr1_GSVIVT01012257001	Vitis-chr1_GSVIVT01012173001	Buxus-chr3_BUSI_010830	Buxus-chr3_BUSI_010920	83	-
Vitis-chr1_GSVIVT01010296001	Vitis-chr1_GSVIVT01010392001	Buxus-chr3_BUSI_010069	Buxus-chr3_BUSI_010151	83	-
Vitis-chr1_GSVIVT01010443001	Vitis-chr1_GSVIVT01001089001	Buxus-chr3_BUSI_009900	Buxus-chr3_BUSI_010061	146	-
Vitis-chr1_GSVIVT01011963001	Vitis-chr1_GSVIVT01011854001	Buxus-chr3_BUSI_010767	Buxus-chr3_BUSI_010820	70	-
Vitis-chr1_GSVIVT01010242001	Vitis-chr1_GSVIVT01010291001	Buxus-chr3_BUSI_011219	Buxus-chr3_BUSI_011258	36	+
Vitis-chr1_GSVIVT01001090001	Vitis-chr1_GSVIVT01001133001	Buxus-chr3_BUSI_009798	Buxus-chr3_BUSI_009881	56	-
Vitis-chr1_GSVIVT01012012001	Vitis-chr1_GSVIVT01011967001	Buxus-chr3_BUSI_010716	Buxus-chr3_BUSI_010760	41	-
Vitis-chr1_GSVIVT01012170001	Vitis-chr1_GSVIVT01012107001	Buxus-chr4_BUSI_009540	Buxus-chr4_BUSI_009611	64	-
Vitis-chr10_GSVIVT01012657001	Vitis-chr10_GSVIVT01012736001	Buxus-chr10_BUSI_021111	Buxus-chr10_BUSI_021200	72	+
Vitis-chr10_GSVIVT01021084001	Vitis-chr10_GSVIVT01021137001	Buxus-chr10_BUSI_021270	Buxus-chr10_BUSI_021329	50	-
Vitis-chr10_GSVIVT01021240001	Vitis-chr10_GSVIVT01021291001	Buxus-chr10_BUSI_021810	Buxus-chr10_BUSI_021852	43	-
Vitis-chr10_GSVIVT01021304001	Vitis-chr10_GSVIVT01021351001	Buxus-chr10_BUSI_022105	Buxus-chr10_BUSI_022149	38	-
Vitis-chr10_GSVIVT01012617001	Vitis-chr10_GSVIVT01012658001	Buxus-chr10_BUSI_021213	Buxus-chr10_BUSI_021267	43	-
Vitis-chr10_GSVIVT01021360001	Vitis-chr10_GSVIVT01021415001	Buxus-chr10_BUSI_022057	Buxus-chr10_BUSI_022107	47	-
Vitis-chr10_GSVIVT01021402001	Vitis-chr10_GSVIVT01021450001	Buxus-chr4_BUSI_008910	Buxus-chr4_BUSI_008978	53	-
Vitis-chr10_GSVIVT01012621001	Vitis-chr10_GSVIVT01012665001	Buxus-chr4_BUSI_008156	Buxus-chr4_BUSI_008198	39	-
Vitis-chr10_GSVIVT01021155001	Vitis-chr10_GSVIVT01021265001	Buxus-chr4_BUSI_008623	Buxus-chr4_BUSI_008760	106	+
Vitis-chr10_GSVIVT01021562001	Vitis-chr10_GSVIVT01021697001	Buxus-chr4_BUSI_009082	Buxus-chr4_BUSI_009202	105	-
Vitis-chr10_GSVIVT01012662001	Vitis-chr10_GSVIVT01012716001	Buxus-chr4_BUSI_008052	Buxus-chr4_BUSI_008083	35	+
Vitis-chr10_GSVIVT01021303001	Vitis-chr10_GSVIVT01021402001	Buxus-chr4_BUSI_008850	Buxus-chr4_BUSI_008908	65	+
Vitis-chr10_GSVIVT01021450001	Vitis-chr10_GSVIVT01021557001	Buxus-chr4_BUSI_008984	Buxus-chr4_BUSI_009057	77	+
Vitis-chr10_GSVIVT01021727001	Vitis-chr10_GSVIVT01037925001	Buxus-chr4_BUSI_009279	Buxus-chr4_BUSI_009321	37	-
Vitis-chr10_GSVIVT01021083001	Vitis-chr10_GSVIVT01021161001	Buxus-chr4_BUSI_008356	Buxus-chr4_BUSI_008470	85	-
Vitis-chr11_GSVIVT01015146001	Vitis-chr11_GSVIVT01015183001	Buxus-chr13_BUSI_025159	Buxus-chr13_BUSI_025189	31	+
Vitis-chr11_GSVIVT01015258001	Vitis-chr11_GSVIVT01015401001	Buxus-chr13_BUSI_024948	Buxus-chr13_BUSI_025115	144	-
Vitis-chr11_GSVIVT01015212001	Vitis-chr11_GSVIVT01015251001	Buxus-chr13_BUSI_025197	Buxus-chr13_BUSI_025255	46	-
Vitis-chr11_GSVIVT01015500001	Vitis-chr11_GSVIVT01015589001	Buxus-chr13_BUSI_024695	Buxus-chr13_BUSI_024807	93	-
Vitis-chr11_GSVIVT01015040001	Vitis-chr11_GSVIVT01015146001	Buxus-chr13_BUSI_025274	Buxus-chr13_BUSI_025362	89	+
Vitis-chr11_GSVIVT01012851001	Vitis-chr11_GSVIVT01023602001	Buxus-chr13_BUSI_024826	Buxus-chr13_BUSI_024947	113	+
Vitis-chr11_GSVIVT01015403001	Vitis-chr11_GSVIVT01015461001	Buxus-chr13_BUSI_024502	Buxus-chr13_BUSI_024593	67	-
Vitis-chr11_GSVIVT01015456001	Vitis-chr11_GSVIVT01015496001	Buxus-chr13_BUSI_024594	Buxus-chr13_BUSI_024679	54	+
Vitis-chr11_GSVIVT01015557001	Vitis-chr11_GSVIVT01023595001	Buxus-chr7_BUSI_014523	Buxus-chr7_BUSI_014695	175	-
Vitis-chr11_GSVIVT01023600001	Vitis-chr11_GSVIVT01023777001	Buxus-chr7_BUSI_014335	Buxus-chr7_BUSI_014486	127	-
Vitis-chr11_GSVIVT01029255001	Vitis-chr11_GSVIVT01029203001	Buxus-chr7_BUSI_015193	Buxus-chr7_BUSI_015303	64	-
Vitis-chr11_GSVIVT01014999001	Vitis-chr11_GSVIVT01015178001	Buxus-chr7_BUSI_013674	Buxus-chr7_BUSI_013849	162	+
Vitis-chr11_GSVIVT01015251001	Vitis-chr11_GSVIVT01015567001	Buxus-chr7_BUSI_013933	Buxus-chr7_BUSI_014292	312	+
Vitis-chr11_GSVIVT01010933001	Vitis-chr11_GSVIVT01010868001	Buxus-chr7_BUSI_015016	Buxus-chr7_BUSI_015084	50	+
Vitis-chr11_GSVIVT01010864001	Vitis-chr11_GSVIVT01029289001	Buxus-chr7_BUSI_015413	Buxus-chr7_BUSI_015470	45	+
Vitis-chr11_GSVIVT01029311001	Vitis-chr11_GSVIVT01029233001	Buxus-chr7_BUSI_015313	Buxus-chr7_BUSI_015409	74	+
Vitis-chr11_GSVIVT01029179001	Vitis-chr11_GSVIVT01029122001	Buxus-chr7_BUSI_014763	Buxus-chr7_BUSI_014803	43	+
Vitis-chr11_GSVIVT01015187001	Vitis-chr11_GSVIVT01015239001	Buxus-chr7_BUSI_013855	Buxus-chr7_BUSI_013917	54	+
Vitis-chr12_GSVIVT01030423001	Vitis-chr12_GSVIVT01030539001	Buxus-chr10_BUSI_021043	Buxus-chr10_BUSI_021184	116	-
Vitis-chr12_GSVIVT01020787001	Vitis-chr12_GSVIVT01020728001	Buxus-chr10_BUSI_021793	Buxus-chr10_BUSI_021872	61	+
Vitis-chr12_GSVIVT01030034001	Vitis-chr12_GSVIVT01030147001	Buxus-chr10_BUSI_020861	Buxus-chr10_BUSI_021012	118	-
Vitis-chr12_GSVIVT01020649001	Vitis-chr12_GSVIVT01030386001	Buxus-chr10_BUSI_021270	Buxus-chr10_BUSI_021438	149	+
Vitis-chr12_GSVIVT01020682001	Vitis-chr12_GSVIVT01020642001	Buxus-chr10_BUSI_021871	Buxus-chr10_BUSI_021914	38	-
Vitis-chr12_GSVIVT01030542001	Vitis-chr12_GSVIVT01030583001	Buxus-chr10_BUSI_021439	Buxus-chr10_BUSI_021518	54	+
Vitis-chr12_GSVIVT01030633001	Vitis-chr12_GSVIVT01000432001	Buxus-chr10_BUSI_021655	Buxus-chr10_BUSI_021738	60	-
Vitis-chr12_GSVIVT01030017001	Vitis-chr12_GSVIVT01030138001	Buxus-chr4_BUSI_007884	Buxus-chr4_BUSI_007989	101	-
Vitis-chr12_GSVIVT01030541001	Vitis-chr12_GSVIVT01030582001	Buxus-chr4_BUSI_008564	Buxus-chr4_BUSI_008614	43	+
Vitis-chr12_GSVIVT01020794001	Vitis-chr12_GSVIVT01020660001	Buxus-chr4_BUSI_008625	Buxus-chr4_BUSI_008770	126	-
Vitis-chr12_GSVIVT01030434001	Vitis-chr12_GSVIVT01030537001	Buxus-chr4_BUSI_008006	Buxus-chr4_BUSI_008086	82	-
Vitis-chr12_GSVIVT01020617001	Vitis-chr12_GSVIVT01020561001	Buxus-chr4_BUSI_008402	Buxus-chr4_BUSI_008506	72	+
Vitis-chr12_GSVIVT01020560001	Vitis-chr12_GSVIVT01030363001	Buxus-chr4_BUSI_008515	Buxus-chr4_BUSI_008560	44	+
Vitis-chr13_GSVIVT01032857001	Vitis-chr13_GSVIVT01032792001	Buxus-chr1_BUSI_001327	Buxus-chr1_BUSI_001423	71	+
Vitis-chr13_GSVIVT01032777001	Vitis-chr13_GSVIVT01032651001	Buxus-chr1_BUSI_001450	Buxus-chr1_BUSI_001569	116	+
Vitis-chr13_GSVIVT01016358001	Vitis-chr13_GSVIVT01016218001	Buxus-chr1_BUSI_000860	Buxus-chr1_BUSI_001030	136	-
Vitis-chr13_GSVIVT01001433001	Vitis-chr13_GSVIVT01032164001	Buxus-chr1_BUSI_001854	Buxus-chr1_BUSI_001922	69	-
Vitis-chr13_GSVIVT01034666001	Vitis-chr13_GSVIVT01034760001	Buxus-chr1_BUSI_000607	Buxus-chr1_BUSI_000723	87	-
Vitis-chr13_GSVIVT01032138001	Vitis-chr13_GSVIVT01032038001	Buxus-chr1_BUSI_001733	Buxus-chr1_BUSI_001850	97	-
Vitis-chr13_GSVIVT01016562001	Vitis-chr13_GSVIVT01016417001	Buxus-chr1_BUSI_001152	Buxus-chr1_BUSI_001266	115	+
Vitis-chr13_GSVIVT01016641001	Vitis-chr13_GSVIVT01016567001	Buxus-chr1_BUSI_001100	Buxus-chr1_BUSI_001142	49	-
Vitis-chr13_GSVIVT01016429001	Vitis-chr13_GSVIVT01016359001	Buxus-chr1_BUSI_001279	Buxus-chr1_BUSI_001336	55	+
Vitis-chr13_GSVIVT01034764001	Vitis-chr13_GSVIVT01011286001	Buxus-chr1_BUSI_000533	Buxus-chr1_BUSI_000590	54	+
Vitis-chr13_GSVIVT01016357001	Vitis-chr13_GSVIVT01016184001	Buxus-chr2_BUSI_004277	Buxus-chr2_BUSI_004483	165	+
Vitis-chr13_GSVIVT01032785001	Vitis-chr13_GSVIVT01032654001	Buxus-chr2_BUSI_003729	Buxus-chr2_BUSI_003903	142	-
Vitis-chr13_GSVIVT01032649001	Vitis-chr13_GSVIVT01016490001	Buxus-chr2_BUSI_004099	Buxus-chr2_BUSI_004283	166	-
Vitis-chr13_GSVIVT01032044001	Vitis-chr13_GSVIVT01032004001	Buxus-chr2_BUSI_003637	Buxus-chr2_BUSI_003680	38	-
Vitis-chr13_GSVIVT01016180001	Vitis-chr13_GSVIVT01034684001	Buxus-chr2_BUSI_004532	Buxus-chr2_BUSI_004600	46	-
Vitis-chr13_GSVIVT01032860001	Vitis-chr13_GSVIVT01032789001	Buxus-chr2_BUSI_004003	Buxus-chr2_BUSI_004086	69	+
Vitis-chr14_GSVIVT01032935001	Vitis-chr14_GSVIVT01001835001	Buxus-chr14_BUSI_017164	Buxus-chr14_BUSI_017382	194	+
Vitis-chr14_GSVIVT01011470001	Vitis-chr14_GSVIVT01011514001	Buxus-chr14_BUSI_018006	Buxus-chr14_BUSI_018048	40	+
Vitis-chr14_GSVIVT01032451001	Vitis-chr14_GSVIVT01032589001	Buxus-chr14_BUSI_017522	Buxus-chr14_BUSI_017708	150	+
Vitis-chr14_GSVIVT01030865001	Vitis-chr14_GSVIVT01030980001	Buxus-chr14_BUSI_018246	Buxus-chr14_BUSI_018327	77	-
Vitis-chr14_GSVIVT01032589001	Vitis-chr14_GSVIVT01011479001	Buxus-chr14_BUSI_017701	Buxus-chr14_BUSI_017862	147	+
Vitis-chr14_GSVIVT01003964001	Vitis-chr14_GSVIVT01032439001	Buxus-chr14_BUSI_017394	Buxus-chr14_BUSI_017518	110	-
Vitis-chr14_GSVIVT01031006001	Vitis-chr14_GSVIVT01036449001	Buxus-chr14_BUSI_017882	Buxus-chr14_BUSI_017998	79	+
Vitis-chr14_GSVIVT01036478001	Vitis-chr14_GSVIVT01036567001	Buxus-chr14_BUSI_018127	Buxus-chr14_BUSI_018225	80	-
Vitis-chr14_GSVIVT01030735001	Vitis-chr14_GSVIVT01030858001	Buxus-chr14_BUSI_018350	Buxus-chr14_BUSI_018423	66	-
Vitis-chr14_GSVIVT01032983001	Vitis-chr14_GSVIVT01032551001	Buxus-chr3_BUSI_009904	Buxus-chr3_BUSI_010474	440	+
Vitis-chr14_GSVIVT01032551001	Vitis-chr14_GSVIVT01011465001	Buxus-chr3_BUSI_010475	Buxus-chr3_BUSI_010714	194	+
Vitis-chr14_GSVIVT01030865001	Vitis-chr14_GSVIVT01030995001	Buxus-chr3_BUSI_010956	Buxus-chr3_BUSI_011027	78	-
Vitis-chr14_GSVIVT01011471001	Vitis-chr14_GSVIVT01011513001	Buxus-chr3_BUSI_010822	Buxus-chr3_BUSI_010862	38	+
Vitis-chr14_GSVIVT01030995001	Vitis-chr14_GSVIVT01036454001	Buxus-chr3_BUSI_010767	Buxus-chr3_BUSI_010816	56	+
Vitis-chr14_GSVIVT01032936001	Vitis-chr14_GSVIVT01032980001	Buxus-chr3_BUSI_009802	Buxus-chr3_BUSI_009871	51	+
Vitis-chr14_GSVIVT01036482001	Vitis-chr14_GSVIVT01032917001	Buxus-chr3_BUSI_010895	Buxus-chr3_BUSI_010953	72	-
Vitis-chr14_GSVIVT01031355001	Vitis-chr14_GSVIVT01031315001	Buxus-chr5_BUSI_026895	Buxus-chr5_BUSI_026953	44	-
Vitis-chr14_GSVIVT01031312001	Vitis-chr14_GSVIVT01031248001	Buxus-chr5_BUSI_026596	Buxus-chr5_BUSI_026680	67	+
Vitis-chr14_GSVIVT01021823001	Vitis-chr14_GSVIVT01036277001	Buxus-chr5_BUSI_026141	Buxus-chr5_BUSI_026205	49	+
Vitis-chr14_GSVIVT01000003001	Vitis-chr14_GSVIVT01000053001	Buxus-chr5_BUSI_026311	Buxus-chr5_BUSI_026390	57	-
Vitis-chr14_GSVIVT01021932001	Vitis-chr14_GSVIVT01021889001	Buxus-chr5_BUSI_026466	Buxus-chr5_BUSI_026500	32	+
Vitis-chr14_GSVIVT01031246001	Vitis-chr14_GSVIVT01031157001	Buxus-chr5_BUSI_026701	Buxus-chr5_BUSI_026849	102	+
Vitis-chr14_GSVIVT01021779001	Vitis-chr14_GSVIVT01036213001	Buxus-chr5_BUSI_026079	Buxus-chr5_BUSI_026126	47	-
Vitis-chr14_GSVIVT01022056001	Vitis-chr14_GSVIVT01021949001	Buxus-chr5_BUSI_026397	Buxus-chr5_BUSI_026473	77	+
Vitis-chr14_GSVIVT01031360001	Vitis-chr14_GSVIVT01031195001	Buxus-chr6_BUSI_019022	Buxus-chr6_BUSI_019200	155	+
Vitis-chr14_GSVIVT01031153001	Vitis-chr14_GSVIVT01031089001	Buxus-chr6_BUSI_019259	Buxus-chr6_BUSI_019316	52	+
Vitis-chr14_GSVIVT01022058001	Vitis-chr14_GSVIVT01021969001	Buxus-chr6_BUSI_019349	Buxus-chr6_BUSI_019411	63	-
Vitis-chr14_GSVIVT01036273001	Vitis-chr14_GSVIVT01036192001	Buxus-chr6_BUSI_019651	Buxus-chr6_BUSI_019722	59	+
Vitis-chr15_GSVIVT01027599001	Vitis-chr15_GSVIVT01027530001	Buxus-chr12_BUSI_023306	Buxus-chr12_BUSI_023389	70	-
Vitis-chr15_GSVIVT01027485001	Vitis-chr15_GSVIVT01027396001	Buxus-chr12_BUSI_023866	Buxus-chr12_BUSI_023947	75	-
Vitis-chr15_GSVIVT01026953001	Vitis-chr15_GSVIVT01026866001	Buxus-chr12_BUSI_023485	Buxus-chr12_BUSI_023569	79	-
Vitis-chr15_GSVIVT01027162001	Vitis-chr15_GSVIVT01027069001	Buxus-chr12_BUSI_023741	Buxus-chr12_BUSI_023813	71	+
Vitis-chr15_GSVIVT01027003001	Vitis-chr15_GSVIVT01026955001	Buxus-chr12_BUSI_023570	Buxus-chr12_BUSI_023661	62	+
Vitis-chr15_GSVIVT01018276001	Vitis-chr15_GSVIVT01018216001	Buxus-chr8_BUSI_016027	Buxus-chr8_BUSI_016098	54	+
Vitis-chr15_GSVIVT01026953001	Vitis-chr15_GSVIVT01026819001	Buxus-chr8_BUSI_015721	Buxus-chr8_BUSI_015822	106	-
Vitis-chr15_GSVIVT01027406001	Vitis-chr15_GSVIVT01027008001	Buxus-chr8_BUSI_016410	Buxus-chr8_BUSI_016558	152	+
Vitis-chr15_GSVIVT01019369001	Vitis-chr15_GSVIVT01019294001	Buxus-chr8_BUSI_016929	Buxus-chr8_BUSI_016992	52	+
Vitis-chr15_GSVIVT01027597001	Vitis-chr15_GSVIVT01027534001	Buxus-chr8_BUSI_015602	Buxus-chr8_BUSI_015667	59	-
Vitis-chr15_GSVIVT01027529001	Vitis-chr15_GSVIVT01027494001	Buxus-chr8_BUSI_015671	Buxus-chr8_BUSI_015716	37	+
Vitis-chr15_GSVIVT01018213001	Vitis-chr15_GSVIVT01027682001	Buxus-chr8_BUSI_015883	Buxus-chr8_BUSI_015935	55	-
Vitis-chr15_GSVIVT01027637001	Vitis-chr15_GSVIVT01027600001	Buxus-chr8_BUSI_015512	Buxus-chr8_BUSI_015561	38	-
Vitis-chr16_GSVIVT01038686001	Vitis-chr16_GSVIVT01038603001	Buxus-chr12_BUSI_023866	Buxus-chr12_BUSI_023983	92	-
Vitis-chr16_GSVIVT01018678001	Vitis-chr16_GSVIVT01018536001	Buxus-chr12_BUSI_023126	Buxus-chr12_BUSI_023245	99	+
Vitis-chr16_GSVIVT01028984001	Vitis-chr16_GSVIVT01028852001	Buxus-chr12_BUSI_023483	Buxus-chr12_BUSI_023615	119	+
Vitis-chr16_GSVIVT01018461001	Vitis-chr16_GSVIVT01010595001	Buxus-chr12_BUSI_023344	Buxus-chr12_BUSI_023424	82	+
Vitis-chr16_GSVIVT01028719001	Vitis-chr16_GSVIVT01038706001	Buxus-chr12_BUSI_023762	Buxus-chr12_BUSI_023810	49	-
Vitis-chr16_GSVIVT01018528001	Vitis-chr16_GSVIVT01018472001	Buxus-chr12_BUSI_023280	Buxus-chr12_BUSI_023322	40	+
Vitis-chr16_GSVIVT01028796001	Vitis-chr16_GSVIVT01028722001	Buxus-chr12_BUSI_023654	Buxus-chr12_BUSI_023738	70	+
Vitis-chr16_GSVIVT01024339001	Vitis-chr16_GSVIVT01024383001	Buxus-chr8_BUSI_016303	Buxus-chr8_BUSI_016356	40	+
Vitis-chr16_GSVIVT01028756001	Vitis-chr16_GSVIVT01028702001	Buxus-chr8_BUSI_016511	Buxus-chr8_BUSI_016552	43	-
Vitis-chr16_GSVIVT01024420001	Vitis-chr16_GSVIVT01024463001	Buxus-chr8_BUSI_016711	Buxus-chr8_BUSI_016748	38	+
Vitis-chr16_GSVIVT01010668001	Vitis-chr16_GSVIVT01010594001	Buxus-chr8_BUSI_015646	Buxus-chr8_BUSI_015698	55	+
Vitis-chr16_GSVIVT01018482001	Vitis-chr16_GSVIVT01010672001	Buxus-chr8_BUSI_015604	Buxus-chr8_BUSI_015647	41	+
Vitis-chr16_GSVIVT01010552001	Vitis-chr16_GSVIVT01028914001	Buxus-chr8_BUSI_015700	Buxus-chr8_BUSI_015797	79	+
Vitis-chr16_GSVIVT01018577001	Vitis-chr16_GSVIVT01018483001	Buxus-chr8_BUSI_015510	Buxus-chr8_BUSI_015570	61	+
Vitis-chr16_GSVIVT01028856001	Vitis-chr16_GSVIVT01028789001	Buxus-chr8_BUSI_016555	Buxus-chr8_BUSI_016587	41	-
Vitis-chr16_GSVIVT01038652001	Vitis-chr16_GSVIVT01038546001	Buxus-chr8_BUSI_016384	Buxus-chr8_BUSI_016494	99	+
Vitis-chr17_GSVIVT01008668001	Vitis-chr17_GSVIVT01008492001	Buxus-chr14_BUSI_017186	Buxus-chr14_BUSI_017382	174	+
Vitis-chr17_GSVIVT01007958001	Vitis-chr17_GSVIVT01007868001	Buxus-chr14_BUSI_018004	Buxus-chr14_BUSI_018067	63	+
Vitis-chr17_GSVIVT01007727001	Vitis-chr17_GSVIVT01007532001	Buxus-chr14_BUSI_017384	Buxus-chr14_BUSI_017517	144	+
Vitis-chr17_GSVIVT01008096001	Vitis-chr17_GSVIVT01007964001	Buxus-chr14_BUSI_017674	Buxus-chr14_BUSI_017843	142	+
Vitis-chr17_GSVIVT01008408001	Vitis-chr17_GSVIVT01008332001	Buxus-chr14_BUSI_018243	Buxus-chr14_BUSI_018335	76	-
Vitis-chr17_GSVIVT01008196001	Vitis-chr17_GSVIVT01008122001	Buxus-chr14_BUSI_018127	Buxus-chr14_BUSI_018221	73	-
Vitis-chr17_GSVIVT01007843001	Vitis-chr17_GSVIVT01007738001	Buxus-chr14_BUSI_017547	Buxus-chr14_BUSI_017681	105	-
Vitis-chr17_GSVIVT01008324001	Vitis-chr17_GSVIVT01008227001	Buxus-chr14_BUSI_017880	Buxus-chr14_BUSI_018001	97	+
Vitis-chr17_GSVIVT01008480001	Vitis-chr17_GSVIVT01008405001	Buxus-chr14_BUSI_018358	Buxus-chr14_BUSI_018475	86	-
Vitis-chr17_GSVIVT01007928001	Vitis-chr17_GSVIVT01007848001	Buxus-chr3_BUSI_010851	Buxus-chr3_BUSI_010891	48	+
Vitis-chr17_GSVIVT01008101001	Vitis-chr17_GSVIVT01008001001	Buxus-chr3_BUSI_010506	Buxus-chr3_BUSI_010643	111	+
Vitis-chr17_GSVIVT01007599001	Vitis-chr17_GSVIVT01007537001	Buxus-chr3_BUSI_010136	Buxus-chr3_BUSI_010198	56	-
Vitis-chr17_GSVIVT01008463001	Vitis-chr17_GSVIVT01008327001	Buxus-chr3_BUSI_010958	Buxus-chr3_BUSI_011090	121	-
Vitis-chr17_GSVIVT01008649001	Vitis-chr17_GSVIVT01008492001	Buxus-chr3_BUSI_009905	Buxus-chr3_BUSI_010101	164	+
Vitis-chr17_GSVIVT01008196001	Vitis-chr17_GSVIVT01008107001	Buxus-chr3_BUSI_010893	Buxus-chr3_BUSI_010954	64	-
Vitis-chr17_GSVIVT01007993001	Vitis-chr17_GSVIVT01007961001	Buxus-chr3_BUSI_010671	Buxus-chr3_BUSI_010713	36	+
Vitis-chr17_GSVIVT01007860001	Vitis-chr17_GSVIVT01007599001	Buxus-chr3_BUSI_010222	Buxus-chr3_BUSI_010505	241	-
Vitis-chr17_GSVIVT01008321001	Vitis-chr17_GSVIVT01008237001	Buxus-chr3_BUSI_010769	Buxus-chr3_BUSI_010818	58	+
Vitis-chr18_GSVIVT01013472001	Vitis-chr18_GSVIVT01008765001	Buxus-chr11_BUSI_013445	Buxus-chr11_BUSI_013667	199	-
Vitis-chr18_GSVIVT01009615001	Vitis-chr18_GSVIVT01009694001	Buxus-chr11_BUSI_013077	Buxus-chr11_BUSI_013132	61	+
Vitis-chr18_GSVIVT01008945001	Vitis-chr18_GSVIVT01009029001	Buxus-chr11_BUSI_012509	Buxus-chr11_BUSI_012633	96	-
Vitis-chr18_GSVIVT01009219001	Vitis-chr18_GSVIVT01009578001	Buxus-chr11_BUSI_012735	Buxus-chr11_BUSI_013045	297	+
Vitis-chr18_GSVIVT01009696001	Vitis-chr18_GSVIVT01009972001	Buxus-chr11_BUSI_013168	Buxus-chr11_BUSI_013445	257	+
Vitis-chr18_GSVIVT01009030001	Vitis-chr18_GSVIVT01009182001	Buxus-chr11_BUSI_012391	Buxus-chr11_BUSI_012504	113	+
Vitis-chr18_GSVIVT01010012001	Vitis-chr18_GSVIVT01001680001	Buxus-chr11_BUSI_012342	Buxus-chr11_BUSI_012378	45	-
Vitis-chr18_GSVIVT01008839001	Vitis-chr18_GSVIVT01008893001	Buxus-chr11_BUSI_012168	Buxus-chr11_BUSI_012255	64	+
Vitis-chr18_GSVIVT01001409001	Vitis-chr18_GSVIVT01034509001	Buxus-chr11_BUSI_012265	Buxus-chr11_BUSI_012328	67	+
Vitis-chr18_GSVIVT01008963001	Vitis-chr18_GSVIVT01009523001	Buxus-chr9_BUSI_005884	Buxus-chr9_BUSI_006509	523	-
Vitis-chr18_GSVIVT01008877001	Vitis-chr18_GSVIVT01008935001	Buxus-chr9_BUSI_007405	Buxus-chr9_BUSI_007472	60	+
Vitis-chr18_GSVIVT01009665001	Vitis-chr18_GSVIVT01009974001	Buxus-chr9_BUSI_005385	Buxus-chr9_BUSI_005746	309	-
Vitis-chr18_GSVIVT01008799001	Vitis-chr18_GSVIVT01008876001	Buxus-chr9_BUSI_006833	Buxus-chr9_BUSI_006983	101	+
Vitis-chr18_GSVIVT01013438001	Vitis-chr18_GSVIVT01008763001	Buxus-chr9_BUSI_005191	Buxus-chr9_BUSI_005380	166	+
Vitis-chr18_GSVIVT01009977001	Vitis-chr18_GSVIVT01010034001	Buxus-chr9_BUSI_006772	Buxus-chr9_BUSI_006828	50	+
Vitis-chr18_GSVIVT01034582001	Vitis-chr18_GSVIVT01034509001	Buxus-chr9_BUSI_006633	Buxus-chr9_BUSI_006729	71	-
Vitis-chr18_GSVIVT01009615001	Vitis-chr18_GSVIVT01009654001	Buxus-chr9_BUSI_005826	Buxus-chr9_BUSI_005865	37	+
Vitis-chr18_GSVIVT01010040001	Vitis-chr18_GSVIVT01001690001	Buxus-chr9_BUSI_006570	Buxus-chr9_BUSI_006622	43	+
Vitis-chr18_GSVIVT01009560001	Vitis-chr18_GSVIVT01009624001	Buxus-chr9_BUSI_005761	Buxus-chr9_BUSI_005822	58	-
Vitis-chr19_GSVIVT01014282001	Vitis-chr19_GSVIVT01014454001	Buxus-chr10_BUSI_021300	Buxus-chr10_BUSI_021545	184	+
Vitis-chr19_GSVIVT01001977001	Vitis-chr19_GSVIVT01014750001	Buxus-chr10_BUSI_020892	Buxus-chr10_BUSI_021241	307	-
Vitis-chr19_GSVIVT01014533001	Vitis-chr19_GSVIVT01014590001	Buxus-chr10_BUSI_021654	Buxus-chr10_BUSI_021736	61	+
Vitis-chr19_GSVIVT01014807001	Vitis-chr19_GSVIVT01014869001	Buxus-chr10_BUSI_020850	Buxus-chr10_BUSI_020891	39	-
Vitis-chr19_GSVIVT01014101001	Vitis-chr19_GSVIVT01014171001	Buxus-chr10_BUSI_021793	Buxus-chr10_BUSI_021838	51	+
Vitis-chr19_GSVIVT01014770001	Vitis-chr19_GSVIVT01014832001	Buxus-chr10_BUSI_021964	Buxus-chr10_BUSI_022009	41	-
Vitis-chr19_GSVIVT01014189001	Vitis-chr19_GSVIVT01014250001	Buxus-chr10_BUSI_021876	Buxus-chr10_BUSI_021961	64	-
Vitis-chr19_GSVIVT01014081001	Vitis-chr19_GSVIVT01014167001	Buxus-chr4_BUSI_008797	Buxus-chr4_BUSI_008884	79	-
Vitis-chr19_GSVIVT01014657001	Vitis-chr19_GSVIVT01014752001	Buxus-chr4_BUSI_007895	Buxus-chr4_BUSI_007954	69	-
Vitis-chr19_GSVIVT01014484001	Vitis-chr19_GSVIVT01014548001	Buxus-chr4_BUSI_008263	Buxus-chr4_BUSI_008299	45	+
Vitis-chr19_GSVIVT01037667001	Vitis-chr19_GSVIVT01014634001	Buxus-chr4_BUSI_007959	Buxus-chr4_BUSI_008086	117	-
Vitis-chr19_GSVIVT01014277001	Vitis-chr19_GSVIVT01014369001	Buxus-chr4_BUSI_008428	Buxus-chr4_BUSI_008560	99	+
Vitis-chr19_GSVIVT01036763001	Vitis-chr19_GSVIVT01036683001	Buxus-chr4_BUSI_009535	Buxus-chr4_BUSI_009680	92	+
Vitis-chr19_GSVIVT01014598001	Vitis-chr19_GSVIVT01037666001	Buxus-chr4_BUSI_008108	Buxus-chr4_BUSI_008201	96	-
Vitis-chr19_GSVIVT01014169001	Vitis-chr19_GSVIVT01014238001	Buxus-chr4_BUSI_008633	Buxus-chr4_BUSI_008757	79	-
Vitis-chr19_GSVIVT01014439001	Vitis-chr19_GSVIVT01014478001	Buxus-chr4_BUSI_008301	Buxus-chr4_BUSI_008355	42	-
Vitis-chr19_GSVIVT01014397001	Vitis-chr19_GSVIVT01014439001	Buxus-chr4_BUSI_008574	Buxus-chr4_BUSI_008619	38	+
Vitis-chr2_GSVIVT01013243001	Vitis-chr2_GSVIVT01013206001	Buxus-chr12_BUSI_022987	Buxus-chr12_BUSI_023029	37	+
Vitis-chr2_GSVIVT01019385001	Vitis-chr2_GSVIVT01019442001	Buxus-chr12_BUSI_023569	Buxus-chr12_BUSI_023664	70	+
Vitis-chr2_GSVIVT01019802001	Vitis-chr2_GSVIVT01019910001	Buxus-chr12_BUSI_023330	Buxus-chr12_BUSI_023449	102	-
Vitis-chr2_GSVIVT01019637001	Vitis-chr2_GSVIVT01019727001	Buxus-chr12_BUSI_023866	Buxus-chr12_BUSI_023994	98	+
Vitis-chr2_GSVIVT01019509001	Vitis-chr2_GSVIVT01019563001	Buxus-chr12_BUSI_023739	Buxus-chr12_BUSI_023803	54	-
Vitis-chr2_GSVIVT01019566001	Vitis-chr2_GSVIVT01019636001	Buxus-chr12_BUSI_023809	Buxus-chr12_BUSI_023857	55	-
Vitis-chr2_GSVIVT01001264001	Vitis-chr2_GSVIVT01001328001	Buxus-chr12_BUSI_023160	Buxus-chr12_BUSI_023197	43	-
Vitis-chr2_GSVIVT01019732001	Vitis-chr2_GSVIVT01019787001	Buxus-chr12_BUSI_023485	Buxus-chr12_BUSI_023564	60	-
Vitis-chr2_GSVIVT01019446001	Vitis-chr2_GSVIVT01019492001	Buxus-chr12_BUSI_023684	Buxus-chr12_BUSI_023734	44	+
Vitis-chr2_GSVIVT01013207001	Vitis-chr2_GSVIVT01013154001	Buxus-chr8_BUSI_016195	Buxus-chr8_BUSI_016273	58	+
Vitis-chr2_GSVIVT01019730001	Vitis-chr2_GSVIVT01019779001	Buxus-chr8_BUSI_015750	Buxus-chr8_BUSI_015825	56	-
Vitis-chr2_GSVIVT01019407001	Vitis-chr2_GSVIVT01019566001	Buxus-chr8_BUSI_016463	Buxus-chr8_BUSI_016587	127	-
Vitis-chr2_GSVIVT01019593001	Vitis-chr2_GSVIVT01019654001	Buxus-chr8_BUSI_016408	Buxus-chr8_BUSI_016462	55	-
Vitis-chr2_GSVIVT01019807001	Vitis-chr2_GSVIVT01019919001	Buxus-chr8_BUSI_015606	Buxus-chr8_BUSI_015730	106	-
Vitis-chr2_GSVIVT01013147001	Vitis-chr2_GSVIVT01013064001	Buxus-chr8_BUSI_016295	Buxus-chr8_BUSI_016373	64	+
Vitis-chr2_GSVIVT01001263001	Vitis-chr2_GSVIVT01007151001	Buxus-chr8_BUSI_015841	Buxus-chr8_BUSI_015903	58	+
Vitis-chr2_GSVIVT01019918001	Vitis-chr2_GSVIVT01004919001	Buxus-chr8_BUSI_015514	Buxus-chr8_BUSI_015567	45	-
Vitis-chr2_GSVIVT01004822001	Vitis-chr2_GSVIVT01013249001	Buxus-chr8_BUSI_016600	Buxus-chr8_BUSI_016642	47	+
Vitis-chr2_GSVIVT01036925001	Vitis-chr2_GSVIVT01036870001	Buxus-chr8_BUSI_016940	Buxus-chr8_BUSI_016992	46	-
Vitis-chr3_GSVIVT01024225001	Vitis-chr3_GSVIVT01023956001	Buxus-chr11_BUSI_013258	Buxus-chr11_BUSI_013491	227	+
Vitis-chr3_GSVIVT01031707001	Vitis-chr3_GSVIVT01031937001	Buxus-chr11_BUSI_012956	Buxus-chr11_BUSI_013134	183	+
Vitis-chr3_GSVIVT01003179001	Vitis-chr3_GSVIVT01037074001	Buxus-chr11_BUSI_012841	Buxus-chr11_BUSI_012941	120	-
Vitis-chr3_GSVIVT01015633001	Vitis-chr3_GSVIVT01015703001	Buxus-chr11_BUSI_012455	Buxus-chr11_BUSI_012506	44	-
Vitis-chr3_GSVIVT01023832001	Vitis-chr3_GSVIVT01023783001	Buxus-chr11_BUSI_013208	Buxus-chr11_BUSI_013258	46	-
Vitis-chr3_GSVIVT01023868001	Vitis-chr3_GSVIVT01023835001	Buxus-chr11_BUSI_013593	Buxus-chr11_BUSI_013668	49	+
Vitis-chr3_GSVIVT01023951001	Vitis-chr3_GSVIVT01023900001	Buxus-chr11_BUSI_013497	Buxus-chr11_BUSI_013538	42	-
Vitis-chr3_GSVIVT01023895001	Vitis-chr3_GSVIVT01023852001	Buxus-chr9_BUSI_005191	Buxus-chr9_BUSI_005271	57	-
Vitis-chr3_GSVIVT01031928001	Vitis-chr3_GSVIVT01031982001	Buxus-chr9_BUSI_005656	Buxus-chr9_BUSI_005739	58	-
Vitis-chr3_GSVIVT01023828001	Vitis-chr3_GSVIVT01023783001	Buxus-chr9_BUSI_005607	Buxus-chr9_BUSI_005654	43	+
Vitis-chr3_GSVIVT01023948001	Vitis-chr3_GSVIVT01023880001	Buxus-chr9_BUSI_005279	Buxus-chr9_BUSI_005332	57	+
Vitis-chr3_GSVIVT01037056001	Vitis-chr3_GSVIVT01036977001	Buxus-chr9_BUSI_006194	Buxus-chr9_BUSI_006245	52	-
Vitis-chr3_GSVIVT01031734001	Vitis-chr3_GSVIVT01031782001	Buxus-chr9_BUSI_005867	Buxus-chr9_BUSI_005918	47	-
Vitis-chr3_GSVIVT01024130001	Vitis-chr3_GSVIVT01023991001	Buxus-chr9_BUSI_005363	Buxus-chr9_BUSI_005508	129	-
Vitis-chr3_GSVIVT01003179001	Vitis-chr3_GSVIVT01037808001	Buxus-chr9_BUSI_006029	Buxus-chr9_BUSI_006190	140	+
Vitis-chr3_GSVIVT01024224001	Vitis-chr3_GSVIVT01024152001	Buxus-chr9_BUSI_005512	Buxus-chr9_BUSI_005601	72	-
Vitis-chr3_GSVIVT01031781001	Vitis-chr3_GSVIVT01031824001	Buxus-chr9_BUSI_005789	Buxus-chr9_BUSI_005822	35	-
Vitis-chr3_GSVIVT01031833001	Vitis-chr3_GSVIVT01031903001	Buxus-chr9_BUSI_005750	Buxus-chr9_BUSI_005790	46	-
Vitis-chr4_GSVIVT01018982001	Vitis-chr4_GSVIVT01018722001	Buxus-chr11_BUSI_013166	Buxus-chr11_BUSI_013428	235	+
Vitis-chr4_GSVIVT01019046001	Vitis-chr4_GSVIVT01018981001	Buxus-chr11_BUSI_013087	Buxus-chr11_BUSI_013134	52	+
Vitis-chr4_GSVIVT01026546001	Vitis-chr4_GSVIVT01026487001	Buxus-chr11_BUSI_012347	Buxus-chr11_BUSI_012383	37	+
Vitis-chr4_GSVIVT01035607001	Vitis-chr4_GSVIVT01035705001	Buxus-chr13_BUSI_024958	Buxus-chr13_BUSI_025060	94	-
Vitis-chr4_GSVIVT01035422001	Vitis-chr4_GSVIVT01035501001	Buxus-chr13_BUSI_025283	Buxus-chr13_BUSI_025355	68	-
Vitis-chr4_GSVIVT01035884001	Vitis-chr4_GSVIVT01035945001	Buxus-chr13_BUSI_024812	Buxus-chr13_BUSI_024939	83	-
Vitis-chr4_GSVIVT01035291001	Vitis-chr4_GSVIVT01035337001	Buxus-chr13_BUSI_025064	Buxus-chr13_BUSI_025121	49	+
Vitis-chr4_GSVIVT01035743001	Vitis-chr4_GSVIVT01035799001	Buxus-chr13_BUSI_024580	Buxus-chr13_BUSI_024636	51	-
Vitis-chr4_GSVIVT01035838001	Vitis-chr4_GSVIVT01035873001	Buxus-chr13_BUSI_024688	Buxus-chr13_BUSI_024762	49	-
Vitis-chr4_GSVIVT01035210001	Vitis-chr4_GSVIVT01035269001	Buxus-chr14_BUSI_018624	Buxus-chr14_BUSI_018698	49	+
Vitis-chr4_GSVIVT01019132001	Vitis-chr4_GSVIVT01019067001	Buxus-chr6_BUSI_020273	Buxus-chr6_BUSI_020319	48	-
Vitis-chr4_GSVIVT01026328001	Vitis-chr4_GSVIVT01026406001	Buxus-chr6_BUSI_020200	Buxus-chr6_BUSI_020234	39	-
Vitis-chr4_GSVIVT01035884001	Vitis-chr4_GSVIVT01035956001	Buxus-chr7_BUSI_014516	Buxus-chr7_BUSI_014654	95	+
Vitis-chr4_GSVIVT01035287001	Vitis-chr4_GSVIVT01035370001	Buxus-chr7_BUSI_013897	Buxus-chr7_BUSI_014001	86	-
Vitis-chr4_GSVIVT01035607001	Vitis-chr4_GSVIVT01035713001	Buxus-chr7_BUSI_014002	Buxus-chr7_BUSI_014127	107	+
Vitis-chr4_GSVIVT01035758001	Vitis-chr4_GSVIVT01035838001	Buxus-chr7_BUSI_014180	Buxus-chr7_BUSI_014246	67	+
Vitis-chr4_GSVIVT01035371001	Vitis-chr4_GSVIVT01035411001	Buxus-chr7_BUSI_013831	Buxus-chr7_BUSI_013896	47	+
Vitis-chr4_GSVIVT01035414001	Vitis-chr4_GSVIVT01035505001	Buxus-chr7_BUSI_013681	Buxus-chr7_BUSI_013825	104	-
Vitis-chr4_GSVIVT01035958001	Vitis-chr4_GSVIVT01036009001	Buxus-chr7_BUSI_014374	Buxus-chr7_BUSI_014490	67	-
Vitis-chr4_GSVIVT01036039001	Vitis-chr4_GSVIVT01033167001	Buxus-chr7_BUSI_014713	Buxus-chr7_BUSI_014747	33	-
Vitis-chr4_GSVIVT01026499001	Vitis-chr4_GSVIVT01026451001	Buxus-chr9_BUSI_006753	Buxus-chr9_BUSI_006824	53	-
Vitis-chr4_GSVIVT01019012001	Vitis-chr4_GSVIVT01018778001	Buxus-chr9_BUSI_005480	Buxus-chr9_BUSI_005747	223	-
Vitis-chr4_GSVIVT01018776001	Vitis-chr4_GSVIVT01018727001	Buxus-chr9_BUSI_005398	Buxus-chr9_BUSI_005457	51	-
Vitis-chr4_GSVIVT01003829001	Vitis-chr4_GSVIVT01026635001	Buxus-chr9_BUSI_005245	Buxus-chr9_BUSI_005278	32	-
Vitis-chr4_GSVIVT01026627001	Vitis-chr4_GSVIVT01026529001	Buxus-chr9_BUSI_006578	Buxus-chr9_BUSI_006666	77	-
Vitis-chr5_GSVIVT01017737001	Vitis-chr5_GSVIVT01018036001	Buxus-chr5_BUSI_026211	Buxus-chr5_BUSI_026570	298	-
Vitis-chr5_GSVIVT01027801001	Vitis-chr5_GSVIVT01029076001	Buxus-chr5_BUSI_025945	Buxus-chr5_BUSI_026051	132	-
Vitis-chr5_GSVIVT01034938001	Vitis-chr5_GSVIVT01035094001	Buxus-chr5_BUSI_026630	Buxus-chr5_BUSI_026809	146	+
Vitis-chr5_GSVIVT01029077001	Vitis-chr5_GSVIVT01021074001	Buxus-chr5_BUSI_025914	Buxus-chr5_BUSI_025943	30	+
Vitis-chr5_GSVIVT01038221001	Vitis-chr5_GSVIVT01038270001	Buxus-chr5_BUSI_025576	Buxus-chr5_BUSI_025643	54	-
Vitis-chr5_GSVIVT01018099001	Vitis-chr5_GSVIVT01027767001	Buxus-chr5_BUSI_026055	Buxus-chr5_BUSI_026128	72	-
Vitis-chr5_GSVIVT01018044001	Vitis-chr5_GSVIVT01018101001	Buxus-chr5_BUSI_026141	Buxus-chr5_BUSI_026204	54	+
Vitis-chr5_GSVIVT01027827001	Vitis-chr5_GSVIVT01027954001	Buxus-chr6_BUSI_019773	Buxus-chr6_BUSI_019891	103	+
Vitis-chr5_GSVIVT01017723001	Vitis-chr5_GSVIVT01027825001	Buxus-chr6_BUSI_019275	Buxus-chr6_BUSI_019736	443	+
Vitis-chr5_GSVIVT01038190001	Vitis-chr5_GSVIVT01038267001	Buxus-chr6_BUSI_020615	Buxus-chr6_BUSI_020722	83	-
Vitis-chr5_GSVIVT01021049001	Vitis-chr5_GSVIVT01020986001	Buxus-chr6_BUSI_020119	Buxus-chr6_BUSI_020222	64	-
Vitis-chr5_GSVIVT01034912001	Vitis-chr5_GSVIVT01035140001	Buxus-chr6_BUSI_019106	Buxus-chr6_BUSI_019236	152	+
Vitis-chr5_GSVIVT01028990001	Vitis-chr5_GSVIVT01000521001	Buxus-chr6_BUSI_019936	Buxus-chr6_BUSI_020027	82	+
Vitis-chr6_GSVIVT01031492001	Vitis-chr6_GSVIVT01031400001	Buxus-chr1_BUSI_000670	Buxus-chr1_BUSI_000856	115	-
Vitis-chr6_GSVIVT01025335001	Vitis-chr6_GSVIVT01025246001	Buxus-chr1_BUSI_001736	Buxus-chr1_BUSI_001837	88	+
Vitis-chr6_GSVIVT01025232001	Vitis-chr6_GSVIVT01025047001	Buxus-chr1_BUSI_000903	Buxus-chr1_BUSI_001096	170	+
Vitis-chr6_GSVIVT01024994001	Vitis-chr6_GSVIVT01024903001	Buxus-chr1_BUSI_001149	Buxus-chr1_BUSI_001227	77	+
Vitis-chr6_GSVIVT01025492001	Vitis-chr6_GSVIVT01025365001	Buxus-chr1_BUSI_001615	Buxus-chr1_BUSI_001679	81	+
Vitis-chr6_GSVIVT01024767001	Vitis-chr6_GSVIVT01024596001	Buxus-chr1_BUSI_001363	Buxus-chr1_BUSI_001526	147	+
Vitis-chr6_GSVIVT01025047001	Vitis-chr6_GSVIVT01024987001	Buxus-chr1_BUSI_001100	Buxus-chr1_BUSI_001143	45	-
Vitis-chr6_GSVIVT01024867001	Vitis-chr6_GSVIVT01024770001	Buxus-chr1_BUSI_001245	Buxus-chr1_BUSI_001347	87	+
Vitis-chr6_GSVIVT01036136001	Vitis-chr6_GSVIVT01036096001	Buxus-chr1_BUSI_001984	Buxus-chr1_BUSI_002036	41	+
Vitis-chr6_GSVIVT01025132001	Vitis-chr6_GSVIVT01024916001	Buxus-chr2_BUSI_004107	Buxus-chr2_BUSI_004311	188	-
Vitis-chr6_GSVIVT01031528001	Vitis-chr6_GSVIVT01031464001	Buxus-chr2_BUSI_004430	Buxus-chr2_BUSI_004501	57	+
Vitis-chr6_GSVIVT01025513001	Vitis-chr6_GSVIVT01025343001	Buxus-chr2_BUSI_003449	Buxus-chr2_BUSI_003646	163	+
Vitis-chr6_GSVIVT01025232001	Vitis-chr6_GSVIVT01025160001	Buxus-chr2_BUSI_004336	Buxus-chr2_BUSI_004429	75	-
Vitis-chr6_GSVIVT01024694001	Vitis-chr6_GSVIVT01024526001	Buxus-chr2_BUSI_003702	Buxus-chr2_BUSI_003904	163	-
Vitis-chr6_GSVIVT01031427001	Vitis-chr6_GSVIVT01031386001	Buxus-chr2_BUSI_004495	Buxus-chr2_BUSI_004549	42	-
Vitis-chr6_GSVIVT01024910001	Vitis-chr6_GSVIVT01024701001	Buxus-chr2_BUSI_003905	Buxus-chr2_BUSI_004089	174	+
Vitis-chr7_GSVIVT01022158001	Vitis-chr7_GSVIVT01022246001	Buxus-chr11_BUSI_012577	Buxus-chr11_BUSI_012661	80	+
Vitis-chr7_GSVIVT01000104001	Vitis-chr7_GSVIVT01022152001	Buxus-chr11_BUSI_012866	Buxus-chr11_BUSI_013016	162	+
Vitis-chr7_GSVIVT01022321001	Vitis-chr7_GSVIVT01022367001	Buxus-chr11_BUSI_012128	Buxus-chr11_BUSI_012192	48	+
Vitis-chr7_GSVIVT01028210001	Vitis-chr7_GSVIVT01028263001	Buxus-chr5_BUSI_026882	Buxus-chr5_BUSI_026948	56	-
Vitis-chr7_GSVIVT01011128001	Vitis-chr7_GSVIVT01027984001	Buxus-chr5_BUSI_026329	Buxus-chr5_BUSI_026572	204	+
Vitis-chr7_GSVIVT01000720001	Vitis-chr7_GSVIVT01001205001	Buxus-chr5_BUSI_026089	Buxus-chr5_BUSI_026148	51	+
Vitis-chr7_GSVIVT01028356001	Vitis-chr7_GSVIVT01028584001	Buxus-chr5_BUSI_025917	Buxus-chr5_BUSI_026046	138	-
Vitis-chr7_GSVIVT01001215001	Vitis-chr7_GSVIVT01001146001	Buxus-chr5_BUSI_026208	Buxus-chr5_BUSI_026308	78	+
Vitis-chr7_GSVIVT01027986001	Vitis-chr7_GSVIVT01028139001	Buxus-chr5_BUSI_026701	Buxus-chr5_BUSI_026877	149	-
Vitis-chr7_GSVIVT01028143001	Vitis-chr7_GSVIVT01028205001	Buxus-chr5_BUSI_026589	Buxus-chr5_BUSI_026680	68	-
Vitis-chr7_GSVIVT01028287001	Vitis-chr7_GSVIVT01028324001	Buxus-chr5_BUSI_026047	Buxus-chr5_BUSI_026086	34	-
Vitis-chr7_GSVIVT01028299001	Vitis-chr7_GSVIVT01028347001	Buxus-chr6_BUSI_019709	Buxus-chr6_BUSI_019764	45	-
Vitis-chr7_GSVIVT01011114001	Vitis-chr7_GSVIVT01028208001	Buxus-chr6_BUSI_019060	Buxus-chr6_BUSI_019449	367	-
Vitis-chr7_GSVIVT01028348001	Vitis-chr7_GSVIVT01028583001	Buxus-chr6_BUSI_019773	Buxus-chr6_BUSI_020032	199	+
Vitis-chr7_GSVIVT01000711001	Vitis-chr7_GSVIVT01000763001	Buxus-chr6_BUSI_019623	Buxus-chr6_BUSI_019681	47	+
Vitis-chr7_GSVIVT01001203001	Vitis-chr7_GSVIVT01001146001	Buxus-chr6_BUSI_019504	Buxus-chr6_BUSI_019591	66	-
Vitis-chr7_GSVIVT01028215001	Vitis-chr7_GSVIVT01028267001	Buxus-chr6_BUSI_019027	Buxus-chr6_BUSI_019057	38	+
Vitis-chr7_GSVIVT01022159001	Vitis-chr7_GSVIVT01022257001	Buxus-chr9_BUSI_006488	Buxus-chr9_BUSI_006567	82	+
Vitis-chr7_GSVIVT01000105001	Vitis-chr7_GSVIVT01000212001	Buxus-chr9_BUSI_006078	Buxus-chr9_BUSI_006172	89	-
Vitis-chr7_GSVIVT01000213001	Vitis-chr7_GSVIVT01022153001	Buxus-chr9_BUSI_005866	Buxus-chr9_BUSI_006068	135	-
Vitis-chr7_GSVIVT01022321001	Vitis-chr7_GSVIVT01022366001	Buxus-chr9_BUSI_006837	Buxus-chr9_BUSI_006924	55	+
Vitis-chr7_GSVIVT01022244001	Vitis-chr7_GSVIVT01022287001	Buxus-chr9_BUSI_006681	Buxus-chr9_BUSI_006728	42	-
Vitis-chr8_GSVIVT01025604001	Vitis-chr8_GSVIVT01025534001	Buxus-chr1_BUSI_001010	Buxus-chr1_BUSI_001099	72	-
Vitis-chr8_GSVIVT01033830001	Vitis-chr8_GSVIVT01033646001	Buxus-chr1_BUSI_000526	Buxus-chr1_BUSI_000874	227	+
Vitis-chr8_GSVIVT01025739001	Vitis-chr8_GSVIVT01025602001	Buxus-chr1_BUSI_000876	Buxus-chr1_BUSI_001006	120	+
Vitis-chr8_GSVIVT01022561001	Vitis-chr8_GSVIVT01011153001	Buxus-chr1_BUSI_002209	Buxus-chr1_BUSI_002277	51	-
Vitis-chr8_GSVIVT01033369001	Vitis-chr8_GSVIVT01033232001	Buxus-chr1_BUSI_001747	Buxus-chr1_BUSI_001911	136	+
Vitis-chr8_GSVIVT01029948001	Vitis-chr8_GSVIVT01022483001	Buxus-chr1_BUSI_002395	Buxus-chr1_BUSI_002487	77	-
Vitis-chr8_GSVIVT01029824001	Vitis-chr8_GSVIVT01029870001	Buxus-chr1_BUSI_001578	Buxus-chr1_BUSI_001615	37	-
Vitis-chr8_GSVIVT01034195001	Vitis-chr8_GSVIVT01034052001	Buxus-chr1_BUSI_001152	Buxus-chr1_BUSI_001276	118	+
Vitis-chr8_GSVIVT01022470001	Vitis-chr8_GSVIVT01022511001	Buxus-chr1_BUSI_002292	Buxus-chr1_BUSI_002328	34	+
Vitis-chr8_GSVIVT01033879001	Vitis-chr8_GSVIVT01033836001	Buxus-chr1_BUSI_001990	Buxus-chr1_BUSI_002048	46	-
Vitis-chr8_GSVIVT01033533001	Vitis-chr8_GSVIVT01033402001	Buxus-chr1_BUSI_001617	Buxus-chr1_BUSI_001743	116	-
Vitis-chr8_GSVIVT01034042001	Vitis-chr8_GSVIVT01033998001	Buxus-chr1_BUSI_001281	Buxus-chr1_BUSI_001334	45	+
Vitis-chr8_GSVIVT01030327001	Vitis-chr8_GSVIVT01025870001	Buxus-chr1_BUSI_001449	Buxus-chr1_BUSI_001575	124	+
Vitis-chr8_GSVIVT01033951001	Vitis-chr8_GSVIVT01033886001	Buxus-chr1_BUSI_002070	Buxus-chr1_BUSI_002132	57	-
Vitis-chr8_GSVIVT01033624001	Vitis-chr8_GSVIVT01033574001	Buxus-chr1_BUSI_000418	Buxus-chr1_BUSI_000486	52	-
Vitis-chr8_GSVIVT01033792001	Vitis-chr8_GSVIVT01033712001	Buxus-chr2_BUSI_004504	Buxus-chr2_BUSI_004569	64	+
Vitis-chr8_GSVIVT01025739001	Vitis-chr8_GSVIVT01025624001	Buxus-chr2_BUSI_004300	Buxus-chr2_BUSI_004445	115	-
Vitis-chr8_GSVIVT01011154001	Vitis-chr8_GSVIVT01003941001	Buxus-chr2_BUSI_004055	Buxus-chr2_BUSI_004088	33	+
Vitis-chr8_GSVIVT01034123001	Vitis-chr8_GSVIVT01033957001	Buxus-chr2_BUSI_003905	Buxus-chr2_BUSI_004056	138	+
Vitis-chr8_GSVIVT01033486001	Vitis-chr8_GSVIVT01033374001	Buxus-chr2_BUSI_003446	Buxus-chr2_BUSI_003576	109	-
Vitis-chr8_GSVIVT01029826001	Vitis-chr8_GSVIVT01029882001	Buxus-chr2_BUSI_003688	Buxus-chr2_BUSI_003722	39	+
Vitis-chr8_GSVIVT01033934001	Vitis-chr8_GSVIVT01033873001	Buxus-chr2_BUSI_004881	Buxus-chr2_BUSI_004929	50	-
Vitis-chr8_GSVIVT01025533001	Vitis-chr8_GSVIVT01034124001	Buxus-chr2_BUSI_004090	Buxus-chr2_BUSI_004205	97	-
Vitis-chr8_GSVIVT01030331001	Vitis-chr8_GSVIVT01025871001	Buxus-chr2_BUSI_003723	Buxus-chr2_BUSI_003902	150	-
Vitis-chr8_GSVIVT01033712001	Vitis-chr8_GSVIVT01033673001	Buxus-chr2_BUSI_004572	Buxus-chr2_BUSI_004606	32	-
Vitis-chr8_GSVIVT01033368001	Vitis-chr8_GSVIVT01033327001	Buxus-chr2_BUSI_003376	Buxus-chr2_BUSI_003432	43	-
Vitis-chr8_GSVIVT01029941001	Vitis-chr8_GSVIVT01022436001	Buxus-chr2_BUSI_004637	Buxus-chr2_BUSI_004668	36	+
Vitis-chr9_GSVIVT01016905001	Vitis-chr9_GSVIVT01017076001	Buxus-chr13_BUSI_024968	Buxus-chr13_BUSI_025121	146	-
Vitis-chr9_GSVIVT01017252001	Vitis-chr9_GSVIVT01017364001	Buxus-chr13_BUSI_024690	Buxus-chr13_BUSI_024808	99	-
Vitis-chr9_GSVIVT01016662001	Vitis-chr9_GSVIVT01016718001	Buxus-chr13_BUSI_025378	Buxus-chr13_BUSI_025424	48	-
Vitis-chr9_GSVIVT01017105001	Vitis-chr9_GSVIVT01017186001	Buxus-chr13_BUSI_024503	Buxus-chr13_BUSI_024589	71	-
Vitis-chr9_GSVIVT01016720001	Vitis-chr9_GSVIVT01016791001	Buxus-chr13_BUSI_025267	Buxus-chr13_BUSI_025349	69	+
Vitis-chr9_GSVIVT01016800001	Vitis-chr9_GSVIVT01016873001	Buxus-chr13_BUSI_025125	Buxus-chr13_BUSI_025186	60	-
Vitis-chr9_GSVIVT01016151001	Vitis-chr9_GSVIVT01029591001	Buxus-chr7_BUSI_015315	Buxus-chr7_BUSI_015360	41	-
Vitis-chr9_GSVIVT01016953001	Vitis-chr9_GSVIVT01017130001	Buxus-chr7_BUSI_013965	Buxus-chr7_BUSI_014155	162	+
Vitis-chr9_GSVIVT01017195001	Vitis-chr9_GSVIVT01017332001	Buxus-chr7_BUSI_014186	Buxus-chr7_BUSI_014292	107	+
Vitis-chr9_GSVIVT01016844001	Vitis-chr9_GSVIVT01016931001	Buxus-chr7_BUSI_013854	Buxus-chr7_BUSI_013954	88	+
Vitis-chr9_GSVIVT01016719001	Vitis-chr9_GSVIVT01016790001	Buxus-chr7_BUSI_013694	Buxus-chr7_BUSI_013793	76	+
Vitis-chr9_GSVIVT01017422001	Vitis-chr9_GSVIVT01017512001	Buxus-chr7_BUSI_014607	Buxus-chr7_BUSI_014648	50	-
Vitis-chr9_GSVIVT01029520001	Vitis-chr9_GSVIVT01029460001	Buxus-chr7_BUSI_014892	Buxus-chr7_BUSI_014926	39	-
Vitis-chrUn_GSVIVT01003103001	Vitis-chrUn_GSVIVT01003141001	Buxus-chr5_BUSI_026127	Buxus-chr5_BUSI_026182	43	+
