# Supplementary material for: Buxus and Tetracentron genomes help resolve eudicot genome history
Source: Nat Commun. 2022 Feb 2;13:643. doi: 10.1038/s41467-022-28312-w (PMC8810787; doi:10.1038/s41467-022-28312-w)
Supplement: Supplementary file 13 — Source Data [file 41467_2022_28312_MOESM13_ESM.zip › Source Data/Fig3a_Vitis.Nelumbo.anchors.3x2.mcscan.anchors.txt]

Vitis-chr1_GSVIVT01000603001	Vitis-chr1_GSVIVT01000534001	Nelumbo-chr4_NNU_004271-RA	Nelumbo-chr4_NNU_004205-RA	63	-
Vitis-chr1_GSVIVT01012259001	Vitis-chr1_GSVIVT01012173001	Nelumbo-chr4_NNU_001033-RA	Nelumbo-chr4_NNU_000918-RA	95	+
Vitis-chr1_GSVIVT01012026001	Vitis-chr1_GSVIVT01011560001	Nelumbo-chr4_NNU_000324-RA	Nelumbo-chr4_NNU_001102-RA	446	-
Vitis-chr1_GSVIVT01010442001	Vitis-chr1_GSVIVT01000970001	Nelumbo-chr4_NNU_004128-RA	Nelumbo-chr4_NNU_003981-RA	134	+
Vitis-chr1_GSVIVT01013810001	Vitis-chr1_GSVIVT01003228001	Nelumbo-chr4_NNU_000898-RA	Nelumbo-chr4_NNU_004320-RA	363	-
Vitis-chr1_GSVIVT01010292001	Vitis-chr1_GSVIVT01010392001	Nelumbo-chr4_NNU_004203-RA	Nelumbo-chr4_NNU_004130-RA	80	+
Vitis-chr1_GSVIVT01001078001	Vitis-chr1_GSVIVT01001140001	Nelumbo-chr4_NNU_003957-RA	Nelumbo-chr4_NNU_003871-RA	69	+
Vitis-chr1_GSVIVT01010100001	Vitis-chr1_GSVIVT01010171001	Nelumbo-chr4_NNU_001096-RA	Nelumbo-chr4_NNU_001042-RA	49	-
Vitis-chr1_GSVIVT01010205001	Vitis-chr1_GSVIVT01010282001	Nelumbo-chr4_NNU_000466-RA	Nelumbo-chr4_NNU_000431-RA	44	-
Vitis-chr1_GSVIVT01012028001	Vitis-chr1_GSVIVT01011569001	Nelumbo-chr5_NNU_008184-RA	Nelumbo-chr5_NNU_019910-RA	491	+
Vitis-chr1_GSVIVT01013810001	Vitis-chr1_GSVIVT01003228001	Nelumbo-chr5_NNU_002837-RA	Nelumbo-chr5_NNU_008416-RA	391	+
Vitis-chr1_GSVIVT01012259001	Vitis-chr1_GSVIVT01012172001	Nelumbo-chr5_NNU_008406-RA	Nelumbo-chr5_NNU_008254-RA	110	-
Vitis-chr1_GSVIVT01010100001	Vitis-chr1_GSVIVT01010171001	Nelumbo-chr5_NNU_008250-RA	Nelumbo-chr5_NNU_008188-RA	53	+
Vitis-chr1_GSVIVT01010294001	Vitis-chr1_GSVIVT01010392001	Nelumbo-chr5_NNU_003075-RA	Nelumbo-chr5_NNU_002981-RA	90	-
Vitis-chr1_GSVIVT01010441001	Vitis-chr1_GSVIVT01000971001	Nelumbo-chr5_NNU_003200-RA	Nelumbo-chr5_NNU_003078-RA	123	-
Vitis-chr1_GSVIVT01001078001	Vitis-chr1_GSVIVT01001144001	Nelumbo-chr5_NNU_003325-RA	Nelumbo-chr5_NNU_003225-RA	77	-
Vitis-chr1_GSVIVT01000603001	Vitis-chr1_GSVIVT01000534001	Nelumbo-chr5_NNU_002969-RA	Nelumbo-chr5_NNU_002896-RA	66	+
Vitis-chr1_GSVIVT01012174001	Vitis-chr1_GSVIVT01012098001	Nelumbo-chr7_NNU_019756-RA	Nelumbo-chr7_NNU_009949-RA	100	-
Vitis-chr10_GSVIVT01012621001	Vitis-chr10_GSVIVT01012665001	Nelumbo-chr1_NNU_021967-RA	Nelumbo-chr1_NNU_019449-RA	47	+
Vitis-chr10_GSVIVT01012688001	Vitis-chr10_GSVIVT01012742001	Nelumbo-chr1_NNU_021290-RA	Nelumbo-chr1_NNU_021362-RA	56	+
Vitis-chr10_GSVIVT01021084001	Vitis-chr10_GSVIVT01021251001	Nelumbo-chr1_NNU_018476-RA	Nelumbo-chr1_NNU_017172-RA	173	-
Vitis-chr10_GSVIVT01012620001	Vitis-chr10_GSVIVT01012658001	Nelumbo-chr1_NNU_014268-RA	Nelumbo-chr1_NNU_014331-RA	45	-
Vitis-chr10_GSVIVT01012662001	Vitis-chr10_GSVIVT01012741001	Nelumbo-chr1_NNU_019469-RA	Nelumbo-chr1_NNU_024071-RA	68	-
Vitis-chr10_GSVIVT01021083001	Vitis-chr10_GSVIVT01021161001	Nelumbo-chr1_NNU_009617-RA	Nelumbo-chr1_NNU_009726-RA	83	+
Vitis-chr10_GSVIVT01021164001	Vitis-chr10_GSVIVT01021232001	Nelumbo-chr1_NNU_020189-RA	Nelumbo-chr1_NNU_020664-RA	74	-
Vitis-chr10_GSVIVT01021507001	Vitis-chr10_GSVIVT01021598001	Nelumbo-chr10_NNU_026178-RA	Nelumbo-chr10_NNU_019607-RA	58	+
Vitis-chr10_GSVIVT01021424001	Vitis-chr10_GSVIVT01021502001	Nelumbo-chr13_NNU_001314-RA	Nelumbo-chr13_NNU_001345-RA	44	-
Vitis-chr10_GSVIVT01021276001	Vitis-chr10_GSVIVT01021379001	Nelumbo-chr2_NNU_017355-RA	Nelumbo-chr2_NNU_026309-RA	73	-
Vitis-chr10_GSVIVT01021541001	Vitis-chr10_GSVIVT01021595001	Nelumbo-chr25_NNU_018937-RA	Nelumbo-chr25_NNU_024273-RA	55	+
Vitis-chr10_GSVIVT01034427001	Vitis-chr10_GSVIVT01034333001	Nelumbo-chr4_NNU_000385-RA	Nelumbo-chr4_NNU_000333-RA	56	+
Vitis-chr10_GSVIVT01021749001	Vitis-chr10_GSVIVT01037973001	Nelumbo-chr7_NNU_008656-RA	Nelumbo-chr7_NNU_023820-RA	47	-
Vitis-chr10_GSVIVT01026222001	Vitis-chr10_GSVIVT01026281001	Nelumbo-chr7_NNU_017269-RA	Nelumbo-chr7_NNU_022746-RA	30	-
Vitis-chr10_GSVIVT01021386001	Vitis-chr10_GSVIVT01021434001	Nelumbo-chr8_NNU_023766-RA	Nelumbo-chr8_NNU_022237-RA	57	+
Vitis-chr10_GSVIVT01021233001	Vitis-chr10_GSVIVT01021292001	Nelumbo-chr9_NNU_017941-RA	Nelumbo-chr9_NNU_025530-RA	72	-
Vitis-chr10_GSVIVT01021298001	Vitis-chr10_GSVIVT01021379001	Nelumbo-chr9_NNU_026154-RA	Nelumbo-chr9_NNU_017926-RA	63	-
Vitis-chr11_GSVIVT01032217001	Vitis-chr11_GSVIVT01032285001	Nelumbo-chr10_NNU_021145-RA	Nelumbo-chr10_NNU_026013-RA	43	-
Vitis-chr11_GSVIVT01029265001	Vitis-chr11_GSVIVT01029182001	Nelumbo-chr10_NNU_012794-RA	Nelumbo-chr10_NNU_012841-RA	52	+
Vitis-chr11_GSVIVT01029152001	Vitis-chr11_GSVIVT01029104001	Nelumbo-chr10_NNU_012846-RA	Nelumbo-chr10_NNU_025832-RA	34	+
Vitis-chr11_GSVIVT01014999001	Vitis-chr11_GSVIVT01023598001	Nelumbo-chr2_NNU_019381-RA	Nelumbo-chr2_NNU_010514-RA	821	-
Vitis-chr11_GSVIVT01015085001	Vitis-chr11_GSVIVT01015253001	Nelumbo-chr2_NNU_018227-RA	Nelumbo-chr2_NNU_013899-RA	159	+
Vitis-chr11_GSVIVT01023600001	Vitis-chr11_GSVIVT01023688001	Nelumbo-chr2_NNU_018106-RA	Nelumbo-chr2_NNU_019405-RA	81	-
Vitis-chr11_GSVIVT01015258001	Vitis-chr11_GSVIVT01015318001	Nelumbo-chr2_NNU_013917-RA	Nelumbo-chr2_NNU_013979-RA	57	+
Vitis-chr11_GSVIVT01015013001	Vitis-chr11_GSVIVT01015077001	Nelumbo-chr2_NNU_018166-RA	Nelumbo-chr2_NNU_018222-RA	55	-
Vitis-chr11_GSVIVT01023689001	Vitis-chr11_GSVIVT01023777001	Nelumbo-chr20_NNU_014698-RA	Nelumbo-chr20_NNU_014788-RA	68	-
Vitis-chr11_GSVIVT01015508001	Vitis-chr11_GSVIVT01023596001	Nelumbo-chr3_NNU_006142-RA	Nelumbo-chr3_NNU_013112-RA	226	+
Vitis-chr11_GSVIVT01015319001	Vitis-chr11_GSVIVT01015502001	Nelumbo-chr3_NNU_005876-RA	Nelumbo-chr3_NNU_006124-RA	197	+
Vitis-chr11_GSVIVT01023703001	Vitis-chr11_GSVIVT01023777001	Nelumbo-chr3_NNU_025557-RA	Nelumbo-chr3_NNU_020880-RA	45	+
Vitis-chr11_GSVIVT01029206001	Vitis-chr11_GSVIVT01029104001	Nelumbo-chr3_NNU_009381-RA	Nelumbo-chr3_NNU_009319-RA	68	+
Vitis-chr12_GSVIVT01030034001	Vitis-chr12_GSVIVT01030149001	Nelumbo-chr1_NNU_005292-RA	Nelumbo-chr1_NNU_005161-RA	111	-
Vitis-chr12_GSVIVT01030541001	Vitis-chr12_GSVIVT01030583001	Nelumbo-chr1_NNU_022726-RA	Nelumbo-chr1_NNU_020836-RA	51	+
Vitis-chr12_GSVIVT01020658001	Vitis-chr12_GSVIVT01020516001	Nelumbo-chr1_NNU_023198-RA	Nelumbo-chr1_NNU_009725-RA	142	-
Vitis-chr12_GSVIVT01030445001	Vitis-chr12_GSVIVT01030540001	Nelumbo-chr1_NNU_005116-RA	Nelumbo-chr1_NNU_005002-RA	95	-
Vitis-chr12_GSVIVT01020617001	Vitis-chr12_GSVIVT01020531001	Nelumbo-chr1_NNU_024922-RA	Nelumbo-chr1_NNU_022687-RA	98	+
Vitis-chr12_GSVIVT01020715001	Vitis-chr12_GSVIVT01020674001	Nelumbo-chr1_NNU_018532-RA	Nelumbo-chr1_NNU_021540-RA	43	+
Vitis-chr12_GSVIVT01030600001	Vitis-chr12_GSVIVT01000438001	Nelumbo-chr1_NNU_014280-RA	Nelumbo-chr1_NNU_015152-RA	103	+
Vitis-chr12_GSVIVT01030600001	Vitis-chr12_GSVIVT01000460001	Nelumbo-chr1_NNU_020797-RA	Nelumbo-chr1_NNU_019440-RA	131	-
Vitis-chr12_GSVIVT01030425001	Vitis-chr12_GSVIVT01030539001	Nelumbo-chr1_NNU_019495-RA	Nelumbo-chr1_NNU_015741-RA	107	+
Vitis-chr12_GSVIVT01030028001	Vitis-chr12_GSVIVT01030116001	Nelumbo-chr1_NNU_015770-RA	Nelumbo-chr1_NNU_023926-RA	78	+
Vitis-chr12_GSVIVT01020725001	Vitis-chr12_GSVIVT01020661001	Nelumbo-chr1_NNU_020196-RA	Nelumbo-chr1_NNU_020664-RA	74	+
Vitis-chr12_GSVIVT01020786001	Vitis-chr12_GSVIVT01020737001	Nelumbo-chr9_NNU_025579-RA	Nelumbo-chr9_NNU_025526-RA	56	+
Vitis-chr12_random_GSVIVT01038732001	Vitis-chr12_random_GSVIVT01038795001	Nelumbo-chr6_NNU_001871-RA	Nelumbo-chr6_NNU_001911-RA	36	-
Vitis-chr13_GSVIVT01034666001	Vitis-chr13_GSVIVT01034731001	Nelumbo-chr11_NNU_021041-RA	Nelumbo-chr11_NNU_023113-RA	59	+
Vitis-chr13_GSVIVT01011232001	Vitis-chr13_GSVIVT01011286001	Nelumbo-chr11_NNU_016965-RA	Nelumbo-chr11_NNU_016932-RA	32	+
Vitis-chr13_GSVIVT01001429001	Vitis-chr13_GSVIVT01032061001	Nelumbo-chr12_NNU_021779-RA	Nelumbo-chr12_NNU_007892-RA	156	+
Vitis-chr13_GSVIVT01001347001	Vitis-chr13_GSVIVT01001401001	Nelumbo-chr12_NNU_007976-RA	Nelumbo-chr12_NNU_008059-RA	58	-
Vitis-chr13_GSVIVT01032056001	Vitis-chr13_GSVIVT01032004001	Nelumbo-chr12_NNU_007923-RA	Nelumbo-chr12_NNU_007967-RA	43	+
Vitis-chr13_GSVIVT01032708001	Vitis-chr13_GSVIVT01032652001	Nelumbo-chr15_NNU_004763-RA	Nelumbo-chr15_NNU_004814-RA	51	-
Vitis-chr13_GSVIVT01032164001	Vitis-chr13_GSVIVT01032054001	Nelumbo-chr2_NNU_022124-RA	Nelumbo-chr2_NNU_012897-RA	110	+
Vitis-chr13_GSVIVT01001356001	Vitis-chr13_GSVIVT01001401001	Nelumbo-chr2_NNU_012965-RA	Nelumbo-chr2_NNU_023511-RA	42	-
Vitis-chr13_GSVIVT01034672001	Vitis-chr13_GSVIVT01010724001	Nelumbo-chr2_NNU_002326-RA	Nelumbo-chr2_NNU_002509-RA	172	+
Vitis-chr13_GSVIVT01032044001	Vitis-chr13_GSVIVT01032004001	Nelumbo-chr2_NNU_012914-RA	Nelumbo-chr2_NNU_012945-RA	32	+
Vitis-chr13_GSVIVT01016222001	Vitis-chr13_GSVIVT01016161001	Nelumbo-chr2_NNU_013982-RA	Nelumbo-chr2_NNU_014061-RA	61	+
Vitis-chr13_GSVIVT01001429001	Vitis-chr13_GSVIVT01001473001	Nelumbo-chr21_NNU_015507-RA	Nelumbo-chr21_NNU_015548-RA	37	-
Vitis-chr13_GSVIVT01032711001	Vitis-chr13_GSVIVT01032652001	Nelumbo-chr3_NNU_024225-RA	Nelumbo-chr3_NNU_005411-RA	63	-
Vitis-chr13_GSVIVT01016357001	Vitis-chr13_GSVIVT01016264001	Nelumbo-chr3_NNU_012367-RA	Nelumbo-chr3_NNU_009562-RA	90	-
Vitis-chr13_GSVIVT01016502001	Vitis-chr13_GSVIVT01016360001	Nelumbo-chr3_NNU_011213-RA	Nelumbo-chr3_NNU_011079-RA	123	-
Vitis-chr13_GSVIVT01032819001	Vitis-chr13_GSVIVT01032713001	Nelumbo-chr3_NNU_005734-RA	Nelumbo-chr3_NNU_007686-RA	124	+
Vitis-chr13_GSVIVT01032819001	Vitis-chr13_GSVIVT01032713001	Nelumbo-chr3_NNU_012210-RA	Nelumbo-chr3_NNU_012353-RA	112	-
Vitis-chr13_GSVIVT01016562001	Vitis-chr13_GSVIVT01016418001	Nelumbo-chr3_NNU_007684-RA	Nelumbo-chr3_NNU_007550-RA	124	+
Vitis-chr13_GSVIVT01016358001	Vitis-chr13_GSVIVT01016258001	Nelumbo-chr3_NNU_005583-RA	Nelumbo-chr3_NNU_005733-RA	111	+
Vitis-chr13_GSVIVT01032861001	Vitis-chr13_GSVIVT01032818001	Nelumbo-chr3_NNU_007467-RA	Nelumbo-chr3_NNU_005819-RA	47	+
Vitis-chr13_GSVIVT01032650001	Vitis-chr13_GSVIVT01016534001	Nelumbo-chr3_NNU_005416-RA	Nelumbo-chr3_NNU_005581-RA	136	-
Vitis-chr13_GSVIVT01032861001	Vitis-chr13_GSVIVT01032820001	Nelumbo-chr3_NNU_011262-RA	Nelumbo-chr3_NNU_011219-RA	38	-
Vitis-chr13_random_GSVIVT01013483001	Vitis-chr13_random_GSVIVT01000831001	Nelumbo-chr7_NNU_017761-RA	Nelumbo-chr7_NNU_020006-RA	58	-
Vitis-chr14_GSVIVT01000034001	Vitis-chr14_GSVIVT01000084001	Nelumbo-chr1_NNU_007111-RA	Nelumbo-chr1_NNU_007058-RA	50	-
Vitis-chr14_GSVIVT01021804001	Vitis-chr14_GSVIVT01036192001	Nelumbo-chr1_NNU_018845-RA	Nelumbo-chr1_NNU_020936-RA	83	-
Vitis-chr14_GSVIVT01021883001	Vitis-chr14_GSVIVT01021838001	Nelumbo-chr1_NNU_007152-RA	Nelumbo-chr1_NNU_007118-RA	33	+
Vitis-chr14_GSVIVT01021804001	Vitis-chr14_GSVIVT01036270001	Nelumbo-chr1_NNU_020940-RA	Nelumbo-chr1_NNU_021662-RA	47	-
Vitis-chr14_GSVIVT01022031001	Vitis-chr14_GSVIVT01021949001	Nelumbo-chr13_NNU_001634-RA	Nelumbo-chr13_NNU_001683-RA	56	+
Vitis-chr14_GSVIVT01000002001	Vitis-chr14_GSVIVT01000084001	Nelumbo-chr13_NNU_001520-RA	Nelumbo-chr13_NNU_001611-RA	80	-
Vitis-chr14_GSVIVT01031243001	Vitis-chr14_GSVIVT01031155001	Nelumbo-chr2_NNU_014471-RA	Nelumbo-chr2_NNU_015439-RA	101	+
Vitis-chr14_GSVIVT01021837001	Vitis-chr14_GSVIVT01021801001	Nelumbo-chr2_NNU_008957-RA	Nelumbo-chr2_NNU_008991-RA	32	+
Vitis-chr14_GSVIVT01031148001	Vitis-chr14_GSVIVT01031089001	Nelumbo-chr2_NNU_015423-RA	Nelumbo-chr2_NNU_015351-RA	56	+
Vitis-chr14_GSVIVT01031323001	Vitis-chr14_GSVIVT01031267001	Nelumbo-chr26_NNU_019644-RA	Nelumbo-chr26_NNU_019701-RA	51	-
Vitis-chr14_GSVIVT01032936001	Vitis-chr14_GSVIVT01032550001	Nelumbo-chr4_NNU_000668-RA	Nelumbo-chr4_NNU_003876-RA	483	-
Vitis-chr14_GSVIVT01032551001	Vitis-chr14_GSVIVT01011514001	Nelumbo-chr4_NNU_000947-RA	Nelumbo-chr4_NNU_000670-RA	235	-
Vitis-chr14_GSVIVT01030864001	Vitis-chr14_GSVIVT01032917001	Nelumbo-chr4_NNU_000113-RA	Nelumbo-chr4_NNU_000976-RA	342	+
Vitis-chr14_GSVIVT01030735001	Vitis-chr14_GSVIVT01030840001	Nelumbo-chr4_NNU_000192-RA	Nelumbo-chr4_NNU_000141-RA	50	+
Vitis-chr14_GSVIVT01032937001	Vitis-chr14_GSVIVT01032551001	Nelumbo-chr5_NNU_003319-RA	Nelumbo-chr5_NNU_016774-RA	502	+
Vitis-chr14_GSVIVT01036463001	Vitis-chr14_GSVIVT01032935001	Nelumbo-chr5_NNU_008351-RA	Nelumbo-chr5_NNU_012778-RA	146	-
Vitis-chr14_GSVIVT01030734001	Vitis-chr14_GSVIVT01030954001	Nelumbo-chr5_NNU_021857-RA	Nelumbo-chr5_NNU_016479-RA	157	-
Vitis-chr14_GSVIVT01030972001	Vitis-chr14_GSVIVT01036447001	Nelumbo-chr5_NNU_012716-RA	Nelumbo-chr5_NNU_021822-RA	109	-
Vitis-chr14_GSVIVT01032551001	Vitis-chr14_GSVIVT01011510001	Nelumbo-chr5_NNU_016775-RA	Nelumbo-chr5_NNU_008353-RA	260	+
Vitis-chr14_GSVIVT01021932001	Vitis-chr14_GSVIVT01021889001	Nelumbo-chr9_NNU_025923-RA	Nelumbo-chr9_NNU_023720-RA	37	+
Vitis-chr14_GSVIVT01031153001	Vitis-chr14_GSVIVT01031089001	Nelumbo-chr9_NNU_009203-RA	Nelumbo-chr9_NNU_009283-RA	61	+
Vitis-chr14_GSVIVT01031322001	Vitis-chr14_GSVIVT01031155001	Nelumbo-chr9_NNU_016208-RA	Nelumbo-chr9_NNU_009203-RA	210	+
Vitis-chr14_GSVIVT01022039001	Vitis-chr14_GSVIVT01021969001	Nelumbo-chr9_NNU_023049-RA	Nelumbo-chr9_NNU_024879-RA	65	+
Vitis-chr15_GSVIVT01027007001	Vitis-chr15_GSVIVT01026955001	Nelumbo-chr1_NNU_010341-RA	Nelumbo-chr1_NNU_010286-RA	50	-
Vitis-chr15_GSVIVT01027094001	Vitis-chr15_GSVIVT01027008001	Nelumbo-chr1_NNU_010457-RA	Nelumbo-chr1_NNU_010342-RA	90	+
Vitis-chr15_GSVIVT01026953001	Vitis-chr15_GSVIVT01026821001	Nelumbo-chr2_NNU_017680-RA	Nelumbo-chr2_NNU_019535-RA	118	-
Vitis-chr15_GSVIVT01018403001	Vitis-chr15_GSVIVT01018312001	Nelumbo-chr2_NNU_015592-RA	Nelumbo-chr2_NNU_015667-RA	66	-
Vitis-chr15_GSVIVT01027599001	Vitis-chr15_GSVIVT01027538001	Nelumbo-chr2_NNU_021174-RA	Nelumbo-chr2_NNU_017352-RA	66	+
Vitis-chr15_GSVIVT01018304001	Vitis-chr15_GSVIVT01027680001	Nelumbo-chr2_NNU_008701-RA	Nelumbo-chr2_NNU_008855-RA	138	+
Vitis-chr15_GSVIVT01027479001	Vitis-chr15_GSVIVT01027404001	Nelumbo-chr4_NNU_000561-RA	Nelumbo-chr4_NNU_000491-RA	64	-
Vitis-chr15_GSVIVT01027397001	Vitis-chr15_GSVIVT01027048001	Nelumbo-chr4_NNU_013486-RA	Nelumbo-chr4_NNU_000574-RA	135	-
Vitis-chr15_GSVIVT01026953001	Vitis-chr15_GSVIVT01026819001	Nelumbo-chr8_NNU_006665-RA	Nelumbo-chr8_NNU_006773-RA	110	+
Vitis-chr15_GSVIVT01027598001	Vitis-chr15_GSVIVT01027566001	Nelumbo-chr8_NNU_006828-RA	Nelumbo-chr8_NNU_006884-RA	42	+
Vitis-chr15_GSVIVT01027488001	Vitis-chr15_GSVIVT01027116001	Nelumbo-chr8_NNU_022116-RA	Nelumbo-chr8_NNU_014254-RA	164	+
Vitis-chr15_GSVIVT01018406001	Vitis-chr15_GSVIVT01018309001	Nelumbo-chr8_NNU_019165-RA	Nelumbo-chr8_NNU_018643-RA	80	+
Vitis-chr15_GSVIVT01018304001	Vitis-chr15_GSVIVT01027680001	Nelumbo-chr8_NNU_012101-RA	Nelumbo-chr8_NNU_025256-RA	147	-
Vitis-chr15_GSVIVT01027679001	Vitis-chr15_GSVIVT01027638001	Nelumbo-chr8_NNU_012030-RA	Nelumbo-chr8_NNU_012100-RA	48	+
Vitis-chr15_GSVIVT01027529001	Vitis-chr15_GSVIVT01027493001	Nelumbo-chr8_NNU_006777-RA	Nelumbo-chr8_NNU_006825-RA	39	-
Vitis-chr16_GSVIVT01028858001	Vitis-chr16_GSVIVT01028697001	Nelumbo-chr1_NNU_010436-RA	Nelumbo-chr1_NNU_010286-RA	137	-
Vitis-chr16_GSVIVT01024407001	Vitis-chr16_GSVIVT01024463001	Nelumbo-chr1_NNU_006930-RA	Nelumbo-chr1_NNU_010478-RA	73	-
Vitis-chr16_GSVIVT01018577001	Vitis-chr16_GSVIVT01018476001	Nelumbo-chr13_NNU_001404-RA	Nelumbo-chr13_NNU_001478-RA	71	-
Vitis-chr16_GSVIVT01024348001	Vitis-chr16_GSVIVT01024418001	Nelumbo-chr17_NNU_020041-RA	Nelumbo-chr17_NNU_018618-RA	68	-
Vitis-chr16_GSVIVT01018473001	Vitis-chr16_GSVIVT01010594001	Nelumbo-chr2_NNU_021225-RA	Nelumbo-chr2_NNU_017352-RA	113	-
Vitis-chr16_GSVIVT01013852001	Vitis-chr16_GSVIVT01014024001	Nelumbo-chr2_NNU_008699-RA	Nelumbo-chr2_NNU_008762-RA	80	+
Vitis-chr16_GSVIVT01010547001	Vitis-chr16_GSVIVT01028879001	Nelumbo-chr2_NNU_017683-RA	Nelumbo-chr2_NNU_019540-RA	110	+
Vitis-chr16_GSVIVT01024420001	Vitis-chr16_GSVIVT01024463001	Nelumbo-chr24_NNU_021402-RA	Nelumbo-chr24_NNU_021373-RA	33	-
Vitis-chr16_GSVIVT01038685001	Vitis-chr16_GSVIVT01038546001	Nelumbo-chr4_NNU_013564-RA	Nelumbo-chr4_NNU_000482-RA	139	-
Vitis-chr16_GSVIVT01024337001	Vitis-chr16_GSVIVT01024398001	Nelumbo-chr8_NNU_014255-RA	Nelumbo-chr8_NNU_021873-RA	58	-
Vitis-chr16_GSVIVT01013852001	Vitis-chr16_GSVIVT01013976001	Nelumbo-chr8_NNU_019216-RA	Nelumbo-chr8_NNU_025254-RA	65	-
Vitis-chr16_GSVIVT01038673001	Vitis-chr16_GSVIVT01038546001	Nelumbo-chr8_NNU_022107-RA	Nelumbo-chr8_NNU_014244-RA	136	+
Vitis-chr16_GSVIVT01018630001	Vitis-chr16_GSVIVT01018537001	Nelumbo-chr8_NNU_012028-RA	Nelumbo-chr8_NNU_012079-RA	56	-
Vitis-chr16_GSVIVT01010550001	Vitis-chr16_GSVIVT01028859001	Nelumbo-chr8_NNU_006619-RA	Nelumbo-chr8_NNU_006781-RA	135	-
Vitis-chr16_GSVIVT01018455001	Vitis-chr16_GSVIVT01010593001	Nelumbo-chr8_NNU_006785-RA	Nelumbo-chr8_NNU_006884-RA	90	-
Vitis-chr16_GSVIVT01018536001	Vitis-chr16_GSVIVT01018472001	Nelumbo-chr8_NNU_006887-RA	Nelumbo-chr8_NNU_020443-RA	62	+
Vitis-chr17_GSVIVT01008101001	Vitis-chr17_GSVIVT01007848001	Nelumbo-chr4_NNU_000982-RA	Nelumbo-chr4_NNU_000695-RA	242	-
Vitis-chr17_GSVIVT01007860001	Vitis-chr17_GSVIVT01007535001	Nelumbo-chr4_NNU_000693-RA	Nelumbo-chr4_NNU_004181-RA	294	+
Vitis-chr17_GSVIVT01008378001	Vitis-chr17_GSVIVT01008184001	Nelumbo-chr4_NNU_000053-RA	Nelumbo-chr4_NNU_001087-RA	208	+
Vitis-chr17_GSVIVT01008663001	Vitis-chr17_GSVIVT01008491001	Nelumbo-chr4_NNU_004161-RA	Nelumbo-chr4_NNU_003933-RA	185	-
Vitis-chr17_GSVIVT01008169001	Vitis-chr17_GSVIVT01008104001	Nelumbo-chr4_NNU_001062-RA	Nelumbo-chr4_NNU_000983-RA	64	+
Vitis-chr17_GSVIVT01008483001	Vitis-chr17_GSVIVT01008401001	Nelumbo-chr4_NNU_000212-RA	Nelumbo-chr4_NNU_000106-RA	87	+
Vitis-chr17_GSVIVT01007860001	Vitis-chr17_GSVIVT01007521001	Nelumbo-chr5_NNU_003026-RA	Nelumbo-chr5_NNU_016813-RA	329	-
Vitis-chr17_GSVIVT01008273001	Vitis-chr17_GSVIVT01008104001	Nelumbo-chr5_NNU_008311-RA	Nelumbo-chr5_NNU_012661-RA	183	-
Vitis-chr17_GSVIVT01008097001	Vitis-chr17_GSVIVT01007848001	Nelumbo-chr5_NNU_016814-RA	Nelumbo-chr5_NNU_008312-RA	264	+
Vitis-chr17_GSVIVT01008663001	Vitis-chr17_GSVIVT01008490001	Nelumbo-chr5_NNU_003251-RA	Nelumbo-chr5_NNU_003030-RA	183	+
Vitis-chr17_GSVIVT01008463001	Vitis-chr17_GSVIVT01008284001	Nelumbo-chr5_NNU_012640-RA	Nelumbo-chr5_NNU_016460-RA	212	-
Vitis-chr18_GSVIVT01010024001	Vitis-chr18_GSVIVT01001690001	Nelumbo-chr1_NNU_023989-RA	Nelumbo-chr1_NNU_022564-RA	59	+
Vitis-chr18_GSVIVT01008945001	Vitis-chr18_GSVIVT01009241001	Nelumbo-chr1_NNU_019277-RA	Nelumbo-chr1_NNU_025093-RA	288	-
Vitis-chr18_GSVIVT01008776001	Vitis-chr18_GSVIVT01008955001	Nelumbo-chr1_NNU_020662-RA	Nelumbo-chr1_NNU_020646-RA	193	+
Vitis-chr18_GSVIVT01009324001	Vitis-chr18_GSVIVT01009517001	Nelumbo-chr1_NNU_011681-RA	Nelumbo-chr1_NNU_018472-RA	199	-
Vitis-chr18_GSVIVT01009625001	Vitis-chr18_GSVIVT01009761001	Nelumbo-chr1_NNU_023307-RA	Nelumbo-chr1_NNU_011682-RA	137	+
Vitis-chr18_GSVIVT01009891001	Vitis-chr18_GSVIVT01009930001	Nelumbo-chr1_NNU_014852-RA	Nelumbo-chr1_NNU_014891-RA	37	-
Vitis-chr18_GSVIVT01001423001	Vitis-chr18_GSVIVT01034509001	Nelumbo-chr1_NNU_022556-RA	Nelumbo-chr1_NNU_014815-RA	68	-
Vitis-chr18_GSVIVT01009976001	Vitis-chr18_GSVIVT01010019001	Nelumbo-chr1_NNU_009749-RA	Nelumbo-chr1_NNU_009803-RA	43	+
Vitis-chr18_GSVIVT01009812001	Vitis-chr18_GSVIVT01009875001	Nelumbo-chr11_NNU_025443-RA	Nelumbo-chr11_NNU_011845-RA	68	-
Vitis-chr18_GSVIVT01009571001	Vitis-chr18_GSVIVT01009624001	Nelumbo-chr11_NNU_011834-RA	Nelumbo-chr11_NNU_024017-RA	53	-
Vitis-chr18_GSVIVT01013476001	Vitis-chr18_GSVIVT01008762001	Nelumbo-chr14_NNU_013782-RA	Nelumbo-chr14_NNU_016097-RA	220	-
Vitis-chr18_GSVIVT01009928001	Vitis-chr18_GSVIVT01009971001	Nelumbo-chr14_NNU_013715-RA	Nelumbo-chr14_NNU_013770-RA	46	+
Vitis-chr18_GSVIVT01037159001	Vitis-chr18_GSVIVT01037084001	Nelumbo-chr15_NNU_004890-RA	Nelumbo-chr15_NNU_004981-RA	70	-
Vitis-chr18_GSVIVT01034506001	Vitis-chr18_GSVIVT01034782001	Nelumbo-chr16_NNU_007304-RA	Nelumbo-chr16_NNU_007391-RA	66	+
Vitis-chr18_GSVIVT01009269001	Vitis-chr18_GSVIVT01009322001	Nelumbo-chr2_NNU_002703-RA	Nelumbo-chr2_NNU_002746-RA	44	+
Vitis-chr18_GSVIVT01008882001	Vitis-chr18_GSVIVT01008931001	Nelumbo-chr2_NNU_017521-RA	Nelumbo-chr2_NNU_017621-RA	66	+
Vitis-chr18_GSVIVT01009258001	Vitis-chr18_GSVIVT01009467001	Nelumbo-chr6_NNU_002061-RA	Nelumbo-chr6_NNU_024986-RA	212	-
Vitis-chr18_GSVIVT01008960001	Vitis-chr18_GSVIVT01009016001	Nelumbo-chr6_NNU_010191-RA	Nelumbo-chr6_NNU_010276-RA	65	+
Vitis-chr18_GSVIVT01008766001	Vitis-chr18_GSVIVT01008852001	Nelumbo-chr6_NNU_023656-RA	Nelumbo-chr6_NNU_015899-RA	74	-
Vitis-chr18_GSVIVT01009974001	Vitis-chr18_GSVIVT01001690001	Nelumbo-chr6_NNU_015903-RA	Nelumbo-chr6_NNU_010005-RA	112	+
Vitis-chr18_GSVIVT01013479001	Vitis-chr18_GSVIVT01008765001	Nelumbo-chr6_NNU_013219-RA	Nelumbo-chr6_NNU_013432-RA	198	-
Vitis-chr18_GSVIVT01009018001	Vitis-chr18_GSVIVT01009245001	Nelumbo-chr6_NNU_006298-RA	Nelumbo-chr6_NNU_001912-RA	219	-
Vitis-chr18_GSVIVT01009574001	Vitis-chr18_GSVIVT01009794001	Nelumbo-chr6_NNU_006600-RA	Nelumbo-chr6_NNU_006303-RA	238	+
Vitis-chr18_GSVIVT01009467001	Vitis-chr18_GSVIVT01009569001	Nelumbo-chr6_NNU_001949-RA	Nelumbo-chr6_NNU_002057-RA	93	-
Vitis-chr18_GSVIVT01001405001	Vitis-chr18_GSVIVT01034510001	Nelumbo-chr6_NNU_010015-RA	Nelumbo-chr6_NNU_010109-RA	83	-
Vitis-chr18_GSVIVT01009828001	Vitis-chr18_GSVIVT01009890001	Nelumbo-chr6_NNU_016589-RA	Nelumbo-chr6_NNU_006605-RA	58	+
Vitis-chr18_GSVIVT01009935001	Vitis-chr18_GSVIVT01009974001	Nelumbo-chr6_NNU_025780-RA	Nelumbo-chr6_NNU_013222-RA	44	+
Vitis-chr18_random_GSVIVT01012337001	Vitis-chr18_random_GSVIVT01013708001	Nelumbo-chr6_NNU_010110-RA	Nelumbo-chr6_NNU_010165-RA	59	-
Vitis-chr19_GSVIVT01014189001	Vitis-chr19_GSVIVT01014275001	Nelumbo-chr1_NNU_018508-RA	Nelumbo-chr1_NNU_024924-RA	98	+
Vitis-chr19_GSVIVT01014790001	Vitis-chr19_GSVIVT01014869001	Nelumbo-chr1_NNU_005308-RA	Nelumbo-chr1_NNU_005274-RA	40	-
Vitis-chr19_GSVIVT01014531001	Vitis-chr19_GSVIVT01037702001	Nelumbo-chr1_NNU_022035-RA	Nelumbo-chr1_NNU_024065-RA	213	+
Vitis-chr19_GSVIVT01014277001	Vitis-chr19_GSVIVT01014364001	Nelumbo-chr1_NNU_024946-RA	Nelumbo-chr1_NNU_022681-RA	84	+
Vitis-chr19_GSVIVT01014189001	Vitis-chr19_GSVIVT01014243001	Nelumbo-chr1_NNU_020195-RA	Nelumbo-chr1_NNU_020664-RA	66	+
Vitis-chr19_GSVIVT01037681001	Vitis-chr19_GSVIVT01014752001	Nelumbo-chr1_NNU_005273-RA	Nelumbo-chr1_NNU_005001-RA	228	-
Vitis-chr19_GSVIVT01014403001	Vitis-chr19_GSVIVT01014478001	Nelumbo-chr1_NNU_015138-RA	Nelumbo-chr1_NNU_015012-RA	87	-
Vitis-chr19_GSVIVT01014379001	Vitis-chr19_GSVIVT01014522001	Nelumbo-chr1_NNU_022701-RA	Nelumbo-chr1_NNU_022042-RA	145	+
Vitis-chr19_GSVIVT01037706001	Vitis-chr19_GSVIVT01014702001	Nelumbo-chr1_NNU_024081-RA	Nelumbo-chr1_NNU_023924-RA	148	+
Vitis-chr19_GSVIVT01014504001	Vitis-chr19_GSVIVT01037677001	Nelumbo-chr1_NNU_021304-RA	Nelumbo-chr1_NNU_015145-RA	210	-
Vitis-chr19_GSVIVT01014277001	Vitis-chr19_GSVIVT01014400001	Nelumbo-chr1_NNU_024760-RA	Nelumbo-chr1_NNU_009659-RA	123	-
Vitis-chr19_GSVIVT01014730001	Vitis-chr19_GSVIVT01014770001	Nelumbo-chr1_NNU_024446-RA	Nelumbo-chr1_NNU_024492-RA	42	-
Vitis-chr19_GSVIVT01014110001	Vitis-chr19_GSVIVT01014181001	Nelumbo-chr2_NNU_002749-RA	Nelumbo-chr2_NNU_002787-RA	47	-
Vitis-chr19_GSVIVT01036740001	Vitis-chr19_GSVIVT01036685001	Nelumbo-chr7_NNU_009883-RA	Nelumbo-chr7_NNU_009997-RA	69	+
Vitis-chr19_GSVIVT01036789001	Vitis-chr19_GSVIVT01036746001	Nelumbo-chr7_NNU_019755-RA	Nelumbo-chr7_NNU_009862-RA	42	-
Vitis-chr19_GSVIVT01020407001	Vitis-chr19_GSVIVT01020355001	Nelumbo-chr7_NNU_017243-RA	Nelumbo-chr7_NNU_022746-RA	42	-
Vitis-chr19_GSVIVT01000623001	Vitis-chr19_GSVIVT01001961001	Nelumbo-chr8_NNU_022237-RA	Nelumbo-chr8_NNU_022017-RA	33	+
Vitis-chr19_GSVIVT01014100001	Vitis-chr19_GSVIVT01014172001	Nelumbo-chr9_NNU_017925-RA	Nelumbo-chr9_NNU_022769-RA	69	+
Vitis-chr2_GSVIVT01013024001	Vitis-chr2_GSVIVT01011527001	Nelumbo-chr1_NNU_010507-RA	Nelumbo-chr1_NNU_010472-RA	40	-
Vitis-chr2_GSVIVT01019407001	Vitis-chr2_GSVIVT01019544001	Nelumbo-chr1_NNU_010467-RA	Nelumbo-chr1_NNU_010290-RA	141	-
Vitis-chr2_GSVIVT01036936001	Vitis-chr2_GSVIVT01036861001	Nelumbo-chr1_NNU_019049-RA	Nelumbo-chr1_NNU_020157-RA	72	-
Vitis-chr2_GSVIVT01022775001	Vitis-chr2_GSVIVT01036945001	Nelumbo-chr1_NNU_006963-RA	Nelumbo-chr1_NNU_006932-RA	32	+
Vitis-chr2_GSVIVT01019913001	Vitis-chr2_GSVIVT01004919001	Nelumbo-chr13_NNU_001408-RA	Nelumbo-chr13_NNU_001468-RA	51	+
Vitis-chr2_GSVIVT01013135001	Vitis-chr2_GSVIVT01013000001	Nelumbo-chr17_NNU_020065-RA	Nelumbo-chr17_NNU_018618-RA	72	-
Vitis-chr2_GSVIVT01019809001	Vitis-chr2_GSVIVT01019902001	Nelumbo-chr2_NNU_021229-RA	Nelumbo-chr2_NNU_017345-RA	100	+
Vitis-chr2_GSVIVT01001263001	Vitis-chr2_GSVIVT01001328001	Nelumbo-chr2_NNU_008840-RA	Nelumbo-chr2_NNU_008895-RA	53	-
Vitis-chr2_GSVIVT01013202001	Vitis-chr2_GSVIVT01013144001	Nelumbo-chr2_NNU_015660-RA	Nelumbo-chr2_NNU_017704-RA	51	+
Vitis-chr2_GSVIVT01019730001	Vitis-chr2_GSVIVT01019811001	Nelumbo-chr2_NNU_017683-RA	Nelumbo-chr2_NNU_019528-RA	90	-
Vitis-chr2_GSVIVT01019585001	Vitis-chr2_GSVIVT01019680001	Nelumbo-chr4_NNU_013583-RA	Nelumbo-chr4_NNU_000520-RA	95	+
Vitis-chr2_GSVIVT01019490001	Vitis-chr2_GSVIVT01019566001	Nelumbo-chr4_NNU_013488-RA	Nelumbo-chr4_NNU_013582-RA	75	+
Vitis-chr2_GSVIVT01019683001	Vitis-chr2_GSVIVT01019727001	Nelumbo-chr4_NNU_000517-RA	Nelumbo-chr4_NNU_000469-RA	42	+
Vitis-chr2_GSVIVT01019429001	Vitis-chr2_GSVIVT01019483001	Nelumbo-chr7_NNU_004555-RA	Nelumbo-chr7_NNU_004515-RA	43	+
Vitis-chr2_GSVIVT01013202001	Vitis-chr2_GSVIVT01013057001	Nelumbo-chr8_NNU_014255-RA	Nelumbo-chr8_NNU_019170-RA	122	-
Vitis-chr2_GSVIVT01001263001	Vitis-chr2_GSVIVT01001328001	Nelumbo-chr8_NNU_012068-RA	Nelumbo-chr8_NNU_012129-RA	56	+
Vitis-chr2_GSVIVT01019537001	Vitis-chr2_GSVIVT01019710001	Nelumbo-chr8_NNU_022111-RA	Nelumbo-chr8_NNU_014253-RA	166	-
Vitis-chr2_GSVIVT01019730001	Vitis-chr2_GSVIVT01019892001	Nelumbo-chr8_NNU_006669-RA	Nelumbo-chr8_NNU_006876-RA	163	+
Vitis-chr2_GSVIVT01004825001	Vitis-chr2_GSVIVT01013208001	Nelumbo-chr8_NNU_019171-RA	Nelumbo-chr8_NNU_018643-RA	89	-
Vitis-chr2_GSVIVT01019914001	Vitis-chr2_GSVIVT01004916001	Nelumbo-chr8_NNU_006885-RA	Nelumbo-chr8_NNU_020433-RA	57	-
Vitis-chr3_GSVIVT01003179001	Vitis-chr3_GSVIVT01037810001	Nelumbo-chr1_NNU_024157-RA	Nelumbo-chr1_NNU_018471-RA	140	+
Vitis-chr3_GSVIVT01031700001	Vitis-chr3_GSVIVT01031751001	Nelumbo-chr1_NNU_011674-RA	Nelumbo-chr1_NNU_011580-RA	65	-
Vitis-chr3_GSVIVT01031897001	Vitis-chr3_GSVIVT01031982001	Nelumbo-chr1_NNU_023321-RA	Nelumbo-chr1_NNU_011730-RA	90	+
Vitis-chr3_GSVIVT01038464001	Vitis-chr3_GSVIVT01038541001	Nelumbo-chr1_NNU_019277-RA	Nelumbo-chr1_NNU_020596-RA	46	-
Vitis-chr3_GSVIVT01024204001	Vitis-chr3_GSVIVT01024135001	Nelumbo-chr11_NNU_025452-RA	Nelumbo-chr11_NNU_011854-RA	61	-
Vitis-chr3_GSVIVT01031841001	Vitis-chr3_GSVIVT01031895001	Nelumbo-chr11_NNU_011835-RA	Nelumbo-chr11_NNU_011800-RA	37	-
Vitis-chr3_GSVIVT01024052001	Vitis-chr3_GSVIVT01023956001	Nelumbo-chr14_NNU_013715-RA	Nelumbo-chr14_NNU_013837-RA	102	+
Vitis-chr3_GSVIVT01023951001	Vitis-chr3_GSVIVT01023896001	Nelumbo-chr14_NNU_013837-RA	Nelumbo-chr14_NNU_023394-RA	58	-
Vitis-chr3_GSVIVT01023895001	Vitis-chr3_GSVIVT01023852001	Nelumbo-chr14_NNU_023395-RA	Nelumbo-chr14_NNU_016032-RA	56	+
Vitis-chr3_GSVIVT01031802001	Vitis-chr3_GSVIVT01031982001	Nelumbo-chr6_NNU_006602-RA	Nelumbo-chr6_NNU_006383-RA	173	+
Vitis-chr3_GSVIVT01003179001	Vitis-chr3_GSVIVT01037798001	Nelumbo-chr6_NNU_002096-RA	Nelumbo-chr6_NNU_002256-RA	145	+
Vitis-chr3_GSVIVT01024052001	Vitis-chr3_GSVIVT01023959001	Nelumbo-chr6_NNU_024985-RA	Nelumbo-chr6_NNU_013260-RA	96	+
Vitis-chr3_GSVIVT01031751001	Vitis-chr3_GSVIVT01031801001	Nelumbo-chr6_NNU_001946-RA	Nelumbo-chr6_NNU_002012-RA	54	-
Vitis-chr3_GSVIVT01024220001	Vitis-chr3_GSVIVT01024136001	Nelumbo-chr6_NNU_016658-RA	Nelumbo-chr6_NNU_016544-RA	85	+
Vitis-chr3_GSVIVT01023830001	Vitis-chr3_GSVIVT01023783001	Nelumbo-chr6_NNU_006380-RA	Nelumbo-chr6_NNU_006325-RA	47	-
Vitis-chr3_GSVIVT01037056001	Vitis-chr3_GSVIVT01036971001	Nelumbo-chr6_NNU_002269-RA	Nelumbo-chr6_NNU_024986-RA	58	+
Vitis-chr3_GSVIVT01023894001	Vitis-chr3_GSVIVT01023847001	Nelumbo-chr6_NNU_013316-RA	Nelumbo-chr6_NNU_013406-RA	63	+
Vitis-chr3_GSVIVT01031700001	Vitis-chr3_GSVIVT01031749001	Nelumbo-chr6_NNU_002014-RA	Nelumbo-chr6_NNU_002092-RA	58	-
Vitis-chr4_GSVIVT01019046001	Vitis-chr4_GSVIVT01018916001	Nelumbo-chr1_NNU_023305-RA	Nelumbo-chr1_NNU_011695-RA	127	+
Vitis-chr4_GSVIVT01026631001	Vitis-chr4_GSVIVT01026505001	Nelumbo-chr1_NNU_023989-RA	Nelumbo-chr1_NNU_022526-RA	97	-
Vitis-chr4_GSVIVT01001480001	Vitis-chr4_GSVIVT01026340001	Nelumbo-chr1_NNU_023617-RA	Nelumbo-chr1_NNU_012465-RA	36	-
Vitis-chr4_GSVIVT01035519001	Vitis-chr4_GSVIVT01035555001	Nelumbo-chr10_NNU_026252-RA	Nelumbo-chr10_NNU_020272-RA	34	+
Vitis-chr4_GSVIVT01018845001	Vitis-chr4_GSVIVT01018795001	Nelumbo-chr11_NNU_025455-RA	Nelumbo-chr11_NNU_011845-RA	54	-
Vitis-chr4_GSVIVT01018769001	Vitis-chr4_GSVIVT01018722001	Nelumbo-chr14_NNU_013715-RA	Nelumbo-chr14_NNU_013753-RA	40	+
Vitis-chr4_GSVIVT01035287001	Vitis-chr4_GSVIVT01035369001	Nelumbo-chr2_NNU_003382-RA	Nelumbo-chr2_NNU_010800-RA	103	+
Vitis-chr4_GSVIVT01035287001	Vitis-chr4_GSVIVT01035370001	Nelumbo-chr2_NNU_022971-RA	Nelumbo-chr2_NNU_013971-RA	93	-
Vitis-chr4_GSVIVT01035884001	Vitis-chr4_GSVIVT01035930001	Nelumbo-chr2_NNU_019387-RA	Nelumbo-chr2_NNU_003862-RA	71	+
Vitis-chr4_GSVIVT01035414001	Vitis-chr4_GSVIVT01035507001	Nelumbo-chr2_NNU_018167-RA	Nelumbo-chr2_NNU_025986-RA	98	-
Vitis-chr4_GSVIVT01035413001	Vitis-chr4_GSVIVT01035510001	Nelumbo-chr2_NNU_010716-RA	Nelumbo-chr2_NNU_010529-RA	124	+
Vitis-chr4_GSVIVT01035800001	Vitis-chr4_GSVIVT01035883001	Nelumbo-chr2_NNU_003800-RA	Nelumbo-chr2_NNU_003636-RA	108	-
Vitis-chr4_GSVIVT01035371001	Vitis-chr4_GSVIVT01035411001	Nelumbo-chr2_NNU_023028-RA	Nelumbo-chr2_NNU_022972-RA	44	+
Vitis-chr4_GSVIVT01035371001	Vitis-chr4_GSVIVT01035411001	Nelumbo-chr2_NNU_010799-RA	Nelumbo-chr2_NNU_010725-RA	50	-
Vitis-chr4_GSVIVT01035607001	Vitis-chr4_GSVIVT01035713001	Nelumbo-chr2_NNU_003533-RA	Nelumbo-chr2_NNU_003384-RA	116	-
Vitis-chr4_GSVIVT01035758001	Vitis-chr4_GSVIVT01035797001	Nelumbo-chr2_NNU_003635-RA	Nelumbo-chr2_NNU_003596-RA	36	+
Vitis-chr4_GSVIVT01035715001	Vitis-chr4_GSVIVT01035750001	Nelumbo-chr2_NNU_003594-RA	Nelumbo-chr2_NNU_003537-RA	41	+
Vitis-chr4_GSVIVT01035799001	Vitis-chr4_GSVIVT01035882001	Nelumbo-chr3_NNU_006092-RA	Nelumbo-chr3_NNU_022424-RA	102	+
Vitis-chr4_GSVIVT01035616001	Vitis-chr4_GSVIVT01035678001	Nelumbo-chr3_NNU_005875-RA	Nelumbo-chr3_NNU_005974-RA	76	+
Vitis-chr4_GSVIVT01035884001	Vitis-chr4_GSVIVT01035946001	Nelumbo-chr3_NNU_024538-RA	Nelumbo-chr3_NNU_013102-RA	77	-
Vitis-chr4_GSVIVT01035758001	Vitis-chr4_GSVIVT01035798001	Nelumbo-chr3_NNU_006050-RA	Nelumbo-chr3_NNU_006091-RA	38	-
Vitis-chr4_GSVIVT01035967001	Vitis-chr4_GSVIVT01036010001	Nelumbo-chr3_NNU_013070-RA	Nelumbo-chr3_NNU_025558-RA	50	+
Vitis-chr4_GSVIVT01026633001	Vitis-chr4_GSVIVT01026449001	Nelumbo-chr6_NNU_015869-RA	Nelumbo-chr6_NNU_010053-RA	174	-
Vitis-chr4_GSVIVT01019046001	Vitis-chr4_GSVIVT01018852001	Nelumbo-chr6_NNU_006506-RA	Nelumbo-chr6_NNU_006303-RA	181	+
Vitis-chr4_GSVIVT01018851001	Vitis-chr4_GSVIVT01018794001	Nelumbo-chr6_NNU_016659-RA	Nelumbo-chr6_NNU_006609-RA	75	+
Vitis-chr4_GSVIVT01003820001	Vitis-chr4_GSVIVT01026636001	Nelumbo-chr6_NNU_013307-RA	Nelumbo-chr6_NNU_013352-RA	41	+
Vitis-chr4_GSVIVT01018769001	Vitis-chr4_GSVIVT01018722001	Nelumbo-chr6_NNU_024985-RA	Nelumbo-chr6_NNU_013202-RA	48	+
Vitis-chr5_GSVIVT01017856001	Vitis-chr5_GSVIVT01027772001	Nelumbo-chr1_NNU_018848-RA	Nelumbo-chr1_NNU_006980-RA	340	-
Vitis-chr5_GSVIVT01018143001	Vitis-chr5_GSVIVT01029065001	Nelumbo-chr1_NNU_010843-RA	Nelumbo-chr1_NNU_011971-RA	230	+
Vitis-chr5_GSVIVT01027796001	Vitis-chr5_GSVIVT01027872001	Nelumbo-chr1_NNU_012532-RA	Nelumbo-chr1_NNU_018845-RA	73	-
Vitis-chr5_GSVIVT01038194001	Vitis-chr5_GSVIVT01038276001	Nelumbo-chr1_NNU_022953-RA	Nelumbo-chr1_NNU_020774-RA	77	+
Vitis-chr5_GSVIVT01027874001	Vitis-chr5_GSVIVT01027952001	Nelumbo-chr1_NNU_012451-RA	Nelumbo-chr1_NNU_012527-RA	64	-
Vitis-chr5_GSVIVT01028990001	Vitis-chr5_GSVIVT01029073001	Nelumbo-chr1_NNU_023931-RA	Nelumbo-chr1_NNU_023621-RA	57	-
Vitis-chr5_GSVIVT01017770001	Vitis-chr5_GSVIVT01017996001	Nelumbo-chr13_NNU_001485-RA	Nelumbo-chr13_NNU_001735-RA	214	-
Vitis-chr5_GSVIVT01018070001	Vitis-chr5_GSVIVT01018123001	Nelumbo-chr17_NNU_018617-RA	Nelumbo-chr17_NNU_018543-RA	56	+
Vitis-chr5_GSVIVT01010742001	Vitis-chr5_GSVIVT01010794001	Nelumbo-chr18_NNU_014593-RA	Nelumbo-chr18_NNU_014550-RA	45	-
Vitis-chr5_GSVIVT01010836001	Vitis-chr5_GSVIVT01038142001	Nelumbo-chr18_NNU_014638-RA	Nelumbo-chr18_NNU_014585-RA	53	+
Vitis-chr5_GSVIVT01017990001	Vitis-chr5_GSVIVT01018067001	Nelumbo-chr2_NNU_008916-RA	Nelumbo-chr2_NNU_008991-RA	70	+
Vitis-chr5_GSVIVT01035016001	Vitis-chr5_GSVIVT01035146001	Nelumbo-chr2_NNU_014490-RA	Nelumbo-chr2_NNU_015434-RA	117	+
Vitis-chr5_GSVIVT01034914001	Vitis-chr5_GSVIVT01035004001	Nelumbo-chr2_NNU_014418-RA	Nelumbo-chr2_NNU_014469-RA	60	+
Vitis-chr5_GSVIVT01017722001	Vitis-chr5_GSVIVT01017767001	Nelumbo-chr2_NNU_015433-RA	Nelumbo-chr2_NNU_015345-RA	61	+
Vitis-chr5_GSVIVT01017639001	Vitis-chr5_GSVIVT01017687001	Nelumbo-chr26_NNU_019653-RA	Nelumbo-chr26_NNU_019701-RA	44	+
Vitis-chr5_GSVIVT01038146001	Vitis-chr5_GSVIVT01038276001	Nelumbo-chr7_NNU_004486-RA	Nelumbo-chr7_NNU_008561-RA	86	-
Vitis-chr5_GSVIVT01010835001	Vitis-chr5_GSVIVT01038126001	Nelumbo-chr7_NNU_008584-RA	Nelumbo-chr7_NNU_008618-RA	38	+
Vitis-chr5_GSVIVT01034915001	Vitis-chr5_GSVIVT01035148001	Nelumbo-chr9_NNU_016133-RA	Nelumbo-chr9_NNU_009216-RA	216	+
Vitis-chr5_GSVIVT01017769001	Vitis-chr5_GSVIVT01017855001	Nelumbo-chr9_NNU_023044-RA	Nelumbo-chr9_NNU_026372-RA	98	-
Vitis-chr5_GSVIVT01017634001	Vitis-chr5_GSVIVT01017711001	Nelumbo-chr9_NNU_016240-RA	Nelumbo-chr9_NNU_016132-RA	86	-
Vitis-chr5_GSVIVT01017723001	Vitis-chr5_GSVIVT01017767001	Nelumbo-chr9_NNU_009223-RA	Nelumbo-chr9_NNU_009299-RA	56	+
Vitis-chr6_GSVIVT01031442001	Vitis-chr6_GSVIVT01031394001	Nelumbo-chr11_NNU_026276-RA	Nelumbo-chr11_NNU_020984-RA	51	+
Vitis-chr6_GSVIVT01036167001	Vitis-chr6_GSVIVT01036051001	Nelumbo-chr11_NNU_016959-RA	Nelumbo-chr11_NNU_011456-RA	110	+
Vitis-chr6_GSVIVT01031388001	Vitis-chr6_GSVIVT01036167001	Nelumbo-chr11_NNU_023107-RA	Nelumbo-chr11_NNU_016967-RA	34	+
Vitis-chr6_GSVIVT01025515001	Vitis-chr6_GSVIVT01025312001	Nelumbo-chr12_NNU_007916-RA	Nelumbo-chr12_NNU_008163-RA	201	-
Vitis-chr6_GSVIVT01025310001	Vitis-chr6_GSVIVT01025274001	Nelumbo-chr12_NNU_007867-RA	Nelumbo-chr12_NNU_007905-RA	34	+
Vitis-chr6_GSVIVT01024587001	Vitis-chr6_GSVIVT01024523001	Nelumbo-chr15_NNU_021481-RA	Nelumbo-chr15_NNU_004814-RA	70	-
Vitis-chr6_GSVIVT01037329001	Vitis-chr6_GSVIVT01037232001	Nelumbo-chr19_NNU_020322-RA	Nelumbo-chr19_NNU_024865-RA	84	-
Vitis-chr6_GSVIVT01031432001	Vitis-chr6_GSVIVT01036051001	Nelumbo-chr2_NNU_002301-RA	Nelumbo-chr2_NNU_002596-RA	213	+
Vitis-chr6_GSVIVT01025515001	Vitis-chr6_GSVIVT01025405001	Nelumbo-chr2_NNU_023547-RA	Nelumbo-chr2_NNU_019848-RA	101	-
Vitis-chr6_GSVIVT01025322001	Vitis-chr6_GSVIVT01025279001	Nelumbo-chr2_NNU_021262-RA	Nelumbo-chr2_NNU_012903-RA	54	-
Vitis-chr6_GSVIVT01025386001	Vitis-chr6_GSVIVT01025324001	Nelumbo-chr2_NNU_012928-RA	Nelumbo-chr2_NNU_023530-RA	74	-
Vitis-chr6_GSVIVT01031500001	Vitis-chr6_GSVIVT01031434001	Nelumbo-chr2_NNU_013985-RA	Nelumbo-chr2_NNU_014086-RA	73	+
Vitis-chr6_GSVIVT01025213001	Vitis-chr6_GSVIVT01025091001	Nelumbo-chr3_NNU_012355-RA	Nelumbo-chr3_NNU_009569-RA	105	+
Vitis-chr6_GSVIVT01025213001	Vitis-chr6_GSVIVT01024962001	Nelumbo-chr3_NNU_005414-RA	Nelumbo-chr3_NNU_005732-RA	254	-
Vitis-chr6_GSVIVT01024958001	Vitis-chr6_GSVIVT01024901001	Nelumbo-chr3_NNU_011095-RA	Nelumbo-chr3_NNU_012208-RA	74	-
Vitis-chr6_GSVIVT01024734001	Vitis-chr6_GSVIVT01024592001	Nelumbo-chr3_NNU_012211-RA	Nelumbo-chr3_NNU_012356-RA	126	-
Vitis-chr6_GSVIVT01024734001	Vitis-chr6_GSVIVT01024596001	Nelumbo-chr3_NNU_005731-RA	Nelumbo-chr3_NNU_007690-RA	137	+
Vitis-chr6_GSVIVT01024867001	Vitis-chr6_GSVIVT01024732001	Nelumbo-chr3_NNU_007573-RA	Nelumbo-chr3_NNU_005819-RA	133	+
Vitis-chr6_GSVIVT01024956001	Vitis-chr6_GSVIVT01024874001	Nelumbo-chr3_NNU_007683-RA	Nelumbo-chr3_NNU_007602-RA	77	+
Vitis-chr6_GSVIVT01024875001	Vitis-chr6_GSVIVT01024737001	Nelumbo-chr3_NNU_011263-RA	Nelumbo-chr3_NNU_011099-RA	132	-
Vitis-chr6_GSVIVT01025084001	Vitis-chr6_GSVIVT01025008001	Nelumbo-chr3_NNU_009543-RA	Nelumbo-chr3_NNU_009451-RA	75	-
Vitis-chr6_GSVIVT01031528001	Vitis-chr6_GSVIVT01031443001	Nelumbo-chr3_NNU_022474-RA	Nelumbo-chr3_NNU_022608-RA	94	-
Vitis-chr6_GSVIVT01037329001	Vitis-chr6_GSVIVT01037248001	Nelumbo-chr7_NNU_017746-RA	Nelumbo-chr7_NNU_026143-RA	72	-
Vitis-chr7_GSVIVT01028287001	Vitis-chr7_GSVIVT01028558001	Nelumbo-chr1_NNU_023934-RA	Nelumbo-chr1_NNU_018900-RA	246	-
Vitis-chr7_GSVIVT01028292001	Vitis-chr7_GSVIVT01028584001	Nelumbo-chr1_NNU_010851-RA	Nelumbo-chr1_NNU_011994-RA	224	+
Vitis-chr7_GSVIVT01000105001	Vitis-chr7_GSVIVT01022142001	Nelumbo-chr1_NNU_011680-RA	Nelumbo-chr1_NNU_018449-RA	200	-
Vitis-chr7_GSVIVT01000708001	Vitis-chr7_GSVIVT01000763001	Nelumbo-chr1_NNU_020906-RA	Nelumbo-chr1_NNU_021688-RA	57	-
Vitis-chr7_GSVIVT01001210001	Vitis-chr7_GSVIVT01001146001	Nelumbo-chr1_NNU_007202-RA	Nelumbo-chr1_NNU_007098-RA	76	+
Vitis-chr7_GSVIVT01011128001	Vitis-chr7_GSVIVT01011062001	Nelumbo-chr1_NNU_007066-RA	Nelumbo-chr1_NNU_006974-RA	72	+
Vitis-chr7_GSVIVT01028621001	Vitis-chr7_GSVIVT01028689001	Nelumbo-chr1_NNU_022316-RA	Nelumbo-chr1_NNU_022362-RA	45	+
Vitis-chr7_GSVIVT01022158001	Vitis-chr7_GSVIVT01022246001	Nelumbo-chr1_NNU_015200-RA	Nelumbo-chr1_NNU_023322-RA	86	+
Vitis-chr7_GSVIVT01022321001	Vitis-chr7_GSVIVT01022364001	Nelumbo-chr1_NNU_014994-RA	Nelumbo-chr1_NNU_014927-RA	47	+
Vitis-chr7_GSVIVT01011125001	Vitis-chr7_GSVIVT01010980001	Nelumbo-chr13_NNU_001555-RA	Nelumbo-chr13_NNU_001737-RA	147	+
Vitis-chr7_GSVIVT01000708001	Vitis-chr7_GSVIVT01000763001	Nelumbo-chr17_NNU_018595-RA	Nelumbo-chr17_NNU_018536-RA	50	+
Vitis-chr7_GSVIVT01010968001	Vitis-chr7_GSVIVT01028155001	Nelumbo-chr2_NNU_014419-RA	Nelumbo-chr2_NNU_015347-RA	232	-
Vitis-chr7_GSVIVT01001203001	Vitis-chr7_GSVIVT01001171001	Nelumbo-chr2_NNU_008918-RA	Nelumbo-chr2_NNU_008972-RA	41	-
Vitis-chr7_GSVIVT01028169001	Vitis-chr7_GSVIVT01028218001	Nelumbo-chr26_NNU_019643-RA	Nelumbo-chr26_NNU_019697-RA	46	+
Vitis-chr7_GSVIVT01022158001	Vitis-chr7_GSVIVT01022288001	Nelumbo-chr6_NNU_010053-RA	Nelumbo-chr6_NNU_010240-RA	144	-
Vitis-chr7_GSVIVT01000105001	Vitis-chr7_GSVIVT01022153001	Nelumbo-chr6_NNU_001973-RA	Nelumbo-chr6_NNU_002227-RA	210	-
Vitis-chr7_GSVIVT01022321001	Vitis-chr7_GSVIVT01022367001	Nelumbo-chr6_NNU_023654-RA	Nelumbo-chr6_NNU_015865-RA	42	-
Vitis-chr7_GSVIVT01011061001	Vitis-chr7_GSVIVT01010978001	Nelumbo-chr9_NNU_023048-RA	Nelumbo-chr9_NNU_026373-RA	95	+
Vitis-chr7_GSVIVT01010967001	Vitis-chr7_GSVIVT01028218001	Nelumbo-chr9_NNU_016206-RA	Nelumbo-chr9_NNU_009297-RA	311	-
Vitis-chr8_GSVIVT01022491001	Vitis-chr8_GSVIVT01011153001	Nelumbo-chr11_NNU_011473-RA	Nelumbo-chr11_NNU_011573-RA	90	-
Vitis-chr8_GSVIVT01033956001	Vitis-chr8_GSVIVT01033723001	Nelumbo-chr11_NNU_026281-RA	Nelumbo-chr11_NNU_011471-RA	236	-
Vitis-chr8_GSVIVT01033532001	Vitis-chr8_GSVIVT01033378001	Nelumbo-chr12_NNU_007948-RA	Nelumbo-chr12_NNU_008152-RA	161	+
Vitis-chr8_GSVIVT01033368001	Vitis-chr8_GSVIVT01033231001	Nelumbo-chr12_NNU_021782-RA	Nelumbo-chr12_NNU_007938-RA	154	-
Vitis-chr8_GSVIVT01029824001	Vitis-chr8_GSVIVT01029882001	Nelumbo-chr15_NNU_021452-RA	Nelumbo-chr15_NNU_004750-RA	51	+
Vitis-chr8_GSVIVT01030213001	Vitis-chr8_GSVIVT01025870001	Nelumbo-chr15_NNU_004753-RA	Nelumbo-chr15_NNU_004814-RA	53	-
Vitis-chr8_GSVIVT01033624001	Vitis-chr8_GSVIVT01033593001	Nelumbo-chr19_NNU_025841-RA	Nelumbo-chr19_NNU_015327-RA	43	-
Vitis-chr8_GSVIVT01033721001	Vitis-chr8_GSVIVT01033644001	Nelumbo-chr2_NNU_013983-RA	Nelumbo-chr2_NNU_014088-RA	81	-
Vitis-chr8_GSVIVT01033951001	Vitis-chr8_GSVIVT01033723001	Nelumbo-chr2_NNU_002301-RA	Nelumbo-chr2_NNU_002602-RA	236	-
Vitis-chr8_GSVIVT01033533001	Vitis-chr8_GSVIVT01033372001	Nelumbo-chr2_NNU_012929-RA	Nelumbo-chr2_NNU_019848-RA	177	+
Vitis-chr8_GSVIVT01022511001	Vitis-chr8_GSVIVT01011152001	Nelumbo-chr2_NNU_002614-RA	Nelumbo-chr2_NNU_002692-RA	71	-
Vitis-chr8_GSVIVT01033370001	Vitis-chr8_GSVIVT01033325001	Nelumbo-chr2_NNU_021280-RA	Nelumbo-chr2_NNU_012924-RA	53	-
Vitis-chr8_GSVIVT01033292001	Vitis-chr8_GSVIVT01033231001	Nelumbo-chr21_NNU_015502-RA	Nelumbo-chr21_NNU_015581-RA	64	-
Vitis-chr8_GSVIVT01029942001	Vitis-chr8_GSVIVT01022483001	Nelumbo-chr22_NNU_013613-RA	Nelumbo-chr22_NNU_013689-RA	73	-
Vitis-chr8_GSVIVT01025699001	Vitis-chr8_GSVIVT01025624001	Nelumbo-chr3_NNU_005610-RA	Nelumbo-chr3_NNU_005733-RA	84	-
Vitis-chr8_GSVIVT01011155001	Vitis-chr8_GSVIVT01030214001	Nelumbo-chr3_NNU_012209-RA	Nelumbo-chr3_NNU_012353-RA	134	-
Vitis-chr8_GSVIVT01034171001	Vitis-chr8_GSVIVT01034126001	Nelumbo-chr3_NNU_011060-RA	Nelumbo-chr3_NNU_012205-RA	51	-
Vitis-chr8_GSVIVT01033714001	Vitis-chr8_GSVIVT01033644001	Nelumbo-chr3_NNU_022475-RA	Nelumbo-chr3_NNU_022587-RA	82	+
Vitis-chr8_GSVIVT01034126001	Vitis-chr8_GSVIVT01033959001	Nelumbo-chr3_NNU_011260-RA	Nelumbo-chr3_NNU_011074-RA	154	-
Vitis-chr8_GSVIVT01011155001	Vitis-chr8_GSVIVT01030214001	Nelumbo-chr3_NNU_005734-RA	Nelumbo-chr3_NNU_007685-RA	149	+
Vitis-chr8_GSVIVT01034171001	Vitis-chr8_GSVIVT01033957001	Nelumbo-chr3_NNU_007682-RA	Nelumbo-chr3_NNU_005819-RA	215	+
Vitis-chr8_GSVIVT01030213001	Vitis-chr8_GSVIVT01025870001	Nelumbo-chr3_NNU_024233-RA	Nelumbo-chr3_NNU_005409-RA	61	-
Vitis-chr8_GSVIVT01025623001	Vitis-chr8_GSVIVT01025534001	Nelumbo-chr3_NNU_005471-RA	Nelumbo-chr3_NNU_005603-RA	99	+
Vitis-chr8_GSVIVT01025739001	Vitis-chr8_GSVIVT01025700001	Nelumbo-chr3_NNU_022578-RA	Nelumbo-chr3_NNU_011266-RA	40	+
Vitis-chr8_GSVIVT01025699001	Vitis-chr8_GSVIVT01025602001	Nelumbo-chr3_NNU_012354-RA	Nelumbo-chr3_NNU_024601-RA	89	+
Vitis-chr8_GSVIVT01025533001	Vitis-chr8_GSVIVT01034174001	Nelumbo-chr3_NNU_005415-RA	Nelumbo-chr3_NNU_005468-RA	45	-
Vitis-chr8_GSVIVT01033633001	Vitis-chr8_GSVIVT01033599001	Nelumbo-chr7_NNU_019979-RA	Nelumbo-chr7_NNU_026138-RA	46	-
Vitis-chr8_GSVIVT01025796001	Vitis-chr8_GSVIVT01025740001	Nelumbo-chr7_NNU_026003-RA	Nelumbo-chr7_NNU_016999-RA	66	+
Vitis-chr8_GSVIVT01033596001	Vitis-chr8_GSVIVT01033536001	Nelumbo-chr7_NNU_017863-RA	Nelumbo-chr7_NNU_017804-RA	52	-
Vitis-chr9_GSVIVT01016156001	Vitis-chr9_GSVIVT01029593001	Nelumbo-chr10_NNU_019930-RA	Nelumbo-chr10_NNU_019959-RA	32	-
Vitis-chr9_GSVIVT01017518001	Vitis-chr9_GSVIVT01017572001	Nelumbo-chr2_NNU_019339-RA	Nelumbo-chr2_NNU_024386-RA	39	-
Vitis-chr9_GSVIVT01016875001	Vitis-chr9_GSVIVT01017512001	Nelumbo-chr2_NNU_003866-RA	Nelumbo-chr2_NNU_010803-RA	552	-
Vitis-chr9_GSVIVT01016666001	Vitis-chr9_GSVIVT01016835001	Nelumbo-chr2_NNU_010745-RA	Nelumbo-chr2_NNU_010514-RA	180	-
Vitis-chr9_GSVIVT01016693001	Vitis-chr9_GSVIVT01016751001	Nelumbo-chr2_NNU_018166-RA	Nelumbo-chr2_NNU_018222-RA	54	-
Vitis-chr9_GSVIVT01016878001	Vitis-chr9_GSVIVT01017011001	Nelumbo-chr2_NNU_013865-RA	Nelumbo-chr2_NNU_013980-RA	113	+
Vitis-chr9_GSVIVT01017013001	Vitis-chr9_GSVIVT01017270001	Nelumbo-chr3_NNU_005877-RA	Nelumbo-chr3_NNU_006125-RA	222	+
Vitis-chr9_GSVIVT01017283001	Vitis-chr9_GSVIVT01017350001	Nelumbo-chr3_NNU_006142-RA	Nelumbo-chr3_NNU_022406-RA	66	+
Vitis-chr9_GSVIVT01017416001	Vitis-chr9_GSVIVT01017572001	Nelumbo-chr3_NNU_024556-RA	Nelumbo-chr3_NNU_013132-RA	96	+
Vitis-chrUn_GSVIVT01006315001	Vitis-chrUn_GSVIVT01006430001	Nelumbo-chr1_NNU_014386-RA	Nelumbo-chr1_NNU_015152-RA	41	-
