# Supplementary material for: Buxus and Tetracentron genomes help resolve eudicot genome history
Source: Nat Commun. 2022 Feb 2;13:643. doi: 10.1038/s41467-022-28312-w (PMC8810787; doi:10.1038/s41467-022-28312-w)
Supplement: Supplementary file 13 — Source Data [file 41467_2022_28312_MOESM13_ESM.zip › Source Data/Fig3a_Vitis.Tetracentron.anchors.3x4.mcscan.anchors.txt]

Vitis-chr1_GSVIVT01013714001	Vitis-chr1_GSVIVT01020136001	Tetra-chr12_TESI_021671	Tetra-chr12_TESI_021758	85	-
Vitis-chr1_GSVIVT01020133001	Vitis-chr1_GSVIVT01003226001	Tetra-chr12_TESI_021386	Tetra-chr12_TESI_021539	157	-
Vitis-chr1_GSVIVT01010441001	Vitis-chr1_GSVIVT01000962001	Tetra-chr12_TESI_020927	Tetra-chr12_TESI_020996	90	-
Vitis-chr1_GSVIVT01012257001	Vitis-chr1_GSVIVT01012173001	Tetra-chr12_TESI_021281	Tetra-chr12_TESI_021362	79	+
Vitis-chr1_GSVIVT01011738001	Vitis-chr1_GSVIVT01011636001	Tetra-chr12_TESI_020572	Tetra-chr12_TESI_020645	76	+
Vitis-chr1_GSVIVT01010292001	Vitis-chr1_GSVIVT01010374001	Tetra-chr12_TESI_021045	Tetra-chr12_TESI_021109	68	-
Vitis-chr1_GSVIVT01013785001	Vitis-chr1_GSVIVT01013735001	Tetra-chr12_TESI_021227	Tetra-chr12_TESI_021272	44	-
Vitis-chr1_GSVIVT01010100001	Vitis-chr1_GSVIVT01010166001	Tetra-chr12_TESI_021763	Tetra-chr12_TESI_021792	35	-
Vitis-chr1_GSVIVT01001078001	Vitis-chr1_GSVIVT01001124001	Tetra-chr12_TESI_020842	Tetra-chr12_TESI_020900	49	-
Vitis-chr1_GSVIVT01000596001	Vitis-chr1_GSVIVT01000534001	Tetra-chr12_TESI_021110	Tetra-chr12_TESI_021163	54	+
Vitis-chr1_GSVIVT01011825001	Vitis-chr1_GSVIVT01011786001	Tetra-chr12_TESI_021586	Tetra-chr12_TESI_021616	32	-
Vitis-chr1_GSVIVT01020178001	Vitis-chr1_GSVIVT01019973001	Tetra-chr17_TESI_027211	Tetra-chr17_TESI_027334	137	-
Vitis-chr1_GSVIVT01011622001	Vitis-chr1_GSVIVT01011560001	Tetra-chr17_TESI_026279	Tetra-chr17_TESI_026346	59	-
Vitis-chr1_GSVIVT01011809001	Vitis-chr1_GSVIVT01011753001	Tetra-chr17_TESI_026599	Tetra-chr17_TESI_026650	47	-
Vitis-chr1_GSVIVT01011867001	Vitis-chr1_GSVIVT01011810001	Tetra-chr17_TESI_026733	Tetra-chr17_TESI_026766	39	+
Vitis-chr1_GSVIVT01000907001	Vitis-chr1_GSVIVT01001144001	Tetra-chr17_TESI_026784	Tetra-chr17_TESI_026909	113	-
Vitis-chr1_GSVIVT01000603001	Vitis-chr1_GSVIVT01000534001	Tetra-chr17_TESI_027016	Tetra-chr17_TESI_027070	57	+
Vitis-chr1_GSVIVT01010296001	Vitis-chr1_GSVIVT01010387001	Tetra-chr17_TESI_026958	Tetra-chr17_TESI_027003	61	-
Vitis-chr1_GSVIVT01013803001	Vitis-chr1_GSVIVT01013718001	Tetra-chr17_TESI_027124	Tetra-chr17_TESI_027187	67	+
Vitis-chr1_GSVIVT01012155001	Vitis-chr1_GSVIVT01012114001	Tetra-chr3_TESI_006023	Tetra-chr3_TESI_006056	35	-
Vitis-chr1_GSVIVT01013810001	Vitis-chr1_GSVIVT01019974001	Tetra-chr5_TESI_009469	Tetra-chr5_TESI_009677	241	-
Vitis-chr1_GSVIVT01010296001	Vitis-chr1_GSVIVT01010359001	Tetra-chr5_TESI_009752	Tetra-chr5_TESI_009793	48	-
Vitis-chr1_GSVIVT01011751001	Vitis-chr1_GSVIVT01011632001	Tetra-chr5_TESI_009281	Tetra-chr5_TESI_009337	73	+
Vitis-chr1_GSVIVT01011897001	Vitis-chr1_GSVIVT01011766001	Tetra-chr5_TESI_009186	Tetra-chr5_TESI_009272	96	+
Vitis-chr1_GSVIVT01010471001	Vitis-chr1_GSVIVT01001097001	Tetra-chr5_TESI_009828	Tetra-chr5_TESI_009902	94	+
Vitis-chr1_GSVIVT01011971001	Vitis-chr1_GSVIVT01011908001	Tetra-chr5_TESI_009404	Tetra-chr5_TESI_009435	40	+
Vitis-chr1_GSVIVT01000578001	Vitis-chr1_GSVIVT01000534001	Tetra-chr5_TESI_009706	Tetra-chr5_TESI_009745	39	-
Vitis-chr1_GSVIVT01011932001	Vitis-chr1_GSVIVT01011846001	Tetra-chr7_TESI_012916	Tetra-chr7_TESI_012991	75	+
Vitis-chr1_GSVIVT01012243001	Vitis-chr1_GSVIVT01012193001	Tetra-chr7_TESI_013292	Tetra-chr7_TESI_013360	57	-
Vitis-chr1_GSVIVT01010513001	Vitis-chr1_GSVIVT01000958001	Tetra-chr7_TESI_013406	Tetra-chr7_TESI_013451	52	+
Vitis-chr1_GSVIVT01020232001	Vitis-chr1_GSVIVT01003226001	Tetra-chr7_TESI_013082	Tetra-chr7_TESI_013267	209	+
Vitis-chr1_GSVIVT01012028001	Vitis-chr1_GSVIVT01011940001	Tetra-chr7_TESI_012997	Tetra-chr7_TESI_013038	54	-
Vitis-chr1_GSVIVT01011703001	Vitis-chr1_GSVIVT01011622001	Tetra-chr7_TESI_012689	Tetra-chr7_TESI_012741	59	-
Vitis-chr1_GSVIVT01001078001	Vitis-chr1_GSVIVT01001128001	Tetra-chr7_TESI_013372	Tetra-chr7_TESI_013405	38	-
Vitis-chr1_GSVIVT01011781001	Vitis-chr1_GSVIVT01011713001	Tetra-chr7_TESI_012860	Tetra-chr7_TESI_012912	51	+
Vitis-chr1_GSVIVT01012106001	Vitis-chr1_GSVIVT01012063001	Tetra-chr8_TESI_014542	Tetra-chr8_TESI_014571	31	-
Vitis-chr1_GSVIVT01012163001	Vitis-chr1_GSVIVT01012116001	Tetra-chr8_TESI_014330	Tetra-chr8_TESI_014361	37	+
Vitis-chr10_GSVIVT01021164001	Vitis-chr10_GSVIVT01021322001	Tetra-chr13_TESI_022284	Tetra-chr13_TESI_022441	141	+
Vitis-chr10_GSVIVT01021542001	Vitis-chr10_GSVIVT01021670001	Tetra-chr13_TESI_022160	Tetra-chr13_TESI_022225	77	+
Vitis-chr10_GSVIVT01012660001	Vitis-chr10_GSVIVT01012730001	Tetra-chr13_TESI_022687	Tetra-chr13_TESI_022722	43	-
Vitis-chr10_GSVIVT01021699001	Vitis-chr10_GSVIVT01037948001	Tetra-chr13_TESI_022075	Tetra-chr13_TESI_022119	52	-
Vitis-chr10_GSVIVT01021316001	Vitis-chr10_GSVIVT01021418001	Tetra-chr3_TESI_004432	Tetra-chr3_TESI_004484	63	+
Vitis-chr10_GSVIVT01021114001	Vitis-chr10_GSVIVT01021200001	Tetra-chr3_TESI_004535	Tetra-chr3_TESI_004606	67	+
Vitis-chr10_GSVIVT01012662001	Vitis-chr10_GSVIVT01012741001	Tetra-chr3_TESI_004897	Tetra-chr3_TESI_004943	52	+
Vitis-chr10_GSVIVT01021208001	Vitis-chr10_GSVIVT01021253001	Tetra-chr3_TESI_004669	Tetra-chr3_TESI_004712	40	-
Vitis-chr10_GSVIVT01021326001	Vitis-chr10_GSVIVT01021415001	Tetra-chr4_TESI_006972	Tetra-chr4_TESI_007016	54	-
Vitis-chr10_GSVIVT01021141001	Vitis-chr10_GSVIVT01021275001	Tetra-chr6_TESI_010997	Tetra-chr6_TESI_011087	97	+
Vitis-chr10_GSVIVT01021085001	Vitis-chr10_GSVIVT01021200001	Tetra-chr8_TESI_015385	Tetra-chr8_TESI_015463	82	+
Vitis-chr10_GSVIVT01021241001	Vitis-chr10_GSVIVT01021285001	Tetra-chr8_TESI_016011	Tetra-chr8_TESI_016058	42	+
Vitis-chr11_GSVIVT01015481001	Vitis-chr11_GSVIVT01015580001	Tetra-chr10_TESI_019143	Tetra-chr10_TESI_019217	80	+
Vitis-chr11_GSVIVT01015307001	Vitis-chr11_GSVIVT01015431001	Tetra-chr15_TESI_025659	Tetra-chr15_TESI_025779	113	-
Vitis-chr11_GSVIVT01015435001	Vitis-chr11_GSVIVT01012856001	Tetra-chr15_TESI_025485	Tetra-chr15_TESI_025620	158	+
Vitis-chr11_GSVIVT01015173001	Vitis-chr11_GSVIVT01015250001	Tetra-chr15_TESI_025840	Tetra-chr15_TESI_025903	66	-
Vitis-chr11_GSVIVT01001043001	Vitis-chr11_GSVIVT01023651001	Tetra-chr15_TESI_025299	Tetra-chr15_TESI_025386	88	-
Vitis-chr11_GSVIVT01015264001	Vitis-chr11_GSVIVT01015303001	Tetra-chr15_TESI_025784	Tetra-chr15_TESI_025826	38	+
Vitis-chr11_GSVIVT01015222001	Vitis-chr11_GSVIVT01015407001	Tetra-chr19_TESI_027879	Tetra-chr19_TESI_028007	143	-
Vitis-chr11_GSVIVT01015532001	Vitis-chr11_GSVIVT01012880001	Tetra-chr19_TESI_027473	Tetra-chr19_TESI_027581	117	+
Vitis-chr11_GSVIVT01015418001	Vitis-chr11_GSVIVT01015508001	Tetra-chr19_TESI_028010	Tetra-chr19_TESI_028106	85	-
Vitis-chr11_GSVIVT01023600001	Vitis-chr11_GSVIVT01023688001	Tetra-chr19_TESI_027613	Tetra-chr19_TESI_027645	42	-
Vitis-chr11_GSVIVT01015307001	Vitis-chr11_GSVIVT01015493001	Tetra-chr4_TESI_006546	Tetra-chr4_TESI_006713	162	+
Vitis-chr11_GSVIVT01015018001	Vitis-chr11_GSVIVT01015088001	Tetra-chr4_TESI_006391	Tetra-chr4_TESI_006433	51	-
Vitis-chr11_GSVIVT01015254001	Vitis-chr11_GSVIVT01015303001	Tetra-chr4_TESI_006488	Tetra-chr4_TESI_006543	49	-
Vitis-chr11_GSVIVT01001076001	Vitis-chr11_GSVIVT01023651001	Tetra-chr4_TESI_006746	Tetra-chr4_TESI_006779	45	+
Vitis-chr11_GSVIVT01015587001	Vitis-chr11_GSVIVT01012834001	Tetra-chr7_TESI_012297	Tetra-chr7_TESI_012330	36	+
Vitis-chr11_GSVIVT01015089001	Vitis-chr11_GSVIVT01015174001	Tetra-chr7_TESI_013648	Tetra-chr7_TESI_013692	56	-
Vitis-chr11_GSVIVT01015204001	Vitis-chr11_GSVIVT01015256001	Tetra-chr7_TESI_013730	Tetra-chr7_TESI_013762	39	-
Vitis-chr11_GSVIVT01001058001	Vitis-chr11_GSVIVT01023598001	Tetra-chr7_TESI_012173	Tetra-chr7_TESI_012224	47	-
Vitis-chr11_GSVIVT01015342001	Vitis-chr11_GSVIVT01015401001	Tetra-chr7_TESI_013763	Tetra-chr7_TESI_013804	48	-
Vitis-chr11_GSVIVT01015415001	Vitis-chr11_GSVIVT01015482001	Tetra-chr7_TESI_013821	Tetra-chr7_TESI_013872	54	-
Vitis-chr11_GSVIVT01012858001	Vitis-chr11_GSVIVT01001044001	Tetra-chr7_TESI_012337	Tetra-chr7_TESI_012381	43	+
Vitis-chr12_GSVIVT01020567001	Vitis-chr12_GSVIVT01020532001	Tetra-chr13_TESI_022737	Tetra-chr13_TESI_022776	35	+
Vitis-chr12_GSVIVT01020781001	Vitis-chr12_GSVIVT01020658001	Tetra-chr13_TESI_022280	Tetra-chr13_TESI_022382	101	-
Vitis-chr12_GSVIVT01030542001	Vitis-chr12_GSVIVT01030583001	Tetra-chr13_TESI_022631	Tetra-chr13_TESI_022668	37	-
Vitis-chr12_GSVIVT01030633001	Vitis-chr12_GSVIVT01000438001	Tetra-chr13_TESI_022576	Tetra-chr13_TESI_022616	43	-
Vitis-chr12_GSVIVT01030042001	Vitis-chr12_GSVIVT01030146001	Tetra-chr17_TESI_026142	Tetra-chr17_TESI_026268	104	-
Vitis-chr12_GSVIVT01020752001	Vitis-chr12_GSVIVT01020685001	Tetra-chr3_TESI_004671	Tetra-chr3_TESI_004719	52	+
Vitis-chr12_GSVIVT01030544001	Vitis-chr12_GSVIVT01030583001	Tetra-chr3_TESI_004822	Tetra-chr3_TESI_004882	46	+
Vitis-chr12_GSVIVT01030640001	Vitis-chr12_GSVIVT01000440001	Tetra-chr3_TESI_004492	Tetra-chr3_TESI_004532	40	+
Vitis-chr12_GSVIVT01030053001	Vitis-chr12_GSVIVT01030127001	Tetra-chr6_TESI_010723	Tetra-chr6_TESI_010768	51	+
Vitis-chr12_GSVIVT01020789001	Vitis-chr12_GSVIVT01020666001	Tetra-chr6_TESI_011011	Tetra-chr6_TESI_011090	89	-
Vitis-chr12_GSVIVT01020581001	Vitis-chr12_GSVIVT01020531001	Tetra-chr6_TESI_011121	Tetra-chr6_TESI_011169	47	+
Vitis-chr12_GSVIVT01030486001	Vitis-chr12_GSVIVT01030540001	Tetra-chr6_TESI_010787	Tetra-chr6_TESI_010822	40	-
Vitis-chr12_GSVIVT01020698001	Vitis-chr12_GSVIVT01020649001	Tetra-chr8_TESI_015423	Tetra-chr8_TESI_015464	42	-
Vitis-chr12_GSVIVT01030017001	Vitis-chr12_GSVIVT01030142001	Tetra-chr8_TESI_014977	Tetra-chr8_TESI_015090	107	-
Vitis-chr12_GSVIVT01020787001	Vitis-chr12_GSVIVT01020747001	Tetra-chr8_TESI_016015	Tetra-chr8_TESI_016059	37	-
Vitis-chr12_GSVIVT01020617001	Vitis-chr12_GSVIVT01020533001	Tetra-chr8_TESI_015351	Tetra-chr8_TESI_015420	71	-
Vitis-chr12_GSVIVT01030600001	Vitis-chr12_GSVIVT01030640001	Tetra-chr8_TESI_015184	Tetra-chr8_TESI_015229	40	+
Vitis-chr12_GSVIVT01030486001	Vitis-chr12_GSVIVT01030539001	Tetra-chr8_TESI_015103	Tetra-chr8_TESI_015142	42	-
Vitis-chr13_GSVIVT01032861001	Vitis-chr13_GSVIVT01032652001	Tetra-chr11_TESI_017598	Tetra-chr11_TESI_017850	211	-
Vitis-chr13_GSVIVT01016357001	Vitis-chr13_GSVIVT01034760001	Tetra-chr11_TESI_018165	Tetra-chr11_TESI_018454	250	+
Vitis-chr13_GSVIVT01032614001	Vitis-chr13_GSVIVT01016476001	Tetra-chr11_TESI_017967	Tetra-chr11_TESI_018129	146	-
Vitis-chr13_GSVIVT01016422001	Vitis-chr13_GSVIVT01016359001	Tetra-chr11_TESI_017856	Tetra-chr11_TESI_017919	54	-
Vitis-chr13_GSVIVT01032138001	Vitis-chr13_GSVIVT01032039001	Tetra-chr11_TESI_018914	Tetra-chr11_TESI_019008	86	+
Vitis-chr13_GSVIVT01016475001	Vitis-chr13_GSVIVT01016396001	Tetra-chr11_TESI_017921	Tetra-chr11_TESI_017965	53	+
Vitis-chr13_GSVIVT01001439001	Vitis-chr13_GSVIVT01032213001	Tetra-chr11_TESI_018764	Tetra-chr11_TESI_018794	30	-
Vitis-chr13_GSVIVT01011251001	Vitis-chr13_GSVIVT01010721001	Tetra-chr11_TESI_018472	Tetra-chr11_TESI_018508	50	+
Vitis-chr13_GSVIVT01016616001	Vitis-chr13_GSVIVT01016527001	Tetra-chr14_TESI_025092	Tetra-chr14_TESI_025147	61	-
Vitis-chr13_GSVIVT01032850001	Vitis-chr13_GSVIVT01032768001	Tetra-chr14_TESI_024469	Tetra-chr14_TESI_024515	54	-
Vitis-chr13_GSVIVT01016163001	Vitis-chr13_GSVIVT01034745001	Tetra-chr14_TESI_024162	Tetra-chr14_TESI_024193	43	-
Vitis-chr13_GSVIVT01032103001	Vitis-chr13_GSVIVT01032041001	Tetra-chr14_TESI_024684	Tetra-chr14_TESI_024742	53	-
Vitis-chr13_GSVIVT01032633001	Vitis-chr13_GSVIVT01016595001	Tetra-chr5_TESI_008272	Tetra-chr5_TESI_008309	44	+
Vitis-chr13_GSVIVT01032776001	Vitis-chr13_GSVIVT01032672001	Tetra-chr5_TESI_008470	Tetra-chr5_TESI_008552	87	-
Vitis-chr13_GSVIVT01016509001	Vitis-chr13_GSVIVT01016396001	Tetra-chr5_TESI_008018	Tetra-chr5_TESI_008075	73	+
Vitis-chr13_GSVIVT01032850001	Vitis-chr13_GSVIVT01032792001	Tetra-chr5_TESI_008428	Tetra-chr5_TESI_008467	42	+
Vitis-chr13_GSVIVT01016641001	Vitis-chr13_GSVIVT01016457001	Tetra-chr9_TESI_017441	Tetra-chr9_TESI_017573	138	+
Vitis-chr13_GSVIVT01016212001	Vitis-chr13_GSVIVT01016161001	Tetra-chr9_TESI_016551	Tetra-chr9_TESI_016584	36	-
Vitis-chr13_GSVIVT01034705001	Vitis-chr13_GSVIVT01034762001	Tetra-chr9_TESI_016467	Tetra-chr9_TESI_016500	35	-
Vitis-chr13_GSVIVT01016437001	Vitis-chr13_GSVIVT01016360001	Tetra-chr9_TESI_017336	Tetra-chr9_TESI_017396	59	-
Vitis-chr13_GSVIVT01032850001	Vitis-chr13_GSVIVT01032809001	Tetra-chr9_TESI_016657	Tetra-chr9_TESI_016692	34	-
Vitis-chr13_GSVIVT01032803001	Vitis-chr13_GSVIVT01032652001	Tetra-chr9_TESI_017171	Tetra-chr9_TESI_017320	140	-
Vitis-chr13_GSVIVT01001437001	Vitis-chr13_GSVIVT01032199001	Tetra-chr9_TESI_016897	Tetra-chr9_TESI_016926	35	+
Vitis-chr13_random_GSVIVT01013483001	Vitis-chr13_random_GSVIVT01013535001	Tetra-chr9_TESI_016982	Tetra-chr9_TESI_017012	32	-
Vitis-chr14_GSVIVT01031319001	Vitis-chr14_GSVIVT01031262001	Tetra-chr1_TESI_001252	Tetra-chr1_TESI_001282	38	+
Vitis-chr14_GSVIVT01031248001	Vitis-chr14_GSVIVT01031155001	Tetra-chr1_TESI_001305	Tetra-chr1_TESI_001382	76	+
Vitis-chr14_GSVIVT01036267001	Vitis-chr14_GSVIVT01036201001	Tetra-chr1_TESI_001599	Tetra-chr1_TESI_001642	42	+
Vitis-chr14_GSVIVT01032551001	Vitis-chr14_GSVIVT01011513001	Tetra-chr12_TESI_021332	Tetra-chr12_TESI_021538	202	-
Vitis-chr14_GSVIVT01001814001	Vitis-chr14_GSVIVT01032437001	Tetra-chr12_TESI_021049	Tetra-chr12_TESI_021214	146	+
Vitis-chr14_GSVIVT01032440001	Vitis-chr14_GSVIVT01032477001	Tetra-chr12_TESI_021217	Tetra-chr12_TESI_021266	41	-
Vitis-chr14_GSVIVT01032986001	Vitis-chr14_GSVIVT01001811001	Tetra-chr12_TESI_020887	Tetra-chr12_TESI_021006	112	+
Vitis-chr14_GSVIVT01032484001	Vitis-chr14_GSVIVT01032550001	Tetra-chr12_TESI_021653	Tetra-chr12_TESI_021753	75	-
Vitis-chr14_GSVIVT01036537001	Vitis-chr14_GSVIVT01032935001	Tetra-chr12_TESI_021273	Tetra-chr12_TESI_021331	60	+
Vitis-chr14_GSVIVT01032938001	Vitis-chr14_GSVIVT01032424001	Tetra-chr17_TESI_026793	Tetra-chr17_TESI_027098	285	+
Vitis-chr14_GSVIVT01032427001	Vitis-chr14_GSVIVT01032512001	Tetra-chr17_TESI_027118	Tetra-chr17_TESI_027201	79	+
Vitis-chr14_GSVIVT01011348001	Vitis-chr14_GSVIVT01011395001	Tetra-chr17_TESI_027227	Tetra-chr17_TESI_027259	37	-
Vitis-chr14_GSVIVT01021884001	Vitis-chr14_GSVIVT01021809001	Tetra-chr18_TESI_028830	Tetra-chr18_TESI_028876	52	-
Vitis-chr14_GSVIVT01031153001	Vitis-chr14_GSVIVT01031114001	Tetra-chr18_TESI_028501	Tetra-chr18_TESI_028531	31	+
Vitis-chr14_GSVIVT01031201001	Vitis-chr14_GSVIVT01031163001	Tetra-chr18_TESI_028452	Tetra-chr18_TESI_028492	35	+
Vitis-chr14_GSVIVT01031271001	Vitis-chr14_GSVIVT01031195001	Tetra-chr2_TESI_002410	Tetra-chr2_TESI_002536	90	+
Vitis-chr14_GSVIVT01031183001	Vitis-chr14_GSVIVT01031130001	Tetra-chr2_TESI_002547	Tetra-chr2_TESI_002625	59	+
Vitis-chr14_GSVIVT01023539001	Vitis-chr14_GSVIVT01023448001	Tetra-chr2_TESI_002887	Tetra-chr2_TESI_002957	60	+
Vitis-chr14_GSVIVT01021804001	Vitis-chr14_GSVIVT01036202001	Tetra-chr2_TESI_002787	Tetra-chr2_TESI_002880	82	+
Vitis-chr14_GSVIVT01022031001	Vitis-chr14_GSVIVT01021970001	Tetra-chr2_TESI_002656	Tetra-chr2_TESI_002693	41	-
Vitis-chr14_GSVIVT01031153001	Vitis-chr14_GSVIVT01031092001	Tetra-chr3_TESI_005439	Tetra-chr3_TESI_005483	45	+
Vitis-chr14_GSVIVT01021779001	Vitis-chr14_GSVIVT01036213001	Tetra-chr3_TESI_005260	Tetra-chr3_TESI_005295	41	-
Vitis-chr14_GSVIVT01001826001	Vitis-chr14_GSVIVT01003987001	Tetra-chr5_TESI_009755	Tetra-chr5_TESI_009804	47	+
Vitis-chr14_GSVIVT01030735001	Vitis-chr14_GSVIVT01030920001	Tetra-chr5_TESI_009255	Tetra-chr5_TESI_009325	84	-
Vitis-chr14_GSVIVT01032981001	Vitis-chr14_GSVIVT01001814001	Tetra-chr5_TESI_009805	Tetra-chr5_TESI_009904	106	-
Vitis-chr14_GSVIVT01032563001	Vitis-chr14_GSVIVT01011381001	Tetra-chr5_TESI_009512	Tetra-chr5_TESI_009592	79	-
Vitis-chr14_GSVIVT01011436001	Vitis-chr14_GSVIVT01011505001	Tetra-chr5_TESI_009090	Tetra-chr5_TESI_009179	70	-
Vitis-chr14_GSVIVT01032373001	Vitis-chr14_GSVIVT01032529001	Tetra-chr5_TESI_009600	Tetra-chr5_TESI_009715	124	-
Vitis-chr14_GSVIVT01011397001	Vitis-chr14_GSVIVT01011514001	Tetra-chr7_TESI_013222	Tetra-chr7_TESI_013321	98	+
Vitis-chr14_GSVIVT01033008001	Vitis-chr14_GSVIVT01033067001	Tetra-chr7_TESI_013420	Tetra-chr7_TESI_013452	36	-
Vitis-chr14_GSVIVT01032942001	Vitis-chr14_GSVIVT01033005001	Tetra-chr7_TESI_013372	Tetra-chr7_TESI_013416	49	+
Vitis-chr14_GSVIVT01031073001	Vitis-chr14_GSVIVT01036474001	Tetra-chr7_TESI_012998	Tetra-chr7_TESI_013039	37	+
Vitis-chr14_GSVIVT01030992001	Vitis-chr14_GSVIVT01031071001	Tetra-chr7_TESI_012919	Tetra-chr7_TESI_012988	56	-
Vitis-chr14_GSVIVT01032589001	Vitis-chr14_GSVIVT01011386001	Tetra-chr7_TESI_013154	Tetra-chr7_TESI_013210	57	+
Vitis-chr14_GSVIVT01036552001	Vitis-chr14_GSVIVT01032933001	Tetra-chr7_TESI_013323	Tetra-chr7_TESI_013362	44	-
Vitis-chr14_GSVIVT01003978001	Vitis-chr14_GSVIVT01032389001	Tetra-chr7_TESI_013468	Tetra-chr7_TESI_013499	36	+
Vitis-chr14_GSVIVT01030833001	Vitis-chr14_GSVIVT01030886001	Tetra-chr7_TESI_012864	Tetra-chr7_TESI_012905	38	-
Vitis-chr15_GSVIVT01027191001	Vitis-chr15_GSVIVT01027008001	Tetra-chr1_TESI_000028	Tetra-chr1_TESI_000188	152	+
Vitis-chr15_GSVIVT01026953001	Vitis-chr15_GSVIVT01026826001	Tetra-chr1_TESI_000290	Tetra-chr1_TESI_000382	98	+
Vitis-chr15_GSVIVT01027007001	Vitis-chr15_GSVIVT01026955001	Tetra-chr1_TESI_000190	Tetra-chr1_TESI_000235	46	-
Vitis-chr15_GSVIVT01018297001	Vitis-chr15_GSVIVT01018217001	Tetra-chr1_TESI_000688	Tetra-chr1_TESI_000751	59	-
Vitis-chr15_GSVIVT01026944001	Vitis-chr15_GSVIVT01026838001	Tetra-chr10_TESI_019321	Tetra-chr10_TESI_019391	78	-
Vitis-chr15_GSVIVT01027444001	Vitis-chr15_GSVIVT01027402001	Tetra-chr10_TESI_019243	Tetra-chr10_TESI_019299	44	+
Vitis-chr15_GSVIVT01027490001	Vitis-chr15_GSVIVT01027197001	Tetra-chr19_TESI_027349	Tetra-chr19_TESI_027468	94	+
Vitis-chr15_GSVIVT01027577001	Vitis-chr15_GSVIVT01027530001	Tetra-chr4_TESI_007358	Tetra-chr4_TESI_007394	37	+
Vitis-chr15_GSVIVT01018272001	Vitis-chr15_GSVIVT01027683001	Tetra-chr4_TESI_007253	Tetra-chr4_TESI_007308	73	-
Vitis-chr15_GSVIVT01027001001	Vitis-chr15_GSVIVT01026956001	Tetra-chr4_TESI_007446	Tetra-chr4_TESI_007484	39	-
Vitis-chr15_GSVIVT01027419001	Vitis-chr15_GSVIVT01027151001	Tetra-chr8_TESI_013950	Tetra-chr8_TESI_013996	52	+
Vitis-chr15_GSVIVT01018398001	Vitis-chr15_GSVIVT01018343001	Tetra-chr8_TESI_014391	Tetra-chr8_TESI_014421	31	-
Vitis-chr15_GSVIVT01026927001	Vitis-chr15_GSVIVT01026849001	Tetra-chr8_TESI_015722	Tetra-chr8_TESI_015757	47	+
Vitis-chr15_GSVIVT01026997001	Vitis-chr15_GSVIVT01026955001	Tetra-chr8_TESI_015649	Tetra-chr8_TESI_015690	39	-
Vitis-chr15_GSVIVT01018403001	Vitis-chr15_GSVIVT01018306001	Tetra-chr8_TESI_014689	Tetra-chr8_TESI_014727	49	+
Vitis-chr15_GSVIVT01027087001	Vitis-chr15_GSVIVT01027008001	Tetra-chr8_TESI_015571	Tetra-chr8_TESI_015643	68	+
Vitis-chr15_GSVIVT01027679001	Vitis-chr15_GSVIVT01027600001	Tetra-chr8_TESI_014811	Tetra-chr8_TESI_014851	50	-
Vitis-chr15_GSVIVT01018306001	Vitis-chr15_GSVIVT01018249001	Tetra-chr8_TESI_014887	Tetra-chr8_TESI_014916	36	+
Vitis-chr15_GSVIVT01018233001	Vitis-chr15_GSVIVT01018156001	Tetra-chr8_TESI_014933	Tetra-chr8_TESI_014968	42	+
Vitis-chr15_GSVIVT01027479001	Vitis-chr15_GSVIVT01027434001	Tetra-chr8_TESI_015895	Tetra-chr8_TESI_015940	40	-
Vitis-chr15_GSVIVT01027196001	Vitis-chr15_GSVIVT01027147001	Tetra-chr8_TESI_015527	Tetra-chr8_TESI_015569	43	-
Vitis-chr15_GSVIVT01027120001	Vitis-chr15_GSVIVT01027008001	Tetra-chr8_TESI_014000	Tetra-chr8_TESI_014069	77	+
Vitis-chr15_GSVIVT01027004001	Vitis-chr15_GSVIVT01026956001	Tetra-chr8_TESI_014072	Tetra-chr8_TESI_014116	43	-
Vitis-chr16_GSVIVT01028756001	Vitis-chr16_GSVIVT01028700001	Tetra-chr1_TESI_000107	Tetra-chr1_TESI_000172	55	-
Vitis-chr16_GSVIVT01010552001	Vitis-chr16_GSVIVT01028865001	Tetra-chr1_TESI_000265	Tetra-chr1_TESI_000391	116	-
Vitis-chr16_GSVIVT01018577001	Vitis-chr16_GSVIVT01018483001	Tetra-chr1_TESI_000511	Tetra-chr1_TESI_000582	66	-
Vitis-chr16_GSVIVT01028864001	Vitis-chr16_GSVIVT01028778001	Tetra-chr1_TESI_000179	Tetra-chr1_TESI_000237	63	-
Vitis-chr16_GSVIVT01010662001	Vitis-chr16_GSVIVT01010593001	Tetra-chr1_TESI_000392	Tetra-chr1_TESI_000465	64	-
Vitis-chr16_GSVIVT01038595001	Vitis-chr16_GSVIVT01038546001	Tetra-chr1_TESI_000028	Tetra-chr1_TESI_000080	47	+
Vitis-chr16_GSVIVT01028984001	Vitis-chr16_GSVIVT01028906001	Tetra-chr10_TESI_019327	Tetra-chr10_TESI_019389	62	+
Vitis-chr16_GSVIVT01038651001	Vitis-chr16_GSVIVT01038610001	Tetra-chr10_TESI_019239	Tetra-chr10_TESI_019307	50	+
Vitis-chr16_GSVIVT01018629001	Vitis-chr16_GSVIVT01010649001	Tetra-chr18_TESI_028375	Tetra-chr18_TESI_028447	104	+
Vitis-chr16_GSVIVT01038686001	Vitis-chr16_GSVIVT01038597001	Tetra-chr19_TESI_027363	Tetra-chr19_TESI_027466	88	+
Vitis-chr16_GSVIVT01018494001	Vitis-chr16_GSVIVT01018448001	Tetra-chr4_TESI_007358	Tetra-chr4_TESI_007392	35	-
Vitis-chr16_GSVIVT01028787001	Vitis-chr16_GSVIVT01028698001	Tetra-chr4_TESI_007531	Tetra-chr4_TESI_007571	53	-
Vitis-chr16_GSVIVT01038593001	Vitis-chr16_GSVIVT01038546001	Tetra-chr8_TESI_015528	Tetra-chr8_TESI_015561	36	-
Vitis-chr16_GSVIVT01028876001	Vitis-chr16_GSVIVT01028790001	Tetra-chr8_TESI_015642	Tetra-chr8_TESI_015687	56	-
Vitis-chr16_GSVIVT01028914001	Vitis-chr16_GSVIVT01028788001	Tetra-chr8_TESI_014066	Tetra-chr8_TESI_014147	91	-
Vitis-chr16_GSVIVT01028985001	Vitis-chr16_GSVIVT01028895001	Tetra-chr8_TESI_015710	Tetra-chr8_TESI_015756	58	-
Vitis-chr16_GSVIVT01028755001	Vitis-chr16_GSVIVT01028698001	Tetra-chr8_TESI_014007	Tetra-chr8_TESI_014065	52	-
Vitis-chr16_GSVIVT01028765001	Vitis-chr16_GSVIVT01028698001	Tetra-chr8_TESI_015569	Tetra-chr8_TESI_015632	58	-
Vitis-chr16_GSVIVT01024407001	Vitis-chr16_GSVIVT01024453001	Tetra-chr8_TESI_014734	Tetra-chr8_TESI_014774	41	-
Vitis-chr16_GSVIVT01038668001	Vitis-chr16_GSVIVT01038632001	Tetra-chr8_TESI_015895	Tetra-chr8_TESI_015940	38	-
Vitis-chr16_GSVIVT01038633001	Vitis-chr16_GSVIVT01038591001	Tetra-chr8_TESI_013943	Tetra-chr8_TESI_013973	33	+
Vitis-chr16_GSVIVT01018577001	Vitis-chr16_GSVIVT01018490001	Tetra-chr8_TESI_014805	Tetra-chr8_TESI_014834	41	-
Vitis-chr17_GSVIVT01007838001	Vitis-chr17_GSVIVT01007772001	Tetra-chr12_TESI_021654	Tetra-chr12_TESI_021755	74	+
Vitis-chr17_GSVIVT01008667001	Vitis-chr17_GSVIVT01008526001	Tetra-chr12_TESI_020859	Tetra-chr12_TESI_020991	128	+
Vitis-chr17_GSVIVT01008155001	Vitis-chr17_GSVIVT01008104001	Tetra-chr12_TESI_021274	Tetra-chr12_TESI_021312	39	+
Vitis-chr17_GSVIVT01007765001	Vitis-chr17_GSVIVT01007521001	Tetra-chr12_TESI_021075	Tetra-chr12_TESI_021271	191	-
Vitis-chr17_GSVIVT01008101001	Vitis-chr17_GSVIVT01007849001	Tetra-chr12_TESI_021313	Tetra-chr12_TESI_021534	212	-
Vitis-chr17_GSVIVT01008661001	Vitis-chr17_GSVIVT01008552001	Tetra-chr17_TESI_026837	Tetra-chr17_TESI_026926	91	+
Vitis-chr17_GSVIVT01008096001	Vitis-chr17_GSVIVT01007995001	Tetra-chr17_TESI_027208	Tetra-chr17_TESI_027309	96	-
Vitis-chr17_GSVIVT01007954001	Vitis-chr17_GSVIVT01007883001	Tetra-chr17_TESI_026350	Tetra-chr17_TESI_026414	55	-
Vitis-chr17_GSVIVT01008542001	Vitis-chr17_GSVIVT01008490001	Tetra-chr17_TESI_026935	Tetra-chr17_TESI_026981	47	+
Vitis-chr17_GSVIVT01007804001	Vitis-chr17_GSVIVT01007521001	Tetra-chr17_TESI_026983	Tetra-chr17_TESI_027202	217	-
Vitis-chr17_GSVIVT01008215001	Vitis-chr17_GSVIVT01008133001	Tetra-chr17_TESI_026527	Tetra-chr17_TESI_026590	62	+
Vitis-chr17_GSVIVT01008265001	Vitis-chr17_GSVIVT01008164001	Tetra-chr5_TESI_009367	Tetra-chr5_TESI_009429	70	-
Vitis-chr17_GSVIVT01008096001	Vitis-chr17_GSVIVT01008030001	Tetra-chr5_TESI_009511	Tetra-chr5_TESI_009577	64	-
Vitis-chr17_GSVIVT01008661001	Vitis-chr17_GSVIVT01008511001	Tetra-chr5_TESI_009806	Tetra-chr5_TESI_009903	113	-
Vitis-chr17_GSVIVT01007860001	Vitis-chr17_GSVIVT01007655001	Tetra-chr5_TESI_009571	Tetra-chr5_TESI_009701	144	+
Vitis-chr17_GSVIVT01008483001	Vitis-chr17_GSVIVT01008378001	Tetra-chr5_TESI_009243	Tetra-chr5_TESI_009331	89	-
Vitis-chr17_GSVIVT01007990001	Vitis-chr17_GSVIVT01007942001	Tetra-chr5_TESI_009117	Tetra-chr5_TESI_009180	50	-
Vitis-chr17_GSVIVT01008346001	Vitis-chr17_GSVIVT01008282001	Tetra-chr5_TESI_009187	Tetra-chr5_TESI_009225	45	-
Vitis-chr17_GSVIVT01007927001	Vitis-chr17_GSVIVT01007873001	Tetra-chr5_TESI_009054	Tetra-chr5_TESI_009091	37	-
Vitis-chr17_GSVIVT01008096001	Vitis-chr17_GSVIVT01007850001	Tetra-chr7_TESI_013130	Tetra-chr7_TESI_013344	206	+
Vitis-chr17_GSVIVT01008668001	Vitis-chr17_GSVIVT01008628001	Tetra-chr7_TESI_013378	Tetra-chr7_TESI_013416	37	+
Vitis-chr17_GSVIVT01007847001	Vitis-chr17_GSVIVT01007772001	Tetra-chr7_TESI_013077	Tetra-chr7_TESI_013129	56	-
Vitis-chr17_GSVIVT01008249001	Vitis-chr17_GSVIVT01008159001	Tetra-chr7_TESI_012996	Tetra-chr7_TESI_013070	70	+
Vitis-chr17_GSVIVT01008623001	Vitis-chr17_GSVIVT01008553001	Tetra-chr7_TESI_013418	Tetra-chr7_TESI_013455	47	-
Vitis-chr17_GSVIVT01008335001	Vitis-chr17_GSVIVT01008252001	Tetra-chr7_TESI_012915	Tetra-chr7_TESI_012993	73	-
Vitis-chr17_GSVIVT01007646001	Vitis-chr17_GSVIVT01007565001	Tetra-chr7_TESI_013465	Tetra-chr7_TESI_013499	47	-
Vitis-chr17_GSVIVT01008431001	Vitis-chr17_GSVIVT01008367001	Tetra-chr7_TESI_012828	Tetra-chr7_TESI_012914	67	-
Vitis-chr18_GSVIVT01013470001	Vitis-chr18_GSVIVT01008686001	Tetra-chr1_TESI_002136	Tetra-chr1_TESI_002247	113	+
Vitis-chr18_GSVIVT01008961001	Vitis-chr18_GSVIVT01009127001	Tetra-chr10_TESI_020163	Tetra-chr10_TESI_020270	119	-
Vitis-chr18_GSVIVT01009332001	Vitis-chr18_GSVIVT01009405001	Tetra-chr10_TESI_020028	Tetra-chr10_TESI_020076	55	-
Vitis-chr18_GSVIVT01009650001	Vitis-chr18_GSVIVT01009715001	Tetra-chr10_TESI_019822	Tetra-chr10_TESI_019869	51	+
Vitis-chr18_GSVIVT01009841001	Vitis-chr18_GSVIVT01009907001	Tetra-chr10_TESI_019762	Tetra-chr10_TESI_019808	50	-
Vitis-chr18_GSVIVT01008672001	Vitis-chr18_GSVIVT01008761001	Tetra-chr10_TESI_019543	Tetra-chr10_TESI_019589	56	+
Vitis-chr18_GSVIVT01009555001	Vitis-chr18_GSVIVT01009608001	Tetra-chr10_TESI_019904	Tetra-chr10_TESI_019936	39	-
Vitis-chr18_GSVIVT01009455001	Vitis-chr18_GSVIVT01009531001	Tetra-chr10_TESI_019937	Tetra-chr10_TESI_019984	51	-
Vitis-chr18_GSVIVT01009166001	Vitis-chr18_GSVIVT01009228001	Tetra-chr16_TESI_023510	Tetra-chr16_TESI_023569	55	-
Vitis-chr18_GSVIVT01009858001	Vitis-chr18_GSVIVT01009916001	Tetra-chr16_TESI_023981	Tetra-chr16_TESI_024012	39	-
Vitis-chr18_GSVIVT01009242001	Vitis-chr18_GSVIVT01009343001	Tetra-chr16_TESI_023734	Tetra-chr16_TESI_023817	84	+
Vitis-chr18_GSVIVT01009624001	Vitis-chr18_GSVIVT01009763001	Tetra-chr16_TESI_023856	Tetra-chr16_TESI_023977	122	+
Vitis-chr18_GSVIVT01001596001	Vitis-chr18_GSVIVT01034556001	Tetra-chr16_TESI_023321	Tetra-chr16_TESI_023366	47	+
Vitis-chr18_GSVIVT01008878001	Vitis-chr18_GSVIVT01008914001	Tetra-chr16_TESI_023236	Tetra-chr16_TESI_023275	36	+
Vitis-chr18_GSVIVT01009350001	Vitis-chr18_GSVIVT01009470001	Tetra-chr16_TESI_023616	Tetra-chr16_TESI_023699	88	-
Vitis-chr18_GSVIVT01009777001	Vitis-chr18_GSVIVT01009846001	Tetra-chr16_TESI_024020	Tetra-chr16_TESI_024082	61	+
Vitis-chr18_GSVIVT01008996001	Vitis-chr18_GSVIVT01009035001	Tetra-chr16_TESI_023427	Tetra-chr16_TESI_023475	39	-
Vitis-chr18_GSVIVT01009477001	Vitis-chr18_GSVIVT01009529001	Tetra-chr16_TESI_023571	Tetra-chr16_TESI_023607	37	+
Vitis-chr18_GSVIVT01009650001	Vitis-chr18_GSVIVT01009760001	Tetra-chr2_TESI_004139	Tetra-chr2_TESI_004181	64	+
Vitis-chr18_GSVIVT01013474001	Vitis-chr18_GSVIVT01013413001	Tetra-chr2_TESI_004106	Tetra-chr2_TESI_004138	42	+
Vitis-chr18_GSVIVT01010013001	Vitis-chr18_GSVIVT01001690001	Tetra-chr2_TESI_003935	Tetra-chr2_TESI_003976	48	+
Vitis-chr18_GSVIVT01009541001	Vitis-chr18_GSVIVT01009580001	Tetra-chr2_TESI_003619	Tetra-chr2_TESI_003650	33	+
Vitis-chr18_GSVIVT01009802001	Vitis-chr18_GSVIVT01009900001	Tetra-chr2_TESI_003480	Tetra-chr2_TESI_003528	63	-
Vitis-chr18_GSVIVT01009409001	Vitis-chr18_GSVIVT01009474001	Tetra-chr2_TESI_003541	Tetra-chr2_TESI_003585	46	-
Vitis-chr18_GSVIVT01009913001	Vitis-chr18_GSVIVT01009951001	Tetra-chr21_TESI_029205	Tetra-chr21_TESI_029256	42	-
Vitis-chr18_GSVIVT01009080001	Vitis-chr18_GSVIVT01009169001	Tetra-chr23_TESI_029147	Tetra-chr23_TESI_029202	58	-
Vitis-chr18_GSVIVT01009585001	Vitis-chr18_GSVIVT01009647001	Tetra-chr26_TESI_029266	Tetra-chr26_TESI_029319	54	+
Vitis-chr18_GSVIVT01008776001	Vitis-chr18_GSVIVT01008845001	Tetra-chr3_TESI_005926	Tetra-chr3_TESI_005964	46	+
Vitis-chr18_GSVIVT01008711001	Vitis-chr18_GSVIVT01008763001	Tetra-chr4_TESI_006823	Tetra-chr4_TESI_006874	46	+
Vitis-chr18_GSVIVT01009926001	Vitis-chr18_GSVIVT01009971001	Tetra-chr6_TESI_010142	Tetra-chr6_TESI_010187	43	-
Vitis-chr18_GSVIVT01009163001	Vitis-chr18_GSVIVT01009226001	Tetra-chr6_TESI_011336	Tetra-chr6_TESI_011383	49	-
Vitis-chr18_GSVIVT01008958001	Vitis-chr18_GSVIVT01009072001	Tetra-chr6_TESI_011440	Tetra-chr6_TESI_011535	95	-
Vitis-chr18_GSVIVT01008809001	Vitis-chr18_GSVIVT01008878001	Tetra-chr6_TESI_011829	Tetra-chr6_TESI_011880	55	+
Vitis-chr18_GSVIVT01009471001	Vitis-chr18_GSVIVT01009537001	Tetra-chr6_TESI_010439	Tetra-chr6_TESI_010487	49	+
Vitis-chr18_GSVIVT01010019001	Vitis-chr18_GSVIVT01001690001	Tetra-chr6_TESI_011660	Tetra-chr6_TESI_011701	46	+
Vitis-chr18_GSVIVT01008898001	Vitis-chr18_GSVIVT01008957001	Tetra-chr6_TESI_011899	Tetra-chr6_TESI_011938	45	+
Vitis-chr18_GSVIVT01001405001	Vitis-chr18_GSVIVT01034528001	Tetra-chr6_TESI_011568	Tetra-chr6_TESI_011612	52	+
Vitis-chr18_GSVIVT01009828001	Vitis-chr18_GSVIVT01009924001	Tetra-chr6_TESI_010194	Tetra-chr6_TESI_010268	77	+
Vitis-chr18_GSVIVT01013378001	Vitis-chr18_GSVIVT01008710001	Tetra-chr6_TESI_010301	Tetra-chr6_TESI_010359	54	-
Vitis-chr18_GSVIVT01009322001	Vitis-chr18_GSVIVT01009366001	Tetra-chr6_TESI_010503	Tetra-chr6_TESI_010545	40	+
Vitis-chr18_GSVIVT01008693001	Vitis-chr18_GSVIVT01008765001	Tetra-chr6_TESI_011767	Tetra-chr6_TESI_011821	56	-
Vitis-chr18_GSVIVT01009084001	Vitis-chr18_GSVIVT01009151001	Tetra-chr6_TESI_011391	Tetra-chr6_TESI_011435	44	-
Vitis-chr18_random_GSVIVT01012337001	Vitis-chr18_random_GSVIVT01013699001	Tetra-chr16_TESI_023276	Tetra-chr16_TESI_023321	50	-
Vitis-chr19_GSVIVT01014083001	Vitis-chr19_GSVIVT01014251001	Tetra-chr13_TESI_022273	Tetra-chr13_TESI_022443	150	-
Vitis-chr19_GSVIVT01037652001	Vitis-chr19_GSVIVT01037706001	Tetra-chr13_TESI_022687	Tetra-chr13_TESI_022723	41	+
Vitis-chr19_GSVIVT01014523001	Vitis-chr19_GSVIVT01014589001	Tetra-chr13_TESI_022551	Tetra-chr13_TESI_022608	54	+
Vitis-chr19_GSVIVT01014395001	Vitis-chr19_GSVIVT01014440001	Tetra-chr13_TESI_022628	Tetra-chr13_TESI_022663	36	-
Vitis-chr19_GSVIVT01037773001	Vitis-chr19_GSVIVT01014752001	Tetra-chr17_TESI_026182	Tetra-chr17_TESI_026266	100	-
Vitis-chr19_GSVIVT01014238001	Vitis-chr19_GSVIVT01014276001	Tetra-chr3_TESI_004543	Tetra-chr3_TESI_004575	33	-
Vitis-chr19_GSVIVT01014181001	Vitis-chr19_GSVIVT01014224001	Tetra-chr3_TESI_004669	Tetra-chr3_TESI_004718	40	+
Vitis-chr19_GSVIVT01037642001	Vitis-chr19_GSVIVT01037705001	Tetra-chr3_TESI_004889	Tetra-chr3_TESI_004939	51	-
Vitis-chr19_GSVIVT01014533001	Vitis-chr19_GSVIVT01014589001	Tetra-chr3_TESI_004492	Tetra-chr3_TESI_004532	42	-
Vitis-chr19_GSVIVT01037718001	Vitis-chr19_GSVIVT01037771001	Tetra-chr3_TESI_004994	Tetra-chr3_TESI_005028	37	+
Vitis-chr19_GSVIVT01014333001	Vitis-chr19_GSVIVT01014441001	Tetra-chr6_TESI_011132	Tetra-chr6_TESI_011224	87	+
Vitis-chr19_GSVIVT01014151001	Vitis-chr19_GSVIVT01014254001	Tetra-chr6_TESI_010998	Tetra-chr6_TESI_011087	84	-
Vitis-chr19_GSVIVT01037686001	Vitis-chr19_GSVIVT01037753001	Tetra-chr6_TESI_010774	Tetra-chr6_TESI_010833	57	-
Vitis-chr19_GSVIVT01037785001	Vitis-chr19_GSVIVT01014752001	Tetra-chr6_TESI_010725	Tetra-chr6_TESI_010771	70	+
Vitis-chr19_GSVIVT01037705001	Vitis-chr19_GSVIVT01014788001	Tetra-chr8_TESI_014979	Tetra-chr8_TESI_015143	180	-
Vitis-chr19_GSVIVT01014585001	Vitis-chr19_GSVIVT01037669001	Tetra-chr8_TESI_015149	Tetra-chr8_TESI_015232	96	-
Vitis-chr19_GSVIVT01014412001	Vitis-chr19_GSVIVT01014454001	Tetra-chr8_TESI_015266	Tetra-chr8_TESI_015300	35	+
Vitis-chr19_GSVIVT01014329001	Vitis-chr19_GSVIVT01014408001	Tetra-chr8_TESI_015307	Tetra-chr8_TESI_015372	63	-
Vitis-chr19_GSVIVT01014238001	Vitis-chr19_GSVIVT01014299001	Tetra-chr8_TESI_015387	Tetra-chr8_TESI_015447	55	-
Vitis-chr2_GSVIVT01019403001	Vitis-chr2_GSVIVT01019566001	Tetra-chr1_TESI_000055	Tetra-chr1_TESI_000237	156	-
Vitis-chr2_GSVIVT01019732001	Vitis-chr2_GSVIVT01019894001	Tetra-chr1_TESI_000300	Tetra-chr1_TESI_000487	155	+
Vitis-chr2_GSVIVT01019913001	Vitis-chr2_GSVIVT01004919001	Tetra-chr1_TESI_000512	Tetra-chr1_TESI_000565	48	+
Vitis-chr2_GSVIVT01019691001	Vitis-chr2_GSVIVT01019852001	Tetra-chr10_TESI_019312	Tetra-chr10_TESI_019416	115	-
Vitis-chr2_GSVIVT01019640001	Vitis-chr2_GSVIVT01019684001	Tetra-chr10_TESI_019246	Tetra-chr10_TESI_019306	48	-
Vitis-chr2_GSVIVT01019865001	Vitis-chr2_GSVIVT01001319001	Tetra-chr18_TESI_028359	Tetra-chr18_TESI_028457	114	-
Vitis-chr2_GSVIVT01019633001	Vitis-chr2_GSVIVT01019726001	Tetra-chr19_TESI_027354	Tetra-chr19_TESI_027467	93	-
Vitis-chr2_GSVIVT01013208001	Vitis-chr2_GSVIVT01013135001	Tetra-chr4_TESI_007785	Tetra-chr4_TESI_007821	45	+
Vitis-chr2_GSVIVT01019890001	Vitis-chr2_GSVIVT01004916001	Tetra-chr4_TESI_007363	Tetra-chr4_TESI_007420	58	+
Vitis-chr2_GSVIVT01019387001	Vitis-chr2_GSVIVT01019432001	Tetra-chr4_TESI_007445	Tetra-chr4_TESI_007486	42	-
Vitis-chr2_GSVIVT01019491001	Vitis-chr2_GSVIVT01019558001	Tetra-chr4_TESI_007502	Tetra-chr4_TESI_007555	52	-
Vitis-chr2_GSVIVT01019648001	Vitis-chr2_GSVIVT01019715001	Tetra-chr8_TESI_013928	Tetra-chr8_TESI_013966	47	-
Vitis-chr2_GSVIVT01019472001	Vitis-chr2_GSVIVT01019565001	Tetra-chr8_TESI_013989	Tetra-chr8_TESI_014047	65	-
Vitis-chr2_GSVIVT01019730001	Vitis-chr2_GSVIVT01019775001	Tetra-chr8_TESI_014120	Tetra-chr8_TESI_014164	41	+
Vitis-chr2_GSVIVT01013236001	Vitis-chr2_GSVIVT01013071001	Tetra-chr8_TESI_014401	Tetra-chr8_TESI_014452	79	+
Vitis-chr2_GSVIVT01013280001	Vitis-chr2_GSVIVT01013213001	Tetra-chr8_TESI_014688	Tetra-chr8_TESI_014717	41	-
Vitis-chr2_GSVIVT01019385001	Vitis-chr2_GSVIVT01019459001	Tetra-chr8_TESI_015624	Tetra-chr8_TESI_015703	73	-
Vitis-chr2_GSVIVT01019386001	Vitis-chr2_GSVIVT01019452001	Tetra-chr8_TESI_014057	Tetra-chr8_TESI_014117	60	-
Vitis-chr2_GSVIVT01019732001	Vitis-chr2_GSVIVT01019807001	Tetra-chr8_TESI_015710	Tetra-chr8_TESI_015757	53	+
Vitis-chr2_GSVIVT01013175001	Vitis-chr2_GSVIVT01013053001	Tetra-chr8_TESI_014644	Tetra-chr8_TESI_014685	59	-
Vitis-chr2_GSVIVT01019918001	Vitis-chr2_GSVIVT01001270001	Tetra-chr8_TESI_014805	Tetra-chr8_TESI_014845	43	+
Vitis-chr3_GSVIVT01023894001	Vitis-chr3_GSVIVT01023847001	Tetra-chr1_TESI_002160	Tetra-chr1_TESI_002229	55	-
Vitis-chr3_GSVIVT01024129001	Vitis-chr3_GSVIVT01024086001	Tetra-chr10_TESI_019759	Tetra-chr10_TESI_019790	33	-
Vitis-chr3_GSVIVT01031709001	Vitis-chr3_GSVIVT01031809001	Tetra-chr10_TESI_019914	Tetra-chr10_TESI_019983	79	-
Vitis-chr3_GSVIVT01024199001	Vitis-chr3_GSVIVT01024135001	Tetra-chr10_TESI_019788	Tetra-chr10_TESI_019820	40	-
Vitis-chr3_GSVIVT01037905001	Vitis-chr3_GSVIVT01037814001	Tetra-chr10_TESI_020026	Tetra-chr10_TESI_020074	61	+
Vitis-chr3_GSVIVT01031916001	Vitis-chr3_GSVIVT01031981001	Tetra-chr10_TESI_019834	Tetra-chr10_TESI_019866	40	+
Vitis-chr3_GSVIVT01031890001	Vitis-chr3_GSVIVT01031972001	Tetra-chr16_TESI_023855	Tetra-chr16_TESI_023934	71	+
Vitis-chr3_GSVIVT01024224001	Vitis-chr3_GSVIVT01024160001	Tetra-chr16_TESI_024022	Tetra-chr16_TESI_024082	57	+
Vitis-chr3_GSVIVT01003179001	Vitis-chr3_GSVIVT01037847001	Tetra-chr16_TESI_023631	Tetra-chr16_TESI_023706	84	+
Vitis-chr3_GSVIVT01031734001	Vitis-chr3_GSVIVT01031782001	Tetra-chr16_TESI_023576	Tetra-chr16_TESI_023611	39	+
Vitis-chr3_GSVIVT01037046001	Vitis-chr3_GSVIVT01036968001	Tetra-chr16_TESI_023754	Tetra-chr16_TESI_023786	41	+
Vitis-chr3_GSVIVT01024225001	Vitis-chr3_GSVIVT01024154001	Tetra-chr2_TESI_003483	Tetra-chr2_TESI_003532	53	-
Vitis-chr3_GSVIVT01037899001	Vitis-chr3_GSVIVT01037852001	Tetra-chr2_TESI_003395	Tetra-chr2_TESI_003428	37	+
Vitis-chr3_GSVIVT01024084001	Vitis-chr3_GSVIVT01024025001	Tetra-chr21_TESI_029205	Tetra-chr21_TESI_029260	53	-
Vitis-chr3_GSVIVT01031845001	Vitis-chr3_GSVIVT01031915001	Tetra-chr26_TESI_029264	Tetra-chr26_TESI_029317	53	+
Vitis-chr3_GSVIVT01024018001	Vitis-chr3_GSVIVT01023956001	Tetra-chr4_TESI_006829	Tetra-chr4_TESI_006869	48	-
Vitis-chr3_GSVIVT01024073001	Vitis-chr3_GSVIVT01024035001	Tetra-chr4_TESI_007844	Tetra-chr4_TESI_007876	33	+
Vitis-chr3_GSVIVT01024034001	Vitis-chr3_GSVIVT01023953001	Tetra-chr6_TESI_011741	Tetra-chr6_TESI_011807	70	+
Vitis-chr3_GSVIVT01023942001	Vitis-chr3_GSVIVT01023902001	Tetra-chr6_TESI_010304	Tetra-chr6_TESI_010335	34	-
Vitis-chr3_GSVIVT01037855001	Vitis-chr3_GSVIVT01037798001	Tetra-chr6_TESI_010501	Tetra-chr6_TESI_010545	45	-
Vitis-chr3_GSVIVT01024056001	Vitis-chr3_GSVIVT01023957001	Tetra-chr6_TESI_010103	Tetra-chr6_TESI_010191	89	-
Vitis-chr3_GSVIVT01024222001	Vitis-chr3_GSVIVT01024181001	Tetra-chr6_TESI_010583	Tetra-chr6_TESI_010619	34	+
Vitis-chr3_GSVIVT01031733001	Vitis-chr3_GSVIVT01031782001	Tetra-chr6_TESI_010451	Tetra-chr6_TESI_010495	44	+
Vitis-chr4_GSVIVT01003829001	Vitis-chr4_GSVIVT01026635001	Tetra-chr1_TESI_002206	Tetra-chr1_TESI_002240	32	-
Vitis-chr4_GSVIVT01019028001	Vitis-chr4_GSVIVT01018950001	Tetra-chr10_TESI_019821	Tetra-chr10_TESI_019871	57	+
Vitis-chr4_GSVIVT01035819001	Vitis-chr4_GSVIVT01035867001	Tetra-chr10_TESI_019165	Tetra-chr10_TESI_019217	46	+
Vitis-chr4_GSVIVT01035758001	Vitis-chr4_GSVIVT01035883001	Tetra-chr15_TESI_025502	Tetra-chr15_TESI_025605	105	+
Vitis-chr4_GSVIVT01035884001	Vitis-chr4_GSVIVT01035919001	Tetra-chr15_TESI_025347	Tetra-chr15_TESI_025385	35	+
Vitis-chr4_GSVIVT01035607001	Vitis-chr4_GSVIVT01035688001	Tetra-chr15_TESI_025680	Tetra-chr15_TESI_025772	82	-
Vitis-chr4_GSVIVT01035295001	Vitis-chr4_GSVIVT01035338001	Tetra-chr15_TESI_025781	Tetra-chr15_TESI_025827	42	-
Vitis-chr4_GSVIVT01035371001	Vitis-chr4_GSVIVT01035412001	Tetra-chr15_TESI_025865	Tetra-chr15_TESI_025903	36	-
Vitis-chr4_GSVIVT01019044001	Vitis-chr4_GSVIVT01018906001	Tetra-chr16_TESI_023863	Tetra-chr16_TESI_023960	107	+
Vitis-chr4_GSVIVT01018882001	Vitis-chr4_GSVIVT01018808001	Tetra-chr16_TESI_024020	Tetra-chr16_TESI_024080	59	+
Vitis-chr4_GSVIVT01035845001	Vitis-chr4_GSVIVT01035883001	Tetra-chr19_TESI_027471	Tetra-chr19_TESI_027526	44	+
Vitis-chr4_GSVIVT01035607001	Vitis-chr4_GSVIVT01035678001	Tetra-chr19_TESI_027891	Tetra-chr19_TESI_027946	61	-
Vitis-chr4_GSVIVT01035758001	Vitis-chr4_GSVIVT01035797001	Tetra-chr19_TESI_028049	Tetra-chr19_TESI_028083	34	+
Vitis-chr4_GSVIVT01018883001	Vitis-chr4_GSVIVT01018796001	Tetra-chr2_TESI_003481	Tetra-chr2_TESI_003540	64	-
Vitis-chr4_GSVIVT01018776001	Vitis-chr4_GSVIVT01018727001	Tetra-chr21_TESI_029205	Tetra-chr21_TESI_029241	40	-
Vitis-chr4_GSVIVT01035609001	Vitis-chr4_GSVIVT01035678001	Tetra-chr4_TESI_006553	Tetra-chr4_TESI_006633	72	+
Vitis-chr4_GSVIVT01035758001	Vitis-chr4_GSVIVT01035823001	Tetra-chr4_TESI_006680	Tetra-chr4_TESI_006717	46	+
Vitis-chr4_GSVIVT01035295001	Vitis-chr4_GSVIVT01035350001	Tetra-chr4_TESI_006482	Tetra-chr4_TESI_006545	56	-
Vitis-chr4_GSVIVT01026610001	Vitis-chr4_GSVIVT01026451001	Tetra-chr6_TESI_011614	Tetra-chr6_TESI_011717	108	-
Vitis-chr4_GSVIVT01018882001	Vitis-chr4_GSVIVT01018827001	Tetra-chr6_TESI_010579	Tetra-chr6_TESI_010619	43	+
Vitis-chr4_GSVIVT01018773001	Vitis-chr4_GSVIVT01018722001	Tetra-chr6_TESI_010158	Tetra-chr6_TESI_010191	39	-
Vitis-chr4_GSVIVT01018818001	Vitis-chr4_GSVIVT01018778001	Tetra-chr6_TESI_010193	Tetra-chr6_TESI_010260	45	+
Vitis-chr4_GSVIVT01035335001	Vitis-chr4_GSVIVT01035404001	Tetra-chr7_TESI_013706	Tetra-chr7_TESI_013758	55	-
Vitis-chr4_GSVIVT01035417001	Vitis-chr4_GSVIVT01035470001	Tetra-chr7_TESI_013651	Tetra-chr7_TESI_013692	44	+
Vitis-chr5_GSVIVT01027891001	Vitis-chr5_GSVIVT01028990001	Tetra-chr1_TESI_001792	Tetra-chr1_TESI_001830	44	+
Vitis-chr5_GSVIVT01017972001	Vitis-chr5_GSVIVT01027766001	Tetra-chr1_TESI_001503	Tetra-chr1_TESI_001635	153	+
Vitis-chr5_GSVIVT01017822001	Vitis-chr5_GSVIVT01017879001	Tetra-chr1_TESI_001389	Tetra-chr1_TESI_001427	43	+
Vitis-chr5_GSVIVT01017633001	Vitis-chr5_GSVIVT01017718001	Tetra-chr1_TESI_001209	Tetra-chr1_TESI_001272	69	-
Vitis-chr5_GSVIVT01034938001	Vitis-chr5_GSVIVT01035076001	Tetra-chr1_TESI_001270	Tetra-chr1_TESI_001366	101	+
Vitis-chr5_GSVIVT01017890001	Vitis-chr5_GSVIVT01017938001	Tetra-chr1_TESI_001453	Tetra-chr1_TESI_001489	39	+
Vitis-chr5_GSVIVT01010807001	Vitis-chr5_GSVIVT01038091001	Tetra-chr1_TESI_002064	Tetra-chr1_TESI_002101	34	-
Vitis-chr5_GSVIVT01034966001	Vitis-chr5_GSVIVT01035007001	Tetra-chr10_TESI_019690	Tetra-chr10_TESI_019725	34	-
Vitis-chr5_GSVIVT01017743001	Vitis-chr5_GSVIVT01017799001	Tetra-chr12_TESI_021009	Tetra-chr12_TESI_021043	40	-
Vitis-chr5_GSVIVT01018047001	Vitis-chr5_GSVIVT01018118001	Tetra-chr18_TESI_028798	Tetra-chr18_TESI_028828	42	+
Vitis-chr5_GSVIVT01017952001	Vitis-chr5_GSVIVT01018011001	Tetra-chr18_TESI_028836	Tetra-chr18_TESI_028875	45	-
Vitis-chr5_GSVIVT01027807001	Vitis-chr5_GSVIVT01027918001	Tetra-chr18_TESI_028878	Tetra-chr18_TESI_028953	78	+
Vitis-chr5_GSVIVT01017769001	Vitis-chr5_GSVIVT01017857001	Tetra-chr18_TESI_028608	Tetra-chr18_TESI_028679	70	-
Vitis-chr5_GSVIVT01018143001	Vitis-chr5_GSVIVT01027771001	Tetra-chr18_TESI_028745	Tetra-chr18_TESI_028785	41	-
Vitis-chr5_GSVIVT01028990001	Vitis-chr5_GSVIVT01029085001	Tetra-chr2_TESI_003165	Tetra-chr2_TESI_003214	53	+
Vitis-chr5_GSVIVT01034915001	Vitis-chr5_GSVIVT01035146001	Tetra-chr2_TESI_002409	Tetra-chr2_TESI_002590	180	+
Vitis-chr5_GSVIVT01038095001	Vitis-chr5_GSVIVT01038213001	Tetra-chr2_TESI_003008	Tetra-chr2_TESI_003064	72	+
Vitis-chr5_GSVIVT01017887001	Vitis-chr5_GSVIVT01017925001	Tetra-chr2_TESI_002694	Tetra-chr2_TESI_002735	38	+
Vitis-chr5_GSVIVT01017793001	Vitis-chr5_GSVIVT01017845001	Tetra-chr2_TESI_002637	Tetra-chr2_TESI_002693	48	+
Vitis-chr5_GSVIVT01027804001	Vitis-chr5_GSVIVT01027860001	Tetra-chr2_TESI_002887	Tetra-chr2_TESI_002958	54	+
Vitis-chr5_GSVIVT01027853001	Vitis-chr5_GSVIVT01027942001	Tetra-chr2_TESI_003120	Tetra-chr2_TESI_003160	50	-
Vitis-chr5_GSVIVT01017722001	Vitis-chr5_GSVIVT01017762001	Tetra-chr2_TESI_002591	Tetra-chr2_TESI_002626	36	+
Vitis-chr5_GSVIVT01018052001	Vitis-chr5_GSVIVT01027749001	Tetra-chr2_TESI_002770	Tetra-chr2_TESI_002879	102	+
Vitis-chr5_GSVIVT01035038001	Vitis-chr5_GSVIVT01035110001	Tetra-chr3_TESI_005489	Tetra-chr3_TESI_005549	57	+
Vitis-chr5_GSVIVT01017770001	Vitis-chr5_GSVIVT01017873001	Tetra-chr3_TESI_005652	Tetra-chr3_TESI_005730	80	+
Vitis-chr5_GSVIVT01018099001	Vitis-chr5_GSVIVT01027765001	Tetra-chr3_TESI_005240	Tetra-chr3_TESI_005295	62	-
Vitis-chr5_GSVIVT01018012001	Vitis-chr5_GSVIVT01018059001	Tetra-chr3_TESI_005348	Tetra-chr3_TESI_005382	37	+
Vitis-chr5_GSVIVT01017656001	Vitis-chr5_GSVIVT01017694001	Tetra-chr3_TESI_005536	Tetra-chr3_TESI_005600	47	-
Vitis-chr5_GSVIVT01027874001	Vitis-chr5_GSVIVT01027930001	Tetra-chr9_TESI_016105	Tetra-chr9_TESI_016143	39	+
Vitis-chr6_GSVIVT01024836001	Vitis-chr6_GSVIVT01024723001	Tetra-chr11_TESI_017787	Tetra-chr11_TESI_017917	110	-
Vitis-chr6_GSVIVT01025232001	Vitis-chr6_GSVIVT01024888001	Tetra-chr11_TESI_017974	Tetra-chr11_TESI_018293	299	-
Vitis-chr6_GSVIVT01025351001	Vitis-chr6_GSVIVT01025239001	Tetra-chr11_TESI_018897	Tetra-chr11_TESI_019010	104	-
Vitis-chr6_GSVIVT01025515001	Vitis-chr6_GSVIVT01025433001	Tetra-chr11_TESI_019024	Tetra-chr11_TESI_019090	67	+
Vitis-chr6_GSVIVT01031528001	Vitis-chr6_GSVIVT01036052001	Tetra-chr11_TESI_018289	Tetra-chr11_TESI_018570	251	+
Vitis-chr6_GSVIVT01024692001	Vitis-chr6_GSVIVT01024531001	Tetra-chr11_TESI_017584	Tetra-chr11_TESI_017776	155	-
Vitis-chr6_GSVIVT01037354001	Vitis-chr6_GSVIVT01037261001	Tetra-chr11_TESI_018811	Tetra-chr11_TESI_018856	50	+
Vitis-chr6_GSVIVT01025321001	Vitis-chr6_GSVIVT01025251001	Tetra-chr14_TESI_024710	Tetra-chr14_TESI_024742	45	+
Vitis-chr6_GSVIVT01031523001	Vitis-chr6_GSVIVT01031461001	Tetra-chr14_TESI_024302	Tetra-chr14_TESI_024339	41	+
Vitis-chr6_GSVIVT01025039001	Vitis-chr6_GSVIVT01024956001	Tetra-chr14_TESI_025101	Tetra-chr14_TESI_025145	54	-
Vitis-chr6_GSVIVT01031397001	Vitis-chr6_GSVIVT01036183001	Tetra-chr14_TESI_024204	Tetra-chr14_TESI_024233	30	-
Vitis-chr6_GSVIVT01031456001	Vitis-chr6_GSVIVT01031400001	Tetra-chr14_TESI_024171	Tetra-chr14_TESI_024202	36	-
Vitis-chr6_GSVIVT01024752001	Vitis-chr6_GSVIVT01024679001	Tetra-chr14_TESI_024470	Tetra-chr14_TESI_024510	49	-
Vitis-chr6_GSVIVT01025213001	Vitis-chr6_GSVIVT01025168001	Tetra-chr14_TESI_024265	Tetra-chr14_TESI_024300	38	-
Vitis-chr6_GSVIVT01025434001	Vitis-chr6_GSVIVT01025386001	Tetra-chr14_TESI_024800	Tetra-chr14_TESI_024840	38	+
Vitis-chr6_GSVIVT01024836001	Vitis-chr6_GSVIVT01024793001	Tetra-chr14_TESI_024550	Tetra-chr14_TESI_024592	37	+
Vitis-chr6_GSVIVT01025420001	Vitis-chr6_GSVIVT01025352001	Tetra-chr2_TESI_004294	Tetra-chr2_TESI_004334	46	+
Vitis-chr6_GSVIVT01024575001	Vitis-chr6_GSVIVT01024525001	Tetra-chr3_TESI_005824	Tetra-chr3_TESI_005854	34	-
Vitis-chr6_GSVIVT01025294001	Vitis-chr6_GSVIVT01025241001	Tetra-chr5_TESI_008731	Tetra-chr5_TESI_008760	35	-
Vitis-chr6_GSVIVT01024636001	Vitis-chr6_GSVIVT01024560001	Tetra-chr5_TESI_008474	Tetra-chr5_TESI_008521	54	-
Vitis-chr6_GSVIVT01024750001	Vitis-chr6_GSVIVT01024708001	Tetra-chr5_TESI_008429	Tetra-chr5_TESI_008467	36	+
Vitis-chr6_GSVIVT01025128001	Vitis-chr6_GSVIVT01025085001	Tetra-chr5_TESI_008314	Tetra-chr5_TESI_008346	33	-
Vitis-chr6_GSVIVT01025025001	Vitis-chr6_GSVIVT01024984001	Tetra-chr5_TESI_008238	Tetra-chr5_TESI_008267	30	+
Vitis-chr6_GSVIVT01025128001	Vitis-chr6_GSVIVT01025054001	Tetra-chr7_TESI_013547	Tetra-chr7_TESI_013603	58	-
Vitis-chr6_GSVIVT01031480001	Vitis-chr6_GSVIVT01036154001	Tetra-chr9_TESI_016458	Tetra-chr9_TESI_016583	119	-
Vitis-chr6_GSVIVT01025054001	Vitis-chr6_GSVIVT01024863001	Tetra-chr9_TESI_017433	Tetra-chr9_TESI_017574	148	+
Vitis-chr6_GSVIVT01024854001	Vitis-chr6_GSVIVT01024761001	Tetra-chr9_TESI_017323	Tetra-chr9_TESI_017392	70	-
Vitis-chr6_GSVIVT01024726001	Vitis-chr6_GSVIVT01024520001	Tetra-chr9_TESI_017131	Tetra-chr9_TESI_017320	173	-
Vitis-chr6_GSVIVT01025420001	Vitis-chr6_GSVIVT01025353001	Tetra-chr9_TESI_016744	Tetra-chr9_TESI_016797	52	-
Vitis-chr6_GSVIVT01037327001	Vitis-chr6_GSVIVT01037259001	Tetra-chr9_TESI_016989	Tetra-chr9_TESI_017029	39	-
Vitis-chr6_GSVIVT01037467001	Vitis-chr6_GSVIVT01037416001	Tetra-chr9_TESI_016279	Tetra-chr9_TESI_016316	38	-
Vitis-chr7_GSVIVT01001215001	Vitis-chr7_GSVIVT01011100001	Tetra-chr1_TESI_001450	Tetra-chr1_TESI_001531	83	-
Vitis-chr7_GSVIVT01028385001	Vitis-chr7_GSVIVT01028565001	Tetra-chr1_TESI_001791	Tetra-chr1_TESI_001843	78	+
Vitis-chr7_GSVIVT01000714001	Vitis-chr7_GSVIVT01000761001	Tetra-chr1_TESI_001576	Tetra-chr1_TESI_001606	32	+
Vitis-chr7_GSVIVT01028287001	Vitis-chr7_GSVIVT01028345001	Tetra-chr1_TESI_001616	Tetra-chr1_TESI_001648	38	+
Vitis-chr7_GSVIVT01028037001	Vitis-chr7_GSVIVT01028141001	Tetra-chr1_TESI_001300	Tetra-chr1_TESI_001382	84	-
Vitis-chr7_GSVIVT01011071001	Vitis-chr7_GSVIVT01011007001	Tetra-chr1_TESI_001384	Tetra-chr1_TESI_001419	44	-
Vitis-chr7_GSVIVT01028230001	Vitis-chr7_GSVIVT01028266001	Tetra-chr1_TESI_001216	Tetra-chr1_TESI_001251	34	+
Vitis-chr7_GSVIVT01022079001	Vitis-chr7_GSVIVT01022152001	Tetra-chr10_TESI_019939	Tetra-chr10_TESI_019983	51	-
Vitis-chr7_GSVIVT01000115001	Vitis-chr7_GSVIVT01022070001	Tetra-chr10_TESI_020010	Tetra-chr10_TESI_020068	76	-
Vitis-chr7_GSVIVT01027969001	Vitis-chr7_GSVIVT01028033001	Tetra-chr11_TESI_019100	Tetra-chr11_TESI_019130	40	+
Vitis-chr7_GSVIVT01010993001	Vitis-chr7_GSVIVT01010949001	Tetra-chr12_TESI_021011	Tetra-chr12_TESI_021041	32	+
Vitis-chr7_GSVIVT01022209001	Vitis-chr7_GSVIVT01022247001	Tetra-chr16_TESI_023277	Tetra-chr16_TESI_023334	44	-
Vitis-chr7_GSVIVT01000116001	Vitis-chr7_GSVIVT01000168001	Tetra-chr16_TESI_023672	Tetra-chr16_TESI_023706	39	-
Vitis-chr7_GSVIVT01000184001	Vitis-chr7_GSVIVT01022074001	Tetra-chr16_TESI_023626	Tetra-chr16_TESI_023663	40	-
Vitis-chr7_GSVIVT01028324001	Vitis-chr7_GSVIVT01028424001	Tetra-chr18_TESI_028878	Tetra-chr18_TESI_028953	76	+
Vitis-chr7_GSVIVT01028471001	Vitis-chr7_GSVIVT01028579001	Tetra-chr18_TESI_028977	Tetra-chr18_TESI_029028	52	+
Vitis-chr7_GSVIVT01010966001	Vitis-chr7_GSVIVT01028033001	Tetra-chr18_TESI_028484	Tetra-chr18_TESI_028537	66	-
Vitis-chr7_GSVIVT01000762001	Vitis-chr7_GSVIVT01001188001	Tetra-chr18_TESI_028686	Tetra-chr18_TESI_028718	32	-
Vitis-chr7_GSVIVT01010945001	Vitis-chr7_GSVIVT01028133001	Tetra-chr2_TESI_002463	Tetra-chr2_TESI_002632	158	-
Vitis-chr7_GSVIVT01000214001	Vitis-chr7_GSVIVT01022116001	Tetra-chr2_TESI_003541	Tetra-chr2_TESI_003587	52	-
Vitis-chr7_GSVIVT01028292001	Vitis-chr7_GSVIVT01028361001	Tetra-chr2_TESI_002871	Tetra-chr2_TESI_002927	55	+
Vitis-chr7_GSVIVT01028388001	Vitis-chr7_GSVIVT01028430001	Tetra-chr2_TESI_003117	Tetra-chr2_TESI_003147	31	-
Vitis-chr7_GSVIVT01011047001	Vitis-chr7_GSVIVT01010991001	Tetra-chr2_TESI_002635	Tetra-chr2_TESI_002693	52	-
Vitis-chr7_GSVIVT01000714001	Vitis-chr7_GSVIVT01000761001	Tetra-chr2_TESI_002810	Tetra-chr2_TESI_002856	39	+
Vitis-chr7_GSVIVT01000141001	Vitis-chr7_GSVIVT01000187001	Tetra-chr2_TESI_003396	Tetra-chr2_TESI_003427	35	+
Vitis-chr7_GSVIVT01022230001	Vitis-chr7_GSVIVT01022271001	Tetra-chr2_TESI_003821	Tetra-chr2_TESI_003852	33	-
Vitis-chr7_GSVIVT01010968001	Vitis-chr7_GSVIVT01028000001	Tetra-chr3_TESI_005435	Tetra-chr3_TESI_005484	53	-
Vitis-chr7_GSVIVT01028287001	Vitis-chr7_GSVIVT01028366001	Tetra-chr3_TESI_005210	Tetra-chr3_TESI_005271	61	-
Vitis-chr7_GSVIVT01028152001	Vitis-chr7_GSVIVT01028213001	Tetra-chr3_TESI_005555	Tetra-chr3_TESI_005618	57	-
Vitis-chr7_GSVIVT01028433001	Vitis-chr7_GSVIVT01028471001	Tetra-chr3_TESI_005173	Tetra-chr3_TESI_005202	31	+
Vitis-chr7_GSVIVT01028050001	Vitis-chr7_GSVIVT01028101001	Tetra-chr3_TESI_005487	Tetra-chr3_TESI_005527	41	-
Vitis-chr7_GSVIVT01022158001	Vitis-chr7_GSVIVT01022284001	Tetra-chr6_TESI_011508	Tetra-chr6_TESI_011593	95	+
Vitis-chr7_GSVIVT01022321001	Vitis-chr7_GSVIVT01022383001	Tetra-chr6_TESI_011827	Tetra-chr6_TESI_011881	51	+
Vitis-chr7_GSVIVT01028391001	Vitis-chr7_GSVIVT01028433001	Tetra-chr9_TESI_016107	Tetra-chr9_TESI_016140	33	+
Vitis-chr8_GSVIVT01011175001	Vitis-chr8_GSVIVT01030328001	Tetra-chr10_TESI_019431	Tetra-chr10_TESI_019465	34	-
Vitis-chr8_GSVIVT01034109001	Vitis-chr8_GSVIVT01034049001	Tetra-chr11_TESI_017920	Tetra-chr11_TESI_017961	42	+
Vitis-chr8_GSVIVT01025533001	Vitis-chr8_GSVIVT01034110001	Tetra-chr11_TESI_017966	Tetra-chr11_TESI_018090	107	-
Vitis-chr8_GSVIVT01025739001	Vitis-chr8_GSVIVT01025633001	Tetra-chr11_TESI_018213	Tetra-chr11_TESI_018323	97	-
Vitis-chr8_GSVIVT01033428001	Vitis-chr8_GSVIVT01033372001	Tetra-chr11_TESI_019024	Tetra-chr11_TESI_019086	56	-
Vitis-chr8_GSVIVT01033841001	Vitis-chr8_GSVIVT01033644001	Tetra-chr11_TESI_018327	Tetra-chr11_TESI_018496	163	-
Vitis-chr8_GSVIVT01033955001	Vitis-chr8_GSVIVT01033865001	Tetra-chr11_TESI_018509	Tetra-chr11_TESI_018580	73	-
Vitis-chr8_GSVIVT01029952001	Vitis-chr8_GSVIVT01011153001	Tetra-chr11_TESI_018586	Tetra-chr11_TESI_018668	110	-
Vitis-chr8_GSVIVT01030330001	Vitis-chr8_GSVIVT01025872001	Tetra-chr11_TESI_017594	Tetra-chr11_TESI_017781	152	-
Vitis-chr8_GSVIVT01025622001	Vitis-chr8_GSVIVT01025536001	Tetra-chr11_TESI_018083	Tetra-chr11_TESI_018183	85	+
Vitis-chr8_GSVIVT01034048001	Vitis-chr8_GSVIVT01033998001	Tetra-chr11_TESI_017860	Tetra-chr11_TESI_017914	48	-
Vitis-chr8_GSVIVT01033326001	Vitis-chr8_GSVIVT01033277001	Tetra-chr11_TESI_018904	Tetra-chr11_TESI_018964	48	+
Vitis-chr8_GSVIVT01033643001	Vitis-chr8_GSVIVT01033580001	Tetra-chr11_TESI_018819	Tetra-chr11_TESI_018867	50	+
Vitis-chr8_GSVIVT01034048001	Vitis-chr8_GSVIVT01034001001	Tetra-chr14_TESI_024554	Tetra-chr14_TESI_024591	38	+
Vitis-chr8_GSVIVT01025671001	Vitis-chr8_GSVIVT01025602001	Tetra-chr14_TESI_024380	Tetra-chr14_TESI_024418	45	+
Vitis-chr8_GSVIVT01033475001	Vitis-chr8_GSVIVT01033396001	Tetra-chr14_TESI_024788	Tetra-chr14_TESI_024847	61	-
Vitis-chr8_GSVIVT01033692001	Vitis-chr8_GSVIVT01033645001	Tetra-chr14_TESI_024302	Tetra-chr14_TESI_024344	39	-
Vitis-chr8_GSVIVT01033368001	Vitis-chr8_GSVIVT01033311001	Tetra-chr14_TESI_024686	Tetra-chr14_TESI_024742	52	+
Vitis-chr8_GSVIVT01025533001	Vitis-chr8_GSVIVT01034174001	Tetra-chr14_TESI_025104	Tetra-chr14_TESI_025137	36	-
Vitis-chr8_GSVIVT01025592001	Vitis-chr8_GSVIVT01025559001	Tetra-chr14_TESI_024347	Tetra-chr14_TESI_024378	31	-
Vitis-chr8_GSVIVT01033513001	Vitis-chr8_GSVIVT01033433001	Tetra-chr2_TESI_004292	Tetra-chr2_TESI_004332	51	-
Vitis-chr8_GSVIVT01033886001	Vitis-chr8_GSVIVT01033852001	Tetra-chr22_TESI_029324	Tetra-chr22_TESI_029357	31	+
Vitis-chr8_GSVIVT01034024001	Vitis-chr8_GSVIVT01033957001	Tetra-chr5_TESI_008403	Tetra-chr5_TESI_008445	48	+
Vitis-chr8_GSVIVT01030215001	Vitis-chr8_GSVIVT01030178001	Tetra-chr5_TESI_008468	Tetra-chr5_TESI_008499	31	-
Vitis-chr8_GSVIVT01029901001	Vitis-chr8_GSVIVT01029967001	Tetra-chr5_TESI_008630	Tetra-chr5_TESI_008661	40	-
Vitis-chr8_GSVIVT01025622001	Vitis-chr8_GSVIVT01025579001	Tetra-chr5_TESI_008271	Tetra-chr5_TESI_008309	38	-
Vitis-chr8_GSVIVT01025739001	Vitis-chr8_GSVIVT01025691001	Tetra-chr5_TESI_008118	Tetra-chr5_TESI_008155	39	-
Vitis-chr8_GSVIVT01034135001	Vitis-chr8_GSVIVT01034044001	Tetra-chr5_TESI_008017	Tetra-chr5_TESI_008076	63	+
Vitis-chr8_GSVIVT01025592001	Vitis-chr8_GSVIVT01025537001	Tetra-chr7_TESI_013548	Tetra-chr7_TESI_013594	46	+
Vitis-chr8_GSVIVT01033513001	Vitis-chr8_GSVIVT01033386001	Tetra-chr9_TESI_016744	Tetra-chr9_TESI_016834	97	+
Vitis-chr8_GSVIVT01033820001	Vitis-chr8_GSVIVT01033667001	Tetra-chr9_TESI_016457	Tetra-chr9_TESI_016583	124	+
Vitis-chr8_GSVIVT01025525001	Vitis-chr8_GSVIVT01034071001	Tetra-chr9_TESI_017463	Tetra-chr9_TESI_017572	113	+
Vitis-chr8_GSVIVT01034068001	Vitis-chr8_GSVIVT01033977001	Tetra-chr9_TESI_017322	Tetra-chr9_TESI_017392	69	-
Vitis-chr8_GSVIVT01033306001	Vitis-chr8_GSVIVT01033256001	Tetra-chr9_TESI_016835	Tetra-chr9_TESI_016882	44	-
Vitis-chr8_GSVIVT01030211001	Vitis-chr8_GSVIVT01025870001	Tetra-chr9_TESI_017165	Tetra-chr9_TESI_017205	42	-
Vitis-chr8_GSVIVT01030315001	Vitis-chr8_GSVIVT01030222001	Tetra-chr9_TESI_017226	Tetra-chr9_TESI_017292	65	-
Vitis-chr8_GSVIVT01022479001	Vitis-chr8_GSVIVT01011138001	Tetra-chr9_TESI_016334	Tetra-chr9_TESI_016404	74	+
Vitis-chr8_GSVIVT01029827001	Vitis-chr8_GSVIVT01029882001	Tetra-chr9_TESI_017121	Tetra-chr9_TESI_017164	43	+
Vitis-chr9_GSVIVT01017234001	Vitis-chr9_GSVIVT01017345001	Tetra-chr10_TESI_019144	Tetra-chr10_TESI_019216	78	+
Vitis-chr9_GSVIVT01017279001	Vitis-chr9_GSVIVT01017376001	Tetra-chr15_TESI_025529	Tetra-chr15_TESI_025596	73	+
Vitis-chr9_GSVIVT01016844001	Vitis-chr9_GSVIVT01016903001	Tetra-chr15_TESI_025835	Tetra-chr15_TESI_025890	54	-
Vitis-chr9_GSVIVT01016929001	Vitis-chr9_GSVIVT01016978001	Tetra-chr15_TESI_025785	Tetra-chr15_TESI_025834	46	+
Vitis-chr9_GSVIVT01016986001	Vitis-chr9_GSVIVT01017136001	Tetra-chr15_TESI_025660	Tetra-chr15_TESI_025779	118	-
Vitis-chr9_GSVIVT01017001001	Vitis-chr9_GSVIVT01017121001	Tetra-chr19_TESI_027854	Tetra-chr19_TESI_027950	96	-
Vitis-chr9_GSVIVT01016657001	Vitis-chr9_GSVIVT01016707001	Tetra-chr19_TESI_027716	Tetra-chr19_TESI_027756	41	+
Vitis-chr9_GSVIVT01017195001	Vitis-chr9_GSVIVT01017284001	Tetra-chr19_TESI_028010	Tetra-chr19_TESI_028075	66	-
Vitis-chr9_GSVIVT01016877001	Vitis-chr9_GSVIVT01016971001	Tetra-chr19_TESI_027959	Tetra-chr19_TESI_028004	61	-
Vitis-chr9_GSVIVT01017309001	Vitis-chr9_GSVIVT01017363001	Tetra-chr19_TESI_027471	Tetra-chr19_TESI_027512	42	+
Vitis-chr9_GSVIVT01016905001	Vitis-chr9_GSVIVT01016972001	Tetra-chr4_TESI_006493	Tetra-chr4_TESI_006545	54	-
Vitis-chr9_GSVIVT01016986001	Vitis-chr9_GSVIVT01017183001	Tetra-chr4_TESI_006546	Tetra-chr4_TESI_006679	141	+
Vitis-chr9_GSVIVT01016652001	Vitis-chr9_GSVIVT01016695001	Tetra-chr4_TESI_007900	Tetra-chr4_TESI_007929	32	+
Vitis-chr9_GSVIVT01016997001	Vitis-chr9_GSVIVT01017102001	Tetra-chr7_TESI_013763	Tetra-chr7_TESI_013814	66	-
Vitis-chr9_GSVIVT01016720001	Vitis-chr9_GSVIVT01016835001	Tetra-chr7_TESI_013633	Tetra-chr7_TESI_013692	74	+
Vitis-chrUn_GSVIVT01003103001	Vitis-chrUn_GSVIVT01003137001	Tetra-chr1_TESI_001531	Tetra-chr1_TESI_001570	34	+
