# Supplementary material for: Buxus and Tetracentron genomes help resolve eudicot genome history
Source: Nat Commun. 2022 Feb 2;13:643. doi: 10.1038/s41467-022-28312-w (PMC8810787; doi:10.1038/s41467-022-28312-w)
Supplement: Supplementary file 13 — Source Data [file 41467_2022_28312_MOESM13_ESM.zip › Source Data/Fig4c_ContigGFF_Vitis_Ancestor1.txt]

5	1254	1982790	0	1976784	1988796	PAC:17827752
5	1254	2189044.5	0	2184164	2193925	PAC:17827771
5	2740	3071353	0	3068523	3074183	PAC:17827865
14	2740	2456497.5	0	2453955	2459040	PAC:17837360
7	2740	2629408	0	2626616	2632200	PAC:17822965
7	5413	7452311.5	0	7450247	7454376	PAC:17835578
14	5413	12697973	0	12696103	12699843	PAC:17831884
14	2741	2481199.5	0	2480390	2482009	PAC:17837357
14	2742	10105158	0	10097967	10112349	PAC:17831958
7	5417	6368035	0	6356719	6379351	PAC:17835510
6	5403	10276181.5	0	10272612	10279751	PAC:17842151
8	5404	16672365	0	16671755	16672975	PAC:17839549
6	5404	21225174.5	0	21224808	21225541	PAC:17841104
14	3032	10302690	0	10299529	10305851	PAC:17831951
5	5074	8191959	0	8186969	8196949	PAC:17835111
5	5075	8523315.5	0	8521274	8525357	PAC:17835123
5	5077	8616593.5	0	8615373	8617814	PAC:17835131
5	7229	1849922	0	1845533	1854311	PAC:17840394
5	1262	8734483.5	0	8732862	8736105	PAC:17835138
7	1262	6786870	0	6786671	6787069	PAC:17835536
7	5600	6402082	0	6400855	6403309	PAC:17835512
7	1265	7049453.5	0	7045523	7053384	PAC:17835550
5	1265	8926682	0	8924510	8928854	PAC:17835149
5	5079	8726124	0	8724770	8727478	PAC:17835137
5	4894	9182077.5	0	9179172	9184983	PAC:17835163
7	5601	6581836.5	0	6578139	6585534	PAC:17835524
5	7230	8606941	0	8606637	8607245	PAC:17835128
5	5080	8828342	0	8809508	8847176	PAC:17835145
5	5081	9190131	0	9189123	9191139	PAC:17835164
5	5082	9259080.5	0	9257999	9260162	PAC:17835172
5	5083	9312923.5	0	9307618	9318229	PAC:17835174
7	5614	529128.5	0	528283	529974	PAC:17817149
7	5615	7492990.5	0	7492232	7493749	PAC:17835582
7	5619	7606014.5	0	7601858	7610171	PAC:17835589
5	5113	14519273.5	0	14517473	14521074	PAC:17830254
7	5620	7687107.5	0	7654374	7719841	PAC:17835591
7	5618	7583820.5	0	7576177	7591464	PAC:17835588
5	5086	9753622.5	0	9748753	9758492	PAC:17835189
7	1268	7266288	0	7264336	7268240	PAC:17835561
5	1268	9224630.5	0	9223412	9225849	PAC:17835168
7	1267	7065308	0	7064176	7066440	PAC:17835552
5	1267	9168660.5	0	9168060	9169261	PAC:17835161
14	1267	11854754	0	11854250	11855258	PAC:17831907
7	5409	7215926	0	7211328	7220524	PAC:17835558
14	5409	12532234.5	0	12525673	12538796	PAC:17831887
1	5409	6604131	0	6602502	6605760	PAC:17817060
7	1266	7060236	0	7058344	7062128	PAC:17835551
5	1266	9113347	0	9111947	9114747	PAC:17835157
18	1266	3313724	0	3312010	3315438	PAC:17821429
7	5407	6697002	0	6686911	6707093	PAC:17835529
7	1264	6962678.5	0	6961539	6963818	PAC:17835545
5	1264	8869491.5	0	8866925	8872058	PAC:17835146
5	4888	8697854.5	0	8695422	8700287	PAC:17835136
5	4887	8551712.5	0	8550008	8553417	PAC:17835125
5	4886	8486732.5	0	8485998	8487467	PAC:17835120
7	4886	6897030	0	6895843	6898217	PAC:17835543
7	5406	6643597	0	6641661	6645533	PAC:17835527
5	1259	8349480.5	0	8340261	8358700	PAC:17835117
7	1259	6600281.5	0	6588813	6611750	PAC:17835525
5	7228	2995838	0	2993281	2998395	PAC:17827855
5	7214	23401260.5	0	23398859	23403662	PAC:17842497
7	5405	6565680	0	6562398	6568962	PAC:17835523
5	4885	5428251.5	0	5426792	5429711	PAC:17828080
5	5073	7510889.5	0	7508228	7513551	PAC:17835068
7	1258	6523001	0	6520673	6525329	PAC:17835520
5	1258	8278258	0	8275912	8280604	PAC:17835114
7	1257	6428291	0	6427600	6428982	PAC:17835514
14	1257	10441958	0	10441406	10442510	PAC:17831950
5	1257	8239956.5	0	8239764	8240149	PAC:17835113
7	5599	6389561	0	6380043	6399079	PAC:17835511
7	5416	6260742	0	6254705	6266779	PAC:17835503
7	5415	6182690	0	6177974	6187406	PAC:17835499
5	4834	7268755.5	0	7238490	7299021	PAC:17835044
5	5024	3714057.5	0	3710369	3717746	PAC:17827924
5	5023	3607829.5	0	3607474	3608185	PAC:17827916
5	5023	3532489	0	3528665	3536313	PAC:17827907
14	3053	9068684.5	0	9067763	9069606	PAC:17841206
5	3053	7504032	0	7500309	7507755	PAC:17835067
7	3052	5979164.5	0	5978292	5980037	PAC:17835486
14	3052	9065536	0	9065178	9065894	PAC:17841208
7	3052	5889358.5	0	5888720	5889997	PAC:17835477
5	3052	7317389	0	7315938	7318840	PAC:17835046
5	3052	7303037.5	0	7301041	7305034	PAC:17835045
5	3052	7431102	0	7417580	7444624	PAC:17835060
7	7308	17742453	0	17739635	17745271	PAC:17831128
6	8373	5142188.5	0	5137111	5147266	PAC:17833103
7	5412	7417567.5	0	7414016	7421119	PAC:17835571
7	5412	7407797.5	0	7404666	7410929	PAC:17835569
7	8391	15827222.5	0	15824813	15829632	PAC:17816767
4	7204	1199138.5	0	1197521	1200756	PAC:17840581
7	5611	328205	0	324723	331687	PAC:17817132
7	5610	225045.5	0	222103	227988	PAC:17817123
5	5067	6628280.5	0	6624260	6632301	PAC:17828165
8	6614	19852648	0	19851403	19853893	PAC:17839241
1013	6614	3191065	0	3190331	3191799	PAC:17817219
14	6615	6055235	0	6054487	6055983	PAC:17830860
5	5066	6619837.5	0	6616249	6623426	PAC:17828164
5	5065	6410477.5	0	6409726	6411229	PAC:17828150
5	5064	6402889.5	0	6397556	6408223	PAC:17828149
5	1276	10295972.5	0	10295157	10296788	PAC:17835966
7	1276	8071686.5	0	8070840	8072533	PAC:17835613
7	7314	8201061	0	8189767	8212355	PAC:17835621
7	5438	4527433	0	4526093	4528773	PAC:17835393
7	5607	150426.5	0	146603	154250	PAC:17817116
7	5605	67855	0	59086	76624	PAC:17817109
1000	729	7524158	0	7523488	7524828	PAC:17818300
14	729	7261627	0	7260669	7262585	PAC:17830796
5	729	6214690	0	6214136	6215244	PAC:17828133
5	4820	6252440	0	6247513	6257367	PAC:17828136
5	4819	6208822.5	0	6207107	6210538	PAC:17828132
1000	6226	7434244.5	0	7431370	7437119	PAC:17818290
12	6225	5104436.5	0	5102971	5105902	PAC:17836900
1000	6225	26091265	0	26090167	26092363	PAC:17819895
1000	6225	26080296.5	0	26074265	26086328	PAC:17819893
12	6225	5123872.5	0	5122810	5124935	PAC:17836904
1000	1333	7417097	0	7416007	7418187	PAC:17818289
5	1333	5751801.5	0	5751269	5752334	PAC:17828111
5	4816	5831583.5	0	5824109	5839058	PAC:17828119
1000	7491	9216322	0	9201311	9231333	PAC:17818443
1000	7491	9250608	0	9248292	9252924	PAC:17818447
14	2723	6797706	0	6797178	6798234	PAC:17830819
14	2721	6759000.5	0	6757848	6760153	PAC:17830823
14	2719	1311840.5	0	1309272	1314409	PAC:17837437
14	3038	24659500.5	0	24658572	24660429	PAC:17838807
7	5572	937487	0	931845	943129	PAC:17817443
5	4883	5343659	0	5339943	5347375	PAC:17828071
14	2779	4732527.5	0	4731695	4733360	PAC:17830930
5	5054	5293433.5	0	5292468	5294399	PAC:17828063
5	5053	5271173	0	5265547	5276799	PAC:17828059
5	5052	5255260.5	0	5255082	5255439	PAC:17828055
5	5052	5257553.5	0	5255988	5259119	PAC:17828056
5	5051	5211027.5	0	5209928	5212127	PAC:17828052
5	5049	4949421.5	0	4948519	4950324	PAC:17828032
14	760	6464167	0	6462658	6465676	PAC:17830838
5	760	5146899.5	0	5145529	5148270	PAC:17828046
7	5485	1059957.5	0	1059439	1060476	PAC:17817426
7	5486	1079266.5	0	1078956	1079577	PAC:17817423
7	5487	1159979.5	0	1158694	1161265	PAC:17817416
14	1295	3112434.5	0	3110960	3113909	PAC:17816667
7	1295	1343146.5	0	1339352	1346941	PAC:17823100
5	1295	4756305.5	0	4748334	4764277	PAC:17828018
5	4873	4783871.5	0	4782869	4784874	PAC:17828020
5	4872	4771276.5	0	4768687	4773866	PAC:17828019
5	4871	4729337.5	0	4728528	4730147	PAC:17828015
7	4871	1746814.5	0	1745598	1748031	PAC:17823060
7	4871	1749493.5	0	1748619	1750368	PAC:17823059
5	745	4474911.5	0	4472012	4477811	PAC:17827992
14	745	2897460.5	0	2895056	2899865	PAC:17816643
14	3029	24926099.5	0	24919764	24932435	PAC:17838827
14	3028	24821129.5	0	24820274	24821985	PAC:17838821
14	8846	11677433.5	0	11674666	11680201	PAC:17831911
5	4864	4537204	0	4536216	4538192	PAC:17828001
5	4863	4531477.5	0	4531231	4531724	PAC:17828000
14	2707	2958036.5	0	2954033	2962040	PAC:17816650
5	7216	8599547	0	8594494	8604600	PAC:17835127
5	4858	4442114.5	0	4441484	4442745	PAC:17827987
1	110	10193864	0	10190018	10197710	PAC:17829598
14	110	28404733.5	0	28402797	28406670	PAC:17838475
14	2811	29200256	0	29196829	29203683	PAC:17823252
1	1520	11541373.5	0	11539990	11542757	PAC:17829526
14	678	28768413	0	28767155	28769671	PAC:17838509
1	678	10549503	0	10547654	10551352	PAC:17829574
17	678	6146435.5	0	6144991	6147880	PAC:17820738
14	678	28276638.5	0	28275211	28278066	PAC:17838461
17	678	6056572.5	0	6052411	6060734	PAC:17820747
1	678	10646526.5	0	10638811	10654242	PAC:17829568
1	1519	11521705.5	0	11515142	11528269	PAC:17829527
17	3358	6359586.5	0	6358009	6361164	PAC:17820718
1	120	11226201.5	0	11224953	11227450	PAC:17829542
17	120	6421739	0	6419940	6423538	PAC:17820713
1	1518	11452381	0	11448967	11455795	PAC:17829530
1	13	11328019	0	11323966	11332072	PAC:17829534
14	13	29172687.5	0	29168485	29176890	PAC:17823250
14	2810	29165492	0	29164816	29166168	PAC:17823249
1	1515	11015516.5	0	11014072	11016961	PAC:17829549
17	3356	6180883	0	6180589	6181177	PAC:17820730
1	1709	10177227.5	0	10175956	10178499	PAC:17829599
14	8	28869691	0	28868694	28870688	PAC:17823222
17	8	6216789.5	0	6215992	6217587	PAC:17820727
1	8	10844037	0	10843187	10844887	PAC:17829560
1	1509	10585052.5	0	10582127	10587978	PAC:17829573
14	5	28756432	0	28756121	28756743	PAC:17838506
1	5	10423010.5	0	10422717	10423304	PAC:17829577
1	117	10286701.5	0	10284236	10289167	PAC:17829587
14	117	28635510.5	0	28634497	28636524	PAC:17838498
17	117	5933800.5	0	5930102	5937499	PAC:17820759
1	6290	22910922	0	22899502	22922342	PAC:17817397
1	6359	5137748	0	5136719	5138777	PAC:17823483
1	1508	10482443	0	10472215	10492671	PAC:17829575
1	1507	10441931.5	0	10433893	10449970	PAC:17829576
1	1506	10380681	0	10377800	10383562	PAC:17829582
1	3445	4907700	0	4904533	4910867	PAC:17823505
17	3445	2003038.5	0	1993769	2012308	PAC:17821042
17	3444	1906675.5	0	1904122	1909229	PAC:17821046
17	115	5829457.5	0	5827095	5831820	PAC:17820768
1	115	10088912.5	0	10087419	10090406	PAC:17829604
14	109	28467367.5	0	28466127	28468608	PAC:17838479
1	109	10045626.5	0	10044523	10046730	PAC:17829608
1	1707	9812454	0	9806659	9818249	PAC:17829623
14	113	29531712.5	0	29530889	29532536	PAC:17823284
1	113	11981167.5	0	11979140	11983195	PAC:17829504
1000	1470	37118667.5	0	37118455	37118880	PAC:17818228
1000	1470	38215788.5	0	38214957	38216620	PAC:17818999
17	164	8793344.5	0	8792845	8793844	PAC:17820538
1	164	9518941.5	0	9518439	9519444	PAC:17829634
14	2851	29932044.5	0	29931446	29932643	PAC:17823329
14	2851	29935842.5	0	29935027	29936658	PAC:17823330
1	106	15928107	0	15925062	15931152	PAC:17822405
14	106	22867907.5	0	22866288	22869527	PAC:17841433
14	693	24046976	0	24045544	24048408	PAC:17838763
17	693	5715317	0	5711518	5719116	PAC:17820778
14	6663	22345886.5	0	22341585	22350188	PAC:17841397
1	694	9996073	0	9995025	9997121	PAC:17829611
14	694	28471680.5	0	28470405	28472956	PAC:17838480
17	694	8431313	0	8423943	8438683	PAC:17820568
1	1706	4489752	0	4488301	4491203	PAC:17823539
17	1705	2151175.5	0	2150242	2152109	PAC:17821031
1	1705	4476394	0	4475564	4477224	PAC:17823541
14	2939	28484530.5	0	28483270	28485791	PAC:17838481
17	695	8542602.5	0	8541942	8543263	PAC:17820562
14	695	28559980	0	28558974	28560986	PAC:17838488
14	696	28575706	0	28573414	28577998	PAC:17838491
17	696	8599591.5	0	8595971	8603212	PAC:17820557
14	2906	28011800.5	0	28010275	28013326	PAC:17838429
14	2906	28024624	0	28024251	28024997	PAC:17838431
14	32	27963514.5	0	27959216	27967813	PAC:17838423
17	32	8987570	0	8987335	8987805	PAC:17820523
1	32	9037143	0	9035382	9038904	PAC:17829665
17	32	8991834.5	0	8991327	8992342	PAC:17820522
14	6678	27739895.5	0	27739145	27740646	PAC:17838396
1	1650	9514460	0	9510816	9518104	PAC:17829635
1	1650	9451180.5	0	9449811	9452550	PAC:17829641
1	1649	9504693	0	9503596	9505790	PAC:17829636
1	1717	9374318	0	9369279	9379357	PAC:17829646
14	1717	28122861.5	0	28112976	28132747	PAC:17838442
14	6677	27198625	0	27184080	27213170	PAC:17838348
14	1647	24104222	0	24101431	24107013	PAC:17838767
1	1647	399042.5	0	397554	400531	PAC:17823931
1	6314	8825161.5	0	8824136	8826187	PAC:17829681
1	6313	2500192.5	0	2495311	2505074	PAC:17823714
14	6313	21892635	0	21884684	21900586	PAC:17837348
17	3507	5944765	0	5939136	5950394	PAC:17820758
1	159	8889136	0	8887100	8891172	PAC:17829675
17	159	9008984.5	0	9007209	9010760	PAC:17820519
14	30	27926984.5	0	27925049	27928920	PAC:17838419
1	30	8863183.5	0	8860974	8865393	PAC:17829677
17	30	9066083.5	0	9063983	9068184	PAC:17820516
1	157	7711193	0	7709619	7712767	PAC:17824952
17	157	9865162	0	9863143	9867181	PAC:17820476
1	28	8707269.5	0	8704047	8710492	PAC:17829688
14	28	27805843	0	27801783	27809903	PAC:17838407
14	2951	27766420.5	0	27762412	27770429	PAC:17838400
14	2950	23312895	0	23306158	23319632	PAC:17841461
1	1768	8172845.5	0	8170639	8175052	PAC:17824912
1	1767	8084888	0	8084002	8085774	PAC:17824917
17	3408	9005341	0	9004044	9006638	PAC:17820520
17	3409	9200513.5	0	9199636	9201391	PAC:17820509
14	2817	27583733	0	27583456	27584010	PAC:17838379
17	7839	9560017	0	9558818	9561216	PAC:17820494
1	7839	8011351	0	8010591	8012111	PAC:17824923
17	7838	1234837.5	0	1232061	1237614	PAC:17821102
14	22	29679684.5	0	29678036	29681333	PAC:17823303
1	22	12389788	0	12386853	12392723	PAC:17829486
14	22	21232783.5	0	21229350	21236217	PAC:17837326
1	1584	7848019.5	0	7839046	7856993	PAC:17824941
1	1583	7818807	0	7814307	7823307	PAC:17824943
1	1582	7776145.5	0	7763591	7788700	PAC:17824945
1	42	7422079.5	0	7420883	7423276	PAC:17824978
17	42	10238218.5	0	10235742	10240695	PAC:17820456
14	42	27320928.5	0	27319788	27322069	PAC:17838356
1	1611	7692104	0	7691531	7692677	PAC:17824955
1	1609	7498189.5	0	7494201	7502178	PAC:17824972
1	1609	7545297.5	0	7544632	7545963	PAC:17824966
7	5525	4302302	0	4301673	4302931	PAC:17835368
1	6363	5463705.5	0	5451233	5476178	PAC:17823464
17	153	1968284.5	0	1966859	1969710	PAC:17821044
14	153	16580935	0	16580193	16581677	PAC:17837193
1	153	4867509	0	4866990	4868028	PAC:17823508
1	1607	16387539	0	16384545	16390533	PAC:17822414
17	6806	3697735	0	3695153	3700317	PAC:17820907
14	8851	26490747	0	26490611	26490883	PAC:17818866
14	8821	26418690.5	0	26417498	26419883	PAC:17818855
14	6642	26398632.5	0	26398349	26398916	PAC:17818852
1000	9317	15556988.5	0	15554323	15559654	PAC:17819119
1000	7504	23035446	0	23032843	23038049	PAC:17819669
14	2903	26917996.5	0	26916660	26919333	PAC:17838326
14	699	17313317.5	0	17313216	17313419	PAC:17837202
17	699	2264483.5	0	2264238	2264729	PAC:17821024
1000	8587	7932750	0	7929483	7936017	PAC:17818363
17	3531	4226387.5	0	4225877	4226898	PAC:17820878
14	6674	6081236.5	0	6078828	6083645	PAC:17830857
1000	6233	17689231.5	0	17687731	17690732	PAC:17819301
17	3532	10675675	0	10669113	10682237	PAC:17820430
1000	3532	14643536	0	14636786	14650286	PAC:17818920
1000	3532	14655432.5	0	14654524	14656341	PAC:17818921
17	3534	10750682.5	0	10749584	10751781	PAC:17820424
14	2901	25663624.5	0	25661579	25665670	PAC:17838900
17	698	8637757	0	8629208	8646306	PAC:17820553
17	698	8617554.5	0	8614528	8620581	PAC:17820555
14	698	28605009	0	28602644	28607374	PAC:17838495
17	3579	10882791	0	10881836	10883746	PAC:17820409
17	3581	10894716	0	10893491	10895941	PAC:17820407
1	1797	15799791	0	15794455	15805127	PAC:17822399
14	8854	27633039.5	0	27631765	27634314	PAC:17838382
14	3014	25601666	0	25599386	25603946	PAC:17838892
1	1812	19725919	0	19723428	19728410	PAC:17822558
17	1812	1388315	0	1382553	1394077	PAC:17821083
1	1807	6776713	0	6773385	6780041	PAC:17817047
1	1805	22582434.5	0	22579786	22585083	PAC:17817355
17	3567	1290380.5	0	1287518	1293243	PAC:17821094
1	1554	3347627.5	0	3341421	3353834	PAC:17823637
17	3471	11737041.5	0	11736136	11737947	PAC:17820358
17	3450	7577974	0	7556257	7599691	PAC:17820617
14	2993	1833052	0	1830364	1835740	PAC:17837389
5	2993	2948124	0	2943926	2952322	PAC:17827847
17	3451	7602450.5	0	7601986	7602915	PAC:17820616
1	3451	727757.5	0	726713	728802	PAC:17823889
17	130	5601731	0	5600617	5602845	PAC:17820788
1	130	382094	0	381267	382921	PAC:17823933
17	3570	11761781.5	0	11757339	11766224	PAC:17820357
17	3549	1859462.5	0	1857595	1861330	PAC:17821050
1	3549	5286153	0	5284324	5287982	PAC:17823480
17	6809	11408020	0	11406858	11409182	PAC:17820375
1	6338	17594587	0	17594007	17595167	PAC:17822450
17	3550	1014374	0	1011547	1017201	PAC:17821125
17	3552	12512240.5	0	12508596	12515885	PAC:17820325
17	2967	8899999.5	0	8898947	8901052	PAC:17820530
14	2967	27977761	0	27976972	27978550	PAC:17838424
1	91	19408561	0	19401890	19415232	PAC:17822527
14	91	26312977.5	0	26311898	26314057	PAC:17817859
11	91	3801869	0	3800090	3803648	PAC:17826213
4	91	3644231.5	0	3643214	3645249	PAC:17840829
1	1817	19529428.5	0	19526696	19532161	PAC:17822535
14	92	26274288	0	26272582	26275994	PAC:17817854
1	92	19481770.5	0	19480236	19483305	PAC:17822530
1	93	19545115	0	19543806	19546424	PAC:17822537
14	93	26241590	0	26240492	26242688	PAC:17817851
17	93	12809422.5	0	12807152	12811693	PAC:17820318
17	8931	326295.5	0	322993	329598	PAC:17821199
14	674	26035895.5	0	26033260	26038531	PAC:17817826
17	674	1255954	0	1252543	1259365	PAC:17821097
1	1628	8752329.5	0	8738934	8765725	PAC:17829686
1	1780	16704310	0	16692430	16716190	PAC:17822427
1	1779	16686758.5	0	16683286	16690231	PAC:17822426
14	2969	26304825.5	0	26301184	26308467	PAC:17817858
14	2944	26068738.5	0	26066605	26070872	PAC:17817829
14	2943	26004741.5	0	26002558	26006925	PAC:17817821
14	2942	25984868	0	25982910	25986826	PAC:17817819
14	2942	25981522	0	25981187	25981857	PAC:17817818
17	3501	1031109.5	0	1030186	1032033	PAC:17821122
14	670	25722064	0	25721018	25723110	PAC:17838907
17	670	1061618	0	1060849	1062387	PAC:17821118
17	669	942717.5	0	942499	942936	PAC:17821136
14	669	25634014.5	0	25626733	25641296	PAC:17838895
14	3003	25678067.5	0	25677250	25678885	PAC:17838902
17	3500	6241937.5	0	6230256	6253619	PAC:17820725
17	3499	6174895.5	0	6173381	6176410	PAC:17820732
17	3561	976341	0	973343	979339	PAC:17821130
14	3002	25656670.5	0	25655360	25657981	PAC:17838899
14	3001	25165680	0	25152912	25178448	PAC:17838854
14	3001	5888305	0	5857910	5918700	PAC:17830869
17	1826	1082630.5	0	1081237	1084024	PAC:17821115
1	1826	20706248	0	20704030	20708466	PAC:17822617
1	1827	20911910	0	20910359	20913461	PAC:17822636
14	3000	25091878	0	25090565	25093191	PAC:17838849
1	1829	20999960.5	0	20997882	21002039	PAC:17822645
1	1830	21009600	0	21007063	21012137	PAC:17822646
14	3012	1425908	0	1425180	1426636	PAC:17837428
1	666	22022864	0	22022632	22023096	PAC:17817252
17	666	713614	0	711458	715770	PAC:17821167
14	666	25339049	0	25336099	25341999	PAC:17838871
17	3583	10973770	0	10967220	10980320	PAC:17820403
14	6681	29791788.5	0	29790641	29792936	PAC:17823317
17	166	8410029	0	8408592	8411466	PAC:17820569
1	166	9980923	0	9978811	9983035	PAC:17829612
17	167	944690	0	944033	945347	PAC:17821135
1	167	21030638	0	21029998	21031278	PAC:17822648
1	7536	20881583	0	20879583	20883583	PAC:17822635
17	3542	737818	0	734895	740741	PAC:17821164
17	3541	8391614.5	0	8388823	8394406	PAC:17820570
17	665	574939.5	0	569936	579943	PAC:17821173
14	665	25297387	0	25292642	25302132	PAC:17838867
14	665	25269258.5	0	25265845	25272672	PAC:17838866
1	665	21951324	0	21945914	21956734	PAC:17817250
17	665	590280.5	0	588893	591668	PAC:17821171
17	664	560833	0	558938	562728	PAC:17821175
14	664	25255181.5	0	25252506	25257857	PAC:17838865
7	3423	2368762	0	2367917	2369607	PAC:17822989
1	3423	22073304.5	0	22072631	22073978	PAC:17817258
17	3423	547471.5	0	546502	548441	PAC:17821177
1	1841	22031409.5	0	22030979	22031840	PAC:17817253
14	1841	25322848	0	25322545	25323151	PAC:17838869
1	1840	21917558	0	21915628	21919488	PAC:17817245
5	5032	434588.5	0	431609	437568	PAC:17840246
14	2796	3350008	0	3331672	3368344	PAC:17816698
14	7744	5972175	0	5971362	5972988	PAC:17830866
13	2616	10472159	1	10460155	10484163	PAC:17823181
13	2615	13312690.5	1	13277703	13347678	PAC:17840054
6	5305	7668333.5	1	7667663	7669004	PAC:17832837
13	474	729119	1	728338	729900	PAC:17838674
6	474	7568357.5	1	7567597	7569118	PAC:17832848
8	7381	21774163	1	21772646	21775680	PAC:17839034
6	5299	19129753.5	1	19129101	19130406	PAC:17837601
6	7265	8905733	1	8895193	8916273	PAC:17832725
6	7269	7788342	1	7787972	7788712	PAC:17832827
6	5214	7358517	1	7357338	7359696	PAC:17832868
6	5391	7314663.5	1	7313389	7315938	PAC:17832873
8	6032	7412134	1	7411761	7412507	PAC:17823117
13	469	510520	1	507236	513804	PAC:17838693
8	469	16325792	1	16323253	16328331	PAC:17839572
6	469	7378691.5	1	7375147	7382236	PAC:17832865
8	469	7409005.5	1	7406703	7411308	PAC:17823116
8	606	15755576.5	1	15755267	15755886	PAC:17839627
13	606	4314602	1	4314238	4314966	PAC:17826825
3	467	8843652	1	8842961	8844343	PAC:17841770
12	467	7709787	1	7708895	7710679	PAC:17816927
1000	467	26971177.5	1	26969786	26972569	PAC:17819973
19	466	4955440	1	4954907	4955973	PAC:17825505
12	466	7768761.5	1	7768053	7769470	PAC:17816932
6	5210	7240782.5	1	7240084	7241481	PAC:17832879
13	6568	932681	1	929792	935570	PAC:17838654
6	1392	2267422.5	1	2261800	2273045	PAC:17833324
8	1392	21370075	1	21367807	21372343	PAC:17839070
6	5209	16556749	1	16555111	16558387	PAC:17841959
6	5209	7237125.5	1	7235169	7239082	PAC:17832880
6	5208	7225780.5	1	7218231	7233330	PAC:17832882
6	5206	18635021.5	1	18633170	18636873	PAC:17837627
8	5895	13428257.5	1	13427037	13429478	PAC:17833590
6	5205	18620037.5	1	18608990	18631085	PAC:17837628
1000	5205	17243092.5	1	17241850	17244335	PAC:17819284
6	5281	7064627.5	1	7063507	7065748	PAC:17832900
6	5279	7024824.5	1	7024324	7025325	PAC:17832904
8	6046	17864987	1	17860664	17869310	PAC:17839433
6	5277	6947275.5	1	6946871	6947680	PAC:17832913
6	5276	6938793.5	1	6937301	6940286	PAC:17832914
13	6577	4375535.5	1	4370681	4380390	PAC:17826818
13	6576	4237826	1	4236697	4238955	PAC:17826832
13	6575	5552896.5	1	5551820	5553973	PAC:17826744
6	5242	6803279.5	1	6800094	6806465	PAC:17832928
6	5239	6679916.5	1	6679230	6680603	PAC:17832932
13	2565	4353355.5	1	4350334	4356377	PAC:17826822
8	5868	15798220	1	15796034	15800406	PAC:17839621
6	5237	6610900	1	6608059	6613741	PAC:17832939
13	2563	4303423.5	1	4300950	4305897	PAC:17826827
8	1384	15627217.5	1	15623817	15630618	PAC:17839642
6	1384	6557639	1	6553470	6561808	PAC:17832946
8	5863	15698117	1	15696938	15699296	PAC:17839632
6	5234	6567084.5	1	6563114	6571055	PAC:17832945
8	5861	15690435	1	15688167	15692703	PAC:17839634
8	1383	15618279	1	15616119	15620439	PAC:17839643
6	1383	6547354	1	6544820	6549888	PAC:17832947
6	5233	6516394	1	6515104	6517684	PAC:17832951
8	5232	15450334.5	1	15449366	15451303	PAC:17839655
6	5232	6469210	1	6468470	6469950	PAC:17832959
13	5232	3931262.5	1	3930531	3931994	PAC:17826863
6	1381	6500245.5	1	6499844	6500647	PAC:17832955
8	1381	15502555	1	15502137	15502973	PAC:17839649
8	5857	15354247.5	1	15350738	15357757	PAC:17839663
13	2517	3830121.5	1	3821847	3838396	PAC:17826871
6	2517	6447886	1	6434776	6460996	PAC:17832961
6	5229	6374397.5	1	6372821	6375974	PAC:17832968
6	5228	6343620	1	6342434	6344806	PAC:17832971
6	5227	6339596.5	1	6337159	6342034	PAC:17832972
13	520	3484533	1	3481414	3487652	PAC:17826903
6	520	6326825.5	1	6322695	6330956	PAC:17832974
6	5226	18035294.5	1	18034443	18036146	PAC:17837668
6	5225	18012791.5	1	17997945	18027638	PAC:17837670
13	2513	3534481.5	1	3534353	3534610	PAC:17826897
8	585	15032483.5	1	15031499	15033468	PAC:17839694
6	585	6152567.5	1	6151710	6153425	PAC:17832998
13	585	3423040.5	1	3421373	3424708	PAC:17826912
8	5852	16388398	1	16385082	16391714	PAC:17839567
13	2508	3299191	1	3298456	3299926	PAC:17826925
13	2627	14442695	1	14441555	14443835	PAC:17840026
6	5362	18278727	1	18276989	18280465	PAC:17837650
6	5329	5967814	1	5967219	5968409	PAC:17833020
8	582	14730301.5	1	14729949	14730654	PAC:17839733
13	582	3047188.5	1	3045933	3048444	PAC:17826945
8	5876	14800425.5	1	14800030	14800821	PAC:17839724
8	5875	15947287	1	15947160	15947414	PAC:17839610
6	7376	12280468.5	1	12277807	12283130	PAC:17842114
8	7376	4662511	1	4657417	4667605	PAC:17831359
8	8432	14586938.5	1	14585704	14588173	PAC:17839748
8	1368	14775748.5	1	14772658	14778839	PAC:17839728
6	1368	5895503	1	5891257	5899749	PAC:17833031
6	5271	782630	1	780507	784753	PAC:17833437
6	8372	8247796	1	8246592	8249000	PAC:17832788
8	5874	15913358	1	15906526	15920190	PAC:17839613
6	509	5818442	1	5817374	5819510	PAC:17833037
8	509	14734086	1	14733277	14734895	PAC:17839731
13	509	3121344.5	1	3120586	3122103	PAC:17826939
13	509	3109061.5	1	3104318	3113805	PAC:17826940
6	509	5792332.5	1	5784124	5800541	PAC:17833038
6	508	4266225.5	1	4265366	4267085	PAC:17833172
13	508	3001244	1	3000612	3001876	PAC:17826949
8	508	14552771.5	1	14550840	14554703	PAC:17839753
6	508	5492673.5	1	5492117	5493230	PAC:17833070
6	1366	5662506.5	1	5661060	5663953	PAC:17833049
8	1366	14643058	1	14640296	14645820	PAC:17839739
6	5270	766786.5	1	765825	767748	PAC:17833439
13	5270	24323599.5	1	24322716	24324483	PAC:17819681
6	507	5472134.5	1	5471032	5473237	PAC:17833071
8	507	14519658.5	1	14518802	14520515	PAC:17839758
13	507	2722041.5	1	2720369	2723714	PAC:17826968
6	507	5501656	1	5499276	5504036	PAC:17833069
13	507	3009258	1	3002901	3015615	PAC:17826948
13	507	6303088	1	6301462	6304714	PAC:17826703
6	5326	1931043	1	1927233	1934853	PAC:17833349
8	5979	14653710.5	1	14647976	14659445	PAC:17839738
13	2505	1819769.5	1	1817538	1822001	PAC:17838549
8	5980	14682679.5	1	14674809	14690550	PAC:17839737
6	5328	5874700	1	5873970	5875430	PAC:17833034
8	511	14793881.5	1	14792851	14794912	PAC:17839725
13	511	3164060.5	1	3153073	3175048	PAC:17826936
6	511	5923132.5	1	5918386	5927879	PAC:17833029
13	2506	1847731	1	1843363	1852099	PAC:17838546
6	512	6016170	1	6014758	6017582	PAC:17833016
13	512	3265140	1	3261193	3269087	PAC:17826927
13	514	3320601	1	3314624	3326578	PAC:17826924
6	514	6042951.5	1	6038090	6047813	PAC:17833013
6	5330	6013581.5	1	6012529	6014634	PAC:17833017
6	583	5034136.5	1	5033003	5035270	PAC:17833116
13	583	3254767.5	1	3250570	3258965	PAC:17826928
8	583	14896434.5	1	14892317	14900552	PAC:17839712
5	517	7082847	1	7082504	7083190	PAC:17835037
6	517	6160861.5	1	6160463	6161260	PAC:17832996
6	517	6156834	1	6156545	6157123	PAC:17832997
13	517	3433353	1	3432929	3433777	PAC:17826911
13	2628	14645997	1	14643166	14648828	PAC:17840022
8	584	14965676.5	1	14960085	14971268	PAC:17839705
13	584	3329700.5	1	3328977	3330424	PAC:17826922
13	584	3333038	1	3332584	3333492	PAC:17826921
6	519	6319833.5	1	6319044	6320623	PAC:17832975
13	519	3478639	1	3477794	3479484	PAC:17826904
8	5974	17156836	1	17155295	17158377	PAC:17839497
8	5853	16440134.5	1	16439784	16440485	PAC:17839564
8	5854	15090740.5	1	15088081	15093400	PAC:17839688
12	6551	17454879.5	1	17454127	17455632	PAC:17831594
8	2514	15136276.5	1	15129876	15142677	PAC:17839681
13	2514	3602740.5	1	3601672	3603809	PAC:17826890
8	5856	15328835	1	15323702	15333968	PAC:17839666
8	5856	15257366.5	1	15252860	15261873	PAC:17839670
8	5856	15290068	1	15284402	15295734	PAC:17839668
13	2515	3647620.5	1	3641296	3653945	PAC:17826887
13	521	3576741.5	1	3574887	3578596	PAC:17826893
6	521	6334293.5	1	6333124	6335463	PAC:17832973
8	521	15116753	1	15114889	15118617	PAC:17839685
6	522	6366070	1	6364020	6368120	PAC:17832969
13	522	3666474.5	1	3664787	3668162	PAC:17826885
13	6574	5434308.5	1	5432137	5436480	PAC:17826751
13	2560	1997292.5	1	1989616	2004969	PAC:17838536
13	2561	2025066.5	1	2013119	2037014	PAC:17838534
13	604	4252746	1	4249970	4255522	PAC:17826830
8	604	15640753	1	15637561	15643945	PAC:17839640
8	535	20124513.5	1	20118028	20130999	PAC:17839215
6	535	1597661	1	1589526	1605796	PAC:17833366
13	535	24077715.5	1	24074447	24080984	PAC:17817567
6	5236	6590681	1	6589913	6591449	PAC:17832940
8	1385	15668563	1	15667768	15669358	PAC:17839638
6	1385	6580433.5	1	6580255	6580612	PAC:17832941
6	5240	6690227	1	6689444	6691010	PAC:17832931
8	5870	15821592.5	1	15818802	15824383	PAC:17839619
6	7251	4597005	1	4594461	4599549	PAC:17833152
6	1386	6643846.5	1	6639198	6648495	PAC:17832938
8	1386	15764950	1	15760822	15769078	PAC:17839626
6	536	6577212.5	1	6575540	6578885	PAC:17832942
8	536	15632617.5	1	15631645	15633590	PAC:17839641
13	536	4042846	1	4036983	4048709	PAC:17826855
13	536	4243773	1	4241110	4246436	PAC:17826831
1013	2678	1535764	1	1535255	1536273	PAC:17824740
13	2678	20102685	1	20100539	20104831	PAC:17841544
13	605	4307878.5	1	4306929	4308828	PAC:17826826
8	605	15738223.5	1	15736705	15739742	PAC:17839629
8	6045	14296227	1	14294382	14298072	PAC:17833502
13	2679	4430300	1	4427694	4432906	PAC:17826812
6	1360	5367394	1	5365814	5368974	PAC:17833082
8	1360	14488931.5	1	14487267	14490596	PAC:17839761
6	575	5879579	1	5877693	5881465	PAC:17833033
13	575	2773960	1	2772762	2775158	PAC:17826962
8	575	14726473	1	14724927	14728019	PAC:17839734
6	575	5732703	1	5731276	5734130	PAC:17833041
6	575	5737659.5	1	5736100	5739219	PAC:17833040
6	5180	5412576.5	1	5407677	5417476	PAC:17833075
6	5181	5559816	1	5555741	5563891	PAC:17833064
6	5182	5588668.5	1	5587883	5589454	PAC:17833060
2	901	1513918.5	2	1509455	1518382	PAC:17829147
15	901	17427298	2	17423948	17430648	PAC:17834646
15	3082	9352746	2	9352398	9353094	PAC:17828369
2	4252	6348050	2	6343990	6352110	PAC:17824558
15	3080	9989757.5	2	9984867	9994648	PAC:17828346
15	6704	14659776	2	14655015	14664537	PAC:17834992
2	8068	849931.5	2	848928	850935	PAC:17829082
2	4213	6997491.5	2	6988089	7006894	PAC:17824510
2	4216	7108951.5	2	7100905	7116998	PAC:17824505
16	3076	5138702	2	5135097	5142307	PAC:17824997
15	3076	10961949.5	2	10945324	10978575	PAC:17828316
15	3079	9945450.5	2	9935735	9955166	PAC:17828347
2	8051	6405403	2	6404620	6406186	PAC:17824555
2	7084	2937320	2	2935820	2938820	PAC:17829316
2	7085	4247411.5	2	4246953	4247870	PAC:17829427
2	4254	6706308.5	2	6705462	6707155	PAC:17824529
2	4253	6638338.5	2	6638019	6638658	PAC:17824539
15	4253	10401043.5	2	10394756	10407331	PAC:17828335
15	3081	10016205.5	2	10010270	10022141	PAC:17828345
2	3081	6381074	2	6378293	6383855	PAC:17824556
2	4251	7968261.5	2	7964138	7972385	PAC:17824465
15	3071	10391336	2	10388356	10394316	PAC:17828336
2	3071	6625144	2	6621466	6628822	PAC:17824541
16	3071	5698662	2	5694611	5702713	PAC:17825014
15	3071	11696734	2	11695555	11697913	PAC:17828286
2	4264	16900818.5	2	16900193	16901444	PAC:17831495
2	4263	16738497.5	2	16737479	16739516	PAC:17831488
15	3073	10658073	2	10655740	10660406	PAC:17828332
15	3072	11701726	2	11699160	11704292	PAC:17828285
15	6726	13133221	2	13131131	13135311	PAC:17828237
15	3069	11645415.5	2	11640246	11650585	PAC:17828289
2	4238	5805672.5	2	5804364	5806981	PAC:17824582
14	3055	9260641.5	2	9257593	9263690	PAC:17841202
5	3055	7873819.5	2	7860804	7886835	PAC:17835092
15	3056	12205840	2	12199479	12212201	PAC:17828274
2	3056	159784.5	2	143751	175818	PAC:17819155
15	3057	12254171	2	12253065	12255277	PAC:17828270
15	9481	16701936	2	16699400	16704472	PAC:17834820
16	6783	8247608	2	8238868	8256348	PAC:17825069
16	9496	2129903.5	2	2128403	2131404	PAC:17832611
1000	8577	12119297	2	12110441	12128153	PAC:17818648
1000	8574	15565583.5	2	15562780	15568387	PAC:17819120
15	6750	19993599.5	2	19993273	19993926	PAC:17834410
15	6750	20001770	2	19993952	20009588	PAC:17834409
15	6751	20207141.5	2	20204476	20209807	PAC:17834386
15	6752	12977903	2	12967862	12987944	PAC:17828242
15	3117	13444158.5	2	13435910	13452407	PAC:17828216
15	3115	13247151.5	2	13245041	13249262	PAC:17828227
15	6706	9665804	2	9661911	9669697	PAC:17828359
16	9498	8603880.5	2	8591956	8615805	PAC:17825080
15	3194	18684497	2	18683835	18685159	PAC:17834533
15	3086	13649075	2	13647078	13651072	PAC:17828205
16	3086	9956423.5	2	9955226	9957621	PAC:17825115
2	4341	5292561.5	2	5288543	5296580	PAC:17817530
15	6725	13109914.5	2	13101945	13117884	PAC:17828238
16	8886	19232670	2	19231195	19234145	PAC:17835771
15	3091	14753714	2	14748682	14758746	PAC:17834987
2	3091	5259989.5	2	5258859	5261120	PAC:17817527
15	3091	14347006.5	2	14343942	14350071	PAC:17835018
2	868	5135007	2	5134356	5135658	PAC:17817510
15	868	14769121	2	14768901	14769341	PAC:17834985
2	4298	4681886.5	2	4681634	4682139	PAC:17819232
15	867	14718948	2	14718302	14719594	PAC:17834988
1000	867	16091592.5	2	16091256	16091929	PAC:17819141
1	867	1220581	2	1219825	1221337	PAC:17823836
2	867	4949749	2	4948964	4950534	PAC:17817496
2	7087	6530490.5	2	6526981	6534000	PAC:17824546
2	4335	3263890	2	3263715	3264065	PAC:17829347
2	9549	2625483.5	2	2624684	2626283	PAC:17829285
16	961	14337337.5	2	14336650	14338025	PAC:17828423
2	961	4448419.5	2	4445309	4451530	PAC:17829452
2	4334	3172932	2	3162110	3183754	PAC:17829335
1000	6276	23292884	2	23287334	23298434	PAC:17819690
1000	6274	17199450.5	2	17199145	17199756	PAC:17819280
16	3288	12148206.5	2	12145025	12151388	PAC:17828504
16	3290	13179488	2	13169033	13189943	PAC:17828478
16	3291	13319160.5	2	13310807	13327514	PAC:17828470
16	825	19594437	2	19588995	19599879	PAC:17835741
15	825	18090615.5	2	18082593	18098638	PAC:17834602
16	956	17710957.5	2	17708281	17713634	PAC:17835891
2	956	2879797	2	2876754	2882840	PAC:17829310
16	3293	13412672	2	13411903	13413441	PAC:17828465
15	828	14763466.5	2	14759920	14767013	PAC:17834986
16	828	13505265.5	2	13505182	13505349	PAC:17828461
15	905	10990773.5	2	10989295	10992252	PAC:17828314
2	905	5707767.5	2	5701866	5713669	PAC:17824588
15	9473	12629713.5	2	12624701	12634726	PAC:17828250
15	3167	15059666.5	2	15058780	15060553	PAC:17834961
15	3165	14993555	2	14992324	14994786	PAC:17834967
2	4312	4599220	2	4597968	4600472	PAC:17829468
2	4311	4581903	2	4578043	4585763	PAC:17829467
15	3164	14965260	2	14956681	14973839	PAC:17834970
15	3163	14900197.5	2	14897266	14903129	PAC:17834974
16	3297	13782196.5	2	13779285	13785108	PAC:17828446
16	6759	1145224	2	1141631	1148817	PAC:17832565
16	3296	13716249	2	13715872	13716626	PAC:17828449
2	964	4872981.5	2	4870815	4875148	PAC:17817489
16	964	12079769.5	2	12077244	12082295	PAC:17828508
2	4296	626553	2	621838	631268	PAC:17829054
2	4314	4643166.5	2	4642489	4643844	PAC:17829473
2	4315	4671873	2	4671233	4672513	PAC:17819231
2	4316	4689273.5	2	4685338	4693209	PAC:17819233
2	4317	4716021	2	4713635	4718407	PAC:17819235
15	827	14508668	2	14507067	14510269	PAC:17835007
16	827	13453158	2	13451508	13454808	PAC:17828464
16	3292	13402662	2	13400395	13404929	PAC:17828466
15	3138	19327994	2	19327772	19328216	PAC:17834475
15	3139	19394512.5	2	19389485	19399540	PAC:17834466
15	3140	14414862.5	2	14411497	14418228	PAC:17835014
15	3141	14491220.5	2	14488225	14494216	PAC:17835008
16	3289	13225227.5	2	13216257	13234198	PAC:17828476
16	3289	12542718	2	12537235	12548201	PAC:17828491
15	7784	15973351.5	2	15971583	15975120	PAC:17834890
15	3143	14526149.5	2	14521521	14530778	PAC:17835005
15	3144	14537511	2	14534845	14540177	PAC:17835003
15	3145	14545098	2	14543455	14546741	PAC:17835002
15	864	18697035.5	2	18695116	18698955	PAC:17834532
2	864	284036	2	281344	286728	PAC:17829022
2	4297	4497502.5	2	4494896	4500109	PAC:17829457
15	6702	18955215.5	2	18954067	18956364	PAC:17834506
15	6701	18945401.5	2	18943395	18947408	PAC:17834508
15	3142	14517925	2	14515501	14520349	PAC:17835006
16	3287	11986847.5	2	11983302	11990393	PAC:17828512
16	3286	18391131.5	2	18389574	18392689	PAC:17835830
2	963	4899430	2	4898034	4900826	PAC:17817492
16	963	12004509.5	2	12003368	12005651	PAC:17828510
1000	963	15981707.5	2	15980533	15982882	PAC:17819135
1000	1188	19253903	2	19250075	19257731	PAC:17819404
19	1188	2774401.5	2	2771293	2777510	PAC:17825346
19	1189	2946892	2	2944812	2948972	PAC:17825356
1000	1189	19166999.5	2	19165332	19168667	PAC:17819397
15	865	18824420.5	2	18822129	18826712	PAC:17834523
2	865	383678	2	380641	386715	PAC:17829033
1000	1190	15971593.5	2	15964154	15979033	PAC:17819134
2	1190	4892398	2	4887600	4897196	PAC:17817491
2	7086	6445434.5	2	6442672	6448197	PAC:17824552
2	4337	5088402.5	2	5078324	5098481	PAC:17817505
2	4338	5152878.5	2	5148340	5157417	PAC:17817512
7	2753	3987353.5	3	3984534	3990173	PAC:17835335
14	2753	960074.5	3	959856	960293	PAC:17837471
7	5523	3645423.5	3	3644524	3646323	PAC:17835303
7	5522	3568926	3	3567941	3569911	PAC:17835293
14	2755	678181	3	676860	679502	PAC:17837500
5	4901	9998877.5	3	9996138	10001617	PAC:17835201
5	8298	24273886.5	3	24271203	24276570	PAC:17842578
14	2765	704208.5	3	700321	708096	PAC:17837494
5	4902	10038090.5	3	10014155	10062026	PAC:17835202
5	4903	399023	3	397781	400265	PAC:17840243
13	4903	22473622	3	22470190	22477054	PAC:17838143
5	4903	443199	3	441759	444639	PAC:17840247
14	2759	422470.5	3	418804	426137	PAC:17837537
5	4905	650613	3	648362	652864	PAC:17840263
7	5503	4008951.5	3	4007819	4010084	PAC:17835338
5	4906	750610.5	3	749324	751897	PAC:17840274
5	4906	852455.5	3	850815	854096	PAC:17840287
5	4906	698314.5	3	695212	701417	PAC:17840270
7	4906	4075365	3	4073142	4077588	PAC:17835347
5	2761	687258.5	3	686536	687981	PAC:17840268
14	2761	808271.5	3	799206	817337	PAC:17837482
7	2761	4381914.5	3	4380962	4382867	PAC:17835377
14	9465	24259148.5	3	24258774	24259523	PAC:17838777
7	7341	4051393.5	3	4047695	4055092	PAC:17835343
7	7340	4045053.5	3	4044420	4045687	PAC:17835342
14	7242	3145462	3	3138186	3152738	PAC:17816672
5	7242	5065978.5	3	5063542	5068415	PAC:17828038
14	6688	23156941.5	3	23153818	23160065	PAC:17841454
14	7339	998710	3	995776	1001644	PAC:17837468
7	7339	3972255.5	3	3966219	3978292	PAC:17835334
7	7338	2125803.5	3	2124263	2127344	PAC:17823012
13	8815	7383902	3	7376532	7391272	PAC:17840063
5	784	2341999	3	2341090	2342908	PAC:17827777
14	784	564956	3	564029	565883	PAC:17837523
7	784	4505527.5	3	4503236	4507819	PAC:17835390
7	7317	3701860	3	3699086	3704634	PAC:17835309
5	737	846103.5	3	844628	847579	PAC:17840286
7	737	4062251.5	3	4060745	4063758	PAC:17835346
14	737	886884	3	878191	895577	PAC:17837476
7	1309	3941000	3	3928528	3953472	PAC:17835332
5	1309	915975	3	904551	927399	PAC:17840292
7	5495	3759056.5	3	3757963	3760150	PAC:17835315
7	5494	3753841	3	3750588	3757094	PAC:17835314
7	5493	3708024	3	3707261	3708787	PAC:17835310
7	5493	3502743	3	3499849	3505637	PAC:17835287
7	5491	3691716.5	3	3687560	3695873	PAC:17835307
7	1310	3868693	3	3868535	3868851	PAC:17835324
5	1310	980538	3	980397	980679	PAC:17840298
5	741	1118393	3	1115775	1121011	PAC:17840313
14	741	1123227	3	1120884	1125570	PAC:17837451
14	2715	1094942	3	1088721	1101163	PAC:17837455
14	6671	24782451	3	24777608	24787294	PAC:17838817
14	787	1039337	3	1038586	1040088	PAC:17837462
7	787	3873291.5	3	3872764	3873819	PAC:17835325
14	2716	1175700.5	3	1175195	1176206	PAC:17837446
14	2717	1213781	3	1212565	1214997	PAC:17837443
7	788	3577731.5	3	3575994	3579469	PAC:17835296
14	788	1223610.5	3	1220321	1226900	PAC:17837442
7	7342	4096866.5	3	4094055	4099678	PAC:17835348
14	6665	28583030.5	3	28581938	28584123	PAC:17838492
5	7238	2501843	3	2495248	2508438	PAC:17827798
14	7749	2832798	3	2828973	2836623	PAC:17816637
5	4930	1313204.5	3	1312737	1313672	PAC:17840338
5	8265	19637757.5	3	19637029	19638486	PAC:17837781
5	4951	2976176.5	3	2972568	2979785	PAC:17827852
5	4952	3005842	3	3005170	3006514	PAC:17827857
5	4954	1586969	3	1581361	1592577	PAC:17840370
7	5516	3281769.5	3	3279221	3284318	PAC:17835259
7	5513	3211729	3	3210136	3213322	PAC:17835249
7	5565	3050835.5	3	3049510	3052161	PAC:17835229
7	5564	3043539.5	3	3041513	3045566	PAC:17835228
14	2787	1700004.5	3	1693127	1706882	PAC:17837402
7	5562	2911347.5	3	2908256	2914439	PAC:17835212
14	5562	711219	3	708913	713525	PAC:17837493
14	2990	1761966	3	1758937	1764995	PAC:17837396
5	5103	2664091.5	3	2662294	2665889	PAC:17827814
1000	2986	21876878.5	3	21868828	21884929	PAC:17819592
14	2986	27057854.5	3	27052060	27063649	PAC:17838336
7	5559	2548497	3	2542454	2554540	PAC:17822970
7	5558	2401448	3	2400648	2402248	PAC:17822984
7	7331	364012.5	3	362439	365586	PAC:17817136
7	3024	2802809	3	2801294	2804324	PAC:17822950
7	3024	2781302	3	2780163	2782441	PAC:17822951
14	3024	1982642.5	3	1980483	1984802	PAC:17837377
7	3024	2817432	3	2815977	2818887	PAC:17822947
14	2738	2024050.5	3	2020117	2027984	PAC:17837375
5	1281	6672085	3	6661342	6682828	PAC:17828170
7	1281	429773	3	422306	437240	PAC:17817141
5	1280	6654415	3	6654041	6654789	PAC:17828168
14	1280	8587281	3	8586947	8587615	PAC:17841224
7	1280	411855	3	411398	412312	PAC:17817140
14	2798	3402029.5	3	3381298	3422761	PAC:17816700
5	2798	3324342.5	3	3312459	3336226	PAC:17827889
7	5535	10202881	3	10200295	10205467	PAC:17835666
5	4922	1093601.5	3	1088280	1098923	PAC:17840311
5	4924	3424686.5	3	3423538	3425835	PAC:17827895
1	73	4361302	3	4359718	4362886	PAC:17823547
14	73	17923225.5	3	17922968	17923483	PAC:17837218
17	73	2450155	3	2449848	2450462	PAC:17821009
1	1842	22035923.5	3	22035762	22036085	PAC:17817254
5	1842	3470260.5	3	3470105	3470416	PAC:17827901
14	1842	5993788.5	3	5991779	5995798	PAC:17830863
17	1843	585431	3	582569	588293	PAC:17821172
1	1843	22081765.5	3	22080308	22083223	PAC:17817259
1	9356	9901519.5	3	9901187	9901852	PAC:17829618
1	1845	22207417.5	3	22202981	22211854	PAC:17817267
1	1846	22268811.5	3	22268215	22269408	PAC:17817271
14	656	24910573	3	24903305	24917841	PAC:17838826
17	656	187574	3	184825	190323	PAC:17821214
17	3553	12528867	3	12527661	12530073	PAC:17820324
17	655	27123.5	3	23971	30276	PAC:17821236
14	655	24654047.5	3	24652621	24655474	PAC:17838806
17	202	271341	3	267072	275610	PAC:17821204
1	202	22642214.5	3	22640625	22643804	PAC:17817363
1	202	21642255.5	3	21636907	21647604	PAC:17819251
17	203	262309	3	260917	263701	PAC:17821205
1	203	21667545.5	3	21666085	21669006	PAC:17819253
14	7739	26859840.5	3	26857557	26862124	PAC:17838318
17	171	334079	3	333607	334551	PAC:17821198
1	171	22388619.5	3	22388040	22389199	PAC:17817282
14	171	25029845	3	25028976	25030714	PAC:17838842
17	6843	5852281	3	5847380	5857182	PAC:17820764
1	173	22457627.5	3	22456944	22458311	PAC:17817347
17	173	180194	3	179440	180948	PAC:17821216
14	174	26500139.5	3	26497916	26502363	PAC:17818867
1	174	6865064.5	3	6863499	6866630	PAC:17817042
17	174	162490.5	3	158451	166530	PAC:17821218
1	174	22517742	3	22511447	22524037	PAC:17817351
17	6842	6493536.5	3	6493136	6493937	PAC:17820708
1	177	22611490	3	22609492	22613488	PAC:17817359
17	177	53737.5	3	52851	54624	PAC:17821229
14	3035	11083554.5	3	11059343	11107766	PAC:17831926
14	3036	24614591	3	24612664	24616518	PAC:17838801
14	6652	24605842.5	3	24605547	24606138	PAC:17838799
17	7846	6272480.5	3	6265859	6279102	PAC:17820724
1	176	22599403.5	3	22596807	22602000	PAC:17817357
17	176	76652	3	74383	78921	PAC:17821225
1	82	22475862.5	3	22469075	22482650	PAC:17817349
14	82	24859178	3	24836872	24881484	PAC:17838823
14	6668	17292720	3	17291798	17293642	PAC:17837201
17	7845	6129367	3	6128303	6130431	PAC:17820740
14	7736	25763255.5	3	25762517	25763994	PAC:17838910
1	1819	19549171	3	19548426	19549916	PAC:17822538
14	83	4724814	3	4723496	4726132	PAC:17830931
1	83	22554359.5	3	22547029	22561690	PAC:17817353
14	83	24824528	3	24823031	24826025	PAC:17838822
14	3026	2058003	3	2057510	2058496	PAC:17837371
17	7848	45567	3	44814	46320	PAC:17821231
8	654	17201410	3	17200938	17201882	PAC:17839490
13	654	11116434.5	3	11113910	11118959	PAC:17817289
14	3027	2469516.5	3	2468815	2470218	PAC:17837359
14	2766	730967	3	730735	731199	PAC:17837491
14	2777	4363174	3	4357102	4369246	PAC:17830946
14	2777	4344842	3	4336069	4353615	PAC:17830947
5	4840	3572172.5	3	3571001	3573344	PAC:17827912
14	4840	5793156.5	3	5790566	5795747	PAC:17830874
14	6656	4036766	3	4034741	4038791	PAC:17830969
14	6655	23968521.5	3	23967748	23969295	PAC:17838756
17	6655	8214818	3	8213729	8215907	PAC:17820579
14	2774	3927776.5	3	3924641	3930912	PAC:17830972
7	771	1988530.5	3	1983389	1993672	PAC:17823031
14	771	4128783	3	4110362	4147204	PAC:17830963
7	771	1978806.5	3	1976594	1981019	PAC:17823032
14	771	4224104	3	4219953	4228255	PAC:17830955
14	771	4190819.5	3	4185846	4195793	PAC:17830956
5	771	3902254.5	3	3900776	3903733	PAC:17827939
5	771	3981846	3	3978962	3984730	PAC:17827947
5	771	3958690	3	3957163	3960217	PAC:17827944
14	771	4181180.5	3	4176644	4185717	PAC:17830957
5	5038	3867715	3	3865265	3870165	PAC:17827936
14	1283	2475427.5	3	2475206	2475649	PAC:17837358
7	1283	2646555	3	2646362	2646748	PAC:17822964
5	1283	3059868	3	3059660	3060076	PAC:17827864
7	7326	4268522	3	4265637	4271407	PAC:17835364
2	9051	447718	4	447132	448304	PAC:17829038
15	898	18480624.5	4	18479480	18481769	PAC:17834561
2	898	844587	4	840305	848869	PAC:17829081
2	7092	5286002	4	5284820	5287184	PAC:17817529
2	4368	2412137.5	4	2411218	2413057	PAC:17829259
2	7046	16547583.5	4	16542491	16552676	PAC:17831478
2	896	993404.5	4	990820	995989	PAC:17829097
15	896	18418847	4	18416886	18420808	PAC:17834566
10	930	2945794.5	4	2942463	2949126	PAC:17830397
10	930	2934761	4	2933446	2936076	PAC:17830396
16	930	2097323	4	2094804	2099842	PAC:17832608
2	930	9014893	4	9012738	9017048	PAC:17824426
2	960	4464368	4	4460708	4468028	PAC:17829454
16	960	14305083	4	14303099	14307067	PAC:17828424
2	4369	483355.5	4	479584	487127	PAC:17829042
2	7047	16571733	4	16565462	16578004	PAC:17831479
15	3106	17142087.5	4	17141519	17142656	PAC:17834686
15	892	18340820.5	4	18339693	18341948	PAC:17834577
2	892	1065322	4	1064275	1066369	PAC:17829105
16	3258	21363452.5	4	21361857	21365048	PAC:17842850
2	3260	1048440.5	4	1048102	1048779	PAC:17829101
16	3260	19305315	4	19301911	19308719	PAC:17835764
16	3232	18974452.5	4	18970721	18978184	PAC:17835795
16	3231	18795826	4	18793359	18798293	PAC:17835806
15	3108	18346869	4	18344730	18349008	PAC:17834576
16	3230	1274949.5	4	1267930	1281969	PAC:17832575
16	6767	17658631.5	4	17658142	17659121	PAC:17835900
2	916	427077.5	4	424711	429444	PAC:17829036
16	916	18060584.5	4	18059062	18062107	PAC:17835855
15	6698	15437835	4	15433768	15441902	PAC:17834928
15	6699	18871506.5	4	18870784	18872229	PAC:17834518
15	6699	18874091	4	18873341	18874841	PAC:17834517
15	3092	14352434.5	4	14350880	14353989	PAC:17835017
15	6700	18903348	4	18902874	18903822	PAC:17834513
15	847	19403044	4	19400815	19405273	PAC:17834465
16	847	17584993	4	17582996	17586990	PAC:17835909
16	3283	16173614	4	16173226	16174002	PAC:17822712
2	3283	3664582.5	4	3662441	3666724	PAC:17829378
16	3345	17986520.5	4	17986030	17987011	PAC:17835866
1000	912	20759666.5	4	20756569	20762764	PAC:17819534
15	912	4896895.5	4	4896719	4897072	PAC:17834316
16	3344	17938224	4	17937384	17939064	PAC:17835870
16	3343	17889930.5	4	17882044	17897817	PAC:17835876
16	817	16153987	4	16145022	16162952	PAC:17822714
15	817	16135839.5	4	16133409	16138270	PAC:17834873
16	3341	20706316.5	4	20704072	20708561	PAC:17842922
2	3192	210487.5	4	209926	211049	PAC:17829013
15	3192	18652522	4	18651184	18653860	PAC:17834537
14	6692	16118865	4	16116887	16120843	PAC:17837182
2	858	3147872.5	4	3144644	3151101	PAC:17829333
15	858	19678291	4	19676763	19679819	PAC:17834435
2	3332	3195273.5	4	3194273	3196274	PAC:17829337
16	3332	17211317	4	17209486	17213148	PAC:17835929
2	843	3275290	4	3274791	3275789	PAC:17829348
16	843	16923682	4	16921558	16925806	PAC:17835957
15	843	19772967.5	4	19770891	19775044	PAC:17834424
2	859	2862257	4	2853793	2870721	PAC:17829309
15	859	19174798	4	19173918	19175678	PAC:17834489
6	859	7006451.5	4	7005672	7007231	PAC:17832907
2	859	2835336	4	2828670	2842002	PAC:17829306
15	3134	19141318.5	4	19140824	19141813	PAC:17834492
16	844	17663150.5	4	17660370	17665931	PAC:17835899
15	844	19237309.5	4	19233071	19241548	PAC:17834482
15	844	19229731.5	4	19227165	19232298	PAC:17834483
2	844	2903141.5	4	2898362	2907921	PAC:17829313
15	3137	19323770	4	19322715	19324825	PAC:17834476
15	845	19249945.5	4	19246513	19253378	PAC:17834481
16	845	17641517	4	17636824	17646210	PAC:17835902
16	846	17593888.5	4	17593253	17594524	PAC:17835907
2	846	2940539.5	4	2940011	2941068	PAC:17829317
15	846	19336817	4	19336280	19337354	PAC:17834474
14	6693	16254351	4	16253184	16255518	PAC:17837187
15	3172	19566848.5	4	19565663	19568034	PAC:17834452
2	855	4408511	4	4405853	4411169	PAC:17829445
2	855	4400238.5	4	4399412	4401065	PAC:17829443
15	855	15726032	4	15703656	15748408	PAC:17834910
2	856	4474211	4	4470392	4478030	PAC:17829455
15	856	15960491	4	15959761	15961221	PAC:17834894
2	4332	3139376.5	4	3138163	3140590	PAC:17829331
16	3330	16937860	4	16936540	16939180	PAC:17835956
2	952	3894947	4	3894151	3895743	PAC:17829401
16	952	15920764	4	15919962	15921566	PAC:17822732
2	4326	4256701	4	4252626	4260776	PAC:17829429
16	3349	19513815.5	4	19513014	19514617	PAC:17835748
2	3349	1859321.5	4	1858353	1860290	PAC:17829193
13	860	155211	4	154715	155707	PAC:17838728
2	860	2892135	4	2890820	2893450	PAC:17829312
6	860	7010096.5	4	7007828	7012365	PAC:17832906
15	860	19179552	4	19176593	19182511	PAC:17834488
15	860	19203019	4	19199513	19206525	PAC:17834486
2	7082	2314290.5	4	2313297	2315284	PAC:17829247
15	3136	19296930	4	19288758	19305102	PAC:17834478
15	3133	19105197	4	19103851	19106543	PAC:17834493
16	842	16994047	4	16992727	16995367	PAC:17835949
15	842	19744403	4	19739211	19749595	PAC:17834426
2	842	3229568	4	3227601	3231535	PAC:17829343
16	842	17006889	4	17001570	17012208	PAC:17835948
15	842	19720355.5	4	19711605	19729106	PAC:17834429
2	857	3133943	4	3130878	3137008	PAC:17829330
15	857	19640707	4	19638156	19643258	PAC:17834442
16	3333	17632071.5	4	17630813	17633330	PAC:17835903
16	3334	17654474	4	17651910	17657038	PAC:17835901
15	3190	16103706.5	4	16098126	16109287	PAC:17834875
18	1070	10148834.5	4	10148253	10149416	PAC:17822015
4	1070	17568406.5	4	17567866	17568947	PAC:17828806
3	4413	6539484	4	6539033	6539935	PAC:17842395
3	4414	86214	4	78495	93933	PAC:17832475
3	4415	297667.5	4	292429	302906	PAC:17832464
4	4610	19170724	4	19164272	19177176	PAC:17828666
4	4611	19335792.5	4	19328329	19343256	PAC:17828655
3	974	433534.5	4	430576	436493	PAC:17832455
18	974	11555332	4	11552323	11558341	PAC:17822170
3	4420	576682.5	4	574566	578799	PAC:17832440
3	4421	617343.5	4	615804	618883	PAC:17832434
18	975	11563043	4	11561350	11564736	PAC:17822171
3	975	552602	4	547345	557859	PAC:17832442
18	1096	11533470.5	4	11528060	11538881	PAC:17822167
4	1096	19409818	4	19406146	19413490	PAC:17828649
3	976	610566	4	607518	613614	PAC:17832435
4	976	19641967	4	19638019	19645915	PAC:17828632
18	976	11604125	4	11600579	11607671	PAC:17822174
3	977	663620.5	4	662481	664760	PAC:17832429
18	977	11632208	4	11631317	11633099	PAC:17822178
6	2605	5455876	4	5455599	5456153	PAC:17833073
13	2605	2753262	4	2752615	2753909	PAC:17826965
13	2480	1393992	4	1390601	1397383	PAC:17838596
13	2479	1376755	4	1371328	1382182	PAC:17838599
13	2478	1369253	4	1368114	1370392	PAC:17838600
8	2476	13270590.5	4	13268964	13272217	PAC:17833604
13	2476	5383087	4	5377089	5389085	PAC:17826756
8	597	9998038	4	9982855	10013221	PAC:17836807
8	597	10022300.5	4	10017441	10027160	PAC:17836806
13	597	1246124	4	1243445	1248803	PAC:17838619
13	483	1305275.5	4	1304699	1305852	PAC:17838609
6	483	8479440	4	8478499	8480381	PAC:17832770
18	483	5097248.5	4	5092206	5102291	PAC:17821594
6	483	8563108	4	8562038	8564178	PAC:17832761
6	483	8423933.5	4	8419739	8428128	PAC:17832774
13	483	1265154	4	1263635	1266673	PAC:17838615
8	483	10340596.5	4	10337270	10343923	PAC:17836794
6	5371	8610362.5	4	8609244	8611481	PAC:17832754
8	1353	9917873	4	9915198	9920548	PAC:17836811
8	1353	9939002.5	4	9938329	9939676	PAC:17836810
6	1353	8312729	4	8312503	8312955	PAC:17832779
13	2606	1582604.5	4	1581268	1583941	PAC:17838577
8	5810	10464357.5	4	10460853	10467862	PAC:17836783
8	5811	10581069	4	10572536	10589602	PAC:17836778
8	2609	21175548.5	4	21172463	21178634	PAC:17839095
13	2609	23195181	4	23194006	23196356	PAC:17838090
13	2609	1533012.5	4	1527055	1538970	PAC:17838585
8	5812	10655998	4	10651055	10660941	PAC:17836776
8	1356	10521698.5	4	10519601	10523796	PAC:17836780
6	1356	8667202.5	4	8665476	8668929	PAC:17832746
8	9253	11658071.5	4	11653179	11662964	PAC:17833726
8	6028	9662504.5	4	9660953	9664056	PAC:17836830
8	5936	5505978	4	5502674	5509282	PAC:17831377
6	5936	11954536.5	4	11951344	11957729	PAC:17842122
8	5938	10901258	4	10899789	10902727	PAC:17836752
17	5938	8461367	4	8459349	8463385	PAC:17820565
6	5290	981850.5	4	980036	983665	PAC:17833413
6	5291	8933138.5	4	8930266	8936011	PAC:17832723
13	8797	23225968.5	4	23212340	23239597	PAC:17838087
6	9201	8830199	4	8828003	8832395	PAC:17832734
14	780	393901.5	5	392250	395553	PAC:17837541
7	780	4672093.5	5	4670467	4673720	PAC:17835411
7	5526	4537816	5	4536462	4539170	PAC:17835394
5	4968	15018574	5	15017477	15019671	PAC:17830241
5	4970	2197426	5	2195582	2199270	PAC:17827772
17	3411	9276503.5	5	9273047	9279960	PAC:17820503
1	1712	11317700.5	5	11312964	11322437	PAC:17829535
1	41	518217.5	5	515760	520675	PAC:17823915
1	41	525188.5	5	524552	525825	PAC:17823914
17	41	8113386	5	8111303	8115469	PAC:17820589
14	41	24137553.5	5	24129503	24145604	PAC:17838769
5	3413	2353032	5	2350648	2355416	PAC:17827779
7	3413	4483770.5	5	4482004	4485537	PAC:17835389
5	3413	2346489.5	5	2344979	2348000	PAC:17827778
17	3413	9809884	5	9807359	9812409	PAC:17820480
17	704	10496302.5	5	10494464	10498141	PAC:17820440
14	704	27286226	5	27284927	27287525	PAC:17838352
14	703	27279891	5	27277498	27282284	PAC:17838351
17	703	10504524	5	10499755	10509293	PAC:17820439
17	3455	9903243	5	9899584	9906902	PAC:17820472
14	2859	27311263	5	27309241	27313285	PAC:17838354
1	40	5950842.5	5	5948703	5952982	PAC:17823428
14	40	23994964.5	5	23993049	23996880	PAC:17838760
1	40	444346.5	5	443197	445496	PAC:17823926
14	2856	20729773.5	5	20728933	20730614	PAC:17837306
1000	7505	14680672.5	5	14677934	14683411	PAC:17818923
14	3018	27127618	5	27122753	27132483	PAC:17838343
1000	7507	14740654.5	5	14737698	14743611	PAC:17818930
14	3017	27112686.5	5	27105454	27119919	PAC:17838342
14	3016	26752650	5	26750413	26754887	PAC:17838304
14	3015	26744646.5	5	26743587	26745706	PAC:17838303
17	3576	10800274	5	10796674	10803874	PAC:17820420
1000	3576	10607582	5	10603412	10611752	PAC:17818513
14	3576	26924985.5	5	26922234	26927737	PAC:17838327
17	3576	10774399	5	10773497	10775301	PAC:17820421
17	3590	10613428.5	5	10612824	10614033	PAC:17820433
1000	6234	17697253	5	17696160	17698346	PAC:17819303
17	3575	10746886	5	10745437	10748335	PAC:17820425
1000	2979	10551559.5	5	10549356	10553763	PAC:17818506
19	2979	9161798.5	5	9160945	9162652	PAC:17825668
14	2979	26876641	5	26874472	26878810	PAC:17838320
14	2977	26360320	5	26355912	26364728	PAC:17818848
1	1565	7129672.5	5	7122124	7137221	PAC:17817017
1	1564	7108216	5	7102923	7113509	PAC:17817018
1	1562	6990945.5	5	6988614	6993277	PAC:17817027
1	1561	6847735.5	5	6843366	6852105	PAC:17817043
1	1560	6836978.5	5	6831605	6842352	PAC:17817044
1	1814	6951611	5	6948649	6954573	PAC:17817033
1	1813	19733956	5	19730785	19737127	PAC:17822560
14	3013	1549799.5	5	1547576	1552023	PAC:17837418
17	3592	10711674.5	5	10709466	10713883	PAC:17820427
1	182	6875771.5	5	6875462	6876081	PAC:17817040
7	182	2210142	5	2207076	2213208	PAC:17823002
14	182	26718356	5	26715764	26720948	PAC:17838301
1	182	6880778.5	5	6877619	6883938	PAC:17817039
5	182	3566309.5	5	3563234	3569385	PAC:17827911
14	182	5807805	5	5801270	5814340	PAC:17830873
14	182	25235981	5	25235153	25236809	PAC:17838862
17	182	11626311.5	5	11622796	11629827	PAC:17820364
17	172	207101.5	5	201292	212911	PAC:17821212
1	172	22431341.5	5	22420668	22442015	PAC:17817345
17	178	49714.5	5	47749	51680	PAC:17821230
1	178	22623810.5	5	22621795	22625826	PAC:17817360
14	2994	26383767.5	5	26380431	26387104	PAC:17818850
17	717	13269804.5	5	13268008	13271601	PAC:17824352
14	717	26179003.5	5	26178464	26179543	PAC:17817842
14	8820	26267446.5	5	26263633	26271260	PAC:17817853
17	6808	10205394	5	10201724	10209064	PAC:17820457
14	6640	25498990	5	25498818	25499162	PAC:17838881
14	2992	1791069.5	5	1785595	1796544	PAC:17837393
17	716	8741904	5	8741595	8742213	PAC:17820545
14	716	28109116	5	28107504	28110728	PAC:17838441
1	716	9382081.5	5	9381769	9382394	PAC:17829645
17	3571	11778505	5	11776048	11780962	PAC:17820356
1	6282	3309610	5	3309093	3310127	PAC:17823641
14	2975	26295629.5	5	26293468	26297791	PAC:17817857
14	2974	26159308	5	26153485	26165131	PAC:17817840
14	2973	26143565	5	26140843	26146287	PAC:17817839
14	2966	29322990.5	5	29315073	29330908	PAC:17823264
14	90	26337210.5	5	26335678	26338743	PAC:17818846
1	90	19228245.5	5	19227005	19229486	PAC:17822516
14	94	26226506	5	26225308	26227704	PAC:17817849
1	94	19567451.5	5	19566166	19568737	PAC:17822539
1	1809	6825133	5	6820134	6830132	PAC:17817045
1	1808	6796617	5	6783151	6810083	PAC:17817046
14	2972	26137312	5	26135038	26139586	PAC:17817838
14	2971	26117030.5	5	26112948	26121113	PAC:17817835
14	2968	26285126	5	26280875	26289377	PAC:17817855
14	8817	975057.5	5	969017	981098	PAC:17837469
14	8834	24495179	5	24492483	24497875	PAC:17838788
1	6283	19149656	5	19146130	19153182	PAC:17822506
14	99	26025596	5	26022537	26028655	PAC:17817825
1	99	19853728.5	5	19850913	19856544	PAC:17822569
1	1823	22698654	5	22694369	22702939	PAC:17817371
17	3564	1036109.5	5	1034830	1037389	PAC:17821121
1	7527	4678631.5	5	4673863	4683400	PAC:17823526
1	7532	7399711	5	7390271	7409151	PAC:17824980
1	7548	19859528	5	19857340	19861716	PAC:17822570
14	3004	25681813.5	5	25679995	25683632	PAC:17838903
14	6639	25330187	5	25326184	25334190	PAC:17838870
17	3548	1831551.5	5	1830227	1832876	PAC:17821053
14	6684	25594685.5	5	25593768	25595603	PAC:17838891
14	6683	25460543.5	5	25459032	25462055	PAC:17838878
14	2899	25612469.5	5	25610715	25614224	PAC:17838894
1	9357	6116891	5	6115079	6118703	PAC:17823412
14	2898	25555926	5	25555823	25556029	PAC:17838885
14	2897	24085324.5	5	24080146	24090503	PAC:17838766
17	2897	5691186.5	5	5688316	5694057	PAC:17820780
1	133	19210396.5	5	19206465	19214328	PAC:17822513
17	133	12298843.5	5	12284556	12313131	PAC:17820334
17	133	12318960	5	12313948	12323972	PAC:17820333
14	2896	24059508.5	5	24058942	24060075	PAC:17838764
11	721	7318381.5	5	7317082	7319681	PAC:17817343
14	721	26521564.5	5	26518277	26524852	PAC:17818869
17	721	11603280.5	5	11600356	11606205	PAC:17820366
14	6638	17379239.5	5	17377595	17380884	PAC:17837204
17	135	939159.5	5	938976	939343	PAC:17821137
14	135	25605234	5	25605085	25605383	PAC:17838893
1	135	21114236.5	5	21108654	21119819	PAC:17822656
17	135	820850	5	818509	823191	PAC:17821151
17	135	805168	5	803241	807095	PAC:17821153
17	3584	11138630	5	11138149	11139111	PAC:17820390
17	3584	11136614.5	5	11135985	11137244	PAC:17820391
17	1833	847203.5	5	847010	847397	PAC:17821146
17	1833	843120	5	842118	844122	PAC:17821148
17	1833	846157	5	845805	846509	PAC:17821147
17	1833	839955	5	839381	840529	PAC:17821149
1	1833	21158685.5	5	21156048	21161323	PAC:17822658
1	136	21377734.5	5	21369198	21386271	PAC:17822666
14	136	25523003	5	25510046	25535960	PAC:17838882
1	136	21251311.5	5	21240935	21261688	PAC:17822665
17	136	879509.5	5	878193	880826	PAC:17821143
1	1835	21443510.5	5	21435278	21451743	PAC:17822668
1	1836	21481232.5	5	21477852	21484613	PAC:17822670
14	8833	17494968	5	17494206	17495730	PAC:17837208
17	3540	8385340.5	5	8383132	8387549	PAC:17820571
17	72	2462057	5	2459941	2464173	PAC:17821007
1	72	4330672.5	5	4330134	4331211	PAC:17823549
14	72	17968961.5	5	17968534	17969389	PAC:17837219
17	3424	594762.5	5	592949	596576	PAC:17821170
17	3422	396027	5	394528	397526	PAC:17821192
17	663	517853.5	5	514981	520726	PAC:17821178
14	663	25241484	5	25238505	25244463	PAC:17838863
14	662	25231615.5	5	25230786	25232445	PAC:17838861
17	662	513482	5	512405	514559	PAC:17821179
14	2881	21015997.5	5	21011536	21020459	PAC:17837315
17	3420	5845811	5	5844511	5847111	PAC:17820765
3	1019	4438269.5	6	4433890	4442649	PAC:17837900
18	1019	9498073.5	6	9497807	9498340	PAC:17821950
18	999	1197921.5	6	1192883	1202960	PAC:17821249
3	999	2406176	6	2403446	2408906	PAC:17832239
3	998	2375807.5	6	2372022	2379593	PAC:17832241
18	998	1140473.5	6	1137027	1143920	PAC:17821244
18	997	10290293	6	10288804	10291782	PAC:17822032
3	997	5420492.5	6	5419479	5421506	PAC:17837996
3	4489	4146159.5	6	4130708	4161611	PAC:17837869
3	996	5408077.5	6	5406905	5409250	PAC:17837994
18	996	10234931.5	6	10234043	10235820	PAC:17822025
4	996	17683677.5	6	17682676	17684679	PAC:17828795
3	8102	2019588	6	2018794	2020382	PAC:17832275
18	4020	1523546.5	6	1522793	1524300	PAC:17821283
17	8940	2254845.5	6	2254360	2255331	PAC:17821025
3	8088	2753848.5	6	2751841	2755856	PAC:17832191
4	4452	18634277	6	18633898	18634656	PAC:17828710
3	4452	3341010.5	6	3334883	3347138	PAC:17832123
18	3596	733604.5	6	731976	735233	PAC:17824665
18	6889	334932	6	331414	338450	PAC:17824717
18	3778	718073	6	713594	722552	PAC:17824667
7	5701	18280289	6	18275634	18284944	PAC:17831175
18	3776	682800	6	681331	684269	PAC:17824672
18	3775	656732.5	6	654277	659188	PAC:17824675
18	3773	632830	6	631280	634380	PAC:17824679
18	3770	11341955	6	11338330	11345580	PAC:17822151
18	5714	28935791.5	6	28932158	28939425	PAC:17841845
7	5714	20501578.5	6	20499375	20503782	PAC:17816824
3	1040	2971561.5	6	2970538	2972585	PAC:17832165
18	1040	496500	6	494573	498427	PAC:17824701
4	1040	23598499.5	6	23597424	23599575	PAC:17834145
18	1040	527090.5	6	525430	528751	PAC:17824696
18	3769	11309277	6	11307616	11310938	PAC:17822146
18	3772	622350	6	620890	623810	PAC:17824680
7	5702	18291846.5	6	18289571	18294122	PAC:17831176
7	1170	18371064	6	18367211	18374917	PAC:17831187
7	1170	18379295.5	6	18375774	18382817	PAC:17831188
18	1170	649296.5	6	646526	652067	PAC:17824676
18	1170	665852	6	659973	671731	PAC:17824674
18	3777	693645	6	691256	696034	PAC:17824670
18	3779	742153.5	6	740677	743630	PAC:17824664
4	4618	20572181	6	20564783	20579579	PAC:17818760
18	1043	700409.5	6	697127	703692	PAC:17824669
3	1043	2868450.5	6	2864534	2872367	PAC:17832181
7	1043	18316231.5	6	18314261	18318202	PAC:17831180
3	1045	2813106.5	6	2811832	2814381	PAC:17832186
18	1045	818587	6	817784	819390	PAC:17824653
3	1046	2789084	6	2772850	2805318	PAC:17832187
18	1046	824346	6	821694	826998	PAC:17824652
3	4453	3472096	6	3468312	3475880	PAC:17832107
18	1047	1432419.5	6	1431364	1433475	PAC:17821271
18	1047	888447	6	875996	900898	PAC:17824646
3	1047	2706686.5	6	2681462	2731911	PAC:17832194
1000	1047	19063424.5	6	19062669	19064180	PAC:17819392
3	1047	2035971	6	2034767	2037175	PAC:17832273
18	1047	1530070	6	1529554	1530586	PAC:17821284
18	3598	828720.5	6	827872	829569	PAC:17824651
18	6890	542537	6	540369	544705	PAC:17824693
18	3599	941405	6	938209	944601	PAC:17824640
18	3600	964052	6	961811	966293	PAC:17824637
18	3601	1163261	6	1159051	1167471	PAC:17821246
18	3602	1254915	6	1252317	1257513	PAC:17821256
3	4402	2226900.5	6	2225481	2228320	PAC:17832253
3	7129	421359	6	415303	427415	PAC:17832456
3	9092	1445562.5	6	1443769	1447356	PAC:17832349
3	4547	7711301.5	6	7710938	7711665	PAC:17842320
18	4023	1106254	6	1102012	1110496	PAC:17821241
3	1056	3161730	6	3158762	3164698	PAC:17832142
18	1056	11171980.5	6	11169912	11174049	PAC:17822129
4	1056	22581790	6	22564618	22598962	PAC:17834191
18	3603	1286577	6	1281398	1291756	PAC:17821259
3	1057	2198152.5	6	2195625	2200680	PAC:17832257
18	1057	1451698.5	6	1451426	1451971	PAC:17821276
18	4018	1458903.5	6	1457918	1459889	PAC:17821278
18	6892	955197	6	949292	961102	PAC:17824638
18	4014	1390538	6	1386356	1394720	PAC:17821269
3	8104	2322627	6	2314226	2331028	PAC:17832245
3	1001	2476734.5	6	2476066	2477403	PAC:17832229
18	1001	1228058	6	1227403	1228713	PAC:17821252
3	4491	2382383.5	6	2380407	2384360	PAC:17832240
18	3851	4044383	6	4042008	4046758	PAC:17821495
18	6891	814697	6	813776	815618	PAC:17824654
18	4400	12769259.5	6	12768103	12770416	PAC:17822278
3	4400	1675693	6	1674326	1677060	PAC:17832320
4	4400	20374108	6	20372969	20375247	PAC:17828559
18	3597	774117.5	6	767918	780317	PAC:17824659
4	4616	19717168.5	6	19715106	19719231	PAC:17828625
4	4617	20416761	6	20407719	20425803	PAC:17818743
18	1044	755089.5	6	750175	760004	PAC:17824662
3	1044	2840317.5	6	2833989	2846646	PAC:17832183
18	1115	13703715.5	6	13701215	13706216	PAC:17822346
4	1115	22285967	6	22283991	22287943	PAC:17834206
7	5700	17333131	6	17331481	17334781	PAC:17831090
18	1041	567154.5	6	565468	568841	PAC:17824690
3	1041	2922674	6	2921752	2923596	PAC:17832172
18	1168	4037895.5	6	4035374	4040417	PAC:17821494
7	1168	17144443	6	17141445	17147441	PAC:17831066
7	1168	17150521	6	17147616	17153426	PAC:17831067
7	5713	20067504.5	6	20057907	20077102	PAC:17831280
3	4438	2100722	6	2092848	2108596	PAC:17832266
7	7357	17548856.5	6	17548419	17549294	PAC:17831110
3	7131	2610736	6	2609823	2611649	PAC:17832206
3	7132	8670042	6	8660792	8679292	PAC:17841781
3	9098	18403219	6	18402939	18403499	PAC:17826471
18	7864	12393045	6	12383884	12402206	PAC:17822251
18	3998	404940	6	399190	410690	PAC:17824710
3	1038	6567675	6	6566136	6569214	PAC:17842392
18	1038	7997406	6	7996302	7998510	PAC:17821821
7	1038	15857370	6	15855629	15859111	PAC:17816770
18	1038	7938151	6	7936167	7940135	PAC:17821812
18	3627	397709.5	6	397362	398057	PAC:17824711
4	4630	21301692.5	6	21301345	21302040	PAC:17834250
18	3624	9480298.5	6	9477475	9483122	PAC:17821949
3	4440	2886476.5	6	2885284	2887669	PAC:17832179
7	4440	18409448	6	18407852	18411044	PAC:17831193
3	7133	2915834	6	2913336	2918332	PAC:17832174
2	9554	10285988.5	6	10278100	10293877	PAC:17824402
4	9563	19824696.5	6	19822206	19827187	PAC:17828613
18	6942	12829680.5	6	12823491	12835870	PAC:17822283
18	3645	102501.5	6	99836	105167	PAC:17824735
18	3643	12340067	6	12339225	12340909	PAC:17822246
4	1089	18989913	6	18974191	19005635	PAC:17828686
3	1089	3230848.5	6	3227134	3234563	PAC:17832133
18	1089	11128063.5	6	11127136	11128991	PAC:17822123
3	4505	8434008	6	8432236	8435780	PAC:17841785
18	3873	1333867.5	6	1330339	1337396	PAC:17821263
7	5660	14375723.5	6	14371401	14380046	PAC:17819326
1000	5661	12561018.5	6	12560900	12561137	PAC:17818716
7	5661	14484007	6	14481846	14486168	PAC:17819333
1000	6262	28282726	6	28279735	28285717	PAC:17820064
1000	6262	12809022.5	6	12807924	12810121	PAC:17818766
18	3828	7445246	6	7443936	7446556	PAC:17821760
18	3830	9604472.5	6	9603491	9605454	PAC:17821961
14	6675	6135407	7	6132781	6138033	PAC:17830853
17	700	10876345.5	7	10875253	10877438	PAC:17820411
14	700	26890083.5	7	26887348	26892819	PAC:17838322
17	3587	930123.5	7	928898	931349	PAC:17821138
1000	3588	14708356	7	14706826	14709886	PAC:17818926
17	3588	10590729	7	10586613	10594845	PAC:17820436
14	2985	27014285.5	7	26978873	27049698	PAC:17838335
14	2984	26975051.5	7	26972849	26977254	PAC:17838334
14	2982	26958245	7	26956806	26959684	PAC:17838331
14	2980	26910979	7	26909667	26912291	PAC:17838324
1000	3533	21861746.5	7	21857883	21865610	PAC:17819591
17	3533	10737619	7	10736650	10738588	PAC:17820426
16	7835	19473434	7	19472593	19474275	PAC:17835752
17	2900	952886	7	950269	955503	PAC:17821133
14	2900	25643799.5	7	25641499	25646100	PAC:17838896
14	2900	25647077.5	7	25646583	25647572	PAC:17838897
14	2905	27070804.5	7	27068010	27073599	PAC:17838339
17	185	11376287	7	11372051	11380523	PAC:17820377
14	185	26834204.5	7	26831552	26836857	PAC:17838314
1	185	7040512	7	7031055	7049969	PAC:17817023
17	185	11174626.5	7	11172609	11176644	PAC:17820388
1	185	7068135	7	7066266	7070004	PAC:17817022
17	185	11404368	7	11402855	11405881	PAC:17820376
1	185	6980170.5	7	6977775	6982566	PAC:17817029
17	3582	10961722.5	7	10957677	10965768	PAC:17820404
17	3580	10889139	7	10885644	10892634	PAC:17820408
1000	3578	14588016.5	7	14575578	14600455	PAC:17818917
17	3578	10861161.5	7	10859684	10862639	PAC:17820413
17	3577	10810882.5	7	10807142	10814623	PAC:17820419
1	1801	7251306.5	7	7248978	7253635	PAC:17817006
17	3463	10487738.5	7	10484161	10491316	PAC:17820441
1000	3464	14755936.5	7	14754608	14757265	PAC:17818931
17	3464	10562476	7	10560303	10564649	PAC:17820438
17	3465	10879826	7	10878778	10880874	PAC:17820410
1	1563	7097710	7	7095328	7100092	PAC:17817019
1	183	6887178	7	6886457	6887899	PAC:17817038
17	183	11593529	7	11592928	11594130	PAC:17820367
14	6689	23984296.5	7	23983681	23984912	PAC:17838759
1	6315	9337809.5	7	9337386	9338233	PAC:17829649
14	719	26426120	7	26425345	26426895	PAC:17818857
17	719	12003247.5	7	12001824	12004671	PAC:17820344
17	179	35539.5	7	34822	36257	PAC:17821234
1	179	22738337.5	7	22737986	22738689	PAC:17817376
1	1558	6730530	7	6729062	6731998	PAC:17817050
17	3468	11468027.5	7	11466570	11469485	PAC:17820371
1	1806	6661688	7	6653070	6670306	PAC:17817054
14	1806	26440959	7	26437916	26444002	PAC:17818860
14	2995	26404053.5	7	26400966	26407141	PAC:17818853
17	3568	11544232.5	7	11538566	11549899	PAC:17820368
17	3569	11697760	7	11694437	11701083	PAC:17820360
14	2871	26436547	7	26436242	26436852	PAC:17818859
17	2871	4522035.5	7	4521710	4522361	PAC:17820862
1	1804	22535244.5	7	22527863	22542626	PAC:17817352
1	1861	22827484.5	7	22826429	22828540	PAC:17817384
1	1862	22843188.5	7	22842683	22843694	PAC:17817385
1	1863	19159953	7	19156487	19163419	PAC:17822507
17	131	5754066.5	7	5753749	5754384	PAC:17820776
1	131	424978	7	421584	428372	PAC:17823929
14	131	24007581	7	23997625	24017537	PAC:17838761
1	131	436740.5	7	434060	439421	PAC:17823927
17	131	5745501	7	5737662	5753340	PAC:17820777
1	7544	4018893.5	7	4016641	4021146	PAC:17823576
17	3572	12258402	7	12257609	12259195	PAC:17820336
1	1847	22329478	7	22328196	22330760	PAC:17817278
1	1848	22360939.5	7	22356991	22364888	PAC:17817281
1	1849	19237558	7	19233840	19241276	PAC:17822519
1	1850	19435667	7	19418638	19452696	PAC:17822528
1	1851	19471013	7	19466437	19475589	PAC:17822529
1	1815	6956646	7	6955702	6957590	PAC:17817032
1	1816	6970438.5	7	6964073	6976804	PAC:17817031
14	2945	26099177	7	26098021	26100333	PAC:17817833
17	673	1244742.5	7	1243474	1246011	PAC:17821099
14	673	26019940.5	7	26018635	26021246	PAC:17817824
14	2970	26094823	7	26092857	26096789	PAC:17817832
17	6824	7529513.5	7	7528164	7530863	PAC:17820620
1	95	19706927.5	7	19703167	19710688	PAC:17822555
1	95	19581339.5	7	19577702	19584977	PAC:17822543
14	95	26213978.5	7	26212152	26215805	PAC:17817848
17	8930	11535413.5	7	11534128	11536699	PAC:17820369
1	1869	22875444	7	22873729	22877159	PAC:17817392
1	1870	22967130.5	7	22961623	22972638	PAC:17817399
17	3565	1087530.5	7	1085297	1089764	PAC:17821114
1	1629	8781569.5	7	8776225	8786914	PAC:17829685
1	96	19730107.5	7	19729451	19730764	PAC:17822559
14	96	26209401	7	26209022	26209780	PAC:17817846
17	6847	7809649.5	7	7802440	7816859	PAC:17820603
17	6846	7344259.5	7	7343336	7345183	PAC:17820631
1	1630	19674793	7	19670873	19678713	PAC:17822552
14	2941	28588845	7	28585649	28592041	PAC:17838493
1	7526	4437181	7	4436444	4437918	PAC:17823543
1	6327	18094587	7	18083040	18106134	PAC:17822469
1	6328	18314343	7	18308819	18319867	PAC:17822475
1	7534	20701790	7	20701556	20702024	PAC:17822616
5	6823	8586857.5	7	8586271	8587444	PAC:17835126
17	6823	7322116.5	7	7320789	7323444	PAC:17820633
1	6329	20693135	7	20691302	20694968	PAC:17822615
1	1828	20928860	7	20925190	20932530	PAC:17822638
14	6682	30014569.5	7	30012451	30016688	PAC:17823342
17	1831	948809.5	7	948439	949180	PAC:17821134
1	1831	21034362.5	7	21033814	21034911	PAC:17822649
1	1831	21019618.5	7	21012734	21026503	PAC:17822647
17	6833	4915623	7	4910812	4920434	PAC:17820834
17	3585	855405	7	851469	859341	PAC:17821145
1	1834	21208713.5	7	21202170	21215257	PAC:17822664
14	1837	25423810.5	7	25420782	25426839	PAC:17838876
1	1837	21493629	7	21491572	21495686	PAC:17822671
17	3556	365649	7	364832	366466	PAC:17821194
14	3556	25100532.5	7	25100230	25100835	PAC:17838850
1	1838	21510887	7	21510427	21511347	PAC:17822673
1	1839	21858665	7	21855982	21861348	PAC:17817240
1	7522	10276368	7	10275245	10277491	PAC:17829590
17	3421	5884192	7	5874366	5894018	PAC:17820760
17	661	373005.5	7	369835	376176	PAC:17821193
14	661	25185161.5	7	25183106	25187217	PAC:17838855
1	74	21927876	7	21924403	21931349	PAC:17817247
14	74	25349887.5	7	25344484	25355291	PAC:17838872
14	75	25248701.5	7	25246374	25251029	PAC:17838864
1	75	22069491	7	22067294	22071688	PAC:17817257
5	75	3489563	7	3486011	3493115	PAC:17827903
17	659	314206	7	309626	318786	PAC:17821200
14	659	25025837	7	25023672	25028002	PAC:17838841
17	3554	12531914	7	12530868	12532960	PAC:17820323
14	2998	25003313.5	7	25000651	25005976	PAC:17838838
14	2997	26488230	7	26487110	26489350	PAC:17818865
1	169	21775107	7	21773087	21777127	PAC:17817239
17	169	785136	7	784480	785792	PAC:17821155
14	2996	26461347.5	7	26461065	26461630	PAC:17818862
14	6685	25668929	7	25667125	25670733	PAC:17838901
9	2112	2968203.5	8	2964666	2971741	PAC:17827285
11	2112	2344308	8	2343359	2345257	PAC:17826064
9	7458	1231911.5	8	1230355	1233468	PAC:17827133
9	398	3053473.5	8	3049787	3057160	PAC:17827294
11	398	2448278	8	2446664	2449892	PAC:17826077
4	332	420224	8	419081	421367	PAC:17840494
11	332	2362523.5	8	2361060	2363987	PAC:17826067
9	332	2980306.5	8	2979013	2981600	PAC:17827287
4	1247	5777987.5	8	5776006	5779969	PAC:17840996
9	1247	10286044	8	10283284	10288804	PAC:17827715
4	4706	1097265.5	8	1096201	1098330	PAC:17840569
4	4707	2660382.5	8	2657853	2662912	PAC:17840734
8	6088	721718.5	8	720660	722777	PAC:17836529
9	6091	3453847	8	3451847	3455847	PAC:17827329
9	6092	3467843.5	8	3466668	3469019	PAC:17827330
11	2095	2425993.5	8	2422151	2429836	PAC:17826074
4	300	5225298.5	8	5217811	5232786	PAC:17840965
18	300	28212578	8	28209120	28216036	PAC:17841892
11	300	5771362	8	5766519	5776205	PAC:17824289
4	4719	4547815	8	4545482	4550148	PAC:17840903
11	301	5856570.5	8	5843910	5869231	PAC:17824292
4	301	5242624	8	5239403	5245845	PAC:17840966
4	2173	5460472	8	5460208	5460736	PAC:17840977
9	2173	12985081	8	12984669	12985493	PAC:17839775
11	2173	7760816	8	7760410	7761222	PAC:17831992
4	4712	4669260	8	4666598	4671922	PAC:17840914
4	4712	2761113	8	2757193	2765033	PAC:17840746
4	4713	2783590	8	2781857	2785323	PAC:17840750
4	333	408699	8	408368	409030	PAC:17840491
11	333	2384181	8	2383899	2384463	PAC:17826071
9	7460	3125658	8	3123708	3127608	PAC:17827301
4	4734	2599695.5	8	2597499	2601892	PAC:17840725
4	4735	2607595.5	8	2604513	2610678	PAC:17840726
4	4736	802478	8	794663	810293	PAC:17840532
4	4736	2683733.5	8	2682072	2685395	PAC:17840736
4	8163	5266929.5	8	5266032	5267827	PAC:17840968
9	8163	16095067	8	16094300	16095834	PAC:17826519
9	6090	3449039.5	8	3448514	3449565	PAC:17827328
11	6441	3333694.5	8	3330720	3336669	PAC:17826173
4	9124	1890617	8	1889536	1891698	PAC:17840650
9	6093	3592296	8	3584004	3600588	PAC:17827338
4	4720	4706128.5	8	4701864	4710393	PAC:17840916
11	2096	2436203	8	2434822	2437584	PAC:17826075
4	4721	2787321	8	2785955	2788687	PAC:17840751
9	6094	3602483	8	3602148	3602818	PAC:17827339
9	6095	3665919.5	8	3665631	3666208	PAC:17827342
9	6097	3684742.5	8	3683182	3686303	PAC:17827345
11	2098	2738807	8	2736169	2741445	PAC:17826105
4	4722	2827895	8	2824754	2831036	PAC:17840753
11	2099	2762045	8	2760901	2763189	PAC:17826109
4	4724	2890888.5	8	2889655	2892122	PAC:17840761
11	2100	2776732.5	8	2775940	2777525	PAC:17826110
11	2104	2841685	8	2836810	2846560	PAC:17826117
9	400	3186986	8	3186354	3187618	PAC:17827307
11	400	2545506	8	2544096	2546916	PAC:17826091
4	400	158874.5	8	157818	159931	PAC:17840470
9	6098	3697180	8	3694821	3699539	PAC:17827347
11	401	2555139	8	2549100	2561178	PAC:17826092
9	401	3212378.5	8	3205112	3219645	PAC:17827308
11	2064	2058183.5	8	2056917	2059450	PAC:17826032
11	2066	2966148.5	8	2964490	2967807	PAC:17826129
4	305	2914378	8	2911664	2917092	PAC:17840764
11	305	2809988.5	8	2806049	2813928	PAC:17826113
4	4687	6519633.5	8	6519206	6520061	PAC:17841034
9	6181	3957735	8	3956896	3958574	PAC:17827374
9	6179	1658693	8	1657565	1659821	PAC:17827170
9	402	3751941	8	3750260	3753622	PAC:17827353
11	402	2883190	8	2881794	2884586	PAC:17826122
9	7471	7538086.5	8	7531428	7544745	PAC:17827609
4	4697	3206113	8	3200325	3211901	PAC:17840796
4	310	3187913.5	8	3185998	3189829	PAC:17840793
11	310	3132375	8	3130946	3133804	PAC:17826149
11	2075	3189103	8	3187448	3190758	PAC:17826157
9	405	4069182	8	4065775	4072589	PAC:17827388
11	405	3240159	8	3236835	3243483	PAC:17826162
11	2076	3224629	8	3224092	3225166	PAC:17826160
4	9110	3874182.5	8	3873222	3875143	PAC:17840851
4	9108	6850470.5	8	6844647	6856294	PAC:17841055
11	407	3265770	8	3263195	3268345	PAC:17826167
9	407	4148162	8	4147371	4148953	PAC:17827397
4	7151	22276010.5	8	22273648	22278373	PAC:17834207
11	2074	3184640.5	8	3182533	3186748	PAC:17826156
11	2073	3176770.5	8	3174338	3179203	PAC:17826155
9	2071	3892147.5	8	3887720	3896575	PAC:17827367
11	2071	3126207.5	8	3123889	3128526	PAC:17826148
4	309	3129062.5	8	3118486	3139639	PAC:17840787
11	309	3066796	8	3061527	3072065	PAC:17826141
4	309	3114217	8	3110588	3117846	PAC:17840786
11	2069	2999644.5	8	2994497	3004792	PAC:17826133
4	307	3026577.5	8	3022802	3030353	PAC:17840775
11	307	3013008.5	8	3008503	3017514	PAC:17826134
4	306	2930552	8	2926996	2934108	PAC:17840766
9	306	3807200	8	3805502	3808898	PAC:17827357
11	306	2945533.5	8	2943205	2947862	PAC:17826127
8	4690	10151863.5	8	10149364	10154363	PAC:17836803
4	4690	3065399	8	3055014	3075784	PAC:17840780
4	4688	3042646.5	8	3040513	3044780	PAC:17840776
11	2067	2973183.5	8	2972026	2974341	PAC:17826130
9	7463	2905159.5	8	2903493	2906826	PAC:17827279
9	7463	2791095	8	2782693	2799497	PAC:17827270
11	2065	2067604.5	8	2064360	2070849	PAC:17826033
11	8693	13793833.5	8	13792439	13795228	PAC:17838231
9	6099	3704206.5	8	3700771	3707642	PAC:17827348
9	6100	3777906.5	8	3774830	3780983	PAC:17827355
9	6100	3770328	8	3769982	3770674	PAC:17827354
11	421	1544952.5	8	1544562	1545343	PAC:17825969
9	421	1588668.5	8	1587834	1589503	PAC:17827161
11	2068	2978414	8	2976803	2980025	PAC:17826131
11	8719	14091106.5	8	14090460	14091753	PAC:17838236
11	8719	12504395	8	12503747	12505043	PAC:17840404
9	422	1536434.5	8	1536336	1536533	PAC:17827156
11	422	1593670	8	1593487	1593853	PAC:17825975
4	4691	3086005.5	8	3084814	3087197	PAC:17840782
4	4694	3161921.5	8	3158111	3165732	PAC:17840789
11	2070	3026798	8	3022124	3031472	PAC:17826135
11	2072	3158208	8	3154492	3161924	PAC:17826153
9	7441	8586473	8	8569080	8603866	PAC:17827651
11	403	2920779	8	2919317	2922241	PAC:17826124
9	403	3787829.5	8	3786508	3789151	PAC:17827356
9	404	3899283	8	3898534	3900032	PAC:17827368
11	404	3122884	8	3121899	3123869	PAC:17826147
11	6439	4330491.5	8	4327812	4333171	PAC:17826260
9	7442	6984065.5	8	6977464	6990667	PAC:17827586
17	3392	3608913	9	3607716	3610110	PAC:17820916
17	3393	3623895.5	9	3623543	3624248	PAC:17820914
17	3510	8982385	9	8977900	8986870	PAC:17820524
17	3511	3535031	9	3531171	3538891	PAC:17820921
1	1547	2788477.5	9	2786311	2790644	PAC:17823689
17	3512	3762027.5	9	3761620	3762435	PAC:17820904
1	1546	2782487.5	9	2781664	2783311	PAC:17823690
1	1544	2735041	9	2726787	2743295	PAC:17823695
14	686	21094316.5	9	21085157	21103476	PAC:17837320
17	686	3524095.5	9	3518070	3530121	PAC:17820922
14	2843	21822279.5	9	21821273	21823286	PAC:17837343
14	2931	21836311.5	9	21835608	21837015	PAC:17837345
1	1543	2718834.5	9	2718159	2719510	PAC:17823696
1	1541	2681784	9	2678902	2684666	PAC:17823700
14	1541	26883164.5	9	26880237	26886092	PAC:17838321
1	1540	2607568	9	2606744	2608392	PAC:17823705
1	1539	2526903.5	9	2526012	2527795	PAC:17823711
14	1539	22203128.5	9	22200145	22206112	PAC:17841390
1	1538	2518381.5	9	2517662	2519101	PAC:17823712
1	45	7795028	9	7791488	7798568	PAC:17824944
14	45	596752	9	593133	600371	PAC:17837516
14	45	27540906	9	27537699	27544113	PAC:17838376
5	45	2405505	9	2403217	2407793	PAC:17827785
7	45	4455836.5	9	4455148	4456525	PAC:17835382
17	3482	4238901.5	9	4233499	4244304	PAC:17820877
17	3483	4322050	9	4309791	4334309	PAC:17820874
17	3484	4426369	9	4393226	4459512	PAC:17820871
17	3485	4475925	9	4474480	4477370	PAC:17820870
1	6311	2100684.5	9	2100032	2101337	PAC:17823754
14	9464	14741272	9	14715234	14767310	PAC:17837155
17	3487	4504335	9	4502797	4505873	PAC:17820865
17	3488	4516000.5	9	4510979	4521022	PAC:17820863
1	1530	2257591.5	9	2253963	2261220	PAC:17823741
9	1530	1555902.5	9	1553195	1558610	PAC:17827158
17	1530	4705707.5	9	4702544	4708871	PAC:17820851
14	1530	27677581.5	9	27671486	27683677	PAC:17838386
1	1527	12138135	9	12137509	12138761	PAC:17829495
1	1527	15211742	9	15211334	15212150	PAC:17822377
14	1526	29384166	9	29381546	29386786	PAC:17823272
1	1526	12126619	9	12125592	12127646	PAC:17829497
14	2911	16036724	9	15999346	16074102	PAC:17837180
14	2913	22392466	9	22391427	22393505	PAC:17841400
14	2914	22447668	9	22426521	22468815	PAC:17841403
14	2958	30037911	9	30036727	30039095	PAC:17823346
1	1782	19626978.5	9	19621573	19632384	PAC:17822548
14	2959	30043568	9	30039779	30047357	PAC:17823347
14	2962	22592875	9	22587130	22598620	PAC:17841417
14	2946	26107072	9	26101939	26112205	PAC:17817834
14	2916	22559274.5	9	22557923	22560626	PAC:17841412
1	1604	15665593.5	9	15664771	15666416	PAC:17822392
14	104	17812433	9	17769476	17855390	PAC:17837214
14	104	20509819	9	20501067	20518571	PAC:17837301
14	104	23003149.5	9	23001244	23005055	PAC:17841440
17	104	3089457	9	3086515	3092399	PAC:17820961
1	104	3734880	9	3731130	3738630	PAC:17823603
1	104	15757561.5	9	15756276	15758847	PAC:17822398
1	1602	8912224	9	8907771	8916677	PAC:17829674
1	1601	8845810.5	9	8845200	8846421	PAC:17829680
1	127	12436021.5	9	12434726	12437317	PAC:17829482
17	127	6969241.5	9	6967561	6970922	PAC:17820669
17	36	5443518.5	9	5434326	5452711	PAC:17820801
14	36	23330779.5	9	23320536	23341023	PAC:17841462
1	36	162945	9	150565	175325	PAC:17823952
14	2886	19130384.5	9	19129279	19131490	PAC:17837258
14	2886	19109558.5	9	19108490	19110627	PAC:17837257
14	2887	19489178	9	19450017	19528339	PAC:17837267
1	1665	5489927.5	9	5487172	5492683	PAC:17823462
17	129	5509207.5	9	5506993	5511422	PAC:17820798
1	129	233390	9	231562	235218	PAC:17823949
1	129	238417.5	9	237562	239273	PAC:17823948
1	38	285907.5	9	284363	287452	PAC:17823942
14	38	23436987.5	9	23435565	23438410	PAC:17841469
1	38	265940	9	263082	268798	PAC:17823945
1	1667	409656	9	400853	418459	PAC:17823930
17	3536	10823201	9	10821380	10825022	PAC:17820418
1	196	2989024	9	2981684	2996364	PAC:17823675
17	196	3770185.5	9	3767971	3772400	PAC:17820902
17	6849	1276958	9	1274905	1279011	PAC:17821096
1	1751	4199999	9	4195496	4204502	PAC:17823558
1	1674	536825	9	529830	543820	PAC:17823913
1	1666	340495.5	9	339458	341533	PAC:17823936
17	3383	7671411.5	9	7668429	7674394	PAC:17820611
14	2832	30167555	9	30165022	30170088	PAC:17823358
17	3380	7314875	9	7313914	7315836	PAC:17820635
17	3544	757342.5	9	756790	757895	PAC:17821158
17	2828	7435062	9	7434851	7435273	PAC:17820627
14	2828	30023051	9	30022476	30023626	PAC:17823343
19	2827	3820892	9	3815127	3826657	PAC:17825424
14	2827	29995437.5	9	29993193	29997682	PAC:17823340
1	1741	6189271.5	9	6187968	6190575	PAC:17823405
17	6822	7241600.5	9	7240071	7243130	PAC:17820641
14	2829	30060697.5	9	30056635	30064760	PAC:17823350
1	1640	587938	9	586973	588903	PAC:17823906
17	198	8191869.5	9	8188496	8195243	PAC:17820582
1	198	461213	9	459188	463238	PAC:17823923
14	7738	24791466	9	24790770	24792162	PAC:17838818
1	1672	6079879	9	6076572	6083186	PAC:17823416
1	6324	16129027.5	9	16128794	16129261	PAC:17822408
14	1642	30094831	9	30082457	30107205	PAC:17823354
1	1642	651720	9	649077	654363	PAC:17823899
14	2831	30080081.5	9	30079465	30080698	PAC:17823353
1	1641	594575	9	593761	595389	PAC:17823904
17	1641	7522814.5	9	7521343	7524286	PAC:17820621
14	2830	30075752.5	9	30074065	30077440	PAC:17823352
14	682	29912707	9	29910338	29915076	PAC:17823326
17	682	7214438.5	9	7211134	7217743	PAC:17820645
17	682	410167	9	407132	413202	PAC:17821191
14	682	5783291	9	5780214	5786368	PAC:17830876
5	682	3600632	9	3595247	3606017	PAC:17827915
1	1638	17564963.5	9	17554522	17575405	PAC:17822449
1	1637	17527895	9	17503356	17552434	PAC:17822448
14	6643	29784883	9	29784554	29785212	PAC:17823315
17	681	6769917.5	9	6769474	6770361	PAC:17820686
14	681	29447219	9	29446611	29447827	PAC:17823277
17	1743	7534622	9	7532204	7537040	PAC:17820619
1	1743	723569.5	9	721721	725418	PAC:17823890
14	1743	30052062	9	30050695	30053429	PAC:17823348
17	6820	6886932	9	6886427	6887437	PAC:17820672
17	6820	6883392.5	9	6880943	6885842	PAC:17820673
14	2848	29861670	9	29856951	29866389	PAC:17823322
17	680	6604471.5	9	6601619	6607324	PAC:17820700
14	680	29285964	9	29283073	29288855	PAC:17823259
14	2845	21979514.5	9	21977923	21981106	PAC:17841382
17	3374	7125246	9	7124403	7126089	PAC:17820649
17	3371	7041053.5	9	7037958	7044149	PAC:17820662
1	6368	6228820	9	6226980	6230660	PAC:17823403
14	6679	28081286	9	28079592	28082980	PAC:17838438
13	2637	3202601	10	3197624	3207578	PAC:17826931
13	6589	7482478.5	10	7478117	7486840	PAC:17840069
8	9289	15600556.5	10	15599145	15601968	PAC:17839644
1007	9632	437332.5	10	436004	438661	PAC:17819451
8	7425	21854468	10	21832320	21876616	PAC:17839028
6	7277	2182050	10	2177741	2186359	PAC:17833330
8	7426	21952351	10	21950889	21953813	PAC:17839022
8	7368	21945516	10	21943268	21947764	PAC:17839023
13	2636	9144785.5	10	9143584	9145987	PAC:17840128
6	8366	2705561.5	10	2704125	2706998	PAC:17833279
13	6590	7489754.5	10	7488745	7490764	PAC:17840070
8	7365	17316562.5	10	17314484	17318641	PAC:17839477
13	6591	21629134	10	21626858	21631410	PAC:17838199
13	6592	21813571.5	10	21805624	21821519	PAC:17838185
6	632	3272520	10	3269899	3275141	PAC:17833251
8	632	12701638	10	12698394	12704882	PAC:17833653
8	632	12875448	10	12874188	12876708	PAC:17833637
13	632	6052758	10	6050283	6055233	PAC:17826710
6	1389	2666743.5	10	2666120	2667367	PAC:17833284
8	1389	21589990	10	21586797	21593183	PAC:17839051
6	5316	2657423.5	10	2656324	2658523	PAC:17833285
6	5315	2550128	10	2546270	2553986	PAC:17833300
8	5315	21518223.5	10	21516402	21520045	PAC:17839058
13	7691	22399702.5	10	22384156	22415249	PAC:17838149
8	6083	20685265	10	20684392	20686138	PAC:17839156
8	1431	20708342.5	10	20708032	20708653	PAC:17839154
13	1431	23830579	10	23815691	23845467	PAC:17817545
6	1431	948766.5	10	944455	953078	PAC:17833416
8	7387	20260447.5	10	20258261	20262634	PAC:17839197
8	7386	20251045	10	20250195	20251895	PAC:17839198
11	1432	4373121.5	10	4365753	4380490	PAC:17826266
6	1432	970878	10	969400	972356	PAC:17833414
6	1432	612989	10	597209	628769	PAC:17833454
8	1432	20691516.5	10	20688966	20694067	PAC:17839155
13	1432	23854338	10	23850721	23857955	PAC:17817546
8	1434	20582074.5	10	20573360	20590789	PAC:17839166
6	1434	1146846.5	10	1143640	1150053	PAC:17833397
6	8338	1194849	10	1190666	1199032	PAC:17833393
8	8338	20957393.5	10	20954329	20960458	PAC:17839124
7	5589	15522748	10	15521919	15523577	PAC:17816736
18	1118	994777	10	993191	996363	PAC:17824634
4	1118	20480049	10	20478861	20481237	PAC:17818751
7	5648	15604416	10	15603802	15605030	PAC:17816744
7	5650	15711929	10	15709601	15714257	PAC:17816756
18	1033	7792757	10	7788780	7796734	PAC:17821794
3	1033	7037066.5	10	7035492	7038641	PAC:17842363
3	1034	6848049.5	10	6846370	6849729	PAC:17842375
18	1034	7876440	10	7874540	7878340	PAC:17821803
7	1034	15746742	10	15744957	15748527	PAC:17816761
18	1035	7890933	10	7890300	7891566	PAC:17821806
3	1035	6812506	10	6811829	6813183	PAC:17842377
3	4511	9525819	10	9525109	9526529	PAC:17841732
1000	4511	26313032	10	26305173	26320891	PAC:17819916
7	4511	15286694.5	10	15283280	15290109	PAC:17818660
3	4541	6511443	10	6511265	6511621	PAC:17842398
3	4540	6508190	10	6507526	6508854	PAC:17842399
3	4538	628319	10	624725	631913	PAC:17832432
3	4496	6222220.5	10	6217557	6226884	PAC:17818313
7	1125	15871367.5	10	15867609	15875126	PAC:17816771
18	1125	7963519	10	7962590	7964448	PAC:17821816
3	7109	624058.5	10	623792	624325	PAC:17832433
7	7353	17137435.5	10	17136824	17138047	PAC:17831064
18	1126	8011669	10	8002639	8020699	PAC:17821823
18	1126	8025206.5	10	8020876	8029537	PAC:17821824
7	1126	15932872	10	15921202	15944542	PAC:17816776
7	5540	11942613	10	11933103	11952123	PAC:17835721
3	1226	7349592.5	10	7342454	7356731	PAC:17842338
7	1226	15411128	10	15404759	15417497	PAC:17816725
3	1062	1811381	10	1808751	1814011	PAC:17832301
18	1062	1763647.5	10	1762014	1765281	PAC:17821307
3	7108	1362921.5	10	1362271	1363572	PAC:17832360
3	4429	5314666.5	10	5312671	5316662	PAC:17837988
18	1063	1774900.5	10	1772598	1777203	PAC:17821308
3	1063	1804141.5	10	1802067	1806216	PAC:17832302
18	3860	13834430	10	13833441	13835419	PAC:17822355
7	1128	16158685	10	16141402	16175968	PAC:17816799
18	1128	8110457.5	10	8092150	8128765	PAC:17821829
3	1212	3463196	10	3462578	3463814	PAC:17832108
4	1212	18535514.5	10	18535065	18535964	PAC:17828727
7	5545	16329308.5	10	16327940	16330677	PAC:17830991
18	3608	1713314.5	10	1712533	1714096	PAC:17821300
18	3608	1712348.5	10	1712183	1712514	PAC:17821299
18	3608	1714726.5	10	1714279	1715174	PAC:17821301
7	5640	14350735	10	14350005	14351465	PAC:17819323
2	4386	357657	10	357485	357829	PAC:17829029
3	4460	5854672	10	5851341	5858003	PAC:17838038
7	5641	16397327.5	10	16394039	16400616	PAC:17830997
3	4461	3676617	10	3675715	3677519	PAC:17837827
7	5642	16562461	10	16552767	16572155	PAC:17831012
18	3782	8695119.5	10	8692269	8697970	PAC:17821879
18	1137	8733360	10	8731523	8735197	PAC:17821883
7	1137	16765719.5	10	16762703	16768736	PAC:17831034
18	3612	8757926.5	10	8755704	8760149	PAC:17821886
18	3781	765299	10	764518	766080	PAC:17824660
3	4462	3795161.5	10	3794273	3796050	PAC:17837832
7	5548	16733222.5	10	16733034	16733411	PAC:17831031
7	5548	16723516	10	16722078	16724954	PAC:17831030
7	3611	16739366	10	16738987	16739745	PAC:17831032
18	3611	8725163	10	8724790	8725536	PAC:17821882
18	3611	8715846.5	10	8713476	8718217	PAC:17821881
18	3613	8799923	10	8790666	8809180	PAC:17821890
2	4387	6493532	10	6488965	6498099	PAC:17824550
3	4388	3718168	10	3717642	3718694	PAC:17837828
18	3614	8812581	10	8810986	8814176	PAC:17821891
3	3614	3911613.5	10	3907433	3915794	PAC:17837846
18	3786	8872636.5	10	8871603	8873670	PAC:17821898
3	4486	1536448	10	1534987	1537909	PAC:17832336
18	3787	8884653	10	8883524	8885782	PAC:17821901
3	4487	4050587.5	10	4047422	4053753	PAC:17837861
7	985	16856208.5	10	16852540	16859877	PAC:17831045
18	985	8849236	10	8847983	8850489	PAC:17821893
3	985	3945817.5	10	3944574	3947061	PAC:17837849
7	5662	14500816.5	10	14499138	14502495	PAC:17818550
7	1216	16482613	10	16481019	16484207	PAC:17831006
3	1216	3666601.5	10	3665117	3668086	PAC:17837826
18	3788	8893436	10	8887810	8899062	PAC:17821902
18	3790	9053599	10	9047015	9060183	PAC:17821913
18	3885	12460040.5	10	12457245	12462836	PAC:17822256
3	1014	5892487.5	10	5887915	5897060	PAC:17838041
18	1014	10771566.5	10	10763027	10780106	PAC:17822080
4	1014	18442089.5	10	18439942	18444237	PAC:17828738
18	3620	9067686.5	10	9065607	9069766	PAC:17821915
18	6884	12300429	10	12299184	12301674	PAC:17822239
17	3524	10387551.5	11	10382299	10392804	PAC:17820445
17	3521	9258974	11	9257910	9260038	PAC:17820504
1	152	4860319	11	4858818	4861820	PAC:17823509
17	152	2188441	11	2183684	2193198	PAC:17821030
17	3458	10183102	11	10181157	10185047	PAC:17820459
17	6827	360721.5	11	359709	361734	PAC:17821195
1	1711	10988279.5	11	10987353	10989206	PAC:17829552
1	155	7557372	11	7552415	7562329	PAC:17824965
17	155	9994903	11	9989722	10000084	PAC:17820465
17	3412	9311783.5	11	9309806	9313761	PAC:17820500
14	2921	23255756.5	11	23255198	23256315	PAC:17841457
14	706	27417607.5	11	27415848	27419367	PAC:17838365
17	706	9939000.5	11	9936847	9941154	PAC:17820468
14	2922	23267595.5	11	23257972	23277219	PAC:17841458
14	8852	27243899.5	11	27241072	27246727	PAC:17838349
1	1714	7715860.5	11	7713572	7718149	PAC:17824951
17	7837	10871613.5	11	10869326	10873901	PAC:17820412
17	3543	742329.5	11	740806	743853	PAC:17821163
1	3543	21872020	11	21867975	21876065	PAC:17817242
17	3543	745276.5	11	744205	746348	PAC:17821161
1	3543	21865853.5	11	21864494	21867213	PAC:17817241
14	2923	27517736	11	27512605	27522867	PAC:17838375
1	1766	18006092.5	11	18001134	18011051	PAC:17822466
17	3407	5756937.5	11	5754938	5758937	PAC:17820775
2	709	1868739.5	11	1865523	1871956	PAC:17829194
14	709	27742528.5	11	27741146	27743911	PAC:17838397
15	709	17248283.5	11	17246848	17249719	PAC:17834670
17	709	9347765	11	9346567	9348963	PAC:17820498
14	2908	28183937.5	11	28180914	28186961	PAC:17838453
17	710	9303797	11	9301547	9306047	PAC:17820501
17	710	9289520	11	9281763	9297277	PAC:17820502
14	710	27760568	11	27760039	27761097	PAC:17838399
1	6312	2281686	11	2281193	2282179	PAC:17823739
14	29	27921710.5	11	27919404	27924017	PAC:17838418
1	29	8822906	11	8821976	8823836	PAC:17829682
17	158	9745611	11	9731937	9759285	PAC:17820481
1	158	7865937.5	11	7861008	7870867	PAC:17824940
17	3508	5978005.5	11	5975003	5981008	PAC:17820754
17	6805	3691940.5	11	3690450	3693431	PAC:17820909
1	1789	2283894	11	2282487	2285301	PAC:17823738
1	1721	9486670	11	9478755	9494585	PAC:17829637
1	1720	9454969	11	9454040	9455898	PAC:17829640
14	2866	28040048.5	11	28039386	28040711	PAC:17838433
1	1718	9396367	11	9395440	9397294	PAC:17829644
17	1718	8769557.5	11	8768709	8770406	PAC:17820543
1	1648	9417122	11	9410542	9423702	PAC:17829643
17	3477	8679069	11	8674924	8683214	PAC:17820550
17	3476	8653753	11	8646692	8660814	PAC:17820552
17	3475	11986346	11	11979717	11992975	PAC:17820346
14	2868	28106249	11	28105383	28107115	PAC:17838440
17	3474	11962637.5	11	11958395	11966880	PAC:17820347
17	3439	2702031	11	2701041	2703021	PAC:17820987
14	1567	26844586	11	26841950	26847222	PAC:17838315
1	1567	7273716.5	11	7270273	7277160	PAC:17817003
14	105	22986322.5	11	22978207	22994438	PAC:17841439
1	105	15843262	11	15829216	15857308	PAC:17822400
1	1568	7293334	11	7290490	7296178	PAC:17817000
14	1568	26871019.5	11	26869723	26872316	PAC:17838319
14	2938	28374751	11	28373513	28375989	PAC:17838471
14	2937	28371560.5	11	28371067	28372054	PAC:17838470
1	1569	9885469	11	9883352	9887586	PAC:17829619
17	6850	7624775	11	7617269	7632281	PAC:17820614
1	1571	10001550.5	11	9999323	10003778	PAC:17829610
1	1572	10079369.5	11	10078586	10080153	PAC:17829605
14	2936	28918310.5	11	28916144	28920477	PAC:17823229
14	2935	28864597	11	28863625	28865569	PAC:17823221
1	1573	10143117.5	11	10140537	10145698	PAC:17829602
1	1708	9850662	11	9834379	9866945	PAC:17829622
14	7729	18904133	11	18903180	18905086	PAC:17837249
17	116	5868283.5	11	5866833	5869734	PAC:17820762
1	116	10255812.5	11	10253870	10257755	PAC:17829593
1	14	11409902.5	11	11409616	11410189	PAC:17829532
17	14	6456112.5	11	6455684	6456541	PAC:17820711
14	14	29184733	11	29184388	29185078	PAC:17823251
17	6360	6690156	11	6686593	6693719	PAC:17820692
1	6360	11967284.5	11	11958854	11975715	PAC:17829505
17	7843	760910.5	11	759890	761931	PAC:17821157
17	3497	5316517	11	5315093	5317941	PAC:17820810
17	3498	5406915.5	11	5399435	5414396	PAC:17820804
17	677	5986714	11	5986213	5987215	PAC:17820753
14	677	28646456.5	11	28646091	28646822	PAC:17838499
14	2934	22169831.5	11	22166869	22172794	PAC:17841388
14	2808	28898442.5	11	28895997	28900888	PAC:17823226
1	1516	11253436	11	11251118	11255754	PAC:17829539
1	1517	11261703.5	11	11258227	11265180	PAC:17829537
1	122	11560487.5	11	11543271	11577704	PAC:17829525
17	122	6532006	11	6517062	6546950	PAC:17820705
17	123	6555384	11	6554354	6556414	PAC:17820704
1	123	11600965	11	11600259	11601671	PAC:17829522
1	1522	11769325	11	11767883	11770767	PAC:17829515
1	6358	5133254	11	5131595	5134913	PAC:17823484
14	679	28911330	11	28910096	28912564	PAC:17823227
17	679	6287540	11	6285646	6289434	PAC:17820722
17	3361	6636597.5	11	6634757	6638438	PAC:17820697
14	2833	30206139.5	11	30204509	30207770	PAC:17823360
17	3362	6662288	11	6661141	6663435	PAC:17820694
1	16	11683958.5	11	11681008	11686909	PAC:17829519
17	16	6046622.5	11	6043055	6050190	PAC:17820748
14	16	28750317.5	11	28745858	28754777	PAC:17838505
14	16	28723479.5	11	28706782	28740177	PAC:17838504
14	16	29259910	11	29255311	29264509	PAC:17823257
14	6633	1008737	11	1007348	1010126	PAC:17837466
1	1524	11856395.5	11	11852918	11859873	PAC:17829509
14	2835	29408583.5	11	29407425	29409742	PAC:17823274
17	17	6800949	11	6799196	6802702	PAC:17820681
14	17	29455348.5	11	29448389	29462308	PAC:17823278
17	17	6744903	11	6742572	6747234	PAC:17820688
1	17	12040469	11	12038070	12042868	PAC:17829501
1	17	12129548.5	11	12128655	12130442	PAC:17829496
14	2837	29594434	11	29590676	29598192	PAC:17823294
1	1575	10260151.5	11	10259338	10260965	PAC:17829592
1	125	11817032	11	11816251	11817813	PAC:17829511
17	125	6614129	11	6613320	6614938	PAC:17820699
1	1726	13961528	11	13949652	13973404	PAC:17818366
7	8411	18677059	12	18673080	18681038	PAC:17831215
7	9210	7831576.5	12	7819964	7843189	PAC:17835600
5	4989	11907844.5	12	11894671	11921018	PAC:17836014
7	5530	9785828.5	12	9783196	9788461	PAC:17835655
7	7328	1946733	12	1945736	1947730	PAC:17823038
5	9150	24744786.5	12	24744322	24745251	PAC:17842626
5	7232	9250186.5	12	9248945	9251428	PAC:17835171
7	4985	9549045	12	9546676	9551414	PAC:17835649
5	4985	11378831.5	12	11376895	11380768	PAC:17835999
7	7313	8183577	12	8181010	8186144	PAC:17835620
7	5623	7818537	12	7818318	7818756	PAC:17835599
5	1275	10232969	12	10177414	10288524	PAC:17835965
7	1275	8046171.5	12	8035427	8056916	PAC:17835612
7	7310	5925954.5	12	5920690	5931219	PAC:17835481
7	7310	5936854.5	12	5933704	5940005	PAC:17835482
5	9156	746773	12	745680	747866	PAC:17840273
7	1274	7471320	12	7467915	7474725	PAC:17835580
5	1274	9460186	12	9459103	9461269	PAC:17835183
7	4900	7732490.5	12	7731375	7733606	PAC:17835592
5	4900	9962037	12	9961043	9963031	PAC:17835200
5	4899	9790098	12	9780243	9799953	PAC:17835193
5	4899	9806018	12	9803818	9808218	PAC:17835194
5	5089	9820383	12	9819374	9821392	PAC:17835195
7	5089	7513776.5	12	7509292	7518261	PAC:17835585
5	5084	9471023	12	9466860	9475186	PAC:17835184
7	5602	6920542	12	6902315	6938769	PAC:17835544
7	1271	7357910	12	7357759	7358061	PAC:17835566
5	1271	9334674.5	12	9334528	9334821	PAC:17835176
7	5410	7227644.5	12	7226472	7228817	PAC:17835559
1000	452	18509467	12	18507436	18511498	PAC:17819362
12	452	9758465.5	12	9757846	9759085	PAC:17836695
12	452	9772542.5	12	9769109	9775976	PAC:17836697
19	452	8605147.5	12	8601741	8608554	PAC:17825615
19	4200	7388351	12	7386286	7390416	PAC:17842265
19	4202	8875821	12	8874197	8877445	PAC:17825633
19	4203	8880500	12	8878190	8882810	PAC:17825634
1000	6238	12235710	12	12233890	12237530	PAC:17818651
12	458	6168421.5	12	6163393	6173450	PAC:17836986
19	458	7137630	12	7136387	7138873	PAC:17842241
19	4145	8118851.5	12	8117015	8120688	PAC:17825582
10	1960	2001171	12	1993520	2008822	PAC:17830333
10	1962	179001.5	12	178205	179798	PAC:17824152
10	2017	3051677.5	12	3051464	3051891	PAC:17830403
10	2016	2957947	12	2950422	2965472	PAC:17830398
10	251	2656540.5	12	2652801	2660280	PAC:17830374
[truncated: 8,162 more rows]
