# Supplementary material for: Buxus and Tetracentron genomes help resolve eudicot genome history
Source: Nat Commun. 2022 Feb 2;13:643. doi: 10.1038/s41467-022-28312-w (PMC8810787; doi:10.1038/s41467-022-28312-w)
Supplement: Supplementary file 13 — Source Data [file 41467_2022_28312_MOESM13_ESM.zip › Source Data/Fig4c_ContigGFF_Vitis_Ancestor2.txt]

14	2814	29313004.5	0	29311367	29314642	PAC:17823263
14	2815	27481521	0	27478390	27484652	PAC:17838371
14	8852	27243899.5	0	27241072	27246727	PAC:17838349
1	23	13898958.5	0	13887532	13910385	PAC:17824082
17	23	7117064	0	7109750	7124378	PAC:17820650
14	23	29811027	0	29808409	29813645	PAC:17823319
17	7838	1234837.5	0	1232061	1237614	PAC:17821102
17	7839	9560017	0	9558818	9561216	PAC:17820494
1	7839	8011351	0	8010591	8012111	PAC:17824923
14	2817	27583733	0	27583456	27584010	PAC:17838379
14	2818	27696299	0	27693164	27699434	PAC:17838388
14	2819	27754639.5	0	27753828	27755451	PAC:17838398
1	1625	19135933	0	19129886	19141980	PAC:17822505
17	1769	9222627.5	0	9221632	9223623	PAC:17820508
1	1769	8252236.5	0	8251599	8252874	PAC:17824907
1	1626	2543818.5	0	2542652	2544985	PAC:17823708
1	1627	8672577	0	8670276	8674878	PAC:17829692
1	1599	1925800	0	1923817	1927783	PAC:17823766
14	711	27816168.5	0	27813126	27819211	PAC:17838408
17	711	9169461.5	0	9166779	9172144	PAC:17820510
17	3406	5672214	0	5669941	5674487	PAC:17820781
1	1600	1970589.5	0	1967827	1973352	PAC:17823762
1	1774	5347608.5	0	5345277	5349940	PAC:17823473
17	160	8994760	0	8993328	8996192	PAC:17820521
1	160	8960224.5	0	8958843	8961606	PAC:17829670
1	6313	2500192.5	0	2495311	2505074	PAC:17823714
14	6313	21892635	0	21884684	21900586	PAC:17837348
1	6314	8825161.5	0	8824136	8826187	PAC:17829681
1	1648	9417122	0	9410542	9423702	PAC:17829643
14	1717	28122861.5	0	28112976	28132747	PAC:17838442
1	1717	9374318	0	9369279	9379357	PAC:17829646
17	3477	8679069	0	8674924	8683214	PAC:17820550
17	3440	8585737.5	0	8583518	8587957	PAC:17820559
14	2867	28070677.5	0	28069403	28071952	PAC:17838436
14	2907	26850810.5	0	26847905	26853716	PAC:17838316
14	2868	28106249	0	28105383	28107115	PAC:17838440
17	3474	11962637.5	0	11958395	11966880	PAC:17820347
9	163	2156443.5	0	2154282	2158605	PAC:17827212
1	9354	1766833.5	0	1763684	1769983	PAC:17823779
14	105	22986322.5	0	22978207	22994438	PAC:17841439
1	105	15843262	0	15829216	15857308	PAC:17822400
14	2938	28374751	0	28373513	28375989	PAC:17838471
14	2851	29932044.5	0	29931446	29932643	PAC:17823329
14	2851	29935842.5	0	29935027	29936658	PAC:17823330
14	107	28566226	0	28565013	28567439	PAC:17838489
1	107	9903464.5	0	9902416	9904513	PAC:17829617
1	7545	4623988.5	0	4612464	4635513	PAC:17823531
1	8631	732769	0	732051	733487	PAC:17823887
14	108	28551498.5	0	28545825	28557172	PAC:17838487
17	108	8532763.5	0	8528944	8536583	PAC:17820563
1	108	9955190.5	0	9948466	9961915	PAC:17829613
1	1573	10143117.5	0	10140537	10145698	PAC:17829602
1	2	10071635.5	0	10068084	10075187	PAC:17829606
17	2	5816690	0	5815120	5818260	PAC:17820769
14	2	28461076	0	28457434	28464718	PAC:17838478
12	1503	7440242.5	0	7438999	7441486	PAC:17837111
1	1503	14983455.5	0	14982723	14984188	PAC:17822374
19	1503	5147113.5	0	5138070	5156157	PAC:17825519
1	1504	15023136.5	0	15015594	15030679	PAC:17822375
1	3	10282502.5	0	10281464	10283541	PAC:17829588
14	3	28628517	0	28626013	28631021	PAC:17838497
17	675	1364769	0	1364234	1365304	PAC:17821085
14	675	26185091.5	0	26184035	26186148	PAC:17817843
17	3506	5302501	0	5295280	5309722	PAC:17820811
17	3505	1353386.5	0	1351757	1355016	PAC:17821086
17	3419	5834060.5	0	5833595	5834526	PAC:17820767
17	6841	2507978.5	0	2506298	2509659	PAC:17821003
17	3418	5810250	0	5809177	5811323	PAC:17820770
17	3417	5805085.5	0	5802295	5807876	PAC:17820771
17	3416	8778792	0	8775901	8781683	PAC:17820541
17	3415	9923862	0	9923035	9924689	PAC:17820469
1	1569	9885469	0	9883352	9887586	PAC:17829619
1	1568	7293334	0	7290490	7296178	PAC:17817000
14	1568	26871019.5	0	26869723	26872316	PAC:17838319
14	1567	26844586	0	26841950	26847222	PAC:17838315
1	1567	7273716.5	0	7270273	7277160	PAC:17817003
1	1706	4489752	0	4488301	4491203	PAC:17823539
1	1705	4476394	0	4475564	4477224	PAC:17823541
17	1705	2151175.5	0	2150242	2152109	PAC:17821031
14	2939	28484530.5	0	28483270	28485791	PAC:17838481
14	695	28559980	0	28558974	28560986	PAC:17838488
17	695	8542602.5	0	8541942	8543263	PAC:17820562
17	3475	11986346	0	11979717	11992975	PAC:17820346
17	3476	8653753	0	8646692	8660814	PAC:17820552
17	3478	8736053.5	0	8732839	8739268	PAC:17820546
17	3414	9834151.5	0	9828443	9839860	PAC:17820479
14	2866	28040048.5	0	28039386	28040711	PAC:17838433
1	31	8928194	0	8922975	8933413	PAC:17829673
14	31	27954702	0	27952224	27957180	PAC:17838422
17	1719	8784887	0	8783574	8786200	PAC:17820540
1	1719	9430739	0	9424059	9437419	PAC:17829642
17	1719	8789197	0	8786988	8791406	PAC:17820539
14	2865	27404972.5	0	27398336	27411609	PAC:17838363
14	2864	27384750	0	27371960	27397540	PAC:17838362
17	3507	5944765	0	5939136	5950394	PAC:17820758
1	159	8889136	0	8887100	8891172	PAC:17829675
17	159	9008984.5	0	9007209	9010760	PAC:17820519
1	158	7865937.5	0	7861008	7870867	PAC:17824940
17	158	9745611	0	9731937	9759285	PAC:17820481
1	28	8707269.5	0	8704047	8710492	PAC:17829688
14	28	27805843	0	27801783	27809903	PAC:17838407
14	2951	27766420.5	0	27762412	27770429	PAC:17838400
14	2950	23312895	0	23306158	23319632	PAC:17841461
14	2949	23018583.5	0	23017927	23019240	PAC:17841441
17	3519	4788249.5	0	4785036	4791463	PAC:17820844
17	708	9724841.5	0	9722892	9726791	PAC:17820482
14	708	27609317	0	27608161	27610473	PAC:17838380
15	708	17017115	0	17015601	17018629	PAC:17834791
14	6676	26955037	0	26954397	26955677	PAC:17838330
14	2923	27517736	0	27512605	27522867	PAC:17838375
1	3543	21865853.5	0	21864494	21867213	PAC:17817241
1	3543	21872020	0	21867975	21876065	PAC:17817242
17	3543	745276.5	0	744205	746348	PAC:17821161
17	3543	742329.5	0	740806	743853	PAC:17821163
17	7837	10871613.5	0	10869326	10873901	PAC:17820412
1	1714	7715860.5	0	7713572	7718149	PAC:17824951
17	8604	1667247.5	0	1666578	1667917	PAC:17821063
1	8604	5375149.5	0	5374629	5375670	PAC:17823470
1	1585	7872732	0	7871487	7873977	PAC:17824939
1	1584	7848019.5	0	7839046	7856993	PAC:17824941
1	1582	7776145.5	0	7763591	7788700	PAC:17824945
14	42	27320928.5	0	27319788	27322069	PAC:17838356
17	42	10238218.5	0	10235742	10240695	PAC:17820456
1	42	7422079.5	0	7420883	7423276	PAC:17824978
14	2813	29298888	0	29297312	29300464	PAC:17823261
1	1610	7574942.5	0	7573192	7576693	PAC:17824964
1	41	525188.5	0	524552	525825	PAC:17823914
17	41	8113386	0	8111303	8115469	PAC:17820589
14	41	24137553.5	0	24129503	24145604	PAC:17838769
1	41	518217.5	0	515760	520675	PAC:17823915
5	3413	2346489.5	0	2344979	2348000	PAC:17827778
7	3413	4483770.5	0	4482004	4485537	PAC:17835389
5	3413	2353032	0	2350648	2355416	PAC:17827779
17	3413	9809884	0	9807359	9812409	PAC:17820480
17	704	10496302.5	0	10494464	10498141	PAC:17820440
14	704	27286226	0	27284927	27287525	PAC:17838352
14	703	27279891	0	27277498	27282284	PAC:17838351
17	703	10504524	0	10499755	10509293	PAC:17820439
14	2863	27359749.5	0	27359651	27359848	PAC:17838360
14	2862	27352633.5	0	27348198	27357069	PAC:17838359
14	2858	27298251.5	0	27294181	27302322	PAC:17838353
14	2857	20788519.5	0	20785765	20791274	PAC:17837309
17	3461	10305871.5	0	10304048	10307695	PAC:17820451
17	3586	916421.5	0	914313	918530	PAC:17821140
1000	7503	22410215.5	0	22409817	22410614	PAC:17819631
1000	7506	14690969	0	14688460	14693478	PAC:17818924
14	2984	26975051.5	0	26972849	26977254	PAC:17838334
14	2983	26969799.5	0	26968516	26971083	PAC:17838333
14	2981	26915500	0	26914764	26916236	PAC:17838325
14	2980	26910979	0	26909667	26912291	PAC:17838324
14	2979	26876641	0	26874472	26878810	PAC:17838320
19	2979	9161798.5	0	9160945	9162652	PAC:17825668
1000	2979	10551559.5	0	10549356	10553763	PAC:17818506
14	2978	26772654	0	26768221	26777087	PAC:17838306
1	1566	7154612.5	0	7142093	7167132	PAC:17817016
1000	3464	14755936.5	0	14754608	14757265	PAC:17818931
17	3464	10562476	0	10560303	10564649	PAC:17820438
17	3463	10487738.5	0	10484161	10491316	PAC:17820441
17	3575	10746886	0	10745437	10748335	PAC:17820425
17	3590	10613428.5	0	10612824	10614033	PAC:17820433
1000	3576	10607582	0	10603412	10611752	PAC:17818513
17	3576	10800274	0	10796674	10803874	PAC:17820420
17	3576	10774399	0	10773497	10775301	PAC:17820421
14	3576	26924985.5	0	26922234	26927737	PAC:17838327
1000	7504	23035446	0	23032843	23038049	PAC:17819669
1000	7507	14740654.5	0	14737698	14743611	PAC:17818930
1000	9317	15556988.5	0	15554323	15559654	PAC:17819119
1000	7505	14680672.5	0	14677934	14683411	PAC:17818923
17	3462	10335313	0	10332288	10338338	PAC:17820448
1000	701	14570392.5	0	14568884	14571901	PAC:17818916
14	701	27065443.5	0	27065279	27065608	PAC:17838337
17	701	10706762.5	0	10706598	10706927	PAC:17820429
17	702	10579127.5	0	10578569	10579686	PAC:17820437
14	702	27155206	0	27152774	27157638	PAC:17838346
17	3524	10387551.5	0	10382299	10392804	PAC:17820445
17	3523	10365494.5	0	10363043	10367946	PAC:17820447
17	3521	9258974	0	9257910	9260038	PAC:17820504
1	152	4860319	0	4858818	4861820	PAC:17823509
17	152	2188441	0	2183684	2193198	PAC:17821030
17	3458	10183102	0	10181157	10185047	PAC:17820459
1	7530	16557681	0	16556925	16558437	PAC:17822421
17	3457	9956863	0	9949638	9964088	PAC:17820466
17	6827	360721.5	0	359709	361734	PAC:17821195
1	3453	6631344	0	6628696	6633992	PAC:17817056
17	3453	12209282.5	0	12208441	12210124	PAC:17820339
17	3452	12135519	0	12121984	12149054	PAC:17820342
17	3452	12064867.5	0	12031217	12098518	PAC:17820343
14	705	27414367.5	0	27413880	27414855	PAC:17838364
17	705	9942132	0	9941812	9942452	PAC:17820467
17	3411	9276503.5	0	9273047	9279960	PAC:17820503
5	4970	2197426	0	2195582	2199270	PAC:17827772
5	4968	15018574	0	15017477	15019671	PAC:17830241
4	1248	6027671.5	0	6021156	6034187	PAC:17841005
9	1248	9859991	0	9858782	9861200	PAC:17827701
5	4971	2210379.5	0	2207622	2213137	PAC:17827774
2	4972	4989619.5	0	4989461	4989778	PAC:17817502
5	4972	2269422.5	0	2216358	2322487	PAC:17827776
7	7325	4261118.5	0	4259454	4262783	PAC:17835363
5	9139	796290	0	795855	796725	PAC:17840280
5	8223	777054.5	0	771998	782111	PAC:17840277
5	9163	15903782	0	15891595	15915969	PAC:17830211
7	5476	2149690	1	2148897	2150483	PAC:17823010
7	5474	2029005	1	2025999	2032011	PAC:17823026
7	7327	4581879.5	1	4578947	4584812	PAC:17835400
7	5582	1892149.5	1	1891408	1892891	PAC:17823041
7	5472	1928228	1	1927419	1929037	PAC:17823039
14	771	4128783	1	4110362	4147204	PAC:17830963
5	771	3981846	1	3978962	3984730	PAC:17827947
14	771	4224104	1	4219953	4228255	PAC:17830955
7	771	1988530.5	1	1983389	1993672	PAC:17823031
5	771	3958690	1	3957163	3960217	PAC:17827944
5	771	3902254.5	1	3900776	3903733	PAC:17827939
14	771	4181180.5	1	4176644	4185717	PAC:17830957
7	771	1978806.5	1	1976594	1981019	PAC:17823032
14	771	4190819.5	1	4185846	4195793	PAC:17830956
7	7335	3243840	1	3242981	3244699	PAC:17835254
5	4847	4045104.5	1	4037125	4053084	PAC:17827954
7	5468	1826016	1	1821828	1830204	PAC:17823049
14	5467	2646211	1	2645435	2646987	PAC:17816631
7	5467	1819314.5	1	1818212	1820417	PAC:17823050
7	5466	1809553	1	1806184	1812922	PAC:17823052
7	1285	1952854.5	1	1951501	1954208	PAC:17823037
5	1285	4001108.5	1	3999997	4002220	PAC:17827949
5	5043	4081094	1	4074174	4088014	PAC:17827958
5	7239	1086605	1	1085706	1087504	PAC:17840310
7	5579	1376458	1	1372081	1380835	PAC:17823097
7	5459	1568995	1	1566882	1571108	PAC:17823079
7	5456	1432717.5	1	1432328	1433107	PAC:17823092
5	1291	4301458.5	1	4297657	4305260	PAC:17827979
7	1291	1544381.5	1	1533599	1555164	PAC:17823080
5	4858	4442114.5	1	4441484	4442745	PAC:17827987
5	7216	8599547	1	8594494	8604600	PAC:17835127
14	2705	2912261.5	1	2909953	2914570	PAC:17816646
14	2706	2949647.5	1	2945472	2953823	PAC:17816649
7	5453	1356052.5	1	1348012	1364093	PAC:17823099
5	4865	4551804	1	4550040	4553568	PAC:17828003
14	745	2897460.5	1	2895056	2899865	PAC:17816643
5	745	4474911.5	1	4472012	4477811	PAC:17827992
5	4871	4729337.5	1	4728528	4730147	PAC:17828015
7	4871	1749493.5	1	1748619	1750368	PAC:17823059
7	4871	1746814.5	1	1745598	1748031	PAC:17823060
14	3041	6741318	1	6728661	6753975	PAC:17830824
14	3042	6777986	1	6774508	6781464	PAC:17830822
7	3042	856234.5	1	852981	859488	PAC:17817448
5	5046	4556835.5	1	4554257	4559414	PAC:17828004
14	3008	6453584.5	1	6449254	6457915	PAC:17830839
14	9469	118826.5	1	116202	121451	PAC:17837568
14	2783	6094840.5	1	6093050	6096631	PAC:17830855
14	2783	6253608	1	6246226	6260990	PAC:17830847
14	2783	6242231	1	6241062	6243400	PAC:17830849
14	2781	6037689.5	1	6026727	6048652	PAC:17830861
5	756	1555705.5	1	1553111	1558300	PAC:17840365
5	756	1559481.5	1	1558887	1560076	PAC:17840366
7	756	3346794.5	1	3345882	3347707	PAC:17835266
14	756	1557808	1	1557015	1558601	PAC:17837416
14	2779	4732527.5	1	4731695	4733360	PAC:17830930
5	4883	5343659	1	5339943	5347375	PAC:17828071
5	5055	5304425.5	1	5303087	5305764	PAC:17828065
8	5055	21011416.5	1	21009932	21012901	PAC:17839115
7	1299	1073514.5	1	1072802	1074227	PAC:17817424
5	1299	5386723.5	1	5385922	5387525	PAC:17828076
4	4806	2525345.5	1	2520741	2529950	PAC:17840717
5	4808	5496742.5	1	5493039	5500446	PAC:17828087
7	4809	963603.5	1	962328	964879	PAC:17817440
5	4809	5508213.5	1	5507372	5509055	PAC:17828089
7	4809	372452.5	1	369587	375318	PAC:17817137
5	4810	5510644	1	5509389	5511899	PAC:17828090
14	2720	1372505.5	1	1370519	1374492	PAC:17837433
14	2721	6759000.5	1	6757848	6760153	PAC:17830823
5	2722	5693769	1	5692592	5694946	PAC:17828103
14	2722	6791405	1	6790571	6792239	PAC:17830820
14	2723	6797706	1	6797178	6798234	PAC:17830819
14	725	6685981	1	6684801	6687161	PAC:17830827
5	725	5041977	1	5040289	5043665	PAC:17828034
5	725	5564603.5	1	5562611	5566596	PAC:17828096
5	725	5095166	1	5094304	5096028	PAC:17828041
5	4815	5814669	1	5812567	5816771	PAC:17828118
5	727	5783068	1	5781980	5784156	PAC:17828115
14	727	7042357	1	7036356	7048358	PAC:17830807
5	5061	5853753	1	5849795	5857711	PAC:17828120
1000	1335	7541018	1	7539684	7542352	PAC:17818303
5	1335	6219405.5	1	6217851	6220960	PAC:17828134
7	5603	7249100.5	1	7239514	7258687	PAC:17835560
7	8376	6009435	1	6008999	6009871	PAC:17835487
7	764	4867380	1	4866937	4867823	PAC:17835433
15	764	15943146.5	1	15941485	15944808	PAC:17834897
14	764	264822.5	1	262785	266860	PAC:17837554
2	764	4423129	1	4421657	4424601	PAC:17829447
5	4824	6393617.5	1	6392295	6394940	PAC:17828148
5	730	6322313	1	6321093	6323533	PAC:17828140
14	730	7309387.5	1	7308442	7310333	PAC:17830793
11	2084	3751970	1	3746759	3757181	PAC:17826207
4	4741	2204029	1	2199114	2208944	PAC:17840684
9	6115	4961526	1	4959063	4963989	PAC:17827447
4	4793	918618.5	1	916173	921064	PAC:17840547
11	6454	1798623.5	1	1796783	1800464	PAC:17825997
11	2162	3914948.5	1	3913890	3916007	PAC:17826222
11	2163	3922644	1	3917245	3928043	PAC:17826223
11	2164	3970298	1	3968621	3971975	PAC:17826227
11	2141	19456733.5	1	19455412	19458055	PAC:17836042
4	358	3674634	1	3669069	3680199	PAC:17840832
4	358	3665738	1	3662745	3668731	PAC:17840831
9	358	4830151.5	1	4821806	4838497	PAC:17827437
11	358	3759396.5	1	3758058	3760735	PAC:17826208
11	278	3669657	1	3667671	3671643	PAC:17826200
4	278	4399268.5	1	4389209	4409328	PAC:17840888
4	278	4368694.5	1	4367345	4370044	PAC:17840885
14	278	8754788.5	1	8753840	8755737	PAC:17841221
7	278	382581.5	1	381717	383446	PAC:17817138
11	278	3846520	1	3840189	3852851	PAC:17826218
4	278	3754713.5	1	3752883	3756544	PAC:17840837
9	278	4454517.5	1	4448165	4460870	PAC:17827419
11	6435	18581720	1	18581095	18582345	PAC:17836105
11	2277	17727125	1	17725666	17728584	PAC:17836155
9	380	5577635	1	5571689	5583581	PAC:17827490
1000	380	7574920.5	1	7574159	7575682	PAC:17818307
4	380	4152564	1	4149668	4155460	PAC:17840868
11	380	3998001	1	3993200	4002802	PAC:17826232
9	380	5567101.5	1	5563640	5570563	PAC:17827489
11	2231	7465109	1	7461881	7468337	PAC:17818683
11	2231	7472040	1	7470447	7473633	PAC:17818684
11	2232	4181267.5	1	4179027	4183508	PAC:17826246
11	2233	5135502	1	5130454	5140550	PAC:17826321
11	2233	4212651.5	1	4212417	4212886	PAC:17826249
11	2234	4234151	1	4233745	4234557	PAC:17826251
11	282	4167978	1	4157972	4177984	PAC:17826245
4	282	4592392	1	4590126	4594658	PAC:17840910
9	282	5828581	1	5826003	5831159	PAC:17827506
9	1232	5814690.5	1	5809342	5820039	PAC:17827505
4	1232	4582880.5	1	4580991	4584770	PAC:17840908
4	8151	534108	1	531778	536438	PAC:17840502
9	9648	4406182	1	4405996	4406368	PAC:17827417
9	384	6212121	1	6200746	6223496	PAC:17827526
4	384	4691234	1	4689101	4693367	PAC:17840915
11	384	4269845.5	1	4267139	4272552	PAC:17826255
9	384	6159341	1	6143362	6175320	PAC:17827523
11	384	4290868	1	4286564	4295172	PAC:17826256
9	6187	3144495.5	1	3133979	3155012	PAC:17827304
11	2265	4504247	1	4503500	4504994	PAC:17826277
11	7622	1467365	1	1465802	1468928	PAC:17825960
9	385	6297594	1	6294429	6300759	PAC:17827532
11	385	4319991.5	1	4319551	4320432	PAC:17826259
9	385	6354097.5	1	6353602	6354593	PAC:17827533
9	9661	21899300	1	21898675	21899925	PAC:17836330
11	2238	4495597.5	1	4492019	4499176	PAC:17826276
15	6737	16838502	1	16836208	16840796	PAC:17834807
16	3266	15894800.5	1	15894465	15895136	PAC:17822735
2	4285	1455860.5	1	1454036	1457685	PAC:17829141
8	942	17163571.5	1	17161534	17165609	PAC:17839495
7	942	2196620.5	1	2195446	2197795	PAC:17823004
15	942	16943700.5	1	16941556	16945845	PAC:17834796
2	942	2198411	1	2196331	2200491	PAC:17829235
16	942	21465120.5	1	21462093	21468148	PAC:17842840
6	942	20577000.5	1	20573432	20580569	PAC:17841140
2	7070	10046546.5	1	10045638	10047455	PAC:17824409
2	4358	1924420	1	1919757	1929083	PAC:17829201
15	3105	16895652.5	1	16893767	16897538	PAC:17834803
15	6711	16819738.5	1	16818393	16821084	PAC:17834809
15	3104	16667739.5	1	16667090	16668389	PAC:17834827
15	6710	16528687.5	1	16526176	16531199	PAC:17834839
15	7773	16597103.5	1	16592904	16601303	PAC:17834833
15	3185	18545128	1	18542556	18547700	PAC:17834552
15	882	16791878.5	1	16791135	16792622	PAC:17834812
2	882	2348057	1	2347356	2348758	PAC:17829253
16	799	21367361	1	21365439	21369283	PAC:17842849
15	799	16904288	1	16902032	16906544	PAC:17834802
16	798	21342384.5	1	21341512	21343257	PAC:17842853
15	798	16815599	1	16814503	16816695	PAC:17834810
2	798	2336444	1	2335462	2337426	PAC:17829251
16	3265	15719105.5	1	15715496	15722715	PAC:17822748
16	3265	15474585.5	1	15473798	15475373	PAC:17822762
15	6736	15056530	1	15054794	15058266	PAC:17834962
16	6709	11248395.5	1	11247840	11248951	PAC:17828533
15	6709	13417649	1	13417086	13418212	PAC:17828219
1000	6709	15489811	1	15488905	15490717	PAC:17819113
2	879	2434089.5	1	2433517	2434662	PAC:17829264
15	879	16706598	1	16705364	16707832	PAC:17834819
15	879	16719261	1	16709315	16729207	PAC:17834818
16	795	21233026	1	21228286	21237766	PAC:17842869
15	795	16689142	1	16686733	16691551	PAC:17834823
15	9479	9525418	1	9519257	9531579	PAC:17828363
16	3102	21085357.5	1	21084821	21085894	PAC:17842889
15	3102	16428948.5	1	16427873	16430024	PAC:17834852
16	792	21103562.5	1	21102338	21104787	PAC:17842886
15	792	16449423.5	1	16447802	16451045	PAC:17834848
14	7771	2776146	1	2775566	2776726	PAC:17816635
2	874	4639923.5	1	4638283	4641564	PAC:17829472
15	874	15050217.5	1	15049345	15051090	PAC:17834963
15	3101	16422862.5	1	16422278	16423447	PAC:17834853
15	6708	13235457.5	1	13234927	13235988	PAC:17828228
4	791	5063832	1	5060952	5066712	PAC:17840953
14	791	586454.5	1	585872	587037	PAC:17837518
9	791	7027952	1	7022426	7033478	PAC:17827587
4	4724	2890888.5	2	2889655	2892122	PAC:17840761
4	4712	4669260	2	4666598	4671922	PAC:17840914
4	4712	2761113	2	2757193	2765033	PAC:17840746
4	301	5242624	2	5239403	5245845	PAC:17840966
11	301	5856570.5	2	5843910	5869231	PAC:17824292
4	4719	4547815	2	4545482	4550148	PAC:17840903
4	4711	2754957.5	2	2754197	2755718	PAC:17840745
4	4711	2753477	2	2752833	2754121	PAC:17840744
4	4710	2745211	2	2743438	2746984	PAC:17840741
9	4709	3439838	2	3439265	3440411	PAC:17827327
4	4709	2731045.5	2	2730337	2731754	PAC:17840739
4	4707	2660382.5	2	2657853	2662912	PAC:17840734
4	4705	1038225	2	1037188	1039262	PAC:17840562
4	8131	1091986	2	1091321	1092651	PAC:17840568
4	9564	23795659	2	23794903	23796415	PAC:17834124
11	398	2448278	2	2446664	2449892	PAC:17826077
9	398	3053473.5	2	3049787	3057160	PAC:17827294
9	7458	1231911.5	2	1230355	1233468	PAC:17827133
11	2112	2344308	2	2343359	2345257	PAC:17826064
9	2112	2968203.5	2	2964666	2971741	PAC:17827285
11	2284	1866232	2	1862763	1869701	PAC:17826006
11	2285	2455965.5	2	2455389	2456542	PAC:17826079
11	2287	2502498.5	2	2501605	2503392	PAC:17826086
11	2183	5369853.5	2	5369451	5370256	PAC:17826336
11	2184	4864975	2	4862914	4867036	PAC:17826301
11	2185	2570650.5	2	2568060	2573241	PAC:17826094
11	2186	2590702.5	2	2582096	2599309	PAC:17826096
11	2172	7657868.5	2	7656707	7659030	PAC:17831987
15	2172	13709749.5	2	13708626	13710873	PAC:17828202
11	6441	3333694.5	2	3330720	3336669	PAC:17826173
4	300	5225298.5	2	5217811	5232786	PAC:17840965
11	300	5771362	2	5766519	5776205	PAC:17824289
18	300	28212578	2	28209120	28216036	PAC:17841892
11	2096	2436203	2	2434822	2437584	PAC:17826075
9	2173	12985081	2	12984669	12985493	PAC:17839775
4	2173	5460472	2	5460208	5460736	PAC:17840977
11	2173	7760816	2	7760410	7761222	PAC:17831992
11	2097	2684929	2	2676795	2693063	PAC:17826102
11	2098	2738807	2	2736169	2741445	PAC:17826105
11	2099	2762045	2	2760901	2763189	PAC:17826109
11	2100	2776732.5	2	2775940	2777525	PAC:17826110
11	2101	2794057.5	2	2787458	2800657	PAC:17826112
11	2103	2836105	2	2835900	2836310	PAC:17826116
11	2105	2851815	2	2850970	2852660	PAC:17826118
11	401	2555139	2	2549100	2561178	PAC:17826092
9	401	3212378.5	2	3205112	3219645	PAC:17827308
11	2064	2058183.5	2	2056917	2059450	PAC:17826032
11	2066	2966148.5	2	2964490	2967807	PAC:17826129
11	2067	2973183.5	2	2972026	2974341	PAC:17826130
11	2068	2978414	2	2976803	2980025	PAC:17826131
11	8719	12504395	2	12503747	12505043	PAC:17840404
11	8719	14091106.5	2	14090460	14091753	PAC:17838236
9	422	1536434.5	2	1536336	1536533	PAC:17827156
11	422	1593670	2	1593487	1593853	PAC:17825975
11	2069	2999644.5	2	2994497	3004792	PAC:17826133
9	6178	1540149.5	2	1537595	1542704	PAC:17827157
4	4695	3170877.5	2	3168864	3172891	PAC:17840790
9	4695	3883691.5	2	3881927	3885456	PAC:17827366
4	4696	3180173	2	3178464	3181882	PAC:17840791
4	311	3194077	2	3192080	3196074	PAC:17840794
11	311	3141004.5	2	3138830	3143179	PAC:17826151
11	2075	3189103	2	3187448	3190758	PAC:17826157
9	405	4069182	2	4065775	4072589	PAC:17827388
11	405	3240159	2	3236835	3243483	PAC:17826162
9	7472	7564074	2	7551419	7576729	PAC:17827612
4	9135	5597468	2	5596166	5598770	PAC:17840982
4	9110	3874182.5	2	3873222	3875143	PAC:17840851
4	7151	22276010.5	2	22273648	22278373	PAC:17834207
4	9108	6850470.5	2	6844647	6856294	PAC:17841055
4	7150	22179161.5	2	22176307	22182016	PAC:17834212
4	9131	23269624	2	23261748	23277500	PAC:17834157
4	354	5381760	2	5373067	5390453	PAC:17840971
9	354	12675284.5	2	12665800	12684769	PAC:17842732
11	354	7678235.5	2	7667795	7688676	PAC:17831988
11	2078	3291821.5	2	3289595	3294048	PAC:17826170
9	4744	4945277	2	4932987	4957567	PAC:17827446
4	4744	3618523.5	2	3613756	3623291	PAC:17840827
4	355	3815803	2	3814650	3816956	PAC:17840844
9	355	4435359	2	4431072	4439646	PAC:17827418
11	355	3489664	2	3486213	3493115	PAC:17826186
4	4743	3611196.5	2	3609359	3613034	PAC:17840826
4	356	3780248.5	2	3778401	3782096	PAC:17840840
11	356	3537552.5	2	3536280	3538825	PAC:17826189
14	89	24483442.5	2	24482468	24484417	PAC:17838786
1	89	22849370.5	2	22845052	22853689	PAC:17817387
14	88	24525585.5	2	24525304	24525867	PAC:17838791
14	88	24536629	2	24534986	24538272	PAC:17838793
1	88	22751840.5	2	22748079	22755602	PAC:17817378
1	132	19199265	2	19198450	19200080	PAC:17822512
1	132	19182880	2	19181762	19183998	PAC:17822510
17	132	12213806	2	12212831	12214781	PAC:17820338
17	3552	12512240.5	2	12508596	12515885	PAC:17820325
17	3551	12384203.5	2	12380133	12388274	PAC:17820330
17	3550	1014374	2	1011547	1017201	PAC:17821125
17	6809	11408020	2	11406858	11409182	PAC:17820375
1	131	436740.5	2	434060	439421	PAC:17823927
14	131	24007581	2	23997625	24017537	PAC:17838761
17	131	5754066.5	2	5753749	5754384	PAC:17820776
17	131	5745501	2	5737662	5753340	PAC:17820777
1	131	424978	2	421584	428372	PAC:17823929
1	1863	19159953	2	19156487	19163419	PAC:17822507
1	1862	22843188.5	2	22842683	22843694	PAC:17817385
1	1861	22827484.5	2	22826429	22828540	PAC:17817384
1	6281	3191747.5	2	3190849	3192646	PAC:17823652
1	1555	3581829.5	2	3578388	3585271	PAC:17823614
1	1556	6685129	2	6678843	6691415	PAC:17817052
17	1556	11791716.5	2	11783933	11799500	PAC:17820355
1	1557	6707062.5	2	6701748	6712377	PAC:17817051
1	1559	6758197	2	6749249	6767145	PAC:17817048
1	172	22431341.5	2	22420668	22442015	PAC:17817345
17	172	207101.5	2	201292	212911	PAC:17821212
14	2872	26448439.5	2	26444589	26452290	PAC:17818861
14	3466	26856276.5	2	26855659	26856894	PAC:17838317
17	3466	10951792.5	2	10949070	10954515	PAC:17820405
5	720	3364068.5	2	3360758	3367379	PAC:17827892
7	720	2456288	2	2452262	2460314	PAC:17822979
17	720	11997374.5	2	11994054	12000695	PAC:17820345
14	720	26430820	2	26427663	26433977	PAC:17818858
17	3592	10711674.5	2	10709466	10713883	PAC:17820427
17	3591	10622745.5	2	10614979	10630512	PAC:17820432
17	6807	8965157	2	8959248	8971066	PAC:17820526
17	7858	176981.5	2	175998	177965	PAC:17821217
1	184	6913790.5	2	6912016	6915565	PAC:17817036
1	184	6927254	2	6925463	6929045	PAC:17817035
14	184	26677423	2	26668723	26686123	PAC:17838298
17	184	11510162.5	2	11508785	11511540	PAC:17820370
17	3465	10879826	2	10878778	10880874	PAC:17820410
17	185	11404368	2	11402855	11405881	PAC:17820376
14	185	26834204.5	2	26831552	26836857	PAC:17838314
1	185	6980170.5	2	6977775	6982566	PAC:17817029
17	185	11376287	2	11372051	11380523	PAC:17820377
1	185	7068135	2	7066266	7070004	PAC:17817022
17	185	11174626.5	2	11172609	11176644	PAC:17820388
1	185	7040512	2	7031055	7049969	PAC:17817023
1	1799	7223322	2	7217134	7229510	PAC:17817012
1	1565	7129672.5	2	7122124	7137221	PAC:17817017
14	2905	27070804.5	2	27068010	27073599	PAC:17838339
14	2900	25647077.5	2	25646583	25647572	PAC:17838897
17	2900	952886	2	950269	955503	PAC:17821133
14	2900	25643799.5	2	25641499	25646100	PAC:17838896
16	7835	19473434	2	19472593	19474275	PAC:17835752
17	3533	10737619	2	10736650	10738588	PAC:17820426
1000	3533	21861746.5	2	21857883	21865610	PAC:17819591
17	3573	12377488	2	12376735	12378241	PAC:17820331
14	2982	26958245	2	26956806	26959684	PAC:17838331
14	2903	26917996.5	2	26916660	26919333	PAC:17838326
14	2985	27014285.5	2	26978873	27049698	PAC:17838335
14	3015	26744646.5	2	26743587	26745706	PAC:17838303
14	3016	26752650	2	26750413	26754887	PAC:17838304
14	3017	27112686.5	2	27105454	27119919	PAC:17838342
14	3018	27127618	2	27122753	27132483	PAC:17838343
14	6675	6135407	2	6132781	6138033	PAC:17830853
6	5226	18035294.5	3	18034443	18036146	PAC:17837668
6	520	6326825.5	3	6322695	6330956	PAC:17832974
13	520	3484533	3	3481414	3487652	PAC:17826903
6	5227	6339596.5	3	6337159	6342034	PAC:17832972
13	2515	3647620.5	3	3641296	3653945	PAC:17826887
13	522	3666474.5	3	3664787	3668162	PAC:17826885
6	522	6366070	3	6364020	6368120	PAC:17832969
13	6574	5434308.5	3	5432137	5436480	PAC:17826751
13	2560	1997292.5	3	1989616	2004969	PAC:17838536
13	2561	2025066.5	3	2013119	2037014	PAC:17838534
13	2564	4340500	3	4338904	4342096	PAC:17826823
13	2565	4353355.5	3	4350334	4356377	PAC:17826822
13	6575	5552896.5	3	5551820	5553973	PAC:17826744
8	5871	15851404.5	3	15837314	15865495	PAC:17839617
8	536	15632617.5	3	15631645	15633590	PAC:17839641
6	536	6577212.5	3	6575540	6578885	PAC:17832942
13	536	4042846	3	4036983	4048709	PAC:17826855
13	536	4243773	3	4241110	4246436	PAC:17826831
1013	2678	1535764	3	1535255	1536273	PAC:17824740
13	2678	20102685	3	20100539	20104831	PAC:17841544
13	605	4307878.5	3	4306929	4308828	PAC:17826826
8	605	15738223.5	3	15736705	15739742	PAC:17839629
8	6045	14296227	3	14294382	14298072	PAC:17833502
8	6046	17864987	3	17860664	17869310	PAC:17839433
13	2662	1340170	3	1338105	1342235	PAC:17838604
13	2663	1389424.5	3	1388986	1389863	PAC:17838597
13	2664	161451.5	3	156285	166618	PAC:17838727
13	2665	193102.5	3	192094	194111	PAC:17838724
6	2665	7099077.5	3	7093095	7105060	PAC:17832897
8	610	7969789	3	7969362	7970216	PAC:17823138
8	610	7905176.5	3	7897436	7912917	PAC:17823136
13	610	713895.5	3	713319	714472	PAC:17838676
13	2531	6112487	3	6107091	6117883	PAC:17826708
13	2666	239342.5	3	236735	241950	PAC:17838720
8	6047	16012641.5	3	16008983	16016300	PAC:17839604
8	5899	16221762.5	3	16220930	16222595	PAC:17839581
5	1341	24554007	3	24553038	24554976	PAC:17842613
1000	1341	14267581	3	14265823	14269339	PAC:17818882
8	5900	16248969	3	16245954	16251984	PAC:17839578
8	5901	16300882	3	16291355	16310409	PAC:17839573
8	6032	7412134	3	7411761	7412507	PAC:17823117
8	5902	7451027	3	7427221	7474833	PAC:17823118
6	5390	7247681.5	3	7246714	7248649	PAC:17832877
6	5214	7358517	3	7357338	7359696	PAC:17832868
6	5215	7390802	3	7387668	7393936	PAC:17832863
8	608	7481350	3	7476224	7486476	PAC:17823119
13	608	534580.5	3	531939	537222	PAC:17838690
8	5965	12306611	3	12303460	12309762	PAC:17833677
5	1342	24584550.5	3	24581724	24587377	PAC:17842616
1000	1342	14293571.5	3	14274536	14312607	PAC:17818884
8	7380	21662593.5	3	21659863	21665324	PAC:17839045
8	5925	17582764.5	3	17579865	17585664	PAC:17839453
8	5926	17626487	3	17624073	17628901	PAC:17839449
6	5300	19148527.5	3	19141450	19155605	PAC:17837600
6	5302	7626990.5	3	7626009	7627972	PAC:17832841
6	5303	7635712	3	7629706	7641718	PAC:17832840
8	1345	8109942	3	8106663	8113221	PAC:17818821
6	1345	7609137	3	7606507	7611767	PAC:17832844
6	7266	9214490.5	3	9214079	9214902	PAC:17832706
6	1347	7676443	3	7674783	7678103	PAC:17832836
8	1347	8771127	3	8767998	8774256	PAC:17836869
8	8431	3531095	3	3527773	3534417	PAC:17831315
6	477	7876087	3	7872893	7879281	PAC:17832821
13	477	954094.5	3	952302	955887	PAC:17838650
13	2654	936950	3	936047	937853	PAC:17838653
8	479	9404745.5	3	9389845	9419646	PAC:17836844
13	479	1005498	3	1004181	1006815	PAC:17838643
6	479	7934201	3	7932514	7935888	PAC:17832815
13	2543	981197	3	970829	991565	PAC:17838646
13	2490	1289179.5	3	1287625	1290734	PAC:17838611
13	2491	1299723.5	3	1297797	1301650	PAC:17838610
13	2492	1204643	3	1204391	1204895	PAC:17838625
8	593	9640106.5	3	9639824	9640389	PAC:17836832
8	593	9631904	3	9630483	9633325	PAC:17836835
13	593	1143212	3	1138151	1148273	PAC:17838631
13	2493	1205620	3	1205419	1205821	PAC:17838624
13	2485	8299013.5	3	8297946	8300081	PAC:17840099
13	2486	8439281.5	3	8431833	8446730	PAC:17840103
13	2489	1285219.5	3	1285009	1285430	PAC:17838612
13	2475	5372834.5	3	5370154	5375515	PAC:17826757
13	2476	5383087	3	5377089	5389085	PAC:17826756
8	2476	13270590.5	3	13268964	13272217	PAC:17833604
6	5371	8610362.5	3	8609244	8611481	PAC:17832754
13	486	1437791	3	1430249	1445333	PAC:17838594
8	486	10543987	3	10538033	10549941	PAC:17836779
7	486	15160302	3	15156461	15164143	PAC:17818668
6	486	8676745.5	3	8673777	8679714	PAC:17832745
13	2604	2745200	3	2740552	2749848	PAC:17826966
6	2608	8691576	3	8688751	8694401	PAC:17832742
13	2608	1595456.5	3	1593175	1597738	PAC:17838574
13	2500	11125911.5	3	11123881	11127942	PAC:17817290
6	2500	20382292.5	3	20380321	20384264	PAC:17841154
13	2480	1393992	3	1390601	1397383	PAC:17838596
13	2478	1369253	3	1368114	1370392	PAC:17838600
13	2477	1333509.5	3	1330450	1336569	PAC:17838605
8	9252	20998818.5	3	20998011	20999626	PAC:17839118
13	2488	1281549.5	3	1280451	1282648	PAC:17838613
13	2487	1255076.5	3	1253544	1256609	PAC:17838617
13	482	1123178	3	1108574	1137782	PAC:17838632
6	482	8240416.5	3	8236270	8244563	PAC:17832789
8	5807	10145061.5	3	10144648	10145475	PAC:17836804
8	5805	9857274	3	9854649	9859899	PAC:17836817
8	594	9714717.5	3	9710932	9718503	PAC:17836828
13	594	1171587.5	3	1165337	1177838	PAC:17838628
8	5803	4704078.5	3	4702793	4705364	PAC:17831360
8	1350	9436236	3	9435057	9437415	PAC:17836843
6	1350	8131209	3	8129329	8133089	PAC:17832797
8	1349	9234301.5	3	9230232	9238371	PAC:17836853
6	1349	7810027.5	3	7804601	7815454	PAC:17832825
8	6027	9538039	3	9529159	9546919	PAC:17836838
8	5909	9594756.5	3	9585100	9604413	PAC:17836837
8	6026	9228333	3	9227520	9229146	PAC:17836854
8	591	15437794	3	15437274	15438314	PAC:17839656
13	591	3920189	3	3920032	3920346	PAC:17826864
13	2655	966402.5	3	964772	968033	PAC:17838647
13	2653	7673384.5	3	7664634	7682135	PAC:17840080
13	2540	612533	3	610616	614450	PAC:17838684
13	6567	865226	3	861550	868902	PAC:17838660
13	6565	853617	3	846377	860857	PAC:17838661
13	6563	668503.5	3	667148	669859	PAC:17838679
19	249	6683326.5	3	6681862	6684791	PAC:17842205
10	249	949320.5	3	947698	950943	PAC:17824224
12	249	5493352.5	3	5492050	5494655	PAC:17836933
12	232	2806905	3	2805788	2808022	PAC:17830015
10	232	2721613.5	3	2720041	2723186	PAC:17830378
12	6515	5429382.5	3	5428122	5430643	PAC:17836926
1000	6515	9144805.5	3	9143770	9145841	PAC:17818435
12	8730	510892.5	3	495985	525800	PAC:17817178
1	6289	22787530.5	4	22777581	22797480	PAC:17817381
1	1868	22869546.5	4	22867662	22871431	PAC:17817391
1	6288	22735083	4	22733472	22736694	PAC:17817375
1	1865	19188020.5	4	19185519	19190522	PAC:17822511
1	1864	19167793.5	4	19163776	19171811	PAC:17822508
1	87	22726788.5	4	22725180	22728397	PAC:17817374
14	87	24632996.5	4	24631338	24634655	PAC:17838804
14	6645	30028651	4	30028358	30028944	PAC:17823344
14	8822	26423376	4	26421681	26425071	PAC:17818856
14	8823	27254454.5	4	27247549	27261360	PAC:17838350
1	84	22569172	4	22568108	22570236	PAC:17817354
14	84	24815677.5	4	24814715	24816640	PAC:17838820
14	84	24626646	4	24626255	24627037	PAC:17838803
17	84	109836.5	4	109248	110425	PAC:17821221
1013	9459	3145997.5	4	3143000	3148995	PAC:17817215
14	3037	24620251	4	24617125	24623377	PAC:17838802
14	6652	24605842.5	4	24605547	24606138	PAC:17838799
14	7736	25763255.5	4	25762517	25763994	PAC:17838910
1	83	22554359.5	4	22547029	22561690	PAC:17817353
14	83	4724814	4	4723496	4726132	PAC:17830931
14	83	24824528	4	24823031	24826025	PAC:17838822
14	3026	2058003	4	2057510	2058496	PAC:17837371
14	81	24884436.5	4	24883731	24885142	PAC:17838824
1	81	22454145.5	4	22452109	22456182	PAC:17817346
14	3048	9030908.5	4	9026742	9035075	PAC:17841211
5	2769	3687952.5	4	3685405	3690500	PAC:17827922
5	2769	3794917.5	4	3793982	3795853	PAC:17827928
14	2769	4938222	4	4930152	4946292	PAC:17830920
14	2768	24980440	4	24979465	24981415	PAC:17838836
14	2768	24934416	4	24933092	24935740	PAC:17838828
5	2768	3823904.5	4	3820612	3827197	PAC:17827931
14	2768	4741644.5	4	4739890	4743399	PAC:17830929
5	2768	3807233	4	3805666	3808800	PAC:17827929
5	2768	3814734	4	3809768	3819700	PAC:17827930
14	2767	744671.5	4	743115	746228	PAC:17837489
14	7742	3281341	4	3275705	3286977	PAC:17816692
14	7757	8775156.5	4	8774799	8775514	PAC:17841220
14	2999	25077127.5	4	25075361	25078894	PAC:17838847
14	8824	24532535.5	4	24532224	24532847	PAC:17838792
14	661	25185161.5	4	25183106	25187217	PAC:17838855
17	661	373005.5	4	369835	376176	PAC:17821193
14	2882	21066011.5	4	21063839	21068184	PAC:17837319
1	8613	6055162.5	4	6048909	6061416	PAC:17823418
14	6637	17265626.5	4	17264120	17267133	PAC:17837199
19	6637	7107172.5	4	7106179	7108166	PAC:17842236
1	7521	916543.5	4	903666	929421	PAC:17823871
14	1837	25423810.5	4	25420782	25426839	PAC:17838876
1	1837	21493629	4	21491572	21495686	PAC:17822671
1	1834	21208713.5	4	21202170	21215257	PAC:17822664
17	3585	855405	4	851469	859341	PAC:17821145
17	6833	4915623	4	4910812	4920434	PAC:17820834
17	3583	10973770	4	10967220	10980320	PAC:17820403
14	666	25339049	4	25336099	25341999	PAC:17838871
17	666	713614	4	711458	715770	PAC:17821167
1	666	22022864	4	22022632	22023096	PAC:17817252
14	6682	30014569.5	4	30012451	30016688	PAC:17823342
1	1830	21009600	4	21007063	21012137	PAC:17822646
1	1828	20928860	4	20925190	20932530	PAC:17822638
1	6329	20693135	4	20691302	20694968	PAC:17822615
1	7534	20701790	4	20701556	20702024	PAC:17822616
1	7549	20664034	4	20663797	20664271	PAC:17822614
1	7548	19859528	4	19857340	19861716	PAC:17822570
1	7532	7399711	4	7390271	7409151	PAC:17824980
1	1823	22698654	4	22694369	22702939	PAC:17817371
1	7526	4437181	4	4436444	4437918	PAC:17823543
14	99	26025596	4	26022537	26028655	PAC:17817825
1	99	19853728.5	4	19850913	19856544	PAC:17822569
1	6283	19149656	4	19146130	19153182	PAC:17822506
1	1630	19674793	4	19670873	19678713	PAC:17822552
1	7546	19217006	4	19215020	19218992	PAC:17822514
14	7546	26390506.5	4	26388586	26392427	PAC:17818851
14	96	26209401	4	26209022	26209780	PAC:17817846
1	96	19730107.5	4	19729451	19730764	PAC:17822559
1	1870	22967130.5	4	22961623	22972638	PAC:17817399
1	1869	22875444	4	22873729	22877159	PAC:17817392
17	8930	11535413.5	4	11534128	11536699	PAC:17820369
1	95	19581339.5	4	19577702	19584977	PAC:17822543
14	95	26213978.5	4	26212152	26215805	PAC:17817848
1	95	19706927.5	4	19703167	19710688	PAC:17822555
17	6824	7529513.5	4	7528164	7530863	PAC:17820620
1	1628	8752329.5	4	8738934	8765725	PAC:17829686
1	1809	6825133	4	6820134	6830132	PAC:17817045
14	94	26226506	4	26225308	26227704	PAC:17817849
1	94	19567451.5	4	19566166	19568737	PAC:17822539
14	8818	1132702.5	4	1129601	1135804	PAC:17837450
1	90	19228245.5	4	19227005	19229486	PAC:17822516
14	90	26337210.5	4	26335678	26338743	PAC:17818846
14	2966	29322990.5	4	29315073	29330908	PAC:17823264
14	2973	26143565	4	26140843	26146287	PAC:17817839
14	2974	26159308	4	26153485	26165131	PAC:17817840
14	2975	26295629.5	4	26293468	26297791	PAC:17817857
14	2992	1791069.5	4	1785595	1796544	PAC:17837393
14	6640	25498990	4	25498818	25499162	PAC:17838881
14	8819	26085333.5	4	26079426	26091241	PAC:17817831
14	8820	26267446.5	4	26263633	26271260	PAC:17817853
17	717	13269804.5	4	13268008	13271601	PAC:17824352
14	717	26179003.5	4	26178464	26179543	PAC:17817842
14	2994	26383767.5	4	26380431	26387104	PAC:17818850
14	2871	26436547	4	26436242	26436852	PAC:17818859
17	2871	4522035.5	4	4521710	4522361	PAC:17820862
17	3569	11697760	4	11694437	11701083	PAC:17820360
17	3567	1290380.5	4	1287518	1293243	PAC:17821094
17	3468	11468027.5	4	11466570	11469485	PAC:17820371
14	719	26426120	4	26425345	26426895	PAC:17818857
17	719	12003247.5	4	12001824	12004671	PAC:17820344
17	3566	1122649.5	4	1116819	1128480	PAC:17821111
14	182	5807805	4	5801270	5814340	PAC:17830873
1	182	6875771.5	4	6875462	6876081	PAC:17817040
5	182	3566309.5	4	3563234	3569385	PAC:17827911
7	182	2210142	4	2207076	2213208	PAC:17823002
1	182	6880778.5	4	6877619	6883938	PAC:17817039
17	182	11626311.5	4	11622796	11629827	PAC:17820364
14	182	26718356	4	26715764	26720948	PAC:17838301
14	182	25235981	4	25235153	25236809	PAC:17838862
14	3014	25601666	4	25599386	25603946	PAC:17838892
5	1271	9334674.5	4	9334528	9334821	PAC:17835176
7	1271	7357910	4	7357759	7358061	PAC:17835566
5	5082	9259080.5	4	9257999	9260162	PAC:17835172
5	5083	9312923.5	4	9307618	9318229	PAC:17835174
5	5084	9471023	4	9466860	9475186	PAC:17835184
13	2544	1031916	5	1027118	1036714	PAC:17838640
13	2545	1153717	5	1152601	1154833	PAC:17838630
13	2546	6967482.5	5	6937392	6997573	PAC:17826672
13	2547	7008988	5	7007915	7010061	PAC:17826670
13	2549	7068109.5	5	7065474	7070745	PAC:17826664
8	2550	18624491	5	18623547	18625435	PAC:17839357
13	2550	7073813.5	5	7072593	7075034	PAC:17826663
13	2551	7115354.5	5	7111126	7119583	PAC:17826660
6	5202	18312999	5	18312413	18313585	PAC:17837647
8	5726	18362733.5	5	18359686	18365781	PAC:17839381
13	2548	7058813.5	5	7056059	7061568	PAC:17826666
8	5729	18574655.5	5	18571824	18577487	PAC:17839361
8	1395	18967869	5	18961967	18973771	PAC:17839323
6	1395	17908000.5	5	17905053	17910948	PAC:17837679
6	5197	21268355	5	21267577	21269133	PAC:17841103
6	5224	17981652	5	17980980	17982324	PAC:17837673
6	5223	17926041	5	17922434	17929648	PAC:17837678
6	578	18135887.5	5	18134332	18137443	PAC:17837663
6	578	18141520	5	18138536	18144504	PAC:17837662
13	578	6584032	5	6582925	6585139	PAC:17826692
6	5336	19695371.5	5	19693923	19696820	PAC:17841196
6	5221	17841432.5	5	17838165	17844700	PAC:17837682
6	5220	17809319.5	5	17809104	17809535	PAC:17837684
6	5218	17591881	5	17590085	17593677	PAC:17837696
6	1444	5013477	5	5012969	5013985	PAC:17833118
8	1444	13726208.5	5	13725443	13726974	PAC:17833559
8	5217	7886911	5	7884759	7889063	PAC:17823135
6	5217	7504695	5	7499157	7510233	PAC:17832852
8	1443	13770368.5	5	13768899	13771838	PAC:17833556
6	1443	4996228.5	5	4995148	4997309	PAC:17833120
6	560	3001957.5	5	2996771	3007144	PAC:17833263
13	560	6023045	5	6016757	6029333	PAC:17826712
13	630	5816416.5	5	5813987	5818846	PAC:17826726
8	630	12917604	5	12914952	12920256	PAC:17833632
8	5745	12789673.5	5	12789545	12789802	PAC:17833647
8	9272	17238585	5	17237570	17239600	PAC:17839486
8	9271	17112301	5	17107851	17116751	PAC:17839502
8	5744	12690987.5	5	12688436	12693539	PAC:17833654
8	5743	12685386.5	5	12684287	12686486	PAC:17833655
13	557	5831889.5	5	5829784	5833995	PAC:17826724
6	557	3263579	5	3261562	3265596	PAC:17833252
6	5216	7469657.5	5	7469521	7469794	PAC:17832854
8	5742	12680952.5	5	12677750	12684155	PAC:17833656
8	5740	12562945	5	12557857	12568033	PAC:17833664
6	1446	17704499.5	5	17702580	17706419	PAC:17837691
6	1446	17714590.5	5	17713519	17715662	PAC:17837690
8	1446	12659426	5	12658421	12660431	PAC:17833657
8	6070	12444920.5	5	12423993	12465848	PAC:17833670
8	6069	17286396	5	17281034	17291758	PAC:17839482
8	6068	17268167.5	5	17265599	17270736	PAC:17839484
8	5735	18922580.5	5	18921301	18923860	PAC:17839327
6	1393	7243145	5	7241929	7244361	PAC:17832878
8	1393	16242566.5	5	16241240	16243893	PAC:17839579
8	5733	18906573	5	18905463	18907683	PAC:17839331
8	8515	18012589.5	5	18011938	18013241	PAC:17839419
8	619	18820938	5	18818927	18822949	PAC:17839339
13	619	6831241.5	5	6826196	6836287	PAC:17826681
8	6051	18840124.5	5	18837818	18842431	PAC:17839336
8	6050	18826931.5	5	18825174	18828689	PAC:17839338
8	6049	16284486	5	16282543	16286429	PAC:17839575
8	6048	16055132.5	5	16055034	16055231	PAC:17839599
8	5730	18614577	5	18605969	18623185	PAC:17839358
6	556	3377743.5	5	3374081	3381406	PAC:17833242
13	556	5786768	5	5771824	5801712	PAC:17826728
13	2527	5809054.5	5	5805801	5812308	PAC:17826727
6	5118	3014716	5	3012711	3016721	PAC:17833262
1005	5116	57261	5	55246	59276	PAC:17817862
8	5741	12593128	5	12574549	12611707	PAC:17833663
8	9276	15429402	5	15425468	15433336	PAC:17839657
8	1445	12733458	5	12730268	12736648	PAC:17833651
6	1445	17629300	5	17622274	17636326	PAC:17837695
6	559	3043251.5	5	3038461	3048042	PAC:17833261
8	559	12777445.5	5	12769010	12785881	PAC:17833648
13	559	5987138	5	5986256	5988020	PAC:17826714
8	8479	17304313.5	5	17302408	17306219	PAC:17839479
13	2528	5925388.5	5	5921615	5929162	PAC:17826719
13	2526	5762083	5	5761312	5762854	PAC:17826729
6	2526	3430501.5	5	3428913	3432090	PAC:17833240
8	629	13003685.5	5	13002798	13004573	PAC:17833623
13	629	5555157	5	5554668	5555646	PAC:17826743
13	8783	4749074.5	5	4746010	4752139	PAC:17826798
8	8480	16596300.5	5	16595478	16597123	PAC:17839556
8	1370	14816512.5	5	14814541	14818484	PAC:17839721
6	1370	5961993.5	5	5958640	5965347	PAC:17833021
8	554	12951627.5	5	12950209	12953046	PAC:17833630
13	554	5659432	5	5656066	5662798	PAC:17826734
6	554	3500503.5	5	3495322	3505685	PAC:17833236
13	6610	24069933	5	24067728	24072138	PAC:17817566
13	6584	23139146	5	23137445	23140847	PAC:17838095
6	548	3842721.5	5	3839662	3845781	PAC:17833207
8	548	13303093	5	13301054	13305132	PAC:17833602
13	548	5337096.5	5	5335060	5339133	PAC:17826759
8	548	13286404.5	5	13284456	13288353	PAC:17833603
18	1480	19132661.5	5	19128954	19136369	PAC:17840005
7	1480	18056595.5	5	18050638	18062553	PAC:17831158
6	8304	3591757.5	5	3589415	3594100	PAC:17833229
8	1375	13047968	5	13041227	13054709	PAC:17833617
6	1375	3798546.5	5	3794729	3802364	PAC:17833212
8	8488	12625662.5	5	12619688	12631637	PAC:17833661
8	5890	14637667	5	14635522	14639812	PAC:17839740
8	5891	14716565.5	5	14715871	14717260	PAC:17839735
8	5893	13354702.5	5	13354421	13354984	PAC:17833597
6	625	19033844.5	5	19031845	19035844	PAC:17837608
8	625	18001661.5	5	17999885	18003438	PAC:17839420
13	625	8344778.5	5	8343082	8346475	PAC:17840102
8	5894	13362377.5	5	13360136	13364619	PAC:17833596
13	543	4755306.5	5	4753121	4757492	PAC:17826797
8	543	14203775	5	14202734	14204816	PAC:17833510
6	543	4348411.5	5	4347861	4348962	PAC:17833165
8	5837	14220433	5	14214405	14226461	PAC:17833509
8	5836	903555.5	5	902362	904749	PAC:17836540
8	5835	879082	5	875716	882448	PAC:17836534
13	541	4565717.5	5	4559102	4572333	PAC:17826805
6	541	4590180.5	5	4587042	4593319	PAC:17833153
12	2465	20957736.5	5	20955829	20959644	PAC:17831771
7	2465	14789210	5	14787953	14790467	PAC:17818470
12	2464	20846001.5	5	20842885	20849118	PAC:17831779
6	540	6949153.5	5	6948680	6949627	PAC:17832912
13	540	4482158.5	5	4479741	4484576	PAC:17826809
8	5943	14402062.5	5	14398878	14405247	PAC:17839769
12	6507	6829172	6	6825869	6832475	PAC:17837049
12	2327	6654099	6	6653033	6655165	PAC:17837034
19	4087	3406032.5	6	3404282	3407783	PAC:17825393
19	272	6522000.5	6	6520126	6523875	PAC:17842189
10	272	1103800	6	1098657	1108943	PAC:17824235
11	9410	18015072	6	18014853	18015291	PAC:17836138
1000	6505	12020316.5	6	12019337	12021296	PAC:17818641
12	6505	8125746.5	6	8125145	8126348	PAC:17816952
12	6506	8183242	6	8182606	8183878	PAC:17816958
1000	6528	12006320	6	12002614	12010026	PAC:17818640
12	6528	8134092.5	6	8133181	8135004	PAC:17816953
19	8746	9500951	6	9498066	9503836	PAC:17825689
12	8746	10225886.5	6	10215250	10236523	PAC:17836736
1000	4151	7966999	6	7958408	7975590	PAC:17818365
19	4151	3682195	6	3676945	3687445	PAC:17825417
1000	7493	7394184.5	6	7374871	7413498	PAC:17818288
1000	7492	9284444.5	6	9279672	9289217	PAC:17818449
1000	7492	9268790	6	9260404	9277176	PAC:17818448
1000	6244	7630930	6	7629624	7632236	PAC:17818339
12	6242	9644634	6	9637934	9651334	PAC:17836685
1000	6242	10674057.5	6	10672930	10675185	PAC:17818521
1000	7497	9008665	6	9008445	9008885	PAC:17818424
1000	7498	9099353.5	6	9089113	9109594	PAC:17818430
12	6526	8049273	6	8048666	8049880	PAC:17816943
19	6526	4197321	6	4194626	4200016	PAC:17825447
12	6503	8072507	6	8070785	8074229	PAC:17816947
1000	6502	12054818	6	12050451	12059185	PAC:17818644
12	6502	8067437.5	6	8066387	8068488	PAC:17816946
12	464	7633615.5	6	7633242	7633989	PAC:17816922
19	464	5066097	6	5064687	5067507	PAC:17825516
19	9545	1337769.5	6	1337635	1337904	PAC:17825226
19	4155	3837901	6	3837685	3838117	PAC:17825425
12	6527	8063724.5	6	8062249	8065200	PAC:17816945
12	6504	8078699	6	8077219	8080179	PAC:17816948
12	2420	6412517	6	6406321	6418713	PAC:17837004
12	2421	8648075	6	8637799	8658351	PAC:17818272
19	2421	3879227	6	3867295	3891159	PAC:17825433
12	9418	7743919	6	7742869	7744969	PAC:17816928
12	9419	979967.5	6	975794	984141	PAC:17830128
1000	7494	7703706	6	7700161	7707251	PAC:17818343
19	4148	5538259.5	6	5531076	5545443	PAC:17825554
19	4163	3559456	6	3558579	3560333	PAC:17825402
19	4163	3571234	6	3568094	3574374	PAC:17825404
1000	7004	26417426	6	26417089	26417763	PAC:17819921
19	7004	3358020.5	6	3357593	3358448	PAC:17825389
12	8731	2455929	6	2453277	2458581	PAC:17830034
8	271	4335471	6	4329896	4341046	PAC:17831346
13	271	14948463	6	14945478	14951448	PAC:17817910
10	271	1071479.5	6	1067680	1075279	PAC:17824232
19	271	6577172	6	6575468	6578876	PAC:17842193
8	271	5884727	6	5882896	5886558	PAC:17831388
1010	273	271704.5	6	270015	273394	PAC:17819850
12	273	6763573.5	6	6762303	6764844	PAC:17837042
1000	273	29216169	6	29214437	29217901	PAC:17820115
12	2326	6630337.5	6	6628197	6632478	PAC:17837031
19	2324	3355796	6	3355525	3356067	PAC:17825388
12	2324	6611179.5	6	6608795	6613564	PAC:17837027
12	2322	6601224	6	6599739	6602709	PAC:17837025
1000	6223	26052420	6	26051337	26053503	PAC:17819890
1000	6222	18495668.5	6	18493983	18497354	PAC:17819359
1000	6221	18489300.5	6	18484866	18493735	PAC:17819358
1000	8600	32328066.5	6	32327166	32328967	PAC:17817967
1018	1186	2830911	6	2829153	2832669	PAC:17824899
18	1186	19224660	6	19224023	19225297	PAC:17839999
7	1186	17971483.5	6	17969593	17973374	PAC:17831150
19	4056	2689215.5	6	2686509	2691922	PAC:17825335
19	4054	2505964.5	6	2504164	2507765	PAC:17825317
19	4175	2076989.5	6	2074707	2079272	PAC:17825281
19	4052	2458783.5	6	2457614	2459953	PAC:17825313
10	209	5015009	6	5014612	5015406	PAC:17830520
19	209	150878	6	150637	151119	PAC:17825137
12	209	932130.5	6	931780	932481	PAC:17830131
10	7561	465153.5	6	463650	466657	PAC:17824187
10	1978	1305068.5	6	1304688	1305449	PAC:17830272
1018	4046	2787676	6	2785437	2789915	PAC:17824894
1	25	8037326.5	6	8036641	8038012	PAC:17824921
14	25	27687194.5	6	27686761	27687628	PAC:17838387
19	213	2368721	6	2368390	2369052	PAC:17825307
12	213	4004592.5	6	4004275	4004910	PAC:17829909
10	213	1443684.5	6	1443310	1444059	PAC:17830284
19	7007	6894303	6	6892953	6895653	PAC:17842221
12	2359	3728435.5	6	3728058	3728813	PAC:17829936
12	2359	3732652.5	6	3732560	3732745	PAC:17829935
12	2357	7163809	6	7163296	7164322	PAC:17837082
19	2357	5931063.5	6	5930725	5931402	PAC:17817935
10	219	1691176.5	6	1689301	1693052	PAC:17830307
12	219	3716223	6	3714210	3718236	PAC:17829937
19	220	2110657.5	6	2107497	2113818	PAC:17825283
12	220	3606276	6	3597741	3614811	PAC:17829951
10	220	1712240	6	1705258	1719222	PAC:17830309
10	2013	1649889	6	1642651	1657127	PAC:17830304
10	2013	1639733	6	1637127	1642339	PAC:17830303
10	1952	4734252	6	4706210	4762294	PAC:17830500
10	1953	4796536	6	4786396	4806676	PAC:17830503
18	1958	1782332	6	1781693	1782971	PAC:17821310
10	1958	156381.5	6	155841	156922	PAC:17824151
12	1958	7195617	6	7190505	7200729	PAC:17837087
10	1958	1870703.5	6	1869067	1872340	PAC:17830327
10	259	1761240	6	1759712	1762768	PAC:17830315
19	259	2063675.5	6	2062722	2064629	PAC:17825279
19	4167	3661677	6	3659071	3664283	PAC:17825415
19	438	1637671.5	6	1636678	1638665	PAC:17825251
19	438	1620666	6	1617267	1624065	PAC:17825249
12	438	3104871	6	3103958	3105784	PAC:17829991
19	4166	3630880.5	6	3626949	3634812	PAC:17825412
19	7965	53476	6	48560	58392	PAC:17825129
18	4002	19147681.5	7	19145291	19150072	PAC:17840004
18	3683	19040874	7	19035020	19046728	PAC:17817604
18	3682	10538550.5	7	10529788	10547313	PAC:17822058
18	4001	11540569.5	7	11539928	11541211	PAC:17822168
18	3876	9575094	7	9572162	9578026	PAC:17821958
18	3877	9599134.5	7	9597349	9600920	PAC:17821960
1018	4045	2482904	7	2480760	2485048	PAC:17824879
7	1182	17666789.5	7	17663976	17669603	PAC:17831120
1018	1182	1436224	7	1435268	1437180	PAC:17817464
7	7306	17553937.5	7	17551734	17556141	PAC:17831111
7	5672	17649298.5	7	17646224	17652373	PAC:17831119
18	1180	5606003.5	7	5605518	5606489	PAC:17821622
1000	1180	11096794	7	11093429	11100159	PAC:17818585
7	7356	17506661.5	7	17492466	17520857	PAC:17831106
7	7304	1126274	7	1125463	1127085	PAC:17817418
7	9233	1623277	7	1617651	1628903	PAC:17823075
6	9613	4582713.5	7	4580820	4584607	PAC:17833154
18	8954	18849323.5	7	18840211	18858436	PAC:17817593
7	5663	14541011.5	7	14530726	14551297	PAC:17818554
7	5698	17295684.5	7	17292181	17299188	PAC:17831085
7	5696	17260037.5	7	17258863	17261212	PAC:17831081
7	5694	14919608.5	7	14903599	14935618	PAC:17818482
18	1165	3997322.5	7	3994272	4000373	PAC:17821490
7	1165	17272039.5	7	17269508	17274571	PAC:17831083
18	3837	9926759	7	9925409	9928109	PAC:17821992
1000	3838	25290349.5	7	25290174	25290525	PAC:17819862
18	3838	4122710.5	7	4122293	4123128	PAC:17821504
18	3840	4151166.5	7	4149204	4153129	PAC:17821509
18	6880	4132484	7	4130710	4134258	PAC:17821506
1000	6880	25316044	7	25314419	25317669	PAC:17819864
18	3842	4178454	7	4176944	4179964	PAC:17821512
3	967	43903	7	41298	46508	PAC:17832477
18	967	11203429.5	7	11201815	11205044	PAC:17822135
18	967	11197472	7	11196642	11198302	PAC:17822133
4	1092	19157127.5	7	19153446	19160809	PAC:17828667
18	1092	11243524	7	11241637	11245411	PAC:17822137
7	5660	14375723.5	7	14371401	14380046	PAC:17819326
1000	5661	12561018.5	7	12560900	12561137	PAC:17818716
7	5661	14484007	7	14481846	14486168	PAC:17819333
3	4507	4483309	7	4481840	4484778	PAC:17837906
1000	6262	12809022.5	7	12807924	12810121	PAC:17818766
1000	6262	28282726	7	28279735	28285717	PAC:17820064
3	4467	3937218.5	7	3930527	3943910	PAC:17837848
18	3875	9532020	7	9524749	9539291	PAC:17821954
18	3874	1361047	7	1358341	1363753	PAC:17821266
18	8957	10838896	7	10838483	10839309	PAC:17822090
7	8956	17394489.5	7	17393004	17395975	PAC:17831094
18	8956	3880895.5	7	3879307	3882484	PAC:17821476
18	8946	12155228	7	12152154	12158302	PAC:17822224
18	3789	8996712	7	8993468	8999956	PAC:17821906
18	985	8849236	7	8847983	8850489	PAC:17821893
3	985	3945817.5	7	3944574	3947061	PAC:17837849
7	985	16856208.5	7	16852540	16859877	PAC:17831045
3	4487	4050587.5	7	4047422	4053753	PAC:17837861
3	4486	1536448	7	1534987	1537909	PAC:17832336
3	4389	3963477.5	7	3947671	3979284	PAC:17837850
3	4485	1528342.5	7	1527977	1528708	PAC:17832337
7	5644	16784878.5	7	16780459	16789298	PAC:17831037
7	5643	16676815.5	7	16671754	16681877	PAC:17831025
3	4466	3923671	7	3918481	3928861	PAC:17837847
7	5639	14337775	7	14336647	14338903	PAC:17819322
7	1131	16323248.5	7	16322598	16323899	PAC:17830990
18	1131	8392801.5	7	8392159	8393444	PAC:17821855
7	5544	16309425	7	16306116	16312734	PAC:17830988
7	5542	16193450.5	7	16179866	16207035	PAC:17816801
18	1050	10834624.5	7	10831633	10837616	PAC:17822089
3	1050	3479134	7	3477198	3481070	PAC:17832106
18	3759	10683376.5	7	10682270	10684483	PAC:17822072
18	1085	2420255	7	2419191	2421319	PAC:17821351
18	1085	10886539.5	7	10882084	10890995	PAC:17822097
4	1085	19534392	7	19524306	19544478	PAC:17828640
4	1085	18585597.5	7	18579353	18591842	PAC:17828718
18	1085	2424061	7	2421815	2426307	PAC:17821352
7	1085	18481147	7	18474304	18487990	PAC:17831201
3	1085	539561	7	534347	544775	PAC:17832443
17	6852	8444232.5	7	8441483	8446982	PAC:17820567
4	7174	19382344.5	7	19380793	19383896	PAC:17828651
18	1086	10915384.5	7	10907581	10923188	PAC:17822102
4	1086	18593319	7	18592950	18593688	PAC:17828717
18	1087	10938535	7	10937061	10940009	PAC:17822104
4	1087	18618616.5	7	18617388	18619845	PAC:17828713
3	4409	3147026.5	7	3143106	3150947	PAC:17832145
3	1208	5412604	7	5411236	5413972	PAC:17837995
4	1208	17783764.5	7	17782451	17785078	PAC:17828791
3	4548	7842528.5	7	7832204	7852853	PAC:17842312
18	3765	11046738	7	11044022	11049454	PAC:17822117
18	3732	11079152	7	11070661	11087643	PAC:17822119
2	965	4838191.5	7	4836974	4839409	PAC:17817484
16	965	12088451.5	7	12087409	12089494	PAC:17828507
18	3766	11100966.5	7	11099847	11102086	PAC:17822120
18	1090	11177202.5	7	11175258	11179147	PAC:17822130
4	1090	19045567	7	19042212	19048922	PAC:17828680
4	4608	18141647.5	7	18137893	18145402	PAC:17828762
4	4657	17825200.5	7	17821355	17829046	PAC:17828788
18	1091	11185120	7	11184578	11185662	PAC:17822131
4	1091	19132693.5	7	19132125	19133262	PAC:17828672
3	1091	3209829	7	3205743	3213915	PAC:17832135
18	1091	9521226	7	9520803	9521649	PAC:17821953
18	1091	81380.5	7	70324	92437	PAC:17824737
3	1091	4478680.5	7	4477616	4479745	PAC:17837905
4	3768	19222623	7	19221792	19223454	PAC:17828661
18	3768	11221319.5	7	11213320	11229319	PAC:17822136
3	9087	1437683	7	1436852	1438514	PAC:17832351
3	8087	2487899.5	7	2487139	2488660	PAC:17832228
18	970	11313780	7	11311551	11316009	PAC:17822147
3	970	258266.5	7	257383	259150	PAC:17832468
7	970	16297338.5	7	16296547	16298130	PAC:17830986
3	970	5935924	7	5934651	5937197	PAC:17818338
18	970	11410652.5	7	11409778	11411527	PAC:17822158
18	970	582913	7	582284	583542	PAC:17824687
3	970	2912076	7	2911408	2912744	PAC:17832175
18	970	8371077.5	7	8369453	8372702	PAC:17821854
7	970	16301912.5	7	16301255	16302570	PAC:17830987
3	4530	10927453	7	10922238	10932668	PAC:17842770
3	4531	11127134	7	11113868	11140400	PAC:17842774
3	7128	7674802	7	7674046	7675558	PAC:17842322
18	8950	10215554	7	10213823	10217285	PAC:17822022
16	3308	14569233	8	14567191	14571275	PAC:17828411
16	3307	14560495.5	8	14557066	14563925	PAC:17828412
2	834	4283161.5	8	4282539	4283784	PAC:17829430
16	834	14862253.5	8	14861538	14862969	PAC:17828394
15	834	15454433	8	15453736	15455130	PAC:17834925
15	3180	15931098.5	8	15927267	15934930	PAC:17834899
15	3181	15937445	8	15935870	15939020	PAC:17834898
2	4307	1436248	8	1428118	1444378	PAC:17829139
16	4307	20745932	8	20740371	20751493	PAC:17842919
2	4307	1937429	8	1935459	1939399	PAC:17829202
2	4308	4415746.5	8	4414166	4417327	PAC:17829446
19	9048	23315983.5	8	23313574	23318393	PAC:17841579
2	869	5165486	8	5164655	5166317	PAC:17817514
15	869	14770552.5	8	14769350	14771755	PAC:17834984
2	4309	4425142	8	4424613	4425671	PAC:17829448
2	957	2811647.5	8	2810176	2813119	PAC:17829304
16	957	17733385.5	8	17731127	17735644	PAC:17835889
16	957	17725032.5	8	17723710	17726355	PAC:17835890
2	957	2819038	8	2814262	2823814	PAC:17829305
2	4296	626553	8	621838	631268	PAC:17829054
2	4312	4599220	8	4597968	4600472	PAC:17829468
2	4311	4581903	8	4578043	4585763	PAC:17829467
2	4310	4432886.5	8	4431620	4434153	PAC:17829449
16	3297	13782196.5	8	13779285	13785108	PAC:17828446
16	3299	14057869	8	14054502	14061236	PAC:17828435
2	854	4289528.5	8	4288105	4290952	PAC:17829431
15	854	15468606	8	15461113	15476099	PAC:17834924
2	854	4297645	8	4296586	4298704	PAC:17829432
2	3301	4537260.5	8	4535846	4538675	PAC:17829464
16	3301	14299320	8	14299091	14299549	PAC:17828427
16	3300	14159122.5	8	14100069	14218176	PAC:17828434
16	3303	14347791.5	8	14344649	14350934	PAC:17828422
16	3304	14461364	8	14445297	14477431	PAC:17828418
2	4306	1835744	8	1834524	1836964	PAC:17829190
2	853	4087896	8	4082730	4093062	PAC:17829411
15	853	15220115	8	15216017	15224213	PAC:17834947
15	3176	19759865.5	8	19753798	19765933	PAC:17834425
15	6743	16685258	8	16684622	16685894	PAC:17834824
15	3177	20076974	8	20074692	20079256	PAC:17834401
15	3178	15826806.5	8	15796934	15856679	PAC:17834906
15	3179	15914317	8	15912985	15915649	PAC:17834900
15	8869	16698581	8	16698131	16699031	PAC:17834821
15	3162	14879350.5	8	14868350	14890351	PAC:17834976
15	3163	14900197.5	8	14897266	14903129	PAC:17834974
15	3164	14965260	8	14956681	14973839	PAC:17834970
16	829	13669193.5	8	13667614	13670773	PAC:17828452
15	829	14796320.5	8	14794576	14798065	PAC:17834981
15	6734	15987391.5	8	15986360	15988423	PAC:17834888
15	3166	15010430.5	8	14999696	15021165	PAC:17834966
15	3167	15059666.5	8	15058780	15060553	PAC:17834961
15	9473	12629713.5	8	12624701	12634726	PAC:17828250
1	904	10784562.5	8	10782256	10786869	PAC:17829564
15	904	12469997	8	12459861	12480133	PAC:17828259
1	904	14957116.5	8	14954685	14959548	PAC:17822373
1	904	10775618	8	10770041	10781195	PAC:17829565
3	904	6555904	8	6552006	6559802	PAC:17842393
1000	904	29530740.5	8	29520053	29541428	PAC:17820129
17	904	6078726.5	8	6076143	6081310	PAC:17820744
1	904	10835477	8	10829237	10841717	PAC:17829561
18	904	7535054	8	7533882	7536226	PAC:17821770
19	904	9666464	8	9659584	9673344	PAC:17825695
3	904	7571797	8	7564327	7579267	PAC:17842325
18	904	7334857.5	8	7332606	7337109	PAC:17821755
1000	904	39797925	8	39795469	39800381	PAC:17819480
16	904	8108358	8	8082035	8134681	PAC:17825064
1000	904	34130451	8	34130232	34130670	PAC:17818062
2	4317	4716021	8	4713635	4718407	PAC:17819235
15	3138	19327994	8	19327772	19328216	PAC:17834475
15	3139	19394512.5	8	19389485	19399540	PAC:17834466
15	3140	14414862.5	8	14411497	14418228	PAC:17835014
15	3141	14491220.5	8	14488225	14494216	PAC:17835008
16	825	19594437	8	19588995	19599879	PAC:17835741
15	825	18090615.5	8	18082593	18098638	PAC:17834602
15	8861	19664432	8	19663226	19665638	PAC:17834437
2	4319	4750405.5	8	4748964	4751847	PAC:17819239
2	4318	4742797	8	4740591	4745003	PAC:17819237
15	828	14763466.5	8	14759920	14767013	PAC:17834986
16	828	13505265.5	8	13505182	13505349	PAC:17828461
2	4316	4689273.5	8	4685338	4693209	PAC:17819233
2	905	5707767.5	8	5701866	5713669	PAC:17824588
15	905	10990773.5	8	10989295	10992252	PAC:17828314
2	4315	4671873	8	4671233	4672513	PAC:17819231
2	4314	4643166.5	8	4642489	4643844	PAC:17829473
16	964	12079769.5	8	12077244	12082295	PAC:17828508
2	964	4872981.5	8	4870815	4875148	PAC:17817489
16	3296	13716249	8	13715872	13716626	PAC:17828449
16	6759	1145224	8	1141631	1148817	PAC:17832565
16	3298	13959488	8	13956454	13962522	PAC:17828441
2	870	5186944.5	8	5185326	5188563	PAC:17817518
15	870	14788116.5	8	14785453	14790780	PAC:17834982
2	4295	527624	8	521424	533824	PAC:17829048
2	958	4802164.5	8	4801244	4803085	PAC:17819245
15	958	14459370	8	14450014	14468726	PAC:17835011
16	958	13468871	8	13468258	13469484	PAC:17828463
16	959	13853179	8	13850726	13855632	PAC:17828443
2	959	4702043	8	4699864	4704222	PAC:17819234
16	3302	14302532	8	14302148	14302916	PAC:17828425
16	3302	14379591	8	14377797	14381385	PAC:17828421
16	3302	14301765.5	8	14301637	14301894	PAC:17828426
16	3305	14521920	8	14521646	14522194	PAC:17828417
16	3306	14531512	8	14530842	14532182	PAC:17828415
16	3309	14626362	8	14620222	14632502	PAC:17828405
15	6696	18375673.5	8	18374996	18376351	PAC:17834571
2	4323	4168046.5	8	4164577	4171516	PAC:17829421
2	4321	4774970	8	4768239	4781701	PAC:17819244
16	945	21740892	8	21738991	21742793	PAC:17842813
1000	945	18001396	8	17999913	18002879	PAC:17819320
2	945	1902737.5	8	1900899	1904576	PAC:17829199
16	3314	14974692.5	8	14971031	14978354	PAC:17828390
16	3263	21747886.5	8	21746473	21749300	PAC:17842811
16	6770	16871005.5	8	16867341	16874670	PAC:17835962
2	946	1829400.5	8	1828267	1830534	PAC:17829188
16	946	21815912.5	8	21814649	21817176	PAC:17842799
2	7027	3218950.5	8	3216586	3221315	PAC:17829342
2	4324	4226270	8	4225613	4226927	PAC:17829424
2	8037	4060546	8	4039818	4081274	PAC:17829410
14	2794	1420888	9	1420716	1421060	PAC:17837429
7	2794	3272624	9	3267297	3277951	PAC:17835258
14	2795	1440162	9	1438419	1441905	PAC:17837426
14	2795	1433715.5	9	1430488	1436943	PAC:17837427
14	2796	3350008	9	3331672	3368344	PAC:17816698
14	7744	5972175	9	5971362	5972988	PAC:17830866
14	2737	1970948	9	1965866	1976030	PAC:17837378
5	5007	22402647	9	22398355	22406939	PAC:17822834
7	7331	364012.5	9	362439	365586	PAC:17817136
7	5558	2401448	9	2400648	2402248	PAC:17822984
7	5559	2548497	9	2542454	2554540	PAC:17822970
7	9224	11425628	9	11411129	11440127	PAC:17835696
7	774	2062830	9	2061922	2063738	PAC:17823023
14	774	4295878	9	4293875	4297881	PAC:17830950
5	5104	2966646.5	9	2962423	2970870	PAC:17827850
14	2988	1715209.5	9	1714521	1715898	PAC:17837400
7	2988	2940875.5	9	2940392	2941359	PAC:17835218
14	2990	1761966	9	1758937	1764995	PAC:17837396
14	2991	1773787	9	1771391	1776183	PAC:17837395
7	776	2917445	9	2917267	2917623	PAC:17835213
14	776	1723046	9	1722719	1723373	PAC:17837399
5	776	3182267.5	9	3181986	3182549	PAC:17827877
7	7332	3628615	9	3628217	3629013	PAC:17835302
7	777	3009565.5	9	3007804	3011327	PAC:17835224
14	777	1808422	9	1805571	1811273	PAC:17837391
7	7333	2813066	9	2812485	2813647	PAC:17822948
7	5512	3190258.5	9	3188430	3192087	PAC:17835246
5	5096	1521342	9	1516675	1526009	PAC:17840360
7	753	4613555.5	9	4612041	4615070	PAC:17835404
5	753	2541610	9	2541207	2542013	PAC:17827801
8	753	18919689	9	18918361	18921017	PAC:17839328
14	753	451178.5	9	450027	452330	PAC:17837534
6	753	17979606.5	9	17979019	17980194	PAC:17837674
7	754	3334910	9	3333706	3336114	PAC:17835264
14	754	1477036	9	1476720	1477352	PAC:17837423
5	754	1787042.5	9	1785957	1788128	PAC:17840387
14	754	1529046.5	9	1522668	1535425	PAC:17837421
14	754	1462221	9	1451630	1472812	PAC:17837424
7	5450	11591919.5	9	11590376	11593463	PAC:17835706
7	5568	3308720.5	9	3307059	3310382	PAC:17835261
7	1317	3457435	9	3456248	3458622	PAC:17835280
5	1317	1456297	9	1454742	1457852	PAC:17840352
5	1316	1384552.5	9	1380484	1388621	PAC:17840345
7	1316	3497164.5	9	3495915	3498414	PAC:17835285
7	5517	3295334.5	9	3291781	3298888	PAC:17835260
7	5518	3321593	9	3321335	3321851	PAC:17835263
7	5491	3691716.5	9	3687560	3695873	PAC:17835307
7	7315	8235281.5	9	8233996	8236567	PAC:17835622
7	7315	8244713.5	9	8243443	8245984	PAC:17835623
7	5521	3543916.5	9	3538983	3548850	PAC:17835291
7	7330	9897650	9	9895504	9899796	PAC:17835657
14	786	1035822.5	9	1034073	1037572	PAC:17837463
7	786	3911240	9	3908619	3913861	PAC:17835330
7	5519	3463616.5	9	3461397	3465836	PAC:17835281
5	1313	1180635	9	1178977	1182293	PAC:17840320
7	1313	3586089	9	3584986	3587192	PAC:17835298
5	4928	3617348.5	9	3615869	3618828	PAC:17827917
5	8267	1542758	9	1542197	1543319	PAC:17840363
5	1314	1214736.5	9	1204586	1224887	PAC:17840323
7	1314	3560810.5	9	3557588	3564033	PAC:17835292
5	5091	9921912	9	9921434	9922390	PAC:17835198
5	5092	1403753.5	9	1400122	1407385	PAC:17840346
7	748	4805636.5	9	4800193	4811080	PAC:17835426
5	748	2872914	9	2869757	2876071	PAC:17827840
7	748	4717141	9	4705021	4729261	PAC:17835415
14	748	234156.5	9	230823	237490	PAC:17837558
14	3011	414906	9	413777	416035	PAC:17837538
7	752	4697532.5	9	4693852	4701213	PAC:17835414
9	752	6855668	9	6855192	6856144	PAC:17827577
14	752	444198.5	9	439701	448696	PAC:17837535
5	752	2550726	9	2543551	2557901	PAC:17827802
7	5567	3207331	9	3205515	3209147	PAC:17835248
7	5566	3186114.5	9	3185280	3186949	PAC:17835245
7	8416	9531113	9	9528115	9534111	PAC:17835647
7	5510	3022239	9	3020026	3024452	PAC:17835226
14	3021	7423147	9	7419648	7426646	PAC:17830789
7	5563	2936769.5	9	2935676	2937863	PAC:17835217
7	5562	2911347.5	9	2908256	2914439	PAC:17835212
14	5562	711219	9	708913	713525	PAC:17837493
7	7345	4221737.5	9	4219849	4223626	PAC:17835359
7	1282	2564679.5	9	2560769	2568590	PAC:17822969
5	1282	3245801	9	3244891	3246711	PAC:17827883
5	1282	3038965	9	3031717	3046213	PAC:17827861
7	5449	11483320	9	11479144	11487496	PAC:17835699
5	9157	769367	9	768916	769818	PAC:17840276
5	4950	2910261.5	9	2906822	2913701	PAC:17827845
7	5507	2924274	9	2921888	2926660	PAC:17835215
5	1318	1479412.5	9	1477611	1481214	PAC:17840357
7	1318	3393605	9	3392426	3394784	PAC:17835272
5	1318	1463873	9	1463437	1464309	PAC:17840354
7	1318	3447748.5	9	3447232	3448265	PAC:17835278
5	4948	11035421.5	9	11021218	11049625	PAC:17835991
7	5511	3141141.5	9	3136523	3145760	PAC:17835242
7	7334	3077832	9	3068535	3087129	PAC:17835232
14	2793	577098.5	9	574517	579680	PAC:17837521
14	3010	6659980.5	9	6654787	6665174	PAC:17830829
14	2792	539657.5	9	538926	540389	PAC:17837524
8	1367	14762316	10	14760625	14764007	PAC:17839729
6	1367	5867037.5	10	5865176	5868899	PAC:17833035
6	5327	5841659	10	5839468	5843850	PAC:17833036
6	5272	5885332	10	5882784	5887880	PAC:17833032
8	510	14788136.5	10	14785622	14790651	PAC:17839726
13	510	3137449	10	3135518	3139380	PAC:17826938
6	510	5908784	10	5906624	5910944	PAC:17833030
13	2506	1847731	10	1843363	1852099	PAC:17838546
18	6550	3234303.5	10	3233803	3234804	PAC:17821419
12	6550	17399517.5	10	17398801	17400234	PAC:17831599
6	6550	258824.5	10	258161	259488	PAC:17833485
6	513	6021333	10	6020208	6022458	PAC:17833015
8	513	14919717	10	14916670	14922764	PAC:17839708
13	513	3281584	10	3269121	3294047	PAC:17826926
8	513	14911041.5	10	14910379	14911704	PAC:17839710
13	514	3320601	10	3314624	3326578	PAC:17826924
6	514	6042951.5	10	6038090	6047813	PAC:17833013
6	5263	6078073.5	10	6075996	6080151	PAC:17833010
6	5330	6013581.5	10	6012529	6014634	PAC:17833017
6	517	6160861.5	10	6160463	6161260	PAC:17832996
13	517	3433353	10	3432929	3433777	PAC:17826911
5	517	7082847	10	7082504	7083190	PAC:17835037
6	517	6156834	10	6156545	6157123	PAC:17832997
13	2628	14645997	10	14643166	14648828	PAC:17840022
13	2510	3500320	10	3493362	3507278	PAC:17826901
13	2511	3511155.5	10	3509589	3512722	PAC:17826900
13	584	3333038	10	3332584	3333492	PAC:17826921
8	584	14965676.5	10	14960085	14971268	PAC:17839705
13	584	3329700.5	10	3328977	3330424	PAC:17826922
13	519	3478639	10	3477794	3479484	PAC:17826904
6	519	6319833.5	10	6319044	6320623	PAC:17832975
13	2512	3528765	10	3523707	3533823	PAC:17826898
8	5855	15248164.5	10	15246519	15249810	PAC:17839671
8	5856	15290068	10	15284402	15295734	PAC:17839668
8	5856	15257366.5	10	15252860	15261873	PAC:17839670
8	5856	15328835	10	15323702	15333968	PAC:17839666
13	588	3587987	10	3587205	3588769	PAC:17826892
8	588	15121699.5	10	15120163	15123236	PAC:17839684
13	588	3594858.5	10	3590365	3599352	PAC:17826891
6	521	6334293.5	10	6333124	6335463	PAC:17832973
8	521	15116753	10	15114889	15118617	PAC:17839685
13	521	3576741.5	10	3574887	3578596	PAC:17826893
8	5857	15354247.5	10	15350738	15357757	PAC:17839663
8	1380	15473707	10	15473450	15473964	PAC:17839652
6	1380	6481808.5	10	6477201	6486416	PAC:17832957
8	9287	20332880.5	10	20329156	20336605	PAC:17839191
6	1381	6500245.5	10	6499844	6500647	PAC:17832955
8	1381	15502555	10	15502137	15502973	PAC:17839649
8	1382	15592696	10	15591301	15594091	PAC:17839645
6	1382	6540917.5	10	6539487	6542348	PAC:17832948
8	5858	15398531	10	15397624	15399438	PAC:17839659
8	5860	15659752	10	15658187	15661317	PAC:17839639
8	603	10867949.5	10	10866742	10869157	PAC:17836755
13	603	1749719	10	1747994	1751444	PAC:17838558
8	5863	15698117	10	15696938	15699296	PAC:17839632
8	1384	15627217.5	10	15623817	15630618	PAC:17839642
6	1384	6557639	10	6553470	6561808	PAC:17832946
6	5236	6590681	10	6589913	6591449	PAC:17832940
8	1385	15668563	10	15667768	15669358	PAC:17839638
6	1385	6580433.5	10	6580255	6580612	PAC:17832941
8	5865	15748324.5	10	15745426	15751223	PAC:17839628
8	5866	15789102	10	15787230	15790974	PAC:17839623
8	5868	15798220	10	15796034	15800406	PAC:17839621
8	9257	14752588.5	10	14745771	14759406	PAC:17839730
8	5872	15876353.5	10	15867162	15885545	PAC:17839616
13	5873	4390460	10	4389132	4391788	PAC:17826817
8	5873	15888745.5	10	15888595	15888896	PAC:17839615
6	5245	6842927.5	10	6842031	6843824	PAC:17832923
6	5275	6925139.5	10	6918569	6931710	PAC:17832916
8	9265	9107663.5	10	9106309	9109018	PAC:17836858
8	9266	13936248	10	13935875	13936621	PAC:17833540
8	5895	13428257.5	10	13427037	13429478	PAC:17833590
8	5896	13486432	10	13482442	13490422	PAC:17833584
13	612	307149	10	305478	308820	PAC:17838715
8	612	16185725	10	16185479	16185971	PAC:17839586
6	613	7173383.5	10	7171014	7175753	PAC:17832888
8	613	914347	10	911344	917350	PAC:17836541
8	613	16209860	10	16208622	16211098	PAC:17839583
13	613	312457.5	10	310422	314493	PAC:17838714
13	2533	320581.5	10	317846	323317	PAC:17838713
13	6568	932681	10	929792	935570	PAC:17838654
6	5210	7240782.5	10	7240084	7241481	PAC:17832879
19	466	4955440	10	4954907	4955973	PAC:17825505
12	466	7768761.5	10	7768053	7769470	PAC:17816932
3	467	8843652	10	8842961	8844343	PAC:17841770
1000	467	26971177.5	10	26969786	26972569	PAC:17819973
12	467	7709787	10	7708895	7710679	PAC:17816927
8	6030	10877491.5	10	10877084	10877899	PAC:17836754
8	6031	10914287	10	10911783	10916791	PAC:17836749
8	6031	10904792.5	10	10903553	10906032	PAC:17836751
6	470	7385109.5	10	7383811	7386408	PAC:17832864
13	470	526851	10	525665	528037	PAC:17838691
8	606	15755576.5	10	15755267	15755886	PAC:17839627
13	606	4314602	10	4314238	4314966	PAC:17826825
13	2536	490979	10	489700	492258	PAC:17838697
13	2535	370410.5	10	365208	375613	PAC:17838707
13	2534	362232.5	10	360781	363684	PAC:17838708
8	614	16217544	10	16216061	16219027	PAC:17839582
13	614	325932.5	10	324623	327242	PAC:17838712
8	5898	16172861	10	16163954	16181768	PAC:17839587
8	5897	16160134	10	16158457	16161811	PAC:17839588
13	611	223480	10	221271	225689	PAC:17838722
8	611	16100224	10	16098675	16101773	PAC:17839597
8	5938	10901258	10	10899789	10902727	PAC:17836752
17	5938	8461367	10	8459349	8463385	PAC:17820565
13	488	1604807.5	10	1603221	1606394	PAC:17838572
6	488	8687251.5	10	8686648	8687855	PAC:17832743
6	7263	251389	10	247823	254955	PAC:17833486
6	7262	237790.5	10	228343	247238	PAC:17833487
3	4497	6360934	11	6357520	6364348	PAC:17842410
3	1226	7349592.5	11	7342454	7356731	PAC:17842338
7	1226	15411128	11	15404759	15417497	PAC:17816725
18	1126	8025206.5	11	8020876	8029537	PAC:17821824
18	1126	8011669	11	8002639	8020699	PAC:17821823
7	1126	15932872	11	15921202	15944542	PAC:17816776
7	7353	17137435.5	11	17136824	17138047	PAC:17831064
7	7352	17120171	11	17118840	17121502	PAC:17831062
18	1124	7921881.5	11	7918586	7925177	PAC:17821810
7	1124	15843556.5	11	15840160	15846953	PAC:17816768
3	4411	3202285.5	11	3201650	3202921	PAC:17832136
7	1037	15822172	11	15822016	15822328	PAC:17816766
3	1037	6715833.5	11	6715650	6716017	PAC:17842384
18	1037	7914618	11	7914416	7914820	PAC:17821809
3	4541	6511443	11	6511265	6511621	PAC:17842398
3	8079	1848992	11	1843279	1854705	PAC:17832296
2	9072	2969222.5	11	2967439	2971006	PAC:17829319
18	1121	7840745	11	7839602	7841888	PAC:17821799
7	1121	15677553.5	11	15674584	15680523	PAC:17816753
7	5650	15711929	11	15709601	15714257	PAC:17816756
18	1120	7835610.5	11	7834552	7836669	PAC:17821797
7	1120	15672882.5	11	15671340	15674425	PAC:17816752
7	5649	15685773	11	15683285	15688261	PAC:17816754
7	5648	15604416	11	15603802	15605030	PAC:17816744
7	5647	15572685.5	11	15570964	15574407	PAC:17816739
18	1118	994777	11	993191	996363	PAC:17824634
4	1118	20480049	11	20478861	20481237	PAC:17818751
14	7309	7842665.5	11	7831546	7853785	PAC:17841243
7	7309	5703304.5	11	5701995	5704614	PAC:17835469
7	7309	5698748.5	11	5696038	5701459	PAC:17835468
3	1028	7193207.5	11	7192504	7193911	PAC:17842349
18	1028	7713512	11	7711468	7715556	PAC:17821787
7	5645	16906377	11	16903776	16908978	PAC:17831048
7	5587	4950063.5	11	4947442	4952685	PAC:17835445
18	1027	11723263	11	11723041	11723485	PAC:17822184
18	1027	7643391	11	7636459	7650323	PAC:17821784
3	1027	7226765.5	11	7224093	7229438	PAC:17842346
3	7124	2935000.5	11	2934516	2935485	PAC:17832169
3	9075	5551188	11	5548699	5553677	PAC:17838007
3	4516	6853288.5	11	6851853	6854724	PAC:17842374
18	1220	7948150.5	11	7943100	7953201	PAC:17821813
7	1220	15896898	11	15895898	15897898	PAC:17816773
7	1220	16047831	11	16040513	16055149	PAC:17816788
3	1220	6634808	11	6633819	6635797	PAC:17842389
7	1220	16005044.5	11	16002500	16007589	PAC:17816783
3	4515	6817833.5	11	6817139	6818528	PAC:17842376
3	4513	6702577.5	11	6699574	6705581	PAC:17842385
3	4512	9545566	11	9539049	9552083	PAC:17841731
18	1035	7890933	11	7890300	7891566	PAC:17821806
3	1035	6812506	11	6811829	6813183	PAC:17842377
3	4511	9525819	11	9525109	9526529	PAC:17841732
1000	4511	26313032	11	26305173	26320891	PAC:17819916
7	4511	15286694.5	11	15283280	15290109	PAC:17818660
3	1218	4209125	11	4207763	4210487	PAC:17837874
7	1218	16939772.5	11	16939174	16940371	PAC:17831053
3	4540	6508190	11	6507526	6508854	PAC:17842399
3	4539	668742.5	11	666711	670774	PAC:17832428
3	4495	6166367.5	11	6155069	6177666	PAC:17818318
3	4493	2466324.5	11	2465798	2466851	PAC:17832230
3	4431	6014935	11	6009529	6020341	PAC:17818330
3	4430	5335827.5	11	5324928	5346727	PAC:17837990
3	1062	1811381	11	1808751	1814011	PAC:17832301
18	1062	1763647.5	11	1762014	1765281	PAC:17821307
18	3633	729823	11	728952	730694	PAC:17824666
3	3634	6035225.5	11	6033900	6036551	PAC:17818327
18	3634	8278916.5	11	8278230	8279603	PAC:17821846
18	1129	8244793.5	11	8244437	8245150	PAC:17821842
7	1129	16234638	11	16233401	16235875	PAC:17816804
7	5543	16244309	11	16242881	16245737	PAC:17816805
7	1130	16266197.5	11	16265282	16267113	PAC:17816807
18	1130	8335631	11	8334379	8336883	PAC:17821849
18	3852	1132017	11	1130099	1133935	PAC:17821243
18	1132	8420456.5	11	8418530	8422383	PAC:17821857
7	1132	16341432.5	11	16337943	16344922	PAC:17830993
18	978	11731087	11	11730595	11731579	PAC:17822186
3	978	683515.5	11	682969	684062	PAC:17832426
18	3853	1217671	11	1214938	1220404	PAC:17821251
18	3854	8425658	11	8424213	8427103	PAC:17821858
3	979	691746.5	11	690601	692892	PAC:17832424
18	979	11745868.5	11	11745491	11746246	PAC:17822190
18	979	16213926.5	11	16210213	16217640	PAC:17840201
6	979	8838308.5	11	8836009	8840608	PAC:17832732
5	979	23228842.5	11	23226800	23230885	PAC:17822886
13	979	1566206	11	1562947	1569465	PAC:17838580
3	4459	4837707.5	11	4827356	4848059	PAC:17837939
7	1215	16454078.5	11	16448846	16459311	PAC:17831002
3	1215	3636080.5	11	3628918	3643243	PAC:17837824
7	5641	16397327.5	11	16394039	16400616	PAC:17830997
7	5546	16334587.5	11	16332205	16336970	PAC:17830992
18	1135	8610878.5	11	8609146	8612611	PAC:17821872
7	1135	16664539.5	11	16661373	16667706	PAC:17831024
7	5547	16465429	11	16460968	16469890	PAC:17831003
7	1137	16765719.5	11	16762703	16768736	PAC:17831034
18	1137	8733360	11	8731523	8735197	PAC:17821883
18	3611	8715846.5	11	8713476	8718217	PAC:17821881
18	3611	8725163	11	8724790	8725536	PAC:17821882
7	3611	16739366	11	16738987	16739745	PAC:17831032
18	3783	8709221	11	8708604	8709838	PAC:17821880
7	3783	16843805.5	11	16842801	16844810	PAC:17831043
18	3784	8750110	11	8745230	8754990	PAC:17821885
18	3785	8852239.5	11	8851420	8853059	PAC:17821894
18	3786	8872636.5	11	8871603	8873670	PAC:17821898
18	3787	8884653	11	8883524	8885782	PAC:17821901
18	3616	8876332	11	8874590	8878074	PAC:17821899
18	6884	12300429	11	12299184	12301674	PAC:17822239
18	3620	9067686.5	11	9065607	9069766	PAC:17821915
7	1302	956964	12	952951	960977	PAC:17817441
5	1302	6531559	12	6530595	6532523	PAC:17828156
5	1302	5515985.5	12	5513894	5518077	PAC:17828091
7	5480	2271437	12	2266297	2276577	PAC:17822997
5	1304	5557680.5	12	5553855	5561506	PAC:17828095
7	1304	918081.5	12	914050	922113	PAC:17817444
5	4811	5570380	12	5569273	5571487	PAC:17828097
5	5057	5446486	12	5444415	5448557	PAC:17828084
5	1332	5725889.5	12	5725671	5726108	PAC:17828107
5	1332	5735056.5	12	5731955	5738158	PAC:17828108
1000	1332	7355748.5	12	7352072	7359425	PAC:17818284
5	4814	5809924	12	5808030	5811818	PAC:17828117
5	5059	5762466	12	5754630	5770302	PAC:17828112
5	4816	5831583.5	12	5824109	5839058	PAC:17828119
5	5060	5771741.5	12	5771326	5772157	PAC:17828113
5	4818	5880982.5	12	5879276	5882689	PAC:17828122
5	4819	6208822.5	12	6207107	6210538	PAC:17828132
5	4821	6336422	12	6333007	6339837	PAC:17828141
5	4822	6373294	12	6369682	6376906	PAC:17828146
5	4823	6389701.5	12	6388676	6390727	PAC:17828147
5	4825	6472469.5	12	6455742	6489197	PAC:17828153
5	5064	6402889.5	12	6397556	6408223	PAC:17828149
5	5065	6410477.5	12	6409726	6411229	PAC:17828150
5	5066	6619837.5	12	6616249	6623426	PAC:17828164
14	6615	6055235	12	6054487	6055983	PAC:17830860
8	6614	19852648	12	19851403	19853893	PAC:17839241
1013	6614	3191065	12	3190331	3191799	PAC:17817219
7	766	121782	12	116894	126670	PAC:17817112
14	766	7405653.5	12	7402871	7408436	PAC:17830791
7	5612	492312	12	486921	497703	PAC:17817145
5	4829	6761459.5	12	6756778	6766141	PAC:17828176
14	2747	8817118.5	12	8809248	8824989	PAC:17841219
14	2749	8860391.5	12	8848697	8872086	PAC:17841215
5	3046	4937190	12	4935140	4939240	PAC:17828030
14	3046	3320178	12	3315947	3324409	PAC:17816696
7	9221	20837283	12	20836803	20837763	PAC:17816845
7	5412	7417567.5	12	7414016	7421119	PAC:17835571
7	5412	7407797.5	12	7404666	7410929	PAC:17835569
7	2740	2629408	12	2626616	2632200	PAC:17822965
14	2740	2456497.5	12	2453955	2459040	PAC:17837360
5	2740	3071353	12	3068523	3074183	PAC:17827865
14	2741	2481199.5	12	2480390	2482009	PAC:17837357
14	2742	10105158	12	10097967	10112349	PAC:17831958
14	2744	10535185.5	12	10528766	10541605	PAC:17831947
7	2744	6487581	12	6484378	6490784	PAC:17835516
14	3031	3042155	12	3030685	3053625	PAC:17816659
7	3031	1700390	12	1694388	1706392	PAC:17823065
14	8843	965802.5	12	964888	966717	PAC:17837470
14	3032	10302690	12	10299529	10305851	PAC:17831951
14	3033	10845766.5	12	10844882	10846651	PAC:17831941
14	3033	10849642	12	10848799	10850485	PAC:17831940
5	5076	8612764.5	12	8611049	8614480	PAC:17835130
5	5077	8616593.5	12	8615373	8617814	PAC:17835131
7	5600	6402082	12	6400855	6403309	PAC:17835512
7	1262	6786870	12	6786671	6787069	PAC:17835536
5	1262	8734483.5	12	8732862	8736105	PAC:17835138
7	8385	16690126.5	12	16682585	16697668	PAC:17831026
7	1265	7049453.5	12	7045523	7053384	PAC:17835550
5	1265	8926682	12	8924510	8928854	PAC:17835149
7	5601	6581836.5	12	6578139	6585534	PAC:17835524
14	1267	11854754	12	11854250	11855258	PAC:17831907
7	1267	7065308	12	7064176	7066440	PAC:17835552
5	1267	9168660.5	12	9168060	9169261	PAC:17835161
5	5081	9190131	12	9189123	9191139	PAC:17835164
5	7215	7711518	12	7709141	7713895	PAC:17835081
5	5085	9676156	12	9637019	9715293	PAC:17835188
5	5086	9753622.5	12	9748753	9758492	PAC:17835189
5	5087	9759563.5	12	9759208	9759919	PAC:17835190
5	5088	9770294.5	12	9763795	9776794	PAC:17835192
7	5105	2994625	12	2993215	2996035	PAC:17835222
5	5105	3002482	12	3001359	3003605	PAC:17827856
7	5621	7781556	12	7779210	7783902	PAC:17835594
7	5622	7792226	12	7787543	7796909	PAC:17835596
7	8384	1446526	12	1442744	1450308	PAC:17823091
7	1273	7442403.5	12	7439192	7445615	PAC:17835575
5	1273	9422905.5	12	9421309	9424502	PAC:17835181
7	1273	7446103.5	12	7445792	7446415	PAC:17835576
7	5624	8003327.5	12	7997608	8009047	PAC:17835609
7	7311	15632361.5	12	15632004	15632719	PAC:17816747
7	7312	8127959	12	8118947	8136971	PAC:17835615
7	7313	8183577	12	8181010	8186144	PAC:17835620
5	4983	2791602.5	12	2791465	2791740	PAC:17827829
13	8788	22964330	13	22963031	22965629	PAC:17838108
13	609	626749.5	13	620287	633212	PAC:17838682
8	609	7729635	13	7721679	7737591	PAC:17823129
13	2599	13701634	13	13699941	13703327	PAC:17840037
6	2599	11423514.5	13	11421669	11425360	PAC:17842136
13	2598	13619245	13	13618650	13619840	PAC:17840044
6	5280	7059142	13	7057170	7061114	PAC:17832901
6	5278	6953110.5	13	6952614	6953607	PAC:17832911
13	8790	232347.5	13	229427	235268	PAC:17838721
13	6577	4375535.5	13	4370681	4380390	PAC:17826818
13	2677	20060962.5	13	20060166	20061759	PAC:17841541
13	6576	4237826	13	4236697	4238955	PAC:17826832
8	537	15774325	13	15771738	15776912	PAC:17839625
13	537	4331916.5	13	4328911	4334922	PAC:17826824
6	537	6661716.5	13	6660484	6662949	PAC:17832936
6	7251	4597005	13	4594461	4599549	PAC:17833152
8	5870	15821592.5	13	15818802	15824383	PAC:17839619
8	5869	15805129.5	13	15801668	15808591	PAC:17839620
8	5867	15793252	13	15791970	15794534	PAC:17839622
8	5864	15729180.5	13	15722222	15736139	PAC:17839630
8	5862	15694570.5	13	15693328	15695813	PAC:17839633
8	5859	15545248	13	15530880	15559616	PAC:17839647
8	602	10801536.5	13	10799693	10803380	PAC:17836762
13	602	1643338	13	1641324	1645352	PAC:17838568
6	534	1542235	13	1538773	1545697	PAC:17833372
13	534	24056684	13	24053981	24059387	PAC:17817564
8	534	20185485.5	13	20182145	20188826	PAC:17839210
13	6552	3338360.5	13	3337584	3339137	PAC:17826920
6	2517	6447886	13	6434776	6460996	PAC:17832961
13	2517	3830121.5	13	3821847	3838396	PAC:17826871
6	5229	6374397.5	13	6372821	6375974	PAC:17832968
6	5228	6343620	13	6342434	6344806	PAC:17832971
6	8369	2876330.5	13	2863911	2888750	PAC:17833267
6	5225	18012791.5	13	17997945	18027638	PAC:17837670
13	2513	3534481.5	13	3534353	3534610	PAC:17826897
8	585	15032483.5	13	15031499	15033468	PAC:17839694
13	585	3423040.5	13	3421373	3424708	PAC:17826912
6	585	6152567.5	13	6151710	6153425	PAC:17832998
14	2509	9004598.5	13	9004161	9005036	PAC:17841212
5	2509	7176275.5	13	7174676	7177875	PAC:17835040
8	2509	15023566.5	13	15022856	15024277	PAC:17839695
13	2509	3394788.5	13	3394297	3395280	PAC:17826914
6	583	5034136.5	13	5033003	5035270	PAC:17833116
8	583	14896434.5	13	14892317	14900552	PAC:17839712
13	583	3254767.5	13	3250570	3258965	PAC:17826928
13	2627	14442695	13	14441555	14443835	PAC:17840026
13	2507	3191699	13	3190511	3192887	PAC:17826932
13	2507	3188701.5	13	3187345	3190058	PAC:17826933
8	5881	14987558.5	13	14984660	14990457	PAC:17839701
8	5880	14979744.5	13	14979472	14980017	PAC:17839703
8	5879	14976298	13	14975028	14977568	PAC:17839704
8	9256	18293653	13	18292879	18294427	PAC:17839389
8	5878	14955701	13	14953841	14957561	PAC:17839706
8	5877	14915729	13	14915485	14915973	PAC:17839709
6	5262	6066942.5	13	6065153	6068732	PAC:17833011
6	5261	6049901.5	13	6049592	6050211	PAC:17833012
6	5259	19699840	13	19697678	19702002	PAC:17841195
13	512	3265140	13	3261193	3269087	PAC:17826927
6	512	6016170	13	6014758	6017582	PAC:17833016
6	5328	5874700	13	5873970	5875430	PAC:17833034
6	7376	12280468.5	13	12277807	12283130	PAC:17842114
8	7376	4662511	13	4657417	4667605	PAC:17831359
8	8432	14586938.5	13	14585704	14588173	PAC:17839748
6	1368	5895503	13	5891257	5899749	PAC:17833031
8	1368	14775748.5	13	14772658	14778839	PAC:17839728
6	5271	782630	13	780507	784753	PAC:17833437
6	8372	8247796	13	8246592	8249000	PAC:17832788
6	573	1820615.5	13	1790969	1850262	PAC:17833356
13	573	23384561	13	23372342	23396780	PAC:17838075
13	573	23369202	13	23366475	23371929	PAC:17838076
6	8327	20633801	13	20623548	20644054	PAC:17841138
6	5342	4644802	13	4643914	4645690	PAC:17833148
8	2687	14562428	13	14561053	14563803	PAC:17839752
13	2687	2866252	13	2865915	2866589	PAC:17826956
6	5175	5103680.5	13	5103178	5104183	PAC:17833106
15	501	19688370	13	19687801	19688939	PAC:17834434
16	501	17034937.5	13	17034692	17035183	PAC:17835942
8	501	14330929.5	13	14329898	14331961	PAC:17833500
6	501	5237118.5	13	5236881	5237356	PAC:17833094
13	501	2557507	13	2556129	2558885	PAC:17826988
14	2909	28202337	13	28196681	28207993	PAC:17838454
17	3528	1754791.5	13	1736470	1773113	PAC:17821058
1	150	4686780.5	13	4685930	4687631	PAC:17823525
17	150	2231838	13	2230883	2232793	PAC:17821026
17	8938	3862867.5	13	3846664	3879071	PAC:17820896
17	3425	621095.5	13	605080	637111	PAC:17821169
17	6837	1774274.5	13	1773397	1775152	PAC:17821057
17	3427	2293016	13	2288304	2297728	PAC:17821021
17	8926	1322078	13	1321217	1322939	PAC:17821090
17	8927	6152638	13	6151295	6153981	PAC:17820736
17	3430	2350940.5	13	2349859	2352022	PAC:17821016
17	3429	2331925	13	2322153	2341697	PAC:17821017
15	3110	18530262.5	14	18525358	18535167	PAC:17834554
15	6733	15967743	14	15965410	15970076	PAC:17834892
15	3184	18405351	14	18403413	18407289	PAC:17834568
15	819	18757218.5	14	18755004	18759433	PAC:17834529
16	819	17925221.5	14	17920170	17930273	PAC:17835872
16	3282	16167686	14	16163811	16171561	PAC:17822713
16	3284	18321299	14	18318188	18324410	PAC:17835835
16	8892	19672870.5	14	19670139	19675602	PAC:17835737
16	916	18060584.5	14	18059062	18062107	PAC:17835855
2	916	427077.5	14	424711	429444	PAC:17829036
2	918	660530	14	659782	661278	PAC:17829056
16	918	18732631	14	18732482	18732780	PAC:17835814
2	929	8530287	14	8528257	8532317	PAC:17824442
16	929	1827338	14	1825309	1829367	PAC:17832597
2	7046	16547583.5	14	16542491	16552676	PAC:17831478
2	896	993404.5	14	990820	995989	PAC:17829097
15	896	18418847	14	18416886	18420808	PAC:17834566
2	8066	7855552	14	7852525	7858579	PAC:17824473
2	930	9014893	14	9012738	9017048	PAC:17824426
10	930	2945794.5	14	2942463	2949126	PAC:17830397
16	930	2097323	14	2094804	2099842	PAC:17832608
10	930	2934761	14	2933446	2936076	PAC:17830396
2	960	4464368	14	4460708	4468028	PAC:17829454
16	960	14305083	14	14303099	14307067	PAC:17828424
16	3233	19142628.5	14	19135390	19149867	PAC:17835783
16	7806	21159784	14	21159330	21160238	PAC:17842876
16	3259	19205808	14	19205060	19206556	PAC:17835775
16	838	19494419	14	19493018	19495820	PAC:17835749
15	838	18177794	14	18177554	18178034	PAC:17834592
15	3106	17142087.5	14	17141519	17142656	PAC:17834686
2	7047	16571733	14	16565462	16578004	PAC:17831479
2	4369	483355.5	14	479584	487127	PAC:17829042
2	894	1054602	14	1054067	1055137	PAC:17829103
15	894	18367815.5	14	18367375	18368256	PAC:17834573
16	894	19239220.5	14	19238848	19239593	PAC:17835770
15	3107	17160753	14	17156386	17165120	PAC:17834682
2	897	865611	14	863509	867713	PAC:17829084
15	897	18451714	14	18449518	18453910	PAC:17834562
2	4368	2412137.5	14	2411218	2413057	PAC:17829259
2	7092	5286002	14	5284820	5287184	PAC:17817529
2	917	564199	14	557950	570448	PAC:17829050
16	917	18403567	14	18399053	18408081	PAC:17835828
15	917	18912400	14	18906291	18918509	PAC:17834512
2	917	575311	14	572061	578561	PAC:17829051
2	917	540724	14	537380	544068	PAC:17829049
16	6766	17537993.5	14	17535854	17540133	PAC:17835913
2	4294	2779054.5	14	2775341	2782768	PAC:17829300
2	915	413657	14	412636	414678	PAC:17829034
16	915	18055637.5	14	18054237	18057038	PAC:17835856
15	6699	18871506.5	14	18870784	18872229	PAC:17834518
15	6699	18874091	14	18873341	18874841	PAC:17834517
15	3092	14352434.5	14	14350880	14353989	PAC:17835017
15	6754	13148003	14	13143262	13152744	PAC:17828236
15	6755	13154672.5	14	13153719	13155626	PAC:17828235
15	3094	18951139	14	18949338	18952940	PAC:17834507
15	848	19426734	14	19424386	19429082	PAC:17834460
16	848	17577872.5	14	17577465	17578280	PAC:17835910
2	913	312794.5	14	310816	314773	PAC:17829024
2	913	319238.5	14	317317	321160	PAC:17829025
16	913	17907873	14	17905499	17910247	PAC:17835874
2	818	721742.5	14	721668	721817	PAC:17829065
16	818	17817359	14	17816895	17817823	PAC:17835882
15	818	18583942.5	14	18583901	18583984	PAC:17834545
2	4384	1534651.5	14	1534170	1535133	PAC:17829149
16	4384	20916802	14	20901739	20931865	PAC:17842907
2	4302	5273607	14	5263175	5284039	PAC:17817528
15	7785	16204891.5	14	16202300	16207483	PAC:17834865
2	862	2945565	14	2943658	2947472	PAC:17829318
15	862	19341294	14	19339052	19343536	PAC:17834473
15	3190	16103706.5	14	16098126	16109287	PAC:17834875
16	3335	17742743.5	14	17739849	17745638	PAC:17835888
16	3334	17654474	14	17651910	17657038	PAC:17835901
2	955	2886453	14	2883940	2888966	PAC:17829311
16	955	17694772.5	14	17690290	17699255	PAC:17835893
2	954	3207279.5	14	3205895	3208664	PAC:17829340
16	954	17207667.5	14	17206765	17208570	PAC:17835930
15	954	19590735.5	14	19589765	19591706	PAC:17834449
10	954	9834777.5	14	9832750	9836805	PAC:17830740
2	954	3048426.5	14	3047617	3049236	PAC:17829326
2	6765	1762097.5	14	1747003	1777192	PAC:17829177
16	6765	21839538.5	14	21836631	21842446	PAC:17842795
16	3332	17211317	14	17209486	17213148	PAC:17835929
2	3332	3195273.5	14	3194273	3196274	PAC:17829337
16	3331	21132149.5	14	21131306	21132993	PAC:17842881
16	3331	16977376	14	16977047	16977705	PAC:17835951
16	3351	17571413.5	14	17567068	17575759	PAC:17835911
16	3350	17556306.5	14	17546599	17566014	PAC:17835912
16	3349	19513815.5	14	19513014	19514617	PAC:17835748
2	3349	1859321.5	14	1858353	1860290	PAC:17829193
16	3348	19459806	14	19457067	19462545	PAC:17835753
16	6764	21822654	14	21822211	21823097	PAC:17842798
16	7827	17232558	14	17226792	17238324	PAC:17835927
16	7826	16984422.5	14	16983377	16985468	PAC:17835950
16	8900	445984.5	14	438482	453487	PAC:17832519
16	7825	16953933	14	16950512	16957354	PAC:17835954
16	6769	18745880.5	14	18744239	18747522	PAC:17835811
16	8889	11905032	14	11897892	11912172	PAC:17828515
10	1886	3099915	15	3096207	3103623	PAC:17830405
19	7011	5554469.5	15	5547989	5560950	PAC:17825555
12	2413	7509715	15	7508222	7511208	PAC:17837117
12	2413	7524779	15	7523448	7526110	PAC:17816915
1000	2413	25652194.5	15	25650943	25653446	PAC:17819884
1013	2413	2871189	15	2870471	2871907	PAC:17817204
12	2414	4041741.5	15	4014153	4069330	PAC:17829908
19	2414	2341507	15	2328816	2354198	PAC:17825304
12	2415	2261335	15	2258723	2263947	PAC:17830057
19	7949	22526080.5	15	22522303	22529858	PAC:17841625
19	4090	1086248	15	1085566	1086930	PAC:17825217
19	4090	1064657	15	1062976	1066338	PAC:17825216
10	4090	3116143.5	15	3114236	3118051	PAC:17830407
19	4091	1057002.5	15	1054399	1059606	PAC:17825215
19	4073	6429300.5	15	6423634	6434967	PAC:17842183
19	432	2582323	15	2576484	2588162	PAC:17825324
12	432	4253924.5	15	4242618	4265231	PAC:17829893
19	6968	6771975	15	6765285	6778665	PAC:17842214
10	1923	2467522	15	2463271	2471773	PAC:17830355
10	1923	2716235.5	15	2714941	2717530	PAC:17830377
10	1923	2124477	15	2121148	2127806	PAC:17830340
5	1923	23626094.5	15	23617453	23634736	PAC:17842523
7	1923	9095051	15	9090146	9099956	PAC:17835638
12	1923	3041592.5	15	3041043	3042142	PAC:17830001
10	1923	2472338	15	2471781	2472895	PAC:17830356
10	1922	8256452.5	15	8240065	8272840	PAC:17830682
12	227	3193400	15	3191916	3194884	PAC:17829979
10	227	2432230	15	2431577	2432883	PAC:17830350
10	6388	942835.5	15	939071	946600	PAC:17824223
10	6387	606443	15	605738	607148	PAC:17824194
1	1872	19791918	15	19784818	19799018	PAC:17822565
10	2007	2131218	15	2130340	2132096	PAC:17830341
10	261	2093234	15	2092386	2094082	PAC:17830337
19	261	1824265.5	15	1821686	1826845	PAC:17825264
10	2006	4557490	15	4544044	4570936	PAC:17830491
10	2005	4154728.5	15	4143873	4165584	PAC:17830469
10	2005	4535289.5	15	4527597	4542982	PAC:17830490
10	2009	2443579	15	2441986	2445172	PAC:17830351
19	258	2299805	15	2297446	2302164	PAC:17825299
10	258	1468736	15	1467066	1470406	PAC:17830288
10	1957	1839459	15	1838207	1840711	PAC:17830323
10	1954	1788830	15	1786736	1790924	PAC:17830318
10	1955	1806545.5	15	1805314	1807777	PAC:17830320
10	2008	2134460	15	2133478	2135442	PAC:17830342
19	439	1679262	15	1676354	1682170	PAC:17825255
12	439	3128137.5	15	3126464	3129811	PAC:17829988
1	8649	1706711.5	15	1705073	1708350	PAC:17823787
13	2401	765458.5	15	764444	766473	PAC:17838670
12	2401	3101459	15	3100463	3102455	PAC:17829992
5	437	3739855	15	3725463	3754247	PAC:17827925
5	437	3499868.5	15	3495472	3504265	PAC:17827904
12	437	5588130.5	15	5587662	5588599	PAC:17836943
12	437	3020828.5	15	3019038	3022619	PAC:17830003
19	437	1568579.5	15	1566901	1570258	PAC:17825245
19	6973	1600989.5	15	1594074	1607905	PAC:17825248
19	6972	1589118	15	1586195	1592041	PAC:17825247
19	436	1537806	15	1528769	1546843	PAC:17825244
12	436	3008513	15	3006051	3010975	PAC:17830005
19	6971	1497465	15	1494737	1500193	PAC:17825242
12	434	2686180	15	2679423	2692937	PAC:17830019
19	434	1369326	15	1368093	1370559	PAC:17825230
12	2348	667203	15	639882	694524	PAC:17817184
12	228	3082881.5	15	3080972	3084791	PAC:17829993
10	228	2541331	15	2539269	2543393	PAC:17830361
12	2347	193779.5	15	192829	194730	PAC:17817163
12	433	4700784	15	4693416	4708152	PAC:17829868
19	433	2995790.5	15	2987973	3003608	PAC:17825363
19	4075	1363965	15	1360912	1367018	PAC:17825229
19	4074	6454324.5	15	6453652	6454997	PAC:17842185
19	9010	9062109	15	9060557	9063661	PAC:17825656
10	250	967668.5	15	964308	971029	PAC:17824225
19	250	6674890	15	6671725	6678055	PAC:17842203
12	250	5483097.5	15	5480914	5485281	PAC:17836932
10	1925	2590679.5	15	2584702	2596657	PAC:17830370
10	1927	2819118	15	2817965	2820271	PAC:17830385
8	233	9038630	15	9037688	9039572	PAC:17836860
12	233	2780785	15	2778598	2782972	PAC:17830017
6	233	7750204	15	7749760	7750648	PAC:17832832
10	233	2729005	15	2725731	2732279	PAC:17830379
13	233	841618	15	838338	844898	PAC:17838662
12	8729	3936295	15	3932559	3940031	PAC:17829922
10	234	2745283.5	15	2744332	2746235	PAC:17830380
12	234	2746421.5	15	2724946	2767897	PAC:17830018
12	237	2369252.5	15	2365772	2372733	PAC:17830043
10	237	2971793	15	2968183	2975403	PAC:17830399
12	7653	1265537	15	1265116	1265958	PAC:17830111
10	6399	132978.5	15	132655	133302	PAC:17824150
10	7566	9006807	15	8998302	9015312	PAC:17830714
10	264	2570124.5	15	2568401	2571848	PAC:17830367
19	264	1491441.5	15	1489209	1493674	PAC:17825241
19	4064	364242.5	15	357072	371413	PAC:17825155
12	8734	7356992	15	7356597	7357387	PAC:17837106
19	4063	353670.5	15	352673	354668	PAC:17825154
12	2346	187607	15	184934	190280	PAC:17817162
19	7013	1040362.5	15	1034870	1045855	PAC:17825213
12	9434	1096795	15	1094088	1099502	PAC:17830125
12	2345	177598	15	176579	178617	PAC:17817160
12	2344	129646.5	15	126565	132728	PAC:17817158
19	2344	229264.5	15	224590	233939	PAC:17825142
19	1943	279656.5	15	278703	280610	PAC:17825148
10	1943	3962426	15	3961288	3963564	PAC:17830457
12	2343	78596.5	15	74651	82542	PAC:17817155
4	8147	2630035.5	16	2624577	2635494	PAC:17840729
11	2053	1792400	16	1791556	1793244	PAC:17825996
11	2054	1871192.5	16	1870241	1872144	PAC:17826007
11	2055	1894754.5	16	1893198	1896311	PAC:17826011
11	2116	1607565.5	16	1606920	1608211	PAC:17825977
9	2116	1532677.5	16	1532020	1533335	PAC:17827155
11	8716	7431452.5	16	7425220	7437685	PAC:17818679
11	6453	1703782	16	1702684	1704880	PAC:17825990
4	6453	1500176.5	16	1498414	1501939	PAC:17840620
11	324	1986303.5	16	1985265	1987342	PAC:17826023
9	324	2240898.5	16	2240351	2241446	PAC:17827221
4	324	744434.5	16	743815	745054	PAC:17840527
4	7180	1130692	16	1129965	1131419	PAC:17840574
4	4779	4828357.5	16	4818334	4838381	PAC:17840932
9	1242	2424512	16	2423015	2426009	PAC:17827239
9	1242	2403023	16	2402507	2403539	PAC:17827238
4	1242	625408	16	623604	627212	PAC:17840511
9	6125	5521926	16	5518679	5525173	PAC:17827487
9	7453	672901.5	16	669943	675860	PAC:17827093
9	7454	2047629.5	16	2047141	2048118	PAC:17827200
11	393	1778980	16	1775089	1782871	PAC:17825995
9	393	1956947	16	1954873	1959021	PAC:17827193
9	393	1965050	16	1960834	1969266	PAC:17827194
11	6463	1971944	16	1970610	1973278	PAC:17826020
4	326	729353	16	728503	730203	PAC:17840525
11	326	2010896.5	16	2008995	2012798	PAC:17826026
4	8149	784260	16	781414	787106	PAC:17840531
4	4753	1383475.5	16	1382465	1384486	PAC:17840609
9	328	2484824	16	2483220	2486428	PAC:17827246
4	328	560438	16	558059	562817	PAC:17840505
11	328	2165574.5	16	2163618	2167531	PAC:17826047
11	2089	2183096	16	2179792	2186400	PAC:17826052
11	2092	2325326.5	16	2323525	2327128	PAC:17826061
15	2093	12543444	16	12539948	12546940	PAC:17828255
2	2093	5432595	16	5432504	5432686	PAC:17820187
1000	2093	22123060.5	16	22122192	22123929	PAC:17819604
11	2093	2333651	16	2332022	2335280	PAC:17826062
11	2094	2350422	16	2348942	2351902	PAC:17826065
11	2283	1852748.5	16	1850862	1854635	PAC:17826004
11	7602	18426374	16	18423446	18429302	PAC:17836114
11	2286	2485176	16	2482096	2488256	PAC:17826084
11	6464	2111733	16	2105178	2118288	PAC:17826040
11	399	2474165.5	16	2470890	2477441	PAC:17826082
9	399	3066885.5	16	3062548	3071223	PAC:17827296
11	6465	2140431.5	16	2138609	2142254	PAC:17826044
9	332	2980306.5	16	2979013	2981600	PAC:17827287
4	332	420224	16	419081	421367	PAC:17840494
11	332	2362523.5	16	2361060	2363987	PAC:17826067
4	1247	5777987.5	16	5776006	5779969	PAC:17840996
9	1247	10286044	16	10283284	10288804	PAC:17827715
4	9570	16836377.5	16	16834867	16837888	PAC:17828850
4	4706	1097265.5	16	1096201	1098330	PAC:17840569
8	6088	721718.5	16	720660	722777	PAC:17836529
9	6136	4080009	16	4073327	4086691	PAC:17827389
9	6093	3592296	16	3584004	3600588	PAC:17827338
9	6094	3602483	16	3602148	3602818	PAC:17827339
9	6095	3665919.5	16	3665631	3666208	PAC:17827342
9	6096	3679836	16	3678617	3681055	PAC:17827344
9	6097	3684742.5	16	3683182	3686303	PAC:17827345
4	302	2769168	16	2766507	2771829	PAC:17840748
11	302	2697162.5	16	2694989	2699336	PAC:17826103
4	4723	2852068.5	16	2849047	2855090	PAC:17840755
4	4713	2783590	16	2781857	2785323	PAC:17840750
[truncated: 8,430 more rows]
