# Supplementary material for: Buxus and Tetracentron genomes help resolve eudicot genome history
Source: Nat Commun. 2022 Feb 2;13:643. doi: 10.1038/s41467-022-28312-w (PMC8810787; doi:10.1038/s41467-022-28312-w)
Supplement: Supplementary file 13 — Source Data [file 41467_2022_28312_MOESM13_ESM.zip › Source Data/Fig4c_ContigGFF_Vitis_Ancestor3.txt]

14	2745	10650683.5	0	10641365	10660002	PAC:17831944
14	2746	10752246	0	10692895	10811597	PAC:17831942
14	2747	8817118.5	0	8809248	8824989	PAC:17841219
14	2748	8837122	0	8830988	8843256	PAC:17841218
5	4831	6906328.5	0	6898015	6914642	PAC:17828184
14	3050	5056859.5	0	5047482	5066237	PAC:17830913
7	8380	3827393.5	0	3826590	3828197	PAC:17835319
7	8379	687679.5	0	686775	688584	PAC:17817150
14	2800	3456308.5	0	3450502	3462115	PAC:17816702
5	2800	3258742.5	0	3254427	3263058	PAC:17827884
7	2800	2576804.5	0	2571979	2581630	PAC:17822968
7	7307	17719529.5	0	17713808	17725251	PAC:17831126
7	767	323821	0	323573	324069	PAC:17817131
14	767	7613393	0	7613149	7613637	PAC:17841254
5	4826	6515496	0	6504318	6526674	PAC:17828155
14	8848	2994675.5	0	2992506	2996845	PAC:17816656
14	7746	2489271	0	2485177	2493365	PAC:17837356
14	731	7433384	0	7430862	7435906	PAC:17830788
5	731	6428584	0	6427146	6430022	PAC:17828151
5	731	6438189.5	0	6435306	6441073	PAC:17828152
7	731	141288	0	138291	144285	PAC:17817115
14	3020	27142008	0	27139067	27144949	PAC:17838345
14	3019	27135237	0	27132899	27137575	PAC:17838344
14	2799	3432102.5	0	3424345	3439860	PAC:17816701
5	2799	3290070.5	0	3280619	3299522	PAC:17827886
5	725	5095166	0	5094304	5096028	PAC:17828041
14	725	6685981	0	6684801	6687161	PAC:17830827
5	725	5041977	0	5040289	5043665	PAC:17828034
5	725	5564603.5	0	5562611	5566596	PAC:17828096
14	2723	6797706	0	6797178	6798234	PAC:17830819
5	2722	5693769	0	5692592	5694946	PAC:17828103
14	2722	6791405	0	6790571	6792239	PAC:17830820
14	3038	24659500.5	0	24658572	24660429	PAC:17838807
17	722	11464421.5	0	11462903	11465940	PAC:17820372
14	722	26712304.5	0	26710311	26714298	PAC:17838300
5	1301	5466760.5	0	5464956	5468565	PAC:17828085
7	1301	983432	0	981884	984980	PAC:17817438
7	1300	1040734	0	1040284	1041184	PAC:17817431
5	1300	5408523	0	5407600	5409446	PAC:17828079
5	1300	5437088.5	0	5436715	5437462	PAC:17828081
5	1300	5441786.5	0	5441377	5442196	PAC:17828083
7	1300	1050288.5	0	1048575	1052002	PAC:17817428
7	1300	1064303.5	0	1061819	1066788	PAC:17817425
14	1300	6012836	0	6012152	6013520	PAC:17830862
7	5481	2303199	0	2301749	2304649	PAC:17822994
7	5572	937487	0	931845	943129	PAC:17817443
7	5574	1031227	0	1029940	1032514	PAC:17817434
7	1298	1104834	0	1096287	1113381	PAC:17817420
5	1298	5194553	0	5189261	5199845	PAC:17828050
5	1298	5214258.5	0	5213146	5215371	PAC:17828053
7	1297	1286350	0	1283815	1288885	PAC:17817406
5	1297	4896794.5	0	4894750	4898839	PAC:17828028
7	1296	1315850.5	0	1315016	1316685	PAC:17817404
5	1296	4863115.5	0	4861181	4865050	PAC:17828026
6	7302	1163722	0	1162480	1164964	PAC:17833396
7	5485	1059957.5	0	1059439	1060476	PAC:17817426
7	5486	1079266.5	0	1078956	1079577	PAC:17817423
7	5487	1159979.5	0	1158694	1161265	PAC:17817416
7	5488	1164275	0	1163195	1165355	PAC:17817415
7	5575	1034045.5	0	1033888	1034203	PAC:17817433
7	1294	1424284.5	0	1421388	1427181	PAC:17823093
5	1294	4512208	0	4510509	4513907	PAC:17827998
7	4871	1749493.5	0	1748619	1750368	PAC:17823059
7	4871	1746814.5	0	1745598	1748031	PAC:17823060
5	4871	4729337.5	0	4728528	4730147	PAC:17828015
5	745	4474911.5	0	4472012	4477811	PAC:17827992
14	745	2897460.5	0	2895056	2899865	PAC:17816643
14	744	1246733.5	0	1242564	1250903	PAC:17837441
16	744	15859372.5	0	15857462	15861283	PAC:17822737
7	744	3599820.5	0	3599085	3600556	PAC:17835300
5	744	1186315	0	1184602	1188028	PAC:17840321
5	744	1200975.5	0	1199052	1202899	PAC:17840322
7	744	3582766.5	0	3581269	3584264	PAC:17835297
7	744	3574287	0	3573537	3575037	PAC:17835295
5	4865	4551804	0	4550040	4553568	PAC:17828003
5	4864	4537204	0	4536216	4538192	PAC:17828001
5	4862	4522207.5	0	4515543	4528872	PAC:17827999
5	4861	4494532	0	4493978	4495086	PAC:17827995
5	7216	8599547	0	8594494	8604600	PAC:17835127
5	4856	4340875.5	0	4334444	4347307	PAC:17827982
5	9585	18293433	0	18289490	18297376	PAC:17837725
5	7239	1086605	0	1085706	1087504	PAC:17840310
5	1287	4136910	0	4135185	4138635	PAC:17827966
7	1287	1816042.5	0	1814541	1817544	PAC:17823051
5	1287	4133713.5	0	4133308	4134119	PAC:17827965
7	1286	1857019	0	1856423	1857615	PAC:17823046
5	1286	4072839	0	4072187	4073491	PAC:17827957
5	5043	4081094	0	4074174	4088014	PAC:17827958
5	5042	4030787	0	4030154	4031420	PAC:17827952
5	4848	4057706.5	0	4056169	4059244	PAC:17827955
5	4846	4033130	0	4032268	4033992	PAC:17827953
5	4845	4015738.5	0	4007459	4024018	PAC:17827951
5	4844	3890662	0	3885686	3895638	PAC:17827938
5	5040	3963292.5	0	3961296	3965289	PAC:17827945
5	4843	3878289	0	3872500	3884078	PAC:17827937
5	5039	3917058	0	3916871	3917245	PAC:17827940
5	5038	3867715	0	3865265	3870165	PAC:17827936
14	2774	3927776.5	0	3924641	3930912	PAC:17830972
5	5037	6755525.5	0	6754914	6756137	PAC:17828175
5	4842	3853677.5	0	3851283	3856072	PAC:17827935
5	4841	3588501.5	0	3584973	3592030	PAC:17827914
5	5036	6719637.5	0	6714786	6724489	PAC:17828173
5	4840	3572172.5	0	3571001	3573344	PAC:17827912
14	4840	5793156.5	0	5790566	5795747	PAC:17830874
14	2766	730967	0	730735	731199	PAC:17837491
14	2777	4363174	0	4357102	4369246	PAC:17830946
14	2777	4344842	0	4336069	4353615	PAC:17830947
14	6656	4036766	0	4034741	4038791	PAC:17830969
14	2775	4024691.5	0	4024280	4025103	PAC:17830970
5	2775	3999229	0	3998940	3999518	PAC:17827948
5	2776	3932758.5	0	3930006	3935511	PAC:17827941
14	2776	4269518	0	4260421	4278615	PAC:17830952
17	7848	45567	0	44814	46320	PAC:17821231
17	170	448940.5	0	443980	453901	PAC:17821186
1	170	22126887	0	22122605	22131169	PAC:17817263
1	202	22642214.5	0	22640625	22643804	PAC:17817363
1	202	21642255.5	0	21636907	21647604	PAC:17819251
17	202	271341	0	267072	275610	PAC:17821204
17	655	27123.5	0	23971	30276	PAC:17821236
14	655	24654047.5	0	24652621	24655474	PAC:17838806
17	657	242695.5	0	236874	248517	PAC:17821209
14	657	24987378	0	24986266	24988490	PAC:17838837
17	8929	2402571	0	2401225	2403917	PAC:17821011
14	658	25019762	0	25017542	25021982	PAC:17838840
17	658	289667.5	0	287229	292106	PAC:17821203
17	3554	12531914	0	12530868	12532960	PAC:17820323
17	659	314206	0	309626	318786	PAC:17821200
14	659	25025837	0	25023672	25028002	PAC:17838841
14	75	25248701.5	0	25246374	25251029	PAC:17838864
1	75	22069491	0	22067294	22071688	PAC:17817257
5	75	3489563	0	3486011	3493115	PAC:17827903
14	74	25349887.5	0	25344484	25355291	PAC:17838872
1	74	21927876	0	21924403	21931349	PAC:17817247
14	2881	21015997.5	0	21011536	21020459	PAC:17837315
17	662	513482	0	512405	514559	PAC:17821179
14	662	25231615.5	0	25230786	25232445	PAC:17838861
17	663	517853.5	0	514981	520726	PAC:17821178
14	663	25241484	0	25238505	25244463	PAC:17838863
19	6637	7107172.5	0	7106179	7108166	PAC:17842236
14	6637	17265626.5	0	17264120	17267133	PAC:17837199
14	8833	17494968	0	17494206	17495730	PAC:17837208
1	1835	21443510.5	0	21435278	21451743	PAC:17822668
17	1833	846157	0	845805	846509	PAC:17821147
1	1833	21158685.5	0	21156048	21161323	PAC:17822658
17	1833	839955	0	839381	840529	PAC:17821149
17	1833	847203.5	0	847010	847397	PAC:17821146
17	1833	843120	0	842118	844122	PAC:17821148
1	1831	21034362.5	0	21033814	21034911	PAC:17822649
17	1831	948809.5	0	948439	949180	PAC:17821134
1	1831	21019618.5	0	21012734	21026503	PAC:17822647
1	1830	21009600	0	21007063	21012137	PAC:17822646
1	1828	20928860	0	20925190	20932530	PAC:17822638
1	6329	20693135	0	20691302	20694968	PAC:17822615
1	7534	20701790	0	20701556	20702024	PAC:17822616
1	7549	20664034	0	20663797	20664271	PAC:17822614
1	7548	19859528	0	19857340	19861716	PAC:17822570
1	7532	7399711	0	7390271	7409151	PAC:17824980
1	6327	18094587	0	18083040	18106134	PAC:17822469
1	7527	4678631.5	0	4673863	4683400	PAC:17823526
1	1823	22698654	0	22694369	22702939	PAC:17817371
1	7526	4437181	0	4436444	4437918	PAC:17823543
14	99	26025596	0	26022537	26028655	PAC:17817825
1	99	19853728.5	0	19850913	19856544	PAC:17822569
1	97	19770153	0	19768992	19771314	PAC:17822563
17	97	1329436	0	1326721	1332151	PAC:17821089
14	97	26126608	0	26123304	26129912	PAC:17817836
14	96	26209401	0	26209022	26209780	PAC:17817846
1	96	19730107.5	0	19729451	19730764	PAC:17822559
1	1870	22967130.5	0	22961623	22972638	PAC:17817399
1	1869	22875444	0	22873729	22877159	PAC:17817392
17	6824	7529513.5	0	7528164	7530863	PAC:17820620
1	1780	16704310	0	16692430	16716190	PAC:17822427
1	1808	6796617	0	6783151	6810083	PAC:17817046
1	1628	8752329.5	0	8738934	8765725	PAC:17829686
1	1809	6825133	0	6820134	6830132	PAC:17817045
14	94	26226506	0	26225308	26227704	PAC:17817849
1	94	19567451.5	0	19566166	19568737	PAC:17822539
14	2966	29322990.5	0	29315073	29330908	PAC:17823264
14	2967	27977761	0	27976972	27978550	PAC:17838424
17	2967	8899999.5	0	8898947	8901052	PAC:17820530
14	2974	26159308	0	26153485	26165131	PAC:17817840
14	2975	26295629.5	0	26293468	26297791	PAC:17817857
14	2992	1791069.5	0	1785595	1796544	PAC:17837393
14	6640	25498990	0	25498818	25499162	PAC:17838881
14	2993	1833052	0	1830364	1835740	PAC:17837389
5	2993	2948124	0	2943926	2952322	PAC:17827847
14	2869	28165226.5	0	28160750	28169703	PAC:17838450
17	3486	4496623.5	0	4494070	4499177	PAC:17820866
17	187	11012503	0	11011843	11013163	PAC:17820401
1	187	7246734	0	7246283	7247185	PAC:17817007
17	3481	4170205.5	0	4166093	4174318	PAC:17820881
17	3529	1924730	0	1919645	1929815	PAC:17821045
17	3479	8764371.5	0	8761253	8767490	PAC:17820544
13	2534	362232.5	1	360781	363684	PAC:17838708
13	2533	320581.5	1	317846	323317	PAC:17838713
13	613	312457.5	1	310422	314493	PAC:17838714
8	613	914347	1	911344	917350	PAC:17836541
8	613	16209860	1	16208622	16211098	PAC:17839583
6	613	7173383.5	1	7171014	7175753	PAC:17832888
13	612	307149	1	305478	308820	PAC:17838715
8	612	16185725	1	16185479	16185971	PAC:17839586
13	611	223480	1	221271	225689	PAC:17838722
8	611	16100224	1	16098675	16101773	PAC:17839597
8	7398	21402060	1	21399874	21404246	PAC:17839067
8	5937	10885489.5	1	10883625	10887354	PAC:17836753
8	6029	9746241	1	9745143	9747339	PAC:17836825
8	8484	9794782.5	1	9793737	9795828	PAC:17836822
8	5813	10667848.5	1	10661674	10674023	PAC:17836775
6	7397	15512370.5	1	15510720	15514021	PAC:17841991
8	7397	12354773.5	1	12352487	12357060	PAC:17833673
8	5810	10464357.5	1	10460853	10467862	PAC:17836783
6	484	8497263.5	1	8496603	8497924	PAC:17832768
8	484	10305912	1	10305229	10306595	PAC:17836796
13	484	1278186	1	1277690	1278682	PAC:17838614
8	5808	10168075	1	10159433	10176717	PAC:17836802
8	483	10340596.5	1	10337270	10343923	PAC:17836794
6	483	8479440	1	8478499	8480381	PAC:17832770
18	483	5097248.5	1	5092206	5102291	PAC:17821594
13	483	1265154	1	1263635	1266673	PAC:17838615
13	483	1305275.5	1	1304699	1305852	PAC:17838609
6	483	8563108	1	8562038	8564178	PAC:17832761
6	483	8423933.5	1	8419739	8428128	PAC:17832774
6	5131	8502927.5	1	8500393	8505462	PAC:17832767
6	5130	8464964	1	8458768	8471160	PAC:17832771
6	5129	3724147	1	3720399	3727895	PAC:17833217
6	481	8187971	1	8172904	8203038	PAC:17832790
13	481	1089803.5	1	1088435	1091172	PAC:17838634
8	5807	10145061.5	1	10144648	10145475	PAC:17836804
8	5806	9964133.5	1	9963894	9964373	PAC:17836809
8	5805	9857274	1	9854649	9859899	PAC:17836817
8	594	9714717.5	1	9710932	9718503	PAC:17836828
13	594	1171587.5	1	1165337	1177838	PAC:17838628
8	5804	4826894	1	4826664	4827124	PAC:17831361
8	5803	4704078.5	1	4702793	4705364	PAC:17831360
8	8482	12881291	1	12880618	12881964	PAC:17833636
8	6027	9538039	1	9529159	9546919	PAC:17836838
8	5909	9594756.5	1	9585100	9604413	PAC:17836837
8	6026	9228333	1	9227520	9229146	PAC:17836854
8	591	15437794	1	15437274	15438314	PAC:17839656
13	591	3920189	1	3920032	3920346	PAC:17826864
13	2655	966402.5	1	964772	968033	PAC:17838647
13	2654	936950	1	936047	937853	PAC:17838653
13	2653	7673384.5	1	7664634	7682135	PAC:17840080
13	2540	612533	1	610616	614450	PAC:17838684
13	6567	865226	1	861550	868902	PAC:17838660
13	6566	636179.5	1	635013	637346	PAC:17838681
13	2539	543952	1	541108	546796	PAC:17838689
13	2615	13312690.5	1	13277703	13347678	PAC:17840054
13	6562	7042954.5	1	7042745	7043164	PAC:17826668
12	2399	5506580	1	5504754	5508406	PAC:17836934
13	2610	1555064	1	1553636	1556492	PAC:17838582
13	607	4510516.5	1	4509785	4511248	PAC:17826808
8	607	16007530	1	16006283	16008777	PAC:17839605
8	6032	7412134	1	7411761	7412507	PAC:17823117
8	6031	10914287	1	10911783	10916791	PAC:17836749
8	6031	10904792.5	1	10903553	10906032	PAC:17836751
8	6030	10877491.5	1	10877084	10877899	PAC:17836754
3	467	8843652	1	8842961	8844343	PAC:17841770
1000	467	26971177.5	1	26969786	26972569	PAC:17819973
12	467	7709787	1	7708895	7710679	PAC:17816927
19	466	4955440	1	4954907	4955973	PAC:17825505
12	466	7768761.5	1	7768053	7769470	PAC:17816932
6	5210	7240782.5	1	7240084	7241481	PAC:17832879
6	1392	2267422.5	1	2261800	2273045	PAC:17833324
8	1392	21370075	1	21367807	21372343	PAC:17839070
8	5898	16172861	1	16163954	16181768	PAC:17839587
8	5897	16160134	1	16158457	16161811	PAC:17839588
8	5896	13486432	1	13482442	13490422	PAC:17833584
8	5895	13428257.5	1	13427037	13429478	PAC:17833590
8	9266	13936248	1	13935875	13936621	PAC:17833540
8	9265	9107663.5	1	9106309	9109018	PAC:17836858
8	6045	14296227	1	14294382	14298072	PAC:17833502
8	1386	15764950	1	15760822	15769078	PAC:17839626
6	1386	6643846.5	1	6639198	6648495	PAC:17832938
13	5873	4390460	1	4389132	4391788	PAC:17826817
8	5873	15888745.5	1	15888595	15888896	PAC:17839615
8	5872	15876353.5	1	15867162	15885545	PAC:17839616
8	9257	14752588.5	1	14745771	14759406	PAC:17839730
8	5868	15798220	1	15796034	15800406	PAC:17839621
8	5865	15748324.5	1	15745426	15751223	PAC:17839628
8	603	10867949.5	1	10866742	10869157	PAC:17836755
13	603	1749719	1	1747994	1751444	PAC:17838558
13	2560	1997292.5	1	1989616	2004969	PAC:17838536
13	6574	5434308.5	1	5432137	5436480	PAC:17826751
6	522	6366070	1	6364020	6368120	PAC:17832969
13	522	3666474.5	1	3664787	3668162	PAC:17826885
6	5229	6374397.5	1	6372821	6375974	PAC:17832968
6	5228	6343620	1	6342434	6344806	PAC:17832971
6	8369	2876330.5	1	2863911	2888750	PAC:17833267
6	5225	18012791.5	1	17997945	18027638	PAC:17837670
13	518	3439267	1	3437346	3441188	PAC:17826910
8	518	15071244.5	1	15068975	15073514	PAC:17839692
6	518	6179006.5	1	6173496	6184517	PAC:17832993
6	5362	18278727	1	18276989	18280465	PAC:17837650
6	5263	6078073.5	1	6075996	6080151	PAC:17833010
6	5329	5967814	1	5967219	5968409	PAC:17833020
6	5259	19699840	1	19697678	19702002	PAC:17841195
6	5328	5874700	1	5873970	5875430	PAC:17833034
6	5272	5885332	1	5882784	5887880	PAC:17833032
6	5327	5841659	1	5839468	5843850	PAC:17833036
8	1367	14762316	1	14760625	14764007	PAC:17839729
6	1367	5867037.5	1	5865176	5868899	PAC:17833035
6	5271	782630	1	780507	784753	PAC:17833437
13	573	23384561	1	23372342	23396780	PAC:17838075
13	573	23369202	1	23366475	23371929	PAC:17838076
6	573	1820615.5	1	1790969	1850262	PAC:17833356
6	8327	20633801	1	20623548	20644054	PAC:17841138
6	5344	5565251	1	5564697	5565805	PAC:17833062
6	5343	4667812	1	4660945	4674679	PAC:17833146
6	5342	4644802	1	4643914	4645690	PAC:17833148
6	7274	20409558.5	1	20408629	20410488	PAC:17841153
13	7717	2075689	1	2066834	2084544	PAC:17838530
6	5177	5379828.5	1	5376119	5383538	PAC:17833081
6	5176	5334175	1	5325167	5343183	PAC:17833087
6	1358	8853022.5	1	8849074	8856971	PAC:17832730
8	1358	10759499.5	1	10751655	10767344	PAC:17836765
6	502	5240978.5	1	5239390	5242567	PAC:17833093
13	502	2563223.5	1	2559302	2567145	PAC:17826987
13	2551	7115354.5	1	7111126	7119583	PAC:17826660
6	8371	6352431.5	1	6351243	6353620	PAC:17832970
6	5172	5047784	1	5040783	5054785	PAC:17833114
6	5171	5036380	1	5036229	5036531	PAC:17833115
6	5169	4928710	1	4923872	4933548	PAC:17833122
6	5170	5026252.5	1	5021172	5031333	PAC:17833117
1000	5170	23023906.5	1	23021179	23026634	PAC:17819667
8	5170	13708452.5	1	13705785	13711120	PAC:17833561
6	5173	5057956.5	1	5056635	5059278	PAC:17833113
6	5351	20066305.5	1	20065418	20067193	PAC:17841170
13	1357	1579416	1	1578700	1580132	PAC:17838578
8	1357	10683638.5	1	10683310	10683967	PAC:17836773
18	1357	1779468	1	1779003	1779933	PAC:17821309
6	1357	8697004.5	1	8696274	8697735	PAC:17832740
8	5981	14804155	1	14802155	14806155	PAC:17839723
8	5982	14829105.5	1	14828155	14830056	PAC:17839720
8	6043	13951429	1	13949005	13953853	PAC:17833538
6	499	5131329.5	1	5127606	5135053	PAC:17833104
13	499	2486949	1	2485403	2488495	PAC:17826995
13	5174	2463414.5	1	2462435	2464394	PAC:17827000
6	5174	5095433.5	1	5093116	5097751	PAC:17833108
8	5174	13643592	1	13642725	13644459	PAC:17833568
6	491	4617842.5	1	4607415	4628270	PAC:17833151
8	491	14073782.5	1	14073062	14074503	PAC:17833522
13	491	1875417.5	1	1859685	1891150	PAC:17838545
6	5166	4797746	1	4796857	4798635	PAC:17833135
6	5166	4806413	1	4804016	4808810	PAC:17833134
6	5165	4783490	1	4780273	4786707	PAC:17833136
6	5163	4709212	1	4680709	4737715	PAC:17833143
6	5162	4514208	1	4511274	4517142	PAC:17833156
8	5161	14119452.5	1	14119101	14119804	PAC:17833518
6	5161	4480682	1	4477061	4484303	PAC:17833158
6	7249	3982063	1	3981880	3982246	PAC:17833196
6	9611	13506055.5	1	13500158	13511953	PAC:17842073
8	5160	14112489.5	1	14111452	14113527	PAC:17833519
6	5160	4443988.5	1	4441617	4446360	PAC:17833160
6	7248	3526743.5	1	3524923	3528564	PAC:17833234
6	5157	4154710.5	1	4149846	4159575	PAC:17833182
6	5156	4096309.5	1	4063960	4128659	PAC:17833185
6	1377	3832584.5	1	3830035	3835134	PAC:17833208
8	1377	13245442.5	1	13239904	13250981	PAC:17833605
6	5338	17957663.5	1	17955821	17959506	PAC:17837676
6	8313	14136007	1	14133732	14138282	PAC:17842046
8	544	13504321.5	1	13498540	13510103	PAC:17833581
6	544	4330662.5	1	4327137	4334188	PAC:17833167
13	544	4781656	1	4779530	4783782	PAC:17826795
13	544	4790114	1	4787460	4792768	PAC:17826794
6	5155	4046252	1	4043883	4048621	PAC:17833188
6	5153	3907706	1	3902537	3912875	PAC:17833202
5	7247	24278543	1	24277184	24279902	PAC:17842579
5	4829	6761459.5	2	6756778	6766141	PAC:17828176
5	5068	6636550	2	6635587	6637513	PAC:17828166
14	766	7405653.5	2	7402871	7408436	PAC:17830791
7	766	121782	2	116894	126670	PAC:17817112
8	6614	19852648	2	19851403	19853893	PAC:17839241
1013	6614	3191065	2	3190331	3191799	PAC:17817219
5	1278	6581042.5	2	6576017	6586068	PAC:17828161
7	1278	338130.5	2	336214	340047	PAC:17817133
7	7329	2101759.5	2	2100065	2103454	PAC:17823015
7	5609	196487.5	2	193593	199382	PAC:17817121
7	765	4955800	2	4953766	4957834	PAC:17835446
14	765	355720.5	2	354953	356488	PAC:17837545
7	5438	4527433	2	4526093	4528773	PAC:17835393
7	8393	5866306.5	2	5863749	5868864	PAC:17835476
7	5606	133402.5	2	130330	136475	PAC:17817114
2	764	4423129	2	4421657	4424601	PAC:17829447
14	764	264822.5	2	262785	266860	PAC:17837554
7	764	4867380	2	4866937	4867823	PAC:17835433
15	764	15943146.5	2	15941485	15944808	PAC:17834897
1000	729	7524158	2	7523488	7524828	PAC:17818300
5	729	6214690	2	6214136	6215244	PAC:17828133
14	729	7261627	2	7260669	7262585	PAC:17830796
14	730	7309387.5	2	7308442	7310333	PAC:17830793
5	730	6322313	2	6321093	6323533	PAC:17828140
5	4824	6393617.5	2	6392295	6394940	PAC:17828148
5	5063	6260828	2	6257694	6263962	PAC:17828137
5	4822	6373294	2	6369682	6376906	PAC:17828146
5	4821	6336422	2	6333007	6339837	PAC:17828141
1000	728	7511680	2	7509502	7513858	PAC:17818298
5	728	6106480.5	2	6056509	6156452	PAC:17828130
14	728	7192472	2	7174981	7209963	PAC:17830798
14	2725	6918909.5	2	6917617	6920202	PAC:17830814
14	2724	6806614.5	2	6802051	6811178	PAC:17830818
4	4716	4462998.5	2	4457279	4468718	PAC:17840894
11	4805	13482729.5	2	13480481	13484978	PAC:17838224
4	4805	2509355	2	2501412	2517298	PAC:17840716
9	4715	3734893	2	3727481	3742305	PAC:17827351
4	4715	2897698	2	2897025	2898371	PAC:17840762
4	4714	2874163.5	2	2870320	2878007	PAC:17840757
4	4797	4439983.5	2	4436870	4443097	PAC:17840892
4	4800	4171888	2	4166349	4177427	PAC:17840870
1010	275	288342.5	2	282100	294585	PAC:17819852
1000	275	29227786	2	29227233	29228339	PAC:17820117
4	9112	3582769.5	2	3580660	3584879	PAC:17840824
4	4793	918618.5	2	916173	921064	PAC:17840547
9	6114	4786294.5	2	4763948	4808641	PAC:17827435
4	4741	2204029	2	2199114	2208944	PAC:17840684
14	89	24483442.5	2	24482468	24484417	PAC:17838786
1	89	22849370.5	2	22845052	22853689	PAC:17817387
14	90	26337210.5	2	26335678	26338743	PAC:17818846
1	90	19228245.5	2	19227005	19229486	PAC:17822516
1	1851	19471013	2	19466437	19475589	PAC:17822529
4	91	3644231.5	2	3643214	3645249	PAC:17840829
1	91	19408561	2	19401890	19415232	PAC:17822527
14	91	26312977.5	2	26311898	26314057	PAC:17817859
11	91	3801869	2	3800090	3803648	PAC:17826213
1	93	19545115	2	19543806	19546424	PAC:17822537
17	93	12809422.5	2	12807152	12811693	PAC:17820318
14	93	26241590	2	26240492	26242688	PAC:17817851
14	674	26035895.5	2	26033260	26038531	PAC:17817826
17	674	1255954	2	1252543	1259365	PAC:17821097
14	2972	26137312	2	26135038	26139586	PAC:17817838
14	2970	26094823	2	26092857	26096789	PAC:17817832
14	2969	26304825.5	2	26301184	26308467	PAC:17817858
14	2968	26285126	2	26280875	26289377	PAC:17817855
14	8817	975057.5	2	969017	981098	PAC:17837469
14	8834	24495179	2	24492483	24497875	PAC:17838788
1	98	19946638	2	19943774	19949502	PAC:17822579
14	98	26062451.5	2	26059393	26065510	PAC:17817828
1	98	19837955.5	2	19834919	19840992	PAC:17822568
17	6846	7344259.5	2	7343336	7345183	PAC:17820631
17	6847	7809649.5	2	7802440	7816859	PAC:17820603
17	8930	11535413.5	2	11534128	11536699	PAC:17820369
14	95	26213978.5	2	26212152	26215805	PAC:17817848
1	95	19706927.5	2	19703167	19710688	PAC:17822555
1	95	19581339.5	2	19577702	19584977	PAC:17822543
14	673	26019940.5	2	26018635	26021246	PAC:17817824
17	673	1244742.5	2	1243474	1246011	PAC:17821099
14	2945	26099177	2	26098021	26100333	PAC:17817833
14	8818	1132702.5	2	1129601	1135804	PAC:17837450
14	2973	26143565	2	26140843	26146287	PAC:17817839
14	88	24525585.5	2	24525304	24525867	PAC:17838791
14	88	24536629	2	24534986	24538272	PAC:17838793
1	88	22751840.5	2	22748079	22755602	PAC:17817378
1	132	19199265	2	19198450	19200080	PAC:17822512
1	132	19182880	2	19181762	19183998	PAC:17822510
17	132	12213806	2	12212831	12214781	PAC:17820338
17	3552	12512240.5	2	12508596	12515885	PAC:17820325
17	3551	12384203.5	2	12380133	12388274	PAC:17820330
17	3550	1014374	2	1011547	1017201	PAC:17821125
17	6809	11408020	2	11406858	11409182	PAC:17820375
17	3572	12258402	2	12257609	12259195	PAC:17820336
17	3549	1859462.5	2	1857595	1861330	PAC:17821050
1	3549	5286153	2	5284324	5287982	PAC:17823480
17	6808	10205394	2	10201724	10209064	PAC:17820457
17	3451	7602450.5	2	7601986	7602915	PAC:17820616
1	3451	727757.5	2	726713	728802	PAC:17823889
17	3472	11839848.5	2	11826694	11853003	PAC:17820354
17	3470	11644359.5	2	11643187	11645532	PAC:17820362
1	1554	3347627.5	2	3341421	3353834	PAC:17823637
17	3569	11697760	2	11694437	11701083	PAC:17820360
17	3567	1290380.5	2	1287518	1293243	PAC:17821094
17	3468	11468027.5	2	11466570	11469485	PAC:17820371
14	719	26426120	2	26425345	26426895	PAC:17818857
17	719	12003247.5	2	12001824	12004671	PAC:17820344
11	8696	3597298	2	3591369	3603227	PAC:17826194
18	2226	7377687	2	7338439	7416935	PAC:17821756
11	2226	7099598.5	2	7097373	7101824	PAC:17817325
11	350	6459449.5	2	6454662	6464237	PAC:17824334
4	350	6039589	2	6038250	6040928	PAC:17841006
11	2223	6964659	2	6922367	7006951	PAC:17817319
10	7593	357577.5	2	354675	360480	PAC:17824173
11	2221	6848346.5	2	6787293	6909400	PAC:17817317
11	6459	6081140.5	2	6077864	6084417	PAC:17824308
11	6459	6109553.5	2	6086975	6132132	PAC:17824309
11	8713	3366016.5	2	3365564	3366469	PAC:17826176
11	2215	6540546.5	2	6539122	6541971	PAC:17824343
11	2215	6534568.5	2	6533902	6535235	PAC:17824342
11	2213	6470464	2	6468109	6472819	PAC:17824336
11	2212	6407764.5	2	6407218	6408311	PAC:17824331
11	2168	6360361	2	6357811	6362911	PAC:17824324
11	2167	6222848	2	6216818	6228878	PAC:17824314
11	2208	6292276.5	2	6284022	6300531	PAC:17824317
11	414	6248528	2	6233260	6263796	PAC:17824315
9	414	8939141	2	8919366	8958916	PAC:17827670
11	413	6177957.5	2	6174292	6181623	PAC:17824311
9	413	8736625	2	8736324	8736926	PAC:17827659
11	2207	5948399.5	2	5946783	5950016	PAC:17824299
11	2206	5806999.5	2	5804546	5809453	PAC:17824290
11	343	5889356.5	2	5870209	5908504	PAC:17824293
4	343	6441292	2	6435577	6447007	PAC:17841031
9	6171	8034167.5	2	8019852	8048483	PAC:17827627
9	6169	440893	2	440684	441102	PAC:17827065
9	2132	18996075.5	2	18991971	19000180	PAC:17826617
11	2132	9372996.5	2	9370058	9375935	PAC:17832051
9	7470	7167351.5	2	7150525	7184178	PAC:17827594
9	1237	7068328.5	2	7066573	7070084	PAC:17827589
4	1237	5102623	2	5100024	5105222	PAC:17840957
9	8526	2307912	2	2302102	2313722	PAC:17827226
8	7440	20483866.5	2	20474817	20492916	PAC:17839174
9	6140	6867674	2	6866970	6868378	PAC:17827579
9	6139	6835648	2	6835056	6836240	PAC:17827576
9	6157	6733543.5	2	6731971	6735116	PAC:17827569
4	6157	4953428.5	2	4952205	4954652	PAC:17840945
9	6156	6720907	2	6719400	6722414	PAC:17827566
9	6138	3644233	2	3642182	3646284	PAC:17827341
9	6137	4101291	2	4100498	4102084	PAC:17827392
9	6154	6467576	2	6466342	6468810	PAC:17827545
9	385	6297594	2	6294429	6300759	PAC:17827532
11	385	4319991.5	2	4319551	4320432	PAC:17826259
9	385	6354097.5	2	6353602	6354593	PAC:17827533
11	7622	1467365	2	1465802	1468928	PAC:17825960
11	2265	4504247	2	4503500	4504994	PAC:17826277
11	7637	19632239.5	2	19627840	19636639	PAC:17836034
11	2264	8618066.5	2	8616499	8619634	PAC:17832030
11	384	4269845.5	2	4267139	4272552	PAC:17826255
9	384	6212121	2	6200746	6223496	PAC:17827526
9	384	6159341	2	6143362	6175320	PAC:17827523
4	384	4691234	2	4689101	4693367	PAC:17840915
11	384	4290868	2	4286564	4295172	PAC:17826256
9	9648	4406182	2	4405996	4406368	PAC:17827417
4	1232	4582880.5	2	4580991	4584770	PAC:17840908
9	1232	5814690.5	2	5809342	5820039	PAC:17827505
11	383	4254154	2	4252571	4255737	PAC:17826253
9	383	5955893	2	5954825	5956961	PAC:17827518
9	9647	2215266.5	2	2205746	2224787	PAC:17827218
14	2909	28202337	3	28196681	28207993	PAC:17838454
16	501	17034937.5	3	17034692	17035183	PAC:17835942
15	501	19688370	3	19687801	19688939	PAC:17834434
6	501	5237118.5	3	5236881	5237356	PAC:17833094
8	501	14330929.5	3	14329898	14331961	PAC:17833500
13	501	2557507	3	2556129	2558885	PAC:17826988
6	8328	20717757.5	3	20716998	20718517	PAC:17841133
6	5175	5103680.5	3	5103178	5104183	PAC:17833106
6	5178	5386598.5	3	5386237	5386960	PAC:17833080
6	9612	13713552.5	3	13702936	13724169	PAC:17842065
8	1359	14259159	3	14258728	14259590	PAC:17833505
6	1359	5226945.5	3	5226505	5227386	PAC:17833095
6	5179	5403075	3	5401162	5404988	PAC:17833077
6	1361	5521056	3	5519621	5522491	PAC:17833067
8	1361	14572110	3	14570487	14573733	PAC:17839751
6	5180	5412576.5	3	5407677	5417476	PAC:17833075
8	1362	14575325	3	14574568	14576082	PAC:17839750
6	1362	5525649.5	3	5522897	5528402	PAC:17833066
6	5181	5559816	3	5555741	5563891	PAC:17833064
6	5182	5588668.5	3	5587883	5589454	PAC:17833060
6	5183	5607907.5	3	5606598	5609217	PAC:17833058
13	574	23479464	3	23475973	23482955	PAC:17838067
6	574	1723900.5	3	1704251	1743550	PAC:17833359
13	574	23617744	3	23604143	23631345	PAC:17838056
13	8789	23248436	3	23242425	23254447	PAC:17838086
13	7706	19657556.5	3	19655197	19659916	PAC:17841522
6	507	5501656	3	5499276	5504036	PAC:17833069
13	507	6303088	3	6301462	6304714	PAC:17826703
8	507	14519658.5	3	14518802	14520515	PAC:17839758
13	507	2722041.5	3	2720369	2723714	PAC:17826968
13	507	3009258	3	3002901	3015615	PAC:17826948
6	507	5472134.5	3	5471032	5473237	PAC:17833071
8	5325	20005442.5	3	19997230	20013655	PAC:17839226
6	5325	1909439	3	1905407	1913471	PAC:17833351
6	5326	1931043	3	1927233	1934853	PAC:17833349
13	5270	24323599.5	3	24322716	24324483	PAC:17819681
6	5270	766786.5	3	765825	767748	PAC:17833439
8	1366	14643058	3	14640296	14645820	PAC:17839739
6	1366	5662506.5	3	5661060	5663953	PAC:17833049
8	508	14552771.5	3	14550840	14554703	PAC:17839753
6	508	5492673.5	3	5492117	5493230	PAC:17833070
13	508	3001244	3	3000612	3001876	PAC:17826949
6	508	4266225.5	3	4265366	4267085	PAC:17833172
8	509	14734086	3	14733277	14734895	PAC:17839731
6	509	5818442	3	5817374	5819510	PAC:17833037
13	509	3121344.5	3	3120586	3122103	PAC:17826939
6	509	5792332.5	3	5784124	5800541	PAC:17833038
13	509	3109061.5	3	3104318	3113805	PAC:17826940
6	8372	8247796	3	8246592	8249000	PAC:17832788
6	1368	5895503	3	5891257	5899749	PAC:17833031
8	1368	14775748.5	3	14772658	14778839	PAC:17839728
6	7376	12280468.5	3	12277807	12283130	PAC:17842114
8	7376	4662511	3	4657417	4667605	PAC:17831359
8	5875	15947287	3	15947160	15947414	PAC:17839610
8	5877	14915729	3	14915485	14915973	PAC:17839709
8	5878	14955701	3	14953841	14957561	PAC:17839706
8	9256	18293653	3	18292879	18294427	PAC:17839389
8	5879	14976298	3	14975028	14977568	PAC:17839704
8	5880	14979744.5	3	14979472	14980017	PAC:17839703
8	5881	14987558.5	3	14984660	14990457	PAC:17839701
13	516	3350290.5	3	3349271	3351310	PAC:17826918
6	516	6108019.5	3	6106853	6109186	PAC:17833005
6	516	6112417.5	3	6110414	6114421	PAC:17833004
8	516	15010006	3	15008660	15011352	PAC:17839697
13	2508	3299191	3	3298456	3299926	PAC:17826925
13	2509	3394788.5	3	3394297	3395280	PAC:17826914
5	2509	7176275.5	3	7174676	7177875	PAC:17835040
14	2509	9004598.5	3	9004161	9005036	PAC:17841212
8	2509	15023566.5	3	15022856	15024277	PAC:17839695
13	585	3423040.5	3	3421373	3424708	PAC:17826912
6	585	6152567.5	3	6151710	6153425	PAC:17832998
8	585	15032483.5	3	15031499	15033468	PAC:17839694
8	586	15084921.5	3	15082122	15087721	PAC:17839689
13	586	3543421.5	3	3539814	3547029	PAC:17826896
13	2512	3528765	3	3523707	3533823	PAC:17826898
13	2513	3534481.5	3	3534353	3534610	PAC:17826897
8	2514	15136276.5	3	15129876	15142677	PAC:17839681
13	2514	3602740.5	3	3601672	3603809	PAC:17826890
8	587	15112417.5	3	15111231	15113604	PAC:17839686
13	587	3572295.5	3	3570943	3573648	PAC:17826894
8	9274	12839036.5	3	12835049	12843024	PAC:17833641
6	1378	4138923	3	4136109	4141737	PAC:17833183
8	1378	13454227.5	3	13450238	13458217	PAC:17833587
8	1381	15502555	3	15502137	15502973	PAC:17839649
6	1381	6500245.5	3	6499844	6500647	PAC:17832955
6	5234	6567084.5	3	6563114	6571055	PAC:17832945
6	5235	6573558.5	3	6572689	6574428	PAC:17832944
6	7250	4387564.5	3	4386064	4389065	PAC:17833163
6	5238	6667868	3	6666460	6669276	PAC:17832934
6	5238	6665434.5	3	6664715	6666154	PAC:17832935
6	7251	4597005	3	4594461	4599549	PAC:17833152
6	5273	5952014	3	5951143	5952885	PAC:17833023
6	5274	5975483	3	5973687	5977279	PAC:17833019
6	5275	6925139.5	3	6918569	6931710	PAC:17832916
15	857	19640707	3	19638156	19643258	PAC:17834442
2	857	3133943	3	3130878	3137008	PAC:17829330
15	3133	19105197	3	19103851	19106543	PAC:17834493
15	3136	19296930	3	19288758	19305102	PAC:17834478
13	860	155211	3	154715	155707	PAC:17838728
15	860	19203019	3	19199513	19206525	PAC:17834486
15	860	19179552	3	19176593	19182511	PAC:17834488
6	860	7010096.5	3	7007828	7012365	PAC:17832906
2	860	2892135	3	2890820	2893450	PAC:17829312
2	9070	6984722	3	6982111	6987333	PAC:17824511
2	4326	4256701	3	4252626	4260776	PAC:17829429
2	4328	2993487	3	2991086	2995888	PAC:17829322
2	8040	4367377.5	3	4365378	4369377	PAC:17829440
2	4330	3020846.5	3	3020292	3021401	PAC:17829324
2	4332	3139376.5	3	3138163	3140590	PAC:17829331
2	7025	1854095	3	1850689	1857501	PAC:17829192
2	7026	3203118	3	3201546	3204690	PAC:17829338
2	4333	3159428.5	3	3156867	3161990	PAC:17829334
15	841	18517478	3	18512769	18522187	PAC:17834555
2	841	777376	3	775165	779587	PAC:17829072
15	841	18575653.5	3	18574235	18577072	PAC:17834546
16	841	19186143.5	3	19180777	19191510	PAC:17835778
15	841	18438549.5	3	18437263	18439836	PAC:17834564
16	841	19199484.5	3	19198071	19200898	PAC:17835776
15	7796	15349096.5	3	15345713	15352480	PAC:17834935
15	6748	11253677	3	11250833	11256521	PAC:17828302
15	7787	18775982	3	18773855	18778109	PAC:17834527
15	7788	18854184	3	18842921	18865447	PAC:17834520
15	6749	11402339.5	3	11402024	11402655	PAC:17828297
2	6749	5473540	3	5471911	5475169	PAC:17819177
15	6749	11283348.5	3	11276548	11290149	PAC:17828300
1000	6749	12286029	3	12283006	12289052	PAC:17818657
2	4379	3740764.5	3	3737352	3744177	PAC:17829385
15	4379	16223228.5	3	16221913	16224544	PAC:17834861
2	4378	3635626.5	3	3631707	3639546	PAC:17829375
2	4377	3604237.5	3	3594087	3614388	PAC:17829373
2	8016	7367461.5	3	7366653	7368270	PAC:17824492
2	937	3646934.5	3	3644809	3649060	PAC:17829376
16	937	16115226	3	16113369	16117083	PAC:17822718
2	8015	7300744	3	7297060	7304428	PAC:17824497
2	936	3592216.5	3	3590882	3593551	PAC:17829372
16	936	16092009	3	16088472	16095546	PAC:17822720
15	936	16079227.5	3	16070237	16088218	PAC:17834877
16	935	16037555	3	16028879	16046231	PAC:17822724
2	935	3512025.5	3	3511310	3512741	PAC:17829365
2	935	3840030.5	3	3838090	3841971	PAC:17829396
2	935	3530195	3	3522059	3538331	PAC:17829368
16	935	16746501.5	3	16737775	16755228	PAC:17822679
2	4376	3577877.5	3	3570051	3585704	PAC:17829371
2	4375	3562553	3	3558654	3566452	PAC:17829369
16	934	19367101.5	3	19365747	19368456	PAC:17835759
2	934	1013023.5	3	1011434	1014613	PAC:17829099
6	934	8982662.5	3	8980928	8984397	PAC:17832721
17	934	1631804.5	3	1631169	1632440	PAC:17821066
14	934	16194062.5	3	16192407	16195718	PAC:17837184
1	934	5306002.5	3	5301921	5310084	PAC:17823478
8	934	10967910	3	10966875	10968945	PAC:17833780
2	4374	1240085.5	3	1239832	1240339	PAC:17829121
2	4373	1196224.5	3	1193896	1198553	PAC:17829115
15	813	16008604	3	16007790	16009418	PAC:17834883
16	813	15906649.5	3	15905765	15907534	PAC:17822733
2	8034	6518808	3	6513192	6524424	PAC:17824547
2	4320	4762280.5	3	4762059	4762502	PAC:17819242
15	850	19041105	3	19039048	19043162	PAC:17834497
16	850	18078014.5	3	18074303	18081726	PAC:17835853
16	945	21740892	3	21738991	21742793	PAC:17842813
1000	945	18001396	3	17999913	18002879	PAC:17819320
2	945	1902737.5	3	1900899	1904576	PAC:17829199
2	4321	4774970	3	4768239	4781701	PAC:17819244
2	7083	2369687	3	2368434	2370940	PAC:17829255
2	4324	4226270	3	4225613	4226927	PAC:17829424
2	8037	4060546	3	4039818	4081274	PAC:17829410
14	2832	30167555	4	30165022	30170088	PAC:17823358
14	2831	30080081.5	4	30079465	30080698	PAC:17823353
14	2830	30075752.5	4	30074065	30077440	PAC:17823352
5	682	3600632	4	3595247	3606017	PAC:17827915
14	682	5783291	4	5780214	5786368	PAC:17830876
17	682	410167	4	407132	413202	PAC:17821191
17	682	7214438.5	4	7211134	7217743	PAC:17820645
14	682	29912707	4	29910338	29915076	PAC:17823326
17	3544	757342.5	4	756790	757895	PAC:17821158
17	3447	6017201.5	4	6013189	6021214	PAC:17820750
17	3448	7398090	4	7384486	7411694	PAC:17820630
17	3446	5960202	4	5958856	5961548	PAC:17820756
17	6821	7063832	4	7060940	7066724	PAC:17820657
17	6821	7083463	4	7072740	7094186	PAC:17820654
5	4885	5428251.5	4	5426792	5429711	PAC:17828080
5	1255	7991598	4	7989750	7993446	PAC:17835100
7	1255	6159456.5	4	6158087	6160826	PAC:17835497
5	5072	7496587	4	7495529	7497645	PAC:17835066
7	5072	5911881	4	5910684	5913078	PAC:17835479
5	5025	7896362	4	7894022	7898702	PAC:17835093
14	5025	9869523	4	9853351	9885695	PAC:17831963
5	1253	2437042	4	2435859	2438225	PAC:17827791
5	1253	1952048.5	4	1950534	1953563	PAC:17827748
5	1254	2189044.5	4	2184164	2193925	PAC:17827771
5	1254	1982790	4	1976784	1988796	PAC:17827752
5	5026	7968324	4	7967629	7969019	PAC:17835097
14	5026	10040944.5	4	10040315	10041574	PAC:17831959
7	5595	2363156	4	2361696	2364616	PAC:17822990
7	5596	6270232	4	6269945	6270519	PAC:17835504
7	5415	6182690	4	6177974	6187406	PAC:17835499
7	5416	6260742	4	6254705	6266779	PAC:17835503
6	9207	17411247.5	4	17406804	17415691	PAC:17837701
7	5599	6389561	4	6380043	6399079	PAC:17835511
8	5404	16672365	4	16671755	16672975	PAC:17839549
6	5404	21225174.5	4	21224808	21225541	PAC:17841104
7	5405	6565680	4	6562398	6568962	PAC:17835523
7	5406	6643597	4	6641661	6645533	PAC:17835527
5	1262	8734483.5	4	8732862	8736105	PAC:17835138
7	1262	6786870	4	6786671	6787069	PAC:17835536
5	7229	1849922	4	1845533	1854311	PAC:17840394
5	5077	8616593.5	4	8615373	8617814	PAC:17835131
7	1259	6600281.5	4	6588813	6611750	PAC:17835525
5	1259	8349480.5	4	8340261	8358700	PAC:17835117
5	5076	8612764.5	4	8611049	8614480	PAC:17835130
5	5075	8523315.5	4	8521274	8525357	PAC:17835123
5	5074	8191959	4	8186969	8196949	PAC:17835111
5	7214	23401260.5	4	23398859	23403662	PAC:17842497
5	5073	7510889.5	4	7508228	7513551	PAC:17835068
7	1258	6523001	4	6520673	6525329	PAC:17835520
5	1258	8278258	4	8275912	8280604	PAC:17835114
6	5403	10276181.5	4	10272612	10279751	PAC:17842151
7	5418	6476666.5	4	6475281	6478052	PAC:17835515
7	5598	6319959.5	4	6291374	6348545	PAC:17835509
7	5597	6289277	4	6288459	6290095	PAC:17835508
7	5594	2174277	4	2170574	2177980	PAC:17823008
7	5414	5894493	4	5890512	5898474	PAC:17835478
14	5413	12697973	4	12696103	12699843	PAC:17831884
7	5413	7452311.5	4	7450247	7454376	PAC:17835578
6	8374	5947441.5	4	5944842	5950041	PAC:17833024
7	7308	17742453	4	17739635	17745271	PAC:17831128
6	8373	5142188.5	4	5137111	5147266	PAC:17833103
14	5070	7929903.5	4	7924370	7935437	PAC:17841240
5	5070	6985930.5	4	6985773	6986088	PAC:17828188
5	5070	6957466.5	4	6954732	6960201	PAC:17828185
5	5069	6778742.5	4	6777218	6780267	PAC:17828177
5	4832	7077544.5	4	7076729	7078360	PAC:17835036
5	4830	6825453	4	6821761	6829145	PAC:17828181
4	7204	1199138.5	4	1197521	1200756	PAC:17840581
14	4828	8499476	4	8496412	8502540	PAC:17841226
5	4828	6746890.5	4	6744587	6749194	PAC:17828174
5	5067	6628280.5	4	6624260	6632301	PAC:17828165
5	4827	6571274	4	6568685	6573863	PAC:17828160
5	5035	6705579.5	4	6701037	6710122	PAC:17828172
5	5034	3452166	4	3447729	3456603	PAC:17827899
1	5033	22855842.5	4	22854790	22856895	PAC:17817388
5	5033	3163189.5	4	3161045	3165334	PAC:17827874
5	1279	6645998	4	6644692	6647304	PAC:17828167
7	1279	394167	4	391983	396351	PAC:17817139
5	5066	6619837.5	4	6616249	6623426	PAC:17828164
5	5065	6410477.5	4	6409726	6411229	PAC:17828150
5	5064	6402889.5	4	6397556	6408223	PAC:17828149
5	4825	6472469.5	4	6455742	6489197	PAC:17828153
5	4823	6389701.5	4	6388676	6390727	PAC:17828147
5	5062	6232021	4	6228915	6235127	PAC:17828135
5	4820	6252440	4	6247513	6257367	PAC:17828136
5	4819	6208822.5	4	6207107	6210538	PAC:17828132
5	5061	5853753	4	5849795	5857711	PAC:17828120
5	4818	5880982.5	4	5879276	5882689	PAC:17828122
5	5060	5771741.5	4	5771326	5772157	PAC:17828113
14	727	7042357	4	7036356	7048358	PAC:17830807
5	727	5783068	4	5781980	5784156	PAC:17828115
1000	4817	7483232	4	7481806	7484658	PAC:17818295
5	4817	5875114	4	5874228	5876000	PAC:17828121
5	4816	5831583.5	4	5824109	5839058	PAC:17828119
5	5059	5762466	4	5754630	5770302	PAC:17828112
5	4814	5809924	4	5808030	5811818	PAC:17828117
5	4813	5743900	4	5740523	5747277	PAC:17828110
5	4812	5585832	4	5577948	5593716	PAC:17828098
5	1332	5725889.5	4	5725671	5726108	PAC:17828107
5	1332	5735056.5	4	5731955	5738158	PAC:17828108
1000	1332	7355748.5	4	7352072	7359425	PAC:17818284
5	5058	5486515	4	5481021	5492009	PAC:17828086
5	5057	5446486	4	5444415	5448557	PAC:17828084
5	4811	5570380	4	5569273	5571487	PAC:17828097
5	724	5541333	4	5537597	5545069	PAC:17828093
14	724	6674169.5	4	6670990	6677349	PAC:17830828
5	4809	5508213.5	4	5507372	5509055	PAC:17828089
7	4809	963603.5	4	962328	964879	PAC:17817440
7	4809	372452.5	4	369587	375318	PAC:17817137
5	4808	5496742.5	4	5493039	5500446	PAC:17828087
4	4807	4536348	4	4535504	4537192	PAC:17840901
11	4807	4117364	4	4116121	4118607	PAC:17826242
4	4806	2525345.5	4	2520741	2529950	PAC:17840717
5	1299	5386723.5	4	5385922	5387525	PAC:17828076
7	1299	1073514.5	4	1072802	1074227	PAC:17817424
8	5055	21011416.5	4	21009932	21012901	PAC:17839115
5	5055	5304425.5	4	5303087	5305764	PAC:17828065
5	4882	5326494.5	4	5319391	5333598	PAC:17828069
5	5054	5293433.5	4	5292468	5294399	PAC:17828063
15	3117	13444158.5	4	13435910	13452407	PAC:17828216
7	3116	6233271	4	6231359	6235183	PAC:17835502
7	3116	6222107	4	6220159	6224055	PAC:17835501
15	3116	13413940	4	13412305	13415575	PAC:17828220
16	9485	1091745	4	1088183	1095307	PAC:17832560
15	6707	9728138	4	9713972	9742304	PAC:17828358
16	9498	8603880.5	4	8591956	8615805	PAC:17825080
16	9497	2437683	4	2436244	2439122	PAC:17832631
14	6633	1008737	5	1007348	1010126	PAC:17837466
14	679	28911330	5	28910096	28912564	PAC:17823227
17	679	6287540	5	6285646	6289434	PAC:17820722
1	6358	5133254	5	5131595	5134913	PAC:17823484
14	124	29251065.5	5	29249333	29252798	PAC:17823256
1	124	11610728	5	11610081	11611375	PAC:17829521
17	124	6589530	5	6588505	6590555	PAC:17820701
17	124	6559132.5	5	6556968	6561297	PAC:17820703
1	1521	11620714	5	11618396	11623032	PAC:17829520
1	1520	11541373.5	5	11539990	11542757	PAC:17829526
17	122	6532006	5	6517062	6546950	PAC:17820705
1	122	11560487.5	5	11543271	11577704	PAC:17829525
17	3358	6359586.5	5	6358009	6361164	PAC:17820718
17	121	6463148	5	6456981	6469315	PAC:17820710
1	121	11466603.5	5	11465791	11467416	PAC:17829529
17	120	6421739	5	6419940	6423538	PAC:17820713
1	120	11226201.5	5	11224953	11227450	PAC:17829542
1	1516	11253436	5	11251118	11255754	PAC:17829539
1	1515	11015516.5	5	11014072	11016961	PAC:17829549
1	1514	10986107	5	10984996	10987218	PAC:17829553
1	1512	10912040	5	10908780	10915300	PAC:17829556
1	1509	10585052.5	5	10582127	10587978	PAC:17829573
14	5	28756432	5	28756121	28756743	PAC:17838506
1	5	10423010.5	5	10422717	10423304	PAC:17829577
1	117	10286701.5	5	10284236	10289167	PAC:17829587
17	117	5933800.5	5	5930102	5937499	PAC:17820759
14	117	28635510.5	5	28634497	28636524	PAC:17838498
1	6290	22910922	5	22899502	22922342	PAC:17817397
1	6360	11967284.5	5	11958854	11975715	PAC:17829505
17	6360	6690156	5	6686593	6693719	PAC:17820692
1	6359	5137748	5	5136719	5138777	PAC:17823483
1	1508	10482443	5	10472215	10492671	PAC:17829575
1	1507	10441931.5	5	10433893	10449970	PAC:17829576
1	1506	10380681	5	10377800	10383562	PAC:17829582
1	1505	10335786	5	10323462	10348110	PAC:17829584
1	1504	15023136.5	5	15015594	15030679	PAC:17822375
19	1503	5147113.5	5	5138070	5156157	PAC:17825519
1	1503	14983455.5	5	14982723	14984188	PAC:17822374
12	1503	7440242.5	5	7438999	7441486	PAC:17837111
1	1573	10143117.5	5	10140537	10145698	PAC:17829602
1	109	10045626.5	5	10044523	10046730	PAC:17829608
14	109	28467367.5	5	28466127	28468608	PAC:17838479
14	2850	29928769	5	29927244	29930294	PAC:17823328
14	692	23929885	5	23920911	23938859	PAC:17838752
17	692	5623583	5	5620229	5626937	PAC:17820787
14	2852	28410408	5	28408273	28412543	PAC:17838476
17	162	8923690	5	8922864	8924516	PAC:17820527
1	162	9085005	5	9084282	9085728	PAC:17829663
14	2868	28106249	5	28105383	28107115	PAC:17838440
14	2907	26850810.5	5	26847905	26853716	PAC:17838316
14	2906	28011800.5	5	28010275	28013326	PAC:17838429
14	2906	28024624	5	28024251	28024997	PAC:17838431
14	6678	27739895.5	5	27739145	27740646	PAC:17838396
1	1715	7987747	5	7987554	7987940	PAC:17824927
17	714	8876617.5	5	8873900	8879335	PAC:17820532
14	714	28001994.5	5	27999086	28004903	PAC:17838428
12	714	2466555.5	5	2463290	2469821	PAC:17830032
14	6677	27198625	5	27184080	27213170	PAC:17838348
14	2864	27384750	5	27371960	27397540	PAC:17838362
14	30	27926984.5	5	27925049	27928920	PAC:17838419
1	30	8863183.5	5	8860974	8865393	PAC:17829677
17	30	9066083.5	5	9063983	9068184	PAC:17820516
1	157	7711193	5	7709619	7712767	PAC:17824952
17	157	9865162	5	9863143	9867181	PAC:17820476
14	711	27816168.5	5	27813126	27819211	PAC:17838408
17	711	9169461.5	5	9166779	9172144	PAC:17820510
1	1627	8672577	5	8670276	8674878	PAC:17829692
1	1626	2543818.5	5	2542652	2544985	PAC:17823708
1	1768	8172845.5	5	8170639	8175052	PAC:17824912
1	1767	8084888	5	8084002	8085774	PAC:17824917
1	1766	18006092.5	5	18001134	18011051	PAC:17822466
1	1765	17990270	5	17986243	17994297	PAC:17822465
14	24	27650895	5	27646939	27654851	PAC:17838385
1	24	8016851.5	5	8012586	8021117	PAC:17824922
1	1586	7953561.5	5	7946357	7960766	PAC:17824930
14	1713	481777.5	5	479471	484084	PAC:17837531
1	1713	7632591	5	7629740	7635442	PAC:17824961
1	1583	7818807	5	7814307	7823307	PAC:17824943
17	156	9895527.5	5	9893457	9897598	PAC:17820473
1	156	7653032	5	7651553	7654511	PAC:17824960
1	1580	12605170.5	5	12603740	12606601	PAC:17829476
1	155	7557372	5	7552415	7562329	PAC:17824965
17	155	9994903	5	9989722	10000084	PAC:17820465
17	3452	12064867.5	5	12031217	12098518	PAC:17820343
17	3452	12135519	5	12121984	12149054	PAC:17820342
1	3453	6631344	5	6628696	6633992	PAC:17817056
17	3453	12209282.5	5	12208441	12210124	PAC:17820339
17	6827	360721.5	5	359709	361734	PAC:17821195
17	3457	9956863	5	9949638	9964088	PAC:17820466
17	6806	3697735	5	3695153	3700317	PAC:17820907
17	3458	10183102	5	10181157	10185047	PAC:17820459
1	152	4860319	5	4858818	4861820	PAC:17823509
17	152	2188441	5	2183684	2193198	PAC:17821030
1	3460	7386463	5	7385836	7387090	PAC:17824981
17	3460	10245424	5	10241880	10248968	PAC:17820454
14	701	27065443.5	5	27065279	27065608	PAC:17838337
17	701	10706762.5	5	10706598	10706927	PAC:17820429
1000	701	14570392.5	5	14568884	14571901	PAC:17818916
14	3018	27127618	5	27122753	27132483	PAC:17838343
14	3017	27112686.5	5	27105454	27119919	PAC:17838342
14	3016	26752650	5	26750413	26754887	PAC:17838304
14	2983	26969799.5	5	26968516	26971083	PAC:17838333
14	2902	26906575	5	26904968	26908182	PAC:17838323
14	2901	25663624.5	5	25661579	25665670	PAC:17838900
14	2900	25643799.5	5	25641499	25646100	PAC:17838896
17	2900	952886	5	950269	955503	PAC:17821133
14	2900	25647077.5	5	25646583	25647572	PAC:17838897
14	2905	27070804.5	5	27068010	27073599	PAC:17838339
1	1565	7129672.5	5	7122124	7137221	PAC:17817017
1	1799	7223322	5	7217134	7229510	PAC:17817012
1	185	7068135	5	7066266	7070004	PAC:17817022
17	185	11174626.5	5	11172609	11176644	PAC:17820388
17	185	11404368	5	11402855	11405881	PAC:17820376
1	185	7040512	5	7031055	7049969	PAC:17817023
14	185	26834204.5	5	26831552	26836857	PAC:17838314
1	185	6980170.5	5	6977775	6982566	PAC:17817029
17	185	11376287	5	11372051	11380523	PAC:17820377
1	1798	15899616.5	5	15898501	15900732	PAC:17822403
1	1564	7108216	5	7102923	7113509	PAC:17817018
1	1563	7097710	5	7095328	7100092	PAC:17817019
1	1562	6990945.5	5	6988614	6993277	PAC:17817027
1	183	6887178	5	6886457	6887899	PAC:17817038
17	183	11593529	5	11592928	11594130	PAC:17820367
17	1812	1388315	5	1382553	1394077	PAC:17821083
1	1812	19725919	5	19723428	19728410	PAC:17822558
1	6315	9337809.5	5	9337386	9338233	PAC:17829649
14	182	25235981	5	25235153	25236809	PAC:17838862
14	182	5807805	5	5801270	5814340	PAC:17830873
1	182	6875771.5	5	6875462	6876081	PAC:17817040
1	182	6880778.5	5	6877619	6883938	PAC:17817039
17	182	11626311.5	5	11622796	11629827	PAC:17820364
7	182	2210142	5	2207076	2213208	PAC:17823002
5	182	3566309.5	5	3563234	3569385	PAC:17827911
14	182	26718356	5	26715764	26720948	PAC:17838301
14	2872	26448439.5	5	26444589	26452290	PAC:17818861
14	2994	26383767.5	5	26380431	26387104	PAC:17818850
1	1804	22535244.5	5	22527863	22542626	PAC:17817352
1	1555	3581829.5	5	3578388	3585271	PAC:17823614
17	1556	11791716.5	5	11783933	11799500	PAC:17820355
1	1556	6685129	5	6678843	6691415	PAC:17817052
1	1557	6707062.5	5	6701748	6712377	PAC:17817051
14	1806	26440959	5	26437916	26444002	PAC:17818860
1	1806	6661688	5	6653070	6670306	PAC:17817054
1	1558	6730530	5	6729062	6731998	PAC:17817050
1	1559	6758197	5	6749249	6767145	PAC:17817048
17	179	35539.5	5	34822	36257	PAC:17821234
1	179	22738337.5	5	22737986	22738689	PAC:17817376
17	8928	2390831	5	2388650	2393012	PAC:17821012
4	8154	1642962.5	6	1639516	1646409	PAC:17840629
11	353	7396504.5	6	7391806	7401203	PAC:17818677
4	353	5603081	6	5599736	5606426	PAC:17840983
1	353	5602585	6	5599862	5605308	PAC:17823456
11	2077	3246877.5	6	3245991	3247764	PAC:17826163
11	6440	4339737.5	6	4337655	4341820	PAC:17826262
11	2080	3544938	6	3539907	3549969	PAC:17826190
11	2081	3555545.5	6	3553469	3557622	PAC:17826191
11	7607	9873396.5	6	9867513	9879280	PAC:17832067
4	355	3815803	6	3814650	3816956	PAC:17840844
11	355	3489664	6	3486213	3493115	PAC:17826186
9	355	4435359	6	4431072	4439646	PAC:17827418
4	356	3780248.5	6	3778401	3782096	PAC:17840840
11	356	3537552.5	6	3536280	3538825	PAC:17826189
9	9306	19089620.5	6	19086748	19092493	PAC:17826622
4	4742	2211093.5	6	2209680	2212507	PAC:17840685
9	6113	4756398	6	4751321	4761475	PAC:17827434
9	6112	2927562	6	2920506	2934618	PAC:17827281
9	6111	2678432	6	2678301	2678563	PAC:17827263
9	8527	5945586	6	5942078	5949094	PAC:17827517
11	7444	3349873	6	3341777	3357969	PAC:17826174
9	7444	4245912	6	4243262	4248562	PAC:17827404
9	7443	4056299.5	6	4053840	4058759	PAC:17827385
8	9646	163356	6	162012	164700	PAC:17836498
9	6129	4299998	6	4297647	4302349	PAC:17827408
9	6127	2353499	6	2352031	2354967	PAC:17827231
9	6127	2350254.5	6	2348985	2351524	PAC:17827230
9	7442	6984065.5	6	6977464	6990667	PAC:17827586
9	6135	5803139	6	5800021	5806257	PAC:17827504
9	6134	729143.5	6	725624	732663	PAC:17827099
9	403	3787829.5	6	3786508	3789151	PAC:17827356
11	403	2920779	6	2919317	2922241	PAC:17826124
9	9297	455285	6	453126	457444	PAC:17827067
9	7441	8586473	6	8569080	8603866	PAC:17827651
4	4697	3206113	6	3200325	3211901	PAC:17840796
4	309	3129062.5	6	3118486	3139639	PAC:17840787
11	309	3066796	6	3061527	3072065	PAC:17826141
4	309	3114217	6	3110588	3117846	PAC:17840786
4	4694	3161921.5	6	3158111	3165732	PAC:17840789
4	4691	3086005.5	6	3084814	3087197	PAC:17840782
11	307	3013008.5	6	3008503	3017514	PAC:17826134
4	307	3026577.5	6	3022802	3030353	PAC:17840775
4	9109	2990859	6	2989479	2992239	PAC:17840773
4	4726	2919045.5	6	2917397	2920694	PAC:17840765
4	305	2914378	6	2911664	2917092	PAC:17840764
11	305	2809988.5	6	2806049	2813928	PAC:17826113
11	2065	2067604.5	6	2064360	2070849	PAC:17826033
11	7603	18711625.5	6	18709054	18714197	PAC:17836100
11	2104	2841685	6	2836810	2846560	PAC:17826117
4	4723	2852068.5	6	2849047	2855090	PAC:17840755
9	6097	3684742.5	6	3683182	3686303	PAC:17827345
9	6096	3679836	6	3678617	3681055	PAC:17827344
9	6092	3467843.5	6	3466668	3469019	PAC:17827330
9	6091	3453847	6	3451847	3455847	PAC:17827329
9	6090	3449039.5	6	3448514	3449565	PAC:17827328
4	4707	2660382.5	6	2657853	2662912	PAC:17840734
4	4706	1097265.5	6	1096201	1098330	PAC:17840569
8	6088	721718.5	6	720660	722777	PAC:17836529
9	6089	3236778.5	6	3229012	3244545	PAC:17827309
9	6136	4080009	6	4073327	4086691	PAC:17827389
9	6093	3592296	6	3584004	3600588	PAC:17827338
9	6094	3602483	6	3602148	3602818	PAC:17827339
9	6095	3665919.5	6	3665631	3666208	PAC:17827342
4	4713	2783590	6	2781857	2785323	PAC:17840750
4	4719	4547815	6	4545482	4550148	PAC:17840903
4	4711	2753477	6	2752833	2754121	PAC:17840744
4	4711	2754957.5	6	2754197	2755718	PAC:17840745
4	4709	2731045.5	6	2730337	2731754	PAC:17840739
9	4709	3439838	6	3439265	3440411	PAC:17827327
4	4734	2599695.5	6	2597499	2601892	PAC:17840725
9	7460	3125658	6	3123708	3127608	PAC:17827301
9	399	3066885.5	6	3062548	3071223	PAC:17827296
11	399	2474165.5	6	2470890	2477441	PAC:17826082
11	6464	2111733	6	2105178	2118288	PAC:17826040
11	2284	1866232	6	1862763	1869701	PAC:17826006
11	2285	2455965.5	6	2455389	2456542	PAC:17826079
11	6465	2140431.5	6	2138609	2142254	PAC:17826044
9	332	2980306.5	6	2979013	2981600	PAC:17827287
11	332	2362523.5	6	2361060	2363987	PAC:17826067
4	332	420224	6	419081	421367	PAC:17840494
11	2184	4864975	6	4862914	4867036	PAC:17826301
11	2185	2570650.5	6	2568060	2573241	PAC:17826094
15	4253	10401043.5	6	10394756	10407331	PAC:17828335
2	4253	6638338.5	6	6638019	6638658	PAC:17824539
2	8032	6502619.5	6	6501539	6503700	PAC:17824549
2	4385	305427	6	304194	306660	PAC:17829023
2	8050	8766113.5	6	8765948	8766279	PAC:17824432
2	8049	8371449	6	8366199	8376699	PAC:17824446
15	3079	9945450.5	6	9935735	9955166	PAC:17828347
8	4211	7218651.5	6	7215947	7221356	PAC:17823108
2	4211	2021169.5	6	2020339	2022000	PAC:17829212
6	4212	10957764.5	6	10952852	10962677	PAC:17842142
2	4212	2067094.5	6	2064381	2069808	PAC:17829216
2	4214	7009442	6	7008499	7010385	PAC:17824509
2	4215	7069444	6	7060204	7078684	PAC:17824506
2	4217	7118869.5	6	7118206	7119533	PAC:17824504
2	8067	8172283	6	8170641	8173925	PAC:17824458
2	919	714488.5	6	709763	719214	PAC:17829064
16	919	18762153	6	18756190	18768116	PAC:17835808
2	4230	7371322.5	6	7370114	7372531	PAC:17824491
2	4231	7391072.5	6	7390611	7391534	PAC:17824490
16	920	18818236	6	18814460	18822012	PAC:17835805
2	920	724483.5	6	722302	726665	PAC:17829066
2	920	730908	6	727514	734302	PAC:17829067
16	921	1072581	6	1064294	1080868	PAC:17832559
2	921	7331092.5	6	7322917	7339268	PAC:17824494
16	3228	1196167	6	1194274	1198060	PAC:17832569
16	922	1158358.5	6	1157784	1158933	PAC:17832566
2	922	7560105	6	7559107	7561103	PAC:17824483
2	923	7808187.5	6	7806226	7810149	PAC:17824475
16	923	1180271.5	6	1169589	1190954	PAC:17832567
17	18	6804485.5	6	6803865	6805106	PAC:17820680
17	18	6821813.5	6	6820990	6822637	PAC:17820679
14	18	29571016.5	6	29569941	29572092	PAC:17823291
14	18	29543262	6	29542386	29544138	PAC:17823286
1	18	12152427	6	12148351	12156503	PAC:17829494
14	18	29554402.5	6	29552078	29556727	PAC:17823288
17	2	5816690	6	5815120	5818260	PAC:17820769
14	2	28461076	6	28457434	28464718	PAC:17838478
1	2	10071635.5	6	10068084	10075187	PAC:17829606
14	3	28628517	6	28626013	28631021	PAC:17838497
1	3	10282502.5	6	10281464	10283541	PAC:17829588
18	8982	23431485.5	6	23429446	23433525	PAC:17824261
18	8980	4835573.5	6	4816010	4855137	PAC:17821578
18	8979	20204956	6	20203331	20206581	PAC:17839954
18	9526	16232436.5	6	16231736	16233137	PAC:17840203
18	9525	16220165.5	6	16218963	16221368	PAC:17840202
3	7109	624058.5	7	623792	624325	PAC:17832433
3	4538	628319	7	624725	631913	PAC:17832432
3	4540	6508190	7	6507526	6508854	PAC:17842399
3	4411	3202285.5	7	3201650	3202921	PAC:17832136
3	1218	4209125	7	4207763	4210487	PAC:17837874
7	1218	16939772.5	7	16939174	16940371	PAC:17831053
18	1036	7903176	7	7902268	7904084	PAC:17821808
3	1036	6774307.5	7	6773340	6775275	PAC:17842382
18	1125	7963519	7	7962590	7964448	PAC:17821816
7	1125	15871367.5	7	15867609	15875126	PAC:17816771
7	1127	16135259.5	7	16134670	16135849	PAC:17816797
18	1127	8077834	7	8077180	8078488	PAC:17821828
18	3860	13834430	7	13833441	13835419	PAC:17822355
18	3633	729823	7	728952	730694	PAC:17824666
18	1129	8244793.5	7	8244437	8245150	PAC:17821842
7	1129	16234638	7	16233401	16235875	PAC:17816804
7	5543	16244309	7	16242881	16245737	PAC:17816805
18	1132	8420456.5	7	8418530	8422383	PAC:17821857
7	1132	16341432.5	7	16337943	16344922	PAC:17830993
7	5639	14337775	7	14336647	14338903	PAC:17819322
3	4466	3923671	7	3918481	3928861	PAC:17837847
3	4485	1528342.5	7	1527977	1528708	PAC:17832337
3	4486	1536448	7	1534987	1537909	PAC:17832336
18	986	8869069.5	7	8866981	8871158	PAC:17821897
3	986	4028826	7	4027276	4030376	PAC:17837858
18	6884	12300429	7	12299184	12301674	PAC:17822239
18	3620	9067686.5	7	9065607	9069766	PAC:17821915
18	1016	9404243.5	7	9401395	9407092	PAC:17821941
3	1016	4308983.5	7	4306778	4311189	PAC:17837886
3	4498	6393384.5	7	6391762	6395007	PAC:17842406
3	4499	6402607.5	7	6399870	6405345	PAC:17842404
3	1017	4321746	7	4318215	4325277	PAC:17837888
18	1017	9424768.5	7	9420352	9429185	PAC:17821943
3	4505	8434008	7	8432236	8435780	PAC:17841785
7	4468	16438780	7	16437460	16440100	PAC:17831001
3	4468	4019616	7	4015610	4023622	PAC:17837857
3	4457	7140420.5	7	7137471	7143370	PAC:17842352
3	8094	8405557	7	8403175	8407939	PAC:17841789
3	4472	4819771.5	7	4819253	4820290	PAC:17837938
3	4473	4857831.5	7	4857382	4858281	PAC:17837941
1000	6246	7657716	7	7655005	7660427	PAC:17818341
3	4492	2576161	7	2571787	2580535	PAC:17832213
3	4492	2463336	7	2463083	2463589	PAC:17832231
4	4652	18597250.5	7	18596951	18597550	PAC:17828716
18	1066	8351622.5	7	8350811	8352434	PAC:17821852
7	1066	16273682	7	16271688	16275676	PAC:17816808
3	1066	5964564	7	5962731	5966397	PAC:17818335
4	4600	17408218	7	17400740	17415696	PAC:17828820
4	1069	17554664	7	17553881	17555447	PAC:17828808
18	1069	10119557.5	7	10119132	10119983	PAC:17822010
4	4654	17423117	7	17421394	17424840	PAC:17828818
4	1205	19670164.5	7	19667744	19672585	PAC:17828629
3	1205	673821.5	7	671036	676607	PAC:17832427
4	8175	21469467.5	7	21469069	21469866	PAC:17834240
18	3803	10174984	7	10174295	10175673	PAC:17822017
18	4601	10098059	7	10097950	10098168	PAC:17822008
4	4601	17529691.5	7	17528926	17530457	PAC:17828810
4	4601	17487186.5	7	17484664	17489709	PAC:17828812
4	4602	17550039	7	17548655	17551423	PAC:17828809
4	9118	2074346.5	7	2072516	2076177	PAC:17840670
4	4604	17798982.5	7	17798207	17799758	PAC:17828790
4	4605	18003230	7	18001311	18005149	PAC:17828777
4	4605	18006862	7	18005212	18008512	PAC:17828776
4	4605	18121517.5	7	18116661	18126374	PAC:17828764
4	9575	6809503.5	7	6806348	6812659	PAC:17841053
18	4639	14138469.5	7	14136506	14140433	PAC:17817734
4	4639	22059912	7	22059055	22060769	PAC:17834217
4	4607	18027689.5	7	18026699	18028680	PAC:17828773
18	3739	10553548	7	10553050	10554046	PAC:17822059
4	4641	18132926	7	18131332	18134520	PAC:17828763
4	1075	18051320	7	18049981	18052659	PAC:17828770
18	1075	10521539.5	7	10519651	10523428	PAC:17822055
4	4622	20805834.5	7	20804686	20806983	PAC:17834287
3	1011	5721746	7	5719572	5723920	PAC:17838024
18	1011	10592910	7	10590891	10594929	PAC:17822062
3	4449	5730626.5	7	5726316	5734937	PAC:17838025
3	4445	5648469.5	7	5641165	5655774	PAC:17838018
3	4443	5557419.5	7	5554460	5560379	PAC:17838008
3	8098	5511667	7	5494395	5528939	PAC:17838005
3	4442	3026611	7	3025509	3027713	PAC:17832160
3	995	5351887.5	7	5351364	5352411	PAC:17837991
18	995	10158098	7	10156807	10159389	PAC:17822016
3	994	5321004.5	7	5320758	5321251	PAC:17837989
4	994	17564640.5	7	17564079	17565202	PAC:17828807
18	994	10146571	7	10146222	10146920	PAC:17822014
3	4428	5308689.5	7	5306188	5311191	PAC:17837987
18	992	9912095	7	9911314	9912876	PAC:17821991
3	992	5187536.5	7	5183321	5191752	PAC:17837970
18	1067	10074921.5	7	10074527	10075316	PAC:17822006
2	1067	332907.5	7	331559	334256	PAC:17829026
18	1067	10071455.5	7	10068627	10074284	PAC:17822005
4	1067	17433017	7	17430193	17435841	PAC:17828817
4	4599	18611500.5	7	18607179	18615822	PAC:17828714
18	1065	8295891.5	7	8295163	8296620	PAC:17821847
3	1065	5974724	7	5973962	5975486	PAC:17818334
7	1065	16255670.5	7	16254929	16256412	PAC:17816806
18	6928	3197593	7	3197181	3198005	PAC:17821415
17	6853	5223975	7	5221016	5226934	PAC:17820816
7	991	14429930.5	7	14428039	14431822	PAC:17819331
3	991	5125854.5	7	5125033	5126676	PAC:17837966
18	991	9891288.5	7	9890384	9892193	PAC:17821988
18	3674	9984859.5	7	9961228	10008491	PAC:17821996
18	3673	9947734.5	7	9946900	9948569	PAC:17821994
18	3835	9693869.5	7	9692544	9695195	PAC:17821969
18	3834	9683725	7	9681434	9686016	PAC:17821968
7	3833	14367707.5	7	14365747	14369668	PAC:17819325
18	3833	9658539	7	9656811	9660267	PAC:17821965
3	988	4195640	7	4192892	4198388	PAC:17837873
18	988	9035659.5	7	9033017	9038302	PAC:17821911
3	987	4171920.5	7	4170184	4173657	PAC:17837870
7	987	16922021.5	7	16919770	16924273	PAC:17831051
18	987	9025722.5	7	9025103	9026342	PAC:17821909
1000	4469	17862740.5	7	17861458	17864023	PAC:17819316
3	4469	4625466.5	7	4623403	4627530	PAC:17837913
3	4467	3937218.5	7	3930527	3943910	PAC:17837848
3	4506	8657732.5	7	8657005	8658460	PAC:17841782
3	4506	8696798	7	8696026	8697570	PAC:17841780
1000	4506	26932527.5	7	26932222	26932833	PAC:17819970
3	4500	4337343.5	7	4335011	4339676	PAC:17837890
6	9188	3936890	8	3933701	3940079	PAC:17833200
8	7292	16842682.5	8	16840871	16844494	PAC:17839530
6	7292	21017625.5	8	21016382	21018869	PAC:17841114
6	5194	21027543.5	8	21025800	21029287	PAC:17841112
6	5193	21011396.5	8	21010706	21012087	PAC:17841115
6	5191	20795302	8	20794620	20795984	PAC:17841125
6	5190	20720905	8	20720592	20721218	PAC:17841132
6	5346	5676820.5	8	5675040	5678601	PAC:17833047
8	1411	17021360.5	8	17020590	17022131	PAC:17839515
6	1411	20781546	8	20781080	20782012	PAC:17841126
7	7358	17628583.5	8	17627192	17629975	PAC:17831116
8	1409	17206888	8	17204847	17208929	PAC:17839488
15	1409	16834306	8	16832728	16835884	PAC:17834808
8	1409	18168013	8	18167205	18168821	PAC:17839404
6	1409	20440282	8	20432353	20448211	PAC:17841148
8	5967	8079506.5	8	8077334	8081679	PAC:17818819
8	5969	17038335.5	8	17033663	17043008	PAC:17839513
8	5971	17066342.5	8	17064328	17068357	PAC:17839509
8	5760	17045928.5	8	17045057	17046800	PAC:17839512
8	6067	5774449	8	5773528	5775370	PAC:17831384
8	1406	17402459	8	17401939	17402979	PAC:17839469
6	1406	20200288	8	20199699	20200877	PAC:17841168
6	1404	19115709	8	19115482	19115936	PAC:17837602
8	1404	17858392	8	17858140	17858644	PAC:17839434
8	5764	17220868	8	17220270	17221466	PAC:17839487
8	5765	17247074.5	8	17243295	17250854	PAC:17839485
8	5766	17421528	8	17416725	17426331	PAC:17839467
8	6056	17327928.5	8	17323209	17332648	PAC:17839476
8	5924	17560012.5	8	17556315	17563710	PAC:17839456
8	5769	17462232	8	17462040	17462424	PAC:17839462
8	529	17566500.5	8	17565550	17567451	PAC:17839455
13	529	9095994	8	9092584	9099404	PAC:17840126
6	529	19537904	8	19537178	19538630	PAC:17837576
6	5923	18423021.5	8	18422781	18423262	PAC:17837637
8	5923	18473832.5	8	18473234	18474431	PAC:17839367
8	5922	18466274	8	18465212	18467336	PAC:17839368
8	5814	10746494.5	8	10743902	10749087	PAC:17836766
8	5815	10773040	8	10770909	10775171	PAC:17836764
8	5816	17673502	8	17672801	17674203	PAC:17839446
8	5817	17702964	8	17681264	17724664	PAC:17839445
8	620	18832223.5	8	18830688	18833759	PAC:17839337
13	620	6867854	8	6865742	6869966	PAC:17826678
8	5818	17753383	8	17751762	17755004	PAC:17839442
8	6044	13995663.5	8	13991692	13999635	PAC:17833531
8	5785	20965132.5	8	20962202	20968063	PAC:17839123
8	5786	21046397.5	8	21044977	21047818	PAC:17839110
8	8513	11204311	8	11203024	11205598	PAC:17833767
6	5295	18933241	8	18924983	18941499	PAC:17837613
8	5787	17972592.5	8	17971197	17973988	PAC:17839423
13	8785	5822393	8	5820757	5824029	PAC:17826725
13	8813	23939109	8	23934454	23943764	PAC:17817554
6	5147	18779060.5	8	18771503	18786618	PAC:17837621
6	5146	18732167.5	8	18722045	18742290	PAC:17837623
6	5145	1418431.5	8	1415264	1421599	PAC:17833378
6	5144	11448226.5	8	11443945	11452508	PAC:17842135
6	1400	18655548	8	18652917	18658179	PAC:17837626
8	1400	18339421	8	18336450	18342392	PAC:17839383
6	1407	20262582	8	20262007	20263157	PAC:17841162
8	1407	17375078.5	8	17372100	17378057	PAC:17839471
6	1407	20360797.5	8	20359587	20362008	PAC:17841155
8	1407	17341636	8	17340711	17342561	PAC:17839475
8	1407	17348966	8	17343547	17354385	PAC:17839474
6	1407	20228566.5	8	20227595	20229538	PAC:17841167
8	1407	17308703	8	17307393	17310013	PAC:17839478
15	6736	15056530	8	15054794	15058266	PAC:17834962
15	881	16780074.5	8	16779787	16780362	PAC:17834813
2	881	2357092.5	8	2356708	2357477	PAC:17829254
2	4269	6826536	8	6818538	6834534	PAC:17824521
2	4360	2085189.5	8	2079818	2090561	PAC:17829219
15	4360	17169791	8	17167159	17172423	PAC:17834681
2	4359	1945088	8	1944138	1946038	PAC:17829204
16	942	21465120.5	8	21462093	21468148	PAC:17842840
15	942	16943700.5	8	16941556	16945845	PAC:17834796
2	942	2198411	8	2196331	2200491	PAC:17829235
7	942	2196620.5	8	2195446	2197795	PAC:17823004
8	942	17163571.5	8	17161534	17165609	PAC:17839495
6	942	20577000.5	8	20573432	20580569	PAC:17841140
16	8911	5429755	8	5422189	5437321	PAC:17825009
16	3269	21472148.5	8	21471080	21473217	PAC:17842839
16	3270	21491499	8	21490738	21492260	PAC:17842838
8	3270	17031620	8	17031292	17031948	PAC:17839514
16	3271	21611699	8	21608209	21615189	PAC:17842826
2	943	2175559.5	8	2172599	2178520	PAC:17829232
16	943	21497021.5	8	21495262	21498781	PAC:17842837
2	4355	1778456.5	8	1777416	1779497	PAC:17829178
17	707	9849470	8	9847204	9851736	PAC:17820477
14	707	27438797	8	27434726	27442868	PAC:17838367
14	8830	27639947	8	27639147	27640747	PAC:17838383
14	22	21232783.5	8	21229350	21236217	PAC:17837326
14	22	29679684.5	8	29678036	29681333	PAC:17823303
1	22	12389788	8	12386853	12392723	PAC:17829486
14	8828	23479435.5	8	23478598	23480273	PAC:17841472
17	706	9939000.5	8	9936847	9941154	PAC:17820468
14	706	27417607.5	8	27415848	27419367	PAC:17838365
17	3412	9311783.5	8	9309806	9313761	PAC:17820500
1	154	7334558	8	7333255	7335861	PAC:17824982
17	154	10328834.5	8	10327303	10330366	PAC:17820449
17	3454	9882310	8	9879460	9885160	PAC:17820475
17	3455	9903243	8	9899584	9906902	PAC:17820472
14	2859	27311263	8	27309241	27313285	PAC:17838354
17	3456	9917683	8	9916151	9919215	PAC:17820470
17	3459	10195862	8	10194529	10197195	PAC:17820458
17	7851	195883.5	8	192125	199642	PAC:17821213
17	3522	10301701.5	8	10300586	10302817	PAC:17820452
17	3523	10365494.5	8	10363043	10367946	PAC:17820447
17	3524	10387551.5	8	10382299	10392804	PAC:17820445
17	3462	10335313	8	10332288	10338338	PAC:17820448
1000	7505	14680672.5	8	14677934	14683411	PAC:17818923
1000	9317	15556988.5	8	15554323	15559654	PAC:17819119
1000	7507	14740654.5	8	14737698	14743611	PAC:17818930
1000	7504	23035446	8	23032843	23038049	PAC:17819669
16	3315	14989173	9	14986277	14992069	PAC:17828389
16	3316	15687290.5	9	15687057	15687524	PAC:17822749
16	3317	15744155	9	15738110	15750200	PAC:17822744
16	3318	15787852	9	15762481	15813223	PAC:17822742
15	812	16006109	9	16004435	16007783	PAC:17834884
16	812	15904295.5	9	15902854	15905737	PAC:17822734
16	814	15994387	9	15993107	15995667	PAC:17822727
15	814	16033634.5	9	16031531	16035738	PAC:17834880
16	6796	21256026	9	21255288	21256764	PAC:17842866
16	815	16007071.5	9	16006222	16007921	PAC:17822726
2	815	3854719	9	3852963	3856475	PAC:17829397
15	815	16043779.5	9	16042247	16045312	PAC:17834879
16	3280	19216793.5	9	19214898	19218689	PAC:17835773
16	3281	16134881.5	9	16131293	16138470	PAC:17822715
2	3327	3722608	9	3722284	3722932	PAC:17829382
16	3327	16728661.5	9	16728137	16729186	PAC:17822682
16	6768	18555537.5	9	18554821	18556254	PAC:17835819
2	951	4022632.5	9	4020867	4024398	PAC:17829409
5	951	2674544	9	2672502	2676586	PAC:17827816
16	951	15730344	9	15729271	15731417	PAC:17822746
16	7823	19571367.5	9	19570195	19572540	PAC:17835743
16	3329	16830142	9	16825905	16834379	PAC:17822675
16	840	19283213	9	19278042	19288384	PAC:17835765
15	840	18371810	9	18369654	18373966	PAC:17834572
2	9055	279986.5	9	279462	280511	PAC:17829021
2	7024	1823665	9	1821076	1826254	PAC:17829187
15	856	15960491	9	15959761	15961221	PAC:17834894
2	856	4474211	9	4470392	4478030	PAC:17829455
15	8859	17255280.5	9	17253602	17256959	PAC:17834669
15	7779	17344660	9	17343697	17345623	PAC:17834660
14	6693	16254351	9	16253184	16255518	PAC:17837187
15	3171	19449468.5	9	19448803	19450134	PAC:17834458
15	3169	15097992	9	15093424	15102560	PAC:17834956
16	845	17641517	9	17636824	17646210	PAC:17835902
15	845	19249945.5	9	19246513	19253378	PAC:17834481
15	844	19237309.5	9	19233071	19241548	PAC:17834482
16	844	17663150.5	9	17660370	17665931	PAC:17835899
15	844	19229731.5	9	19227165	19232298	PAC:17834483
2	844	2903141.5	9	2898362	2907921	PAC:17829313
15	3134	19141318.5	9	19140824	19141813	PAC:17834492
2	859	2862257	9	2853793	2870721	PAC:17829309
15	859	19174798	9	19173918	19175678	PAC:17834489
2	859	2835336	9	2828670	2842002	PAC:17829306
6	859	7006451.5	9	7005672	7007231	PAC:17832907
15	3132	19090205.5	9	19083810	19096601	PAC:17834494
15	3130	18508374	9	18506593	18510155	PAC:17834556
15	3191	16154911	9	16152179	16157643	PAC:17834871
14	9470	33566.5	9	29846	37287	PAC:17837572
2	3192	210487.5	9	209926	211049	PAC:17829013
15	3192	18652522	9	18651184	18653860	PAC:17834537
15	3110	18530262.5	9	18525358	18535167	PAC:17834554
15	6733	15967743	9	15965410	15970076	PAC:17834892
15	3184	18405351	9	18403413	18407289	PAC:17834568
16	848	17577872.5	9	17577465	17578280	PAC:17835910
15	848	19426734	9	19424386	19429082	PAC:17834460
15	3094	18951139	9	18949338	18952940	PAC:17834507
15	6755	13154672.5	9	13153719	13155626	PAC:17828235
15	6754	13148003	9	13143262	13152744	PAC:17828236
16	847	17584993	9	17582996	17586990	PAC:17835909
15	847	19403044	9	19400815	19405273	PAC:17834465
15	6700	18903348	9	18902874	18903822	PAC:17834513
15	3092	14352434.5	9	14350880	14353989	PAC:17835017
15	6699	18871506.5	9	18870784	18872229	PAC:17834518
15	6699	18874091	9	18873341	18874841	PAC:17834517
15	6698	15437835	9	15433768	15441902	PAC:17834928
15	6697	18553360	9	18551074	18555646	PAC:17834551
15	3109	18432497.5	9	18430833	18434162	PAC:17834565
15	6695	19593820	9	19592813	19594827	PAC:17834448
15	3183	15956142	9	15953148	15959136	PAC:17834895
15	3128	18287612.5	9	18285109	18290116	PAC:17834580
2	895	1001654.5	9	1000293	1003016	PAC:17829098
15	895	18409849	9	18408549	18411149	PAC:17834567
2	960	4464368	9	4460708	4468028	PAC:17829454
16	960	14305083	9	14303099	14307067	PAC:17828424
16	3233	19142628.5	9	19135390	19149867	PAC:17835783
2	3260	1048440.5	9	1048102	1048779	PAC:17829101
16	3260	19305315	9	19301911	19308719	PAC:17835764
16	3258	21363452.5	9	21361857	21365048	PAC:17842850
15	890	18248083.5	9	18246689	18249478	PAC:17834583
2	890	1166863.5	9	1165138	1168589	PAC:17829112
15	889	18223985.5	9	18219459	18228512	PAC:17834585
2	889	1208856	9	1208153	1209559	PAC:17829116
15	888	18203271	9	18201268	18205274	PAC:17834589
2	888	1223328	9	1219225	1227431	PAC:17829118
2	4371	1051502	9	1050624	1052380	PAC:17829102
2	9052	506983.5	9	505013	508954	PAC:17829045
2	9066	18407257.5	9	18405789	18408726	PAC:17841667
2	4280	1270480.5	9	1267489	1273472	PAC:17829126
2	4380	3728045.5	9	3727364	3728727	PAC:17829383
2	4380	3764921.5	9	3754955	3774888	PAC:17829386
2	4283	1333455	9	1331566	1335344	PAC:17829129
2	8006	597135	9	596530	597740	PAC:17829053
15	8880	1643766.5	9	1643007	1644526	PAC:17828968
2	7037	6286139	9	6285884	6286394	PAC:17824561
2	7038	6303018.5	9	6288109	6317928	PAC:17824560
2	4351	18520231	9	18515724	18524738	PAC:17841663
2	7076	1404014.5	9	1403544	1404485	PAC:17829136
2	4352	2918193.5	9	2916540	2919847	PAC:17829314
19	7022	23826396	9	23824917	23827875	PAC:17841557
16	4304	17982327	9	17979946	17984708	PAC:17835867
2	4304	350688	9	349466	351910	PAC:17829028
16	3347	18049121.5	9	18045575	18052668	PAC:17835857
16	7833	18316626.5	9	18316098	18317155	PAC:17835836
6	7300	303672.5	10	300574	306771	PAC:17833481
8	1435	20458531	10	20455686	20461376	PAC:17839175
6	1435	1177455.5	10	1171060	1183851	PAC:17833394
8	5827	20246212.5	10	20244494	20247931	PAC:17839199
6	5827	931577	10	929216	933938	PAC:17833418
13	8811	1571899	10	1570520	1573278	PAC:17838579
13	6553	3657782.5	10	3654736	3660829	PAC:17826886
8	6076	20445546	10	20444954	20446138	PAC:17839178
6	1436	1208850	10	1206905	1210795	PAC:17833391
8	1436	20422714	10	20420758	20424670	PAC:17839180
8	6075	20438376	10	20433673	20443079	PAC:17839179
8	5848	11755467.5	10	11754452	11756483	PAC:17833718
13	5848	18660562.5	10	18659621	18661504	PAC:17841483
8	7415	12276919	10	12276324	12277514	PAC:17833679
8	7414	11797510.5	10	11796589	11798432	PAC:17833713
8	8501	19244646	10	19242317	19246975	PAC:17839296
6	5323	16696318.5	10	16691170	16701467	PAC:17841953
6	7255	1033880.5	10	1032223	1035538	PAC:17833405
6	1438	1441918.5	10	1440120	1443717	PAC:17833375
8	1438	20211994.5	10	20206832	20217157	PAC:17839205
8	7417	20044704.5	10	20043857	20045552	PAC:17839221
8	9268	16046655	10	16045831	16047479	PAC:17839600
8	8502	19284196.5	10	19270131	19298262	PAC:17839294
8	7385	14199673.5	10	14198022	14201325	PAC:17833511
8	5954	2434928.5	10	2433110	2436747	PAC:17836601
8	5828	20278879.5	10	20273964	20283795	PAC:17839195
8	8338	20957393.5	10	20954329	20960458	PAC:17839124
6	8338	1194849	10	1190666	1199032	PAC:17833393
6	8336	525896.5	10	520096	531697	PAC:17833459
6	9189	7477345	10	7476256	7478434	PAC:17832853
6	8347	16896280	10	16895096	16897464	PAC:17841939
6	8346	15036124.5	10	15035765	15036484	PAC:17842008
13	9448	20619847	10	20591718	20647976	PAC:17817091
6	5282	7073077	10	7072086	7074068	PAC:17832899
13	5282	172294.5	10	171572	173017	PAC:17838726
6	5269	740854	10	738723	742985	PAC:17833443
6	8335	12314619.5	10	12309883	12319356	PAC:17842113
6	1425	657723.5	10	655471	659976	PAC:17833452
8	1425	20886735.5	10	20884934	20888537	PAC:17839135
8	1422	20981267.5	10	20979014	20983521	PAC:17839121
6	1422	329105.5	10	327104	331107	PAC:17833478
6	5310	346835.5	10	344489	349182	PAC:17833477
6	9174	205045.5	10	183321	226770	PAC:17833488
8	1420	21087875.5	10	21086950	21088801	PAC:17839105
6	1420	261808	10	260301	263315	PAC:17833484
8	8491	17180870	10	17180504	17181236	PAC:17839492
8	9250	21713548.5	10	21712696	21714401	PAC:17839039
8	8492	457349.5	10	453661	461038	PAC:17836521
13	487	1451261	10	1450276	1452246	PAC:17838592
6	487	8683705	10	8682745	8684665	PAC:17832744
13	2606	1582604.5	10	1581268	1583941	PAC:17838577
8	1353	9917873	10	9915198	9920548	PAC:17836811
8	1353	9939002.5	10	9938329	9939676	PAC:17836810
6	1353	8312729	10	8312503	8312955	PAC:17832779
6	5133	8602580.5	10	8601684	8603477	PAC:17832756
6	5132	8549093	10	8548635	8549551	PAC:17832762
6	5370	8534083	10	8529593	8538573	PAC:17832765
6	5369	8440721.5	10	8438976	8442467	PAC:17832773
6	5368	8326564.5	10	8320531	8332598	PAC:17832778
6	5128	3681998	10	3676334	3687662	PAC:17833221
6	1352	8298320	10	8296038	8300602	PAC:17832781
8	1352	9811399	10	9809281	9813517	PAC:17836820
13	595	1218471	10	1217980	1218962	PAC:17838621
8	595	9902875.5	10	9902535	9903216	PAC:17836814
13	2658	1161199	10	1158031	1164367	PAC:17838629
13	2657	1049119	10	1045649	1052589	PAC:17838638
13	2656	1041366	10	1037781	1044951	PAC:17838639
13	480	1310657	10	1310149	1311165	PAC:17838608
6	480	8585311	10	8584865	8585757	PAC:17832759
13	480	3356352.5	10	3355970	3356735	PAC:17826917
6	480	7972190.5	10	7971884	7972497	PAC:17832811
7	480	5847135.5	10	5846731	5847540	PAC:17835474
13	480	817451.5	10	817194	817709	PAC:17838665
13	480	1022548	10	1022072	1023024	PAC:17838641
6	5252	7976345.5	10	7975988	7976703	PAC:17832810
6	5365	7963525	10	7959185	7967865	PAC:17832812
6	5364	6140922.5	10	6140066	6141779	PAC:17833000
6	7268	7761229	10	7757107	7765351	PAC:17832831
6	5250	7900310.5	10	7898295	7902326	PAC:17832819
18	476	19429022.5	10	19427037	19431008	PAC:17839994
8	476	9606310.5	10	9604906	9607715	PAC:17836836
7	476	18106190.5	10	18105526	18106855	PAC:17831162
6	476	7661215.5	10	7660594	7661837	PAC:17832838
13	476	1078258	10	1072521	1083995	PAC:17838635
13	476	787927.5	10	782570	793285	PAC:17838669
6	8324	13445777	10	13426687	13464867	PAC:17842075
6	5352	20349670	10	20346712	20352628	PAC:17841157
8	5246	15941615	10	15940504	15942726	PAC:17839611
6	5246	6849667.5	10	6848583	6850752	PAC:17832922
6	1346	7622028	10	7620854	7623202	PAC:17832842
8	1346	8221263.5	10	8220037	8222490	PAC:17818826
8	6034	7632515	10	7623793	7641237	PAC:17823124
8	5928	8226979	10	8224645	8229313	PAC:17818827
8	5927	8206865	10	8203829	8209901	PAC:17818825
8	7381	21774163	10	21772646	21775680	PAC:17839034
8	5925	17582764.5	10	17579865	17585664	PAC:17839453
8	1343	7399150.5	10	7395825	7402476	PAC:17823115
6	1343	7345562.5	10	7343532	7347593	PAC:17832870
8	6033	7571961.5	10	7570995	7572928	PAC:17823122
8	5905	7766784.5	10	7757697	7775872	PAC:17823130
8	5903	7549750.5	10	7542349	7557152	PAC:17823120
7	7331	364012.5	11	362439	365586	PAC:17817136
7	5558	2401448	11	2400648	2402248	PAC:17822984
7	5559	2548497	11	2542454	2554540	PAC:17822970
7	5560	2860131	11	2859534	2860728	PAC:17835206
7	5561	2877097.5	11	2875520	2878675	PAC:17835209
14	2986	27057854.5	11	27052060	27063649	PAC:17838336
1000	2986	21876878.5	11	21868828	21884929	PAC:17819592
14	2987	27078054	11	27076964	27079144	PAC:17838340
14	2989	1739578.5	11	1734431	1744726	PAC:17837398
5	2786	3180159.5	11	3179408	3180911	PAC:17827876
14	2786	1689611	11	1688239	1690983	PAC:17837403
14	2787	1700004.5	11	1693127	1706882	PAC:17837402
14	2788	1816765.5	11	1813726	1819805	PAC:17837390
5	7227	1124659	11	1124496	1124822	PAC:17840314
5	5099	1652528	11	1650312	1654744	PAC:17840375
14	503	16109210	11	16102579	16115841	PAC:17837181
6	503	5319656	11	5316340	5322972	PAC:17833088
13	503	2600795	11	2599623	2601967	PAC:17826984
7	5565	3050835.5	11	3049510	3052161	PAC:17835229
7	5511	3141141.5	11	3136523	3145760	PAC:17835242
7	7333	2813066	11	2812485	2813647	PAC:17822948
7	5513	3211729	11	3210136	3213322	PAC:17835249
7	5514	3253206	11	3247964	3258448	PAC:17835255
7	5515	3260926	11	3260042	3261810	PAC:17835256
7	5516	3281769.5	11	3279221	3284318	PAC:17835259
7	5450	11591919.5	11	11590376	11593463	PAC:17835706
7	5569	3314211	11	3312152	3316270	PAC:17835262
7	7342	4096866.5	11	4094055	4099678	PAC:17835348
7	788	3577731.5	11	3575994	3579469	PAC:17835296
14	788	1223610.5	11	1220321	1226900	PAC:17837442
14	2718	1285760.5	11	1282304	1289217	PAC:17837438
14	2716	1175700.5	11	1175195	1176206	PAC:17837446
7	787	3873291.5	11	3872764	3873819	PAC:17835325
14	787	1039337	11	1038586	1040088	PAC:17837462
7	5519	3463616.5	11	3461397	3465836	PAC:17835281
7	786	3911240	11	3908619	3913861	PAC:17835330
14	786	1035822.5	11	1034073	1037572	PAC:17837463
7	7330	9897650	11	9895504	9899796	PAC:17835657
7	5521	3543916.5	11	3538983	3548850	PAC:17835291
7	9212	10955399.5	11	10944659	10966140	PAC:17835687
7	7316	245520	11	243831	247209	PAC:17817125
7	5494	3753841	11	3750588	3757094	PAC:17835314
14	2712	5968066.5	11	5966593	5969540	PAC:17830867
14	2712	3083896	11	3077529	3090263	PAC:17816664
7	5495	3759056.5	11	3757963	3760150	PAC:17835315
7	5496	3790664	11	3789086	3792242	PAC:17835316
7	5497	3834347.5	11	3833212	3835483	PAC:17835320
7	1307	842503	11	841295	843711	PAC:17817452
5	1307	5713630.5	11	5713010	5714251	PAC:17828105
5	1307	4116678	11	4115868	4117488	PAC:17827962
7	5502	4004991	11	4003520	4006462	PAC:17835337
5	735	341434.5	11	339587	343282	PAC:17840237
14	735	683723.5	11	681586	685861	PAC:17837499
5	4908	753682.5	11	753418	753947	PAC:17840275
5	4907	723585	11	720848	726322	PAC:17840272
5	4906	852455.5	11	850815	854096	PAC:17840287
5	4906	698314.5	11	695212	701417	PAC:17840270
7	4906	4075365	11	4073142	4077588	PAC:17835347
5	4906	750610.5	11	749324	751897	PAC:17840274
5	7241	4237006	11	4234101	4239911	PAC:17827974
5	8299	379856.5	11	378955	380758	PAC:17840241
5	9154	22373098.5	11	22368714	22377483	PAC:17822831
5	9155	8659690	11	8654506	8664874	PAC:17835133
1	734	7836642	11	7835987	7837297	PAC:17824942
14	734	632954	11	631540	634368	PAC:17837509
5	734	250218	11	249473	250963	PAC:17840232
5	734	2172287	11	2171545	2173029	PAC:17827768
14	734	658115.5	11	657262	658969	PAC:17837504
7	734	4417278.5	11	4416757	4417800	PAC:17835380
4	9137	3577467	11	3575306	3579628	PAC:17840823
5	4910	805775.5	11	804258	807293	PAC:17840281
7	1306	846269	11	844553	847985	PAC:17817451
5	1306	5707402	11	5705728	5709076	PAC:17828104
7	5499	3904193	11	3901920	3906466	PAC:17835329
7	5498	3888936	11	3884505	3893367	PAC:17835328
7	7318	3713191	11	3712370	3714012	PAC:17835311
7	7317	3701860	11	3699086	3704634	PAC:17835309
7	785	4408077	11	4403638	4412516	PAC:17835379
14	785	668455.5	11	666601	670310	PAC:17837502
7	9226	2888022.5	11	2887433	2888612	PAC:17835210
7	5493	3502743	11	3499849	3505637	PAC:17835287
7	5493	3708024	11	3707261	3708787	PAC:17835310
7	5491	3691716.5	11	3687560	3695873	PAC:17835307
7	7315	8244713.5	11	8243443	8245984	PAC:17835623
7	7315	8235281.5	11	8233996	8236567	PAC:17835622
14	740	1065290.5	11	1065201	1065380	PAC:17837458
5	740	1084331	11	1083878	1084784	PAC:17840309
5	1311	1051697.5	11	1049450	1053945	PAC:17840304
7	1311	3843544.5	11	3841677	3845412	PAC:17835321
5	1312	1138315.5	11	1135154	1141477	PAC:17840315
7	1312	3667370	11	3666683	3668057	PAC:17835306
14	1312	1153445	11	1151640	1155250	PAC:17837448
5	5090	9850421	11	9850037	9850805	PAC:17835196
7	755	3341444.5	11	3338050	3344839	PAC:17835265
14	755	1554446	11	1553093	1555799	PAC:17837417
5	755	1596777.5	11	1593994	1599561	PAC:17840371
14	6665	28583030.5	11	28581938	28584123	PAC:17838492
5	7238	2501843	11	2495248	2508438	PAC:17827798
5	4930	1313204.5	11	1312737	1313672	PAC:17840338
5	8265	19637757.5	11	19637029	19638486	PAC:17837781
5	4951	2976176.5	11	2972568	2979785	PAC:17827852
5	4952	3005842	11	3005170	3006514	PAC:17827857
5	4954	1586969	11	1581361	1592577	PAC:17840370
5	5098	1621806.5	11	1621000	1622613	PAC:17840373
5	9144	24748469	11	24747150	24749788	PAC:17842627
3	8101	1773409	12	1771005	1775813	PAC:17832307
3	4547	7711301.5	12	7710938	7711665	PAC:17842320
18	1056	11171980.5	12	11169912	11174049	PAC:17822129
3	1056	3161730	12	3158762	3164698	PAC:17832142
4	1056	22581790	12	22564618	22598962	PAC:17834191
3	4434	1900356	12	1897755	1902957	PAC:17832291
18	1058	1552644	12	1550790	1554498	PAC:17821287
3	1058	2063365	12	2060881	2065849	PAC:17832270
3	4433	6105034.5	12	6104160	6105909	PAC:17818321
3	4432	6095407.5	12	6090757	6100058	PAC:17818322
3	7118	1681484.5	12	1680129	1682840	PAC:17832319
18	1060	1645512.5	12	1623782	1667243	PAC:17821293
3	1060	1999107	12	1980732	2017482	PAC:17832276
3	8099	5579976	12	5579726	5580226	PAC:17838011
3	4522	7201156	12	7196291	7206021	PAC:17842348
4	8074	20013674	12	20012148	20015200	PAC:17828603
3	8074	1253894	12	1252448	1255340	PAC:17832370
3	4521	7172875	12	7168962	7176788	PAC:17842350
3	7116	17282957.5	12	17278323	17287592	PAC:17826427
4	1197	20240582	12	20239126	20242038	PAC:17828578
3	1197	1572693	12	1570696	1574690	PAC:17832331
4	7176	18882522	12	18877642	18887402	PAC:17828692
4	8170	20113950.5	12	20111713	20116188	PAC:17828591
4	8169	18538606	12	18537289	18539923	PAC:17828726
3	1195	1468941	12	1468355	1469527	PAC:17832346
4	1195	20081287	12	20080786	20081788	PAC:17828598
4	4661	19255072	12	19254503	19255641	PAC:17828658
4	4665	20292225.5	12	20291207	20293244	PAC:17828569
4	4664	20261817.5	12	20260811	20262824	PAC:17828575
4	1103	19856427.5	12	19853974	19858881	PAC:17828609
18	1103	12259255.5	12	12257485	12261026	PAC:17822234
18	1103	12254855.5	12	12252834	12256877	PAC:17822233
4	4670	23617539.5	12	23611177	23623902	PAC:17834143
3	7104	3483523	12	3482611	3484435	PAC:17832105
4	9127	1811946.5	12	1807927	1815966	PAC:17840642
4	4669	23602428.5	12	23601285	23603572	PAC:17834144
4	8165	2739141	12	2736183	2742099	PAC:17840740
4	4614	19682371.5	12	19681054	19683689	PAC:17828628
4	4613	19586632.5	12	19585929	19587336	PAC:17828638
18	1096	11533470.5	12	11528060	11538881	PAC:17822167
4	1096	19409818	12	19406146	19413490	PAC:17828649
4	9099	20537190.5	12	20536617	20537764	PAC:17818757
3	1201	72618.5	12	69711	75526	PAC:17832476
4	1201	19151791.5	12	19151167	19152416	PAC:17828668
3	4416	366687	12	362662	370712	PAC:17832461
3	4418	527578	12	524877	530279	PAC:17832445
3	4419	566839	12	565597	568081	PAC:17832441
3	4420	576682.5	12	574566	578799	PAC:17832440
3	4421	617343.5	12	615804	618883	PAC:17832434
4	976	19641967	12	19638019	19645915	PAC:17828632
3	976	610566	12	607518	613614	PAC:17832435
18	976	11604125	12	11600579	11607671	PAC:17822174
3	4392	4083811	12	4075994	4091628	PAC:17837866
3	4393	4108950	12	4096054	4121846	PAC:17837868
3	9089	131896.5	12	126532	137261	PAC:17832472
17	7860	11356332	12	11352862	11359802	PAC:17820378
2	8071	6976364.5	12	6975345	6977384	PAC:17824512
3	4395	973357.5	12	971443	975272	PAC:17832394
3	8073	1032571	12	1025537	1039605	PAC:17832383
3	4478	5686589	12	5686174	5687004	PAC:17838022
3	4479	5804777	12	5802834	5806720	PAC:17838034
2	1193	4985870	12	4985065	4986675	PAC:17817501
1000	1193	16139964.5	12	16138317	16141612	PAC:17819147
3	4481	1441684.5	12	1441363	1442006	PAC:17832350
3	4482	1498904	12	1497503	1500305	PAC:17832341
3	7115	1353200	12	1350250	1356150	PAC:17832362
3	1006	1485161.5	12	1484329	1485994	PAC:17832343
18	1006	12489767.5	12	12488788	12490747	PAC:17822259
4	1006	20091963.5	12	20091365	20092562	PAC:17828595
3	4399	1521293	12	1519145	1523441	PAC:17832338
3	1198	1591050.5	12	1587828	1594273	PAC:17832329
4	1198	20284672	12	20281250	20288094	PAC:17828571
4	1198	20271038	12	20263388	20278688	PAC:17828574
3	8075	1325441.5	12	1303982	1346901	PAC:17832363
3	8076	1751378.5	12	1749910	1752847	PAC:17832310
3	4525	1776424.5	12	1776069	1776780	PAC:17832306
3	8077	1765999	12	1764839	1767159	PAC:17832308
3	7119	1839625	12	1836020	1843230	PAC:17832297
3	7119	1830090	12	1825292	1834888	PAC:17832298
3	8078	1782415	12	1778145	1786685	PAC:17832305
3	4435	1965904.5	12	1965185	1966624	PAC:17832278
3	7110	6023888	12	6023244	6024532	PAC:17818329
3	4403	2237027	12	2231929	2242125	PAC:17832252
4	4403	20540602	12	20538587	20542617	PAC:17818758
3	4402	2226900.5	12	2225481	2228320	PAC:17832253
3	8104	2322627	12	2314226	2331028	PAC:17832245
3	8103	2219042.5	12	2213140	2224945	PAC:17832254
3	8085	2939990	12	2937590	2942390	PAC:17832167
3	4491	2382383.5	12	2380407	2384360	PAC:17832240
3	4490	4226338	12	4216614	4236062	PAC:17837875
18	4490	9081095.5	12	9077738	9084453	PAC:17821916
3	4490	4266597.5	12	4262854	4270341	PAC:17837880
18	4022	989967.5	12	987295	992640	PAC:17824635
3	4022	2289587	12	2281236	2297938	PAC:17832248
7	7344	3483462.5	13	3482977	3483948	PAC:17835283
7	5437	4465199	13	4464152	4466246	PAC:17835385
7	5629	18117263	13	18114829	18119697	PAC:17831163
7	5630	18147441	13	18143197	18151685	PAC:17831164
5	751	2642166.5	13	2640575	2643758	PAC:17827810
14	751	399534	13	397490	401578	PAC:17837540
8	5732	18794212.5	13	18791926	18796499	PAC:17839342
8	5731	18744293	13	18741709	18746877	PAC:17839349
8	619	18820938	13	18818927	18822949	PAC:17839339
13	619	6831241.5	13	6826196	6836287	PAC:17826681
8	6051	18840124.5	13	18837818	18842431	PAC:17839336
8	6050	18826931.5	13	18825174	18828689	PAC:17839338
8	5730	18614577	13	18605969	18623185	PAC:17839358
8	5729	18574655.5	13	18571824	18577487	PAC:17839361
13	2548	7058813.5	13	7056059	7061568	PAC:17826666
8	5726	18362733.5	13	18359686	18365781	PAC:17839381
8	1446	12659426	13	12658421	12660431	PAC:17833657
6	1446	17714590.5	13	17713519	17715662	PAC:17837690
6	1446	17704499.5	13	17702580	17706419	PAC:17837691
8	5727	18455149	13	18452646	18457652	PAC:17839370
8	7361	17121038	13	17116807	17125269	PAC:17839501
8	5728	18540704	13	18511229	18570179	PAC:17839362
8	7407	4261096.5	13	4260110	4262083	PAC:17831342
8	6061	20895607.5	13	20893010	20898205	PAC:17839133
6	1396	18028867.5	13	18028231	18029504	PAC:17837669
8	1396	18894831	13	18894228	18895434	PAC:17839333
8	6062	13630608	13	13626007	13635209	PAC:17833569
8	615	16236916.5	13	16235530	16238303	PAC:17839580
13	615	340713	13	339995	341431	PAC:17838710
8	616	16288788.5	13	16287278	16290299	PAC:17839574
13	616	405896.5	13	403731	408062	PAC:17838704
13	618	6614980	13	6609375	6620585	PAC:17826689
8	618	18800067.5	13	18797693	18802442	PAC:17839341
8	1394	16263861	13	16261933	16265789	PAC:17839576
6	1394	7303077	13	7301784	7304370	PAC:17832874
8	1394	16257538	13	16253756	16261320	PAC:17839577
8	8516	18356082	13	18353680	18358484	PAC:17839382
8	5734	18917454.5	13	18917008	18917901	PAC:17839329
8	5735	18922580.5	13	18921301	18923860	PAC:17839327
8	5736	18954201.5	13	18951214	18957189	PAC:17839324
8	6068	17268167.5	13	17265599	17270736	PAC:17839484
8	6069	17286396	13	17281034	17291758	PAC:17839482
6	1445	17629300	13	17622274	17636326	PAC:17837695
8	1445	12733458	13	12730268	12736648	PAC:17833651
8	5217	7886911	13	7884759	7889063	PAC:17823135
6	5217	7504695	13	7499157	7510233	PAC:17832852
8	1443	13770368.5	13	13768899	13771838	PAC:17833556
6	1443	4996228.5	13	4995148	4997309	PAC:17833120
6	560	3001957.5	13	2996771	3007144	PAC:17833263
13	560	6023045	13	6016757	6029333	PAC:17826712
13	2528	5925388.5	13	5921615	5929162	PAC:17826719
13	8783	4749074.5	13	4746010	4752139	PAC:17826798
6	554	3500503.5	13	3495322	3505685	PAC:17833236
13	554	5659432	13	5656066	5662798	PAC:17826734
8	554	12951627.5	13	12950209	12953046	PAC:17833630
13	6610	24069933	13	24067728	24072138	PAC:17817566
13	6584	23139146	13	23137445	23140847	PAC:17838095
6	548	3842721.5	13	3839662	3845781	PAC:17833207
8	548	13303093	13	13301054	13305132	PAC:17833602
13	548	5337096.5	13	5335060	5339133	PAC:17826759
8	548	13286404.5	13	13284456	13288353	PAC:17833603
18	1480	19132661.5	13	19128954	19136369	PAC:17840005
7	1480	18056595.5	13	18050638	18062553	PAC:17831158
6	8304	3591757.5	13	3589415	3594100	PAC:17833229
8	1375	13047968	13	13041227	13054709	PAC:17833617
6	1375	3798546.5	13	3794729	3802364	PAC:17833212
8	8488	12625662.5	13	12619688	12631637	PAC:17833661
8	5890	14637667	13	14635522	14639812	PAC:17839740
8	5891	14716565.5	13	14715871	14717260	PAC:17839735
8	545	13493738	13	13492242	13495234	PAC:17833583
6	545	4261063	13	4259863	4262263	PAC:17833173
13	545	4798032	13	4796771	4799293	PAC:17826793
8	626	18032591	13	18031747	18033435	PAC:17839417
13	626	8573436	13	8572532	8574340	PAC:17840110
6	5123	3351912.5	13	3349235	3354590	PAC:17833244
13	7700	19050506.5	13	19050129	19050884	PAC:17841495
13	2466	4739529	13	4738916	4740142	PAC:17826800
13	8781	4690235	13	4668323	4712147	PAC:17826803
13	8780	4597016	13	4576806	4617226	PAC:17826804
12	8779	8054986.5	13	8053240	8056733	PAC:17816944
12	8778	1533982.5	13	1521548	1546417	PAC:17830097
8	539	15993784	13	15993135	15994433	PAC:17839606
6	539	6898193	13	6897639	6898747	PAC:17832918
13	539	4404362.5	13	4403796	4404929	PAC:17826815
13	2502	1551121.5	13	1550154	1552089	PAC:17838583
13	2503	1614744.5	13	1612663	1616826	PAC:17838571
13	2504	1813989	13	1813649	1814329	PAC:17838550
13	2617	823007	13	822229	823785	PAC:17838664
13	2618	829653.5	13	824835	834472	PAC:17838663
6	490	8921035.5	13	8918336	8923735	PAC:17832724
13	490	1794536.5	13	1794060	1795013	PAC:17838554
6	6041	18470244	13	18436019	18504469	PAC:17837635
8	6041	18395624.5	13	18395096	18396153	PAC:17839377
8	5774	13776145.5	13	13772865	13779426	PAC:17833555
1000	5774	23067277	13	23065893	23068661	PAC:17819672
8	640	13978415	13	13977282	13979548	PAC:17833535
13	640	1961299.5	13	1958439	1964160	PAC:17838539
13	2648	11284414.5	13	11280919	11287910	PAC:17817298
13	642	2095940.5	13	2094819	2097062	PAC:17838528
8	642	13904141.5	13	13902809	13905474	PAC:17833545
6	492	4649846	13	4646639	4653053	PAC:17833147
8	492	14008304	13	14007044	14009564	PAC:17833530
13	492	1946745	13	1939415	1954075	PAC:17838540
6	1442	4831157.5	13	4828457	4833858	PAC:17833130
8	1442	13895439.5	13	13892022	13898857	PAC:17833546
14	2807	28892205	14	28889659	28894751	PAC:17823225
14	2803	28773963	14	28771958	28775968	PAC:17838510
14	2802	7780596.5	14	7769597	7791596	PAC:17841246
7	2802	5755638	14	5731113	5780163	PAC:17835470
14	2801	7409408.5	14	7408701	7410116	PAC:17830790
14	7729	18904133	14	18903180	18905086	PAC:17837249
14	675	26185091.5	14	26184035	26186148	PAC:17817843
17	675	1364769	14	1364234	1365304	PAC:17821085
17	3505	1353386.5	14	1351757	1355016	PAC:17821086
17	3419	5834060.5	14	5833595	5834526	PAC:17820767
17	6841	2507978.5	14	2506298	2509659	PAC:17821003
17	3417	5805085.5	14	5802295	5807876	PAC:17820771
1	113	11981167.5	14	11979140	11983195	PAC:17829504
14	113	29531712.5	14	29530889	29532536	PAC:17823284
1000	1470	38215788.5	14	38214957	38216620	PAC:17818999
1000	1470	37118667.5	14	37118455	37118880	PAC:17818228
17	6850	7624775	14	7617269	7632281	PAC:17820614
17	164	8793344.5	14	8792845	8793844	PAC:17820538
1	164	9518941.5	14	9518439	9519444	PAC:17829634
14	106	22867907.5	14	22866288	22869527	PAC:17841433
1	106	15928107	14	15925062	15931152	PAC:17822405
14	2939	28484530.5	14	28483270	28485791	PAC:17838481
14	695	28559980	14	28558974	28560986	PAC:17838488
17	695	8542602.5	14	8541942	8543263	PAC:17820562
14	2867	28070677.5	14	28069403	28071952	PAC:17838436
14	2866	28040048.5	14	28039386	28040711	PAC:17838433
14	2865	27404972.5	14	27398336	27411609	PAC:17838363
19	2904	8906983.5	14	8904774	8909193	PAC:17825637
14	2904	26963704.5	14	26961797	26965612	PAC:17838332
1	1688	3225519.5	14	3223379	3227660	PAC:17823649
1000	6279	23375791	14	23374263	23377319	PAC:17819693
1	1684	3101434.5	14	3100945	3101924	PAC:17823661
1	1683	3063718.5	14	3062262	3065175	PAC:17823664
1	1549	2943770.5	14	2941266	2946275	PAC:17823681
1	1548	2932062	14	2929062	2935062	PAC:17823682
1	1678	2771250	14	2770673	2771827	PAC:17823691
17	191	4275898	14	4274544	4277252	PAC:17820876
1	191	2634485.5	14	2632996	2635975	PAC:17823703
1	1677	789074.5	14	785438	792711	PAC:17823879
1	8634	4643743.5	14	4638568	4648919	PAC:17823530
1	1545	2759987.5	14	2754341	2765634	PAC:17823693
1	1544	2735041	14	2726787	2743295	PAC:17823695
1	1543	2718834.5	14	2718159	2719510	PAC:17823696
14	46	22266180	14	22255076	22277284	PAC:17841392
1	46	2471933.5	14	2468754	2475113	PAC:17823717
1	1542	2695484.5	14	2692329	2698640	PAC:17823699
1	1541	2681784	14	2678902	2684666	PAC:17823700
14	1541	26883164.5	14	26880237	26886092	PAC:17838321
14	45	596752	14	593133	600371	PAC:17837516
14	45	27540906	14	27537699	27544113	PAC:17838376
5	45	2405505	14	2403217	2407793	PAC:17827785
7	45	4455836.5	14	4455148	4456525	PAC:17835382
1	45	7795028	14	7791488	7798568	PAC:17824944
17	3485	4475925	14	4474480	4477370	PAC:17820870
17	3398	3999240.5	14	3997333	4001148	PAC:17820891
17	6828	9721392	14	9721216	9721568	PAC:17820483
17	3488	4516000.5	14	4510979	4521022	PAC:17820863
17	6829	10054254.5	14	10037668	10070841	PAC:17820463
17	3514	3983011.5	14	3969680	3996343	PAC:17820892
17	6811	12504260	14	12501772	12506748	PAC:17820326
17	3517	4753709	14	4744820	4762598	PAC:17820848
17	6812	4772359.5	14	4771717	4773002	PAC:17820846
17	688	4157571	14	4155405	4159737	PAC:17820882
14	688	22237574.5	14	22232135	22243014	PAC:17841391
14	688	21949069	14	21945085	21953053	PAC:17841380
17	6832	4811991.5	14	4806535	4817448	PAC:17820840
14	6662	20465202	14	20464426	20465978	PAC:17837300
17	9509	16188043.5	14	16178905	16197182	PAC:17836229
17	689	4487891	14	4483254	4492528	PAC:17820868
14	689	22179608	14	22174397	22184819	PAC:17841389
1	689	2531290.5	14	2528541	2534040	PAC:17823710
14	6686	25688142.5	14	25686541	25689744	PAC:17838904
14	2919	23177734	14	23161246	23194222	PAC:17841455
14	2920	23219947	14	23215987	23223907	PAC:17841456
14	2948	22768743.5	14	22768564	22768923	PAC:17841429
14	34	28176311	14	28173865	28178757	PAC:17838452
1	34	9733086	14	9730997	9735175	PAC:17829626
17	34	8694999.5	14	8692168	8697831	PAC:17820548
14	35	23297075	14	23295311	23298839	PAC:17841460
1	35	115490	14	112285	118695	PAC:17823953
14	35	23290007	14	23287292	23292722	PAC:17841459
1	36	162945	14	150565	175325	PAC:17823952
17	36	5443518.5	14	5434326	5452711	PAC:17820801
14	36	23330779.5	14	23320536	23341023	PAC:17841462
14	2886	19130384.5	14	19129279	19131490	PAC:17837258
14	2886	19109558.5	14	19108490	19110627	PAC:17837257
14	2887	19489178	14	19450017	19528339	PAC:17837267
14	2893	22958584.5	14	22957884	22959285	PAC:17841437
14	7721	29766607.5	14	29765497	29767718	PAC:17823310
14	2952	27790414.5	14	27789484	27791345	PAC:17838406
14	8827	25433830	14	25427560	25440100	PAC:17838877
14	6687	24948867.5	14	24948733	24949002	PAC:17838832
9	6099	3704206.5	15	3700771	3707642	PAC:17827348
11	304	2779796	15	2778391	2781201	PAC:17826111
4	304	2887857.5	15	2887667	2888048	PAC:17840760
9	304	3710512.5	15	3709780	3711245	PAC:17827349
11	2064	2058183.5	15	2056917	2059450	PAC:17826032
11	421	1544952.5	15	1544562	1545343	PAC:17825969
9	421	1588668.5	15	1587834	1589503	PAC:17827161
4	4687	6519633.5	15	6519206	6520061	PAC:17841034
9	6181	3957735	15	3956896	3958574	PAC:17827374
9	6180	3867818	15	3865184	3870452	PAC:17827365
9	6179	1658693	15	1657565	1659821	PAC:17827170
9	423	4010440	15	4006321	4014559	PAC:17827379
11	423	2986608	15	2982624	2990592	PAC:17826132
9	402	3751941	15	3750260	3753622	PAC:17827353
11	402	2883190	15	2881794	2884586	PAC:17826122
4	4693	3148682	15	3145901	3151463	PAC:17840788
9	4695	3883691.5	15	3881927	3885456	PAC:17827366
4	4695	3170877.5	15	3168864	3172891	PAC:17840790
4	4698	3222035.5	15	3216246	3227825	PAC:17840797
4	6126	3526988	15	3517692	3536284	PAC:17840821
9	6126	5551658	15	5541481	5561835	PAC:17827488
11	405	3240159	15	3236835	3243483	PAC:17826162
9	405	4069182	15	4065775	4072589	PAC:17827388
4	311	3194077	15	3192080	3196074	PAC:17840794
11	311	3141004.5	15	3138830	3143179	PAC:17826151
4	8160	3007662.5	15	2998630	3016695	PAC:17840774
4	4696	3180173	15	3178464	3181882	PAC:17840791
4	8159	5090191.5	15	5088563	5091820	PAC:17840956
4	4692	3093260	15	3090284	3096236	PAC:17840783
4	4689	3047494	15	3045538	3049450	PAC:17840777
9	4689	3999780	15	3998476	4001084	PAC:17827377
4	4689	3052385.5	15	3051179	3053592	PAC:17840779
4	4686	6411803	15	6409348	6414258	PAC:17841028
4	8158	6789485	15	6786417	6792553	PAC:17841051
9	4725	3713556	15	3713110	3714002	PAC:17827350
4	4725	2904885	15	2904161	2905609	PAC:17840763
4	4724	2890888.5	15	2889655	2892122	PAC:17840761
11	303	2748199.5	15	2744708	2751691	PAC:17826106
1000	303	24412692	15	24409833	24415551	PAC:17819816
4	303	2838474.5	15	2835735	2841214	PAC:17840754
9	303	3675271	15	3673634	3676908	PAC:17827343
4	4722	2827895	15	2824754	2831036	PAC:17840753
4	4712	4669260	15	4666598	4671922	PAC:17840914
4	4712	2761113	15	2757193	2765033	PAC:17840746
4	4721	2787321	15	2785955	2788687	PAC:17840751
4	4720	4706128.5	15	4701864	4710393	PAC:17840916
4	9124	1890617	15	1889536	1891698	PAC:17840650
9	4708	3413169.5	15	3412001	3414338	PAC:17827325
4	4708	2669689	15	2669216	2670162	PAC:17840735
9	4708	3404939	15	3404650	3405228	PAC:17827323
4	8163	5266929.5	15	5266032	5267827	PAC:17840968
9	8163	16095067	15	16094300	16095834	PAC:17826519
4	4736	802478	15	794663	810293	PAC:17840532
4	4736	2683733.5	15	2682072	2685395	PAC:17840736
4	4705	1038225	15	1037188	1039262	PAC:17840562
4	8131	1091986	15	1091321	1092651	PAC:17840568
4	9564	23795659	15	23794903	23796415	PAC:17834124
11	398	2448278	15	2446664	2449892	PAC:17826077
9	398	3053473.5	15	3049787	3057160	PAC:17827294
4	8132	1210697	15	1210142	1211252	PAC:17840583
4	7194	4900547.5	15	4898929	4902166	PAC:17840940
4	4768	7108572	15	7106898	7110246	PAC:17841070
4	328	560438	15	558059	562817	PAC:17840505
11	328	2165574.5	15	2163618	2167531	PAC:17826047
9	328	2484824	15	2483220	2486428	PAC:17827246
11	2109	2102644.5	15	2101117	2104172	PAC:17826039
11	394	1878335	15	1875090	1881580	PAC:17826008
9	394	2166730	15	2164998	2168462	PAC:17827214
[truncated: 8,829 more rows]
