# Supplementary material for: Buxus and Tetracentron genomes help resolve eudicot genome history
Source: Nat Commun. 2022 Feb 2;13:643. doi: 10.1038/s41467-022-28312-w (PMC8810787; doi:10.1038/s41467-022-28312-w)
Supplement: Supplementary file 13 — Source Data [file 41467_2022_28312_MOESM13_ESM.zip › Source Data/Supplementary_Fig10_ContigGFF_Amaranthus_Ancestor1.txt]

4	2740	34072555.5	0	34072178	34072933	AMATA_chromosomes_13418-RA
4	2740	34074346.5	0	34073480	34075213	AMATA_chromosomes_13418.mRNA1
6	2740	33084875.5	0	33084768	33084983	AMATA_chromosomes_15494-RA
6	2740	33085712	0	33085561	33085863	AMATA_chromosomes_15494.mRNA1
8	5413	5459784	0	5459479	5460089	AMATA_chromosomes_20372-RA
6	2741	33029496	0	33029386	33029606	AMATA_chromosomes_15490.mRNA1
11	5417	32153484	0	32152195	32154773	AMATA_chromosomes_26574.mRNA1
8	5404	1560889.5	0	1560524	1561255	AMATA_chromosomes_20016-RA
6	3032	37081845.5	0	37078959	37084732	AMATA_chromosomes_15769.mRNA3
4	5074	13337871.5	0	13336322	13339421	AMATA_chromosomes_12802.mRNA1
13	5075	33045487	0	33043974	33047000	AMATA_chromosomes_19111.mRNA1
13	5075	33043792.5	0	33043724	33043861	AMATA_chromosomes_19111-RA
13	5077	33078535	0	33076421	33080649	AMATA_chromosomes_19116.mRNA1
4	1262	12327847.5	0	12327611	12328084	AMATA_chromosomes_12772-RA
15	10703	4933064.5	0	4932837	4933292	AMATA_chromosomes_28572-RA
11	5600	31413792	0	31413232	31414352	AMATA_chromosomes_26532.mRNA1
2	5600	2783847	0	2783281	2784413	AMATA_chromosomes_03400-RA
4	1265	12133890	0	12128469	12139311	AMATA_chromosomes_12765.mRNA1
13	1265	32571924.5	0	32569075	32574774	AMATA_chromosomes_19080.mRNA1
13	5079	33132902	0	33130186	33135618	AMATA_chromosomes_19119.mRNA1
4	4894	11932400.5	0	11930268	11934533	AMATA_chromosomes_12756.mRNA1
13	7230	33066884	0	33066227	33067541	AMATA_chromosomes_19114.mRNA2
4	7230	12986754	0	12986290	12987218	AMATA_chromosomes_12789.mRNA1
4	5080	12181086	0	12173591	12188581	AMATA_chromosomes_12766.mRNA6
4	5081	11917694.5	0	11917630	11917759	AMATA_chromosomes_12754-RA
4	5081	11918326	0	11918156	11918496	AMATA_chromosomes_12754.mRNA1
4	5082	11802717.5	0	11800710	11804725	AMATA_chromosomes_12745.mRNA1
13	5083	32367109	0	32365222	32368996	AMATA_chromosomes_19067.mRNA1
2	5614	2131452.5	0	2131264	2131641	AMATA_chromosomes_03347-RA
15	5615	4599823	0	4599584	4600062	AMATA_chromosomes_28533-RB
15	5619	4563716.5	0	4560812	4566621	AMATA_chromosomes_28531.mRNA1
8	5113	6662641	0	6660405	6664877	AMATA_chromosomes_20465.mRNA1
15	5620	3367812	0	3363435	3372189	AMATA_chromosomes_28442.mRNA1
8	5620	5577768	0	5571882	5583654	AMATA_chromosomes_20382.mRNA1
8	5618	5552724	0	5547025	5558423	AMATA_chromosomes_20380.mRNA2
13	1268	32374688	0	32373779	32375597	AMATA_chromosomes_19068.mRNA1
8	1268	16629792.5	0	16629598	16629987	AMATA_chromosomes_21088.mRNA1
4	1268	11880410.5	0	11880260	11880561	AMATA_chromosomes_12751-RA
15	1268	4680817.5	0	4679619	4682016	AMATA_chromosomes_28544.mRNA2
15	1267	4713799.5	0	4713267	4714332	AMATA_chromosomes_28548-RA
4	1267	11946812	0	11946527	11947097	AMATA_chromosomes_12758-RB
4	1267	11946812	0	11946527	11947097	AMATA_chromosomes_12758-RA
3	5409	44501356.5	0	44499120	44503593	AMATA_chromosomes_07918.mRNA1
8	5409	16612776.5	0	16611297	16614256	AMATA_chromosomes_21087.mRNA1
13	1266	32424983.5	0	32424681	32425286	AMATA_chromosomes_19073.mRNA1
4	4888	12785694.5	0	12779378	12792011	AMATA_chromosomes_12784.mRNA2
4	4887	13068164.5	0	13067309	13069020	AMATA_chromosomes_12793.mRNA1
13	4887	33050001	0	33049378	33050624	AMATA_chromosomes_19112.mRNA1
8	4886	16568287	0	16567130	16569444	AMATA_chromosomes_21081.mRNA1
13	4886	33021155	0	33016772	33025538	AMATA_chromosomes_19109.mRNA1
13	1259	32983596.5	0	32980701	32986492	AMATA_chromosomes_19105.mRNA1
2	1259	2633021	0	2630209	2635833	AMATA_chromosomes_03390.mRNA1
11	1259	31584764	0	31578483	31591045	AMATA_chromosomes_26546.mRNA2
13	7228	36846687	0	36842288	36851086	AMATA_chromosomes_19414.mRNA3
2	5405	2650493	0	2647709	2653277	AMATA_chromosomes_03392.mRNA1
4	5073	14912588.5	0	14907981	14917196	AMATA_chromosomes_12849.mRNA1
4	1258	13156763	0	13155604	13157922	AMATA_chromosomes_12797.mRNA1
13	1258	32960129	0	32959414	32960844	AMATA_chromosomes_19104.mRNA1
11	1258	31524610	0	31523850	31525370	AMATA_chromosomes_26538.mRNA1
11	1257	31429537	0	31429218	31429856	AMATA_chromosomes_26534-RA
4	1257	13274720	0	13274407	13275033	AMATA_chromosomes_12800-RA
13	5599	32952202.5	0	32950691	32953714	AMATA_chromosomes_19103.mRNA1
2	5599	2789801	0	2787524	2792078	AMATA_chromosomes_03401.mRNA1
11	5415	32094129	0	32091130	32097128	AMATA_chromosomes_26567.mRNA1
5	10156	4598384.5	0	4598199	4598570	AMATA_chromosomes_08667-RA
4	5024	8096297.5	0	8093551	8099044	AMATA_chromosomes_12588.mRNA1
13	5023	36597787.5	0	36593525	36602050	AMATA_chromosomes_19393.mRNA1
13	3053	32814591	0	32814543	32814639	AMATA_chromosomes_19094-RA
4	3053	14943161	0	14942093	14944229	AMATA_chromosomes_12850.mRNA2
11	3052	32223971.5	0	32223197	32224746	AMATA_chromosomes_26577.mRNA2
13	3052	32781755.5	0	32778059	32785452	AMATA_chromosomes_19090.mRNA1
4	3052	15004529.5	0	15004251	15004808	AMATA_chromosomes_12856-RA
8	8373	8669050.5	0	8667400	8670701	AMATA_chromosomes_20604.mRNA1
8	5412	16660700.5	0	16660164	16661237	AMATA_chromosomes_21091.mRNA1
2	8391	46941817.5	0	46941311	46942324	AMATA_chromosomes_05082-RA
10	7204	29865350	0	29864162	29866538	AMATA_chromosomes_22793.mRNA1
2	5611	1999066	0	1996798	2001334	AMATA_chromosomes_03336.mRNA1
11	5611	32515006	0	32512330	32517682	AMATA_chromosomes_26596.mRNA3
4	1276	6886185.5	0	6885456	6886915	AMATA_chromosomes_12514.mRNA1
8	1276	5730902	0	5730568	5731236	AMATA_chromosomes_20393-RA
13	1276	37399341	0	37399178	37399504	AMATA_chromosomes_19463.mRNA1
15	7314	5684372.5	0	5683379	5685366	AMATA_chromosomes_28650.mRNA1
2	5438	3503307	0	3500748	3505866	AMATA_chromosomes_03469.mRNA1
11	5607	32594841	0	32591927	32597755	AMATA_chromosomes_26601-RB
11	5605	32643691	0	32642506	32644876	AMATA_chromosomes_26609.mRNA1
2	5605	1951410.5	0	1948399	1954422	AMATA_chromosomes_03329.mRNA3
2	6226	1809226.5	0	1808869	1809584	AMATA_chromosomes_03320-RB
2	6226	1796398.5	0	1796182	1796615	AMATA_chromosomes_03319.mRNA1
11	6226	32894250	0	32893982	32894518	AMATA_chromosomes_26630.mRNA1
9	6225	39480939	0	39480250	39481628	AMATA_chromosomes_17953-RA
9	6225	39483359.5	0	39483247	39483472	AMATA_chromosomes_17953.mRNA1
14	6225	31292872	0	31286818	31298926	AMATA_chromosomes_28112.mRNA1
9	6225	39460441.5	0	39459380	39461503	AMATA_chromosomes_17949.mRNA1
2	1333	1782573.5	0	1782157	1782990	AMATA_chromosomes_03318.mRNA1
13	4816	31596839.5	0	31592777	31600902	AMATA_chromosomes_19012.mRNA1
9	7491	37471624	0	37466496	37476752	AMATA_chromosomes_17764.mRNA1
6	2723	37699015	0	37698816	37699214	AMATA_chromosomes_15812.mRNA1
6	2721	37659213	0	37658463	37659963	AMATA_chromosomes_15809.mRNA1
4	2719	38016065	0	38012467	38019663	AMATA_chromosomes_13601.mRNA1
4	2719	36905317.5	0	36902227	36908408	AMATA_chromosomes_13543.mRNA1
2	5572	1679181.5	0	1672312	1686051	AMATA_chromosomes_03310.mRNA3
6	2779	34450197	0	34449971	34450423	AMATA_chromosomes_15589-RA
4	5052	9367990	0	9366070	9369910	AMATA_chromosomes_12660.mRNA1
13	5049	35277380.5	0	35274302	35280459	AMATA_chromosomes_19289.mRNA2
4	760	9250782	0	9248988	9252576	AMATA_chromosomes_12654.mRNA1
6	760	38256556	0	38254982	38258130	AMATA_chromosomes_15858.mRNA1
2	5485	553457.5	0	553224	553691	AMATA_chromosomes_03237-RA
11	5485	33334154.5	0	33333636	33334673	AMATA_chromosomes_26666-RA
2	5486	610744.5	0	610433	611056	AMATA_chromosomes_03241-RA
11	5487	33465799.5	0	33465599	33466000	AMATA_chromosomes_26675.mRNA1
13	1295	35460915.5	0	35454460	35467371	AMATA_chromosomes_19299-RB
15	1295	2943266	0	2940808	2945724	AMATA_chromosomes_28414.mRNA1
4	4873	9102045	0	9101501	9102589	AMATA_chromosomes_12647-RA
13	4872	35433939	0	35431217	35436661	AMATA_chromosomes_19298.mRNA1
10	9744	12933090.5	0	12932863	12933318	AMATA_chromosomes_22045-RA
8	9744	23417761.5	0	23417534	23417989	AMATA_chromosomes_21350-RA
10	9744	12782438.5	0	12782211	12782666	AMATA_chromosomes_21980-RA
10	9744	13393626.5	0	13393447	13393806	AMATA_chromosomes_22107-RA
10	9744	12867291.5	0	12867064	12867519	AMATA_chromosomes_22017-RA
4	745	8734667.5	0	8731171	8738164	AMATA_chromosomes_12623.mRNA1
13	745	35813220.5	0	35811011	35815430	AMATA_chromosomes_19331.mRNA1
2	3028	51839425.5	0	51837537	51841314	AMATA_chromosomes_05500.mRNA1
13	4863	35609328	0	35609183	35609473	AMATA_chromosomes_19310-RA
6	2707	32592311.5	0	32592236	32592387	AMATA_chromosomes_15458.mRNA1
6	2707	32605715.5	0	32605561	32605870	AMATA_chromosomes_15459.mRNA1
13	7216	33060242.5	0	33056775	33063710	AMATA_chromosomes_19113.mRNA1
2	110	56408393.5	0	56406577	56410210	AMATA_chromosomes_05910.mRNA1
10	2811	24425821	0	24422596	24429046	AMATA_chromosomes_22455.mRNA2
2	678	56596580.5	0	56595134	56598027	AMATA_chromosomes_05925.mRNA1
11	678	29932825	0	29932783	29932867	AMATA_chromosomes_26431-RA
11	678	29812483	0	29811433	29813533	AMATA_chromosomes_26424-RC
11	678	29810387.5	0	29810160	29810615	AMATA_chromosomes_26424-RA
11	678	29911646	0	29907701	29915591	AMATA_chromosomes_26429.mRNA1
2	678	4154126.5	0	4153656	4154597	AMATA_chromosomes_03528-RA
2	1519	4353490	0	4352255	4354725	AMATA_chromosomes_03547.mRNA1
2	1519	4350921.5	0	4350868	4350975	AMATA_chromosomes_03547-RA
2	3358	4269286	0	4267796	4270776	AMATA_chromosomes_03541.mRNA1
3	1518	4717671	0	4716064	4719278	AMATA_chromosomes_06338.mRNA1
10	13	24323083.5	0	24321418	24324749	AMATA_chromosomes_22452.mRNA1
10	2810	24292247	0	24291547	24292947	AMATA_chromosomes_22450-RA
3	1515	4953985	0	4952186	4955784	AMATA_chromosomes_06354.mRNA1
2	1515	55715631	0	55715504	55715758	AMATA_chromosomes_05849-RA
2	1515	55718208	0	55717400	55719016	AMATA_chromosomes_05849.mRNA2
3	1515	4951944	0	4951817	4952071	AMATA_chromosomes_06354-RA
2	10660	53247179.5	0	53245993	53248366	AMATA_chromosomes_05612.mRNA1
2	1709	56369584.5	0	56366260	56372909	AMATA_chromosomes_05908.mRNA1
3	8	5012769	0	5011692	5013846	AMATA_chromosomes_06359.mRNA1
2	8	4187308	0	4185800	4188816	AMATA_chromosomes_03530.mRNA1
2	8	55676482.5	0	55675971	55676994	AMATA_chromosomes_05844.mRNA1
12	8	35485209.5	0	35484607	35485812	AMATA_chromosomes_25186.mRNA1
10	8	24005224.5	0	24004309	24006140	AMATA_chromosomes_22438.mRNA1
12	5	35391788	0	35391613	35391963	AMATA_chromosomes_25182.mRNA1
2	5	56525692	0	56525631	56525753	AMATA_chromosomes_05922.mRNA1
10	5	23600361.5	0	23600184	23600539	AMATA_chromosomes_22430.mRNA1
2	117	4017075	0	4015417	4018733	AMATA_chromosomes_03517.mRNA1
10	117	23394117	0	23393105	23395129	AMATA_chromosomes_22420-RA
2	117	56447542	0	56446442	56448642	AMATA_chromosomes_05916.mRNA1
13	117	21479882	0	21478870	21480894	AMATA_chromosomes_18676-RA
2	1508	56576891.5	0	56570797	56582986	AMATA_chromosomes_05924.mRNA1
2	1507	56539211.5	0	56536803	56541620	AMATA_chromosomes_05923.mRNA1
2	1506	56468401.5	0	56468354	56468449	AMATA_chromosomes_05918-RA
2	1506	56469440	0	56468541	56470339	AMATA_chromosomes_05918.mRNA1
11	115	30194530.5	0	30192021	30197040	AMATA_chromosomes_26456.mRNA1
2	115	3870040.5	0	3869125	3870956	AMATA_chromosomes_03499.mRNA1
2	109	56078301.5	0	56077969	56078634	AMATA_chromosomes_05885-RA
2	1707	56285205.5	0	56283192	56287219	AMATA_chromosomes_05903.mRNA1
3	113	4468092.5	0	4467065	4469120	AMATA_chromosomes_06315.mRNA1
11	113	29331086	0	29329556	29332616	AMATA_chromosomes_26381.mRNA1
10	113	24740018.5	0	24738590	24741447	AMATA_chromosomes_22470.mRNA1
2	113	4533998.5	0	4532991	4535006	AMATA_chromosomes_03561.mRNA1
11	113	29329339	0	29329300	29329378	AMATA_chromosomes_26381-RA
3	113	4466913	0	4466874	4466952	AMATA_chromosomes_06315-RA
11	164	25445503.5	0	25445307	25445700	AMATA_chromosomes_26090-RA
2	164	55910461.5	0	55910325	55910598	AMATA_chromosomes_05871-RA
2	164	3712006.5	0	3711870	3712143	AMATA_chromosomes_03483-RA
10	2851	25685319	0	25685232	25685406	AMATA_chromosomes_22507.mRNA1
12	2851	11433787.5	0	11433702	11433873	AMATA_chromosomes_24182.mRNA1
10	106	38012427.5	0	38011938	38012917	AMATA_chromosomes_23375.mRNA1
11	693	28021692.5	0	28021507	28021878	AMATA_chromosomes_26278-RA
2	693	5342470.5	0	5341880	5343061	AMATA_chromosomes_03639-RA
16	6663	2743872.5	0	2741084	2746661	AMATA_chromosomes_29734.mRNA1
3	694	516454	0	515496	517412	AMATA_chromosomes_05943-RA
2	694	56137496.5	0	56136785	56138208	AMATA_chromosomes_05890-RA
2	694	3828215	0	3826322	3830108	AMATA_chromosomes_03495.mRNA1
12	2939	35092715	0	35090352	35095078	AMATA_chromosomes_25164.mRNA1
2	695	3805385	0	3804831	3805939	AMATA_chromosomes_03492.mRNA1
11	695	25933357	0	25933169	25933545	AMATA_chromosomes_26120-RA
16	695	2790310	0	2789375	2791245	AMATA_chromosomes_29738.mRNA1
2	696	3820231	0	3818474	3821988	AMATA_chromosomes_03494.mRNA1
11	696	25706217	0	25704642	25707792	AMATA_chromosomes_26106.mRNA1
2	32	53537943.5	0	53536069	53539818	AMATA_chromosomes_05637.mRNA1
16	32	14868363.5	0	14861923	14874804	AMATA_chromosomes_30363.mRNA1
3	32	1143755	0	1142561	1144949	AMATA_chromosomes_06004.mRNA1
2	1650	55920008.5	0	55919802	55920215	AMATA_chromosomes_05872.mRNA1
3	1650	814185	0	813655	814715	AMATA_chromosomes_05971.mRNA1
3	1649	909097	0	905382	912812	AMATA_chromosomes_05984.mRNA1
2	1649	55944232.5	0	55940190	55948275	AMATA_chromosomes_05873.mRNA1
3	1717	766480	0	763019	769941	AMATA_chromosomes_05965.mRNA1
16	1717	15118347	0	15114131	15122563	AMATA_chromosomes_30377.mRNA1
10	1647	26546052	0	26545061	26547043	AMATA_chromosomes_22559.mRNA1
16	6313	2544998	0	2541885	2548111	AMATA_chromosomes_29713.mRNA1
3	6313	9535700.5	0	9535560	9535841	AMATA_chromosomes_06739-RB
3	6313	9538998.5	0	9537106	9540891	AMATA_chromosomes_06739.mRNA1
10	6313	37003272	0	36999913	37006631	AMATA_chromosomes_23264.mRNA2
10	10443	37287836	0	37287589	37288083	AMATA_chromosomes_23292-RA
16	10443	1844033.5	0	1843839	1844228	AMATA_chromosomes_29658-RA
3	159	1077240	0	1075991	1078489	AMATA_chromosomes_05998.mRNA1
2	159	53611559	0	53608881	53614237	AMATA_chromosomes_05644.mRNA2
2	30	43765	0	38896	48634	AMATA_chromosomes_03190.mRNA1
3	30	1155110	0	1153401	1156819	AMATA_chromosomes_06005.mRNA1
3	30	1058084	0	1057216	1058952	AMATA_chromosomes_05997.mRNA1
3	157	1433474	0	1433344	1433604	AMATA_chromosomes_06032-RA
2	157	53864278	0	53864007	53864549	AMATA_chromosomes_05669-RA
2	157	53866041	0	53865263	53866819	AMATA_chromosomes_05669.mRNA1
2	157	140964	0	140705	141223	AMATA_chromosomes_03197-RA
3	157	1433887	0	1433838	1433936	AMATA_chromosomes_06032.mRNA1
2	28	53664798.5	0	53662638	53666959	AMATA_chromosomes_05649.mRNA1
16	9768	2488872	0	2488565	2489179	AMATA_chromosomes_29709-RA
10	9768	37067338	0	37067031	37067645	AMATA_chromosomes_23270-RA
16	2950	827171.5	0	827029	827314	AMATA_chromosomes_29579-RA
11	1768	34969598	0	34969557	34969639	AMATA_chromosomes_26822.mRNA1
2	1767	53705749.5	0	53703346	53708153	AMATA_chromosomes_05653.mRNA1
11	7839	34856481	0	34855064	34857898	AMATA_chromosomes_26810.mRNA2
11	7839	34856471.5	0	34855064	34857879	AMATA_chromosomes_26810.mRNA1
11	7838	23062464.5	0	23060418	23064511	AMATA_chromosomes_25913.mRNA1
10	22	37416163	0	37415856	37416470	AMATA_chromosomes_23307-RA
10	22	25274476.5	0	25274192	25274761	AMATA_chromosomes_22488-RA
10	22	37420617.5	0	37417296	37423939	AMATA_chromosomes_23307.mRNA1
16	22	2134676.5	0	2134371	2134982	AMATA_chromosomes_29676-RA
10	22	25276019	0	25275034	25277004	AMATA_chromosomes_22488.mRNA1
2	1584	53807258	0	53807101	53807415	AMATA_chromosomes_05662.mRNA1
3	1582	1372318.5	0	1367618	1377019	AMATA_chromosomes_06028.mRNA1
2	1611	53896092	0	53894225	53897959	AMATA_chromosomes_05670.mRNA2
2	1609	53979158.5	0	53978964	53979353	AMATA_chromosomes_05677.mRNA1
11	5525	30337610	0	30336916	30338304	AMATA_chromosomes_26470.mRNA2
10	153	26576917	0	26576313	26577521	AMATA_chromosomes_22561.mRNA1
11	153	23807617	0	23806636	23808598	AMATA_chromosomes_25970.mRNA1
3	153	8456784.5	0	8455957	8457612	AMATA_chromosomes_06654.mRNA1
14	8587	30927256	0	30925374	30929138	AMATA_chromosomes_28079.mRNA1
9	8587	39970947.5	0	39970868	39971027	AMATA_chromosomes_18002.mRNA1
11	3532	34293716.5	0	34292790	34294643	AMATA_chromosomes_26764-RA
3	3532	1821528.5	0	1820677	1822380	AMATA_chromosomes_06068-RA
2	3532	54132030	0	54128040	54136020	AMATA_chromosomes_05686.mRNA1
3	2901	46864417	0	46862389	46866445	AMATA_chromosomes_07997.mRNA1
11	698	25675935	0	25675881	25675989	AMATA_chromosomes_26103-RA
11	698	25688187.5	0	25685161	25691214	AMATA_chromosomes_26104.mRNA1
11	3581	34159318	0	34158600	34160036	AMATA_chromosomes_26752-RA
2	1812	54462645	0	54461223	54464067	AMATA_chromosomes_05726.mRNA1
3	1807	2399741	0	2398798	2400684	AMATA_chromosomes_06128-RA
3	1805	5099834.5	0	5097846	5101823	AMATA_chromosomes_06372.mRNA1
2	1554	50185829.5	0	50183961	50187698	AMATA_chromosomes_05342.mRNA1
11	3450	28616871.5	0	28607753	28625990	AMATA_chromosomes_26329.mRNA1
6	2993	33513133.5	0	33510719	33515548	AMATA_chromosomes_15526.mRNA1
4	2993	37816522	0	37813159	37819885	AMATA_chromosomes_13590.mRNA1
4	2993	37103839	0	37100462	37107216	AMATA_chromosomes_13557.mRNA1
3	3451	12376753	0	12376317	12377189	AMATA_chromosomes_06888.mRNA1
2	130	5372123	0	5371621	5372625	AMATA_chromosomes_03640-RA
11	130	27856917	0	27856415	27857419	AMATA_chromosomes_26265.mRNA1
15	3570	9798799.5	0	9792783	9804816	AMATA_chromosomes_28927.mRNA1
15	6809	10033504.5	0	10032989	10034020	AMATA_chromosomes_28945.mRNA1
1	6338	38288604	0	38288003	38289205	AMATA_chromosomes_01518-RA
2	3550	6520820	0	6515391	6526249	AMATA_chromosomes_03740.mRNA1
8	3552	16352882.5	0	16350087	16355678	AMATA_chromosomes_21064.mRNA1
2	91	54522621	0	54522020	54523222	AMATA_chromosomes_05732-RA
3	91	2632542	0	2631941	2633143	AMATA_chromosomes_06153.mRNA1
12	91	26775243	0	26774669	26775817	AMATA_chromosomes_24915-RA
2	1817	54487009	0	54483487	54490531	AMATA_chromosomes_05729.mRNA1
3	92	2684875.5	0	2684459	2685292	AMATA_chromosomes_06156-RA
3	93	2713963	0	2709134	2718792	AMATA_chromosomes_06160.mRNA1
11	93	23270245.5	0	23268586	23271905	AMATA_chromosomes_25927.mRNA1
2	93	54475219	0	54472943	54477495	AMATA_chromosomes_05728.mRNA2
11	674	23088720.5	0	23087103	23090338	AMATA_chromosomes_25916.mRNA1
2	1628	53649996	0	53645219	53654773	AMATA_chromosomes_05648.mRNA1
3	1628	1209908	0	1201424	1218392	AMATA_chromosomes_06011.mRNA1
2	1780	49953406	0	49950193	49956619	AMATA_chromosomes_05324.mRNA1
3	1779	9772290.5	0	9771907	9772674	AMATA_chromosomes_06763.mRNA1
2	1779	49942537	0	49942137	49942937	AMATA_chromosomes_05323-RA
11	3501	24055537.5	0	24054563	24056512	AMATA_chromosomes_25989-RA
11	670	24107442	0	24106931	24107953	AMATA_chromosomes_25991.mRNA1
11	669	24250766.5	0	24249759	24251774	AMATA_chromosomes_26000-RA
2	3003	27227374	0	27225878	27228870	AMATA_chromosomes_04375.mRNA2
3	3003	46793771.5	0	46793022	46794521	AMATA_chromosomes_07993.mRNA1
11	3500	29791478.5	0	29789319	29793638	AMATA_chromosomes_26420.mRNA4
11	3499	29802437	0	29801188	29803686	AMATA_chromosomes_26422.mRNA1
2	3561	6492304.5	0	6485814	6498795	AMATA_chromosomes_03738.mRNA1
3	3001	49448786.5	0	49446309	49451264	AMATA_chromosomes_08121.mRNA1
6	3001	38515774	0	38511778	38519770	AMATA_chromosomes_15885.mRNA1
3	1826	6421789	0	6419572	6424006	AMATA_chromosomes_06474.mRNA1
2	1826	55150666.5	0	55149144	55152189	AMATA_chromosomes_05796.mRNA1
3	1827	6217953	0	6217484	6218422	AMATA_chromosomes_06455.mRNA1
3	3000	6547216	0	6545612	6548820	AMATA_chromosomes_06487.mRNA1
3	3000	6547333	0	6547283	6547383	AMATA_chromosomes_06487-RC
3	1829	6103618	0	6103464	6103772	AMATA_chromosomes_06451-RA
2	1829	55094918.5	0	55094681	55095156	AMATA_chromosomes_05790-RA
3	1829	6178647	0	6178111	6179183	AMATA_chromosomes_06452.mRNA1
2	1829	55095778	0	55095241	55096315	AMATA_chromosomes_05790.mRNA1
3	1829	6177839.5	0	6177656	6178023	AMATA_chromosomes_06452-RA
3	1830	6096619	0	6095338	6097900	AMATA_chromosomes_06450.mRNA1
4	3012	37937206.5	0	37935891	37938522	AMATA_chromosomes_13595.mRNA1
4	3012	36989317.5	0	36989095	36989540	AMATA_chromosomes_13550.mRNA1
6	3012	33635262	0	33635205	33635319	AMATA_chromosomes_15534-RA
3	666	5655894	0	5655617	5656171	AMATA_chromosomes_06415-RA
2	666	55211236.5	0	55210958	55211515	AMATA_chromosomes_05809-RA
11	666	26077349	0	26077246	26077452	AMATA_chromosomes_26132-RA
11	3583	34237149.5	0	34235490	34238809	AMATA_chromosomes_26758.mRNA1
3	10180	2212726	0	2212155	2213297	AMATA_chromosomes_06111-RA
2	10180	54282840.5	0	54282556	54283125	AMATA_chromosomes_05702-RA
10	6681	25570704.5	0	25569557	25571852	AMATA_chromosomes_22502.mRNA1
2	166	56161088.5	0	56160870	56161307	AMATA_chromosomes_05892-RA
2	166	56162965.5	0	56161625	56164306	AMATA_chromosomes_05892.mRNA1
2	166	3790107	0	3788918	3791296	AMATA_chromosomes_03489.mRNA1
11	166	25977263	0	25976306	25978220	AMATA_chromosomes_26121.mRNA1
3	166	495318	0	494390	496246	AMATA_chromosomes_05942.mRNA1
3	7536	6243672	0	6242122	6245222	AMATA_chromosomes_06457.mRNA1
2	7536	55129748.5	0	55128061	55131436	AMATA_chromosomes_05793.mRNA1
11	3542	24406877	0	24403584	24410170	AMATA_chromosomes_26013.mRNA1
11	3541	28108154.5	0	28106315	28109994	AMATA_chromosomes_26285.mRNA1
11	665	26120259	0	26118946	26121572	AMATA_chromosomes_26136.mRNA1
3	665	5664457	0	5660666	5668248	AMATA_chromosomes_06416.mRNA1
2	665	22607618.5	0	22607532	22607705	AMATA_chromosomes_04281-RA
3	665	49099702	0	49098180	49101224	AMATA_chromosomes_08107.mRNA1
2	665	6346431	0	6346270	6346592	AMATA_chromosomes_03722.mRNA1
2	665	22315148.5	0	22314638	22315659	AMATA_chromosomes_04279.mRNA1
3	664	49133346.5	0	49131431	49135262	AMATA_chromosomes_08109.mRNA1
2	664	22090591	0	22090207	22090975	AMATA_chromosomes_04278.mRNA1
15	3423	6106895	0	6106191	6107599	AMATA_chromosomes_28694.mRNA1
3	3423	5568644	0	5567071	5570217	AMATA_chromosomes_06409.mRNA1
2	3423	6303754	0	6302145	6305363	AMATA_chromosomes_03720.mRNA2
11	3423	26188761.5	0	26186396	26191127	AMATA_chromosomes_26140.mRNA1
3	1841	5617995	0	5617540	5618450	AMATA_chromosomes_06413.mRNA1
3	1841	49082453.5	0	49082285	49082622	AMATA_chromosomes_08105-RA
2	1840	55177648.5	0	55176352	55178945	AMATA_chromosomes_05801.mRNA2
13	5032	31002786.5	0	31000469	31005104	AMATA_chromosomes_18967.mRNA1
4	2796	33844927.5	0	33835824	33854031	AMATA_chromosomes_13403.mRNA1
6	7744	38441539	0	38441347	38441731	AMATA_chromosomes_15879-RA
4	7744	33554339	0	33554012	33554666	AMATA_chromosomes_13386.mRNA1
16	474	5450705.5	1	5449138	5452273	AMATA_chromosomes_29923.mRNA3
1	5299	4771057	1	4769142	4772972	AMATA_chromosomes_00400.mRNA1
1	5299	51559933	1	51559509	51560357	AMATA_chromosomes_02111.mRNA1
8	5214	26520225	1	26519756	26520694	AMATA_chromosomes_21438-RA
8	5391	26384812	1	26384385	26385239	AMATA_chromosomes_21433-RA
8	469	26624468	1	26619072	26629864	AMATA_chromosomes_21439.mRNA1
16	469	5130245.5	1	5128377	5132114	AMATA_chromosomes_29901.mRNA1
15	469	26903619	1	26901751	26905487	AMATA_chromosomes_29428.mRNA2
10	469	35497297.5	1	35495774	35498821	AMATA_chromosomes_23130.mRNA2
10	606	35898454.5	1	35898250	35898659	AMATA_chromosomes_23165.mRNA1
16	606	4350288	1	4350110	4350466	AMATA_chromosomes_29844.mRNA1
1	467	28873178.5	1	28872268	28874089	AMATA_chromosomes_01228.mRNA1
1	467	11649134.5	1	11648276	11649993	AMATA_chromosomes_00789.mRNA1
1	467	5592656.5	1	5590868	5594445	AMATA_chromosomes_00466.mRNA2
6	466	7580703	1	7580555	7580851	AMATA_chromosomes_14683-RA
4	466	45106945	1	45106797	45107093	AMATA_chromosomes_14202-RA
6	1392	39547907	1	39546825	39548989	AMATA_chromosomes_15973.mRNA1
4	1392	4225775.5	1	4223252	4228299	AMATA_chromosomes_12345-RB
13	1392	38730041.5	1	38728025	38732058	AMATA_chromosomes_19599.mRNA1
8	5209	26062041	1	26061102	26062980	AMATA_chromosomes_21424.mRNA1
6	5209	40852072.5	1	40848819	40855326	AMATA_chromosomes_16076.mRNA1
1	5206	50869596.5	1	50867121	50872072	AMATA_chromosomes_02083.mRNA1
8	5895	4038284	1	4037715	4038853	AMATA_chromosomes_20242.mRNA1
15	5895	4054032	1	4053531	4054533	AMATA_chromosomes_28486.mRNA1
8	5281	25083288.5	1	25083215	25083362	AMATA_chromosomes_21398.mRNA1
8	5279	24936959.5	1	24936372	24937547	AMATA_chromosomes_21393-RA
15	6046	1492279	1	1492074	1492484	AMATA_chromosomes_28333.mRNA3
15	6046	1488945	1	1488185	1489705	AMATA_chromosomes_28333.mRNA2
8	6046	2653008	1	2650864	2655152	AMATA_chromosomes_20118.mRNA1
8	5277	24740113	1	24739681	24740545	AMATA_chromosomes_21386.mRNA1
15	5276	27900438.5	1	27894231	27906646	AMATA_chromosomes_29467.mRNA1
8	5276	24665434.5	1	24663998	24666871	AMATA_chromosomes_21385-RA
10	6576	36002699.5	1	36002562	36002837	AMATA_chromosomes_23171-RA
16	6576	4004467.5	1	4004330	4004605	AMATA_chromosomes_29823.mRNA1
10	6576	36004564.5	1	36003176	36005953	AMATA_chromosomes_23171.mRNA1
16	6576	4001681	1	4001368	4001994	AMATA_chromosomes_29822-RA
16	2565	4403050	1	4399923	4406177	AMATA_chromosomes_29852.mRNA2
16	2563	4165914	1	4163486	4168342	AMATA_chromosomes_29832.mRNA1
8	1384	22821762.5	1	22819202	22824323	AMATA_chromosomes_21312.mRNA1
8	5234	22834597.5	1	22834252	22834943	AMATA_chromosomes_21313.mRNA1
10	5232	36643419.5	1	36642901	36643938	AMATA_chromosomes_23223.mRNA1
8	5232	22469377.5	1	22467809	22470946	AMATA_chromosomes_21299.mRNA1
8	1381	22508872	1	22508120	22509624	AMATA_chromosomes_21300.mRNA1
8	2517	22395849	1	22390104	22401594	AMATA_chromosomes_21298.mRNA1
8	5227	22038148.5	1	22035624	22040673	AMATA_chromosomes_21282.mRNA2
8	520	21767936.5	1	21766360	21769513	AMATA_chromosomes_21274.mRNA1
1	5226	2622498	1	2621999	2622997	AMATA_chromosomes_00240.mRNA1
10	2513	36489283	1	36489186	36489380	AMATA_chromosomes_23210-RA
16	585	3523611	1	3523556	3523666	AMATA_chromosomes_29786.mRNA2
16	585	3518570	1	3518371	3518769	AMATA_chromosomes_29786-RB
8	585	21601776.5	1	21601075	21602478	AMATA_chromosomes_21270-RA
10	585	36420214	1	36418427	36422001	AMATA_chromosomes_23203.mRNA1
8	5852	1372686	1	1372604	1372768	AMATA_chromosomes_19998-RA
16	2508	3356530	1	3356061	3356999	AMATA_chromosomes_29776-RA
10	2508	36321646.5	1	36321371	36321922	AMATA_chromosomes_23193.mRNA1
10	2508	36320682	1	36320210	36321154	AMATA_chromosomes_23193-RA
16	2508	3357862.5	1	3357587	3358138	AMATA_chromosomes_29776.mRNA1
15	2627	23879375.5	1	23879140	23879611	AMATA_chromosomes_29339.mRNA1
8	2627	29684922.5	1	29683712	29686133	AMATA_chromosomes_21502.mRNA1
4	2627	41043397	1	41042620	41044174	AMATA_chromosomes_13812.mRNA1
15	5329	18222274.5	1	18221687	18222862	AMATA_chromosomes_29184-RA
8	5329	19795452	1	19794863	19796041	AMATA_chromosomes_21215-RA
10	582	36681346.5	1	36680462	36682231	AMATA_chromosomes_23229.mRNA1
8	7376	30763835	1	30762487	30765183	AMATA_chromosomes_21523.mRNA1
12	8432	10958016.5	1	10956145	10959888	AMATA_chromosomes_24156.mRNA1
12	1368	12989444	1	12986276	12992612	AMATA_chromosomes_24266.mRNA2
8	1368	19381431.5	1	19373764	19389099	AMATA_chromosomes_21197.mRNA1
15	1368	17910408	1	17901658	17919158	AMATA_chromosomes_29174.mRNA1
4	5271	38741824.5	1	38740312	38743337	AMATA_chromosomes_13643.mRNA2
6	5271	34597795.5	1	34596985	34598606	AMATA_chromosomes_15599.mRNA1
8	8372	9818278	1	9817383	9819173	AMATA_chromosomes_20652-RA
15	8372	12888957	1	12888062	12889852	AMATA_chromosomes_29086-RA
16	509	3096691.5	1	3096069	3097314	AMATA_chromosomes_29766.mRNA1
16	509	3062155	1	3059414	3064896	AMATA_chromosomes_29762.mRNA1
10	509	36664187.5	1	36662980	36665395	AMATA_chromosomes_23226.mRNA1
8	509	19181249.5	1	19181090	19181409	AMATA_chromosomes_21192.mRNA1
10	509	36144593.5	1	36144022	36145165	AMATA_chromosomes_23182.mRNA1
16	508	15315294.5	1	15315040	15315549	AMATA_chromosomes_30390.mRNA1
15	508	19810880	1	19810309	19811451	AMATA_chromosomes_29221.mRNA1
8	508	18070999	1	18070785	18071213	AMATA_chromosomes_21156-RA
4	5270	38720679	1	38719844	38721514	AMATA_chromosomes_13640-RA
8	507	18128720.5	1	18125881	18131560	AMATA_chromosomes_21157.mRNA1
10	507	28743771.5	1	28743277	28744266	AMATA_chromosomes_22711-RA
8	507	17842385	1	17841889	17842881	AMATA_chromosomes_21149-RA
16	507	15490959	1	15490482	15491436	AMATA_chromosomes_30400.mRNA1
12	5979	11205201	1	11199392	11211010	AMATA_chromosomes_24169.mRNA1
10	2505	28051640.5	1	28047571	28055710	AMATA_chromosomes_22656.mRNA1
15	5328	17556177.5	1	17555638	17556717	AMATA_chromosomes_29165-RA
8	5328	19336246	1	19335450	19337042	AMATA_chromosomes_21195-RA
16	511	3148222	1	3147045	3149399	AMATA_chromosomes_29768-RA
15	511	18114211	1	18113444	18114978	AMATA_chromosomes_29179.mRNA1
8	511	19929473.5	1	19928636	19930311	AMATA_chromosomes_21223-RA
12	511	12981291.5	1	12980725	12981858	AMATA_chromosomes_24265-RA
8	2506	4474142	1	4472397	4475887	AMATA_chromosomes_20268.mRNA1
16	2506	19010866.5	1	19005701	19016032	AMATA_chromosomes_30494.mRNA1
6	512	12615971	1	12614111	12617831	AMATA_chromosomes_14876.mRNA2
16	512	3301052.5	1	3298852	3303253	AMATA_chromosomes_29773.mRNA1
10	514	36345826.5	1	36343128	36348525	AMATA_chromosomes_23194.mRNA1
8	514	21152120	1	21146216	21158024	AMATA_chromosomes_21254.mRNA1
16	514	3386935	1	3385015	3388855	AMATA_chromosomes_29777.mRNA3
16	514	3384596.5	1	3384257	3384936	AMATA_chromosomes_29777-RC
6	514	12572892.5	1	12570318	12575467	AMATA_chromosomes_14875.mRNA1
6	5330	12626681.5	1	12626354	12627009	AMATA_chromosomes_14877.mRNA1
6	583	12673890.5	1	12671652	12676129	AMATA_chromosomes_14878.mRNA1
8	583	21018431.5	1	21017059	21019804	AMATA_chromosomes_21249.mRNA1
10	583	36272729.5	1	36271639	36273820	AMATA_chromosomes_23188.mRNA1
11	517	32302514.5	1	32302245	32302784	AMATA_chromosomes_26582-RA
2	517	2252633.5	1	2252331	2252936	AMATA_chromosomes_03361-RA
4	2628	41070470	1	41070162	41070778	AMATA_chromosomes_13818.mRNA1
10	519	36451484.5	1	36451045	36451924	AMATA_chromosomes_23206.mRNA1
10	519	36450606	1	36450308	36450904	AMATA_chromosomes_23206-RA
8	519	21667535	1	21666505	21668565	AMATA_chromosomes_21272.mRNA1
16	519	3560961.5	1	3560743	3561180	AMATA_chromosomes_29787-RA
16	519	3561717	1	3561289	3562145	AMATA_chromosomes_29787.mRNA1
8	5974	1920674.5	1	1919288	1922061	AMATA_chromosomes_20050.mRNA1
15	5974	1008041.5	1	1007991	1008092	AMATA_chromosomes_28279.mRNA1
15	5853	805765	1	805524	806006	AMATA_chromosomes_28254-RA
8	5853	1402900	1	1402668	1403132	AMATA_chromosomes_20001-RA
16	2514	3628674.5	1	3628369	3628980	AMATA_chromosomes_29793.mRNA1
10	2514	36521473.5	1	36521048	36521899	AMATA_chromosomes_23214.mRNA1
10	2515	36563430.5	1	36560639	36566222	AMATA_chromosomes_23217.mRNA1
16	2515	3684026.5	1	3681014	3687039	AMATA_chromosomes_29797.mRNA1
8	521	21787548	1	21787285	21787811	AMATA_chromosomes_21275-RA
10	522	36570973	1	36569234	36572712	AMATA_chromosomes_23218.mRNA1
16	522	3692509	1	3692404	3692614	AMATA_chromosomes_29798.mRNA1
16	522	3689028	1	3688864	3689192	AMATA_chromosomes_29798-RA
8	522	22086945	1	22086724	22087166	AMATA_chromosomes_21285-RB
16	2560	19477297.5	1	19473499	19481096	AMATA_chromosomes_30511.mRNA1
10	2560	28152281.5	1	28147214	28157349	AMATA_chromosomes_22663.mRNA2
4	2561	29218914.5	1	29209765	29228064	AMATA_chromosomes_13295.mRNA2
10	604	35979250.5	1	35978785	35979716	AMATA_chromosomes_23169.mRNA1
10	604	35975837.5	1	35975695	35975980	AMATA_chromosomes_23169-RA
16	604	4066846	1	4066805	4066887	AMATA_chromosomes_29826-RA
16	604	4068886.5	1	4068744	4069029	AMATA_chromosomes_29826.mRNA1
13	535	38416856.5	1	38416699	38417014	AMATA_chromosomes_19569.mRNA1
4	535	4814618	1	4812025	4817211	AMATA_chromosomes_12391.mRNA2
4	535	4811898	1	4811855	4811941	AMATA_chromosomes_12391-RA
4	535	39207175.5	1	39201220	39213131	AMATA_chromosomes_13674.mRNA2
6	535	39044081.5	1	39041505	39046658	AMATA_chromosomes_15938.mRNA1
8	1386	22898881	1	22892147	22905615	AMATA_chromosomes_21321.mRNA2
16	536	3973594	1	3973416	3973772	AMATA_chromosomes_29817-RA
16	536	4071141.5	1	4070956	4071327	AMATA_chromosomes_29827-RA
10	536	35989699	1	35989571	35989827	AMATA_chromosomes_23170-RA
10	536	36024110	1	36023872	36024348	AMATA_chromosomes_23174-RA
16	536	4040803.5	1	4040584	4041023	AMATA_chromosomes_29825.mRNA1
12	2678	12721397.5	1	12718829	12723966	AMATA_chromosomes_24248.mRNA1
8	6045	17153403.5	1	17153093	17153714	AMATA_chromosomes_21118.mRNA1
8	6045	8316422.5	1	8316213	8316632	AMATA_chromosomes_20591.mRNA1
16	2679	4486733	1	4486273	4487193	AMATA_chromosomes_29858-RA
10	2679	35218793.5	1	35216340	35221247	AMATA_chromosomes_23110.mRNA1
16	2679	4490887	1	4490629	4491145	AMATA_chromosomes_29859.mRNA1
8	1360	17454095	1	17453224	17454966	AMATA_chromosomes_21135-RA
8	575	19116190	1	19114942	19117438	AMATA_chromosomes_21190.mRNA1
10	575	36704513.5	1	36703221	36705806	AMATA_chromosomes_23232.mRNA1
15	575	16967337.5	1	16966265	16968410	AMATA_chromosomes_29153.mRNA1
16	575	3015093	1	3013489	3016697	AMATA_chromosomes_29757.mRNA1
12	575	11224977.5	1	11222801	11227154	AMATA_chromosomes_24171.mRNA1
15	575	17838320	1	17832530	17844110	AMATA_chromosomes_29173.mRNA1
15	5181	19421960	1	19417268	19426652	AMATA_chromosomes_29217.mRNA1
15	5182	19166633.5	1	19166004	19167263	AMATA_chromosomes_29210-RA
8	5182	18566166.5	1	18565516	18566817	AMATA_chromosomes_21175-RA
5	901	46925825	2	46925761	46925889	AMATA_chromosomes_10116-RA
5	901	46930727	2	46926796	46934658	AMATA_chromosomes_10116.mRNA1
12	4252	3479344	2	3479009	3479679	AMATA_chromosomes_23693.mRNA1
7	4252	16747664.5	2	16745926	16749403	AMATA_chromosomes_10650.mRNA1
5	6704	25481633.5	2	25476659	25486608	AMATA_chromosomes_09403.mRNA1
7	8068	7334505.5	2	7333652	7335359	AMATA_chromosomes_10446.mRNA1
12	4213	4933058.5	2	4932797	4933320	AMATA_chromosomes_23807.mRNA1
12	4213	4928269.5	2	4927989	4928550	AMATA_chromosomes_23806.mRNA1
5	3076	42380257.5	2	42378409	42382106	AMATA_chromosomes_09864.mRNA1
12	8051	4866474.5	2	4865911	4867038	AMATA_chromosomes_23801.mRNA1
12	7085	17465989.5	2	17465690	17466289	AMATA_chromosomes_24554-RA
12	10116	4167558.5	2	4166430	4168687	AMATA_chromosomes_23748.mRNA1
12	4254	3431290.5	2	3431069	3431512	AMATA_chromosomes_23688.mRNA1
12	4253	3434781	2	3434219	3435343	AMATA_chromosomes_23689-RA
7	4253	16585611	2	16585231	16585991	AMATA_chromosomes_10643.mRNA1
5	3081	41567712.5	2	41565550	41569875	AMATA_chromosomes_09830.mRNA1
12	3081	4879030.5	2	4877417	4880644	AMATA_chromosomes_23802.mRNA1
12	4251	6455153	2	6450072	6460234	AMATA_chromosomes_23906.mRNA2
7	4251	24036216.5	2	24035364	24037069	AMATA_chromosomes_10826.mRNA1
12	3071	3465917	2	3463609	3468225	AMATA_chromosomes_23692.mRNA2
12	3071	4175286.5	2	4173865	4176708	AMATA_chromosomes_23749.mRNA1
7	3071	16617691	2	16613982	16621400	AMATA_chromosomes_10644.mRNA1
2	4264	12798778.5	2	12795631	12801926	AMATA_chromosomes_04094.mRNA1
12	4263	7469653.5	2	7468922	7470385	AMATA_chromosomes_23996-RB
5	3073	42093265.5	2	42091327	42095204	AMATA_chromosomes_09853.mRNA2
12	3072	4189073.5	2	4187147	4191000	AMATA_chromosomes_23751.mRNA1
5	3069	43588511	2	43582496	43594526	AMATA_chromosomes_09909.mRNA1
12	4238	3764031	2	3762983	3765079	AMATA_chromosomes_23705.mRNA1
12	4238	3762590	2	3762330	3762850	AMATA_chromosomes_23705-RA
7	4238	17739267	2	17739004	17739530	AMATA_chromosomes_10675.mRNA1
7	4238	21140398	2	21140007	21140789	AMATA_chromosomes_10736.mRNA1
4	3055	14331867.5	2	14331806	14331929	AMATA_chromosomes_12833-RA
4	3055	14335337	2	14334160	14336514	AMATA_chromosomes_12833.mRNA1
6	3055	37177113	2	37176029	37178197	AMATA_chromosomes_15775.mRNA1
5	3056	43423153	2	43417694	43428612	AMATA_chromosomes_09900.mRNA1
12	8577	4028376.5	2	4024985	4031768	AMATA_chromosomes_23729-RA
12	8574	4275061	2	4266106	4284016	AMATA_chromosomes_23760.mRNA6
5	6750	38765640	2	38754944	38776336	AMATA_chromosomes_09687.mRNA1
5	6751	38506754	2	38502924	38510584	AMATA_chromosomes_09679.mRNA1
5	6706	41608059	2	41604435	41611683	AMATA_chromosomes_09832.mRNA1
5	3194	48310909	2	48310632	48311186	AMATA_chromosomes_10221-RA
5	3086	22088607	2	22088026	22089188	AMATA_chromosomes_09311-RA
12	3091	19269382.5	2	19267160	19271605	AMATA_chromosomes_24688.mRNA2
2	3091	10927644.5	2	10925027	10930262	AMATA_chromosomes_04011.mRNA1
5	3091	22901819	2	22899322	22904316	AMATA_chromosomes_09325.mRNA1
12	868	19484577	2	19481230	19487924	AMATA_chromosomes_24703.mRNA1
12	868	8755428	2	8755178	8755678	AMATA_chromosomes_24085-RA
2	868	11116742.5	2	11116455	11117030	AMATA_chromosomes_04021-RA
12	4298	16900321.5	2	16898640	16902003	AMATA_chromosomes_24518.mRNA1
12	7087	3391911.5	2	3391417	3392406	AMATA_chromosomes_23685-RA
12	961	17279116.5	2	17275284	17282949	AMATA_chromosomes_24540.mRNA1
7	961	47178786.5	2	47176113	47181460	AMATA_chromosomes_11919.mRNA3
12	4334	18701815.5	2	18701735	18701896	AMATA_chromosomes_24643-RA
2	4334	10367968.5	2	10367822	10368115	AMATA_chromosomes_03972-RA
2	4334	10377799	2	10375449	10380149	AMATA_chromosomes_03972.mRNA1
12	4334	18704611	2	18702658	18706564	AMATA_chromosomes_24643.mRNA1
2	6276	12087457.5	2	12087403	12087512	AMATA_chromosomes_04062-RA
12	6276	7765237.5	2	7764095	7766380	AMATA_chromosomes_24025.mRNA1
2	6276	12090951	2	12087586	12094316	AMATA_chromosomes_04062.mRNA2
14	10501	23359264.5	2	23358752	23359777	AMATA_chromosomes_27438-RA
10	6274	12747138	2	12746413	12747863	AMATA_chromosomes_21963-RA
8	6274	23387257	2	23386532	23387982	AMATA_chromosomes_21337.mRNA1
7	3288	45569605.5	2	45567828	45571383	AMATA_chromosomes_11820.mRNA1
7	10328	12409246	2	12409104	12409388	AMATA_chromosomes_10557-RA
12	10328	2891575	2	2891409	2891741	AMATA_chromosomes_23644.mRNA1
12	10328	2888421	2	2888315	2888527	AMATA_chromosomes_23644-RA
7	3291	46823461	2	46821553	46825369	AMATA_chromosomes_11885.mRNA1
7	825	41935879.5	2	41931564	41940195	AMATA_chromosomes_11564.mRNA1
5	825	47107873	2	47104765	47110981	AMATA_chromosomes_10131.mRNA1
13	956	16333085.5	2	16330622	16335549	AMATA_chromosomes_18509.mRNA1
7	956	43465175.5	2	43464893	43465458	AMATA_chromosomes_11670-RA
13	956	16330163.5	2	16329881	16330446	AMATA_chromosomes_18509-RA
7	956	43468400	2	43465626	43471174	AMATA_chromosomes_11670.mRNA1
7	3293	46856910	2	46856489	46857331	AMATA_chromosomes_11889-RA
12	905	3812329.5	2	3811115	3813544	AMATA_chromosomes_23709.mRNA1
5	905	42357631.5	2	42357040	42358223	AMATA_chromosomes_09862-RA
12	4312	17085788.5	2	17085441	17086136	AMATA_chromosomes_24530.mRNA2
12	4311	17122320	2	17122245	17122395	AMATA_chromosomes_24532.mRNA1
5	3164	27591911	2	27583979	27599843	AMATA_chromosomes_09446.mRNA1
7	3296	46996893	2	46996586	46997200	AMATA_chromosomes_11900-RA
5	3296	23554796	2	23554501	23555091	AMATA_chromosomes_09348.mRNA1
7	3296	46986597	2	46986275	46986919	AMATA_chromosomes_11899-RA
7	964	45981681.5	2	45979618	45983745	AMATA_chromosomes_11841.mRNA1
2	964	11590967.5	2	11590896	11591039	AMATA_chromosomes_04041-RA
2	964	11593824.5	2	11591368	11596281	AMATA_chromosomes_04041.mRNA1
12	4296	1114309.5	2	1105684	1122935	AMATA_chromosomes_23494.mRNA1
12	4296	1105232.5	2	1104901	1105564	AMATA_chromosomes_23494-RA
12	4314	17019867	2	17019759	17019975	AMATA_chromosomes_24526-RA
2	4316	9526599	2	9524925	9528273	AMATA_chromosomes_03907.mRNA1
2	4317	9534648.5	2	9533938	9535359	AMATA_chromosomes_03908-RA
12	4317	16854419.5	2	16853703	16855136	AMATA_chromosomes_24516.mRNA1
5	827	23931981	2	23930417	23933545	AMATA_chromosomes_09364.mRNA2
7	3292	46828365	2	46828140	46828590	AMATA_chromosomes_11886-RA
5	3139	48743574	2	48743357	48743791	AMATA_chromosomes_10260-RA
5	3139	48747388.5	2	48744652	48750125	AMATA_chromosomes_10260.mRNA1
5	3140	23640432.5	2	23637038	23643827	AMATA_chromosomes_09355.mRNA1
5	3141	23867101.5	2	23862111	23872092	AMATA_chromosomes_09361.mRNA1
7	3289	46712048.5	2	46706925	46717172	AMATA_chromosomes_11877.mRNA2
7	3289	46693860.5	2	46693771	46693950	AMATA_chromosomes_11875-RB
5	10789	36171249.5	2	36167313	36175186	AMATA_chromosomes_09611.mRNA2
5	10789	36449819.5	2	36442443	36457196	AMATA_chromosomes_09620.mRNA1
5	7784	36026573.5	2	36024541	36028606	AMATA_chromosomes_09604.mRNA1
5	7784	36639333	2	36636995	36641671	AMATA_chromosomes_09625.mRNA2
5	3144	24951136.5	2	24946884	24955389	AMATA_chromosomes_09392.mRNA1
5	3145	25008737.5	2	25006814	25010661	AMATA_chromosomes_09395.mRNA1
5	864	48301185	2	48299415	48302955	AMATA_chromosomes_10220.mRNA1
12	864	777512.5	2	772692	782333	AMATA_chromosomes_23467.mRNA1
2	4297	9068073.5	2	9066383	9069764	AMATA_chromosomes_03897-RB
5	6701	47987395	2	47984222	47990568	AMATA_chromosomes_10195.mRNA1
7	3287	46030593.5	2	46028987	46032200	AMATA_chromosomes_11844.mRNA1
12	963	8253381.5	2	8252118	8254645	AMATA_chromosomes_24063.mRNA1
7	963	46009779	2	46008699	46010859	AMATA_chromosomes_11843.mRNA1
9	1188	41466589.5	2	41463673	41469506	AMATA_chromosomes_18132.mRNA1
4	1188	44647730	2	44644875	44650585	AMATA_chromosomes_14152.mRNA1
14	1188	31486398	2	31485333	31487463	AMATA_chromosomes_28134.mRNA1
4	1188	44644057	2	44643925	44644189	AMATA_chromosomes_14152-RA
5	865	48206738	2	48205837	48207639	AMATA_chromosomes_10213.mRNA1
5	865	48204546.5	2	48204477	48204616	AMATA_chromosomes_10213-RA
12	865	846557.5	2	845332	847783	AMATA_chromosomes_23472.mRNA1
12	1190	8246842.5	2	8243621	8250064	AMATA_chromosomes_24062.mRNA1
5	10303	48529255	2	48526538	48531972	AMATA_chromosomes_10244.mRNA1
12	7086	4818825.5	2	4817591	4820060	AMATA_chromosomes_23798.mRNA1
7	7086	22261631.5	2	22260221	22263042	AMATA_chromosomes_10766.mRNA3
12	4337	8617996.5	2	8615418	8620575	AMATA_chromosomes_24079.mRNA1
2	4337	11251846	2	11247622	11256070	AMATA_chromosomes_04024-RA
12	4337	8612677.5	2	8612633	8612722	AMATA_chromosomes_24079-RA
12	4338	19421800.5	2	19421732	19421869	AMATA_chromosomes_24699-RA
12	4338	19422130.5	2	19421977	19422284	AMATA_chromosomes_24699.mRNA1
11	2753	30571094	3	30570910	30571278	AMATA_chromosomes_26489-RA
15	5523	4914147	3	4912953	4915341	AMATA_chromosomes_28569.mRNA1
4	2755	24831157.5	3	24830957	24831358	AMATA_chromosomes_13148-RA
13	4901	37237987	3	37237397	37238577	AMATA_chromosomes_19453-RA
13	4901	37240589	3	37240328	37240850	AMATA_chromosomes_19453.mRNA1
7	8298	33216109.5	3	33215979	33216240	AMATA_chromosomes_11094.mRNA1
6	2765	42757432	3	42754258	42760606	AMATA_chromosomes_16274.mRNA1
13	4902	37258794.5	3	37255056	37262533	AMATA_chromosomes_19454.mRNA1
10	4903	38403184.5	3	38401479	38404890	AMATA_chromosomes_23422.mRNA1
13	4903	30966038.5	3	30965862	30966215	AMATA_chromosomes_18965-RA
13	4903	31077580	3	31075947	31079213	AMATA_chromosomes_18975.mRNA1
13	4905	31614604	3	31610749	31618459	AMATA_chromosomes_19014.mRNA2
2	5503	3096040	3	3095912	3096168	AMATA_chromosomes_03431-RA
2	5503	3097705.5	3	3096732	3098679	AMATA_chromosomes_03431.mRNA1
11	4906	30509450	3	30507429	30511471	AMATA_chromosomes_26480.mRNA1
13	4906	31711968.5	3	31707358	31716579	AMATA_chromosomes_19018.mRNA1
2	2761	3421323.5	3	3418479	3424168	AMATA_chromosomes_03462.mRNA1
13	2761	31624220	3	31622282	31626158	AMATA_chromosomes_19015.mRNA1
2	7340	3107303.5	3	3106930	3107677	AMATA_chromosomes_03433.mRNA1
10	6688	37862960.5	3	37862845	37863076	AMATA_chromosomes_23359-RA
10	6688	37864462.5	3	37863766	37865159	AMATA_chromosomes_23359.mRNA1
16	6688	727620.5	3	727587	727654	AMATA_chromosomes_29572-RA
16	6688	728298.5	3	728183	728414	AMATA_chromosomes_29572.mRNA1
2	7339	3024985.5	3	3018867	3031104	AMATA_chromosomes_03422.mRNA1
11	784	24904640	3	24903877	24905403	AMATA_chromosomes_26044.mRNA2
6	784	42919240.5	3	42918543	42919938	AMATA_chromosomes_16291.mRNA1
11	737	30521253	3	30520352	30522154	AMATA_chromosomes_26482.mRNA1
2	737	3113854	3	3112192	3115516	AMATA_chromosomes_03434.mRNA1
11	1309	30593657.5	3	30587985	30599330	AMATA_chromosomes_26490.mRNA2
4	1309	9466102	3	9455909	9476295	AMATA_chromosomes_12664.mRNA2
11	5495	31290595	3	31289258	31291932	AMATA_chromosomes_26521.mRNA1
11	5494	31310995	3	31307566	31314424	AMATA_chromosomes_26523.mRNA1
11	5491	31379962.5	3	31376383	31383542	AMATA_chromosomes_26528.mRNA1
4	1310	9540945	3	9540748	9541142	AMATA_chromosomes_12668.mRNA1
4	741	10831073.5	3	10829431	10832716	AMATA_chromosomes_12706.mRNA1
6	2715	31845867	3	31843535	31848199	AMATA_chromosomes_15413.mRNA1
2	787	2946845	3	2945972	2947718	AMATA_chromosomes_03414.mRNA1
6	2716	32347856.5	3	32347310	32348403	AMATA_chromosomes_15436.mRNA1
6	2717	32351650	3	32351078	32352222	AMATA_chromosomes_15437.mRNA1
15	788	5005940.5	3	5003124	5008757	AMATA_chromosomes_28577.mRNA1
8	788	5407763	3	5405451	5410075	AMATA_chromosomes_20364.mRNA1
2	7342	3123251	3	3121904	3124598	AMATA_chromosomes_03435.mRNA1
2	7342	3120350.5	3	3120052	3120649	AMATA_chromosomes_03435-RA
6	7749	32463020	3	32459743	32466297	AMATA_chromosomes_15447.mRNA1
4	4930	11405440	3	11405395	11405485	AMATA_chromosomes_12732-RA
4	4930	11406000	3	11405776	11406224	AMATA_chromosomes_12732.mRNA1
13	8265	40832748.5	3	40832017	40833480	AMATA_chromosomes_19791-RA
13	4951	36830417	3	36826618	36834216	AMATA_chromosomes_19413-RB
4	4951	7151363.5	3	7147697	7155030	AMATA_chromosomes_12531.mRNA1
4	4952	7115872.5	3	7112758	7118987	AMATA_chromosomes_12529.mRNA1
13	4952	36857579	3	36855736	36859422	AMATA_chromosomes_19415.mRNA2
8	5513	5187792	3	5185754	5189830	AMATA_chromosomes_20343.mRNA2
15	5513	5340823	3	5339015	5342631	AMATA_chromosomes_28609.mRNA1
8	5565	4860734	3	4858990	4862478	AMATA_chromosomes_20303.mRNA1
8	5565	4857250	3	4857163	4857337	AMATA_chromosomes_20303-RA
4	2787	37184707	3	37182742	37186672	AMATA_chromosomes_13565.mRNA1
4	2787	37696161.5	3	37694356	37697967	AMATA_chromosomes_13583.mRNA1
8	5562	5003226	3	5003189	5003263	AMATA_chromosomes_20322-RA
8	5562	5008138	3	5005388	5010888	AMATA_chromosomes_20322.mRNA1
4	5562	24745693.5	3	24741109	24750278	AMATA_chromosomes_13142.mRNA1
6	2990	33446883	3	33442976	33450790	AMATA_chromosomes_15520.mRNA1
3	2986	1751079	3	1747512	1754646	AMATA_chromosomes_06062.mRNA2
15	5559	6247663.5	3	6244166	6251161	AMATA_chromosomes_28707.mRNA2
8	3024	5024735.5	3	5022249	5027222	AMATA_chromosomes_20324.mRNA1
15	3024	5590134.5	3	5588446	5591823	AMATA_chromosomes_28642.mRNA1
6	3024	33249468.5	3	33248157	33250780	AMATA_chromosomes_15505.mRNA1
6	2738	33205333	3	33204763	33205903	AMATA_chromosomes_15501-RA
6	2738	33210143	3	33209036	33211250	AMATA_chromosomes_15501.mRNA1
2	1281	2112996.5	3	2109628	2116365	AMATA_chromosomes_03345.mRNA1
2	1280	2102693	3	2102332	2103054	AMATA_chromosomes_03346.mRNA1
11	1280	32493715	3	32493378	32494052	AMATA_chromosomes_26592.mRNA1
4	2798	33870121.5	3	33866024	33874219	AMATA_chromosomes_13405.mRNA1
4	2798	7810079.5	3	7799165	7820994	AMATA_chromosomes_12575.mRNA2
8	5535	5987903	3	5986455	5989351	AMATA_chromosomes_20411.mRNA1
4	4922	10807311	3	10794810	10819812	AMATA_chromosomes_12705.mRNA1
3	73	8318030	3	8317860	8318200	AMATA_chromosomes_06641-RA
16	73	1469299	3	1468950	1469648	AMATA_chromosomes_29621-RA
15	1842	6171565	3	6171465	6171665	AMATA_chromosomes_28699-RA
2	1842	22477662.5	3	22477540	22477785	AMATA_chromosomes_04280-RA
6	1842	38428679	3	38427193	38430165	AMATA_chromosomes_15876.mRNA1
3	1843	5563755.5	3	5563439	5564072	AMATA_chromosomes_06408.mRNA1
11	1843	26127905.5	3	26123907	26131904	AMATA_chromosomes_26137.mRNA1
2	9356	56247941.5	3	56247663	56248220	AMATA_chromosomes_05900-RA
2	1845	55322800.5	3	55321173	55324428	AMATA_chromosomes_05820.mRNA1
3	1845	5479926.5	3	5478825	5481028	AMATA_chromosomes_06402.mRNA1
2	1846	55371214.5	3	55371026	55371403	AMATA_chromosomes_05824.mRNA1
3	1846	5423889	3	5423774	5424004	AMATA_chromosomes_06398-RA
3	1846	5424826	3	5424675	5424977	AMATA_chromosomes_06398.mRNA1
2	1846	55368414.5	3	55368259	55368570	AMATA_chromosomes_05824-RA
2	656	51976378.5	3	51968138	51984619	AMATA_chromosomes_05509.mRNA1
2	656	51967916	3	51967801	51968031	AMATA_chromosomes_05509-RA
3	656	6666594.5	3	6660968	6672221	AMATA_chromosomes_06498.mRNA4
2	655	51805704.5	3	51802986	51808423	AMATA_chromosomes_05496.mRNA1
3	655	6711913.5	3	6711753	6712074	AMATA_chromosomes_06502.mRNA1
3	202	5223785.5	3	5218269	5229302	AMATA_chromosomes_06386.mRNA1
2	202	6194759.5	3	6189790	6199729	AMATA_chromosomes_03711.mRNA1
11	202	26559519.5	3	26555393	26563646	AMATA_chromosomes_26162.mRNA2
3	203	5211409	3	5208989	5213829	AMATA_chromosomes_06385.mRNA2
11	203	26597652.5	3	26597513	26597792	AMATA_chromosomes_26163-RA
11	203	26599671	3	26597898	26601444	AMATA_chromosomes_26163.mRNA2
3	7739	7669634.5	3	7667945	7671324	AMATA_chromosomes_06585.mRNA1
2	171	52028960	3	52026506	52031414	AMATA_chromosomes_05517.mRNA1
3	171	5286226.5	3	5285768	5286685	AMATA_chromosomes_06391-RA
2	171	6225926.5	3	6225768	6226085	AMATA_chromosomes_03714.mRNA1
2	6843	3885866	3	3882165	3889567	AMATA_chromosomes_03502.mRNA1
2	173	55798124	3	55797752	55798496	AMATA_chromosomes_05859-RA
11	174	26799039.5	3	26796864	26801215	AMATA_chromosomes_26178.mRNA1
2	174	6069571.5	3	6067886	6071257	AMATA_chromosomes_03701.mRNA1
2	174	54358350.5	3	54356964	54359737	AMATA_chromosomes_05712.mRNA1
3	174	2356680	3	2356408	2356952	AMATA_chromosomes_06125.mRNA1
2	174	55776357.5	3	55773475	55779240	AMATA_chromosomes_05857.mRNA2
2	177	5988296.5	3	5987473	5989120	AMATA_chromosomes_03696.mRNA1
3	177	5094330	3	5093297	5095363	AMATA_chromosomes_06371.mRNA1
11	177	26912894	3	26910802	26914986	AMATA_chromosomes_26188.mRNA1
13	10200	28160339.5	3	28159986	28160693	AMATA_chromosomes_18934-RA
6	10200	42690672	3	42690338	42691006	AMATA_chromosomes_16268-RA
4	10200	25603673	3	25603348	25603998	AMATA_chromosomes_13169-RA
3	10695	6880056	3	6879592	6880520	AMATA_chromosomes_06519.mRNA1
2	6652	51739404	3	51739056	51739752	AMATA_chromosomes_05489.mRNA1
11	7846	29778683.5	3	29775894	29781473	AMATA_chromosomes_26419.mRNA1
2	176	6013618	3	6011798	6015438	AMATA_chromosomes_03698.mRNA1
11	176	26888566	3	26885429	26891703	AMATA_chromosomes_26185.mRNA1
2	82	55790036.5	3	55788003	55792070	AMATA_chromosomes_05858.mRNA1
3	82	6682865	3	6682837	6682893	AMATA_chromosomes_06500-RA
3	82	5141915	3	5137295	5146535	AMATA_chromosomes_06375.mRNA2
3	82	6689486	3	6682837	6696135	AMATA_chromosomes_06500-RB
2	82	51859398.5	3	51850802	51867995	AMATA_chromosomes_05502.mRNA1
11	7845	29850034	3	29847278	29852790	AMATA_chromosomes_26426.mRNA1
3	7736	46647129.5	3	46646910	46647349	AMATA_chromosomes_07978.mRNA1
2	7736	26854556.5	3	26854439	26854674	AMATA_chromosomes_04363.mRNA1
3	1819	2722154.5	3	2721606	2722703	AMATA_chromosomes_06161-RA
15	83	6024059	3	6021457	6026661	AMATA_chromosomes_28689.mRNA1
2	83	51844278.5	3	51842764	51845793	AMATA_chromosomes_05501.mRNA2
4	3026	34142225	3	34141280	34143170	AMATA_chromosomes_13422.mRNA1
1	10452	57787835.5	3	57787517	57788154	AMATA_chromosomes_02461-RA
11	7848	26930111	3	26929364	26930858	AMATA_chromosomes_26190.mRNA1
4	3027	33993402.5	3	33992868	33993937	AMATA_chromosomes_13415.mRNA1
6	3027	33070734	3	33070250	33071218	AMATA_chromosomes_15493.mRNA1
6	2766	42739099.5	3	42738974	42739225	AMATA_chromosomes_16272-RA
4	2777	32666278.5	3	32661752	32670805	AMATA_chromosomes_13351.mRNA2
6	4840	38545055.5	3	38543150	38546961	AMATA_chromosomes_15887.mRNA2
10	6655	26451163	3	26450491	26451835	AMATA_chromosomes_22553.mRNA1
6	2774	34141580	3	34141530	34141630	AMATA_chromosomes_15568-RA
4	771	35222514	3	35220515	35224513	AMATA_chromosomes_13455.mRNA1
4	771	8433372.5	3	8431759	8434986	AMATA_chromosomes_12602.mRNA1
6	771	34187827.5	3	34187758	34187897	AMATA_chromosomes_15571-RA
6	1283	33045035.5	3	33044826	33045245	AMATA_chromosomes_15491-RA
2	7326	3329410	3	3326395	3332425	AMATA_chromosomes_03456.mRNA1
11	7326	30294482.5	3	30292706	30296259	AMATA_chromosomes_26464.mRNA1
12	9051	883792.5	4	883430	884155	AMATA_chromosomes_23476.mRNA1
5	898	47761908	4	47761193	47762623	AMATA_chromosomes_10178-RA
7	898	7325641	4	7325542	7325740	AMATA_chromosomes_10445-RA
5	898	47759028.5	4	47757806	47760251	AMATA_chromosomes_10177.mRNA1
7	898	7304503	4	7303755	7305251	AMATA_chromosomes_10444.mRNA1
12	898	1260996	4	1259876	1262116	AMATA_chromosomes_23508.mRNA1
5	898	47764334.5	4	47763463	47765206	AMATA_chromosomes_10178.mRNA1
12	4368	3110797.5	4	3110308	3111287	AMATA_chromosomes_23662-RA
7	4368	13662178	4	13661804	13662552	AMATA_chromosomes_10576-RA
5	896	47656225.5	4	47655046	47657405	AMATA_chromosomes_10171.mRNA1
9	930	36330271	4	36327858	36332684	AMATA_chromosomes_17654.mRNA2
9	930	36344395.5	4	36343076	36345715	AMATA_chromosomes_17656-RA
12	930	6903845	4	6902499	6905191	AMATA_chromosomes_23942.mRNA2
7	930	25509842.5	4	25509228	25510457	AMATA_chromosomes_10879.mRNA1
12	960	17267513.5	4	17266565	17268462	AMATA_chromosomes_24539.mRNA2
7	960	47102855	4	47101232	47104478	AMATA_chromosomes_11915.mRNA1
7	4369	5975812.5	4	5975471	5976154	AMATA_chromosomes_10412.mRNA1
12	4369	957748	4	957456	958040	AMATA_chromosomes_23482.mRNA1
5	3106	46341138	4	46340584	46341692	AMATA_chromosomes_10075.mRNA1
5	3106	46337970.5	4	46337918	46338023	AMATA_chromosomes_10075-RA
12	892	1513675	4	1512948	1514402	AMATA_chromosomes_23527.mRNA1
5	892	47514995.5	4	47514046	47515945	AMATA_chromosomes_10161.mRNA1
13	3258	26270031	4	26269970	26270092	AMATA_chromosomes_18847-RA
12	3260	1482424.5	4	1482336	1482513	AMATA_chromosomes_23522.mRNA1
7	3260	9316056.5	4	9315968	9316145	AMATA_chromosomes_10488.mRNA1
3	10463	19194882	4	19194698	19195066	AMATA_chromosomes_07212-RA
7	3232	42571601	4	42567841	42575361	AMATA_chromosomes_11600.mRNA1
7	3231	42627520.5	4	42626856	42628185	AMATA_chromosomes_11606.mRNA1
12	3108	1495957	4	1494282	1497632	AMATA_chromosomes_23525.mRNA1
4	3230	15516730	4	15512420	15521040	AMATA_chromosomes_12876.mRNA1
7	6767	43545794	4	43545469	43546119	AMATA_chromosomes_11675-RA
12	6698	17456009.5	4	17455743	17456276	AMATA_chromosomes_24552.mRNA1
5	6699	47953382	4	47953066	47953698	AMATA_chromosomes_10192-RA
5	6700	47967832	4	47967691	47967973	AMATA_chromosomes_10193-RA
5	847	48755102.5	4	48751808	48758397	AMATA_chromosomes_10261.mRNA1
13	847	16565885.5	4	16563913	16567858	AMATA_chromosomes_18523.mRNA1
7	3283	44532890	4	44532149	44533631	AMATA_chromosomes_11748.mRNA2
13	3283	14097651	4	14096824	14098478	AMATA_chromosomes_18464.mRNA1
7	3345	43175363.5	4	43175067	43175660	AMATA_chromosomes_11648-RA
15	3345	24833103	4	24832947	24833259	AMATA_chromosomes_29370.mRNA1
7	3344	43206936.5	4	43206590	43207283	AMATA_chromosomes_11652.mRNA1
5	817	37436804.5	4	37433951	37439658	AMATA_chromosomes_09657.mRNA1
7	817	44542785	4	44541121	44544449	AMATA_chromosomes_11750.mRNA1
5	817	37433753	4	37433644	37433862	AMATA_chromosomes_09657-RA
7	817	44538317	4	44537635	44538999	AMATA_chromosomes_11749-RA
7	3341	41556860.5	4	41551864	41561857	AMATA_chromosomes_11540.mRNA1
5	3192	48362130	4	48361393	48362867	AMATA_chromosomes_10228.mRNA1
10	6692	26608549	4	26606885	26610213	AMATA_chromosomes_22564.mRNA1
12	858	18744184.5	4	18743195	18745174	AMATA_chromosomes_24648.mRNA1
5	858	48897149	4	48896773	48897525	AMATA_chromosomes_10276-RA
12	858	18734066.5	4	18732543	18735590	AMATA_chromosomes_24647-RA
7	3332	43965336	4	43963482	43967190	AMATA_chromosomes_11705.mRNA1
12	843	18475729	4	18475632	18475826	AMATA_chromosomes_24629-RA
5	843	38960636	4	38960536	38960736	AMATA_chromosomes_09697-RA
12	843	18477304.5	4	18476368	18478241	AMATA_chromosomes_24629.mRNA1
5	843	38962428.5	4	38960827	38964030	AMATA_chromosomes_09697.mRNA1
5	859	48511656	4	48511373	48511939	AMATA_chromosomes_10242.mRNA1
8	859	24865424.5	4	24865319	24865530	AMATA_chromosomes_21390.mRNA1
15	859	27793260	4	27792975	27793545	AMATA_chromosomes_29462.mRNA1
5	3134	48466196.5	4	48465632	48466761	AMATA_chromosomes_10237.mRNA1
13	844	16479549	4	16476465	16482633	AMATA_chromosomes_18517.mRNA1
5	844	48580827	4	48577115	48584539	AMATA_chromosomes_10246.mRNA1
5	844	48582200.5	4	48579862	48584539	AMATA_chromosomes_10246.mRNA2
5	3137	48718581.5	4	48717287	48719876	AMATA_chromosomes_10258.mRNA1
5	845	48628657.5	4	48624912	48632403	AMATA_chromosomes_10250.mRNA3
7	845	43601640	4	43600386	43602894	AMATA_chromosomes_11682.mRNA1
5	846	48735056	4	48734756	48735356	AMATA_chromosomes_10259.mRNA1
5	3172	48771841	4	48771731	48771951	AMATA_chromosomes_10263-RA
5	855	32131448	4	32130643	32132253	AMATA_chromosomes_09517.mRNA1
12	856	17254644.5	4	17253118	17256171	AMATA_chromosomes_24537.mRNA1
2	856	9869065.5	4	9868024	9870107	AMATA_chromosomes_03936.mRNA1
2	4332	10539734	4	10538091	10541377	AMATA_chromosomes_03984.mRNA1
12	4332	18761101.5	4	18760192	18762011	AMATA_chromosomes_24649.mRNA2
7	3330	44293336	4	44292277	44294395	AMATA_chromosomes_11729.mRNA1
7	952	48437960.5	4	48437520	48438401	AMATA_chromosomes_11995.mRNA1
2	952	10148675	4	10148242	10149108	AMATA_chromosomes_03955.mRNA1
12	4326	17452866	4	17451678	17454054	AMATA_chromosomes_24551.mRNA3
7	3349	42017110	4	42016232	42017988	AMATA_chromosomes_11569.mRNA2
7	3349	11175599.5	4	11173982	11177217	AMATA_chromosomes_10526.mRNA1
16	860	4709440	4	4708083	4710797	AMATA_chromosomes_29874.mRNA1
5	860	48541416.5	4	48539931	48542902	AMATA_chromosomes_10245.mRNA1
8	860	24891096	4	24889361	24892831	AMATA_chromosomes_21391.mRNA1
10	860	35303805	4	35302729	35304881	AMATA_chromosomes_23117.mRNA1
5	860	48518973.5	4	48514005	48523942	AMATA_chromosomes_10243.mRNA1
12	7082	2984845.5	4	2984735	2984956	AMATA_chromosomes_23651-RA
12	7082	2987712	4	2985178	2990246	AMATA_chromosomes_23651.mRNA1
5	3136	48708569	4	48705250	48711888	AMATA_chromosomes_10256.mRNA1
5	3133	48457370.5	4	48455201	48459540	AMATA_chromosomes_10236.mRNA3
13	842	17011938.5	4	17011800	17012077	AMATA_chromosomes_18544.mRNA1
7	842	44176330	4	44174506	44178154	AMATA_chromosomes_11721.mRNA1
5	857	48829161.5	4	48828959	48829364	AMATA_chromosomes_10269-RA
2	857	10555099	4	10551650	10558548	AMATA_chromosomes_03986.mRNA1
12	857	18803061	4	18800263	18805859	AMATA_chromosomes_24654.mRNA1
5	857	48830343.5	4	48829531	48831156	AMATA_chromosomes_10269.mRNA1
13	3333	16526368.5	4	16525413	16527324	AMATA_chromosomes_18520.mRNA2
7	3334	43590859	4	43588626	43593092	AMATA_chromosomes_11681.mRNA1
5	3190	37198313	4	37196240	37200386	AMATA_chromosomes_09652.mRNA1
5	3190	35900326.5	4	35898674	35901979	AMATA_chromosomes_09600.mRNA1
5	3190	37192856	4	37192654	37193058	AMATA_chromosomes_09652-RA
2	4413	47066966	4	47066891	47067041	AMATA_chromosomes_05094-RA
1	4415	56516036	4	56513355	56518717	AMATA_chromosomes_02370.mRNA1
3	4610	18771730.5	4	18766916	18776545	AMATA_chromosomes_07178-RB
2	4611	44384693.5	4	44379022	44390365	AMATA_chromosomes_04953.mRNA3
1	974	56669505	4	56667753	56671257	AMATA_chromosomes_02380.mRNA1
1	4420	56336518	4	56336148	56336888	AMATA_chromosomes_02356-RA
1	4421	56270270.5	4	56268768	56271773	AMATA_chromosomes_02351.mRNA1
1	976	56276394	4	56274008	56278780	AMATA_chromosomes_02352.mRNA1
2	976	43602540.5	4	43599617	43605464	AMATA_chromosomes_04920.mRNA1
5	976	14146824	4	14144819	14148829	AMATA_chromosomes_09070-RC
3	976	18865665.5	4	18865136	18866195	AMATA_chromosomes_07187.mRNA1
5	977	13953353	4	13951815	13954891	AMATA_chromosomes_09061.mRNA1
8	2605	17965030	4	17964726	17965334	AMATA_chromosomes_21155-RA
16	2605	15386202.5	4	15385738	15386667	AMATA_chromosomes_30395-RA
10	2480	34570241.5	4	34567637	34572846	AMATA_chromosomes_23055.mRNA2
16	2480	7087507	4	7085267	7089747	AMATA_chromosomes_30028.mRNA3
16	2479	7014510	4	7011067	7017953	AMATA_chromosomes_30020-RB
16	2478	7006062.5	4	7004434	7007691	AMATA_chromosomes_30019.mRNA1
8	2476	4001291	4	4000711	4001871	AMATA_chromosomes_20236.mRNA1
15	2476	4118374.5	4	4116514	4120235	AMATA_chromosomes_28493.mRNA1
8	597	1137116	4	1135676	1138556	AMATA_chromosomes_19977.mRNA1
16	597	6462606	4	6460084	6465128	AMATA_chromosomes_29989.mRNA1
8	483	10873177.5	4	10872972	10873383	AMATA_chromosomes_20703.mRNA1
16	483	6732757.5	4	6730794	6734721	AMATA_chromosomes_30007.mRNA1
15	483	11830431	4	11830221	11830641	AMATA_chromosomes_29032-RA
8	483	10872386.5	4	10872275	10872498	AMATA_chromosomes_20703-RA
8	483	10844127	4	10844042	10844212	AMATA_chromosomes_20701-RA
8	483	917038	4	913980	920096	AMATA_chromosomes_19958.mRNA1
15	483	11832142.5	4	11831578	11832707	AMATA_chromosomes_29032.mRNA1
15	483	517908.5	4	516243	519574	AMATA_chromosomes_28227.mRNA1
10	483	34642369	4	34640673	34644065	AMATA_chromosomes_23063-RB
15	483	11767558.5	4	11766845	11768272	AMATA_chromosomes_29027.mRNA1
8	5371	10962780	4	10960933	10964627	AMATA_chromosomes_20710.mRNA1
15	1353	11856053	4	11855872	11856234	AMATA_chromosomes_29033-RA
8	1353	1182145	4	1178125	1186165	AMATA_chromosomes_19981.mRNA1
8	1353	10824267	4	10823850	10824684	AMATA_chromosomes_20699.mRNA1
12	2606	30256818.5	4	30256079	30257558	AMATA_chromosomes_25017.mRNA1
15	5810	418643.5	4	417627	419660	AMATA_chromosomes_28217-RA
8	5810	711280	4	710262	712298	AMATA_chromosomes_19942-RA
15	5811	364781	4	362518	367044	AMATA_chromosomes_28211.mRNA1
8	10393	153936.5	4	150835	157038	AMATA_chromosomes_19885.mRNA2
8	5812	563796	4	562169	565423	AMATA_chromosomes_19934.mRNA1
15	5812	351715.5	4	350137	353294	AMATA_chromosomes_28209.mRNA1
8	1356	640124	4	637947	642301	AMATA_chromosomes_19938.mRNA1
8	1356	11054830	4	11054435	11055225	AMATA_chromosomes_20716.mRNA1
12	6028	15070239.5	4	15070066	15070413	AMATA_chromosomes_24393.mRNA1
1	10381	49354804	4	49350048	49359560	AMATA_chromosomes_01989.mRNA1
8	5936	30009984	4	30009950	30010018	AMATA_chromosomes_21507-RA
8	5936	30019573.5	4	30015386	30023761	AMATA_chromosomes_21507.mRNA1
15	5938	148185	4	146979	149391	AMATA_chromosomes_28185.mRNA1
12	5938	31911792	4	31906808	31916776	AMATA_chromosomes_25058.mRNA1
4	5290	38870442	4	38869817	38871067	AMATA_chromosomes_13650.mRNA1
10	5291	5537732.5	4	5536191	5539274	AMATA_chromosomes_21796.mRNA1
11	780	25062307	5	25061442	25063172	AMATA_chromosomes_26059.mRNA1
11	780	25060076.5	5	25059940	25060213	AMATA_chromosomes_26059-RA
11	5526	24969121	5	24968130	24970112	AMATA_chromosomes_26050-RA
13	4968	40960232	5	40958373	40962091	AMATA_chromosomes_19806-RC
8	4968	7311636	5	7309840	7313432	AMATA_chromosomes_20526.mRNA1
7	4970	35857038	5	35856710	35857366	AMATA_chromosomes_11225.mRNA1
11	3411	34955722.5	5	34952036	34959409	AMATA_chromosomes_26820.mRNA1
2	1712	55570135	5	55565151	55575119	AMATA_chromosomes_05837.mRNA1
3	41	12049605.5	5	12049513	12049698	AMATA_chromosomes_06867-RA
3	41	12088116.5	5	12087429	12088804	AMATA_chromosomes_06869.mRNA1
11	41	28283216.5	5	28281122	28285311	AMATA_chromosomes_26303.mRNA1
2	41	5201106	5	5196887	5205325	AMATA_chromosomes_03621.mRNA1
2	41	49084328	5	49082612	49086044	AMATA_chromosomes_05251.mRNA2
3	41	12057396.5	5	12053042	12061751	AMATA_chromosomes_06867.mRNA1
11	3413	24811436.5	5	24810252	24812621	AMATA_chromosomes_26042.mRNA1
11	3413	34723213.5	5	34721471	34724956	AMATA_chromosomes_26802.mRNA1
2	704	425369.5	5	424749	425990	AMATA_chromosomes_03227-RA
2	3455	187494	5	184834	190154	AMATA_chromosomes_03201.mRNA1
2	40	49037518	5	49036176	49038860	AMATA_chromosomes_05246-RA
16	2856	1913648	5	1913323	1913973	AMATA_chromosomes_29663.mRNA1
2	7505	54104831	5	54102621	54107041	AMATA_chromosomes_05684.mRNA1
3	7505	1861146.5	5	1859905	1862388	AMATA_chromosomes_06073-RB
2	7507	54080532.5	5	54079142	54081923	AMATA_chromosomes_05682.mRNA1
11	7507	34397777	5	34396375	34399179	AMATA_chromosomes_26770.mRNA1
3	7507	1888586	5	1885928	1891244	AMATA_chromosomes_06077.mRNA1
3	7507	1884375	5	1884311	1884439	AMATA_chromosomes_06077-RA
9	3576	36905211.5	5	36902018	36908405	AMATA_chromosomes_17704.mRNA2
14	3576	29031525.5	5	29027962	29035089	AMATA_chromosomes_27878.mRNA1
11	3576	34093289.5	5	34093212	34093367	AMATA_chromosomes_26742-RA
13	6234	40012181.5	5	40010377	40013986	AMATA_chromosomes_19719.mRNA1
4	6234	3351558.5	5	3349841	3353276	AMATA_chromosomes_12273.mRNA1
2	3575	309661	5	307647	311675	AMATA_chromosomes_03214.mRNA1
6	2979	1529017	5	1528265	1529769	AMATA_chromosomes_14453.mRNA1
8	2977	16423508	5	16423224	16423792	AMATA_chromosomes_21069.mRNA1
2	1565	54245343.5	5	54243040	54247647	AMATA_chromosomes_05697.mRNA1
3	1565	2174754	5	2170459	2179049	AMATA_chromosomes_06107.mRNA2
3	1564	2194797.5	5	2189959	2199636	AMATA_chromosomes_06109.mRNA1
2	1564	54257020	5	54256923	54257117	AMATA_chromosomes_05699-RA
3	1564	2188567.5	5	2188469	2188666	AMATA_chromosomes_06109-RA
2	1564	54263212	5	54258747	54267677	AMATA_chromosomes_05699.mRNA2
3	1562	2226242	5	2224511	2227973	AMATA_chromosomes_06113.mRNA1
2	1561	54375946.5	5	54373795	54378098	AMATA_chromosomes_05713.mRNA1
3	1814	2275194	5	2272864	2277524	AMATA_chromosomes_06118.mRNA1
2	1814	54306618	5	54304242	54308994	AMATA_chromosomes_05705.mRNA1
4	3013	38468431	5	38467961	38468901	AMATA_chromosomes_13622.mRNA1
2	3592	289987.5	5	287511	292464	AMATA_chromosomes_03212.mRNA1
3	182	2339512	5	2339460	2339564	AMATA_chromosomes_06122-RA
3	182	7636215	5	7635150	7637280	AMATA_chromosomes_06580.mRNA1
4	182	33495107	5	33494284	33495930	AMATA_chromosomes_13384.mRNA1
15	182	6012707	5	6009548	6015866	AMATA_chromosomes_28688.mRNA1
2	182	54334038	5	54333902	54334174	AMATA_chromosomes_05710-RA
3	172	5152788.5	5	5151383	5154194	AMATA_chromosomes_06377.mRNA1
2	172	6132201	5	6128438	6135964	AMATA_chromosomes_03707-RB
2	172	55828433	5	55823824	55833042	AMATA_chromosomes_05861.mRNA1
11	172	26728215.5	5	26721794	26734637	AMATA_chromosomes_26174.mRNA4
11	178	26927184	5	26926384	26927984	AMATA_chromosomes_26189.mRNA1
2	178	5978947.5	5	5978594	5979301	AMATA_chromosomes_03694.mRNA1
11	6808	34558246.5	5	34555363	34561130	AMATA_chromosomes_26786.mRNA2
2	6808	242487.5	5	241008	243967	AMATA_chromosomes_03207.mRNA3
6	2992	33491207	5	33486220	33496194	AMATA_chromosomes_15524.mRNA1
16	716	15084756	5	15084291	15085221	AMATA_chromosomes_30376.mRNA1
10	716	28805853	5	28805761	28805945	AMATA_chromosomes_22717-RA
8	3571	16998683.5	5	16998184	16999183	AMATA_chromosomes_21109-RA
8	3571	16737146	5	16736489	16737803	AMATA_chromosomes_21100-RA
3	6282	8816809	5	8816307	8817311	AMATA_chromosomes_06684-RA
5	10685	47784036.5	5	47781936	47786137	AMATA_chromosomes_10179.mRNA1
10	2966	24703891.5	5	24694517	24713266	AMATA_chromosomes_22468.mRNA1
2	94	54466386.5	5	54466117	54466656	AMATA_chromosomes_05727-RA
3	1809	2378069	5	2375296	2380842	AMATA_chromosomes_06126.mRNA1
2	1808	54385509	5	54382014	54389004	AMATA_chromosomes_05714.mRNA1
3	6283	2500694	5	2497955	2503433	AMATA_chromosomes_06140.mRNA1
2	99	54676914	5	54674456	54679372	AMATA_chromosomes_05758.mRNA3
3	1823	5062351.5	5	5058755	5065948	AMATA_chromosomes_06365.mRNA1
2	3564	6533303	5	6531742	6534864	AMATA_chromosomes_03741.mRNA1
2	7527	50435166	5	50431708	50438624	AMATA_chromosomes_05362.mRNA1
3	7532	1988423	5	1985312	1991534	AMATA_chromosomes_06084.mRNA5
2	7532	54033760	5	54029029	54038491	AMATA_chromosomes_05678.mRNA3
3	7548	6542892.5	5	6542131	6543654	AMATA_chromosomes_06486.mRNA1
2	3004	27215169	5	27213052	27217286	AMATA_chromosomes_04374.mRNA1
2	6639	22891418.5	5	22889377	22893460	AMATA_chromosomes_04288.mRNA1
3	2899	46895153.5	5	46895004	46895303	AMATA_chromosomes_08001-RA
3	2899	46899945	5	46899768	46900122	AMATA_chromosomes_08001.mRNA1
2	2897	5323749.5	5	5322990	5324509	AMATA_chromosomes_03638.mRNA1
11	2897	27989907.5	5	27987874	27991941	AMATA_chromosomes_26275.mRNA1
3	133	2590585	5	2590519	2590651	AMATA_chromosomes_06148-RA
2	133	54557354.5	5	54556746	54557963	AMATA_chromosomes_05739-RA
2	133	54558961	5	54558697	54559225	AMATA_chromosomes_05739.mRNA2
8	133	16475966.5	5	16470722	16481211	AMATA_chromosomes_21073.mRNA1
3	133	2593554	5	2592482	2594626	AMATA_chromosomes_06148.mRNA2
10	2896	26525033.5	5	26524746	26525321	AMATA_chromosomes_22558-RA
15	721	9885434.5	5	9883902	9886967	AMATA_chromosomes_28932.mRNA1
8	721	7992846.5	5	7992070	7993623	AMATA_chromosomes_20580.mRNA1
16	6638	1202296.5	5	1200587	1204006	AMATA_chromosomes_29601.mRNA1
10	6638	37634097	5	37632432	37635762	AMATA_chromosomes_23335.mRNA1
16	6638	1315110.5	5	1313930	1316291	AMATA_chromosomes_29612.mRNA1
2	135	6462241.5	5	6461857	6462626	AMATA_chromosomes_03734-RA
2	135	6467659.5	5	6467602	6467717	AMATA_chromosomes_03735.mRNA1
2	135	54986415.5	5	54985912	54986919	AMATA_chromosomes_05783.mRNA1
2	135	6467459.5	5	6467413	6467506	AMATA_chromosomes_03735-RA
11	135	24256359	5	24255418	24257300	AMATA_chromosomes_26001.mRNA1
3	135	46903015.5	5	46902958	46903073	AMATA_chromosomes_08002-RA
2	135	28347038.5	5	28346981	28347096	AMATA_chromosomes_04400.mRNA1
3	135	6013057.5	5	6012954	6013161	AMATA_chromosomes_06442-RA
3	135	6005057	5	6004534	6005580	AMATA_chromosomes_06441-RA
3	1833	5951870.5	5	5951700	5952041	AMATA_chromosomes_06438-RA
3	1833	5957964	5	5955136	5960792	AMATA_chromosomes_06439.mRNA1
2	1833	6456624	5	6453777	6459471	AMATA_chromosomes_03733.mRNA1
2	1833	6428180	5	6427869	6428491	AMATA_chromosomes_03731-RA
2	1833	6450359	5	6450208	6450510	AMATA_chromosomes_03732-RA
2	1833	54975182	5	54975034	54975330	AMATA_chromosomes_05782.mRNA1
2	136	54879107.5	5	54873632	54884583	AMATA_chromosomes_05776.mRNA1
2	136	54870807	5	54870715	54870899	AMATA_chromosomes_05776-RA
3	1835	5836324	5	5835752	5836896	AMATA_chromosomes_06428.mRNA1
2	1835	54852831	5	54845717	54859945	AMATA_chromosomes_05775.mRNA1
3	1836	5800096	5	5796038	5804154	AMATA_chromosomes_06426.mRNA1
2	3540	5278345.5	5	5276794	5279897	AMATA_chromosomes_03632.mRNA1
11	3540	28140556	5	28139684	28141428	AMATA_chromosomes_26289.mRNA1
16	72	1476280.5	5	1475785	1476776	AMATA_chromosomes_29622.mRNA1
2	3424	6353495	5	6352645	6354345	AMATA_chromosomes_03723.mRNA1
11	3422	26331983	5	26330136	26333830	AMATA_chromosomes_26146.mRNA1
3	663	49147577	5	49145630	49149524	AMATA_chromosomes_08111.mRNA1
11	662	26237466	5	26237387	26237545	AMATA_chromosomes_26141-RA
2	662	6275479	5	6275400	6275558	AMATA_chromosomes_03719-RA
16	2881	2088020.5	5	2080091	2095950	AMATA_chromosomes_29671.mRNA1
11	3420	30170642.5	5	30170322	30170963	AMATA_chromosomes_26453-RA
11	3420	30173591.5	5	30173514	30173669	AMATA_chromosomes_26453.mRNA1
11	10064	25879907	5	25878191	25881623	AMATA_chromosomes_26114.mRNA1
11	10064	25877648.5	5	25877606	25877691	AMATA_chromosomes_26114-RA
1	1019	58551073.5	6	58550880	58551267	AMATA_chromosomes_02533-RA
1	1019	58551746.5	6	58551617	58551876	AMATA_chromosomes_02533.mRNA1
1	999	64685219.5	6	64683714	64686725	AMATA_chromosomes_03025.mRNA1
1	999	13013811.5	6	13012723	13014900	AMATA_chromosomes_00853.mRNA1
1	998	64739970.5	6	64737827	64742114	AMATA_chromosomes_03027.mRNA1
5	998	959756	6	957168	962344	AMATA_chromosomes_08339.mRNA1
1	997	8632033.5	6	8631336	8632731	AMATA_chromosomes_00608.mRNA1
1	997	57870771	6	57869612	57871930	AMATA_chromosomes_02466.mRNA1
1	4489	58870293	6	58861989	58878597	AMATA_chromosomes_02561.mRNA1
1	996	57875935.5	6	57874128	57877743	AMATA_chromosomes_02467.mRNA1
1	996	8628653.5	6	8628026	8629281	AMATA_chromosomes_00607.mRNA1
1	8102	14304466	6	14302581	14306351	AMATA_chromosomes_00904.mRNA1
1	8088	13674433	6	13673350	13675516	AMATA_chromosomes_00878.mRNA1
1	4452	57129425	6	57128200	57130650	AMATA_chromosomes_02411.mRNA1
1	4452	9151739	6	9151548	9151930	AMATA_chromosomes_00641.mRNA1
1	4452	57064555	6	57064242	57064868	AMATA_chromosomes_02405-RA
11	3596	12515692.5	6	12514252	12517133	AMATA_chromosomes_25522.mRNA1
11	3596	12513368	6	12513091	12513645	AMATA_chromosomes_25522-RA
5	3778	21505	6	18922	24088	AMATA_chromosomes_08235.mRNA1
5	3778	263462.5	6	260845	266080	AMATA_chromosomes_08263.mRNA1
3	5701	22629739.5	6	22629560	22629919	AMATA_chromosomes_07346-RA
2	5701	37567181	6	37566610	37567752	AMATA_chromosomes_04676-RA
5	3776	237249	6	235995	238503	AMATA_chromosomes_08257.mRNA1
11	3775	13374807	6	13373074	13376540	AMATA_chromosomes_25536.mRNA1
11	1040	13547197.5	6	13545993	13548402	AMATA_chromosomes_25544.mRNA1
1	1040	54031038	6	54030235	54031841	AMATA_chromosomes_02216.mRNA1
5	3772	194883.5	6	193329	196438	AMATA_chromosomes_08251.mRNA1
2	5702	37551580	6	37550680	37552480	AMATA_chromosomes_04675.mRNA1
5	1170	225627	6	222587	228667	AMATA_chromosomes_08255.mRNA1
2	1170	37933907.5	6	37931158	37936657	AMATA_chromosomes_04695.mRNA1
11	1170	13431465	6	13429096	13433834	AMATA_chromosomes_25539.mRNA1
3	1043	22816033.5	6	22814277	22817790	AMATA_chromosomes_07350.mRNA1
1	1043	53731057.5	6	53730954	53731161	AMATA_chromosomes_02199-RA
11	1043	13267549.5	6	13266739	13268360	AMATA_chromosomes_25532.mRNA2
5	1043	240940.5	6	240142	241739	AMATA_chromosomes_08258.mRNA1
2	1043	37669240	6	37667439	37671041	AMATA_chromosomes_04680.mRNA1
1	1043	53733971.5	6	53732008	53735935	AMATA_chromosomes_02199.mRNA1
5	1045	81769.5	6	81196	82343	AMATA_chromosomes_08245.mRNA1
5	1045	310384.5	6	309811	310958	AMATA_chromosomes_08272.mRNA1
5	1046	88365.5	6	87351	89380	AMATA_chromosomes_08246.mRNA2
5	1046	316242.5	6	314692	317793	AMATA_chromosomes_08273.mRNA2
1	1047	64120511.5	6	64119825	64121198	AMATA_chromosomes_02987.mRNA1
5	1047	692130.5	6	691538	692723	AMATA_chromosomes_08313-RA
1	1047	12728588	6	12727483	12729693	AMATA_chromosomes_00842-RA
1	1047	64050104.5	6	64049366	64050843	AMATA_chromosomes_02981-RA
1	1047	64992239	6	64984540	64999938	AMATA_chromosomes_03049.mRNA6
1	1047	64995305.5	6	64995264	64995347	AMATA_chromosomes_03049-RK
5	1047	390522.5	6	382994	398051	AMATA_chromosomes_08280.mRNA1
11	3598	12197218	6	12196371	12198065	AMATA_chromosomes_25507-RA
11	6890	13635857	6	13632469	13639245	AMATA_chromosomes_25547.mRNA2
5	3599	499486	6	497309	501663	AMATA_chromosomes_08290.mRNA1
5	3601	927655.5	6	922386	932925	AMATA_chromosomes_08337.mRNA5
5	3602	854899.5	6	854230	855569	AMATA_chromosomes_08327.mRNA2
1	7129	56677524	6	56674541	56680507	AMATA_chromosomes_02381.mRNA1
5	4023	509287	6	506370	512204	AMATA_chromosomes_08291.mRNA2
1	1056	56906136.5	6	56904386	56907887	AMATA_chromosomes_02395.mRNA1
3	1056	43063846	6	43062423	43065269	AMATA_chromosomes_07863.mRNA1
5	3603	850269	6	850179	850359	AMATA_chromosomes_08325.mRNA1
11	4018	7107500	6	7103106	7111894	AMATA_chromosomes_25380.mRNA2
5	4014	790912.5	6	790765	791060	AMATA_chromosomes_08321-RA
5	4014	795184	6	791148	799220	AMATA_chromosomes_08321.mRNA1
2	11495	47191639.5	6	47191341	47191938	AMATA_chromosomes_05100-RA
1	8104	64783058.5	6	64780961	64785156	AMATA_chromosomes_03031.mRNA1
1	1001	13132790.5	6	13131429	13134152	AMATA_chromosomes_00858.mRNA1
1	1001	64548702	6	64546641	64550763	AMATA_chromosomes_03019.mRNA1
1	1001	64545783	6	64545692	64545874	AMATA_chromosomes_03018-RA
1	4491	64732463.5	6	64730288	64734639	AMATA_chromosomes_03026.mRNA1
5	3851	4195876	6	4195809	4195943	AMATA_chromosomes_08631-RA
11	3597	12220795	6	12216249	12225341	AMATA_chromosomes_25509.mRNA2
2	4616	43406610.5	6	43404275	43408946	AMATA_chromosomes_04912.mRNA1
5	1044	293818	6	290703	296933	AMATA_chromosomes_08269.mRNA1
5	1044	64141.5	6	60824	67459	AMATA_chromosomes_08242.mRNA1
11	1044	12313019	6	12306830	12319208	AMATA_chromosomes_25512.mRNA1
1	1044	53707445.5	6	53699938	53714953	AMATA_chromosomes_02197.mRNA2
1	1044	53697636.5	6	53697568	53697705	AMATA_chromosomes_02197-RA
5	1115	2754368	6	2752887	2755849	AMATA_chromosomes_08507.mRNA1
3	1115	42891283.5	6	42889888	42892679	AMATA_chromosomes_07855.mRNA1
3	5700	22203896.5	6	22203096	22204697	AMATA_chromosomes_07328.mRNA1
1	4438	64159192.5	6	64150204	64168181	AMATA_chromosomes_02990.mRNA1
1	7131	64280750	6	64280164	64281336	AMATA_chromosomes_02997-RA
11	7864	2944811	6	2942627	2946995	AMATA_chromosomes_25280.mRNA2
5	7864	1170862	6	1168501	1173223	AMATA_chromosomes_08358.mRNA2
3	1038	40879671	6	40878820	40880522	AMATA_chromosomes_07781.mRNA1
10	1038	8699305	6	8698098	8700512	AMATA_chromosomes_21880.mRNA3
11	1038	16705816	6	16704423	16707209	AMATA_chromosomes_25609.mRNA3
11	1038	16695475.5	6	16692773	16698178	AMATA_chromosomes_25609.mRNA2
10	1038	8694524	6	8692864	8696184	AMATA_chromosomes_21880.mRNA2
2	1038	46977559.5	6	46976367	46978752	AMATA_chromosomes_05087.mRNA1
5	1038	2285350	6	2284491	2286209	AMATA_chromosomes_08457.mRNA1
1	4440	53793427.5	6	53793209	53793646	AMATA_chromosomes_02202.mRNA1
3	4440	23050093	6	23049747	23050439	AMATA_chromosomes_07358.mRNA1
1	7133	53869872	6	53865150	53874594	AMATA_chromosomes_02208.mRNA1
5	6942	538131	6	535907	540355	AMATA_chromosomes_08294.mRNA3
5	3643	1179567	6	1179369	1179765	AMATA_chromosomes_08359-RA
11	3643	2846103.5	6	2845843	2846364	AMATA_chromosomes_25277-RA
5	1089	39488121.5	6	39487891	39488352	AMATA_chromosomes_09724-RA
5	1089	39627047.5	6	39626700	39627395	AMATA_chromosomes_09729-RA
5	1089	39632332	6	39632121	39632543	AMATA_chromosomes_09729.mRNA1
3	1089	18081866	6	18076610	18087122	AMATA_chromosomes_07140.mRNA1
2	1089	44600595	6	44600342	44600848	AMATA_chromosomes_04965-RA
3	5661	19548392	6	19548284	19548500	AMATA_chromosomes_07236-RA
2	5661	47908600.5	6	47907732	47909469	AMATA_chromosomes_05143.mRNA1
3	5661	19548675	6	19548625	19548725	AMATA_chromosomes_07236.mRNA1
2	6262	52386802	6	52386736	52386868	AMATA_chromosomes_05551.mRNA1
3	6262	3539744	6	3539678	3539810	AMATA_chromosomes_06234.mRNA1
3	3828	16242576	6	16242183	16242969	AMATA_chromosomes_07050.mRNA1
5	3828	2059342	6	2058868	2059816	AMATA_chromosomes_08438.mRNA1
11	700	35080076	7	35078268	35081884	AMATA_chromosomes_26829.mRNA1
11	700	34134818	7	34132993	34136643	AMATA_chromosomes_26748.mRNA1
3	700	7688677	7	7687189	7690165	AMATA_chromosomes_06588.mRNA1
3	3588	1880368.5	7	1878492	1882245	AMATA_chromosomes_06076.mRNA1
3	2985	7731111	7	7729336	7732886	AMATA_chromosomes_06595.mRNA1
3	2984	7725300	7	7723999	7726601	AMATA_chromosomes_06594.mRNA1
3	2982	7705346	7	7702578	7708114	AMATA_chromosomes_06590.mRNA1
3	2980	7696866	7	7693418	7700314	AMATA_chromosomes_06589.mRNA1
3	3533	1742705.5	7	1740321	1745090	AMATA_chromosomes_06061.mRNA2
2	3533	296629.5	7	295485	297774	AMATA_chromosomes_03213.mRNA1
7	7835	42082563.5	7	42082300	42082827	AMATA_chromosomes_11576.mRNA1
2	2900	6483075.5	7	6482700	6483451	AMATA_chromosomes_03737.mRNA1
3	2900	46868082	7	46867846	46868318	AMATA_chromosomes_07998.mRNA1
3	2900	46884537	7	46881016	46888058	AMATA_chromosomes_07999.mRNA1
15	185	10130071.5	7	10129646	10130497	AMATA_chromosomes_28951.mRNA1
3	185	7646366.5	7	7644062	7648671	AMATA_chromosomes_06583.mRNA1
2	185	54274586.5	7	54272933	54276240	AMATA_chromosomes_05700-RC
3	185	2235194.5	7	2235024	2235365	AMATA_chromosomes_06114-RA
2	185	54286095.5	7	54285838	54286353	AMATA_chromosomes_05703.mRNA1
2	185	54285338.5	7	54285195	54285482	AMATA_chromosomes_05703-RB
2	185	54285302.5	7	54285123	54285482	AMATA_chromosomes_05703-RA
3	185	2237412.5	7	2235723	2239102	AMATA_chromosomes_06114.mRNA1
3	185	2216315	7	2214188	2218442	AMATA_chromosomes_06112.mRNA2
11	3582	34230942.5	7	34230226	34231659	AMATA_chromosomes_26757-RA
11	3580	35095729.5	7	35093553	35097906	AMATA_chromosomes_26831.mRNA1
11	3580	34154579.5	7	34151456	34157703	AMATA_chromosomes_26750.mRNA1
3	3578	1792513.5	7	1786228	1798799	AMATA_chromosomes_06066.mRNA1
3	1801	2077313.5	7	2075654	2078973	AMATA_chromosomes_06095.mRNA1
2	3463	418210	7	416694	419726	AMATA_chromosomes_03226.mRNA1
11	3464	34406120.5	7	34400549	34411692	AMATA_chromosomes_26771.mRNA2
3	3464	1896196	7	1893501	1898891	AMATA_chromosomes_06078.mRNA1
3	1563	2203445	7	2202358	2204532	AMATA_chromosomes_06110-RA
3	6315	957279	7	957136	957422	AMATA_chromosomes_05987.mRNA1
3	1558	2449820.5	7	2449435	2450206	AMATA_chromosomes_06133.mRNA2
15	3468	9975763.5	7	9975002	9976525	AMATA_chromosomes_28939.mRNA1
8	3468	7967332	7	7966223	7968441	AMATA_chromosomes_20578.mRNA2
3	1806	2491924.5	7	2490541	2493308	AMATA_chromosomes_06138.mRNA1
2	1806	54595649	7	54594480	54596818	AMATA_chromosomes_05743.mRNA1
2	1806	54586894	7	54586574	54587214	AMATA_chromosomes_05742-RA
8	3569	16746370	7	16743783	16748957	AMATA_chromosomes_21101.mRNA1
8	3569	17006865.5	7	17004455	17009276	AMATA_chromosomes_21110.mRNA1
2	1804	55766003.5	7	55765875	55766132	AMATA_chromosomes_05856-RB
2	1804	55769535.5	7	55767802	55771269	AMATA_chromosomes_05856.mRNA2
3	1804	5127122.5	7	5127030	5127215	AMATA_chromosomes_06374-RA
3	1863	2512206	7	2511104	2513308	AMATA_chromosomes_06142.mRNA2
11	131	28054217.5	7	28054173	28054262	AMATA_chromosomes_26282-RC
3	131	12005455.5	7	12005001	12005910	AMATA_chromosomes_06862-RA
3	131	11975095.5	7	11975003	11975188	AMATA_chromosomes_06861-RB
2	131	49024285	7	49024167	49024403	AMATA_chromosomes_05245-RA
3	131	12008304	7	12008098	12008510	AMATA_chromosomes_06862.mRNA1
2	131	5295281	7	5294696	5295866	AMATA_chromosomes_03634.mRNA2
10	131	26463972.5	7	26460304	26467641	AMATA_chromosomes_22554.mRNA1
2	131	5298284	7	5298103	5298465	AMATA_chromosomes_03635-RA
11	131	28054734.5	7	28051577	28057892	AMATA_chromosomes_26282.mRNA1
3	131	11977372	7	11976149	11978595	AMATA_chromosomes_06861.mRNA1
3	7544	10217628.5	7	10215255	10220002	AMATA_chromosomes_06801.mRNA1
15	3572	9645439.5	7	9644720	9646159	AMATA_chromosomes_28920-RA
8	3572	16445682	7	16445236	16446128	AMATA_chromosomes_21072-RA
3	1847	5384251.5	7	5382902	5385601	AMATA_chromosomes_06395.mRNA1
3	1848	5312705	7	5312660	5312750	AMATA_chromosomes_06392-RA
2	1849	54549958	7	54549208	54550708	AMATA_chromosomes_05737.mRNA1
3	1850	2662314	7	2654940	2669688	AMATA_chromosomes_06155.mRNA1
13	10173	27362479.5	7	27362204	27362755	AMATA_chromosomes_18887-RA
2	1815	54301816.5	7	54301045	54302588	AMATA_chromosomes_05706.mRNA1
3	1815	2260295	7	2259010	2261580	AMATA_chromosomes_06116.mRNA1
3	1815	2264428.5	7	2264222	2264635	AMATA_chromosomes_06117-RA
2	1815	54300546.5	7	54300349	54300744	AMATA_chromosomes_05706-RA
3	1816	2246648	7	2241323	2251973	AMATA_chromosomes_06115.mRNA1
11	673	23083809	7	23081267	23086351	AMATA_chromosomes_25915-RB
10	6824	25934888	7	25934752	25935024	AMATA_chromosomes_22526-RA
11	95	23228217	7	23228168	23228266	AMATA_chromosomes_25925-RC
11	3565	24148717	7	24144433	24153001	AMATA_chromosomes_25995.mRNA1
2	1629	53631843.5	7	53631526	53632161	AMATA_chromosomes_05647.mRNA1
3	1629	1188067.5	7	1188026	1188109	AMATA_chromosomes_06010-RA
3	1629	1191776.5	7	1190118	1193435	AMATA_chromosomes_06010.mRNA1
3	96	2754003.5	7	2753770	2754237	AMATA_chromosomes_06162-RA
3	6846	12427569.5	7	12427300	12427839	AMATA_chromosomes_06895-RA
11	6846	28685075.5	7	28684479	28685672	AMATA_chromosomes_26335-RA
3	1630	2783657	7	2780955	2786359	AMATA_chromosomes_06164.mRNA1
3	1630	2780731.5	7	2780634	2780829	AMATA_chromosomes_06164-RA
2	1630	54450702.5	7	54450238	54451167	AMATA_chromosomes_05725.mRNA2
16	2941	2830150.5	7	2828979	2831322	AMATA_chromosomes_29743.mRNA1
2	7526	50386598	7	50385228	50387968	AMATA_chromosomes_05356-RB
3	7534	6426245	7	6426103	6426387	AMATA_chromosomes_06475-RA
2	7534	55155484	7	55155342	55155626	AMATA_chromosomes_05797-RA
4	6823	13012278	7	13012166	13012390	AMATA_chromosomes_12790-RA
11	6823	28701904	7	28701837	28701971	AMATA_chromosomes_26337.mRNA1
11	6823	28698127	7	28698015	28698239	AMATA_chromosomes_26337-RA
3	6329	6431281.5	7	6429141	6433422	AMATA_chromosomes_06476.mRNA1
3	1828	6207082.5	7	6204403	6209762	AMATA_chromosomes_06454.mRNA1
2	1828	55111804	7	55109514	55114094	AMATA_chromosomes_05791.mRNA1
12	6682	11620092.5	7	11619946	11620239	AMATA_chromosomes_24192-RA
12	6682	11624643	7	11623042	11626244	AMATA_chromosomes_24192.mRNA1
3	1831	6090803.5	7	6088798	6092809	AMATA_chromosomes_06449.mRNA1
2	1831	6476159	7	6475690	6476628	AMATA_chromosomes_03736-RA
3	1831	46890459.5	7	46890198	46890721	AMATA_chromosomes_08000.mRNA1
3	1831	46889073.5	7	46888913	46889234	AMATA_chromosomes_08000-RA
2	1831	55040957.5	7	55040601	55041314	AMATA_chromosomes_05788-RA
3	1831	6080833	7	6080466	6081200	AMATA_chromosomes_06448-RA
2	1831	55046679.5	7	55045109	55048250	AMATA_chromosomes_05789.mRNA1
11	6833	27513778.5	7	27511379	27516178	AMATA_chromosomes_26237.mRNA1
11	3585	24320364.5	7	24318627	24322102	AMATA_chromosomes_26005.mRNA1
2	1834	54967293	7	54964401	54970185	AMATA_chromosomes_05781.mRNA4
3	1834	5934706	7	5931805	5937607	AMATA_chromosomes_06435.mRNA2
2	1837	54819140	7	54817548	54820732	AMATA_chromosomes_05773.mRNA1
3	1837	5791686.5	7	5790244	5793129	AMATA_chromosomes_06425.mRNA1
2	3556	6230246	7	6229708	6230784	AMATA_chromosomes_03715.mRNA1
11	3556	26350535.5	7	26350222	26350849	AMATA_chromosomes_26148.mRNA1
2	3556	6228041	7	6227929	6228153	AMATA_chromosomes_03715-RA
3	1838	5765785.5	7	5765609	5765962	AMATA_chromosomes_06423-RA
2	1839	54791795.5	7	54790406	54793185	AMATA_chromosomes_05771-RD
3	1839	5724953.5	7	5723305	5726602	AMATA_chromosomes_06421.mRNA1
2	7522	56443226.5	7	56442102	56444351	AMATA_chromosomes_05915-RA
2	3421	4008423.5	7	4004386	4012461	AMATA_chromosomes_03516.mRNA2
11	3421	30053673	7	30052016	30055330	AMATA_chromosomes_26441.mRNA1
3	661	49412343.5	7	49411750	49412937	AMATA_chromosomes_08118-RA
3	661	49416518.5	7	49413041	49419996	AMATA_chromosomes_08118.mRNA1
11	661	26344751.5	7	26342125	26347378	AMATA_chromosomes_26147.mRNA1
11	74	24397262	7	24396841	24397683	AMATA_chromosomes_26012-RA
2	74	55163397	7	55162994	55163800	AMATA_chromosomes_05798-RA
3	74	5720382	7	5720090	5720674	AMATA_chromosomes_06420-RA
2	74	55198687	7	55196862	55200512	AMATA_chromosomes_05807-RB
3	74	48872080	7	48871703	48872457	AMATA_chromosomes_08096-RA
2	75	55248413.5	7	55246635	55250192	AMATA_chromosomes_05815.mRNA1
3	75	5574333.5	7	5572983	5575684	AMATA_chromosomes_06410.mRNA1
2	75	21681158	7	21679939	21682377	AMATA_chromosomes_04269.mRNA1
13	75	36566494.5	7	36565973	36567016	AMATA_chromosomes_19388.mRNA1
3	75	49141647.5	7	49140525	49142770	AMATA_chromosomes_08110.mRNA1
4	75	7983509.5	7	7979407	7987612	AMATA_chromosomes_12584.mRNA1
15	3554	9595413.5	7	9593947	9596880	AMATA_chromosomes_28916.mRNA1
2	2998	51995842.5	7	51995567	51996118	AMATA_chromosomes_05512-RA
2	2998	51999958.5	7	51999608	52000309	AMATA_chromosomes_05512.mRNA1
11	169	26036166.5	7	26035322	26037011	AMATA_chromosomes_26129.mRNA1
3	6685	46847237	7	46845410	46849064	AMATA_chromosomes_07996.mRNA1
3	6685	46833901.5	7	46833854	46833949	AMATA_chromosomes_07995-RA
3	6685	46845243.5	7	46845172	46845315	AMATA_chromosomes_07996-RA
14	2112	21067424.5	8	21067336	21067513	AMATA_chromosomes_27342.mRNA1
1	2112	53139045	8	53136627	53141463	AMATA_chromosomes_02169.mRNA1
14	2112	21047810.5	8	21047607	21048014	AMATA_chromosomes_27341-RA
9	2112	22104078.5	8	22101953	22106204	AMATA_chromosomes_16950.mRNA1
9	2112	22101760.5	8	22101672	22101849	AMATA_chromosomes_16950-RA
8	7458	14298468	8	14297458	14299478	AMATA_chromosomes_20900.mRNA1
11	398	22008466.5	8	22003472	22013461	AMATA_chromosomes_25854.mRNA1
1	398	6773458.5	8	6770618	6776299	AMATA_chromosomes_00537.mRNA1
10	332	31384198	8	31384134	31384262	AMATA_chromosomes_22891-RA
14	332	20955933	8	20955154	20956712	AMATA_chromosomes_27336.mRNA1
11	332	22024679	8	22024165	22025193	AMATA_chromosomes_25855.mRNA1
9	332	22617579.5	8	22616500	22618659	AMATA_chromosomes_16971.mRNA1
10	332	31385331.5	8	31384578	31386085	AMATA_chromosomes_22891.mRNA1
10	1247	34046378.5	8	34045897	34046860	AMATA_chromosomes_23006.mRNA1
16	1247	9585154	8	9583525	9586783	AMATA_chromosomes_30139.mRNA1
10	4706	30701604.5	8	30701488	30701721	AMATA_chromosomes_22850-RA
10	4706	30702540	8	30702329	30702751	AMATA_chromosomes_22850.mRNA1
10	4707	31635794.5	8	31633812	31637777	AMATA_chromosomes_22915.mRNA1
1	6091	6589295.5	8	6588889	6589702	AMATA_chromosomes_00524.mRNA1
1	6092	61802497.5	8	61801824	61803171	AMATA_chromosomes_02794.mRNA1
16	300	8147025.5	8	8143690	8150361	AMATA_chromosomes_30086.mRNA2
9	300	1674980	8	1669887	1680073	AMATA_chromosomes_16350.mRNA2
12	4719	28990573.5	8	28986950	28994197	AMATA_chromosomes_24973.mRNA1
16	301	8165514.5	8	8161618	8169411	AMATA_chromosomes_30087.mRNA2
1	2173	10823624	8	10823218	10824030	AMATA_chromosomes_00743-RA
16	2173	9859868	8	9859462	9860274	AMATA_chromosomes_30152-RA
10	4712	31804163	8	31800480	31807846	AMATA_chromosomes_22926.mRNA2
10	4713	31822504.5	8	31819908	31825101	AMATA_chromosomes_22928.mRNA1
16	4713	11801615.5	8	11799073	11804158	AMATA_chromosomes_30243.mRNA1
1	10337	52814682	8	52814459	52814905	AMATA_chromosomes_02148-RA
1	333	53230121.5	8	53229965	53230278	AMATA_chromosomes_02172-RA
9	333	22516755.5	8	22516610	22516901	AMATA_chromosomes_16967-RA
14	333	20735343.5	8	20735189	20735498	AMATA_chromosomes_27327-RA
1	7460	62184086	8	62183703	62184469	AMATA_chromosomes_02829.mRNA1
11	4734	21318611.5	8	21318453	21318770	AMATA_chromosomes_25817-RA
11	4735	21385240	8	21380478	21390002	AMATA_chromosomes_25819.mRNA1
16	8163	10149066	8	10147427	10150705	AMATA_chromosomes_30163.mRNA1
10	8163	32520317	8	32518715	32521919	AMATA_chromosomes_22972.mRNA1
1	8163	11026720.5	8	11025772	11027669	AMATA_chromosomes_00750.mRNA1
1	6090	6603983	8	6603526	6604440	AMATA_chromosomes_00525.mRNA1
14	6441	16820337.5	8	16819759	16820916	AMATA_chromosomes_27219.mRNA1
1	6093	61793800.5	8	61791059	61796542	AMATA_chromosomes_02793.mRNA1
12	4720	29568909.5	8	29567887	29569932	AMATA_chromosomes_24991.mRNA1
9	2096	22406089	8	22405862	22406316	AMATA_chromosomes_16961.mRNA2
9	2096	22403403	8	22401587	22405219	AMATA_chromosomes_16961.mRNA1
14	2096	18903426.5	8	18897510	18909343	AMATA_chromosomes_27288.mRNA1
16	4721	11782621.5	8	11778522	11786721	AMATA_chromosomes_30242.mRNA1
1	6094	61786694	8	61786527	61786861	AMATA_chromosomes_02792-RA
1	6094	6572237	8	6572061	6572413	AMATA_chromosomes_00522-RA
16	6095	11568825.5	8	11568599	11569052	AMATA_chromosomes_30236-RA
1	6095	6546499	8	6546212	6546786	AMATA_chromosomes_00521.mRNA1
14	6095	18741059	8	18740873	18741245	AMATA_chromosomes_27282-RA
1	6095	61734970	8	61734639	61735301	AMATA_chromosomes_02791-RA
9	6095	23995205	8	23994947	23995463	AMATA_chromosomes_17023.mRNA1
10	6095	31867157.5	8	31866942	31867373	AMATA_chromosomes_22930.mRNA1
9	2098	24102714	8	24101870	24103558	AMATA_chromosomes_17025.mRNA1
10	4722	31831879.5	8	31828183	31835576	AMATA_chromosomes_22929.mRNA1
14	2099	18655104.5	8	18652319	18657890	AMATA_chromosomes_27279.mRNA1
14	2100	18634173.5	8	18633948	18634399	AMATA_chromosomes_27278-RA
14	2100	18637397	8	18636977	18637817	AMATA_chromosomes_27278.mRNA1
9	2104	24377554.5	8	24377219	24377890	AMATA_chromosomes_17035.mRNA1
1	400	6910762	8	6909900	6911624	AMATA_chromosomes_00545.mRNA1
10	400	31566794.5	8	31565937	31567652	AMATA_chromosomes_22910.mRNA1
1	6098	61667019	8	61666916	61667122	AMATA_chromosomes_02787-RA
1	6098	61669834	8	61667873	61671795	AMATA_chromosomes_02787.mRNA1
1	6098	6493347.5	8	6492385	6494310	AMATA_chromosomes_00516.mRNA1
9	401	22944803	8	22942320	22947286	AMATA_chromosomes_16986.mRNA1
9	2064	16607621.5	8	16605327	16609916	AMATA_chromosomes_16689.mRNA1
9	2064	30087517.5	8	30087281	30087754	AMATA_chromosomes_17352.mRNA1
1	2066	6383973	8	6383419	6384527	AMATA_chromosomes_00507.mRNA1
9	305	24292422.5	8	24286689	24298156	AMATA_chromosomes_17031.mRNA1
16	305	11197123.5	8	11193391	11200856	AMATA_chromosomes_30219.mRNA2
1	6181	61276371	8	61276228	61276514	AMATA_chromosomes_02758.mRNA1
9	6179	29405065.5	8	29404235	29405896	AMATA_chromosomes_17299-RA
8	6179	13715333.5	8	13714949	13715718	AMATA_chromosomes_20873.mRNA1
9	6179	30898428.5	8	30897595	30899262	AMATA_chromosomes_17415-RA
1	402	6423536.5	8	6422713	6424360	AMATA_chromosomes_00511.mRNA1
14	402	18490857.5	8	18490060	18491655	AMATA_chromosomes_27272.mRNA1
14	402	18487897	8	18487694	18488100	AMATA_chromosomes_27272-RA
1	402	61595919	8	61595210	61596628	AMATA_chromosomes_02779.mRNA2
1	402	61592546.5	8	61592285	61592808	AMATA_chromosomes_02779-RA
1	7471	59354616.5	8	59349712	59359521	AMATA_chromosomes_02599.mRNA1
10	4697	32249013	8	32243341	32254685	AMATA_chromosomes_22954.mRNA1
16	310	10439120.5	8	10437942	10440299	AMATA_chromosomes_30181.mRNA1
14	310	17849584	8	17848247	17850921	AMATA_chromosomes_27244.mRNA1
9	2075	25828358.5	8	25824868	25831849	AMATA_chromosomes_17083.mRNA1
1	405	61099241.5	8	61099185	61099298	AMATA_chromosomes_02737-RA
1	405	61102989	8	61099614	61106364	AMATA_chromosomes_02737.mRNA1
14	2076	17282842.5	8	17282462	17283223	AMATA_chromosomes_27223.mRNA1
1	407	61023917.5	8	61021778	61026057	AMATA_chromosomes_02729.mRNA2
1	407	61023917.5	8	61021778	61026057	AMATA_chromosomes_02729.mRNA1
1	10340	61177559	8	61177297	61177821	AMATA_chromosomes_02747-RA
14	2074	17720054.5	8	17718500	17721609	AMATA_chromosomes_27239.mRNA2
9	2073	25765730	8	25762448	25769012	AMATA_chromosomes_17081.mRNA2
14	2071	17934556	8	17933760	17935352	AMATA_chromosomes_27249.mRNA1
1	2071	61216882.5	8	61212687	61221078	AMATA_chromosomes_02749.mRNA1
16	309	10571849.5	8	10566288	10577411	AMATA_chromosomes_30190.mRNA1
9	307	25050864.5	8	25050723	25051006	AMATA_chromosomes_17054-RA
9	307	25055515.5	8	25051688	25059343	AMATA_chromosomes_17054.mRNA2
14	307	18335965	8	18331965	18339965	AMATA_chromosomes_27267.mRNA1
14	307	18344914	8	18341636	18348192	AMATA_chromosomes_27267.mRNA3
16	307	10734696	8	10731041	10738351	AMATA_chromosomes_30203.mRNA2
1	306	61511444.5	8	61508983	61513906	AMATA_chromosomes_02774.mRNA1
16	306	11107569.5	8	11105217	11109922	AMATA_chromosomes_30215.mRNA1
1	306	6392901.5	8	6390042	6395761	AMATA_chromosomes_00508.mRNA1
16	4690	10721372	8	10716838	10725906	AMATA_chromosomes_30202.mRNA1
15	4690	590413.5	8	585042	595785	AMATA_chromosomes_28233-RC
8	4690	1053315.5	8	1050794	1055837	AMATA_chromosomes_19970.mRNA3
10	4690	32063068.5	8	32057741	32068396	AMATA_chromosomes_22941.mRNA2
10	4688	32043091.5	8	32040937	32045246	AMATA_chromosomes_22939.mRNA2
14	2067	18419728	8	18418308	18421148	AMATA_chromosomes_27269.mRNA1
1	7463	53027038	8	53026915	53027161	AMATA_chromosomes_02161-RA
1	7463	53031073	8	53030059	53032087	AMATA_chromosomes_02161.mRNA1
1	6099	61653992	8	61651571	61656413	AMATA_chromosomes_02785.mRNA1
1	6100	6440539.5	8	6440171	6440908	AMATA_chromosomes_00512-RA
1	10324	61008706.5	8	61008503	61008910	AMATA_chromosomes_02726-RA
8	422	13602348	8	13602104	13602592	AMATA_chromosomes_20862.mRNA1
10	4691	32075101	8	32074429	32075773	AMATA_chromosomes_22942.mRNA1
10	4694	32205482	8	32204312	32206652	AMATA_chromosomes_22950.mRNA1
16	4694	10501544.5	8	10499911	10503178	AMATA_chromosomes_30187.mRNA1
9	2070	25097545	8	25090031	25105059	AMATA_chromosomes_17057.mRNA1
14	2070	18322782	8	18317063	18328501	AMATA_chromosomes_27266.mRNA1
14	2072	17829446	8	17821057	17837835	AMATA_chromosomes_27243.mRNA1
9	403	24872134.5	8	24871981	24872288	AMATA_chromosomes_17052-RA
1	403	61554362.5	8	61549691	61559034	AMATA_chromosomes_02776.mRNA1
9	403	24876019	8	24872731	24879307	AMATA_chromosomes_17052.mRNA1
1	404	61237784	8	61237702	61237866	AMATA_chromosomes_02752-RA
1	404	61240589.5	8	61238691	61242488	AMATA_chromosomes_02751.mRNA1
1	7442	59441419.5	8	59436861	59445978	AMATA_chromosomes_02608.mRNA1
11	3392	23502727.5	9	23500063	23505392	AMATA_chromosomes_25946-RB
10	3393	37395145.5	9	37394693	37395598	AMATA_chromosomes_23305.mRNA1
16	3393	2147862.5	9	2147213	2148512	AMATA_chromosomes_29677.mRNA1
2	1547	49373258.5	9	49368871	49377646	AMATA_chromosomes_05276.mRNA1
2	1546	49387218	9	49386053	49388383	AMATA_chromosomes_05277.mRNA1
3	1546	9213443	9	9212434	9214452	AMATA_chromosomes_06718.mRNA1
3	1544	9340428.5	9	9336561	9344296	AMATA_chromosomes_06723.mRNA1
2	1544	49438785	9	49438660	49438910	AMATA_chromosomes_05280.mRNA1
3	1544	9344852.5	9	9344708	9344997	AMATA_chromosomes_06723-RB
11	686	23568351.5	9	23562124	23574579	AMATA_chromosomes_25951.mRNA1
3	2843	9158161.5	9	9157004	9159319	AMATA_chromosomes_06714.mRNA1
16	2843	2280811.5	9	2280087	2281536	AMATA_chromosomes_29688.mRNA1
2	2843	49337416.5	9	49332637	49342196	AMATA_chromosomes_05273.mRNA1
3	1543	9363355.5	9	9362972	9363739	AMATA_chromosomes_06725-RA
2	1543	49448750.5	9	49448382	49449119	AMATA_chromosomes_05281-RA
3	1541	9437954	9	9437794	9438114	AMATA_chromosomes_06730-RA
3	1541	9439345.5	9	9439049	9439642	AMATA_chromosomes_06730.mRNA1
3	1540	9413341.5	9	9413042	9413641	AMATA_chromosomes_06729-RA
10	1539	37031736	9	37028623	37034849	AMATA_chromosomes_23267.mRNA1
2	1539	49645717.5	9	49645433	49646002	AMATA_chromosomes_05294.mRNA1
3	45	1361894.5	9	1360885	1362904	AMATA_chromosomes_06027.mRNA1
11	45	24754114.5	9	24753495	24754734	AMATA_chromosomes_26036-RB
7	45	35815451	9	35814289	35816613	AMATA_chromosomes_11222.mRNA2
2	45	3428003.5	9	3427804	3428203	AMATA_chromosomes_03463.mRNA1
6	45	42836505.5	9	42833471	42839540	AMATA_chromosomes_16285.mRNA1
6	45	42827190	9	42826128	42828252	AMATA_chromosomes_16284.mRNA1
13	45	33782205	9	33780520	33783890	AMATA_chromosomes_19171.mRNA1
11	3482	27119929.5	9	27119004	27120855	AMATA_chromosomes_26207.mRNA1
2	3483	5869488	9	5866784	5872192	AMATA_chromosomes_03680.mRNA1
11	3483	27150649.5	9	27150614	27150685	AMATA_chromosomes_26210-RA
11	3484	27222334	9	27207689	27236979	AMATA_chromosomes_26212.mRNA4
11	3484	27228448.5	9	27218718	27238179	AMATA_chromosomes_26212.mRNA6
2	3485	5851019	9	5850847	5851191	AMATA_chromosomes_03679-RA
11	3485	27316744.5	9	27316505	27316984	AMATA_chromosomes_26218-RA
3	3485	9370214	9	9370086	9370342	AMATA_chromosomes_06726-RA
2	3485	5843233.5	9	5842988	5843479	AMATA_chromosomes_03678-RA
11	3485	27279833.5	9	27279654	27280013	AMATA_chromosomes_26214-RA
11	3487	27333891.5	9	27329870	27337913	AMATA_chromosomes_26220.mRNA1
2	3488	5825723	9	5822656	5828790	AMATA_chromosomes_03676.mRNA1
8	1530	13653030	9	13651337	13654723	AMATA_chromosomes_20865.mRNA1
11	1530	27449012	9	27448813	27449211	AMATA_chromosomes_26231-RA
3	1530	9659263	9	9656902	9661624	AMATA_chromosomes_06750.mRNA1
2	1530	49709881.5	9	49707620	49712143	AMATA_chromosomes_05303.mRNA1
15	1530	6597478	9	6595203	6599753	AMATA_chromosomes_28741.mRNA1
11	1530	27452693.5	9	27450358	27455029	AMATA_chromosomes_26231.mRNA2
2	1527	53272314	9	53271850	53272778	AMATA_chromosomes_05616.mRNA2
3	1527	4366645	9	4365615	4367675	AMATA_chromosomes_06309.mRNA1
10	1526	25037945.5	9	25034971	25040920	AMATA_chromosomes_22478.mRNA1
10	2958	25881004	9	25880229	25881779	AMATA_chromosomes_22522.mRNA1
3	1782	2800503.5	9	2799610	2801397	AMATA_chromosomes_06168.mRNA1
3	1782	2805571	9	2801852	2809290	AMATA_chromosomes_06168.mRNA2
12	2959	11662399.5	9	11654821	11669978	AMATA_chromosomes_24194.mRNA1
10	2959	25898580.5	9	25895422	25901739	AMATA_chromosomes_22524.mRNA1
10	2962	36974632	9	36973816	36975448	AMATA_chromosomes_23260.mRNA3
16	2962	2578356	9	2576026	2580686	AMATA_chromosomes_29716.mRNA2
10	2916	36937141	9	36935801	36938481	AMATA_chromosomes_23256.mRNA1
3	1604	8682784	9	8682254	8683314	AMATA_chromosomes_06673.mRNA1
16	104	563663	9	561766	565560	AMATA_chromosomes_29558.mRNA1
10	104	37275424.5	9	37273503	37277346	AMATA_chromosomes_23291.mRNA1
11	104	23694891.5	9	23694560	23695223	AMATA_chromosomes_25959.mRNA1
10	104	37962742.5	9	37962592	37962893	AMATA_chromosomes_23368-RA
16	104	561365.5	9	561331	561400	AMATA_chromosomes_29558-RA
16	104	1865772	9	1864850	1866694	AMATA_chromosomes_29660.mRNA1
2	104	50307278.5	9	50304779	50309778	AMATA_chromosomes_05351.mRNA1
16	104	1863137.5	9	1862984	1863291	AMATA_chromosomes_29660-RA
10	104	37965436	9	37964238	37966634	AMATA_chromosomes_23368.mRNA1
16	104	1420858.5	9	1412615	1429102	AMATA_chromosomes_29618.mRNA1
3	1601	1162129	9	1161588	1162670	AMATA_chromosomes_06006.mRNA1
11	127	29018444.5	9	29015020	29021869	AMATA_chromosomes_26358.mRNA1
11	36	27713616	9	27706211	27721021	AMATA_chromosomes_26256.mRNA1
10	36	37842721	9	37839220	37846222	AMATA_chromosomes_23356.mRNA1
16	36	855713.5	9	855642	855785	AMATA_chromosomes_29581-RB
3	36	11695777	9	11687600	11703954	AMATA_chromosomes_06843.mRNA1
16	36	839135	9	835051	843219	AMATA_chromosomes_29580.mRNA1
10	36	37831603.5	9	37831510	37831697	AMATA_chromosomes_23356-RA
16	2887	1637800.5	9	1633359	1642242	AMATA_chromosomes_29640.mRNA3
2	129	48971966	9	48970197	48973735	AMATA_chromosomes_05238.mRNA1
3	129	11777699	9	11776914	11778484	AMATA_chromosomes_06846.mRNA1
2	129	48986520.5	9	48986209	48986832	AMATA_chromosomes_05239-RB
10	38	37769008.5	9	37768037	37769980	AMATA_chromosomes_23350.mRNA1
16	38	932599.5	9	932556	932643	AMATA_chromosomes_29586-RB
16	38	936162	9	932931	939393	AMATA_chromosomes_29586.mRNA2
3	1667	11962753	9	11959311	11966195	AMATA_chromosomes_06860.mRNA3
11	3536	34110690.5	9	34110250	34111131	AMATA_chromosomes_26744.mRNA1
3	196	9121829	9	9120580	9123078	AMATA_chromosomes_06711.mRNA1
11	196	23460798	9	23457304	23464292	AMATA_chromosomes_25940.mRNA2
3	1751	11409416.5	9	11403120	11415713	AMATA_chromosomes_06819.mRNA2
2	1674	49098553.5	9	49097600	49099507	AMATA_chromosomes_05252.mRNA1
2	1666	49002533	9	49001155	49003911	AMATA_chromosomes_05242.mRNA1
11	3383	28495912	9	28495335	28496489	AMATA_chromosomes_26317-RA
11	3383	28501132	9	28497369	28504895	AMATA_chromosomes_26317.mRNA1
12	2832	11824314	9	11821817	11826811	AMATA_chromosomes_24200.mRNA1
11	3380	28721477.5	9	28721178	28721777	AMATA_chromosomes_26338-RA
11	3544	24438178	9	24438097	24438259	AMATA_chromosomes_26016-RA
10	2828	25855914	9	25855172	25856656	AMATA_chromosomes_22520-RA
2	2828	5096534	9	5095579	5097489	AMATA_chromosomes_03609-RA
10	2827	25784514.5	9	25780962	25788067	AMATA_chromosomes_22516.mRNA1
12	2827	11566932	9	11561842	11572022	AMATA_chromosomes_24191.mRNA1
6	2827	8466633	9	8459429	8473837	AMATA_chromosomes_14718.mRNA1
10	2829	25926701.5	9	25922966	25930437	AMATA_chromosomes_22525.mRNA1
12	2829	11694106	9	11693973	11694239	AMATA_chromosomes_24195-RA
3	1640	12353811.5	9	12353170	12354453	AMATA_chromosomes_06886.mRNA1
3	1640	12351978.5	9	12351634	12352323	AMATA_chromosomes_06886-RA
2	198	5247630	9	5246200	5249060	AMATA_chromosomes_03628.mRNA1
11	198	28171175.5	9	28170840	28171511	AMATA_chromosomes_26293-RA
11	198	28174642.5	9	28173177	28176108	AMATA_chromosomes_26293.mRNA3
3	7738	6999785.5	9	6999051	7000520	AMATA_chromosomes_06528.mRNA1
10	1642	25976459.5	9	25969861	25983058	AMATA_chromosomes_22529.mRNA1
3	1642	12319813.5	9	12313790	12325837	AMATA_chromosomes_06881.mRNA2
10	2831	25941227.5	9	25940940	25941515	AMATA_chromosomes_22527.mRNA1
11	1641	28553480	9	28553224	28553736	AMATA_chromosomes_26322-RA
11	1641	28555735.5	9	28555269	28556202	AMATA_chromosomes_26322.mRNA1
3	1641	12336091.5	9	12335924	12336259	AMATA_chromosomes_06883-RA
3	1641	12337588.5	9	12336984	12338193	AMATA_chromosomes_06883.mRNA1
2	682	4999155	9	4996215	5002095	AMATA_chromosomes_03600-RB
6	682	38552048	9	38549559	38554537	AMATA_chromosomes_15888.mRNA1
11	682	26319831.5	9	26317190	26322473	AMATA_chromosomes_26145.mRNA2
13	682	36503962.5	9	36500530	36507395	AMATA_chromosomes_19384.mRNA1
4	682	33451769	9	33449320	33454218	AMATA_chromosomes_13382.mRNA1
11	682	28794089	9	28791974	28796204	AMATA_chromosomes_26345.mRNA1
11	682	28790688	9	28790510	28790866	AMATA_chromosomes_26345-RA
12	6643	11253866	9	11253367	11254365	AMATA_chromosomes_24174.mRNA1
11	681	29226783.5	9	29226693	29226874	AMATA_chromosomes_26375-RA
2	681	4612232	9	4609422	4615042	AMATA_chromosomes_03565.mRNA2
3	10053	4069532	9	4069044	4070020	AMATA_chromosomes_06284-RA
2	1743	5127168	9	5125591	5128745	AMATA_chromosomes_03612.mRNA1
2	6820	4741672	9	4741580	4741764	AMATA_chromosomes_03579-RA
11	6820	29105203.5	9	29104208	29106199	AMATA_chromosomes_26366.mRNA1
11	6820	29101469.5	9	29100824	29102115	AMATA_chromosomes_26365.mRNA1
2	6820	4746957	9	4745105	4748809	AMATA_chromosomes_03579.mRNA2
11	680	29503097.5	9	29501791	29504404	AMATA_chromosomes_26399.mRNA1
11	680	29500576.5	9	29500514	29500639	AMATA_chromosomes_26399-RB
10	2845	37109463	9	37107843	37111083	AMATA_chromosomes_23275-RC
10	2845	37107211.5	9	37106383	37108040	AMATA_chromosomes_23275.mRNA1
16	2845	2344285	9	2341252	2347318	AMATA_chromosomes_29697.mRNA2
11	3374	28864651	9	28864080	28865222	AMATA_chromosomes_26349.mRNA1
3	3374	3961865	9	3961660	3962070	AMATA_chromosomes_06270-RA
2	3374	4898778	9	4898282	4899274	AMATA_chromosomes_03589-RA
2	3374	52915227.5	9	52914601	52915854	AMATA_chromosomes_05576-RA
11	3371	28906761.5	9	28906196	28907327	AMATA_chromosomes_26355.mRNA1
2	3371	4863596	9	4861504	4865688	AMATA_chromosomes_03585.mRNA1
10	2637	36182919.5	10	36178528	36187311	AMATA_chromosomes_23185.mRNA1
4	6589	42867444.5	10	42863606	42871283	AMATA_chromosomes_13988.mRNA1
4	7425	3903413.5	10	3903351	3903476	AMATA_chromosomes_12317-RA
4	7425	3916683	10	3903621	3929745	AMATA_chromosomes_12317.mRNA2
4	7277	39476293	10	39474308	39478278	AMATA_chromosomes_13693.mRNA1
13	7368	39166842.5	10	39164632	39169053	AMATA_chromosomes_19634.mRNA1
6	8366	40245021.5	10	40244913	40245130	AMATA_chromosomes_16033-RA
15	7365	1152411	10	1152326	1152496	AMATA_chromosomes_28302-RA
8	7365	2049481	10	2049375	2049587	AMATA_chromosomes_20065-RA
10	6591	38273415.5	10	38271973	38274858	AMATA_chromosomes_23404.mRNA1
6	6592	40089338.5	10	40087343	40091334	AMATA_chromosomes_16019.mRNA2
15	632	4266982	10	4266100	4267864	AMATA_chromosomes_28507.mRNA1
8	632	3898669.5	10	3898292	3899047	AMATA_chromosomes_20227.mRNA1
1	632	2336478.5	10	2334025	2338932	AMATA_chromosomes_00213.mRNA1
4	1389	39776278	10	39776091	39776465	AMATA_chromosomes_13715-RA
6	5316	40301254.5	10	40300192	40302317	AMATA_chromosomes_16037.mRNA1
13	5315	38920400	10	38920012	38920788	AMATA_chromosomes_19610-RA
4	5315	39712337.5	10	39709562	39715113	AMATA_chromosomes_13709.mRNA1
10	7691	38392144	10	38390577	38393711	AMATA_chromosomes_23419-RA
4	6083	5581320.5	10	5580667	5581974	AMATA_chromosomes_12441-RA
4	1431	38844845	10	38842031	38847659	AMATA_chromosomes_13648.mRNA2
6	1431	38685766	10	38683042	38688490	AMATA_chromosomes_15903-RB
4	7387	4913857.5	10	4912360	4915355	AMATA_chromosomes_12402.mRNA1
4	1432	5588664.5	10	5585166	5592163	AMATA_chromosomes_12442.mRNA1
13	1432	37995121	10	37994862	37995380	AMATA_chromosomes_19529-RB
9	1432	9447660.5	10	9445890	9449431	AMATA_chromosomes_16501.mRNA1
13	1432	37998308	10	37995509	38001107	AMATA_chromosomes_19529.mRNA2
4	1434	5529059	10	5528746	5529372	AMATA_chromosomes_12434.mRNA1
13	1434	38041411.5	10	38041086	38041737	AMATA_chromosomes_19534-RA
4	1434	38920595	10	38920306	38920884	AMATA_chromosomes_13658-RA
6	8338	38844664.5	10	38836778	38852551	AMATA_chromosomes_15919.mRNA1
4	8338	38934322.5	10	38930917	38937728	AMATA_chromosomes_13660.mRNA1
4	8338	5919764	10	5917310	5922218	AMATA_chromosomes_12468.mRNA1
3	5589	15714902	10	15714470	15715334	AMATA_chromosomes_07022-RA
3	5589	15716798.5	10	15716147	15717450	AMATA_chromosomes_07022.mRNA1
2	5589	46492914	10	46492296	46493532	AMATA_chromosomes_05060.mRNA1
3	1118	3050847.5	10	3050706	3050989	AMATA_chromosomes_06193.mRNA1
5	1118	519533	10	518571	520495	AMATA_chromosomes_08292.mRNA1
3	5648	15430618	10	15429921	15431315	AMATA_chromosomes_07015-RA
2	5650	46890496	10	46889234	46891758	AMATA_chromosomes_05075.mRNA1
9	1033	28194678	10	28193742	28195614	AMATA_chromosomes_17210.mRNA1
10	1033	8832470	10	8830510	8834430	AMATA_chromosomes_21883.mRNA1
9	1033	32123476.5	10	32121610	32125343	AMATA_chromosomes_17506.mRNA1
11	1033	16801012	10	16799124	16802900	AMATA_chromosomes_25614.mRNA1
3	4511	3684921.5	10	3682199	3687644	AMATA_chromosomes_06243.mRNA1
2	4511	52568290.5	10	52564620	52571961	AMATA_chromosomes_05565.mRNA2
1	4511	65703954	10	65703003	65704905	AMATA_chromosomes_03117.mRNA1
1	4496	55296222	10	55295061	55297383	AMATA_chromosomes_02297.mRNA1
3	1125	40802809	10	40802355	40803263	AMATA_chromosomes_07776.mRNA1
5	7109	14138546.5	10	14136879	14140214	AMATA_chromosomes_09069.mRNA1
1	7109	56258403	10	56258264	56258542	AMATA_chromosomes_02349-RA
2	7353	37099160	10	37098136	37100184	AMATA_chromosomes_04653.mRNA1
2	1126	47077153	10	47073433	47080873	AMATA_chromosomes_05095.mRNA1
8	5540	6511970	10	6510273	6513667	AMATA_chromosomes_20454.mRNA1
2	1226	46330993.5	10	46328951	46333036	AMATA_chromosomes_05048.mRNA2
2	1226	46351976.5	10	46350500	46353453	AMATA_chromosomes_05049.mRNA1
3	1226	16086710.5	10	16082692	16090729	AMATA_chromosomes_07037.mRNA1
3	1226	16118808	10	16116963	16120653	AMATA_chromosomes_07038.mRNA1
1	1062	14423390.5	10	14421466	14425315	AMATA_chromosomes_00910.mRNA1
1	1062	63888345.5	10	63886053	63890638	AMATA_chromosomes_02967.mRNA1
1	7108	63014734	10	63013601	63015867	AMATA_chromosomes_02904.mRNA1
1	7108	17313398.5	10	17313209	17313588	AMATA_chromosomes_00992.mRNA1
1	4429	57926790.5	10	57926591	57926990	AMATA_chromosomes_02472-RA
1	4429	57929623.5	10	57929126	57930121	AMATA_chromosomes_02472.mRNA2
11	1063	4910906	10	4909346	4912466	AMATA_chromosomes_25324.mRNA1
5	1063	591063.5	10	588708	593419	AMATA_chromosomes_08301.mRNA1
2	1128	47124551.5	10	47118967	47130136	AMATA_chromosomes_05097.mRNA2
3	1128	39811243	10	39802357	39820129	AMATA_chromosomes_07749.mRNA1
7	10467	40097472	10	40097306	40097638	AMATA_chromosomes_11450-RA
2	1212	45102672	10	45102218	45103126	AMATA_chromosomes_04989-RA
2	5545	47862668.5	10	47861099	47864238	AMATA_chromosomes_05137.mRNA1
11	3608	5679132	10	5678254	5680010	AMATA_chromosomes_25341.mRNA2
7	4386	5748745	10	5748644	5748846	AMATA_chromosomes_10406-RA
2	5641	47841264	10	47837193	47845335	AMATA_chromosomes_05134.mRNA2
1	4461	54576422	10	54570406	54582438	AMATA_chromosomes_02246.mRNA1
1	4461	54544822	10	54539015	54550629	AMATA_chromosomes_02245.mRNA1
5	3612	2554494	10	2552225	2556763	AMATA_chromosomes_08485.mRNA1
1	4462	54334708.5	10	54334058	54335359	AMATA_chromosomes_02237-RA
5	3614	2534123	10	2533577	2534669	AMATA_chromosomes_08483.mRNA3
5	3614	6801858	10	6801297	6802419	AMATA_chromosomes_08813.mRNA2
2	3614	42649889	10	42649673	42650105	AMATA_chromosomes_04866-RA
1	4486	14912383	10	14911636	14913130	AMATA_chromosomes_00932.mRNA1
11	3787	18161290.5	10	18160535	18162046	AMATA_chromosomes_25677.mRNA1
3	985	32316779	10	32312247	32321311	AMATA_chromosomes_07621.mRNA1
3	5662	29685392.5	10	29682884	29687901	AMATA_chromosomes_07565.mRNA1
1	1216	54634215.5	10	54633041	54635390	AMATA_chromosomes_02250.mRNA1
2	1216	47788692.5	10	47787667	47789718	AMATA_chromosomes_05131.mRNA2
5	3790	4588408.5	10	4586333	4590484	AMATA_chromosomes_08665.mRNA1
1	10470	53879177	10	53879107	53879247	AMATA_chromosomes_02209-RA
1	10469	54734448.5	10	54734119	54734778	AMATA_chromosomes_02257-RA
3	10768	3300919.5	10	3299990	3301849	AMATA_chromosomes_06213.mRNA1
5	10154	2833228	10	2832870	2833586	AMATA_chromosomes_08513-RA
5	6884	1188296	10	1184653	1191939	AMATA_chromosomes_08360.mRNA1
11	6884	2768659.5	10	2762221	2775098	AMATA_chromosomes_25273.mRNA1
2	3524	430893	11	430020	431766	AMATA_chromosomes_03228.mRNA1
11	3524	34479110.5	11	34476084	34482137	AMATA_chromosomes_26775-RA
2	3521	73123	11	72758	73488	AMATA_chromosomes_03192.mRNA1
11	152	23882854	11	23878063	23887645	AMATA_chromosomes_25973.mRNA1
2	3458	231680	11	229235	234125	AMATA_chromosomes_03205.mRNA1
11	3458	34568101.5	11	34567494	34568709	AMATA_chromosomes_26787.mRNA1
11	6827	26369464	11	26368620	26370308	AMATA_chromosomes_26149-RA
2	6827	6207810.5	11	6206962	6208659	AMATA_chromosomes_03712-RA
2	1711	55706333	11	55705603	55707063	AMATA_chromosomes_05847-RA
2	155	53955706.5	11	53955563	53955850	AMATA_chromosomes_05676-RA
2	155	53965986	11	53956556	53975416	AMATA_chromosomes_05676.mRNA1
11	3412	34918731	11	34917578	34919884	AMATA_chromosomes_26815.mRNA1
16	2921	784957	11	784867	785047	AMATA_chromosomes_29576.mRNA1
2	706	196420.5	11	195099	197742	AMATA_chromosomes_03202.mRNA1
11	706	34628379	11	34626524	34630234	AMATA_chromosomes_26793.mRNA1
16	2922	806313	11	802842	809784	AMATA_chromosomes_29577.mRNA1
2	1714	53858995.5	11	53857113	53860878	AMATA_chromosomes_05668.mRNA1
11	7837	35067048.5	11	35066237	35067860	AMATA_chromosomes_26827.mRNA1
11	7837	34120794	11	34119383	34122205	AMATA_chromosomes_26746.mRNA1
11	3543	24415177.5	11	24413591	24416764	AMATA_chromosomes_26014.mRNA2
7	709	11531333.5	11	11530152	11532515	AMATA_chromosomes_10533.mRNA1
11	710	34942841.5	11	34941562	34944121	AMATA_chromosomes_26818.mRNA1
11	710	34938265.5	11	34938170	34938361	AMATA_chromosomes_26817-RA
2	710	77289	11	76987	77591	AMATA_chromosomes_03193-RA
3	158	1354645	11	1353666	1355624	AMATA_chromosomes_06026.mRNA1
2	158	127072.5	11	122387	131758	AMATA_chromosomes_03196.mRNA3
11	158	34739593.5	11	34739496	34739691	AMATA_chromosomes_26803.mRNA1
11	158	34738976.5	11	34738911	34739042	AMATA_chromosomes_26803-RA
11	3508	30007296	11	30002587	30012005	AMATA_chromosomes_26437.mRNA1
3	1720	838078	11	837155	839001	AMATA_chromosomes_05973.mRNA1
16	2866	15013840.5	11	15013565	15014116	AMATA_chromosomes_30371-RA
3	1718	776257.5	11	775922	776593	AMATA_chromosomes_05967.mRNA1
2	1718	55980889.5	11	55980524	55981255	AMATA_chromosomes_05875-RA
2	1718	55982457.5	11	55982125	55982790	AMATA_chromosomes_05875.mRNA1
3	1648	784189	11	782199	786179	AMATA_chromosomes_05968.mRNA1
11	3477	25641923	11	25638100	25645746	AMATA_chromosomes_26100.mRNA1
11	11362	26341199	11	26340613	26341785	AMATA_chromosomes_26147-RA
15	3475	9757759	11	9754935	9760583	AMATA_chromosomes_28925.mRNA1
16	2868	15024444.5	11	15023556	15025333	AMATA_chromosomes_30372.mRNA1
8	3474	16697370.5	11	16695825	16698916	AMATA_chromosomes_21095.mRNA1
3	1567	7683251	11	7681142	7685360	AMATA_chromosomes_06587.mRNA2
3	1567	2069014.5	11	2067815	2070214	AMATA_chromosomes_06094.mRNA1
2	1567	54186762.5	11	54185467	54188058	AMATA_chromosomes_05691.mRNA1
3	105	8737707	11	8733591	8741823	AMATA_chromosomes_06679.mRNA1
16	105	552435	11	545387	559483	AMATA_chromosomes_29557.mRNA2
3	1568	1708759	11	1708215	1709303	AMATA_chromosomes_06057.mRNA1
2	1568	54148566.5	11	54148168	54148965	AMATA_chromosomes_05687-RA
12	2938	35205237	11	35204784	35205690	AMATA_chromosomes_25172.mRNA1
2	10090	55612789	11	55612749	55612829	AMATA_chromosomes_05839-RA
2	1569	56257260.5	11	56254748	56259773	AMATA_chromosomes_05901.mRNA3
11	6850	28506807	11	28506758	28506856	AMATA_chromosomes_26318-RA
11	6850	28510922	11	28508500	28513344	AMATA_chromosomes_26318.mRNA1
2	1571	56131623	11	56127789	56135457	AMATA_chromosomes_05889.mRNA2
3	1571	530303.5	11	530133	530474	AMATA_chromosomes_05944.mRNA1
3	1572	570578.5	11	570432	570725	AMATA_chromosomes_05949-RA
2	1572	56048237.5	11	56048109	56048366	AMATA_chromosomes_05881-RA
3	1708	378262.5	11	371051	385474	AMATA_chromosomes_05934.mRNA1
10	7729	37486459	11	37486434	37486484	AMATA_chromosomes_23315.mRNA1
16	7729	1607052	11	1606093	1608011	AMATA_chromosomes_29636.mRNA1
10	7729	37486218.5	11	37486135	37486302	AMATA_chromosomes_23315-RA
11	116	30103729.5	11	30101974	30105485	AMATA_chromosomes_26447.mRNA1
2	116	56433593	11	56432432	56434754	AMATA_chromosomes_05913.mRNA1
2	116	3952511	11	3951518	3953504	AMATA_chromosomes_03506.mRNA1
10	14	24387385	11	24387339	24387431	AMATA_chromosomes_22454-RA
11	14	29625392	11	29625328	29625456	AMATA_chromosomes_26407-RA
11	14	29628035.5	11	29627961	29628110	AMATA_chromosomes_26407.mRNA1
2	14	4281798	11	4281734	4281862	AMATA_chromosomes_03543.mRNA1
3	14	4758265.5	11	4758191	4758340	AMATA_chromosomes_06344-RA
2	14	4279310.5	11	4279236	4279385	AMATA_chromosomes_03543-RA
11	6360	29417477.5	11	29417316	29417639	AMATA_chromosomes_26392-RA
2	6360	4530665.5	11	4530504	4530827	AMATA_chromosomes_03560-RA
2	6360	4531112	11	4530937	4531287	AMATA_chromosomes_03560.mRNA1
11	7843	24448202	11	24446603	24449801	AMATA_chromosomes_26017.mRNA1
2	3497	5451068	11	5450383	5451753	AMATA_chromosomes_03646.mRNA1
11	3497	27685951	11	27685381	27686521	AMATA_chromosomes_26252.mRNA2
11	3498	27690585	11	27690488	27690682	AMATA_chromosomes_26253.mRNA1
2	3498	5456156.5	11	5455431	5456882	AMATA_chromosomes_03647-RA
11	3498	27688262.5	11	27687537	27688988	AMATA_chromosomes_26253-RA
10	2808	23681062	11	23675856	23686268	AMATA_chromosomes_22435.mRNA1
12	2808	35548948.5	11	35546043	35551854	AMATA_chromosomes_25187.mRNA1
3	1516	4880482.5	11	4879501	4881464	AMATA_chromosomes_06347.mRNA1
2	1517	55617400	11	55615251	55619549	AMATA_chromosomes_05840.mRNA2
3	1517	4871681.5	11	4868908	4874455	AMATA_chromosomes_06346.mRNA1
2	122	55490972.5	11	55488649	55493296	AMATA_chromosomes_05831.mRNA1
2	123	55469496.5	11	55466932	55472061	AMATA_chromosomes_05830.mRNA1
2	123	4362244.5	11	4360223	4364266	AMATA_chromosomes_03549.mRNA1
11	123	29572629.5	11	29571570	29573689	AMATA_chromosomes_26403.mRNA1
3	1522	4531668	11	4529711	4533625	AMATA_chromosomes_06324.mRNA1
3	6358	8577491.5	11	8577375	8577608	AMATA_chromosomes_06667.mRNA1
12	679	35606946	11	35606404	35607488	AMATA_chromosomes_25189.mRNA1
11	3361	29458034.5	11	29457960	29458109	AMATA_chromosomes_26396-RA
11	3361	29459820.5	11	29458967	29460674	AMATA_chromosomes_26396.mRNA1
11	3362	29452776	11	29451626	29453926	AMATA_chromosomes_26395-RA
3	16	4568090	11	4567070	4569110	AMATA_chromosomes_06329.mRNA1
2	16	4128819.5	11	4128793	4128846	AMATA_chromosomes_03524-RA
10	16	23590301.5	11	23587397	23593206	AMATA_chromosomes_22429.mRNA1
3	16	4564035.5	11	4563957	4564114	AMATA_chromosomes_06329-RA
10	16	23523034.5	11	23508189	23537880	AMATA_chromosomes_22427.mRNA2
2	16	4132185.5	11	4129033	4135338	AMATA_chromosomes_03524.mRNA1
6	6633	31744392.5	11	31738475	31750310	AMATA_chromosomes_15404.mRNA3
3	1524	4499410	11	4494177	4504643	AMATA_chromosomes_06320.mRNA1
10	2835	25108745.5	11	25105931	25111560	AMATA_chromosomes_22480.mRNA1
2	17	4657269	11	4656512	4658026	AMATA_chromosomes_03570-RA
10	17	25188689.5	11	25188528	25188851	AMATA_chromosomes_22482.mRNA1
2	17	4463970.5	11	4463584	4464357	AMATA_chromosomes_03552-RA
10	17	25188119.5	11	25187787	25188452	AMATA_chromosomes_22482-RA
11	17	29272677.5	11	29272549	29272806	AMATA_chromosomes_26378-RA
2	17	4539173.5	11	4537721	4540626	AMATA_chromosomes_03562.mRNA1
2	17	4593378.5	11	4593322	4593435	AMATA_chromosomes_03564-RA
3	17	4417469.5	11	4416984	4417955	AMATA_chromosomes_06313-RA
2	17	53318792	11	53318389	53319195	AMATA_chromosomes_05619-RA
10	2837	24959689.5	11	24956374	24963005	AMATA_chromosomes_22474.mRNA1
2	1575	56437164	11	56436661	56437667	AMATA_chromosomes_05914.mRNA1
2	125	4474741.5	11	4474115	4475368	AMATA_chromosomes_03553-RA
3	125	4517668	11	4516929	4518407	AMATA_chromosomes_06322-RA
2	125	53370849.5	11	53370112	53371587	AMATA_chromosomes_05624-RA
3	1726	4003841.5	11	4001086	4006597	AMATA_chromosomes_06275.mRNA1
2	1726	52924942	11	52922093	52927791	AMATA_chromosomes_05577.mRNA3
3	1726	3999475.5	11	3999308	3999643	AMATA_chromosomes_06275-RA
6	8411	35506174.5	12	35504958	35507391	AMATA_chromosomes_15658.mRNA1
8	4985	6134062.5	12	6131341	6136784	AMATA_chromosomes_20424.mRNA1
4	4985	6585138	12	6582544	6587732	AMATA_chromosomes_12494.mRNA2
15	7313	5694836	12	5693114	5696558	AMATA_chromosomes_28651.mRNA1
8	7313	5757809.5	12	5756269	5759350	AMATA_chromosomes_20395.mRNA1
8	5623	5626228.5	12	5626101	5626356	AMATA_chromosomes_20387.mRNA1
4	1275	6951692	12	6947438	6955946	AMATA_chromosomes_12515-RH
13	1275	37372297.5	12	37361393	37383202	AMATA_chromosomes_19462.mRNA2
8	1275	5694741.5	12	5686627	5702856	AMATA_chromosomes_20392.mRNA1
11	7310	31650940.5	12	31650091	31651790	AMATA_chromosomes_26553-RA
2	7310	2435470	12	2432969	2437971	AMATA_chromosomes_03375.mRNA2
11	7310	31646099.5	12	31643015	31649184	AMATA_chromosomes_26552.mRNA1
15	1274	4639817.5	12	4638761	4640874	AMATA_chromosomes_28538.mRNA1
8	1274	5487048	12	5485722	5488374	AMATA_chromosomes_20374.mRNA1
13	4900	32316599.5	12	32315775	32317424	AMATA_chromosomes_19062-RF
4	4899	7595262.5	12	7593925	7596600	AMATA_chromosomes_12559.mRNA1
13	5089	37115877.5	12	37115415	37116340	AMATA_chromosomes_19445-RA
15	5089	4571377.5	12	4568571	4574184	AMATA_chromosomes_28532.mRNA1
4	5089	7623361.5	12	7622369	7624354	AMATA_chromosomes_12561-RA
8	5089	5508001	12	5504789	5511213	AMATA_chromosomes_20377.mRNA1
4	5084	7569059.5	12	7565592	7572527	AMATA_chromosomes_12556.mRNA1
15	5602	4733667.5	12	4728301	4739034	AMATA_chromosomes_28550.mRNA1
6	452	1388835.5	12	1387696	1389975	AMATA_chromosomes_14442.mRNA1
1	452	45348969.5	12	45348493	45349446	AMATA_chromosomes_01767-RA
9	452	37014495.5	12	37012579	37016412	AMATA_chromosomes_17715.mRNA1
4	4200	46301682	12	46300275	46303089	AMATA_chromosomes_14332.mRNA2
9	4202	36942199	12	36942099	36942299	AMATA_chromosomes_17709.mRNA1
14	4202	29055901.5	12	29055800	29056003	AMATA_chromosomes_27881.mRNA1
9	4202	36941227	12	36940428	36942026	AMATA_chromosomes_17709-RA
14	4202	29054972.5	12	29054223	29055722	AMATA_chromosomes_27881-RA
12	6238	4037634.5	12	4036422	4038847	AMATA_chromosomes_23730.mRNA3
4	458	46048869.5	12	46046445	46051294	AMATA_chromosomes_14309.mRNA2
6	4145	1099908	12	1099181	1100635	AMATA_chromosomes_14420.mRNA1
4	4145	46626495.5	12	46625737	46627254	AMATA_chromosomes_14368.mRNA1
9	2017	36639048.5	12	36638851	36639246	AMATA_chromosomes_17678-RA
14	2017	28326593	12	28326400	28326786	AMATA_chromosomes_27826-RA
14	2016	28377168	12	28372484	28381852	AMATA_chromosomes_27831.mRNA2
14	251	28442191.5	12	28441916	28442467	AMATA_chromosomes_27839-RA
1	251	3066081.5	12	3065645	3066518	AMATA_chromosomes_00273.mRNA1
9	251	36155489.5	12	36155329	36155650	AMATA_chromosomes_17643.mRNA1
9	251	36143989.5	12	36143561	36144418	AMATA_chromosomes_17642-RA
14	6396	31782628	12	31782437	31782819	AMATA_chromosomes_28160.mRNA1
9	9874	37765299	12	37765022	37765576	AMATA_chromosomes_17792-RA
9	10132	37454986	12	37454835	37455137	AMATA_chromosomes_17761-RA
9	4100	41114099.5	12	41113049	41115150	AMATA_chromosomes_18098.mRNA1
6	461	6254706	12	6253526	6255886	AMATA_chromosomes_14631.mRNA1
4	461	45422018	12	45421167	45422869	AMATA_chromosomes_14232.mRNA1
1	7649	711196	12	710029	712363	AMATA_chromosomes_00072-RA
6	465	7272715.5	12	7271849	7273582	AMATA_chromosomes_14674.mRNA1
4	465	45001070	12	45000021	45002119	AMATA_chromosomes_14195.mRNA1
5	3742	2566670	12	2561340	2572000	AMATA_chromosomes_08486.mRNA1
1	7112	64325043.5	12	64324831	64325256	AMATA_chromosomes_03002-RA
1	7112	64326502.5	12	64325379	64327626	AMATA_chromosomes_03002.mRNA1
1	7112	14072585	12	14069893	14075277	AMATA_chromosomes_00890.mRNA1
1	8108	56031068.5	12	56030395	56031742	AMATA_chromosomes_02332.mRNA1
1	8090	64874026	12	64870671	64877381	AMATA_chromosomes_03042.mRNA1
5	7870	16637106	12	16635536	16638676	AMATA_chromosomes_09143.mRNA1
16	7870	26053706	12	26052692	26054720	AMATA_chromosomes_30704.mRNA1
5	3822	1973013.5	12	1972852	1973175	AMATA_chromosomes_08429-RA
5	3824	1997354.5	12	1996559	1998150	AMATA_chromosomes_08432.mRNA1
2	3824	46160338	12	46159131	46161545	AMATA_chromosomes_05037.mRNA1
1	4546	53911756.5	12	53909598	53913915	AMATA_chromosomes_02212.mRNA1
3	5653	16196567.5	12	16196145	16196990	AMATA_chromosomes_07046-RA
2	5654	46297560	12	46296764	46298356	AMATA_chromosomes_05047-RA
3	5656	15989198.5	12	15986127	15992270	AMATA_chromosomes_07032.mRNA1
1	4456	64937571.5	12	64937257	64937886	AMATA_chromosomes_03047-RA
11	5588	25094110	12	25091975	25096245	AMATA_chromosomes_26064.mRNA2
2	1222	46905979.5	12	46903462	46908497	AMATA_chromosomes_05076.mRNA1
5	3793	4636149	12	4634116	4638182	AMATA_chromosomes_08670.mRNA1
3	3792	31084395.5	12	31081077	31087714	AMATA_chromosomes_07599.mRNA1
5	3728	1378630	12	1376900	1380360	AMATA_chromosomes_08379.mRNA1
1	7125	53946199	12	53940185	53952213	AMATA_chromosomes_02215.mRNA1
5	3826	2016269	12	2015798	2016740	AMATA_chromosomes_08434-RA
14	2224	2030875.5	12	2030795	2030956	AMATA_chromosomes_26879.mRNA1
11	2224	9228184.5	12	9228104	9228265	AMATA_chromosomes_25437-RA
16	4680	9725787.5	12	9725206	9726369	AMATA_chromosomes_30144-RA
10	4680	33937048	12	33936441	33937655	AMATA_chromosomes_23000-RA
11	2220	8839564.5	12	8838893	8840236	AMATA_chromosomes_25425.mRNA1
14	2220	2399535.5	12	2398864	2400207	AMATA_chromosomes_26886-RA
14	6459	4383849.5	12	4376851	4390848	AMATA_chromosomes_26929.mRNA2
14	2217	2638027.5	12	2637815	2638240	AMATA_chromosomes_26892.mRNA1
10	4681	33986675.5	12	33986425	33986926	AMATA_chromosomes_23001.mRNA1
10	4681	33985578	12	33985537	33985619	AMATA_chromosomes_23001-RA
16	4681	9658060.5	12	9657822	9658299	AMATA_chromosomes_30141-RA
16	4681	9658907	12	9658866	9658948	AMATA_chromosomes_30141.mRNA1
1	8122	10834307.5	12	10832585	10836030	AMATA_chromosomes_00744.mRNA1
16	8122	9927012	12	9922143	9931881	AMATA_chromosomes_30156.mRNA1
13	3274	25692579	13	25689649	25695509	AMATA_chromosomes_18817.mRNA1
7	3274	39979472.5	13	39978354	39980591	AMATA_chromosomes_11441.mRNA1
7	3275	40109034	13	40107171	40110897	AMATA_chromosomes_11451.mRNA1
5	807	46685627.5	13	46685198	46686057	AMATA_chromosomes_10098-RA
13	807	25534634	13	25531148	25538120	AMATA_chromosomes_18808.mRNA1
12	3159	2169681.5	13	2169448	2169915	AMATA_chromosomes_23584-RA
5	3159	46805878.5	13	46805727	46806030	AMATA_chromosomes_10105-RA
5	3159	46806919.5	13	46806631	46807208	AMATA_chromosomes_10105.mRNA1
7	3159	40289438.5	13	40285990	40292887	AMATA_chromosomes_11466.mRNA2
13	3159	23608852.5	13	23607906	23609799	AMATA_chromosomes_18758.mRNA1
5	6730	42492086.5	13	42491967	42492206	AMATA_chromosomes_09870-RA
7	6730	18176098	13	18175926	18176270	AMATA_chromosomes_10686.mRNA1
12	6730	3530515	13	3530388	3530642	AMATA_chromosomes_23698-RA
12	6730	3533855	13	3533683	3534027	AMATA_chromosomes_23698.mRNA1
12	4283	1833365.5	13	1829666	1837065	AMATA_chromosomes_23554.mRNA1
7	3244	41599794	13	41596088	41603500	AMATA_chromosomes_11541.mRNA1
7	3262	42364281	13	42361156	42367406	AMATA_chromosomes_11582.mRNA1
13	809	23563937.5	13	23559473	23568402	AMATA_chromosomes_18754.mRNA1
7	3276	40303328	13	40300050	40306606	AMATA_chromosomes_11467.mRNA1
5	808	46704489.5	13	46704148	46704831	AMATA_chromosomes_10100.mRNA2
4	6787	16464010	13	16463191	16464829	AMATA_chromosomes_12914.mRNA1
7	3242	40084672	13	40082667	40086677	AMATA_chromosomes_11449.mRNA1
12	4281	1773547.5	13	1773207	1773888	AMATA_chromosomes_23553.mRNA1
5	4281	21014447	13	21014225	21014669	AMATA_chromosomes_09289.mRNA1
12	4280	1764741	13	1761781	1767701	AMATA_chromosomes_23552.mRNA2
12	4279	1746281	13	1744224	1748338	AMATA_chromosomes_23551.mRNA1
12	7073	2791632.5	13	2791538	2791727	AMATA_chromosomes_23632.mRNA1
12	7073	2790707.5	13	2790518	2790897	AMATA_chromosomes_23632-RA
5	836	31512338.5	13	31511302	31513375	AMATA_chromosomes_09499.mRNA1
5	7798	38893217	13	38892236	38894198	AMATA_chromosomes_09693.mRNA2
7	7048	7060353	13	7057373	7063333	AMATA_chromosomes_10441.mRNA1
12	7048	1234006	13	1232599	1235413	AMATA_chromosomes_23506.mRNA1
7	7833	42963559.5	13	42963062	42964057	AMATA_chromosomes_11630-RA
5	890	20397508.5	13	20396346	20398671	AMATA_chromosomes_09274.mRNA1
5	890	47408946	13	47408342	47409550	AMATA_chromosomes_10155.mRNA1
12	890	1618323	13	1617191	1619455	AMATA_chromosomes_23536.mRNA1
5	891	20377946.5	13	20376759	20379134	AMATA_chromosomes_09273.mRNA1
5	891	47422210.5	13	47422152	47422269	AMATA_chromosomes_10156.mRNA2
12	891	1613738	13	1612939	1614537	AMATA_chromosomes_23535.mRNA1
5	891	47418886	13	47418325	47419447	AMATA_chromosomes_10156.mRNA1
5	891	47420105.5	13	47419283	47420928	AMATA_chromosomes_10156-RB
5	6694	48469762.5	13	48467630	48471895	AMATA_chromosomes_10238.mRNA1
12	7093	964786	13	961887	967685	AMATA_chromosomes_23483.mRNA3
13	3278	23414327	13	23403488	23425166	AMATA_chromosomes_18747.mRNA2
7	3278	40371494.5	13	40371255	40371734	AMATA_chromosomes_11471-RA
7	3278	40374025	13	40372645	40375405	AMATA_chromosomes_11471.mRNA1
7	7832	42968391.5	13	42965162	42971621	AMATA_chromosomes_11631.mRNA2
7	3257	38383361.5	13	38382733	38383990	AMATA_chromosomes_11337.mRNA1
5	893	47526384.5	13	47526310	47526459	AMATA_chromosomes_10162-RA
1	11389	53012316	13	53004452	53020180	AMATA_chromosomes_02160.mRNA1
5	889	47393747.5	13	47387971	47399524	AMATA_chromosomes_10154.mRNA1
12	889	1658392	13	1658064	1658720	AMATA_chromosomes_23540-RA
12	888	1667719.5	13	1667544	1667895	AMATA_chromosomes_23542-RA
12	4370	1191156	13	1188759	1193553	AMATA_chromosomes_23502.mRNA1
5	886	46384683.5	13	46384080	46385287	AMATA_chromosomes_10083.mRNA1
5	3125	47280611	13	47274209	47287013	AMATA_chromosomes_10147.mRNA1
5	3123	46920737	13	46920376	46921098	AMATA_chromosomes_10115.mRNA1
5	3122	46867824.5	13	46867726	46867923	AMATA_chromosomes_10109-RA
5	3122	46868914.5	13	46868018	46869811	AMATA_chromosomes_10109.mRNA1
5	822	47214398	13	47208988	47219808	AMATA_chromosomes_10140.mRNA2
7	820	5791962.5	13	5789801	5794124	AMATA_chromosomes_10407.mRNA1
7	820	43093791.5	13	43090609	43096974	AMATA_chromosomes_11642.mRNA1
13	3336	17315688	13	17313999	17317377	AMATA_chromosomes_18556.mRNA2
13	3337	17468199.5	13	17467747	17468652	AMATA_chromosomes_18559-RA
7	3338	41811067.5	13	41809129	41813006	AMATA_chromosomes_11556.mRNA1
12	4381	18354742	13	18353306	18356178	AMATA_chromosomes_24612.mRNA1
5	4381	38435470	13	38434571	38436369	AMATA_chromosomes_09675.mRNA1
7	899	7175779	13	7175184	7176374	AMATA_chromosomes_10443-RA
5	899	47794575.5	13	47794189	47794962	AMATA_chromosomes_10180-RA
12	7075	1724378.5	13	1722655	1726102	AMATA_chromosomes_23549.mRNA1
5	3121	46632972	13	46631424	46634520	AMATA_chromosomes_10094.mRNA1
12	7038	3497429.5	13	3492165	3502694	AMATA_chromosomes_23695.mRNA3
7	7038	18215944.5	13	18215849	18216040	AMATA_chromosomes_10687-RA
12	7038	3490510	13	3490218	3490802	AMATA_chromosomes_23695-RA
7	7038	18220182.5	13	18219898	18220467	AMATA_chromosomes_10688-RA
5	3156	32199151.5	13	32194814	32203489	AMATA_chromosomes_09519.mRNA1
12	4304	815548	13	814326	816770	AMATA_chromosomes_23470-RA
15	4304	24828814.5	13	24827196	24830433	AMATA_chromosomes_29369.mRNA1
7	4304	43178586	13	43176815	43180357	AMATA_chromosomes_11649-RB
12	3119	4286161	13	4285587	4286735	AMATA_chromosomes_23761.mRNA1
5	3105	45790643.5	13	45786397	45794890	AMATA_chromosomes_10047.mRNA1
5	6711	45681119.5	13	45677566	45684673	AMATA_chromosomes_10041.mRNA1
7	7072	11781981.5	13	11777351	11786612	AMATA_chromosomes_10539.mRNA1
12	4359	2648693.5	13	2648632	2648755	AMATA_chromosomes_23619-RA
12	4359	2650622.5	13	2649320	2651925	AMATA_chromosomes_23619.mRNA1
7	3267	39126408	13	39122088	39130728	AMATA_chromosomes_11380.mRNA1
5	799	45797748	13	45797708	45797788	AMATA_chromosomes_10048-RA
5	799	45801362	13	45800771	45801953	AMATA_chromosomes_10048.mRNA1
7	799	39106359	13	39104471	39108247	AMATA_chromosomes_11378.mRNA1
5	6737	45699657	13	45699187	45700127	AMATA_chromosomes_10044.mRNA1
5	6735	48144881	13	48143789	48145973	AMATA_chromosomes_10207.mRNA2
5	6735	48142457.5	13	48142270	48142645	AMATA_chromosomes_10207-RB
12	7080	3143259.5	13	3136884	3149635	AMATA_chromosomes_23666.mRNA1
7	4271	12191679.5	13	12189192	12194167	AMATA_chromosomes_10551.mRNA1
7	4271	12732693	13	12732650	12732736	AMATA_chromosomes_10562-RA
7	880	13746029	13	13744268	13747790	AMATA_chromosomes_10579.mRNA1
7	880	38900038	13	38898628	38901448	AMATA_chromosomes_11364.mRNA1
12	880	3120481.5	13	3118651	3122312	AMATA_chromosomes_23663.mRNA1
13	794	26735002	13	26730275	26739729	AMATA_chromosomes_18862.mRNA1
5	794	45258363.5	13	45257466	45259261	AMATA_chromosomes_10018.mRNA1
7	794	38326364	13	38324266	38328462	AMATA_chromosomes_11332.mRNA1
13	3102	27275539.5	13	27275345	27275734	AMATA_chromosomes_18882-RA
13	792	27150036.5	13	27148351	27151722	AMATA_chromosomes_18876.mRNA3
7	792	38096949	13	38094494	38099404	AMATA_chromosomes_11322.mRNA1
12	874	17044260.5	13	17041690	17046831	AMATA_chromosomes_24527.mRNA1
2	874	9150015.5	13	9148559	9151472	AMATA_chromosomes_03903.mRNA1
5	3101	45094375	13	45093477	45095273	AMATA_chromosomes_10005.mRNA1
10	791	34336711.5	13	34335395	34338028	AMATA_chromosomes_23029.mRNA1
1	4501	58562242	14	58561095	58563389	AMATA_chromosomes_02535-RA
5	3622	4644121.5	14	4640690	4647553	AMATA_chromosomes_08671.mRNA1
1	984	65320737	14	65320301	65321173	AMATA_chromosomes_03077.mRNA1
1	984	12417886	14	12417101	12418671	AMATA_chromosomes_00827.mRNA1
2	3783	42712086.5	14	42711985	42712188	AMATA_chromosomes_04868-RA
2	3783	42716914	14	42716610	42717218	AMATA_chromosomes_04868.mRNA1
5	3783	6749894	14	6749614	6750174	AMATA_chromosomes_08808.mRNA1
1	983	54372288	14	54368710	54375866	AMATA_chromosomes_02239.mRNA1
2	1134	47853115	14	47851733	47854497	AMATA_chromosomes_05135.mRNA1
5	1134	2446887.5	14	2445425	2448350	AMATA_chromosomes_08475.mRNA1
1	981	54661299.5	14	54659294	54663305	AMATA_chromosomes_02253.mRNA1
5	981	6733165.5	14	6730594	6735737	AMATA_chromosomes_08806.mRNA2
5	981	2481842	14	2479202	2484482	AMATA_chromosomes_08479.mRNA2
1	1215	54646776.5	14	54646591	54646962	AMATA_chromosomes_02252-RA
1	1215	54650095.5	14	54647798	54652393	AMATA_chromosomes_02252.mRNA2
1	4459	58321071	14	58315729	58326413	AMATA_chromosomes_02511-RC
2	1214	47829445.5	14	47829264	47829627	AMATA_chromosomes_05133.mRNA1
3	1214	37770528.5	14	37770322	37770735	AMATA_chromosomes_07697-RA
2	1214	47799894.5	14	47797637	47802152	AMATA_chromosomes_05132.mRNA1
2	1098	43424005.5	14	43423762	43424249	AMATA_chromosomes_04914.mRNA1
5	1098	13724436.5	14	13724168	13724705	AMATA_chromosomes_09051.mRNA1
1	1213	57229626.5	14	57228631	57230622	AMATA_chromosomes_02420.mRNA1
5	1213	40135453.5	14	40135253	40135654	AMATA_chromosomes_09750-RA
3	1213	17521309	14	17518847	17523771	AMATA_chromosomes_07109.mRNA1
5	979	13602272	14	13598751	13605793	AMATA_chromosomes_09046.mRNA1
[truncated: 6,885 more rows]
