# Supplementary material for: Buxus and Tetracentron genomes help resolve eudicot genome history
Source: Nat Commun. 2022 Feb 2;13:643. doi: 10.1038/s41467-022-28312-w (PMC8810787; doi:10.1038/s41467-022-28312-w)
Supplement: Supplementary file 13 — Source Data [file 41467_2022_28312_MOESM13_ESM.zip › Source Data/Supplementary_Fig10_ContigGFF_Amaranthus_Ancestor2.txt]

3	2815	1426591.5	0	1425234	1427949	AMATA_chromosomes_06031.mRNA2
3	23	3985269	0	3985221	3985317	AMATA_chromosomes_06273-RA
11	23	28876733.5	0	28876687	28876780	AMATA_chromosomes_26351-RA
11	23	28878586.5	0	28878106	28879067	AMATA_chromosomes_26351.mRNA1
2	23	4914976.5	0	4913231	4916722	AMATA_chromosomes_03591.mRNA2
3	23	3987668.5	0	3986643	3988694	AMATA_chromosomes_06273.mRNA1
11	7838	23062464.5	0	23060418	23064511	AMATA_chromosomes_25913.mRNA1
11	7839	34856471.5	0	34855064	34857879	AMATA_chromosomes_26810.mRNA1
11	7839	34856481	0	34855064	34857898	AMATA_chromosomes_26810.mRNA2
3	1625	44462767.5	0	44462533	44463002	AMATA_chromosomes_07915-RA
2	1769	53684682.5	0	53683953	53685412	AMATA_chromosomes_05651-RA
3	1769	1251286	0	1250811	1251761	AMATA_chromosomes_06016-RA
3	1626	9497408.5	0	9496312	9498505	AMATA_chromosomes_06735.mRNA1
3	1626	9493136.5	0	9493020	9493253	AMATA_chromosomes_06735-RA
3	1627	1230257	0	1229371	1231143	AMATA_chromosomes_06013-RA
2	711	53066.5	0	49641	56492	AMATA_chromosomes_03191.mRNA1
11	3406	27978766.5	0	27976242	27981291	AMATA_chromosomes_26274.mRNA1
11	3406	27972406.5	0	27971844	27972969	AMATA_chromosomes_26274-RA
3	160	1134349	0	1133360	1135338	AMATA_chromosomes_06003-RA
2	160	53552650.5	0	53551550	53553751	AMATA_chromosomes_05639.mRNA1
10	6313	37003272	0	36999913	37006631	AMATA_chromosomes_23264.mRNA2
3	6313	9538998.5	0	9537106	9540891	AMATA_chromosomes_06739.mRNA1
16	6313	2544998	0	2541885	2548111	AMATA_chromosomes_29713.mRNA1
3	6313	9535700.5	0	9535560	9535841	AMATA_chromosomes_06739-RB
3	1648	784189	0	782199	786179	AMATA_chromosomes_05968.mRNA1
3	1717	766480	0	763019	769941	AMATA_chromosomes_05965.mRNA1
16	1717	15118347	0	15114131	15122563	AMATA_chromosomes_30377.mRNA1
11	3477	25641923	0	25638100	25645746	AMATA_chromosomes_26100.mRNA1
11	3440	25890938	0	25887989	25893887	AMATA_chromosomes_26116.mRNA1
16	2868	15024444.5	0	15023556	15025333	AMATA_chromosomes_30372.mRNA1
8	3474	16697370.5	0	16695825	16698916	AMATA_chromosomes_21095.mRNA1
16	105	552435	0	545387	559483	AMATA_chromosomes_29557.mRNA2
3	105	8737707	0	8733591	8741823	AMATA_chromosomes_06679.mRNA1
12	2938	35205237	0	35204784	35205690	AMATA_chromosomes_25172.mRNA1
10	2851	25685319	0	25685232	25685406	AMATA_chromosomes_22507.mRNA1
12	2851	11433787.5	0	11433702	11433873	AMATA_chromosomes_24182.mRNA1
3	107	428949.5	0	428424	429475	AMATA_chromosomes_05938-RA
2	107	56227863	0	56227658	56228068	AMATA_chromosomes_05897-RA
3	7545	8416532	0	8412517	8420547	AMATA_chromosomes_06651.mRNA2
3	108	457414.5	0	453458	461371	AMATA_chromosomes_05940-RB
2	108	56186368.5	0	56182947	56189790	AMATA_chromosomes_05894.mRNA2
3	108	457419	0	453467	461371	AMATA_chromosomes_05940.mRNA2
16	108	2776237.5	0	2771088	2781387	AMATA_chromosomes_29737.mRNA1
3	2	562404.5	0	560873	563936	AMATA_chromosomes_05948.mRNA1
2	2	56057289	0	56057163	56057415	AMATA_chromosomes_05882-RA
2	2	56060847	0	56059333	56062361	AMATA_chromosomes_05882.mRNA1
6	1503	6523340	0	6518118	6528562	AMATA_chromosomes_14647.mRNA1
9	1503	41068829	0	41065120	41072538	AMATA_chromosomes_18093.mRNA1
12	3	35238959	0	35238351	35239567	AMATA_chromosomes_25176.mRNA1
11	3506	27671421.5	0	27660743	27682100	AMATA_chromosomes_26251.mRNA5
2	3419	3871966	0	3871813	3872119	AMATA_chromosomes_03500-RA
2	3419	3872386	0	3872315	3872457	AMATA_chromosomes_03500.mRNA1
11	3419	30190902	0	30190602	30191202	AMATA_chromosomes_26455.mRNA1
2	3416	3728108.5	0	3728078	3728139	AMATA_chromosomes_03485-RA
11	3415	34646309.5	0	34644962	34647657	AMATA_chromosomes_26796.mRNA1
2	1569	56257260.5	0	56254748	56259773	AMATA_chromosomes_05901.mRNA3
3	1568	1708759	0	1708215	1709303	AMATA_chromosomes_06057.mRNA1
2	1568	54148566.5	0	54148168	54148965	AMATA_chromosomes_05687-RA
3	1567	7683251	0	7681142	7685360	AMATA_chromosomes_06587.mRNA2
3	1567	2069014.5	0	2067815	2070214	AMATA_chromosomes_06094.mRNA1
2	1567	54186762.5	0	54185467	54188058	AMATA_chromosomes_05691.mRNA1
12	2939	35092715	0	35090352	35095078	AMATA_chromosomes_25164.mRNA1
16	695	2790310	0	2789375	2791245	AMATA_chromosomes_29738.mRNA1
2	695	3805385	0	3804831	3805939	AMATA_chromosomes_03492.mRNA1
11	695	25933357	0	25933169	25933545	AMATA_chromosomes_26120-RA
15	3475	9757759	0	9754935	9760583	AMATA_chromosomes_28925.mRNA1
11	11362	26341199	0	26340613	26341785	AMATA_chromosomes_26147-RA
11	3478	25526835	0	25524798	25528872	AMATA_chromosomes_26096.mRNA1
16	2866	15013840.5	0	15013565	15014116	AMATA_chromosomes_30371-RA
2	31	53571719	0	53568410	53575028	AMATA_chromosomes_05640.mRNA2
3	31	1105825	0	1103590	1108060	AMATA_chromosomes_06002.mRNA1
11	1719	25450651.5	0	25450031	25451272	AMATA_chromosomes_26091-RA
3	1719	807640	0	804160	811120	AMATA_chromosomes_05970.mRNA1
2	1719	3722094	0	3720684	3723504	AMATA_chromosomes_03484.mRNA1
16	10443	1844033.5	0	1843839	1844228	AMATA_chromosomes_29658-RA
10	10443	37287836	0	37287589	37288083	AMATA_chromosomes_23292-RA
2	159	53611559	0	53608881	53614237	AMATA_chromosomes_05644.mRNA2
3	159	1077240	0	1075991	1078489	AMATA_chromosomes_05998.mRNA1
3	158	1354645	0	1353666	1355624	AMATA_chromosomes_06026.mRNA1
11	158	34738976.5	0	34738911	34739042	AMATA_chromosomes_26803-RA
2	158	127072.5	0	122387	131758	AMATA_chromosomes_03196.mRNA3
11	158	34739593.5	0	34739496	34739691	AMATA_chromosomes_26803.mRNA1
2	28	53664798.5	0	53662638	53666959	AMATA_chromosomes_05649.mRNA1
16	9768	2488872	0	2488565	2489179	AMATA_chromosomes_29709-RA
10	9768	37067338	0	37067031	37067645	AMATA_chromosomes_23270-RA
16	2950	827171.5	0	827029	827314	AMATA_chromosomes_29579-RA
10	2949	37953495.5	0	37952833	37954158	AMATA_chromosomes_23367-RA
16	2949	571385	0	570721	572049	AMATA_chromosomes_29559-RA
11	3543	24415177.5	0	24413591	24416764	AMATA_chromosomes_26014.mRNA2
11	7837	35067048.5	0	35066237	35067860	AMATA_chromosomes_26827.mRNA1
11	7837	34120794	0	34119383	34122205	AMATA_chromosomes_26746.mRNA1
2	1714	53858995.5	0	53857113	53860878	AMATA_chromosomes_05668.mRNA1
3	1585	1351737	0	1350909	1352565	AMATA_chromosomes_06025.mRNA1
2	1585	53799512	0	53798407	53800617	AMATA_chromosomes_05660.mRNA1
2	1584	53807258	0	53807101	53807415	AMATA_chromosomes_05662.mRNA1
14	12994	29360414.5	0	29357905	29362924	AMATA_chromosomes_27916.mRNA1
3	1582	1372318.5	0	1367618	1377019	AMATA_chromosomes_06028.mRNA1
10	2813	24580679.5	0	24576157	24585202	AMATA_chromosomes_22462.mRNA1
3	1610	1500890	0	1500403	1501377	AMATA_chromosomes_06038.mRNA1
2	1610	53938399.5	0	53937391	53939408	AMATA_chromosomes_05674.mRNA1
2	1610	53935855	0	53935538	53936172	AMATA_chromosomes_05674-RA
3	41	12057396.5	0	12053042	12061751	AMATA_chromosomes_06867.mRNA1
2	41	49084328	0	49082612	49086044	AMATA_chromosomes_05251.mRNA2
11	41	28283216.5	0	28281122	28285311	AMATA_chromosomes_26303.mRNA1
3	41	12088116.5	0	12087429	12088804	AMATA_chromosomes_06869.mRNA1
2	41	5201106	0	5196887	5205325	AMATA_chromosomes_03621.mRNA1
3	41	12049605.5	0	12049513	12049698	AMATA_chromosomes_06867-RA
11	3413	34723213.5	0	34721471	34724956	AMATA_chromosomes_26802.mRNA1
11	3413	24811436.5	0	24810252	24812621	AMATA_chromosomes_26042.mRNA1
2	704	425369.5	0	424749	425990	AMATA_chromosomes_03227-RA
2	3461	253059	0	251741	254377	AMATA_chromosomes_03208.mRNA2
11	3461	34542784.5	0	34541562	34544007	AMATA_chromosomes_26784.mRNA1
3	3586	5849068	0	5848999	5849137	AMATA_chromosomes_06429-RA
3	3586	5853355.5	0	5849255	5857456	AMATA_chromosomes_06429.mRNA1
3	7506	1865905	0	1865723	1866087	AMATA_chromosomes_06074-RA
3	7506	1869106.5	0	1867726	1870487	AMATA_chromosomes_06074.mRNA1
3	2984	7725300	0	7723999	7726601	AMATA_chromosomes_06594.mRNA1
3	2983	7715011.5	0	7714922	7715101	AMATA_chromosomes_06593-RA
2	10460	40221729.5	0	40218692	40224767	AMATA_chromosomes_04765.mRNA1
3	2980	7696866	0	7693418	7700314	AMATA_chromosomes_06589.mRNA1
6	2979	1529017	0	1528265	1529769	AMATA_chromosomes_14453.mRNA1
2	1566	54236838	0	54233133	54240543	AMATA_chromosomes_05696.mRNA1
3	3464	1896196	0	1893501	1898891	AMATA_chromosomes_06078.mRNA1
11	3464	34406120.5	0	34400549	34411692	AMATA_chromosomes_26771.mRNA2
2	3463	418210	0	416694	419726	AMATA_chromosomes_03226.mRNA1
2	3575	309661	0	307647	311675	AMATA_chromosomes_03214.mRNA1
9	3576	36905211.5	0	36902018	36908405	AMATA_chromosomes_17704.mRNA2
14	3576	29031525.5	0	29027962	29035089	AMATA_chromosomes_27878.mRNA1
11	3576	34093289.5	0	34093212	34093367	AMATA_chromosomes_26742-RA
3	7507	1888586	0	1885928	1891244	AMATA_chromosomes_06077.mRNA1
3	7507	1884375	0	1884311	1884439	AMATA_chromosomes_06077-RA
11	7507	34397777	0	34396375	34399179	AMATA_chromosomes_26770.mRNA1
2	7507	54080532.5	0	54079142	54081923	AMATA_chromosomes_05682.mRNA1
2	7505	54104831	0	54102621	54107041	AMATA_chromosomes_05684.mRNA1
3	7505	1861146.5	0	1859905	1862388	AMATA_chromosomes_06073-RB
2	3462	280258	0	278171	282345	AMATA_chromosomes_03210.mRNA1
11	701	34270675	0	34270580	34270770	AMATA_chromosomes_26762.mRNA1
3	701	1766874	0	1766779	1766969	AMATA_chromosomes_06064.mRNA1
2	701	284745	0	284650	284840	AMATA_chromosomes_03211-RA
3	701	1766580	0	1766526	1766634	AMATA_chromosomes_06064-RA
2	702	378354.5	0	378196	378513	AMATA_chromosomes_03223.mRNA1
11	702	34377706	0	34377542	34377870	AMATA_chromosomes_26769.mRNA1
2	3524	430893	0	430020	431766	AMATA_chromosomes_03228.mRNA1
11	3524	34479110.5	0	34476084	34482137	AMATA_chromosomes_26775-RA
2	3521	73123	0	72758	73488	AMATA_chromosomes_03192.mRNA1
11	152	23882854	0	23878063	23887645	AMATA_chromosomes_25973.mRNA1
11	3458	34568101.5	0	34567494	34568709	AMATA_chromosomes_26787.mRNA1
2	3458	231680	0	229235	234125	AMATA_chromosomes_03205.mRNA1
2	7530	49871026.5	0	49870498	49871555	AMATA_chromosomes_05317.mRNA1
11	3457	34618017	0	34614712	34621322	AMATA_chromosomes_26791.mRNA1
2	3457	204964	0	204641	205287	AMATA_chromosomes_03203-RA
2	6827	6207810.5	0	6206962	6208659	AMATA_chromosomes_03712-RA
11	6827	26369464	0	26368620	26370308	AMATA_chromosomes_26149-RA
8	3453	16688848	0	16688595	16689101	AMATA_chromosomes_21094-RA
15	3452	9700655.5	0	9678504	9722807	AMATA_chromosomes_28923.mRNA3
11	705	34625029	0	34624511	34625547	AMATA_chromosomes_26792.mRNA1
11	3411	34955722.5	0	34952036	34959409	AMATA_chromosomes_26820.mRNA1
7	4970	35857038	0	35856710	35857366	AMATA_chromosomes_11225.mRNA1
8	4968	7311636	0	7309840	7313432	AMATA_chromosomes_20526.mRNA1
13	4968	40960232	0	40958373	40962091	AMATA_chromosomes_19806-RC
16	1248	9450910	0	9449909	9451911	AMATA_chromosomes_30133.mRNA1
2	4972	11379261.5	0	11379109	11379414	AMATA_chromosomes_04029.mRNA1
13	8223	31748642.5	0	31743208	31754077	AMATA_chromosomes_19021-RB
13	9163	41330829.5	0	41326425	41335234	AMATA_chromosomes_19844.mRNA3
11	7327	24984477.5	1	24982221	24986734	AMATA_chromosomes_26052.mRNA1
11	7327	24982051.5	1	24981968	24982135	AMATA_chromosomes_26052-RA
6	771	34187827.5	1	34187758	34187897	AMATA_chromosomes_15571-RA
4	771	8433372.5	1	8431759	8434986	AMATA_chromosomes_12602.mRNA1
4	771	35222514	1	35220515	35224513	AMATA_chromosomes_13455.mRNA1
6	5467	34093114.5	1	34092536	34093693	AMATA_chromosomes_15561.mRNA1
13	7239	32196464	1	32195336	32197592	AMATA_chromosomes_19050.mRNA1
4	5456	8784832.5	1	8784278	8785387	AMATA_chromosomes_12625-RA
7	1291	37113711.5	1	37109959	37117464	AMATA_chromosomes_11264.mRNA2
13	1291	36005074.5	1	36004959	36005190	AMATA_chromosomes_19345-RA
13	1291	36009311.5	1	36006468	36012155	AMATA_chromosomes_19345.mRNA1
13	7216	33060242.5	1	33056775	33063710	AMATA_chromosomes_19113.mRNA1
6	2705	32523466.5	1	32523038	32523895	AMATA_chromosomes_15451-RA
6	2706	32556386.5	1	32553135	32559638	AMATA_chromosomes_15453.mRNA2
4	4865	8860484.5	1	8859416	8861553	AMATA_chromosomes_12633.mRNA1
4	745	8734667.5	1	8731171	8738164	AMATA_chromosomes_12623.mRNA1
13	745	35813220.5	1	35811011	35815430	AMATA_chromosomes_19331.mRNA1
10	9744	12782438.5	1	12782211	12782666	AMATA_chromosomes_21980-RA
10	9744	12867291.5	1	12867064	12867519	AMATA_chromosomes_22017-RA
10	9744	12933090.5	1	12932863	12933318	AMATA_chromosomes_22045-RA
8	9744	23417761.5	1	23417534	23417989	AMATA_chromosomes_21350-RA
10	9744	13393626.5	1	13393447	13393806	AMATA_chromosomes_22107-RA
6	3041	37637038	1	37628511	37645565	AMATA_chromosomes_15808.mRNA4
6	3042	37684961.5	1	37681772	37688151	AMATA_chromosomes_15810.mRNA2
2	3042	1743572.5	1	1741474	1745671	AMATA_chromosomes_03314.mRNA2
11	3042	33011707.5	1	33009987	33013428	AMATA_chromosomes_26641.mRNA1
4	5046	9030532.5	1	9024900	9036165	AMATA_chromosomes_12642.mRNA1
6	3008	38274533.5	1	38270291	38278776	AMATA_chromosomes_15859.mRNA1
4	2783	40712093	1	40709961	40714225	AMATA_chromosomes_13784.mRNA1
6	2783	38365474.5	1	38361022	38369927	AMATA_chromosomes_15866.mRNA2
6	2781	38399186.5	1	38398971	38399402	AMATA_chromosomes_15872-RA
6	756	33697687	1	33697455	33697919	AMATA_chromosomes_15538.mRNA2
13	756	36980821.5	1	36980519	36981124	AMATA_chromosomes_19429-RA
8	756	5061332.5	1	5061054	5061611	AMATA_chromosomes_20330-RA
4	756	38454409	1	38451255	38457563	AMATA_chromosomes_13620-RA
6	2779	34450197	1	34449971	34450423	AMATA_chromosomes_15589-RA
11	1299	33355406	1	33354961	33355851	AMATA_chromosomes_26667-RA
2	1299	588451	1	588009	588893	AMATA_chromosomes_03240-RA
4	2720	38033980.5	1	38032763	38035198	AMATA_chromosomes_13602.mRNA1
4	2720	36892005.5	1	36890704	36893307	AMATA_chromosomes_13542.mRNA1
6	2721	37659213	1	37658463	37659963	AMATA_chromosomes_15809.mRNA1
6	2722	37690537	1	37689878	37691196	AMATA_chromosomes_15811.mRNA1
6	2723	37699015	1	37698816	37699214	AMATA_chromosomes_15812.mRNA1
6	725	37622886	1	37621959	37623813	AMATA_chromosomes_15807.mRNA1
4	725	40352808.5	1	40351658	40353959	AMATA_chromosomes_13751.mRNA1
4	725	9216635.5	1	9215775	9217496	AMATA_chromosomes_12651-RA
13	725	35240943.5	1	35236876	35245011	AMATA_chromosomes_19287.mRNA1
4	727	40546418.5	1	40543734	40549103	AMATA_chromosomes_13771.mRNA1
11	1335	32758285	1	32758154	32758416	AMATA_chromosomes_26619-RA
2	1335	1857443.5	1	1856089	1858798	AMATA_chromosomes_03324.mRNA1
11	1335	32760319.5	1	32759720	32760919	AMATA_chromosomes_26619.mRNA1
11	8376	31993035.5	1	31992886	31993185	AMATA_chromosomes_26560-RA
2	8376	2495156.5	1	2494725	2495588	AMATA_chromosomes_03381-RA
10	764	9762516.5	1	9761179	9763854	AMATA_chromosomes_21912.mRNA1
5	764	31302883	1	31301421	31304345	AMATA_chromosomes_09492.mRNA2
6	764	34903242.5	1	34901687	34904798	AMATA_chromosomes_15621.mRNA2
6	730	37868218.5	1	37867214	37869223	AMATA_chromosomes_15823.mRNA1
4	730	40589962	1	40589010	40590914	AMATA_chromosomes_13775.mRNA1
10	4741	29193296.5	1	29192854	29193739	AMATA_chromosomes_22751.mRNA1
1	6115	60513822	1	60510966	60516678	AMATA_chromosomes_02692.mRNA1
10	4793	30070731	1	30068703	30072759	AMATA_chromosomes_22809.mRNA1
9	2162	14832654.5	1	14831661	14833648	AMATA_chromosomes_16646.mRNA1
14	2164	12727801.5	1	12727289	12728314	AMATA_chromosomes_27106-RA
9	2141	19478789	1	19476397	19481181	AMATA_chromosomes_16848.mRNA1
1	358	60344601.5	1	60343889	60345314	AMATA_chromosomes_02683.mRNA1
1	358	60342607	1	60342290	60342924	AMATA_chromosomes_02683-RA
12	358	26724409.5	1	26723154	26725665	AMATA_chromosomes_24913.mRNA2
14	358	13620864	1	13619175	13622553	AMATA_chromosomes_27126.mRNA1
2	278	2082992	1	2082187	2083797	AMATA_chromosomes_03343.mRNA1
1	278	60693766	1	60690396	60697136	AMATA_chromosomes_02707.mRNA1
9	278	14111280	1	14103949	14118611	AMATA_chromosomes_16628.mRNA2
11	278	32474854	1	32474115	32475593	AMATA_chromosomes_26589.mRNA1
14	278	13314086.5	1	13311437	13316736	AMATA_chromosomes_27115.mRNA2
12	278	27109681.5	1	27107313	27112050	AMATA_chromosomes_24926.mRNA1
6	278	37455873.5	1	37455552	37456195	AMATA_chromosomes_15794.mRNA1
14	278	13682441	1	13679145	13685737	AMATA_chromosomes_27130.mRNA1
14	380	12435936.5	1	12435878	12435995	AMATA_chromosomes_27091-RA
14	380	12447909.5	1	12443293	12452526	AMATA_chromosomes_27091.mRNA1
2	380	1916990	1	1916842	1917138	AMATA_chromosomes_03327-RA
14	2231	2016592	1	2015094	2018090	AMATA_chromosomes_26878.mRNA1
11	2231	9237582.5	1	9236152	9239013	AMATA_chromosomes_25438.mRNA1
14	2232	11172152	1	11169375	11174929	AMATA_chromosomes_27059.mRNA1
9	2234	5797743.5	1	5797462	5798025	AMATA_chromosomes_16460.mRNA1
7	282	3001001.5	1	2997453	3004550	AMATA_chromosomes_10321.mRNA1
12	282	29172649	1	29171517	29173781	AMATA_chromosomes_24978-RA
1	282	60008882.5	1	60007292	60010473	AMATA_chromosomes_02665.mRNA1
12	282	29248326.5	1	29248295	29248358	AMATA_chromosomes_24982-RB
1	1232	60032296	1	60030718	60033874	AMATA_chromosomes_02666.mRNA1
11	8151	22115697	1	22112212	22119182	AMATA_chromosomes_25861.mRNA2
9	384	6047119.5	1	6046102	6048137	AMATA_chromosomes_16469.mRNA1
1	384	59894927.5	1	59894168	59895687	AMATA_chromosomes_02654.mRNA1
12	384	29521812	1	29521664	29521960	AMATA_chromosomes_24990-RA
1	6187	62173269	1	62164570	62181968	AMATA_chromosomes_02828.mRNA1
9	2265	9973102.5	1	9970298	9975907	AMATA_chromosomes_16520.mRNA1
9	7622	29514182.5	1	29513764	29514601	AMATA_chromosomes_17308.mRNA1
9	7622	30795048.5	1	30790210	30799887	AMATA_chromosomes_17407.mRNA1
1	385	59833328.5	1	59830274	59836383	AMATA_chromosomes_02644.mRNA1
9	385	6472074	1	6471877	6472271	AMATA_chromosomes_16478.mRNA1
1	385	59860222.5	1	59860013	59860432	AMATA_chromosomes_02649-RA
9	2238	9886289.5	1	9885885	9886694	AMATA_chromosomes_16516.mRNA1
5	6737	45699657	1	45699187	45700127	AMATA_chromosomes_10044.mRNA1
13	3266	13279400	1	13279321	13279479	AMATA_chromosomes_18450.mRNA1
12	4285	1950580	1	1949233	1951927	AMATA_chromosomes_23566.mRNA1
12	942	2863832	1	2862648	2865016	AMATA_chromosomes_23642.mRNA1
8	942	1937019	1	1936231	1937807	AMATA_chromosomes_20051.mRNA1
8	942	11586471.5	1	11584999	11587944	AMATA_chromosomes_20740.mRNA1
7	942	12132172	1	12131554	12132790	AMATA_chromosomes_10549-RA
15	942	1004617	1	1003483	1005751	AMATA_chromosomes_28278.mRNA1
13	942	26120690.5	1	26118372	26123009	AMATA_chromosomes_18841.mRNA1
7	942	39427950.5	1	39427054	39428847	AMATA_chromosomes_11397.mRNA1
7	942	12134689	1	12133887	12135491	AMATA_chromosomes_10549.mRNA2
5	942	45891908	1	45889864	45893952	AMATA_chromosomes_10054.mRNA2
15	942	6000204.5	1	5999433	6000976	AMATA_chromosomes_28686.mRNA2
7	942	39425503.5	1	39425407	39425600	AMATA_chromosomes_11397-RB
12	942	2861950.5	1	2861337	2862564	AMATA_chromosomes_23642-RA
12	4358	2607823.5	1	2602691	2612956	AMATA_chromosomes_23617.mRNA1
5	3105	45790643.5	1	45786397	45794890	AMATA_chromosomes_10047.mRNA1
5	6711	45681119.5	1	45677566	45684673	AMATA_chromosomes_10041.mRNA1
5	3104	45264846	1	45262537	45267155	AMATA_chromosomes_10019.mRNA1
5	7773	45209860	1	45208983	45210737	AMATA_chromosomes_10015.mRNA1
5	3185	47865471	1	47863814	47867128	AMATA_chromosomes_10185.mRNA1
5	882	45633419.5	1	45631868	45634971	AMATA_chromosomes_10039.mRNA1
5	882	45630628.5	1	45630537	45630720	AMATA_chromosomes_10039-RA
12	882	3063436.5	1	3062819	3064054	AMATA_chromosomes_23657.mRNA1
5	799	45797748	1	45797708	45797788	AMATA_chromosomes_10048-RA
7	799	39106359	1	39104471	39108247	AMATA_chromosomes_11378.mRNA1
5	799	45801362	1	45800771	45801953	AMATA_chromosomes_10048.mRNA1
5	798	45657281	1	45656335	45658227	AMATA_chromosomes_10040.mRNA1
12	798	3037820.5	1	3036310	3039331	AMATA_chromosomes_23655.mRNA2
7	798	39060529.5	1	39059473	39061586	AMATA_chromosomes_11375.mRNA2
7	798	39058333	1	39058191	39058475	AMATA_chromosomes_11375-RB
12	6709	4211223.5	1	4210430	4212017	AMATA_chromosomes_23754.mRNA1
5	879	45409082	1	45408205	45409959	AMATA_chromosomes_10030.mRNA1
5	879	45436108.5	1	45429227	45442990	AMATA_chromosomes_10032.mRNA1
5	795	45367230.5	1	45364458	45370003	AMATA_chromosomes_10025.mRNA3
13	795	26516571.5	1	26516260	26516883	AMATA_chromosomes_18857-RA
13	3102	27275539.5	1	27275345	27275734	AMATA_chromosomes_18882-RA
13	792	27150036.5	1	27148351	27151722	AMATA_chromosomes_18876.mRNA3
7	792	38096949	1	38094494	38099404	AMATA_chromosomes_11322.mRNA1
6	7771	34007286.5	1	34006301	34008272	AMATA_chromosomes_15556.mRNA1
12	874	17044260.5	1	17041690	17046831	AMATA_chromosomes_24527.mRNA1
2	874	9150015.5	1	9148559	9151472	AMATA_chromosomes_03903.mRNA1
5	3101	45094375	1	45093477	45095273	AMATA_chromosomes_10005.mRNA1
10	791	34336711.5	1	34335395	34338028	AMATA_chromosomes_23029.mRNA1
10	4712	31804163	2	31800480	31807846	AMATA_chromosomes_22926.mRNA2
16	301	8165514.5	2	8161618	8169411	AMATA_chromosomes_30087.mRNA2
12	4719	28990573.5	2	28986950	28994197	AMATA_chromosomes_24973.mRNA1
16	4711	11840395	2	11839027	11841763	AMATA_chromosomes_30245.mRNA2
1	4709	61809520.5	2	61808756	61810285	AMATA_chromosomes_02795.mRNA1
10	4709	31743222	2	31743062	31743382	AMATA_chromosomes_22920-RA
1	4709	6633768.5	2	6633427	6634110	AMATA_chromosomes_00526-RA
10	4707	31635794.5	2	31633812	31637777	AMATA_chromosomes_22915.mRNA1
11	4705	22939899.5	2	22938986	22940813	AMATA_chromosomes_25904.mRNA1
10	8131	30695712	2	30694336	30697088	AMATA_chromosomes_22849.mRNA1
11	398	22008466.5	2	22003472	22013461	AMATA_chromosomes_25854.mRNA1
1	398	6773458.5	2	6770618	6776299	AMATA_chromosomes_00537.mRNA1
8	7458	14298468	2	14297458	14299478	AMATA_chromosomes_20900.mRNA1
14	2112	21067424.5	2	21067336	21067513	AMATA_chromosomes_27342.mRNA1
1	2112	53139045	2	53136627	53141463	AMATA_chromosomes_02169.mRNA1
9	2112	22101760.5	2	22101672	22101849	AMATA_chromosomes_16950-RA
14	2112	21047810.5	2	21047607	21048014	AMATA_chromosomes_27341-RA
9	2112	22104078.5	2	22101953	22106204	AMATA_chromosomes_16950.mRNA1
14	2284	25458627	2	25452808	25464446	AMATA_chromosomes_27587.mRNA1
14	2285	20216921	2	20216448	20217394	AMATA_chromosomes_27303-RA
9	2287	22854286.5	2	22853468	22855105	AMATA_chromosomes_16981-RA
14	2183	5988287.5	2	5988146	5988429	AMATA_chromosomes_26960-RA
9	2184	3671837.5	2	3670356	3673319	AMATA_chromosomes_16406.mRNA1
9	2185	23128033.5	2	23124560	23131507	AMATA_chromosomes_16994.mRNA1
14	2186	20633470	2	20619074	20647866	AMATA_chromosomes_27322.mRNA2
14	6441	16820337.5	2	16819759	16820916	AMATA_chromosomes_27219.mRNA1
16	300	8147025.5	2	8143690	8150361	AMATA_chromosomes_30086.mRNA2
9	300	1674980	2	1669887	1680073	AMATA_chromosomes_16350.mRNA2
9	2096	22403403	2	22401587	22405219	AMATA_chromosomes_16961.mRNA1
14	2096	18903426.5	2	18897510	18909343	AMATA_chromosomes_27288.mRNA1
9	2096	22406089	2	22405862	22406316	AMATA_chromosomes_16961.mRNA2
1	2173	10823624	2	10823218	10824030	AMATA_chromosomes_00743-RA
16	2173	9859868	2	9859462	9860274	AMATA_chromosomes_30152-RA
9	2097	23795659	2	23795601	23795717	AMATA_chromosomes_17021-RA
9	2097	23801878	2	23795869	23807887	AMATA_chromosomes_17021.mRNA1
9	2098	24102714	2	24101870	24103558	AMATA_chromosomes_17025.mRNA1
14	2099	18655104.5	2	18652319	18657890	AMATA_chromosomes_27279.mRNA1
14	2100	18637397	2	18636977	18637817	AMATA_chromosomes_27278.mRNA1
14	2100	18634173.5	2	18633948	18634399	AMATA_chromosomes_27278-RA
9	2101	24191158.5	2	24187208	24195109	AMATA_chromosomes_17029.mRNA2
9	2103	24368993	2	24368785	24369201	AMATA_chromosomes_17033-RA
9	2105	24555459.5	2	24554402	24556517	AMATA_chromosomes_17039.mRNA1
9	2105	24394729.5	2	24393148	24396311	AMATA_chromosomes_17036.mRNA1
9	401	22944803	2	22942320	22947286	AMATA_chromosomes_16986.mRNA1
9	2064	30087517.5	2	30087281	30087754	AMATA_chromosomes_17352.mRNA1
9	2064	16607621.5	2	16605327	16609916	AMATA_chromosomes_16689.mRNA1
1	2066	6383973	2	6383419	6384527	AMATA_chromosomes_00507.mRNA1
14	2067	18419728	2	18418308	18421148	AMATA_chromosomes_27269.mRNA1
8	422	13602348	2	13602104	13602592	AMATA_chromosomes_20862.mRNA1
8	6178	13623017	2	13618315	13627719	AMATA_chromosomes_20864.mRNA1
15	6178	6589978	2	6587560	6592396	AMATA_chromosomes_28740.mRNA1
10	4695	32212804	2	32211261	32214347	AMATA_chromosomes_22951.mRNA1
1	4695	6221958.5	2	6219389	6224528	AMATA_chromosomes_00499.mRNA1
16	4695	10473281.5	2	10471203	10475360	AMATA_chromosomes_30185-RB
1	4695	61194494.5	2	61192683	61196306	AMATA_chromosomes_02748.mRNA2
16	4696	10446566.5	2	10443235	10449898	AMATA_chromosomes_30182.mRNA1
16	311	10426776.5	2	10425005	10428548	AMATA_chromosomes_30180.mRNA1
9	2075	25828358.5	2	25824868	25831849	AMATA_chromosomes_17083.mRNA1
1	405	61099241.5	2	61099185	61099298	AMATA_chromosomes_02737-RA
1	405	61102989	2	61099614	61106364	AMATA_chromosomes_02737.mRNA1
1	7472	59342612	2	59339306	59345918	AMATA_chromosomes_02598.mRNA1
16	354	9960535.5	2	9956651	9964420	AMATA_chromosomes_30159.mRNA1
10	354	32568336.5	2	32566194	32570479	AMATA_chromosomes_22974.mRNA1
10	354	32574804	2	32573344	32576264	AMATA_chromosomes_22974.mRNA4
1	4744	60522865.5	2	60519164	60526567	AMATA_chromosomes_02693.mRNA1
12	355	26133754.5	2	26130180	26137329	AMATA_chromosomes_24888.mRNA1
14	355	15754404.5	2	15749916	15758893	AMATA_chromosomes_27202.mRNA1
12	4743	26846478.5	2	26846392	26846565	AMATA_chromosomes_24918-RA
14	356	14051219.5	2	14050163	14052276	AMATA_chromosomes_27148.mRNA1
2	88	51719220.5	2	51718942	51719499	AMATA_chromosomes_05486-RA
8	132	16683380.5	2	16683338	16683423	AMATA_chromosomes_21093-RA
15	132	9660350.5	2	9660102	9660599	AMATA_chromosomes_28921.mRNA1
8	132	16685869	2	16684440	16687298	AMATA_chromosomes_21093.mRNA1
3	132	2555723	2	2554856	2556590	AMATA_chromosomes_06146.mRNA1
2	132	54571568.5	2	54570671	54572466	AMATA_chromosomes_05740.mRNA1
8	3552	16352882.5	2	16350087	16355678	AMATA_chromosomes_21064.mRNA1
8	3551	16436372.5	2	16436135	16436610	AMATA_chromosomes_21071-RA
8	3551	16439903.5	2	16437999	16441808	AMATA_chromosomes_21071.mRNA1
2	3550	6520820	2	6515391	6526249	AMATA_chromosomes_03740.mRNA1
15	6809	10033504.5	2	10032989	10034020	AMATA_chromosomes_28945.mRNA1
10	131	26463972.5	2	26460304	26467641	AMATA_chromosomes_22554.mRNA1
2	131	49024285	2	49024167	49024403	AMATA_chromosomes_05245-RA
3	131	11975095.5	2	11975003	11975188	AMATA_chromosomes_06861-RB
11	131	28054734.5	2	28051577	28057892	AMATA_chromosomes_26282.mRNA1
3	131	11977372	2	11976149	11978595	AMATA_chromosomes_06861.mRNA1
2	131	5298284	2	5298103	5298465	AMATA_chromosomes_03635-RA
3	131	12005455.5	2	12005001	12005910	AMATA_chromosomes_06862-RA
2	131	5295281	2	5294696	5295866	AMATA_chromosomes_03634.mRNA2
3	131	12008304	2	12008098	12008510	AMATA_chromosomes_06862.mRNA1
11	131	28054217.5	2	28054173	28054262	AMATA_chromosomes_26282-RC
3	1863	2512206	2	2511104	2513308	AMATA_chromosomes_06142.mRNA2
3	6281	8923587	2	8923472	8923702	AMATA_chromosomes_06694-RA
5	11366	46774871	2	46774600	46775142	AMATA_chromosomes_10104-RA
3	1555	10024892	2	10018952	10030832	AMATA_chromosomes_06782.mRNA1
8	1556	16723046.5	2	16721554	16724539	AMATA_chromosomes_21098.mRNA1
3	1556	2466196	2	2465974	2466418	AMATA_chromosomes_06135.mRNA1
2	1556	54609481.5	2	54609257	54609706	AMATA_chromosomes_05748-RA
3	1557	2461440	2	2459279	2463601	AMATA_chromosomes_06134.mRNA2
2	1559	54398796	2	54398697	54398895	AMATA_chromosomes_05717-RA
2	1559	54402582.5	2	54400261	54404904	AMATA_chromosomes_05717.mRNA1
3	1559	2406827	2	2406728	2406926	AMATA_chromosomes_06130-RA
3	1559	2411908.5	2	2408236	2415581	AMATA_chromosomes_06130.mRNA1
2	172	6132201	2	6128438	6135964	AMATA_chromosomes_03707-RB
3	172	5152788.5	2	5151383	5154194	AMATA_chromosomes_06377.mRNA1
2	172	55828433	2	55823824	55833042	AMATA_chromosomes_05861.mRNA1
11	172	26728215.5	2	26721794	26734637	AMATA_chromosomes_26174.mRNA4
15	720	6210216.5	2	6208940	6211493	AMATA_chromosomes_28705.mRNA1
4	720	7829039	2	7827438	7830640	AMATA_chromosomes_12576.mRNA1
13	720	36753662	2	36751848	36755476	AMATA_chromosomes_19406.mRNA1
15	720	9736142.5	2	9734113	9738172	AMATA_chromosomes_28924.mRNA1
2	3592	289987.5	2	287511	292464	AMATA_chromosomes_03212.mRNA1
11	3591	34338744	2	34338455	34339033	AMATA_chromosomes_26766-RA
11	3591	34341574	2	34340598	34342550	AMATA_chromosomes_26766.mRNA1
2	7858	6091447.5	2	6090677	6092218	AMATA_chromosomes_03702.mRNA1
2	184	54315455.5	2	54315357	54315554	AMATA_chromosomes_05707-RA
15	184	9949306.5	2	9948713	9949900	AMATA_chromosomes_28938-RB
8	184	7976107.5	2	7974719	7977496	AMATA_chromosomes_20579.mRNA1
2	184	54317244.5	2	54315661	54318828	AMATA_chromosomes_05707.mRNA1
3	185	7646366.5	2	7644062	7648671	AMATA_chromosomes_06583.mRNA1
3	185	2235194.5	2	2235024	2235365	AMATA_chromosomes_06114-RA
2	185	54285338.5	2	54285195	54285482	AMATA_chromosomes_05703-RB
3	185	2216315	2	2214188	2218442	AMATA_chromosomes_06112.mRNA2
3	185	2237412.5	2	2235723	2239102	AMATA_chromosomes_06114.mRNA1
2	185	54274586.5	2	54272933	54276240	AMATA_chromosomes_05700-RC
2	185	54286095.5	2	54285838	54286353	AMATA_chromosomes_05703.mRNA1
2	185	54285302.5	2	54285123	54285482	AMATA_chromosomes_05703-RA
15	185	10130071.5	2	10129646	10130497	AMATA_chromosomes_28951.mRNA1
3	1799	2157271.5	2	2155511	2159032	AMATA_chromosomes_06104.mRNA1
2	1799	54155735	2	54155196	54156274	AMATA_chromosomes_05688-RA
2	1799	54158723.5	2	54157213	54160234	AMATA_chromosomes_05688.mRNA1
2	1565	54245343.5	2	54243040	54247647	AMATA_chromosomes_05697.mRNA1
3	1565	2174754	2	2170459	2179049	AMATA_chromosomes_06107.mRNA2
3	2900	46884537	2	46881016	46888058	AMATA_chromosomes_07999.mRNA1
2	2900	6483075.5	2	6482700	6483451	AMATA_chromosomes_03737.mRNA1
3	2900	46868082	2	46867846	46868318	AMATA_chromosomes_07998.mRNA1
7	7835	42082563.5	2	42082300	42082827	AMATA_chromosomes_11576.mRNA1
3	3533	1742705.5	2	1740321	1745090	AMATA_chromosomes_06061.mRNA2
2	3533	296629.5	2	295485	297774	AMATA_chromosomes_03213.mRNA1
15	3573	9625071.5	2	9624678	9625465	AMATA_chromosomes_28918-RA
3	2982	7705346	2	7702578	7708114	AMATA_chromosomes_06590.mRNA1
3	2985	7731111	2	7729336	7732886	AMATA_chromosomes_06595.mRNA1
1	5226	2622498	3	2621999	2622997	AMATA_chromosomes_00240.mRNA1
8	520	21767936.5	3	21766360	21769513	AMATA_chromosomes_21274.mRNA1
8	5227	22038148.5	3	22035624	22040673	AMATA_chromosomes_21282.mRNA2
10	2515	36563430.5	3	36560639	36566222	AMATA_chromosomes_23217.mRNA1
16	2515	3684026.5	3	3681014	3687039	AMATA_chromosomes_29797.mRNA1
16	522	3692509	3	3692404	3692614	AMATA_chromosomes_29798.mRNA1
10	522	36570973	3	36569234	36572712	AMATA_chromosomes_23218.mRNA1
8	522	22086945	3	22086724	22087166	AMATA_chromosomes_21285-RB
16	522	3689028	3	3688864	3689192	AMATA_chromosomes_29798-RA
10	2560	28152281.5	3	28147214	28157349	AMATA_chromosomes_22663.mRNA2
16	2560	19477297.5	3	19473499	19481096	AMATA_chromosomes_30511.mRNA1
4	2561	29218914.5	3	29209765	29228064	AMATA_chromosomes_13295.mRNA2
16	2564	4383743	3	4382805	4384681	AMATA_chromosomes_29849.mRNA1
16	2565	4403050	3	4399923	4406177	AMATA_chromosomes_29852.mRNA2
16	536	4040803.5	3	4040584	4041023	AMATA_chromosomes_29825.mRNA1
10	536	35989699	3	35989571	35989827	AMATA_chromosomes_23170-RA
10	536	36024110	3	36023872	36024348	AMATA_chromosomes_23174-RA
16	536	4071141.5	3	4070956	4071327	AMATA_chromosomes_29827-RA
16	536	3973594	3	3973416	3973772	AMATA_chromosomes_29817-RA
12	2678	12721397.5	3	12718829	12723966	AMATA_chromosomes_24248.mRNA1
8	6045	8316422.5	3	8316213	8316632	AMATA_chromosomes_20591.mRNA1
8	6045	17153403.5	3	17153093	17153714	AMATA_chromosomes_21118.mRNA1
15	6046	1492279	3	1492074	1492484	AMATA_chromosomes_28333.mRNA3
8	6046	2653008	3	2650864	2655152	AMATA_chromosomes_20118.mRNA1
15	6046	1488945	3	1488185	1489705	AMATA_chromosomes_28333.mRNA2
10	2663	34574506.5	3	34574366	34574647	AMATA_chromosomes_23056-RA
16	2664	4754083	3	4752220	4755946	AMATA_chromosomes_29876.mRNA1
10	2665	35381578.5	3	35380232	35382925	AMATA_chromosomes_23120.mRNA1
16	2665	4810435	3	4809569	4811301	AMATA_chromosomes_29879.mRNA1
2	610	7601709	3	7595915	7607503	AMATA_chromosomes_03824.mRNA1
16	610	5436828.5	3	5436685	5436972	AMATA_chromosomes_29922-RA
12	610	15586439.5	3	15581392	15591487	AMATA_chromosomes_24435.mRNA2
12	610	15556530	3	15556367	15556693	AMATA_chromosomes_24433-RA
12	610	15580129.5	3	15579963	15580296	AMATA_chromosomes_24435-RA
4	11355	4775604	3	4775487	4775721	AMATA_chromosomes_12389-RA
4	11355	4775862	3	4775758	4775966	AMATA_chromosomes_12389.mRNA1
13	11355	38467028	3	38466736	38467320	AMATA_chromosomes_19570-RA
16	2666	4847718	3	4842203	4853233	AMATA_chromosomes_29883.mRNA1
7	1341	34048507	3	34047090	34049924	AMATA_chromosomes_11132.mRNA1
6	1341	41483256.5	3	41482164	41484349	AMATA_chromosomes_16144.mRNA1
13	1341	34287875	3	34285478	34290272	AMATA_chromosomes_19207.mRNA1
4	1341	28667188	3	28665062	28669314	AMATA_chromosomes_13277.mRNA1
12	5901	15894422	3	15888892	15899952	AMATA_chromosomes_24457-RB
12	5902	15848786	3	15836532	15861040	AMATA_chromosomes_24455.mRNA2
15	5390	27340543	3	27339238	27341848	AMATA_chromosomes_29445.mRNA1
8	5214	26520225	3	26519756	26520694	AMATA_chromosomes_21438-RA
10	608	35520738	3	35518528	35522948	AMATA_chromosomes_23133.mRNA1
16	608	5189305.5	3	5187145	5191466	AMATA_chromosomes_29907.mRNA1
4	5965	2132814	3	2129531	2136097	AMATA_chromosomes_12198.mRNA1
13	5965	40253254	3	40251472	40255036	AMATA_chromosomes_19739.mRNA1
6	1342	41470879	3	41467712	41474046	AMATA_chromosomes_16143.mRNA2
7	1342	34132594	3	34129619	34135569	AMATA_chromosomes_11137.mRNA2
13	1342	34262191.5	3	34259379	34265004	AMATA_chromosomes_19202-RB
4	7380	3680966.5	3	3678252	3683681	AMATA_chromosomes_12297.mRNA2
4	7380	3676571	3	3676476	3676666	AMATA_chromosomes_12297-RC
8	5925	2298333.5	3	2297801	2298866	AMATA_chromosomes_20091.mRNA1
8	5926	2231084	3	2229659	2232509	AMATA_chromosomes_20082.mRNA1
8	5926	2227531	3	2227474	2227588	AMATA_chromosomes_20082-RA
1	5300	51573733	3	51569234	51578232	AMATA_chromosomes_02112.mRNA1
12	1347	15374007	3	15372555	15375459	AMATA_chromosomes_24421.mRNA1
12	8431	13489298	3	13487688	13490908	AMATA_chromosomes_24295.mRNA2
16	479	6109662	3	6108126	6111198	AMATA_chromosomes_29961.mRNA1
10	479	34980034.5	3	34978252	34981817	AMATA_chromosomes_23089.mRNA1
12	479	15270905.5	3	15270138	15271673	AMATA_chromosomes_24409.mRNA1
10	2543	35089274.5	3	35085413	35093136	AMATA_chromosomes_23102.mRNA1
16	2490	6635696.5	3	6634855	6636538	AMATA_chromosomes_30001.mRNA1
10	2490	34687334.5	3	34687257	34687412	AMATA_chromosomes_23067-RB
10	2490	34690364.5	3	34687823	34692906	AMATA_chromosomes_23067.mRNA2
16	2491	6682776	3	6676585	6688967	AMATA_chromosomes_30004.mRNA2
16	2492	6370978	3	6370849	6371107	AMATA_chromosomes_29983-RA
10	593	34824747	3	34823970	34825524	AMATA_chromosomes_23080-RA
2	593	7330558	3	7330233	7330883	AMATA_chromosomes_03802-RA
12	593	15079921.5	3	15079583	15080260	AMATA_chromosomes_24396-RA
16	593	6315480	3	6314709	6316251	AMATA_chromosomes_29978.mRNA1
10	593	34813924.5	3	34813622	34814227	AMATA_chromosomes_23079-RA
12	593	15087745	3	15086504	15088986	AMATA_chromosomes_24397.mRNA1
4	2485	42653463.5	3	42652439	42654488	AMATA_chromosomes_13971.mRNA1
4	2486	42685069	3	42682490	42687648	AMATA_chromosomes_13973.mRNA2
16	2489	6602732	3	6602687	6602777	AMATA_chromosomes_29999-RA
16	2489	6603543.5	3	6603495	6603592	AMATA_chromosomes_29999.mRNA1
8	2476	4001291	3	4000711	4001871	AMATA_chromosomes_20236.mRNA1
15	2476	4118374.5	3	4116514	4120235	AMATA_chromosomes_28493.mRNA1
8	5371	10962780	3	10960933	10964627	AMATA_chromosomes_20710.mRNA1
15	486	372055.5	3	370438	373673	AMATA_chromosomes_28212.mRNA1
12	486	29915461.5	3	29904148	29926775	AMATA_chromosomes_25002.mRNA1
15	486	368835	3	368726	368944	AMATA_chromosomes_28212-RA
8	486	618996	3	618884	619108	AMATA_chromosomes_19936-RA
8	486	624339.5	3	620700	627979	AMATA_chromosomes_19936.mRNA2
1	2604	5167332	3	5167019	5167645	AMATA_chromosomes_00436-RA
10	2608	7108484.5	3	7106565	7110404	AMATA_chromosomes_21830.mRNA1
8	2608	11066230	3	11064569	11067891	AMATA_chromosomes_20717.mRNA1
12	2608	30136079	3	30135079	30137079	AMATA_chromosomes_25009.mRNA1
8	2500	11718898.5	3	11718671	11719126	AMATA_chromosomes_20749-RA
16	2480	7087507	3	7085267	7089747	AMATA_chromosomes_30028.mRNA3
10	2480	34570241.5	3	34567637	34572846	AMATA_chromosomes_23055.mRNA2
16	2478	7006062.5	3	7004434	7007691	AMATA_chromosomes_30019.mRNA1
16	2477	6912883.5	3	6908706	6917061	AMATA_chromosomes_30015.mRNA1
16	2488	6588811	3	6588582	6589040	AMATA_chromosomes_29998-RA
16	2488	6592849	3	6590806	6594892	AMATA_chromosomes_29998.mRNA1
16	2487	6531073.5	3	6530189	6531958	AMATA_chromosomes_29995.mRNA1
15	482	12875483	3	12871641	12879325	AMATA_chromosomes_29085.mRNA1
10	482	34831893.5	3	34829447	34834340	AMATA_chromosomes_23081.mRNA2
8	482	9828493.5	3	9828176	9828811	AMATA_chromosomes_20654-RA
16	482	6310424.5	3	6308151	6312698	AMATA_chromosomes_29977.mRNA2
15	5805	671070.5	3	670344	671797	AMATA_chromosomes_28240.mRNA2
10	594	34781394	3	34779038	34783750	AMATA_chromosomes_23075.mRNA1
12	594	14982662.5	3	14977184	14988141	AMATA_chromosomes_24387.mRNA2
8	5803	30542220.5	3	30541547	30542894	AMATA_chromosomes_21518.mRNA1
15	5803	23720304.5	3	23719625	23720984	AMATA_chromosomes_29330-RA
12	1349	15327623	3	15327454	15327792	AMATA_chromosomes_24416-RA
12	1349	15349414.5	3	15345902	15352927	AMATA_chromosomes_24418.mRNA1
15	1349	12257240.5	3	12254850	12259631	AMATA_chromosomes_29056.mRNA1
12	6027	15157633.5	3	15153468	15161799	AMATA_chromosomes_24401.mRNA2
12	5909	15108997	3	15106373	15111621	AMATA_chromosomes_24400.mRNA1
16	2655	6049708.5	3	6049059	6050358	AMATA_chromosomes_29955-RA
10	2655	35079595.5	3	35078598	35080593	AMATA_chromosomes_23101-RA
10	6567	35049884	3	35047942	35051826	AMATA_chromosomes_23097.mRNA1
10	6565	35038894	3	35038080	35039708	AMATA_chromosomes_23096.mRNA1
16	6565	5666257.5	3	5660915	5671600	AMATA_chromosomes_29940.mRNA1
10	6563	35672368.5	3	35670792	35673945	AMATA_chromosomes_23141.mRNA1
9	249	38240698.5	3	38239549	38241848	AMATA_chromosomes_17839.mRNA1
6	249	18452309	3	18451513	18453105	AMATA_chromosomes_15044.mRNA1
4	249	45922517	3	45921871	45923163	AMATA_chromosomes_14297.mRNA1
6	10449	7899174.5	3	7894024	7904325	AMATA_chromosomes_14690-RD
4	10449	45123688	3	45121449	45125927	AMATA_chromosomes_14204.mRNA1
1	232	3131073.5	3	3130582	3131565	AMATA_chromosomes_00277-RA
9	232	36290641	3	36290179	36291103	AMATA_chromosomes_17651.mRNA1
1	232	50246842	3	50246355	50247329	AMATA_chromosomes_02039-RA
14	232	28425310	3	28424134	28426486	AMATA_chromosomes_27838-RC
1	6515	44100902.5	3	44099492	44102313	AMATA_chromosomes_01713.mRNA1
14	6515	29352977.5	3	29351282	29354673	AMATA_chromosomes_27915.mRNA1
4	6515	46407118.5	3	46405577	46408660	AMATA_chromosomes_14340.mRNA1
6	6515	1641901	3	1637858	1645944	AMATA_chromosomes_14460.mRNA1
1	6515	1100931.5	3	1099139	1102724	AMATA_chromosomes_00115.mRNA1
2	1865	54580013	4	54577703	54582323	AMATA_chromosomes_05741.mRNA2
3	1864	2517364.5	4	2515675	2519054	AMATA_chromosomes_06143.mRNA1
2	87	51777902	4	51774111	51781693	AMATA_chromosomes_05494.mRNA1
3	87	6965656	4	6960888	6970424	AMATA_chromosomes_06526.mRNA1
2	84	51752382	4	51752217	51752547	AMATA_chromosomes_05492.mRNA1
2	84	6045429.5	4	6045147	6045712	AMATA_chromosomes_03700-RA
11	84	26858691	4	26858404	26858978	AMATA_chromosomes_26182.mRNA1
3	84	5106600.5	4	5106258	5106943	AMATA_chromosomes_06373-RA
3	84	6937347	4	6937157	6937537	AMATA_chromosomes_06524.mRNA1
3	3037	6919883.5	4	6915784	6923983	AMATA_chromosomes_06523-RC
2	3037	51745296.5	4	51743839	51746754	AMATA_chromosomes_05491.mRNA1
2	6652	51739404	4	51739056	51739752	AMATA_chromosomes_05489.mRNA1
2	7736	26854556.5	4	26854439	26854674	AMATA_chromosomes_04363.mRNA1
3	7736	46647129.5	4	46646910	46647349	AMATA_chromosomes_07978.mRNA1
2	83	51844278.5	4	51842764	51845793	AMATA_chromosomes_05501.mRNA2
15	83	6024059	4	6021457	6026661	AMATA_chromosomes_28689.mRNA1
4	3026	34142225	4	34141280	34143170	AMATA_chromosomes_13422.mRNA1
3	81	6679791	4	6679337	6680245	AMATA_chromosomes_06499.mRNA1
4	2769	33376163	4	33374364	33377962	AMATA_chromosomes_13376.mRNA1
6	2769	38635921	4	38634484	38637358	AMATA_chromosomes_15896.mRNA2
4	2769	8127317.5	4	8124536	8130099	AMATA_chromosomes_12589.mRNA1
13	2768	36353806	4	36351224	36356388	AMATA_chromosomes_19372.mRNA2
13	2768	36361841.5	4	36358651	36365032	AMATA_chromosomes_19373.mRNA1
4	2768	8000162	4	7999083	8001241	AMATA_chromosomes_12585-RA
6	2767	42730568.5	4	42730196	42730941	AMATA_chromosomes_16270.mRNA1
4	2767	24671678.5	4	24671597	24671760	AMATA_chromosomes_13137-RA
4	7742	33745881.5	4	33737456	33754307	AMATA_chromosomes_13397.mRNA1
6	7757	37522288.5	4	37522249	37522328	AMATA_chromosomes_15796-RA
11	2999	26392738.5	4	26392639	26392838	AMATA_chromosomes_26151-RA
11	2999	26394673.5	4	26393929	26395418	AMATA_chromosomes_26151.mRNA1
3	2999	6563696	4	6563539	6563853	AMATA_chromosomes_06488.mRNA1
2	2999	52051611	4	52051554	52051668	AMATA_chromosomes_05519-RA
2	8824	51724947	4	51724757	51725137	AMATA_chromosomes_05487-RA
3	661	49412343.5	4	49411750	49412937	AMATA_chromosomes_08118-RA
11	661	26344751.5	4	26342125	26347378	AMATA_chromosomes_26147.mRNA1
3	661	49416518.5	4	49413041	49419996	AMATA_chromosomes_08118.mRNA1
16	2882	2098558	4	2097340	2099776	AMATA_chromosomes_29672.mRNA1
6	6637	3632672	4	3631807	3633537	AMATA_chromosomes_14553.mRNA1
16	6637	1286545.5	4	1285169	1287922	AMATA_chromosomes_29608.mRNA1
15	7521	2834564.5	4	2830658	2838471	AMATA_chromosomes_28401.mRNA1
2	1837	54819140	4	54817548	54820732	AMATA_chromosomes_05773.mRNA1
3	1837	5791686.5	4	5790244	5793129	AMATA_chromosomes_06425.mRNA1
2	1834	54967293	4	54964401	54970185	AMATA_chromosomes_05781.mRNA4
3	1834	5934706	4	5931805	5937607	AMATA_chromosomes_06435.mRNA2
11	3585	24320364.5	4	24318627	24322102	AMATA_chromosomes_26005.mRNA1
11	6833	27513778.5	4	27511379	27516178	AMATA_chromosomes_26237.mRNA1
3	10180	2212726	4	2212155	2213297	AMATA_chromosomes_06111-RA
2	10180	54282840.5	4	54282556	54283125	AMATA_chromosomes_05702-RA
11	3583	34237149.5	4	34235490	34238809	AMATA_chromosomes_26758.mRNA1
11	666	26077349	4	26077246	26077452	AMATA_chromosomes_26132-RA
2	666	55211236.5	4	55210958	55211515	AMATA_chromosomes_05809-RA
3	666	5655894	4	5655617	5656171	AMATA_chromosomes_06415-RA
12	6682	11624643	4	11623042	11626244	AMATA_chromosomes_24192.mRNA1
12	6682	11620092.5	4	11619946	11620239	AMATA_chromosomes_24192-RA
3	1830	6096619	4	6095338	6097900	AMATA_chromosomes_06450.mRNA1
3	1828	6207082.5	4	6204403	6209762	AMATA_chromosomes_06454.mRNA1
2	1828	55111804	4	55109514	55114094	AMATA_chromosomes_05791.mRNA1
3	6329	6431281.5	4	6429141	6433422	AMATA_chromosomes_06476.mRNA1
3	7534	6426245	4	6426103	6426387	AMATA_chromosomes_06475-RA
2	7534	55155484	4	55155342	55155626	AMATA_chromosomes_05797-RA
3	7549	6444999.5	4	6444882	6445117	AMATA_chromosomes_06478.mRNA1
3	7548	6542892.5	4	6542131	6543654	AMATA_chromosomes_06486.mRNA1
2	7532	54033760	4	54029029	54038491	AMATA_chromosomes_05678.mRNA3
3	7532	1988423	4	1985312	1991534	AMATA_chromosomes_06084.mRNA5
3	1823	5062351.5	4	5058755	5065948	AMATA_chromosomes_06365.mRNA1
2	7526	50386598	4	50385228	50387968	AMATA_chromosomes_05356-RB
2	99	54676914	4	54674456	54679372	AMATA_chromosomes_05758.mRNA3
3	6283	2500694	4	2497955	2503433	AMATA_chromosomes_06140.mRNA1
3	1630	2780731.5	4	2780634	2780829	AMATA_chromosomes_06164-RA
2	1630	54450702.5	4	54450238	54451167	AMATA_chromosomes_05725.mRNA2
3	1630	2783657	4	2780955	2786359	AMATA_chromosomes_06164.mRNA1
3	7546	2599151.5	4	2595743	2602560	AMATA_chromosomes_06149.mRNA1
3	96	2754003.5	4	2753770	2754237	AMATA_chromosomes_06162-RA
11	95	23228217	4	23228168	23228266	AMATA_chromosomes_25925-RC
10	6824	25934888	4	25934752	25935024	AMATA_chromosomes_22526-RA
2	1628	53649996	4	53645219	53654773	AMATA_chromosomes_05648.mRNA1
3	1628	1209908	4	1201424	1218392	AMATA_chromosomes_06011.mRNA1
3	1809	2378069	4	2375296	2380842	AMATA_chromosomes_06126.mRNA1
2	94	54466386.5	4	54466117	54466656	AMATA_chromosomes_05727-RA
10	2966	24703891.5	4	24694517	24713266	AMATA_chromosomes_22468.mRNA1
5	10685	47784036.5	4	47781936	47786137	AMATA_chromosomes_10179.mRNA1
6	2992	33491207	4	33486220	33496194	AMATA_chromosomes_15524.mRNA1
8	3569	16746370	4	16743783	16748957	AMATA_chromosomes_21101.mRNA1
8	3569	17006865.5	4	17004455	17009276	AMATA_chromosomes_21110.mRNA1
8	3468	7967332	4	7966223	7968441	AMATA_chromosomes_20578.mRNA2
15	3468	9975763.5	4	9975002	9976525	AMATA_chromosomes_28939.mRNA1
11	3566	24182936	4	24178104	24187768	AMATA_chromosomes_25997.mRNA1
11	3566	24177771.5	4	24177529	24178014	AMATA_chromosomes_25997-RA
4	182	33495107	4	33494284	33495930	AMATA_chromosomes_13384.mRNA1
2	182	54334038	4	54333902	54334174	AMATA_chromosomes_05710-RA
3	182	7636215	4	7635150	7637280	AMATA_chromosomes_06580.mRNA1
15	182	6012707	4	6009548	6015866	AMATA_chromosomes_28688.mRNA1
3	182	2339512	4	2339460	2339564	AMATA_chromosomes_06122-RA
4	5082	11802717.5	4	11800710	11804725	AMATA_chromosomes_12745.mRNA1
13	5083	32367109	4	32365222	32368996	AMATA_chromosomes_19067.mRNA1
4	5084	7569059.5	4	7565592	7572527	AMATA_chromosomes_12556.mRNA1
16	2544	6145605.5	5	6139875	6151336	AMATA_chromosomes_29965.mRNA2
16	2545	6340640.5	5	6340208	6341073	AMATA_chromosomes_29980-RA
10	2545	34799580.5	5	34799154	34800007	AMATA_chromosomes_23077.mRNA1
4	2549	42787147.5	5	42783481	42790814	AMATA_chromosomes_13983.mRNA1
4	2551	42778575.5	5	42775846	42781305	AMATA_chromosomes_13982.mRNA2
4	2548	42889613.5	5	42887795	42891432	AMATA_chromosomes_13990-RB
1	5224	2553884.5	5	2553614	2554155	AMATA_chromosomes_00234.mRNA1
1	5223	2519265	5	2517206	2521324	AMATA_chromosomes_00229.mRNA2
1	578	2659859.5	5	2657430	2662289	AMATA_chromosomes_00243.mRNA5
1	578	2659499.5	5	2656710	2662289	AMATA_chromosomes_00243-RB
1	5221	2498568.5	5	2497005	2500132	AMATA_chromosomes_00226.mRNA1
1	5221	46144396	5	46143275	46145517	AMATA_chromosomes_01803.mRNA2
1	5218	2353049	5	2351116	2354982	AMATA_chromosomes_00215.mRNA1
15	1444	21305201	5	21304332	21306070	AMATA_chromosomes_29269.mRNA1
8	1444	9026159	5	9025462	9026856	AMATA_chromosomes_20619.mRNA1
8	1444	9024129	5	9024028	9024230	AMATA_chromosomes_20619-RA
12	5217	15597647	5	15595974	15599320	AMATA_chromosomes_24436.mRNA1
15	5217	26266742.5	5	26264006	26269479	AMATA_chromosomes_29411.mRNA1
8	9272	1991958	5	1989578	1994338	AMATA_chromosomes_20057.mRNA1
8	9272	1999188.5	5	1997786	2000591	AMATA_chromosomes_20058.mRNA1
15	5744	4272891.5	5	4270845	4274938	AMATA_chromosomes_28508.mRNA2
1	557	2309175.5	5	2308222	2310129	AMATA_chromosomes_00212-RB
15	5216	26402324	5	26402164	26402484	AMATA_chromosomes_29414-RA
8	5216	27554992.5	5	27554957	27555028	AMATA_chromosomes_21462-RA
8	5742	3911613	5	3910778	3912448	AMATA_chromosomes_20228-RA
8	6070	3656506.5	5	3650429	3662584	AMATA_chromosomes_20203.mRNA1
15	6069	1142093.5	5	1139214	1144973	AMATA_chromosomes_28300.mRNA1
15	6069	1138359	5	1138145	1138573	AMATA_chromosomes_28300-RA
8	6068	2026326	5	2023690	2028962	AMATA_chromosomes_20061.mRNA1
15	5735	4546453	5	4545751	4547155	AMATA_chromosomes_28528.mRNA1
15	1393	27387135.5	5	27385894	27388377	AMATA_chromosomes_29446.mRNA2
8	5733	3615171.5	5	3613877	3616466	AMATA_chromosomes_20200.mRNA1
8	8515	2768259	5	2767626	2768892	AMATA_chromosomes_20129.mRNA1
8	619	3498203	5	3498148	3498258	AMATA_chromosomes_20189-RA
8	619	3500442.5	5	3500104	3500781	AMATA_chromosomes_20189.mRNA1
15	5730	2592546.5	5	2587536	2597557	AMATA_chromosomes_28378.mRNA2
1	556	2249765.5	5	2246640	2252891	AMATA_chromosomes_00207.mRNA1
1	556	2246743	5	2246716	2246770	AMATA_chromosomes_00207-RC
1	5118	2403711.5	5	2399153	2408270	AMATA_chromosomes_00217.mRNA2
15	5741	4436548.5	5	4429775	4443322	AMATA_chromosomes_28520.mRNA2
1	1445	2453862.5	5	2451170	2456555	AMATA_chromosomes_00220.mRNA1
1	1445	46068734	5	46067186	46070282	AMATA_chromosomes_01799.mRNA1
15	559	4289314.5	5	4286553	4292076	AMATA_chromosomes_28510.mRNA2
8	559	3852197.5	5	3848920	3855475	AMATA_chromosomes_20222.mRNA2
8	559	3852197.5	5	3848920	3855475	AMATA_chromosomes_20222.mRNA1
15	8479	1149237	5	1148899	1149575	AMATA_chromosomes_28301.mRNA1
8	8479	2044688.5	5	2044621	2044756	AMATA_chromosomes_20064.mRNA1
8	8480	1462851.5	5	1462153	1463550	AMATA_chromosomes_20005-RA
15	8480	813466	5	812760	814172	AMATA_chromosomes_28255-RA
15	1370	18191660.5	5	18187881	18195440	AMATA_chromosomes_29183-RC
8	1370	19826262	5	19823285	19829239	AMATA_chromosomes_21216.mRNA1
1	554	94214	5	92650	95778	AMATA_chromosomes_00004.mRNA1
1	8304	46354260	5	46351727	46356793	AMATA_chromosomes_01815.mRNA1
1	8304	158362	5	158304	158420	AMATA_chromosomes_00012-RA
8	1375	3954686.5	5	3951296	3958077	AMATA_chromosomes_20233.mRNA1
15	1375	4150338.5	5	4150246	4150431	AMATA_chromosomes_28497-RA
15	1375	4154074.5	5	4150988	4157161	AMATA_chromosomes_28497.mRNA2
15	8488	4423579.5	5	4421391	4425768	AMATA_chromosomes_28519.mRNA1
12	5890	11186164	5	11184051	11188277	AMATA_chromosomes_24168.mRNA1
15	5893	4076704.5	5	4076606	4076803	AMATA_chromosomes_28489-RA
4	625	42667876.5	5	42662026	42673727	AMATA_chromosomes_13972.mRNA1
1	625	51417813.5	5	51413272	51422355	AMATA_chromosomes_02106.mRNA2
1	625	4814650	5	4809333	4819967	AMATA_chromosomes_00407.mRNA1
8	625	2749029	5	2747450	2750608	AMATA_chromosomes_20126.mRNA1
8	5894	4014110.5	5	4013649	4014572	AMATA_chromosomes_20239-RA
8	5894	4020497	5	4018893	4022101	AMATA_chromosomes_20240.mRNA1
15	5894	4083341.5	5	4083194	4083489	AMATA_chromosomes_28490.mRNA1
15	543	3984080.5	5	3983778	3984383	AMATA_chromosomes_28479.mRNA1
8	5836	56652	5	56303	57001	AMATA_chromosomes_19880.mRNA2
10	541	28038621.5	5	28037091	28040152	AMATA_chromosomes_22654.mRNA1
3	2465	7448754.5	5	7446547	7450962	AMATA_chromosomes_06559.mRNA1
3	2465	19490681	5	19490459	19490903	AMATA_chromosomes_07231-RA
16	540	4586207	5	4585744	4586670	AMATA_chromosomes_29865-RA
6	4087	9458627	6	9456973	9460281	AMATA_chromosomes_14761.mRNA1
14	9869	29235412	6	29235171	29235653	AMATA_chromosomes_27904-RA
4	272	45800548.5	6	45799775	45801322	AMATA_chromosomes_14282-RA
6	272	18960420.5	6	18959492	18961349	AMATA_chromosomes_15057.mRNA1
1	6506	5679975	6	5679647	5680303	AMATA_chromosomes_00470-RA
14	4151	30946346	6	30940603	30952089	AMATA_chromosomes_28081.mRNA4
11	7493	32937081	6	32931881	32942281	AMATA_chromosomes_26633.mRNA3
11	7493	32936575.5	6	32928214	32944937	AMATA_chromosomes_26633.mRNA2
9	7492	37505137.5	6	37504929	37505346	AMATA_chromosomes_17767.mRNA1
9	7492	37497686	6	37492983	37502389	AMATA_chromosomes_17766.mRNA1
14	7492	29378790.5	6	29378702	29378879	AMATA_chromosomes_27920.mRNA1
14	7492	29376707	6	29376597	29376817	AMATA_chromosomes_27920-RA
9	7492	37503821.5	6	37503644	37503999	AMATA_chromosomes_17767-RA
9	7492	37492803	6	37492718	37492888	AMATA_chromosomes_17766-RA
9	6244	40218445.5	6	40218381	40218510	AMATA_chromosomes_18014-RA
9	6244	40222208.5	6	40219124	40225293	AMATA_chromosomes_18014.mRNA1
14	6244	30844282	6	30844038	30844526	AMATA_chromosomes_28072-RA
14	6244	30850692.5	6	30850628	30850757	AMATA_chromosomes_28073.mRNA1
1	6242	703763	6	702762	704764	AMATA_chromosomes_00070.mRNA1
4	6242	46636559	6	46636204	46636914	AMATA_chromosomes_14370-RA
1	6242	683215.5	6	676909	689522	AMATA_chromosomes_00069.mRNA1
6	6242	1175892	6	1175543	1176241	AMATA_chromosomes_14426-RA
9	6242	37126104	6	37125590	37126618	AMATA_chromosomes_17727-RA
9	7498	37370726	6	37368749	37372703	AMATA_chromosomes_17750.mRNA1
9	7498	37368409.5	6	37368170	37368649	AMATA_chromosomes_17750-RA
14	7498	29309101	6	29308416	29309786	AMATA_chromosomes_27909-RA
4	6526	45157090	6	45156982	45157198	AMATA_chromosomes_14206-RA
9	6526	40373583	6	40373489	40373677	AMATA_chromosomes_18032-RA
14	6526	30697829.5	6	30697593	30698066	AMATA_chromosomes_28058-RA
4	6526	45157433.5	6	45157262	45157605	AMATA_chromosomes_14206.mRNA1
1	6503	5667867.5	6	5666518	5669217	AMATA_chromosomes_00469.mRNA1
1	6503	46577398	6	46575899	46578897	AMATA_chromosomes_01828.mRNA1
1	6527	5647415.5	6	5646558	5648273	AMATA_chromosomes_00468.mRNA1
1	2420	43279161.5	6	43276171	43282152	AMATA_chromosomes_01689.mRNA1
6	4148	6179753.5	6	6174066	6185441	AMATA_chromosomes_14625.mRNA3
6	4163	8807720	6	8806678	8808762	AMATA_chromosomes_14737-RA
4	4163	44863205	6	44862810	44863600	AMATA_chromosomes_14179-RA
14	7004	31157072.5	6	31156826	31157319	AMATA_chromosomes_28104.mRNA1
9	7004	39588665.5	6	39588419	39588912	AMATA_chromosomes_17966-RA
1	8731	5330072.5	6	5325729	5334416	AMATA_chromosomes_00451.mRNA1
6	271	18718136	6	18715779	18720493	AMATA_chromosomes_15050.mRNA1
4	271	45844599	6	45844281	45844917	AMATA_chromosomes_14286-RA
4	271	41117601	6	41115286	41119916	AMATA_chromosomes_13823.mRNA1
9	271	38371231.5	6	38370091	38372372	AMATA_chromosomes_17850.mRNA2
4	271	45846982.5	6	45845891	45848074	AMATA_chromosomes_14286.mRNA1
12	271	14031240	6	14028599	14033881	AMATA_chromosomes_24329.mRNA1
12	271	14297653	6	14295638	14299668	AMATA_chromosomes_24344.mRNA2
14	273	31098812	6	31098676	31098948	AMATA_chromosomes_28099-RA
9	273	39652971	6	39652835	39653107	AMATA_chromosomes_17972.mRNA1
9	9884	39474172.5	6	39473744	39474601	AMATA_chromosomes_17952-RA
14	6223	31323365	6	31323030	31323700	AMATA_chromosomes_28115.mRNA1
9	6223	39434414.5	6	39432220	39436609	AMATA_chromosomes_17946.mRNA1
14	6223	31321298.5	6	31321109	31321488	AMATA_chromosomes_28115-RA
9	6222	37029221.5	6	37029126	37029317	AMATA_chromosomes_17718-RA
9	6221	37037812	6	37036749	37038875	AMATA_chromosomes_17719.mRNA1
12	10383	31301892	6	31301197	31302587	AMATA_chromosomes_25046.mRNA1
9	8600	41299965	6	41299556	41300374	AMATA_chromosomes_18114.mRNA1
14	11337	29705494	6	29705457	29705531	AMATA_chromosomes_27954-RA
6	4056	11499499	6	11498665	11500333	AMATA_chromosomes_14844.mRNA1
4	4054	44547360	6	44546303	44548417	AMATA_chromosomes_14141.mRNA1
4	4054	44545275.5	6	44545183	44545368	AMATA_chromosomes_14141-RA
4	4175	44203754.5	6	44201897	44205612	AMATA_chromosomes_14111.mRNA1
4	4052	44514076.5	6	44513200	44514953	AMATA_chromosomes_14138.mRNA1
14	7561	29603624.5	6	29601966	29605283	AMATA_chromosomes_27945.mRNA1
9	1978	41575158	6	41574383	41575933	AMATA_chromosomes_18142.mRNA1
14	1978	31596891.5	6	31596216	31597567	AMATA_chromosomes_28144.mRNA1
10	9859	12921462	6	12921359	12921565	AMATA_chromosomes_22041.mRNA1
10	9859	12878920	6	12878817	12879023	AMATA_chromosomes_22021-RA
10	9859	12770810	6	12770707	12770913	AMATA_chromosomes_21976.mRNA1
8	9859	23406133	6	23406030	23406236	AMATA_chromosomes_21346.mRNA1
5	4046	3919018.5	6	3917166	3920871	AMATA_chromosomes_08603.mRNA1
3	25	1315446.5	6	1315186	1315707	AMATA_chromosomes_06021.mRNA1
11	25	34872571	6	34872141	34873001	AMATA_chromosomes_26811-RA
2	25	53769104	6	53768758	53769450	AMATA_chromosomes_05657-RA
5	10120	41829465	6	41829065	41829865	AMATA_chromosomes_09842-RA
6	213	13611053	6	13610791	13611315	AMATA_chromosomes_14903-RA
14	213	31757938	6	31757559	31758317	AMATA_chromosomes_28158-RA
9	213	41674697	6	41674333	41675061	AMATA_chromosomes_18153-RA
9	11351	38592808	6	38592629	38592987	AMATA_chromosomes_17869-RA
14	11351	29899610	6	29899427	29899793	AMATA_chromosomes_27971-RA
6	7007	3918783.5	6	3918058	3919509	AMATA_chromosomes_14570.mRNA1
1	2359	49312622	6	49312243	49313001	AMATA_chromosomes_01985-RA
9	10379	17522920	6	17522880	17522960	AMATA_chromosomes_16738-RA
6	2357	5963302	6	5963106	5963498	AMATA_chromosomes_14615.mRNA1
4	2357	45500119	6	45499873	45500365	AMATA_chromosomes_14240.mRNA1
14	2013	31802413	6	31792007	31812819	AMATA_chromosomes_28162.mRNA1
9	11350	38554214.5	6	38554144	38554285	AMATA_chromosomes_17865-RA
14	1952	27836749	6	27826325	27847173	AMATA_chromosomes_27781.mRNA1
9	1953	35504652	6	35503065	35506239	AMATA_chromosomes_17594.mRNA1
2	1958	38754094	6	38753553	38754635	AMATA_chromosomes_04724.mRNA1
9	1958	42117678.5	6	42117235	42118122	AMATA_chromosomes_18187.mRNA1
9	1958	38997441.5	6	38996952	38997931	AMATA_chromosomes_17908.mRNA1
3	1958	24168783	6	24168249	24169317	AMATA_chromosomes_07386.mRNA1
9	259	41979835	6	41979249	41980421	AMATA_chromosomes_18174.mRNA1
4	4167	45325482.5	6	45323123	45327842	AMATA_chromosomes_14221.mRNA1
4	438	44078256	6	44074337	44082175	AMATA_chromosomes_14099.mRNA3
4	438	44093696	6	44092777	44094615	AMATA_chromosomes_14101-RA
4	7965	43386210.5	6	43383812	43388609	AMATA_chromosomes_14035.mRNA1
5	4002	3813379	7	3813104	3813654	AMATA_chromosomes_08595.mRNA1
5	3683	3891861	7	3888700	3895022	AMATA_chromosomes_08601.mRNA1
5	4045	3983242.5	7	3983138	3983347	AMATA_chromosomes_08611.mRNA1
2	5672	47591208	7	47589418	47592998	AMATA_chromosomes_05126.mRNA1
2	1180	47471146.5	7	47470667	47471626	AMATA_chromosomes_05114-RA
2	7304	1280731	7	1280178	1281284	AMATA_chromosomes_03269.mRNA1
2	7304	705780	7	705227	706333	AMATA_chromosomes_03251.mRNA1
1	9613	396520	7	394665	398375	AMATA_chromosomes_00037.mRNA1
5	10780	43848616	7	43846196	43851036	AMATA_chromosomes_09927.mRNA1
3	5698	22166676	7	22159227	22174125	AMATA_chromosomes_07327.mRNA2
3	5696	21910430	7	21909849	21911011	AMATA_chromosomes_07319.mRNA1
2	5694	48125247.5	7	48118442	48132053	AMATA_chromosomes_05162.mRNA2
3	1165	21946418.5	7	21941411	21951426	AMATA_chromosomes_07321.mRNA1
5	10968	10135921.5	7	10134550	10137293	AMATA_chromosomes_08882-RB
5	3838	4284115.5	7	4283968	4284263	AMATA_chromosomes_08637.mRNA1
5	3838	4281325.5	7	4281252	4281399	AMATA_chromosomes_08637-RA
5	3840	9949494.5	7	9948294	9950695	AMATA_chromosomes_08866.mRNA1
5	6880	10010002.5	7	10008062	10011943	AMATA_chromosomes_08871.mRNA1
5	6880	10007199.5	7	10007059	10007340	AMATA_chromosomes_08871-RA
5	3842	9937265.5	7	9934416	9940115	AMATA_chromosomes_08865.mRNA1
5	967	48991674	7	48990587	48992761	AMATA_chromosomes_10286.mRNA2
2	1092	44498973.5	7	44497846	44500101	AMATA_chromosomes_04958.mRNA1
3	1092	18213718	7	18213289	18214147	AMATA_chromosomes_07150.mRNA1
3	5661	19548675	7	19548625	19548725	AMATA_chromosomes_07236.mRNA1
3	5661	19548392	7	19548284	19548500	AMATA_chromosomes_07236-RA
2	5661	47908600.5	7	47907732	47909469	AMATA_chromosomes_05143.mRNA1
1	4507	58494888.5	7	58492764	58497013	AMATA_chromosomes_02529.mRNA1
2	6262	52386802	7	52386736	52386868	AMATA_chromosomes_05551.mRNA1
3	6262	3539744	7	3539678	3539810	AMATA_chromosomes_06234.mRNA1
3	985	32316779	7	32312247	32321311	AMATA_chromosomes_07621.mRNA1
1	4486	14912383	7	14911636	14913130	AMATA_chromosomes_00932.mRNA1
1	4485	63436129	7	63435175	63437083	AMATA_chromosomes_02933.mRNA1
1	4485	14957758.5	7	14957575	14957942	AMATA_chromosomes_00934.mRNA1
2	5644	42956332.5	7	42953069	42959596	AMATA_chromosomes_04880.mRNA1
15	5643	18474846.5	7	18467306	18482387	AMATA_chromosomes_29191.mRNA1
2	5639	41520495.5	7	41516526	41524465	AMATA_chromosomes_04824.mRNA1
3	5639	28170304.5	7	28165431	28175178	AMATA_chromosomes_07527.mRNA2
3	1131	38633662.5	7	38631557	38635768	AMATA_chromosomes_07715.mRNA1
3	5544	38741040	7	38736938	38745142	AMATA_chromosomes_07718.mRNA1
3	5544	38735732	7	38735379	38736085	AMATA_chromosomes_07718-RA
2	5542	47137717.5	7	47131881	47143554	AMATA_chromosomes_05098-RC
1	1050	9095377.5	7	9095221	9095534	AMATA_chromosomes_00637-RA
1	1050	9097798.5	7	9096406	9099191	AMATA_chromosomes_00637.mRNA1
2	1085	44762495	7	44757913	44767077	AMATA_chromosomes_04975-RB
1	1085	56767298.5	7	56758372	56776225	AMATA_chromosomes_02383.mRNA4
3	1085	17636533.5	7	17633850	17639217	AMATA_chromosomes_07119.mRNA2
6	1085	35667051	7	35664013	35670089	AMATA_chromosomes_15672.mRNA1
4	1085	21815425	7	21815234	21815616	AMATA_chromosomes_13061.mRNA3
3	1085	18809263	7	18802653	18815873	AMATA_chromosomes_07181-RB
2	1085	43743620.5	7	43740076	43747165	AMATA_chromosomes_04925.mRNA1
4	1085	21811063	7	21810532	21811594	AMATA_chromosomes_13061-RA
5	1085	5112334	7	5110493	5114175	AMATA_chromosomes_08708.mRNA2
11	6852	25996730	7	25995816	25997644	AMATA_chromosomes_26124-RA
2	7174	44259524	7	44257411	44261637	AMATA_chromosomes_04947.mRNA1
5	1086	40248424	7	40247800	40249048	AMATA_chromosomes_09755.mRNA1
3	1087	17691555	7	17691386	17691724	AMATA_chromosomes_07122-RA
5	1087	40087831	7	40087674	40087988	AMATA_chromosomes_09747-RA
3	1087	17693381	7	17691820	17694942	AMATA_chromosomes_07122.mRNA1
5	1087	40091900.5	7	40088841	40094960	AMATA_chromosomes_09747.mRNA1
1	4409	56888951	7	56883555	56894347	AMATA_chromosomes_02393.mRNA1
2	1208	48446350.5	7	48446062	48446639	AMATA_chromosomes_05187.mRNA1
2	3765	44679811	7	44676762	44682860	AMATA_chromosomes_04970.mRNA1
5	3765	39923546	7	39923396	39923696	AMATA_chromosomes_09740-RA
5	3732	39757900	7	39756825	39758975	AMATA_chromosomes_09736.mRNA1
5	3732	39789890.5	7	39789042	39790739	AMATA_chromosomes_09737.mRNA1
2	965	11642683.5	7	11642506	11642861	AMATA_chromosomes_04044.mRNA1
12	965	8188467.5	7	8187442	8189493	AMATA_chromosomes_24060.mRNA2
7	965	45962496.5	7	45961554	45963439	AMATA_chromosomes_11839.mRNA1
2	965	11641363.5	7	11641284	11641443	AMATA_chromosomes_04044-RA
5	3766	39663365.5	7	39662901	39663830	AMATA_chromosomes_09733-RA
5	3766	39652274.5	7	39652035	39652514	AMATA_chromosomes_09731-RA
3	4608	12825088	7	12822000	12828176	AMATA_chromosomes_06926.mRNA1
11	1091	16353210.5	7	16338298	16368123	AMATA_chromosomes_25600.mRNA2
2	1091	44517187	7	44516562	44517812	AMATA_chromosomes_04960.mRNA1
3	1091	18177144	7	18173357	18180931	AMATA_chromosomes_07146.mRNA1
1	1091	56959938.5	7	56957328	56962549	AMATA_chromosomes_02400.mRNA1
5	3768	49026877	7	49020893	49032861	AMATA_chromosomes_10287.mRNA1
3	3768	18710486	7	18710146	18710826	AMATA_chromosomes_07176.mRNA1
1	9087	16637130.5	7	16636402	16637859	AMATA_chromosomes_00975-RA
1	8087	64513276.5	7	64509989	64516564	AMATA_chromosomes_03017.mRNA1
1	8087	13243686	7	13239975	13247397	AMATA_chromosomes_00861.mRNA2
1	8087	64469747.5	7	64469692	64469803	AMATA_chromosomes_03013-RA
3	970	38872672.5	7	38871982	38873363	AMATA_chromosomes_07722.mRNA1
5	970	15376466.5	7	15375253	15377680	AMATA_chromosomes_09100.mRNA1
1	970	56415323.5	7	56414657	56415990	AMATA_chromosomes_02363.mRNA1
1	970	54832121	7	54831875	54832367	AMATA_chromosomes_02262-RA
3	970	38861886	7	38861673	38862099	AMATA_chromosomes_07721-RA
1	970	54835960	7	54835362	54836558	AMATA_chromosomes_02262.mRNA2
11	970	17207312.5	7	17203877	17210748	AMATA_chromosomes_25632.mRNA1
3	970	38864835.5	7	38864209	38865462	AMATA_chromosomes_07721.mRNA1
1	4530	65528385	7	65524411	65532359	AMATA_chromosomes_03099.mRNA1
1	4531	11983438	7	11980235	11986641	AMATA_chromosomes_00808.mRNA5
1	4531	65605873	7	65602728	65609018	AMATA_chromosomes_03105.mRNA2
9	10808	29936221.5	8	29935958	29936485	AMATA_chromosomes_17342-RA
9	10808	30413656.5	8	30413393	30413920	AMATA_chromosomes_17371-RA
13	3308	9558900	8	9557616	9560184	AMATA_chromosomes_18362.mRNA1
7	3307	47282679	8	47280441	47284917	AMATA_chromosomes_11927.mRNA1
7	834	48152528	8	48151479	48153577	AMATA_chromosomes_11971.mRNA1
5	3180	31458306.5	8	31452743	31463870	AMATA_chromosomes_09497.mRNA1
12	4307	2616397.5	8	2616100	2616695	AMATA_chromosomes_23618-RA
13	4307	22577488	8	22575643	22579333	AMATA_chromosomes_18715.mRNA2
7	4307	41498095	8	41492864	41503326	AMATA_chromosomes_11536.mRNA1
12	4307	1945623	8	1944793	1946453	AMATA_chromosomes_23565.mRNA1
12	4307	2620653	8	2618581	2622725	AMATA_chromosomes_23618.mRNA1
2	4308	9846035.5	8	9845882	9846189	AMATA_chromosomes_03934-RC
12	869	19414534	8	19414230	19414838	AMATA_chromosomes_24698-RA
12	869	19417457.5	8	19417236	19417679	AMATA_chromosomes_24698.mRNA1
2	869	11038923	8	11038712	11039134	AMATA_chromosomes_04018.mRNA1
2	869	11036143.5	8	11036039	11036248	AMATA_chromosomes_04018-RA
12	4309	17292835	8	17292399	17293271	AMATA_chromosomes_24542-RA
7	957	43421320.5	8	43421273	43421368	AMATA_chromosomes_11667-RA
7	957	43423702.5	8	43423106	43424299	AMATA_chromosomes_11667.mRNA1
13	957	16255571	8	16255132	16256010	AMATA_chromosomes_18508-RB
13	957	16246840.5	8	16245544	16248137	AMATA_chromosomes_18506.mRNA1
7	957	43439554	8	43438998	43440110	AMATA_chromosomes_11668-RA
7	957	43446388	8	43445571	43447205	AMATA_chromosomes_11669.mRNA2
12	4296	1105232.5	8	1104901	1105564	AMATA_chromosomes_23494-RA
12	4296	1114309.5	8	1105684	1122935	AMATA_chromosomes_23494.mRNA1
12	4312	17085788.5	8	17085441	17086136	AMATA_chromosomes_24530.mRNA2
12	4311	17122320	8	17122245	17122395	AMATA_chromosomes_24532.mRNA1
12	4310	17285406.5	8	17284515	17286298	AMATA_chromosomes_24541.mRNA1
2	3299	9137153.5	8	9134921	9139386	AMATA_chromosomes_03902.mRNA1
13	3299	9327085	8	9321088	9333082	AMATA_chromosomes_18356.mRNA1
12	3299	17119421	8	17117385	17121457	AMATA_chromosomes_24531.mRNA1
5	854	34465004.5	8	34464741	34465268	AMATA_chromosomes_09572.mRNA1
5	854	32361327	8	32358986	32363668	AMATA_chromosomes_09524.mRNA1
12	854	17448461	8	17448199	17448723	AMATA_chromosomes_24550.mRNA1
2	3301	9102995.5	8	9102768	9103223	AMATA_chromosomes_03899-RA
12	3303	17264151	8	17263419	17264883	AMATA_chromosomes_24538.mRNA1
7	3304	47236695	8	47230816	47242574	AMATA_chromosomes_11923.mRNA1
12	4306	2319761.5	8	2318384	2321139	AMATA_chromosomes_23595.mRNA2
12	853	17732656	8	17728105	17737207	AMATA_chromosomes_24569.mRNA1
2	853	10069805	8	10067561	10072049	AMATA_chromosomes_03951.mRNA1
5	3178	31795550.5	8	31779289	31811812	AMATA_chromosomes_09512.mRNA1
5	3164	27591911	8	27583979	27599843	AMATA_chromosomes_09446.mRNA1
2	904	56613156	8	56605371	56620941	AMATA_chromosomes_05926.mRNA1
2	904	55668651	8	55664892	55672410	AMATA_chromosomes_05843.mRNA1
11	904	29861212	8	29858701	29863723	AMATA_chromosomes_26427.mRNA1
5	904	19158962.5	8	19150844	19167081	AMATA_chromosomes_09228.mRNA1
2	4317	9534648.5	8	9533938	9535359	AMATA_chromosomes_03908-RA
12	4317	16854419.5	8	16853703	16855136	AMATA_chromosomes_24516.mRNA1
5	3139	48747388.5	8	48744652	48750125	AMATA_chromosomes_10260.mRNA1
5	3139	48743574	8	48743357	48743791	AMATA_chromosomes_10260-RA
5	3140	23640432.5	8	23637038	23643827	AMATA_chromosomes_09355.mRNA1
5	3141	23867101.5	8	23862111	23872092	AMATA_chromosomes_09361.mRNA1
5	825	47107873	8	47104765	47110981	AMATA_chromosomes_10131.mRNA1
7	825	41935879.5	8	41931564	41940195	AMATA_chromosomes_11564.mRNA1
5	8861	48832346	8	48832054	48832638	AMATA_chromosomes_10270-RA
12	4319	16744329.5	8	16742437	16746222	AMATA_chromosomes_24510.mRNA1
12	4318	16813531.5	8	16811395	16815668	AMATA_chromosomes_24513.mRNA1
2	4316	9526599	8	9524925	9528273	AMATA_chromosomes_03907.mRNA1
5	905	42357631.5	8	42357040	42358223	AMATA_chromosomes_09862-RA
12	905	3812329.5	8	3811115	3813544	AMATA_chromosomes_23709.mRNA1
12	4314	17019867	8	17019759	17019975	AMATA_chromosomes_24526-RA
2	964	11590967.5	8	11590896	11591039	AMATA_chromosomes_04041-RA
7	964	45981681.5	8	45979618	45983745	AMATA_chromosomes_11841.mRNA1
2	964	11593824.5	8	11591368	11596281	AMATA_chromosomes_04041.mRNA1
7	3296	46986597	8	46986275	46986919	AMATA_chromosomes_11899-RA
5	3296	23554796	8	23554501	23555091	AMATA_chromosomes_09348.mRNA1
7	3296	46996893	8	46996586	46997200	AMATA_chromosomes_11900-RA
2	870	10972975	8	10971725	10974225	AMATA_chromosomes_04013.mRNA1
12	870	19384427	8	19383398	19385456	AMATA_chromosomes_24695.mRNA1
12	4295	1008672.5	8	1005358	1011987	AMATA_chromosomes_23487.mRNA1
12	958	16664807	8	16664149	16665465	AMATA_chromosomes_24504-RA
5	958	23778548	8	23777908	23779188	AMATA_chromosomes_09360-RA
12	959	16955141.5	8	16954360	16955923	AMATA_chromosomes_24522.mRNA1
13	3302	9503849	8	9503521	9504177	AMATA_chromosomes_18361.mRNA1
7	3305	47255247.5	8	47255148	47255347	AMATA_chromosomes_11925-RA
7	3306	47267415	8	47266661	47268169	AMATA_chromosomes_11926-RA
12	4323	17678757	8	17674681	17682833	AMATA_chromosomes_24567.mRNA1
2	4321	9572306.5	8	9570602	9574011	AMATA_chromosomes_03909.mRNA2
12	4321	16698728.5	8	16697652	16699805	AMATA_chromosomes_24506.mRNA1
12	4321	16702194.5	8	16701573	16702816	AMATA_chromosomes_24507.mRNA1
12	4321	16695044	8	16695001	16695087	AMATA_chromosomes_24506-RA
7	945	40009596	8	40008044	40011148	AMATA_chromosomes_11444.mRNA1
7	3314	48207991.5	8	48205610	48210373	AMATA_chromosomes_11975.mRNA1
7	946	40223990	8	40223938	40224042	AMATA_chromosomes_11460-RA
13	946	25542437.5	8	25540936	25543939	AMATA_chromosomes_18809.mRNA1
7	946	40225536	8	40224436	40226636	AMATA_chromosomes_11460.mRNA1
2	7027	10347214.5	8	10344639	10349790	AMATA_chromosomes_03969.mRNA1
12	7027	18650034.5	8	18647677	18652392	AMATA_chromosomes_24639.mRNA1
12	4324	17499198.5	8	17498374	17500023	AMATA_chromosomes_24556.mRNA1
2	4324	9965883	8	9965681	9966085	AMATA_chromosomes_03943.mRNA2
12	8037	17758092	8	17751380	17764804	AMATA_chromosomes_24570.mRNA2
11	13033	26986948	8	26984699	26989197	AMATA_chromosomes_26197.mRNA1
6	2794	33600144	9	33599963	33600325	AMATA_chromosomes_15533-RA
4	2794	37000206	9	37000034	37000378	AMATA_chromosomes_13551-RA
4	2794	37925813	9	37925641	37925985	AMATA_chromosomes_13594-RA
15	2794	5319666.5	9	5310678	5328655	AMATA_chromosomes_28607.mRNA3
4	2795	38479860.5	9	38479645	38480076	AMATA_chromosomes_13623-RB
6	2795	33647135	9	33645999	33648271	AMATA_chromosomes_15535.mRNA2
6	2795	33663246.5	9	33662018	33664475	AMATA_chromosomes_15536.mRNA1
4	2796	33844927.5	9	33835824	33854031	AMATA_chromosomes_13403.mRNA1
6	7744	38441539	9	38441347	38441731	AMATA_chromosomes_15879-RA
4	7744	33554339	9	33554012	33554666	AMATA_chromosomes_13386.mRNA1
6	2737	33271740	9	33263735	33279745	AMATA_chromosomes_15507.mRNA1
15	5559	6247663.5	9	6244166	6251161	AMATA_chromosomes_28707.mRNA2
8	9224	6457255	9	6453143	6461367	AMATA_chromosomes_20447.mRNA1
6	774	34396211	9	34395922	34396500	AMATA_chromosomes_15583-RA
4	774	35018168.5	9	35017878	35018459	AMATA_chromosomes_13446.mRNA1
13	5104	36818782	9	36814858	36822706	AMATA_chromosomes_19412.mRNA1
4	5104	7163191	9	7160279	7166103	AMATA_chromosomes_12532.mRNA1
4	2988	37127980.5	9	37127289	37128672	AMATA_chromosomes_13560.mRNA1
4	2988	37782382	9	37781982	37782782	AMATA_chromosomes_13588.mRNA1
6	2990	33446883	9	33442976	33450790	AMATA_chromosomes_15520.mRNA1
4	2991	37731136	9	37730153	37732119	AMATA_chromosomes_13586.mRNA1
4	2991	37156147	9	37153984	37158310	AMATA_chromosomes_13562.mRNA1
4	776	7095497	9	7095418	7095576	AMATA_chromosomes_12527-RA
4	776	37176030.5	9	37175848	37176213	AMATA_chromosomes_13564-RA
6	776	33425648.5	9	33425466	33425831	AMATA_chromosomes_15518-RA
4	776	37704272.5	9	37704090	37704455	AMATA_chromosomes_13584-RA
15	7332	4929101	9	4928869	4929333	AMATA_chromosomes_28571.mRNA1
8	777	4906557	9	4905278	4907836	AMATA_chromosomes_20309.mRNA1
15	777	5516270	9	5516084	5516456	AMATA_chromosomes_28632.mRNA1
15	5512	5379568	9	5377883	5381253	AMATA_chromosomes_28613.mRNA1
8	5512	5220620.5	9	5218929	5222312	AMATA_chromosomes_20347.mRNA1
4	5096	7487924.5	9	7480440	7495409	AMATA_chromosomes_12549.mRNA2
2	753	3544606.5	9	3544019	3545194	AMATA_chromosomes_03472-RA
11	753	25020690.5	9	25020103	25021278	AMATA_chromosomes_26054-RA
13	754	36918465	9	36915340	36921590	AMATA_chromosomes_19422.mRNA1
15	754	5228002.5	9	5227751	5228254	AMATA_chromosomes_28597-RA
4	754	7327638	9	7322729	7332547	AMATA_chromosomes_12540.mRNA1
15	754	5222320.5	9	5221537	5223104	AMATA_chromosomes_28595.mRNA1
8	754	5050310	9	5050066	5050554	AMATA_chromosomes_20327-RA
8	5450	6346086	9	6344517	6347655	AMATA_chromosomes_20441.mRNA1
8	5568	5127107.5	9	5125946	5128269	AMATA_chromosomes_20335.mRNA1
4	1317	36727969	9	36727093	36728845	AMATA_chromosomes_13532.mRNA1
8	1317	5327674.5	9	5327077	5328272	AMATA_chromosomes_20358.mRNA1
15	1317	5097345.5	9	5096766	5097925	AMATA_chromosomes_28586.mRNA1
4	1317	38183414.5	9	38181976	38184853	AMATA_chromosomes_13611.mRNA1
4	1316	11565698	9	11564715	11566681	AMATA_chromosomes_12736.mRNA1
15	5517	5274320.5	9	5269844	5278797	AMATA_chromosomes_28603.mRNA1
15	5518	5231202	9	5231097	5231307	AMATA_chromosomes_28598-RA
15	5518	5241270	9	5241165	5241375	AMATA_chromosomes_28601-RA
8	5518	5043259	9	5043151	5043367	AMATA_chromosomes_20326.mRNA1
11	5491	31379962.5	9	31376383	31383542	AMATA_chromosomes_26528.mRNA1
8	7315	5830006.5	9	5826148	5833865	AMATA_chromosomes_20402.mRNA1
13	7315	37497311	9	37494617	37500005	AMATA_chromosomes_19475.mRNA1
15	7315	5678810.5	9	5678299	5679322	AMATA_chromosomes_28649.mRNA1
8	5521	5361700.5	9	5356543	5366858	AMATA_chromosomes_20361.mRNA1
6	786	31785035.5	9	31783713	31786358	AMATA_chromosomes_15406.mRNA2
8	5519	5331740.5	9	5330627	5332854	AMATA_chromosomes_20359.mRNA1
4	1313	11231009	9	11230302	11231716	AMATA_chromosomes_12724.mRNA1
13	4928	36493581	9	36492108	36495054	AMATA_chromosomes_19383.mRNA1
13	8267	36988484.5	9	36988269	36988700	AMATA_chromosomes_19430-RA
13	8267	36988851	9	36988793	36988909	AMATA_chromosomes_19430.mRNA1
13	1314	32288063	9	32284944	32291182	AMATA_chromosomes_19060.mRNA1
4	1314	11373623	9	11371475	11375771	AMATA_chromosomes_12729.mRNA1
13	10416	41269911	9	41267502	41272320	AMATA_chromosomes_19837.mRNA1
13	5091	37229717.5	9	37229641	37229794	AMATA_chromosomes_19452-RA
13	5091	37231155	9	37230630	37231680	AMATA_chromosomes_19452.mRNA1
13	5092	32303485	9	32299296	32307674	AMATA_chromosomes_19061.mRNA1
6	748	35097633	9	35096585	35098681	AMATA_chromosomes_15631.mRNA1
7	748	34824430	9	34822283	34826577	AMATA_chromosomes_11169.mRNA2
10	748	10003640.5	9	10001642	10005639	AMATA_chromosomes_21919.mRNA1
6	3011	34683379	9	34682172	34684586	AMATA_chromosomes_15608.mRNA1
10	3011	8990652.5	9	8989993	8991312	AMATA_chromosomes_21886.mRNA1
8	5567	5193964.5	9	5192450	5195479	AMATA_chromosomes_20344-RB
15	5567	5361070.5	9	5360724	5361417	AMATA_chromosomes_28610.mRNA1
15	5566	5371960	9	5371830	5372090	AMATA_chromosomes_28612-RA
8	8416	6158275.5	9	6157349	6159202	AMATA_chromosomes_20427.mRNA1
15	5510	5503803	9	5502766	5504840	AMATA_chromosomes_28630.mRNA1
8	5510	4893700	9	4892295	4895105	AMATA_chromosomes_20307.mRNA1
4	3021	40606620.5	9	40606459	40606782	AMATA_chromosomes_13778-RA
8	5563	4985022.5	9	4984856	4985189	AMATA_chromosomes_20317-RB
8	5563	4987602.5	9	4986821	4988384	AMATA_chromosomes_20317.mRNA2
8	5562	5003226	9	5003189	5003263	AMATA_chromosomes_20322-RA
8	5562	5008138	9	5005388	5010888	AMATA_chromosomes_20322.mRNA1
4	5562	24745693.5	9	24741109	24750278	AMATA_chromosomes_13142.mRNA1
8	5449	6406824.5	9	6401808	6411841	AMATA_chromosomes_20445.mRNA2
4	4950	7249625.5	9	7247083	7252168	AMATA_chromosomes_12536.mRNA1
13	1318	37024643.5	9	37024343	37024944	AMATA_chromosomes_19434-RA
13	1318	37058487	9	37056915	37060059	AMATA_chromosomes_19437.mRNA1
8	1318	5322523	9	5322248	5322798	AMATA_chromosomes_20357.mRNA1
4	1318	7473708.5	9	7473414	7474003	AMATA_chromosomes_12548-RA
13	4948	37548597	9	37546453	37550741	AMATA_chromosomes_19480.mRNA2
8	7334	4798977.5	9	4795161	4802794	AMATA_chromosomes_20296.mRNA1
5	10464	47816525.5	9	47816127	47816924	AMATA_chromosomes_10181-RA
12	1367	13000797.5	10	12998865	13002730	AMATA_chromosomes_24267.mRNA1
8	5272	19355181.5	10	19353939	19356424	AMATA_chromosomes_21196.mRNA1
16	510	3133364.5	10	3131831	3134898	AMATA_chromosomes_29767.mRNA2
8	510	19582872	10	19581120	19584624	AMATA_chromosomes_21203.mRNA1
10	510	36162949	10	36161917	36163981	AMATA_chromosomes_23183-RB
15	510	18020160	10	18018747	18021573	AMATA_chromosomes_29176.mRNA1
8	2506	4474142	10	4472397	4475887	AMATA_chromosomes_20268.mRNA1
16	2506	19010866.5	10	19005701	19016032	AMATA_chromosomes_30494.mRNA1
10	513	36277892	10	36277648	36278136	AMATA_chromosomes_23189.mRNA1
10	513	36302559	10	36301907	36303211	AMATA_chromosomes_23192-RA
16	513	3309817	10	3309573	3310061	AMATA_chromosomes_29774.mRNA1
16	513	3341534.5	10	3340879	3342190	AMATA_chromosomes_29775.mRNA1
16	514	3386935	10	3385015	3388855	AMATA_chromosomes_29777.mRNA3
8	514	21152120	10	21146216	21158024	AMATA_chromosomes_21254.mRNA1
16	514	3384596.5	10	3384257	3384936	AMATA_chromosomes_29777-RC
10	514	36345826.5	10	36343128	36348525	AMATA_chromosomes_23194.mRNA1
6	514	12572892.5	10	12570318	12575467	AMATA_chromosomes_14875.mRNA1
6	5263	12458078.5	10	12457386	12458771	AMATA_chromosomes_14871-RA
6	5330	12626681.5	10	12626354	12627009	AMATA_chromosomes_14877.mRNA1
2	517	2252633.5	10	2252331	2252936	AMATA_chromosomes_03361-RA
11	517	32302514.5	10	32302245	32302784	AMATA_chromosomes_26582-RA
4	2628	41070470	10	41070162	41070778	AMATA_chromosomes_13818.mRNA1
10	2510	36467873.5	10	36465425	36470322	AMATA_chromosomes_23207.mRNA1
16	519	3560961.5	10	3560743	3561180	AMATA_chromosomes_29787-RA
8	519	21667535	10	21666505	21668565	AMATA_chromosomes_21272.mRNA1
10	519	36451484.5	10	36451045	36451924	AMATA_chromosomes_23206.mRNA1
16	519	3561717	10	3561289	3562145	AMATA_chromosomes_29787.mRNA1
10	519	36450606	10	36450308	36450904	AMATA_chromosomes_23206-RA
10	2512	36486910.5	10	36485422	36488399	AMATA_chromosomes_23209.mRNA1
16	588	3618582	10	3618527	3618637	AMATA_chromosomes_29792-RA
10	588	36513065	10	36513010	36513120	AMATA_chromosomes_23212-RA
16	588	3619852.5	10	3619283	3620422	AMATA_chromosomes_29792.mRNA1
10	588	36514444	10	36513914	36514974	AMATA_chromosomes_23212.mRNA1
8	521	21787548	10	21787285	21787811	AMATA_chromosomes_21275-RA
13	9287	38275654	10	38274061	38277247	AMATA_chromosomes_19554.mRNA1
4	9287	4953263.5	10	4951445	4955082	AMATA_chromosomes_12405.mRNA1
8	1381	22508872	10	22508120	22509624	AMATA_chromosomes_21300.mRNA1
8	1382	22714705	10	22713399	22716011	AMATA_chromosomes_21308-RA
8	1384	22821762.5	10	22819202	22824323	AMATA_chromosomes_21312.mRNA1
16	5873	4415095	10	4413189	4417001	AMATA_chromosomes_29854.mRNA1
15	5245	28568764.5	10	28564370	28573159	AMATA_chromosomes_29491.mRNA1
8	5245	23235141.5	10	23233652	23236631	AMATA_chromosomes_21332.mRNA1
8	5275	24566342	10	24564006	24568678	AMATA_chromosomes_21383.mRNA1
8	5275	24561994	10	24561558	24562430	AMATA_chromosomes_21383-RA
2	9265	7402555.5	10	7401355	7403756	AMATA_chromosomes_03809.mRNA1
15	5895	4054032	10	4053531	4054533	AMATA_chromosomes_28486.mRNA1
8	5895	4038284	10	4037715	4038853	AMATA_chromosomes_20242.mRNA1
16	612	4865048	10	4864210	4865886	AMATA_chromosomes_29886.mRNA1
10	613	35428888.5	10	35427579	35430198	AMATA_chromosomes_23123.mRNA1
8	613	73639	10	73541	73737	AMATA_chromosomes_19881.mRNA1
15	613	114619	10	113015	116223	AMATA_chromosomes_28179.mRNA1
16	613	4870583.5	10	4868250	4872917	AMATA_chromosomes_29887.mRNA2
8	613	25978882.5	10	25978754	25979011	AMATA_chromosomes_21420-RA
16	2533	4899829.5	10	4897479	4902180	AMATA_chromosomes_29888.mRNA1
10	2533	35445790	10	35443921	35447659	AMATA_chromosomes_23124.mRNA1
6	466	7580703	10	7580555	7580851	AMATA_chromosomes_14683-RA
4	466	45106945	10	45106797	45107093	AMATA_chromosomes_14202-RA
1	467	5592656.5	10	5590868	5594445	AMATA_chromosomes_00466.mRNA2
1	467	28873178.5	10	28872268	28874089	AMATA_chromosomes_01228.mRNA1
1	467	11649134.5	10	11648276	11649993	AMATA_chromosomes_00789.mRNA1
12	6030	31219743	10	31219601	31219885	AMATA_chromosomes_25043-RA
8	6031	187615.5	10	186355	188876	AMATA_chromosomes_19888.mRNA1
8	470	26807523.5	10	26807302	26807745	AMATA_chromosomes_21445-RA
16	470	5165223.5	10	5164318	5166129	AMATA_chromosomes_29904-RA
10	470	35506097	10	35505751	35506443	AMATA_chromosomes_23131-RA
16	606	4350288	10	4350110	4350466	AMATA_chromosomes_29844.mRNA1
10	606	35898454.5	10	35898250	35898659	AMATA_chromosomes_23165.mRNA1
16	2534	4969146	10	4962008	4976284	AMATA_chromosomes_29892-RA
16	614	4932261.5	10	4930853	4933670	AMATA_chromosomes_29891.mRNA1
10	614	35455250.5	10	35454204	35456297	AMATA_chromosomes_23126.mRNA1
10	611	35414093.5	10	35409088	35419099	AMATA_chromosomes_23121.mRNA1
10	611	35408008	10	35407908	35408108	AMATA_chromosomes_23121-RA
12	5938	31911792	10	31906808	31916776	AMATA_chromosomes_25058.mRNA1
15	5938	148185	10	146979	149391	AMATA_chromosomes_28185.mRNA1
12	488	30091115.5	10	30090264	30091967	AMATA_chromosomes_25007.mRNA1
4	7262	38490468	10	38485342	38495594	AMATA_chromosomes_13625.mRNA1
1	4497	55406551	11	55402951	55410151	AMATA_chromosomes_02303.mRNA1
3	1226	16118808	11	16116963	16120653	AMATA_chromosomes_07038.mRNA1
2	1226	46351976.5	11	46350500	46353453	AMATA_chromosomes_05049.mRNA1
3	1226	16086710.5	11	16082692	16090729	AMATA_chromosomes_07037.mRNA1
2	1226	46330993.5	11	46328951	46333036	AMATA_chromosomes_05048.mRNA2
2	1126	47077153	11	47073433	47080873	AMATA_chromosomes_05095.mRNA1
2	7353	37099160	11	37098136	37100184	AMATA_chromosomes_04653.mRNA1
3	7352	21713341.5	11	21711438	21715245	AMATA_chromosomes_07316.mRNA1
3	1124	41010669.5	11	41006611	41014728	AMATA_chromosomes_07787.mRNA1
11	1037	16744787	11	16744753	16744821	AMATA_chromosomes_25612-RA
2	1037	46944327	11	46944232	46944422	AMATA_chromosomes_05083-RA
3	1037	41024765	11	41024673	41024857	AMATA_chromosomes_07788-RA
10	1037	8751538	11	8751504	8751572	AMATA_chromosomes_21881-RA
1	8079	63920500	11	63915877	63925123	AMATA_chromosomes_02970.mRNA3
2	5650	46890496	11	46889234	46891758	AMATA_chromosomes_05075.mRNA1
3	1120	15136837	11	15136801	15136873	AMATA_chromosomes_07007-RA
3	1120	15138244	11	15136977	15139511	AMATA_chromosomes_07007.mRNA1
2	1120	46924697.5	11	46923158	46926237	AMATA_chromosomes_05079.mRNA1
2	1120	46923005	11	46922969	46923041	AMATA_chromosomes_05079-RA
2	5649	46913244.5	11	46910574	46915915	AMATA_chromosomes_05077.mRNA1
3	5648	15430618	11	15429921	15431315	AMATA_chromosomes_07015-RA
2	5647	46534575.5	11	46532989	46536162	AMATA_chromosomes_05063.mRNA1
3	1118	3050847.5	11	3050706	3050989	AMATA_chromosomes_06193.mRNA1
5	1118	519533	11	518571	520495	AMATA_chromosomes_08292.mRNA1
6	7309	37314753.5	11	37310572	37318935	AMATA_chromosomes_15785.mRNA1
2	7309	2223340.5	11	2222866	2223815	AMATA_chromosomes_03359-RA
5	1028	2214831.5	11	2213902	2215761	AMATA_chromosomes_08452.mRNA1
14	1028	26025074	11	26024312	26025836	AMATA_chromosomes_27635.mRNA1
9	1028	28301496.5	11	28300013	28302980	AMATA_chromosomes_17219.mRNA1
9	1028	32012867.5	11	32011163	32014572	AMATA_chromosomes_17497.mRNA1
3	5645	31547204.5	11	31547109	31547300	AMATA_chromosomes_07614-RA
1	7124	53918950.5	11	53918056	53919845	AMATA_chromosomes_02213.mRNA1
1	1220	55588857.5	11	55588740	55588975	AMATA_chromosomes_02313-RA
2	1220	47017701	11	47014253	47021149	AMATA_chromosomes_05093.mRNA1
1	1220	55590631.5	11	55589813	55591450	AMATA_chromosomes_02313.mRNA1
3	1220	40366637	11	40366189	40367085	AMATA_chromosomes_07759-RA
1	4513	55625217	11	55623812	55626622	AMATA_chromosomes_02315.mRNA1
1	4512	65698084.5	11	65696845	65699324	AMATA_chromosomes_03116.mRNA1
3	4511	3684921.5	11	3682199	3687644	AMATA_chromosomes_06243.mRNA1
1	4511	65703954	11	65703003	65704905	AMATA_chromosomes_03117.mRNA1
2	4511	52568290.5	11	52564620	52571961	AMATA_chromosomes_05565.mRNA2
2	1218	42514401.5	11	42514063	42514740	AMATA_chromosomes_04860.mRNA1
1	4539	56130807.5	11	56129318	56132297	AMATA_chromosomes_02339.mRNA1
1	4495	55273409.5	11	55270432	55276387	AMATA_chromosomes_02296.mRNA1
1	4493	13086636	11	13085878	13087394	AMATA_chromosomes_00856.mRNA1
1	4493	64582261	11	64582177	64582345	AMATA_chromosomes_03020-RA
1	4493	64583665.5	11	64583223	64584108	AMATA_chromosomes_03020.mRNA1
1	4431	19019140	11	19019040	19019240	AMATA_chromosomes_01039-RA
1	4431	54938424	11	54934556	54942292	AMATA_chromosomes_02269.mRNA2
1	4430	8615464	11	8609496	8621432	AMATA_chromosomes_00606.mRNA3
1	1062	14423390.5	11	14421466	14425315	AMATA_chromosomes_00910.mRNA1
1	1062	63888345.5	11	63886053	63890638	AMATA_chromosomes_02967.mRNA1
11	3633	12519723.5	11	12518851	12520596	AMATA_chromosomes_25523-RA
5	1129	2393705	11	2392719	2394691	AMATA_chromosomes_08469.mRNA1
1	5543	55012435.5	11	55011456	55013415	AMATA_chromosomes_02275.mRNA1
3	5543	39347672.5	11	39343688	39351657	AMATA_chromosomes_07737.mRNA1
3	1130	39033084	11	39032332	39033836	AMATA_chromosomes_07731-RA
2	1130	47198218.5	11	47198006	47198431	AMATA_chromosomes_05101-RA
3	1132	38177971.5	11	38173146	38182797	AMATA_chromosomes_07704.mRNA1
11	1132	17167255.5	11	17164358	17170153	AMATA_chromosomes_25629.mRNA1
1	978	56108303	11	56107915	56108691	AMATA_chromosomes_02337-RA
5	3853	903443	11	901234	905652	AMATA_chromosomes_08334.mRNA2
5	3854	2438226	11	2438024	2438428	AMATA_chromosomes_08474-RA
13	979	35147006.5	11	35146730	35147283	AMATA_chromosomes_19282-RA
5	979	13602272	11	13598751	13605793	AMATA_chromosomes_09046.mRNA1
7	979	30119664	11	30116583	30122745	AMATA_chromosomes_11003.mRNA1
5	979	3157779	11	3157734	3157824	AMATA_chromosomes_08542.mRNA1
13	979	35152708.5	11	35150102	35155315	AMATA_chromosomes_19282.mRNA1
8	979	11172625.5	11	11171648	11173603	AMATA_chromosomes_20720.mRNA1
1	979	56055842.5	11	56055020	56056665	AMATA_chromosomes_02335.mRNA1
15	979	11645080	11	11644507	11645653	AMATA_chromosomes_29022.mRNA1
1	13028	60731349.5	11	60724585	60738114	AMATA_chromosomes_02709.mRNA2
1	4459	58321071	11	58315729	58326413	AMATA_chromosomes_02511-RC
1	1215	54646776.5	11	54646591	54646962	AMATA_chromosomes_02252-RA
1	1215	54650095.5	11	54647798	54652393	AMATA_chromosomes_02252.mRNA2
2	5641	47841264	11	47837193	47845335	AMATA_chromosomes_05134.mRNA2
3	5546	38288909.5	11	38287406	38290413	AMATA_chromosomes_07708.mRNA1
3	5546	38413959	11	38405580	38422338	AMATA_chromosomes_07713.mRNA2
5	1135	2498567	11	2492365	2504769	AMATA_chromosomes_08480.mRNA2
15	1135	18414265.5	11	18412466	18416065	AMATA_chromosomes_29187.mRNA1
5	1135	6742457	11	6740053	6744861	AMATA_chromosomes_08807.mRNA1
3	5547	37374600.5	11	37373323	37375878	AMATA_chromosomes_07693.mRNA1
3	5547	37373174	11	37373104	37373244	AMATA_chromosomes_07693-RA
3	5547	35628468.5	11	35627500	35629437	AMATA_chromosomes_07673.mRNA1
2	3783	42712086.5	11	42711985	42712188	AMATA_chromosomes_04868-RA
5	3783	6749894	11	6749614	6750174	AMATA_chromosomes_08808.mRNA1
2	3783	42716914	11	42716610	42717218	AMATA_chromosomes_04868.mRNA1
11	3787	18161290.5	11	18160535	18162046	AMATA_chromosomes_25677.mRNA1
11	6884	2768659.5	11	2762221	2775098	AMATA_chromosomes_25273.mRNA1
5	6884	1188296	11	1184653	1191939	AMATA_chromosomes_08360.mRNA1
5	10154	2833228	11	2832870	2833586	AMATA_chromosomes_08513-RA
11	1302	33121450	12	33119715	33123185	AMATA_chromosomes_26649.mRNA1
11	1302	33117088.5	12	33116999	33117178	AMATA_chromosomes_26649-RA
15	5480	6078758.5	12	6068538	6088979	AMATA_chromosomes_28693.mRNA3
4	5480	36426833.5	12	36423126	36430541	AMATA_chromosomes_13523.mRNA1
2	1304	1700633	12	1699123	1702143	AMATA_chromosomes_03311-RA
11	1304	33070608.5	12	33070504	33070713	AMATA_chromosomes_26646.mRNA1
7	1304	37652185	12	37649534	37654836	AMATA_chromosomes_11294.mRNA1
7	4811	37624117	12	37623863	37624371	AMATA_chromosomes_11293-RA
7	5057	37791725	12	37790027	37793423	AMATA_chromosomes_11302.mRNA1
13	4814	31577031.5	12	31575416	31578647	AMATA_chromosomes_19010.mRNA1
11	4814	32830389	12	32829548	32831230	AMATA_chromosomes_26626.mRNA1
13	4816	31596839.5	12	31592777	31600902	AMATA_chromosomes_19012.mRNA1
4	766	40601277	12	40599952	40602602	AMATA_chromosomes_13776.mRNA1
6	766	37882701	12	37880854	37884548	AMATA_chromosomes_15824.mRNA1
11	5612	32497691.5	12	32495897	32499486	AMATA_chromosomes_26593.mRNA1
6	2749	37225741.5	12	37222218	37229265	AMATA_chromosomes_15778.mRNA1
4	3046	33786515.5	12	33783630	33789401	AMATA_chromosomes_13400.mRNA1
13	3046	35284017.5	12	35283268	35284767	AMATA_chromosomes_19290.mRNA1
6	3046	32905324	12	32901283	32909365	AMATA_chromosomes_15483.mRNA1
8	5412	16660700.5	12	16660164	16661237	AMATA_chromosomes_21091.mRNA1
4	2740	34072555.5	12	34072178	34072933	AMATA_chromosomes_13418-RA
4	2740	34074346.5	12	34073480	34075213	AMATA_chromosomes_13418.mRNA1
6	2740	33084875.5	12	33084768	33084983	AMATA_chromosomes_15494-RA
6	2740	33085712	12	33085561	33085863	AMATA_chromosomes_15494.mRNA1
6	2741	33029496	12	33029386	33029606	AMATA_chromosomes_15490.mRNA1
11	2744	31469906.5	12	31467861	31471952	AMATA_chromosomes_26536.mRNA1
6	3031	32674374.5	12	32668956	32679793	AMATA_chromosomes_15467-RB
6	3032	37081845.5	12	37078959	37084732	AMATA_chromosomes_15769.mRNA3
13	5076	33071300	12	33069559	33073041	AMATA_chromosomes_19115.mRNA1
13	5077	33078535	12	33076421	33080649	AMATA_chromosomes_19116.mRNA1
2	5600	2783847	12	2783281	2784413	AMATA_chromosomes_03400-RA
11	5600	31413792	12	31413232	31414352	AMATA_chromosomes_26532.mRNA1
15	10703	4933064.5	12	4932837	4933292	AMATA_chromosomes_28572-RA
4	1262	12327847.5	12	12327611	12328084	AMATA_chromosomes_12772-RA
15	8385	18585336.5	12	18578125	18592548	AMATA_chromosomes_29193.mRNA1
13	1265	32571924.5	12	32569075	32574774	AMATA_chromosomes_19080.mRNA1
4	1265	12133890	12	12128469	12139311	AMATA_chromosomes_12765.mRNA1
15	1267	4713799.5	12	4713267	4714332	AMATA_chromosomes_28548-RA
4	1267	11946812	12	11946527	11947097	AMATA_chromosomes_12758-RB
4	1267	11946812	12	11946527	11947097	AMATA_chromosomes_12758-RA
4	5081	11918326	12	11918156	11918496	AMATA_chromosomes_12754.mRNA1
4	5081	11917694.5	12	11917630	11917759	AMATA_chromosomes_12754-RA
4	5087	7580551	12	7580467	7580635	AMATA_chromosomes_12557-RA
4	5087	7581943.5	12	7581408	7582479	AMATA_chromosomes_12557.mRNA1
4	5088	7589482.5	12	7589168	7589797	AMATA_chromosomes_12558.mRNA1
4	5088	7588262.5	12	7588197	7588328	AMATA_chromosomes_12558-RA
8	5105	4959248.5	12	4957041	4961456	AMATA_chromosomes_20315.mRNA1
8	5621	5593509	12	5592525	5594493	AMATA_chromosomes_20383-RA
15	5622	3394355.5	12	3393477	3395234	AMATA_chromosomes_28443.mRNA1
15	8384	2982721.5	12	2982633	2982810	AMATA_chromosomes_28418-RA
8	8384	4365927	12	4364642	4367212	AMATA_chromosomes_20255.mRNA1
15	1273	4613381	12	4613123	4613639	AMATA_chromosomes_28535.mRNA1
13	1273	37095096.5	12	37093507	37096686	AMATA_chromosomes_19442.mRNA1
15	1273	4612973	12	4612913	4613033	AMATA_chromosomes_28535-RA
8	5624	5670813.5	12	5667866	5673761	AMATA_chromosomes_20391.mRNA2
15	5624	3449827.5	12	3447957	3451698	AMATA_chromosomes_28450.mRNA3
2	7311	46799882.5	12	46799841	46799924	AMATA_chromosomes_05070-RA
2	7311	46801042.5	12	46800428	46801657	AMATA_chromosomes_05070.mRNA1
3	7311	15227863	12	15227571	15228155	AMATA_chromosomes_07011-RA
3	7311	15229116.5	12	15229075	15229158	AMATA_chromosomes_07011.mRNA1
8	7312	5811265.5	12	5809072	5813459	AMATA_chromosomes_20401.mRNA1
8	7313	5757809.5	12	5756269	5759350	AMATA_chromosomes_20395.mRNA1
15	7313	5694836	12	5693114	5696558	AMATA_chromosomes_28651.mRNA1
7	4983	35033883.5	12	35033773	35033994	AMATA_chromosomes_11179-RA
6	13015	35299576.5	12	35295494	35303659	AMATA_chromosomes_15648.mRNA1
12	609	15699810	13	15692437	15707183	AMATA_chromosomes_24442.mRNA1
15	5280	27762638.5	13	27758286	27766991	AMATA_chromosomes_29460.mRNA2
16	5278	4649192	13	4648984	4649400	AMATA_chromosomes_29867-RA
8	5278	24796528	13	24796296	24796760	AMATA_chromosomes_21387.mRNA1
12	2677	12788856.5	13	12787564	12790149	AMATA_chromosomes_24249.mRNA1
10	6576	36002699.5	13	36002562	36002837	AMATA_chromosomes_23171-RA
16	6576	4001681	13	4001368	4001994	AMATA_chromosomes_29822-RA
10	6576	36004564.5	13	36003176	36005953	AMATA_chromosomes_23171.mRNA1
16	6576	4004467.5	13	4004330	4004605	AMATA_chromosomes_29823.mRNA1
16	537	4359322.5	13	4358319	4360326	AMATA_chromosomes_29845.mRNA1
10	537	35889624	13	35888779	35890469	AMATA_chromosomes_23164.mRNA1
8	537	23035563.5	13	23035015	23036112	AMATA_chromosomes_21327.mRNA1
10	602	6063021	13	6062281	6063761	AMATA_chromosomes_21806-RA
15	602	260021	13	259292	260750	AMATA_chromosomes_28195.mRNA1
13	534	38391007.5	13	38390672	38391343	AMATA_chromosomes_19566-RA
6	534	38934001	13	38933623	38934379	AMATA_chromosomes_15928-RA
4	534	4846557.5	13	4845307	4847808	AMATA_chromosomes_12394.mRNA1
4	534	39097702.5	13	39097323	39098082	AMATA_chromosomes_13669-RA
10	6552	36356516	13	36355598	36357434	AMATA_chromosomes_23196-RA
8	2517	22395849	13	22390104	22401594	AMATA_chromosomes_21298.mRNA1
6	8369	40006765.5	13	40004745	40008786	AMATA_chromosomes_16010.mRNA1
10	2513	36489283	13	36489186	36489380	AMATA_chromosomes_23210-RA
16	585	3518570	13	3518371	3518769	AMATA_chromosomes_29786-RB
16	585	3523611	13	3523556	3523666	AMATA_chromosomes_29786.mRNA2
10	585	36420214	13	36418427	36422001	AMATA_chromosomes_23203.mRNA1
8	585	21601776.5	13	21601075	21602478	AMATA_chromosomes_21270-RA
10	2509	36411039.5	13	36410545	36411534	AMATA_chromosomes_23201-RA
6	2509	37259767.5	13	37259378	37260157	AMATA_chromosomes_15781-RA
16	2509	3500376.5	13	3499900	3500853	AMATA_chromosomes_29784-RA
10	583	36272729.5	13	36271639	36273820	AMATA_chromosomes_23188.mRNA1
6	583	12673890.5	13	12671652	12676129	AMATA_chromosomes_14878.mRNA1
8	583	21018431.5	13	21017059	21019804	AMATA_chromosomes_21249.mRNA1
4	2627	41043397	13	41042620	41044174	AMATA_chromosomes_13812.mRNA1
15	2627	23879375.5	13	23879140	23879611	AMATA_chromosomes_29339.mRNA1
8	2627	29684922.5	13	29683712	29686133	AMATA_chromosomes_21502.mRNA1
10	2507	36173505.5	13	36171791	36175220	AMATA_chromosomes_23184.mRNA1
16	2507	3155320.5	13	3154399	3156242	AMATA_chromosomes_29769.mRNA1
15	9256	1812944.5	13	1812732	1813157	AMATA_chromosomes_28370.mRNA1
12	5878	12894734.5	13	12892778	12896691	AMATA_chromosomes_24258.mRNA1
12	5877	12902009.5	13	12901895	12902124	AMATA_chromosomes_24259.mRNA1
16	5262	3396541.5	13	3396317	3396766	AMATA_chromosomes_29778-RA
10	5262	36351137	13	36350727	36351547	AMATA_chromosomes_23195-RA
6	5262	12439332	13	12438902	12439762	AMATA_chromosomes_14870-RA
6	5261	12568088.5	13	12568008	12568169	AMATA_chromosomes_14874.mRNA1
8	5259	12340319.5	13	12338854	12341785	AMATA_chromosomes_20782.mRNA1
8	5259	12335982.5	13	12335825	12336140	AMATA_chromosomes_20782-RA
6	512	12615971	13	12614111	12617831	AMATA_chromosomes_14876.mRNA2
16	512	3301052.5	13	3298852	3303253	AMATA_chromosomes_29773.mRNA1
8	5328	19336246	13	19335450	19337042	AMATA_chromosomes_21195-RA
15	5328	17556177.5	13	17555638	17556717	AMATA_chromosomes_29165-RA
8	7376	30763835	13	30762487	30765183	AMATA_chromosomes_21523.mRNA1
12	8432	10958016.5	13	10956145	10959888	AMATA_chromosomes_24156.mRNA1
8	1368	19381431.5	13	19373764	19389099	AMATA_chromosomes_21197.mRNA1
15	1368	17910408	13	17901658	17919158	AMATA_chromosomes_29174.mRNA1
12	1368	12989444	13	12986276	12992612	AMATA_chromosomes_24266.mRNA2
6	5271	34597795.5	13	34596985	34598606	AMATA_chromosomes_15599.mRNA1
4	5271	38741824.5	13	38740312	38743337	AMATA_chromosomes_13643.mRNA2
8	8372	9818278	13	9817383	9819173	AMATA_chromosomes_20652-RA
15	8372	12888957	13	12888062	12889852	AMATA_chromosomes_29086-RA
6	573	39256281	13	39249804	39262758	AMATA_chromosomes_15953.mRNA1
15	8327	11432146.5	13	11431943	11432350	AMATA_chromosomes_29010-RA
15	8327	10863317	13	10863079	10863555	AMATA_chromosomes_28991-RA
10	2687	36782138	13	36781792	36782484	AMATA_chromosomes_23238-RA
16	2687	2882103	13	2881757	2882449	AMATA_chromosomes_29749-RA
8	5175	8778771.5	13	8778512	8779031	AMATA_chromosomes_20609.mRNA1
15	5175	19908856	13	19908598	19909114	AMATA_chromosomes_29223-RA
15	501	20315752.5	13	20315629	20315876	AMATA_chromosomes_29237-RA
10	501	28692758	13	28691513	28694003	AMATA_chromosomes_22705.mRNA1
7	501	43987712.5	13	43987592	43987833	AMATA_chromosomes_11706-RA
8	501	17191215.5	13	17190941	17191490	AMATA_chromosomes_21119.mRNA1
13	501	16745147.5	13	16745027	16745268	AMATA_chromosomes_18535-RA
11	3425	26095079	13	26089563	26100595	AMATA_chromosomes_26133.mRNA1
5	3110	47839535.5	14	47835818	47843253	AMATA_chromosomes_10183.mRNA2
5	6733	36046191	14	36044152	36048230	AMATA_chromosomes_09605.mRNA2
5	6733	36623242.5	14	36621245	36625240	AMATA_chromosomes_09624.mRNA1
8	11390	14395138.5	14	14394956	14395321	AMATA_chromosomes_20909-RA
5	3184	47627499.5	14	47625619	47629380	AMATA_chromosomes_10168.mRNA1
7	819	43213007.5	14	43209876	43216139	AMATA_chromosomes_11653.mRNA1
13	3282	14012648.5	14	14009490	14015807	AMATA_chromosomes_18462.mRNA1
7	3284	42945421	14	42941489	42949353	AMATA_chromosomes_11628.mRNA2
12	3284	967151	14	967015	967287	AMATA_chromosomes_23483-RD
7	918	6689408.5	14	6689215	6689602	AMATA_chromosomes_10431.mRNA1
12	918	1128242	14	1127696	1128788	AMATA_chromosomes_23495.mRNA1
12	929	6758281	14	6754561	6762001	AMATA_chromosomes_23932.mRNA1
5	896	47656225.5	14	47655046	47657405	AMATA_chromosomes_10171.mRNA1
7	8066	23799262.5	14	23797849	23800676	AMATA_chromosomes_10817.mRNA1
12	930	6903845	14	6902499	6905191	AMATA_chromosomes_23942.mRNA2
9	930	36330271	14	36327858	36332684	AMATA_chromosomes_17654.mRNA2
7	930	25509842.5	14	25509228	25510457	AMATA_chromosomes_10879.mRNA1
9	930	36344395.5	14	36343076	36345715	AMATA_chromosomes_17656-RA
12	960	17267513.5	14	17266565	17268462	AMATA_chromosomes_24539.mRNA2
7	960	47102855	14	47101232	47104478	AMATA_chromosomes_11915.mRNA1
7	3233	42532980.5	14	42526765	42539196	AMATA_chromosomes_11595.mRNA1
7	7806	38355488	14	38355337	38355639	AMATA_chromosomes_11334.mRNA1
13	7806	26821542	14	26821364	26821720	AMATA_chromosomes_18863.mRNA1
12	12987	14023723.5	14	14020137	14027310	AMATA_chromosomes_24328.mRNA1
7	3259	42492889	14	42491871	42493907	AMATA_chromosomes_11592-RA
5	3259	47741637	14	47741510	47741764	AMATA_chromosomes_10175.mRNA1
13	838	20693307.5	14	20692644	20693971	AMATA_chromosomes_18656.mRNA1
5	3106	46341138	14	46340584	46341692	AMATA_chromosomes_10075.mRNA1
5	3106	46337970.5	14	46337918	46338023	AMATA_chromosomes_10075-RA
12	4369	957748	14	957456	958040	AMATA_chromosomes_23482.mRNA1
7	4369	5975812.5	14	5975471	5976154	AMATA_chromosomes_10412.mRNA1
5	3107	46374611.5	14	46373151	46376072	AMATA_chromosomes_10081.mRNA1
12	897	1352594.5	14	1351205	1353984	AMATA_chromosomes_23512.mRNA1
12	897	1347060.5	14	1346927	1347194	AMATA_chromosomes_23512-RA
5	897	47747557.5	14	47744958	47750157	AMATA_chromosomes_10176.mRNA1
12	4368	3110797.5	14	3110308	3111287	AMATA_chromosomes_23662-RA
7	4368	13662178	14	13661804	13662552	AMATA_chromosomes_10576-RA
7	917	6118405.5	14	6115995	6120816	AMATA_chromosomes_10416.mRNA1
7	917	42830682.5	14	42827754	42833611	AMATA_chromosomes_11618.mRNA1
12	917	1060886	14	1052703	1069069	AMATA_chromosomes_23491.mRNA4
12	917	1053225.5	14	1052703	1053748	AMATA_chromosomes_23491.mRNA1
7	6766	43701219.5	14	43700299	43702140	AMATA_chromosomes_11692.mRNA1
7	915	43046304.5	14	43045398	43047211	AMATA_chromosomes_11638.mRNA1
12	915	854183.5	14	854118	854249	AMATA_chromosomes_23474-RA
5	6699	47953382	14	47953066	47953698	AMATA_chromosomes_10192-RA
5	6754	21218266	14	21215394	21221138	AMATA_chromosomes_09291.mRNA1
5	3094	48000535.5	14	47999079	48001992	AMATA_chromosomes_10196.mRNA1
7	848	43655007	14	43654843	43655171	AMATA_chromosomes_11687.mRNA1
13	848	16576534	14	16576372	16576696	AMATA_chromosomes_18524.mRNA1
7	913	43265143	14	43264456	43265830	AMATA_chromosomes_11658-RA
7	913	43267347	14	43265943	43268751	AMATA_chromosomes_11658.mRNA1
7	913	5189609.5	14	5187561	5191658	AMATA_chromosomes_10394.mRNA1
5	7785	38370503.5	14	38367971	38373036	AMATA_chromosomes_09674.mRNA1
7	10299	48361411.5	14	48361277	48361546	AMATA_chromosomes_11989.mRNA1
5	3190	37192856	14	37192654	37193058	AMATA_chromosomes_09652-RA
5	3190	37198313	14	37196240	37200386	AMATA_chromosomes_09652.mRNA1
5	3190	35900326.5	14	35898674	35901979	AMATA_chromosomes_09600.mRNA1
13	3335	16200301	14	16197884	16202718	AMATA_chromosomes_18504.mRNA1
7	3334	43590859	14	43588626	43593092	AMATA_chromosomes_11681.mRNA1
13	955	16373777.5	14	16370604	16376951	AMATA_chromosomes_18513.mRNA1
7	955	43487878.5	14	43485224	43490533	AMATA_chromosomes_11673.mRNA2
5	954	48785603	14	48785105	48786101	AMATA_chromosomes_10264.mRNA1
12	954	18684201	14	18683966	18684436	AMATA_chromosomes_24641-RA
12	954	18930833.5	14	18930637	18931030	AMATA_chromosomes_24662.mRNA1
2	954	10362780.5	14	10362584	10362977	AMATA_chromosomes_03971-RA
2	954	10592508.5	14	10592312	10592705	AMATA_chromosomes_03989.mRNA1
12	6765	2245472.5	14	2239623	2251322	AMATA_chromosomes_23588-RB
7	6765	10998521	14	10998247	10998795	AMATA_chromosomes_10515.mRNA1
7	6765	40276892	14	40274454	40279330	AMATA_chromosomes_11465.mRNA1
7	3332	43965336	14	43963482	43967190	AMATA_chromosomes_11705.mRNA1
7	3331	38510918.5	14	38509958	38511879	AMATA_chromosomes_11348.mRNA1
7	3331	44224087.5	14	44223279	44224896	AMATA_chromosomes_11725.mRNA1
13	3331	26940851	14	26940387	26941315	AMATA_chromosomes_18873.mRNA1
13	3351	16581217.5	14	16580965	16581470	AMATA_chromosomes_18525-RB
7	3351	43659933	14	43657373	43662493	AMATA_chromosomes_11688.mRNA1
13	3351	16593338.5	14	16592105	16594572	AMATA_chromosomes_18526.mRNA1
13	3350	16634631.5	14	16626924	16642339	AMATA_chromosomes_18527.mRNA1
7	3349	42017110	14	42016232	42017988	AMATA_chromosomes_11569.mRNA2
7	3349	11175599.5	14	11173982	11177217	AMATA_chromosomes_10526.mRNA1
13	3348	20466172.5	14	20464518	20467827	AMATA_chromosomes_18648.mRNA1
7	7827	43937160.5	14	43936616	43937705	AMATA_chromosomes_11703.mRNA1
7	7826	44214105	14	44213954	44214256	AMATA_chromosomes_11723-RA
7	7825	44252541.5	14	44248258	44256825	AMATA_chromosomes_11727.mRNA1
4	7011	45409238	15	45407523	45410953	AMATA_chromosomes_14230.mRNA1
6	2414	13666400.5	15	13653333	13679468	AMATA_chromosomes_14905.mRNA1
1	2415	5215587	15	5214650	5216524	AMATA_chromosomes_00441.mRNA1
16	7949	13343005	15	13340554	13345456	AMATA_chromosomes_30295-RB
4	4090	43811387	15	43811141	43811633	AMATA_chromosomes_14073-RA
6	4090	17537632	15	17536920	17538344	AMATA_chromosomes_15011-RA
14	4090	28276826.5	15	28275664	28277989	AMATA_chromosomes_27820.mRNA1
9	4090	36074575.5	15	36073437	36075714	AMATA_chromosomes_17635.mRNA1
6	4091	17670372	15	17666451	17674293	AMATA_chromosomes_15013.mRNA1
6	4073	20540657	15	20538404	20542910	AMATA_chromosomes_15081.mRNA1
4	432	44577132.5	15	44573918	44580347	AMATA_chromosomes_14144.mRNA1
4	6968	45997333	15	45993146	46001520	AMATA_chromosomes_14303.mRNA3
4	6968	45992896.5	15	45992847	45992946	AMATA_chromosomes_14303-RC
13	1923	34841785.5	15	34841578	34841993	AMATA_chromosomes_19253.mRNA1
9	1923	36267611.5	15	36265724	36269499	AMATA_chromosomes_17647.mRNA1
7	1923	31353171	15	31352962	31353380	AMATA_chromosomes_11040-RA
14	1923	28523353.5	15	28523077	28523630	AMATA_chromosomes_27848.mRNA1
8	1923	6305151.5	15	6302605	6307698	AMATA_chromosomes_20437.mRNA1
14	1922	26985289	15	26979175	26991403	AMATA_chromosomes_27717.mRNA3
14	227	28622241.5	15	28621930	28622553	AMATA_chromosomes_27858.mRNA1
9	227	36845423	15	36845125	36845721	AMATA_chromosomes_17697-RA
9	6388	38233370.5	15	38230830	38235911	AMATA_chromosomes_17837.mRNA1
14	6387	29626316	15	29624610	29628022	AMATA_chromosomes_27947.mRNA1
3	1872	2889254.5	15	2885989	2892520	AMATA_chromosomes_06174-RC
9	2006	35623235	15	35619655	35626815	AMATA_chromosomes_17604.mRNA1
14	2006	27920280	15	27915979	27924581	AMATA_chromosomes_27787.mRNA1
9	2005	35635399	15	35629042	35641756	AMATA_chromosomes_17605.mRNA1
9	2005	35661275.5	15	35656259	35666292	AMATA_chromosomes_17606.mRNA1
14	2005	27939273	15	27937257	27941289	AMATA_chromosomes_27789.mRNA1
9	2009	36788814	15	36784455	36793173	AMATA_chromosomes_17693.mRNA1
14	2009	28605373.5	15	28602569	28608178	AMATA_chromosomes_27857.mRNA2
14	258	31769422	15	31768291	31770553	AMATA_chromosomes_28159.mRNA1
9	1957	42101046	15	42099402	42102690	AMATA_chromosomes_18185.mRNA1
9	1954	42024194.5	15	42024021	42024368	AMATA_chromosomes_18179-RA
9	1955	42077840.5	15	42076505	42079176	AMATA_chromosomes_18183.mRNA1
1	439	49798109.5	15	49796071	49800148	AMATA_chromosomes_02011.mRNA2
1	439	49795866.5	15	49795822	49795911	AMATA_chromosomes_02011-RA
1	439	49797161	15	49796071	49798251	AMATA_chromosomes_02011.mRNA1
9	2401	36704089	15	36703863	36704315	AMATA_chromosomes_17685-RA
10	2401	35697609	15	35697428	35697790	AMATA_chromosomes_23145-RA
14	437	29818735.5	15	29818514	29818957	AMATA_chromosomes_27963-RA
4	437	8056239.5	15	8039754	8072725	AMATA_chromosomes_12587.mRNA2
13	437	36480005	15	36476111	36483899	AMATA_chromosomes_19382.mRNA1
4	437	44111537	15	44110707	44112367	AMATA_chromosomes_14102.mRNA1
9	437	38103685	15	38103510	38103860	AMATA_chromosomes_17824-RA
13	437	36576978	15	36573240	36580716	AMATA_chromosomes_19390.mRNA3
6	437	16091761	15	16090019	16093503	AMATA_chromosomes_14960.mRNA1
6	6972	16105972.5	15	16102084	16109861	AMATA_chromosomes_14961.mRNA1
6	436	16036558.5	15	16032460	16040657	AMATA_chromosomes_14957.mRNA1
4	436	44118027.5	15	44117995	44118060	AMATA_chromosomes_14103.mRNA1
1	436	49864246	15	49861698	49866794	AMATA_chromosomes_02016.mRNA1
4	434	43876996.5	15	43875667	43878326	AMATA_chromosomes_14080.mRNA1
6	434	17290643	15	17289395	17291891	AMATA_chromosomes_15000.mRNA1
1	228	49835491.5	15	49833893	49837090	AMATA_chromosomes_02014.mRNA1
6	433	10439939.5	15	10439783	10440096	AMATA_chromosomes_14794.mRNA1
4	4075	43872994.5	15	43872001	43873988	AMATA_chromosomes_14079.mRNA1
6	4075	17323198.5	15	17321294	17325103	AMATA_chromosomes_15001.mRNA1
4	4074	45761255	15	45760759	45761751	AMATA_chromosomes_14278.mRNA1
4	250	45911645	15	45909571	45913719	AMATA_chromosomes_14295.mRNA1
6	250	18446049	15	18445343	18446755	AMATA_chromosomes_15043.mRNA1
9	250	38285980.5	15	38283605	38288356	AMATA_chromosomes_17841.mRNA1
9	1925	36661183.5	15	36655996	36666371	AMATA_chromosomes_17680.mRNA1
9	1927	36444725.5	15	36444010	36445441	AMATA_chromosomes_17666.mRNA1
16	233	5649319.5	15	5649003	5649636	AMATA_chromosomes_29939.mRNA1
10	233	35031864	15	35031262	35032466	AMATA_chromosomes_23095.mRNA1
9	234	36295902	15	36293766	36298038	AMATA_chromosomes_17652.mRNA2
14	234	28420679	15	28419928	28421430	AMATA_chromosomes_27837.mRNA1
14	234	28417728.5	15	28417679	28417778	AMATA_chromosomes_27837-RA
14	237	28364997	15	28364627	28365367	AMATA_chromosomes_27830-RA
9	237	36304341	15	36303962	36304720	AMATA_chromosomes_17653-RA
1	7653	42844674	15	42844045	42845303	AMATA_chromosomes_01672-RA
9	6399	39001904.5	15	39001743	39002066	AMATA_chromosomes_17909-RA
14	7566	26940133	15	26936106	26944160	AMATA_chromosomes_27715.mRNA1
9	264	36134325	15	36132039	36136611	AMATA_chromosomes_17641.mRNA1
1	264	2961817.5	15	2959958	2963677	AMATA_chromosomes_00265.mRNA1
1	264	50074891.5	15	50074356	50075427	AMATA_chromosomes_02026.mRNA1
4	4063	43555772	15	43554850	43556694	AMATA_chromosomes_14051.mRNA2
4	7013	43733072.5	15	43730659	43735486	AMATA_chromosomes_14066.mRNA1
6	2344	27157794.5	15	27156351	27159238	AMATA_chromosomes_15236.mRNA1
4	2344	43417765	15	43416649	43418881	AMATA_chromosomes_14038.mRNA1
11	8147	21420067.5	16	21410825	21429310	AMATA_chromosomes_25822.mRNA1
14	2054	25467275	16	25466545	25468005	AMATA_chromosomes_27588-RA
8	2116	13580449	16	13580328	13580570	AMATA_chromosomes_20861-RA
9	6453	30530893	16	30527330	30534456	AMATA_chromosomes_17380-RB
9	6453	29795604	16	29791475	29799733	AMATA_chromosomes_17330.mRNA1
10	6453	29646222.5	16	29644120	29648325	AMATA_chromosomes_22774.mRNA1
1	324	4287620.5	16	4286985	4288256	AMATA_chromosomes_00367.mRNA1
11	324	22619420	16	22618876	22619964	AMATA_chromosomes_25891.mRNA1
1	324	51627953	16	51625766	51630140	AMATA_chromosomes_02115.mRNA1
9	324	16698426	16	16697426	16699426	AMATA_chromosomes_16697-RA
9	324	30004450.5	16	30004103	30004798	AMATA_chromosomes_17345.mRNA1
9	7180	29496447	16	29495711	29497183	AMATA_chromosomes_17307-RA
9	7180	30810356	16	30809620	30811092	AMATA_chromosomes_17408-RA
16	4779	7279098.5	16	7278619	7279578	AMATA_chromosomes_30038-RA
11	1242	22183630	16	22183311	22183949	AMATA_chromosomes_25866.mRNA1
10	1242	31189831	16	31189512	31190150	AMATA_chromosomes_22877-RA
1	1242	52712086	16	52711462	52712710	AMATA_chromosomes_02141.mRNA1
15	7453	9252121	16	9249817	9254425	AMATA_chromosomes_28897.mRNA1
9	393	30419870.5	16	30417849	30421892	AMATA_chromosomes_17372.mRNA2
9	393	30435562	16	30428277	30442847	AMATA_chromosomes_17373.mRNA1
9	393	29923529	16	29920872	29926186	AMATA_chromosomes_17339.mRNA1
9	393	29900825.5	16	29893245	29908406	AMATA_chromosomes_17338.mRNA1
15	393	6872695	16	6870581	6874809	AMATA_chromosomes_28760.mRNA1
11	326	22599014	16	22598612	22599416	AMATA_chromosomes_25890-RC
11	8149	22660072.5	16	22657608	22662537	AMATA_chromosomes_25893.mRNA2
10	4753	29705477	16	29703661	29707293	AMATA_chromosomes_22776.mRNA1
1	328	52915251.5	16	52912428	52918075	AMATA_chromosomes_02156.mRNA1
14	2092	21112868	16	21109889	21115847	AMATA_chromosomes_27344.mRNA2
9	2092	21904958.5	16	21904890	21905027	AMATA_chromosomes_16946-RA
9	2092	21906933.5	16	21905326	21908541	AMATA_chromosomes_16946.mRNA1
12	2093	4609829	16	4609655	4610003	AMATA_chromosomes_23785.mRNA1
9	2093	21945527.5	16	21943846	21947209	AMATA_chromosomes_16947.mRNA1
12	2093	4595176.5	16	4594474	4595879	AMATA_chromosomes_23784-RA
9	2094	22243274	16	22242966	22243582	AMATA_chromosomes_16957.mRNA1
9	2094	22240101.5	16	22239755	22240448	AMATA_chromosomes_16957-RA
14	7602	21987506.5	16	21984889	21990124	AMATA_chromosomes_27381.mRNA1
9	2286	22815189	16	22814762	22815616	AMATA_chromosomes_16979-RA
9	6464	21442841	16	21433390	21452292	AMATA_chromosomes_16933.mRNA1
1	399	53309577	16	53306684	53312470	AMATA_chromosomes_02177.mRNA2
9	399	22779470	16	22777430	22781510	AMATA_chromosomes_16976.mRNA1
10	332	31385331.5	16	31384578	31386085	AMATA_chromosomes_22891.mRNA1
10	332	31384198	16	31384134	31384262	AMATA_chromosomes_22891-RA
14	332	20955933	16	20955154	20956712	AMATA_chromosomes_27336.mRNA1
11	332	22024679	16	22024165	22025193	AMATA_chromosomes_25855.mRNA1
9	332	22617579.5	16	22616500	22618659	AMATA_chromosomes_16971.mRNA1
10	1247	34046378.5	16	34045897	34046860	AMATA_chromosomes_23006.mRNA1
16	1247	9585154	16	9583525	9586783	AMATA_chromosomes_30139.mRNA1
4	9570	27543160.5	16	27543129	27543192	AMATA_chromosomes_13233-RA
10	4706	30702540	16	30702329	30702751	AMATA_chromosomes_22850.mRNA1
10	4706	30701604.5	16	30701488	30701721	AMATA_chromosomes_22850-RA
1	6136	61091633.5	16	61091289	61091978	AMATA_chromosomes_02736-RA
1	6093	61793800.5	16	61791059	61796542	AMATA_chromosomes_02793.mRNA1
1	6094	6572237	16	6572061	6572413	AMATA_chromosomes_00522-RA
1	6094	61786694	16	61786527	61786861	AMATA_chromosomes_02792-RA
10	6095	31867157.5	16	31866942	31867373	AMATA_chromosomes_22930.mRNA1
1	6095	61734970	16	61734639	61735301	AMATA_chromosomes_02791-RA
9	6095	23995205	16	23994947	23995463	AMATA_chromosomes_17023.mRNA1
1	6095	6546499	16	6546212	6546786	AMATA_chromosomes_00521.mRNA1
14	6095	18741059	16	18740873	18741245	AMATA_chromosomes_27282-RA
16	6095	11568825.5	16	11568599	11569052	AMATA_chromosomes_30236-RA
1	6096	6529817	16	6529517	6530117	AMATA_chromosomes_00520.mRNA1
1	6096	61700384.5	16	61699711	61701058	AMATA_chromosomes_02789.mRNA1
14	302	18844435.5	16	18843455	18845416	AMATA_chromosomes_27285.mRNA3
14	302	18840812.5	16	18840615	18841010	AMATA_chromosomes_27285-RA
10	302	31814153	16	31810591	31817715	AMATA_chromosomes_22927.mRNA1
16	302	11832578.5	16	11829777	11835380	AMATA_chromosomes_30244.mRNA1
10	4723	31922155.5	16	31922121	31922190	AMATA_chromosomes_22932-RA
16	4713	11801615.5	16	11799073	11804158	AMATA_chromosomes_30243.mRNA1
10	4713	31822504.5	16	31819908	31825101	AMATA_chromosomes_22928.mRNA1
1	10337	52814682	16	52814459	52814905	AMATA_chromosomes_02148-RA
9	2104	24377554.5	16	24377219	24377890	AMATA_chromosomes_17035.mRNA1
10	400	31566794.5	16	31565937	31567652	AMATA_chromosomes_22910.mRNA1
1	400	6910762	16	6909900	6911624	AMATA_chromosomes_00545.mRNA1
1	6098	6493347.5	16	6492385	6494310	AMATA_chromosomes_00516.mRNA1
1	6098	61669834	16	61667873	61671795	AMATA_chromosomes_02787.mRNA1
1	6098	61667019	16	61666916	61667122	AMATA_chromosomes_02787-RA
1	6100	6440539.5	16	6440171	6440908	AMATA_chromosomes_00512-RA
1	7463	53031073	16	53030059	53032087	AMATA_chromosomes_02161.mRNA1
1	7463	53027038	16	53026915	53027161	AMATA_chromosomes_02161-RA
1	10324	61008706.5	16	61008503	61008910	AMATA_chromosomes_02726-RA
16	305	11197123.5	16	11193391	11200856	AMATA_chromosomes_30219.mRNA2
9	305	24292422.5	16	24286689	24298156	AMATA_chromosomes_17031.mRNA1
1	6181	61276371	16	61276228	61276514	AMATA_chromosomes_02758.mRNA1
8	6179	13715333.5	16	13714949	13715718	AMATA_chromosomes_20873.mRNA1
9	6179	29405065.5	16	29404235	29405896	AMATA_chromosomes_17299-RA
9	6179	30898428.5	16	30897595	30899262	AMATA_chromosomes_17415-RA
1	423	6365266.5	16	6361369	6369164	AMATA_chromosomes_00505.mRNA1
16	4693	10555607	16	10555550	10555664	AMATA_chromosomes_30189-RB
16	4693	10557174.5	16	10554748	10559601	AMATA_chromosomes_30189.mRNA1
16	308	10578916	16	10578422	10579410	AMATA_chromosomes_30191.mRNA1
9	308	25433463	16	25429976	25436950	AMATA_chromosomes_17069.mRNA1
9	2070	25097545	16	25090031	25105059	AMATA_chromosomes_17057.mRNA1
14	2070	18322782	16	18317063	18328501	AMATA_chromosomes_27266.mRNA1
1	2071	61216882.5	16	61212687	61221078	AMATA_chromosomes_02749.mRNA1
14	2071	17934556	16	17933760	17935352	AMATA_chromosomes_27249.mRNA1
9	2073	25765730	16	25762448	25769012	AMATA_chromosomes_17081.mRNA2
14	2074	17720054.5	16	17718500	17721609	AMATA_chromosomes_27239.mRNA2
1	7442	59441419.5	16	59436861	59445978	AMATA_chromosomes_02608.mRNA1
11	121	29601062.5	17	29600358	29601767	AMATA_chromosomes_26406-RA
3	121	4660412	17	4659748	4661076	AMATA_chromosomes_06335-RA
2	121	55537565.5	17	55536894	55538237	AMATA_chromosomes_05835-RA
10	119	23609062.5	17	23608470	23609655	AMATA_chromosomes_22431.mRNA1
3	119	5022252.5	17	5021138	5023367	AMATA_chromosomes_06361-RB
2	119	55734357	17	55733844	55734870	AMATA_chromosomes_05851.mRNA1
2	1710	56474339.5	17	56473613	56475066	AMATA_chromosomes_05919.mRNA1
2	1513	55682455	17	55681363	55683547	AMATA_chromosomes_05845.mRNA1
2	1709	56369584.5	17	56366260	56372909	AMATA_chromosomes_05908.mRNA1
12	8	35485209.5	17	35484607	35485812	AMATA_chromosomes_25186.mRNA1
10	8	24005224.5	17	24004309	24006140	AMATA_chromosomes_22438.mRNA1
2	8	55676482.5	17	55675971	55676994	AMATA_chromosomes_05844.mRNA1
3	8	5012769	17	5011692	5013846	AMATA_chromosomes_06359.mRNA1
2	8	4187308	17	4185800	4188816	AMATA_chromosomes_03530.mRNA1
12	2805	35461629.5	17	35457196	35466063	AMATA_chromosomes_25184.mRNA1
12	2803	35401269.5	17	35394994	35407545	AMATA_chromosomes_25183.mRNA1
6	2802	37283623	17	37271691	37295555	AMATA_chromosomes_15782.mRNA5
2	2802	2242091.5	17	2234550	2249633	AMATA_chromosomes_03360.mRNA1
11	2802	32320417.5	17	32309884	32330951	AMATA_chromosomes_26583.mRNA4
4	2801	40604399	17	40603702	40605096	AMATA_chromosomes_13777-RA
7	3352	43649803.5	17	43649533	43650074	AMATA_chromosomes_11686-RA
7	3352	43651335	17	43650181	43652489	AMATA_chromosomes_11686.mRNA1
7	3353	43647797	17	43647715	43647879	AMATA_chromosomes_11685-RA
2	3355	4147359.5	17	4147138	4147581	AMATA_chromosomes_03527.mRNA1
2	7844	5099843.5	17	5099313	5100374	AMATA_chromosomes_03610.mRNA2
11	7844	28661452	17	28660415	28662489	AMATA_chromosomes_26332.mRNA1
2	118	56515410.5	17	56515149	56515672	AMATA_chromosomes_05921-RA
11	118	29942203.5	17	29941903	29942504	AMATA_chromosomes_26432.mRNA1
3	1514	4967386	17	4966053	4968719	AMATA_chromosomes_06355.mRNA1
12	2808	35548948.5	17	35546043	35551854	AMATA_chromosomes_25187.mRNA1
10	2808	23681062	17	23675856	23686268	AMATA_chromosomes_22435.mRNA1
10	12	24153084	17	24152022	24154146	AMATA_chromosomes_22444.mRNA2
2	12	55600651	17	55600527	55600775	AMATA_chromosomes_05838-RA
3	12	4792313.5	17	4792131	4792496	AMATA_chromosomes_06345.mRNA2
11	12	29832884	17	29832174	29833594	AMATA_chromosomes_26425.mRNA1
2	12	55601961	17	55601807	55602115	AMATA_chromosomes_05838.mRNA1
3	12	4790932.5	17	4790743	4791122	AMATA_chromosomes_06345.mRNA1
2	12	4173382.5	17	4172600	4174165	AMATA_chromosomes_03529.mRNA1
2	122	55490972.5	17	55488649	55493296	AMATA_chromosomes_05831.mRNA1
3	1521	4557183.5	17	4555052	4559315	AMATA_chromosomes_06328.mRNA1
2	124	4396472	17	4395905	4397039	AMATA_chromosomes_03551-RA
2	124	55451301.5	17	55450765	55451838	AMATA_chromosomes_05828-RA
11	124	29545698	17	29545061	29546335	AMATA_chromosomes_26400-RA
3	124	4600014.5	17	4599625	4600404	AMATA_chromosomes_06332-RA
2	3360	4374185	17	4371350	4377020	AMATA_chromosomes_03550.mRNA1
3	6358	8577491.5	17	8577375	8577608	AMATA_chromosomes_06667.mRNA1
12	679	35606946	17	35606404	35607488	AMATA_chromosomes_25189.mRNA1
6	6633	31744392.5	17	31738475	31750310	AMATA_chromosomes_15404.mRNA3
10	2834	26108365	17	26098046	26118684	AMATA_chromosomes_22536.mRNA1
10	2835	25108745.5	17	25105931	25111560	AMATA_chromosomes_22480.mRNA1
10	2836	25004890.5	17	25001511	25008270	AMATA_chromosomes_22475.mRNA4
10	2837	24959689.5	17	24956374	24963005	AMATA_chromosomes_22474.mRNA1
10	2838	25225833.5	17	25225666	25226001	AMATA_chromosomes_22484-RA
2	2839	53195364.5	17	53195206	53195523	AMATA_chromosomes_05607-RA
10	2839	25249577	17	25249288	25249866	AMATA_chromosomes_22485-RA
3	2839	4250303.5	17	4250148	4250459	AMATA_chromosomes_06296-RA
11	3367	29134651	17	29134458	29134844	AMATA_chromosomes_26368-RA
2	3367	5020565.5	17	5019509	5021622	AMATA_chromosomes_03603.mRNA1
2	3367	52839605.5	17	52837085	52842126	AMATA_chromosomes_05569.mRNA2
4	7391	5975971	17	5975298	5976644	AMATA_chromosomes_12472.mRNA1
13	7391	37707713	17	37707025	37708401	AMATA_chromosomes_19497-RB
4	7390	5605830	17	5605639	5606021	AMATA_chromosomes_12444.mRNA1
4	7390	5604612	17	5604393	5604831	AMATA_chromosomes_12444-RA
13	5784	37752879.5	17	37752644	37753115	AMATA_chromosomes_19501.mRNA1
13	8469	37953450.5	17	37951174	37955727	AMATA_chromosomes_19523.mRNA1
15	8491	993981	17	993923	994039	AMATA_chromosomes_28275.mRNA1
4	9250	3752439.5	17	3752113	3752766	AMATA_chromosomes_12302-RA
13	7389	38014743.5	17	38013037	38016450	AMATA_chromosomes_19531.mRNA1
13	8470	37860092.5	17	37856152	37864033	AMATA_chromosomes_19511.mRNA1
8	5308	12106990.5	17	12106362	12107619	AMATA_chromosomes_20765.mRNA1
8	5308	12105370	17	12105282	12105458	AMATA_chromosomes_20764-RA
6	5265	12149239.5	17	12142358	12156121	AMATA_chromosomes_14861.mRNA3
8	5265	21430215.5	17	21424276	21436155	AMATA_chromosomes_21264.mRNA1
6	5266	34615630	17	34614572	34616688	AMATA_chromosomes_15602.mRNA1
4	5266	38578576.5	17	38576854	38580299	AMATA_chromosomes_13630.mRNA1
4	5267	38619169	17	38606551	38631787	AMATA_chromosomes_13631.mRNA1
4	5268	38647294	17	38643217	38651371	AMATA_chromosomes_13633.mRNA1
14	11356	22337106	17	22334389	22339823	AMATA_chromosomes_27398.mRNA1
9	7985	41179563	18	41176917	41182209	AMATA_chromosomes_18105.mRNA3
14	7985	30306484	18	30303245	30309723	AMATA_chromosomes_28015.mRNA1
6	7985	6264279.5	18	6261223	6267336	AMATA_chromosomes_14632.mRNA1
6	7984	1469221	18	1467613	1470829	AMATA_chromosomes_14449.mRNA1
4	4144	46612435.5	18	46611938	46612933	AMATA_chromosomes_14365-RA
6	4144	958412	18	958360	958464	AMATA_chromosomes_14414-RA
4	4102	45485595	18	45485474	45485716	AMATA_chromosomes_14238-RA
6	4102	6426628.5	18	6426524	6426733	AMATA_chromosomes_14640-RA
9	4102	41128935.5	18	41128834	41129037	AMATA_chromosomes_18102-RA
4	4102	45404936.5	18	45404832	45405041	AMATA_chromosomes_14229.mRNA1
6	4101	6471898.5	18	6471583	6472214	AMATA_chromosomes_14645.mRNA1
9	4101	41116945	18	41116604	41117286	AMATA_chromosomes_18099-RA
6	7983	26627502	18	26627321	26627683	AMATA_chromosomes_15212.mRNA1
4	4188	44916987	18	44916397	44917577	AMATA_chromosomes_14187.mRNA1
4	4187	44951560	18	44948891	44954229	AMATA_chromosomes_14192.mRNA2
6	4186	7069129.5	18	7065220	7073039	AMATA_chromosomes_14668.mRNA1
6	4186	7063420.5	18	7063249	7063592	AMATA_chromosomes_14668-RA
4	4186	44959794	18	44956126	44963462	AMATA_chromosomes_14193.mRNA1
4	4186	44955421	18	44955280	44955562	AMATA_chromosomes_14193-RA
6	4185	1449379	18	1447265	1451493	AMATA_chromosomes_14446.mRNA1
6	4184	1384796.5	18	1384476	1385117	AMATA_chromosomes_14441-RA
14	463	30335467	18	30334708	30336226	AMATA_chromosomes_28019.mRNA1
9	463	41126853	18	41126321	41127385	AMATA_chromosomes_18101.mRNA1
9	463	41119745	18	41118097	41121393	AMATA_chromosomes_18099.mRNA3
6	4168	16388498.5	18	16383199	16393798	AMATA_chromosomes_14969.mRNA1
9	12354	19416676	18	19416510	19416842	AMATA_chromosomes_16843.mRNA1
14	12354	22566085.5	18	22566008	22566163	AMATA_chromosomes_27408-RA
14	7484	30934299.5	18	30932077	30936522	AMATA_chromosomes_28080.mRNA2
9	7484	39956569	18	39955757	39957381	AMATA_chromosomes_18001.mRNA1
6	8592	41538584	18	41533339	41543829	AMATA_chromosomes_16149.mRNA1
14	7483	30891252.5	18	30890921	30891584	AMATA_chromosomes_28076-RA
14	8586	30910026	18	30907494	30912558	AMATA_chromosomes_28078.mRNA1
9	8586	39998049	18	39996220	39999878	AMATA_chromosomes_18004.mRNA1
1	2422	5692670	18	5689248	5696092	AMATA_chromosomes_00471.mRNA1
1	2422	5689135	18	5689096	5689174	AMATA_chromosomes_00471-RA
1	2422	46520993	18	46519879	46522107	AMATA_chromosomes_01825.mRNA1
6	4153	8605121	18	8604595	8605647	AMATA_chromosomes_14723.mRNA1
4	4152	45299138.5	18	45298378	45299899	AMATA_chromosomes_14219.mRNA1
14	6245	30862585.5	18	30862251	30862920	AMATA_chromosomes_28074.mRNA1
9	6245	40198092.5	18	40197758	40198427	AMATA_chromosomes_18013-RA
6	6990	1463297.5	18	1463142	1463453	AMATA_chromosomes_14448-RA
9	4164	39873089	18	39872956	39873222	AMATA_chromosomes_17992-RA
14	4164	30979460.5	18	30978526	30980395	AMATA_chromosomes_28086.mRNA1
9	4164	39873989.5	18	39873310	39874669	AMATA_chromosomes_17992.mRNA1
4	7959	44774195.5	18	44772989	44775402	AMATA_chromosomes_14167.mRNA1
6	7959	9733779	18	9733315	9734243	AMATA_chromosomes_14770.mRNA1
4	4161	44297210.5	18	44295666	44298755	AMATA_chromosomes_14123.mRNA1
9	8594	40324080	18	40322580	40325580	AMATA_chromosomes_18027.mRNA1
8	10395	521141.5	18	520964	521319	AMATA_chromosomes_19929.mRNA1
9	2020	38690372.5	18	38686229	38694516	AMATA_chromosomes_17880.mRNA1
14	2021	29936459.5	18	29934850	29938069	AMATA_chromosomes_27976.mRNA1
9	7002	36912978	18	36910085	36915871	AMATA_chromosomes_17705.mRNA1
6	7002	1457689	18	1455500	1459878	AMATA_chromosomes_14447.mRNA3
6	8593	41447082	18	41443771	41450393	AMATA_chromosomes_16142.mRNA1
6	7993	10209121.5	18	10202712	10215531	AMATA_chromosomes_14782.mRNA1
4	7955	44239932	18	44239274	44240590	AMATA_chromosomes_14117-RA
6	7992	10645804.5	18	10638607	10653002	AMATA_chromosomes_14802.mRNA1
6	7991	3261664.5	18	3261578	3261751	AMATA_chromosomes_14537.mRNA1
14	10921	29383154.5	18	29382898	29383411	AMATA_chromosomes_27921-RA
14	9706	28302967	18	28302861	28303073	AMATA_chromosomes_27823-RA
1	2336	48383893	18	48376412	48391374	AMATA_chromosomes_01924.mRNA1
4	2337	44563944.5	18	44563816	44564073	AMATA_chromosomes_14142-RA
1	2337	3915560.5	18	3911977	3919144	AMATA_chromosomes_00344.mRNA1
6	2337	11949272	18	11946298	11952246	AMATA_chromosomes_14854.mRNA1
4	2337	44566747.5	18	44565029	44568466	AMATA_chromosomes_14142.mRNA1
4	2408	43317865	18	43316238	43319492	AMATA_chromosomes_14025.mRNA1
9	2339	41492040.5	18	41490747	41493334	AMATA_chromosomes_18133.mRNA1
1	6532	3265075.5	18	3259980	3270171	AMATA_chromosomes_00289.mRNA1
6	431	11840486.5	18	11840354	11840619	AMATA_chromosomes_14852-RA
1	9894	48524535.5	18	48524272	48524799	AMATA_chromosomes_01939.mRNA1
9	1904	27250931.5	19	27248574	27253289	AMATA_chromosomes_17133.mRNA1
14	1906	27451551.5	19	27449604	27453499	AMATA_chromosomes_27749.mRNA1
9	1908	27305618.5	19	27301980	27309257	AMATA_chromosomes_17136.mRNA1
9	1909	27324609	19	27324002	27325216	AMATA_chromosomes_17137-RA
9	6414	35469046	19	35468931	35469161	AMATA_chromosomes_17590-RA
14	6414	27771049	19	27770493	27771605	AMATA_chromosomes_27774-RA
14	7576	27276137	19	27273767	27278507	AMATA_chromosomes_27735.mRNA1
14	6401	28234954.5	19	28232086	28237823	AMATA_chromosomes_27817.mRNA1
1	7118	63623884.5	19	63623456	63624313	AMATA_chromosomes_02946-RA
1	7118	14733744	19	14733526	14733962	AMATA_chromosomes_00924.mRNA1
1	4524	14501778	19	14500903	14502653	AMATA_chromosomes_00915-RB
1	4524	63810205	19	63809987	63810423	AMATA_chromosomes_02958.mRNA1
1	4524	63809188.5	19	63809091	63809286	AMATA_chromosomes_02958-RA
2	10475	36564352	19	36564159	36564545	AMATA_chromosomes_04633.mRNA1
2	12996	53802825	19	53801625	53804025	AMATA_chromosomes_05661.mRNA1
11	4030	4853947	19	4853354	4854540	AMATA_chromosomes_25321.mRNA1
5	4030	575995.5	19	575381	576610	AMATA_chromosomes_08299-RA
9	4521	31977433	19	31972391	31982475	AMATA_chromosomes_17494.mRNA1
9	4521	28331460.5	19	28327489	28335432	AMATA_chromosomes_17222.mRNA1
14	4521	26037301.5	19	26034284	26040319	AMATA_chromosomes_27637-RB
3	1197	50499266.5	19	50499022	50499511	AMATA_chromosomes_08180.mRNA1
3	7176	17888860	19	17883441	17894279	AMATA_chromosomes_07129.mRNA2
3	8170	50339588	19	50337042	50342134	AMATA_chromosomes_08169.mRNA1
3	1196	50482176	19	50481221	50483131	AMATA_chromosomes_08178.mRNA2
3	1196	12615672	19	12614578	12616766	AMATA_chromosomes_06908.mRNA1
1	1196	14899935.5	19	14896356	14903515	AMATA_chromosomes_00931.mRNA1
3	4502	29989288	19	29988142	29990434	AMATA_chromosomes_07572.mRNA1
2	4502	41795765	19	41793066	41798464	AMATA_chromosomes_04835.mRNA2
5	1005	1159634	19	1159369	1159899	AMATA_chromosomes_08356-RA
5	1005	1162339	19	1162236	1162442	AMATA_chromosomes_08357-RA
11	1005	2993514	19	2993258	2993770	AMATA_chromosomes_25281-RA
3	1005	50158978	19	50158749	50159207	AMATA_chromosomes_08160-RA
5	7912	3213443	19	3212818	3214068	AMATA_chromosomes_08549-RA
1	4481	16624577.5	19	16624251	16624904	AMATA_chromosomes_00975-RB
1	4481	63141581	19	63141103	63142059	AMATA_chromosomes_02917-RA
1	4480	63120393.5	19	63118585	63122202	AMATA_chromosomes_02915-RA
2	1193	11388476	19	11387935	11389017	AMATA_chromosomes_04030-RA
12	1193	8498077.5	19	8497147	8499008	AMATA_chromosomes_24076.mRNA1
1	4479	8970546	19	8968932	8972160	AMATA_chromosomes_00632.mRNA1
1	4478	8868271	19	8867853	8868689	AMATA_chromosomes_00624-RA
1	8073	62861110	19	62856734	62865486	AMATA_chromosomes_02891.mRNA1
7	8072	21605440.5	19	21605309	21605572	AMATA_chromosomes_10748-RA
3	4591	47627075.5	19	47625980	47628171	AMATA_chromosomes_08041.mRNA1
5	7880	53928	19	51865	55991	AMATA_chromosomes_08240.mRNA3
5	7880	284675	19	283487	285863	AMATA_chromosomes_08267.mRNA1
1	1100	54639157.5	19	54637972	54640343	AMATA_chromosomes_02251.mRNA1
3	1100	35544428	19	35542768	35546088	AMATA_chromosomes_07667.mRNA1
5	1100	1454759.5	19	1454691	1454828	AMATA_chromosomes_08387-RB
5	1100	1456730	19	1454703	1458757	AMATA_chromosomes_08387-RA
1	9561	64902769	19	64901332	64904206	AMATA_chromosomes_03044.mRNA1
2	1098	43424005.5	19	43423762	43424249	AMATA_chromosomes_04914.mRNA1
5	1098	13724436.5	19	13724168	13724705	AMATA_chromosomes_09051.mRNA1
7	10467	40097472	19	40097306	40097638	AMATA_chromosomes_11450-RA
3	1225	16017133	19	16013938	16020328	AMATA_chromosomes_07034.mRNA1
2	1225	46374702.5	19	46374598	46374807	AMATA_chromosomes_05051-RA
1	1064	55122424.5	19	55121425	55123424	AMATA_chromosomes_02283.mRNA1
1	1064	54964534.5	19	54963548	54965521	AMATA_chromosomes_02271.mRNA1
1	4532	56582673	19	56576920	56588426	AMATA_chromosomes_02373.mRNA3
1	4429	57929623.5	19	57929126	57930121	AMATA_chromosomes_02472.mRNA2
1	4429	57926790.5	19	57926591	57926990	AMATA_chromosomes_02472-RA
1	7108	17313398.5	19	17313209	17313588	AMATA_chromosomes_00992.mRNA1
1	7108	63014734	19	63013601	63015867	AMATA_chromosomes_02904.mRNA1
5	3632	198728.5	19	197538	199919	AMATA_chromosomes_08252.mRNA1
1	4533	56622052.5	19	56621872	56622233	AMATA_chromosomes_02375.mRNA2
1	4533	56619267.5	19	56619022	56619513	AMATA_chromosomes_02375-RA
3	11368	2487332.5	19	2486300	2488365	AMATA_chromosomes_06137.mRNA2
3	1125	40802809	19	40802355	40803263	AMATA_chromosomes_07776.mRNA1
8	5541	6531072	19	6525820	6536324	AMATA_chromosomes_20455.mRNA3
11	1063	4910906	19	4909346	4912466	AMATA_chromosomes_25324.mRNA1
5	1063	591063.5	19	588708	593419	AMATA_chromosomes_08301.mRNA1
3	1128	39811243	19	39802357	39820129	AMATA_chromosomes_07749.mRNA1
2	1128	47124551.5	19	47118967	47130136	AMATA_chromosomes_05097.mRNA2
8	5540	6511970	19	6510273	6513667	AMATA_chromosomes_20454.mRNA1
2	13041	43727646.5	19	43727478	43727815	AMATA_chromosomes_04924-RA
12	4796	27631735	20	27629521	27633949	AMATA_chromosomes_24932.mRNA1
12	4795	27892194.5	20	27890296	27894093	AMATA_chromosomes_24934.mRNA1
14	2160	22017284.5	20	22013171	22021398	AMATA_chromosomes_27382.mRNA2
12	8153	29816356	20	29816265	29816447	AMATA_chromosomes_24999-RA
12	4800	28210043	20	28197019	28223067	AMATA_chromosomes_24949.mRNA4
12	4799	28247530	20	28244741	28250319	AMATA_chromosomes_24952.mRNA1
10	4799	3883508.5	20	3881204	3885813	AMATA_chromosomes_21759.mRNA1
10	4798	3347137	20	3346697	3347577	AMATA_chromosomes_21746.mRNA1
14	379	25165384.5	20	25161074	25169695	AMATA_chromosomes_27563.mRNA1
8	379	13927544.5	20	13923201	13931888	AMATA_chromosomes_20884.mRNA2
14	6133	24805508	20	24803261	24807755	AMATA_chromosomes_27538.mRNA2
9	6133	18324519.5	20	18320765	18328274	AMATA_chromosomes_16791.mRNA1
9	1230	15236341.5	20	15229594	15243089	AMATA_chromosomes_16654.mRNA1
1	1230	60600105	20	60598492	60601718	AMATA_chromosomes_02700.mRNA1
9	1230	15448316.5	20	15447600	15449033	AMATA_chromosomes_16659-RA
14	1230	12751913	20	12748757	12755069	AMATA_chromosomes_27107.mRNA1
1	6182	61278931.5	20	61278692	61279171	AMATA_chromosomes_02759-RA
1	6183	61287367	20	61280689	61294045	AMATA_chromosomes_02760-RC
10	281	4410503	20	4409097	4411909	AMATA_chromosomes_21770.mRNA2
7	281	3351421	20	3351174	3351668	AMATA_chromosomes_10335.mRNA1
12	281	28630061	20	28628977	28631145	AMATA_chromosomes_24964.mRNA1
14	283	11466816	20	11466651	11466981	AMATA_chromosomes_27067.mRNA1
9	283	5861880.5	20	5861483	5862278	AMATA_chromosomes_16464.mRNA1
12	283	29434831.5	20	29433743	29435920	AMATA_chromosomes_24988.mRNA1
10	4776	34332278	20	34331944	34332612	AMATA_chromosomes_23028-RA
16	4776	7891427.5	20	7891095	7891760	AMATA_chromosomes_30070-RA
11	4758	22188485	20	22184631	22192339	AMATA_chromosomes_25867-RB
10	4758	31173127.5	20	31169400	31176855	AMATA_chromosomes_22875.mRNA3
10	4758	31168259	20	31168077	31168441	AMATA_chromosomes_22875-RA
10	7192	30624069	20	30620343	30627795	AMATA_chromosomes_22846.mRNA1
16	292	7761295.5	20	7760258	7762333	AMATA_chromosomes_30064.mRNA1
9	292	10596657.5	20	10596435	10596880	AMATA_chromosomes_16538.mRNA1
1	292	59727652.5	20	59727527	59727778	AMATA_chromosomes_02633.mRNA1
10	292	34452328.5	20	34450697	34453960	AMATA_chromosomes_23045.mRNA1
1	6155	59767736.5	20	59766410	59769063	AMATA_chromosomes_02638.mRNA2
9	293	10674190	20	10673276	10675104	AMATA_chromosomes_16540.mRNA1
10	293	34465592	20	34465191	34465993	AMATA_chromosomes_23046.mRNA1
16	293	7736267.5	20	7735865	7736670	AMATA_chromosomes_30063-RA
10	7156	31796000	20	31795209	31796791	AMATA_chromosomes_22925-RA
11	4773	22428766.5	20	22425022	22432511	AMATA_chromosomes_25879.mRNA3
10	4773	31050753.5	20	31050658	31050849	AMATA_chromosomes_22867-RA
10	4773	31036476	20	31031383	31041569	AMATA_chromosomes_22866.mRNA2
10	4773	31139844	20	31139738	31139950	AMATA_chromosomes_22873-RA
11	4774	22549810.5	20	22546356	22553265	AMATA_chromosomes_25884.mRNA1
16	1235	7259061.5	20	7255988	7262135	AMATA_chromosomes_30037.mRNA1
10	1235	34519665	20	34518709	34520621	AMATA_chromosomes_23051.mRNA1
9	389	11334587	20	11334332	11334842	AMATA_chromosomes_16548.mRNA1
9	2180	2314341.5	20	2312823	2315860	AMATA_chromosomes_16372.mRNA1
14	6430	29566091	20	29564143	29568039	AMATA_chromosomes_27941.mRNA1
16	298	8055517	20	8055500	8055534	AMATA_chromosomes_30078.mRNA1
16	298	8054047	20	8053939	8054155	AMATA_chromosomes_30078-RA
9	298	2022432	20	2020978	2023886	AMATA_chromosomes_16363.mRNA1
10	4684	34148136	20	34140371	34155901	AMATA_chromosomes_23012.mRNA1
14	343	5592989.5	20	5588539	5597440	AMATA_chromosomes_26950.mRNA1
14	343	15489386	20	15488939	15489833	AMATA_chromosomes_27195.mRNA1
14	2206	5846970	20	5846428	5847512	AMATA_chromosomes_26956-RB
16	346	9419828	20	9419507	9420149	AMATA_chromosomes_30130.mRNA1
10	346	34185717.5	20	34185590	34185845	AMATA_chromosomes_23016-RA
9	2167	1197426	20	1192813	1202039	AMATA_chromosomes_16329.mRNA1
14	2212	3568522	20	3568410	3568634	AMATA_chromosomes_26910-RA
9	6458	1668255	20	1667924	1668586	AMATA_chromosomes_16349.mRNA1
14	6458	5893915	20	5892579	5895251	AMATA_chromosomes_26958.mRNA1
9	6458	17309828.5	20	17307831	17311826	AMATA_chromosomes_16717.mRNA1
9	2213	480252.5	20	479572	480933	AMATA_chromosomes_16304.mRNA1
14	2216	2434176.5	20	2433333	2435020	AMATA_chromosomes_26888.mRNA1
11	2221	8940398	20	8917411	8963385	AMATA_chromosomes_25427.mRNA1
9	7593	38671262	20	38670776	38671748	AMATA_chromosomes_17878.mRNA2
1	2227	10718608	20	10716821	10720395	AMATA_chromosomes_00732.mRNA1
1	2171	10896307	20	10892230	10900384	AMATA_chromosomes_00748.mRNA1
16	8162	10340344	20	10339887	10340801	AMATA_chromosomes_30172.mRNA1
8	1398	8591955	21	8591670	8592240	AMATA_chromosomes_20602-RA
15	1398	20053481.5	21	20053134	20053829	AMATA_chromosomes_29227-RA
8	1398	3368790	21	3368375	3369205	AMATA_chromosomes_20179-RA
4	8514	1239293	21	1237521	1241065	AMATA_chromosomes_12133.mRNA1
4	5919	1863065.5	21	1863001	1863130	AMATA_chromosomes_12174.mRNA1
13	5919	40110699	21	40110475	40110923	AMATA_chromosomes_19729-RA
13	5919	40112816	21	40111976	40113656	AMATA_chromosomes_19729.mRNA1
4	5919	1861873.5	21	1861654	1862093	AMATA_chromosomes_12174-RA
4	5918	1860808	21	1860420	1861196	AMATA_chromosomes_12173.mRNA1
1	1397	2725683	21	2723322	2728044	AMATA_chromosomes_00248.mRNA1
15	6039	1738203.5	21	1736862	1739545	AMATA_chromosomes_28360.mRNA1
8	6039	2964490.5	21	2957354	2971627	AMATA_chromosomes_20147.mRNA2
8	1399	3245418	21	3243173	3247663	AMATA_chromosomes_20170.mRNA1
15	6037	1696797.5	21	1696579	1697016	AMATA_chromosomes_28353-RA
15	6037	1698486	21	1697439	1699533	AMATA_chromosomes_28353.mRNA1
[truncated: 6,933 more rows]
