# Supplementary material for: Buxus and Tetracentron genomes help resolve eudicot genome history
Source: Nat Commun. 2022 Feb 2;13:643. doi: 10.1038/s41467-022-28312-w (PMC8810787; doi:10.1038/s41467-022-28312-w)
Supplement: Supplementary file 13 — Source Data [file 41467_2022_28312_MOESM13_ESM.zip › Source Data/Supplementary_Fig10_ContigGFF_Amaranthus_Ancestor3.txt]

11	8380	31278207.5	0	31277953	31278462	AMATA_chromosomes_26520-RA
11	8380	31282131	0	31278746	31285516	AMATA_chromosomes_26520.mRNA2
2	8379	2194216	0	2193814	2194618	AMATA_chromosomes_03357-RA
11	8379	32436901.5	0	32436203	32437600	AMATA_chromosomes_26584-RA
6	2800	32955077.5	0	32950647	32959508	AMATA_chromosomes_15486.mRNA1
15	2800	6233059	0	6228253	6237865	AMATA_chromosomes_28706.mRNA1
11	767	32509066.5	0	32508910	32509223	AMATA_chromosomes_26595-RA
2	767	2003558.5	0	2003444	2003673	AMATA_chromosomes_03337.mRNA1
4	7746	33945033.5	0	33940117	33949950	AMATA_chromosomes_13408.mRNA1
2	731	1985018.5	0	1983606	1986431	AMATA_chromosomes_03334.mRNA1
11	731	32601998	0	32600533	32603463	AMATA_chromosomes_26602.mRNA1
6	731	37904578.5	0	37901900	37907257	AMATA_chromosomes_15826.mRNA1
4	2799	33908807	0	33903851	33913763	AMATA_chromosomes_13406-RA
6	2799	32931690.5	0	32926926	32936455	AMATA_chromosomes_15485.mRNA2
13	725	35240943.5	0	35236876	35245011	AMATA_chromosomes_19287.mRNA1
4	725	40352808.5	0	40351658	40353959	AMATA_chromosomes_13751.mRNA1
6	725	37622886	0	37621959	37623813	AMATA_chromosomes_15807.mRNA1
4	725	9216635.5	0	9215775	9217496	AMATA_chromosomes_12651-RA
6	2723	37699015	0	37698816	37699214	AMATA_chromosomes_15812.mRNA1
6	2722	37690537	0	37689878	37691196	AMATA_chromosomes_15811.mRNA1
8	722	7957320	0	7956083	7958557	AMATA_chromosomes_20577-RB
15	722	9979166	0	9977892	9980440	AMATA_chromosomes_28940.mRNA1
13	1301	31366080.5	0	31366034	31366127	AMATA_chromosomes_18991-RE
11	1301	33178107.5	0	33177295	33178920	AMATA_chromosomes_26653.mRNA1
7	1301	37732859	0	37730795	37734923	AMATA_chromosomes_11298.mRNA1
13	1301	31368028.5	0	31366040	31370017	AMATA_chromosomes_18991.mRNA1
6	1300	38401929.5	0	38401666	38402193	AMATA_chromosomes_15873-RA
11	1300	33311367	0	33310335	33312399	AMATA_chromosomes_26662.mRNA1
2	1300	547777	0	547633	547921	AMATA_chromosomes_03236-RA
11	1300	33317439	0	33317238	33317640	AMATA_chromosomes_26664-RA
2	1300	559232	0	559137	559327	AMATA_chromosomes_03239-RA
7	1300	37798552	0	37796941	37800163	AMATA_chromosomes_11303.mRNA1
2	1300	562412	0	560936	563888	AMATA_chromosomes_03239.mRNA1
2	5572	1679181.5	0	1672312	1686051	AMATA_chromosomes_03310.mRNA3
13	1298	35164574.5	0	35158599	35170550	AMATA_chromosomes_19283.mRNA2
2	1298	690732	0	686013	695451	AMATA_chromosomes_03249.mRNA1
2	1298	1268528.5	0	1266865	1270192	AMATA_chromosomes_03267.mRNA1
13	1297	35330954.5	0	35328422	35333487	AMATA_chromosomes_19291.mRNA3
4	1296	9178042	0	9177845	9178239	AMATA_chromosomes_12649-RA
2	5485	553457.5	0	553224	553691	AMATA_chromosomes_03237-RA
11	5485	33334154.5	0	33333636	33334673	AMATA_chromosomes_26666-RA
2	5486	610744.5	0	610433	611056	AMATA_chromosomes_03241-RA
11	5487	33465799.5	0	33465599	33466000	AMATA_chromosomes_26675.mRNA1
11	5488	33469539.5	0	33469210	33469869	AMATA_chromosomes_26676.mRNA1
8	1294	4353294.5	0	4351505	4355084	AMATA_chromosomes_20254.mRNA1
4	1294	8799588	0	8797893	8801283	AMATA_chromosomes_12627.mRNA1
15	1294	2970894	0	2970380	2971408	AMATA_chromosomes_28417.mRNA1
10	9744	13393626.5	0	13393447	13393806	AMATA_chromosomes_22107-RA
10	9744	12933090.5	0	12932863	12933318	AMATA_chromosomes_22045-RA
8	9744	23417761.5	0	23417534	23417989	AMATA_chromosomes_21350-RA
10	9744	12782438.5	0	12782211	12782666	AMATA_chromosomes_21980-RA
10	9744	12867291.5	0	12867064	12867519	AMATA_chromosomes_22017-RA
13	745	35813220.5	0	35811011	35815430	AMATA_chromosomes_19331.mRNA1
4	745	8734667.5	0	8731171	8738164	AMATA_chromosomes_12623.mRNA1
15	744	4946831.5	0	4946316	4947347	AMATA_chromosomes_28573-RA
13	744	32279563.5	0	32279543	32279584	AMATA_chromosomes_19059-RA
4	744	11340283	0	11338468	11342098	AMATA_chromosomes_12727.mRNA1
6	744	32389041	0	32382767	32395315	AMATA_chromosomes_15440.mRNA1
13	744	32256915	0	32255077	32258753	AMATA_chromosomes_19058.mRNA2
7	744	48396923.5	0	48395324	48398523	AMATA_chromosomes_11993.mRNA1
13	744	32281206	0	32280189	32282223	AMATA_chromosomes_19059.mRNA1
4	744	11279234	0	11277643	11280825	AMATA_chromosomes_12726.mRNA1
4	4865	8860484.5	0	8859416	8861553	AMATA_chromosomes_12633.mRNA1
4	4862	8812658	0	8805449	8819867	AMATA_chromosomes_12628.mRNA2
6	4861	32551673.5	0	32551290	32552057	AMATA_chromosomes_15452-RA
13	4861	35752327	0	35751975	35752679	AMATA_chromosomes_19327-RA
13	7216	33060242.5	0	33056775	33063710	AMATA_chromosomes_19113.mRNA1
13	4856	35878486.5	0	35874754	35882219	AMATA_chromosomes_19336.mRNA2
7	4856	37026668	0	37021217	37032119	AMATA_chromosomes_11261.mRNA1
13	7239	32196464	0	32195336	32197592	AMATA_chromosomes_19050.mRNA1
4	1286	8482079.5	0	8481660	8482499	AMATA_chromosomes_12606.mRNA1
4	5040	8418614.5	0	8414855	8422374	AMATA_chromosomes_12601.mRNA1
6	2774	34141580	0	34141530	34141630	AMATA_chromosomes_15568-RA
6	5037	37393017.5	0	37391872	37394163	AMATA_chromosomes_15791.mRNA1
6	4840	38545055.5	0	38543150	38546961	AMATA_chromosomes_15887.mRNA2
6	2766	42739099.5	0	42738974	42739225	AMATA_chromosomes_16272-RA
4	2777	32666278.5	0	32661752	32670805	AMATA_chromosomes_13351.mRNA2
6	2775	34160866.5	0	34160459	34161274	AMATA_chromosomes_15569-RA
13	2776	36292699.5	0	36286476	36298923	AMATA_chromosomes_19365.mRNA1
1	10452	57787835.5	0	57787517	57788154	AMATA_chromosomes_02461-RA
11	7848	26930111	0	26929364	26930858	AMATA_chromosomes_26190.mRNA1
2	170	55297849.5	0	55295087	55300612	AMATA_chromosomes_05818.mRNA1
11	170	26309017.5	0	26304035	26314000	AMATA_chromosomes_26144.mRNA1
2	170	6237794.5	0	6235013	6240576	AMATA_chromosomes_03716.mRNA2
2	202	6194759.5	0	6189790	6199729	AMATA_chromosomes_03711.mRNA1
11	202	26559519.5	0	26555393	26563646	AMATA_chromosomes_26162.mRNA2
3	202	5223785.5	0	5218269	5229302	AMATA_chromosomes_06386.mRNA1
2	655	51805704.5	0	51802986	51808423	AMATA_chromosomes_05496.mRNA1
3	655	6711913.5	0	6711753	6712074	AMATA_chromosomes_06502.mRNA1
11	657	26607148	0	26604957	26609339	AMATA_chromosomes_26164.mRNA3
11	658	26537975	0	26537911	26538039	AMATA_chromosomes_26160-RA
2	658	52023331.5	0	52022994	52023669	AMATA_chromosomes_05516-RB
11	658	26541468.5	0	26541370	26541567	AMATA_chromosomes_26160.mRNA1
3	658	6570186	0	6569163	6571209	AMATA_chromosomes_06489.mRNA1
15	3554	9595413.5	0	9593947	9596880	AMATA_chromosomes_28916.mRNA1
3	75	49141647.5	0	49140525	49142770	AMATA_chromosomes_08110.mRNA1
3	75	5574333.5	0	5572983	5575684	AMATA_chromosomes_06410.mRNA1
13	75	36566494.5	0	36565973	36567016	AMATA_chromosomes_19388.mRNA1
4	75	7983509.5	0	7979407	7987612	AMATA_chromosomes_12584.mRNA1
2	75	21681158	0	21679939	21682377	AMATA_chromosomes_04269.mRNA1
2	75	55248413.5	0	55246635	55250192	AMATA_chromosomes_05815.mRNA1
3	74	5720382	0	5720090	5720674	AMATA_chromosomes_06420-RA
2	74	55198687	0	55196862	55200512	AMATA_chromosomes_05807-RB
11	74	24397262	0	24396841	24397683	AMATA_chromosomes_26012-RA
3	74	48872080	0	48871703	48872457	AMATA_chromosomes_08096-RA
2	74	55163397	0	55162994	55163800	AMATA_chromosomes_05798-RA
16	2881	2088020.5	0	2080091	2095950	AMATA_chromosomes_29671.mRNA1
2	662	6275479	0	6275400	6275558	AMATA_chromosomes_03719-RA
11	662	26237466	0	26237387	26237545	AMATA_chromosomes_26141-RA
3	663	49147577	0	49145630	49149524	AMATA_chromosomes_08111.mRNA1
6	6637	3632672	0	3631807	3633537	AMATA_chromosomes_14553.mRNA1
16	6637	1286545.5	0	1285169	1287922	AMATA_chromosomes_29608.mRNA1
3	1835	5836324	0	5835752	5836896	AMATA_chromosomes_06428.mRNA1
2	1835	54852831	0	54845717	54859945	AMATA_chromosomes_05775.mRNA1
3	1833	5957964	0	5955136	5960792	AMATA_chromosomes_06439.mRNA1
2	1833	6428180	0	6427869	6428491	AMATA_chromosomes_03731-RA
2	1833	6456624	0	6453777	6459471	AMATA_chromosomes_03733.mRNA1
2	1833	6450359	0	6450208	6450510	AMATA_chromosomes_03732-RA
2	1833	54975182	0	54975034	54975330	AMATA_chromosomes_05782.mRNA1
3	1833	5951870.5	0	5951700	5952041	AMATA_chromosomes_06438-RA
2	1831	55046679.5	0	55045109	55048250	AMATA_chromosomes_05789.mRNA1
2	1831	55040957.5	0	55040601	55041314	AMATA_chromosomes_05788-RA
3	1831	46889073.5	0	46888913	46889234	AMATA_chromosomes_08000-RA
3	1831	46890459.5	0	46890198	46890721	AMATA_chromosomes_08000.mRNA1
3	1831	6080833	0	6080466	6081200	AMATA_chromosomes_06448-RA
3	1831	6090803.5	0	6088798	6092809	AMATA_chromosomes_06449.mRNA1
2	1831	6476159	0	6475690	6476628	AMATA_chromosomes_03736-RA
3	1830	6096619	0	6095338	6097900	AMATA_chromosomes_06450.mRNA1
3	1828	6207082.5	0	6204403	6209762	AMATA_chromosomes_06454.mRNA1
2	1828	55111804	0	55109514	55114094	AMATA_chromosomes_05791.mRNA1
3	6329	6431281.5	0	6429141	6433422	AMATA_chromosomes_06476.mRNA1
2	7534	55155484	0	55155342	55155626	AMATA_chromosomes_05797-RA
3	7534	6426245	0	6426103	6426387	AMATA_chromosomes_06475-RA
3	7549	6444999.5	0	6444882	6445117	AMATA_chromosomes_06478.mRNA1
3	7548	6542892.5	0	6542131	6543654	AMATA_chromosomes_06486.mRNA1
3	7532	1988423	0	1985312	1991534	AMATA_chromosomes_06084.mRNA5
2	7532	54033760	0	54029029	54038491	AMATA_chromosomes_05678.mRNA3
2	7527	50435166	0	50431708	50438624	AMATA_chromosomes_05362.mRNA1
3	1823	5062351.5	0	5058755	5065948	AMATA_chromosomes_06365.mRNA1
2	7526	50386598	0	50385228	50387968	AMATA_chromosomes_05356-RB
2	99	54676914	0	54674456	54679372	AMATA_chromosomes_05758.mRNA3
11	97	23164841	0	23163563	23166119	AMATA_chromosomes_25921.mRNA1
3	96	2754003.5	0	2753770	2754237	AMATA_chromosomes_06162-RA
10	6824	25934888	0	25934752	25935024	AMATA_chromosomes_22526-RA
2	1780	49953406	0	49950193	49956619	AMATA_chromosomes_05324.mRNA1
2	1808	54385509	0	54382014	54389004	AMATA_chromosomes_05714.mRNA1
3	1628	1209908	0	1201424	1218392	AMATA_chromosomes_06011.mRNA1
2	1628	53649996	0	53645219	53654773	AMATA_chromosomes_05648.mRNA1
3	1809	2378069	0	2375296	2380842	AMATA_chromosomes_06126.mRNA1
2	94	54466386.5	0	54466117	54466656	AMATA_chromosomes_05727-RA
10	2966	24703891.5	0	24694517	24713266	AMATA_chromosomes_22468.mRNA1
6	2992	33491207	0	33486220	33496194	AMATA_chromosomes_15524.mRNA1
4	2993	37103839	0	37100462	37107216	AMATA_chromosomes_13557.mRNA1
6	2993	33513133.5	0	33510719	33515548	AMATA_chromosomes_15526.mRNA1
4	2993	37816522	0	37813159	37819885	AMATA_chromosomes_13590.mRNA1
16	2869	15189632.5	0	15189246	15190019	AMATA_chromosomes_30382-RA
3	2869	726418.5	0	726152	726685	AMATA_chromosomes_05961-RA
10	2869	28796528.5	0	28796297	28796760	AMATA_chromosomes_22716.mRNA1
11	2869	25559718.5	0	25558903	25560534	AMATA_chromosomes_26098-RA
2	2869	55987723.5	0	55987457	55987990	AMATA_chromosomes_05876.mRNA1
2	3486	5838202	0	5835818	5840586	AMATA_chromosomes_03677.mRNA1
3	187	2082105	0	2081624	2082586	AMATA_chromosomes_06096-RA
11	187	34248420.5	0	34248058	34248783	AMATA_chromosomes_26759-RA
2	3479	3737530.5	0	3735927	3739134	AMATA_chromosomes_03486.mRNA2
2	3479	3735509.5	0	3735397	3735622	AMATA_chromosomes_03486-RB
11	3479	25499981	0	25498013	25501949	AMATA_chromosomes_26095.mRNA2
16	2534	4969146	1	4962008	4976284	AMATA_chromosomes_29892-RA
10	2533	35445790	1	35443921	35447659	AMATA_chromosomes_23124.mRNA1
16	2533	4899829.5	1	4897479	4902180	AMATA_chromosomes_29888.mRNA1
15	613	114619	1	113015	116223	AMATA_chromosomes_28179.mRNA1
10	613	35428888.5	1	35427579	35430198	AMATA_chromosomes_23123.mRNA1
8	613	73639	1	73541	73737	AMATA_chromosomes_19881.mRNA1
8	613	25978882.5	1	25978754	25979011	AMATA_chromosomes_21420-RA
16	613	4870583.5	1	4868250	4872917	AMATA_chromosomes_29887.mRNA2
16	612	4865048	1	4864210	4865886	AMATA_chromosomes_29886.mRNA1
10	611	35408008	1	35407908	35408108	AMATA_chromosomes_23121-RA
10	611	35414093.5	1	35409088	35419099	AMATA_chromosomes_23121.mRNA1
4	7398	4185573.5	1	4183822	4187325	AMATA_chromosomes_12341.mRNA2
8	8484	1238085	1	1237828	1238342	AMATA_chromosomes_19987.mRNA1
15	8484	713308	1	712898	713718	AMATA_chromosomes_28244.mRNA1
8	5813	545633.5	1	542755	548512	AMATA_chromosomes_19932.mRNA1
6	13065	35486333	1	35475890	35496776	AMATA_chromosomes_15657.mRNA1
4	7397	35848233.5	1	35845805	35850662	AMATA_chromosomes_13487.mRNA1
6	7397	41037727.5	1	41035271	41040184	AMATA_chromosomes_16093.mRNA1
13	7397	39625031	1	39624048	39626014	AMATA_chromosomes_19684.mRNA1
8	5810	711280	1	710262	712298	AMATA_chromosomes_19942-RA
15	5810	418643.5	1	417627	419660	AMATA_chromosomes_28217-RA
10	484	34702086	1	34701332	34702840	AMATA_chromosomes_23068.mRNA1
8	484	973432.5	1	973253	973612	AMATA_chromosomes_19963.mRNA1
16	484	6581111.5	1	6579558	6582665	AMATA_chromosomes_29997.mRNA1
8	5808	9873779	1	9873727	9873831	AMATA_chromosomes_20656.mRNA1
8	5808	1030822.5	1	1024438	1037207	AMATA_chromosomes_19968.mRNA1
15	5808	545610.5	1	532522	558699	AMATA_chromosomes_28230.mRNA4
8	483	10872386.5	1	10872275	10872498	AMATA_chromosomes_20703-RA
15	483	517908.5	1	516243	519574	AMATA_chromosomes_28227.mRNA1
15	483	11830431	1	11830221	11830641	AMATA_chromosomes_29032-RA
8	483	10873177.5	1	10872972	10873383	AMATA_chromosomes_20703.mRNA1
15	483	11767558.5	1	11766845	11768272	AMATA_chromosomes_29027.mRNA1
10	483	34642369	1	34640673	34644065	AMATA_chromosomes_23063-RB
8	483	10844127	1	10844042	10844212	AMATA_chromosomes_20701-RA
8	483	917038	1	913980	920096	AMATA_chromosomes_19958.mRNA1
16	483	6732757.5	1	6730794	6734721	AMATA_chromosomes_30007.mRNA1
15	483	11832142.5	1	11831578	11832707	AMATA_chromosomes_29032.mRNA1
15	5131	11812073.5	1	11807641	11816506	AMATA_chromosomes_29031.mRNA1
15	481	12773240	1	12771830	12774650	AMATA_chromosomes_29082.mRNA1
16	481	6280978	1	6278981	6282975	AMATA_chromosomes_29976.mRNA2
8	481	9856300	1	9848421	9864179	AMATA_chromosomes_20655.mRNA1
10	481	34853791.5	1	34852562	34855021	AMATA_chromosomes_23082.mRNA1
8	5806	1157888	1	1157653	1158123	AMATA_chromosomes_19980-RA
15	5805	671070.5	1	670344	671797	AMATA_chromosomes_28240.mRNA2
12	594	14982662.5	1	14977184	14988141	AMATA_chromosomes_24387.mRNA2
10	594	34781394	1	34779038	34783750	AMATA_chromosomes_23075.mRNA1
8	5803	30542220.5	1	30541547	30542894	AMATA_chromosomes_21518.mRNA1
15	5803	23720304.5	1	23719625	23720984	AMATA_chromosomes_29330-RA
15	8482	4347033	1	4345704	4348362	AMATA_chromosomes_28514.mRNA1
8	8482	3781829.5	1	3780705	3782954	AMATA_chromosomes_20217.mRNA1
12	6027	15157633.5	1	15153468	15161799	AMATA_chromosomes_24401.mRNA2
12	5909	15108997	1	15106373	15111621	AMATA_chromosomes_24400.mRNA1
16	2655	6049708.5	1	6049059	6050358	AMATA_chromosomes_29955-RA
10	2655	35079595.5	1	35078598	35080593	AMATA_chromosomes_23101-RA
10	6567	35049884	1	35047942	35051826	AMATA_chromosomes_23097.mRNA1
10	6566	35634285.5	1	35633854	35634717	AMATA_chromosomes_23139-RA
10	2539	35534540	1	35532511	35536569	AMATA_chromosomes_23134.mRNA1
12	2610	30851070	1	30846846	30855294	AMATA_chromosomes_25030.mRNA1
16	607	4606403	1	4605670	4607136	AMATA_chromosomes_29866-RA
10	607	35189131.5	1	35188409	35189854	AMATA_chromosomes_23107-RA
8	6031	187615.5	1	186355	188876	AMATA_chromosomes_19888.mRNA1
12	6030	31219743	1	31219601	31219885	AMATA_chromosomes_25043-RA
1	467	5592656.5	1	5590868	5594445	AMATA_chromosomes_00466.mRNA2
1	467	11649134.5	1	11648276	11649993	AMATA_chromosomes_00789.mRNA1
1	467	28873178.5	1	28872268	28874089	AMATA_chromosomes_01228.mRNA1
4	466	45106945	1	45106797	45107093	AMATA_chromosomes_14202-RA
6	466	7580703	1	7580555	7580851	AMATA_chromosomes_14683-RA
6	1392	39547907	1	39546825	39548989	AMATA_chromosomes_15973.mRNA1
13	1392	38730041.5	1	38728025	38732058	AMATA_chromosomes_19599.mRNA1
4	1392	4225775.5	1	4223252	4228299	AMATA_chromosomes_12345-RB
8	5895	4038284	1	4037715	4038853	AMATA_chromosomes_20242.mRNA1
15	5895	4054032	1	4053531	4054533	AMATA_chromosomes_28486.mRNA1
2	9265	7402555.5	1	7401355	7403756	AMATA_chromosomes_03809.mRNA1
8	6045	17153403.5	1	17153093	17153714	AMATA_chromosomes_21118.mRNA1
8	6045	8316422.5	1	8316213	8316632	AMATA_chromosomes_20591.mRNA1
8	1386	22898881	1	22892147	22905615	AMATA_chromosomes_21321.mRNA2
16	5873	4415095	1	4413189	4417001	AMATA_chromosomes_29854.mRNA1
10	2560	28152281.5	1	28147214	28157349	AMATA_chromosomes_22663.mRNA2
16	2560	19477297.5	1	19473499	19481096	AMATA_chromosomes_30511.mRNA1
10	522	36570973	1	36569234	36572712	AMATA_chromosomes_23218.mRNA1
16	522	3692509	1	3692404	3692614	AMATA_chromosomes_29798.mRNA1
16	522	3689028	1	3688864	3689192	AMATA_chromosomes_29798-RA
8	522	22086945	1	22086724	22087166	AMATA_chromosomes_21285-RB
6	8369	40006765.5	1	40004745	40008786	AMATA_chromosomes_16010.mRNA1
6	518	12113946	1	12113858	12114034	AMATA_chromosomes_14860.mRNA1
10	518	36439641	1	36437207	36442075	AMATA_chromosomes_23205.mRNA1
6	5263	12458078.5	1	12457386	12458771	AMATA_chromosomes_14871-RA
15	5329	18222274.5	1	18221687	18222862	AMATA_chromosomes_29184-RA
8	5329	19795452	1	19794863	19796041	AMATA_chromosomes_21215-RA
8	5259	12335982.5	1	12335825	12336140	AMATA_chromosomes_20782-RA
8	5259	12340319.5	1	12338854	12341785	AMATA_chromosomes_20782.mRNA1
15	5328	17556177.5	1	17555638	17556717	AMATA_chromosomes_29165-RA
8	5328	19336246	1	19335450	19337042	AMATA_chromosomes_21195-RA
8	5272	19355181.5	1	19353939	19356424	AMATA_chromosomes_21196.mRNA1
12	1367	13000797.5	1	12998865	13002730	AMATA_chromosomes_24267.mRNA1
4	5271	38741824.5	1	38740312	38743337	AMATA_chromosomes_13643.mRNA2
6	5271	34597795.5	1	34596985	34598606	AMATA_chromosomes_15599.mRNA1
6	573	39256281	1	39249804	39262758	AMATA_chromosomes_15953.mRNA1
15	8327	11432146.5	1	11431943	11432350	AMATA_chromosomes_29010-RA
15	8327	10863317	1	10863079	10863555	AMATA_chromosomes_28991-RA
8	5344	18418295.5	1	18418102	18418489	AMATA_chromosomes_21173-RA
8	5344	18418661.5	1	18418580	18418743	AMATA_chromosomes_21173.mRNA1
15	5344	19413977.5	1	19413139	19414816	AMATA_chromosomes_29216.mRNA1
15	5343	13041149	1	13035773	13046525	AMATA_chromosomes_29090-RC
8	7274	11678454	1	11677919	11678989	AMATA_chromosomes_20747.mRNA1
4	7717	29190114.5	1	29184577	29195652	AMATA_chromosomes_13294.mRNA1
15	5176	20336154	1	20331563	20340745	AMATA_chromosomes_29240.mRNA1
8	1358	11185510	1	11182176	11188844	AMATA_chromosomes_20721.mRNA2
8	1358	11185429.5	1	11182015	11188844	AMATA_chromosomes_20721.mRNA1
4	2551	42778575.5	1	42775846	42781305	AMATA_chromosomes_13982.mRNA2
8	8371	22049234	1	22048796	22049672	AMATA_chromosomes_21283.mRNA1
15	5172	21208222	1	21205417	21211027	AMATA_chromosomes_29266.mRNA1
8	5172	8948157	1	8945795	8950519	AMATA_chromosomes_20615.mRNA1
15	5171	21211948.5	1	21211899	21211998	AMATA_chromosomes_29267-RA
8	5171	8955549	1	8954365	8956733	AMATA_chromosomes_20616.mRNA1
15	5171	21212467	1	21212090	21212844	AMATA_chromosomes_29267.mRNA1
8	5169	9398035	1	9394922	9401148	AMATA_chromosomes_20638.mRNA1
8	5170	8977401.5	1	8973849	8980954	AMATA_chromosomes_20617.mRNA1
10	5170	28336533.5	1	28336103	28336964	AMATA_chromosomes_22678.mRNA2
15	5170	21267912.5	1	21267522	21268303	AMATA_chromosomes_29268.mRNA1
10	5170	28338239	1	28337878	28338600	AMATA_chromosomes_22679-RA
16	5170	18308528.5	1	18308150	18308907	AMATA_chromosomes_30475-RA
16	5170	18134524.5	1	18134094	18134955	AMATA_chromosomes_30472.mRNA1
4	5170	28939116.5	1	28938705	28939528	AMATA_chromosomes_13283-RA
8	5173	8926223	1	8924093	8928353	AMATA_chromosomes_20614.mRNA2
15	5351	10464708.5	1	10464490	10464927	AMATA_chromosomes_28975-RA
8	5351	12071565.5	1	12071347	12071784	AMATA_chromosomes_20762.mRNA1
8	5351	12068431	1	12068403	12068459	AMATA_chromosomes_20762-RA
10	1357	6929012	1	6928547	6929477	AMATA_chromosomes_21824.mRNA2
11	1357	4862397	1	4862033	4862761	AMATA_chromosomes_25322.mRNA1
5	1357	581126.5	1	580236	582017	AMATA_chromosomes_08300.mRNA1
12	1357	30440636.5	1	30440070	30441203	AMATA_chromosomes_25019.mRNA1
12	5981	12975104.5	1	12971313	12978896	AMATA_chromosomes_24264.mRNA1
12	5982	12958512.5	1	12957578	12959447	AMATA_chromosomes_24263.mRNA1
8	6043	4422962	1	4421648	4424276	AMATA_chromosomes_20262.mRNA1
15	499	20004093.5	1	20003571	20004616	AMATA_chromosomes_29225.mRNA1
8	499	8688531	1	8688007	8689055	AMATA_chromosomes_20606-RA
8	5174	8803606	1	8797947	8809265	AMATA_chromosomes_20611.mRNA1
10	491	28601942	1	28599862	28604022	AMATA_chromosomes_22696.mRNA1
15	491	3877911	1	3873643	3882179	AMATA_chromosomes_28469.mRNA1
15	5166	21435755	1	21435301	21436209	AMATA_chromosomes_29273-RA
1	5162	448175	1	444099	452251	AMATA_chromosomes_00043.mRNA2
1	5161	2010443.5	1	2009558	2011329	AMATA_chromosomes_00198.mRNA1
1	5161	434619	1	430655	438583	AMATA_chromosomes_00042.mRNA1
8	5160	4511776	1	4508677	4514875	AMATA_chromosomes_20273.mRNA1
1	5160	404379	1	403552	405206	AMATA_chromosomes_00038.mRNA1
1	5160	1985173.5	1	1984341	1986006	AMATA_chromosomes_00194.mRNA1
1	7248	2113314	1	2111996	2114632	AMATA_chromosomes_00201.mRNA1
1	7248	46256755	1	46255593	46257917	AMATA_chromosomes_01810.mRNA1
1	5157	370428.5	1	368710	372147	AMATA_chromosomes_00034.mRNA1
1	5156	48106631	1	48083871	48129391	AMATA_chromosomes_01907.mRNA2
15	1377	4129561	1	4127567	4131555	AMATA_chromosomes_28494.mRNA2
8	1377	3984014.5	1	3983227	3984802	AMATA_chromosomes_20235.mRNA1
15	1377	4127390.5	1	4127313	4127468	AMATA_chromosomes_28494-RA
1	1377	236813.5	1	233829	239798	AMATA_chromosomes_00022.mRNA1
1	5338	2526719.5	1	2525797	2527642	AMATA_chromosomes_00230.mRNA1
1	8313	47742837	1	47740421	47745253	AMATA_chromosomes_01886.mRNA2
15	544	4020135.5	1	4017247	4023024	AMATA_chromosomes_28481.mRNA2
15	544	3999442	1	3998361	4000523	AMATA_chromosomes_28480-RA
15	544	4017340.5	1	4017285	4017396	AMATA_chromosomes_28481-RC
1	5155	48202983	1	48201237	48204729	AMATA_chromosomes_01912.mRNA1
1	5153	302092.5	1	299390	304795	AMATA_chromosomes_00029.mRNA1
7	7247	33221017	1	33217968	33224066	AMATA_chromosomes_11095.mRNA1
4	766	40601277	2	40599952	40602602	AMATA_chromosomes_13776.mRNA1
6	766	37882701	2	37880854	37884548	AMATA_chromosomes_15824.mRNA1
11	1278	32460384.5	2	32459501	32461268	AMATA_chromosomes_26587.mRNA2
11	5609	32534778	2	32534494	32535062	AMATA_chromosomes_26598-RA
11	5609	32539025	2	32538995	32539055	AMATA_chromosomes_26598-RB
11	5609	32537974.5	2	32536937	32539012	AMATA_chromosomes_26598.mRNA1
6	765	34732608.5	2	34731913	34733304	AMATA_chromosomes_15612-RA
2	5438	3503307	2	3500748	3505866	AMATA_chromosomes_03469.mRNA1
2	8393	2308938	2	2308394	2309482	AMATA_chromosomes_03366.mRNA1
11	5606	32616727.5	2	32616586	32616869	AMATA_chromosomes_26605.mRNA1
2	5606	1970902	2	1968739	1973065	AMATA_chromosomes_03333.mRNA1
6	764	34903242.5	2	34901687	34904798	AMATA_chromosomes_15621.mRNA2
5	764	31302883	2	31301421	31304345	AMATA_chromosomes_09492.mRNA2
10	764	9762516.5	2	9761179	9763854	AMATA_chromosomes_21912.mRNA1
6	730	37868218.5	2	37867214	37869223	AMATA_chromosomes_15823.mRNA1
4	730	40589962	2	40589010	40590914	AMATA_chromosomes_13775.mRNA1
6	728	37847536	2	37846713	37848359	AMATA_chromosomes_15822-RA
2	728	1842124	2	1840999	1843249	AMATA_chromosomes_03322.mRNA1
11	728	32799870	2	32798848	32800892	AMATA_chromosomes_26624.mRNA1
6	2724	37704919.5	2	37702583	37707256	AMATA_chromosomes_15813.mRNA1
12	4716	28234940	2	28233301	28236579	AMATA_chromosomes_24951.mRNA1
11	4805	19026394	2	19025945	19026843	AMATA_chromosomes_25718-RA
16	4715	11416421.5	2	11416003	11416840	AMATA_chromosomes_30232.mRNA1
10	4715	31910315	2	31909882	31910748	AMATA_chromosomes_22931.mRNA1
1	4715	6471415.5	2	6465587	6477244	AMATA_chromosomes_00514.mRNA1
12	4800	28210043	2	28197019	28223067	AMATA_chromosomes_24949.mRNA4
9	275	39684085.5	2	39682504	39685667	AMATA_chromosomes_17974.mRNA1
14	275	31090819.5	2	31088728	31092911	AMATA_chromosomes_28098.mRNA1
10	4793	30070731	2	30068703	30072759	AMATA_chromosomes_22809.mRNA1
1	6114	60315308	2	60315283	60315333	AMATA_chromosomes_02682-RA
1	6114	60325086.5	2	60316336	60333837	AMATA_chromosomes_02682.mRNA3
10	4741	29193296.5	2	29192854	29193739	AMATA_chromosomes_22751.mRNA1
2	91	54522621	2	54522020	54523222	AMATA_chromosomes_05732-RA
3	91	2632542	2	2631941	2633143	AMATA_chromosomes_06153.mRNA1
12	91	26775243	2	26774669	26775817	AMATA_chromosomes_24915-RA
11	93	23270245.5	2	23268586	23271905	AMATA_chromosomes_25927.mRNA1
2	93	54475219	2	54472943	54477495	AMATA_chromosomes_05728.mRNA2
3	93	2713963	2	2709134	2718792	AMATA_chromosomes_06160.mRNA1
11	674	23088720.5	2	23087103	23090338	AMATA_chromosomes_25916.mRNA1
2	98	54653141.5	2	54651901	54654382	AMATA_chromosomes_05756.mRNA1
2	98	54725556	2	54723037	54728075	AMATA_chromosomes_05762.mRNA1
3	98	2928594	2	2927269	2929919	AMATA_chromosomes_06179.mRNA1
3	98	6509382.5	2	6507148	6511617	AMATA_chromosomes_06484.mRNA1
3	6846	12427569.5	2	12427300	12427839	AMATA_chromosomes_06895-RA
11	6846	28685075.5	2	28684479	28685672	AMATA_chromosomes_26335-RA
11	95	23228217	2	23228168	23228266	AMATA_chromosomes_25925-RC
11	673	23083809	2	23081267	23086351	AMATA_chromosomes_25915-RB
2	88	51719220.5	2	51718942	51719499	AMATA_chromosomes_05486-RA
15	132	9660350.5	2	9660102	9660599	AMATA_chromosomes_28921.mRNA1
8	132	16685869	2	16684440	16687298	AMATA_chromosomes_21093.mRNA1
8	132	16683380.5	2	16683338	16683423	AMATA_chromosomes_21093-RA
3	132	2555723	2	2554856	2556590	AMATA_chromosomes_06146.mRNA1
2	132	54571568.5	2	54570671	54572466	AMATA_chromosomes_05740.mRNA1
8	3552	16352882.5	2	16350087	16355678	AMATA_chromosomes_21064.mRNA1
8	3551	16436372.5	2	16436135	16436610	AMATA_chromosomes_21071-RA
8	3551	16439903.5	2	16437999	16441808	AMATA_chromosomes_21071.mRNA1
2	3550	6520820	2	6515391	6526249	AMATA_chromosomes_03740.mRNA1
15	6809	10033504.5	2	10032989	10034020	AMATA_chromosomes_28945.mRNA1
15	3572	9645439.5	2	9644720	9646159	AMATA_chromosomes_28920-RA
8	3572	16445682	2	16445236	16446128	AMATA_chromosomes_21072-RA
11	6808	34558246.5	2	34555363	34561130	AMATA_chromosomes_26786.mRNA2
2	6808	242487.5	2	241008	243967	AMATA_chromosomes_03207.mRNA3
3	3451	12376753	2	12376317	12377189	AMATA_chromosomes_06888.mRNA1
8	3472	16714587	2	16712081	16717093	AMATA_chromosomes_21097.mRNA1
8	3470	8041333.5	2	8039023	8043644	AMATA_chromosomes_20585.mRNA1
2	1554	50185829.5	2	50183961	50187698	AMATA_chromosomes_05342.mRNA1
8	3569	16746370	2	16743783	16748957	AMATA_chromosomes_21101.mRNA1
8	3569	17006865.5	2	17004455	17009276	AMATA_chromosomes_21110.mRNA1
8	3468	7967332	2	7966223	7968441	AMATA_chromosomes_20578.mRNA2
15	3468	9975763.5	2	9975002	9976525	AMATA_chromosomes_28939.mRNA1
1	2226	10750554	2	10749299	10751809	AMATA_chromosomes_00735.mRNA2
11	2226	1537935	2	1516596	1559274	AMATA_chromosomes_25228.mRNA1
10	350	34161077.5	2	34160220	34161935	AMATA_chromosomes_23013.mRNA1
16	350	9442010	2	9441126	9442894	AMATA_chromosomes_30132.mRNA1
9	7593	38671262	2	38670776	38671748	AMATA_chromosomes_17878.mRNA2
11	2221	8940398	2	8917411	8963385	AMATA_chromosomes_25427.mRNA1
14	6459	4383849.5	2	4376851	4390848	AMATA_chromosomes_26929.mRNA2
9	2213	480252.5	2	479572	480933	AMATA_chromosomes_16304.mRNA1
14	2212	3568522	2	3568410	3568634	AMATA_chromosomes_26910-RA
9	2167	1197426	2	1192813	1202039	AMATA_chromosomes_16329.mRNA1
9	2208	1288470.5	2	1284759	1292182	AMATA_chromosomes_16333.mRNA1
14	413	4119489.5	2	4119181	4119798	AMATA_chromosomes_26923-RA
14	2206	5846970	2	5846428	5847512	AMATA_chromosomes_26956-RB
14	343	5592989.5	2	5588539	5597440	AMATA_chromosomes_26950.mRNA1
14	343	15489386	2	15488939	15489833	AMATA_chromosomes_27195.mRNA1
8	6169	15037982	2	15037852	15038112	AMATA_chromosomes_20942.mRNA1
14	2132	26138649.5	2	26137097	26140202	AMATA_chromosomes_27650.mRNA1
14	2132	23752637	2	23751005	23754269	AMATA_chromosomes_27465.mRNA1
9	2132	28427460	2	28424759	28430161	AMATA_chromosomes_17231-RB
9	2132	31846360	2	31843433	31849287	AMATA_chromosomes_17482.mRNA1
1	7470	59421093.5	2	59417492	59424695	AMATA_chromosomes_02607.mRNA1
16	1237	7970831	2	7970786	7970876	AMATA_chromosomes_30073-RA
16	1237	7973553	2	7971493	7975613	AMATA_chromosomes_30073.mRNA1
1	8526	51732607.5	2	51730103	51735112	AMATA_chromosomes_02118.mRNA1
1	8526	4296558.5	2	4293563	4299554	AMATA_chromosomes_00368.mRNA1
13	7440	38116803	2	38106761	38126845	AMATA_chromosomes_19538.mRNA3
1	6140	59596953	2	59595179	59598727	AMATA_chromosomes_02623.mRNA1
1	6139	59617044.5	2	59616829	59617260	AMATA_chromosomes_02624.mRNA1
16	6157	7556752	2	7555838	7557666	AMATA_chromosomes_30056.mRNA1
10	6157	34498623	2	34497882	34499364	AMATA_chromosomes_23049.mRNA1
1	6156	59691387.5	2	59691313	59691462	AMATA_chromosomes_02628.mRNA1
1	6138	6581076.5	2	6579152	6583001	AMATA_chromosomes_00523.mRNA1
1	6154	59777978.5	2	59776740	59779217	AMATA_chromosomes_02640-RA
1	385	59860222.5	2	59860013	59860432	AMATA_chromosomes_02649-RA
1	385	59833328.5	2	59830274	59836383	AMATA_chromosomes_02644.mRNA1
9	385	6472074	2	6471877	6472271	AMATA_chromosomes_16478.mRNA1
9	7622	30795048.5	2	30790210	30799887	AMATA_chromosomes_17407.mRNA1
9	7622	29514182.5	2	29513764	29514601	AMATA_chromosomes_17308.mRNA1
9	2265	9973102.5	2	9970298	9975907	AMATA_chromosomes_16520.mRNA1
9	7637	19369272.5	2	19363204	19375341	AMATA_chromosomes_16842.mRNA1
14	2264	23918928	2	23918076	23919780	AMATA_chromosomes_27478-RA
1	384	59894927.5	2	59894168	59895687	AMATA_chromosomes_02654.mRNA1
9	384	6047119.5	2	6046102	6048137	AMATA_chromosomes_16469.mRNA1
12	384	29521812	2	29521664	29521960	AMATA_chromosomes_24990-RA
1	1232	60032296	2	60030718	60033874	AMATA_chromosomes_02666.mRNA1
14	383	11511174	2	11510796	11511552	AMATA_chromosomes_27070-RA
8	501	17191215.5	3	17190941	17191490	AMATA_chromosomes_21119.mRNA1
7	501	43987712.5	3	43987592	43987833	AMATA_chromosomes_11706-RA
13	501	16745147.5	3	16745027	16745268	AMATA_chromosomes_18535-RA
15	501	20315752.5	3	20315629	20315876	AMATA_chromosomes_29237-RA
10	501	28692758	3	28691513	28694003	AMATA_chromosomes_22705.mRNA1
15	8328	10895789	3	10895247	10896331	AMATA_chromosomes_28995.mRNA1
8	8328	11391627.5	3	11391564	11391691	AMATA_chromosomes_20728-RA
15	8328	11505610	3	11505002	11506218	AMATA_chromosomes_29015.mRNA1
8	5175	8778771.5	3	8778512	8779031	AMATA_chromosomes_20609.mRNA1
15	5175	19908856	3	19908598	19909114	AMATA_chromosomes_29223-RA
8	5178	17585831.5	3	17585754	17585909	AMATA_chromosomes_21138-RA
8	1359	8466968	3	8466847	8467089	AMATA_chromosomes_20596.mRNA1
15	1359	20302478	3	20302357	20302599	AMATA_chromosomes_29236-RA
15	1359	20303138	3	20303032	20303244	AMATA_chromosomes_29236.mRNA1
15	5179	20504548	3	20504318	20504778	AMATA_chromosomes_29249-RA
8	5179	17726593.5	3	17726362	17726825	AMATA_chromosomes_21144-RA
8	1361	18286358	3	18284871	18287845	AMATA_chromosomes_21168.mRNA1
15	1361	19647207	3	19646144	19648270	AMATA_chromosomes_29219.mRNA1
8	1362	18297755.5	3	18297510	18298001	AMATA_chromosomes_21169-RA
15	5181	19421960	3	19417268	19426652	AMATA_chromosomes_29217.mRNA1
15	5182	19166633.5	3	19166004	19167263	AMATA_chromosomes_29210-RA
8	5182	18566166.5	3	18565516	18566817	AMATA_chromosomes_21175-RA
15	5183	19013867.5	3	19013253	19014482	AMATA_chromosomes_29203-RA
4	574	39306009	3	39299776	39312242	AMATA_chromosomes_13680.mRNA1
6	574	39205634	3	39202182	39209086	AMATA_chromosomes_15950.mRNA1
12	7706	12870115.5	3	12870011	12870220	AMATA_chromosomes_24256.mRNA1
10	507	28743771.5	3	28743277	28744266	AMATA_chromosomes_22711-RA
16	507	15490959	3	15490482	15491436	AMATA_chromosomes_30400.mRNA1
8	507	18128720.5	3	18125881	18131560	AMATA_chromosomes_21157.mRNA1
8	507	17842385	3	17841889	17842881	AMATA_chromosomes_21149-RA
4	5325	4613768.5	3	4607182	4620355	AMATA_chromosomes_12376.mRNA1
6	5325	39275023.5	3	39272153	39277894	AMATA_chromosomes_15954.mRNA2
13	5325	38549353	3	38549109	38549597	AMATA_chromosomes_19579-RA
13	5325	38561496	3	38558907	38564085	AMATA_chromosomes_19579.mRNA1
4	5270	38720679	3	38719844	38721514	AMATA_chromosomes_13640-RA
8	508	18070999	3	18070785	18071213	AMATA_chromosomes_21156-RA
16	508	15315294.5	3	15315040	15315549	AMATA_chromosomes_30390.mRNA1
15	508	19810880	3	19810309	19811451	AMATA_chromosomes_29221.mRNA1
8	509	19181249.5	3	19181090	19181409	AMATA_chromosomes_21192.mRNA1
10	509	36144593.5	3	36144022	36145165	AMATA_chromosomes_23182.mRNA1
16	509	3062155	3	3059414	3064896	AMATA_chromosomes_29762.mRNA1
10	509	36664187.5	3	36662980	36665395	AMATA_chromosomes_23226.mRNA1
16	509	3096691.5	3	3096069	3097314	AMATA_chromosomes_29766.mRNA1
8	8372	9818278	3	9817383	9819173	AMATA_chromosomes_20652-RA
15	8372	12888957	3	12888062	12889852	AMATA_chromosomes_29086-RA
15	1368	17910408	3	17901658	17919158	AMATA_chromosomes_29174.mRNA1
8	1368	19381431.5	3	19373764	19389099	AMATA_chromosomes_21197.mRNA1
12	1368	12989444	3	12986276	12992612	AMATA_chromosomes_24266.mRNA2
8	7376	30763835	3	30762487	30765183	AMATA_chromosomes_21523.mRNA1
12	5877	12902009.5	3	12901895	12902124	AMATA_chromosomes_24259.mRNA1
12	5878	12894734.5	3	12892778	12896691	AMATA_chromosomes_24258.mRNA1
15	9256	1812944.5	3	1812732	1813157	AMATA_chromosomes_28370.mRNA1
10	516	36383343	3	36380820	36385866	AMATA_chromosomes_23198.mRNA1
8	516	21407800.5	3	21405941	21409660	AMATA_chromosomes_21263.mRNA1
6	516	12179456	3	12178472	12180440	AMATA_chromosomes_14862.mRNA1
16	516	3437829	3	3435670	3439988	AMATA_chromosomes_29781.mRNA1
10	2508	36321646.5	3	36321371	36321922	AMATA_chromosomes_23193.mRNA1
16	2508	3357862.5	3	3357587	3358138	AMATA_chromosomes_29776.mRNA1
16	2508	3356530	3	3356061	3356999	AMATA_chromosomes_29776-RA
10	2508	36320682	3	36320210	36321154	AMATA_chromosomes_23193-RA
16	2509	3500376.5	3	3499900	3500853	AMATA_chromosomes_29784-RA
6	2509	37259767.5	3	37259378	37260157	AMATA_chromosomes_15781-RA
10	2509	36411039.5	3	36410545	36411534	AMATA_chromosomes_23201-RA
10	585	36420214	3	36418427	36422001	AMATA_chromosomes_23203.mRNA1
8	585	21601776.5	3	21601075	21602478	AMATA_chromosomes_21270-RA
16	585	3523611	3	3523556	3523666	AMATA_chromosomes_29786.mRNA2
16	585	3518570	3	3518371	3518769	AMATA_chromosomes_29786-RB
10	586	36503712.5	3	36500825	36506600	AMATA_chromosomes_23211.mRNA1
10	586	36500220.5	3	36500108	36500333	AMATA_chromosomes_23211-RA
10	2512	36486910.5	3	36485422	36488399	AMATA_chromosomes_23209.mRNA1
10	2513	36489283	3	36489186	36489380	AMATA_chromosomes_23210-RA
10	2514	36521473.5	3	36521048	36521899	AMATA_chromosomes_23214.mRNA1
16	2514	3628674.5	3	3628369	3628980	AMATA_chromosomes_29793.mRNA1
16	587	3600274	3	3598766	3601782	AMATA_chromosomes_29791.mRNA1
8	1381	22508872	3	22508120	22509624	AMATA_chromosomes_21300.mRNA1
8	5234	22834597.5	3	22834252	22834943	AMATA_chromosomes_21313.mRNA1
8	5235	22849460.5	3	22847963	22850958	AMATA_chromosomes_21314.mRNA1
10	5238	35885846	3	35885276	35886416	AMATA_chromosomes_23163.mRNA1
8	5238	23024446	3	23024287	23024605	AMATA_chromosomes_21326-RA
10	5238	35884379	3	35884154	35884604	AMATA_chromosomes_23163-RA
15	5273	18146518.5	3	18145560	18147477	AMATA_chromosomes_29180.mRNA2
8	5274	19758256	3	19756846	19759666	AMATA_chromosomes_21210.mRNA1
8	5275	24561994	3	24561558	24562430	AMATA_chromosomes_21383-RA
8	5275	24566342	3	24564006	24568678	AMATA_chromosomes_21383.mRNA1
5	857	48830343.5	3	48829531	48831156	AMATA_chromosomes_10269.mRNA1
12	857	18803061	3	18800263	18805859	AMATA_chromosomes_24654.mRNA1
2	857	10555099	3	10551650	10558548	AMATA_chromosomes_03986.mRNA1
5	857	48829161.5	3	48828959	48829364	AMATA_chromosomes_10269-RA
5	3133	48457370.5	3	48455201	48459540	AMATA_chromosomes_10236.mRNA3
5	3136	48708569	3	48705250	48711888	AMATA_chromosomes_10256.mRNA1
16	860	4709440	3	4708083	4710797	AMATA_chromosomes_29874.mRNA1
10	860	35303805	3	35302729	35304881	AMATA_chromosomes_23117.mRNA1
5	860	48518973.5	3	48514005	48523942	AMATA_chromosomes_10243.mRNA1
5	860	48541416.5	3	48539931	48542902	AMATA_chromosomes_10245.mRNA1
8	860	24891096	3	24889361	24892831	AMATA_chromosomes_21391.mRNA1
12	4326	17452866	3	17451678	17454054	AMATA_chromosomes_24551.mRNA3
12	4328	19004847.5	3	19002647	19007048	AMATA_chromosomes_24669.mRNA1
12	8040	17320791	3	17319533	17322049	AMATA_chromosomes_24543.mRNA1
2	4330	10685782.5	3	10685321	10686244	AMATA_chromosomes_03996-RA
12	4330	18961878.5	3	18961303	18962454	AMATA_chromosomes_24665-RA
2	4332	10539734	3	10538091	10541377	AMATA_chromosomes_03984.mRNA1
12	4332	18761101.5	3	18760192	18762011	AMATA_chromosomes_24649.mRNA2
12	7025	2340780.5	3	2338471	2343090	AMATA_chromosomes_23596.mRNA1
12	7026	18689374.5	3	18688606	18690143	AMATA_chromosomes_24642.mRNA1
12	4333	18710212	3	18708469	18711955	AMATA_chromosomes_24644.mRNA1
2	4333	10523673	3	10522683	10524663	AMATA_chromosomes_03982.mRNA1
12	841	1279669.5	3	1279442	1279897	AMATA_chromosomes_23509-RA
5	841	47730523	3	47729717	47731329	AMATA_chromosomes_10173.mRNA2
12	841	1230101.5	3	1229874	1230329	AMATA_chromosomes_23505-RA
7	841	42509215.5	3	42508971	42509460	AMATA_chromosomes_11593.mRNA1
5	7796	35322245	3	35318768	35325722	AMATA_chromosomes_09590.mRNA1
5	7787	48216729	3	48215204	48218254	AMATA_chromosomes_10214.mRNA1
5	7788	48153705	3	48147459	48159951	AMATA_chromosomes_10208.mRNA1
12	6749	4018250	3	4017466	4019034	AMATA_chromosomes_23727.mRNA1
12	4379	18292060	3	18291098	18293022	AMATA_chromosomes_24605.mRNA1
12	4378	18126853.5	3	18125806	18127901	AMATA_chromosomes_24588.mRNA2
2	4378	10179811	3	10177597	10182025	AMATA_chromosomes_03957.mRNA1
12	8016	6066160.5	3	6064953	6067368	AMATA_chromosomes_23881.mRNA1
7	937	44594433	3	44590579	44598287	AMATA_chromosomes_11754-RB
12	937	18141903.5	3	18141688	18142119	AMATA_chromosomes_24589-RA
12	937	18148984	3	18147997	18149971	AMATA_chromosomes_24589.mRNA1
12	8015	6025951	3	6025785	6026117	AMATA_chromosomes_23877-RA
12	8015	6028990	3	6027559	6030421	AMATA_chromosomes_23877.mRNA1
12	936	18090485.5	3	18088504	18092467	AMATA_chromosomes_24586.mRNA1
2	935	10236397.5	3	10227029	10245766	AMATA_chromosomes_03963-RB
12	935	18358109.5	3	18357315	18358904	AMATA_chromosomes_24613-RA
12	935	18069979.5	3	18069241	18070718	AMATA_chromosomes_24584-RA
7	935	44468385	3	44467681	44469089	AMATA_chromosomes_11743.mRNA2
12	935	18361645.5	3	18360898	18362393	AMATA_chromosomes_24613.mRNA1
12	4376	18117754	3	18113065	18122443	AMATA_chromosomes_24587.mRNA1
2	4375	10154146	3	10150999	10157293	AMATA_chromosomes_03956.mRNA1
12	4375	18082123.5	3	18079701	18084546	AMATA_chromosomes_24585.mRNA2
12	4375	18081516	3	18078486	18084546	AMATA_chromosomes_24585.mRNA1
12	934	32057396.5	3	32056900	32057893	AMATA_chromosomes_25068.mRNA1
7	934	8301560.5	3	8300941	8302180	AMATA_chromosomes_10465-RA
10	934	16132398	3	16131753	16133043	AMATA_chromosomes_22204.mRNA1
13	934	20122161	3	20121540	20122782	AMATA_chromosomes_18637-RB
12	934	1437331.5	3	1436733	1437930	AMATA_chromosomes_23518-RB
10	934	26650154.5	3	26649842	26650467	AMATA_chromosomes_22567-RA
12	934	1439268	3	1438960	1439576	AMATA_chromosomes_23518.mRNA2
15	934	122270	3	121625	122915	AMATA_chromosomes_28180-RA
8	934	148082	3	147478	148686	AMATA_chromosomes_19884-RA
7	934	42375753.5	3	42375002	42376505	AMATA_chromosomes_11584.mRNA1
12	4374	1731526.5	3	1731453	1731600	AMATA_chromosomes_23550-RA
5	4374	20840358	3	20839824	20840892	AMATA_chromosomes_09286.mRNA1
12	4374	1732382	3	1732344	1732420	AMATA_chromosomes_23550.mRNA1
12	4373	1633756.5	3	1629328	1638185	AMATA_chromosomes_23538.mRNA1
12	8034	3366142.5	3	3363984	3368301	AMATA_chromosomes_23682.mRNA1
7	4320	46938226.5	3	46938005	46938448	AMATA_chromosomes_11894-RA
7	4320	46950005	3	46949707	46950303	AMATA_chromosomes_11896-RA
12	4320	16705236.5	3	16705030	16705443	AMATA_chromosomes_24508-RA
7	850	42990711.5	3	42986697	42994726	AMATA_chromosomes_11634.mRNA1
5	850	48110256.5	3	48105494	48115019	AMATA_chromosomes_10203.mRNA1
7	945	40009596	3	40008044	40011148	AMATA_chromosomes_11444.mRNA1
2	4321	9572306.5	3	9570602	9574011	AMATA_chromosomes_03909.mRNA2
12	4321	16702194.5	3	16701573	16702816	AMATA_chromosomes_24507.mRNA1
12	4321	16698728.5	3	16697652	16699805	AMATA_chromosomes_24506.mRNA1
12	4321	16695044	3	16695001	16695087	AMATA_chromosomes_24506-RA
12	4324	17499198.5	3	17498374	17500023	AMATA_chromosomes_24556.mRNA1
2	4324	9965883	3	9965681	9966085	AMATA_chromosomes_03943.mRNA2
12	8037	17758092	3	17751380	17764804	AMATA_chromosomes_24570.mRNA2
11	13033	26986948	3	26984699	26989197	AMATA_chromosomes_26197.mRNA1
12	2832	11824314	4	11821817	11826811	AMATA_chromosomes_24200.mRNA1
10	2831	25941227.5	4	25940940	25941515	AMATA_chromosomes_22527.mRNA1
11	682	28790688	4	28790510	28790866	AMATA_chromosomes_26345-RA
2	682	4999155	4	4996215	5002095	AMATA_chromosomes_03600-RB
11	682	28794089	4	28791974	28796204	AMATA_chromosomes_26345.mRNA1
11	682	26319831.5	4	26317190	26322473	AMATA_chromosomes_26145.mRNA2
13	682	36503962.5	4	36500530	36507395	AMATA_chromosomes_19384.mRNA1
6	682	38552048	4	38549559	38554537	AMATA_chromosomes_15888.mRNA1
4	682	33451769	4	33449320	33454218	AMATA_chromosomes_13382.mRNA1
11	3544	24438178	4	24438097	24438259	AMATA_chromosomes_26016-RA
2	3447	4093265.5	4	4091396	4095135	AMATA_chromosomes_03523.mRNA1
11	3447	29949745	4	29947076	29952414	AMATA_chromosomes_26433.mRNA1
2	3447	4087514.5	4	4087360	4087669	AMATA_chromosomes_03523-RA
11	3448	28675839	4	28675560	28676118	AMATA_chromosomes_26334-RA
11	3448	28679789.5	4	28676807	28682772	AMATA_chromosomes_26334.mRNA1
3	11365	9535700.5	4	9535560	9535841	AMATA_chromosomes_06739-RA
11	3446	30044063	4	30042120	30046006	AMATA_chromosomes_26440.mRNA1
2	3446	4036834	4	4033500	4040168	AMATA_chromosomes_03518.mRNA3
2	6821	4938429.5	4	4936290	4940569	AMATA_chromosomes_03595.mRNA1
3	13003	25621708.5	4	25620243	25623174	AMATA_chromosomes_07432.mRNA1
2	1255	2540459	4	2540292	2540626	AMATA_chromosomes_03384.mRNA1
11	1255	32072627	4	32071514	32073740	AMATA_chromosomes_26565.mRNA1
4	1255	13731933	4	13728914	13734952	AMATA_chromosomes_12816.mRNA1
11	5072	31614512	4	31614411	31614613	AMATA_chromosomes_26550-RA
13	5072	32809697	4	32809065	32810329	AMATA_chromosomes_19093.mRNA1
11	5072	31615740	4	31614872	31616608	AMATA_chromosomes_26550.mRNA1
4	5025	14273677.5	4	14270275	14277080	AMATA_chromosomes_12830.mRNA1
6	5025	37164881.5	4	37163762	37166001	AMATA_chromosomes_15774.mRNA1
6	5026	37137269	4	37137140	37137398	AMATA_chromosomes_15773.mRNA1
4	5026	13648274.5	4	13647880	13648669	AMATA_chromosomes_12814-RA
10	12978	38396536	4	38395890	38397182	AMATA_chromosomes_23421-RA
2	5596	2566177	4	2566032	2566322	AMATA_chromosomes_03386-RA
11	5415	32094129	4	32091130	32097128	AMATA_chromosomes_26567.mRNA1
2	5599	2789801	4	2787524	2792078	AMATA_chromosomes_03401.mRNA1
13	5599	32952202.5	4	32950691	32953714	AMATA_chromosomes_19103.mRNA1
8	5404	1560889.5	4	1560524	1561255	AMATA_chromosomes_20016-RA
2	5405	2650493	4	2647709	2653277	AMATA_chromosomes_03392.mRNA1
4	1262	12327847.5	4	12327611	12328084	AMATA_chromosomes_12772-RA
13	5077	33078535	4	33076421	33080649	AMATA_chromosomes_19116.mRNA1
13	1259	32983596.5	4	32980701	32986492	AMATA_chromosomes_19105.mRNA1
11	1259	31584764	4	31578483	31591045	AMATA_chromosomes_26546.mRNA2
2	1259	2633021	4	2630209	2635833	AMATA_chromosomes_03390.mRNA1
13	5076	33071300	4	33069559	33073041	AMATA_chromosomes_19115.mRNA1
13	5075	33045487	4	33043974	33047000	AMATA_chromosomes_19111.mRNA1
13	5075	33043792.5	4	33043724	33043861	AMATA_chromosomes_19111-RA
4	5074	13337871.5	4	13336322	13339421	AMATA_chromosomes_12802.mRNA1
4	5073	14912588.5	4	14907981	14917196	AMATA_chromosomes_12849.mRNA1
4	1258	13156763	4	13155604	13157922	AMATA_chromosomes_12797.mRNA1
13	1258	32960129	4	32959414	32960844	AMATA_chromosomes_19104.mRNA1
11	1258	31524610	4	31523850	31525370	AMATA_chromosomes_26538.mRNA1
11	5598	32135993.5	4	32129841	32142146	AMATA_chromosomes_26572.mRNA1
11	5597	32126834.5	4	32125829	32127840	AMATA_chromosomes_26571.mRNA1
11	5414	32219207.5	4	32217826	32220589	AMATA_chromosomes_26576.mRNA1
2	5414	2412872.5	4	2411446	2414299	AMATA_chromosomes_03372.mRNA2
8	5413	5459784	4	5459479	5460089	AMATA_chromosomes_20372-RA
8	8374	19839497.5	4	19839462	19839533	AMATA_chromosomes_21217-RA
8	8373	8669050.5	4	8667400	8670701	AMATA_chromosomes_20604.mRNA1
11	5070	32439665.5	4	32439569	32439762	AMATA_chromosomes_26585-RA
2	5070	2137960.5	4	2137868	2138053	AMATA_chromosomes_03349-RA
2	5070	2190047	4	2189950	2190144	AMATA_chromosomes_03356-RA
10	7204	29865350	4	29864162	29866538	AMATA_chromosomes_22793.mRNA1
4	4828	40440770.5	4	40440007	40441534	AMATA_chromosomes_13759.mRNA1
6	4828	37418250	4	37417036	37419464	AMATA_chromosomes_15792.mRNA1
13	5034	36557839	4	36552616	36563062	AMATA_chromosomes_19387.mRNA1
13	5033	36875918	4	36875326	36876510	AMATA_chromosomes_19417-RA
4	5033	7700151.5	4	7699570	7700733	AMATA_chromosomes_12567-RB
11	1279	32481024.5	4	32480807	32481242	AMATA_chromosomes_26590.mRNA1
2	1279	2094978.5	4	2094700	2095257	AMATA_chromosomes_03344.mRNA1
4	727	40546418.5	4	40543734	40549103	AMATA_chromosomes_13771.mRNA1
11	4817	32833991	4	32833417	32834565	AMATA_chromosomes_26627-RA
13	4816	31596839.5	4	31592777	31600902	AMATA_chromosomes_19012.mRNA1
11	4814	32830389	4	32829548	32831230	AMATA_chromosomes_26626.mRNA1
13	4814	31577031.5	4	31575416	31578647	AMATA_chromosomes_19010.mRNA1
13	4813	31527775	4	31526032	31529518	AMATA_chromosomes_19008.mRNA1
7	4812	37612835.5	4	37607253	37618418	AMATA_chromosomes_11292.mRNA1
7	5058	37697206.5	4	37685069	37709344	AMATA_chromosomes_11296.mRNA3
7	5057	37791725	4	37790027	37793423	AMATA_chromosomes_11302.mRNA1
7	4811	37624117	4	37623863	37624371	AMATA_chromosomes_11293-RA
13	724	31290263	4	31289962	31290564	AMATA_chromosomes_18987.mRNA2
6	724	37577802	4	37575333	37580271	AMATA_chromosomes_15801.mRNA1
7	724	37676969.5	4	37674861	37679078	AMATA_chromosomes_11295.mRNA1
4	724	40386318.5	4	40382615	40390022	AMATA_chromosomes_13753.mRNA1
7	4807	3289930	4	3289161	3290699	AMATA_chromosomes_10332-RC
2	1299	588451	4	588009	588893	AMATA_chromosomes_03240-RA
11	1299	33355406	4	33354961	33355851	AMATA_chromosomes_26667-RA
4	3116	13453716.5	4	13452575	13454858	AMATA_chromosomes_12808.mRNA1
5	3116	21293125.5	4	21288749	21297502	AMATA_chromosomes_09295.mRNA1
6	6633	31744392.5	5	31738475	31750310	AMATA_chromosomes_15404.mRNA3
12	679	35606946	5	35606404	35607488	AMATA_chromosomes_25189.mRNA1
3	6358	8577491.5	5	8577375	8577608	AMATA_chromosomes_06667.mRNA1
11	124	29545698	5	29545061	29546335	AMATA_chromosomes_26400-RA
2	124	55451301.5	5	55450765	55451838	AMATA_chromosomes_05828-RA
3	124	4600014.5	5	4599625	4600404	AMATA_chromosomes_06332-RA
2	124	4396472	5	4395905	4397039	AMATA_chromosomes_03551-RA
3	1521	4557183.5	5	4555052	4559315	AMATA_chromosomes_06328.mRNA1
2	122	55490972.5	5	55488649	55493296	AMATA_chromosomes_05831.mRNA1
2	3358	4269286	5	4267796	4270776	AMATA_chromosomes_03541.mRNA1
2	121	55537565.5	5	55536894	55538237	AMATA_chromosomes_05835-RA
11	121	29601062.5	5	29600358	29601767	AMATA_chromosomes_26406-RA
3	121	4660412	5	4659748	4661076	AMATA_chromosomes_06335-RA
3	1516	4880482.5	5	4879501	4881464	AMATA_chromosomes_06347.mRNA1
2	1515	55715631	5	55715504	55715758	AMATA_chromosomes_05849-RA
2	1515	55718208	5	55717400	55719016	AMATA_chromosomes_05849.mRNA2
3	1515	4953985	5	4952186	4955784	AMATA_chromosomes_06354.mRNA1
3	1515	4951944	5	4951817	4952071	AMATA_chromosomes_06354-RA
3	1514	4967386	5	4966053	4968719	AMATA_chromosomes_06355.mRNA1
3	1512	4990830	5	4989832	4991828	AMATA_chromosomes_06357.mRNA1
2	5	56525692	5	56525631	56525753	AMATA_chromosomes_05922.mRNA1
12	5	35391788	5	35391613	35391963	AMATA_chromosomes_25182.mRNA1
10	5	23600361.5	5	23600184	23600539	AMATA_chromosomes_22430.mRNA1
13	117	21479882	5	21478870	21480894	AMATA_chromosomes_18676-RA
10	117	23394117	5	23393105	23395129	AMATA_chromosomes_22420-RA
2	117	56447542	5	56446442	56448642	AMATA_chromosomes_05916.mRNA1
2	117	4017075	5	4015417	4018733	AMATA_chromosomes_03517.mRNA1
2	6360	4531112	5	4530937	4531287	AMATA_chromosomes_03560.mRNA1
11	6360	29417477.5	5	29417316	29417639	AMATA_chromosomes_26392-RA
2	6360	4530665.5	5	4530504	4530827	AMATA_chromosomes_03560-RA
2	1508	56576891.5	5	56570797	56582986	AMATA_chromosomes_05924.mRNA1
2	1507	56539211.5	5	56536803	56541620	AMATA_chromosomes_05923.mRNA1
2	1506	56469440	5	56468541	56470339	AMATA_chromosomes_05918.mRNA1
2	1506	56468401.5	5	56468354	56468449	AMATA_chromosomes_05918-RA
2	1505	56453197	5	56453031	56453363	AMATA_chromosomes_05917-RA
2	1505	56453755	5	56453568	56453942	AMATA_chromosomes_05917.mRNA1
6	1503	6523340	5	6518118	6528562	AMATA_chromosomes_14647.mRNA1
9	1503	41068829	5	41065120	41072538	AMATA_chromosomes_18093.mRNA1
2	109	56078301.5	5	56077969	56078634	AMATA_chromosomes_05885-RA
2	2850	52827209	5	52826905	52827513	AMATA_chromosomes_05567.mRNA1
3	2850	3876229.5	5	3875993	3876466	AMATA_chromosomes_06260.mRNA1
11	692	27900702	5	27898158	27903246	AMATA_chromosomes_26267.mRNA1
2	162	53444779.5	5	53443289	53446270	AMATA_chromosomes_05629.mRNA1
16	2868	15024444.5	5	15023556	15025333	AMATA_chromosomes_30372.mRNA1
3	1715	1323552.5	5	1322127	1324978	AMATA_chromosomes_06022.mRNA1
1	714	5349502	5	5349222	5349782	AMATA_chromosomes_00453-RA
1	714	50382801	5	50382521	50383081	AMATA_chromosomes_02049.mRNA2
11	714	25289998	5	25285468	25294528	AMATA_chromosomes_26083.mRNA1
3	30	1058084	5	1057216	1058952	AMATA_chromosomes_05997.mRNA1
3	30	1155110	5	1153401	1156819	AMATA_chromosomes_06005.mRNA1
2	30	43765	5	38896	48634	AMATA_chromosomes_03190.mRNA1
2	157	53864278	5	53864007	53864549	AMATA_chromosomes_05669-RA
3	157	1433887	5	1433838	1433936	AMATA_chromosomes_06032.mRNA1
2	157	140964	5	140705	141223	AMATA_chromosomes_03197-RA
3	157	1433474	5	1433344	1433604	AMATA_chromosomes_06032-RA
2	157	53866041	5	53865263	53866819	AMATA_chromosomes_05669.mRNA1
2	711	53066.5	5	49641	56492	AMATA_chromosomes_03191.mRNA1
3	1627	1230257	5	1229371	1231143	AMATA_chromosomes_06013-RA
3	1626	9493136.5	5	9493020	9493253	AMATA_chromosomes_06735-RA
3	1626	9497408.5	5	9496312	9498505	AMATA_chromosomes_06735.mRNA1
11	1768	34969598	5	34969557	34969639	AMATA_chromosomes_26822.mRNA1
2	1767	53705749.5	5	53703346	53708153	AMATA_chromosomes_05653.mRNA1
2	1586	53793699	5	53792530	53794868	AMATA_chromosomes_05659.mRNA1
7	1713	35620106.5	5	35620071	35620142	AMATA_chromosomes_11214-RB
2	1713	53919434	5	53919385	53919483	AMATA_chromosomes_05672-RA
7	1713	35622805.5	5	35620626	35624985	AMATA_chromosomes_11214.mRNA2
3	1713	1469221.5	5	1467676	1470767	AMATA_chromosomes_06035.mRNA1
2	1713	53922864	5	53920917	53924811	AMATA_chromosomes_05672.mRNA2
2	156	180122.5	5	178443	181802	AMATA_chromosomes_03200.mRNA1
2	1580	53008375	5	53008104	53008646	AMATA_chromosomes_05589-RA
2	155	53965986	5	53956556	53975416	AMATA_chromosomes_05676.mRNA1
2	155	53955706.5	5	53955563	53955850	AMATA_chromosomes_05676-RA
15	3452	9700655.5	5	9678504	9722807	AMATA_chromosomes_28923.mRNA3
8	3453	16688848	5	16688595	16689101	AMATA_chromosomes_21094-RA
2	6827	6207810.5	5	6206962	6208659	AMATA_chromosomes_03712-RA
11	6827	26369464	5	26368620	26370308	AMATA_chromosomes_26149-RA
2	3457	204964	5	204641	205287	AMATA_chromosomes_03203-RA
11	3457	34618017	5	34614712	34621322	AMATA_chromosomes_26791.mRNA1
2	3458	231680	5	229235	234125	AMATA_chromosomes_03205.mRNA1
11	3458	34568101.5	5	34567494	34568709	AMATA_chromosomes_26787.mRNA1
11	152	23882854	5	23878063	23887645	AMATA_chromosomes_25973.mRNA1
2	3460	248483.5	5	248257	248710	AMATA_chromosomes_03208-RA
11	701	34270675	5	34270580	34270770	AMATA_chromosomes_26762.mRNA1
3	701	1766580	5	1766526	1766634	AMATA_chromosomes_06064-RA
2	701	284745	5	284650	284840	AMATA_chromosomes_03211-RA
3	701	1766874	5	1766779	1766969	AMATA_chromosomes_06064.mRNA1
3	2983	7715011.5	5	7714922	7715101	AMATA_chromosomes_06593-RA
2	10460	40221729.5	5	40218692	40224767	AMATA_chromosomes_04765.mRNA1
3	2901	46864417	5	46862389	46866445	AMATA_chromosomes_07997.mRNA1
3	2900	46868082	5	46867846	46868318	AMATA_chromosomes_07998.mRNA1
2	2900	6483075.5	5	6482700	6483451	AMATA_chromosomes_03737.mRNA1
3	2900	46884537	5	46881016	46888058	AMATA_chromosomes_07999.mRNA1
2	1565	54245343.5	5	54243040	54247647	AMATA_chromosomes_05697.mRNA1
3	1565	2174754	5	2170459	2179049	AMATA_chromosomes_06107.mRNA2
3	1799	2157271.5	5	2155511	2159032	AMATA_chromosomes_06104.mRNA1
2	1799	54158723.5	5	54157213	54160234	AMATA_chromosomes_05688.mRNA1
2	1799	54155735	5	54155196	54156274	AMATA_chromosomes_05688-RA
15	185	10130071.5	5	10129646	10130497	AMATA_chromosomes_28951.mRNA1
3	185	2235194.5	5	2235024	2235365	AMATA_chromosomes_06114-RA
2	185	54285338.5	5	54285195	54285482	AMATA_chromosomes_05703-RB
3	185	2216315	5	2214188	2218442	AMATA_chromosomes_06112.mRNA2
2	185	54285302.5	5	54285123	54285482	AMATA_chromosomes_05703-RA
2	185	54286095.5	5	54285838	54286353	AMATA_chromosomes_05703.mRNA1
3	185	2237412.5	5	2235723	2239102	AMATA_chromosomes_06114.mRNA1
3	185	7646366.5	5	7644062	7648671	AMATA_chromosomes_06583.mRNA1
2	185	54274586.5	5	54272933	54276240	AMATA_chromosomes_05700-RC
3	1564	2188567.5	5	2188469	2188666	AMATA_chromosomes_06109-RA
2	1564	54263212	5	54258747	54267677	AMATA_chromosomes_05699.mRNA2
3	1564	2194797.5	5	2189959	2199636	AMATA_chromosomes_06109.mRNA1
2	1564	54257020	5	54256923	54257117	AMATA_chromosomes_05699-RA
3	1563	2203445	5	2202358	2204532	AMATA_chromosomes_06110-RA
3	1562	2226242	5	2224511	2227973	AMATA_chromosomes_06113.mRNA1
2	1812	54462645	5	54461223	54464067	AMATA_chromosomes_05726.mRNA1
3	6315	957279	5	957136	957422	AMATA_chromosomes_05987.mRNA1
3	182	7636215	5	7635150	7637280	AMATA_chromosomes_06580.mRNA1
2	182	54334038	5	54333902	54334174	AMATA_chromosomes_05710-RA
4	182	33495107	5	33494284	33495930	AMATA_chromosomes_13384.mRNA1
15	182	6012707	5	6009548	6015866	AMATA_chromosomes_28688.mRNA1
3	182	2339512	5	2339460	2339564	AMATA_chromosomes_06122-RA
3	1804	5127122.5	5	5127030	5127215	AMATA_chromosomes_06374-RA
2	1804	55766003.5	5	55765875	55766132	AMATA_chromosomes_05856-RB
2	1804	55769535.5	5	55767802	55771269	AMATA_chromosomes_05856.mRNA2
3	1555	10024892	5	10018952	10030832	AMATA_chromosomes_06782.mRNA1
8	1556	16723046.5	5	16721554	16724539	AMATA_chromosomes_21098.mRNA1
2	1556	54609481.5	5	54609257	54609706	AMATA_chromosomes_05748-RA
3	1556	2466196	5	2465974	2466418	AMATA_chromosomes_06135.mRNA1
3	1557	2461440	5	2459279	2463601	AMATA_chromosomes_06134.mRNA2
2	1806	54586894	5	54586574	54587214	AMATA_chromosomes_05742-RA
3	1806	2491924.5	5	2490541	2493308	AMATA_chromosomes_06138.mRNA1
2	1806	54595649	5	54594480	54596818	AMATA_chromosomes_05743.mRNA1
3	1558	2449820.5	5	2449435	2450206	AMATA_chromosomes_06133.mRNA2
2	1559	54402582.5	5	54400261	54404904	AMATA_chromosomes_05717.mRNA1
2	1559	54398796	5	54398697	54398895	AMATA_chromosomes_05717-RA
3	1559	2406827	5	2406728	2406926	AMATA_chromosomes_06130-RA
3	1559	2411908.5	5	2408236	2415581	AMATA_chromosomes_06130.mRNA1
12	8154	24097014	6	24096102	24097926	AMATA_chromosomes_24818.mRNA1
16	353	9787383.5	6	9786073	9788694	AMATA_chromosomes_30147.mRNA1
10	353	33867888.5	6	33867250	33868527	AMATA_chromosomes_22995.mRNA1
16	353	8319246	6	8317925	8320567	AMATA_chromosomes_30095.mRNA1
16	353	9784046.5	6	9783982	9784111	AMATA_chromosomes_30147-RA
9	6440	9396744	6	9396500	9396988	AMATA_chromosomes_16499.mRNA1
14	2081	13977823.5	6	13977609	13978038	AMATA_chromosomes_27146-RA
14	7607	23458451	6	23455754	23461148	AMATA_chromosomes_27446.mRNA1
12	355	26133754.5	6	26130180	26137329	AMATA_chromosomes_24888.mRNA1
14	355	15754404.5	6	15749916	15758893	AMATA_chromosomes_27202.mRNA1
11	12982	26943419	6	26942111	26944727	AMATA_chromosomes_26192.mRNA1
14	356	14051219.5	6	14050163	14052276	AMATA_chromosomes_27148.mRNA1
1	6112	53065457.5	6	53057687	53073228	AMATA_chromosomes_02164.mRNA2
1	8527	59900898	6	59897165	59904631	AMATA_chromosomes_02655.mRNA1
14	7444	16762433	6	16752535	16772331	AMATA_chromosomes_27218.mRNA6
1	7444	5843135	6	5840688	5845582	AMATA_chromosomes_00483.mRNA3
1	7443	6167084.5	6	6164759	6169410	AMATA_chromosomes_00496.mRNA1
1	6127	52612785	6	52612681	52612889	AMATA_chromosomes_02133-RA
1	6127	52616885	6	52615925	52617845	AMATA_chromosomes_02133.mRNA1
1	7442	59441419.5	6	59436861	59445978	AMATA_chromosomes_02608.mRNA1
1	6135	60040180	6	60037445	60042915	AMATA_chromosomes_02667.mRNA1
15	6134	9312689	6	9312532	9312846	AMATA_chromosomes_28901-RA
15	6134	9319311.5	6	9315481	9323142	AMATA_chromosomes_28901.mRNA1
9	403	24876019	6	24872731	24879307	AMATA_chromosomes_17052.mRNA1
1	403	61554362.5	6	61549691	61559034	AMATA_chromosomes_02776.mRNA1
9	403	24872134.5	6	24871981	24872288	AMATA_chromosomes_17052-RA
10	4697	32249013	6	32243341	32254685	AMATA_chromosomes_22954.mRNA1
16	309	10571849.5	6	10566288	10577411	AMATA_chromosomes_30190.mRNA1
16	4694	10501544.5	6	10499911	10503178	AMATA_chromosomes_30187.mRNA1
10	4694	32205482	6	32204312	32206652	AMATA_chromosomes_22950.mRNA1
10	4691	32075101	6	32074429	32075773	AMATA_chromosomes_22942.mRNA1
16	307	10734696	6	10731041	10738351	AMATA_chromosomes_30203.mRNA2
14	307	18335965	6	18331965	18339965	AMATA_chromosomes_27267.mRNA1
14	307	18344914	6	18341636	18348192	AMATA_chromosomes_27267.mRNA3
9	307	25055515.5	6	25051688	25059343	AMATA_chromosomes_17054.mRNA2
9	307	25050864.5	6	25050723	25051006	AMATA_chromosomes_17054-RA
16	4726	11188852.5	6	11187652	11190053	AMATA_chromosomes_30218.mRNA2
9	305	24292422.5	6	24286689	24298156	AMATA_chromosomes_17031.mRNA1
16	305	11197123.5	6	11193391	11200856	AMATA_chromosomes_30219.mRNA2
14	7603	22213296	6	22209636	22216956	AMATA_chromosomes_27391.mRNA1
9	2104	24377554.5	6	24377219	24377890	AMATA_chromosomes_17035.mRNA1
10	4723	31922155.5	6	31922121	31922190	AMATA_chromosomes_22932-RA
1	6096	6529817	6	6529517	6530117	AMATA_chromosomes_00520.mRNA1
1	6096	61700384.5	6	61699711	61701058	AMATA_chromosomes_02789.mRNA1
1	6092	61802497.5	6	61801824	61803171	AMATA_chromosomes_02794.mRNA1
1	6091	6589295.5	6	6588889	6589702	AMATA_chromosomes_00524.mRNA1
1	6090	6603983	6	6603526	6604440	AMATA_chromosomes_00525.mRNA1
10	4707	31635794.5	6	31633812	31637777	AMATA_chromosomes_22915.mRNA1
10	4706	30701604.5	6	30701488	30701721	AMATA_chromosomes_22850-RA
10	4706	30702540	6	30702329	30702751	AMATA_chromosomes_22850.mRNA1
1	6089	62079086.5	6	62075805	62082368	AMATA_chromosomes_02818.mRNA1
1	6136	61091633.5	6	61091289	61091978	AMATA_chromosomes_02736-RA
1	6093	61793800.5	6	61791059	61796542	AMATA_chromosomes_02793.mRNA1
1	6094	6572237	6	6572061	6572413	AMATA_chromosomes_00522-RA
1	6094	61786694	6	61786527	61786861	AMATA_chromosomes_02792-RA
9	6095	23995205	6	23994947	23995463	AMATA_chromosomes_17023.mRNA1
16	6095	11568825.5	6	11568599	11569052	AMATA_chromosomes_30236-RA
14	6095	18741059	6	18740873	18741245	AMATA_chromosomes_27282-RA
1	6095	61734970	6	61734639	61735301	AMATA_chromosomes_02791-RA
1	6095	6546499	6	6546212	6546786	AMATA_chromosomes_00521.mRNA1
10	6095	31867157.5	6	31866942	31867373	AMATA_chromosomes_22930.mRNA1
16	4713	11801615.5	6	11799073	11804158	AMATA_chromosomes_30243.mRNA1
10	4713	31822504.5	6	31819908	31825101	AMATA_chromosomes_22928.mRNA1
12	4719	28990573.5	6	28986950	28994197	AMATA_chromosomes_24973.mRNA1
16	4711	11840395	6	11839027	11841763	AMATA_chromosomes_30245.mRNA2
1	4709	6633768.5	6	6633427	6634110	AMATA_chromosomes_00526-RA
1	4709	61809520.5	6	61808756	61810285	AMATA_chromosomes_02795.mRNA1
10	4709	31743222	6	31743062	31743382	AMATA_chromosomes_22920-RA
11	4734	21318611.5	6	21318453	21318770	AMATA_chromosomes_25817-RA
1	7460	62184086	6	62183703	62184469	AMATA_chromosomes_02829.mRNA1
9	399	22779470	6	22777430	22781510	AMATA_chromosomes_16976.mRNA1
1	399	53309577	6	53306684	53312470	AMATA_chromosomes_02177.mRNA2
9	6464	21442841	6	21433390	21452292	AMATA_chromosomes_16933.mRNA1
14	2284	25458627	6	25452808	25464446	AMATA_chromosomes_27587.mRNA1
14	2285	20216921	6	20216448	20217394	AMATA_chromosomes_27303-RA
9	332	22617579.5	6	22616500	22618659	AMATA_chromosomes_16971.mRNA1
10	332	31384198	6	31384134	31384262	AMATA_chromosomes_22891-RA
10	332	31385331.5	6	31384578	31386085	AMATA_chromosomes_22891.mRNA1
11	332	22024679	6	22024165	22025193	AMATA_chromosomes_25855.mRNA1
14	332	20955933	6	20955154	20956712	AMATA_chromosomes_27336.mRNA1
9	2184	3671837.5	6	3670356	3673319	AMATA_chromosomes_16406.mRNA1
9	2185	23128033.5	6	23124560	23131507	AMATA_chromosomes_16994.mRNA1
7	4253	16585611	6	16585231	16585991	AMATA_chromosomes_10643.mRNA1
12	4253	3434781	6	3434219	3435343	AMATA_chromosomes_23689-RA
12	8032	3359785.5	6	3359349	3360222	AMATA_chromosomes_23680.mRNA1
7	4385	5150986.5	6	5150516	5151457	AMATA_chromosomes_10392.mRNA1
12	8050	6666323	6	6666247	6666399	AMATA_chromosomes_23928.mRNA1
12	8049	6851867	6	6850012	6853722	AMATA_chromosomes_23936.mRNA1
7	4211	11735808	6	11735153	11736463	AMATA_chromosomes_10538-RA
2	4211	7690252	6	7689603	7690901	AMATA_chromosomes_03833-RA
12	4212	2731264.5	6	2729507	2733022	AMATA_chromosomes_23624.mRNA1
3	4212	52415892.5	6	52411989	52419796	AMATA_chromosomes_08214.mRNA2
12	4212	2728941.5	6	2728884	2728999	AMATA_chromosomes_23624-RA
12	4214	4937761	6	4936924	4938598	AMATA_chromosomes_23808.mRNA1
7	4215	22619732.5	6	22614912	22624553	AMATA_chromosomes_10779.mRNA1
7	8067	24209166	6	24206438	24211894	AMATA_chromosomes_10831.mRNA1
7	919	42719023	6	42716633	42721413	AMATA_chromosomes_11609.mRNA1
12	919	1154251	6	1149967	1158535	AMATA_chromosomes_23498.mRNA2
12	4230	6072953	6	6072746	6073160	AMATA_chromosomes_23882-RA
12	4231	6098423	6	6097852	6098994	AMATA_chromosomes_23883-RA
7	4231	23271907	6	23271486	23272328	AMATA_chromosomes_10801.mRNA1
12	920	1172137	6	1170417	1173857	AMATA_chromosomes_23500.mRNA1
12	920	1166332.5	6	1165379	1167286	AMATA_chromosomes_23499.mRNA1
7	920	42616092.5	6	42615760	42616425	AMATA_chromosomes_11604-RA
7	921	23209838.5	6	23207099	23212578	AMATA_chromosomes_10799.mRNA1
12	921	6052343.5	6	6051434	6053253	AMATA_chromosomes_23879.mRNA2
12	922	6285354.5	6	6284417	6286292	AMATA_chromosomes_23892.mRNA1
4	922	15991301	6	15990758	15991844	AMATA_chromosomes_12893.mRNA1
4	923	15972344	6	15971978	15972710	AMATA_chromosomes_12892-RA
2	18	53255108.5	6	53253041	53257176	AMATA_chromosomes_05614.mRNA1
2	18	4659628.5	6	4659011	4660246	AMATA_chromosomes_03571-RA
2	18	4664528	6	4663592	4665464	AMATA_chromosomes_03572.mRNA1
3	18	4283670.5	6	4283505	4283836	AMATA_chromosomes_06300.mRNA1
2	2	56060847	6	56059333	56062361	AMATA_chromosomes_05882.mRNA1
3	2	562404.5	6	560873	563936	AMATA_chromosomes_05948.mRNA1
2	2	56057289	6	56057163	56057415	AMATA_chromosomes_05882-RA
12	3	35238959	6	35238351	35239567	AMATA_chromosomes_25176.mRNA1
5	8982	44430994	6	44429453	44432535	AMATA_chromosomes_09962.mRNA1
1	7109	56258403	7	56258264	56258542	AMATA_chromosomes_02349-RA
5	7109	14138546.5	7	14136879	14140214	AMATA_chromosomes_09069.mRNA1
2	1218	42514401.5	7	42514063	42514740	AMATA_chromosomes_04860.mRNA1
5	1036	2353904.5	7	2352635	2355174	AMATA_chromosomes_08465.mRNA2
11	1036	16756135.5	7	16755798	16756473	AMATA_chromosomes_25613.mRNA1
10	1036	8786317.5	7	8785980	8786655	AMATA_chromosomes_21882.mRNA1
3	1125	40802809	7	40802355	40803263	AMATA_chromosomes_07776.mRNA1
11	3633	12519723.5	7	12518851	12520596	AMATA_chromosomes_25523-RA
5	1129	2393705	7	2392719	2394691	AMATA_chromosomes_08469.mRNA1
1	5543	55012435.5	7	55011456	55013415	AMATA_chromosomes_02275.mRNA1
3	5543	39347672.5	7	39343688	39351657	AMATA_chromosomes_07737.mRNA1
3	1132	38177971.5	7	38173146	38182797	AMATA_chromosomes_07704.mRNA1
11	1132	17167255.5	7	17164358	17170153	AMATA_chromosomes_25629.mRNA1
2	5639	41520495.5	7	41516526	41524465	AMATA_chromosomes_04824.mRNA1
3	5639	28170304.5	7	28165431	28175178	AMATA_chromosomes_07527.mRNA2
1	4485	63436129	7	63435175	63437083	AMATA_chromosomes_02933.mRNA1
1	4485	14957758.5	7	14957575	14957942	AMATA_chromosomes_00934.mRNA1
1	4486	14912383	7	14911636	14913130	AMATA_chromosomes_00932.mRNA1
11	6884	2768659.5	7	2762221	2775098	AMATA_chromosomes_25273.mRNA1
5	6884	1188296	7	1184653	1191939	AMATA_chromosomes_08360.mRNA1
5	10154	2833228	7	2832870	2833586	AMATA_chromosomes_08513-RA
1	4498	55414976.5	7	55413518	55416435	AMATA_chromosomes_02304.mRNA1
1	4499	55426649	7	55426426	55426872	AMATA_chromosomes_02306-RA
2	4468	42610605	7	42610342	42610868	AMATA_chromosomes_04864.mRNA1
3	4468	35804802.5	7	35803263	35806342	AMATA_chromosomes_07675.mRNA1
1	4468	58819532	7	58819132	58819932	AMATA_chromosomes_02558-RA
3	11369	11949668	7	11945456	11953880	AMATA_chromosomes_06859.mRNA1
9	4457	31958606	7	31956489	31960723	AMATA_chromosomes_17492.mRNA2
1	8094	11411078.5	7	11410295	11411862	AMATA_chromosomes_00771.mRNA1
1	4472	58331935	7	58331812	58332058	AMATA_chromosomes_02512-RA
1	4472	58332654	7	58332190	58333118	AMATA_chromosomes_02512.mRNA1
1	4473	58298345.5	7	58297853	58298838	AMATA_chromosomes_02508.mRNA1
9	6246	40134445.5	7	40133332	40135559	AMATA_chromosomes_18008.mRNA1
9	6246	40131250	7	40130999	40131501	AMATA_chromosomes_18008-RA
1	1066	54854782.5	7	54852555	54857010	AMATA_chromosomes_02264.mRNA1
3	1066	38949484.5	7	38946520	38952449	AMATA_chromosomes_07729.mRNA1
2	4600	48364742.5	7	48360449	48369036	AMATA_chromosomes_05177.mRNA1
3	1069	20104452	7	20104134	20104770	AMATA_chromosomes_07269.mRNA1
3	4654	19901704	7	19901223	19902185	AMATA_chromosomes_07253.mRNA1
1	1205	56127411	7	56126400	56128422	AMATA_chromosomes_02338.mRNA1
2	8175	33806933.5	7	33806883	33806984	AMATA_chromosomes_04554-RA
3	8175	42047015.5	7	42046979	42047052	AMATA_chromosomes_07828.mRNA1
3	4601	20040531.5	7	20039923	20041140	AMATA_chromosomes_07264.mRNA1
1	4601	57934960	7	57933544	57936376	AMATA_chromosomes_02473.mRNA1
2	4601	48416643	7	48416007	48417279	AMATA_chromosomes_05184.mRNA1
3	4601	20061440.5	7	20061150	20061731	AMATA_chromosomes_07267-RA
1	4601	57944296	7	57944175	57944417	AMATA_chromosomes_02474-RA
3	4602	20086315.5	7	20078941	20093690	AMATA_chromosomes_07268.mRNA3
3	4602	20090192.5	7	20086695	20093690	AMATA_chromosomes_07268-RC
2	4605	48496764.5	7	48492144	48501385	AMATA_chromosomes_05195.mRNA1
3	4605	12792407	7	12787262	12797552	AMATA_chromosomes_06924.mRNA1
3	4639	42588869	7	42588238	42589500	AMATA_chromosomes_07847-RA
3	4641	13060843.5	7	13055839	13065848	AMATA_chromosomes_06934.mRNA1
3	4641	12780117	7	12778310	12781924	AMATA_chromosomes_06923.mRNA1
3	1075	12671287.5	7	12670534	12672041	AMATA_chromosomes_06914.mRNA1
1	1011	8900895.5	7	8897646	8904145	AMATA_chromosomes_00627.mRNA1
1	1011	57479910.5	7	57479245	57480576	AMATA_chromosomes_02438.mRNA1
1	4449	8929913.5	7	8929890	8929937	AMATA_chromosomes_00629-RA
1	4449	57463614.5	7	57461797	57465432	AMATA_chromosomes_02436.mRNA1
1	4449	8928559	7	8928009	8929109	AMATA_chromosomes_00628.mRNA1
1	4445	57621794	7	57616933	57626655	AMATA_chromosomes_02448.mRNA1
1	4443	57735809.5	7	57735790	57735829	AMATA_chromosomes_02456-RA
1	4443	8771616	7	8768374	8774858	AMATA_chromosomes_00615.mRNA1
1	8098	57817381	7	57805264	57829498	AMATA_chromosomes_02462.mRNA1
9	10451	36201015.5	7	36200752	36201279	AMATA_chromosomes_17644-RA
1	995	57911170.5	7	57910693	57911648	AMATA_chromosomes_02471.mRNA1
3	994	20126058.5	7	20125678	20126439	AMATA_chromosomes_07270-RA
1	4428	57952106	7	57950104	57954108	AMATA_chromosomes_02475.mRNA1
1	992	58151871	7	58151529	58152213	AMATA_chromosomes_02493.mRNA1
7	1067	5319096.5	7	5317655	5320538	AMATA_chromosomes_10396.mRNA1
3	1067	19953106.5	7	19951548	19954665	AMATA_chromosomes_07256.mRNA1
2	1067	48382878	7	48380449	48385307	AMATA_chromosomes_05178-RB
3	1065	39308902.5	7	39308687	39309118	AMATA_chromosomes_07735-RA
3	1065	39310471	7	39309773	39311169	AMATA_chromosomes_07735.mRNA1
1	1065	54888053	7	54885242	54890864	AMATA_chromosomes_02265.mRNA1
3	3833	27936019	7	27934650	27937388	AMATA_chromosomes_07518-RA
2	3833	41319115	7	41317746	41320484	AMATA_chromosomes_04812-RA
11	988	18394868	7	18392365	18397371	AMATA_chromosomes_25689.mRNA1
5	988	4572053.5	7	4569558	4574549	AMATA_chromosomes_08663.mRNA1
2	987	42577857.5	7	42577420	42578295	AMATA_chromosomes_04862.mRNA1
1	987	10419332.5	7	10418809	10419856	AMATA_chromosomes_00714.mRNA1
5	987	4554633	7	4554482	4554784	AMATA_chromosomes_08661-RA
1	4469	58369589.5	7	58367882	58371297	AMATA_chromosomes_02518.mRNA1
1	4506	28929956	7	28928397	28931515	AMATA_chromosomes_01231.mRNA1
1	4506	63166825	7	63166725	63166925	AMATA_chromosomes_02918-RA
1	4506	11577520.5	7	11576415	11578626	AMATA_chromosomes_00783.mRNA1
1	4506	66032830.5	7	66031347	66034314	AMATA_chromosomes_03156.mRNA1
8	7292	34243227	8	34242278	34244176	AMATA_chromosomes_21585.mRNA1
8	7292	1615545.5	8	1614617	1616474	AMATA_chromosomes_20026.mRNA1
8	5194	34183301	8	34181585	34185017	AMATA_chromosomes_21584.mRNA1
8	5193	34099164.5	8	34098899	34099430	AMATA_chromosomes_21582.mRNA1
15	1411	980562.5	8	980406	980719	AMATA_chromosomes_28274-RA
8	1411	1818049	8	1817153	1818945	AMATA_chromosomes_20041.mRNA1
15	1409	1115352	8	1113392	1117312	AMATA_chromosomes_28296.mRNA1
8	1409	2824740	8	2824392	2825088	AMATA_chromosomes_20136.mRNA1
15	1409	1690844.5	8	1690179	1691510	AMATA_chromosomes_28352-RA
12	5967	15525589	8	15525384	15525794	AMATA_chromosomes_24430.mRNA1
12	5967	15518315	8	15518047	15518583	AMATA_chromosomes_24430-RA
15	5969	1079762	8	1078361	1081163	AMATA_chromosomes_28290.mRNA4
8	5969	1838409	8	1837508	1839310	AMATA_chromosomes_20043.mRNA2
15	5971	1069304	8	1067141	1071467	AMATA_chromosomes_28288.mRNA2
15	5760	1074793.5	8	1074385	1075202	AMATA_chromosomes_28289.mRNA1
2	6067	7752257.5	8	7751076	7753439	AMATA_chromosomes_03837.mRNA1
8	1406	2095705.5	8	2091596	2099815	AMATA_chromosomes_20070.mRNA2
8	1406	11974196	8	11974099	11974293	AMATA_chromosomes_20759-RA
15	1406	11208157.5	8	11207000	11209315	AMATA_chromosomes_28998.mRNA1
8	1406	11976403.5	8	11976127	11976680	AMATA_chromosomes_20759.mRNA1
15	1406	10592979.5	8	10591632	10594327	AMATA_chromosomes_28977.mRNA1
8	5765	2011541	8	2007469	2015613	AMATA_chromosomes_20059.mRNA1
8	5766	2137669.5	8	2133088	2142251	AMATA_chromosomes_20073.mRNA1
8	5924	2337636.5	8	2335545	2339728	AMATA_chromosomes_20096.mRNA2
15	5769	1300987	8	1300728	1301246	AMATA_chromosomes_28317-RA
8	529	12382898.5	8	12382855	12382942	AMATA_chromosomes_20784-RA
8	529	12385281.5	8	12385173	12385390	AMATA_chromosomes_20784.mRNA1
8	529	2331086.5	8	2331003	2331170	AMATA_chromosomes_20095-RA
15	529	1364256	8	1364198	1364314	AMATA_chromosomes_28324-RA
15	529	10278734.5	8	10277316	10280153	AMATA_chromosomes_28962.mRNA1
8	5923	3110184.5	8	3108977	3111392	AMATA_chromosomes_20158.mRNA1
8	5922	3122811.5	8	3122322	3123301	AMATA_chromosomes_20160-RA
8	5814	426957	8	425941	427973	AMATA_chromosomes_19917-RB
15	5814	288819.5	8	288652	288987	AMATA_chromosomes_28203-RA
8	5815	318385	8	316747	320023	AMATA_chromosomes_19905.mRNA1
15	5815	273061.5	8	271966	274157	AMATA_chromosomes_28198.mRNA1
8	5816	2439090	8	2438826	2439354	AMATA_chromosomes_20105-RA
8	5816	2441701	8	2441288	2442114	AMATA_chromosomes_20105.mRNA1
8	5817	2459973	8	2448208	2471738	AMATA_chromosomes_20106.mRNA2
8	620	3504808.5	8	3503179	3506438	AMATA_chromosomes_20190.mRNA2
8	5818	2525165.5	8	2522269	2528062	AMATA_chromosomes_20109.mRNA1
8	6044	4455137	8	4450620	4459654	AMATA_chromosomes_20266.mRNA1
4	5786	6438939	8	6438390	6439488	AMATA_chromosomes_12484-RB
13	5786	37654526	8	37653977	37655075	AMATA_chromosomes_19489.mRNA1
4	8513	1265747	8	1264693	1266801	AMATA_chromosomes_12135.mRNA1
1	5295	51256820	8	51252865	51260775	AMATA_chromosomes_02098.mRNA1
15	5787	1559542	8	1558727	1560357	AMATA_chromosomes_28340.mRNA1
8	5787	2737503	8	2736630	2738376	AMATA_chromosomes_20123.mRNA1
1	5147	50951187.5	8	50943236	50959139	AMATA_chromosomes_02088.mRNA2
1	5146	50930600.5	8	50929402	50931799	AMATA_chromosomes_02086.mRNA1
6	5145	38872176	8	38870306	38874046	AMATA_chromosomes_15923.mRNA1
3	5144	52565393	8	52561560	52569226	AMATA_chromosomes_08218.mRNA2
8	1400	3035248.5	8	3032729	3037768	AMATA_chromosomes_20150.mRNA1
1	1400	5002591	8	5000262	5004920	AMATA_chromosomes_00420.mRNA1
1	1400	50895901	8	50894015	50897787	AMATA_chromosomes_02084.mRNA1
15	1400	1787700	8	1785622	1789778	AMATA_chromosomes_28366.mRNA3
15	1407	1172901.5	8	1172578	1173225	AMATA_chromosomes_28305.mRNA1
15	1407	1178458	8	1177971	1178945	AMATA_chromosomes_28307.mRNA1
8	1407	2061578	8	2059434	2063722	AMATA_chromosomes_20067-RB
5	881	45535433	8	45535165	45535701	AMATA_chromosomes_10037-RA
12	881	3077384.5	8	3077058	3077711	AMATA_chromosomes_23658-RA
12	4269	5919824.5	8	5916801	5922848	AMATA_chromosomes_23872.mRNA1
7	4269	23080073	8	23071557	23088589	AMATA_chromosomes_10794.mRNA1
5	4360	46377778.5	8	46377732	46377825	AMATA_chromosomes_10082-RA
12	4360	2745170	8	2744773	2745567	AMATA_chromosomes_23626-RA
12	4360	2752507	8	2751525	2753489	AMATA_chromosomes_23626.mRNA1
5	4360	46380413	8	46380075	46380751	AMATA_chromosomes_10082.mRNA1
12	4359	2650622.5	8	2649320	2651925	AMATA_chromosomes_23619.mRNA1
12	4359	2648693.5	8	2648632	2648755	AMATA_chromosomes_23619-RA
10	10497	29431573.5	8	29430558	29432589	AMATA_chromosomes_22766.mRNA1
12	942	2863832	8	2862648	2865016	AMATA_chromosomes_23642.mRNA1
7	942	39427950.5	8	39427054	39428847	AMATA_chromosomes_11397.mRNA1
8	942	1937019	8	1936231	1937807	AMATA_chromosomes_20051.mRNA1
8	942	11586471.5	8	11584999	11587944	AMATA_chromosomes_20740.mRNA1
12	942	2861950.5	8	2861337	2862564	AMATA_chromosomes_23642-RA
7	942	39425503.5	8	39425407	39425600	AMATA_chromosomes_11397-RB
7	942	12134689	8	12133887	12135491	AMATA_chromosomes_10549.mRNA2
15	942	6000204.5	8	5999433	6000976	AMATA_chromosomes_28686.mRNA2
5	942	45891908	8	45889864	45893952	AMATA_chromosomes_10054.mRNA2
13	942	26120690.5	8	26118372	26123009	AMATA_chromosomes_18841.mRNA1
15	942	1004617	8	1003483	1005751	AMATA_chromosomes_28278.mRNA1
7	942	12132172	8	12131554	12132790	AMATA_chromosomes_10549-RA
5	3269	46164375.5	8	46163109	46165642	AMATA_chromosomes_10064.mRNA1
5	3269	46162890.5	8	46162752	46163029	AMATA_chromosomes_10064-RA
7	3269	39435890	8	39432264	39439516	AMATA_chromosomes_11399.mRNA1
13	3269	26115512	8	26115302	26115722	AMATA_chromosomes_18840.mRNA1
7	3270	39452823.5	8	39452506	39453141	AMATA_chromosomes_11403-RA
15	3270	1092460.5	8	1092149	1092772	AMATA_chromosomes_28293-RA
8	3270	1827980.5	8	1827675	1828286	AMATA_chromosomes_20042-RA
13	3271	25963526	8	25961891	25965161	AMATA_chromosomes_18831.mRNA2
12	943	2844962	8	2844785	2845139	AMATA_chromosomes_23640-RA
12	943	2850128.5	8	2845475	2854782	AMATA_chromosomes_23640.mRNA1
7	943	39463909	8	39460240	39467578	AMATA_chromosomes_11404.mRNA1
12	4355	2290997.5	8	2290381	2291614	AMATA_chromosomes_23592.mRNA1
7	4355	11040925	8	11040896	11040954	AMATA_chromosomes_10518.mRNA1
12	4355	2289185	8	2289014	2289356	AMATA_chromosomes_23592-RA
7	4355	11039162	8	11039000	11039324	AMATA_chromosomes_10518-RA
11	707	34704355	8	34700395	34708315	AMATA_chromosomes_26801.mRNA1
10	22	37420617.5	8	37417296	37423939	AMATA_chromosomes_23307.mRNA1
10	22	25274476.5	8	25274192	25274761	AMATA_chromosomes_22488-RA
16	22	2134676.5	8	2134371	2134982	AMATA_chromosomes_29676-RA
10	22	37416163	8	37415856	37416470	AMATA_chromosomes_23307-RA
10	22	25276019	8	25275034	25277004	AMATA_chromosomes_22488.mRNA1
10	8828	37749335	8	37748936	37749734	AMATA_chromosomes_23348.mRNA1
2	706	196420.5	8	195099	197742	AMATA_chromosomes_03202.mRNA1
11	706	34628379	8	34626524	34630234	AMATA_chromosomes_26793.mRNA1
11	3412	34918731	8	34917578	34919884	AMATA_chromosomes_26815.mRNA1
2	154	271236	8	269802	272670	AMATA_chromosomes_03209.mRNA1
3	154	1953371	8	1950448	1956294	AMATA_chromosomes_06082.mRNA1
2	154	54052324	8	54047829	54056819	AMATA_chromosomes_05679.mRNA1
11	154	34526215.5	8	34525278	34527153	AMATA_chromosomes_26782.mRNA1
2	3454	159125	8	157878	160372	AMATA_chromosomes_03198.mRNA2
2	3455	187494	8	184834	190154	AMATA_chromosomes_03201.mRNA1
2	7851	6117482.5	8	6114480	6120485	AMATA_chromosomes_03706-RB
11	7851	26744320.5	8	26737768	26750873	AMATA_chromosomes_26175.mRNA1
11	3524	34479110.5	8	34476084	34482137	AMATA_chromosomes_26775-RA
2	3524	430893	8	430020	431766	AMATA_chromosomes_03228.mRNA1
2	3462	280258	8	278171	282345	AMATA_chromosomes_03210.mRNA1
2	7505	54104831	8	54102621	54107041	AMATA_chromosomes_05684.mRNA1
3	7505	1861146.5	8	1859905	1862388	AMATA_chromosomes_06073-RB
3	7507	1884375	8	1884311	1884439	AMATA_chromosomes_06077-RA
2	7507	54080532.5	8	54079142	54081923	AMATA_chromosomes_05682.mRNA1
11	7507	34397777	8	34396375	34399179	AMATA_chromosomes_26770.mRNA1
3	7507	1888586	8	1885928	1891244	AMATA_chromosomes_06077.mRNA1
7	3315	48230466.5	9	48229618	48231315	AMATA_chromosomes_11976.mRNA1
7	3315	48228838.5	9	48228467	48229210	AMATA_chromosomes_11976-RA
7	812	48410469.5	9	48410422	48410517	AMATA_chromosomes_11994-RA
7	812	48411734.5	9	48410602	48412867	AMATA_chromosomes_11994.mRNA1
13	812	13199526.5	9	13197682	13201371	AMATA_chromosomes_18448.mRNA2
5	812	36805335.5	9	36805283	36805388	AMATA_chromosomes_09631-RA
5	812	36808682	9	36807778	36809586	AMATA_chromosomes_09631.mRNA1
13	814	12637283	9	12635446	12639120	AMATA_chromosomes_18431.mRNA2
5	814	36914959.5	9	36911619	36918300	AMATA_chromosomes_09635.mRNA1
7	814	48611490.5	9	48610987	48611994	AMATA_chromosomes_12006.mRNA1
7	6796	38828695	9	38827282	38830108	AMATA_chromosomes_11360.mRNA1
7	815	48558514.5	9	48558296	48558733	AMATA_chromosomes_12004-RA
12	815	18030106	9	18029777	18030435	AMATA_chromosomes_24583.mRNA1
5	815	36948649	9	36947145	36950153	AMATA_chromosomes_09638.mRNA1
7	951	35345288	9	35345194	35345382	AMATA_chromosomes_11197-RA
7	951	35349922.5	9	35345521	35354324	AMATA_chromosomes_11197.mRNA1
7	7823	41928355	9	41927759	41928951	AMATA_chromosomes_11563.mRNA1
7	3329	44392125	9	44389184	44395066	AMATA_chromosomes_11736.mRNA1
7	840	42174792.5	9	42173126	42176459	AMATA_chromosomes_11578.mRNA1
5	840	47545198.5	9	47542148	47548249	AMATA_chromosomes_10164.mRNA1
12	7024	2312470	9	2312418	2312522	AMATA_chromosomes_23594-RA
12	7024	2315726.5	9	2313970	2317483	AMATA_chromosomes_23594.mRNA1
2	856	9869065.5	9	9868024	9870107	AMATA_chromosomes_03936.mRNA1
12	856	17254644.5	9	17253118	17256171	AMATA_chromosomes_24537.mRNA1
5	7779	46847486	9	46847026	46847946	AMATA_chromosomes_10107.mRNA1
5	3169	23257364	9	23250666	23264062	AMATA_chromosomes_09340.mRNA1
5	845	48628657.5	9	48624912	48632403	AMATA_chromosomes_10250.mRNA3
7	845	43601640	9	43600386	43602894	AMATA_chromosomes_11682.mRNA1
5	844	48580827	9	48577115	48584539	AMATA_chromosomes_10246.mRNA1
13	844	16479549	9	16476465	16482633	AMATA_chromosomes_18517.mRNA1
5	844	48582200.5	9	48579862	48584539	AMATA_chromosomes_10246.mRNA2
5	3134	48466196.5	9	48465632	48466761	AMATA_chromosomes_10237.mRNA1
5	859	48511656	9	48511373	48511939	AMATA_chromosomes_10242.mRNA1
8	859	24865424.5	9	24865319	24865530	AMATA_chromosomes_21390.mRNA1
15	859	27793260	9	27792975	27793545	AMATA_chromosomes_29462.mRNA1
5	10301	48281177.5	9	48280917	48281438	AMATA_chromosomes_10219-RA
7	10301	5129328.5	9	5129074	5129583	AMATA_chromosomes_10390-RA
12	10301	784815	9	784689	784941	AMATA_chromosomes_23468-RA
11	11378	22008564	9	22003667	22013461	AMATA_chromosomes_25854.mRNA2
5	3132	48443596	9	48435194	48451998	AMATA_chromosomes_10235.mRNA1
11	11377	22008564	9	22003667	22013461	AMATA_chromosomes_25854-RC
5	3191	37608408.5	9	37603662	37613155	AMATA_chromosomes_09659.mRNA1
5	3192	48362130	9	48361393	48362867	AMATA_chromosomes_10228.mRNA1
5	3110	47839535.5	9	47835818	47843253	AMATA_chromosomes_10183.mRNA2
5	6733	36046191	9	36044152	36048230	AMATA_chromosomes_09605.mRNA2
5	6733	36623242.5	9	36621245	36625240	AMATA_chromosomes_09624.mRNA1
8	11390	14395138.5	9	14394956	14395321	AMATA_chromosomes_20909-RA
5	3184	47627499.5	9	47625619	47629380	AMATA_chromosomes_10168.mRNA1
13	848	16576534	9	16576372	16576696	AMATA_chromosomes_18524.mRNA1
7	848	43655007	9	43654843	43655171	AMATA_chromosomes_11687.mRNA1
5	3094	48000535.5	9	47999079	48001992	AMATA_chromosomes_10196.mRNA1
5	6754	21218266	9	21215394	21221138	AMATA_chromosomes_09291.mRNA1
13	847	16565885.5	9	16563913	16567858	AMATA_chromosomes_18523.mRNA1
5	847	48755102.5	9	48751808	48758397	AMATA_chromosomes_10261.mRNA1
5	6700	47967832	9	47967691	47967973	AMATA_chromosomes_10193-RA
5	6699	47953382	9	47953066	47953698	AMATA_chromosomes_10192-RA
12	6698	17456009.5	9	17455743	17456276	AMATA_chromosomes_24552.mRNA1
5	6697	47876695	9	47876525	47876865	AMATA_chromosomes_10186.mRNA1
5	6697	47874687	9	47874438	47874936	AMATA_chromosomes_10186-RA
5	6695	48788334.5	9	48786962	48789707	AMATA_chromosomes_10265.mRNA1
5	3183	31257323.5	9	31253323	31261324	AMATA_chromosomes_09489.mRNA1
5	3128	47445603	9	47443340	47447866	AMATA_chromosomes_10158.mRNA1
5	895	47634364.5	9	47632720	47636009	AMATA_chromosomes_10169.mRNA1
7	895	7729787.5	9	7727934	7731641	AMATA_chromosomes_10451.mRNA1
12	895	1403906	9	1402814	1404998	AMATA_chromosomes_23517.mRNA1
12	960	17267513.5	9	17266565	17268462	AMATA_chromosomes_24539.mRNA2
7	960	47102855	9	47101232	47104478	AMATA_chromosomes_11915.mRNA1
7	3233	42532980.5	9	42526765	42539196	AMATA_chromosomes_11595.mRNA1
7	3260	9316056.5	9	9315968	9316145	AMATA_chromosomes_10488.mRNA1
12	3260	1482424.5	9	1482336	1482513	AMATA_chromosomes_23522.mRNA1
13	3258	26270031	9	26269970	26270092	AMATA_chromosomes_18847-RA
5	890	20397508.5	9	20396346	20398671	AMATA_chromosomes_09274.mRNA1
12	890	1618323	9	1617191	1619455	AMATA_chromosomes_23536.mRNA1
5	890	47408946	9	47408342	47409550	AMATA_chromosomes_10155.mRNA1
5	889	47393747.5	9	47387971	47399524	AMATA_chromosomes_10154.mRNA1
12	889	1658392	9	1658064	1658720	AMATA_chromosomes_23540-RA
12	888	1667719.5	9	1667544	1667895	AMATA_chromosomes_23542-RA
12	4280	1764741	9	1761781	1767701	AMATA_chromosomes_23552.mRNA2
12	4380	18306440	9	18306100	18306780	AMATA_chromosomes_24607-RA
5	4380	38429336	9	38429303	38429369	AMATA_chromosomes_09675-RA
12	4283	1833365.5	9	1829666	1837065	AMATA_chromosomes_23554.mRNA1
12	8006	1073261.5	9	1073070	1073453	AMATA_chromosomes_23492-RA
12	7037	3505740.5	9	3505606	3505875	AMATA_chromosomes_23696-RA
12	7038	3490510	9	3490218	3490802	AMATA_chromosomes_23695-RA
7	7038	18220182.5	9	18219898	18220467	AMATA_chromosomes_10688-RA
12	7038	3497429.5	9	3492165	3502694	AMATA_chromosomes_23695.mRNA3
7	7038	18215944.5	9	18215849	18216040	AMATA_chromosomes_10687-RA
12	4351	16227354.5	9	16225519	16229190	AMATA_chromosomes_24478.mRNA1
12	4304	815548	9	814326	816770	AMATA_chromosomes_23470-RA
15	4304	24828814.5	9	24827196	24830433	AMATA_chromosomes_29369.mRNA1
7	4304	43178586	9	43176815	43180357	AMATA_chromosomes_11649-RB
15	3347	24888111	9	24880160	24896062	AMATA_chromosomes_29373.mRNA1
7	3347	43056721	9	43053898	43059544	AMATA_chromosomes_11639.mRNA1
7	7833	42963559.5	9	42963062	42964057	AMATA_chromosomes_11630-RA
6	1435	38820682	10	38816876	38824488	AMATA_chromosomes_15918.mRNA1
13	5827	38323253	10	38322315	38324191	AMATA_chromosomes_19560.mRNA1
4	6076	5364507.5	10	5364212	5364803	AMATA_chromosomes_12428-RA
4	1436	5355181.5	10	5353754	5356609	AMATA_chromosomes_12427.mRNA1
6	1436	38856219.5	10	38855398	38857041	AMATA_chromosomes_15920.mRNA1
13	6075	38150687.5	10	38148985	38152390	AMATA_chromosomes_19540.mRNA1
4	6075	5378035	10	5372427	5383643	AMATA_chromosomes_12429.mRNA1
9	11353	41814200	10	41813491	41814909	AMATA_chromosomes_18163-RB
4	5848	1795977	10	1794581	1797373	AMATA_chromosomes_12169.mRNA1
13	5848	40090219.5	10	40088985	40091454	AMATA_chromosomes_19727.mRNA1
13	7415	40295749	10	40295598	40295900	AMATA_chromosomes_19742.mRNA1
4	7415	2186719.5	10	2186567	2186872	AMATA_chromosomes_12201.mRNA1
4	7414	1859506	10	1859323	1859689	AMATA_chromosomes_12173-RA
4	8501	2518399	10	2517488	2519310	AMATA_chromosomes_12220.mRNA1
6	5323	40801471	10	40799302	40803640	AMATA_chromosomes_16073.mRNA1
6	7255	38754654.5	10	38751668	38757641	AMATA_chromosomes_15910.mRNA1
13	1438	38355149	10	38354575	38355723	AMATA_chromosomes_19563-RA
4	1438	4868596.5	10	4868369	4868824	AMATA_chromosomes_12395-RA
6	1438	38927475.5	10	38926926	38928025	AMATA_chromosomes_15927-RA
4	7417	4699133.5	10	4698966	4699301	AMATA_chromosomes_12383-RA
4	8502	2531788	10	2525391	2538185	AMATA_chromosomes_12222.mRNA2
15	7385	3918459.5	10	3917812	3919107	AMATA_chromosomes_28473.mRNA1
13	5828	38297990.5	10	38295044	38300937	AMATA_chromosomes_19558.mRNA1
6	8338	38844664.5	10	38836778	38852551	AMATA_chromosomes_15919.mRNA1
4	8338	5919764	10	5917310	5922218	AMATA_chromosomes_12468.mRNA1
4	8338	38934322.5	10	38930917	38937728	AMATA_chromosomes_13660.mRNA1
4	8336	38559542.5	10	38553160	38565925	AMATA_chromosomes_13629.mRNA1
4	8347	39938880	10	39938252	39939508	AMATA_chromosomes_13725-RA
4	8346	29300260.5	10	29299895	29300626	AMATA_chromosomes_13296-RA
4	8346	36359392.5	10	36359027	36359758	AMATA_chromosomes_13519-RA
10	9448	22416526.5	10	22403932	22429121	AMATA_chromosomes_22380.mRNA1
10	5282	35333832.5	10	35333714	35333951	AMATA_chromosomes_23118-RA
10	5282	35335002	10	35334913	35335091	AMATA_chromosomes_23118.mRNA1
16	5282	4760035	10	4759421	4760649	AMATA_chromosomes_29877.mRNA1
15	5282	27643091.5	10	27642458	27643725	AMATA_chromosomes_29456-RA
16	5282	4758329.5	10	4758208	4758451	AMATA_chromosomes_29877-RA
8	5282	25126946	10	25126587	25127305	AMATA_chromosomes_21402.mRNA1
4	5269	38706675.5	10	38703049	38710302	AMATA_chromosomes_13638.mRNA1
15	8335	23660787.5	10	23657367	23664208	AMATA_chromosomes_29327.mRNA1
4	1425	5807504.5	10	5807445	5807564	AMATA_chromosomes_12456-RA
4	1425	5809705	10	5807728	5811682	AMATA_chromosomes_12456.mRNA2
13	1425	37905187.5	10	37901725	37908650	AMATA_chromosomes_19517.mRNA1
4	1425	38653537	10	38652565	38654509	AMATA_chromosomes_13634.mRNA1
4	1422	38535770	10	38534055	38537485	AMATA_chromosomes_13627.mRNA2
4	1422	5966308	10	5963248	5969368	AMATA_chromosomes_12470.mRNA2
6	5310	34643016	10	34641131	34644901	AMATA_chromosomes_15606.mRNA1
15	8491	993981	10	993923	994039	AMATA_chromosomes_28275.mRNA1
4	9250	3752439.5	10	3752113	3752766	AMATA_chromosomes_12302-RA
15	8492	90066.5	10	89239	90894	AMATA_chromosomes_28175-RA
15	487	359838	10	358871	360805	AMATA_chromosomes_28210.mRNA1
12	487	30054557	10	30053974	30055140	AMATA_chromosomes_25006.mRNA1
12	2606	30256818.5	10	30256079	30257558	AMATA_chromosomes_25017.mRNA1
8	1353	1182145	10	1178125	1186165	AMATA_chromosomes_19981.mRNA1
15	1353	11856053	10	11855872	11856234	AMATA_chromosomes_29033-RA
8	1353	10824267	10	10823850	10824684	AMATA_chromosomes_20699.mRNA1
15	5132	11781055.5	10	11780868	11781243	AMATA_chromosomes_29028.mRNA1
15	5370	11792471	10	11787691	11797251	AMATA_chromosomes_29030.mRNA2
8	5368	10841098	10	10838778	10843418	AMATA_chromosomes_20700.mRNA1
8	1352	1221779.5	10	1220967	1222592	AMATA_chromosomes_19985.mRNA4
8	1352	10763533	10	10761639	10765427	AMATA_chromosomes_20694.mRNA1
15	1352	699562	10	697658	701466	AMATA_chromosomes_28242.mRNA2
7	13016	47038360.5	10	47038088	47038633	AMATA_chromosomes_11904-RA
16	595	6390077	10	6390051	6390103	AMATA_chromosomes_29985-RA
10	595	34762335	10	34762256	34762414	AMATA_chromosomes_23072-RA
8	595	1203975	10	1203881	1204069	AMATA_chromosomes_19983.mRNA1
16	595	6391468	10	6390363	6392573	AMATA_chromosomes_29985.mRNA1
10	595	34765353.5	10	34765258	34765449	AMATA_chromosomes_23072.mRNA1
8	595	1203012.5	10	1202875	1203150	AMATA_chromosomes_19983-RA
16	2658	6353497	10	6350275	6356719	AMATA_chromosomes_29981.mRNA1
10	2658	34790262.5	10	34784528	34795997	AMATA_chromosomes_23076.mRNA1
10	2657	34925765.5	10	34919500	34932031	AMATA_chromosomes_23087.mRNA1
16	2656	6156580.5	10	6153823	6159338	AMATA_chromosomes_29966.mRNA1
8	480	10176040.5	10	10175966	10176115	AMATA_chromosomes_20663.mRNA1
8	480	10905979	10	10905690	10906268	AMATA_chromosomes_20706-RA
11	480	32277339	10	32277200	32277478	AMATA_chromosomes_26580-RA
8	480	10174384	10	10174209	10174559	AMATA_chromosomes_20663-RA
16	480	5589443.5	10	5589276	5589611	AMATA_chromosomes_29934-RA
15	480	11728947	10	11728685	11729209	AMATA_chromosomes_29026.mRNA1
10	480	34617253	10	34615557	34618949	AMATA_chromosomes_23060.mRNA1
2	480	2339662.5	10	2339522	2339803	AMATA_chromosomes_03369-RA
10	480	35118715.5	10	35118522	35118909	AMATA_chromosomes_23105-RA
10	480	34957535.5	10	34957353	34957718	AMATA_chromosomes_23088-RA
15	480	12626542.5	10	12626509	12626576	AMATA_chromosomes_29072-RA
16	480	3480394	10	3480255	3480533	AMATA_chromosomes_29783-RA
8	5252	10152101.5	10	10151544	10152659	AMATA_chromosomes_20662.mRNA1
8	5364	21578869	10	21578071	21579667	AMATA_chromosomes_21269-RB
8	7268	10622136	10	10621793	10622479	AMATA_chromosomes_20687.mRNA1
15	7268	12115935.5	10	12115549	12116322	AMATA_chromosomes_29049.mRNA2
15	7268	12114003.5	10	12113692	12114315	AMATA_chromosomes_29049-RA
8	7268	10616792.5	10	10616406	10617179	AMATA_chromosomes_20687-RA
8	5250	10338523.5	10	10338462	10338585	AMATA_chromosomes_20674-RA
8	5250	10343868.5	10	10338672	10349065	AMATA_chromosomes_20674.mRNA1
8	10390	1612429.5	10	1612316	1612543	AMATA_chromosomes_20025-RA
8	13067	485672	10	485499	485845	AMATA_chromosomes_19924.mRNA1
12	476	15101047	10	15100657	15101437	AMATA_chromosomes_24399-RA
10	476	35227468	10	35226909	35228027	AMATA_chromosomes_23111-RA
16	476	6261750.5	10	6261259	6262242	AMATA_chromosomes_29974-RA
5	476	3700502.5	10	3700124	3700881	AMATA_chromosomes_08586.mRNA1
16	476	6231588.5	10	6229396	6233781	AMATA_chromosomes_29973.mRNA1
16	476	5535051.5	10	5534992	5535111	AMATA_chromosomes_29931-RA
10	476	34865846.5	10	34865725	34865968	AMATA_chromosomes_23083.mRNA1
15	8324	26092174.5	10	26088138	26096211	AMATA_chromosomes_29403.mRNA1
13	8324	24128218.5	10	24126143	24130294	AMATA_chromosomes_18769.mRNA1
15	5352	10702431	10	10699979	10704883	AMATA_chromosomes_28981.mRNA3
15	5352	11299715.5	10	11295990	11303441	AMATA_chromosomes_29002.mRNA3
15	5246	28709085.5	10	28708596	28709575	AMATA_chromosomes_29496.mRNA1
8	5246	23328413.5	10	23327949	23328878	AMATA_chromosomes_21333-RA
8	5246	23328994	10	23328909	23329079	AMATA_chromosomes_21333.mRNA1
15	5246	28708143.5	10	28707767	28708520	AMATA_chromosomes_29496-RA
16	1346	5491052.5	10	5490764	5491341	AMATA_chromosomes_29927.mRNA1
2	6034	7629298.5	10	7628708	7629889	AMATA_chromosomes_03827.mRNA1
12	6034	15812453	10	15810613	15814293	AMATA_chromosomes_24452.mRNA1
2	5928	7426881.5	10	7424904	7428859	AMATA_chromosomes_03811.mRNA1
12	5927	15444695	10	15444463	15444927	AMATA_chromosomes_24424-RB
12	5927	15442364	10	15440481	15444247	AMATA_chromosomes_24424.mRNA1
8	5925	2298333.5	10	2297801	2298866	AMATA_chromosomes_20091.mRNA1
8	1343	26468091.5	10	26466519	26469664	AMATA_chromosomes_21436.mRNA1
12	1343	15868966.5	10	15863471	15874462	AMATA_chromosomes_24456.mRNA1
12	5905	15687769	10	15684738	15690800	AMATA_chromosomes_24441.mRNA1
12	5903	15830557	10	15830210	15830904	AMATA_chromosomes_24454.mRNA1
11	12981	30525557.5	10	30525255	30525860	AMATA_chromosomes_26483-RA
2	12981	3100091.5	10	3099684	3100499	AMATA_chromosomes_03432-RA
15	5559	6247663.5	11	6244166	6251161	AMATA_chromosomes_28707.mRNA2
3	2986	1751079	11	1747512	1754646	AMATA_chromosomes_06062.mRNA2
4	2989	37140152.5	11	37137949	37142356	AMATA_chromosomes_13561.mRNA2
4	2989	37766134	11	37763223	37769045	AMATA_chromosomes_13587.mRNA1
4	2787	37696161.5	11	37694356	37697967	AMATA_chromosomes_13583.mRNA1
4	2787	37184707	11	37182742	37186672	AMATA_chromosomes_13565.mRNA1
6	2788	33502809	11	33500618	33505000	AMATA_chromosomes_15525.mRNA2
11	7227	31400036.5	11	31399878	31400195	AMATA_chromosomes_26531-RA
8	503	17256660	11	17254017	17259303	AMATA_chromosomes_21125.mRNA1
8	5565	4857250	11	4857163	4857337	AMATA_chromosomes_20303-RA
8	5565	4860734	11	4858990	4862478	AMATA_chromosomes_20303.mRNA1
8	5513	5187792	11	5185754	5189830	AMATA_chromosomes_20343.mRNA2
15	5513	5340823	11	5339015	5342631	AMATA_chromosomes_28609.mRNA1
8	5514	5166786.5	11	5164650	5168923	AMATA_chromosomes_20340.mRNA2
15	5515	5332523	11	5330729	5334317	AMATA_chromosomes_28608.mRNA1
8	5515	5153429.5	11	5151446	5155413	AMATA_chromosomes_20339.mRNA1
8	5450	6346086	11	6344517	6347655	AMATA_chromosomes_20441.mRNA1
8	5569	5122320.5	11	5119780	5124861	AMATA_chromosomes_20334.mRNA1
15	5569	5251206	11	5247537	5254875	AMATA_chromosomes_28602.mRNA1
2	7342	3120350.5	11	3120052	3120649	AMATA_chromosomes_03435-RA
2	7342	3123251	11	3121904	3124598	AMATA_chromosomes_03435.mRNA1
8	788	5407763	11	5405451	5410075	AMATA_chromosomes_20364.mRNA1
15	788	5005940.5	11	5003124	5008757	AMATA_chromosomes_28577.mRNA1
4	2718	38008156.5	11	38008052	38008261	AMATA_chromosomes_13600-RA
4	2718	36911966.5	11	36911207	36912726	AMATA_chromosomes_13544.mRNA1
4	2718	38009627	11	38008354	38010900	AMATA_chromosomes_13600.mRNA1
6	2716	32347856.5	11	32347310	32348403	AMATA_chromosomes_15436.mRNA1
2	787	2946845	11	2945972	2947718	AMATA_chromosomes_03414.mRNA1
8	5519	5331740.5	11	5330627	5332854	AMATA_chromosomes_20359.mRNA1
6	786	31785035.5	11	31783713	31786358	AMATA_chromosomes_15406.mRNA2
8	5521	5361700.5	11	5356543	5366858	AMATA_chromosomes_20361.mRNA1
11	5494	31310995	11	31307566	31314424	AMATA_chromosomes_26523.mRNA1
6	2712	32712327.5	11	32710777	32713878	AMATA_chromosomes_15471.mRNA1
6	2712	32706251.5	11	32705839	32706664	AMATA_chromosomes_15470.mRNA2
4	2712	33542515.5	11	33540814	33544217	AMATA_chromosomes_13385.mRNA2
11	5495	31290595	11	31289258	31291932	AMATA_chromosomes_26521.mRNA1
11	11361	26322323.5	11	26322174	26322473	AMATA_chromosomes_26145.mRNA3
2	5496	2838904	11	2837561	2840247	AMATA_chromosomes_03406.mRNA3
11	5496	31301437	11	31300044	31302830	AMATA_chromosomes_26522.mRNA1
2	5496	2835966.5	11	2835922	2836011	AMATA_chromosomes_03406-RA
2	5497	2867210.5	11	2866561	2867860	AMATA_chromosomes_03408-RA
11	5497	31263816	11	31262387	31265245	AMATA_chromosomes_26519.mRNA1
2	1307	1772523.5	11	1771138	1773909	AMATA_chromosomes_03317.mRNA1
11	1307	32984277.5	11	32983737	32984818	AMATA_chromosomes_26638.mRNA1
11	1307	32982734	11	32982611	32982857	AMATA_chromosomes_26638-RA
11	5502	30545006.5	11	30544783	30545230	AMATA_chromosomes_26485.mRNA1
2	5502	3088720.5	11	3088503	3088938	AMATA_chromosomes_03430-RA
11	12979	26953219	11	26951708	26954730	AMATA_chromosomes_26193.mRNA1
6	735	42775691	11	42774189	42777193	AMATA_chromosomes_16279.mRNA1
13	4907	31725388	11	31723231	31727545	AMATA_chromosomes_19019.mRNA1
11	4906	30509450	11	30507429	30511471	AMATA_chromosomes_26480.mRNA1
13	4906	31711968.5	11	31707358	31716579	AMATA_chromosomes_19018.mRNA1
7	7241	37121700.5	11	37119100	37124301	AMATA_chromosomes_11265.mRNA1
7	8299	26404003.5	11	26403458	26404549	AMATA_chromosomes_10904-RA
6	734	42811974	11	42811491	42812457	AMATA_chromosomes_16282.mRNA1
11	734	24746109	11	24745940	24746278	AMATA_chromosomes_26034-RA
6	734	42810976	11	42810804	42811148	AMATA_chromosomes_16282-RA
11	734	24748478	11	24747772	24749184	AMATA_chromosomes_26034.mRNA1
2	4910	3141488.5	11	3140651	3142326	AMATA_chromosomes_03439.mRNA1
2	1306	1764578.5	11	1760969	1768188	AMATA_chromosomes_03315.mRNA2
13	1306	31485041.5	11	31482431	31487652	AMATA_chromosomes_19002.mRNA1
11	1306	32991328.5	11	32986089	32996568	AMATA_chromosomes_26639.mRNA2
11	5499	30603674	11	30600546	30606802	AMATA_chromosomes_26491.mRNA1
11	5498	31132212.5	11	31127874	31136551	AMATA_chromosomes_26511.mRNA1
2	7318	2801695.5	11	2801421	2801970	AMATA_chromosomes_03403.mRNA1
6	785	42786163	11	42781657	42790669	AMATA_chromosomes_16280.mRNA1
4	785	24853330.5	11	24852570	24854091	AMATA_chromosomes_13150.mRNA1
6	9226	33402972	11	33399719	33406225	AMATA_chromosomes_15517.mRNA1
11	5491	31379962.5	11	31376383	31383542	AMATA_chromosomes_26528.mRNA1
8	7315	5830006.5	11	5826148	5833865	AMATA_chromosomes_20402.mRNA1
15	7315	5678810.5	11	5678299	5679322	AMATA_chromosomes_28649.mRNA1
13	7315	37497311	11	37494617	37500005	AMATA_chromosomes_19475.mRNA1
13	1311	32152934	11	32150241	32155627	AMATA_chromosomes_19046.mRNA2
11	1311	31193175.5	11	31192978	31193373	AMATA_chromosomes_26516-RA
11	1311	31198585.5	11	31196446	31200725	AMATA_chromosomes_26516.mRNA1
13	1312	32205224.5	11	32204297	32206152	AMATA_chromosomes_19051.mRNA1
6	1312	32245980	11	32244042	32247918	AMATA_chromosomes_15430.mRNA1
4	5090	7692886.5	11	7692080	7693693	AMATA_chromosomes_12566.mRNA1
15	755	5210261.5	11	5209936	5210587	AMATA_chromosomes_28593.mRNA1
4	755	38463978	11	38463823	38464133	AMATA_chromosomes_13621.mRNA1
8	755	5054850.5	11	5054559	5055142	AMATA_chromosomes_20329.mRNA1
6	755	33669737	11	33669595	33669879	AMATA_chromosomes_15537.mRNA1
4	4930	11406000	11	11405776	11406224	AMATA_chromosomes_12732.mRNA1
4	4930	11405440	11	11405395	11405485	AMATA_chromosomes_12732-RA
13	8265	40832748.5	11	40832017	40833480	AMATA_chromosomes_19791-RA
13	4951	36830417	11	36826618	36834216	AMATA_chromosomes_19413-RB
4	4951	7151363.5	11	7147697	7155030	AMATA_chromosomes_12531.mRNA1
4	4952	7115872.5	11	7112758	7118987	AMATA_chromosomes_12529.mRNA1
13	4952	36857579	11	36855736	36859422	AMATA_chromosomes_19415.mRNA2
4	5098	7353369.5	11	7352647	7354092	AMATA_chromosomes_12541-RA
2	8101	38712335	12	38706693	38717977	AMATA_chromosomes_04722-RB
1	8101	14460599.5	12	14457276	14463923	AMATA_chromosomes_00912.mRNA2
1	1056	56906136.5	12	56904386	56907887	AMATA_chromosomes_02395.mRNA1
3	1056	43063846	12	43062423	43065269	AMATA_chromosomes_07863.mRNA1
1	4434	63999552	12	63997503	64001601	AMATA_chromosomes_02976.mRNA1
1	1058	64115165.5	12	64112639	64117692	AMATA_chromosomes_02986.mRNA2
1	4433	55214263.5	12	55213406	55215121	AMATA_chromosomes_02289.mRNA1
1	4432	55205663	12	55204414	55206912	AMATA_chromosomes_02288.mRNA1
1	7118	14733744	12	14733526	14733962	AMATA_chromosomes_00924.mRNA1
1	7118	63623884.5	12	63623456	63624313	AMATA_chromosomes_02946-RA
1	8099	57676903.5	12	57676553	57677254	AMATA_chromosomes_02451-RA
1	8099	57729571	12	57729270	57729872	AMATA_chromosomes_02454.mRNA1
14	4522	26015358	12	26013060	26017656	AMATA_chromosomes_27634.mRNA2
9	4522	32020750	12	32016995	32024505	AMATA_chromosomes_17498.mRNA1
9	4522	28294545.5	12	28291334	28297757	AMATA_chromosomes_17218.mRNA1
1	8074	62912210	12	62910956	62913464	AMATA_chromosomes_02895.mRNA1
3	8074	50115480.5	12	50114084	50116877	AMATA_chromosomes_08155.mRNA1
9	4521	31977433	12	31972391	31982475	AMATA_chromosomes_17494.mRNA1
14	4521	26037301.5	12	26034284	26040319	AMATA_chromosomes_27637-RB
9	4521	28331460.5	12	28327489	28335432	AMATA_chromosomes_17222.mRNA1
3	1197	50499266.5	12	50499022	50499511	AMATA_chromosomes_08180.mRNA1
3	7176	17888860	12	17883441	17894279	AMATA_chromosomes_07129.mRNA2
3	8170	50339588	12	50337042	50342134	AMATA_chromosomes_08169.mRNA1
3	8169	17504270	12	17502494	17506046	AMATA_chromosomes_07107.mRNA1
1	1195	15328416	12	15328287	15328545	AMATA_chromosomes_00945.mRNA1
1	1195	7548201	12	7548072	7548330	AMATA_chromosomes_00555-RA
1	1195	63197152	12	63197026	63197278	AMATA_chromosomes_02920-RA
3	1195	50237216.5	12	50236942	50237491	AMATA_chromosomes_08164-RA
2	4661	44451319	12	44451108	44451530	AMATA_chromosomes_04955.mRNA1
3	4664	50520528.5	12	50519809	50521248	AMATA_chromosomes_08182.mRNA1
5	1103	1569044	12	1567827	1570261	AMATA_chromosomes_08394.mRNA1
1	7104	57215498.5	12	57215386	57215611	AMATA_chromosomes_02418-RA
1	7104	57216792.5	12	57215711	57217874	AMATA_chromosomes_02418.mRNA1
16	8165	11879180	12	11879105	11879255	AMATA_chromosomes_30246-RA
2	4614	43454148	12	43453566	43454730	AMATA_chromosomes_04917.mRNA1
3	4613	18821871	12	18820362	18823380	AMATA_chromosomes_07182.mRNA1
3	1201	18186870.5	12	18186357	18187384	AMATA_chromosomes_07147.mRNA1
1	4416	56614366	12	56612752	56615980	AMATA_chromosomes_02374.mRNA1
2	4418	43837522	12	43835510	43839534	AMATA_chromosomes_04932.mRNA1
2	4418	43834751.5	12	43834657	43834846	AMATA_chromosomes_04932-RA
1	4419	56796401.5	12	56794120	56798683	AMATA_chromosomes_02384.mRNA1
1	4420	56336518	12	56336148	56336888	AMATA_chromosomes_02356-RA
1	4421	56270270.5	12	56268768	56271773	AMATA_chromosomes_02351.mRNA1
3	976	18865665.5	12	18865136	18866195	AMATA_chromosomes_07187.mRNA1
5	976	14146824	12	14144819	14148829	AMATA_chromosomes_09070-RC
1	976	56276394	12	56274008	56278780	AMATA_chromosomes_02352.mRNA1
2	976	43602540.5	12	43599617	43605464	AMATA_chromosomes_04920.mRNA1
1	4392	58849965	12	58845147	58854783	AMATA_chromosomes_02560.mRNA2
8	7860	7922651	12	7920000	7925302	AMATA_chromosomes_20573.mRNA1
7	8071	22962624.5	12	22962051	22963198	AMATA_chromosomes_10788.mRNA1
1	8073	62861110	12	62856734	62865486	AMATA_chromosomes_02891.mRNA1
1	4478	8868271	12	8867853	8868689	AMATA_chromosomes_00624-RA
1	4479	8970546	12	8968932	8972160	AMATA_chromosomes_00632.mRNA1
2	1193	11388476	12	11387935	11389017	AMATA_chromosomes_04030-RA
12	1193	8498077.5	12	8497147	8499008	AMATA_chromosomes_24076.mRNA1
1	4481	16624577.5	12	16624251	16624904	AMATA_chromosomes_00975-RB
1	4481	63141581	12	63141103	63142059	AMATA_chromosomes_02917-RA
1	4482	63289237.5	12	63285994	63292481	AMATA_chromosomes_02925.mRNA1
1	7115	62999196	12	62997685	63000707	AMATA_chromosomes_02902.mRNA1
5	1006	1143348	12	1142907	1143789	AMATA_chromosomes_08355.mRNA1
1	1006	7577125	12	7573924	7580326	AMATA_chromosomes_00557.mRNA1
1	1006	63268629	12	63267051	63270207	AMATA_chromosomes_02922.mRNA1
1	1006	15303225	12	15299659	15306791	AMATA_chromosomes_00944.mRNA1
3	1006	50246547.5	12	50244870	50248225	AMATA_chromosomes_08165.mRNA1
1	4399	63350796.5	12	63350262	63351331	AMATA_chromosomes_02928.mRNA1
1	4399	63345664	12	63345131	63346197	AMATA_chromosomes_02928-RA
3	1198	50549525.5	12	50543347	50555704	AMATA_chromosomes_08186.mRNA1
1	1198	63494747	12	63491517	63497977	AMATA_chromosomes_02936.mRNA1
3	1198	50580431.5	12	50578210	50582653	AMATA_chromosomes_08190.mRNA1
1	8075	62944775	12	62929899	62959651	AMATA_chromosomes_02898.mRNA1
1	8076	63748325	12	63748264	63748386	AMATA_chromosomes_02954-RA
1	8076	14639801.5	12	14635429	14644174	AMATA_chromosomes_00921.mRNA1
1	8076	63750166.5	12	63748487	63751846	AMATA_chromosomes_02954.mRNA1
1	8077	63828232.5	12	63826253	63830212	AMATA_chromosomes_02960.mRNA1
1	8077	14478967	12	14478002	14479932	AMATA_chromosomes_00913.mRNA1
1	7119	63908419	12	63908121	63908717	AMATA_chromosomes_02969-RA
1	7119	63899614.5	12	63895860	63903369	AMATA_chromosomes_02968.mRNA1
1	8078	63838373	12	63838168	63838578	AMATA_chromosomes_02962-RA
1	12968	1889259	12	1886404	1892114	AMATA_chromosomes_00189.mRNA2
2	4403	52068057.5	12	52067622	52068493	AMATA_chromosomes_05521.mRNA1
3	4403	3028212	12	3025236	3031188	AMATA_chromosomes_06190.mRNA1
1	4403	12871039	12	12870594	12871484	AMATA_chromosomes_00849.mRNA1
1	8104	64783058.5	12	64780961	64785156	AMATA_chromosomes_03031.mRNA1
1	8103	14142600.5	12	14137864	14147337	AMATA_chromosomes_00894.mRNA1
1	8085	53928692.5	12	53925354	53932031	AMATA_chromosomes_02214.mRNA2
1	4491	64732463.5	12	64730288	64734639	AMATA_chromosomes_03026.mRNA1
1	4490	58885059.5	12	58880338	58889781	AMATA_chromosomes_02562.mRNA2
1	4022	64819658.5	12	64817145	64822172	AMATA_chromosomes_03035.mRNA1
1	4022	12952685.5	12	12946758	12958613	AMATA_chromosomes_00850.mRNA1
4	13050	37182595.5	12	37182529	37182662	AMATA_chromosomes_13565-RC
11	5437	24787178	13	24785514	24788842	AMATA_chromosomes_26039.mRNA1
7	751	35403831	13	35402537	35405125	AMATA_chromosomes_11201.mRNA1
7	751	35400435	13	35400311	35400559	AMATA_chromosomes_11201-RA
8	5732	3471659	13	3471514	3471804	AMATA_chromosomes_20186-RA
8	5731	3315786	13	3315066	3316506	AMATA_chromosomes_20175.mRNA1
8	619	3498203	13	3498148	3498258	AMATA_chromosomes_20189-RA
8	619	3500442.5	13	3500104	3500781	AMATA_chromosomes_20189.mRNA1
15	5730	2592546.5	13	2587536	2597557	AMATA_chromosomes_28378.mRNA2
4	2548	42889613.5	13	42887795	42891432	AMATA_chromosomes_13990-RB
15	5727	1819615	13	1817858	1821372	AMATA_chromosomes_28371.mRNA1
15	7361	1029708.5	13	1026364	1033053	AMATA_chromosomes_28282.mRNA1
8	5728	3283223	13	3266118	3300328	AMATA_chromosomes_20172.mRNA1
4	6061	5866084	13	5862890	5869278	AMATA_chromosomes_12463.mRNA1
1	1396	2606970.5	13	2603454	2610487	AMATA_chromosomes_00239.mRNA1
8	1396	3554409.5	13	3552522	3556297	AMATA_chromosomes_20194.mRNA1
16	616	5059176	13	5058024	5060328	AMATA_chromosomes_29896.mRNA1
8	618	3478303	13	3477717	3478889	AMATA_chromosomes_20187.mRNA1
15	1394	27307816.5	13	27306898	27308735	AMATA_chromosomes_29442-RA
8	1394	26323182.5	13	26321458	26324907	AMATA_chromosomes_21432.mRNA2
8	8516	3049456	13	3045660	3053252	AMATA_chromosomes_20151.mRNA2
15	5735	4546453	13	4545751	4547155	AMATA_chromosomes_28528.mRNA1
8	5736	3609396	13	3606246	3612546	AMATA_chromosomes_20199.mRNA1
8	6068	2026326	13	2023690	2028962	AMATA_chromosomes_20061.mRNA1
15	6069	1142093.5	13	1139214	1144973	AMATA_chromosomes_28300.mRNA1
15	6069	1138359	13	1138145	1138573	AMATA_chromosomes_28300-RA
1	1445	2453862.5	13	2451170	2456555	AMATA_chromosomes_00220.mRNA1
1	1445	46068734	13	46067186	46070282	AMATA_chromosomes_01799.mRNA1
15	5217	26266742.5	13	26264006	26269479	AMATA_chromosomes_29411.mRNA1
12	5217	15597647	13	15595974	15599320	AMATA_chromosomes_24436.mRNA1
1	554	94214	13	92650	95778	AMATA_chromosomes_00004.mRNA1
1	8304	158362	13	158304	158420	AMATA_chromosomes_00012-RA
1	8304	46354260	13	46351727	46356793	AMATA_chromosomes_01815.mRNA1
8	1375	3954686.5	13	3951296	3958077	AMATA_chromosomes_20233.mRNA1
15	1375	4154074.5	13	4150988	4157161	AMATA_chromosomes_28497.mRNA2
15	1375	4150338.5	13	4150246	4150431	AMATA_chromosomes_28497-RA
15	8488	4423579.5	13	4421391	4425768	AMATA_chromosomes_28519.mRNA1
12	5890	11186164	13	11184051	11188277	AMATA_chromosomes_24168.mRNA1
10	545	27992216.5	13	27991677	27992756	AMATA_chromosomes_22650.mRNA1
8	545	4046387	13	4046205	4046569	AMATA_chromosomes_20244.mRNA1
15	545	4032492.5	13	4032304	4032681	AMATA_chromosomes_28483.mRNA1
8	545	4574791	13	4574610	4574972	AMATA_chromosomes_20277.mRNA1
15	626	1640228.5	13	1639371	1641086	AMATA_chromosomes_28346-RA
1	5123	2272251	13	2267875	2276627	AMATA_chromosomes_00209.mRNA1
10	7700	17436808	13	17436450	17437166	AMATA_chromosomes_22235-RA
8	8780	4490960.5	13	4489274	4492647	AMATA_chromosomes_20270.mRNA1
8	539	24204367.5	13	24204120	24204615	AMATA_chromosomes_21369.mRNA1
16	539	4441540.5	13	4441329	4441752	AMATA_chromosomes_29856.mRNA1
10	2503	6691119.5	13	6691064	6691175	AMATA_chromosomes_21817-RA
10	2504	28041864	13	28041512	28042216	AMATA_chromosomes_22655-RA
10	2617	35095058.5	13	35094468	35095649	AMATA_chromosomes_23103-RA
16	2618	5634554	13	5629482	5639626	AMATA_chromosomes_29938.mRNA1
8	490	11335416	13	11335006	11335826	AMATA_chromosomes_20725-RA
15	490	11538426	13	11538191	11538661	AMATA_chromosomes_29017.mRNA1
8	6041	3056729	13	3056462	3056996	AMATA_chromosomes_20152.mRNA1
8	6041	3054546	13	3054412	3054680	AMATA_chromosomes_20152-RA
10	640	28114010	13	28112381	28115639	AMATA_chromosomes_22660.mRNA1
8	640	4432066	13	4430356	4433776	AMATA_chromosomes_20263.mRNA1
8	1442	9152762	13	9150568	9154956	AMATA_chromosomes_20623.mRNA2
15	1442	21396816.5	13	21394640	21398993	AMATA_chromosomes_29271.mRNA1
4	10389	44571097.5	13	44571024	44571171	AMATA_chromosomes_14143.mRNA1
6	10389	11753943.5	13	11753870	11754017	AMATA_chromosomes_14851-RA
10	2807	23653680	14	23649923	23657437	AMATA_chromosomes_22434.mRNA1
12	2803	35401269.5	14	35394994	35407545	AMATA_chromosomes_25183.mRNA1
2	2802	2242091.5	14	2234550	2249633	AMATA_chromosomes_03360.mRNA1
11	2802	32320417.5	14	32309884	32330951	AMATA_chromosomes_26583.mRNA4
6	2802	37283623	14	37271691	37295555	AMATA_chromosomes_15782.mRNA5
4	2801	40604399	14	40603702	40605096	AMATA_chromosomes_13777-RA
16	7729	1607052	14	1606093	1608011	AMATA_chromosomes_29636.mRNA1
10	7729	37486459	14	37486434	37486484	AMATA_chromosomes_23315.mRNA1
10	7729	37486218.5	14	37486135	37486302	AMATA_chromosomes_23315-RA
2	3419	3871966	14	3871813	3872119	AMATA_chromosomes_03500-RA
11	3419	30190902	14	30190602	30191202	AMATA_chromosomes_26455.mRNA1
2	3419	3872386	14	3872315	3872457	AMATA_chromosomes_03500.mRNA1
3	113	4466913	14	4466874	4466952	AMATA_chromosomes_06315-RA
11	113	29329339	14	29329300	29329378	AMATA_chromosomes_26381-RA
3	113	4468092.5	14	4467065	4469120	AMATA_chromosomes_06315.mRNA1
10	113	24740018.5	14	24738590	24741447	AMATA_chromosomes_22470.mRNA1
2	113	4533998.5	14	4532991	4535006	AMATA_chromosomes_03561.mRNA1
11	113	29331086	14	29329556	29332616	AMATA_chromosomes_26381.mRNA1
11	6850	28506807	14	28506758	28506856	AMATA_chromosomes_26318-RA
11	6850	28510922	14	28508500	28513344	AMATA_chromosomes_26318.mRNA1
2	164	3712006.5	14	3711870	3712143	AMATA_chromosomes_03483-RA
11	164	25445503.5	14	25445307	25445700	AMATA_chromosomes_26090-RA
2	164	55910461.5	14	55910325	55910598	AMATA_chromosomes_05871-RA
10	106	38012427.5	14	38011938	38012917	AMATA_chromosomes_23375.mRNA1
12	2939	35092715	14	35090352	35095078	AMATA_chromosomes_25164.mRNA1
16	695	2790310	14	2789375	2791245	AMATA_chromosomes_29738.mRNA1
2	695	3805385	14	3804831	3805939	AMATA_chromosomes_03492.mRNA1
11	695	25933357	14	25933169	25933545	AMATA_chromosomes_26120-RA
11	11362	26341199	14	26340613	26341785	AMATA_chromosomes_26147-RA
16	2866	15013840.5	14	15013565	15014116	AMATA_chromosomes_30371-RA
14	2904	29047911.5	14	29047473	29048350	AMATA_chromosomes_27880-RA
9	2904	36925561	14	36925139	36925983	AMATA_chromosomes_17706-RA
3	2904	7710616	14	7709948	7711284	AMATA_chromosomes_06591.mRNA1
3	1688	8906972	14	8906837	8907107	AMATA_chromosomes_06690-RA
2	1688	50629415.5	14	50629365	50629466	AMATA_chromosomes_05383.mRNA1
3	1688	8910069.5	14	8910019	8910120	AMATA_chromosomes_06690.mRNA2
12	6279	8107963.5	14	8106787	8109140	AMATA_chromosomes_24058.mRNA1
3	1683	9076807	14	9075994	9077620	AMATA_chromosomes_06706.mRNA1
3	1549	9144152.5	14	9140086	9148219	AMATA_chromosomes_06713.mRNA3
3	1548	9164520.5	14	9162333	9166708	AMATA_chromosomes_06715.mRNA1
3	12595	3196384.5	14	3195255	3197514	AMATA_chromosomes_06206.mRNA1
2	12595	52183104	14	52181742	52184466	AMATA_chromosomes_05531.mRNA1
11	191	27129655	14	27129546	27129764	AMATA_chromosomes_26208-RA
11	191	27131740	14	27130677	27132803	AMATA_chromosomes_26208.mRNA1
3	1545	9252209	14	9247576	9256842	AMATA_chromosomes_06720.mRNA1
3	1544	9340428.5	14	9336561	9344296	AMATA_chromosomes_06723.mRNA1
2	1544	49438785	14	49438660	49438910	AMATA_chromosomes_05280.mRNA1
3	1544	9344852.5	14	9344708	9344997	AMATA_chromosomes_06723-RB
2	1543	49448750.5	14	49448382	49449119	AMATA_chromosomes_05281-RA
3	1543	9363355.5	14	9362972	9363739	AMATA_chromosomes_06725-RA
3	1542	9468698.5	14	9464943	9472454	AMATA_chromosomes_06732.mRNA2
3	1541	9439345.5	14	9439049	9439642	AMATA_chromosomes_06730.mRNA1
3	1541	9437954	14	9437794	9438114	AMATA_chromosomes_06730-RA
13	45	33782205	14	33780520	33783890	AMATA_chromosomes_19171.mRNA1
3	45	1361894.5	14	1360885	1362904	AMATA_chromosomes_06027.mRNA1
6	45	42836505.5	14	42833471	42839540	AMATA_chromosomes_16285.mRNA1
2	45	3428003.5	14	3427804	3428203	AMATA_chromosomes_03463.mRNA1
7	45	35815451	14	35814289	35816613	AMATA_chromosomes_11222.mRNA2
11	45	24754114.5	14	24753495	24754734	AMATA_chromosomes_26036-RB
6	45	42827190	14	42826128	42828252	AMATA_chromosomes_16284.mRNA1
2	3485	5851019	14	5850847	5851191	AMATA_chromosomes_03679-RA
2	3485	5843233.5	14	5842988	5843479	AMATA_chromosomes_03678-RA
11	3485	27279833.5	14	27279654	27280013	AMATA_chromosomes_26214-RA
3	3485	9370214	14	9370086	9370342	AMATA_chromosomes_06726-RA
11	3485	27316744.5	14	27316505	27316984	AMATA_chromosomes_26218-RA
2	3488	5825723	14	5822656	5828790	AMATA_chromosomes_03676.mRNA1
2	3514	6806707	14	6797141	6816273	AMATA_chromosomes_03762.mRNA1
15	6811	9607477.5	14	9606043	9608912	AMATA_chromosomes_28917.mRNA1
8	6811	16411594	14	16410204	16412984	AMATA_chromosomes_21068.mRNA1
11	3517	27471496.5	14	27466690	27476303	AMATA_chromosomes_26233.mRNA2
11	6812	27502060.5	14	27501923	27502198	AMATA_chromosomes_26235-RA
10	688	37115828.5	14	37114138	37117519	AMATA_chromosomes_23276.mRNA1
16	688	2371759.5	14	2369264	2374255	AMATA_chromosomes_29700.mRNA1
16	6662	1854796.5	14	1853793	1855800	AMATA_chromosomes_29659.mRNA1
11	689	27322339.5	14	27319656	27325023	AMATA_chromosomes_26219.mRNA1
16	689	2528820.5	14	2526817	2530824	AMATA_chromosomes_29711.mRNA1
3	689	9503923.5	14	9502096	9505751	AMATA_chromosomes_06736-RB
10	689	37040122.5	14	37036184	37044061	AMATA_chromosomes_23268.mRNA1
2	6686	27105035	14	27104992	27105078	AMATA_chromosomes_04373-RA
16	2919	737314.5	14	730680	743949	AMATA_chromosomes_29573.mRNA1
16	2920	757189	14	755944	758434	AMATA_chromosomes_29574.mRNA1
10	2920	37859568	14	37858830	37860306	AMATA_chromosomes_23358.mRNA1
10	2948	38081251.5	14	38081075	38081428	AMATA_chromosomes_23381-RA
16	2948	420628	14	420459	420797	AMATA_chromosomes_29546-RA
2	34	56005219	14	56003535	56006903	AMATA_chromosomes_05878.mRNA2
3	34	680114	14	678388	681840	AMATA_chromosomes_05957.mRNA2
16	35	812439	14	811347	813531	AMATA_chromosomes_29578.mRNA1
10	35	37852583.5	14	37851113	37854054	AMATA_chromosomes_23357.mRNA2
11	36	27713616	14	27706211	27721021	AMATA_chromosomes_26256.mRNA1
10	36	37831603.5	14	37831510	37831697	AMATA_chromosomes_23356-RA
10	36	37842721	14	37839220	37846222	AMATA_chromosomes_23356.mRNA1
3	36	11695777	14	11687600	11703954	AMATA_chromosomes_06843.mRNA1
16	36	855713.5	14	855642	855785	AMATA_chromosomes_29581-RB
16	36	839135	14	835051	843219	AMATA_chromosomes_29580.mRNA1
16	2887	1637800.5	14	1633359	1642242	AMATA_chromosomes_29640.mRNA3
16	2893	522566	14	522433	522699	AMATA_chromosomes_29554-RA
12	7721	11248023.5	14	11247585	11248462	AMATA_chromosomes_24173.mRNA1
10	7721	25479445.5	14	25479021	25479870	AMATA_chromosomes_22496.mRNA1
2	6687	51990314	14	51990031	51990597	AMATA_chromosomes_05511-RA
1	6099	61653992	15	61651571	61656413	AMATA_chromosomes_02785.mRNA1
14	304	18627197.5	15	18626677	18627718	AMATA_chromosomes_27277.mRNA1
9	304	24176332.5	15	24175808	24176857	AMATA_chromosomes_17027-RA
1	304	61636229	15	61634335	61638123	AMATA_chromosomes_02783.mRNA1
9	2064	30087517.5	15	30087281	30087754	AMATA_chromosomes_17352.mRNA1
9	2064	16607621.5	15	16605327	16609916	AMATA_chromosomes_16689.mRNA1
1	6181	61276371	15	61276228	61276514	AMATA_chromosomes_02758.mRNA1
9	6180	25680640.5	15	25678087	25683194	AMATA_chromosomes_17077.mRNA1
10	6180	32224272	15	32222777	32225767	AMATA_chromosomes_22952.mRNA1
8	6179	13715333.5	15	13714949	13715718	AMATA_chromosomes_20873.mRNA1
9	6179	30898428.5	15	30897595	30899262	AMATA_chromosomes_17415-RA
9	6179	29405065.5	15	29404235	29405896	AMATA_chromosomes_17299-RA
1	423	6365266.5	15	6361369	6369164	AMATA_chromosomes_00505.mRNA1
1	402	61592546.5	15	61592285	61592808	AMATA_chromosomes_02779-RA
14	402	18487897	15	18487694	18488100	AMATA_chromosomes_27272-RA
1	402	6423536.5	15	6422713	6424360	AMATA_chromosomes_00511.mRNA1
14	402	18490857.5	15	18490060	18491655	AMATA_chromosomes_27272.mRNA1
1	402	61595919	15	61595210	61596628	AMATA_chromosomes_02779.mRNA2
16	4693	10557174.5	15	10554748	10559601	AMATA_chromosomes_30189.mRNA1
16	4693	10555607	15	10555550	10555664	AMATA_chromosomes_30189-RB
10	4695	32212804	15	32211261	32214347	AMATA_chromosomes_22951.mRNA1
16	4695	10473281.5	15	10471203	10475360	AMATA_chromosomes_30185-RB
1	4695	61194494.5	15	61192683	61196306	AMATA_chromosomes_02748.mRNA2
1	4695	6221958.5	15	6219389	6224528	AMATA_chromosomes_00499.mRNA1
16	4698	10376627	15	10370768	10382486	AMATA_chromosomes_30174.mRNA1
1	405	61099241.5	15	61099185	61099298	AMATA_chromosomes_02737-RA
1	405	61102989	15	61099614	61106364	AMATA_chromosomes_02737.mRNA1
16	311	10426776.5	15	10425005	10428548	AMATA_chromosomes_30180.mRNA1
16	8160	10830796	15	10828544	10833048	AMATA_chromosomes_30204.mRNA1
10	8160	31985171.5	15	31984433	31985910	AMATA_chromosomes_22937.mRNA1
16	4696	10446566.5	15	10443235	10449898	AMATA_chromosomes_30182.mRNA1
16	8159	7920291.5	15	7919227	7921356	AMATA_chromosomes_30072-RA
16	4692	10696988.5	15	10694039	10699938	AMATA_chromosomes_30201.mRNA1
1	4689	61326269	15	61325851	61326687	AMATA_chromosomes_02763.mRNA1
10	4686	34215886.5	15	34212697	34219076	AMATA_chromosomes_23019.mRNA1
12	8158	21898125	15	21897021	21899229	AMATA_chromosomes_24767.mRNA1
1	4725	61630479.5	15	61630418	61630541	AMATA_chromosomes_02782-RA
1	4725	61631855	15	61630982	61632728	AMATA_chromosomes_02782.mRNA1
12	303	4374171	15	4372962	4375380	AMATA_chromosomes_23769.mRNA2
1	303	61706166	15	61703993	61708339	AMATA_chromosomes_02790.mRNA1
14	303	18688119.5	15	18684826	18691413	AMATA_chromosomes_27281.mRNA2
9	303	24115734.5	15	24114890	24116579	AMATA_chromosomes_17026.mRNA1
16	303	11474695.5	15	11470624	11478767	AMATA_chromosomes_30234.mRNA1
10	4722	31831879.5	15	31828183	31835576	AMATA_chromosomes_22929.mRNA1
10	4712	31804163	15	31800480	31807846	AMATA_chromosomes_22926.mRNA2
16	4721	11782621.5	15	11778522	11786721	AMATA_chromosomes_30242.mRNA1
12	4720	29568909.5	15	29567887	29569932	AMATA_chromosomes_24991.mRNA1
1	4708	6675784.5	15	6675497	6676072	AMATA_chromosomes_00528-RA
1	4708	61852701	15	61852415	61852987	AMATA_chromosomes_02798-RA
10	8163	32520317	15	32518715	32521919	AMATA_chromosomes_22972.mRNA1
16	8163	10149066	15	10147427	10150705	AMATA_chromosomes_30163.mRNA1
1	8163	11026720.5	15	11025772	11027669	AMATA_chromosomes_00750.mRNA1
11	4705	22939899.5	15	22938986	22940813	AMATA_chromosomes_25904.mRNA1
10	8131	30695712	15	30694336	30697088	AMATA_chromosomes_22849.mRNA1
11	398	22008466.5	15	22003472	22013461	AMATA_chromosomes_25854.mRNA1
1	398	6773458.5	15	6770618	6776299	AMATA_chromosomes_00537.mRNA1
10	8132	29878770.5	15	29878352	29879189	AMATA_chromosomes_22795.mRNA1
1	328	52915251.5	15	52912428	52918075	AMATA_chromosomes_02156.mRNA1
14	394	25487595.5	15	25487110	25488081	AMATA_chromosomes_27590-RA
9	2090	21742991	15	21738516	21747466	AMATA_chromosomes_16940.mRNA1
1	395	52706323.5	15	52706144	52706503	AMATA_chromosomes_02140-RA
1	395	52708866.5	15	52706944	52710789	AMATA_chromosomes_02140.mRNA1
1	6109	52652564.5	15	52652400	52652729	AMATA_chromosomes_02137-RA
11	6109	22540384.5	15	22538813	22541956	AMATA_chromosomes_25883.mRNA2
10	6109	31005744.5	15	31004322	31007167	AMATA_chromosomes_22864.mRNA1
1	1238	59400596	15	59398669	59402523	AMATA_chromosomes_02604.mRNA1
10	1238	34287852	15	34285344	34290360	AMATA_chromosomes_23025.mRNA1
1	1239	59382788	15	59381500	59384076	AMATA_chromosomes_02602.mRNA1
10	4756	31342333.5	15	31335361	31349306	AMATA_chromosomes_22885.mRNA1
10	4756	31331420.5	15	31331012	31331829	AMATA_chromosomes_22885-RA
14	4756	21172458.5	15	21172038	21172879	AMATA_chromosomes_27348-RA
11	4756	22092624	15	22083087	22102161	AMATA_chromosomes_25860.mRNA1
14	4756	21188204	15	21175092	21201316	AMATA_chromosomes_27348.mRNA2
11	4771	22041609	15	22036424	22046794	AMATA_chromosomes_25857.mRNA1
10	8133	31588163.5	15	31585479	31590848	AMATA_chromosomes_22911.mRNA2
16	4779	7279098.5	15	7278619	7279578	AMATA_chromosomes_30038-RA
9	7180	30810356	15	30809620	30811092	AMATA_chromosomes_17408-RA
9	7180	29496447	15	29495711	29497183	AMATA_chromosomes_17307-RA
10	325	30743301.5	15	30741533	30745070	AMATA_chromosomes_22854.mRNA1
12	323	4482262.5	15	4480438	4484087	AMATA_chromosomes_23776.mRNA1
1	323	62141936	15	62140312	62143560	AMATA_chromosomes_02824.mRNA1
14	2054	25467275	15	25466545	25468005	AMATA_chromosomes_27588-RA
9	2052	29883904	15	29883799	29884009	AMATA_chromosomes_17337.mRNA1
9	2052	30451605	15	30449288	30453922	AMATA_chromosomes_17374.mRNA1
10	426	32239197	15	32237381	32241013	AMATA_chromosomes_22953.mRNA1
1	426	61143927	15	61142672	61145182	AMATA_chromosomes_02742.mRNA2
1	426	61148660	15	61148277	61149043	AMATA_chromosomes_02743.mRNA1
14	426	17792559	15	17790782	17794336	AMATA_chromosomes_27241.mRNA2
1	426	6192390	15	6189811	6194969	AMATA_chromosomes_00498.mRNA1
1	426	61080343	15	61079994	61080692	AMATA_chromosomes_02735.mRNA1
9	426	25737311	15	25734838	25739784	AMATA_chromosomes_17080.mRNA4
16	426	10399878.5	15	10399249	10400508	AMATA_chromosomes_30176.mRNA2
7	6190	39032099.5	15	39031892	39032307	AMATA_chromosomes_11373-RA
15	8546	7155699	15	7153214	7158184	AMATA_chromosomes_28791.mRNA1
8	8546	15935848.5	15	15933828	15937869	AMATA_chromosomes_21032-RB
11	6257	32878195	16	32872741	32883649	AMATA_chromosomes_26629.mRNA1
5	1179	10963337.5	16	10960661	10966014	AMATA_chromosomes_08923.mRNA1
5	6901	5885312.5	16	5883940	5886685	AMATA_chromosomes_08757.mRNA1
5	3701	10710949	16	10701210	10720688	AMATA_chromosomes_08914.mRNA3
5	3698	3224689	16	3221641	3227737	AMATA_chromosomes_08550.mRNA1
5	3978	12164084.5	16	12159184	12168985	AMATA_chromosomes_08991.mRNA1
5	3977	12149434	16	12148046	12150822	AMATA_chromosomes_08990.mRNA1
3	3712	13894757.5	16	13894519	13894996	AMATA_chromosomes_06963.mRNA1
2	3712	40261688.5	16	40261450	40261927	AMATA_chromosomes_04768.mRNA1
1	3975	58404115.5	16	58397374	58410857	AMATA_chromosomes_02522.mRNA1
1	3975	58396897	16	58396563	58397231	AMATA_chromosomes_02522-RA
5	3975	11988463	16	11984105	11992821	AMATA_chromosomes_08984.mRNA1
1	3973	65358402.5	16	65356613	65360192	AMATA_chromosomes_03080.mRNA1
1	4470	58354556	16	58353286	58355826	AMATA_chromosomes_02515.mRNA1
1	4471	58350038	16	58348124	58351952	AMATA_chromosomes_02514.mRNA1
1	1217	54289576	16	54286391	54292761	AMATA_chromosomes_02236.mRNA1
3	1217	33821146.5	16	33820469	33821824	AMATA_chromosomes_07656.mRNA1
1	1217	54440099.5	16	54440034	54440165	AMATA_chromosomes_02242-RA
1	1217	54440624	16	54440391	54440857	AMATA_chromosomes_02242.mRNA1
2	1217	43122229	16	43121635	43122823	AMATA_chromosomes_04891.mRNA1
15	1217	18711704	16	18706384	18717024	AMATA_chromosomes_29196.mRNA1
1	4422	56191630.5	16	56188153	56195108	AMATA_chromosomes_02342-RB
1	4423	56173734	16	56172641	56174827	AMATA_chromosomes_02341-RA
1	4424	58158263.5	16	58156880	58159647	AMATA_chromosomes_02494.mRNA1
1	4424	58295040.5	16	58294663	58295418	AMATA_chromosomes_02507.mRNA1
1	8095	58838618	16	58835280	58841956	AMATA_chromosomes_02559.mRNA1
1	4474	58115074	16	58111374	58118774	AMATA_chromosomes_02489.mRNA2
1	4425	58135112.5	16	58134648	58135577	AMATA_chromosomes_02492.mRNA1
1	4426	58081625	16	58080910	58082340	AMATA_chromosomes_02487-RA
1	4427	58007848.5	16	58006936	58008761	AMATA_chromosomes_02479.mRNA1
5	3749	17048689.5	16	17048519	17048860	AMATA_chromosomes_09171.mRNA1
5	3749	17048074	16	17047773	17048375	AMATA_chromosomes_09171-RA
3	1074	12626984	16	12625173	12628795	AMATA_chromosomes_06910.mRNA1
5	3680	2684951	16	2683546	2686356	AMATA_chromosomes_08499.mRNA1
3	3753	12743288.5	16	12740512	12746065	AMATA_chromosomes_06919.mRNA1
1	1009	63733345	16	63732930	63733760	AMATA_chromosomes_02950.mRNA1
3	1010	24063634	16	24063354	24063914	AMATA_chromosomes_07383-RA
1	1010	14622789.5	16	14622631	14622948	AMATA_chromosomes_00920.mRNA1
1	1010	63753660.5	16	63753475	63753846	AMATA_chromosomes_02955-RA
2	3756	44280618	16	44278786	44282450	AMATA_chromosomes_04950.mRNA1
3	1076	12768771.5	16	12764203	12773340	AMATA_chromosomes_06922.mRNA2
2	1080	45488936	16	45488352	45489520	AMATA_chromosomes_05006-RA
2	1080	45430561.5	16	45430331	45430792	AMATA_chromosomes_05004-RA
5	3658	16022014.5	16	16017594	16026435	AMATA_chromosomes_09127.mRNA2
2	1084	44852104.5	16	44848863	44855346	AMATA_chromosomes_04980.mRNA1
3	1084	17594998.5	16	17593557	17596440	AMATA_chromosomes_07116.mRNA1
3	3761	17607875	16	17607781	17607969	AMATA_chromosomes_07117-RA
3	3761	17610507.5	16	17609420	17611595	AMATA_chromosomes_07117.mRNA1
1	1053	57143745.5	16	57141465	57146026	AMATA_chromosomes_02412.mRNA1
5	1053	40098512.5	16	40095422	40101603	AMATA_chromosomes_09748.mRNA2
1	4450	57441312	16	57440738	57441886	AMATA_chromosomes_02434-RA
3	4597	17576209	16	17576137	17576281	AMATA_chromosomes_07115-RA
3	4597	17577844	16	17576714	17578974	AMATA_chromosomes_07115.mRNA1
2	4596	45108810.5	16	45104206	45113415	AMATA_chromosomes_04990.mRNA1
2	8167	43377386	16	43377269	43377503	AMATA_chromosomes_04910-RA
3	4647	17235731.5	16	17225546	17245917	AMATA_chromosomes_07091.mRNA3
3	4646	17188196.5	16	17187348	17189045	AMATA_chromosomes_07088.mRNA1
1	1012	57432568.5	16	57432218	57432919	AMATA_chromosomes_02433-RA
9	4458	31964990	16	31962458	31967522	AMATA_chromosomes_17493.mRNA1
9	4458	28341728	16	28338665	28344791	AMATA_chromosomes_17223.mRNA1
2	7120	52257186.5	16	52254155	52260218	AMATA_chromosomes_05543.mRNA1
1	7120	63974415.5	16	63972799	63976032	AMATA_chromosomes_02973.mRNA3
1	7120	14359926	16	14357868	14361984	AMATA_chromosomes_00907.mRNA1
1	7120	63971678	16	63971516	63971840	AMATA_chromosomes_02973-RA
1	4448	57561947.5	16	57559844	57564051	AMATA_chromosomes_02442.mRNA1
1	4448	8879106.5	16	8875810	8882403	AMATA_chromosomes_00626.mRNA1
1	4446	57602415.5	16	57601494	57603337	AMATA_chromosomes_02446.mRNA1
1	4446	8833992	16	8833966	8834018	AMATA_chromosomes_00621.mRNA6
1	4446	8828600.5	16	8823183	8834018	AMATA_chromosomes_00621.mRNA3
1	4444	8766061	16	8765935	8766187	AMATA_chromosomes_00614-RA
1	4444	57763467	16	57763370	57763564	AMATA_chromosomes_02458-RA
6	1440	39008331	17	39006854	39009808	AMATA_chromosomes_15935.mRNA2
13	1440	38400133	17	38398879	38401387	AMATA_chromosomes_19567.mRNA1
1	5361	2754156	17	2753426	2754886	AMATA_chromosomes_00250.mRNA1
8	5167	9554826.5	17	9554460	9555193	AMATA_chromosomes_20643.mRNA1
15	5167	13355585	17	13355213	13355957	AMATA_chromosomes_29102.mRNA1
15	5168	13347333	17	13346279	13348387	AMATA_chromosomes_29101.mRNA1
10	2568	28277093	17	28276939	28277247	AMATA_chromosomes_22673-RA
10	2568	28286003.5	17	28284188	28287819	AMATA_chromosomes_22674.mRNA1
16	2568	16516773	17	16514385	16519161	AMATA_chromosomes_30445-RB
16	2630	3576502	17	3573062	3579942	AMATA_chromosomes_29788.mRNA1
10	2630	36475449	17	36471938	36478960	AMATA_chromosomes_23208.mRNA1
16	2684	2964869.5	17	2964122	2965617	AMATA_chromosomes_29754.mRNA1
10	2684	36734399	17	36734269	36734529	AMATA_chromosomes_23234.mRNA1
10	2684	36727826.5	17	36727794	36727859	AMATA_chromosomes_23234-RA
4	645	29076149	17	29075793	29076505	AMATA_chromosomes_13290-RA
10	645	28414975.5	17	28414723	28415228	AMATA_chromosomes_22687-RA
8	494	9471083	17	9469921	9472245	AMATA_chromosomes_20639.mRNA1
4	494	29070514.5	17	29067830	29073199	AMATA_chromosomes_13289.mRNA2
10	494	28409567	17	28406875	28412259	AMATA_chromosomes_22686.mRNA1
15	5771	1317998	17	1315150	1320846	AMATA_chromosomes_28319.mRNA1
8	5771	2261168.5	17	2257642	2264695	AMATA_chromosomes_20085.mRNA1
8	1441	9673199	17	9671045	9675353	AMATA_chromosomes_20647.mRNA2
8	1441	4417189	17	4416999	4417379	AMATA_chromosomes_20261-RA
8	1441	9657708.5	17	9655708	9659709	AMATA_chromosomes_20646-RA
10	641	28160883	17	28159529	28162237	AMATA_chromosomes_22664.mRNA1
4	7716	42634222	17	42632698	42635746	AMATA_chromosomes_13968.mRNA1
8	2559	2311656.5	17	2310176	2313137	AMATA_chromosomes_20093.mRNA1
15	2559	1342266	17	1340437	1344095	AMATA_chromosomes_28322.mRNA2
4	2558	42583151.5	17	42572159	42594144	AMATA_chromosomes_13962.mRNA2
10	7695	36791909	17	36789344	36794474	AMATA_chromosomes_23239.mRNA1
16	7695	2866114.5	17	2864083	2868146	AMATA_chromosomes_29748.mRNA1
16	2619	19050887	17	19049778	19051996	AMATA_chromosomes_30495.mRNA1
13	638	38651442.5	17	38651225	38651660	AMATA_chromosomes_19590-RA
2	7382	7456542.5	17	7446472	7466613	AMATA_chromosomes_03812.mRNA2
8	489	11156169.5	17	11146150	11166189	AMATA_chromosomes_20719.mRNA1
3	489	19325274	17	19323377	19327171	AMATA_chromosomes_07220.mRNA5
8	8481	3877806	17	3876871	3878741	AMATA_chromosomes_20224.mRNA1
15	8481	4279044	17	4277616	4280472	AMATA_chromosomes_28509.mRNA1
10	541	28038621.5	17	28037091	28040152	AMATA_chromosomes_22654.mRNA1
8	5836	56652	17	56303	57001	AMATA_chromosomes_19880.mRNA2
15	543	3984080.5	17	3983778	3984383	AMATA_chromosomes_28479.mRNA1
8	5894	4014110.5	17	4013649	4014572	AMATA_chromosomes_20239-RA
8	5894	4020497	17	4018893	4022101	AMATA_chromosomes_20240.mRNA1
15	5894	4083341.5	17	4083194	4083489	AMATA_chromosomes_28490.mRNA1
4	625	42667876.5	17	42662026	42673727	AMATA_chromosomes_13972.mRNA1
1	625	4814650	17	4809333	4819967	AMATA_chromosomes_00407.mRNA1
1	625	51417813.5	17	51413272	51422355	AMATA_chromosomes_02106.mRNA2
8	625	2749029	17	2747450	2750608	AMATA_chromosomes_20126.mRNA1
15	5893	4076704.5	17	4076606	4076803	AMATA_chromosomes_28489-RA
15	8517	4558019.5	17	4557134	4558905	AMATA_chromosomes_28530.mRNA4
8	8517	3564091.5	17	3561086	3567097	AMATA_chromosomes_20195.mRNA2
4	7372	4113319	17	4110010	4116628	AMATA_chromosomes_12337.mRNA1
1	214	3803297.5	17	3803233	3803362	AMATA_chromosomes_00333.mRNA1
9	214	41747772.5	17	41747507	41748038	AMATA_chromosomes_18159.mRNA1
16	1373	4159249	17	4157203	4161295	AMATA_chromosomes_29831.mRNA2
10	1373	35906604	17	35904907	35908301	AMATA_chromosomes_23167.mRNA1
1	1373	104394	17	104147	104641	AMATA_chromosomes_00005-RA
8	1372	3746099	17	3743037	3749161	AMATA_chromosomes_20214.mRNA1
15	1372	4371863.5	17	4367769	4375958	AMATA_chromosomes_28516.mRNA1
1	5126	2127302.5	17	2121298	2133307	AMATA_chromosomes_00202-RD
1	5126	46226881.5	17	46219406	46234357	AMATA_chromosomes_01809.mRNA1
1	5126	2127302.5	17	2121298	2133307	AMATA_chromosomes_00202-RE
7	8303	35126389	17	35125916	35126862	AMATA_chromosomes_11183.mRNA1
8	9918	2236118	17	2235982	2236254	AMATA_chromosomes_20083-RA
1	551	128094	17	127935	128253	AMATA_chromosomes_00009-RA
8	551	3939093.5	17	3938197	3939990	AMATA_chromosomes_20231.mRNA1
15	551	4236430	17	4235346	4237514	AMATA_chromosomes_28505.mRNA1
1	551	46324827.5	17	46324090	46325565	AMATA_chromosomes_01814.mRNA1
15	547	4072179	17	4070496	4073862	AMATA_chromosomes_28488.mRNA1
10	547	27669747.5	17	27669364	27670131	AMATA_chromosomes_22635.mRNA2
10	2473	27646487.5	17	27646007	27646968	AMATA_chromosomes_22633.mRNA1
11	2473	18682220	17	18681661	18682779	AMATA_chromosomes_25703.mRNA1
1	546	375168.5	17	374995	375342	AMATA_chromosomes_00035-RA
1	546	47980235.5	17	47980062	47980409	AMATA_chromosomes_01898.mRNA1
10	546	27802350.5	17	27802171	27802530	AMATA_chromosomes_22646-RA
10	2472	27659521	17	27656279	27662763	AMATA_chromosomes_22634.mRNA1
1	2472	336545.5	17	336166	336925	AMATA_chromosomes_00030-RB
1	2472	48286745.5	17	48277213	48296278	AMATA_chromosomes_01918.mRNA2
16	6570	4987667	17	4986812	4988522	AMATA_chromosomes_29893.mRNA1
10	6570	35471211.5	17	35469719	35472704	AMATA_chromosomes_23127.mRNA1
1	2470	48005085	17	48003798	48006372	AMATA_chromosomes_01899.mRNA1
8	9180	3773046	17	3768929	3777163	AMATA_chromosomes_20216.mRNA2
1	8306	228472.5	17	225921	231024	AMATA_chromosomes_00021.mRNA1
1	5339	2538167	17	2536694	2539640	AMATA_chromosomes_00232.mRNA1
1	5159	423035	17	420489	425581	AMATA_chromosomes_00041.mRNA1
1	5159	2002849.5	17	2000315	2005384	AMATA_chromosomes_00197.mRNA1
13	637	39063906	17	39060259	39067553	AMATA_chromosomes_19623.mRNA1
4	637	3707600.5	17	3704422	3710779	AMATA_chromosomes_12299.mRNA1
8	8518	3572067	17	3568912	3575222	AMATA_chromosomes_20196.mRNA1
8	5213	26474004.5	18	26472020	26475989	AMATA_chromosomes_21437.mRNA1
8	5211	26142626.5	18	26139989	26145264	AMATA_chromosomes_21428.mRNA2
15	5389	27847204	18	27847050	27847358	AMATA_chromosomes_29466-RA
8	5389	24800711.5	18	24800583	24800840	AMATA_chromosomes_21388-RA
8	5209	26062041	18	26061102	26062980	AMATA_chromosomes_21424.mRNA1
6	5209	40852072.5	18	40848819	40855326	AMATA_chromosomes_16076.mRNA1
6	5388	40596932.5	18	40596157	40597708	AMATA_chromosomes_16060.mRNA1
1	5206	50869596.5	18	50867121	50872072	AMATA_chromosomes_02083.mRNA1
15	5280	27762638.5	18	27758286	27766991	AMATA_chromosomes_29460.mRNA2
8	5278	24796528	18	24796296	24796760	AMATA_chromosomes_21387.mRNA1
16	5278	4649192	18	4648984	4649400	AMATA_chromosomes_29867-RA
6	5387	40644392	18	40643352	40645432	AMATA_chromosomes_16066.mRNA1
10	537	35889624	18	35888779	35890469	AMATA_chromosomes_23164.mRNA1
8	537	23035563.5	18	23035015	23036112	AMATA_chromosomes_21327.mRNA1
16	537	4359322.5	18	4358319	4360326	AMATA_chromosomes_29845.mRNA1
8	5241	23108573.5	18	23093932	23123215	AMATA_chromosomes_21328.mRNA1
7	913	43267347	18	43265943	43268751	AMATA_chromosomes_11658.mRNA1
7	913	43265143	18	43264456	43265830	AMATA_chromosomes_11658-RA
7	913	5189609.5	18	5187561	5191658	AMATA_chromosomes_10394.mRNA1
7	819	43213007.5	18	43209876	43216139	AMATA_chromosomes_11653.mRNA1
12	3093	19325453	18	19324243	19326663	AMATA_chromosomes_24693.mRNA1
12	4367	3103688	18	3099765	3107611	AMATA_chromosomes_23661.mRNA1
12	7091	3828754	18	3825919	3831589	AMATA_chromosomes_23711.mRNA1
9	8003	41185156	18	41183999	41186313	AMATA_chromosomes_18106.mRNA1
14	8003	30313243.5	18	30312696	30313791	AMATA_chromosomes_28016.mRNA1
12	8004	906967.5	18	902866	911069	AMATA_chromosomes_23478.mRNA1
12	9051	883792.5	18	883430	884155	AMATA_chromosomes_23476.mRNA1
7	917	6118405.5	18	6115995	6120816	AMATA_chromosomes_10416.mRNA1
12	917	1060886	18	1052703	1069069	AMATA_chromosomes_23491.mRNA4
7	917	42830682.5	18	42827754	42833611	AMATA_chromosomes_11618.mRNA1
12	917	1053225.5	18	1052703	1053748	AMATA_chromosomes_23491.mRNA1
[truncated: 7,360 more rows]
