# Supplementary material for: Buxus and Tetracentron genomes help resolve eudicot genome history
Source: Nat Commun. 2022 Feb 2;13:643. doi: 10.1038/s41467-022-28312-w (PMC8810787; doi:10.1038/s41467-022-28312-w)
Supplement: Supplementary file 13 — Source Data [file 41467_2022_28312_MOESM13_ESM.zip › Source Data/Supplementary_Fig10_ContigGFF_Aquilegia_Ancestor1.txt]

5	2740	4403207.5	0	4400775	4405640	Aqcoe5G082200.1.v3.1
2	2740	35497904.5	0	35494937	35500872	Aqcoe2G304700.2.v3.1
2	5413	40111319.5	0	40109524	40113115	Aqcoe2G385100.1.v3.1
2	2741	35558460	0	35557129	35559791	Aqcoe2G305500.1.v3.1
2	2742	39369796.5	0	39367097	39372496	Aqcoe2G372600.1.v3.1
2	5417	39459518.5	0	39458009	39461028	Aqcoe2G374300.1.v3.1
2	5403	4879792.5	0	4877630	4881955	Aqcoe2G068400.1.v3.1
1	5404	40725736	0	40725303	40726169	Aqcoe1G434300.1.v3.1
2	5404	9218697	0	9218246	9219148	Aqcoe2G112400.1.v3.1
5	3032	1386963	0	1384858	1389068	Aqcoe5G024700.2.v3.1
5	10137	2945923	0	2943692	2948154	Aqcoe5G054000.1.v3.1
5	5074	1406580.5	0	1404563	1408598	Aqcoe5G025100.1.v3.1
5	5075	1242180.5	0	1240970	1243391	Aqcoe5G022600.1.v3.1
5	5077	1172813	0	1171644	1173982	Aqcoe5G021100.1.v3.1
2	7229	34683661	0	34678982	34688340	Aqcoe2G293400.1.v3.1
5	1262	1148985	0	1148753	1149217	Aqcoe5G020400.1.v3.1
2	1262	39876778	0	39876503	39877053	Aqcoe2G380100.1.v3.1
5	10703	5085049	0	5084205	5085893	Aqcoe5G094400.1.v3.1
5	5600	1398257.5	0	1397331	1399184	Aqcoe5G024900.1.v3.1
5	1265	1080048	0	1078392	1081704	Aqcoe5G019500.1.v3.1
2	1265	39894812.5	0	39893377	39896248	Aqcoe2G380700.1.v3.1
5	5079	1154104.5	0	1152793	1155416	Aqcoe5G020500.1.v3.1
2	4894	39941219	0	39939669	39942769	Aqcoe2G381500.1.v3.1
5	5601	1324601.5	0	1323339	1325864	Aqcoe5G023400.1.v3.1
2	7230	39754447.5	0	39753923	39754972	Aqcoe2G378300.2.v3.1
2	7230	39754447.5	0	39753923	39754972	Aqcoe2G378300.1.v3.1
5	5080	1107066	0	1102761	1111371	Aqcoe5G019900.1.v3.1
5	5081	1068390.5	0	1067956	1068825	Aqcoe5G019100.1.v3.1
5	5082	964097	0	962150	966044	Aqcoe5G017300.2.v3.1
5	5083	956077	0	954877	957277	Aqcoe5G017200.2.v3.1
5	5083	957234	0	954877	959591	Aqcoe5G017200.1.v3.1
5	5614	1891185	0	1890422	1891948	Aqcoe5G035400.1.v3.1
2	5614	39000099	0	38999342	39000856	Aqcoe2G365300.1.v3.1
5	5615	791996.5	0	791535	792458	Aqcoe5G013700.1.v3.1
5	5619	711438	0	709701	713175	Aqcoe5G011700.1.v3.1
5	5113	296605	0	294572	298638	Aqcoe5G004700.1.v3.1
5	5620	700647	0	696383	704911	Aqcoe5G011500.1.v3.1
5	5618	716983	0	714808	719158	Aqcoe5G011800.1.v3.1
5	10138	921752.5	0	913683	929822	Aqcoe5G016100.2.v3.1
5	10139	1218280	0	1217583	1218977	Aqcoe5G022000.1.v3.1
5	5086	811228	0	810142	812314	Aqcoe5G014100.1.v3.1
4	10136	1898980	0	1898460	1899500	Aqcoe4G022600.1.v3.1
2	1268	39997006	0	39996022	39997990	Aqcoe2G383000.1.v3.1
5	1267	1071976.5	0	1071483	1072470	Aqcoe5G019300.2.v3.1
5	1267	1071002.5	0	1070546	1071459	Aqcoe5G019200.1.v3.1
5	1267	1071976.5	0	1071483	1072470	Aqcoe5G019300.1.v3.1
2	5409	39958476.5	0	39956539	39960414	Aqcoe2G381900.1.v3.1
3	5409	41589290	0	41587929	41590651	Aqcoe3G425500.1.v3.1
5	5409	1024510	0	1022904	1026116	Aqcoe5G018400.1.v3.1
5	1266	1076190.5	0	1075305	1077076	Aqcoe5G019400.1.v3.1
2	1266	39908064	0	39906593	39909535	Aqcoe2G380900.1.v3.1
2	1266	39934153.5	0	39933208	39935099	Aqcoe2G381200.1.v3.1
2	5407	39764630.5	0	39762150	39767111	Aqcoe2G378500.1.v3.1
5	1264	1089796.5	0	1088486	1091107	Aqcoe5G019700.1.v3.1
2	4888	39845621.5	0	39841983	39849260	Aqcoe2G379900.1.v3.1
2	4887	39775247	0	39774260	39776234	Aqcoe2G378800.1.v3.1
5	4887	1221666.5	0	1220398	1222935	Aqcoe5G022100.1.v3.1
2	4886	39881286	0	39879788	39882784	Aqcoe2G380300.1.v3.1
2	4886	39751360	0	39750626	39752094	Aqcoe2G378200.1.v3.1
2	5406	39731400.5	0	39729543	39733258	Aqcoe2G378000.1.v3.1
2	1259	39689842	0	39686951	39692733	Aqcoe2G377100.1.v3.1
5	1259	1310186	0	1307546	1312826	Aqcoe5G023300.1.v3.1
2	7228	34961907	0	34960213	34963601	Aqcoe2G296700.1.v3.1
2	5405	39680471.5	0	39677770	39683173	Aqcoe2G377000.1.v3.1
2	4885	38077826.5	0	38075705	38079948	Aqcoe2G348300.1.v3.1
5	5073	1559299.5	0	1558018	1560581	Aqcoe5G028400.1.v3.1
5	1258	1343414	0	1341615	1345213	Aqcoe5G024000.2.v3.1
2	1258	39587778.5	0	39585974	39589583	Aqcoe2G375800.1.v3.1
2	1257	39520116.5	0	39519838	39520395	Aqcoe2G375100.1.v3.1
5	1257	1379513.5	0	1379238	1379789	Aqcoe5G024600.1.v3.1
5	5599	1401943.5	0	1400393	1403494	Aqcoe5G025000.1.v3.1
2	5416	39431896	0	39428799	39434993	Aqcoe2G373800.1.v3.1
2	5415	39378488	0	39376463	39380513	Aqcoe2G372800.1.v3.1
2	4834	39266457.5	0	39262120	39270795	Aqcoe2G369800.1.v3.1
5	10156	8875369.5	0	8875163	8875576	Aqcoe5G155900.1.v3.1
5	5024	3927807	0	3924486	3931128	Aqcoe5G073600.1.v3.1
5	5023	4074580.5	0	4072812	4076349	Aqcoe5G076200.1.v3.1
5	5023	3885964	0	3885707	3886221	Aqcoe5G072800.3.v3.1
5	5023	3885964	0	3885707	3886221	Aqcoe5G072800.1.v3.1
5	3053	1565075.5	0	1562388	1567763	Aqcoe5G028500.1.v3.1
2	3052	39277041.5	0	39275733	39278350	Aqcoe2G370000.1.v3.1
2	3052	39273163.5	0	39271926	39274401	Aqcoe2G369900.1.v3.1
5	3052	1602451.5	0	1601260	1603643	Aqcoe5G029600.1.v3.1
5	3052	1600183.5	0	1599825	1600542	Aqcoe5G029500.1.v3.1
5	3052	1622078.5	0	1621410	1622747	Aqcoe5G030000.1.v3.1
5	3052	1594571.5	0	1593660	1595483	Aqcoe5G029300.1.v3.1
2	3052	39288770	0	39287852	39289688	Aqcoe2G370700.1.v3.1
2	5412	40049385	0	40046039	40052731	Aqcoe2G384000.1.v3.1
5	9748	3632944.5	0	3632708	3633181	Aqcoe5G067000.1.v3.1
5	9748	3632944.5	0	3632708	3633181	Aqcoe5G067000.2.v3.1
2	9748	36570034.5	0	36569714	36570355	Aqcoe2G321400.1.v3.1
2	10020	5340566	0	5339355	5341777	Aqcoe2G074300.1.v3.1
5	10164	10783184	0	10782549	10783819	Aqcoe5G184300.1.v3.1
5	10164	10876934	0	10876299	10877569	Aqcoe5G186000.1.v3.1
5	10165	43899940	0	43898575	43901305	Aqcoe5G466700.2.v3.1
5	5611	2113235	0	2111023	2115447	Aqcoe5G039700.1.v3.1
5	5610	2121572.5	0	2120742	2122403	Aqcoe5G040000.1.v3.1
5	5067	2037068	0	2034779	2039357	Aqcoe5G038400.1.v3.1
5	5066	2040641.5	0	2039841	2041442	Aqcoe5G038500.1.v3.1
5	5065	2237992	0	2237214	2238770	Aqcoe5G042700.1.v3.1
5	5064	2270246.5	0	2265366	2275127	Aqcoe5G043200.1.v3.1
5	1276	528963	0	528214	529712	Aqcoe5G009000.1.v3.1
2	5438	31914098	0	31912156	31916040	Aqcoe2G261300.1.v3.1
2	5438	31914461	0	31912882	31916040	Aqcoe2G261300.2.v3.1
5	5607	2196212.5	0	2194320	2198105	Aqcoe5G041900.1.v3.1
5	5605	2328695.5	0	2326315	2331076	Aqcoe5G044100.3.v3.1
5	5605	2328344	0	2325612	2331076	Aqcoe5G044100.1.v3.1
2	5605	38496211.5	0	38493201	38499222	Aqcoe2G356300.1.v3.1
2	5605	38496211.5	0	38493201	38499222	Aqcoe2G356300.3.v3.1
5	729	2450309.5	0	2449684	2450935	Aqcoe5G046100.1.v3.1
2	729	38395201.5	0	38394731	38395672	Aqcoe2G354600.1.v3.1
2	4820	38416032	0	38414993	38417071	Aqcoe2G355100.1.v3.1
2	4819	38389265	0	38387406	38391124	Aqcoe2G354300.2.v3.1
5	6226	2544214.5	0	2543143	2545286	Aqcoe5G047300.3.v3.1
2	6226	38305444	0	38303963	38306925	Aqcoe2G353000.1.v3.1
1	6225	27977793.5	0	27976405	27979182	Aqcoe1G318400.1.v3.1
4	6225	15478762	0	15477961	15479563	Aqcoe4G127900.1.v3.1
1	6225	27621404.5	0	27619260	27623549	Aqcoe1G316500.1.v3.1
5	1333	2564138	0	2562699	2565577	Aqcoe5G047600.1.v3.1
2	4816	38348576	0	38344684	38352468	Aqcoe2G353700.1.v3.1
2	9976	39117799	0	39114138	39121460	Aqcoe2G367100.1.v3.1
4	7491	43545287.5	0	43542822	43547753	Aqcoe4G286200.1.v3.1
2	2723	38246269.5	0	38245835	38246704	Aqcoe2G351900.1.v3.1
2	2721	38218018	0	38216878	38219158	Aqcoe2G351400.1.v3.1
2	2719	33994503.5	0	33993300	33995707	Aqcoe2G283800.1.v3.1
5	3038	32969203	0	32967050	32971356	Aqcoe5G334500.1.v3.1
5	5572	2716431	0	2713635	2719227	Aqcoe5G049900.1.v3.1
2	4883	38031321.5	0	38030291	38032352	Aqcoe2G347200.1.v3.1
2	10589	35561764.5	0	35560303	35563226	Aqcoe2G305600.1.v3.1
2	2779	36307604	0	36307016	36308192	Aqcoe2G317400.1.v3.1
5	5054	2962659	0	2960871	2964447	Aqcoe5G054300.1.v3.1
5	5053	2973971	0	2973754	2974188	Aqcoe5G054700.1.v3.1
5	5052	2982039	0	2979772	2984306	Aqcoe5G054900.1.v3.1
5	5051	2990873	0	2990297	2991449	Aqcoe5G055100.1.v3.1
5	5049	3097777	0	3097090	3098464	Aqcoe5G056900.1.v3.1
2	10014	33761762	0	33760805	33762719	Aqcoe2G280300.1.v3.1
5	760	3036939	0	3035331	3038547	Aqcoe5G055700.1.v3.1
2	760	37843474	0	37841880	37845068	Aqcoe2G345000.1.v3.1
5	5485	2842272	0	2841752	2842792	Aqcoe5G052200.1.v3.1
2	5485	38072798.5	0	38072277	38073320	Aqcoe2G348200.1.v3.1
5	5486	2883186	0	2882876	2883496	Aqcoe5G053000.1.v3.1
2	5486	38034460.5	0	38034194	38034727	Aqcoe2G347300.1.v3.1
2	5487	37752369	0	37750277	37754461	Aqcoe2G343200.2.v3.1
2	1295	37532525	0	37531559	37533491	Aqcoe2G339300.1.v3.1
2	1295	37540333.5	0	37536072	37544595	Aqcoe2G339500.1.v3.1
5	4873	3216826	0	3216251	3217401	Aqcoe5G058500.2.v3.1
2	4873	37591823.5	0	37591338	37592309	Aqcoe2G340400.1.v3.1
2	4872	37572792	0	37570614	37574970	Aqcoe2G339800.1.v3.1
2	4871	37476447.5	0	37475236	37477659	Aqcoe2G338300.1.v3.1
2	4871	37494001.5	0	37493207	37494796	Aqcoe2G338600.1.v3.1
2	9744	23278189.5	0	23277278	23279101	Aqcoe2G190600.1.v3.1
4	9744	29889364.5	0	29889191	29889538	Aqcoe4G199900.1.v3.1
2	745	37227196.5	0	37225526	37228867	Aqcoe2G333300.1.v3.1
5	745	3344016.5	0	3342605	3345428	Aqcoe5G060600.1.v3.1
5	3029	31512903.5	0	31508551	31517256	Aqcoe5G325100.1.v3.1
5	3028	31833249	0	31831813	31834685	Aqcoe5G327000.1.v3.1
2	8846	39857746.5	0	39856016	39859477	Aqcoe2G380000.1.v3.1
2	4864	37309817	0	37307859	37311775	Aqcoe2G335300.2.v3.1
2	4863	37292224	0	37291867	37292581	Aqcoe2G334900.1.v3.1
2	2707	37296468	0	37295046	37297890	Aqcoe2G335000.1.v3.1
2	9979	38536989.5	0	38536072	38537907	Aqcoe2G357100.1.v3.1
2	7216	39759131.5	0	39757529	39760734	Aqcoe2G378400.1.v3.1
2	4858	37210817.5	0	37210263	37211372	Aqcoe2G332800.1.v3.1
3	110	6689479.5	0	6687533	6691426	Aqcoe3G100300.1.v3.1
3	110	35259934.5	0	35257256	35262613	Aqcoe3G316100.1.v3.1
3	2811	5457963	0	5454263	5461663	Aqcoe3G085000.1.v3.1
3	2811	36232574	0	36228906	36236242	Aqcoe3G333100.1.v3.1
3	1520	36317696	0	36316834	36318558	Aqcoe3G334400.1.v3.1
3	678	35795666	0	35794813	35796519	Aqcoe3G326000.1.v3.1
3	678	6254322.5	0	6254110	6254535	Aqcoe3G094100.1.v3.1
3	678	35693342	0	35691101	35695583	Aqcoe3G323500.1.v3.1
3	678	35786159.5	0	35784433	35787886	Aqcoe3G325700.1.v3.1
3	678	34794340	0	34793021	34795659	Aqcoe3G308900.1.v3.1
3	1519	36295887.5	0	36293226	36298549	Aqcoe3G334000.1.v3.1
3	3358	5588398	0	5586839	5589957	Aqcoe3G087000.1.v3.1
3	3358	36075186.5	0	36073486	36076887	Aqcoe3G330400.1.v3.1
3	120	36157441.5	0	36156352	36158531	Aqcoe3G332000.1.v3.1
3	1518	36243382	0	36242043	36244721	Aqcoe3G333300.1.v3.1
3	1518	36243382	0	36242043	36244721	Aqcoe3G333300.2.v3.1
3	13	5501249	0	5500269	5502229	Aqcoe3G085400.1.v3.1
3	13	36217055	0	36215947	36218163	Aqcoe3G332900.1.v3.1
3	2810	36212203.5	0	36211547	36212860	Aqcoe3G332800.1.v3.1
3	2810	5514609.5	0	5513893	5515326	Aqcoe3G085700.1.v3.1
3	1515	5593685.5	0	5592000	5595371	Aqcoe3G087200.1.v3.1
3	1515	36052542	0	36051043	36054041	Aqcoe3G330200.1.v3.1
3	10660	36687110	0	36686171	36688049	Aqcoe3G341600.1.v3.1
3	3356	35904736	0	35904267	35905205	Aqcoe3G327500.1.v3.1
3	1709	6696089.5	0	6693128	6699051	Aqcoe3G100400.1.v3.1
3	8	35907070.5	0	35906230	35907911	Aqcoe3G327600.1.v3.1
3	8	5799822	0	5798923	5800721	Aqcoe3G090100.1.v3.1
3	10074	5041283.5	0	5040674	5041893	Aqcoe3G080400.1.v3.1
3	1509	35717989.5	0	35715283	35720696	Aqcoe3G323800.1.v3.1
3	5	35594836.5	0	35594492	35595181	Aqcoe3G322300.1.v3.1
3	5	6264050	0	6263763	6264337	Aqcoe3G094200.1.v3.1
3	117	6609267	0	6606543	6611991	Aqcoe3G098900.1.v3.1
3	117	35499769	0	35497266	35502272	Aqcoe3G320400.1.v3.1
3	117	35644753	0	35643915	35645591	Aqcoe3G322900.1.v3.1
3	1508	35613803	0	35609281	35618325	Aqcoe3G322700.1.v3.1
3	1507	35605729	0	35603198	35608260	Aqcoe3G322500.1.v3.1
3	1506	35542579.5	0	35540162	35544997	Aqcoe3G321300.4.v3.1
3	1506	35542579.5	0	35540162	35544997	Aqcoe3G321300.1.v3.1
3	3445	41274637	0	41273119	41276155	Aqcoe3G418800.1.v3.1
3	3444	41201069	0	41199929	41202209	Aqcoe3G417200.1.v3.1
3	115	6747658	0	6745102	6750214	Aqcoe3G101000.1.v3.1
3	109	6830628.5	0	6829684	6831573	Aqcoe3G101800.1.v3.1
3	1707	7029439	0	7027187	7031691	Aqcoe3G104100.1.v3.1
3	113	4950642	0	4949512	4951772	Aqcoe3G079300.1.v3.1
3	113	36488943.5	0	36488084	36489803	Aqcoe3G337700.1.v3.1
3	164	34444437	0	34443990	34444884	Aqcoe3G303700.1.v3.1
3	164	7346533	0	7346085	7346981	Aqcoe3G109200.1.v3.1
3	2851	37397266	0	37396486	37398046	Aqcoe3G354000.1.v3.1
3	106	39188197.5	0	39186487	39189908	Aqcoe3G382300.1.v3.1
3	106	4433055	0	4431620	4434490	Aqcoe3G070700.1.v3.1
3	693	38440795.5	0	38440199	38441392	Aqcoe3G370100.1.v3.1
3	10062	34611596.5	0	34610658	34612535	Aqcoe3G306500.1.v3.1
3	6663	3244777	0	3243828	3245726	Aqcoe3G051900.1.v3.1
3	694	35062545.5	0	35061619	35063472	Aqcoe3G313700.1.v3.1
3	694	6868072.5	0	6867155	6868990	Aqcoe3G102300.1.v3.1
3	694	35079701.5	0	35077254	35082149	Aqcoe3G314100.2.v3.1
3	694	6849460	0	6845414	6853506	Aqcoe3G102100.1.v3.1
3	1706	1050055	0	1049286	1050824	Aqcoe3G016600.1.v3.1
3	1705	1060443	0	1058723	1062163	Aqcoe3G016800.1.v3.1
3	1705	225059	0	223570	226548	Aqcoe3G003200.1.v3.1
3	2939	35058397	0	35057161	35059633	Aqcoe3G313600.1.v3.1
3	695	34932433	0	34931707	34933159	Aqcoe3G311800.1.v3.1
3	695	6941814	0	6941221	6942407	Aqcoe3G103100.1.v3.1
3	696	34878591.5	0	34876997	34880186	Aqcoe3G310600.1.v3.1
3	696	6991841	0	6990292	6993390	Aqcoe3G103800.1.v3.1
3	2906	34329049.5	0	34327364	34330735	Aqcoe3G301800.1.v3.1
3	2906	34333679	0	34332018	34335340	Aqcoe3G301900.1.v3.1
3	32	34151130.5	0	34150805	34151456	Aqcoe3G299600.1.v3.1
3	32	34166491	0	34166220	34166762	Aqcoe3G299900.1.v3.1
3	32	7665748	0	7664212	7667284	Aqcoe3G113900.1.v3.1
3	32	34148666	0	34146953	34150379	Aqcoe3G299500.1.v3.1
3	1650	7339859.5	0	7337857	7341862	Aqcoe3G109100.3.v3.1
3	1650	7341823.5	0	7337857	7345790	Aqcoe3G109100.1.v3.1
3	1650	34485464	0	34483519	34487409	Aqcoe3G304700.1.v3.1
3	1649	7252470.5	0	7251267	7253674	Aqcoe3G107700.1.v3.1
3	1649	34455062.5	0	34453915	34456210	Aqcoe3G304000.1.v3.1
3	1717	7177666.5	0	7170264	7185069	Aqcoe3G106700.1.v3.1
3	1717	34537836.5	0	34531125	34544548	Aqcoe3G305700.1.v3.1
3	1647	38377126.5	0	38374693	38379560	Aqcoe3G369300.1.v3.1
3	6314	33996621.5	0	33995596	33997647	Aqcoe3G298000.1.v3.1
3	3507	6600793.5	0	6597778	6603809	Aqcoe3G098800.1.v3.1
3	10443	1671373	0	1671027	1671719	Aqcoe3G027300.1.v3.1
3	159	7714014	0	7712513	7715515	Aqcoe3G114600.1.v3.1
3	159	34042594	0	34040880	34044308	Aqcoe3G298500.1.v3.1
3	30	8059814	0	8057591	8062037	Aqcoe3G117200.1.v3.1
3	30	34012510	0	34010333	34014687	Aqcoe3G298300.1.v3.1
3	157	8928000.5	0	8925570	8930431	Aqcoe3G125600.1.v3.1
3	28	33716320.5	0	33712892	33719749	Aqcoe3G294000.1.v3.1
3	9768	3119918.5	0	3119613	3120224	Aqcoe3G049400.1.v3.1
3	9768	39985510.5	0	39985205	39985816	Aqcoe3G396100.1.v3.1
3	2951	8234891	0	8230568	8239214	Aqcoe3G118900.1.v3.1
3	2951	8234891	0	8230568	8239214	Aqcoe3G118900.2.v3.1
3	2950	4162534.5	0	4160847	4164222	Aqcoe3G066100.1.v3.1
3	1768	8251797.5	0	8250031	8253564	Aqcoe3G119100.1.v3.1
3	1767	8381213	0	8378402	8384024	Aqcoe3G120000.1.v3.1
3	3408	7710357.5	0	7709171	7711544	Aqcoe3G114500.1.v3.1
3	3409	8198223.5	0	8197849	8198598	Aqcoe3G118500.1.v3.1
3	2817	33201401	0	33201121	33201681	Aqcoe3G288000.1.v3.1
3	10635	32708804	0	32708289	32709319	Aqcoe3G281700.1.v3.1
3	10634	36645137.5	0	36644170	36646105	Aqcoe3G340600.1.v3.1
3	7839	8628623	0	8627585	8629661	Aqcoe3G122600.1.v3.1
3	22	2517466	0	2513951	2520981	Aqcoe3G039400.1.v3.1
3	22	36856994	0	36855186	36858802	Aqcoe3G344200.2.v3.1
3	1584	33120695	0	33118211	33123179	Aqcoe3G287100.1.v3.1
3	1583	33111471	0	33110603	33112339	Aqcoe3G286900.1.v3.1
3	1582	33095589	0	33090672	33100506	Aqcoe3G286700.1.v3.1
3	42	32383062	0	32382157	32383967	Aqcoe3G278300.1.v3.1
3	42	32393764	0	32391682	32395846	Aqcoe3G278500.1.v3.1
3	1611	32830350	0	32829726	32830974	Aqcoe3G283200.1.v3.1
3	1611	32830132.5	0	32829726	32830539	Aqcoe3G283200.2.v3.1
3	1609	32561851	0	32560867	32562835	Aqcoe3G280100.1.v3.1
2	5525	32193859.5	0	32193164	32194555	Aqcoe2G264200.1.v3.1
3	153	41223183	0	41222030	41224336	Aqcoe3G417900.1.v3.1
3	1607	4547364	0	4545169	4549559	Aqcoe3G072100.1.v3.1
3	6642	9457936	0	9457665	9458207	Aqcoe3G131300.1.v3.1
5	6642	37806626.5	0	37806240	37807013	Aqcoe5G380300.1.v3.1
3	10065	3091841	0	3091129	3092553	Aqcoe3G048900.1.v3.1
3	2903	11316104.5	0	11313968	11318241	Aqcoe3G143900.1.v3.1
3	3531	3124632	0	3124137	3125127	Aqcoe3G049600.1.v3.1
2	6674	37904531.5	0	37902559	37906504	Aqcoe2G345900.4.v3.1
2	6233	1763338.5	0	1762369	1764308	Aqcoe2G025800.1.v3.1
3	3532	11476014	0	11470863	11481165	Aqcoe3G145400.1.v3.1
5	3532	39429692.5	0	39428745	39430640	Aqcoe5G402700.1.v3.1
3	3534	11366020.5	0	11363543	11368498	Aqcoe3G144500.1.v3.1
3	2901	21273800	0	21268456	21279144	Aqcoe3G200600.1.v3.1
3	698	34805749.5	0	34802702	34808797	Aqcoe3G309100.1.v3.1
5	3579	39153179	0	39152980	39153378	Aqcoe5G398300.1.v3.1
5	3581	39125382	0	39124430	39126334	Aqcoe5G397800.1.v3.1
3	1797	39148915.5	0	39146160	39151671	Aqcoe3G381400.1.v3.1
3	8854	8643841.5	0	8642485	8645198	Aqcoe3G122800.1.v3.1
5	10178	3636204	0	3634482	3637926	Aqcoe5G067100.1.v3.1
7	9851	8812653	0	8812187	8813119	Aqcoe7G140300.1.v3.1
5	9851	38716564	0	38715100	38718028	Aqcoe5G391600.1.v3.1
5	3014	35578024	0	35576288	35579760	Aqcoe5G354700.1.v3.1
5	1812	37266364.5	0	37264003	37268726	Aqcoe5G372800.1.v3.1
5	1807	38042916.5	0	38041948	38043885	Aqcoe5G383600.1.v3.1
5	1805	31885090.5	0	31883226	31886955	Aqcoe5G327200.1.v3.1
5	3567	36249286	0	36249112	36249460	Aqcoe5G361400.1.v3.1
5	3567	36921186.5	0	36918076	36924297	Aqcoe5G369200.2.v3.1
3	1554	40330512	0	40329595	40331429	Aqcoe3G401700.1.v3.1
3	3471	9935566.5	0	9934058	9937075	Aqcoe3G134800.1.v3.1
3	3450	3589988.5	0	3583041	3596936	Aqcoe3G057100.1.v3.1
3	10084	41351221.5	0	41351066	41351377	Aqcoe3G420700.1.v3.1
5	2993	4687966.5	0	4685705	4690228	Aqcoe5G087600.1.v3.1
3	3451	3654767.5	0	3653886	3655649	Aqcoe3G058100.1.v3.1
3	130	38276688	0	38275709	38277667	Aqcoe3G367800.1.v3.1
5	3570	37980720.5	0	37977758	37983683	Aqcoe5G382900.1.v3.1
3	3549	401058.5	0	399535	402582	Aqcoe3G006800.1.v3.1
7	6809	8795567	0	8794714	8796420	Aqcoe7G139900.1.v3.1
5	6809	38734882	0	38734029	38735735	Aqcoe5G392000.1.v3.1
3	3550	20825286	0	20820887	20829685	Aqcoe3G197000.1.v3.1
4	3552	31591843	0	31586753	31596933	Aqcoe4G206700.1.v3.1
3	2967	7522675	0	7521345	7524005	Aqcoe3G111800.1.v3.1
7	91	14883779	0	14882058	14885500	Aqcoe7G195900.1.v3.1
5	91	37520419.5	0	37517769	37523070	Aqcoe5G376000.1.v3.1
5	1817	37425535.5	0	37420989	37430082	Aqcoe5G374700.1.v3.1
5	1817	37354924	0	37351615	37358233	Aqcoe5G373600.1.v3.1
5	92	37471247.5	0	37470206	37472289	Aqcoe5G375400.1.v3.1
4	93	31459916.5	0	31458459	31461374	Aqcoe4G205200.1.v3.1
5	93	37364956.5	0	37363116	37366797	Aqcoe5G373800.1.v3.1
3	674	20043572	0	20040675	20046469	Aqcoe3G191200.1.v3.1
3	1628	33754110.5	0	33749798	33758423	Aqcoe3G294600.1.v3.1
3	1780	4655870.5	0	4654949	4656792	Aqcoe3G074300.1.v3.1
3	1780	39334825	0	39332299	39337351	Aqcoe3G384400.1.v3.1
3	1779	39351437	0	39350672	39352202	Aqcoe3G384700.1.v3.1
4	2969	31519345.5	0	31515552	31523139	Aqcoe4G205900.1.v3.1
5	10942	44529966.5	0	44523701	44536232	Aqcoe5G478600.1.v3.1
3	2944	20035331.5	0	20032346	20038317	Aqcoe3G191100.1.v3.1
3	2943	20235988	0	20233035	20238941	Aqcoe3G193100.1.v3.1
3	2942	20264290.5	0	20263952	20264629	Aqcoe3G193400.1.v3.1
5	2942	36315438.5	0	36313255	36317622	Aqcoe5G362300.1.v3.1
3	10892	41422680	0	41421044	41424316	Aqcoe3G422200.1.v3.1
5	3501	35943749.5	0	35942962	35944537	Aqcoe5G359000.1.v3.1
3	3501	20534405	0	20533393	20535417	Aqcoe3G195000.1.v3.1
5	3003	35905163	0	35904261	35906065	Aqcoe5G358200.1.v3.1
7	3003	6292108.5	0	6291207	6293010	Aqcoe7G104100.1.v3.1
3	3500	5793005	0	5788946	5797064	Aqcoe3G090000.1.v3.1
3	3499	5809484.5	0	5807871	5811098	Aqcoe3G090300.1.v3.1
7	9848	6323461.5	0	6322382	6324541	Aqcoe7G104400.1.v3.1
5	9848	35924045.5	0	35922966	35925125	Aqcoe5G358600.1.v3.1
5	3561	35831236.5	0	35827118	35835355	Aqcoe5G357700.1.v3.1
5	3002	35823022	0	35820622	35825422	Aqcoe5G357600.1.v3.1
5	3001	34307473.5	0	34298359	34316588	Aqcoe5G342400.1.v3.1
2	3001	35995728	0	35990905	36000551	Aqcoe2G311400.1.v3.1
5	1826	35977651.5	0	35976622	35978681	Aqcoe5G359600.1.v3.1
3	1826	20510803	0	20509158	20512448	Aqcoe3G194600.1.v3.1
5	1827	35895540	0	35894312	35896768	Aqcoe5G358100.1.v3.1
5	3000	34282393.5	0	34278752	34286035	Aqcoe5G342000.1.v3.1
5	10191	35415526.5	0	35414695	35416358	Aqcoe5G352400.1.v3.1
5	1829	35790478.5	0	35790335	35790622	Aqcoe5G357300.1.v3.1
5	1829	35861042	0	35860349	35861735	Aqcoe5G357900.1.v3.1
5	1830	35774605.5	0	35770621	35778590	Aqcoe5G357000.1.v3.1
5	3012	4803419.5	0	4802888	4803951	Aqcoe5G089500.1.v3.1
3	666	14124323	0	14124085	14124561	Aqcoe3G161300.1.v3.1
5	666	34852124.5	0	34850803	34853446	Aqcoe5G346800.1.v3.1
5	3583	39062575	0	39059888	39065262	Aqcoe5G397200.1.v3.1
5	10180	38809188	0	38808663	38809713	Aqcoe5G393300.1.v3.1
3	166	35042125	0	35040776	35043474	Aqcoe3G313300.1.v3.1
3	166	6904736	0	6902889	6906583	Aqcoe3G102800.1.v3.1
5	167	35725887	0	35725254	35726520	Aqcoe5G356200.1.v3.1
3	3542	18439018.5	0	18435330	18442707	Aqcoe3G182500.1.v3.1
3	3541	38480960.5	0	38478122	38483799	Aqcoe3G370700.1.v3.1
5	665	34703361.5	0	34696867	34709856	Aqcoe5G345700.1.v3.1
3	665	13949773.5	0	13946531	13953016	Aqcoe3G159900.1.v3.1
5	665	34799096	0	34794830	34803362	Aqcoe5G346400.1.v3.1
5	664	34676338.5	0	34674164	34678513	Aqcoe5G345600.1.v3.1
5	3423	34658662	0	34657608	34659716	Aqcoe5G345400.1.v3.1
3	3423	13811407.5	0	13810506	13812309	Aqcoe3G159400.1.v3.1
2	3423	36051086.5	0	36050371	36051802	Aqcoe2G313000.1.v3.1
5	1841	34763396.5	0	34762866	34763927	Aqcoe5G346000.1.v3.1
3	1841	14025764	0	14025457	14026071	Aqcoe3G160500.1.v3.1
5	1840	34871163	0	34868462	34873864	Aqcoe5G347000.1.v3.1
5	5032	20412306	0	20408356	20416256	Aqcoe5G268800.2.v3.1
2	2796	35773616.5	0	35764722	35782511	Aqcoe2G308800.1.v3.1
5	7744	3866430.5	0	3865880	3866981	Aqcoe5G072400.1.v3.1
1	2616	41500512	1	41493798	41507226	Aqcoe1G448500.1.v3.1
1	2615	40749426	1	40745866	40752986	Aqcoe1G434900.1.v3.1
2	5305	6491053	1	6490430	6491676	Aqcoe2G087700.1.v3.1
1	5305	39026701.5	1	39026081	39027322	Aqcoe1G409900.1.v3.1
1	474	39290244.5	1	39289389	39291100	Aqcoe1G413900.1.v3.1
1	5299	5938748	1	5938126	5939370	Aqcoe1G110700.1.v3.1
1	7265	8204078	1	8198927	8209229	Aqcoe1G146100.1.v3.1
2	7269	6302700	1	6302315	6303085	Aqcoe2G085300.1.v3.1
2	5214	7067449.5	1	7066985	7067914	Aqcoe2G095300.1.v3.1
1	5214	39775412.5	1	39774942	39775883	Aqcoe1G420300.1.v3.1
2	5391	7091981.5	1	7089756	7094207	Aqcoe2G095700.1.v3.1
1	9690	23289375	1	23287958	23290792	Aqcoe1G300000.1.v3.1
1	9690	29494474.5	1	29493456	29495493	Aqcoe1G329100.1.v3.1
2	6032	6915407.5	1	6914444	6916371	Aqcoe2G093400.1.v3.1
1	469	39759232	1	39756802	39761662	Aqcoe1G420100.1.v3.1
2	469	7006263.5	1	7004154	7008373	Aqcoe2G094400.1.v3.1
1	606	4752004.5	1	4751743	4752266	Aqcoe1G089000.1.v3.1
6	467	29485987.5	1	29485335	29486640	Aqcoe6G319000.1.v3.1
1	467	36122295	1	36121536	36123054	Aqcoe1G372900.1.v3.1
1	5210	40056509	1	40055806	40057212	Aqcoe1G424300.1.v3.1
1	1392	1211419.5	1	1209596	1213243	Aqcoe1G023100.1.v3.1
2	10512	4648251	1	4647941	4648561	Aqcoe2G065800.1.v3.1
1	10512	3406730	1	3406208	3407252	Aqcoe1G066800.1.v3.1
1	5209	40085023.5	1	40083382	40086665	Aqcoe1G425100.1.v3.1
2	5209	2773151	1	2771671	2774631	Aqcoe2G041500.1.v3.1
1	5208	40102528	1	40097542	40107514	Aqcoe1G425300.1.v3.1
1	5206	6560867	1	6559514	6562220	Aqcoe1G120400.1.v3.1
1	5895	44053432	1	44052820	44054044	Aqcoe1G492000.1.v3.1
1	5205	6484974.5	1	6482793	6487156	Aqcoe1G118700.1.v3.1
2	5205	17138912.5	1	17137742	17140083	Aqcoe2G159500.1.v3.1
1	5205	6570317	1	6565723	6574911	Aqcoe1G120600.1.v3.1
2	5281	7436729	1	7435220	7438238	Aqcoe2G099900.1.v3.1
1	5281	40309210	1	40308091	40310329	Aqcoe1G428700.1.v3.1
1	5279	40359716.5	1	40359099	40360334	Aqcoe1G429500.1.v3.1
2	6046	10515788.5	1	10512258	10519319	Aqcoe2G126100.1.v3.1
1	5277	40488774	1	40487367	40490181	Aqcoe1G430900.1.v3.1
1	5276	40498613.5	1	40497229	40499998	Aqcoe1G431300.1.v3.1
1	6576	4912855.5	1	4911597	4914114	Aqcoe1G092000.1.v3.1
1	5242	4567871.5	1	4565466	4570277	Aqcoe1G085600.1.v3.1
1	5239	4639129	1	4638072	4640186	Aqcoe1G086600.1.v3.1
1	2565	4667852	1	4665878	4669826	Aqcoe1G087400.1.v3.1
3	2565	2387287	1	2385306	2389268	Aqcoe3G037100.1.v3.1
1	5868	4645867.5	1	4644426	4647309	Aqcoe1G086800.1.v3.1
1	5237	4791986.5	1	4789478	4794495	Aqcoe1G089900.1.v3.1
1	2563	4773345	1	4772000	4774690	Aqcoe1G089500.4.v3.1
1	1384	4893825.5	1	4891691	4895960	Aqcoe1G091800.1.v3.1
1	5863	4817459.5	1	4815999	4818920	Aqcoe1G090400.1.v3.1
1	5234	4888924.5	1	4887696	4890153	Aqcoe1G091700.1.v3.1
1	10541	5345066.5	1	5341808	5348325	Aqcoe1G099500.1.v3.1
1	5861	4828429	1	4827215	4829643	Aqcoe1G090700.1.v3.1
1	1383	4901879.5	1	4899908	4903851	Aqcoe1G091900.1.v3.1
1	5233	4945534.5	1	4945298	4945771	Aqcoe1G092900.1.v3.1
1	5232	5006546.5	1	5005583	5007510	Aqcoe1G094300.1.v3.1
1	1381	4984793.5	1	4984307	4985280	Aqcoe1G093500.1.v3.1
2	5857	29114034.5	1	29111195	29116874	Aqcoe2G232900.1.v3.1
1	5857	5110005.5	1	5107974	5112037	Aqcoe1G096300.1.v3.1
1	2517	5030739.5	1	5028574	5032905	Aqcoe1G094900.1.v3.1
1	10515	8595030.5	1	8594564	8595497	Aqcoe1G152100.1.v3.1
1	5229	5051719.5	1	5051132	5052307	Aqcoe1G095300.1.v3.1
1	5228	5134103	1	5133118	5135088	Aqcoe1G096600.1.v3.1
1	5227	5138749	1	5136352	5141146	Aqcoe1G096700.1.v3.1
1	520	5419271	1	5416932	5421610	Aqcoe1G100600.1.v3.1
2	5226	25376319	1	25375492	25377146	Aqcoe2G208300.1.v3.1
1	5226	7219840	1	7218800	7220880	Aqcoe1G130600.1.v3.1
2	5225	25016512	1	25013542	25019482	Aqcoe2G206500.1.v3.1
1	5225	7250452	1	7249074	7251830	Aqcoe1G131300.1.v3.1
1	2513	5361293	1	5361172	5361414	Aqcoe1G099800.1.v3.1
2	585	28909198.5	1	28907775	28910622	Aqcoe2G231000.1.v3.1
1	585	5488910.5	1	5487885	5489936	Aqcoe1G101700.1.v3.1
1	5852	4297173.5	1	4295670	4298677	Aqcoe1G080900.1.v3.1
1	2508	5616514.5	1	5615463	5617566	Aqcoe1G105200.1.v3.1
2	2627	4884204	1	4882985	4885423	Aqcoe2G068500.1.v3.1
1	2627	3976108	1	3975057	3977159	Aqcoe1G076000.1.v3.1
2	5362	26148786.5	1	26141606	26155967	Aqcoe2G212500.1.v3.1
2	5329	28041636.5	1	28041034	28042239	Aqcoe2G223500.1.v3.1
1	5876	5792329	1	5790848	5793810	Aqcoe1G108500.1.v3.1
1	5875	4452679.5	1	4451365	4453994	Aqcoe1G083800.5.v3.1
1	7376	3789972	1	3789271	3790673	Aqcoe1G072600.1.v3.1
2	1368	27913662	1	27909196	27918128	Aqcoe2G222200.1.v3.1
1	1368	5837390.5	1	5834811	5839970	Aqcoe1G109000.1.v3.1
1	5271	2738527	1	2734745	2742309	Aqcoe1G054200.1.v3.1
2	5271	4165857	1	4163241	4168473	Aqcoe2G058900.1.v3.1
1	5271	2728437.5	1	2727072	2729803	Aqcoe1G053900.1.v3.1
1	5874	4527604	1	4523177	4532031	Aqcoe1G084900.1.v3.1
1	509	5892286	1	5891551	5893021	Aqcoe1G110000.1.v3.1
2	509	27616064	1	27615591	27616537	Aqcoe2G220000.1.v3.1
1	509	5899686	1	5896726	5902646	Aqcoe1G110100.1.v3.1
2	509	15422774.5	1	15420191	15425358	Aqcoe2G152500.1.v3.1
2	508	14663166	1	14662607	14663725	Aqcoe2G147900.1.v3.1
1	508	42420381	1	42419796	42420966	Aqcoe1G464100.1.v3.1
1	508	43937034	1	43936304	43937764	Aqcoe1G489800.1.v3.1
1	1366	42249678.5	1	42249065	42250292	Aqcoe1G460500.1.v3.1
2	5270	4203408.5	1	4202528	4204289	Aqcoe2G059700.1.v3.1
1	5270	2744291	1	2743453	2745129	Aqcoe1G054400.1.v3.1
1	5270	2777220	1	2775972	2778468	Aqcoe1G055200.1.v3.1
1	507	42469329	1	42468043	42470615	Aqcoe1G465300.1.v3.1
2	507	22708162.5	1	22706871	22709454	Aqcoe2G183800.1.v3.1
2	507	24320858	1	24319559	24322157	Aqcoe2G203300.1.v3.1
1	507	42411072.5	1	42408433	42413712	Aqcoe1G464000.1.v3.1
1	507	7440411	1	7439011	7441811	Aqcoe1G134600.1.v3.1
1	5326	966307.5	1	962544	970071	Aqcoe1G018700.1.v3.1
2	10580	12089223	1	12086198	12092248	Aqcoe2G134600.1.v3.1
2	5979	15180107.5	1	15176693	15183522	Aqcoe2G150600.1.v3.1
1	2505	43702857	1	43701289	43704425	Aqcoe1G486300.1.v3.1
2	5980	15222685	1	15210617	15234753	Aqcoe2G150900.1.v3.1
2	5328	27854735.5	1	27853907	27855564	Aqcoe2G221800.1.v3.1
1	511	5799150.5	1	5798023	5800278	Aqcoe1G108600.1.v3.1
2	2506	19745079	1	19743044	19747114	Aqcoe2G167700.1.v3.1
1	2506	43711970	1	43710220	43713720	Aqcoe1G486500.1.v3.1
1	512	5650701.5	1	5649258	5652145	Aqcoe1G105800.1.v3.1
2	514	28372575.5	1	28368592	28376559	Aqcoe2G226100.1.v3.1
1	514	5599012.5	1	5595715	5602310	Aqcoe1G104900.1.v3.1
2	5330	28213335.5	1	28212776	28213895	Aqcoe2G225100.1.v3.1
1	583	5677803	1	5676518	5679088	Aqcoe1G106400.1.v3.1
2	583	14521143	1	14516515	14525771	Aqcoe2G146700.1.v3.1
2	583	28103834	1	28102464	28105204	Aqcoe2G224300.1.v3.1
1	517	5471380	1	5470793	5471967	Aqcoe1G101500.1.v3.1
2	517	39171203.5	1	39170883	39171524	Aqcoe2G368300.1.v3.1
2	517	28917020.5	1	28916739	28917302	Aqcoe2G231100.1.v3.1
1	2628	3919589.5	1	3918938	3920241	Aqcoe1G074600.1.v3.1
1	584	5579181.5	1	5578763	5579600	Aqcoe1G104300.1.v3.1
2	584	28402069	1	28395031	28409107	Aqcoe2G226300.1.v3.1
2	9990	4146876.5	1	4146292	4147461	Aqcoe2G058500.1.v3.1
1	519	5434895.5	1	5434162	5435629	Aqcoe1G100800.1.v3.1
2	5974	10053099	1	10051652	10054546	Aqcoe2G122200.1.v3.1
1	5853	4396295.5	1	4395412	4397179	Aqcoe1G082700.1.v3.1
1	5854	5356465.5	1	5354326	5358605	Aqcoe1G099600.1.v3.1
1	2514	5311352	1	5309533	5313171	Aqcoe1G098900.1.v3.1
2	2514	29044103	1	29043168	29045038	Aqcoe2G232200.1.v3.1
1	2514	5293879	1	5292644	5295114	Aqcoe1G098800.1.v3.1
2	2514	29040732.5	1	29040072	29041393	Aqcoe2G232100.1.v3.1
1	5856	5146390.5	1	5142293	5150488	Aqcoe1G096800.1.v3.1
1	2515	5156095.5	1	5152192	5159999	Aqcoe1G096900.1.v3.1
2	521	29031156.5	1	29029955	29032358	Aqcoe2G231800.1.v3.1
1	522	5093742.5	1	5092668	5094817	Aqcoe1G096000.1.v3.1
1	2560	43385936.5	1	43383724	43388149	Aqcoe1G480600.1.v3.1
1	2561	43370022.5	1	43367001	43373044	Aqcoe1G480300.1.v3.1
1	604	4875219.5	1	4873005	4877434	Aqcoe1G091400.1.v3.1
1	535	940678.5	1	938353	943004	Aqcoe1G018300.1.v3.1
2	535	669806	1	667199	672413	Aqcoe2G008800.1.v3.1
1	5236	4804188.5	1	4803412	4804965	Aqcoe1G090000.1.v3.1
1	1385	4831815	1	4831213	4832417	Aqcoe1G090800.1.v3.1
1	5240	4622553.5	1	4622140	4622967	Aqcoe1G086300.1.v3.1
1	5870	4632391	1	4630053	4634729	Aqcoe1G086500.1.v3.1
1	7251	43687789.5	1	43685192	43690387	Aqcoe1G485900.1.v3.1
1	1386	4716347	1	4713318	4719376	Aqcoe1G088100.1.v3.1
1	536	4937147	1	4936909	4937385	Aqcoe1G092700.1.v3.1
1	536	4882363	1	4881242	4883484	Aqcoe1G091500.1.v3.1
2	2678	2761049	1	2760241	2761857	Aqcoe2G041200.1.v3.1
1	605	4765450.5	1	4763911	4766990	Aqcoe1G089300.1.v3.1
2	6045	22118984.5	1	22118022	22119947	Aqcoe2G180200.1.v3.1
1	6045	42792374.5	1	42790532	42794217	Aqcoe1G470900.1.v3.1
2	6045	18999201.5	1	18998258	19000145	Aqcoe2G165700.1.v3.1
2	2679	7726912.5	1	7723832	7729993	Aqcoe2G103300.1.v3.1
1	2679	40516513	1	40514041	40518985	Aqcoe1G431500.1.v3.1
1	1360	42530437	1	42527808	42533066	Aqcoe1G466300.1.v3.1
1	575	42095402	1	42088803	42102001	Aqcoe1G458100.1.v3.1
1	575	5870294	1	5868900	5871688	Aqcoe1G109900.1.v3.1
2	575	15398414	1	15395057	15401771	Aqcoe2G152200.1.v3.1
1	5180	42477790.5	1	42473682	42481899	Aqcoe1G465500.1.v3.1
1	5180	42477790.5	1	42473682	42481899	Aqcoe1G465500.2.v3.1
1	5181	42330877	1	42328308	42333446	Aqcoe1G462100.1.v3.1
1	5182	42306300.5	1	42305316	42307285	Aqcoe1G461800.1.v3.1
7	901	625229	2	621609	628849	Aqcoe7G010100.1.v3.1
3	10667	1109028.5	2	1108796	1109261	Aqcoe3G017500.1.v3.1
3	10667	1118955	2	1118530	1119380	Aqcoe3G017600.1.v3.1
3	10041	26400100	2	26398576	26401624	Aqcoe3G223700.1.v3.1
3	10040	32079718	2	32077961	32081475	Aqcoe3G274300.1.v3.1
3	10118	29892110.5	2	29883689	29900532	Aqcoe3G251300.1.v3.1
3	3082	29868926.5	2	29868195	29869658	Aqcoe3G251100.1.v3.1
3	4252	30284606	2	30283220	30285992	Aqcoe3G255100.1.v3.1
3	10117	28432079	2	28431952	28432206	Aqcoe3G237700.1.v3.1
2	10626	3430311.5	2	3430243	3430380	Aqcoe2G051000.1.v3.1
3	3080	28561454	2	28558749	28564159	Aqcoe3G238700.1.v3.1
5	6704	40763150	2	40761076	40765224	Aqcoe5G420300.1.v3.1
3	4213	28270032	2	28267645	28272419	Aqcoe3G235700.1.v3.1
3	4216	28377341	2	28375653	28379029	Aqcoe3G236800.1.v3.1
1	4216	1770439	2	1770339	1770539	Aqcoe1G033700.1.v3.1
3	3076	30533309	2	30530460	30536158	Aqcoe3G258500.1.v3.1
3	3079	28543569.5	2	28539988	28547151	Aqcoe3G238100.1.v3.1
3	8051	28786890	2	28786164	28787616	Aqcoe3G241300.1.v3.1
7	7084	1949947.5	2	1948324	1951571	Aqcoe7G032900.1.v3.1
7	7085	3271076.5	2	3270648	3271505	Aqcoe7G054100.1.v3.1
3	10116	31193339.5	2	31189383	31197296	Aqcoe3G265000.1.v3.1
3	10669	30444213.5	2	30443024	30445403	Aqcoe3G257200.1.v3.1
3	4254	30093887.5	2	30093249	30094526	Aqcoe3G253300.1.v3.1
3	4253	30175713.5	2	30174399	30177028	Aqcoe3G254400.1.v3.1
3	3081	28657780.5	2	28653182	28662379	Aqcoe3G239500.1.v3.1
3	4251	25669836	2	25665634	25674038	Aqcoe3G219100.1.v3.1
3	10670	15639953	2	15639850	15640056	Aqcoe3G170400.1.v3.1
7	3071	5625034	2	5623368	5626700	Aqcoe7G093400.1.v3.1
3	3071	31208770	2	31206034	31211506	Aqcoe3G265400.1.v3.1
7	3071	4198796	2	4198663	4198929	Aqcoe7G069500.1.v3.1
3	3071	30186843	2	30183810	30189876	Aqcoe3G254600.1.v3.1
3	4264	18623163	2	18621997	18624329	Aqcoe3G183400.1.v3.1
3	4263	18752835.5	2	18751351	18754320	Aqcoe3G184300.1.v3.1
3	3073	30429164.5	2	30427095	30431234	Aqcoe3G256900.1.v3.1
3	3072	31214953.5	2	31214039	31215868	Aqcoe3G265500.1.v3.1
3	3072	31219241	2	31217490	31220992	Aqcoe3G265600.1.v3.1
3	3069	30910541	2	30907144	30913938	Aqcoe3G262300.1.v3.1
3	4238	29541978.5	2	29540468	29543489	Aqcoe3G249000.1.v3.1
2	3055	39350227	2	39347270	39353184	Aqcoe2G372200.1.v3.1
5	3055	1448313.5	2	1447238	1449389	Aqcoe5G026200.1.v3.1
3	3056	31448504	2	31445396	31451612	Aqcoe3G268500.1.v3.1
3	3057	31492645.5	2	31491528	31493763	Aqcoe3G268900.1.v3.1
7	8574	5400888.5	2	5394431	5407346	Aqcoe7G089300.1.v3.1
5	6751	40891275.5	2	40889511	40893040	Aqcoe5G422900.1.v3.1
7	6752	5467164.5	2	5465404	5468925	Aqcoe7G090400.1.v3.1
5	3117	40117817.5	2	40112667	40122968	Aqcoe5G411400.1.v3.1
5	3115	40164307.5	2	40162212	40166403	Aqcoe5G412300.1.v3.1
3	6706	29620413.5	2	29615463	29625364	Aqcoe3G249200.1.v3.1
3	9498	32062570	2	32059918	32065222	Aqcoe3G274000.1.v3.1
7	3194	1550659	2	1549914	1551404	Aqcoe7G026700.1.v3.1
5	3086	40253755	2	40252384	40255126	Aqcoe5G413400.1.v3.1
7	4341	4940187.5	2	4937283	4943092	Aqcoe7G082500.1.v3.1
7	3091	4958199	2	4956453	4959945	Aqcoe7G082700.1.v3.1
5	3091	40441336.5	2	40439178	40443495	Aqcoe5G416200.1.v3.1
7	3091	4771715.5	2	4769742	4773689	Aqcoe7G079900.1.v3.1
7	868	4805752	2	4805553	4805951	Aqcoe7G080200.1.v3.1
7	868	4825507.5	2	4825028	4825987	Aqcoe7G080500.1.v3.1
5	4298	40799590	2	40799003	40800177	Aqcoe5G421100.1.v3.1
7	4298	4146886	2	4145326	4148446	Aqcoe7G069000.1.v3.1
1	867	9291998	2	9291035	9292961	Aqcoe1G163100.1.v3.1
7	867	4736902.5	2	4736329	4737476	Aqcoe7G079300.1.v3.1
3	7087	29882952.5	2	29882473	29883432	Aqcoe3G251200.1.v3.1
7	4335	2259631	2	2259447	2259815	Aqcoe7G037800.1.v3.1
7	961	3788884.5	2	3785363	3792406	Aqcoe7G062500.1.v3.1
7	4334	2185887.5	2	2182841	2188934	Aqcoe7G036900.1.v3.1
7	6276	4497972.5	2	4495932	4500013	Aqcoe7G074700.1.v3.1
7	10501	36767657.5	2	36767004	36768311	Aqcoe7G340800.1.v3.1
7	6274	20302010	2	20301255	20302765	Aqcoe7G226700.1.v3.1
2	6274	23317105	2	23316751	23317459	Aqcoe2G192100.1.v3.1
7	3288	4578976	2	4577783	4580169	Aqcoe7G076800.1.v3.1
7	10329	916510	2	915732	917288	Aqcoe7G014400.1.v3.1
7	3290	4453109.5	2	4449210	4457009	Aqcoe7G074200.1.v3.1
7	10328	194668.5	2	193692	195645	Aqcoe7G002400.1.v3.1
7	3291	4434934	2	4432093	4437775	Aqcoe7G073900.1.v3.1
7	825	858468	2	852783	864153	Aqcoe7G013200.1.v3.1
5	825	43196344.5	2	43192838	43199851	Aqcoe5G455200.2.v3.1
7	956	1771057.5	2	1768592	1773523	Aqcoe7G030000.1.v3.1
7	3293	4381867.5	2	4381337	4382398	Aqcoe7G073000.1.v3.1
3	905	29393831.5	2	29391257	29396406	Aqcoe3G247400.1.v3.1
7	3167	4120551	2	4119301	4121801	Aqcoe7G068300.1.v3.1
7	3165	3970342.5	2	3969644	3971041	Aqcoe7G065100.1.v3.1
7	4312	4008232.5	2	4007143	4009322	Aqcoe7G065700.1.v3.1
7	4311	3918159	2	3917402	3918916	Aqcoe7G064500.1.v3.1
7	3164	3924712	2	3919973	3929451	Aqcoe7G064600.1.v3.1
7	3163	3862890	2	3861415	3864365	Aqcoe7G063900.1.v3.1
7	3297	4202254	2	4200788	4203720	Aqcoe7G069600.1.v3.1
3	6759	28052774.5	2	28052511	28053038	Aqcoe3G234600.1.v3.1
7	3296	4270856.5	2	4270480	4271233	Aqcoe7G071100.1.v3.1
7	964	4685153	2	4683299	4687007	Aqcoe7G078500.1.v3.1
5	4296	42048617.5	2	42045346	42051889	Aqcoe5G438000.1.v3.1
7	10788	2809655	2	2804513	2814797	Aqcoe7G047800.1.v3.1
7	4314	4118177	2	4117860	4118494	Aqcoe7G068200.1.v3.1
7	4315	4138045.5	2	4137333	4138758	Aqcoe7G068800.1.v3.1
7	4316	4196399.5	2	4194790	4198009	Aqcoe7G069300.1.v3.1
7	4317	4223188.5	2	4222409	4223968	Aqcoe7G070500.1.v3.1
7	827	4358882	2	4357313	4360451	Aqcoe7G072700.1.v3.1
7	3292	4411374	2	4409684	4413064	Aqcoe7G073500.1.v3.1
7	3138	1947284	2	1946731	1947837	Aqcoe7G032800.1.v3.1
7	3139	1993755	2	1990951	1996559	Aqcoe7G033500.1.v3.1
7	3140	4332694	2	4331038	4334350	Aqcoe7G072400.2.v3.1
7	3141	4352793.5	2	4350884	4354703	Aqcoe7G072600.1.v3.1
7	3289	4524305	2	4522373	4526237	Aqcoe7G075500.1.v3.1
5	3289	40785804.5	2	40782480	40789129	Aqcoe5G420700.1.v3.1
7	10789	2977755	2	2975364	2980146	Aqcoe7G050400.1.v3.1
7	3143	4387452	2	4384630	4390274	Aqcoe7G073100.1.v3.1
7	3144	4460245.5	2	4458413	4462078	Aqcoe7G074300.1.v3.1
7	3145	4534990	2	4533383	4536597	Aqcoe7G075600.1.v3.1
7	864	1545135.5	2	1542863	1547408	Aqcoe7G026600.1.v3.1
5	4297	40813300	2	40811572	40815028	Aqcoe5G421300.1.v3.1
7	6701	1421918.5	2	1420597	1423240	Aqcoe7G023900.1.v3.1
7	3142	4364530	2	4362494	4366566	Aqcoe7G072800.1.v3.1
7	3287	4742775.5	2	4741764	4743787	Aqcoe7G079400.1.v3.1
7	3286	1285288	2	1283987	1286589	Aqcoe7G021300.1.v3.1
7	963	4707095	2	4705773	4708417	Aqcoe7G078900.1.v3.1
4	1188	10259529.5	2	10257095	10261964	Aqcoe4G100500.1.v3.1
1	1188	17801994	2	17797623	17806365	Aqcoe1G263200.1.v3.1
1	1189	18176804.5	2	18172599	18181010	Aqcoe1G267000.1.v3.1
5	865	41794796	2	41791623	41797969	Aqcoe5G433800.1.v3.1
7	1190	4701336	2	4699397	4703275	Aqcoe7G078800.1.v3.1
7	10303	1795204.5	2	1794053	1796356	Aqcoe7G030400.1.v3.1
3	7086	29675659.5	2	29673267	29678052	Aqcoe3G249500.1.v3.1
7	4337	4781778	2	4776648	4786908	Aqcoe7G080100.1.v3.1
7	4338	4829264	2	4828184	4830344	Aqcoe7G080600.1.v3.1
2	2753	33205855.5	3	33205619	33206092	Aqcoe2G275600.1.v3.1
2	5523	33826096	3	33824714	33827478	Aqcoe2G281200.1.v3.1
2	5522	33941281	3	33940345	33942217	Aqcoe2G283100.1.v3.1
2	2755	32135791.5	3	32134880	32136703	Aqcoe2G263200.1.v3.1
2	4901	40137275.5	3	40135845	40138706	Aqcoe2G385600.1.v3.1
2	2765	32405438.5	3	32401445	32409432	Aqcoe2G266200.1.v3.1
2	4902	40141895	3	40140297	40143493	Aqcoe2G385700.1.v3.1
3	4903	8693990	3	8693701	8694279	Aqcoe3G123300.1.v3.1
2	4903	32422679	3	32417779	32427579	Aqcoe2G266400.1.v3.1
2	2759	30927504	3	30924458	30930550	Aqcoe2G251900.1.v3.1
2	4905	32649279.5	3	32647053	32651506	Aqcoe2G269100.1.v3.1
2	5503	33074262.5	3	33073050	33075475	Aqcoe2G274000.1.v3.1
2	4906	32787555	3	32783679	32791431	Aqcoe2G270600.1.v3.1
2	2761	32756763	3	32755956	32757570	Aqcoe2G270400.1.v3.1
2	2761	32158789	3	32157704	32159874	Aqcoe2G263400.1.v3.1
3	9465	3842176.5	3	3841802	3842551	Aqcoe3G061600.1.v3.1
2	7339	33228484	3	33227418	33229550	Aqcoe2G275700.1.v3.1
5	784	25817279	3	25816331	25818227	Aqcoe5G297300.1.v3.1
2	784	31762772.5	3	31761819	31763726	Aqcoe2G259700.1.v3.1
2	737	32971335	3	32969961	32972709	Aqcoe2G273000.1.v3.1
2	1309	33255771.5	3	33247062	33264481	Aqcoe2G276000.1.v3.1
2	5495	33542656.5	3	33541486	33543827	Aqcoe2G278500.1.v3.1
2	5494	33551604	3	33548751	33554457	Aqcoe2G278700.1.v3.1
2	5493	34085644.5	3	34083608	34087681	Aqcoe2G284900.1.v3.1
2	5493	33620049	3	33619412	33620686	Aqcoe2G279400.1.v3.1
2	5491	33672631.5	3	33665536	33679727	Aqcoe2G279700.1.v3.1
2	10012	39178379	3	39178108	39178650	Aqcoe2G368400.1.v3.1
2	741	33631510.5	3	33628578	33634443	Aqcoe2G279500.1.v3.1
2	2715	33613242	3	33610723	33615761	Aqcoe2G279300.1.v3.1
2	2716	33809317	3	33808930	33809704	Aqcoe2G280900.1.v3.1
2	2717	33918440	3	33917813	33919067	Aqcoe2G282800.1.v3.1
3	6665	34886355	3	34885907	34886803	Aqcoe3G310800.1.v3.1
5	7238	25406701	3	25399743	25413659	Aqcoe5G296100.1.v3.1
2	4930	34058956	3	34058420	34059492	Aqcoe2G284800.1.v3.1
2	4951	34857830.5	3	34854335	34861326	Aqcoe2G295800.1.v3.1
2	4952	34959123.5	3	34958472	34959775	Aqcoe2G296600.1.v3.1
2	4954	34459031.5	3	34454016	34464047	Aqcoe2G290100.1.v3.1
2	5516	34580538.5	3	34578057	34583020	Aqcoe2G291800.1.v3.1
2	5513	34638746.5	3	34636053	34641440	Aqcoe2G292500.1.v3.1
5	5565	4680234.5	3	4678634	4681835	Aqcoe5G087400.1.v3.1
5	5564	4665419	3	4664442	4666396	Aqcoe5G087100.1.v3.1
2	2787	35051370.5	3	35049191	35053550	Aqcoe2G297800.1.v3.1
5	5562	4517295.5	3	4514957	4519634	Aqcoe5G084500.1.v3.1
5	5562	20351029.5	3	20343025	20359034	Aqcoe5G268700.1.v3.1
2	5562	30473634.5	3	30472960	30474309	Aqcoe2G246300.1.v3.1
5	2990	4592496.5	3	4591122	4593871	Aqcoe5G085700.1.v3.1
5	5103	24632369.5	3	24628528	24636211	Aqcoe5G292200.1.v3.1
5	2986	39369593	3	39365724	39373462	Aqcoe5G401800.1.v3.1
5	5559	4431845.5	3	4426477	4437214	Aqcoe5G082700.1.v3.1
5	5558	4352793	3	4351927	4353659	Aqcoe5G081600.1.v3.1
5	3024	4464630.5	3	4463768	4465493	Aqcoe5G083400.1.v3.1
5	3024	4453736	3	4452217	4455255	Aqcoe5G083000.1.v3.1
2	3024	35399954	3	35398435	35401473	Aqcoe2G303100.1.v3.1
2	3024	35390671	3	35390250	35391092	Aqcoe2G302800.1.v3.1
2	2738	35451340.5	3	35447513	35455168	Aqcoe2G304100.1.v3.1
5	1281	1967490.5	3	1965828	1969153	Aqcoe5G036900.1.v3.1
2	10587	9919908	3	9918494	9921322	Aqcoe2G121300.1.v3.1
2	1280	38858868.5	3	38858318	38859419	Aqcoe2G363200.1.v3.1
5	1280	2005452.5	3	2004991	2005914	Aqcoe5G037800.1.v3.1
2	2798	35657991.5	3	35651209	35664774	Aqcoe2G307100.1.v3.1
5	2798	4257001.5	3	4250603	4263400	Aqcoe5G079700.1.v3.1
2	5535	40155334	3	40154401	40156267	Aqcoe2G386300.1.v3.1
2	4922	33563384	3	33558932	33567836	Aqcoe2G278900.1.v3.1
2	4924	35756234.5	3	35755015	35757454	Aqcoe2G308500.1.v3.1
5	1842	34714053	3	34713833	34714273	Aqcoe5G345800.1.v3.1
5	1842	4317207	3	4317053	4317361	Aqcoe5G080900.1.v3.1
5	1842	4314060	3	4312950	4315170	Aqcoe5G080800.1.v3.1
3	1842	13927934	3	13927726	13928142	Aqcoe3G159700.1.v3.1
5	1843	34633912.5	3	34632932	34634893	Aqcoe5G345000.1.v3.1
3	1843	13933748.5	3	13930166	13937331	Aqcoe3G159800.1.v3.1
5	1845	34418382	3	34415804	34420960	Aqcoe5G343000.1.v3.1
5	1846	34265291	3	34264868	34265714	Aqcoe5G341800.1.v3.1
5	656	31536061.5	3	31528515	31543608	Aqcoe5G325200.1.v3.1
4	3553	31600327	3	31598108	31602546	Aqcoe4G206800.1.v3.1
5	655	32992919	3	32989833	32996005	Aqcoe5G334700.1.v3.1
5	202	34133355	3	34126893	34139817	Aqcoe5G340000.1.v3.1
5	203	34121940.5	3	34120647	34123234	Aqcoe5G339900.1.v3.1
5	171	34201938	3	34201448	34202428	Aqcoe5G340600.1.v3.1
5	171	34191150	3	34189399	34192901	Aqcoe5G340400.1.v3.1
3	6843	35248285	3	35245864	35250706	Aqcoe3G316000.1.v3.1
5	174	31713409.5	3	31709728	31717091	Aqcoe5G325800.2.v3.1
3	174	10090968.5	3	10089686	10092251	Aqcoe3G136200.1.v3.1
5	174	31713409.5	3	31709728	31717091	Aqcoe5G325800.1.v3.1
5	177	32131983	3	32128404	32135562	Aqcoe5G328500.1.v3.1
5	10200	7545092.5	3	7544739	7545446	Aqcoe5G135300.1.v3.1
5	10695	31277128	3	31275069	31279187	Aqcoe5G322900.1.v3.1
5	3035	1231356.5	3	1229161	1233552	Aqcoe5G022200.1.v3.1
5	3036	33282300.5	3	33278617	33285984	Aqcoe5G336100.1.v3.1
5	82	31613409	3	31593336	31633482	Aqcoe5G325600.1.v3.1
5	82	31618050	3	31602618	31633482	Aqcoe5G325600.8.v3.1
5	10199	7485564.5	3	7485316	7485813	Aqcoe5G134600.1.v3.1
3	6668	767067.5	3	766282	767853	Aqcoe3G011600.1.v3.1
3	7845	6161337	3	6160346	6162328	Aqcoe3G093300.1.v3.1
5	1819	37396271	3	37395505	37397037	Aqcoe5G374200.1.v3.1
5	83	4012506.5	3	4011317	4013696	Aqcoe5G075100.1.v3.1
5	83	31757744.5	3	31756761	31758728	Aqcoe5G326100.1.v3.1
5	3026	4424050	3	4423485	4424615	Aqcoe5G082500.1.v3.1
5	10452	11870556	3	11869829	11871283	Aqcoe5G198600.1.v3.1
3	7848	22522893.5	3	22522474	22523313	Aqcoe3G206800.1.v3.1
1	654	41219394	3	41219150	41219638	Aqcoe1G443800.1.v3.1
5	3027	4398338	3	4397632	4399044	Aqcoe5G082100.1.v3.1
2	2766	32532200	3	32532058	32532342	Aqcoe2G267500.1.v3.1
2	10592	9102584	3	9082662	9122506	Aqcoe2G111800.1.v3.1
2	2777	36407927.5	3	36406249	36409606	Aqcoe2G319300.2.v3.1
2	2777	36407927.5	3	36406249	36409606	Aqcoe2G319300.1.v3.1
5	2777	3779868.5	3	3777229	3782508	Aqcoe5G070000.1.v3.1
5	2777	3785539	3	3783894	3787184	Aqcoe5G070100.1.v3.1
5	4840	4065496.5	3	4063611	4067382	Aqcoe5G076000.1.v3.1
2	4840	36092462.5	3	36090393	36094532	Aqcoe2G313500.1.v3.1
2	6656	36565494	3	36563585	36567403	Aqcoe2G321300.1.v3.1
2	2774	36654235.5	3	36653544	36654927	Aqcoe2G323000.1.v3.1
5	771	3659740	3	3657728	3661752	Aqcoe5G067500.1.v3.1
2	771	36560324	3	36558333	36562315	Aqcoe2G321200.1.v3.1
2	771	36548862	3	36547296	36550428	Aqcoe2G321100.1.v3.1
5	771	3640428	3	3638703	3642153	Aqcoe5G067200.1.v3.1
2	771	36450340	3	36448598	36452082	Aqcoe2G319500.1.v3.1
2	771	37012021	3	37011039	37013003	Aqcoe2G330600.1.v3.1
5	5038	3798949.5	3	3798863	3799036	Aqcoe5G070600.1.v3.1
2	1283	35521272.5	3	35520188	35522357	Aqcoe2G305100.1.v3.1
5	1283	4089836.5	3	4089651	4090022	Aqcoe5G076500.1.v3.1
2	7326	32414250.5	3	32411697	32416804	Aqcoe2G266300.1.v3.1
7	4368	64457	4	62837	66077	Aqcoe7G000500.1.v3.1
5	896	42385594.5	4	42383725	42387464	Aqcoe5G443700.2.v3.1
7	896	1372559	4	1369978	1375140	Aqcoe7G022900.6.v3.1
7	896	1372559	4	1369978	1375140	Aqcoe7G022900.5.v3.1
7	896	1372559	4	1369978	1375140	Aqcoe7G022900.1.v3.1
5	896	42385594.5	4	42383725	42387464	Aqcoe5G443700.1.v3.1
3	930	15859214.5	4	15856927	15861502	Aqcoe3G171800.1.v3.1
4	930	3030319.5	4	3029003	3031636	Aqcoe4G034900.1.v3.1
4	930	2770727	4	2768492	2772962	Aqcoe4G032300.1.v3.1
7	960	3802972	4	3801507	3804437	Aqcoe7G062600.1.v3.1
7	4369	1288736.5	4	1287641	1289832	Aqcoe7G021500.1.v3.1
5	3106	44003354	4	44001442	44005266	Aqcoe5G468600.1.v3.1
7	3106	292462	4	291046	293878	Aqcoe7G004300.1.v3.1
7	892	1014046.5	4	1012908	1015185	Aqcoe7G016500.1.v3.1
5	3258	44072627	4	44071704	44073550	Aqcoe5G470300.1.v3.1
5	3260	42594736.5	4	42593812	42595661	Aqcoe5G445500.1.v3.1
5	10463	9364299	4	9363874	9364724	Aqcoe5G163400.1.v3.1
4	10683	45566681.5	4	45564635	45568728	Aqcoe4G310500.1.v3.1
5	3232	42165423	4	42162827	42168019	Aqcoe5G440100.1.v3.1
5	3231	42123585.5	4	42121230	42125941	Aqcoe5G439400.6.v3.1
5	3108	42656461.5	4	42654269	42658654	Aqcoe5G447000.1.v3.1
3	3230	26234020	4	26230949	26237091	Aqcoe3G222300.1.v3.1
7	6767	1841302.5	4	1840931	1841674	Aqcoe7G030900.1.v3.1
7	6699	1119786.5	4	1119475	1120098	Aqcoe7G018300.1.v3.1
5	3092	40516962.5	4	40514222	40519703	Aqcoe5G417300.2.v3.1
7	847	2005999	4	2004509	2007489	Aqcoe7G033800.1.v3.1
7	3283	2581714.5	4	2578416	2585013	Aqcoe7G044100.1.v3.1
7	3345	1480804	4	1480485	1481123	Aqcoe7G025200.1.v3.1
7	3344	1500669	4	1499310	1502028	Aqcoe7G025800.1.v3.1
7	3344	43558942	4	43557370	43560514	Aqcoe7G444100.1.v3.1
7	3343	1529941	4	1527799	1532083	Aqcoe7G026400.1.v3.1
7	817	2556086	4	2553755	2558417	Aqcoe7G043700.1.v3.1
5	817	40978469.5	4	40977738	40979201	Aqcoe5G424300.1.v3.1
7	3341	701006	4	699555	702457	Aqcoe7G011000.1.v3.1
7	3192	1636159.5	4	1635310	1637009	Aqcoe7G027800.1.v3.1
3	6692	41152763.5	4	41151108	41154419	Aqcoe3G416300.1.v3.1
7	858	2165685.5	4	2164171	2167200	Aqcoe7G036400.1.v3.1
7	3332	2200662	4	2198915	2202409	Aqcoe7G037000.1.v3.1
7	843	2274889.5	4	2273610	2276169	Aqcoe7G038100.1.v3.1
1	859	40372382	4	40371604	40373160	Aqcoe1G429700.1.v3.1
7	859	1754120.5	4	1753290	1754951	Aqcoe7G029800.1.v3.1
7	3134	1707040.5	4	1706238	1707843	Aqcoe7G028900.1.v3.1
7	844	1824038	4	1821640	1826436	Aqcoe7G030700.1.v3.1
7	844	1831577	4	1828458	1834696	Aqcoe7G030800.1.v3.1
7	3137	1937200.5	4	1935512	1938889	Aqcoe7G032500.1.v3.1
7	845	1854307	4	1851509	1857105	Aqcoe7G031100.1.v3.1
7	845	10110211.5	4	10107417	10113006	Aqcoe7G153000.1.v3.1
7	846	1953654	4	1953128	1954180	Aqcoe7G033000.1.v3.1
7	3172	2079402.5	4	2078729	2080076	Aqcoe7G034700.1.v3.1
7	856	3814177.5	4	3812456	3815899	Aqcoe7G062900.2.v3.1
7	856	3814177.5	4	3812456	3815899	Aqcoe7G062900.1.v3.1
7	4332	2159694.5	4	2158790	2160599	Aqcoe7G036300.1.v3.1
7	3330	2262235.5	4	2261327	2263144	Aqcoe7G037900.1.v3.1
7	952	2769163	4	2768346	2769980	Aqcoe7G047100.1.v3.1
7	4326	3275282	4	3273470	3277094	Aqcoe7G054200.1.v3.1
5	3349	43938096.5	4	43937355	43938838	Aqcoe5G467300.1.v3.1
7	3349	919725	4	918960	920490	Aqcoe7G014500.1.v3.1
7	860	1762378.5	4	1759388	1765369	Aqcoe7G029900.1.v3.1
1	860	40323594	4	40322666	40324522	Aqcoe1G428900.1.v3.1
7	860	1815954.5	4	1815153	1816756	Aqcoe7G030600.1.v3.1
1	860	40367212.5	4	40364285	40370140	Aqcoe1G429600.1.v3.1
7	3136	1923772	4	1916974	1930570	Aqcoe7G032100.1.v3.1
7	10791	4439696.5	4	4439436	4439957	Aqcoe7G074000.1.v3.1
7	3133	1702144.5	4	1700725	1703564	Aqcoe7G028800.1.v3.1
7	857	2156043.5	4	2154420	2157667	Aqcoe7G036200.1.v3.1
7	3333	1871561.5	4	1870425	1872698	Aqcoe7G031300.1.v3.1
7	3334	1844965.5	4	1842399	1847532	Aqcoe7G031000.1.v3.1
7	10790	4186213	4	4183189	4189237	Aqcoe7G069200.1.v3.1
7	3190	2612901	4	2610357	2615445	Aqcoe7G044400.1.v3.1
6	1070	5847019.5	4	5846564	5847475	Aqcoe6G108700.1.v3.1
6	4413	28269247.5	4	28269036	28269459	Aqcoe6G302700.1.v3.1
5	4413	7330372	4	7328702	7332042	Aqcoe5G133300.2.v3.1
5	4414	10678889.5	4	10673709	10684070	Aqcoe5G182700.1.v3.1
5	4415	10513894.5	4	10511434	10516355	Aqcoe5G181000.1.v3.1
5	4610	10715225.5	4	10711053	10719398	Aqcoe5G183100.1.v3.1
5	4611	10551792.5	4	10547051	10556534	Aqcoe5G181300.1.v3.1
6	974	23010282.5	4	23005619	23014946	Aqcoe6G255100.1.v3.1
5	974	10428291	4	10426106	10430476	Aqcoe5G180200.1.v3.1
5	4420	10318790.5	4	10318422	10319159	Aqcoe5G178700.1.v3.1
5	4421	10272909.5	4	10271001	10274818	Aqcoe5G177900.1.v3.1
6	975	22701248	4	22699783	22702713	Aqcoe6G253300.1.v3.1
6	1096	23287215.5	4	23282049	23292382	Aqcoe6G256900.1.v3.1
5	976	10278747.5	4	10275613	10281882	Aqcoe5G178000.1.v3.1
6	976	22193476	4	22190381	22196571	Aqcoe6G247900.1.v3.1
5	977	10237221	4	10235477	10238965	Aqcoe5G177200.1.v3.1
1	2605	42438381.5	4	42437902	42438861	Aqcoe1G464600.1.v3.1
1	2480	38415209	4	38412825	38417593	Aqcoe1G400400.1.v3.1
1	2479	38379603	4	38375836	38383370	Aqcoe1G399900.1.v3.1
1	2478	38339981.5	4	38338354	38341609	Aqcoe1G399200.1.v3.1
1	2476	44251945.5	4	44250636	44253255	Aqcoe1G496300.1.v3.1
2	597	5907681.5	4	5899066	5916297	Aqcoe2G080700.1.v3.1
1	597	37975117.5	4	37973718	37976517	Aqcoe1G394100.1.v3.1
2	483	5702356.5	4	5701687	5703026	Aqcoe2G078800.1.v3.1
1	483	38257869.5	4	38256937	38258802	Aqcoe1G397700.1.v3.1
1	483	38173969.5	4	38172761	38175178	Aqcoe1G397000.1.v3.1
1	483	38039292	4	38037701	38040883	Aqcoe1G395100.1.v3.1
2	483	5764433	4	5763444	5765422	Aqcoe2G079400.1.v3.1
1	483	38140654	4	38139504	38141804	Aqcoe1G396600.1.v3.1
1	483	38039023	4	38037163	38040883	Aqcoe1G395100.2.v3.1
2	5371	5617348	4	5615843	5618853	Aqcoe2G078200.1.v3.1
2	1353	5918395	4	5917828	5918962	Aqcoe2G080800.1.v3.1
1	1353	37925713.5	4	37923373	37928054	Aqcoe1G393400.1.v3.1
1	2606	38560959.5	4	38559809	38562110	Aqcoe1G402200.1.v3.1
1	5810	38408252	4	38407255	38409249	Aqcoe1G400200.1.v3.1
1	5811	38472664	4	38470221	38475107	Aqcoe1G401100.1.v3.1
1	10393	44562992	4	44561411	44564573	Aqcoe1G499800.4.v3.1
1	2609	38812767.5	4	38811767	38813768	Aqcoe1G406700.1.v3.1
1	5812	38543419	4	38541500	38545338	Aqcoe1G401900.2.v3.1
2	1356	5509053.5	4	5506798	5511309	Aqcoe2G076600.1.v3.1
2	6028	6021469.5	4	6020301	6022638	Aqcoe2G081700.1.v3.1
1	10381	16290317	4	16286468	16294166	Aqcoe1G250900.4.v3.1
1	5936	3894078	4	3892132	3896024	Aqcoe1G074300.1.v3.1
1	5938	44617268	4	44615466	44619070	Aqcoe1G500900.1.v3.1
1	5290	2533987	4	2532849	2535125	Aqcoe1G050100.1.v3.1
1	5291	44603774.5	4	44601308	44606241	Aqcoe1G500600.1.v3.1
2	10018	35382657.5	4	35382484	35382831	Aqcoe2G302500.1.v3.1
2	780	30862583	5	30861060	30864106	Aqcoe2G251200.1.v3.1
5	780	24749633.5	5	24747572	24751695	Aqcoe5G292900.1.v3.1
2	5526	32057258	5	32056282	32058234	Aqcoe2G262900.1.v3.1
2	4968	41858662.5	5	41857460	41859865	Aqcoe2G415100.1.v3.1
2	4970	31909552	5	31908138	31910966	Aqcoe2G261200.1.v3.1
3	3411	8374420	5	8371190	8377650	Aqcoe3G119800.1.v3.1
3	3411	33632325	5	33629772	33634878	Aqcoe3G292600.1.v3.1
3	1712	5509311.5	5	5505673	5512950	Aqcoe3G085600.1.v3.1
3	41	38124496.5	5	38123624	38125369	Aqcoe3G365400.1.v3.1
3	41	38148303.5	5	38146262	38150345	Aqcoe3G365700.1.v3.1
3	41	3849527.5	5	3847382	3851673	Aqcoe3G061800.1.v3.1
2	3413	31663708.5	5	31661329	31666088	Aqcoe2G258900.2.v3.1
2	3413	31671144	5	31668764	31673524	Aqcoe2G259000.1.v3.1
3	3413	33002528.5	5	33002418	33002639	Aqcoe3G285400.1.v3.1
3	3413	8797628	5	8795114	8800142	Aqcoe3G124400.1.v3.1
3	704	9014498.5	5	9011839	9017158	Aqcoe3G127200.1.v3.1
3	703	32278889	5	32277987	32279791	Aqcoe3G276700.1.v3.1
3	3455	32792987.5	5	32789615	32796360	Aqcoe3G282600.1.v3.1
3	2859	32361700	5	32360783	32362617	Aqcoe3G278100.1.v3.1
3	40	38488334	5	38486662	38490006	Aqcoe3G370800.1.v3.1
3	40	40734260	5	40732518	40736002	Aqcoe3G409300.1.v3.1
3	2856	1854965.5	5	1853800	1856131	Aqcoe3G030200.1.v3.1
5	7505	39517804	5	39515473	39520135	Aqcoe5G404100.1.v3.1
5	3018	39553276.5	5	39549901	39556652	Aqcoe5G404800.1.v3.1
5	7507	39623178.5	5	39620415	39625942	Aqcoe5G405700.1.v3.1
5	3017	39504153	5	39497754	39510552	Aqcoe5G403800.1.v3.1
5	3016	38588194.5	5	38586926	38589463	Aqcoe5G389800.1.v3.1
5	3015	38580071	5	38578811	38581331	Aqcoe5G389600.1.v3.1
5	3576	39249243.5	5	39248102	39250385	Aqcoe5G400000.1.v3.1
5	3576	39244135	5	39240740	39247530	Aqcoe5G399900.1.v3.1
4	3576	45049378	5	45046410	45052346	Aqcoe4G303900.1.v3.1
5	3590	39511576.5	5	39511073	39512080	Aqcoe5G403900.1.v3.1
2	6234	1758298.5	5	1756860	1759737	Aqcoe2G025600.1.v3.1
2	6234	2633126.5	5	2631418	2634835	Aqcoe2G039900.1.v3.1
2	6234	1783792	5	1783261	1784323	Aqcoe2G026300.1.v3.1
5	3575	39265906	5	39264249	39267563	Aqcoe5G400200.1.v3.1
5	2979	39162824	5	39160369	39165279	Aqcoe5G398500.1.v3.1
5	2977	37663939.5	5	37663479	37664400	Aqcoe5G377800.1.v3.1
5	2977	37640071.5	5	37639574	37640569	Aqcoe5G377400.1.v3.1
3	1565	10532584	5	10529702	10535466	Aqcoe3G140500.1.v3.1
3	1564	10495347	5	10490967	10499727	Aqcoe3G140000.1.v3.1
5	1562	38745351.5	5	38743951	38746752	Aqcoe5G392200.1.v3.1
3	1562	10370743	5	10367682	10373804	Aqcoe3G138600.1.v3.1
3	1561	10023424	5	10020786	10026062	Aqcoe3G135800.1.v3.1
3	1560	10014484	5	10008475	10020493	Aqcoe3G135700.1.v3.1
5	1814	38584209	5	38582034	38586384	Aqcoe5G389700.1.v3.1
5	1813	37290822.5	5	37287501	37294144	Aqcoe5G373100.1.v3.1
5	10686	6941772	5	6939307	6944237	Aqcoe5G126700.1.v3.1
5	3013	4877191	5	4874922	4879460	Aqcoe5G091100.1.v3.1
5	3592	39361410.5	5	39358267	39364554	Aqcoe5G401700.1.v3.1
5	182	38217909.5	5	38215151	38220668	Aqcoe5G385400.1.v3.1
2	182	36086700	5	36084498	36088902	Aqcoe2G313400.1.v3.1
3	182	10191484	5	10188205	10194763	Aqcoe3G136900.1.v3.1
5	182	38545747	5	38540206	38551288	Aqcoe5G389300.1.v3.1
3	182	13699476	5	13698665	13700287	Aqcoe3G158800.1.v3.1
5	182	4033478	5	4030940	4036016	Aqcoe5G075400.1.v3.1
5	182	38226088	5	38225179	38226997	Aqcoe5G385500.1.v3.1
5	172	31409949.5	5	31403719	31416180	Aqcoe5G324100.1.v3.1
5	172	31409949.5	5	31403719	31416180	Aqcoe5G324100.2.v3.1
3	178	22512874	5	22509009	22516739	Aqcoe3G206700.1.v3.1
5	2994	37714391.5	5	37711907	37716876	Aqcoe5G378900.1.v3.1
5	6640	35392042	5	35391852	35392232	Aqcoe5G352200.1.v3.1
5	2992	4639119	5	4636607	4641631	Aqcoe5G086400.1.v3.1
3	716	34526809	5	34526299	34527319	Aqcoe3G305500.1.v3.1
3	716	7196382	5	7195996	7196768	Aqcoe3G106900.1.v3.1
5	3571	37975563.5	5	37974462	37976665	Aqcoe5G382800.1.v3.1
3	6282	2316251.5	5	2315796	2316707	Aqcoe3G036000.1.v3.1
5	2975	37481105.5	5	37479428	37482783	Aqcoe5G375600.1.v3.1
5	2974	37217119	5	37214201	37220037	Aqcoe5G372200.1.v3.1
5	10685	42305815.5	5	42303327	42308304	Aqcoe5G442100.1.v3.1
5	2973	37186072.5	5	37183157	37188988	Aqcoe5G371900.1.v3.1
3	2966	4992750	5	4989712	4995788	Aqcoe3G079600.1.v3.1
5	90	37544782	5	37542254	37547310	Aqcoe5G376200.1.v3.1
4	90	31619491	5	31616848	31622134	Aqcoe4G207200.1.v3.1
5	94	37404224	5	37402588	37405860	Aqcoe5G374400.1.v3.1
3	94	19615976.5	5	19614894	19617059	Aqcoe3G187500.1.v3.1
5	1809	38106103	5	38102008	38110198	Aqcoe5G384500.1.v3.1
5	1808	38072126.5	5	38069204	38075049	Aqcoe5G383900.1.v3.1
5	2972	37171472	5	37169703	37173241	Aqcoe5G371600.1.v3.1
5	2971	37052795.5	5	37049888	37055703	Aqcoe5G371000.1.v3.1
4	2968	31504543	5	31499845	31509241	Aqcoe4G205600.1.v3.1
3	6283	9711626.5	5	9707528	9715725	Aqcoe3G133000.1.v3.1
5	10941	44299588	5	44298795	44300381	Aqcoe5G475000.1.v3.1
3	99	20058842	5	20056305	20061379	Aqcoe3G191400.1.v3.1
5	1823	32548234.5	5	32544710	32551759	Aqcoe5G331500.1.v3.1
5	3564	35949918	5	35947784	35952052	Aqcoe5G359100.1.v3.1
3	7532	32370715	5	32363928	32377502	Aqcoe3G278200.1.v3.1
7	3004	6295723	5	6294653	6296793	Aqcoe7G104200.1.v3.1
5	3004	35910612	5	35908642	35912582	Aqcoe5G358300.1.v3.1
3	6639	14289234.5	5	14285240	14293229	Aqcoe3G163100.1.v3.1
3	3548	406635	5	405239	408031	Aqcoe3G006900.1.v3.1
5	6683	35291202	5	35287438	35294966	Aqcoe5G350600.1.v3.1
3	2899	21168053	5	21167170	21168936	Aqcoe3G200000.1.v3.1
3	2898	20920992	5	20920889	20921095	Aqcoe3G198000.1.v3.1
3	10107	40894017.5	5	40892280	40895755	Aqcoe3G411900.4.v3.1
3	2897	38414957.5	5	38412543	38417372	Aqcoe3G369800.1.v3.1
5	133	37764900	5	37762573	37767227	Aqcoe5G379700.1.v3.1
3	133	9464367.5	5	9462524	9466211	Aqcoe3G131400.1.v3.1
5	133	37750863	5	37745539	37756187	Aqcoe5G379500.1.v3.1
3	2896	38383860	5	38383322	38384398	Aqcoe3G369400.1.v3.1
5	721	38193512	5	38191512	38195512	Aqcoe5G385000.1.v3.1
7	721	38332679.5	5	38329675	38335684	Aqcoe7G363000.1.v3.1
3	6638	788334	5	786797	789871	Aqcoe3G012100.1.v3.1
3	135	21106692.5	5	21106521	21106864	Aqcoe3G199300.1.v3.1
5	135	35528958	5	35528219	35529697	Aqcoe5G354100.1.v3.1
5	135	35525285	5	35524138	35526432	Aqcoe5G354000.1.v3.1
3	135	21098830	5	21098502	21099158	Aqcoe3G199100.1.v3.1
5	3584	38985167	5	38984686	38985648	Aqcoe5G395500.1.v3.1
5	3584	38987347.5	5	38986983	38987712	Aqcoe5G395600.1.v3.1
5	1833	35491760.5	5	35489122	35494399	Aqcoe5G353500.1.v3.1
3	1833	21028255.5	5	21027338	21029173	Aqcoe3G198400.1.v3.1
3	1833	21032806	5	21030564	21035048	Aqcoe3G198500.1.v3.1
3	1833	21053238	5	21052327	21054149	Aqcoe3G198800.1.v3.1
5	1833	35474548.5	5	35472787	35476310	Aqcoe5G353300.1.v3.1
5	1833	35495832.5	5	35495076	35496589	Aqcoe5G353600.1.v3.1
5	1833	35480404.5	5	35478070	35482739	Aqcoe5G353400.1.v3.1
3	136	18005825.5	5	18004063	18007588	Aqcoe3G179000.1.v3.1
5	136	35415407	5	35411536	35419278	Aqcoe5G352300.1.v3.1
5	1835	35308820	5	35304401	35313239	Aqcoe5G350800.1.v3.1
5	1836	35258012	5	35253934	35262090	Aqcoe5G350300.1.v3.1
5	10188	31619926	5	31606370	31633482	Aqcoe5G325600.10.v3.1
3	3540	38495179	5	38492880	38497478	Aqcoe3G370900.1.v3.1
3	72	1140574	5	1139960	1141188	Aqcoe3G017900.1.v3.1
3	3424	14087703.5	5	14085731	14089676	Aqcoe3G160900.1.v3.1
3	3422	13384961.5	5	13382822	13387101	Aqcoe3G156500.1.v3.1
3	663	13705374	5	13701726	13709022	Aqcoe3G158900.1.v3.1
3	662	13695749.5	5	13694446	13697053	Aqcoe3G158700.1.v3.1
5	662	34630837.5	5	34629929	34631746	Aqcoe5G344900.1.v3.1
3	2881	2225027.5	5	2223135	2226920	Aqcoe3G034700.1.v3.1
3	3420	35244162	5	35243618	35244706	Aqcoe3G315900.1.v3.1
3	10064	34893861	5	34891672	34896050	Aqcoe3G311000.1.v3.1
6	1019	8733671	6	8733403	8733939	Aqcoe6G152500.1.v3.1
6	999	12481281.5	6	12478824	12483739	Aqcoe6G191200.1.v3.1
6	998	12190201.5	6	12187198	12193205	Aqcoe6G189000.1.v3.1
6	997	5993488	6	5992246	5994730	Aqcoe6G111200.1.v3.1
6	4489	8230482	6	8225032	8235932	Aqcoe6G144600.1.v3.1
5	996	11882812.5	6	11881682	11883943	Aqcoe5G198800.1.v3.1
5	4020	7029911	6	7029271	7030551	Aqcoe5G128200.1.v3.1
6	4020	18917095	6	18916476	18917714	Aqcoe6G226400.1.v3.1
5	4452	15113546	6	15113146	15113946	Aqcoe5G232900.1.v3.1
6	4452	6889000.5	6	6888623	6889378	Aqcoe6G125400.1.v3.1
5	4452	15092427	6	15091433	15093421	Aqcoe5G232500.1.v3.1
5	3596	6519505.5	6	6517912	6521099	Aqcoe5G118800.1.v3.1
6	6889	30245477	6	30244966	30245988	Aqcoe6G327800.1.v3.1
6	3778	10446582.5	6	10444182	10448983	Aqcoe6G170900.1.v3.1
6	5701	10600197.5	6	10599454	10600941	Aqcoe6G172500.1.v3.1
6	3776	10296706	6	10295409	10298003	Aqcoe6G169500.1.v3.1
6	3775	10127566	6	10123305	10131827	Aqcoe6G167800.1.v3.1
6	3773	10102396.5	6	10100515	10104278	Aqcoe6G167300.1.v3.1
6	3770	7390122.5	6	7387301	7392944	Aqcoe6G132300.1.v3.1
6	5714	227283	6	225557	229009	Aqcoe6G002900.1.v3.1
6	1040	29919179.5	6	29917750	29920609	Aqcoe6G323900.1.v3.1
5	1040	6229778	6	6228607	6230949	Aqcoe5G113600.1.v3.1
6	1040	29636727.5	6	29634474	29638981	Aqcoe6G321400.1.v3.1
6	3769	7374175	6	7373748	7374602	Aqcoe6G131800.1.v3.1
6	3772	10068782.5	6	10066177	10071388	Aqcoe6G166800.1.v3.1
6	5702	10562532	6	10560542	10564522	Aqcoe6G172200.1.v3.1
6	1170	10115095.5	6	10112558	10117633	Aqcoe6G167600.1.v3.1
6	1170	10221379	6	10219328	10223430	Aqcoe6G168800.1.v3.1
5	1170	6333839.5	6	6330607	6337072	Aqcoe5G115700.1.v3.1
6	3777	10420607	6	10419863	10421351	Aqcoe6G170400.1.v3.1
6	3779	10473047.5	6	10471000	10475095	Aqcoe6G171300.1.v3.1
5	4618	6729606.5	6	6724186	6735027	Aqcoe5G122400.1.v3.1
6	1043	10434334.5	6	10432297	10436372	Aqcoe6G170700.1.v3.1
6	1045	10769258.5	6	10768209	10770308	Aqcoe6G174800.1.v3.1
5	1045	6611048	6	6610348	6611748	Aqcoe5G120600.1.v3.1
6	1046	10791160	6	10788439	10793881	Aqcoe6G175000.1.v3.1
5	1046	6616559.5	6	6614159	6618960	Aqcoe5G120700.1.v3.1
5	4453	15028333	6	15027313	15029353	Aqcoe5G231200.1.v3.1
6	1047	10859318.5	6	10851739	10866898	Aqcoe6G176000.1.v3.1
6	1047	21023423.5	6	21022833	21024014	Aqcoe6G241800.1.v3.1
5	1047	7001579.5	6	7000527	7002632	Aqcoe5G127700.1.v3.1
6	1047	10837512.5	6	10836394	10838631	Aqcoe6G175900.1.v3.1
6	1047	19214484.5	6	19213231	19215738	Aqcoe6G229100.1.v3.1
5	1047	7079601	6	7078529	7080673	Aqcoe5G129200.1.v3.1
6	3598	10803971.5	6	10803093	10804850	Aqcoe6G175200.1.v3.1
5	3598	6630944	6	6630037	6631851	Aqcoe5G120900.1.v3.1
6	6890	29532767.5	6	29530411	29535124	Aqcoe6G320300.1.v3.1
5	3599	6740170.5	6	6737085	6743256	Aqcoe5G122600.1.v3.1
5	3600	6772563	6	6770914	6774212	Aqcoe5G123200.1.v3.1
5	3601	6790207.5	6	6787772	6792643	Aqcoe5G123500.2.v3.1
5	3602	6845228.5	6	6843615	6846842	Aqcoe5G124700.1.v3.1
5	4402	6749511	6	6748541	6750481	Aqcoe5G122800.1.v3.1
6	4547	25199107	6	25198811	25199403	Aqcoe6G272900.1.v3.1
6	10765	24020146.5	6	24019448	24020845	Aqcoe6G263300.1.v3.1
6	4023	11787894.5	6	11783271	11792518	Aqcoe6G184600.1.v3.1
6	1056	7140667.5	6	7138955	7142380	Aqcoe6G129000.1.v3.1
5	1056	15411930.5	6	15410614	15413247	Aqcoe5G234600.1.v3.1
5	1056	10872537.5	6	10870734	10874341	Aqcoe5G185900.1.v3.1
5	1056	15299188	6	15295346	15303030	Aqcoe5G234200.1.v3.1
5	3603	6855654.5	6	6854239	6857070	Aqcoe5G124900.1.v3.1
6	4018	19073803	6	19072640	19074966	Aqcoe6G227700.1.v3.1
5	6892	6779235	6	6774621	6783849	Aqcoe5G123300.1.v3.1
6	4014	19655356	6	19652840	19657872	Aqcoe6G232000.1.v3.1
6	8104	11988025.5	6	11982066	11993985	Aqcoe6G187200.1.v3.1
6	1001	12782698.5	6	12781935	12783462	Aqcoe6G193700.1.v3.1
5	1001	6832796	6	6832138	6833454	Aqcoe5G124600.1.v3.1
6	4491	12355235	6	12351552	12358918	Aqcoe6G189900.1.v3.1
6	3851	3108140.5	6	3107513	3108768	Aqcoe6G059700.1.v3.1
6	6891	10763713	6	10762953	10764473	Aqcoe6G174600.1.v3.1
5	4400	13107547	6	13106125	13108969	Aqcoe5G213300.1.v3.1
5	4400	13106588	6	13106125	13107051	Aqcoe5G213300.2.v3.1
5	3597	6554907.5	6	6548278	6561537	Aqcoe5G119400.1.v3.1
5	4616	10156425.5	6	10154692	10158159	Aqcoe5G176000.1.v3.1
5	4617	6785422.5	6	6784497	6786348	Aqcoe5G123400.1.v3.1
6	1044	10522003.5	6	10516628	10527379	Aqcoe6G172100.1.v3.1
5	1115	16037689.5	6	16035898	16039481	Aqcoe5G238700.1.v3.1
5	1115	16037689.5	6	16035898	16039481	Aqcoe5G238700.2.v3.1
6	5700	2961727	6	2960613	2962841	Aqcoe6G057200.1.v3.1
6	10256	1570052	6	1568949	1571155	Aqcoe6G029200.1.v3.1
6	1041	9716762.5	6	9715884	9717641	Aqcoe6G163500.1.v3.1
6	5713	406100	6	403804	408396	Aqcoe6G006100.1.v3.1
5	4438	7013220	6	7006731	7019709	Aqcoe5G127800.1.v3.1
5	7131	6931722.5	6	6931165	6932280	Aqcoe5G126400.1.v3.1
6	7131	19429465	6	19428819	19430111	Aqcoe6G230000.1.v3.1
6	3998	30045083.5	6	30043086	30047081	Aqcoe6G326100.1.v3.1
6	1038	27925193.5	6	27923806	27926581	Aqcoe6G298500.1.v3.1
1	1038	8864919	6	8862978	8866860	Aqcoe1G156700.1.v3.1
5	1038	7344667.5	6	7343632	7345703	Aqcoe5G133700.1.v3.1
5	3627	6157886	6	6157690	6158082	Aqcoe5G112500.1.v3.1
5	4630	17282449	6	17282172	17282726	Aqcoe5G248100.1.v3.1
6	3624	8729924	6	8729806	8730042	Aqcoe6G152300.1.v3.1
6	3624	8701018.5	6	8700644	8701393	Aqcoe6G151600.1.v3.1
5	3624	9095786	6	9095467	9096105	Aqcoe5G159600.1.v3.1
5	4440	6293386	6	6291945	6294827	Aqcoe5G114900.1.v3.1
6	7133	9819838	6	9816107	9823569	Aqcoe6G164300.1.v3.1
6	6942	17660319	6	17657924	17662714	Aqcoe6G220300.1.v3.1
6	6942	18501594.5	6	18500864	18502325	Aqcoe6G224400.1.v3.1
5	3645	5734477.5	6	5732455	5736500	Aqcoe5G106900.1.v3.1
5	3643	12902295	6	12900504	12904086	Aqcoe5G210900.1.v3.1
6	1089	7022481.5	6	7021238	7023725	Aqcoe6G127600.1.v3.1
6	1089	7033566.5	6	7033330	7033803	Aqcoe6G127800.1.v3.1
5	1089	10942733.5	6	10941886	10943581	Aqcoe5G187100.1.v3.1
6	1089	7052181	6	7050140	7054222	Aqcoe6G128100.1.v3.1
6	4505	9421721	6	9418409	9425033	Aqcoe6G160400.1.v3.1
6	3873	13363112	6	13357379	13368845	Aqcoe6G198000.1.v3.1
6	5660	5379227.5	6	5376625	5381830	Aqcoe6G099900.1.v3.1
6	5661	5555050.5	6	5554803	5555298	Aqcoe6G103400.1.v3.1
6	10734	13655619.5	6	13654591	13656648	Aqcoe6G199700.1.v3.1
6	6262	3684370	6	3683054	3685686	Aqcoe6G068600.1.v3.1
6	3828	25232462	6	25230662	25234262	Aqcoe6G273500.1.v3.1
6	3830	5329041.5	6	5327780	5330303	Aqcoe6G098800.1.v3.1
2	6675	37904531.5	7	37902559	37906504	Aqcoe2G345900.2.v3.1
3	700	11280867	7	11279402	11282332	Aqcoe3G143600.1.v3.1
5	700	39197718.5	7	39195223	39200214	Aqcoe5G398800.1.v3.1
5	3587	35278125	7	35276356	35279894	Aqcoe5G350400.1.v3.1
5	3588	39599453	7	39597351	39601555	Aqcoe5G405400.1.v3.1
5	2985	39314134	7	39304134	39324134	Aqcoe5G401200.1.v3.1
5	2984	39302102	7	39300648	39303556	Aqcoe5G401100.1.v3.1
5	2982	39281782	7	39279704	39283860	Aqcoe5G400700.1.v3.1
5	2980	39210654	7	39207820	39213488	Aqcoe5G399000.1.v3.1
3	3533	11435462.5	7	11428686	11442239	Aqcoe3G144800.1.v3.1
3	3533	11447756.5	7	11446517	11448996	Aqcoe3G144900.1.v3.1
5	7835	42864458	7	42863491	42865425	Aqcoe5G450000.1.v3.1
5	2900	35786778	7	35786282	35787274	Aqcoe5G357200.1.v3.1
3	2900	21231350	7	21227915	21234785	Aqcoe3G200400.1.v3.1
5	2900	35740392.5	7	35738168	35742617	Aqcoe5G356500.1.v3.1
3	2905	11485657	7	11482156	11489158	Aqcoe3G145500.1.v3.1
5	185	38738912	7	38736685	38741139	Aqcoe5G392100.1.v3.1
7	185	8790679.5	7	8787605	8793754	Aqcoe7G139800.1.v3.1
5	185	38805928.5	7	38804163	38807694	Aqcoe5G393200.1.v3.1
5	185	38815476.5	7	38814554	38816399	Aqcoe5G393400.1.v3.1
3	185	10425923.5	7	10424743	10427104	Aqcoe3G139200.1.v3.1
3	185	10284964.5	7	10281623	10288306	Aqcoe3G138100.1.v3.1
3	185	10284964.5	7	10281623	10288306	Aqcoe3G138100.2.v3.1
5	10183	30687991.5	7	30681534	30694449	Aqcoe5G318500.1.v3.1
5	3582	39067848	7	39067121	39068575	Aqcoe5G397300.1.v3.1
5	3580	39134976	7	39131911	39138041	Aqcoe5G398000.1.v3.1
5	3578	39394977.5	7	39393187	39396768	Aqcoe5G402400.1.v3.1
5	3578	39232294.5	7	39231545	39233044	Aqcoe5G399700.1.v3.1
5	3577	39237688.5	7	39235823	39239554	Aqcoe5G399800.1.v3.1
5	1801	39038728	7	39036633	39040823	Aqcoe5G396900.1.v3.1
3	3463	32268397	7	32264945	32271849	Aqcoe3G276500.1.v3.1
3	3464	32296906	7	32295304	32298508	Aqcoe3G276800.1.v3.1
3	3464	32233296	7	32232393	32234199	Aqcoe3G275900.1.v3.1
3	3465	10701498.5	7	10700449	10702548	Aqcoe3G141900.1.v3.1
5	3465	39204889.5	7	39203951	39205828	Aqcoe5G398900.1.v3.1
3	1563	10486944.5	7	10484269	10489620	Aqcoe3G139800.1.v3.1
5	183	38173149.5	7	38172493	38173806	Aqcoe5G384900.1.v3.1
3	6689	3894865	7	3894499	3895231	Aqcoe3G062900.1.v3.1
3	6315	7438761.5	7	7438460	7439063	Aqcoe3G110300.1.v3.1
3	6315	34346985	7	34346530	34347440	Aqcoe3G302100.1.v3.1
3	719	9286761.5	7	9285393	9288130	Aqcoe3G129400.1.v3.1
5	719	37875545.5	7	37874556	37876535	Aqcoe5G381400.1.v3.1
5	179	33315542.5	7	33314919	33316166	Aqcoe5G336600.1.v3.1
3	1558	9931980.5	7	9930902	9933059	Aqcoe3G134700.1.v3.1
3	3468	10245500	7	10242680	10248320	Aqcoe3G137500.1.v3.1
5	3468	38525127	7	38523959	38526295	Aqcoe5G389200.1.v3.1
5	1806	37900940.5	7	37898608	37903273	Aqcoe5G381800.1.v3.1
5	1806	37910837.5	7	37908586	37913089	Aqcoe5G382000.1.v3.1
5	2995	37851953	7	37849526	37854380	Aqcoe5G381100.1.v3.1
3	2995	9420813	7	9419216	9422410	Aqcoe3G130500.1.v3.1
5	3568	38156285.5	7	38154516	38158055	Aqcoe5G384700.1.v3.1
5	3569	37998106.5	7	37995158	38001055	Aqcoe5G383100.1.v3.1
3	2871	9706582.5	7	9706171	9706994	Aqcoe3G132900.1.v3.1
5	1804	31742914	7	31739891	31745937	Aqcoe5G326000.1.v3.1
5	1861	30801685.5	7	30801060	30802311	Aqcoe5G319400.1.v3.1
5	1862	30764655.5	7	30764047	30765264	Aqcoe5G318900.1.v3.1
5	1863	37870336.5	7	37868175	37872498	Aqcoe5G381300.1.v3.1
3	131	38459255.5	7	38458820	38459691	Aqcoe3G370400.1.v3.1
3	131	38456126	7	38454449	38457803	Aqcoe3G370300.1.v3.1
3	131	4029523	7	4026062	4032984	Aqcoe3G064600.1.v3.1
3	131	38475241	7	38473836	38476646	Aqcoe3G370600.1.v3.1
3	131	3973349	7	3971895	3974803	Aqcoe3G064000.1.v3.1
5	3572	37777906	7	37777083	37778729	Aqcoe5G379900.1.v3.1
5	1847	34247092	7	34246043	34248141	Aqcoe5G341200.1.v3.1
5	1848	34218353.5	7	34216026	34220681	Aqcoe5G340900.1.v3.1
5	1849	37631469.5	7	37629814	37633125	Aqcoe5G377200.1.v3.1
5	1850	37504988.5	7	37496301	37513676	Aqcoe5G375900.1.v3.1
5	10173	44373755	7	44373194	44374316	Aqcoe5G476600.1.v3.1
5	1851	37486453.5	7	37483637	37489270	Aqcoe5G375700.1.v3.1
5	1815	38640446	7	38638761	38642131	Aqcoe5G390300.1.v3.1
7	1815	8855286	7	8851044	8859528	Aqcoe7G140500.1.v3.1
7	1816	8808172.5	7	8805426	8810919	Aqcoe7G140200.1.v3.1
5	1816	38723764.5	7	38719536	38727993	Aqcoe5G391700.1.v3.1
3	2945	19865437.5	7	19864009	19866866	Aqcoe3G190200.1.v3.1
5	9779	7862821	7	7860460	7865182	Aqcoe5G140400.1.v3.1
3	9779	9694914.5	7	9694705	9695124	Aqcoe3G132700.1.v3.1
4	9779	39338925.5	7	39336568	39341283	Aqcoe4G244100.1.v3.1
4	9779	39814798.5	7	39811456	39818141	Aqcoe4G247300.1.v3.1
3	673	20075191	7	20073174	20077208	Aqcoe3G191800.1.v3.1
5	2970	37030688	7	37029845	37031531	Aqcoe5G370700.1.v3.1
3	6824	37700709.5	7	37700578	37700841	Aqcoe3G359100.1.v3.1
5	95	37312396.5	7	37310351	37314442	Aqcoe5G373400.1.v3.1
3	95	19629535.5	7	19627626	19631445	Aqcoe3G187800.1.v3.1
5	1869	29436590	7	29435995	29437185	Aqcoe5G310200.1.v3.1
5	1870	29353783	7	29350160	29357406	Aqcoe5G309500.1.v3.1
5	3565	35990801	7	35988254	35993348	Aqcoe5G359900.1.v3.1
3	1629	37498485	7	37497271	37499699	Aqcoe3G355100.1.v3.1
3	1629	33782903.5	7	33779476	33786331	Aqcoe3G294800.1.v3.1
3	6847	37923446	7	37918813	37928079	Aqcoe3G362400.1.v3.1
3	6846	37586800.5	7	37585819	37587782	Aqcoe3G356800.1.v3.1
3	1630	19771661.5	7	19767384	19775939	Aqcoe3G189000.1.v3.1
3	2941	34858143.5	7	34855778	34860509	Aqcoe3G310100.1.v3.1
5	7534	35970117.5	7	35969968	35970267	Aqcoe5G359400.1.v3.1
5	6329	36273597	7	36271433	36275761	Aqcoe5G361800.1.v3.1
5	1828	35886840.5	7	35883849	35889832	Aqcoe5G358000.1.v3.1
5	1831	35760773.5	7	35758371	35763176	Aqcoe5G356900.1.v3.1
5	1831	35692609.5	7	35692181	35693038	Aqcoe5G355900.1.v3.1
5	1831	35761029	7	35758882	35763176	Aqcoe5G356900.3.v3.1
5	1831	35735242.5	7	35734712	35735773	Aqcoe5G356400.1.v3.1
5	10189	31713409.5	7	31709728	31717091	Aqcoe5G325800.3.v3.1
3	6833	4700624.5	7	4698677	4702572	Aqcoe3G074800.1.v3.1
5	3585	35443127.5	7	35440425	35445830	Aqcoe5G353000.1.v3.1
3	1834	20980192.5	7	20972509	20987876	Aqcoe3G198200.1.v3.1
5	1834	35458903	7	35446837	35470969	Aqcoe5G353100.1.v3.1
5	1837	35251437	7	35250058	35252816	Aqcoe5G350200.1.v3.1
5	3556	34289572.5	7	34289176	34289969	Aqcoe5G342100.1.v3.1
5	1838	35242445	7	35241598	35243292	Aqcoe5G350000.1.v3.1
5	1839	35116204.5	7	35113488	35118921	Aqcoe5G349100.1.v3.1
3	3421	6617405	7	6613232	6621578	Aqcoe3G099000.2.v3.1
3	3421	6617405	7	6613232	6621578	Aqcoe3G099000.1.v3.1
3	3421	35342602	7	35339205	35345999	Aqcoe3G317700.1.v3.1
5	661	34434784.5	7	34431830	34437739	Aqcoe5G343300.4.v3.1
5	74	34861393.5	7	34856159	34866628	Aqcoe5G346900.1.v3.1
3	74	18456498	7	18455291	18457705	Aqcoe3G182800.1.v3.1
3	74	14543134.5	7	14542649	14543620	Aqcoe3G164300.1.v3.1
3	74	14383662.5	7	14379439	14387886	Aqcoe3G163700.1.v3.1
5	74	35005677.5	7	35005216	35006139	Aqcoe5G347900.1.v3.1
5	75	4362635	7	4360256	4365014	Aqcoe5G081700.1.v3.1
5	75	34666647	7	34662883	34670411	Aqcoe5G345500.1.v3.1
2	75	35825705.5	7	35824193	35827218	Aqcoe2G309200.1.v3.1
4	3554	31606715.5	7	31604714	31608717	Aqcoe4G207000.1.v3.1
5	2998	34068523.5	7	34066546	34070501	Aqcoe5G339200.1.v3.1
5	2997	38063687.5	7	38062082	38065293	Aqcoe5G383800.1.v3.1
5	10193	35817038.5	7	35814405	35819672	Aqcoe5G357500.2.v3.1
3	169	18249918	7	18249239	18250597	Aqcoe3G181000.1.v3.1
5	2996	37941745	7	37941438	37942052	Aqcoe5G382200.1.v3.1
3	6685	20767198.5	7	20764409	20769988	Aqcoe3G196600.1.v3.1
7	2112	41963688	8	41962161	41965215	Aqcoe7G419200.1.v3.1
7	398	9963016	8	9960194	9965838	Aqcoe7G152300.2.v3.1
7	332	9294804	8	9293461	9296147	Aqcoe7G145400.1.v3.1
7	1247	38718239	8	38716186	38720292	Aqcoe7G368200.1.v3.1
7	4706	8101191.5	8	8100750	8101633	Aqcoe7G130100.1.v3.1
7	4707	41439824	8	41437979	41441669	Aqcoe7G409700.1.v3.1
17	6088	79546	8	79062	80030	Aqcoe0017s0012.1.v3.1
7	6091	10872330	8	10870600	10874060	Aqcoe7G158600.1.v3.1
7	6092	10877376.5	8	10876155	10878598	Aqcoe7G158700.1.v3.1
7	2095	9466237.5	8	9462501	9469974	Aqcoe7G146300.1.v3.1
7	300	39606142	8	39602803	39609481	Aqcoe7G378600.1.v3.1
7	4719	16892998	8	16889744	16896252	Aqcoe7G214200.1.v3.1
7	4719	16892998	8	16889744	16896252	Aqcoe7G214200.2.v3.1
7	301	39583079.5	8	39580091	39586068	Aqcoe7G378200.1.v3.1
7	2173	34468966	8	34468554	34469378	Aqcoe7G315000.1.v3.1
7	4712	41566119	8	41563389	41568849	Aqcoe7G411700.1.v3.1
7	4713	41616374	8	41614524	41618224	Aqcoe7G412300.1.v3.1
7	4713	41616885	8	41615546	41618224	Aqcoe7G412300.2.v3.1
7	10337	9089976.5	8	9089428	9090525	Aqcoe7G142700.1.v3.1
7	4734	22817874.5	8	22816264	22819485	Aqcoe7G245900.1.v3.1
7	4735	22836799	8	22834081	22839517	Aqcoe7G246300.1.v3.1
7	10336	7079194	8	7077965	7080423	Aqcoe7G116400.1.v3.1
7	4736	10779841	8	10778321	10781361	Aqcoe7G157500.1.v3.1
7	8163	34284338	8	34283691	34284985	Aqcoe7G312800.1.v3.1
7	6090	10835371.5	8	10835075	10835668	Aqcoe7G158100.1.v3.1
7	9124	6338648.5	8	6337315	6339982	Aqcoe7G104700.1.v3.1
7	9124	43291392	8	43289406	43293378	Aqcoe7G440700.1.v3.1
7	6093	10883428.5	8	10879887	10886970	Aqcoe7G158800.1.v3.1
7	4720	17202595	8	17199680	17205510	Aqcoe7G216200.1.v3.1
7	2096	9489816	8	9488466	9491166	Aqcoe7G146800.1.v3.1
7	4721	10958559.5	8	10956477	10960642	Aqcoe7G159600.1.v3.1
7	6094	10890841	8	10890420	10891262	Aqcoe7G158900.1.v3.1
7	6095	11019797.5	8	11019432	11020163	Aqcoe7G159800.1.v3.1
7	6097	11114979	8	11112356	11117602	Aqcoe7G160900.1.v3.1
7	2098	11057352	8	11055540	11059164	Aqcoe7G160100.1.v3.1
7	4722	11044277.5	8	11042286	11046269	Aqcoe7G159900.1.v3.1
7	2099	41632602.5	8	41631657	41633548	Aqcoe7G412700.1.v3.1
7	2099	11108922.5	8	11107966	11109879	Aqcoe7G160800.1.v3.1
7	4724	11193091.5	8	11191998	11194185	Aqcoe7G161900.1.v3.1
7	2100	11142718	8	11141451	11143985	Aqcoe7G161400.1.v3.1
7	2104	11307196.5	8	11306413	11307980	Aqcoe7G163900.1.v3.1
7	400	9736872	8	9735804	9737940	Aqcoe7G149700.1.v3.1
7	6098	11128929	8	11125005	11132853	Aqcoe7G161100.1.v3.1
7	2064	8380420.5	8	8378022	8382819	Aqcoe7G134200.1.v3.1
7	2066	11661518.5	8	11660970	11662067	Aqcoe7G167500.1.v3.1
7	305	11261299	8	11257133	11265465	Aqcoe7G162800.1.v3.1
7	4687	39574993.5	8	39573176	39576811	Aqcoe7G378100.1.v3.1
7	6181	12105130.5	8	12104549	12105712	Aqcoe7G172400.1.v3.1
7	6179	7423219.5	8	7422314	7424125	Aqcoe7G120700.1.v3.1
7	402	11349423	8	11347796	11351050	Aqcoe7G164600.1.v3.1
7	10338	10802616.5	8	10802164	10803069	Aqcoe7G157700.1.v3.1
2	7471	42399911.5	8	42397635	42402188	Aqcoe2G425800.1.v3.1
7	4697	12521040	8	12515724	12526356	Aqcoe7G177300.1.v3.1
7	310	41163963.5	8	41162744	41165183	Aqcoe7G404400.1.v3.1
7	2075	12558533	8	12556283	12560783	Aqcoe7G177500.1.v3.1
7	405	12761407	8	12756537	12766277	Aqcoe7G179900.1.v3.1
7	2076	12679728.5	8	12679268	12680189	Aqcoe7G179300.1.v3.1
7	9110	13209528.5	8	13208950	13210107	Aqcoe7G183700.1.v3.1
7	407	12835025	8	12832164	12837886	Aqcoe7G180700.1.v3.1
7	10341	12793270.5	8	12791868	12794673	Aqcoe7G180300.1.v3.1
7	10340	12441856.5	8	12441593	12442120	Aqcoe7G176500.1.v3.1
7	10339	11283734.5	8	11282487	11284982	Aqcoe7G163200.1.v3.1
7	2074	12471773	8	12470322	12473224	Aqcoe7G176900.1.v3.1
7	2073	12465807.5	8	12463939	12467676	Aqcoe7G176800.1.v3.1
7	2071	12309359.5	8	12306653	12312066	Aqcoe7G175100.1.v3.1
7	2071	12314476.5	8	12313282	12315671	Aqcoe7G175200.1.v3.1
7	309	12115231	8	12110824	12119638	Aqcoe7G172600.1.v3.1
7	2069	11799754.5	8	11797324	11802185	Aqcoe7G169100.1.v3.1
7	307	41055894	8	41052626	41059162	Aqcoe7G402300.1.v3.1
7	307	11825834	8	11820593	11831075	Aqcoe7G169200.1.v3.1
7	306	41000713	8	40999535	41001891	Aqcoe7G401200.1.v3.1
7	306	11495415	8	11493829	11497001	Aqcoe7G166500.1.v3.1
7	4690	41088474	8	41085058	41091890	Aqcoe7G402700.1.v3.1
7	4690	11917943	8	11913008	11922878	Aqcoe7G170400.1.v3.1
1	4690	38067644	8	38064879	38070409	Aqcoe1G395500.1.v3.1
7	4688	11833410	8	11831791	11835029	Aqcoe7G169300.1.v3.1
7	2067	11721059	8	11719857	11722261	Aqcoe7G168400.1.v3.1
7	2065	8415762	8	8412516	8419008	Aqcoe7G134800.1.v3.1
7	6099	11137109	8	11134148	11140070	Aqcoe7G161300.1.v3.1
7	6100	11419873	8	11419524	11420222	Aqcoe7G165700.1.v3.1
7	6100	11429663.5	8	11426679	11432648	Aqcoe7G165800.1.v3.1
7	10324	12921478.5	8	12920300	12922657	Aqcoe7G181800.1.v3.1
7	2068	11726574.5	8	11725249	11727900	Aqcoe7G168500.1.v3.1
7	422	7755829.5	8	7755476	7756183	Aqcoe7G125000.1.v3.1
7	4691	11927264.5	8	11924723	11929806	Aqcoe7G170500.1.v3.1
7	4694	41130035	8	41128097	41131973	Aqcoe7G404000.1.v3.1
7	4694	12176207	8	12173421	12178993	Aqcoe7G173500.1.v3.1
7	2070	11841984.5	8	11836068	11847901	Aqcoe7G169400.1.v3.1
7	2072	12380314	8	12376746	12383882	Aqcoe7G175800.1.v3.1
7	10321	35577006.5	8	35576455	35577558	Aqcoe7G327400.1.v3.1
7	403	11481771.5	8	11480289	11483254	Aqcoe7G166200.1.v3.1
7	404	12300527.5	8	12299364	12301691	Aqcoe7G174900.1.v3.1
2	10590	40233959.5	8	40231762	40236157	Aqcoe2G388100.1.v3.1
3	3392	40322084.5	9	40320840	40323329	Aqcoe3G401500.1.v3.1
3	3392	2443340	9	2442199	2444481	Aqcoe3G038100.1.v3.1
3	3393	2478631	9	2478110	2479152	Aqcoe3G038900.1.v3.1
3	3510	34171737.5	9	34169043	34174432	Aqcoe3G300000.1.v3.1
3	3511	40327047.5	9	40324845	40329250	Aqcoe3G401600.1.v3.1
3	1547	40134736	9	40133530	40135942	Aqcoe3G398500.2.v3.1
3	3512	2646920	9	2645861	2647979	Aqcoe3G041500.1.v3.1
3	3512	40267854	9	40267451	40268257	Aqcoe3G400800.1.v3.1
3	1546	40130616	9	40129807	40131425	Aqcoe3G398400.1.v3.1
3	1546	2920498	9	2919043	2921953	Aqcoe3G045700.1.v3.1
3	1544	40022646.5	9	40020912	40024381	Aqcoe3G396800.1.v3.1
3	1544	3168968.5	9	3166605	3171332	Aqcoe3G050300.1.v3.1
3	686	2333557	9	2331504	2335610	Aqcoe3G036300.1.v3.1
3	686	2329316.5	9	2327291	2331342	Aqcoe3G036200.1.v3.1
3	2843	2840364	9	2838416	2842312	Aqcoe3G044300.1.v3.1
3	2931	40143601.5	9	40143217	40143986	Aqcoe3G398700.1.v3.1
3	1543	40016019.5	9	40015516	40016523	Aqcoe3G396700.1.v3.1
3	1543	3162376.5	9	3161831	3162922	Aqcoe3G050200.1.v3.1
3	1541	10716052.5	9	10713155	10718950	Aqcoe3G142100.1.v3.1
3	1541	39977938	9	39976566	39979310	Aqcoe3G396000.1.v3.1
3	1540	39955868	9	39954783	39956953	Aqcoe3G395700.1.v3.1
3	1539	39837040.5	9	39836293	39837788	Aqcoe3G394100.1.v3.1
3	1539	3035370.5	9	3033789	3036952	Aqcoe3G047800.1.v3.1
3	1538	39812480	9	39811888	39813072	Aqcoe3G393400.1.v3.1
3	45	33105012.5	9	33103866	33106159	Aqcoe3G286800.1.v3.1
5	45	25959672	9	25958206	25961138	Aqcoe5G298100.1.v3.1
5	45	25925886.5	9	25924818	25926955	Aqcoe5G297900.1.v3.1
3	45	8751797	9	8748997	8754597	Aqcoe3G124000.1.v3.1
3	3482	39973751.5	9	39972276	39975227	Aqcoe3G395900.1.v3.1
3	3483	39946868.5	9	39943930	39949807	Aqcoe3G395600.1.v3.1
3	3484	39919801	9	39911632	39927970	Aqcoe3G395400.1.v3.1
3	3485	3052384.5	9	3052133	3052636	Aqcoe3G048300.1.v3.1
3	3485	39869677.5	9	39869456	39869899	Aqcoe3G394800.1.v3.1
3	9464	41270810.5	9	41269132	41272489	Aqcoe3G418700.1.v3.1
3	3487	39816002	9	39815221	39816783	Aqcoe3G393500.1.v3.1
3	3488	39789006	9	39786437	39791575	Aqcoe3G393000.1.v3.1
3	1530	3226310	9	3223598	3229022	Aqcoe3G051500.1.v3.1
7	1530	42387922	9	42385317	42390527	Aqcoe7G425800.1.v3.1
3	1530	39590050.5	9	39587226	39592875	Aqcoe3G389500.1.v3.1
3	1530	8597124	9	8593239	8601009	Aqcoe3G122200.3.v3.1
7	1530	7734169.5	9	7731096	7737243	Aqcoe7G124300.1.v3.1
3	1530	33393049	9	33389338	33396760	Aqcoe3G289900.1.v3.1
3	1527	36620470	9	36619642	36621298	Aqcoe3G340000.1.v3.1
3	1526	36602267.5	9	36601132	36603403	Aqcoe3G339500.1.v3.1
3	1526	4933678	9	4932195	4935161	Aqcoe3G078700.1.v3.1
3	2911	48168	9	44848	51488	Aqcoe3G000900.1.v3.1
3	2913	39560721	9	39559631	39561811	Aqcoe3G388800.1.v3.1
3	2914	39537459	9	39536131	39538787	Aqcoe3G388100.1.v3.1
3	2958	3526037	9	3524924	3527150	Aqcoe3G056000.1.v3.1
3	1782	19789006	9	19786712	19791300	Aqcoe3G189300.1.v3.1
3	2959	3509965.5	9	3506877	3513054	Aqcoe3G055800.1.v3.1
3	2962	4773254.5	9	4771113	4775396	Aqcoe3G076200.1.v3.1
5	2946	37035354	9	37032841	37037867	Aqcoe5G370800.1.v3.1
3	2946	19860126	9	19856576	19863676	Aqcoe3G190100.1.v3.1
3	10096	38031271.5	9	38030525	38032018	Aqcoe3G364600.1.v3.1
3	2916	39468150	9	39467051	39469249	Aqcoe3G386600.1.v3.1
3	1604	4369963	9	4369160	4370766	Aqcoe3G069000.1.v3.1
3	104	1082070	9	1073914	1090226	Aqcoe3G017100.1.v3.1
3	104	1679259	9	1677317	1681201	Aqcoe3G027500.1.v3.1
3	104	39158483	9	39156850	39160116	Aqcoe3G381800.1.v3.1
3	1602	7704578.5	9	7702755	7706402	Aqcoe3G114400.1.v3.1
3	1602	34077636	9	34076098	34079174	Aqcoe3G298800.1.v3.1
3	1601	34003114	9	34001984	34004244	Aqcoe3G298100.1.v3.1
3	10649	993985	9	992289	995681	Aqcoe3G015800.1.v3.1
3	127	36595785	9	36595347	36596223	Aqcoe3G339200.1.v3.1
3	127	36911528.5	9	36909749	36913308	Aqcoe3G345400.1.v3.1
3	36	38676744	9	38672426	38681062	Aqcoe3G374000.1.v3.1
3	36	4109196.5	9	4106873	4111520	Aqcoe3G065400.1.v3.1
3	2886	40476260.5	9	40474401	40478120	Aqcoe3G404000.1.v3.1
3	2887	40509880	9	40503816	40515944	Aqcoe3G404500.1.v3.1
3	1665	645999.5	9	644965	647034	Aqcoe3G010000.1.v3.1
3	129	38525912.5	9	38524566	38527259	Aqcoe3G371200.1.v3.1
3	129	4094101	9	4093121	4095081	Aqcoe3G065300.1.v3.1
3	38	3900548	9	3898710	3902386	Aqcoe3G063100.1.v3.1
3	1667	3963808	9	3959768	3967848	Aqcoe3G063900.1.v3.1
3	3536	11347529.5	9	11344493	11350566	Aqcoe3G144300.1.v3.1
3	196	40262970	9	40261226	40264714	Aqcoe3G400700.1.v3.1
3	196	2710701.5	9	2709428	2711975	Aqcoe3G043000.1.v3.1
5	6849	36833921.5	9	36832028	36835815	Aqcoe5G368000.1.v3.1
3	1751	40395452.5	9	40392202	40398703	Aqcoe3G403000.1.v3.1
3	10636	33532961.5	9	33531365	33534558	Aqcoe3G291900.1.v3.1
3	1674	37979711	9	37977558	37981864	Aqcoe3G363900.1.v3.1
3	1666	3948448	9	3946641	3950255	Aqcoe3G063700.1.v3.1
3	3383	37828869.5	9	37825849	37831890	Aqcoe3G361000.1.v3.1
3	10056	37707556	9	37707384	37707728	Aqcoe3G359200.1.v3.1
3	2832	37842984.5	9	37841203	37844766	Aqcoe3G361100.1.v3.1
3	3380	37555773	9	37554941	37556605	Aqcoe3G356300.1.v3.1
5	3544	35188172	9	35187764	35188580	Aqcoe5G349600.1.v3.1
3	3544	18338640.5	9	18338213	18339068	Aqcoe3G181600.1.v3.1
3	2828	37640099.5	9	37639143	37641056	Aqcoe3G357900.1.v3.1
3	2827	37625384.5	9	37623465	37627304	Aqcoe3G357700.1.v3.1
4	2827	41093611.5	9	41091849	41095374	Aqcoe4G259900.1.v3.1
3	1741	40580111	9	40578880	40581342	Aqcoe3G405900.1.v3.1
3	6822	37525842	9	37524864	37526820	Aqcoe3G355600.1.v3.1
3	6822	37548964.5	9	37547542	37550387	Aqcoe3G356100.1.v3.1
3	2829	37683600.5	9	37681108	37686093	Aqcoe3G358800.1.v3.1
3	1640	37715609.5	9	37714235	37716984	Aqcoe3G359400.1.v3.1
5	7738	32421984	9	32421247	32422721	Aqcoe5G330500.1.v3.1
3	1672	41334255	9	41332075	41336435	Aqcoe3G420100.1.v3.1
3	1642	37740451.5	9	37737329	37743574	Aqcoe3G360000.1.v3.1
3	2831	37731160.5	9	37730528	37731793	Aqcoe3G359800.1.v3.1
3	1641	37733480.5	9	37732187	37734774	Aqcoe3G359900.1.v3.1
3	2830	37712208	9	37710961	37713455	Aqcoe3G359300.1.v3.1
2	682	36118593	9	36115047	36122139	Aqcoe2G314200.1.v3.1
3	682	37350983.5	9	37348563	37353404	Aqcoe3G353000.1.v3.1
5	682	4070161	9	4068382	4071940	Aqcoe5G076100.1.v3.1
3	10055	37608140	9	37607449	37608831	Aqcoe3G357300.1.v3.1
3	1638	42281758.5	9	42279743	42283774	Aqcoe3G437100.1.v3.1
3	1637	42272621.5	9	42267760	42277483	Aqcoe3G437000.1.v3.1
3	681	36548012.5	9	36547587	36548438	Aqcoe3G338300.1.v3.1
3	10053	36951865	9	36951069	36952661	Aqcoe3G346100.1.v3.1
3	1743	37678324.5	9	37677481	37679168	Aqcoe3G358700.1.v3.1
3	1743	37668369	9	37666844	37669894	Aqcoe3G358400.1.v3.1
3	10644	38387249	9	38385781	38388717	Aqcoe3G369500.1.v3.1
3	2848	37243881.5	9	37241355	37246408	Aqcoe3G351400.1.v3.1
3	680	5036284.5	9	5033857	5038712	Aqcoe3G080300.1.v3.1
3	680	36403537.5	9	36401967	36405108	Aqcoe3G336000.1.v3.1
3	2845	2962597.5	9	2961514	2963681	Aqcoe3G046500.1.v3.1
3	2845	40102239.5	9	40100903	40103576	Aqcoe3G398000.1.v3.1
3	3374	37190776	9	37190088	37191464	Aqcoe3G350700.1.v3.1
3	3371	37041188	9	37039330	37043046	Aqcoe3G347600.1.v3.1
3	10097	11316104.5	9	11313968	11318241	Aqcoe3G143900.2.v3.1
3	6368	40811978.5	9	40810272	40813685	Aqcoe3G410600.1.v3.1
3	6679	7238060	9	7236514	7239606	Aqcoe3G107500.1.v3.1
2	2637	28076389.5	10	28071765	28081014	Aqcoe2G224000.1.v3.1
2	2637	28076389.5	10	28071765	28081014	Aqcoe2G224000.2.v3.1
2	6589	17993649.5	10	17990072	17997227	Aqcoe2G164700.1.v3.1
2	9632	41305832	10	41304039	41307625	Aqcoe2G409100.1.v3.1
1	7425	1507789.5	10	1500148	1515431	Aqcoe1G028300.1.v3.1
1	7277	1461403	10	1455833	1466973	Aqcoe1G027600.2.v3.1
2	2636	11492501	10	11491407	11493595	Aqcoe2G133000.1.v3.1
2	8366	1441277.5	10	1441021	1441534	Aqcoe2G020500.1.v3.1
1	632	7887111	10	7884623	7889599	Aqcoe1G140900.1.v3.1
1	632	7654996.5	10	7653488	7656505	Aqcoe1G137400.1.v3.1
1	5316	1726293.5	10	1725563	1727024	Aqcoe1G032800.1.v3.1
1	5315	1766776.5	10	1764740	1768813	Aqcoe1G033600.1.v3.1
1	7691	1649826	10	1647735	1651917	Aqcoe1G031000.1.v3.1
2	6083	3676618.5	10	3675986	3677251	Aqcoe2G054200.1.v3.1
1	1431	2551257.5	10	2548568	2553947	Aqcoe1G050400.1.v3.1
2	1431	3639841.5	10	3635732	3643951	Aqcoe2G053900.1.v3.1
1	1432	2543957.5	10	2541737	2546178	Aqcoe1G050300.1.v3.1
2	1432	3672585.5	10	3669961	3675210	Aqcoe2G054100.1.v3.1
1	1434	391242.5	10	390919	391566	Aqcoe1G007200.2.v3.1
2	9987	2604631.5	10	2600957	2608306	Aqcoe2G039400.2.v3.1
2	8338	4248852.5	10	4245384	4252321	Aqcoe2G060200.1.v3.1
2	8338	756305	10	752692	759918	Aqcoe2G009900.1.v3.1
1	8338	821766	10	819624	823908	Aqcoe1G016000.1.v3.1
5	5589	5584634	10	5583723	5585545	Aqcoe5G104000.1.v3.1
6	5589	26805908.5	10	26805201	26806616	Aqcoe6G286900.1.v3.1
6	1118	11905270	10	11903931	11906609	Aqcoe6G185700.1.v3.1
6	5648	26893303	10	26892615	26893991	Aqcoe6G287900.1.v3.1
6	5650	27248935	10	27245529	27252341	Aqcoe6G291300.1.v3.1
5	1033	5623826.5	10	5621983	5625670	Aqcoe5G105000.1.v3.1
6	1033	27041980.5	10	27039465	27044496	Aqcoe6G289300.1.v3.1
6	1034	27434733	10	27433196	27436270	Aqcoe6G293200.1.v3.1
6	1034	26710710	10	26709813	26711607	Aqcoe6G285900.1.v3.1
6	1035	27684617	10	27683989	27685245	Aqcoe6G295100.1.v3.1
6	4511	3406962	10	3405433	3408491	Aqcoe6G064400.1.v3.1
6	4541	28295463.5	10	28295263	28295664	Aqcoe6G303300.1.v3.1
6	4540	28307291	10	28306704	28307878	Aqcoe6G303600.1.v3.1
6	4540	28307291	10	28306704	28307878	Aqcoe6G303600.2.v3.1
6	4538	22063924	10	22054398	22073450	Aqcoe6G246300.1.v3.1
6	4496	28481947	10	28478017	28485877	Aqcoe6G305300.1.v3.1
6	7109	22098089	10	22092881	22103297	Aqcoe6G246600.1.v3.1
5	1126	7322773	10	7317894	7327652	Aqcoe5G133200.1.v3.1
2	5540	40754219.5	10	40752712	40755727	Aqcoe2G398400.1.v3.1
5	1226	5454860	10	5453574	5456146	Aqcoe5G101700.1.v3.1
5	1226	5472434	10	5470833	5474035	Aqcoe5G101800.1.v3.1
5	4429	12012201.5	10	12010014	12014389	Aqcoe5G200500.1.v3.1
6	3860	2184190	10	2182720	2185660	Aqcoe6G041800.1.v3.1
5	1128	7756333.5	10	7752450	7760217	Aqcoe5G138100.1.v3.1
5	10467	43925842	10	43925039	43926645	Aqcoe5G467100.1.v3.1
6	10235	1654628	10	1651527	1657729	Aqcoe6G031200.1.v3.1
6	1212	6745796	10	6745351	6746241	Aqcoe6G122700.1.v3.1
5	5545	8053429.5	10	8051726	8055133	Aqcoe5G143800.1.v3.1
5	3608	7195696	10	7194173	7197219	Aqcoe5G130700.2.v3.1
5	3608	7195696	10	7194173	7197219	Aqcoe5G130700.1.v3.1
6	5640	5350619	10	5349879	5351359	Aqcoe6G099300.1.v3.1
5	5640	9904891	10	9904065	9905717	Aqcoe5G171800.1.v3.1
7	4386	1476958	10	1476771	1477145	Aqcoe7G025100.1.v3.1
5	4460	11358200	10	11358005	11358395	Aqcoe5G191200.1.v3.1
6	5641	28991410.5	10	28990855	28991966	Aqcoe6G312900.1.v3.1
6	5641	7472190	10	7469248	7475132	Aqcoe6G133700.1.v3.1
6	4461	7617340.5	10	7615849	7618832	Aqcoe6G135900.1.v3.1
6	5642	7610259	10	7605575	7614943	Aqcoe6G135700.1.v3.1
6	3782	7888427	10	7887647	7889207	Aqcoe6G139600.1.v3.1
5	1137	8505509.5	10	8503793	8507226	Aqcoe5G151100.1.v3.1
5	3612	8521173	10	8519085	8523261	Aqcoe5G151300.1.v3.1
6	3781	10609298.5	10	10608444	10610153	Aqcoe6G172700.1.v3.1
6	4462	7736740	10	7736118	7737362	Aqcoe6G137200.1.v3.1
5	5548	8440560	10	8440013	8441107	Aqcoe5G150000.1.v3.1
6	5548	7859934	10	7859020	7860848	Aqcoe6G139100.1.v3.1
5	5548	8457327	10	8457122	8457532	Aqcoe5G150300.1.v3.1
5	3611	8494940	10	8494561	8495319	Aqcoe5G150900.1.v3.1
5	3613	8570916.5	10	8567115	8574718	Aqcoe5G151800.1.v3.1
7	4387	4252222.5	10	4250499	4253946	Aqcoe7G070900.1.v3.1
6	4388	7685289.5	10	7685071	7685508	Aqcoe6G136600.1.v3.1
5	4388	8210684.5	10	8210463	8210906	Aqcoe5G146800.1.v3.1
6	3614	7963947.5	10	7963243	7964652	Aqcoe6G140500.1.v3.1
6	3614	7969097	10	7967424	7970770	Aqcoe6G140600.1.v3.1
5	3614	8578552.5	10	8577120	8579985	Aqcoe5G151900.1.v3.1
6	3786	8035652	10	8034828	8036476	Aqcoe6G141900.1.v3.1
6	4486	16455056.5	10	16453890	16456223	Aqcoe6G214600.1.v3.1
5	9838	5606125	10	5605320	5606930	Aqcoe5G104600.1.v3.1
5	9838	5606075	10	5605220	5606930	Aqcoe5G104600.2.v3.1
6	9838	26971192.5	10	26970478	26971907	Aqcoe6G288200.1.v3.1
6	3787	8089026.5	10	8088047	8090006	Aqcoe6G142700.1.v3.1
6	4487	8126736.5	10	8126080	8127393	Aqcoe6G143200.1.v3.1
6	985	7999005.5	10	7997692	8000319	Aqcoe6G141100.1.v3.1
5	985	8592699.5	10	8590891	8594508	Aqcoe5G152200.1.v3.1
6	5662	5171841	10	5170593	5173089	Aqcoe6G095500.1.v3.1
6	1216	7600323	10	7599120	7601526	Aqcoe6G135600.1.v3.1
6	3788	8115134	10	8113049	8117219	Aqcoe6G142800.1.v3.1
6	3790	8270873	10	8268004	8273742	Aqcoe6G145300.1.v3.1
6	10470	9773761	10	9772605	9774917	Aqcoe6G163700.1.v3.1
6	3885	15895241	10	15894980	15895502	Aqcoe6G211500.1.v3.1
6	3885	15911594.5	10	15907484	15915705	Aqcoe6G211600.1.v3.1
6	10469	28961218.5	10	28960748	28961689	Aqcoe6G312500.1.v3.1
5	1014	11268000	10	11266369	11269631	Aqcoe5G190000.1.v3.1
6	1014	6641353	10	6640024	6642682	Aqcoe6G121300.1.v3.1
6	10768	19080878	10	19078967	19082789	Aqcoe6G228000.1.v3.1
5	3620	8905472.5	10	8903855	8907090	Aqcoe5G156200.1.v3.1
6	3620	8290443.5	10	8289642	8291245	Aqcoe6G145600.1.v3.1
5	10154	15881798	10	15881053	15882543	Aqcoe5G237500.1.v3.1
5	6884	12762253	10	12761188	12763318	Aqcoe5G209300.1.v3.1
3	10630	42485708.5	11	42485604	42485813	Aqcoe3G440600.1.v3.1
3	3524	9098108	11	9093229	9102987	Aqcoe3G128100.1.v3.1
3	3521	33645403.5	11	33644152	33646655	Aqcoe3G292800.1.v3.1
3	10643	35212038	11	35201006	35223070	Aqcoe3G315600.1.v3.1
3	152	212917.5	11	210178	215657	Aqcoe3G003000.3.v3.1
3	3458	32406210	11	32403767	32408653	Aqcoe3G278700.1.v3.1
3	1711	5689860.5	11	5688922	5690799	Aqcoe3G088100.1.v3.1
3	155	32611527.5	11	32606499	32616556	Aqcoe3G280300.1.v3.1
3	3412	8390089.5	11	8388057	8392122	Aqcoe3G120100.1.v3.1
3	2921	38792259	11	38791308	38793210	Aqcoe3G375900.1.v3.1
3	706	8989732.5	11	8987438	8992027	Aqcoe3G126700.1.v3.1
3	2922	38756267.5	11	38753047	38759488	Aqcoe3G375200.1.v3.1
3	1714	8914412	11	8912044	8916780	Aqcoe3G125500.1.v3.1
3	7837	11340893	11	11339511	11342275	Aqcoe3G144200.1.v3.1
5	3543	35070702	11	35069904	35071500	Aqcoe5G348400.2.v3.1
3	3543	18411774	11	18410636	18412912	Aqcoe3G182300.1.v3.1
5	3543	35059567	11	35058663	35060471	Aqcoe5G348300.1.v3.1
3	2923	8765311	11	8762666	8767956	Aqcoe3G124100.1.v3.1
3	1766	41863266.5	11	41861644	41864889	Aqcoe3G430700.1.v3.1
3	3407	38460814	11	38460090	38461538	Aqcoe3G370500.1.v3.1
7	709	420020.5	11	418550	421491	Aqcoe7G006700.1.v3.1
3	709	8400868.5	11	8399638	8402099	Aqcoe3G120300.1.v3.1
3	2908	7068535	11	7065806	7071264	Aqcoe3G104900.1.v3.1
3	710	33618848.5	11	33617820	33619877	Aqcoe3G292400.1.v3.1
3	710	33625411.5	11	33621732	33629091	Aqcoe3G292500.1.v3.1
3	6312	39622679	11	39621467	39623891	Aqcoe3G390000.1.v3.1
3	158	33168376	11	33161741	33175011	Aqcoe3G287400.1.v3.1
3	3508	6576000	11	6573179	6578821	Aqcoe3G098700.1.v3.1
3	1789	3458247.5	11	3456711	3459784	Aqcoe3G054600.1.v3.1
3	1721	34461693.5	11	34459260	34464127	Aqcoe3G304100.1.v3.1
3	1720	34481199	11	34480004	34482394	Aqcoe3G304600.1.v3.1
3	2866	7431161	11	7430884	7431438	Aqcoe3G110000.1.v3.1
3	2866	34406229.5	11	34405954	34406505	Aqcoe3G303100.1.v3.1
3	1718	34516256	11	34515520	34516992	Aqcoe3G305300.1.v3.1
3	1648	7201931.5	11	7197865	7205998	Aqcoe3G107000.1.v3.1
3	3477	34671565.5	11	34669835	34673296	Aqcoe3G307100.1.v3.1
3	3476	34762884	11	34756963	34768805	Aqcoe3G308400.1.v3.1
5	3475	37889045.5	11	37884300	37893791	Aqcoe5G381600.1.v3.1
3	3475	9640907	11	9634363	9647451	Aqcoe3G132200.1.v3.1
3	2868	34477427	11	34475634	34479220	Aqcoe3G304500.1.v3.1
3	3474	9675079.5	11	9670314	9679845	Aqcoe3G132600.1.v3.1
3	10627	30074374	11	30069324	30079424	Aqcoe3G252900.1.v3.1
3	3439	40521559.5	11	40520895	40522224	Aqcoe3G404700.1.v3.1
5	1567	39099235.5	11	39097145	39101326	Aqcoe5G397600.1.v3.1
3	1567	10632791	11	10630501	10635081	Aqcoe3G141500.1.v3.1
3	1568	10710143.5	11	10709300	10710987	Aqcoe3G142000.1.v3.1
5	1568	39156887	11	39156074	39157700	Aqcoe5G398400.1.v3.1
3	2938	35312263.5	11	35310897	35313630	Aqcoe3G317000.1.v3.1
3	2937	35323882.5	11	35323166	35324599	Aqcoe3G317300.1.v3.1
3	2937	35325814	11	35325331	35326297	Aqcoe3G317400.1.v3.1
3	10090	36197863	11	36197556	36198170	Aqcoe3G332600.1.v3.1
3	1569	34915140	11	34913398	34916882	Aqcoe3G311400.1.v3.1
3	10641	7017550	11	7008566	7026534	Aqcoe3G104000.1.v3.1
3	1571	35069388	11	35067412	35071364	Aqcoe3G313900.1.v3.1
3	1572	35193418.5	11	35192757	35194080	Aqcoe3G315300.1.v3.1
3	1572	6752666.5	11	6752191	6753142	Aqcoe3G101100.1.v3.1
3	1572	35193418.5	11	35192757	35194080	Aqcoe3G315300.2.v3.1
3	2936	5708128.5	11	5706899	5709358	Aqcoe3G088400.1.v3.1
3	2935	5821469	11	5820673	5822265	Aqcoe3G090400.1.v3.1
3	1573	35227512.5	11	35226589	35228436	Aqcoe3G315700.1.v3.1
3	1708	6997667.5	11	6994762	7000573	Aqcoe3G103900.1.v3.1
3	116	35320939	11	35319374	35322504	Aqcoe3G317200.1.v3.1
3	116	6632848	11	6631035	6634661	Aqcoe3G099300.1.v3.1
3	14	5479239	11	5478836	5479642	Aqcoe3G085300.1.v3.1
3	14	36221636	11	36221438	36221834	Aqcoe3G333000.1.v3.1
3	6360	36484520	11	36484124	36484916	Aqcoe3G337600.1.v3.1
3	3497	38822699	11	38821554	38823844	Aqcoe3G376600.1.v3.1
3	3498	38782378	11	38780263	38784493	Aqcoe3G375800.1.v3.1
3	677	35548619.5	11	35548101	35549138	Aqcoe3G321400.1.v3.1
7	677	42326376	11	42325443	42327309	Aqcoe7G424600.1.v3.1
3	677	6569100	11	6568614	6569586	Aqcoe3G098600.1.v3.1
3	2934	39858919	11	39858061	39859777	Aqcoe3G394500.1.v3.1
3	2808	35970353.5	11	35967799	35972908	Aqcoe3G328800.1.v3.1
3	1516	36180271	11	36178801	36181741	Aqcoe3G332400.1.v3.1
3	1517	36186476.5	11	36184130	36188823	Aqcoe3G332500.2.v3.1
3	1517	36186476.5	11	36184130	36188823	Aqcoe3G332500.1.v3.1
3	122	36324572.5	11	36321949	36327196	Aqcoe3G334600.1.v3.1
3	10072	36777309	11	36776846	36777772	Aqcoe3G343300.1.v3.1
3	123	5319173.5	11	5318110	5320237	Aqcoe3G083500.1.v3.1
3	123	36338089	11	36337341	36338837	Aqcoe3G334700.2.v3.1
3	123	36337626.5	11	36336416	36338837	Aqcoe3G334700.1.v3.1
3	1522	36407880	11	36406273	36409487	Aqcoe3G336100.1.v3.1
3	679	35977577.5	11	35975757	35979398	Aqcoe3G328900.2.v3.1
3	679	35977577.5	11	35975757	35979398	Aqcoe3G328900.1.v3.1
3	679	5712879	11	5710269	5715489	Aqcoe3G088500.1.v3.1
3	3361	36448758	11	36447004	36450512	Aqcoe3G336800.1.v3.1
3	10089	40634678	11	40633050	40636306	Aqcoe3G407000.1.v3.1
3	2833	37862058	11	37860438	37863678	Aqcoe3G361500.1.v3.1
3	3362	36462679.5	11	36461531	36463828	Aqcoe3G337100.1.v3.1
3	16	6270677	11	6267374	6273980	Aqcoe3G094300.1.v3.1
3	16	6310962	11	6303421	6318503	Aqcoe3G094700.1.v3.1
3	16	36386713	11	36385265	36388161	Aqcoe3G335500.1.v3.1
3	16	5076180.5	11	5073251	5079110	Aqcoe3G081100.1.v3.1
3	16	6357941.5	11	6357098	6358785	Aqcoe3G095100.1.v3.1
3	1524	36472118	11	36470014	36474222	Aqcoe3G337300.1.v3.1
3	10632	9023821.5	11	9021775	9025868	Aqcoe3G127300.1.v3.1
3	2835	36577191.5	11	36576317	36578066	Aqcoe3G338800.1.v3.1
3	17	36117705	11	36116771	36118639	Aqcoe3G331300.1.v3.1
3	17	4946346.5	11	4946200	4946493	Aqcoe3G079200.1.v3.1
3	17	36616474	11	36615543	36617405	Aqcoe3G339900.1.v3.1
3	17	36613979.5	11	36613038	36614921	Aqcoe3G339800.1.v3.1
3	17	36480895	11	36479637	36482153	Aqcoe3G337500.1.v3.1
3	17	36539634	11	36539111	36540157	Aqcoe3G338200.1.v3.1
3	2837	36670884	11	36667879	36673889	Aqcoe3G341200.1.v3.1
3	10070	42425222.5	11	42423934	42426511	Aqcoe3G439800.1.v3.1
3	1575	35328088.5	11	35327591	35328586	Aqcoe3G317500.1.v3.1
3	125	5022894.5	11	5022091	5023698	Aqcoe3G080100.1.v3.1
3	125	36415915.5	11	36414863	36416968	Aqcoe3G336300.1.v3.1
3	1726	37122375.5	11	37120401	37124350	Aqcoe3G349700.1.v3.1
2	4989	40244113	12	40241765	40246461	Aqcoe2G388300.1.v3.1
2	5530	40305588.5	12	40304092	40307085	Aqcoe2G389200.1.v3.1
5	7232	970163.5	12	968979	971348	Aqcoe5G017400.1.v3.1
5	4985	392153	12	390067	394239	Aqcoe5G006300.1.v3.1
2	4985	40389979.5	12	40387731	40392228	Aqcoe2G390800.1.v3.1
5	7313	371011.5	12	369089	372934	Aqcoe5G006000.1.v3.1
5	5623	599296	12	599078	599514	Aqcoe5G009700.1.v3.1
2	1275	40411100.5	12	40405156	40417045	Aqcoe2G391200.1.v3.1
2	1274	40119336.5	12	40118038	40120635	Aqcoe2G385200.1.v3.1
2	4900	40134410	12	40133464	40135356	Aqcoe2G385500.1.v3.1
2	4899	40131438.5	12	40130178	40132699	Aqcoe2G385400.1.v3.1
5	5089	762176	12	760550	763802	Aqcoe5G012700.1.v3.1
5	5089	767218.5	12	766253	768184	Aqcoe5G012800.1.v3.1
5	10168	2321869.5	12	2321412	2322327	Aqcoe5G043900.1.v3.1
5	5084	898196.5	12	895661	900732	Aqcoe5G015800.1.v3.1
5	5602	1122231.5	12	1119246	1125217	Aqcoe5G020100.1.v3.1
7	9850	6348876	12	6347304	6350448	Aqcoe7G104800.1.v3.1
5	9850	35940337.5	12	35938404	35942271	Aqcoe5G358900.1.v3.1
2	5410	39994126	12	39993639	39994613	Aqcoe2G382900.1.v3.1
1	452	36689543.5	12	36686896	36692191	Aqcoe1G379600.1.v3.1
1	452	36694663	12	36694022	36695304	Aqcoe1G379700.1.v3.1
4	4200	43468802.5	12	43466916	43470689	Aqcoe4G284900.1.v3.1
4	4202	45115119.5	12	45114091	45116148	Aqcoe4G304900.1.v3.1
4	4203	45111141.5	12	45109607	45112676	Aqcoe4G304800.1.v3.1
3	6238	28949484	12	28947051	28951917	Aqcoe3G243300.1.v3.1
1	458	32031009.5	12	32029732	32032287	Aqcoe1G340800.1.v3.1
1	458	32038477	12	32036917	32040037	Aqcoe1G340900.1.v3.1
1	10532	8095096.5	12	8094890	8095303	Aqcoe1G144700.1.v3.1
1	4145	37273646.5	12	37271379	37275914	Aqcoe1G385000.1.v3.1
1	10837	32762258	12	32762155	32762361	Aqcoe1G345900.1.v3.1
1	1960	15322271	12	15319537	15325005	Aqcoe1G242400.1.v3.1
1	1962	33878798	12	33877540	33880056	Aqcoe1G356000.1.v3.1
1	9891	37775496	12	37774384	37776608	Aqcoe1G391500.1.v3.1
4	2017	2688925	12	2688045	2689805	Aqcoe4G031200.1.v3.1
4	2016	2765440.5	12	2763323	2767558	Aqcoe4G032200.1.v3.1
4	251	3821308.5	12	3819562	3823055	Aqcoe4G043700.1.v3.1
1	251	13737220	12	13736745	13737695	Aqcoe1G225100.1.v3.1
4	251	3790028	12	3789787	3790269	Aqcoe4G043100.1.v3.1
1	251	13772752	12	13770624	13774880	Aqcoe1G225400.1.v3.1
1	251	13767800.5	12	13767546	13768055	Aqcoe1G225300.1.v3.1
1	251	38951159.5	12	38949574	38952745	Aqcoe1G408600.1.v3.1
4	6396	7902380	12	7901934	7902826	Aqcoe4G080600.1.v3.1
1	9879	35939540	12	35939160	35939920	Aqcoe1G370500.1.v3.1
1	6508	30352562	12	30349450	30355674	Aqcoe1G333400.1.v3.1
1	9874	31934135.5	12	31933905	31934366	Aqcoe1G340200.1.v3.1
4	10132	43379486.5	12	43378814	43380159	Aqcoe4G284000.1.v3.1
1	4100	35827159.5	12	35826003	35828316	Aqcoe1G369500.1.v3.1
1	4100	35823156.5	12	35822063	35824250	Aqcoe1G369400.1.v3.1
1	4100	35819629.5	12	35818473	35820786	Aqcoe1G369300.1.v3.1
1	461	35497092.5	12	35495717	35498468	Aqcoe1G367400.1.v3.1
4	465	42223714.5	12	42222695	42224734	Aqcoe4G269800.1.v3.1
5	3742	11421659	12	11416342	11426976	Aqcoe5G192400.1.v3.1
6	7112	19616197.5	12	19612851	19619544	Aqcoe6G231500.2.v3.1
6	7112	19616197.5	12	19612851	19619544	Aqcoe6G231500.1.v3.1
5	8108	14728984	12	14727680	14730288	Aqcoe5G227000.1.v3.1
6	8090	11773787	12	11770188	11777386	Aqcoe6G184300.1.v3.1
6	7870	931722	12	929950	933494	Aqcoe6G016900.1.v3.1
6	3822	24449010	12	24448383	24449637	Aqcoe6G267600.1.v3.1
6	3824	24836626.5	12	24832379	24840874	Aqcoe6G269500.1.v3.1
6	4546	9712795	12	9711178	9714412	Aqcoe6G163400.1.v3.1
6	10259	27822300	12	27818662	27825938	Aqcoe6G296900.2.v3.1
6	5652	27424544	12	27424039	27425049	Aqcoe6G293100.1.v3.1
6	5653	25929744	12	25927095	25932393	Aqcoe6G278500.1.v3.1
6	5654	25941043.5	12	25940243	25941844	Aqcoe6G278700.1.v3.1
6	5656	26315350.5	12	26311701	26319000	Aqcoe6G282300.1.v3.1
6	4456	11549087.5	12	11548392	11549783	Aqcoe6G181600.1.v3.1
5	4456	6674387.5	12	6674073	6674702	Aqcoe5G121600.1.v3.1
5	5587	24305241.5	12	24302321	24308162	Aqcoe5G290600.1.v3.1
5	5588	24582981	12	24580908	24585054	Aqcoe5G291800.1.v3.1
6	5646	8072100	12	8071224	8072976	Aqcoe6G142400.1.v3.1
6	1222	27238841	12	27233794	27243888	Aqcoe6G291200.1.v3.1
6	1222	27241870.5	12	27239853	27243888	Aqcoe6G291200.2.v3.1
6	3793	8374797.5	12	8373158	8376437	Aqcoe6G147100.1.v3.1
6	3792	8263669.5	12	8262707	8264632	Aqcoe6G145100.1.v3.1
6	3792	8727751	12	8726165	8729337	Aqcoe6G152200.1.v3.1
6	3792	8369549.5	12	8367655	8371444	Aqcoe6G147000.1.v3.1
5	3728	10150258	12	10147695	10152821	Aqcoe5G175900.1.v3.1
6	3728	21365422	12	21362204	21368640	Aqcoe6G243300.1.v3.1
6	7125	29624564.5	12	29617059	29632070	Aqcoe6G321300.1.v3.1
6	3869	25794707.5	12	25791770	25797645	Aqcoe6G277600.1.v3.1
6	3866	2902295.5	12	2900823	2903768	Aqcoe6G056000.2.v3.1
6	9329	3188669.5	12	3187371	3189968	Aqcoe6G061400.1.v3.1
6	3826	24872815.5	12	24871531	24874100	Aqcoe6G270000.1.v3.1
7	2224	38563933.5	12	38561992	38565875	Aqcoe7G366500.1.v3.1
7	4680	38409372.5	12	38408815	38409930	Aqcoe7G364100.1.v3.1
7	2220	38682502	12	38681514	38683490	Aqcoe7G367700.1.v3.1
7	2217	38914098	12	38913615	38914581	Aqcoe7G370700.1.v3.1
7	10313	36761701	12	36761430	36761972	Aqcoe7G340600.1.v3.1
7	10314	37215995.5	12	37214416	37217575	Aqcoe7G347300.3.v3.1
7	4681	38430371	12	38430011	38430731	Aqcoe7G364300.1.v3.1
7	3274	384342.5	13	382749	385936	Aqcoe7G005800.1.v3.1
7	3275	426452.5	13	424427	428478	Aqcoe7G006800.1.v3.1
5	807	43547722.5	13	43546632	43548813	Aqcoe5G460800.1.v3.1
7	3159	499944	13	499547	500341	Aqcoe7G008000.1.v3.1
5	3159	43656373.5	13	43653501	43659246	Aqcoe5G462500.1.v3.1
7	3159	494628.5	13	493705	495552	Aqcoe7G007900.1.v3.1
5	4283	43346223	13	43344306	43348140	Aqcoe5G457100.1.v3.1
7	4283	809611.5	13	808038	811185	Aqcoe7G012700.1.v3.1
7	3244	709888	13	704127	715649	Aqcoe7G011100.1.v3.1
5	3244	43450542	13	43445163	43455921	Aqcoe5G459300.1.v3.1
5	3262	42406899	13	42405907	42407891	Aqcoe5G444100.1.v3.1
5	809	43728612	13	43726283	43730941	Aqcoe5G463900.1.v3.1
7	809	517929.5	13	513458	522401	Aqcoe7G008300.1.v3.1
7	3276	481794	13	480299	483289	Aqcoe7G007800.1.v3.1
7	6738	117347	13	117145	117549	Aqcoe7G001300.1.v3.1
5	3242	43899557	13	43897809	43901305	Aqcoe5G466700.1.v3.1
5	4281	43259340.5	13	43258864	43259817	Aqcoe5G456200.1.v3.1
5	4280	43207232.5	13	43201872	43212593	Aqcoe5G455300.3.v3.1
5	4279	43172186.5	13	43170534	43173839	Aqcoe5G454900.1.v3.1
5	4277	44241080.5	13	44239918	44242243	Aqcoe5G473300.1.v3.1
5	3124	42984740.5	13	42984319	42985162	Aqcoe5G451800.1.v3.1
7	3124	867545	13	865737	869353	Aqcoe7G013300.1.v3.1
7	836	3559046	13	3557730	3560362	Aqcoe7G058600.1.v3.1
3	8884	29153620	13	29152394	29154846	Aqcoe3G245700.1.v3.1
7	890	974735	13	973511	975959	Aqcoe7G015500.1.v3.1
5	890	42676260	13	42674974	42677546	Aqcoe5G447400.1.v3.1
7	891	979041	13	976955	981127	Aqcoe7G015600.1.v3.1
5	894	42604758	13	42604599	42604917	Aqcoe5G445700.1.v3.1
7	894	1072981	13	1072351	1073611	Aqcoe7G017100.1.v3.1
7	7093	1233496	13	1231521	1235471	Aqcoe7G020500.1.v3.1
7	3278	552051	13	548881	555221	Aqcoe7G008700.1.v3.1
5	3257	44202534	13	44201521	44203547	Aqcoe5G472400.1.v3.1
5	893	42652209.5	13	42652069	42652350	Aqcoe5G446900.1.v3.1
7	3127	780236	13	778754	781718	Aqcoe7G012200.1.v3.1
7	3127	913670	13	912822	914518	Aqcoe7G014300.1.v3.1
7	889	956279.5	13	955572	956987	Aqcoe7G015200.1.v3.1
7	888	945901.5	13	944994	946809	Aqcoe7G014900.1.v3.1
7	4370	1175980	13	1174750	1177210	Aqcoe7G019200.1.v3.1
7	886	302711.5	13	301682	303741	Aqcoe7G004700.1.v3.1
7	3125	907792.5	13	906549	909036	Aqcoe7G014100.1.v3.1
5	3123	43663186	13	43662116	43664256	Aqcoe5G462700.1.v3.1
5	3122	43699831.5	13	43698524	43701139	Aqcoe5G463300.1.v3.1
5	4278	44283122.5	13	44282192	44284053	Aqcoe5G474400.1.v3.1
7	822	815489.5	13	813214	817765	Aqcoe7G012800.1.v3.1
5	822	43316809.5	13	43314197	43319422	Aqcoe5G456800.1.v3.1
5	820	41862068	13	41860300	41863836	Aqcoe5G435000.1.v3.1
7	3336	1722604.5	13	1720206	1725003	Aqcoe7G029300.1.v3.1
5	4282	43295319	13	43293545	43297093	Aqcoe5G456500.1.v3.1
5	3337	41682686	13	41682217	41683155	Aqcoe5G432600.1.v3.1
7	3337	1711416.5	13	1710449	1712384	Aqcoe7G029100.1.v3.1
7	3338	805606	13	803868	807344	Aqcoe7G012600.1.v3.1
7	3339	733691	13	733507	733875	Aqcoe7G011400.1.v3.1
5	4381	40949157.5	13	40947948	40950367	Aqcoe5G423700.1.v3.1
7	4381	2399393.5	13	2397838	2400949	Aqcoe7G040300.1.v3.1
5	7075	42988108	13	42986644	42989572	Aqcoe5G452000.1.v3.1
5	3121	43819479	13	43817920	43821038	Aqcoe5G465100.1.v3.1
5	3120	43235877	13	43233353	43238401	Aqcoe5G455600.1.v3.1
3	7038	30365145.5	13	30357337	30372954	Aqcoe3G256000.1.v3.1
7	3156	3423974.5	13	3420944	3427005	Aqcoe7G056400.1.v3.1
5	4304	41920420.5	13	41916244	41924597	Aqcoe5G435600.1.v3.1
5	4304	41918400	13	41917163	41919637	Aqcoe5G435700.1.v3.1
5	10163	12779667	13	12779465	12779869	Aqcoe5G209800.1.v3.1
5	3119	39727039	13	39726134	39727944	Aqcoe5G407600.1.v3.1
5	3119	40053025	13	40052001	40054049	Aqcoe5G410300.1.v3.1
5	3236	43598031.5	13	43597336	43598727	Aqcoe5G461600.1.v3.1
5	3105	44068474.5	13	44066984	44069965	Aqcoe5G470200.1.v3.1
7	4359	360492.5	13	359646	361339	Aqcoe7G005500.1.v3.1
7	10798	5968563	13	5968097	5969029	Aqcoe7G099000.1.v3.1
7	3267	133794.5	13	130819	136770	Aqcoe7G001500.1.v3.1
5	6737	44064686	13	44063893	44065479	Aqcoe5G470100.1.v3.1
5	4271	44029507.5	13	44027451	44031564	Aqcoe5G469300.1.v3.1
7	794	10405831	13	10404897	10406765	Aqcoe7G154400.1.v3.1
5	3102	44316310	13	44315167	44317453	Aqcoe5G475400.2.v3.1
5	3102	44311029.5	13	44310646	44311413	Aqcoe5G475200.1.v3.1
5	792	44267652.5	13	44265536	44269769	Aqcoe5G474000.1.v3.1
7	874	4115427.5	13	4114203	4116652	Aqcoe7G068100.1.v3.1
5	3101	44340149	13	44339460	44340838	Aqcoe5G475800.1.v3.1
5	6708	40175660	13	40175128	40176192	Aqcoe5G412400.1.v3.1
2	791	31546911	13	31544511	31549311	Aqcoe2G257300.1.v3.1
7	791	39975277	13	39973588	39976966	Aqcoe7G383500.1.v3.1
6	4501	8657669.5	14	8656530	8658809	Aqcoe6G151100.1.v3.1
6	1017	8479824.5	14	8478498	8481151	Aqcoe6G148400.1.v3.1
6	3622	8405214.5	14	8400930	8409499	Aqcoe6G147600.1.v3.1
5	3622	8962276.5	14	8958038	8966515	Aqcoe5G157600.1.v3.1
5	10155	16196447.5	14	16196220	16196675	Aqcoe5G240300.1.v3.1
6	4488	8137472	14	8137057	8137887	Aqcoe6G143500.1.v3.1
5	5555	8712876	14	8712537	8713215	Aqcoe5G154100.1.v3.1
6	5555	8209731.5	14	8209411	8210052	Aqcoe6G144400.1.v3.1
6	3789	8192308	14	8187387	8197229	Aqcoe6G144200.1.v3.1
5	3615	8602495	14	8601616	8603374	Aqcoe5G152400.1.v3.1
6	3615	8021647.5	14	8020535	8022760	Aqcoe6G141600.1.v3.1
5	5553	8598997	14	8596951	8601043	Aqcoe5G152300.1.v3.1
6	3785	8003896.5	14	8003210	8004583	Aqcoe6G141200.1.v3.1
6	3784	7941199.5	14	7939201	7943198	Aqcoe6G140200.1.v3.1
5	984	8528037	14	8524914	8531160	Aqcoe5G151400.1.v3.1
6	3783	7981273	14	7980398	7982148	Aqcoe6G140800.1.v3.1
6	3783	7898045.5	14	7897436	7898655	Aqcoe6G139700.1.v3.1
5	983	8247090.5	14	8246148	8248033	Aqcoe5G147500.1.v3.1
6	4465	7914812	14	7913083	7916541	Aqcoe6G140000.1.v3.1
6	4464	7910752	14	7908706	7912798	Aqcoe6G139900.1.v3.1
6	4463	7876678.5	14	7876067	7877290	Aqcoe6G139400.1.v3.1
6	3780	10605052	14	10602276	10607828	Aqcoe6G172600.1.v3.1
5	1134	8118573	14	8117327	8119819	Aqcoe5G145300.1.v3.1
6	1134	7431379.5	14	7430540	7432219	Aqcoe6G132800.1.v3.1
5	981	8147379	14	8144858	8149900	Aqcoe5G145800.1.v3.1
6	981	7502210	14	7497911	7506509	Aqcoe6G134200.1.v3.1
6	980	7459593.5	14	7457163	7462024	Aqcoe6G133400.1.v3.1
6	1215	7569254	14	7565662	7572846	Aqcoe6G134700.1.v3.1
5	1215	8166937.5	14	8163355	8170520	Aqcoe5G146000.1.v3.1
5	4459	9894866.5	14	9890302	9899431	Aqcoe5G171600.1.v3.1
6	1214	7488389	14	7488157	7488621	Aqcoe6G134000.1.v3.1
5	1214	8125603.5	14	8125343	8125864	Aqcoe5G145500.1.v3.1
5	1214	8131826	14	8128564	8135088	Aqcoe5G145600.1.v3.1
5	1098	10218606	14	10218169	10219043	Aqcoe5G176900.1.v3.1
5	1213	11186402.5	14	11185128	11187677	Aqcoe5G188900.2.v3.1
6	1213	6723120.5	14	6722016	6724225	Aqcoe6G122000.1.v3.1
5	1213	15025882.5	14	15024998	15026767	Aqcoe5G231100.1.v3.1
6	1213	6750140	14	6747527	6752753	Aqcoe6G122800.1.v3.1
5	1213	15094873	14	15094628	15095118	Aqcoe5G232600.1.v3.1
6	1213	6847803	14	6846569	6849037	Aqcoe6G124900.1.v3.1
1	979	38687535.5	14	38685481	38689590	Aqcoe1G404800.1.v3.1
6	979	21469568	14	21467926	21471210	Aqcoe6G244100.1.v3.1
5	979	10164807.5	14	10162776	10166839	Aqcoe5G176100.1.v3.1
5	979	16910019.5	14	16906517	16913522	Aqcoe5G245700.1.v3.1
2	979	5373723.5	14	5370958	5376489	Aqcoe2G074800.1.v3.1
6	3854	7425497.5	14	7424083	7426912	Aqcoe6G132700.1.v3.1
6	3853	12496468.5	14	12494090	12498847	Aqcoe6G191400.1.v3.1
5	978	10197875	14	10197291	10198459	Aqcoe5G176600.1.v3.1
6	978	21475370.5	14	21473253	21477488	Aqcoe6G244200.1.v3.1
6	1132	7419905	14	7418039	7421771	Aqcoe6G132600.1.v3.1
5	1132	8074123.5	14	8072736	8075511	Aqcoe5G144200.1.v3.1
5	1131	8047491.5	14	8046687	8048296	Aqcoe5G143700.1.v3.1
6	1131	28958804.5	14	28957928	28959681	Aqcoe6G312400.1.v3.1
5	5544	8039337	14	8037216	8041458	Aqcoe5G143500.1.v3.1
5	5542	7766493	14	7762090	7770896	Aqcoe5G138200.1.v3.1
5	968	10647530.5	14	10645081	10649980	Aqcoe5G182400.1.v3.1
6	968	7347430.5	14	7344671	7350190	Aqcoe6G131200.1.v3.1
6	1094	5219309.5	14	5218329	5220290	Aqcoe6G096400.1.v3.1
6	1094	23548864	14	23547916	23549812	Aqcoe6G258800.1.v3.1
6	1094	5166057.5	14	5163359	5168756	Aqcoe6G095400.1.v3.1
5	1094	10620941.5	14	10620011	10621872	Aqcoe5G182000.1.v3.1
6	4672	15630174.5	14	15621565	15638784	Aqcoe6G209400.1.v3.1
5	1083	11159301	14	11158417	11160185	Aqcoe5G188500.1.v3.1
2	9626	37471658	14	37469335	37473981	Aqcoe2G338200.1.v3.1
6	10483	1449314	14	1447542	1451086	Aqcoe6G026700.1.v3.1
6	10262	1644174	14	1641199	1647149	Aqcoe6G031000.1.v3.1
6	3809	1633695	14	1629270	1638120	Aqcoe6G030800.1.v3.1
6	3808	1605195	14	1604337	1606053	Aqcoe6G030100.1.v3.1
6	10261	25245164.5	14	25244030	25246299	Aqcoe6G273800.1.v3.1
6	10260	24814886	14	24814789	24814983	Aqcoe6G269300.1.v3.1
6	3807	1576718.5	14	1575708	1577729	Aqcoe6G029400.1.v3.1
5	6868	19507483	14	19505442	19509524	Aqcoe5G263800.1.v3.1
6	6868	1612394	14	1610625	1614163	Aqcoe6G030400.1.v3.1
6	6868	1591514.5	14	1589235	1593794	Aqcoe6G029700.1.v3.1
5	1479	4659735	14	4656245	4663225	Aqcoe5G087000.2.v3.1
2	1479	34890184	14	34886335	34894033	Aqcoe2G296000.1.v3.1
2	1479	34835960	14	34832164	34839756	Aqcoe2G295300.1.v3.1
5	1479	4724941	14	4722848	4727034	Aqcoe5G088000.1.v3.1
6	10484	1192089	14	1189018	1195160	Aqcoe6G021900.1.v3.1
6	1139	7956869	14	7955007	7958731	Aqcoe6G140400.1.v3.1
6	10274	4648972.5	14	4646757	4651188	Aqcoe6G087000.1.v3.1
6	3894	1493332	14	1490641	1496023	Aqcoe6G027400.1.v3.1
6	10735	13958256	14	13957803	13958709	Aqcoe6G201800.1.v3.1
6	3899	1401750.5	14	1397033	1406468	Aqcoe6G025900.1.v3.1
6	3900	1395443.5	14	1394198	1396689	Aqcoe6G025800.1.v3.1
6	3901	1350700	14	1349623	1351777	Aqcoe6G024800.1.v3.1
6	3902	1344639.5	14	1343530	1345749	Aqcoe6G024700.1.v3.1
6	3905	1291186	14	1290136	1292236	Aqcoe6G023900.1.v3.1
6	3907	1248702	14	1247222	1250182	Aqcoe6G023000.1.v3.1
6	3908	1218943	14	1218197	1219689	Aqcoe6G022400.1.v3.1
6	3911	1139491	14	1138119	1140863	Aqcoe6G021300.1.v3.1
5	2433	13423753.5	14	13423649	13423858	Aqcoe5G216000.1.v3.1
5	2432	13431784.5	14	13431359	13432210	Aqcoe5G216100.1.v3.1
6	6549	991829.5	14	989121	994538	Aqcoe6G018500.1.v3.1
6	6548	954543.5	14	954130	954957	Aqcoe6G017600.1.v3.1
5	6927	21884926	14	21884319	21885533	Aqcoe5G274600.1.v3.1
6	3915	1057076.5	14	1054976	1059177	Aqcoe6G019700.1.v3.1
6	3914	1061769	14	1060275	1063263	Aqcoe6G019800.1.v3.1
6	3912	1127727.5	14	1127261	1128194	Aqcoe6G021000.1.v3.1
6	10245	4712879.5	14	4711560	4714199	Aqcoe6G088300.1.v3.1
6	10246	1025414	14	1025188	1025640	Aqcoe6G018900.1.v3.1
6	5686	1236738	14	1233972	1239504	Aqcoe6G022800.1.v3.1
6	2435	1069169	14	1067274	1071064	Aqcoe6G019900.1.v3.1
6	5685	1272413.5	14	1269917	1274910	Aqcoe6G023500.1.v3.1
6	10779	2526974	14	2525142	2528806	Aqcoe6G047800.1.v3.1
6	10744	689059.5	14	687940	690179	Aqcoe6G012100.1.v3.1
6	5682	1379111	14	1377996	1380226	Aqcoe6G025400.1.v3.1
7	4718	16859344	15	16858209	16860479	Aqcoe7G214000.1.v3.1
7	382	40572950	15	40572418	40573482	Aqcoe7G393100.1.v3.1
7	382	29466164.5	15	29464417	29467912	Aqcoe7G280300.1.v3.1
7	382	29471433.5	15	29470969	29471898	Aqcoe7G280400.1.v3.1
7	6183	11955129	15	11953026	11957232	Aqcoe7G170900.1.v3.1
2	380	38450679.5	15	38448923	38452436	Aqcoe2G355600.1.v3.1
5	380	2398102	15	2397153	2399051	Aqcoe5G045200.1.v3.1
7	380	16413354	15	16409378	16417330	Aqcoe7G209400.1.v3.1
7	6182	12103952	15	12103711	12104193	Aqcoe7G172300.1.v3.1
7	6133	42834025.5	15	42832493	42835558	Aqcoe7G432500.1.v3.1
7	379	42927827.5	15	42925302	42930353	Aqcoe7G433700.1.v3.1
7	4715	11231074	15	11227108	11235040	Aqcoe7G162700.1.v3.1
7	4715	11207151.5	15	11206468	11207835	Aqcoe7G162200.1.v3.1
7	4715	11291006	15	11289809	11292203	Aqcoe7G163300.1.v3.1
7	4715	41712581	15	41711911	41713251	Aqcoe7G414100.1.v3.1
7	4714	41671153.5	15	41668121	41674186	Aqcoe7G413300.1.v3.1
7	4797	15040549.5	15	15038201	15042898	Aqcoe7G197700.1.v3.1
7	378	42920316.5	15	42918614	42922019	Aqcoe7G433600.1.v3.1
6	10975	827746	15	827363	828129	Aqcoe6G014900.1.v3.1
7	4800	16307113	15	16298589	16315637	Aqcoe7G208800.1.v3.1
7	6123	15794670	15	15793589	15795751	Aqcoe7G204900.1.v3.1
6	1228	28330769.5	15	28323765	28337774	Aqcoe6G303700.1.v3.1
5	1228	7816550.5	15	7814963	7818138	Aqcoe5G138900.1.v3.1
7	2160	35003529.5	15	34999808	35007251	Aqcoe7G319900.1.v3.1
7	6120	6078948	15	6076068	6081828	Aqcoe7G100700.1.v3.1
1	5254	8464816	15	8462014	8467618	Aqcoe1G150200.1.v3.1
[truncated: 6,926 more rows]
