# Supplementary material for: Buxus and Tetracentron genomes help resolve eudicot genome history
Source: Nat Commun. 2022 Feb 2;13:643. doi: 10.1038/s41467-022-28312-w (PMC8810787; doi:10.1038/s41467-022-28312-w)
Supplement: Supplementary file 13 — Source Data [file 41467_2022_28312_MOESM13_ESM.zip › Source Data/Supplementary_Fig10_ContigGFF_Aquilegia_Ancestor2.txt]

3	2814	36431497.5	0	36430145	36432850	Aqcoe3G336600.1.v3.1
3	2814	5006002	0	5004198	5007806	Aqcoe3G079900.1.v3.1
3	2815	33037120	0	33033923	33040317	Aqcoe3G285800.1.v3.1
3	23	37181490.5	0	37179982	37182999	Aqcoe3G350500.1.v3.1
3	7839	8628623	0	8627585	8629661	Aqcoe3G122600.1.v3.1
3	10634	36645137.5	0	36644170	36646105	Aqcoe3G340600.1.v3.1
3	10635	32708804	0	32708289	32709319	Aqcoe3G281700.1.v3.1
3	2817	33201401	0	33201121	33201681	Aqcoe3G288000.1.v3.1
3	2818	33463172	0	33460057	33466287	Aqcoe3G290800.1.v3.1
3	2819	33546054	0	33545048	33547060	Aqcoe3G292100.1.v3.1
3	1625	41728091	0	41726656	41729526	Aqcoe3G428100.1.v3.1
3	1769	8211450	0	8209519	8213381	Aqcoe3G118700.1.v3.1
3	1626	3049704	0	3048445	3050963	Aqcoe3G048200.1.v3.1
3	1627	33708971.5	0	33707050	33710893	Aqcoe3G293900.1.v3.1
3	1599	42168191.5	0	42166521	42169862	Aqcoe3G435500.1.v3.1
3	711	8154644.5	0	8152208	8157081	Aqcoe3G117800.1.v3.1
3	711	33727727.5	0	33725813	33729642	Aqcoe3G294100.1.v3.1
3	3406	38396426	0	38392696	38400156	Aqcoe3G369600.1.v3.1
3	10059	38212101.5	0	38210667	38213536	Aqcoe3G366900.1.v3.1
3	1600	42215015	0	42213098	42216932	Aqcoe3G436000.1.v3.1
3	1774	375347.5	0	374199	376496	Aqcoe3G006300.1.v3.1
3	160	34137888	0	34136496	34139280	Aqcoe3G299400.1.v3.1
3	160	7671354	0	7669999	7672709	Aqcoe3G114000.1.v3.1
3	6314	33996621.5	0	33995596	33997647	Aqcoe3G298000.1.v3.1
3	1648	7201931.5	0	7197865	7205998	Aqcoe3G107000.1.v3.1
3	1717	7177666.5	0	7170264	7185069	Aqcoe3G106700.1.v3.1
3	1717	34537836.5	0	34531125	34544548	Aqcoe3G305700.1.v3.1
3	3477	34671565.5	0	34669835	34673296	Aqcoe3G307100.1.v3.1
3	3440	6979880	0	6977509	6982251	Aqcoe3G103600.1.v3.1
3	3440	7221739	0	7220905	7222573	Aqcoe3G107200.1.v3.1
3	2867	34426609	0	34425286	34427932	Aqcoe3G303500.1.v3.1
3	2907	10649830.5	0	10644879	10654782	Aqcoe3G141600.1.v3.1
3	2868	34477427	0	34475634	34479220	Aqcoe3G304500.1.v3.1
3	3474	9675079.5	0	9670314	9679845	Aqcoe3G132600.1.v3.1
3	10627	30074374	0	30069324	30079424	Aqcoe3G252900.1.v3.1
3	2938	35312263.5	0	35310897	35313630	Aqcoe3G317000.1.v3.1
3	2851	37397266	0	37396486	37398046	Aqcoe3G354000.1.v3.1
3	107	34922817.5	0	34922260	34923375	Aqcoe3G311600.1.v3.1
3	7545	925077.5	0	920056	930099	Aqcoe3G014500.1.v3.1
3	108	6932550.5	0	6926227	6938874	Aqcoe3G103000.1.v3.1
3	108	34984170.5	0	34979040	34989301	Aqcoe3G312100.1.v3.1
3	1573	35227512.5	0	35226589	35228436	Aqcoe3G315700.1.v3.1
3	2	35188708.5	0	35187260	35190157	Aqcoe3G315200.1.v3.1
3	2	6768767.5	0	6766419	6771116	Aqcoe3G101200.1.v3.1
1	1503	36025050.5	0	36022610	36027491	Aqcoe1G371700.1.v3.1
4	1503	40388141.5	0	40386819	40389464	Aqcoe4G254000.1.v3.1
1	1503	9151636.5	0	9151065	9152208	Aqcoe1G160800.1.v3.1
1	1504	9103415.5	0	9100370	9106461	Aqcoe1G160100.1.v3.1
3	3	35433630	0	35431202	35436058	Aqcoe3G319200.1.v3.1
3	675	19733525.5	0	19733094	19733957	Aqcoe3G188900.1.v3.1
5	675	37247629	0	37247172	37248086	Aqcoe5G372600.1.v3.1
3	3506	4239863.5	0	4234434	4245293	Aqcoe3G067300.1.v3.1
3	3505	19783174	0	19782032	19784316	Aqcoe3G189200.1.v3.1
3	3419	35199244.5	0	35198866	35199623	Aqcoe3G315400.1.v3.1
3	3418	35183758.5	0	35182736	35184781	Aqcoe3G315000.1.v3.1
3	3417	35178317.5	0	35175282	35181353	Aqcoe3G314900.1.v3.1
3	3416	34502608	0	34501178	34504038	Aqcoe3G305000.1.v3.1
3	3416	7207676.5	0	7206217	7209136	Aqcoe3G107100.1.v3.1
3	3415	8964491	0	8963892	8965090	Aqcoe3G126300.1.v3.1
3	1569	34915140	0	34913398	34916882	Aqcoe3G311400.1.v3.1
3	1568	10710143.5	0	10709300	10710987	Aqcoe3G142000.1.v3.1
5	1568	39156887	0	39156074	39157700	Aqcoe5G398400.1.v3.1
3	1567	10632791	0	10630501	10635081	Aqcoe3G141500.1.v3.1
5	1567	39099235.5	0	39097145	39101326	Aqcoe5G397600.1.v3.1
3	1706	1050055	0	1049286	1050824	Aqcoe3G016600.1.v3.1
3	1705	1060443	0	1058723	1062163	Aqcoe3G016800.1.v3.1
3	1705	225059	0	223570	226548	Aqcoe3G003200.1.v3.1
3	2939	35058397	0	35057161	35059633	Aqcoe3G313600.1.v3.1
3	695	6941814	0	6941221	6942407	Aqcoe3G103100.1.v3.1
3	695	34932433	0	34931707	34933159	Aqcoe3G311800.1.v3.1
5	3475	37889045.5	0	37884300	37893791	Aqcoe5G381600.1.v3.1
3	3475	9640907	0	9634363	9647451	Aqcoe3G132200.1.v3.1
3	3476	34762884	0	34756963	34768805	Aqcoe3G308400.1.v3.1
3	3478	34566674.5	0	34562878	34570471	Aqcoe3G306000.1.v3.1
3	3414	8808037	0	8803163	8812911	Aqcoe3G124500.1.v3.1
3	2866	7431161	0	7430884	7431438	Aqcoe3G110000.1.v3.1
3	2866	34406229.5	0	34405954	34406505	Aqcoe3G303100.1.v3.1
3	31	7695087	0	7692729	7697445	Aqcoe3G114300.1.v3.1
3	31	34102441.5	0	34099441	34105442	Aqcoe3G299000.1.v3.1
3	1719	34497378.5	0	34495854	34498903	Aqcoe3G304900.1.v3.1
3	1719	34491443.5	0	34487978	34494909	Aqcoe3G304800.1.v3.1
3	1719	7234027.5	0	7232429	7235626	Aqcoe3G107400.1.v3.1
3	2865	32668625.5	0	32664540	32672711	Aqcoe3G281000.1.v3.1
3	2864	32574863	0	32566483	32583243	Aqcoe3G280200.1.v3.1
3	3507	6600793.5	0	6597778	6603809	Aqcoe3G098800.1.v3.1
3	10443	1671373	0	1671027	1671719	Aqcoe3G027300.1.v3.1
3	159	34042594	0	34040880	34044308	Aqcoe3G298500.1.v3.1
3	159	7714014	0	7712513	7715515	Aqcoe3G114600.1.v3.1
3	158	33168376	0	33161741	33175011	Aqcoe3G287400.1.v3.1
3	28	33716320.5	0	33712892	33719749	Aqcoe3G294000.1.v3.1
3	9768	3119918.5	0	3119613	3120224	Aqcoe3G049400.1.v3.1
3	9768	39985510.5	0	39985205	39985816	Aqcoe3G396100.1.v3.1
3	2951	8234891	0	8230568	8239214	Aqcoe3G118900.2.v3.1
3	2951	8234891	0	8230568	8239214	Aqcoe3G118900.1.v3.1
3	2950	4162534.5	0	4160847	4164222	Aqcoe3G066100.1.v3.1
3	2949	4407756	0	4407107	4408405	Aqcoe3G070000.1.v3.1
3	3519	39457496.5	0	39456405	39458588	Aqcoe3G386200.1.v3.1
3	708	8719920.5	0	8718271	8721570	Aqcoe3G123700.1.v3.1
3	2923	8765311	0	8762666	8767956	Aqcoe3G124100.1.v3.1
3	3543	18411774	0	18410636	18412912	Aqcoe3G182300.1.v3.1
5	3543	35070702	0	35069904	35071500	Aqcoe5G348400.2.v3.1
5	3543	35059567	0	35058663	35060471	Aqcoe5G348300.1.v3.1
3	7837	11340893	0	11339511	11342275	Aqcoe3G144200.1.v3.1
3	1714	8914412	0	8912044	8916780	Aqcoe3G125500.1.v3.1
3	1585	33184101	0	33182457	33185745	Aqcoe3G287700.1.v3.1
3	1584	33120695	0	33118211	33123179	Aqcoe3G287100.1.v3.1
3	1582	33095589	0	33090672	33100506	Aqcoe3G286700.1.v3.1
3	42	32383062	0	32382157	32383967	Aqcoe3G278300.1.v3.1
3	42	32393764	0	32391682	32395846	Aqcoe3G278500.1.v3.1
3	2813	36423773	0	36420860	36426686	Aqcoe3G336400.1.v3.1
3	1610	32638240	0	32636198	32640282	Aqcoe3G280600.1.v3.1
3	41	38124496.5	0	38123624	38125369	Aqcoe3G365400.1.v3.1
3	41	3849527.5	0	3847382	3851673	Aqcoe3G061800.1.v3.1
3	41	38148303.5	0	38146262	38150345	Aqcoe3G365700.1.v3.1
3	3413	8797628	0	8795114	8800142	Aqcoe3G124400.1.v3.1
2	3413	31663708.5	0	31661329	31666088	Aqcoe2G258900.2.v3.1
2	3413	31671144	0	31668764	31673524	Aqcoe2G259000.1.v3.1
3	3413	33002528.5	0	33002418	33002639	Aqcoe3G285400.1.v3.1
3	704	9014498.5	0	9011839	9017158	Aqcoe3G127200.1.v3.1
3	703	32278889	0	32277987	32279791	Aqcoe3G276700.1.v3.1
3	2863	32526879	0	32526776	32526982	Aqcoe3G279500.1.v3.1
3	2862	32518105	0	32513858	32522352	Aqcoe3G279400.1.v3.1
3	2858	32339169.5	0	32336872	32341467	Aqcoe3G277700.1.v3.1
3	2857	1983521	0	1981720	1985322	Aqcoe3G031400.1.v3.1
3	3461	32330648.5	0	32328597	32332700	Aqcoe3G277500.1.v3.1
5	3586	35322529.5	0	35320045	35325014	Aqcoe5G351200.1.v3.1
5	3586	35340958.5	0	35335802	35346115	Aqcoe5G351400.1.v3.1
3	7506	21636425.5	0	21633780	21639071	Aqcoe3G203000.1.v3.1
5	2984	39302102	0	39300648	39303556	Aqcoe5G401100.1.v3.1
5	2983	39296057.5	0	39292819	39299296	Aqcoe5G400900.1.v3.1
5	10460	9696162.5	0	9694209	9698116	Aqcoe5G167700.1.v3.1
5	2981	39221779.5	0	39221216	39222343	Aqcoe5G399200.1.v3.1
5	2980	39210654	0	39207820	39213488	Aqcoe5G399000.1.v3.1
5	2979	39162824	0	39160369	39165279	Aqcoe5G398500.1.v3.1
5	2978	39076329.5	0	39071622	39081037	Aqcoe5G397400.1.v3.1
5	2978	39076329.5	0	39071622	39081037	Aqcoe5G397400.2.v3.1
5	1566	38958299	0	38955822	38960776	Aqcoe5G395000.1.v3.1
3	1566	10539509	0	10536449	10542569	Aqcoe3G140600.1.v3.1
3	3464	32296906	0	32295304	32298508	Aqcoe3G276800.1.v3.1
3	3464	32233296	0	32232393	32234199	Aqcoe3G275900.1.v3.1
3	3463	32268397	0	32264945	32271849	Aqcoe3G276500.1.v3.1
5	3575	39265906	0	39264249	39267563	Aqcoe5G400200.1.v3.1
5	3590	39511576.5	0	39511073	39512080	Aqcoe5G403900.1.v3.1
4	3576	45049378	0	45046410	45052346	Aqcoe4G303900.1.v3.1
5	3576	39249243.5	0	39248102	39250385	Aqcoe5G400000.1.v3.1
5	3576	39244135	0	39240740	39247530	Aqcoe5G399900.1.v3.1
3	10065	3091841	0	3091129	3092553	Aqcoe3G048900.1.v3.1
5	7507	39623178.5	0	39620415	39625942	Aqcoe5G405700.1.v3.1
5	7505	39517804	0	39515473	39520135	Aqcoe5G404100.1.v3.1
3	3462	32309620	0	32306635	32312605	Aqcoe3G277100.1.v3.1
3	701	11462147	0	11461927	11462367	Aqcoe3G145300.1.v3.1
5	701	39373979.5	0	39373758	39374201	Aqcoe5G401900.1.v3.1
5	702	39616191.5	0	39615910	39616473	Aqcoe5G405600.1.v3.1
3	702	21623606.5	0	21623331	21623882	Aqcoe3G202800.1.v3.1
3	3524	9098108	0	9093229	9102987	Aqcoe3G128100.1.v3.1
3	3523	9141168	0	9140409	9141927	Aqcoe3G128700.1.v3.1
3	3521	33645403.5	0	33644152	33646655	Aqcoe3G292800.1.v3.1
3	10643	35212038	0	35201006	35223070	Aqcoe3G315600.1.v3.1
3	152	212917.5	0	210178	215657	Aqcoe3G003000.3.v3.1
3	3458	32406210	0	32403767	32408653	Aqcoe3G278700.1.v3.1
3	3457	32629069.5	0	32626822	32631317	Aqcoe3G280500.1.v3.1
3	3457	32687734	0	32684302	32691166	Aqcoe3G281200.1.v3.1
5	3453	37847144	0	37846515	37847773	Aqcoe5G381000.1.v3.1
3	3453	9449861	0	9449240	9450482	Aqcoe3G131100.1.v3.1
3	3452	9306288.5	0	9289298	9323279	Aqcoe3G129500.1.v3.1
3	705	8995005	0	8993513	8996497	Aqcoe3G126800.1.v3.1
3	705	32706354	0	32705231	32707477	Aqcoe3G281500.1.v3.1
3	3411	33632325	0	33629772	33634878	Aqcoe3G292600.1.v3.1
3	3411	8374420	0	8371190	8377650	Aqcoe3G119800.1.v3.1
2	4970	31909552	0	31908138	31910966	Aqcoe2G261200.1.v3.1
2	4968	41858662.5	0	41857460	41859865	Aqcoe2G415100.1.v3.1
7	1248	38971193	0	38970330	38972056	Aqcoe7G371600.1.v3.1
2	4971	31880011.5	0	31878002	31882021	Aqcoe2G260700.1.v3.1
2	4972	31817572.5	0	31804781	31830364	Aqcoe2G260200.1.v3.1
2	9163	40937427.5	0	40933526	40941329	Aqcoe2G402200.1.v3.1
2	10608	5389870	1	5389074	5390666	Aqcoe2G075200.1.v3.1
2	5476	36377576	1	36376780	36378372	Aqcoe2G318800.1.v3.1
2	5474	36495278.5	1	36491550	36499007	Aqcoe2G319900.1.v3.1
2	7327	31372542.5	1	31369762	31375323	Aqcoe2G255900.1.v3.1
5	5582	3578437.5	1	3577072	3579803	Aqcoe5G065900.1.v3.1
2	5472	36624822.5	1	36623891	36625754	Aqcoe2G322800.1.v3.1
5	5472	3602496	1	3601644	3603348	Aqcoe5G066300.1.v3.1
2	771	37012021	1	37011039	37013003	Aqcoe2G330600.1.v3.1
2	771	36450340	1	36448598	36452082	Aqcoe2G319500.1.v3.1
2	771	36548862	1	36547296	36550428	Aqcoe2G321100.1.v3.1
2	771	36560324	1	36558333	36562315	Aqcoe2G321200.1.v3.1
5	771	3659740	1	3657728	3661752	Aqcoe5G067500.1.v3.1
5	771	3640428	1	3638703	3642153	Aqcoe5G067200.1.v3.1
2	4847	36662757	1	36658715	36666799	Aqcoe2G323200.1.v3.1
2	5468	36784647.5	1	36782577	36786718	Aqcoe2G325700.1.v3.1
2	5467	36820287	1	36818060	36822514	Aqcoe2G327000.1.v3.1
2	5466	36850287	1	36847873	36852701	Aqcoe2G327600.1.v3.1
5	5466	3467325	1	3464753	3469897	Aqcoe5G063100.1.v3.1
5	1285	3617395.5	1	3616283	3618508	Aqcoe5G066600.1.v3.1
5	5043	3530059.5	1	3527733	3532386	Aqcoe5G064900.1.v3.1
5	5579	3286615	1	3283519	3289711	Aqcoe5G059700.1.v3.1
2	5459	37087361.5	1	37084909	37089814	Aqcoe2G331300.1.v3.1
2	5456	37269259.5	1	37268696	37269823	Aqcoe2G334300.1.v3.1
2	1291	37094274	1	37091126	37097422	Aqcoe2G331400.1.v3.1
5	1291	3407227.5	1	3403955	3410500	Aqcoe5G062100.1.v3.1
2	4858	37210817.5	1	37210263	37211372	Aqcoe2G332800.1.v3.1
2	7216	39759131.5	1	39757529	39760734	Aqcoe2G378400.1.v3.1
2	9979	38536989.5	1	38536072	38537907	Aqcoe2G357100.1.v3.1
2	2705	37234042.5	1	37232388	37235697	Aqcoe2G333500.1.v3.1
2	2706	37262641	1	37261791	37263491	Aqcoe2G334200.1.v3.1
2	5453	37381689	1	37377948	37385430	Aqcoe2G336800.1.v3.1
2	4865	37347647.5	1	37345601	37349694	Aqcoe2G336100.1.v3.1
2	745	37227196.5	1	37225526	37228867	Aqcoe2G333300.1.v3.1
5	745	3344016.5	1	3342605	3345428	Aqcoe5G060600.1.v3.1
2	9744	23278189.5	1	23277278	23279101	Aqcoe2G190600.1.v3.1
4	9744	29889364.5	1	29889191	29889538	Aqcoe4G199900.1.v3.1
2	4871	37494001.5	1	37493207	37494796	Aqcoe2G338600.1.v3.1
2	4871	37476447.5	1	37475236	37477659	Aqcoe2G338300.1.v3.1
5	3041	2686151	1	2682531	2689771	Aqcoe5G049500.1.v3.1
5	3042	2646628	1	2644089	2649167	Aqcoe5G049200.1.v3.1
5	5046	3300613.5	1	3298110	3303117	Aqcoe5G060000.1.v3.1
5	3008	3031495.5	1	3029609	3033382	Aqcoe5G055600.1.v3.1
5	9469	24184455.5	1	24181941	24186970	Aqcoe5G289400.1.v3.1
2	2783	37904531.5	1	37902559	37906504	Aqcoe2G345900.3.v3.1
2	2783	37904531.5	1	37902559	37906504	Aqcoe2G345900.1.v3.1
2	2781	38026123.5	1	38022526	38029721	Aqcoe2G347100.1.v3.1
5	2781	2910542	1	2906343	2914741	Aqcoe5G053200.1.v3.1
2	2781	38026123.5	1	38022526	38029721	Aqcoe2G347100.3.v3.1
2	756	34443968	1	34442671	34445265	Aqcoe2G289800.1.v3.1
2	756	35137880.5	1	35136700	35139061	Aqcoe2G298800.1.v3.1
5	756	4911478.5	1	4910313	4912644	Aqcoe5G091600.1.v3.1
2	2779	36307604	1	36307016	36308192	Aqcoe2G317400.1.v3.1
2	10589	35561764.5	1	35560303	35563226	Aqcoe2G305600.1.v3.1
2	4883	38031321.5	1	38030291	38032352	Aqcoe2G347200.1.v3.1
5	5055	2959498.5	1	2958421	2960576	Aqcoe5G054200.1.v3.1
2	1299	38053906.5	1	38053298	38054515	Aqcoe2G347700.1.v3.1
5	1299	2853473	1	2852812	2854134	Aqcoe5G052400.1.v3.1
7	4806	21823965	1	21819062	21828868	Aqcoe7G238300.1.v3.1
2	4808	38148998.5	1	38148189	38149808	Aqcoe2G350100.1.v3.1
2	4809	38151667	1	38150979	38152355	Aqcoe2G350200.1.v3.1
5	4809	2730075.5	1	2729522	2730629	Aqcoe5G050100.1.v3.1
2	4809	38838302.5	1	38836548	38840057	Aqcoe2G362900.1.v3.1
2	4810	38154073.5	1	38152808	38155339	Aqcoe2G350300.1.v3.1
1	2720	18282166.5	1	18279819	18284514	Aqcoe1G267800.1.v3.1
2	2720	34112991.5	1	34110962	34115021	Aqcoe2G285100.1.v3.1
2	2721	38218018	1	38216878	38219158	Aqcoe2G351400.1.v3.1
2	2722	38243422	1	38242496	38244348	Aqcoe2G352000.1.v3.1
5	2722	2626154.5	1	2625185	2627124	Aqcoe5G048900.1.v3.1
2	2723	38246269.5	1	38245835	38246704	Aqcoe2G351900.1.v3.1
5	725	2697872.5	1	2696662	2699083	Aqcoe5G049700.1.v3.1
5	725	3081029	1	3080170	3081888	Aqcoe5G056500.1.v3.1
2	725	37759847.5	1	37758236	37761459	Aqcoe2G343400.1.v3.1
2	4815	38333771.5	1	38331912	38335631	Aqcoe2G353600.1.v3.1
2	727	38311252	1	38309309	38313195	Aqcoe2G353100.1.v3.1
5	727	2517897.5	1	2516567	2519228	Aqcoe5G046900.1.v3.1
5	5061	2464470.5	1	2461138	2467803	Aqcoe5G046400.1.v3.1
2	1335	38409239.5	1	38408525	38409954	Aqcoe2G354900.1.v3.1
5	5603	1002632.5	1	1000988	1004277	Aqcoe5G018000.1.v3.1
7	764	3692927.5	1	3692484	3693371	Aqcoe7G060800.1.v3.1
2	764	29982140	1	29980618	29983662	Aqcoe2G241000.1.v3.1
2	4824	38513742	1	38512266	38515218	Aqcoe2G356600.1.v3.1
5	730	2376871.5	1	2375628	2378115	Aqcoe5G045000.1.v3.1
7	2084	14620984	1	14620492	14621476	Aqcoe7G194400.1.v3.1
7	4741	31780279	1	31777717	31782841	Aqcoe7G294400.1.v3.1
7	6115	14991567.5	1	14988215	14994920	Aqcoe7G197200.1.v3.1
7	10344	14281256	1	14280388	14282124	Aqcoe7G192000.1.v3.1
7	4793	42373552	1	42372515	42374589	Aqcoe7G425500.1.v3.1
7	2162	15725923.5	1	15724947	15726900	Aqcoe7G203800.1.v3.1
7	2163	15733746.5	1	15730723	15736770	Aqcoe7G204000.1.v3.1
7	2164	15884976	1	15883872	15886080	Aqcoe7G205400.1.v3.1
6	10975	827746	1	827363	828129	Aqcoe6G014900.1.v3.1
7	2141	35755945	1	35754656	35757234	Aqcoe7G329400.1.v3.1
7	358	14655812	1	14653501	14658123	Aqcoe7G194700.1.v3.1
7	278	14127110	1	14123874	14130346	Aqcoe7G190300.1.v3.1
2	278	38847802	1	38846516	38849088	Aqcoe2G363100.1.v3.1
7	278	14310832	1	14308321	14313343	Aqcoe7G192400.1.v3.1
7	278	15343980.5	1	15340003	15347958	Aqcoe7G200300.1.v3.1
7	2277	25854570	1	25853666	25855474	Aqcoe7G261000.1.v3.1
7	380	16413354	1	16409378	16417330	Aqcoe7G209400.1.v3.1
5	380	2398102	1	2397153	2399051	Aqcoe5G045200.1.v3.1
2	380	38450679.5	1	38448923	38452436	Aqcoe2G355600.1.v3.1
7	2231	38255760	1	38253984	38257536	Aqcoe7G362100.1.v3.1
7	2232	40576357	1	40574998	40577716	Aqcoe7G393300.1.v3.1
7	2233	40551135.5	1	40550215	40552056	Aqcoe7G392700.1.v3.1
7	2234	40525145	1	40524798	40525492	Aqcoe7G391900.1.v3.1
7	282	40616794	1	40615222	40618366	Aqcoe7G393700.1.v3.1
7	282	29505379	1	29503366	29507392	Aqcoe7G280900.1.v3.1
7	1232	40626536	1	40625075	40627997	Aqcoe7G394000.1.v3.1
7	1232	29519059	1	29516231	29521887	Aqcoe7G281200.1.v3.1
7	8151	9153630.5	1	9151696	9155565	Aqcoe7G143800.1.v3.1
7	384	40516238	1	40515399	40517077	Aqcoe7G391700.2.v3.1
7	384	17240682	1	17239776	17241588	Aqcoe7G216600.1.v3.1
7	384	29280497.5	1	29279640	29281355	Aqcoe7G278800.1.v3.1
7	384	40516238	1	40515399	40517077	Aqcoe7G391700.1.v3.1
7	384	29271928.5	1	29266723	29277134	Aqcoe7G278700.1.v3.1
7	6187	9844279.5	1	9838253	9850306	Aqcoe7G150800.1.v3.1
7	2265	27468278	1	27467483	27469073	Aqcoe7G268700.1.v3.1
7	7622	42222630.5	1	42221893	42223368	Aqcoe7G423100.1.v3.1
7	385	40464160	1	40463773	40464547	Aqcoe7G391000.1.v3.1
7	2238	40367043.5	1	40365256	40368831	Aqcoe7G389600.1.v3.1
5	6737	44064686	1	44063893	44065479	Aqcoe5G470100.1.v3.1
5	3266	41071511	1	41071185	41071837	Aqcoe5G426300.1.v3.1
5	4285	43470325	1	43469060	43471590	Aqcoe5G459500.1.v3.1
2	942	10059967.5	1	10057390	10062545	Aqcoe2G122300.1.v3.1
7	942	199948.5	1	197608	202289	Aqcoe7G002500.1.v3.1
7	942	139962	1	138199	141725	Aqcoe7G001700.1.v3.1
5	942	43636821	1	43634955	43638687	Aqcoe5G462100.1.v3.1
5	942	3837996.5	1	3836827	3839166	Aqcoe5G071500.1.v3.1
7	4358	377932.5	1	373433	382432	Aqcoe7G005700.1.v3.1
5	3105	44068474.5	1	44066984	44069965	Aqcoe5G470200.1.v3.1
5	3104	44165308.5	1	44164677	44165940	Aqcoe5G471600.1.v3.1
7	3185	1389923	1	1388534	1391312	Aqcoe7G023300.1.v3.1
5	882	44112054	1	44111329	44112779	Aqcoe5G470900.1.v3.1
7	798	103192	1	101989	104395	Aqcoe7G000900.1.v3.1
5	3265	6062630	1	6061333	6063927	Aqcoe5G110900.1.v3.1
5	3265	41101504	1	41099131	41103877	Aqcoe5G427100.1.v3.1
5	6709	40147378.5	1	40145994	40148763	Aqcoe5G412000.1.v3.1
7	6709	5364416	1	5363784	5365048	Aqcoe7G088700.1.v3.1
5	879	44154412.5	1	44147422	44161403	Aqcoe5G471400.1.v3.1
5	879	44144639.5	1	44143221	44146058	Aqcoe5G471300.1.v3.1
7	795	45137	1	44776	45498	Aqcoe7G000300.1.v3.1
5	3102	44316310	1	44315167	44317453	Aqcoe5G475400.2.v3.1
5	3102	44311029.5	1	44310646	44311413	Aqcoe5G475200.1.v3.1
5	792	44267652.5	1	44265536	44269769	Aqcoe5G474000.1.v3.1
7	874	4115427.5	1	4114203	4116652	Aqcoe7G068100.1.v3.1
5	3101	44340149	1	44339460	44340838	Aqcoe5G475800.1.v3.1
5	6708	40175660	1	40175128	40176192	Aqcoe5G412400.1.v3.1
2	791	31546911	1	31544511	31549311	Aqcoe2G257300.1.v3.1
7	791	39975277	1	39973588	39976966	Aqcoe7G383500.1.v3.1
7	4724	11193091.5	2	11191998	11194185	Aqcoe7G161900.1.v3.1
7	4712	41566119	2	41563389	41568849	Aqcoe7G411700.1.v3.1
7	301	39583079.5	2	39580091	39586068	Aqcoe7G378200.1.v3.1
7	4719	16892998	2	16889744	16896252	Aqcoe7G214200.2.v3.1
7	4719	16892998	2	16889744	16896252	Aqcoe7G214200.1.v3.1
7	4711	41561742	2	41560902	41562582	Aqcoe7G411600.1.v3.1
7	4711	41559755	2	41559542	41559968	Aqcoe7G411500.1.v3.1
7	4710	41550377.5	2	41548885	41551870	Aqcoe7G411300.1.v3.1
7	4709	10823761	2	10823178	10824344	Aqcoe7G157900.1.v3.1
7	4709	41544408.5	2	41543837	41544980	Aqcoe7G411200.1.v3.1
7	4707	41439824	2	41437979	41441669	Aqcoe7G409700.1.v3.1
7	4705	7925167.5	2	7924460	7925875	Aqcoe7G127600.1.v3.1
7	4705	42577753	2	42576333	42579173	Aqcoe7G428400.1.v3.1
7	8131	42452449	2	42451839	42453059	Aqcoe7G426800.1.v3.1
7	398	9963016	2	9960194	9965838	Aqcoe7G152300.2.v3.1
7	2112	41963688	2	41962161	41965215	Aqcoe7G419200.1.v3.1
7	2284	8087254	2	8085044	8089464	Aqcoe7G129900.1.v3.1
7	2285	9922165	2	9921306	9923024	Aqcoe7G151900.1.v3.1
7	2287	9895936	2	9894987	9896885	Aqcoe7G151400.1.v3.1
7	2183	39893223	2	39892859	39893587	Aqcoe7G382400.1.v3.1
7	2184	40068842.5	2	40067437	40070248	Aqcoe7G384800.1.v3.1
7	2185	41332446.5	2	41330861	41334032	Aqcoe7G408200.1.v3.1
7	2186	41384021	2	41378134	41389908	Aqcoe7G408900.1.v3.1
7	2172	34395529	2	34393716	34397342	Aqcoe7G314200.1.v3.1
5	2172	40259670.5	2	40257805	40261536	Aqcoe5G413500.1.v3.1
7	300	39606142	2	39602803	39609481	Aqcoe7G378600.1.v3.1
7	2096	9489816	2	9488466	9491166	Aqcoe7G146800.1.v3.1
7	2173	34468966	2	34468554	34469378	Aqcoe7G315000.1.v3.1
7	2097	10925377	2	10919414	10931340	Aqcoe7G159300.1.v3.1
7	2098	11057352	2	11055540	11059164	Aqcoe7G160100.1.v3.1
7	2099	11108922.5	2	11107966	11109879	Aqcoe7G160800.1.v3.1
7	2099	41632602.5	2	41631657	41633548	Aqcoe7G412700.1.v3.1
7	2100	11142718	2	11141451	11143985	Aqcoe7G161400.1.v3.1
7	2101	11218370.5	2	11214194	11222547	Aqcoe7G162500.1.v3.1
7	2103	11303002.5	2	11302796	11303209	Aqcoe7G163700.1.v3.1
7	2105	11316250	2	11316012	11316488	Aqcoe7G164000.1.v3.1
7	2064	8380420.5	2	8378022	8382819	Aqcoe7G134200.1.v3.1
7	2066	11661518.5	2	11660970	11662067	Aqcoe7G167500.1.v3.1
7	2067	11721059	2	11719857	11722261	Aqcoe7G168400.1.v3.1
7	2068	11726574.5	2	11725249	11727900	Aqcoe7G168500.1.v3.1
7	422	7755829.5	2	7755476	7756183	Aqcoe7G125000.1.v3.1
7	2069	11799754.5	2	11797324	11802185	Aqcoe7G169100.1.v3.1
7	6178	7742024.5	2	7740637	7743412	Aqcoe7G124400.1.v3.1
7	4695	12342067.5	2	12340595	12343540	Aqcoe7G175300.1.v3.1
7	4696	12366479.5	2	12364112	12368847	Aqcoe7G175600.1.v3.1
7	311	41167391.5	2	41165708	41169075	Aqcoe7G404500.1.v3.1
7	311	12374192.5	2	12372653	12375732	Aqcoe7G175700.1.v3.1
7	2075	12558533	2	12556283	12560783	Aqcoe7G177500.1.v3.1
7	405	12761407	2	12756537	12766277	Aqcoe7G179900.1.v3.1
7	10322	34300796.5	2	34297521	34304072	Aqcoe7G313000.1.v3.1
7	9110	13209528.5	2	13208950	13210107	Aqcoe7G183700.1.v3.1
5	9131	19497768.5	2	19495718	19499819	Aqcoe5G263600.1.v3.1
7	354	34409547.5	2	34405069	34414026	Aqcoe7G314300.1.v3.1
7	2078	12915087	2	12913444	12916730	Aqcoe7G181600.1.v3.1
7	4744	14951398	2	14948309	14954487	Aqcoe7G196600.1.v3.1
7	355	14044600.5	2	14039707	14049494	Aqcoe7G190000.1.v3.1
7	4743	14968671	2	14964307	14973035	Aqcoe7G196800.1.v3.1
7	356	14162475.5	2	14159951	14165000	Aqcoe7G190600.1.v3.1
5	88	31232897	2	31232431	31233363	Aqcoe5G322400.1.v3.1
5	88	31222834	2	31222560	31223108	Aqcoe5G322200.1.v3.1
5	88	31235937	2	31235431	31236443	Aqcoe5G322600.1.v3.1
5	132	37840094	2	37839254	37840934	Aqcoe5G380800.1.v3.1
5	132	37773667	2	37772802	37774532	Aqcoe5G379800.1.v3.1
4	3552	31591843	2	31586753	31596933	Aqcoe4G206700.1.v3.1
4	3551	31575665.5	2	31572017	31579314	Aqcoe4G206400.1.v3.1
3	3550	20825286	2	20820887	20829685	Aqcoe3G197000.1.v3.1
5	6809	38734882	2	38734029	38735735	Aqcoe5G392000.1.v3.1
7	6809	8795567	2	8794714	8796420	Aqcoe7G139900.1.v3.1
3	131	38459255.5	2	38458820	38459691	Aqcoe3G370400.1.v3.1
3	131	38456126	2	38454449	38457803	Aqcoe3G370300.1.v3.1
3	131	4029523	2	4026062	4032984	Aqcoe3G064600.1.v3.1
3	131	3973349	2	3971895	3974803	Aqcoe3G064000.1.v3.1
3	131	38475241	2	38473836	38476646	Aqcoe3G370600.1.v3.1
5	1863	37870336.5	2	37868175	37872498	Aqcoe5G381300.1.v3.1
5	1862	30764655.5	2	30764047	30765264	Aqcoe5G318900.1.v3.1
5	1861	30801685.5	2	30801060	30802311	Aqcoe5G319400.1.v3.1
3	6281	2523212.5	2	2522265	2524160	Aqcoe3G039600.1.v3.1
3	1555	40385379	2	40383546	40387212	Aqcoe3G402800.1.v3.1
3	1556	9792371	2	9789645	9795097	Aqcoe3G133600.1.v3.1
3	1556	9908598.5	2	9908299	9908898	Aqcoe3G134400.1.v3.1
5	1556	37957595	2	37957291	37957899	Aqcoe5G382600.1.v3.1
5	1556	37961651	2	37958795	37964507	Aqcoe5G382700.1.v3.1
3	1557	9921125.5	2	9915071	9927180	Aqcoe3G134600.1.v3.1
3	1559	9952484	2	9949757	9955211	Aqcoe3G135200.1.v3.1
5	1559	38032970	2	38032837	38033103	Aqcoe5G383400.1.v3.1
5	172	31409949.5	2	31403719	31416180	Aqcoe5G324100.1.v3.1
5	172	31409949.5	2	31403719	31416180	Aqcoe5G324100.2.v3.1
3	2872	9798491	2	9797350	9799632	Aqcoe3G133700.1.v3.1
5	3466	39104097	2	39103762	39104432	Aqcoe5G397700.1.v3.1
3	3466	10659738.5	2	10657151	10662326	Aqcoe3G141700.1.v3.1
3	3466	10659738.5	2	10657151	10662326	Aqcoe3G141700.4.v3.1
5	720	37880389	2	37878338	37882440	Aqcoe5G381500.1.v3.1
5	720	4275781.5	2	4273542	4278021	Aqcoe5G079900.1.v3.1
2	720	35709154	2	35706673	35711635	Aqcoe2G307600.1.v3.1
5	3592	39361410.5	2	39358267	39364554	Aqcoe5G401700.1.v3.1
5	3591	39483811.5	2	39481623	39486000	Aqcoe5G403600.1.v3.1
5	184	38473378	2	38471282	38475474	Aqcoe5G388100.1.v3.1
5	184	38481854	2	38480223	38483485	Aqcoe5G388300.1.v3.1
5	184	38520374.5	2	38518508	38522241	Aqcoe5G389100.1.v3.1
3	184	10240299	2	10238719	10241879	Aqcoe3G137400.1.v3.1
5	3465	39204889.5	2	39203951	39205828	Aqcoe5G398900.1.v3.1
3	3465	10701498.5	2	10700449	10702548	Aqcoe3G141900.1.v3.1
5	185	38805928.5	2	38804163	38807694	Aqcoe5G393200.1.v3.1
5	185	38815476.5	2	38814554	38816399	Aqcoe5G393400.1.v3.1
5	185	38738912	2	38736685	38741139	Aqcoe5G392100.1.v3.1
3	185	10284964.5	2	10281623	10288306	Aqcoe3G138100.2.v3.1
3	185	10284964.5	2	10281623	10288306	Aqcoe3G138100.1.v3.1
3	185	10425923.5	2	10424743	10427104	Aqcoe3G139200.1.v3.1
7	185	8790679.5	2	8787605	8793754	Aqcoe7G139800.1.v3.1
5	1799	39017344	2	39014711	39019977	Aqcoe5G396300.1.v3.1
3	1565	10532584	2	10529702	10535466	Aqcoe3G140500.1.v3.1
3	2905	11485657	2	11482156	11489158	Aqcoe3G145500.1.v3.1
3	2900	21231350	2	21227915	21234785	Aqcoe3G200400.1.v3.1
5	2900	35740392.5	2	35738168	35742617	Aqcoe5G356500.1.v3.1
5	2900	35786778	2	35786282	35787274	Aqcoe5G357200.1.v3.1
5	7835	42864458	2	42863491	42865425	Aqcoe5G450000.1.v3.1
3	3533	11435462.5	2	11428686	11442239	Aqcoe3G144800.1.v3.1
3	3533	11447756.5	2	11446517	11448996	Aqcoe3G144900.1.v3.1
5	3573	37704337.5	2	37703565	37705110	Aqcoe5G378700.1.v3.1
5	2982	39281782	2	39279704	39283860	Aqcoe5G400700.1.v3.1
3	2903	11316104.5	2	11313968	11318241	Aqcoe3G143900.1.v3.1
5	2985	39314134	2	39304134	39324134	Aqcoe5G401200.1.v3.1
5	3015	38580071	2	38578811	38581331	Aqcoe5G389600.1.v3.1
5	3016	38588194.5	2	38586926	38589463	Aqcoe5G389800.1.v3.1
5	3017	39504153	2	39497754	39510552	Aqcoe5G403800.1.v3.1
5	3018	39553276.5	2	39549901	39556652	Aqcoe5G404800.1.v3.1
2	6675	37904531.5	2	37902559	37906504	Aqcoe2G345900.2.v3.1
2	5226	25376319	3	25375492	25377146	Aqcoe2G208300.1.v3.1
1	5226	7219840	3	7218800	7220880	Aqcoe1G130600.1.v3.1
1	520	5419271	3	5416932	5421610	Aqcoe1G100600.1.v3.1
1	5227	5138749	3	5136352	5141146	Aqcoe1G096700.1.v3.1
1	2515	5156095.5	3	5152192	5159999	Aqcoe1G096900.1.v3.1
1	522	5093742.5	3	5092668	5094817	Aqcoe1G096000.1.v3.1
1	2560	43385936.5	3	43383724	43388149	Aqcoe1G480600.1.v3.1
1	2561	43370022.5	3	43367001	43373044	Aqcoe1G480300.1.v3.1
1	2564	4698772.5	3	4696986	4700559	Aqcoe1G087800.1.v3.1
1	2565	4667852	3	4665878	4669826	Aqcoe1G087400.1.v3.1
3	2565	2387287	3	2385306	2389268	Aqcoe3G037100.1.v3.1
1	5871	4598145	3	4594177	4602113	Aqcoe1G085800.1.v3.1
1	536	4882363	3	4881242	4883484	Aqcoe1G091500.1.v3.1
1	536	4937147	3	4936909	4937385	Aqcoe1G092700.1.v3.1
2	2678	2761049	3	2760241	2761857	Aqcoe2G041200.1.v3.1
1	605	4765450.5	3	4763911	4766990	Aqcoe1G089300.1.v3.1
1	6045	42792374.5	3	42790532	42794217	Aqcoe1G470900.1.v3.1
2	6045	18999201.5	3	18998258	19000145	Aqcoe2G165700.1.v3.1
2	6045	22118984.5	3	22118022	22119947	Aqcoe2G180200.1.v3.1
2	6046	10515788.5	3	10512258	10519319	Aqcoe2G126100.1.v3.1
2	2662	5681703	3	5678627	5684779	Aqcoe2G078500.1.v3.1
2	2663	5530045	3	5529677	5530413	Aqcoe2G077000.1.v3.1
2	2664	7446277	3	7444982	7447572	Aqcoe2G100000.1.v3.1
2	2665	7414151	3	7412962	7415340	Aqcoe2G099700.1.v3.1
2	610	6625226.5	3	6619719	6630734	Aqcoe2G089500.1.v3.1
2	610	6594892	3	6594605	6595179	Aqcoe2G089300.1.v3.1
1	610	39294016.5	3	39293817	39294216	Aqcoe1G414000.1.v3.1
1	610	39311913	3	39307102	39316724	Aqcoe1G414300.1.v3.1
1	2531	7618788	3	7614438	7623138	Aqcoe1G136900.1.v3.1
2	9984	2340225.5	3	2338424	2342027	Aqcoe2G034900.1.v3.1
2	2666	7390600.5	3	7387785	7393416	Aqcoe2G099500.1.v3.1
2	6047	7603833	3	7600335	7607331	Aqcoe2G101700.1.v3.1
1	5899	40059375	3	40058730	40060020	Aqcoe1G424400.1.v3.1
1	5900	39954311.5	3	39950682	39957941	Aqcoe1G423200.1.v3.1
1	5901	39891277.5	3	39887846	39894709	Aqcoe1G422000.1.v3.1
2	5901	7084005.5	3	7079696	7088315	Aqcoe2G095600.1.v3.1
2	6032	6915407.5	3	6914444	6916371	Aqcoe2G093400.1.v3.1
1	5902	39730813.5	3	39721903	39739724	Aqcoe1G419700.1.v3.1
1	9690	23289375	3	23287958	23290792	Aqcoe1G300000.1.v3.1
1	9690	29494474.5	3	29493456	29495493	Aqcoe1G329100.1.v3.1
2	5390	7185276.5	3	7183455	7187098	Aqcoe2G096900.1.v3.1
2	5214	7067449.5	3	7066985	7067914	Aqcoe2G095300.1.v3.1
1	5214	39775412.5	3	39774942	39775883	Aqcoe1G420300.1.v3.1
1	5215	39689156.5	3	39687403	39690910	Aqcoe1G419200.1.v3.1
1	608	39719773	3	39718743	39720803	Aqcoe1G419600.1.v3.1
2	608	6906458.5	3	6904313	6908604	Aqcoe2G093300.1.v3.1
1	5965	2359493.5	3	2358295	2360692	Aqcoe1G047200.1.v3.1
2	7380	1459885.5	3	1457440	1462331	Aqcoe2G020700.1.v3.1
1	5925	41649854	3	41646534	41653174	Aqcoe1G450600.1.v3.1
1	5925	41649854	3	41646534	41653174	Aqcoe1G450600.3.v3.1
1	5926	41585650.5	3	41583052	41588249	Aqcoe1G449800.1.v3.1
1	5300	5928014	3	5924072	5931956	Aqcoe1G110500.1.v3.1
1	5302	39089920.5	3	39089001	39090840	Aqcoe1G410600.1.v3.1
1	5303	39058296	3	39049599	39066993	Aqcoe1G410500.1.v3.1
2	1345	6499632	3	6497895	6501369	Aqcoe2G088000.1.v3.1
2	1347	6486518.5	3	6485203	6487834	Aqcoe2G087600.1.v3.1
1	1347	39016169	3	39013763	39018575	Aqcoe1G409700.1.v3.1
1	8431	3624861	3	3623949	3625773	Aqcoe1G069700.1.v3.1
2	10576	2140570	3	2139468	2141672	Aqcoe2G032700.1.v3.1
2	477	6451047	3	6449357	6452737	Aqcoe2G087100.1.v3.1
2	2654	6334149	3	6333270	6335028	Aqcoe2G085900.1.v3.1
1	479	8592013	3	8590886	8593140	Aqcoe1G151900.1.v3.1
2	479	6226527	3	6224934	6228120	Aqcoe2G084500.1.v3.1
1	2543	8606176.5	3	8602940	8609413	Aqcoe1G152400.1.v3.1
1	2490	38195813.5	3	38193722	38197905	Aqcoe1G397200.1.v3.1
1	2491	38215221	3	38213128	38217314	Aqcoe1G397500.1.v3.1
1	2492	37871702	3	37871447	37871957	Aqcoe1G392700.1.v3.1
1	593	8386346.5	3	8386005	8386688	Aqcoe1G149200.1.v3.1
2	593	6029068.5	3	6028309	6029828	Aqcoe2G081900.1.v3.1
1	593	8354614	3	8352020	8357208	Aqcoe1G148400.1.v3.1
1	2493	37899917	3	37899408	37900426	Aqcoe1G393000.1.v3.1
1	2485	6044181	3	6043089	6045273	Aqcoe1G111400.1.v3.1
1	2486	6107557.5	3	6105312	6109803	Aqcoe1G112300.1.v3.1
1	2489	38168877.5	3	38168660	38169095	Aqcoe1G396900.1.v3.1
1	2475	44247966.5	3	44246718	44249215	Aqcoe1G496100.1.v3.1
1	2476	44251945.5	3	44250636	44253255	Aqcoe1G496300.1.v3.1
2	5371	5617348	3	5615843	5618853	Aqcoe2G078200.1.v3.1
2	486	5495359	3	5488027	5502691	Aqcoe2G076500.1.v3.1
1	486	38496578.5	3	38494776	38498381	Aqcoe1G401300.1.v3.1
2	2604	21760371.5	3	21760063	21760680	Aqcoe2G177400.1.v3.1
1	2604	6686994	3	6686627	6687361	Aqcoe1G122100.1.v3.1
1	2604	6658534.5	3	6658112	6658957	Aqcoe1G121700.1.v3.1
2	2604	27061744.5	3	27061451	27062038	Aqcoe2G216500.1.v3.1
1	2604	42446415	3	42446129	42446701	Aqcoe1G464900.1.v3.1
1	2608	38532663	3	38529804	38535522	Aqcoe1G401700.1.v3.1
2	2500	8253043	3	8252820	8253266	Aqcoe2G106100.1.v3.1
1	2500	41313665.5	3	41313438	41313893	Aqcoe1G445200.1.v3.1
1	2480	38415209	3	38412825	38417593	Aqcoe1G400400.1.v3.1
1	2478	38339981.5	3	38338354	38341609	Aqcoe1G399200.1.v3.1
1	2477	38314949.5	3	38311379	38318520	Aqcoe1G398900.1.v3.1
1	10823	7689901	3	7689553	7690249	Aqcoe1G138100.1.v3.1
1	9944	38189351	3	38185310	38193392	Aqcoe1G397100.3.v3.1
2	9252	4544596.5	3	4543598	4545595	Aqcoe2G064500.3.v3.1
1	9943	2600509	3	2600253	2600765	Aqcoe1G051400.1.v3.1
1	2488	38166275	3	38165273	38167277	Aqcoe1G396800.1.v3.1
1	2487	38111928.5	3	38109915	38113942	Aqcoe1G396000.1.v3.1
2	482	6038255.5	3	6033741	6042770	Aqcoe2G082000.1.v3.1
1	5807	38061526	3	38060506	38062546	Aqcoe1G395400.1.v3.1
1	5805	37904194	3	37901770	37906618	Aqcoe1G393100.1.v3.1
1	594	8361385	3	8358308	8364462	Aqcoe1G148500.1.v3.1
1	5803	3781509.5	3	3780038	3782981	Aqcoe1G072400.1.v3.1
1	1350	8516579.5	3	8515061	8518098	Aqcoe1G150900.1.v3.1
1	1349	8670716	3	8667353	8674079	Aqcoe1G153500.1.v3.1
2	6027	6065590	3	6061235	6069945	Aqcoe2G082500.1.v3.1
1	5909	8450250.5	3	8446662	8453839	Aqcoe1G150100.1.v3.1
2	6026	6327954	3	6327140	6328768	Aqcoe2G085800.1.v3.1
1	591	5001924	3	5001738	5002110	Aqcoe1G094200.1.v3.1
2	2655	6261788.5	3	6259541	6264036	Aqcoe2G084800.1.v3.1
2	2653	22945304	3	22940781	22949827	Aqcoe2G184500.1.v3.1
1	2540	39625088	3	39623893	39626283	Aqcoe1G418000.1.v3.1
1	249	14389514	3	14388354	14390674	Aqcoe1G231900.1.v3.1
4	10449	42148791	3	42146685	42150897	Aqcoe4G268700.1.v3.1
1	232	13645739	3	13644668	13646810	Aqcoe1G224200.1.v3.1
1	8730	10597894	3	10595297	10600491	Aqcoe1G182200.1.v3.1
5	1868	29466084	4	29462467	29469701	Aqcoe5G310400.1.v3.1
5	6288	33296877	4	33295249	33298505	Aqcoe5G336200.1.v3.1
5	1865	37788426	4	37785194	37791658	Aqcoe5G380100.1.v3.1
5	1864	37863555.5	4	37859761	37867350	Aqcoe5G381200.1.v3.1
5	87	33252475.5	4	33250917	33254034	Aqcoe5G335800.1.v3.1
3	8822	9343368	4	9341262	9345474	Aqcoe3G129600.1.v3.1
5	84	31838707	4	31837750	31839664	Aqcoe5G327100.1.v3.1
5	84	33268197.5	4	33267778	33268617	Aqcoe5G335900.1.v3.1
5	3037	33274066.5	4	33271321	33276812	Aqcoe5G336000.1.v3.1
5	83	4012506.5	4	4011317	4013696	Aqcoe5G075100.1.v3.1
5	83	31757744.5	4	31756761	31758728	Aqcoe5G326100.1.v3.1
5	3026	4424050	4	4423485	4424615	Aqcoe5G082500.1.v3.1
5	3048	1717797.5	4	1715584	1720011	Aqcoe5G032100.1.v3.1
2	2769	36171524	4	36168762	36174286	Aqcoe2G315000.1.v3.1
5	2769	3912803.5	4	3911347	3914260	Aqcoe5G073300.1.v3.1
5	2769	4000149.5	4	3999214	4001085	Aqcoe5G074600.1.v3.1
5	2768	31460085	4	31458835	31461335	Aqcoe5G324600.1.v3.1
2	2768	36286558.5	4	36283980	36289137	Aqcoe2G316800.1.v3.1
5	2768	31455320	4	31454233	31456407	Aqcoe5G324500.1.v3.1
2	2768	36278328	4	36276899	36279757	Aqcoe2G316700.1.v3.1
5	2768	4006430	4	4003947	4008913	Aqcoe5G074800.1.v3.1
2	2768	36300033	4	36297352	36302714	Aqcoe2G317200.1.v3.1
2	2768	36104376.5	4	36102951	36105802	Aqcoe2G313900.1.v3.1
2	2767	32540311.5	4	32538831	32541792	Aqcoe2G267700.1.v3.1
2	7742	37674717	4	37671284	37678150	Aqcoe2G341700.1.v3.1
5	2999	34271398	4	34270281	34272515	Aqcoe5G341900.2.v3.1
5	2999	34271119.5	4	34269724	34272515	Aqcoe5G341900.1.v3.1
5	8824	31230386.5	4	31230069	31230704	Aqcoe5G322300.1.v3.1
5	661	34434784.5	4	34431830	34437739	Aqcoe5G343300.4.v3.1
3	2882	2263223.5	4	2261682	2264765	Aqcoe3G035400.1.v3.1
4	9778	39574341	4	39573779	39574903	Aqcoe4G245700.1.v3.1
3	9778	9474190.5	4	9473540	9474841	Aqcoe3G131600.1.v3.1
1	6637	32538335.5	4	32537032	32539639	Aqcoe1G344400.1.v3.1
1	7521	9057377	4	9055062	9059692	Aqcoe1G159400.1.v3.1
5	1837	35251437	4	35250058	35252816	Aqcoe5G350200.1.v3.1
3	1834	20980192.5	4	20972509	20987876	Aqcoe3G198200.1.v3.1
5	1834	35458903	4	35446837	35470969	Aqcoe5G353100.1.v3.1
5	3585	35443127.5	4	35440425	35445830	Aqcoe5G353000.1.v3.1
3	6833	4700624.5	4	4698677	4702572	Aqcoe3G074800.1.v3.1
5	10180	38809188	4	38808663	38809713	Aqcoe5G393300.1.v3.1
5	3583	39062575	4	39059888	39065262	Aqcoe5G397200.1.v3.1
5	666	34852124.5	4	34850803	34853446	Aqcoe5G346800.1.v3.1
3	666	14124323	4	14124085	14124561	Aqcoe3G161300.1.v3.1
5	1830	35774605.5	4	35770621	35778590	Aqcoe5G357000.1.v3.1
5	1828	35886840.5	4	35883849	35889832	Aqcoe5G358000.1.v3.1
5	6329	36273597	4	36271433	36275761	Aqcoe5G361800.1.v3.1
5	7534	35970117.5	4	35969968	35970267	Aqcoe5G359400.1.v3.1
3	7532	32370715	4	32363928	32377502	Aqcoe3G278200.1.v3.1
5	1823	32548234.5	4	32544710	32551759	Aqcoe5G331500.1.v3.1
3	99	20058842	4	20056305	20061379	Aqcoe3G191400.1.v3.1
5	10941	44299588	4	44298795	44300381	Aqcoe5G475000.1.v3.1
3	6283	9711626.5	4	9707528	9715725	Aqcoe3G133000.1.v3.1
3	1630	19771661.5	4	19767384	19775939	Aqcoe3G189000.1.v3.1
5	7546	37759588.5	4	37757801	37761376	Aqcoe5G379600.1.v3.1
5	1870	29353783	4	29350160	29357406	Aqcoe5G309500.1.v3.1
5	1869	29436590	4	29435995	29437185	Aqcoe5G310200.1.v3.1
3	95	19629535.5	4	19627626	19631445	Aqcoe3G187800.1.v3.1
5	95	37312396.5	4	37310351	37314442	Aqcoe5G373400.1.v3.1
3	6824	37700709.5	4	37700578	37700841	Aqcoe3G359100.1.v3.1
3	1628	33754110.5	4	33749798	33758423	Aqcoe3G294600.1.v3.1
5	1809	38106103	4	38102008	38110198	Aqcoe5G384500.1.v3.1
3	94	19615976.5	4	19614894	19617059	Aqcoe3G187500.1.v3.1
5	94	37404224	4	37402588	37405860	Aqcoe5G374400.1.v3.1
4	90	31619491	4	31616848	31622134	Aqcoe4G207200.1.v3.1
5	90	37544782	4	37542254	37547310	Aqcoe5G376200.1.v3.1
3	2966	4992750	4	4989712	4995788	Aqcoe3G079600.1.v3.1
5	2973	37186072.5	4	37183157	37188988	Aqcoe5G371900.1.v3.1
5	10685	42305815.5	4	42303327	42308304	Aqcoe5G442100.1.v3.1
5	2974	37217119	4	37214201	37220037	Aqcoe5G372200.1.v3.1
5	2975	37481105.5	4	37479428	37482783	Aqcoe5G375600.1.v3.1
5	2992	4639119	4	4636607	4641631	Aqcoe5G086400.1.v3.1
5	6640	35392042	4	35391852	35392232	Aqcoe5G352200.1.v3.1
5	8819	36904333	4	36897254	36911412	Aqcoe5G368800.1.v3.1
5	2994	37714391.5	4	37711907	37716876	Aqcoe5G378900.1.v3.1
3	2871	9706582.5	4	9706171	9706994	Aqcoe3G132900.1.v3.1
5	3569	37998106.5	4	37995158	38001055	Aqcoe5G383100.1.v3.1
5	3567	36249286	4	36249112	36249460	Aqcoe5G361400.1.v3.1
5	3567	36921186.5	4	36918076	36924297	Aqcoe5G369200.2.v3.1
5	3468	38525127	4	38523959	38526295	Aqcoe5G389200.1.v3.1
3	3468	10245500	4	10242680	10248320	Aqcoe3G137500.1.v3.1
3	719	9286761.5	4	9285393	9288130	Aqcoe3G129400.1.v3.1
5	719	37875545.5	4	37874556	37876535	Aqcoe5G381400.1.v3.1
5	3566	36232439	4	36228222	36236656	Aqcoe5G361100.1.v3.1
5	182	4033478	4	4030940	4036016	Aqcoe5G075400.1.v3.1
2	182	36086700	4	36084498	36088902	Aqcoe2G313400.1.v3.1
5	182	38226088	4	38225179	38226997	Aqcoe5G385500.1.v3.1
5	182	38545747	4	38540206	38551288	Aqcoe5G389300.1.v3.1
3	182	13699476	4	13698665	13700287	Aqcoe3G158800.1.v3.1
5	182	38217909.5	4	38215151	38220668	Aqcoe5G385400.1.v3.1
3	182	10191484	4	10188205	10194763	Aqcoe3G136900.1.v3.1
5	3014	35578024	4	35576288	35579760	Aqcoe5G354700.1.v3.1
5	9850	35940337.5	4	35938404	35942271	Aqcoe5G358900.1.v3.1
7	9850	6348876	4	6347304	6350448	Aqcoe7G104800.1.v3.1
5	5082	964097	4	962150	966044	Aqcoe5G017300.2.v3.1
5	5083	957234	4	954877	959591	Aqcoe5G017200.1.v3.1
5	5083	956077	4	954877	957277	Aqcoe5G017200.2.v3.1
5	5084	898196.5	4	895661	900732	Aqcoe5G015800.1.v3.1
5	10168	2321869.5	4	2321412	2322327	Aqcoe5G043900.1.v3.1
1	2544	8534263.5	5	8530281	8538246	Aqcoe1G151200.1.v3.1
2	2545	6024790	5	6023710	6025870	Aqcoe2G081800.1.v3.1
1	2545	8383971	5	8383130	8384812	Aqcoe1G149100.1.v3.1
1	2546	7048128.5	5	7042525	7053732	Aqcoe1G127800.1.v3.1
1	9913	6767990.5	5	6767850	6768131	Aqcoe1G123300.3.v3.1
2	2547	26191396	5	26190028	26192764	Aqcoe2G212700.1.v3.1
1	2547	6982297.5	5	6980995	6983600	Aqcoe1G126900.1.v3.1
1	2549	6928379.5	5	6926497	6930262	Aqcoe1G125900.1.v3.1
1	2550	6915306	5	6914204	6916408	Aqcoe1G125600.1.v3.1
1	2550	6925242.5	5	6924724	6925761	Aqcoe1G125800.1.v3.1
1	2551	6911783	5	6910045	6913521	Aqcoe1G125500.1.v3.1
1	5202	6859073	5	6858574	6859572	Aqcoe1G124500.1.v3.1
1	5726	6595569.5	5	6595202	6595937	Aqcoe1G120900.1.v3.1
1	2548	6964753.5	5	6962001	6967506	Aqcoe1G126700.1.v3.1
1	5729	6862815	5	6860933	6864697	Aqcoe1G124600.1.v3.1
1	5729	6862815	5	6860933	6864697	Aqcoe1G124600.2.v3.1
1	1395	7348540	5	7346025	7351055	Aqcoe1G133100.1.v3.1
1	5197	40647868	5	40647081	40648655	Aqcoe1G433500.1.v3.1
1	5224	7257919.5	5	7257600	7258239	Aqcoe1G131500.1.v3.1
1	5223	7343105.5	5	7341858	7344353	Aqcoe1G133000.1.v3.1
1	578	7098063.5	5	7096683	7099444	Aqcoe1G128400.1.v3.1
2	5336	11292650	5	11291623	11293677	Aqcoe2G132000.1.v3.1
2	5221	24344591.5	5	24342259	24346924	Aqcoe2G203500.2.v3.1
1	5221	7436537	5	7435272	7437802	Aqcoe1G134500.1.v3.1
1	5220	7447279	5	7447059	7447499	Aqcoe1G134700.1.v3.1
1	5218	7639304	5	7637525	7641083	Aqcoe1G137100.1.v3.1
1	1444	43162476	5	43161925	43163027	Aqcoe1G476800.1.v3.1
2	1444	21520381	5	21519836	21520926	Aqcoe2G176000.1.v3.1
1	5217	39537223	5	39534828	39539618	Aqcoe1G416500.1.v3.1
2	5217	6688682	5	6680895	6696469	Aqcoe2G090300.1.v3.1
1	1443	43199758.5	5	43198802	43200715	Aqcoe1G477500.1.v3.1
2	1443	21400782	5	21399845	21401719	Aqcoe2G175400.1.v3.1
1	560	7672121.5	5	7669909	7674334	Aqcoe1G137700.1.v3.1
1	630	7913671.5	5	7911376	7915967	Aqcoe1G141500.1.v3.1
1	5745	7744690	5	7744548	7744832	Aqcoe1G139000.1.v3.1
1	9272	41276560	5	41275787	41277333	Aqcoe1G444600.1.v3.1
1	5744	7605445.5	5	7603623	7607268	Aqcoe1G136800.1.v3.1
1	5743	7599217	5	7597281	7601153	Aqcoe1G136700.1.v3.1
1	557	7878570.5	5	7876887	7880254	Aqcoe1G140800.1.v3.1
1	5216	39557991	5	39557825	39558157	Aqcoe1G416900.1.v3.1
2	5216	6698098	5	6697932	6698264	Aqcoe2G090400.1.v3.1
1	5742	7577543	5	7576597	7578489	Aqcoe1G136300.1.v3.1
1	5740	7453988.5	5	7452929	7455048	Aqcoe1G134800.1.v3.1
1	1446	7498858	5	7497960	7499756	Aqcoe1G135600.1.v3.1
2	6070	24535992.5	5	24531702	24540283	Aqcoe2G204600.1.v3.1
2	6069	8268598.5	5	8264025	8273172	Aqcoe2G106300.1.v3.1
2	6068	8375546.5	5	8373416	8377677	Aqcoe2G107100.1.v3.1
1	5735	7283468	5	7282029	7284907	Aqcoe1G132300.1.v3.1
1	1393	40039525	5	40037962	40041088	Aqcoe1G424000.1.v3.1
1	5733	7259552.5	5	7258590	7260515	Aqcoe1G131600.1.v3.1
2	619	25461901.5	5	25459262	25464541	Aqcoe2G208700.1.v3.1
2	6051	25302055.5	5	25297481	25306630	Aqcoe2G207900.1.v3.1
2	6050	25418658.5	5	25417295	25420022	Aqcoe2G208400.1.v3.1
2	6049	7116872.5	5	7114461	7119284	Aqcoe2G095900.1.v3.1
1	6048	40331870.5	5	40330884	40332857	Aqcoe1G429000.1.v3.1
2	6048	7550069.5	5	7548781	7551358	Aqcoe2G100700.1.v3.1
1	5730	6920667.5	5	6917184	6924151	Aqcoe1G125700.1.v3.1
1	2527	7940323.5	5	7938572	7942075	Aqcoe1G142100.1.v3.1
1	5118	7676599	5	7675082	7678116	Aqcoe1G137800.1.v3.1
5	5116	630258.5	5	629622	630895	Aqcoe5G010400.1.v3.1
1	9915	6950924.5	5	6949417	6952432	Aqcoe1G126400.1.v3.1
1	5741	7458871	5	7455441	7462301	Aqcoe1G134900.1.v3.1
1	1445	7630119	5	7627137	7633101	Aqcoe1G137000.1.v3.1
1	559	7684321.5	5	7681212	7687431	Aqcoe1G138000.1.v3.1
1	2528	7786777	5	7784810	7788744	Aqcoe1G139800.1.v3.1
1	2526	7963856.5	5	7963088	7964625	Aqcoe1G142600.1.v3.1
1	629	8098549	5	8097978	8099120	Aqcoe1G144800.1.v3.1
1	1370	5753110	5	5750419	5755801	Aqcoe1G107600.1.v3.1
1	554	8020216	5	8018833	8021599	Aqcoe1G143400.1.v3.1
1	548	44236358.5	5	44236185	44236532	Aqcoe1G495800.1.v3.1
1	548	44232066	5	44230131	44234001	Aqcoe1G495700.1.v3.1
6	1480	2306988.5	5	2304709	2309268	Aqcoe6G044300.1.v3.1
1	1375	44317948.5	5	44314405	44321492	Aqcoe1G497300.1.v3.1
1	5890	42272546.5	5	42270246	42274847	Aqcoe1G461200.1.v3.1
1	5891	42164753	5	42164215	42165291	Aqcoe1G459000.1.v3.1
1	9927	5972099.5	5	5971581	5972618	Aqcoe1G111000.1.v3.1
1	5893	44119449	5	44119183	44119715	Aqcoe1G493300.1.v3.1
1	625	6094026.5	5	6090039	6098014	Aqcoe1G112200.1.v3.1
1	5894	44114700	5	44114195	44115205	Aqcoe1G493200.1.v3.1
1	5894	44111340.5	5	44109972	44112709	Aqcoe1G493100.2.v3.1
1	543	43888588.5	5	43886905	43890272	Aqcoe1G489000.1.v3.1
1	5837	43899037.5	5	43893704	43904371	Aqcoe1G489100.1.v3.1
1	5836	44506005	5	44505260	44506750	Aqcoe1G499200.1.v3.1
1	5835	44497442	5	44494787	44500097	Aqcoe1G499000.1.v3.1
1	541	43680680	5	43678626	43682734	Aqcoe1G485700.1.v3.1
6	2465	507824	5	506707	508941	Aqcoe6G008100.1.v3.1
6	2465	4233673.5	5	4232566	4234781	Aqcoe6G079100.1.v3.1
6	2464	532978	5	531545	534411	Aqcoe6G008800.1.v3.1
2	540	7633157.5	5	7632636	7633679	Aqcoe2G102000.1.v3.1
1	5943	42661183.5	5	42659091	42663276	Aqcoe1G468500.1.v3.1
1	6507	30303281.5	6	30301619	30304944	Aqcoe1G333200.1.v3.1
4	6507	22051802	6	22049210	22054394	Aqcoe4G164700.1.v3.1
1	2327	28251159.5	6	28249815	28252504	Aqcoe1G320700.1.v3.1
1	4087	28246429.5	6	28244995	28247864	Aqcoe1G320600.1.v3.1
1	9869	37779589.5	6	37778119	37781060	Aqcoe1G391600.1.v3.1
1	272	14826668	6	14825126	14828210	Aqcoe1G237300.1.v3.1
1	4151	25964227	6	25957698	25970756	Aqcoe1G309700.1.v3.1
4	7492	43586138	6	43582004	43590272	Aqcoe4G286800.1.v3.1
4	7492	43694012	6	43693383	43694641	Aqcoe4G287900.1.v3.1
4	6244	41166914.5	6	41165653	41168176	Aqcoe4G260600.1.v3.1
4	6242	45678857	6	45678556	45679158	Aqcoe4G312600.1.v3.1
4	6242	45693744	6	45692277	45695211	Aqcoe4G313000.1.v3.1
4	6242	45675412.5	6	45674234	45676591	Aqcoe4G312500.1.v3.1
4	7498	42891898.5	6	42888067	42895730	Aqcoe4G279200.1.v3.1
1	464	35992129	6	35991038	35993220	Aqcoe1G371300.1.v3.1
4	4155	41118851.5	6	41118625	41119078	Aqcoe4G260100.1.v3.1
4	2420	44425009	6	44422379	44427639	Aqcoe4G296600.1.v3.1
4	2421	41365709	6	41362616	41368802	Aqcoe4G262900.1.v3.1
4	9418	42380391.5	6	42379589	42381194	Aqcoe4G271300.1.v3.1
1	4148	35043779	6	35037973	35049585	Aqcoe1G364500.1.v3.1
4	4163	22045247.5	6	22043979	22046516	Aqcoe4G164500.1.v3.1
4	8731	3193054.5	6	3191405	3194704	Aqcoe4G036000.1.v3.1
1	271	3846036.5	6	3844207	3847866	Aqcoe1G073600.1.v3.1
1	271	14765294.5	6	14762508	14768081	Aqcoe1G236600.1.v3.1
4	271	44904892.5	6	44902757	44907028	Aqcoe4G301700.1.v3.1
2	271	5054901.5	6	5051416	5058387	Aqcoe2G070400.1.v3.1
1	271	3756315.5	6	3754498	3758133	Aqcoe1G072100.1.v3.1
1	273	28687922	6	28686521	28689323	Aqcoe1G323300.1.v3.1
1	10842	42373688.5	6	42373326	42374051	Aqcoe1G463200.1.v3.1
1	2326	28205211	6	28204648	28205774	Aqcoe1G320200.1.v3.1
1	2324	28063080.5	6	28062868	28063293	Aqcoe1G319000.1.v3.1
1	2324	28104349.5	6	28103824	28104875	Aqcoe1G319600.1.v3.1
1	2322	27883390	6	27882006	27884774	Aqcoe1G318000.1.v3.1
1	9884	27626615	6	27625933	27627297	Aqcoe1G316600.1.v3.1
1	6223	27401570.5	6	27399710	27403431	Aqcoe1G314700.1.v3.1
7	11007	24485771	6	24485065	24486477	Aqcoe7G255000.1.v3.1
4	9882	40916881	6	40915168	40918594	Aqcoe4G257900.1.v3.1
1	9882	25558902	6	25557286	25560518	Aqcoe1G307600.1.v3.1
1	6222	36222276	6	36222049	36222503	Aqcoe1G374400.1.v3.1
1	6221	36216367	6	36212812	36219922	Aqcoe1G374200.1.v3.1
1	10383	44641193	6	44639782	44642604	Aqcoe1G501300.1.v3.1
1	10832	8266732	6	8261626	8271838	Aqcoe1G146900.1.v3.1
1	10833	14654233	6	14654040	14654426	Aqcoe1G234600.1.v3.1
1	10527	3250658	6	3248597	3252719	Aqcoe1G064000.1.v3.1
6	1186	2321469	6	2319441	2323497	Aqcoe6G044500.1.v3.1
6	1186	2277787.5	6	2277212	2278363	Aqcoe6G043700.1.v3.1
6	1186	2488691	6	2486801	2490581	Aqcoe6G047100.1.v3.1
1	4056	17558012.5	6	17555091	17560934	Aqcoe1G261200.1.v3.1
1	4054	17292525	6	17290958	17294092	Aqcoe1G258800.1.v3.1
4	4175	6827325.5	6	6824683	6829968	Aqcoe4G072400.1.v3.1
4	4052	8913180	6	8911838	8914522	Aqcoe4G091300.1.v3.1
1	4052	16985884.5	6	16984852	16986917	Aqcoe1G256700.1.v3.1
1	209	11922119.5	6	11921718	11922521	Aqcoe1G200700.1.v3.1
4	209	1302979.5	6	1302575	1303384	Aqcoe4G015200.1.v3.1
1	7561	23348946.5	6	23346037	23351856	Aqcoe1G300400.1.v3.1
1	1978	17336678	6	17336329	17337027	Aqcoe1G259100.1.v3.1
7	9859	20284211	6	20284084	20284338	Aqcoe7G225700.1.v3.1
7	9859	20319015.5	6	20318866	20319165	Aqcoe7G228000.1.v3.1
6	4046	2504275.5	6	2502267	2506284	Aqcoe6G047400.1.v3.1
3	25	8591574	6	8591174	8591974	Aqcoe3G122100.1.v3.1
3	25	33410979.5	6	33410548	33411411	Aqcoe3G290000.1.v3.1
3	10120	30149129.5	6	30148674	30149585	Aqcoe3G253900.1.v3.1
1	213	16697623	6	16697211	16698035	Aqcoe1G254200.1.v3.1
4	7007	32086979	6	32084641	32089317	Aqcoe4G210700.1.v3.1
1	2359	16263225.5	6	16262851	16263600	Aqcoe1G250600.1.v3.1
4	2359	7193529.5	6	7192769	7194290	Aqcoe4G076100.1.v3.1
1	2359	16267915	6	16266199	16269631	Aqcoe1G250700.1.v3.1
7	10379	6048386.5	6	6046485	6050288	Aqcoe7G100100.3.v3.1
4	2357	38553715	6	38551915	38555515	Aqcoe4G239100.1.v3.1
1	2357	33779186.5	6	33778242	33780131	Aqcoe1G354500.1.v3.1
1	219	15906391.5	6	15904677	15908106	Aqcoe1G247800.1.v3.1
4	219	7023123.5	6	7020403	7025844	Aqcoe4G074800.1.v3.1
4	219	6929682	6	6927751	6931613	Aqcoe4G073500.1.v3.1
1	220	15825768.5	6	15825145	15826392	Aqcoe1G247300.1.v3.1
1	220	15967720.5	6	15967294	15968147	Aqcoe1G248500.1.v3.1
1	220	16015678.5	6	16014747	16016610	Aqcoe1G249000.2.v3.1
1	220	16046903.5	6	16046261	16047546	Aqcoe1G249400.1.v3.1
4	220	6850616.5	6	6849567	6851666	Aqcoe4G072700.1.v3.1
1	220	15971631	6	15970556	15972706	Aqcoe1G248600.1.v3.1
4	220	6871373.5	6	6870762	6871985	Aqcoe4G073000.1.v3.1
4	2013	7273293.5	6	7268209	7278378	Aqcoe4G076800.1.v3.1
1	1952	12139663	6	12133197	12146129	Aqcoe1G204400.1.v3.1
1	1953	12065237	6	12061563	12068911	Aqcoe1G203500.1.v3.1
6	1958	16873274	6	16872640	16873908	Aqcoe6G215400.1.v3.1
1	1958	15432016.5	6	15430393	15433640	Aqcoe1G243500.1.v3.1
1	1958	33891691.5	6	33890308	33893075	Aqcoe1G356100.1.v3.1
4	259	6777207	6	6776555	6777859	Aqcoe4G071700.1.v3.1
4	4167	22676522.5	6	22673329	22679716	Aqcoe4G167500.1.v3.1
4	438	4487489	6	4486687	4488291	Aqcoe4G051000.1.v3.1
4	4166	22279975.5	6	22278652	22281299	Aqcoe4G166100.1.v3.1
1	7965	11708738.5	6	11707076	11710401	Aqcoe1G198500.1.v3.1
6	10776	628828	7	628617	629039	Aqcoe6G010900.1.v3.1
6	4002	2301051.5	7	2300426	2301677	Aqcoe6G044200.1.v3.1
5	4002	17943212	7	17942301	17944123	Aqcoe5G254900.1.v3.1
6	3683	2470136.5	7	2467735	2472538	Aqcoe6G046700.1.v3.1
5	3683	18029768	7	18026130	18033406	Aqcoe5G255700.1.v3.1
5	3682	11674473.5	7	11668789	11680158	Aqcoe5G195700.1.v3.1
6	3682	6298792.5	7	6294696	6302889	Aqcoe6G116300.1.v3.1
6	4001	23278987.5	7	23278352	23279623	Aqcoe6G256800.1.v3.1
6	3876	5213920.5	7	5211876	5215965	Aqcoe6G096300.1.v3.1
6	3877	5245627	7	5243928	5247326	Aqcoe6G096800.1.v3.1
5	10210	16037689.5	7	16035898	16039481	Aqcoe5G238700.3.v3.1
6	4045	2574978.5	7	2574316	2575641	Aqcoe6G048600.1.v3.1
6	1182	2693848	7	2692965	2694731	Aqcoe6G051400.1.v3.1
6	5672	2701063	7	2699732	2702394	Aqcoe6G051600.1.v3.1
5	1180	9264547	7	9264054	9265040	Aqcoe5G162000.1.v3.1
6	7356	2784078.5	7	2781281	2786876	Aqcoe6G053500.1.v3.1
2	7304	37772389	7	37771554	37773224	Aqcoe2G343600.1.v3.1
2	9613	19489710	7	19487739	19491681	Aqcoe2G167100.1.v3.1
1	9613	43847554	7	43845953	43849155	Aqcoe1G488300.1.v3.1
1	9613	43657727	7	43656407	43659047	Aqcoe1G484900.1.v3.1
6	5663	5183433.5	7	5181163	5185704	Aqcoe6G095800.1.v3.1
6	10780	747547	7	745432	749662	Aqcoe6G013400.1.v3.1
6	5698	2986738	7	2984080	2989396	Aqcoe6G057700.1.v3.1
6	5696	3032447	7	3031710	3033184	Aqcoe6G058500.1.v3.1
6	5694	4119616.5	7	4114804	4124429	Aqcoe6G077100.1.v3.1
5	1165	30269725	7	30266928	30272522	Aqcoe5G316100.1.v3.1
6	10968	380850.5	7	379249	382452	Aqcoe6G005700.1.v3.1
6	3837	5575439.5	7	5574441	5576438	Aqcoe6G103800.1.v3.1
6	3838	3180906.5	7	3180590	3181223	Aqcoe6G061300.1.v3.1
6	3840	3209255.5	7	3207907	3210604	Aqcoe6G061800.1.v3.1
6	3842	3230620.5	7	3229135	3232106	Aqcoe6G062200.1.v3.1
5	967	10737030	7	10736276	10737784	Aqcoe5G183600.1.v3.1
5	967	10731773.5	7	10729959	10733588	Aqcoe5G183500.1.v3.1
6	967	7164576	7	7162211	7166941	Aqcoe6G129700.1.v3.1
6	1092	7178580	7	7177013	7180147	Aqcoe6G129900.1.v3.1
6	5660	5379227.5	7	5376625	5381830	Aqcoe6G099900.1.v3.1
6	5661	5555050.5	7	5554803	5555298	Aqcoe6G103400.1.v3.1
6	4507	5140220	7	5138772	5141668	Aqcoe6G094800.1.v3.1
6	6262	3684370	7	3683054	3685686	Aqcoe6G068600.1.v3.1
6	4467	7991585.5	7	7990278	7992893	Aqcoe6G141000.1.v3.1
5	10959	21726631.5	7	21722420	21730843	Aqcoe5G273700.1.v3.1
6	3875	5158712	7	5155701	5161723	Aqcoe6G095300.1.v3.1
6	3874	13386984.5	7	13383711	13390258	Aqcoe6G198400.1.v3.1
6	8956	2872908.5	7	2871938	2873879	Aqcoe6G055200.1.v3.1
6	3789	8192308	7	8187387	8197229	Aqcoe6G144200.1.v3.1
6	985	7999005.5	7	7997692	8000319	Aqcoe6G141100.1.v3.1
5	985	8592699.5	7	8590891	8594508	Aqcoe5G152200.1.v3.1
6	4487	8126736.5	7	8126080	8127393	Aqcoe6G143200.1.v3.1
6	4486	16455056.5	7	16453890	16456223	Aqcoe6G214600.1.v3.1
5	4389	8609284	7	8606445	8612123	Aqcoe5G152500.1.v3.1
6	4485	16305361.5	7	16304842	16305881	Aqcoe6G213900.1.v3.1
6	5644	7904062.5	7	7901419	7906706	Aqcoe6G139800.1.v3.1
6	5643	7760990	7	7756567	7765413	Aqcoe6G137400.1.v3.1
6	4466	7986411	7	7983763	7989059	Aqcoe6G140900.1.v3.1
5	5639	9922436	7	9920734	9924138	Aqcoe5G172200.2.v3.1
6	1131	28958804.5	7	28957928	28959681	Aqcoe6G312400.1.v3.1
5	1131	8047491.5	7	8046687	8048296	Aqcoe5G143700.1.v3.1
5	5544	8039337	7	8037216	8041458	Aqcoe5G143500.1.v3.1
5	5542	7766493	7	7762090	7770896	Aqcoe5G138200.1.v3.1
6	1050	6740470	7	6739648	6741292	Aqcoe6G122500.1.v3.1
6	3759	6532179	7	6531097	6533261	Aqcoe6G119600.1.v3.1
6	1085	6806079	7	6802444	6809714	Aqcoe6G124000.1.v3.1
6	1085	22768004	7	22759208	22776800	Aqcoe6G253600.1.v3.1
6	1085	1828402.5	7	1825968	1830837	Aqcoe6G034000.1.v3.1
5	1085	10353540	7	10349541	10357539	Aqcoe5G179400.1.v3.1
3	6852	35084898	7	35082645	35087151	Aqcoe3G314200.1.v3.1
6	1086	6813704.5	7	6812725	6814684	Aqcoe6G124100.1.v3.1
6	1087	6834428	7	6833300	6835556	Aqcoe6G124700.1.v3.1
5	4409	10833833	7	10830490	10837176	Aqcoe5G185100.1.v3.1
6	1208	6014066	7	6012307	6015825	Aqcoe6G111500.1.v3.1
6	4548	25195711	7	25193476	25197946	Aqcoe6G272800.1.v3.1
5	3765	10105984.5	7	10103877	10108092	Aqcoe5G175100.1.v3.1
6	3765	6976102	7	6974349	6977855	Aqcoe6G127200.1.v3.1
5	3732	11111123	7	11108420	11113826	Aqcoe5G188000.1.v3.1
7	965	4655045.5	7	4654395	4655696	Aqcoe7G078200.1.v3.1
6	3766	7014242.5	7	7012627	7015858	Aqcoe6G127500.1.v3.1
6	1090	7146934.5	7	7144590	7149279	Aqcoe6G129200.1.v3.1
5	4608	11550489	7	11547565	11553413	Aqcoe5G194200.1.v3.1
6	4657	6021515	7	6019348	6023682	Aqcoe6G111600.1.v3.1
5	1091	15286913.5	7	15286184	15287643	Aqcoe5G234000.1.v3.1
5	1091	10849925	7	10849068	10850782	Aqcoe5G185500.1.v3.1
6	1091	5133345	7	5131737	5134953	Aqcoe6G094600.2.v3.1
5	1091	9804026	7	9803158	9804894	Aqcoe5G170000.1.v3.1
6	1091	7068147	7	7063745	7072549	Aqcoe6G128200.1.v3.1
5	1091	5667806.5	7	5665061	5670552	Aqcoe5G105800.1.v3.1
6	1091	7152687.5	7	7151974	7153401	Aqcoe6G129400.1.v3.1
6	3768	7233419.5	7	7232224	7234615	Aqcoe6G130500.1.v3.1
6	3768	7173978	7	7172101	7175855	Aqcoe6G129800.1.v3.1
6	970	7376572.5	7	7375608	7377537	Aqcoe6G131900.1.v3.1
5	970	6249595.5	7	6248846	6250345	Aqcoe5G113800.1.v3.1
6	970	28922288	7	28921507	28923069	Aqcoe6G311700.1.v3.1
6	970	28926555	7	28924746	28928364	Aqcoe6G311800.1.v3.1
6	970	9813827.5	7	9813147	9814508	Aqcoe6G164200.1.v3.1
6	970	23439564.5	7	23438371	23440758	Aqcoe6G258100.1.v3.1
5	970	8030801.5	7	8029173	8032430	Aqcoe5G143300.1.v3.1
5	970	10593408	7	10592481	10594335	Aqcoe5G181900.1.v3.1
5	970	10633885	7	10632449	10635321	Aqcoe5G182200.1.v3.1
6	4530	3660850.5	7	3657998	3663703	Aqcoe6G068100.1.v3.1
6	4531	3614878	7	3611928	3617828	Aqcoe6G067400.1.v3.1
7	10808	7941099	8	7940765	7941433	Aqcoe7G127900.1.v3.1
7	3308	3593043.5	8	3591418	3594669	Aqcoe7G059300.1.v3.1
7	3307	3607350	8	3604605	3610095	Aqcoe7G059600.1.v3.1
7	834	3285993.5	8	3285298	3286689	Aqcoe7G054400.1.v3.1
7	834	3308840	8	3308165	3309515	Aqcoe7G054600.1.v3.1
7	3180	3588050.5	8	3585476	3590625	Aqcoe7G059200.1.v3.1
7	3181	3596943	8	3595031	3598855	Aqcoe7G059400.1.v3.1
7	4307	690907.5	8	687335	694480	Aqcoe7G010900.1.v3.1
5	4307	43873496.5	8	43871216	43875777	Aqcoe5G466200.1.v3.1
7	4307	667384	8	665864	668904	Aqcoe7G010600.3.v3.1
7	4307	667572	8	665864	669280	Aqcoe7G010600.9.v3.1
7	4308	3601600	8	3600090	3603110	Aqcoe7G059500.1.v3.1
5	869	40591595.5	8	40590973	40592218	Aqcoe5G418500.1.v3.1
7	4309	3705458.5	8	3704937	3705980	Aqcoe7G061000.1.v3.1
7	957	1738571	8	1736894	1740248	Aqcoe7G029500.1.v3.1
7	957	1743260	8	1742548	1743972	Aqcoe7G029600.1.v3.1
5	4296	42048617.5	8	42045346	42051889	Aqcoe5G438000.1.v3.1
7	4312	4008232.5	8	4007143	4009322	Aqcoe7G065700.1.v3.1
7	4311	3918159	8	3917402	3918916	Aqcoe7G064500.1.v3.1
7	4310	3767688	8	3766496	3768880	Aqcoe7G062200.1.v3.1
7	3297	4202254	8	4200788	4203720	Aqcoe7G069600.1.v3.1
7	3299	3965867	8	3964090	3967644	Aqcoe7G065000.1.v3.1
7	854	3348076.5	8	3347288	3348865	Aqcoe7G055000.1.v3.1
7	854	3359185.5	8	3355800	3362571	Aqcoe7G055100.3.v3.1
5	854	40836502	8	40835584	40837420	Aqcoe5G421900.1.v3.1
7	854	3358830.5	8	3355090	3362571	Aqcoe7G055100.1.v3.1
7	3301	3860041.5	8	3859832	3860251	Aqcoe7G063800.1.v3.1
7	3300	3950631.5	8	3941274	3959989	Aqcoe7G064800.1.v3.1
7	3303	3760929	8	3757951	3763907	Aqcoe7G062000.1.v3.1
7	3303	3808118	8	3806760	3809476	Aqcoe7G062800.1.v3.1
7	3304	3685660.5	8	3680881	3690440	Aqcoe7G060700.1.v3.1
5	4306	43958420	8	43954315	43962525	Aqcoe5G467700.1.v3.1
7	853	3018696	8	3016017	3021375	Aqcoe7G051000.2.v3.1
7	853	3019121.5	8	3016017	3022226	Aqcoe7G051000.1.v3.1
7	3176	2235181.5	8	2232826	2237537	Aqcoe7G037400.1.v3.1
5	6743	44181759	8	44181428	44182090	Aqcoe5G471900.1.v3.1
7	3177	2349401.5	8	2348180	2350623	Aqcoe7G039200.1.v3.1
7	3178	3529890.5	8	3518065	3541716	Aqcoe7G058100.1.v3.1
7	3179	3582751.5	8	3582099	3583404	Aqcoe7G059000.1.v3.1
7	3179	3584522.5	8	3583722	3585323	Aqcoe7G059100.1.v3.1
7	3162	3851132.5	8	3847944	3854321	Aqcoe7G063500.1.v3.1
7	3163	3862890	8	3861415	3864365	Aqcoe7G063900.1.v3.1
7	3164	3924712	8	3919973	3929451	Aqcoe7G064600.1.v3.1
7	829	4317940	8	4316627	4319253	Aqcoe7G072000.1.v3.1
7	3166	3996001.5	8	3995114	3996889	Aqcoe7G065600.1.v3.1
7	3167	4120551	8	4119301	4121801	Aqcoe7G068300.1.v3.1
3	904	5985608.5	8	5982799	5988418	Aqcoe3G091700.1.v3.1
3	904	35896132	8	35891987	35900277	Aqcoe3G327300.1.v3.1
1	904	36379745.5	8	36374489	36385002	Aqcoe1G376200.1.v3.1
6	904	25602940	8	25599820	25606060	Aqcoe6G276000.1.v3.1
3	904	35731328.5	8	35728943	35733714	Aqcoe3G324100.1.v3.1
3	904	35836615.5	8	35834112	35839119	Aqcoe3G326700.1.v3.1
3	904	35809185.5	8	35807136	35811235	Aqcoe3G326300.1.v3.1
1	904	9158519.5	8	9156543	9160496	Aqcoe1G160900.1.v3.1
6	904	25749107	8	25748182	25750032	Aqcoe6G277100.1.v3.1
1	904	8869811	8	8867909	8871713	Aqcoe1G156800.1.v3.1
3	904	16208528	8	16205650	16211406	Aqcoe3G173500.1.v3.1
2	904	42736417.5	8	42734686	42738149	Aqcoe2G432200.1.v3.1
5	904	7340388.5	8	7338765	7342012	Aqcoe5G133500.1.v3.1
3	904	31608998	8	31601719	31616277	Aqcoe3G270600.1.v3.1
7	904	5581100	8	5576627	5585573	Aqcoe7G092800.1.v3.1
7	4317	4223188.5	8	4222409	4223968	Aqcoe7G070500.1.v3.1
7	3138	1947284	8	1946731	1947837	Aqcoe7G032800.1.v3.1
7	3139	1993755	8	1990951	1996559	Aqcoe7G033500.1.v3.1
7	3140	4332694	8	4331038	4334350	Aqcoe7G072400.2.v3.1
7	3141	4352793.5	8	4350884	4354703	Aqcoe7G072600.1.v3.1
7	10329	916510	8	915732	917288	Aqcoe7G014400.1.v3.1
7	825	858468	8	852783	864153	Aqcoe7G013200.1.v3.1
5	825	43196344.5	8	43192838	43199851	Aqcoe5G455200.2.v3.1
7	4319	4288896.5	8	4287555	4290238	Aqcoe7G071500.1.v3.1
7	4318	4273966	8	4272467	4275465	Aqcoe7G071200.1.v3.1
7	4316	4196399.5	8	4194790	4198009	Aqcoe7G069300.1.v3.1
3	905	29393831.5	8	29391257	29396406	Aqcoe3G247400.1.v3.1
7	4315	4138045.5	8	4137333	4138758	Aqcoe7G068800.1.v3.1
7	4314	4118177	8	4117860	4118494	Aqcoe7G068200.1.v3.1
7	10788	2809655	8	2804513	2814797	Aqcoe7G047800.1.v3.1
7	964	4685153	8	4683299	4687007	Aqcoe7G078500.1.v3.1
7	3296	4270856.5	8	4270480	4271233	Aqcoe7G071100.1.v3.1
3	6759	28052774.5	8	28052511	28053038	Aqcoe3G234600.1.v3.1
7	3298	4109341.5	8	4107272	4111411	Aqcoe7G068000.1.v3.1
5	870	40579209.5	8	40578279	40580140	Aqcoe5G418100.1.v3.1
5	4295	41960271	8	41955348	41965194	Aqcoe5G436700.1.v3.1
7	958	4344633.5	8	4343971	4345296	Aqcoe7G072500.1.v3.1
7	3302	3737828	8	3736396	3739260	Aqcoe7G061600.1.v3.1
7	3302	3805561	8	3804820	3806302	Aqcoe7G062700.1.v3.1
7	3305	3674259.5	8	3674045	3674474	Aqcoe7G060500.1.v3.1
7	3306	3668293.5	8	3667544	3669043	Aqcoe7G060400.1.v3.1
7	3309	3500101	8	3499287	3500915	Aqcoe7G057700.1.v3.1
7	4323	3178949	8	3177293	3180605	Aqcoe7G052800.1.v3.1
7	4321	4312938	8	4309699	4316177	Aqcoe7G071900.1.v3.1
7	945	390853.5	8	389093	392614	Aqcoe7G006000.1.v3.1
5	945	43885153	8	43883734	43886572	Aqcoe5G466500.1.v3.1
7	3314	3230184	8	3228698	3231670	Aqcoe7G053500.1.v3.1
5	3263	43563019	8	43562044	43563994	Aqcoe5G461200.1.v3.1
7	6770	2374289.5	8	2373708	2374871	Aqcoe7G039700.1.v3.1
7	10298	2969643.5	8	2966874	2972413	Aqcoe7G050200.5.v3.1
5	946	43559184.5	8	43557670	43560699	Aqcoe5G461100.1.v3.1
7	946	445122.5	8	444191	446054	Aqcoe7G007100.1.v3.1
7	4324	3213305	8	3212707	3213903	Aqcoe7G053200.1.v3.1
2	2794	34592964	9	34588619	34597309	Aqcoe2G292000.1.v3.1
2	2794	34570905	9	34570733	34571077	Aqcoe2G291700.1.v3.1
5	2794	4801563	9	4801391	4801735	Aqcoe5G089400.1.v3.1
5	2795	4820431.5	9	4819104	4821759	Aqcoe5G089700.1.v3.1
2	2795	34535531	9	34534500	34536562	Aqcoe2G291200.1.v3.1
2	2796	35773616.5	9	35764722	35782511	Aqcoe2G308800.1.v3.1
5	7744	3866430.5	9	3865880	3866981	Aqcoe5G072400.1.v3.1
2	2737	35405491	9	35402219	35408763	Aqcoe2G303200.1.v3.1
2	5007	42599923	9	42599574	42600272	Aqcoe2G429500.1.v3.1
5	5558	4352793	9	4351927	4353659	Aqcoe5G081600.1.v3.1
5	5559	4431845.5	9	4426477	4437214	Aqcoe5G082700.1.v3.1
5	9224	479564.5	9	478634	480495	Aqcoe5G008000.1.v3.1
2	774	36470421.5	9	36469703	36471140	Aqcoe2G319700.1.v3.1
5	5104	4669524.5	9	4667822	4671227	Aqcoe5G087200.1.v3.1
5	5104	4674561.5	9	4673159	4675964	Aqcoe5G087300.1.v3.1
5	2988	4546154.5	9	4545587	4546722	Aqcoe5G085100.1.v3.1
5	10194	39076329.5	9	39071622	39081037	Aqcoe5G397400.3.v3.1
5	2990	4592496.5	9	4591122	4593871	Aqcoe5G085700.1.v3.1
5	2991	4601190.5	9	4598884	4603497	Aqcoe5G085900.1.v3.1
2	776	35045454	9	35045261	35045647	Aqcoe2G297700.1.v3.1
5	776	4523015.5	9	4522833	4523198	Aqcoe5G084600.1.v3.1
5	10174	44494036	9	44489317	44498755	Aqcoe5G478200.1.v3.1
5	777	4647600.5	9	4646113	4649088	Aqcoe5G086700.1.v3.1
2	777	34953939	9	34952733	34955145	Aqcoe2G296500.1.v3.1
2	7333	35421917	9	35421458	35422376	Aqcoe2G303700.1.v3.1
5	7333	4462508	9	4461654	4463362	Aqcoe5G083300.1.v3.1
2	5512	34675694.5	9	34673589	34677800	Aqcoe2G293300.1.v3.1
5	5096	4951420.5	9	4947451	4955390	Aqcoe5G092300.1.v3.1
1	753	7269917	9	7269331	7270503	Aqcoe1G132000.1.v3.1
5	753	24933398.5	9	24932808	24933989	Aqcoe5G294300.1.v3.1
2	753	31320501	9	31319915	31321087	Aqcoe2G255600.1.v3.1
5	754	4833338	9	4833073	4833603	Aqcoe5G090200.1.v3.1
2	754	34519367	9	34518180	34520554	Aqcoe2G290800.1.v3.1
5	754	4850718.5	9	4849828	4851609	Aqcoe5G090600.1.v3.1
2	754	34528719	9	34525390	34532048	Aqcoe2G291000.2.v3.1
2	754	34522860.5	9	34521652	34524069	Aqcoe2G290900.1.v3.1
5	754	4836902.5	9	4835685	4838120	Aqcoe5G090300.1.v3.1
2	5450	40846401	9	40845263	40847539	Aqcoe2G400500.1.v3.1
5	5568	4816173	9	4814331	4818015	Aqcoe5G089600.1.v3.1
5	1317	5016573	9	5015611	5017535	Aqcoe5G093400.1.v3.1
2	1317	34286154	9	34285441	34286867	Aqcoe2G287800.1.v3.1
2	1316	34100094	9	34097054	34103134	Aqcoe2G285000.1.v3.1
2	5517	34555630.5	9	34549886	34561375	Aqcoe2G291400.1.v3.1
5	5518	4832058	9	4831864	4832252	Aqcoe5G090100.1.v3.1
2	5518	34530436.5	9	34530232	34530641	Aqcoe2G291100.1.v3.1
2	5491	33672631.5	9	33665536	33679727	Aqcoe2G279700.1.v3.1
5	7315	357104.5	9	355938	358271	Aqcoe5G005600.1.v3.1
2	9993	10665041.5	9	10664210	10665873	Aqcoe2G127300.1.v3.1
2	9995	33695167	9	33694887	33695447	Aqcoe2G279900.1.v3.1
2	5521	33957077.5	9	33954552	33959603	Aqcoe2G283300.1.v3.1
5	10701	21621746	9	21619472	21624020	Aqcoe5G273100.1.v3.1
2	5519	34160724	9	34159376	34162072	Aqcoe2G285900.1.v3.1
2	1313	33903698	9	33902299	33905097	Aqcoe2G282500.1.v3.1
2	4928	35892046.5	9	35890990	35893103	Aqcoe2G310100.1.v3.1
2	1314	33949527.5	9	33946519	33952536	Aqcoe2G283200.1.v3.1
2	10416	41208370.5	9	41206464	41210277	Aqcoe2G407100.1.v3.1
5	5091	736423	9	735799	737047	Aqcoe5G012100.1.v3.1
5	5092	5054763	9	5052660	5056866	Aqcoe5G094000.3.v3.1
5	5092	5053506	9	5050146	5056866	Aqcoe5G094000.1.v3.1
5	10175	37449516	9	37449410	37449622	Aqcoe5G375100.1.v3.1
2	748	29788839	9	29785791	29791887	Aqcoe2G239100.1.v3.1
5	748	23983006	9	23980625	23985387	Aqcoe5G288200.1.v3.1
2	748	29563811.5	9	29561381	29566242	Aqcoe2G236800.1.v3.1
5	3011	24801161	9	24800050	24802272	Aqcoe5G293300.1.v3.1
2	3011	30920804	9	30919594	30922014	Aqcoe2G251800.1.v3.1
5	752	24908365	9	24900893	24915837	Aqcoe5G294100.1.v3.1
2	752	31273026	9	31261730	31284322	Aqcoe2G255000.1.v3.1
5	5567	4791206.5	9	4790281	4792132	Aqcoe5G089000.1.v3.1
5	5566	4755051.5	9	4754224	4755879	Aqcoe5G088500.1.v3.1
2	8416	40593145.5	9	40591625	40594666	Aqcoe2G395100.1.v3.1
5	5510	4652473.5	9	4651226	4653721	Aqcoe5G086900.1.v3.1
2	5510	34938355.5	9	34937215	34939496	Aqcoe2G296300.1.v3.1
5	3021	2240425.5	9	2239577	2241274	Aqcoe5G042800.1.v3.1
2	3021	38555300.5	9	38554495	38556106	Aqcoe2G357700.1.v3.1
5	5563	4538986	9	4538127	4539845	Aqcoe5G085000.1.v3.1
2	5562	30473634.5	9	30472960	30474309	Aqcoe2G246300.1.v3.1
5	5562	20351029.5	9	20343025	20359034	Aqcoe5G268700.1.v3.1
5	5562	4517295.5	9	4514957	4519634	Aqcoe5G084500.1.v3.1
5	1282	4120870	9	4117328	4124412	Aqcoe5G077000.1.v3.1
2	1282	35604238	9	35603331	35605145	Aqcoe2G306400.1.v3.1
2	1282	35552801	9	35549277	35556325	Aqcoe2G305400.1.v3.1
2	1282	35592356	9	35588929	35595783	Aqcoe2G306200.1.v3.1
2	1282	36128272	9	36127464	36129080	Aqcoe2G314400.1.v3.1
2	5449	40842831	9	40841043	40844619	Aqcoe2G400400.1.v3.1
2	4950	34720619.5	9	34716996	34724243	Aqcoe2G293900.1.v3.1
2	5507	35032627	9	35029403	35035851	Aqcoe2G297500.1.v3.1
2	1318	34290941	9	34290039	34291843	Aqcoe2G287900.1.v3.1
2	4948	40512137.5	9	40510080	40514195	Aqcoe2G393500.1.v3.1
2	5511	34765715.5	9	34763258	34768173	Aqcoe2G294300.1.v3.1
2	5511	34810489	9	34808654	34812324	Aqcoe2G295000.1.v3.1
5	7334	4743485	9	4738562	4748408	Aqcoe5G088300.1.v3.1
2	2793	31733875.5	9	31727121	31740630	Aqcoe2G259300.1.v3.1
5	3010	3077145	9	3075122	3079168	Aqcoe5G056400.1.v3.1
2	2792	31768389	9	31766633	31770145	Aqcoe2G259800.1.v3.1
5	10464	42301362	9	42300995	42301729	Aqcoe5G442000.1.v3.1
2	10580	12089223	10	12086198	12092248	Aqcoe2G134600.1.v3.1
2	1367	27661698.5	10	27658231	27665166	Aqcoe2G220600.1.v3.1
2	5327	27624403	10	27622142	27626664	Aqcoe2G220100.1.v3.1
1	5272	5846999.5	10	5845925	5848074	Aqcoe1G109300.1.v3.1
2	510	27923906	10	27922129	27925683	Aqcoe2G222400.2.v3.1
2	510	27924157.5	10	27922129	27926186	Aqcoe2G222400.1.v3.1
1	510	5824269.5	10	5822289	5826250	Aqcoe1G108800.1.v3.1
2	2506	19745079	10	19743044	19747114	Aqcoe2G167700.1.v3.1
1	2506	43711970	10	43710220	43713720	Aqcoe1G486500.1.v3.1
2	513	28235219	10	28234573	28235865	Aqcoe2G225300.1.v3.1
1	513	5624123	10	5623503	5624743	Aqcoe1G105300.1.v3.1
1	514	5599012.5	10	5595715	5602310	Aqcoe1G104900.1.v3.1
2	514	28372575.5	10	28368592	28376559	Aqcoe2G226100.1.v3.1
1	5263	5581032	10	5580044	5582020	Aqcoe1G104400.1.v3.1
2	5330	28213335.5	10	28212776	28213895	Aqcoe2G225100.1.v3.1
2	517	39171203.5	10	39170883	39171524	Aqcoe2G368300.1.v3.1
1	517	5471380	10	5470793	5471967	Aqcoe1G101500.1.v3.1
2	517	28917020.5	10	28916739	28917302	Aqcoe2G231100.1.v3.1
1	2628	3919589.5	10	3918938	3920241	Aqcoe1G074600.1.v3.1
2	2510	28938630.5	10	28935433	28941828	Aqcoe2G231300.1.v3.1
1	2510	5402299.5	10	5399241	5405358	Aqcoe1G100400.1.v3.1
1	2511	5395937	10	5394681	5397193	Aqcoe1G100300.1.v3.1
1	584	5579181.5	10	5578763	5579600	Aqcoe1G104300.1.v3.1
2	584	28402069	10	28395031	28409107	Aqcoe2G226300.1.v3.1
2	9990	4146876.5	10	4146292	4147461	Aqcoe2G058500.1.v3.1
1	519	5434895.5	10	5434162	5435629	Aqcoe1G100800.1.v3.1
1	2512	5364846.5	10	5362966	5366727	Aqcoe1G099900.1.v3.1
1	5855	5259688	10	5258680	5260696	Aqcoe1G098200.1.v3.1
2	5855	29085108.5	10	29084235	29085982	Aqcoe2G232600.1.v3.1
1	5856	5146390.5	10	5142293	5150488	Aqcoe1G096800.1.v3.1
2	588	29038042.5	10	29036397	29039688	Aqcoe2G232000.1.v3.1
1	588	5315374	10	5313748	5317000	Aqcoe1G099000.1.v3.1
1	588	5319836	10	5319095	5320577	Aqcoe1G099100.1.v3.1
2	588	29034828.5	10	29034117	29035540	Aqcoe2G231900.1.v3.1
2	521	29031156.5	10	29029955	29032358	Aqcoe2G231800.1.v3.1
2	5857	29114034.5	10	29111195	29116874	Aqcoe2G232900.1.v3.1
1	5857	5110005.5	10	5107974	5112037	Aqcoe1G096300.1.v3.1
1	1381	4984793.5	10	4984307	4985280	Aqcoe1G093500.1.v3.1
1	1382	4916715.5	10	4915216	4918215	Aqcoe1G092100.1.v3.1
1	5858	5064901.5	10	5064092	5065711	Aqcoe1G095600.1.v3.1
1	5860	4864761.5	10	4863005	4866518	Aqcoe1G091200.1.v3.1
1	603	44708800.5	10	44707901	44709700	Aqcoe1G502200.1.v3.1
1	5863	4817459.5	10	4815999	4818920	Aqcoe1G090400.1.v3.1
1	1384	4893825.5	10	4891691	4895960	Aqcoe1G091800.1.v3.1
1	5236	4804188.5	10	4803412	4804965	Aqcoe1G090000.1.v3.1
1	1385	4831815	10	4831213	4832417	Aqcoe1G090800.1.v3.1
1	5865	4754022.5	10	4752667	4755378	Aqcoe1G089100.1.v3.1
1	5866	4693123	10	4691612	4694634	Aqcoe1G087700.1.v3.1
1	5868	4645867.5	10	4644426	4647309	Aqcoe1G086800.1.v3.1
1	5872	4561466.5	10	4558620	4564313	Aqcoe1G085500.1.v3.1
1	5873	4556755	10	4556586	4556924	Aqcoe1G085400.1.v3.1
1	5873	4515692	10	4514661	4516723	Aqcoe1G084600.1.v3.1
1	9901	37154801	10	37150168	37159434	Aqcoe1G383700.2.v3.1
1	5245	4518986	10	4517433	4520539	Aqcoe1G084700.1.v3.1
1	5275	40506845	10	40503010	40510680	Aqcoe1G431400.1.v3.1
1	5895	44053432	10	44052820	44054044	Aqcoe1G492000.1.v3.1
1	5896	44000867	10	43999457	44002277	Aqcoe1G491100.1.v3.1
1	612	40117678	10	40115869	40119487	Aqcoe1G425500.1.v3.1
2	613	7263373.5	10	7259790	7266957	Aqcoe2G097800.1.v3.1
1	613	44523899.5	10	44522144	44525655	Aqcoe1G499500.1.v3.1
1	613	40094994.5	10	40093438	40096551	Aqcoe1G425200.1.v3.1
2	613	7222699	10	7221412	7223986	Aqcoe2G097500.1.v3.1
1	2533	40073300.5	10	40070715	40075886	Aqcoe1G424700.1.v3.1
1	5210	40056509	10	40055806	40057212	Aqcoe1G424300.1.v3.1
6	467	29485987.5	10	29485335	29486640	Aqcoe6G319000.1.v3.1
1	467	36122295	10	36121536	36123054	Aqcoe1G372900.1.v3.1
1	6030	44706122	10	44705890	44706354	Aqcoe1G502100.1.v3.1
2	6030	5468778	10	5468422	5469134	Aqcoe2G076000.1.v3.1
2	6031	5380490.5	10	5379310	5381671	Aqcoe2G074900.1.v3.1
1	470	39744408	10	39743192	39745624	Aqcoe1G419900.1.v3.1
1	606	4752004.5	10	4751743	4752266	Aqcoe1G089000.1.v3.1
1	2536	39828940.5	10	39828002	39829879	Aqcoe1G421300.1.v3.1
1	2535	39996385	10	39992990	39999780	Aqcoe1G423700.1.v3.1
1	2534	40046236	10	40044610	40047862	Aqcoe1G424100.1.v3.1
1	614	40069493.5	10	40069050	40069937	Aqcoe1G424600.1.v3.1
2	614	7285441	10	7283368	7287514	Aqcoe2G098300.1.v3.1
1	614	40066616.5	10	40065738	40067495	Aqcoe1G424500.1.v3.1
1	5898	40138311.5	10	40133755	40142868	Aqcoe1G425700.1.v3.1
1	5897	40146736.5	10	40144872	40148601	Aqcoe1G425800.2.v3.1
2	611	7396953.5	10	7395235	7398672	Aqcoe2G099600.1.v3.1
1	611	40228661.5	10	40227044	40230279	Aqcoe1G427700.1.v3.1
1	5938	44617268	10	44615466	44619070	Aqcoe1G500900.1.v3.1
2	488	5387344.5	10	5385837	5388852	Aqcoe2G075100.1.v3.1
1	10830	912671.5	10	910934	914409	Aqcoe1G017800.1.v3.1
6	4497	28621727.5	11	28618433	28625022	Aqcoe6G307200.1.v3.1
5	1226	5472434	11	5470833	5474035	Aqcoe5G101800.1.v3.1
5	1226	5454860	11	5453574	5456146	Aqcoe5G101700.1.v3.1
5	1126	7322773	11	7317894	7327652	Aqcoe5G133200.1.v3.1
6	1124	27885618	11	27880913	27890323	Aqcoe6G297700.1.v3.1
5	4411	10939132	11	10938774	10939490	Aqcoe5G187000.1.v3.1
6	4411	7108682	11	7108579	7108785	Aqcoe6G128500.1.v3.1
6	1037	27829033	11	27828783	27829283	Aqcoe6G297000.1.v3.1
6	4541	28295463.5	11	28295263	28295664	Aqcoe6G303300.1.v3.1
7	9072	1984798	11	1983980	1985616	Aqcoe7G033400.1.v3.1
6	1121	27187155	11	27185993	27188317	Aqcoe6G290400.1.v3.1
6	5650	27248935	11	27245529	27252341	Aqcoe6G291300.1.v3.1
6	1120	27098616	11	27097506	27099726	Aqcoe6G289900.1.v3.1
5	1120	5636614	11	5635835	5637393	Aqcoe5G105300.1.v3.1
6	5649	27227494.5	11	27223145	27231844	Aqcoe6G291100.1.v3.1
6	5648	26893303	11	26892615	26893991	Aqcoe6G287900.1.v3.1
6	5647	26834026.5	11	26831411	26836642	Aqcoe6G287300.2.v3.1
6	1118	11905270	11	11903931	11906609	Aqcoe6G185700.1.v3.1
2	7309	39051331.5	11	39049589	39053074	Aqcoe2G365900.1.v3.1
5	7309	1857739.5	11	1856314	1859165	Aqcoe5G034000.1.v3.1
5	1028	5384928.5	11	5384160	5385697	Aqcoe5G100400.1.v3.1
6	1028	26624729.5	11	26624034	26625425	Aqcoe6G285000.1.v3.1
6	5645	8062091.5	11	8059466	8064717	Aqcoe6G142300.1.v3.1
5	5587	24305241.5	11	24302321	24308162	Aqcoe5G290600.1.v3.1
6	1027	26435251.5	11	26431764	26438739	Aqcoe6G283100.1.v3.1
5	1027	5419194	11	5416609	5421779	Aqcoe5G101100.1.v3.1
6	7124	29525434	11	29524723	29526145	Aqcoe6G320100.1.v3.1
82	7124	4878.5	11	4177	5580	Aqcoe0082s0002.1.v3.1
6	4516	27418592.5	11	27415771	27421414	Aqcoe6G293000.1.v3.1
6	1220	28290830.5	11	28289845	28291816	Aqcoe6G303100.1.v3.1
6	1220	28029343	11	28027191	28031495	Aqcoe6G299500.1.v3.1
5	1220	7298389	11	7297078	7299700	Aqcoe5G132500.1.v3.1
6	4515	27498730.5	11	27498385	27499076	Aqcoe6G293800.1.v3.1
6	4515	27501645.5	11	27499602	27503689	Aqcoe6G293900.1.v3.1
6	4513	27831732	11	27830343	27833121	Aqcoe6G297100.1.v3.1
6	4512	3442024.5	11	3440428	3443621	Aqcoe6G065000.1.v3.1
6	1035	27684617	11	27683989	27685245	Aqcoe6G295100.1.v3.1
6	4511	3406962	11	3405433	3408491	Aqcoe6G064400.1.v3.1
6	1218	8259215	11	8258773	8259657	Aqcoe6G145000.1.v3.1
5	1218	8830084	11	8829576	8830592	Aqcoe5G155700.1.v3.1
6	4540	28307291	11	28306704	28307878	Aqcoe6G303600.1.v3.1
6	4540	28307291	11	28306704	28307878	Aqcoe6G303600.2.v3.1
6	4539	21911374.5	11	21910000	21912749	Aqcoe6G245700.1.v3.1
6	4495	28465955.5	11	28461563	28470348	Aqcoe6G305100.1.v3.1
6	4493	12743958	11	12743413	12744503	Aqcoe6G193500.1.v3.1
6	4431	28805473.5	11	28802652	28808295	Aqcoe6G309700.1.v3.1
5	4431	7933319.5	11	7931375	7935264	Aqcoe5G141800.1.v3.1
5	4430	11975433.5	11	11963986	11986881	Aqcoe5G199900.1.v3.1
5	3633	6343695.5	11	6342778	6344613	Aqcoe5G115800.1.v3.1
5	3634	7924117.5	11	7923078	7925157	Aqcoe5G141700.1.v3.1
6	3634	28801088.5	11	28800930	28801247	Aqcoe6G309600.1.v3.1
5	3634	7878736.5	11	7877546	7879927	Aqcoe5G140800.1.v3.1
6	1129	28771082	11	28769594	28772570	Aqcoe6G309100.1.v3.1
5	5543	7881945.5	11	7881057	7882834	Aqcoe5G140900.1.v3.1
5	1130	7983122.5	11	7982307	7983938	Aqcoe5G142700.1.v3.1
6	1130	28842697.5	11	28841906	28843489	Aqcoe6G310100.1.v3.1
6	3852	12178217	11	12175920	12180514	Aqcoe6G188800.1.v3.1
6	1132	7419905	11	7418039	7421771	Aqcoe6G132600.1.v3.1
5	1132	8074123.5	11	8072736	8075511	Aqcoe5G144200.1.v3.1
5	978	10197875	11	10197291	10198459	Aqcoe5G176600.1.v3.1
6	978	21475370.5	11	21473253	21477488	Aqcoe6G244200.1.v3.1
6	3853	12496468.5	11	12494090	12498847	Aqcoe6G191400.1.v3.1
6	3854	7425497.5	11	7424083	7426912	Aqcoe6G132700.1.v3.1
6	979	21469568	11	21467926	21471210	Aqcoe6G244100.1.v3.1
2	979	5373723.5	11	5370958	5376489	Aqcoe2G074800.1.v3.1
1	979	38687535.5	11	38685481	38689590	Aqcoe1G404800.1.v3.1
5	979	16910019.5	11	16906517	16913522	Aqcoe5G245700.1.v3.1
5	979	10164807.5	11	10162776	10166839	Aqcoe5G176100.1.v3.1
5	4459	9894866.5	11	9890302	9899431	Aqcoe5G171600.1.v3.1
5	1215	8166937.5	11	8163355	8170520	Aqcoe5G146000.1.v3.1
6	1215	7569254	11	7565662	7572846	Aqcoe6G134700.1.v3.1
6	5641	28991410.5	11	28990855	28991966	Aqcoe6G312900.1.v3.1
6	5641	7472190	11	7469248	7475132	Aqcoe6G133700.1.v3.1
5	5546	8065736	11	8063452	8068020	Aqcoe5G144000.1.v3.1
5	1135	8240965	11	8239092	8242838	Aqcoe5G147300.2.v3.1
5	1135	8241116	11	8239092	8243140	Aqcoe5G147300.1.v3.1
5	5547	8175269	11	8172880	8177658	Aqcoe5G146100.5.v3.1
5	1137	8505509.5	11	8503793	8507226	Aqcoe5G151100.1.v3.1
5	3611	8494940	11	8494561	8495319	Aqcoe5G150900.1.v3.1
6	3783	7981273	11	7980398	7982148	Aqcoe6G140800.1.v3.1
6	3783	7898045.5	11	7897436	7898655	Aqcoe6G139700.1.v3.1
6	3784	7941199.5	11	7939201	7943198	Aqcoe6G140200.1.v3.1
6	3785	8003896.5	11	8003210	8004583	Aqcoe6G141200.1.v3.1
6	3786	8035652	11	8034828	8036476	Aqcoe6G141900.1.v3.1
6	3787	8089026.5	11	8088047	8090006	Aqcoe6G142700.1.v3.1
6	3616	8045299	11	8043999	8046599	Aqcoe6G142100.1.v3.1
5	3616	8635520	11	8633932	8637108	Aqcoe5G153000.1.v3.1
5	6884	12762253	11	12761188	12763318	Aqcoe5G209300.1.v3.1
5	10154	15881798	11	15881053	15882543	Aqcoe5G237500.1.v3.1
5	3620	8905472.5	11	8903855	8907090	Aqcoe5G156200.1.v3.1
6	3620	8290443.5	11	8289642	8291245	Aqcoe6G145600.1.v3.1
6	10748	4668870.5	11	4666494	4671247	Aqcoe6G087400.1.v3.1
2	1302	38731570.5	12	38730447	38732694	Aqcoe2G360800.1.v3.1
2	1302	38157536	12	38155863	38159209	Aqcoe2G350400.1.v3.1
5	1302	2723276	12	2721846	2724706	Aqcoe5G050000.1.v3.1
2	5480	36216499	12	36211349	36221649	Aqcoe2G315600.1.v3.1
2	1304	38188695.5	12	38186006	38191385	Aqcoe2G350700.1.v3.1
5	1304	2703891	12	2700603	2707179	Aqcoe5G049800.1.v3.1
2	4811	38193232	12	38192622	38193842	Aqcoe2G350800.1.v3.1
5	5057	2808589	12	2805751	2811427	Aqcoe5G051500.1.v3.1
2	1332	38283860.5	12	38283614	38284107	Aqcoe2G352600.1.v3.1
5	1332	2596957.5	12	2594303	2599612	Aqcoe5G048100.1.v3.1
5	1332	2603626	12	2603398	2603854	Aqcoe5G048200.1.v3.1
2	4814	38329883	12	38329068	38330698	Aqcoe2G353500.1.v3.1
5	5059	2555991	12	2552774	2559208	Aqcoe5G047400.1.v3.1
2	4816	38348576	12	38344684	38352468	Aqcoe2G353700.1.v3.1
5	5060	2528432.5	12	2528089	2528776	Aqcoe5G047000.1.v3.1
2	4818	38371954.5	12	38369784	38374125	Aqcoe2G353900.1.v3.1
2	4819	38389265	12	38387406	38391124	Aqcoe2G354300.2.v3.1
5	4821	2365143	12	2363241	2367045	Aqcoe5G044800.1.v3.1
2	4821	38473353	12	38472066	38474640	Aqcoe2G355900.1.v3.1
2	4822	38501710	12	38499972	38503448	Aqcoe2G356400.1.v3.1
2	9977	42259369	12	42255501	42263237	Aqcoe2G423500.1.v3.1
2	4823	38510974	12	38510304	38511644	Aqcoe2G356500.1.v3.1
2	4825	38618926	12	38613023	38624829	Aqcoe2G359200.1.v3.1
5	5064	2270246.5	12	2265366	2275127	Aqcoe5G043200.1.v3.1
5	5065	2237992	12	2237214	2238770	Aqcoe5G042700.1.v3.1
5	5066	2040641.5	12	2039841	2041442	Aqcoe5G038500.1.v3.1
5	766	2283194.5	12	2280645	2285744	Aqcoe5G043300.1.v3.1
5	5612	1905887.5	12	1904414	1907361	Aqcoe5G035700.1.v3.1
2	4829	38917076.5	12	38914721	38919432	Aqcoe2G364000.1.v3.1
2	4829	38929777	12	38929132	38930422	Aqcoe2G364100.1.v3.1
2	2747	39097081	12	39094848	39099314	Aqcoe2G366800.1.v3.1
2	2749	39165051.5	12	39162388	39167715	Aqcoe2G368100.1.v3.1
5	2749	1781654.5	12	1779897	1783412	Aqcoe5G032900.1.v3.1
2	3046	37680974	12	37679020	37682928	Aqcoe2G341800.1.v3.1
5	3046	3120288.5	12	3118196	3122381	Aqcoe5G057200.1.v3.1
2	5412	40049385	12	40046039	40052731	Aqcoe2G384000.1.v3.1
2	2740	35497904.5	12	35494937	35500872	Aqcoe2G304700.2.v3.1
5	2740	4403207.5	12	4400775	4405640	Aqcoe5G082200.1.v3.1
2	2741	35558460	12	35557129	35559791	Aqcoe2G305500.1.v3.1
2	2742	39369796.5	12	39367097	39372496	Aqcoe2G372600.1.v3.1
2	2744	39539040	12	39536430	39541650	Aqcoe2G375400.1.v3.1
5	2744	1367032	12	1363849	1370215	Aqcoe5G024300.1.v3.1
5	3031	3259164	12	3255996	3262332	Aqcoe5G059200.1.v3.1
5	3032	1386963	12	1384858	1389068	Aqcoe5G024700.2.v3.1
5	3033	1339384.5	12	1338506	1340263	Aqcoe5G023900.1.v3.1
5	5076	1184410	12	1182485	1186335	Aqcoe5G021300.1.v3.1
5	5077	1172813	12	1171644	1173982	Aqcoe5G021100.1.v3.1
5	5600	1398257.5	12	1397331	1399184	Aqcoe5G024900.1.v3.1
5	10703	5085049	12	5084205	5085893	Aqcoe5G094400.1.v3.1
2	1262	39876778	12	39876503	39877053	Aqcoe2G380100.1.v3.1
5	1262	1148985	12	1148753	1149217	Aqcoe5G020400.1.v3.1
5	1265	1080048	12	1078392	1081704	Aqcoe5G019500.1.v3.1
2	1265	39894812.5	12	39893377	39896248	Aqcoe2G380700.1.v3.1
5	5601	1324601.5	12	1323339	1325864	Aqcoe5G023400.1.v3.1
5	1267	1071976.5	12	1071483	1072470	Aqcoe5G019300.1.v3.1
5	1267	1071976.5	12	1071483	1072470	Aqcoe5G019300.2.v3.1
5	1267	1071002.5	12	1070546	1071459	Aqcoe5G019200.1.v3.1
5	5081	1068390.5	12	1067956	1068825	Aqcoe5G019100.1.v3.1
5	5085	830166	12	824250	836082	Aqcoe5G014400.1.v3.1
5	5086	811228	12	810142	812314	Aqcoe5G014100.1.v3.1
5	5087	808773.5	12	808190	809357	Aqcoe5G014000.1.v3.1
5	5088	805428.5	12	803948	806909	Aqcoe5G013900.1.v3.1
5	5105	4586847.5	12	4583437	4590258	Aqcoe5G085600.1.v3.1
5	10706	9152857	12	9152535	9153179	Aqcoe5G160600.1.v3.1
5	5621	690208	12	688312	692104	Aqcoe5G011400.1.v3.1
5	5622	660894.5	12	659232	662557	Aqcoe5G010800.1.v3.1
5	1273	939959.5	12	939095	940824	Aqcoe5G016500.1.v3.1
5	5624	549890.5	12	547800	551981	Aqcoe5G009300.1.v3.1
6	7311	27023972	12	27023608	27024336	Aqcoe6G289000.1.v3.1
5	7312	493821	12	492819	494823	Aqcoe5G008400.1.v3.1
5	7313	371011.5	12	369089	372934	Aqcoe5G006000.1.v3.1
2	4983	30466427	12	30466309	30466545	Aqcoe2G246100.1.v3.1
1	609	39599551	13	39594684	39604418	Aqcoe1G417500.1.v3.1
2	609	6749901	13	6743011	6756791	Aqcoe2G091400.1.v3.1
1	2599	4273580	13	4272390	4274770	Aqcoe1G080300.1.v3.1
1	2598	4291035.5	13	4290126	4291945	Aqcoe1G080700.1.v3.1
1	2598	4285722	13	4284980	4286464	Aqcoe1G080500.1.v3.1
1	5280	40316464	13	40314945	40317983	Aqcoe1G428800.1.v3.1
1	5278	40402400.5	13	40402089	40402712	Aqcoe1G430300.1.v3.1
1	5278	40400740.5	13	40398081	40403400	Aqcoe1G430200.1.v3.1
2	2677	2768584.5	13	2767865	2769304	Aqcoe2G041400.1.v3.1
1	6576	4912855.5	13	4911597	4914114	Aqcoe1G092000.1.v3.1
1	537	4705555	13	4704205	4706905	Aqcoe1G088000.1.v3.1
1	7251	43687789.5	13	43685192	43690387	Aqcoe1G485900.1.v3.1
1	5870	4632391	13	4630053	4634729	Aqcoe1G086500.1.v3.1
1	5869	4642232	13	4640877	4643587	Aqcoe1G086700.1.v3.1
3	5867	2367423	13	2366401	2368445	Aqcoe3G036900.1.v3.1
1	5867	4660144.5	13	4659125	4661164	Aqcoe1G087200.1.v3.1
1	5864	4769937.5	13	4768816	4771059	Aqcoe1G089400.1.v3.1
1	10540	15748885.5	13	15748193	15749578	Aqcoe1G246800.1.v3.1
1	5862	4820698	13	4819351	4822045	Aqcoe1G090500.1.v3.1
1	5859	4953147.5	13	4948586	4957709	Aqcoe1G093100.1.v3.1
1	602	38887904.5	13	38886050	38889759	Aqcoe1G407600.1.v3.1
2	534	663039.5	13	661215	664864	Aqcoe2G008600.1.v3.1
1	534	193389	13	191279	195499	Aqcoe1G003700.1.v3.1
1	2517	5030739.5	13	5028574	5032905	Aqcoe1G094900.1.v3.1
1	10515	8595030.5	13	8594564	8595497	Aqcoe1G152100.1.v3.1
1	5229	5051719.5	13	5051132	5052307	Aqcoe1G095300.1.v3.1
1	5228	5134103	13	5133118	5135088	Aqcoe1G096600.1.v3.1
2	5225	25016512	13	25013542	25019482	Aqcoe2G206500.1.v3.1
1	5225	7250452	13	7249074	7251830	Aqcoe1G131300.1.v3.1
1	2513	5361293	13	5361172	5361414	Aqcoe1G099800.1.v3.1
2	585	28909198.5	13	28907775	28910622	Aqcoe2G231000.1.v3.1
1	585	5488910.5	13	5487885	5489936	Aqcoe1G101700.1.v3.1
1	2509	5495321.5	13	5494845	5495798	Aqcoe1G101900.1.v3.1
2	2509	39217541	13	39217108	39217974	Aqcoe2G368900.1.v3.1
2	2509	28550050.5	13	28549376	28550725	Aqcoe2G227600.1.v3.1
1	2509	5503700.5	13	5502939	5504462	Aqcoe1G102000.1.v3.1
5	2509	1724958.5	13	1723990	1725927	Aqcoe5G032200.1.v3.1
2	583	28103834	13	28102464	28105204	Aqcoe2G224300.1.v3.1
1	583	5677803	13	5676518	5679088	Aqcoe1G106400.1.v3.1
2	583	14521143	13	14516515	14525771	Aqcoe2G146700.1.v3.1
2	2627	4884204	13	4882985	4885423	Aqcoe2G068500.1.v3.1
1	2627	3976108	13	3975057	3977159	Aqcoe1G076000.1.v3.1
2	2507	28030636	13	28029075	28032197	Aqcoe2G223100.1.v3.1
1	2507	5747174.5	13	5746343	5748006	Aqcoe1G107500.1.v3.1
1	5881	5558739.5	13	5557719	5559760	Aqcoe1G103600.1.v3.1
1	5880	5566390.5	13	5566116	5566665	Aqcoe1G103900.1.v3.1
1	5879	5571153	13	5569559	5572747	Aqcoe1G104100.1.v3.1
2	9256	17470925.5	13	17470238	17471613	Aqcoe2G161100.1.v3.1
1	5878	5589350.5	13	5587894	5590807	Aqcoe1G104700.1.v3.1
1	5877	5642447	13	5642143	5642751	Aqcoe1G105600.1.v3.1
1	5262	5586347	13	5585437	5587257	Aqcoe1G104600.3.v3.1
2	5262	28390514	13	28390021	28391007	Aqcoe2G226200.1.v3.1
1	5261	5591444.5	13	5591115	5591774	Aqcoe1G104800.1.v3.1
1	5259	41681029.5	13	41679255	41682804	Aqcoe1G451300.2.v3.1
1	512	5650701.5	13	5649258	5652145	Aqcoe1G105800.1.v3.1
2	5328	27854735.5	13	27853907	27855564	Aqcoe2G221800.1.v3.1
1	7376	3789972	13	3789271	3790673	Aqcoe1G072600.1.v3.1
2	1368	27913662	13	27909196	27918128	Aqcoe2G222200.1.v3.1
1	1368	5837390.5	13	5834811	5839970	Aqcoe1G109000.1.v3.1
1	5271	2728437.5	13	2727072	2729803	Aqcoe1G053900.1.v3.1
2	5271	4165857	13	4163241	4168473	Aqcoe2G058900.1.v3.1
1	5271	2738527	13	2734745	2742309	Aqcoe1G054200.1.v3.1
1	573	1045643	13	1043074	1048212	Aqcoe1G020200.1.v3.1
2	5342	20151595	13	20150570	20152620	Aqcoe2G168900.1.v3.1
2	10868	1609087	13	1606006	1612168	Aqcoe2G023400.1.v3.1
1	2687	42245606	13	42245272	42245940	Aqcoe1G460400.1.v3.1
2	2687	14672813.5	13	14671929	14673698	Aqcoe2G148000.1.v3.1
1	5175	42874593	13	42874114	42875072	Aqcoe1G472000.1.v3.1
2	501	22123427.5	13	22122600	22124255	Aqcoe2G180300.1.v3.1
1	501	42751161	13	42750399	42751923	Aqcoe1G470400.1.v3.1
3	2909	7094867	13	7090557	7099177	Aqcoe3G105300.1.v3.1
3	3528	348916.5	13	341027	356806	Aqcoe3G005700.1.v3.1
3	3425	14113047.5	13	14109191	14116904	Aqcoe3G161100.1.v3.1
5	3425	34785181	13	34779071	34791291	Aqcoe5G346300.1.v3.1
3	3427	859733	13	857450	862016	Aqcoe3G013400.1.v3.1
3	3430	918594	13	917733	919455	Aqcoe3G014400.1.v3.1
3	3429	912118.5	13	907753	916484	Aqcoe3G014300.1.v3.1
3	10647	6115049	13	6113802	6116296	Aqcoe3G092900.1.v3.1
5	3110	42180074.5	14	42176376	42183773	Aqcoe5G440300.1.v3.1
7	3184	1299264.5	14	1296868	1301661	Aqcoe7G021600.1.v3.1
7	819	1508884	14	1507179	1510589	Aqcoe7G026000.1.v3.1
7	819	1504176	14	1502661	1505691	Aqcoe7G025900.1.v3.1
5	819	41937327.5	14	41935703	41938952	Aqcoe5G436300.1.v3.1
7	819	43566413	14	43566128	43566698	Aqcoe7G444200.1.v3.1
7	3282	2566480	14	2564861	2568099	Aqcoe7G043800.1.v3.1
7	3284	1259811	14	1257754	1261868	Aqcoe7G020900.1.v3.1
5	8892	43322613	14	43320936	43324290	Aqcoe5G456900.1.v3.1
7	918	1129248.5	14	1128587	1129910	Aqcoe7G018500.1.v3.1
3	929	15300637.5	14	15298831	15302444	Aqcoe3G169700.1.v3.1
7	896	1372559	14	1369978	1375140	Aqcoe7G022900.5.v3.1
7	896	1372559	14	1369978	1375140	Aqcoe7G022900.1.v3.1
5	896	42385594.5	14	42383725	42387464	Aqcoe5G443700.1.v3.1
7	896	1372559	14	1369978	1375140	Aqcoe7G022900.6.v3.1
5	896	42385594.5	14	42383725	42387464	Aqcoe5G443700.2.v3.1
4	930	2770727	14	2768492	2772962	Aqcoe4G032300.1.v3.1
3	930	15859214.5	14	15856927	15861502	Aqcoe3G171800.1.v3.1
4	930	3030319.5	14	3029003	3031636	Aqcoe4G034900.1.v3.1
7	960	3802972	14	3801507	3804437	Aqcoe7G062600.1.v3.1
5	3233	42205323.5	14	42200107	42210540	Aqcoe5G440500.1.v3.1
7	3259	1315671.5	14	1314769	1316574	Aqcoe7G021900.1.v3.1
5	3259	42328447.5	14	42328229	42328666	Aqcoe5G442400.1.v3.1
5	3259	42614448.5	14	42613566	42615331	Aqcoe5G446000.1.v3.1
7	838	938738	14	937927	939549	Aqcoe7G014700.1.v3.1
5	838	42973560	14	42973141	42973979	Aqcoe5G451500.1.v3.1
5	3106	44003354	14	44001442	44005266	Aqcoe5G468600.1.v3.1
7	3106	292462	14	291046	293878	Aqcoe7G004300.1.v3.1
7	4369	1288736.5	14	1287641	1289832	Aqcoe7G021500.1.v3.1
5	894	42604758	14	42604599	42604917	Aqcoe5G445700.1.v3.1
7	894	1072981	14	1072351	1073611	Aqcoe7G017100.1.v3.1
5	3107	43973277	14	43970346	43976208	Aqcoe5G467900.1.v3.1
5	897	42324103	14	42321753	42326453	Aqcoe5G442300.1.v3.1
7	897	1150156.5	14	1147659	1152654	Aqcoe7G019000.1.v3.1
7	4368	64457	14	62837	66077	Aqcoe7G000500.1.v3.1
7	917	1238617.5	14	1236567	1240668	Aqcoe7G020600.1.v3.1
7	917	1246908.5	14	1241519	1252298	Aqcoe7G020700.1.v3.1
7	917	1386149.5	14	1384909	1387390	Aqcoe7G023200.1.v3.1
5	917	41973656.5	14	41971147	41976166	Aqcoe5G436900.1.v3.1
7	10792	1653111.5	14	1651609	1654614	Aqcoe7G028100.1.v3.1
7	6766	2093499.5	14	2092176	2094823	Aqcoe7G035200.1.v3.1
5	4294	44521930	14	44521047	44522813	Aqcoe5G478500.1.v3.1
7	6699	1119786.5	14	1119475	1120098	Aqcoe7G018300.1.v3.1
5	3092	40516962.5	14	40514222	40519703	Aqcoe5G417300.2.v3.1
5	6754	39707296.5	14	39703861	39710732	Aqcoe5G407300.1.v3.1
5	6755	39716030.5	14	39713877	39718184	Aqcoe5G407400.1.v3.1
5	3094	41952949.5	14	41951744	41954155	Aqcoe5G436600.1.v3.1
7	4384	618945	14	618258	619632	Aqcoe7G010000.1.v3.1
7	4302	4933348	14	4932582	4934114	Aqcoe7G082400.1.v3.1
5	4302	40429323	14	40426991	40431655	Aqcoe5G415800.2.v3.1
7	7785	2465868.5	14	2464151	2467586	Aqcoe7G041600.1.v3.1
7	10299	2974037	14	2973607	2974467	Aqcoe7G050300.1.v3.1
7	862	1957647	14	1955433	1959861	Aqcoe7G033100.1.v3.1
7	3190	2612901	14	2610357	2615445	Aqcoe7G044400.1.v3.1
7	10790	4186213	14	4183189	4189237	Aqcoe7G069200.1.v3.1
7	3335	1725610.5	14	1723366	1727855	Aqcoe7G029400.2.v3.1
7	3334	1844965.5	14	1842399	1847532	Aqcoe7G031000.1.v3.1
7	955	1781485.5	14	1775893	1787078	Aqcoe7G030100.2.v3.1
7	954	2204736	14	2203409	2206063	Aqcoe7G037100.1.v3.1
7	954	2107797.5	14	2106054	2109541	Aqcoe7G035400.1.v3.1
5	954	41116876.5	14	41115753	41118000	Aqcoe5G427300.1.v3.1
7	3332	2200662	14	2198915	2202409	Aqcoe7G037000.1.v3.1
7	3331	2240009.5	14	2239699	2240320	Aqcoe7G037500.1.v3.1
5	3331	44257275	14	44256570	44257980	Aqcoe5G473700.1.v3.1
7	3351	2012199	14	2009138	2015260	Aqcoe7G033900.1.v3.1
7	3350	2019553.5	14	2016158	2022949	Aqcoe7G034000.1.v3.1
7	3349	919725	14	918960	920490	Aqcoe7G014500.1.v3.1
5	3349	43938096.5	14	43937355	43938838	Aqcoe5G467300.1.v3.1
7	3348	986643.5	14	984921	988366	Aqcoe7G015700.1.v3.1
7	8889	4906580.5	14	4902846	4910315	Aqcoe7G082100.1.v3.1
1	1886	13006451	15	13004551	13008351	Aqcoe1G216700.1.v3.1
4	2413	40336959	15	40335660	40338258	Aqcoe4G253200.1.v3.1
2	2413	2100323.5	15	2099613	2101034	Aqcoe2G031700.1.v3.1
4	2413	40324931	15	40324258	40325604	Aqcoe4G253100.1.v3.1
4	2414	8832117.5	15	8829651	8834584	Aqcoe4G090500.1.v3.1
4	2414	8820265	15	8811918	8828612	Aqcoe4G090400.1.v3.1
4	2415	2618683	15	2616785	2620581	Aqcoe4G030000.1.v3.1
1	4090	13011998	15	13011325	13012671	Aqcoe1G216800.1.v3.1
4	4090	2512480	15	2511819	2513141	Aqcoe4G028700.1.v3.1
1	4090	13170394	15	13169014	13171774	Aqcoe1G218600.1.v3.1
1	4091	13164819.5	15	13162670	13166969	Aqcoe1G218500.1.v3.1
1	4073	19978073.5	15	19975868	19980279	Aqcoe1G280800.1.v3.1
4	432	9505800.5	15	9502087	9509514	Aqcoe4G096200.1.v3.1
1	432	17461095	15	17456072	17466118	Aqcoe1G260500.1.v3.1
1	6968	21838418	15	21832466	21844370	Aqcoe1G292200.1.v3.1
4	1923	5383317.5	15	5380822	5385813	Aqcoe4G059900.1.v3.1
4	1923	3711814	15	3710396	3713232	Aqcoe4G042400.1.v3.1
1	1923	14170345.5	15	14169726	14170965	Aqcoe1G229500.1.v3.1
1	1922	10695704	15	10690635	10700773	Aqcoe1G183500.1.v3.1
1	10553	9400407.5	15	9398075	9402740	Aqcoe1G164500.1.v3.1
1	227	20295037	15	20294387	20295687	Aqcoe1G283800.1.v3.1
4	9890	42521537.5	15	42519681	42523394	Aqcoe4G273100.1.v3.1
1	9890	37689636	15	37687501	37691771	Aqcoe1G390800.1.v3.1
1	6387	22820583	15	22819845	22821321	Aqcoe1G297200.1.v3.1
5	1872	36965197	15	36955641	36974753	Aqcoe5G369900.1.v3.1
4	2007	5377660.5	15	5376531	5378790	Aqcoe4G059800.1.v3.1
4	261	5504365.5	15	5503534	5505197	Aqcoe4G061100.1.v3.1
1	261	15139783	15	15138913	15140653	Aqcoe1G240500.1.v3.1
4	2006	1443727.5	15	1441993	1445462	Aqcoe4G017200.1.v3.1
4	2005	1457550.5	15	1451819	1463282	Aqcoe4G017400.1.v3.1
3	2005	28776107.5	15	28775261	28776954	Aqcoe3G241000.1.v3.1
4	2005	1585280.5	15	1584586	1585975	Aqcoe4G018400.1.v3.1
4	2009	5042824	15	5041165	5044483	Aqcoe4G057100.1.v3.1
6	1957	12050897	15	12050088	12051706	Aqcoe6G187400.1.v3.1
1	1957	15464292.5	15	15463329	15465256	Aqcoe1G243600.1.v3.1
4	1957	6381110	15	6380025	6382195	Aqcoe4G069200.1.v3.1
1	1954	15671208	15	15671018	15671398	Aqcoe1G246100.1.v3.1
1	1955	15643090.5	15	15642212	15643969	Aqcoe1G245800.1.v3.1
4	2008	5352770	15	5351983	5353557	Aqcoe4G059600.1.v3.1
1	439	20610500.5	15	20607034	20613967	Aqcoe1G285300.1.v3.1
1	8649	9550432	15	9549478	9551386	Aqcoe1G166700.1.v3.1
1	2401	39136853.5	15	39136430	39137277	Aqcoe1G411400.1.v3.1
1	2401	20998465	15	20997588	20999342	Aqcoe1G287600.1.v3.1
1	437	14117367.5	15	14115648	14119087	Aqcoe1G229100.1.v3.1
2	437	35835177	15	35830260	35840094	Aqcoe2G309300.1.v3.1
4	437	4270258.5	15	4268571	4271946	Aqcoe4G048200.1.v3.1
1	437	21845903	15	21845648	21846158	Aqcoe1G292400.1.v3.1
4	437	30962390	15	30962179	30962601	Aqcoe4G203000.1.v3.1
5	437	3943142	15	3932923	3953361	Aqcoe5G073700.1.v3.1
5	437	4097212.5	15	4093166	4101259	Aqcoe5G076600.1.v3.1
4	437	4292170	15	4287451	4296889	Aqcoe4G048400.1.v3.1
1	6972	21167603.5	15	21161625	21173582	Aqcoe1G288900.1.v3.1
4	436	4261340	15	4259638	4263042	Aqcoe4G048000.1.v3.1
1	436	13990201	15	13986692	13993710	Aqcoe1G228400.1.v3.1
4	6971	4250703.5	15	4249660	4251747	Aqcoe4G047800.1.v3.1
1	434	13621633.5	15	13620226	13623041	Aqcoe1G223900.1.v3.1
1	2348	12587661	15	12582736	12592586	Aqcoe1G210600.1.v3.1
1	2348	12587661	15	12582736	12592586	Aqcoe1G210600.3.v3.1
4	228	4468034.5	15	4466400	4469669	Aqcoe4G050800.1.v3.1
1	228	21024259.5	15	21021197	21027322	Aqcoe1G288000.1.v3.1
1	2347	12426291	15	12425422	12427160	Aqcoe1G209000.1.v3.1
1	433	18529087	15	18526633	18531541	Aqcoe1G269500.1.v3.1
1	4075	13609133.5	15	13606437	13611830	Aqcoe1G223600.1.v3.1
1	4074	20012469	15	20011808	20013130	Aqcoe1G281000.1.v3.1
1	250	14399783.5	15	14397144	14402423	Aqcoe1G232100.1.v3.1
1	1925	13824766	15	13821375	13828157	Aqcoe1G226200.1.v3.1
4	1925	3895800.5	15	3889857	3901744	Aqcoe4G044200.1.v3.1
1	1927	13465928.5	15	13464583	13467274	Aqcoe1G222100.1.v3.1
1	233	13639438	15	13638439	13640437	Aqcoe1G224100.1.v3.1
2	233	6278550	15	6277769	6279331	Aqcoe2G084900.1.v3.1
1	8729	16612990	15	16609707	16616273	Aqcoe1G253600.1.v3.1
4	234	3578797.5	15	3576965	3580630	Aqcoe4G040700.1.v3.1
4	237	2737103.5	15	2736729	2737478	Aqcoe4G031700.1.v3.1
1	6399	33996899.5	15	33996558	33997241	Aqcoe1G356800.1.v3.1
1	7566	10555046.5	15	10553026	10557067	Aqcoe1G181300.1.v3.1
1	264	13962020.5	15	13959696	13964345	Aqcoe1G228000.1.v3.1
1	4064	12567500.5	15	12566232	12568769	Aqcoe1G210500.1.v3.1
1	4063	12555071	15	12553997	12556145	Aqcoe1G210300.1.v3.1
1	2346	12390931	15	12389321	12392541	Aqcoe1G208500.1.v3.1
1	9947	13203280.5	15	13197542	13209019	Aqcoe1G218900.1.v3.1
1	7013	13228691	15	13225496	13231886	Aqcoe1G219200.1.v3.1
1	7013	13228691	15	13225496	13231886	Aqcoe1G219200.2.v3.1
1	9434	11520790	15	11517892	11523688	Aqcoe1G196500.1.v3.1
1	2345	12364438.5	15	12363779	12365098	Aqcoe1G207800.1.v3.1
1	2344	12336048.5	15	12333758	12338339	Aqcoe1G207400.1.v3.1
4	1943	1825481	15	1825322	1825640	Aqcoe4G021700.1.v3.1
1	1943	12421686.5	15	12419698	12423675	Aqcoe1G208800.1.v3.1
1	2343	12194949.5	15	12193093	12196806	Aqcoe1G205100.1.v3.1
7	10369	32672368.5	16	32671430	32673307	Aqcoe7G302000.1.v3.1
7	2053	7971653	16	7970222	7973084	Aqcoe7G128000.1.v3.1
7	2054	8078562	16	8077817	8079307	Aqcoe7G129700.1.v3.1
7	2055	8160602.5	16	8158207	8162998	Aqcoe7G131000.1.v3.1
7	2055	8036018	16	8033617	8038419	Aqcoe7G128900.1.v3.1
7	2116	42379668	16	42379083	42380253	Aqcoe7G425700.1.v3.1
7	324	8098092.5	16	8097498	8098687	Aqcoe7G130000.1.v3.1
7	324	8040182.5	16	8039754	8040611	Aqcoe7G129000.1.v3.1
7	324	8235676.5	16	8234822	8236531	Aqcoe7G132400.2.v3.1
7	4779	27282925	16	27282462	27283388	Aqcoe7G267500.1.v3.1
7	1242	9033185	16	9028505	9037865	Aqcoe7G142000.1.v3.1
7	1242	9066390.5	16	9065073	9067708	Aqcoe7G142200.1.v3.1
7	1242	41828670	16	41828481	41828859	Aqcoe7G416500.1.v3.1
7	6125	16135606	16	16133150	16138062	Aqcoe7G207500.1.v3.1
7	7453	42764065	16	42762123	42766007	Aqcoe7G431500.1.v3.1
7	393	7934203	16	7930203	7938203	Aqcoe7G127800.1.v3.1
7	393	42571521	16	42569259	42573783	Aqcoe7G428300.1.v3.1
7	8149	8060146.5	16	8056876	8063417	Aqcoe7G129400.1.v3.1
7	4753	6996336.5	16	6995417	6997256	Aqcoe7G114900.1.v3.1
7	328	9116662	16	9114873	9118451	Aqcoe7G143100.1.v3.1
7	328	9106350	16	9104586	9108114	Aqcoe7G142900.1.v3.1
7	328	41859655.5	16	41858746	41860565	Aqcoe7G417200.1.v3.1
7	2089	9125421.5	16	9123292	9127551	Aqcoe7G143300.1.v3.1
7	2092	9267872.5	16	9266140	9269605	Aqcoe7G145000.1.v3.1
7	2093	9275946.5	16	9273393	9278500	Aqcoe7G145100.1.v3.1
3	2093	31666164.5	16	31664881	31667448	Aqcoe3G271300.1.v3.1
3	2093	31656577	16	31654905	31658249	Aqcoe3G271200.1.v3.1
7	2094	9286397.5	16	9284977	9287818	Aqcoe7G145300.1.v3.1
7	2283	8133931.5	16	8131718	8136145	Aqcoe7G130400.1.v3.1
7	7602	34856838	16	34855198	34858478	Aqcoe7G318800.1.v3.1
7	2286	9897722.5	16	9897201	9898244	Aqcoe7G151500.1.v3.1
7	399	9913611.5	16	9911333	9915890	Aqcoe7G151800.1.v3.1
7	399	42030721	16	42028409	42033033	Aqcoe7G420900.1.v3.1
7	332	9294804	16	9293461	9296147	Aqcoe7G145400.1.v3.1
7	1247	38718239	16	38716186	38720292	Aqcoe7G368200.1.v3.1
7	4706	8101191.5	16	8100750	8101633	Aqcoe7G130100.1.v3.1
17	6088	79546	16	79062	80030	Aqcoe0017s0012.1.v3.1
7	6136	12768851	16	12768391	12769311	Aqcoe7G180000.1.v3.1
7	6093	10883428.5	16	10879887	10886970	Aqcoe7G158800.1.v3.1
7	6094	10890841	16	10890420	10891262	Aqcoe7G158900.1.v3.1
7	6095	11019797.5	16	11019432	11020163	Aqcoe7G159800.1.v3.1
7	6096	11105128	16	11103575	11106681	Aqcoe7G160700.1.v3.1
7	6097	11114979	16	11112356	11117602	Aqcoe7G160900.1.v3.1
7	302	41573562.5	16	41570745	41576380	Aqcoe7G411800.1.v3.1
7	302	10943055	16	10939726	10946384	Aqcoe7G159500.1.v3.1
7	4723	11078635	16	11078405	11078865	Aqcoe7G160500.1.v3.1
7	4713	41616885	16	41615546	41618224	Aqcoe7G412300.2.v3.1
7	4713	41616374	16	41614524	41618224	Aqcoe7G412300.1.v3.1
7	10337	9089976.5	16	9089428	9090525	Aqcoe7G142700.1.v3.1
7	2104	11307196.5	16	11306413	11307980	Aqcoe7G163900.1.v3.1
7	400	9736872	16	9735804	9737940	Aqcoe7G149700.1.v3.1
7	6098	11128929	16	11125005	11132853	Aqcoe7G161100.1.v3.1
7	6100	11429663.5	16	11426679	11432648	Aqcoe7G165800.1.v3.1
7	6100	11419873	16	11419524	11420222	Aqcoe7G165700.1.v3.1
7	10324	12921478.5	16	12920300	12922657	Aqcoe7G181800.1.v3.1
7	305	11261299	16	11257133	11265465	Aqcoe7G162800.1.v3.1
7	4687	39574993.5	16	39573176	39576811	Aqcoe7G378100.1.v3.1
7	6181	12105130.5	16	12104549	12105712	Aqcoe7G172400.1.v3.1
7	6179	7423219.5	16	7422314	7424125	Aqcoe7G120700.1.v3.1
7	423	11771135	16	11767099	11775171	Aqcoe7G168900.1.v3.1
7	4693	12148423.5	16	12145550	12151297	Aqcoe7G173200.1.v3.1
7	308	11998500.5	16	11995794	12001207	Aqcoe7G171500.1.v3.1
7	2144	16696488	16	16695950	16697026	Aqcoe7G212000.1.v3.1
7	2070	11841984.5	16	11836068	11847901	Aqcoe7G169400.1.v3.1
7	2071	12314476.5	16	12313282	12315671	Aqcoe7G175200.1.v3.1
7	2071	12309359.5	16	12306653	12312066	Aqcoe7G175100.1.v3.1
7	2073	12465807.5	16	12463939	12467676	Aqcoe7G176800.1.v3.1
7	2074	12471773	16	12470322	12473224	Aqcoe7G176900.1.v3.1
2	10590	40233959.5	16	40231762	40236157	Aqcoe2G388100.1.v3.1
3	10072	36777309	17	36776846	36777772	Aqcoe3G343300.1.v3.1
3	121	5414694.5	17	5413717	5415672	Aqcoe3G084700.1.v3.1
3	121	36253545	17	36252896	36254194	Aqcoe3G333400.1.v3.1
3	10050	42526920	17	42525669	42528171	Aqcoe3G441600.1.v3.1
3	119	5968189	17	5967175	5969203	Aqcoe3G091400.1.v3.1
3	119	35842202	17	35840878	35843526	Aqcoe3G326800.1.v3.1
3	1710	6539188.5	17	6538214	6540163	Aqcoe3G098000.1.v3.1
3	1513	35954389.5	17	35952767	35956012	Aqcoe3G328500.1.v3.1
3	1709	6696089.5	17	6693128	6699051	Aqcoe3G100400.1.v3.1
3	8	35907070.5	17	35906230	35907911	Aqcoe3G327600.1.v3.1
3	8	5799822	17	5798923	5800721	Aqcoe3G090100.1.v3.1
3	2806	35920439	17	35917258	35923620	Aqcoe3G328000.1.v3.1
3	2805	35803347.5	17	35801487	35805208	Aqcoe3G326200.1.v3.1
3	2804	35799794.5	17	35798457	35801132	Aqcoe3G326100.1.v3.1
3	2933	40096209	17	40094346	40098072	Aqcoe3G397900.1.v3.1
3	2803	35790351	17	35788623	35792079	Aqcoe3G325800.1.v3.1
5	2802	1832321.5	17	1832051	1832592	Aqcoe5G033600.1.v3.1
5	2802	1838535.5	17	1833388	1843683	Aqcoe5G033700.1.v3.1
2	2802	39081771.5	17	39074641	39088902	Aqcoe2G366600.1.v3.1
2	2801	39133272	17	39132576	39133968	Aqcoe2G367400.1.v3.1
3	10896	41983308.5	17	41978835	41987782	Aqcoe3G433000.1.v3.1
3	10646	37567718.5	17	37566638	37568799	Aqcoe3G356500.1.v3.1
7	3352	1975888.5	17	1972565	1979212	Aqcoe7G033200.1.v3.1
5	676	37259502.5	17	37256785	37262220	Aqcoe5G372700.1.v3.1
3	676	19655476.5	17	19652194	19658759	Aqcoe3G188100.1.v3.1
7	3353	1934828.5	17	1934709	1934948	Aqcoe7G032400.1.v3.1
3	3354	35757175.5	17	35755411	35758940	Aqcoe3G325000.1.v3.1
3	3355	35793575.5	17	35793234	35793917	Aqcoe3G325900.1.v3.1
3	6817	4373259	17	4372556	4373962	Aqcoe3G069100.1.v3.1
3	118	6323655	17	6321112	6326198	Aqcoe3G094800.1.v3.1
3	1514	36037005.5	17	36035788	36038223	Aqcoe3G329900.1.v3.1
3	10088	40622756	17	40622485	40623027	Aqcoe3G406700.1.v3.1
3	2808	35970353.5	17	35967799	35972908	Aqcoe3G328800.1.v3.1
3	12	35769130	17	35768140	35770120	Aqcoe3G325400.1.v3.1
3	12	33803335.5	17	33802328	33804343	Aqcoe3G294900.1.v3.1
3	12	36201930.5	17	36201181	36202680	Aqcoe3G332700.1.v3.1
3	12	5523677	17	5522959	5524395	Aqcoe3G085900.1.v3.1
3	12	7832927.5	17	7831747	7834108	Aqcoe3G115700.1.v3.1
3	3357	35913110	17	35909814	35916406	Aqcoe3G327700.1.v3.1
3	122	36324572.5	17	36321949	36327196	Aqcoe3G334600.1.v3.1
3	1520	36317696	17	36316834	36318558	Aqcoe3G334400.1.v3.1
3	1521	36383248	17	36381914	36384582	Aqcoe3G335400.1.v3.1
3	124	36373380	17	36372812	36373948	Aqcoe3G335300.1.v3.1
3	124	36341346	17	36339990	36342702	Aqcoe3G334900.1.v3.1
3	124	5101263.5	17	5100670	5101857	Aqcoe3G081500.1.v3.1
3	3359	36260790	17	36258288	36263292	Aqcoe3G333600.1.v3.1
3	3360	36346278	17	36343977	36348579	Aqcoe3G335000.1.v3.1
3	679	5712879	17	5710269	5715489	Aqcoe3G088500.1.v3.1
3	679	35977577.5	17	35975757	35979398	Aqcoe3G328900.2.v3.1
3	679	35977577.5	17	35975757	35979398	Aqcoe3G328900.1.v3.1
3	2834	37874035.5	17	37865255	37882816	Aqcoe3G361600.1.v3.1
3	2835	36577191.5	17	36576317	36578066	Aqcoe3G338800.1.v3.1
3	2836	36657912	17	36654752	36661072	Aqcoe3G340900.1.v3.1
3	2837	36670884	17	36667879	36673889	Aqcoe3G341200.1.v3.1
3	2838	36712612	17	36712254	36712970	Aqcoe3G342200.1.v3.1
3	2839	36755135	17	36754843	36755427	Aqcoe3G342900.1.v3.1
3	3367	37366572.5	17	37365255	37367890	Aqcoe3G353300.1.v3.1
3	3367	36751349.5	17	36749424	36753275	Aqcoe3G342800.1.v3.1
3	3367	37375049	17	37373554	37376544	Aqcoe3G353500.1.v3.1
2	7391	4546883	17	4546165	4547601	Aqcoe2G064600.1.v3.1
1	7391	3076176	17	3075086	3077266	Aqcoe1G061300.1.v3.1
1	5784	2945580	17	2944458	2946702	Aqcoe1G058700.1.v3.1
1	8491	41194076	17	41193787	41194365	Aqcoe1G443200.1.v3.1
2	8491	10118159	17	10117671	10118647	Aqcoe2G123500.1.v3.1
2	9250	1304126	17	1302419	1305833	Aqcoe2G018500.1.v3.1
1	5307	38945171	17	38943255	38947087	Aqcoe1G408400.1.v3.1
1	5308	41472470	17	41470240	41474700	Aqcoe1G448000.1.v3.1
1	5309	3051587.5	17	3048095	3055080	Aqcoe1G060800.1.v3.1
1	9185	38808165.5	17	38807309	38809022	Aqcoe1G406600.1.v3.1
1	5265	5538877.5	17	5536077	5541678	Aqcoe1G102900.1.v3.1
1	5266	2892303	17	2891146	2893460	Aqcoe1G057400.1.v3.1
2	5266	3368514	17	3367411	3369617	Aqcoe2G050000.1.v3.1
1	5267	2876633.5	17	2869339	2883928	Aqcoe1G057200.1.v3.1
1	5268	2840312	17	2837897	2842727	Aqcoe1G056600.1.v3.1
4	7984	44920578.5	18	44917612	44923545	Aqcoe4G302000.1.v3.1
1	4144	37383418.5	18	37382588	37384249	Aqcoe1G386500.1.v3.1
1	4144	36853515	18	36852432	36854598	Aqcoe1G380900.1.v3.1
1	4144	37280221.5	18	37279706	37280737	Aqcoe1G385100.1.v3.1
1	4102	35545957.5	18	35545697	35546218	Aqcoe1G368300.1.v3.1
4	4102	40213405	18	40212824	40213986	Aqcoe4G251700.1.v3.1
1	4101	35815854	18	35814831	35816877	Aqcoe1G369200.1.v3.1
4	4101	40282990	18	40282285	40283695	Aqcoe4G252300.1.v3.1
4	4188	40293785.5	18	40292071	40295500	Aqcoe4G252600.1.v3.1
4	4187	40474515	18	40469887	40479143	Aqcoe4G254800.1.v3.1
4	4186	40481309	18	40479939	40482679	Aqcoe4G254900.1.v3.1
4	4185	45521548.5	18	45519544	45523553	Aqcoe4G309500.1.v3.1
4	4184	45579003.5	18	45578066	45579941	Aqcoe4G310700.1.v3.1
1	463	35549220	18	35548778	35549662	Aqcoe1G368500.1.v3.1
4	463	40277168	18	40275006	40279330	Aqcoe4G252200.1.v3.1
4	463	40268600	18	40268261	40268939	Aqcoe4G252100.1.v3.1
3	1619	41610380.5	18	41610087	41610674	Aqcoe3G426100.1.v3.1
4	4168	5149805.5	18	5146287	5153324	Aqcoe4G058300.1.v3.1
1	7484	25834799	18	25829650	25839948	Aqcoe1G309300.2.v3.1
2	8592	43053158.5	18	43049215	43057102	Aqcoe2G437400.1.v3.1
4	7483	40954256.5	18	40953870	40954643	Aqcoe4G258500.1.v3.1
4	2422	41296276.5	18	41294462	41298091	Aqcoe4G262400.1.v3.1
1	4153	25751544.5	18	25751026	25752063	Aqcoe1G308700.1.v3.1
1	4152	25827028	18	25825542	25828514	Aqcoe1G309200.1.v3.1
7	7481	36989247.5	18	36989098	36989397	Aqcoe7G343900.1.v3.1
4	6245	41124521	18	41123659	41125383	Aqcoe4G260200.1.v3.1
4	6245	41127714	18	41126984	41128444	Aqcoe4G260300.1.v3.1
1	4149	34978626	18	34977933	34979319	Aqcoe1G364300.3.v3.1
1	9881	35160589	18	35159928	35161250	Aqcoe1G365100.1.v3.1
4	4164	22075575	18	22074254	22076896	Aqcoe4G165000.1.v3.1
1	7959	27658438.5	18	27657402	27659475	Aqcoe1G317100.1.v3.1
4	4161	8802953	18	8802182	8803724	Aqcoe4G090300.1.v3.1
1	2330	28604991.5	18	28602821	28607162	Aqcoe1G322800.1.v3.1
1	9870	28507440	18	28506431	28508449	Aqcoe1G322000.1.v3.1
1	10395	38634770.5	18	38634316	38635225	Aqcoe1G403400.1.v3.1
4	2020	38388794	18	38386251	38391337	Aqcoe4G237600.1.v3.1
4	2021	38198085.5	18	38196417	38199754	Aqcoe4G236300.1.v3.1
4	7993	15955345.5	18	15951529	15959162	Aqcoe4G130800.1.v3.1
1	7993	18984457.5	18	18978758	18990157	Aqcoe1G273300.1.v3.1
4	7991	44206790.5	18	44205662	44207919	Aqcoe4G293900.1.v3.1
1	9895	18574665	18	18572015	18577315	Aqcoe1G270000.3.v3.1
1	2364	18506108.5	18	18505878	18506339	Aqcoe1G269300.1.v3.1
4	10921	44033557	18	44032543	44034571	Aqcoe4G291700.1.v3.1
1	9702	4657354	18	4657066	4657642	Aqcoe1G087100.1.v3.1
3	9702	2364615	18	2364327	2364903	Aqcoe3G036800.1.v3.1
1	9706	12990008	18	12989875	12990141	Aqcoe1G216500.1.v3.1
4	9706	2410144	18	2409999	2410289	Aqcoe4G028100.1.v3.1
1	2336	17386370.5	18	17379265	17393476	Aqcoe1G259500.1.v3.1
1	2337	17432218	18	17428756	17435680	Aqcoe1G260100.1.v3.1
4	2337	9439027.5	18	9435986	9442069	Aqcoe4G095500.1.v3.1
1	2408	11281871	18	11279283	11284459	Aqcoe1G192400.1.v3.1
4	2339	10072005	18	10071255	10072755	Aqcoe4G099700.1.v3.1
1	2339	17705698.5	18	17704991	17706406	Aqcoe1G262300.1.v3.1
1	9892	14164804.5	18	14164553	14165056	Aqcoe1G229400.1.v3.1
1	2362	22815161.5	18	22810887	22819436	Aqcoe1G297100.1.v3.1
1	431	17442252	18	17441599	17442905	Aqcoe1G260200.1.v3.1
4	431	9469749	18	9469357	9470141	Aqcoe4G095900.1.v3.1
1	431	17442252	18	17441599	17442905	Aqcoe1G260200.2.v3.1
1	9894	18246512	18	18246025	18246999	Aqcoe1G267600.1.v3.1
1	1904	11056925.5	19	11055217	11058634	Aqcoe1G188800.1.v3.1
1	1906	11029132	19	11027615	11030649	Aqcoe1G188500.1.v3.1
1	8655	11143212	19	11142422	11144002	Aqcoe1G189900.1.v3.1
1	1908	11000881.5	19	10997953	11003810	Aqcoe1G187900.1.v3.1
1	1909	10994664.5	19	10994044	10995285	Aqcoe1G187800.1.v3.1
1	1910	10986858	19	10984706	10989010	Aqcoe1G187600.1.v3.1
3	6406	42504570.5	19	42503917	42505224	Aqcoe3G441100.1.v3.1
4	6401	2566194	19	2563362	2569026	Aqcoe4G029200.1.v3.1
6	7118	17433827	19	17431939	17435715	Aqcoe6G218600.1.v3.1
6	4524	17030840.5	19	17030274	17031407	Aqcoe6G216100.1.v3.1
6	10475	4603274	19	4602944	4603604	Aqcoe6G086200.1.v3.1
6	4025	21016734	19	21016481	21016987	Aqcoe6G241600.1.v3.1
5	10955	11410315	19	11409918	11410712	Aqcoe5G192200.1.v3.1
6	4030	16943974.5	19	16943331	16944618	Aqcoe6G215800.1.v3.1
6	4521	26643843.5	19	26639293	26648394	Aqcoe6G285200.1.v3.1
6	1197	18274987.5	19	18272696	18277279	Aqcoe6G223100.1.v3.1
5	7176	10020311.5	19	10015109	10025514	Aqcoe5G173400.1.v3.1
5	1196	13060135	19	13058784	13061486	Aqcoe5G212400.1.v3.1
6	1196	18234722.5	19	18232935	18236510	Aqcoe6G222700.1.v3.1
5	1196	11793320.5	19	11791932	11794709	Aqcoe5G197400.1.v3.1
6	4502	8663138.5	19	8660397	8665880	Aqcoe6G151200.1.v3.1
6	1005	15696197.5	19	15695928	15696467	Aqcoe6G210300.1.v3.1
6	4481	15650665	19	15650187	15651143	Aqcoe6G209700.1.v3.1
6	4480	15526988	19	15525070	15528906	Aqcoe6G209300.1.v3.1
6	4479	6550923	19	6548924	6552922	Aqcoe6G119900.1.v3.1
6	4478	6335236	19	6334800	6335672	Aqcoe6G116900.1.v3.1
5	4591	15661584	19	15658047	15665121	Aqcoe5G236000.1.v3.1
5	1100	8186602.5	19	8183498	8189707	Aqcoe5G146300.1.v3.1
6	1100	14764585	19	14760213	14768957	Aqcoe6G206500.3.v3.1
6	1100	7595655	19	7593414	7597896	Aqcoe6G135500.1.v3.1
6	4669	29932490	19	29930317	29934663	Aqcoe6G324100.1.v3.1
5	1098	10218606	19	10218169	10219043	Aqcoe5G176900.1.v3.1
6	10235	1654628	19	1651527	1657729	Aqcoe6G031200.1.v3.1
5	10467	43925842	19	43925039	43926645	Aqcoe5G467100.1.v3.1
6	1225	26103941	19	26100437	26107445	Aqcoe6G280700.1.v3.1
5	1064	7875560	19	7874544	7876576	Aqcoe5G140700.1.v3.1
6	4532	23125898	19	23116672	23135124	Aqcoe6G255700.1.v3.1
3	9555	15986667	19	15982150	15991184	Aqcoe3G172700.1.v3.1
5	4429	12012201.5	19	12010014	12014389	Aqcoe5G200500.1.v3.1
5	3632	6328625	19	6327188	6330062	Aqcoe5G115600.1.v3.1
6	4533	23017776.5	19	23016253	23019300	Aqcoe6G255200.1.v3.1
6	3859	2160369	19	2159168	2161570	Aqcoe6G041400.2.v3.1
5	1127	7284883.5	19	7284641	7285126	Aqcoe5G132100.1.v3.1
6	1127	28627070.5	19	28626774	28627367	Aqcoe6G307300.1.v3.1
2	5541	40719877	19	40717184	40722570	Aqcoe2G397900.2.v3.1
6	3860	2184190	19	2182720	2185660	Aqcoe6G041800.1.v3.1
5	1128	7756333.5	19	7752450	7760217	Aqcoe5G138100.1.v3.1
2	5540	40754219.5	19	40752712	40755727	Aqcoe2G398400.1.v3.1
7	4796	15356526.5	20	15355500	15357553	Aqcoe7G200400.1.v3.1
7	4795	15417216.5	20	15413280	15421153	Aqcoe7G201100.1.v3.1
7	8710	8956802.5	20	8954697	8958908	Aqcoe7G141300.1.v3.1
7	2160	35003529.5	20	34999808	35007251	Aqcoe7G319900.1.v3.1
7	7447	20812192	20	20811788	20812596	Aqcoe7G232600.1.v3.1
7	7447	40111056.5	20	40110695	40111418	Aqcoe7G385700.1.v3.1
7	8153	28870442.5	20	28863300	28877585	Aqcoe7G276900.1.v3.1
7	4800	16307113	20	16298589	16315637	Aqcoe7G208800.1.v3.1
7	4799	16465516.5	20	16463059	16467974	Aqcoe7G210200.1.v3.1
7	4798	15031520.5	20	15030597	15032444	Aqcoe7G197600.1.v3.1
7	379	42927827.5	20	42925302	42930353	Aqcoe7G433700.1.v3.1
7	6133	42834025.5	20	42832493	42835558	Aqcoe7G432500.1.v3.1
7	1230	13977853.5	20	13977170	13978537	Aqcoe7G189500.1.v3.1
7	1230	15758093.5	20	15757386	15758801	Aqcoe7G204300.1.v3.1
7	1230	15746945	20	15742553	15751337	Aqcoe7G204100.1.v3.1
7	1230	15770474.5	20	15768954	15771995	Aqcoe7G204600.1.v3.1
7	1230	15802648	20	15801843	15803453	Aqcoe7G205100.1.v3.1
7	1230	15930425	20	15929830	15931020	Aqcoe7G205900.1.v3.1
7	1230	15754954	20	15752986	15756922	Aqcoe7G204200.1.v3.1
7	6182	12103952	20	12103711	12104193	Aqcoe7G172300.1.v3.1
7	6183	11955129	20	11953026	11957232	Aqcoe7G170900.1.v3.1
7	281	16769186	20	16767186	16771186	Aqcoe7G212900.1.v3.1
7	281	40664110	20	40663142	40665078	Aqcoe7G394500.1.v3.1
7	283	29400222	20	29399796	29400648	Aqcoe7G279800.1.v3.1
7	283	40520673	20	40520187	40521159	Aqcoe7G391800.1.v3.1
7	4776	39949587.5	20	39949258	39949917	Aqcoe7G383200.1.v3.1
7	6186	9851817.5	20	9850682	9852953	Aqcoe7G150900.1.v3.1
7	1233	40608590	20	40605003	40612177	Aqcoe7G393500.1.v3.1
7	4758	8968702.5	20	8966685	8970720	Aqcoe7G141600.1.v3.1
7	292	40277056.5	20	40275400	40278713	Aqcoe7G387700.2.v3.1
7	292	26581046.5	20	26579021	26583072	Aqcoe7G265700.1.v3.1
7	6155	40363957.5	20	40363447	40364468	Aqcoe7G389500.1.v3.1
7	6155	40363957.5	20	40363447	40364468	Aqcoe7G389500.2.v3.1
7	293	26483377.5	20	26482125	26484630	Aqcoe7G265200.1.v3.1
7	4773	41793743.5	20	41791966	41795521	Aqcoe7G415500.1.v3.1
1	4774	13905284.5	20	13902881	13907688	Aqcoe1G227200.1.v3.1
7	4774	41771328	20	41770076	41772580	Aqcoe7G415200.1.v3.1
7	1235	40345499	20	40342667	40348331	Aqcoe7G389000.1.v3.1
7	389	26421377.5	20	26420450	26422305	Aqcoe7G264500.1.v3.1
7	2180	39862609.5	20	39861277	39863942	Aqcoe7G381900.1.v3.1
7	298	39710820	20	39709235	39712405	Aqcoe7G380500.1.v3.1
7	6444	18333189	20	18332210	18334168	Aqcoe7G218700.1.v3.1
7	4684	38959870.5	20	38953316	38966425	Aqcoe7G371500.1.v3.1
7	4684	38847680	20	38847012	38848348	Aqcoe7G370200.1.v3.1
7	343	39548771.5	20	39546936	39550607	Aqcoe7G377700.1.v3.1
7	2206	39594914.5	20	39591221	39598608	Aqcoe7G378400.1.v3.1
7	2207	39487162.5	20	39485352	39488973	Aqcoe7G377000.1.v3.1
7	346	29885389.5	20	29884293	29886486	Aqcoe7G282100.1.v3.1
7	2167	29761507	20	29752944	29770070	Aqcoe7G281700.1.v3.1
7	2168	29907400	20	29907240	29907560	Aqcoe7G282600.1.v3.1
7	2212	39070489.5	20	39069836	39071143	Aqcoe7G372800.1.v3.1
7	6458	37080796.5	20	37079077	37082516	Aqcoe7G345500.1.v3.1
7	2213	38980683.5	20	38979001	38982366	Aqcoe7G371800.1.v3.1
7	2215	38921367	20	38918556	38924178	Aqcoe7G370900.2.v3.1
7	2215	38921367	20	38918556	38924178	Aqcoe7G370900.1.v3.1
7	2216	38916736	20	38915734	38917738	Aqcoe7G370800.1.v3.1
7	2221	38658351	20	38650797	38665905	Aqcoe7G367300.1.v3.1
1	7593	19304170	20	19300134	19308206	Aqcoe1G274800.1.v3.1
7	2223	38616150.5	20	38604412	38627889	Aqcoe7G366900.1.v3.1
7	2225	38551004.5	20	38549236	38552773	Aqcoe7G366200.1.v3.1
7	2227	38416586.5	20	38414770	38418403	Aqcoe7G364200.1.v3.1
7	2171	34331181	20	34330554	34331808	Aqcoe7G313400.1.v3.1
1	1398	7017777.5	21	7017313	7018242	Aqcoe1G127500.1.v3.1
2	1398	26160855.5	21	26160364	26161347	Aqcoe2G212600.1.v3.1
2	1398	22035994.5	21	22035728	22036261	Aqcoe2G179300.1.v3.1
1	1398	42806881.5	21	42806582	42807181	Aqcoe1G471100.1.v3.1
1	5724	6512652.5	21	6511705	6513600	Aqcoe1G119500.1.v3.1
1	6212	6592280	21	6590556	6594004	Aqcoe1G120800.1.v3.1
1	5919	454767	21	453258	456276	Aqcoe1G008200.1.v3.1
1	5918	463485	21	462325	464645	Aqcoe1G008400.1.v3.1
1	1397	7063048	21	7061842	7064254	Aqcoe1G127900.1.v3.1
2	6039	17521624	21	17519271	17523977	Aqcoe2G161300.1.v3.1
2	1399	17043265.5	21	17041505	17045026	Aqcoe2G158900.1.v3.1
1	1399	6755821	21	6754948	6756694	Aqcoe1G123000.1.v3.1
2	1399	26791174	21	26789982	26792366	Aqcoe2G215600.1.v3.1
2	1399	17036338.5	21	17032099	17040578	Aqcoe2G158800.1.v3.1
2	6037	18002031	21	17999076	18004986	Aqcoe2G164800.1.v3.1
2	6036	6482763	21	6481707	6483819	Aqcoe2G087500.1.v3.1
6	5719	4535934.5	21	4532357	4539512	Aqcoe6G084800.1.v3.1
1	5789	6161105.5	21	6158273	6163938	Aqcoe1G113300.1.v3.1
1	1407	41455473	21	41454491	41456455	Aqcoe1G447600.1.v3.1
1	1407	41340759	21	41338078	41343440	Aqcoe1G446000.1.v3.1
1	1407	41326147.5	21	41324479	41327816	Aqcoe1G445600.1.v3.1
2	1407	8106892	21	8105430	8108354	Aqcoe2G104900.1.v3.1
1	1407	41386591.5	21	41385576	41387607	Aqcoe1G446600.1.v3.1
2	7272	26784378	21	26780883	26787873	Aqcoe2G215400.1.v3.1
2	5350	12589631.5	21	12588999	12590264	Aqcoe2G138700.1.v3.1
2	2645	12553619.5	21	12550850	12556389	Aqcoe2G138300.1.v3.1
2	5349	9297842	21	9297013	9298671	Aqcoe2G113600.1.v3.1
1	5349	40850250.5	21	40849587	40850914	Aqcoe1G436600.1.v3.1
2	5349	9294629	21	9293937	9295321	Aqcoe2G113500.1.v3.1
2	5349	9719157	21	9717718	9720596	Aqcoe2G118300.1.v3.1
2	5348	9493435.5	21	9489817	9497054	Aqcoe2G116000.1.v3.1
2	5355	12300111.5	21	12298803	12301420	Aqcoe2G136000.1.v3.1
2	5355	12095981	21	12094291	12097671	Aqcoe2G134700.1.v3.1
2	5353	22059930.5	21	22057218	22062643	Aqcoe2G179700.1.v3.1
2	5334	10919079	21	10916666	10921492	Aqcoe2G129300.1.v3.1
2	5333	10676752.5	21	10674323	10679182	Aqcoe2G127600.1.v3.1
2	526	10923739	21	10922448	10925030	Aqcoe2G129400.1.v3.1
1	526	41937181	21	41935144	41939218	Aqcoe1G455400.1.v3.1
2	5332	28585676.5	21	28582580	28588773	Aqcoe2G227800.1.v3.1
2	5331	28413914.5	21	28411529	28416300	Aqcoe2G226600.1.v3.1
2	1403	10240220	21	10238272	10242168	Aqcoe2G124400.1.v3.1
1	1403	6067117	21	6065094	6069140	Aqcoe1G111700.1.v3.1
2	1402	17979388	21	17975629	17983147	Aqcoe2G164500.1.v3.1
1	1402	6436423.5	21	6434899	6437948	Aqcoe1G117900.1.v3.1
2	1401	17153208	21	17149956	17156460	Aqcoe2G159700.1.v3.1
1	523	4999483	21	4999255	4999711	Aqcoe1G094100.1.v3.1
1	523	4994259	21	4992742	4995776	Aqcoe1G093800.1.v3.1
1	523	4996907	21	4996630	4997184	Aqcoe1G093900.1.v3.1
1	5294	44471102	21	44470314	44471890	Aqcoe1G498700.1.v3.1
1	5293	44513644.5	21	44512187	44515102	Aqcoe1G499300.1.v3.1
2	7288	2627583	21	2627273	2627893	Aqcoe2G039700.1.v3.1
1	7287	2218320.5	21	2217171	2219470	Aqcoe1G043300.1.v3.1
1	1400	6548565.5	21	6546253	6550878	Aqcoe1G120200.1.v3.1
2	5721	17823834.5	21	17822053	17825616	Aqcoe2G163200.1.v3.1
1	5721	6440870	21	6439304	6442436	Aqcoe1G118000.1.v3.1
2	5722	17813753.5	21	17809147	17818360	Aqcoe2G163000.1.v3.1
1	5722	6477612	21	6476783	6478441	Aqcoe1G118500.1.v3.1
1	5723	6501546.5	21	6499882	6503211	Aqcoe1G119100.1.v3.1
1	5723	41599118.5	21	41597802	41600435	Aqcoe1G450100.1.v3.1
1	6210	43131276.5	21	43130276	43132277	Aqcoe1G476000.1.v3.1
1	6210	43131843	21	43131409	43132277	Aqcoe1G476000.2.v3.1
1	6211	43182815.5	21	43180803	43184828	Aqcoe1G477300.1.v3.1
1	2602	1205269	21	1202689	1207849	Aqcoe1G023000.1.v3.1
2	2632	21821004	21	21818500	21823508	Aqcoe2G177900.1.v3.1
2	2631	21721497.5	21	21708451	21734544	Aqcoe2G176900.1.v3.1
1	5940	44588786	21	44587715	44589857	Aqcoe1G500300.1.v3.1
1	5941	42680786	21	42679659	42681913	Aqcoe1G468900.1.v3.1
[truncated: 6,634 more rows]
