# Supplementary material for: Buxus and Tetracentron genomes help resolve eudicot genome history
Source: Nat Commun. 2022 Feb 2;13:643. doi: 10.1038/s41467-022-28312-w (PMC8810787; doi:10.1038/s41467-022-28312-w)
Supplement: Supplementary file 13 — Source Data [file 41467_2022_28312_MOESM13_ESM.zip › Source Data/Supplementary_Fig10_ContigGFF_Aquilegia_Ancestor3.txt]

5	2745	1351796	0	1350368	1353224	Aqcoe5G024100.1.v3.1
2	2745	39594079	0	39592499	39595659	Aqcoe2G375900.1.v3.1
2	2746	39609581	0	39599252	39619910	Aqcoe2G376100.1.v3.1
2	2747	39097081	0	39094848	39099314	Aqcoe2G366800.1.v3.1
2	2748	39127096.5	0	39125845	39128348	Aqcoe2G367200.1.v3.1
5	4831	1815961.5	0	1811658	1820265	Aqcoe5G033400.1.v3.1
2	4831	39107899	0	39103181	39112617	Aqcoe2G367000.1.v3.1
5	3050	3972732	0	3968662	3976802	Aqcoe5G074200.1.v3.1
5	2800	4133801.5	0	4127130	4140473	Aqcoe5G077100.1.v3.1
2	2800	35619719.5	0	35614790	35624649	Aqcoe2G306700.1.v3.1
5	767	2116854.5	0	2116584	2117125	Aqcoe5G039800.1.v3.1
2	4826	38711116.5	0	38706461	38715772	Aqcoe2G360600.1.v3.1
5	7746	4112874.5	0	4110902	4114847	Aqcoe5G076900.1.v3.1
5	731	2220283.5	0	2218397	2222170	Aqcoe5G042200.1.v3.1
2	731	38584759	0	38583017	38586501	Aqcoe2G358200.1.v3.1
5	3020	39604999	0	39602478	39607520	Aqcoe5G405500.1.v3.1
5	3019	39561137	0	39559109	39563165	Aqcoe5G404900.1.v3.1
5	2799	4148716	0	4145008	4152424	Aqcoe5G077200.1.v3.1
2	2799	35635518.5	0	35631449	35639588	Aqcoe2G306800.1.v3.1
2	725	37759847.5	0	37758236	37761459	Aqcoe2G343400.1.v3.1
5	725	2697872.5	0	2696662	2699083	Aqcoe5G049700.1.v3.1
5	725	3081029	0	3080170	3081888	Aqcoe5G056500.1.v3.1
2	2723	38246269.5	0	38245835	38246704	Aqcoe2G351900.1.v3.1
2	2722	38243422	0	38242496	38244348	Aqcoe2G352000.1.v3.1
5	2722	2626154.5	0	2625185	2627124	Aqcoe5G048900.1.v3.1
5	3038	32969203	0	32967050	32971356	Aqcoe5G334500.1.v3.1
5	722	38555303	0	38552484	38558122	Aqcoe5G389400.1.v3.1
3	722	10264482.5	0	10263375	10265590	Aqcoe3G137600.1.v3.1
2	1301	38139727.5	0	38138346	38141109	Aqcoe2G349900.1.v3.1
5	1301	2754081	0	2752686	2755476	Aqcoe5G050400.1.v3.1
5	1300	2799161.5	0	2798883	2799440	Aqcoe5G051200.1.v3.1
5	1300	2819732.5	0	2819186	2820279	Aqcoe5G051900.1.v3.1
2	1300	38068827	0	38068424	38069230	Aqcoe2G348100.1.v3.1
5	1300	2846491	0	2844426	2848556	Aqcoe5G052300.1.v3.1
2	1300	38081449.5	0	38081059	38081840	Aqcoe2G348400.1.v3.1
2	1300	38085479.5	0	38085013	38085946	Aqcoe2G348600.1.v3.1
5	1300	2814944.5	0	2814481	2815408	Aqcoe5G051700.1.v3.1
2	5481	36183046.5	0	36181951	36184142	Aqcoe2G315200.1.v3.1
5	5572	2716431	0	2713635	2719227	Aqcoe5G049900.1.v3.1
5	5574	2792634	0	2791831	2793437	Aqcoe5G050900.1.v3.1
5	1298	2988432.5	0	2987241	2989624	Aqcoe5G055000.1.v3.1
2	1298	37860350.5	0	37855916	37864785	Aqcoe2G345200.1.v3.1
5	1298	3021786.5	0	3018527	3025046	Aqcoe5G055400.1.v3.1
2	1298	37881727.5	0	37880671	37882784	Aqcoe2G345500.1.v3.1
2	1297	37664561.5	0	37661484	37667639	Aqcoe2G341600.1.v3.1
2	1296	37625392	0	37622575	37628209	Aqcoe2G341000.2.v3.1
5	1296	3159552.5	0	3159194	3159911	Aqcoe5G057900.1.v3.1
5	1296	3162770.5	0	3162153	3163388	Aqcoe5G058000.1.v3.1
1	7302	846351.5	0	845217	847486	Aqcoe1G016900.1.v3.1
5	5485	2842272	0	2841752	2842792	Aqcoe5G052200.1.v3.1
2	5485	38072798.5	0	38072277	38073320	Aqcoe2G348200.1.v3.1
5	5486	2883186	0	2882876	2883496	Aqcoe5G053000.1.v3.1
2	5486	38034460.5	0	38034194	38034727	Aqcoe2G347300.1.v3.1
2	5487	37752369	0	37750277	37754461	Aqcoe2G343200.2.v3.1
2	5488	37748090.5	0	37747106	37749075	Aqcoe2G343100.1.v3.1
5	5575	2795138	0	2794928	2795348	Aqcoe5G051000.1.v3.1
2	5575	38087862	0	38087697	38088027	Aqcoe2G348800.1.v3.1
5	1294	3313306	0	3311814	3314798	Aqcoe5G060200.1.v3.1
2	1294	37276435	0	37274493	37278377	Aqcoe2G334400.1.v3.1
2	4871	37476447.5	0	37475236	37477659	Aqcoe2G338300.1.v3.1
2	4871	37494001.5	0	37493207	37494796	Aqcoe2G338600.1.v3.1
2	9744	23278189.5	0	23277278	23279101	Aqcoe2G190600.1.v3.1
4	9744	29889364.5	0	29889191	29889538	Aqcoe4G199900.1.v3.1
5	745	3344016.5	0	3342605	3345428	Aqcoe5G060600.1.v3.1
2	745	37227196.5	0	37225526	37228867	Aqcoe2G333300.1.v3.1
2	744	33909423	0	33907380	33911466	Aqcoe2G282600.1.v3.1
7	744	2851274.5	0	2848885	2853664	Aqcoe7G048700.1.v3.1
2	744	33893087.5	0	33892530	33893645	Aqcoe2G282200.1.v3.1
2	744	33933548	0	33931913	33935183	Aqcoe2G282900.1.v3.1
2	4865	37347647.5	0	37345601	37349694	Aqcoe2G336100.1.v3.1
2	4864	37309817	0	37307859	37311775	Aqcoe2G335300.2.v3.1
2	4862	37282721.5	0	37280917	37284526	Aqcoe2G334600.1.v3.1
2	4861	37254205.5	0	37253786	37254625	Aqcoe2G333900.1.v3.1
5	4861	3323029	0	3322626	3323432	Aqcoe5G060300.1.v3.1
2	7216	39759131.5	0	39757529	39760734	Aqcoe2G378400.1.v3.1
2	4856	37114875.5	0	37113360	37116391	Aqcoe2G331700.1.v3.1
2	1287	36836280	0	36835810	36836750	Aqcoe2G327400.1.v3.1
5	1287	3473067.5	0	3471516	3474619	Aqcoe5G063200.1.v3.1
5	1286	3539256	0	3538721	3539791	Aqcoe5G065100.1.v3.1
5	5043	3530059.5	0	3527733	3532386	Aqcoe5G064900.1.v3.1
5	5042	3575777.5	0	3575203	3576352	Aqcoe5G065800.1.v3.1
2	4848	36669141	0	36668039	36670243	Aqcoe2G323300.1.v3.1
5	4848	3562401	0	3561128	3563674	Aqcoe5G065400.2.v3.1
2	4846	36657262	0	36656071	36658453	Aqcoe2G323100.1.v3.1
2	4845	36613227	0	36609721	36616733	Aqcoe2G322600.1.v3.1
2	4845	36620571.5	0	36618650	36622493	Aqcoe2G322700.1.v3.1
5	4845	3607503.5	0	3606012	3608995	Aqcoe5G066400.1.v3.1
2	4844	36439468	0	36435988	36442948	Aqcoe2G319400.1.v3.1
5	5040	3652438.5	0	3651008	3653869	Aqcoe5G067400.1.v3.1
2	4843	36383744	0	36382463	36385025	Aqcoe2G319000.1.v3.1
5	4843	3790226	0	3788969	3791483	Aqcoe5G070300.1.v3.1
2	4843	36379930.5	0	36378869	36380992	Aqcoe2G318900.1.v3.1
5	4843	3794996	0	3794011	3795981	Aqcoe5G070400.1.v3.1
2	5039	36542969	0	36542756	36543182	Aqcoe2G320900.1.v3.1
5	5039	3736578.5	0	3736403	3736754	Aqcoe5G068900.1.v3.1
5	5038	3798949.5	0	3798863	3799036	Aqcoe5G070600.1.v3.1
2	2774	36654235.5	0	36653544	36654927	Aqcoe2G323000.1.v3.1
5	5037	2002940.5	0	2002139	2003742	Aqcoe5G037700.1.v3.1
2	4842	36353131.5	0	36351491	36354772	Aqcoe2G318400.1.v3.1
2	4841	36110370	0	36108114	36112626	Aqcoe2G314000.1.v3.1
5	5036	1984382	0	1982456	1986308	Aqcoe5G037200.1.v3.1
5	4840	4065496.5	0	4063611	4067382	Aqcoe5G076000.1.v3.1
2	4840	36092462.5	0	36090393	36094532	Aqcoe2G313500.1.v3.1
2	2766	32532200	0	32532058	32532342	Aqcoe2G267500.1.v3.1
5	2777	3779868.5	0	3777229	3782508	Aqcoe5G070000.1.v3.1
2	2777	36407927.5	0	36406249	36409606	Aqcoe2G319300.1.v3.1
2	2777	36407927.5	0	36406249	36409606	Aqcoe2G319300.2.v3.1
5	2777	3785539	0	3783894	3787184	Aqcoe5G070100.1.v3.1
2	6656	36565494	0	36563585	36567403	Aqcoe2G321300.1.v3.1
5	2775	3628809.5	0	3628158	3629461	Aqcoe5G066900.1.v3.1
5	2775	3621121.5	0	3620576	3621667	Aqcoe5G066700.1.v3.1
2	2775	36590099.5	0	36589773	36590426	Aqcoe2G322000.1.v3.1
2	2775	36604777.5	0	36604454	36605101	Aqcoe2G322400.1.v3.1
2	2776	36532915.5	0	36529840	36535991	Aqcoe2G320600.1.v3.1
5	10452	11870556	0	11869829	11871283	Aqcoe5G198600.1.v3.1
3	7848	22522893.5	0	22522474	22523313	Aqcoe3G206800.1.v3.1
5	170	34482895	0	34478625	34487165	Aqcoe5G343800.1.v3.1
5	202	34133355	0	34126893	34139817	Aqcoe5G340000.1.v3.1
5	655	32992919	0	32989833	32996005	Aqcoe5G334700.1.v3.1
5	657	34077503	0	34074169	34080837	Aqcoe5G339300.1.v3.1
3	8929	1009511	0	1008725	1010297	Aqcoe3G016100.1.v3.1
5	658	34179535	0	34177319	34181751	Aqcoe5G340200.1.v3.1
4	3554	31606715.5	0	31604714	31608717	Aqcoe4G207000.1.v3.1
5	75	4362635	0	4360256	4365014	Aqcoe5G081700.1.v3.1
2	75	35825705.5	0	35824193	35827218	Aqcoe2G309200.1.v3.1
5	75	34666647	0	34662883	34670411	Aqcoe5G345500.1.v3.1
5	74	34861393.5	0	34856159	34866628	Aqcoe5G346900.1.v3.1
3	74	18456498	0	18455291	18457705	Aqcoe3G182800.1.v3.1
5	74	35005677.5	0	35005216	35006139	Aqcoe5G347900.1.v3.1
3	74	14383662.5	0	14379439	14387886	Aqcoe3G163700.1.v3.1
3	74	14543134.5	0	14542649	14543620	Aqcoe3G164300.1.v3.1
3	2881	2225027.5	0	2223135	2226920	Aqcoe3G034700.1.v3.1
5	662	34630837.5	0	34629929	34631746	Aqcoe5G344900.1.v3.1
3	662	13695749.5	0	13694446	13697053	Aqcoe3G158700.1.v3.1
3	663	13705374	0	13701726	13709022	Aqcoe3G158900.1.v3.1
1	6637	32538335.5	0	32537032	32539639	Aqcoe1G344400.1.v3.1
5	1835	35308820	0	35304401	35313239	Aqcoe5G350800.1.v3.1
3	1833	21053238	0	21052327	21054149	Aqcoe3G198800.1.v3.1
5	1833	35491760.5	0	35489122	35494399	Aqcoe5G353500.1.v3.1
5	1833	35474548.5	0	35472787	35476310	Aqcoe5G353300.1.v3.1
5	1833	35480404.5	0	35478070	35482739	Aqcoe5G353400.1.v3.1
3	1833	21032806	0	21030564	21035048	Aqcoe3G198500.1.v3.1
3	1833	21028255.5	0	21027338	21029173	Aqcoe3G198400.1.v3.1
5	1833	35495832.5	0	35495076	35496589	Aqcoe5G353600.1.v3.1
5	1831	35735242.5	0	35734712	35735773	Aqcoe5G356400.1.v3.1
5	1831	35761029	0	35758882	35763176	Aqcoe5G356900.3.v3.1
5	1831	35692609.5	0	35692181	35693038	Aqcoe5G355900.1.v3.1
5	1831	35760773.5	0	35758371	35763176	Aqcoe5G356900.1.v3.1
5	1830	35774605.5	0	35770621	35778590	Aqcoe5G357000.1.v3.1
5	1828	35886840.5	0	35883849	35889832	Aqcoe5G358000.1.v3.1
5	6329	36273597	0	36271433	36275761	Aqcoe5G361800.1.v3.1
5	7534	35970117.5	0	35969968	35970267	Aqcoe5G359400.1.v3.1
3	7532	32370715	0	32363928	32377502	Aqcoe3G278200.1.v3.1
5	1823	32548234.5	0	32544710	32551759	Aqcoe5G331500.1.v3.1
3	99	20058842	0	20056305	20061379	Aqcoe3G191400.1.v3.1
3	97	19849335.5	0	19847261	19851410	Aqcoe3G189900.1.v3.1
5	97	37068294	0	37065926	37070662	Aqcoe5G371200.1.v3.1
3	10892	41422680	0	41421044	41424316	Aqcoe3G422200.1.v3.1
5	1870	29353783	0	29350160	29357406	Aqcoe5G309500.1.v3.1
5	1869	29436590	0	29435995	29437185	Aqcoe5G310200.1.v3.1
3	6824	37700709.5	0	37700578	37700841	Aqcoe3G359100.1.v3.1
3	1780	39334825	0	39332299	39337351	Aqcoe3G384400.1.v3.1
3	1780	4655870.5	0	4654949	4656792	Aqcoe3G074300.1.v3.1
5	1808	38072126.5	0	38069204	38075049	Aqcoe5G383900.1.v3.1
3	1628	33754110.5	0	33749798	33758423	Aqcoe3G294600.1.v3.1
5	1809	38106103	0	38102008	38110198	Aqcoe5G384500.1.v3.1
5	94	37404224	0	37402588	37405860	Aqcoe5G374400.1.v3.1
3	94	19615976.5	0	19614894	19617059	Aqcoe3G187500.1.v3.1
3	2966	4992750	0	4989712	4995788	Aqcoe3G079600.1.v3.1
3	2967	7522675	0	7521345	7524005	Aqcoe3G111800.1.v3.1
5	2974	37217119	0	37214201	37220037	Aqcoe5G372200.1.v3.1
5	2975	37481105.5	0	37479428	37482783	Aqcoe5G375600.1.v3.1
5	2992	4639119	0	4636607	4641631	Aqcoe5G086400.1.v3.1
5	6640	35392042	0	35391852	35392232	Aqcoe5G352200.1.v3.1
5	2993	4687966.5	0	4685705	4690228	Aqcoe5G087600.1.v3.1
3	2869	34626608.5	0	34625790	34627427	Aqcoe3G306800.1.v3.1
3	2869	7050158	0	7049437	7050879	Aqcoe3G104600.1.v3.1
3	2869	7033056.5	0	7032565	7033548	Aqcoe3G104200.1.v3.1
3	2869	34575756.5	0	34575259	34576254	Aqcoe3G306200.1.v3.1
3	3486	39823362.5	0	39821416	39825309	Aqcoe3G393700.1.v3.1
5	187	39034831.5	0	39034349	39035314	Aqcoe5G396800.1.v3.1
3	187	10603475	0	10602973	10603977	Aqcoe3G141400.1.v3.1
3	3481	39997173.5	0	39995467	39998880	Aqcoe3G396400.2.v3.1
3	3529	306996.5	0	304948	309045	Aqcoe3G004800.1.v3.1
3	3529	378565.5	0	377291	379840	Aqcoe3G006500.1.v3.1
3	3479	34520197	0	34518338	34522056	Aqcoe3G305400.1.v3.1
1	2534	40046236	1	40044610	40047862	Aqcoe1G424100.1.v3.1
1	2533	40073300.5	1	40070715	40075886	Aqcoe1G424700.1.v3.1
2	613	7263373.5	1	7259790	7266957	Aqcoe2G097800.1.v3.1
2	613	7222699	1	7221412	7223986	Aqcoe2G097500.1.v3.1
1	613	40094994.5	1	40093438	40096551	Aqcoe1G425200.1.v3.1
1	613	44523899.5	1	44522144	44525655	Aqcoe1G499500.1.v3.1
1	612	40117678	1	40115869	40119487	Aqcoe1G425500.1.v3.1
2	611	7396953.5	1	7395235	7398672	Aqcoe2G099600.1.v3.1
1	611	40228661.5	1	40227044	40230279	Aqcoe1G427700.1.v3.1
1	5937	44625720.5	1	44623646	44627795	Aqcoe1G501000.1.v3.1
2	6029	5955228	1	5952864	5957592	Aqcoe2G081200.1.v3.1
1	5813	38555249	1	38551900	38558598	Aqcoe1G402100.1.v3.1
1	7397	2116300	1	2115126	2117474	Aqcoe1G041100.1.v3.1
1	5810	38408252	1	38407255	38409249	Aqcoe1G400200.1.v3.1
1	484	38158400	1	38157609	38159191	Aqcoe1G396700.1.v3.1
1	5808	8420024.5	1	8418952	8421097	Aqcoe1G149700.1.v3.1
1	5808	38087540.5	1	38079656	38095425	Aqcoe1G395700.1.v3.1
1	483	38039023	1	38037163	38040883	Aqcoe1G395100.2.v3.1
1	483	38039292	1	38037701	38040883	Aqcoe1G395100.1.v3.1
1	483	38257869.5	1	38256937	38258802	Aqcoe1G397700.1.v3.1
2	483	5702356.5	1	5701687	5703026	Aqcoe2G078800.1.v3.1
1	483	38173969.5	1	38172761	38175178	Aqcoe1G397000.1.v3.1
2	483	5764433	1	5763444	5765422	Aqcoe2G079400.1.v3.1
1	483	38140654	1	38139504	38141804	Aqcoe1G396600.1.v3.1
1	5131	38189351	1	38185310	38193392	Aqcoe1G397100.1.v3.1
1	5130	38132427	1	38130613	38134241	Aqcoe1G396400.1.v3.1
1	5129	8167398	1	8163276	8171520	Aqcoe1G145600.1.v3.1
2	481	6101845	1	6100530	6103160	Aqcoe2G082900.1.v3.1
1	481	8406237	1	8398413	8414061	Aqcoe1G149500.1.v3.1
1	481	8416724	1	8415194	8418254	Aqcoe1G149600.1.v3.1
1	5807	38061526	1	38060506	38062546	Aqcoe1G395400.1.v3.1
1	5806	37950345.5	1	37950097	37950594	Aqcoe1G393800.1.v3.1
1	5805	37904194	1	37901770	37906618	Aqcoe1G393100.1.v3.1
1	594	8361385	1	8358308	8364462	Aqcoe1G148500.1.v3.1
1	5804	3803903.5	1	3803507	3804300	Aqcoe1G072800.1.v3.1
1	5803	3781509.5	1	3780038	3782981	Aqcoe1G072400.1.v3.1
2	6027	6065590	1	6061235	6069945	Aqcoe2G082500.1.v3.1
1	5909	8450250.5	1	8446662	8453839	Aqcoe1G150100.1.v3.1
2	6026	6327954	1	6327140	6328768	Aqcoe2G085800.1.v3.1
1	591	5001924	1	5001738	5002110	Aqcoe1G094200.1.v3.1
2	2655	6261788.5	1	6259541	6264036	Aqcoe2G084800.1.v3.1
2	2654	6334149	1	6333270	6335028	Aqcoe2G085900.1.v3.1
2	2653	22945304	1	22940781	22949827	Aqcoe2G184500.1.v3.1
1	2540	39625088	1	39623893	39626283	Aqcoe1G418000.1.v3.1
2	6566	6730238	1	6729381	6731095	Aqcoe2G091000.1.v3.1
1	2539	39715133	1	39712597	39717669	Aqcoe1G419500.1.v3.1
1	2615	40749426	1	40745866	40752986	Aqcoe1G434900.1.v3.1
1	2399	14383382	1	14382578	14384186	Aqcoe1G231700.1.v3.1
1	2610	38697923	1	38696984	38698862	Aqcoe1G405000.1.v3.1
2	607	7616356	1	7615608	7617104	Aqcoe2G101900.1.v3.1
2	6032	6915407.5	1	6914444	6916371	Aqcoe2G093400.1.v3.1
2	6031	5380490.5	1	5379310	5381671	Aqcoe2G074900.1.v3.1
1	6030	44706122	1	44705890	44706354	Aqcoe1G502100.1.v3.1
2	6030	5468778	1	5468422	5469134	Aqcoe2G076000.1.v3.1
6	467	29485987.5	1	29485335	29486640	Aqcoe6G319000.1.v3.1
1	467	36122295	1	36121536	36123054	Aqcoe1G372900.1.v3.1
1	5210	40056509	1	40055806	40057212	Aqcoe1G424300.1.v3.1
1	1392	1211419.5	1	1209596	1213243	Aqcoe1G023100.1.v3.1
1	5898	40138311.5	1	40133755	40142868	Aqcoe1G425700.1.v3.1
1	5897	40146736.5	1	40144872	40148601	Aqcoe1G425800.2.v3.1
1	5896	44000867	1	43999457	44002277	Aqcoe1G491100.1.v3.1
1	5895	44053432	1	44052820	44054044	Aqcoe1G492000.1.v3.1
2	6045	18999201.5	1	18998258	19000145	Aqcoe2G165700.1.v3.1
2	6045	22118984.5	1	22118022	22119947	Aqcoe2G180200.1.v3.1
1	6045	42792374.5	1	42790532	42794217	Aqcoe1G470900.1.v3.1
1	1386	4716347	1	4713318	4719376	Aqcoe1G088100.1.v3.1
1	5873	4515692	1	4514661	4516723	Aqcoe1G084600.1.v3.1
1	5873	4556755	1	4556586	4556924	Aqcoe1G085400.1.v3.1
1	5872	4561466.5	1	4558620	4564313	Aqcoe1G085500.1.v3.1
1	5868	4645867.5	1	4644426	4647309	Aqcoe1G086800.1.v3.1
1	5865	4754022.5	1	4752667	4755378	Aqcoe1G089100.1.v3.1
1	603	44708800.5	1	44707901	44709700	Aqcoe1G502200.1.v3.1
1	2560	43385936.5	1	43383724	43388149	Aqcoe1G480600.1.v3.1
1	522	5093742.5	1	5092668	5094817	Aqcoe1G096000.1.v3.1
1	5229	5051719.5	1	5051132	5052307	Aqcoe1G095300.1.v3.1
1	5228	5134103	1	5133118	5135088	Aqcoe1G096600.1.v3.1
2	5225	25016512	1	25013542	25019482	Aqcoe2G206500.1.v3.1
1	5225	7250452	1	7249074	7251830	Aqcoe1G131300.1.v3.1
2	518	28922616	1	28919141	28926091	Aqcoe2G231200.1.v3.1
1	518	5454422.5	1	5453471	5455374	Aqcoe1G101200.1.v3.1
2	5362	26148786.5	1	26141606	26155967	Aqcoe2G212500.1.v3.1
1	5263	5581032	1	5580044	5582020	Aqcoe1G104400.1.v3.1
2	5329	28041636.5	1	28041034	28042239	Aqcoe2G223500.1.v3.1
1	5259	41681029.5	1	41679255	41682804	Aqcoe1G451300.2.v3.1
2	5328	27854735.5	1	27853907	27855564	Aqcoe2G221800.1.v3.1
1	5272	5846999.5	1	5845925	5848074	Aqcoe1G109300.1.v3.1
2	5327	27624403	1	27622142	27626664	Aqcoe2G220100.1.v3.1
2	1367	27661698.5	1	27658231	27665166	Aqcoe2G220600.1.v3.1
1	5271	2738527	1	2734745	2742309	Aqcoe1G054200.1.v3.1
1	5271	2728437.5	1	2727072	2729803	Aqcoe1G053900.1.v3.1
2	5271	4165857	1	4163241	4168473	Aqcoe2G058900.1.v3.1
1	573	1045643	1	1043074	1048212	Aqcoe1G020200.1.v3.1
2	5344	14898388.5	1	14897757	14899020	Aqcoe2G149500.1.v3.1
2	5343	20421055	1	20417292	20424818	Aqcoe2G170000.1.v3.1
2	5342	20151595	1	20150570	20152620	Aqcoe2G168900.1.v3.1
1	9696	5644827	1	5643320	5646334	Aqcoe1G105700.1.v3.1
2	9696	28249454	1	28246956	28251952	Aqcoe2G225400.1.v3.1
1	5177	42517039	1	42514035	42520043	Aqcoe1G466100.1.v3.1
1	5176	42623516	1	42622736	42624296	Aqcoe1G468100.1.v3.1
1	1358	38821375	1	38814475	38828275	Aqcoe1G406800.2.v3.1
1	502	42746368.5	1	42745007	42747730	Aqcoe1G470300.1.v3.1
1	2551	6911783	1	6910045	6913521	Aqcoe1G125500.1.v3.1
1	5172	43016194.5	1	43013186	43019203	Aqcoe1G474600.1.v3.1
1	5171	43106587	1	43105587	43107587	Aqcoe1G475600.1.v3.1
1	5169	43233016.5	1	43231283	43234750	Aqcoe1G478300.1.v3.1
1	5170	43143749	1	43141482	43146016	Aqcoe1G476200.1.v3.1
1	5170	43152811	1	43152291	43153331	Aqcoe1G476500.1.v3.1
1	5170	43120201	1	43118995	43121407	Aqcoe1G475800.2.v3.1
1	5173	43000128.5	1	42999022	43001235	Aqcoe1G474200.1.v3.1
2	5351	12787068	1	12785879	12788257	Aqcoe2G140100.1.v3.1
1	1357	38581569	1	38580737	38582401	Aqcoe1G402700.1.v3.1
2	1357	5393972	1	5393346	5394598	Aqcoe2G075300.1.v3.1
6	1357	16837405	1	16836924	16837886	Aqcoe6G215000.1.v3.1
2	5981	27929911.5	1	27927909	27931914	Aqcoe2G222500.1.v3.1
2	5982	28046976	1	28045863	28048089	Aqcoe2G223600.1.v3.1
2	6043	20586497.5	1	20583754	20589241	Aqcoe2G170600.1.v3.1
1	5174	42884786.5	1	42883754	42885819	Aqcoe1G472200.1.v3.1
2	491	19877374.5	1	19874512	19880237	Aqcoe2G167900.1.v3.1
1	491	43723068.5	1	43721051	43725086	Aqcoe1G486600.1.v3.1
2	5166	20111944.5	1	20111468	20112421	Aqcoe2G168600.1.v3.1
1	5166	43421390.5	1	43420932	43421849	Aqcoe1G481400.1.v3.1
2	5166	20582822	1	20582350	20583294	Aqcoe2G170500.1.v3.1
1	5165	43429356.5	1	43426359	43432354	Aqcoe1G481500.1.v3.1
1	5163	43510223.5	1	43497525	43522922	Aqcoe1G482700.1.v3.1
1	5162	43790615.5	1	43788186	43793045	Aqcoe1G487600.1.v3.1
1	5161	43821785	1	43817502	43826068	Aqcoe1G487800.1.v3.1
2	5160	19536227	1	19534934	19537520	Aqcoe2G167300.1.v3.1
1	5160	43839825.5	1	43835610	43844041	Aqcoe1G488100.1.v3.1
1	5157	43963589.5	1	43961904	43965275	Aqcoe1G490300.1.v3.1
1	5156	44010983	1	44003417	44018549	Aqcoe1G491200.1.v3.1
1	1377	44278826.5	1	44277420	44280233	Aqcoe1G496700.1.v3.1
2	5338	24772495	1	24771233	24773757	Aqcoe2G205800.1.v3.1
1	544	43927713	1	43926314	43929112	Aqcoe1G489600.1.v3.1
2	544	19453866	1	19449461	19458271	Aqcoe2G166900.1.v3.1
2	544	19453866	1	19449461	19458271	Aqcoe2G166900.2.v3.1
1	5155	44037008	1	44034915	44039101	Aqcoe1G491500.1.v3.1
1	5153	44152338.5	1	44150187	44154490	Aqcoe1G494200.1.v3.1
2	4829	38917076.5	2	38914721	38919432	Aqcoe2G364000.1.v3.1
2	4829	38929777	2	38929132	38930422	Aqcoe2G364100.1.v3.1
5	5068	2030269.5	2	2029845	2030694	Aqcoe5G038300.1.v3.1
5	766	2283194.5	2	2280645	2285744	Aqcoe5G043300.1.v3.1
2	7329	36401768.5	2	36401133	36402404	Aqcoe2G319200.1.v3.1
5	5609	2126643	2	2124581	2128705	Aqcoe5G040100.1.v3.1
2	765	30571586	2	30570904	30572268	Aqcoe2G247300.1.v3.1
5	765	24444690.5	2	24444040	24445341	Aqcoe5G290800.1.v3.1
2	5438	31914461	2	31912882	31916040	Aqcoe2G261300.2.v3.1
2	5438	31914098	2	31912156	31916040	Aqcoe2G261300.1.v3.1
5	8393	1734670	2	1733296	1736044	Aqcoe5G032400.1.v3.1
5	5606	2294944	2	2292292	2297596	Aqcoe5G043600.1.v3.1
2	5606	38532891	2	38530603	38535179	Aqcoe2G357000.1.v3.1
7	764	3692927.5	2	3692484	3693371	Aqcoe7G060800.1.v3.1
2	764	29982140	2	29980618	29983662	Aqcoe2G241000.1.v3.1
2	729	38395201.5	2	38394731	38395672	Aqcoe2G354600.1.v3.1
5	729	2450309.5	2	2449684	2450935	Aqcoe5G046100.1.v3.1
5	730	2376871.5	2	2375628	2378115	Aqcoe5G045000.1.v3.1
2	4824	38513742	2	38512266	38515218	Aqcoe2G356600.1.v3.1
5	5063	2427305	2	2426366	2428244	Aqcoe5G045600.1.v3.1
2	4822	38501710	2	38499972	38503448	Aqcoe2G356400.1.v3.1
2	4821	38473353	2	38472066	38474640	Aqcoe2G355900.1.v3.1
5	4821	2365143	2	2363241	2367045	Aqcoe5G044800.1.v3.1
5	728	2458926	2	2457197	2460655	Aqcoe5G046300.1.v3.1
2	728	38376471	2	38374940	38378002	Aqcoe2G354000.1.v3.1
2	2725	38294106	2	38293170	38295042	Aqcoe2G352700.1.v3.1
2	2724	38251084.5	2	38248723	38253446	Aqcoe2G352100.1.v3.1
7	4716	16523526	2	16519504	16527548	Aqcoe7G210800.1.v3.1
7	4805	21833548	2	21830750	21836346	Aqcoe7G238600.1.v3.1
7	4715	11291006	2	11289809	11292203	Aqcoe7G163300.1.v3.1
7	4715	41712581	2	41711911	41713251	Aqcoe7G414100.1.v3.1
7	4715	11231074	2	11227108	11235040	Aqcoe7G162700.1.v3.1
7	4715	11207151.5	2	11206468	11207835	Aqcoe7G162200.1.v3.1
7	4714	41671153.5	2	41668121	41674186	Aqcoe7G413300.1.v3.1
7	4797	15040549.5	2	15038201	15042898	Aqcoe7G197700.1.v3.1
7	4800	16307113	2	16298589	16315637	Aqcoe7G208800.1.v3.1
7	9112	12969825.5	2	12966740	12972911	Aqcoe7G182500.1.v3.1
7	4793	42373552	2	42372515	42374589	Aqcoe7G425500.1.v3.1
7	10804	36313406.5	2	36310769	36316044	Aqcoe7G335200.1.v3.1
7	6114	14610700	2	14602951	14618449	Aqcoe7G194300.1.v3.1
7	4741	31780279	2	31777717	31782841	Aqcoe7G294400.1.v3.1
4	90	31619491	2	31616848	31622134	Aqcoe4G207200.1.v3.1
5	90	37544782	2	37542254	37547310	Aqcoe5G376200.1.v3.1
5	1851	37486453.5	2	37483637	37489270	Aqcoe5G375700.1.v3.1
5	91	37520419.5	2	37517769	37523070	Aqcoe5G376000.1.v3.1
7	91	14883779	2	14882058	14885500	Aqcoe7G195900.1.v3.1
4	93	31459916.5	2	31458459	31461374	Aqcoe4G205200.1.v3.1
5	93	37364956.5	2	37363116	37366797	Aqcoe5G373800.1.v3.1
3	674	20043572	2	20040675	20046469	Aqcoe3G191200.1.v3.1
5	2972	37171472	2	37169703	37173241	Aqcoe5G371600.1.v3.1
5	2970	37030688	2	37029845	37031531	Aqcoe5G370700.1.v3.1
4	2969	31519345.5	2	31515552	31523139	Aqcoe4G205900.1.v3.1
4	2968	31504543	2	31499845	31509241	Aqcoe4G205600.1.v3.1
5	98	36844812.5	2	36841576	36848049	Aqcoe5G368100.1.v3.1
3	6846	37586800.5	2	37585819	37587782	Aqcoe3G356800.1.v3.1
3	6847	37923446	2	37918813	37928079	Aqcoe3G362400.1.v3.1
3	95	19629535.5	2	19627626	19631445	Aqcoe3G187800.1.v3.1
5	95	37312396.5	2	37310351	37314442	Aqcoe5G373400.1.v3.1
3	673	20075191	2	20073174	20077208	Aqcoe3G191800.1.v3.1
3	2945	19865437.5	2	19864009	19866866	Aqcoe3G190200.1.v3.1
5	2973	37186072.5	2	37183157	37188988	Aqcoe5G371900.1.v3.1
5	88	31222834	2	31222560	31223108	Aqcoe5G322200.1.v3.1
5	88	31232897	2	31232431	31233363	Aqcoe5G322400.1.v3.1
5	88	31235937	2	31235431	31236443	Aqcoe5G322600.1.v3.1
5	132	37773667	2	37772802	37774532	Aqcoe5G379800.1.v3.1
5	132	37840094	2	37839254	37840934	Aqcoe5G380800.1.v3.1
4	3552	31591843	2	31586753	31596933	Aqcoe4G206700.1.v3.1
4	3551	31575665.5	2	31572017	31579314	Aqcoe4G206400.1.v3.1
3	3550	20825286	2	20820887	20829685	Aqcoe3G197000.1.v3.1
5	6809	38734882	2	38734029	38735735	Aqcoe5G392000.1.v3.1
7	6809	8795567	2	8794714	8796420	Aqcoe7G139900.1.v3.1
5	3572	37777906	2	37777083	37778729	Aqcoe5G379900.1.v3.1
3	3549	401058.5	2	399535	402582	Aqcoe3G006800.1.v3.1
3	3451	3654767.5	2	3653886	3655649	Aqcoe3G058100.1.v3.1
3	3472	9912438	2	9910066	9914810	Aqcoe3G134500.1.v3.1
5	3470	38115143	2	38114097	38116189	Aqcoe5G384600.1.v3.1
3	3470	10005281	2	10004497	10006065	Aqcoe3G135500.1.v3.1
3	1554	40330512	2	40329595	40331429	Aqcoe3G401700.1.v3.1
5	3569	37998106.5	2	37995158	38001055	Aqcoe5G383100.1.v3.1
5	3567	36921186.5	2	36918076	36924297	Aqcoe5G369200.2.v3.1
5	3567	36249286	2	36249112	36249460	Aqcoe5G361400.1.v3.1
3	3468	10245500	2	10242680	10248320	Aqcoe3G137500.1.v3.1
5	3468	38525127	2	38523959	38526295	Aqcoe5G389200.1.v3.1
5	719	37875545.5	2	37874556	37876535	Aqcoe5G381400.1.v3.1
3	719	9286761.5	2	9285393	9288130	Aqcoe3G129400.1.v3.1
7	2226	38546255	2	38544305	38548205	Aqcoe7G366100.1.v3.1
6	2226	25163131	2	25142349	25183913	Aqcoe6G272600.1.v3.1
7	350	39040598.5	2	39039726	39041471	Aqcoe7G372500.1.v3.1
7	2223	38616150.5	2	38604412	38627889	Aqcoe7G366900.1.v3.1
1	7593	19304170	2	19300134	19308206	Aqcoe1G274800.1.v3.1
7	2221	38658351	2	38650797	38665905	Aqcoe7G367300.1.v3.1
7	2215	38921367	2	38918556	38924178	Aqcoe7G370900.1.v3.1
7	2215	38921367	2	38918556	38924178	Aqcoe7G370900.2.v3.1
7	2213	38980683.5	2	38979001	38982366	Aqcoe7G371800.1.v3.1
7	2212	39070489.5	2	39069836	39071143	Aqcoe7G372800.1.v3.1
7	2168	29907400	2	29907240	29907560	Aqcoe7G282600.1.v3.1
7	2167	29761507	2	29752944	29770070	Aqcoe7G281700.1.v3.1
7	2208	39345239	2	39343013	39347465	Aqcoe7G375400.1.v3.1
7	414	29854476	2	29847380	29861572	Aqcoe7G281900.1.v3.1
7	2207	39487162.5	2	39485352	39488973	Aqcoe7G377000.1.v3.1
7	2206	39594914.5	2	39591221	39598608	Aqcoe7G378400.1.v3.1
7	343	39548771.5	2	39546936	39550607	Aqcoe7G377700.1.v3.1
7	6171	39471780	2	39467763	39475797	Aqcoe7G376800.1.v3.1
7	6171	39463485	2	39461122	39465848	Aqcoe7G376700.1.v3.1
7	6169	43145282	2	43144761	43145803	Aqcoe7G438400.1.v3.1
7	6169	43158385	2	43157801	43158969	Aqcoe7G438700.1.v3.1
7	2132	37283745.5	2	37281570	37285921	Aqcoe7G348300.1.v3.1
7	2132	18881090	2	18876758	18885422	Aqcoe7G220700.1.v3.1
7	1237	39920401.5	2	39918503	39922300	Aqcoe7G382700.1.v3.1
7	6140	21133046	2	21132595	21133497	Aqcoe7G234000.1.v3.1
7	6139	21038165	2	21037706	21038624	Aqcoe7G233500.1.v3.1
7	6157	40181936	2	40180508	40183364	Aqcoe7G386500.1.v3.1
7	6156	40241806.5	2	40241632	40241981	Aqcoe7G387300.1.v3.1
7	6138	41604287.5	2	41602271	41606304	Aqcoe7G412200.1.v3.1
7	6137	12809423	2	12808885	12809961	Aqcoe7G180600.1.v3.1
7	6154	40432155.5	2	40430905	40433406	Aqcoe7G390500.1.v3.1
7	385	40464160	2	40463773	40464547	Aqcoe7G391000.1.v3.1
7	7622	42222630.5	2	42221893	42223368	Aqcoe7G423100.1.v3.1
7	2265	27468278	2	27467483	27469073	Aqcoe7G268700.1.v3.1
7	7637	36064752	2	36063288	36066216	Aqcoe7G332900.1.v3.1
7	2264	37483507.5	2	37481719	37485296	Aqcoe7G351400.1.v3.1
7	2264	18586302	2	18584669	18587935	Aqcoe7G219700.1.v3.1
7	384	40516238	2	40515399	40517077	Aqcoe7G391700.1.v3.1
7	384	40516238	2	40515399	40517077	Aqcoe7G391700.2.v3.1
7	384	17240682	2	17239776	17241588	Aqcoe7G216600.1.v3.1
7	384	29280497.5	2	29279640	29281355	Aqcoe7G278800.1.v3.1
7	384	29271928.5	2	29266723	29277134	Aqcoe7G278700.1.v3.1
7	1232	29519059	2	29516231	29521887	Aqcoe7G281200.1.v3.1
7	1232	40626536	2	40625075	40627997	Aqcoe7G394000.1.v3.1
7	383	29292231.5	2	29291241	29293222	Aqcoe7G279000.1.v3.1
7	9647	41697277	2	41691676	41702878	Aqcoe7G413600.1.v3.1
3	2909	7094867	3	7090557	7099177	Aqcoe3G105300.1.v3.1
2	501	22123427.5	3	22122600	22124255	Aqcoe2G180300.1.v3.1
1	501	42751161	3	42750399	42751923	Aqcoe1G470400.1.v3.1
1	5175	42874593	3	42874114	42875072	Aqcoe1G472000.1.v3.1
1	5178	42511827.5	3	42511465	42512190	Aqcoe1G466000.1.v3.1
1	1359	42789426	3	42789142	42789710	Aqcoe1G470800.1.v3.1
2	1359	22064148.5	3	22063887	22064410	Aqcoe2G179800.1.v3.1
1	5179	42498919	3	42498534	42499304	Aqcoe1G465700.1.v3.1
2	1361	14743911.5	3	14742587	14745236	Aqcoe2G148400.1.v3.1
1	1361	42362717.5	3	42361508	42363927	Aqcoe1G462900.1.v3.1
1	5180	42477790.5	3	42473682	42481899	Aqcoe1G465500.1.v3.1
1	5180	42477790.5	3	42473682	42481899	Aqcoe1G465500.2.v3.1
1	1362	42357839	3	42357055	42358623	Aqcoe1G462800.1.v3.1
2	1362	14747852.5	3	14746772	14748933	Aqcoe2G148500.1.v3.1
1	5181	42330877	3	42328308	42333446	Aqcoe1G462100.1.v3.1
1	5182	42306300.5	3	42305316	42307285	Aqcoe1G461800.1.v3.1
1	5183	42285013	3	42283934	42286092	Aqcoe1G461500.1.v3.1
2	507	22708162.5	3	22706871	22709454	Aqcoe2G183800.1.v3.1
1	507	7440411	3	7439011	7441811	Aqcoe1G134600.1.v3.1
1	507	42411072.5	3	42408433	42413712	Aqcoe1G464000.1.v3.1
1	507	42469329	3	42468043	42470615	Aqcoe1G465300.1.v3.1
2	507	24320858	3	24319559	24322157	Aqcoe2G203300.1.v3.1
1	5325	996567	3	993948	999186	Aqcoe1G019400.1.v3.1
1	5325	1002066.5	3	1000308	1003825	Aqcoe1G019500.1.v3.1
2	5325	820828.5	3	818491	823166	Aqcoe2G011300.1.v3.1
1	5326	966307.5	3	962544	970071	Aqcoe1G018700.1.v3.1
1	5270	2777220	3	2775972	2778468	Aqcoe1G055200.1.v3.1
2	5270	4203408.5	3	4202528	4204289	Aqcoe2G059700.1.v3.1
1	5270	2744291	3	2743453	2745129	Aqcoe1G054400.1.v3.1
1	1366	42249678.5	3	42249065	42250292	Aqcoe1G460500.1.v3.1
2	508	14663166	3	14662607	14663725	Aqcoe2G147900.1.v3.1
1	508	42420381	3	42419796	42420966	Aqcoe1G464100.1.v3.1
1	508	43937034	3	43936304	43937764	Aqcoe1G489800.1.v3.1
1	509	5899686	3	5896726	5902646	Aqcoe1G110100.1.v3.1
2	509	27616064	3	27615591	27616537	Aqcoe2G220000.1.v3.1
2	509	15422774.5	3	15420191	15425358	Aqcoe2G152500.1.v3.1
1	509	5892286	3	5891551	5893021	Aqcoe1G110000.1.v3.1
2	1368	27913662	3	27909196	27918128	Aqcoe2G222200.1.v3.1
1	1368	5837390.5	3	5834811	5839970	Aqcoe1G109000.1.v3.1
1	7376	3789972	3	3789271	3790673	Aqcoe1G072600.1.v3.1
1	5875	4452679.5	3	4451365	4453994	Aqcoe1G083800.5.v3.1
1	5877	5642447	3	5642143	5642751	Aqcoe1G105600.1.v3.1
1	5878	5589350.5	3	5587894	5590807	Aqcoe1G104700.1.v3.1
2	9256	17470925.5	3	17470238	17471613	Aqcoe2G161100.1.v3.1
1	5879	5571153	3	5569559	5572747	Aqcoe1G104100.1.v3.1
1	5880	5566390.5	3	5566116	5566665	Aqcoe1G103900.1.v3.1
1	5881	5558739.5	3	5557719	5559760	Aqcoe1G103600.1.v3.1
1	516	5545693	3	5544499	5546887	Aqcoe1G103200.1.v3.1
2	516	28532312.5	3	28531207	28533418	Aqcoe2G227300.1.v3.1
2	516	28538183.5	3	28535417	28540950	Aqcoe2G227400.1.v3.1
1	2508	5616514.5	3	5615463	5617566	Aqcoe1G105200.1.v3.1
5	2509	1724958.5	3	1723990	1725927	Aqcoe5G032200.1.v3.1
1	2509	5495321.5	3	5494845	5495798	Aqcoe1G101900.1.v3.1
2	2509	39217541	3	39217108	39217974	Aqcoe2G368900.1.v3.1
2	2509	28550050.5	3	28549376	28550725	Aqcoe2G227600.1.v3.1
1	2509	5503700.5	3	5502939	5504462	Aqcoe1G102000.1.v3.1
1	585	5488910.5	3	5487885	5489936	Aqcoe1G101700.1.v3.1
2	585	28909198.5	3	28907775	28910622	Aqcoe2G231000.1.v3.1
2	586	29006808	3	29002117	29011499	Aqcoe2G231600.1.v3.1
1	2512	5364846.5	3	5362966	5366727	Aqcoe1G099900.1.v3.1
1	2513	5361293	3	5361172	5361414	Aqcoe1G099800.1.v3.1
1	2514	5311352	3	5309533	5313171	Aqcoe1G098900.1.v3.1
1	2514	5293879	3	5292644	5295114	Aqcoe1G098800.1.v3.1
2	2514	29044103	3	29043168	29045038	Aqcoe2G232200.1.v3.1
2	2514	29040732.5	3	29040072	29041393	Aqcoe2G232100.1.v3.1
1	587	5326890.5	3	5325835	5327946	Aqcoe1G099200.1.v3.1
1	9274	7830770	3	7830676	7830864	Aqcoe1G140200.1.v3.1
1	1381	4984793.5	3	4984307	4985280	Aqcoe1G093500.1.v3.1
1	5234	4888924.5	3	4887696	4890153	Aqcoe1G091700.1.v3.1
1	5235	4886396.5	3	4885317	4887476	Aqcoe1G091600.1.v3.1
1	7250	43867240	3	43865731	43868749	Aqcoe1G488600.1.v3.1
1	5238	4702278	3	4701574	4702982	Aqcoe1G087900.1.v3.1
1	7251	43687789.5	3	43685192	43690387	Aqcoe1G485900.1.v3.1
1	5273	5778895.5	3	5777787	5780004	Aqcoe1G108200.1.v3.1
1	5274	5744416	3	5743111	5745721	Aqcoe1G107400.2.v3.1
2	5274	28064619.5	3	28062516	28066723	Aqcoe2G223900.1.v3.1
1	5275	40506845	3	40503010	40510680	Aqcoe1G431400.1.v3.1
7	857	2156043.5	3	2154420	2157667	Aqcoe7G036200.1.v3.1
7	3133	1702144.5	3	1700725	1703564	Aqcoe7G028800.1.v3.1
7	3136	1923772	3	1916974	1930570	Aqcoe7G032100.1.v3.1
7	860	1762378.5	3	1759388	1765369	Aqcoe7G029900.1.v3.1
1	860	40323594	3	40322666	40324522	Aqcoe1G428900.1.v3.1
7	860	1815954.5	3	1815153	1816756	Aqcoe7G030600.1.v3.1
1	860	40367212.5	3	40364285	40370140	Aqcoe1G429600.1.v3.1
7	4326	3275282	3	3273470	3277094	Aqcoe7G054200.1.v3.1
7	4328	2075416	3	2073284	2077548	Aqcoe7G034600.1.v3.1
7	8040	3513793	3	3512402	3515184	Aqcoe7G058000.1.v3.1
7	4330	2130251.5	3	2129676	2130827	Aqcoe7G035800.1.v3.1
7	4332	2159694.5	3	2158790	2160599	Aqcoe7G036300.1.v3.1
7	4333	2172656	3	2171302	2174010	Aqcoe7G036500.1.v3.1
5	841	42271840.5	3	42271229	42272452	Aqcoe5G441600.1.v3.1
7	841	1312910	3	1311992	1313828	Aqcoe7G021800.1.v3.1
5	841	42277760.5	3	42277305	42278216	Aqcoe5G441800.1.v3.1
3	6748	29150392.5	3	29149000	29151785	Aqcoe3G245600.1.v3.1
5	7788	41986402.5	3	41983105	41989700	Aqcoe5G437200.1.v3.1
7	4379	2439831	3	2437160	2442502	Aqcoe7G041000.1.v3.1
7	4378	2605951	3	2603141	2608761	Aqcoe7G044300.1.v3.1
7	4377	2644902	3	2641136	2648668	Aqcoe7G044800.1.v3.1
7	937	2521146	3	2519539	2522753	Aqcoe7G043000.1.v3.1
3	8015	27581079.5	3	27573244	27588915	Aqcoe3G231700.1.v3.1
7	936	2650319	3	2649181	2651457	Aqcoe7G044900.1.v3.1
7	935	2395058	3	2392773	2397343	Aqcoe7G040100.1.v3.1
7	935	2693885	3	2692876	2694894	Aqcoe7G045700.1.v3.1
7	4376	2661054	3	2658252	2663856	Aqcoe7G045100.1.v3.1
7	4375	2677089.5	3	2673720	2680459	Aqcoe7G045300.1.v3.1
1	934	44557616	3	44555943	44559289	Aqcoe1G499700.1.v3.1
5	934	42398453.5	3	42396484	42400423	Aqcoe5G443900.1.v3.1
3	934	362303	3	360812	363794	Aqcoe3G005900.1.v3.1
3	934	41139859.5	3	41138276	41141443	Aqcoe3G416100.1.v3.1
3	934	164075.5	3	161916	166235	Aqcoe3G002600.1.v3.1
7	4374	903793	3	903537	904049	Aqcoe7G013900.1.v3.1
7	4373	964757.5	3	962959	966556	Aqcoe7G015300.1.v3.1
7	4320	4306595.5	3	4306374	4306817	Aqcoe7G071800.1.v3.1
7	850	1198406.5	3	1196627	1200186	Aqcoe7G019800.1.v3.1
5	945	43885153	3	43883734	43886572	Aqcoe5G466500.1.v3.1
7	945	390853.5	3	389093	392614	Aqcoe7G006000.1.v3.1
7	4321	4312938	3	4309699	4316177	Aqcoe7G071900.1.v3.1
7	4324	3213305	3	3212707	3213903	Aqcoe7G053200.1.v3.1
3	2832	37842984.5	4	37841203	37844766	Aqcoe3G361100.1.v3.1
3	2831	37731160.5	4	37730528	37731793	Aqcoe3G359800.1.v3.1
3	2830	37712208	4	37710961	37713455	Aqcoe3G359300.1.v3.1
3	682	37350983.5	4	37348563	37353404	Aqcoe3G353000.1.v3.1
5	682	4070161	4	4068382	4071940	Aqcoe5G076100.1.v3.1
2	682	36118593	4	36115047	36122139	Aqcoe2G314200.1.v3.1
3	3544	18338640.5	4	18338213	18339068	Aqcoe3G181600.1.v3.1
5	3544	35188172	4	35187764	35188580	Aqcoe5G349600.1.v3.1
3	3447	35591581.5	4	35589355	35593808	Aqcoe3G322200.1.v3.1
3	3448	3495691.5	4	3494236	3497147	Aqcoe3G055400.1.v3.1
3	3446	35535992	4	35534794	35537190	Aqcoe3G321200.1.v3.1
2	4885	38077826.5	4	38075705	38079948	Aqcoe2G348300.1.v3.1
5	1255	1498216	4	1496719	1499713	Aqcoe5G027200.1.v3.1
2	1255	39361160.5	4	39360077	39362244	Aqcoe2G372400.1.v3.1
5	5072	1574081.5	4	1572836	1575327	Aqcoe5G029000.1.v3.1
5	5025	1454101	4	1452117	1456085	Aqcoe5G026300.1.v3.1
5	5026	1480890	4	1480276	1481504	Aqcoe5G026800.1.v3.1
5	5595	3848752	4	3847835	3849669	Aqcoe5G071900.1.v3.1
5	5596	1436507.5	4	1435502	1437513	Aqcoe5G025600.1.v3.1
2	5415	39378488	4	39376463	39380513	Aqcoe2G372800.1.v3.1
2	5416	39431896	4	39428799	39434993	Aqcoe2G373800.1.v3.1
5	5599	1401943.5	4	1400393	1403494	Aqcoe5G025000.1.v3.1
1	5404	40725736	4	40725303	40726169	Aqcoe1G434300.1.v3.1
2	5404	9218697	4	9218246	9219148	Aqcoe2G112400.1.v3.1
2	5405	39680471.5	4	39677770	39683173	Aqcoe2G377000.1.v3.1
2	5406	39731400.5	4	39729543	39733258	Aqcoe2G378000.1.v3.1
5	1262	1148985	4	1148753	1149217	Aqcoe5G020400.1.v3.1
2	1262	39876778	4	39876503	39877053	Aqcoe2G380100.1.v3.1
2	7229	34683661	4	34678982	34688340	Aqcoe2G293400.1.v3.1
5	5077	1172813	4	1171644	1173982	Aqcoe5G021100.1.v3.1
5	1259	1310186	4	1307546	1312826	Aqcoe5G023300.1.v3.1
2	1259	39689842	4	39686951	39692733	Aqcoe2G377100.1.v3.1
5	5076	1184410	4	1182485	1186335	Aqcoe5G021300.1.v3.1
5	5075	1242180.5	4	1240970	1243391	Aqcoe5G022600.1.v3.1
5	5074	1406580.5	4	1404563	1408598	Aqcoe5G025100.1.v3.1
5	5073	1559299.5	4	1558018	1560581	Aqcoe5G028400.1.v3.1
2	1258	39587778.5	4	39585974	39589583	Aqcoe2G375800.1.v3.1
5	1258	1343414	4	1341615	1345213	Aqcoe5G024000.2.v3.1
2	5403	4879792.5	4	4877630	4881955	Aqcoe2G068400.1.v3.1
2	5418	39534677.5	4	39533936	39535419	Aqcoe2G375300.1.v3.1
5	5418	1371981.5	4	1371096	1372867	Aqcoe5G024400.1.v3.1
5	5598	1423089	4	1417977	1428201	Aqcoe5G025300.1.v3.1
5	5597	1429928.5	4	1429116	1430741	Aqcoe5G025400.1.v3.1
5	5594	3806483.5	4	3805159	3807808	Aqcoe5G070900.1.v3.1
2	5414	39307832	4	39305638	39310026	Aqcoe2G371400.1.v3.1
2	5413	40111319.5	4	40109524	40113115	Aqcoe2G385100.1.v3.1
1	8374	5787401	4	5786321	5788481	Aqcoe1G108400.1.v3.1
5	5070	1881454	4	1881267	1881641	Aqcoe5G034700.1.v3.1
5	5069	1957739.5	4	1956906	1958573	Aqcoe5G036600.1.v3.1
2	4832	39130355	4	39129493	39131217	Aqcoe2G367300.1.v3.1
2	4830	39014096	4	39011664	39016528	Aqcoe2G365500.1.v3.1
2	4828	38907410.5	4	38905897	38908924	Aqcoe2G363900.1.v3.1
5	4828	1998390.5	4	1997948	1998833	Aqcoe5G037500.1.v3.1
5	5067	2037068	4	2034779	2039357	Aqcoe5G038400.1.v3.1
2	4827	38785148.5	4	38783693	38786604	Aqcoe2G361900.1.v3.1
5	5035	1974930	4	1972697	1977163	Aqcoe5G037100.1.v3.1
5	5034	4304373	4	4301017	4307729	Aqcoe5G080600.1.v3.1
5	5033	4502411.5	4	4501159	4503664	Aqcoe5G084100.1.v3.1
2	1279	38892040.5	4	38891945	38892136	Aqcoe2G363500.1.v3.1
5	5066	2040641.5	4	2039841	2041442	Aqcoe5G038500.1.v3.1
5	5065	2237992	4	2237214	2238770	Aqcoe5G042700.1.v3.1
5	5064	2270246.5	4	2265366	2275127	Aqcoe5G043200.1.v3.1
2	4825	38618926	4	38613023	38624829	Aqcoe2G359200.1.v3.1
2	4823	38510974	4	38510304	38511644	Aqcoe2G356500.1.v3.1
5	5062	2440165.5	4	2438555	2441776	Aqcoe5G046000.1.v3.1
2	4820	38416032	4	38414993	38417071	Aqcoe2G355100.1.v3.1
2	4819	38389265	4	38387406	38391124	Aqcoe2G354300.2.v3.1
5	5061	2464470.5	4	2461138	2467803	Aqcoe5G046400.1.v3.1
2	4818	38371954.5	4	38369784	38374125	Aqcoe2G353900.1.v3.1
5	5060	2528432.5	4	2528089	2528776	Aqcoe5G047000.1.v3.1
2	727	38311252	4	38309309	38313195	Aqcoe2G353100.1.v3.1
5	727	2517897.5	4	2516567	2519228	Aqcoe5G046900.1.v3.1
2	4817	38321716.5	4	38320253	38323180	Aqcoe2G353300.1.v3.1
2	4817	38365298.5	4	38364405	38366192	Aqcoe2G353800.1.v3.1
2	4816	38348576	4	38344684	38352468	Aqcoe2G353700.1.v3.1
5	5059	2555991	4	2552774	2559208	Aqcoe5G047400.1.v3.1
2	4814	38329883	4	38329068	38330698	Aqcoe2G353500.1.v3.1
2	4813	38299145.5	4	38297402	38300889	Aqcoe2G352900.1.v3.1
2	4812	38202958.5	4	38201269	38204648	Aqcoe2G351100.1.v3.1
5	1332	2596957.5	4	2594303	2599612	Aqcoe5G048100.1.v3.1
2	1332	38283860.5	4	38283614	38284107	Aqcoe2G352600.1.v3.1
5	1332	2603626	4	2603398	2603854	Aqcoe5G048200.1.v3.1
5	5058	2734954.5	4	2731364	2738545	Aqcoe5G050200.1.v3.1
5	5057	2808589	4	2805751	2811427	Aqcoe5G051500.1.v3.1
2	4811	38193232	4	38192622	38193842	Aqcoe2G350800.1.v3.1
2	724	38177229	4	38174595	38179863	Aqcoe2G350600.1.v3.1
5	4809	2730075.5	4	2729522	2730629	Aqcoe5G050100.1.v3.1
2	4809	38838302.5	4	38836548	38840057	Aqcoe2G362900.1.v3.1
2	4809	38151667	4	38150979	38152355	Aqcoe2G350200.1.v3.1
2	4808	38148998.5	4	38148189	38149808	Aqcoe2G350100.1.v3.1
2	4807	38418947	4	38417414	38420480	Aqcoe2G355200.4.v3.1
7	4807	16847688	4	16847396	16847980	Aqcoe7G213500.1.v3.1
7	4807	40648052	4	40647311	40648793	Aqcoe7G394100.1.v3.1
5	4807	2423852.5	4	2422961	2424744	Aqcoe5G045500.1.v3.1
7	4807	16801681.5	4	16801033	16802330	Aqcoe7G213200.1.v3.1
7	4806	21823965	4	21819062	21828868	Aqcoe7G238300.1.v3.1
5	1299	2853473	4	2852812	2854134	Aqcoe5G052400.1.v3.1
2	1299	38053906.5	4	38053298	38054515	Aqcoe2G347700.1.v3.1
5	5055	2959498.5	4	2958421	2960576	Aqcoe5G054200.1.v3.1
5	4882	2924680	4	2923194	2926166	Aqcoe5G053500.1.v3.1
2	4882	37996111.5	4	37994240	37997983	Aqcoe2G346800.1.v3.1
5	5054	2962659	4	2960871	2964447	Aqcoe5G054300.1.v3.1
5	3117	40117817.5	4	40112667	40122968	Aqcoe5G411400.1.v3.1
5	3116	40151545.5	4	40150045	40153046	Aqcoe5G412100.1.v3.1
2	3116	39413500.5	4	39411943	39415058	Aqcoe2G373500.1.v3.1
3	6707	28783391	4	28781829	28784953	Aqcoe3G241200.1.v3.1
3	9498	32062570	4	32059918	32065222	Aqcoe3G274000.1.v3.1
3	679	35977577.5	5	35975757	35979398	Aqcoe3G328900.2.v3.1
3	679	5712879	5	5710269	5715489	Aqcoe3G088500.1.v3.1
3	679	35977577.5	5	35975757	35979398	Aqcoe3G328900.1.v3.1
3	124	36341346	5	36339990	36342702	Aqcoe3G334900.1.v3.1
3	124	5101263.5	5	5100670	5101857	Aqcoe3G081500.1.v3.1
3	124	36373380	5	36372812	36373948	Aqcoe3G335300.1.v3.1
3	1521	36383248	5	36381914	36384582	Aqcoe3G335400.1.v3.1
3	1520	36317696	5	36316834	36318558	Aqcoe3G334400.1.v3.1
3	122	36324572.5	5	36321949	36327196	Aqcoe3G334600.1.v3.1
3	3358	5588398	5	5586839	5589957	Aqcoe3G087000.1.v3.1
3	3358	36075186.5	5	36073486	36076887	Aqcoe3G330400.1.v3.1
3	121	5414694.5	5	5413717	5415672	Aqcoe3G084700.1.v3.1
3	121	36253545	5	36252896	36254194	Aqcoe3G333400.1.v3.1
3	120	36157441.5	5	36156352	36158531	Aqcoe3G332000.1.v3.1
3	10050	42526920	5	42525669	42528171	Aqcoe3G441600.1.v3.1
3	1516	36180271	5	36178801	36181741	Aqcoe3G332400.1.v3.1
3	1515	36052542	5	36051043	36054041	Aqcoe3G330200.1.v3.1
3	1515	5593685.5	5	5592000	5595371	Aqcoe3G087200.1.v3.1
3	1514	36037005.5	5	36035788	36038223	Aqcoe3G329900.1.v3.1
3	1512	35950475	5	35948372	35952578	Aqcoe3G328400.1.v3.1
3	1509	35717989.5	5	35715283	35720696	Aqcoe3G323800.1.v3.1
3	5	6264050	5	6263763	6264337	Aqcoe3G094200.1.v3.1
3	5	35594836.5	5	35594492	35595181	Aqcoe3G322300.1.v3.1
3	117	6609267	5	6606543	6611991	Aqcoe3G098900.1.v3.1
3	117	35499769	5	35497266	35502272	Aqcoe3G320400.1.v3.1
3	117	35644753	5	35643915	35645591	Aqcoe3G322900.1.v3.1
3	6360	36484520	5	36484124	36484916	Aqcoe3G337600.1.v3.1
3	1508	35613803	5	35609281	35618325	Aqcoe3G322700.1.v3.1
3	1507	35605729	5	35603198	35608260	Aqcoe3G322500.1.v3.1
3	1506	35542579.5	5	35540162	35544997	Aqcoe3G321300.1.v3.1
3	1506	35542579.5	5	35540162	35544997	Aqcoe3G321300.4.v3.1
3	1505	35512623.5	5	35512226	35513021	Aqcoe3G320700.1.v3.1
1	1504	9103415.5	5	9100370	9106461	Aqcoe1G160100.1.v3.1
1	1503	9151636.5	5	9151065	9152208	Aqcoe1G160800.1.v3.1
4	1503	40388141.5	5	40386819	40389464	Aqcoe4G254000.1.v3.1
1	1503	36025050.5	5	36022610	36027491	Aqcoe1G371700.1.v3.1
3	1573	35227512.5	5	35226589	35228436	Aqcoe3G315700.1.v3.1
3	109	6830628.5	5	6829684	6831573	Aqcoe3G101800.1.v3.1
3	2850	37392551.5	5	37390942	37394161	Aqcoe3G353900.1.v3.1
3	692	3954564.5	5	3950991	3958138	Aqcoe3G063800.1.v3.1
3	2852	6739795	5	6738150	6741440	Aqcoe3G100800.1.v3.1
3	162	34239157.5	5	34238316	34239999	Aqcoe3G300900.1.v3.1
3	162	7535900	5	7535035	7536765	Aqcoe3G111900.1.v3.1
3	2868	34477427	5	34475634	34479220	Aqcoe3G304500.1.v3.1
3	2907	10649830.5	5	10644879	10654782	Aqcoe3G141600.1.v3.1
3	2906	34329049.5	5	34327364	34330735	Aqcoe3G301800.1.v3.1
3	2906	34333679	5	34332018	34335340	Aqcoe3G301900.1.v3.1
3	1715	8647262	5	8646048	8648476	Aqcoe3G122900.1.v3.1
3	714	34278985	5	34275009	34282961	Aqcoe3G301300.1.v3.1
4	714	3216426	5	3215830	3217022	Aqcoe4G036500.1.v3.1
3	714	7450117.5	5	7446264	7453971	Aqcoe3G110500.1.v3.1
3	2864	32574863	5	32566483	32583243	Aqcoe3G280200.1.v3.1
3	30	8059814	5	8057591	8062037	Aqcoe3G117200.1.v3.1
3	30	34012510	5	34010333	34014687	Aqcoe3G298300.1.v3.1
3	157	8928000.5	5	8925570	8930431	Aqcoe3G125600.1.v3.1
3	711	33727727.5	5	33725813	33729642	Aqcoe3G294100.1.v3.1
3	711	8154644.5	5	8152208	8157081	Aqcoe3G117800.1.v3.1
3	1627	33708971.5	5	33707050	33710893	Aqcoe3G293900.1.v3.1
3	1626	3049704	5	3048445	3050963	Aqcoe3G048200.1.v3.1
3	1768	8251797.5	5	8250031	8253564	Aqcoe3G119100.1.v3.1
3	1767	8381213	5	8378402	8384024	Aqcoe3G120000.1.v3.1
3	1766	41863266.5	5	41861644	41864889	Aqcoe3G430700.1.v3.1
3	1765	41917277	5	41915377	41919177	Aqcoe3G431600.1.v3.1
3	24	8606495.5	5	8602718	8610273	Aqcoe3G122300.1.v3.1
3	24	33367779.5	5	33363451	33372108	Aqcoe3G289800.1.v3.1
3	1586	33206074	5	33203972	33208176	Aqcoe3G288100.1.v3.1
3	1713	8968636.5	5	8966344	8970929	Aqcoe3G126400.1.v3.1
3	1583	33111471	5	33110603	33112339	Aqcoe3G286900.1.v3.1
3	156	32806328.5	5	32804194	32808463	Aqcoe3G282800.1.v3.1
3	1580	36975508	5	36974721	36976295	Aqcoe3G346400.1.v3.1
3	155	32611527.5	5	32606499	32616556	Aqcoe3G280300.1.v3.1
3	3452	9306288.5	5	9289298	9323279	Aqcoe3G129500.1.v3.1
5	3453	37847144	5	37846515	37847773	Aqcoe5G381000.1.v3.1
3	3453	9449861	5	9449240	9450482	Aqcoe3G131100.1.v3.1
3	3457	32629069.5	5	32626822	32631317	Aqcoe3G280500.1.v3.1
3	3457	32687734	5	32684302	32691166	Aqcoe3G281200.1.v3.1
3	3458	32406210	5	32403767	32408653	Aqcoe3G278700.1.v3.1
3	152	212917.5	5	210178	215657	Aqcoe3G003000.3.v3.1
3	3460	32345694	5	32344752	32346636	Aqcoe3G277800.1.v3.1
3	701	11462147	5	11461927	11462367	Aqcoe3G145300.1.v3.1
5	701	39373979.5	5	39373758	39374201	Aqcoe5G401900.1.v3.1
5	3018	39553276.5	5	39549901	39556652	Aqcoe5G404800.1.v3.1
5	3017	39504153	5	39497754	39510552	Aqcoe5G403800.1.v3.1
5	3016	38588194.5	5	38586926	38589463	Aqcoe5G389800.1.v3.1
5	2983	39296057.5	5	39292819	39299296	Aqcoe5G400900.1.v3.1
5	10460	9696162.5	5	9694209	9698116	Aqcoe5G167700.1.v3.1
3	2902	11306511.5	5	11301937	11311086	Aqcoe3G143800.1.v3.1
3	2901	21273800	5	21268456	21279144	Aqcoe3G200600.1.v3.1
5	2900	35740392.5	5	35738168	35742617	Aqcoe5G356500.1.v3.1
5	2900	35786778	5	35786282	35787274	Aqcoe5G357200.1.v3.1
3	2900	21231350	5	21227915	21234785	Aqcoe3G200400.1.v3.1
3	2905	11485657	5	11482156	11489158	Aqcoe3G145500.1.v3.1
3	1565	10532584	5	10529702	10535466	Aqcoe3G140500.1.v3.1
5	1799	39017344	5	39014711	39019977	Aqcoe5G396300.1.v3.1
7	185	8790679.5	5	8787605	8793754	Aqcoe7G139800.1.v3.1
3	185	10284964.5	5	10281623	10288306	Aqcoe3G138100.2.v3.1
5	185	38815476.5	5	38814554	38816399	Aqcoe5G393400.1.v3.1
3	185	10284964.5	5	10281623	10288306	Aqcoe3G138100.1.v3.1
5	185	38805928.5	5	38804163	38807694	Aqcoe5G393200.1.v3.1
3	185	10425923.5	5	10424743	10427104	Aqcoe3G139200.1.v3.1
5	185	38738912	5	38736685	38741139	Aqcoe5G392100.1.v3.1
3	1798	39076471.5	5	39075356	39077587	Aqcoe3G380200.1.v3.1
3	1564	10495347	5	10490967	10499727	Aqcoe3G140000.1.v3.1
3	1563	10486944.5	5	10484269	10489620	Aqcoe3G139800.1.v3.1
5	1562	38745351.5	5	38743951	38746752	Aqcoe5G392200.1.v3.1
3	1562	10370743	5	10367682	10373804	Aqcoe3G138600.1.v3.1
5	183	38173149.5	5	38172493	38173806	Aqcoe5G384900.1.v3.1
5	1812	37266364.5	5	37264003	37268726	Aqcoe5G372800.1.v3.1
3	6315	34346985	5	34346530	34347440	Aqcoe3G302100.1.v3.1
3	6315	7438761.5	5	7438460	7439063	Aqcoe3G110300.1.v3.1
3	182	13699476	5	13698665	13700287	Aqcoe3G158800.1.v3.1
5	182	38545747	5	38540206	38551288	Aqcoe5G389300.1.v3.1
5	182	4033478	5	4030940	4036016	Aqcoe5G075400.1.v3.1
5	182	38217909.5	5	38215151	38220668	Aqcoe5G385400.1.v3.1
2	182	36086700	5	36084498	36088902	Aqcoe2G313400.1.v3.1
5	182	38226088	5	38225179	38226997	Aqcoe5G385500.1.v3.1
3	182	10191484	5	10188205	10194763	Aqcoe3G136900.1.v3.1
3	2872	9798491	5	9797350	9799632	Aqcoe3G133700.1.v3.1
5	2994	37714391.5	5	37711907	37716876	Aqcoe5G378900.1.v3.1
5	1804	31742914	5	31739891	31745937	Aqcoe5G326000.1.v3.1
3	1555	40385379	5	40383546	40387212	Aqcoe3G402800.1.v3.1
3	1556	9792371	5	9789645	9795097	Aqcoe3G133600.1.v3.1
5	1556	37961651	5	37958795	37964507	Aqcoe5G382700.1.v3.1
5	1556	37957595	5	37957291	37957899	Aqcoe5G382600.1.v3.1
3	1556	9908598.5	5	9908299	9908898	Aqcoe3G134400.1.v3.1
3	1557	9921125.5	5	9915071	9927180	Aqcoe3G134600.1.v3.1
5	1806	37910837.5	5	37908586	37913089	Aqcoe5G382000.1.v3.1
5	1806	37900940.5	5	37898608	37903273	Aqcoe5G381800.1.v3.1
3	1558	9931980.5	5	9930902	9933059	Aqcoe3G134700.1.v3.1
5	1559	38032970	5	38032837	38033103	Aqcoe5G383400.1.v3.1
3	1559	9952484	5	9949757	9955211	Aqcoe3G135200.1.v3.1
5	179	33315542.5	5	33314919	33316166	Aqcoe5G336600.1.v3.1
7	353	38316824	6	38314785	38318863	Aqcoe7G362900.1.v3.1
7	2077	12782814.5	6	12781292	12784337	Aqcoe7G180200.1.v3.1
7	2080	14169554	6	14165914	14173194	Aqcoe7G190700.1.v3.1
7	2081	14207899	6	14207071	14208727	Aqcoe7G191000.1.v3.1
7	355	14044600.5	6	14039707	14049494	Aqcoe7G190000.1.v3.1
7	356	14162475.5	6	14159951	14165000	Aqcoe7G190600.1.v3.1
7	4742	31813342.5	6	31810922	31815763	Aqcoe7G294900.1.v3.1
7	6113	14525571	6	14523276	14527866	Aqcoe7G194100.1.v3.1
7	6112	41929058	6	41924226	41933890	Aqcoe7G418700.1.v3.1
7	6111	41889639	6	41889451	41889827	Aqcoe7G418200.1.v3.1
2	7444	8996396.5	6	8994127	8998666	Aqcoe2G111000.1.v3.1
2	7444	9009225	6	9003373	9015077	Aqcoe2G111200.1.v3.1
7	7443	41189423	6	41187072	41191774	Aqcoe7G405000.1.v3.1
7	6129	13636159.5	6	13634031	13638288	Aqcoe7G186700.1.v3.1
7	6127	8657721	6	8654415	8661027	Aqcoe7G137600.1.v3.1
7	6127	8657459	6	8653891	8661027	Aqcoe7G137600.2.v3.1
7	6135	16844148.5	6	16841500	16846797	Aqcoe7G213400.1.v3.1
7	6134	42864313.5	6	42861766	42866861	Aqcoe7G432900.1.v3.1
7	403	11481771.5	6	11480289	11483254	Aqcoe7G166200.1.v3.1
7	4697	12521040	6	12515724	12526356	Aqcoe7G177300.1.v3.1
7	309	12115231	6	12110824	12119638	Aqcoe7G172600.1.v3.1
7	4694	12176207	6	12173421	12178993	Aqcoe7G173500.1.v3.1
7	4694	41130035	6	41128097	41131973	Aqcoe7G404000.1.v3.1
7	4691	11927264.5	6	11924723	11929806	Aqcoe7G170500.1.v3.1
7	307	11825834	6	11820593	11831075	Aqcoe7G169200.1.v3.1
7	307	41055894	6	41052626	41059162	Aqcoe7G402300.1.v3.1
7	4726	11267296	6	11265786	11268806	Aqcoe7G162900.1.v3.1
7	305	11261299	6	11257133	11265465	Aqcoe7G162800.1.v3.1
7	2065	8415762	6	8412516	8419008	Aqcoe7G134800.1.v3.1
7	2104	11307196.5	6	11306413	11307980	Aqcoe7G163900.1.v3.1
7	4723	11078635	6	11078405	11078865	Aqcoe7G160500.1.v3.1
7	6097	11114979	6	11112356	11117602	Aqcoe7G160900.1.v3.1
7	6096	11105128	6	11103575	11106681	Aqcoe7G160700.1.v3.1
7	6092	10877376.5	6	10876155	10878598	Aqcoe7G158700.1.v3.1
7	6091	10872330	6	10870600	10874060	Aqcoe7G158600.1.v3.1
7	6090	10835371.5	6	10835075	10835668	Aqcoe7G158100.1.v3.1
7	4707	41439824	6	41437979	41441669	Aqcoe7G409700.1.v3.1
7	4706	8101191.5	6	8100750	8101633	Aqcoe7G130100.1.v3.1
17	6088	79546	6	79062	80030	Aqcoe0017s0012.1.v3.1
7	6089	10704638	6	10700644	10708632	Aqcoe7G156400.1.v3.1
7	6089	41359360	6	41354838	41363882	Aqcoe7G408700.1.v3.1
7	6136	12768851	6	12768391	12769311	Aqcoe7G180000.1.v3.1
7	6093	10883428.5	6	10879887	10886970	Aqcoe7G158800.1.v3.1
7	6094	10890841	6	10890420	10891262	Aqcoe7G158900.1.v3.1
7	6095	11019797.5	6	11019432	11020163	Aqcoe7G159800.1.v3.1
7	4713	41616374	6	41614524	41618224	Aqcoe7G412300.1.v3.1
7	4713	41616885	6	41615546	41618224	Aqcoe7G412300.2.v3.1
7	4719	16892998	6	16889744	16896252	Aqcoe7G214200.1.v3.1
7	4719	16892998	6	16889744	16896252	Aqcoe7G214200.2.v3.1
7	4711	41561742	6	41560902	41562582	Aqcoe7G411600.1.v3.1
7	4711	41559755	6	41559542	41559968	Aqcoe7G411500.1.v3.1
7	4709	41544408.5	6	41543837	41544980	Aqcoe7G411200.1.v3.1
7	4709	10823761	6	10823178	10824344	Aqcoe7G157900.1.v3.1
7	4734	22817874.5	6	22816264	22819485	Aqcoe7G245900.1.v3.1
7	399	42030721	6	42028409	42033033	Aqcoe7G420900.1.v3.1
7	399	9913611.5	6	9911333	9915890	Aqcoe7G151800.1.v3.1
7	2284	8087254	6	8085044	8089464	Aqcoe7G129900.1.v3.1
7	2285	9922165	6	9921306	9923024	Aqcoe7G151900.1.v3.1
7	332	9294804	6	9293461	9296147	Aqcoe7G145400.1.v3.1
7	2184	40068842.5	6	40067437	40070248	Aqcoe7G384800.1.v3.1
7	2185	41332446.5	6	41330861	41334032	Aqcoe7G408200.1.v3.1
3	4253	30175713.5	6	30174399	30177028	Aqcoe3G254400.1.v3.1
7	4385	1525102.5	6	1523957	1526248	Aqcoe7G026300.1.v3.1
3	3079	28543569.5	6	28539988	28547151	Aqcoe3G238100.1.v3.1
1	4211	4174001	6	4173001	4175001	Aqcoe1G078600.1.v3.1
7	4211	321977	6	321331	322623	Aqcoe7G004900.1.v3.1
5	4212	43967134	6	43964893	43969375	Aqcoe5G467800.1.v3.1
1	4212	4204430.5	6	4201621	4207240	Aqcoe1G079000.1.v3.1
3	4214	28319343.5	6	28318301	28320386	Aqcoe3G236400.1.v3.1
3	4215	28364734.5	6	28360369	28369100	Aqcoe3G236700.1.v3.1
3	4215	28357978.5	6	28356908	28359049	Aqcoe3G236600.1.v3.1
3	4217	28380465.5	6	28379869	28381062	Aqcoe3G236900.1.v3.1
7	919	1215112	6	1211438	1218786	Aqcoe7G020000.1.v3.1
3	4230	27747612	6	27747263	27747961	Aqcoe3G232500.1.v3.1
3	4231	27876265	6	27875799	27876731	Aqcoe3G233200.1.v3.1
7	920	1134812.5	6	1131869	1137756	Aqcoe7G018600.1.v3.1
3	3228	26341857	6	26337473	26346241	Aqcoe3G222900.1.v3.1
3	922	26525419.5	6	26524958	26525881	Aqcoe3G224900.1.v3.1
3	923	26348615	6	26347636	26349594	Aqcoe3G223000.1.v3.1
3	18	36643337.5	6	36643005	36643670	Aqcoe3G340500.1.v3.1
3	18	36647876	6	36646756	36648996	Aqcoe3G340700.1.v3.1
3	18	36628438.5	6	36625630	36631247	Aqcoe3G340200.1.v3.1
3	18	36622934	6	36622315	36623553	Aqcoe3G340100.1.v3.1
3	2	6768767.5	6	6766419	6771116	Aqcoe3G101200.1.v3.1
3	2	35188708.5	6	35187260	35190157	Aqcoe3G315200.1.v3.1
3	3	35433630	6	35431202	35436058	Aqcoe3G319200.1.v3.1
6	8979	758624.5	6	757277	759972	Aqcoe6G013600.1.v3.1
5	9526	16861113.5	6	16860559	16861668	Aqcoe5G245000.1.v3.1
5	9525	16870829	6	16869697	16871961	Aqcoe5G245300.1.v3.1
6	7109	22098089	7	22092881	22103297	Aqcoe6G246600.1.v3.1
6	4538	22063924	7	22054398	22073450	Aqcoe6G246300.1.v3.1
6	4540	28307291	7	28306704	28307878	Aqcoe6G303600.1.v3.1
6	4540	28307291	7	28306704	28307878	Aqcoe6G303600.2.v3.1
5	4411	10939132	7	10938774	10939490	Aqcoe5G187000.1.v3.1
6	4411	7108682	7	7108579	7108785	Aqcoe6G128500.1.v3.1
5	1218	8830084	7	8829576	8830592	Aqcoe5G155700.1.v3.1
6	1218	8259215	7	8258773	8259657	Aqcoe6G145000.1.v3.1
6	1036	27807363	7	27806398	27808328	Aqcoe6G296800.1.v3.1
6	1127	28627070.5	7	28626774	28627367	Aqcoe6G307300.1.v3.1
5	1127	7284883.5	7	7284641	7285126	Aqcoe5G132100.1.v3.1
6	3860	2184190	7	2182720	2185660	Aqcoe6G041800.1.v3.1
5	3633	6343695.5	7	6342778	6344613	Aqcoe5G115800.1.v3.1
6	1129	28771082	7	28769594	28772570	Aqcoe6G309100.1.v3.1
5	5543	7881945.5	7	7881057	7882834	Aqcoe5G140900.1.v3.1
5	1132	8074123.5	7	8072736	8075511	Aqcoe5G144200.1.v3.1
6	1132	7419905	7	7418039	7421771	Aqcoe6G132600.1.v3.1
5	5639	9922436	7	9920734	9924138	Aqcoe5G172200.2.v3.1
6	4466	7986411	7	7983763	7989059	Aqcoe6G140900.1.v3.1
6	4485	16305361.5	7	16304842	16305881	Aqcoe6G213900.1.v3.1
6	4486	16455056.5	7	16453890	16456223	Aqcoe6G214600.1.v3.1
5	986	8614984	7	8613030	8616938	Aqcoe5G152600.1.v3.1
6	986	8032412.5	7	8030641	8034184	Aqcoe6G141800.1.v3.1
5	6884	12762253	7	12761188	12763318	Aqcoe5G209300.1.v3.1
5	10154	15881798	7	15881053	15882543	Aqcoe5G237500.1.v3.1
6	3620	8290443.5	7	8289642	8291245	Aqcoe6G145600.1.v3.1
5	3620	8905472.5	7	8903855	8907090	Aqcoe5G156200.1.v3.1
5	1016	8985880	7	8983689	8988071	Aqcoe5G158100.1.v3.1
6	1016	8442582.5	7	8440274	8444891	Aqcoe6G148100.1.v3.1
6	4498	28639822.5	7	28635260	28644385	Aqcoe6G307400.2.v3.1
6	4499	28700654.5	7	28700283	28701026	Aqcoe6G308400.1.v3.1
6	1017	8479824.5	7	8478498	8481151	Aqcoe6G148400.1.v3.1
6	4505	9421721	7	9418409	9425033	Aqcoe6G160400.1.v3.1
6	10734	13655619.5	7	13654591	13656648	Aqcoe6G199700.1.v3.1
6	4468	8027420	7	8027068	8027772	Aqcoe6G141700.1.v3.1
5	4468	8159344	7	8158014	8160674	Aqcoe5G145900.1.v3.1
6	4468	8010719.5	7	8007882	8013557	Aqcoe6G141400.1.v3.1
6	4468	7518231.5	7	7516960	7519503	Aqcoe6G134300.1.v3.1
5	4457	5571372.5	7	5569150	5573595	Aqcoe5G103700.1.v3.1
6	4472	5362569	7	5362194	5362944	Aqcoe6G099600.1.v3.1
5	10211	16037689.5	7	16035898	16039481	Aqcoe5G238700.4.v3.1
6	4473	5383615.5	7	5382596	5384635	Aqcoe6G100000.1.v3.1
4	6246	41113287	7	41111756	41114818	Aqcoe4G260000.1.v3.1
6	4492	12720847.5	7	12718946	12722749	Aqcoe6G193400.1.v3.1
6	4492	13370398	7	13369806	13370990	Aqcoe6G198100.1.v3.1
6	4652	6822745	7	6822567	6822923	Aqcoe6G124400.1.v3.1
6	1066	28848787	7	28845454	28852120	Aqcoe6G310200.1.v3.1
6	1066	28892345.5	7	28891714	28892977	Aqcoe6G311300.1.v3.1
5	4600	12207552.5	7	12202869	12212236	Aqcoe5G202400.7.v3.1
5	4600	12207552.5	7	12202869	12212236	Aqcoe5G202400.1.v3.1
6	1069	5824373.5	7	5823849	5824898	Aqcoe6G108500.1.v3.1
5	1069	12006059	7	12005581	12006537	Aqcoe5G200400.1.v3.1
6	4654	5755681.5	7	5753780	5757583	Aqcoe6G107700.1.v3.1
6	1205	21903637	7	21901654	21905620	Aqcoe6G245500.1.v3.1
6	3803	5859713	7	5859291	5860135	Aqcoe6G108900.1.v3.1
5	4601	12019246.5	7	12016411	12022082	Aqcoe5G200600.1.v3.1
6	4601	5799430.5	7	5797608	5801253	Aqcoe6G108200.1.v3.1
5	4601	12161573	7	12160621	12162525	Aqcoe5G201700.1.v3.1
6	4601	5816849.5	7	5815328	5818371	Aqcoe6G108400.1.v3.1
5	4601	12106590	7	12106289	12106891	Aqcoe5G201200.1.v3.1
5	4602	12027599	7	12026265	12028933	Aqcoe5G200800.1.v3.1
5	4604	11823639	7	11823029	11824249	Aqcoe5G197900.1.v3.1
6	4604	5996355.5	7	5995950	5996761	Aqcoe6G111300.1.v3.1
5	4605	11767075.5	7	11762916	11771235	Aqcoe5G197000.1.v3.1
6	4605	6129884	7	6123576	6136192	Aqcoe6G112900.1.v3.1
5	4605	11583562.5	7	11580622	11586503	Aqcoe5G194900.1.v3.1
7	9575	37463281	7	37461432	37465130	Aqcoe7G351000.1.v3.1
5	4639	16562022	7	16561389	16562655	Aqcoe5G243100.1.v3.1
5	4607	11724174.5	7	11722930	11725419	Aqcoe5G196400.1.v3.1
6	4607	6203816.5	7	6202569	6205064	Aqcoe6G114000.1.v3.1
5	3739	11562873	7	11562474	11563272	Aqcoe5G194500.1.v3.1
6	4641	6323110	7	6321003	6325217	Aqcoe6G116600.1.v3.1
5	1075	11721142.5	7	11720378	11721907	Aqcoe5G196300.1.v3.1
6	1075	6234444.5	7	6233674	6235215	Aqcoe6G114800.1.v3.1
5	4622	6584444	7	6582801	6586087	Aqcoe5G119800.1.v3.1
6	1011	6368462	7	6366967	6369957	Aqcoe6G117400.1.v3.1
6	4449	6375756.5	7	6373438	6378075	Aqcoe6G117500.1.v3.1
5	4449	11533566	7	11527910	11539222	Aqcoe5G194000.1.v3.1
5	4445	11635624.5	7	11631823	11639426	Aqcoe5G195500.1.v3.1
5	4443	11711361.5	7	11708410	11714313	Aqcoe5G196100.1.v3.1
6	4442	30250995.5	7	30248961	30253030	Aqcoe6G327900.1.v3.1
5	4442	6114742.5	7	6113592	6115893	Aqcoe5G111600.1.v3.1
4	10451	3725231	7	3724975	3725487	Aqcoe4G042600.1.v3.1
5	995	11949214.5	7	11947665	11950764	Aqcoe5G199700.1.v3.1
6	995	5856421.5	7	5855035	5857808	Aqcoe6G108800.1.v3.1
6	994	5830038.5	7	5829703	5830374	Aqcoe6G108600.1.v3.1
5	994	12000804.5	7	12000445	12001164	Aqcoe5G200300.1.v3.1
5	4428	12064862.5	7	12063062	12066663	Aqcoe5G200900.1.v3.1
5	992	12418831	7	12418047	12419615	Aqcoe5G204900.1.v3.1
5	1067	41995615	7	41994021	41997209	Aqcoe5G437300.1.v3.1
6	1067	5766607	7	5764239	5768975	Aqcoe6G107900.1.v3.1
5	1067	12176374	7	12173752	12178996	Aqcoe5G202000.1.v3.1
5	1067	41818911.5	7	41818630	41819193	Aqcoe5G434300.1.v3.1
5	4599	15088273.5	7	15085764	15090783	Aqcoe5G232400.1.v3.1
5	1065	7944433	7	7943713	7945153	Aqcoe5G142000.1.v3.1
6	1065	28823206	7	28822510	28823902	Aqcoe6G309900.1.v3.1
6	6928	1035999	7	1035249	1036749	Aqcoe6G019100.1.v3.1
6	991	5531669	7	5530948	5532390	Aqcoe6G103100.1.v3.1
6	3674	5601226.5	7	5594843	5607610	Aqcoe6G104500.1.v3.1
5	3674	12296187.5	7	12287983	12304392	Aqcoe5G203600.1.v3.1
5	3673	12320624.5	7	12319718	12321531	Aqcoe5G203800.1.v3.1
6	3835	5451819	7	5450280	5453358	Aqcoe6G101700.1.v3.1
6	3834	5437366.5	7	5435626	5439107	Aqcoe6G101600.1.v3.1
6	3833	5367089	7	5365663	5368515	Aqcoe6G099700.1.v3.1
5	988	8785603	7	8783725	8787481	Aqcoe5G155400.1.v3.1
6	987	8238715	7	8237637	8239793	Aqcoe6G144700.1.v3.1
5	987	8757157	7	8755350	8758964	Aqcoe5G154600.1.v3.1
6	4469	5295441.5	7	5294877	5296006	Aqcoe6G098000.1.v3.1
6	4467	7991585.5	7	7990278	7992893	Aqcoe6G141000.1.v3.1
6	4506	9569448.5	7	9569110	9569787	Aqcoe6G161700.1.v3.1
6	4506	9561107.5	7	9559768	9562447	Aqcoe6G161500.1.v3.1
6	4500	8635048.5	7	8633597	8636500	Aqcoe6G150600.1.v3.1
5	10155	16196447.5	7	16196220	16196675	Aqcoe5G240300.1.v3.1
2	5194	9659291	8	9654901	9663681	Aqcoe2G117300.1.v3.1
1	5194	40860729.5	8	40858704	40862755	Aqcoe1G437000.1.v3.1
1	5193	40864551.5	8	40864096	40865007	Aqcoe1G437100.1.v3.1
1	5191	40973069.5	8	40971995	40974144	Aqcoe1G438900.1.v3.1
2	5191	9309797	8	9308713	9310881	Aqcoe2G113900.1.v3.1
2	5190	9882578	8	9882268	9882888	Aqcoe2G120500.1.v3.1
1	5190	41027364	8	41027051	41027677	Aqcoe1G439900.1.v3.1
2	5346	15114713	8	15113097	15116329	Aqcoe2G150400.1.v3.1
1	1411	40975954.5	8	40974925	40976984	Aqcoe1G439000.1.v3.1
2	1409	10155899.5	8	10153574	10158225	Aqcoe2G124000.1.v3.1
1	1409	6294796	8	6294084	6295508	Aqcoe1G115500.1.v3.1
1	1409	41143098	8	41139339	41146857	Aqcoe1G441900.1.v3.1
2	1409	22917729.5	8	22915704	22919755	Aqcoe2G184300.1.v3.1
1	1409	41236807	8	41235192	41238422	Aqcoe1G443900.1.v3.1
1	5967	39280951	8	39278808	39283094	Aqcoe1G413700.1.v3.1
2	5969	9748891.5	8	9745979	9751804	Aqcoe2G118900.1.v3.1
2	5971	9785543	8	9783585	9787501	Aqcoe2G119300.1.v3.1
1	5760	40995524.5	8	40994930	40996119	Aqcoe1G439300.1.v3.1
1	9921	8076254	8	8075488	8077020	Aqcoe1G144200.1.v3.1
2	6067	4875933	8	4875330	4876536	Aqcoe2G068300.1.v3.1
1	9959	41002663	8	41001858	41003468	Aqcoe1G439500.1.v3.1
1	1406	41467844.5	8	41467087	41468602	Aqcoe1G447900.1.v3.1
1	1406	41459452.5	8	41458703	41460202	Aqcoe1G447700.1.v3.1
2	1406	12810945	8	12810527	12811363	Aqcoe2G140500.1.v3.1
2	1404	10523653.5	8	10523385	10523922	Aqcoe2G126400.1.v3.1
2	5764	8581878.5	8	8581270	8582487	Aqcoe2G108800.1.v3.1
1	5764	41243839.5	8	41243294	41244385	Aqcoe1G444100.1.v3.1
1	5765	41284213.5	8	41281471	41286956	Aqcoe1G444700.1.v3.1
1	5766	41490973.5	8	41488832	41493115	Aqcoe1G448400.1.v3.1
2	6056	12972354	8	12969467	12975241	Aqcoe2G142100.1.v3.1
1	5924	41710698.5	8	41708984	41712413	Aqcoe1G452000.1.v3.1
2	5924	11185432	8	11182072	11188792	Aqcoe2G131500.1.v3.1
1	9916	42429912.5	8	42428672	42431153	Aqcoe1G464300.1.v3.1
2	5769	12538548.5	8	12538288	12538809	Aqcoe2G137900.1.v3.1
1	5769	41555569	8	41555331	41555807	Aqcoe1G449300.1.v3.1
1	529	41695967	8	41695245	41696689	Aqcoe1G451700.1.v3.1
1	5923	6639200	8	6638623	6639777	Aqcoe1G121200.1.v3.1
1	5922	6663998	8	6663160	6664836	Aqcoe1G121800.1.v3.1
1	5814	38707711.5	8	38706342	38709081	Aqcoe1G405200.1.v3.1
1	5815	38867738	8	38863826	38871650	Aqcoe1G407200.1.v3.1
1	5816	41799479.5	8	41798545	41800414	Aqcoe1G453400.1.v3.1
1	5817	41831748	8	41823598	41839898	Aqcoe1G453800.2.v3.1
1	620	7227317.5	8	7226173	7228462	Aqcoe1G130800.1.v3.1
2	620	25323018.5	8	25320469	25325568	Aqcoe2G208100.1.v3.1
1	5818	41914382.5	8	41912820	41915945	Aqcoe1G454700.1.v3.1
2	5818	10935273	8	10933759	10936787	Aqcoe2G129500.1.v3.1
2	6044	20437975	8	20427757	20448193	Aqcoe2G170100.1.v3.1
1	5785	3010155	8	3009415	3010895	Aqcoe1G060100.1.v3.1
1	5786	3079824	8	3078702	3080946	Aqcoe1G061400.1.v3.1
2	5786	4390281.5	8	4389456	4391107	Aqcoe2G061800.1.v3.1
1	5295	6153288	8	6149298	6157278	Aqcoe1G113200.1.v3.1
2	5787	10215473.5	8	10214387	10216560	Aqcoe2G124300.1.v3.1
1	5787	6078265	8	6077368	6079162	Aqcoe1G111900.1.v3.1
2	8813	633175	8	627736	638614	Aqcoe2G008200.1.v3.1
1	5147	6492331.5	8	6488043	6496620	Aqcoe1G118800.1.v3.1
1	5146	6469818.5	8	6467433	6472204	Aqcoe1G118300.1.v3.1
1	5145	148035	8	146115	149955	Aqcoe1G002900.1.v3.1
1	5144	4306218.5	8	4303864	4308573	Aqcoe1G081000.1.v3.1
1	1400	6548565.5	8	6546253	6550878	Aqcoe1G120200.1.v3.1
1	1407	41455473	8	41454491	41456455	Aqcoe1G447600.1.v3.1
2	1407	8106892	8	8105430	8108354	Aqcoe2G104900.1.v3.1
1	1407	41386591.5	8	41385576	41387607	Aqcoe1G446600.1.v3.1
1	1407	41340759	8	41338078	41343440	Aqcoe1G446000.1.v3.1
1	1407	41326147.5	8	41324479	41327816	Aqcoe1G445600.1.v3.1
3	4269	27389854	8	27384478	27395230	Aqcoe3G230200.1.v3.1
5	4360	43977662.5	8	43976740	43978585	Aqcoe5G468000.1.v3.1
7	4360	299059.5	8	296993	301126	Aqcoe7G004600.1.v3.1
7	4359	360492.5	8	359646	361339	Aqcoe7G005500.1.v3.1
7	10497	34576628	8	34574297	34578959	Aqcoe7G316100.1.v3.1
7	942	199948.5	8	197608	202289	Aqcoe7G002500.1.v3.1
5	942	43636821	8	43634955	43638687	Aqcoe5G462100.1.v3.1
2	942	10059967.5	8	10057390	10062545	Aqcoe2G122300.1.v3.1
5	942	3837996.5	8	3836827	3839166	Aqcoe5G071500.1.v3.1
7	942	139962	8	138199	141725	Aqcoe7G001700.1.v3.1
3	8911	30731350.5	8	30728106	30734595	Aqcoe3G260500.1.v3.1
7	3269	208010.5	8	206923	209098	Aqcoe7G002700.1.v3.1
7	3270	219504.5	8	219127	219882	Aqcoe7G002900.1.v3.1
1	3270	40987481.5	8	40987134	40987829	Aqcoe1G439200.1.v3.1
7	3271	286496.5	8	284618	288375	Aqcoe7G004200.2.v3.1
5	943	43623171.5	8	43621516	43624827	Aqcoe5G461900.1.v3.1
7	4355	453361.5	8	452483	454240	Aqcoe7G007300.1.v3.1
3	707	8907363.5	8	8905507	8909220	Aqcoe3G125400.1.v3.1
3	707	32842939.5	8	32840603	32845276	Aqcoe3G283500.1.v3.1
3	22	2517466	8	2513951	2520981	Aqcoe3G039400.1.v3.1
3	22	36856994	8	36855186	36858802	Aqcoe3G344200.2.v3.1
3	706	8989732.5	8	8987438	8992027	Aqcoe3G126700.1.v3.1
3	3412	8390089.5	8	8388057	8392122	Aqcoe3G120100.1.v3.1
3	154	9158119	8	9156702	9159536	Aqcoe3G128900.1.v3.1
3	154	32321950	8	32320582	32323318	Aqcoe3G277400.1.v3.1
3	3454	32820580	8	32817983	32823177	Aqcoe3G283000.1.v3.1
3	3455	32792987.5	8	32789615	32796360	Aqcoe3G282600.1.v3.1
3	2859	32361700	8	32360783	32362617	Aqcoe3G278100.1.v3.1
3	3456	32751846.5	8	32749079	32754614	Aqcoe3G282300.1.v3.1
3	3459	32400740	8	32398821	32402659	Aqcoe3G278600.1.v3.1
3	3522	9166928	8	9164862	9168994	Aqcoe3G129000.1.v3.1
3	3523	9141168	8	9140409	9141927	Aqcoe3G128700.1.v3.1
3	3524	9098108	8	9093229	9102987	Aqcoe3G128100.1.v3.1
3	3462	32309620	8	32306635	32312605	Aqcoe3G277100.1.v3.1
5	7505	39517804	8	39515473	39520135	Aqcoe5G404100.1.v3.1
5	7507	39623178.5	8	39620415	39625942	Aqcoe5G405700.1.v3.1
3	10065	3091841	8	3091129	3092553	Aqcoe3G048900.1.v3.1
7	3315	3226239	9	3225070	3227408	Aqcoe7G053400.1.v3.1
7	3316	3005991.5	9	3005758	3006225	Aqcoe7G050800.1.v3.1
7	3317	2962681.5	9	2959888	2965475	Aqcoe7G050100.1.v3.1
7	3318	2950629	9	2944216	2957042	Aqcoe7G050000.1.v3.1
7	812	2791893.5	9	2790177	2793610	Aqcoe7G047500.1.v3.1
7	814	2724550	9	2721500	2727600	Aqcoe7G046300.1.v3.1
7	814	2705185.5	9	2703765	2706606	Aqcoe7G046100.1.v3.1
7	815	2716123.5	9	2715018	2717229	Aqcoe7G046200.1.v3.1
7	3280	1325579	9	1324917	1326241	Aqcoe7G022200.1.v3.1
7	3281	2547363.5	9	2546472	2548255	Aqcoe7G043600.1.v3.1
7	10309	3416933.5	9	3415597	3418270	Aqcoe7G056200.1.v3.1
7	3327	2458039	9	2457093	2458985	Aqcoe7G041400.1.v3.1
7	951	2982621.5	9	2980998	2984245	Aqcoe7G050500.1.v3.1
5	951	24605021	9	24602722	24607320	Aqcoe5G291900.1.v3.1
7	3329	2362162.5	9	2358492	2365833	Aqcoe7G039500.1.v3.1
5	840	42600102.5	9	42596872	42603333	Aqcoe5G445600.1.v3.1
7	840	1077776.5	9	1075509	1080044	Aqcoe7G017200.1.v3.1
7	856	3814177.5	9	3812456	3815899	Aqcoe7G062900.2.v3.1
7	856	3814177.5	9	3812456	3815899	Aqcoe7G062900.1.v3.1
7	3171	2071546.5	9	2070894	2072199	Aqcoe7G034500.1.v3.1
7	3169	4166418.5	9	4162922	4169915	Aqcoe7G069100.1.v3.1
7	845	1854307	9	1851509	1857105	Aqcoe7G031100.1.v3.1
7	845	10110211.5	9	10107417	10113006	Aqcoe7G153000.1.v3.1
7	844	1831577	9	1828458	1834696	Aqcoe7G030800.1.v3.1
7	844	1824038	9	1821640	1826436	Aqcoe7G030700.1.v3.1
7	3134	1707040.5	9	1706238	1707843	Aqcoe7G028900.1.v3.1
1	859	40372382	9	40371604	40373160	Aqcoe1G429700.1.v3.1
7	859	1754120.5	9	1753290	1754951	Aqcoe7G029800.1.v3.1
7	10301	1535544	9	1535297	1535791	Aqcoe7G026500.1.v3.1
7	3132	1665875.5	9	1659669	1672082	Aqcoe7G028300.1.v3.1
7	3130	1179881	9	1178412	1181350	Aqcoe7G019300.1.v3.1
7	3191	2572308	9	2569761	2574855	Aqcoe7G043900.1.v3.1
7	3192	1636159.5	9	1635310	1637009	Aqcoe7G027800.1.v3.1
5	3110	42180074.5	9	42176376	42183773	Aqcoe5G440300.1.v3.1
7	3184	1299264.5	9	1296868	1301661	Aqcoe7G021600.1.v3.1
5	3094	41952949.5	9	41951744	41954155	Aqcoe5G436600.1.v3.1
5	6755	39716030.5	9	39713877	39718184	Aqcoe5G407400.1.v3.1
5	6754	39707296.5	9	39703861	39710732	Aqcoe5G407300.1.v3.1
7	847	2005999	9	2004509	2007489	Aqcoe7G033800.1.v3.1
5	3092	40516962.5	9	40514222	40519703	Aqcoe5G417300.2.v3.1
7	6699	1119786.5	9	1119475	1120098	Aqcoe7G018300.1.v3.1
5	3109	42360727.5	9	42359853	42361602	Aqcoe5G443000.1.v3.1
7	3183	3699934	9	3696761	3703107	Aqcoe7G060900.1.v3.1
7	3128	992867	9	991353	994381	Aqcoe7G015900.1.v3.1
7	895	1308009	9	1306629	1309389	Aqcoe7G021700.1.v3.1
7	960	3802972	9	3801507	3804437	Aqcoe7G062600.1.v3.1
5	3233	42205323.5	9	42200107	42210540	Aqcoe5G440500.1.v3.1
5	3260	42594736.5	9	42593812	42595661	Aqcoe5G445500.1.v3.1
5	3258	44072627	9	44071704	44073550	Aqcoe5G470300.1.v3.1
5	890	42676260	9	42674974	42677546	Aqcoe5G447400.1.v3.1
7	890	974735	9	973511	975959	Aqcoe7G015500.1.v3.1
7	889	956279.5	9	955572	956987	Aqcoe7G015200.1.v3.1
7	888	945901.5	9	944994	946809	Aqcoe7G014900.1.v3.1
7	4371	1082104	9	1081180	1083028	Aqcoe7G017300.1.v3.1
5	4280	43207232.5	9	43201872	43212593	Aqcoe5G455300.3.v3.1
7	4380	2401643.5	9	2401287	2402000	Aqcoe7G040400.1.v3.1
5	4283	43346223	9	43344306	43348140	Aqcoe5G457100.1.v3.1
7	4283	809611.5	9	808038	811185	Aqcoe7G012700.1.v3.1
3	7038	30365145.5	9	30357337	30372954	Aqcoe3G256000.1.v3.1
7	4351	5930887	9	5929227	5932547	Aqcoe7G098200.1.v3.1
5	7076	43436511	9	43436348	43436674	Aqcoe5G459100.1.v3.1
7	4352	1868448	9	1866749	1870147	Aqcoe7G031200.1.v3.1
5	4304	41920420.5	9	41916244	41924597	Aqcoe5G435600.1.v3.1
5	4304	41918400	9	41917163	41919637	Aqcoe5G435700.1.v3.1
7	3347	1441948	9	1439926	1443970	Aqcoe7G024300.1.v3.1
1	5827	2563153.5	10	2562022	2564285	Aqcoe1G050700.1.v3.1
1	5827	703053.5	10	701197	704910	Aqcoe1G013100.1.v3.1
2	6076	729931	10	729123	730739	Aqcoe2G009500.1.v3.1
2	1436	765064	10	763379	766749	Aqcoe2G010100.1.v3.1
2	6075	746858	10	743820	749896	Aqcoe2G009800.1.v3.1
1	9935	42684302	10	42683252	42685352	Aqcoe1G469000.1.v3.1
1	5848	369803	10	368806	370800	Aqcoe1G006800.1.v3.1
2	7415	3317212.5	10	3316572	3317853	Aqcoe2G048900.1.v3.1
1	5323	2174781	10	2173788	2175774	Aqcoe1G042400.1.v3.1
1	7255	393996	10	393241	394751	Aqcoe1G007300.1.v3.1
1	1438	174705.5	10	174060	175351	Aqcoe1G003400.1.v3.1
1	7385	43671514.5	10	43670870	43672159	Aqcoe1G485400.1.v3.1
1	5954	3117960	10	3116876	3119044	Aqcoe1G061900.1.v3.1
1	5828	709727.5	10	707960	711495	Aqcoe1G013300.1.v3.1
2	8338	4248852.5	10	4245384	4252321	Aqcoe2G060200.1.v3.1
2	8338	756305	10	752692	759918	Aqcoe2G009900.1.v3.1
1	8338	821766	10	819624	823908	Aqcoe1G016000.1.v3.1
1	8347	2016197	10	2014696	2017698	Aqcoe1G039600.1.v3.1
1	5282	40302560.5	10	40301569	40303552	Aqcoe1G428600.1.v3.1
1	5269	2796725.5	10	2794733	2798718	Aqcoe1G055900.1.v3.1
1	8335	3827904	10	3825887	3829921	Aqcoe1G073400.1.v3.1
1	1425	2818464.5	10	2816700	2820229	Aqcoe1G056200.1.v3.1
1	1425	2844229	10	2843139	2845319	Aqcoe1G056700.1.v3.1
2	10027	1804033.5	10	1802092	1805975	Aqcoe2G026500.1.v3.1
1	1422	3037644.5	10	3035827	3039462	Aqcoe1G060600.1.v3.1
1	5310	3032370.5	10	3030631	3034110	Aqcoe1G060500.1.v3.1
1	8491	41194076	10	41193787	41194365	Aqcoe1G443200.1.v3.1
2	8491	10118159	10	10117671	10118647	Aqcoe2G123500.1.v3.1
2	9250	1304126	10	1302419	1305833	Aqcoe2G018500.1.v3.1
2	487	5471655	10	5470362	5472948	Aqcoe2G076100.1.v3.1
1	487	38513082	10	38512253	38513911	Aqcoe1G401500.1.v3.1
1	2606	38560959.5	10	38559809	38562110	Aqcoe1G402200.1.v3.1
1	1353	37925713.5	10	37923373	37928054	Aqcoe1G393400.1.v3.1
2	1353	5918395	10	5917828	5918962	Aqcoe2G080800.1.v3.1
1	5133	38287642	10	38286768	38288516	Aqcoe1G398600.1.v3.1
1	5132	38207582	10	38206904	38208260	Aqcoe1G397400.1.v3.1
2	5370	5746777.5	10	5741076	5752479	Aqcoe2G079200.1.v3.1
2	5369	5807596	10	5806884	5808308	Aqcoe2G080000.1.v3.1
2	5368	5879658.5	10	5877475	5881842	Aqcoe2G080500.1.v3.1
1	5128	8132567	10	8131870	8133264	Aqcoe1G145300.1.v3.1
2	595	5922634	10	5922258	5923010	Aqcoe2G080900.1.v3.1
1	595	37918809	10	37918463	37919155	Aqcoe1G393300.1.v3.1
2	2658	6006034	10	6002868	6009200	Aqcoe2G081600.1.v3.1
2	2657	6168517	10	6164183	6172851	Aqcoe2G083900.1.v3.1
2	2656	6200202	10	6196900	6203504	Aqcoe2G084100.1.v3.1
1	480	38948082	10	38947817	38948347	Aqcoe1G408500.1.v3.1
5	480	1653383	10	1652968	1653798	Aqcoe5G030800.1.v3.1
5	480	1702928	10	1702569	1703287	Aqcoe5G031800.1.v3.1
1	480	8544203.5	10	8543871	8544536	Aqcoe1G151400.1.v3.1
2	480	39227971	10	39227568	39228374	Aqcoe2G369200.1.v3.1
1	480	38265488	10	38265077	38265899	Aqcoe1G397900.1.v3.1
2	480	28548400	10	28548040	28548760	Aqcoe2G227500.1.v3.1
1	5252	8540013	10	8539435	8540591	Aqcoe1G151300.1.v3.1
2	5365	6213325.5	10	6211793	6214858	Aqcoe2G084300.1.v3.1
2	5364	28840822	10	28839797	28841847	Aqcoe2G230100.1.v3.1
1	7268	8298434	10	8296640	8300228	Aqcoe1G147400.1.v3.1
1	5250	8611793	10	8610277	8613309	Aqcoe1G152500.1.v3.1
1	10390	40855038.5	10	40854946	40855131	Aqcoe1G436800.1.v3.1
2	10575	42583197.5	10	42580190	42586205	Aqcoe2G429100.1.v3.1
1	476	8437352	10	8436725	8437979	Aqcoe1G150000.1.v3.1
2	476	6098142.5	10	6097474	6098811	Aqcoe2G082800.1.v3.1
2	476	6494210	10	6493334	6495086	Aqcoe2G087800.1.v3.1
1	476	39021439	10	39020997	39021881	Aqcoe1G409800.1.v3.1
5	476	17701507	10	17700605	17702409	Aqcoe5G252800.1.v3.1
6	476	2258219.5	10	2257163	2259276	Aqcoe6G043200.1.v3.1
2	5352	12953180.5	10	12950674	12955687	Aqcoe2G142000.1.v3.1
1	5246	4499715.5	10	4498765	4500666	Aqcoe1G084300.1.v3.1
2	5246	7809115	10	7808136	7810094	Aqcoe2G104100.1.v3.1
1	1346	39111949.5	10	39110757	39113142	Aqcoe1G411000.1.v3.1
2	6034	6822433.5	10	6819076	6825791	Aqcoe2G092000.1.v3.1
1	5928	39095654	10	39093534	39097774	Aqcoe1G410700.1.v3.1
1	5927	39148977.5	10	39147290	39150665	Aqcoe1G411700.1.v3.1
1	5925	41649854	10	41646534	41653174	Aqcoe1G450600.1.v3.1
1	5925	41649854	10	41646534	41653174	Aqcoe1G450600.3.v3.1
1	1343	39784496.5	10	39781965	39787028	Aqcoe1G420500.1.v3.1
2	6033	6867643.5	10	6866910	6868377	Aqcoe2G092800.1.v3.1
1	5905	39575409.5	10	39572667	39578152	Aqcoe1G417400.1.v3.1
1	5903	39697795.5	10	39695677	39699914	Aqcoe1G419400.1.v3.1
2	5903	6896698.5	10	6893940	6899457	Aqcoe2G093100.1.v3.1
5	5558	4352793	11	4351927	4353659	Aqcoe5G081600.1.v3.1
5	5559	4431845.5	11	4426477	4437214	Aqcoe5G082700.1.v3.1
5	5560	4471212.5	11	4470563	4471862	Aqcoe5G083600.1.v3.1
5	5561	4508854	11	4507789	4509919	Aqcoe5G084200.1.v3.1
5	2986	39369593	11	39365724	39373462	Aqcoe5G401800.1.v3.1
5	2987	39435909	11	39435179	39436639	Aqcoe5G402800.1.v3.1
5	2989	4550790.5	11	4548844	4552737	Aqcoe5G085200.1.v3.1
2	2786	35067449	11	35066139	35068759	Aqcoe2G297900.1.v3.1
5	2786	4514044	11	4513501	4514587	Aqcoe5G084400.1.v3.1
2	2787	35051370.5	11	35049191	35053550	Aqcoe2G297800.1.v3.1
2	2788	34929141	11	34926221	34932061	Aqcoe2G296100.1.v3.1
5	5099	4868935	11	4867622	4870248	Aqcoe5G090800.1.v3.1
1	503	42627669.5	11	42625681	42629658	Aqcoe1G468200.1.v3.1
3	503	336295.5	11	334268	338323	Aqcoe3G005600.1.v3.1
5	5565	4680234.5	11	4678634	4681835	Aqcoe5G087400.1.v3.1
2	5511	34765715.5	11	34763258	34768173	Aqcoe2G294300.1.v3.1
2	5511	34810489	11	34808654	34812324	Aqcoe2G295000.1.v3.1
5	7333	4462508	11	4461654	4463362	Aqcoe5G083300.1.v3.1
2	7333	35421917	11	35421458	35422376	Aqcoe2G303700.1.v3.1
2	5513	34638746.5	11	34636053	34641440	Aqcoe2G292500.1.v3.1
2	5514	34624620.5	11	34621898	34627343	Aqcoe2G292300.1.v3.1
5	5515	4796042.5	11	4795047	4797038	Aqcoe5G089200.1.v3.1
2	5515	34599099	11	34597597	34600601	Aqcoe2G292100.1.v3.1
2	5516	34580538.5	11	34578057	34583020	Aqcoe2G291800.1.v3.1
2	5450	40846401	11	40845263	40847539	Aqcoe2G400500.1.v3.1
5	5569	4829835.5	11	4828283	4831388	Aqcoe5G090000.1.v3.1
2	2718	33981669	11	33979769	33983569	Aqcoe2G283600.2.v3.1
2	2716	33809317	11	33808930	33809704	Aqcoe2G280900.1.v3.1
2	5519	34160724	11	34159376	34162072	Aqcoe2G285900.1.v3.1
5	10701	21621746	11	21619472	21624020	Aqcoe5G273100.1.v3.1
2	5521	33957077.5	11	33954552	33959603	Aqcoe2G283300.1.v3.1
5	9212	439199	11	436282	442116	Aqcoe5G007100.1.v3.1
2	5494	33551604	11	33548751	33554457	Aqcoe2G278700.1.v3.1
2	2712	37518061.5	11	37516004	37520119	Aqcoe2G339200.1.v3.1
5	2712	3862621.5	11	3861204	3864039	Aqcoe5G072300.1.v3.1
5	2712	3237229	11	3236352	3238106	Aqcoe5G058900.1.v3.1
5	2712	3227463	11	3225215	3229711	Aqcoe5G058800.1.v3.1
2	5495	33542656.5	11	33541486	33543827	Aqcoe2G278500.1.v3.1
2	5496	33522552.5	11	33520859	33524246	Aqcoe2G278300.1.v3.1
2	5497	33391444.5	11	33390266	33392623	Aqcoe2G277400.1.v3.1
2	1307	38266403	11	38264738	38268068	Aqcoe2G352300.1.v3.1
2	1307	36771019	11	36769606	36772432	Aqcoe2G325300.1.v3.1
5	1307	2614679	11	2613043	2616315	Aqcoe5G048600.1.v3.1
2	5502	33144193	11	33142647	33145739	Aqcoe2G274600.1.v3.1
2	735	32164584.5	11	32161551	32167618	Aqcoe2G263500.1.v3.1
5	735	20169652.5	11	20166794	20172511	Aqcoe5G267700.1.v3.1
2	4908	32865590.5	11	32865237	32865944	Aqcoe2G271200.1.v3.1
2	4907	32804021.5	11	32801135	32806908	Aqcoe2G270700.1.v3.1
2	4906	32787555	11	32783679	32791431	Aqcoe2G270600.1.v3.1
2	9154	42870561	11	42869091	42872031	Aqcoe2G434600.1.v3.1
2	734	31541479	11	31540814	31542144	Aqcoe2G257100.1.v3.1
3	734	8733748	11	8732830	8734666	Aqcoe3G123800.1.v3.1
7	9137	12927362.5	11	12925863	12928862	Aqcoe7G181900.1.v3.1
2	4910	32897740.5	11	32895308	32900173	Aqcoe2G271700.1.v3.1
2	1306	38262040	11	38260318	38263762	Aqcoe2G352200.1.v3.1
2	5499	33305914.5	11	33304501	33307328	Aqcoe2G276500.1.v3.1
2	5498	33317064.5	11	33309657	33324472	Aqcoe2G276600.1.v3.1
5	785	26008520.5	11	26006902	26010139	Aqcoe5G298500.1.v3.1
5	9226	4512089	11	4511493	4512685	Aqcoe5G084300.1.v3.1
2	5493	34085644.5	11	34083608	34087681	Aqcoe2G284900.1.v3.1
2	5493	33620049	11	33619412	33620686	Aqcoe2G279400.1.v3.1
2	5491	33672631.5	11	33665536	33679727	Aqcoe2G279700.1.v3.1
5	7315	357104.5	11	355938	358271	Aqcoe5G005600.1.v3.1
2	740	33535607.5	11	33535212	33536003	Aqcoe2G278400.1.v3.1
2	1311	33380100.5	11	33378035	33382166	Aqcoe2G277200.1.v3.1
2	1312	33787744	11	33785718	33789770	Aqcoe2G280600.1.v3.1
5	5090	741856	11	741470	742242	Aqcoe5G012300.1.v3.1
5	755	4908308	11	4907366	4909250	Aqcoe5G091500.1.v3.1
2	755	34465966.5	11	34464830	34467103	Aqcoe2G290200.1.v3.1
3	6665	34886355	11	34885907	34886803	Aqcoe3G310800.1.v3.1
5	7238	25406701	11	25399743	25413659	Aqcoe5G296100.1.v3.1
2	4930	34058956	11	34058420	34059492	Aqcoe2G284800.1.v3.1
2	4951	34857830.5	11	34854335	34861326	Aqcoe2G295800.1.v3.1
2	4952	34959123.5	11	34958472	34959775	Aqcoe2G296600.1.v3.1
2	4954	34459031.5	11	34454016	34464047	Aqcoe2G290100.1.v3.1
5	5098	4884138	11	4883340	4884936	Aqcoe5G091200.1.v3.1
6	8101	16927757.5	12	16925176	16930339	Aqcoe6G215700.1.v3.1
6	4547	25199107	12	25198811	25199403	Aqcoe6G272900.1.v3.1
5	1056	10872537.5	12	10870734	10874341	Aqcoe5G185900.1.v3.1
5	1056	15299188	12	15295346	15303030	Aqcoe5G234200.1.v3.1
5	1056	15411930.5	12	15410614	15413247	Aqcoe5G234600.1.v3.1
6	1056	7140667.5	12	7138955	7142380	Aqcoe6G129000.1.v3.1
5	4434	7200522.5	12	7199433	7201612	Aqcoe5G130800.1.v3.1
6	1058	20972919.5	12	20969737	20976102	Aqcoe6G241300.1.v3.1
5	4433	7789422.5	12	7788876	7789969	Aqcoe5G138400.1.v3.1
5	4432	7797109	12	7795070	7799148	Aqcoe5G138600.1.v3.1
6	7118	17433827	12	17431939	17435715	Aqcoe6G218600.1.v3.1
5	1060	7105440	12	7097741	7113139	Aqcoe5G129600.1.v3.1
6	8099	6289963.5	12	6289285	6290642	Aqcoe6G116000.1.v3.1
6	4522	26612641.5	12	26609456	26615827	Aqcoe6G284800.1.v3.1
6	10252	1395359.5	12	1394198	1396521	Aqcoe6G025800.2.v3.1
6	4521	26643843.5	12	26639293	26648394	Aqcoe6G285200.1.v3.1
6	1197	18274987.5	12	18272696	18277279	Aqcoe6G223100.1.v3.1
5	7176	10020311.5	12	10015109	10025514	Aqcoe5G173400.1.v3.1
6	1195	15849218.5	12	15848871	15849566	Aqcoe6G211100.1.v3.1
5	1195	12905765	12	12905386	12906144	Aqcoe5G211000.1.v3.1
6	4661	7358766	12	7358375	7359157	Aqcoe6G131500.1.v3.1
6	4665	18379704.5	12	18377568	18381841	Aqcoe6G223900.1.v3.1
6	4664	18351521.5	12	18350728	18352315	Aqcoe6G223500.1.v3.1
5	1103	12705275	12	12703476	12707074	Aqcoe5G208800.1.v3.1
5	1103	12712865	12	12710271	12715459	Aqcoe5G208900.1.v3.1
6	4670	29957981.5	12	29954868	29961095	Aqcoe6G324400.1.v3.1
5	7104	11179661.5	12	11178708	11180615	Aqcoe5G188800.1.v3.1
6	4669	29932490	12	29930317	29934663	Aqcoe6G324100.1.v3.1
7	8165	10833312	12	10833133	10833491	Aqcoe7G158000.3.v3.1
7	8165	10830711.5	12	10827932	10833491	Aqcoe7G158000.2.v3.1
5	4614	10227475	12	10226231	10228719	Aqcoe5G177100.1.v3.1
6	4614	21567920	12	21567064	21568776	Aqcoe6G244500.1.v3.1
5	4613	10321678.5	12	10320676	10322681	Aqcoe5G178800.1.v3.1
6	1096	23287215.5	12	23282049	23292382	Aqcoe6G256900.1.v3.1
5	4416	10476613	12	10474631	10478595	Aqcoe5G180700.1.v3.1
6	4418	22878277	12	22875906	22880648	Aqcoe6G254500.1.v3.1
5	4418	10404716	12	10402472	10406960	Aqcoe5G179700.1.v3.1
5	4419	10332370	12	10331127	10333613	Aqcoe5G179100.1.v3.1
5	4420	10318790.5	12	10318422	10319159	Aqcoe5G178700.1.v3.1
5	4421	10272909.5	12	10271001	10274818	Aqcoe5G177900.1.v3.1
5	976	10278747.5	12	10275613	10281882	Aqcoe5G178000.1.v3.1
6	976	22193476	12	22190381	22196571	Aqcoe6G247900.1.v3.1
5	4392	8704314.5	12	8699785	8708844	Aqcoe5G154000.1.v3.1
5	4393	8735220	12	8728718	8741722	Aqcoe5G154400.1.v3.1
6	9089	7396662	12	7394026	7399298	Aqcoe6G132400.1.v3.1
5	7860	38797029	12	38794742	38799316	Aqcoe5G393100.1.v3.1
5	4395	12674792	12	12674184	12675400	Aqcoe5G208200.1.v3.1
6	4478	6335236	12	6334800	6335672	Aqcoe6G116900.1.v3.1
6	4479	6550923	12	6548924	6552922	Aqcoe6G119900.1.v3.1
6	4481	15650665	12	15650187	15651143	Aqcoe6G209700.1.v3.1
6	4482	16058163	12	16056586	16059740	Aqcoe6G212800.1.v3.1
6	1006	15993291.5	12	15992453	15994130	Aqcoe6G212100.1.v3.1
5	4399	12918488	12	12916040	12920936	Aqcoe5G211300.1.v3.1
6	1198	18357130	12	18353116	18361144	Aqcoe6G223600.1.v3.1
6	1198	18373638.5	12	18372050	18375227	Aqcoe6G223800.1.v3.1
6	8076	17309828.5	12	17308482	17311175	Aqcoe6G218000.1.v3.1
6	4525	16950442.5	12	16950112	16950773	Aqcoe6G216000.1.v3.1
5	4435	7115007	12	7113629	7116385	Aqcoe5G129700.1.v3.1
5	7110	7921204	12	7920621	7921787	Aqcoe5G141600.1.v3.1
6	4403	11901254	12	11899500	11903008	Aqcoe6G185600.1.v3.1
5	4403	6757061.5	12	6754914	6759209	Aqcoe5G123000.1.v3.1
5	4402	6749511	12	6748541	6750481	Aqcoe5G122800.1.v3.1
6	8104	11988025.5	12	11982066	11993985	Aqcoe6G187200.1.v3.1
6	8085	29610506	12	29606732	29614280	Aqcoe6G321200.1.v3.1
6	4491	12355235	12	12351552	12358918	Aqcoe6G189900.1.v3.1
6	4490	8282389	12	8277142	8287636	Aqcoe6G145500.1.v3.1
5	4490	8916071	12	8913676	8918466	Aqcoe5G156500.1.v3.1
6	4490	8333680	12	8333205	8334155	Aqcoe6G146500.1.v3.1
6	4022	11947173	12	11946102	11948244	Aqcoe6G186400.1.v3.1
2	7344	34146532	13	34146228	34146836	Aqcoe2G285700.1.v3.1
2	5437	31565191.5	13	31561484	31568899	Aqcoe2G257500.1.v3.1
5	5629	17691700.5	13	17688758	17694643	Aqcoe5G252700.1.v3.1
6	5629	2253473.5	13	2251127	2255820	Aqcoe6G043100.1.v3.1
5	5630	17685088	13	17682703	17687473	Aqcoe5G252600.1.v3.1
5	751	24755261	13	24753187	24757335	Aqcoe5G293000.1.v3.1
1	5732	7161431	13	7160245	7162617	Aqcoe1G129700.1.v3.1
1	5731	7007690.5	13	7006502	7008879	Aqcoe1G127300.1.v3.1
2	619	25461901.5	13	25459262	25464541	Aqcoe2G208700.1.v3.1
2	6051	25302055.5	13	25297481	25306630	Aqcoe2G207900.1.v3.1
2	6050	25418658.5	13	25417295	25420022	Aqcoe2G208400.1.v3.1
1	5730	6920667.5	13	6917184	6924151	Aqcoe1G125700.1.v3.1
1	5729	6862815	13	6860933	6864697	Aqcoe1G124600.2.v3.1
1	5729	6862815	13	6860933	6864697	Aqcoe1G124600.1.v3.1
1	2548	6964753.5	13	6962001	6967506	Aqcoe1G126700.1.v3.1
1	5726	6595569.5	13	6595202	6595937	Aqcoe1G120900.1.v3.1
1	1446	7498858	13	7497960	7499756	Aqcoe1G135600.1.v3.1
1	5727	6682548	13	6679974	6685122	Aqcoe1G122000.1.v3.1
2	7361	9907198	13	9902229	9912167	Aqcoe2G121000.1.v3.1
1	5728	6806093	13	6792198	6819988	Aqcoe1G123800.1.v3.1
2	6061	3965398	13	3963747	3967049	Aqcoe2G056900.1.v3.1
2	1396	25263210	13	25262449	25263971	Aqcoe2G207300.1.v3.1
1	1396	7245595.5	13	7244767	7246424	Aqcoe1G131200.1.v3.1
2	6062	21813771	13	21809822	21817720	Aqcoe2G177800.1.v3.1
2	615	7213321.5	13	7212373	7214270	Aqcoe2G097300.2.v3.1
1	615	40052771.5	13	40051355	40054188	Aqcoe1G424200.1.v3.1
1	616	39903266	13	39901259	39905273	Aqcoe1G422300.1.v3.1
2	618	25565558.5	13	25562556	25568561	Aqcoe2G209600.1.v3.1
1	618	7165581	13	7164015	7167147	Aqcoe1G129800.1.v3.1
1	1394	39923030.5	13	39919987	39926074	Aqcoe1G422800.1.v3.1
2	1394	7151333.5	13	7149987	7152680	Aqcoe2G096600.1.v3.1
1	1394	39915486.5	13	39912762	39918211	Aqcoe1G422700.1.v3.1
1	5734	7267381	13	7266582	7268180	Aqcoe1G131900.1.v3.1
1	5735	7283468	13	7282029	7284907	Aqcoe1G132300.1.v3.1
1	5736	7338788.5	13	7337740	7339837	Aqcoe1G132900.2.v3.1
1	5736	7338788.5	13	7337740	7339837	Aqcoe1G132900.1.v3.1
2	6068	8375546.5	13	8373416	8377677	Aqcoe2G107100.1.v3.1
2	6069	8268598.5	13	8264025	8273172	Aqcoe2G106300.1.v3.1
1	1445	7630119	13	7627137	7633101	Aqcoe1G137000.1.v3.1
2	5217	6688682	13	6680895	6696469	Aqcoe2G090300.1.v3.1
1	5217	39537223	13	39534828	39539618	Aqcoe1G416500.1.v3.1
1	1443	43199758.5	13	43198802	43200715	Aqcoe1G477500.1.v3.1
2	1443	21400782	13	21399845	21401719	Aqcoe2G175400.1.v3.1
1	560	7672121.5	13	7669909	7674334	Aqcoe1G137700.1.v3.1
1	2528	7786777	13	7784810	7788744	Aqcoe1G139800.1.v3.1
1	554	8020216	13	8018833	8021599	Aqcoe1G143400.1.v3.1
1	548	44232066	13	44230131	44234001	Aqcoe1G495700.1.v3.1
1	548	44236358.5	13	44236185	44236532	Aqcoe1G495800.1.v3.1
6	1480	2306988.5	13	2304709	2309268	Aqcoe6G044300.1.v3.1
1	1375	44317948.5	13	44314405	44321492	Aqcoe1G497300.1.v3.1
1	5890	42272546.5	13	42270246	42274847	Aqcoe1G461200.1.v3.1
1	5891	42164753	13	42164215	42165291	Aqcoe1G459000.1.v3.1
1	545	43939764.5	13	43938891	43940638	Aqcoe1G489900.1.v3.1
2	626	23107395	13	23106542	23108248	Aqcoe2G186400.1.v3.1
1	626	6142576.5	13	6141674	6143479	Aqcoe1G113100.1.v3.1
1	5123	7930456.5	13	7926957	7933956	Aqcoe1G141800.2.v3.1
1	2466	43837606	13	43836535	43838677	Aqcoe1G488200.1.v3.1
1	8780	43664392.5	13	43662371	43666414	Aqcoe1G485100.1.v3.1
1	8778	9830673.5	13	9825258	9836089	Aqcoe1G170500.1.v3.1
1	539	4420458	13	4419789	4421127	Aqcoe1G083200.1.v3.1
2	539	7739309	13	7738728	7739890	Aqcoe2G103600.1.v3.1
1	2502	38744983.5	13	38743762	38746205	Aqcoe1G405600.1.v3.1
2	2503	5362580	13	5359800	5365360	Aqcoe2G074700.1.v3.1
1	2503	38838633.5	13	38836891	38840376	Aqcoe1G406900.1.v3.1
1	2504	43690862.5	13	43690524	43691201	Aqcoe1G486000.1.v3.1
1	2617	38914283.5	13	38913258	38915309	Aqcoe1G407900.1.v3.1
1	2618	38908079	13	38903655	38912503	Aqcoe1G407800.1.v3.1
1	490	44634450	13	44633008	44635892	Aqcoe1G501200.1.v3.1
6	6041	55283.5	13	52849	57718	Aqcoe6G000500.1.v3.1
2	6041	17075240.5	13	17059677	17090804	Aqcoe2G159200.1.v3.1
2	6041	17126339.5	13	17124983	17127696	Aqcoe2G159400.1.v3.1
1	5774	43204521	13	43201958	43207084	Aqcoe1G477600.1.v3.1
1	640	43473496	13	43472658	43474334	Aqcoe1G482500.1.v3.1
2	2648	12901977	13	12899559	12904395	Aqcoe2G141500.1.v3.1
1	642	43352357	13	43351234	43353480	Aqcoe1G480000.1.v3.1
2	642	20770179	13	20769068	20771290	Aqcoe2G171200.1.v3.1
2	492	20172320	13	20169429	20175211	Aqcoe2G169100.1.v3.1
1	1442	43343871.5	13	43341082	43346661	Aqcoe1G479900.1.v3.1
2	1442	20909279.5	13	20904623	20913936	Aqcoe2G171700.1.v3.1
1	10389	17444327.5	13	17444124	17444531	Aqcoe1G260300.1.v3.1
3	2807	35963817.5	14	35960573	35967062	Aqcoe3G328700.1.v3.1
3	10073	7574457	14	7573493	7575421	Aqcoe3G112900.1.v3.1
3	2803	35790351	14	35788623	35792079	Aqcoe3G325800.1.v3.1
5	2802	1838535.5	14	1833388	1843683	Aqcoe5G033700.1.v3.1
2	2802	39081771.5	14	39074641	39088902	Aqcoe2G366600.1.v3.1
5	2802	1832321.5	14	1832051	1832592	Aqcoe5G033600.1.v3.1
2	2801	39133272	14	39132576	39133968	Aqcoe2G367400.1.v3.1
5	675	37247629	14	37247172	37248086	Aqcoe5G372600.1.v3.1
3	675	19733525.5	14	19733094	19733957	Aqcoe3G188900.1.v3.1
3	3505	19783174	14	19782032	19784316	Aqcoe3G189200.1.v3.1
3	3419	35199244.5	14	35198866	35199623	Aqcoe3G315400.1.v3.1
3	3417	35178317.5	14	35175282	35181353	Aqcoe3G314900.1.v3.1
3	113	36488943.5	14	36488084	36489803	Aqcoe3G337700.1.v3.1
3	113	4950642	14	4949512	4951772	Aqcoe3G079300.1.v3.1
3	164	34444437	14	34443990	34444884	Aqcoe3G303700.1.v3.1
3	164	7346533	14	7346085	7346981	Aqcoe3G109200.1.v3.1
3	106	39188197.5	14	39186487	39189908	Aqcoe3G382300.1.v3.1
3	106	4433055	14	4431620	4434490	Aqcoe3G070700.1.v3.1
3	2939	35058397	14	35057161	35059633	Aqcoe3G313600.1.v3.1
3	695	6941814	14	6941221	6942407	Aqcoe3G103100.1.v3.1
3	695	34932433	14	34931707	34933159	Aqcoe3G311800.1.v3.1
3	2867	34426609	14	34425286	34427932	Aqcoe3G303500.1.v3.1
3	2866	7431161	14	7430884	7431438	Aqcoe3G110000.1.v3.1
3	2866	34406229.5	14	34405954	34406505	Aqcoe3G303100.1.v3.1
3	2865	32668625.5	14	32664540	32672711	Aqcoe3G281000.1.v3.1
5	2904	39288443	14	39286973	39289913	Aqcoe5G400800.1.v3.1
4	2904	45096016	14	45094405	45097627	Aqcoe4G304500.1.v3.1
3	2904	11452053	14	11450741	11453365	Aqcoe3G145000.1.v3.1
3	1688	2484063.5	14	2482593	2485534	Aqcoe3G039000.1.v3.1
7	6279	4630527	14	4629444	4631610	Aqcoe7G077700.1.v3.1
3	1684	2614709	14	2614438	2614980	Aqcoe3G040900.1.v3.1
3	1683	2633808	14	2632076	2635540	Aqcoe3G041300.1.v3.1
3	1549	40183482.5	14	40182441	40184524	Aqcoe3G399500.1.v3.1
3	1548	40153744.5	14	40152381	40155108	Aqcoe3G398900.1.v3.1
3	1678	40068210	14	40067610	40068810	Aqcoe3G397500.1.v3.1
3	1678	2967926	14	2967314	2968538	Aqcoe3G046600.1.v3.1
3	191	3102725	14	3101887	3103563	Aqcoe3G049100.1.v3.1
3	1677	38026899	14	38025866	38027932	Aqcoe3G364500.1.v3.1
3	1545	40042359	14	40040744	40043974	Aqcoe3G397000.1.v3.1
3	1544	40022646.5	14	40020912	40024381	Aqcoe3G396800.1.v3.1
3	1544	3168968.5	14	3166605	3171332	Aqcoe3G050300.1.v3.1
3	1543	40016019.5	14	40015516	40016523	Aqcoe3G396700.1.v3.1
3	1543	3162376.5	14	3161831	3162922	Aqcoe3G050200.1.v3.1
3	46	3340904.5	14	3338294	3343515	Aqcoe3G053100.1.v3.1
3	1542	40002788.5	14	39999424	40006153	Aqcoe3G396500.1.v3.1
3	1541	39977938	14	39976566	39979310	Aqcoe3G396000.1.v3.1
3	1541	10716052.5	14	10713155	10718950	Aqcoe3G142100.1.v3.1
3	9767	39897796.5	14	39894782	39900811	Aqcoe3G395100.1.v3.1
3	9767	3059604	14	3055454	3063754	Aqcoe3G048500.1.v3.1
3	9766	3054081.5	14	3053929	3054234	Aqcoe3G048400.1.v3.1
3	9766	39874607.5	14	39874458	39874757	Aqcoe3G394900.1.v3.1
3	45	8751797	14	8748997	8754597	Aqcoe3G124000.1.v3.1
5	45	25925886.5	14	25924818	25926955	Aqcoe5G297900.1.v3.1
3	45	33105012.5	14	33103866	33106159	Aqcoe3G286800.1.v3.1
5	45	25959672	14	25958206	25961138	Aqcoe5G298100.1.v3.1
3	3485	39869677.5	14	39869456	39869899	Aqcoe3G394800.1.v3.1
3	3485	3052384.5	14	3052133	3052636	Aqcoe3G048300.1.v3.1
3	3398	2850796	14	2845782	2855810	Aqcoe3G044400.1.v3.1
3	3488	39789006	14	39786437	39791575	Aqcoe3G393000.1.v3.1
3	3514	40164754.5	14	40160265	40169244	Aqcoe3G399100.1.v3.1
3	3517	39542156.5	14	39539435	39544878	Aqcoe3G388200.1.v3.1
3	688	40112527	14	40110008	40115046	Aqcoe3G398200.1.v3.1
3	688	40121244	14	40119575	40122913	Aqcoe3G398300.2.v3.1
3	688	2958056	14	2955411	2960701	Aqcoe3G046400.1.v3.1
3	6832	39442465.5	14	39441604	39443327	Aqcoe3G385800.1.v3.1
3	9509	41364049	14	41362991	41365107	Aqcoe3G421200.1.v3.1
3	689	3040619	14	3038510	3042728	Aqcoe3G047900.1.v3.1
3	689	39854633.5	14	39852553	39856714	Aqcoe3G394400.1.v3.1
3	689	39850029	14	39847893	39852165	Aqcoe3G394300.1.v3.1
3	6686	20809292	14	20806253	20812331	Aqcoe3G196900.1.v3.1
3	2919	38919855	14	38909526	38930184	Aqcoe3G377900.1.v3.1
3	2920	38881127.5	14	38880005	38882250	Aqcoe3G377300.1.v3.1
3	2948	4616520.5	14	4616356	4616685	Aqcoe3G073400.1.v3.1
3	2948	39328342.5	14	39328178	39328507	Aqcoe3G384300.1.v3.1
3	2948	4607321	14	4607161	4607481	Aqcoe3G073200.1.v3.1
3	34	7058615.5	14	7054723	7062508	Aqcoe3G104700.2.v3.1
3	34	7058615.5	14	7054723	7062508	Aqcoe3G104700.1.v3.1
3	34	7058766	14	7055024	7062508	Aqcoe3G104700.4.v3.1
3	35	38727314	14	38726144	38728484	Aqcoe3G374600.1.v3.1
3	35	38722280.5	14	38719055	38725506	Aqcoe3G374500.1.v3.1
3	36	4109196.5	14	4106873	4111520	Aqcoe3G065400.1.v3.1
3	36	38676744	14	38672426	38681062	Aqcoe3G374000.1.v3.1
3	2886	40476260.5	14	40474401	40478120	Aqcoe3G404000.1.v3.1
3	2887	40509880	14	40503816	40515944	Aqcoe3G404500.1.v3.1
3	2893	39097589.5	14	39097244	39097935	Aqcoe3G380700.1.v3.1
3	2952	8171714	14	8169331	8174097	Aqcoe3G118100.1.v3.1
3	8827	18116465.5	14	18110201	18122730	Aqcoe3G180100.1.v3.1
5	6687	34000882	14	34000596	34001168	Aqcoe5G338700.1.v3.1
7	6099	11137109	15	11134148	11140070	Aqcoe7G161300.1.v3.1
7	304	41708110	15	41707452	41708768	Aqcoe7G414000.1.v3.1
7	304	11200213.5	15	11199528	11200899	Aqcoe7G162000.1.v3.1
7	2064	8380420.5	15	8378022	8382819	Aqcoe7G134200.1.v3.1
7	4687	39574993.5	15	39573176	39576811	Aqcoe7G378100.1.v3.1
7	6181	12105130.5	15	12104549	12105712	Aqcoe7G172400.1.v3.1
7	6180	41179953.5	15	41178843	41181064	Aqcoe7G404800.1.v3.1
7	6180	12446005.5	15	12444282	12447729	Aqcoe7G176600.1.v3.1
7	6179	7423219.5	15	7422314	7424125	Aqcoe7G120700.1.v3.1
7	423	11771135	15	11767099	11775171	Aqcoe7G168900.1.v3.1
7	402	11349423	15	11347796	11351050	Aqcoe7G164600.1.v3.1
7	4693	12148423.5	15	12145550	12151297	Aqcoe7G173200.1.v3.1
7	4695	12342067.5	15	12340595	12343540	Aqcoe7G175300.1.v3.1
7	4698	12574468	15	12572754	12576182	Aqcoe7G177800.1.v3.1
7	6126	16189895.5	15	16185765	16194026	Aqcoe7G207900.1.v3.1
7	10322	34300796.5	15	34297521	34304072	Aqcoe7G313000.1.v3.1
7	405	12761407	15	12756537	12766277	Aqcoe7G179900.1.v3.1
7	311	12374192.5	15	12372653	12375732	Aqcoe7G175700.1.v3.1
7	311	41167391.5	15	41165708	41169075	Aqcoe7G404500.1.v3.1
7	8160	11730513.5	15	11727971	11733056	Aqcoe7G168600.1.v3.1
7	4696	12366479.5	15	12364112	12368847	Aqcoe7G175600.1.v3.1
7	4692	11979764.5	15	11976276	11983253	Aqcoe7G171100.1.v3.1
7	4689	11896769.5	15	11895544	11897995	Aqcoe7G170300.1.v3.1
7	4689	11883130.5	15	11880917	11885344	Aqcoe7G170000.1.v3.1
7	4689	41066714	15	41063583	41069845	Aqcoe7G402400.1.v3.1
7	4686	39481626	15	39479324	39483928	Aqcoe7G376900.1.v3.1
7	8158	37492974	15	37491748	37494200	Aqcoe7G351600.1.v3.1
7	4725	11209800	15	11209254	11210346	Aqcoe7G162300.1.v3.1
7	4724	11193091.5	15	11191998	11194185	Aqcoe7G161900.1.v3.1
7	303	11062919.5	15	11061169	11064670	Aqcoe7G160200.1.v3.1
5	303	39698397	15	39696299	39700495	Aqcoe5G407200.1.v3.1
7	303	41622005	15	41620517	41623493	Aqcoe7G412400.1.v3.1
7	303	11075443	15	11073657	11077229	Aqcoe7G160400.1.v3.1
7	303	41625566	15	41624441	41626691	Aqcoe7G412500.1.v3.1
7	4722	11044277.5	15	11042286	11046269	Aqcoe7G159900.1.v3.1
7	4712	41566119	15	41563389	41568849	Aqcoe7G411700.1.v3.1
7	4721	10958559.5	15	10956477	10960642	Aqcoe7G159600.1.v3.1
7	4720	17202595	15	17199680	17205510	Aqcoe7G216200.1.v3.1
7	9124	6338648.5	15	6337315	6339982	Aqcoe7G104700.1.v3.1
7	9124	43291392	15	43289406	43293378	Aqcoe7G440700.1.v3.1
7	4708	41468996	15	41468764	41469228	Aqcoe7G410300.1.v3.1
7	4708	41465379.5	15	41465092	41465667	Aqcoe7G410200.1.v3.1
7	8163	34284338	15	34283691	34284985	Aqcoe7G312800.1.v3.1
7	4736	10779841	15	10778321	10781361	Aqcoe7G157500.1.v3.1
7	4705	42577753	15	42576333	42579173	Aqcoe7G428400.1.v3.1
7	4705	7925167.5	15	7924460	7925875	Aqcoe7G127600.1.v3.1
7	8131	42452449	15	42451839	42453059	Aqcoe7G426800.1.v3.1
7	398	9963016	15	9960194	9965838	Aqcoe7G152300.2.v3.1
7	4768	36912309.5	15	36910932	36913687	Aqcoe7G343000.1.v3.1
7	328	9106350	15	9104586	9108114	Aqcoe7G142900.1.v3.1
7	328	41859655.5	15	41858746	41860565	Aqcoe7G417200.1.v3.1
7	328	9116662	15	9114873	9118451	Aqcoe7G143100.1.v3.1
1	2109	13898738	15	13897360	13900116	Aqcoe1G227100.1.v3.1
7	2109	41765625	15	41763992	41767258	Aqcoe7G415000.1.v3.1
7	394	8045017	15	8044548	8045486	Aqcoe7G129100.1.v3.1
7	7462	10774002	15	10773752	10774252	Aqcoe7G157400.1.v3.1
7	7462	10770561	15	10770146	10770976	Aqcoe7G157300.1.v3.1
7	2110	8769480	15	8768610	8770350	Aqcoe7G139600.1.v3.1
7	2110	41807385	15	41806484	41808286	Aqcoe7G415800.1.v3.1
7	2090	9203511.5	15	9201948	9205075	Aqcoe7G144300.1.v3.1
7	2090	41920730.5	15	41920385	41921076	Aqcoe7G418600.1.v3.1
7	395	41819742.5	15	41818077	41821408	Aqcoe7G416200.1.v3.1
7	6109	41796883.5	15	41796486	41797281	Aqcoe7G415600.1.v3.1
7	6109	8740175	15	8739261	8741089	Aqcoe7G139300.1.v3.1
7	1238	39824648	15	39820246	39829050	Aqcoe7G381700.1.v3.1
7	4756	9166792	15	9158365	9175219	Aqcoe7G143900.1.v3.1
7	4771	41904236	15	41897061	41911411	Aqcoe7G418300.1.v3.1
7	8133	41327161	15	41324875	41329447	Aqcoe7G408100.1.v3.1
7	8133	9675156	15	9672918	9677394	Aqcoe7G149000.1.v3.1
7	4779	27282925	15	27282462	27283388	Aqcoe7G267500.1.v3.1
7	325	8279512	15	8277899	8281125	Aqcoe7G132900.1.v3.1
3	323	31232323.5	15	31231086	31233561	Aqcoe3G265700.1.v3.1
3	323	32158508.5	15	32156113	32160904	Aqcoe3G275200.1.v3.1
7	323	8199258	15	8198542	8199974	Aqcoe7G131800.1.v3.1
7	323	9686224.5	15	9684283	9688166	Aqcoe7G149100.1.v3.1
7	2057	8172607	15	8171780	8173434	Aqcoe7G131400.1.v3.1
7	2054	8078562	15	8077817	8079307	Aqcoe7G129700.1.v3.1
7	2052	7927979.5	15	7927027	7928932	Aqcoe7G127700.1.v3.1
7	2280	29406703.5	15	29405944	29407463	Aqcoe7G279900.1.v3.1
7	426	12773105.5	15	12771833	12774378	Aqcoe7G180100.1.v3.1
7	426	12457513	15	12455393	12459633	Aqcoe7G176700.1.v3.1
7	6190	26556121.5	15	26555671	26556572	Aqcoe7G265300.1.v3.1
7	6201	6458944	15	6456466	6461422	Aqcoe7G106400.1.v3.1
5	6257	2535698.5	16	2531359	2540038	Aqcoe5G047200.1.v3.1
6	6901	4061183	16	4060592	4061774	Aqcoe6G076000.1.v3.1
5	3701	9353031.5	16	9348235	9357828	Aqcoe5G163200.1.v3.1
5	9834	41596628	16	41595991	41597265	Aqcoe5G431900.1.v3.1
5	9834	41710023.5	16	41709465	41710582	Aqcoe5G433000.1.v3.1
5	9834	41412924.5	16	41412526	41413323	Aqcoe5G430100.1.v3.1
5	3698	17196650.5	16	17192992	17200309	Aqcoe5G247300.1.v3.1
6	3978	5019614	16	5015984	5023244	Aqcoe6G092800.1.v3.1
6	3977	5045654.5	16	5043808	5047501	Aqcoe6G093100.1.v3.1
5	3715	9650788	16	9648625	9652951	Aqcoe5G166600.1.v3.1
5	3714	9665992	16	9664948	9667036	Aqcoe5G166900.1.v3.1
5	3713	9690572	16	9688148	9692996	Aqcoe5G167500.1.v3.1
5	3712	9699200	16	9698902	9699498	Aqcoe5G167800.1.v3.1
6	3712	5051143	16	5050080	5052206	Aqcoe6G093200.1.v3.1
5	3711	10629903	16	10628584	10631222	Aqcoe5G182100.1.v3.1
6	3975	8795099.5	16	8786153	8804046	Aqcoe6G153300.1.v3.1
5	3975	9942962	16	9937053	9948871	Aqcoe5G172600.1.v3.1
6	3975	5086862.5	16	5081941	5091784	Aqcoe6G093800.1.v3.1
6	3973	8827977	16	8826523	8829431	Aqcoe6G154000.1.v3.1
6	4470	5301978	16	5301175	5302781	Aqcoe6G098400.1.v3.1
6	4471	5345873.5	16	5343295	5348452	Aqcoe6G099200.1.v3.1
5	1217	8369297.5	16	8367789	8370806	Aqcoe5G148300.1.v3.1
6	1217	7691002.5	16	7690089	7691916	Aqcoe6G136800.2.v3.1
6	1217	7840777.5	16	7838946	7842609	Aqcoe6G138500.1.v3.1
6	1217	7687815	16	7686414	7689216	Aqcoe6G136700.1.v3.1
5	1217	8222486	16	8221264	8223708	Aqcoe5G147100.1.v3.1
5	1217	8201192	16	8200003	8202381	Aqcoe5G146600.1.v3.1
5	4422	10263187	16	10261069	10265305	Aqcoe5G177500.1.v3.1
5	4423	10256464	16	10255323	10257605	Aqcoe5G177400.1.v3.1
5	4424	12448855	16	12447683	12450027	Aqcoe5G205100.2.v3.1
5	4424	12448084.5	16	12446142	12450027	Aqcoe5G205100.1.v3.1
6	4424	5386327.5	16	5385266	5387389	Aqcoe6G100100.1.v3.1
6	4474	5591240	16	5588645	5593835	Aqcoe6G104400.1.v3.1
6	4425	5587240.5	16	5586485	5587996	Aqcoe6G104300.1.v3.1
5	4425	12327984.5	16	12326700	12329269	Aqcoe5G204000.1.v3.1
5	4426	12279454	16	12278700	12280208	Aqcoe5G203300.1.v3.1
5	4426	9830785	16	9830031	9831539	Aqcoe5G170300.1.v3.1
5	4427	12191172	16	12190444	12191900	Aqcoe5G202200.1.v3.1
5	993	12198203.5	16	12196478	12199929	Aqcoe5G202300.1.v3.1
6	1070	5847019.5	16	5846564	5847475	Aqcoe6G108700.1.v3.1
6	3804	5869118	16	5865738	5872498	Aqcoe6G109100.1.v3.1
5	3677	11911904	16	11909496	11914312	Aqcoe5G199200.1.v3.1
5	3749	22234460	16	22233920	22235000	Aqcoe5G276500.1.v3.1
5	3679	11820370.5	16	11818215	11822526	Aqcoe5G197800.1.v3.1
6	3752	6178337.5	16	6175975	6180700	Aqcoe6G113600.1.v3.1
6	1074	6074416.5	16	6072671	6076162	Aqcoe6G112300.1.v3.1
5	1074	11783296.5	16	11780899	11785694	Aqcoe5G197300.1.v3.1
5	3680	11778859.5	16	11777692	11780027	Aqcoe5G197200.1.v3.1
6	3753	6210453	16	6208656	6212250	Aqcoe6G114100.1.v3.1
6	3738	277014.5	16	276190	277839	Aqcoe6G003900.1.v3.1
5	3738	13496242.5	16	13495502	13496983	Aqcoe5G216700.1.v3.1
6	1010	17272634.5	16	17272097	17273172	Aqcoe6G217700.1.v3.1
6	3756	6500250.5	16	6497414	6503087	Aqcoe6G119200.1.v3.1
6	3756	23400281.5	16	23398346	23402217	Aqcoe6G257500.1.v3.1
6	3756	6506304.5	16	6503974	6508635	Aqcoe6G119300.1.v3.1
5	3740	11542734	16	11541424	11544044	Aqcoe5G194100.1.v3.1
6	1076	6265001	16	6263638	6266364	Aqcoe6G115400.1.v3.1
5	1080	11236159	16	11235564	11236754	Aqcoe5G189600.1.v3.1
5	3733	10879503.5	16	10878622	10880385	Aqcoe5G186100.1.v3.1
6	3758	6529433	16	6528727	6530139	Aqcoe6G119500.1.v3.1
5	3658	22766923	16	22764375	22769471	Aqcoe5G279400.1.v3.1
5	1084	15060302	16	15058757	15061847	Aqcoe5G231800.1.v3.1
5	1084	15054664.5	16	15052970	15056359	Aqcoe5G231700.1.v3.1
6	1084	6791998	16	6789169	6794827	Aqcoe6G123800.1.v3.1
6	3761	6797568.5	16	6796458	6798679	Aqcoe6G123900.1.v3.1
6	1053	6838652	16	6836244	6841060	Aqcoe6G124800.1.v3.1
5	4450	11462979.5	16	11461844	11464115	Aqcoe5G193200.1.v3.1
5	4597	15034488.5	16	15032237	15036740	Aqcoe5G231300.1.v3.1
5	4596	15022673	16	15020625	15024721	Aqcoe5G231000.1.v3.1
5	4595	12913637	16	12911976	12915298	Aqcoe5G211200.1.v3.1
6	4648	6727270.5	16	6726532	6728009	Aqcoe6G122100.1.v3.1
5	8167	14685614.5	16	14684656	14686573	Aqcoe5G226600.1.v3.1
6	4647	6594729.5	16	6590553	6598906	Aqcoe6G120600.1.v3.1
6	4646	6556368	16	6554772	6557964	Aqcoe6G120100.1.v3.1
6	1012	6484232	16	6483136	6485328	Aqcoe6G118900.1.v3.1
5	4458	5564143.5	16	5561657	5566630	Aqcoe5G103600.1.v3.1
6	4458	26655068.5	16	26652496	26657641	Aqcoe6G285400.1.v3.1
6	4477	6197384	16	6196841	6197927	Aqcoe6G113900.1.v3.1
6	7120	13701175.5	16	13697899	13704452	Aqcoe6G200300.2.v3.1
5	4448	11556356.5	16	11554369	11558344	Aqcoe5G194300.1.v3.1
6	4448	6354279	16	6351499	6357059	Aqcoe6G117200.1.v3.1
5	4446	11604199	16	11602334	11606064	Aqcoe5G195200.1.v3.1
5	4444	11700024	16	11699394	11700654	Aqcoe5G195900.1.v3.1
6	4441	9830177.5	16	9828990	9831365	Aqcoe6G164600.1.v3.1
6	4441	9788761.5	16	9787033	9790490	Aqcoe6G163900.1.v3.1
5	4441	6247734	16	6246878	6248590	Aqcoe5G113700.1.v3.1
1	5164	43448267.5	17	43447923	43448612	Aqcoe1G481800.1.v3.1
1	1440	202549.5	17	201086	204013	Aqcoe1G003900.1.v3.1
2	5361	25995071	17	25994394	25995748	Aqcoe2G212000.1.v3.1
1	5167	43412571	17	43411922	43413220	Aqcoe1G481200.1.v3.1
1	5168	43405527	17	43402628	43408426	Aqcoe1G481100.1.v3.1
1	2567	4611004.5	17	4610217	4611792	Aqcoe1G086100.1.v3.1
2	2568	21682128.5	17	21681164	21683093	Aqcoe2G176800.1.v3.1
1	2568	43114357	17	43110403	43118311	Aqcoe1G475700.1.v3.1
2	2568	22208489	17	22208034	22208944	Aqcoe2G181000.1.v3.1
1	8798	837280	17	837066	837494	Aqcoe1G016600.1.v3.1
2	2630	28949290	17	28945790	28952790	Aqcoe2G231500.1.v3.1
2	2684	15280440	17	15278078	15282802	Aqcoe2G151400.1.v3.1
1	645	43248554.5	17	43247994	43249115	Aqcoe1G478600.1.v3.1
2	645	21121741	17	21121206	21122276	Aqcoe2G172900.1.v3.1
2	5991	5262747.5	17	5256333	5269162	Aqcoe2G073000.1.v3.1
2	5992	21869228.5	17	21866993	21871464	Aqcoe2G178400.1.v3.1
1	494	43228648.5	17	43226928	43230369	Aqcoe1G478200.1.v3.1
2	494	21289091.5	17	21287043	21291140	Aqcoe2G174200.1.v3.1
1	5771	41594914	17	41593448	41596380	Aqcoe1G450000.1.v3.1
2	1441	20569521.5	17	20569111	20569932	Aqcoe2G170400.1.v3.1
1	1441	43560995	17	43560910	43561080	Aqcoe1G483500.1.v3.1
1	1441	43436498	17	43434451	43438545	Aqcoe1G481600.1.v3.1
1	641	43380931.5	17	43379588	43382275	Aqcoe1G480500.1.v3.1
1	2559	41670746.5	17	41669195	41672298	Aqcoe1G451100.1.v3.1
2	2559	11305689	17	11304001	11307377	Aqcoe2G132200.1.v3.1
1	2558	41895065	17	41890224	41899906	Aqcoe1G454500.1.v3.1
1	2558	41895356	17	41890806	41899906	Aqcoe1G454500.4.v3.1
1	2619	43632503	17	43631006	43634000	Aqcoe1G484200.1.v3.1
1	638	1131314.5	17	1130451	1132178	Aqcoe1G021500.1.v3.1
1	5775	43267850.5	17	43264887	43270814	Aqcoe1G478900.1.v3.1
2	6042	20724422	17	20724087	20724757	Aqcoe2G171000.3.v3.1
2	6042	20724422	17	20724087	20724757	Aqcoe2G171000.1.v3.1
1	489	3044625	17	3044067	3045183	Aqcoe1G060700.1.v3.1
1	489	38846816	17	38843600	38850032	Aqcoe1G407100.1.v3.1
6	489	3987214	17	3985195	3989233	Aqcoe6G074900.1.v3.1
2	489	5407306	17	5398309	5416303	Aqcoe2G075400.1.v3.1
2	8481	13763971	17	13759270	13768672	Aqcoe2G144400.1.v3.1
2	5942	22172545.5	17	22168615	22176476	Aqcoe2G180900.1.v3.1
1	5942	42669786	17	42667711	42671861	Aqcoe1G468700.1.v3.1
1	541	43680680	17	43678626	43682734	Aqcoe1G485700.1.v3.1
1	5835	44497442	17	44494787	44500097	Aqcoe1G499000.1.v3.1
1	5836	44506005	17	44505260	44506750	Aqcoe1G499200.1.v3.1
1	5837	43899037.5	17	43893704	43904371	Aqcoe1G489100.1.v3.1
1	543	43888588.5	17	43886905	43890272	Aqcoe1G489000.1.v3.1
1	5894	44111340.5	17	44109972	44112709	Aqcoe1G493100.2.v3.1
1	5894	44114700	17	44114195	44115205	Aqcoe1G493200.1.v3.1
1	625	6094026.5	17	6090039	6098014	Aqcoe1G112200.1.v3.1
1	5893	44119449	17	44119183	44119715	Aqcoe1G493300.1.v3.1
1	5892	44166190	17	44164838	44167542	Aqcoe1G494500.1.v3.1
1	2474	44217333	17	44215274	44219392	Aqcoe1G495500.1.v3.1
1	214	16609429	17	16609244	16609614	Aqcoe1G253500.1.v3.1
4	214	8005088	17	8002054	8008122	Aqcoe4G082400.1.v3.1
1	1373	4781075.5	17	4779439	4782712	Aqcoe1G089800.1.v3.1
1	1373	8043713	17	8042530	8044896	Aqcoe1G143800.1.v3.1
1	5126	8010291.5	17	8004832	8015751	Aqcoe1G143300.2.v3.1
1	5126	8010291.5	17	8004832	8015751	Aqcoe1G143300.1.v3.1
1	9918	41590447	17	41590290	41590604	Aqcoe1G449900.1.v3.1
1	551	8069930.5	17	8069006	8070855	Aqcoe1G144000.1.v3.1
1	2521	8119541	17	8118572	8120510	Aqcoe1G145100.1.v3.1
1	2520	8188465.5	17	8183403	8193528	Aqcoe1G145800.1.v3.1
1	547	44059428.5	17	44058710	44060147	Aqcoe1G492200.1.v3.1
1	2473	44148321.5	17	44147683	44148960	Aqcoe1G494000.1.v3.1
1	546	43954725	17	43954253	43955197	Aqcoe1G490200.1.v3.1
1	2472	44101462	17	44094428	44108496	Aqcoe1G493000.1.v3.1
1	2472	44135613.5	17	44133423	44137804	Aqcoe1G493800.1.v3.1
1	6570	39907856	17	39907222	39908490	Aqcoe1G422400.1.v3.1
1	2471	44090843.5	17	44088652	44093035	Aqcoe1G492900.1.v3.1
1	2470	43996469	17	43995200	43997738	Aqcoe1G491000.1.v3.1
1	1376	44282727.5	17	44282046	44283409	Aqcoe1G496900.1.v3.1
2	5339	24780311	17	24774980	24785642	Aqcoe2G205900.1.v3.1
1	5158	43933760.5	17	43933419	43934102	Aqcoe1G489700.1.v3.1
1	5159	43923956.5	17	43922231	43925682	Aqcoe1G489500.1.v3.1
2	637	1490100	17	1488686	1491514	Aqcoe2G021100.1.v3.1
2	8518	24763861	17	24757985	24769737	Aqcoe2G205700.1.v3.1
1	5213	39778081.5	18	39776873	39779290	Aqcoe1G420400.1.v3.1
2	5213	7072016.5	18	7069754	7074279	Aqcoe2G095400.2.v3.1
1	5211	40023470	18	40020848	40026092	Aqcoe1G423900.1.v3.1
2	5389	7577594	18	7577455	7577733	Aqcoe2G101100.1.v3.1
2	5209	2773151	18	2771671	2774631	Aqcoe2G041500.1.v3.1
1	5209	40085023.5	18	40083382	40086665	Aqcoe1G425100.1.v3.1
2	5388	2335533.5	18	2334292	2336775	Aqcoe2G034800.1.v3.1
1	5208	40102528	18	40097542	40107514	Aqcoe1G425300.1.v3.1
1	5206	6560867	18	6559514	6562220	Aqcoe1G120400.1.v3.1
2	5205	17138912.5	18	17137742	17140083	Aqcoe2G159500.1.v3.1
1	5205	6570317	18	6565723	6574911	Aqcoe1G120600.1.v3.1
1	5205	6484974.5	18	6482793	6487156	Aqcoe1G118700.1.v3.1
1	5280	40316464	18	40314945	40317983	Aqcoe1G428800.1.v3.1
1	5278	40400740.5	18	40398081	40403400	Aqcoe1G430200.1.v3.1
1	5278	40402400.5	18	40402089	40402712	Aqcoe1G430300.1.v3.1
2	5387	2393185.5	18	2392474	2393897	Aqcoe2G036000.1.v3.1
1	537	4705555	18	4704205	4706905	Aqcoe1G088000.1.v3.1
1	5241	4583567	18	4575535	4591599	Aqcoe1G085700.1.v3.1
7	4383	663157.5	18	661996	664319	Aqcoe7G010500.1.v3.1
7	4384	618945	18	618258	619632	Aqcoe7G010000.1.v3.1
7	819	43566413	18	43566128	43566698	Aqcoe7G444200.1.v3.1
7	819	1508884	18	1507179	1510589	Aqcoe7G026000.1.v3.1
5	819	41937327.5	18	41935703	41938952	Aqcoe5G436300.1.v3.1
7	819	1504176	18	1502661	1505691	Aqcoe7G025900.1.v3.1
5	3093	40553223.5	18	40552084	40554363	Aqcoe5G417900.1.v3.1
7	4367	71236.5	18	67311	75162	Aqcoe7G000600.1.v3.1
5	917	41973656.5	18	41971147	41976166	Aqcoe5G436900.1.v3.1
7	917	1246908.5	18	1241519	1252298	Aqcoe7G020700.1.v3.1
7	917	1386149.5	18	1384909	1387390	Aqcoe7G023200.1.v3.1
7	917	1238617.5	18	1236567	1240668	Aqcoe7G020600.1.v3.1
7	918	1129248.5	18	1128587	1129910	Aqcoe7G018500.1.v3.1
3	929	15300637.5	18	15298831	15302444	Aqcoe3G169700.1.v3.1
5	4284	43413219	18	43409794	43416644	Aqcoe5G458600.1.v3.1
7	4284	771521	18	768906	774136	Aqcoe7G012000.1.v3.1
5	896	42385594.5	18	42383725	42387464	Aqcoe5G443700.2.v3.1
7	896	1372559	18	1369978	1375140	Aqcoe7G022900.1.v3.1
7	896	1372559	18	1369978	1375140	Aqcoe7G022900.6.v3.1
5	896	42385594.5	18	42383725	42387464	Aqcoe5G443700.1.v3.1
7	896	1372559	18	1369978	1375140	Aqcoe7G022900.5.v3.1
5	893	42652209.5	18	42652069	42652350	Aqcoe5G446900.1.v3.1
7	892	1014046.5	18	1012908	1015185	Aqcoe7G016500.1.v3.1
5	3106	44003354	18	44001442	44005266	Aqcoe5G468600.1.v3.1
7	3106	292462	18	291046	293878	Aqcoe7G004300.1.v3.1
7	4369	1288736.5	18	1287641	1289832	Aqcoe7G021500.1.v3.1
5	894	42604758	18	42604599	42604917	Aqcoe5G445700.1.v3.1
7	894	1072981	18	1072351	1073611	Aqcoe7G017100.1.v3.1
7	839	943573	18	942784	944362	Aqcoe7G014800.1.v3.1
7	4368	64457	18	62837	66077	Aqcoe7G000500.1.v3.1
5	4294	44521930	18	44521047	44522813	Aqcoe5G478500.1.v3.1
5	4293	44507432	18	44505308	44509556	Aqcoe5G478400.1.v3.1
7	9050	3857130.5	18	3854941	3859320	Aqcoe7G063600.1.v3.1
4	8002	35650231	18	35643501	35656961	Aqcoe4G224000.1.v3.1
7	914	1459539.5	18	1458492	1460587	Aqcoe7G024700.1.v3.1
5	4303	40407487	18	40405561	40409413	Aqcoe5G415500.1.v3.1
7	4302	4933348	18	4932582	4934114	Aqcoe7G082400.1.v3.1
5	4302	40429323	18	40426991	40431655	Aqcoe5G415800.2.v3.1
7	3335	1725610.5	18	1723366	1727855	Aqcoe7G029400.2.v3.1
7	3334	1844965.5	18	1842399	1847532	Aqcoe7G031000.1.v3.1
7	3333	1871561.5	18	1870425	1872698	Aqcoe7G031300.1.v3.1
7	3331	2240009.5	18	2239699	2240320	Aqcoe7G037500.1.v3.1
5	3331	44257275	18	44256570	44257980	Aqcoe5G473700.1.v3.1
7	3351	2012199	18	2009138	2015260	Aqcoe7G033900.1.v3.1
7	3350	2019553.5	18	2016158	2022949	Aqcoe7G034000.1.v3.1
7	846	1953654	18	1953128	1954180	Aqcoe7G033000.1.v3.1
7	8889	4906580.5	18	4902846	4910315	Aqcoe7G082100.1.v3.1
1	9667	36167269.5	19	36166964	36167575	Aqcoe1G373500.3.v3.1
6	4504	18247516	19	18246192	18248840	Aqcoe6G222800.1.v3.1
5	8092	5100924	19	5099247	5102601	Aqcoe5G094900.1.v3.1
6	8090	11773787	19	11770188	11777386	Aqcoe6G184300.1.v3.1
6	8089	23432633	19	23430569	23434697	Aqcoe6G258000.1.v3.1
6	4545	10833289.5	19	10830583	10835996	Aqcoe6G175800.1.v3.1
6	1023	18977260.5	19	18970723	18983798	Aqcoe6G227000.1.v3.1
5	1023	6965794.5	19	6960769	6970820	Aqcoe5G127300.1.v3.1
6	3827	24877829.5	19	24877602	24878057	Aqcoe6G270100.1.v3.1
6	1024	25206449	19	25205985	25206913	Aqcoe6G273100.1.v3.1
6	1024	24929115	19	24924239	24933991	Aqcoe6G270800.1.v3.1
6	1024	25228044.5	19	25227349	25228740	Aqcoe6G273400.1.v3.1
5	3650	5905450	19	5905125	5905775	Aqcoe5G109100.1.v3.1
5	3727	10312167.5	19	10310974	10313361	Aqcoe5G178400.1.v3.1
6	3727	22685355	19	22684133	22686577	Aqcoe6G253200.1.v3.1
6	1025	25251533.5	19	25247570	25255497	Aqcoe6G273900.1.v3.1
5	4404	6917129.5	19	6916015	6918244	Aqcoe5G126100.1.v3.1
6	1026	25752721.5	19	25751725	25753718	Aqcoe6G277200.1.v3.1
6	4519	27007118	19	27004169	27010067	Aqcoe6G288500.1.v3.1
5	4455	6694782	19	6692120	6697444	Aqcoe5G122100.1.v3.1
6	4455	11564109.5	19	11563925	11564294	Aqcoe6G181900.1.v3.1
6	1029	26758888.5	19	26758520	26759257	Aqcoe6G286600.1.v3.1
5	1029	5576432	19	5575987	5576877	Aqcoe5G103800.1.v3.1
6	4518	27147922	19	27146023	27149821	Aqcoe6G290200.1.v3.1
6	4517	27356811.5	19	27356448	27357175	Aqcoe6G292100.1.v3.1
7	1031	37577877.5	19	37576231	37579524	Aqcoe7G352300.1.v3.1
6	1031	26870661	19	26866151	26875171	Aqcoe6G287600.1.v3.1
5	1031	5597837.5	19	5595284	5600391	Aqcoe5G104300.1.v3.1
5	1119	5433649	19	5432930	5434368	Aqcoe5G101200.1.v3.1
6	1119	8986965.5	19	8986048	8987883	Aqcoe6G156200.1.v3.1
5	1119	9317868	19	9316839	9318897	Aqcoe5G162800.1.v3.1
6	1032	26884822.5	19	26883899	26885746	Aqcoe6G287800.1.v3.1
5	1032	5603639	19	5603288	5603990	Aqcoe5G104500.1.v3.1
6	3796	27352437	19	27350814	27354060	Aqcoe6G292000.1.v3.1
6	3797	27411456	19	27408818	27414094	Aqcoe6G292900.1.v3.1
6	1033	27041980.5	19	27039465	27044496	Aqcoe6G289300.1.v3.1
5	1033	5623826.5	19	5621983	5625670	Aqcoe5G105000.1.v3.1
6	4511	3406962	19	3405433	3408491	Aqcoe6G064400.1.v3.1
6	1037	27829033	19	27828783	27829283	Aqcoe6G297000.1.v3.1
6	4497	28621727.5	19	28618433	28625022	Aqcoe6G307200.1.v3.1
6	4533	23017776.5	19	23016253	23019300	Aqcoe6G255200.1.v3.1
6	3859	2160369	19	2159168	2161570	Aqcoe6G041400.2.v3.1
5	4430	11975433.5	19	11963986	11986881	Aqcoe5G199900.1.v3.1
6	4431	28805473.5	19	28802652	28808295	Aqcoe6G309700.1.v3.1
5	4431	7933319.5	19	7931375	7935264	Aqcoe5G141800.1.v3.1
6	4493	12743958	19	12743413	12744503	Aqcoe6G193500.1.v3.1
6	4495	28465955.5	19	28461563	28470348	Aqcoe6G305100.1.v3.1
6	4539	21911374.5	19	21910000	21912749	Aqcoe6G245700.1.v3.1
6	4541	28295463.5	19	28295263	28295664	Aqcoe6G303300.1.v3.1
7	9072	1984798	19	1983980	1985616	Aqcoe7G033400.1.v3.1
6	1121	27187155	19	27185993	27188317	Aqcoe6G290400.1.v3.1
5	4405	6922111	19	6920486	6923736	Aqcoe5G126200.2.v3.1
6	1120	27098616	19	27097506	27099726	Aqcoe6G289900.1.v3.1
5	1120	5636614	19	5635835	5637393	Aqcoe5G105300.1.v3.1
6	5649	27227494.5	19	27223145	27231844	Aqcoe6G291100.1.v3.1
2	7309	39051331.5	19	39049589	39053074	Aqcoe2G365900.1.v3.1
5	7309	1857739.5	19	1856314	1859165	Aqcoe5G034000.1.v3.1
5	1028	5384928.5	19	5384160	5385697	Aqcoe5G100400.1.v3.1
6	1028	26624729.5	19	26624034	26625425	Aqcoe6G285000.1.v3.1
6	5645	8062091.5	19	8059466	8064717	Aqcoe6G142300.1.v3.1
5	5587	24305241.5	19	24302321	24308162	Aqcoe5G290600.1.v3.1
6	1117	10761686.5	19	10761173	10762200	Aqcoe6G174500.1.v3.1
5	1117	6588460.5	19	6587928	6588993	Aqcoe5G119900.1.v3.1
5	6250	12353280.5	19	12352191	12354370	Aqcoe5G204200.1.v3.1
5	10461	2288449	19	2287225	2289673	Aqcoe5G043400.1.v3.1
6	3951	4070438.5	19	4070130	4070747	Aqcoe6G076200.1.v3.1
6	7871	916145.5	19	915045	917246	Aqcoe6G016500.1.v3.1
6	3942	4328974.5	19	4328492	4329457	Aqcoe6G080600.1.v3.1
6	3939	4412183	19	4409099	4415267	Aqcoe6G082600.1.v3.1
5	6896	13198089	19	13196628	13199550	Aqcoe5G214800.1.v3.1
6	7902	798749	19	795735	801763	Aqcoe6G014300.1.v3.1
6	3936	4487013	19	4485014	4489012	Aqcoe6G084100.2.v3.1
7	6120	6078948	20	6076068	6081828	Aqcoe7G100700.1.v3.1
7	7447	20812192	20	20811788	20812596	Aqcoe7G232600.1.v3.1
7	7447	40111056.5	20	40110695	40111418	Aqcoe7G385700.1.v3.1
7	6122	15711894.5	20	15710287	15713502	Aqcoe7G203400.1.v3.1
7	6123	15794670	20	15793589	15795751	Aqcoe7G204900.1.v3.1
7	6124	16053122.5	20	16052637	16053608	Aqcoe7G206800.1.v3.1
6	1229	28474337	20	28473448	28475226	Aqcoe6G305200.1.v3.1
1	1229	9165556	20	9165358	9165754	Aqcoe1G161000.1.v3.1
7	6133	42834025.5	20	42832493	42835558	Aqcoe7G432500.1.v3.1
7	1230	15758093.5	20	15757386	15758801	Aqcoe7G204300.1.v3.1
7	1230	13977853.5	20	13977170	13978537	Aqcoe7G189500.1.v3.1
7	1230	15754954	20	15752986	15756922	Aqcoe7G204200.1.v3.1
7	1230	15770474.5	20	15768954	15771995	Aqcoe7G204600.1.v3.1
7	1230	15802648	20	15801843	15803453	Aqcoe7G205100.1.v3.1
7	1230	15930425	20	15929830	15931020	Aqcoe7G205900.1.v3.1
7	1230	15746945	20	15742553	15751337	Aqcoe7G204100.1.v3.1
7	280	16552525	20	16549890	16555160	Aqcoe7G211100.1.v3.1
7	6150	23104108	20	23101916	23106300	Aqcoe7G248300.1.v3.1
7	6151	23114925.5	20	23107708	23122143	Aqcoe7G248400.1.v3.1
7	6152	29449628	20	29449265	29449991	Aqcoe7G280100.2.v3.1
7	6152	40547531.5	20	40547240	40547823	Aqcoe7G392600.1.v3.1
7	6152	40540357.5	20	40540028	40540687	Aqcoe7G392300.1.v3.1
7	6152	29449628	20	29449265	29449991	Aqcoe7G280100.1.v3.1
7	6153	40486010.5	20	40484137	40487884	Aqcoe7G391200.1.v3.1
7	6186	9851817.5	20	9850682	9852953	Aqcoe7G150900.1.v3.1
7	6187	9844279.5	20	9838253	9850306	Aqcoe7G150800.1.v3.1
7	288	27285146	20	27283699	27286593	Aqcoe7G267600.1.v3.1
7	288	27289118.5	20	27286911	27291326	Aqcoe7G267800.1.v3.1
7	289	27179411.5	20	27177554	27181269	Aqcoe7G266900.1.v3.1
7	289	40334271.5	20	40333020	40335523	Aqcoe7G388700.1.v3.1
7	2237	40411218	20	40410650	40411786	Aqcoe7G390300.1.v3.1
7	2237	28901451.5	20	28900936	28901967	Aqcoe7G277200.1.v3.1
7	2266	27328245.5	20	27310767	27345724	Aqcoe7G268200.1.v3.1
7	388	26468128.5	20	26467571	26468686	Aqcoe7G264700.1.v3.1
7	388	40239449.5	20	40238916	40239983	Aqcoe7G387200.1.v3.1
7	2201	35635915	20	35635488	35636342	Aqcoe7G327800.1.v3.1
7	2201	35412837	20	35412398	35413276	Aqcoe7G326100.1.v3.1
7	389	26421377.5	20	26420450	26422305	Aqcoe7G264500.1.v3.1
7	1236	39940587.5	20	39939857	39941318	Aqcoe7G382900.1.v3.1
7	390	20808590	20	20806669	20810511	Aqcoe7G232500.1.v3.1
7	390	28520790	20	28514621	28526959	Aqcoe7G275100.1.v3.1
7	390	40120820.5	20	40119851	40121790	Aqcoe7G385900.1.v3.1
7	390	40115609.5	20	40114131	40117088	Aqcoe7G385800.1.v3.1
7	390	26299431	20	26298709	26300153	Aqcoe7G264300.1.v3.1
7	390	40151425.5	20	40150091	40152760	Aqcoe7G386200.1.v3.1
7	390	40151425.5	20	40150091	40152760	Aqcoe7G386200.2.v3.1
7	2181	39875320	20	39872424	39878216	Aqcoe7G382100.1.v3.1
7	296	40029396	20	40024863	40033929	Aqcoe7G384200.1.v3.1
7	296	9876988	20	9875748	9878228	Aqcoe7G151100.1.v3.1
[truncated: 6,372 more rows]
