# Supplementary material for: Buxus and Tetracentron genomes help resolve eudicot genome history
Source: Nat Commun. 2022 Feb 2;13:643. doi: 10.1038/s41467-022-28312-w (PMC8810787; doi:10.1038/s41467-022-28312-w)
Supplement: Supplementary file 13 — Source Data [file 41467_2022_28312_MOESM13_ESM.zip › Source Data/Supplementary_Fig10_ContigGFF_Buxus_Ancestor1.txt]

6	2740	2814903	0	2810954	2818852	BUSI_019313-RA
5	2740	34123885	0	34120821	34126949	BUSI_026539-RA
6	5413	8795400	0	8793953	8796847	BUSI_019855-RA
5	2741	34061530.5	0	34060110	34062951	BUSI_026533-RA
6	2742	7232833.5	0	7229604	7236063	BUSI_019730-RA
2	5403	56251230	0	56244714	56257746	BUSI_005017-RA
6	3032	7760634	0	7757249	7764019	BUSI_019772-RA
6	5075	8038079	0	8037263	8038895	BUSI_019796-RA
6	5077	8185045.5	0	8183759	8186332	BUSI_019809-RA
5	7229	37694414	0	37689416	37699412	BUSI_026858-RA
6	1262	8409487.5	0	8409251	8409724	BUSI_019828-RA
6	1265	8461122.5	0	8444169	8478076	BUSI_019831-RA
5	1265	27949086	0	27941337	27956835	BUSI_026023-RA
6	5079	8403317	0	8401910	8404724	BUSI_019827-RA
6	4894	8602415	0	8599019	8605811	BUSI_019838-RA
5	5601	28301235.5	0	28298834	28303637	BUSI_026044-RA
6	7230	8084862	0	8084582	8085142	BUSI_019801-RA
6	5080	8305537.5	0	8296367	8314708	BUSI_019817-RA
6	5081	8617370.5	0	8617134	8617607	BUSI_019839-RA
5	5082	27611954	0	27605969	27617939	BUSI_026001-RA
3	5083	4388652.5	0	4383139	4394166	BUSI_010211-RA
6	5615	9127668	0	9126891	9128445	BUSI_019870-RA
6	5619	9366530	0	9364302	9368758	BUSI_019892-RA
6	5113	12202922.5	0	12200186	12205659	BUSI_020106-RA
5	5113	25493740	0	25491077	25496403	BUSI_025883-RA
6	5620	9292345	0	9284423	9300267	BUSI_019886-RA
6	5618	9330744.5	0	9319094	9342395	BUSI_019889-RA
6	10139	8089523.5	0	8088843	8090204	BUSI_019802-RA
5	5086	27534829.5	0	27531643	27538016	BUSI_025994-RA
3	1268	4350241	0	4349998	4350484	BUSI_010207-RA
5	1268	27780015	0	27779672	27780358	BUSI_026014-RA
6	1267	8584701	0	8583858	8585544	BUSI_019836-RA
3	5409	21812213	0	21811088	21813338	BUSI_011261-RA
3	5409	4309904.5	0	4302572	4317237	BUSI_010204-RA
5	5409	27802681	0	27799339	27806023	BUSI_026016-RA
6	1266	8544079.5	0	8542658	8545501	BUSI_019834-RA
5	1266	27931269.5	0	27930052	27932487	BUSI_026021-RA
6	1266	8519122	0	8499045	8539199	BUSI_019833-RA
6	5407	8070658	0	8067412	8073904	BUSI_019799-RA
5	1264	28065850	0	28065524	28066176	BUSI_026031-RA
6	1264	8335226.5	0	8333665	8336788	BUSI_019820-RA
6	4888	8373734.5	0	8368943	8378526	BUSI_019825-RA
6	4887	8013409	0	8011494	8015324	BUSI_019794-RA
5	4887	28164284	0	28162645	28165923	BUSI_026038-RA
6	4886	8060770.5	0	8060173	8061368	BUSI_019798-RA
6	4886	8246240	0	8244540	8247940	BUSI_019814-RA
6	5406	7980691	0	7978950	7982432	BUSI_019791-RA
6	1259	7952870	0	7944681	7961059	BUSI_019789-RA
5	1259	28288065.5	0	28280851	28295280	BUSI_026043-RA
6	7228	2428361	0	2424613	2432109	BUSI_019282-RA
6	7214	42125927.5	0	42121628	42130227	BUSI_020778-RA
6	4885	5381928.5	0	5380434	5383423	BUSI_019567-RA
5	5073	28457811.5	0	28455918	28459705	BUSI_026055-RA
6	1258	7829557.5	0	7822949	7836166	BUSI_019778-RA
5	1258	28317897	0	28315343	28320451	BUSI_026046-RA
6	1257	7772295	0	7771246	7773344	BUSI_019773-RA
6	5599	6969027.5	0	6961312	6976743	BUSI_019712-RA
6	5416	7327120.5	0	7323652	7330589	BUSI_019740-RA
6	5416	7030801.5	0	7027369	7034234	BUSI_019717-RA
6	5415	7239787.5	0	7236604	7242971	BUSI_019731-RA
6	4834	6867370	0	6857241	6877499	BUSI_019705-RA
5	5024	33296085	0	33293914	33298256	BUSI_026469-RA
6	3053	7598492.5	0	7596206	7600779	BUSI_019767-RA
6	3053	7524391	0	7522467	7526315	BUSI_019755-RA
5	3052	28621870	0	28620229	28623511	BUSI_026074-RA
5	3052	28500028.5	0	28491370	28508687	BUSI_026057-RA
6	3052	7465452.5	0	7446681	7484224	BUSI_019751-RA
6	3052	6844655	0	6841373	6847937	BUSI_019702-RA
6	3052	7584712.5	0	7580964	7588461	BUSI_019764-RA
6	3052	6934965	0	6934633	6935297	BUSI_019708-RA
6	3052	6851279	0	6849733	6852825	BUSI_019703-RA
9	7308	15470341.5	0	15464932	15475751	BUSI_006534-RA
6	5412	8739576	0	8726244	8752908	BUSI_019850-RA
6	9748	3815703	0	3815435	3815971	BUSI_019396-RA
5	9748	32708275.5	0	32707988	32708563	BUSI_026420-RA
2	10020	25316454	0	25315159	25317749	BUSI_003687-RA
1	7204	72617647.5	0	72614007	72621288	BUSI_002743-RA
7	7204	1364430.5	0	1360814	1368047	BUSI_013813-RA
5	5611	30378329.5	0	30376281	30380378	BUSI_026206-RA
5	5611	29400366.5	0	29398327	29402406	BUSI_026124-RA
6	5610	6212225.5	0	6209546	6214905	BUSI_019639-RA
5	5067	29263641	0	29260850	29266432	BUSI_026111-RA
1	6614	42482151.5	0	42481265	42483038	BUSI_001930-RA
6	5065	6049057	0	6048272	6049842	BUSI_019633-RA
6	5064	6029007.5	0	6024312	6033703	BUSI_019630-RA
6	1276	9949927	0	9949027	9950827	BUSI_019937-RA
5	1276	27246714.5	0	27245870	27247559	BUSI_025973-RA
6	1276	10318138	0	10317754	10318522	BUSI_019978-RA
6	7314	10177671	0	10176145	10179197	BUSI_019964-RA
5	5438	34807432.5	0	34804848	34810017	BUSI_026613-RA
6	5438	562902	0	560745	565059	BUSI_019071-RA
5	5607	30255296.5	0	30251550	30259043	BUSI_026197-RA
6	5605	5969602	0	5965668	5973536	BUSI_019623-RA
6	729	5864024	0	5863209	5864839	BUSI_019611-RA
6	4820	5880474	0	5879383	5881565	BUSI_019613-RA
5	4820	29952525.5	0	29949423	29955628	BUSI_026175-RA
6	6226	5718076	0	5716563	5719589	BUSI_019599-RA
10	6225	6189340	0	6188116	6190564	BUSI_021428-RA
10	6225	6010443.5	0	6008779	6012108	BUSI_021407-RA
10	6225	6169622	0	6164698	6174546	BUSI_021426-RA
10	6225	6252123.5	0	6247438	6256809	BUSI_021437-RA
10	6225	6149025.5	0	6144615	6153436	BUSI_021424-RA
3	6225	41552581.5	0	41551929	41553234	BUSI_011450-RA
6	1333	5689526.5	0	5688629	5690424	BUSI_019596-RA
6	4816	5787625	0	5780231	5795019	BUSI_019606-RA
6	9976	6727206	0	6723553	6730859	BUSI_019691-RA
10	7491	2008271.5	0	2005860	2010683	BUSI_021044-RA
10	7491	2078022.5	0	2076150	2079895	BUSI_021055-RA
6	2723	5617177.5	0	5616108	5618247	BUSI_019589-RA
5	2721	30573151.5	0	30572169	30574134	BUSI_026223-RA
5	5572	30742425	0	30737347	30747503	BUSI_026236-RA
6	4883	5143067	0	5140258	5145876	BUSI_019543-RA
5	2779	33053630.5	0	33052773	33054488	BUSI_026452-RA
5	5054	31118147.5	0	31116815	31119480	BUSI_026274-RA
6	5053	5116144	0	5115921	5116367	BUSI_019538-RA
5	5052	31234253	0	31231828	31236678	BUSI_026281-RA
6	5051	5104294.5	0	5102748	5105841	BUSI_019536-RA
5	5049	31452153	0	31451336	31452970	BUSI_026296-RA
5	760	31337797.5	0	31336265	31339330	BUSI_026288-RA
6	760	4981829	0	4980333	4983325	BUSI_019527-RA
6	5485	5371070.5	0	5369386	5372755	BUSI_019566-RA
6	5486	5158400.5	0	5158095	5158706	BUSI_019545-RA
6	5487	4907246.5	0	4905635	4908858	BUSI_019520-RA
6	1295	4673274	0	4666643	4679905	BUSI_019492-RA
5	1295	31641265.5	0	31639730	31642801	BUSI_026311-RA
6	4873	4717252.5	0	4716833	4717672	BUSI_019499-RA
6	4872	4705780.5	0	4704734	4706827	BUSI_019496-RA
5	4871	31705787	0	31704077	31707497	BUSI_026316-RA
6	4871	4651347	0	4650536	4652158	BUSI_019489-RA
6	745	4350947	0	4348646	4353248	BUSI_019454-RA
5	745	31996196.5	0	31993473	31998920	BUSI_026351-RA
3	3029	1474697	0	1470454	1478940	BUSI_009923-RA
14	3028	414987.5	0	411383	418592	BUSI_017195-RA
6	8846	8389377.5	0	8385999	8392756	BUSI_019826-RA
5	4863	31939691.5	0	31939444	31939939	BUSI_026345-RA
6	4863	4436011	0	4435756	4436266	BUSI_019468-RA
5	2707	31934867.5	0	31933328	31936407	BUSI_026344-RA
6	9979	6036148.5	0	6035201	6037096	BUSI_019631-RA
5	7216	28146231	0	28141183	28151279	BUSI_026037-RA
5	4858	32025874.5	0	32025568	32026181	BUSI_026354-RA
14	110	5030116.5	0	5026864	5033369	BUSI_017695-RA
3	110	7537951	0	7534226	7541676	BUSI_010519-RA
3	2811	8302616	0	8299005	8306227	BUSI_010597-RA
3	678	7844717.5	0	7842448	7846987	BUSI_010554-RA
3	678	7765337.5	0	7764084	7766591	BUSI_010544-RA
3	678	7875033.5	0	7874184	7875883	BUSI_010559-RA
14	678	5260586.5	0	5259186	5261987	BUSI_017723-RA
3	678	7767637.5	0	7766604	7768671	BUSI_010545-RA
14	678	4725588.5	0	4724239	4726938	BUSI_017667-RA
3	1519	8371889.5	0	8367713	8376066	BUSI_010605-RA
14	3358	5797583.5	0	5795592	5799575	BUSI_017761-RA
14	120	5986270	0	5984512	5988028	BUSI_017778-RA
14	1518	6041304	0	6037857	6044751	BUSI_017784-RA
3	13	8273818.5	0	8272921	8274716	BUSI_010595-RA
14	2810	5945021.5	0	5944374	5945669	BUSI_017773-RA
3	1515	8172961	0	8171467	8174455	BUSI_010585-RA
3	10660	9042169.5	0	9034576	9049763	BUSI_010665-RA
14	1709	5021858.5	0	5018462	5025255	BUSI_017694-RA
14	8	5713479	0	5712670	5714288	BUSI_017752-RA
3	8	7969154	0	7967860	7970448	BUSI_010566-RA
14	10074	6126800.5	0	6126137	6127464	BUSI_017791-RA
14	1509	5272503	0	5269859	5275147	BUSI_017724-RA
3	5	7758843.5	0	7758471	7759216	BUSI_010543-RA
14	5	5234548	0	5234208	5234888	BUSI_017721-RA
14	117	5163408	0	5159381	5167435	BUSI_017711-RA
3	117	7593722.5	0	7590357	7597088	BUSI_010530-RA
3	6359	15479953.5	0	15476426	15483481	BUSI_011084-RA
14	1507	5247156.5	0	5244690	5249623	BUSI_017722-RA
3	1506	7618400.5	0	7615491	7621310	BUSI_010533-RA
3	3445	15136295	0	15133827	15138763	BUSI_011064-RA
3	3445	15142757	0	15140846	15144668	BUSI_011065-RA
3	3444	15306559.5	0	15302830	15310289	BUSI_011072-RA
14	115	4871334.5	0	4868775	4873894	BUSI_017684-RA
3	109	7316577.5	0	7315672	7317483	BUSI_010503-RA
14	109	4829030	0	4825936	4832124	BUSI_017679-RA
14	1707	4752087	0	4749012	4755162	BUSI_017670-RA
3	113	8658829	0	8656833	8660825	BUSI_010630-RA
14	113	6148094	0	6146007	6150181	BUSI_017794-RA
3	164	6776451	0	6775901	6777001	BUSI_010450-RA
14	164	4409976.5	0	4409553	4410400	BUSI_017630-RA
14	164	4647994	0	4647737	4648251	BUSI_017656-RA
3	2851	11029394.5	0	11028656	11030133	BUSI_010827-RA
14	106	10515916.5	0	10513071	10518762	BUSI_018193-RA
14	693	9246444.5	0	9245830	9247059	BUSI_018099-RA
3	10062	6872139.5	0	6871390	6872889	BUSI_010464-RA
3	6663	9977604	0	9972805	9982403	BUSI_010758-RA
3	694	7277592	0	7276664	7278520	BUSI_010498-RA
3	694	7289440	0	7286506	7292374	BUSI_010500-RA
14	1706	13101751	0	13100856	13102646	BUSI_018356-RA
14	1705	13088451.5	0	13087204	13089699	BUSI_018355-RA
14	1705	13797195	0	13795933	13798457	BUSI_018397-RA
3	1705	14476084	0	14474554	14477614	BUSI_011030-RA
3	1705	15064168	0	15062965	15065371	BUSI_011059-RA
14	2939	4809215.5	0	4807994	4810437	BUSI_017677-RA
3	695	7161429.5	0	7160429	7162430	BUSI_010491-RA
3	696	7082915.5	0	7081388	7084443	BUSI_010479-RA
3	2906	6707542.5	0	6703022	6712063	BUSI_010444-RA
14	32	4234887	0	4234509	4235265	BUSI_017610-RA
14	32	4197338	0	4195729	4198947	BUSI_017608-RA
3	32	6630860	0	6630622	6631098	BUSI_010433-RA
3	32	6624204	0	6622040	6626368	BUSI_010432-RA
3	32	6619529.5	0	6617926	6621133	BUSI_010431-RA
14	32	4237231.5	0	4236978	4237485	BUSI_017611-RA
3	6678	6124024	0	6123531	6124517	BUSI_010377-RA
3	1650	6778642	0	6777252	6780032	BUSI_010451-RA
3	1650	6814933	0	6813369	6816497	BUSI_010457-RA
14	1649	4624139	0	4623063	4625215	BUSI_017652-RA
3	1649	6786197.5	0	6785219	6787176	BUSI_010452-RA
14	1649	4419665.5	0	4418500	4420831	BUSI_017631-RA
14	1717	4546122.5	0	4539746	4552499	BUSI_017641-RA
14	1717	4529427	0	4518932	4539922	BUSI_017640-RA
14	6677	2435487	0	2425239	2445735	BUSI_017412-RA
3	1647	11876552.5	0	11874515	11878590	BUSI_010897-RA
14	1647	9321988.5	0	9319222	9324755	BUSI_018105-RA
3	6314	6541279.5	0	6540254	6542305	BUSI_010420-RA
3	6313	9642140.5	0	9636068	9648213	BUSI_010733-RA
14	6313	6692854.5	0	6689406	6696303	BUSI_017852-RA
14	3507	5150979.5	0	5145552	5156407	BUSI_017710-RA
3	159	6555711.5	0	6552425	6558998	BUSI_010424-RA
14	159	4158290	0	4155247	4161333	BUSI_017604-RA
14	30	4146298.5	0	4143415	4149182	BUSI_017603-RA
3	157	5887469.5	0	5885898	5889041	BUSI_010356-RA
14	28	4053601	0	4049731	4057471	BUSI_017592-RA
3	2951	6280105.5	0	6274700	6285511	BUSI_010395-RA
14	2950	9889240	0	9884449	9894031	BUSI_018150-RA
14	1768	4000354	0	3998431	4002277	BUSI_017586-RA
3	1768	6264768	0	6263769	6265767	BUSI_010392-RA
8	1768	22869984.5	0	22868229	22871740	BUSI_016780-RA
3	1768	6525768.5	0	6524414	6527123	BUSI_010417-RA
3	1767	6183722	0	6178988	6188456	BUSI_010385-RA
3	3408	6561653	0	6560014	6563292	BUSI_010425-RA
14	3409	4043684	0	4043248	4044120	BUSI_017591-RA
3	3409	6324125.5	0	6323635	6324616	BUSI_010399-RA
14	2817	3421758	0	3420554	3422962	BUSI_017533-RA
14	2817	3495424.5	0	3494214	3496635	BUSI_017545-RA
14	7839	3746310.5	0	3745597	3747024	BUSI_017564-RA
14	7838	1939997.5	0	1935909	1944086	BUSI_017355-RA
14	22	7499277.5	0	7497664	7500891	BUSI_017933-RA
3	22	10451534.5	0	10448502	10454567	BUSI_010793-RA
3	22	9184825	0	9180154	9189496	BUSI_010680-RA
14	1584	3471956.5	0	3469423	3474490	BUSI_017541-RA
14	1584	3398301	0	3395789	3400813	BUSI_017528-RA
14	1583	3374504.5	0	3373198	3375811	BUSI_017524-RA
3	1583	5958927	0	5955853	5962001	BUSI_010363-RA
14	1583	3460728	0	3459414	3462042	BUSI_017539-RA
3	42	5386322	0	5385076	5387568	BUSI_010315-RA
14	42	2362086.5	0	2361735	2362438	BUSI_017404-RA
14	42	2366525	0	2365330	2367720	BUSI_017405-RA
3	1611	5881264.5	0	5880388	5882141	BUSI_010355-RA
5	5525	35209316	0	35208735	35209897	BUSI_026647-RA
14	6363	19741061	0	19732575	19749547	BUSI_018580-RA
14	153	13812808	0	13801670	13823946	BUSI_018398-RA
3	153	15070697	0	15069284	15072110	BUSI_011060-RA
14	1607	10605818	0	10602556	10609080	BUSI_018200-RA
14	8821	3240836	0	3237879	3243793	BUSI_017505-RA
14	6642	3263551.5	0	3263234	3263869	BUSI_017508-RA
2	7504	32196220	0	32193090	32199350	BUSI_004234-RA
14	3531	7965785	0	7965318	7966252	BUSI_017978-RA
1	6233	42272756.5	0	42269515	42275998	BUSI_001912-RA
14	3532	2527797	0	2526890	2528704	BUSI_017421-RA
14	3532	2539168	0	2532134	2546202	BUSI_017422-RA
3	3534	4832011.5	0	4831305	4832718	BUSI_010262-RA
3	2901	2282646	0	2279375	2285917	BUSI_010016-RA
3	2901	2487850	0	2486251	2489449	BUSI_010040-RA
3	698	7007961.5	0	7003464	7012459	BUSI_010475-RA
14	3579	2745847	0	2745627	2746067	BUSI_017450-RA
14	3579	2665264	0	2665044	2665484	BUSI_017439-RA
14	1797	10355176.5	0	10352478	10357875	BUSI_018183-RA
14	8854	3686409.5	0	3684851	3687968	BUSI_017557-RA
3	3014	2388450	0	2386594	2390306	BUSI_010028-RA
3	3014	2180857	0	2178946	2182768	BUSI_010004-RA
11	1812	50283557	0	50280577	50286537	BUSI_013165-RA
3	1807	4201118	0	4200136	4202100	BUSI_010195-RA
3	1807	3981497.5	0	3981264	3981731	BUSI_010172-RA
3	1805	1063756	0	1061100	1066412	BUSI_009881-RA
14	3567	2039980.5	0	2034329	2045632	BUSI_017368-RA
14	1554	7170986.5	0	7169259	7172714	BUSI_017897-RA
14	1554	7357575.5	0	7355857	7359294	BUSI_017917-RA
14	3451	8479740	0	8478925	8480555	BUSI_018025-RA
3	3451	11263769	0	11263393	11264145	BUSI_010846-RA
14	130	9794845	0	9793968	9795722	BUSI_018146-RA
3	130	11973420	0	11972473	11974367	BUSI_010904-RA
3	3549	15740187	0	15738753	15741621	BUSI_011100-RA
14	3549	14857785.5	0	14856331	14859240	BUSI_018456-RA
14	3550	1675200.5	0	1672544	1677857	BUSI_017327-RA
3	3552	3575558	0	3571948	3579168	BUSI_010136-RA
3	2967	6668745	0	6667566	6669924	BUSI_010439-RA
11	91	50041143	0	50038712	50043574	BUSI_013142-RA
3	91	3354891	0	3352427	3357355	BUSI_010119-RA
3	91	3532293.5	0	3532102	3532485	BUSI_010130-RA
13	91	26265809	0	26263458	26268160	BUSI_024509-RA
7	91	5088118.5	0	5086337	5089900	BUSI_014170-RA
11	1817	50104913	0	50101424	50108402	BUSI_013147-RA
3	92	3280873.5	0	3279681	3282066	BUSI_010114-RA
11	92	50071063.5	0	50069764	50072363	BUSI_013145-RA
3	93	3251823	0	3249378	3254268	BUSI_010109-RA
11	93	50114547	0	50113017	50116077	BUSI_013148-RA
14	674	1983829	0	1980808	1986850	BUSI_017363-RA
3	1628	6350750.5	0	6346026	6355475	BUSI_010402-RA
3	1780	12841500	0	12837535	12845465	BUSI_010944-RA
14	1780	10632333.5	0	10629243	10635424	BUSI_018201-RA
14	1779	10667679.5	0	10666684	10668675	BUSI_018204-RA
3	1779	12865504	0	12864727	12866281	BUSI_010947-RA
3	2969	3321894.5	0	3314122	3329667	BUSI_010117-RA
12	10942	40147150.5	0	40133541	40160760	BUSI_023995-RA
14	2944	2005361	0	2002833	2007889	BUSI_017365-RA
14	2943	1849646.5	0	1847292	1852001	BUSI_017342-RA
3	2942	2789380.5	0	2786599	2792162	BUSI_010068-RA
14	2942	1837239	0	1836931	1837547	BUSI_017340-RA
14	10892	23512018.5	0	23505107	23518930	BUSI_018647-RA
14	3501	1688761	0	1687695	1689827	BUSI_017330-RA
3	670	2623299.5	0	2622523	2624076	BUSI_010053-RA
14	669	1545179.5	0	1543714	1546645	BUSI_017313-RA
14	3003	1561275	0	1560064	1562486	BUSI_017317-RA
3	3500	8077787	0	8071631	8083943	BUSI_010576-RA
14	3499	5706845.5	0	5705348	5708343	BUSI_017751-RA
14	3561	1625146.5	0	1619720	1630573	BUSI_017322-RA
14	3002	1638013.5	0	1634436	1641591	BUSI_017323-RA
6	3001	3116227	0	3108207	3124247	BUSI_019341-RA
5	3001	33498186.5	0	33488933	33507440	BUSI_026485-RA
14	3001	875809.5	0	866515	885104	BUSI_017238-RA
3	1826	2639133.5	0	2638637	2639630	BUSI_010055-RA
14	1827	1578615	0	1577201	1580029	BUSI_017318-RA
14	3000	849944	0	848101	851787	BUSI_017235-RA
3	10191	2103643.5	0	2103110	2104177	BUSI_009991-RA
14	1829	1602105.5	0	1601221	1602990	BUSI_017321-RA
3	1829	2295463.5	0	2294644	2296283	BUSI_010018-RA
3	1829	2499977	0	2499157	2500797	BUSI_010042-RA
3	1830	2239046	0	2233773	2244319	BUSI_010010-RA
3	1830	2445028.5	0	2439941	2450116	BUSI_010034-RA
5	3012	37348192.5	0	37347905	37348480	BUSI_026823-RA
14	666	1189102.5	0	1187294	1190911	BUSI_017266-RA
3	666	1823939.5	0	1823415	1824464	BUSI_009959-RA
14	3583	2692030.5	0	2690088	2693973	BUSI_017443-RA
14	3583	2767674.5	0	2765649	2769700	BUSI_017454-RA
3	3583	4667251	0	4664884	4669618	BUSI_010243-RA
3	6681	9446593	0	9444863	9448323	BUSI_010709-RA
3	166	7266746.5	0	7264917	7268576	BUSI_010497-RA
14	167	1549117.5	0	1548453	1549782	BUSI_017314-RA
3	7536	2253130.5	0	2248924	2257337	BUSI_010012-RA
3	7536	2458148	0	2454532	2461764	BUSI_010036-RA
3	3542	1904449	0	1900509	1908389	BUSI_009967-RA
3	3541	11770001	0	11767087	11772915	BUSI_010891-RA
14	3541	9200036	0	9195771	9204301	BUSI_018093-RA
3	665	1764151.5	0	1763690	1764613	BUSI_009953-RA
14	665	1177220	0	1171232	1183208	BUSI_017265-RA
3	665	1739298.5	0	1734634	1743963	BUSI_009950-RA
14	665	1123755.5	0	1120969	1126542	BUSI_017260-RA
14	664	1113102	0	1111260	1114944	BUSI_017259-RA
3	3423	1700826.5	0	1700106	1701547	BUSI_009946-RA
14	3423	1094651	0	1093554	1095748	BUSI_017257-RA
5	3423	33515310	0	33514643	33515977	BUSI_026486-RA
3	1841	1777665	0	1777194	1778136	BUSI_009955-RA
14	1840	1209186	0	1206898	1211474	BUSI_017269-RA
6	5032	969250.5	0	964506	973995	BUSI_019116-RA
5	7744	33426278	0	33424356	33428200	BUSI_026479-RA
2	2616	44396750	1	44391556	44401944	BUSI_004717-RA
1	2616	21375336	1	21370755	21379917	BUSI_000576-RA
1	2615	44947657.5	1	44946078	44949237	BUSI_002108-RA
2	5305	27979780.5	1	27979143	27980418	BUSI_003904-RA
1	5305	35133733	1	35133117	35134349	BUSI_001446-RA
1	474	72185	1	71289	73081	BUSI_000009-RA
1	474	34687512.5	1	34686591	34688434	BUSI_001410-RA
1	7265	36504789.5	1	36494890	36514689	BUSI_001554-RA
2	5391	29832654	1	29829762	29835546	BUSI_004051-RA
2	6032	29933597.5	1	29933243	29933952	BUSI_004057-RA
1	469	34468372.5	1	34459447	34477298	BUSI_001396-RA
2	469	29909435	1	29899812	29919058	BUSI_004056-RA
1	606	33257554	1	33257239	33257869	BUSI_001292-RA
9	467	10737450.5	1	10736816	10738085	BUSI_006215-RA
10	467	8791932	1	8788520	8795344	BUSI_021670-RA
11	467	45499825.5	1	45499128	45500523	BUSI_012812-RA
10	466	7999729	1	7998999	8000459	BUSI_021597-RA
10	466	8704910	1	8704735	8705085	BUSI_021662-RA
1	1392	40020839.5	1	40018264	40023415	BUSI_001783-RA
1	10512	54435691	1	54429617	54441765	BUSI_002444-RA
1	5209	15526621.5	1	15525089	15528154	BUSI_000388-RA
1	5209	34301027	1	34298970	34303084	BUSI_001382-RA
2	5208	29671527	1	29658422	29684632	BUSI_004034-RA
1	5206	25231064	1	25227040	25235088	BUSI_000745-RA
2	5895	33335378.5	1	33334296	33336461	BUSI_004314-RA
2	5205	37815152	1	37810844	37819460	BUSI_004565-RA
2	5205	37767770.5	1	37766547	37768994	BUSI_004563-RA
2	5205	37121416.5	1	37120402	37122431	BUSI_004522-RA
1	5205	25339555.5	1	25336877	25342234	BUSI_000750-RA
2	5281	29272847	1	29271586	29274108	BUSI_004004-RA
2	6046	36772352	1	36764508	36780196	BUSI_004508-RA
1	5276	33529494	1	33527843	33531145	BUSI_001324-RA
2	6577	28929775	1	28926298	28933252	BUSI_003973-RA
2	6577	29008721	1	29005241	29012201	BUSI_003984-RA
2	6576	28552208.5	1	28551199	28553218	BUSI_003942-RA
2	5242	28906722	1	28902784	28910660	BUSI_003971-RA
2	5242	28986074.5	1	28981891	28990258	BUSI_003982-RA
2	5239	28743068	1	28742217	28743919	BUSI_003961-RA
2	2565	28731756.5	1	28727681	28735832	BUSI_003959-RA
1	5868	33313872	1	33310804	33316940	BUSI_001298-RA
2	1384	28582461.5	1	28579415	28585508	BUSI_003944-RA
1	5863	33179618	1	33178235	33181001	BUSI_001286-RA
2	5234	28589872.5	1	28586918	28592827	BUSI_003945-RA
1	10541	32220528	1	32214033	32227023	BUSI_001231-RA
1	5861	33175165	1	33174232	33176098	BUSI_001285-RA
2	1383	28570239	1	28566083	28574395	BUSI_003943-RA
2	5232	28490126.5	1	28488715	28491538	BUSI_003937-RA
1	1381	32563618.5	1	32563207	32564030	BUSI_001249-RA
1	2517	32589539.5	1	32582461	32596618	BUSI_001253-RA
1	10515	35552959.5	1	35552577	35553342	BUSI_001482-RA
2	5227	28442170.5	1	28438609	28445732	BUSI_003934-RA
2	520	28252866.5	1	28252657	28253076	BUSI_003918-RA
2	5226	35913418	1	35912604	35914232	BUSI_004470-RA
1	5226	26814949.5	1	26814100	26815799	BUSI_000837-RA
2	5225	35736503	1	35732410	35740596	BUSI_004461-RA
1	5225	26893187.5	1	26893025	26893350	BUSI_000844-RA
2	585	28099836.5	1	28098419	28101254	BUSI_003910-RA
11	585	13746232.5	1	13744793	13747672	BUSI_011754-RA
1	585	32088432.5	1	32087120	32089745	BUSI_001227-RA
1	5852	45295734	1	45294900	45296568	BUSI_002132-RA
1	2508	31934374.5	1	31933416	31935333	BUSI_001212-RA
1	2627	48380684.5	1	48375473	48385896	BUSI_002260-RA
2	5362	38103569.5	1	38102824	38104315	BUSI_004578-RA
2	5876	30775697	1	30775124	30776270	BUSI_004121-RA
2	5875	29020993	1	29019499	29022487	BUSI_003986-RA
2	5875	28945398.5	1	28943909	28946888	BUSI_003975-RA
2	7376	54762466	1	54759457	54765475	BUSI_004986-RA
1	8432	31346902	1	31343965	31349839	BUSI_001161-RA
1	1368	31758606.5	1	31752826	31764387	BUSI_001198-RA
2	1368	30802188	1	30798558	30805818	BUSI_004124-RA
1	5271	38052199	1	38050157	38054241	BUSI_001647-RA
1	5874	33397830	1	33391898	33403762	BUSI_001312-RA
2	509	30867922.5	1	30865597	30870248	BUSI_004130-RA
2	509	30856092.5	1	30855459	30856726	BUSI_004129-RA
1	509	31708516	1	31708038	31708994	BUSI_001194-RA
1	509	31602354.5	1	31601875	31602834	BUSI_001182-RA
1	509	31702258.5	1	31698507	31706010	BUSI_001192-RA
2	509	30854519	1	30853963	30855075	BUSI_004128-RA
1	509	31596908.5	1	31592324	31601493	BUSI_001181-RA
12	508	33929606.5	1	33928751	33930462	BUSI_023454-RA
1	508	31282208	1	31281361	31283055	BUSI_001152-RA
2	508	33177765	1	33177335	33178195	BUSI_004299-RA
2	1366	31016281	1	31013766	31018796	BUSI_004146-RA
2	5270	21275625.5	1	21273432	21277819	BUSI_003522-RA
1	5270	38067496.5	1	38066622	38068371	BUSI_001649-RA
12	507	33919667	1	33917316	33922018	BUSI_023453-RA
1	507	30643460.5	1	30628131	30658790	BUSI_001100-RA
1	507	31298032.5	1	31296801	31299264	BUSI_001154-RA
1	507	31272315.5	1	31269962	31274669	BUSI_001151-RA
1	507	27327555	1	27325696	27329414	BUSI_000881-RA
2	507	35451909.5	1	35450263	35453556	BUSI_004442-RA
1	5326	39413474.5	1	39409586	39417363	BUSI_001738-RA
1	10580	20646161.5	1	20640562	20651761	BUSI_000537-RA
7	10580	13184548	1	13178946	13190150	BUSI_014709-RA
2	5979	30977399	1	30974553	30980245	BUSI_004141-RA
2	2505	32852416	1	32851269	32853563	BUSI_004276-RA
1	5980	31454870.5	1	31446707	31463034	BUSI_001168-RA
2	511	30779862	1	30778638	30781086	BUSI_004122-RA
1	2506	29522736	1	29519973	29525499	BUSI_001033-RA
2	2506	32841067.5	1	32839085	32843050	BUSI_004275-RA
1	512	31915437.5	1	31914753	31916122	BUSI_001211-RA
1	514	31980495	1	31976600	31984390	BUSI_001213-RA
2	514	30573165	1	30566325	30580005	BUSI_004107-RA
1	5330	31870845	1	31870292	31871398	BUSI_001207-RA
2	583	30661178.5	1	30658456	30663901	BUSI_004112-RA
1	583	31864194	1	31860232	31868156	BUSI_001206-RA
11	517	13761654.5	1	13761010	13762299	BUSI_011756-RA
6	517	6754243	1	6753963	6754523	BUSI_019694-RA
2	517	28084568.5	1	28083878	28085259	BUSI_003908-RA
11	517	13754168.5	1	13753884	13754453	BUSI_011755-RA
2	2628	56701712.5	1	56697790	56705635	BUSI_005023-RA
1	584	32005974.5	1	32005322	32006627	BUSI_001216-RA
2	584	30557672.5	1	30557259	30558086	BUSI_004106-RA
2	519	28246405.5	1	28245416	28247395	BUSI_003917-RA
1	5974	43856954.5	1	43856394	43857515	BUSI_002023-RA
2	5854	28331826	1	28330010	28333642	BUSI_003925-RA
9	6551	54064814	1	54064094	54065534	BUSI_007425-RA
1	2514	32250622.5	1	32247121	32254124	BUSI_001234-RA
2	2514	28385330	1	28383351	28387309	BUSI_003930-RA
1	5856	32728286	1	32722004	32734568	BUSI_001265-RA
2	2515	28432313.5	1	28428816	28435811	BUSI_003933-RA
1	2515	32744710.5	1	32740586	32748835	BUSI_001266-RA
1	522	32710421.5	1	32710024	32710819	BUSI_001263-RA
2	2560	32660828	1	32656401	32665255	BUSI_004259-RA
2	2561	32640222.5	1	32635535	32644910	BUSI_004257-RA
1	604	33138637	1	33135385	33141889	BUSI_001282-RA
2	535	24043211	1	24040759	24045663	BUSI_003631-RA
1	535	38997593	1	38992113	39003073	BUSI_001712-RA
1	5236	33199184.5	1	33198424	33199945	BUSI_001288-RA
2	1385	28634400.5	1	28634064	28634737	BUSI_003951-RA
1	1385	33157038	1	33153362	33160714	BUSI_001283-RA
1	5240	33333922	1	33333747	33334097	BUSI_001303-RA
1	5240	33333020.5	1	33332859	33333182	BUSI_001301-RA
1	5870	33327594.5	1	33323736	33331453	BUSI_001300-RA
1	7251	29501900.5	1	29498659	29505142	BUSI_001031-RA
2	1386	28684689	1	28679245	28690133	BUSI_003955-RA
1	1386	33268301.5	1	33265554	33271049	BUSI_001293-RA
2	536	28598826	1	28596967	28600685	BUSI_003947-RA
1	536	33128217.5	1	33125523	33130912	BUSI_001281-RA
1	2678	15554793	1	15553239	15556347	BUSI_000393-RA
1	605	33246663.5	1	33244392	33248935	BUSI_001291-RA
2	605	28650590.5	1	28646383	28654798	BUSI_003953-RA
1	6045	30935010.5	1	30932638	30937383	BUSI_001121-RA
1	6045	30895412	1	30892415	30898409	BUSI_001118-RA
1	2679	33496885.5	1	33493336	33500435	BUSI_001321-RA
2	1360	31486849	1	31483859	31489839	BUSI_004176-RA
1	1360	30713582.5	1	30712105	30715060	BUSI_001104-RA
11	1360	52954186	1	52952682	52955690	BUSI_013401-RA
1	575	31690031	1	31687941	31692121	BUSI_001191-RA
2	575	30923413	1	30921847	30924979	BUSI_004135-RA
1	575	31733543.5	1	31729975	31737112	BUSI_001196-RA
1	575	31635467.5	1	31630100	31640835	BUSI_001184-RA
1	575	31583448	1	31581151	31585745	BUSI_001180-RA
1	5180	30666385.5	1	30660527	30672244	BUSI_001101-RA
2	5180	31388500	1	31378109	31398891	BUSI_004169-RA
2	5180	31381128	1	31378393	31383863	BUSI_004170-RA
2	5181	31164612	1	31163012	31166212	BUSI_004154-RA
2	5181	31168456.5	1	31166624	31170289	BUSI_004155-RA
9	11574	25206236.5	1	25201933	25210540	BUSI_006895-RA
12	901	37261832.5	2	37257233	37266432	BUSI_023760-RA
8	901	16011486.5	2	16006014	16016959	BUSI_016495-RA
8	901	15839023	2	15833535	15844511	BUSI_016475-RA
14	10667	12952900	2	12952549	12953251	BUSI_018349-RA
8	10041	12140745.5	2	12138779	12142712	BUSI_016302-RA
12	10040	28739901.5	2	28735937	28743866	BUSI_023094-RA
8	10118	9440896	2	9430221	9451571	BUSI_016175-RA
8	3082	9401636.5	2	9400921	9402352	BUSI_016169-RA
8	4252	8786297.5	2	8785874	8786721	BUSI_016121-RA
8	10117	9773772	2	9773642	9773902	BUSI_016199-RA
12	6704	30383882	2	30379391	30388373	BUSI_023196-RA
8	8068	16524797	2	16523181	16526413	BUSI_016538-RA
12	4213	21608388.5	2	21607797	21608980	BUSI_023027-RA
14	4213	5522816	2	5521554	5524078	BUSI_017744-RA
8	4213	9849038	2	9847779	9850297	BUSI_016206-RA
14	4216	5474398	2	5470796	5478000	BUSI_017740-RA
8	4216	9799459	2	9792537	9806381	BUSI_016202-RA
12	3076	19080587.5	2	19076528	19084647	BUSI_022944-RA
8	3079	9716638	2	9709793	9723483	BUSI_016196-RA
8	8051	9671810.5	2	9670718	9672903	BUSI_016192-RA
8	7084	4440173.5	2	4438401	4441946	BUSI_015784-RA
8	7084	4534605	2	4532830	4536380	BUSI_015795-RA
12	10116	16393821	2	16388604	16399038	BUSI_022888-RA
12	10669	19564481.5	2	19563181	19565782	BUSI_022970-RA
8	4254	9190410.5	2	9189735	9191086	BUSI_016155-RA
8	4253	8803033	2	8801706	8804360	BUSI_016123-RA
8	4251	12726072.5	2	12722657	12729488	BUSI_016323-RA
12	3071	16375903	2	16374236	16377570	BUSI_022887-RA
8	3071	17470348.5	2	17468500	17472197	BUSI_016592-RA
12	3072	13339729.5	2	13334553	13344906	BUSI_022803-RA
8	3072	6765152	2	6763015	6767289	BUSI_015981-RA
12	6726	29022559	2	29019755	29025363	BUSI_023112-RA
8	6726	13367256	2	13364633	13369879	BUSI_016349-RA
8	3069	6641823.5	2	6637073	6646574	BUSI_015969-RA
8	4238	17939961.5	2	17938499	17941424	BUSI_016630-RA
6	3055	7147638.5	2	7144195	7151082	BUSI_019722-RA
8	3056	7509434.5	2	7500809	7518060	BUSI_016030-RA
12	3057	14195701	2	14194032	14197370	BUSI_022840-RA
8	9481	15022561	2	15021268	15023854	BUSI_016390-RA
8	6783	7630260.5	2	7626294	7634227	BUSI_016039-RA
8	9496	23195318	2	23191629	23199007	BUSI_016794-RA
8	8577	17525244	2	17515902	17534586	BUSI_016597-RA
8	8574	8354284.5	2	8337762	8370807	BUSI_016100-RA
12	6750	33743123	2	33737903	33748343	BUSI_023444-RA
12	6750	33755816.5	2	33753974	33757659	BUSI_023446-RA
12	6751	33650322.5	2	33647922	33652723	BUSI_023437-RA
12	6751	33964702	2	33962311	33967093	BUSI_023458-RA
12	6752	28945230.5	2	28939722	28950739	BUSI_023107-RA
8	3115	5988879.5	2	5986916	5990843	BUSI_015928-RA
12	3115	29482598	2	29479826	29485370	BUSI_023151-RA
8	3115	5991218.5	2	5990597	5991840	BUSI_015929-RA
8	6706	9612413.5	2	9607591	9617236	BUSI_016188-RA
8	9498	7726323.5	2	7724649	7727998	BUSI_016048-RA
12	3194	35177342	2	35175457	35179227	BUSI_023577-RA
8	3086	5818928.5	2	5816224	5821633	BUSI_015914-RA
12	3086	29620280	2	29619103	29621457	BUSI_023157-RA
8	4341	5635111.5	2	5629627	5640596	BUSI_015901-RA
8	6725	13388432	2	13373924	13402940	BUSI_016350-RA
12	6725	29003339	2	28991380	29015298	BUSI_023111-RA
12	8886	37025319	2	37024882	37025756	BUSI_023738-RA
12	8886	36997282	2	36994703	36999861	BUSI_023735-RA
14	8886	8125933	2	8124334	8127532	BUSI_017994-RA
12	3091	28595396.5	2	28590305	28600488	BUSI_023084-RA
12	3091	30077216	2	30075803	30078629	BUSI_023178-RA
8	3091	5573357.5	2	5570151	5576564	BUSI_015893-RA
7	3091	22553207	2	22549979	22556435	BUSI_014974-RA
8	3091	5314946.5	2	5311699	5318194	BUSI_015870-RA
7	868	22501723.5	2	22501517	22501930	BUSI_014969-RA
8	868	5395254	2	5392833	5397675	BUSI_015876-RA
12	868	30027553	2	30025939	30029167	BUSI_023175-RA
8	4298	1630440	2	1624018	1636862	BUSI_015515-RA
12	4298	31551895	2	31549080	31554710	BUSI_023284-RA
8	867	5075762	2	5075211	5076313	BUSI_015848-RA
5	867	34908741.5	2	34908218	34909265	BUSI_026621-RA
12	867	30149252.5	2	30148702	30149803	BUSI_023182-RA
8	7087	9427395.5	2	9426916	9427875	BUSI_016174-RA
12	9549	39721684	2	39720043	39723325	BUSI_023956-RA
12	9549	39934307.5	2	39932665	39935950	BUSI_023981-RA
8	961	2186058	2	2181495	2190621	BUSI_015567-RA
8	4334	3953756	2	3944013	3963499	BUSI_015757-RA
8	6276	4847954.5	2	4846710	4849199	BUSI_015826-RA
7	10501	7619880.5	2	7619233	7620528	BUSI_014361-RA
12	3290	30646910.5	2	30638910	30654911	BUSI_023215-RA
8	10328	15240390.5	2	15239295	15241486	BUSI_016414-RA
12	3291	30682792.5	2	30679962	30685623	BUSI_023217-RA
8	825	16254990.5	2	16245679	16264302	BUSI_016515-RA
12	825	37662172.5	2	37655431	37668914	BUSI_023783-RA
12	956	34978766	2	34978037	34979495	BUSI_023560-RA
12	956	34972269	2	34970004	34974534	BUSI_023559-RA
8	956	4694271	2	4690226	4698316	BUSI_015808-RA
12	3293	31030629	2	31030106	31031152	BUSI_023236-RA
8	905	17774974	2	17769279	17780669	BUSI_016617-RA
2	905	1109712.5	2	1103754	1115671	BUSI_002879-RA
12	905	19139974	2	19136953	19142995	BUSI_022950-RA
12	9473	14599631.5	2	14596153	14603110	BUSI_022857-RA
8	3167	1608675.5	2	1608149	1609202	BUSI_015512-RA
12	3165	31759222	2	31758531	31759913	BUSI_023300-RA
8	3165	1946190	2	1944910	1947470	BUSI_015546-RA
8	4312	1927555.5	2	1926316	1928795	BUSI_015544-RA
12	4312	31721883.5	2	31720658	31723109	BUSI_023297-RA
8	4311	2039982	2	2039198	2040766	BUSI_015553-RA
12	3164	31770348	2	31763222	31777474	BUSI_023301-RA
12	3163	31803584	2	31799965	31807203	BUSI_023302-RA
12	3297	31483113.5	2	31479924	31486303	BUSI_023280-RA
8	3296	1754941.5	2	1754571	1755312	BUSI_015527-RA
12	964	30338753.5	2	30336852	30340655	BUSI_023192-RA
8	964	5004824.5	2	5002691	5006958	BUSI_015843-RA
12	4296	36297787.5	2	36294437	36301138	BUSI_023660-RA
12	4314	31682114	2	31679173	31685055	BUSI_023294-RA
8	4315	1619403	2	1618613	1620193	BUSI_015514-RA
12	4315	31568316.5	2	31567473	31569160	BUSI_023285-RA
8	4316	1663159	2	1661440	1664878	BUSI_015517-RA
8	4317	1715329.5	2	1714518	1716141	BUSI_015524-RA
12	827	31052494	2	31050810	31054178	BUSI_023238-RA
8	827	1818024.5	2	1816306	1819743	BUSI_015536-RA
8	3139	4410286	2	4405805	4414767	BUSI_015781-RA
12	3140	31091772	2	31089592	31093952	BUSI_023242-RA
12	3141	31060353	2	31057088	31063618	BUSI_023239-RA
8	3141	1810567.5	2	1807726	1813409	BUSI_015535-RA
12	3289	30535885.5	2	30533695	30538076	BUSI_023207-RA
12	3289	30665209.5	2	30657665	30672754	BUSI_023216-RA
12	10789	32887809	2	32881264	32894354	BUSI_023383-RA
12	7784	33063387	2	33061265	33065509	BUSI_023393-RA
12	3143	31023818	2	31019970	31027666	BUSI_023235-RA
12	3144	30633466.5	2	30629391	30637542	BUSI_023214-RA
12	3145	30529128	2	30527016	30531240	BUSI_023206-RA
6	864	647416.5	2	645233	649600	BUSI_019077-RA
12	864	35207788.5	2	35204132	35211445	BUSI_023579-RA
12	4297	31816421.5	2	31813028	31819815	BUSI_023304-RA
8	6701	16848027.5	2	16843831	16852224	BUSI_016565-RA
12	3142	31044028.5	2	31040006	31048051	BUSI_023237-RA
5	3287	34897795.5	2	34896817	34898774	BUSI_026620-RA
8	3287	5090785	2	5089804	5091766	BUSI_015849-RA
8	3286	16863962	2	16862244	16865680	BUSI_016567-RA
8	963	5060113.5	2	5058695	5061532	BUSI_015846-RA
5	963	34923936.5	2	34922762	34925111	BUSI_026623-RA
12	963	30187909.5	2	30186207	30189612	BUSI_023184-RA
10	1188	5486004.5	2	5481996	5490013	BUSI_021359-RA
4	1188	6356078	2	6353396	6358760	BUSI_008524-RA
4	1189	6684659	2	6680508	6688810	BUSI_008554-RA
12	1190	30308637	2	30305411	30311863	BUSI_023189-RA
8	10303	4660045.5	2	4658910	4661181	BUSI_015806-RA
8	7086	9580257	2	9577744	9582770	BUSI_016186-RA
8	4337	5298983	2	5289325	5308641	BUSI_015869-RA
12	4338	30012273	2	30011990	30012556	BUSI_023173-RA
6	2753	1412597.5	3	1412379	1412816	BUSI_019171-RA
5	5523	36843370	3	36842472	36844268	BUSI_026781-RA
5	5522	36938309	3	36936913	36939705	BUSI_026791-RA
6	4901	9261021	3	9259702	9262340	BUSI_019883-RA
6	8298	39618767.5	3	39609201	39628334	BUSI_020694-RA
5	2765	35259722.5	3	35253873	35265572	BUSI_026653-RA
6	4902	9348663	3	9345121	9352205	BUSI_019890-RA
3	4903	6044196	3	6043913	6044479	BUSI_010370-RA
5	4903	35316728	3	35314711	35318745	BUSI_026658-RA
1	4903	41098452	3	41095299	41101605	BUSI_001838-RA
6	4903	936552.5	3	932552	940553	BUSI_019113-RA
5	2759	38085916.5	3	38082384	38089449	BUSI_026901-RA
6	4905	1106855	3	1104621	1109089	BUSI_019129-RA
5	5503	36162417.5	3	36161063	36163772	BUSI_026725-RA
6	4906	1229522.5	3	1225120	1233925	BUSI_019145-RA
5	4906	35521226	3	35516846	35525606	BUSI_026666-RA
5	4906	35865611	3	35860797	35870425	BUSI_026705-RA
5	2761	35531202.5	3	35530466	35531939	BUSI_026668-RA
5	2761	35143741.5	3	35143141	35144342	BUSI_026639-RA
6	2761	1131504	3	1130560	1132448	BUSI_019132-RA
3	9465	11474351.5	3	11473584	11475119	BUSI_010865-RA
6	7341	1257640.5	3	1250701	1264580	BUSI_019147-RA
5	7341	36006011.5	3	36004157	36007866	BUSI_026719-RA
5	7340	36009805.5	3	36008931	36010680	BUSI_026720-RA
14	6688	10294655.5	3	10293684	10295627	BUSI_018177-RA
6	7339	1442940	3	1442107	1443773	BUSI_019174-RA
5	7339	36210092.5	3	36200841	36219344	BUSI_026731-RA
2	8815	37486593	3	37479171	37494015	BUSI_004551-RA
6	784	595153.5	3	594220	596087	BUSI_019075-RA
5	784	35433930.5	3	35432988	35434873	BUSI_026660-RA
6	784	792008	3	791075	792941	BUSI_019096-RA
5	7317	36719158.5	3	36717372	36720945	BUSI_026772-RA
6	737	1239290.5	3	1237766	1240815	BUSI_019146-RA
5	737	35881618	3	35880242	35882994	BUSI_026707-RA
6	1309	1468836	3	1459830	1477842	BUSI_019175-RA
5	5495	36635432.5	3	36633422	36637443	BUSI_026763-RA
6	5494	1601466	3	1598306	1604626	BUSI_019188-RA
5	5491	36726168.5	3	36722498	36729839	BUSI_026773-RA
5	1310	36369461	3	36369312	36369610	BUSI_026744-RA
6	741	1608237	3	1605787	1610687	BUSI_019189-RA
5	741	36712128.5	3	36709410	36714847	BUSI_026771-RA
5	2715	36688452	3	36683352	36693552	BUSI_026769-RA
14	6671	373918.5	3	367687	380150	BUSI_017191-RA
5	787	36320399	3	36319934	36320864	BUSI_026741-RA
6	787	1581833	3	1581429	1582237	BUSI_019184-RA
6	2716	1630331	3	1629847	1630815	BUSI_019192-RA
5	2717	36915397.5	3	36914092	36916703	BUSI_026788-RA
5	788	36921868.5	3	36917783	36925954	BUSI_026789-RA
6	788	1667267	3	1663741	1670793	BUSI_019196-RA
5	7342	35833933.5	3	35831182	35836685	BUSI_026702-RA
5	7238	34699354.5	3	34694563	34704146	BUSI_026599-RA
6	4930	1747987.5	3	1747472	1748503	BUSI_019206-RA
3	11463	494573.5	3	489845	499302	BUSI_009824-RA
5	4951	37840069	3	37837425	37842713	BUSI_026873-RA
6	4951	2391435	3	2388801	2394069	BUSI_019279-RA
5	4952	37898555	3	37897895	37899215	BUSI_026878-RA
6	4954	1925289.5	3	1916803	1933776	BUSI_019224-RA
6	5516	2147820	3	2144764	2150876	BUSI_019250-RA
5	5513	37665603.5	3	37664372	37666835	BUSI_026855-RA
6	5513	2259328	3	2257561	2261095	BUSI_019263-RA
6	5565	2380128.5	3	2378363	2381894	BUSI_019277-RA
6	5564	2385130	3	2384182	2386078	BUSI_019278-RA
5	2787	34355045.5	3	34353891	34356200	BUSI_026565-RA
6	5562	945429.5	3	941014	949845	BUSI_019114-RA
5	5562	34347608	3	34342925	34352291	BUSI_026564-RA
5	2990	37917992	3	37913965	37922019	BUSI_026881-RA
5	2990	34431432	3	34429595	34433269	BUSI_026573-RA
6	5103	420306.5	3	417858	422755	BUSI_019053-RA
3	2986	4967801	3	4959707	4975895	BUSI_010275-RA
6	5559	2791075	3	2785624	2796526	BUSI_019311-RA
5	7331	29257820.5	3	29255839	29259802	BUSI_026110-RA
5	3024	34209363.5	3	34205434	34213293	BUSI_026548-RA
6	3024	2725284.5	3	2722611	2727958	BUSI_019306-RA
8	3024	2294615.5	3	2292755	2296476	BUSI_015580-RA
6	3024	2717358.5	3	2715364	2719353	BUSI_019303-RA
5	3024	34251871	3	34243912	34259830	BUSI_026553-RA
8	3024	2279260	3	2275436	2283084	BUSI_015577-RA
8	3024	2325795.5	3	2325366	2326225	BUSI_015585-RA
6	2738	2734592	3	2729880	2739304	BUSI_019307-RA
6	1281	6409758	3	6405060	6414456	BUSI_019664-RA
5	1280	29211767.5	3	29211280	29212255	BUSI_026107-RA
6	1280	6384404.5	3	6383954	6384855	BUSI_019658-RA
6	5535	10960702.5	3	10957853	10963552	BUSI_020032-RA
5	4922	36658371	3	36652955	36663787	BUSI_026766-RA
6	4924	3027188.5	3	3025914	3028463	BUSI_019332-RA
3	73	14387443.5	3	14386970	14387917	BUSI_011026-RA
14	73	12496964	3	12496381	12497547	BUSI_018327-RA
6	1842	3039254	3	3037117	3041391	BUSI_019333-RA
5	1842	33671678.5	3	33666615	33676742	BUSI_026500-RA
3	1842	1747714.5	3	1747529	1747900	BUSI_009951-RA
14	1843	1083649	3	1083179	1084119	BUSI_017256-RA
3	1843	1755930	3	1750688	1761172	BUSI_009952-RA
3	9356	7131743	3	7128375	7135111	BUSI_010487-RA
3	1845	1614757.5	3	1613997	1615518	BUSI_009936-RA
3	1846	1585132.5	3	1584655	1585610	BUSI_009934-RA
14	656	490264.5	3	477785	502744	BUSI_017202-RA
14	655	315349.5	3	312820	317879	BUSI_017186-RA
3	655	679290.5	3	676500	682081	BUSI_009849-RA
3	202	855302.5	3	853721	856884	BUSI_009864-RA
3	202	1350186.5	3	1344825	1355548	BUSI_009910-RA
3	203	1364864	3	1363355	1366373	BUSI_009911-RA
3	171	1303670.5	3	1301564	1305777	BUSI_009904-RA
14	171	605463.5	3	603389	607538	BUSI_017212-RA
14	171	611602.5	3	611105	612100	BUSI_017213-RA
3	6843	7525851	3	7523644	7528058	BUSI_010518-RA
14	173	469551.5	3	468075	471028	BUSI_017200-RA
3	174	1503895.5	3	1500020	1507771	BUSI_009926-RA
14	174	446838	3	443498	450178	BUSI_017198-RA
3	174	4141372	3	4139784	4142960	BUSI_010189-RA
3	177	1017540.5	3	1015972	1019109	BUSI_009876-RA
6	10200	1082955	3	1082627	1083283	BUSI_019126-RA
3	10695	515867.5	3	514050	517685	BUSI_009828-RA
6	3035	8029737	3	8024389	8035085	BUSI_019795-RA
14	3036	272460.5	3	267833	277088	BUSI_017183-RA
14	7846	5744695.5	3	5742681	5746710	BUSI_017755-RA
3	176	1037287.5	3	1034162	1040413	BUSI_009879-RA
14	11599	14451967.5	3	14451117	14452818	BUSI_018437-RA
3	7845	7803355.5	3	7802148	7804563	BUSI_010550-RA
5	83	33049093	3	33048158	33050028	BUSI_026451-RA
8	3026	2245833.5	3	2245283	2246384	BUSI_015573-RA
5	3026	34175598	3	34175045	34176151	BUSI_026545-RA
3	7848	864862.5	3	864395	865330	BUSI_009866-RA
6	3027	2828313.5	3	2826931	2829696	BUSI_019314-RA
6	2777	3592822.5	3	3588261	3597384	BUSI_019371-RA
5	2777	32875513.5	3	32873467	32877560	BUSI_026437-RA
5	4840	33546635	3	33543935	33549335	BUSI_026490-RA
6	4840	3077791	3	3075390	3080192	BUSI_019337-RA
5	2774	32660512	3	32660033	32660991	BUSI_026414-RA
5	2774	32571132	3	32570653	32571611	BUSI_026402-RA
6	771	3687157.5	3	3676311	3698004	BUSI_019381-RA
5	771	32827412	3	32825477	32829347	BUSI_026431-RA
5	771	32736899.5	3	32735394	32738405	BUSI_026423-RA
6	771	3808676.5	3	3806478	3810875	BUSI_019394-RA
6	5038	3556036	3	3555655	3556417	BUSI_019368-RA
4	11591	16075567	3	16073107	16078027	BUSI_009015-RA
6	1283	2836811.5	3	2836590	2837033	BUSI_019316-RA
5	7326	35283622.5	3	35279801	35287444	BUSI_026654-RA
8	898	16609269.5	4	16608448	16610091	BUSI_016547-RA
8	7092	5609815	4	5609252	5610378	BUSI_015898-RA
4	11536	47767927.5	4	47766403	47769452	BUSI_009588-RA
4	11536	47783636.5	4	47783238	47784035	BUSI_009589-RA
8	7046	49481275	4	49476667	49485883	BUSI_017102-RA
12	896	36821996.5	4	36820865	36823128	BUSI_023713-RA
8	896	16487696.5	4	16484590	16490803	BUSI_016534-RA
8	930	13302469	4	13297809	13307129	BUSI_016346-RA
10	930	11251401	4	11246354	11256448	BUSI_021843-RA
8	930	22680444.5	4	22678137	22682752	BUSI_016766-RA
4	930	8953741	4	8952424	8955058	BUSI_008734-RA
8	930	23630117.5	4	23622007	23638228	BUSI_016812-RA
8	960	2173289.5	4	2171687	2174892	BUSI_015566-RA
12	3106	38352955	4	38351272	38354638	BUSI_023834-RA
14	892	8147425.5	4	8146147	8148704	BUSI_017996-RA
12	892	36977610	4	36976326	36978894	BUSI_023732-RA
12	3260	36904651.5	4	36902490	36906813	BUSI_023724-RA
12	3260	36898003	4	36897487	36898519	BUSI_023721-RA
12	10463	2334309.5	4	2333875	2334744	BUSI_022605-RA
4	10683	471509	4	469947	473071	BUSI_007923-RA
12	3232	36413647.5	4	36410047	36417248	BUSI_023673-RA
12	3231	36359409	4	36356555	36362263	BUSI_023665-RA
8	3231	16704011.5	4	16701608	16706415	BUSI_016555-RA
12	3108	36967419	4	36964222	36970616	BUSI_023731-RA
8	3230	12250937.5	4	12245012	12256863	BUSI_016308-RA
8	916	17226447.5	4	17225176	17227719	BUSI_016586-RA
12	916	35653826	4	35652589	35655063	BUSI_023609-RA
6	916	739117	4	735660	742574	BUSI_019090-RA
8	6698	2785664	4	2783815	2787513	BUSI_015638-RA
12	6699	36232814	4	36229011	36236617	BUSI_023653-RA
8	3092	5565745.5	4	5562952	5568539	BUSI_015892-RA
12	6700	35744838.5	4	35744565	35745112	BUSI_023618-RA
12	847	34753231.5	4	34749661	34756802	BUSI_023539-RA
8	847	4401556	4	4398726	4404386	BUSI_015780-RA
8	3283	3354759	4	3352245	3357273	BUSI_015690-RA
8	3283	3349204	4	3348957	3349451	BUSI_015689-RA
12	3283	33459745	4	33459329	33460161	BUSI_023422-RA
12	3345	35474468.5	4	35473953	35474984	BUSI_023599-RA
12	3344	35419668	4	35418141	35421195	BUSI_023593-RA
12	3343	35239088.5	4	35235911	35242266	BUSI_023584-RA
12	817	33418626	4	33416297	33420955	BUSI_023419-RA
8	3341	16110787	4	16109476	16112098	BUSI_016504-RA
12	3192	35118028.5	4	35116375	35119682	BUSI_023571-RA
14	6692	14217596	4	14213734	14221458	BUSI_018423-RA
3	6692	15429590.5	4	15426238	15432943	BUSI_011081-RA
8	858	3977788	4	3976974	3978602	BUSI_015759-RA
8	858	3973740	4	3972239	3975241	BUSI_015758-RA
12	3332	34329829.5	4	34328273	34331386	BUSI_023489-RA
12	3332	34459255.5	4	34457696	34460815	BUSI_023506-RA
8	843	3738171	4	3735980	3740362	BUSI_015737-RA
12	843	34315955	4	34313967	34317943	BUSI_023487-RA
8	859	4706068.5	4	4705238	4706899	BUSI_015809-RA
8	3134	4735989	4	4734493	4737485	BUSI_015814-RA
8	844	4635015	4	4632331	4637699	BUSI_015804-RA
12	844	34955682.5	4	34951197	34960168	BUSI_023557-RA
8	844	4622615.5	4	4615930	4629301	BUSI_015803-RA
12	3137	34821170	4	34820179	34822161	BUSI_023548-RA
12	845	34921830	4	34918290	34925370	BUSI_023555-RA
8	846	4529984.5	4	4529697	4530272	BUSI_015794-RA
8	846	4435788.5	4	4435249	4436328	BUSI_015783-RA
12	846	34812027	4	34811492	34812562	BUSI_023547-RA
12	3172	34694300	4	34693417	34695183	BUSI_023534-RA
8	855	2461826	4	2461025	2462627	BUSI_015610-RA
12	855	32089663.5	4	32087202	32092125	BUSI_023327-RA
8	856	2152943	4	2150593	2155293	BUSI_015562-RA
8	4332	3982585.5	4	3981160	3984011	BUSI_015760-RA
12	3330	34321036.5	4	34320614	34321459	BUSI_023488-RA
8	3330	3743957.5	4	3743302	3744613	BUSI_015738-RA
12	4326	32343738.5	4	32336598	32350879	BUSI_023349-RA
12	3349	37941120.5	4	37938748	37943493	BUSI_023810-RA
8	3349	15657482.5	4	15656717	15658248	BUSI_016455-RA
12	860	34966175.5	4	34965173	34967178	BUSI_023558-RA
8	860	4652673.5	4	4651881	4653466	BUSI_015805-RA
1	860	33717937.5	4	33714408	33721467	BUSI_001337-RA
12	860	34991492.5	4	34986197	34996788	BUSI_023561-RA
12	7082	39101501	4	39100442	39102560	BUSI_023896-RA
8	3136	4556542	4	4547703	4565381	BUSI_015798-RA
8	3136	4461500.5	4	4452749	4470252	BUSI_015787-RA
12	3133	35067981	4	35061340	35074622	BUSI_023568-RA
8	842	3894655.5	4	3889548	3899763	BUSI_015750-RA
12	842	34352411.5	4	34350793	34354030	BUSI_023494-RA
12	857	34491945	4	34489397	34494493	BUSI_023514-RA
8	857	4133193	4	4129402	4136984	BUSI_015764-RA
12	3333	34841375.5	4	34838029	34844722	BUSI_023550-RA
12	3334	34939420	4	34936730	34942110	BUSI_023556-RA
12	3190	33367131	4	33363189	33371073	BUSI_023415-RA
9	1070	6734685.5	4	6734227	6735144	BUSI_005853-RA
9	4413	9162223	4	9162025	9162421	BUSI_006077-RA
9	4414	4081817	4	4074519	4089115	BUSI_005594-RA
9	4415	3821718.5	4	3818998	3824439	BUSI_005570-RA
9	4610	4132417.5	4	4123086	4141749	BUSI_005598-RA
11	4611	51542508	4	51536014	51549002	BUSI_013276-RA
11	4611	51657975.5	4	51650869	51665082	BUSI_013289-RA
9	974	3696771.5	4	3692873	3700670	BUSI_005561-RA
9	4421	3565934	4	3563294	3568574	BUSI_005549-RA
9	976	3574177.5	4	3570206	3578149	BUSI_005550-RA
11	976	51940816	4	51936399	51945233	BUSI_013312-RA
9	977	3529165.5	4	3527983	3530348	BUSI_005546-RA
11	977	52158619	4	52158063	52159175	BUSI_013327-RA
1	2480	36255979.5	4	36253034	36258925	BUSI_001537-RA
1	2479	36230214.5	4	36224959	36235470	BUSI_001535-RA
2	2478	26481891	4	26479970	26483812	BUSI_003776-RA
2	2476	33770965.5	4	33769505	33772426	BUSI_004343-RA
2	597	26816730.5	4	26801410	26832051	BUSI_003811-RA
1	483	36065854.5	4	36062212	36069497	BUSI_001524-RA
2	483	26629862.5	4	26628899	26630826	BUSI_003789-RA
1	483	36031381.5	4	36030969	36031794	BUSI_001520-RA
1	483	36029907	4	36028854	36030960	BUSI_001519-RA
2	483	26636112.5	4	26635414	26636811	BUSI_003790-RA
2	483	26690800	4	26689922	26691678	BUSI_003795-RA
2	483	26734467	4	26731983	26736951	BUSI_003802-RA
2	5371	26578205.5	4	26577058	26579353	BUSI_003784-RA
1	1353	35916505.5	4	35912933	35920078	BUSI_001513-RA
2	1353	26909077.5	4	26906504	26911651	BUSI_003818-RA
2	1353	26888940	4	26888398	26889482	BUSI_003815-RA
2	2606	26368773.5	4	26367195	26370352	BUSI_003765-RA
2	5811	26418801	4	26414857	26422745	BUSI_003771-RA
2	2609	19669645.5	4	19659303	19679988	BUSI_003423-RA
1	5812	36333699	4	36329627	36337771	BUSI_001541-RA
2	1356	26451783	4	26450601	26452965	BUSI_003773-RA
1	1356	36292223	4	36290624	36293822	BUSI_001538-RA
2	9253	63438087	4	63433217	63442957	BUSI_005070-RA
1	6028	35817239.5	4	35816953	35817526	BUSI_001501-RA
1	5936	48698206.5	4	48695945	48700468	BUSI_002276-RA
1	5938	36705185	4	36702818	36707552	BUSI_001571-RA
14	5938	4846559.5	4	4844652	4848467	BUSI_017681-RA
2	5290	21585085	4	21582760	21587410	BUSI_003543-RA
1	8797	39517386	4	39497071	39537701	BUSI_001745-RA
5	780	38042740.5	5	38041194	38044287	BUSI_026895-RA
5	4968	22570521.5	5	22569346	22571697	BUSI_025803-RA
6	4968	14480408	5	14479262	14481554	BUSI_020218-RA
3	3411	6208341.5	5	6204355	6212328	BUSI_010387-RA
3	1712	8266431	5	8262273	8270589	BUSI_010594-RA
14	1712	5937182.5	5	5931356	5943009	BUSI_017772-RA
14	41	8874457	5	8873647	8875267	BUSI_018060-RA
3	41	11645578	5	11644456	11646700	BUSI_010879-RA
3	41	11650564.5	5	11646289	11654840	BUSI_010880-RA
14	3413	11061311.5	5	11057910	11064713	BUSI_018229-RA
14	3413	11067725.5	5	11065752	11069699	BUSI_018230-RA
11	3413	49970664	5	49968107	49973221	BUSI_013138-RA
3	704	5242071	5	5240699	5243443	BUSI_010301-RA
3	703	5235038.5	5	5231085	5238992	BUSI_010300-RA
14	3455	2226025	5	2222975	2229075	BUSI_017388-RA
3	40	16877288	5	16875104	16879472	BUSI_011144-RA
14	40	9192252	5	9190538	9193966	BUSI_018092-RA
14	40	17574410	5	17572621	17576199	BUSI_018522-RA
14	7505	2489631.5	5	2484691	2494572	BUSI_017417-RA
3	3018	5071533	5	5066673	5076393	BUSI_010284-RA
3	7507	5168968.5	5	5165593	5172344	BUSI_010294-RA
3	3017	5023639.5	5	5016808	5030471	BUSI_010281-RA
3	3016	4025040	5	4021508	4028572	BUSI_010175-RA
3	3016	4431476.5	5	4427928	4435025	BUSI_010217-RA
3	3015	4425046.5	5	4423839	4426254	BUSI_010216-RA
3	3015	4033094	5	4031906	4034282	BUSI_010176-RA
14	3576	2600570.5	5	2599704	2601437	BUSI_017429-RA
10	3576	848854.5	5	845714	851995	BUSI_020907-RA
3	3590	5032474.5	5	5031678	5033271	BUSI_010282-RA
2	6234	17314454	5	17313182	17315726	BUSI_003332-RA
14	3575	2597272.5	5	2595829	2598716	BUSI_017428-RA
4	2979	252825.5	5	251405	254246	BUSI_007898-RA
4	2979	957065	5	953654	960476	BUSI_007989-RA
3	2979	4792997	5	4790663	4795331	BUSI_010257-RA
3	2977	3608056.5	5	3607530	3608583	BUSI_010140-RA
3	2977	3611865	5	3611047	3612683	BUSI_010141-RA
14	2977	3314843	5	3313525	3316161	BUSI_017514-RA
3	1565	4589573.5	5	4584090	4595057	BUSI_010234-RA
3	1564	4573173.5	5	4564898	4581449	BUSI_010233-RA
14	1562	2876699	5	2873052	2880346	BUSI_017468-RA
14	1561	3050437.5	5	3047310	3053565	BUSI_017486-RA
3	1560	4162526.5	5	4159123	4165930	BUSI_010191-RA
11	1813	50241530	5	50238290	50244770	BUSI_013161-RA
5	3013	37408670.5	5	37406708	37410633	BUSI_026830-RA
3	3592	4945508	5	4943926	4947090	BUSI_010271-RA
5	182	33002856.5	5	32999368	33006345	BUSI_026448-RA
6	182	3084036.5	5	3082146	3085927	BUSI_019338-RA
3	182	4065556.5	5	4063276	4067837	BUSI_010180-RA
3	182	4120235.5	5	4117753	4122718	BUSI_010186-RA
5	182	33527985	5	33526101	33529869	BUSI_026488-RA
3	182	1683708	5	1682837	1684579	BUSI_009943-RA
3	182	4129051	5	4127302	4130800	BUSI_010187-RA
8	182	10170789	5	10168311	10173267	BUSI_016229-RA
3	172	1459660.5	5	1455024	1464297	BUSI_009922-RA
3	172	1441309.5	5	1432374	1450245	BUSI_009921-RA
14	178	382760.5	5	381788	383733	BUSI_017192-RA
3	178	1007942.5	5	1005161	1010724	BUSI_009875-RA
3	2994	3642609	5	3640075	3645143	BUSI_010148-RA
3	8820	3270263	5	3267545	3272981	BUSI_010112-RA
3	6808	5454158.5	5	5450006	5458311	BUSI_010321-RA
5	2992	37903232.5	5	37900267	37906198	BUSI_026879-RA
3	716	6842195.5	5	6841808	6842583	BUSI_010460-RA
14	6282	7198838	5	7197944	7199732	BUSI_017902-RA
14	6282	7384806	5	7383914	7385698	BUSI_017921-RA
11	2975	50052620	5	50050606	50054634	BUSI_013143-RA
3	2974	3136586.5	5	3131984	3141189	BUSI_010094-RA
8	10685	16635486	5	16632160	16638812	BUSI_016550-RA
3	2973	3125786.5	5	3121751	3129822	BUSI_010093-RA
3	2966	8615582.5	5	8611603	8619562	BUSI_010625-RA
3	90	3565575	5	3560982	3570168	BUSI_010135-RA
14	90	3337069	5	3333613	3340525	BUSI_017518-RA
3	94	3227418.5	5	3224976	3229861	BUSI_010104-RA
14	1809	3060155	5	3056364	3063946	BUSI_017487-RA
3	1808	4189856.5	5	4184794	4194919	BUSI_010194-RA
14	2972	2107121	5	2104722	2109520	BUSI_017375-RA
14	2971	2075550	5	2068645	2082455	BUSI_017371-RA
3	2968	3289896.5	5	3284931	3294862	BUSI_010115-RA
6	8817	1429459.5	5	1420231	1438688	BUSI_019173-RA
14	6283	3168526.5	5	3164153	3172900	BUSI_017497-RA
12	10941	39812659	5	39811889	39813429	BUSI_023966-RA
3	99	2996210	5	2992790	2999630	BUSI_010080-RA
3	1823	721772	5	716753	726791	BUSI_009853-RA
3	3564	2592050.5	5	2589472	2594629	BUSI_010049-RA
14	7527	13708259	5	13706597	13709921	BUSI_018390-RA
3	7532	5409479	5	5399744	5419214	BUSI_010318-RA
3	7548	2987367.5	5	2984733	2990002	BUSI_010078-RA
3	3004	2269121	5	2267472	2270770	BUSI_010014-RA
3	3004	2474004.5	5	2471919	2476090	BUSI_010038-RA
3	6639	1851638.5	5	1845815	1857462	BUSI_009963-RA
14	3548	14742143	5	14740751	14743535	BUSI_018448-RA
3	6684	2381614.5	5	2379944	2383285	BUSI_010027-RA
3	6684	2173740.5	5	2172662	2174819	BUSI_010003-RA
3	6683	1974198.5	5	1970997	1977400	BUSI_009978-RA
3	2899	2415578.5	5	2413204	2417953	BUSI_010031-RA
3	2899	2205479.5	5	2203213	2207746	BUSI_010007-RA
3	9357	17184652	5	17183242	17186062	BUSI_011157-RA
3	2898	2124858.5	5	2124366	2125351	BUSI_009996-RA
14	2897	9265464.5	5	9260543	9270386	BUSI_018101-RA
3	133	3654121	5	3651842	3656400	BUSI_010150-RA
14	133	3293249	5	3281196	3305302	BUSI_017512-RA
8	721	10177187.5	5	10173785	10180590	BUSI_016230-RA
13	721	32253774	5	32250403	32257145	BUSI_024915-RA
7	721	10622930	5	10619481	10626379	BUSI_014561-RA
3	721	4113893	5	4110416	4117370	BUSI_010185-RA
3	6638	14933117.5	5	14931414	14934821	BUSI_011048-RA
14	6638	13542136	5	13540596	13543676	BUSI_018378-RA
3	135	2392130	5	2391953	2392307	BUSI_010029-RA
3	135	2369005	5	2368677	2369333	BUSI_010025-RA
3	135	2168973	5	2168823	2169123	BUSI_010002-RA
14	135	1522322.5	5	1520415	1524230	BUSI_017309-RA
3	135	2161717	5	2161386	2162048	BUSI_010001-RA
3	135	2376163.5	5	2376033	2376294	BUSI_010026-RA
14	135	728436	5	727089	729783	BUSI_017225-RA
14	135	704552	5	704355	704749	BUSI_017223-RA
14	135	1527597	5	1527263	1527931	BUSI_017310-RA
3	135	2184223	5	2184046	2184400	BUSI_010005-RA
14	135	720281	5	719947	720615	BUSI_017224-RA
14	3584	2799783.5	5	2799237	2800330	BUSI_017458-RA
14	3584	2802431.5	5	2801199	2803664	BUSI_017459-RA
3	3584	4624539.5	5	4624122	4624957	BUSI_010238-RA
3	1833	2350084	5	2347257	2352911	BUSI_010023-RA
14	1833	1476752.5	5	1474439	1479066	BUSI_017303-RA
14	1833	750919	5	750402	751436	BUSI_017228-RA
14	1833	1493008.5	5	1484233	1501784	BUSI_017305-RA
14	1833	1411373	5	1410376	1412370	BUSI_017294-RA
3	1833	2131167.5	5	2127138	2135197	BUSI_009997-RA
14	1833	1503589	5	1503071	1504107	BUSI_017306-RA
3	1833	2142342.5	5	2139480	2145205	BUSI_009999-RA
3	136	2097221.5	5	2096718	2097725	BUSI_009990-RA
3	136	2105677	5	2104226	2107128	BUSI_009992-RA
14	136	1357602	5	1354009	1361195	BUSI_017287-RA
3	1835	1983481.5	5	1978990	1987973	BUSI_009979-RA
14	1836	1295386	5	1291925	1298847	BUSI_017280-RA
14	8833	13197689	5	13196956	13198422	BUSI_018360-RA
3	3540	11754067.5	5	11752792	11755343	BUSI_010890-RA
3	72	14361948.5	5	14361438	14362459	BUSI_011023-RA
14	72	12482764.5	5	12482201	12483328	BUSI_018325-RA
14	3424	1133882.5	5	1131575	1136190	BUSI_017262-RA
3	3422	1619385.5	5	1617993	1620778	BUSI_009937-RA
3	663	1693165.5	5	1690713	1695618	BUSI_009945-RA
3	662	1680589.5	5	1679078	1682101	BUSI_009942-RA
3	2881	10298144.5	5	10295129	10301160	BUSI_010785-RA
3	3420	7521957	5	7521515	7522399	BUSI_010517-RA
3	10064	7090471.5	5	7088115	7092828	BUSI_010480-RA
11	1019	48689039.5	6	48687601	48690478	BUSI_013037-RA
9	1019	6181076	6	6180787	6181365	BUSI_005809-RA
9	999	1187183.5	6	1182726	1191641	BUSI_005292-RA
11	999	54211173	6	54207332	54215014	BUSI_013527-RA
11	998	54229076	6	54225916	54232236	BUSI_013528-RA
11	997	49731989	6	49731017	49732961	BUSI_013122-RA
9	4489	7275700.5	6	7262402	7288999	BUSI_005894-RA
14	8940	13681072.5	6	13680630	13681515	BUSI_018388-RA
9	4452	4480328.5	6	4479954	4480703	BUSI_005627-RA
9	4452	4517291.5	6	4516023	4518560	BUSI_005631-RA
11	11510	41275720.5	6	41266501	41284940	BUSI_012518-RA
9	3596	630250	6	628337	632163	BUSI_005242-RA
11	6889	55570941	6	55570456	55571426	BUSI_013649-RA
11	3778	54754971.5	6	54750279	54759664	BUSI_013572-RA
9	3778	58966423.5	6	58963761	58969086	BUSI_007651-RA
11	5701	54641437	6	54639643	54643231	BUSI_013564-RA
9	3776	510834	6	509752	511916	BUSI_005235-RA
11	3776	54785223	6	54778738	54791708	BUSI_013576-RA
9	3776	58992708	6	58991562	58993854	BUSI_007655-RA
11	3775	54917265	6	54914075	54920455	BUSI_013588-RA
9	3775	497000	6	493885	500115	BUSI_005233-RA
11	3773	54936646.5	6	54934716	54938577	BUSI_013590-RA
9	3770	3993985.5	6	3991207	3996764	BUSI_005583-RA
9	5714	36273779	6	36270687	36276871	BUSI_007122-RA
9	1040	188332	6	187070	189594	BUSI_005199-RA
11	1040	55374221.5	6	55372847	55375596	BUSI_013635-RA
11	1040	55357629.5	6	55351400	55363859	BUSI_013634-RA
9	3769	4043257.5	6	4042985	4043530	BUSI_005591-RA
11	3772	54955900	6	54950757	54961043	BUSI_013591-RA
9	5702	653116	6	651496	654736	BUSI_005244-RA
11	5702	54570710	6	54567916	54573504	BUSI_013557-RA
11	1170	54930411	6	54927018	54933804	BUSI_013589-RA
9	1170	487821	6	482809	492833	BUSI_005232-RA
9	3777	58988198.5	6	58986835	58989562	BUSI_007654-RA
11	3777	54775796	6	54775021	54776571	BUSI_013575-RA
9	4618	942620.5	6	930702	954539	BUSI_005269-RA
11	1043	54772303	6	54770377	54774229	BUSI_013574-RA
9	1043	569274	6	528131	610417	BUSI_005238-RA
9	1043	58984001.5	6	58982076	58985927	BUSI_007653-RA
11	1045	54515317	6	54514599	54516035	BUSI_013552-RA
11	1046	54507970	6	54503540	54512400	BUSI_013551-RA
11	1047	54472620	6	54458832	54486408	BUSI_013549-RA
11	1047	53719242	6	53718038	53720446	BUSI_013482-RA
11	1047	53626588	6	53626129	53627047	BUSI_013472-RA
9	1047	1725207.5	6	1724911	1725504	BUSI_005354-RA
9	1047	1678783	6	1677953	1679613	BUSI_005351-RA
9	1047	822406.5	6	821294	823519	BUSI_005258-RA
9	3598	790967	6	790102	791832	BUSI_005255-RA
9	6890	301675	6	298327	305023	BUSI_005206-RA
11	6890	55238905.5	6	55234179	55243632	BUSI_013624-RA
11	3599	54397244.5	6	54393334	54401155	BUSI_013543-RA
11	3600	54280254.5	6	54278098	54282411	BUSI_013533-RA
9	3601	1144216.5	6	1139930	1148503	BUSI_005287-RA
9	3602	1273234	6	1271725	1274743	BUSI_005303-RA
9	3602	1383778.5	6	1382211	1385346	BUSI_005318-RA
11	4402	54347878.5	6	54346887	54348870	BUSI_013538-RA
9	7129	3708880	6	3702489	3715271	BUSI_005562-RA
9	9092	2693938	6	2691798	2696078	BUSI_005455-RA
11	4547	46243357	6	46243054	46243660	BUSI_012847-RA
11	4023	54356705	6	54351426	54361984	BUSI_013539-RA
11	1056	51288101.5	6	51284404	51291799	BUSI_013250-RA
9	1056	4274211.5	6	4270595	4277828	BUSI_005607-RA
9	1056	22566244	6	22554079	22578409	BUSI_006824-RA
9	3603	1280175.5	6	1278877	1281474	BUSI_005305-RA
9	3603	1396686	6	1395385	1397987	BUSI_005320-RA
9	1057	1599625	6	1599447	1599803	BUSI_005343-RA
11	6892	54268114.5	6	54261523	54274706	BUSI_013532-RA
11	4014	53863173	6	53860303	53866043	BUSI_013495-RA
9	4014	1466100	6	1462550	1469650	BUSI_005331-RA
9	11495	8923253	6	8922563	8923943	BUSI_006059-RA
11	8104	54248645.5	6	54244234	54253057	BUSI_013530-RA
9	1001	1335551	6	1334817	1336285	BUSI_005313-RA
9	1001	1228324.5	6	1227605	1229044	BUSI_005296-RA
9	4491	1152673.5	6	1149040	1156307	BUSI_005288-RA
9	4400	2157127	6	2154245	2160009	BUSI_005398-RA
9	3597	683236	6	682277	684195	BUSI_005246-RA
9	3597	694458.5	6	690450	698467	BUSI_005247-RA
11	4616	52108478	6	52106333	52110623	BUSI_013324-RA
11	1044	54666350	6	54657921	54674779	BUSI_013566-RA
9	1044	643198	6	637260	649136	BUSI_005243-RA
11	1115	37998281	6	37993897	38002665	BUSI_012347-RA
11	11615	21159637.5	6	21159331	21159944	BUSI_011912-RA
9	5700	14871945.5	6	14869970	14873921	BUSI_006502-RA
1	5700	21970573	6	21968605	21972541	BUSI_000603-RA
9	10256	21119681	6	21113415	21125947	BUSI_006764-RA
9	1041	337435.5	6	336473	338398	BUSI_005212-RA
9	1041	358978.5	6	357983	359974	BUSI_005215-RA
9	1168	14772694.5	6	14769783	14775606	BUSI_006491-RA
11	1168	42150272.5	6	42148114	42152431	BUSI_012582-RA
11	4438	53592921.5	6	53584835	53601008	BUSI_013470-RA
11	7357	35420322.5	6	35419365	35421280	BUSI_012257-RA
11	7131	53834457	6	53831075	53837839	BUSI_013494-RA
9	7132	10779048	6	10773818	10784278	BUSI_006221-RA
9	7864	2763949.5	6	2761069	2766830	BUSI_005466-RA
9	7864	2757483	6	2753962	2761004	BUSI_005465-RA
11	3998	55491255.5	6	55488437	55494074	BUSI_013644-RA
10	1038	40497762	6	40495482	40500042	BUSI_022495-RA
11	1038	46983244.5	6	46976112	46990377	BUSI_012905-RA
11	1038	46928966	6	46926696	46931236	BUSI_012901-RA
9	1038	9433471.5	6	9430419	9436524	BUSI_006105-RA
9	1038	9133272	6	9132184	9134360	BUSI_006074-RA
9	3624	6188050	6	6185831	6190269	BUSI_005810-RA
9	4440	429565	6	428370	430760	BUSI_005225-RA
9	7133	366241.5	6	362017	370466	BUSI_005216-RA
11	7133	55177463	6	55172744	55182182	BUSI_013615-RA
8	9554	23179980	6	23175744	23184216	BUSI_016793-RA
11	9563	52382246	6	52380252	52384240	BUSI_013352-RA
11	6942	53232379.5	6	53228293	53236466	BUSI_013429-RA
9	6942	2117287.5	6	2109586	2124989	BUSI_005394-RA
9	3645	30287157.5	6	30283053	30291262	BUSI_007028-RA
11	3643	52611227	6	52608835	52613619	BUSI_013375-RA
9	3643	2866466	6	2865543	2867389	BUSI_005475-RA
11	1089	51213724.5	6	51213309	51214140	BUSI_013243-RA
9	1089	4341375.5	6	4340969	4341782	BUSI_005613-RA
9	1089	4355212	6	4353591	4356833	BUSI_005614-RA
9	1089	4327880	6	4324967	4330793	BUSI_005612-RA
9	4505	10940718.5	6	10936339	10945098	BUSI_006228-RA
11	3873	53921376.5	6	53921220	53921533	BUSI_013503-RA
11	3873	53914817	6	53911437	53918197	BUSI_013502-RA
11	5660	49059230.5	6	49055332	49063129	BUSI_013067-RA
9	5661	5757221.5	6	5754435	5760008	BUSI_005767-RA
11	10734	53491078	6	53489983	53492173	BUSI_013458-RA
9	6262	11520372	6	11519160	11521584	BUSI_006281-RA
9	6262	11523864	6	11523320	11524408	BUSI_006282-RA
9	3828	10266522	6	10263707	10269337	BUSI_006184-RA
9	3830	5961119.5	6	5959592	5962647	BUSI_005788-RA
3	700	4816662.5	7	4813882	4819443	BUSI_010260-RA
14	3587	1308112	7	1307064	1309160	BUSI_017281-RA
3	3588	5107866	7	5105327	5110405	BUSI_010289-RA
14	3588	2470976.5	7	2468281	2473672	BUSI_017416-RA
3	2985	4911526.5	7	4884516	4938537	BUSI_010270-RA
3	2984	4882365	7	4881234	4883496	BUSI_010269-RA
3	2982	4869427.5	7	4866758	4872097	BUSI_010267-RA
3	3533	4858614	7	4854152	4863076	BUSI_010266-RA
12	7835	37885962	7	37885365	37886559	BUSI_023800-RA
14	2900	1556894.5	7	1556054	1557735	BUSI_017316-RA
3	2900	2529990	7	2529039	2530941	BUSI_010044-RA
14	2900	1660218.5	7	1658307	1662130	BUSI_017325-RA
3	2900	2326637	7	2326144	2327130	BUSI_010021-RA
14	185	2840102	7	2837822	2842382	BUSI_017464-RA
3	185	4540376	7	4539439	4541313	BUSI_010230-RA
10	185	14069973.5	7	14068989	14070958	BUSI_021987-RA
10	185	14073002.5	7	14071701	14074304	BUSI_021988-RA
10	185	660969	7	658931	663007	BUSI_020883-RA
14	185	2848886	7	2844514	2853258	BUSI_017465-RA
10	185	13903070.5	7	13901333	13904808	BUSI_021968-RA
3	185	4510511.5	7	4508266	4512757	BUSI_010228-RA
3	10183	347867	7	341506	354228	BUSI_009812-RA
3	3580	4752127.5	7	4751167	4753088	BUSI_010253-RA
14	3578	2562553.5	7	2560573	2564534	BUSI_017423-RA
14	3577	2604297	7	2601962	2606632	BUSI_017430-RA
3	1801	4650061	7	4647343	4652779	BUSI_010242-RA
3	3463	5255383	7	5252697	5258069	BUSI_010302-RA
14	3464	2415738.5	7	2413885	2417592	BUSI_017410-RA
3	3464	5178087.5	7	5175398	5180777	BUSI_010295-RA
3	3464	5198792	7	5193587	5203997	BUSI_010297-RA
14	3465	2740441	7	2739393	2741489	BUSI_017449-RA
14	3465	2653751.5	7	2652704	2654799	BUSI_017438-RA
3	1563	4561169	7	4559782	4562556	BUSI_010232-RA
8	183	10185218.5	7	10184541	10185896	BUSI_016231-RA
3	183	4106141.5	7	4105470	4106813	BUSI_010184-RA
3	6315	6720392.5	7	6720110	6720675	BUSI_010445-RA
14	6315	4345970	7	4345636	4346304	BUSI_017621-RA
3	719	3816796.5	7	3816605	3816988	BUSI_010155-RA
14	719	3196617.5	7	3194979	3198256	BUSI_017500-RA
3	179	548963.5	7	548723	549204	BUSI_009835-RA
14	1558	2986309	7	2984695	2987923	BUSI_017480-RA
14	3468	2890047.5	7	2888577	2891518	BUSI_017470-RA
3	3468	4077291	7	4073828	4080754	BUSI_010181-RA
14	1806	3156831	7	3155364	3158298	BUSI_017495-RA
3	1806	3860780	7	3852596	3868964	BUSI_010160-RA
14	1806	3144302.5	7	3141827	3146778	BUSI_017494-RA
3	1806	3874680.5	7	3872399	3876962	BUSI_010162-RA
3	2995	3677669.5	7	3675275	3680064	BUSI_010152-RA
8	3568	10190910	7	10190149	10191671	BUSI_016232-RA
3	3568	4101588.5	7	4100280	4102897	BUSI_010183-RA
3	3569	4242761	7	4239731	4245791	BUSI_010198-RA
3	3569	3938399	7	3935357	3941441	BUSI_010169-RA
3	2871	9750462.5	7	9750162	9750763	BUSI_010742-RA
3	2871	3849809	7	3849474	3850144	BUSI_010159-RA
3	1804	1515500	7	1512610	1518390	BUSI_009928-RA
3	1861	362379	7	361651	363107	BUSI_009814-RA
14	1863	3218715	7	3216633	3220797	BUSI_017503-RA
14	131	9223861.5	7	9219803	9227920	BUSI_018097-RA
3	131	11783725.5	7	11781335	11786116	BUSI_010892-RA
3	131	11792374	7	11789147	11795601	BUSI_010893-RA
14	131	9211639.5	7	9209670	9213609	BUSI_018094-RA
3	7544	13658024.5	7	13653451	13662598	BUSI_010986-RA
14	3572	3276489.5	7	3275665	3277314	BUSI_017510-RA
14	1847	690963	7	689844	692082	BUSI_017220-RA
3	1847	1282343	7	1281938	1282748	BUSI_009901-RA
3	1847	1564111.5	7	1563705	1564518	BUSI_009931-RA
14	1847	807469	7	806375	808563	BUSI_017230-RA
3	1848	1288440.5	7	1287889	1288992	BUSI_009902-RA
14	1848	621815.5	7	618504	625127	BUSI_017214-RA
3	1849	3588922.5	7	3587503	3590342	BUSI_010138-RA
3	1850	3339788.5	7	3330862	3348715	BUSI_010118-RA
12	10173	39699636.5	7	39699203	39700070	BUSI_023954-RA
12	10173	39912622	7	39912232	39913012	BUSI_023979-RA
3	1851	3307143.5	7	3304007	3310280	BUSI_010116-RA
3	1815	4495816.5	7	4494659	4496974	BUSI_010226-RA
3	2945	3077410	7	3075913	3078907	BUSI_010087-RA
14	673	1956474.5	7	1954802	1958147	BUSI_017358-RA
11	95	50235974.5	7	50234955	50236994	BUSI_013160-RA
11	95	50129962	7	50128958	50130966	BUSI_013149-RA
3	95	3211200.5	7	3210032	3212369	BUSI_010103-RA
14	8930	2907293	7	2906341	2908245	BUSI_017472-RA
3	1869	203786	7	202958	204614	BUSI_009805-RA
3	3565	2658742.5	7	2654167	2663318	BUSI_010058-RA
3	1629	6382087	7	6376904	6387270	BUSI_010406-RA
3	96	3209041	7	3208671	3209411	BUSI_010102-RA
3	1630	3166981	7	3162087	3171875	BUSI_010097-RA
14	2941	4743940.5	7	4740375	4747506	BUSI_017669-RA
3	7526	14440164	7	14439317	14441011	BUSI_011029-RA
14	7526	12805387.5	7	12804484	12806291	BUSI_018342-RA
3	6327	21962644	7	21961133	21964155	BUSI_011264-RA
3	7534	2668605	7	2667510	2669700	BUSI_010059-RA
14	6823	8401786	7	8401066	8402506	BUSI_018012-RA
6	6823	8008255.5	7	8007715	8008796	BUSI_019793-RA
3	6329	2674762	7	2673256	2676268	BUSI_010060-RA
14	1828	1588943.5	7	1586567	1591320	BUSI_017319-RA
14	6682	8468379.5	7	8466532	8470227	BUSI_018024-RA
3	1831	2430793	7	2423850	2437736	BUSI_010032-RA
3	1831	2217939	7	2215838	2220040	BUSI_010008-RA
3	1831	2436364	7	2434942	2437786	BUSI_010033-RA
3	1831	2227596	7	2225181	2230011	BUSI_010009-RA
14	6833	10658902.5	7	10653040	10664765	BUSI_018203-RA
14	3585	1385201.5	7	1381873	1388530	BUSI_017291-RA
14	1834	1458507.5	7	1452698	1464317	BUSI_017300-RA
3	1837	1967188.5	7	1966910	1967467	BUSI_009977-RA
14	1837	1274517.5	7	1273409	1275626	BUSI_017278-RA
3	1837	1966485.5	7	1966087	1966884	BUSI_009976-RA
14	3556	979495.5	7	979111	979880	BUSI_017247-RA
14	3556	853013.5	7	852577	853450	BUSI_017236-RA
3	1838	1950162	7	1949696	1950628	BUSI_009974-RA
14	1839	1254999	7	1251819	1258179	BUSI_017275-RA
14	3421	5122463.5	7	5116014	5128913	BUSI_017707-RA
14	661	1009305	7	1005890	1012720	BUSI_017250-RA
14	661	895803.5	7	892367	899240	BUSI_017239-RA
14	74	1202795.5	7	1202454	1203137	BUSI_017267-RA
14	74	1247476.5	7	1246782	1248171	BUSI_017274-RA
3	74	1869340.5	7	1866005	1872676	BUSI_009964-RA
3	74	1895826	7	1895372	1896280	BUSI_009966-RA
7	75	7389507.5	7	7387691	7391324	BUSI_014351-RA
6	75	3052873	7	3049602	3056144	BUSI_019334-RA
14	75	1106902	7	1104148	1109656	BUSI_017258-RA
3	75	1711231.5	7	1707366	1715097	BUSI_009948-RA
5	75	33647444	7	33644407	33650481	BUSI_026498-RA
3	659	1310702.5	7	1308764	1312641	BUSI_009905-RA
14	3554	3328287	7	3327518	3329056	BUSI_017516-RA
3	169	1938643.5	7	1937807	1939480	BUSI_009973-RA
3	2996	3884269	7	3883963	3884575	BUSI_010163-RA
14	2996	3132295.5	7	3132003	3132588	BUSI_017492-RA
3	6685	2479732.5	7	2477434	2482031	BUSI_010039-RA
3	6685	2275613.5	7	2273277	2277950	BUSI_010015-RA
13	2112	34954562.5	8	34947961	34961164	BUSI_025101-RA
13	2112	34931446	8	34930970	34931922	BUSI_025099-RA
13	7458	38089526.5	8	38087762	38091291	BUSI_025334-RA
7	398	3148232.5	8	3147484	3148981	BUSI_013981-RA
7	398	3157048	8	3150576	3163520	BUSI_013982-RA
13	398	34825842.5	8	34821360	34830325	BUSI_025089-RA
7	332	3104044.5	8	3100150	3107939	BUSI_013974-RA
13	332	34908749.5	8	34904745	34912754	BUSI_025096-RA
13	1247	31542107.5	8	31540138	31544077	BUSI_024874-RA
7	1247	10941681	8	10941336	10942026	BUSI_014591-RA
13	4706	36721340	8	36720907	36721773	BUSI_025257-RA
7	4706	2364487	8	2364014	2364960	BUSI_013896-RA
13	4707	34424160	8	34421607	34426713	BUSI_025059-RA
13	6091	34338279.5	8	34336093	34340466	BUSI_025051-RA
13	6092	34332973.5	8	34332086	34333861	BUSI_025050-RA
13	2095	34856229	8	34851821	34860637	BUSI_025091-RA
9	300	41429560.5	8	41426236	41432885	BUSI_007171-RA
7	300	11987843.5	8	11982727	11992960	BUSI_014657-RA
13	4719	28398944	8	28396873	28401015	BUSI_024671-RA
7	301	11961500	8	11954085	11968915	BUSI_014655-RA
13	301	28190414	8	28181545	28199283	BUSI_024655-RA
7	2173	10398949	8	10398594	10399304	BUSI_014540-RA
7	4712	3739514.5	8	3735801	3743228	BUSI_014026-RA
7	4713	3758728.5	8	3756173	3761284	BUSI_014029-RA
13	10337	35123428	8	35123084	35123772	BUSI_025117-RA
13	10337	35124315.5	8	35123778	35124853	BUSI_025118-RA
7	333	3115563.5	8	3115225	3115902	BUSI_013976-RA
13	333	34892536.5	8	34892251	34892822	BUSI_025094-RA
7	7460	3221664.5	8	3219109	3224220	BUSI_013989-RA
13	4736	34408419	8	34406526	34410312	BUSI_025058-RA
7	8163	10062512	8	10061810	10063214	BUSI_014516-RA
13	8163	32830852.5	8	32830114	32831591	BUSI_024938-RA
13	6441	27252463	8	27249403	27255523	BUSI_024591-RA
13	9124	38980900	8	38979518	38982282	BUSI_025414-RA
7	6093	3727308	8	3722685	3731931	BUSI_014024-RA
7	2096	3141995.5	8	3140657	3143334	BUSI_013980-RA
7	4721	3764289	8	3762702	3765876	BUSI_014030-RA
7	6094	3734060.5	8	3733738	3734383	BUSI_014025-RA
7	6095	3777121	8	3776754	3777488	BUSI_014031-RA
7	6097	3810348.5	8	3808787	3811910	BUSI_014039-RA
13	2098	34263847	8	34261815	34265879	BUSI_025046-RA
13	4722	34270267.5	8	34268011	34272524	BUSI_025047-RA
13	2099	34221438	8	34220328	34222548	BUSI_025042-RA
7	2099	3803378.5	8	3802297	3804460	BUSI_014038-RA
13	4724	34073126	8	34071481	34074771	BUSI_025025-RA
7	2100	3818451.5	8	3817123	3819780	BUSI_014041-RA
7	2104	3936763.5	8	3935464	3938063	BUSI_014049-RA
13	2104	33926583.5	8	33921138	33932029	BUSI_025010-RA
7	400	3251470.5	8	3250112	3252829	BUSI_013991-RA
13	400	34587929.5	8	34587071	34588788	BUSI_025070-RA
13	400	34669809.5	8	34668943	34670676	BUSI_025078-RA
13	6098	34212769	8	34208818	34216720	BUSI_025041-RA
13	401	34562890.5	8	34557355	34568426	BUSI_025068-RA
13	2064	36225664.5	8	36224186	36227143	BUSI_025220-RA
13	2066	33794724.5	8	33792899	33796550	BUSI_025001-RA
13	305	33991676	8	33989758	33993594	BUSI_025017-RA
13	6181	33580032	8	33579509	33580555	BUSI_024983-RA
7	6179	1382679.5	8	1381801	1383558	BUSI_013816-RA
13	402	33891314.5	8	33889261	33893368	BUSI_025007-RA
7	7471	12250184	8	12243569	12256799	BUSI_014673-RA
6	7471	18991308	8	18982221	19000395	BUSI_020381-RA
13	4697	33418609.5	8	33407866	33429353	BUSI_024966-RA
13	310	33483992.5	8	33482053	33485932	BUSI_024973-RA
13	2075	33402475.5	8	33399957	33404994	BUSI_024965-RA
13	405	33304535	8	33301002	33308068	BUSI_024957-RA
13	2076	33359223.5	8	33358683	33359764	BUSI_024961-RA
7	9108	8318413.5	8	8316044	8320783	BUSI_014404-RA
13	407	33241925.5	8	33239868	33243983	BUSI_024951-RA
7	407	4551125	8	4547896	4554354	BUSI_014122-RA
7	10339	3855007.5	8	3854112	3855903	BUSI_014045-RA
7	2074	4384722.5	8	4383025	4386420	BUSI_014102-RA
13	2073	33433651.5	8	33431222	33436081	BUSI_024967-RA
7	2071	4334147.5	8	4330674	4337621	BUSI_014096-RA
7	2071	4233765.5	8	4230804	4236727	BUSI_014083-RA
7	2071	4330366	8	4327410	4333322	BUSI_014095-RA
7	2071	4239323.5	8	4237609	4241038	BUSI_014084-RA
7	309	4181263.5	8	4177678	4184849	BUSI_014078-RA
7	309	4280363	8	4276779	4283947	BUSI_014090-RA
13	309	33567140	8	33560499	33573781	BUSI_024981-RA
7	2069	4117740.5	8	4116293	4119188	BUSI_014070-RA
7	2069	4113703	8	4111116	4116290	BUSI_014069-RA
7	306	4033994	8	4027450	4040538	BUSI_014061-RA
7	4690	4256268	8	4249995	4262541	BUSI_014087-RA
7	4690	4158129.5	8	4151852	4164407	BUSI_014075-RA
13	4690	33714724	8	33708842	33720606	BUSI_024992-RA
2	4690	26717419	8	26714568	26720270	BUSI_003800-RA
13	4688	33748043	8	33744784	33751302	BUSI_024996-RA
7	2067	4066269.5	8	4065314	4067225	BUSI_014064-RA
13	7463	35009984.5	8	35007904	35012065	BUSI_025108-RA
13	7463	35012758.5	8	35011864	35013653	BUSI_025109-RA
13	2065	36218152.5	8	36214436	36221869	BUSI_025219-RA
13	6099	34205327	8	34203687	34206967	BUSI_025040-RA
7	6100	3978156	8	3975096	3981216	BUSI_014056-RA
7	10324	4577298.5	8	4577089	4577508	BUSI_014126-RA
7	2068	4077790.5	8	4076415	4079166	BUSI_014066-RA
13	2068	33781064.5	8	33779913	33782216	BUSI_024998-RA
7	8719	19236663	8	19235802	19237524	BUSI_014857-RA
13	422	35850769	8	35850413	35851125	BUSI_025183-RA
13	4691	33698066	8	33695957	33700175	BUSI_024990-RA
7	4694	4208497.5	8	4204945	4212050	BUSI_014080-RA
7	4694	4305675	8	4302098	4309252	BUSI_014092-RA
7	2070	4129858	8	4123272	4136444	BUSI_014071-RA
13	2072	33463888.5	8	33460253	33467524	BUSI_024970-RA
7	7441	11780946.5	8	11780538	11781355	BUSI_014644-RA
7	403	3993071.5	8	3991682	3994461	BUSI_014057-RA
13	403	33846400.5	8	33845029	33847772	BUSI_025004-RA
7	404	4228204.5	8	4226797	4229612	BUSI_014082-RA
7	404	4324811	8	4323407	4326215	BUSI_014094-RA
13	6439	29955141.5	8	29950596	29959687	BUSI_024789-RA
13	7442	29123909.5	8	29117216	29130603	BUSI_024717-RA
6	10590	10749141.5	8	10739980	10758303	BUSI_020019-RA
14	3392	7457131	9	7456038	7458224	BUSI_017928-RA
3	3393	10480564	9	10479932	10481196	BUSI_010796-RA
14	3511	7417207	9	7413089	7421325	BUSI_017924-RA
14	1547	7845977.5	9	7845367	7846588	BUSI_017968-RA
3	1546	10798958	9	10797861	10800055	BUSI_010815-RA
14	1546	7850177	9	7849173	7851181	BUSI_017969-RA
14	1544	7906194.5	9	7898686	7913703	BUSI_017975-RA
14	686	7218503.5	9	7211423	7225584	BUSI_017903-RA
14	686	7399497.5	9	7392367	7406628	BUSI_017922-RA
3	2843	10681079.5	9	10679049	10683110	BUSI_010808-RA
14	2843	7780683	9	7778097	7783269	BUSI_017958-RA
14	2931	7815568.5	9	7815149	7815988	BUSI_017963-RA
3	1541	4799762	9	4797603	4801921	BUSI_010258-RA
14	1541	7970636.5	9	7968757	7972516	BUSI_017979-RA
14	1540	8165953	9	8165064	8166842	BUSI_017997-RA
3	1540	10889103	9	10888186	10890020	BUSI_010819-RA
14	1540	8039402	9	8038501	8040303	BUSI_017983-RA
3	1539	9521425.5	9	9520724	9522127	BUSI_010718-RA
3	1538	9602055.5	9	9599635	9604476	BUSI_010729-RA
14	45	3367900.5	9	3366596	3369205	BUSI_017522-RA
14	45	11100444.5	9	11098960	11101929	BUSI_018234-RA
6	45	863202	9	861629	864775	BUSI_019104-RA
14	45	3453043	9	3450954	3455132	BUSI_017537-RA
3	45	5947130	9	5943295	5950965	BUSI_010362-RA
14	3482	7983241.5	9	7979750	7986733	BUSI_017980-RA
14	3484	8236894.5	9	8222833	8250956	BUSI_017999-RA
14	3485	8257410.5	9	8257177	8257644	BUSI_018000-RA
3	9464	15126902.5	9	15122323	15131482	BUSI_011063-RA
3	3487	9580682	9	9580063	9581301	BUSI_010727-RA
3	3488	9629334	9	9623305	9635363	BUSI_010732-RA
14	1530	6808724.5	9	6805810	6811639	BUSI_017861-RA
3	1530	6058914.5	9	6055909	6061920	BUSI_010371-RA
3	1530	9966016.5	9	9962438	9969595	BUSI_010757-RA
7	1530	1748731.5	9	1745705	1751758	BUSI_013839-RA
13	1530	35844399	9	35841636	35847162	BUSI_025182-RA
3	1527	8880909	9	8876883	8884935	BUSI_010651-RA
3	1527	8832165	9	8830764	8833566	BUSI_010646-RA
14	1526	6269726.5	9	6268635	6270818	BUSI_017808-RA
14	2911	14173324	9	14167294	14179354	BUSI_018420-RA
9	2958	15213863.5	9	15210442	15217285	BUSI_006521-RA
9	2959	15182632.5	9	15177244	15188021	BUSI_006519-RA
3	2962	12928522	9	12925377	12931667	BUSI_010952-RA
3	2946	3085418	9	3080221	3090615	BUSI_010088-RA
14	2916	10908263	9	10904906	10911620	BUSI_018218-RA
14	1604	10256132.5	9	10255206	10257059	BUSI_018171-RA
3	104	13357919.5	9	13347376	13368463	BUSI_010974-RA
3	104	12959167	9	12955519	12962815	BUSI_010956-RA
14	104	12998096	9	12981659	13014533	BUSI_018350-RA
3	104	12727159.5	9	12723534	12730785	BUSI_010936-RA
14	1602	4165208	9	4163052	4167364	BUSI_017605-RA
14	127	6403778.5	9	6403486	6404071	BUSI_017827-RA
14	127	6407468	9	6404162	6410774	BUSI_017828-RA
3	127	9220509.5	9	9218422	9222597	BUSI_010686-RA
14	36	9647248	9	9640902	9653594	BUSI_018127-RA
14	36	9899772	9	9895077	9904467	BUSI_018151-RA
3	36	12147929.5	9	12144787	12151072	BUSI_010915-RA
14	2886	11953296.5	9	11945743	11960850	BUSI_018289-RA
14	2887	11871274	9	11865326	11877222	BUSI_018283-RA
3	1665	16429421.5	9	16429170	16429673	BUSI_011130-RA
3	1665	16414748	9	16412328	16417168	BUSI_011129-RA
14	1665	19777755.5	9	19769656	19785855	BUSI_018581-RA
14	129	9689911.5	9	9688523	9691300	BUSI_018130-RA
3	129	12047145.5	9	12046098	12048193	BUSI_010912-RA
14	129	9697257.5	9	9696243	9698272	BUSI_018131-RA
14	38	9725900	9	9722801	9728999	BUSI_018135-RA
3	38	12032565.5	9	12030418	12034713	BUSI_010910-RA
14	196	7622836	9	7618888	7626784	BUSI_017946-RA
3	196	10640908.5	9	10639076	10642741	BUSI_010806-RA
3	6849	3018160	9	3014881	3021439	BUSI_010082-RA
14	1751	12156152.5	9	12151383	12160922	BUSI_018300-RA
3	10636	6145816.5	9	6145191	6146442	BUSI_010381-RA
3	1674	11510275.5	9	11501604	11518947	BUSI_010868-RA
3	3383	11409412.5	9	11398076	11420749	BUSI_010859-RA
3	2832	11427174	9	11425371	11428977	BUSI_010860-RA
14	2832	8695937	9	8694138	8697736	BUSI_018046-RA
3	3544	1926532	9	1925903	1927161	BUSI_009971-RA
10	2827	7081617.5	9	7080454	7082781	BUSI_021512-RA
14	2827	8456898.5	9	8454601	8459196	BUSI_018022-RA
10	2827	7079132	9	7078894	7079370	BUSI_021511-RA
4	2827	4419945.5	9	4418036	4421855	BUSI_008350-RA
10	2827	7237536.5	9	7234224	7240849	BUSI_021530-RA
3	2827	11219179	9	11217373	11220985	BUSI_010844-RA
3	2829	11286453.5	9	11281622	11291285	BUSI_010849-RA
14	2829	8499796	9	8495138	8504454	BUSI_018028-RA
14	198	9153331	9	9151797	9154865	BUSI_018087-RA
3	7738	866350	9	865753	866947	BUSI_009867-RA
14	1672	31031415.5	9	31026932	31035899	BUSI_018785-RA
14	1642	8566270.5	9	8561151	8571390	BUSI_018035-RA
3	1641	11312306.5	9	11309518	11315095	BUSI_010851-RA
14	1641	8546496	9	8543490	8549502	BUSI_018033-RA
14	2830	8530820	9	8529296	8532344	BUSI_018031-RA
3	682	1632007.5	9	1627089	1636926	BUSI_009938-RA
14	682	8357261.5	9	8353920	8360603	BUSI_018007-RA
3	682	10964810.5	9	10961686	10967935	BUSI_010822-RA
5	682	33580661.5	9	33576560	33584763	BUSI_026493-RA
3	6643	9431213	9	9430337	9432089	BUSI_010705-RA
3	681	8738431	9	8737746	8739116	BUSI_010637-RA
3	1743	11272792.5	9	11271774	11273811	BUSI_010848-RA
14	1743	8490961	9	8489335	8492587	BUSI_018027-RA
3	1743	11267821.5	9	11266298	11269345	BUSI_010847-RA
14	1743	8485973.5	9	8483408	8488539	BUSI_018026-RA
3	10644	11869319.5	9	11866147	11872492	BUSI_010896-RA
14	10644	9311195.5	9	9309129	9313262	BUSI_018104-RA
14	6820	6358138.5	9	6356195	6360082	BUSI_017823-RA
3	6820	9141285	9	9138510	9144060	BUSI_010675-RA
3	680	8502568.5	9	8498760	8506377	BUSI_010615-RA
3	3371	9385077	9	9382318	9387836	BUSI_010698-RA
3	6679	6794093.5	9	6792246	6795941	BUSI_010453-RA
1	2637	31815304	10	31809040	31821568	BUSI_001202-RA
2	6589	37354065	10	37350411	37357719	BUSI_004539-RA
1	6589	24373588	10	24368632	24378544	BUSI_000701-RA
1	6589	24559802	10	24554933	24564671	BUSI_000718-RA
6	9632	15437507	10	15435262	15439752	BUSI_020261-RA
5	9632	22370258	10	22367812	22372704	BUSI_025793-RA
9	9632	715881.5	10	715256	716507	BUSI_005250-RA
1	7425	41319162.5	10	41313899	41324426	BUSI_001852-RA
2	7277	19404505.5	10	19399989	19409022	BUSI_003401-RA
1	7277	39908916.5	10	39904832	39913001	BUSI_001775-RA
1	7426	41593361	10	41591018	41595704	BUSI_001867-RA
1	7368	41526079	10	41522513	41529645	BUSI_001865-RA
2	2636	47052391	10	47051643	47053139	BUSI_004797-RA
1	2636	22072266	10	22071593	22072939	BUSI_000609-RA
2	2636	44141148.5	10	44139406	44142891	BUSI_004707-RA
7	2636	29364324.5	10	29362415	29366234	BUSI_015180-RA
2	2636	46535102.5	10	46533958	46536247	BUSI_004767-RA
2	2636	47054053.5	10	47053140	47054967	BUSI_004798-RA
1	8366	40955293.5	10	40953636	40956951	BUSI_001829-RA
1	6590	24552341	10	24551562	24553120	BUSI_000717-RA
1	6590	24366284	10	24365465	24367103	BUSI_000700-RA
1	6591	41599791	10	41596992	41602590	BUSI_001868-RA
2	6592	11161614	10	11160441	11162787	BUSI_003228-RA
1	632	27857947.5	10	27855061	27860834	BUSI_000917-RA
1	632	27685450.5	10	27682336	27688565	BUSI_000904-RA
2	632	34591853.5	10	34589099	34594608	BUSI_004395-RA
2	632	35241219.5	10	35239285	35243154	BUSI_004428-RA
2	1389	9694423.5	10	9693890	9694957	BUSI_003163-RA
1	5315	40360689.5	10	40356207	40365172	BUSI_001805-RA
1	7691	41120733.5	10	41114822	41126645	BUSI_001840-RA
1	1431	37809190	10	37799743	37818637	BUSI_001636-RA
2	1431	21550068	10	21541827	21558309	BUSI_003541-RA
1	7386	38809900	10	38809086	38810714	BUSI_001702-RA
1	7386	38587790.5	10	38586975	38588606	BUSI_001682-RA
2	7386	23319151.5	10	23318364	23319939	BUSI_003600-RA
7	1432	5809008.5	10	5806602	5811415	BUSI_014236-RA
1	1432	37626971.5	10	37609194	37644749	BUSI_001627-RA
2	1432	21513201.5	10	21506626	21519777	BUSI_003536-RA
13	1432	29928062	10	29925391	29930733	BUSI_024786-RA
1	1432	37789123.5	10	37782576	37795671	BUSI_001635-RA
2	1432	21574855.5	10	21572981	21576730	BUSI_003542-RA
1	1434	38270435	10	38270143	38270727	BUSI_001657-RA
1	8338	38339348	10	38334542	38344154	BUSI_001661-RA
1	8338	38352224	10	38347296	38357152	BUSI_001662-RA
2	8338	20836776.5	10	20829351	20844202	BUSI_003487-RA
11	1118	54286136	10	54284809	54287463	BUSI_013534-RA
9	1118	1069572.5	10	1068311	1070834	BUSI_005278-RA
9	5650	9585354	10	9581941	9588767	BUSI_006123-RA
11	1033	46790312.5	10	46786768	46793857	BUSI_012885-RA
11	1034	46860072.5	10	46857910	46862235	BUSI_012894-RA
9	1034	9549937	10	9548497	9551377	BUSI_006116-RA
9	1035	9491465.5	10	9490822	9492109	BUSI_006112-RA
11	4511	45243015.5	10	45242349	45243682	BUSI_012792-RA
9	4511	11181448	10	11180644	11182252	BUSI_006248-RA
9	4511	11020065.5	10	11019183	11020948	BUSI_006236-RA
11	4541	47048034	10	47047867	47048201	BUSI_012908-RA
9	4540	9261596	10	9260993	9262199	BUSI_006091-RA
11	4538	51962967.5	10	51959346	51966589	BUSI_013314-RA
9	4496	9070354	10	9065857	9074851	BUSI_006067-RA
11	1125	46942989	10	46942116	46943862	BUSI_012903-RA
11	7109	51950751	10	51946153	51955349	BUSI_013313-RA
11	7353	42146461.5	10	42145663	42147260	BUSI_012581-RA
11	1126	47032559	10	47024998	47040120	BUSI_012907-RA
6	5540	11385768	10	11379984	11391552	BUSI_020065-RA
11	1226	46520968	10	46517617	46524319	BUSI_012871-RA
11	7108	52775789.5	10	52773894	52777685	BUSI_013387-RA
11	7108	52760001	10	52759451	52760551	BUSI_013385-RA
9	4429	6687554.5	10	6685209	6689900	BUSI_005849-RA
9	1063	1964537.5	10	1960120	1968955	BUSI_005378-RA
9	3860	16373582.5	10	16372429	16374736	BUSI_006573-RA
9	1128	8988939.5	10	8985970	8991909	BUSI_006064-RA
8	10467	15642658.5	10	15642061	15643256	BUSI_016453-RA
9	10235	23415117.5	10	23407599	23422636	BUSI_006852-RA
11	5545	47489493	10	47486753	47492233	BUSI_012947-RA
11	3608	53510664.5	10	53510008	53511321	BUSI_013461-RA
11	3608	53508639	10	53508113	53509165	BUSI_013460-RA
9	5640	5920651	10	5919835	5921467	BUSI_005783-RA
11	5640	49037907.5	10	49037125	49038690	BUSI_013065-RA
9	4460	4788223.5	10	4788046	4788401	BUSI_005663-RA
9	5641	8324239.5	10	8320073	8328406	BUSI_006006-RA
11	5641	47639639.5	10	47637664	47641615	BUSI_012955-RA
11	4461	47765702.5	10	47764427	47766978	BUSI_012963-RA
9	4461	8173168.5	10	8172149	8174188	BUSI_005990-RA
9	5642	8180887	10	8174803	8186971	BUSI_005991-RA
11	3782	47890111.5	10	47889484	47890739	BUSI_012979-RA
9	3782	7792838.5	10	7790158	7795519	BUSI_005949-RA
9	1137	7743054.5	10	7741278	7744831	BUSI_005945-RA
11	3612	47960086.5	10	47955619	47964554	BUSI_012983-RA
9	4462	7967881.5	10	7967258	7968505	BUSI_005967-RA
11	4462	47819761.5	10	47819138	47820385	BUSI_012971-RA
9	4462	8081973.5	10	8081350	8082597	BUSI_005980-RA
11	5548	47879381.5	10	47877210	47881553	BUSI_012977-RA
9	5548	7797536	10	7797311	7797761	BUSI_005950-RA
9	3611	7753899.5	10	7753525	7754274	BUSI_005946-RA
9	3611	7765013	10	7758471	7771555	BUSI_005947-RA
9	3613	7521268.5	10	7516666	7525871	BUSI_005919-RA
8	4387	9512089.5	10	9509002	9515177	BUSI_016180-RA
9	4388	8145709.5	10	8139701	8151718	BUSI_005987-RA
9	4388	8030458.5	10	8030243	8030674	BUSI_005974-RA
9	3614	7599702.5	10	7599302	7600103	BUSI_005927-RA
9	3614	7505075.5	10	7501733	7508418	BUSI_005918-RA
11	3614	48114486.5	10	48114170	48114803	BUSI_012988-RA
11	3786	48183179	10	48182119	48184239	BUSI_012997-RA
11	3787	48212017	10	48211035	48212999	BUSI_013001-RA
9	4487	7386345	10	7382997	7389693	BUSI_005904-RA
11	985	48145740	10	48144369	48147111	BUSI_012991-RA
9	985	7469329.5	10	7468254	7470405	BUSI_005912-RA
9	985	7470606	10	7470452	7470760	BUSI_005913-RA
9	5662	6097457.5	10	6094746	6100169	BUSI_005800-RA
9	1216	8193077	10	8190674	8195480	BUSI_005992-RA
9	3788	7392523.5	10	7390028	7395019	BUSI_005905-RA
11	3790	48288165	10	48285008	48291322	BUSI_013008-RA
9	3790	7196487.5	10	7193693	7199282	BUSI_005884-RA
9	10470	340538	10	339043	342033	BUSI_005213-RA
11	10470	55259652.5	10	55258783	55260522	BUSI_013627-RA
9	3885	2585330	10	2581477	2589183	BUSI_005441-RA
9	10469	8567250	10	8566620	8567880	BUSI_006023-RA
11	1014	50700151	10	50699779	50700523	BUSI_013202-RA
11	10768	53772881	10	53771311	53774451	BUSI_013488-RA
11	3620	48329043.5	10	48326522	48331565	BUSI_013011-RA
11	6884	52509902	10	52508789	52511015	BUSI_013367-RA
11	6884	52508089	10	52507407	52508771	BUSI_013366-RA
3	3521	6221621	11	6220963	6222279	BUSI_010389-RA
14	10643	4893872	11	4875144	4912600	BUSI_017685-RA
14	152	13770648.5	11	13765538	13775759	BUSI_018394-RA
3	3458	5464571.5	11	5462482	5466661	BUSI_010322-RA
14	1711	5793815.5	11	5792880	5794751	BUSI_017760-RA
3	155	5690302.5	11	5686060	5694545	BUSI_010336-RA
14	155	2343465	11	2338686	2348244	BUSI_017401-RA
3	3412	6162609	11	6159634	6165584	BUSI_010383-RA
3	2921	12198686	11	12198063	12199309	BUSI_010919-RA
3	706	5847596.5	11	5845193	5850000	BUSI_010350-RA
14	706	2274481	11	2269963	2278999	BUSI_017394-RA
14	2922	9852389.5	11	9845716	9859063	BUSI_018147-RA
3	3543	1910185	11	1909483	1910887	BUSI_009968-RA
3	2923	5934266	11	5930298	5938234	BUSI_010361-RA
3	1766	22612197	11	22609340	22615054	BUSI_011267-RA
14	3407	9217031	11	9215849	9218213	BUSI_018095-RA
3	709	6153604	11	6152100	6155108	BUSI_010382-RA
8	709	22821235.5	11	22819659	22822812	BUSI_016777-RA
14	709	3864665.5	11	3863310	3866021	BUSI_017575-RA
12	709	38202347	11	38200080	38204614	BUSI_023817-RA
3	2908	6903551.5	11	6900510	6906593	BUSI_010469-RA
8	710	22835317	11	22834304	22836330	BUSI_016778-RA
14	710	3878540.5	11	3877561	3879520	BUSI_017577-RA
3	710	6195945.5	11	6189016	6202875	BUSI_010386-RA
3	6312	9903993	11	9901922	9906064	BUSI_010753-RA
3	6312	9897965.5	11	9897267	9898664	BUSI_010752-RA
14	29	4139812.5	11	4138031	4141594	BUSI_017602-RA
3	158	5993806	11	5978828	6008784	BUSI_010365-RA
14	3508	5177327.5	11	5171697	5182958	BUSI_017713-RA
14	1721	4612444.5	11	4610125	4614764	BUSI_017651-RA
14	1720	4597414.5	11	4596162	4598667	BUSI_017648-RA
14	2866	4352169.5	11	4351894	4352445	BUSI_017623-RA
14	1648	4575527	11	4573202	4577852	BUSI_017643-RA
14	3477	4683830.5	11	4681864	4685797	BUSI_017659-RA
3	3476	6981586	11	6972274	6990898	BUSI_010473-RA
14	3475	3181352.5	11	3177266	3185439	BUSI_017498-RA
3	3475	3824549	11	3818286	3830812	BUSI_010156-RA
3	2868	6808046	11	6807284	6808808	BUSI_010455-RA
3	3474	3839863	11	3836100	3843626	BUSI_010157-RA
3	3439	13684311.5	11	13683460	13685163	BUSI_010990-RA
3	1567	4697425	11	4694088	4700762	BUSI_010246-RA
3	105	12738657	11	12731170	12746144	BUSI_010937-RA
14	1568	2648408.5	11	2647498	2649319	BUSI_017437-RA
14	1568	2735200.5	11	2734291	2736110	BUSI_017448-RA
3	1568	4788626	11	4787657	4789595	BUSI_010256-RA
14	2938	5045769.5	11	5044786	5046753	BUSI_017697-RA
3	2937	7569290	11	7567488	7571092	BUSI_010523-RA
14	10090	5956858	11	5956563	5957153	BUSI_017775-RA
3	1569	7125151.5	11	7123135	7127168	BUSI_010486-RA
14	6850	8628550.5	11	8621678	8635423	BUSI_018041-RA
3	10641	7056829.5	11	7047550	7066109	BUSI_010477-RA
3	1571	7281462.5	11	7279721	7283204	BUSI_010499-RA
14	1572	4928837.5	11	4928224	4929451	BUSI_017687-RA
14	1572	4864911.5	11	4864298	4865525	BUSI_017683-RA
3	1572	7421027.5	11	7420323	7421732	BUSI_010509-RA
3	2935	7931103.5	11	7930124	7932083	BUSI_010564-RA
14	1573	4980723	11	4980145	4981301	BUSI_017690-RA
3	1708	7074113.5	11	7069082	7079145	BUSI_010478-RA
14	7729	11992934.5	11	11991791	11994078	BUSI_018292-RA
14	116	5056123.5	11	5054444	5057803	BUSI_017700-RA
3	116	7564506	11	7562454	7566558	BUSI_010522-RA
3	14	8357228.5	11	8356933	8357524	BUSI_010603-RA
3	14	8291758	11	8291538	8291978	BUSI_010596-RA
14	14	5927025.5	11	5926724	5927327	BUSI_017771-RA
14	7843	1262667	11	1260825	1264509	BUSI_017276-RA
14	3497	10028083.5	11	10026246	10029921	BUSI_018158-RA
14	3498	9995671	11	9991149	10000193	BUSI_018156-RA
14	677	5185329	11	5184780	5185878	BUSI_017714-RA
3	2934	9497082.5	11	9494858	9499307	BUSI_010715-RA
14	1516	5963630.5	11	5960565	5966696	BUSI_017776-RA
3	1517	8227517.5	11	8225289	8229746	BUSI_010592-RA
14	122	6080101	11	6068100	6092102	BUSI_017788-RA
3	123	8432658.5	11	8431306	8434011	BUSI_010609-RA
3	1522	8563070.5	11	8561452	8564689	BUSI_010620-RA
3	6358	15627737	11	15625220	15630254	BUSI_011091-RA
3	679	8149294	11	8147388	8151200	BUSI_010581-RA
3	3361	8637520.5	11	8635806	8639235	BUSI_010627-RA
3	3361	8626815.5	11	8624255	8629376	BUSI_010626-RA
14	10089	30121970	11	30118981	30124959	BUSI_018765-RA
3	10089	17255159.5	11	17251633	17258686	BUSI_011161-RA
3	2833	11444335	11	11442519	11446151	BUSI_010862-RA
14	16	5225079	11	5220925	5229233	BUSI_017719-RA
3	16	8480514	11	8478288	8482740	BUSI_010614-RA
3	16	7753084.5	11	7749494	7756675	BUSI_010542-RA
14	16	6115137.5	11	6111537	6118738	BUSI_017790-RA
3	16	7682419	11	7668543	7696295	BUSI_010540-RA
5	6633	36242621	11	36240616	36244626	BUSI_026734-RA
3	1524	8641100	11	8637943	8644257	BUSI_010628-RA
14	2835	6263442	11	6262300	6264584	BUSI_017807-RA
14	17	6227263	11	6225820	6228706	BUSI_017802-RA
14	17	6155185.5	11	6150693	6159678	BUSI_017795-RA
14	17	6282448	11	6278368	6286528	BUSI_017811-RA
14	17	6142442.5	11	6141099	6143786	BUSI_017793-RA
3	17	8761195.5	11	8760074	8762317	BUSI_010641-RA
3	2837	8923962.5	11	8918948	8928977	BUSI_010656-RA
3	1575	7577554.5	11	7577114	7577995	BUSI_010525-RA
3	1726	9440351.5	11	9438034	9442669	BUSI_010708-RA
3	1726	9437453	11	9436983	9437923	BUSI_010707-RA
9	8411	23032498.5	12	23029422	23035575	BUSI_006837-RA
5	9210	27398782.5	12	27389351	27408214	BUSI_025978-RA
6	4989	10621589	12	10617896	10625282	BUSI_020007-RA
5	4989	26789690	12	26785438	26793942	BUSI_025945-RA
6	5530	10611117	12	10608765	10613469	BUSI_020005-RA
6	9150	37156173.5	12	37152519	37159828	BUSI_020623-RA
3	7232	4378074.5	12	4375798	4380351	BUSI_010210-RA
5	4985	26959018.5	12	26957419	26960618	BUSI_025952-RA
6	4985	10448109	12	10445777	10450441	BUSI_019992-RA
6	11051	10539683.5	12	10539524	10539843	BUSI_019997-RA
6	7313	10172544.5	12	10170277	10174812	BUSI_019963-RA
5	7313	27167184	12	27164940	27169428	BUSI_025967-RA
6	5623	9591925.5	12	9589376	9594475	BUSI_019911-RA
5	5623	27414592	12	27414357	27414827	BUSI_025979-RA
6	1275	9927593	12	9915729	9939457	BUSI_019936-RA
5	7310	28444760.5	12	28442670	28446851	BUSI_026053-RA
6	7310	7508374	12	7501349	7515399	BUSI_019754-RA
5	9156	35488192.5	12	35486344	35490041	BUSI_026663-RA
6	1274	8883288	12	8880594	8885982	BUSI_019858-RA
4	11035	8776548	12	8776171	8776925	BUSI_008716-RA
5	4900	27435970.5	12	27435176	27436765	BUSI_025982-RA
6	4900	9216493	12	9215534	9217452	BUSI_019879-RA
5	4899	27489057.5	12	27484998	27493117	BUSI_025989-RA
6	5089	9150685.5	12	9149696	9151675	BUSI_019872-RA
6	5089	9165641.5	12	9159121	9172162	BUSI_019873-RA
6	10168	5983274.5	12	5982465	5984084	BUSI_019625-RA
6	5084	8909715.5	12	8905191	8914240	BUSI_019861-RA
5	5602	28114122.5	12	28110817	28117428	BUSI_026034-RA
6	5602	8263793	12	8252142	8275444	BUSI_019815-RA
5	5602	28097294.5	12	28085526	28109063	BUSI_026033-RA
3	1271	4422022	12	4421886	4422158	BUSI_010215-RA
6	1271	8697818	12	8697682	8697954	BUSI_019847-RA
14	9850	1685646	12	1684868	1686424	BUSI_017329-RA
5	5410	27790879	12	27789986	27791772	BUSI_026015-RA
10	452	1178937.5	12	1178171	1179704	BUSI_020942-RA
10	452	1170114.5	12	1167408	1172821	BUSI_020941-RA
4	452	643099.5	12	641116	645083	BUSI_007952-RA
4	4200	1093410	12	1089434	1097386	BUSI_008004-RA
10	4202	943116.5	12	941816	944417	BUSI_020917-RA
4	4202	405296.5	12	403079	407514	BUSI_007916-RA
4	4203	399017	12	396758	401276	BUSI_007915-RA
12	6238	17451115.5	12	17449307	17452924	BUSI_022905-RA
12	6238	39304944	12	39302752	39307136	BUSI_023912-RA
10	458	2533764	12	2532644	2534884	BUSI_021100-RA
10	458	2542309	12	2541116	2543502	BUSI_021101-RA
4	458	1342434	12	1341474	1343394	BUSI_008038-RA
10	4145	1424873.5	12	1423033	1426714	BUSI_020970-RA
10	10837	2636085	12	2635435	2636735	BUSI_021113-RA
4	1960	4533273	12	4519290	4547256	BUSI_008357-RA
4	1960	7658664	12	7657605	7659723	BUSI_008623-RA
4	1962	2703530.5	12	2702783	2704278	BUSI_008187-RA
10	1962	3993056	12	3992222	3993890	BUSI_021258-RA
10	9891	1655691	12	1654418	1656964	BUSI_021003-RA
10	9891	1580184.5	12	1576734	1583635	BUSI_020992-RA
4	2017	8976506	12	8976242	8976770	BUSI_008737-RA
10	2016	11236763	12	11229082	11244444	BUSI_021842-RA
4	251	8625292.5	12	8624852	8625733	BUSI_008702-RA
10	251	13822257	12	13819269	13825245	BUSI_021962-RA
4	251	8629489	12	8627940	8631038	BUSI_008703-RA
10	6396	4498077	12	4496754	4499400	BUSI_021297-RA
4	6508	7369453	12	7368930	7369976	BUSI_008602-RA
4	9428	2799053	12	2794483	2803623	BUSI_008200-RA
9	9428	68852396	12	68846955	68857837	BUSI_007859-RA
10	9874	2459859	12	2458315	2461403	BUSI_021094-RA
6	11416	12986390	12	12983888	12988892	BUSI_020148-RA
10	4100	8908101.5	12	8907302	8908901	BUSI_021688-RA
4	4100	3407130.5	12	3405755	3408506	BUSI_008251-RA
4	4100	3278217.5	12	3277044	3279391	BUSI_008234-RA
4	461	3363598.5	12	3361838	3365359	BUSI_008244-RA
10	461	9098239	12	9096842	9099636	BUSI_021706-RA
4	461	3227458.5	12	3225725	3229192	BUSI_008227-RA
10	465	8750041	12	8749012	8751070	BUSI_021665-RA
9	3742	4843701.5	12	4839230	4848173	BUSI_005668-RA
9	7112	1477533.5	12	1474618	1480449	BUSI_005332-RA
9	8108	3225187.5	12	3223085	3227290	BUSI_005514-RA
11	8090	54374319.5	12	54368195	54380444	BUSI_013541-RA
11	7870	19826314	12	19822540	19830088	BUSI_011862-RA
9	7870	54985815.5	12	54984140	54987491	BUSI_007472-RA
10	7870	18640460	12	18632001	18648919	BUSI_022170-RA
9	7870	26920033	12	26917205	26922861	BUSI_006949-RA
11	3824	45955056.5	12	45952044	45958069	BUSI_012837-RA
11	4546	55253213.5	12	55250107	55256320	BUSI_013626-RA
11	5652	46853991	12	46853498	46854484	BUSI_012893-RA
11	5653	46462865.5	12	46460303	46465428	BUSI_012867-RA
11	5653	24812062.5	12	24809483	24814642	BUSI_012018-RA
9	5653	10067406	12	10065310	10069502	BUSI_006172-RA
9	5656	9972516.5	12	9967014	9978019	BUSI_006162-RA
9	4456	864750.5	12	864238	865263	BUSI_005262-RA
5	5588	37976581	12	37975242	37977920	BUSI_026888-RA
9	1222	9596784	12	9590925	9602643	BUSI_006124-RA
9	3793	7124638	12	7122028	7127248	BUSI_005874-RA
9	3792	7215190	12	7214256	7216124	BUSI_005887-RA
11	3792	48373361	12	48363853	48382869	BUSI_013015-RA
9	3792	6935019.5	12	6925555	6944484	BUSI_005866-RA
11	3728	52121663.5	12	52117728	52125599	BUSI_013325-RA
9	7125	228669.5	12	217444	239895	BUSI_005201-RA
11	3869	24757636	12	24755104	24760168	BUSI_012014-RA
11	3869	46378325.5	12	46375836	46380815	BUSI_012861-RA
11	3866	42526499	12	42525889	42527109	BUSI_012615-RA
11	9329	42061462.5	12	42056570	42066355	BUSI_012574-RA
11	3826	45973489	12	45972218	45974760	BUSI_012839-RA
7	2224	10717097.5	12	10714631	10719564	BUSI_014574-RA
7	4680	10673910.5	12	10673377	10674444	BUSI_014569-RA
7	2220	10897544.5	12	10896434	10898655	BUSI_014586-RA
7	2220	10890780.5	12	10889650	10891911	BUSI_014585-RA
7	6459	11652660.5	12	11642353	11662968	BUSI_014637-RA
13	2217	31379030.5	12	31378600	31379461	BUSI_024865-RA
7	10313	7604670.5	12	7604144	7605197	BUSI_014360-RA
7	4681	10685114.5	12	10684786	10685443	BUSI_014570-RA
13	4681	31907451	12	31907087	31907815	BUSI_024890-RA
13	8122	32418392	12	32411566	32425218	BUSI_024925-RA
13	11544	27116322	12	27114966	27117678	BUSI_024580-RA
12	3274	38238317	13	38235701	38240933	BUSI_023821-RA
8	3275	15646937.5	13	15644226	15649649	BUSI_016454-RA
12	807	38449639.5	13	38448577	38450702	BUSI_023844-RA
12	807	38459433.5	13	38455771	38463096	BUSI_023845-RA
8	807	15686302	13	15683194	15689410	BUSI_016458-RA
8	807	15669606	13	15668516	15670696	BUSI_016456-RA
12	3159	37978463	13	37977526	37979400	BUSI_023814-RA
8	3159	15905473	13	15901683	15909263	BUSI_016483-RA
14	3159	8085706.5	13	8083862	8087551	BUSI_017987-RA
8	3159	15916154	13	15909392	15922916	BUSI_016484-RA
8	3159	15734970.5	13	15731305	15738636	BUSI_016465-RA
12	3159	37062053.5	13	37058694	37065413	BUSI_023741-RA
12	4283	37712581	13	37710450	37714712	BUSI_023787-RA
8	3244	16128167	13	16121783	16134551	BUSI_016505-RA
12	3262	36848365.5	13	36845827	36850904	BUSI_023716-RA
14	3276	8102102	13	8101297	8102907	BUSI_017989-RA
12	3276	37048343	13	37047152	37049534	BUSI_023740-RA
8	808	15702789.5	13	15702165	15703414	BUSI_016461-RA
12	808	38483158.5	13	38482458	38483859	BUSI_023848-RA
12	6738	39076615	13	39076248	39076982	BUSI_023893-RA
8	6787	22960705.5	13	22958716	22962695	BUSI_016785-RA
12	3242	38209698	13	38207269	38212127	BUSI_023818-RA
12	7074	38946237.5	13	38943428	38949047	BUSI_023883-RA
12	4277	39493696.5	13	39490232	39497161	BUSI_023935-RA
12	7073	38385991.5	13	38385388	38386595	BUSI_023838-RA
8	3124	16268774.5	13	16266779	16270770	BUSI_016516-RA
12	836	32017634.5	13	32016494	32018775	BUSI_023322-RA
8	836	2449608	13	2447188	2452028	BUSI_015607-RA
8	7798	3688334.5	13	3685213	3691456	BUSI_015731-RA
8	8884	17760024	13	17758397	17761651	BUSI_016616-RA
2	8884	1095498.5	13	1093844	1097153	BUSI_002878-RA
12	8884	18403944	13	18402580	18405308	BUSI_022930-RA
8	890	16380165	13	16378705	16381625	BUSI_016526-RA
8	891	16386009	13	16384204	16387814	BUSI_016527-RA
12	6694	35057548	13	35055704	35059392	BUSI_023567-RA
12	894	36932598	13	36930918	36934278	BUSI_023728-RA
12	7093	35904590	13	35901288	35907892	BUSI_023633-RA
12	7093	36110939.5	13	36107631	36114248	BUSI_023644-RA
8	3278	15962797	13	15957156	15968438	BUSI_016489-RA
8	3278	15789803	13	15784208	15795398	BUSI_016469-RA
12	7832	36095966	13	36086793	36105139	BUSI_023642-RA
12	7832	35915683.5	13	35914983	35916384	BUSI_023635-RA
12	3257	39358336	13	39356461	39360211	BUSI_023920-RA
12	893	36958617.5	13	36956763	36960472	BUSI_023730-RA
12	3127	37958042	13	37956489	37959595	BUSI_023811-RA
8	889	16369503	13	16364513	16374493	BUSI_016524-RA
12	888	37898289	13	37897398	37899180	BUSI_023802-RA
12	4370	36552651.5	13	36551203	36554100	BUSI_023688-RA
8	4370	16670110	13	16668303	16671917	BUSI_016553-RA
12	886	38330280	13	38329019	38331541	BUSI_023831-RA
12	3125	37971712.5	13	37967841	37975584	BUSI_023813-RA
12	3123	37192661	13	37191788	37193534	BUSI_023752-RA
12	3123	37195405	13	37193607	37197203	BUSI_023753-RA
8	3122	15777313	13	15774101	15780525	BUSI_016468-RA
8	3122	15952371	13	15950522	15954220	BUSI_016488-RA
12	4278	39795484.5	13	39794496	39796473	BUSI_023964-RA
12	4278	39532896	13	39531962	39533830	BUSI_023939-RA
8	822	16198196	13	16194471	16201921	BUSI_016511-RA
12	820	35498560	13	35497602	35499518	BUSI_023601-RA
6	820	713101	13	710225	715977	BUSI_019086-RA
12	4282	37741557.5	13	37738676	37744439	BUSI_023789-RA
12	3337	35047644.5	13	35046383	35048906	BUSI_023566-RA
8	3338	16187710.5	13	16184403	16191018	BUSI_016510-RA
12	3338	37581350.5	13	37577937	37584764	BUSI_023778-RA
12	4381	33597221.5	13	33595986	33598457	BUSI_023430-RA
12	7075	37872070.5	13	37871014	37873127	BUSI_023798-RA
12	3121	38294309	13	38293211	38295407	BUSI_023829-RA
8	3120	16239362	13	16234998	16243726	BUSI_016514-RA
12	3156	32261264.5	13	32250952	32271577	BUSI_023342-RA
10	7022	40052475	13	40050852	40054098	BUSI_022477-RA
10	7022	40339087.5	13	40338855	40339320	BUSI_022494-RA
12	4304	35470823.5	13	35469729	35471918	BUSI_023598-RA
8	8879	33976507.5	13	33973922	33979093	BUSI_016944-RA
8	8879	34922908.5	13	34920284	34925533	BUSI_016962-RA
8	3119	8335176	13	8333545	8336807	BUSI_016099-RA
12	3119	29195978	13	29194888	29197068	BUSI_023123-RA
12	3236	38951037	13	38949924	38952150	BUSI_023884-RA
5	3105	37167665	13	37162244	37173086	BUSI_026815-RA
12	6711	39121907.5	13	39117943	39125872	BUSI_023898-RA
12	7072	38382441	13	38379801	38385081	BUSI_023837-RA
8	4359	15576088	13	15575269	15576907	BUSI_016444-RA
12	4359	38282537	13	38281739	38283335	BUSI_023827-RA
5	799	37179203.5	13	37176033	37182374	BUSI_026816-RA
12	6735	35651114.5	13	35650082	35652147	BUSI_023608-RA
12	7080	39275490	13	39274377	39276603	BUSI_023908-RA
12	7080	39278415	13	39276775	39280055	BUSI_023909-RA
12	4271	38836663	13	38834595	38838731	BUSI_023868-RA
12	880	39240866.5	13	39234744	39246989	BUSI_023905-RA
12	794	39352672.5	13	39351535	39353810	BUSI_023919-RA
12	3102	39556823.5	13	39554291	39559356	BUSI_023941-RA
12	3102	39835435.5	13	39831346	39839525	BUSI_023969-RA
12	792	39502313	13	39499782	39504844	BUSI_023936-RA
12	3101	39601154	13	39600267	39602041	BUSI_023944-RA
12	3101	39864061.5	13	39862090	39866033	BUSI_023971-RA
8	3101	15160758.5	13	15159911	15161606	BUSI_016405-RA
8	6708	5978541.5	13	5978107	5978976	BUSI_015927-RA
7	791	12574596.5	13	12572805	12576388	BUSI_014691-RA
13	791	29095038	13	29093102	29096974	BUSI_024714-RA
9	1017	7065283.5	14	7064111	7066456	BUSI_005871-RA
9	1017	6353414	14	6348642	6358186	BUSI_005821-RA
9	3622	7103767	14	7098255	7109279	BUSI_005872-RA
9	4488	7372910	14	7372555	7373265	BUSI_005902-RA
9	5555	7330020	14	7329688	7330352	BUSI_005898-RA
9	3789	7360811	14	7355466	7366156	BUSI_005900-RA
11	3615	48164456	14	48164052	48164860	BUSI_012994-RA
11	5553	48158389.5	14	48156047	48160732	BUSI_012993-RA
11	3785	48151260	14	48149937	48152583	BUSI_012992-RA
11	3784	47949369	14	47944479	47954259	BUSI_012982-RA
11	984	47967814	14	47965387	47970241	BUSI_012984-RA
9	984	7711409.5	14	7709246	7713573	BUSI_005939-RA
9	3783	7778983.5	14	7778365	7779602	BUSI_005948-RA
9	3783	7487217.5	14	7486458	7487977	BUSI_005916-RA
11	3783	48120195	14	48119703	48120687	BUSI_012989-RA
9	983	8087541	14	8086678	8088404	BUSI_005981-RA
9	983	7973270	14	7972401	7974139	BUSI_005968-RA
11	983	47815417.5	14	47814295	47816540	BUSI_012970-RA
9	4465	7730518.5	14	7727142	7733895	BUSI_005942-RA
9	4464	7737003.5	14	7734321	7739686	BUSI_005943-RA
11	4463	47885290.5	14	47884269	47886312	BUSI_012978-RA
11	3780	54636209.5	14	54634821	54637598	BUSI_013563-RA
9	1134	8557333	14	8553402	8561264	BUSI_006022-RA
11	1134	47627032.5	14	47624578	47629487	BUSI_012953-RA
11	981	47692850.5	14	47689731	47695970	BUSI_012958-RA
9	981	8264621	14	8257366	8271876	BUSI_006000-RA
9	980	8466176	14	8462948	8469404	BUSI_006015-RA
[truncated: 7,350 more rows]
