# Supplementary material for: Buxus and Tetracentron genomes help resolve eudicot genome history
Source: Nat Commun. 2022 Feb 2;13:643. doi: 10.1038/s41467-022-28312-w (PMC8810787; doi:10.1038/s41467-022-28312-w)
Supplement: Supplementary file 13 — Source Data [file 41467_2022_28312_MOESM13_ESM.zip › Source Data/Supplementary_Fig10_ContigGFF_Buxus_Ancestor2.txt]

3	2814	8596140	0	8594515	8597765	BUSI_010623-RA
11	2815	49989608.5	0	49984159	49995058	BUSI_013139-RA
14	23	6584273	0	6582760	6585786	BUSI_017843-RA
3	23	9458466.5	0	9456351	9460582	BUSI_010711-RA
14	7838	1939997.5	0	1935909	1944086	BUSI_017355-RA
14	7839	3746310.5	0	3745597	3747024	BUSI_017564-RA
14	2817	3421758	0	3420554	3422962	BUSI_017533-RA
14	2817	3495424.5	0	3494214	3496635	BUSI_017545-RA
14	2818	3801818	0	3796984	3806652	BUSI_017568-RA
3	2819	6174893.5	0	6174141	6175646	BUSI_010384-RA
3	1625	21438445	0	21436006	21440884	BUSI_011258-RA
3	1769	6302618	0	6301594	6303642	BUSI_010396-RA
14	1626	6661000.5	0	6659081	6662920	BUSI_017848-RA
3	711	6341891	0	6339201	6344581	BUSI_010401-RA
14	3406	9276517.5	0	9273828	9279207	BUSI_018102-RA
14	10059	8917731	0	8915979	8919483	BUSI_018065-RA
3	1600	26731727.5	0	26728923	26734532	BUSI_011323-RA
14	1600	35746429.5	0	35739131	35753728	BUSI_018862-RA
3	1774	16000855	0	15998183	16003527	BUSI_011112-RA
14	160	4189663	0	4187181	4192145	BUSI_017607-RA
3	160	6600724	0	6599395	6602053	BUSI_010429-RA
3	6313	9642140.5	0	9636068	9648213	BUSI_010733-RA
14	6313	6692854.5	0	6689406	6696303	BUSI_017852-RA
3	6314	6541279.5	0	6540254	6542305	BUSI_010420-RA
14	1648	4575527	0	4573202	4577852	BUSI_017643-RA
14	1717	4546122.5	0	4539746	4552499	BUSI_017641-RA
14	1717	4529427	0	4518932	4539922	BUSI_017640-RA
14	3477	4683830.5	0	4681864	4685797	BUSI_017659-RA
3	3440	7104055	0	7102147	7105963	BUSI_010482-RA
14	2867	4391483.5	0	4390113	4392854	BUSI_017628-RA
3	2907	4707374.5	0	4701294	4713455	BUSI_010247-RA
3	2868	6808046	0	6807284	6808808	BUSI_010455-RA
3	3474	3839863	0	3836100	3843626	BUSI_010157-RA
13	163	35181483	0	35180672	35182294	BUSI_025125-RA
14	9354	34494646.5	0	34491598	34497695	BUSI_018843-RA
3	105	12738657	0	12731170	12746144	BUSI_010937-RA
14	2938	5045769.5	0	5044786	5046753	BUSI_017697-RA
3	2851	11029394.5	0	11028656	11030133	BUSI_010827-RA
3	107	7136041	0	7135461	7136621	BUSI_010488-RA
3	7545	14761270.5	0	14746039	14776502	BUSI_011040-RA
3	108	7204318.5	0	7191116	7217521	BUSI_010493-RA
14	108	4802920.5	0	4800751	4805090	BUSI_017676-RA
14	1573	4980723	0	4980145	4981301	BUSI_017690-RA
3	2	7402445	0	7398605	7406285	BUSI_010508-RA
14	2	4855368.5	0	4849836	4860901	BUSI_017682-RA
10	1503	8841213.5	0	8839958	8842469	BUSI_021677-RA
4	1503	49070721.5	0	49070027	49071416	BUSI_009632-RA
10	1504	41865654	0	41865412	41865896	BUSI_022519-RA
14	3	5139660.5	0	5136383	5142938	BUSI_017709-RA
3	675	3190572	0	3190139	3191005	BUSI_010100-RA
3	3506	12238810.5	0	12218446	12259175	BUSI_010922-RA
14	3505	2119743.5	0	2116855	2122632	BUSI_017377-RA
3	3419	7498348.5	0	7498010	7498687	BUSI_010514-RA
3	6841	14218169.5	0	14216090	14220249	BUSI_011014-RA
14	6841	12276627	0	12274286	12278968	BUSI_018308-RA
3	3418	7393269	0	7392202	7394336	BUSI_010507-RA
3	3417	7386297	0	7383569	7389025	BUSI_010506-RA
14	3416	4585782	0	4584224	4587340	BUSI_017645-RA
3	3415	5863276	0	5862786	5863766	BUSI_010352-RA
3	1569	7125151.5	0	7123135	7127168	BUSI_010486-RA
14	1568	2735200.5	0	2734291	2736110	BUSI_017448-RA
14	1568	2648408.5	0	2647498	2649319	BUSI_017437-RA
3	1568	4788626	0	4787657	4789595	BUSI_010256-RA
3	1567	4697425	0	4694088	4700762	BUSI_010246-RA
14	1706	13101751	0	13100856	13102646	BUSI_018356-RA
14	1705	13797195	0	13795933	13798457	BUSI_018397-RA
14	1705	13088451.5	0	13087204	13089699	BUSI_018355-RA
3	1705	15064168	0	15062965	15065371	BUSI_011059-RA
3	1705	14476084	0	14474554	14477614	BUSI_011030-RA
14	2939	4809215.5	0	4807994	4810437	BUSI_017677-RA
3	695	7161429.5	0	7160429	7162430	BUSI_010491-RA
14	3475	3181352.5	0	3177266	3185439	BUSI_017498-RA
3	3475	3824549	0	3818286	3830812	BUSI_010156-RA
3	3476	6981586	0	6972274	6990898	BUSI_010473-RA
14	3478	4512247.5	0	4507373	4517122	BUSI_017639-RA
3	3414	5905534.5	0	5902826	5908243	BUSI_010358-RA
14	2866	4352169.5	0	4351894	4352445	BUSI_017623-RA
14	31	4174190.5	0	4171051	4177330	BUSI_017606-RA
3	31	6573834.5	0	6568276	6579393	BUSI_010426-RA
14	1719	4590564	0	4589232	4591896	BUSI_017646-RA
3	1719	6824245	0	6816906	6831584	BUSI_010458-RA
3	1719	6835457.5	0	6833104	6837811	BUSI_010459-RA
14	2865	2298298	0	2294206	2302390	BUSI_017397-RA
14	3507	5150979.5	0	5145552	5156407	BUSI_017710-RA
3	159	6555711.5	0	6552425	6558998	BUSI_010424-RA
14	159	4158290	0	4155247	4161333	BUSI_017604-RA
3	158	5993806	0	5978828	6008784	BUSI_010365-RA
14	28	4053601	0	4049731	4057471	BUSI_017592-RA
3	2951	6280105.5	0	6274700	6285511	BUSI_010395-RA
14	2950	9889240	0	9884449	9894031	BUSI_018150-RA
3	3519	12944404	0	12941739	12947069	BUSI_010954-RA
3	6676	4846647	0	4846060	4847234	BUSI_010264-RA
3	2923	5934266	0	5930298	5938234	BUSI_010361-RA
3	3543	1910185	0	1909483	1910887	BUSI_009968-RA
3	1585	6011435	0	6009398	6013472	BUSI_010366-RA
14	1584	3471956.5	0	3469423	3474490	BUSI_017541-RA
14	1584	3398301	0	3395789	3400813	BUSI_017528-RA
10	12994	1912810.5	0	1910729	1914892	BUSI_021035-RA
14	42	2366525	0	2365330	2367720	BUSI_017405-RA
3	42	5386322	0	5385076	5387568	BUSI_010315-RA
14	42	2362086.5	0	2361735	2362438	BUSI_017404-RA
3	2813	8585755	0	8578753	8592757	BUSI_010622-RA
3	1610	5707109.5	0	5705102	5709117	BUSI_010337-RA
14	1610	2318769	0	2315612	2321926	BUSI_017399-RA
3	41	11645578	0	11644456	11646700	BUSI_010879-RA
14	41	8874457	0	8873647	8875267	BUSI_018060-RA
3	41	11650564.5	0	11646289	11654840	BUSI_010880-RA
14	3413	11067725.5	0	11065752	11069699	BUSI_018230-RA
11	3413	49970664	0	49968107	49973221	BUSI_013138-RA
14	3413	11061311.5	0	11057910	11064713	BUSI_018229-RA
3	704	5242071	0	5240699	5243443	BUSI_010301-RA
3	703	5235038.5	0	5231085	5238992	BUSI_010300-RA
3	2863	5650152	0	5650052	5650252	BUSI_010332-RA
3	2862	5641679.5	0	5635663	5647696	BUSI_010331-RA
3	2858	5334988.5	0	5330909	5339068	BUSI_010310-RA
3	3461	5327728	0	5325450	5330006	BUSI_010309-RA
3	3586	2019876.5	0	2014741	2025012	BUSI_009982-RA
3	3586	1994863.5	0	1991345	1998382	BUSI_009980-RA
9	7503	14413356	0	14413039	14413673	BUSI_006467-RA
3	7506	5092442	0	5090269	5094615	BUSI_010287-RA
3	2984	4882365	0	4881234	4883496	BUSI_010269-RA
3	2983	4876271.5	0	4874399	4878144	BUSI_010268-RA
11	10460	43223842	0	43216807	43230877	BUSI_012669-RA
14	2981	2618015	0	2617411	2618619	BUSI_017433-RA
4	2979	957065	0	953654	960476	BUSI_007989-RA
3	2979	4792997	0	4790663	4795331	BUSI_010257-RA
4	2979	252825.5	0	251405	254246	BUSI_007898-RA
14	2978	2759207.5	0	2753785	2764630	BUSI_017453-RA
3	2978	4675885	0	4671073	4680697	BUSI_010244-RA
14	2978	2683696.5	0	2678475	2688918	BUSI_017442-RA
14	1566	2814762	0	2810555	2818969	BUSI_017460-RA
3	3464	5198792	0	5193587	5203997	BUSI_010297-RA
14	3464	2415738.5	0	2413885	2417592	BUSI_017410-RA
3	3464	5178087.5	0	5175398	5180777	BUSI_010295-RA
3	3463	5255383	0	5252697	5258069	BUSI_010302-RA
14	3575	2597272.5	0	2595829	2598716	BUSI_017428-RA
3	3590	5032474.5	0	5031678	5033271	BUSI_010282-RA
14	3576	2600570.5	0	2599704	2601437	BUSI_017429-RA
10	3576	848854.5	0	845714	851995	BUSI_020907-RA
2	7504	32196220	0	32193090	32199350	BUSI_004234-RA
3	7507	5168968.5	0	5165593	5172344	BUSI_010294-RA
14	7505	2489631.5	0	2484691	2494572	BUSI_017417-RA
3	3462	5308837.5	0	5305599	5312076	BUSI_010307-RA
3	701	4983243	0	4983023	4983463	BUSI_010277-RA
14	701	2570696.5	0	2570532	2570861	BUSI_017424-RA
14	702	2452606.5	0	2452331	2452882	BUSI_017413-RA
3	702	5133361.5	0	5133074	5133649	BUSI_010291-RA
3	3523	5296426.5	0	5293738	5299115	BUSI_010305-RA
3	3521	6221621	0	6220963	6222279	BUSI_010389-RA
14	10643	4893872	0	4875144	4912600	BUSI_017685-RA
14	152	13770648.5	0	13765538	13775759	BUSI_018394-RA
3	3458	5464571.5	0	5462482	5466661	BUSI_010322-RA
14	3457	2287725.5	0	2283040	2292411	BUSI_017396-RA
14	3457	2326963.5	0	2325832	2328095	BUSI_017400-RA
3	3453	3670547.5	0	3669941	3671154	BUSI_010151-RA
3	3452	3777621	0	3745175	3810067	BUSI_010154-RA
14	705	2281395	0	2281037	2281753	BUSI_017395-RA
3	705	5735683.5	0	5733896	5737471	BUSI_010340-RA
3	3411	6208341.5	0	6204355	6212328	BUSI_010387-RA
5	4968	22570521.5	0	22569346	22571697	BUSI_025803-RA
6	4968	14480408	0	14479262	14481554	BUSI_020218-RA
13	1248	31341521.5	0	31331125	31351918	BUSI_024862-RA
5	4971	34824794	0	34822423	34827165	BUSI_026616-RA
5	4972	34855392	0	34834502	34876282	BUSI_026617-RA
5	9139	35808651.5	0	35808312	35808991	BUSI_026697-RA
5	9139	35740377.5	0	35740037	35740718	BUSI_026686-RA
6	9163	12477603	0	12465358	12489848	BUSI_020122-RA
5	5474	32796651.5	1	32791720	32801583	BUSI_026430-RA
5	7327	34618285.5	1	34616038	34620533	BUSI_026593-RA
5	5582	32578437	1	32576935	32579939	BUSI_026403-RA
5	5582	32667844.5	1	32666343	32669346	BUSI_026416-RA
6	5472	3846346.5	1	3845387	3847306	BUSI_019404-RA
6	771	3808676.5	1	3806478	3810875	BUSI_019394-RA
6	771	3687157.5	1	3676311	3698004	BUSI_019381-RA
5	771	32736899.5	1	32735394	32738405	BUSI_026423-RA
5	771	32827412	1	32825477	32829347	BUSI_026431-RA
6	4847	3899134.5	1	3892682	3905587	BUSI_019407-RA
5	5468	32433645	1	32429971	32437319	BUSI_026391-RA
5	5467	32417331	1	32416410	32418252	BUSI_026388-RA
5	1285	32701753	1	32700380	32703126	BUSI_026419-RA
5	1285	32612069.5	1	32610711	32613428	BUSI_026406-RA
6	1285	3833600	1	3832459	3834741	BUSI_019402-RA
6	5043	3925126	1	3919466	3930786	BUSI_019410-RA
5	7239	36624033	1	36623050	36625016	BUSI_026762-RA
6	5579	4497074	1	4491994	4502154	BUSI_019476-RA
5	1291	32178128.5	1	32171342	32184915	BUSI_026365-RA
6	1291	4215326.5	1	4209349	4221304	BUSI_019439-RA
5	4858	32025874.5	1	32025568	32026181	BUSI_026354-RA
5	7216	28146231	1	28141183	28151279	BUSI_026037-RA
6	9979	6036148.5	1	6035201	6037096	BUSI_019631-RA
6	2705	4359414	1	4356719	4362109	BUSI_019456-RA
6	2706	4389894	1	4389093	4390695	BUSI_019462-RA
5	5453	31833560.5	1	31828625	31838496	BUSI_026329-RA
6	4865	4463370	1	4460941	4465799	BUSI_019473-RA
6	745	4350947	1	4348646	4353248	BUSI_019454-RA
5	745	31996196.5	1	31993473	31998920	BUSI_026351-RA
6	4871	4651347	1	4650536	4652158	BUSI_019489-RA
5	4871	31705787	1	31704077	31707497	BUSI_026316-RA
6	3041	5555660	1	5548534	5562786	BUSI_019583-RA
6	3042	5591316.5	1	5587812	5594821	BUSI_019585-RA
5	5046	31873915.5	1	31870460	31877371	BUSI_026333-RA
5	3008	31344211	1	31341049	31347373	BUSI_026289-RA
5	9469	38654452	1	38649252	38659652	BUSI_026941-RA
6	2783	5111403.5	1	5109149	5113658	BUSI_019537-RA
5	2781	31071924.5	1	31065811	31078038	BUSI_026270-RA
5	2781	30882630.5	1	30875644	30889617	BUSI_026252-RA
6	756	1902762.5	1	1897654	1907871	BUSI_019222-RA
5	756	37430598.5	1	37430004	37431193	BUSI_026833-RA
5	2779	33053630.5	1	33052773	33054488	BUSI_026452-RA
6	4883	5143067	1	5140258	5145876	BUSI_019543-RA
5	1299	31041771.5	1	31037268	31046275	BUSI_026269-RA
5	1299	30850323.5	1	30849544	30851103	BUSI_026251-RA
6	1299	5184495.5	1	5183578	5185413	BUSI_019549-RA
7	4806	21406009.5	1	21398070	21413949	BUSI_014925-RA
6	4809	6299656.5	1	6297141	6302172	BUSI_019650-RA
5	4809	30772043.5	1	30770930	30773157	BUSI_026239-RA
5	4809	30960138	1	30958990	30961286	BUSI_026259-RA
6	4810	5506925.5	1	5505666	5508185	BUSI_019578-RA
5	2721	30573151.5	1	30572169	30574134	BUSI_026223-RA
5	2722	30556120	1	30555479	30556761	BUSI_026220-RA
6	2722	5610759	1	5609835	5611683	BUSI_019588-RA
6	2723	5617177.5	1	5616108	5618247	BUSI_019589-RA
5	725	31412714	1	31404908	31420520	BUSI_026293-RA
6	725	5546205.5	1	5544754	5547657	BUSI_019582-RA
5	725	30700253	1	30697936	30702570	BUSI_026233-RA
5	4815	29860266.5	1	29858644	29861889	BUSI_026160-RA
5	727	29802024	1	29796439	29807609	BUSI_026154-RA
6	727	5726930	1	5725395	5728465	BUSI_019600-RA
5	727	29667932	1	29665804	29670060	BUSI_026141-RA
6	5061	5827464	1	5822617	5832311	BUSI_019608-RA
5	1335	29895445.5	1	29894052	29896839	BUSI_026165-RA
5	1335	29922665.5	1	29921375	29923956	BUSI_026171-RA
3	5603	4340476	1	4336130	4344822	BUSI_010206-RA
6	764	338619	1	336643	340595	BUSI_019042-RA
5	764	38262310	1	38260524	38264096	BUSI_026916-RA
12	764	31861790	1	31860600	31862980	BUSI_023309-RA
6	4824	5997710.5	1	5996580	5998841	BUSI_019627-RA
6	730	5947035	1	5946405	5947665	BUSI_019621-RA
5	730	30022238.5	1	30021367	30023110	BUSI_026183-RA
13	2084	26216965	1	26216704	26217226	BUSI_024505-RA
13	2084	26414083	1	26413749	26414417	BUSI_024521-RA
13	6115	26276592	1	26275501	26277683	BUSI_024510-RA
7	6115	5154147.5	1	5150647	5157648	BUSI_014177-RA
7	10344	5021559.5	1	5020464	5022655	BUSI_014165-RA
13	4793	35869549	1	35868312	35870786	BUSI_025185-RA
7	6454	2263639.5	1	2260008	2267271	BUSI_013884-RA
13	2162	27521765	1	27520713	27522817	BUSI_024610-RA
13	2163	27529951.5	1	27526852	27533051	BUSI_024612-RA
7	2164	5327634	1	5327014	5328254	BUSI_014191-RA
9	10975	58077904	1	58075306	58080502	BUSI_007622-RA
7	2141	14764594	1	14763230	14765958	BUSI_014750-RA
7	358	5057339.5	1	5043759	5070920	BUSI_014168-RA
13	358	26409638	1	26407079	26412197	BUSI_024520-RA
13	358	26223848.5	1	26221299	26226398	BUSI_024506-RA
7	278	4882559	1	4881108	4884010	BUSI_014155-RA
5	278	29247866	1	29247060	29248672	BUSI_026109-RA
7	278	5199659	1	5191190	5208128	BUSI_014182-RA
6	278	6306299.5	1	6305353	6307246	BUSI_019651-RA
13	278	26603488	1	26600431	26606545	BUSI_024537-RA
7	278	4878142.5	1	4877876	4878409	BUSI_014154-RA
13	278	26943374	1	26938123	26948625	BUSI_024561-RA
7	2277	44374142.5	1	44372419	44375866	BUSI_015358-RA
13	380	27730585.5	1	27727620	27733551	BUSI_024627-RA
6	380	5898929.5	1	5898551	5899308	BUSI_019615-RA
6	380	17494337	1	17491348	17497326	BUSI_020334-RA
13	380	27740390.5	1	27740052	27740729	BUSI_024628-RA
5	380	29995160	1	29994909	29995411	BUSI_026180-RA
7	380	5412847.5	1	5406051	5419644	BUSI_014200-RA
7	380	5568053	1	5559615	5576491	BUSI_014212-RA
6	380	17502147	1	17499307	17504987	BUSI_020335-RA
13	2231	32185475	1	32182781	32188169	BUSI_024907-RA
7	2231	10560853.5	1	10558613	10563094	BUSI_014554-RA
13	2233	28056771.5	1	28052225	28061318	BUSI_024644-RA
7	2233	11862047	1	11858694	11865400	BUSI_014647-RA
7	2234	5700156	1	5699682	5700630	BUSI_014226-RA
7	282	5689422.5	1	5686638	5692207	BUSI_014224-RA
13	282	28361335.5	1	28358351	28364320	BUSI_024667-RA
13	1232	28378052	1	28375374	28380730	BUSI_024669-RA
13	1232	28373477.5	1	28372548	28374407	BUSI_024668-RA
7	1232	5676585	1	5673989	5679181	BUSI_014222-RA
13	8151	35063876.5	1	35061701	35066052	BUSI_025113-RA
13	9648	27020249.5	1	27020067	27020432	BUSI_024571-RA
13	384	30253658	1	30252201	30255115	BUSI_024804-RA
13	384	30240552.5	1	30234691	30246414	BUSI_024803-RA
13	384	30231609.5	1	30228692	30234527	BUSI_024802-RA
7	6187	3238097.5	1	3230086	3246109	BUSI_013990-RA
7	2265	6016014	1	6014844	6017184	BUSI_014258-RA
13	7622	35727055	1	35726117	35727993	BUSI_025172-RA
7	385	5753132.5	1	5750116	5756149	BUSI_014231-RA
7	385	5759437	1	5758887	5759987	BUSI_014232-RA
13	385	29972358.5	1	29966240	29978477	BUSI_024790-RA
7	9661	19308663.5	1	19307750	19309577	BUSI_014863-RA
7	2238	5914242.5	1	5911167	5917318	BUSI_014247-RA
8	4285	15880948.5	1	15879430	15882467	BUSI_016481-RA
12	4285	37417193	1	37414580	37419806	BUSI_023766-RA
8	4285	16060940.5	1	16059361	16062520	BUSI_016500-RA
12	942	38851384	1	38848384	38854384	BUSI_023870-RA
1	942	43850102.5	1	43846726	43853479	BUSI_002022-RA
12	942	39019908	1	39017246	39022570	BUSI_023889-RA
8	942	15268660	1	15265675	15271645	BUSI_016416-RA
5	942	32985058.5	1	32984080	32986037	BUSI_026447-RA
12	4358	38250259	1	38245722	38254796	BUSI_023823-RA
5	3105	37167665	1	37162244	37173086	BUSI_026815-RA
12	6711	39121907.5	1	39117943	39125872	BUSI_023898-RA
8	3104	15072299	1	15071739	15072859	BUSI_016396-RA
8	7773	15097371.5	1	15091953	15102790	BUSI_016400-RA
12	3185	36401247	1	36400957	36401537	BUSI_023671-RA
8	3185	16679373.5	1	16677676	16681071	BUSI_016554-RA
12	3185	36404687	1	36401790	36407584	BUSI_023672-RA
12	882	39150324.5	1	39149629	39151020	BUSI_023900-RA
5	882	37114222	1	37113439	37115005	BUSI_026811-RA
8	882	14941258	1	14940476	14942040	BUSI_016383-RA
5	799	37179203.5	1	37176033	37182374	BUSI_026816-RA
12	798	39133189.5	1	39132206	39134173	BUSI_023899-RA
8	3265	3040022.5	1	3036265	3043780	BUSI_015659-RA
12	3265	32758542.5	1	32752312	32764773	BUSI_023376-RA
8	6709	6045305	1	6045040	6045570	BUSI_015933-RA
12	6709	29366245.5	1	29365771	29366720	BUSI_023144-RA
12	879	39258399.5	1	39256479	39260320	BUSI_023906-RA
12	795	39317954.5	1	39317638	39318271	BUSI_023915-RA
8	795	15050870.5	1	15050007	15051734	BUSI_016394-RA
8	795	15042126	1	15038754	15045498	BUSI_016392-RA
8	9479	9471138.5	1	9470260	9472017	BUSI_016178-RA
12	3102	39556823.5	1	39554291	39559356	BUSI_023941-RA
12	3102	39835435.5	1	39831346	39839525	BUSI_023969-RA
12	792	39502313	1	39499782	39504844	BUSI_023936-RA
12	3101	39601154	1	39600267	39602041	BUSI_023944-RA
12	3101	39864061.5	1	39862090	39866033	BUSI_023971-RA
8	3101	15160758.5	1	15159911	15161606	BUSI_016405-RA
8	6708	5978541.5	1	5978107	5978976	BUSI_015927-RA
7	791	12574596.5	1	12572805	12576388	BUSI_014691-RA
13	791	29095038	1	29093102	29096974	BUSI_024714-RA
13	4724	34073126	2	34071481	34074771	BUSI_025025-RA
7	4712	3739514.5	2	3735801	3743228	BUSI_014026-RA
13	301	28190414	2	28181545	28199283	BUSI_024655-RA
7	301	11961500	2	11954085	11968915	BUSI_014655-RA
13	4719	28398944	2	28396873	28401015	BUSI_024671-RA
7	4711	3718970.5	2	3717194	3720747	BUSI_014023-RA
13	4710	34354968.5	2	34353132	34356805	BUSI_025053-RA
13	4709	34368558.5	2	34367914	34369203	BUSI_025055-RA
7	4709	3488423	2	3487739	3489107	BUSI_014008-RA
13	4707	34424160	2	34421607	34426713	BUSI_025059-RA
7	4705	2184411	2	2183723	2185099	BUSI_013877-RA
7	8131	2359818.5	2	2358856	2360781	BUSI_013895-RA
11	9564	55588889.5	2	55588394	55589385	BUSI_013651-RA
13	398	34825842.5	2	34821360	34830325	BUSI_025089-RA
7	398	3148232.5	2	3147484	3148981	BUSI_013981-RA
7	398	3157048	2	3150576	3163520	BUSI_013982-RA
13	7458	38089526.5	2	38087762	38091291	BUSI_025334-RA
13	2112	34954562.5	2	34947961	34961164	BUSI_025101-RA
13	2112	34931446	2	34930970	34931922	BUSI_025099-RA
13	2284	36695686	2	36693139	36698233	BUSI_025255-RA
13	2184	29280223.5	2	29277086	29283361	BUSI_024729-RA
13	2184	29314713	2	29312695	29316731	BUSI_024730-RA
13	2185	34522703	2	34519144	34526262	BUSI_025065-RA
13	2186	34482200.5	2	34475088	34489313	BUSI_025062-RA
13	2172	32450676	2	32448876	32452476	BUSI_024928-RA
8	2172	5809401	2	5807242	5811560	BUSI_015913-RA
7	2172	10226720	2	10225542	10227898	BUSI_014523-RA
13	6441	27252463	2	27249403	27255523	BUSI_024591-RA
7	300	11987843.5	2	11982727	11992960	BUSI_014657-RA
9	300	41429560.5	2	41426236	41432885	BUSI_007171-RA
7	2096	3141995.5	2	3140657	3143334	BUSI_013980-RA
7	2173	10398949	2	10398594	10399304	BUSI_014540-RA
13	2097	34319877.5	2	34311961	34327794	BUSI_025049-RA
13	2098	34263847	2	34261815	34265879	BUSI_025046-RA
7	2099	3803378.5	2	3802297	3804460	BUSI_014038-RA
13	2099	34221438	2	34220328	34222548	BUSI_025042-RA
7	2100	3818451.5	2	3817123	3819780	BUSI_014041-RA
13	2101	34018753	2	34012720	34024786	BUSI_025018-RA
7	2105	3939663	2	3939236	3940090	BUSI_014050-RA
13	401	34562890.5	2	34557355	34568426	BUSI_025068-RA
13	2064	36225664.5	2	36224186	36227143	BUSI_025220-RA
13	2066	33794724.5	2	33792899	33796550	BUSI_025001-RA
7	2067	4066269.5	2	4065314	4067225	BUSI_014064-RA
13	2068	33781064.5	2	33779913	33782216	BUSI_024998-RA
7	2068	4077790.5	2	4076415	4079166	BUSI_014066-RA
7	8719	19236663	2	19235802	19237524	BUSI_014857-RA
13	422	35850769	2	35850413	35851125	BUSI_025183-RA
7	2069	4113703	2	4111116	4116290	BUSI_014069-RA
7	2069	4117740.5	2	4116293	4119188	BUSI_014070-RA
7	4695	4349479.5	2	4347448	4351511	BUSI_014098-RA
13	4696	33489358	2	33487385	33491331	BUSI_024974-RA
7	311	4361942	2	4358304	4365580	BUSI_014099-RA
13	311	33476789	2	33475172	33478406	BUSI_024972-RA
13	2075	33402475.5	2	33399957	33404994	BUSI_024965-RA
13	405	33304535	2	33301002	33308068	BUSI_024957-RA
13	7472	28240157	2	28236393	28243921	BUSI_024659-RA
13	10322	32621906.5	2	32614863	32628950	BUSI_024933-RA
13	9135	32220841.5	2	32218076	32223607	BUSI_024912-RA
7	9108	8318413.5	2	8316044	8320783	BUSI_014404-RA
13	2078	33225084.5	2	33223920	33226249	BUSI_024948-RA
7	2078	4571036	2	4568486	4573586	BUSI_014125-RA
7	4744	5139455.5	2	5134293	5144618	BUSI_014175-RA
13	355	26957402	2	26954928	26959876	BUSI_024562-RA
7	355	4865125.5	2	4861075	4869176	BUSI_014153-RA
7	4743	5146750.5	2	5145429	5148072	BUSI_014176-RA
13	356	26933940.5	2	26932288	26935593	BUSI_024560-RA
7	356	4963808	2	4962643	4964973	BUSI_014158-RA
13	356	26931114.5	2	26929992	26932237	BUSI_024559-RA
3	88	482966	2	482647	483285	BUSI_009822-RA
14	88	134886.5	2	134191	135582	BUSI_017174-RA
14	88	129431.5	2	129153	129710	BUSI_017173-RA
3	88	501553	2	501039	502067	BUSI_009825-RA
14	132	3250176	2	3249086	3251266	BUSI_017506-RA
14	132	3279586.5	2	3278743	3280430	BUSI_017511-RA
3	3552	3575558	2	3571948	3579168	BUSI_010136-RA
14	3551	3309740	2	3306323	3313157	BUSI_017513-RA
14	3550	1675200.5	2	1672544	1677857	BUSI_017327-RA
14	131	9211639.5	2	9209670	9213609	BUSI_018094-RA
14	131	9223861.5	2	9219803	9227920	BUSI_018097-RA
3	131	11783725.5	2	11781335	11786116	BUSI_010892-RA
3	131	11792374	2	11789147	11795601	BUSI_010893-RA
14	1863	3218715	2	3216633	3220797	BUSI_017503-RA
3	1861	362379	2	361651	363107	BUSI_009814-RA
14	6281	7509590	2	7508697	7510483	BUSI_017934-RA
3	6281	10435657.5	2	10434884	10436431	BUSI_010792-RA
14	11366	8117299	2	8117015	8117583	BUSI_017992-RA
3	1555	13038018	2	13033783	13042253	BUSI_010957-RA
14	1556	3096430.5	2	3092180	3100681	BUSI_017490-RA
3	1556	3930653	2	3927743	3933563	BUSI_010168-RA
3	1557	3919919	2	3915534	3924304	BUSI_010167-RA
14	1559	2977846	2	2974029	2981663	BUSI_017479-RA
3	172	1441309.5	2	1432374	1450245	BUSI_009921-RA
3	172	1459660.5	2	1455024	1464297	BUSI_009922-RA
14	2872	3137052	2	3135902	3138202	BUSI_017493-RA
14	3466	2749023.5	2	2746599	2751448	BUSI_017451-RA
14	3466	2671892	2	2671544	2672240	BUSI_017441-RA
14	3466	2752409.5	2	2752061	2752758	BUSI_017452-RA
3	3466	4714036	2	4713685	4714387	BUSI_010248-RA
14	3466	2667963.5	2	2666010	2669917	BUSI_017440-RA
3	3466	4716748.5	2	4714945	4718552	BUSI_010249-RA
5	720	33814980	2	33809708	33820252	BUSI_026513-RA
6	720	2998405.5	2	2994254	3002557	BUSI_019328-RA
14	720	3190301	2	3187823	3192779	BUSI_017499-RA
3	3592	4945508	2	4943926	4947090	BUSI_010271-RA
3	3591	4999594.5	2	4995233	5003956	BUSI_010279-RA
14	6807	4249986.5	2	4248139	4251834	BUSI_017614-RA
14	7858	461781	2	460940	462622	BUSI_017199-RA
14	184	2898232	2	2893667	2902797	BUSI_017471-RA
8	184	10203905	2	10202385	10205425	BUSI_016233-RA
3	184	4089071	2	4081014	4097128	BUSI_010182-RA
14	3465	2740441	2	2739393	2741489	BUSI_017449-RA
14	3465	2653751.5	2	2652704	2654799	BUSI_017438-RA
14	185	2840102	2	2837822	2842382	BUSI_017464-RA
10	185	14073002.5	2	14071701	14074304	BUSI_021988-RA
14	185	2848886	2	2844514	2853258	BUSI_017465-RA
10	185	660969	2	658931	663007	BUSI_020883-RA
10	185	14069973.5	2	14068989	14070958	BUSI_021987-RA
3	185	4540376	2	4539439	4541313	BUSI_010230-RA
10	185	13903070.5	2	13901333	13904808	BUSI_021968-RA
3	185	4510511.5	2	4508266	4512757	BUSI_010228-RA
14	1799	2790477	2	2786532	2794422	BUSI_017457-RA
3	1799	4631574.5	2	4628623	4634526	BUSI_010239-RA
3	1565	4589573.5	2	4584090	4595057	BUSI_010234-RA
14	2900	1556894.5	2	1556054	1557735	BUSI_017316-RA
14	2900	1660218.5	2	1658307	1662130	BUSI_017325-RA
3	2900	2326637	2	2326144	2327130	BUSI_010021-RA
3	2900	2529990	2	2529039	2530941	BUSI_010044-RA
12	7835	37885962	2	37885365	37886559	BUSI_023800-RA
3	3533	4858614	2	4854152	4863076	BUSI_010266-RA
3	3573	3633324.5	2	3631236	3635413	BUSI_010146-RA
3	3573	3630617.5	2	3630013	3631222	BUSI_010145-RA
3	2982	4869427.5	2	4866758	4872097	BUSI_010267-RA
3	2985	4911526.5	2	4884516	4938537	BUSI_010270-RA
3	3015	4033094	2	4031906	4034282	BUSI_010176-RA
3	3015	4425046.5	2	4423839	4426254	BUSI_010216-RA
3	3016	4431476.5	2	4427928	4435025	BUSI_010217-RA
3	3016	4025040	2	4021508	4028572	BUSI_010175-RA
3	3017	5023639.5	2	5016808	5030471	BUSI_010281-RA
3	3018	5071533	2	5066673	5076393	BUSI_010284-RA
1	5226	26814949.5	3	26814100	26815799	BUSI_000837-RA
2	5226	35913418	3	35912604	35914232	BUSI_004470-RA
2	520	28252866.5	3	28252657	28253076	BUSI_003918-RA
2	5227	28442170.5	3	28438609	28445732	BUSI_003934-RA
1	2515	32744710.5	3	32740586	32748835	BUSI_001266-RA
2	2515	28432313.5	3	28428816	28435811	BUSI_003933-RA
1	522	32710421.5	3	32710024	32710819	BUSI_001263-RA
2	2560	32660828	3	32656401	32665255	BUSI_004259-RA
2	2561	32640222.5	3	32635535	32644910	BUSI_004257-RA
1	2564	33298041	3	33296167	33299915	BUSI_001296-RA
2	2565	28731756.5	3	28727681	28735832	BUSI_003959-RA
1	536	33128217.5	3	33125523	33130912	BUSI_001281-RA
2	536	28598826	3	28596967	28600685	BUSI_003947-RA
1	2678	15554793	3	15553239	15556347	BUSI_000393-RA
2	605	28650590.5	3	28646383	28654798	BUSI_003953-RA
1	605	33246663.5	3	33244392	33248935	BUSI_001291-RA
1	6045	30895412	3	30892415	30898409	BUSI_001118-RA
1	6045	30935010.5	3	30932638	30937383	BUSI_001121-RA
2	6046	36772352	3	36764508	36780196	BUSI_004508-RA
1	2662	36142135	3	36139874	36144396	BUSI_001532-RA
1	2663	36252013.5	3	36251644	36252383	BUSI_001536-RA
2	2664	29330052	3	29328532	29331572	BUSI_004007-RA
2	2665	29380605	3	29379422	29381788	BUSI_004011-RA
1	2665	33738730	3	33737686	33739774	BUSI_001339-RA
2	610	30219318.5	3	30219138	30219499	BUSI_004078-RA
2	610	30192397.5	3	30183798	30200997	BUSI_004076-RA
1	610	34691782	3	34691561	34692003	BUSI_001411-RA
1	610	76646.5	3	76418	76875	BUSI_000010-RA
2	2531	35281473.5	3	35274564	35288383	BUSI_004432-RA
1	2531	27608268.5	3	27606859	27609678	BUSI_000900-RA
2	9984	5592008.5	3	5587609	5596408	BUSI_003022-RA
1	2666	33766641.5	3	33764595	33768688	BUSI_001341-RA
1	6047	33547703.5	3	33544400	33551007	BUSI_001326-RA
2	6047	29191042.5	3	29184809	29197276	BUSI_003998-RA
2	5899	29721433.5	3	29718837	29724030	BUSI_004039-RA
5	1341	8807055	3	8806322	8807788	BUSI_025622-RA
1	1341	7584856.5	3	7583979	7585734	BUSI_000174-RA
6	1341	37964835.5	3	37951974	37977697	BUSI_020648-RA
2	5900	29805954.5	3	29802455	29809454	BUSI_004048-RA
2	5901	29843642.5	3	29839389	29847896	BUSI_004052-RA
2	6032	29933597.5	3	29933243	29933952	BUSI_004057-RA
1	5902	34530304.5	3	34513804	34546805	BUSI_001399-RA
1	5390	34321324.5	3	34320101	34322548	BUSI_001386-RA
1	5215	34584039	3	34582332	34585746	BUSI_001403-RA
1	608	34569279.5	3	34565460	34573099	BUSI_001401-RA
2	608	29937774.5	3	29934873	29940676	BUSI_004058-RA
1	5965	13128792	3	13123630	13133954	BUSI_000301-RA
6	1342	37682779	3	37671987	37693571	BUSI_020639-RA
1	7380	40993407.5	3	40991130	40995685	BUSI_001831-RA
2	7380	9791844	3	9789779	9793909	BUSI_003168-RA
2	5925	44164370	3	44159935	44168805	BUSI_004708-RA
1	5926	21051575.5	3	21050268	21052883	BUSI_000550-RA
2	5302	30370451.5	3	30369451	30371452	BUSI_004089-RA
1	5303	35097271	3	35086476	35108066	BUSI_001443-RA
2	1345	30271822.5	3	30271456	30272189	BUSI_004081-RA
1	1345	27694	3	27443	27945	BUSI_000005-RA
2	7266	25257727.5	3	25257202	25258253	BUSI_003683-RA
2	7266	25547018.5	3	25546487	25547550	BUSI_003702-RA
2	1347	27956935	3	27954290	27959580	BUSI_003902-RA
1	8431	49097849.5	3	49094274	49101425	BUSI_002287-RA
1	8431	53435512.5	3	53432329	53438696	BUSI_002420-RA
1	477	35422138	3	35419193	35425083	BUSI_001464-RA
2	477	27732812	3	27729837	27735787	BUSI_003884-RA
2	2654	27777865	3	27776923	27778807	BUSI_003889-RA
1	479	35481853	3	35480437	35483269	BUSI_001474-RA
2	479	27692085	3	27690770	27693400	BUSI_003878-RA
1	2543	35538357	3	35531789	35544925	BUSI_001480-RA
2	2490	26669665.5	3	26668136	26671195	BUSI_003792-RA
1	2491	36078171	3	36077025	36079317	BUSI_001525-RA
2	2492	26994533	3	26994264	26994802	BUSI_003829-RA
2	593	27558881.5	3	27558657	27559106	BUSI_003861-RA
2	593	27302030	3	27300666	27303394	BUSI_003843-RA
2	593	27297207.5	3	27296983	27297432	BUSI_003842-RA
2	593	27554074.5	3	27552712	27555437	BUSI_003860-RA
2	2493	26982961.5	3	26982807	26983116	BUSI_003826-RA
1	2485	23731622.5	3	23730621	23732624	BUSI_000672-RA
1	2486	24064129.5	3	24059044	24069215	BUSI_000683-RA
2	2489	26673483.5	3	26673259	26673708	BUSI_003793-RA
1	2475	28217802.5	3	28214881	28220724	BUSI_000940-RA
1	2475	28434217	3	28431695	28436739	BUSI_000953-RA
2	2476	33770965.5	3	33769505	33772426	BUSI_004343-RA
2	5371	26578205.5	3	26577058	26579353	BUSI_003784-RA
2	486	26436910.5	3	26429841	26443980	BUSI_003772-RA
9	486	11303123.5	3	11300237	11306010	BUSI_006261-RA
1	2608	36317881.5	3	36314263	36321500	BUSI_001540-RA
2	2608	26379317.5	3	26375951	26382684	BUSI_003767-RA
2	2500	47203377.5	3	47190680	47216075	BUSI_004802-RA
1	2480	36255979.5	3	36253034	36258925	BUSI_001537-RA
2	2478	26481891	3	26479970	26483812	BUSI_003776-RA
2	2477	26591539.5	3	26590549	26592530	BUSI_003785-RA
1	10823	27751818.5	3	27750461	27753176	BUSI_000910-RA
2	9252	20151587	3	20150817	20152357	BUSI_003454-RA
1	2488	36045437.5	3	36044873	36046002	BUSI_001522-RA
1	2487	35994909	3	35993456	35996362	BUSI_001515-RA
2	482	27547364.5	3	27543307	27551422	BUSI_003859-RA
1	482	35802246	3	35797848	35806644	BUSI_001500-RA
2	482	27308771	3	27304722	27312820	BUSI_003844-RA
2	5807	26724186	3	26723704	26724668	BUSI_003801-RA
2	5805	26922976.5	3	26920386	26925567	BUSI_003820-RA
1	594	35836230	3	35833765	35838695	BUSI_001503-RA
2	1350	27608318	3	27605677	27610959	BUSI_003867-RA
2	1350	27473777	3	27471052	27476502	BUSI_003853-RA
2	1349	27772388	3	27768257	27776519	BUSI_003888-RA
1	1349	35218660	3	35215558	35221762	BUSI_001456-RA
1	6027	35703964	3	35700082	35707846	BUSI_001495-RA
1	5909	35738876	3	35733424	35744328	BUSI_001497-RA
1	591	32573424	3	32573242	32573606	BUSI_001251-RA
1	2653	24274027.5	3	24271310	24276745	BUSI_000691-RA
2	2540	30076332	3	30075575	30077089	BUSI_004070-RA
2	6567	27798511.5	3	27796521	27800502	BUSI_003891-RA
2	6565	27804962.5	3	27802450	27807475	BUSI_003892-RA
2	6565	27861321	3	27860962	27861680	BUSI_003893-RA
1	6563	34751222	3	34750212	34752232	BUSI_001413-RA
10	249	3178891.5	3	3176913	3180870	BUSI_021172-RA
4	249	1910599	3	1908814	1912384	BUSI_008097-RA
4	249	1997550.5	3	1997191	1997910	BUSI_008108-RA
4	10449	4006387	3	4004318	4008456	BUSI_008304-RA
11	10449	1590745.5	3	1588821	1592670	BUSI_011621-RA
10	232	13571260.5	3	13569148	13573373	BUSI_021943-RA
4	232	8695160	3	8694091	8696229	BUSI_008708-RA
4	6515	1013200.5	3	1012024	1014377	BUSI_007996-RA
10	6515	1846619.5	3	1845315	1847924	BUSI_021028-RA
4	8730	18352232	3	18342679	18361785	BUSI_009096-RA
3	6289	458698.5	4	455693	461704	BUSI_009819-RA
3	6289	392962	4	388698	397226	BUSI_009816-RA
3	1868	323778.5	4	320131	327426	BUSI_009810-RA
14	6288	258814	4	257169	260459	BUSI_017182-RA
14	1865	3269624	4	3264806	3274442	BUSI_017509-RA
14	1864	3230134.5	4	3223779	3236490	BUSI_017504-RA
14	87	279795.5	4	277568	282023	BUSI_017184-RA
3	6645	11257182	4	11252771	11261593	BUSI_010845-RA
14	8822	3205904.5	4	3204157	3207652	BUSI_017501-RA
3	8823	5216050.5	4	5213249	5218852	BUSI_010299-RA
3	84	566763	4	566345	567181	BUSI_009839-RA
3	84	1539325.5	4	1538227	1540424	BUSI_009930-RA
1	9459	42544267.5	4	42540721	42547814	BUSI_001939-RA
3	3037	561276.5	4	557812	564741	BUSI_009838-RA
5	83	33049093	4	33048158	33050028	BUSI_026451-RA
8	3026	2245833.5	4	2245283	2246384	BUSI_015573-RA
5	3026	34175598	4	34175045	34176151	BUSI_026545-RA
3	81	1483455	4	1482157	1484753	BUSI_009924-RA
6	3048	6825074.5	4	6823639	6826510	BUSI_019700-RA
6	2769	3470440	4	3469503	3471377	BUSI_019358-RA
14	2769	700692	4	699746	701638	BUSI_017222-RA
6	2769	3403302.5	4	3399959	3406646	BUSI_019350-RA
14	2769	1535932.5	4	1534987	1536878	BUSI_017311-RA
5	2769	33316640	4	33313047	33320233	BUSI_026472-RA
6	2768	3475154	4	3474055	3476253	BUSI_019359-RA
6	2768	3489199.5	4	3486735	3491664	BUSI_019361-RA
6	2768	3481905.5	4	3476314	3487497	BUSI_019360-RA
5	2768	33088647	4	33083455	33093839	BUSI_026455-RA
5	2768	33072374	4	33070733	33074015	BUSI_026454-RA
14	2768	505530	4	504401	506659	BUSI_017203-RA
3	2768	1372849	4	1371117	1374581	BUSI_009913-RA
6	2767	986948	4	986697	987199	BUSI_019118-RA
6	7742	4868866	4	4864513	4873219	BUSI_019513-RA
3	2999	1592715	4	1590979	1594451	BUSI_009935-RA
14	8824	211282	4	210216	212348	BUSI_017180-RA
3	8824	487823.5	4	487515	488132	BUSI_009823-RA
14	661	895803.5	4	892367	899240	BUSI_017239-RA
14	661	1009305	4	1005890	1012720	BUSI_017250-RA
14	2882	7364099.5	4	7362240	7365959	BUSI_017919-RA
14	2882	7177311.5	4	7175640	7178983	BUSI_017899-RA
3	9778	3547726.5	4	3546923	3548530	BUSI_010133-RA
14	8613	30914969	4	30912229	30917709	BUSI_018782-RA
10	6637	2689483	4	2688518	2690448	BUSI_021119-RA
3	6637	15048081.5	4	15046873	15049290	BUSI_011058-RA
3	7521	34354480.5	4	34350160	34358801	BUSI_011398-RA
4	7521	48135493	4	48132915	48138071	BUSI_009609-RA
3	1837	1967188.5	4	1966910	1967467	BUSI_009977-RA
3	1837	1966485.5	4	1966087	1966884	BUSI_009976-RA
14	1837	1274517.5	4	1273409	1275626	BUSI_017278-RA
14	1834	1458507.5	4	1452698	1464317	BUSI_017300-RA
14	3585	1385201.5	4	1381873	1388530	BUSI_017291-RA
14	6833	10658902.5	4	10653040	10664765	BUSI_018203-RA
14	3583	2767674.5	4	2765649	2769700	BUSI_017454-RA
3	3583	4667251	4	4664884	4669618	BUSI_010243-RA
14	3583	2692030.5	4	2690088	2693973	BUSI_017443-RA
14	666	1189102.5	4	1187294	1190911	BUSI_017266-RA
3	666	1823939.5	4	1823415	1824464	BUSI_009959-RA
14	6682	8468379.5	4	8466532	8470227	BUSI_018024-RA
3	1830	2239046	4	2233773	2244319	BUSI_010010-RA
3	1830	2445028.5	4	2439941	2450116	BUSI_010034-RA
14	1828	1588943.5	4	1586567	1591320	BUSI_017319-RA
3	6329	2674762	4	2673256	2676268	BUSI_010060-RA
3	7534	2668605	4	2667510	2669700	BUSI_010059-RA
3	7548	2987367.5	4	2984733	2990002	BUSI_010078-RA
3	7532	5409479	4	5399744	5419214	BUSI_010318-RA
3	1823	721772	4	716753	726791	BUSI_009853-RA
3	7526	14440164	4	14439317	14441011	BUSI_011029-RA
14	7526	12805387.5	4	12804484	12806291	BUSI_018342-RA
3	99	2996210	4	2992790	2999630	BUSI_010080-RA
12	10941	39812659	4	39811889	39813429	BUSI_023966-RA
14	6283	3168526.5	4	3164153	3172900	BUSI_017497-RA
3	1630	3166981	4	3162087	3171875	BUSI_010097-RA
3	7546	3648942	4	3647188	3650696	BUSI_010149-RA
3	96	3209041	4	3208671	3209411	BUSI_010102-RA
3	1869	203786	4	202958	204614	BUSI_009805-RA
14	8930	2907293	4	2906341	2908245	BUSI_017472-RA
11	95	50129962	4	50128958	50130966	BUSI_013149-RA
3	95	3211200.5	4	3210032	3212369	BUSI_010103-RA
11	95	50235974.5	4	50234955	50236994	BUSI_013160-RA
3	1628	6350750.5	4	6346026	6355475	BUSI_010402-RA
14	1809	3060155	4	3056364	3063946	BUSI_017487-RA
3	94	3227418.5	4	3224976	3229861	BUSI_010104-RA
5	8818	36745526	4	36742882	36748170	BUSI_026774-RA
3	90	3565575	4	3560982	3570168	BUSI_010135-RA
14	90	3337069	4	3333613	3340525	BUSI_017518-RA
3	2966	8615582.5	4	8611603	8619562	BUSI_010625-RA
3	2973	3125786.5	4	3121751	3129822	BUSI_010093-RA
8	10685	16635486	4	16632160	16638812	BUSI_016550-RA
3	2974	3136586.5	4	3131984	3141189	BUSI_010094-RA
11	2975	50052620	4	50050606	50054634	BUSI_013143-RA
5	2992	37903232.5	4	37900267	37906198	BUSI_026879-RA
3	8819	3072722	4	3070508	3074936	BUSI_010086-RA
3	8820	3270263	4	3267545	3272981	BUSI_010112-RA
3	2994	3642609	4	3640075	3645143	BUSI_010148-RA
3	2871	9750462.5	4	9750162	9750763	BUSI_010742-RA
3	2871	3849809	4	3849474	3850144	BUSI_010159-RA
3	3569	4242761	4	4239731	4245791	BUSI_010198-RA
3	3569	3938399	4	3935357	3941441	BUSI_010169-RA
14	3567	2039980.5	4	2034329	2045632	BUSI_017368-RA
3	3468	4077291	4	4073828	4080754	BUSI_010181-RA
14	3468	2890047.5	4	2888577	2891518	BUSI_017470-RA
3	719	3816796.5	4	3816605	3816988	BUSI_010155-RA
14	719	3196617.5	4	3194979	3198256	BUSI_017500-RA
3	3566	2763753.5	4	2757842	2769665	BUSI_010066-RA
3	182	4120235.5	4	4117753	4122718	BUSI_010186-RA
3	182	1683708	4	1682837	1684579	BUSI_009943-RA
6	182	3084036.5	4	3082146	3085927	BUSI_019338-RA
5	182	33002856.5	4	32999368	33006345	BUSI_026448-RA
3	182	4129051	4	4127302	4130800	BUSI_010187-RA
5	182	33527985	4	33526101	33529869	BUSI_026488-RA
3	182	4065556.5	4	4063276	4067837	BUSI_010180-RA
8	182	10170789	4	10168311	10173267	BUSI_016229-RA
3	3014	2388450	4	2386594	2390306	BUSI_010028-RA
3	3014	2180857	4	2178946	2182768	BUSI_010004-RA
14	9850	1685646	4	1684868	1686424	BUSI_017329-RA
3	1271	4422022	4	4421886	4422158	BUSI_010215-RA
6	1271	8697818	4	8697682	8697954	BUSI_019847-RA
5	5082	27611954	4	27605969	27617939	BUSI_026001-RA
3	5083	4388652.5	4	4383139	4394166	BUSI_010211-RA
6	5084	8909715.5	4	8905191	8914240	BUSI_019861-RA
6	10168	5983274.5	4	5982465	5984084	BUSI_019625-RA
1	2544	35610509.5	5	35604768	35616251	BUSI_001487-RA
2	2545	27561674	5	27560929	27562419	BUSI_003862-RA
2	2545	27294368	5	27293579	27295157	BUSI_003841-RA
1	2547	26007273	5	25996569	26017977	BUSI_000790-RA
2	2549	38429254.5	5	38426080	38432429	BUSI_004590-RA
2	2550	38434672	5	38433813	38435531	BUSI_004591-RA
1	2550	25833782.5	5	25831861	25835704	BUSI_000778-RA
1	2550	25836153	5	25835576	25836730	BUSI_000779-RA
1	2551	25826755.5	5	25822930	25830581	BUSI_000777-RA
2	5726	37849501.5	5	37849118	37849885	BUSI_004567-RA
2	2548	38289931	5	38284940	38294922	BUSI_004585-RA
1	2548	25927999	5	25926962	25929036	BUSI_000786-RA
1	5729	25812119.5	5	25808589	25815650	BUSI_000776-RA
1	1395	27230811.5	5	27225139	27236484	BUSI_000874-RA
2	1395	35623905	5	35616712	35631098	BUSI_004452-RA
2	5197	50225176	5	50224679	50225673	BUSI_004926-RA
1	5224	26960607	5	26960122	26961092	BUSI_000851-RA
2	5223	35635161	5	35632933	35637389	BUSI_004453-RA
2	578	36065672.5	5	36064548	36066797	BUSI_004482-RA
1	5221	27321382.5	5	27318508	27324257	BUSI_000880-RA
2	5218	35269461	5	35267086	35271836	BUSI_004430-RA
1	1444	30556395	5	30555900	30556890	BUSI_001094-RA
2	1444	32187373	5	32186899	32187847	BUSI_004233-RA
1	5217	34790065.5	5	34784381	34795750	BUSI_001417-RA
2	5217	30171896	5	30163571	30180221	BUSI_004075-RA
2	1443	32232021.5	5	32223954	32240089	BUSI_004237-RA
1	560	27735415	5	27733192	27737638	BUSI_000908-RA
2	630	34516554	5	34512162	34520946	BUSI_004387-RA
2	9272	47271091.5	5	47270193	47271990	BUSI_004806-RA
1	9272	43600390.5	5	43599596	43601185	BUSI_002011-RA
2	557	34608427	5	34606034	34610820	BUSI_004396-RA
1	557	27846765	5	27843503	27850027	BUSI_000916-RA
1	5740	27347610.5	5	27345740	27349481	BUSI_000883-RA
1	1446	27507818.5	5	27506911	27508726	BUSI_000894-RA
2	1446	35341726.5	5	35340553	35342900	BUSI_004434-RA
2	6070	35500402	5	35493279	35507525	BUSI_004444-RA
2	6068	47223522.5	5	47219767	47227278	BUSI_004803-RA
1	5735	27074609.5	5	27073238	27075981	BUSI_000862-RA
1	1393	34314350	5	34313017	34315683	BUSI_001385-RA
2	1393	29792556.5	5	29790023	29795090	BUSI_004047-RA
1	5733	26970293	5	26967714	26972872	BUSI_000853-RA
1	619	26806968	5	26803371	26810565	BUSI_000836-RA
2	619	35951794.5	5	35946414	35957175	BUSI_004473-RA
2	6050	35921530.5	5	35919518	35923543	BUSI_004471-RA
1	6049	34408496	5	34407048	34409944	BUSI_001392-RA
2	6048	29255072	5	29254047	29256097	BUSI_004002-RA
2	5730	38489051	5	38486616	38491486	BUSI_004592-RA
1	556	27926472.5	5	27920879	27932066	BUSI_000922-RA
2	556	34453746	5	34448203	34459289	BUSI_004382-RA
2	2527	34474372	5	34470150	34478594	BUSI_004383-RA
1	5118	27747312.5	5	27744764	27749861	BUSI_000909-RA
2	9915	38308521.5	5	38308166	38308877	BUSI_004586-RA
1	9915	25886616	5	25886179	25887053	BUSI_000782-RA
1	5741	27367947	5	27364931	27370963	BUSI_000885-RA
1	1445	27618143	5	27613931	27622355	BUSI_000901-RA
2	559	35162854	5	35160596	35165112	BUSI_004424-RA
1	2528	27804439.5	5	27800007	27808872	BUSI_000913-RA
2	2526	34419359.5	5	34418777	34419942	BUSI_004379-RA
1	2526	28010964	5	28009988	28011940	BUSI_000927-RA
1	629	28119319.5	5	28118540	28120099	BUSI_000932-RA
2	629	34140720.5	5	34140169	34141272	BUSI_004362-RA
1	1370	31794218.5	5	31789230	31799207	BUSI_001200-RA
2	1370	30746378.5	5	30740222	30752535	BUSI_004117-RA
2	554	34298131.5	5	34294708	34301555	BUSI_004372-RA
1	6584	39851602.5	5	39849812	39853393	BUSI_001770-RA
1	548	28225757	5	28223948	28227566	BUSI_000941-RA
1	548	28449748.5	5	28447617	28451880	BUSI_000955-RA
2	548	33744475	5	33740743	33748207	BUSI_004342-RA
1	548	28441209	5	28438830	28443588	BUSI_000954-RA
11	1480	36303457.5	5	36299967	36306948	BUSI_012282-RA
9	1480	19058144.5	5	19053135	19063154	BUSI_006715-RA
2	8304	34163046.5	5	34161002	34165091	BUSI_004364-RA
1	1375	28382434	5	28376344	28388524	BUSI_000948-RA
2	1375	33836107	5	33831291	33840923	BUSI_004347-RA
2	8488	35413311.5	5	35405991	35420632	BUSI_004439-RA
1	8488	27467902.5	5	27461794	27474011	BUSI_000890-RA
2	5890	31035578	5	31033476	31037680	BUSI_004148-RA
2	5893	33490522	5	33490175	33490869	BUSI_004323-RA
1	625	23762862.5	5	23761166	23764559	BUSI_000675-RA
2	625	37006920.5	5	37004675	37009166	BUSI_004516-RA
1	5894	28546297	5	28543279	28549315	BUSI_000964-RA
2	5894	33533719.5	5	33532933	33534506	BUSI_004327-RA
2	543	33113942.5	5	33113440	33114445	BUSI_004295-RA
1	543	29278083	5	29277114	29279052	BUSI_001018-RA
1	5837	29140052.5	5	29134047	29146058	BUSI_001011-RA
2	5835	25862725.5	5	25859188	25866263	BUSI_003717-RA
1	541	29496329	5	29490734	29501924	BUSI_001030-RA
11	2465	15522816	5	15518507	15527125	BUSI_011790-RA
6	2465	97.5	5	14	181	BUSI_019010-RA
9	2465	13355548.5	5	13353484	13357613	BUSI_006406-RA
11	2464	15139101.5	5	15131046	15147157	BUSI_011779-RA
2	540	29136504.5	5	29136361	29136648	BUSI_003996-RA
2	540	29136138.5	5	29135930	29136347	BUSI_003995-RA
1	5943	30830729	5	30828904	30832554	BUSI_001112-RA
2	5943	31598102.5	5	31596369	31599836	BUSI_004185-RA
4	6507	7352344	6	7349171	7355517	BUSI_008599-RA
10	6507	6810009	6	6807345	6812673	BUSI_021483-RA
4	2327	7097898.5	6	7096799	7098998	BUSI_008582-RA
12	4087	2095071	6	2093695	2096447	BUSI_022587-RA
10	4087	6310098.5	6	6308681	6311516	BUSI_021445-RA
4	9869	868536.5	6	867640	869433	BUSI_007978-RA
4	272	2109409	6	2107865	2110953	BUSI_008119-RA
7	9410	34739054	6	34738825	34739283	BUSI_015272-RA
10	6506	7484202	6	7483624	7484780	BUSI_021550-RA
10	8746	14234902.5	6	14231613	14238192	BUSI_022006-RA
10	8746	14315388.5	6	14307374	14323403	BUSI_022010-RA
10	8746	34411	6	26967	41855	BUSI_020830-RA
10	4151	6873123.5	6	6869502	6876745	BUSI_021492-RA
4	4151	7472367.5	6	7465804	7478931	BUSI_008615-RA
10	4151	6880434.5	6	6876980	6883889	BUSI_021493-RA
6	7493	5667364.5	6	5655578	5679151	BUSI_019595-RA
10	7492	2104717	6	2098243	2111191	BUSI_021058-RA
10	7492	2036280	6	2029307	2043253	BUSI_021047-RA
10	7492	2112540.5	6	2112044	2113037	BUSI_021059-RA
10	6244	7310626.5	6	7309217	7312036	BUSI_021535-RA
4	6242	529842.5	6	528088	531597	BUSI_007931-RA
4	6242	539568.5	6	536787	542350	BUSI_007932-RA
10	7498	1784797	6	1782114	1787480	BUSI_021020-RA
10	7498	1790343.5	6	1789043	1791644	BUSI_021021-RA
4	7498	966516.5	6	960944	972089	BUSI_007990-RA
10	6526	7848543.5	6	7847764	7849323	BUSI_021581-RA
10	6526	7975711.5	6	7974851	7976572	BUSI_021594-RA
4	6526	4014549.5	6	4014001	4015098	BUSI_008306-RA
4	6503	4139403.5	6	4135352	4143455	BUSI_008315-RA
10	6502	7855526	6	7852907	7858145	BUSI_021582-RA
4	6502	4041317	6	4040868	4041766	BUSI_008309-RA
10	464	8809930.5	6	8808086	8811775	BUSI_021672-RA
4	464	3514400	6	3512711	3516089	BUSI_008260-RA
4	9545	8803239	6	8793342	8813136	BUSI_008719-RA
10	4155	7250179	6	7249959	7250399	BUSI_021531-RA
4	6527	4023535	6	4021373	4025697	BUSI_008308-RA
4	2420	1302436.5	6	1299827	1305046	BUSI_008031-RA
10	2421	7388593	6	7383481	7393705	BUSI_021540-RA
10	9418	8767072.5	6	8764036	8770109	BUSI_021667-RA
10	9419	15448000	6	15447738	15448262	BUSI_022054-RA
4	7494	4461704	6	4458928	4464480	BUSI_008353-RA
4	7494	7542947.5	6	7542538	7543357	BUSI_008621-RA
10	4148	3848263	6	3843187	3853339	BUSI_021247-RA
4	4163	7333291.5	6	7320678	7345905	BUSI_008598-RA
4	4163	7316197	6	7314389	7318005	BUSI_008596-RA
10	7004	6419105.5	6	6417033	6421178	BUSI_021453-RA
10	7004	6289133	6	6288892	6289374	BUSI_021443-RA
4	7004	6966135.5	6	6965780	6966491	BUSI_008574-RA
4	8731	8889016	6	8885708	8892324	BUSI_008725-RA
4	271	2073855	6	2070447	2077263	BUSI_008116-RA
10	271	3364203.5	6	3362219	3366188	BUSI_021192-RA
10	273	6622096	6	6619617	6624575	BUSI_021469-RA
2	10842	31263467	6	31263087	31263847	BUSI_004161-RA
10	2326	6328918.5	6	6324713	6333124	BUSI_021447-RA
10	2324	6271641.5	6	6271287	6271996	BUSI_021440-RA
10	9884	6185471	6	6184921	6186021	BUSI_021427-RA
10	6223	6125018.5	6	6122849	6127188	BUSI_021422-RA
3	6223	41575942	6	41572927	41578957	BUSI_011454-RA
7	11007	7054021.5	6	7053309	7054734	BUSI_014329-RA
4	6222	598356.5	6	598017	598696	BUSI_007944-RA
10	6221	1216314.5	6	1213697	1218932	BUSI_020948-RA
4	6221	591219.5	6	589418	593021	BUSI_007943-RA
3	8600	41690814.5	6	41690389	41691240	BUSI_011464-RA
1	10832	36458094.5	6	36457005	36459184	BUSI_001550-RA
10	10833	3295401	6	3295199	3295603	BUSI_021185-RA
2	10527	40178679.5	6	40171519	40185840	BUSI_004636-RA
1	10527	55366337.5	6	55361247	55371428	BUSI_002468-RA
11	1186	43148479.5	6	43146644	43150315	BUSI_012665-RA
9	1186	18913662.5	6	18913109	18914216	BUSI_006705-RA
4	4056	6112938	6	6110742	6115134	BUSI_008497-RA
4	4054	5775088.5	6	5772685	5777492	BUSI_008468-RA
4	4175	5061126.5	6	5056818	5065435	BUSI_008396-RA
4	4052	5683891.5	6	5682777	5685006	BUSI_008455-RA
10	209	15600809	6	15595028	15606590	BUSI_022061-RA
10	7561	2755222.5	6	2753650	2756795	BUSI_021125-RA
4	1978	5787952	6	5786704	5789200	BUSI_008470-RA
11	4046	43115510	6	43114180	43116840	BUSI_012662-RA
14	25	3779270	6	3778705	3779835	BUSI_017566-RA
3	25	6066450.5	6	6065980	6066921	BUSI_010372-RA
8	10120	8821788	6	8821334	8822242	BUSI_016125-RA
10	213	4691654	6	4691315	4691993	BUSI_021311-RA
4	213	5444259.5	6	5443892	5444627	BUSI_008443-RA
10	7007	2896946.5	6	2893937	2899956	BUSI_021139-RA
10	2359	4349336	6	4347643	4351029	BUSI_021286-RA
4	2359	5156798	6	5156410	5157186	BUSI_008407-RA
10	2359	4339776.5	6	4339405	4340148	BUSI_021285-RA
10	2357	4050616.5	6	4050383	4050850	BUSI_021266-RA
4	2357	2653695	6	2653273	2654117	BUSI_008181-RA
10	219	4334704	6	4332964	4336444	BUSI_021284-RA
4	219	5119132	6	5115986	5122278	BUSI_008402-RA
10	220	4158714	6	4144196	4173232	BUSI_021274-RA
4	220	5077325.5	6	5074986	5079665	BUSI_008398-RA
10	2013	4372580	6	4371419	4373741	BUSI_021287-RA
4	1952	13481075.5	6	13479870	13482281	BUSI_008890-RA
4	1952	13469862.5	6	13466830	13472895	BUSI_008889-RA
4	1953	13505827	6	13499389	13512265	BUSI_008893-RA
11	1958	53369178.5	6	53368525	53369832	BUSI_013447-RA
9	1958	68770335	6	68764413	68776257	BUSI_007849-RA
9	1958	1980419.5	6	1979815	1981024	BUSI_005380-RA
4	1958	4805375	6	4804648	4806102	BUSI_008373-RA
4	1958	2721478	6	2720736	2722220	BUSI_008188-RA
10	1958	3927394.5	6	3915041	3939748	BUSI_021254-RA
10	4167	6859905	6	6856793	6863017	BUSI_021490-RA
4	438	8171929	6	8169413	8174445	BUSI_008673-RA
4	438	8167613	6	8165893	8169333	BUSI_008672-RA
4	4166	7432244.5	6	7430690	7433799	BUSI_008610-RA
10	7965	15504425.5	6	15500106	15508745	BUSI_022058-RA
9	10776	48336475.5	7	48335416	48337535	BUSI_007240-RA
11	4002	36315171.5	7	36312810	36317533	BUSI_012283-RA
9	4002	19071607	7	19070660	19072554	BUSI_006716-RA
9	3682	5214842	7	5212320	5217364	BUSI_005713-RA
9	4001	3811508.5	7	3810870	3812147	BUSI_005568-RA
9	3876	6033888	7	6030841	6036935	BUSI_005794-RA
11	3877	48845389	7	48843671	48847107	BUSI_013048-RA
11	4045	43093583.5	7	43091271	43095896	BUSI_012659-RA
11	1182	42944801.5	7	42943944	42945659	BUSI_012646-RA
9	1182	15377880.5	7	15377068	15378693	BUSI_006528-RA
11	7306	42794870	7	42791507	42798233	BUSI_012634-RA
9	5672	15264595	7	15255680	15273510	BUSI_006524-RA
12	1180	2442565	7	2441534	2443596	BUSI_022615-RA
11	7356	42701294	7	42693988	42708600	BUSI_012628-RA
6	9233	4176097.5	7	4174958	4177237	BUSI_019436-RA
2	9613	32890875	7	32889454	32892296	BUSI_004278-RA
1	9613	29288871	7	29286479	29291263	BUSI_001019-RA
11	8954	36109293.5	7	36104686	36113901	BUSI_012272-RA
11	5698	42423157	7	42417184	42429130	BUSI_012606-RA
11	5696	42241053	7	42239056	42243050	BUSI_012589-RA
9	5694	13229761.5	7	13221104	13238419	BUSI_006394-RA
11	1165	42390123.5	7	42387432	42392815	BUSI_012603-RA
9	10968	43861316	7	43859576	43863056	BUSI_007191-RA
9	3838	14654114	7	14653662	14654566	BUSI_006483-RA
11	3838	42070517.5	7	42069987	42071048	BUSI_012575-RA
11	3840	41968170.5	7	41966827	41969514	BUSI_012563-RA
11	6880	42051117.5	7	42048559	42053676	BUSI_012573-RA
11	967	51411660.5	7	51410839	51412482	BUSI_013259-RA
9	967	4175743.5	7	4172683	4178804	BUSI_005601-RA
9	1092	4152026	7	4148463	4155589	BUSI_005599-RA
11	5660	49059230.5	7	49055332	49063129	BUSI_013067-RA
9	5661	5757221.5	7	5754435	5760008	BUSI_005767-RA
9	4507	6143283	7	6141691	6144875	BUSI_005804-RA
9	6262	11520372	7	11519160	11521584	BUSI_006281-RA
9	6262	11523864	7	11523320	11524408	BUSI_006282-RA
9	4467	7479826.5	7	7478630	7481023	BUSI_005914-RA
9	10959	57257130	7	57253825	57260435	BUSI_007591-RA
9	3875	6125184	7	6120270	6130098	BUSI_005802-RA
9	3874	1429669	7	1425791	1433547	BUSI_005326-RA
11	3874	53448665	7	53442967	53454363	BUSI_013454-RA
9	8957	4648344.5	7	4647897	4648792	BUSI_005644-RA
11	8957	50821455	7	50820935	50821975	BUSI_013212-RA
11	8956	42572038.5	7	42571712	42572365	BUSI_012617-RA
9	8956	15022116	7	15021764	15022468	BUSI_006510-RA
9	3789	7360811	7	7355466	7366156	BUSI_005900-RA
11	985	48145740	7	48144369	48147111	BUSI_012991-RA
9	985	7470606	7	7470452	7470760	BUSI_005913-RA
9	985	7469329.5	7	7468254	7470405	BUSI_005912-RA
9	4487	7386345	7	7382997	7389693	BUSI_005904-RA
9	4485	2499437.5	7	2498850	2500025	BUSI_005431-RA
11	5644	47923839	7	47918317	47929361	BUSI_012980-RA
9	5643	7957929	7	7953379	7962479	BUSI_005966-RA
9	5643	8072786	7	8069111	8076461	BUSI_005979-RA
11	5643	47835011.5	7	47827874	47842149	BUSI_012972-RA
11	4466	48130980.5	7	48125984	48135977	BUSI_012990-RA
9	5639	5954363	7	5950591	5958135	BUSI_005787-RA
11	1131	47456085.5	7	47455372	47456799	BUSI_012943-RA
11	5544	47449010	7	47447222	47450798	BUSI_012942-RA
9	5544	8594265	7	8590644	8597886	BUSI_006027-RA
9	5542	8967291	7	8950038	8984544	BUSI_006063-RA
9	1050	4663739	7	4662839	4664639	BUSI_005648-RA
9	3759	4853339.5	7	4852604	4854075	BUSI_005669-RA
11	1085	50913374.5	7	50909273	50917476	BUSI_013221-RA
11	1085	51878482.5	7	51874943	51882022	BUSI_013309-RA
9	1085	24016175	7	24009892	24022458	BUSI_006866-RA
3	6852	7298808.5	7	7295164	7302453	BUSI_010501-RA
11	7174	51696165.5	7	51694714	51697617	BUSI_013293-RA
11	7174	51583212	7	51581764	51584660	BUSI_013279-RA
9	1086	4582019.5	7	4580853	4583186	BUSI_005637-RA
11	1087	51034024	7	51032536	51035512	BUSI_013227-RA
11	4409	51357632.5	7	51353259	51362006	BUSI_013256-RA
11	1208	49708384	7	49705468	49711300	BUSI_013119-RA
11	4548	46239079.5	7	46236076	46242083	BUSI_012846-RA
9	3765	4402929	7	4400125	4405733	BUSI_005618-RA
9	3732	4371780	7	4368900	4374660	BUSI_005616-RA
12	965	30401975	7	30399519	30404431	BUSI_023197-RA
9	3766	4363868	7	4363006	4364730	BUSI_005615-RA
11	3766	51147204	7	51145612	51148796	BUSI_013239-RA
11	1090	51299408	7	51294451	51304365	BUSI_013252-RA
11	4608	50365393	7	50358378	50372408	BUSI_013173-RA
9	1091	6155467	7	6154058	6156876	BUSI_005805-RA
11	1091	48739453.5	7	48736691	48742216	BUSI_013039-RA
11	1091	51338650.5	7	51333123	51344178	BUSI_013254-RA
9	1091	4294963.5	7	4290923	4299004	BUSI_005609-RA
9	1091	30299690.5	7	30297907	30301474	BUSI_007029-RA
11	3768	51426939	7	51422290	51431588	BUSI_013261-RA
11	8087	54026252	7	54025667	54026837	BUSI_013512-RA
9	970	4035831.5	7	4033676	4037987	BUSI_005590-RA
11	970	47438181.5	7	47436827	47439536	BUSI_012941-RA
9	970	8653005.5	7	8649024	8656987	BUSI_006034-RA
11	970	51532587.5	7	51531011	51534164	BUSI_013275-RA
9	970	8606192	7	8604975	8607409	BUSI_006029-RA
9	970	3936183	7	3932716	3939650	BUSI_005578-RA
11	970	55171516	7	55170739	55172293	BUSI_013614-RA
9	970	371623	7	370973	372273	BUSI_005217-RA
11	970	51647397.5	7	51645797	51648998	BUSI_013288-RA
11	4530	44792835.5	7	44783989	44801682	BUSI_012760-RA
11	4531	44739050.5	7	44731858	44746243	BUSI_012754-RA
11	4531	44934301	7	44927051	44941551	BUSI_012773-RA
11	7128	46273144.5	7	46272439	46273850	BUSI_012850-RA
11	8950	49598924	7	49596170	49601678	BUSI_013109-RA
12	3308	31907332	8	31905780	31908884	BUSI_023314-RA
12	3307	31896969	8	31893578	31900360	BUSI_023312-RA
8	834	2768439.5	8	2767858	2769021	BUSI_015635-RA
8	834	2690964	8	2687797	2694131	BUSI_015632-RA
12	834	32326204	8	32325506	32326902	BUSI_023347-RA
12	3180	31922079.5	8	31909550	31934609	BUSI_023315-RA
12	3181	31903007.5	8	31902070	31903945	BUSI_023313-RA
8	4307	16096934	8	16092824	16101044	BUSI_016502-RA
12	4307	37446651	8	37440352	37452950	BUSI_023768-RA
8	4307	16100848	8	16098443	16103253	BUSI_016503-RA
8	4308	2443872.5	8	2442343	2445402	BUSI_015606-RA
4	9048	47995316.5	8	47993875	47996758	BUSI_009600-RA
12	869	30008750	8	30007829	30009671	BUSI_023172-RA
12	957	35032923.5	8	35029845	35036002	BUSI_023564-RA
12	957	35019689	8	35018153	35021225	BUSI_023563-RA
8	957	4714036	8	4712268	4715804	BUSI_015810-RA
12	4296	36297787.5	8	36294437	36301138	BUSI_023660-RA
8	4312	1927555.5	8	1926316	1928795	BUSI_015544-RA
12	4312	31721883.5	8	31720658	31723109	BUSI_023297-RA
8	4311	2039982	8	2039198	2040766	BUSI_015553-RA
12	4310	31844672.5	8	31843735	31845610	BUSI_023307-RA
12	3297	31483113.5	8	31479924	31486303	BUSI_023280-RA
12	3299	31748679	8	31745565	31751793	BUSI_023298-RA
12	854	32332491.5	8	32330616	32334367	BUSI_023348-RA
8	854	2669118.5	8	2656118	2682119	BUSI_015631-RA
8	3300	2001635	8	1975775	2027495	BUSI_015551-RA
8	3303	2196981	8	2193922	2200040	BUSI_015568-RA
8	3304	2226572	8	2217902	2235242	BUSI_015570-RA
12	4306	38440306	8	38436741	38443871	BUSI_023843-RA
12	853	32730988.5	8	32725097	32736880	BUSI_023375-RA
8	853	2986566	8	2980139	2992993	BUSI_015656-RA
8	3176	3873670.5	8	3871206	3876135	BUSI_015745-RA
12	6743	39311449.5	8	39311153	39311746	BUSI_023914-RA
8	6743	15047054	8	15046720	15047388	BUSI_016393-RA
12	3177	33705340.5	8	33703418	33707263	BUSI_023439-RA
8	3177	3677720	8	3674526	3680914	BUSI_015729-RA
12	3178	32040428	8	32019467	32061389	BUSI_023323-RA
12	3179	32011637	8	32008316	32014958	BUSI_023321-RA
12	8869	39297173.5	8	39296565	39297782	BUSI_023911-RA
8	3162	2138632.5	8	2129392	2147873	BUSI_015561-RA
12	3163	31803584	8	31799965	31807203	BUSI_023302-RA
12	3164	31770348	8	31763222	31777474	BUSI_023301-RA
8	829	1792508	8	1792158	1792858	BUSI_015533-RA
12	829	31098517	8	31095990	31101044	BUSI_023243-RA
8	3166	1941984.5	8	1941049	1942920	BUSI_015545-RA
8	3167	1608675.5	8	1608149	1609202	BUSI_015512-RA
12	9473	14599631.5	8	14596153	14603110	BUSI_022857-RA
3	904	7794473.5	8	7792015	7796932	BUSI_010548-RA
11	904	46353813	8	46350671	46356955	BUSI_012858-RA
5	904	14953258.5	8	14948893	14957624	BUSI_025677-RA
3	904	7888050.5	8	7881236	7894865	BUSI_010560-RA
14	904	5280843.5	8	5278358	5283329	BUSI_017725-RA
9	904	9144772.5	8	9140842	9148703	BUSI_006075-RA
11	904	46343579.5	8	46341574	46345585	BUSI_012857-RA
10	904	40001707	8	39999734	40003680	BUSI_022476-RA
3	904	7941254	8	7938528	7943980	BUSI_010565-RA
14	904	5342215.5	8	5339433	5344998	BUSI_017737-RA
4	904	49078774	8	49076759	49080789	BUSI_009633-RA
9	904	10145338	8	10143842	10146834	BUSI_006177-RA
10	904	14026213	8	14016618	14035808	BUSI_021984-RA
11	904	46005805.5	8	46001344	46010267	BUSI_012841-RA
10	904	14160152	8	14151472	14168832	BUSI_021999-RA
14	904	5336306.5	8	5334014	5338599	BUSI_017736-RA
11	904	24737621.5	8	24734442	24740801	BUSI_012012-RA
12	904	14323884	8	14312179	14335589	BUSI_022846-RA
4	904	3591032	8	3589857	3592207	BUSI_008268-RA
8	904	42370906.5	8	42364692	42377121	BUSI_017023-RA
8	4317	1715329.5	8	1714518	1716141	BUSI_015524-RA
8	3139	4410286	8	4405805	4414767	BUSI_015781-RA
12	3140	31091772	8	31089592	31093952	BUSI_023242-RA
12	3141	31060353	8	31057088	31063618	BUSI_023239-RA
8	3141	1810567.5	8	1807726	1813409	BUSI_015535-RA
8	825	16254990.5	8	16245679	16264302	BUSI_016515-RA
12	825	37662172.5	8	37655431	37668914	BUSI_023783-RA
12	8861	34479303	8	34478788	34479818	BUSI_023510-RA
12	4318	31150548	8	31148214	31152882	BUSI_023247-RA
8	4316	1663159	8	1661440	1664878	BUSI_015517-RA
2	905	1109712.5	8	1103754	1115671	BUSI_002879-RA
12	905	19139974	8	19136953	19142995	BUSI_022950-RA
8	905	17774974	8	17769279	17780669	BUSI_016617-RA
8	4315	1619403	8	1618613	1620193	BUSI_015514-RA
12	4315	31568316.5	8	31567473	31569160	BUSI_023285-RA
12	4314	31682114	8	31679173	31685055	BUSI_023294-RA
8	964	5004824.5	8	5002691	5006958	BUSI_015843-RA
12	964	30338753.5	8	30336852	30340655	BUSI_023192-RA
8	3296	1754941.5	8	1754571	1755312	BUSI_015527-RA
8	870	5433948.5	8	5431163	5436734	BUSI_015878-RA
12	870	29982945	8	29980589	29985301	BUSI_023170-RA
12	4295	35819408.5	8	35812304	35826513	BUSI_023625-RA
8	958	1804460	8	1803802	1805118	BUSI_015534-RA
8	959	1644568	8	1643444	1645692	BUSI_015516-RA
8	3302	2170406.5	8	2169955	2170858	BUSI_015565-RA
12	3302	31849338.5	8	31847265	31851412	BUSI_023308-RA
8	3306	2435634.5	8	2434500	2436769	BUSI_015604-RA
8	3309	2466003	8	2465159	2466847	BUSI_015611-RA
12	4323	32488499.5	8	32484868	32492131	BUSI_023359-RA
12	4321	31110808	8	31103494	31118122	BUSI_023244-RA
8	945	15601505.5	8	15599414	15603597	BUSI_016448-RA
12	945	38219246.5	8	38217383	38221110	BUSI_023819-RA
12	3314	32410031	8	32406724	32413338	BUSI_023354-RA
8	946	15693050	8	15691786	15694314	BUSI_016459-RA
12	946	38469182.5	8	38468397	38469968	BUSI_023847-RA
8	7027	3907555.5	8	3904537	3910574	BUSI_015751-RA
12	4324	32426153	8	32425345	32426961	BUSI_023356-RA
12	8037	32845750	8	32831107	32860393	BUSI_023380-RA
14	13033	120003.5	8	112606	127401	BUSI_017172-RA
6	2794	2166894	9	2157226	2176562	BUSI_019252-RA
6	2795	2001199.5	9	2000156	2002243	BUSI_019233-RA
6	2795	2004061	9	2002751	2005371	BUSI_019234-RA
5	2795	37354110.5	9	37352354	37355867	BUSI_026824-RA
5	7744	33426278	9	33424356	33428200	BUSI_026479-RA
8	2737	2307921.5	9	2304634	2311209	BUSI_015582-RA
5	2737	34230154	9	34226855	34233453	BUSI_026552-RA
5	7331	29257820.5	9	29255839	29259802	BUSI_026110-RA
6	5559	2791075	9	2785624	2796526	BUSI_019311-RA
6	9224	11291522.5	9	11290330	11292715	BUSI_020058-RA
6	774	3614710.5	9	3614211	3615210	BUSI_019374-RA
5	5104	37831087	9	37826670	37835504	BUSI_026872-RA
5	2988	34412346	9	34411725	34412967	BUSI_026571-RA
5	2990	37917992	9	37913965	37922019	BUSI_026881-RA
5	2990	34431432	9	34429595	34433269	BUSI_026573-RA
5	2991	37910841.5	9	37907756	37913927	BUSI_026880-RA
6	776	2657421	9	2657005	2657837	BUSI_019296-RA
5	7332	36853114	9	36852729	36853499	BUSI_026783-RA
12	10174	39781481	9	39777593	39785369	BUSI_023961-RA
12	10174	39993685	9	39989416	39997954	BUSI_023986-RA
5	777	37894023.5	9	37891733	37896314	BUSI_026877-RA
8	7333	2287929.5	9	2287498	2288361	BUSI_015579-RA
5	7333	34214826.5	9	34213794	34215859	BUSI_026549-RA
5	5096	37478754	9	37473308	37484200	BUSI_026838-RA
6	753	513399.5	9	511957	514842	BUSI_019063-RA
1	753	27001222	9	27000889	27001555	BUSI_000856-RA
5	753	34568521	9	34568144	34568898	BUSI_026589-RA
6	754	1979316	9	1977907	1980725	BUSI_019229-RA
5	754	37369777	9	37365829	37373725	BUSI_026826-RA
6	754	1988281.5	9	1988036	1988527	BUSI_019231-RA
5	1317	37594602.5	9	37593659	37595546	BUSI_026848-RA
6	1317	1790902.5	9	1789016	1792789	BUSI_019210-RA
5	1316	37023489.5	9	37019746	37027233	BUSI_026803-RA
6	5517	2124384.5	9	2123228	2125541	BUSI_019249-RA
6	5518	1997594	9	1997381	1997807	BUSI_019232-RA
5	5518	37359807	9	37357870	37361744	BUSI_026825-RA
5	5491	36726168.5	9	36722498	36729839	BUSI_026773-RA
5	7315	27144746.5	9	27143732	27145761	BUSI_025966-RA
6	7315	10188920.5	9	10186813	10191028	BUSI_019965-RA
6	5521	1694037	9	1691050	1697024	BUSI_019199-RA
6	7330	10761249	9	10760663	10761835	BUSI_020020-RA
5	786	36292225	9	36290429	36294021	BUSI_026738-RA
6	786	1572894	9	1571108	1574680	BUSI_019182-RA
5	1313	36901776	9	36900250	36903302	BUSI_026786-RA
6	4928	3385018	9	3383929	3386107	BUSI_019347-RA
6	8267	1888055.5	9	1887722	1888389	BUSI_019220-RA
6	1314	1684165	9	1680234	1688096	BUSI_019198-RA
5	1314	36945599	9	36944170	36947028	BUSI_026792-RA
6	10416	13484962	9	13482632	13487292	BUSI_020173-RA
5	5091	27468776	9	27468271	27469281	BUSI_025987-RA
6	5091	9212866.5	9	9212365	9213368	BUSI_019878-RA
6	5092	1761392	9	1756607	1766177	BUSI_019207-RA
5	748	38180438	9	38177287	38183589	BUSI_026907-RA
6	748	328159	9	325131	331187	BUSI_019040-RA
6	748	224149.5	9	220825	227474	BUSI_019029-RA
5	3011	38078502.5	9	38077485	38079520	BUSI_026900-RA
6	752	488039.5	9	482329	493750	BUSI_019061-RA
6	5567	2268656.5	9	2264828	2272485	BUSI_019264-RA
5	5567	37675399	9	37672201	37678597	BUSI_026856-RA
6	8416	10414576.5	9	10412044	10417109	BUSI_019988-RA
6	5510	2405186	9	2403668	2406704	BUSI_019280-RA
5	3021	30212461.5	9	30210472	30214451	BUSI_026194-RA
5	5563	34391787.5	9	34389544	34394031	BUSI_026568-RA
6	5562	945429.5	9	941014	949845	BUSI_019114-RA
5	5562	34347608	9	34342925	34352291	BUSI_026564-RA
6	7345	1046809.5	9	1046660	1046959	BUSI_019121-RA
6	7345	1045584	9	1044614	1046554	BUSI_019120-RA
5	7345	35662528.5	9	35659467	35665590	BUSI_026678-RA
6	1282	2864783.5	9	2857988	2871579	BUSI_019318-RA
5	1282	34043508	9	34036699	34050317	BUSI_026531-RA
5	5449	26143624	9	26140761	26146487	BUSI_025909-RA
6	5449	11255711.5	9	11250642	11260781	BUSI_020055-RA
5	5449	26439773	9	26436930	26442616	BUSI_025932-RA
5	4950	37729891	9	37726516	37733266	BUSI_026861-RA
5	1318	37501435	9	37496526	37506344	BUSI_026840-RA
5	1318	37549803.5	9	37544224	37555383	BUSI_026845-RA
6	1318	1804110.5	9	1798352	1809869	BUSI_019212-RA
6	4948	10310561.5	9	10307596	10313527	BUSI_019976-RA
6	5511	2349432.5	9	2347351	2351514	BUSI_019273-RA
6	7334	2225869.5	9	2220295	2231444	BUSI_019257-RA
6	3010	4912825	9	4909807	4915843	BUSI_019521-RA
7	10580	13184548	10	13178946	13190150	BUSI_014709-RA
1	10580	20646161.5	10	20640562	20651761	BUSI_000537-RA
2	1367	30819809	10	30815779	30823839	BUSI_004125-RA
1	5272	31645243.5	10	31641845	31648642	BUSI_001185-RA
1	5272	31744414.5	10	31740969	31747860	BUSI_001197-RA
1	510	31769527	10	31766616	31772438	BUSI_001199-RA
2	510	30790461	10	30788412	30792510	BUSI_004123-RA
1	2506	29522736	10	29519973	29525499	BUSI_001033-RA
2	2506	32841067.5	10	32839085	32843050	BUSI_004275-RA
1	514	31980495	10	31976600	31984390	BUSI_001213-RA
2	514	30573165	10	30566325	30580005	BUSI_004107-RA
1	5330	31870845	10	31870292	31871398	BUSI_001207-RA
6	517	6754243	10	6753963	6754523	BUSI_019694-RA
2	517	28084568.5	10	28083878	28085259	BUSI_003908-RA
11	517	13754168.5	10	13753884	13754453	BUSI_011755-RA
11	517	13761654.5	10	13761010	13762299	BUSI_011756-RA
2	2628	56701712.5	10	56697790	56705635	BUSI_005023-RA
1	2510	32197906	10	32195460	32200352	BUSI_001229-RA
2	2510	28267580.5	10	28264761	28270400	BUSI_003919-RA
1	584	32005974.5	10	32005322	32006627	BUSI_001216-RA
2	584	30557672.5	10	30557259	30558086	BUSI_004106-RA
2	519	28246405.5	10	28245416	28247395	BUSI_003917-RA
2	2512	28289232.5	10	28282963	28295502	BUSI_003921-RA
1	5855	32754769.5	10	32752300	32757239	BUSI_001267-RA
2	5855	28421869	10	28418723	28425015	BUSI_003932-RA
1	5856	32728286	10	32722004	32734568	BUSI_001265-RA
2	588	28372726	10	28371865	28373587	BUSI_003928-RA
2	588	28379100.5	10	28377326	28380875	BUSI_003929-RA
1	588	32241438.5	10	32239045	32243832	BUSI_001233-RA
1	588	32238340	10	32237411	32239269	BUSI_001232-RA
2	9287	23364758.5	10	23363864	23365653	BUSI_003604-RA
1	1381	32563618.5	10	32563207	32564030	BUSI_001249-RA
2	1382	28547737	10	28546294	28549180	BUSI_003941-RA
2	5860	28614044.5	10	28609311	28618778	BUSI_003948-RA
2	603	26010191.5	10	26009333	26011050	BUSI_003731-RA
2	603	26008457.5	10	26007591	26009324	BUSI_003730-RA
1	5863	33179618	10	33178235	33181001	BUSI_001286-RA
2	1384	28582461.5	10	28579415	28585508	BUSI_003944-RA
1	5236	33199184.5	10	33198424	33199945	BUSI_001288-RA
2	1385	28634400.5	10	28634064	28634737	BUSI_003951-RA
1	1385	33157038	10	33153362	33160714	BUSI_001283-RA
2	5865	28662995	10	28660444	28665546	BUSI_003954-RA
1	5868	33313872	10	33310804	33316940	BUSI_001298-RA
2	9257	30831591	10	30825485	30837697	BUSI_004126-RA
1	5872	33348072.5	10	33345537	33350608	BUSI_001305-RA
2	5873	29017683	10	29016722	29018644	BUSI_003985-RA
2	5873	28942084	10	28941120	28943048	BUSI_003974-RA
1	5245	33389823	10	33388882	33390764	BUSI_001311-RA
1	5275	33507081	10	33502450	33511712	BUSI_001322-RA
1	9265	35254827	10	35253475	35256179	BUSI_001460-RA
2	5895	33335378.5	10	33334296	33336461	BUSI_004314-RA
2	5896	33279893.5	10	33276384	33283403	BUSI_004308-RA
1	612	34270455	10	34268626	34272284	BUSI_001380-RA
2	613	25909887	10	25907100	25912674	BUSI_003722-RA
2	613	29688446	10	29686158	29690734	BUSI_004035-RA
2	2533	29701739	10	29696943	29706535	BUSI_004037-RA
10	466	8704910	10	8704735	8705085	BUSI_021662-RA
10	466	7999729	10	7998999	8000459	BUSI_021597-RA
9	467	10737450.5	10	10736816	10738085	BUSI_006215-RA
11	467	45499825.5	10	45499128	45500523	BUSI_012812-RA
10	467	8791932	10	8788520	8795344	BUSI_021670-RA
1	6030	36523709	10	36521282	36526136	BUSI_001556-RA
2	6031	25977899	10	25976464	25979334	BUSI_003728-RA
11	470	55543654	10	55526541	55560767	BUSI_013648-RA
1	606	33257554	10	33257239	33257869	BUSI_001292-RA
1	2536	34431622.5	10	34430358	34432887	BUSI_001394-RA
2	2534	29784449.5	10	29782447	29786452	BUSI_004046-RA
2	614	29710436	10	29707843	29713029	BUSI_004038-RA
1	614	34304651.5	10	34304338	34304965	BUSI_001383-RA
2	5898	29625340.5	10	29614775	29635906	BUSI_004032-RA
2	5897	29530811.5	10	29528708	29532915	BUSI_004026-RA
2	611	29400846	10	29399255	29402437	BUSI_004013-RA
1	611	33754153	10	33753331	33754975	BUSI_001340-RA
1	5938	36705185	10	36702818	36707552	BUSI_001571-RA
14	5938	4846559.5	10	4844652	4848467	BUSI_017681-RA
2	488	26391300	10	26389818	26392782	BUSI_003769-RA
2	7263	20269272	10	20260394	20278150	BUSI_003462-RA
1	10830	39145425.5	10	39141163	39149688	BUSI_001722-RA
11	4497	47122930	11	47121327	47124533	BUSI_012914-RA
11	4497	47127228	11	47124573	47129883	BUSI_012915-RA
11	1226	46520968	11	46517617	46524319	BUSI_012871-RA
11	1126	47032559	11	47024998	47040120	BUSI_012907-RA
11	7353	42146461.5	11	42145663	42147260	BUSI_012581-RA
11	7352	42087024.5	11	42085764	42088285	BUSI_012577-RA
9	1037	9450759.5	11	9450219	9451300	BUSI_006107-RA
11	1037	46920865	11	46920653	46921077	BUSI_012899-RA
11	4541	47048034	11	47047867	47048201	BUSI_012908-RA
9	8079	1954220.5	11	1951042	1957399	BUSI_005377-RA
12	9072	34798160.5	11	34796636	34799685	BUSI_023545-RA
11	1121	46833213.5	11	46831747	46834680	BUSI_012889-RA
9	5650	9585354	11	9581941	9588767	BUSI_006123-RA
11	1120	46818525	11	46817088	46819962	BUSI_012887-RA
9	1120	9629018.5	11	9628433	9629604	BUSI_006128-RA
9	1120	9620263	11	9619409	9621117	BUSI_006127-RA
9	5649	9607398.5	11	9603774	9611023	BUSI_006125-RA
11	5647	46729700	11	46726448	46732952	BUSI_012878-RA
1	5647	35040546.5	11	35031075	35050018	BUSI_001439-RA
9	1118	1069572.5	11	1068311	1070834	BUSI_005278-RA
11	1118	54286136	11	54284809	54287463	BUSI_013534-RA
5	7309	28810933	11	28806113	28815753	BUSI_026086-RA
6	7309	6656720	11	6655304	6658136	BUSI_019685-RA
9	1028	9859914.5	11	9859113	9860716	BUSI_006150-RA
1	1028	34963308	11	34962474	34964142	BUSI_001433-RA
9	5645	7398675.5	11	7396562	7400789	BUSI_005906-RA
1	1027	34909720	11	34907808	34911632	BUSI_001427-RA
9	1027	9911230.5	11	9908226	9914235	BUSI_006157-RA
9	7124	309886	11	309315	310457	BUSI_005208-RA
9	9075	5289533	11	5286376	5292690	BUSI_005718-RA
11	4516	46850805	11	46849265	46852345	BUSI_012892-RA
9	1220	9176969.5	11	9176742	9177197	BUSI_006082-RA
9	1220	9176003.5	11	9175640	9176367	BUSI_006080-RA
9	1220	9302759.5	11	9299960	9305559	BUSI_006098-RA
11	1220	47065169.5	11	47050937	47079402	BUSI_012909-RA
11	1220	46963138.5	11	46962130	46964147	BUSI_012904-RA
11	4515	46866456.5	11	46863370	46869543	BUSI_012895-RA
11	4512	45175640.5	11	45174130	45177151	BUSI_012788-RA
9	1035	9491465.5	11	9490822	9492109	BUSI_006112-RA
9	4511	11020065.5	11	11019183	11020948	BUSI_006236-RA
9	4511	11181448	11	11180644	11182252	BUSI_006248-RA
11	4511	45243015.5	11	45242349	45243682	BUSI_012792-RA
9	1218	7223348.5	11	7222810	7223887	BUSI_005888-RA
11	1218	48275923.5	11	48275358	48276489	BUSI_013006-RA
9	4540	9261596	11	9260993	9262199	BUSI_006091-RA
9	4539	3500257	11	3498554	3501960	BUSI_005544-RA
11	4495	47150540.5	11	47146317	47154764	BUSI_012917-RA
9	4493	1215131.5	11	1214535	1215728	BUSI_005295-RA
11	4493	54049251.5	11	54048492	54050011	BUSI_013514-RA
9	4493	1318655.5	11	1318049	1319262	BUSI_005312-RA
11	4431	47346808	11	47343809	47349807	BUSI_012930-RA
9	4430	6754355.5	11	6737792	6770919	BUSI_005854-RA
9	3633	615546	11	613634	617458	BUSI_005240-RA
11	3634	47317336.5	11	47312773	47321900	BUSI_012927-RA
9	3634	8879926	11	8878241	8881611	BUSI_006053-RA
9	1129	8907785	11	8906764	8908806	BUSI_006056-RA
9	5543	8845775	11	8843604	8847946	BUSI_006049-RA
9	5543	8854909	11	8853173	8856645	BUSI_006050-RA
9	1130	8816644.5	11	8811020	8822269	BUSI_006046-RA
11	3852	54238404.5	11	54235208	54241601	BUSI_013529-RA
9	3852	1108641	11	1104408	1112874	BUSI_005283-RA
11	1132	47587288.5	11	47586114	47588463	BUSI_012950-RA
11	978	52212266.5	11	52211157	52213376	BUSI_013331-RA
9	978	3446488	11	3444123	3448853	BUSI_005539-RA
9	978	3341633.5	11	3341027	3342240	BUSI_005528-RA
11	3853	54186877	11	54184744	54189010	BUSI_013524-RA
11	3854	47591035.5	11	47589051	47593020	BUSI_012951-RA
2	979	26343616.5	11	26342876	26344357	BUSI_003760-RA
11	979	37582538.5	11	37579465	37585612	BUSI_012338-RA
9	979	17635609.5	11	17629408	17641811	BUSI_006629-RA
2	979	26333138	11	26332828	26333448	BUSI_003758-RA
11	979	52224340	11	52222800	52225880	BUSI_013332-RA
9	979	3334278	11	3332553	3336003	BUSI_005527-RA
9	979	3436890.5	11	3435169	3438612	BUSI_005538-RA
13	13028	27825323.5	11	27825178	27825469	BUSI_024637-RA
9	4459	5894240.5	11	5885074	5903407	BUSI_005780-RA
11	5641	47639639.5	11	47637664	47641615	BUSI_012955-RA
9	5641	8324239.5	11	8320073	8328406	BUSI_006006-RA
11	5546	47569228	11	47566573	47571883	BUSI_012949-RA
9	1135	7981813.5	11	7979058	7984569	BUSI_005969-RA
9	1135	8097024.5	11	8094475	8099574	BUSI_005982-RA
9	5547	8234113.5	11	8230684	8237543	BUSI_005997-RA
9	1137	7743054.5	11	7741278	7744831	BUSI_005945-RA
9	3611	7753899.5	11	7753525	7754274	BUSI_005946-RA
9	3611	7765013	11	7758471	7771555	BUSI_005947-RA
11	3783	48120195	11	48119703	48120687	BUSI_012989-RA
9	3783	7778983.5	11	7778365	7779602	BUSI_005948-RA
9	3783	7487217.5	11	7486458	7487977	BUSI_005916-RA
11	3784	47949369	11	47944479	47954259	BUSI_012982-RA
11	3785	48151260	11	48149937	48152583	BUSI_012992-RA
11	3786	48183179	11	48182119	48184239	BUSI_012997-RA
11	3787	48212017	11	48211035	48212999	BUSI_013001-RA
11	3616	48205899	11	48203678	48208120	BUSI_013000-RA
9	3616	7407598.5	11	7406019	7409178	BUSI_005907-RA
11	6884	52509902	11	52508789	52511015	BUSI_013367-RA
11	6884	52508089	11	52507407	52508771	BUSI_013366-RA
11	3620	48329043.5	11	48326522	48331565	BUSI_013011-RA
9	10748	14222960.5	11	14217563	14228358	BUSI_006452-RA
8	11394	7973280	12	7962675	7983885	BUSI_016071-RA
5	1302	30948900	12	30945005	30952795	BUSI_026257-RA
5	1302	30766533	12	30762942	30770124	BUSI_026238-RA
6	1302	5510980.5	12	5508729	5513232	BUSI_019579-RA
6	5480	3438666	12	3430615	3446717	BUSI_019354-RA
6	1304	5537772	12	5533186	5542358	BUSI_019581-RA
5	1304	30708642.5	12	30703442	30713843	BUSI_026234-RA
5	4811	30676761.5	12	30676235	30677288	BUSI_026231-RA
5	5057	31000236.5	12	30997944	31002529	BUSI_026264-RA
5	5057	30817083	12	30809805	30824361	BUSI_026244-RA
5	4814	29855280.5	12	29852824	29857737	BUSI_026159-RA
6	5059	5696696	12	5696147	5697245	BUSI_019597-RA
6	5059	5706837	12	5705270	5708404	BUSI_019598-RA
6	4816	5787625	12	5780231	5795019	BUSI_019606-RA
5	5060	29826664	12	29823100	29830228	BUSI_026156-RA
7	4818	5701724	12	5700433	5703015	BUSI_014225-RA
6	4818	5840729.5	12	5838918	5842541	BUSI_019609-RA
5	4818	29880394.5	12	29878317	29882472	BUSI_026161-RA
6	4821	5958925	12	5955617	5962233	BUSI_019622-RA
6	4822	5977344	12	5974697	5979991	BUSI_019624-RA
6	4823	5993113.5	12	5989623	5996604	BUSI_019626-RA
6	4825	6151328	12	6133925	6168731	BUSI_019635-RA
6	5064	6029007.5	12	6024312	6033703	BUSI_019630-RA
6	5065	6049057	12	6048272	6049842	BUSI_019633-RA
1	6614	42482151.5	12	42481265	42483038	BUSI_001930-RA
6	766	6043025.5	12	6038324	6047727	BUSI_019632-RA
5	766	30186501.5	12	30181925	30191078	BUSI_026191-RA
6	5612	6568338	12	6565586	6571090	BUSI_019677-RA
6	4829	6514486.5	12	6509988	6518985	BUSI_019674-RA
5	2747	28789185	12	28784117	28794253	BUSI_026085-RA
5	2749	28739956	12	28731877	28748035	BUSI_026080-RA
6	2749	6746876.5	12	6743208	6750545	BUSI_019693-RA
5	3046	31484910.5	12	31482287	31487534	BUSI_026301-RA
6	3046	4895039.5	12	4892658	4897421	BUSI_019516-RA
6	5412	8739576	12	8726244	8752908	BUSI_019850-RA
6	2740	2814903	12	2810954	2818852	BUSI_019313-RA
5	2740	34123885	12	34120821	34126949	BUSI_026539-RA
5	2741	34061530.5	12	34060110	34062951	BUSI_026533-RA
6	2742	7232833.5	12	7229604	7236063	BUSI_019730-RA
6	2744	7788475.5	12	7783238	7793713	BUSI_019775-RA
6	3031	4581884.5	12	4576968	4586801	BUSI_019483-RA
5	3031	31779710.5	12	31773925	31785496	BUSI_026322-RA
6	8843	1416788.5	12	1414854	1418723	BUSI_019172-RA
6	3032	7760634	12	7757249	7764019	BUSI_019772-RA
6	3033	7908716.5	12	7907823	7909610	BUSI_019784-RA
5	5076	28137318.5	12	28135119	28139518	BUSI_026036-RA
6	5077	8185045.5	12	8183759	8186332	BUSI_019809-RA
6	1262	8409487.5	12	8409251	8409724	BUSI_019828-RA
5	1265	27949086	12	27941337	27956835	BUSI_026023-RA
6	1265	8461122.5	12	8444169	8478076	BUSI_019831-RA
5	5601	28301235.5	12	28298834	28303637	BUSI_026044-RA
6	1267	8584701	12	8583858	8585544	BUSI_019836-RA
6	5081	8617370.5	12	8617134	8617607	BUSI_019839-RA
6	5085	8987591.5	12	8968529	9006654	BUSI_019864-RA
5	5086	27534829.5	12	27531643	27538016	BUSI_025994-RA
6	5087	9013060	12	9011945	9014175	BUSI_019865-RA
6	5088	9018213	12	9015833	9020593	BUSI_019866-RA
5	5105	34422584.5	12	34420400	34424769	BUSI_026572-RA
11	10706	40629298.5	12	40628762	40629835	BUSI_012480-RA
9	10706	12510177.5	12	12509642	12510713	BUSI_006347-RA
5	5621	27456907.5	12	27454896	27458919	BUSI_025985-RA
6	5622	9438526	12	9434565	9442487	BUSI_019899-RA
6	1273	8777584	12	8776279	8778889	BUSI_019854-RA
6	5624	9802811.5	12	9800550	9805073	BUSI_019930-RA
9	7311	9704157.5	12	9703792	9704523	BUSI_006135-RA
5	7312	27200256.5	12	27198755	27201758	BUSI_025969-RA
5	7313	27167184	12	27164940	27169428	BUSI_025967-RA
6	7313	10172544.5	12	10170277	10174812	BUSI_019963-RA
6	11051	10539683.5	12	10539524	10539843	BUSI_019997-RA
2	8788	18893060	13	18892555	18893565	BUSI_003379-RA
2	609	30122664	13	30114338	30130990	BUSI_004073-RA
1	2599	46782522.5	13	46781402	46783643	BUSI_002206-RA
1	2598	46382838.5	13	46342722	46422955	BUSI_002187-RA
1	2598	46761315.5	13	46759813	46762818	BUSI_002204-RA
1	2598	45553548.5	13	45549503	45557594	BUSI_002152-RA
1	5278	33542904.5	13	33542145	33543664	BUSI_001325-RA
2	6577	29008721	13	29005241	29012201	BUSI_003984-RA
2	6577	28929775	13	28926298	28933252	BUSI_003973-RA
2	2677	72039539	13	72038829	72040249	BUSI_005170-RA
1	2677	15530644	13	15529920	15531368	BUSI_000389-RA
2	6576	28552208.5	13	28551199	28553218	BUSI_003942-RA
1	537	33292660.5	13	33290262	33295059	BUSI_001295-RA
2	537	28705945.5	13	28703528	28708363	BUSI_003956-RA
1	7251	29501900.5	13	29498659	29505142	BUSI_001031-RA
1	5870	33327594.5	13	33323736	33331453	BUSI_001300-RA
1	5869	33320619	13	33318381	33322857	BUSI_001299-RA
2	5867	28737347	13	28737050	28737644	BUSI_003960-RA
1	5864	33242424	13	33241484	33243364	BUSI_001290-RA
4	10540	5031170	13	5030476	5031864	BUSI_008392-RA
2	5862	28639727.5	13	28638483	28640972	BUSI_003952-RA
1	5859	32518524	13	32509198	32527850	BUSI_001246-RA
2	602	26263331.5	13	26261556	26265107	BUSI_003749-RA
1	534	38951949.5	13	38949728	38954171	BUSI_001708-RA
2	6552	30531004.5	13	30529612	30532397	BUSI_004101-RA
1	2517	32589539.5	13	32582461	32596618	BUSI_001253-RA
1	10515	35552959.5	13	35552577	35553342	BUSI_001482-RA
2	8369	11445988.5	13	11435035	11456942	BUSI_003236-RA
2	5225	35736503	13	35732410	35740596	BUSI_004461-RA
1	5225	26893187.5	13	26893025	26893350	BUSI_000844-RA
11	585	13746232.5	13	13744793	13747672	BUSI_011754-RA
1	585	32088432.5	13	32087120	32089745	BUSI_001227-RA
2	585	28099836.5	13	28098419	28101254	BUSI_003910-RA
6	2509	6807602	13	6806154	6809050	BUSI_019698-RA
1	583	31864194	13	31860232	31868156	BUSI_001206-RA
2	583	30661178.5	13	30658456	30663901	BUSI_004112-RA
1	2627	48380684.5	13	48375473	48385896	BUSI_002260-RA
2	2507	30732762	13	30731379	30734145	BUSI_004115-RA
2	2507	30735955	13	30733138	30738772	BUSI_004116-RA
2	5881	30536825	13	30533062	30540588	BUSI_004102-RA
2	5880	30547532.5	13	30547235	30547830	BUSI_004104-RA
2	5879	30552625	13	30550962	30554288	BUSI_004105-RA
1	9256	24742814.5	13	24742127	24743502	BUSI_000733-RA
1	5878	31994398.5	13	31991307	31997490	BUSI_001215-RA
2	5877	30613322.5	13	30613084	30613561	BUSI_004108-RA
1	5261	31990479.5	13	31990167	31990792	BUSI_001214-RA
1	5259	22193725	13	22191791	22195659	BUSI_000613-RA
1	512	31915437.5	13	31914753	31916122	BUSI_001211-RA
2	7376	54762466	13	54759457	54765475	BUSI_004986-RA
1	8432	31346902	13	31343965	31349839	BUSI_001161-RA
2	1368	30802188	13	30798558	30805818	BUSI_004124-RA
1	1368	31758606.5	13	31752826	31764387	BUSI_001198-RA
1	5271	38052199	13	38050157	38054241	BUSI_001647-RA
2	10868	13038969	13	13034508	13043430	BUSI_003269-RA
2	5175	31904867	13	31904401	31905333	BUSI_004212-RA
1	5175	31049025.5	13	31048582	31049469	BUSI_001131-RA
1	501	30886750.5	13	30886489	30887012	BUSI_001116-RA
12	501	34346304	13	34346017	34346591	BUSI_023492-RA
12	501	34442632	13	34442341	34442923	BUSI_023503-RA
8	501	3917843.5	13	3917560	3918127	BUSI_015753-RA
2	501	31706083.5	13	31705823	31706344	BUSI_004195-RA
14	2909	4437388	13	4432136	4442640	BUSI_017632-RA
14	2909	4676334	13	4671155	4681513	BUSI_017658-RA
14	3528	14081336	13	14061966	14100706	BUSI_018415-RA
14	150	13714868.5	13	13713156	13716581	BUSI_018391-RA
14	3425	1145883.5	13	1138940	1152827	BUSI_017263-RA
3	3425	1802210	13	1796296	1808124	BUSI_009957-RA
14	6837	14057868.5	13	14057536	14058201	BUSI_018414-RA
14	3427	13405305	13	13399638	13410972	BUSI_018372-RA
14	8927	5330131.5	13	5328564	5331699	BUSI_017735-RA
3	3430	14779058	13	14778552	14779564	BUSI_011041-RA
14	3429	13384636.5	13	13373406	13395867	BUSI_018370-RA
3	10647	7777231.5	13	7776056	7778407	BUSI_010546-RA
12	3110	36545304.5	14	36541257	36549352	BUSI_023687-RA
8	6733	3202387.5	14	3197454	3207321	BUSI_015671-RA
12	819	35320441	14	35301530	35339352	BUSI_023589-RA
12	819	35383476.5	14	35373427	35393526	BUSI_023592-RA
8	3282	3343885.5	14	3340854	3346917	BUSI_015688-RA
12	3282	33453720.5	14	33450753	33456688	BUSI_023421-RA
8	3284	16877234.5	14	16873461	16881008	BUSI_016569-RA
6	916	739117	14	735660	742574	BUSI_019090-RA
8	916	17226447.5	14	17225176	17227719	BUSI_016586-RA
12	916	35653826	14	35652589	35655063	BUSI_023609-RA
8	918	16780311.5	14	16779603	16781020	BUSI_016560-RA
8	929	13458674.5	14	13456553	13460796	BUSI_016356-RA
8	7046	49481275	14	49476667	49485883	BUSI_017102-RA
12	896	36821996.5	14	36820865	36823128	BUSI_023713-RA
8	896	16487696.5	14	16484590	16490803	BUSI_016534-RA
8	8066	12261164	14	12259278	12263050	BUSI_016309-RA
8	930	13302469	14	13297809	13307129	BUSI_016346-RA
4	930	8953741	14	8952424	8955058	BUSI_008734-RA
8	930	23630117.5	14	23622007	23638228	BUSI_016812-RA
8	930	22680444.5	14	22678137	22682752	BUSI_016766-RA
10	930	11251401	14	11246354	11256448	BUSI_021843-RA
8	960	2173289.5	14	2171687	2174892	BUSI_015566-RA
12	3233	36574594	14	36565838	36583350	BUSI_023690-RA
12	838	37916908.5	14	37915538	37918279	BUSI_023805-RA
8	838	16352939.5	14	16352788	16353091	BUSI_016522-RA
12	3106	38352955	14	38351272	38354638	BUSI_023834-RA
12	894	36932598	14	36930918	36934278	BUSI_023728-RA
12	3107	38344967	14	38340305	38349629	BUSI_023833-RA
8	897	16626394	14	16624395	16628393	BUSI_016549-RA
4	11536	47783636.5	14	47783238	47784035	BUSI_009589-RA
4	11536	47767927.5	14	47766403	47769452	BUSI_009588-RA
8	7092	5609815	14	5609252	5610378	BUSI_015898-RA
8	917	16820608	14	16819362	16821854	BUSI_016562-RA
12	917	36261818	14	36256028	36267608	BUSI_023657-RA
12	917	35795081.5	14	35792417	35797746	BUSI_023623-RA
12	917	35758715.5	14	35754004	35763427	BUSI_023619-RA
8	917	16831176	14	16827556	16834796	BUSI_016563-RA
12	917	35780972	14	35774773	35787171	BUSI_023622-RA
12	917	35803961.5	14	35798898	35809025	BUSI_023624-RA
12	6766	34684194	14	34680597	34687791	BUSI_023533-RA
8	6766	4303632	14	4301876	4305388	BUSI_015774-RA
12	4294	40131097	14	40130469	40131725	BUSI_023994-RA
8	915	17230470	14	17228777	17232163	BUSI_016587-RA
12	915	35659549	14	35658107	35660991	BUSI_023611-RA
6	915	733381.5	14	732157	734606	BUSI_019089-RA
12	6699	36232814	14	36229011	36236617	BUSI_023653-RA
8	3092	5565745.5	14	5562952	5568539	BUSI_015892-RA
8	6754	8328113.5	14	8323883	8332344	BUSI_016098-RA
12	6755	29186727	14	29182734	29190720	BUSI_023122-RA
8	3094	16856659	14	16854934	16858384	BUSI_016566-RA
8	848	4395437.5	14	4394976	4395899	BUSI_015779-RA
12	848	34766676	14	34766292	34767060	BUSI_023541-RA
6	913	661609.5	14	661087	662132	BUSI_019079-RA
12	913	35256845	14	35253900	35259790	BUSI_023586-RA
8	4302	5601886	14	5601132	5602640	BUSI_015897-RA
8	7785	3419079.5	14	3416976	3421183	BUSI_015699-RA
8	7785	3520950.5	14	3518844	3523057	BUSI_015712-RA
12	10299	32896287.5	14	32895875	32896700	BUSI_023384-RA
8	862	4431077.5	14	4427873	4434282	BUSI_015782-RA
12	3190	33367131	14	33363189	33371073	BUSI_023415-RA
8	3335	4719971	14	4718167	4721775	BUSI_015811-RA
12	3334	34939420	14	34936730	34942110	BUSI_023556-RA
8	955	4674913	14	4663492	4686334	BUSI_015807-RA
10	954	25569632	14	25565185	25574079	BUSI_022286-RA
12	954	34452635.5	14	34451324	34453947	BUSI_023505-RA
12	954	34666825	14	34665791	34667859	BUSI_023531-RA
8	954	3923695.5	14	3922543	3924848	BUSI_015754-RA
4	954	25422637.5	14	25420721	25424554	BUSI_009256-RA
12	954	34336076	14	34334766	34337386	BUSI_023490-RA
12	954	34598298	14	34597437	34599159	BUSI_023525-RA
12	6765	38656888.5	14	38651377	38662400	BUSI_023856-RA
12	3332	34329829.5	14	34328273	34331386	BUSI_023489-RA
12	3332	34459255.5	14	34457696	34460815	BUSI_023506-RA
8	3331	3878412.5	14	3878316	3878509	BUSI_015747-RA
12	3331	39472225.5	14	39471480	39472971	BUSI_023932-RA
12	3331	34359442	14	34357495	34361389	BUSI_023495-RA
8	3331	3877772	14	3877667	3877877	BUSI_015746-RA
12	3351	34775687	14	34773183	34778191	BUSI_023543-RA
12	3350	34788434	14	34781408	34795460	BUSI_023544-RA
12	3349	37941120.5	14	37938748	37943493	BUSI_023810-RA
8	3349	15657482.5	14	15656717	15658248	BUSI_016455-RA
8	6764	15700522.5	14	15700115	15700930	BUSI_016460-RA
12	7827	34526464.5	14	34525190	34527739	BUSI_023521-RA
8	7826	3879516.5	14	3879264	3879769	BUSI_015748-RA
12	7825	34394264.5	14	34392385	34396144	BUSI_023497-RA
8	6769	16716239	14	16713297	16719181	BUSI_016556-RA
8	8889	5445179	14	5440445	5449913	BUSI_015879-RA
10	7011	3856175.5	15	3854009	3858342	BUSI_021248-RA
4	2413	3502999	15	3502363	3503635	BUSI_008258-RA
10	2413	8823308.5	15	8822646	8823971	BUSI_021674-RA
10	2413	8816933.5	15	8815350	8818517	BUSI_021673-RA
10	2414	4656228	15	4640611	4671845	BUSI_021308-RA
10	2414	4736464	15	4701438	4771490	BUSI_021312-RA
4	2414	5613553	15	5596913	5630193	BUSI_008452-RA
10	2415	10941822	15	10939363	10944281	BUSI_021834-RA
10	4090	11008526.5	15	11006467	11010586	BUSI_021838-RA
4	4090	9215177	15	9212566	9217788	BUSI_008753-RA
4	4090	9201860	15	9201063	9202657	BUSI_008751-RA
4	4091	9224126.5	15	9221887	9226366	BUSI_008754-RA
10	4073	3437268	15	3431756	3442780	BUSI_021202-RA
10	432	5251500.5	15	5246732	5256269	BUSI_021344-RA
4	432	5828687.5	15	5823719	5833656	BUSI_008474-RA
4	6968	1723238.5	15	1718813	1727664	BUSI_008079-RA
4	11561	310925	15	308344	313506	BUSI_007902-RA
10	1923	13590121.5	15	13588470	13591773	BUSI_021947-RA
10	1923	12706144	15	12702963	12709325	BUSI_021900-RA
6	1923	10363740	15	10359399	10368081	BUSI_019983-RA
4	1923	8281638	15	8276500	8286776	BUSI_008675-RA
4	1923	8395739	15	8395209	8396269	BUSI_008680-RA
4	1923	7799331.5	15	7794749	7803914	BUSI_008635-RA
3	1923	1235369.5	15	1231384	1239355	BUSI_009897-RA
4	1923	7830278	15	7830139	7830417	BUSI_008640-RA
12	1922	9641325.5	15	9639519	9643132	BUSI_022780-RA
4	1922	20372409.5	15	20356054	20388765	BUSI_009156-RA
10	1922	20230266	15	20221810	20238722	BUSI_022211-RA
10	227	12606576.5	15	12605928	12607225	BUSI_021888-RA
4	227	7986593.5	15	7982899	7990288	BUSI_008655-RA
10	6388	3164969	15	3163408	3166530	BUSI_021170-RA
4	9890	836716.5	15	834577	838856	BUSI_007974-RA
4	6387	1646233	15	1645645	1646821	BUSI_008069-RA
4	2007	7810277.5	15	7809469	7811086	BUSI_008637-RA
10	261	12776252.5	15	12775287	12777218	BUSI_021903-RA
4	2006	13342078	15	13339303	13344853	BUSI_008882-RA
10	2005	16363356.5	15	16352799	16373914	BUSI_022101-RA
10	2005	17151397	15	17148056	17154738	BUSI_022145-RA
4	2005	13322462	15	13316840	13328084	BUSI_008881-RA
10	258	4526126	15	4524678	4527574	BUSI_021300-RA
4	258	5415184.5	15	5412163	5418206	BUSI_008439-RA
4	1957	4808683.5	15	4807002	4810365	BUSI_008374-RA
10	1957	12270952.5	15	12266017	12275888	BUSI_021878-RA
4	1955	4977846	15	4976702	4978990	BUSI_008388-RA
4	2008	7814173.5	15	7813173	7815174	BUSI_008638-RA
4	439	8126615.5	15	8124933	8128298	BUSI_008666-RA
10	2401	13102062.5	15	13101009	13103116	BUSI_021916-RA
2	2401	30349279	15	30348853	30349705	BUSI_004086-RA
3	437	1152786.5	15	1150571	1155002	BUSI_009891-RA
10	437	3042804.5	15	3042480	3043129	BUSI_021158-RA
5	437	33122904	15	33112977	33132831	BUSI_026457-RA
3	437	1184275.5	15	1165155	1203396	BUSI_009892-RA
4	437	8420955	15	8416714	8425196	BUSI_008682-RA
10	437	13201224	15	13199815	13202633	BUSI_021919-RA
5	437	33635666.5	15	33630620	33640713	BUSI_026497-RA
4	437	1713984	15	1713498	1714470	BUSI_008078-RA
10	6972	13169603.5	15	13168348	13170859	BUSI_021918-RA
10	436	13401375.5	15	13396227	13406524	BUSI_021927-RA
4	436	8438557.5	15	8433929	8443186	BUSI_008685-RA
3	436	1136656.5	15	1132554	1140759	BUSI_009887-RA
10	434	13544061	15	13543065	13545057	BUSI_021940-RA
4	2348	12670438.5	15	12661268	12679609	BUSI_008834-RA
10	228	13156545	15	13152497	13160593	BUSI_021917-RA
4	228	8324185.5	15	8322088	8326283	BUSI_008677-RA
10	433	5738552.5	15	5735832	5741273	BUSI_021384-RA
10	433	5639106.5	15	5636442	5641771	BUSI_021373-RA
4	433	6624914.5	15	6623070	6626759	BUSI_008548-RA
10	4075	13537566	15	13535710	13539422	BUSI_021939-RA
4	4075	8745899.5	15	8742276	8749523	BUSI_008712-RA
4	9010	346943	15	345369	348517	BUSI_007907-RA
10	250	3207462.5	15	3204610	3210315	BUSI_021177-RA
4	250	2020812	15	2017287	2024337	BUSI_008111-RA
4	1925	8514661	15	8508897	8520425	BUSI_008692-RA
2	233	27886319.5	15	27883819	27888820	BUSI_003896-RA
4	233	8706448.5	15	8705404	8707493	BUSI_008709-RA
4	8729	5390525.5	15	5386151	5394900	BUSI_008436-RA
10	234	13562600	15	13557759	13567441	BUSI_021942-RA
4	234	8735887.5	15	8732154	8739621	BUSI_008711-RA
4	237	9087624	15	9087269	9087979	BUSI_008742-RA
4	6399	2764578.5	15	2764243	2764914	BUSI_008195-RA
10	7566	20572875.5	15	20569039	20576712	BUSI_022219-RA
10	264	13460264	15	13457795	13462733	BUSI_021932-RA
8	4064	23711541.5	15	23709416	23713667	BUSI_016817-RA
4	4064	12693661.5	15	12685610	12701713	BUSI_008835-RA
4	8734	3223363	15	3222880	3223846	BUSI_008226-RA
4	8734	3360170	15	3359687	3360653	BUSI_008243-RA
8	4063	23757064	15	23755991	23758137	BUSI_016820-RA
4	2346	13219161.5	15	13218128	13220195	BUSI_008872-RA
4	9947	9247356.5	15	9234394	9260319	BUSI_008756-RA
10	7013	10933141	15	10930159	10936123	BUSI_021833-RA
4	9434	14538635	15	14534008	14543262	BUSI_008958-RA
4	2344	13387537	15	13385185	13389889	BUSI_008884-RA
4	1943	13171516.5	15	13170787	13172246	BUSI_008868-RA
10	1943	16740136	15	16738823	16741449	BUSI_022122-RA
4	2343	13413213	15	13410337	13416089	BUSI_008885-RA
7	10369	51369836	16	51367055	51372617	BUSI_015454-RA
7	2053	2245733	16	2244886	2246580	BUSI_013882-RA
7	2054	2378994	16	2378261	2379727	BUSI_013898-RA
13	2055	36649011	16	36646574	36651448	BUSI_025249-RA
7	6453	862629	16	861085	864173	BUSI_013760-RA
13	6453	35360328	16	35358607	35362049	BUSI_025144-RA
7	6453	2109320	16	2108178	2110462	BUSI_013869-RA
7	6453	742638.5	16	741098	744179	BUSI_013749-RA
13	324	36540896	16	36540092	36541700	BUSI_025239-RA
7	7180	1475274	16	1474475	1476073	BUSI_013824-RA
7	4779	6128838	16	6128366	6129310	BUSI_014269-RA
7	1242	2731618.5	16	2728914	2734323	BUSI_013939-RA
7	1242	2757297	16	2742392	2772202	BUSI_013940-RA
13	1242	35918761.5	16	35916605	35920918	BUSI_025194-RA
13	6125	27677315.5	16	27673837	27680794	BUSI_024624-RA
6	6125	17440753	16	17437429	17444077	BUSI_020330-RA
7	6125	5344975	16	5340846	5349104	BUSI_014194-RA
13	7453	37411410.5	16	37408635	37414186	BUSI_025280-RA
7	393	2236827.5	16	2233769	2239886	BUSI_013881-RA
7	393	2212266	16	2206748	2217784	BUSI_013879-RA
13	326	36522908.5	16	36520857	36524960	BUSI_025237-RA
13	8149	36675531.5	16	36672855	36678208	BUSI_025251-RA
13	4753	38085491.5	16	38085013	38085970	BUSI_025333-RA
13	328	35102733.5	16	35099431	35106036	BUSI_025115-RA
7	328	2838629	16	2835849	2841409	BUSI_013945-RA
7	2089	2880015.5	16	2878544	2881487	BUSI_013950-RA
7	2092	3063077.5	16	3060616	3065539	BUSI_013969-RA
13	2092	34971050.5	16	34969295	34972806	BUSI_025102-RA
12	2093	14751467	16	14748396	14754538	BUSI_022865-RA
7	2093	3091148	16	3089416	3092880	BUSI_013972-RA
8	2093	7702949	16	7701216	7704682	BUSI_016043-RA
8	2093	7710150	16	7709336	7710964	BUSI_016044-RA
13	2094	34929029	16	34927979	34930079	BUSI_025098-RA
13	2283	35513130	16	35511132	35515128	BUSI_025157-RA
7	7602	31778772	16	31776001	31781543	BUSI_015237-RA
13	2286	34770813	16	34770594	34771032	BUSI_025086-RA
7	399	3172732	16	3167678	3177786	BUSI_013983-RA
13	332	34908749.5	16	34904745	34912754	BUSI_025096-RA
7	332	3104044.5	16	3100150	3107939	BUSI_013974-RA
7	1247	10941681	16	10941336	10942026	BUSI_014591-RA
13	1247	31542107.5	16	31540138	31544077	BUSI_024874-RA
6	9570	16402459	16	16402311	16402607	BUSI_020289-RA
13	4706	36721340	16	36720907	36721773	BUSI_025257-RA
7	4706	2364487	16	2364014	2364960	BUSI_013896-RA
13	6136	33287798.5	16	33287059	33288538	BUSI_024955-RA
7	6093	3727308	16	3722685	3731931	BUSI_014024-RA
7	6094	3734060.5	16	3733738	3734383	BUSI_014025-RA
7	6095	3777121	16	3776754	3777488	BUSI_014031-RA
7	6096	3800546	16	3799887	3801205	BUSI_014037-RA
7	6097	3810348.5	16	3808787	3811910	BUSI_014039-RA
13	302	34306257	16	34304293	34308221	BUSI_025048-RA
13	4723	34232961	16	34231628	34234294	BUSI_025044-RA
7	4713	3758728.5	16	3756173	3761284	BUSI_014029-RA
13	10337	35124315.5	16	35123778	35124853	BUSI_025118-RA
13	10337	35123428	16	35123084	35123772	BUSI_025117-RA
7	2104	3936763.5	16	3935464	3938063	BUSI_014049-RA
13	2104	33926583.5	16	33921138	33932029	BUSI_025010-RA
13	400	34587929.5	16	34587071	34588788	BUSI_025070-RA
7	400	3251470.5	16	3250112	3252829	BUSI_013991-RA
13	400	34669809.5	16	34668943	34670676	BUSI_025078-RA
13	6098	34212769	16	34208818	34216720	BUSI_025041-RA
7	6100	3978156	16	3975096	3981216	BUSI_014056-RA
13	7463	35012758.5	16	35011864	35013653	BUSI_025109-RA
13	7463	35009984.5	16	35007904	35012065	BUSI_025108-RA
7	10324	4577298.5	16	4577089	4577508	BUSI_014126-RA
13	305	33991676	16	33989758	33993594	BUSI_025017-RA
13	6181	33580032	16	33579509	33580555	BUSI_024983-RA
7	6179	1382679.5	16	1381801	1383558	BUSI_013816-RA
13	423	33760568.5	16	33756043	33765094	BUSI_024997-RA
7	423	4084028	16	4080705	4087351	BUSI_014067-RA
7	4693	4197788.5	16	4194860	4200717	BUSI_014079-RA
7	4693	4296828.5	16	4293921	4299736	BUSI_014091-RA
13	308	33588936.5	16	33585658	33592215	BUSI_024984-RA
7	2144	5597784.5	16	5597502	5598067	BUSI_014215-RA
7	2144	5439428.5	16	5439146	5439711	BUSI_014203-RA
7	2070	4129858	16	4123272	4136444	BUSI_014071-RA
7	2071	4334147.5	16	4330674	4337621	BUSI_014096-RA
7	2071	4330366	16	4327410	4333322	BUSI_014095-RA
7	2071	4239323.5	16	4237609	4241038	BUSI_014084-RA
7	2071	4233765.5	16	4230804	4236727	BUSI_014083-RA
13	2073	33433651.5	16	33431222	33436081	BUSI_024967-RA
7	2074	4384722.5	16	4383025	4386420	BUSI_014102-RA
13	7442	29123909.5	16	29117216	29130603	BUSI_024717-RA
6	10590	10749141.5	16	10739980	10758303	BUSI_020019-RA
3	121	8334236.5	17	8333571	8334902	BUSI_010600-RA
3	119	7914012.5	17	7909214	7918811	BUSI_010561-RA
3	1710	7622805.5	17	7621838	7623773	BUSI_010534-RA
14	1513	5749994	17	5747410	5752578	BUSI_017756-RA
14	1709	5021858.5	17	5018462	5025255	BUSI_017694-RA
3	8	7969154	17	7967860	7970448	BUSI_010566-RA
14	8	5713479	17	5712670	5714288	BUSI_017752-RA
3	2806	7974163.5	17	7971234	7977093	BUSI_010567-RA
3	2806	7985529	17	7984858	7986200	BUSI_010568-RA
14	2805	5324534	17	5321415	5327653	BUSI_017734-RA
14	2804	5319388.5	17	5317749	5321028	BUSI_017733-RA
3	2803	7850550	17	7847716	7853384	BUSI_010555-RA
6	2802	6490757.5	17	6485443	6496072	BUSI_019672-RA
6	2802	6675945.5	17	6665745	6686146	BUSI_019686-RA
14	10896	31672207	17	31653844	31690570	BUSI_018802-RA
12	3352	34808452.5	17	34807402	34809503	BUSI_023546-RA
14	676	2164533.5	17	2162344	2166723	BUSI_017382-RA
3	676	3201080.5	17	3195957	3206204	BUSI_010101-RA
14	676	2143134	17	2142258	2144010	BUSI_017380-RA
14	3354	5287184.5	17	5286780	5287589	BUSI_017727-RA
3	3355	7858868	17	7858498	7859238	BUSI_010556-RA
14	6817	10269254	17	10269002	10269506	BUSI_018174-RA
14	118	5215353.5	17	5213811	5216896	BUSI_017718-RA
3	1514	8155890.5	17	8154216	8157565	BUSI_010582-RA
14	12	5299473.5	17	5298590	5300357	BUSI_017730-RA
3	12	6476085	17	6475234	6476936	BUSI_010415-RA
14	12	4080607	17	4079634	4081580	BUSI_017595-RA
14	12	5952729	17	5951969	5953489	BUSI_017774-RA
3	12	8242986	17	8242167	8243805	BUSI_010593-RA
3	12	7814615.5	17	7813621	7815610	BUSI_010551-RA
14	3357	5721098.5	17	5715941	5726256	BUSI_017753-RA
3	6840	14265830	17	14260344	14271316	BUSI_011019-RA
14	122	6080101	17	6068100	6092102	BUSI_017788-RA
3	1521	8467772.5	17	8462993	8472552	BUSI_010613-RA
3	124	8453499	17	8450733	8456265	BUSI_010612-RA
3	124	8436927	17	8435397	8438457	BUSI_010610-RA
14	124	6101222.5	17	6100671	6101774	BUSI_017789-RA
3	3359	8342780.5	17	8340631	8344930	BUSI_010601-RA
3	3360	8445020.5	17	8441333	8448708	BUSI_010611-RA
3	6358	15627737	17	15625220	15630254	BUSI_011091-RA
3	679	8149294	17	8147388	8151200	BUSI_010581-RA
5	6633	36242621	17	36240616	36244626	BUSI_026734-RA
14	2834	8714038.5	17	8700825	8727252	BUSI_018048-RA
14	2835	6263442	17	6262300	6264584	BUSI_017807-RA
3	2836	8911418.5	17	8905560	8917277	BUSI_010655-RA
3	2837	8923962.5	17	8918948	8928977	BUSI_010656-RA
14	2838	6317717	17	6317398	6318036	BUSI_017818-RA
3	2838	9094449	17	9094103	9094795	BUSI_010670-RA
1	9458	43179913.5	17	43179374	43180453	BUSI_001979-RA
14	2839	6345130	17	6344970	6345290	BUSI_017821-RA
3	2839	9123133	17	9122835	9123431	BUSI_010673-RA
14	3367	6341128.5	17	6339486	6342771	BUSI_017820-RA
1	9260	41069282.5	17	41067837	41070728	BUSI_001834-RA
2	7391	20149202.5	17	20147907	20150498	BUSI_003453-RA
2	7390	21328408	17	21328255	21328561	BUSI_003528-RA
2	5784	20938932.5	17	20937271	20940594	BUSI_003494-RA
1	8491	43674249	17	43674039	43674459	BUSI_002016-RA
1	9250	41147765	17	41146680	41148850	BUSI_001842-RA
1	7389	38205618	17	38201383	38209853	BUSI_001652-RA
2	8470	21044941.5	17	21041449	21048434	BUSI_003504-RA
2	5307	27908487	17	27906363	27910611	BUSI_003897-RA
2	5308	44753554.5	17	44753013	44754096	BUSI_004727-RA
2	5308	44756714.5	17	44755468	44757961	BUSI_004730-RA
2	9185	26310922.5	17	26310205	26311640	BUSI_003753-RA
1	5265	32040467.5	17	32036023	32044912	BUSI_001222-RA
2	5266	21035519.5	17	21034344	21036695	BUSI_003503-RA
1	5266	37430234.5	17	37429105	37431364	BUSI_001623-RA
1	5267	37489909.5	17	37472131	37507688	BUSI_001624-RA
10	7985	9062463	18	9059106	9065820	BUSI_021702-RA
4	4144	702777	18	701940	703614	BUSI_007956-RA
10	4144	1431658	18	1429175	1434141	BUSI_020971-RA
4	4102	3402452	18	3402193	3402711	BUSI_008249-RA
4	4102	3273741.5	18	3273482	3274001	BUSI_008232-RA
10	4101	8919785.5	18	8918746	8920825	BUSI_021690-RA
4	4188	3457109.5	18	3455550	3458669	BUSI_008255-RA
4	4188	3330519	18	3329213	3331825	BUSI_008239-RA
10	4186	8783831.5	18	8780286	8787377	BUSI_021669-RA
4	4184	629329.5	18	629006	629653	BUSI_007950-RA
10	9416	818030	18	816376	819684	BUSI_020903-RA
4	463	3275561.5	18	3275175	3275948	BUSI_008233-RA
4	463	3404295.5	18	3403890	3404701	BUSI_008250-RA
10	463	8932094	18	8926358	8937830	BUSI_021691-RA
10	463	8941933.5	18	8941701	8942166	BUSI_021692-RA
10	4168	12622055	18	12616141	12627969	BUSI_021889-RA
4	7484	7486741.5	18	7483589	7489894	BUSI_008616-RA
10	7484	6890324	18	6885769	6894879	BUSI_021494-RA
10	7483	7178327.5	18	7177516	7179139	BUSI_021526-RA
10	7483	7021933.5	18	7021033	7022834	BUSI_021504-RA
4	2422	4358743	18	4356282	4361204	BUSI_008343-RA
4	2422	4246449	18	4243972	4248926	BUSI_008327-RA
10	6984	427929.5	18	423410	432449	BUSI_020869-RA
4	4153	4479821	18	4479327	4480315	BUSI_008355-RA
4	4153	7526630	18	7526157	7527103	BUSI_008619-RA
10	4152	6902498	18	6900847	6904149	BUSI_021495-RA
10	6245	7260722.5	18	7260018	7261427	BUSI_021533-RA
10	6245	7256729	18	7255856	7257602	BUSI_021532-RA
4	6245	4279126	18	4278243	4280009	BUSI_008332-RA
4	6245	4275612.5	18	4274905	4276320	BUSI_008331-RA
4	6245	4394775.5	18	4391464	4398087	BUSI_008348-RA
4	6245	4388678.5	18	4388259	4389098	BUSI_008347-RA
7	7482	8190551.5	18	8188970	8192133	BUSI_014391-RA
4	4164	7376696.5	18	7375546	7377847	BUSI_008603-RA
10	4164	6829135.5	18	6827800	6830471	BUSI_021486-RA
10	6989	871088.5	18	870418	871759	BUSI_020909-RA
10	7959	6194567	18	6193667	6195467	BUSI_021429-RA
4	4161	5429359	18	5428601	5430117	BUSI_008441-RA
10	8594	7588189	18	7582386	7593992	BUSI_021562-RA
4	2020	2462814.5	18	2460379	2465250	BUSI_008164-RA
10	7002	858931	18	855983	861879	BUSI_020908-RA
6	8593	37622579	18	37621327	37623831	BUSI_020636-RA
10	7993	5797515	18	5788587	5806443	BUSI_021389-RA
4	7992	6715090	18	6706478	6723702	BUSI_008556-RA
10	9042	14297354.5	18	14296725	14297984	BUSI_022009-RA
4	7991	1215068.5	18	1214341	1215796	BUSI_008019-RA
10	2364	5631591.5	18	5631285	5631898	BUSI_021372-RA
10	2364	5728746.5	18	5728442	5729051	BUSI_021383-RA
10	10921	2126798	18	2125624	2127972	BUSI_021061-RA
4	10921	1149953	18	1148165	1151741	BUSI_008010-RA
10	2336	4930650	18	4919623	4941677	BUSI_021332-RA
10	11548	307129.5	18	306836	307423	BUSI_020856-RA
10	2337	4975629	18	4963336	4987922	BUSI_021335-RA
4	2408	14248445	18	14244031	14252859	BUSI_008930-RA
10	2339	5438637.5	18	5437887	5439388	BUSI_021356-RA
4	2339	6245540	18	6245005	6246075	BUSI_008515-RA
4	9892	8271393.5	18	8271076	8271711	BUSI_008674-RA
3	9892	1210619.5	18	1210298	1210941	BUSI_009894-RA
10	2362	2920159	18	2915110	2925208	BUSI_021143-RA
10	431	5240342.5	18	5239782	5240903	BUSI_021343-RA
4	431	5803188.5	18	5802622	5803755	BUSI_008472-RA
10	9894	5724898.5	18	5724487	5725310	BUSI_021382-RA
4	8679	15514143	19	15510004	15518282	BUSI_008995-RA
10	1906	18194217	19	18192312	18196122	BUSI_022165-RA
4	8654	18320176.5	19	18314196	18326157	BUSI_009094-RA
4	8655	15716344.5	19	15715652	15717037	BUSI_008999-RA
10	1908	18124259	19	18119543	18128975	BUSI_022162-RA
4	1910	16064624.5	19	16060394	16068855	BUSI_009014-RA
9	1910	26992653.5	19	26985894	26999413	BUSI_006954-RA
4	6410	21689753	19	21688936	21690570	BUSI_009192-RA
4	7576	16464817	19	16463130	16466504	BUSI_009036-RA
4	6401	9286780	19	9280938	9292622	BUSI_008758-RA
9	7117	2344692.5	19	2343712	2345673	BUSI_005421-RA
9	4524	2002792	19	2002275	2003309	BUSI_005384-RA
9	10475	14135583.5	19	14135276	14135891	BUSI_006447-RA
14	12996	3475491	19	3474876	3476106	BUSI_017542-RA
14	12996	3402051	19	3401667	3402435	BUSI_017529-RA
9	4025	1733238.5	19	1732939	1733538	BUSI_005356-RA
9	10955	4824054	19	4823581	4824527	BUSI_005667-RA
1	4521	34976328	19	34970835	34981821	BUSI_001434-RA
11	4521	46669746	19	46664928	46674564	BUSI_012873-RA
11	1197	53085161.5	19	53082693	53087630	BUSI_013415-RA
9	7176	4465969.5	19	4462531	4469408	BUSI_005625-RA
9	1196	2340613	19	2338314	2342912	BUSI_005420-RA
11	1196	53055031.5	19	53053232	53056831	BUSI_013410-RA
9	1196	5567047.5	19	5565898	5568197	BUSI_005745-RA
11	4502	48529766	19	48524586	48534946	BUSI_013023-RA
9	4502	6201327	19	6197279	6205375	BUSI_005811-RA
9	1005	2644894.5	19	2644484	2645305	BUSI_005446-RA
9	4481	2660425	19	2659953	2660897	BUSI_005449-RA
9	4480	2675453	19	2673661	2677245	BUSI_005451-RA
9	4479	4818827.5	19	4816071	4821584	BUSI_005666-RA
9	4478	4994495.5	19	4994073	4994918	BUSI_005688-RA
9	4478	5138727.5	19	5138305	5139150	BUSI_005706-RA
12	8072	19343368.5	19	19341769	19344968	BUSI_022958-RA
9	4591	22260638.5	19	22258349	22262928	BUSI_006809-RA
9	1100	3195090.5	19	3192578	3197603	BUSI_005511-RA
11	1100	52308223	19	52304817	52311629	BUSI_013342-RA
9	1100	8198113	19	8196777	8199449	BUSI_005994-RA
9	9561	922676.5	19	918704	926649	BUSI_005268-RA
9	4669	138814.5	19	137134	140495	BUSI_005194-RA
11	4669	55397390	19	55395534	55399246	BUSI_013636-RA
11	1098	52073843.5	19	52073458	52074229	BUSI_013320-RA
9	10235	23415117.5	19	23407599	23422636	BUSI_006852-RA
8	10467	15642658.5	19	15642061	15643256	BUSI_016453-RA
9	1225	10030315.5	19	10027993	10032638	BUSI_006167-RA
9	1064	8871179.5	19	8869249	8873110	BUSI_006051-RA
11	1064	47309484	19	47307460	47311508	BUSI_012926-RA
7	1064	14990719	19	14988488	14992950	BUSI_014756-RA
11	4532	51732913	19	51726587	51739239	BUSI_013297-RA
8	9555	23457536	19	23451299	23463773	BUSI_016803-RA
9	4429	6687554.5	19	6685209	6689900	BUSI_005849-RA
11	7108	52760001	19	52759451	52760551	BUSI_013385-RA
11	7108	52775789.5	19	52773894	52777685	BUSI_013387-RA
9	3632	479319.5	19	477083	481556	BUSI_005231-RA
11	4533	51758786.5	19	51757097	51760476	BUSI_013300-RA
9	3859	16368940.5	19	16366327	16371554	BUSI_006572-RA
11	1125	46942989	19	46942116	46943862	BUSI_012903-RA
9	1127	9085009	19	9084756	9085262	BUSI_006068-RA
6	5541	11425142.5	19	11420054	11430231	BUSI_020069-RA
9	1063	1964537.5	19	1960120	1968955	BUSI_005378-RA
9	3860	16373582.5	19	16372429	16374736	BUSI_006573-RA
9	1128	8988939.5	19	8985970	8991909	BUSI_006064-RA
11	11493	43083167	19	43081611	43084723	BUSI_012658-RA
6	5540	11385768	19	11379984	11391552	BUSI_020065-RA
11	13041	51888699	19	51888206	51889192	BUSI_013310-RA
13	4796	27382035.5	20	27381143	27382928	BUSI_024597-RA
7	4796	5219602	20	5218658	5220546	BUSI_014184-RA
7	2160	31206370	20	31202885	31209855	BUSI_015217-RA
1	11541	41191457.5	20	41190773	41192142	BUSI_001845-RA
13	7447	29341338	20	29340743	29341933	BUSI_024733-RA
7	7447	6320309.5	20	6319939	6320680	BUSI_014292-RA
2	11577	19181541.5	20	19179256	19183827	BUSI_003388-RA
7	8153	5860361	20	5853471	5867251	BUSI_014241-RA
7	4800	5396974	20	5388947	5405001	BUSI_014199-RA
7	4800	5549260.5	20	5540716	5557805	BUSI_014211-RA
6	4799	17509086	20	17506628	17511544	BUSI_020336-RA
13	4799	27746306	20	27743842	27748770	BUSI_024629-RA
7	4799	5424954.5	20	5422473	5427436	BUSI_014201-RA
7	4799	5581935.5	20	5579364	5584507	BUSI_014213-RA
10	277	6403370	20	6401491	6405249	BUSI_021452-RA
10	277	6543522	20	6537832	6549212	BUSI_021462-RA
13	379	38193222	20	38190059	38196385	BUSI_025345-RA
[truncated: 7,532 more rows]
