# Supplementary material for: Buxus and Tetracentron genomes help resolve eudicot genome history
Source: Nat Commun. 2022 Feb 2;13:643. doi: 10.1038/s41467-022-28312-w (PMC8810787; doi:10.1038/s41467-022-28312-w)
Supplement: Supplementary file 13 — Source Data [file 41467_2022_28312_MOESM13_ESM.zip › Source Data/Supplementary_Fig10_ContigGFF_Buxus_Ancestor3.txt]

6	2746	7877038	0	7871347	7882729	BUSI_019780-RA
5	2747	28789185	0	28784117	28794253	BUSI_026085-RA
5	2748	28753082	0	28751662	28754502	BUSI_026081-RA
6	4831	6708369.5	0	6699902	6716837	BUSI_019688-RA
5	4831	28777582	0	28773295	28781869	BUSI_026084-RA
5	4831	28760526	0	28758292	28762760	BUSI_026082-RA
5	3050	33277807	0	33271059	33284555	BUSI_026468-RA
5	8380	36516298	0	36511975	36520621	BUSI_026756-RA
6	2800	2939964.5	0	2934409	2945520	BUSI_019323-RA
5	2800	34017740.5	0	34012429	34023052	BUSI_026529-RA
11	7307	43013243	0	43005273	43021213	BUSI_012651-RA
5	767	29404021	0	29403767	29404275	BUSI_026125-RA
6	767	6250433.5	0	6250144	6250723	BUSI_019645-RA
5	767	30374664	0	30374410	30374918	BUSI_026205-RA
5	4826	30333851.5	0	30317327	30350376	BUSI_026202-RA
5	8848	31811167	0	31809362	31812972	BUSI_026327-RA
5	731	30236077	0	30222380	30249774	BUSI_026196-RA
3	3020	5116267	0	5113318	5119216	BUSI_010290-RA
3	3019	5085656.5	0	5083463	5087850	BUSI_010286-RA
5	2799	34000075	0	33994113	34006037	BUSI_026528-RA
6	2799	2958257.5	0	2953580	2962935	BUSI_019324-RA
5	725	31412714	0	31404908	31420520	BUSI_026293-RA
5	725	30700253	0	30697936	30702570	BUSI_026233-RA
6	725	5546205.5	0	5544754	5547657	BUSI_019582-RA
6	2723	5617177.5	0	5616108	5618247	BUSI_019589-RA
5	2722	30556120	0	30555479	30556761	BUSI_026220-RA
6	2722	5610759	0	5609835	5611683	BUSI_019588-RA
3	722	4049286.5	0	4047107	4051466	BUSI_010178-RA
14	722	2885520.5	0	2883891	2887150	BUSI_017469-RA
6	1301	5482240	0	5480722	5483758	BUSI_019576-RA
5	1301	30973606	0	30971121	30976091	BUSI_026261-RA
5	1301	30784445	0	30783003	30785887	BUSI_026241-RA
5	1300	30827442.5	0	30826891	30827994	BUSI_026246-RA
5	1300	30842113	0	30839747	30844479	BUSI_026250-RA
5	1300	31021852	0	31016464	31027240	BUSI_026268-RA
5	1300	30836055	0	30834744	30837366	BUSI_026249-RA
6	1300	5388584.5	0	5385861	5391308	BUSI_019568-RA
6	1300	5337347	0	5336843	5337851	BUSI_019560-RA
6	1300	5205169	0	5198773	5211565	BUSI_019550-RA
5	1300	31015043	0	31014491	31015595	BUSI_026267-RA
3	5481	1334924	0	1334466	1335382	BUSI_009908-RA
5	5481	33301191	0	33300886	33301496	BUSI_026470-RA
5	5572	30742425	0	30737347	30747503	BUSI_026236-RA
6	5574	5414313.5	0	5411708	5416919	BUSI_019572-RA
6	1298	4996658	0	4990689	5002627	BUSI_019528-RA
5	1298	31305982	0	31298242	31313722	BUSI_026287-RA
6	1297	4821027.5	0	4811473	4830582	BUSI_019508-RA
5	1297	31512826.5	0	31509936	31515717	BUSI_026303-RA
5	1296	31581144	0	31580354	31581934	BUSI_026306-RA
2	7302	21940779	0	21939134	21942424	BUSI_003555-RA
6	5485	5371070.5	0	5369386	5372755	BUSI_019566-RA
6	5486	5158400.5	0	5158095	5158706	BUSI_019545-RA
6	5487	4907246.5	0	4905635	4908858	BUSI_019520-RA
6	5488	4904832	0	4904264	4905400	BUSI_019519-RA
6	5575	5393636	0	5393013	5394259	BUSI_019570-RA
6	1294	4414361.5	0	4407287	4421436	BUSI_019465-RA
5	1294	31947764	0	31945942	31949586	BUSI_026347-RA
6	4871	4651347	0	4650536	4652158	BUSI_019489-RA
5	4871	31705787	0	31704077	31707497	BUSI_026316-RA
6	745	4350947	0	4348646	4353248	BUSI_019454-RA
5	745	31996196.5	0	31993473	31998920	BUSI_026351-RA
5	744	36931057.5	0	36928409	36933706	BUSI_026790-RA
5	744	36906586.5	0	36904557	36908616	BUSI_026787-RA
6	744	1655451	0	1653797	1657105	BUSI_019195-RA
8	744	3194879	0	3193531	3196227	BUSI_015670-RA
6	744	1675522.5	0	1672415	1678630	BUSI_019197-RA
6	4865	4463370	0	4460941	4465799	BUSI_019473-RA
6	4862	4428502.5	0	4424529	4432476	BUSI_019466-RA
6	4861	4374365.5	0	4373964	4374767	BUSI_019458-RA
5	7216	28146231	0	28141183	28151279	BUSI_026037-RA
5	4856	32144821	0	32137331	32152311	BUSI_026363-RA
5	9585	22673516.5	0	22670547	22676486	BUSI_025808-RA
5	7239	36624033	0	36623050	36625016	BUSI_026762-RA
5	1287	32398585.5	0	32398067	32399104	BUSI_026384-RA
6	1287	4032598.5	0	4031167	4034030	BUSI_019422-RA
6	5043	3925126	0	3919466	3930786	BUSI_019410-RA
5	5042	32664260	0	32663119	32665401	BUSI_026415-RA
5	4848	32654461	0	32653324	32655598	BUSI_026412-RA
5	4848	32561807.5	0	32560719	32562896	BUSI_026400-RA
6	4848	3908791.5	0	3907253	3910330	BUSI_019408-RA
6	4846	3884344.5	0	3882823	3885866	BUSI_019406-RA
5	4846	32658204	0	32656913	32659495	BUSI_026413-RA
5	4846	32567635	0	32565144	32570126	BUSI_026401-RA
5	4845	32600737.5	0	32594618	32606857	BUSI_026405-RA
5	4845	32678929	0	32677183	32680675	BUSI_026417-RA
5	4845	32589280	0	32587485	32591075	BUSI_026404-RA
5	4845	32687281	0	32684418	32690144	BUSI_026418-RA
5	4844	32837895.5	0	32831437	32844354	BUSI_026432-RA
5	5040	32728398	0	32726141	32730655	BUSI_026422-RA
5	4843	32950294.5	0	32949244	32951345	BUSI_026443-RA
5	4843	32943190	0	32941668	32944712	BUSI_026442-RA
5	5039	32779033	0	32778841	32779225	BUSI_026429-RA
6	5039	3635049.5	0	3633242	3636857	BUSI_019377-RA
6	5038	3556036	0	3555655	3556417	BUSI_019368-RA
5	2774	32660512	0	32660033	32660991	BUSI_026414-RA
5	2774	32571132	0	32570653	32571611	BUSI_026402-RA
6	5037	6506027	0	6504888	6507166	BUSI_019673-RA
5	4842	32969986.5	0	32968330	32971643	BUSI_026445-RA
5	4841	33569252	0	33566096	33572408	BUSI_026492-RA
5	5036	29165300.5	0	29160181	29170420	BUSI_026104-RA
6	4840	3077791	0	3075390	3080192	BUSI_019337-RA
5	4840	33546635	0	33543935	33549335	BUSI_026490-RA
5	2777	32875513.5	0	32873467	32877560	BUSI_026437-RA
6	2777	3592822.5	0	3588261	3597384	BUSI_019371-RA
6	2775	3821610.5	0	3820232	3822989	BUSI_019399-RA
6	2775	3752033.5	0	3751752	3752315	BUSI_019386-RA
6	2775	3831029.5	0	3830359	3831700	BUSI_019401-RA
5	2776	32767866	0	32766107	32769625	BUSI_026428-RA
5	2776	32763023	0	32759942	32766104	BUSI_026427-RA
3	7848	864862.5	0	864395	865330	BUSI_009866-RA
3	170	1658589.5	0	1655347	1661832	BUSI_009940-RA
14	170	931141	0	927580	934702	BUSI_017242-RA
14	170	1043805	0	1040205	1047405	BUSI_017253-RA
3	202	855302.5	0	853721	856884	BUSI_009864-RA
3	202	1350186.5	0	1344825	1355548	BUSI_009910-RA
14	655	315349.5	0	312820	317879	BUSI_017186-RA
3	655	679290.5	0	676500	682081	BUSI_009849-RA
3	657	1368045.5	0	1366887	1369204	BUSI_009912-RA
14	8929	13167610	0	13166889	13168331	BUSI_018358-RA
3	658	1327122.5	0	1325323	1328922	BUSI_009906-RA
14	658	560068.5	0	556396	563741	BUSI_017208-RA
14	3554	3328287	0	3327518	3329056	BUSI_017516-RA
3	659	1310702.5	0	1308764	1312641	BUSI_009905-RA
5	75	33647444	0	33644407	33650481	BUSI_026498-RA
7	75	7389507.5	0	7387691	7391324	BUSI_014351-RA
6	75	3052873	0	3049602	3056144	BUSI_019334-RA
3	75	1711231.5	0	1707366	1715097	BUSI_009948-RA
14	75	1106902	0	1104148	1109656	BUSI_017258-RA
3	74	1895826	0	1895372	1896280	BUSI_009966-RA
14	74	1202795.5	0	1202454	1203137	BUSI_017267-RA
3	74	1869340.5	0	1866005	1872676	BUSI_009964-RA
14	74	1247476.5	0	1246782	1248171	BUSI_017274-RA
3	2881	10298144.5	0	10295129	10301160	BUSI_010785-RA
3	662	1680589.5	0	1679078	1682101	BUSI_009942-RA
3	663	1693165.5	0	1690713	1695618	BUSI_009945-RA
3	6637	15048081.5	0	15046873	15049290	BUSI_011058-RA
10	6637	2689483	0	2688518	2690448	BUSI_021119-RA
14	8833	13197689	0	13196956	13198422	BUSI_018360-RA
3	1835	1983481.5	0	1978990	1987973	BUSI_009979-RA
3	1833	2131167.5	0	2127138	2135197	BUSI_009997-RA
14	1833	1411373	0	1410376	1412370	BUSI_017294-RA
14	1833	1493008.5	0	1484233	1501784	BUSI_017305-RA
14	1833	1503589	0	1503071	1504107	BUSI_017306-RA
3	1833	2142342.5	0	2139480	2145205	BUSI_009999-RA
3	1833	2350084	0	2347257	2352911	BUSI_010023-RA
14	1833	1476752.5	0	1474439	1479066	BUSI_017303-RA
14	1833	750919	0	750402	751436	BUSI_017228-RA
3	1831	2430793	0	2423850	2437736	BUSI_010032-RA
3	1831	2436364	0	2434942	2437786	BUSI_010033-RA
3	1831	2217939	0	2215838	2220040	BUSI_010008-RA
3	1831	2227596	0	2225181	2230011	BUSI_010009-RA
3	1830	2445028.5	0	2439941	2450116	BUSI_010034-RA
3	1830	2239046	0	2233773	2244319	BUSI_010010-RA
14	1828	1588943.5	0	1586567	1591320	BUSI_017319-RA
3	6329	2674762	0	2673256	2676268	BUSI_010060-RA
3	7534	2668605	0	2667510	2669700	BUSI_010059-RA
3	7548	2987367.5	0	2984733	2990002	BUSI_010078-RA
3	7532	5409479	0	5399744	5419214	BUSI_010318-RA
3	6327	21962644	0	21961133	21964155	BUSI_011264-RA
14	7527	13708259	0	13706597	13709921	BUSI_018390-RA
3	1823	721772	0	716753	726791	BUSI_009853-RA
3	7526	14440164	0	14439317	14441011	BUSI_011029-RA
14	7526	12805387.5	0	12804484	12806291	BUSI_018342-RA
3	99	2996210	0	2992790	2999630	BUSI_010080-RA
3	97	3095646.5	0	3094098	3097195	BUSI_010090-RA
14	97	2089331	0	2087119	2091543	BUSI_017372-RA
14	10892	23512018.5	0	23505107	23518930	BUSI_018647-RA
3	96	3209041	0	3208671	3209411	BUSI_010102-RA
3	1869	203786	0	202958	204614	BUSI_009805-RA
3	1780	12841500	0	12837535	12845465	BUSI_010944-RA
14	1780	10632333.5	0	10629243	10635424	BUSI_018201-RA
3	1808	4189856.5	0	4184794	4194919	BUSI_010194-RA
3	1628	6350750.5	0	6346026	6355475	BUSI_010402-RA
14	1809	3060155	0	3056364	3063946	BUSI_017487-RA
3	94	3227418.5	0	3224976	3229861	BUSI_010104-RA
3	2966	8615582.5	0	8611603	8619562	BUSI_010625-RA
3	2967	6668745	0	6667566	6669924	BUSI_010439-RA
3	2974	3136586.5	0	3131984	3141189	BUSI_010094-RA
11	2975	50052620	0	50050606	50054634	BUSI_013143-RA
5	2992	37903232.5	0	37900267	37906198	BUSI_026879-RA
14	2869	4463143	0	4462347	4463939	BUSI_017634-RA
3	2869	6862686.5	0	6862573	6862800	BUSI_010463-RA
3	2869	6885314.5	0	6884505	6886124	BUSI_010467-RA
14	2869	4486965.5	0	4486654	4487277	BUSI_017637-RA
14	3486	6668443	0	6665173	6671713	BUSI_017849-RA
14	187	2697515	0	2696947	2698083	BUSI_017444-RA
14	187	2774041.5	0	2773431	2774652	BUSI_017455-RA
3	187	4645408.5	0	4644923	4645894	BUSI_010241-RA
14	3481	7926338	0	7921327	7931349	BUSI_017976-RA
14	3479	4567715	0	4564001	4571429	BUSI_017642-RA
2	2534	29784449.5	1	29782447	29786452	BUSI_004046-RA
2	2533	29701739	1	29696943	29706535	BUSI_004037-RA
2	613	25909887	1	25907100	25912674	BUSI_003722-RA
2	613	29688446	1	29686158	29690734	BUSI_004035-RA
1	612	34270455	1	34268626	34272284	BUSI_001380-RA
2	611	29400846	1	29399255	29402437	BUSI_004013-RA
1	611	33754153	1	33753331	33754975	BUSI_001340-RA
1	7398	40220164	1	40214604	40225724	BUSI_001797-RA
1	5937	36696278	1	36692958	36699598	BUSI_001570-RA
1	6029	35870416.5	1	35869525	35871308	BUSI_001508-RA
1	8484	35902679	1	35901704	35903654	BUSI_001510-RA
2	8484	26997003.5	1	26996432	26997575	BUSI_003830-RA
1	5813	36351943.5	1	36348146	36355741	BUSI_001543-RA
9	13065	23257313	1	23244525	23270101	BUSI_006842-RA
1	7397	13701239	1	13699870	13702608	BUSI_000319-RA
2	484	26677962	1	26677227	26678697	BUSI_003794-RA
1	484	36042209.5	1	36041557	36042862	BUSI_001521-RA
1	5808	35965284.5	1	35948042	35982527	BUSI_001514-RA
1	483	36029907	1	36028854	36030960	BUSI_001519-RA
1	483	36031381.5	1	36030969	36031794	BUSI_001520-RA
2	483	26636112.5	1	26635414	26636811	BUSI_003790-RA
1	483	36065854.5	1	36062212	36069497	BUSI_001524-RA
2	483	26734467	1	26731983	26736951	BUSI_003802-RA
2	483	26629862.5	1	26628899	26630826	BUSI_003789-RA
2	483	26690800	1	26689922	26691678	BUSI_003795-RA
1	5131	36050183	1	36047270	36053096	BUSI_001523-RA
2	5129	33934113.5	1	33930257	33937970	BUSI_004355-RA
1	481	35780856.5	1	35767128	35794585	BUSI_001499-RA
2	5807	26724186	1	26723704	26724668	BUSI_003801-RA
2	5805	26922976.5	1	26920386	26925567	BUSI_003820-RA
1	594	35836230	1	35833765	35838695	BUSI_001503-RA
1	8482	27864133	1	27862933	27865333	BUSI_000918-RA
2	8482	34569484.5	1	34568018	34570951	BUSI_004392-RA
1	6027	35703964	1	35700082	35707846	BUSI_001495-RA
1	5909	35738876	1	35733424	35744328	BUSI_001497-RA
1	591	32573424	1	32573242	32573606	BUSI_001251-RA
2	2654	27777865	1	27776923	27778807	BUSI_003889-RA
1	2653	24274027.5	1	24271310	24276745	BUSI_000691-RA
2	2540	30076332	1	30075575	30077089	BUSI_004070-RA
2	6567	27798511.5	1	27796521	27800502	BUSI_003891-RA
1	6566	34830141.5	1	34829492	34830791	BUSI_001421-RA
2	2539	29945344	1	29942661	29948027	BUSI_004059-RA
1	2615	44947657.5	1	44946078	44949237	BUSI_002108-RA
2	2610	26322536	1	26321301	26323771	BUSI_003757-RA
2	6032	29933597.5	1	29933243	29933952	BUSI_004057-RA
2	6031	25977899	1	25976464	25979334	BUSI_003728-RA
1	6030	36523709	1	36521282	36526136	BUSI_001556-RA
9	467	10737450.5	1	10736816	10738085	BUSI_006215-RA
11	467	45499825.5	1	45499128	45500523	BUSI_012812-RA
10	467	8791932	1	8788520	8795344	BUSI_021670-RA
10	466	7999729	1	7998999	8000459	BUSI_021597-RA
10	466	8704910	1	8704735	8705085	BUSI_021662-RA
1	1392	40020839.5	1	40018264	40023415	BUSI_001783-RA
2	5898	29625340.5	1	29614775	29635906	BUSI_004032-RA
2	5897	29530811.5	1	29528708	29532915	BUSI_004026-RA
2	5896	33279893.5	1	33276384	33283403	BUSI_004308-RA
2	5895	33335378.5	1	33334296	33336461	BUSI_004314-RA
1	9265	35254827	1	35253475	35256179	BUSI_001460-RA
1	6045	30895412	1	30892415	30898409	BUSI_001118-RA
1	6045	30935010.5	1	30932638	30937383	BUSI_001121-RA
2	1386	28684689	1	28679245	28690133	BUSI_003955-RA
1	1386	33268301.5	1	33265554	33271049	BUSI_001293-RA
2	5873	29017683	1	29016722	29018644	BUSI_003985-RA
2	5873	28942084	1	28941120	28943048	BUSI_003974-RA
1	5872	33348072.5	1	33345537	33350608	BUSI_001305-RA
2	9257	30831591	1	30825485	30837697	BUSI_004126-RA
1	5868	33313872	1	33310804	33316940	BUSI_001298-RA
2	5865	28662995	1	28660444	28665546	BUSI_003954-RA
2	603	26010191.5	1	26009333	26011050	BUSI_003731-RA
2	603	26008457.5	1	26007591	26009324	BUSI_003730-RA
2	2560	32660828	1	32656401	32665255	BUSI_004259-RA
1	522	32710421.5	1	32710024	32710819	BUSI_001263-RA
2	8369	11445988.5	1	11435035	11456942	BUSI_003236-RA
2	5225	35736503	1	35732410	35740596	BUSI_004461-RA
1	5225	26893187.5	1	26893025	26893350	BUSI_000844-RA
11	518	13776204	1	13775982	13776426	BUSI_011757-RA
2	518	28200273.5	1	28188042	28212505	BUSI_003915-RA
2	5362	38103569.5	1	38102824	38104315	BUSI_004578-RA
1	5259	22193725	1	22191791	22195659	BUSI_000613-RA
1	5272	31744414.5	1	31740969	31747860	BUSI_001197-RA
1	5272	31645243.5	1	31641845	31648642	BUSI_001185-RA
2	1367	30819809	1	30815779	30823839	BUSI_004125-RA
1	5271	38052199	1	38050157	38054241	BUSI_001647-RA
1	5344	31376967	1	31376323	31377611	BUSI_001164-RA
2	5344	31161720.5	1	31161084	31162357	BUSI_004153-RA
12	5344	34027986	1	34027332	34028640	BUSI_023466-RA
2	5343	32782017.5	1	32775570	32788465	BUSI_004269-RA
2	9696	30619857	1	30617769	30621945	BUSI_004109-RA
1	7274	43576544	1	43575737	43577351	BUSI_002009-RA
1	7717	29895976	1	29884529	29907423	BUSI_001057-RA
11	5177	52942615.5	1	52937121	52948110	BUSI_013400-RA
1	5177	30701979	1	30696567	30707391	BUSI_001103-RA
1	5176	30784504.5	1	30779787	30789222	BUSI_001109-RA
1	1358	36412241	1	36404936	36419546	BUSI_001547-RA
1	2551	25826755.5	1	25822930	25830581	BUSI_000777-RA
2	5172	32072397	1	32066375	32078419	BUSI_004228-RA
1	5171	31206757.5	1	31206082	31207433	BUSI_001143-RA
1	5169	30265907.5	1	30261405	30270410	BUSI_001078-RA
2	5170	32177610.5	1	32174914	32180307	BUSI_004232-RA
1	5170	30563945.5	1	30563340	30564551	BUSI_001095-RA
1	5170	30585113	1	30579856	30590370	BUSI_001096-RA
1	5170	31176143	1	31174351	31177935	BUSI_001141-RA
2	5173	32059403.5	1	32058125	32060682	BUSI_004227-RA
1	5351	21750835	1	21749096	21752574	BUSI_000591-RA
1	5351	21435480	1	21433725	21437235	BUSI_000578-RA
2	1357	26365204.5	1	26364573	26365836	BUSI_003764-RA
9	1357	1970757	1	1970287	1971227	BUSI_005379-RA
1	1357	36358416.5	1	36357907	36358926	BUSI_001544-RA
2	5981	30763652	1	30761903	30765401	BUSI_004119-RA
2	5982	30722929.5	1	30719631	30726228	BUSI_004114-RA
2	6043	32706588.5	1	32703889	32709288	BUSI_004263-RA
2	499	31873448	1	31869719	31877177	BUSI_004208-RA
2	499	31868192.5	1	31867998	31868387	BUSI_004207-RA
2	5174	31916221	1	31913250	31919192	BUSI_004213-RA
1	491	31354613.5	1	31352689	31356538	BUSI_001162-RA
1	491	29542168.5	1	29536704	29547633	BUSI_001034-RA
1	5166	29701466.5	1	29699529	29703404	BUSI_001043-RA
2	5165	32722898	1	32719320	32726476	BUSI_004264-RA
1	5163	29624587	1	29600590	29648584	BUSI_001039-RA
1	5162	29336849	1	29331861	29341837	BUSI_001023-RA
1	5161	29305767.5	1	29297892	29313643	BUSI_001021-RA
2	5161	33020254	1	33014515	33025993	BUSI_004290-RA
1	9611	66386892.5	1	66383899	66389886	BUSI_002671-RA
2	5160	33057608	1	33055976	33059240	BUSI_004292-RA
1	5160	29295473.5	1	29293648	29297299	BUSI_001020-RA
2	7248	34267974.5	1	34264206	34271743	BUSI_004370-RA
2	5157	33262241	1	33256466	33268016	BUSI_004305-RA
1	5157	28876109.5	1	28871336	28880883	BUSI_000992-RA
1	5156	28841058.5	1	28839918	28842199	BUSI_000990-RA
1	1377	28429797.5	1	28428843	28430752	BUSI_000952-RA
1	1377	28212989.5	1	28212036	28213943	BUSI_000939-RA
2	1377	33806233.5	1	33805225	33807242	BUSI_004344-RA
2	5338	35691621.5	1	35690447	35692796	BUSI_004458-RA
2	544	33185855.5	1	33182985	33188726	BUSI_004300-RA
1	5155	28665800	1	28662462	28669138	BUSI_000975-RA
1	5155	28777543.5	1	28774222	28780865	BUSI_000986-RA
1	5153	28518707.5	1	28514491	28522924	BUSI_000961-RA
6	7247	39496095.5	1	39494168	39498023	BUSI_020691-RA
6	4829	6514486.5	2	6509988	6518985	BUSI_019674-RA
6	5068	6290058.5	2	6289626	6290491	BUSI_019649-RA
5	766	30186501.5	2	30181925	30191078	BUSI_026191-RA
6	766	6043025.5	2	6038324	6047727	BUSI_019632-RA
1	6614	42482151.5	2	42481265	42483038	BUSI_001930-RA
6	1278	6258490	2	6255412	6261568	BUSI_019646-RA
5	7329	32883624.5	2	32878181	32889068	BUSI_026438-RA
6	5609	6205062.5	2	6202786	6207339	BUSI_019638-RA
6	765	363773.5	2	360962	366585	BUSI_019047-RA
5	5438	34807432.5	2	34804848	34810017	BUSI_026613-RA
6	5438	562902	2	560745	565059	BUSI_019071-RA
5	8393	28698807.5	2	28694419	28703196	BUSI_026078-RA
5	5606	30202386	2	30197094	30207678	BUSI_026193-RA
6	764	338619	2	336643	340595	BUSI_019042-RA
5	764	38262310	2	38260524	38264096	BUSI_026916-RA
12	764	31861790	2	31860600	31862980	BUSI_023309-RA
6	729	5864024	2	5863209	5864839	BUSI_019611-RA
6	730	5947035	2	5946405	5947665	BUSI_019621-RA
5	730	30022238.5	2	30021367	30023110	BUSI_026183-RA
6	4824	5997710.5	2	5996580	5998841	BUSI_019627-RA
5	5063	29958747.5	2	29956326	29961169	BUSI_026176-RA
6	4822	5977344	2	5974697	5979991	BUSI_019624-RA
6	4821	5958925	2	5955617	5962233	BUSI_019622-RA
6	728	5848406.5	2	5846859	5849954	BUSI_019610-RA
5	728	29883969	2	29883411	29884527	BUSI_026162-RA
5	2725	29757870.5	2	29756732	29759009	BUSI_026149-RA
5	2724	30549469	2	30546258	30552680	BUSI_026219-RA
13	4716	27456596.5	2	27453103	27460090	BUSI_024603-RA
13	4716	27781971.5	2	27777421	27786522	BUSI_024633-RA
7	4805	21389117.5	2	21381485	21396750	BUSI_014924-RA
13	4715	33934519.5	2	33932890	33936149	BUSI_025011-RA
7	4715	3835530	2	3834872	3836188	BUSI_014042-RA
7	4715	3843984	2	3840601	3847367	BUSI_014044-RA
13	4714	34103657	2	34101085	34106229	BUSI_025030-RA
13	4797	26311813	2	26308771	26314855	BUSI_024512-RA
7	4800	5396974	2	5388947	5405001	BUSI_014199-RA
7	4800	5549260.5	2	5540716	5557805	BUSI_014211-RA
10	275	6608659.5	2	6606244	6611075	BUSI_021466-RA
4	275	7208775	2	7206421	7211129	BUSI_008590-RA
13	9112	27262522	2	27259015	27266029	BUSI_024592-RA
13	4793	35869549	2	35868312	35870786	BUSI_025185-RA
7	10804	6525141	2	6520248	6530034	BUSI_014301-RA
13	6114	26431721	2	26416487	26446955	BUSI_024522-RA
13	6114	26186104	2	26183612	26188596	BUSI_024503-RA
13	6114	26204267	2	26192670	26215864	BUSI_024504-RA
3	90	3565575	2	3560982	3570168	BUSI_010135-RA
14	90	3337069	2	3333613	3340525	BUSI_017518-RA
3	1851	3307143.5	2	3304007	3310280	BUSI_010116-RA
3	91	3354891	2	3352427	3357355	BUSI_010119-RA
3	91	3532293.5	2	3532102	3532485	BUSI_010130-RA
11	91	50041143	2	50038712	50043574	BUSI_013142-RA
7	91	5088118.5	2	5086337	5089900	BUSI_014170-RA
13	91	26265809	2	26263458	26268160	BUSI_024509-RA
3	93	3251823	2	3249378	3254268	BUSI_010109-RA
11	93	50114547	2	50113017	50116077	BUSI_013148-RA
14	674	1983829	2	1980808	1986850	BUSI_017363-RA
14	2972	2107121	2	2104722	2109520	BUSI_017375-RA
3	2969	3321894.5	2	3314122	3329667	BUSI_010117-RA
3	2968	3289896.5	2	3284931	3294862	BUSI_010115-RA
6	8817	1429459.5	2	1420231	1438688	BUSI_019173-RA
3	98	3053649	2	3050670	3056628	BUSI_010084-RA
14	98	1914341	2	1911779	1916903	BUSI_017353-RA
3	98	2963602	2	2961305	2965899	BUSI_010076-RA
14	8930	2907293	2	2906341	2908245	BUSI_017472-RA
11	95	50129962	2	50128958	50130966	BUSI_013149-RA
11	95	50235974.5	2	50234955	50236994	BUSI_013160-RA
3	95	3211200.5	2	3210032	3212369	BUSI_010103-RA
14	673	1956474.5	2	1954802	1958147	BUSI_017358-RA
3	2945	3077410	2	3075913	3078907	BUSI_010087-RA
5	8818	36745526	2	36742882	36748170	BUSI_026774-RA
3	2973	3125786.5	2	3121751	3129822	BUSI_010093-RA
3	88	482966	2	482647	483285	BUSI_009822-RA
14	88	129431.5	2	129153	129710	BUSI_017173-RA
14	88	134886.5	2	134191	135582	BUSI_017174-RA
3	88	501553	2	501039	502067	BUSI_009825-RA
14	132	3279586.5	2	3278743	3280430	BUSI_017511-RA
14	132	3250176	2	3249086	3251266	BUSI_017506-RA
3	3552	3575558	2	3571948	3579168	BUSI_010136-RA
14	3551	3309740	2	3306323	3313157	BUSI_017513-RA
14	3550	1675200.5	2	1672544	1677857	BUSI_017327-RA
14	3572	3276489.5	2	3275665	3277314	BUSI_017510-RA
3	3549	15740187	2	15738753	15741621	BUSI_011100-RA
14	3549	14857785.5	2	14856331	14859240	BUSI_018456-RA
3	6808	5454158.5	2	5450006	5458311	BUSI_010321-RA
14	3451	8479740	2	8478925	8480555	BUSI_018025-RA
3	3451	11263769	2	11263393	11264145	BUSI_010846-RA
3	3472	3909324	2	3905901	3912747	BUSI_010166-RA
3	3470	4170312.5	2	4169571	4171054	BUSI_010193-RA
14	1554	7170986.5	2	7169259	7172714	BUSI_017897-RA
14	1554	7357575.5	2	7355857	7359294	BUSI_017917-RA
3	3569	3938399	2	3935357	3941441	BUSI_010169-RA
3	3569	4242761	2	4239731	4245791	BUSI_010198-RA
14	3567	2039980.5	2	2034329	2045632	BUSI_017368-RA
14	3468	2890047.5	2	2888577	2891518	BUSI_017470-RA
3	3468	4077291	2	4073828	4080754	BUSI_010181-RA
3	719	3816796.5	2	3816605	3816988	BUSI_010155-RA
14	719	3196617.5	2	3194979	3198256	BUSI_017500-RA
13	8696	26800318	2	26793849	26806787	BUSI_024548-RA
7	2226	10712088.5	2	10710197	10713980	BUSI_014573-RA
11	2226	46120966.5	2	46097594	46144339	BUSI_012843-RA
7	350	11361638	2	11359300	11363976	BUSI_014613-RA
13	350	31106230	2	31104577	31107883	BUSI_024845-RA
13	2223	31681246.5	2	31666603	31695890	BUSI_024880-RA
4	7593	2455007	2	2452088	2457926	BUSI_008163-RA
7	2221	10761806.5	2	10755710	10767903	BUSI_014578-RA
7	2221	10829309	2	10823134	10835484	BUSI_014580-RA
7	6459	11652660.5	2	11642353	11662968	BUSI_014637-RA
13	2215	31369627.5	2	31365793	31373462	BUSI_024864-RA
7	2213	11125804.5	2	11124831	11126778	BUSI_014603-RA
13	2212	31075378	2	31075167	31075589	BUSI_024843-RA
7	2212	11368221	2	11367707	11368735	BUSI_014614-RA
13	2167	30458042	2	30452372	30463712	BUSI_024827-RA
7	2208	11555537.5	2	11551107	11559968	BUSI_014629-RA
13	414	30438904	2	30432487	30445321	BUSI_024826-RA
13	2207	28147414.5	2	28145232	28149597	BUSI_024652-RA
13	2206	28214934	2	28211528	28218340	BUSI_024657-RA
7	343	11947003.5	2	11941801	11952206	BUSI_014654-RA
13	6171	31118137.5	2	31109554	31126721	BUSI_024846-RA
13	6169	38799307.5	2	38799026	38799589	BUSI_025399-RA
7	2132	8303399	2	8300272	8306526	BUSI_014402-RA
13	7470	28769678.5	2	28762543	28776814	BUSI_024694-RA
13	1237	28892283	2	28883805	28900761	BUSI_024700-RA
7	1237	12631291.5	2	12625578	12637005	BUSI_014694-RA
2	7440	21911496.5	2	21899202	21923791	BUSI_003554-RA
7	6140	12479017.5	2	12478541	12479494	BUSI_014684-RA
7	6139	12451788	2	12451405	12452171	BUSI_014683-RA
13	6139	29320541.5	2	29320098	29320985	BUSI_024731-RA
7	6157	6273269.5	2	6272040	6274499	BUSI_014286-RA
13	6156	29441323.5	2	29438554	29444093	BUSI_024740-RA
7	385	5759437	2	5758887	5759987	BUSI_014232-RA
7	385	5753132.5	2	5750116	5756149	BUSI_014231-RA
13	385	29972358.5	2	29966240	29978477	BUSI_024790-RA
13	7622	35727055	2	35726117	35727993	BUSI_025172-RA
7	2265	6016014	2	6014844	6017184	BUSI_014258-RA
7	7637	14092845.5	2	14084807	14100884	BUSI_014729-RA
7	2264	8450634	2	8448552	8452716	BUSI_014411-RA
13	384	30253658	2	30252201	30255115	BUSI_024804-RA
13	384	30240552.5	2	30234691	30246414	BUSI_024803-RA
13	384	30231609.5	2	30228692	30234527	BUSI_024802-RA
13	9648	27020249.5	2	27020067	27020432	BUSI_024571-RA
13	1232	28373477.5	2	28372548	28374407	BUSI_024668-RA
7	1232	5676585	2	5673989	5679181	BUSI_014222-RA
13	1232	28378052	2	28375374	28380730	BUSI_024669-RA
13	383	30267670.5	2	30266612	30268729	BUSI_024807-RA
13	9647	36567693	2	36565164	36570222	BUSI_025241-RA
14	2909	4676334	3	4671155	4681513	BUSI_017658-RA
14	2909	4437388	3	4432136	4442640	BUSI_017632-RA
2	501	31706083.5	3	31705823	31706344	BUSI_004195-RA
1	501	30886750.5	3	30886489	30887012	BUSI_001116-RA
12	501	34442632	3	34442341	34442923	BUSI_023503-RA
12	501	34346304	3	34346017	34346591	BUSI_023492-RA
8	501	3917843.5	3	3917560	3918127	BUSI_015753-RA
1	5175	31049025.5	3	31048582	31049469	BUSI_001131-RA
2	5175	31904867	3	31904401	31905333	BUSI_004212-RA
2	5178	31426134.5	3	31425872	31426397	BUSI_004172-RA
1	9612	62883639	3	62880333	62886945	BUSI_002635-RA
2	1359	31674489	3	31674066	31674912	BUSI_004193-RA
1	1361	31328601.5	3	31327194	31330009	BUSI_001158-RA
2	1361	31216074	3	31214833	31217315	BUSI_004160-RA
2	5180	31388500	3	31378109	31398891	BUSI_004169-RA
2	5180	31381128	3	31378393	31383863	BUSI_004170-RA
1	5180	30666385.5	3	30660527	30672244	BUSI_001101-RA
1	1362	31332887	3	31332004	31333770	BUSI_001159-RA
2	5181	31164612	3	31163012	31166212	BUSI_004154-RA
2	5181	31168456.5	3	31166624	31170289	BUSI_004155-RA
2	574	24240286.5	3	24240119	24240454	BUSI_003640-RA
1	8789	39487377	3	39479705	39495049	BUSI_001744-RA
2	507	35451909.5	3	35450263	35453556	BUSI_004442-RA
12	507	33919667	3	33917316	33922018	BUSI_023453-RA
1	507	30643460.5	3	30628131	30658790	BUSI_001100-RA
1	507	31298032.5	3	31296801	31299264	BUSI_001154-RA
1	507	31272315.5	3	31269962	31274669	BUSI_001151-RA
1	507	27327555	3	27325696	27329414	BUSI_000881-RA
1	5325	39367735.5	3	39364258	39371213	BUSI_001736-RA
1	5325	39394863.5	3	39392588	39397139	BUSI_001737-RA
1	5326	39413474.5	3	39409586	39417363	BUSI_001738-RA
2	5270	21275625.5	3	21273432	21277819	BUSI_003522-RA
1	5270	38067496.5	3	38066622	38068371	BUSI_001649-RA
2	1366	31016281	3	31013766	31018796	BUSI_004146-RA
2	508	33177765	3	33177335	33178195	BUSI_004299-RA
12	508	33929606.5	3	33928751	33930462	BUSI_023454-RA
1	508	31282208	3	31281361	31283055	BUSI_001152-RA
2	509	30856092.5	3	30855459	30856726	BUSI_004129-RA
2	509	30854519	3	30853963	30855075	BUSI_004128-RA
1	509	31602354.5	3	31601875	31602834	BUSI_001182-RA
1	509	31702258.5	3	31698507	31706010	BUSI_001192-RA
1	509	31596908.5	3	31592324	31601493	BUSI_001181-RA
2	509	30867922.5	3	30865597	30870248	BUSI_004130-RA
1	509	31708516	3	31708038	31708994	BUSI_001194-RA
2	1368	30802188	3	30798558	30805818	BUSI_004124-RA
1	1368	31758606.5	3	31752826	31764387	BUSI_001198-RA
2	7376	54762466	3	54759457	54765475	BUSI_004986-RA
2	5875	29020993	3	29019499	29022487	BUSI_003986-RA
2	5875	28945398.5	3	28943909	28946888	BUSI_003975-RA
2	5877	30613322.5	3	30613084	30613561	BUSI_004108-RA
1	5878	31994398.5	3	31991307	31997490	BUSI_001215-RA
1	9256	24742814.5	3	24742127	24743502	BUSI_000733-RA
2	5879	30552625	3	30550962	30554288	BUSI_004105-RA
2	5880	30547532.5	3	30547235	30547830	BUSI_004104-RA
2	5881	30536825	3	30533062	30540588	BUSI_004102-RA
1	516	32022901	3	32021786	32024016	BUSI_001220-RA
11	516	13673194.5	3	13671869	13674520	BUSI_011749-RA
1	516	32028308.5	3	32026067	32030550	BUSI_001221-RA
2	516	28155629.5	3	28154311	28156948	BUSI_003914-RA
1	2508	31934374.5	3	31933416	31935333	BUSI_001212-RA
6	2509	6807602	3	6806154	6809050	BUSI_019698-RA
11	585	13746232.5	3	13744793	13747672	BUSI_011754-RA
1	585	32088432.5	3	32087120	32089745	BUSI_001227-RA
2	585	28099836.5	3	28098419	28101254	BUSI_003910-RA
2	586	28322302	3	28317995	28326609	BUSI_003923-RA
1	586	32204770	3	32201430	32208110	BUSI_001230-RA
2	586	28307720	3	28306340	28309100	BUSI_003922-RA
2	2512	28289232.5	3	28282963	28295502	BUSI_003921-RA
1	2514	32250622.5	3	32247121	32254124	BUSI_001234-RA
2	2514	28385330	3	28383351	28387309	BUSI_003930-RA
2	587	28356930	3	28351904	28361956	BUSI_003927-RA
2	1378	33316856	3	33313290	33320422	BUSI_004311-RA
1	1381	32563618.5	3	32563207	32564030	BUSI_001249-RA
2	5234	28589872.5	3	28586918	28592827	BUSI_003945-RA
2	5235	28594796	3	28593659	28595933	BUSI_003946-RA
2	7250	33092278	3	33078210	33106346	BUSI_004294-RA
2	5238	28710598.5	3	28709523	28711674	BUSI_003957-RA
1	7251	29501900.5	3	29498659	29505142	BUSI_001031-RA
1	5274	31804918.5	3	31803750	31806087	BUSI_001201-RA
1	5275	33507081	3	33502450	33511712	BUSI_001322-RA
12	857	34491945	3	34489397	34494493	BUSI_023514-RA
8	857	4133193	3	4129402	4136984	BUSI_015764-RA
12	3133	35067981	3	35061340	35074622	BUSI_023568-RA
8	3136	4556542	3	4547703	4565381	BUSI_015798-RA
8	3136	4461500.5	3	4452749	4470252	BUSI_015787-RA
1	860	33717937.5	3	33714408	33721467	BUSI_001337-RA
12	860	34991492.5	3	34986197	34996788	BUSI_023561-RA
12	860	34966175.5	3	34965173	34967178	BUSI_023558-RA
8	860	4652673.5	3	4651881	4653466	BUSI_015805-RA
14	9070	5536338.5	3	5534858	5537819	BUSI_017746-RA
8	9070	9862472.5	3	9860990	9863955	BUSI_016208-RA
12	4326	32343738.5	3	32336598	32350879	BUSI_023349-RA
8	4328	4337276	3	4334299	4340253	BUSI_015776-RA
12	8040	32210847	3	32205072	32216622	BUSI_023336-RA
8	4330	4212700	3	4212120	4213280	BUSI_015768-RA
8	4332	3982585.5	3	3981160	3984011	BUSI_015760-RA
12	7025	38392968.5	3	38389687	38396250	BUSI_023840-RA
8	7026	3926852	3	3925664	3928040	BUSI_015755-RA
8	841	16514314	3	16512126	16516502	BUSI_016537-RA
12	841	36635053	3	36629718	36640388	BUSI_023695-RA
12	841	36679497.5	3	36676772	36682223	BUSI_023699-RA
8	841	16656182.5	3	16655976	16656389	BUSI_016551-RA
8	6748	17734894.5	3	17733608	17736181	BUSI_016615-RA
6	7787	678376	3	675070	681682	BUSI_019081-RA
12	7788	35681054	3	35674925	35687183	BUSI_023614-RA
8	6749	17611216	3	17599481	17622951	BUSI_016601-RA
8	6749	18701507	3	18696477	18706537	BUSI_016660-RA
8	6749	17659424.5	3	17658158	17660691	BUSI_016606-RA
12	6749	17778891	3	17775548	17782234	BUSI_022919-RA
12	4378	33377387.5	3	33375305	33379470	BUSI_023416-RA
12	4377	33347315.5	3	33335590	33359041	BUSI_023414-RA
8	937	3316660	3	3315968	3317352	BUSI_015684-RA
12	937	33388554.5	3	33386542	33390567	BUSI_023417-RA
11	11511	41125555	3	41124092	41127018	BUSI_012510-RA
8	8015	10446735.5	3	10444337	10449134	BUSI_016250-RA
12	936	33332598	3	33327011	33338185	BUSI_023413-RA
8	936	3312902.5	3	3311749	3314056	BUSI_015683-RA
12	935	33263760.5	3	33262911	33264610	BUSI_023408-RA
12	935	33601755.5	3	33598889	33604622	BUSI_023431-RA
8	935	3570523.5	3	3568735	3572312	BUSI_015719-RA
12	4376	33310055.5	3	33306374	33313737	BUSI_023412-RA
12	4375	33299139.5	3	33294781	33303498	BUSI_023411-RA
8	4375	3301280.5	3	3298332	3304229	BUSI_015682-RA
1	934	36733636	3	36732065	36735207	BUSI_001575-RA
12	934	36841210.5	3	36838233	36844188	BUSI_023715-RA
8	934	16463300	3	16460969	16465631	BUSI_016531-RA
14	934	14936748	3	14935403	14938093	BUSI_018459-RA
1	934	36638227	3	36636485	36639969	BUSI_001564-RA
8	4374	16334353	3	16334054	16334652	BUSI_016520-RA
12	4374	37868056	3	37867773	37868339	BUSI_023797-RA
8	8034	9410807	3	9407947	9413667	BUSI_016171-RA
8	4320	1779197.5	3	1778976	1779419	BUSI_015532-RA
12	850	35588108	3	35584017	35592199	BUSI_023603-RA
8	945	15601505.5	3	15599414	15603597	BUSI_016448-RA
12	945	38219246.5	3	38217383	38221110	BUSI_023819-RA
12	4321	31110808	3	31103494	31118122	BUSI_023244-RA
12	7083	39179820.5	3	39178004	39181637	BUSI_023902-RA
12	4324	32426153	3	32425345	32426961	BUSI_023356-RA
12	8037	32845750	3	32831107	32860393	BUSI_023380-RA
14	13033	120003.5	3	112606	127401	BUSI_017172-RA
14	2832	8695937	4	8694138	8697736	BUSI_018046-RA
3	2832	11427174	4	11425371	11428977	BUSI_010860-RA
14	2830	8530820	4	8529296	8532344	BUSI_018031-RA
3	682	1632007.5	4	1627089	1636926	BUSI_009938-RA
5	682	33580661.5	4	33576560	33584763	BUSI_026493-RA
14	682	8357261.5	4	8353920	8360603	BUSI_018007-RA
3	682	10964810.5	4	10961686	10967935	BUSI_010822-RA
3	3544	1926532	4	1925903	1927161	BUSI_009971-RA
14	3447	5209083.5	4	5205842	5212325	BUSI_017717-RA
14	3448	8448990	4	8447795	8450185	BUSI_018021-RA
3	3446	7606179.5	4	7604656	7607703	BUSI_010532-RA
6	4885	5381928.5	4	5380434	5383423	BUSI_019567-RA
9	13003	14207714.5	4	14204429	14211000	BUSI_006451-RA
5	1255	28356040	4	28354347	28357733	BUSI_026047-RA
5	5072	28465598.5	4	28463981	28467216	BUSI_026056-RA
6	5025	7159710.5	4	7154342	7165079	BUSI_019723-RA
5	5026	28370105	4	28369617	28370593	BUSI_026049-RA
6	5026	7200401.5	4	7199631	7201172	BUSI_019727-RA
5	5595	33518628.5	4	33517680	33519577	BUSI_026487-RA
6	5596	7021392.5	4	7020499	7022286	BUSI_019716-RA
6	5596	7333109.5	4	7332236	7333983	BUSI_019741-RA
6	5415	7239787.5	4	7236604	7242971	BUSI_019731-RA
6	5416	7327120.5	4	7323652	7330589	BUSI_019740-RA
6	5416	7030801.5	4	7027369	7034234	BUSI_019717-RA
6	5599	6969027.5	4	6961312	6976743	BUSI_019712-RA
6	5406	7980691	4	7978950	7982432	BUSI_019791-RA
6	1262	8409487.5	4	8409251	8409724	BUSI_019828-RA
5	7229	37694414	4	37689416	37699412	BUSI_026858-RA
6	5077	8185045.5	4	8183759	8186332	BUSI_019809-RA
5	1259	28288065.5	4	28280851	28295280	BUSI_026043-RA
6	1259	7952870	4	7944681	7961059	BUSI_019789-RA
5	5076	28137318.5	4	28135119	28139518	BUSI_026036-RA
6	5075	8038079	4	8037263	8038895	BUSI_019796-RA
6	7214	42125927.5	4	42121628	42130227	BUSI_020778-RA
5	5073	28457811.5	4	28455918	28459705	BUSI_026055-RA
5	1258	28317897	4	28315343	28320451	BUSI_026046-RA
6	1258	7829557.5	4	7822949	7836166	BUSI_019778-RA
2	5403	56251230	4	56244714	56257746	BUSI_005017-RA
6	5418	7781012	4	7780015	7782009	BUSI_019774-RA
6	5598	7357459.5	4	7355660	7359259	BUSI_019744-RA
6	5598	6986396	4	6983492	6989300	BUSI_019713-RA
6	5597	6990105.5	4	6989320	6990891	BUSI_019714-RA
6	5597	7353381	4	7352468	7354294	BUSI_019743-RA
6	5594	3550925	4	3549140	3552710	BUSI_019366-RA
6	5413	8795400	4	8793953	8796847	BUSI_019855-RA
2	8374	30769855	4	30766878	30772832	BUSI_004120-RA
9	7308	15470341.5	4	15464932	15475751	BUSI_006534-RA
5	5070	28953500.5	4	28945870	28961131	BUSI_026092-RA
6	5070	6622739	4	6621784	6623694	BUSI_019683-RA
5	5070	29050041	4	29048541	29051541	BUSI_026100-RA
6	5069	6524296.5	4	6519306	6529287	BUSI_019675-RA
6	4832	6737942.5	4	6737037	6738848	BUSI_019692-RA
6	4830	6593609.5	4	6589188	6598031	BUSI_019679-RA
7	7204	1364430.5	4	1360814	1368047	BUSI_013813-RA
1	7204	72617647.5	4	72614007	72621288	BUSI_002743-RA
6	4828	6431978.5	4	6430634	6433323	BUSI_019666-RA
5	5067	29263641	4	29260850	29266432	BUSI_026111-RA
6	4827	6226507	4	6225040	6227974	BUSI_019642-RA
5	5035	29178809	4	29177084	29180534	BUSI_026105-RA
5	5034	33721001.5	4	33714478	33727525	BUSI_026504-RA
5	5033	34314215.5	4	34312552	34315879	BUSI_026561-RA
5	1279	29232278.5	4	29232010	29232547	BUSI_026108-RA
6	1279	6375584	4	6374383	6376785	BUSI_019657-RA
6	5065	6049057	4	6048272	6049842	BUSI_019633-RA
6	5064	6029007.5	4	6024312	6033703	BUSI_019630-RA
6	4825	6151328	4	6133925	6168731	BUSI_019635-RA
6	4823	5993113.5	4	5989623	5996604	BUSI_019626-RA
5	5062	29928236	4	29925566	29930906	BUSI_026172-RA
6	4820	5880474	4	5879383	5881565	BUSI_019613-RA
5	4820	29952525.5	4	29949423	29955628	BUSI_026175-RA
6	5061	5827464	4	5822617	5832311	BUSI_019608-RA
5	4818	29880394.5	4	29878317	29882472	BUSI_026161-RA
6	4818	5840729.5	4	5838918	5842541	BUSI_019609-RA
7	4818	5701724	4	5700433	5703015	BUSI_014225-RA
5	5060	29826664	4	29823100	29830228	BUSI_026156-RA
5	727	29667932	4	29665804	29670060	BUSI_026141-RA
5	727	29802024	4	29796439	29807609	BUSI_026154-RA
6	727	5726930	4	5725395	5728465	BUSI_019600-RA
6	4817	5775229.5	4	5773793	5776666	BUSI_019605-RA
6	4816	5787625	4	5780231	5795019	BUSI_019606-RA
6	5059	5706837	4	5705270	5708404	BUSI_019598-RA
6	5059	5696696	4	5696147	5697245	BUSI_019597-RA
5	4814	29855280.5	4	29852824	29857737	BUSI_026159-RA
6	4813	5651509.5	4	5649278	5653741	BUSI_019594-RA
5	4812	30618575.5	4	30616329	30620822	BUSI_026225-RA
6	5058	5496202.5	4	5491470	5500935	BUSI_019577-RA
5	5057	31000236.5	4	30997944	31002529	BUSI_026264-RA
5	5057	30817083	4	30809805	30824361	BUSI_026244-RA
5	4811	30676761.5	4	30676235	30677288	BUSI_026231-RA
5	724	30719488	4	30716529	30722447	BUSI_026235-RA
6	724	5520878.5	4	5517182	5524575	BUSI_019580-RA
5	4809	30960138	4	30958990	30961286	BUSI_026259-RA
6	4809	6299656.5	4	6297141	6302172	BUSI_019650-RA
5	4809	30772043.5	4	30770930	30773157	BUSI_026239-RA
7	4807	5632826.5	4	5628765	5636888	BUSI_014218-RA
13	4807	28429532	4	28428238	28430826	BUSI_024673-RA
5	4807	29967505	4	29965893	29969117	BUSI_026177-RA
7	4806	21406009.5	4	21398070	21413949	BUSI_014925-RA
5	1299	30850323.5	4	30849544	30851103	BUSI_026251-RA
5	1299	31041771.5	4	31037268	31046275	BUSI_026269-RA
6	1299	5184495.5	4	5183578	5185413	BUSI_019549-RA
5	4882	31089989.5	4	31087154	31092825	BUSI_026271-RA
6	4882	5132840	4	5131017	5134663	BUSI_019541-RA
5	4882	30901976.5	4	30899531	30904422	BUSI_026253-RA
5	5054	31118147.5	4	31116815	31119480	BUSI_026274-RA
5	3116	38884579.5	4	38882842	38886317	BUSI_026954-RA
12	3116	29422610	4	29420984	29424236	BUSI_023147-RA
12	9485	22324865	4	22323874	22325856	BUSI_023035-RA
8	9498	7726323.5	4	7724649	7727998	BUSI_016048-RA
8	9497	23652343.5	4	23651775	23652912	BUSI_016814-RA
5	6633	36242621	5	36240616	36244626	BUSI_026734-RA
3	679	8149294	5	8147388	8151200	BUSI_010581-RA
3	6358	15627737	5	15625220	15630254	BUSI_011091-RA
3	124	8453499	5	8450733	8456265	BUSI_010612-RA
14	124	6101222.5	5	6100671	6101774	BUSI_017789-RA
3	124	8436927	5	8435397	8438457	BUSI_010610-RA
3	1521	8467772.5	5	8462993	8472552	BUSI_010613-RA
14	122	6080101	5	6068100	6092102	BUSI_017788-RA
14	3358	5797583.5	5	5795592	5799575	BUSI_017761-RA
3	121	8334236.5	5	8333571	8334902	BUSI_010600-RA
14	120	5986270	5	5984512	5988028	BUSI_017778-RA
14	1516	5963630.5	5	5960565	5966696	BUSI_017776-RA
3	1515	8172961	5	8171467	8174455	BUSI_010585-RA
3	1514	8155890.5	5	8154216	8157565	BUSI_010582-RA
3	1512	8051415.5	5	8048233	8054598	BUSI_010573-RA
14	1509	5272503	5	5269859	5275147	BUSI_017724-RA
3	5	7758843.5	5	7758471	7759216	BUSI_010543-RA
14	5	5234548	5	5234208	5234888	BUSI_017721-RA
14	117	5163408	5	5159381	5167435	BUSI_017711-RA
3	117	7593722.5	5	7590357	7597088	BUSI_010530-RA
3	6359	15479953.5	5	15476426	15483481	BUSI_011084-RA
14	1507	5247156.5	5	5244690	5249623	BUSI_017722-RA
3	1506	7618400.5	5	7615491	7621310	BUSI_010533-RA
14	1505	5168585	5	5168191	5168979	BUSI_017712-RA
10	1504	41865654	5	41865412	41865896	BUSI_022519-RA
10	1503	8841213.5	5	8839958	8842469	BUSI_021677-RA
4	1503	49070721.5	5	49070027	49071416	BUSI_009632-RA
14	1573	4980723	5	4980145	4981301	BUSI_017690-RA
3	109	7316577.5	5	7315672	7317483	BUSI_010503-RA
14	109	4829030	5	4825936	4832124	BUSI_017679-RA
3	2850	10997988	5	10993618	11002358	BUSI_010826-RA
3	692	11948866	5	11944331	11953401	BUSI_010902-RA
3	2852	7501274	5	7499445	7503103	BUSI_010515-RA
3	162	6659304.5	5	6658709	6659900	BUSI_010437-RA
14	162	4260142.5	5	4259279	4261006	BUSI_017615-RA
3	162	6660156	5	6659978	6660334	BUSI_010438-RA
3	2868	6808046	5	6807284	6808808	BUSI_010455-RA
3	2907	4707374.5	5	4701294	4713455	BUSI_010247-RA
3	2906	6707542.5	5	6703022	6712063	BUSI_010444-RA
3	6678	6124024	5	6123531	6124517	BUSI_010377-RA
3	714	6677342	5	6676738	6677946	BUSI_010441-RA
3	714	6684251.5	5	6680302	6688201	BUSI_010442-RA
14	6677	2435487	5	2425239	2445735	BUSI_017412-RA
14	30	4146298.5	5	4143415	4149182	BUSI_017603-RA
3	157	5887469.5	5	5885898	5889041	BUSI_010356-RA
3	711	6341891	5	6339201	6344581	BUSI_010401-RA
14	1626	6661000.5	5	6659081	6662920	BUSI_017848-RA
3	1768	6264768	5	6263769	6265767	BUSI_010392-RA
3	1768	6525768.5	5	6524414	6527123	BUSI_010417-RA
14	1768	4000354	5	3998431	4002277	BUSI_017586-RA
8	1768	22869984.5	5	22868229	22871740	BUSI_016780-RA
3	1767	6183722	5	6178988	6188456	BUSI_010385-RA
3	1766	22612197	5	22609340	22615054	BUSI_011267-RA
3	1765	23086018.5	5	23083236	23088801	BUSI_011273-RA
14	24	3713148	5	3707604	3718692	BUSI_017560-RA
14	1586	3425099	5	3423759	3426439	BUSI_017534-RA
14	1586	3498772.5	5	3497433	3500112	BUSI_017546-RA
5	1713	34643466.5	5	34639831	34647102	BUSI_026596-RA
3	1713	5748781	5	5746673	5750889	BUSI_010342-RA
3	1583	5958927	5	5955853	5962001	BUSI_010363-RA
14	1583	3460728	5	3459414	3462042	BUSI_017539-RA
14	1583	3374504.5	5	3373198	3375811	BUSI_017524-RA
14	156	2204971.5	5	2200223	2209720	BUSI_017386-RA
3	1580	9302533	5	9300998	9304068	BUSI_010691-RA
14	155	2343465	5	2338686	2348244	BUSI_017401-RA
3	155	5690302.5	5	5686060	5694545	BUSI_010336-RA
3	3452	3777621	5	3745175	3810067	BUSI_010154-RA
3	3453	3670547.5	5	3669941	3671154	BUSI_010151-RA
14	3457	2326963.5	5	2325832	2328095	BUSI_017400-RA
14	3457	2287725.5	5	2283040	2292411	BUSI_017396-RA
3	3458	5464571.5	5	5462482	5466661	BUSI_010322-RA
14	152	13770648.5	5	13765538	13775759	BUSI_018394-RA
14	3460	2404056	5	2402301	2405811	BUSI_017408-RA
14	701	2570696.5	5	2570532	2570861	BUSI_017424-RA
3	701	4983243	5	4983023	4983463	BUSI_010277-RA
3	3018	5071533	5	5066673	5076393	BUSI_010284-RA
3	3017	5023639.5	5	5016808	5030471	BUSI_010281-RA
3	3016	4431476.5	5	4427928	4435025	BUSI_010217-RA
3	3016	4025040	5	4021508	4028572	BUSI_010175-RA
3	2983	4876271.5	5	4874399	4878144	BUSI_010268-RA
11	10460	43223842	5	43216807	43230877	BUSI_012669-RA
3	2901	2487850	5	2486251	2489449	BUSI_010040-RA
3	2901	2282646	5	2279375	2285917	BUSI_010016-RA
3	2900	2326637	5	2326144	2327130	BUSI_010021-RA
14	2900	1556894.5	5	1556054	1557735	BUSI_017316-RA
14	2900	1660218.5	5	1658307	1662130	BUSI_017325-RA
3	2900	2529990	5	2529039	2530941	BUSI_010044-RA
3	1565	4589573.5	5	4584090	4595057	BUSI_010234-RA
14	1799	2790477	5	2786532	2794422	BUSI_017457-RA
3	1799	4631574.5	5	4628623	4634526	BUSI_010239-RA
3	185	4510511.5	5	4508266	4512757	BUSI_010228-RA
14	185	2840102	5	2837822	2842382	BUSI_017464-RA
10	185	13903070.5	5	13901333	13904808	BUSI_021968-RA
14	185	2848886	5	2844514	2853258	BUSI_017465-RA
10	185	660969	5	658931	663007	BUSI_020883-RA
3	185	4540376	5	4539439	4541313	BUSI_010230-RA
10	185	14073002.5	5	14071701	14074304	BUSI_021988-RA
10	185	14069973.5	5	14068989	14070958	BUSI_021987-RA
14	1798	10439554.5	5	10438436	10440673	BUSI_018189-RA
3	1564	4573173.5	5	4564898	4581449	BUSI_010233-RA
3	1563	4561169	5	4559782	4562556	BUSI_010232-RA
14	1562	2876699	5	2873052	2880346	BUSI_017468-RA
8	183	10185218.5	5	10184541	10185896	BUSI_016231-RA
3	183	4106141.5	5	4105470	4106813	BUSI_010184-RA
11	1812	50283557	5	50280577	50286537	BUSI_013165-RA
14	6315	4345970	5	4345636	4346304	BUSI_017621-RA
3	6315	6720392.5	5	6720110	6720675	BUSI_010445-RA
6	182	3084036.5	5	3082146	3085927	BUSI_019338-RA
3	182	1683708	5	1682837	1684579	BUSI_009943-RA
8	182	10170789	5	10168311	10173267	BUSI_016229-RA
5	182	33527985	5	33526101	33529869	BUSI_026488-RA
3	182	4129051	5	4127302	4130800	BUSI_010187-RA
3	182	4120235.5	5	4117753	4122718	BUSI_010186-RA
3	182	4065556.5	5	4063276	4067837	BUSI_010180-RA
5	182	33002856.5	5	32999368	33006345	BUSI_026448-RA
14	2872	3137052	5	3135902	3138202	BUSI_017493-RA
3	2994	3642609	5	3640075	3645143	BUSI_010148-RA
3	1804	1515500	5	1512610	1518390	BUSI_009928-RA
3	1555	13038018	5	13033783	13042253	BUSI_010957-RA
3	1556	3930653	5	3927743	3933563	BUSI_010168-RA
14	1556	3096430.5	5	3092180	3100681	BUSI_017490-RA
3	1557	3919919	5	3915534	3924304	BUSI_010167-RA
14	1806	3156831	5	3155364	3158298	BUSI_017495-RA
3	1806	3874680.5	5	3872399	3876962	BUSI_010162-RA
3	1806	3860780	5	3852596	3868964	BUSI_010160-RA
14	1806	3144302.5	5	3141827	3146778	BUSI_017494-RA
14	1558	2986309	5	2984695	2987923	BUSI_017480-RA
14	1559	2977846	5	2974029	2981663	BUSI_017479-RA
3	179	548963.5	5	548723	549204	BUSI_009835-RA
7	8154	539758.5	6	538710	540807	BUSI_013720-RA
3	353	16702152.5	6	16696394	16707911	BUSI_011138-RA
13	353	32225382.5	6	32224140	32226625	BUSI_024913-RA
7	353	10613039	6	10611070	10615008	BUSI_014560-RA
14	353	18776702.5	6	18772291	18781114	BUSI_018559-RA
13	2077	33276195	6	33274189	33278201	BUSI_024954-RA
7	6440	5774344.5	6	5772593	5776096	BUSI_014233-RA
13	6440	29944838.5	6	29943725	29945952	BUSI_024788-RA
7	2080	4981121	6	4975249	4986993	BUSI_014160-RA
13	2081	26918058.5	6	26912176	26923941	BUSI_024558-RA
7	7607	7742015	6	7739314	7744716	BUSI_014368-RA
13	355	26957402	6	26954928	26959876	BUSI_024562-RA
7	355	4865125.5	6	4861075	4869176	BUSI_014153-RA
13	356	26933940.5	6	26932288	26935593	BUSI_024560-RA
13	356	26931114.5	6	26929992	26932237	BUSI_024559-RA
7	356	4963808	6	4962643	4964973	BUSI_014158-RA
13	6113	26497283	6	26495587	26498979	BUSI_024524-RA
7	6112	2996131.5	6	2986381	3005882	BUSI_013965-RA
7	8527	5718396.5	6	5716125	5720668	BUSI_014228-RA
13	7444	27178448.5	6	27174778	27182119	BUSI_024587-RA
7	7444	4658559	6	4653215	4663903	BUSI_014130-RA
7	7444	4606477.5	6	4602550	4610405	BUSI_014129-RA
7	7443	4415995	6	4413244	4418746	BUSI_014107-RA
2	9646	25476186	6	25472703	25479669	BUSI_003696-RA
7	6129	4708079.5	6	4706370	4709789	BUSI_014138-RA
7	6127	2626706	6	2625026	2628386	BUSI_013920-RA
7	6127	2623995	6	2622987	2625003	BUSI_013919-RA
13	7442	29123909.5	6	29117216	29130603	BUSI_024717-RA
13	6135	28411205.5	6	28407923	28414488	BUSI_024672-RA
13	6134	37590460.5	6	37586996	37593925	BUSI_025295-RA
7	403	3993071.5	6	3991682	3994461	BUSI_014057-RA
13	403	33846400.5	6	33845029	33847772	BUSI_025004-RA
7	7441	11780946.5	6	11780538	11781355	BUSI_014644-RA
13	4697	33418609.5	6	33407866	33429353	BUSI_024966-RA
7	309	4280363	6	4276779	4283947	BUSI_014090-RA
13	309	33567140	6	33560499	33573781	BUSI_024981-RA
7	309	4181263.5	6	4177678	4184849	BUSI_014078-RA
7	4694	4305675	6	4302098	4309252	BUSI_014092-RA
7	4694	4208497.5	6	4204945	4212050	BUSI_014080-RA
13	4691	33698066	6	33695957	33700175	BUSI_024990-RA
7	9109	3948483	6	3947465	3949501	BUSI_014052-RA
13	4726	33986066.5	6	33984919	33987214	BUSI_025016-RA
13	305	33991676	6	33989758	33993594	BUSI_025017-RA
13	2065	36218152.5	6	36214436	36221869	BUSI_025219-RA
13	2104	33926583.5	6	33921138	33932029	BUSI_025010-RA
7	2104	3936763.5	6	3935464	3938063	BUSI_014049-RA
13	4723	34232961	6	34231628	34234294	BUSI_025044-RA
7	6097	3810348.5	6	3808787	3811910	BUSI_014039-RA
7	6096	3800546	6	3799887	3801205	BUSI_014037-RA
13	6092	34332973.5	6	34332086	34333861	BUSI_025050-RA
13	6091	34338279.5	6	34336093	34340466	BUSI_025051-RA
13	4707	34424160	6	34421607	34426713	BUSI_025059-RA
13	4706	36721340	6	36720907	36721773	BUSI_025257-RA
7	4706	2364487	6	2364014	2364960	BUSI_013896-RA
13	6089	34502791.5	6	34496044	34509539	BUSI_025063-RA
13	6136	33287798.5	6	33287059	33288538	BUSI_024955-RA
7	6093	3727308	6	3722685	3731931	BUSI_014024-RA
7	6094	3734060.5	6	3733738	3734383	BUSI_014025-RA
7	6095	3777121	6	3776754	3777488	BUSI_014031-RA
7	4713	3758728.5	6	3756173	3761284	BUSI_014029-RA
13	4719	28398944	6	28396873	28401015	BUSI_024671-RA
7	4711	3718970.5	6	3717194	3720747	BUSI_014023-RA
7	4709	3488423	6	3487739	3489107	BUSI_014008-RA
13	4709	34368558.5	6	34367914	34369203	BUSI_025055-RA
7	7460	3221664.5	6	3219109	3224220	BUSI_013989-RA
7	399	3172732	6	3167678	3177786	BUSI_013983-RA
13	2284	36695686	6	36693139	36698233	BUSI_025255-RA
13	332	34908749.5	6	34904745	34912754	BUSI_025096-RA
7	332	3104044.5	6	3100150	3107939	BUSI_013974-RA
13	2184	29280223.5	6	29277086	29283361	BUSI_024729-RA
13	2184	29314713	6	29312695	29316731	BUSI_024730-RA
13	2185	34522703	6	34519144	34526262	BUSI_025065-RA
8	4253	8803033	6	8801706	8804360	BUSI_016123-RA
12	4385	35245146	6	35244078	35246214	BUSI_023585-RA
8	3079	9716638	6	9709793	9723483	BUSI_016196-RA
8	4212	15516409.5	6	15513314	15519505	BUSI_016437-RA
1	4212	47106613.5	6	47102464	47110763	BUSI_002218-RA
14	4214	5507524	6	5506484	5508564	BUSI_017742-RA
8	4214	9835910	6	9834881	9836939	BUSI_016204-RA
14	4215	5493333	6	5486784	5499882	BUSI_017741-RA
8	4215	9821749	6	9815149	9828349	BUSI_016203-RA
8	4217	9786389	6	9784254	9788524	BUSI_016201-RA
12	919	36334450.5	6	36329887	36339014	BUSI_023664-RA
12	920	36369310	6	36367202	36371418	BUSI_023666-RA
8	921	10479839.5	6	10466539	10493140	BUSI_016252-RA
8	3228	12211497	6	12209356	12213638	BUSI_016304-RA
8	3228	12218005	6	12217381	12218629	BUSI_016305-RA
12	922	23274286.5	6	23272713	23275860	BUSI_023039-RA
8	923	12189984.5	6	12188757	12191212	BUSI_016303-RA
3	18	8862104.5	6	8859724	8864485	BUSI_010648-RA
3	18	8865591	6	8865266	8865916	BUSI_010649-RA
14	18	6291815.5	6	6290424	6293207	BUSI_017812-RA
14	18	6296743.5	6	6296015	6297472	BUSI_017813-RA
3	2	7402445	6	7398605	7406285	BUSI_010508-RA
14	2	4855368.5	6	4849836	4860901	BUSI_017682-RA
14	3	5139660.5	6	5136383	5142938	BUSI_017709-RA
9	8980	13131960.5	6	13126210	13137711	BUSI_006388-RA
9	8979	55392990	6	55391557	55394423	BUSI_007487-RA
9	9526	17660165.5	6	17655936	17664395	BUSI_006632-RA
11	9526	37366361.5	6	37362696	37370027	BUSI_012330-RA
9	9525	17622325.5	6	17621135	17623516	BUSI_006628-RA
11	7109	51950751	7	51946153	51955349	BUSI_013313-RA
11	4538	51962967.5	7	51959346	51966589	BUSI_013314-RA
9	4540	9261596	7	9260993	9262199	BUSI_006091-RA
11	1218	48275923.5	7	48275358	48276489	BUSI_013006-RA
9	1218	7223348.5	7	7222810	7223887	BUSI_005888-RA
9	1036	9459448	7	9458388	9460508	BUSI_006108-RA
11	1036	46899819.5	7	46898735	46900904	BUSI_012897-RA
11	1125	46942989	7	46942116	46943862	BUSI_012903-RA
9	1127	9085009	7	9084756	9085262	BUSI_006068-RA
9	3860	16373582.5	7	16372429	16374736	BUSI_006573-RA
9	3633	615546	7	613634	617458	BUSI_005240-RA
9	1129	8907785	7	8906764	8908806	BUSI_006056-RA
9	5543	8845775	7	8843604	8847946	BUSI_006049-RA
9	5543	8854909	7	8853173	8856645	BUSI_006050-RA
11	1132	47587288.5	7	47586114	47588463	BUSI_012950-RA
9	5639	5954363	7	5950591	5958135	BUSI_005787-RA
11	4466	48130980.5	7	48125984	48135977	BUSI_012990-RA
9	4485	2499437.5	7	2498850	2500025	BUSI_005431-RA
11	986	48179747.5	7	48177977	48181518	BUSI_012996-RA
11	6884	52509902	7	52508789	52511015	BUSI_013367-RA
11	6884	52508089	7	52507407	52508771	BUSI_013366-RA
11	3620	48329043.5	7	48326522	48331565	BUSI_013011-RA
11	1016	48455243.5	7	48452141	48458346	BUSI_013017-RA
9	4498	9089521.5	7	9086943	9092100	BUSI_006069-RA
9	4499	9214615.5	7	9214268	9214963	BUSI_006088-RA
9	1017	7065283.5	7	7064111	7066456	BUSI_005871-RA
9	1017	6353414	7	6348642	6358186	BUSI_005821-RA
9	4505	10940718.5	7	10936339	10945098	BUSI_006228-RA
11	10734	53491078	7	53489983	53492173	BUSI_013458-RA
11	4468	47704205	7	47702978	47705432	BUSI_012959-RA
11	4468	48170492.5	7	48169448	48171537	BUSI_012995-RA
9	4468	7421021	7	7420654	7421388	BUSI_005910-RA
9	4468	8245424	7	8244218	8246630	BUSI_005998-RA
11	4457	46680425.5	7	46678710	46682141	BUSI_012874-RA
1	4457	34986010.5	7	34984206	34987815	BUSI_001435-RA
1	8094	38630193	7	38627883	38632503	BUSI_001686-RA
11	4472	49041212	7	49040745	49041679	BUSI_013066-RA
9	4473	5862477.5	7	5861257	5863698	BUSI_005777-RA
4	6246	4288572.5	7	4285962	4291183	BUSI_008333-RA
4	6246	4401832.5	7	4399204	4404461	BUSI_008349-RA
9	4492	1297903.5	7	1297349	1298458	BUSI_005310-RA
9	4492	1414148.5	7	1413525	1414772	BUSI_005324-RA
11	4492	54086315	7	54082871	54089759	BUSI_013518-RA
11	1066	47422738.5	7	47422005	47423472	BUSI_012938-RA
11	1066	47415836.5	7	47408929	47422744	BUSI_012937-RA
11	4600	49339771	7	49333315	49346227	BUSI_013087-RA
11	4654	49474019	7	49472038	49476000	BUSI_013100-RA
9	1205	3494758	7	3492333	3497183	BUSI_005543-RA
9	4601	6482418.5	7	6481474	6483363	BUSI_005824-RA
9	4601	6694012.5	7	6692776	6695249	BUSI_005850-RA
11	4601	49526221	7	49521490	49530952	BUSI_013105-RA
9	4604	5586886	7	5586186	5587586	BUSI_005747-RA
11	4604	49729414.5	7	49728902	49729927	BUSI_013121-RA
9	4605	5003171	7	4999050	5007292	BUSI_005689-RA
9	4605	5147947.5	7	5143376	5152519	BUSI_005707-RA
11	4605	49791917.5	7	49786773	49797062	BUSI_013128-RA
7	9575	8404629	7	8401670	8407588	BUSI_014407-RA
11	4639	38239572.5	7	38234984	38244161	BUSI_012362-RA
9	4607	5450598.5	7	5449447	5451750	BUSI_005735-RA
11	3739	50316545.5	7	50316165	50316926	BUSI_013168-RA
11	4641	50324583.5	7	50322402	50326765	BUSI_013169-RA
9	1075	5355998	7	5355137	5356859	BUSI_005721-RA
11	4622	54631932	7	54630303	54633561	BUSI_013562-RA
9	1011	4973118.5	7	4971691	4974546	BUSI_005685-RA
9	1011	5116675	7	5115320	5118030	BUSI_005703-RA
11	1011	50380821	7	50379183	50382459	BUSI_013175-RA
9	4449	5108540	7	5105820	5111260	BUSI_005702-RA
11	4449	50388757.5	7	50384979	50392536	BUSI_013176-RA
9	4449	4965931.5	7	4963229	4968634	BUSI_005684-RA
9	4445	5197126.5	7	5194857	5199396	BUSI_005711-RA
9	4443	5279428	7	5274837	5284019	BUSI_005717-RA
9	4442	30094317.5	7	30088273	30100362	BUSI_007011-RA
9	995	6828387	7	6824757	6832017	BUSI_005860-RA
9	994	6668942.5	7	6668604	6669281	BUSI_005848-RA
9	4428	6700722	7	6698378	6703066	BUSI_005851-RA
9	4428	6471982	7	6469726	6474238	BUSI_005823-RA
12	1067	35270318.5	7	35268818	35271819	BUSI_023587-RA
9	1067	6512742.5	7	6512145	6513340	BUSI_005830-RA
6	1067	670368	7	668699	672037	BUSI_019080-RA
11	1067	49391125.5	7	49385378	49396873	BUSI_013093-RA
11	4599	51025955.5	7	51021205	51030706	BUSI_013226-RA
11	1065	47391415	7	47390679	47392151	BUSI_012936-RA
9	1065	8836593	7	8835868	8837318	BUSI_006048-RA
3	6853	12329817.5	7	12316481	12343154	BUSI_010926-RA
11	3674	49275198	7	49259206	49291190	BUSI_013082-RA
11	3673	49252221.5	7	49251369	49253074	BUSI_013081-RA
11	3835	49095083.5	7	49093499	49096668	BUSI_013071-RA
9	3835	5842426.5	7	5841350	5843503	BUSI_005773-RA
11	3834	49082966.5	7	49080063	49085870	BUSI_013070-RA
9	3833	5871413.5	7	5867169	5875658	BUSI_005778-RA
11	988	48263665.5	7	48261501	48265830	BUSI_013004-RA
9	988	7232176	7	7229929	7234423	BUSI_005889-RA
9	987	7258209	7	7257062	7259356	BUSI_005893-RA
11	4469	48937541.5	7	48934917	48940166	BUSI_013056-RA
9	4469	5968669.5	7	5968059	5969280	BUSI_005789-RA
9	4467	7479826.5	7	7478630	7481023	BUSI_005914-RA
11	4506	45422189.5	7	45421815	45422564	BUSI_012804-RA
9	4506	10795096	7	10793667	10796525	BUSI_006223-RA
1	9188	28539894.5	8	28537728	28542061	BUSI_000963-RA
1	7292	44745359.5	8	44743416	44747303	BUSI_002096-RA
2	5194	49996588.5	8	49996212	49996965	BUSI_004914-RA
2	5194	49981503.5	8	49977977	49985030	BUSI_004913-RA
1	5193	44702435.5	8	44701969	44702902	BUSI_002092-RA
2	5191	49664386.5	8	49663545	49665228	BUSI_004900-RA
1	5190	43911308.5	8	43907606	43915011	BUSI_002028-RA
2	5346	30996889.5	8	30993538	31000241	BUSI_004143-RA
1	1411	44406433	8	44404652	44408214	BUSI_002069-RA
2	1411	49506752.5	8	49492609	49520896	BUSI_004897-RA
2	1411	7627197.5	8	7613232	7641163	BUSI_003090-RA
11	7358	42852322	8	42851642	42853002	BUSI_012640-RA
11	7358	42837978	8	42837459	42838497	BUSI_012637-RA
2	1409	47318527	8	47315472	47321582	BUSI_004809-RA
2	1409	47313172.5	8	47310883	47315462	BUSI_004808-RA
1	1409	43609861.5	8	43607255	43612468	BUSI_002012-RA
5	1409	37143966	8	37142138	37145794	BUSI_026813-RA
2	5969	49351660	8	49341658	49361662	BUSI_004895-RA
1	5971	44072238.5	8	44068091	44076386	BUSI_002044-RA
1	5971	44101360	8	44098036	44104684	BUSI_002048-RA
2	5760	49336700	8	49335730	49337670	BUSI_004894-RA
2	1406	45202214.5	8	45201673	45202756	BUSI_004736-RA
1	1406	21714468.5	8	21713856	21715081	BUSI_000589-RA
2	5765	47256300	8	47253039	47259561	BUSI_004805-RA
1	5766	21387706.5	8	21381101	21394312	BUSI_000577-RA
2	6056	45434014.5	8	45422383	45445646	BUSI_004743-RA
2	5924	46571990	8	46567430	46576550	BUSI_004770-RA
2	5924	47029737	8	47025168	47034306	BUSI_004794-RA
1	5924	22266425.5	8	22263070	22269781	BUSI_000616-RA
7	5924	29224263.5	8	29220678	29227849	BUSI_015172-RA
7	5924	29087265.5	8	29084429	29090102	BUSI_015156-RA
1	5769	21218750	8	21214287	21223213	BUSI_000564-RA
2	529	46565155.5	8	46563922	46566389	BUSI_004769-RA
1	529	22260648.5	8	22260175	22261122	BUSI_000615-RA
2	529	47036799.5	8	47035825	47037774	BUSI_004795-RA
7	529	29230625	8	29230369	29230881	BUSI_015173-RA
1	5923	25540111.5	8	25539600	25540623	BUSI_000761-RA
2	5923	37866199.5	8	37865775	37866624	BUSI_004570-RA
2	5814	26313600	8	26312150	26315050	BUSI_003754-RA
2	5815	26291664	8	26289470	26293858	BUSI_003751-RA
7	5816	29168226.5	8	29167515	29168938	BUSI_015165-RA
2	5816	46814851	8	46813529	46816173	BUSI_004785-RA
1	620	26819166.5	8	26816688	26821645	BUSI_000838-RA
2	620	35901185	8	35899404	35902966	BUSI_004469-RA
2	5818	46646982	8	46640506	46653458	BUSI_004780-RA
1	5818	22664894	8	22660209	22669579	BUSI_000636-RA
7	5818	29178081	8	29173447	29182715	BUSI_015167-RA
1	5818	22998105	8	22996668	22999542	BUSI_000650-RA
2	5818	46870658.5	8	46869080	46872237	BUSI_004788-RA
2	5786	20190285	8	20188514	20192056	BUSI_003458-RA
2	5295	37225549	8	37215917	37235181	BUSI_004528-RA
1	5787	23746223	8	23745285	23747161	BUSI_000674-RA
2	5787	36960542.5	8	36956977	36964108	BUSI_004514-RA
2	8785	34579788.5	8	34579375	34580202	BUSI_004394-RA
2	8813	23778864	8	23767185	23790543	BUSI_003618-RA
1	5147	24685294	8	24679162	24691426	BUSI_000727-RA
1	5146	24657604	8	24651158	24664050	BUSI_000725-RA
1	5146	24461512	8	24455657	24467367	BUSI_000709-RA
2	5145	23327034	8	23323296	23330772	BUSI_003601-RA
1	5144	45287373	8	45283065	45291681	BUSI_002131-RA
1	1400	25210499.5	8	25206466	25214533	BUSI_000744-RA
1	1407	43370898.5	8	43366322	43375475	BUSI_001994-RA
1	1407	43318527.5	8	43312524	43324531	BUSI_001990-RA
1	1407	43326365.5	8	43325325	43327406	BUSI_001991-RA
2	1407	45478133	8	45475116	45481150	BUSI_004744-RA
8	4269	10234148.5	8	10225830	10242467	BUSI_016235-RA
8	4360	15509105.5	8	15506274	15511937	BUSI_016436-RA
8	4360	15493787	8	15491321	15496253	BUSI_016433-RA
12	4360	38336994	8	38334659	38339329	BUSI_023832-RA
8	4360	15495967	8	15492617	15499317	BUSI_016434-RA
12	4359	38282537	8	38281739	38283335	BUSI_023827-RA
8	4359	15576088	8	15575269	15576907	BUSI_016444-RA
5	942	32985058.5	8	32984080	32986037	BUSI_026447-RA
12	942	38851384	8	38848384	38854384	BUSI_023870-RA
1	942	43850102.5	8	43846726	43853479	BUSI_002022-RA
12	942	39019908	8	39017246	39022570	BUSI_023889-RA
8	942	15268660	8	15265675	15271645	BUSI_016416-RA
8	8911	6359243	8	6354967	6363519	BUSI_015952-RA
12	3269	38856864	8	38855933	38857795	BUSI_023871-RA
8	3269	15276133.5	8	15273485	15278782	BUSI_016417-RA
8	3271	15477891.5	8	15475872	15479911	BUSI_016430-RA
12	943	38879743	8	38877558	38881928	BUSI_023873-RA
11	707	49952499	8	49950074	49954924	BUSI_013136-RA
3	22	9184825	8	9180154	9189496	BUSI_010680-RA
3	22	10451534.5	8	10448502	10454567	BUSI_010793-RA
14	22	7499277.5	8	7497664	7500891	BUSI_017933-RA
14	706	2274481	8	2269963	2278999	BUSI_017394-RA
3	706	5847596.5	8	5845193	5850000	BUSI_010350-RA
3	3412	6162609	8	6159634	6165584	BUSI_010383-RA
14	154	2388710.5	8	2385536	2391885	BUSI_017407-RA
3	154	5316182.5	8	5314653	5317712	BUSI_010308-RA
14	3454	2188351.5	8	2185856	2190847	BUSI_017384-RA
14	3455	2226025	8	2222975	2229075	BUSI_017388-RA
14	3456	2267592.5	8	2265611	2269574	BUSI_017393-RA
3	3522	5350044.5	8	5348796	5351293	BUSI_010311-RA
3	3523	5296426.5	8	5293738	5299115	BUSI_010305-RA
3	3462	5308837.5	8	5305599	5312076	BUSI_010307-RA
14	7505	2489631.5	8	2484691	2494572	BUSI_017417-RA
3	7507	5168968.5	8	5165593	5172344	BUSI_010294-RA
2	7504	32196220	8	32193090	32199350	BUSI_004234-RA
12	3315	32417654	9	32416378	32418930	BUSI_023355-RA
8	3316	3069120	9	3068749	3069491	BUSI_015662-RA
12	3317	32904770	9	32899133	32910407	BUSI_023385-RA
12	3318	32927275.5	9	32918030	32936521	BUSI_023386-RA
8	812	3218220	9	3216928	3219512	BUSI_015673-RA
12	814	33236633	9	33232414	33240852	BUSI_023404-RA
12	814	33253100	9	33250061	33256139	BUSI_023406-RA
8	6796	15033627	9	15031613	15035641	BUSI_016391-RA
8	815	3293947	9	3292398	3295496	BUSI_015681-RA
12	815	33246033	9	33245019	33247047	BUSI_023405-RA
8	3280	16586723.5	9	16585757	16587690	BUSI_016545-RA
8	3281	3328485	9	3328053	3328917	BUSI_015686-RA
8	3327	3425248	9	3423077	3427419	BUSI_015700-RA
8	3327	3526800	9	3524965	3528635	BUSI_015714-RA
5	951	38001953	9	37999496	38004410	BUSI_026891-RA
12	951	32809206	9	32807815	32810597	BUSI_023378-RA
12	3329	33767697.5	9	33764228	33771167	BUSI_023448-RA
12	840	36927297.5	9	36923629	36930966	BUSI_023727-RA
8	840	16417675	9	16414433	16420917	BUSI_016529-RA
12	9055	35199558.5	9	35198787	35200330	BUSI_023578-RA
12	7024	38488052	9	38486149	38489955	BUSI_023849-RA
8	856	2152943	9	2150593	2155293	BUSI_015562-RA
12	8859	38388903	9	38388583	38389223	BUSI_023839-RA
12	3171	34697405.5	9	34696295	34698516	BUSI_023535-RA
12	3169	31525486.5	9	31520223	31530750	BUSI_023283-RA
12	845	34921830	9	34918290	34925370	BUSI_023555-RA
8	844	4635015	9	4632331	4637699	BUSI_015804-RA
8	844	4622615.5	9	4615930	4629301	BUSI_015803-RA
12	844	34955682.5	9	34951197	34960168	BUSI_023557-RA
8	3134	4735989	9	4734493	4737485	BUSI_015814-RA
8	859	4706068.5	9	4705238	4706899	BUSI_015809-RA
6	10301	651934	9	651461	652407	BUSI_019078-RA
8	3132	4802495	9	4796973	4808017	BUSI_015822-RA
8	3191	3336472	9	3333898	3339046	BUSI_015687-RA
12	3191	33437961	9	33432737	33443185	BUSI_023420-RA
6	9470	176705.5	9	171390	182021	BUSI_019022-RA
12	3192	35118028.5	9	35116375	35119682	BUSI_023571-RA
12	3110	36545304.5	9	36541257	36549352	BUSI_023687-RA
8	6733	3202387.5	9	3197454	3207321	BUSI_015671-RA
8	848	4395437.5	9	4394976	4395899	BUSI_015779-RA
12	848	34766676	9	34766292	34767060	BUSI_023541-RA
8	3094	16856659	9	16854934	16858384	BUSI_016566-RA
12	6755	29186727	9	29182734	29190720	BUSI_023122-RA
8	6754	8328113.5	9	8323883	8332344	BUSI_016098-RA
8	847	4401556	9	4398726	4404386	BUSI_015780-RA
12	847	34753231.5	9	34749661	34756802	BUSI_023539-RA
12	6700	35744838.5	9	35744565	35745112	BUSI_023618-RA
8	3092	5565745.5	9	5562952	5568539	BUSI_015892-RA
12	6699	36232814	9	36229011	36236617	BUSI_023653-RA
8	6698	2785664	9	2783815	2787513	BUSI_015638-RA
12	6697	36397628	9	36396392	36398864	BUSI_023670-RA
12	3109	36734540	9	36733325	36735755	BUSI_023705-RA
8	6695	4297750.5	9	4296172	4299329	BUSI_015773-RA
8	3183	2211094.5	9	2206665	2215524	BUSI_015569-RA
8	895	16475795.5	9	16468831	16482760	BUSI_016532-RA
8	960	2173289.5	9	2171687	2174892	BUSI_015566-RA
12	3233	36574594	9	36565838	36583350	BUSI_023690-RA
12	3260	36898003	9	36897487	36898519	BUSI_023721-RA
12	3260	36904651.5	9	36902490	36906813	BUSI_023724-RA
8	890	16380165	9	16378705	16381625	BUSI_016526-RA
8	889	16369503	9	16364513	16374493	BUSI_016524-RA
12	888	37898289	9	37897398	37899180	BUSI_023802-RA
12	9052	35898660.5	9	35897164	35900157	BUSI_023632-RA
12	9052	36116858.5	9	36115359	36118358	BUSI_023645-RA
8	4380	3542615.5	9	3542181	3543050	BUSI_015717-RA
12	4380	33569631.5	9	33565566	33573697	BUSI_023428-RA
12	4283	37712581	9	37710450	37714712	BUSI_023787-RA
12	8006	36188096	9	36187726	36188466	BUSI_023650-RA
8	4352	4504399.5	9	4502668	4506131	BUSI_015792-RA
10	7022	40052475	9	40050852	40054098	BUSI_022477-RA
10	7022	40339087.5	9	40338855	40339320	BUSI_022494-RA
12	4304	35470823.5	9	35469729	35471918	BUSI_023598-RA
12	3347	35667437	9	35664457	35670417	BUSI_023613-RA
2	7300	20128899.5	10	20126376	20131423	BUSI_003451-RA
2	1435	21970324.5	10	21961144	21979505	BUSI_003557-RA
1	5827	38592359.5	10	38589793	38594926	BUSI_001683-RA
1	5827	38814438	10	38811877	38816999	BUSI_001703-RA
2	5827	21527925	10	21526573	21529277	BUSI_003538-RA
1	6553	32716619.5	10	32713520	32719719	BUSI_001264-RA
2	6076	21984931	10	21984362	21985500	BUSI_003558-RA
2	1436	22039481.5	10	22034093	22044870	BUSI_003560-RA
1	1436	38376256.5	10	38373439	38379074	BUSI_001664-RA
2	6075	22063714	10	22058156	22069272	BUSI_003561-RA
4	11353	5271411.5	10	5270702	5272121	BUSI_008420-RA
1	5848	10599608.5	10	10598598	10600619	BUSI_000236-RA
1	7415	13057037	10	13056415	13057659	BUSI_000298-RA
1	5323	18091990	10	18087262	18096718	BUSI_000481-RA
2	7255	21687714.5	10	21685856	21689573	BUSI_003551-RA
1	8502	17912925.5	10	17902462	17923389	BUSI_000476-RA
2	5828	23353762	10	23350043	23357481	BUSI_003603-RA
1	8338	38339348	10	38334542	38344154	BUSI_001661-RA
1	8338	38352224	10	38347296	38357152	BUSI_001662-RA
2	8338	20836776.5	10	20829351	20844202	BUSI_003487-RA
1	8336	37370870	10	37364120	37377620	BUSI_001621-RA
1	9189	34803492	10	34802889	34804095	BUSI_001419-RA
1	8347	17030792	10	17029277	17032307	BUSI_000450-RA
1	9448	17004937.5	10	16999757	17010118	BUSI_000447-RA
2	5282	29281572	10	29280624	29282520	BUSI_004005-RA
1	5269	37758702.5	10	37754482	37762923	BUSI_001633-RA
2	8335	54568179.5	10	54559135	54577224	BUSI_004984-RA
2	1425	21099381.5	10	21098941	21099822	BUSI_003510-RA
1	1425	37718474.5	10	37716080	37720869	BUSI_001630-RA
2	1425	21085456	10	21084351	21086561	BUSI_003508-RA
1	10027	42233313.5	10	42215728	42250899	BUSI_001909-RA
2	1422	20664602.5	10	20662887	20666318	BUSI_003477-RA
1	8491	43674249	10	43674039	43674459	BUSI_002016-RA
1	9250	41147765	10	41146680	41148850	BUSI_001842-RA
2	487	26403605.5	10	26403280	26403931	BUSI_003770-RA
2	2606	26368773.5	10	26367195	26370352	BUSI_003765-RA
1	1353	35916505.5	10	35912933	35920078	BUSI_001513-RA
2	1353	26909077.5	10	26906504	26911651	BUSI_003818-RA
2	1353	26888940	10	26888398	26889482	BUSI_003815-RA
2	5370	26662732	10	26658826	26666638	BUSI_003791-RA
2	5368	26796340.5	10	26793723	26798958	BUSI_003810-RA
2	1352	26990491	10	26988449	26992533	BUSI_003828-RA
2	595	26932548.5	10	26932075	26933022	BUSI_003821-RA
1	2658	35829200	10	35825847	35832553	BUSI_001502-RA
2	2657	27620272	10	27613403	27627141	BUSI_003868-RA
2	2657	27463355.5	10	27458996	27467715	BUSI_003852-RA
5	480	28648005.5	10	28647600	28648411	BUSI_026076-RA
2	480	27635184.5	10	27634792	27635577	BUSI_003869-RA
11	480	13684809.5	10	13684395	13685224	BUSI_011750-RA
1	480	35599148	10	35598834	35599462	BUSI_001485-RA
2	480	26616526	10	26616196	26616856	BUSI_003787-RA
2	480	28138203	10	28137787	28138619	BUSI_003913-RA
1	5252	35602558.5	10	35601998	35603119	BUSI_001486-RA
2	5365	27642727.5	10	27640239	27645216	BUSI_003870-RA
1	5364	32075423.5	10	32072897	32077950	BUSI_001224-RA
2	7268	27872045	10	27870587	27873503	BUSI_003894-RA
1	5250	35450563.5	10	35449091	35452036	BUSI_001469-RA
2	13067	26341999.5	10	26341734	26342265	BUSI_003759-RA
1	476	35715468	10	35712063	35718873	BUSI_001496-RA
2	476	27967188.5	10	27966733	27967644	BUSI_003903-RA
9	476	18844551	10	18843787	18845315	BUSI_006701-RA
11	476	36438647.5	10	36437838	36439457	BUSI_012295-RA
2	8324	44500242	10	44497423	44503061	BUSI_004720-RA
2	8324	43862234.5	10	43860171	43864298	BUSI_004699-RA
1	5352	43306854.5	10	43304347	43309362	BUSI_001989-RA
2	1346	30354900.5	10	30353683	30356118	BUSI_004087-RA
1	1346	7722	10	6542	8902	BUSI_000002-RA
1	6034	34648140	10	34642689	34653591	BUSI_001408-RA
2	5928	30361771	10	30357237	30366305	BUSI_004088-RA
2	5927	30339383	10	30336844	30341922	BUSI_004085-RA
2	5925	44164370	10	44159935	44168805	BUSI_004708-RA
2	1343	29882807.5	10	29879965	29885650	BUSI_004055-RA
1	6033	34622132.5	10	34621714	34622551	BUSI_001406-RA
2	5905	30148358.5	10	30144629	30152088	BUSI_004074-RA
1	5903	34578021	10	34575065	34580977	BUSI_001402-RA
2	5903	29960442	10	29958024	29962860	BUSI_004060-RA
5	7331	29257820.5	11	29255839	29259802	BUSI_026110-RA
6	5559	2791075	11	2785624	2796526	BUSI_019311-RA
8	5560	2382574.5	11	2381064	2384085	BUSI_015592-RA
6	5561	2684963.5	11	2682749	2687178	BUSI_019299-RA
3	2986	4967801	11	4959707	4975895	BUSI_010275-RA
3	2987	4990571	11	4989850	4991292	BUSI_010278-RA
6	2989	2612545.5	11	2607504	2617587	BUSI_019292-RA
5	2786	34341697	11	34341547	34341847	BUSI_026563-RA
6	2786	2677500.5	11	2676690	2678311	BUSI_019297-RA
5	2787	34355045.5	11	34353891	34356200	BUSI_026565-RA
5	2788	37873639	11	37870415	37876863	BUSI_026875-RA
6	5099	1953705	11	1951404	1956006	BUSI_019227-RA
1	503	30797910.5	11	30792086	30803735	BUSI_001110-RA
14	503	14210268	11	14207863	14212673	BUSI_018422-RA
3	503	15419423.5	11	15413854	15424993	BUSI_011080-RA
6	5565	2380128.5	11	2378363	2381894	BUSI_019277-RA
6	5511	2349432.5	11	2347351	2351514	BUSI_019273-RA
8	7333	2287929.5	11	2287498	2288361	BUSI_015579-RA
5	7333	34214826.5	11	34213794	34215859	BUSI_026549-RA
6	5513	2259328	11	2257561	2261095	BUSI_019263-RA
5	5513	37665603.5	11	37664372	37666835	BUSI_026855-RA
5	5514	37329154.5	11	37325177	37333132	BUSI_026821-RA
5	5515	37336572.5	11	37334381	37338764	BUSI_026822-RA
6	5516	2147820	11	2144764	2150876	BUSI_019250-RA
6	5569	2008192.5	11	2006359	2010026	BUSI_019235-RA
5	7342	35833933.5	11	35831182	35836685	BUSI_026702-RA
5	788	36921868.5	11	36917783	36925954	BUSI_026789-RA
6	788	1667267	11	1663741	1670793	BUSI_019196-RA
6	2718	1704052	11	1701747	1706357	BUSI_019200-RA
6	2716	1630331	11	1629847	1630815	BUSI_019192-RA
6	787	1581833	11	1581429	1582237	BUSI_019184-RA
5	787	36320399	11	36319934	36320864	BUSI_026741-RA
6	786	1572894	11	1571108	1574680	BUSI_019182-RA
5	786	36292225	11	36290429	36294021	BUSI_026738-RA
6	7330	10761249	11	10760663	10761835	BUSI_020020-RA
6	5521	1694037	11	1691050	1697024	BUSI_019199-RA
6	9212	11159776.5	11	11155894	11163659	BUSI_020051-RA
6	7316	6241090	11	6237986	6244194	BUSI_019644-RA
6	5494	1601466	11	1598306	1604626	BUSI_019188-RA
6	2712	4662511.5	11	4660112	4664911	BUSI_019491-RA
5	2712	33431529.5	11	33429947	33433112	BUSI_026480-RA
5	2712	31736010.5	11	31734710	31737311	BUSI_026319-RA
5	5495	36635432.5	11	36633422	36637443	BUSI_026763-RA
5	5496	36614530.5	11	36612228	36616833	BUSI_026760-RA
5	5497	36452428	11	36451836	36453020	BUSI_026751-RA
6	1307	3960607	11	3958689	3962525	BUSI_019414-RA
6	1307	5634523.5	11	5633633	5635414	BUSI_019591-RA
5	1307	30533580	11	30531099	30536061	BUSI_026217-RA
6	5502	1314251.5	11	1312735	1315768	BUSI_019157-RA
3	12979	692797	11	690412	695182	BUSI_009850-RA
6	735	896870.5	11	893794	899947	BUSI_019109-RA
5	735	35150990.5	11	35146394	35155587	BUSI_026640-RA
6	4907	1137924.5	11	1136495	1139354	BUSI_019134-RA
5	4907	35501751	11	35498464	35505038	BUSI_026664-RA
6	4907	1141639.5	11	1140712	1142567	BUSI_019135-RA
6	4906	1229522.5	11	1225120	1233925	BUSI_019145-RA
5	4906	35521226	11	35516846	35525606	BUSI_026666-RA
5	4906	35865611	11	35860797	35870425	BUSI_026705-RA
5	7241	32296144	11	32294155	32298133	BUSI_026372-RA
6	9154	23015129	11	23000955	23029303	BUSI_020438-RA
3	734	5968847	11	5967749	5969945	BUSI_010364-RA
14	734	3466279	11	3465566	3466992	BUSI_017540-RA
14	734	3392850	11	3392383	3393317	BUSI_017527-RA
5	734	35013286	11	35012604	35013968	BUSI_026630-RA
14	734	11110207.5	11	11109525	11110890	BUSI_018236-RA
7	9137	4582707.5	11	4580160	4585255	BUSI_014127-RA
5	4910	35817363	11	35815018	35819708	BUSI_026699-RA
5	4910	35753024.5	11	35750592	35755457	BUSI_026689-RA
6	1306	5630685.5	11	5629334	5632037	BUSI_019590-RA
5	1306	30538627	11	30537205	30540049	BUSI_026218-RA
5	5498	36304977	11	36299760	36310194	BUSI_026739-RA
5	7318	36696550	11	36694812	36698288	BUSI_026770-RA
5	7317	36719158.5	11	36717372	36720945	BUSI_026772-RA
14	785	11141186	11	11139527	11142845	BUSI_018240-RA
5	785	35056600.5	11	35054527	35058674	BUSI_026635-RA
6	9226	2680331.5	11	2679736	2680927	BUSI_019298-RA
5	5491	36726168.5	11	36722498	36729839	BUSI_026773-RA
6	7315	10188920.5	11	10186813	10191028	BUSI_019965-RA
5	7315	27144746.5	11	27143732	27145761	BUSI_025966-RA
5	740	36621003	11	36620700	36621306	BUSI_026761-RA
5	1311	36436167	11	36433727	36438607	BUSI_026749-RA
6	1312	1621131	11	1619720	1622542	BUSI_019190-RA
6	5090	9202957	11	9202597	9203317	BUSI_019876-RA
6	755	1936111.5	11	1935100	1937123	BUSI_019225-RA
5	755	37427735.5	11	37426192	37429279	BUSI_026832-RA
5	7238	34699354.5	11	34694563	34704146	BUSI_026599-RA
6	4930	1747987.5	11	1747472	1748503	BUSI_019206-RA
5	4951	37840069	11	37837425	37842713	BUSI_026873-RA
6	4951	2391435	11	2388801	2394069	BUSI_019279-RA
5	4952	37898555	11	37897895	37899215	BUSI_026878-RA
6	4954	1925289.5	11	1916803	1933776	BUSI_019224-RA
5	5098	37414660.5	11	37413211	37416110	BUSI_026831-RA
5	9144	8048708.5	11	8044504	8052913	BUSI_025607-RA
11	8101	53361342.5	12	53358956	53363729	BUSI_013446-RA
11	4547	46243357	12	46243054	46243660	BUSI_012847-RA
9	1056	22566244	12	22554079	22578409	BUSI_006824-RA
11	1056	51288101.5	12	51284404	51291799	BUSI_013250-RA
9	1056	4274211.5	12	4270595	4277828	BUSI_005607-RA
11	4434	53501570	12	53498891	53504249	BUSI_013459-RA
11	1058	53675590	12	53671714	53679466	BUSI_013479-RA
9	4433	8930481	12	8929938	8931024	BUSI_006060-RA
11	4433	47256880	12	47256211	47257549	BUSI_012922-RA
9	4432	8920149.5	12	8918882	8921417	BUSI_006058-RA
11	4432	47265037	12	47261641	47268433	BUSI_012923-RA
11	1060	53740585	12	53726200	53754970	BUSI_013484-RA
1	4522	34956587.5	12	34953523	34959652	BUSI_001432-RA
11	8074	52562784.5	12	52559990	52565579	BUSI_013373-RA
1	4521	34976328	12	34970835	34981821	BUSI_001434-RA
11	4521	46669746	12	46664928	46674564	BUSI_012873-RA
11	1197	53085161.5	12	53082693	53087630	BUSI_013415-RA
9	7176	4465969.5	12	4462531	4469408	BUSI_005625-RA
9	1195	2601318.5	12	2599945	2602692	BUSI_005443-RA
11	4661	51480736.5	12	51480341	51481132	BUSI_013267-RA
11	4661	51587403	12	51586929	51587877	BUSI_013280-RA
9	4665	2305735	12	2305237	2306233	BUSI_005416-RA
9	4664	2317315	12	2316434	2318196	BUSI_005418-RA
9	1103	3013035	12	3010468	3015602	BUSI_005489-RA
11	1103	52436504	12	52435672	52437336	BUSI_013359-RA
9	4670	156878.5	12	154169	159588	BUSI_005196-RA
9	7104	4689321.5	12	4688524	4690119	BUSI_005653-RA
9	4669	138814.5	12	137134	140495	BUSI_005194-RA
11	4669	55397390	12	55395534	55399246	BUSI_013636-RA
13	8165	34359964	12	34359785	34360143	BUSI_025054-RA
11	4614	52060361	12	52058289	52062433	BUSI_013319-RA
9	4614	3355876.5	12	3354804	3356949	BUSI_005530-RA
9	4614	3458763.5	12	3457679	3459848	BUSI_005541-RA
9	1201	4163113	12	4157852	4168374	BUSI_005600-RA
11	4416	51753183.5	12	51750995	51755372	BUSI_013299-RA
11	4418	51854349	12	51852096	51856602	BUSI_013307-RA
9	4421	3565934	12	3563294	3568574	BUSI_005549-RA
9	976	3574177.5	12	3570206	3578149	BUSI_005550-RA
11	976	51940816	12	51936399	51945233	BUSI_013312-RA
9	4392	7342698	12	7332850	7352546	BUSI_005899-RA
9	4393	7313079.5	12	7305223	7320936	BUSI_005896-RA
9	9089	3983072	12	3976420	3989724	BUSI_005582-RA
3	7860	4551580.5	12	4549348	4553813	BUSI_010231-RA
9	4395	3060736.5	12	3059027	3062446	BUSI_005498-RA
9	4478	5138727.5	12	5138305	5139150	BUSI_005706-RA
9	4478	4994495.5	12	4994073	4994918	BUSI_005688-RA
9	4479	4818827.5	12	4816071	4821584	BUSI_005666-RA
9	4481	2660425	12	2659953	2660897	BUSI_005449-RA
9	4482	2545953.5	12	2544594	2547313	BUSI_005437-RA
9	7115	2786659.5	12	2781610	2791709	BUSI_005468-RA
9	1006	2561393.5	12	2560634	2562153	BUSI_005440-RA
11	1006	52730544.5	12	52729633	52731456	BUSI_013383-RA
11	4399	52864368.5	12	52860886	52867851	BUSI_013395-RA
11	1198	53092354.5	12	53089177	53095532	BUSI_013416-RA
9	1198	2312137	12	2308260	2316014	BUSI_005417-RA
11	1198	53100862	12	53099270	53102454	BUSI_013417-RA
9	8075	2817761.5	12	2810220	2825303	BUSI_005471-RA
9	8075	2829451	12	2814481	2844421	BUSI_005472-RA
11	8076	53261235.5	12	53259913	53262558	BUSI_013432-RA
11	7119	53407550.5	12	53402304	53412797	BUSI_013450-RA
14	12968	32789738	12	32780422	32799054	BUSI_018818-RA
11	4403	54335642	12	54332831	54338453	BUSI_013537-RA
11	4402	54347878.5	12	54346887	54348870	BUSI_013538-RA
11	8104	54248645.5	12	54244234	54253057	BUSI_013530-RA
11	8085	55344853.5	12	55341071	55348636	BUSI_013633-RA
9	4491	1152673.5	12	1149040	1156307	BUSI_005288-RA
9	4490	7171568.5	12	7171008	7172129	BUSI_005881-RA
11	4490	48342347	12	48334664	48350030	BUSI_013012-RA
9	4490	6946918.5	12	6946421	6947416	BUSI_005867-RA
9	4022	1080340	12	1079465	1081215	BUSI_005279-RA
5	13050	34358929	12	34358451	34359407	BUSI_026566-RA
5	7344	37063328.5	13	37060315	37066342	BUSI_026807-RA
14	5437	11094618.5	13	11093060	11096177	BUSI_018233-RA
11	5629	36484877	13	36482107	36487647	BUSI_012296-RA
11	5630	36518293	13	36513687	36522899	BUSI_012297-RA
9	5630	18811964.5	13	18807180	18816749	BUSI_006700-RA
9	5630	18580565.5	13	18575846	18585285	BUSI_006688-RA
6	751	441714.5	13	439604	443825	BUSI_019058-RA
5	751	38055336	13	38052549	38058123	BUSI_026897-RA
1	5732	26611459	13	26610769	26612149	BUSI_000830-RA
1	5731	26070917.5	13	26066042	26075793	BUSI_000796-RA
2	619	35951794.5	13	35946414	35957175	BUSI_004473-RA
1	619	26806968	13	26803371	26810565	BUSI_000836-RA
2	6050	35921530.5	13	35919518	35923543	BUSI_004471-RA
2	5730	38489051	13	38486616	38491486	BUSI_004592-RA
1	5729	25812119.5	13	25808589	25815650	BUSI_000776-RA
2	2548	38289931	13	38284940	38294922	BUSI_004585-RA
1	2548	25927999	13	25926962	25929036	BUSI_000786-RA
2	5726	37849501.5	13	37849118	37849885	BUSI_004567-RA
1	1446	27507818.5	13	27506911	27508726	BUSI_000894-RA
2	1446	35341726.5	13	35340553	35342900	BUSI_004434-RA
2	5727	38741298.5	13	38737573	38745024	BUSI_004603-RA
2	7361	47660974	13	47654995	47666953	BUSI_004830-RA
1	5728	25697058	13	25687381	25706735	BUSI_000774-RA
2	6061	21094778	13	21091817	21097739	BUSI_003509-RA
1	1396	26851322.5	13	26850608	26852037	BUSI_000841-RA
2	1396	35809826.5	13	35808782	35810871	BUSI_004464-RA
2	6062	31895928	13	31892393	31899463	BUSI_004211-RA
2	615	29737832.5	13	29736637	29739028	BUSI_004041-RA
1	616	34416886.5	13	34413536	34420237	BUSI_001393-RA
1	618	26624437.5	13	26618867	26630008	BUSI_000831-RA
2	618	36002516.5	13	35998974	36006059	BUSI_004477-RA
2	1394	29814938	13	29813582	29816294	BUSI_004049-RA
1	1394	34366704.5	13	34363036	34370373	BUSI_001389-RA
1	1394	34376167.5	13	34374430	34377905	BUSI_001390-RA
2	8516	37649643.5	13	37645433	37653854	BUSI_004559-RA
1	5734	26941305	13	26939893	26942717	BUSI_000848-RA
1	5735	27074609.5	13	27073238	27075981	BUSI_000862-RA
2	5736	35641824	13	35638755	35644893	BUSI_004454-RA
2	6068	47223522.5	13	47219767	47227278	BUSI_004803-RA
1	1445	27618143	13	27613931	27622355	BUSI_000901-RA
2	5217	30171896	13	30163571	30180221	BUSI_004075-RA
1	5217	34790065.5	13	34784381	34795750	BUSI_001417-RA
2	1443	32232021.5	13	32223954	32240089	BUSI_004237-RA
1	560	27735415	13	27733192	27737638	BUSI_000908-RA
1	2528	27804439.5	13	27800007	27808872	BUSI_000913-RA
2	554	34298131.5	13	34294708	34301555	BUSI_004372-RA
1	6584	39851602.5	13	39849812	39853393	BUSI_001770-RA
2	548	33744475	13	33740743	33748207	BUSI_004342-RA
1	548	28441209	13	28438830	28443588	BUSI_000954-RA
1	548	28449748.5	13	28447617	28451880	BUSI_000955-RA
1	548	28225757	13	28223948	28227566	BUSI_000941-RA
9	1480	19058144.5	13	19053135	19063154	BUSI_006715-RA
11	1480	36303457.5	13	36299967	36306948	BUSI_012282-RA
2	8304	34163046.5	13	34161002	34165091	BUSI_004364-RA
2	1375	33836107	13	33831291	33840923	BUSI_004347-RA
1	1375	28382434	13	28376344	28388524	BUSI_000948-RA
1	8488	27467902.5	13	27461794	27474011	BUSI_000890-RA
2	8488	35413311.5	13	35405991	35420632	BUSI_004439-RA
2	5890	31035578	13	31033476	31037680	BUSI_004148-RA
2	545	33190456	13	33190154	33190758	BUSI_004301-RA
1	545	29067629	13	29067325	29067933	BUSI_001006-RA
2	626	37188692	13	37187365	37190019	BUSI_004526-RA
1	5123	27906518	13	27901701	27911335	BUSI_000921-RA
2	5123	34491063	13	34486163	34495963	BUSI_004385-RA
1	8781	29361295	13	29347438	29375152	BUSI_001025-RA
2	8780	32871230.5	13	32866437	32876024	BUSI_004277-RA
4	8778	53295294	13	53293366	53297222	BUSI_009782-RA
2	539	29071450	13	29070972	29071928	BUSI_003990-RA
1	539	33463502.5	13	33462836	33464169	BUSI_001316-RA
1	2502	36397134	13	36396650	36397618	BUSI_001546-RA
2	2503	26299246.5	13	26297299	26301194	BUSI_003752-RA
1	2618	35171877	13	35163639	35180115	BUSI_001450-RA
2	490	25991399.5	13	25990118	25992681	BUSI_003729-RA
1	6041	25490341.5	13	25468686	25511997	BUSI_000758-RA
1	6041	25416970	13	25414504	25419436	BUSI_000755-RA
1	5774	30311071	13	30297026	30325116	BUSI_001081-RA
2	5774	32268206	13	32266308	32270104	BUSI_004239-RA
2	640	32759901.5	13	32758885	32760918	BUSI_004267-RA
1	2648	43267149	13	43265716	43268582	BUSI_001985-RA
2	492	32804873	13	32802013	32807733	BUSI_004271-RA
1	1442	29919535.5	13	29915987	29923084	BUSI_001058-RA
3	2807	8138720.5	14	8135136	8142305	BUSI_010580-RA
3	2803	7850550	14	7847716	7853384	BUSI_010555-RA
6	2802	6675945.5	14	6665745	6686146	BUSI_019686-RA
6	2802	6490757.5	14	6485443	6496072	BUSI_019672-RA
14	7729	11992934.5	14	11991791	11994078	BUSI_018292-RA
3	675	3190572	14	3190139	3191005	BUSI_010100-RA
14	3505	2119743.5	14	2116855	2122632	BUSI_017377-RA
3	3419	7498348.5	14	7498010	7498687	BUSI_010514-RA
14	6841	12276627	14	12274286	12278968	BUSI_018308-RA
3	6841	14218169.5	14	14216090	14220249	BUSI_011014-RA
3	3417	7386297	14	7383569	7389025	BUSI_010506-RA
3	113	8658829	14	8656833	8660825	BUSI_010630-RA
14	113	6148094	14	6146007	6150181	BUSI_017794-RA
14	6850	8628550.5	14	8621678	8635423	BUSI_018041-RA
14	164	4409976.5	14	4409553	4410400	BUSI_017630-RA
3	164	6776451	14	6775901	6777001	BUSI_010450-RA
14	164	4647994	14	4647737	4648251	BUSI_017656-RA
14	106	10515916.5	14	10513071	10518762	BUSI_018193-RA
14	2939	4809215.5	14	4807994	4810437	BUSI_017677-RA
3	695	7161429.5	14	7160429	7162430	BUSI_010491-RA
14	2867	4391483.5	14	4390113	4392854	BUSI_017628-RA
14	2866	4352169.5	14	4351894	4352445	BUSI_017623-RA
14	2865	2298298	14	2294206	2302390	BUSI_017397-RA
10	2904	920762	14	918382	923142	BUSI_020914-RA
4	2904	376601	14	373842	379360	BUSI_007912-RA
14	2904	2581074	14	2578783	2583365	BUSI_017425-RA
3	1688	10465299	14	10464028	10466570	BUSI_010794-RA
14	1688	7472571	14	7470822	7474320	BUSI_017930-RA
12	6279	30431915	14	30430189	30433641	BUSI_023199-RA
12	6279	30433825	14	30433666	30433984	BUSI_023200-RA
14	1683	7573833.5	14	7571323	7576344	BUSI_017940-RA
14	1549	7723120	14	7720703	7725537	BUSI_017954-RA
14	1548	7794780	14	7791485	7798075	BUSI_017960-RA
14	191	7996014	14	7995095	7996933	BUSI_017981-RA
14	8634	12533310.5	14	12531469	12535152	BUSI_018329-RA
14	8634	13349332	14	13347986	13350678	BUSI_018369-RA
14	1545	7881743	14	7878176	7885310	BUSI_017973-RA
14	1544	7906194.5	14	7898686	7913703	BUSI_017975-RA
3	46	9781019.5	14	9778606	9783433	BUSI_010745-RA
3	1542	10837197	14	10834777	10839617	BUSI_010817-RA
14	1541	7970636.5	14	7968757	7972516	BUSI_017979-RA
3	1541	4799762	14	4797603	4801921	BUSI_010258-RA
14	45	3453043	14	3450954	3455132	BUSI_017537-RA
14	45	11100444.5	14	11098960	11101929	BUSI_018234-RA
14	45	3367900.5	14	3366596	3369205	BUSI_017522-RA
3	45	5947130	14	5943295	5950965	BUSI_010362-RA
6	45	863202	14	861629	864775	BUSI_019104-RA
14	3485	8257410.5	14	8257177	8257644	BUSI_018000-RA
3	3398	10687812.5	14	10685057	10690568	BUSI_010809-RA
3	3488	9629334	14	9623305	9635363	BUSI_010732-RA
14	3514	7762239	14	7748737	7775741	BUSI_017957-RA
14	3517	6853564.5	14	6845593	6861536	BUSI_017866-RA
14	6812	6864802.5	14	6863248	6866357	BUSI_017867-RA
3	6812	10043570.5	14	10042523	10044618	BUSI_010763-RA
3	688	10810533	14	10805393	10815673	BUSI_010816-RA
3	9509	19016010	14	19014153	19017867	BUSI_011197-RA
3	689	9570425.5	14	9566156	9574695	BUSI_010725-RA
3	689	9504590.5	14	9500146	9509035	BUSI_010716-RA
14	6686	1670118	14	1664095	1676141	BUSI_017326-RA
14	2920	10033562.5	14	10032751	10034374	BUSI_018159-RA
3	34	6893872.5	14	6890103	6897642	BUSI_010468-RA
14	35	9870539.5	14	9869886	9871193	BUSI_018149-RA
14	35	9871088	14	9865514	9876662	BUSI_018148-RA
3	35	12171046.5	14	12161173	12180920	BUSI_010917-RA
3	36	12147929.5	14	12144787	12151072	BUSI_010915-RA
14	36	9899772	14	9895077	9904467	BUSI_018151-RA
14	36	9647248	14	9640902	9653594	BUSI_018127-RA
14	2886	11953296.5	14	11945743	11960850	BUSI_018289-RA
14	2887	11871274	14	11865326	11877222	BUSI_018283-RA
14	8827	1283676	14	1276410	1290942	BUSI_017279-RA
13	6099	34205327	15	34203687	34206967	BUSI_025040-RA
13	304	34056456.5	15	34054250	34058663	BUSI_025022-RA
13	2064	36225664.5	15	36224186	36227143	BUSI_025220-RA
13	6181	33580032	15	33579509	33580555	BUSI_024983-RA
7	6180	4367476.5	15	4366152	4368801	BUSI_014100-RA
13	6180	33454443	15	33451267	33457619	BUSI_024969-RA
7	6179	1382679.5	15	1381801	1383558	BUSI_013816-RA
7	423	4084028	15	4080705	4087351	BUSI_014067-RA
13	423	33760568.5	15	33756043	33765094	BUSI_024997-RA
13	402	33891314.5	15	33889261	33893368	BUSI_025007-RA
7	4693	4197788.5	15	4194860	4200717	BUSI_014079-RA
7	4693	4296828.5	15	4293921	4299736	BUSI_014091-RA
7	4695	4349479.5	15	4347448	4351511	BUSI_014098-RA
13	4698	33397978.5	15	33396508	33399449	BUSI_024964-RA
7	6126	5368817.5	15	5361026	5376609	BUSI_014196-RA
13	10322	32621906.5	15	32614863	32628950	BUSI_024933-RA
13	405	33304535	15	33301002	33308068	BUSI_024957-RA
13	311	33476789	15	33475172	33478406	BUSI_024972-RA
7	311	4361942	15	4358304	4365580	BUSI_014099-RA
13	4696	33489358	15	33487385	33491331	BUSI_024974-RA
13	4692	33677945.5	15	33676509	33679382	BUSI_024987-RA
13	4692	33614553	15	33612504	33616602	BUSI_024985-RA
13	4689	33736793	15	33729584	33744002	BUSI_024995-RA
7	4689	4245019	15	4244845	4245193	BUSI_014086-RA
7	4689	4146858.5	15	4146684	4147033	BUSI_014074-RA
7	4686	11883181.5	15	11880609	11885754	BUSI_014650-RA
7	8158	8477317	15	8475655	8478979	BUSI_014414-RA
7	4725	3837954.5	15	3837462	3838447	BUSI_014043-RA
13	4725	34040083	15	34039524	34040642	BUSI_025019-RA
13	4724	34073126	15	34071481	34074771	BUSI_025025-RA
8	303	8246702.5	15	8244548	8248857	BUSI_016094-RA
13	303	34247992.5	15	34236531	34259454	BUSI_025045-RA
12	303	29131081	15	29129110	29133052	BUSI_023119-RA
7	303	3786127.5	15	3781648	3790607	BUSI_014032-RA
13	4722	34270267.5	15	34268011	34272524	BUSI_025047-RA
7	4712	3739514.5	15	3735801	3743228	BUSI_014026-RA
7	4721	3764289	15	3762702	3765876	BUSI_014030-RA
13	9124	38980900	15	38979518	38982282	BUSI_025414-RA
7	4708	3420509.5	15	3417843	3423176	BUSI_014005-RA
7	8163	10062512	15	10061810	10063214	BUSI_014516-RA
13	8163	32830852.5	15	32830114	32831591	BUSI_024938-RA
13	4736	34408419	15	34406526	34410312	BUSI_025058-RA
7	4705	2184411	15	2183723	2185099	BUSI_013877-RA
7	8131	2359818.5	15	2358856	2360781	BUSI_013895-RA
11	9564	55588889.5	15	55588394	55589385	BUSI_013651-RA
7	398	3148232.5	15	3147484	3148981	BUSI_013981-RA
13	398	34825842.5	15	34821360	34830325	BUSI_025089-RA
7	398	3157048	15	3150576	3163520	BUSI_013982-RA
1	8132	72606560	15	72606175	72606945	BUSI_002741-RA
13	8132	38256442.5	15	38256212	38256673	BUSI_025352-RA
7	8132	1353395.5	15	1353133	1353658	BUSI_013811-RA
7	4768	7927392	15	7926019	7928765	BUSI_014377-RA
7	328	2838629	15	2835849	2841409	BUSI_013945-RA
13	328	35102733.5	15	35099431	35106036	BUSI_025115-RA
13	2109	36046681.5	15	36043515	36049848	BUSI_025204-RA
7	394	2384927	15	2382430	2387424	BUSI_013899-RA
13	394	36687091.5	15	36684309	36689874	BUSI_025253-RA
7	7462	3393517.5	15	3391850	3395185	BUSI_014003-RA
13	7462	34428132.5	15	34427181	34429084	BUSI_025060-RA
13	2110	35945054	15	35944355	35945753	BUSI_025197-RA
7	2110	2695450.5	15	2694096	2696805	BUSI_013933-RA
7	2090	2980498	15	2980166	2980830	BUSI_013964-RA
7	395	2725755	15	2723479	2728031	BUSI_013938-RA
13	6109	35948066.5	15	35947230	35948903	BUSI_025198-RA
7	6109	2705432.5	15	2700864	2710001	BUSI_013935-RA
13	1238	28789907.5	15	28783540	28796275	BUSI_024696-RA
7	1239	12427781.5	15	12423573	12431990	BUSI_014680-RA
7	1239	12263419	15	12261911	12264927	BUSI_014675-RA
1	1239	19394219.5	15	19384433	19404006	BUSI_000520-RA
13	4756	35046682	15	35046178	35047186	BUSI_025111-RA
13	4756	35027970.5	15	35017652	35038289	BUSI_025110-RA
7	4771	2947022.5	15	2932556	2961489	BUSI_013959-RA
7	8133	3272248	15	3268142	3276354	BUSI_013993-RA
13	8133	34539800.5	15	34536609	34542992	BUSI_025066-RA
7	4779	6128838	15	6128366	6129310	BUSI_014269-RA
7	7180	1475274	15	1474475	1476073	BUSI_013824-RA
7	325	2546655.5	15	2544651	2548660	BUSI_013912-RA
13	325	36530291	15	36528070	36532512	BUSI_025238-RA
13	323	34629657.5	15	34627609	34631706	BUSI_025075-RA
7	323	2452223.5	15	2451313	2453134	BUSI_013907-RA
13	323	36616786	15	36615976	36617596	BUSI_025245-RA
7	323	3260759	15	3258622	3262896	BUSI_013992-RA
8	323	7931362	15	7930056	7932668	BUSI_016067-RA
12	323	13608261.5	15	13604025	13612498	BUSI_022818-RA
12	323	28773641.5	15	28772521	28774762	BUSI_023097-RA
8	323	6845820	15	6842307	6849333	BUSI_015984-RA
13	2057	36642290.5	15	36641479	36643102	BUSI_025247-RA
7	2054	2378994	15	2378261	2379727	BUSI_013898-RA
13	392	28826408.5	15	28824442	28828375	BUSI_024697-RA
2	392	59994496	15	59994164	59994828	BUSI_005057-RA
13	2280	28097716	15	28096902	28098530	BUSI_024648-RA
7	426	4474532.5	15	4473645	4475420	BUSI_014117-RA
13	426	33442534.5	15	33439930	33445139	BUSI_024968-RA
7	426	4372904	15	4370439	4375369	BUSI_014101-RA
7	426	4453998	15	4451491	4456505	BUSI_014112-RA
13	426	36999917	15	36992784	37007050	BUSI_025266-RA
12	6190	39161380	15	39160982	39161778	BUSI_023901-RA
13	6201	38644934.5	15	38643990	38645879	BUSI_025386-RA
5	6257	29789249.5	16	29783626	29794873	BUSI_026153-RA
11	6901	40157112.5	16	40156477	40157748	BUSI_012461-RA
9	3701	12715526	16	12710092	12720960	BUSI_006362-RA
9	3698	17716900.5	16	17707587	17726214	BUSI_006636-RA
11	3978	43251333.5	16	43244954	43257713	BUSI_012671-RA
11	3977	43166860	16	43164863	43168857	BUSI_012667-RA
9	3977	12268328.5	16	12266343	12270314	BUSI_006324-RA
9	3715	12391438.5	16	12387737	12395140	BUSI_006337-RA
9	3714	12295425	16	12293125	12297725	BUSI_006328-RA
11	3713	43235599	16	43231399	43239799	BUSI_012670-RA
11	3712	41017143	16	41016074	41018212	BUSI_012504-RA
9	3712	12272786.5	16	12271940	12273633	BUSI_006325-RA
9	3711	4239445	16	4238286	4240604	BUSI_005604-RA
11	3711	51501350	16	51500014	51502686	BUSI_013269-RA
9	3711	4030607.5	16	4028525	4032690	BUSI_005589-RA
11	3711	51611773.5	16	51610766	51612781	BUSI_013282-RA
11	3975	48893136.5	16	48884290	48901983	BUSI_013052-RA
11	3975	40812202.5	16	40804894	40819511	BUSI_012494-RA
9	3975	12451533.5	16	12439804	12463263	BUSI_006342-RA
11	3973	40652098.5	16	40650379	40653818	BUSI_012482-RA
11	4470	49021718	16	49020548	49022888	BUSI_013063-RA
9	4471	5927273	16	5923046	5931500	BUSI_005784-RA
9	1217	8135163.5	16	8132137	8138190	BUSI_005986-RA
9	1217	8025711	16	8022483	8028939	BUSI_005973-RA
11	1217	47777850.5	16	47776145	47779556	BUSI_012966-RA
9	1217	8150521	16	8146519	8154523	BUSI_005988-RA
9	1217	8043689.5	16	8042432	8044947	BUSI_005975-RA
11	1217	47780951	16	47777947	47783955	BUSI_012967-RA
9	1217	7941096	16	7939670	7942522	BUSI_005964-RA
11	1217	47789306	16	47788733	47789879	BUSI_012968-RA
11	4422	51972030.5	16	51968263	51975798	BUSI_013315-RA
9	4422	3550852	16	3547307	3554397	BUSI_005548-RA
11	4424	49186389.5	16	49183350	49189429	BUSI_013076-RA
9	4474	5706753.5	16	5702585	5710922	BUSI_005762-RA
9	4474	6627712.5	16	6622211	6633214	BUSI_005843-RA
9	4425	6636537	16	6634052	6639022	BUSI_005844-RA
9	4425	5716205	16	5713741	5718669	BUSI_005763-RA
11	4425	49245801.5	16	49243416	49248187	BUSI_013080-RA
9	4427	6502265.5	16	6500627	6503904	BUSI_005827-RA
9	993	6543553.5	16	6538927	6548180	BUSI_005833-RA
9	1070	6734685.5	16	6734227	6735144	BUSI_005853-RA
11	3804	49567835.5	16	49562459	49573212	BUSI_013106-RA
11	3677	49611128.5	16	49607996	49614261	BUSI_013110-RA
11	3749	19028335.5	16	19025598	19031073	BUSI_011834-RA
9	3749	56795052	16	56794526	56795578	BUSI_007560-RA
9	3749	57098019	16	57097493	57098545	BUSI_007581-RA
11	3679	49741599.5	16	49737913	49745286	BUSI_013123-RA
9	3752	5471411.5	16	5467688	5475135	BUSI_005737-RA
11	1074	49780035.5	16	49776352	49783719	BUSI_013127-RA
9	1074	5557398.5	16	5555269	5559528	BUSI_005744-RA
9	3680	5550664	16	5549710	5551618	BUSI_005743-RA
9	3753	5442897	16	5441572	5444222	BUSI_005734-RA
9	3738	38898754.5	16	38897271	38900238	BUSI_007150-RA
11	1009	53240114.5	16	53237803	53242426	BUSI_013430-RA
11	1010	53269274.5	16	53264973	53273576	BUSI_013433-RA
9	1010	2085903.5	16	2081877	2089930	BUSI_005391-RA
9	3756	3847778	16	3844734	3850822	BUSI_005573-RA
9	3756	4870142.5	16	4862194	4878091	BUSI_005671-RA
11	3740	50375830	16	50373695	50377965	BUSI_013174-RA
9	1076	5296212.5	16	5293912	5298513	BUSI_005719-RA
11	1076	49917009.5	16	49916272	49917747	BUSI_013132-RA
9	1080	4747893	16	4747385	4748401	BUSI_005658-RA
11	3733	51269195	16	51267751	51270639	BUSI_013248-RA
11	8955	34442026	16	34440424	34443628	BUSI_012226-RA
9	3758	4858815	16	4858061	4859569	BUSI_005670-RA
9	3658	54586354.5	16	54580992	54591717	BUSI_007455-RA
11	1084	50885945.5	16	50883455	50888436	BUSI_013218-RA
11	1084	50900547	16	50896757	50904337	BUSI_013220-RA
11	3761	50893205.5	16	50891286	50895125	BUSI_013219-RA
9	1053	4560432.5	16	4557926	4562939	BUSI_005634-RA
11	4450	50453839.5	16	50451857	50455822	BUSI_013181-RA
9	4597	4586740	16	4584783	4588697	BUSI_005638-RA
11	4596	50814833	16	50813091	50816575	BUSI_013211-RA
11	4595	52857780.5	16	52855443	52860118	BUSI_013394-RA
11	8167	52270965	16	52268537	52273393	BUSI_013338-RA
9	1012	4886131	16	4885379	4886883	BUSI_005672-RA
11	1012	50470099	16	50468874	50471324	BUSI_013183-RA
9	1012	5035575.5	16	5034828	5036323	BUSI_005692-RA
9	4458	9845151.5	16	9841486	9848817	BUSI_006149-RA
11	7120	53478303.5	16	53473766	53482841	BUSI_013456-RA
9	7120	1896045	16	1894196	1897894	BUSI_005373-RA
11	4448	50334885.5	16	50331848	50337923	BUSI_013170-RA
9	4446	5175587	16	5172309	5178865	BUSI_005709-RA
11	4441	55067957	16	55067311	55068603	BUSI_013608-RA
9	9073	320917	16	319848	321986	BUSI_005210-RA
1	5164	29669539.5	17	29668773	29670306	BUSI_001041-RA
1	1440	38979405	17	38977080	38981730	BUSI_001710-RA
1	1440	40000683.5	17	39998956	40002411	BUSI_001782-RA
1	5361	26156721.5	17	26156096	26157347	BUSI_000805-RA
2	5361	36576861.5	17	36576234	36577489	BUSI_004499-RA
2	5167	32692156.5	17	32691587	32692726	BUSI_004262-RA
1	5167	29736256.5	17	29735580	29736933	BUSI_001050-RA
1	5168	29744807	17	29738805	29750809	BUSI_001051-RA
2	2567	28755660.5	17	28752694	28758627	BUSI_003963-RA
1	2568	31188962	17	31179478	31198446	BUSI_001142-RA
2	2630	28275255	17	28272960	28277550	BUSI_003920-RA
2	2684	30945245	17	30943211	30947279	BUSI_004138-RA
1	2684	31526675	17	31525340	31528010	BUSI_001172-RA
2	5991	25338572	17	25329095	25348049	BUSI_003688-RA
1	494	30274017.5	17	30271284	30276751	BUSI_001079-RA
2	494	32315856	17	32313964	32317748	BUSI_004240-RA
1	5771	21870824.5	17	21867064	21874585	BUSI_000599-RA
1	5771	20908197	17	20903709	20912685	BUSI_000545-RA
1	1441	29653621.5	17	29652925	29654318	BUSI_001040-RA
1	1441	29679008.5	17	29675917	29682100	BUSI_001042-RA
2	641	32651765.5	17	32648264	32655267	BUSI_004258-RA
1	2559	22051756	17	22049747	22053765	BUSI_000607-RA
1	2558	22874067.5	17	22870150	22877985	BUSI_000642-RA
1	2619	29551963.5	17	29549697	29554230	BUSI_001035-RA
1	638	39737914.5	17	39735950	39739879	BUSI_001763-RA
1	5775	30172110.5	17	30167787	30176434	BUSI_001073-RA
1	6042	29850302.5	17	29849029	29851576	BUSI_001056-RA
2	7382	30318416.5	17	30307335	30329498	BUSI_004084-RA
11	489	40225259	17	40222322	40228196	BUSI_012465-RA
1	489	36430363	17	36424561	36436165	BUSI_001548-RA
9	489	12949313	17	12945529	12953097	BUSI_006378-RA
1	489	36378137.5	17	36364574	36391701	BUSI_001545-RA
2	489	20055169.5	17	20054615	20055724	BUSI_003446-RA
2	5942	31593230.5	17	31590891	31595570	BUSI_004184-RA
1	5942	30842536.5	17	30836128	30848945	BUSI_001113-RA
1	541	29496329	17	29490734	29501924	BUSI_001030-RA
2	5835	25862725.5	17	25859188	25866263	BUSI_003717-RA
1	5837	29140052.5	17	29134047	29146058	BUSI_001011-RA
1	543	29278083	17	29277114	29279052	BUSI_001018-RA
2	543	33113942.5	17	33113440	33114445	BUSI_004295-RA
2	5894	33533719.5	17	33532933	33534506	BUSI_004327-RA
1	5894	28546297	17	28543279	28549315	BUSI_000964-RA
1	625	23762862.5	17	23761166	23764559	BUSI_000675-RA
2	625	37006920.5	17	37004675	37009166	BUSI_004516-RA
2	5893	33490522	17	33490175	33490869	BUSI_004323-RA
1	8517	26928207.5	17	26917401	26939014	BUSI_000847-RA
1	7372	40717022	17	40713834	40720210	BUSI_001820-RA
1	2474	28466751	17	28464686	28468816	BUSI_000957-RA
2	2474	33684708.5	17	33681696	33687721	BUSI_004337-RA
4	214	5396156.5	17	5395946	5396367	BUSI_008437-RA
10	214	4501246	17	4501072	4501420	BUSI_021298-RA
1	1373	33231864	17	33227253	33236475	BUSI_001289-RA
2	1372	34535288.5	17	34532993	34537584	BUSI_004390-RA
1	1372	27891679.5	17	27889597	27893762	BUSI_000920-RA
2	5126	34315199	17	34306492	34323906	BUSI_004373-RA
1	551	28101937.5	17	28101474	28102401	BUSI_000931-RA
2	551	34230722	17	34228670	34232774	BUSI_004369-RA
1	551	28098320	17	28093946	28102694	BUSI_000930-RA
2	2521	34118039.5	17	34116872	34119207	BUSI_004359-RA
1	2520	28340901.5	17	28330378	28351425	BUSI_000944-RA
2	547	33339406	17	33338672	33340140	BUSI_004315-RA
1	547	28730536	17	28726644	28734428	BUSI_000979-RA
1	547	28606375	17	28599361	28613389	BUSI_000968-RA
2	2473	33617903.5	17	33616488	33619319	BUSI_004333-RA
1	546	29175930	17	29172917	29178943	BUSI_001013-RA
1	546	28931987.5	17	28931671	28932304	BUSI_000994-RA
2	2472	33453901	17	33451973	33455829	BUSI_004320-RA
1	2472	28558170.5	17	28555688	28560653	BUSI_000966-RA
2	2472	33509115.5	17	33502248	33515983	BUSI_004326-RA
2	6570	29825942	17	29825636	29826248	BUSI_004050-RA
1	2471	28704533	17	28699499	28709567	BUSI_000977-RA
2	9180	34575706	17	34572426	34578986	BUSI_004393-RA
2	9181	34136683.5	17	34135619	34137748	BUSI_004361-RA
1	1376	28209212.5	17	28208574	28209851	BUSI_000938-RA
1	1376	28426206.5	17	28425586	28426827	BUSI_000951-RA
1	8306	28354036	17	28352344	28355728	BUSI_000945-RA
2	8306	33868689.5	17	33866287	33871092	BUSI_004350-RA
2	5159	33148844	17	33147794	33149894	BUSI_004297-RA
2	637	52573636	17	52570013	52577259	BUSI_004960-RA
2	637	9824990.5	17	9822883	9827098	BUSI_003169-RA
1	637	41074337.5	17	41073182	41075493	BUSI_001835-RA
12	637	10995905.5	17	10995330	10996481	BUSI_022788-RA
10	637	20698626.5	17	20697412	20699841	BUSI_022224-RA
2	8518	35672161.5	17	35668888	35675435	BUSI_004456-RA
1	5213	34449218	18	34447026	34451410	BUSI_001395-RA
1	5211	34331629.5	18	34325382	34337877	BUSI_001387-RA
1	5209	34301027	18	34298970	34303084	BUSI_001382-RA
1	5209	15526621.5	18	15525089	15528154	BUSI_000388-RA
1	5388	16519378.5	18	16516610	16522147	BUSI_000420-RA
2	5208	29671527	18	29658422	29684632	BUSI_004034-RA
1	5206	25231064	18	25227040	25235088	BUSI_000745-RA
2	5205	37121416.5	18	37120402	37122431	BUSI_004522-RA
1	5205	25339555.5	18	25336877	25342234	BUSI_000750-RA
2	5205	37767770.5	18	37766547	37768994	BUSI_004563-RA
2	5205	37815152	18	37810844	37819460	BUSI_004565-RA
1	5278	33542904.5	18	33542145	33543664	BUSI_001325-RA
2	5387	6454379	18	6453252	6455506	BUSI_003055-RA
1	5387	16966988.5	18	16960650	16973327	BUSI_000445-RA
1	537	33292660.5	18	33290262	33295059	BUSI_001295-RA
2	537	28705945.5	18	28703528	28708363	BUSI_003956-RA
2	5241	28777576.5	18	28763139	28792014	BUSI_003964-RA
2	5241	28977425.5	18	28975950	28978901	BUSI_003981-RA
8	9065	16023664.5	18	16018863	16028466	BUSI_016496-RA
8	9065	15851762.5	18	15846693	15856832	BUSI_016476-RA
8	9053	16767886.5	18	16764226	16771547	BUSI_016559-RA
8	4383	15871050	18	15870705	15871395	BUSI_016478-RA
8	4383	16041074.5	18	16039052	16043097	BUSI_016498-RA
12	4383	37387189.5	18	37385530	37388849	BUSI_023764-RA
6	913	661609.5	18	661087	662132	BUSI_019079-RA
12	913	35256845	18	35253900	35259790	BUSI_023586-RA
12	819	35320441	18	35301530	35339352	BUSI_023589-RA
12	819	35383476.5	18	35373427	35393526	BUSI_023592-RA
12	4367	39216925	18	39208630	39225220	BUSI_023903-RA
2	7091	1137559.5	18	1131913	1143206	BUSI_002881-RA
8	7091	17801771.5	18	17796063	17807480	BUSI_016619-RA
4	8003	3371822	18	3368761	3374883	BUSI_008245-RA
4	8003	3235827	18	3232863	3238791	BUSI_008228-RA
12	8004	35600731.5	18	35593910	35607553	BUSI_023604-RA
8	917	16820608	18	16819362	16821854	BUSI_016562-RA
8	917	16831176	18	16827556	16834796	BUSI_016563-RA
12	917	35795081.5	18	35792417	35797746	BUSI_023623-RA
12	917	36261818	18	36256028	36267608	BUSI_023657-RA
12	917	35803961.5	18	35798898	35809025	BUSI_023624-RA
12	917	35758715.5	18	35754004	35763427	BUSI_023619-RA
12	917	35780972	18	35774773	35787171	BUSI_023622-RA
8	918	16780311.5	18	16779603	16781020	BUSI_016560-RA
8	929	13458674.5	18	13456553	13460796	BUSI_016356-RA
8	7046	49481275	18	49476667	49485883	BUSI_017102-RA
8	896	16487696.5	18	16484590	16490803	BUSI_016534-RA
12	896	36821996.5	18	36820865	36823128	BUSI_023713-RA
8	8066	12261164	18	12259278	12263050	BUSI_016309-RA
12	893	36958617.5	18	36956763	36960472	BUSI_023730-RA
12	6694	35057548	18	35055704	35059392	BUSI_023567-RA
12	892	36977610	18	36976326	36978894	BUSI_023732-RA
14	892	8147425.5	18	8146147	8148704	BUSI_017996-RA
12	3106	38352955	18	38351272	38354638	BUSI_023834-RA
12	894	36932598	18	36930918	36934278	BUSI_023728-RA
8	839	16358648.5	18	16357893	16359404	BUSI_016523-RA
12	839	37901023	18	37899839	37902207	BUSI_023803-RA
8	7092	5609815	18	5609252	5610378	BUSI_015898-RA
12	8005	35850753.5	18	35849207	35852300	BUSI_023627-RA
12	4294	40131097	18	40130469	40131725	BUSI_023994-RA
12	915	35659549	18	35658107	35660991	BUSI_023611-RA
8	915	17230470	18	17228777	17232163	BUSI_016587-RA
6	915	733381.5	18	732157	734606	BUSI_019089-RA
12	4293	40006457.5	18	40004710	40008205	BUSI_023987-RA
12	9050	31823520.5	18	31821178	31825863	BUSI_023305-RA
10	8002	3385413.5	18	3383999	3386828	BUSI_021196-RA
12	9049	34763499	18	34761758	34765240	BUSI_023540-RA
12	914	35488095	18	35487278	35488912	BUSI_023600-RA
6	914	689579.5	18	688771	690388	BUSI_019083-RA
12	4303	29714603.5	18	29710549	29718658	BUSI_023160-RA
8	4302	5601886	18	5601132	5602640	BUSI_015897-RA
8	3335	4719971	18	4718167	4721775	BUSI_015811-RA
12	3334	34939420	18	34936730	34942110	BUSI_023556-RA
12	3333	34841375.5	18	34838029	34844722	BUSI_023550-RA
12	842	34352411.5	18	34350793	34354030	BUSI_023494-RA
8	842	3894655.5	18	3889548	3899763	BUSI_015750-RA
8	3331	3878412.5	18	3878316	3878509	BUSI_015747-RA
12	3331	39472225.5	18	39471480	39472971	BUSI_023932-RA
12	3331	34359442	18	34357495	34361389	BUSI_023495-RA
8	3331	3877772	18	3877667	3877877	BUSI_015746-RA
12	3351	34775687	18	34773183	34778191	BUSI_023543-RA
12	3350	34788434	18	34781408	34795460	BUSI_023544-RA
12	846	34812027	18	34811492	34812562	BUSI_023547-RA
8	846	4529984.5	18	4529697	4530272	BUSI_015794-RA
8	846	4435788.5	18	4435249	4436328	BUSI_015783-RA
8	6764	15700522.5	18	15700115	15700930	BUSI_016460-RA
8	7826	3879516.5	18	3879264	3879769	BUSI_015748-RA
12	7825	34394264.5	18	34392385	34396144	BUSI_023497-RA
8	6769	16716239	18	16713297	16719181	BUSI_016556-RA
8	8889	5445179	18	5440445	5449913	BUSI_015879-RA
9	9685	11409428	19	11407799	11411057	BUSI_006269-RA
10	9667	1281513	19	1280607	1282419	BUSI_020953-RA
11	4504	53058930.5	19	53057666	53060195	BUSI_013411-RA
9	8092	10536248.5	19	10534188	10538309	BUSI_006201-RA
9	8091	10422840	19	10417291	10428389	BUSI_006194-RA
11	8090	54374319.5	19	54368195	54380444	BUSI_013541-RA
9	8089	3892389.5	19	3890331	3894448	BUSI_005575-RA
9	1023	1641417	19	1633557	1649277	BUSI_005349-RA
11	1023	53560588.5	19	53553709	53567468	BUSI_013468-RA
11	1023	53758328	19	53757086	53759570	BUSI_013485-RA
9	1024	10371530.5	19	10369931	10373130	BUSI_006190-RA
9	1024	10285194	19	10281255	10289133	BUSI_006186-RA
11	1024	46254271	19	46253518	46255024	BUSI_012849-RA
11	3650	55673365	19	55670745	55675985	BUSI_013658-RA
9	1025	10222291	19	10218826	10225756	BUSI_006182-RA
11	1025	46299048	19	46294833	46303263	BUSI_012853-RA
9	4404	1447706.5	19	1443382	1452031	BUSI_005328-RA
11	1026	46360846.5	19	46360424	46361269	BUSI_012860-RA
11	1026	46359533	19	46358757	46360309	BUSI_012859-RA
11	1026	24740164.5	19	24738914	24741415	BUSI_012013-RA
9	4519	9758417.5	19	9756239	9760596	BUSI_006140-RA
11	4455	54418515.5	19	54412486	54424545	BUSI_013546-RA
9	4455	888446	19	883426	893466	BUSI_005264-RA
9	1029	9823129	19	9822765	9823493	BUSI_006147-RA
9	4518	9615783	19	9613081	9618485	BUSI_006126-RA
9	4517	9562708.5	19	9562320	9563097	BUSI_006118-RA
9	1031	9784349	19	9779042	9789656	BUSI_006144-RA
7	1031	8575220	19	8569125	8581315	BUSI_014420-RA
1	1031	35063159	19	35059612	35066706	BUSI_001441-RA
11	1031	46747133.5	19	46743615	46750652	BUSI_012881-RA
[truncated: 7,438 more rows]
