# Supplementary material for: Buxus and Tetracentron genomes help resolve eudicot genome history
Source: Nat Commun. 2022 Feb 2;13:643. doi: 10.1038/s41467-022-28312-w (PMC8810787; doi:10.1038/s41467-022-28312-w)
Supplement: Supplementary file 13 — Source Data [file 41467_2022_28312_MOESM13_ESM.zip › Source Data/Supplementary_Fig10_ContigGFF_Nelumbo_Ancestor1.txt]

3	2740	8888872	0	8888436	8889308	evm.model.chr4.460
3	5413	51673044	0	51672993	51673095	evm.model.chr4.1815
1	5413	146712958	0	146712907	146713009	evm.model.chr1.5619
6	5403	51009622.5	0	51009511	51009734	evm.model.chr3.1870
6	5404	53185176	0	53185076	53185276	evm.model.chr3.1965
1	3032	148994276	0	148994055	148994497	evm.model.chr1.5751.1
1	10137	158419373.5	0	158419350	158419397	evm.model.chr1.6118
8	5077	13765562.5	0	13765422	13765703	evm.model.chr1.5710
8	5077	13794480.5	0	13794358	13794603	evm.model.chr1.5713
3	5077	53337790	0	53337651	53337929	evm.model.chr4.1880
3	7229	7288436	0	7288053	7288819	evm.model.chr4.395
8	1262	13450175	0	13449919	13450431	evm.model.chr1.5693
3	1262	53116994	0	53116744	53117244	evm.model.chr4.1869.1
3	10703	5111038.5	0	5110817	5111260	evm.model.chr4.302.1
1	1265	147759285	0	147759222	147759348	evm.model.chr1.5666
8	5079	13462720.5	0	13462685	13462756	evm.model.chr1.5694
3	5079	53136631.5	0	53136596	53136667	evm.model.chr4.1870
3	4894	52547771	0	52547742	52547800	evm.model.chr4.1847.1
3	4894	52547771	0	52547742	52547800	evm.model.chr4.1847
3	5601	53987473.5	0	53987382	53987565	evm.model.chr4.1906
3	7230	53520331.5	0	53520227	53520436	evm.model.chr4.1891
1	5081	147606348	0	147605915	147606781	evm.model.chr1.5660
3	5082	52105973	0	52105618	52106328	evm.model.chr4.1832
1	5083	146943545.5	0	146943492	146943599	evm.model.chr1.5633
3	5083	51955460.5	0	51955404	51955517	evm.model.chr4.1827
1	5614	150580450	0	150580242	150580658	evm.model.chr1.5813
3	5614	56617150.5	0	56616305	56617996	evm.model.chr4.2026
3	5615	51416972	0	51416936	51417008	evm.model.chr4.1806.2
1	5619	145751821	0	145751472	145752170	evm.model.chr1.5585.1
1	5113	49172476.5	0	49172337	49172616	evm.model.chr1.1450
1	10138	146545159.5	0	146545100	146545219	evm.model.chr1.5617.2
3	10139	53518083.5	0	53517435	53518732	evm.model.chr4.1890
1	10139	148330742.5	0	148330062	148331423	evm.model.chr1.5687
3	10136	21517230.5	0	21516706	21517755	evm.model.chr4.866.1
1	1267	147620047.5	0	147620006	147620089	evm.model.chr1.5661
3	1267	52596937.5	0	52596896	52596979	evm.model.chr4.1850
1	5409	147353591.5	0	147353259	147353924	evm.model.chr1.5649
3	5409	52338592	0	52338303	52338881	evm.model.chr4.1838.1
1	1266	147651517.5	0	147651407	147651628	evm.model.chr1.5663.1
3	1266	52623798.5	0	52623688	52623909	evm.model.chr4.1851.1
3	5407	53580140.5	0	53580084	53580197	evm.model.chr4.1895.1
1	5407	148393525	0	148393417	148393633	evm.model.chr1.5690.1
3	5407	53561821	0	53561713	53561929	evm.model.chr4.1895.5
3	1264	52894355	0	52894140	52894570	evm.model.chr4.1859
3	4888	53202448.5	0	53202329	53202568	evm.model.chr4.1873
3	4886	53616299	0	53616246	53616352	evm.model.chr4.1896
3	5406	53746590.5	0	53746574	53746607	evm.model.chr4.1900.1
3	1259	53951326.5	0	53951218	53951435	evm.model.chr4.1905.1
3	7228	7923245.5	0	7923113	7923378	evm.model.chr4.421
1	7214	5795339.5	0	5794860	5795819	evm.model.chr1.217
7	7214	28399600.5	0	28399130	28400071	evm.model.chr8.695
3	5405	53998820.5	0	53998125	53999516	evm.model.chr4.1907.1
1	4885	157806366	0	157805835	157806897	evm.model.chr1.6089.1
6	5073	57520143	0	57520109	57520177	evm.model.chr4.1989
3	1258	54160448.5	0	54160329	54160568	evm.model.chr4.1912.1
3	1257	54377486.5	0	54377217	54377756	evm.model.chr4.1918
1	1257	148960803	0	148960535	148961071	evm.model.chr1.5750
1	5599	149225532.5	0	149225497	149225568	evm.model.chr1.5762
3	5416	54867967	0	54867930	54868004	evm.model.chr4.1932
1	10156	89563230.5	0	89563030	89563431	evm.model.chr1.3214
3	5024	11332241.5	0	11332218	11332265	evm.model.chr4.554
4	5023	10568882.5	0	10568794	10568971	evm.model.chr5.523
1	3053	150531871.5	0	150531826	150531917	evm.model.chr1.5808
6	3053	57501706.5	0	57501661	57501752	evm.model.chr4.1988
6	3052	57329589.5	0	57329316	57329863	evm.model.chr4.1982.1
6	3052	57286970.5	0	57286937	57287004	evm.model.chr4.1980.1
1	7308	103216506	0	103216064	103216948	evm.model.chr1.3769
1	5412	146815973	0	146815733	146816213	evm.model.chr1.5626
3	5412	51845473	0	51845254	51845692	evm.model.chr4.1823
3	5412	51845492.5	0	51845254	51845731	evm.model.chr4.1823.1
4	9748	9067970.5	0	9067665	9068276	evm.model.chr5.456
3	9748	13152716	0	13152439	13152993	evm.model.chr4.616
5	10020	82122236.5	0	82122148	82122325	evm.model.chr6.3274
8	7204	4536542	0	4536449	4536635	evm.model.chr7.182
5	10164	22504372	0	22504236	22504508	evm.model.chr6.1029
1	10164	90218705	0	90218599	90218811	evm.model.chr1.3239
1	10165	203087277	0	203087128	203087426	evm.model.chr1.7900
1	5611	153850489	0	153850415	153850563	evm.model.chr1.5936
1	5067	152109492.5	0	152109031	152109954	evm.model.chr1.5877.1
7	6614	50187062	0	50187025	50187099	evm.model.chr8.1489
1	6615	158301360	0	158300528	158302192	evm.model.chr1.6111
1	5066	153693260.5	0	153692997	153693524	evm.model.chr1.5930.1
1	5065	154483910	0	154483792	154484028	evm.model.chr1.5968.1
1	1276	144430857	0	144430565	144431149	evm.model.chr1.5549
3	1276	50139144	0	50138963	50139325	evm.model.chr4.1767
1	7314	143715475	0	143715317	143715633	evm.model.chr1.5533
3	5438	1218515	0	1218405	1218625	evm.model.chr4.95.1
3	5438	1218515	0	1218405	1218625	evm.model.chr4.95
1	5607	154368764	0	154368727	154368801	evm.model.chr1.5963
3	5607	57855036	0	57854999	57855073	evm.model.chr4.2064.1
1	5605	154930521	0	154930477	154930565	evm.model.chr1.5960
3	5605	58196953	0	58196909	58196997	evm.model.chr4.2078
3	729	58931382.5	0	58931345	58931420	evm.model.chr4.2112
3	4820	58838729	0	58838662	58838796	evm.model.chr4.2106
1	4820	155305028	0	155304961	155305095	evm.model.chr1.5992
6	6226	43003826	0	43003742	43003910	evm.model.chr3.1500
1	6226	156276216	0	156276132	156276300	evm.model.chr1.6024
1	6225	123553811	0	123553682	123553940	evm.model.chr1.4783.1
1	6225	74548067	0	74547984	74548150	evm.model.chr1.2535.1
1	6225	123089271	0	123088355	123090187	evm.model.chr1.4763
1	6225	74523054	0	74522921	74523187	evm.model.chr1.2532.1
1	6225	123481882.5	0	123481779	123481986	evm.model.chr1.4779
1	6225	74437242	0	74437155	74437329	evm.model.chr1.2526
1	6225	74109543.5	0	74108647	74110440	evm.model.chr1.2505
1	1333	156326025	0	156325877	156326173	evm.model.chr1.6022
6	4816	43095581	0	43095330	43095832	evm.model.chr3.1505
1	9976	151270506.5	0	151270459	151270554	evm.model.chr1.5839.1
1	7491	61026744.5	0	61026643	61026846	evm.model.chr1.1895
1	7491	139168967.5	0	139168866	139169069	evm.model.chr1.5322
1	2723	157010622.5	0	157010179	157011066	evm.model.chr1.6051.1
1	2721	157167819.5	0	157167633	157168006	evm.model.chr1.6059.1
6	5572	42388920.5	0	42388750	42389091	evm.model.chr3.1478.1
1	4883	158260159.5	0	158260136	158260183	evm.model.chr1.6110
4	5054	6774175.5	0	6774134	6774217	evm.model.chr5.264.1
4	5054	6774175.5	0	6774134	6774217	evm.model.chr5.264
1	5052	158778991	0	158778550	158779432	evm.model.chr1.6131.1
4	5052	6935703.5	0	6935503	6935904	evm.model.chr5.272
4	5051	6994262	0	6994117	6994407	evm.model.chr5.277.2
1	5049	159700988	0	159700958	159701018	evm.model.chr1.6157
4	5049	7450730	0	7450700	7450760	evm.model.chr5.298
1	5049	159700988	0	159700958	159701018	evm.model.chr1.6157.1
4	10014	17054687.5	0	17054385	17054990	evm.model.chr5.807
1	760	159067796	0	159067759	159067833	evm.model.chr1.6136
4	760	7102162	0	7102125	7102199	evm.model.chr5.280
6	5485	42033685.5	0	42033164	42034207	evm.model.chr3.1460.1
1	5485	157840980.5	0	157840459	157841502	evm.model.chr1.6091
1	5486	158072075.5	0	158071737	158072414	evm.model.chr1.6104.1
6	5486	41797921	0	41797596	41798246	evm.model.chr3.1440.1
1	5487	159692770.5	0	159692629	159692912	evm.model.chr1.6156.1
1	1295	161628162	0	161628039	161628285	evm.model.chr1.6188
1	4873	161549302	0	161548794	161549810	evm.model.chr1.6183
1	4871	161699417	0	161698603	161700231	evm.model.chr1.6191.1
1	4871	161765401.5	0	161765201	161765602	evm.model.chr1.6194.1
4	3029	85198268	0	85198166	85198370	evm.model.chr5.3595
8	8846	13529237.5	0	13529100	13529375	evm.model.chr1.5698
1	4863	162390901	0	162390843	162390959	evm.model.chr1.6218.1
1	9979	154611417	0	154610611	154612223	evm.model.chr1.5973
3	7216	53535036.5	0	53534978	53535095	evm.model.chr4.1894.1
1	7216	148365681.5	0	148365623	148365740	evm.model.chr1.5689.1
4	110	72233947	0	72233860	72234034	evm.model.chr5.2905.1
3	2811	89530487.5	0	89530365	89530610	evm.model.chr4.3760
3	678	90410243	0	90409621	90410865	evm.model.chr4.3806.2
4	678	71500454.5	0	71499594	71501315	evm.model.chr5.2858
3	678	90529996	0	90529712	90530280	evm.model.chr4.3810.1
3	678	90572101.5	0	90572061	90572142	evm.model.chr4.3814.1
4	678	71507550	0	71507477	71507623	evm.model.chr5.2860.1
4	678	71651054.5	0	71651011	71651098	evm.model.chr5.2874
4	1519	70571845	0	70571787	70571903	evm.model.chr5.2799
4	120	70899539.5	0	70899474	70899605	evm.model.chr5.2822.1
4	1518	70690473.5	0	70690420	70690527	evm.model.chr5.2807
4	13	70790277.5	0	70790220	70790335	evm.model.chr5.2815.1
3	13	89602941.5	0	89602884	89602999	evm.model.chr4.3764.1
4	13	70802054.5	0	70801776	70802333	evm.model.chr5.2815
4	2810	70812336	0	70812311	70812361	evm.model.chr5.2816
3	2810	89636649.5	0	89636334	89636965	evm.model.chr4.3766
3	1515	89934472.5	0	89933850	89935095	evm.model.chr4.3782
4	1515	71058408.5	0	71057792	71059025	evm.model.chr5.2832.1
4	3356	71326078	0	71326012	71326144	evm.model.chr5.2849
4	8	71323385	0	71323033	71323737	evm.model.chr5.2848
4	10074	70129238.5	0	70129058	70129419	evm.model.chr5.2784
4	1509	71612619	0	71612293	71612945	evm.model.chr5.2871.1
3	5	90604393	0	90604317	90604469	evm.model.chr4.3816
3	5	90637200.5	0	90637129	90637272	evm.model.chr4.3818
4	5	71747533.5	0	71747465	71747602	evm.model.chr5.2878
3	5	90626705.5	0	90626637	90626774	evm.model.chr4.3817
4	117	72074708	0	72074663	72074753	evm.model.chr5.2894
3	6290	103747904.5	0	103747864	103747945	evm.model.chr4.4563.1
4	6359	53504798	0	53504647	53504949	evm.model.chr5.1912.1
4	1508	71675844	0	71675634	71676054	evm.model.chr5.2876
3	1507	90584216.5	0	90583873	90584560	evm.model.chr4.3815
4	1507	71721783	0	71721435	71722131	evm.model.chr5.2877.1
3	1506	90973024	0	90972975	90973073	evm.model.chr4.3830
4	3445	54388766	0	54388542	54388990	evm.model.chr5.1949
3	3445	77600881.5	0	77600802	77600961	evm.model.chr4.3002.1
4	115	72635231.5	0	72635095	72635368	evm.model.chr5.2916
4	109	72808301	0	72807385	72809217	evm.model.chr5.2923
4	1707	73269308	0	73269139	73269477	evm.model.chr5.2955
4	113	69888917	0	69888878	69888956	evm.model.chr5.2767
3	113	88626534	0	88626495	88626573	evm.model.chr4.3721
3	2851	86910661	0	86910568	86910754	evm.model.chr4.3626
4	2851	67741622.5	0	67741480	67741765	evm.model.chr5.2648
4	2851	67741622.5	0	67741480	67741765	evm.model.chr5.2648.1
3	693	85660263	0	85659662	85660864	evm.model.chr4.3534
3	10062	92416895	0	92416138	92417652	evm.model.chr4.3920
4	6663	62336019.5	0	62335936	62336103	evm.model.chr5.2382
4	694	72912631	0	72911709	72913553	evm.model.chr5.2931
4	1706	55951653	0	55951614	55951692	evm.model.chr5.2021
3	1705	78616996	0	78616369	78617623	evm.model.chr4.3058
4	1705	54610650.5	0	54610055	54611246	evm.model.chr5.1957
3	1705	77822338	0	77821741	77822935	evm.model.chr4.3010
4	1705	56261762	0	56261135	56262389	evm.model.chr5.2033
4	2939	72934309	0	72934058	72934560	evm.model.chr5.2933.2
4	695	73064889	0	73064855	73064923	evm.model.chr5.2940.1
4	696	73194239	0	73194195	73194283	evm.model.chr5.2952.1
4	696	73194239	0	73194195	73194283	evm.model.chr5.2952.2
3	2906	92917252.5	0	92917193	92917312	evm.model.chr4.3949
4	32	74440706.5	0	74440663	74440750	evm.model.chr5.3018
4	32	74343579.5	0	74343384	74343775	evm.model.chr5.3014
3	32	93181874	0	93181636	93182112	evm.model.chr4.3964
4	6678	75202963.5	0	75202845	75203082	evm.model.chr5.3063.1
3	1650	92728362	0	92728235	92728489	evm.model.chr4.3937
4	1650	73861830	0	73861673	73861987	evm.model.chr5.2986
4	1649	73919107	0	73918986	73919228	evm.model.chr5.2992
3	1649	92710996	0	92710875	92711117	evm.model.chr4.3936.1
4	1717	73714547.5	0	73714429	73714666	evm.model.chr5.2979
4	6677	77278322	0	77278126	77278518	evm.model.chr5.3179
4	1647	65711443.5	0	65711273	65711614	evm.model.chr5.2525
3	6314	93628041.5	0	93627019	93629064	evm.model.chr4.3977
3	6313	82431452	0	82431286	82431618	evm.model.chr4.3371.1
4	6313	61768216.5	0	61768049	61768384	evm.model.chr5.2321.1
4	3507	72058574	0	72058534	72058614	evm.model.chr5.2893
4	159	74541755.5	0	74541601	74541910	evm.model.chr5.3027
3	159	93508862	0	93508769	93508955	evm.model.chr4.3972
3	30	93608321	0	93608288	93608354	evm.model.chr4.3976
4	30	74565283	0	74565250	74565316	evm.model.chr5.3029
3	157	94748121	0	94747970	94748272	evm.model.chr4.4035.1
4	157	76284713.5	0	76284661	76284766	evm.model.chr5.3119
3	157	94749560.5	0	94749508	94749613	evm.model.chr4.4035
3	28	93781798	0	93781737	93781859	evm.model.chr4.3986
3	28	93781798	0	93781737	93781859	evm.model.chr4.3986.1
4	28	74899325	0	74899264	74899386	evm.model.chr5.3045
4	9768	61121072.5	0	61120767	61121378	evm.model.chr5.2352
3	9768	81818844.5	0	81818539	81819150	evm.model.chr4.3337
4	2951	74973710	0	74973651	74973769	evm.model.chr5.3053
4	2950	65085293	0	65085167	65085419	evm.model.chr5.2493
3	1767	94082596	0	94082373	94082819	evm.model.chr4.4000.1
4	3408	74533615	0	74533374	74533856	evm.model.chr5.3026.1
3	3409	93801155.5	0	93801093	93801218	evm.model.chr4.3987
4	7839	75507288	0	75507135	75507441	evm.model.chr5.3081
3	7839	94268939.5	0	94268645	94269234	evm.model.chr4.4011.1
4	22	68632656	0	68632367	68632945	evm.model.chr5.2692.1
3	22	87843454.5	0	87843167	87843742	evm.model.chr4.3678.1
1	22	184454589	0	184454255	184454923	evm.model.chr4.3260.1
3	1584	94512148.5	0	94512096	94512201	evm.model.chr4.4025.1
4	1583	75859535	0	75859388	75859682	evm.model.chr5.3098.1
4	42	76710517.5	0	76710217	76710818	evm.model.chr5.3149
3	42	95326251.5	0	95325669	95326834	evm.model.chr4.4074
3	42	95303909	0	95303557	95304261	evm.model.chr4.4071.1
4	1611	76313288	0	76313251	76313325	evm.model.chr5.3123
3	1609	95082465	0	95082386	95082544	evm.model.chr4.4056
4	6363	51796687	0	51796608	51796766	evm.model.chr5.1846
4	153	54589876	0	54589821	54589931	evm.model.chr5.1956
3	153	77794585.5	0	77794505	77794666	evm.model.chr4.3009
3	1607	83751957	0	83751878	83752036	evm.model.chr4.3434.1
1	6806	184256688.5	0	184256534	184256843	evm.model.chr4.3271
3	6642	97666267	0	97665978	97666556	evm.model.chr4.4223
4	6642	79700536	0	79700238	79700834	evm.model.chr5.3327
2	7504	108789067	0	108787560	108790574	evm.model.chr2.4210
3	10065	82057974	0	82057274	82058674	evm.model.chr4.3348
4	2903	77900053.5	0	77900015	77900092	evm.model.chr5.3214.1
3	699	78151556	0	78151309	78151803	evm.model.chr4.3026
4	699	55063877	0	55063730	55064024	evm.model.chr5.1981
3	3531	81811770	0	81811567	81811973	evm.model.chr4.3336
4	3531	61107874	0	61107665	61108083	evm.model.chr5.2354
4	6674	6885655.5	0	6885635	6885676	evm.model.chr5.270
7	6233	50595641	0	50595523	50595759	evm.model.chr8.1517.2
3	3532	95833453	0	95832792	95834114	evm.model.chr4.4105
4	3532	77539833.5	0	77539718	77539949	evm.model.chr5.3189
4	3532	77512731.5	0	77511826	77513637	evm.model.chr5.3188
3	3532	95854020.5	0	95853926	95854115	evm.model.chr4.4106
4	3534	77818765	0	77817738	77819792	evm.model.chr5.3206
3	3534	96057804	0	96056819	96058789	evm.model.chr4.4120
4	2901	81081887	0	81081787	81081987	evm.model.chr5.3439
4	698	73349851	0	73349797	73349905	evm.model.chr5.2960
4	3579	78069681	0	78069557	78069805	evm.model.chr5.3229
3	3581	96335352.5	0	96334597	96336108	evm.model.chr4.4136
3	1797	84000163.5	0	84000029	84000298	evm.model.chr4.3449
3	10178	13135686.5	0	13135597	13135776	evm.model.chr4.614
655	3014	244406.5	0	244344	244469	evm.model.chr4.4344.1
3	11272	76505824.5	0	76505788	76505861	evm.model.chr4.2961.1
4	11272	52290916	0	52290875	52290957	evm.model.chr5.1866.1
3	1807	97193154	0	97192169	97194139	evm.model.chr4.4194.1
4	3450	67342190.5	0	67342026	67342355	evm.model.chr5.2617
4	10084	46518637.5	0	46518482	46518793	evm.model.chr5.1597
4	130	65554104	0	65553626	65554582	evm.model.chr5.2518
4	3549	53081628	0	53081586	53081670	evm.model.chr5.1900.1
3	3549	76982083	0	76982041	76982125	evm.model.chr4.2975
3	6809	96772269.5	0	96771424	96773115	evm.model.chr4.4161
4	6338	41382001.5	0	41381399	41382604	evm.model.chr5.1439
3	3550	99191123	0	99190917	99191329	evm.model.chr4.4321
4	3552	79927074.5	0	79927018	79927131	evm.model.chr5.3346.1
4	2967	74175921	0	74175879	74175963	evm.model.chr5.3006
3	2967	93063865	0	93063823	93063907	evm.model.chr4.3955.1
3	2967	93063865	0	93063823	93063907	evm.model.chr4.3955.2
8	91	13041013	0	13040436	13041590	evm.model.chr7.637
4	91	80004347.5	0	80003742	80004953	evm.model.chr5.3351
3	91	97861084.5	0	97860476	97861693	evm.model.chr4.4242.1
2	91	88489380	0	88488797	88489963	evm.model.chr2.3215
3	92	97952010.5	0	97951543	97952478	evm.model.chr4.4247
3	674	98480215.5	0	98479545	98480886	evm.model.chr4.4280
4	674	80377655	0	80377319	80377991	evm.model.chr5.3389
4	1628	74821169	0	74821027	74821311	evm.model.chr5.3043_evm.model.chr5.3044
4	1780	63015854.5	0	63015786	63015923	evm.model.chr5.2419.1
3	1780	83670501.5	0	83670433	83670570	evm.model.chr4.3430.1
4	1780	63015854.5	0	63015786	63015923	evm.model.chr5.2419
3	1779	83620721	0	83620606	83620836	evm.model.chr4.3427
4	1779	62924155.5	0	62924117	62924194	evm.model.chr5.2414
4	2969	80068830.5	0	80068723	80068938	evm.model.chr5.3353.1
3	2969	97905916.5	0	97905809	97906024	evm.model.chr4.4243
4	2943	80607951	0	80607909	80607993	evm.model.chr5.3407.1
4	2942	80638164.5	0	80638082	80638247	evm.model.chr5.3410
4	2942	80632955.5	0	80632857	80633054	evm.model.chr5.3409
4	3501	80804606	0	80803624	80805588	evm.model.chr5.3421
3	3501	99154178	0	99153196	99155160	evm.model.chr4.4314
3	670	99088805	0	99088138	99089472	evm.model.chr4.4308
655	3003	17156.5	0	16867	17446	evm.model.chr4.4362
4	3003	80925926	0	80925626	80926226	evm.model.chr5.3429.1
3	3500	90176493	0	90175529	90177457	evm.model.chr4.3793.1
4	3561	81156495.5	0	81156451	81156540	evm.model.chr5.3447.1
4	3002	81177115	0	81176997	81177233	evm.model.chr5.3448
4	3001	10865868	0	10865630	10866106	evm.model.chr5.533
4	3001	84274742	0	84274565	84274919	evm.model.chr5.3545
3	3001	10639170	0	10639099	10639241	evm.model.chr4.522
4	1827	80972841.5	0	80972371	80973312	evm.model.chr5.3434
3	3000	100742686	0	100742575	100742797	evm.model.chr4.4405
4	10191	81614435	0	81613885	81614985	evm.model.chr5.3475
655	1829	84517	0	84404	84630	evm.model.chr4.4355.1.1
4	1829	81205906.5	0	81205760	81206053	evm.model.chr5.3450
4	1829	81106319	0	81106194	81106444	evm.model.chr5.3443
4	1830	81269910.5	0	81269850	81269971	evm.model.chr5.3453.1
3	3012	6874787	0	6874730	6874844	evm.model.chr4.375
4	666	82301800.5	0	82301558	82302043	evm.model.chr5.3519
3	3583	96421095	0	96421052	96421138	evm.model.chr4.4142
4	10180	78351649.5	0	78351305	78351994	evm.model.chr5.3255
3	10180	96676058.5	0	96675705	96676412	evm.model.chr4.4154
4	6681	68274087	0	68274023	68274151	evm.model.chr5.2682.2
4	166	72943478.5	0	72943050	72943907	evm.model.chr5.2934
3	7536	99201670.5	0	99201629	99201712	evm.model.chr4.4322
4	7536	80888712.5	0	80888671	80888754	evm.model.chr5.3428
4	3542	82521660	0	82521380	82521940	evm.model.chr5.3531.1
3	665	100306245.5	0	100306208	100306283	evm.model.chr4.4426
4	665	82340032	0	82339930	82340134	evm.model.chr5.3522
4	665	82183674.5	0	82183637	82183712	evm.model.chr5.3513
3	665	100226878.5	0	100226814	100226943	evm.model.chr4.4429
3	664	100354613	0	100354445	100354781	evm.model.chr4.4424
3	3423	100411345.5	0	100411320	100411371	evm.model.chr4.4422
4	3423	82143988.5	0	82143963	82144014	evm.model.chr5.3508
3	3423	10599284.5	0	10599251	10599318	evm.model.chr4.518
4	7744	10669251	0	10669079	10669423	evm.model.chr5.526
3	7744	10981811	0	10981635	10981987	evm.model.chr4.539
2	474	66902832	1	66902588	66903076	evm.model.chr2.2190
2	474	104157149.5	1	104156910	104157389	evm.model.chr2.3944.1
2	7381	9920707	1	9920419	9920995	evm.model.chr2.411
6	5299	57840111.5	1	57839548	57840675	evm.model.chr3.2156
2	7265	111550678	1	111550527	111550829	evm.model.chr2.4355
2	7269	103254689	1	103254310	103255068	evm.model.chr2.3901
2	469	67526636	1	67526476	67526796	evm.model.chr2.2225
5	467	5445322	1	5445229	5445415	evm.model.chr6.302
1	467	130047125.5	1	130047037	130047214	evm.model.chr1.4977
1	467	69187317.5	1	69187229	69187406	evm.model.chr1.2270
6	467	49742021.5	1	49741933	49742110	evm.model.chr3.1816
1	466	70492130.5	1	70491954	70492307	evm.model.chr1.2332
1	466	69965239	1	69965067	69965411	evm.model.chr1.2313
1	466	129057735.5	1	129057562	129057909	evm.model.chr1.4948
2	6568	103210806.5	1	103210773	103210840	evm.model.chr2.3898
2	1392	8423609.5	1	8423400	8423819	evm.model.chr2.358
2	5209	95371438.5	1	95370891	95371986	evm.model.chr2.3508.1
7	5209	46131837	1	46131275	46132399	evm.model.chr8.1301.1
2	5209	26149043	1	26148557	26149529	evm.model.chr2.820
3	5895	19678224.5	1	19677888	19678561	evm.model.chr2.2307
2	5895	106406573.5	1	106406234	106406913	evm.model.chr2.4096.1
6	5205	59528992.5	1	59528786	59529199	evm.model.chr3.2262
2	5205	54698565	1	54698357	54698773	evm.model.chr2.1568
2	5281	95997512.5	1	95997284	95997741	evm.model.chr2.3536
2	5279	96097188.5	1	96096628	96097749	evm.model.chr2.3545
2	6046	52969446	1	52969247	52969645	evm.model.chr2.1504
6	6046	57897999.5	1	57897802	57898197	evm.model.chr3.2254
2	5277	58356866	1	58356428	58357304	evm.model.chr2.1853
2	5276	96362877	1	96362737	96363017	evm.model.chr2.3566
2	5276	58390601.5	1	58390448	58390755	evm.model.chr2.1856.1
2	6577	96708827.5	1	96708756	96708899	evm.model.chr2.3587
2	6576	97576700.5	1	97576551	97576850	evm.model.chr2.3628
2	6576	61270262.5	1	61270116	61270409	evm.model.chr2.1913
2	6575	105314079	1	105313940	105314218	evm.model.chr2.4028
2	5242	62035265	1	62035213	62035317	evm.model.chr2.1877
2	5239	61900200	1	61899860	61900540	evm.model.chr2.1882
2	5239	97087670	1	97087352	97087988	evm.model.chr2.3599
2	5868	97102518.5	1	97102393	97102644	evm.model.chr2.3600
2	5868	61822244.5	1	61822119	61822370	evm.model.chr2.1884
2	5237	61594935	1	61594894	61594976	evm.model.chr2.1900
2	1384	61328609.5	1	61328569	61328650	evm.model.chr2.1911
2	1384	97534334.5	1	97534294	97534375	evm.model.chr2.3625
2	10541	98599655.5	1	98599362	98599949	evm.model.chr2.3683
2	5861	61536367.5	1	61536146	61536589	evm.model.chr2.1904
2	5861	97418793	1	97418573	97419013	evm.model.chr2.3617
2	5233	97630327.5	1	97630088	97630567	evm.model.chr2.3633
2	5233	61131006	1	61130789	61131223	evm.model.chr2.1927
2	5232	97789928.5	1	97789866	97789991	evm.model.chr2.3644
2	1381	97754984	1	97754897	97755071	evm.model.chr2.3639
2	5857	98108232	1	98107913	98108551	evm.model.chr2.3658
2	2517	60857821	1	60857610	60858032	evm.model.chr2.1937
2	5226	65076779	1	65076623	65076935	evm.model.chr2.1700
6	5226	61066875	1	61066737	61067013	evm.model.chr3.2334
2	5225	65310720.5	1	65310665	65310776	evm.model.chr2.1707
6	5225	61158291.5	1	61158236	61158347	evm.model.chr3.2338
2	2513	98701925.5	1	98701849	98702002	evm.model.chr2.3686
2	585	39856833.5	1	39856399	39857268	evm.model.chr2.3697
2	585	59750073	1	59749595	59750551	evm.model.chr2.1983
2	5852	46608125.5	1	46607748	46608503	evm.model.chr2.1266
2	5852	46682636.5	1	46682532	46682741	evm.model.chr2.1270.1
2	5852	46682636.5	1	46682532	46682741	evm.model.chr2.1270.2
6	5852	52216112.5	1	52216008	52216217	evm.model.chr3.1924
2	2508	39429090.5	1	39428773	39429408	evm.model.chr2.3730
2	2508	59158755.5	1	59158480	59159031	evm.model.chr2.2039
2	2627	45089759.5	1	45089685	45089834	evm.model.chr2.1216
6	5362	60640273.5	1	60640152	60640395	evm.model.chr3.2310
2	5362	64625744	1	64625612	64625876	evm.model.chr2.1677
2	7376	44212409	1	44212345	44212473	evm.model.chr2.1178
6	7376	50241170	1	50241106	50241234	evm.model.chr3.1842.1
2	1368	98945184.5	1	98945136	98945233	evm.model.chr2.3760
2	1368	58618261.5	1	58618213	58618310	evm.model.chr2.2075.1
7	5271	59114646.5	1	59114386	59114907	evm.model.chr8.1885.1
2	5271	1735323	1	1734086	1736560	evm.model.chr2.66
2	509	99086091.5	1	99086062	99086121	evm.model.chr2.3769
2	509	99136993.5	1	99136542	99137445	evm.model.chr2.3770.1
2	509	99068463.5	1	99068387	99068540	evm.model.chr2.3768
7	5270	59138208.5	1	59137375	59139042	evm.model.chr8.1886.1
2	5270	1703062.5	1	1703016	1703109	evm.model.chr2.63
2	5270	1717849.5	1	1717019	1718680	evm.model.chr2.65
2	507	92199603	1	92199470	92199736	evm.model.chr2.3403
2	507	55562150	1	55562017	55562283	evm.model.chr2.1723.1
2	507	110738836.5	1	110738702	110738971	evm.model.chr2.4319
2	5979	99515824	1	99515750	99515898	evm.model.chr2.3785.1
2	5328	98937105	1	98936240	98937970	evm.model.chr2.3762
2	511	58705657.5	1	58704518	58706797	evm.model.chr2.2072.1
2	2506	107715169.5	1	107715011	107715328	evm.model.chr2.4149
2	512	39305294.5	1	39305256	39305333	evm.model.chr2.3736.2
2	514	59187736	1	59187420	59188052	evm.model.chr2.2035
2	5330	59025534.5	1	59025224	59025845	evm.model.chr2.2050
2	583	39297813	1	39297752	39297874	evm.model.chr2.3737
2	517	59816810.5	1	59816340	59817281	evm.model.chr2.1981
1	517	151555344	1	151555025	151555663	evm.model.chr1.5828
2	517	39896248	1	39895962	39896534	evm.model.chr2.3695
6	2628	50686949	1	50686870	50687028	evm.model.chr3.1855
2	9990	1904666	1	1904002	1905330	evm.model.chr2.72.1
2	519	98820494.5	1	98820234	98820755	evm.model.chr2.3691
2	519	60001004	1	60000745	60001263	evm.model.chr2.1976
2	5853	47024093	1	47023750	47024436	evm.model.chr2.1287
6	5853	52578926.5	1	52578591	52579262	evm.model.chr3.1943
5	6551	45895750.5	1	45895380	45896121	evm.model.chr6.2076.1
1	6551	24255399.5	1	24255029	24255770	evm.model.chr1.801
2	2514	60414702.5	1	60414634	60414771	evm.model.chr2.1962
2	2514	98505335.5	1	98505276	98505395	evm.model.chr2.3677.1
2	5856	60471769	1	60471648	60471890	evm.model.chr2.1958.1
2	5856	60598783	1	60597537	60600029	evm.model.chr2.1953
2	5856	98186104.5	1	98185982	98186227	evm.model.chr2.3663
2	5856	98143732.5	1	98142503	98144962	evm.model.chr2.3661
2	522	98055132	1	98055033	98055231	evm.model.chr2.3655.1
2	6574	105511290.5	1	105510118	105512463	evm.model.chr2.4039
2	2560	108246510	1	108246326	108246694	evm.model.chr2.4181
2	604	97480055.5	1	97479880	97480231	evm.model.chr2.3623
2	604	61407055	1	61406893	61407217	evm.model.chr2.1908
2	535	4680040	1	4679931	4680149	evm.model.chr2.206
2	5240	97047957.5	1	97047847	97048068	evm.model.chr2.3597
2	5870	61954746.5	1	61954582	61954911	evm.model.chr2.1878.1
2	7251	107681377.5	1	107681355	107681400	evm.model.chr2.4146.3
2	7251	107685880	1	107685791	107685969	evm.model.chr2.4146.2
2	536	61225085	1	61224838	61225332	evm.model.chr2.1917
2	536	97614435.5	1	97614403	97614468	evm.model.chr2.3631
2	536	61362217.5	1	61361989	61362446	evm.model.chr2.1909.1
2	536	97516208	1	97515981	97516435	evm.model.chr2.3624
7	2678	46177592.5	1	46177513	46177672	evm.model.chr8.1304.1
2	605	61680239	1	61679977	61680501	evm.model.chr2.1895
2	605	97291798.5	1	97291532	97292065	evm.model.chr2.3609
2	2679	58484026.5	1	58483823	58484230	evm.model.chr2.1860
2	2679	96422114	1	96421906	96422322	evm.model.chr2.3569
2	1360	111209483	1	111209212	111209754	evm.model.chr2.4338
2	575	99249274.5	1	99249083	99249466	evm.model.chr2.3775.1
2	575	99315546.5	1	99315521	99315572	evm.model.chr2.3776
2	5180	111056636	1	111056584	111056688	evm.model.chr2.4331.1
2	5180	111056636	1	111056584	111056688	evm.model.chr2.4331.2
2	5180	111056636	1	111056584	111056688	evm.model.chr2.4331
2	5181	110612476.5	1	110612334	110612619	evm.model.chr2.4310
5	5181	79466884	1	79466847	79466921	evm.model.chr6.3152
2	11178	113429810	1	113429737	113429883	evm.model.chr2.4457
5	11178	80128349	1	80128273	80128425	evm.model.chr6.3190
2	5182	110521013.5	1	110520549	110521478	evm.model.chr2.4306
1	11574	18785224	1	18785120	18785328	evm.model.chr1.710.2
1	901	201393916	2	201393852	201393980	evm.model.chr1.7835
3	901	66356177	2	66356113	66356241	evm.model.chr4.2444
4	10667	56044285.5	2	56044118	56044453	evm.model.chr5.2026
1	10041	198446173.5	2	198445774	198446573	evm.model.chr1.7743
1	10040	190506657	2	190506559	190506755	evm.model.chr1.7378
6	10118	34059400.5	2	34059299	34059502	evm.model.chr3.1116
1	3082	195219312.5	2	195219234	195219391	evm.model.chr1.7606
6	10117	32992327	2	32992215	32992439	evm.model.chr3.1079.1
1	6704	186618655	2	186618586	186618724	evm.model.chr1.7221
6	6704	41138941	2	41138872	41139010	evm.model.chr3.1412
1	4213	195950220.5	2	195950078	195950363	evm.model.chr1.7642_evm.model.chr1.7644.1
1	3076	193414109	2	193413917	193414301	evm.model.chr1.7529.1
6	3076	34786101.5	2	34785908	34786295	evm.model.chr3.1138
6	7084	28158403.5	2	28158131	28158676	evm.model.chr3.887.1
6	7085	45818408.5	2	45817947	45818870	evm.model.chr3.1620
6	10116	35873875	2	35873753	35873997	evm.model.chr3.1199
6	4254	33917785	2	33917713	33917857	evm.model.chr3.1110
6	3081	33199042.5	2	33198926	33199159	evm.model.chr3.1085.3
3	4251	59343695.5	2	59343564	59343827	evm.model.chr4.2135
1	4251	199239318.5	2	199239187	199239450	evm.model.chr1.7768.1
1	4264	165267033	2	165266849	165267217	evm.model.chr1.6356
3	4264	62181774.5	2	62181589	62181960	evm.model.chr4.2264
1	4263	165058595	2	165058513	165058677	evm.model.chr1.6347
6	3073	34333202	2	34333160	34333244	evm.model.chr3.1122
1	3072	192106302.5	2	192106211	192106394	evm.model.chr1.7441
1	3072	192123522	2	192122498	192124546	evm.model.chr1.7444
6	3072	35916685.5	2	35916594	35916777	evm.model.chr3.1203
1	6726	189602059.5	2	189601695	189602424	evm.model.chr1.7343
1	4238	193306871	2	193306605	193307137	evm.model.chr1.7525
3	3055	55396583	2	55396539	55396627	evm.model.chr4.1952
1	3055	150089205.5	2	150089144	150089267	evm.model.chr1.5789.1
6	3056	36527298	2	36527219	36527377	evm.model.chr3.1226.1
1	3056	191351869.5	2	191351827	191351912	evm.model.chr1.7419
1	6783	190935298	2	190935240	190935356	evm.model.chr1.7393.1
5	11512	1675039	2	1675006	1675072	evm.model.chr6.97
6	6750	30509450.5	2	30508604	30510297	evm.model.chr3.980
1	6750	176383193	2	176382826	176383560	evm.model.chr1.6886
6	6751	30794156	2	30793990	30794322	evm.model.chr3.990.1
6	6752	37302875	2	37302795	37302955	evm.model.chr3.1263.1
6	3115	38223206	2	38222910	38223502	evm.model.chr3.1311
1	3115	188914752	2	188914429	188915075	evm.model.chr1.7314
1	6706	195387877.5	2	195386720	195389035	evm.model.chr1.7615
6	6706	33320408.5	2	33319371	33321446	evm.model.chr3.1090.1
6	9498	36989368	2	36989172	36989564	evm.model.chr3.1249.1
1	3194	173247811	2	173247726	173247896	evm.model.chr1.6772.1
6	3086	38554226	2	38553621	38554831	evm.model.chr3.1327
1	4341	187944078.5	2	187943910	187944247	evm.model.chr1.7276.1
1	6725	189698481	2	189698387	189698575	evm.model.chr1.7337
1	8886	169623670.5	2	169623279	169624062	evm.model.chr1.6568.1
6	3091	40554312.5	2	40554287	40554338	evm.model.chr3.1384
1	3091	187082064.5	2	187082039	187082090	evm.model.chr1.7232
1	3091	187710429	2	187710374	187710484	evm.model.chr1.7264.1
1	3091	187082783	2	187082728	187082838	evm.model.chr1.7232.1
6	3091	39243925.5	2	39243900	39243951	evm.model.chr3.1355
6	868	40470463	2	40470198	40470728	evm.model.chr3.1377
6	868	40475965.5	2	40475627	40476304	evm.model.chr3.1378
1	868	187189025	2	187188820	187189230	evm.model.chr1.7237
1	4298	182186567.5	2	182186403	182186732	evm.model.chr1.7131.1
4	4298	5575642.5	2	5575478	5575807	evm.model.chr5.220
6	7087	33508640.5	2	33508158	33509123	evm.model.chr3.1099
6	11142	38597211.5	2	38597157	38597266	evm.model.chr3.1328.1
1	11142	188483394	2	188483341	188483447	evm.model.chr1.7300
3	9549	70041220.5	2	70041191	70041250	evm.model.chr4.2642
4	961	4726865.5	2	4726768	4726963	evm.model.chr5.184.1
1	961	181650159.5	2	181650077	181650242	evm.model.chr1.7111.1
1	4334	175480456.5	2	175480313	175480600	evm.model.chr1.6856
1	6276	185897159.5	2	185897105	185897214	evm.model.chr1.7202.1
2	10501	76723845	2	76723199	76724491	evm.model.chr2.2680
6	3288	41404521	2	41404442	41404600	evm.model.chr3.1423
1	3288	186164818.5	2	186164700	186164937	evm.model.chr1.7189
3	10329	65171364.5	2	65171308	65171421	evm.model.chr4.2394
3	10328	69222403.5	2	69222021	69222786	evm.model.chr4.2589
1	3291	185649723.5	2	185649677	185649770	evm.model.chr1.6460
1	825	168770570	2	168770455	168770685	evm.model.chr1.6547.1
3	825	65553290	2	65553175	65553405	evm.model.chr4.2410.10
6	956	27493287	2	27493074	27493500	evm.model.chr3.861
1	956	173913051	2	173912776	173913326	evm.model.chr1.6798
4	3293	6305703	2	6305184	6306222	evm.model.chr5.246
1	905	193036628.5	2	193036025	193037232	evm.model.chr1.7516
6	905	34833040.5	2	34832431	34833650	evm.model.chr3.1141
1	9473	190525829	2	190525684	190525974	evm.model.chr1.7375.1
1	3165	182694733	2	182694555	182694911	evm.model.chr1.7155
4	3165	5208254	2	5208079	5208429	evm.model.chr5.205
4	4312	5308381.5	2	5308351	5308412	evm.model.chr5.212
1	4312	182589910.5	2	182589880	182589941	evm.model.chr1.7151
1	4311	181964587	2	181963833	181965341	evm.model.chr1.7127
4	3164	5044884	2	5044294	5045474	evm.model.chr5.197
1	3164	181979307.5	2	181979046	181979569	evm.model.chr1.7128
4	3163	4886795.5	2	4886744	4886847	evm.model.chr5.192
1	3297	180977006	2	180976909	180977103	evm.model.chr1.7052
1	6759	197862413	2	197862121	197862705	evm.model.chr1.7729
4	3296	5980310	2	5980280	5980340	evm.model.chr5.232
1	3296	180717398.5	2	180717135	180717662	evm.model.chr1.7045
6	964	41011903	2	41011833	41011973	evm.model.chr3.1407.1
7	4296	34092780.5	2	34092455	34093106	evm.model.chr8.880
1	4296	171619746.5	2	171619436	171620057	evm.model.chr1.6662.1
1	4296	171619746.5	2	171619436	171620057	evm.model.chr1.6662
4	4314	5387878.5	2	5387555	5388202	evm.model.chr5.216
1	4314	182321551	2	182321274	182321828	evm.model.chr1.7138.1
1	4315	182230205	2	182230048	182230362	evm.model.chr1.7133
4	4315	5547515.5	2	5547360	5547671	evm.model.chr5.219
4	4316	5811993	2	5811782	5812204	evm.model.chr5.227
1	4317	180803658	2	180803030	180804286	evm.model.chr1.7048.1
4	4317	5909572	2	5909526	5909618	evm.model.chr5.229.1
1	4317	180802747.5	2	180802688	180802807	evm.model.chr1.7048.2
4	827	6268820.5	2	6268575	6269066	evm.model.chr5.243.1
4	3292	6394251.5	2	6394019	6394484	evm.model.chr5.249
6	3139	28326707.5	2	28326492	28326923	evm.model.chr3.896
1	3139	174578553	2	174578336	174578770	evm.model.chr1.6830.3
4	3289	6529891	2	6529811	6529971	evm.model.chr5.253_evm.model.chr5.255.1
4	3289	6529891	2	6529811	6529971	evm.model.chr5.253_evm.model.chr5.255
6	3289	41633830.5	2	41633767	41633894	evm.model.chr3.1434
6	10789	44785895	2	44785867	44785923	evm.model.chr3.1575.1
1	3143	185470725	2	185470193	185471257	evm.model.chr1.6446
1	3144	185846727	2	185846657	185846797	evm.model.chr1.7206.1
1	864	173151198.5	2	173151159	173151238	evm.model.chr1.6767.2
1	864	173155253.5	2	173155204	173155303	evm.model.chr1.6767.1
1	4297	181788962	2	181788798	181789126	evm.model.chr1.7119.1
4	4297	4855371	2	4855337	4855405	evm.model.chr5.190.1
4	4297	4855163.5	2	4855138	4855189	evm.model.chr5.190
1	6702	171855163.5	2	171854237	171856090	evm.model.chr1.6675
1	6701	171815367	2	171815184	171815550	evm.model.chr1.6673
6	3287	40742023	2	40741653	40742393	evm.model.chr3.1392
1	11391	169998407.5	2	169998047	169998768	evm.model.chr1.6588
6	963	40850250	2	40850108	40850392	evm.model.chr3.1398
1	963	186836028	2	186835880	186836176	evm.model.chr1.7214
2	1188	19050608.5	2	19050573	19050644	tRNA_0547
2	1188	19048636.5	2	19048506	19048767	evm.model.chr1.2596
1	1188	122813558.5	2	122813428	122813689	evm.model.chr1.4672
1	1189	124646499	2	124646378	124646620	evm.model.chr1.4686.1
6	865	23989453.5	2	23989372	23989535	evm.model.chr3.767
1	865	172307983.5	2	172307899	172308068	evm.model.chr1.6697
1	10303	173942841.5	2	173942530	173943153	evm.model.chr1.6799
6	10303	27537746.5	2	27537435	27538058	evm.model.chr3.865
6	7086	33405896.5	2	33405832	33405961	evm.model.chr3.1095.1
6	4337	40570873.5	2	40570829	40570918	evm.model.chr3.1385
1	4338	187295205.5	2	187295137	187295274	evm.model.chr1.7244
6	4338	40458993.5	2	40458925	40459062	evm.model.chr3.1376
4	2753	18690590	3	18690382	18690798	evm.model.chr5.867
3	5523	5009900	3	5009699	5010101	evm.model.chr4.296
4	5523	16879107	3	16878906	16879308	evm.model.chr5.794
3	4901	51080194.5	3	51079938	51080451	evm.model.chr4.1790
3	2765	2347198	3	2347128	2347268	evm.model.chr4.145.1
3	4902	51024681	3	51024513	51024849	evm.model.chr4.1787
3	4903	94368078	3	94367813	94368343	evm.model.chr4.4016
3	4903	2515691.5	3	2515485	2515898	evm.model.chr4.155
3	4903	2454454	3	2454312	2454596	evm.model.chr4.148
3	4905	2993340	3	2993196	2993484	evm.model.chr4.173.1
4	5503	18876614.5	3	18876311	18876918	evm.model.chr5.877.1
3	4906	3491234.5	3	3491198	3491271	tRNA_0779
4	4906	19504357	3	19504148	19504566	evm.model.chr5.901
4	2761	19538493.5	3	19538361	19538626	evm.model.chr5.902.1
3	2761	3316302.5	3	3316161	3316444	evm.model.chr4.185
3	2761	3306770	3	3305790	3307750	evm.model.chr4.183
4	2761	21588449	3	21588261	21588637	evm.model.chr5.978
4	9465	66729288.5	3	66728914	66729663	evm.model.chr5.2578
3	9465	86296749.5	3	86296375	86297124	evm.model.chr4.3579.1
1	7341	79680599.5	3	79680536	79680663	evm.model.chr4.226
4	7341	18979424	3	18979359	18979489	evm.model.chr5.880.5
4	7341	18979424	3	18979359	18979489	evm.model.chr5.880.1
4	7340	18958367.5	3	18958289	18958446	evm.model.chr5.879.1
4	7340	18958066.5	3	18957988	18958145	evm.model.chr5.879
1	7340	79705363.5	3	79705282	79705445	evm.model.chr4.224
4	7242	7371218	3	7370065	7372371	evm.model.chr5.293
4	6688	63565849.5	3	63565783	63565916	evm.model.chr5.2453
4	7339	18560752	3	18560667	18560837	evm.model.chr5.865
4	7338	9584724.5	3	9584518	9584931	evm.model.chr5.484.1
3	784	1357994.5	3	1357782	1358207	evm.model.chr4.106
4	784	21968438	3	21968239	21968637	evm.model.chr5.1007
3	7317	4573406	3	4573235	4573577	evm.model.chr4.272
3	737	3782306	3	3781960	3782652	evm.model.chr4.207.1
3	1309	3805589.5	3	3805409	3805770	evm.model.chr4.230_evm.model.chr4.231
3	5495	4429754	3	4429703	4429805	evm.model.chr4.261.2
3	5495	4429754	3	4429703	4429805	evm.model.chr4.261
3	5495	4429754	3	4429703	4429805	evm.model.chr4.261.1
4	5495	17398517	3	17398463	17398571	evm.model.chr5.826.2
4	5495	17398517	3	17398463	17398571	evm.model.chr5.826.1
4	5493	17185068	3	17184455	17185681	evm.model.chr5.816
3	5493	4548046.5	3	4547440	4548653	evm.model.chr4.269
3	10012	55708790	3	55708516	55709064	evm.model.chr4.1994
4	1310	17979720.5	3	17979670	17979771	evm.model.chr5.846
4	741	17173399	3	17173339	17173459	evm.model.chr5.815
3	741	4561578	3	4561509	4561647	evm.model.chr4.270
4	2715	17211444.5	3	17211369	17211520	evm.model.chr5.817.1
4	11479	14346052.5	3	14345954	14346151	evm.model.chr5.691.1
4	6671	86042458	3	86042298	86042618	evm.model.chr5.3642.1
4	787	18157410.5	3	18157261	18157560	evm.model.chr5.852
3	787	4139988	3	4139846	4140130	evm.model.chr4.242
3	2716	4939290.5	3	4939237	4939344	evm.model.chr4.292
4	2716	16940825.5	3	16940772	16940879	evm.model.chr5.797
4	2717	16237769.5	3	16237466	16238073	evm.model.chr5.768
3	788	5206129.5	3	5206030	5206229	evm.model.chr4.310
4	7342	19156228.5	3	19155930	19156527	evm.model.chr5.887.1
4	6665	73182104.5	3	73181652	73182557	evm.model.chr5.2951
4	7238	23892771.5	3	23892481	23893062	evm.model.chr5.1055.1
4	4930	16007457	3	16007412	16007502	evm.model.chr5.748
3	11463	103278793.5	3	103278720	103278867	evm.model.chr4.4538.1
4	4951	13574646	3	13574222	13575070	evm.model.chr5.656
3	4951	7706621.5	3	7706193	7707050	evm.model.chr4.415.1
4	4952	13723344	3	13723238	13723450	evm.model.chr5.663
3	5516	6935199.5	3	6935011	6935388	evm.model.chr4.378
3	5565	7638540.5	3	7638455	7638626	evm.model.chr4.413.1.1
4	5565	13493083.5	3	13492998	13493169	evm.model.chr5.653
3	2787	8318082	3	8318030	8318134	evm.model.chr4.432.1
4	5562	14164133	3	14164015	14164251	evm.model.chr5.686
4	5562	20469111	3	20469032	20469190	evm.model.chr5.945
3	5562	50848	3	50226	51470	evm.model.chr4.2.1
4	2990	13763060	3	13762813	13763307	evm.model.chr5.667.3
3	2986	95918291.5	3	95918067	95918516	evm.model.chr4.4109.1
3	5559	8792263.5	3	8792171	8792356	evm.model.chr4.456.1
4	5559	12239982.5	3	12239908	12240057	evm.model.chr5.592
4	5558	11433096	3	11433030	11433162	evm.model.chr5.561.1
3	5558	10306499	3	10306433	10306565	evm.model.chr4.499.1
3	7331	57333312	3	57333216	57333408	evm.model.chr4.2048
3	3024	8560769.5	3	8560572	8560967	evm.model.chr4.448
3	3024	8618288.5	3	8617812	8618765	evm.model.chr4.450
3	2738	8659766	3	8659118	8660414	evm.model.chr4.452
1	1281	152434243.5	3	152434188	152434299	evm.model.chr1.5887
1	1280	152356105	3	152356008	152356202	evm.model.chr1.5885.2
1	1280	152244696	3	152244599	152244793	evm.model.chr1.5885.1.1
3	2798	9657252	3	9657200	9657304	evm.model.chr4.486.1
4	2798	11719272	3	11719220	11719324	evm.model.chr5.572.1
4	4922	17368899.5	3	17368843	17368956	evm.model.chr5.822.1
3	4922	4469071.5	3	4469015	4469128	evm.model.chr4.264.1
3	4924	9854333.5	3	9854097	9854570	evm.model.chr4.487.1
4	73	56442581.5	3	56442267	56442896	evm.model.chr5.2041
3	73	78829278.5	3	78828967	78829590	evm.model.chr4.3072
4	1842	11520079.5	3	11519906	11520253	evm.model.chr5.567
4	1842	82211223.5	3	82211038	82211409	evm.model.chr5.3514
3	1842	10240981.5	3	10240872	10241091	evm.model.chr4.495
3	1842	10217845	3	10217691	10217999	evm.model.chr4.493
3	1842	100246300.5	3	100246115	100246486	evm.model.chr4.4427
4	1843	82224202	3	82224148	82224256	evm.model.chr5.3515.1.1
3	9356	91890352	3	91889991	91890713	evm.model.chr4.3879
3	1846	100885868	3	100885759	100885977	evm.model.chr4.4396
4	1846	84367060.5	3	84366993	84367128	evm.model.chr5.3551
4	656	85306693.5	3	85306595	85306792	evm.model.chr5.3596
4	655	85774132	3	85773901	85774363	evm.model.chr5.3624_evm.model.chr5.3625.1
4	202	84763864.5	3	84763688	84764041	evm.model.chr5.3572
3	202	102739281.5	3	102739045	102739518	evm.model.chr4.4500
4	202	86237685.5	3	86237449	86237922	evm.model.chr5.3646
4	203	84793331	3	84793205	84793457	evm.model.chr5.3573
4	171	84543933.5	3	84543424	84544443	evm.model.chr5.3562.1
4	171	84558407	3	84558265	84558549	evm.model.chr5.3563
4	6843	72252858.5	3	72252589	72253128	evm.model.chr5.2906
4	173	85331570	3	85331222	85331918	evm.model.chr5.3598.1
3	174	97127094	3	97126907	97127281	evm.model.chr4.4188
4	174	85419381.5	3	85419343	85419420	evm.model.chr5.3602
4	174	78915003.5	3	78914648	78915359	evm.model.chr5.3317
4	174	85419381.5	3	85419343	85419420	evm.model.chr5.3602.1
4	6842	70600777.5	3	70600721	70600834	evm.model.chr5.2802
4	10200	19679571	3	19679264	19679878	evm.model.chr5.908.1
3	10200	3168013.5	3	3167699	3168328	evm.model.chr4.177
4	3036	85722949	3	85722894	85723004	evm.model.chr5.3621
3	3036	103029632.5	3	103029588	103029677	evm.model.chr4.4519
3	6652	103126756	3	103126575	103126937	evm.model.chr4.4524
4	176	85540800	3	85540613	85540987	evm.model.chr5.3609
4	82	85391909	3	85391656	85392162	evm.model.chr5.3600.1
4	10199	19736112	3	19735862	19736362	evm.model.chr5.915
4	6668	55061583	3	55060652	55062514	evm.model.chr5.1980
4	11599	53604384.5	3	53603924	53604845	evm.model.chr5.1917
4	7845	71547527	3	71547365	71547689	evm.model.chr5.2864
4	83	9889141	3	9888855	9889427	evm.model.chr5.497.1
3	83	12005249	3	12004846	12005652	evm.model.chr4.571.1
3	3026	8834955.5	3	8834783	8835128	evm.model.chr4.457
4	3027	12035365.5	3	12034682	12036049	evm.model.chr5.586
3	2766	2529805	3	2529701	2529909	evm.model.chr4.156
4	2777	9487021.5	3	9486934	9487109	evm.model.chr5.481
3	4840	10543983.5	3	10543945	10544022	evm.model.chr4.513.1
4	4840	11250454.5	3	11250416	11250493	evm.model.chr5.551
3	6656	13142669.5	3	13142619	13142720	evm.model.chr4.615.1
3	6655	85796824	3	85795836	85797812	evm.model.chr4.3546
4	771	9086824	3	9085875	9087773	evm.model.chr5.458
3	771	13120908.5	3	13120792	13121025	evm.model.chr4.613
3	771	13135686.5	3	13135597	13135776	evm.model.chr4.614.1
4	771	9396242.5	3	9396153	9396332	evm.model.chr5.476
3	771	13123840.5	3	13123814	13123867	evm.model.chr4.613.1
4	5038	9617502.5	3	9617418	9617587	evm.model.chr5.487.1
3	11591	29265836	3	29265517	29266155	evm.model.chr4.1048
4	1283	12024494.5	3	12024225	12024764	evm.model.chr5.585
3	1283	9023378	3	9023086	9023670	evm.model.chr4.463
3	7326	2362420	3	2362322	2362518	evm.model.chr4.146.1
4	7326	20449558.5	3	20449459	20449658	evm.model.chr5.943.1
7	898	33259092	4	33258923	33259261	evm.model.chr8.843
1	898	170419437	4	170419268	170419606	evm.model.chr1.6606
7	898	33223592.5	4	33223514	33223671	evm.model.chr8.841
6	7092	39153072.5	4	39153037	39153108	evm.model.chr3.1349
6	7092	39153072.5	4	39153037	39153108	evm.model.chr3.1349.1
7	11536	2887515.5	4	2887435	2887596	evm.model.chr8.95
3	4368	68278609.5	4	68278160	68279059	evm.model.chr4.2542.2
1	4368	107855666	4	107855554	107855778	evm.model.chr1.3950
1	7046	164794245	4	164794105	164794385	evm.model.chr1.6334
1	896	170109571.5	4	170109542	170109601	evm.model.chr1.6592.1
7	896	32815303.5	4	32815274	32815333	evm.model.chr8.827
1	896	170109571.5	4	170109542	170109601	evm.model.chr1.6592
1	896	170107239	4	170107168	170107310	evm.model.chr1.6592.4
1	930	201202960	4	201202514	201203406	evm.model.chr1.7826
3	930	60199245.5	4	60198801	60199690	evm.model.chr4.2180.1
3	930	15215325.5	4	15214015	15216636	evm.model.chr4.674
1	960	181715455.5	4	181715210	181715701	evm.model.chr1.7114
4	960	4762828	4	4762593	4763063	evm.model.chr5.185
1	7047	164865081	4	164864982	164865180	evm.model.chr1.6341.2
1	3106	203703430.5	4	203703378	203703483	evm.model.chr1.7935.3
1	892	169669344.5	4	169668380	169670309	evm.model.chr1.6572
3	3258	68668271.5	4	68668143	68668400	evm.model.chr4.2563
1	10683	57425110	4	57424899	57425321	evm.model.chr1.1748
1	10683	141627596	4	141626959	141628233	evm.model.chr1.5467
1	3232	170913819	4	170913624	170914014	evm.model.chr1.6625.1
7	3231	33672152	4	33672067	33672237	evm.model.chr8.859
3	3108	64551561	4	64551536	64551586	evm.model.chr4.2366.3
3	3108	64551561	4	64551536	64551586	evm.model.chr4.2366.1
3	3108	64551561	4	64551536	64551586	evm.model.chr4.2366
1	6767	174145420.5	4	174145058	174145783	evm.model.chr1.6808
1	6698	179971581.5	4	179971525	179971638	evm.model.chr1.7022
1	6699	171391872.5	4	171391555	171392190	evm.model.chr1.6653
7	6699	33932360.5	4	33932043	33932678	evm.model.chr8.869
1	6699	171386418	4	171385706	171387130	evm.model.chr1.6652
1	3092	187557903.5	4	187557718	187558089	evm.model.chr1.7256.1
1	6700	171728020.5	4	171727955	171728086	evm.model.chr1.6668
1	847	174605106	4	174604754	174605458	evm.model.chr1.6831
6	3283	43598210	4	43598124	43598296	evm.model.chr3.1526.1
1	3283	177508776	4	177508676	177508876	evm.model.chr1.6919
1	3345	172522605.5	4	172522144	172523067	evm.model.chr1.6731
1	3343	173073127	4	173072943	173073311	evm.model.chr1.6760
6	817	43741505	4	43740826	43742184	evm.model.chr3.1531.1
1	817	177588779	4	177588678	177588880	evm.model.chr1.6923.1
6	817	43774506	4	43774472	43774540	evm.model.chr3.1533
6	817	43778735	4	43778653	43778817	evm.model.chr3.1534
1	817	177589138	4	177589056	177589220	evm.model.chr1.6923
6	3192	26604396	4	26604362	26604430	evm.model.chr3.829.1
6	3192	26604396	4	26604362	26604430	evm.model.chr3.829.2
3	6692	77244242	4	77243893	77244591	evm.model.chr4.2989
4	6692	53734742	4	53734393	53735091	evm.model.chr5.1924.1
1	858	175443751.5	4	175442234	175445269	evm.model.chr1.6854.1
6	858	29392229.5	4	29390715	29393744	evm.model.chr3.926.1
6	3332	29494246	4	29494090	29494402	evm.model.chr3.929
1	3332	175515746.5	4	175515448	175516045	evm.model.chr1.6857.1
1	843	175968301	4	175968223	175968379	evm.model.chr1.6875
6	843	29940989	4	29940914	29941064	evm.model.chr3.956.1
6	859	27403348	4	27402510	27404186	evm.model.chr3.858
1	859	173837598.5	4	173836871	173838326	evm.model.chr1.6794
6	844	27761708.5	4	27761691	27761726	evm.model.chr3.870
1	844	174073899	4	174073826	174073972	evm.model.chr1.6806
6	844	27762352.5	4	27762242	27762463	evm.model.chr3.870.1
1	844	174037259.5	4	174037242	174037277	evm.model.chr1.6805
6	3137	28142031	4	28141866	28142196	evm.model.chr3.886.1
1	3137	174383111.5	4	174382945	174383278	evm.model.chr1.6818.1
6	845	27941951	4	27941704	27942198	evm.model.chr3.876
1	845	174224267.5	4	174224149	174224386	evm.model.chr1.6810
6	845	27883037	4	27882944	27883130	evm.model.chr3.873.1
1	846	174429953.5	4	174429773	174430134	evm.model.chr1.6823
4	6693	53496061.5	4	53495946	53496177	evm.model.chr5.1911
4	856	4807832.5	4	4807701	4807964	evm.model.chr5.188
1	856	181734837	4	181734704	181734970	evm.model.chr1.7116
1	4332	175440756.5	4	175440730	175440783	evm.model.chr1.6853.1
6	4332	29364496	4	29364351	29364641	evm.model.chr3.924
1	952	178190030.5	4	178189209	178190852	evm.model.chr1.6948
6	952	44478558	4	44477729	44479387	evm.model.chr3.1559
1	4326	180013765	4	180013666	180013864	evm.model.chr1.7023.4
1	4326	180013765	4	180013666	180013864	evm.model.chr1.7023.1
3	3349	66989979.5	4	66989861	66990098	evm.model.chr4.2478
1	3349	203034850	4	203034829	203034871	evm.model.chr1.7895
2	860	96052785	4	96052620	96052950	evm.model.chr2.3543.1
1	860	173987322.5	4	173987159	173987486	evm.model.chr1.6803
6	860	27660546.5	4	27660383	27660710	evm.model.chr3.868.1
6	860	27455427	4	27455400	27455454	evm.model.chr3.859.1
1	860	173876135	4	173876108	173876162	evm.model.chr1.6795
3	7082	68635033	4	68634930	68635136	evm.model.chr4.2562.1
1	3136	174341112	4	174341050	174341174	evm.model.chr1.6817.1
6	3136	28090783	4	28090721	28090845	evm.model.chr3.883
6	3133	26990444.5	4	26990358	26990531	evm.model.chr3.843.1
1	842	175755602	4	175755447	175755757	evm.model.chr1.6865
6	857	29337066.5	4	29336849	29337284	evm.model.chr3.923.1
1	857	175410949.5	4	175410732	175411167	evm.model.chr1.6852.1
1	3333	174242349.5	4	174241861	174242838	evm.model.chr1.6812
1	3334	174171647.5	4	174171600	174171695	evm.model.chr1.6809.1
6	3334	27831582	4	27831351	27831813	evm.model.chr3.872
1	3334	174162861	4	174162324	174163398	evm.model.chr1.6809.2.1
4	10790	5700212	4	5699966	5700458	evm.model.chr5.224
1	3190	177780699	4	177780506	177780892	evm.model.chr1.6930
5	1070	25641879	4	25641629	25642129	evm.model.chr6.1189
5	4413	12514046.5	4	12513971	12514122	evm.model.chr6.474.4
5	4413	11848079	4	11848005	11848153	evm.model.chr1.4152.1
5	4413	12514046.5	4	12513971	12514122	evm.model.chr6.474.1
5	4414	22209415	4	22209370	22209460	evm.model.chr6.1008.1
5	4414	22243862.5	4	22243803	22243922	evm.model.chr6.1008
5	4611	29403278	4	29403247	29403309	evm.model.chr6.1359
6	974	12624799.5	4	12624770	12624829	evm.model.chr3.482
5	974	29842056.5	4	29842027	29842086	evm.model.chr6.1373
1	4421	110052499.5	4	110052440	110052559	evm.model.chr6.1398.1
5	975	30105099	4	30105046	30105152	evm.model.chr6.1380.1
1	977	109943821	4	109943782	109943860	evm.model.chr6.1404
2	2605	111002825	4	111002356	111003294	evm.model.chr2.4327
5	2605	79206878.5	4	79206402	79207355	evm.model.chr6.3142
5	2480	79854630	4	79854611	79854649	evm.model.chr6.3179.2
5	2478	79787916	4	79787784	79788048	evm.model.chr6.3173.1
2	2476	105792194.5	4	105792145	105792244	evm.model.chr2.4055.2.2
2	2476	105792194.5	4	105792145	105792244	evm.model.chr2.4055
2	483	99720208.5	4	99720098	99720319	evm.model.chr2.3795
2	483	99647443.5	4	99647336	99647551	evm.model.chr2.3792
2	483	99858727	4	99858155	99859299	evm.model.chr2.3804
5	5371	79670764	4	79670681	79670847	evm.model.chr6.3165.1
2	1353	102084545	4	102084232	102084858	evm.model.chr2.3841
2	2606	113348137.5	4	113348042	113348233	evm.model.chr2.4452
7	2609	55649014.5	4	55648559	55649470	evm.model.chr8.1725
2	2609	113117332.5	4	113116781	113117884	evm.model.chr2.4435
5	5812	80163423.5	4	80163339	80163508	evm.model.chr6.3193
2	5812	113390648.5	4	113390531	113390766	evm.model.chr2.4455.1
2	1356	111337991	4	111337945	111338037	evm.model.chr2.4343
5	1356	79969589.5	4	79969545	79969634	evm.model.chr6.3185.1
2	5936	44639527	4	44639493	44639561	evm.model.chr2.1202.1
6	5936	50614799	4	50614765	50614833	evm.model.chr3.1852.1.1
4	5938	72789833.5	4	72789534	72790133	evm.model.chr5.2922.2
5	5938	81650269.5	4	81649934	81650605	evm.model.chr6.3238
2	5290	2263394.5	4	2263365	2263424	evm.model.chr2.95
4	10018	12454131	4	12453932	12454330	evm.model.chr5.603
2	9201	113249567.5	4	113249191	113249944	evm.model.chr2.4447.1
4	780	24662986.5	5	24662838	24663135	evm.model.chr5.1075.1
3	780	474602	5	474458	474746	evm.model.chr4.49
3	5526	1113620	5	1112638	1114602	evm.model.chr4.90
1	4968	41825069.5	5	41824563	41825576	evm.model.chr1.1247
3	1712	89616623	5	89616487	89616759	evm.model.chr4.3765.1
4	41	66294096.5	5	66294071	66294122	evm.model.chr5.2557
4	41	66270059	5	66269971	66270147	evm.model.chr5.2556.2
3	41	86024559.5	5	86024470	86024649	evm.model.chr4.3566.1
3	41	86040396.5	5	86040371	86040422	evm.model.chr4.3567.1
3	3413	94688654	5	94688547	94688761	evm.model.chr4.4032.1
4	3413	76191338.5	5	76191287	76191390	evm.model.chr5.3111
3	3413	1413230.5	5	1413179	1413282	evm.model.chr4.110.1
4	3413	21701391.5	5	21701340	21701443	evm.model.chr5.994.1
4	704	77066614	5	77066013	77067215	evm.model.chr5.3165
4	703	77073355.5	5	77073227	77073484	evm.model.chr5.3166
4	3455	76356601.5	5	76355678	76357525	evm.model.chr5.3127.1
3	2859	95352432.5	5	95352409	95352456	evm.model.chr4.4077.1
3	40	85754344.5	5	85753188	85755501	evm.model.chr4.3540
4	40	50525775.5	5	50524613	50526938	evm.model.chr5.1769.1
4	40	66035748.5	5	66035466	66036031	evm.model.chr5.2539
4	2856	58720040.5	5	58719984	58720097	evm.model.chr5.2267
3	7505	95662312	5	95662254	95662370	evm.model.chr4.4097.1
3	7507	95550539	5	95550475	95550603	evm.model.chr4.4088
4	7507	77262802	5	77262738	77262866	evm.model.chr5.3178
3	3016	96836004.5	5	96835982	96836027	evm.model.chr4.4166.1
4	3576	77871976.5	5	77871905	77872048	evm.model.chr5.3209
3	3576	96100234	5	96100054	96100414	evm.model.chr4.4122
7	6234	50717301.5	5	50717090	50717513	evm.model.chr8.1528
4	3575	77810580	5	77810481	77810679	evm.model.chr5.3205.1
1	2979	56049564	5	56049503	56049625	evm.model.chr1.1710
3	2979	96283161	5	96283126	96283196	evm.model.chr4.4132.1
4	2977	79849798	5	79849568	79850028	evm.model.chr5.3337
3	2977	97784356	5	97784290	97784422	evm.model.chr4.4234.1
4	2977	79878083	5	79878017	79878149	evm.model.chr5.3340
4	1565	78348808	5	78348660	78348956	evm.model.chr5.3252
3	1564	96640137	5	96640043	96640231	evm.model.chr4.4152.1
4	1562	78407256.5	5	78406555	78407958	evm.model.chr5.3259.1
3	1562	96720398	5	96719686	96721110	evm.model.chr4.4158.1
3	1561	97141999.5	5	97141863	97142136	evm.model.chr4.4191.2.1
4	1560	78953339	5	78953179	78953499	evm.model.chr5.3318
4	1814	78638277.5	5	78638206	78638349	evm.model.chr5.3269.1
3	1814	96848468.5	5	96848397	96848540	evm.model.chr4.4167.1
3	3592	95948963	5	95948934	95948992	evm.model.chr4.4111.1
4	182	78704538.5	5	78704365	78704712	evm.model.chr5.3306.1
4	182	9783089	5	9783005	9783173	evm.model.chr5.495
4	172	85105553	5	85105531	85105575	evm.model.chr5.3592
4	178	85573556.5	5	85573501	85573612	evm.model.chr5.3612
3	178	102713556.5	5	102713422	102713691	evm.model.chr4.4496
4	2994	79796161	5	79796003	79796319	evm.model.chr5.3333
3	2994	97734456	5	97734307	97734605	evm.model.chr4.4228.1
3	6808	95276177.5	5	95276150	95276205	evm.model.chr4.4069.1
4	6640	81634814.5	5	81634674	81634955	evm.model.chr5.3477
3	6640	99449156	5	99448972	99449340	evm.model.chr4.4377
4	716	73729165.5	5	73729139	73729192	evm.model.chr5.2980
3	11459	71743971	5	71742593	71745349	evm.model.chr4.2707
5	6282	47233804.5	5	47233346	47234263	evm.model.chr5.2191
1	6282	184964237	5	184963765	184964709	evm.model.chr4.3236
4	2975	80117995.5	5	80117954	80118037	evm.model.chr5.3356.1
4	2966	69967752.5	5	69967668	69967837	evm.model.chr5.2774
3	90	97829466	5	97829011	97829921	evm.model.chr4.4240
4	90	79988037	5	79987597	79988477	evm.model.chr5.3349
3	94	101362629.5	5	101362276	101362983	evm.model.chr5.3381
3	1809	97180704.5	5	97180429	97180980	evm.model.chr4.4193.1
4	1809	78989428	5	78989160	78989696	evm.model.chr5.3321.1
4	1808	79016131.5	5	79016107	79016156	evm.model.chr5.3322.1
4	1808	79016131.5	5	79016107	79016156	evm.model.chr5.3322
3	2972	98270894.5	5	98270709	98271080	evm.model.chr4.4268.1
3	2971	101650461.5	5	101649898	101651025	evm.model.chr5.3366
4	2968	80128692.5	5	80128603	80128782	evm.model.chr5.3357
3	2968	97936747	5	97936653	97936841	evm.model.chr4.4246
4	8817	18611059	5	18610896	18611222	evm.model.chr5.866
1	8817	79933059.5	5	79932889	79933230	evm.model.chr4.210
4	6283	79303552	5	79303514	79303590	evm.model.chr5.3292
3	6283	97495126	5	97495037	97495215	evm.model.chr4.4209
4	6283	79303552	5	79303514	79303590	evm.model.chr5.3292.1
3	99	98447922.5	5	98447566	98448279	evm.model.chr4.4278
4	99	80413251	5	80412995	80413507	evm.model.chr5.3392.2
4	1823	85908553.5	5	85907939	85909168	evm.model.chr5.3630
3	3564	99132763	5	99132685	99132841	evm.model.chr4.4313.1
3	6639	100025105.5	5	100025085	100025126	evm.model.chr4.4440
655	6684	312292	5	312213	312371	evm.model.chr4.4335
4	6684	81363515	5	81363409	81363621	evm.model.chr5.3462
4	6683	81823325.5	5	81823280	81823371	evm.model.chr5.3485.1
655	2899	276316.5	5	276173	276460	evm.model.chr4.4340.1
4	10107	48367014	5	48366962	48367066	evm.model.chr5.1683.3
4	2897	65819297	5	65818811	65819783	evm.model.chr5.2528.2
4	133	79786088.5	5	79786023	79786154	evm.model.chr5.3332
4	133	79738739	5	79738643	79738835	evm.model.chr5.3330
3	133	97708573	5	97708510	97708636	evm.model.chr4.4227
3	2896	85623313.5	5	85622759	85623868	evm.model.chr4.3533
4	2896	65868537.5	5	65867986	65869089	evm.model.chr5.2531
4	721	78856149	5	78856016	78856282	evm.model.chr5.3315.1
3	721	97073174.5	5	97073024	97073325	evm.model.chr4.4187
8	721	20930210	5	20930061	20930359	evm.model.chr7.1008.1
2	721	81437723	5	81437574	81437872	evm.model.chr2.2889.1.1
3	6638	78245271.5	5	78244985	78245558	evm.model.chr4.3035
4	6638	55085442.5	5	55085150	55085735	evm.model.chr5.1983
4	135	81398185.5	5	81397448	81398923	evm.model.chr5.3463
655	135	346452	5	346150	346754	evm.model.chr4.4332
4	135	81356240.5	5	81356194	81356287	evm.model.chr5.3461
655	135	254886.5	5	254840	254933	evm.model.chr4.4343
3	3584	96480349	5	96480126	96480572	evm.model.chr4.4145.1
4	3584	78213194	5	78212713	78213675	evm.model.chr5.3239
4	1833	81508466.5	5	81507913	81509020	evm.model.chr5.3472
655	1833	400879	5	400731	401027	evm.model.chr4.4328
655	1833	377476.5	5	377276	377677	evm.model.chr4.4330.1
4	1833	81479928	5	81479780	81480076	evm.model.chr5.3470
4	1833	81447730	5	81447587	81447873	evm.model.chr5.3467
4	1833	81498169	5	81498021	81498317	evm.model.chr5.3471
655	1833	407033.5	5	406755	407312	evm.model.chr4.4327
4	1833	81448306	5	81448152	81448460	evm.model.chr5.3468
4	1833	81463571	5	81463312	81463830	evm.model.chr5.3469.1
655	1833	393568	5	393420	393716	evm.model.chr4.4329
4	136	81623264.5	5	81623174	81623355	evm.model.chr5.3476.1
3	136	99413922	5	99413830	99414014	evm.model.chr4.4376
3	1835	99554368.5	5	99554273	99554464	evm.model.chr4.4384.1
4	1835	81760149.5	5	81760091	81760208	evm.model.chr5.3482.3
4	1836	81844436.5	5	81844340	81844533	evm.model.chr5.3488.1
4	10188	85391909	5	85391656	85392162	evm.model.chr5.3600.3
4	3540	66042245.5	5	66042182	66042309	evm.model.chr5.2540
3	3540	85763457.5	5	85763388	85763527	evm.model.chr4.3541
3	72	78878450.5	5	78878369	78878532	evm.model.chr4.3074.1
4	72	56502585	5	56502519	56502651	evm.model.chr5.2045
3	3424	100204181.5	5	100204035	100204328	evm.model.chr4.4430
3	3422	100684391.5	5	100684249	100684534	evm.model.chr4.4410
3	663	100434885.5	5	100434832	100434939	evm.model.chr4.4420
4	663	82119962	5	82119910	82120014	evm.model.chr5.3507
4	3420	72286010.5	5	72285669	72286352	evm.model.chr5.2907
3	10064	91964375.5	5	91964333	91964418	evm.model.chr4.3885
4	10064	73175963.5	5	73175921	73176006	evm.model.chr5.2950
5	999	2479899	6	2479263	2480535	evm.model.chr6.137
5	998	2378084	6	2378005	2378163	evm.model.chr6.129
1	997	104913176.5	6	104913073	104913280	evm.model.chr1.3824.1
5	997	26523812.5	6	26523709	26523916	evm.model.chr6.1220
5	4489	13983918	6	13983891	13983945	evm.model.chr6.623
5	996	26731975	6	26731921	26732029	evm.model.chr6.1230.1
1	996	104799031	6	104798977	104799085	evm.model.chr1.3820
5	4020	3228409	6	3227769	3229049	evm.model.chr6.176
1	4452	107934765.5	6	107934394	107935137	evm.model.chr1.3952
5	4452	23119569	6	23119205	23119933	evm.model.chr6.1057
5	11510	16110531	6	16110407	16110655	evm.model.chr6.725
5	3596	1409098	6	1408824	1409372	evm.model.chr6.76
6	3596	2694103	6	2693826	2694380	evm.model.chr3.112.4
6	6889	938098.5	6	937977	938220	evm.model.chr3.41
5	6889	530653	6	530524	530782	evm.model.chr6.19
6	5701	2939571.5	6	2939425	2939718	evm.model.chr3.117
6	3776	2449374	6	2449325	2449423	evm.model.chr3.107
5	3775	1157132	6	1157110	1157154	evm.model.chr6.63.1
5	5714	73563440.5	6	73563269	73563612	evm.model.chr6.2924.1
5	1040	817302	6	817184	817420	evm.model.chr6.39
5	1040	773303	6	772776	773830	evm.model.chr6.37
6	1040	1555785	6	1555667	1555903	evm.model.chr3.72
6	1040	1452852.5	6	1452330	1453375	evm.model.chr3.67
1	3769	87203836	6	87203519	87204153	evm.model.chr1.3083
5	3772	1109033.5	6	1108962	1109105	evm.model.chr6.60.7
5	5702	1474146	6	1474055	1474237	evm.model.chr6.80
6	1170	2286137	6	2286037	2286237	evm.model.chr3.102_evm.model.chr3.103.2
5	3779	1421363.5	6	1421298	1421429	evm.model.chr6.77.3
5	4618	1958188.5	6	1957959	1958418	evm.model.chr6.113.1
5	1043	1284214	6	1284082	1284346	evm.model.chr6.68
6	1043	2573525.5	6	2573383	2573668	evm.model.chr3.109
5	1045	1621658	6	1621617	1621699	evm.model.chr6.93.2
5	1046	1628849	6	1628593	1629105	evm.model.chr6.94
6	1047	5611214.5	6	5610246	5612183	evm.model.chr3.209
6	1047	6121614	6	6121557	6121671	evm.model.chr3.253.1
6	1047	6408097.5	6	6407402	6408793	evm.model.chr3.271
5	1047	1736902.5	6	1736867	1736938	evm.model.chr6.101
5	1047	1610679.5	6	1609456	1611903	evm.model.chr6.92
5	3598	1649222	6	1648354	1650090	evm.model.chr6.95
6	6890	1859004	6	1858779	1859229	evm.model.chr3.82
5	6890	903736	6	903508	903964	evm.model.chr6.43.1
6	3601	4118835.5	6	4118467	4119204	evm.model.chr3.176
5	4402	2145317	6	2145302	2145332	evm.model.chr6.118
6	7129	12581279	6	12581182	12581376	evm.model.chr3.480
6	4547	48929540.5	6	48929446	48929635	evm.model.chr3.1769
5	1056	39246713	6	39246574	39246852	evm.model.chr6.1813.1
5	1056	22491867.5	6	22491821	22491914	evm.model.chr6.1028
5	4018	3134177.5	6	3134152	3134203	evm.model.chr6.172
5	6892	2251097	6	2251052	2251142	evm.model.chr6.124.1
6	4014	5303387	6	5303223	5303551	evm.model.chr3.228.1
5	4014	2961370	6	2961314	2961426	evm.model.chr6.161
5	11506	5914525.5	6	5914118	5914933	evm.model.chr6.322
5	11495	11151888.5	6	11151452	11152325	evm.model.chr1.4135
5	1001	2571645.5	6	2571586	2571705	evm.model.chr6.144.1
5	4491	2407456.5	6	2407283	2407630	evm.model.chr6.131
5	6891	1607990.5	6	1607226	1608755	evm.model.chr6.91
4	11487	62790318	6	62789909	62790727	evm.model.chr5.2410
6	4400	7832095.5	6	7832057	7832134	evm.model.chr3.326.1
5	4400	4165821.5	6	4165783	4165860	evm.model.chr6.234
6	4400	7832095.5	6	7832057	7832134	evm.model.chr3.326
5	4400	4165821.5	6	4165783	4165860	evm.model.chr6.234.1
6	3597	3086747.5	6	3086572	3086923	evm.model.chr3.120.1
5	4616	29260108.5	6	29259953	29260264	evm.model.chr6.1349
5	4617	2287946.5	6	2287727	2288166	evm.model.chr6.125.1
6	1044	2854482	6	2854409	2854555	evm.model.chr3.115
5	1044	1451986	6	1451410	1452562	evm.model.chr6.79.1
5	1044	1456337	6	1456264	1456410	evm.model.chr6.79
5	1115	38393516	6	38393484	38393548	evm.model.chr6.1768.2
1	1115	81966668.5	6	81966620	81966717	evm.model.chr1.2888.1
5	11615	49173051	6	49172954	49173148	evm.model.chr6.2172.1
5	5700	32638202	6	32638034	32638370	evm.model.chr6.1526.1
5	10256	40754899.5	6	40754826	40754973	evm.model.chr6.1885.1
5	1168	32396629.5	6	32396549	32396710	evm.model.chr6.1517.1
6	4438	5900657.5	6	5900578	5900737	evm.model.chr3.199
5	7357	33632290.5	6	33632003	33632578	evm.model.chr6.1575
5	7131	3071621.5	6	3071148	3072095	evm.model.chr6.167
6	7131	5462602.5	6	5461988	5463217	evm.model.chr3.219
6	7132	9244299.5	6	9244123	9244476	evm.model.chr3.373.1
1	7864	87718685.5	6	87718566	87718805	evm.model.chr1.3135
5	1038	11943094.5	6	11942942	11943247	evm.model.chr1.4149
5	1038	12562510.5	6	12562313	12562708	evm.model.chr6.471.1
7	1038	825340.5	6	825239	825442	evm.model.chr8.26
5	1038	12699459	6	12699163	12699755	evm.model.chr6.463
5	1038	12091014	6	12090718	12091310	evm.model.chr1.4145
5	4630	36710481.5	6	36710212	36710751	evm.model.chr6.1720
1	4630	84216367	6	84216096	84216638	evm.model.chr1.2975
6	11520	49390095	6	49389218	49390972	evm.model.chr3.1796.1
5	4440	1032039.5	6	1031974	1032105	evm.model.chr6.55
6	7133	2004391.5	6	2004307	2004476	evm.model.chr3.89
6	6942	7611062.5	6	7610911	7611214	evm.model.chr3.317
5	6942	4058148	6	4057998	4058298	evm.model.chr6.225.1
1	3643	87895047	6	87894855	87895239	evm.model.chr1.3147
5	1089	22653101.5	6	22652871	22653332	evm.model.chr6.1038
1	1089	89964859	6	89964624	89965094	evm.model.chr1.3229
5	1089	22638126.5	6	22637993	22638260	evm.model.chr6.1037.1
5	1089	22686428	6	22686217	22686639	evm.model.chr6.1040
6	4505	9131794.5	6	9131525	9132064	evm.model.chr3.369
5	5660	27434570.5	6	27434387	27434754	evm.model.chr6.1260
6	5661	11064251	6	11064223	11064279	evm.model.chr3.426.1
5	3828	6767465	6	6767328	6767602	evm.model.chr6.360
5	3830	27707611	6	27707244	27707978	evm.model.chr6.1278
5	3830	27707611	6	27707244	27707978	evm.model.chr6.1278.1
4	6675	6885655.5	7	6885635	6885676	evm.model.chr5.270.2
3	700	96204971	7	96204906	96205036	evm.model.chr4.4128.1
4	700	77966283	7	77966218	77966348	evm.model.chr5.3220.1
4	3587	81811296.5	7	81811135	81811458	evm.model.chr5.3484
3	3588	95603370.5	7	95603233	95603508	evm.model.chr4.4093
4	2985	77617854.5	7	77617773	77617936	evm.model.chr5.3193.1
3	2984	95979576	7	95979517	95979635	evm.model.chr4.4114
3	2982	96023869.5	7	96023669	96024070	evm.model.chr4.4117
4	2980	77919011	7	77918966	77919056	evm.model.chr5.3216.1
4	3533	77756848.5	7	77756648	77757049	evm.model.chr5.3198
3	3533	96005876.5	7	96005752	96006001	evm.model.chr4.4116
1	7835	169318240.5	7	169318019	169318462	evm.model.chr1.6524.1
3	7835	64960938.5	7	64960708	64961169	evm.model.chr4.2382
655	2900	140912.5	7	140418	141407	evm.model.chr4.4352
4	2900	81250321.5	7	81249827	81250816	evm.model.chr5.3451
655	2900	203498.5	7	203330	203667	evm.model.chr4.4347
655	2900	141915	7	141861	141969	evm.model.chr4.4351
3	2905	95804703	7	95804647	95804759	evm.model.chr4.4104
4	185	78383191	7	78382812	78383570	evm.model.chr5.3258
1	185	53278737.5	7	53278539	53278936	evm.model.chr1.1612.1.1
3	185	96694599	7	96694553	96694645	evm.model.chr4.4155
3	185	96744983.5	7	96744913	96745054	evm.model.chr4.4159
4	185	78435333.5	7	78435205	78435462	evm.model.chr5.3262
4	185	78357885	7	78357836	78357934	evm.model.chr5.3256
3	185	96762012.5	7	96761875	96762150	evm.model.chr4.4160
1	185	53261700	7	53261609	53261791	evm.model.chr1.1611
4	185	78435333.5	7	78435205	78435462	evm.model.chr5.3262.1
1	185	55638014.5	7	55637922	55638107	evm.model.chr1.1694.1
3	10183	103490298.5	7	103489629	103490968	evm.model.chr4.4551.1
3	3578	95892411	7	95892209	95892613	evm.model.chr4.4107
3	3463	95454100	7	95454053	95454147	evm.model.chr4.4084.1.1
4	3464	77122458	7	77122313	77122603	evm.model.chr5.3168
4	3465	78057802	7	78056754	78058850	evm.model.chr5.3226
3	1563	96665127.5	7	96663901	96666354	evm.model.chr4.4153.1
4	183	78836529.5	7	78836336	78836723	evm.model.chr5.3314
4	6689	66069245	7	66069203	66069287	evm.model.chr5.2542
4	6315	74060209.5	7	74060121	74060298	evm.model.chr5.3001
3	6315	92909611	7	92909515	92909707	evm.model.chr4.3948
4	179	85656287.5	7	85656218	85656357	evm.model.chr5.3619
4	1558	79108091	7	79107957	79108225	evm.model.chr5.3304.2
3	1558	97315095.5	7	97314891	97315300	evm.model.chr4.4201.1.1
4	3468	78747107.5	7	78746997	78747218	evm.model.chr5.3307.1
3	1806	97460934.5	7	97460616	97461253	evm.model.chr4.4207
4	1806	79269694	7	79269251	79270137	evm.model.chr5.3294.1
4	1806	79228120.5	7	79228074	79228167	evm.model.chr5.3297
4	2995	79577679.5	7	79577482	79577877	evm.model.chr5.3279.11
3	2995	97549418	7	97549359	97549477	evm.model.chr4.4214
4	3569	79077115.5	7	79076315	79077916	evm.model.chr5.3325.3
3	3569	97300888.5	7	97300070	97301707	evm.model.chr4.4200
4	2871	79324295	7	79324208	79324382	evm.model.chr5.3290
3	2871	82483530	7	82483407	82483653	evm.model.chr4.3375
4	2871	61864389	7	61864290	61864488	evm.model.chr5.2360
4	1861	86635601	7	86635508	86635694	evm.model.chr5.3666
7	1862	57148807.5	7	57148628	57148987	evm.model.chr5.3673.2
4	131	65982931	7	65982843	65983019	evm.model.chr5.2536
3	131	85728344	7	85727927	85728761	evm.model.chr4.3539
4	131	65970295.5	7	65970203	65970388	evm.model.chr5.2535
4	131	66005852.5	7	66005584	66006121	evm.model.chr5.2537
3	3572	97688446.5	7	97687730	97689163	evm.model.chr4.4225
4	3572	79706784.5	7	79706044	79707525	evm.model.chr5.3328
4	1847	84420780	7	84420729	84420831	evm.model.chr5.3558.1
4	1848	84495025.5	7	84494635	84495416	evm.model.chr5.3561.1
4	1849	79905486.5	7	79905355	79905618	evm.model.chr5.3342.1
4	1850	80038186.5	7	80038128	80038245	evm.model.chr5.3352.1
3	10173	69984993.5	7	69984913	69985074	evm.model.chr4.2638
4	1851	80094802	7	80094730	80094874	evm.model.chr5.3355
3	1815	96824527.5	7	96824321	96824734	evm.model.chr4.4165
4	1815	78603787.5	7	78603515	78604060	evm.model.chr5.3267.1
4	673	80423492.5	7	80423316	80423669	evm.model.chr5.3393
4	6824	67127253.5	7	67127113	67127394	evm.model.chr5.2607
3	6824	86658561.5	7	86658421	86658702	evm.model.chr4.3603
3	95	101375599.5	7	101375512	101375687	evm.model.chr5.3380.1
7	1869	56853857.5	7	56853288	56854427	evm.model.chr5.3685.1
4	1870	87084437.5	7	87084281	87084594	evm.model.chr5.3698.2
3	1870	103891311.5	7	103891269	103891354	evm.model.chr4.4568
4	3565	80787766	7	80787709	80787823	evm.model.chr5.3419
3	3565	98918262	7	98918205	98918319	evm.model.chr4.4301
4	1629	74792305.5	7	74792004	74792607	evm.model.chr5.3040
4	1629	74790403	7	74790291	74790515	evm.model.chr5.3040.2
3	96	98118403	7	98118219	98118587	evm.model.chr4.4258
3	96	101384824	7	101384454	101385194	evm.model.chr5.3379.1
4	6847	67077368.5	7	67077120	67077617	evm.model.chr5.2603
4	6846	67580459.5	7	67579146	67581773	evm.model.chr5.2636
3	1630	98236136.5	7	98236039	98236234	evm.model.chr4.4265
3	1630	101525144.5	7	101524758	101525531	evm.model.chr5.3371
4	2941	73284452.5	7	73284174	73284731	evm.model.chr5.2956
4	7526	56302378.5	7	56302319	56302438	evm.model.chr5.2036
3	7526	78751025.5	7	78750972	78751079	evm.model.chr4.3067
3	6327	71052743	7	71052460	71053026	evm.model.chr4.2677.1
3	6328	70727628	7	70727537	70727719	evm.model.chr4.2662.1
3	7534	98913509.5	7	98913372	98913647	evm.model.chr4.4300
4	6823	67647483.5	7	67647412	67647555	evm.model.chr5.2641
3	6823	86825975.5	7	86825907	86826044	evm.model.chr4.3619
4	6329	80761110.5	7	80760763	80761458	evm.model.chr5.3416
4	1828	80984586.5	7	80984510	80984663	evm.model.chr5.3435.1
655	1828	51001	7	50923	51079	evm.model.chr4.4359.1
4	6682	67402688.5	7	67402554	67402823	evm.model.chr5.2623
4	1831	81285362	7	81285230	81285494	evm.model.chr5.3454.1.1
655	1831	190623.5	7	190490	190757	evm.model.chr4.4348.1
4	1831	81308563	7	81308130	81308996	evm.model.chr5.3457
655	1831	227170	7	226938	227402	evm.model.chr4.4346
4	10189	85419381.5	7	85419343	85419420	evm.model.chr5.3602.2
4	6833	62930912	7	62930866	62930958	evm.model.chr5.2416.2
3	3585	99327799	7	99327731	99327867	evm.model.chr4.4370.1.1
3	1837	99619792	7	99619765	99619819	evm.model.chr4.4387
3	3556	100730733	7	100730629	100730837	evm.model.chr4.4406
4	3556	84294738.5	7	84294636	84294841	evm.model.chr5.3547
3	1838	99663199	7	99662889	99663509	evm.model.chr4.4389
4	1839	82575268.5	7	82575164	82575373	evm.model.chr5.3536
4	3421	72119128.5	7	72118949	72119308	evm.model.chr5.2896
4	661	84227791.5	7	84227150	84228433	evm.model.chr5.3544.1
3	661	100701802	7	100701165	100702439	evm.model.chr4.4409.1
3	74	99813210	7	99812756	99813664	evm.model.chr4.4393.1
4	74	82488666.5	7	82488232	82489101	evm.model.chr5.3530.1
3	74	99968401.5	7	99968364	99968439	evm.model.chr4.4442
4	74	82410877.5	7	82410840	82410915	evm.model.chr5.3524
3	74	99968401.5	7	99968364	99968439	evm.model.chr4.4442.1
3	75	100381960	7	100381900	100382020	evm.model.chr4.4423
3	75	10315254	7	10315188	10315320	evm.model.chr4.500
4	659	84578676.5	7	84578617	84578736	evm.model.chr5.3565
3	3554	97816566.5	7	97816486	97816647	evm.model.chr4.4239
4	3554	79980428	7	79980313	79980543	evm.model.chr5.3348.1
4	2998	84742704.5	7	84742444	84742965	evm.model.chr5.3571
4	10193	81195641	7	81195549	81195733	evm.model.chr5.3449
4	169	81929181	7	81929154	81929208	evm.model.chr5.3492.1
4	169	81929181	7	81929154	81929208	evm.model.chr5.3492.2
3	2996	97429457	7	97429322	97429592	evm.model.chr4.4205
655	6685	23620	7	23571	23669	evm.model.chr4.4361
4	6685	80939270.5	7	80939220	80939321	evm.model.chr5.3431
6	2112	39929920	8	39929714	39930126	evm.model.chr3.2407
6	7458	65084257	8	65084167	65084347	evm.model.chr3.2613.1
6	7458	65083646.5	8	65083564	65083729	evm.model.chr3.2613.3
6	398	39738691	8	39738627	39738755	evm.model.chr3.2392.1
8	398	8236363.5	8	8236217	8236510	evm.model.chr7.387.1
6	398	39736824.5	8	39736798	39736851	evm.model.chr3.2392.3
8	332	8070399	8	8070338	8070460	evm.model.chr7.374
6	332	39859748	8	39859687	39859809	evm.model.chr3.2402.1
2	1247	82171585	8	82171416	82171754	evm.model.chr2.2919
8	1247	19568318	8	19568149	19568487	evm.model.chr7.964
8	4706	6326663.5	8	6326523	6326804	evm.model.chr7.279
6	4706	62953877	8	62953672	62954082	evm.model.chr3.2494.1
8	4707	9046532	8	9046329	9046735	evm.model.chr7.420.1
6	4707	61695501	8	61695298	61695704	evm.model.chr3.2362.1
8	6091	9292214.5	8	9291929	9292500	evm.model.chr7.432.1
2	6091	91932572.5	8	91932416	91932729	evm.model.chr2.3387
2	6092	91909761	8	91909546	91909976	evm.model.chr2.3385
8	2095	8188705	8	8188119	8189291	evm.model.chr7.383
8	300	17155320	8	17155229	17155411	evm.model.chr7.849
2	300	85097250.5	8	85097158	85097343	evm.model.chr2.2982.1
2	4719	87133485	8	87133461	87133509	evm.model.chr2.3153.3
2	4719	87140394	8	87140357	87140431	evm.model.chr2.3153.1
8	301	17220661	8	17220607	17220715	evm.model.chr7.854
2	301	84987064	8	84987012	84987116	evm.model.chr2.2987
8	2173	21300223	8	21299811	21300635	evm.model.chr7.1024
2	2173	81056396	8	81055984	81056808	evm.model.chr2.2873.1
8	4713	9429207.5	8	9429174	9429241	evm.model.chr7.437
8	4713	9429207.5	8	9429174	9429241	evm.model.chr7.437.2
8	10337	7370376	8	7369694	7371058	evm.model.chr7.335
6	10337	40359928.5	8	40359248	40360609	evm.model.chr3.2425
6	333	39832852.5	8	39832705	39833000	evm.model.chr3.2400
8	333	8156188.5	8	8156041	8156336	evm.model.chr7.380
6	7460	61934507	8	61934430	61934584	evm.model.chr3.2374.1
6	10336	64854352	8	64854136	64854568	evm.model.chr3.2601
8	4736	9129613.5	8	9128343	9130884	evm.model.chr7.425
2	8163	80530638.5	8	80530558	80530719	evm.model.chr2.2853.2.1
8	6090	9279063.5	8	9279028	9279099	evm.model.chr7.430.1
2	6090	91960048	8	91959972	91960124	evm.model.chr2.3389
2	6441	89654032.5	8	89653593	89654472	evm.model.chr2.3262
8	9124	409024.5	8	408950	409099	evm.model.chr7.18
2	6093	91887843.5	8	91887182	91888505	evm.model.chr2.3383
6	2096	39791903	8	39791724	39792082	evm.model.chr3.2396
8	2096	8208829.5	8	8208652	8209007	evm.model.chr7.385
8	4721	9468208	8	9468042	9468374	evm.model.chr7.438
2	6094	91853620.5	8	91853524	91853717	evm.model.chr2.3382
2	6095	91699580.5	8	91699308	91699853	evm.model.chr2.3376
8	6095	9564674	8	9564456	9564892	evm.model.chr7.440
8	4722	9589867	8	9589785	9589949	evm.model.chr7.442.1
2	4722	91658916.5	8	91658521	91659312	evm.model.chr2.3375
8	2099	9627987	8	9627833	9628141	evm.model.chr7.445
2	4724	91546264	8	91546226	91546302	evm.model.chr2.3369
8	4724	9682340	8	9682115	9682565	evm.model.chr7.449
8	2100	9653691.5	8	9653120	9654263	evm.model.chr7.447
2	2104	91363932.5	8	91363687	91364178	evm.model.chr2.3355
8	400	8590783	8	8590758	8590808	evm.model.chr7.405.1
8	400	8590783	8	8590758	8590808	evm.model.chr7.405
6	400	61979808	8	61979783	61979833	evm.model.chr3.2379
2	6098	91611459	8	91611356	91611562	evm.model.chr2.3373.1
8	6098	9639226	8	9639123	9639329	evm.model.chr7.446.1
8	401	8611915.5	8	8611670	8612161	evm.model.chr7.406
8	2066	10182246	8	10182169	10182323	evm.model.chr7.481
2	305	91426832	8	91426754	91426910	evm.model.chr2.3361
8	305	9770426	8	9770357	9770495	evm.model.chr7.455
2	6181	90397384.5	8	90397321	90397448	evm.model.chr2.3307
8	6181	10646701.5	8	10646638	10646765	evm.model.chr7.509.1
8	6179	4619672	8	4619644	4619700	evm.model.chr7.187
2	402	91285452	8	91285177	91285727	evm.model.chr2.3349
8	402	9988151	8	9987873	9988429	evm.model.chr7.469
6	10338	61549891.5	8	61549439	61550344	evm.model.chr3.2356
8	7471	16827737.5	8	16827603	16827872	evm.model.chr7.831
2	4697	90048480	8	90048454	90048506	evm.model.chr2.3289
8	4697	11145222	8	11145196	11145248	evm.model.chr7.538
2	4697	90048925.5	8	90048722	90049129	evm.model.chr2.3289.1
8	310	10956112	8	10956060	10956164	evm.model.chr7.536.2
2	2075	90045678.5	8	90045496	90045861	evm.model.chr2.3288
8	2075	11184911	8	11184724	11185098	evm.model.chr7.540
8	405	11365797	8	11365715	11365879	evm.model.chr7.553
2	405	89903034	8	89902952	89903116	evm.model.chr2.3275
8	2076	11306672.5	8	11306568	11306777	evm.model.chr7.550
2	2076	89935524.5	8	89935423	89935626	evm.model.chr2.3279
2	407	89799750	8	89799698	89799802	evm.model.chr2.3271.2
5	7151	38413170.5	8	38413143	38413198	evm.model.chr6.1766
1	7151	82022646.5	8	82022619	82022674	evm.model.chr1.2889
8	10341	11430302.5	8	11428905	11431700	evm.model.chr7.561
8	10340	11009835.5	8	11009554	11010117	evm.model.chr7.531
8	10339	9836753.5	8	9836397	9837110	evm.model.chr7.459.1
2	2074	90076456.5	8	90076388	90076525	evm.model.chr2.3290
8	2073	11049215.5	8	11049021	11049410	evm.model.chr7.527.1
2	2073	90098034.5	8	90097840	90098229	evm.model.chr2.3291.1
2	2071	90532509	8	90532244	90532774	evm.model.chr2.3321.1
8	2071	10818785	8	10818481	10819089	evm.model.chr7.522.1
8	2071	10818785	8	10818481	10819089	evm.model.chr7.522.3
8	2071	10807344	8	10807090	10807598	evm.model.chr7.521
2	2071	90522494	8	90522240	90522748	evm.model.chr2.3320
2	309	90435271.5	8	90435220	90435323	evm.model.chr2.3311
8	309	10673966.5	8	10673915	10674018	evm.model.chr7.511.1
2	2069	90875670	8	90875586	90875754	evm.model.chr2.3334
8	2069	10389135.5	8	10389041	10389230	evm.model.chr7.488
8	2069	10392440.5	8	10392293	10392588	evm.model.chr7.488.1
2	307	90858089	8	90857919	90858259	evm.model.chr2.3333
8	307	10405291	8	10405224	10405358	evm.model.chr7.490
8	4690	10513214	8	10513164	10513264	evm.model.chr7.497
8	4688	10456721.5	8	10456615	10456828	evm.model.chr7.492.1
8	4688	10456703.5	8	10456579	10456828	evm.model.chr7.492
2	2067	91050866	8	91050817	91050915	evm.model.chr2.3341
8	2067	10256956	8	10256907	10257005	evm.model.chr7.482.1
8	7463	7664889.5	8	7664786	7664993	evm.model.chr7.352.1
8	7463	7664889.5	8	7664786	7664993	evm.model.chr7.352.2
8	7463	7659263	8	7659134	7659392	evm.model.chr7.351
6	7463	40057040	8	40056917	40057163	evm.model.chr3.2412.1
6	2065	62458925.5	8	62458910	62458941	evm.model.chr3.2454.2
6	2065	62454494.5	8	62454458	62454531	evm.model.chr3.2454.1
6	2065	62458925.5	8	62458910	62458941	evm.model.chr3.2454
8	2065	6828987.5	8	6828972	6829003	evm.model.chr7.309
8	6100	10060850.5	8	10060494	10061207	evm.model.chr7.473
6	421	64044974	8	64044322	64045626	evm.model.chr3.2559
8	421	5084744	8	5084092	5085396	evm.model.chr7.205
8	10324	11581693.5	8	11581508	11581879	evm.model.chr7.576
2	10324	89719640.5	8	89719443	89719838	evm.model.chr2.3266
2	2068	91039007.5	8	91038765	91039250	evm.model.chr2.3339
8	2068	10265095.5	8	10264853	10265338	evm.model.chr7.484
6	422	63843167.5	8	63843106	63843229	evm.model.chr3.2548
2	4691	90326748	8	90326580	90326916	evm.model.chr2.3301
8	4691	10531992	8	10531806	10532178	evm.model.chr7.500
8	4694	10720106.5	8	10720051	10720162	evm.model.chr7.514.1
2	4694	90479239	8	90479183	90479295	evm.model.chr2.3315.1
8	4694	10736779	8	10736723	10736835	evm.model.chr7.514
2	2070	90813249.5	8	90813203	90813296	evm.model.chr2.3332
2	2072	90144337.5	8	90144011	90144664	evm.model.chr2.3295
2	7441	10140182	8	10139629	10140735	evm.model.chr2.3010.1
8	7441	17591167	8	17590614	17591720	evm.model.chr7.874
2	10321	74210982.5	8	74210425	74211540	evm.model.chr2.2587
8	10321	35458892.5	8	35458338	35459447	evm.model.chr7.1512
8	403	10103621.5	8	10103510	10103733	evm.model.chr7.475
2	403	91183766.5	8	91183652	91183881	evm.model.chr2.3346.1
2	404	90507869	8	90507637	90508101	evm.model.chr2.3318
8	404	10792239	8	10792007	10792471	evm.model.chr7.520
2	6439	86472591	8	86472547	86472635	evm.model.chr2.3113
8	7442	16368138	8	16368007	16368269	evm.model.chr7.807
2	7442	83481163	8	83481032	83481294	evm.model.chr2.3031
1	3392	184731057.5	9	184730982	184731133	evm.model.chr4.3248
5	3393	46874965.5	9	46874807	46875124	evm.model.chr5.2208
4	3510	74329375	9	74329110	74329640	evm.model.chr5.3013
5	3511	47146065	9	47145620	47146510	evm.model.chr5.2196.1
4	3512	59642690	9	59642653	59642727	evm.model.chr5.2238
3	1546	81419420	9	81419345	81419495	evm.model.chr4.3318
4	1546	60703430	9	60703368	60703492	evm.model.chr5.2307
4	1544	60964028	9	60963992	60964064	evm.model.chr5.2319
3	1544	81625456	9	81625045	81625867	evm.model.chr4.3327.1
1	686	184915030.5	9	184914974	184915087	evm.model.chr4.3240
5	686	47180187	9	47180093	47180281	evm.model.chr5.2193
3	2843	81258103.5	9	81257861	81258346	evm.model.chr4.3306_evm.model.chr4.3307.1
3	1543	81616207	9	81615624	81616790	evm.model.chr4.3326
4	1543	61091298	9	61090763	61091833	evm.model.chr5.2357
4	1541	61127542	9	61127388	61127696	evm.model.chr5.2351
4	1540	61220081.5	9	61219797	61220366	evm.model.chr5.2348
3	1540	82026249.5	9	82025956	82026543	evm.model.chr4.3347
3	1539	82328061.5	9	82327990	82328133	evm.model.chr4.3361
3	45	1643788.5	9	1643715	1643862	evm.model.chr4.119.3
3	45	1599350.5	9	1599278	1599423	evm.model.chr4.117.1
3	3482	81892792.5	9	81891973	81893612	evm.model.chr4.3339.1
4	3483	61237319	9	61237295	61237343	evm.model.chr5.2347
4	3484	61402327.5	9	61402270	61402385	evm.model.chr5.2344
3	3485	82252134.5	9	82251910	82252359	evm.model.chr4.3354
4	3485	61499957.5	9	61499730	61500185	evm.model.chr5.2340
3	3485	82255778.5	9	82255530	82256027	evm.model.chr4.3355
3	6311	83219906.5	9	83219568	83220245	evm.model.chr4.3411
4	9464	54442303.5	9	54442200	54442407	evm.model.chr5.1951
4	9464	54440883	9	54440866	54440900	evm.model.chr5.1951.1.1
4	3487	61653398.5	9	61653291	61653506	evm.model.chr5.2329
3	3487	82343389.5	9	82343282	82343497	evm.model.chr4.3363.1
3	3488	82422669.5	9	82422630	82422709	evm.model.chr4.3370
4	1530	62304915	9	62304719	62305111	evm.model.chr5.2380.1
3	1530	82780966	9	82780770	82781162	evm.model.chr4.3392
4	1530	75426752	9	75426556	75426948	evm.model.chr5.3078.1
6	1530	63891201	9	63890284	63892118	evm.model.chr3.2550
8	1530	5233132	9	5232221	5234043	evm.model.chr7.213.1
4	1527	69453415.5	9	69453365	69453466	evm.model.chr5.2747
4	1526	69533705.5	9	69533611	69533800	evm.model.chr5.2751
3	1526	88366992.5	9	88366901	88367084	evm.model.chr4.3705.3
4	1526	69514290.5	9	69514187	69514394	evm.model.chr5.2750.1
3	1526	88366992.5	9	88366901	88367084	evm.model.chr4.3705
4	2913	62416251.5	9	62415148	62417355	evm.model.chr5.2386.1
4	2914	62516411.5	9	62516145	62516678	evm.model.chr5.2389
3	2914	82985577.5	9	82985488	82985667	evm.model.chr4.3402
4	2958	67280087.5	9	67279263	67280912	evm.model.chr5.2615.1
3	1782	101609436	9	101609334	101609538	evm.model.chr5.3369
3	1782	101601739	9	101601573	101601905	evm.model.chr5.3369.1.1
4	2959	67242776.5	9	67242670	67242883	evm.model.chr5.2613.1
4	2959	67245292.5	9	67245170	67245415	evm.model.chr5.2613
3	2962	83489701	9	83489630	83489772	evm.model.chr4.3422
3	2946	98393634	9	98393542	98393726	evm.model.chr4.4275
4	10096	66582468.5	9	66581860	66583077	evm.model.chr5.2570
4	2916	62619595	9	62619441	62619749	evm.model.chr5.2397.1
4	1604	63728732	9	63728540	63728924	evm.model.chr5.2464
4	104	63821401.5	9	63821251	63821552	evm.model.chr5.2469
4	104	57993278	9	57993118	57993438	evm.model.chr5.2147.1
3	104	80012340	9	80012188	80012492	evm.model.chr4.3187
3	104	79688551	9	79688346	79688756	evm.model.chr4.3168.1
3	104	84013088.5	9	84012938	84013239	evm.model.chr4.3450.1
3	1602	93473884	9	93473840	93473928	evm.model.chr4.3970.1
4	1602	74519312	9	74519268	74519356	evm.model.chr5.3024
4	1601	74575973.5	9	74575858	74576089	evm.model.chr5.3030
4	127	68787617	9	68787439	68787795	evm.model.chr5.2698
3	127	87777257	9	87777079	87777435	evm.model.chr4.3673
4	36	65123744	9	65123652	65123836	evm.model.chr5.2494
4	1665	51679321	9	51679265	51679377	evm.model.chr5.1840
3	1665	76186274	9	76186104	76186444	evm.model.chr4.2944.1
4	1665	51679051	9	51678870	51679232	evm.model.chr5.1839
4	129	65311248	9	65310916	65311580	evm.model.chr5.2502.1
4	38	65370532.5	9	65370439	65370626	evm.model.chr5.2505.1
4	3536	77878955	9	77878570	77879340	evm.model.chr5.3210
4	196	59752811	9	59752625	59752997	evm.model.chr5.2231
3	6849	98549920	9	98549818	98550022	evm.model.chr4.4285
4	6849	80351558	9	80351456	80351660	evm.model.chr5.3388.1
3	1674	86231157	9	86230861	86231453	evm.model.chr4.3574.1
4	1674	66671969	9	66671673	66672265	evm.model.chr5.2574
4	1666	65542505.5	9	65542372	65542639	evm.model.chr5.2517.1
4	3383	66799157.5	9	66798567	66799748	evm.model.chr5.2583.1
3	10056	86652236	9	86652067	86652405	evm.model.chr4.3602
4	10056	67120209.5	9	67120045	67120374	evm.model.chr5.2606
3	2832	86474136	9	86473678	86474594	evm.model.chr4.3591
4	3544	82616728.5	9	82616693	82616764	evm.model.chr5.3542
4	2828	67391810	9	67391002	67392618	evm.model.chr5.2622.1
3	2828	86725883	9	86724817	86726949	evm.model.chr4.3611
4	2827	67420215.5	9	67419892	67420539	evm.model.chr5.2624
1	2827	127307709.5	9	127307389	127308030	evm.model.chr1.4863
1	2827	71827445.5	9	71827182	71827709	evm.model.chr1.2401.1
4	1741	48642804.5	9	48642690	48642919	evm.model.chr5.1690
4	6822	67693863	9	67693811	67693915	evm.model.chr5.2646.1
3	6822	86867036	9	86866393	86867679	evm.model.chr4.3623.1
3	6822	86867971.5	9	86867921	86868022	evm.model.chr4.3623.2
4	2829	67199958.5	9	67199932	67199985	evm.model.chr5.2610
3	2829	86684434	9	86684329	86684539	evm.model.chr4.3606.1
3	1640	86625245	9	86624890	86625600	evm.model.chr4.3599
4	1640	67072573.5	9	67072220	67072927	evm.model.chr5.2601_evm.model.chr5.2602.1
4	198	66124166.5	9	66123700	66124633	evm.model.chr5.2545
3	6324	83868119	9	83867914	83868324	evm.model.chr4.3444
4	1642	67009408	9	67009300	67009516	evm.model.chr5.2595
4	2831	67049807.5	9	67049417	67050198	evm.model.chr5.2599.1.1
3	1641	86604419	9	86604193	86604645	evm.model.chr4.3597
4	1641	67034291.5	9	67034055	67034528	evm.model.chr5.2596
3	682	10489733.5	9	10489548	10489919	evm.model.chr4.511.1
3	682	86984023	9	86983875	86984171	evm.model.chr4.3633.1
3	682	100663900.5	9	100663547	100664254	evm.model.chr4.4411.1
4	682	67857641.5	9	67857456	67857827	evm.model.chr5.2659
3	10055	86770833	9	86770124	86771542	evm.model.chr4.3615
4	10055	67513726	9	67513269	67514183	evm.model.chr5.2632
3	6643	87477042	9	87476840	87477244	evm.model.chr4.3656.2
2	6643	149180	9	148780	149580	evm.model.chr2.5
4	6643	69208708.5	9	69208400	69209017	evm.model.chr5.2729
4	681	69671106.5	9	69671074	69671139	evm.model.chr5.2761
3	10053	87716184	9	87715370	87716998	evm.model.chr4.3670
4	1743	67210250	9	67210184	67210316	evm.model.chr5.2611
3	1743	86697486	9	86697420	86697552	evm.model.chr4.3607.1
3	1743	86706788.5	9	86706684	86706893	evm.model.chr4.3608.1
3	1743	86698716	9	86698617	86698815	evm.model.chr4.3607.5
4	1743	67229384.5	9	67229280	67229489	evm.model.chr5.2612.1
4	6820	68558745	9	68558653	68558837	evm.model.chr5.2688
3	6820	88009501	9	88009400	88009602	evm.model.chr4.3684
4	6820	68573067	9	68572966	68573168	evm.model.chr5.2689
4	2848	68054731.5	9	68054637	68054826	evm.model.chr5.2670.1
3	680	88759783	9	88759719	88759847	evm.model.chr4.3728
4	680	70120931	9	70120867	70120995	evm.model.chr5.2783
3	2845	81473041	9	81472930	81473152	evm.model.chr4.3320
4	2845	60745169	9	60745055	60745283	evm.model.chr5.2309
3	3374	87354531	9	87353846	87355216	evm.model.chr4.3647
4	3374	68206546.5	9	68205863	68207230	evm.model.chr5.2675
4	3371	69017311	9	69017252	69017370	evm.model.chr5.2718.1
3	3371	87622269	9	87622223	87622315	evm.model.chr4.3662.2.1
3	3371	87628926.5	9	87628821	87629032	evm.model.chr4.3662.1
4	10097	77900053.5	9	77900015	77900092	evm.model.chr5.3214
4	6368	48484703.5	9	48482997	48486410	evm.model.chr5.1685
4	6679	73893336.5	9	73893143	73893530	evm.model.chr5.2991.1
4	6679	73893336.5	9	73893143	73893530	evm.model.chr5.2991
2	2637	39110999	10	39110949	39111049	evm.model.chr2.3747
2	6589	54029631	10	54029531	54029731	evm.model.chr2.1531.1
6	6589	58833188	10	58833091	58833285	evm.model.chr3.2203
1	9632	40581875.5	10	40581712	40582039	evm.model.chr1.1217.1
7	7425	53926196	10	53926135	53926257	evm.model.chr8.1669
2	7277	8990823.5	10	8990558	8991089	evm.model.chr2.373.1
7	7277	55220127	10	55219860	55220394	evm.model.chr8.1682
7	7426	53242374.5	10	53242212	53242537	evm.model.chr8.1598
7	7368	53304825	10	53304699	53304951	evm.model.chr8.1600.1
2	7368	13971590.5	10	13971511	13971670	evm.model.chr2.476.1
6	6590	58822916	10	58822802	58823030	evm.model.chr3.2204
6	7365	54930059.5	10	54929943	54930176	evm.model.chr3.2061
2	7365	49539575	10	49539517	49539633	evm.model.chr2.1379
2	6591	13996440.5	10	13996267	13996614	evm.model.chr2.475
7	6591	53225446	10	53225268	53225624	evm.model.chr8.1596_evm.model.chr8.1597.1
7	6592	53462786.5	10	53462728	53462845	evm.model.chr8.1607
2	632	67591613	10	67591442	67591784	evm.model.chr2.2228.2
2	632	93684028.5	10	93684002	93684055	evm.model.chr2.3470
2	632	56527753	10	56527566	56527940	evm.model.chr2.1760.1
2	1389	9607473.5	10	9607282	9607665	evm.model.chr2.396
7	11539	12492364	10	12492267	12492461	evm.model.chr8.415
7	5316	54956073.5	10	54955708	54956439	evm.model.chr8.1623.2
7	6083	58696202.5	10	58695564	58696841	evm.model.chr8.1861
2	1431	2212873	10	2212827	2212919	evm.model.chr2.94
7	1431	58745605	10	58745559	58745651	evm.model.chr8.1864
2	7387	3651151.5	10	3651092	3651211	evm.model.chr2.165
2	7386	3708374.5	10	3708345	3708404	evm.model.chr2.169
8	1432	15133046	10	15132715	15133377	evm.model.chr7.741.1
7	1432	58729668.5	10	58729285	58730052	evm.model.chr8.1862.1
2	1434	2680647.5	10	2680351	2680944	evm.model.chr2.118
7	1434	58455285	10	58454984	58455586	evm.model.chr8.1851
2	9987	25102782.5	10	25102763	25102802	evm.model.chr2.785.2
7	8338	58014231	10	58014005	58014457	evm.model.chr8.1831.1
7	8338	59780869	10	59780802	59780936	evm.model.chr8.1923
2	8338	3070116	10	3069887	3070345	evm.model.chr2.136.1
2	8338	1171591.5	10	1171376	1171807	evm.model.chr2.45.1
1	5589	112813540	10	112813071	112814009	evm.model.chr1.4241.1
5	5648	7853118.5	10	7852432	7853805	evm.model.chr6.420
1	5648	112570715.5	10	112570524	112570907	evm.model.chr1.4230
5	5650	8381386.5	10	8381273	8381500	evm.model.chr6.440
5	1033	7960531.5	10	7960361	7960702	evm.model.chr6.431.1
1	1033	112433693.5	10	112433620	112433767	evm.model.chr1.4222
1	1034	111959048	10	111958922	111959174	evm.model.chr1.4198
5	1034	8486829.5	10	8486702	8486957	evm.model.chr6.447
1	1035	111891846	10	111891827	111891865	evm.model.chr1.4195
5	1035	8678494	10	8678475	8678513	evm.model.chr6.452
5	4541	11827955	10	11827858	11828052	evm.model.chr1.4154
5	4540	12351321.5	10	12351172	12351471	evm.model.chr6.483
5	4496	8954536.5	10	8954360	8954713	evm.model.chr6.497.1
1	7109	110119407	10	110119247	110119567	evm.model.chr6.1392
1	7109	110035251	10	110035118	110035384	evm.model.chr6.1399
1	7109	110092176	10	110092085	110092267	evm.model.chr6.1395
5	7353	32388383.5	10	32388159	32388608	evm.model.chr6.1516
5	1126	12413862	10	12413832	12413892	evm.model.chr6.478
5	1226	7350131.5	10	7349974	7350289	evm.model.chr6.391.1
1	1226	113968771.5	10	113968705	113968838	evm.model.chr1.4277
1	7108	87746681.5	10	87746605	87746758	evm.model.chr1.3139
5	7108	30807440	10	30807365	30807515	evm.model.chr6.1428
1	4429	104097890	10	104097683	104098097	evm.model.chr1.3797.1
5	1063	3787940	10	3787901	3787979	evm.model.chr6.204.1
5	1128	9015982	10	9015925	9016039	evm.model.chr6.499.1
5	1128	8989361	10	8989288	8989434	evm.model.chr6.499
1	10235	18144281	10	18144115	18144447	evm.model.chr1.646.1
5	1212	10775865	10	10775720	10776010	evm.model.chr6.539
1	1212	107354543.5	10	107354100	107354987	evm.model.chr1.3924.1
1	5545	111518101.5	10	111517853	111518350	evm.model.chr1.4087
5	5545	10324059.5	10	10323861	10324258	evm.model.chr1.4130
6	3608	6485360.5	10	6485283	6485438	evm.model.chr3.274
6	5640	10513028	10	10512899	10513157	evm.model.chr3.400
1	11121	85977167	10	85977104	85977230	evm.model.chr1.3047
5	11121	35436071.5	10	35436007	35436136	evm.model.chr6.1654
6	4386	24226099	10	24226060	24226138	evm.model.chr3.774
5	4460	24041815.5	10	24041723	24041908	evm.model.chr6.1096
5	5641	10137274	10	10137102	10137446	evm.model.chr1.4119
5	4461	9790031	10	9789637	9790425	evm.model.chr1.4105
1	5642	110967016	10	110966985	110967047	evm.model.chr1.4062.1
5	5642	9814846	10	9814815	9814877	evm.model.chr1.4106
5	1137	13527829.5	10	13527521	13528138	evm.model.chr6.594
5	3612	13460768	10	13460668	13460868	evm.model.chr6.590
5	3781	1508399.5	10	1507551	1509248	evm.model.chr6.83
5	4462	9649412	10	9649051	9649773	evm.model.chr1.4094
5	5548	13654159.5	10	13653974	13654345	evm.model.chr6.602
5	3611	13548777.5	10	13548391	13549164	evm.model.chr6.596
5	3613	13195246	10	13195133	13195359	evm.model.chr6.577
1	3613	108838084	10	108837977	108838191	evm.model.chr1.3994
1	4387	195262427.5	10	195262303	195262552	evm.model.chr1.7610
5	4388	9743342.5	10	9743127	9743558	evm.model.chr1.4102.1
1	4388	111050179.5	10	111050038	111050321	evm.model.chr1.4067
1	3614	108811870.5	10	108811689	108812052	evm.model.chr1.3992.1
5	3614	13208517.5	10	13208333	13208702	evm.model.chr6.577.1
5	3786	12911050	10	12910949	12911151	evm.model.chr6.563
6	4486	8544442.5	10	8543225	8545660	evm.model.chr3.343
5	4486	4685421.5	10	4685170	4685673	evm.model.chr6.263
5	9838	7862658.5	10	7862628	7862689	evm.model.chr6.421
1	3787	108397671	10	108397586	108397756	evm.model.chr1.3975.1
1	4487	108370355	10	108370153	108370557	evm.model.chr1.3974
5	4487	13734405	10	13734200	13734610	evm.model.chr6.609
5	985	13032965.5	10	13032866	13033065	evm.model.chr6.572.1
1	985	109051626.5	10	109051527	109051726	evm.model.chr1.4003
5	1216	9824135	10	9824078	9824192	evm.model.chr1.4107
5	3788	12811500	10	12811286	12811714	evm.model.chr6.557.1
5	3790	15029997.5	10	15029933	15030062	evm.model.chr6.656
1	3790	89512923	10	89512845	89513001	evm.model.chr1.3213
1	3885	8352200	10	8352018	8352382	evm.model.chr1.3121.1
5	10469	10247631	10	10247147	10248115	evm.model.chr1.4126
1	10469	111414114	10	111413645	111414583	evm.model.chr1.4085
1	1014	106945508	10	106944895	106946121	evm.model.chr1.3907
5	1014	23885151.5	10	23884503	23885800	evm.model.chr6.1087
1	10154	82207870	10	82207404	82208336	evm.model.chr1.2898
5	10154	38731873	10	38731434	38732312	evm.model.chr6.1751
1	6884	88071541	10	88071444	88071638	evm.model.chr1.3155
4	3524	76961556	11	76961472	76961640	evm.model.chr5.3161.1
4	3521	75050697	11	75050575	75050819	evm.model.chr5.3055
3	6827	100803481.5	11	100802648	100804315	evm.model.chr4.4402
3	155	95053513.5	11	95053385	95053642	evm.model.chr4.4055
4	155	76503955	11	76503876	76504034	evm.model.chr5.3136
4	3412	75162722.5	11	75162543	75162902	evm.model.chr5.3060.1
3	3412	94106181.5	11	94106002	94106361	evm.model.chr4.4002
4	2922	65038450	11	65038181	65038719	evm.model.chr5.2491
4	1714	76277132	11	76277097	76277167	evm.model.chr5.3118.1
4	3543	82539485	11	82539349	82539621	evm.model.chr5.3532
4	3543	82544615	11	82544521	82544709	evm.model.chr5.3533.1
4	2923	76079312.5	11	76079203	76079422	evm.model.chr5.3103.1
3	3407	85706937	11	85706894	85706980	evm.model.chr4.3538
4	709	75176808.5	11	75175809	75177808	evm.model.chr5.3061.1
1	709	203073844.5	11	203073514	203074175	evm.model.chr1.7898
3	709	66927064	11	66926729	66927399	evm.model.chr4.2474
3	709	94123255.5	11	94122250	94124261	evm.model.chr4.4003
4	2908	73494008	11	73493960	73494056	evm.model.chr5.2968
3	710	94070968.5	11	94070719	94071218	evm.model.chr4.3999
4	710	75139816.5	11	75139555	75140078	evm.model.chr5.3059
3	710	94059526	11	94059399	94059653	evm.model.chr4.3998.1
4	710	75127685.5	11	75127557	75127814	evm.model.chr5.3058.1
3	6312	82723465	11	82723308	82723622	evm.model.chr4.3387
3	6312	82740445.5	11	82740110	82740781	evm.model.chr4.3389
4	158	75967300.5	11	75967164	75967437	evm.model.chr5.3102
4	3508	72005367	11	72005237	72005497	evm.model.chr5.2889
1	6805	184285038.5	11	184284710	184285367	evm.model.chr4.3269
3	1721	92677398	11	92677140	92677656	evm.model.chr4.3933
4	1720	73870646	11	73870511	73870781	evm.model.chr5.2987.1
3	2866	92878857.5	11	92878582	92879133	evm.model.chr4.3945
4	2866	74034879.5	11	74034604	74035155	evm.model.chr5.2997.1
3	3477	92166425	11	92166176	92166674	evm.model.chr4.3905.2
3	11362	100701802	11	100701165	100702439	evm.model.chr4.4409.2
3	3475	97513133.5	11	97512691	97513576	evm.model.chr4.4211
4	3475	79366004.5	11	79365580	79366429	evm.model.chr5.3288
3	2868	92650510.5	11	92650358	92650663	evm.model.chr4.3932
4	2868	73877410.5	11	73877264	73877557	evm.model.chr5.2988
1	3439	160646204	11	160646080	160646328	evm.model.chr4.3148
3	105	83991562.5	11	83991155	83991970	evm.model.chr4.3448.1
4	105	63529488	11	63529019	63529957	evm.model.chr5.2450
4	1568	78039104	11	78039070	78039138	evm.model.chr5.3225
3	1568	96296861.5	11	96296826	96296897	evm.model.chr4.4133
4	10090	70856697.5	11	70856404	70856991	evm.model.chr5.2818.1
4	6850	66868830	11	66868781	66868879	evm.model.chr5.2587.2
4	1571	72891978	11	72891923	72892033	evm.model.chr5.2929
4	1571	72891978	11	72891923	72892033	evm.model.chr5.2929.1
4	1572	72645274.5	11	72645142	72645407	evm.model.chr5.2917
4	2935	71372062.5	11	71371809	71372316	evm.model.chr5.2852.1
4	11290	71621655.5	11	71621567	71621744	evm.model.chr5.2872
3	11290	90528790	11	90528697	90528883	evm.model.chr4.3810
4	1708	73198315.5	11	73198265	73198366	evm.model.chr5.2953.1
4	116	72163441	11	72163000	72163882	evm.model.chr5.2900
3	14	89571592.5	11	89571530	89571655	evm.model.chr4.3761
4	14	70760351.5	11	70760289	70760414	evm.model.chr5.2812
4	6360	69893785.5	11	69893642	69893929	evm.model.chr5.2768
4	3497	64795888.5	11	64795808	64795969	evm.model.chr5.2481.1.1
4	3498	64903635.5	11	64903561	64903710	evm.model.chr5.2485
3	677	90948101	11	90947715	90948487	evm.model.chr4.3828
4	677	71986100.5	11	71985707	71986494	evm.model.chr5.2888
4	2934	61561840	11	61561776	61561904	evm.model.chr5.2334
3	1516	89721433.5	11	89721382	89721485	evm.model.chr4.3771
4	1516	70895228.5	11	70895177	70895280	evm.model.chr5.2821
4	1517	70881917	11	70881844	70881990	evm.model.chr5.2820
4	1517	70881917	11	70881844	70881990	evm.model.chr5.2820.1
4	1517	70881917	11	70881844	70881990	evm.model.chr5.2820.2
3	1517	89704284	11	89704241	89704327	evm.model.chr4.3770
4	10072	68531728	11	68531232	68532224	evm.model.chr5.2687
4	123	70324970.5	11	70324943	70324998	evm.model.chr5.2793
3	123	88990362.5	11	88990335	88990390	evm.model.chr4.3742
3	1522	88738429.5	11	88738370	88738489	evm.model.chr4.3727
4	6358	53536475.5	11	53536356	53536595	evm.model.chr5.1914.1
3	679	90098671.5	11	90098559	90098784	evm.model.chr4.3788
4	679	71181951.5	11	71181838	71182065	evm.model.chr5.2840
3	679	90098671.5	11	90098559	90098784	evm.model.chr4.3788.1
4	3361	69923202.5	11	69923125	69923280	evm.model.chr5.2772
3	10089	74304445.5	11	74304408	74304483	evm.model.chr4.2862
4	10089	48964163.5	11	48964126	48964201	evm.model.chr5.1701
4	16	71760796.5	11	71760770	71760823	evm.model.chr5.2879.1
4	16	71873966	11	71873923	71874009	evm.model.chr5.2880
3	16	88861257	11	88861177	88861337	evm.model.chr4.3737_evm.model.chr4.3736.1
3	16	90653182.5	11	90653156	90653209	evm.model.chr4.3819
3	16	90814007	11	90813964	90814050	evm.model.chr4.3820
4	16	71760796.5	11	71760770	71760823	evm.model.chr5.2879.2
3	6633	3898024.5	11	3897803	3898246	evm.model.chr4.233
4	1524	69922606.5	11	69922571	69922642	evm.model.chr5.2771
4	2835	69595011.5	11	69594940	69595083	evm.model.chr5.2755
4	17	69818969	11	69818881	69819057	evm.model.chr5.2763
3	17	88356458.5	11	88355496	88357421	evm.model.chr4.3704
3	17	88534744	11	88534365	88535123	evm.model.chr4.3716
3	2837	88232458.5	11	88232430	88232487	evm.model.chr4.3695
3	2837	88232458.5	11	88232430	88232487	evm.model.chr4.3695.1
3	10070	73253889	11	73253712	73254066	evm.model.chr4.2773
4	1575	72154147	11	72153684	72154610	evm.model.chr5.2899
4	125	70093950.5	11	70093165	70094736	evm.model.chr5.2781
3	125	88706244.5	11	88705465	88707024	evm.model.chr4.3725
3	11464	69011480	11	69010522	69012438	evm.model.chr4.2581
4	1726	69216683.5	11	69216645	69216722	evm.model.chr5.2730
3	1726	87444383.5	11	87444219	87444548	evm.model.chr4.3654.1
3	11468	63028679	11	63028522	63028836	evm.model.chr4.2295
5	8411	42418721	12	42418459	42418983	evm.model.chr6.1929
1	4989	141959880	12	141959588	141960172	evm.model.chr1.5484
3	7328	13225754	12	13225330	13226178	evm.model.chr4.622
3	7232	52145687.5	12	52144791	52146584	evm.model.chr4.1834
1	4985	142411138	12	142411088	142411188	evm.model.chr1.5496
3	4985	48643978	12	48643928	48644028	evm.model.chr4.1725
1	11051	142259209.5	12	142259130	142259289	evm.model.chr1.5493
3	11051	48382863	12	48382782	48382944	evm.model.chr4.1709.1
1	11052	142475329	12	142475278	142475380	evm.model.chr1.5499.1
3	11052	48722604	12	48722553	48722655	evm.model.chr4.1727
3	7313	49710119	12	49710047	49710191	evm.model.chr4.1757.1
1	7313	143745231	12	143745159	143745303	evm.model.chr1.5535
1	7310	150456031	12	150455186	150456876	evm.model.chr1.5805
3	1274	51617090	12	51616887	51617293	evm.model.chr4.1812
1	1274	146465781.5	12	146465586	146465977	evm.model.chr1.5615
1	11035	14169651	12	14169413	14169889	evm.model.chr1.504
1	11035	115801951	12	115801578	115802324	evm.model.chr1.4356
1	4900	145759181	12	145758265	145760097	evm.model.chr1.5586
1	4899	145957828.5	12	145957749	145957908	evm.model.chr1.5594
3	5089	51326148	12	51325166	51327130	evm.model.chr4.1799.1
1	5089	145909381	12	145908651	145910111	evm.model.chr1.5590
3	10168	58156806	12	58156742	58156870	evm.model.chr4.2075.1
1	5602	147953543.5	12	147953433	147953654	evm.model.chr1.5673
3	1271	51897498.5	12	51897346	51897651	evm.model.chr4.1824
3	9850	99180389.5	12	99179664	99181115	evm.model.chr4.4318
1	5410	147319890	12	147319696	147320084	evm.model.chr1.5647
1	4200	139290335	12	139290202	139290468	evm.model.chr1.5327
1	4203	56747890.5	12	56747705	56748076	evm.model.chr1.1737.1
1	458	62285928.5	12	62285806	62286051	evm.model.chr1.1967
1	458	137807408.5	12	137807298	137807519	evm.model.chr1.5269
1	4145	140831996.5	12	140831880	140832113	evm.model.chr1.5416
1	1960	79130765	12	79130584	79130946	evm.model.chr1.2771.1
1	9891	140177532	12	140177466	140177598	evm.model.chr1.5377
3	2017	15477749	12	15477595	15477903	evm.model.chr4.707.1
6	2017	48829995.5	12	48829869	48830122	evm.model.chr3.1763
1	251	14839934	12	14839684	14840184	evm.model.chr1.525
2	251	66365095	12	66364581	66365609	evm.model.chr2.2164
1	251	14857684	12	14857260	14858108	evm.model.chr1.526
1	251	116147760	12	116147285	116148235	evm.model.chr1.4392
2	251	103444555	12	103444123	103444987	evm.model.chr2.3913.1
1	251	14819951	12	14819476	14820426	evm.model.chr1.524
1	6397	120344240	12	120343900	120344580	evm.model.chr1.4571
1	6396	120550590.5	12	120550495	120550686	evm.model.chr1.4583.4
1	9879	69703182.5	12	69703014	69703351	evm.model.chr1.2309
1	9879	130307437	12	130307270	130307604	evm.model.chr1.4986
1	6508	126212158	12	126211858	126212458	evm.model.chr1.4735
1	6508	72538715	12	72538415	72539015	evm.model.chr1.2441.1
1	9428	67789634	12	67789342	67789926	evm.model.chr1.2214.1
1	9874	62111768.5	12	62111529	62112008	evm.model.chr1.1955
1	9874	137989839.5	12	137989603	137990076	evm.model.chr1.5273
1	10132	139304953	12	139304815	139305091	evm.model.chr1.5330
1	11416	48317978.5	12	48317818	48318139	evm.model.chr1.1413
1	4100	69438652	12	69438589	69438715	evm.model.chr1.2297
1	4100	130532844	12	130532775	130532913	evm.model.chr1.4996
1	4100	130446992	12	130446926	130447058	evm.model.chr1.4992
1	461	68576177.5	12	68576108	68576247	evm.model.chr1.2245
1	461	130995501.5	12	130995432	130995571	evm.model.chr1.5023
1	465	68974028	12	68973861	68974195	evm.model.chr1.2283
1	465	129780928.5	12	129780757	129781100	evm.model.chr1.4964
5	7112	2974929.5	12	2974838	2975021	evm.model.chr6.162
6	7112	5358227	12	5358083	5358371	evm.model.chr3.224
5	11494	38062892	12	38062787	38062997	evm.model.chr6.1782.1
5	7870	49328883	12	49328376	49329390	evm.model.chr6.2179
6	3822	49066798.5	12	49066674	49066923	evm.model.chr3.1779
5	3824	6424021	12	6423688	6424354	evm.model.chr6.346
6	3824	48980771.5	12	48980350	48981193	evm.model.chr3.1773.1
5	10259	8843453	12	8843418	8843488	evm.model.chr6.459.2
1	5652	112019151.5	12	112018672	112019631	evm.model.chr1.4200
5	5652	8449920.5	12	8449417	8450424	evm.model.chr6.444.1
5	5653	7260626	12	7260286	7260966	evm.model.chr6.386.1
1	5654	114193669.5	12	114192920	114194419	evm.model.chr1.4285
1	5656	113317978	12	113317857	113318099	evm.model.chr1.4259
4	5587	22541509.5	12	22541273	22541746	evm.model.chr5.1027.1
3	5587	140411	12	140173	140649	evm.model.chr4.8
3	5588	299195.5	12	299080	299311	evm.model.chr4.41
5	1222	8365541	12	8365483	8365599	evm.model.chr6.439
5	3792	14859941.5	12	14859870	14860013	evm.model.chr6.647
5	3792	14078043	12	14077208	14078878	evm.model.chr1.5866
5	3728	29160522.5	12	29160481	29160564	evm.model.chr6.1345.1
5	7125	868148.5	12	867612	868685	evm.model.chr6.41
5	3869	7139842.5	12	7139574	7140111	evm.model.chr6.378.1
5	3866	32968676.5	12	32968145	32969208	evm.model.chr6.1539.1
5	9329	32077771	12	32077642	32077900	evm.model.chr6.1498.1
1	9329	100881303.5	12	100881176	100881431	evm.model.chr1.3626
5	3826	6490993	12	6490799	6491187	evm.model.chr6.350
8	4680	20506062.5	12	20505484	20506641	evm.model.chr7.989
2	4680	81719398	12	81718833	81719963	evm.model.chr2.2900
2	2220	82097684.5	12	82096698	82098671	evm.model.chr2.2916
8	2220	19645374.5	12	19644388	19646361	evm.model.chr7.966
8	2220	19649964.5	12	19649089	19650840	evm.model.chr7.967
8	6459	17762208	12	17762012	17762404	evm.model.chr7.884
8	2217	19290962	12	19290883	19291041	evm.model.chr7.953
2	2217	82444574.5	12	82444491	82444658	evm.model.chr2.2927.1.1
2	10313	76673954.5	12	76673697	76674212	evm.model.chr2.2682
2	10313	77465325	12	77465129	77465521	evm.model.chr2.2707
8	10313	28209948	12	28209692	28210204	evm.model.chr7.1319
2	10314	78346279	12	78346155	78346403	evm.model.chr2.2749
8	4681	20443494	12	20443453	20443535	evm.model.chr7.987
2	4681	81807631	12	81807590	81807672	evm.model.chr2.2903
2	11247	80530638.5	12	80530558	80530719	evm.model.chr2.2853.1
8	11247	21940375.5	12	21940337	21940414	evm.model.chr7.1055
8	8122	21423418	12	21423222	21423614	evm.model.chr7.1032
8	11544	12014082	12	12013978	12014186	evm.model.chr7.589.1
8	11544	12014082	12	12013978	12014186	evm.model.chr7.589
1	3274	203210718	13	203210497	203210939	evm.model.chr1.7906
3	3275	66952586	13	66952237	66952935	evm.model.chr4.2476
1	807	202811584	13	202811527	202811641	evm.model.chr1.7885
1	807	202823783	13	202823298	202824268	evm.model.chr1.7886.1
3	807	67127800	13	67127672	67127928	evm.model.chr4.2482.3
3	807	67100908.5	13	67100425	67101392	evm.model.chr4.2480.1
3	3159	66695916.5	13	66695614	66696219	evm.model.chr4.2459
1	3159	201996013.5	13	201995720	201996307	evm.model.chr1.7857
3	3159	66743877.5	13	66743534	66744221	evm.model.chr4.2463
1	6730	193683377.5	13	193683249	193683506	evm.model.chr1.7540
6	6730	34447733.5	13	34447605	34447862	evm.model.chr3.1127
3	4283	65906035	13	65905998	65906072	evm.model.chr4.2420
3	3244	66045556.5	13	66045365	66045748	evm.model.chr4.2430
1	3276	202302858	13	202302821	202302895	evm.model.chr1.7859.2
1	808	202714432.5	13	202714148	202714717	evm.model.chr1.7880
3	6738	68738183.5	13	68738016	68738351	evm.model.chr4.2566
3	6787	60290258.5	13	60289707	60290810	evm.model.chr4.2187
1	3242	203087277	13	203087128	203087426	evm.model.chr1.7900.1
3	7074	67877860	13	67877736	67877984	evm.model.chr4.2526
1	4281	168721347.5	13	168720862	168721833	evm.model.chr1.6548
1	4279	168973265	13	168973150	168973380	evm.model.chr1.6541.1
3	4279	65352241	13	65352072	65352410	evm.model.chr4.2403.1
3	7073	67796744	13	67796648	67796840	evm.model.chr4.2522
1	3124	168816602	13	168816280	168816924	evm.model.chr1.6546
3	3124	65242610.5	13	65242368	65242853	evm.model.chr4.2397
6	836	46530930.5	13	46530670	46531191	evm.model.chr3.1651
1	836	181267463.5	13	181267305	181267622	evm.model.chr1.7168
1	7048	170521812.5	13	170521711	170521914	evm.model.chr1.6610
7	7048	33438177	13	33438062	33438292	evm.model.chr8.849
3	890	64910832.5	13	64910705	64910960	evm.model.chr4.2379
1	891	169412179	13	169412122	169412236	evm.model.chr1.6518
3	891	64888042	13	64887985	64888099	evm.model.chr4.2378.1
5	891	81722687	13	81722630	81722744	evm.model.chr6.3241
1	6694	173728246.5	13	173728208	173728285	evm.model.chr1.6784.1
3	894	64392747.5	13	64392689	64392806	evm.model.chr4.2361
1	894	169830575.5	13	169830517	169830634	evm.model.chr1.6581
6	7093	25775756.5	13	25775718	25775795	evm.model.chr1.6709
1	3278	201754198.5	13	201753923	201754474	evm.model.chr1.7849.1
3	3257	69712102.5	13	69711974	69712231	evm.model.chr4.2618
3	893	64476594	13	64476473	64476715	evm.model.chr4.2364
1	893	169754447	13	169754355	169754539	evm.model.chr1.6575
8	11389	7473383	13	7473323	7473443	evm.model.chr7.342
3	889	64943471.5	13	64942815	64944128	evm.model.chr4.2381
1	889	169370524	13	169370289	169370759	evm.model.chr1.6522
3	888	65066551	13	65066377	65066725	evm.model.chr4.2387.1
1	4370	170826570.5	13	170826416	170826725	evm.model.chr1.6620
7	4370	33506821	13	33506569	33507073	evm.model.chr8.854
3	886	67556555.5	13	67556386	67556725	evm.model.chr4.2506
3	3125	65224560.5	13	65224426	65224695	evm.model.chr4.2396
3	3123	66510296.5	13	66509928	66510665	evm.model.chr4.2451
3	3122	66616785	13	66616694	66616876	evm.model.chr4.2455.1.1
1	3122	201762160	13	201762072	201762248	evm.model.chr1.7850
3	4278	69910176.5	13	69910086	69910267	evm.model.chr4.2633
3	822	65789302	13	65789199	65789405	evm.model.chr4.2417.1
6	820	24114186	13	24114020	24114352	evm.model.chr3.769
1	3336	173771168.5	13	173769768	173772569	evm.model.chr1.6789
6	3337	27103712	13	27103477	27103947	evm.model.chr3.848
1	899	170465600	13	170464993	170466207	evm.model.chr1.6607
7	899	33383228	13	33382621	33383835	evm.model.chr8.846.1
3	7075	65261923.5	13	65261854	65261993	evm.model.chr4.2398
1	7075	169049226.5	13	169049157	169049296	evm.model.chr1.6537.1
1	3121	203364653.5	13	203364612	203364695	evm.model.chr1.7916
1	3121	203364653.5	13	203364612	203364695	evm.model.chr1.7916.1
3	3120	65592197	13	65591679	65592715	evm.model.chr4.2411
6	7038	34119827	13	34119568	34120086	evm.model.chr3.1118
1	7038	194141838.5	13	194141578	194142099	evm.model.chr1.7555.1
1	11393	186350988	13	186349487	186352489	evm.model.chr1.7179
6	3156	46243171	13	46243119	46243223	evm.model.chr3.1639.1
1	3156	183222698	13	183222646	183222750	evm.model.chr1.7083
7	7022	931462	13	931371	931553	evm.model.chr8.33.1
1	4304	172590881	13	172590814	172590948	evm.model.chr1.6734
6	4304	24268425	13	24268358	24268492	evm.model.chr3.775
1	10163	88041769.5	13	88041635	88041904	evm.model.chr1.3151
1	3105	204809059	13	204808965	204809153	evm.model.chr1.7983
1	6711	204971675.5	13	204971331	204972020	evm.model.chr1.7989
3	6711	68563439.5	13	68563092	68563787	evm.model.chr4.2557
1	6710	206418002	13	206417959	206418045	evm.model.chr1.8036
3	7070	60339363.5	13	60338668	60340059	evm.model.chr4.2190
3	7071	60752890	13	60752862	60752918	evm.model.chr4.2203
3	7072	67778483	13	67777879	67779087	evm.model.chr4.2521.1
1	4359	203304239.5	13	203304178	203304301	evm.model.chr1.7913
3	4359	67367772.5	13	67367711	67367834	evm.model.chr4.2496
3	3267	68870458	13	68870397	68870519	evm.model.chr4.2574.1
1	3267	204763249.5	13	204763187	204763312	evm.model.chr1.7979.1
1	3267	204763249.5	13	204763187	204763312	evm.model.chr1.7979
3	799	68817731.5	13	68817693	68817770	evm.model.chr4.2572
3	11462	83122047.5	13	83122000	83122095	evm.model.chr4.3408.1
3	6737	68690047	13	68689731	68690363	evm.model.chr4.2564
1	6735	172019151.5	13	172018973	172019330	evm.model.chr1.6683
3	7080	69389208	13	69389152	69389264	evm.model.chr4.2598
1	4271	204348338.5	13	204348117	204348560	evm.model.chr1.7963.1
1	880	205472502.5	13	205472320	205472685	evm.model.chr1.8004
3	880	68227282	13	68227104	68227460	evm.model.chr4.2539
1	794	206120878.5	13	206120671	206121086	evm.model.chr1.8028
1	794	206103751	13	206103628	206103874	evm.model.chr1.8027
1	792	206594542.5	13	206594507	206594578	evm.model.chr1.8043
1	874	182326053	13	182326016	182326090	evm.model.chr1.7139
1	3101	206924012.5	13	206923884	206924141	evm.model.chr1.8055
1	6708	188866659.5	13	188866120	188867199	evm.model.chr1.7313
8	791	16405944.5	13	16405856	16406033	evm.model.chr7.809
8	791	16406223	13	16406182	16406264	evm.model.chr7.809.1
3	791	1262294	13	1261306	1263282	evm.model.chr4.100
1	11410	55887729.5	13	55887706	55887753	evm.model.chr1.1704.1
1	3622	89261511	14	89261426	89261596	evm.model.chr1.3195.1
5	10155	38208699.5	14	38208403	38208996	evm.model.chr6.1775
1	10155	81811996.5	14	81811376	81812617	evm.model.chr1.2882
5	4488	13746740	14	13746638	13746842	evm.model.chr6.612
5	4488	13740576.5	14	13740523	13740630	evm.model.chr6.611
1	5555	108283223	14	108282985	108283461	evm.model.chr1.3970
5	3789	13813573	14	13812235	13814911	evm.model.chr6.618
5	3615	12944399.5	14	12942972	12945827	evm.model.chr6.565
1	3615	109093926	14	109093862	109093990	evm.model.chr1.4005
5	3615	12985773	14	12985709	12985837	evm.model.chr6.569
1	3785	109076721	14	109076486	109076956	evm.model.chr1.4004.1
5	3784	13474008.5	14	13473969	13474048	evm.model.chr6.591
1	984	108639037	14	108638493	108639581	evm.model.chr1.3984.1
5	984	13441866	14	13441316	13442416	evm.model.chr6.589.1
5	3783	13115613.5	14	13115512	13115715	evm.model.chr6.575
5	3783	13581445	14	13581321	13581569	evm.model.chr6.598
1	983	111239182	14	111239025	111239339	evm.model.chr1.4074
5	4464	13516841	14	13516747	13516935	evm.model.chr6.593
1	1134	110461539	14	110461505	110461573	evm.model.chr1.4045.1
5	1134	10153590	14	10153556	10153624	evm.model.chr1.4120
5	981	10033863	14	10033740	10033986	evm.model.chr1.4114.1
1	981	110742012.5	14	110741888	110742137	evm.model.chr1.4056
1	980	110473334	14	110472589	110474079	evm.model.chr1.4046
5	1215	9930782.5	14	9930633	9930932	evm.model.chr1.4110.1
1	1215	110881384.5	14	110881235	110881534	evm.model.chr1.4060
5	4459	27526202	14	27525919	27526485	evm.model.chr6.1284
5	1214	10096211.5	14	10095981	10096442	evm.model.chr1.4116
5	1214	10077964	14	10077840	10078088	evm.model.chr1.4115
1	1214	110601487	14	110601258	110601716	evm.model.chr1.4052.1
1	1214	110626959	14	110626835	110627083	evm.model.chr1.4053
1	1213	107206482.5	14	107206201	107206764	evm.model.chr1.3916
5	1213	23709538	14	23709273	23709803	evm.model.chr6.1081.1
5	1213	23709538	14	23709273	23709803	evm.model.chr6.1081.2
7	979	27455216.5	14	27455002	27455431	evm.model.chr8.673
5	979	37083420	14	37083133	37083707	evm.model.chr6.1739.2
5	979	29268307	14	29267666	29268948	evm.model.chr6.1350.1
2	979	113183984.5	14	113183687	113184282	evm.model.chr2.4443
1	979	5059382.5	14	5059034	5059731	evm.model.chr1.189.1
5	979	80328590	14	80328315	80328865	evm.model.chr6.3200
5	3854	10220512.5	14	10220408	10220617	evm.model.chr1.4123
1	1132	111353412.5	14	111352712	111354113	evm.model.chr1.4080
5	1132	10227021.5	14	10226512	10227531	evm.model.chr1.4124
5	1131	10332490.5	14	10332115	10332866	evm.model.chr1.4131
1	1131	111527705	14	111527211	111528199	evm.model.chr1.4088
5	5544	10359309.5	14	10358925	10359694	evm.model.chr1.4132
1	5544	111585931.5	14	111585559	111586304	evm.model.chr1.4089
5	5542	9067671.5	14	9067491	9067852	evm.model.chr6.501
1	968	90933743.5	14	90933660	90933827	evm.model.chr1.3268.1
5	968	22098359.5	14	22098276	22098443	evm.model.chr6.1004
1	1094	87163549.5	14	87163441	87163658	evm.model.chr1.3081
5	1094	31440649	14	31440539	31440759	evm.model.chr6.1460
5	1094	28003803.5	14	28003609	28003998	evm.model.chr6.1285
[truncated: 7,146 more rows]
