# Supplementary material for: Buxus and Tetracentron genomes help resolve eudicot genome history
Source: Nat Commun. 2022 Feb 2;13:643. doi: 10.1038/s41467-022-28312-w (PMC8810787; doi:10.1038/s41467-022-28312-w)
Supplement: Supplementary file 13 — Source Data [file 41467_2022_28312_MOESM13_ESM.zip › Source Data/Supplementary_Fig10_ContigGFF_Nelumbo_Ancestor2.txt]

4	2814	70025386.5	0	70024246	70026527	evm.model.chr5.2778.2
3	23	87398257.5	0	87398211	87398304	evm.model.chr4.3651.1
4	7839	75507288	0	75507135	75507441	evm.model.chr5.3081
3	7839	94268939.5	0	94268645	94269234	evm.model.chr4.4011.1
4	2818	75353920	0	75353757	75354083	evm.model.chr5.3074
3	1626	82268280	0	82268168	82268392	evm.model.chr4.3356
4	1627	74916293.5	0	74915402	74917185	evm.model.chr5.3047.1
3	711	93757413	0	93757290	93757536	evm.model.chr4.3984
3	3406	85457097	0	85456745	85457449	evm.model.chr4.3487
4	3406	65773731.5	0	65773058	65774405	evm.model.chr5.2527.1
3	10059	85932707	0	85932605	85932809	evm.model.chr4.3556
3	1774	76623680	0	76623649	76623711	evm.model.chr4.2965.1
3	160	93382124.5	0	93381131	93383118	evm.model.chr4.3967
4	160	74469098	0	74468106	74470090	evm.model.chr5.3021.1
4	6313	61768216.5	0	61768049	61768384	evm.model.chr5.2321.1
3	6313	82431452	0	82431286	82431618	evm.model.chr4.3371.1
3	6314	93628041.5	0	93627019	93629064	evm.model.chr4.3977
4	1717	73714547.5	0	73714429	73714666	evm.model.chr5.2979
3	3477	92166425	0	92166176	92166674	evm.model.chr4.3905.2
3	3440	91936739.5	0	91936395	91937084	evm.model.chr4.3883
3	2867	92782730.5	0	92782413	92783048	evm.model.chr4.3940
3	2907	96379840.5	0	96379344	96380337	evm.model.chr4.4140
4	2868	73877410.5	0	73877264	73877557	evm.model.chr5.2988
3	2868	92650510.5	0	92650358	92650663	evm.model.chr4.3932
3	105	83991562.5	0	83991155	83991970	evm.model.chr4.3448.1
4	105	63529488	0	63529019	63529957	evm.model.chr5.2450
4	2851	67741622.5	0	67741480	67741765	evm.model.chr5.2648
3	2851	86910661	0	86910568	86910754	evm.model.chr4.3626
4	2851	67741622.5	0	67741480	67741765	evm.model.chr5.2648.1
4	107	73119540.5	0	73118992	73120089	evm.model.chr5.2943
4	8631	67494039	0	67493942	67494136	evm.model.chr5.2631.1
4	108	73013992.5	0	73013956	73014029	evm.model.chr5.2938.1
4	108	73013992.5	0	73013956	73014029	evm.model.chr5.2938
4	2	72658253	0	72658127	72658379	evm.model.chr5.2918
4	3	72094167	0	72093879	72094455	evm.model.chr5.2895
3	675	98211626	0	98211181	98212071	evm.model.chr4.4263
4	3419	72622461.5	0	72622120	72622803	evm.model.chr5.2915
4	6841	56880786.5	0	56880724	56880849	evm.model.chr5.2060
4	3418	72697239	0	72696912	72697566	evm.model.chr5.2919
4	3415	76384837	0	76384426	76385248	evm.model.chr5.3129
4	1568	78039104	0	78039070	78039138	evm.model.chr5.3225
3	1568	96296861.5	0	96296826	96296897	evm.model.chr4.4133
4	1706	55951653	0	55951614	55951692	evm.model.chr5.2021
4	1705	54610650.5	0	54610055	54611246	evm.model.chr5.1957
3	1705	78616996	0	78616369	78617623	evm.model.chr4.3058
3	1705	77822338	0	77821741	77822935	evm.model.chr4.3010
4	1705	56261762	0	56261135	56262389	evm.model.chr5.2033
4	2939	72934309	0	72934058	72934560	evm.model.chr5.2933.2
4	695	73064889	0	73064855	73064923	evm.model.chr5.2940.1
4	3475	79366004.5	0	79365580	79366429	evm.model.chr5.3288
3	3475	97513133.5	0	97512691	97513576	evm.model.chr4.4211
3	11362	100701802	0	100701165	100702439	evm.model.chr4.4409.2
3	3478	92457658.5	0	92457586	92457731	evm.model.chr4.3923.1.1
3	3478	92457658.5	0	92457586	92457731	evm.model.chr4.3923.1
4	3478	73632698.5	0	73632623	73632774	evm.model.chr5.2976
3	3478	92464253.5	0	92464234	92464273	evm.model.chr4.3923
4	3414	76203319	0	76203270	76203368	evm.model.chr5.3112.1
4	2866	74034879.5	0	74034604	74035155	evm.model.chr5.2997.1
3	2866	92878857.5	0	92878582	92879133	evm.model.chr4.3945
3	31	93456017.5	0	93455904	93456131	evm.model.chr4.3969
3	1719	92644878	0	92643887	92645869	evm.model.chr4.3931
3	1719	92637998.5	0	92637930	92638067	evm.model.chr4.3930
4	1719	73841013	0	73840437	73841589	evm.model.chr5.2984
4	1719	73830693.5	0	73830625	73830762	evm.model.chr5.2983
4	1719	73844475.5	0	73844419	73844532	evm.model.chr5.2985
4	2865	76455511.5	0	76455393	76455630	evm.model.chr5.3133.1
4	2864	76534211	0	76534045	76534377	evm.model.chr5.3139.1
4	3507	72058574	0	72058534	72058614	evm.model.chr5.2893
4	159	74541755.5	0	74541601	74541910	evm.model.chr5.3027
3	159	93508862	0	93508769	93508955	evm.model.chr4.3972
4	158	75967300.5	0	75967164	75967437	evm.model.chr5.3102
3	28	93781798	0	93781737	93781859	evm.model.chr4.3986
3	28	93781798	0	93781737	93781859	evm.model.chr4.3986.1
4	28	74899325	0	74899264	74899386	evm.model.chr5.3045
4	9768	61121072.5	0	61120767	61121378	evm.model.chr5.2352
3	9768	81818844.5	0	81818539	81819150	evm.model.chr4.3337
4	2951	74973710	0	74973651	74973769	evm.model.chr5.3053
4	2950	65085293	0	65085167	65085419	evm.model.chr5.2493
3	2949	84031612.5	0	84030953	84032272	evm.model.chr4.3451.1
3	3519	83283493.5	0	83283438	83283549	evm.model.chr4.3414
4	708	75753729	0	75752177	75755281	evm.model.chr5.3089
4	6676	77788243.5	0	77788135	77788352	evm.model.chr5.3199
4	2923	76079312.5	0	76079203	76079422	evm.model.chr5.3103.1
4	3543	82544615	0	82544521	82544709	evm.model.chr5.3533.1
4	3543	82539485	0	82539349	82539621	evm.model.chr5.3532
4	1714	76277132	0	76277097	76277167	evm.model.chr5.3118.1
3	1585	94457372	0	94457305	94457439	evm.model.chr4.4023.1
3	1584	94512148.5	0	94512096	94512201	evm.model.chr4.4025.1
4	42	76710517.5	0	76710217	76710818	evm.model.chr5.3149
3	42	95326251.5	0	95325669	95326834	evm.model.chr4.4074
3	42	95303909	0	95303557	95304261	evm.model.chr4.4071.1
4	2813	70082003.5	0	70081850	70082157	evm.model.chr5.2779
3	2813	88690424	0	88690272	88690576	evm.model.chr4.3724.1
3	1610	94995659.5	0	94995173	94996146	evm.model.chr4.4051
3	41	86024559.5	0	86024470	86024649	evm.model.chr4.3566.1
4	41	66270059	0	66269971	66270147	evm.model.chr5.2556.2
4	41	66294096.5	0	66294071	66294122	evm.model.chr5.2557
3	41	86040396.5	0	86040371	86040422	evm.model.chr4.3567.1
3	3413	94688654	0	94688547	94688761	evm.model.chr4.4032.1
4	3413	76191338.5	0	76191287	76191390	evm.model.chr5.3111
3	3413	1413230.5	0	1413179	1413282	evm.model.chr4.110.1
4	3413	21701391.5	0	21701340	21701443	evm.model.chr5.994.1
4	704	77066614	0	77066013	77067215	evm.model.chr5.3165
4	703	77073355.5	0	77073227	77073484	evm.model.chr5.3166
3	2863	95160192.5	0	95160088	95160297	evm.model.chr4.4063
4	2858	76812644.5	0	76812528	76812761	evm.model.chr5.3154
3	2858	95385608.5	0	95385492	95385725	evm.model.chr4.4080
3	2857	80515009.5	0	80514872	80515147	evm.model.chr4.3210
3	11451	73286262.5	0	73285903	73286622	evm.model.chr4.2774
3	3586	99533770.5	0	99533706	99533835	evm.model.chr4.4382.1
3	3586	99533770.5	0	99533706	99533835	evm.model.chr4.4382
3	3586	99534965	0	99534924	99535006	evm.model.chr4.4383
1	7503	98891257	0	98891194	98891320	evm.model.chr1.3567
3	7506	95617865	0	95617674	95618056	evm.model.chr4.4095
3	2984	95979576	0	95979517	95979635	evm.model.chr4.4114
3	2981	96170003.5	0	96169870	96170137	evm.model.chr4.4127
4	2980	77919011	0	77918966	77919056	evm.model.chr5.3216.1
1	2979	56049564	0	56049503	56049625	evm.model.chr1.1710
3	2979	96283161	0	96283126	96283196	evm.model.chr4.4132.1
4	2978	78189040	0	78188983	78189097	evm.model.chr5.3238.1
4	3464	77122458	0	77122313	77122603	evm.model.chr5.3168
3	3463	95454100	0	95454053	95454147	evm.model.chr4.4084.1.1
4	3575	77810580	0	77810481	77810679	evm.model.chr5.3205.1
4	3576	77871976.5	0	77871905	77872048	evm.model.chr5.3209
3	3576	96100234	0	96100054	96100414	evm.model.chr4.4122
3	10065	82057974	0	82057274	82058674	evm.model.chr4.3348
2	7504	108789067	0	108787560	108790574	evm.model.chr2.4210
3	7507	95550539	0	95550475	95550603	evm.model.chr4.4088
4	7507	77262802	0	77262738	77262866	evm.model.chr5.3178
3	7505	95662312	0	95662254	95662370	evm.model.chr4.4097.1
4	3462	76879119.5	0	76879015	76879224	evm.model.chr5.3157
3	701	95903985	0	95903765	95904205	evm.model.chr4.4108
4	701	77594062	0	77593842	77594282	evm.model.chr5.3191
4	702	77204590.5	0	77204312	77204869	evm.model.chr5.3175
3	702	95581617.5	0	95581336	95581899	evm.model.chr4.4091
4	3524	76961556	0	76961472	76961640	evm.model.chr5.3161.1
4	3521	75050697	0	75050575	75050819	evm.model.chr5.3055
3	3457	94935482.5	0	94935378	94935587	evm.model.chr4.4047
3	6827	100803481.5	0	100802648	100804315	evm.model.chr4.4402
3	3453	97560733	0	97560387	97561079	evm.model.chr4.4215
4	3453	79631043	0	79630703	79631383	evm.model.chr5.3276
4	3452	79513733.5	0	79513630	79513837	evm.model.chr5.3285_evm.model.chr5.3286
3	705	94896009.5	0	94895946	94896073	evm.model.chr4.4045
1	4968	41825069.5	0	41824563	41825576	evm.model.chr1.1247
8	1248	19031030	0	19030567	19031493	evm.model.chr7.937
4	4971	22061030	0	22060883	22061177	evm.model.chr5.1012
3	7325	2468681	0	2467885	2469477	evm.model.chr4.149
1	9163	47726537	0	47726335	47726739	evm.model.chr1.1393
4	5474	9301597	1	9301395	9301799	evm.model.chr5.470.1
4	7327	24039727.5	1	24039644	24039811	evm.model.chr5.1059
3	7327	952709.5	1	952626	952793	evm.model.chr4.80
3	771	13120908.5	1	13120792	13121025	evm.model.chr4.613
4	771	9396242.5	1	9396153	9396332	evm.model.chr5.476
4	771	9086824	1	9085875	9087773	evm.model.chr5.458
3	771	13123840.5	1	13123814	13123867	evm.model.chr4.613.1
3	771	13135686.5	1	13135597	13135776	evm.model.chr4.614.1
3	7335	6971531	1	6970753	6972309	evm.model.chr4.380
4	5468	8562483.5	1	8562451	8562516	evm.model.chr5.430
1	5468	164387411.5	1	164387375	164387448	evm.model.chr1.6313.1
4	5467	8542599	1	8542479	8542719	evm.model.chr5.427
3	1285	13220649.5	1	13220211	13221088	evm.model.chr4.620
4	1285	9033597	1	9033130	9034064	evm.model.chr5.449
4	5043	8848683	1	8848651	8848715	evm.model.chr5.440
4	7239	17410772.5	1	17410505	17411040	evm.model.chr5.827
1	5456	162449374	1	162448812	162449936	evm.model.chr1.6224.1
1	1291	163077713	1	163077596	163077830	evm.model.chr1.6254.1
1	7216	148365681.5	1	148365623	148365740	evm.model.chr1.5689.1
3	7216	53535036.5	1	53534978	53535095	evm.model.chr4.1894.1
1	9979	154611417	1	154610611	154612223	evm.model.chr1.5973
1	4871	161765401.5	1	161765201	161765602	evm.model.chr1.6194.1
1	4871	161699417	1	161698603	161700231	evm.model.chr1.6191.1
1	3041	157306833	1	157306792	157306874	evm.model.chr1.6063.1
6	3041	42536554	1	42536453	42536655	evm.model.chr3.1474.1
1	3042	157108433.5	1	157108391	157108476	evm.model.chr1.6057
6	3042	42658615.5	1	42658573	42658658	evm.model.chr3.1487
1	5046	162243094	1	162242990	162243198	evm.model.chr1.6212.3
1	5046	162243094	1	162242990	162243198	evm.model.chr1.6212.2
1	5046	162243094	1	162242990	162243198	evm.model.chr1.6212
4	3008	7056595.5	1	7056257	7056934	evm.model.chr5.279
4	9469	32734608.5	1	32733581	32735636	evm.model.chr5.1139.1
4	2783	6885655.5	1	6885635	6885676	evm.model.chr5.270.1
4	2783	6885655.5	1	6885635	6885676	evm.model.chr5.270.3
1	2783	158708023.5	1	158708003	158708044	evm.model.chr1.6129.1
6	2781	41737982.5	1	41737782	41738183	evm.model.chr3.1438.1
4	756	14703190.5	1	14703050	14703331	evm.model.chr5.705
1	4883	158260159.5	1	158260136	158260183	evm.model.chr1.6110
4	5055	6768053	1	6767259	6768847	evm.model.chr5.263
6	1299	41873690.5	1	41873261	41874120	evm.model.chr3.1448
1	1299	157927121	1	157926693	157927549	evm.model.chr1.6098.1
8	4806	57058563.5	1	57058498	57058629	evm.model.chr7.2073
6	4809	42265787.5	1	42265684	42265891	evm.model.chr3.1482
1	2720	124581879.5	1	124580376	124583383	evm.model.chr1.4683
4	2720	15991452.5	1	15991308	15991597	evm.model.chr5.750
1	2721	157167819.5	1	157167633	157168006	evm.model.chr1.6059.1
1	2723	157010622.5	1	157010179	157011066	evm.model.chr1.6051.1
1	725	159638410.5	1	159637547	159639274	evm.model.chr1.6154
1	727	156201303.5	1	156201274	156201333	evm.model.chr1.6028
1	5061	155928079.5	1	155927951	155928208	evm.model.chr1.6011
6	5061	43185911.5	1	43185666	43186157	evm.model.chr3.1507
1	1335	155356482.5	1	155356203	155356762	evm.model.chr1.5994
3	1335	58875568.5	1	58875356	58875781	evm.model.chr4.2109
4	764	4653675.5	1	4653451	4653900	evm.model.chr5.177.1
4	764	27516340.5	1	27516295	27516386	evm.model.chr5.1184.1
1	11039	202302858	1	202302821	202302895	evm.model.chr1.7859.1
3	11039	66718976	1	66718939	66719013	evm.model.chr4.2461
1	4824	154800097	1	154798797	154801397	evm.model.chr1.5977
3	730	58539219.5	1	58539015	58539424	evm.model.chr4.2091
3	730	58539219.5	1	58539015	58539424	evm.model.chr4.2091.1
1	730	155016866.5	1	155016662	155017071	evm.model.chr1.5979.1
1	730	155016866.5	1	155016662	155017071	evm.model.chr1.5979
8	6115	13146138.5	1	13146078	13146199	evm.model.chr7.645.1
2	6115	88366529.5	1	88366469	88366590	evm.model.chr2.3207.1
8	10344	12528614.5	1	12527679	12529550	evm.model.chr7.613
8	4793	5319643.5	1	5319514	5319773	evm.model.chr7.220
6	6454	63193018.5	1	63192920	63193117	evm.model.chr3.2507
2	2162	88011854.5	1	88011760	88011949	evm.model.chr2.3193
8	2162	13991550	1	13991463	13991637	evm.model.chr7.666
8	2163	14002409	1	14002354	14002464	evm.model.chr7.667.2
2	2163	87975548	1	87975493	87975603	evm.model.chr2.3192.1
2	2164	87786055.5	1	87785534	87786577	evm.model.chr2.3181
8	2164	14128866.5	1	14128775	14128958	evm.model.chr7.678
2	2141	74499098.5	1	74499018	74499179	evm.model.chr2.2601.1
8	2141	32101696.5	1	32101616	32101777	evm.model.chr7.1426.1
2	358	88547640.5	1	88547301	88547980	evm.model.chr2.3218.1
8	358	12935770.5	1	12935722	12935819	evm.model.chr7.632
8	358	12919754.5	1	12918899	12920610	evm.model.chr7.632.1
2	358	88568897.5	1	88567979	88569816	evm.model.chr2.3220
8	278	13323224.5	1	13323209	13323240	evm.model.chr7.655.2
3	278	57260926.5	1	57260837	57261016	evm.model.chr4.2044
8	278	13323224.5	1	13323209	13323240	evm.model.chr7.655.3
2	278	88261243.5	1	88261228	88261259	evm.model.chr2.3200
8	278	12617656.5	1	12617541	12617772	evm.model.chr7.618
2	278	89094532.5	1	89094271	89094794	evm.model.chr2.3243.1
1	278	152163606.5	1	152163201	152164012	evm.model.chr1.5879.1
8	278	13323224.5	1	13323209	13323240	evm.model.chr7.655
8	278	12321672.5	1	12321406	12321939	evm.model.chr7.601
2	278	88833109.5	1	88832994	88833225	evm.model.chr2.3228.1
2	6435	73097022	1	73096981	73097063	evm.model.chr2.2551.1
8	380	14267110.5	1	14267052	14267169	evm.model.chr7.687
2	380	87485035.5	1	87484977	87485094	evm.model.chr2.3167.1
8	380	14252314.5	1	14252258	14252371	evm.model.chr7.686
8	2233	16319506.5	1	16319472	16319541	evm.model.chr7.805
8	2234	14727304	1	14727259	14727349	evm.model.chr7.713
8	2234	14761924	1	14761836	14762012	evm.model.chr7.715.2
2	2234	86858170	1	86858125	86858215	evm.model.chr2.3133
2	2234	86863937	1	86863892	86863982	evm.model.chr2.3134.2
2	1232	87097070	1	87096974	87097166	evm.model.chr2.3151
8	1232	14598386	1	14598290	14598482	evm.model.chr7.704
8	9648	12220504	1	12220369	12220639	evm.model.chr7.596
2	384	86747333.5	1	86747288	86747379	evm.model.chr2.3127.1
8	384	14815468.5	1	14815106	14815831	evm.model.chr7.721.1
2	384	86758930.5	1	86758568	86759293	evm.model.chr2.3128
8	384	14830313.5	1	14830230	14830397	evm.model.chr7.722
8	385	15019409.5	1	15019191	15019628	evm.model.chr7.735
2	385	86507992	1	86507921	86508063	evm.model.chr2.3115
8	9661	55118611.5	1	55118585	55118638	evm.model.chr7.2007
8	2238	15427767.5	1	15427496	15428039	evm.model.chr7.758
3	6737	68690047	1	68689731	68690363	evm.model.chr4.2564
1	4285	201295632.5	1	201295592	201295673	evm.model.chr1.7831
2	942	48769998	1	48769774	48770222	evm.model.chr2.1357
3	942	12205965	1	12205807	12206123	evm.model.chr4.575
3	942	69265049.5	1	69264920	69265179	evm.model.chr4.2592.2
4	942	9711595	1	9711440	9711750	evm.model.chr5.493
1	942	204660187	1	204659978	204660396	evm.model.chr1.7974
6	942	54376944	1	54376726	54377162	evm.model.chr3.2027
3	942	68904163.5	1	68903944	68904383	evm.model.chr4.2575
3	942	69264757	1	69264683	69264831	evm.model.chr4.2592.1
1	942	204245177	1	204245103	204245251	evm.model.chr1.7959.1
3	7070	60339363.5	1	60338668	60340059	evm.model.chr4.2190
1	3105	204809059	1	204808965	204809153	evm.model.chr1.7983
1	6711	204971675.5	1	204971331	204972020	evm.model.chr1.7989
3	6711	68563439.5	1	68563092	68563787	evm.model.chr4.2557
1	3104	206089798	1	206089708	206089888	evm.model.chr1.8026
1	6710	206418002	1	206417959	206418045	evm.model.chr1.8036
1	3185	170947475	1	170947435	170947515	evm.model.chr1.6626
1	3185	170947475	1	170947435	170947515	evm.model.chr1.6626.1
7	3185	33820000	1	33819957	33820043	evm.model.chr8.863.1
3	882	68470278	1	68470185	68470371	evm.model.chr4.2554
1	882	205084780.5	1	205084695	205084866	evm.model.chr1.7994.1
3	799	68817731.5	1	68817693	68817770	evm.model.chr4.2572
3	11462	83122047.5	1	83122000	83122095	evm.model.chr4.3408.1
6	3265	44951866	1	44951643	44952089	evm.model.chr3.1584
1	6736	182282249.5	1	182282225	182282274	evm.model.chr1.7136
6	6709	37937853	1	37937790	37937916	evm.model.chr3.1297
6	6709	37941498.5	1	37941440	37941557	evm.model.chr3.1298
1	6709	189108515.5	1	189108451	189108580	evm.model.chr1.7319
3	879	69302249.5	1	69301380	69303119	evm.model.chr4.2594.1
3	879	69351149.5	1	69351021	69351278	evm.model.chr4.2595
3	795	69442042	1	69441931	69442153	evm.model.chr4.2613
3	795	69467667	1	69467279	69468055	evm.model.chr4.2611
1	792	206594542.5	1	206594507	206594578	evm.model.chr1.8043
1	874	182326053	1	182326016	182326090	evm.model.chr1.7139
1	3101	206924012.5	1	206923884	206924141	evm.model.chr1.8055
1	6708	188866659.5	1	188866120	188867199	evm.model.chr1.7313
8	791	16405944.5	1	16405856	16406033	evm.model.chr7.809
8	791	16406223	1	16406182	16406264	evm.model.chr7.809.1
3	791	1262294	1	1261306	1263282	evm.model.chr4.100
1	11410	55887729.5	1	55887706	55887753	evm.model.chr1.1704.1
8	4724	9682340	2	9682115	9682565	evm.model.chr7.449
2	4724	91546264	2	91546226	91546302	evm.model.chr2.3369
2	301	84987064	2	84987012	84987116	evm.model.chr2.2987
8	301	17220661	2	17220607	17220715	evm.model.chr7.854
2	4719	87133485	2	87133461	87133509	evm.model.chr2.3153.3
2	4719	87140394	2	87140357	87140431	evm.model.chr2.3153.1
8	4711	9312863.5	2	9312817	9312910	evm.model.chr7.434
8	4709	9249306.5	2	9249151	9249462	evm.model.chr7.429
6	4709	61532070	2	61531913	61532227	evm.model.chr3.2354
8	4707	9046532	2	9046329	9046735	evm.model.chr7.420.1
6	4707	61695501	2	61695298	61695704	evm.model.chr3.2362.1
8	4705	5947040.5	2	5946669	5947412	evm.model.chr7.256.3
6	4705	63339198.5	2	63338863	63339534	evm.model.chr3.2514
8	8131	6311461.5	2	6311196	6311727	evm.model.chr7.277
5	9564	457710.5	2	457488	457933	evm.model.chr6.15
8	398	8236363.5	2	8236217	8236510	evm.model.chr7.387.1
6	398	39736824.5	2	39736798	39736851	evm.model.chr3.2392.3
6	398	39738691	2	39738627	39738755	evm.model.chr3.2392.1
6	7458	65083646.5	2	65083564	65083729	evm.model.chr3.2613.3
6	7458	65084257	2	65084167	65084347	evm.model.chr3.2613.1
6	2112	39929920	2	39929714	39930126	evm.model.chr3.2407
708897	2284	237495.5	2	237412	237579	evm.model.chr3.2491
6	2285	39713762	2	39713119	39714405	evm.model.chr3.2391
8	2285	8253749	2	8253488	8254010	evm.model.chr7.388
2	2183	83831088	2	83830796	83831380	evm.model.chr2.3044
8	2183	16778049.5	2	16777711	16778388	evm.model.chr7.826
2	2184	83225628	2	83225284	83225972	evm.model.chr2.2969.1
6	2185	61833296	2	61833227	61833365	evm.model.chr3.2370.1
8	2172	21555211	2	21555192	21555230	evm.model.chr7.1038
6	2172	38597972.5	2	38597754	38598191	evm.model.chr3.1328.2
1	2172	188482661.5	2	188482458	188482865	evm.model.chr1.7300.1
8	2172	21554124	2	21553835	21554413	evm.model.chr7.1037
2	2172	80868038.5	2	80867700	80868377	evm.model.chr2.2862
2	6441	89654032.5	2	89653593	89654472	evm.model.chr2.3262
2	300	85097250.5	2	85097158	85097343	evm.model.chr2.2982.1
8	300	17155320	2	17155229	17155411	evm.model.chr7.849
6	2096	39791903	2	39791724	39792082	evm.model.chr3.2396
8	2096	8208829.5	2	8208652	8209007	evm.model.chr7.385
8	2173	21300223	2	21299811	21300635	evm.model.chr7.1024
2	2173	81056396	2	81055984	81056808	evm.model.chr2.2873.1
2	2097	91850640	2	91850582	91850698	evm.model.chr2.3381.1
8	2099	9627987	2	9627833	9628141	evm.model.chr7.445
8	2100	9653691.5	2	9653120	9654263	evm.model.chr7.447
8	2101	9742444	2	9741927	9742961	evm.model.chr7.454.1
2	2103	91380593.5	2	91380412	91380775	evm.model.chr2.3358
2	2105	91352021.5	2	91351917	91352126	evm.model.chr2.3354
8	2105	9930137	2	9930034	9930240	evm.model.chr7.464
8	401	8611915.5	2	8611670	8612161	evm.model.chr7.406
8	2066	10182246	2	10182169	10182323	evm.model.chr7.481
8	2067	10256956	2	10256907	10257005	evm.model.chr7.482.1
2	2067	91050866	2	91050817	91050915	evm.model.chr2.3341
8	2068	10265095.5	2	10264853	10265338	evm.model.chr7.484
2	2068	91039007.5	2	91038765	91039250	evm.model.chr2.3339
6	422	63843167.5	2	63843106	63843229	evm.model.chr3.2548
8	2069	10392440.5	2	10392293	10392588	evm.model.chr7.488.1
2	2069	90875670	2	90875586	90875754	evm.model.chr2.3334
8	2069	10389135.5	2	10389041	10389230	evm.model.chr7.488
2	4695	90568438	2	90568329	90568547	evm.model.chr2.3323
8	4695	10873612.5	2	10873505	10873720	evm.model.chr7.524
8	4695	10831037.5	2	10830930	10831145	evm.model.chr7.523
8	311	10968131.5	2	10968054	10968209	evm.model.chr7.534
2	2075	90045678.5	2	90045496	90045861	evm.model.chr2.3288
8	2075	11184911	2	11184724	11185098	evm.model.chr7.540
2	405	89903034	2	89902952	89903116	evm.model.chr2.3275
8	405	11365797	2	11365715	11365879	evm.model.chr7.553
8	7472	17039819	2	17039705	17039933	evm.model.chr7.839
2	10322	80579070.5	2	80579001	80579140	evm.model.chr2.2854.1
5	7151	38413170.5	2	38413143	38413198	evm.model.chr6.1766
1	7151	82022646.5	2	82022619	82022674	evm.model.chr1.2889
1	7150	82234385.5	2	82234116	82234655	evm.model.chr1.2900
2	354	80908477.5	2	80908427	80908528	evm.model.chr2.2863
8	354	21502046.5	2	21501996	21502097	evm.model.chr7.1036.1
8	354	21502046.5	2	21501996	21502097	evm.model.chr7.1036
2	2078	89754315.5	2	89754022	89754609	evm.model.chr2.3268
8	2078	11541761	2	11541334	11542188	evm.model.chr7.573
2	4744	88384525	2	88384494	88384556	evm.model.chr2.3208.1
2	355	89110680	2	89110631	89110729	evm.model.chr2.3244.1
8	355	12310056	2	12310007	12310105	evm.model.chr7.600.1
8	4743	13145303	2	13145206	13145400	evm.model.chr7.644
3	89	103470530.5	2	103470510	103470551	evm.model.chr4.4550
3	88	103293433.5	2	103293299	103293568	evm.model.chr4.4539
3	88	103269591.5	2	103269534	103269649	evm.model.chr4.4536
4	88	86389888.5	2	86389457	86390320	evm.model.chr5.3650
4	132	79724327.5	2	79724268	79724387	evm.model.chr5.3329.1
4	132	79639928	2	79639884	79639972	evm.model.chr5.3275
3	132	97566747	2	97566703	97566791	evm.model.chr4.4216
3	132	97566747	2	97566703	97566791	evm.model.chr4.4216.1
3	132	97696610.5	2	97696551	97696670	evm.model.chr4.4226.1
4	3552	79927074.5	2	79927018	79927131	evm.model.chr5.3346.1
3	3551	97752547.5	2	97752313	97752782	evm.model.chr4.4230
4	3551	79828853.5	2	79828619	79829088	evm.model.chr5.3335.1
3	3550	99191123	2	99190917	99191329	evm.model.chr4.4321
3	6809	96772269.5	2	96771424	96773115	evm.model.chr4.4161
4	131	65982931	2	65982843	65983019	evm.model.chr5.2536
4	131	66005852.5	2	66005584	66006121	evm.model.chr5.2537
3	131	85728344	2	85727927	85728761	evm.model.chr4.3539
4	131	65970295.5	2	65970203	65970388	evm.model.chr5.2535
7	1862	57148807.5	2	57148628	57148987	evm.model.chr5.3673.2
4	1861	86635601	2	86635508	86635694	evm.model.chr5.3666
1	6281	184428210.5	2	184427599	184428822	evm.model.chr4.3261
3	11366	66782496.5	2	66782332	66782661	evm.model.chr4.2465
3	1556	97371591	2	97371539	97371643	evm.model.chr4.4203
3	1556	97340116.5	2	97340007	97340226	evm.model.chr4.4202.1
4	1556	79158406.5	2	79158104	79158709	evm.model.chr5.3300.1
4	1556	79253917	2	79252240	79255594	evm.model.chr5.3296.1
3	1556	97384332.5	2	97384030	97384635	evm.model.chr4.4204.1
4	1557	79139940	2	79139765	79140115	evm.model.chr5.3302
3	1559	97234340	2	97234241	97234439	evm.model.chr4.4197
4	1559	79044506	2	79044407	79044605	evm.model.chr5.3323
4	172	85105553	2	85105531	85105575	evm.model.chr5.3592
4	2872	79212158.5	2	79211013	79213304	evm.model.chr5.3298
4	3466	78121330	2	78121291	78121369	evm.model.chr5.3235
3	720	9553002.5	2	9552956	9553049	evm.model.chr4.480
4	720	79391754.5	2	79391572	79391937	evm.model.chr5.3287.1
4	720	11742588.5	2	11742542	11742635	evm.model.chr5.574.1
4	720	11742588.5	2	11742542	11742635	evm.model.chr5.574
3	3592	95948963	2	95948934	95948992	evm.model.chr4.4111.1
4	3591	77455333.5	2	77455064	77455603	evm.model.chr5.3184
3	3591	95717271.5	2	95716927	95717616	evm.model.chr4.4100.1
3	6807	93135275.5	2	93135254	93135297	evm.model.chr4.3959.1
4	6807	74279198.5	2	74279177	74279220	evm.model.chr5.3010.1
4	184	78750980.5	2	78750888	78751073	evm.model.chr5.3308
3	184	96932236	2	96932109	96932363	evm.model.chr4.4173
3	184	96916026.5	2	96915943	96916110	evm.model.chr4.4172
4	3465	78057802	2	78056754	78058850	evm.model.chr5.3226
4	185	78357885	2	78357836	78357934	evm.model.chr5.3256
3	185	96762012.5	2	96761875	96762150	evm.model.chr4.4160
4	185	78383191	2	78382812	78383570	evm.model.chr5.3258
3	185	96744983.5	2	96744913	96745054	evm.model.chr4.4159
4	185	78435333.5	2	78435205	78435462	evm.model.chr5.3262
1	185	53278737.5	2	53278539	53278936	evm.model.chr1.1612.1.1
4	185	78435333.5	2	78435205	78435462	evm.model.chr5.3262.1
3	185	96694599	2	96694553	96694645	evm.model.chr4.4155
1	185	55638014.5	2	55637922	55638107	evm.model.chr1.1694.1
1	185	53261700	2	53261609	53261791	evm.model.chr1.1611
4	1799	78239320.5	2	78238744	78239897	evm.model.chr5.3241.1
3	1799	96466495.5	2	96465925	96467066	evm.model.chr4.4144
4	1565	78348808	2	78348660	78348956	evm.model.chr5.3252
3	2905	95804703	2	95804647	95804759	evm.model.chr4.4104
655	2900	141915	2	141861	141969	evm.model.chr4.4351
655	2900	203498.5	2	203330	203667	evm.model.chr4.4347
4	2900	81250321.5	2	81249827	81250816	evm.model.chr5.3451
655	2900	140912.5	2	140418	141407	evm.model.chr4.4352
3	7835	64960938.5	2	64960708	64961169	evm.model.chr4.2382
1	7835	169318240.5	2	169318019	169318462	evm.model.chr1.6524.1
4	3533	77756848.5	2	77756648	77757049	evm.model.chr5.3198
3	3533	96005876.5	2	96005752	96006001	evm.model.chr4.4116
3	3573	97738530.5	2	97738131	97738930	evm.model.chr4.4229
3	2982	96023869.5	2	96023669	96024070	evm.model.chr4.4117
4	2903	77900053.5	2	77900015	77900092	evm.model.chr5.3214.1
4	2985	77617854.5	2	77617773	77617936	evm.model.chr5.3193.1
3	3016	96836004.5	2	96835982	96836027	evm.model.chr4.4166.1
4	6675	6885655.5	2	6885635	6885676	evm.model.chr5.270.2
6	5226	61066875	3	61066737	61067013	evm.model.chr3.2334
2	5226	65076779	3	65076623	65076935	evm.model.chr2.1700
2	522	98055132	3	98055033	98055231	evm.model.chr2.3655.1
2	6574	105511290.5	3	105510118	105512463	evm.model.chr2.4039
2	2560	108246510	3	108246326	108246694	evm.model.chr2.4181
2	2564	97111263	3	97109825	97112701	evm.model.chr2.3601
2	2564	97155361.5	3	97155293	97155430	evm.model.chr2.3604
2	6575	105314079	3	105313940	105314218	evm.model.chr2.4028
2	5871	97007206	3	97007139	97007273	evm.model.chr2.3595.1
2	536	97516208	3	97515981	97516435	evm.model.chr2.3624
2	536	61225085	3	61224838	61225332	evm.model.chr2.1917
2	536	61362217.5	3	61361989	61362446	evm.model.chr2.1909.1
2	536	97614435.5	3	97614403	97614468	evm.model.chr2.3631
7	2678	46177592.5	3	46177513	46177672	evm.model.chr8.1304.1
2	605	97291798.5	3	97291532	97292065	evm.model.chr2.3609
2	605	61680239	3	61679977	61680501	evm.model.chr2.1895
6	6046	57897999.5	3	57897802	57898197	evm.model.chr3.2254
2	6046	52969446	3	52969247	52969645	evm.model.chr2.1504
2	2664	96030347	3	96030249	96030445	evm.model.chr2.3541.1
2	2665	95898844.5	3	95898716	95898973	evm.model.chr2.3533
2	610	104202171	3	104201976	104202366	evm.model.chr2.3948.1
2	610	66922321	3	66922264	66922378	evm.model.chr2.2192
2	610	66968832	3	66968640	66969024	evm.model.chr2.2195
2	610	104170381	3	104170324	104170438	evm.model.chr2.3946
2	11355	4755650.5	3	4755363	4755938	evm.model.chr2.210
2	2531	93834155	3	93833809	93834501	evm.model.chr2.3478.1
2	2531	56399553	3	56399189	56399917	evm.model.chr2.1755
2	9984	22385023.5	3	22384959	22385088	evm.model.chr2.714.1
7	9984	48248862.5	3	48248798	48248927	evm.model.chr8.1406
7	9984	48247778	3	48247685	48247871	evm.model.chr8.1406.1
2	6047	58268560.5	3	58268381	58268740	evm.model.chr2.1849
2	6047	96211277	3	96211107	96211447	evm.model.chr2.3555.1.1
1	1341	7110846.5	3	7110625	7111068	evm.model.chr1.275
2	608	67477578	3	67477424	67477732	evm.model.chr2.2223
7	5965	42069365	3	42069207	42069523	evm.model.chr8.1223
2	7380	9869447	3	9869352	9869542	evm.model.chr2.408.1
7	7380	54689633	3	54689538	54689728	evm.model.chr8.1639.1
2	5925	51306840	3	51306650	51307030	evm.model.chr2.1440
6	5925	56040301	3	56040111	56040491	evm.model.chr3.2123
6	5926	55809263.5	3	55809214	55809313	evm.model.chr3.2111
2	5926	50724992.5	3	50724943	50725042	evm.model.chr2.1425
2	5926	50725481	3	50725399	50725563	evm.model.chr2.1425.1
6	5300	57785930	3	57785684	57786176	evm.model.chr3.2154
2	5300	52749137	3	52748891	52749383	evm.model.chr2.1473
2	5302	103702341	3	103702016	103702666	evm.model.chr2.3925
2	5303	66625888.5	3	66625796	66625981	evm.model.chr2.2175
2	5303	103681692.5	3	103681600	103681785	evm.model.chr2.3924
2	1345	104009308.5	3	104009233	104009384	evm.model.chr2.3936
2	1345	66758273.5	3	66758198	66758349	evm.model.chr2.2181
2	7266	112199999.5	3	112199877	112200122	evm.model.chr2.4386
2	1347	103529920	3	103529824	103530016	evm.model.chr2.3919.1
2	8431	42373705	3	42373519	42373891	evm.model.chr2.1131
2	477	102977657.5	3	102977466	102977849	evm.model.chr2.3887
2	477	65999806.5	3	65999615	65999998	evm.model.chr2.2148
2	479	65967149.5	3	65967005	65967294	evm.model.chr2.2145
2	479	102902735.5	3	102902582	102902889	evm.model.chr2.3882
2	2490	99764030	3	99763895	99764165	evm.model.chr2.3798.1
2	2491	99661098.5	3	99661040	99661157	evm.model.chr2.3793.1
2	593	65543546.5	3	65543217	65543876	evm.model.chr2.2121
6	2485	58056144.5	3	58055897	58056392	evm.model.chr3.2246.3
6	2485	58056144.5	3	58055897	58056392	evm.model.chr3.2246.1
6	2486	58203988.5	3	58203914	58204063	evm.model.chr3.2236
2	2486	53368586.5	3	53368512	53368661	evm.model.chr2.1520.1
2	2489	99814163.5	3	99814109	99814218	evm.model.chr2.3801.1
2	2476	105792194.5	3	105792145	105792244	evm.model.chr2.4055
2	2476	105792194.5	3	105792145	105792244	evm.model.chr2.4055.2.2
5	5371	79670764	3	79670681	79670847	evm.model.chr6.3165.1
5	486	80044389.5	3	80044264	80044515	evm.model.chr6.3187
2	2604	63970235.5	3	63969837	63970634	evm.model.chr2.2079
6	2604	59853436	3	59853015	59853857	evm.model.chr3.2278.1
2	2608	113410672	3	113410612	113410732	evm.model.chr2.4456
5	2608	80149499	3	80149439	80149559	evm.model.chr6.3191.1
6	2500	54900653	3	54900427	54900879	evm.model.chr3.2058.1
5	2480	79854630	3	79854611	79854649	evm.model.chr6.3179.2
5	2478	79787916	3	79787784	79788048	evm.model.chr6.3173.1
2	9944	99764761.5	3	99764634	99764889	evm.model.chr2.3799
2	9943	2022962	3	2022688	2023236	evm.model.chr2.81
7	9943	58810682	3	58810426	58810938	evm.model.chr8.1869
2	2488	99825892	3	99825801	99825983	evm.model.chr2.3802
2	482	65568955.5	3	65568428	65569483	evm.model.chr2.2122
6	5803	50267250.5	3	50266583	50267918	evm.model.chr3.1843.1
2	1350	102717192.5	3	102716803	102717582	evm.model.chr2.3874.1
2	1350	65787158	3	65786770	65787546	evm.model.chr2.2136.1
2	1349	103195216.5	3	103195029	103195404	evm.model.chr2.3895.1
6	2653	58681938	3	58681799	58682077	evm.model.chr3.2213
2	2653	53892112.5	3	53891975	53892250	evm.model.chr2.1539
2	6567	103294599	3	103294555	103294643	evm.model.chr2.3904
2	6565	66159932	3	66159811	66160053	evm.model.chr2.2154
2	6565	103309170	3	103308914	103309426	evm.model.chr2.3906
2	6563	67039935.5	3	67039834	67040037	evm.model.chr2.2198
1	249	64720331	3	64720313	64720349	evm.model.chr1.2079.4
1	232	14550444	3	14549921	14550967	evm.model.chr1.516.1
1	232	116341079	3	116340571	116341587	evm.model.chr1.4511
1	6515	139478481	3	139478372	139478590	evm.model.chr1.5337.1
1	6515	60443688.5	3	60443575	60443802	evm.model.chr1.1863.1
4	6289	86505042	4	86504690	86505394	evm.model.chr5.3661
3	6289	103305191	4	103304782	103305600	evm.model.chr4.4540
4	6289	86449580.5	4	86449173	86449988	evm.model.chr5.3657
4	6289	86498157	4	86498002	86498312	evm.model.chr5.3660
7	1868	56987232	4	56987108	56987356	evm.model.chr5.3682
3	6288	103064749.5	4	103064144	103065355	evm.model.chr4.4522.1
3	1865	97684466.5	4	97684262	97684671	evm.model.chr4.4224
4	87	85755307	4	85755272	85755342	evm.model.chr5.3623.1
3	6645	86720504	4	86720146	86720862	evm.model.chr4.3610.1
4	8823	77090277.5	4	77090244	77090311	evm.model.chr5.3167
3	8823	95472289.5	4	95472256	95472323	evm.model.chr4.4085.1
4	84	85498301	4	85498235	85498367	evm.model.chr5.3606
4	84	85739866.5	4	85739438	85740295	evm.model.chr5.3622
2	84	7429783.5	4	7429313	7430254	evm.model.chr2.316
3	84	102981638.5	4	102981225	102982052	evm.model.chr4.4517
3	6652	103126756	4	103126575	103126937	evm.model.chr4.4524
4	83	9889141	4	9888855	9889427	evm.model.chr5.497.1
3	83	12005249	4	12004846	12005652	evm.model.chr4.571.1
3	3026	8834955.5	4	8834783	8835128	evm.model.chr4.457
4	81	85317661	4	85317486	85317836	evm.model.chr5.3597.1
4	81	85317661	4	85317486	85317836	evm.model.chr5.3597
1	3048	151842692.5	4	151842604	151842781	evm.model.chr1.5816
4	2769	10265420	4	10264276	10266564	evm.model.chr5.515
4	2769	10262318	4	10262263	10262373	evm.model.chr5.514
3	2769	11257023	4	11256999	11257047	evm.model.chr4.549
4	2768	85147180	4	85146735	85147625	evm.model.chr5.3594
4	2768	9926078	4	9924526	9927630	evm.model.chr5.498
3	2767	2788079.5	4	2788024	2788135	evm.model.chr4.163.1
4	2999	84346549	4	84346457	84346641	evm.model.chr5.3549
3	2999	100835961.5	4	100835874	100836049	evm.model.chr4.4400.1
4	8824	86396721	4	86396354	86397088	evm.model.chr5.3652
3	661	100701802	4	100701165	100702439	evm.model.chr4.4409.1
4	661	84227791.5	4	84227150	84228433	evm.model.chr5.3544.1
5	2882	47307350.5	4	47307259	47307442	evm.model.chr5.2183
1	6637	137188604	4	137188541	137188667	evm.model.chr1.5242.1
4	6637	54870642.5	4	54870590	54870695	evm.model.chr5.1967
1	6637	62972201.5	4	62972140	62972263	evm.model.chr1.2000
3	6637	77925451.5	4	77925399	77925504	evm.model.chr4.3016
7	7521	2174350	4	2174203	2174497	evm.model.chr8.70.1
3	1837	99619792	4	99619765	99619819	evm.model.chr4.4387
3	3585	99327799	4	99327731	99327867	evm.model.chr4.4370.1.1
4	6833	62930912	4	62930866	62930958	evm.model.chr5.2416.2
4	10180	78351649.5	4	78351305	78351994	evm.model.chr5.3255
3	10180	96676058.5	4	96675705	96676412	evm.model.chr4.4154
3	3583	96421095	4	96421052	96421138	evm.model.chr4.4142
4	666	82301800.5	4	82301558	82302043	evm.model.chr5.3519
4	6682	67402688.5	4	67402554	67402823	evm.model.chr5.2623
4	1830	81269910.5	4	81269850	81269971	evm.model.chr5.3453.1
4	1828	80984586.5	4	80984510	80984663	evm.model.chr5.3435.1
655	1828	51001	4	50923	51079	evm.model.chr4.4359.1
4	6329	80761110.5	4	80760763	80761458	evm.model.chr5.3416
3	7534	98913509.5	4	98913372	98913647	evm.model.chr4.4300
4	1823	85908553.5	4	85907939	85909168	evm.model.chr5.3630
3	7526	78751025.5	4	78750972	78751079	evm.model.chr4.3067
4	7526	56302378.5	4	56302319	56302438	evm.model.chr5.2036
4	99	80413251	4	80412995	80413507	evm.model.chr5.3392.2
3	99	98447922.5	4	98447566	98448279	evm.model.chr4.4278
3	6283	97495126	4	97495037	97495215	evm.model.chr4.4209
4	6283	79303552	4	79303514	79303590	evm.model.chr5.3292.1
4	6283	79303552	4	79303514	79303590	evm.model.chr5.3292
3	1630	98236136.5	4	98236039	98236234	evm.model.chr4.4265
3	1630	101525144.5	4	101524758	101525531	evm.model.chr5.3371
4	7546	79748777.5	4	79748742	79748813	evm.model.chr5.3331
3	96	101384824	4	101384454	101385194	evm.model.chr5.3379.1
3	96	98118403	4	98118219	98118587	evm.model.chr4.4258
4	1870	87084437.5	4	87084281	87084594	evm.model.chr5.3698.2
3	1870	103891311.5	4	103891269	103891354	evm.model.chr4.4568
7	1869	56853857.5	4	56853288	56854427	evm.model.chr5.3685.1
3	95	101375599.5	4	101375512	101375687	evm.model.chr5.3380.1
4	6824	67127253.5	4	67127113	67127394	evm.model.chr5.2607
3	6824	86658561.5	4	86658421	86658702	evm.model.chr4.3603
4	1628	74821169	4	74821027	74821311	evm.model.chr5.3043_evm.model.chr5.3044
3	1809	97180704.5	4	97180429	97180980	evm.model.chr4.4193.1
4	1809	78989428	4	78989160	78989696	evm.model.chr5.3321.1
3	94	101362629.5	4	101362276	101362983	evm.model.chr5.3381
3	8818	4677961	4	4677904	4678018	evm.model.chr4.281
3	90	97829466	4	97829011	97829921	evm.model.chr4.4240
4	90	79988037	4	79987597	79988477	evm.model.chr5.3349
4	2966	69967752.5	4	69967668	69967837	evm.model.chr5.2774
4	2975	80117995.5	4	80117954	80118037	evm.model.chr5.3356.1
3	6640	99449156	4	99448972	99449340	evm.model.chr4.4377
4	6640	81634814.5	4	81634674	81634955	evm.model.chr5.3477
3	2994	97734456	4	97734307	97734605	evm.model.chr4.4228.1
4	2994	79796161	4	79796003	79796319	evm.model.chr5.3333
4	2871	79324295	4	79324208	79324382	evm.model.chr5.3290
4	2871	61864389	4	61864290	61864488	evm.model.chr5.2360
3	2871	82483530	4	82483407	82483653	evm.model.chr4.3375
4	3569	79077115.5	4	79076315	79077916	evm.model.chr5.3325.3
3	3569	97300888.5	4	97300070	97301707	evm.model.chr4.4200
4	3468	78747107.5	4	78746997	78747218	evm.model.chr5.3307.1
3	3566	98861447.5	4	98861223	98861672	evm.model.chr4.4298
4	182	9783089	4	9783005	9783173	evm.model.chr5.495
4	182	78704538.5	4	78704365	78704712	evm.model.chr5.3306.1
655	3014	244406.5	4	244344	244469	evm.model.chr4.4344.1
3	9850	99180389.5	4	99179664	99181115	evm.model.chr4.4318
3	1271	51897498.5	4	51897346	51897651	evm.model.chr4.1824
3	5082	52105973	4	52105618	52106328	evm.model.chr4.1832
3	5083	51955460.5	4	51955404	51955517	evm.model.chr4.1827
1	5083	146943545.5	4	146943492	146943599	evm.model.chr1.5633
3	10168	58156806	4	58156742	58156870	evm.model.chr4.2075.1
2	2545	65529359	5	65529295	65529423	evm.model.chr2.2118
2	9913	64167965	5	64167924	64168006	evm.model.chr2.2091.3
2	2549	64398385.5	5	64398307	64398464	evm.model.chr2.2105
6	2549	60399555	5	60399478	60399632	evm.model.chr3.2301
2	2550	64386402.5	5	64386296	64386509	evm.model.chr2.2104
6	2551	60267843	5	60267785	60267901	evm.model.chr3.2298
2	5202	64325890	5	64325274	64326506	evm.model.chr2.2100
6	5202	60219252.5	5	60218629	60219876	evm.model.chr3.2295
2	2548	64521710.5	5	64521631	64521790	evm.model.chr2.1672
6	2548	60561670.5	5	60561573	60561768	evm.model.chr3.2306
2	5729	64340244.5	5	64340144	64340345	evm.model.chr2.2101
6	5729	60231551	5	60231434	60231668	evm.model.chr3.2296
2	5729	64340225	5	64340105	64340345	evm.model.chr2.2101.1
6	1395	61443548	5	61443043	61444053	evm.model.chr3.2350
2	5197	47235860.5	5	47235735	47235986	evm.model.chr2.1300.1
6	5224	61182737.5	5	61182642	61182833	evm.model.chr3.2339
6	5223	61432116	5	61432070	61432162	evm.model.chr3.2349
6	578	60905806.5	5	60905774	60905839	evm.model.chr3.2323.1.6
6	578	60906235	5	60906162	60906308	evm.model.chr3.2323.2.1
6	5336	56151746.5	5	56150289	56153204	evm.model.chr3.2129
2	5221	92179851	5	92179739	92179963	evm.model.chr2.3400
2	5220	92232556	5	92232345	92232767	evm.model.chr2.3404
2	5220	55861219.5	5	55861049	55861390	evm.model.chr2.1736
2	5220	55838650	5	55838472	55838828	evm.model.chr2.1733
2	5218	56451519.5	5	56451493	56451546	evm.model.chr2.1757
2	5218	93778139.5	5	93778113	93778166	evm.model.chr2.3474
2	5218	93778139.5	5	93778113	93778166	evm.model.chr2.3474.1
2	1444	108806842.5	5	108806603	108807082	evm.model.chr2.4211.1
2	1443	108723459.5	5	108722524	108724395	evm.model.chr2.4204
2	5744	56364996.5	5	56364881	56365112	evm.model.chr2.1753.1
1	557	198818721.5	5	198818599	198818844	evm.model.chr2.3965
2	557	67572621	5	67571669	67573573	evm.model.chr2.2227
2	5742	93910385	5	93909457	93911313	evm.model.chr2.3486
2	1446	94002240.5	5	94001784	94002697	evm.model.chr2.3489
6	6069	54830196	5	54829997	54830395	evm.model.chr3.2056
2	6068	49472301	5	49472196	49472406	evm.model.chr2.1376
2	1393	95234854	5	95234822	95234886	evm.model.chr2.3501
2	1393	95234854	5	95234822	95234886	evm.model.chr2.3501.1
2	619	65043136	5	65043081	65043191	evm.model.chr2.1699
6	619	61019411	5	61019356	61019466	evm.model.chr3.2331
2	619	65035524.5	5	65035123	65035926	evm.model.chr2.1699.1
2	6048	96071850.5	5	96071542	96072159	evm.model.chr2.3544
6	5730	60280753	5	60280671	60280835	evm.model.chr3.2300.1
7	556	21511443	5	21511367	21511519	evm.model.chr2.4012
7	2527	21490120	5	21490062	21490178	evm.model.chr2.4013.1
3	5116	50589640.5	5	50589449	50589832	evm.model.chr4.1776
1	5116	145357176	5	145356992	145357360	evm.model.chr1.5572
2	9915	64496778.5	5	64496620	64496937	evm.model.chr2.1671.1
2	1445	93803087.5	5	93803013	93803162	evm.model.chr2.3476
2	1445	56417458.5	5	56417384	56417533	evm.model.chr2.1756
2	11435	98368169	5	98368116	98368222	evm.model.chr2.3666
2	2528	92909382	5	92909341	92909423	evm.model.chr2.3433
7	554	21900510.5	5	21900405	21900616	evm.model.chr2.3998
2	554	67876285.5	5	67876180	67876391	evm.model.chr2.2242
7	6610	57639862.5	5	57639652	57640073	evm.model.chr8.1795
2	6584	6984127.5	5	6984045	6984210	evm.model.chr2.300.1
2	6584	6984127.5	5	6984045	6984210	evm.model.chr2.300
2	548	105835038	5	105834977	105835099	evm.model.chr2.4057
2	548	105818675	5	105818503	105818847	evm.model.chr2.4056
5	1480	35349386	5	35349307	35349465	evm.model.chr6.1648
1	1480	86076769	5	86076690	86076848	evm.model.chr1.3050
2	1375	105683476.5	5	105683393	105683560	evm.model.chr2.4049.1
2	8488	55948436.5	5	55948366	55948507	evm.model.chr2.1740.2
5	5890	79614317.5	5	79614200	79614435	evm.model.chr6.3160
2	5891	99383779.5	5	99383243	99384316	evm.model.chr2.3780
2	9927	53060917	5	53060334	53061500	evm.model.chr2.1509
6	9927	57974285	5	57973954	57974616	evm.model.chr3.2251
2	625	53348728.5	5	53348567	53348890	evm.model.chr2.1518
6	625	58182630.5	5	58182466	58182795	evm.model.chr3.2238
2	5894	106194968.5	5	106194556	106195381	evm.model.chr2.4084
2	543	68109976	5	68109891	68110061	evm.model.chr2.2328
2	5837	107145316.5	5	107144996	107145637	evm.model.chr2.4121.1
2	5836	112235631	5	112235449	112235813	evm.model.chr2.4390
2	541	107659810	5	107659638	107659982	evm.model.chr2.4145.3
5	2465	17340816.5	5	17340702	17340931	evm.model.chr6.790.1
2	540	96292851.5	5	96292384	96293319	evm.model.chr2.3563
1	6507	126166013.5	6	126165910	126166117	evm.model.chr1.4733
1	6507	72606887.5	6	72606784	72606991	evm.model.chr1.2446
1	2327	122896063.5	6	122895958	122896169	evm.model.chr1.4755.1
1	2327	73720518.5	6	73720474	73720563	evm.model.chr1.2487
1	2327	122895788.5	6	122895744	122895833	evm.model.chr1.4755.2
1	9869	59223803.5	6	59223321	59224286	evm.model.chr1.1831
1	9869	140135543.5	6	140134878	140136209	evm.model.chr1.5376
1	272	134963681.5	6	134962911	134964452	evm.model.chr1.5157.1
1	6505	128426179	6	128426113	128426245	evm.model.chr1.4917
1	6505	70829241	6	70829175	70829307	evm.model.chr1.2360
1	6506	71017041	6	71016734	71017348	evm.model.chr1.2367
1	6506	127984400.5	6	127984089	127984712	evm.model.chr1.4898
1	6528	128353485	6	128353433	128353537	evm.model.chr1.4913
1	6528	70863663.5	6	70863574	70863753	evm.model.chr1.2362
1	8746	54135651.5	6	54135628	54135675	evm.model.chr1.1641
1	4151	126469461.5	6	126469389	126469534	evm.model.chr1.4749
1	4151	72266852	6	72266781	72266923	evm.model.chr1.2424
1	7493	156410042	6	156410001	156410083	evm.model.chr1.6020
1	7493	156410042	6	156410001	156410083	evm.model.chr1.6020.1
1	7492	61081078	6	61080993	61081163	evm.model.chr1.1897.1
1	7492	139101812	6	139101727	139101897	evm.model.chr1.5318
1	7492	139062837	6	139062744	139062930	evm.model.chr1.5317
1	7492	61129860	6	61129767	61129953	evm.model.chr1.1898.2
1	6244	127450346.5	6	127450279	127450414	evm.model.chr1.4875
1	6244	71694755.5	6	71694688	71694823	evm.model.chr1.2393
1	6242	140987027	6	140986657	140987397	evm.model.chr1.5425
1	6242	58202056	6	58201755	58202357	evm.model.chr1.1779
1	6242	140977606	6	140977521	140977691	evm.model.chr1.5424.1
1	6242	140978329	6	140978221	140978437	evm.model.chr1.5424
1	7497	139948095.5	6	139947919	139948272	evm.model.chr1.5364
1	7497	59372856	6	59372672	59373040	evm.model.chr1.1839
1	7498	59503106.5	6	59502198	59504015	evm.model.chr1.1846.2.1
1	7498	139645465.5	6	139644546	139646385	evm.model.chr1.5343.1.1
1	6526	128909024.5	6	128908737	128909312	evm.model.chr1.4942.1
1	6503	70621074.5	6	70620929	70621220	evm.model.chr1.2323.1
1	6502	128768061	6	128767701	128768421	evm.model.chr1.4926.1
1	6502	70614477.5	6	70614119	70614836	evm.model.chr1.2324
1	464	130116034.5	6	130115815	130116254	evm.model.chr1.4979
1	4155	127392661	6	127392462	127392860	evm.model.chr1.4872
1	6527	128878035	6	128877498	128878572	evm.model.chr1.4940
1	6504	128720934.5	6	128719696	128722173	evm.model.chr1.4927
1	6504	70666393	6	70665155	70667631	evm.model.chr1.2321
1	2421	71406851	6	71406754	71406948	evm.model.chr1.2378.1
1	2421	127810424	6	127810327	127810521	evm.model.chr1.4891
1	9418	69047122.5	6	69046942	69047303	evm.model.chr1.2280
1	7494	127146766	6	127146700	127146832	evm.model.chr1.4855
1	4148	67914186.5	6	67914114	67914259	evm.model.chr1.2222
1	4148	133147006.5	6	133146951	133147062	evm.model.chr1.5096
1	4163	126142887	6	126141626	126144148	evm.model.chr1.4730
1	4163	72697742	6	72696472	72699012	evm.model.chr1.2449
1	7004	123036644.5	6	123036402	123036887	evm.model.chr1.4757
1	7004	73782041.5	6	73781799	73782284	evm.model.chr1.2490
3	8731	15114881.5	6	15114795	15114968	evm.model.chr4.679
2	271	43880779	6	43880344	43881214	evm.model.chr2.1167.1
1	271	65178534.5	6	65178167	65178902	evm.model.chr1.2098
6	271	50459973	6	50459832	50460114	evm.model.chr3.1847
2	271	44409942.5	6	44409788	44410097	evm.model.chr2.1189
6	271	50070681	6	50070246	50071116	evm.model.chr3.1836
1	271	135143702	6	135143336	135144068	evm.model.chr1.5166.1
1	273	73204768	6	73204632	73204904	evm.model.chr1.2467
1	273	125612612.5	6	125612485	125612740	evm.model.chr1.4710
1	11399	98580364	6	98580112	98580616	evm.model.chr1.3550
2	10842	110718194	6	110717893	110718495	evm.model.chr2.4318
1	2324	74039489.5	6	74039295	74039684	evm.model.chr1.2499
1	2324	123069888	6	123069578	123070198	evm.model.chr1.4761
1	9884	123489849	6	123489107	123490591	evm.model.chr1.4780
1	9884	74443918.5	6	74443220	74444617	evm.model.chr1.2527
1	11425	83818582.5	6	83818382	83818783	evm.model.chr1.2967
1	6223	123646414.5	6	123646165	123646664	evm.model.chr1.4789
1	6223	74858356.5	6	74858110	74858603	evm.model.chr1.2546
8	11007	29262108.5	6	29261374	29262843	evm.model.chr7.1351
1	9882	126943497.5	6	126942949	126944046	evm.model.chr1.4849.1.1
1	9882	72059053.5	6	72058550	72059557	evm.model.chr1.2414.1
1	6221	141183984.5	6	141183886	141184083	evm.model.chr1.5439.1
1	8600	124134194	6	124134118	124134270	evm.model.chr1.4809
1	8600	74955958.5	6	74955884	74956033	evm.model.chr1.2549.1
1	11337	63910943.5	6	63910908	63910979	evm.model.chr1.2041.2
5	1186	35291133	6	35289257	35293009	evm.model.chr6.1645
5	1186	35541993.5	6	35541436	35542551	evm.model.chr6.1660
1	1186	85835164.5	6	85833377	85836952	evm.model.chr1.3039
1	4056	122442001.5	6	122441928	122442075	evm.model.chr1.4653
1	4054	121977192.5	6	121977100	121977285	evm.model.chr1.4637
1	4175	119478161.5	6	119478042	119478281	evm.model.chr1.4531
1	11429	196237521	6	196237466	196237576	evm.model.chr1.7660
1	4052	76705437	6	76705372	76705502	evm.model.chr1.2644
1	4052	121597525	6	121597445	121597605	evm.model.chr1.4619.2
1	4052	121597113	6	121597048	121597178	evm.model.chr1.4619.1
3	209	25485013.5	6	25484614	25485413	evm.model.chr4.1222
4	209	3917958.5	6	3917551	3918366	evm.model.chr5.141
1	1978	76445496	6	76445186	76445806	evm.model.chr1.2635
5	4046	34582986	6	34582854	34583118	evm.model.chr6.1603.1
4	25	75406872.5	6	75406408	75407337	evm.model.chr5.3077
6	10120	33592821	6	33592352	33593290	evm.model.chr3.1101
1	213	121160997	6	121160633	121161361	evm.model.chr1.4607
1	213	77046214.5	6	77045858	77046571	evm.model.chr1.2667
1	11351	65845857.5	6	65845822	65845893	tRNA_0218
1	7007	63486418.5	6	63486068	63486769	evm.model.chr1.2022.1
1	2359	78005344	6	78004989	78005699	evm.model.chr1.2713
1	2359	119697297.5	6	119696917	119697678	evm.model.chr1.4545
8	10379	1026676	6	1026636	1026716	evm.model.chr7.43
1	2357	132327218	6	132327200	132327236	evm.model.chr1.5059
1	219	78124321	6	78124245	78124397	evm.model.chr1.2719.1
1	219	78124321	6	78124245	78124397	evm.model.chr1.2719
1	220	119510688.5	6	119509567	119511810	evm.model.chr1.4533
1	220	119531800.5	6	119531717	119531884	evm.model.chr1.4535
1	220	78318268	6	78318055	78318481	evm.model.chr1.2730
1	220	78305482.5	6	78305399	78305566	evm.model.chr1.2729
1	220	78379287.5	6	78378889	78379686	evm.model.chr1.2736
1	2013	120027110.5	6	120026970	120027251	evm.model.chr1.4557
1	2013	120000726.5	6	120000592	120000861	evm.model.chr1.4556
1	2013	77780241.5	6	77780107	77780376	evm.model.chr1.2702
1	2013	77744561.5	6	77744421	77744702	evm.model.chr1.2701
1	11350	65603893.5	6	65603781	65604006	evm.model.chr1.2118
5	1958	3816557.5	6	3816456	3816659	evm.model.chr6.206
1	1958	67420930.5	6	67420817	67421044	evm.model.chr1.2199
1	1958	78994188.5	6	78994054	78994323	evm.model.chr1.2764
1	1958	132728647	6	132728535	132728759	evm.model.chr1.5081
1	1958	67606573	6	67606470	67606676	evm.model.chr1.2208
1	438	118435765.5	6	118434902	118436629	evm.model.chr1.4461
1	438	15828818	6	15827881	15829755	evm.model.chr1.559
1	4166	126332445	6	126332318	126332572	evm.model.chr1.4741
4	7965	3798930.5	6	3798818	3799043	evm.model.chr5.135
1	4002	86030517	7	86030233	86030801	evm.model.chr1.3049.1
5	4002	35391099	7	35390827	35391371	evm.model.chr6.1650
5	3682	24819353.5	7	24819319	24819388	evm.model.chr6.1145
5	4001	29668233.5	7	29667598	29668869	evm.model.chr6.1367
1	10210	81969217.5	7	81969184	81969251	evm.model.chr1.2888
5	10210	38393516	7	38393484	38393548	evm.model.chr6.1768.1
1	4045	103433537	7	103433359	103433715	evm.model.chr1.3758
5	4045	34471680	7	34471508	34471852	evm.model.chr6.1608
5	7306	33618667	7	33618408	33618926	evm.model.chr6.1574
1	7306	102831407	7	102831184	102831630	evm.model.chr1.3750.1
5	5672	33439257	7	33439061	33439453	evm.model.chr6.1564
1	1180	95396247	7	95395757	95396737	evm.model.chr1.3449
5	1180	19081899.5	7	19081408	19082391	evm.model.chr6.872
5	7356	33726654	7	33726410	33726898	evm.model.chr6.1577
1	7304	159535055.5	7	159534207	159535904	evm.model.chr1.6148.1
4	7304	7263890	7	7263770	7264010	evm.model.chr5.289
2	9613	68020373.5	7	68020274	68020473	evm.model.chr2.2324
6	5663	9439969.5	7	9439934	9440005	evm.model.chr3.379.1
5	3838	32115999.5	7	32115831	32116168	evm.model.chr6.1499
1	3840	100679292	7	100679255	100679329	evm.model.chr1.3638
5	3840	31984211	7	31984174	31984248	evm.model.chr6.1488.1
5	6880	32071312	7	32071263	32071361	evm.model.chr6.1497
1	6880	100821677.5	7	100821576	100821779	evm.model.chr1.3628
1	3842	100616468.5	7	100616183	100616754	evm.model.chr1.3641.3.1
5	967	22375909	7	22375542	22376276	evm.model.chr6.1022
1	967	90547020.5	7	90546610	90547431	evm.model.chr1.3287
1	967	90558417.5	7	90557875	90558960	evm.model.chr1.3286
5	967	22366659.5	7	22366105	22367214	evm.model.chr6.1021
5	5660	27434570.5	7	27434387	27434754	evm.model.chr6.1260
6	5661	11064251	7	11064223	11064279	evm.model.chr3.426.1
1	10959	28551441.5	7	28551403	28551480	evm.model.chr1.937.1.1
5	10959	50704462.5	7	50704424	50704501	evm.model.chr6.2218.1
3	8956	48297691	7	48297504	48297878	evm.model.chr4.1704
5	8946	28359875	7	28359736	28360014	evm.model.chr6.1306
5	3789	13813573	7	13812235	13814911	evm.model.chr6.618
5	985	13032965.5	7	13032866	13033065	evm.model.chr6.572.1
1	985	109051626.5	7	109051527	109051726	evm.model.chr1.4003
1	4487	108370355	7	108370153	108370557	evm.model.chr1.3974
5	4487	13734405	7	13734200	13734610	evm.model.chr6.609
6	4486	8544442.5	7	8543225	8545660	evm.model.chr3.343
5	4486	4685421.5	7	4685170	4685673	evm.model.chr6.263
5	4389	12982432	7	12982374	12982490	evm.model.chr6.568
1	4389	109131642	7	109131584	109131700	evm.model.chr1.4006.1
1	4389	109131642	7	109131584	109131700	evm.model.chr1.4006.2
5	4485	4772839.5	7	4772668	4773011	evm.model.chr6.267.1
5	4466	13104946	7	13104753	13105139	evm.model.chr6.574.1
6	5639	10395417.5	7	10395279	10395556	evm.model.chr3.397
1	1131	111527705	7	111527211	111528199	evm.model.chr1.4088
5	1131	10332490.5	7	10332115	10332866	evm.model.chr1.4131
5	5544	10359309.5	7	10358925	10359694	evm.model.chr1.4132
1	5544	111585931.5	7	111585559	111586304	evm.model.chr1.4089
5	5542	9067671.5	7	9067491	9067852	evm.model.chr6.501
5	1050	23423075.5	7	23422961	23423190	evm.model.chr6.1076
1	1050	107264436.5	7	107264319	107264554	evm.model.chr1.3919
1	3759	106575356	7	106575239	106575473	evm.model.chr1.3893.7
1	1085	107557654	7	107557463	107557845	evm.model.chr1.3935
5	1085	23306759	7	23306568	23306950	evm.model.chr6.1068.1
5	1085	42685635.5	7	42685290	42685981	evm.model.chr6.1939
5	1085	30050235	7	30050127	30050343	evm.model.chr6.1378
4	6852	72855043.5	7	72854107	72855980	evm.model.chr5.2926.1
6	7174	12007116.5	7	12007012	12007221	evm.model.chr3.458
5	7174	29561292	7	29561192	29561392	evm.model.chr6.1364
1	1086	107604409.5	7	107604351	107604468	evm.model.chr1.3938
5	1087	23193710.5	7	23193549	23193872	evm.model.chr6.1062
5	4548	6683900	7	6683692	6684108	evm.model.chr6.355
1	3765	108195708	7	108195561	108195855	evm.model.chr1.3967.1
5	3765	22806036	7	22805886	22806186	evm.model.chr6.1045
5	3732	22755540	7	22755421	22755659	evm.model.chr6.1043.1
1	3732	89854287	7	89854168	89854406	evm.model.chr1.3223.1
1	965	186598288.5	7	186598209	186598368	evm.model.chr1.7222
5	3766	22727165.5	7	22727106	22727225	evm.model.chr6.1042.1
5	3766	22728931	7	22728474	22729388	evm.model.chr6.1042
1	3766	89886871	7	89886657	89887085	evm.model.chr1.3225
5	1090	22465496	7	22465373	22465619	evm.model.chr6.1027
1	1091	90404168	7	90404032	90404304	evm.model.chr1.3243
5	1091	22602550	7	22602507	22602593	evm.model.chr6.1035
5	3768	22332764.5	7	22332648	22332881	evm.model.chr6.1019.1
6	970	2023013.5	7	2022778	2023249	evm.model.chr3.90
1	970	111680970	7	111680724	111681216	evm.model.chr1.4091
5	970	10389160	7	10388914	10389406	evm.model.chr1.4133
1	970	87060933	7	87060701	87061165	evm.model.chr1.3078
5	970	31372412.5	7	31372179	31372646	evm.model.chr6.1457
1	4531	92133069	7	92133030	92133108	evm.model.chr1.3296
5	7128	6794830	7	6794694	6794966	evm.model.chr6.362
5	8950	25372750	7	25372672	25372828	evm.model.chr6.1196.1
6	11515	963498	7	962897	964099	evm.model.chr3.43
8	10808	6037744.5	8	6037457	6038032	evm.model.chr7.262
6	10808	63249743	8	63249481	63250005	evm.model.chr3.2511
1	3308	181392307.5	8	181391834	181392781	evm.model.chr1.7095.1
4	3307	4551397.5	8	4551092	4551703	evm.model.chr5.173
6	834	45862277	8	45862130	45862424	evm.model.chr3.1622
1	834	180111235.5	8	180110980	180111491	evm.model.chr1.7026
1	834	180316350	8	180316078	180316622	evm.model.chr1.7029
6	834	45946511	8	45946233	45946789	evm.model.chr3.1624
1	3180	181329069.5	8	181328901	181329238	evm.model.chr1.7164.1
1	3181	181399962	8	181399883	181400041	evm.model.chr1.7097.1
1	4307	201274699	8	201274637	201274761	evm.model.chr1.7830
3	4307	66121631	8	66121488	66121774	evm.model.chr4.2433
1	4307	201275005.5	8	201274900	201275111	evm.model.chr1.7830.1.1
1	4307	203277587.5	8	203277227	203277948	evm.model.chr1.7911
1	4307	168410179	8	168409840	168410518	evm.model.chr1.6563
6	869	40452375	8	40452011	40452739	evm.model.chr3.1374
4	4309	4694034.5	8	4693507	4694562	evm.model.chr5.182
1	4309	181559064.5	8	181558540	181559589	evm.model.chr1.7106
6	957	27337075	8	27336765	27337385	evm.model.chr3.857
6	957	27281886.5	8	27281179	27282594	evm.model.chr3.854
1	957	173822059.5	8	173821754	173822365	evm.model.chr1.6793
6	957	27199359	8	27199313	27199405	evm.model.chr3.851
1	957	173808475	8	173808429	173808521	evm.model.chr1.6791
1	4296	171619746.5	8	171619436	171620057	evm.model.chr1.6662.1
1	4296	171619746.5	8	171619436	171620057	evm.model.chr1.6662
7	4296	34092780.5	8	34092455	34093106	evm.model.chr8.880
4	4312	5308381.5	8	5308351	5308412	evm.model.chr5.212
1	4312	182589910.5	8	182589880	182589941	evm.model.chr1.7151
1	4311	181964587	8	181963833	181965341	evm.model.chr1.7127
1	3297	180977006	8	180976909	180977103	evm.model.chr1.7052
4	3299	5223545	8	5223444	5223646	evm.model.chr5.206
6	854	45990683.5	8	45990444	45990923	evm.model.chr3.1625.1.1
6	854	46031605.5	8	46030928	46032283	evm.model.chr3.1626
4	3301	4905026	8	4904767	4905285	evm.model.chr5.193.1
1	3300	182796387	8	182796226	182796548	evm.model.chr1.7159
4	3303	4772647.5	8	4772101	4773194	evm.model.chr5.187
4	3304	4573039.5	8	4572927	4573152	evm.model.chr5.175
1	4306	202842665	8	202842613	202842717	evm.model.chr1.7887
6	853	45024335	8	45024309	45024361	evm.model.chr3.1589
1	853	178981680	8	178981654	178981706	evm.model.chr1.6983
6	3176	29725889	8	29725805	29725973	evm.model.chr3.944.1
3	6743	69458081.5	8	69457713	69458450	evm.model.chr4.2612
6	3177	30656526	8	30656492	30656560	evm.model.chr3.987
1	3177	176499000	8	176498966	176499034	evm.model.chr1.6892
1	3178	181189394.5	8	181188874	181189915	evm.model.chr1.7172
6	3178	46429088.5	8	46428058	46430119	evm.model.chr3.1644
4	3179	4538133	8	4537313	4538953	evm.model.chr5.172
6	3179	46521390.5	8	46521304	46521477	evm.model.chr3.1650
3	8869	69394775.5	8	69394557	69394994	evm.model.chr4.2599.1
4	3162	4825808	8	4825675	4825941	evm.model.chr5.189
4	3163	4886795.5	8	4886744	4886847	evm.model.chr5.192
1	3164	181979307.5	8	181979046	181979569	evm.model.chr1.7128
4	3164	5044884	8	5044294	5045474	evm.model.chr5.197
1	6734	178421299.5	8	178420265	178422334	evm.model.chr1.6958
4	3166	5276841	8	5276673	5277009	evm.model.chr5.211
1	3166	182651456	8	182650480	182652432	evm.model.chr1.7153
1	9473	190525829	8	190525684	190525974	evm.model.chr1.7375.1
3	904	90310897	8	90310779	90311015	evm.model.chr4.3800
7	904	1476067	8	1474351	1477783	evm.model.chr8.52
5	904	7051409	8	7050931	7051887	evm.model.chr6.373
1	904	190999151.5	8	190998477	190999826	evm.model.chr1.7396.1
5	904	11919900.5	8	11919831	11919970	evm.model.chr1.4150.1
5	904	12557259.5	8	12557190	12557329	evm.model.chr6.472.3
6	904	36714040.5	8	36713366	36714715	evm.model.chr3.1233.1
5	904	12557259.5	8	12557190	12557329	evm.model.chr6.472.1
4	904	71585235.5	8	71585195	71585276	evm.model.chr5.2868
4	904	71415959	8	71415866	71416052	evm.model.chr5.2855.2
7	904	924736	8	923395	926077	evm.model.chr8.32
1	904	114505418.5	8	114505344	114505493	evm.model.chr1.4293.1
4	904	71345526	8	71345330	71345722	evm.model.chr5.2850.2
4	904	71584806	8	71584777	71584835	evm.model.chr5.2868.1
4	4317	5909572	8	5909526	5909618	evm.model.chr5.229.1
1	4317	180802747.5	8	180802688	180802807	evm.model.chr1.7048.2
1	4317	180803658	8	180803030	180804286	evm.model.chr1.7048.1
1	3139	174578553	8	174578336	174578770	evm.model.chr1.6830.3
6	3139	28326707.5	8	28326492	28326923	evm.model.chr3.896
3	10329	65171364.5	8	65171308	65171421	evm.model.chr4.2394
1	825	168770570	8	168770455	168770685	evm.model.chr1.6547.1
3	825	65553290	8	65553175	65553405	evm.model.chr4.2410.10
4	4318	5986226	8	5986148	5986304	evm.model.chr5.233.1
4	4316	5811993	8	5811782	5812204	evm.model.chr5.227
6	905	34833040.5	8	34832431	34833650	evm.model.chr3.1141
1	905	193036628.5	8	193036025	193037232	evm.model.chr1.7516
4	4315	5547515.5	8	5547360	5547671	evm.model.chr5.219
1	4315	182230205	8	182230048	182230362	evm.model.chr1.7133
1	4314	182321551	8	182321274	182321828	evm.model.chr1.7138.1
4	4314	5387878.5	8	5387555	5388202	evm.model.chr5.216
6	964	41011903	8	41011833	41011973	evm.model.chr3.1407.1
1	3296	180717398.5	8	180717135	180717662	evm.model.chr1.7045
4	3296	5980310	8	5980280	5980340	evm.model.chr5.232
1	6759	197862413	8	197862121	197862705	evm.model.chr1.7729
1	3298	182339995.5	8	182339963	182340028	evm.model.chr1.7140
1	870	187351565	8	187351547	187351583	evm.model.chr1.7250
4	958	6230950	8	6230292	6231608	evm.model.chr5.242
4	959	5624815.5	8	5624663	5624968	evm.model.chr5.221
1	959	182129813	8	182128660	182130966	evm.model.chr1.7129
4	3302	4769448	8	4769003	4769893	evm.model.chr5.186
4	3305	4561745	8	4561608	4561882	evm.model.chr5.174.1
6	3309	46307946.5	8	46307673	46308220	evm.model.chr3.1643
1	6696	169887575	8	169887460	169887690	evm.model.chr1.6584
4	4321	6082997.5	8	6082962	6083033	evm.model.chr5.237
1	4321	180600341.5	8	180600306	180600377	evm.model.chr1.7036
1	3314	179784938	8	179784850	179785026	evm.model.chr1.7011.1
1	6770	176279323	8	176278692	176279954	evm.model.chr1.6883
6	6770	30445042.5	8	30444395	30445690	evm.model.chr3.977
1	10298	178831701.5	8	178831672	178831731	evm.model.chr1.6973
3	946	67171136	8	67171081	67171191	evm.model.chr4.2485.1
1	946	202786895	8	202786843	202786947	evm.model.chr1.7884
6	7027	29533221	8	29533179	29533263	evm.model.chr3.935.1
1	7027	175653757	8	175653715	175653799	evm.model.chr1.6864
6	8037	44870714	8	44870628	44870800	evm.model.chr3.1580
3	2794	6882559	9	6882387	6882731	evm.model.chr4.376.1
3	2795	6775767.5	9	6775673	6775862	evm.model.chr4.367
4	2795	14384469.5	9	14384375	14384564	evm.model.chr5.693.1
3	7744	10981811	9	10981635	10981987	evm.model.chr4.539
4	7744	10669251	9	10669079	10669423	evm.model.chr5.526
3	7331	57333312	9	57333216	57333408	evm.model.chr4.2048
4	5558	11433096	9	11433030	11433162	evm.model.chr5.561.1
3	5558	10306499	9	10306433	10306565	evm.model.chr4.499.1
4	5559	12239982.5	9	12239908	12240057	evm.model.chr5.592
3	5559	8792263.5	9	8792171	8792356	evm.model.chr4.456.1
1	9224	50486757	9	50486658	50486856	evm.model.chr1.1497
3	774	12777228	9	12777209	12777247	evm.model.chr4.597
4	774	9347081	9	9347062	9347100	evm.model.chr5.474
4	5104	13521129.5	9	13521022	13521237	evm.model.chr5.654.1
3	5104	7671936.5	9	7671829	7672044	evm.model.chr4.414.1
4	10194	78189040	9	78188983	78189097	evm.model.chr5.3238
4	2990	13763060	9	13762813	13763307	evm.model.chr5.667.3
4	2991	13753197	9	13753086	13753308	evm.model.chr5.665
4	776	14130864.5	9	14130655	14131074	evm.model.chr5.684
3	7332	5058811	9	5058520	5059102	evm.model.chr4.299
3	10174	70215059.5	9	70214847	70215272	evm.model.chr4.2648.1
3	7333	8596526	9	8596453	8596599	evm.model.chr4.449
4	7333	12434588.5	9	12434514	12434663	evm.model.chr5.601
4	11477	66538336	9	66538255	66538417	evm.model.chr5.2569.1
3	5096	6126815	9	6126748	6126882	evm.model.chr4.347.1
6	753	61260643.5	9	61260056	61261231	evm.model.chr3.2342
3	753	866587.5	9	865997	867178	evm.model.chr4.76.1
2	753	55341649.5	9	55341062	55342237	evm.model.chr2.1712
4	753	24058619.5	9	24058029	24059210	evm.model.chr5.1061
3	754	6710080	9	6709842	6710318	evm.model.chr4.363
4	754	14471821	9	14470611	14473031	evm.model.chr5.697
1	5450	50740234.5	9	50739938	50740531	evm.model.chr1.1508
3	5568	6814784.5	9	6814702	6814867	evm.model.chr4.372
4	1317	15313862.5	9	15313807	15313918	evm.model.chr5.744.1
3	1317	5753194	9	5753071	5753317	evm.model.chr4.331
4	5518	14407272	9	14407217	14407327	evm.model.chr5.695
3	7315	49638626.5	9	49638505	49638748	evm.model.chr4.1755.1
1	7315	143688277.5	9	143688156	143688399	evm.model.chr1.5531
2	9993	52709966.5	9	52709739	52710194	evm.model.chr2.1476
4	9995	17114471.5	9	17114217	17114726	evm.model.chr5.812
3	9995	4662691	9	4662420	4662962	evm.model.chr4.279
3	5521	5300538.5	9	5300504	5300573	evm.model.chr4.316.2
3	5521	5300546.5	9	5300520	5300573	evm.model.chr4.316.1
3	5521	5300538.5	9	5300504	5300573	evm.model.chr4.316
3	7330	47617883.5	9	47617299	47618468	evm.model.chr4.1680
4	786	18184814	9	18184763	18184865	evm.model.chr5.854
4	5519	15675469.5	9	15675017	15675922	evm.model.chr5.761.1
4	1313	16546891.5	9	16546620	16547163	evm.model.chr5.785
3	1313	5153335	9	5153065	5153605	evm.model.chr4.305
4	4928	10549217	9	10549096	10549338	evm.model.chr5.522
3	4928	11102588.5	9	11102469	11102708	evm.model.chr4.543.1
3	8267	6290347	9	6290304	6290390	evm.model.chr4.353.1
3	1314	5273386.5	9	5273243	5273530	evm.model.chr4.315
1	5091	145768153	9	145768084	145768222	evm.model.chr1.5587
3	5091	51181036	9	51180967	51181105	evm.model.chr4.1793
3	5092	5533395	9	5533265	5533525	evm.model.chr4.325
4	10175	80182900	9	80182782	80183018	evm.model.chr5.3360
3	10175	97968424.5	9	97968296	97968553	evm.model.chr4.4250
4	748	27249088	9	27248998	27249178	evm.model.chr5.1196
3	752	749913.5	9	749718	750109	evm.model.chr4.71
4	752	24103010.5	9	24102803	24103218	evm.model.chr5.1063
1	3021	154598923.5	9	154598771	154599076	evm.model.chr1.5972
3	5563	8236623.5	9	8236511	8236736	evm.model.chr4.428.1
4	5562	14164133	9	14164015	14164251	evm.model.chr5.686
3	5562	50848	9	50226	51470	evm.model.chr4.2.1
4	5562	20469111	9	20469032	20469190	evm.model.chr5.945
4	7345	19972839	9	19972688	19972990	evm.model.chr5.927
3	1282	9201564.5	9	9200650	9202479	evm.model.chr4.469
4	1282	11979035.5	9	11978966	11979105	evm.model.chr5.583
4	4950	13126499.5	9	13126398	13126601	evm.model.chr5.637
4	1318	15230093.5	9	15230008	15230179	evm.model.chr5.735
3	1318	5794034.5	9	5793949	5794120	evm.model.chr4.334
3	1318	5832453.5	9	5832368	5832539	evm.model.chr4.336
1	4948	143166134.5	9	143166076	143166193	evm.model.chr1.5523
3	5511	7508198.5	9	7508127	7508270	evm.model.chr4.406.3
4	5511	13246622.5	9	13246512	13246733	evm.model.chr5.645
3	5511	7514631.5	9	7514605	7514658	evm.model.chr4.406.2
3	7334	7365755	9	7365677	7365833	evm.model.chr4.399
4	3010	7341356.5	9	7341327	7341386	evm.model.chr5.292
4	2792	21952976.5	9	21952912	21953041	evm.model.chr5.1006.1
7	10464	33401411.5	9	33401007	33401816	evm.model.chr8.847
2	5272	98909715	10	98909660	98909770	evm.model.chr2.3766
2	510	58658944.5	10	58658909	58658980	evm.model.chr2.2074.3
2	510	58658944.5	10	58658909	58658980	evm.model.chr2.2074.1
2	510	58658944.5	10	58658909	58658980	evm.model.chr2.2074
2	510	98993254.5	10	98993219	98993290	evm.model.chr2.3758.1
2	510	58658944.5	10	58658909	58658980	evm.model.chr2.2074.2
2	2506	107715169.5	10	107715011	107715328	evm.model.chr2.4149
5	6550	46239825.5	10	46239383	46240268	evm.model.chr6.2097
1	6550	24462107	10	24461689	24462525	evm.model.chr1.807
2	513	59075383	10	59074740	59076026	evm.model.chr2.2047
2	513	59135215.5	10	59134631	59135800	evm.model.chr2.2042
2	513	39411905	10	39411526	39412284	evm.model.chr2.3731
2	513	39320011.5	10	39319472	39320551	evm.model.chr2.3735
2	514	59187736	10	59187420	59188052	evm.model.chr2.2035
2	5330	59025534.5	10	59025224	59025845	evm.model.chr2.2050
2	517	39896248	10	39895962	39896534	evm.model.chr2.3695
2	517	59816810.5	10	59816340	59817281	evm.model.chr2.1981
1	517	151555344	10	151555025	151555663	evm.model.chr1.5828
6	2628	50686949	10	50686870	50687028	evm.model.chr3.1855
2	9990	1904666	10	1904002	1905330	evm.model.chr2.72.1
2	519	98820494.5	10	98820234	98820755	evm.model.chr2.3691
2	519	60001004	10	60000745	60001263	evm.model.chr2.1976
2	2512	98724341	10	98724132	98724550	evm.model.chr2.3687
1	11433	189666835	10	189666297	189667373	evm.model.chr1.7339
2	5855	60460114.5	10	60460036	60460193	evm.model.chr2.1959
2	5855	98380394.5	10	98380316	98380473	evm.model.chr2.3667
2	5856	60598783	10	60597537	60600029	evm.model.chr2.1953
2	5856	60471769	10	60471648	60471890	evm.model.chr2.1958.1
2	5856	98186104.5	10	98185982	98186227	evm.model.chr2.3663
2	5856	98143732.5	10	98142503	98144962	evm.model.chr2.3661
2	588	98534035	10	98533980	98534090	evm.model.chr2.3679
2	588	60260309	10	60260254	60260364	evm.model.chr2.1968.1
2	588	98513850	10	98513785	98513915	evm.model.chr2.3678.2
2	588	60261115	10	60260997	60261233	evm.model.chr2.1968.2
2	588	98520486	10	98520377	98520595	evm.model.chr2.3678.1
2	588	60300986	10	60300921	60301051	evm.model.chr2.1966.1
2	5857	98108232	10	98107913	98108551	evm.model.chr2.3658
2	9287	3541181	10	3540970	3541392	evm.model.chr2.162
2	1381	97754984	10	97754897	97755071	evm.model.chr2.3639
2	1382	97583045	10	97581772	97584318	evm.model.chr2.3629
2	1382	61250812.5	10	61249565	61252060	evm.model.chr2.1915
2	5858	60788129	10	60787324	60788934	evm.model.chr2.1942
2	5860	97469823	10	97469767	97469879	evm.model.chr2.3622
2	5860	61478333	10	61478277	61478389	evm.model.chr2.1907
2	603	111676069	10	111675987	111676151	evm.model.chr2.4362
2	1384	61328609.5	10	61328569	61328650	evm.model.chr2.1911
2	1384	97534334.5	10	97534294	97534375	evm.model.chr2.3625
2	5868	97102518.5	10	97102393	97102644	evm.model.chr2.3600
2	5868	61822244.5	10	61822119	61822370	evm.model.chr2.1884
2	5872	62044454.5	10	62044376	62044533	evm.model.chr2.1876
2	5873	96672835.5	10	96672779	96672892	evm.model.chr2.3584
1	9901	54415476	10	54415456	54415496	evm.model.chr1.1648
2	5275	58450283.5	10	58450104	58450463	evm.model.chr2.1857
2	5275	96388510	10	96388065	96388955	evm.model.chr2.3567
2	5895	106406573.5	10	106406234	106406913	evm.model.chr2.4096.1
3	5895	19678224.5	10	19677888	19678561	evm.model.chr2.2307
2	612	95524656	10	95524450	95524862	evm.model.chr2.3515
2	613	95417777	10	95417326	95418228	evm.model.chr2.3511
5	613	80885827.5	10	80885742	80885913	evm.model.chr6.3226.1
2	2533	95335939	10	95335370	95336508	evm.model.chr2.3507.1.1
2	6568	103210806.5	10	103210773	103210840	evm.model.chr2.3898
1	466	69965239	10	69965067	69965411	evm.model.chr1.2313
1	466	70492130.5	10	70491954	70492307	evm.model.chr1.2332
1	466	129057735.5	10	129057562	129057909	evm.model.chr1.4948
6	467	49742021.5	10	49741933	49742110	evm.model.chr3.1816
1	467	69187317.5	10	69187229	69187406	evm.model.chr1.2270
5	467	5445322	10	5445229	5445415	evm.model.chr6.302
1	467	130047125.5	10	130047037	130047214	evm.model.chr1.4977
5	6030	81748498.5	10	81748277	81748720	evm.model.chr6.3243.1
2	6030	111681948	10	111681674	111682222	evm.model.chr2.4363
2	6031	112806293.5	10	112806000	112806587	evm.model.chr2.4417.1
2	470	67497549.5	10	67496344	67498755	evm.model.chr2.2224
2	2534	95254865.5	10	95254605	95255126	evm.model.chr2.3502.1
2	614	95319389.5	10	95319342	95319437	evm.model.chr2.3506.1
2	5898	95545987.5	10	95545853	95546122	evm.model.chr2.3516
2	611	95860405.5	10	95860373	95860438	evm.model.chr2.3531
4	5938	72789833.5	10	72789534	72790133	evm.model.chr5.2922.2
5	5938	81650269.5	10	81649934	81650605	evm.model.chr6.3238
7	7263	60156636	10	60156542	60156730	evm.model.chr8.1948.2
2	7263	654014	10	653968	654060	evm.model.chr2.27
2	7262	642115.5	10	642017	642214	evm.model.chr2.24
5	4497	8921852.5	11	8921748	8921957	evm.model.chr6.493
1	1226	113968771.5	11	113968705	113968838	evm.model.chr1.4277
5	1226	7350131.5	11	7349974	7350289	evm.model.chr6.391.1
5	1126	12413862	11	12413832	12413892	evm.model.chr6.478
5	7353	32388383.5	11	32388159	32388608	evm.model.chr6.1516
5	7352	32180979.5	11	32180886	32181073	evm.model.chr6.1505
5	1124	12161243	11	12161091	12161395	evm.model.chr1.4142.1
5	1124	12161243	11	12161091	12161395	evm.model.chr1.4142
5	1124	8891930.5	11	8891780	8892081	evm.model.chr6.461.1
5	4411	22573154.5	11	22573120	22573189	evm.model.chr6.1034
5	4541	11827955	11	11827858	11828052	evm.model.chr1.4154
1	9072	174527857	11	174527736	174527978	evm.model.chr1.6825.1
5	1121	8338747.5	11	8338231	8339264	evm.model.chr6.437
1	1121	112217802.5	11	112217343	112218262	evm.model.chr1.4211
5	5650	8381386.5	11	8381273	8381500	evm.model.chr6.440
1	1120	112266285	11	112266249	112266321	evm.model.chr1.4214
5	1120	8297777	11	8297741	8297813	evm.model.chr6.435.1
1	5649	112187072.5	11	112186963	112187182	evm.model.chr1.4209.2
5	5649	8348833.5	11	8348724	8348943	evm.model.chr6.438.4
1	5649	112187023	11	112186963	112187083	evm.model.chr1.4209
5	5649	8348833.5	11	8348724	8348943	evm.model.chr6.438.1
5	5648	7853118.5	11	7852432	7853805	evm.model.chr6.420
1	5648	112570715.5	11	112570524	112570907	evm.model.chr1.4230
1	5647	112697638	11	112697520	112697756	evm.model.chr1.4236
3	7309	56253088	11	56253048	56253128	evm.model.chr4.2013.1
1	7309	151059606	11	151059121	151060091	evm.model.chr1.5845
1	7309	151035594	11	151035554	151035634	evm.model.chr1.5846.1
1	5645	109370137	11	109370094	109370180	evm.model.chr1.4013
3	5587	140411	11	140173	140649	evm.model.chr4.8
4	5587	22541509.5	11	22541273	22541746	evm.model.chr5.1027.1
5	7124	910938.5	11	910874	911003	evm.model.chr6.44
1	4516	112042658	11	112042561	112042755	evm.model.chr1.4201.1
5	4516	8434658.5	11	8434554	8434763	evm.model.chr6.443
1	4516	112042658	11	112042561	112042755	evm.model.chr1.4201
5	1220	12380750.5	11	12380550	12380951	evm.model.chr6.480
5	1220	12608532	11	12608380	12608684	evm.model.chr6.468
5	1220	12668517	11	12668054	12668980	evm.model.chr6.464
5	1220	11994232.5	11	11994073	11994392	evm.model.chr1.4147
1	4515	111904254	11	111904224	111904284	evm.model.chr1.4196
1	4515	111904254	11	111904224	111904284	evm.model.chr1.4196.1
5	1035	8678494	11	8678475	8678513	evm.model.chr6.452
1	1035	111891846	11	111891827	111891865	evm.model.chr1.4195
5	1218	15089391.5	11	15089203	15089580	evm.model.chr6.660.1
5	4540	12351321.5	11	12351172	12351471	evm.model.chr6.483
1	4539	109923041	11	109922975	109923107	evm.model.chr6.1406
5	4495	9053777	11	9053734	9053820	evm.model.chr6.500.1
5	4493	2555835	11	2555745	2555925	evm.model.chr6.143
5	4431	9414985	11	9414778	9415192	evm.model.chr6.519.1
5	3633	1397845.5	11	1396976	1398715	evm.model.chr6.72
5	3634	10856619.5	11	10856539	10856700	evm.model.chr6.541
5	3634	9397712.5	11	9397632	9397793	evm.model.chr6.518
5	1129	9276842.5	11	9276789	9276896	evm.model.chr6.508
5	1129	11045052.5	11	11044999	11045106	evm.model.chr6.550
5	5543	10946983.5	11	10946910	10947057	evm.model.chr6.544.1
5	1130	10627360.5	11	10626551	10628170	evm.model.chr6.537
5	1130	9505975	11	9505167	9506783	evm.model.chr6.522
5	3852	2364889	11	2364789	2364989	evm.model.chr6.128
1	1132	111353412.5	11	111352712	111354113	evm.model.chr1.4080
5	1132	10227021.5	11	10226512	10227531	evm.model.chr1.4124
5	3854	10220512.5	11	10220408	10220617	evm.model.chr1.4123
7	979	27455216.5	11	27455002	27455431	evm.model.chr8.673
5	979	29268307	11	29267666	29268948	evm.model.chr6.1350.1
5	979	37083420	11	37083133	37083707	evm.model.chr6.1739.2
2	979	113183984.5	11	113183687	113184282	evm.model.chr2.4443
5	979	80328590	11	80328315	80328865	evm.model.chr6.3200
1	979	5059382.5	11	5059034	5059731	evm.model.chr1.189.1
5	4459	27526202	11	27525919	27526485	evm.model.chr6.1284
1	1215	110881384.5	11	110881235	110881534	evm.model.chr1.4060
5	1215	9930782.5	11	9930633	9930932	evm.model.chr1.4110.1
5	5641	10137274	11	10137102	10137446	evm.model.chr1.4119
5	5546	10261252.5	11	10261189	10261316	evm.model.chr1.4127.1
5	1135	9668952	11	9668678	9669226	evm.model.chr1.4097.1
1	1135	111222100.5	11	111221825	111222376	evm.model.chr1.4073
5	1135	9668952	11	9668678	9669226	evm.model.chr1.4097
5	1137	13527829.5	11	13527521	13528138	evm.model.chr6.594
5	3611	13548777.5	11	13548391	13549164	evm.model.chr6.596
5	3783	13581445	11	13581321	13581569	evm.model.chr6.598
5	3783	13115613.5	11	13115512	13115715	evm.model.chr6.575
5	3784	13474008.5	11	13473969	13474048	evm.model.chr6.591
1	3785	109076721	11	109076486	109076956	evm.model.chr1.4004.1
5	3786	12911050	11	12910949	12911151	evm.model.chr6.563
1	3787	108397671	11	108397586	108397756	evm.model.chr1.3975.1
5	3616	12864491.5	11	12864156	12864827	evm.model.chr6.560
1	6884	88071541	11	88071444	88071638	evm.model.chr1.3155
5	10154	38731873	11	38731434	38732312	evm.model.chr6.1751
1	10154	82207870	11	82207404	82208336	evm.model.chr1.2898
1	10748	99299320.5	11	99299140	99299501	evm.model.chr1.3552.2
6	11394	37119735.5	12	37119715	37119756	evm.model.chr3.1257
1	11394	190278300.5	12	190278226	190278375	evm.model.chr1.7389
6	1302	42312468.5	12	42312379	42312558	evm.model.chr3.1480.1
1	1302	154077683.5	12	154076694	154078673	evm.model.chr1.5951
1	1302	157481943	12	157481855	157482031	evm.model.chr1.6072.1
3	5480	11701424	12	11701327	11701521	evm.model.chr4.568
1	1304	157402411	12	157402360	157402462	evm.model.chr1.6065
6	4811	42544350.5	12	42543834	42544867	evm.model.chr3.1473
1	4811	157252874	12	157252306	157253442	evm.model.chr1.6061
1	5057	157751801.5	12	157751412	157752191	evm.model.chr1.6083
1	1332	156739859	12	156739799	156739919	evm.model.chr1.6042
6	1332	42832981.5	12	42832923	42833040	evm.model.chr3.1496.1
1	1332	156634096.5	12	156634038	156634155	evm.model.chr1.6037.1.1
6	1332	42798150	12	42798078	42798222	evm.model.chr3.1494
6	4814	43078553.5	12	43078454	43078653	evm.model.chr3.1504
1	4814	156014693.5	12	156014594	156014793	evm.model.chr1.6013
1	5059	156310436.5	12	156310341	156310532	evm.model.chr1.6023
6	5059	43030883	12	43030790	43030976	evm.model.chr3.1501.1
6	4816	43095581	12	43095330	43095832	evm.model.chr3.1505
1	4818	155873764.5	12	155873509	155874020	evm.model.chr1.6009
8	4818	14767451	12	14766662	14768240	evm.model.chr7.717
3	11040	67517263.5	12	67516667	67517860	evm.model.chr4.2504
1	11040	203556441	12	203555819	203557063	evm.model.chr1.7926
3	4821	58509444.5	12	58509341	58509548	evm.model.chr4.2088.1
3	4822	58181200.5	12	58180583	58181818	evm.model.chr4.2076.1
1	9977	1860724	12	1860374	1861074	evm.model.chr1.15.1
3	4823	58137742.5	12	58137077	58138408	evm.model.chr4.2074
1	4823	154876778.5	12	154876092	154877465	evm.model.chr1.5962
1	5065	154483910	12	154483792	154484028	evm.model.chr1.5968.1
1	5066	153693260.5	12	153692997	153693524	evm.model.chr1.5930.1
1	6615	158301360	12	158300528	158302192	evm.model.chr1.6111
7	6614	50187062	12	50187025	50187099	evm.model.chr8.1489
1	766	154543089.5	12	154542874	154543305	evm.model.chr1.5969.1.1
3	766	58090237	12	58090053	58090421	evm.model.chr4.2073
3	766	58067768	12	58067626	58067910	evm.model.chr4.2072
1	5612	152901524.5	12	152901345	152901704	evm.model.chr1.5907.2
2	11446	84792730	12	84792645	84792815	evm.model.chr2.2996.1
1	4829	152685718	12	152685621	152685815	evm.model.chr1.5898.2
3	2749	55802391.5	12	55802159	55802624	evm.model.chr4.1996.1
1	2749	151505749.5	12	151505693	151505806	evm.model.chr1.5831.2
3	2749	55802391.5	12	55802159	55802624	evm.model.chr4.1996
1	2749	151496451.5	12	151496231	151496672	evm.model.chr1.5831.1
4	3046	7594839	12	7594740	7594938	evm.model.chr5.308
1	3046	159765439.5	12	159765330	159765549	evm.model.chr1.6160
3	5412	51845492.5	12	51845254	51845731	evm.model.chr4.1823.1
1	5412	146815973	12	146815733	146816213	evm.model.chr1.5626
3	5412	51845473	12	51845254	51845692	evm.model.chr4.1823
3	2740	8888872	12	8888436	8889308	evm.model.chr4.460
3	2744	54272293	12	54272148	54272438	evm.model.chr4.1916.1
1	3032	148994276	12	148994055	148994497	evm.model.chr1.5751.1
3	5076	53348124.5	12	53347801	53348448	evm.model.chr4.1881
8	5077	13794480.5	12	13794358	13794603	evm.model.chr1.5713
8	5077	13765562.5	12	13765422	13765703	evm.model.chr1.5710
3	5077	53337790	12	53337651	53337929	evm.model.chr4.1880
3	10703	5111038.5	12	5110817	5111260	evm.model.chr4.302.1
8	1262	13450175	12	13449919	13450431	evm.model.chr1.5693
3	1262	53116994	12	53116744	53117244	evm.model.chr4.1869.1
1	1265	147759285	12	147759222	147759348	evm.model.chr1.5666
3	5601	53987473.5	12	53987382	53987565	evm.model.chr4.1906
3	1267	52596937.5	12	52596896	52596979	evm.model.chr4.1850
1	1267	147620047.5	12	147620006	147620089	evm.model.chr1.5661
1	5081	147606348	12	147605915	147606781	evm.model.chr1.5660
1	7215	150031331.5	12	150031056	150031607	evm.model.chr1.5784
3	7215	55421616	12	55421372	55421860	evm.model.chr4.1954
1	5087	146233037.5	12	146232819	146233256	evm.model.chr1.5605
3	5087	51498806	12	51498589	51499023	evm.model.chr4.1809
1	5088	146198718	12	146198564	146198872	evm.model.chr1.5603
1	5088	146198718	12	146198564	146198872	evm.model.chr1.5603.1
5	10706	19271565	12	19271183	19271947	evm.model.chr6.885
3	5621	50746871	12	50746701	50747041	evm.model.chr4.1781
1	5621	145561122	12	145560956	145561288	evm.model.chr1.5582
1	5621	145552401	12	145551773	145553029	evm.model.chr1.5582.1
1	1273	146755718	12	146755282	146756154	evm.model.chr1.5623
3	1273	51726692.5	12	51726291	51727094	evm.model.chr4.1817
1	5624	144771573	12	144771518	144771628	evm.model.chr1.5556.1
5	7311	7933399	12	7933359	7933439	evm.model.chr6.429.1
1	7311	112472546	12	112472251	112472841	evm.model.chr1.4224.1
1	7311	112472969	12	112472929	112473009	evm.model.chr1.4224
3	7312	49863697	12	49863557	49863837	evm.model.chr4.1764.1
1	7312	143893128	12	143892988	143893268	evm.model.chr1.5542
1	7313	143745231	12	143745159	143745303	evm.model.chr1.5535
3	7313	49710119	12	49710047	49710191	evm.model.chr4.1757.1
1	11052	142475329	12	142475278	142475380	evm.model.chr1.5499.1
3	11052	48722604	12	48722553	48722655	evm.model.chr4.1727
3	11051	48382863	12	48382782	48382944	evm.model.chr4.1709.1
1	11051	142259209.5	12	142259130	142259289	evm.model.chr1.5493
2	2599	46523096	13	46523040	46523152	evm.model.chr2.1263
6	2598	52143742.5	13	52142999	52144486	evm.model.chr3.1919
6	2598	52165531.5	13	52165394	52165669	evm.model.chr3.1920
2	5280	96010354	13	96010250	96010458	evm.model.chr2.3538
2	5278	96233937.5	13	96233629	96234246	evm.model.chr2.3556
2	5278	96200972.5	13	96200781	96201164	evm.model.chr2.3554
2	5278	96234991	13	96234951	96235031	evm.model.chr2.3557
2	6577	96708827.5	13	96708756	96708899	evm.model.chr2.3587
7	2677	46143413.5	13	46143174	46143653	evm.model.chr8.1302
2	2677	26183719	13	26183067	26184371	evm.model.chr2.821
2	6576	61270262.5	13	61270116	61270409	evm.model.chr2.1913
2	6576	97576700.5	13	97576551	97576850	evm.model.chr2.3628
2	537	61753909	13	61753689	61754129	evm.model.chr2.1891
2	537	97228801	13	97228581	97229021	evm.model.chr2.3605
2	7251	107681377.5	13	107681355	107681400	evm.model.chr2.4146.3
2	7251	107685880	13	107685791	107685969	evm.model.chr2.4146.2
2	5870	61954746.5	13	61954582	61954911	evm.model.chr2.1878.1
2	5867	61808226	13	61808124	61808328	evm.model.chr2.1887
2	5864	97312049.5	13	97311663	97312436	evm.model.chr2.3611
2	5864	61631282.5	13	61630974	61631591	evm.model.chr2.1898
2	5862	61541690	13	61541542	61541838	evm.model.chr2.1903
2	602	112981640.5	13	112980911	112982370	evm.model.chr2.4426
2	534	4490183	13	4489834	4490532	evm.model.chr2.195.1
2	6552	59359568	13	59358674	59360462	evm.model.chr2.2024.1
2	2517	60857821	13	60857610	60858032	evm.model.chr2.1937
6	5225	61158291.5	13	61158236	61158347	evm.model.chr3.2338
2	5225	65310720.5	13	65310665	65310776	evm.model.chr2.1707
2	2513	98701925.5	13	98701849	98702002	evm.model.chr2.3686
2	585	39856833.5	13	39856399	39857268	evm.model.chr2.3697
2	585	59750073	13	59749595	59750551	evm.model.chr2.1983
6	2509	56952527.5	13	56951622	56953433	evm.model.chr4.1965
1	2509	151819125	13	151818218	151820032	evm.model.chr1.5817.1
3	2509	55629914.5	13	55629531	55630298	evm.model.chr4.1963
2	583	39297813	13	39297752	39297874	evm.model.chr2.3737
2	2627	45089759.5	13	45089685	45089834	evm.model.chr2.1216
2	2507	58869890.5	13	58869660	58870121	evm.model.chr2.2058
2	5881	39563829.5	13	39563591	39564068	evm.model.chr2.3722
2	5880	59344021.5	13	59343944	59344099	evm.model.chr2.2027
2	9256	54455623	13	54455205	54456041	evm.model.chr2.1559
2	5877	59109901	13	59109752	59110050	evm.model.chr2.2044
2	5262	39473980	13	39473511	39474449	evm.model.chr2.3728
6	5259	56139122.5	13	56138971	56139274	evm.model.chr3.2128.1
2	512	39305294.5	13	39305256	39305333	evm.model.chr2.3736.2
2	5328	98937105	13	98936240	98937970	evm.model.chr2.3762
6	7376	50241170	13	50241106	50241234	evm.model.chr3.1842.1
2	7376	44212409	13	44212345	44212473	evm.model.chr2.1178
2	1368	98945184.5	13	98945136	98945233	evm.model.chr2.3760
2	1368	58618261.5	13	58618213	58618310	evm.model.chr2.2075.1
7	5271	59114646.5	13	59114386	59114907	evm.model.chr8.1885.1
2	5271	1735323	13	1734086	1736560	evm.model.chr2.66
2	573	5514904	13	5514714	5515094	evm.model.chr2.237
2	573	5517131	13	5516933	5517329	evm.model.chr2.238
7	573	57332919	13	57332760	57333078	evm.model.chr8.1776
2	5342	108033284	13	108032788	108033780	evm.model.chr2.4164
2	5175	109379291.5	13	109379230	109379353	evm.model.chr2.4238
2	501	109822880	13	109822815	109822945	evm.model.chr2.4270
3	2909	92167434.5	13	92167099	92167770	evm.model.chr4.3906.1
4	150	54943159	13	54943072	54943246	evm.model.chr5.1974
3	150	78035908	13	78035818	78035998	evm.model.chr4.3019
3	8938	81148328.5	13	81148164	81148493	evm.model.chr4.3297
3	3425	100121636	13	100121447	100121825	evm.model.chr4.4434.2
3	3425	100121636	13	100121447	100121825	evm.model.chr4.4434.1
4	3425	82286789.5	13	82286593	82286986	evm.model.chr5.3518
4	6837	54111169.5	13	54111120	54111219	evm.model.chr5.1933
4	3427	55192835.5	13	55192809	55192862	evm.model.chr5.1989
4	3429	55328279	13	55328029	55328529	evm.model.chr5.1992
1	3110	170847527.5	14	170847303	170847752	evm.model.chr1.6621.1
1	6733	178486321.5	14	178486220	178486423	evm.model.chr1.6960
1	6733	178486321.5	14	178486220	178486423	evm.model.chr1.6960.1
8	11390	2978191.5	14	2978012	2978371	evm.model.chr7.107
1	819	172711218	14	172711060	172711376	evm.model.chr1.6738
1	3282	177522897	14	177522809	177522985	evm.model.chr1.6920.1
6	3282	43673718	14	43673630	43673806	evm.model.chr3.1528.1
7	918	33971736	14	33971106	33972366	evm.model.chr8.871
1	918	171444733.5	14	171444105	171445362	evm.model.chr1.6654
3	929	59801446	14	59801146	59801746	evm.model.chr4.2162.1
1	929	200554562	14	200554259	200554865	evm.model.chr1.7802.1
1	7046	164794245	14	164794105	164794385	evm.model.chr1.6334
1	896	170109571.5	14	170109542	170109601	evm.model.chr1.6592.1
1	896	170109571.5	14	170109542	170109601	evm.model.chr1.6592
7	896	32815303.5	14	32815274	32815333	evm.model.chr8.827
1	896	170107239	14	170107168	170107310	evm.model.chr1.6592.4
3	930	60199245.5	14	60198801	60199690	evm.model.chr4.2180.1
1	930	201202960	14	201202514	201203406	evm.model.chr1.7826
3	930	15215325.5	14	15214015	15216636	evm.model.chr4.674
1	960	181715455.5	14	181715210	181715701	evm.model.chr1.7114
4	960	4762828	14	4762593	4763063	evm.model.chr5.185
1	3233	170776804	14	170776753	170776855	evm.model.chr1.6619
1	3259	170394766.5	14	170393618	170395915	evm.model.chr1.6605
1	3259	170324174.5	14	170323956	170324393	evm.model.chr1.6601
1	838	169231260.5	14	169231235	169231286	evm.model.chr1.6531.1
3	838	65118183.5	14	65118158	65118209	evm.model.chr4.2391
1	3106	203703430.5	14	203703378	203703483	evm.model.chr1.7935.3
1	7047	164865081	14	164864982	164865180	evm.model.chr1.6341.2
3	894	64392747.5	14	64392689	64392806	evm.model.chr4.2361
1	894	169830575.5	14	169830517	169830634	evm.model.chr1.6581
1	3107	203637810	14	203637638	203637982	evm.model.chr1.7932
1	897	170333867	14	170333843	170333891	evm.model.chr1.6604.4
7	897	33014175.5	14	33014048	33014303	evm.model.chr8.837.1
1	897	170341924.5	14	170341818	170342031	evm.model.chr1.6604.2
3	4368	68278609.5	14	68278160	68279059	evm.model.chr4.2542.2
1	4368	107855666	14	107855554	107855778	evm.model.chr1.3950
7	11536	2887515.5	14	2887435	2887596	evm.model.chr8.95
6	7092	39153072.5	14	39153037	39153108	evm.model.chr3.1349
6	7092	39153072.5	14	39153037	39153108	evm.model.chr3.1349.1
1	917	171714122.5	14	171714031	171714214	evm.model.chr1.6667.1
1	917	171748592.5	14	171748513	171748672	evm.model.chr1.6669.1
1	6766	174721763.5	14	174721365	174722162	evm.model.chr1.6834.1
3	4294	70368533.5	14	70368202	70368865	evm.model.chr4.2655
1	915	172190957.5	14	172190889	172191026	evm.model.chr1.6690
6	915	23844949	14	23844834	23845064	evm.model.chr3.761.1
6	915	23845509.5	14	23845441	23845578	evm.model.chr3.761
1	6699	171386418	14	171385706	171387130	evm.model.chr1.6652
7	6699	33932360.5	14	33932043	33932678	evm.model.chr8.869
1	6699	171391872.5	14	171391555	171392190	evm.model.chr1.6653
1	3092	187557903.5	14	187557718	187558089	evm.model.chr1.7256.1
6	6754	37457981	14	37457228	37458734	evm.model.chr3.1276
6	6755	37507423.5	14	37507374	37507473	evm.model.chr3.1277
6	6755	37510454.5	14	37510238	37510671	evm.model.chr3.1277.1
1	6755	189444873	14	189444688	189445058	evm.model.chr1.7361.1.1
1	3094	171826541.5	14	171826326	171826757	evm.model.chr1.6674
1	848	174616576.5	14	174616526	174616627	evm.model.chr1.6832.1
1	913	172918133.5	14	172918038	172918229	evm.model.chr1.6751
1	913	172869757.5	14	172869462	172870053	evm.model.chr1.6749.1
7	818	33660973.5	14	33660932	33661015	tRNA_1281
6	818	26866768.5	14	26866727	26866810	tRNA_0580
3	4384	66387850	14	66387815	66387885	evm.model.chr4.2447.1
1	4384	201443752	14	201443717	201443787	evm.model.chr1.7837
3	4384	66387850	14	66387815	66387885	evm.model.chr4.2447
1	4384	201443752	14	201443717	201443787	evm.model.chr1.7837.1
6	4302	39186083.5	14	39185361	39186806	evm.model.chr3.1350
1	4302	187838901	14	187838162	187839640	evm.model.chr1.7270
1	10299	178849373.5	14	178849125	178849622	evm.model.chr1.6975
6	862	28193403.5	14	28193334	28193473	evm.model.chr3.890.1
1	862	174446809.5	14	174446740	174446879	evm.model.chr1.6824.1
6	862	28187944.5	14	28187534	28188355	evm.model.chr3.890.1.1
1	3190	177780699	14	177780506	177780892	evm.model.chr1.6930
4	10790	5700212	14	5699966	5700458	evm.model.chr5.224
1	3335	173788635.5	14	173788529	173788742	evm.model.chr1.6790.1
1	3334	174162861	14	174162324	174163398	evm.model.chr1.6809.2.1
1	3334	174171647.5	14	174171600	174171695	evm.model.chr1.6809.1
6	3334	27831582	14	27831351	27831813	evm.model.chr3.872
6	954	29513294.5	14	29513098	29513491	evm.model.chr3.931
1	954	175167946.5	14	175167750	175168143	evm.model.chr1.6848
6	954	29061762.5	14	29061566	29061959	evm.model.chr3.913
1	954	174988245.5	14	174988107	174988384	evm.model.chr1.6842
1	6765	202574946	14	202574906	202574986	evm.model.chr1.7872
1	6765	202635499	14	202635183	202635815	evm.model.chr1.7877.2
1	3332	175515746.5	14	175515448	175516045	evm.model.chr1.6857.1
6	3332	29494246	14	29494090	29494402	evm.model.chr3.929
3	3331	69809354.5	14	69809274	69809435	evm.model.chr4.2624.2
6	3351	28500141.5	14	28499614	28500669	evm.model.chr3.900.3
1	3350	174654380	14	174654306	174654454	evm.model.chr1.6833.1
3	3349	66989979.5	14	66989861	66990098	evm.model.chr4.2478
1	3349	203034850	14	203034829	203034871	evm.model.chr1.7895
3	6764	66899372	14	66899218	66899526	evm.model.chr4.2470
1	6764	202717052.5	14	202716882	202717223	evm.model.chr1.7881
6	7827	29239248	14	29239209	29239287	evm.model.chr3.918
1	6769	171263466	14	171263374	171263558	evm.model.chr1.6644.1.1
6	8889	39473881.5	14	39473762	39474001	evm.model.chr3.1367.1
1	7011	67885756	15	67885668	67885844	evm.model.chr1.2221.1
1	2413	130222741.5	15	130222709	130222774	evm.model.chr1.4984.1
1	2413	69736834	15	69736140	69737528	evm.model.chr1.2310.1
1	2413	69314163.5	15	69313669	69314658	evm.model.chr1.2262.2
1	2413	130255639.5	15	130255432	130255847	evm.model.chr1.4985
7	2413	49381845.5	15	49381134	49382557	evm.model.chr8.1459
2	2413	21288116.5	15	21287409	21288824	evm.model.chr2.688
3	2415	15680835.5	15	15680719	15680952	evm.model.chr4.717
3	4090	15971618.5	15	15971447	15971790	evm.model.chr4.727
6	4090	48399836.5	15	48399665	48400008	evm.model.chr3.1737.1
3	4090	16021630.5	15	16020956	16022305	evm.model.chr4.728.1
6	4090	48349273	15	48348582	48349964	evm.model.chr3.1735.1
6	4091	48420277.5	15	48420243	48420312	evm.model.chr3.1738.1
3	4091	15952739	15	15952637	15952841	evm.model.chr4.726.2
1	4073	134763565	15	134763375	134763755	evm.model.chr1.5146
2	432	18608390.5	15	18608329	18608452	evm.model.chr1.2617
1	6968	136158703	15	136158646	136158760	evm.model.chr1.5203.1.1
1	11561	56417508	15	56417455	56417561	evm.model.chr1.1725
1	1923	116196477.5	15	116196248	116196707	evm.model.chr1.4394
1	1923	14627206	15	14626969	14627443	evm.model.chr1.520
3	1923	48973106.5	15	48972867	48973346	evm.model.chr4.1738
1	1923	15555689	15	15555576	15555802	evm.model.chr1.550
1	1923	16053774	15	16053587	16053961	evm.model.chr1.573
1	1923	117621366.5	15	117621167	117621566	evm.model.chr1.4371.1
1	1923	142901831.5	15	142901592	142902071	evm.model.chr1.5517.1
1	1923	16781919.5	15	16781771	16782068	evm.model.chr1.607
3	1922	39464181	15	39464162	39464200	evm.model.chr4.1441
1	227	118146767	15	118146475	118147059	evm.model.chr1.4483
1	6388	64628832	15	64628153	64629511	evm.model.chr1.2069
1	9890	140291263.5	15	140290854	140291673	evm.model.chr1.5386.1
1	6387	136563275.5	15	136562854	136563697	evm.model.chr1.5222
1	6387	63476645	15	63476222	63477068	evm.model.chr1.2021
1	261	117501606.5	15	117501295	117501918	evm.model.chr1.4377.1
6	2005	46814879	15	46814731	46815027	evm.model.chr3.1668
3	2005	18911146.5	15	18911015	18911278	evm.model.chr4.837
1	2009	118224741.5	15	118224394	118225089	evm.model.chr1.4477
1	258	120821487.5	15	120821447	120821528	evm.model.chr1.4596
1	258	77194356.5	15	77194316	77194397	evm.model.chr1.2678.1
1	258	77194356.5	15	77194316	77194397	evm.model.chr1.2678.3
1	1957	78926853.5	15	78926717	78926990	evm.model.chr1.2760
1	1954	78628537.5	15	78628352	78628723	evm.model.chr1.2746
1	1955	78679416	15	78679029	78679803	evm.model.chr1.2750
1	1955	119333112.5	15	119333051	119333174	evm.model.chr1.4524
1	2008	16962500.5	15	16962297	16962704	evm.model.chr1.615
1	439	15959984.5	15	15959934	15960035	evm.model.chr1.568.1
1	439	118325110.5	15	118324956	118325265	evm.model.chr1.4468
2	2401	66731958	15	66731810	66732106	evm.model.chr2.2179
1	2401	118444161	15	118444007	118444315	evm.model.chr1.4460
1	2401	118414390	15	118413798	118414982	evm.model.chr1.4463
2	2401	103816548.5	15	103816399	103816698	evm.model.chr2.3932
1	2401	15840155.5	15	15838852	15841459	evm.model.chr1.561
1	2401	15787828	15	15787674	15787982	evm.model.chr1.557
1	437	136203408	15	136202969	136203847	evm.model.chr1.5206
1	437	118513446	15	118513202	118513690	evm.model.chr1.4456
4	437	11379954	15	11379836	11380072	evm.model.chr5.559
1	437	15628193	15	15627949	15628437	evm.model.chr1.549
1	437	15286565	15	15286080	15287050	evm.model.chr1.546
1	437	64223108.5	15	64222509	64223708	evm.model.chr1.2052
1	437	118644745	15	118644260	118645230	evm.model.chr1.4454
3	437	10337217.5	15	10337101	10337334	evm.model.chr4.501
3	437	11727336.5	15	11726983	11727690	evm.model.chr4.567
1	6973	15727781.5	15	15725766	15729797	evm.model.chr1.555
1	6972	15454096.5	15	15453919	15454274	evm.model.chr1.552.2
1	436	15234777.5	15	15234760	15234795	evm.model.chr1.543.1
1	436	118748323.5	15	118748306	118748341	evm.model.chr1.4449
1	436	118748323.5	15	118748306	118748341	evm.model.chr1.4449.1
1	6971	15204430.5	15	15204172	15204689	evm.model.chr1.539
1	434	14356460.5	15	14356390	14356531	evm.model.chr1.511.1
3	2348	18283409	15	18283370	18283448	evm.model.chr4.810.1
1	228	15465475.5	15	15465332	15465619	evm.model.chr1.553.1
1	433	124513217.5	15	124513087	124513348	evm.model.chr1.4680
1	433	124513217.5	15	124513087	124513348	evm.model.chr1.4680.1
1	433	75427185.5	15	75427058	75427313	evm.model.chr1.2565.1
1	4075	115641943	15	115641789	115642097	evm.model.chr1.4346
1	4075	14284599.5	15	14284429	14284770	evm.model.chr1.510
1	1925	14982098	15	14982021	14982175	evm.model.chr1.529
1	1925	118959716	15	118959428	118960004	evm.model.chr1.4438
3	1927	14865895	15	14865190	14866600	evm.model.chr4.691
1	1927	115921355	15	115920656	115922054	evm.model.chr1.4361
2	233	103382194.5	15	103382106	103382283	evm.model.chr2.3908
1	233	14522714.5	15	14522551	14522878	evm.model.chr1.515
2	233	66171519.5	15	66171365	66171674	evm.model.chr2.2155
1	234	14448034.5	15	14447985	14448084	evm.model.chr1.513.1
1	237	115139134	15	115138785	115139483	evm.model.chr1.4325
1	6399	132775804	15	132775464	132776144	evm.model.chr1.5084
1	264	15179868	15	15179832	15179904	evm.model.chr1.538.1
1	264	15179868	15	15179832	15179904	evm.model.chr1.538.3
1	264	118789499	15	118789463	118789535	evm.model.chr1.4448
6	4064	47650780	15	47650689	47650871	evm.model.chr3.1708
1	8734	131003977	15	131003896	131004058	evm.model.chr1.5024
6	4063	47596997.5	15	47596874	47597121	evm.model.chr3.1706
6	2346	46850437	15	46850095	46850779	evm.model.chr3.1673.1
3	9947	15853371.5	15	15853303	15853440	evm.model.chr4.723
3	7013	15649677	15	15649643	15649711	evm.model.chr4.715
6	2343	46540260	15	46540201	46540319	evm.model.chr3.1652.1
8	10369	45784088.5	16	45783829	45784348	evm.model.chr7.1697
6	2053	63222533.5	16	63221679	63223388	evm.model.chr3.2510
8	2053	6048456	16	6048174	6048738	evm.model.chr7.263
708897	2054	226403	16	225667	227139	evm.model.chr3.2488
708897	2055	193038.5	16	192904	193173	evm.model.chr3.2483
2	8716	81337900.5	16	81337846	81337955	evm.model.chr2.2883
6	6453	63502263	16	63501948	63502578	evm.model.chr3.2526.1
8	6453	5724116.5	16	5723836	5724397	evm.model.chr7.241
8	6453	3712778	16	3712432	3713124	evm.model.chr7.138.1
8	324	6602398.5	16	6602330	6602467	evm.model.chr7.299
6	324	62659468.5	16	62659400	62659537	evm.model.chr3.2466
6	7180	64222552.5	16	64221758	64223347	evm.model.chr3.2569
8	1242	7258078	16	7257819	7258337	evm.model.chr7.329
6	1242	62119460	16	62119201	62119719	evm.model.chr3.2431
8	6125	14172882	16	14172750	14173014	evm.model.chr7.682
2	6125	87732773	16	87732641	87732905	evm.model.chr2.3177
8	7453	1605977.5	16	1605875	1606080	evm.model.chr7.71
6	7453	66062424	16	66062320	66062528	evm.model.chr3.2675
8	7454	5825359	16	5824965	5825753	evm.model.chr7.250
6	7454	63424497	16	63424103	63424891	evm.model.chr3.2520
8	393	6006291.5	16	6006228	6006355	evm.model.chr7.260
6	393	63296385.5	16	63296322	63296449	evm.model.chr3.2512
8	393	6023233	16	6023178	6023288	evm.model.chr7.261
8	6463	6537411	16	6537368	6537454	evm.model.chr7.293
6	326	62602367	16	62601956	62602778	evm.model.chr3.2462
8	4753	3898930.5	16	3898794	3899067	evm.model.chr7.145.1
8	328	7399563.5	16	7399528	7399599	evm.model.chr7.337.1
6	328	40284170.5	16	40284135	40284206	evm.model.chr3.2421
6	328	40284170.5	16	40284135	40284206	evm.model.chr3.2421.1
6	2089	40255253.5	16	40255210	40255297	evm.model.chr3.2419
8	2092	7931564	16	7931503	7931625	evm.model.chr7.366.1
6	2092	39992359	16	39992298	39992420	evm.model.chr3.2410
1	2093	190780278	16	190780175	190780381	evm.model.chr1.7366
6	2093	36815687.5	16	36814854	36816521	evm.model.chr3.1238
6	2093	36827614.5	16	36827510	36827719	evm.model.chr3.1239
8	2093	7946376.5	16	7946278	7946475	evm.model.chr7.368.1.1
6	2094	39914525	16	39914229	39914821	evm.model.chr3.2406
8	2094	8043419	16	8043162	8043676	evm.model.chr7.372
8	2283	6243190.5	16	6243167	6243214	evm.model.chr7.274
6	2286	39652111.5	16	39651584	39652639	evm.model.chr3.2384.1
8	6464	7089486	16	7089382	7089590	evm.model.chr7.319.1
6	399	39695799.5	16	39695661	39695938	evm.model.chr3.2388
8	399	8293176.5	16	8293041	8293312	evm.model.chr7.393
8	6465	7311301	16	7311054	7311548	evm.model.chr7.333
8	332	8070399	16	8070338	8070460	evm.model.chr7.374
6	332	39859748	16	39859687	39859809	evm.model.chr3.2402.1
2	1247	82171585	16	82171416	82171754	evm.model.chr2.2919
8	1247	19568318	16	19568149	19568487	evm.model.chr7.964
6	4706	62953877	16	62953672	62954082	evm.model.chr3.2494.1
8	4706	6326663.5	16	6326523	6326804	evm.model.chr7.279
2	6093	91887843.5	16	91887182	91888505	evm.model.chr2.3383
2	6094	91853620.5	16	91853524	91853717	evm.model.chr2.3382
2	6095	91699580.5	16	91699308	91699853	evm.model.chr2.3376
8	6095	9564674	16	9564456	9564892	evm.model.chr7.440
8	302	9400920	16	9400670	9401170	evm.model.chr7.435
2	302	91811039.5	16	91810833	91811246	evm.model.chr2.3380
2	302	91807999	16	91807770	91808228	evm.model.chr2.3379
8	4713	9429207.5	16	9429174	9429241	evm.model.chr7.437
8	4713	9429207.5	16	9429174	9429241	evm.model.chr7.437.2
8	10337	7370376	16	7369694	7371058	evm.model.chr7.335
6	10337	40359928.5	16	40359248	40360609	evm.model.chr3.2425
2	2104	91363932.5	16	91363687	91364178	evm.model.chr2.3355
8	400	8590783	16	8590758	8590808	evm.model.chr7.405
6	400	61979808	16	61979783	61979833	evm.model.chr3.2379
8	400	8590783	16	8590758	8590808	evm.model.chr7.405.1
2	6098	91611459	16	91611356	91611562	evm.model.chr2.3373.1
8	6098	9639226	16	9639123	9639329	evm.model.chr7.446.1
8	6100	10060850.5	16	10060494	10061207	evm.model.chr7.473
8	7463	7659263	16	7659134	7659392	evm.model.chr7.351
8	7463	7664889.5	16	7664786	7664993	evm.model.chr7.352.1
8	7463	7664889.5	16	7664786	7664993	evm.model.chr7.352.2
6	7463	40057040	16	40056917	40057163	evm.model.chr3.2412.1
6	421	64044974	16	64044322	64045626	evm.model.chr3.2559
8	421	5084744	16	5084092	5085396	evm.model.chr7.205
8	10324	11581693.5	16	11581508	11581879	evm.model.chr7.576
2	10324	89719640.5	16	89719443	89719838	evm.model.chr2.3266
8	305	9770426	16	9770357	9770495	evm.model.chr7.455
2	305	91426832	16	91426754	91426910	evm.model.chr2.3361
2	6181	90397384.5	16	90397321	90397448	evm.model.chr2.3307
8	6181	10646701.5	16	10646638	10646765	evm.model.chr7.509.1
8	6179	4619672	16	4619644	4619700	evm.model.chr7.187
2	423	90959724	16	90959676	90959772	evm.model.chr2.3336.4
8	423	10305725	16	10305635	10305815	evm.model.chr7.486.2
8	308	10633227	16	10633172	10633282	evm.model.chr7.507
2	308	90381460.5	16	90381350	90381571	evm.model.chr2.3305
2	2070	90813249.5	16	90813203	90813296	evm.model.chr2.3332
2	2071	90532509	16	90532244	90532774	evm.model.chr2.3321.1
8	2071	10818785	16	10818481	10819089	evm.model.chr7.522.1
8	2071	10807344	16	10807090	10807598	evm.model.chr7.521
8	2071	10818785	16	10818481	10819089	evm.model.chr7.522.3
2	2071	90522494	16	90522240	90522748	evm.model.chr2.3320
2	2073	90098034.5	16	90097840	90098229	evm.model.chr2.3291.1
8	2073	11049215.5	16	11049021	11049410	evm.model.chr7.527.1
2	2074	90076456.5	16	90076388	90076525	evm.model.chr2.3290
8	7442	16368138	16	16368007	16368269	evm.model.chr7.807
2	7442	83481163	16	83481032	83481294	evm.model.chr2.3031
4	10072	68531728	17	68531232	68532224	evm.model.chr5.2687
4	121	70668378.5	17	70667719	70669038	evm.model.chr5.2806.1
3	121	89446461	17	89445713	89447209	evm.model.chr4.3756
3	10050	73713930	17	73713774	73714086	evm.model.chr4.2787
4	119	71389478	17	71389384	71389572	evm.model.chr5.2854
3	119	90272056	17	90271962	90272150	evm.model.chr4.3799.1
3	1710	90935110.5	17	90934160	90936061	evm.model.chr4.3825
3	1513	90164307.5	17	90164198	90164417	evm.model.chr4.3792.1
4	8	71323385	17	71323033	71323737	evm.model.chr5.2848
4	2806	71309806.5	17	71309780	71309833	evm.model.chr5.2847
4	2805	71460938.5	17	71460825	71461052	evm.model.chr5.2856.1
3	2805	90365898	17	90365780	90366016	evm.model.chr4.3801
4	2805	71456801	17	71456782	71456820	evm.model.chr5.2856.1.1
3	2933	81494898.5	17	81494828	81494969	evm.model.chr4.3321
4	2933	60768414	17	60767997	60768831	evm.model.chr5.2312
3	2803	90396919	17	90396814	90397024	evm.model.chr4.3805
3	676	101440431	17	101439767	101441095	evm.model.chr5.3375.1
3	676	98151555.5	17	98150902	98152209	evm.model.chr4.4260
3	3354	90476555	17	90476164	90476946	evm.model.chr4.3808
3	6817	84092627	17	84091858	84093396	evm.model.chr4.3455
4	6817	63797736.5	17	63797275	63798198	evm.model.chr5.2467
4	118	71886909.5	17	71886651	71887168	evm.model.chr5.2881
3	1514	89995887.5	17	89995699	89996076	evm.model.chr4.3786
4	10088	48800890	17	48800646	48801134	evm.model.chr5.1698
4	12	70842315.5	17	70842251	70842380	evm.model.chr5.2817
4	12	74764634.5	17	74764594	74764675	evm.model.chr5.3038
3	12	89659087	17	89659024	89659150	evm.model.chr4.3768.1
3	12	93727609.5	17	93727569	93727650	evm.model.chr4.3982.1
4	12	71535872	17	71535809	71535935	evm.model.chr5.2863
4	12	74764634.5	17	74764594	74764675	evm.model.chr5.3038.1
3	12	90465299	17	90465236	90465362	evm.model.chr4.3807
4	6840	56777732.5	17	56777537	56777928	evm.model.chr5.2054
4	124	70254580	17	70253994	70255166	evm.model.chr5.2789
3	124	88943537.5	17	88942953	88944122	evm.model.chr4.3739
4	3359	70657527	17	70657380	70657674	evm.model.chr5.2804
4	6358	53536475.5	17	53536356	53536595	evm.model.chr5.1914.1
3	679	90098671.5	17	90098559	90098784	evm.model.chr4.3788
3	679	90098671.5	17	90098559	90098784	evm.model.chr4.3788.1
4	679	71181951.5	17	71181838	71182065	evm.model.chr5.2840
3	6633	3898024.5	17	3897803	3898246	evm.model.chr4.233
3	2834	86361633	17	86361508	86361758	evm.model.chr4.3585.1
4	2835	69595011.5	17	69594940	69595083	evm.model.chr5.2755
3	2836	88277719	17	88277559	88277879	evm.model.chr4.3697
4	2836	69371480.5	17	69371292	69371669	evm.model.chr5.2741
3	2837	88232458.5	17	88232430	88232487	evm.model.chr4.3695.1
3	2837	88232458.5	17	88232430	88232487	evm.model.chr4.3695
4	2838	69335580	17	69335222	69335938	evm.model.chr5.2738
4	2839	68463609	17	68463176	68464042	evm.model.chr5.2684
3	2839	88068228	17	88067933	88068523	evm.model.chr4.3688
7	7391	59973856	17	59973195	59974517	evm.model.chr8.1936
2	7391	871474	17	870819	872129	evm.model.chr2.35.1
7	7390	58962181.5	17	58961989	58962374	evm.model.chr8.1879
2	7390	1929304.5	17	1929112	1929497	evm.model.chr2.73
7	5784	59712648	17	59712597	59712699	evm.model.chr8.1918
7	9250	54529481	17	54529147	54529815	evm.model.chr8.1647
2	7389	2346506.5	17	2346417	2346596	evm.model.chr2.102.1
2	1420	689299	17	689187	689411	evm.model.chr2.28
7	1420	60115522	17	60115410	60115634	evm.model.chr8.1944
2	5308	50267808.5	17	50267646	50267971	evm.model.chr2.1402
2	5265	59644166	17	59644108	59644224	evm.model.chr2.1992
2	5265	39699488	17	39699430	39699546	evm.model.chr2.3711.1
7	5266	59590713.5	17	59590624	59590803	evm.model.chr8.1911
2	5266	936947.5	17	936858	937037	evm.model.chr2.38.1
7	5267	59573265.5	17	59573202	59573329	evm.model.chr8.1910.1
7	5268	59334175.5	17	59334136	59334215	evm.model.chr8.1902.2
2	11356	73998222	17	73998163	73998281	evm.model.chr2.2578.3
1	7985	130936294	18	130936263	130936325	evm.model.chr1.5016
1	7985	68658183	18	68658152	68658214	evm.model.chr1.2251
1	7985	68657833.5	18	68657738	68657929	evm.model.chr1.2251.1
1	4144	140798915	18	140798436	140799394	evm.model.chr1.5415
1	4102	68775262	18	68775168	68775356	evm.model.chr1.2259
1	4102	130598114	18	130598020	130598208	evm.model.chr1.5000.1
1	4101	69368645.5	18	69368323	69368968	evm.model.chr1.2291.1
1	4188	69605690	18	69605483	69605897	evm.model.chr1.2306
1	4186	69168171.5	18	69167973	69168370	evm.model.chr1.2271
1	4184	141445789	18	141445589	141445989	evm.model.chr1.5453
1	4184	57842533	18	57842208	57842858	evm.model.chr1.1762
1	463	68788095	18	68788046	68788144	evm.model.chr1.2261
1	463	130572199	18	130572138	130572260	evm.model.chr1.4997
1	463	130578813	18	130578764	130578862	evm.model.chr1.4998
1	4168	118051035.5	18	118050907	118051164	evm.model.chr1.4492.1
1	7484	72204080	18	72203918	72204242	evm.model.chr1.2422
1	7484	126514741	18	126514576	126514906	evm.model.chr1.4750.1
7	8592	30010679	18	30010658	30010700	evm.model.chr8.742
1	7483	71968948	18	71968542	71969354	evm.model.chr1.2410
1	7483	127189044.5	18	127188643	127189446	evm.model.chr1.4858
1	2422	127724239.5	18	127724139	127724340	evm.model.chr1.4890
1	2422	71450635	18	71450536	71450734	evm.model.chr1.2379
1	6984	55398872.5	18	55398733	55399012	evm.model.chr1.1687
1	4153	72140740	18	72140673	72140807	evm.model.chr1.2417
8	7481	26542505	18	26542354	26542656	evm.model.chr7.1256
2	7481	77988834	18	77988680	77988988	evm.model.chr2.2731
1	6245	71745211	18	71744337	71746085	evm.model.chr1.2394
1	6245	127406327.5	18	127405542	127407113	evm.model.chr1.4873
1	6245	127413599.5	18	127413165	127414034	evm.model.chr1.4874
8	7482	26293249.5	18	26293003	26293496	evm.model.chr7.1249
1	4149	132418226.5	18	132417768	132418685	evm.model.chr1.5055.2
1	4149	66341770.5	18	66341198	66342343	evm.model.chr1.2162
1	9881	133257168	18	133256965	133257371	evm.model.chr1.5050
1	6990	52535598	18	52535414	52535782	evm.model.chr1.1586
1	4164	126239704.5	18	126239573	126239836	evm.model.chr1.4737.1
1	4164	72470091.5	18	72469990	72470193	evm.model.chr1.2436
1	6989	52393358	18	52393104	52393612	evm.model.chr1.1581.1
1	7959	74323846.5	18	74323820	74323873	evm.model.chr1.2514
1	7959	123433550.5	18	123433524	123433577	evm.model.chr1.4777
1	4161	120976825	18	120976689	120976961	evm.model.chr1.4602
1	4161	77093460	18	77093370	77093550	evm.model.chr1.2670
1	2330	73370556	18	73369547	73371565	evm.model.chr1.2476.1
1	11019	64840193	18	64839842	64840544	evm.model.chr1.2085
1	11019	135523109.5	18	135522438	135523781	evm.model.chr1.5182
1	9870	125124026	18	125122978	125125074	evm.model.chr1.4831
1	2020	67212903.5	18	67212866	67212941	evm.model.chr1.2127
1	2021	67321740	18	67321699	67321781	evm.model.chr1.2122.1
1	2021	134171493	18	134171455	134171531	evm.model.chr1.5121.1
1	7002	56173326.5	18	56173261	56173392	evm.model.chr1.1714.1.1
1	7993	75188238.5	18	75188176	75188301	evm.model.chr1.2557
1	7992	75678611	18	75678466	75678756	evm.model.chr1.2580
1	9895	124405842.5	18	124405714	124405971	evm.model.chr1.4677
1	2364	124553051	18	124552987	124553115	evm.model.chr1.4682
6	9706	48323375	18	48323233	48323517	evm.model.chr3.1733
3	9706	16065621.5	18	16065478	16065765	evm.model.chr4.731
1	2336	76340802	18	76340723	76340881	evm.model.chr1.2632
1	11548	55014478	18	55014177	55014779	evm.model.chr1.1671
2	2337	17800984.5	18	17799392	17802577	evm.model.chr2.599
1	2337	122313848	18	122313724	122313972	evm.model.chr1.4648
1	2337	76195483.5	18	76195280	76195687	evm.model.chr1.2629
1	2339	122628650.5	18	122628510	122628791	evm.model.chr1.4665
1	6532	118384560.5	18	118384410	118384711	evm.model.chr1.4466
1	9892	118474139	18	118474022	118474256	evm.model.chr1.4458
1	2362	136562298	18	136562210	136562386	evm.model.chr1.5221.1
1	431	76146849	18	76146756	76146942	evm.model.chr1.2626
1	431	122337506	18	122337419	122337593	evm.model.chr1.4649.1
1	431	76146551.5	18	76146424	76146679	evm.model.chr1.2625
1	9894	124589132.5	18	124588707	124589558	evm.model.chr1.4684
1	9894	75507642.5	18	75507211	75508074	evm.model.chr1.2569.1
4	8655	2683999	19	2683799	2684199	evm.model.chr5.92
4	1910	1829898.5	19	1829821	1829976	evm.model.chr5.61.1
3	1910	29499695.5	19	29499618	29499773	evm.model.chr4.1143
3	6414	25146956	19	25146394	25147518	evm.model.chr4.945.1
4	6414	4215464	19	4214899	4216029	evm.model.chr5.158
3	6406	73577971.5	19	73577326	73578617	evm.model.chr4.2783
3	6410	35640436.5	19	35639660	35641213	evm.model.chr4.1289
4	6410	1192923.5	19	1192156	1193691	evm.model.chr5.40
6	6401	48536930.5	19	48535896	48537965	evm.model.chr3.1748
3	6401	15759298.5	19	15758264	15760333	evm.model.chr4.721.1
6	7118	7810460	19	7810061	7810859	evm.model.chr3.325
5	7118	4150823.5	19	4150425	4151222	evm.model.chr6.233
5	7117	4573731	19	4572854	4574608	evm.model.chr6.258
5	4524	3887093.5	19	3886951	3887236	evm.model.chr6.214
6	4524	7175441.5	19	7175422	7175461	evm.model.chr3.301
6	4025	6147542	19	6147292	6147792	evm.model.chr3.254
5	4030	3847937	19	3847408	3848466	evm.model.chr6.209
5	7116	17388774.5	19	17388604	17388945	evm.model.chr6.792
6	1197	8183249	19	8183163	8183335	evm.model.chr3.336
5	7176	22941970.5	19	22941905	22942036	evm.model.chr6.1050.1
6	1196	8459195.5	19	8458694	8459697	evm.model.chr3.339
1	4502	88649369	19	88649080	88649658	evm.model.chr1.3179_evm.model.chr1.3178.1
5	1005	30923003	19	30922735	30923271	evm.model.chr6.1421
1	1005	8176218	19	8175959	8176477	evm.model.chr1.3129
1	4481	8134578.5	19	8134168	8134989	evm.model.chr1.3131
5	4591	39739998	19	39739887	39740109	evm.model.chr6.1838
5	7880	1422537	19	1422455	1422619	evm.model.chr6.78.1
6	1100	15449862.5	19	15449809	15449916	evm.model.chr3.556.1
5	1100	9840315	19	9840266	9840364	evm.model.chr1.4108
5	1100	28900618.5	19	28900565	28900672	evm.model.chr6.1334.1
5	1100	28900618.5	19	28900565	28900672	evm.model.chr6.1334
1	1100	110949254	19	110949205	110949303	evm.model.chr1.4061
6	4669	1333043.5	19	1332573	1333514	evm.model.chr3.63
5	4669	729759	19	729231	730287	evm.model.chr6.33
1	10235	18144281	19	18144115	18144447	evm.model.chr1.646.1
5	1225	7370336	19	7370312	7370360	evm.model.chr6.394
1	1225	113890494	19	113890470	113890518	evm.model.chr1.4270
5	1064	10995343.5	19	10995072	10995615	evm.model.chr6.547
5	1064	9304113	19	9303921	9304305	evm.model.chr6.512
8	1064	31894997	19	31894601	31895393	evm.model.chr7.1420.1
6	4532	12353626	19	12353598	12353654	evm.model.chr3.462.1
6	4532	12371688	19	12371515	12371861	evm.model.chr3.473
1	4429	104097890	19	104097683	104098097	evm.model.chr1.3797.1
5	7108	30807440	19	30807365	30807515	evm.model.chr6.1428
1	7108	87746681.5	19	87746605	87746758	evm.model.chr1.3139
6	4533	12521216	19	12520951	12521481	evm.model.chr3.479
5	3859	38643170.5	19	38642875	38643466	evm.model.chr6.1758
1	3859	82159925.5	19	82159630	82160221	evm.model.chr1.2895
4	11368	79257985.5	19	79257924	79258047	evm.model.chr5.3296
5	1127	12262604	19	12262327	12262881	evm.model.chr6.492
5	1127	11490860.5	19	11490579	11491142	evm.model.chr1.4172
5	1063	3787940	19	3787901	3787979	evm.model.chr6.204.1
5	1128	8989361	19	8989288	8989434	evm.model.chr6.499
5	1128	9015982	19	9015925	9016039	evm.model.chr6.499.1
5	11493	34354785.5	19	34354507	34355064	evm.model.chr6.1615
2	4796	88219621	20	88219305	88219937	evm.model.chr2.3198
8	4796	13351416	20	13351100	13351732	evm.model.chr7.658
8	8710	7135668	20	7135578	7135758	evm.model.chr7.323.1
6	8710	62200380.5	20	62200322	62200439	evm.model.chr3.2437.1
7	11541	54450885	20	54450859	54450911	evm.model.chr8.1651
2	7447	85395918.5	20	85395830	85396007	evm.model.chr2.3062
2	7447	85448821	20	85448728	85448914	evm.model.chr2.3065
2	11577	8422697	20	8422231	8423163	evm.model.chr2.357
8	8153	15297520.5	20	15297447	15297594	evm.model.chr7.748
2	4800	87581111.5	20	87581073	87581150	evm.model.chr2.3171.1
2	4799	87471872	20	87471773	87471971	evm.model.chr2.3166
8	4799	14280660	20	14280561	14280759	evm.model.chr7.688
2	4798	88343305	20	88342386	88344224	evm.model.chr2.3205
1	277	125150640.5	20	125150455	125150826	evm.model.chr1.4829
1	277	73391924.5	20	73391767	73392082	evm.model.chr1.2477
6	379	64778558	20	64778334	64778782	evm.model.chr3.2598.1
8	379	4171451	20	4171230	4171672	evm.model.chr7.164
2	1230	89175398	20	89175269	89175527	evm.model.chr2.3246
2	1230	87945957	20	87945779	87946135	evm.model.chr2.3190
8	1230	14063906	20	14063194	14064618	evm.model.chr7.672
2	1230	87881057	20	87880581	87881533	evm.model.chr2.3187
8	1230	14068703	20	14068624	14068782	evm.model.chr7.673
8	1230	14091022.5	20	14090210	14091835	evm.model.chr7.674
8	1230	14032715.5	20	14032539	14032892	evm.model.chr7.669.1
2	1230	87892989	20	87892910	87893068	evm.model.chr2.3188
2	1230	87864683.5	20	87864090	87865277	evm.model.chr2.3186
8	6182	10644764	20	10644625	10644903	evm.model.chr7.508
2	6182	90391772.5	20	90391536	90392009	evm.model.chr2.3306
2	6183	90354112.5	20	90354080	90354145	evm.model.chr2.3302
8	6183	10561276	20	10561239	10561313	evm.model.chr7.501
2	6183	90357669	20	90357551	90357787	evm.model.chr2.3303
2	6436	73805215	20	73805137	73805293	evm.model.chr2.2572
2	283	86821027	20	86820851	86821203	evm.model.chr2.3131
8	283	14783938.5	20	14783823	14784054	evm.model.chr7.718
2	1233	87034636.5	20	87034229	87035044	evm.model.chr2.3147
8	4758	7190861.5	20	7190717	7191006	evm.model.chr7.327.1
6	4758	62149524	20	62149378	62149670	evm.model.chr3.2434
8	7192	5955968	20	5955750	5956186	evm.model.chr7.257.1
8	292	15657630.5	20	15657603	15657658	evm.model.chr7.769.2
8	6155	15435199.5	20	15435108	15435291	evm.model.chr7.759
2	7156	91935588	20	91934477	91936699	evm.model.chr2.3388
8	4773	7176615.5	20	7176517	7176714	evm.model.chr7.326
8	4774	7115726	20	7115596	7115856	evm.model.chr7.320.1
2	389	85654610.5	20	85654366	85654855	evm.model.chr2.3072
8	389	15890169	20	15889920	15890418	evm.model.chr7.779
8	2180	16714007.5	20	16713929	16714086	evm.model.chr7.823
2	2180	83735179	20	83734637	83735721	evm.model.chr2.3042.2
1	6430	137435277.5	20	137434996	137435559	evm.model.chr1.5251
1	6430	62748495.5	20	62748214	62748777	evm.model.chr1.1990
8	298	16813924	20	16813816	16814032	evm.model.chr7.830.1
2	6444	78708498.5	20	78707509	78709488	evm.model.chr2.2768
8	6444	23948884	20	23947893	23949875	evm.model.chr7.1143
2	343	84939246.5	20	84939157	84939336	evm.model.chr2.2988.1
2	2206	85072866	20	85072713	85073019	evm.model.chr2.2984.1
8	2206	17169988.5	20	17169834	17170143	evm.model.chr7.850
2	2207	84749587.5	20	84749143	84750032	evm.model.chr2.2998
8	2207	17358169	20	17357696	17358642	evm.model.chr7.861.1
8	346	18153485	20	18152531	18154439	evm.model.chr7.902.1
2	346	10378872.5	20	10377893	10379852	evm.model.chr2.3026
2	2167	10253408	20	10253269	10253547	evm.model.chr2.3023
8	2168	18603920.5	20	18603756	18604085	evm.model.chr7.916
8	6458	17119026.5	20	17118876	17119177	evm.model.chr7.846
8	6458	26206343.5	20	26206211	26206476	evm.model.chr7.1246
8	2213	18996822.5	20	18996687	18996958	evm.model.chr7.933.2
2	2215	82606721.5	20	82606662	82606781	evm.model.chr2.2940.1
8	2215	19240780.5	20	19240721	19240840	evm.model.chr7.948
8	2216	19283838	20	19283675	19284001	evm.model.chr7.952
2	2221	82008714.5	20	82008607	82008822	evm.model.chr2.2912.1
8	2221	20119921	20	20119782	20120060	evm.model.chr7.972
1	7593	67235330	20	67235211	67235449	evm.model.chr1.2126.1
8	2225	20353810	20	20353745	20353875	evm.model.chr7.983.1
8	2227	20467475	20	20467433	20467517	evm.model.chr7.988
2	2171	80831050	20	80830984	80831116	evm.model.chr2.2861
8	2171	21578418	20	21578330	21578506	evm.model.chr7.1040
6	11186	58594259	21	58594099	58594419	evm.model.chr3.2220
2	11186	53817393.5	21	53817088	53817699	evm.model.chr2.1543
2	1398	109489505.5	21	109489239	109489772	evm.model.chr2.4248
2	1398	64606058.5	21	64605609	64606508	evm.model.chr2.1676
6	1398	60619343	21	60618889	60619797	evm.model.chr3.2309
7	5919	40902335	21	40901390	40903280	evm.model.chr8.1131
6	6039	59153205	21	59152976	59153434	evm.model.chr3.2185
2	1399	64143795.5	21	64143579	64144012	evm.model.chr2.2090
6	1399	59708888	21	59708819	59708957	evm.model.chr3.2268.1
[truncated: 6,851 more rows]
