# Supplementary material for: Buxus and Tetracentron genomes help resolve eudicot genome history
Source: Nat Commun. 2022 Feb 2;13:643. doi: 10.1038/s41467-022-28312-w (PMC8810787; doi:10.1038/s41467-022-28312-w)
Supplement: Supplementary file 13 — Source Data [file 41467_2022_28312_MOESM13_ESM.zip › Source Data/Supplementary_Fig10_ContigGFF_Nelumbo_Ancestor3.txt]

3	4831	55930127.5	0	55930039	55930216	evm.model.chr4.2003
1	4831	151239890.5	0	151239802	151239979	evm.model.chr1.5840.1
3	3050	11433011.5	0	11432748	11433275	evm.model.chr4.558
3	2800	9260256.5	0	9260179	9260334	evm.model.chr4.470
4	2800	11912049.5	0	11911972	11912127	evm.model.chr5.581.1
1	7307	103127061.5	0	103127041	103127082	evm.model.chr1.3773
5	7307	34079949.5	0	34079929	34079970	evm.model.chr6.1630
3	767	57391022	0	57390974	57391070	evm.model.chr4.2051
1	767	153862449	0	153862317	153862581	evm.model.chr1.5937.1
3	4826	57831561	0	57831494	57831628	evm.model.chr4.2063
1	8848	162068036	0	162067970	162068102	evm.model.chr1.6204
1	731	154439794.5	0	154439243	154440346	evm.model.chr1.5966.1
3	731	57934724.5	0	57934176	57935273	evm.model.chr4.2067
3	731	57884165	0	57884008	57884322	evm.model.chr4.2065
4	3020	77174607.5	0	77174557	77174658	evm.model.chr5.3172.1
4	3019	77151828	0	77151795	77151861	evm.model.chr5.3170
3	2799	9276449	0	9276387	9276511	evm.model.chr4.471.1
4	2799	11894240	0	11894172	11894308	evm.model.chr5.579.1
1	725	159638410.5	0	159637547	159639274	evm.model.chr1.6154
1	2723	157010622.5	0	157010179	157011066	evm.model.chr1.6051.1
4	722	78665471	0	78665200	78665742	evm.model.chr5.3272
1	1300	157901417.5	0	157901351	157901484	evm.model.chr1.6096.1
1	1300	157772504.5	0	157772448	157772561	evm.model.chr1.6084
6	1300	42092036	0	42091826	42092246	evm.model.chr3.1465
1	1300	157774838.5	0	157774678	157774999	evm.model.chr1.6085
6	1300	42107207	0	42107048	42107366	evm.model.chr3.1467
4	5481	10220146.5	0	10220100	10220193	evm.model.chr5.511
3	5481	11314141	0	11314093	11314189	evm.model.chr4.552.3
3	5481	11314141	0	11314093	11314189	evm.model.chr4.552.1
4	5481	10220146.5	0	10220100	10220193	evm.model.chr5.511.1
6	5572	42388920.5	0	42388750	42389091	evm.model.chr3.1478.1
1	5574	157670995.5	0	157670966	157671025	evm.model.chr1.6081.1
1	1298	159002264.5	0	159001068	159003461	evm.model.chr1.6134.1
4	1297	7676848	0	7676800	7676896	evm.model.chr5.312.1
1	1296	159967265.5	0	159967192	159967339	evm.model.chr1.6174.1
7	7302	57953157	0	57952888	57953426	evm.model.chr8.1836
6	5485	42033685.5	0	42033164	42034207	evm.model.chr3.1460.1
1	5485	157840980.5	0	157840459	157841502	evm.model.chr1.6091
1	5486	158072075.5	0	158071737	158072414	evm.model.chr1.6104.1
6	5486	41797921	0	41797596	41798246	evm.model.chr3.1440.1
1	5487	159692770.5	0	159692629	159692912	evm.model.chr1.6156.1
4	5488	7383570	0	7383239	7383901	evm.model.chr5.294
1	1294	162437937	0	162437716	162438158	evm.model.chr1.6223
1	4871	161765401.5	0	161765201	161765602	evm.model.chr1.6194.1
1	4871	161699417	0	161698603	161700231	evm.model.chr1.6191.1
3	744	5250148.5	0	5250111	5250186	evm.model.chr4.313_evm.model.chr4.314
4	744	16302034	0	16301885	16302183	evm.model.chr5.773.3
4	744	16537154	0	16537067	16537241	evm.model.chr5.784.1
4	744	16299971	0	16299935	16300007	evm.model.chr5.773.2
3	744	5165484	0	5165400	5165568	evm.model.chr4.308.1
3	744	5128661	0	5128501	5128821	evm.model.chr4.304
1	4862	162420935	0	162420883	162420987	evm.model.chr1.6221
1	4861	162533584	0	162533181	162533987	evm.model.chr1.6227.1
1	7216	148365681.5	0	148365623	148365740	evm.model.chr1.5689.1
3	7216	53535036.5	0	53534978	53535095	evm.model.chr4.1894.1
1	4856	162972463	0	162972363	162972563	evm.model.chr1.6245
1	4856	162972463	0	162972363	162972563	evm.model.chr1.6245.1
4	7239	17410772.5	0	17410505	17411040	evm.model.chr5.827
1	1287	163632901	0	163632838	163632964	evm.model.chr1.6264
1	1287	163628908.5	0	163628782	163629035	evm.model.chr1.6265
1	1286	164126326.5	0	164125942	164126711	evm.model.chr1.6299
4	1286	8895421.5	0	8894888	8895955	evm.model.chr5.442
4	5043	8848683	0	8848651	8848715	evm.model.chr5.440
4	5042	8982456	0	8982386	8982526	evm.model.chr5.446.1
3	4848	13328611	0	13328142	13329080	evm.model.chr4.627.1
3	4848	13891878	0	13891403	13892353	evm.model.chr4.650
4	4848	8974858.5	0	8974388	8975329	evm.model.chr5.445.1
3	4845	13595245	0	13594176	13596314	evm.model.chr4.635.1
4	4844	9438380.5	0	9438113	9438648	evm.model.chr5.478.1
3	4844	12706627	0	12706364	12706890	evm.model.chr4.596.1
3	5040	13086991	0	13086852	13087130	evm.model.chr4.612.1
4	4843	9576613	0	9576489	9576737	evm.model.chr5.483.1
3	4843	12398798.5	0	12398705	12398892	evm.model.chr4.584
3	4843	12517332.5	0	12517213	12517452	evm.model.chr4.587
4	5039	9240197.5	0	9240124	9240271	evm.model.chr5.465.1
4	5038	9617502.5	0	9617418	9617587	evm.model.chr5.487.1
3	4842	12319904	0	12319774	12320034	evm.model.chr4.581
4	4842	9627826	0	9627756	9627896	evm.model.chr5.487.2
3	5036	57041937.5	0	57041751	57042124	evm.model.chr4.2035
1	5036	152541379	0	152541245	152541513	evm.model.chr1.5894
3	4840	10543983.5	0	10543945	10544022	evm.model.chr4.513.1
4	4840	11250454.5	0	11250416	11250493	evm.model.chr5.551
3	2766	2529805	0	2529701	2529909	evm.model.chr4.156
4	2777	9487021.5	0	9486934	9487109	evm.model.chr5.481
3	6656	13142669.5	0	13142619	13142720	evm.model.chr4.615.1
4	2775	9038953	0	9038487	9039419	evm.model.chr5.450
4	2775	9050612	0	9050329	9050895	evm.model.chr5.453
3	2775	13205249	0	13204813	13205685	evm.model.chr4.619
4	11298	11055088	0	11055057	11055119	evm.model.chr5.540.1
3	11298	10623711	0	10623680	10623742	evm.model.chr4.520.1
4	2776	9207115.5	0	9207029	9207202	evm.model.chr5.463
3	2776	12918922.5	0	12918836	12919009	evm.model.chr4.604
4	170	82022075	0	82022050	82022100	evm.model.chr5.3496.3
4	170	82022075	0	82022050	82022100	evm.model.chr5.3496.1
3	170	100572630	0	100572605	100572655	evm.model.chr4.4414
4	202	86237685.5	0	86237449	86237922	evm.model.chr5.3646
3	202	102739281.5	0	102739045	102739518	evm.model.chr4.4500
4	202	84763864.5	0	84763688	84764041	evm.model.chr5.3572
4	655	85774132	0	85773901	85774363	evm.model.chr5.3624_evm.model.chr5.3625.1
4	657	84834122.5	0	84833845	84834400	evm.model.chr5.3574
3	8929	78555086.5	0	78554760	78555413	evm.model.chr4.3055
4	8929	55771555.5	0	55771232	55771879	evm.model.chr5.1999
4	3554	79980428	0	79980313	79980543	evm.model.chr5.3348.1
3	3554	97816566.5	0	97816486	97816647	evm.model.chr4.4239
4	659	84578676.5	0	84578617	84578736	evm.model.chr5.3565
3	75	100381960	0	100381900	100382020	evm.model.chr4.4423
3	75	10315254	0	10315188	10315320	evm.model.chr4.500
3	74	99813210	0	99812756	99813664	evm.model.chr4.4393.1
4	74	82488666.5	0	82488232	82489101	evm.model.chr5.3530.1
3	74	99968401.5	0	99968364	99968439	evm.model.chr4.4442.1
4	74	82410877.5	0	82410840	82410915	evm.model.chr5.3524
3	74	99968401.5	0	99968364	99968439	evm.model.chr4.4442
3	663	100434885.5	0	100434832	100434939	evm.model.chr4.4420
4	663	82119962	0	82119910	82120014	evm.model.chr5.3507
4	6637	54870642.5	0	54870590	54870695	evm.model.chr5.1967
1	6637	137188604	0	137188541	137188667	evm.model.chr1.5242.1
1	6637	62972201.5	0	62972140	62972263	evm.model.chr1.2000
3	6637	77925451.5	0	77925399	77925504	evm.model.chr4.3016
3	1835	99554368.5	0	99554273	99554464	evm.model.chr4.4384.1
4	1835	81760149.5	0	81760091	81760208	evm.model.chr5.3482.3
4	1833	81448306	0	81448152	81448460	evm.model.chr5.3468
655	1833	377476.5	0	377276	377677	evm.model.chr4.4330.1
4	1833	81508466.5	0	81507913	81509020	evm.model.chr5.3472
4	1833	81447730	0	81447587	81447873	evm.model.chr5.3467
655	1833	393568	0	393420	393716	evm.model.chr4.4329
655	1833	407033.5	0	406755	407312	evm.model.chr4.4327
4	1833	81498169	0	81498021	81498317	evm.model.chr5.3471
4	1833	81463571	0	81463312	81463830	evm.model.chr5.3469.1
4	1833	81479928	0	81479780	81480076	evm.model.chr5.3470
655	1833	400879	0	400731	401027	evm.model.chr4.4328
655	1831	190623.5	0	190490	190757	evm.model.chr4.4348.1
655	1831	227170	0	226938	227402	evm.model.chr4.4346
4	1831	81308563	0	81308130	81308996	evm.model.chr5.3457
4	1831	81285362	0	81285230	81285494	evm.model.chr5.3454.1.1
4	1830	81269910.5	0	81269850	81269971	evm.model.chr5.3453.1
4	1828	80984586.5	0	80984510	80984663	evm.model.chr5.3435.1
655	1828	51001	0	50923	51079	evm.model.chr4.4359.1
4	6329	80761110.5	0	80760763	80761458	evm.model.chr5.3416
3	7534	98913509.5	0	98913372	98913647	evm.model.chr4.4300
3	6327	71052743	0	71052460	71053026	evm.model.chr4.2677.1
4	1823	85908553.5	0	85907939	85909168	evm.model.chr5.3630
3	7526	78751025.5	0	78750972	78751079	evm.model.chr4.3067
4	7526	56302378.5	0	56302319	56302438	evm.model.chr5.2036
4	99	80413251	0	80412995	80413507	evm.model.chr5.3392.2
3	99	98447922.5	0	98447566	98448279	evm.model.chr4.4278
3	97	98354566.5	0	98354054	98355079	evm.model.chr4.4273.1
3	96	98118403	0	98118219	98118587	evm.model.chr4.4258
3	96	101384824	0	101384454	101385194	evm.model.chr5.3379.1
4	1870	87084437.5	0	87084281	87084594	evm.model.chr5.3698.2
3	1870	103891311.5	0	103891269	103891354	evm.model.chr4.4568
7	1869	56853857.5	0	56853288	56854427	evm.model.chr5.3685.1
3	6824	86658561.5	0	86658421	86658702	evm.model.chr4.3603
4	6824	67127253.5	0	67127113	67127394	evm.model.chr5.2607
4	1780	63015854.5	0	63015786	63015923	evm.model.chr5.2419
3	1780	83670501.5	0	83670433	83670570	evm.model.chr4.3430.1
4	1780	63015854.5	0	63015786	63015923	evm.model.chr5.2419.1
4	1808	79016131.5	0	79016107	79016156	evm.model.chr5.3322.1
4	1808	79016131.5	0	79016107	79016156	evm.model.chr5.3322
4	1628	74821169	0	74821027	74821311	evm.model.chr5.3043_evm.model.chr5.3044
4	1809	78989428	0	78989160	78989696	evm.model.chr5.3321.1
3	1809	97180704.5	0	97180429	97180980	evm.model.chr4.4193.1
3	94	101362629.5	0	101362276	101362983	evm.model.chr5.3381
4	2966	69967752.5	0	69967668	69967837	evm.model.chr5.2774
4	2967	74175921	0	74175879	74175963	evm.model.chr5.3006
3	2967	93063865	0	93063823	93063907	evm.model.chr4.3955.2
3	2967	93063865	0	93063823	93063907	evm.model.chr4.3955.1
4	2975	80117995.5	0	80117954	80118037	evm.model.chr5.3356.1
3	6640	99449156	0	99448972	99449340	evm.model.chr4.4377
4	6640	81634814.5	0	81634674	81634955	evm.model.chr5.3477
4	2869	73531170.5	0	73531003	73531338	evm.model.chr5.2971
4	2869	73630525.5	0	73630028	73631023	evm.model.chr5.2975
3	2869	92380041.5	0	92379229	92380854	evm.model.chr4.3916.1
3	187	96441863.5	0	96441369	96442358	evm.model.chr4.4143
4	187	78278459.5	0	78277974	78278945	evm.model.chr5.3247
3	3529	77561852	0	77561581	77562123	evm.model.chr4.3001
4	3479	73757414.5	0	73757348	73757481	evm.model.chr5.2981
3	3479	92565421.5	0	92565376	92565467	evm.model.chr4.3928
3	3479	92575788.5	0	92575556	92576021	evm.model.chr4.3928.1
2	2534	95254865.5	1	95254605	95255126	evm.model.chr2.3502.1
2	2533	95335939	1	95335370	95336508	evm.model.chr2.3507.1.1
2	613	95417777	1	95417326	95418228	evm.model.chr2.3511
5	613	80885827.5	1	80885742	80885913	evm.model.chr6.3226.1
2	612	95524656	1	95524450	95524862	evm.model.chr2.3515
2	611	95860405.5	1	95860373	95860438	evm.model.chr2.3531
2	7398	8326569.5	1	8326375	8326764	evm.model.chr2.351
2	6029	65455900.5	1	65455829	65455972	evm.model.chr2.2112
2	5813	113363877.5	1	113363746	113364009	evm.model.chr2.4454
2	7397	31821259	1	31820928	31821590	evm.model.chr2.949.1
2	484	99835407.5	1	99835369	99835446	evm.model.chr2.3803.1
2	483	99858727	1	99858155	99859299	evm.model.chr2.3804
2	483	99647443.5	1	99647336	99647551	evm.model.chr2.3792
2	483	99720208.5	1	99720098	99720319	evm.model.chr2.3795
2	5129	105457297	1	105457134	105457460	evm.model.chr2.4036
2	481	102339429	1	102339356	102339502	evm.model.chr2.3862.1
2	481	65592593	1	65592532	65592654	evm.model.chr2.2124
6	5803	50267250.5	1	50266583	50267918	evm.model.chr3.1843.1
1	8482	198881106.5	1	198880897	198881316	evm.model.chr2.3961
2	2653	53892112.5	1	53891975	53892250	evm.model.chr2.1539
6	2653	58681938	1	58681799	58682077	evm.model.chr3.2213
2	6567	103294599	1	103294555	103294643	evm.model.chr2.3904
2	6566	104568334	1	104567937	104568731	evm.model.chr2.3982
2	2539	67468199.5	1	67468057	67468342	evm.model.chr2.2222
2	6562	65354022	1	65353637	65354407	evm.model.chr2.1708.1
1	2399	64668057	1	64667927	64668187	evm.model.chr1.2073
2	2610	113146863	1	113146830	113146896	evm.model.chr2.4437
2	2610	113146863	1	113146830	113146896	evm.model.chr2.4437.3
2	607	58285520.5	1	58285190	58285851	evm.model.chr2.1850
2	6031	112806293.5	1	112806000	112806587	evm.model.chr2.4417.1
2	6030	111681948	1	111681674	111682222	evm.model.chr2.4363
5	6030	81748498.5	1	81748277	81748720	evm.model.chr6.3243.1
1	467	69187317.5	1	69187229	69187406	evm.model.chr1.2270
6	467	49742021.5	1	49741933	49742110	evm.model.chr3.1816
5	467	5445322	1	5445229	5445415	evm.model.chr6.302
1	467	130047125.5	1	130047037	130047214	evm.model.chr1.4977
1	466	69965239	1	69965067	69965411	evm.model.chr1.2313
1	466	129057735.5	1	129057562	129057909	evm.model.chr1.4948
1	466	70492130.5	1	70491954	70492307	evm.model.chr1.2332
2	1392	8423609.5	1	8423400	8423819	evm.model.chr2.358
2	5898	95545987.5	1	95545853	95546122	evm.model.chr2.3516
2	5895	106406573.5	1	106406234	106406913	evm.model.chr2.4096.1
3	5895	19678224.5	1	19677888	19678561	evm.model.chr2.2307
2	5873	96672835.5	1	96672779	96672892	evm.model.chr2.3584
2	5872	62044454.5	1	62044376	62044533	evm.model.chr2.1876
2	5868	61822244.5	1	61822119	61822370	evm.model.chr2.1884
2	5868	97102518.5	1	97102393	97102644	evm.model.chr2.3600
2	603	111676069	1	111675987	111676151	evm.model.chr2.4362
2	2560	108246510	1	108246326	108246694	evm.model.chr2.4181
2	6574	105511290.5	1	105510118	105512463	evm.model.chr2.4039
2	522	98055132	1	98055033	98055231	evm.model.chr2.3655.1
6	5225	61158291.5	1	61158236	61158347	evm.model.chr3.2338
2	5225	65310720.5	1	65310665	65310776	evm.model.chr2.1707
2	518	39948829.5	1	39948084	39949575	evm.model.chr2.1089.2
2	5362	64625744	1	64625612	64625876	evm.model.chr2.1677
6	5362	60640273.5	1	60640152	60640395	evm.model.chr3.2310
6	5259	56139122.5	1	56138971	56139274	evm.model.chr3.2128.1
2	5328	98937105	1	98936240	98937970	evm.model.chr2.3762
2	5272	98909715	1	98909660	98909770	evm.model.chr2.3766
2	5271	1735323	1	1734086	1736560	evm.model.chr2.66
7	5271	59114646.5	1	59114386	59114907	evm.model.chr8.1885.1
2	573	5517131	1	5516933	5517329	evm.model.chr2.238
2	573	5514904	1	5514714	5515094	evm.model.chr2.237
7	573	57332919	1	57332760	57333078	evm.model.chr8.1776
2	5344	110595934	1	110595833	110596035	evm.model.chr2.4309
2	5342	108033284	1	108032788	108033780	evm.model.chr2.4164
2	9696	39334881	1	39334789	39334973	evm.model.chr2.3734
2	7274	49482576.5	1	49482169	49482984	evm.model.chr2.1377.1
2	5177	111165765	1	111165590	111165940	evm.model.chr2.4337.1
2	5176	110017766.5	1	110017728	110017805	evm.model.chr2.4280.1
5	1358	80475542	1	80475486	80475598	evm.model.chr6.3209.1
5	1358	80475542	1	80475486	80475598	evm.model.chr6.3209
6	2551	60267843	1	60267785	60267901	evm.model.chr3.2298
2	5169	108677087	1	108677041	108677133	evm.model.chr2.4200
2	5170	108818789	1	108818666	108818912	evm.model.chr2.4212
2	5170	108959716.5	1	108959673	108959760	evm.model.chr2.4219.1
2	5170	108840150	1	108839354	108840946	evm.model.chr2.4213
2	5351	50227454.5	1	50227170	50227739	evm.model.chr2.1400
6	5351	55375100.5	1	55374822	55375379	evm.model.chr3.2085
5	1357	3805503.5	1	3805430	3805577	evm.model.chr6.205
6	1357	6944352	1	6944280	6944424	evm.model.chr3.292
2	1357	113333850.5	1	113333777	113333924	evm.model.chr2.4450
5	1357	80196528	1	80196456	80196600	evm.model.chr6.3195
2	5981	58759277.5	1	58759168	58759387	evm.model.chr2.2068
2	5982	58888793.5	1	58888661	58888926	evm.model.chr2.2057
2	499	109449805.5	1	109449738	109449873	evm.model.chr2.4244
2	499	109466679.5	1	109466638	109466721	evm.model.chr2.4245
5	491	79405422.5	1	79405340	79405505	evm.model.chr6.3148
2	491	107766917	1	107766740	107767094	evm.model.chr2.4151_evm.model.chr2.4152
2	491	110643214	1	110643133	110643295	evm.model.chr2.4312
2	5166	108135496.5	1	108135302	108135691	evm.model.chr2.4173
2	5165	108118578	1	108118495	108118661	evm.model.chr2.4172.1
2	5161	107346530	1	107345765	107347295	evm.model.chr2.4131.2.1
2	7249	106327261.5	1	106327219	106327304	evm.model.chr2.4090
2	5160	107289373	1	107289314	107289432	evm.model.chr2.4129
2	7248	105075702.5	1	105075580	105075825	evm.model.chr2.4016
2	7248	67976533.5	1	67976411	67976656	evm.model.chr2.2237
2	5157	106719807.5	1	106719421	106720194	evm.model.chr2.4104
2	1377	105766457.5	1	105766380	105766535	evm.model.chr2.4052
2	5338	55368398.5	1	55368014	55368783	evm.model.chr2.1713
3	544	19213647	1	19213584	19213710	evm.model.chr2.2320
3	544	19180607.5	1	19178490	19182725	evm.model.chr2.2322.2
2	544	106918271	1	106918226	106918316	evm.model.chr2.4112.1
2	5155	106430310.5	1	106430116	106430505	evm.model.chr2.4099.1
2	5155	106430310.5	1	106430116	106430505	evm.model.chr2.4099
2	5153	106025233	1	106025138	106025328	evm.model.chr2.4071
7	7247	30103126.5	1	30102956	30103297	evm.model.chr8.745.1
1	4829	152685718	2	152685621	152685815	evm.model.chr1.5898.2
3	5068	57322433	2	57322273	57322593	evm.model.chr4.2047
1	5068	152136955.5	2	152136797	152137114	evm.model.chr1.5878
3	766	58090237	2	58090053	58090421	evm.model.chr4.2073
1	766	154543089.5	2	154542874	154543305	evm.model.chr1.5969.1.1
3	766	58067768	2	58067626	58067910	evm.model.chr4.2072
7	6614	50187062	2	50187025	50187099	evm.model.chr8.1489
3	1278	57476989	2	57476868	57477110	evm.model.chr4.2054.1
1	1278	153816585	2	153816464	153816706	evm.model.chr1.5933.1
3	7329	12589713	2	12589664	12589762	evm.model.chr4.589.1.2
1	5609	153940608	2	153940312	153940904	evm.model.chr1.5941
3	765	154282	2	153594	154970	evm.model.chr4.9
4	765	22648070.5	2	22647858	22648283	evm.model.chr5.1028
3	5438	1218515	2	1218405	1218625	evm.model.chr4.95.1
3	5438	1218515	2	1218405	1218625	evm.model.chr4.95
6	8393	56938394	2	56938316	56938472	evm.model.chr4.1964
1	8393	151801709	2	151801631	151801787	evm.model.chr1.5818
1	5606	154573199.5	2	154573164	154573235	evm.model.chr1.5971
3	5606	57967532	2	57967402	57967662	evm.model.chr4.2069
4	764	27516340.5	2	27516295	27516386	evm.model.chr5.1184.1
4	764	4653675.5	2	4653451	4653900	evm.model.chr5.177.1
3	729	58931382.5	2	58931345	58931420	evm.model.chr4.2112
3	730	58539219.5	2	58539015	58539424	evm.model.chr4.2091.1
3	730	58539219.5	2	58539015	58539424	evm.model.chr4.2091
1	730	155016866.5	2	155016662	155017071	evm.model.chr1.5979.1
1	730	155016866.5	2	155016662	155017071	evm.model.chr1.5979
1	4824	154800097	2	154798797	154801397	evm.model.chr1.5977
3	4822	58181200.5	2	58180583	58181818	evm.model.chr4.2076.1
3	4821	58509444.5	2	58509341	58509548	evm.model.chr4.2088.1
1	728	155710414	2	155708871	155711957	evm.model.chr1.6003
6	728	43284366	2	43282799	43285933	evm.model.chr3.1511
1	2725	156719282	2	156719071	156719493	evm.model.chr1.6041
6	2724	42746034	2	42746015	42746053	evm.model.chr3.1490
2	4716	87408520.5	2	87408465	87408576	evm.model.chr2.3162.1
2	4716	87419216	2	87419131	87419301	evm.model.chr2.3162
8	4805	56590834	2	56590382	56591286	evm.model.chr7.2060
5	4805	78098231	2	78097779	78098683	evm.model.chr6.3111
2	4715	91494526	2	91493841	91495211	evm.model.chr2.3364
8	4715	9888907	2	9888621	9889193	evm.model.chr7.462
8	4715	9698237	2	9697567	9698907	evm.model.chr7.451
2	4797	88326990	2	88326861	88327119	evm.model.chr2.3204
8	4797	13208492.5	2	13208359	13208626	evm.model.chr7.649.2
8	4797	13208492.5	2	13208359	13208626	evm.model.chr7.649
2	4800	87581111.5	2	87581073	87581150	evm.model.chr2.3171.1
1	275	73238425	2	73238400	73238450	evm.model.chr1.2471.4
2	9112	89700157.5	2	89700113	89700202	evm.model.chr2.3264.2
8	4793	5319643.5	2	5319514	5319773	evm.model.chr7.220
2	10804	75919337	2	75919119	75919555	evm.model.chr2.2650
8	6114	12856161	2	12856136	12856186	evm.model.chr7.631
2	6114	88649791	2	88649766	88649816	evm.model.chr2.3221
3	89	103470530.5	2	103470510	103470551	evm.model.chr4.4550
4	90	79988037	2	79987597	79988477	evm.model.chr5.3349
3	90	97829466	2	97829011	97829921	evm.model.chr4.4240
4	1851	80094802	2	80094730	80094874	evm.model.chr5.3355
8	91	13041013	2	13040436	13041590	evm.model.chr7.637
2	91	88489380	2	88488797	88489963	evm.model.chr2.3215
3	91	97861084.5	2	97860476	97861693	evm.model.chr4.4242.1
4	91	80004347.5	2	80003742	80004953	evm.model.chr5.3351
4	674	80377655	2	80377319	80377991	evm.model.chr5.3389
3	674	98480215.5	2	98479545	98480886	evm.model.chr4.4280
3	2972	98270894.5	2	98270709	98271080	evm.model.chr4.4268.1
3	2969	97905916.5	2	97905809	97906024	evm.model.chr4.4243
4	2969	80068830.5	2	80068723	80068938	evm.model.chr5.3353.1
4	2968	80128692.5	2	80128603	80128782	evm.model.chr5.3357
3	2968	97936747	2	97936653	97936841	evm.model.chr4.4246
1	8817	79933059.5	2	79932889	79933230	evm.model.chr4.210
4	8817	18611059	2	18610896	18611222	evm.model.chr5.866
3	98	98427436.5	2	98427377	98427496	evm.model.chr4.4277.1
4	98	80334938.5	2	80334777	80335100	evm.model.chr5.3387
4	6846	67580459.5	2	67579146	67581773	evm.model.chr5.2636
4	6847	67077368.5	2	67077120	67077617	evm.model.chr5.2603
3	95	101375599.5	2	101375512	101375687	evm.model.chr5.3380.1
4	673	80423492.5	2	80423316	80423669	evm.model.chr5.3393
3	8818	4677961	2	4677904	4678018	evm.model.chr4.281
4	88	86389888.5	2	86389457	86390320	evm.model.chr5.3650
3	88	103293433.5	2	103293299	103293568	evm.model.chr4.4539
3	88	103269591.5	2	103269534	103269649	evm.model.chr4.4536
4	132	79724327.5	2	79724268	79724387	evm.model.chr5.3329.1
4	132	79639928	2	79639884	79639972	evm.model.chr5.3275
3	132	97696610.5	2	97696551	97696670	evm.model.chr4.4226.1
3	132	97566747	2	97566703	97566791	evm.model.chr4.4216
3	132	97566747	2	97566703	97566791	evm.model.chr4.4216.1
4	3552	79927074.5	2	79927018	79927131	evm.model.chr5.3346.1
3	3551	97752547.5	2	97752313	97752782	evm.model.chr4.4230
4	3551	79828853.5	2	79828619	79829088	evm.model.chr5.3335.1
3	3550	99191123	2	99190917	99191329	evm.model.chr4.4321
3	6809	96772269.5	2	96771424	96773115	evm.model.chr4.4161
4	3572	79706784.5	2	79706044	79707525	evm.model.chr5.3328
3	3572	97688446.5	2	97687730	97689163	evm.model.chr4.4225
3	3549	76982083	2	76982041	76982125	evm.model.chr4.2975
4	3549	53081628	2	53081586	53081670	evm.model.chr5.1900.1
3	6808	95276177.5	2	95276150	95276205	evm.model.chr4.4069.1
4	3472	79149993.5	2	79149888	79150099	evm.model.chr5.3301
4	3470	78971443.5	2	78971369	78971518	evm.model.chr5.3320
3	3569	97300888.5	2	97300070	97301707	evm.model.chr4.4200
4	3569	79077115.5	2	79076315	79077916	evm.model.chr5.3325.3
4	3468	78747107.5	2	78746997	78747218	evm.model.chr5.3307.1
8	8696	12527270.5	2	12527127	12527414	evm.model.chr7.612.1
5	2226	6638774.5	2	6638746	6638803	evm.model.chr6.354.1
1	7593	67235330	2	67235211	67235449	evm.model.chr1.2126.1
8	2221	20119921	2	20119782	20120060	evm.model.chr7.972
2	2221	82008714.5	2	82008607	82008822	evm.model.chr2.2912.1
8	6459	17762208	2	17762012	17762404	evm.model.chr7.884
8	2215	19240780.5	2	19240721	19240840	evm.model.chr7.948
2	2215	82606721.5	2	82606662	82606781	evm.model.chr2.2940.1
8	2213	18996822.5	2	18996687	18996958	evm.model.chr7.933.2
8	2168	18603920.5	2	18603756	18604085	evm.model.chr7.916
2	2167	10253408	2	10253269	10253547	evm.model.chr2.3023
8	2208	18235464	2	18235422	18235506	evm.model.chr7.905.1
2	414	10289283.5	2	10289185	10289382	evm.model.chr2.3024
8	413	17957203	2	17956901	17957505	evm.model.chr7.896
2	413	10215313.5	2	10215011	10215616	evm.model.chr2.3020.2
8	2207	17358169	2	17357696	17358642	evm.model.chr7.861.1
2	2207	84749587.5	2	84749143	84750032	evm.model.chr2.2998
2	2206	85072866	2	85072713	85073019	evm.model.chr2.2984.1
8	2206	17169988.5	2	17169834	17170143	evm.model.chr7.850
2	343	84939246.5	2	84939157	84939336	evm.model.chr2.2988.1
8	6171	17499829	2	17499643	17500015	evm.model.chr7.869
8	6169	185736	2	185624	185848	evm.model.chr7.28.1
8	6169	185736	2	185624	185848	evm.model.chr7.28.2
8	2132	25711945	2	25711869	25712021	evm.model.chr7.1221.1
2	2132	78435120	2	78435044	78435196	evm.model.chr2.2752
8	7470	16560377.5	2	16560234	16560521	evm.model.chr7.815
2	1237	83613897	2	83613852	83613942	evm.model.chr2.3036
8	1237	16525759	2	16525714	16525804	evm.model.chr7.813.1
7	7440	57850159.5	2	57850036	57850283	evm.model.chr8.1838.1
2	6140	85288697	2	85288626	85288768	evm.model.chr2.3057
8	6140	16103756	2	16103722	16103790	evm.model.chr7.794
8	6139	16086345	2	16086233	16086457	evm.model.chr7.791
2	6139	85348345.5	2	85348205	85348486	evm.model.chr2.3059.1
8	6157	15894759	2	15893528	15895990	evm.model.chr7.780
2	6157	85650110	2	85648885	85651335	evm.model.chr2.3071
2	6138	91794276.5	2	91794157	91794396	evm.model.chr2.3377
8	6138	9411558.5	2	9411532	9411585	evm.model.chr7.436
2	385	86507992	2	86507921	86508063	evm.model.chr2.3115
8	385	15019409.5	2	15019191	15019628	evm.model.chr7.735
8	7637	31614661	2	31614460	31614862	evm.model.chr7.1410
8	2264	24828891	2	24827603	24830179	evm.model.chr7.1180
2	2264	78549977.5	2	78548686	78551269	evm.model.chr2.2759
2	384	86758930.5	2	86758568	86759293	evm.model.chr2.3128
8	384	14815468.5	2	14815106	14815831	evm.model.chr7.721.1
2	384	86747333.5	2	86747288	86747379	evm.model.chr2.3127.1
8	384	14830313.5	2	14830230	14830397	evm.model.chr7.722
8	9648	12220504	2	12220369	12220639	evm.model.chr7.596
2	1232	87097070	2	87096974	87097166	evm.model.chr2.3151
8	1232	14598386	2	14598290	14598482	evm.model.chr7.704
8	383	14796790	2	14796403	14797177	evm.model.chr7.719
2	383	86786599	2	86786215	86786983	evm.model.chr2.3130
3	2909	92167434.5	3	92167099	92167770	evm.model.chr4.3906.1
2	501	109822880	3	109822815	109822945	evm.model.chr2.4270
2	5175	109379291.5	3	109379230	109379353	evm.model.chr2.4238
2	1359	109697185.5	3	109697081	109697290	evm.model.chr2.4265
5	1361	79373250.5	3	79373161	79373340	evm.model.chr6.3146
2	1361	110687015.5	3	110686926	110687105	evm.model.chr2.4316
2	5180	111056636	3	111056584	111056688	evm.model.chr2.4331.1
2	5180	111056636	3	111056584	111056688	evm.model.chr2.4331.2
2	5180	111056636	3	111056584	111056688	evm.model.chr2.4331
2	5181	110612476.5	3	110612334	110612619	evm.model.chr2.4310
5	5181	79466884	3	79466847	79466921	evm.model.chr6.3152
2	5182	110521013.5	3	110520549	110521478	evm.model.chr2.4306
2	5183	110476821.5	3	110476756	110476887	evm.model.chr2.4302
7	574	57395681.5	3	57395589	57395774	evm.model.chr8.1773
2	574	5375137	3	5375058	5375216	evm.model.chr2.235
2	507	110738836.5	3	110738702	110738971	evm.model.chr2.4319
2	507	92199603	3	92199470	92199736	evm.model.chr2.3403
2	507	55562150	3	55562017	55562283	evm.model.chr2.1723.1
7	5325	57222674	3	57222613	57222735	evm.model.chr8.1787.1
7	5325	57185082	3	57184829	57185335	evm.model.chr8.1788
2	5325	5852292.5	3	5852050	5852535	evm.model.chr2.250
7	5270	59138208.5	3	59137375	59139042	evm.model.chr8.1886.1
2	5270	1703062.5	3	1703016	1703109	evm.model.chr2.63
2	5270	1717849.5	3	1717019	1718680	evm.model.chr2.65
2	509	99136993.5	3	99136542	99137445	evm.model.chr2.3770.1
2	509	99068463.5	3	99068387	99068540	evm.model.chr2.3768
2	509	99086091.5	3	99086062	99086121	evm.model.chr2.3769
2	1368	98945184.5	3	98945136	98945233	evm.model.chr2.3760
2	1368	58618261.5	3	58618213	58618310	evm.model.chr2.2075.1
2	7376	44212409	3	44212345	44212473	evm.model.chr2.1178
6	7376	50241170	3	50241106	50241234	evm.model.chr3.1842.1
2	5877	59109901	3	59109752	59110050	evm.model.chr2.2044
2	9256	54455623	3	54455205	54456041	evm.model.chr2.1559
2	5880	59344021.5	3	59343944	59344099	evm.model.chr2.2027
2	5881	39563829.5	3	39563591	39564068	evm.model.chr2.3722
2	516	59632110	3	59632088	59632132	evm.model.chr2.1993
2	2508	59158755.5	3	59158480	59159031	evm.model.chr2.2039
2	2508	39429090.5	3	39428773	39429408	evm.model.chr2.3730
1	2509	151819125	3	151818218	151820032	evm.model.chr1.5817.1
3	2509	55629914.5	3	55629531	55630298	evm.model.chr4.1963
6	2509	56952527.5	3	56951622	56953433	evm.model.chr4.1965
2	585	39856833.5	3	39856399	39857268	evm.model.chr2.3697
2	585	59750073	3	59749595	59750551	evm.model.chr2.1983
2	586	98678130	3	98678045	98678215	evm.model.chr2.3685
2	586	60146946	3	60146841	60147051	evm.model.chr2.1973
2	2512	98724341	3	98724132	98724550	evm.model.chr2.3687
2	2513	98701925.5	3	98701849	98702002	evm.model.chr2.3686
2	2514	98505335.5	3	98505276	98505395	evm.model.chr2.3677.1
2	2514	60414702.5	3	60414634	60414771	evm.model.chr2.1962
2	587	60230184	3	60229724	60230644	evm.model.chr2.1970
2	1378	106631627.5	3	106631416	106631839	evm.model.chr2.4101
3	1378	19434106.5	3	19433895	19434318	evm.model.chr2.2310
2	1381	97754984	3	97754897	97755071	evm.model.chr2.3639
2	7250	107206040.5	3	107205708	107206373	evm.model.chr2.4125
2	7250	68081779.5	3	68081588	68081971	evm.model.chr2.2327
2	5238	97237901	3	97237742	97238060	evm.model.chr2.3606
2	5238	61764647	3	61764488	61764806	evm.model.chr2.1890
2	7251	107681377.5	3	107681355	107681400	evm.model.chr2.4146.3
2	7251	107685880	3	107685791	107685969	evm.model.chr2.4146.2
2	5274	58918600.5	3	58918561	58918640	evm.model.chr2.2055.1
2	5274	39074913.5	3	39074802	39075025	evm.model.chr2.3748
2	5275	58450283.5	3	58450104	58450463	evm.model.chr2.1857
2	5275	96388510	3	96388065	96388955	evm.model.chr2.3567
6	857	29337066.5	3	29336849	29337284	evm.model.chr3.923.1
1	857	175410949.5	3	175410732	175411167	evm.model.chr1.6852.1
6	3133	26990444.5	3	26990358	26990531	evm.model.chr3.843.1
6	3136	28090783	3	28090721	28090845	evm.model.chr3.883
1	3136	174341112	3	174341050	174341174	evm.model.chr1.6817.1
6	860	27660546.5	3	27660383	27660710	evm.model.chr3.868.1
1	860	173876135	3	173876108	173876162	evm.model.chr1.6795
6	860	27455427	3	27455400	27455454	evm.model.chr3.859.1
2	860	96052785	3	96052620	96052950	evm.model.chr2.3543.1
1	860	173987322.5	3	173987159	173987486	evm.model.chr1.6803
1	4326	180013765	3	180013666	180013864	evm.model.chr1.7023.1
1	4326	180013765	3	180013666	180013864	evm.model.chr1.7023.4
6	4328	28679048.5	3	28678429	28679668	evm.model.chr3.903
1	4330	175109827.5	3	175109246	175110409	evm.model.chr1.6846
6	4330	28959830.5	3	28959766	28959895	evm.model.chr3.910
1	4332	175440756.5	3	175440730	175440783	evm.model.chr1.6853.1
6	4332	29364496	3	29364351	29364641	evm.model.chr3.924
1	7025	202952773.5	3	202952622	202952925	evm.model.chr1.7891
1	7026	175570223.5	3	175570136	175570311	evm.model.chr1.6860
1	4333	175466346.5	3	175466316	175466377	evm.model.chr1.6855
7	841	32990843.5	3	32990767	32990920	evm.model.chr8.836
7	841	33451359	3	33450902	33451816	evm.model.chr8.850
1	841	170316181.5	3	170316102	170316261	evm.model.chr1.6600
1	841	170605171.5	3	170604887	170605456	evm.model.chr1.6615
6	6748	35075483	3	35075407	35075559	evm.model.chr3.1154
6	7787	24313407.5	3	24312993	24313822	evm.model.chr3.776.1
1	6749	192668134.5	3	192667931	192668338	evm.model.chr1.7501
6	6749	35175756.5	3	35175553	35175960	evm.model.chr3.1157
1	6749	192684842.5	3	192684407	192685278	evm.model.chr1.7501.1
6	6749	35361341	3	35361058	35361624	evm.model.chr3.1166
1	4379	176846420	3	176846358	176846482	evm.model.chr1.6906
1	4378	177763543.5	3	177763396	177763691	evm.model.chr1.6929
1	937	177738739.5	3	177738524	177738955	evm.model.chr1.6928
6	937	43863289.5	3	43863077	43863502	evm.model.chr3.1540
5	11511	16402663.5	3	16402487	16402840	evm.model.chr6.734
1	8015	196812644.5	3	196812480	196812809	evm.model.chr1.7693
1	935	176892239.5	3	176892198	176892281	evm.model.chr1.6904.1
6	935	44228091	3	44227076	44229106	evm.model.chr3.1546
6	4376	44128464.5	3	44128388	44128541	evm.model.chr3.1549.1
1	4375	177860069.5	3	177860028	177860111	evm.model.chr1.6932.1
6	4375	44148107.5	3	44148066	44148149	evm.model.chr3.1548
7	934	32725156.5	3	32724540	32725773	evm.model.chr8.825.1
5	934	80805819.5	3	80805173	80806466	evm.model.chr6.3228
4	934	53479753	3	53479581	53479925	evm.model.chr5.1910
4	934	52927308.5	3	52926620	52927997	evm.model.chr5.1897
3	934	76815358.5	3	76814679	76816038	evm.model.chr4.2973
3	4374	65282779	3	65282741	65282817	evm.model.chr4.2402
1	4374	169002166	3	169002128	169002204	evm.model.chr1.6538
6	813	44542509.5	3	44542462	44542557	evm.model.chr3.1563.1
1	4320	180618742.5	3	180618521	180618964	evm.model.chr1.7037
6	850	26034100.5	3	26033995	26034206	evm.model.chr1.6723.1
1	4321	180600341.5	3	180600306	180600377	evm.model.chr1.7036
4	4321	6082997.5	3	6082962	6083033	evm.model.chr5.237
3	7083	68399724.5	3	68399674	68399775	evm.model.chr4.2550.1
6	8037	44870714	3	44870628	44870800	evm.model.chr3.1580
3	2832	86474136	4	86473678	86474594	evm.model.chr4.3591
4	2831	67049807.5	4	67049417	67050198	evm.model.chr5.2599.1.1
3	682	100663900.5	4	100663547	100664254	evm.model.chr4.4411.1
4	682	67857641.5	4	67857456	67857827	evm.model.chr5.2659
3	682	86984023	4	86983875	86984171	evm.model.chr4.3633.1
3	682	10489733.5	4	10489548	10489919	evm.model.chr4.511.1
4	3544	82616728.5	4	82616693	82616764	evm.model.chr5.3542
3	3447	90839572.5	4	90839241	90839904	evm.model.chr4.3821
4	3447	71904406	4	71904070	71904742	evm.model.chr5.2882
3	3448	86765870.5	4	86765829	86765912	evm.model.chr4.3614
4	3448	67435467	4	67435188	67435746	evm.model.chr5.2625
3	11365	82431452	4	82431286	82431618	evm.model.chr4.3371
3	3446	90974247.5	4	90974005	90974490	evm.model.chr4.3831
4	3446	72032871.5	4	72032632	72033111	evm.model.chr5.2891
3	6821	87433654.5	4	87433515	87433794	evm.model.chr4.3653
4	6821	68268875.5	4	68268736	68269015	evm.model.chr5.2681
1	4885	157806366	4	157805835	157806897	evm.model.chr1.6089.1
1	1255	149849578.5	4	149849455	149849702	evm.model.chr1.5775.1
1	5072	150546911.5	4	150546809	150547014	evm.model.chr1.5809
3	5025	55369853	4	55369766	55369940	evm.model.chr4.1951.1
1	5025	150008943	4	150008856	150009030	evm.model.chr1.5783.1
3	5026	55209578.5	4	55209190	55209967	evm.model.chr4.1946
1	5026	149914246.5	4	149913858	149914635	evm.model.chr1.5778
3	5596	54835976.5	4	54835889	54836064	evm.model.chr4.1931
3	5416	54867967	4	54867930	54868004	evm.model.chr4.1932
1	5599	149225532.5	4	149225497	149225568	evm.model.chr1.5762
6	5404	53185176	4	53185076	53185276	evm.model.chr3.1965
3	5405	53998820.5	4	53998125	53999516	evm.model.chr4.1907.1
3	5406	53746590.5	4	53746574	53746607	evm.model.chr4.1900.1
3	1262	53116994	4	53116744	53117244	evm.model.chr4.1869.1
8	1262	13450175	4	13449919	13450431	evm.model.chr1.5693
3	7229	7288436	4	7288053	7288819	evm.model.chr4.395
8	5077	13794480.5	4	13794358	13794603	evm.model.chr1.5713
8	5077	13765562.5	4	13765422	13765703	evm.model.chr1.5710
3	5077	53337790	4	53337651	53337929	evm.model.chr4.1880
3	1259	53951326.5	4	53951218	53951435	evm.model.chr4.1905.1
3	5076	53348124.5	4	53347801	53348448	evm.model.chr4.1881
7	7214	28399600.5	4	28399130	28400071	evm.model.chr8.695
1	7214	5795339.5	4	5794860	5795819	evm.model.chr1.217
6	5073	57520143	4	57520109	57520177	evm.model.chr4.1989
3	1258	54160448.5	4	54160329	54160568	evm.model.chr4.1912.1
6	5403	51009622.5	4	51009511	51009734	evm.model.chr3.1870
3	5418	54296919	4	54296519	54297319	evm.model.chr4.1917
1	5418	148824572.5	4	148824249	148824896	evm.model.chr1.5743
3	5598	54703245.5	4	54703027	54703464	evm.model.chr4.1925
1	5597	149313616.5	4	149313227	149314006	evm.model.chr1.5767
3	5597	54743368	4	54743001	54743735	evm.model.chr4.1926
4	5594	9654099	4	9653609	9654589	evm.model.chr5.490
3	5594	12306607.5	4	12306116	12307099	evm.model.chr4.580
6	5414	57416162	4	57416115	57416209	evm.model.chr4.1985
1	5413	146712958	4	146712907	146713009	evm.model.chr1.5619
3	5413	51673044	4	51672993	51673095	evm.model.chr4.1815
2	8374	58734601.5	4	58734581	58734622	evm.model.chr2.2069
1	7308	103216506	4	103216064	103216948	evm.model.chr1.3769
3	5070	56544578.5	4	56544495	56544662	evm.model.chr4.2022
3	5070	56347168.5	4	56347057	56347280	evm.model.chr4.2015.2
1	5069	152686260	4	152686185	152686335	evm.model.chr1.5899.1
3	4832	55840030.5	4	55839159	55840902	evm.model.chr4.1997
1	4832	151472939.5	4	151472109	151473770	evm.model.chr1.5832
8	7204	4536542	4	4536449	4536635	evm.model.chr7.182
1	4828	152638116	4	152637824	152638408	evm.model.chr1.5897.1
3	4828	57006871.5	4	57006581	57007162	evm.model.chr4.2034.1
1	5067	152109492.5	4	152109031	152109954	evm.model.chr1.5877.1
1	4827	153903058	4	153902688	153903428	evm.model.chr1.5939
3	4827	57584905.5	4	57584546	57585265	evm.model.chr4.2056
1	5035	152459845	4	152458964	152460726	evm.model.chr1.5888
1	5035	152462171.5	4	152461912	152462431	evm.model.chr1.5889
3	5035	57098921.5	4	57098653	57099190	evm.model.chr4.2036.1
7	5033	57103796.5	4	57103444	57104149	evm.model.chr5.3678
4	5033	12763435.5	4	12762842	12764029	evm.model.chr5.622
1	5066	153693260.5	4	153692997	153693524	evm.model.chr1.5930.1
1	5065	154483910	4	154483792	154484028	evm.model.chr1.5968.1
3	4823	58137742.5	4	58137077	58138408	evm.model.chr4.2074
1	4823	154876778.5	4	154876092	154877465	evm.model.chr1.5962
3	5062	58862437.5	4	58862169	58862706	evm.model.chr4.2108
1	5062	155347230	4	155346879	155347581	evm.model.chr1.5993
1	4820	155305028	4	155304961	155305095	evm.model.chr1.5992
3	4820	58838729	4	58838662	58838796	evm.model.chr4.2106
1	5061	155928079.5	4	155927951	155928208	evm.model.chr1.6011
6	5061	43185911.5	4	43185666	43186157	evm.model.chr3.1507
1	4818	155873764.5	4	155873509	155874020	evm.model.chr1.6009
8	4818	14767451	4	14766662	14768240	evm.model.chr7.717
1	727	156201303.5	4	156201274	156201333	evm.model.chr1.6028
1	4817	156026985	4	156025556	156028414	evm.model.chr1.6014
6	4816	43095581	4	43095330	43095832	evm.model.chr3.1505
1	5059	156310436.5	4	156310341	156310532	evm.model.chr1.6023
6	5059	43030883	4	43030790	43030976	evm.model.chr3.1501.1
6	4814	43078553.5	4	43078454	43078653	evm.model.chr3.1504
1	4814	156014693.5	4	156014594	156014793	evm.model.chr1.6013
6	4812	42569578	4	42569501	42569655	evm.model.chr3.1472
1	1332	156634096.5	4	156634038	156634155	evm.model.chr1.6037.1.1
6	1332	42798150	4	42798078	42798222	evm.model.chr3.1494
1	1332	156739859	4	156739799	156739919	evm.model.chr1.6042
6	1332	42832981.5	4	42832923	42833040	evm.model.chr3.1496.1
1	5057	157751801.5	4	157751412	157752191	evm.model.chr1.6083
1	4811	157252874	4	157252306	157253442	evm.model.chr1.6061
6	4811	42544350.5	4	42543834	42544867	evm.model.chr3.1473
1	724	157425443	4	157425418	157425468	evm.model.chr1.6066
6	4809	42265787.5	4	42265684	42265891	evm.model.chr3.1482
3	4807	58809111.5	4	58808911	58809312	evm.model.chr4.2105.1
2	4807	87160470.5	4	87160270	87160671	evm.model.chr2.3154.1
1	4807	155253674	4	155253475	155253873	evm.model.chr1.5990.1
8	4807	14550685.5	4	14550561	14550810	evm.model.chr7.702
8	4806	57058563.5	4	57058498	57058629	evm.model.chr7.2073
1	1299	157927121	4	157926693	157927549	evm.model.chr1.6098.1
6	1299	41873690.5	4	41873261	41874120	evm.model.chr3.1448
4	5055	6768053	4	6767259	6768847	evm.model.chr5.263
6	4882	41692663.5	4	41692476	41692851	evm.model.chr3.1436.3
4	5054	6774175.5	4	6774134	6774217	evm.model.chr5.264.1
4	5054	6774175.5	4	6774134	6774217	evm.model.chr5.264
3	3116	54941307	4	54941286	54941328	evm.model.chr4.1937
1	3116	149783990	4	149783969	149784011	evm.model.chr1.5773
3	3116	54941307	4	54941286	54941328	evm.model.chr4.1937.1
1	6707	195465655.5	4	195465590	195465721	evm.model.chr1.7619.1.1
6	9498	36989368	4	36989172	36989564	evm.model.chr3.1249.1
3	6633	3898024.5	5	3897803	3898246	evm.model.chr4.233
3	679	90098671.5	5	90098559	90098784	evm.model.chr4.3788
4	679	71181951.5	5	71181838	71182065	evm.model.chr5.2840
3	679	90098671.5	5	90098559	90098784	evm.model.chr4.3788.1
4	6358	53536475.5	5	53536356	53536595	evm.model.chr5.1914.1
3	124	88943537.5	5	88942953	88944122	evm.model.chr4.3739
4	124	70254580	5	70253994	70255166	evm.model.chr5.2789
3	121	89446461	5	89445713	89447209	evm.model.chr4.3756
4	121	70668378.5	5	70667719	70669038	evm.model.chr5.2806.1
4	120	70899539.5	5	70899474	70899605	evm.model.chr5.2822.1
3	10050	73713930	5	73713774	73714086	evm.model.chr4.2787
3	1516	89721433.5	5	89721382	89721485	evm.model.chr4.3771
4	1516	70895228.5	5	70895177	70895280	evm.model.chr5.2821
3	1515	89934472.5	5	89933850	89935095	evm.model.chr4.3782
4	1515	71058408.5	5	71057792	71059025	evm.model.chr5.2832.1
3	1514	89995887.5	5	89995699	89996076	evm.model.chr4.3786
4	1509	71612619	5	71612293	71612945	evm.model.chr5.2871.1
4	5	71747533.5	5	71747465	71747602	evm.model.chr5.2878
3	5	90637200.5	5	90637129	90637272	evm.model.chr4.3818
3	5	90604393	5	90604317	90604469	evm.model.chr4.3816
3	5	90626705.5	5	90626637	90626774	evm.model.chr4.3817
4	117	72074708	5	72074663	72074753	evm.model.chr5.2894
3	6290	103747904.5	5	103747864	103747945	evm.model.chr4.4563.1
4	6360	69893785.5	5	69893642	69893929	evm.model.chr5.2768
4	6359	53504798	5	53504647	53504949	evm.model.chr5.1912.1
4	1508	71675844	5	71675634	71676054	evm.model.chr5.2876
4	1507	71721783	5	71721435	71722131	evm.model.chr5.2877.1
3	1507	90584216.5	5	90583873	90584560	evm.model.chr4.3815
3	1506	90973024	5	90972975	90973073	evm.model.chr4.3830
3	1505	90995534.5	5	90995373	90995696	evm.model.chr4.3836
4	109	72808301	5	72807385	72809217	evm.model.chr5.2923
3	2850	86927770	5	86927727	86927813	evm.model.chr4.3628
4	2850	67758741.5	5	67758697	67758786	evm.model.chr5.2650.1
4	692	65575591	5	65575560	65575622	evm.model.chr5.2519.1
4	2852	72614865.5	5	72614792	72614939	evm.model.chr5.2914.1
4	162	74221521	5	74221453	74221589	evm.model.chr5.3008
3	162	93088137	5	93088069	93088205	evm.model.chr4.3956
4	2868	73877410.5	5	73877264	73877557	evm.model.chr5.2988
3	2868	92650510.5	5	92650358	92650663	evm.model.chr4.3932
3	2907	96379840.5	5	96379344	96380337	evm.model.chr4.4140
3	2906	92917252.5	5	92917193	92917312	evm.model.chr4.3949
4	6678	75202963.5	5	75202845	75203082	evm.model.chr5.3063.1
4	714	74123540	5	74123418	74123662	evm.model.chr5.3004
4	714	74113713	5	74113467	74113959	evm.model.chr5.3003
3	714	92956927.5	5	92956629	92957226	evm.model.chr4.3950_evm.model.chr4.3951
4	6677	77278322	5	77278126	77278518	evm.model.chr5.3179
4	2864	76534211	5	76534045	76534377	evm.model.chr5.3139.1
4	30	74565283	5	74565250	74565316	evm.model.chr5.3029
3	30	93608321	5	93608288	93608354	evm.model.chr4.3976
4	157	76284713.5	5	76284661	76284766	evm.model.chr5.3119
3	157	94748121	5	94747970	94748272	evm.model.chr4.4035.1
3	157	94749560.5	5	94749508	94749613	evm.model.chr4.4035
3	711	93757413	5	93757290	93757536	evm.model.chr4.3984
4	1627	74916293.5	5	74915402	74917185	evm.model.chr5.3047.1
3	1626	82268280	5	82268168	82268392	evm.model.chr4.3356
3	1767	94082596	5	94082373	94082819	evm.model.chr4.4000.1
4	24	75464660.5	5	75464577	75464744	evm.model.chr5.3080
3	24	94303505.5	5	94303422	94303589	evm.model.chr4.4012.1
4	24	75470023.5	5	75469910	75470137	evm.model.chr5.3080.1
4	1586	75791410	5	75791367	75791453	evm.model.chr5.3091
4	1586	75800455.5	5	75800414	75800497	evm.model.chr5.3093
3	1586	94445760	5	94445644	94445876	evm.model.chr4.4021
3	1713	94864225	5	94864176	94864274	evm.model.chr4.4041
4	1713	76390485	5	76390436	76390534	evm.model.chr5.3130
4	1713	23919613	5	23919564	23919662	evm.model.chr5.1056
3	1713	1003224	5	1003175	1003273	evm.model.chr4.83
4	1583	75859535	5	75859388	75859682	evm.model.chr5.3098.1
3	1580	87701803.5	5	87701624	87701983	evm.model.chr4.3669
4	155	76503955	5	76503876	76504034	evm.model.chr5.3136
3	155	95053513.5	5	95053385	95053642	evm.model.chr4.4055
4	3452	79513733.5	5	79513630	79513837	evm.model.chr5.3285_evm.model.chr5.3286
3	3453	97560733	5	97560387	97561079	evm.model.chr4.4215
4	3453	79631043	5	79630703	79631383	evm.model.chr5.3276
3	6827	100803481.5	5	100802648	100804315	evm.model.chr4.4402
3	3457	94935482.5	5	94935378	94935587	evm.model.chr4.4047
1	6806	184256688.5	5	184256534	184256843	evm.model.chr4.3271
4	3460	76800797.5	5	76800686	76800909	evm.model.chr5.3153
3	3460	95365294.5	5	95365195	95365394	evm.model.chr4.4078
3	701	95903985	5	95903765	95904205	evm.model.chr4.4108
4	701	77594062	5	77593842	77594282	evm.model.chr5.3191
3	3016	96836004.5	5	96835982	96836027	evm.model.chr4.4166.1
4	2901	81081887	5	81081787	81081987	evm.model.chr5.3439
655	2900	203498.5	5	203330	203667	evm.model.chr4.4347
655	2900	140912.5	5	140418	141407	evm.model.chr4.4352
4	2900	81250321.5	5	81249827	81250816	evm.model.chr5.3451
655	2900	141915	5	141861	141969	evm.model.chr4.4351
3	2905	95804703	5	95804647	95804759	evm.model.chr4.4104
4	1565	78348808	5	78348660	78348956	evm.model.chr5.3252
3	1799	96466495.5	5	96465925	96467066	evm.model.chr4.4144
4	1799	78239320.5	5	78238744	78239897	evm.model.chr5.3241.1
3	185	96762012.5	5	96761875	96762150	evm.model.chr4.4160
1	185	53278737.5	5	53278539	53278936	evm.model.chr1.1612.1.1
1	185	53261700	5	53261609	53261791	evm.model.chr1.1611
4	185	78435333.5	5	78435205	78435462	evm.model.chr5.3262
3	185	96744983.5	5	96744913	96745054	evm.model.chr4.4159
1	185	55638014.5	5	55637922	55638107	evm.model.chr1.1694.1
3	185	96694599	5	96694553	96694645	evm.model.chr4.4155
4	185	78357885	5	78357836	78357934	evm.model.chr5.3256
4	185	78383191	5	78382812	78383570	evm.model.chr5.3258
4	185	78435333.5	5	78435205	78435462	evm.model.chr5.3262.1
3	1564	96640137	5	96640043	96640231	evm.model.chr4.4152.1
3	1563	96665127.5	5	96663901	96666354	evm.model.chr4.4153.1
3	1562	96720398	5	96719686	96721110	evm.model.chr4.4158.1
4	1562	78407256.5	5	78406555	78407958	evm.model.chr5.3259.1
4	183	78836529.5	5	78836336	78836723	evm.model.chr5.3314
3	6315	92909611	5	92909515	92909707	evm.model.chr4.3948
4	6315	74060209.5	5	74060121	74060298	evm.model.chr5.3001
4	182	9783089	5	9783005	9783173	evm.model.chr5.495
4	182	78704538.5	5	78704365	78704712	evm.model.chr5.3306.1
4	2872	79212158.5	5	79211013	79213304	evm.model.chr5.3298
4	2994	79796161	5	79796003	79796319	evm.model.chr5.3333
3	2994	97734456	5	97734307	97734605	evm.model.chr4.4228.1
3	1556	97384332.5	5	97384030	97384635	evm.model.chr4.4204.1
3	1556	97340116.5	5	97340007	97340226	evm.model.chr4.4202.1
4	1556	79158406.5	5	79158104	79158709	evm.model.chr5.3300.1
3	1556	97371591	5	97371539	97371643	evm.model.chr4.4203
4	1556	79253917	5	79252240	79255594	evm.model.chr5.3296.1
4	1557	79139940	5	79139765	79140115	evm.model.chr5.3302
4	1806	79228120.5	5	79228074	79228167	evm.model.chr5.3297
3	1806	97460934.5	5	97460616	97461253	evm.model.chr4.4207
4	1806	79269694	5	79269251	79270137	evm.model.chr5.3294.1
3	1558	97315095.5	5	97314891	97315300	evm.model.chr4.4201.1.1
4	1558	79108091	5	79107957	79108225	evm.model.chr5.3304.2
4	1559	79044506	5	79044407	79044605	evm.model.chr5.3323
3	1559	97234340	5	97234241	97234439	evm.model.chr4.4197
4	179	85656287.5	5	85656218	85656357	evm.model.chr5.3619
2	353	84424395.5	6	84424304	84424487	evm.model.chr5.1825.1
2	353	81476527	6	81476455	81476599	evm.model.chr2.2890
8	353	20946427	6	20946355	20946499	evm.model.chr7.1009
3	353	75840652.5	6	75840561	75840744	evm.model.chr4.2923.1
2	2077	89873155.5	6	89873088	89873223	evm.model.chr2.3273
8	6440	15060509	6	15060384	15060634	evm.model.chr7.738
2	6440	86455542	6	86455414	86455670	evm.model.chr2.3112.1
8	7607	27890845	6	27890734	27890956	evm.model.chr7.1306.1
2	355	89110680	6	89110631	89110729	evm.model.chr2.3244.1
8	355	12310056	6	12310007	12310105	evm.model.chr7.600.1
8	6112	7824454	6	7824005	7824903	evm.model.chr7.362.2
2	7444	89528088.5	6	89527504	89528673	evm.model.chr2.3257.1
8	7444	11710353.5	6	11709769	11710938	evm.model.chr7.580.1
2	7443	90021046.5	6	90020988	90021105	evm.model.chr2.3286
8	6129	11997446.5	6	11997304	11997589	evm.model.chr7.588
6	6127	62321281	6	62321186	62321376	evm.model.chr3.2447
8	7442	16368138	6	16368007	16368269	evm.model.chr7.807
2	7442	83481163	6	83481032	83481294	evm.model.chr2.3031
8	6135	14535839	6	14535559	14536119	evm.model.chr7.700.1
8	6134	2544892.5	6	2544743	2545042	evm.model.chr7.81
8	6134	2555615	6	2555560	2555670	evm.model.chr7.81.1.1
8	403	10103621.5	6	10103510	10103733	evm.model.chr7.475
2	403	91183766.5	6	91183652	91183881	evm.model.chr2.3346.1
8	7441	17591167	6	17590614	17591720	evm.model.chr7.874
2	7441	10140182	6	10139629	10140735	evm.model.chr2.3010.1
2	4697	90048925.5	6	90048722	90049129	evm.model.chr2.3289.1
8	4697	11145222	6	11145196	11145248	evm.model.chr7.538
2	4697	90048480	6	90048454	90048506	evm.model.chr2.3289
2	309	90435271.5	6	90435220	90435323	evm.model.chr2.3311
8	309	10673966.5	6	10673915	10674018	evm.model.chr7.511.1
8	4694	10736779	6	10736723	10736835	evm.model.chr7.514
2	4694	90479239	6	90479183	90479295	evm.model.chr2.3315.1
8	4694	10720106.5	6	10720051	10720162	evm.model.chr7.514.1
2	4691	90326748	6	90326580	90326916	evm.model.chr2.3301
8	4691	10531992	6	10531806	10532178	evm.model.chr7.500
2	307	90858089	6	90857919	90858259	evm.model.chr2.3333
8	307	10405291	6	10405224	10405358	evm.model.chr7.490
8	305	9770426	6	9770357	9770495	evm.model.chr7.455
2	305	91426832	6	91426754	91426910	evm.model.chr2.3361
8	2065	6828987.5	6	6828972	6829003	evm.model.chr7.309
6	2065	62454494.5	6	62454458	62454531	evm.model.chr3.2454.1
6	2065	62458925.5	6	62458910	62458941	evm.model.chr3.2454.2
6	2065	62458925.5	6	62458910	62458941	evm.model.chr3.2454
2	2104	91363932.5	6	91363687	91364178	evm.model.chr2.3355
2	6092	91909761	6	91909546	91909976	evm.model.chr2.3385
2	6091	91932572.5	6	91932416	91932729	evm.model.chr2.3387
8	6091	9292214.5	6	9291929	9292500	evm.model.chr7.432.1
2	6090	91960048	6	91959972	91960124	evm.model.chr2.3389
8	6090	9279063.5	6	9279028	9279099	evm.model.chr7.430.1
6	4707	61695501	6	61695298	61695704	evm.model.chr3.2362.1
8	4707	9046532	6	9046329	9046735	evm.model.chr7.420.1
8	4706	6326663.5	6	6326523	6326804	evm.model.chr7.279
6	4706	62953877	6	62953672	62954082	evm.model.chr3.2494.1
8	6089	8770882.5	6	8770690	8771075	evm.model.chr7.411.1
2	6093	91887843.5	6	91887182	91888505	evm.model.chr2.3383
2	6094	91853620.5	6	91853524	91853717	evm.model.chr2.3382
8	6095	9564674	6	9564456	9564892	evm.model.chr7.440
2	6095	91699580.5	6	91699308	91699853	evm.model.chr2.3376
8	4713	9429207.5	6	9429174	9429241	evm.model.chr7.437.2
8	4713	9429207.5	6	9429174	9429241	evm.model.chr7.437
2	4719	87140394	6	87140357	87140431	evm.model.chr2.3153.1
2	4719	87133485	6	87133461	87133509	evm.model.chr2.3153.3
8	4711	9312863.5	6	9312817	9312910	evm.model.chr7.434
6	4709	61532070	6	61531913	61532227	evm.model.chr3.2354
8	4709	9249306.5	6	9249151	9249462	evm.model.chr7.429
6	7460	61934507	6	61934430	61934584	evm.model.chr3.2374.1
8	399	8293176.5	6	8293041	8293312	evm.model.chr7.393
6	399	39695799.5	6	39695661	39695938	evm.model.chr3.2388
8	6464	7089486	6	7089382	7089590	evm.model.chr7.319.1
708897	2284	237495.5	6	237412	237579	evm.model.chr3.2491
8	2285	8253749	6	8253488	8254010	evm.model.chr7.388
6	2285	39713762	6	39713119	39714405	evm.model.chr3.2391
8	6465	7311301	6	7311054	7311548	evm.model.chr7.333
8	332	8070399	6	8070338	8070460	evm.model.chr7.374
6	332	39859748	6	39859687	39859809	evm.model.chr3.2402.1
2	2184	83225628	6	83225284	83225972	evm.model.chr2.2969.1
6	2185	61833296	6	61833227	61833365	evm.model.chr3.2370.1
1	4385	173036338.5	6	173035808	173036869	evm.model.chr1.6758
6	4212	51867564	6	51867517	51867611	evm.model.chr3.1907.1
3	4212	67540081.5	6	67540033	67540130	evm.model.chr4.2505
1	4215	195859887.5	6	195858826	195860949	evm.model.chr1.7635
1	4215	195834540	6	195833549	195835531	evm.model.chr1.7634
1	919	171208164	6	171208057	171208271	evm.model.chr1.6640.1
7	919	33879901	6	33879794	33880008	evm.model.chr8.866
1	4230	197265555.5	6	197265287	197265824	evm.model.chr1.7705
1	4231	197349533	6	197349079	197349987	evm.model.chr1.7709
1	920	171031997	6	171031922	171032072	evm.model.chr1.6632.1
1	920	171058862.5	6	171058516	171059209	evm.model.chr1.6634
1	921	196917724	6	196917690	196917758	evm.model.chr1.7698
1	3228	198548948	6	198548883	198549013	evm.model.chr1.7750.1
1	3228	198549068.5	6	198548883	198549254	evm.model.chr1.7750
1	923	198474478.5	6	198474066	198474891	evm.model.chr1.7746.1
3	18	88326032	6	88325651	88326413	evm.model.chr4.3701
3	18	88295204	6	88294423	88295985	evm.model.chr4.3699
4	18	69425456	6	69425075	69425837	evm.model.chr5.2746
4	2	72658253	6	72658127	72658379	evm.model.chr5.2918
4	3	72094167	6	72093879	72094455	evm.model.chr5.2895
1	9526	83526103.5	6	83525558	83526649	evm.model.chr1.2953
1	7109	110035251	7	110035118	110035384	evm.model.chr6.1399
1	7109	110092176	7	110092085	110092267	evm.model.chr6.1395
1	7109	110119407	7	110119247	110119567	evm.model.chr6.1392
5	4540	12351321.5	7	12351172	12351471	evm.model.chr6.483
5	4411	22573154.5	7	22573120	22573189	evm.model.chr6.1034
5	1218	15089391.5	7	15089203	15089580	evm.model.chr6.660.1
1	1036	111788680	7	111788463	111788897	evm.model.chr1.4192
5	1036	8803068	7	8802857	8803279	evm.model.chr6.457
5	1127	12262604	7	12262327	12262881	evm.model.chr6.492
5	1127	11490860.5	7	11490579	11491142	evm.model.chr1.4172
5	3633	1397845.5	7	1396976	1398715	evm.model.chr6.72
5	1129	9276842.5	7	9276789	9276896	evm.model.chr6.508
5	1129	11045052.5	7	11044999	11045106	evm.model.chr6.550
5	5543	10946983.5	7	10946910	10947057	evm.model.chr6.544.1
1	1132	111353412.5	7	111352712	111354113	evm.model.chr1.4080
5	1132	10227021.5	7	10226512	10227531	evm.model.chr1.4124
6	5639	10395417.5	7	10395279	10395556	evm.model.chr3.397
5	4466	13104946	7	13104753	13105139	evm.model.chr6.574.1
5	4485	4772839.5	7	4772668	4773011	evm.model.chr6.267.1
5	4486	4685421.5	7	4685170	4685673	evm.model.chr6.263
6	4486	8544442.5	7	8543225	8545660	evm.model.chr3.343
5	986	12915949	7	12915135	12916763	evm.model.chr6.564
1	986	109239929.5	7	109239120	109240739	evm.model.chr1.4010
1	6884	88071541	7	88071444	88071638	evm.model.chr1.3155
5	10154	38731873	7	38731434	38732312	evm.model.chr6.1751
1	10154	82207870	7	82207404	82208336	evm.model.chr1.2898
1	1016	89116543	7	89116392	89116694	evm.model.chr1.3187
5	4498	12286168.5	7	12286076	12286261	evm.model.chr6.491.1
5	4499	11657665	7	11657475	11657855	evm.model.chr1.4161
6	4505	9131794.5	7	9131525	9132064	evm.model.chr3.369
1	4468	109183476.5	7	109183060	109183893	evm.model.chr1.4007
1	4468	110800406.5	7	110800070	110800743	evm.model.chr1.4057
5	4468	9991599.5	7	9991344	9991855	evm.model.chr1.4113.1
4	11369	65899494	7	65899424	65899564	evm.model.chr5.2532.1
4	11369	65899494	7	65899424	65899564	evm.model.chr5.2532.2.1
6	4472	10518471.5	7	10518362	10518581	evm.model.chr3.401
5	4472	27566922	7	27566811	27567033	evm.model.chr6.1282
5	10211	38393516	7	38393484	38393548	evm.model.chr6.1768
6	4473	10705056	7	10704908	10705204	evm.model.chr3.406
1	6246	127386295.5	7	127386046	127386545	evm.model.chr1.4870
1	6246	127390551	7	127390268	127390834	evm.model.chr1.4871
1	6246	71786833	7	71786582	71787084	evm.model.chr1.2397
6	4492	5122058.5	7	5121465	5122652	evm.model.chr3.236
1	4600	103806078.5	7	103805836	103806321	evm.model.chr1.3781.1
5	1069	25676101.5	7	25675574	25676629	evm.model.chr6.1187
1	1069	104204860	7	104204325	104205395	evm.model.chr1.3798.1
5	4654	25877310	7	25876994	25877626	evm.model.chr6.1174
1	4654	103955162	7	103954846	103955478	evm.model.chr1.3789
1	1205	109899207.5	7	109899130	109899285	evm.model.chr6.1407.1
1	4601	104060407.5	7	104060120	104060695	evm.model.chr1.3794
5	4601	25767630	7	25766696	25768564	evm.model.chr6.1181
5	4601	25739537	7	25739221	25739853	evm.model.chr6.1183
1	4601	104085137	7	104085010	104085264	evm.model.chr1.3795
5	4602	25695667.5	7	25695550	25695785	evm.model.chr6.1186.1
5	4604	26533613	7	26533565	26533661	evm.model.chr6.1221
1	4604	104905205.5	7	104905156	104905255	evm.model.chr1.3823
1	4605	105300876	7	105300855	105300897	evm.model.chr1.3837
5	4605	25132567	7	25132506	25132628	evm.model.chr6.1162.1
5	4605	25137687	7	25137666	25137708	evm.model.chr6.1162.2.1
1	4605	105857923.5	7	105857873	105857974	evm.model.chr1.3859
5	4605	24753910	7	24753861	24753959	evm.model.chr6.1139
5	4639	37765695.5	7	37765063	37766328	evm.model.chr6.1801
1	4607	105389209	7	105388902	105389516	evm.model.chr1.3843
5	4607	24996185	7	24995878	24996492	evm.model.chr6.1157
5	3739	24741672	7	24741577	24741767	evm.model.chr6.1138
1	3739	105880742	7	105880602	105880882	evm.model.chr1.3860
5	4641	24724623.5	7	24724516	24724731	evm.model.chr6.1137
1	4641	105901676.5	7	105901566	105901787	evm.model.chr1.3861
5	4449	24604151	7	24604015	24604287	evm.model.chr6.1130
1	4449	106064514	7	106064378	106064650	evm.model.chr1.3869
5	4445	24812554.5	7	24812301	24812808	evm.model.chr6.1144.1
6	4442	913105	7	912496	913714	evm.model.chr3.38
5	995	25513268.5	7	25513040	25513497	evm.model.chr6.1191
1	995	104278726.5	7	104278441	104279012	evm.model.chr1.3801
5	994	25657247.5	7	25656909	25657586	evm.model.chr6.1188.1
1	994	104231345	7	104231011	104231679	evm.model.chr1.3799
5	4428	25728693	7	25728561	25728825	evm.model.chr6.1184.1.1
6	992	11130333	7	11129585	11131081	evm.model.chr3.429
5	992	26956637	7	26955820	26957454	evm.model.chr6.1240
1	1067	103985669.5	7	103984992	103986347	evm.model.chr1.3792.1
5	1067	25852666	7	25852284	25853048	evm.model.chr6.1175
1	1067	172839507.5	7	172839043	172839972	evm.model.chr1.6743.1
1	4599	107726346	7	107726166	107726526	evm.model.chr1.3944.1
5	1065	9457806	7	9457547	9458065	evm.model.chr6.520.1
5	6928	45929851	7	45929670	45930032	evm.model.chr6.2078
4	6853	63591566	7	63591088	63592044	evm.model.chr5.2455.1
5	991	27144936	7	27144239	27145633	evm.model.chr6.1245
6	991	11007703	7	11007024	11008382	evm.model.chr3.422
5	3674	26043240	7	26043150	26043330	evm.model.chr6.1197
6	3674	11452882.5	7	11452794	11452971	evm.model.chr3.437
6	3835	10897589.5	7	10897354	10897825	evm.model.chr3.418
5	3835	27249637.5	7	27249414	27249861	evm.model.chr6.1249.1
5	3834	27273283	7	27272157	27274409	evm.model.chr6.1250.1
5	3834	27287354	7	27287316	27287392	evm.model.chr6.1251.1
5	3833	27461930.5	7	27460518	27463343	evm.model.chr6.1261
6	3833	10695475	7	10694064	10696886	evm.model.chr3.405
1	988	89757507.5	7	89757420	89757595	evm.model.chr1.3220
5	988	15111615.5	7	15111528	15111703	evm.model.chr6.661
6	4469	10378637.5	7	10378449	10378826	evm.model.chr3.396
5	4506	5278961	7	5278549	5279373	evm.model.chr6.290
6	4506	9189338	7	9189245	9189431	evm.model.chr3.371.1
1	10155	81811996.5	7	81811376	81812617	evm.model.chr1.2882
5	10155	38208699.5	7	38208403	38208996	evm.model.chr6.1775
2	7292	47918005.5	8	47917778	47918233	evm.model.chr2.1319
2	5194	47893123	8	47892877	47893369	evm.model.chr2.1317
2	5193	47948725	8	47948671	47948779	evm.model.chr2.1321.1
6	5191	53861338	8	53861144	53861532	evm.model.chr3.1999
2	1411	48186215	8	48186071	48186359	evm.model.chr2.1331.1
6	1411	53933372	8	53933279	53933465	evm.model.chr3.2001
5	7358	33485883.5	8	33485737	33486030	evm.model.chr6.1566
2	1409	53937160.5	8	53936462	53937859	evm.model.chr2.1536
1	1409	204882582.5	8	204882385	204882780	evm.model.chr1.7986.1
2	1409	49145020	8	49144785	49145255	evm.model.chr2.1365.1
6	1409	58720247.5	8	58719507	58720988	evm.model.chr3.2210
2	5967	104141305.5	8	104141105	104141506	evm.model.chr2.3943.1
2	5969	48326974	8	48326868	48327080	evm.model.chr2.1337.5
6	5971	54060719	8	54060612	54060826	evm.model.chr3.2005.1
2	9921	105192905	8	105192822	105192988	evm.model.chr2.4022
6	9959	54119796	8	54119378	54120214	evm.model.chr3.2010
2	1406	50139009.5	8	50138905	50139114	evm.model.chr2.1398
6	1406	55361117.5	8	55361022	55361213	evm.model.chr3.2084
2	5764	49157693.5	8	49157088	49158299	evm.model.chr2.1366
2	5765	49405190	8	49405038	49405342	evm.model.chr2.1373.1
6	5766	55463063	8	55462957	55463169	evm.model.chr3.2091.1
2	6056	49563497.5	8	49563396	49563599	evm.model.chr2.1380.1
2	5924	51522989	8	51522964	51523014	evm.model.chr2.1447
2	9916	110851739.5	8	110851633	110851846	evm.model.chr2.4322
2	5769	50520889.5	8	50520629	50521150	evm.model.chr2.1417
6	529	56197080.5	8	56197037	56197124	evm.model.chr3.2132
2	529	51512463.5	8	51512420	51512507	evm.model.chr2.1446
2	5922	55258332	8	55257488	55259176	evm.model.chr2.1584
2	5814	113131950.5	8	113131636	113132265	evm.model.chr2.4436
5	5814	80368569	8	80368268	80368870	evm.model.chr6.3203
2	5815	113039046	8	113038980	113039112	evm.model.chr2.4431.1
2	5815	113039046	8	113038980	113039112	evm.model.chr2.4431
6	5816	56390859	8	56390598	56391120	evm.model.chr3.2141.1
6	5817	56441634	8	56441536	56441732	evm.model.chr3.2143.1
6	620	61077973.5	8	61077897	61078050	evm.model.chr3.2335
2	5818	52039728.5	8	52039291	52040166	evm.model.chr2.1462
6	5818	56735836	8	56735397	56736275	evm.model.chr3.2168.1
2	6044	108002079	8	108001970	108002188	evm.model.chr2.4162.2
7	5785	59788726	8	59788488	59788964	evm.model.chr8.1924
7	5786	59996649	8	59996485	59996813	evm.model.chr8.1938
6	5295	58400988	8	58400572	58401404	evm.model.chr3.2228
6	5787	58100480	8	58100362	58100598	evm.model.chr3.2242.1
2	5787	53270409	8	53270291	53270527	evm.model.chr2.1515.1
1	8785	198861165	8	198861010	198861320	evm.model.chr2.3964
2	8813	4018605	8	4018580	4018630	evm.model.chr2.178
2	5145	3600245.5	8	3600120	3600371	evm.model.chr2.164.1
6	5144	52269769.5	8	52269721	52269818	evm.model.chr3.1925.1
2	5144	46759853.5	8	46759805	46759902	evm.model.chr2.1271
6	1400	59270177.5	8	59270060	59270295	evm.model.chr3.2179.3
6	1400	59295511.5	8	59295433	59295590	evm.model.chr3.2179.2
6	1400	59270177.5	8	59270060	59270295	evm.model.chr3.2179.1
2	1400	54566888.5	8	54566771	54567006	evm.model.chr2.1565
6	1407	55233821	8	55233277	55234365	evm.model.chr3.2073.1
6	1407	54985825	8	54985497	54986153	evm.model.chr3.2064
6	1407	54954032.5	8	54953010	54955055	evm.model.chr3.2063
2	1407	49924288.5	8	49923776	49924801	evm.model.chr2.1391
6	1407	55347459	8	55346459	55348459	evm.model.chr3.2083
1	6736	182282249.5	8	182282225	182282274	evm.model.chr1.7136
3	881	68448525	8	68448221	68448829	evm.model.chr4.2553
1	881	205116150	8	205115855	205116445	evm.model.chr1.7997
1	4360	203592340.5	8	203591909	203592772	evm.model.chr1.7929
3	4360	67562978	8	67562551	67563405	evm.model.chr4.2507
1	4360	203621172.5	8	203621126	203621219	evm.model.chr1.7931.1
1	4359	203304239.5	8	203304178	203304301	evm.model.chr1.7913
3	4359	67367772.5	8	67367711	67367834	evm.model.chr4.2496
3	942	69264757	8	69264683	69264831	evm.model.chr4.2592.1
2	942	48769998	8	48769774	48770222	evm.model.chr2.1357
6	942	54376944	8	54376726	54377162	evm.model.chr3.2027
1	942	204245177	8	204245103	204245251	evm.model.chr1.7959.1
4	942	9711595	8	9711440	9711750	evm.model.chr5.493
3	942	12205965	8	12205807	12206123	evm.model.chr4.575
1	942	204660187	8	204659978	204660396	evm.model.chr1.7974
3	942	69265049.5	8	69264920	69265179	evm.model.chr4.2592.2
3	942	68904163.5	8	68903944	68904383	evm.model.chr4.2575
3	3269	68079490	8	68079447	68079533	evm.model.chr4.2534.1
1	3270	204071826.5	8	204071492	204072161	evm.model.chr1.7954
1	943	204043354.5	8	204043152	204043557	evm.model.chr1.7951
3	943	68050508.5	8	68050303	68050714	evm.model.chr4.2533
1	4355	202647478	8	202647369	202647587	evm.model.chr1.7878
3	707	94728253.5	8	94727918	94728589	evm.model.chr4.4034
4	707	76250241.5	8	76250050	76250433	evm.model.chr5.3116
4	22	68632656	8	68632367	68632945	evm.model.chr5.2692.1
1	22	184454589	8	184454255	184454923	evm.model.chr4.3260.1
3	22	87843454.5	8	87843167	87843742	evm.model.chr4.3678.1
4	8828	65404326	8	65404288	65404364	evm.model.chr5.2508
4	3412	75162722.5	8	75162543	75162902	evm.model.chr5.3060.1
3	3412	94106181.5	8	94106002	94106361	evm.model.chr4.4002
4	154	76847926	8	76847757	76848095	evm.model.chr5.3156.1
3	154	95434177	8	95434008	95434346	evm.model.chr4.4083.1
3	154	95434507	8	95434452	95434562	evm.model.chr4.4083.1.1
4	3454	76328070	8	76327955	76328185	evm.model.chr5.3125.1
4	3455	76356601.5	8	76355678	76357525	evm.model.chr5.3127.1
3	2859	95352432.5	8	95352409	95352456	evm.model.chr4.4077.1
3	3456	94832592	8	94832546	94832638	evm.model.chr4.4039.2
4	3524	76961556	8	76961472	76961640	evm.model.chr5.3161.1
4	3462	76879119.5	8	76879015	76879224	evm.model.chr5.3157
3	7505	95662312	8	95662254	95662370	evm.model.chr4.4097.1
4	7507	77262802	8	77262738	77262866	evm.model.chr5.3178
3	7507	95550539	8	95550475	95550603	evm.model.chr4.4088
2	7504	108789067	8	108787560	108790574	evm.model.chr2.4210
3	10065	82057974	8	82057274	82058674	evm.model.chr4.3348
1	3315	179758791.5	9	179758739	179758844	evm.model.chr1.7010
6	3315	45283750.5	9	45283662	45283839	evm.model.chr3.1599
1	3317	178785403	9	178785196	178785610	evm.model.chr1.6971.1
1	3317	178793509.5	9	178793429	178793590	evm.model.chr1.6971.2
6	812	44543944.5	9	44543892	44543997	evm.model.chr3.1563
6	814	44233399.5	9	44233281	44233518	evm.model.chr3.1545.2
6	814	44233102.5	9	44233040	44233165	evm.model.chr3.1545.1
1	814	177926272	9	177926202	177926342	evm.model.chr1.6943.1
6	814	44309957	9	44309894	44310020	evm.model.chr3.1553
3	6796	69422079.5	9	69421900	69422259	evm.model.chr4.2617
6	815	44269800	9	44269640	44269960	evm.model.chr3.1544
1	815	177965660.5	9	177965502	177965819	evm.model.chr1.6942
6	10309	46201301.5	9	46201169	46201434	evm.model.chr3.1637
1	10309	183134955.5	9	183134823	183135088	evm.model.chr1.7085
1	6768	171512701.5	9	171511982	171513421	evm.model.chr1.6659
1	951	178853970.5	9	178853684	178854257	evm.model.chr1.6976
4	951	23314732	9	23314644	23314820	evm.model.chr5.1046.2.1
6	951	44806410	9	44806116	44806704	evm.model.chr3.1576
4	951	23315320.5	9	23315228	23315413	evm.model.chr5.1046.1
3	951	348053	9	347965	348141	evm.model.chr4.43
1	3329	176322187.5	9	176321699	176322676	evm.model.chr1.6885
3	840	64375014	9	64374971	64375057	evm.model.chr4.2360.2.1
3	840	64369997	9	64369879	64370115	evm.model.chr4.2360.1
1	840	169852362.5	9	169852240	169852485	evm.model.chr1.6582
1	9055	173173746	9	173173439	173174053	evm.model.chr1.6769
1	7024	202680954	9	202680902	202681006	evm.model.chr1.7879
1	856	181734837	9	181734704	181734970	evm.model.chr1.7116
4	856	4807832.5	9	4807701	4807964	evm.model.chr5.188
4	6693	53496061.5	9	53495946	53496177	evm.model.chr5.1911
6	845	27883037	9	27882944	27883130	evm.model.chr3.873.1
1	845	174224267.5	9	174224149	174224386	evm.model.chr1.6810
6	845	27941951	9	27941704	27942198	evm.model.chr3.876
6	844	27762352.5	9	27762242	27762463	evm.model.chr3.870.1
1	844	174073899	9	174073826	174073972	evm.model.chr1.6806
1	844	174037259.5	9	174037242	174037277	evm.model.chr1.6805
6	844	27761708.5	9	27761691	27761726	evm.model.chr3.870
6	859	27403348	9	27402510	27404186	evm.model.chr3.858
1	859	173837598.5	9	173836871	173838326	evm.model.chr1.6794
1	10301	173125214.5	9	173124974	173125455	evm.model.chr1.6764
6	11378	39736824.5	9	39736798	39736851	evm.model.chr3.2392.6
6	3132	26917673	9	26917567	26917779	evm.model.chr3.841
1	3132	173618364	9	173618267	173618461	evm.model.chr1.6780
6	3132	26915604.5	9	26915056	26916153	evm.model.chr3.841.1
6	11377	39736824.5	9	39736798	39736851	evm.model.chr3.2392.4
1	3191	177550228	9	177550122	177550334	evm.model.chr1.6922
6	3191	43714915.5	9	43714886	43714945	evm.model.chr3.1529
4	9470	29644275.5	9	29644060	29644491	evm.model.chr5.1152.1
6	3192	26604396	9	26604362	26604430	evm.model.chr3.829.2
6	3192	26604396	9	26604362	26604430	evm.model.chr3.829.1
1	3110	170847527.5	9	170847303	170847752	evm.model.chr1.6621.1
1	6733	178486321.5	9	178486220	178486423	evm.model.chr1.6960.1
1	6733	178486321.5	9	178486220	178486423	evm.model.chr1.6960
8	11390	2978191.5	9	2978012	2978371	evm.model.chr7.107
1	848	174616576.5	9	174616526	174616627	evm.model.chr1.6832.1
1	3094	171826541.5	9	171826326	171826757	evm.model.chr1.6674
6	6755	37507423.5	9	37507374	37507473	evm.model.chr3.1277
1	6755	189444873	9	189444688	189445058	evm.model.chr1.7361.1.1
6	6755	37510454.5	9	37510238	37510671	evm.model.chr3.1277.1
6	6754	37457981	9	37457228	37458734	evm.model.chr3.1276
1	847	174605106	9	174604754	174605458	evm.model.chr1.6831
1	6700	171728020.5	9	171727955	171728086	evm.model.chr1.6668
1	3092	187557903.5	9	187557718	187558089	evm.model.chr1.7256.1
1	6699	171391872.5	9	171391555	171392190	evm.model.chr1.6653
7	6699	33932360.5	9	33932043	33932678	evm.model.chr8.869
1	6699	171386418	9	171385706	171387130	evm.model.chr1.6652
1	6698	179971581.5	9	179971525	179971638	evm.model.chr1.7022
1	6697	170983422.5	9	170983239	170983606	evm.model.chr1.6629
7	3109	32904455	9	32904245	32904665	evm.model.chr8.830.2
1	6695	174797953.5	9	174797618	174798289	evm.model.chr1.6838.1
1	3183	181520205	9	181520132	181520278	evm.model.chr1.7105
3	3128	64801415	9	64801269	64801561	evm.model.chr4.2375.1
1	3128	169474920	9	169474774	169475066	evm.model.chr1.6514.1
1	895	170079318	9	170079263	170079373	evm.model.chr1.6591.1
7	895	32770969	9	32770914	32771024	evm.model.chr8.826.1
4	960	4762828	9	4762593	4763063	evm.model.chr5.185
1	960	181715455.5	9	181715210	181715701	evm.model.chr1.7114
1	3233	170776804	9	170776753	170776855	evm.model.chr1.6619
3	3258	68668271.5	9	68668143	68668400	evm.model.chr4.2563
3	890	64910832.5	9	64910705	64910960	evm.model.chr4.2379
3	889	64943471.5	9	64942815	64944128	evm.model.chr4.2381
1	889	169370524	9	169370289	169370759	evm.model.chr1.6522
3	888	65066551	9	65066377	65066725	evm.model.chr4.2387.1
1	4371	169868370	9	169868306	169868434	evm.model.chr1.6583
1	4380	176815884.5	9	176815734	176816035	evm.model.chr1.6907
6	4380	30928906	9	30928569	30929243	evm.model.chr3.994
1	4380	176870486.5	9	176870294	176870679	evm.model.chr1.6905
3	4283	65906035	9	65905998	65906072	evm.model.chr4.2420
3	11334	45867499	9	45867330	45867668	evm.model.chr4.1629.1
1	11334	49748396	9	49748227	49748565	evm.model.chr1.1473
1	7037	194084329	9	194083965	194084693	evm.model.chr1.7554
1	7038	194141838.5	9	194141578	194142099	evm.model.chr1.7555.1
6	7038	34119827	9	34119568	34120086	evm.model.chr3.1118
1	4351	10666666	9	10666556	10666776	evm.model.chr1.359.1
7	4351	32351007.5	9	32350908	32351107	evm.model.chr8.811
3	7076	65991271.5	9	65991116	65991427	evm.model.chr4.2426
6	4352	27980397	9	27979461	27981333	evm.model.chr3.877.1
7	7022	931462	9	931371	931553	evm.model.chr8.33.1
1	4304	172590881	9	172590814	172590948	evm.model.chr1.6734
6	4304	24268425	9	24268358	24268492	evm.model.chr3.775
1	3347	172224336.5	9	172224208	172224465	evm.model.chr1.6693.1
1	3347	172224425	9	172224385	172224465	evm.model.chr1.6693
7	7300	59969747.5	10	59969591	59969904	evm.model.chr8.1935
2	5827	3716526.5	10	3716503	3716550	evm.model.chr2.170
2	5827	3724071	10	3723924	3724218	evm.model.chr2.171
2	6553	60511637.5	10	60511558	60511717	evm.model.chr2.1957
2	6076	2984747.5	10	2984452	2985043	evm.model.chr2.132
2	1436	3106687.5	10	3106623	3106752	evm.model.chr2.137.1.1
2	6075	3003138	10	3003065	3003211	evm.model.chr2.133
7	6075	58002772.5	10	58002701	58002844	evm.model.chr8.1832
7	6075	58002772.5	10	58002701	58002844	evm.model.chr8.1832.1
2	6075	3003138	10	3003065	3003211	evm.model.chr2.133.1
1	11353	77639881.5	10	77639162	77640601	evm.model.chr1.2696.1
2	9935	109883237	10	109883205	109883269	evm.model.chr2.4274.1
7	5848	40373753.5	10	40373657	40373850	evm.model.chr8.1117
7	7415	41862324	10	41862179	41862469	evm.model.chr8.1211
7	7414	40871899	10	40871734	40872064	evm.model.chr8.1130
2	7255	2613884	10	2613848	2613920	evm.model.chr2.115
2	1438	4125018	10	4124444	4125592	evm.model.chr2.183
7	1438	57778196	10	57777622	57778770	evm.model.chr8.1805
7	7417	57440383.5	10	57440327	57440440	evm.model.chr8.1771
2	7385	107596405.5	10	107595761	107597050	evm.model.chr2.4141
2	8338	3070116	10	3069887	3070345	evm.model.chr2.136.1
7	8338	58014231	10	58014005	58014457	evm.model.chr8.1831.1
7	8338	59780869	10	59780802	59780936	evm.model.chr8.1923
2	8338	1171591.5	10	1171376	1171807	evm.model.chr2.45.1
2	9189	104450610.5	10	104450400	104450821	evm.model.chr2.3977
7	8347	47686560	10	47685035	47688085	evm.model.chr8.1372
2	5282	95971547.5	10	95970761	95972334	evm.model.chr2.3535
6	8335	50163974.5	10	50163927	50164022	evm.model.chr3.1838
7	1425	59339828.5	10	59338728	59340929	evm.model.chr8.1903
7	1425	59270536.5	10	59270480	59270593	evm.model.chr8.1897
7	10027	50816964	10	50816860	50817068	evm.model.chr8.1534
7	1420	60115522	10	60115410	60115634	evm.model.chr8.1944
2	1420	689299	10	689187	689411	evm.model.chr2.28
7	9250	54529481	10	54529147	54529815	evm.model.chr8.1647
2	2606	113348137.5	10	113348042	113348233	evm.model.chr2.4452
2	1353	102084545	10	102084232	102084858	evm.model.chr2.3841
2	5128	105396651	10	105396586	105396716	evm.model.chr2.4032
2	2656	102741734	10	102741598	102741870	evm.model.chr2.3876.1.1
6	480	57012775.5	10	57012635	57012916	evm.model.chr4.1968
2	480	65912006.5	10	65911929	65912084	evm.model.chr2.2141
1	480	150885073.5	10	150884933	150885214	evm.model.chr1.5874
2	480	59652812	10	59652673	59652951	evm.model.chr2.1990
2	5365	102850266	10	102850237	102850295	evm.model.chr2.3879.2
2	5364	39770336.5	10	39770088	39770585	evm.model.chr2.3702
2	7268	103392517.5	10	103392137	103392898	evm.model.chr2.3909
2	7268	66237249	10	66236870	66237628	evm.model.chr2.2158
2	5250	102921297	10	102921234	102921360	evm.model.chr2.3884
2	476	103593741	10	103593389	103594093	evm.model.chr2.3921
2	5352	49654829.5	10	49654748	49654911	evm.model.chr2.1383
2	5352	49680216	10	49680139	49680293	evm.model.chr2.1384
2	5246	62160070	10	62159058	62161082	evm.model.chr2.1872
2	5246	96658826.5	10	96657855	96659798	evm.model.chr2.3582.1
2	1346	66667395.5	10	66667132	66667659	evm.model.chr2.2176
2	6034	67345913	10	67345601	67346225	evm.model.chr2.2216
2	6034	104801791	10	104801479	104802103	evm.model.chr2.3992
2	5927	103866282.5	10	103866109	103866456	evm.model.chr2.3934.1
2	7381	9920707	10	9920419	9920995	evm.model.chr2.411
6	5925	56040301	10	56040111	56040491	evm.model.chr3.2123
2	5925	51306840	10	51306650	51307030	evm.model.chr2.1440
2	5903	67449640	10	67449558	67449722	evm.model.chr2.2221
3	7331	57333312	11	57333216	57333408	evm.model.chr4.2048
4	5558	11433096	11	11433030	11433162	evm.model.chr5.561.1
3	5558	10306499	11	10306433	10306565	evm.model.chr4.499.1
4	5559	12239982.5	11	12239908	12240057	evm.model.chr5.592
3	5559	8792263.5	11	8792171	8792356	evm.model.chr4.456.1
4	5560	12657045.5	11	12656991	12657100	evm.model.chr5.613
3	2986	95918291.5	11	95918067	95918516	evm.model.chr4.4109.1
4	2987	77497618.5	11	77496881	77498356	evm.model.chr5.3187
3	2987	95772912.5	11	95772175	95773650	evm.model.chr4.4103
4	2989	13950988.5	11	13950848	13951129	evm.model.chr5.674
3	2786	8263146.5	11	8263122	8263171	evm.model.chr4.430.1
4	2786	12928621.5	11	12928597	12928646	evm.model.chr5.629
3	2786	8263146.5	11	8263122	8263171	evm.model.chr4.430.3
3	2787	8318082	11	8318030	8318134	evm.model.chr4.432.1
4	2788	13601907.5	11	13601842	13601973	evm.model.chr5.657
4	7227	17068417	11	17068242	17068592	evm.model.chr5.809
3	7227	4695954.5	11	4695796	4696113	evm.model.chr4.285
3	5099	6578085.5	11	6578005	6578166	evm.model.chr4.360.1
4	5565	13493083.5	11	13492998	13493169	evm.model.chr5.653
3	5565	7638540.5	11	7638455	7638626	evm.model.chr4.413.1.1
3	5511	7514631.5	11	7514605	7514658	evm.model.chr4.406.2
4	5511	13246622.5	11	13246512	13246733	evm.model.chr5.645
3	5511	7508198.5	11	7508127	7508270	evm.model.chr4.406.3
4	7333	12434588.5	11	12434514	12434663	evm.model.chr5.601
3	7333	8596526	11	8596453	8596599	evm.model.chr4.449
4	5514	14286077.5	11	14285881	14286274	evm.model.chr5.690
3	5516	6935199.5	11	6935011	6935388	evm.model.chr4.378
1	5450	50740234.5	11	50739938	50740531	evm.model.chr1.1508
3	5569	6786457	11	6786421	6786493	evm.model.chr4.368
3	5569	6786457	11	6786421	6786493	evm.model.chr4.368.1
4	7342	19156228.5	11	19155930	19156527	evm.model.chr5.887.1
3	788	5206129.5	11	5206030	5206229	evm.model.chr4.310
4	2718	16452274	11	16452168	16452380	evm.model.chr5.781.1
3	2718	5359287	11	5359181	5359393	evm.model.chr4.319.2
3	2716	4939290.5	11	4939237	4939344	evm.model.chr4.292
4	2716	16940825.5	11	16940772	16940879	evm.model.chr5.797
4	787	18157410.5	11	18157261	18157560	evm.model.chr5.852
3	787	4139988	11	4139846	4140130	evm.model.chr4.242
4	5519	15675469.5	11	15675017	15675922	evm.model.chr5.761.1
4	786	18184814	11	18184763	18184865	evm.model.chr5.854
3	7330	47617883.5	11	47617299	47618468	evm.model.chr4.1680
3	5521	5300546.5	11	5300520	5300573	evm.model.chr4.316.1
3	5521	5300538.5	11	5300504	5300573	evm.model.chr4.316.2
3	5521	5300538.5	11	5300504	5300573	evm.model.chr4.316
1	7316	153882288	11	153882233	153882343	evm.model.chr1.5938.1
3	2712	10939877.5	11	10939765	10939990	evm.model.chr4.535
4	5495	17398517	11	17398463	17398571	evm.model.chr5.826.2
3	5495	4429754	11	4429703	4429805	evm.model.chr4.261.2
3	5495	4429754	11	4429703	4429805	evm.model.chr4.261
4	5495	17398517	11	17398463	17398571	evm.model.chr5.826.1
3	5495	4429754	11	4429703	4429805	evm.model.chr4.261.1
3	11361	100664089.5	11	100663925	100664254	evm.model.chr4.4411.2
4	5496	17454573	11	17454233	17454913	evm.model.chr5.829
3	5496	4399198	11	4398840	4399556	evm.model.chr4.260
3	5497	4347540	11	4346894	4348186	evm.model.chr4.256.1
6	1307	42783300	11	42783174	42783426	evm.model.chr3.1492
1	1307	156869500	11	156869374	156869626	evm.model.chr1.6046
4	5502	18869555.5	11	18869335	18869776	evm.model.chr5.876
4	735	21534848	11	21534475	21535221	evm.model.chr5.973
3	735	2016676.5	11	2016290	2017063	evm.model.chr4.137
3	4907	3354032.5	11	3353983	3354082	evm.model.chr4.187
3	4906	3491234.5	11	3491198	3491271	tRNA_0779
4	4906	19504357	11	19504148	19504566	evm.model.chr5.901
4	7241	8200297	11	8200222	8200372	evm.model.chr5.414
4	7241	8200297	11	8200222	8200372	evm.model.chr5.414.1
3	734	1788230.5	11	1788066	1788395	evm.model.chr4.123
4	734	75887739	11	75887570	75887908	evm.model.chr5.3100
3	734	94525229.5	11	94525059	94525400	evm.model.chr4.4026
8	9137	11594213	11	11594145	11594281	evm.model.chr7.577.1
3	4910	3610234.5	11	3610159	3610310	evm.model.chr4.196
1	1306	156908561	11	156908410	156908712	evm.model.chr1.6048
6	1306	42775302	11	42775116	42775488	evm.model.chr3.1491
3	5498	4056594	11	4056165	4057023	evm.model.chr4.239
3	7318	4513321.5	11	4513016	4513627	evm.model.chr4.267.1
3	7317	4573406	11	4573235	4573577	evm.model.chr4.272
4	9226	12843685	11	12843503	12843867	evm.model.chr5.626
3	5493	4548046.5	11	4547440	4548653	evm.model.chr4.269
4	5493	17185068	11	17184455	17185681	evm.model.chr5.816
1	7315	143688277.5	11	143688156	143688399	evm.model.chr1.5531
3	7315	49638626.5	11	49638505	49638748	evm.model.chr4.1755.1
3	1311	4327410	11	4327198	4327622	evm.model.chr4.254.1
3	1311	4325447.5	11	4325241	4325654	evm.model.chr4.254
4	1311	17755130.5	11	17754924	17755337	evm.model.chr5.838
4	1312	16998122	11	16997572	16998672	evm.model.chr5.803
3	5090	51193602.5	11	51193538	51193667	evm.model.chr4.1794
4	6665	73182104.5	11	73181652	73182557	evm.model.chr5.2951
4	7238	23892771.5	11	23892481	23893062	evm.model.chr5.1055.1
4	4930	16007457	11	16007412	16007502	evm.model.chr5.748
4	4951	13574646	11	13574222	13575070	evm.model.chr5.656
3	4951	7706621.5	11	7706193	7707050	evm.model.chr4.415.1
4	4952	13723344	11	13723238	13723450	evm.model.chr5.663
4	5098	14619124.5	11	14618849	14619400	evm.model.chr5.702
6	8101	7010393	12	7010297	7010489	evm.model.chr3.296
5	8101	3833999.5	12	3833893	3834106	evm.model.chr6.208
6	4547	48929540.5	12	48929446	48929635	evm.model.chr3.1769
5	1056	39246713	12	39246574	39246852	evm.model.chr6.1813.1
5	1056	22491867.5	12	22491821	22491914	evm.model.chr6.1028
5	4434	3558870	12	3558788	3558952	evm.model.chr6.193.1
6	1058	6197351.5	12	6197271	6197432	evm.model.chr3.257
5	1058	3368126.5	12	3368043	3368210	evm.model.chr6.178
5	4433	9192229.5	12	9192177	9192282	evm.model.chr6.504.3
5	4432	11118117.5	12	11117968	11118267	evm.model.chr6.553
5	4432	9207370.5	12	9207224	9207517	evm.model.chr6.505
6	7118	7810460	12	7810061	7810859	evm.model.chr3.325
5	7118	4150823.5	12	4150425	4151222	evm.model.chr6.233
1	4522	113022911.5	12	113022751	113023072	evm.model.chr1.4248.1
1	10252	18785224	12	18785120	18785328	evm.model.chr1.710
5	8074	30518961	12	30518896	30519026	evm.model.chr6.1438
5	7116	17388774.5	12	17388604	17388945	evm.model.chr6.792
6	1197	8183249	12	8183163	8183335	evm.model.chr3.336
5	7176	22941970.5	12	22941905	22942036	evm.model.chr6.1050.1
1	1195	8294804.5	12	8294511	8295098	evm.model.chr1.3123
5	4661	30250568.5	12	30250434	30250703	evm.model.chr6.1452
5	4665	4434247.5	12	4434077	4434418	evm.model.chr6.250.1
6	4670	1306381	12	1306140	1306622	evm.model.chr3.61
5	7104	23459422	12	23459302	23459542	evm.model.chr6.1080
1	7104	107231529	12	107231403	107231655	evm.model.chr1.3917
5	4669	729759	12	729231	730287	evm.model.chr6.33
6	4669	1333043.5	12	1332573	1333514	evm.model.chr3.63
5	4614	29348723.5	12	29348637	29348810	evm.model.chr6.1355
5	1201	22327657.5	12	22327604	22327711	evm.model.chr6.1018
1	1201	90573451.5	12	90573311	90573592	evm.model.chr1.3285
5	4418	30003297	12	30003219	30003375	evm.model.chr6.1377
1	4421	110052499.5	12	110052440	110052559	evm.model.chr6.1398.1
5	4392	13820965	12	13820879	13821051	evm.model.chr6.619
5	4393	13926578.5	12	13926477	13926680	evm.model.chr6.621
1	4395	88446290.5	12	88446198	88446383	evm.model.chr1.3168
1	4481	8134578.5	12	8134168	8134989	evm.model.chr1.3131
5	7115	30756494.5	12	30756433	30756556	evm.model.chr6.1431
5	4399	4837613	12	4837080	4838146	evm.model.chr6.270
5	1198	4439332.5	12	4438995	4439670	evm.model.chr6.251
5	1198	4457505	12	4457449	4457561	evm.model.chr6.252.1
5	8076	3998050	12	3997989	3998111	evm.model.chr6.220
5	7119	3737878.5	12	3737620	3738137	evm.model.chr6.202
5	7110	10875062	12	10874832	10875292	evm.model.chr6.542
5	4402	2145317	12	2145302	2145332	evm.model.chr6.118
6	8085	1600434	12	1600300	1600568	evm.model.chr3.73
5	4491	2407456.5	12	2407283	2407630	evm.model.chr6.131
1	4490	89337290	12	89336797	89337783	evm.model.chr1.3198
5	4490	14975653	12	14975515	14975791	evm.model.chr6.653
6	4022	3890239	12	3889621	3890857	evm.model.chr3.163
4	7344	15846447.5	13	15845950	15846945	evm.model.chr5.757
1	5629	85433499.5	13	85433386	85433613	evm.model.chr1.3013
5	5629	35631994.5	13	35631881	35632108	evm.model.chr6.1665.1
1	5630	85407791.5	13	85407735	85407848	evm.model.chr1.3016.1
5	5630	35646997.5	13	35646941	35647054	evm.model.chr6.1666.1
3	751	572050	13	571926	572174	evm.model.chr4.57
4	751	24722563	13	24722439	24722687	evm.model.chr5.1077
2	5732	64789521	13	64789433	64789609	evm.model.chr2.1687.1
6	5732	60932657	13	60932575	60932739	evm.model.chr3.2326.2
6	5732	60932657	13	60932575	60932739	evm.model.chr3.2326.1
2	5731	64593407	13	64593323	64593491	evm.model.chr2.1675
6	619	61019411	13	61019356	61019466	evm.model.chr3.2331
2	619	65035524.5	13	65035123	65035926	evm.model.chr2.1699.1
2	619	65043136	13	65043081	65043191	evm.model.chr2.1699
6	5730	60280753	13	60280671	60280835	evm.model.chr3.2300.1
6	5729	60231551	13	60231434	60231668	evm.model.chr3.2296
2	5729	64340244.5	13	64340144	64340345	evm.model.chr2.2101
2	5729	64340225	13	64340105	64340345	evm.model.chr2.2101.1
2	2548	64521710.5	13	64521631	64521790	evm.model.chr2.1672
6	2548	60561670.5	13	60561573	60561768	evm.model.chr3.2306
2	1446	94002240.5	13	94001784	94002697	evm.model.chr2.3489
2	5727	63941161	13	63940905	63941417	evm.model.chr2.2078.1
6	7361	54305831	13	54305802	54305860	evm.model.chr3.2022
2	7361	48682444	13	48682415	48682473	evm.model.chr2.1353
6	7407	49999050	13	49998695	49999405	evm.model.chr3.1832
7	6061	59294675	13	59294605	59294745	evm.model.chr8.1900
6	1396	61141328	13	61141229	61141427	evm.model.chr3.2337
2	6062	109402231.5	13	109402144	109402319	evm.model.chr2.4239
6	618	60952709	13	60952126	60953292	evm.model.chr3.2327.1
2	618	64767922	13	64767318	64768526	evm.model.chr2.1686
2	1394	95032364.5	13	95032224	95032505	evm.model.chr2.3495
2	1394	95010880	13	95010723	95011037	evm.model.chr2.3494
6	8516	59443768	13	59443653	59443883	evm.model.chr3.2259
2	5736	55458925	13	55458886	55458964	evm.model.chr2.1716
6	5736	61397749.5	13	61397628	61397871	evm.model.chr3.2348.1
2	6068	49472301	13	49472196	49472406	evm.model.chr2.1376
6	6069	54830196	13	54829997	54830395	evm.model.chr3.2056
2	1445	93803087.5	13	93803013	93803162	evm.model.chr2.3476
2	1445	56417458.5	13	56417384	56417533	evm.model.chr2.1756
2	1443	108723459.5	13	108722524	108724395	evm.model.chr2.4204
2	2528	92909382	13	92909341	92909423	evm.model.chr2.3433
7	554	21900510.5	13	21900405	21900616	evm.model.chr2.3998
2	554	67876285.5	13	67876180	67876391	evm.model.chr2.2242
7	6610	57639862.5	13	57639652	57640073	evm.model.chr8.1795
2	6584	6984127.5	13	6984045	6984210	evm.model.chr2.300.1
2	6584	6984127.5	13	6984045	6984210	evm.model.chr2.300
2	548	105818675	13	105818503	105818847	evm.model.chr2.4056
2	548	105835038	13	105834977	105835099	evm.model.chr2.4057
1	1480	86076769	13	86076690	86076848	evm.model.chr1.3050
5	1480	35349386	13	35349307	35349465	evm.model.chr6.1648
2	1375	105683476.5	13	105683393	105683560	evm.model.chr2.4049.1
2	8488	55948436.5	13	55948366	55948507	evm.model.chr2.1740.2
5	5890	79614317.5	13	79614200	79614435	evm.model.chr6.3160
2	5891	99383779.5	13	99383243	99384316	evm.model.chr2.3780
6	626	58389943.5	13	58389098	58390789	evm.model.chr3.2229.1
2	5123	104964157.5	13	104964128	104964187	evm.model.chr2.3972.2
2	8781	107507387	13	107507356	107507418	evm.model.chr2.4135
2	8780	107589345	13	107589260	107589430	evm.model.chr2.4140.1
2	539	62276174	13	62275956	62276392	evm.model.chr2.1864
2	539	96531163.5	13	96530950	96531377	evm.model.chr2.3575
2	2504	107686904	13	107686561	107687247	evm.model.chr2.4147.1
2	490	111917854.5	13	111916769	111918940	evm.model.chr2.4368
2	6041	54996886	13	54996774	54996998	evm.model.chr2.1577
2	6041	54880435	13	54880307	54880563	evm.model.chr2.1571.1
2	5774	108707871.5	13	108707723	108708020	evm.model.chr2.4203
2	640	107965233.5	13	107965076	107965391	evm.model.chr2.4160.1
6	2648	55106572.5	13	55106301	55106844	evm.model.chr3.2069
2	642	108327925	13	108327114	108328736	evm.model.chr2.4185
2	1442	108337912	13	108337206	108338618	evm.model.chr2.4186.1
3	2807	90125527.5	14	90125440	90125615	evm.model.chr4.3791.1
4	10073	74300578	14	74300534	74300622	evm.model.chr5.3011.3
3	2803	90396919	14	90396814	90397024	evm.model.chr4.3805
3	675	98211626	14	98211181	98212071	evm.model.chr4.4263
4	3419	72622461.5	14	72622120	72622803	evm.model.chr5.2915
4	6841	56880786.5	14	56880724	56880849	evm.model.chr5.2060
3	113	88626534	14	88626495	88626573	evm.model.chr4.3721
4	113	69888917	14	69888878	69888956	evm.model.chr5.2767
4	6850	66868830	14	66868781	66868879	evm.model.chr5.2587.2
4	2939	72934309	14	72934058	72934560	evm.model.chr5.2933.2
4	695	73064889	14	73064855	73064923	evm.model.chr5.2940.1
3	11362	100701802	14	100701165	100702439	evm.model.chr4.4409.2
3	2867	92782730.5	14	92782413	92783048	evm.model.chr4.3940
4	2866	74034879.5	14	74034604	74035155	evm.model.chr5.2997.1
3	2866	92878857.5	14	92878582	92879133	evm.model.chr4.3945
4	2865	76455511.5	14	76455393	76455630	evm.model.chr5.3133.1
4	2904	77731787	14	77731158	77732416	evm.model.chr5.3197
1	2904	56815339.5	14	56814859	56815820	evm.model.chr1.1738.1
3	2904	95998645	14	95998013	95999277	evm.model.chr4.4115.1
1	2904	51894662.5	14	51894176	51895149	evm.model.chr1.1563.1
5	1688	46857312.5	14	46857262	46857363	evm.model.chr5.2210
1	1688	184599966.5	14	184599916	184600017	evm.model.chr4.3255
1	6279	186305339.5	14	186305226	186305453	evm.model.chr1.7184
6	6279	41235705.5	14	41235586	41235825	evm.model.chr3.1417
4	1684	59516553.5	14	59516242	59516865	evm.model.chr5.2244
3	1684	80883690	14	80883389	80883991	evm.model.chr4.3280
3	1683	81006076	14	81005610	81006542	evm.model.chr4.3285.1
3	1548	81303629.5	14	81303557	81303702	evm.model.chr4.3309.1
4	1548	60441416.5	14	60441384	60441449	evm.model.chr5.2295
3	1678	81510753	14	81510554	81510952	evm.model.chr4.3322
4	1678	60777953.5	14	60777753	60778154	evm.model.chr5.2313
4	191	61164579.5	14	61164463	61164696	evm.model.chr5.2349
3	191	81950986	14	81950799	81951173	evm.model.chr4.3345
3	1545	81674834.5	14	81674767	81674902	evm.model.chr4.3329
4	1545	60859297.5	14	60859268	60859327	evm.model.chr5.2317
3	1544	81625456	14	81625045	81625867	evm.model.chr4.3327.1
4	1544	60964028	14	60963992	60964064	evm.model.chr5.2319
3	1543	81616207	14	81615624	81616790	evm.model.chr4.3326
4	1543	61091298	14	61090763	61091833	evm.model.chr5.2357
3	1542	81589207	14	81588996	81589418	evm.model.chr4.3325.1
4	1542	61074930	14	61074719	61075141	evm.model.chr5.2356
4	1541	61127542	14	61127388	61127696	evm.model.chr5.2351
3	9766	82225740	14	82225565	82225915	evm.model.chr4.3353
4	9766	61490196.5	14	61490011	61490382	evm.model.chr5.2341
3	45	1599350.5	14	1599278	1599423	evm.model.chr4.117.1
3	45	1643788.5	14	1643715	1643862	evm.model.chr4.119.3
4	3485	61499957.5	14	61499730	61500185	evm.model.chr5.2340
3	3485	82252134.5	14	82251910	82252359	evm.model.chr4.3354
3	3485	82255778.5	14	82255530	82256027	evm.model.chr4.3355
4	3398	60456615.5	14	60456544	60456687	evm.model.chr5.2296
4	3398	60456569	14	60456451	60456687	evm.model.chr5.2296.1
3	3398	81312305	14	81312178	81312432	evm.model.chr4.3310
4	6828	75748687.5	14	75748397	75748978	evm.model.chr5.3088.1
3	3488	82422669.5	14	82422630	82422709	evm.model.chr4.3370
4	6829	76594599	14	76594557	76594641	evm.model.chr5.3141
4	6811	79864419.5	14	79864352	79864487	evm.model.chr5.3339
3	6811	97772096.5	14	97772029	97772164	evm.model.chr4.4233.1
3	6812	83024284.5	14	83024150	83024419	evm.model.chr4.3404
3	688	81434231	14	81434119	81434343	evm.model.chr4.3319
4	688	60726133	14	60726021	60726245	evm.model.chr5.2308
4	6832	62726687.5	14	62726615	62726760	evm.model.chr5.2406
4	6662	58453327.5	14	58453265	58453390	evm.model.chr5.2172
3	689	82308379.5	14	82308102	82308657	evm.model.chr4.3360
4	689	61577862.5	14	61577735	61577990	evm.model.chr5.2333.1
4	689	61618329	14	61618056	61618602	evm.model.chr5.2331
4	6686	80881614.5	14	80881507	80881722	evm.model.chr5.3427.1
3	2948	83681741.5	14	83681583	83681900	evm.model.chr4.3432
4	2948	63035164	14	63035001	63035327	evm.model.chr5.2420
4	34	73506051	14	73506026	73506076	evm.model.chr5.2969
4	34	73506051	14	73506026	73506076	evm.model.chr5.2969.1
3	34	92255380	14	92255358	92255402	evm.model.chr4.3912
3	34	92255380	14	92255358	92255402	evm.model.chr4.3912.1
4	34	73506051	14	73506026	73506076	evm.model.chr5.2969.2
4	35	64960566.5	14	64960406	64960727	evm.model.chr5.2487.2.1
4	36	65123744	14	65123652	65123836	evm.model.chr5.2494
4	2893	63481758.5	14	63481711	63481806	evm.model.chr5.2447
4	2952	74918810.5	14	74918598	74919023	evm.model.chr5.3048
4	6687	84996041	14	84995899	84996183	evm.model.chr5.3581
8	304	9661477	15	9660798	9662156	evm.model.chr7.448
2	304	91560646.5	15	91559960	91561333	evm.model.chr2.3370
8	304	9684706.5	15	9684593	9684820	evm.model.chr7.450
6	421	64044974	15	64044322	64045626	evm.model.chr3.2559
8	421	5084744	15	5084092	5085396	evm.model.chr7.205
8	6181	10646701.5	15	10646638	10646765	evm.model.chr7.509.1
2	6181	90397384.5	15	90397321	90397448	evm.model.chr2.3307
2	6180	90127184	15	90127158	90127210	evm.model.chr2.3294
8	6180	11017901	15	11017875	11017927	evm.model.chr7.530
8	6179	4619672	15	4619644	4619700	evm.model.chr7.187
2	423	90959724	15	90959676	90959772	evm.model.chr2.3336.4
8	423	10305725	15	10305635	10305815	evm.model.chr7.486.2
2	402	91285452	15	91285177	91285727	evm.model.chr2.3349
8	402	9988151	15	9987873	9988429	evm.model.chr7.469
8	4695	10831037.5	15	10830930	10831145	evm.model.chr7.523
8	4695	10873612.5	15	10873505	10873720	evm.model.chr7.524
2	4695	90568438	15	90568329	90568547	evm.model.chr2.3323
8	4698	11189115.5	15	11188847	11189384	evm.model.chr7.541
2	10322	80579070.5	15	80579001	80579140	evm.model.chr2.2854.1
8	405	11365797	15	11365715	11365879	evm.model.chr7.553
2	405	89903034	15	89902952	89903116	evm.model.chr2.3275
8	311	10968131.5	15	10968054	10968209	evm.model.chr7.534
2	8160	91025366	15	91025289	91025443	evm.model.chr2.3338.1
8	8160	10277196.5	15	10276420	10277973	evm.model.chr7.485
8	4692	10597357.5	15	10597085	10597630	evm.model.chr7.503
2	4692	90370050	15	90369779	90370321	evm.model.chr2.3304
8	4689	10483144.5	15	10483095	10483194	evm.model.chr7.495.1
8	4689	10483144.5	15	10483095	10483194	evm.model.chr7.495.5
8	8158	24289286.5	15	24289146	24289427	evm.model.chr7.1162.1
8	4725	9719876	15	9719813	9719939	evm.model.chr7.453
2	4725	91537735	15	91537672	91537798	evm.model.chr2.3368
2	4725	91482598	15	91482535	91482661	evm.model.chr2.3363
8	4724	9682340	15	9682115	9682565	evm.model.chr7.449
2	4724	91546264	15	91546226	91546302	evm.model.chr2.3369
8	303	9615978.5	15	9615652	9616305	evm.model.chr7.443
1	303	189451161.5	15	189450949	189451374	evm.model.chr1.7362.2
8	303	9581125.5	15	9581054	9581197	evm.model.chr7.441
6	303	37428522.5	15	37428331	37428714	evm.model.chr3.1273
2	4722	91658916.5	15	91658521	91659312	evm.model.chr2.3375
8	4722	9589867	15	9589785	9589949	evm.model.chr7.442.1
8	4721	9468208	15	9468042	9468374	evm.model.chr7.438
8	9124	409024.5	15	408950	409099	evm.model.chr7.18
6	4708	61623700	15	61623423	61623977	evm.model.chr3.2360
8	4708	9116901.5	15	9116617	9117186	evm.model.chr7.424
2	8163	80530638.5	15	80530558	80530719	evm.model.chr2.2853.2.1
8	4736	9129613.5	15	9128343	9130884	evm.model.chr7.425
6	4705	63339198.5	15	63338863	63339534	evm.model.chr3.2514
8	4705	5947040.5	15	5946669	5947412	evm.model.chr7.256.3
8	8131	6311461.5	15	6311196	6311727	evm.model.chr7.277
5	9564	457710.5	15	457488	457933	evm.model.chr6.15
6	398	39736824.5	15	39736798	39736851	evm.model.chr3.2392.3
8	398	8236363.5	15	8236217	8236510	evm.model.chr7.387.1
6	398	39738691	15	39738627	39738755	evm.model.chr3.2392.1
8	7194	15657630.5	15	15657603	15657658	evm.model.chr7.769.4
2	4768	77952571.5	15	77952334	77952809	evm.model.chr2.2729
6	328	40284170.5	15	40284135	40284206	evm.model.chr3.2421.1
6	328	40284170.5	15	40284135	40284206	evm.model.chr3.2421
8	328	7399563.5	15	7399528	7399599	evm.model.chr7.337.1
708897	394	207617	15	207374	207860	evm.model.chr3.2485
8	394	6412154.5	15	6411949	6412360	evm.model.chr7.285
8	7462	9003853	15	9003390	9004316	evm.model.chr7.417.1
8	7462	9030661	15	9030401	9030921	evm.model.chr7.419
6	7462	61701753.5	15	61701307	61702200	evm.model.chr3.2363
6	395	62135668	15	62135553	62135783	evm.model.chr3.2432
8	395	7213682	15	7213492	7213872	evm.model.chr7.328
6	395	62140094.5	15	62139888	62140301	evm.model.chr3.2433
6	6109	62216978.5	15	62216892	62217065	evm.model.chr3.2438
8	6109	7125127.5	15	7125011	7125244	evm.model.chr7.321
8	4756	7604931	15	7604512	7605350	evm.model.chr7.350.1
6	4756	40128758	15	40128336	40129180	evm.model.chr3.2413.1
6	8133	61872487.5	15	61872427	61872548	evm.model.chr3.2371
6	7180	64222552.5	15	64221758	64223347	evm.model.chr3.2569
8	325	6617494.5	15	6617465	6617524	evm.model.chr7.300
6	323	35970414.5	15	35970278	35970551	evm.model.chr3.1205.1
1	323	191889616	15	191889559	191889673	evm.model.chr1.7438
8	323	6492455.5	15	6492301	6492610	evm.model.chr7.290
1	323	190382502	15	190382361	190382643	evm.model.chr1.7386.1
8	323	8643653	15	8643503	8643803	evm.model.chr7.407
6	323	62776292.5	15	62776138	62776447	evm.model.chr3.2474.1
6	323	61898425	15	61898275	61898575	evm.model.chr3.2372.1
708897	2054	226403	15	225667	227139	evm.model.chr3.2488
2	392	83721761.5	15	83720748	83722775	evm.model.chr2.3040.1
2	2280	86873431.5	15	86873149	86873714	evm.model.chr2.3135
8	2280	14715214.5	15	14714926	14715503	evm.model.chr7.712
8	426	11437184	15	11436548	11437820	evm.model.chr7.562
8	426	11384403	15	11384285	11384521	evm.model.chr7.555
2	426	90115406	15	90115268	90115544	evm.model.chr2.3293
1	426	152771034	15	152770022	152772046	evm.model.chr1.5901
2	426	89880726	15	89880641	89880811	evm.model.chr2.3274
8	426	11031898	15	11031655	11032141	evm.model.chr7.529.1
1	6190	205113659	15	205113523	205113795	evm.model.chr1.7996
6	6201	65716552	15	65716466	65716638	evm.model.chr3.2653
8	7452	19359947.5	15	19359534	19360361	evm.model.chr7.957
2	7452	82340846.5	15	82340493	82341200	evm.model.chr2.2924
5	6901	18126740	16	18126547	18126933	evm.model.chr6.825.1
5	3701	18695749.5	16	18695714	18695785	evm.model.chr6.855
5	3698	36922134.5	16	36921900	36922369	evm.model.chr6.1731
1	3698	83905187	16	83904951	83905423	evm.model.chr1.2968
5	3978	20401099.5	16	20400950	20401249	evm.model.chr6.917.1
1	3978	94151140	16	94150992	94151288	evm.model.chr1.3389
1	3977	94285411	16	94285311	94285511	evm.model.chr1.3397
1	3714	94134177	16	94133963	94134391	evm.model.chr1.3388
5	3714	20416217.5	16	20415993	20416442	evm.model.chr6.919
1	3713	94245684	16	94245649	94245719	evm.model.chr1.3395.1
5	3712	20349120	16	20348889	20349351	evm.model.chr6.914.1
1	3712	94309608.5	16	94309376	94309841	evm.model.chr1.3399
5	3975	27833922.5	16	27833569	27834276	evm.model.chr6.1267.1
5	3975	20230214.5	16	20230146	20230283	evm.model.chr6.909
1	3975	94382597.5	16	94382517	94382678	evm.model.chr1.3401.1
1	3973	94900721.5	16	94900661	94900782	evm.model.chr1.3423.1
5	4470	27748462	16	27748214	27748710	evm.model.chr6.1272.1
5	1217	9723221.5	16	9723174	9723269	evm.model.chr1.4100
5	1217	9736200	16	9736153	9736247	evm.model.chr1.4101.1
1	1217	111068690.5	16	111068643	111068738	evm.model.chr1.4068
1	4423	109973200.5	16	109972118	109974283	evm.model.chr6.1402
5	4424	27385438.5	16	27384350	27386527	evm.model.chr6.1258
6	4424	11066845.5	16	11066816	11066875	evm.model.chr3.427
5	4474	26801166.5	16	26801091	26801242	evm.model.chr6.1232
5	4425	26831526.5	16	26831439	26831614	evm.model.chr6.1235.1
1	4427	103905921	16	103905874	103905968	evm.model.chr1.3786
1	993	103859851	16	103859725	103859977	evm.model.chr1.3782.1
5	993	25965039	16	25964975	25965103	evm.model.chr6.1171.2
5	1070	25641879	16	25641629	25642129	evm.model.chr6.1189
5	6939	40120330.5	16	40120025	40120636	evm.model.chr6.1867
1	3749	29275031	16	29274853	29275209	evm.model.chr1.953
5	3749	51157156	16	51156978	51157334	evm.model.chr6.2242
5	3679	26483910	16	26483671	26484149	evm.model.chr6.1219
5	3752	25040356	16	25040064	25040648	evm.model.chr6.1160
1	1074	105077813	16	105077430	105078196	evm.model.chr1.3831.2
5	3680	25320728	16	25320484	25320972	evm.model.chr6.1167
5	3753	24966814.5	16	24966716	24966913	evm.model.chr6.1156
5	3738	73183816.5	16	73183686	73183947	evm.model.chr6.2936
6	1009	7473356.5	16	7473204	7473509	evm.model.chr3.311
5	1010	3990526	16	3990381	3990671	evm.model.chr6.219
6	1010	7356240	16	7356095	7356385	evm.model.chr3.305.1
5	3756	29501324.5	16	29500581	29502068	evm.model.chr6.1361
1	3756	106507151	16	106506712	106507590	evm.model.chr1.3890
6	3756	11859034	16	11858655	11859413	evm.model.chr3.454
5	3756	24327691.5	16	24327272	24328111	evm.model.chr6.1110.1
1	3740	106020112.5	16	106020054	106020171	evm.model.chr1.3866
1	1076	105738521.5	16	105738408	105738635	evm.model.chr1.3854.1
5	1076	24880283.5	16	24880170	24880397	evm.model.chr6.1150.1
5	1080	23821634.5	16	23821089	23822180	evm.model.chr6.1086
1	1080	107007224	16	107006689	107007759	evm.model.chr1.3909.1
1	3733	90190142.5	16	90190035	90190250	evm.model.chr1.3238
5	3758	24321315.5	16	24321122	24321509	evm.model.chr6.1109
5	3658	48696546.5	16	48696497	48696596	evm.model.chr6.2149.1
1	1084	107517757	16	107517700	107517814	evm.model.chr1.3933
5	1084	23330046	16	23329871	23330221	evm.model.chr6.1071
1	1084	107538330	16	107538155	107538505	evm.model.chr1.3934
5	3761	23355164.5	16	23355087	23355242	evm.model.chr6.1072
1	1053	107774199	16	107774084	107774314	evm.model.chr1.3946
5	1053	23182324	16	23182209	23182439	evm.model.chr6.1061.1
1	4450	106425193	16	106424604	106425782	evm.model.chr1.3884
5	4450	24397053	16	24396455	24397651	evm.model.chr6.1116
5	4597	23372448	16	23372385	23372511	evm.model.chr6.1073
1	4597	107467861.5	16	107467797	107467926	evm.model.chr1.3931.1
1	4648	107237057	16	107236968	107237146	evm.model.chr1.3918.1
6	8167	15075688	16	15075436	15075940	evm.model.chr3.548
5	4647	23987931	16	23987855	23988007	evm.model.chr6.1092
5	4646	24251848	16	24251814	24251882	evm.model.chr6.1103
5	4646	24251848	16	24251814	24251882	evm.model.chr6.1103.1
5	1012	24368898.5	16	24368542	24369255	evm.model.chr6.1113.1
1	4458	112916727.5	16	112916668	112916787	evm.model.chr1.4245
5	4477	25028916	16	25028828	25029004	evm.model.chr6.1158
1	4477	105336796.5	16	105336710	105336883	evm.model.chr1.3839
5	7120	3617504	16	3617345	3617663	evm.model.chr6.198
6	7120	6655095	16	6654936	6655254	evm.model.chr3.282.1
5	4448	24689501.5	16	24689449	24689554	evm.model.chr6.1133.1
1	4448	105926528.5	16	105926476	105926581	evm.model.chr1.3863.1
6	5361	60667640	17	60667399	60667881	evm.model.chr3.2313
2	5361	64699260	17	64699010	64699510	evm.model.chr2.1681
2	2568	109033729	17	109033566	109033892	evm.model.chr2.4221.1
7	8798	57958042.5	17	57957845	57958240	evm.model.chr8.1835
2	2630	98738126.5	17	98737770	98738483	evm.model.chr2.3688
2	2684	99346083.5	17	99345931	99346236	evm.model.chr2.3778
2	645	108601551.5	17	108601000	108602103	evm.model.chr2.4195
5	5991	82186325.5	17	82186190	82186461	evm.model.chr6.3280.1
2	5992	109651341	17	109651030	109651652	evm.model.chr2.4261.1
2	494	108656654.5	17	108656488	108656821	evm.model.chr2.4199
2	5771	50831065	17	50831024	50831106	evm.model.chr2.1429
2	1441	108087867	17	108087687	108088047	evm.model.chr2.4170
2	1441	108093689.5	17	108091584	108095795	evm.model.chr2.4171.1
2	1441	108082788	17	108082541	108083035	evm.model.chr2.4169
2	641	108251880	17	108251794	108251966	evm.model.chr2.4182
6	2559	56083735.5	17	56083522	56083949	evm.model.chr3.2125
2	2559	51331751.5	17	51331541	51331962	evm.model.chr2.1443
6	2558	56684687.5	17	56684657	56684718	evm.model.chr3.2170
2	2619	107820771.5	17	107820658	107820885	evm.model.chr2.4153.1
2	638	6840646	17	6840533	6840759	evm.model.chr2.295
7	638	55784252	17	55784139	55784365	evm.model.chr8.1715.1
2	5775	108531687	17	108530943	108532431	evm.model.chr2.4193
2	7382	103892143	17	103892073	103892213	evm.model.chr2.3935
2	489	113260581	17	113260400	113260762	evm.model.chr2.4449
2	489	113045256	17	113045016	113045496	evm.model.chr2.4432.1
5	489	80556749	17	80556491	80557007	evm.model.chr6.3211
5	489	18205224	17	18205178	18205270	evm.model.chr6.830
2	8481	92616056	17	92615819	92616293	evm.model.chr2.3415
2	5942	109922446	17	109922040	109922852	evm.model.chr2.4275
2	541	107659810	17	107659638	107659982	evm.model.chr2.4145.3
2	5836	112235631	17	112235449	112235813	evm.model.chr2.4390
2	5837	107145316.5	17	107144996	107145637	evm.model.chr2.4121.1
2	543	68109976	17	68109891	68110061	evm.model.chr2.2328
2	5894	106194968.5	17	106194556	106195381	evm.model.chr2.4084
2	625	53348728.5	17	53348567	53348890	evm.model.chr2.1518
6	625	58182630.5	17	58182466	58182795	evm.model.chr3.2238
2	7372	7564050.5	17	7563877	7564224	evm.model.chr2.322
2	1373	61620061	17	61620013	61620109	evm.model.chr2.1899
2	1373	105043126	17	105042873	105043379	evm.model.chr2.4015
2	5126	67830885	17	67830824	67830946	evm.model.chr2.2236.2
2	5126	67830885	17	67830824	67830946	evm.model.chr2.2236.1
2	9918	50741026	17	50740863	50741189	evm.model.chr2.1426
2	551	105172490	17	105172337	105172643	evm.model.chr2.4020
2	2521	105372946.5	17	105372386	105373507	evm.model.chr2.4031.3
2	547	106352432.5	17	106352202	106352663	evm.model.chr2.4092_evm.model.chr2.4094.1
2	547	106311200	17	106311159	106311241	evm.model.chr2.4089
3	547	19715301.5	17	19715071	19715532	evm.model.chr2.2303
2	2473	106050619.5	17	106050515	106050724	evm.model.chr2.4073.2
3	546	19354283	17	19354153	19354413	evm.model.chr2.2313
2	546	106767626	17	106767496	106767756	evm.model.chr2.4106
2	2472	106085862.5	17	106085767	106085958	evm.model.chr2.4077
2	6570	95083686.5	17	95083547	95083826	evm.model.chr2.3496
3	2470	19382699	17	19382614	19382784	evm.model.chr2.2312.1
2	2470	106700632.5	17	106700564	106700701	evm.model.chr2.4103
1	9180	198861764	17	198861698	198861830	evm.model.chr2.3963.1
2	5158	106986174	17	106985831	106986517	evm.model.chr2.4115
2	5159	107073485.5	17	107073432	107073539	evm.model.chr2.4117.1
7	637	54648813	17	54648653	54648973	evm.model.chr8.1641
6	8518	61355217	17	61355125	61355309	evm.model.chr3.2345.1
2	5389	96155397	18	96155261	96155533	evm.model.chr2.3551
2	5209	95371438.5	18	95370891	95371986	evm.model.chr2.3508.1
7	5209	46131837	18	46131275	46132399	evm.model.chr8.1301.1
2	5209	26149043	18	26148557	26149529	evm.model.chr2.820
2	5388	22059381	18	22059279	22059483	evm.model.chr2.699
2	5205	54698565	18	54698357	54698773	evm.model.chr2.1568
6	5205	59528992.5	18	59528786	59529199	evm.model.chr3.2262
2	5280	96010354	18	96010250	96010458	evm.model.chr2.3538
2	5278	96233937.5	18	96233629	96234246	evm.model.chr2.3556
2	5278	96234991	18	96234951	96235031	evm.model.chr2.3557
2	5278	96200972.5	18	96200781	96201164	evm.model.chr2.3554
7	5387	47819887	18	47819851	47819923	evm.model.chr8.1378
2	5387	22747664	18	22747628	22747700	evm.model.chr2.725
2	537	97228801	18	97228581	97229021	evm.model.chr2.3605
2	537	61753909	18	61753689	61754129	evm.model.chr2.1891
1	9053	171351795	18	171351701	171351889	evm.model.chr1.6647
1	4384	201443752	18	201443717	201443787	evm.model.chr1.7837.1
1	4384	201443752	18	201443717	201443787	evm.model.chr1.7837
3	4384	66387850	18	66387815	66387885	evm.model.chr4.2447
3	4384	66387850	18	66387815	66387885	evm.model.chr4.2447.1
7	818	33660973.5	18	33660932	33661015	tRNA_1281
6	818	26866768.5	18	26866727	26866810	tRNA_0580
1	913	172918133.5	18	172918038	172918229	evm.model.chr1.6751
1	913	172869757.5	18	172869462	172870053	evm.model.chr1.6749.1
1	819	172711218	18	172711060	172711376	evm.model.chr1.6738
6	3093	39438443.5	18	39437442	39439445	evm.model.chr3.1365
1	3093	187400556.5	18	187399468	187401645	evm.model.chr1.7251
6	7091	34992154	18	34991998	34992310	evm.model.chr3.1148
6	7091	34992154	18	34991998	34992310	evm.model.chr3.1148.1
1	917	171748592.5	18	171748513	171748672	evm.model.chr1.6669.1
1	917	171714122.5	18	171714031	171714214	evm.model.chr1.6667.1
1	918	171444733.5	18	171444105	171445362	evm.model.chr1.6654
7	918	33971736	18	33971106	33972366	evm.model.chr8.871
3	929	59801446	18	59801146	59801746	evm.model.chr4.2162.1
1	929	200554562	18	200554259	200554865	evm.model.chr1.7802.1
1	7046	164794245	18	164794105	164794385	evm.model.chr1.6334
1	896	170109571.5	18	170109542	170109601	evm.model.chr1.6592.1
1	896	170109571.5	18	170109542	170109601	evm.model.chr1.6592
1	896	170107239	18	170107168	170107310	evm.model.chr1.6592.4
7	896	32815303.5	18	32815274	32815333	evm.model.chr8.827
3	893	64476594	18	64476473	64476715	evm.model.chr4.2364
1	893	169754447	18	169754355	169754539	evm.model.chr1.6575
1	6694	173728246.5	18	173728208	173728285	evm.model.chr1.6784.1
1	892	169669344.5	18	169668380	169670309	evm.model.chr1.6572
1	3106	203703430.5	18	203703378	203703483	evm.model.chr1.7935.3
1	7047	164865081	18	164864982	164865180	evm.model.chr1.6341.2
1	894	169830575.5	18	169830517	169830634	evm.model.chr1.6581
3	894	64392747.5	18	64392689	64392806	evm.model.chr4.2361
1	839	169257567	18	169257495	169257639	evm.model.chr1.6529
3	839	65056233.5	18	65056074	65056393	evm.model.chr4.2386
3	4368	68278609.5	18	68278160	68279059	evm.model.chr4.2542.2
1	4368	107855666	18	107855554	107855778	evm.model.chr1.3950
6	7092	39153072.5	18	39153037	39153108	evm.model.chr3.1349
6	7092	39153072.5	18	39153037	39153108	evm.model.chr3.1349.1
3	4294	70368533.5	18	70368202	70368865	evm.model.chr4.2655
6	915	23844949	18	23844834	23845064	evm.model.chr3.761.1
6	915	23845509.5	18	23845441	23845578	evm.model.chr3.761
1	915	172190957.5	18	172190889	172191026	evm.model.chr1.6690
3	4293	70278196	18	70277975	70278417	evm.model.chr4.2650
1	914	172451606.5	18	172451394	172451819	evm.model.chr1.6726
6	4303	39016194.5	18	39016175	39016214	evm.model.chr3.1342
1	4302	187838901	18	187838162	187839640	evm.model.chr1.7270
6	4302	39186083.5	18	39185361	39186806	evm.model.chr3.1350
1	3335	173788635.5	18	173788529	173788742	evm.model.chr1.6790.1
1	3334	174171647.5	18	174171600	174171695	evm.model.chr1.6809.1
6	3334	27831582	18	27831351	27831813	evm.model.chr3.872
1	3334	174162861	18	174162324	174163398	evm.model.chr1.6809.2.1
1	3333	174242349.5	18	174241861	174242838	evm.model.chr1.6812
1	842	175755602	18	175755447	175755757	evm.model.chr1.6865
3	3331	69809354.5	18	69809274	69809435	evm.model.chr4.2624.2
6	3351	28500141.5	18	28499614	28500669	evm.model.chr3.900.3
1	3350	174654380	18	174654306	174654454	evm.model.chr1.6833.1
1	846	174429953.5	18	174429773	174430134	evm.model.chr1.6823
3	6764	66899372	18	66899218	66899526	evm.model.chr4.2470
1	6764	202717052.5	18	202716882	202717223	evm.model.chr1.7881
1	6769	171263466	18	171263374	171263558	evm.model.chr1.6644.1.1
6	8889	39473881.5	18	39473762	39474001	evm.model.chr3.1367.1
5	9685	21612643.5	19	21612263	21613024	evm.model.chr6.978
6	4504	8426243.5	19	8426144	8426343	evm.model.chr3.338
5	8092	5958911	19	5958634	5959188	evm.model.chr6.324.1.1
5	8091	6379162.5	19	6379085	6379240	evm.model.chr6.344.1
1	8091	114888889.5	19	114888653	114889126	evm.model.chr1.4313
5	8091	6322505	19	6322279	6322731	evm.model.chr6.339
5	1023	3188390.5	19	3188294	3188487	evm.model.chr6.175.3
6	1023	5757662.5	19	5757566	5757759	evm.model.chr3.204
5	3827	6512175	19	6511937	6512413	evm.model.chr6.351
5	1024	6720614.5	19	6720408	6720821	evm.model.chr6.357
5	1024	6522950	19	6522851	6523049	evm.model.chr6.352
6	1024	48912523	19	48912291	48912755	evm.model.chr3.1768.2
5	1024	6750659	19	6749968	6751350	evm.model.chr6.359
6	3650	450680.5	19	450390	450971	evm.model.chr3.11
5	3650	192087.5	19	191088	193087	evm.model.chr6.4
6	3650	536893	19	535911	537875	evm.model.chr3.16
6	3727	13318788.5	19	13317589	13319988	evm.model.chr3.503
5	1025	6834773.5	19	6834718	6834829	evm.model.chr6.364
1	1026	114377306	19	114377239	114377373	evm.model.chr1.4291
5	1026	7057886	19	7057819	7057953	evm.model.chr6.374.1
5	4455	1880296.5	19	1880181	1880412	evm.model.chr6.107.1
1	1029	112895305	19	112894941	112895669	evm.model.chr1.4244
5	4518	8308465	19	8308404	8308526	evm.model.chr6.436.1
8	1031	24179904	19	24179237	24180571	evm.model.chr7.1157
1	1031	112646083.5	19	112645344	112646823	evm.model.chr1.4233
5	1031	7798237	19	7797501	7798973	evm.model.chr6.418
2	1031	78614873	19	78614215	78615531	evm.model.chr2.2765.1
5	1119	7499689	19	7499556	7499822	evm.model.chr6.401
1	1119	95770232	19	95770069	95770395	evm.model.chr1.3462.1
5	1119	18785278	19	18785115	18785441	evm.model.chr6.861.1
1	1119	113314680	19	113314547	113314813	evm.model.chr1.4258
1	3796	112065571.5	19	112065435	112065708	evm.model.chr1.4203.1
1	3797	112054031	19	112053993	112054069	evm.model.chr1.4202.1
5	3797	8417919	19	8417881	8417957	evm.model.chr6.442.1
5	1033	7960531.5	19	7960361	7960702	evm.model.chr6.431.1
1	1033	112433693.5	19	112433620	112433767	evm.model.chr1.4222
5	4497	8921852.5	19	8921748	8921957	evm.model.chr6.493
4	11368	79257985.5	19	79257924	79258047	evm.model.chr5.3296
6	4533	12521216	19	12520951	12521481	evm.model.chr3.479
1	3859	82159925.5	19	82159630	82160221	evm.model.chr1.2895
5	3859	38643170.5	19	38642875	38643466	evm.model.chr6.1758
5	4431	9414985	19	9414778	9415192	evm.model.chr6.519.1
5	4493	2555835	19	2555745	2555925	evm.model.chr6.143
5	4495	9053777	19	9053734	9053820	evm.model.chr6.500.1
1	4539	109923041	19	109922975	109923107	evm.model.chr6.1406
5	4541	11827955	19	11827858	11828052	evm.model.chr1.4154
1	9072	174527857	19	174527736	174527978	evm.model.chr1.6825.1
5	1121	8338747.5	19	8338231	8339264	evm.model.chr6.437
1	1121	112217802.5	19	112217343	112218262	evm.model.chr1.4211
5	4405	2948259.5	19	2947969	2948550	evm.model.chr6.160.1
6	4405	5290375	19	5290020	5290730	evm.model.chr3.229
5	1120	8297777	19	8297741	8297813	evm.model.chr6.435.1
1	1120	112266285	19	112266249	112266321	evm.model.chr1.4214
1	5649	112187072.5	19	112186963	112187182	evm.model.chr1.4209.2
5	5649	8348833.5	19	8348724	8348943	evm.model.chr6.438.1
5	5649	8348833.5	19	8348724	8348943	evm.model.chr6.438.4
1	5649	112187023	19	112186963	112187083	evm.model.chr1.4209
1	7309	151059606	19	151059121	151060091	evm.model.chr1.5845
1	7309	151035594	19	151035554	151035634	evm.model.chr1.5846.1
3	7309	56253088	19	56253048	56253128	evm.model.chr4.2013.1
1	5645	109370137	19	109370094	109370180	evm.model.chr1.4013
3	5587	140411	19	140173	140649	evm.model.chr4.8
4	5587	22541509.5	19	22541273	22541746	evm.model.chr5.1027.1
5	1117	1583765	19	1583742	1583788	evm.model.chr6.89.1
5	3951	18058367.5	19	18058285	18058450	evm.model.chr6.823
5	6898	16990988	19	16990897	16991079	evm.model.chr6.764
1	6898	98373792	19	98373701	98373883	evm.model.chr1.3622
5	6897	16833408	19	16832789	16834027	evm.model.chr6.760
5	3942	17148659.5	19	17148165	17149154	evm.model.chr6.777
5	11371	27557450.5	19	27557401	27557500	evm.model.chr6.1283
5	3939	16808185.5	19	16807729	16808642	evm.model.chr6.758
1	3939	98544673	19	98543319	98546027	evm.model.chr1.3617
1	3939	100251384.5	19	100250926	100251843	evm.model.chr1.3578
5	6896	3696990.5	19	3696849	3697132	evm.model.chr6.200
6	6896	6894865	19	6894804	6894926	evm.model.chr3.291
1	3936	99981496	19	99981340	99981652	evm.model.chr1.3589.1
5	3936	16625411	19	16625246	16625576	evm.model.chr6.748.2
5	3936	16624556	19	16624400	16624712	evm.model.chr6.748.1
8	7446	12688355.5	20	12687840	12688871	evm.model.chr7.622
2	7446	88797263.5	20	88796741	88797786	evm.model.chr2.3226
2	7447	85448821	20	85448728	85448914	evm.model.chr2.3065
2	7447	85395918.5	20	85395830	85396007	evm.model.chr2.3062
8	6122	13980946.5	20	13979348	13982545	evm.model.chr7.665
2	6124	87766438.5	20	87765959	87766918	evm.model.chr2.3179
5	1229	11320405	20	11320361	11320449	evm.model.chr1.4186
5	1229	8976205	20	8976161	8976249	evm.model.chr6.498
7	1229	1425227	20	1425182	1425272	evm.model.chr8.51
2	1230	87881057	20	87880581	87881533	evm.model.chr2.3187
2	1230	89175398	20	89175269	89175527	evm.model.chr2.3246
8	1230	14068703	20	14068624	14068782	evm.model.chr7.673
2	1230	87945957	20	87945779	87946135	evm.model.chr2.3190
8	1230	14091022.5	20	14090210	14091835	evm.model.chr7.674
2	1230	87864683.5	20	87864090	87865277	evm.model.chr2.3186
2	1230	87892989	20	87892910	87893068	evm.model.chr2.3188
8	1230	14032715.5	20	14032539	14032892	evm.model.chr7.669.1
8	1230	14063906	20	14063194	14064618	evm.model.chr7.672
8	280	14362250	20	14362158	14362342	evm.model.chr7.691
2	280	87335159.5	20	87335072	87335247	evm.model.chr2.3160
8	6152	14702183.5	20	14701806	14702561	evm.model.chr7.711
2	6153	86636041	20	86635935	86636147	evm.model.chr2.3119
8	7467	3413907.5	20	3413596	3414219	evm.model.chr7.128
2	288	86162407.5	20	86162379	86162436	evm.model.chr2.3097
2	2237	86369583	20	86369042	86370124	evm.model.chr2.3105.1
8	2237	15323161	20	15322614	15323708	evm.model.chr7.749.1
2	388	85700130.5	20	85699783	85700478	evm.model.chr2.3075
8	388	15826272	20	15826187	15826357	evm.model.chr7.775
2	389	85654610.5	20	85654366	85654855	evm.model.chr2.3072
8	389	15890169	20	15889920	15890418	evm.model.chr7.779
8	7468	17330343.5	20	17330038	17330649	evm.model.chr7.859
2	1236	83573404.5	20	83573222	83573587	evm.model.chr2.3033.1
8	1236	16418223.5	20	16418184	16418263	evm.model.chr7.810.1
8	1236	16417887	20	16417706	16418068	evm.model.chr7.810
8	390	15972379.5	20	15972332	15972427	evm.model.chr7.783
8	390	15972379.5	20	15972332	15972427	evm.model.chr7.783.1
8	390	15982206	20	15982014	15982398	evm.model.chr7.784
2	390	85472948	20	85472431	85473465	evm.model.chr2.3066.3
2	390	85528186.5	20	85528139	85528234	evm.model.chr2.3067
8	2181	16722014.5	20	16721912	16722117	evm.model.chr7.824
2	296	83354519.5	20	83354480	83354559	evm.model.chr2.2978
8	296	18108655	20	18108602	18108708	evm.model.chr7.901.3
8	296	16296840.5	20	16296696	16296985	evm.model.chr7.804
6	296	39628589.5	20	39628250	39628929	evm.model.chr3.2383.1
8	296	16269566.5	20	16269527	16269606	evm.model.chr7.802
8	296	8413790	20	8413464	8414116	evm.model.chr7.400.1
2	296	83388795.5	20	83388651	83388940	evm.model.chr2.2979.1
2	296	10322781.5	20	10322742	10322821	evm.model.chr2.3025.1
8	296	18109476.5	20	18109437	18109516	evm.model.chr7.901.1
8	297	16381850.5	20	16381783	16381918	evm.model.chr7.808
8	297	16381850.5	20	16381783	16381918	evm.model.chr7.808.1
8	299	17093954	20	17093785	17094123	evm.model.chr7.844
8	2205	16881647.5	20	16880993	16882302	evm.model.chr7.834
8	6457	16689948	20	16689920	16689976	evm.model.chr7.821.1
8	6457	16700835	20	16700772	16700898	evm.model.chr7.821.3
8	411	17575774	20	17575651	17575897	evm.model.chr7.873
2	411	10125766	20	10125643	10125889	evm.model.chr2.3009.1
2	2165	87754383.5	20	87754141	87754626	evm.model.chr2.3178
8	2165	14154867.5	20	14154760	14154975	evm.model.chr7.680
8	412	17719517.5	20	17719386	17719649	evm.model.chr7.880.1
8	344	17779004.5	20	17778882	17779127	evm.model.chr7.885
8	415	18491290.5	20	18491055	18491526	evm.model.chr7.912
2	2209	10394293	20	10394126	10394460	evm.model.chr2.3027
8	6458	26206343.5	20	26206211	26206476	evm.model.chr7.1246
8	6458	17119026.5	20	17118876	17119177	evm.model.chr7.846
8	2214	19018863.5	20	19018376	19019351	evm.model.chr7.934.1
8	2216	19283838	20	19283675	19284001	evm.model.chr7.952
2	2217	82444574.5	20	82444491	82444658	evm.model.chr2.2927.1.1
8	2217	19290962	20	19290883	19291041	evm.model.chr7.953
8	2218	19410558	20	19410189	19410927	evm.model.chr7.959
8	2219	19596521.5	20	19596457	19596586	evm.model.chr7.965
2	2219	82135381.5	20	82135317	82135446	evm.model.chr2.2917
2	2222	82043149	20	82043065	82043233	evm.model.chr2.2914
[truncated: 6,601 more rows]
