# Supplementary material for: Buxus and Tetracentron genomes help resolve eudicot genome history
Source: Nat Commun. 2022 Feb 2;13:643. doi: 10.1038/s41467-022-28312-w (PMC8810787; doi:10.1038/s41467-022-28312-w)
Supplement: Supplementary file 13 — Source Data [file 41467_2022_28312_MOESM13_ESM.zip › Source Data/Supplementary_Fig10_ContigGFF_Tetracentron_Ancestor1.txt]

3	1254	10407227.5	0	10406585	10407870	TESI_004737-RA
1	1254	38568524	0	38567545	38569503	TESI_001261-RA
12	2740	19335504.5	0	19326529	19344480	TESI_021039-RA
9	2740	4018930	0	4005110	4032750	TESI_016209-RA
3	2740	29334334.5	0	29329668	29339001	TESI_005483-RA
53	2740	35050	0	30414	39686	TESI_029818-RA
2	5413	26838328.5	0	26836573	26840084	TESI_003117-RA
3	2742	23721918	0	23720439	23723397	TESI_005236-RA
18	2742	14704696	0	14701015	14708377	TESI_028880-RA
2	5417	17041833	0	17036278	17047388	TESI_002895-RA
3	5403	52633427	0	52629527	52637327	TESI_006145-RA
1	3032	46995418.5	0	46989607	47001230	TESI_001652-RA
2	3032	17185834	0	17181379	17190289	TESI_002905-RA
2	5075	18081728	0	18079803	18083653	TESI_002940-RA
1	5075	52189249.5	0	52187778	52190721	TESI_001777-RA
3	7229	28989059	0	28983708	28994410	TESI_005457-RA
4	1262	48360375.5	0	48347734	48373017	TESI_007708-RA
2	10703	9481602	0	9481382	9481822	TESI_002527-RA
18	10703	7447329.5	0	7446031	7448628	TESI_028477-RA
2	1265	27381655.5	0	27379449	27383862	TESI_003143-RA
18	1265	15910706	0	15907956	15913456	TESI_028930-RA
9	1265	688153.5	0	684725	691582	TESI_016107-RA
2	5079	18515342.5	0	18512418	18518267	TESI_002958-RA
2	4894	27253080	0	27248237	27257923	TESI_003137-RA
2	5601	17585633.5	0	17578043	17593224	TESI_002920-RA
18	5080	15857513	0	15855308	15859718	TESI_028926-RA
4	5080	48303703	0	48294216	48313190	TESI_007705-RA
1	5082	52770699.5	0	52768059	52773340	TESI_001801-RA
2	5082	27032171.5	0	27029503	27034840	TESI_003126-RA
1	5083	52789710.5	0	52785587	52793834	TESI_001802-RA
2	5083	26988979.5	0	26984211	26993748	TESI_003124-RA
3	5614	25011122.5	0	25010358	25011887	TESI_005272-RA
1	5615	53074609	0	53073170	53076048	TESI_001814-RA
2	5113	30478124	0	30474808	30481440	TESI_003248-RA
3	5618	22055022.5	0	22040713	22069332	TESI_005183-RA
1	10139	52285105	0	52280909	52289301	TESI_001781-RA
3	5086	21856698.5	0	21854981	21858416	TESI_005172-RA
1	1268	52682188.5	0	52677154	52687223	TESI_001797-RA
18	1268	16213180	0	16207921	16218439	TESI_028944-RA
2	1268	27064598	0	27064334	27064862	TESI_003128-RA
1	1268	53102599.5	0	53097536	53107663	TESI_001815-RA
1	1267	52573055	0	52572309	52573801	TESI_001793-RA
2	1267	27273836.5	0	27272986	27274687	TESI_003139-RA
9	1267	719759	0	718998	720520	TESI_016110-RA
9	5409	879811	0	875112	884510	TESI_016118-RA
1	5409	52621057	0	52617472	52624642	TESI_001795-RA
2	5409	27140894	0	27138830	27142958	TESI_003132-RA
18	1266	16832410.5	0	16828701	16836120	TESI_028976-RA
2	1266	27294825	0	27293061	27296589	TESI_003140-RA
1	1266	52554810	0	52553436	52556184	TESI_001792-RA
18	1266	15969250.5	0	15958324	15980177	TESI_028934-RA
9	1266	710055.5	0	708592	711519	TESI_016109-RA
1	5407	52233270	0	52219783	52246757	TESI_001779-RA
18	1264	15890497	0	15888692	15892302	TESI_028927-RA
4	1264	48254432	0	48250947	48257917	TESI_007703-RA
18	4888	15696626.5	0	15683855	15709398	TESI_028921-RA
2	4888	18414738	0	18411381	18418095	TESI_002956-RA
4	4888	48382380.5	0	48375363	48389398	TESI_007709-RA
18	4887	15353023	0	15351023	15355023	TESI_028905-RA
2	4887	18124505	0	18123126	18125884	TESI_002942-RA
1	4887	52199474.5	0	52197473	52201476	TESI_001778-RA
3	4887	23185836.5	0	23183939	23187734	TESI_005209-RA
1	4886	52537503	0	52532818	52542188	TESI_001791-RA
18	4886	15348146	0	15346716	15349576	TESI_028904-RA
2	4886	18583064	0	18579530	18586598	TESI_002959-RA
2	5406	17962790.5	0	17961821	17963760	TESI_002934-RA
18	5406	15300219	0	15297482	15302956	TESI_028902-RA
3	5406	23307597.5	0	23306177	23309018	TESI_005213-RA
3	1259	23349328	0	23345107	23353549	TESI_005215-RA
2	1259	17806991.5	0	17798248	17815735	TESI_002927-RA
18	1259	15247463	0	15241205	15253721	TESI_028900-RA
2	7228	10856979	0	10854693	10859265	TESI_002615-RA
11	7228	40258638	0	40253321	40263955	TESI_019108-RA
1	7214	66635651	0	66627593	66643709	TESI_002064-RA
2	5405	17569059.5	0	17564869	17573250	TESI_002919-RA
18	4885	13883099.5	0	13882160	13884039	TESI_028841-RA
18	5073	11992642.5	0	11989239	11996046	TESI_028749-RA
18	1258	15049045.5	0	15046319	15051772	TESI_028897-RA
3	1258	23374812	0	23371508	23378116	TESI_005216-RA
2	1258	17295153	0	17291148	17299158	TESI_002912-RA
3	1257	23489702.5	0	23489222	23490183	TESI_005222-RA
2	5599	17080923.5	0	17078372	17083475	TESI_002896-RA
1	5599	46907826	0	46895414	46920238	TESI_001648-RA
18	5416	14884619	0	14871146	14898092	TESI_028886-RA
2	5416	16863937	0	16857047	16870827	TESI_002891-RA
3	5415	23688268.5	0	23686443	23690094	TESI_005235-RA
3	4834	24277004	0	24259103	24294905	TESI_005254-RA
2	5024	6773444	0	6768204	6778684	TESI_002355-RA
2	5023	11518107.5	0	11512815	11523400	TESI_002648-RA
2	5023	6576114.5	0	6568239	6583990	TESI_002350-RA
2	3053	16525316	0	16522459	16528173	TESI_002880-RA
1	3053	46474119	0	46471352	46476886	TESI_001634-RA
18	3052	12258024	0	12257633	12258415	TESI_028771-RA
1	3052	31371464	0	31369540	31373388	TESI_001051-RA
2	3052	16490820.5	0	16475178	16506463	TESI_002878-RA
2	3052	16637199.5	0	16628590	16645809	TESI_002885-RA
3	3052	24221203.5	0	24212839	24229568	TESI_005252-RA
3	3052	24232994.5	0	24231047	24234942	TESI_005253-RA
1	3052	46404789.5	0	46397973	46411606	TESI_001630-RA
18	3052	12147820.5	0	12136432	12159209	TESI_028758-RA
1	3052	46349550	0	46346415	46352685	TESI_001627-RA
2	7308	46535363	0	46531538	46539188	TESI_003849-RA
6	7308	36770572.5	0	36767470	36773675	TESI_011557-RA
9	5412	1203720	0	1190658	1216782	TESI_016133-RA
18	5412	16343164.5	0	16330827	16355502	TESI_028951-RA
18	9748	9648805	0	9648486	9649124	TESI_028629-RA
9	10020	35121925	0	35118500	35125350	TESI_017139-RA
4	7204	3162464.5	0	3159459	3165470	TESI_006370-RA
18	5611	13524942	0	13518877	13531007	TESI_028826-RA
3	5611	25484335.5	0	25479060	25489611	TESI_005292-RA
3	5067	25332997	0	25327163	25338831	TESI_005287-RA
11	6614	29590384	0	29589418	29591350	TESI_018789-RA
2	5065	15184264.5	0	15182612	15185917	TESI_002819-RA
1	5064	45160678	0	45157169	45164187	TESI_001574-RA
3	1276	22807658	0	22806900	22808416	TESI_005202-RA
2	1276	28803924.5	0	28803058	28804791	TESI_003198-RA
18	1276	16853953.5	0	16853186	16854721	TESI_028977-RA
18	7314	16931159.5	0	16929057	16933262	TESI_028980-RA
3	5438	31773625.5	0	31770733	31776518	TESI_005601-RA
1	5438	38573171	0	38571278	38575064	TESI_001262-RA
2	5607	15218783	0	15216611	15220955	TESI_002823-RA
3	5607	26520956.5	0	26517995	26523918	TESI_005345-RA
3	5605	26293170	0	26287384	26298956	TESI_005338-RA
2	5605	15001449.5	0	15000689	15002210	TESI_002811-RA
2	729	14612573	0	14611732	14613414	TESI_002792-RA
2	4820	14805521.5	0	14803233	14807810	TESI_002804-RA
3	4820	25823375	0	25821231	25825519	TESI_005316-RA
18	6226	10995834	0	10994958	10996710	TESI_028710-RA
1	6226	44311537	0	44310391	44312683	TESI_001534-RA
3	6226	27128351	0	27126768	27129934	TESI_005374-RA
13	6225	33470496.5	0	33467670	33473323	TESI_022850-RA
8	6225	28423024.5	0	28406945	28439104	TESI_015333-RA
6	6225	27675633.5	0	27674400	27676867	TESI_011181-RA
3	6225	12728251	0	12719953	12736549	TESI_004826-RA
6	6225	27654187.5	0	27652249	27656126	TESI_011179-RA
6	6225	27847887	0	27846799	27848975	TESI_011185-RA
18	1333	10981188	0	10980153	10982223	TESI_028709-RA
3	1333	27106993	0	27106193	27107793	TESI_005373-RA
2	4816	14151609.5	0	14142446	14160773	TESI_002770-RA
3	9976	24673063.5	0	24663312	24682815	TESI_005266-RA
6	7491	18793754.5	0	18788248	18799261	TESI_010788-RA
13	7491	24379790.5	0	24376110	24383471	TESI_022528-RA
18	2723	10814792	0	10814353	10815231	TESI_028700-RA
18	2721	10781153	0	10780067	10782239	TESI_028697-RA
3	2721	26848877.5	0	26846362	26851393	TESI_005358-RA
1	2721	41875788.5	0	41874660	41876917	TESI_001432-RA
3	2719	30073760	0	30073241	30074279	TESI_005513-RA
5	3038	22189644.5	0	22186320	22192969	TESI_008802-RA
1	5572	42050039	0	42039172	42060906	TESI_001439-RA
18	10589	8188059	0	8183271	8192847	TESI_028535-RA
2	2779	12045294	0	12044240	12046348	TESI_002671-RA
18	5053	14367693	0	14366481	14368905	TESI_028867-RA
18	5052	14410132	0	14408541	14411723	TESI_028869-RA
18	5052	14421351	0	14420804	14421898	TESI_028870-RA
3	5052	27466258.5	0	27462687	27469830	TESI_005385-RA
18	5051	14467340	0	14465822	14468858	TESI_028872-RA
2	5049	13955062.5	0	13954068	13956057	TESI_002761-RA
2	760	13696168.5	0	13694500	13697837	TESI_002750-RA
18	760	13992358.5	0	13990881	13993836	TESI_028848-RA
3	760	28441009.5	0	28439088	28442931	TESI_005432-RA
1	5486	43756288.5	0	43755986	43756591	TESI_001510-RA
1	1295	24187303	0	24171082	24203524	TESI_000917-RA
1	1295	27836014	0	27835230	27836798	TESI_001005-RA
1	1295	24147144	0	24091148	24203140	TESI_000915-RA
1	1295	42994339	0	42982563	43006115	TESI_001482-RA
3	1295	28001111.5	0	27991668	28010555	TESI_005413-RA
3	1295	27984560	0	27984254	27984866	TESI_005412-RA
2	1295	13420766.5	0	13405439	13436094	TESI_002735-RA
18	4873	4451608.5	0	4451183	4452034	TESI_028319-RA
1	4872	43020505	0	43016573	43024437	TESI_001483-RA
3	4871	28051605	0	28039125	28064085	TESI_005415-RA
18	4871	4500294	0	4497864	4502724	TESI_028324-RA
2	4871	13366087	0	13365276	13366898	TESI_002733-RA
2	745	12663636.5	0	12659312	12667961	TESI_002702-RA
1	745	42512703	0	42512530	42512876	TESI_001462-RA
12	3029	16204528	0	16198590	16210466	TESI_020897-RA
17	3028	19430279	0	19428473	19432085	TESI_026847-RA
2	8846	18454537	0	18449238	18459836	TESI_002957-RA
1	4864	42636027.5	0	42634862	42637193	TESI_001469-RA
2	4864	12994296	0	12992836	12995756	TESI_002711-RA
18	4863	13901182	0	13900957	13901407	TESI_028843-RA
3	4863	28312618.5	0	28312369	28312868	TESI_005429-RA
2	4863	12938628	0	12938348	12938908	TESI_002708-RA
2	2707	12949046.5	0	12944820	12953273	TESI_002709-RA
18	7216	15384002.5	0	15381595	15386410	TESI_028907-RA
1	7216	52266998	0	52263169	52270827	TESI_001780-RA
2	7216	18150205.5	0	18146910	18153501	TESI_002944-RA
2	4858	12594819	0	12594570	12595068	TESI_002698-RA
3	4858	27544996	0	27543285	27546707	TESI_005389-RA
1	4858	42379620	0	42378522	42380718	TESI_001454-RA
7	110	35734747	0	35730626	35738868	TESI_013153-RA
12	110	28523010	0	28517075	28528945	TESI_021527-RA
5	2811	49234206.5	0	49230320	49238093	TESI_009519-RA
12	1520	27257178	0	27256313	27258043	TESI_021453-RA
12	678	31547613.5	0	31545022	31550205	TESI_021661-RA
12	678	27943202.5	0	27941528	27944877	TESI_021497-RA
5	678	49852222.5	0	49849927	49854518	TESI_009545-RA
7	678	34737986	0	34736505	34739467	TESI_013115-RA
7	678	35999914	0	35997693	36002135	TESI_013166-RA
12	678	28013154.5	0	28010981	28015328	TESI_021503-RA
7	678	36072745	0	36071111	36074379	TESI_013168-RA
17	678	27721544.5	0	27714942	27728147	TESI_027272-RA
5	1519	48502892.5	0	48499029	48506756	TESI_009492-RA
12	3358	27692810	0	27690558	27695062	TESI_021482-RA
7	3358	36423170.5	0	36419859	36426482	TESI_013192-RA
5	120	49074631.5	0	49070579	49078684	TESI_009511-RA
17	120	27042782.5	0	27038663	27046902	TESI_027247-RA
5	1518	49263862	0	49245306	49282418	TESI_009520-RA
7	13	36561128.5	0	36559342	36562915	TESI_013200-RA
12	2810	27452167	0	27451536	27452798	TESI_021465-RA
5	2810	49180806	0	49179945	49181667	TESI_009517-RA
12	1515	27700947	0	27699289	27702605	TESI_021483-RA
5	10660	47973806.5	0	47972605	47975008	TESI_009465-RA
17	3356	27128487.5	0	27127941	27129034	TESI_027251-RA
5	3356	49461488.5	0	49460946	49462031	TESI_009528-RA
12	1709	28560200	0	28558658	28561742	TESI_021529-RA
17	8	27146031	0	27145177	27146885	TESI_027252-RA
12	8	27874345.5	0	27872936	27875755	TESI_021493-RA
7	10074	36827053.5	0	36825419	36828688	TESI_013212-RA
5	1509	49775775.5	0	49770893	49780658	TESI_009541-RA
17	1509	27663203	0	27662968	27663438	TESI_027269-RA
5	5	49948164.5	0	49947863	49948466	TESI_009551-RA
5	5	49916561	0	49916155	49916967	TESI_009550-RA
12	5	28132931.5	0	28132413	28133450	TESI_021510-RA
7	5	35978526.5	0	35978218	35978835	TESI_013164-RA
17	5	27750764	0	27750482	27751046	TESI_027275-RA
5	117	50193678	0	50189511	50197845	TESI_009564-RA
12	117	28366926	0	28363367	28370485	TESI_021519-RA
17	6290	18065481	0	18062865	18068097	TESI_026788-RA
12	1508	28082941.5	0	28081940	28083943	TESI_021507-RA
12	1507	28090108.5	0	28089831	28090386	TESI_021508-RA
17	1507	27735156	0	27734619	27735693	TESI_027273-RA
5	1507	49858880	0	49858392	49859368	TESI_009546-RA
5	1506	50073244	0	50070554	50075934	TESI_009558-RA
17	1506	27896951.5	0	27895450	27898453	TESI_027284-RA
9	3445	15799255	0	15796098	15802412	TESI_016588-RA
5	3445	43199897.5	0	43193083	43206712	TESI_009301-RA
17	3445	15991838.5	0	15988392	15995285	TESI_026713-RA
9	3444	15953160.5	0	15946001	15960320	TESI_016596-RA
7	115	35133834.5	0	35129803	35137866	TESI_013132-RA
17	115	28302722	0	28302460	28302984	TESI_027300-RA
5	1707	50644175.5	0	50640884	50647467	TESI_009591-RA
5	113	48275119.5	0	48271978	48278261	TESI_009479-RA
7	113	37011174.5	0	37008539	37013810	TESI_013223-RA
17	113	26499070.5	0	26494978	26503163	TESI_027224-RA
12	113	27007572.5	0	27007183	27007962	TESI_021434-RA
7	164	34421031.5	0	34420228	34421835	TESI_013103-RA
17	164	28701583.5	0	28701131	28702036	TESI_027316-RA
12	164	32364565.5	0	32364050	32365081	TESI_021700-RA
17	2851	7055492	0	7054009	7056975	TESI_026410-RA
5	2851	37998027.5	0	37996563	37999492	TESI_009126-RA
7	106	33575644	0	33571868	33579420	TESI_013059-RA
12	106	33792501.5	0	33788834	33796169	TESI_021776-RA
12	6663	33357208	0	33355536	33358880	TESI_021759-RA
17	6663	10801403.5	0	10795553	10807254	TESI_026533-RA
7	6663	33816990.5	0	33810835	33823146	TESI_013072-RA
12	694	28743929	0	28738247	28749611	TESI_021538-RA
7	694	34932673	0	34926917	34938429	TESI_013125-RA
17	694	28078849.5	0	28076782	28080917	TESI_027294-RA
5	694	50313213	0	50304017	50322409	TESI_009573-RA
7	1706	29405088.5	0	29403832	29406345	TESI_012886-RA
10	1705	33967332	0	33963740	33970924	TESI_020364-RA
7	1705	30201585	0	30200327	30202843	TESI_012914-RA
19	1705	10510517	0	10509101	10511933	TESI_027712-RA
7	1705	29386077	0	29384462	29387692	TESI_012885-RA
17	1705	13722506	0	13720737	13724275	TESI_026628-RA
12	1705	3178028	0	3176636	3179420	TESI_020541-RA
7	2939	34897713	0	34895697	34899729	TESI_013124-RA
7	695	34846240.5	0	34845885	34846596	TESI_013121-RA
17	695	29144066	0	29143451	29144681	TESI_027336-RA
12	695	31824873.5	0	31824203	31825544	TESI_021675-RA
12	696	31707972	0	31706638	31709306	TESI_021667-RA
5	696	50623827	0	50622325	50625329	TESI_009589-RA
12	2906	32527413	0	32522795	32532031	TESI_021710-RA
17	32	26036549.5	0	26032039	26041060	TESI_027197-RA
7	32	34120491.5	0	34118732	34122251	TESI_013089-RA
12	32	32840680.5	0	32839022	32842339	TESI_021730-RA
12	32	32844525	0	32844095	32844955	TESI_021731-RA
17	32	25972645.5	0	25971026	25974265	TESI_027193-RA
12	1650	32291524.5	0	32289740	32293309	TESI_021695-RA
17	1650	28714780	0	28714479	28715081	TESI_027317-RA
12	1649	32347544	0	32346442	32348646	TESI_021699-RA
5	1649	50983047.5	0	50981935	50984160	TESI_009603-RA
17	1649	28722556	0	28721598	28723514	TESI_027318-RA
5	1717	50930415.5	0	50919861	50940970	TESI_009600-RA
7	1717	34521678.5	0	34516612	34526745	TESI_013109-RA
12	1647	37331606.5	0	37327360	37335853	TESI_021890-RA
17	1647	14791965	0	14785777	14798153	TESI_026666-RA
17	6313	9673106.5	0	9661746	9684467	TESI_026487-RA
12	6313	34410096	0	34401251	34418941	TESI_021809-RA
7	6313	32824084.5	0	32813812	32834357	TESI_013026-RA
17	3507	27970441.5	0	27963002	27977881	TESI_027285-RA
12	3507	28351656	0	28345666	28357646	TESI_021518-RA
7	159	34107517	0	34103096	34111938	TESI_013088-RA
7	159	38313322.5	0	38309301	38317344	TESI_013273-RA
12	159	32948301.5	0	32942802	32953801	TESI_021739-RA
7	30	38343017.5	0	38339602	38346433	TESI_013274-RA
12	30	33014174.5	0	33008882	33019467	TESI_021743-RA
5	30	51322940	0	51318559	51327321	TESI_009622-RA
5	157	52008692	0	52007030	52010354	TESI_009655-RA
17	157	24961957	0	24961302	24962612	TESI_027145-RA
17	157	24987053.5	0	24982773	24991334	TESI_027147-RA
7	28	38474546.5	0	38469497	38479596	TESI_013282-RA
5	28	51421798.5	0	51421094	51422503	TESI_009627-RA
17	2951	25810146	0	25797413	25822879	TESI_027184-RA
5	2950	44515375.5	0	44515024	44515727	TESI_009353-RA
5	1768	51531886	0	51529996	51533776	TESI_009632-RA
17	1768	25783119.5	0	25774605	25791634	TESI_027183-RA
17	1767	25614757	0	25613636	25615878	TESI_027176-RA
5	3408	51281955.5	0	51279254	51284657	TESI_009619-RA
12	3409	33285641.5	0	33284867	33286416	TESI_021755-RA
5	3409	51504844.5	0	51504192	51505497	TESI_009630-RA
7	3409	33898659.5	0	33893739	33903580	TESI_013077-RA
12	10635	23795925	0	23795440	23796410	TESI_021284-RA
12	10634	26782118.5	0	26780135	26784102	TESI_021421-RA
12	7839	22765404.5	0	22758266	22772543	TESI_021236-RA
17	7839	25413735.5	0	25412577	25414894	TESI_027167-RA
5	7839	51713552.5	0	51712194	51714911	TESI_009643-RA
12	7839	37919393.5	0	37918648	37920139	TESI_021920-RA
5	7838	47639517	0	47636236	47642798	TESI_009446-RA
2	22	56832193	0	56821121	56843265	TESI_004209-RA
12	22	29145178.5	0	29135787	29154570	TESI_021558-RA
7	22	30988196	0	30986365	30990027	TESI_012946-RA
5	22	39340406	0	39339141	39341671	TESI_009166-RA
2	22	57304860	0	57298002	57311718	TESI_004224-RA
17	1584	25218699.5	0	25214295	25223104	TESI_027159-RA
12	1583	23413628	0	23409770	23417486	TESI_021254-RA
5	1583	51851554.5	0	51849634	51853475	TESI_009647-RA
12	1583	37790991.5	0	37788704	37793279	TESI_021913-RA
5	1582	51881957	0	51871360	51892554	TESI_009649-RA
12	42	22146777	0	22142149	22151405	TESI_021203-RA
1	42	27523073	0	27521645	27524501	TESI_001001-RA
17	42	24553702	0	24549438	24557966	TESI_027124-RA
12	1611	23550219	0	23548872	23551566	TESI_021265-RA
17	1609	24775503	0	24769524	24781482	TESI_027133-RA
2	5525	7885380	0	7884806	7885954	TESI_002419-RA
12	6363	5199614.5	0	5198116	5201113	TESI_020622-RA
12	6363	5210806.5	0	5204454	5217159	TESI_020624-RA
49	153	333400.5	0	330003	336798	TESI_029462-RA
17	153	16137128	0	16135301	16138955	TESI_026718-RA
7	1607	33600456	0	33597545	33603367	TESI_013061-RA
5	8851	55697849.5	0	55697689	55698010	TESI_009804-RA
12	8821	20401817	0	20398712	20404922	TESI_021105-RA
1	9317	12539718	0	12539421	12540015	TESI_000672-RA
3	7504	10299248	0	10296153	10302343	TESI_004730-RA
17	2903	23552385	0	23550011	23554759	TESI_027072-RA
5	2903	52961481.5	0	52957249	52965714	TESI_009703-RA
12	699	4243995.5	0	4243879	4244112	TESI_020586-RA
6	3531	52943184.5	0	52942584	52943785	TESI_012065-RA
7	3531	32318419.5	0	32317721	32319118	TESI_013009-RA
11	6233	29288937.5	0	29286640	29291235	TESI_018781-RA
14	6233	13692777.5	0	13691689	13693866	TESI_024643-RA
12	3532	21721294	0	21714055	21728533	TESI_021179-RA
17	3532	23719669.5	0	23715719	23723620	TESI_027084-RA
5	3532	52782098.5	0	52772203	52791994	TESI_009692-RA
17	3532	23739718.5	0	23738816	23740621	TESI_027086-RA
7	3532	26594441.5	0	26585027	26603856	TESI_012785-RA
12	2901	18132290.5	0	18130269	18134312	TESI_020978-RA
12	698	31575716.5	0	31568076	31583357	TESI_021662-RA
12	3581	21321394	0	21320568	21322220	TESI_021159-RA
9	1797	34149382	0	34146195	34152569	TESI_017110-RA
14	1797	6967621.5	0	6964226	6971017	TESI_024433-RA
5	8854	51756912.5	0	51756350	51757475	TESI_009644-RA
7	3014	26934795	0	26934030	26935560	TESI_012803-RA
5	1812	47907360	0	47901899	47912821	TESI_009463-RA
12	1812	19920574	0	19911114	19930034	TESI_021069-RA
5	1812	55070519	0	55066655	55074383	TESI_009774-RA
7	1805	40464711.5	0	40463635	40465788	TESI_013397-RA
12	1805	15705268.5	0	15704961	15705576	TESI_020874-RA
12	1805	15706889	0	15706315	15707463	TESI_020875-RA
5	3567	47765907	0	47761638	47770176	TESI_009453-RA
12	3567	19679824	0	19673398	19686250	TESI_021055-RA
5	3471	55628546	0	55622878	55634214	TESI_009799-RA
12	3450	25272762	0	25254621	25290903	TESI_021354-RA
7	3450	38772076	0	38762447	38781705	TESI_013300-RA
12	10084	1234202.5	0	1234047	1234358	TESI_020494-RA
2	2993	10724072.5	0	10719761	10728384	TESI_002605-RA
7	3451	38751017.5	0	38747992	38754043	TESI_013299-RA
17	3451	5324464	0	5323931	5324997	TESI_026357-RA
5	3451	37240343.5	0	37239289	37241398	TESI_009102-RA
12	130	37467003.5	0	37466077	37467930	TESI_021897-RA
5	130	44252620	0	44251795	44253445	TESI_009346-RA
17	3570	22611335	0	22605212	22617458	TESI_027024-RA
17	3549	15836425	0	15833700	15839150	TESI_026706-RA
12	3549	4622219	0	4619653	4624785	TESI_020605-RA
7	3549	24321778	0	24319258	24324298	TESI_012731-RA
12	3550	18239715.5	0	18232901	18246530	TESI_020986-RA
5	3552	55370056.5	0	55359375	55380738	TESI_009784-RA
12	3552	20269510	0	20262660	20276360	TESI_021095-RA
17	2967	26107812	0	26103768	26111856	TESI_027200-RA
15	2967	6182575.5	0	6181518	6183633	TESI_025308-RA
7	2967	34255210.5	0	34245554	34264867	TESI_013094-RA
12	91	20167165.5	0	20161520	20172811	TESI_021087-RA
19	91	18595371	0	18592278	18598464	TESI_028090-RA
5	91	55260954.5	0	55256802	55265107	TESI_009782-RA
4	91	8298689	0	8295307	8302071	TESI_006672-RA
6	91	21608165	0	21605659	21610671	TESI_010926-RA
17	91	22050786.5	0	22043848	22057725	TESI_026989-RA
12	1817	20001705	0	19997617	20005793	TESI_021077-RA
5	92	55220864	0	55219832	55221896	TESI_009780-RA
17	92	21998322	0	21997163	21999481	TESI_026986-RA
6	92	21563206	0	21562079	21564333	TESI_010923-RA
12	92	20066418	0	20065326	20067510	TESI_021082-RA
5	93	55182574	0	55180275	55184873	TESI_009778-RA
12	93	19986667.5	0	19984569	19988766	TESI_021075-RA
17	93	21962178.5	0	21960066	21964291	TESI_026983-RA
17	8931	19771473	0	19767056	19775890	TESI_026862-RA
1	674	43136452	0	43133781	43139123	TESI_001490-RA
17	674	21613362	0	21607189	21619535	TESI_026961-RA
5	1780	45604733.5	0	45601680	45607787	TESI_009377-RA
17	1780	11494780.5	0	11489059	11500502	TESI_026549-RA
7	1779	33700001	0	33698565	33701437	TESI_013066-RA
5	2969	55244382	0	55235849	55252915	TESI_009781-RA
17	2969	22031604	0	22021962	22041246	TESI_026988-RA
12	2969	20116007.5	0	20102793	20129222	TESI_021085-RA
12	2944	19607690.5	0	19603720	19611661	TESI_021051-RA
5	2943	47597282.5	0	47590400	47604165	TESI_009443-RA
12	2943	18571051	0	18565712	18576390	TESI_021005-RA
12	2942	18542831	0	18542248	18543414	TESI_021002-RA
17	2942	21517965	0	21516199	21519731	TESI_026957-RA
12	2942	18547622	0	18545425	18549819	TESI_021003-RA
7	3501	26746982	0	26746565	26747399	TESI_012794-RA
7	669	26896607.5	0	26895618	26897597	TESI_012801-RA
17	3003	21162222	0	21160064	21164380	TESI_026932-RA
5	3003	56057657.5	0	56056390	56058925	TESI_009833-RA
12	3500	27827797.5	0	27820214	27835381	TESI_021492-RA
7	3500	36251640	0	36238340	36264940	TESI_013179-RA
5	3561	56187227.5	0	56180386	56194069	TESI_009839-RA
5	3002	56199643	0	56196402	56202884	TESI_009840-RA
3	3001	33275546.5	0	33260630	33290463	TESI_005674-RA
17	3001	20041063.5	0	20026205	20055922	TESI_026877-RA
5	3001	56900325.5	0	56887502	56913149	TESI_009880-RA
2	3001	11354918	0	11328803	11381033	TESI_002639-RA
17	1826	21382398	0	21379370	21385426	TESI_026949-RA
12	1826	18343555	0	18339608	18347502	TESI_020990-RA
7	1826	26751836.5	0	26748777	26754896	TESI_012795-RA
12	1827	18152827.5	0	18151191	18154464	TESI_020982-RA
7	1827	26704330	0	26703290	26705370	TESI_012792-RA
17	3000	19980509	0	19978062	19982956	TESI_026875-RA
5	1829	56152680	0	56151950	56153410	TESI_009838-RA
12	1829	18099539.5	0	18098744	18100335	TESI_020977-RA
7	1829	26656094	0	26655277	26656911	TESI_012790-RA
12	1830	18064369	0	18060430	18068308	TESI_020974-RA
18	3012	7653721	0	7653524	7653918	TESI_028491-RA
2	3012	10271683	0	10270621	10272745	TESI_002577-RA
3	3012	32601580	0	32600931	32602229	TESI_005640-RA
17	666	20453531.5	0	20450676	20456387	TESI_026899-RA
5	666	56677263	0	56672365	56682161	TESI_009871-RA
12	666	15821709	0	15821320	15822098	TESI_020878-RA
7	666	41411968	0	41409540	41414396	TESI_013437-RA
5	3583	53090870	0	53088686	53093054	TESI_009709-RA
17	3583	23363669	0	23361436	23365902	TESI_027061-RA
12	6681	25941343	0	25940922	25941764	TESI_021387-RA
5	166	50288466	0	50286700	50290232	TESI_009571-RA
17	166	28065364	0	28063584	28067144	TESI_027292-RA
7	166	34892071	0	34889398	34894744	TESI_013123-RA
12	167	18022179.5	0	18021528	18022831	TESI_020971-RA
7	167	26876591.5	0	26875940	26877243	TESI_012800-RA
5	7536	56023697.5	0	56020590	56026805	TESI_009830-RA
17	7536	21198020	0	21195603	21200437	TESI_026936-RA
12	3542	17461071	0	17458472	17463670	TESI_020944-RA
5	3541	44048542	0	44045024	44052060	TESI_009340-RA
17	3541	15127648.5	0	15122192	15133105	TESI_026676-RA
12	665	15977670	0	15974663	15980677	TESI_020885-RA
17	665	20403972	0	20390267	20417677	TESI_026897-RA
5	665	56713587.5	0	56711168	56716007	TESI_009872-RA
17	665	20261861.5	0	20256279	20267444	TESI_026890-RA
17	665	20280147	0	20276430	20283864	TESI_026891-RA
12	665	15919585.5	0	15913072	15926099	TESI_020884-RA
7	665	41499029.5	0	41496524	41501535	TESI_013443-RA
3	3423	33194778.5	0	33193461	33196096	TESI_005669-RA
3	3423	33208975	0	33207901	33210049	TESI_005670-RA
12	3423	18640156	0	18639593	18640719	TESI_021011-RA
7	3423	41548320	0	41547293	41549347	TESI_013445-RA
18	3423	10226284	0	10224969	10227599	TESI_028659-RA
12	1841	15904042.5	0	15903520	15904565	TESI_020882-RA
7	1841	41487236.5	0	41487113	41487360	TESI_013442-RA
7	1840	41386345	0	41384316	41388374	TESI_013435-RA
3	5032	31514930.5	0	31510632	31519229	TESI_005588-RA
14	5032	24992868.5	0	24988902	24996835	TESI_024946-RA
12	2796	18732662.5	0	18716612	18748713	TESI_021017-RA
3	7744	33371882.5	0	33371314	33372451	TESI_005677-RA
18	7744	10124655	0	10124104	10125206	TESI_028655-RA
9	2616	190737	1	188578	192896	TESI_016080-RA
14	2615	30407755	1	30398278	30417232	TESI_025060-RA
5	5305	12735510	1	12734894	12736126	TESI_008530-RA
10	5305	5629831.5	1	5629212	5630451	TESI_019437-RA
9	5305	38122553	1	38121926	38123180	TESI_017294-RA
10	474	5839376.5	1	5837252	5841501	TESI_019450-RA
9	474	38439539.5	1	38438542	38440537	TESI_017306-RA
5	474	11589744	1	11588579	11590909	TESI_008466-RA
14	5299	2396318.5	1	2395840	2396797	TESI_024233-RA
9	7265	35828374.5	1	35820286	35836463	TESI_017175-RA
11	7269	3231352.5	1	3230999	3231706	TESI_017762-RA
11	5214	3829587.5	1	3829123	3830052	TESI_017805-RA
5	5214	11146454	1	11146006	11146902	TESI_008443-RA
5	5391	11074407.5	1	11072546	11076269	TESI_008438-RA
9	5391	18296714	1	18295729	18297699	TESI_016676-RA
9	6032	18115613.5	1	18115235	18115992	TESI_016665-RA
9	469	18162809	1	18143673	18181945	TESI_016667-RA
11	469	3809497	1	3804728	3814266	TESI_017804-RA
5	469	11170009.5	1	11160721	11179298	TESI_008445-RA
5	606	2549858	1	2548210	2551506	TESI_008016-RA
11	606	5222839.5	1	5222513	5223166	TESI_017899-RA
14	606	10325332	1	10324868	10325796	TESI_024571-RA
9	606	39529172.5	1	39528820	39529525	TESI_017371-RA
16	467	23517223.5	1	23516608	23517839	TESI_023768-RA
6	467	21911357.5	1	21910920	21911795	TESI_010946-RA
10	467	21295546.5	1	21294888	21296205	TESI_020104-RA
6	467	21916983.5	1	21912578	21921389	TESI_010947-RA
6	467	13010901	1	13010306	13011496	TESI_010562-RA
2	467	35980077	1	35979480	35980674	TESI_003390-RA
3	466	5619652	1	5619477	5619827	TESI_004528-RA
11	5210	4084828.5	1	4082595	4087062	TESI_017824-RA
14	5210	9120105	1	9119408	9120802	TESI_024504-RA
11	6568	3212740	1	3208464	3217016	TESI_017760-RA
11	1392	36704417.5	1	36701129	36707706	TESI_018976-RA
14	1392	16227964.5	1	16223986	16231943	TESI_024716-RA
11	10512	21915635	1	21915357	21915913	TESI_018658-RA
1	10512	35878381	1	35873237	35883525	TESI_001153-RA
5	5209	28590074.5	1	28585855	28594294	TESI_008930-RA
5	5209	10920006.5	1	10918419	10921594	TESI_008429-RA
9	5209	18465211.5	1	18462150	18468273	TESI_016688-RA
14	5208	9190180	1	9181342	9199018	TESI_024510-RA
9	5206	14206541	1	14201204	14211878	TESI_016528-RA
11	5895	10151844.5	1	10149859	10153830	TESI_018217-RA
9	5205	14235041	1	14229518	14240564	TESI_016529-RA
11	5205	12713572.5	1	12713071	12714074	TESI_018333-RA
14	5205	756182.5	1	747523	764842	TESI_024177-RA
11	5281	4455899	1	4454585	4457213	TESI_017848-RA
11	5279	4499077	1	4498536	4499618	TESI_017852-RA
11	6046	15139370	1	15136445	15142295	TESI_018422-RA
5	6046	13396623.5	1	13391749	13401498	TESI_008561-RA
9	6046	13210829.5	1	13202505	13219154	TESI_016489-RA
14	5277	9582020.5	1	9581589	9582452	TESI_024532-RA
9	5276	39087530.5	1	39085807	39089254	TESI_017343-RA
9	6576	39766707	1	39765156	39768258	TESI_017390-RA
9	5242	39295049.5	1	39294759	39295340	TESI_017356-RA
9	5242	39292168	1	39289602	39294734	TESI_017355-RA
5	5242	10615587.5	1	10613286	10617889	TESI_008413-RA
14	5239	10400981	1	10400281	10401681	TESI_024579-RA
11	5239	5171134	1	5170361	5171907	TESI_017892-RA
9	2565	39364890.5	1	39358063	39371718	TESI_017361-RA
11	5868	5179480	1	5176600	5182360	TESI_017893-RA
9	5868	39340980	1	39337329	39344631	TESI_017359-RA
5	5868	10542776	1	10538727	10546825	TESI_008410-RA
14	5237	10280233	1	10276991	10283475	TESI_024567-RA
11	5237	5285984.5	1	5285694	5286275	TESI_017903-RA
14	5237	10268836	1	10264000	10273672	TESI_024566-RA
11	5237	5289111	1	5286280	5291942	TESI_017904-RA
11	2563	5265092	1	5256034	5274150	TESI_017902-RA
14	2563	10291600.5	1	10286912	10296289	TESI_024569-RA
9	1384	39820838.5	1	39813470	39828207	TESI_017392-RA
11	1384	5385951	1	5381827	5390075	TESI_017911-RA
14	1384	10049880	1	10044646	10055114	TESI_024556-RA
5	10541	2836153.5	1	2826488	2845819	TESI_008033-RA
11	5861	5345387.5	1	5343903	5346872	TESI_017907-RA
5	1383	3418925.5	1	3414795	3423056	TESI_008076-RA
11	1383	5398222	1	5395839	5400605	TESI_017912-RA
14	1383	10033458.5	1	10027270	10039647	TESI_024555-RA
9	1383	39798000	1	39794593	39801407	TESI_017391-RA
11	5233	5987285.5	1	5983203	5991368	TESI_017959-RA
9	5233	39709753	1	39709515	39709991	TESI_017383-RA
5	5232	3313435.5	1	3311204	3315667	TESI_008066-RA
9	5232	39621450	1	39620448	39622452	TESI_017378-RA
11	5232	5899487.5	1	5897907	5901068	TESI_017952-RA
5	1381	3360846	1	3360424	3361268	TESI_008070-RA
9	1381	39658943.5	1	39658420	39659467	TESI_017380-RA
11	1381	5927190	1	5926656	5927724	TESI_017956-RA
9	5857	43229657.5	1	43227352	43231963	TESI_017567-RA
11	5857	5679411.5	1	5678622	5680201	TESI_017931-RA
10	2517	25575406.5	1	25574238	25576575	TESI_020244-RA
6	2517	36373942	1	36372783	36375101	TESI_011540-RA
11	2517	5818759.5	1	5808726	5828793	TESI_017944-RA
11	10515	3053870.5	1	3053690	3054051	TESI_017748-RA
14	5227	31067165.5	1	31062650	31071681	TESI_025077-RA
11	520	6153264.5	1	6150130	6156399	TESI_017973-RA
9	520	42951996.5	1	42946767	42957226	TESI_017552-RA
8	5226	7746529	1	7745575	7747483	TESI_014362-RA
1	5226	50094598.5	1	50093387	50095810	TESI_001721-RA
11	5225	12059096	1	12050705	12067487	TESI_018303-RA
8	5225	7890808.5	1	7882606	7899011	TESI_014372-RA
1	5225	50154101	1	50149871	50158331	TESI_001726-RA
11	2513	6085764.5	1	6085627	6085902	TESI_017968-RA
9	585	42887174.5	1	42886243	42888106	TESI_017549-RA
11	585	6269724	1	6268505	6270943	TESI_017978-RA
5	5852	24033624.5	1	24032944	24034305	TESI_008843-RA
4	5852	2599788.5	1	2599115	2600462	TESI_006358-RA
9	2508	42645006	1	42644056	42645956	TESI_017536-RA
5	2508	2562304	1	2561019	2563589	TESI_008018-RA
9	2627	10210523	1	10209118	10211928	TESI_016391-RA
3	2627	52513306.5	1	52508577	52518036	TESI_006142-RA
11	5362	12952209.5	1	12951437	12952982	TESI_018341-RA
14	5362	4789165	1	4788542	4789788	TESI_024337-RA
5	5362	5291034.5	1	5288310	5293759	TESI_008175-RA
5	5329	8883236	1	8881991	8884481	TESI_008352-RA
9	582	42221684.5	1	42220533	42222836	TESI_017514-RA
5	5876	5848040.5	1	5847536	5848545	TESI_008186-RA
11	5875	4748201.5	1	4746412	4749991	TESI_017871-RA
14	5875	10502968	1	10502443	10503493	TESI_024585-RA
5	7376	23322667.5	1	23314938	23330397	TESI_008826-RA
11	7376	20717901.5	1	20716044	20719759	TESI_018621-RA
9	7376	9833655	1	9832255	9835055	TESI_016374-RA
5	8432	2141937.5	1	2139046	2144829	TESI_007999-RA
5	1368	5788266.5	1	5780057	5796476	TESI_008182-RA
11	1368	6980779	1	6976262	6985296	TESI_018019-RA
14	5271	19476947	1	19473161	19480733	TESI_024804-RA
9	5271	21566181	1	21558688	21573674	TESI_016806-RA
11	5874	4784150.5	1	4778915	4789386	TESI_017875-RA
11	509	7149599.5	1	7149141	7150058	TESI_018030-RA
11	509	7076519.5	1	7075614	7077425	TESI_018023-RA
11	509	7110620.5	1	7104039	7117202	TESI_018026-RA
91	509	85597.5	1	84173	87022	TESI_030020-RA
14	509	31286460	1	31284404	31288516	TESI_025092-RA
14	509	32483240.5	1	32480358	32486123	TESI_025148-RA
14	509	32490037	1	32489224	32490850	TESI_025149-RA
14	508	31535340.5	1	31534772	31535909	TESI_025106-RA
11	508	9731124.5	1	9730711	9731538	TESI_018188-RA
5	508	8678643	1	8677764	8679522	TESI_008339-RA
14	508	6301072	1	6300671	6301473	TESI_024405-RA
7	508	45510905.5	1	45510091	45511720	TESI_013596-RA
9	508	41609702.5	1	41609248	41610157	TESI_017490-RA
11	508	7400252	1	7399689	7400815	TESI_018044-RA
11	1366	7344509.5	1	7342633	7346386	TESI_018041-RA
5	1366	2273693.5	1	2271831	2275556	TESI_008011-RA
14	1366	31487425	1	31486440	31488410	TESI_025103-RA
14	5270	19481879	1	19480990	19482768	TESI_024805-RA
9	5270	21590084.5	1	21589201	21590968	TESI_016808-RA
11	507	7365309.5	1	7363947	7366672	TESI_018043-RA
11	507	12365837.5	1	12364853	12366822	TESI_018317-RA
14	507	31563289.5	1	31562091	31564488	TESI_025109-RA
9	507	41905772	1	41903424	41908120	TESI_017498-RA
14	507	4304740	1	4303050	4306430	TESI_024308-RA
11	507	7414425	1	7409853	7418997	TESI_018045-RA
14	507	31492876.5	1	31492685	31493068	TESI_025104-RA
14	507	31545833.5	1	31542990	31548677	TESI_025107-RA
9	507	41621931	1	41618848	41625014	TESI_017491-RA
11	5326	37537879	1	37535389	37540369	TESI_019005-RA
11	10580	16315414	1	16311140	16319688	TESI_018460-RA
11	5979	7294296.5	1	7292961	7295632	TESI_018037-RA
14	5979	31436138	1	31432713	31439563	TESI_025100-RA
11	2505	9380905.5	1	9376528	9385283	TESI_018164-RA
14	5980	31382759.5	1	31382043	31383476	TESI_025095-RA
11	5980	7272152	1	7256797	7287507	TESI_018036-RA
9	5328	42300447.5	1	42299259	42301636	TESI_017517-RA
91	5328	24127.5	1	23255	25000	TESI_030017-RA
14	511	32563373	1	32561150	32565596	TESI_025155-RA
11	511	6903070.5	1	6896233	6909908	TESI_018017-RA
5	511	5824105	1	5822982	5825228	TESI_008184-RA
7	2506	44819879.5	1	44816533	44823226	TESI_013572-RA
11	2506	9346578	1	9342388	9350768	TESI_018161-RA
5	512	8929222.5	1	8926717	8931728	TESI_008353-RA
11	512	6649911.5	1	6648147	6651676	TESI_018005-RA
5	514	8992052.5	1	8983619	9000486	TESI_008355-RA
9	514	42665083.5	1	42657046	42673121	TESI_017538-RA
5	514	2586482.5	1	2577838	2595127	TESI_008019-RA
11	514	6579839.5	1	6574150	6585529	TESI_018001-RA
9	5330	42567116.5	1	42566425	42567808	TESI_017532-RA
5	583	5951101	1	5949278	5952924	TESI_008192-RA
9	583	42557816	1	42555545	42560087	TESI_017531-RA
11	583	6688352.5	1	6681718	6694987	TESI_018007-RA
11	517	6214135.5	1	6213890	6214381	TESI_017976-RA
11	517	6191875.5	1	6191432	6192319	TESI_017975-RA
5	584	2598247.5	1	2597634	2598861	TESI_008020-RA
9	584	42706166	1	42705358	42706974	TESI_017541-RA
11	584	6486247.5	1	6485829	6486666	TESI_017994-RA
5	584	9033292	1	9025225	9041359	TESI_008357-RA
11	584	6549967.5	1	6546286	6553649	TESI_017997-RA
9	519	42943423.5	1	42943286	42943561	TESI_017551-RA
22	5974	357311	1	355723	358899	TESI_029342-RA
11	5974	17212518	1	17209374	17215662	TESI_018510-RA
11	5854	6068500	1	6064334	6072666	TESI_017966-RA
6	6551	1897483.5	1	1896623	1898344	TESI_009974-RA
16	6551	9084838.5	1	9084122	9085555	TESI_023247-RA
11	2514	5526861	1	5525256	5528466	TESI_017923-RA
5	2514	2975407.5	1	2974152	2976663	TESI_008041-RA
11	2514	5536526.5	1	5534530	5538523	TESI_017924-RA
5	2514	2980316	1	2979083	2981549	TESI_008042-RA
9	2514	43073371	1	43059672	43087070	TESI_017559-RA
14	5856	31045927.5	1	31039937	31051918	TESI_025074-RA
9	5856	43192446.5	1	43190582	43194311	TESI_017564-RA
11	5856	5644048.5	1	5633514	5654583	TESI_017929-RA
9	2515	43166797	1	43162016	43171578	TESI_017563-RA
5	2515	3069895	1	3065953	3073837	TESI_008048-RA
5	521	2865299	1	2865025	2865573	TESI_008035-RA
9	522	43252435	1	43249894	43254976	TESI_017568-RA
5	522	3093038	1	3092629	3093447	TESI_008050-RA
43	2560	60653.5	1	56983	64324	TESI_029531-RA
7	2560	44615049	1	44610734	44619364	TESI_013559-RA
43	2561	128606	1	116459	140753	TESI_029534-RA
5	604	3753742.5	1	3748684	3758801	TESI_008097-RA
14	604	10117819	1	10111303	10124335	TESI_024560-RA
9	604	40358369.5	1	40357603	40359136	TESI_017423-RA
9	535	19837879.5	1	19836679	19839080	TESI_016748-RA
42	535	155924.5	1	149167	162682	TESI_029517-RA
2	535	60941625.5	1	60940518	60942733	TESI_004331-RA
9	535	19809690	1	19809044	19810336	TESI_016744-RA
11	5236	5320433	1	5319614	5321252	TESI_017905-RA
9	5236	39583684.5	1	39582927	39584442	TESI_017375-RA
14	1385	10163048	1	10162437	10163659	TESI_024562-RA
11	1385	5354173	1	5352820	5355526	TESI_017908-RA
9	5240	39316668.5	1	39315943	39317394	TESI_017358-RA
14	5870	10418575	1	10414406	10422744	TESI_024580-RA
11	5870	5144756.5	1	5137224	5152289	TESI_017891-RA
7	7251	44849776.5	1	44844527	44855026	TESI_013574-RA
5	1386	10466309.5	1	10463852	10468767	TESI_008403-RA
14	1386	10329994.5	1	10326559	10333430	TESI_024572-RA
5	536	3412434.5	1	3410163	3414706	TESI_008075-RA
14	536	9960656.5	1	9960417	9960896	TESI_024551-RA
14	536	10104878	1	10098997	10110759	TESI_024559-RA
9	536	39721430	1	39721195	39721665	TESI_017385-RA
11	536	5428343	1	5426817	5429869	TESI_017915-RA
11	536	5366807.5	1	5364861	5368754	TESI_017909-RA
11	536	6015906.5	1	6014288	6017525	TESI_017964-RA
5	2678	28941073	1	28938914	28943232	TESI_008937-RA
14	605	10298881	1	10296979	10300783	TESI_024570-RA
9	605	39562985.5	1	39561520	39564451	TESI_017373-RA
5	605	9418120.5	1	9416394	9419847	TESI_008381-RA
11	605	5247601.5	1	5244878	5250325	TESI_017900-RA
11	6045	7936779.5	1	7929511	7944048	TESI_018084-RA
9	6045	41073151	1	41071392	41074910	TESI_017459-RA
14	2679	9598008	1	9593700	9602316	TESI_024533-RA
9	1360	41474475.5	1	41472341	41476610	TESI_017479-RA
9	575	42307475	1	42304142	42310808	TESI_017518-RA
11	575	7193586.5	1	7189960	7197213	TESI_018033-RA
9	575	42203700.5	1	42198585	42208816	TESI_017513-RA
9	5180	41516976	1	41508337	41525615	TESI_017481-RA
11	5180	7629764.5	1	7622838	7636691	TESI_018066-RA
9	5181	41957294	1	41952799	41961789	TESI_017501-RA
5	5181	2169832.5	1	2162098	2177567	TESI_008002-RA
11	5182	7565420.5	1	7564797	7566044	TESI_018062-RA
1	901	1310577.5	2	1305952	1315203	TESI_000082-RA
4	901	43068820.5	2	43065689	43071952	TESI_007513-RA
8	901	33612084.5	2	33606098	33618071	TESI_015527-RA
7	10667	29217818.5	2	29217365	29218272	TESI_012878-RA
9	10041	33386155	2	33380904	33391406	TESI_017099-RA
1	10040	13266327.5	2	13263244	13269411	TESI_000702-RA
1	10118	17952221.5	2	17937391	17967052	TESI_000825-RA
1	3082	17870123	2	17869417	17870829	TESI_000821-RA
1	4252	15620906	2	15620595	15621217	TESI_000764-RA
9	4252	17637045	2	17636495	17637595	TESI_016644-RA
8	4252	14740630	2	14740233	14741027	TESI_014702-RA
8	10117	8774945.5	2	8774595	8775296	TESI_014420-RA
8	10117	14393701.5	2	14393531	14393872	TESI_014687-RA
9	10626	21405608.5	2	21404021	21407196	TESI_016799-RA
1	3080	17474850	2	17473449	17476251	TESI_000806-RA
4	6704	35285662	2	35278218	35293106	TESI_007244-RA
18	6704	5498906.5	2	5486026	5511787	TESI_028379-RA
4	8068	44031770	2	44030619	44032921	TESI_007562-RA
1	4213	16830746.5	2	16824907	16836586	TESI_000794-RA
4	4213	51755038.5	2	51754314	51755763	TESI_007788-RA
11	4216	34838795	2	34836634	34840956	TESI_018912-RA
3	4216	34741353	2	34731916	34750790	TESI_005754-RA
8	4216	13863346	2	13855825	13870867	TESI_014667-RA
4	4216	51997081	2	51986917	52007245	TESI_007789-RA
8	3076	5832763	2	5832242	5833284	TESI_014255-RA
4	3076	48039742	2	48038720	48040764	TESI_007697-RA
8	3076	5850643	2	5849711	5851575	TESI_014256-RA
8	3079	8701815.5	2	8693554	8710077	TESI_014417-RA
1	8051	17603064.5	2	17601895	17604234	TESI_000810-RA
1	7084	5330384.5	2	5325958	5334811	TESI_000322-RA
8	7084	39042176.5	2	39036603	39047750	TESI_015735-RA
4	10116	47365371.5	2	47362829	47367914	TESI_007669-RA
8	10669	14840099.5	2	14837826	14842373	TESI_014708-RA
4	4254	52771803	2	52770948	52772658	TESI_007800-RA
8	4254	8501875	2	8501015	8502735	TESI_014405-RA
8	4253	8427812	2	8422769	8432855	TESI_014401-RA
9	4253	17682310.5	2	17681036	17683585	TESI_016645-RA
8	3081	14429802	2	14423054	14436550	TESI_014689-RA
4	3081	52425929.5	2	52421090	52430769	TESI_007793-RA
4	4251	50206539.5	2	50202422	50210657	TESI_007756-RA
8	10670	9692213	2	9692053	9692373	TESI_014480-RA
1	3071	15535085	2	15516045	15554125	TESI_000763-RA
8	3071	6778045	2	6777752	6778338	TESI_014311-RA
1	3071	14706483	2	14703714	14709252	TESI_000742-RA
8	3071	19729375.5	2	19726768	19731983	TESI_014899-RA
8	3071	14714750	2	14708209	14721291	TESI_014701-RA
1	4264	26805969.5	2	26804182	26807757	TESI_000970-RA
8	4264	15736956	2	15735709	15738203	TESI_014742-RA
8	3073	14830035.5	2	14827319	14832752	TESI_014707-RA
8	3073	8294249.5	2	8291194	8297305	TESI_014392-RA
8	3072	6477249	2	6473899	6480599	TESI_014295-RA
4	3072	47342089.5	2	47340280	47343899	TESI_007667-RA
1	3072	14693081.5	2	14685554	14700609	TESI_000741-RA
8	3072	19844600	2	19840404	19848796	TESI_014901-RA
1	6726	12889609	2	12887596	12891622	TESI_000689-RA
1	3069	14874124	2	14868485	14879763	TESI_000747-RA
8	4238	5693406.5	2	5692042	5694771	TESI_014251-RA
1	4238	16197848	2	16196232	16199464	TESI_000779-RA
18	3055	11894953	2	11888223	11901683	TESI_028744-RA
3	3055	23833685.5	2	23828603	23838768	TESI_005239-RA
1	3056	14252554.5	2	14248443	14256666	TESI_000733-RA
8	3056	19943865	2	19937403	19950327	TESI_014904-RA
4	3057	37197860	2	37197136	37198584	TESI_007304-RA
8	6783	6786435	2	6783113	6789757	TESI_014312-RA
8	8577	6141787	2	6135957	6147617	TESI_014273-RA
62	11512	232135.5	2	229770	234501	TESI_029634-RA
1	8574	12566189.5	2	12560184	12572195	TESI_000673-RA
1	6750	6219674	2	6194014	6245334	TESI_000379-RA
4	6750	38284306.5	2	38282877	38285736	TESI_007351-RA
4	6751	38150505.5	2	38144447	38156564	TESI_007345-RA
8	6752	20756848	2	20748298	20765398	TESI_014937-RA
1	3117	12476317	2	12467985	12484649	TESI_000670-RA
18	3115	4815688	2	4809355	4822021	TESI_028348-RA
4	3115	36337864.5	2	36334789	36340940	TESI_007276-RA
1	6706	17648181.5	2	17645456	17650907	TESI_000813-RA
8	6706	14503609	2	14496911	14510307	TESI_014693-RA
4	9498	34725894.5	2	34725753	34726036	TESI_007222-RA
8	3194	2839951.5	2	2839266	2840637	TESI_014110-RA
4	3194	42326907	2	42326259	42327555	TESI_007481-RA
8	3086	21288925.5	2	21287358	21290493	TESI_014962-RA
1	3086	11384659.5	2	11383427	11385892	TESI_000636-RA
4	4341	35818167	2	35806986	35829348	TESI_007260-RA
4	6725	36829730.5	2	36819497	36839964	TESI_007293-RA
1	8886	2386801	2	2382430	2391172	TESI_000138-RA
18	3091	5366137.5	2	5365535	5366740	TESI_028370-RA
4	3091	35468628.5	2	35459938	35477319	TESI_007251-RA
8	3091	18852856.5	2	18852358	18853355	TESI_014863-RA
8	3091	18587452	2	18581960	18592944	TESI_014848-RA
1	868	12147359.5	2	12146107	12148612	TESI_000661-RA
8	4298	17727664	2	17723084	17732244	TESI_014819-RA
4	4298	39738216	2	39732980	39743452	TESI_007413-RA
1	4298	9120541.5	2	9117323	9123760	TESI_000545-RA
4	867	35390567.5	2	35389956	35391179	TESI_007249-RA
1	867	10917800.5	2	10917266	10918335	TESI_000621-RA
1	4335	6037953.5	2	6037780	6038127	TESI_000369-RA
8	961	17378016	2	17367201	17388831	TESI_014805-RA
4	961	39208323	2	39204255	39212391	TESI_007390-RA
10	4334	3737669.5	2	3731381	3743958	TESI_019342-RA
4	6276	29056734.5	2	29053915	29059554	TESI_007124-RA
8	6276	18201166	2	18199785	18202547	TESI_014836-RA
1	3288	9934517	2	9932877	9936157	TESI_000587-RA
18	3288	5530981.5	2	5528893	5533070	TESI_028381-RA
8	10329	1779075	2	1778279	1779871	TESI_014023-RA
18	3290	5646093.5	2	5637770	5654417	TESI_028386-RA
4	3290	40348363	2	40346934	40349792	TESI_007436-RA
4	3290	40409868	2	40406509	40413227	TESI_007437-RA
4	3290	29100285	2	29099850	29100720	TESI_007126-RA
1	3291	9740884.5	2	9737720	9744049	TESI_000576-RA
1	825	1954213.5	2	1948771	1959656	TESI_000115-RA
8	825	35186049	2	35175359	35196739	TESI_015575-RA
1	956	5086789.5	2	5080862	5092717	TESI_000304-RA
8	956	38397114.5	2	38394733	38399496	TESI_015711-RA
1	3293	9613308	2	9612785	9613831	TESI_000569-RA
18	3293	5734686	2	5734163	5735209	TESI_028391-RA
16	905	34081978.5	2	34077310	34086647	TESI_024129-RA
8	905	5873918	2	5870506	5877330	TESI_014258-RA
4	9473	34755434	2	34743592	34767276	TESI_007223-RA
4	3167	39626004	2	39625286	39626722	TESI_007407-RA
18	3165	6343997.5	2	6343208	6344787	TESI_028414-RA
4	3165	39480172	2	39478666	39481678	TESI_007402-RA
1	4312	8925463.5	2	8923900	8927027	TESI_000532-RA
4	4312	39537294	2	39536084	39538504	TESI_007403-RA
18	4312	6290126.5	2	6288813	6291440	TESI_028412-RA
1	4311	8717951	2	8717191	8718711	TESI_000525-RA
4	3164	39429134	2	39421030	39437238	TESI_007401-RA
18	3164	6399501	2	6396646	6402356	TESI_028417-RA
18	3163	6430298.5	2	6425331	6435266	TESI_028419-RA
4	3163	39332917	2	39332041	39333793	TESI_007398-RA
1	3297	9288522.5	2	9278862	9298183	TESI_000549-RA
4	6759	58155995.5	2	58152344	58159647	TESI_007933-RA
1	3296	9421173	2	9420836	9421510	TESI_000554-RA
18	3296	6088587	2	6088078	6089096	TESI_028402-RA
1	964	10791803	2	10789623	10793983	TESI_000617-RA
8	964	18462576	2	18460108	18465044	TESI_014845-RA
1	4296	3252315	2	3245612	3259018	TESI_000203-RA
1	10788	7108367.5	2	7091496	7125239	TESI_000434-RA
4	4314	39590113	2	39588675	39591551	TESI_007405-RA
4	4315	39708740.5	2	39708445	39709036	TESI_007412-RA
4	4315	39686035	2	39684337	39687733	TESI_007411-RA
1	4316	9275233	2	9272789	9277677	TESI_000548-RA
1	4317	9401409.5	2	9400636	9402183	TESI_000553-RA
8	4317	17857143.5	2	17856336	17857951	TESI_014822-RA
8	827	18044916	2	18043234	18046598	TESI_014830-RA
1	827	9568332	2	9566531	9570133	TESI_000567-RA
4	3292	40141552	2	40136778	40146326	TESI_007426-RA
1	3138	5320629	2	5320081	5321177	TESI_000321-RA
10	3139	4294146	2	4289914	4298378	TESI_019374-RA
8	3140	18003192	2	18000892	18005492	TESI_014828-RA
1	3140	9503077.5	2	9497269	9508886	TESI_000562-RA
1	3141	9554901	2	9548625	9561177	TESI_000566-RA
8	3141	18034429.5	2	18030862	18037997	TESI_014829-RA
18	3289	5580424.5	2	5573953	5586896	TESI_028384-RA
1	3289	9768101	2	9756985	9779217	TESI_000578-RA
4	3289	28968956.5	2	28968046	28969867	TESI_007121-RA
1	10789	7447261.5	2	7434460	7460063	TESI_000448-RA
1	7784	7205019	2	7202962	7207076	TESI_000438-RA
1	3143	9625131	2	9616492	9633770	TESI_000570-RA
8	3143	18108415.5	2	18104966	18111865	TESI_014832-RA
1	3144	9803998	2	9793636	9814360	TESI_000580-RA
4	3145	28962212	2	28960457	28963967	TESI_007120-RA
8	864	37961766.5	2	37956547	37966986	TESI_015689-RA
8	864	37967691.5	2	37967561	37967822	TESI_015690-RA
1	864	4717739	2	4717204	4718274	TESI_000279-RA
4	864	42259721.5	2	42258339	42261104	TESI_007477-RA
1	864	4724141.5	2	4712136	4736147	TESI_000278-RA
4	4297	39313865	2	39312617	39315113	TESI_007396-RA
4	6702	41784972.5	2	41779427	41790518	TESI_007450-RA
4	6701	41795929	2	41792256	41799602	TESI_007451-RA
1	3142	9583576	2	9578232	9588920	TESI_000568-RA
1	3287	10937032	2	10935009	10939055	TESI_000622-RA
8	3286	2462933.5	2	2458227	2467640	TESI_014078-RA
4	3286	41773248.5	2	41771282	41775215	TESI_007449-RA
1	11391	2534271	2	2533907	2534635	TESI_000147-RA
1	963	10839653.5	2	10838569	10840738	TESI_000619-RA
18	963	5456032	2	5454670	5457394	TESI_028375-RA
13	1188	30315981	2	30311532	30320430	TESI_022756-RA
3	1188	12410395.5	2	12405507	12415284	TESI_004812-RA
8	1188	29095370	2	29090568	29100172	TESI_015366-RA
3	1188	12417153.5	2	12415304	12419003	TESI_004813-RA
6	1189	27150109.5	2	27146234	27153985	TESI_011162-RA
4	865	42022508.5	2	42021807	42023210	TESI_007465-RA
1	865	3775360	2	3769268	3781452	TESI_000233-RA
1	10303	5121786	2	5118937	5124635	TESI_000306-RA
8	10303	38479868.5	2	38477969	38481768	TESI_015713-RA
4	7086	52555450.5	2	52552806	52558095	TESI_007795-RA
8	7086	8654120	2	8650437	8657803	TESI_014414-RA
1	7086	17672531.5	2	17670206	17674857	TESI_000814-RA
1	4337	11124032.5	2	11121785	11126280	TESI_000625-RA
8	4338	18641671	2	18637091	18646251	TESI_014850-RA
2	2753	8744750.5	3	8744532	8744969	TESI_002480-RA
2	5523	9444595.5	3	9443899	9445292	TESI_002523-RA
2	5522	9537506	3	9533693	9541319	TESI_002533-RA
2	2755	7763294	3	7759431	7767157	TESI_002413-RA
3	4901	22080463	3	22078439	22082487	TESI_005184-RA
18	8298	21388361.5	3	21386055	21390668	TESI_029089-RA
1	2765	38994077.5	3	38982165	39005990	TESI_001282-RA
11	4902	38362325	3	38359831	38364819	TESI_019036-RA
9	4902	22324883	3	22323444	22326322	TESI_016841-RA
3	4902	22275476.5	3	22260615	22290338	TESI_005186-RA
3	4902	22102417	3	22096165	22108669	TESI_005185-RA
1	4903	39054374	3	39051892	39056856	TESI_001287-RA
1	4903	39013689	3	39011858	39015520	TESI_001284-RA
3	4903	31499604	3	31499375	31499833	TESI_005587-RA
11	4903	35161756.5	3	35160337	35163176	TESI_018929-RA
1	2759	38441144.5	3	38436224	38446065	TESI_001254-RA
2	4905	8276239	3	8273508	8278970	TESI_002453-RA
1	4905	39277718.5	3	39273991	39281446	TESI_001299-RA
2	5503	8637312	3	8636242	8638382	TESI_002471-RA
2	4906	8084592	3	8081749	8087435	TESI_002439-RA
10	4906	11936386	3	11934814	11937958	TESI_019693-RA
10	4906	12003179	3	11991827	12014531	TESI_019698-RA
1	4906	39292819	3	39286163	39299475	TESI_001300-RA
2	4906	8224194.5	3	8217274	8231115	TESI_002448-RA
18	4906	8763255	3	8757648	8768862	TESI_028566-RA
1	4906	39530664.5	3	39529887	39531442	TESI_001315-RA
1	2761	38861018	3	38859254	38862782	TESI_001275-RA
2	2761	8240576.5	3	8237905	8243248	TESI_002450-RA
10	2761	12178805	3	12177918	12179692	TESI_019707-RA
10	2761	12230619.5	3	12228223	12233016	TESI_019713-RA
1	7341	39583746	3	39580637	39586855	TESI_001318-RA
2	7341	8582143	3	8580430	8583856	TESI_002464-RA
2	7340	8587695.5	3	8586915	8588476	TESI_002465-RA
1	7340	39589642.5	3	39588918	39590367	TESI_001319-RA
3	7242	27963963	3	27961760	27966166	TESI_005411-RA
2	7242	13916158.5	3	13897149	13935168	TESI_002759-RA
2	7242	13897347.5	3	13896172	13898523	TESI_002758-RA
12	6688	37697932	3	37695884	37699980	TESI_021907-RA
12	6688	23640991.5	3	23638621	23643362	TESI_021273-RA
1	7339	39843249	3	39838661	39847837	TESI_001330-RA
1	7339	39759373	3	39746840	39771906	TESI_001326-RA
2	7339	8791730.5	3	8790181	8793280	TESI_002483-RA
18	7338	9340044.5	3	9339562	9340527	TESI_028612-RA
9	8815	581980	3	575809	588151	TESI_016103-RA
11	784	34299431	3	34298504	34300358	TESI_018887-RA
3	784	31917828	3	31916603	31919053	TESI_005611-RA
3	784	10670735	3	10669514	10671956	TESI_004750-RA
2	7317	9298283	3	9296119	9300447	TESI_002514-RA
1	737	39522578	3	39521179	39523977	TESI_001313-RA
2	737	8571199.5	3	8569737	8572662	TESI_002463-RA
1	737	39552602	3	39546718	39558486	TESI_001316-RA
10	737	11985430.5	3	11983675	11987186	TESI_019697-RA
18	1309	7220446	3	7217634	7223258	TESI_028462-RA
3	1309	30452461	3	30438814	30466108	TESI_005531-RA
1	5494	40232400	3	40226843	40237957	TESI_001348-RA
2	5494	9193444	3	9189379	9197509	TESI_002508-RA
2	5493	9273074	3	9272476	9273672	TESI_002513-RA
1	5493	40563059	3	40559082	40567036	TESI_001367-RA
18	5491	8352168	3	8345380	8358956	TESI_028544-RA
3	741	29600822	3	29596757	29604887	TESI_005493-RA
18	741	8329121	3	8326798	8331444	TESI_028543-RA
1	2715	40285815	3	40280529	40291101	TESI_001349-RA
3	2715	29573472	3	29568458	29578486	TESI_005492-RA
2	2715	9258687.5	3	9255766	9261609	TESI_002511-RA
2	11479	10217197.5	3	10216443	10217952	TESI_002573-RA
7	6671	40344721.5	3	40342754	40346689	TESI_013388-RA
7	6671	40331843.5	3	40329143	40334544	TESI_013386-RA
1	2716	40369702.5	3	40369251	40370154	TESI_001354-RA
2	2717	9519233	3	9517470	9520996	TESI_002531-RA
3	2717	29813663.5	3	29811458	29815869	TESI_005503-RA
3	788	29837410	3	29832459	29842361	TESI_005504-RA
18	788	7411865.5	3	7408213	7415518	TESI_028474-RA
1	7342	39493668.5	3	39490456	39496881	TESI_001311-RA
7	6665	34820604	3	34817973	34823235	TESI_013119-RA
12	6665	31723129	3	31722891	31723367	TESI_021668-RA
14	7238	25077212.5	3	25076291	25078134	TESI_024950-RA
14	7238	25103386.5	3	25086850	25119923	TESI_024951-RA
2	4930	9681167	3	9680587	9681747	TESI_002541-RA
18	4930	7353546.5	3	7353002	7354091	TESI_028467-RA
3	4930	30147656.5	3	30147215	30148098	TESI_005517-RA
17	11463	18661594	3	18660873	18662315	TESI_026807-RA
5	11463	22389007.5	3	22385345	22392670	TESI_008809-RA
3	4951	28853637	3	28848266	28859008	TESI_005448-RA
18	4951	7881002	3	7876754	7885250	TESI_028514-RA
2	4952	10820096.5	3	10819376	10820817	TESI_002611-RA
2	5516	10310411	3	10306994	10313828	TESI_002578-RA
18	5513	7728470.5	3	7725973	7730968	TESI_028499-RA
2	5513	10382879	3	10379419	10386339	TESI_002584-RA
18	5565	7853490.5	3	7850374	7856607	TESI_028511-RA
3	5565	28879979	3	28877995	28881963	TESI_005450-RA
11	5564	40371646	3	40368605	40374687	TESI_019119-RA
2	2787	11051245	3	11046230	11056260	TESI_002621-RA
3	5562	28575150.5	3	28571149	28579152	TESI_005440-RA
45	5562	119697	3	119111	120283	TESI_029654-RA
3	5562	32328088.5	3	32327477	32328700	TESI_005627-RA
11	2990	40276797	3	40275068	40278526	TESI_019110-RA
7	2986	26553776.5	3	26538987	26568566	TESI_012784-RA
12	5559	19379461	3	19369542	19389380	TESI_021041-RA
53	5559	9275	3	3163	15387	TESI_029815-RA
12	5558	18677032.5	3	18675894	18678171	TESI_021014-RA
9	5558	4503555.5	3	4499713	4507398	TESI_016234-RA
2	7331	15573539.5	3	15569940	15577139	TESI_002840-RA
12	3024	19449648.5	3	19442205	19457092	TESI_021044-RA
3	3024	29204165	3	29200707	29207623	TESI_005474-RA
2	3024	11208988	3	11206619	11211357	TESI_002632-RA
3	3024	29196605.5	3	29196039	29197172	TESI_005473-RA
18	3024	8023891.5	3	8023458	8024325	TESI_028523-RA
2	3024	11174025.5	3	11173414	11174637	TESI_002630-RA
18	1281	12869412	3	12864979	12873845	TESI_028800-RA
1	1281	45634582	3	45632122	45637042	TESI_001603-RA
14	10587	3370788	3	3369338	3372238	TESI_024263-RA
2	1280	15687052	3	15686580	15687524	TESI_002845-RA
18	1280	12846017.5	3	12845584	12846451	TESI_028799-RA
1	1280	45675672	3	45675184	45676160	TESI_001605-RA
3	2798	32830660	3	32827845	32833475	TESI_005652-RA
12	2798	18925821.5	3	18920456	18931187	TESI_021022-RA
3	5535	50929806	3	50928492	50931120	TESI_006093-RA
1	5535	47727727.5	3	47727099	47728356	TESI_001668-RA
16	5535	14075140	3	14074745	14075535	TESI_023421-RA
2	4922	9213367	3	9201880	9224854	TESI_002509-RA
18	4924	10386733	3	10385516	10387950	TESI_028670-RA
3	4924	32926765.5	3	32925245	32928286	TESI_005655-RA
5	73	41755649	3	41753436	41757862	TESI_009256-RA
12	73	3359582	3	3357505	3361659	TESI_020554-RA
7	73	29040450.5	3	29039932	29040969	TESI_012873-RA
9	1842	4483391	3	4482915	4483867	TESI_016232-RA
12	1842	18693615.5	3	18692134	18695097	TESI_021015-RA
18	1842	10340901	3	10340735	10341067	TESI_028668-RA
3	1842	33041483	3	33038975	33043991	TESI_005661-RA
5	1843	56731909.5	3	56724848	56738971	TESI_009873-RA
12	1845	17261831	3	17257087	17266575	TESI_020934-RA
17	1846	19949786	3	19949305	19950267	TESI_026872-RA
12	1846	17166560	3	17166092	17167028	TESI_020928-RA
12	656	16141748.5	3	16130532	16152965	TESI_020895-RA
12	656	16169052.5	3	16159468	16178637	TESI_020896-RA
12	655	15466408	3	15463505	15469311	TESI_020859-RA
7	655	40190382	3	40188886	40191878	TESI_013380-RA
17	202	19176020	3	19171621	19180419	TESI_026831-RA
12	202	16788604.5	3	16782444	16794765	TESI_020915-RA
5	202	22022967.5	3	22020687	22025248	TESI_008795-RA
12	202	15573045	3	15571413	15574677	TESI_020864-RA
17	202	17608242.5	3	17599770	17616715	TESI_026776-RA
5	203	57142958	3	57141464	57144452	TESI_009891-RA
17	203	17633194	3	17631702	17634686	TESI_026777-RA
5	171	57059591.5	3	57053500	57065683	TESI_009886-RA
7	171	41719735	3	41679964	41759506	TESI_013455-RA
5	171	57054564	3	57052447	57056681	TESI_009885-RA
7	171	41682263	3	41679108	41685418	TESI_013454-RA
12	6843	28546388	3	28539726	28553050	TESI_021528-RA
17	173	19305507	3	19299044	19311970	TESI_026842-RA
12	173	16066753.5	3	16065409	16068098	TESI_020889-RA
7	173	40592490.5	3	40592194	40592787	TESI_013402-RA
12	174	15790541.5	3	15786511	15794572	TESI_020877-RA
7	174	42178681	3	42177290	42180072	TESI_013475-RA
17	174	22777267.5	3	22775908	22778627	TESI_027032-RA
5	174	57325557	3	57321475	57329639	TESI_009902-RA
12	174	20669323.5	3	20667954	20670693	TESI_021120-RA
17	174	19343251.5	3	19338062	19348441	TESI_026843-RA
7	6842	36685424	3	36685170	36685678	TESI_013206-RA
17	177	19530576.5	3	19529519	19531634	TESI_026852-RA
5	177	57196743.5	3	57193648	57199839	TESI_009896-RA
12	177	15658448	3	15656839	15660057	TESI_020871-RA
2	10200	8508492	3	8508194	8508790	TESI_002459-RA
18	10200	8827963.5	3	8827637	8828290	TESI_028571-RA
17	10695	18698548	3	18692926	18704170	TESI_026810-RA
2	3035	18108335	3	18098219	18118451	TESI_002941-RA
12	3036	15381668	3	15374300	15389036	TESI_020853-RA
17	3036	18859115.5	3	18852885	18865346	TESI_026819-RA
17	6652	18789143	3	18788865	18789421	TESI_026815-RA
7	7846	36299492.5	3	36297832	36301153	TESI_013182-RA
7	176	40445365	3	40443018	40447712	TESI_013395-RA
15	176	6974681.5	3	6972558	6976805	TESI_025345-RA
19	176	5947039	3	5941335	5952743	TESI_027615-RA
17	176	19517713.5	3	19510251	19525176	TESI_026851-RA
4	176	13213248	3	13210487	13216009	TESI_006793-RA
12	82	16046082	3	16032623	16059541	TESI_020887-RA
12	7845	27976205.5	3	27974887	27977524	TESI_021499-RA
17	83	19425314	3	19423892	19426736	TESI_026846-RA
1	83	41137992.5	3	41136950	41139035	TESI_001391-RA
5	83	57239250	3	57234031	57244469	TESI_009899-RA
3	3026	29285169.5	3	29284548	29285791	TESI_005478-RA
17	7848	19182462.5	3	19181918	19183007	TESI_026833-RA
7	7848	40414999	3	40414534	40415464	TESI_013392-RA
5	654	14550190	3	14548281	14552099	TESI_008604-RA
22	654	491416.5	3	490789	492044	TESI_029350-RA
53	3027	54255	3	53555	54955	TESI_029819-RA
19	10592	14257928.5	3	14252105	14263752	TESI_027878-RA
18	2777	9385169	3	9378875	9391463	TESI_028614-RA
1	2777	41348334	3	41345382	41351286	TESI_001401-RA
2	2777	12169770	3	12162801	12176739	TESI_002677-RA
3	4840	33149710	3	33141596	33157824	TESI_005666-RA
2	4840	6500894	3	6497437	6504351	TESI_002345-RA
2	4840	11447048	3	11443747	11450349	TESI_002643-RA
7	6655	39594825	3	39593725	39595925	TESI_013340-RA
3	2774	33865635.5	3	33865167	33866104	TESI_005703-RA
2	771	12428664.5	3	12426722	12430607	TESI_002691-RA
3	771	33764411	3	33759051	33769771	TESI_005698-RA
2	771	12461777	3	12458694	12464860	TESI_002692-RA
2	771	12480084	3	12475600	12484568	TESI_002693-RA
3	771	33739492	3	33737948	33741036	TESI_005696-RA
1	771	41507237	3	41505298	41509176	TESI_001410-RA
1	771	41491430	3	41482575	41500285	TESI_001409-RA
53	1283	76791	3	76526	77056	TESI_029821-RA
18	1283	8137506.5	3	8137353	8137660	TESI_028532-RA
3	7326	31489644.5	3	31484344	31494945	TESI_005586-RA
1	9051	3705644	4	3705046	3706242	TESI_000226-RA
8	898	2179149	4	2176905	2181393	TESI_014055-RA
1	898	2734693	4	2733876	2735510	TESI_000161-RA
8	898	36415429.5	4	36413611	36417248	TESI_015620-RA
1	898	2744496.5	4	2743556	2745437	TESI_000163-RA
4	898	44038302	4	44035803	44040801	TESI_007563-RA
18	7092	5110149.5	4	5108194	5112105	TESI_028359-RA
13	11536	4420462	4	4414280	4426644	TESI_022022-RA
6	11536	30850831	4	30844960	30856702	TESI_011311-RA
10	4368	2130735	4	2129670	2131800	TESI_019252-RA
1	7046	26389231	4	26385286	26393176	TESI_000961-RA
1	896	2580693.5	4	2578112	2583275	TESI_000151-RA
8	896	2063261	4	2061200	2065322	TESI_014045-RA
114	896	74659	4	73033	76285	TESI_029852-RA
8	930	52739634.5	4	52735938	52743331	TESI_016014-RA
8	930	8981290.5	4	8978687	8983894	TESI_014433-RA
8	930	13306939.5	4	13304512	13309367	TESI_014645-RA
8	960	17417134.5	4	17414871	17419398	TESI_014806-RA
4	960	46681468	4	46680295	46682641	TESI_007648-RA
4	960	39254584	4	39253344	39255824	TESI_007392-RA
8	4369	2496165	4	2493034	2499296	TESI_014081-RA
6	3106	20403396	4	20401785	20405007	TESI_010874-RA
19	3106	2082752	4	2081003	2084501	TESI_027451-RA
8	3106	34699118.5	4	34698835	34699402	TESI_015565-RA
8	892	1892955.5	4	1891969	1893942	TESI_014031-RA
4	892	43470156.5	4	43462167	43478146	TESI_007529-RA
8	3260	1960351.5	4	1959557	1961146	TESI_014037-RA
16	10463	1914963	4	1908631	1921295	TESI_023003-RA
23	10463	586671.5	4	586516	586827	TESI_029184-RA
8	10683	22542833.5	4	22540748	22544919	TESI_015036-RA
4	3232	44202170	4	44194783	44209557	TESI_007568-RA
1	3231	3017759.5	4	3015782	3019737	TESI_000183-RA
8	3231	2316605.5	4	2314245	2318966	TESI_014067-RA
4	3231	88695	4	84526	92864	TESI_006285-RA
1	3108	2435906.5	4	2433553	2438260	TESI_000140-RA
4	3108	43439563.5	4	43438060	43441067	TESI_007528-RA
4	3108	43422147	4	43420772	43423522	TESI_007527-RA
9	3230	32890862.5	4	32889564	32892161	TESI_017094-RA
10	6767	4526015.5	4	4525656	4526375	TESI_019386-RA
8	6767	38543175	4	38542823	38543527	TESI_015715-RA
1	916	3724219.5	4	3722224	3726215	TESI_000228-RA
8	916	2602574.5	4	2600022	2605127	TESI_014089-RA
8	916	37683488.5	4	37680295	37686682	TESI_015671-RA
1	6698	7962144	4	7957729	7966559	TESI_000483-RA
4	6698	38574457.5	4	38570455	38578460	TESI_007366-RA
8	6698	17045035	4	17041020	17049050	TESI_014790-RA
1	6699	3125893.5	4	3125576	3126211	TESI_000191-RA
1	3092	11877208	4	11872010	11882406	TESI_000652-RA
8	6700	37209488	4	37209178	37209798	TESI_015650-RA
4	6700	41920609.5	4	41920333	41920886	TESI_007458-RA
1	847	5373164.5	4	5370084	5376245	TESI_000325-RA
8	847	38956391	4	38955162	38957620	TESI_015732-RA
10	847	4278719.5	4	4272550	4284889	TESI_019373-RA
10	3283	12417911.5	4	12417133	12418690	TESI_019727-RA
1	3283	6644353	4	6643934	6644772	TESI_000402-RA
8	3283	4507402.5	4	4504298	4510507	TESI_014198-RA
4	3345	42055393.5	4	42054909	42055878	TESI_007469-RA
8	3345	37752213.5	4	37751740	37752687	TESI_015678-RA
1	3345	4488009	4	4487690	4488328	TESI_000266-RA
8	3344	37852600	4	37852173	37853027	TESI_015684-RA
1	3344	4562550	4	4562221	4562879	TESI_000271-RA
8	3343	2741419.5	4	2736511	2746328	TESI_014104-RA
4	3343	42232417	4	42225421	42239413	TESI_007476-RA
8	817	4465064.5	4	4456749	4473380	TESI_014196-RA
10	817	3270648	4	3270208	3271088	TESI_019311-RA
8	817	40727735.5	4	40725329	40730142	TESI_015796-RA
1	817	6674976	4	6672008	6677944	TESI_000404-RA
8	3192	38160583	4	38159031	38162135	TESI_015699-RA
1	3192	4873841.5	4	4872632	4875051	TESI_000287-RA
19	6692	12144614	4	12139281	12149947	TESI_027770-RA
7	6692	24439383	4	24439019	24439747	TESI_012734-RA
5	6692	43424811.5	4	43419392	43430231	TESI_009315-RA
7	6692	24449891.5	4	24446729	24453054	TESI_012735-RA
10	858	3815130	4	3813657	3816603	TESI_019347-RA
10	858	3794103	4	3793283	3794923	TESI_019345-RA
1	858	5806522.5	4	5805008	5808037	TESI_000355-RA
8	858	3936677	4	3935161	3938193	TESI_014164-RA
1	3332	5839290.5	4	5838146	5840435	TESI_000357-RA
8	3332	39277675.5	4	39276428	39278923	TESI_015742-RA
1	843	6054818	4	6053594	6056042	TESI_000371-RA
8	843	5237503.5	4	5235867	5239140	TESI_014235-RA
8	843	39498610.5	4	39495503	39501718	TESI_015750-RA
8	859	3126090.5	4	3125257	3126924	TESI_014127-RA
11	859	4530986.5	4	4530168	4531805	TESI_017854-RA
14	859	9368181.5	4	9367405	9368958	TESI_024517-RA
8	3134	38288405.5	4	38287699	38289112	TESI_015708-RA
1	3134	5007213	4	5006436	5007990	TESI_000297-RA
10	844	4576353	4	4570235	4582471	TESI_019390-RA
1	844	5184422.5	4	5180659	5188186	TESI_000309-RA
1	844	5163251	4	5157545	5168957	TESI_000308-RA
8	844	3624661	4	3619462	3629860	TESI_014146-RA
8	844	3630278	4	3629861	3630695	TESI_014147-RA
10	844	4550092.5	4	4541755	4558430	TESI_019388-RA
10	844	4558055.5	4	4545880	4570231	TESI_019389-RA
8	3137	38640064	4	38638660	38641468	TESI_015721-RA
1	3137	5303345.5	4	5302303	5304388	TESI_000319-RA
10	845	4500447.5	4	4496411	4504484	TESI_019384-RA
1	845	5225228.5	4	5224227	5226230	TESI_000313-RA
1	845	5218986.5	4	5214568	5223405	TESI_000312-RA
8	845	3586617.5	4	3582438	3590797	TESI_014143-RA
10	846	4351628.5	4	4351095	4352162	TESI_019376-RA
8	846	3427697	4	3427061	3428333	TESI_014136-RA
8	3172	38762319	4	38758793	38765845	TESI_015723-RA
10	3172	4112950	4	4111618	4114282	TESI_019366-RA
8	3172	3653361	4	3651315	3655407	TESI_014149-RA
1	3172	5470983	4	5470138	5471828	TESI_000332-RA
4	855	38872369	4	38866566	38878172	TESI_007374-RA
4	856	39264751	4	39260251	39269251	TESI_007393-RA
8	856	17444180.5	4	17442986	17445375	TESI_014808-RA
1	856	8557684.5	4	8554764	8560605	TESI_000519-RA
10	4332	3809655.5	4	3806843	3812468	TESI_019346-RA
1	4332	5799116	4	5795171	5803061	TESI_000354-RA
8	4332	3928081.5	4	3926152	3930011	TESI_014163-RA
8	3330	39456092	4	39454847	39457337	TESI_015749-RA
1	3330	6047093.5	4	6045816	6048371	TESI_000370-RA
10	952	5244774	4	5243987	5245561	TESI_019418-RA
8	952	4141306.5	4	4140506	4142107	TESI_014176-RA
1	952	7046982	4	7046213	7047751	TESI_000430-RA
4	4326	38560531	4	38554117	38566945	TESI_007365-RA
1	4326	7974616	4	7968655	7980577	TESI_000484-RA
13	3349	31845600	4	31843435	31847765	TESI_022819-RA
1	3349	2136623	4	2135654	2137592	TESI_000127-RA
8	3349	34377966	4	34377001	34378931	TESI_015551-RA
11	860	4519666.5	4	4512011	4527322	TESI_017853-RA
8	860	3645447.5	4	3644323	3646572	TESI_014148-RA
10	860	4588718	4	4586186	4591250	TESI_019391-RA
1	860	5137771.5	4	5137420	5138123	TESI_000307-RA
9	860	38941695.5	4	38940945	38942446	TESI_017335-RA
11	860	4478228	4	4476759	4479697	TESI_017850-RA
10	7082	2414875	4	2413698	2416052	TESI_019265-RA
8	3136	3452588	4	3441133	3464043	TESI_014138-RA
10	3136	4388600.5	4	4379339	4397862	TESI_019380-RA
1	10791	9750949	4	9750675	9751223	TESI_000577-RA
8	3133	2976626	4	2975314	2977938	TESI_014119-RA
4	3133	42495928	4	42493909	42497947	TESI_007488-RA
1	842	5874195	4	5871362	5877028	TESI_000361-RA
10	842	3645713.5	4	3641619	3649808	TESI_019332-RA
8	857	39250416	4	39246801	39254031	TESI_015740-RA
1	857	5782692.5	4	5779699	5785686	TESI_000352-RA
8	857	3902574	4	3896785	3908363	TESI_014157-RA
10	3333	4472289.5	4	4469187	4475392	TESI_019383-RA
1	3333	5251488.5	4	5243723	5259254	TESI_000315-RA
10	3334	4519372	4	4516335	4522409	TESI_019385-RA
1	3334	5206051.5	4	5202970	5209133	TESI_000311-RA
8	3334	3614089.5	4	3610476	3617703	TESI_014145-RA
1	10790	9262885.5	4	9255684	9270087	TESI_000547-RA
8	3190	40205212.5	4	40198209	40212216	TESI_015784-RA
1	3190	6710886	4	6701590	6720182	TESI_000407-RA
26	1070	733124.5	4	732669	733580	TESI_029316-RA
2	4413	36492554	4	36492363	36492745	TESI_003421-RA
10	4413	19590941	4	19590704	19591178	TESI_020034-RA
6	4414	13796089.5	4	13795784	13796395	TESI_010583-RA
6	4415	14090860.5	4	14084497	14097224	TESI_010596-RA
6	4610	13725043.5	4	13719853	13730234	TESI_010580-RA
10	4611	15750803.5	4	15739610	15761997	TESI_019890-RA
6	974	14333079.5	4	14332415	14333744	TESI_010607-RA
2	974	38520563.5	4	38513784	38527343	TESI_003521-RA
16	974	29491669.5	4	29486252	29497087	TESI_024056-RA
10	4421	13845884.5	4	13843563	13848206	TESI_019806-RA
6	975	6270538	4	6270329	6270747	TESI_010192-RA
2	975	38382846	4	38378418	38387274	TESI_003515-RA
2	1096	38559752.5	4	38550028	38569477	TESI_003523-RA
16	1096	29351684.5	4	29345807	29357562	TESI_024051-RA
2	976	38318635.5	4	38315370	38321901	TESI_003511-RA
10	976	13853879.5	4	13849875	13857884	TESI_019807-RA
16	976	29718896.5	4	29715298	29722495	TESI_024069-RA
6	976	6316901	4	6313493	6320309	TESI_010194-RA
16	977	29815883	4	29814760	29817006	TESI_024077-RA
10	977	13763259.5	4	13760481	13766038	TESI_019802-RA
2	977	38290852.5	4	38288760	38292945	TESI_003508-RA
6	977	6455369	4	6455106	6455632	TESI_010200-RA
5	2605	7331925.5	4	7331464	7332387	TESI_008264-RA
11	2605	7353234	4	7352756	7353712	TESI_018042-RA
11	2480	1520980.5	4	1518771	1523190	TESI_017647-RA
9	2480	36413023.5	4	36408226	36417821	TESI_017201-RA
11	2479	1559794	4	1557937	1561651	TESI_017650-RA
11	2478	1624469	4	1622178	1626760	TESI_017652-RA
5	2476	3482394.5	4	3480536	3484253	TESI_008083-RA
9	2476	40062888.5	4	40061347	40064430	TESI_017404-RA
9	597	36932265	4	36929264	36935266	TESI_017234-RA
11	597	2334376.5	4	2314947	2353806	TESI_017695-RA
5	483	12190057	4	12189179	12190935	TESI_008504-RA
11	483	2203172	4	2201327	2205017	TESI_017691-RA
11	483	1983402	4	1982335	1984469	TESI_017677-RA
11	483	1976807	4	1975283	1978331	TESI_017676-RA
9	483	36837708.5	4	36836727	36838690	TESI_017227-RA
6	483	32931564.5	4	32930288	32932841	TESI_011388-RA
11	483	1752482.5	4	1751410	1753555	TESI_017664-RA
9	483	36689856.5	4	36681568	36698145	TESI_017216-RA
6	483	33040878.5	4	33038773	33042984	TESI_011395-RA
11	5371	1644379.5	4	1642881	1645878	TESI_017655-RA
6	5371	33176700	4	33174945	33178455	TESI_011401-RA
11	1353	2381971	4	2381390	2382552	TESI_017697-RA
11	1353	2427268	4	2425287	2429249	TESI_017701-RA
11	1353	2415731.5	4	2414370	2417093	TESI_017700-RA
9	1353	37044231	4	37041028	37047434	TESI_017239-RA
9	1353	37029175	4	37022167	37036183	TESI_017238-RA
3	2606	38238534.5	4	38237540	38239529	TESI_005850-RA
11	5810	1524408	4	1523417	1525399	TESI_017648-RA
11	5811	1392594	4	1387114	1398074	TESI_017641-RA
5	5811	11984266	4	11982962	11985570	TESI_008484-RA
3	2609	38146346	4	38141371	38151321	TESI_005845-RA
14	2609	15428053.5	4	15422255	15433852	TESI_024686-RA
3	5812	38248174	4	38245305	38251043	TESI_005852-RA
11	5812	1312162	4	1308990	1315334	TESI_017638-RA
9	5812	36265944	4	36260566	36271322	TESI_017196-RA
5	1356	12014168.5	4	12013577	12014760	TESI_008488-RA
5	1356	12011850	4	12011082	12012618	TESI_008487-RA
9	1356	36364506.5	4	36361016	36367997	TESI_017200-RA
11	9253	23345085.5	4	23340601	23349570	TESI_018685-RA
11	6028	2674454	4	2672049	2676859	TESI_017721-RA
9	6028	37340666	4	37340390	37340942	TESI_017257-RA
11	5936	20475993	4	20472921	20479065	TESI_018613-RA
9	5938	35710562	4	35708978	35712146	TESI_017169-RA
4	5938	25891346	4	25889433	25893259	TESI_007069-RA
12	5938	28711921	4	28707005	28716837	TESI_021537-RA
7	5938	34990074.5	4	34986650	34993499	TESI_013127-RA
2	5290	59941417	4	59936139	59946695	TESI_004296-RA
9	5290	21284609.5	4	21278755	21290464	TESI_016795-RA
9	5291	35682247.5	4	35676220	35688275	TESI_017167-RA
3	5291	37889818.5	4	37887279	37892358	TESI_005833-RA
11	5291	713493	4	709933	717053	TESI_017596-RA
14	8797	15395592.5	4	15392718	15398467	TESI_024685-RA
9	9201	36133041	4	36131537	36134545	TESI_017189-RA
3	780	30928579.5	5	30927045	30930114	TESI_005555-RA
14	780	25285219	5	25283537	25286901	TESI_024962-RA
1	780	8289256.5	5	8288440	8290073	TESI_000501-RA
14	5526	25070575.5	5	25067401	25073750	TESI_024949-RA
3	4968	18613599	5	18612538	18614660	TESI_005087-RA
1	4968	60079487.5	5	60078399	60080576	TESI_001967-RA
2	4968	2457859.5	5	2456642	2459077	TESI_002304-RA
3	4970	10413813	5	10409553	10418073	TESI_004738-RA
3	4970	31781187.5	5	31778190	31784185	TESI_005602-RA
12	3411	22425386	5	22419845	22430927	TESI_021216-RA
2	3411	26574501.5	5	26572510	26576493	TESI_003106-RA
12	1712	27437355	5	27426478	27448232	TESI_021464-RA
7	1712	36546144	5	36535591	36556697	TESI_013199-RA
17	1712	27102567.5	5	27092107	27113028	TESI_027250-RA
7	41	39415093	5	39413712	39416474	TESI_013328-RA
12	41	24772022.5	5	24765800	24778245	TESI_021323-RA
7	41	39433092	5	39424596	39441588	TESI_013329-RA
5	41	35750320	5	35749346	35751294	TESI_009054-RA
12	41	24782547.5	5	24781126	24783969	TESI_021324-RA
3	3413	10783057.5	5	10780816	10785299	TESI_004756-RA
17	3413	25041993.5	5	25039246	25044741	TESI_027151-RA
3	3413	10777568.5	5	10769400	10785737	TESI_004755-RA
5	3413	51976649	5	51974156	51979142	TESI_009652-RA
5	704	52564420	5	52563570	52565270	TESI_009682-RA
12	704	21966281	5	21964525	21968037	TESI_021191-RA
5	703	52576937	5	52571509	52582365	TESI_009683-RA
17	703	24033104.5	5	24028592	24037617	TESI_027098-RA
17	3455	24903452.5	5	24899908	24906997	TESI_027140-RA
12	2859	22134045.5	5	22132191	22135900	TESI_021201-RA
17	40	15173134	5	15171423	15174845	TESI_026678-RA
9	40	16779727	5	16779495	16779959	TESI_016620-RA
17	2856	16717096.5	5	16716464	16717729	TESI_026736-RA
17	2856	16732579	5	16729823	16735335	TESI_026737-RA
12	7505	21775480	5	21772215	21778745	TESI_021182-RA
5	7505	52680535	5	52676495	52684575	TESI_009689-RA
12	3018	21789724	5	21785030	21794418	TESI_021183-RA
1	3018	27446020	5	27440660	27451380	TESI_000994-RA
12	7507	21886630	5	21881696	21891564	TESI_021188-RA
17	7507	23965948	5	23959994	23971902	TESI_027095-RA
5	7507	52609153.5	5	52605876	52612431	TESI_009685-RA
5	3017	52695683	5	52694135	52697231	TESI_009690-RA
17	3017	23832172	5	23828356	23835988	TESI_027089-RA
17	3016	23022724	5	23019300	23026148	TESI_027045-RA
5	3016	53636649	5	53636118	53637180	TESI_009738-RA
5	3016	53655127	5	53654977	53655277	TESI_009739-RA
12	3015	20859878.5	5	20858558	20861199	TESI_021133-RA
12	3576	21477935.5	5	21469028	21486843	TESI_021168-RA
6	3576	18275717	5	18273031	18278403	TESI_010765-RA
7	3576	26494386.5	5	26491175	26497598	TESI_012780-RA
3	3576	17623267.5	5	17619593	17626942	TESI_005051-RA
17	3576	1287339	5	1284629	1290049	TESI_026193-RA
9	6234	24389369	5	24387406	24391332	TESI_016919-RA
14	6234	13635835.5	5	13629867	13641804	TESI_024642-RA
11	6234	29262037	5	29261518	29262556	TESI_018780-RA
5	3575	52915939	5	52914278	52917600	TESI_009699-RA
12	3575	21525030.5	5	21523505	21526556	TESI_021170-RA
7	2979	42477242	5	42474739	42479745	TESI_013493-RA
6	2979	18363095.5	5	18361653	18364538	TESI_010769-RA
17	2979	1137332	5	1135801	1138863	TESI_026187-RA
17	2979	9823102	5	9813762	9832442	TESI_026496-RA
17	2977	22104984	5	22104392	22105576	TESI_026994-RA
17	2977	22099907	5	22099306	22100508	TESI_026993-RA
12	2977	20306952.5	5	20306280	20307625	TESI_021099-RA
5	2977	55408381.5	5	55407332	55409431	TESI_009786-RA
12	1565	21153967.5	5	21143585	21164350	TESI_021148-RA
7	1565	42355868	5	42350423	42361313	TESI_013486-RA
17	1564	23244506	5	23236829	23252183	TESI_027053-RA
5	1562	53546287.5	5	53541939	53550636	TESI_009733-RA
14	1562	15913880	5	15910062	15917698	TESI_024702-RA
12	1561	20655705.5	5	20652075	20659336	TESI_021119-RA
13	1560	6214349.5	5	6207668	6221031	TESI_022049-RA
5	1814	53669083.5	5	53668228	53669939	TESI_009741-RA
5	1814	53660413.5	5	53659338	53661489	TESI_009740-RA
12	1814	20885825	5	20884759	20886891	TESI_021136-RA
5	1813	55083047.5	5	55080194	55085901	TESI_009775-RA
6	10686	4841948	5	4840410	4843486	TESI_010098-RA
10	10686	7449378	5	7446154	7452602	TESI_019566-RA
2	3013	10085095	5	10082638	10087552	TESI_002566-RA
17	3592	23657778.5	5	23651071	23664486	TESI_027080-RA
3	182	33162963	5	33160609	33165317	TESI_005667-RA
5	182	55836543.5	5	55836102	55836985	TESI_009814-RA
17	182	20234595.5	5	20233501	20235690	TESI_026889-RA
12	182	18628868	5	18627391	18630345	TESI_021009-RA
12	182	20800550	5	20793343	20807757	TESI_021129-RA
18	182	10235665	5	10231629	10239701	TESI_028660-RA
12	182	20706312.5	5	20703080	20709545	TESI_021122-RA
5	182	56742918.5	5	56742098	56743739	TESI_009874-RA
3	182	16087007	5	16079225	16094789	TESI_004982-RA
17	182	22819832.5	5	22816903	22822762	TESI_027034-RA
18	182	9874884	5	9872106	9877662	TESI_028639-RA
17	182	22808891.5	5	22803075	22814708	TESI_027033-RA
17	172	19222639.5	5	19209182	19236097	TESI_026837-RA
12	172	16253581	5	16249550	16257612	TESI_020898-RA
17	178	19594901.5	5	19593372	19596431	TESI_026853-RA
5	178	57168652	5	57166623	57170681	TESI_009895-RA
12	178	15627011.5	5	15625992	15628031	TESI_020870-RA
5	2994	55433101	5	55429681	55436521	TESI_009790-RA
17	2994	22154507	5	22154104	22154910	TESI_026999-RA
6	8820	21539358	5	21535110	21543606	TESI_010921-RA
12	8820	20052070	5	20049458	20054682	TESI_021080-RA
5	6808	52273245.5	5	52268415	52278076	TESI_009667-RA
17	6808	24596189	5	24589124	24603254	TESI_027125-RA
2	2992	10827996	5	10825529	10830463	TESI_002612-RA
11	2992	40309467.5	5	40304863	40314072	TESI_019113-RA
17	716	28773249.5	5	28772810	28773689	TESI_027322-RA
5	716	50945277	5	50944838	50945716	TESI_009601-RA
12	716	32123491	5	32122520	32124462	TESI_021684-RA
7	3571	42091972	5	42090706	42093238	TESI_013473-RA
12	11459	7345360.5	5	7344557	7346164	TESI_020688-RA
12	6282	28824973	5	28812081	28837865	TESI_021541-RA
17	6282	17418679.5	5	17413194	17424165	TESI_026767-RA
5	6282	40318279.5	5	40314978	40321581	TESI_009197-RA
12	2975	20093400	5	20088651	20098149	TESI_021084-RA
6	2975	21590694.5	5	21586980	21594409	TESI_010925-RA
5	2974	47858823.5	5	47850397	47867250	TESI_009459-RA
5	2974	54938845	5	54937456	54940234	TESI_009767-RA
12	2974	19809176	5	19806742	19811610	TESI_021064-RA
1	10685	2768377	5	2762733	2774021	TESI_000165-RA
17	2973	21793608.5	5	21787289	21799928	TESI_026973-RA
5	2973	54683087	5	54678717	54687457	TESI_009759-RA
12	2966	27059582	5	27053040	27066124	TESI_021439-RA
6	90	21616890	5	21614138	21619642	TESI_010927-RA
17	90	22068931.5	5	22064216	22073647	TESI_026990-RA
5	94	55148795.5	5	55141906	55155685	TESI_009777-RA
17	94	21954506	5	21952416	21956596	TESI_026982-RA
12	94	19968746.5	5	19966413	19971080	TESI_021073-RA
17	1809	22714769	5	22704377	22725161	TESI_027029-RA
5	1808	55679545	5	55674758	55684332	TESI_009802-RA
5	1808	55693441.5	5	55693128	55693755	TESI_009803-RA
17	1808	22686600.5	5	22679140	22694061	TESI_027028-RA
5	2972	54669399	5	54663507	54675291	TESI_009758-RA
12	2972	19797457	5	19793437	19801477	TESI_021063-RA
5	2972	47838417.5	5	47835272	47841563	TESI_009458-RA
5	2971	47824066	5	47816856	47831276	TESI_009457-RA
12	2968	20075907.5	5	20071092	20080723	TESI_021083-RA
6	2968	21573524.5	5	21569510	21577539	TESI_010924-RA
18	8817	7288933.5	5	7277818	7300049	TESI_028464-RA
1	8817	39726650	5	39708276	39745024	TESI_001325-RA
17	8834	18535612.5	5	18533242	18537983	TESI_026802-RA
12	6283	20476425	5	20471597	20481253	TESI_021109-RA
17	99	21597392.5	5	21593562	21601223	TESI_026960-RA
5	99	55706312.5	5	55702744	55709881	TESI_009805-RA
12	99	19559353.5	5	19547675	19571032	TESI_021049-RA
17	1823	19045569	5	19042715	19048423	TESI_026826-RA
17	1823	19133782	5	19130323	19137241	TESI_026828-RA
5	3564	55995371	5	55992269	55998473	TESI_009827-RA
17	7527	16365171	5	16363290	16367052	TESI_026723-RA
5	7532	52389007.5	5	52384437	52393578	TESI_009669-RA
17	7532	24484408	5	24472084	24496732	TESI_027120-RA
5	7548	47666795	5	47665884	47667706	TESI_009449-RA
12	7548	19495325.5	5	19493679	19496972	TESI_021046-RA
5	3004	56049049.5	5	56046179	56051920	TESI_009832-RA
17	3004	21170166	5	21166000	21174332	TESI_026933-RA
7	6639	41429789.5	5	41423387	41436192	TESI_013438-RA
17	3548	15849444.5	5	15848097	15850792	TESI_026707-RA
5	3548	43714790	5	43713070	43716510	TESI_009326-RA
12	6683	17632092.5	5	17628595	17635590	TESI_020952-RA
5	2899	56265559	5	56258189	56272929	TESI_009844-RA
5	2899	56281480.5	5	56280553	56282408	TESI_009846-RA
7	2897	39784083.5	5	39780619	39787548	TESI_013349-RA
12	2897	37244964.5	5	37240783	37249146	TESI_021885-RA
12	133	20353113	5	20348917	20357309	TESI_021103-RA
7	133	40022454	5	40019269	40025639	TESI_013367-RA
17	133	22157784	5	22156046	22159522	TESI_027000-RA
12	2896	37210780.5	5	37203939	37217622	TESI_021883-RA
17	2896	14880895.5	5	14870611	14891180	TESI_026670-RA
4	721	10564037	5	10562307	10565767	TESI_006746-RA
13	721	6242767	5	6241105	6244429	TESI_022051-RA
17	721	22845174	5	22842299	22848049	TESI_027039-RA
12	6638	4239070.5	5	4237791	4240350	TESI_020585-RA
7	6638	29679082	5	29677582	29680582	TESI_012898-RA
7	135	26932423	5	26932241	26932605	TESI_012802-RA
12	135	17949832	5	17928255	17971409	TESI_020970-RA
5	135	56316662	5	56315380	56317944	TESI_009848-RA
5	135	56291291	5	56291120	56291462	TESI_009847-RA
7	3584	42385509	5	42385058	42385960	TESI_013488-RA
12	3584	21174603	5	21168736	21180470	TESI_021150-RA
17	3584	23308779	5	23297118	23320440	TESI_027056-RA
17	3584	23300958.5	5	23300504	23301413	TESI_027057-RA
12	1833	17879914.5	5	17876711	17883118	TESI_020967-RA
17	1833	20921879	5	20918351	20925407	TESI_026922-RA
12	1833	17872161	5	17870880	17873442	TESI_020966-RA
12	1833	17858958.5	5	17857847	17860070	TESI_020964-RA
12	1833	17865280.5	5	17861992	17868569	TESI_020965-RA
12	1833	17888786	5	17886216	17891356	TESI_020968-RA
17	1833	20916393	5	20915313	20917473	TESI_026921-RA
17	1833	20932995	5	20929770	20936220	TESI_026923-RA
17	1833	20966319	5	20963791	20968847	TESI_026924-RA
7	1833	40852217.5	5	40850180	40854255	TESI_013418-RA
7	1833	40866040.5	5	40861926	40870155	TESI_013419-RA
12	136	17800212.5	5	17792821	17807604	TESI_020961-RA
5	136	56426634	5	56422486	56430782	TESI_009854-RA
7	136	41029463.5	5	41028675	41030252	TESI_013424-RA
7	136	40959921	5	40956949	40962893	TESI_013420-RA
12	1835	17684633.5	5	17674113	17695154	TESI_020954-RA
7	1835	41229281.5	5	41222187	41236376	TESI_013429-RA
5	1836	56518478	5	56513721	56523235	TESI_009858-RA
12	8833	4140060	5	4139306	4140814	TESI_020582-RA
12	3540	24598222.5	5	24596058	24600387	TESI_021313-RA
7	72	29027577	5	29027015	29028139	TESI_012872-RA
5	72	41799903	5	41799372	41800434	TESI_009259-RA
12	72	3389420.5	5	3388900	3389941	TESI_020556-RA
17	3424	20310251	5	20307364	20313138	TESI_026893-RA
7	3424	41483755	5	41481350	41486160	TESI_013441-RA
17	3422	20102724	5	20098874	20106574	TESI_026880-RA
7	663	41560986	5	41558145	41563827	TESI_013446-RA
12	663	17416492.5	5	17413638	17419347	TESI_020942-RA
5	662	56772058	5	56745337	56798779	TESI_009875-RA
12	2881	28943824.5	5	28938548	28949101	TESI_021545-RA
7	3420	35709835	5	35709418	35710252	TESI_013152-RA
5	10064	50614441	5	50611751	50617131	TESI_009588-RA
12	10064	31730788	5	31727358	31734218	TESI_021669-RA
6	1019	10060577.5	6	10060025	10061130	TESI_010406-RA
16	1019	24755796	6	24755188	24756404	TESI_023825-RA
10	1019	16724875.5	6	16724406	16725345	TESI_019927-RA
10	999	7236546	6	7235754	7237338	TESI_019546-RA
1	999	71526806	6	71522504	71531108	TESI_002244-RA
10	999	7224687	6	7221806	7227568	TESI_019545-RA
1	998	71448179	6	71443900	71452458	TESI_002241-RA
16	997	26248688	6	26245625	26251751	TESI_023891-RA
6	4489	11212272	6	11201688	11222856	TESI_010467-RA
16	996	26106122	6	26105674	26106570	TESI_023884-RA
2	996	55522256	6	55519232	55525280	TESI_004140-RA
6	996	41265832	6	41263428	41268236	TESI_011723-RA
7	8940	29809382.5	6	29808668	29810097	TESI_012901-RA
6	11510	34867901	6	34860096	34875706	TESI_011477-RA
16	11510	14683981.5	6	14679480	14688483	TESI_023445-RA
10	3596	7005512.5	6	7003136	7007889	TESI_019537-RA
1	3596	70709883.5	6	70707500	70712267	TESI_002200-RA
10	6889	6290470	6	6289990	6290950	TESI_019477-RA
2	3778	7164814	6	7156100	7173528	TESI_002376-RA
1	5701	70807752	6	70804819	70810685	TESI_002205-RA
2	5701	7091850	6	7091339	7092361	TESI_002372-RA
1	3776	70611576.5	6	70610163	70612990	TESI_002193-RA
10	3775	6951517.5	6	6949449	6953586	TESI_019532-RA
1	3775	70475343	6	70471787	70478899	TESI_002186-RA
1	3773	70413499	6	70410166	70416832	TESI_002182-RA
6	3770	13855829	6	13855255	13856403	TESI_010586-RA
7	5714	22798636	6	22797790	22799482	TESI_012690-RA
1	1040	70077867	6	70076387	70079347	TESI_002163-RA
6	1040	3198627	6	3193921	3203333	TESI_010034-RA
1	1040	70137001	6	70134196	70139806	TESI_002165-RA
10	1040	6528279.5	6	6503027	6553532	TESI_019490-RA
2	1040	54539651	6	54538344	54540958	TESI_004106-RA
6	1040	3142300	6	3141271	3143329	TESI_010032-RA
4	1040	38325453.5	6	38324463	38326444	TESI_007355-RA
16	3769	29113691.5	6	29106140	29121243	TESI_024032-RA
2	3772	55473964.5	6	55470532	55477397	TESI_004138-RA
6	3772	498405.5	6	496359	500452	TESI_009936-RA
1	5702	70784965	6	70783513	70786417	TESI_002204-RA
2	5702	7102574	6	7101135	7104013	TESI_002373-RA
6	1170	521925	6	516895	526955	TESI_009938-RA
10	1170	6941779	6	6935806	6947752	TESI_019531-RA
1	1170	70460555	6	70455781	70465329	TESI_002185-RA
1	3777	70649958	6	70649170	70650746	TESI_002195-RA
2	3779	7110232	6	7108250	7112214	TESI_002374-RA
6	4618	8662307	6	8647927	8676687	TESI_010346-RA
1	1043	70664370.5	6	70657865	70670876	TESI_002196-RA
2	1043	7202257.5	6	7193725	7210790	TESI_002380-RA
2	1045	7015141	6	7013348	7016934	TESI_002366-RA
1	1046	70982611.5	6	70980248	70984975	TESI_002215-RA
6	1046	15520228.5	6	15517235	15523222	TESI_010660-RA
16	4453	27364923.5	6	27364255	27365592	TESI_023944-RA
6	1047	8783435.5	6	8767762	8799109	TESI_010352-RA
6	1047	8819122	6	8812367	8825877	TESI_010354-RA
62	1047	212757	6	212174	213340	TESI_029631-RA
6	1047	42431017.5	6	42429530	42432505	TESI_011795-RA
1	1047	71047921.5	6	71046125	71049718	TESI_002220-RA
6	1047	42370240.5	6	42370114	42370367	TESI_011791-RA
1	1047	71122539.5	6	71091999	71153080	TESI_002223-RA
62	3598	267892.5	6	267044	268741	TESI_029636-RA
1	6890	70223808.5	6	70220633	70226984	TESI_002169-RA
2	6890	55374131.5	6	55368893	55379370	TESI_004130-RA
10	6890	6707629.5	6	6703387	6711872	TESI_019507-RA
6	6890	3287254	6	3283122	3291386	TESI_010038-RA
6	3599	8642526.5	6	8638809	8646244	TESI_010344-RA
62	3600	3435	6	2987	3883	TESI_029616-RA
6	3601	8357097.5	6	8341212	8372983	TESI_010327-RA
10	3602	7320211	6	7318735	7321687	TESI_019556-RA
6	3602	42843129.5	6	42841582	42844677	TESI_011821-RA
6	4402	8598074	6	8597165	8598983	TESI_010340-RA
2	4402	35344535.5	6	35343543	35345528	TESI_003353-RA
6	7129	14317327.5	6	14306170	14328485	TESI_010606-RA
16	7129	29475920.5	6	29467404	29484437	TESI_024055-RA
6	9092	7351620.5	6	7349897	7353344	TESI_010267-RA
16	4547	24417510	6	24417219	24417801	TESI_023805-RA
30	10765	625.5	6	196	1055	TESI_029358-RA
1	4023	71327052.5	6	71314056	71340049	TESI_002230-RA
2	1056	38818646.5	6	38815876	38821417	TESI_003535-RA
2	1056	50449278.5	6	50435809	50462748	TESI_003941-RA
6	1056	15315274	6	15311386	15319162	TESI_010649-RA
10	3603	7335036	6	7332723	7337349	TESI_019558-RA
6	3603	42805211	6	42801724	42808698	TESI_011819-RA
4	4018	15768708.5	6	15768426	15768991	TESI_006833-RA
6	6892	8482504.5	6	8472404	8492605	TESI_010333-RA
6	4014	42709990	6	42705787	42714193	TESI_011810-RA
4	4014	15583454	6	15580144	15586764	TESI_006823-RA
6	11506	4377020	6	4376638	4377402	TESI_010078-RA
2	11495	39678892.5	6	39678265	39679520	TESI_003580-RA
1	8104	71405599	6	71398464	71412734	TESI_002239-RA
10	1001	7277244	6	7276608	7277880	TESI_019550-RA
6	1001	8062859.5	6	8057559	8068160	TESI_010317-RA
10	4491	7184677	6	7179241	7190113	TESI_019544-RA
2	6891	7021798	6	7021023	7022573	TESI_002367-RA
7	11487	33749198.5	6	33748464	33749933	TESI_013067-RA
2	4400	37665403	6	37661248	37669558	TESI_003477-RA
6	4400	41751199.5	6	41748278	41754121	TESI_011753-RA
6	4400	5840870	6	5838408	5843332	TESI_010163-RA
21	4400	9892.5	6	7816	11969	TESI_029205-RA
1	3597	70852386.5	6	70838550	70866223	TESI_002207-RA
6	4616	6653792	6	6651901	6655683	TESI_010211-RA
1	1044	70769102.5	6	70760762	70777443	TESI_002203-RA
10	1044	7118836	6	7111643	7126029	TESI_019542-RA
16	1115	1248881	6	1247121	1250641	TESI_022972-RA
6	1115	39961118	6	39956329	39965907	TESI_011672-RA
6	5700	35905125.5	6	35898354	35911897	TESI_011523-RA
6	1041	324802.5	6	323552	326053	TESI_009924-RA
1	1041	70248137	6	70247188	70249086	TESI_002172-RA
10	1168	26567687	6	26564617	26570757	TESI_020263-RA
16	5713	3320489	6	3312469	3328509	TESI_023067-RA
10	5713	37957391	6	37943936	37970846	TESI_020446-RA
6	4438	42505346	6	42494152	42516540	TESI_011801-RA
16	7357	10878393.5	6	10878058	10878729	TESI_023328-RA
6	7131	42632581.5	6	42630791	42634372	TESI_011807-RA
6	7132	13150437.5	6	13137436	13163439	TESI_010570-RA
8	9098	7452622	6	7452267	7452977	TESI_014346-RA
5	7864	6597044	6	6587687	6606401	TESI_008218-RA
6	7864	7300850	6	7294010	7307690	TESI_010264-RA
6	3998	2989202.5	6	2987236	2991169	TESI_010022-RA
2	3998	54681440	6	54675249	54687631	TESI_004113-RA
3	1038	36580474	6	36577478	36583470	TESI_005787-RA
8	1038	10012290	6	10006140	10018440	TESI_014494-RA
2	1038	36387198.5	6	36381873	36392524	TESI_003417-RA
15	1038	10360608	6	10359795	10361421	TESI_025469-RA
10	1038	12835712	6	12833358	12838066	TESI_019750-RA
16	1038	20140928	6	20139889	20141967	TESI_023667-RA
6	3627	2981839	6	2981634	2982044	TESI_010021-RA
6	11520	12764425.5	6	12762078	12766773	TESI_010549-RA
2	4440	55438356.5	6	55434734	55441979	TESI_004135-RA
1	7133	70272242.5	6	70264876	70279609	TESI_002174-RA
10	7133	6771238	6	6764767	6777709	TESI_019513-RA
1	9554	28086109.5	6	28084679	28087540	TESI_001014-RA
4	6942	16045322	6	16043718	16046926	TESI_006850-RA
10	6942	7943640.5	6	7941797	7945484	TESI_019597-RA
6	6942	5750350.5	6	5747412	5753289	TESI_010156-RA
2	3645	55139360	6	55138497	55140223	TESI_004125-RA
16	3643	28222295.5	6	28220162	28224429	TESI_023982-RA
6	3643	7268036	6	7265675	7270397	TESI_010262-RA
21	3643	742959	6	740910	745008	TESI_029256-RA
10	1089	1645334.5	6	1643533	1647136	TESI_019226-RA
2	1089	38899700	6	38899462	38899938	TESI_003540-RA
10	1089	1603523	6	1595689	1611357	TESI_019224-RA
10	1089	1621536.5	6	1621300	1621773	TESI_019225-RA
6	1089	15273240.5	6	15273010	15273471	TESI_010646-RA
16	1089	28836230.5	6	28835843	28836618	TESI_024013-RA
10	3873	7415040	6	7413015	7417065	TESI_019564-RA
6	3873	42766204.5	6	42765395	42767014	TESI_011817-RA
16	5660	25155164.5	6	25154173	25156156	TESI_023837-RA
10	10734	7661324	6	7660430	7662218	TESI_019582-RA
16	6262	17343250.5	6	17342263	17344238	TESI_023539-RA
6	6262	31542075	6	31541097	31543053	TESI_011332-RA
10	6262	21645618.5	6	21643968	21647269	TESI_020116-RA
6	3828	11926519.5	6	11922678	11930361	TESI_010504-RA
2	3830	41234213.5	6	41232757	41235670	TESI_003650-RA
7	700	42601650.5	7	42598023	42605278	TESI_013499-RA
17	700	23529648.5	7	23526485	23532812	TESI_027071-RA
5	700	52989010.5	7	52985815	52992206	TESI_009705-RA
5	3587	56490973	7	56486709	56495237	TESI_009857-RA
17	3587	20657649	7	20656657	20658641	TESI_026911-RA
1	3588	27414706	7	27412812	27416600	TESI_000992-RA
12	3588	21823932.5	7	21821155	21826710	TESI_021185-RA
12	2985	21619540	7	21596414	21642666	TESI_021177-RA
7	2984	26523343.5	7	26522337	26524350	TESI_012783-RA
12	2984	21590883	7	21587697	21594069	TESI_021176-RA
12	2982	21558337	7	21557466	21559208	TESI_021173-RA
12	2980	21430375.5	7	21426811	21433940	TESI_021165-RA
5	3533	52863770.5	7	52863134	52864407	TESI_009694-RA
17	3533	23616452	7	23607575	23625329	TESI_027077-RA
5	3533	52882602.5	7	52876036	52889169	TESI_009695-RA
1	7835	2260414	7	2259876	2260952	TESI_000133-RA
17	2900	21070026.5	7	21064796	21075257	TESI_026927-RA
12	2900	18032658.5	7	18028101	18037216	TESI_020972-RA
5	2900	56238459	7	56226402	56250516	TESI_009842-RA
7	2900	26860244	7	26856135	26864353	TESI_012799-RA
7	2905	26615053	7	26610560	26619546	TESI_012786-RA
12	185	21134899.5	7	21132577	21137222	TESI_021147-RA
14	185	15969951.5	7	15967860	15972043	TESI_024706-RA
7	185	42309477.5	7	42307414	42311541	TESI_013483-RA
5	185	53570964	7	53568701	53573227	TESI_009735-RA
14	185	15894976.5	7	15891426	15898527	TESI_024701-RA
17	185	826210	7	823198	829222	TESI_026165-RA
14	185	16008468	7	15999706	16017230	TESI_024707-RA
7	185	42267401	7	42255991	42278811	TESI_013480-RA
5	185	53297937.5	7	53282925	53312950	TESI_009720-RA
12	185	20926515	7	20924292	20928738	TESI_021139-RA
12	185	21083712	7	21077814	21089610	TESI_021145-RA
7	185	42241950.5	7	42239175	42244726	TESI_013479-RA
87	10183	203670.5	7	197484	209857	TESI_029697-RA
12	10183	14879905.5	7	14875944	14883867	TESI_020839-RA
17	3578	23685956.5	7	23682815	23689098	TESI_027083-RA
5	3577	52936551.5	7	52933984	52939119	TESI_009701-RA
17	3577	23591806.5	7	23587117	23596496	TESI_027075-RA
5	1801	53112258	7	53107937	53116579	TESI_009711-RA
17	1801	23345340.5	7	23342240	23348441	TESI_027060-RA
12	3463	21981220.5	7	21976288	21986153	TESI_021192-RA
12	3464	21898019	7	21895847	21900191	TESI_021189-RA
5	3464	52597620.5	7	52593576	52601665	TESI_009684-RA
17	3464	23980514.5	7	23978625	23982404	TESI_027096-RA
17	1563	23232521.5	7	23230083	23234960	TESI_027052-RA
5	1563	53177949	7	53166276	53189622	TESI_009717-RA
13	183	6263200.5	7	6262538	6263863	TESI_022052-RA
7	6689	39631838.5	7	39630212	39633465	TESI_013343-RA
5	6315	51090937	7	51090660	51091214	TESI_009609-RA
12	6315	32517282	7	32516952	32517612	TESI_021709-RA
17	6315	26187679	7	26187286	26188072	TESI_027203-RA
7	179	40175117.5	7	40174708	40175527	TESI_013378-RA
17	179	18791722	7	18791292	18792152	TESI_026816-RA
12	1558	20554995.5	7	20553687	20556304	TESI_021113-RA
7	1558	42086955	7	42085558	42088352	TESI_013472-RA
17	3468	22964774	7	22953152	22976396	TESI_027043-RA
12	3468	20776523	7	20775151	20777895	TESI_021128-RA
5	3468	53766688	7	53765716	53767660	TESI_009744-RA
12	1806	20497358.5	7	20495652	20499065	TESI_021111-RA
7	1806	42014035.5	7	42013715	42014356	TESI_013469-RA
17	1806	22495573	7	22490949	22500197	TESI_027018-RA
17	1806	22507181.5	7	22502746	22511617	TESI_027019-RA
17	2995	22225693.5	7	22222852	22228535	TESI_027004-RA
12	3568	20735170	7	20733451	20736889	TESI_021126-RA
12	3569	20568005.5	7	20564751	20571260	TESI_021114-RA
5	2871	46095020	7	46094553	46095487	TESI_009401-RA
7	2871	42003706	7	42003379	42004033	TESI_013468-RA
5	2871	55593552.5	7	55593240	55593865	TESI_009796-RA
17	2871	9573533.5	7	9573156	9573911	TESI_026480-RA
17	1804	19357503	7	19356976	19358030	TESI_026845-RA
5	1804	57309162	7	57301075	57317249	TESI_009901-RA
17	1861	18450033.5	7	18448919	18451148	TESI_026800-RA
12	1861	15111061	7	15110304	15111818	TESI_020842-RA
15	1861	5830180	7	5827736	5832624	TESI_025291-RA
17	1862	18411411.5	7	18410721	18412102	TESI_026799-RA
7	1863	39984907.5	7	39982123	39987692	TESI_013364-RA
7	131	39651608.5	7	39649750	39653467	TESI_013345-RA
12	131	24565356	7	24564663	24566049	TESI_021311-RA
5	131	44066580	7	44064093	44069067	TESI_009341-RA
7	131	39670905	7	39667481	39674329	TESI_013346-RA
12	131	24585773.5	7	24584515	24587032	TESI_021312-RA
12	131	24550943.5	7	24549533	24552354	TESI_021310-RA
17	7544	14063055	7	14057652	14068458	TESI_026643-RA
5	1847	56980464	7	56978919	56982009	TESI_009883-RA
17	1847	19859604	7	19857812	19861396	TESI_026868-RA
17	1848	19790711.5	7	19779353	19802070	TESI_026863-RA
5	1848	57023729	7	57020459	57026999	TESI_009884-RA
12	1848	16981800.5	7	16978765	16984836	TESI_020922-RA
17	1849	22094779.5	7	22092450	22097109	TESI_026992-RA
12	1850	20145406.5	7	20131804	20159009	TESI_021086-RA
19	10173	602306	7	601860	602752	TESI_027367-RA
10	10173	4969768.5	7	4969363	4970174	TESI_019412-RA
17	1851	22009506	7	22005492	22013520	TESI_026987-RA
12	1815	20911718.5	7	20909927	20913510	TESI_021138-RA
14	1816	15887361.5	7	15885311	15889412	TESI_024700-RA
5	2945	47786175.5	7	47785550	47786801	TESI_009454-RA
5	673	55714260.5	7	55712818	55715703	TESI_009806-RA
12	2970	19766699.5	7	19764851	19768548	TESI_021061-RA
17	6824	5175735	7	5173328	5178142	TESI_026350-RA
5	95	55097976.5	7	55093933	55102020	TESI_009776-RA
12	95	19951770	7	19949131	19954409	TESI_021072-RA
5	95	47921988.5	7	47915464	47928513	TESI_009464-RA
13	8930	6291798.5	7	6290845	6292752	TESI_022056-RA
17	1870	17879584	7	17878577	17880591	TESI_026786-RA
7	3565	26784600	7	26778428	26790772	TESI_012797-RA
5	1629	51371276	7	51369928	51372624	TESI_009626-RA
7	1629	38420835	7	38416540	38425130	TESI_013279-RA
5	6847	36083527	7	36075795	36091259	TESI_009068-RA
17	6847	5732924.5	7	5716893	5748956	TESI_026374-RA
7	6846	38653909.5	7	38652332	38655487	TESI_013293-RA
17	1630	21841186.5	7	21838559	21843814	TESI_026978-RA
12	1630	19836248	7	19832337	19840159	TESI_021067-RA
5	1630	54995822	7	54993200	54998444	TESI_009769-RA
12	2941	31617852	7	31614767	31620937	TESI_021664-RA
7	2941	34796980	7	34789434	34804526	TESI_013118-RA
7	7526	29157620	7	29157127	29158113	TESI_012875-RA
17	7526	13509365	7	13508924	13509806	TESI_026620-RA
7	6328	18825046.5	7	18819235	18830858	TESI_012553-RA
17	7534	21395355	7	21394969	21395741	TESI_026950-RA
2	6823	18131119.5	7	18130429	18131810	TESI_002943-RA
7	6823	38626850.5	7	38626605	38627096	TESI_013290-RA
12	6823	25408870.5	7	25408691	25409050	TESI_021363-RA
18	6823	15369666.5	7	15369174	15370159	TESI_028906-RA
17	6329	21417614.5	7	21417291	21417938	TESI_026952-RA
5	1828	56113151.5	7	56108775	56117528	TESI_009835-RA
17	1828	21141092	7	21134744	21147440	TESI_026930-RA
7	6682	38715252.5	7	38711482	38719023	TESI_013297-RA
12	6682	25321638.5	7	25318820	25324457	TESI_021355-RA
7	1831	26851397	7	26849964	26852830	TESI_012798-RA
12	1831	18051256.5	7	18046599	18055914	TESI_020973-RA
5	6833	45659070.5	7	45649081	45669060	TESI_009381-RA
17	3585	20850527	7	20843607	20857447	TESI_026919-RA
12	3585	17835265.5	7	17829071	17841460	TESI_020963-RA
5	3585	56363992.5	7	56358337	56369648	TESI_009850-RA
17	1834	20901278.5	7	20892394	20910163	TESI_026920-RA
12	1837	17601393	7	17599576	17603210	TESI_020950-RA
17	3556	19987658	7	19987227	19988089	TESI_026876-RA
5	3556	56938999.5	7	56938589	56939410	TESI_009881-RA
5	1838	56527269	7	56526829	56527709	TESI_009859-RA
12	1839	17498612	7	17494602	17502622	TESI_020946-RA
7	1839	41332843.5	7	41326095	41339592	TESI_013433-RA
5	1839	56606849.5	7	56603641	56610058	TESI_009865-RA
7	3421	35241318.5	7	35240518	35242119	TESI_013136-RA
17	3421	28005920.5	7	28005455	28006386	TESI_027287-RA
5	3421	50237862.5	7	50234814	50240911	TESI_009567-RA
17	3421	28015710.5	7	28007668	28023753	TESI_027288-RA
5	3421	50232066	7	50230937	50233195	TESI_009566-RA
12	3421	28427282.5	7	28426697	28427868	TESI_021520-RA
17	661	20069508	7	20068164	20070852	TESI_026878-RA
5	661	56878930.5	7	56872479	56885382	TESI_009879-RA
12	661	17275911	7	17270704	17281118	TESI_020935-RA
17	661	20073805.5	7	20073000	20074611	TESI_026879-RA
7	74	41398021.5	7	41392858	41403185	TESI_013436-RA
17	74	8483406.5	7	8481652	8485161	TESI_026452-RA
5	74	56655324.5	7	56651334	56659315	TESI_009869-RA
7	75	41541722	7	41538692	41544752	TESI_013444-RA
18	75	10296192.5	7	10293795	10298590	TESI_028665-RA
9	75	4513987.5	7	4513198	4514777	TESI_016236-RA
3	75	33092326	7	33091356	33093296	TESI_005663-RA
3	75	33073779	7	33072924	33074634	TESI_005662-RA
12	75	17434109	7	17430085	17438133	TESI_020943-RA
5	659	57084152	7	57081528	57086776	TESI_009887-RA
17	659	19760464	7	19754273	19766655	TESI_026861-RA
12	659	16936114.5	7	16933254	16938975	TESI_020921-RA
12	3554	20247602	7	20246872	20248332	TESI_021094-RA
6	3554	21621726	7	21621061	21622391	TESI_010928-RA
12	2998	16821792.5	7	16818361	16825224	TESI_020916-RA
7	2998	40753458.5	7	40748903	40758014	TESI_013413-RA
17	2997	22676104.5	7	22674261	22677948	TESI_027027-RA
5	169	56537531	7	56536765	56538297	TESI_009860-RA
12	169	17567906	7	17567016	17568796	TESI_020948-RA
17	169	20594915.5	7	20594040	20595791	TESI_026909-RA
17	2996	22530826.5	7	22530522	22531131	TESI_027020-RA
5	6685	56084922	7	56079756	56090088	TESI_009834-RA
12	6685	18172185.5	7	18166207	18178164	TESI_020983-RA
7	6685	26734377.5	7	26731908	26736847	TESI_012793-RA
19	2112	16374684	8	16365851	16383517	TESI_027972-RA
7	2112	52464039.5	8	52461246	52466833	TESI_013886-RA
15	7458	21309865	8	21307121	21312609	TESI_025981-RA
4	398	5777159.5	8	5770401	5783918	TESI_006497-RA
19	398	16175538.5	8	16166330	16184747	TESI_027961-RA
15	332	17910271	8	17904511	17916031	TESI_025809-RA
7	332	52520016	8	52519469	52520563	TESI_013888-RA
4	332	5950727.5	8	5944350	5957105	TESI_006510-RA
7	1247	260805	8	258214	263396	TESI_012156-RA
7	1247	10043828.5	8	10041574	10046083	TESI_012376-RA
15	1247	7809793	8	7806122	7813464	TESI_025375-RA
64	4706	155875.5	8	155409	156342	TESI_029760-RA
19	4706	20120652	8	20120195	20121109	TESI_028156-RA
15	4707	17134849.5	8	17132429	17137270	TESI_025770-RA
11	6088	374932	8	374460	375404	TESI_017586-RA
4	6092	6703661	8	6702086	6705236	TESI_006562-RA
184	6092	12406	8	11645	13167	TESI_030115-RA
19	2095	16229693	8	16229470	16229916	TESI_027966-RA
10	300	37713519.5	8	37711437	37715602	TESI_020439-RA
19	300	3628048	8	3617958	3638138	TESI_027524-RA
7	300	8199049	8	8190449	8207649	TESI_012315-RA
19	4719	17498933.5	8	17496034	17501833	TESI_028034-RA
15	301	13576761.5	8	13574155	13579368	TESI_025605-RA
19	301	3690894	8	3684613	3697175	TESI_027526-RA
7	2173	1591058	8	1590652	1591464	TESI_012203-RA
15	2173	7434961	8	7434549	7435373	TESI_025359-RA
19	2173	4688913	8	4688501	4689325	TESI_027589-RA
4	4712	9020030.5	8	9019083	9020978	TESI_006717-RA
7	4712	50789994.5	8	50780249	50799740	TESI_013808-RA
4	333	5915716	8	5915394	5916038	TESI_006507-RA
15	333	17974424.5	8	17974088	17974761	TESI_025812-RA
15	7460	18447176	8	18446131	18448221	TESI_025832-RA
15	4736	17036413	8	17034228	17038598	TESI_025767-RA
4	4736	6561589.5	8	6560321	6562858	TESI_006554-RA
15	8163	7068969	8	7068179	7069759	TESI_025350-RA
7	8163	11378156	8	11377423	11378889	TESI_012397-RA
19	6441	14408300.5	8	14407481	14409120	TESI_027884-RA
19	9124	11368469.5	8	11368007	11368932	TESI_027733-RA
19	6093	15441934.5	8	15438067	15445802	TESI_027944-RA
7	2096	52530257.5	8	52528144	52532371	TESI_013890-RA
19	2096	16210451.5	8	16208847	16212056	TESI_027963-RA
7	2096	52527222	8	52527076	52527368	TESI_013889-RA
19	2096	16212905	8	16212101	16213709	TESI_027964-RA
19	4721	15344244	8	15340788	15347700	TESI_027936-RA
7	4721	50775724	8	50772761	50778687	TESI_013807-RA
7	6094	50802026.5	8	50801694	50802359	TESI_013809-RA
4	6094	6711599.5	8	6711380	6711819	TESI_006564-RA
19	6094	15431858	8	15431540	15432176	TESI_027943-RA
184	6094	30325.5	8	29993	30658	TESI_030117-RA
4	6095	6786319.5	8	6785951	6786688	TESI_006568-RA
19	6097	15207343	8	15205750	15208936	TESI_027933-RA
15	2098	16887355	8	16884252	16890458	TESI_025761-RA
4	2098	6823451	8	6821985	6824917	TESI_006572-RA
15	4722	16896720	8	16891411	16902029	TESI_025762-RA
4	4722	6813329	8	6808913	6817745	TESI_006571-RA
15	2099	16817105	8	16816062	16818148	TESI_025756-RA
4	4724	6926919.5	8	6922109	6931730	TESI_006583-RA
15	2100	16782919	8	16781549	16784289	TESI_025755-RA
4	2100	6894656	8	6893538	6895774	TESI_006580-RA
7	2104	50663211	8	50662259	50664163	TESI_013803-RA
15	2104	16523887	8	16522482	16525292	TESI_025741-RA
7	2104	50656489	8	50655487	50657491	TESI_013802-RA
19	2104	15083531.5	8	15082617	15084446	TESI_027925-RA
15	400	17396124	8	17395647	17396601	TESI_025779-RA
4	400	6400664	8	6398919	6402409	TESI_006546-RA
19	6098	15198622	8	15193216	15204028	TESI_027931-RA
7	6098	50706100	8	50700651	50711549	TESI_013806-RA
7	401	44200570	8	44199353	44201787	TESI_013542-RA
15	401	17335007	8	17328164	17341850	TESI_025778-RA
7	2064	49621439.5	8	49620291	49622588	TESI_013750-RA
19	2066	14834753	8	14832628	14836878	TESI_027911-RA
7	2066	50541458.5	8	50539877	50543040	TESI_013797-RA
19	305	15132378.5	8	15129707	15135050	TESI_027929-RA
4	305	6973391.5	8	6962053	6984730	TESI_006586-RA
15	305	16563089	8	16561054	16565124	TESI_025744-RA
15	6181	15925024.5	8	15923878	15926171	TESI_025705-RA
7	6181	50415357	8	50413900	50416814	TESI_013787-RA
4	6181	7503418.5	8	7502293	7504544	TESI_006620-RA
17	6179	10422103	8	10421230	10422976	TESI_026515-RA
4	402	7041286.5	8	7039317	7043256	TESI_006588-RA
15	402	16474358	8	16472846	16475870	TESI_025737-RA
4	10338	6621060.5	8	6619518	6622603	TESI_006556-RA
15	7471	13259266.5	8	13247199	13271334	TESI_025596-RA
4	4697	7654406	8	7646323	7662489	TESI_006629-RA
19	310	14711785	8	14710469	14713101	TESI_027899-RA
15	310	15737988	8	15736073	15739903	TESI_025695-RA
15	2075	15584231	8	15581520	15586942	TESI_025687-RA
7	405	50035732.5	8	50031928	50039537	TESI_013770-RA
15	405	15466557	8	15461894	15471220	TESI_025679-RA
4	405	7728300.5	8	7721715	7734886	TESI_006635-RA
15	2076	15499669	8	15499304	15500034	TESI_025681-RA
15	9110	15283177	8	15279904	15286450	TESI_025673-RA
15	9108	8186285.5	8	8183502	8189069	TESI_025389-RA
15	407	15410026	8	15406797	15413255	TESI_025678-RA
6	7151	39985465.5	8	39979815	39991116	TESI_011673-RA
19	2074	14636791.5	8	14634415	14639168	TESI_027894-RA
7	2074	50143952.5	8	50141832	50146073	TESI_013774-RA
15	2073	15601047.5	8	15597692	15604403	TESI_025688-RA
19	2073	14655955.5	8	14649096	14662815	TESI_027895-RA
15	2071	15782530	8	15780152	15784908	TESI_025697-RA
7	2071	50263091	8	50258953	50267229	TESI_013780-RA
19	2071	14752502	8	14750750	14754254	TESI_027902-RA
15	309	15911339.5	8	15905820	15916859	TESI_025703-RA
4	309	7512610.5	8	7506512	7518709	TESI_006621-RA
7	2069	50514530.5	8	50513805	50515256	TESI_013794-RA
19	2069	14781831	8	14779062	14784600	TESI_027906-RA
15	2069	16135523.5	8	16132335	16138712	TESI_025716-RA
7	307	50503119.5	8	50497938	50508301	TESI_013793-RA
4	307	7358767	8	7353206	7364328	TESI_006610-RA
15	306	16259343	8	16252940	16265746	TESI_025727-RA
19	306	14858194.5	8	14851149	14865240	TESI_027914-RA
[truncated: 10,737 more rows]
