# Supplementary material for: Buxus and Tetracentron genomes help resolve eudicot genome history
Source: Nat Commun. 2022 Feb 2;13:643. doi: 10.1038/s41467-022-28312-w (PMC8810787; doi:10.1038/s41467-022-28312-w)
Supplement: Supplementary file 13 — Source Data [file 41467_2022_28312_MOESM13_ESM.zip › Source Data/Supplementary_Fig10_ContigGFF_Tetracentron_Ancestor2.txt]

12	2814	27086198.5	0	27084957	27087440	TESI_021441-RA
17	2814	26520510	0	26518968	26522052	TESI_027227-RA
5	2815	51951903	0	51951168	51952638	TESI_009651-RA
17	2815	25069892.5	0	25060194	25079591	TESI_027152-RA
5	8852	52649653.5	0	52648549	52650758	TESI_009687-RA
2	23	56462970.5	0	56460945	56464996	TESI_004188-RA
5	23	38497946.5	0	38490810	38505083	TESI_009138-RA
7	23	37980566	0	37979528	37981604	TESI_013262-RA
5	7838	47639517	0	47636236	47642798	TESI_009446-RA
12	7839	22765404.5	0	22758266	22772543	TESI_021236-RA
5	7839	51713552.5	0	51712194	51714911	TESI_009643-RA
12	7839	37919393.5	0	37918648	37920139	TESI_021920-RA
17	7839	25413735.5	0	25412577	25414894	TESI_027167-RA
12	10634	26782118.5	0	26780135	26784102	TESI_021421-RA
12	10635	23795925	0	23795440	23796410	TESI_021284-RA
5	2818	51691102.5	0	51686581	51695624	TESI_009642-RA
17	2818	25508493	0	25499499	25517487	TESI_027170-RA
12	2819	22466000.5	0	22465147	22466854	TESI_021218-RA
17	1769	25865441.5	0	25864440	25866443	TESI_027187-RA
7	711	38460181.5	0	38458464	38461899	TESI_013281-RA
12	711	33230002.5	0	33223821	33236184	TESI_021752-RA
12	3406	37294741	0	37292476	37297006	TESI_021889-RA
7	3406	39803090.5	0	39801190	39804991	TESI_013351-RA
7	3406	39794435	0	39792377	39796493	TESI_013350-RA
7	10059	39514660.5	0	39513239	39516082	TESI_013332-RA
12	1600	11451290.5	0	11449215	11453366	TESI_020769-RA
7	1600	42651975.5	0	42649075	42654876	TESI_013500-RA
7	1774	24065596.5	0	24065381	24065812	TESI_012722-RA
12	160	32856268.5	0	32851577	32860960	TESI_021732-RA
17	160	25956436.5	0	25954854	25958019	TESI_027192-RA
5	160	51233170.5	0	51231821	51234520	TESI_009615-RA
12	6313	34410096	0	34401251	34418941	TESI_021809-RA
7	6313	32824084.5	0	32813812	32834357	TESI_013026-RA
17	6313	9673106.5	0	9661746	9684467	TESI_026487-RA
12	1648	32250175	0	32246063	32254287	TESI_021691-RA
5	1717	50930415.5	0	50919861	50940970	TESI_009600-RA
7	1717	34521678.5	0	34516612	34526745	TESI_013109-RA
12	3477	31432130.5	0	31428838	31435423	TESI_021654-RA
5	3440	50605864.5	0	50602848	50608881	TESI_009587-RA
17	2867	28662309	0	28653913	28670705	TESI_027314-RA
17	2907	23420449	0	23410505	23430393	TESI_027066-RA
7	2868	34391216.5	0	34389540	34392893	TESI_013100-RA
12	2868	32304479	0	32302079	32306879	TESI_021697-RA
7	3474	41989596	0	41981874	41997318	TESI_013465-RA
1	10627	15207707	0	15198165	15217249	TESI_000756-RA
15	163	19449811.5	0	19448991	19450632	TESI_025890-RA
7	9354	17948176.5	0	17941157	17955196	TESI_012517-RA
12	9354	11284969	0	11284357	11285581	TESI_020767-RA
9	105	34161299	0	34155285	34167313	TESI_017111-RA
14	105	6985151	0	6974236	6996066	TESI_024434-RA
17	2938	28492487.5	0	28491514	28493461	TESI_027308-RA
5	2851	37998027.5	0	37996563	37999492	TESI_009126-RA
17	2851	7055492	0	7054009	7056975	TESI_026410-RA
17	7545	16528521.5	0	16519227	16537816	TESI_026727-RA
5	8631	37326702	0	37323738	37329666	TESI_009104-RA
7	108	34857964.5	0	34848542	34867387	TESI_013122-RA
5	108	50256960	0	50256051	50257869	TESI_009570-RA
12	108	31868594	0	31865916	31871272	TESI_021678-RA
12	108	31835967.5	0	31831253	31840682	TESI_021676-RA
17	108	28554752	0	28540449	28569055	TESI_027311-RA
17	1573	28441860.5	0	28440081	28443640	TESI_027305-RA
5	2	50376452	0	50370430	50382474	TESI_009575-RA
7	2	35090084	0	35089305	35090863	TESI_013131-RA
12	2	28591986	0	28587354	28596618	TESI_021532-RA
7	2	35075990.5	0	35073424	35078557	TESI_013130-RA
17	2	28175536	0	28173773	28177299	TESI_027298-RA
17	2	28148234.5	0	28145537	28150932	TESI_027297-RA
3	1503	5411563.5	0	5407671	5415456	TESI_004516-RA
13	1503	25739708.5	0	25738083	25741334	TESI_022584-RA
8	1503	10327596	0	10326387	10328805	TESI_014512-RA
6	1503	21971082.5	0	21969973	21972192	TESI_010949-RA
8	1504	10416364	0	10412952	10419776	TESI_014519-RA
8	1504	10476366.5	0	10470127	10482606	TESI_014520-RA
7	3	35846935.5	0	35840270	35853601	TESI_013158-RA
17	3	27988207.5	0	27983384	27993031	TESI_027286-RA
5	3	50211544	0	50208607	50214481	TESI_009565-RA
5	675	47878190.5	0	47877780	47878601	TESI_009461-RA
5	675	55028838.5	0	55028431	55029246	TESI_009771-RA
12	3506	23711800	0	23706784	23716816	TESI_021277-RA
17	3505	21822546	0	21821534	21823558	TESI_026976-RA
7	3419	35586809.5	0	35583736	35589883	TESI_013143-RA
17	6841	13314086	0	13310426	13317746	TESI_026611-RA
12	3418	28604041.5	0	28603024	28605059	TESI_021533-RA
12	3417	28611189	0	28607144	28615234	TESI_021534-RA
12	3416	32267995	0	32267839	32268151	TESI_021693-RA
7	3416	34481555.5	0	34476669	34486442	TESI_013106-RA
12	3415	23619257.5	0	23616749	23621766	TESI_021271-RA
5	1569	50563369	0	50561264	50565474	TESI_009583-RA
5	1568	53044160	0	53043092	53045228	TESI_009707-RA
17	1568	23481244.5	0	23480284	23482205	TESI_027068-RA
12	1568	21344960	0	21344004	21345916	TESI_021161-RA
7	1568	42467999.5	0	42467137	42468862	TESI_013492-RA
17	1567	23410164	0	23405348	23414980	TESI_027065-RA
5	1567	53065848.5	0	53061120	53070577	TESI_009708-RA
12	1567	21292746	0	21285749	21299743	TESI_021155-RA
7	1706	29405088.5	0	29403832	29406345	TESI_012886-RA
7	1705	29386077	0	29384462	29387692	TESI_012885-RA
10	1705	33967332	0	33963740	33970924	TESI_020364-RA
12	1705	3178028	0	3176636	3179420	TESI_020541-RA
17	1705	13722506	0	13720737	13724275	TESI_026628-RA
7	1705	30201585	0	30200327	30202843	TESI_012914-RA
19	1705	10510517	0	10509101	10511933	TESI_027712-RA
7	2939	34897713	0	34895697	34899729	TESI_013124-RA
7	695	34846240.5	0	34845885	34846596	TESI_013121-RA
12	695	31824873.5	0	31824203	31825544	TESI_021675-RA
17	695	29144066	0	29143451	29144681	TESI_027336-RA
12	3475	20435928	0	20433677	20438179	TESI_021108-RA
12	3476	31514300	0	31499665	31528935	TESI_021659-RA
5	3478	50904562	0	50896958	50912166	TESI_009598-RA
12	3414	23518124.5	0	23515290	23520959	TESI_021261-RA
12	3414	37752460.5	0	37749100	37755821	TESI_021911-RA
12	31	32898746.5	0	32897308	32900185	TESI_021735-RA
17	31	25889114.5	0	25883480	25894749	TESI_027189-RA
12	1719	32284913.5	0	32281926	32287901	TESI_021694-RA
17	1719	28740874	0	28736249	28745499	TESI_027320-RA
7	1719	34465690	0	34462998	34468382	TESI_013105-RA
7	1719	34446483.5	0	34436473	34456494	TESI_013104-RA
12	2865	22371725	0	22358260	22385190	TESI_021214-RA
12	2864	22291993.5	0	22278662	22305325	TESI_021210-RA
12	3507	28351656	0	28345666	28357646	TESI_021518-RA
17	3507	27970441.5	0	27963002	27977881	TESI_027285-RA
7	159	38313322.5	0	38309301	38317344	TESI_013273-RA
7	159	34107517	0	34103096	34111938	TESI_013088-RA
12	159	32948301.5	0	32942802	32953801	TESI_021739-RA
17	158	25262704	0	25251133	25274275	TESI_027161-RA
5	158	51829493.5	0	51817980	51841007	TESI_009646-RA
7	28	38474546.5	0	38469497	38479596	TESI_013282-RA
5	28	51421798.5	0	51421094	51422503	TESI_009627-RA
17	2951	25810146	0	25797413	25822879	TESI_027184-RA
5	2950	44515375.5	0	44515024	44515727	TESI_009353-RA
14	2949	6936974	0	6936316	6937632	TESI_024432-RA
10	708	3026992.5	0	3026062	3027923	TESI_019299-RA
12	708	23360394.5	0	23357740	23363049	TESI_021249-RA
12	708	37899691.5	0	37898216	37901167	TESI_021918-RA
19	708	1962301	0	1960242	1964360	TESI_027445-RA
5	708	51792218	0	51790411	51794025	TESI_009645-RA
12	6676	21544435.5	0	21543881	21544990	TESI_021172-RA
12	2923	23446503.5	0	23439001	23454006	TESI_021256-RA
12	3543	17483244	0	17478221	17488267	TESI_020945-RA
17	3543	20520672	0	20513181	20528163	TESI_026904-RA
12	7837	21446061	0	21444455	21447667	TESI_021167-RA
7	7837	26473399.5	0	26471782	26475017	TESI_012779-RA
5	7837	52952278	0	52951048	52953508	TESI_009702-RA
5	1714	52004601.5	0	52002869	52006334	TESI_009654-RA
12	8604	4984239.5	0	4983500	4984979	TESI_020615-RA
5	8604	43794924	0	43793352	43796496	TESI_009329-RA
7	8604	23990306.5	0	23989962	23990651	TESI_012718-RA
12	1585	23382914.5	0	23381129	23384700	TESI_021251-RA
17	1584	25218699.5	0	25214295	25223104	TESI_027159-RA
8	12994	23557436	0	23554256	23560616	TESI_015099-RA
5	1582	51881957	0	51871360	51892554	TESI_009649-RA
17	42	24553702	0	24549438	24557966	TESI_027124-RA
1	42	27523073	0	27521645	27524501	TESI_001001-RA
12	42	22146777	0	22142149	22151405	TESI_021203-RA
5	2813	48342245.5	0	48336887	48347604	TESI_009483-RA
12	1610	22328669.5	0	22327423	22329916	TESI_021212-RA
12	1610	22315674.5	0	22314426	22316923	TESI_021211-RA
12	41	24772022.5	0	24765800	24778245	TESI_021323-RA
12	41	24782547.5	0	24781126	24783969	TESI_021324-RA
7	41	39415093	0	39413712	39416474	TESI_013328-RA
5	41	35750320	0	35749346	35751294	TESI_009054-RA
7	41	39433092	0	39424596	39441588	TESI_013329-RA
3	3413	10777568.5	0	10769400	10785737	TESI_004755-RA
17	3413	25041993.5	0	25039246	25044741	TESI_027151-RA
3	3413	10783057.5	0	10780816	10785299	TESI_004756-RA
5	3413	51976649	0	51974156	51979142	TESI_009652-RA
12	704	21966281	0	21964525	21968037	TESI_021191-RA
5	704	52564420	0	52563570	52565270	TESI_009682-RA
5	703	52576937	0	52571509	52582365	TESI_009683-RA
17	703	24033104.5	0	24028592	24037617	TESI_027098-RA
5	2858	52439396	0	52429595	52449197	TESI_009675-RA
17	2858	24447091.5	0	24442412	24451771	TESI_027118-RA
7	2857	31477424	0	31473298	31481550	TESI_012969-RA
12	3461	22121256.5	0	22115273	22127240	TESI_021200-RA
1	3461	27513644.5	0	27508943	27518346	TESI_001000-RA
12	11451	13293703	0	13293399	13294007	TESI_020801-RA
7	3586	41211857	0	41204880	41218834	TESI_013428-RA
7	3586	41185312	0	41180229	41190395	TESI_013427-RA
12	3586	17734161	0	17728660	17739662	TESI_020959-RA
12	3586	17703255	0	17699838	17706672	TESI_020955-RA
6	7503	35107495.5	0	35106987	35108004	TESI_011490-RA
17	7506	23905119	0	23901976	23908262	TESI_027093-RA
12	2984	21590883	0	21587697	21594069	TESI_021176-RA
7	2984	26523343.5	0	26522337	26524350	TESI_012783-RA
12	2983	21580231.5	0	21577494	21582969	TESI_021175-RA
7	2983	26517305	0	26515761	26518849	TESI_012782-RA
2	10460	42415043.5	0	42411781	42418306	TESI_003699-RA
5	2981	52966750.5	0	52966022	52967479	TESI_009704-RA
12	2981	21442390.5	0	21441455	21443326	TESI_021166-RA
12	2980	21430375.5	0	21426811	21433940	TESI_021165-RA
17	2979	9823102	0	9813762	9832442	TESI_026496-RA
7	2979	42477242	0	42474739	42479745	TESI_013493-RA
17	2979	1137332	0	1135801	1138863	TESI_026187-RA
6	2979	18363095.5	0	18361653	18364538	TESI_010769-RA
17	2978	23376564.5	0	23370476	23382653	TESI_027062-RA
17	1566	23262193.5	0	23256821	23267566	TESI_027054-RA
12	3464	21898019	0	21895847	21900191	TESI_021189-RA
5	3464	52597620.5	0	52593576	52601665	TESI_009684-RA
17	3464	23980514.5	0	23978625	23982404	TESI_027096-RA
12	3463	21981220.5	0	21976288	21986153	TESI_021192-RA
5	3575	52915939	0	52914278	52917600	TESI_009699-RA
12	3575	21525030.5	0	21523505	21526556	TESI_021170-RA
7	3576	26494386.5	0	26491175	26497598	TESI_012780-RA
17	3576	1287339	0	1284629	1290049	TESI_026193-RA
12	3576	21477935.5	0	21469028	21486843	TESI_021168-RA
6	3576	18275717	0	18273031	18278403	TESI_010765-RA
3	3576	17623267.5	0	17619593	17626942	TESI_005051-RA
3	7504	10299248	0	10296153	10302343	TESI_004730-RA
17	7507	23965948	0	23959994	23971902	TESI_027095-RA
5	7507	52609153.5	0	52605876	52612431	TESI_009685-RA
12	7507	21886630	0	21881696	21891564	TESI_021188-RA
1	9317	12539718	0	12539421	12540015	TESI_000672-RA
12	7505	21775480	0	21772215	21778745	TESI_021182-RA
5	7505	52680535	0	52676495	52684575	TESI_009689-RA
1	3462	27491059	0	27486503	27495615	TESI_000998-RA
12	3524	22057310	0	22053129	22061491	TESI_021195-RA
1	3524	27458116.5	0	27457432	27458801	TESI_000996-RA
17	3523	24103579	0	24097734	24109424	TESI_027102-RA
12	3523	22088327	0	22084757	22091897	TESI_021198-RA
17	3521	25722379	0	25721359	25723399	TESI_027181-RA
5	10643	50424130.5	0	50404444	50443817	TESI_009576-RA
17	10643	28402681.5	0	28385132	28420231	TESI_027303-RA
7	152	30141986.5	0	30136511	30147462	TESI_012912-RA
12	152	3818179	0	3815014	3821344	TESI_020573-RA
12	3458	22160722.5	0	22155843	22165602	TESI_021204-RA
17	3457	24855441	0	24852864	24858018	TESI_027137-RA
12	3457	22394534.5	0	22388904	22400165	TESI_021215-RA
17	3453	22202753	0	22196411	22209095	TESI_027003-RA
17	3452	22305794.5	0	22300625	22310964	TESI_027008-RA
17	3452	22278669	0	22273117	22284221	TESI_027006-RA
17	3452	8343877.5	0	8342920	8344835	TESI_026450-RA
5	705	52104163	0	52099545	52108781	TESI_009660-RA
2	3411	26574501.5	0	26572510	26576493	TESI_003106-RA
12	3411	22425386	0	22419845	22430927	TESI_021216-RA
3	4970	10413813	0	10409553	10418073	TESI_004738-RA
3	4970	31781187.5	0	31778190	31784185	TESI_005602-RA
2	4968	2457859.5	0	2456642	2459077	TESI_002304-RA
3	4968	18613599	0	18612538	18614660	TESI_005087-RA
1	4968	60079487.5	0	60078399	60080576	TESI_001967-RA
15	1248	10636941	0	10632070	10641812	TESI_025479-RA
3	4971	10460567.5	0	10457340	10463795	TESI_004742-RA
3	4972	10514673	0	10502068	10527278	TESI_004745-RA
1	9139	39476796	0	39476360	39477232	TESI_001309-RA
10	8223	12094451	0	12084770	12104132	TESI_019703-RA
2	9163	30988336	0	30975493	31001179	TESI_003264-RA
3	10608	38749126.5	1	38747896	38750357	TESI_005859-RA
1	5474	41405366	1	41395119	41415613	TESI_001403-RA
1	7327	38524030	1	38520693	38527367	TESI_001259-RA
3	7327	31244474.5	1	31238989	31249960	TESI_005578-RA
11	5582	9947084	1	9942232	9951936	TESI_018201-RA
3	5472	33842260.5	1	33840246	33844275	TESI_005702-RA
11	5472	9970047	1	9968379	9971715	TESI_018202-RA
2	771	12461777	1	12458694	12464860	TESI_002692-RA
3	771	33739492	1	33737948	33741036	TESI_005696-RA
3	771	33764411	1	33759051	33769771	TESI_005698-RA
2	771	12428664.5	1	12426722	12430607	TESI_002691-RA
1	771	41507237	1	41505298	41509176	TESI_001410-RA
1	771	41491430	1	41482575	41500285	TESI_001409-RA
2	771	12480084	1	12475600	12484568	TESI_002693-RA
2	7335	10352108	1	10351370	10352846	TESI_002582-RA
3	4847	33908867	1	33900307	33917427	TESI_005707-RA
1	5468	37086317	1	37080322	37092312	TESI_001174-RA
1	5468	41601681.5	1	41592545	41610818	TESI_001417-RA
1	5467	37109504	1	37107973	37111035	TESI_001178-RA
1	5467	41616333.5	1	41615120	41617547	TESI_001419-RA
4	5466	25560242.5	1	25551873	25568612	TESI_007054-RA
11	1285	10000767	1	9999297	10002237	TESI_018205-RA
3	1285	33808543.5	1	33807100	33809987	TESI_005700-RA
1	1285	41540755.5	1	41539411	41542100	TESI_001412-RA
3	5043	34008699.5	1	34008284	34009115	TESI_005715-RA
3	5043	34000788	1	34000116	34001460	TESI_005714-RA
2	5579	13119649	1	13110527	13128771	TESI_002719-RA
1	5459	37441122	1	37433717	37448527	TESI_001195-RA
3	5459	40701090	1	40693621	40708559	TESI_005909-RA
4	5459	25385813	1	25376530	25395096	TESI_007045-RA
1	5459	42261577	1	42252648	42270506	TESI_001451-RA
1	1291	37461091	1	37453105	37469077	TESI_001196-RA
4	1291	25341690.5	1	25318275	25365106	TESI_007042-RA
1	4858	42379620	1	42378522	42380718	TESI_001454-RA
3	4858	27544996	1	27543285	27546707	TESI_005389-RA
2	4858	12594819	1	12594570	12595068	TESI_002698-RA
2	7216	18150205.5	1	18146910	18153501	TESI_002944-RA
18	7216	15384002.5	1	15381595	15386410	TESI_028907-RA
1	7216	52266998	1	52263169	52270827	TESI_001780-RA
1	5453	42692887.5	1	42678837	42706938	TESI_001472-RA
3	4865	28218861.5	1	28215587	28222136	TESI_005423-RA
1	745	42512703	1	42512530	42512876	TESI_001462-RA
2	745	12663636.5	1	12659312	12667961	TESI_002702-RA
18	4871	4500294	1	4497864	4502724	TESI_028324-RA
3	4871	28051605	1	28039125	28064085	TESI_005415-RA
2	4871	13366087	1	13365276	13366898	TESI_002733-RA
3	3041	26771027.5	1	26756406	26785649	TESI_005355-RA
1	3042	41842704	1	41838803	41846605	TESI_001431-RA
1	3042	44186330	1	44180794	44191866	TESI_001526-RA
3	3008	28461216	1	28454823	28467609	TESI_005434-RA
18	3008	14001218	1	14000183	14002253	TESI_028849-RA
3	2783	27450985	1	27449167	27452803	TESI_005384-RA
18	2783	14395262.5	1	14391818	14398707	TESI_028868-RA
18	2781	14260109.5	1	14251769	14268450	TESI_028860-RA
2	756	10021249	1	10017479	10025019	TESI_002561-RA
1	756	40870075.5	1	40853275	40886876	TESI_001382-RA
3	756	32781171.5	1	32779663	32782680	TESI_005650-RA
2	2779	12045294	1	12044240	12046348	TESI_002671-RA
18	10589	8188059	1	8183271	8192847	TESI_028535-RA
18	5055	14197831.5	1	14196203	14199460	TESI_028856-RA
3	5055	39448154	1	39446459	39449849	TESI_005879-RA
1	1299	43825787	1	43825188	43826386	TESI_001513-RA
18	1299	14143512	1	14142834	14144190	TESI_028853-RA
2	1299	13540163	1	13539509	13540817	TESI_002741-RA
18	4808	10650716	1	10649872	10651560	TESI_028689-RA
1	4809	45485061.5	1	45483994	45486129	TESI_001596-RA
18	4809	10670622.5	1	10668131	10673114	TESI_028690-RA
3	4809	25276791	1	25272430	25281152	TESI_005285-RA
18	4809	10674208	1	10674009	10674407	TESI_028691-RA
1	4809	42082744	1	42081072	42084416	TESI_001441-RA
13	2720	30564590.5	1	30561681	30567500	TESI_022771-RA
18	2720	7340886	1	7338486	7343286	TESI_028466-RA
18	2721	10781153	1	10780067	10782239	TESI_028697-RA
3	2721	26848877.5	1	26846362	26851393	TESI_005358-RA
1	2721	41875788.5	1	41874660	41876917	TESI_001432-RA
3	2722	26882738	1	26880873	26884603	TESI_005361-RA
18	2722	10808937.5	1	10807873	10810002	TESI_028699-RA
18	2723	10814792	1	10814353	10815231	TESI_028700-RA
3	725	26730686.5	1	26727412	26733961	TESI_005353-RA
1	725	41985991.5	1	41984289	41987694	TESI_001436-RA
18	725	13909688	1	13908304	13911072	TESI_028844-RA
18	725	10718452.5	1	10717369	10719536	TESI_028695-RA
3	725	27682961	1	27680508	27685414	TESI_005395-RA
18	4815	12922424.5	1	12919782	12925067	TESI_028804-RA
1	727	44349708	1	44341306	44358110	TESI_001536-RA
18	727	12903457	1	12901745	12905169	TESI_028802-RA
2	5061	14204512.5	1	14198880	14210145	TESI_002771-RA
1	5061	44455128.5	1	44451028	44459229	TESI_001538-RA
2	1335	14749169.5	1	14747450	14750889	TESI_002801-RA
1	1335	44981784	1	44980196	44983372	TESI_001566-RA
1	5603	53117167	1	53110039	53124295	TESI_001816-RA
1	5603	52666405	1	52658190	52674620	TESI_001796-RA
1	764	8435904	1	8434792	8437016	TESI_000512-RA
4	764	39158267	1	39157934	39158600	TESI_007387-RA
1	764	38016154	1	38012966	38019342	TESI_001223-RA
3	764	19816058	1	19796096	19836020	TESI_005111-RA
18	730	13061391	1	13060401	13062381	TESI_028808-RA
2	730	14947934	1	14946089	14949779	TESI_002810-RA
3	730	26003513	1	26002535	26004491	TESI_005328-RA
7	2084	51829403	1	51828665	51830141	TESI_013862-RA
19	6115	18525068.5	1	18522815	18527322	TESI_028086-RA
19	4793	13724666	1	13722959	13726373	TESI_027857-RA
15	6454	19101525.5	1	19095152	19107899	TESI_025872-RA
7	2162	51457314	1	51456763	51457865	TESI_013843-RA
19	2162	18139543	1	18138429	18140657	TESI_028069-RA
7	2163	51442742.5	1	51440432	51445053	TESI_013841-RA
4	2164	8546095.5	1	8545571	8546620	TESI_006687-RA
15	2141	9944575	1	9943181	9945969	TESI_025451-RA
15	358	10806328.5	1	10802519	10810138	TESI_025486-RA
15	358	10824962.5	1	10823677	10826248	TESI_025487-RA
4	358	8192089	1	8188617	8195561	TESI_006667-RA
19	358	18714765	1	18711653	18717877	TESI_028095-RA
19	358	18727511.5	1	18724529	18730494	TESI_028096-RA
19	278	18413615	1	18405551	18421679	TESI_028080-RA
19	278	18965415	1	18963083	18967747	TESI_028104-RA
7	278	51636371	1	51627972	51644770	TESI_013848-RA
3	278	25260778	1	25259742	25261814	TESI_005284-RA
4	278	8085263	1	8079790	8090736	TESI_006659-RA
4	278	8454127	1	8453633	8454621	TESI_006681-RA
15	278	15071621	1	15065858	15077384	TESI_025665-RA
15	278	11155783.5	1	11145802	11165765	TESI_025502-RA
2	278	15598595.5	1	15589280	15607911	TESI_002841-RA
4	278	8440705	1	8431800	8449610	TESI_006680-RA
7	278	51877379.5	1	51873861	51880898	TESI_013864-RA
18	278	12770807	1	12770307	12771307	TESI_028796-RA
4	380	8676431.5	1	8672748	8680115	TESI_006699-RA
19	380	17863715.5	1	17859707	17867724	TESI_028052-RA
18	380	12964446.5	1	12961625	12967268	TESI_028805-RA
15	380	11491388	1	11488961	11493815	TESI_025517-RA
15	380	11482083	1	11479202	11484964	TESI_025516-RA
3	380	25930050	1	25928723	25931377	TESI_005324-RA
7	380	51184505.5	1	51180876	51188135	TESI_013830-RA
7	2231	686275	1	676319	696231	TESI_012179-RA
15	2231	7553774.5	1	7549573	7557976	TESI_025364-RA
10	2233	1307464	1	1307295	1307633	TESI_019214-RA
4	2233	10476269.5	1	10475611	10476928	TESI_006744-RA
19	2233	3158682.5	1	3158233	3159132	TESI_027498-RA
10	2233	313141.5	1	312573	313710	TESI_019161-RA
19	2234	17319399	1	17318737	17320061	TESI_028020-RA
10	2234	332979.5	1	332231	333728	TESI_019163-RA
10	282	166739.5	1	164311	169168	TESI_019149-RA
19	282	17423269	1	17420088	17426450	TESI_028029-RA
4	282	8880604.5	1	8875732	8885477	TESI_006712-RA
15	282	14915202.5	1	14912925	14917480	TESI_025656-RA
4	1232	8860301.5	1	8857038	8863565	TESI_006710-RA
19	1232	17447130	1	17442091	17452169	TESI_028031-RA
7	8151	43914359.5	1	43911537	43917182	TESI_013526-RA
19	384	17224166.5	1	17216428	17231905	TESI_028016-RA
10	384	396610.5	1	396122	397099	TESI_019168-RA
19	384	17268732.5	1	17268231	17269234	TESI_028017-RA
7	6187	44126539	1	44110361	44142717	TESI_013539-RA
15	2265	12046013.5	1	12042002	12050025	TESI_025544-RA
19	7622	12925246.5	1	12923096	12927397	TESI_027815-RA
19	385	17127988	1	17127665	17128311	TESI_028010-RA
15	385	11745305	1	11744097	11746513	TESI_025530-RA
10	385	420170.5	1	414319	426022	TESI_019170-RA
15	9661	2519518.5	1	2519145	2519892	TESI_025220-RA
10	6737	2459978	1	2459188	2460768	TESI_019268-RA
8	3266	4062347.5	1	4061935	4062760	TESI_014173-RA
4	4285	42973555.5	1	42971301	42975810	TESI_007508-RA
18	942	9834612.5	1	9832131	9837094	TESI_028637-RA
10	942	3005436	1	3002772	3008100	TESI_019297-RA
10	942	2585611.5	1	2579967	2591256	TESI_019279-RA
22	942	347316	1	347069	347563	TESI_029341-RA
11	942	17202584	1	17200072	17205096	TESI_018509-RA
8	942	972744.5	1	972167	973322	TESI_013966-RA
19	942	1739296.5	1	1736462	1742131	TESI_027434-RA
8	942	950633.5	1	934806	966461	TESI_013965-RA
3	942	16062145.5	1	16060443	16063848	TESI_004981-RA
8	942	35238487	1	35232578	35244396	TESI_015579-RA
13	942	19251332.5	1	19249993	19252672	TESI_022320-RA
6	942	20104426	1	20103680	20105172	TESI_010859-RA
22	942	333047.5	1	331799	334296	TESI_029340-RA
19	942	1931368	1	1926983	1935753	TESI_027443-RA
5	942	14709193	1	14702965	14715421	TESI_008610-RA
13	4358	31706484	1	31698614	31714354	TESI_022809-RA
8	3105	726241	1	723198	729284	TESI_013950-RA
19	6711	1592515	1	1590541	1594489	TESI_027427-RA
10	3104	12923613	1	12922799	12924427	TESI_019753-RA
8	3104	322049.5	1	321431	322668	TESI_013932-RA
8	7773	46154472.5	1	46150027	46158918	TESI_015921-RA
19	7773	995298	1	990935	999661	TESI_027394-RA
10	7773	12997591.5	1	12997041	12998142	TESI_019756-RA
4	3185	44218255	1	44213961	44222549	TESI_007569-RA
8	3185	36824019	1	36815269	36832769	TESI_015641-RA
1	3185	2942471	1	2936765	2948177	TESI_000178-RA
19	882	1516395	1	1515645	1517145	TESI_027423-RA
10	882	2318383	1	2317674	2319092	TESI_019259-RA
8	882	677468	1	676776	678160	TESI_013946-RA
10	799	2534774.5	1	2534514	2535035	TESI_019275-RA
8	799	747550.5	1	738019	757082	TESI_013951-RA
17	11462	11844808	1	11832894	11856722	TESI_026563-RA
19	798	1557661	1	1556670	1558652	TESI_027425-RA
1	3265	7495572.5	1	7492472	7498673	TESI_000451-RA
18	6709	4752415.5	1	4751360	4753471	TESI_028345-RA
1	6709	12397523.5	1	12396203	12398844	TESI_000666-RA
4	6709	36502251	1	36501456	36503046	TESI_007281-RA
8	879	478536.5	1	471401	485672	TESI_013939-RA
19	879	1339218	1	1338139	1340297	TESI_027414-RA
10	879	2029956	1	2014454	2045458	TESI_019247-RA
6	879	28866854.5	1	28865704	28868005	TESI_011232-RA
10	795	1954750.5	1	1953366	1956135	TESI_019244-RA
10	795	1929750	1	1929434	1930066	TESI_019242-RA
19	795	1160937	1	1156212	1165662	TESI_027403-RA
19	795	1226076.5	1	1223458	1228695	TESI_027406-RA
19	3102	693623	1	693433	693813	TESI_027375-RA
19	792	837041.5	1	834666	839417	TESI_027384-RA
1	874	9094863.5	1	9091207	9098520	TESI_000543-RA
8	874	17684272	1	17674219	17694325	TESI_014817-RA
4	874	39574822	1	39571221	39578423	TESI_007404-RA
19	3101	686247.5	1	685646	686849	TESI_027373-RA
18	6708	4843540.5	1	4842728	4844353	TESI_028349-RA
15	791	13037064.5	1	13033973	13040156	TESI_025585-RA
17	11410	1047545	1	1044381	1050709	TESI_026180-RA
4	4724	6926919.5	2	6922109	6931730	TESI_006583-RA
4	4712	9020030.5	2	9019083	9020978	TESI_006717-RA
7	4712	50789994.5	2	50780249	50799740	TESI_013808-RA
15	301	13576761.5	2	13574155	13579368	TESI_025605-RA
19	301	3690894	2	3684613	3697175	TESI_027526-RA
19	4719	17498933.5	2	17496034	17501833	TESI_028034-RA
4	4710	6676793.5	2	6672467	6681120	TESI_006560-RA
4	4709	6652919	2	6652336	6653502	TESI_006558-RA
15	4709	16961071.5	2	16960058	16962085	TESI_025765-RA
7	4709	50818087.5	2	50817530	50818645	TESI_013810-RA
15	4707	17134849.5	2	17132429	17137270	TESI_025770-RA
7	4705	48757826.5	2	48755938	48759715	TESI_013707-RA
19	4705	19881497	2	19880428	19882566	TESI_028144-RA
15	8131	19010986.5	2	19010046	19011927	TESI_025866-RA
2	9564	54846985.5	2	54846619	54847352	TESI_004118-RA
19	398	16175538.5	2	16166330	16184747	TESI_027961-RA
4	398	5777159.5	2	5770401	5783918	TESI_006497-RA
15	7458	21309865	2	21307121	21312609	TESI_025981-RA
7	2112	52464039.5	2	52461246	52466833	TESI_013886-RA
19	2112	16374684	2	16365851	16383517	TESI_027972-RA
64	2284	142898.5	2	137248	148549	TESI_029758-RA
15	2284	18992694	2	18987707	18997681	TESI_025864-RA
19	2183	3478835.5	2	3478641	3479030	TESI_027515-RA
15	2183	13190601	2	13190078	13191124	TESI_025594-RA
4	2183	10022487.5	2	10022085	10022890	TESI_006737-RA
7	2183	7911563.5	2	7910374	7912753	TESI_012300-RA
4	2185	6437071	2	6432099	6442043	TESI_006548-RA
15	2185	17240575	2	17234658	17246492	TESI_025776-RA
19	2186	16043672.5	2	16038782	16048563	TESI_027957-RA
7	2172	1431769	2	1429893	1433645	TESI_012197-RA
4	2172	36021010.5	2	36019388	36022633	TESI_007268-RA
19	2172	4899442.5	2	4897007	4901878	TESI_027596-RA
18	2172	4877467	2	4875136	4879798	TESI_028351-RA
19	6441	14408300.5	2	14407481	14409120	TESI_027884-RA
7	300	8199049	2	8190449	8207649	TESI_012315-RA
19	300	3628048	2	3617958	3638138	TESI_027524-RA
10	300	37713519.5	2	37711437	37715602	TESI_020439-RA
19	2096	16210451.5	2	16208847	16212056	TESI_027963-RA
19	2096	16212905	2	16212101	16213709	TESI_027964-RA
7	2096	52530257.5	2	52528144	52532371	TESI_013890-RA
7	2096	52527222	2	52527076	52527368	TESI_013889-RA
7	2173	1591058	2	1590652	1591464	TESI_012203-RA
15	2173	7434961	2	7434549	7435373	TESI_025359-RA
19	2173	4688913	2	4688501	4689325	TESI_027589-RA
19	2097	15401237.5	2	15393946	15408529	TESI_027941-RA
184	2097	48641	2	33054	64228	TESI_030118-RA
15	2098	16887355	2	16884252	16890458	TESI_025761-RA
4	2098	6823451	2	6821985	6824917	TESI_006572-RA
15	2099	16817105	2	16816062	16818148	TESI_025756-RA
4	2100	6894656	2	6893538	6895774	TESI_006580-RA
15	2100	16782919	2	16781549	16784289	TESI_025755-RA
15	2101	16621819	2	16616939	16626699	TESI_025748-RA
7	2105	50648632.5	2	50648181	50649084	TESI_013801-RA
19	2105	15070141.5	2	15069984	15070299	TESI_027924-RA
15	401	17335007	2	17328164	17341850	TESI_025778-RA
7	401	44200570	2	44199353	44201787	TESI_013542-RA
7	2064	49621439.5	2	49620291	49622588	TESI_013750-RA
19	2066	14834753	2	14832628	14836878	TESI_027911-RA
7	2066	50541458.5	2	50539877	50543040	TESI_013797-RA
4	2067	4795605	2	4795090	4796120	TESI_006445-RA
15	2067	16245728.5	2	16244750	16246707	TESI_025726-RA
4	2067	7206892.5	2	7205406	7208379	TESI_006601-RA
19	2068	14810454.5	2	14808903	14812006	TESI_027908-RA
7	2068	50524891.5	2	50522868	50526915	TESI_013795-RA
7	8719	12606538.5	2	12605322	12607755	TESI_012419-RA
15	422	19560169.5	2	19560065	19560274	TESI_025899-RA
19	422	13668673	2	13668292	13669054	TESI_027852-RA
7	2069	50514530.5	2	50513805	50515256	TESI_013794-RA
19	2069	14781831	2	14779062	14784600	TESI_027906-RA
15	2069	16135523.5	2	16132335	16138712	TESI_025716-RA
4	6178	5246341	2	5241812	5250870	TESI_006465-RA
15	6178	19567886	2	19566418	19569354	TESI_025900-RA
7	4695	50252308.5	2	50250190	50254427	TESI_013779-RA
19	4695	14742732	2	14740690	14744774	TESI_027901-RA
15	4695	15768478.5	2	15766405	15770552	TESI_025696-RA
19	4696	14717951	2	14714701	14721201	TESI_027900-RA
7	311	50220887	2	50215287	50226487	TESI_013778-RA
19	311	14701527	2	14698139	14704915	TESI_027898-RA
15	2075	15584231	2	15581520	15586942	TESI_025687-RA
15	405	15466557	2	15461894	15471220	TESI_025679-RA
7	405	50035732.5	2	50031928	50039537	TESI_013770-RA
4	405	7728300.5	2	7721715	7734886	TESI_006635-RA
4	7472	9993766	2	9977020	10010512	TESI_006734-RA
7	9135	628494.5	2	626622	630367	TESI_012176-RA
15	9110	15283177	2	15279904	15286450	TESI_025673-RA
6	7151	39985465.5	2	39979815	39991116	TESI_011673-RA
15	9108	8186285.5	2	8183502	8189069	TESI_025389-RA
2	7150	50935494	2	50925491	50945497	TESI_003956-RA
6	7150	40134108	2	40130152	40138064	TESI_011681-RA
6	9131	38965371	2	38965111	38965631	TESI_011634-RA
19	354	4844046.5	2	4839392	4848701	TESI_027595-RA
7	354	1509910.5	2	1503765	1516056	TESI_012199-RA
15	354	7344939.5	2	7330449	7359430	TESI_025356-RA
7	2078	49937888.5	2	49936600	49939177	TESI_013765-RA
19	2078	14526662.5	2	14523645	14529680	TESI_027890-RA
4	4744	8335945.5	2	8330766	8341125	TESI_006674-RA
19	4744	18548705.5	2	18543754	18553657	TESI_028087-RA
9	4744	31962757.5	2	31950627	31974888	TESI_017082-RA
15	355	15103920	2	15094886	15112954	TESI_025666-RA
19	355	18927278	2	18922858	18931698	TESI_028102-RA
7	355	52011216.5	2	52001954	52020479	TESI_013868-RA
4	4743	8327172.5	2	8325908	8328437	TESI_006673-RA
19	356	18986583	2	18982260	18990906	TESI_028105-RA
7	356	51961112	2	51955745	51966479	TESI_013866-RA
7	89	40084312.5	2	40083894	40084731	TESI_013373-RA
17	88	18676806.5	2	18676363	18677250	TESI_026809-RA
17	132	22186284.5	2	22185369	22187200	TESI_027002-RA
5	132	55525622.5	2	55524638	55526607	TESI_009792-RA
17	132	22174524	2	22173678	22175370	TESI_027001-RA
5	3552	55370056.5	2	55359375	55380738	TESI_009784-RA
12	3552	20269510	2	20262660	20276360	TESI_021095-RA
17	3551	22118286.5	2	22113619	22122954	TESI_026997-RA
12	3550	18239715.5	2	18232901	18246530	TESI_020986-RA
12	131	24585773.5	2	24584515	24587032	TESI_021312-RA
7	131	39670905	2	39667481	39674329	TESI_013346-RA
7	131	39651608.5	2	39649750	39653467	TESI_013345-RA
12	131	24565356	2	24564663	24566049	TESI_021311-RA
5	131	44066580	2	44064093	44069067	TESI_009341-RA
12	131	24550943.5	2	24549533	24552354	TESI_021310-RA
7	1863	39984907.5	2	39982123	39987692	TESI_013364-RA
17	1862	18411411.5	2	18410721	18412102	TESI_026799-RA
15	1861	5830180	2	5827736	5832624	TESI_025291-RA
12	1861	15111061	2	15110304	15111818	TESI_020842-RA
17	1861	18450033.5	2	18448919	18451148	TESI_026800-RA
12	6281	29189821.5	2	29189158	29190485	TESI_021559-RA
2	6281	57281492	2	57280796	57282188	TESI_004223-RA
5	6281	39947703	2	39947032	39948374	TESI_009186-RA
7	6281	30971360.5	2	30970754	30971967	TESI_012945-RA
1	11366	954843	2	954563	955123	TESI_000058-RA
17	1555	16913913	2	16908037	16919789	TESI_026745-RA
17	1556	22581593	2	22578371	22584815	TESI_027023-RA
12	1556	20527533	2	20526384	20528682	TESI_021112-RA
12	1556	20490653	2	20486549	20494757	TESI_021110-RA
7	1557	42064419.5	2	42061757	42067082	TESI_013471-RA
5	1559	55659196	2	55652568	55665824	TESI_009801-RA
17	1559	22647873	2	22642446	22653300	TESI_027026-RA
12	1559	20617858	2	20615737	20619979	TESI_021118-RA
17	172	19222639.5	2	19209182	19236097	TESI_026837-RA
12	172	16253581	2	16249550	16257612	TESI_020898-RA
5	2872	55596903.5	2	55595860	55597947	TESI_009797-RA
17	3466	23434903.5	2	23431654	23438153	TESI_027067-RA
12	3466	21303068	2	21302631	21303505	TESI_021157-RA
7	3466	42418537.5	2	42406967	42430108	TESI_013490-RA
12	3466	21308345	2	21304205	21312485	TESI_021158-RA
7	3466	42422212	2	42413684	42430740	TESI_013491-RA
9	720	4372380	2	4371640	4373120	TESI_016228-RA
18	720	10449488.5	2	10448568	10450409	TESI_028677-RA
5	720	55571406	2	55569909	55572903	TESI_009795-RA
12	720	20428044.5	2	20424213	20431876	TESI_021107-RA
12	720	18806795.5	2	18804418	18809173	TESI_021020-RA
17	720	22414799.5	2	22413104	22416495	TESI_027014-RA
3	720	32849414	2	32848415	32850413	TESI_005653-RA
17	3592	23657778.5	2	23651071	23664486	TESI_027080-RA
17	3591	23795050.5	2	23788474	23801627	TESI_027088-RA
5	3591	52749809	2	52745140	52754478	TESI_009691-RA
12	6807	32774000	2	32772530	32775470	TESI_021726-RA
12	7858	16008768	2	16006745	16010791	TESI_020886-RA
12	184	20761201	2	20759701	20762701	TESI_021127-RA
5	184	53827377	2	53824868	53829886	TESI_009745-RA
17	184	22900487	2	22893614	22907360	TESI_027040-RA
17	184	22942240	2	22938812	22945668	TESI_027042-RA
12	185	21134899.5	2	21132577	21137222	TESI_021147-RA
7	185	42309477.5	2	42307414	42311541	TESI_013483-RA
14	185	15894976.5	2	15891426	15898527	TESI_024701-RA
14	185	15969951.5	2	15967860	15972043	TESI_024706-RA
7	185	42267401	2	42255991	42278811	TESI_013480-RA
5	185	53570964	2	53568701	53573227	TESI_009735-RA
12	185	20926515	2	20924292	20928738	TESI_021139-RA
17	185	826210	2	823198	829222	TESI_026165-RA
5	185	53297937.5	2	53282925	53312950	TESI_009720-RA
12	185	21083712	2	21077814	21089610	TESI_021145-RA
14	185	16008468	2	15999706	16017230	TESI_024707-RA
7	185	42241950.5	2	42239175	42244726	TESI_013479-RA
7	1799	42397918	2	42392562	42403274	TESI_013489-RA
5	1799	53133273.5	2	53129088	53137459	TESI_009713-RA
12	1565	21153967.5	2	21143585	21164350	TESI_021148-RA
7	1565	42355868	2	42350423	42361313	TESI_013486-RA
7	2905	26615053	2	26610560	26619546	TESI_012786-RA
17	2900	21070026.5	2	21064796	21075257	TESI_026927-RA
5	2900	56238459	2	56226402	56250516	TESI_009842-RA
12	2900	18032658.5	2	18028101	18037216	TESI_020972-RA
7	2900	26860244	2	26856135	26864353	TESI_012799-RA
1	7835	2260414	2	2259876	2260952	TESI_000133-RA
17	3533	23616452	2	23607575	23625329	TESI_027077-RA
5	3533	52863770.5	2	52863134	52864407	TESI_009694-RA
5	3533	52882602.5	2	52876036	52889169	TESI_009695-RA
5	3573	55424043	2	55423089	55424997	TESI_009789-RA
12	2982	21558337	2	21557466	21559208	TESI_021173-RA
5	2903	52961481.5	2	52957249	52965714	TESI_009703-RA
17	2903	23552385	2	23550011	23554759	TESI_027072-RA
12	2985	21619540	2	21596414	21642666	TESI_021177-RA
12	3015	20859878.5	2	20858558	20861199	TESI_021133-RA
17	3016	23022724	2	23019300	23026148	TESI_027045-RA
5	3016	53636649	2	53636118	53637180	TESI_009738-RA
5	3016	53655127	2	53654977	53655277	TESI_009739-RA
17	3017	23832172	2	23828356	23835988	TESI_027089-RA
5	3017	52695683	2	52694135	52697231	TESI_009690-RA
1	3018	27446020	2	27440660	27451380	TESI_000994-RA
12	3018	21789724	2	21785030	21794418	TESI_021183-RA
1	5226	50094598.5	3	50093387	50095810	TESI_001721-RA
8	5226	7746529	3	7745575	7747483	TESI_014362-RA
9	520	42951996.5	3	42946767	42957226	TESI_017552-RA
11	520	6153264.5	3	6150130	6156399	TESI_017973-RA
14	5227	31067165.5	3	31062650	31071681	TESI_025077-RA
9	2515	43166797	3	43162016	43171578	TESI_017563-RA
5	2515	3069895	3	3065953	3073837	TESI_008048-RA
5	522	3093038	3	3092629	3093447	TESI_008050-RA
9	522	43252435	3	43249894	43254976	TESI_017568-RA
43	2560	60653.5	3	56983	64324	TESI_029531-RA
7	2560	44615049	3	44610734	44619364	TESI_013559-RA
43	2561	128606	3	116459	140753	TESI_029534-RA
5	2564	10487921	3	10484918	10490924	TESI_008406-RA
11	2564	5197171	3	5194117	5200225	TESI_017896-RA
9	2564	39405485.5	3	39399704	39411267	TESI_017363-RA
5	2564	10535310	3	10533878	10536742	TESI_008409-RA
14	2564	10364491.5	3	10362119	10366864	TESI_024576-RA
9	2565	39364890.5	3	39358063	39371718	TESI_017361-RA
5	5871	10594651.5	3	10578341	10610962	TESI_008412-RA
11	536	5366807.5	3	5364861	5368754	TESI_017909-RA
9	536	39721430	3	39721195	39721665	TESI_017385-RA
11	536	5428343	3	5426817	5429869	TESI_017915-RA
11	536	6015906.5	3	6014288	6017525	TESI_017964-RA
14	536	9960656.5	3	9960417	9960896	TESI_024551-RA
5	536	3412434.5	3	3410163	3414706	TESI_008075-RA
14	536	10104878	3	10098997	10110759	TESI_024559-RA
5	2678	28941073	3	28938914	28943232	TESI_008937-RA
14	605	10298881	3	10296979	10300783	TESI_024570-RA
9	605	39562985.5	3	39561520	39564451	TESI_017373-RA
11	605	5247601.5	3	5244878	5250325	TESI_017900-RA
5	605	9418120.5	3	9416394	9419847	TESI_008381-RA
11	6045	7936779.5	3	7929511	7944048	TESI_018084-RA
9	6045	41073151	3	41071392	41074910	TESI_017459-RA
5	6046	13396623.5	3	13391749	13401498	TESI_008561-RA
11	6046	15139370	3	15136445	15142295	TESI_018422-RA
9	6046	13210829.5	3	13202505	13219154	TESI_016489-RA
6	2662	33148301	3	33141414	33155188	TESI_011400-RA
11	2662	1659051.5	3	1656706	1661397	TESI_017657-RA
6	2663	33230657	3	33230153	33231161	TESI_011402-RA
5	610	11576018.5	3	11575831	11576206	TESI_008465-RA
11	610	15846499	3	15844709	15848289	TESI_018440-RA
9	610	38502125	3	38479466	38524784	TESI_017308-RA
10	610	5859390	3	5852276	5866504	TESI_019451-RA
25	2531	448959.5	3	439987	457932	TESI_029444-RA
1	9984	56001651	3	55996181	56007121	TESI_001882-RA
14	9984	13142174	3	13138693	13145655	TESI_024632-RA
9	2666	38871826	3	38871589	38872063	TESI_017332-RA
14	2666	9767626.5	3	9764826	9770427	TESI_024540-RA
11	6047	4601001	3	4597065	4604937	TESI_017860-RA
14	6047	9474154	3	9469446	9478862	TESI_024528-RA
11	5899	4096614.5	3	4095214	4098015	TESI_017826-RA
4	1341	45234036.5	3	45232999	45235074	TESI_007596-RA
11	5900	4035399.5	3	4032999	4037800	TESI_017819-RA
5	5901	11095548.5	3	11086107	11104990	TESI_008440-RA
9	5901	18287596.5	3	18284618	18290575	TESI_016675-RA
9	6032	18115613.5	3	18115235	18115992	TESI_016665-RA
5	5902	11251909.5	3	11223575	11280244	TESI_008450-RA
11	5390	4042651.5	3	4040631	4044672	TESI_017820-RA
11	5214	3829587.5	3	3829123	3830052	TESI_017805-RA
5	5214	11146454	3	11146006	11146902	TESI_008443-RA
9	5215	18074331.5	3	18068962	18079701	TESI_016661-RA
5	608	11287185.5	3	11281684	11292687	TESI_008451-RA
9	608	18111239	3	18108800	18113678	TESI_016664-RA
11	608	3789949	3	3786718	3793180	TESI_017802-RA
9	5965	25626420.5	3	25623690	25629151	TESI_016962-RA
4	1342	45101227.5	3	45098749	45103706	TESI_007589-RA
2	1342	25464103.5	3	25458943	25469264	TESI_003069-RA
9	7380	23304548	3	23302141	23306955	TESI_016879-RA
11	7380	35494391.5	3	35491886	35496897	TESI_018936-RA
11	5925	16181229.5	3	16176368	16186091	TESI_018455-RA
11	5926	16391871	3	16390279	16393463	TESI_018463-RA
11	5300	15263647	3	15255050	15272244	TESI_018425-RA
14	5300	2365632.5	3	2356808	2374457	TESI_024230-RA
9	5302	38168556	3	38167512	38169600	TESI_017296-RA
5	5302	12592971.5	3	12591935	12594008	TESI_008528-RA
5	5303	12617489.5	3	12599947	12635032	TESI_008529-RA
10	5303	5686995	3	5672517	5701473	TESI_019441-RA
9	1345	38288711.5	3	38285375	38292048	TESI_017302-RA
10	1345	5787895.5	3	5787561	5788230	TESI_019445-RA
14	1345	8654065.5	3	8653702	8654429	TESI_024479-RA
5	1347	12765903.5	3	12762292	12769515	TESI_008531-RA
10	1347	5606111	3	5603047	5609175	TESI_019435-RA
1	8431	36365733	3	36364170	36367296	TESI_001170-RA
9	8431	8972858	3	8970578	8975138	TESI_016336-RA
1	10576	56534924	3	56533196	56536652	TESI_001895-RA
9	477	37906019.5	3	37905451	37906588	TESI_017286-RA
11	477	3118539	3	3114846	3122232	TESI_017754-RA
14	477	12221194	3	12217496	12224892	TESI_024612-RA
9	2654	38016593	3	38015335	38017851	TESI_017288-RA
11	479	3047442	3	3042713	3052171	TESI_017747-RA
9	479	37758835.5	3	37757231	37760440	TESI_017274-RA
5	479	12998063	3	12993431	13002695	TESI_008546-RA
11	2543	3076082	3	3067258	3084906	TESI_017750-RA
9	2543	37793538.5	3	37791970	37795107	TESI_017276-RA
11	2490	1942370.5	3	1940149	1944592	TESI_017673-RA
5	2491	12149011	3	12146449	12151573	TESI_008501-RA
9	2491	36641167.5	3	36637743	36644592	TESI_017213-RA
9	2492	37084143	3	37083879	37084407	TESI_017242-RA
5	2492	12327031	3	12326779	12327283	TESI_008515-RA
9	593	37325930.5	3	37325679	37326182	TESI_017255-RA
9	593	37313722.5	3	37312725	37314720	TESI_017254-RA
5	593	12414653	3	12414019	12415287	TESI_008518-RA
11	593	2714113	3	2712147	2716079	TESI_017724-RA
11	593	2696732.5	3	2696403	2697062	TESI_017723-RA
5	593	12425268	3	12423922	12426614	TESI_008519-RA
11	2493	2443838	3	2443673	2444003	TESI_017703-RA
5	2485	13418768	3	13417717	13419819	TESI_008562-RA
11	2486	14793472.5	3	14791546	14795399	TESI_018410-RA
11	2489	1954836	3	1954617	1955055	TESI_017674-RA
11	2475	10601612	3	10600665	10602559	TESI_018240-RA
5	2475	3472326.5	3	3470522	3474131	TESI_008081-RA
9	2476	40062888.5	3	40061347	40064430	TESI_017404-RA
5	2476	3482394.5	3	3480536	3484253	TESI_008083-RA
6	5371	33176700	3	33174945	33178455	TESI_011401-RA
11	5371	1644379.5	3	1642881	1645878	TESI_017655-RA
5	486	11993073	3	11990446	11995700	TESI_008485-RA
11	486	1404513	3	1404188	1404838	TESI_017642-RA
11	486	1424817	3	1417959	1431675	TESI_017643-RA
1	486	55763510	3	55763341	55763679	TESI_001876-RA
9	486	36344166	3	36336944	36351388	TESI_017199-RA
6	486	33394240.5	3	33389735	33398746	TESI_011406-RA
6	486	15928013	3	15926301	15929725	TESI_010670-RA
11	2604	13813288	3	13812867	13813709	TESI_018368-RA
11	2604	7602040.5	3	7601789	7602292	TESI_018064-RA
11	2608	1358934	3	1355109	1362759	TESI_017639-RA
3	2608	38296855	3	38292721	38300989	TESI_005853-RA
9	2500	10807953	3	10807730	10808176	TESI_016414-RA
9	2480	36413023.5	3	36408226	36417821	TESI_017201-RA
11	2480	1520980.5	3	1518771	1523190	TESI_017647-RA
11	2478	1624469	3	1622178	1626760	TESI_017652-RA
9	2477	36573067	3	36566933	36579201	TESI_017209-RA
5	2477	12105339.5	3	12103269	12107410	TESI_008498-RA
11	9252	38639429.5	3	38638572	38640287	TESI_019045-RA
9	2488	36776064.5	3	36774809	36777320	TESI_017225-RA
11	2487	2035711.5	3	2035136	2036287	TESI_017681-RA
6	2487	32878943.5	3	32873073	32884814	TESI_011384-RA
14	482	12436211.5	3	12433774	12438649	TESI_024620-RA
5	482	12432518	3	12427824	12437212	TESI_008520-RA
9	482	37302986.5	3	37296530	37309443	TESI_017252-RA
11	482	2725677.5	3	2715885	2735470	TESI_017725-RA
11	5807	2161611.5	3	2161181	2162042	TESI_017685-RA
9	5805	37061247.5	3	37058776	37063719	TESI_017241-RA
9	594	37168798	3	37157590	37180006	TESI_017246-RA
14	5803	29537741.5	3	29536155	29539328	TESI_025039-RA
9	5803	9857181.5	3	9855477	9858886	TESI_016375-RA
11	5803	20696969	3	20696131	20697807	TESI_018620-RA
11	1350	2884273	3	2881008	2887538	TESI_017739-RA
5	1350	13042569	3	13039667	13045471	TESI_008549-RA
9	1349	38008053.5	3	38001557	38014550	TESI_017287-RA
11	1349	3199940	3	3195485	3204395	TESI_017759-RA
14	1349	12134290.5	3	12130056	12138525	TESI_024607-RA
9	6027	37578703.5	3	37574610	37582797	TESI_017262-RA
9	5909	37204011	3	37201829	37206193	TESI_017248-RA
11	6026	3239224.5	3	3238418	3240031	TESI_017763-RA
9	591	39610255	3	39610084	39610426	TESI_017377-RA
9	2655	37813397	3	37811609	37815185	TESI_017278-RA
11	2655	3094422.5	3	3092720	3096125	TESI_017752-RA
9	2653	361699	3	357391	366007	TESI_016093-RA
14	2540	8846112	3	8845392	8846832	TESI_024489-RA
11	2540	3611919.5	3	3611157	3612682	TESI_017789-RA
11	6567	3287578.5	3	3285279	3289878	TESI_017768-RA
14	6565	8575615.5	3	8569894	8581337	TESI_024472-RA
5	6565	12826137.5	3	12820753	12831522	TESI_008536-RA
9	6563	38536685.5	3	38535403	38537968	TESI_017309-RA
8	249	24826685.5	3	24825764	24827607	TESI_015167-RA
13	249	28423145	3	28421196	28425094	TESI_022698-RA
3	249	15122034	3	15120269	15123799	TESI_004931-RA
6	249	19924745	3	19924580	19924910	TESI_010847-RA
13	232	19729367.5	3	19728184	19730551	TESI_022339-RA
3	232	9578774.5	3	9577782	9579767	TESI_004690-RA
8	232	32538063	3	32536944	32539182	TESI_015495-RA
3	6515	16699700	3	16698710	16700690	TESI_005016-RA
8	6515	23438193.5	3	23436835	23439552	TESI_015094-RA
13	6515	24144596.5	3	24142677	24146516	TESI_022517-RA
13	8730	15717566.5	3	15705641	15729492	TESI_022218-RA
6	8730	16434150	3	16433989	16434311	TESI_010684-RA
12	6289	15149177.5	4	15142975	15155380	TESI_020844-RA
15	6289	3800734.5	4	3799047	3802422	TESI_025250-RA
1	6289	56815628.5	4	56814518	56816739	TESI_001910-RA
7	6289	14845925.5	4	14842756	14849095	TESI_012446-RA
17	1868	18202572	4	18198811	18206333	TESI_026791-RA
87	1868	163050.5	4	159268	166833	TESI_029695-RA
12	6288	15342269	4	15340659	15343879	TESI_020852-RA
7	1865	40008604.5	4	40004561	40012648	TESI_013366-RA
7	1864	39998812.5	4	39997883	39999742	TESI_013365-RA
17	87	18911778	4	18907998	18915558	TESI_026821-RA
7	87	40178294.5	4	40176915	40179674	TESI_013379-RA
12	8822	20420824	4	20419102	20422546	TESI_021106-RA
17	8823	24000411	4	23983199	24017623	TESI_027097-RA
12	8823	21950517.5	4	21942193	21958842	TESI_021190-RA
5	84	22219892.5	4	22219497	22220288	TESI_008804-RA
7	84	40487429.5	4	40485594	40489265	TESI_013398-RA
17	84	19438569.5	4	19437784	19439355	TESI_026848-RA
9	9459	24935215.5	4	24931269	24939162	TESI_016941-RA
12	3037	15253974	4	15250465	15257483	TESI_020849-RA
17	3037	18870612.5	4	18867169	18874056	TESI_026820-RA
17	6652	18789143	4	18788865	18789421	TESI_026815-RA
1	83	41137992.5	4	41136950	41139035	TESI_001391-RA
17	83	19425314	4	19423892	19426736	TESI_026846-RA
5	83	57239250	4	57234031	57244469	TESI_009899-RA
3	3026	29285169.5	4	29284548	29285791	TESI_005478-RA
12	81	16076323	4	16072111	16080535	TESI_020891-RA
18	3048	12368797	4	12365236	12372358	TESI_028780-RA
2	3048	16423594	4	16423336	16423852	TESI_002874-RA
3	2769	33478482.5	4	33477340	33479625	TESI_005684-RA
18	2769	9950869	4	9949087	9952651	TESI_028647-RA
2	2769	6746972.5	4	6744490	6749455	TESI_002353-RA
2	2769	11785092	4	11781222	11788962	TESI_002657-RA
3	2768	16139881.5	4	16138220	16141543	TESI_004985-RA
18	2768	9932594.5	4	9930801	9934388	TESI_028644-RA
5	2768	22101196	4	22100055	22102337	TESI_008798-RA
2	2768	12014202	4	12012545	12015859	TESI_002668-RA
3	2768	16126857.5	4	16121163	16132552	TESI_004984-RA
2	2768	12019668.5	4	12017945	12021392	TESI_002669-RA
17	2768	19656255	4	19655840	19656670	TESI_026856-RA
1	2768	41101431.5	4	41097893	41104970	TESI_001390-RA
18	2768	9944252.5	4	9941932	9946573	TESI_028646-RA
2	2767	7989941	4	7984905	7994977	TESI_002430-RA
3	7742	27804645.5	4	27795614	27813677	TESI_005403-RA
7	2999	41629553.5	4	41625539	41633568	TESI_013449-RA
12	2999	17183526.5	4	17183073	17183980	TESI_020930-RA
17	2999	19969033.5	4	19965380	19972687	TESI_026874-RA
7	8824	40146101.5	4	40139335	40152868	TESI_013376-RA
12	8824	15283209	4	15281599	15284819	TESI_020850-RA
12	8824	15222495.5	4	15222166	15222825	TESI_020848-RA
17	661	20073805.5	4	20073000	20074611	TESI_026879-RA
17	661	20069508	4	20068164	20070852	TESI_026878-RA
12	661	17275911	4	17270704	17281118	TESI_020935-RA
5	661	56878930.5	4	56872479	56885382	TESI_009879-RA
12	2882	28900940	4	28900469	28901411	TESI_021542-RA
12	9778	20228768	4	20228116	20229420	TESI_021093-RA
17	8613	4861572	4	4860641	4862503	TESI_026339-RA
9	8613	16991756	4	16991422	16992090	TESI_016633-RA
13	6637	28878504	4	28877096	28879912	TESI_022721-RA
6	6637	19393648.5	4	19392485	19394812	TESI_010824-RA
3	6637	14463892	4	14462541	14465243	TESI_004898-RA
7	6637	29889340	4	29887414	29891266	TESI_012905-RA
6	7521	30943769.5	4	30942625	30944914	TESI_011316-RA
8	7521	10606721	4	10603748	10609694	TESI_014529-RA
6	7521	30940361.5	4	30938105	30942618	TESI_011315-RA
12	1837	17601393	4	17599576	17603210	TESI_020950-RA
17	1834	20901278.5	4	20892394	20910163	TESI_026920-RA
5	3585	56363992.5	4	56358337	56369648	TESI_009850-RA
17	3585	20850527	4	20843607	20857447	TESI_026919-RA
12	3585	17835265.5	4	17829071	17841460	TESI_020963-RA
5	6833	45659070.5	4	45649081	45669060	TESI_009381-RA
17	3583	23363669	4	23361436	23365902	TESI_027061-RA
5	3583	53090870	4	53088686	53093054	TESI_009709-RA
12	666	15821709	4	15821320	15822098	TESI_020878-RA
7	666	41411968	4	41409540	41414396	TESI_013437-RA
5	666	56677263	4	56672365	56682161	TESI_009871-RA
17	666	20453531.5	4	20450676	20456387	TESI_026899-RA
12	6682	25321638.5	4	25318820	25324457	TESI_021355-RA
7	6682	38715252.5	4	38711482	38719023	TESI_013297-RA
12	1830	18064369	4	18060430	18068308	TESI_020974-RA
5	1828	56113151.5	4	56108775	56117528	TESI_009835-RA
17	1828	21141092	4	21134744	21147440	TESI_026930-RA
17	6329	21417614.5	4	21417291	21417938	TESI_026952-RA
17	7534	21395355	4	21394969	21395741	TESI_026950-RA
12	7549	18429627.5	4	18428926	18430329	TESI_020993-RA
5	7548	47666795	4	47665884	47667706	TESI_009449-RA
12	7548	19495325.5	4	19493679	19496972	TESI_021046-RA
5	7532	52389007.5	4	52384437	52393578	TESI_009669-RA
17	7532	24484408	4	24472084	24496732	TESI_027120-RA
17	1823	19133782	4	19130323	19137241	TESI_026828-RA
17	1823	19045569	4	19042715	19048423	TESI_026826-RA
7	7526	29157620	4	29157127	29158113	TESI_012875-RA
17	7526	13509365	4	13508924	13509806	TESI_026620-RA
5	99	55706312.5	4	55702744	55709881	TESI_009805-RA
17	99	21597392.5	4	21593562	21601223	TESI_026960-RA
12	99	19559353.5	4	19547675	19571032	TESI_021049-RA
12	6283	20476425	4	20471597	20481253	TESI_021109-RA
5	1630	54995822	4	54993200	54998444	TESI_009769-RA
17	1630	21841186.5	4	21838559	21843814	TESI_026978-RA
12	1630	19836248	4	19832337	19840159	TESI_021067-RA
7	7546	40028808	4	40026771	40030845	TESI_013368-RA
12	7546	20345800	4	20343935	20347665	TESI_021102-RA
17	1870	17879584	4	17878577	17880591	TESI_026786-RA
13	8930	6291798.5	4	6290845	6292752	TESI_022056-RA
5	95	47921988.5	4	47915464	47928513	TESI_009464-RA
12	95	19951770	4	19949131	19954409	TESI_021072-RA
5	95	55097976.5	4	55093933	55102020	TESI_009776-RA
17	6824	5175735	4	5173328	5178142	TESI_026350-RA
17	1809	22714769	4	22704377	22725161	TESI_027029-RA
17	94	21954506	4	21952416	21956596	TESI_026982-RA
5	94	55148795.5	4	55141906	55155685	TESI_009777-RA
12	94	19968746.5	4	19966413	19971080	TESI_021073-RA
1	8818	40344127	4	40342341	40345913	TESI_001351-RA
6	90	21616890	4	21614138	21619642	TESI_010927-RA
17	90	22068931.5	4	22064216	22073647	TESI_026990-RA
12	2966	27059582	4	27053040	27066124	TESI_021439-RA
17	2973	21793608.5	4	21787289	21799928	TESI_026973-RA
5	2973	54683087	4	54678717	54687457	TESI_009759-RA
1	10685	2768377	4	2762733	2774021	TESI_000165-RA
5	2974	54938845	4	54937456	54940234	TESI_009767-RA
12	2974	19809176	4	19806742	19811610	TESI_021064-RA
5	2974	47858823.5	4	47850397	47867250	TESI_009459-RA
12	2975	20093400	4	20088651	20098149	TESI_021084-RA
6	2975	21590694.5	4	21586980	21594409	TESI_010925-RA
2	2992	10827996	4	10825529	10830463	TESI_002612-RA
11	2992	40309467.5	4	40304863	40314072	TESI_019113-RA
17	8819	21726398	4	21723682	21729114	TESI_026967-RA
12	8819	19666437.5	4	19663413	19669462	TESI_021054-RA
6	8820	21539358	4	21535110	21543606	TESI_010921-RA
12	8820	20052070	4	20049458	20054682	TESI_021080-RA
5	2994	55433101	4	55429681	55436521	TESI_009790-RA
17	2994	22154507	4	22154104	22154910	TESI_026999-RA
5	2871	55593552.5	4	55593240	55593865	TESI_009796-RA
7	2871	42003706	4	42003379	42004033	TESI_013468-RA
17	2871	9573533.5	4	9573156	9573911	TESI_026480-RA
5	2871	46095020	4	46094553	46095487	TESI_009401-RA
12	3569	20568005.5	4	20564751	20571260	TESI_021114-RA
12	3567	19679824	4	19673398	19686250	TESI_021055-RA
5	3567	47765907	4	47761638	47770176	TESI_009453-RA
12	3468	20776523	4	20775151	20777895	TESI_021128-RA
17	3468	22964774	4	22953152	22976396	TESI_027043-RA
5	3468	53766688	4	53765716	53767660	TESI_009744-RA
17	3566	21476006.5	4	21471197	21480816	TESI_026954-RA
3	182	33162963	4	33160609	33165317	TESI_005667-RA
18	182	10235665	4	10231629	10239701	TESI_028660-RA
12	182	18628868	4	18627391	18630345	TESI_021009-RA
3	182	16087007	4	16079225	16094789	TESI_004982-RA
12	182	20800550	4	20793343	20807757	TESI_021129-RA
17	182	22808891.5	4	22803075	22814708	TESI_027033-RA
5	182	55836543.5	4	55836102	55836985	TESI_009814-RA
5	182	56742918.5	4	56742098	56743739	TESI_009874-RA
17	182	20234595.5	4	20233501	20235690	TESI_026889-RA
17	182	22819832.5	4	22816903	22822762	TESI_027034-RA
12	182	20706312.5	4	20703080	20709545	TESI_021122-RA
18	182	9874884	4	9872106	9877662	TESI_028639-RA
7	3014	26934795	4	26934030	26935560	TESI_012803-RA
9	1271	1152162	4	1152002	1152322	TESI_016130-RA
2	5082	27032171.5	4	27029503	27034840	TESI_003126-RA
1	5082	52770699.5	4	52768059	52773340	TESI_001801-RA
1	5083	52789710.5	4	52785587	52793834	TESI_001802-RA
2	5083	26988979.5	4	26984211	26993748	TESI_003124-RA
1	5084	53010850.5	4	53005117	53016584	TESI_001810-RA
2	5084	27447675.5	4	27438499	27456852	TESI_003148-RA
3	10168	26310536.5	4	26308803	26312270	TESI_005340-RA
11	2544	2982645.5	5	2975871	2989420	TESI_017743-RA
9	2545	37334031.5	5	37333073	37334990	TESI_017256-RA
14	2546	4694416.5	5	4676405	4712428	TESI_024333-RA
11	2547	12998408.5	5	12995575	13001242	TESI_018344-RA
14	2549	4864896.5	5	4862769	4867024	TESI_024342-RA
11	2549	13117557	5	13111605	13123509	TESI_018350-RA
11	2550	13129613.5	5	13128695	13130532	TESI_018351-RA
5	2550	4987666	5	4986492	4988840	TESI_008159-RA
11	2551	13139806	5	13134195	13145417	TESI_018352-RA
1	5726	358733.5	5	358554	358913	TESI_000016-RA
11	2548	13039117.5	5	13038569	13039666	TESI_018347-RA
11	2548	13067249.5	5	13066571	13067928	TESI_018348-RA
5	2548	4967743.5	5	4963535	4971952	TESI_008158-RA
9	2548	15135548.5	5	15132003	15139094	TESI_016563-RA
9	5729	15087137	5	15083580	15090694	TESI_016560-RA
14	1395	4235759.5	5	4230215	4241304	TESI_024303-RA
11	1395	12623902	5	12621053	12626751	TESI_018329-RA
11	5197	18695157.5	5	18694392	18695923	TESI_018565-RA
1	5224	50159833.5	5	50159632	50160035	TESI_001727-RA
8	5224	7931555	5	7931213	7931897	TESI_014376-RA
8	5223	8086513.5	5	8083196	8089831	TESI_014384-RA
14	578	4639616.5	5	4638720	4640513	TESI_024330-RA
5	578	5429991.5	5	5428975	5431008	TESI_008179-RA
9	578	15480642	5	15479450	15481834	TESI_016578-RA
11	5221	12377007	5	12370480	12383534	TESI_018318-RA
14	5220	4325088.5	5	4324801	4325376	TESI_024309-RA
5	5218	4731872	5	4729111	4734633	TESI_008148-RA
11	5218	11889003	5	11886658	11891348	TESI_018294-RA
11	1444	8562596.5	5	8561979	8563214	TESI_018119-RA
3	1444	10290958	5	10290726	10291190	TESI_004729-RA
10	5217	5898137.5	5	5894448	5901827	TESI_019453-RA
5	5217	11555412	5	11548804	11562020	TESI_008463-RA
10	5217	6016837.5	5	6013390	6020285	TESI_019462-RA
11	1443	8641995.5	5	8641063	8642928	TESI_018123-RA
25	560	157232	5	152569	161895	TESI_029430-RA
3	630	13311132.5	5	13309617	13312648	TESI_004854-RA
5	630	4317001	5	4315031	4318971	TESI_008126-RA
22	9272	657167	5	653461	660873	TESI_029356-RA
22	9271	250520	5	249700	251340	TESI_029335-RA
11	9271	17018623	5	17016828	17020418	TESI_018497-RA
11	5744	11969803.5	5	11967036	11972571	TESI_018297-RA
25	5743	376417.5	5	374462	378373	TESI_029440-RA
3	557	13359053	5	13356730	13361376	TESI_004857-RA
14	557	4133766	5	4129283	4138249	TESI_024300-RA
5	557	4427393.5	5	4425125	4429662	TESI_008132-RA
25	5742	430261	5	429339	431183	TESI_029443-RA
25	5740	658254.5	5	654881	661628	TESI_029450-RA
11	1446	12153982.5	5	12152793	12155172	TESI_018309-RA
9	6069	10843613.5	5	10837168	10850059	TESI_016417-RA
5	6068	14519558.5	5	14518033	14521084	TESI_008600-RA
9	1393	18390870.5	5	18390018	18391723	TESI_016684-RA
14	1393	9093790.5	5	9089268	9098313	TESI_024502-RA
11	1393	4053849	5	4051930	4055768	TESI_017821-RA
14	8515	767434	5	767126	767742	TESI_024178-RA
1	6051	50129618	5	50129367	50129869	TESI_001724-RA
8	6051	7779863.5	5	7779640	7780087	TESI_014365-RA
1	6050	50076899.5	5	50073654	50080145	TESI_001720-RA
9	6049	18303653.5	5	18302777	18304530	TESI_016678-RA
11	6048	4493286	5	4492220	4494352	TESI_017851-RA
14	5730	4922221	5	4919910	4924532	TESI_024344-RA
14	5730	4889670.5	5	4881501	4897840	TESI_024343-RA
11	556	11241744.5	5	11232054	11251435	TESI_018271-RA
3	556	13225431.5	5	13221345	13229518	TESI_004850-RA
14	556	3821793	5	3815887	3827699	TESI_024290-RA
5	2527	4267466.5	5	4264385	4270548	TESI_008123-RA
25	5118	137595	5	135172	140018	TESI_029429-RA
5	9276	3265694.5	5	3265089	3266300	TESI_008065-RA
9	9276	39596677.5	5	39592291	39601064	TESI_017376-RA
25	1445	318877	5	313855	323899	TESI_029436-RA
5	1445	4709063.5	5	4698662	4719465	TESI_008146-RA
11	1445	11955402.5	5	11950648	11960157	TESI_018296-RA
11	559	11716138.5	5	11705301	11726976	TESI_018287-RA
11	11435	5621341.5	5	5619397	5623286	TESI_017928-RA
11	2528	11598644.5	5	11594727	11602562	TESI_018283-RA
3	2526	13175111.5	5	13173718	13176505	TESI_004848-RA
11	2526	11211583	5	11211041	11212125	TESI_018269-RA
14	2526	3793097	5	3792554	3793640	TESI_024288-RA
4	629	37366331	5	37365286	37367376	TESI_007312-RA
5	629	2773647	5	2772661	2774633	TESI_008029-RA
5	629	9287269	5	9282418	9292120	TESI_008373-RA
11	8783	9642127.5	5	9636137	9648118	TESI_018180-RA
5	1370	8850567.5	5	8850198	8850937	TESI_008350-RA
11	1370	6831205.5	5	6827579	6834832	TESI_018012-RA
14	554	3692364.5	5	3687594	3697135	TESI_024282-RA
11	554	11101182	5	11100142	11102222	TESI_018264-RA
9	6610	19875654	5	19873267	19878041	TESI_016750-RA
9	6584	19110564.5	5	19107331	19113798	TESI_016724-RA
9	548	40053615.5	5	40050212	40057019	TESI_017403-RA
14	548	5794222.5	5	5794061	5794384	TESI_024379-RA
11	548	10522046	5	10519068	10525024	TESI_018239-RA
5	548	3464634	5	3461556	3467712	TESI_008080-RA
16	1480	11672966.5	5	11666013	11679920	TESI_023355-RA
2	1480	46252510.5	5	46237125	46267896	TESI_003834-RA
6	1480	37365984.5	5	37361067	37370902	TESI_011580-RA
11	8304	10977858.5	5	10973004	10982713	TESI_018258-RA
5	8304	9329928.5	5	9328874	9330983	TESI_008375-RA
5	1375	3570195	5	3569719	3570671	TESI_008088-RA
5	1375	3597214	5	3592465	3601963	TESI_008090-RA
14	1375	3425443.5	5	3424961	3425926	TESI_024265-RA
11	1375	10682057.5	5	10672848	10691267	TESI_018244-RA
14	1375	3447163	5	3440546	3453780	TESI_024266-RA
25	8488	627150	5	625082	629218	TESI_029449-RA
11	5893	10296684.5	5	10296450	10296919	TESI_018227-RA
5	625	13486806.5	5	13479938	13493675	TESI_008565-RA
11	625	14826486.5	5	14823841	14829132	TESI_018411-RA
9	625	13468686	5	13466538	13470834	TESI_016499-RA
9	5894	40259300.5	5	40256445	40262156	TESI_017416-RA
11	5894	10268843	5	10268353	10269333	TESI_018225-RA
5	543	8532360	5	8531938	8532782	TESI_008332-RA
11	543	9655260.5	5	9652625	9657896	TESI_018181-RA
14	543	6276175	5	6275664	6276686	TESI_024403-RA
7	543	45431855	5	45426427	45437283	TESI_013592-RA
11	5837	9665479	5	9660785	9670173	TESI_018182-RA
7	5837	45443538	5	45441984	45445092	TESI_013593-RA
5	5837	8553976.5	5	8543919	8564034	TESI_008333-RA
7	5837	45453909.5	5	45448769	45459050	TESI_013594-RA
4	5836	26096558	5	26094901	26098215	TESI_007079-RA
9	5836	35519514	5	35518914	35520114	TESI_017162-RA
7	541	44860113	5	44856138	44864088	TESI_013575-RA
16	2465	15752974	5	15750983	15754965	TESI_023481-RA
16	2465	3167538.5	5	3163879	3171198	TESI_023056-RA
6	2465	51408396.5	5	51404270	51412523	TESI_012036-RA
6	2465	34599666.5	5	34597587	34601746	TESI_011462-RA
9	540	39061971	5	39058341	39065601	TESI_017340-RA
5	540	10828770	5	10826646	10830894	TESI_008424-RA
5	5943	6976879.5	5	6975030	6978729	TESI_008248-RA
8	6507	26659428.5	6	26654925	26663932	TESI_015270-RA
3	6507	13887884.5	6	13879720	13896049	TESI_004872-RA
13	2327	27133357.5	6	27132220	27134495	TESI_022656-RA
16	2327	1667567	6	1666308	1668826	TESI_022984-RA
16	4087	1740582.5	6	1730860	1750305	TESI_022991-RA
1	4087	32343350	6	32339313	32347387	TESI_001065-RA
8	4087	28227599.5	6	28226010	28229189	TESI_015324-RA
8	9869	23206181.5	6	23204699	23207664	TESI_015080-RA
44	9869	57784	6	48691	66877	TESI_029586-RA
8	272	24574690.5	6	24573144	24576237	TESI_015149-RA
3	272	14984004.5	6	14982135	14985874	TESI_004926-RA
8	6505	26026753.5	6	26026025	26027482	TESI_015234-RA
13	6505	24766397	6	24765708	24767086	TESI_022546-RA
6	6506	29582571	6	29581054	29584088	TESI_011248-RA
13	6506	29958138	6	29957838	29958438	TESI_022743-RA
5	8746	31160058.5	6	31153740	31166377	TESI_008981-RA
5	8746	31240211	6	31231838	31248584	TESI_008984-RA
17	8746	481172.5	6	478377	483968	TESI_026152-RA
3	4151	14019239.5	6	14004742	14033737	TESI_004877-RA
8	4151	26784193.5	6	26774387	26794000	TESI_015277-RA
3	7493	27055750.5	6	27038883	27072618	TESI_005372-RA
8	7492	23696690.5	6	23693995	23699386	TESI_015106-RA
6	7492	18866330	6	18863847	18868813	TESI_010792-RA
6	7492	18857024	6	18851681	18862367	TESI_010791-RA
3	7492	16497823.5	6	16497187	16498460	TESI_005005-RA
3	7492	16533791	6	16529279	16538303	TESI_005009-RA
8	6244	27167551	6	27166347	27168755	TESI_015294-RA
13	6244	29002690.5	6	29001788	29003593	TESI_022728-RA
6	6244	28767037	6	28764314	28769760	TESI_011227-RA
8	6242	22750152	6	22747725	22752579	TESI_015047-RA
17	6242	2005429.5	6	2004271	2006588	TESI_026235-RA
3	6526	5637145.5	6	5636618	5637673	TESI_004529-RA
8	6526	26119402	6	26118729	26120075	TESI_015240-RA
8	6503	26084741.5	6	26078719	26090764	TESI_015238-RA
1	464	56907883.5	6	56905145	56910622	TESI_001914-RA
3	464	5449949.5	6	5447417	5452482	TESI_004517-RA
13	464	25807235	6	25804231	25810239	TESI_022589-RA
8	4155	27206836.5	6	27206629	27207044	TESI_015298-RA
13	6527	24962412	6	24960346	24964478	TESI_022552-RA
14	2420	32639657.5	6	32635643	32643672	TESI_025163-RA
8	2421	27082675.5	6	27080971	27084380	TESI_015288-RA
8	2421	27045789.5	6	27045073	27046506	TESI_015287-RA
13	2421	29875024	6	29868318	29881730	TESI_022740-RA
8	4148	25664679.5	6	25659114	25670245	TESI_015218-RA
6	4163	28331889	6	28305244	28358534	TESI_011205-RA
6	7004	27879374.5	6	27879027	27879722	TESI_011187-RA
13	7004	27194429.5	6	27194047	27194812	TESI_022657-RA
8	7004	28248267	6	28247931	28248603	TESI_015326-RA
13	8731	20070791.5	6	20068074	20073509	TESI_022356-RA
3	8731	9344784.5	6	9341508	9348061	TESI_004676-RA
14	271	29669187.5	6	29661254	29677121	TESI_025043-RA
5	271	23398008	6	23392469	23403547	TESI_008830-RA
10	271	31847401.5	6	31790539	31904264	TESI_020333-RA
13	271	28166624	6	28161567	28171681	TESI_022687-RA
8	271	24667701.5	6	24660583	24674820	TESI_015157-RA
9	271	9453788	6	9451884	9455692	TESI_016357-RA
11	271	20612191.5	6	20602933	20621450	TESI_018617-RA
3	271	15030261	6	15025260	15035262	TESI_004927-RA
13	273	26843096.5	6	26840843	26845350	TESI_022645-RA
6	273	28161752	6	28159553	28163951	TESI_011199-RA
10	11399	24542474	6	24541682	24543266	TESI_020223-RA
16	2326	1717970	6	1715367	1720573	TESI_022989-RA
3	2326	13050304	6	13048433	13052175	TESI_004840-RA
6	2324	27869089	6	27868074	27870104	TESI_011186-RA
8	2324	28266162	6	28265919	28266405	TESI_015327-RA
13	2322	33386340	6	33383488	33389192	TESI_022844-RA
6	11425	40887365	6	40884419	40890311	TESI_011705-RA
6	6223	27642066.5	6	27639632	27644501	TESI_011178-RA
3	6223	12750320	6	12748574	12752066	TESI_004827-RA
8	6222	22685114	6	22682962	22687266	TESI_015042-RA
3	6221	17324243.5	6	17323463	17325024	TESI_005043-RA
17	6221	1922616	6	1920146	1925086	TESI_026228-RA
6	6221	17914733	6	17911318	17918148	TESI_010745-RA
8	6221	22700051	6	22697188	22702914	TESI_015043-RA
8	8600	28599895.5	6	28596176	28603615	TESI_015342-RA
1	10527	35683038.5	6	35678992	35687085	TESI_001148-RA
12	10527	37079529.5	6	37075997	37083062	TESI_021880-RA
6	1186	36923580	6	36921710	36925450	TESI_011565-RA
2	1186	45680665.5	6	45673659	45687672	TESI_003810-RA
6	1186	37480688.5	6	37480116	37481261	TESI_011585-RA
10	1186	9665737.5	6	9663465	9668010	TESI_019639-RA
2	1186	46012717	6	46010748	46014686	TESI_003823-RA
2	1186	46300293	6	46299713	46300873	TESI_003837-RA
3	4056	12515481.5	6	12511674	12519289	TESI_004819-RA
3	4054	11638065	6	11635540	11640590	TESI_004788-RA
8	4054	29411011.5	6	29408083	29413940	TESI_015383-RA
13	4175	22301729.5	6	22291892	22311567	TESI_022433-RA
8	11429	8867600.5	6	8866668	8868533	TESI_014428-RA
13	4052	23437924	6	23436884	23438964	TESI_022476-RA
3	4052	11513131.5	6	11512020	11514243	TESI_004783-RA
8	4052	29483917.5	6	29483142	29484693	TESI_015387-RA
3	209	4624979.5	6	4622012	4627947	TESI_004474-RA
8	209	32689555.5	6	32669066	32710045	TESI_015502-RA
4	209	23926240.5	6	23919709	23932772	TESI_006989-RA
8	209	41279230	6	41278676	41279784	TESI_015815-RA
13	7561	28797623	6	28795273	28799973	TESI_022719-RA
3	1978	11659204.5	6	11657074	11661335	TESI_004789-RA
16	4046	9900011	6	9897340	9902682	TESI_023276-RA
9	4046	29270772.5	6	29264766	29276779	TESI_017051-RA
13	7007	28650732	6	28644453	28657011	TESI_022711-RA
7	7007	43733802	6	43731055	43736549	TESI_013518-RA
3	2359	6001621	6	5999845	6003397	TESI_004547-RA
8	2359	30523471	6	30521917	30525025	TESI_015418-RA
3	2359	6010559	6	6009863	6011255	TESI_004548-RA
8	2357	25373395	6	25373084	25373706	TESI_015202-RA
4	2357	46063634	6	46063248	46064020	TESI_007614-RA
6	2357	17122811.5	6	17122454	17123169	TESI_010709-RA
2	2357	52193993	6	52191918	52196068	TESI_004005-RA
8	219	30569623	6	30567521	30571725	TESI_015420-RA
13	219	22196083	6	22188311	22203855	TESI_022428-RA
6	220	25601441.5	6	25600556	25602327	TESI_011112-RA
8	220	30597183	6	30596498	30597868	TESI_015421-RA
6	220	25514993.5	6	25513450	25516537	TESI_011107-RA
8	220	30614325.5	6	30612270	30616381	TESI_015422-RA
3	220	6084868	6	6084450	6085286	TESI_004554-RA
3	2013	5924094	6	5922614	5925574	TESI_004540-RA
8	2013	30091518	6	30071060	30111976	TESI_015415-RA
13	2013	22629419.5	6	22628257	22630582	TESI_022448-RA
13	2013	22585702.5	6	22577705	22593700	TESI_022447-RA
4	1953	24306573	6	24289566	24323580	TESI_007004-RA
6	1958	17032826	6	17031857	17033795	TESI_010704-RA
4	1958	16226465	6	16225498	16227432	TESI_006862-RA
6	1958	5478096.5	6	5477253	5478940	TESI_010133-RA
13	1958	23905334.5	6	23878207	23932462	TESI_022501-RA
4	1958	55494642.5	6	55493937	55495348	TESI_007863-RA
13	1958	23850884.5	6	23823640	23878129	TESI_022498-RA
6	1958	42015275	6	42012407	42018143	TESI_011769-RA
8	1958	25522557.5	6	25521288	25523827	TESI_015210-RA
8	1958	30988132.5	6	30986057	30990208	TESI_015439-RA
3	259	6089095.5	6	6088717	6089474	TESI_004555-RA
8	4167	26764685.5	6	26760083	26769288	TESI_015276-RA
3	438	10084877.5	6	10081249	10088506	TESI_004717-RA
13	438	19102914	6	19096054	19109774	TESI_022312-RA
6	7965	22920414	6	22918863	22921965	TESI_010995-RA
4	7965	23231715.5	6	23228476	23234955	TESI_006973-RA
6	10776	55172858	7	55171798	55173918	TESI_012119-RA
16	4002	11691512	7	11691226	11691798	TESI_023356-RA
2	4002	46295990.5	7	46293690	46298291	TESI_003836-RA
6	3683	37059464.5	7	37056345	37062584	TESI_011568-RA
16	3683	11354287	7	11342695	11365879	TESI_023343-RA
16	3682	26581889.5	7	26581156	26582623	TESI_023913-RA
10	3682	14730293.5	7	14725967	14734620	TESI_019850-RA
6	3876	10383386	7	10379286	10387486	TESI_010427-RA
16	3877	25216930	7	25214801	25219059	TESI_023841-RA
2	4045	46461587.5	7	46460566	46462609	TESI_003844-RA
6	1182	36589626	7	36588759	36590493	TESI_011549-RA
16	1182	10620678	7	10619861	10621495	TESI_023319-RA
16	5672	10705514.5	7	10699357	10711672	TESI_023323-RA
23	1180	179645.5	7	179163	180128	TESI_029160-RA
16	1180	2175134	7	2174644	2175624	TESI_023012-RA
18	7304	14974650	7	14968737	14980563	TESI_028893-RA
2	7304	13827763	7	13823089	13832437	TESI_002753-RA
8	7304	7429883	7	7429477	7430289	TESI_014344-RA
4	7304	35931882	7	35931105	35932659	TESI_007264-RA
3	9233	40750986.5	7	40743597	40758376	TESI_005911-RA
4	9233	25448980	7	25438681	25459279	TESI_007048-RA
7	9613	45375788.5	7	45374116	45377461	TESI_013587-RA
11	9613	9598596	7	9596594	9600598	TESI_018178-RA
5	9613	8331708	7	8330209	8333207	TESI_008322-RA
11	9613	9401273	7	9399571	9402975	TESI_018166-RA
16	8954	11119150	7	11109114	11129186	TESI_023335-RA
16	5663	25386744.5	7	25384762	25388727	TESI_023847-RA
10	5663	16534633	7	16533721	16535545	TESI_019920-RA
6	10780	47678775.5	7	47674963	47682588	TESI_011962-RA
6	5698	35821247	7	35815149	35827345	TESI_011518-RA
10	5696	26398199.5	7	26396025	26400374	TESI_020258-RA
23	5694	852349.5	7	843423	861276	TESI_029200-RA
16	5694	16011014.5	7	15990404	16031625	TESI_023492-RA
16	1165	13293893.5	7	13290621	13297166	TESI_023395-RA
6	10968	55666521	7	55664881	55668161	TESI_012131-RA
6	3837	2209603	7	2208472	2210734	TESI_009987-RA
2	3838	54369055.5	7	54364841	54373270	TESI_004096-RA
6	3838	35455786	7	35455198	35456374	TESI_011505-RA
10	3838	26752262.5	7	26751665	26752860	TESI_020270-RA
10	3838	25507270	7	25506763	25507777	TESI_020242-RA
16	3840	15473493	7	15472114	15474872	TESI_023474-RA
10	3840	25459760	7	25458451	25461069	TESI_020240-RA
2	6880	54433321.5	7	54420407	54446236	TESI_004100-RA
6	6880	35380175.5	7	35374311	35386040	TESI_011503-RA
16	3842	15411299	7	15406501	15416097	TESI_023471-RA
16	967	28953982.5	7	28950616	28957349	TESI_024022-RA
2	1092	38715337	7	38710399	38720275	TESI_003530-RA
16	1092	28996449.5	7	28991311	29001588	TESI_024024-RA
10	1092	16006002.5	7	16002190	16009815	TESI_019899-RA
16	5660	25155164.5	7	25154173	25156156	TESI_023837-RA
10	4507	16670092	7	16667487	16672697	TESI_019925-RA
6	6262	31542075	7	31541097	31543053	TESI_011332-RA
10	6262	21645618.5	7	21643968	21647269	TESI_020116-RA
16	6262	17343250.5	7	17342263	17344238	TESI_023539-RA
16	4467	18291989	7	18291919	18292059	TESI_023579-RA
16	10959	5123818	7	5122226	5125410	TESI_023124-RA
6	3875	10129511	7	10125462	10133560	TESI_010411-RA
6	3874	5171848.5	7	5167412	5176285	TESI_010125-RA
6	3874	7887781.5	7	7879505	7896058	TESI_010302-RA
6	3874	4759006.5	7	4755859	4762154	TESI_010095-RA
4	3874	16322978.5	7	16317714	16328243	TESI_006866-RA
2	3874	35585838	7	35573682	35597994	TESI_003371-RA
6	3874	42203722	7	42199808	42207636	TESI_011778-RA
2	8957	56049557	7	56046116	56052998	TESI_004168-RA
16	8956	13581202	7	13579660	13582744	TESI_023408-RA
6	8956	36109083	7	36107337	36110829	TESI_011530-RA
10	8946	13253165	7	13243571	13262759	TESI_019772-RA
6	3789	11038530.5	7	11033561	11043500	TESI_010461-RA
6	985	10911183.5	7	10909832	10912535	TESI_010453-RA
10	985	18023908.5	7	18022440	18025377	TESI_019983-RA
6	4487	11005741.5	7	11001448	11010035	TESI_010459-RA
2	4487	40245382	7	40240565	40250199	TESI_003601-RA
21	4486	315225.5	7	314056	316395	TESI_029231-RA
2	4389	40283181.5	7	40273582	40292781	TESI_003605-RA
21	4485	332872.5	7	332517	333228	TESI_029232-RA
4	4485	55463453	7	55462218	55464688	TESI_007861-RA
2	5644	40478413.5	7	40469577	40487250	TESI_003613-RA
6	5643	9813814	7	9795399	9832229	TESI_010396-RA
2	5643	39028615	7	39017418	39039812	TESI_003548-RA
6	4466	10888314.5	7	10886891	10889738	TESI_010452-RA
2	4466	40330575.5	7	40328163	40332988	TESI_003608-RA
2	5639	41244600	7	41241505	41247695	TESI_003651-RA
10	1131	18987189.5	7	18986421	18987958	TESI_020012-RA
17	1131	24350392.5	7	24347346	24353439	TESI_027113-RA
16	1131	19425587.5	7	19425164	19426011	TESI_023628-RA
17	5544	24335216	7	24331604	24338828	TESI_027112-RA
16	5544	19439026	7	19438323	19439729	TESI_023629-RA
16	5542	19838550	7	19829466	19847634	TESI_023656-RA
2	3759	55834928	7	55831999	55837857	TESI_004157-RA
10	1085	36695908	7	36678966	36712850	TESI_020412-RA
6	1085	15001803	7	14989511	15014095	TESI_010633-RA
6	1085	14711498.5	7	14702990	14720007	TESI_010618-RA
2	1085	38418971.5	7	38409591	38428352	TESI_003516-RA
16	1085	29574765.5	7	29562353	29587178	TESI_024060-RA
6	1085	14985489	7	14982764	14988214	TESI_010632-RA
16	1085	27626871.5	7	27625395	27628348	TESI_023956-RA
6	1085	43232489	7	43221576	43243402	TESI_011835-RA
2	1085	56137745	7	56133335	56142155	TESI_004176-RA
3	1085	42800313	7	42789443	42811183	TESI_005950-RA
17	6852	28092643	7	28088585	28096701	TESI_027295-RA
6	7174	14103315	7	14099094	14107536	TESI_010597-RA
2	1086	56156254	7	56153528	56158980	TESI_004177-RA
6	1086	15018998.5	7	15014386	15023611	TESI_010634-RA
18	1087	8942380	7	8940706	8944054	TESI_028580-RA
16	1087	27552938.5	7	27551471	27554406	TESI_023951-RA
10	4409	16046810	7	16039508	16054112	TESI_019900-RA
6	4409	15394931	7	15389555	15400307	TESI_010654-RA
10	1208	14458489	7	14454738	14462240	TESI_019839-RA
6	4548	11864510	7	11861575	11867445	TESI_010501-RA
10	3765	1704717	7	1701651	1707783	TESI_019229-RA
2	3765	56240345	7	56238610	56242080	TESI_004181-RA
6	3765	15216712.5	7	15215975	15217450	TESI_010644-RA
16	3765	27873599	7	27870467	27876731	TESI_023966-RA
16	3732	27778734.5	7	27775092	27782377	TESI_023963-RA
1	965	10199237	7	10197972	10200502	TESI_000598-RA
8	965	18439704.5	7	18437824	18441585	TESI_014843-RA
4	965	35262842	7	35261812	35263872	TESI_007243-RA
16	3766	27751188	7	27749816	27752560	TESI_023962-RA
2	1090	38806455	7	38805169	38807741	TESI_003534-RA
6	1090	15328936	7	15321693	15336179	TESI_010650-RA
10	4608	14861211.5	7	14851020	14871403	TESI_019857-RA
10	4657	14404538	7	14402722	14406354	TESI_019836-RA
2	1091	38778415	7	38778309	38778521	TESI_003533-RA
10	1091	16689239.5	7	16680280	16698199	TESI_019926-RA
10	1091	16057787.5	7	16056385	16059190	TESI_019901-RA
16	1091	24821244	7	24819848	24822640	TESI_023829-RA
10	1091	1575984	7	1570263	1581705	TESI_019223-RA
16	1091	28872876.5	7	28867455	28878298	TESI_024017-RA
16	1091	28939576	7	28938667	28940485	TESI_024020-RA
6	1091	15383741.5	7	15379328	15388155	TESI_010653-RA
16	3768	29031434	7	29030816	29032052	TESI_024026-RA
16	3768	28979612.5	7	28969561	28989664	TESI_024023-RA
21	9087	548693.5	7	546836	550551	TESI_029243-RA
6	8087	42878270	7	42877608	42878932	TESI_011823-RA
10	8087	7306246	7	7305944	7306548	TESI_019555-RA
2	970	55389751	7	55388930	55390572	TESI_004131-RA
16	970	19472036	7	19460448	19483624	TESI_023631-RA
10	970	19053085	7	19051581	19054589	TESI_020013-RA
10	970	15934946	7	15928958	15940934	TESI_019896-RA
2	970	39552389.5	7	39546350	39558429	TESI_003571-RA
6	970	13974211	7	13971205	13977217	TESI_010592-RA
6	970	371147.5	7	370465	371830	TESI_009927-RA
17	970	24316484.5	7	24316019	24316950	TESI_027111-RA
2	970	38650975	7	38649320	38652630	TESI_003527-RA
2	970	39581994.5	7	39580082	39583907	TESI_003573-RA
1	970	70281400.5	7	70280557	70282244	TESI_002175-RA
16	970	29168465	7	29166571	29170359	TESI_024039-RA
16	4530	17382963	7	17373948	17391978	TESI_023541-RA
6	7128	11942176	7	11941483	11942869	TESI_010505-RA
2	7128	37035909	7	37035160	37036658	TESI_003444-RA
16	8950	26036269.5	7	26022043	26050496	TESI_023882-RA
10	11515	6251897	7	6250628	6253166	TESI_019476-RA
19	10808	19984065	8	19983803	19984327	TESI_028146-RA
15	10808	19140828	8	19140566	19141090	TESI_025874-RA
4	3308	46533187	8	46527768	46538606	TESI_007641-RA
8	3307	17290066.5	8	17288407	17291726	TESI_014803-RA
4	3307	39072532.5	8	39069163	39075902	TESI_007383-RA
18	834	6673735	8	6671855	6675615	TESI_028433-RA
4	834	38477095.5	8	38476421	38477770	TESI_007363-RA
1	834	8026359	8	8025631	8027087	TESI_000486-RA
4	834	38408017	8	38407378	38408656	TESI_007361-RA
8	834	17069093	8	17068418	17069768	TESI_014791-RA
4	3180	39050195	8	39041321	39059069	TESI_007381-RA
8	3181	17280480	8	17275959	17285001	TESI_014802-RA
4	3181	46541025.5	8	46539624	46542427	TESI_007642-RA
1	4307	1574444	8	1569087	1579801	TESI_000094-RA
4	4307	42919684.5	8	42914545	42924824	TESI_007505-RA
4	4307	42959521.5	8	42957568	42961475	TESI_007507-RA
8	4307	1523133	8	1517412	1528854	TESI_014002-RA
4	4308	39064594	8	39063014	39066174	TESI_007382-RA
3	9048	48854336.5	8	48852639	48856034	TESI_006038-RA
8	9048	7290721	8	7289493	7291949	TESI_014335-RA
18	869	5114869.5	8	5113653	5116086	TESI_028360-RA
1	4309	8470446	8	8469917	8470975	TESI_000515-RA
8	957	3079248	8	3077462	3081034	TESI_014124-RA
1	957	5051708.5	8	5051004	5052413	TESI_000301-RA
4	957	42813726.5	8	42811130	42816323	TESI_007501-RA
8	957	38330175.5	8	38327394	38332957	TESI_015710-RA
1	957	5045621	8	5043312	5047930	TESI_000300-RA
1	4296	3252315	8	3245612	3259018	TESI_000203-RA
18	4312	6290126.5	8	6288813	6291440	TESI_028412-RA
1	4312	8925463.5	8	8923900	8927027	TESI_000532-RA
4	4312	39537294	8	39536084	39538504	TESI_007403-RA
1	4311	8717951	8	8717191	8718711	TESI_000525-RA
8	4310	17364311	8	17363148	17365474	TESI_014804-RA
1	4310	8510471	8	8509379	8511563	TESI_000517-RA
1	3297	9288522.5	8	9278862	9298183	TESI_000549-RA
1	3299	8879640.5	8	8873182	8886099	TESI_000530-RA
18	3299	6317586.5	8	6312338	6322835	TESI_028413-RA
8	854	17104069.5	8	17100185	17107954	TESI_014795-RA
4	854	38391749	8	38386885	38396613	TESI_007360-RA
1	854	8045559	8	8045126	8045992	TESI_000487-RA
8	3301	17466536	8	17466239	17466833	TESI_014809-RA
1	3300	8768686	8	8741966	8795406	TESI_000527-RA
4	3303	39193223.5	8	39190195	39196252	TESI_007389-RA
8	3303	17422565	8	17421204	17423926	TESI_014807-RA
1	3303	8547635.5	8	8546264	8549007	TESI_000518-RA
4	3304	39127516	8	39120870	39134162	TESI_007385-RA
1	3304	8406165	8	8396808	8415522	TESI_000511-RA
13	4306	31693180	8	31690048	31696312	TESI_022808-RA
4	853	37864777.5	8	37859546	37870009	TESI_007340-RA
1	853	7549588	8	7544391	7554785	TESI_000454-RA
1	3176	5944098	8	5941459	5946737	TESI_000365-RA
6	6743	29001103.5	8	28988192	29014015	TESI_011237-RA
10	6743	1946887.5	8	1946576	1947199	TESI_019243-RA
19	6743	1197114	8	1196073	1198155	TESI_027404-RA
10	3177	3439964	8	3438417	3441511	TESI_019321-RA
18	3178	6555426.5	8	6532603	6578250	TESI_028427-RA
4	3178	38933791.5	8	38914472	38953111	TESI_007376-RA
18	3179	6499802	8	6499045	6500559	TESI_028423-RA
8	3179	17268366	8	17267170	17269562	TESI_014801-RA
19	8869	1271297	8	1270505	1272089	TESI_027409-RA
6	8869	28889243.5	8	28888427	28890060	TESI_011234-RA
4	3162	39299657	8	39288726	39310588	TESI_007395-RA
18	3162	6446889	8	6437241	6456537	TESI_028420-RA
18	3163	6430298.5	8	6425331	6435266	TESI_028419-RA
4	3163	39332917	8	39332041	39333793	TESI_007398-RA
4	3164	39429134	8	39421030	39437238	TESI_007401-RA
18	3164	6399501	8	6396646	6402356	TESI_028417-RA
8	829	17950546	8	17950174	17950918	TESI_014826-RA
4	829	40021907.5	8	40019957	40023858	TESI_007421-RA
18	829	5787917	8	5787538	5788296	TESI_028395-RA
1	829	9470467	8	9467166	9473768	TESI_000559-RA
1	6734	7136027	8	7135015	7137039	TESI_000436-RA
1	3166	8904634.5	8	8903666	8905603	TESI_000531-RA
4	3167	39626004	8	39625286	39626722	TESI_007407-RA
4	9473	34755434	8	34743592	34767276	TESI_007223-RA
7	904	36126687.5	8	36126027	36127348	TESI_013170-RA
10	904	20670845	8	20666218	20675472	TESI_020084-RA
10	904	19606951	8	19602622	19611280	TESI_020035-RA
2	904	19482122	8	19475679	19488565	TESI_002972-RA
17	904	27631374.5	8	27628721	27634028	TESI_027268-RA
6	904	4629954	8	4626524	4633384	TESI_010092-RA
16	904	24564457.5	8	24559761	24569154	TESI_023812-RA
2	904	36997139.5	8	36985113	37009166	TESI_003442-RA
8	904	10021355	8	10019365	10023345	TESI_014495-RA
2	904	36984990	8	36972633	36997347	TESI_003441-RA
8	904	20126248.5	8	20107895	20144602	TESI_014911-RA
2	904	37099848.5	8	37096169	37103528	TESI_003448-RA
4	904	32123804	8	32123294	32124314	TESI_007161-RA
3	904	36795905	8	36793799	36798011	TESI_005802-RA
4	904	47582267	8	47581159	47583375	TESI_007684-RA
7	904	36203984	8	36190564	36217404	TESI_013177-RA
2	904	37115422	8	37111837	37119007	TESI_003449-RA
1	904	13778881.5	8	13770903	13786860	TESI_000718-RA
10	904	20458151	8	20455535	20460767	TESI_020073-RA
5	904	31302989.5	8	31294413	31311566	TESI_008986-RA
16	904	24551932.5	8	24550659	24553206	TESI_023811-RA
5	904	49665862	8	49657038	49674686	TESI_009534-RA
2	904	37162081.5	8	37159100	37165063	TESI_003451-RA
6	904	21413747	8	21404633	21422861	TESI_010916-RA
17	904	668422	8	658274	678570	TESI_026159-RA
7	904	36142811	8	36138685	36146937	TESI_013172-RA
5	904	48201247	8	48194147	48208347	TESI_009474-RA
16	904	20112099.5	8	20102830	20121369	TESI_023664-RA
6	904	12115103	8	12113619	12116587	TESI_010512-RA
9	904	15899432	8	15896836	15902028	TESI_016593-RA
8	904	9608676	8	9604186	9613166	TESI_014475-RA
3	904	36597077	8	36594975	36599179	TESI_005788-RA
8	904	5951840	8	5950684	5952996	TESI_014263-RA
8	904	21827800	8	21821863	21833737	TESI_014989-RA
1	4317	9401409.5	8	9400636	9402183	TESI_000553-RA
8	4317	17857143.5	8	17856336	17857951	TESI_014822-RA
1	3138	5320629	8	5320081	5321177	TESI_000321-RA
10	3139	4294146	8	4289914	4298378	TESI_019374-RA
1	3140	9503077.5	8	9497269	9508886	TESI_000562-RA
8	3140	18003192	8	18000892	18005492	TESI_014828-RA
1	3141	9554901	8	9548625	9561177	TESI_000566-RA
8	3141	18034429.5	8	18030862	18037997	TESI_014829-RA
8	10329	1779075	8	1778279	1779871	TESI_014023-RA
8	825	35186049	8	35175359	35196739	TESI_015575-RA
1	825	1954213.5	8	1948771	1959656	TESI_000115-RA
8	8861	39258258	8	39257918	39258598	TESI_015741-RA
1	8861	5796478	8	5789711	5803245	TESI_000353-RA
8	8861	3913873.5	8	3913586	3914161	TESI_014158-RA
8	4319	17897468	8	17891031	17903905	TESI_014824-RA
4	4318	39918758	8	39913723	39923793	TESI_007418-RA
1	4316	9275233	8	9272789	9277677	TESI_000548-RA
16	905	34081978.5	8	34077310	34086647	TESI_024129-RA
8	905	5873918	8	5870506	5877330	TESI_014258-RA
4	4315	39686035	8	39684337	39687733	TESI_007411-RA
4	4315	39708740.5	8	39708445	39709036	TESI_007412-RA
4	4314	39590113	8	39588675	39591551	TESI_007405-RA
1	10788	7108367.5	8	7091496	7125239	TESI_000434-RA
8	964	18462576	8	18460108	18465044	TESI_014845-RA
1	964	10791803	8	10789623	10793983	TESI_000617-RA
18	3296	6088587	8	6088078	6089096	TESI_028402-RA
1	3296	9421173	8	9420836	9421510	TESI_000554-RA
4	6759	58155995.5	8	58152344	58159647	TESI_007933-RA
8	3298	17676246.5	8	17673476	17679017	TESI_014816-RA
1	3298	9085590	8	9083272	9087908	TESI_000542-RA
8	870	18673977.5	8	18671051	18676904	TESI_014851-RA
1	870	12090472	8	12086598	12094346	TESI_000658-RA
4	4295	41817152.5	8	41807878	41826427	TESI_007453-RA
18	958	5753824	8	5753178	5754470	TESI_028392-RA
1	958	9536817.5	8	9536161	9537474	TESI_000565-RA
18	959	6145412	8	6144265	6146559	TESI_028406-RA
1	959	9138163.5	8	9137027	9139300	TESI_000546-RA
18	3302	6467396.5	8	6462808	6471985	TESI_028422-RA
4	3302	39166875.5	8	39162733	39171018	TESI_007388-RA
18	3302	6466081	8	6460390	6471772	TESI_028421-RA
4	3306	46564666.5	8	46546617	46582716	TESI_007643-RA
4	3309	46463498.5	8	46462345	46464652	TESI_007639-RA
8	3309	17250298.5	8	17249388	17251209	TESI_014800-RA
1	4323	7789791	8	7785388	7794194	TESI_000474-RA
18	4323	6925391	8	6920460	6930322	TESI_028440-RA
1	4323	69730420	8	69729361	69731479	TESI_002144-RA
4	4321	40013708.5	8	40013550	40013867	TESI_007420-RA
18	4321	5795706.5	8	5792472	5798941	TESI_028396-RA
1	945	721202.5	8	718752	723653	TESI_000041-RA
8	945	34480003.5	8	34478356	34481651	TESI_015556-RA
13	945	31768291.5	8	31766029	31770554	TESI_022813-RA
4	3314	38635853	8	38630429	38641277	TESI_007368-RA
1	946	859714	8	857905	861523	TESI_000051-RA
8	946	34206986.5	8	34205253	34208720	TESI_015545-RA
8	7027	39323345	8	39321191	39325499	TESI_015744-RA
1	7027	5857005.5	8	5854174	5859837	TESI_000360-RA
1	4324	7826017.5	8	7824486	7827549	TESI_000475-RA
8	4324	16924936	8	16918902	16930970	TESI_014784-RA
18	8037	7042570	8	7025048	7060092	TESI_028450-RA
18	2794	7686004	9	7675310	7696698	TESI_028494-RA
18	2794	7661866	9	7661694	7662038	TESI_028492-RA
3	2794	32579422.5	9	32560969	32597876	TESI_005639-RA
3	2795	32624018.5	9	32623175	32624862	TESI_005642-RA
3	2795	32629876.5	9	32623135	32636618	TESI_005641-RA
18	2795	7609849.5	9	7606222	7613477	TESI_028487-RA
18	2795	7588038.5	9	7585403	7590674	TESI_028485-RA
12	2796	18732662.5	9	18716612	18748713	TESI_021017-RA
18	7744	10124655	9	10124104	10125206	TESI_028655-RA
3	7744	33371882.5	9	33371314	33372451	TESI_005677-RA
2	2737	11194703.5	9	11185882	11203525	TESI_002631-RA
2	7331	15573539.5	9	15569940	15577139	TESI_002840-RA
12	5558	18677032.5	9	18675894	18678171	TESI_021014-RA
9	5558	4503555.5	9	4499713	4507398	TESI_016234-RA
53	5559	9275	9	3163	15387	TESI_029815-RA
12	5559	19379461	9	19369542	19389380	TESI_021041-RA
2	9224	30042747	9	30038490	30047004	TESI_003232-RA
2	774	12285619.5	9	12284883	12286356	TESI_002682-RA
18	774	9478529	9	9478005	9479053	TESI_028618-RA
3	774	33646709	9	33645354	33648064	TESI_005691-RA
3	5104	28866304	9	28861110	28871498	TESI_005449-RA
18	5104	7866856.5	9	7860628	7873085	TESI_028513-RA
18	5104	7860224	9	7859864	7860584	TESI_028512-RA
2	5104	10749816	9	10740675	10758957	TESI_002606-RA
18	2988	7902745.5	9	7901226	7904265	TESI_028515-RA
11	2988	40162040	9	40160063	40164017	TESI_019101-RA
11	2990	40276797	9	40275068	40278526	TESI_019110-RA
11	2991	40289002.5	9	40285169	40292836	TESI_019111-RA
18	776	7935070	9	7933718	7936422	TESI_028516-RA
18	7332	7493652	9	7493423	7493881	TESI_028479-RA
19	10174	467913.5	9	466977	468850	TESI_027360-RA
19	10174	435758.5	9	432629	438888	TESI_027355-RA
11	777	40320433	9	40316641	40324225	TESI_019114-RA
2	777	10814889	9	10814598	10815180	TESI_002610-RA
3	777	28742711	9	28742400	28743022	TESI_005443-RA
3	5512	28998943	9	28997449	29000437	TESI_005458-RA
18	5512	7753521	9	7751626	7755416	TESI_028503-RA
17	11477	5578313.5	9	5568211	5588416	TESI_026364-RA
3	5096	30808353.5	9	30801205	30815502	TESI_005549-RA
1	753	8176952	9	8175703	8178201	TESI_000494-RA
14	753	25188995	9	25188344	25189646	TESI_024955-RA
3	753	31205955	9	31204923	31206987	TESI_005574-RA
1	753	38512099.5	9	38511764	38512435	TESI_001258-RA
8	753	7940752	9	7940165	7941339	TESI_014377-RA
14	753	4537372.5	9	4536987	4537758	TESI_024322-RA
1	753	50202790	9	50202651	50202929	TESI_001729-RA
2	754	10142281	9	10140738	10143824	TESI_002570-RA
18	754	7560369	9	7559844	7560894	TESI_028482-RA
2	754	10129277	9	10127165	10131389	TESI_002569-RA
2	754	10156981.5	9	10155384	10158579	TESI_002571-RA
3	5450	51657506	9	51652987	51662025	TESI_006118-RA
18	5568	7617008	9	7615530	7618486	TESI_028488-RA
18	1317	8548049	9	8546848	8549250	TESI_028555-RA
3	1317	30302956.5	9	30300312	30305601	TESI_005525-RA
2	1316	9710300.5	9	9708845	9711756	TESI_002542-RA
3	1316	30163756.5	9	30163574	30163939	TESI_005519-RA
1	1316	40575017	9	40572965	40577069	TESI_001368-RA
18	5517	7646297	9	7640952	7651642	TESI_028490-RA
11	5518	40559262.5	9	40558854	40559671	TESI_019130-RA
18	5518	7578722.5	9	7578606	7578839	TESI_028484-RA
18	5491	8352168	9	8345380	8358956	TESI_028544-RA
2	7315	28514518.5	9	28514354	28514683	TESI_003187-RA
3	7315	50076263.5	9	50071927	50080600	TESI_006059-RA
18	7315	16963170	9	16961897	16964443	TESI_028981-RA
2	7315	28525307.5	9	28524112	28526503	TESI_003188-RA
1	7315	53383290.5	9	53382046	53384535	TESI_001824-RA
2	9995	9309009	9	9308726	9309292	TESI_002516-RA
18	5521	7390566	9	7385819	7395313	TESI_028472-RA
3	5521	30003843	9	29997931	30009755	TESI_005511-RA
6	10701	46952852.5	9	46945473	46960232	TESI_011941-RA
2	10701	48432615	9	48422411	48442819	TESI_003895-RA
1	786	39939773.5	9	39937133	39942414	TESI_001332-RA
1	786	39955960	9	39950853	39961067	TESI_001333-RA
2	786	8942528.5	9	8940272	8944785	TESI_002492-RA
18	5519	8478393.5	9	8474859	8481928	TESI_028552-RA
3	5519	30240978	9	30229424	30252532	TESI_005522-RA
1	1313	40455195.5	9	40453781	40456610	TESI_001357-RA
3	1313	29792883.5	9	29790964	29794803	TESI_005501-RA
3	4928	33412087	9	33410060	33414114	TESI_005680-RA
3	8267	30567994.5	9	30567680	30568309	TESI_005535-RA
2	8267	9997340	9	9997155	9997525	TESI_002559-RA
1	1314	40474998.5	9	40472303	40477694	TESI_001361-RA
2	1314	9552870.5	9	9548934	9556807	TESI_002534-RA
3	5091	22007575	9	22006984	22008166	TESI_005180-RA
6	5091	52558770.5	9	52558177	52559364	TESI_012054-RA
2	5092	9765781	9	9753935	9777627	TESI_002544-RA
16	748	2517614	9	2512622	2522606	TESI_023033-RA
16	748	2640223.5	9	2635066	2645381	TESI_023039-RA
3	748	19997004	9	19996053	19997955	TESI_005115-RA
1	748	37899478.5	9	37895741	37903216	TESI_001216-RA
1	3011	8237866.5	9	8236662	8239071	TESI_000498-RA
3	3011	30996980.5	9	30995742	30998219	TESI_005559-RA
14	3011	25248568.5	9	25247507	25249630	TESI_024959-RA
3	752	31115495	9	31106480	31124510	TESI_005569-RA
2	5567	10447729.5	9	10444077	10451382	TESI_002587-RA
3	5567	32433221.5	9	32429515	32436928	TESI_005631-RA
11	5567	40543639.5	9	40542547	40544732	TESI_019128-RA
18	5566	7755991	9	7751455	7760527	TESI_028502-RA
18	8416	17359029	9	17358212	17359846	TESI_028994-RA
11	5510	40328326	9	40327093	40329559	TESI_019115-RA
3	5510	28777764	9	28776489	28779039	TESI_005445-RA
2	5510	10802462	9	10799150	10805774	TESI_002608-RA
3	3021	26479778.5	9	26475261	26484296	TESI_005343-RA
1	3021	45263793.5	9	45261376	45266211	TESI_001585-RA
2	3021	15177861	9	15174088	15181634	TESI_002818-RA
3	5563	28688668.5	9	28684546	28692791	TESI_005442-RA
3	5562	28575150.5	9	28571149	28579152	TESI_005440-RA
45	5562	119697	9	119111	120283	TESI_029654-RA
3	5562	32328088.5	9	32327477	32328700	TESI_005627-RA
10	7345	12392541	9	12386079	12399003	TESI_019726-RA
1	7345	39098254.5	9	39093493	39103016	TESI_001290-RA
2	7345	8041590.5	9	8038914	8044267	TESI_002434-RA
53	1282	136249	9	133800	138698	TESI_029826-RA
18	1282	8214212	9	8206265	8222159	TESI_028536-RA
53	1282	145634.5	9	145331	145938	TESI_029827-RA
12	1282	19135931.5	9	19134810	19137053	TESI_021031-RA
3	5449	51779920.5	9	51771702	51788139	TESI_006121-RA
5	5449	24535011.5	9	24526660	24543363	TESI_008852-RA
2	9157	8065332	9	8064916	8065748	TESI_002437-RA
2	4950	10548339	9	10544816	10551862	TESI_002591-RA
3	5507	28606608.5	9	28604304	28608913	TESI_005441-RA
3	1318	30724412	9	30723264	30725560	TESI_005547-RA
3	1318	30338518.5	9	30338107	30338930	TESI_005527-RA
1	1318	40713972.5	9	40713303	40714642	TESI_001375-RA
2	1318	9919999	9	9915374	9924624	TESI_002554-RA
2	4948	28111318	9	28103621	28119015	TESI_003172-RA
2	5511	10637022.5	9	10634590	10639455	TESI_002600-RA
2	5511	10644231	9	10639858	10648604	TESI_002601-RA
18	7334	7789055.5	9	7778958	7799153	TESI_028507-RA
3	7334	28965257	9	28961671	28968843	TESI_005455-RA
3	2793	31910720.5	9	31907425	31914016	TESI_005610-RA
1	3010	43245133.5	9	43242084	43248183	TESI_001497-RA
2	3010	13865510	9	13862012	13869008	TESI_002754-RA
3	2792	10676348.5	9	10675522	10677175	TESI_004751-RA
1	10464	2780494	9	2780097	2780891	TESI_000166-RA
11	10580	16315414	10	16311140	16319688	TESI_018460-RA
91	1367	40807	10	37300	44314	TESI_030018-RA
14	1367	32501581.5	10	32497829	32505334	TESI_025150-RA
11	1367	7029543	10	7028866	7030220	TESI_018021-RA
91	5327	63494.5	10	58085	68904	TESI_030019-RA
14	5272	32536291.5	10	32534922	32537661	TESI_025152-RA
9	5272	42315843.5	10	42312582	42319105	TESI_017519-RA
91	5272	8100	10	6121	10079	TESI_030013-RA
9	510	42360057	10	42357927	42362187	TESI_017521-RA
5	510	5807905.5	10	5805812	5809999	TESI_008183-RA
11	510	6936134	10	6932216	6940052	TESI_018018-RA
7	2506	44819879.5	10	44816533	44823226	TESI_013572-RA
11	2506	9346578	10	9342388	9350768	TESI_018161-RA
6	6550	1610479	10	1609959	1610999	TESI_009960-RA
16	6550	9816868.5	10	9816009	9817728	TESI_023273-RA
5	513	8948152.5	10	8947568	8948737	TESI_008354-RA
11	513	6627008.5	10	6626469	6627548	TESI_018004-RA
11	513	6604073.5	10	6603492	6604655	TESI_018002-RA
5	514	8992052.5	10	8983619	9000486	TESI_008355-RA
11	514	6579839.5	10	6574150	6585529	TESI_018001-RA
5	514	2586482.5	10	2577838	2595127	TESI_008019-RA
9	514	42665083.5	10	42657046	42673121	TESI_017538-RA
9	5263	42719412.5	10	42711263	42727562	TESI_017542-RA
11	5263	6537636.5	10	6536494	6538779	TESI_017995-RA
9	5330	42567116.5	10	42566425	42567808	TESI_017532-RA
11	517	6214135.5	10	6213890	6214381	TESI_017976-RA
11	517	6191875.5	10	6191432	6192319	TESI_017975-RA
11	2510	6126859.5	10	6122746	6130973	TESI_017971-RA
5	584	9033292	10	9025225	9041359	TESI_008357-RA
5	584	2598247.5	10	2597634	2598861	TESI_008020-RA
11	584	6549967.5	10	6546286	6553649	TESI_017997-RA
11	584	6486247.5	10	6485829	6486666	TESI_017994-RA
9	584	42706166	10	42705358	42706974	TESI_017541-RA
9	519	42943423.5	10	42943286	42943561	TESI_017551-RA
11	2512	6092307	10	6087087	6097527	TESI_017969-RA
8	11433	6950942.5	10	6948773	6953112	TESI_014322-RA
11	5855	5612808	10	5608631	5616985	TESI_017927-RA
9	5855	43152414	10	43150461	43154367	TESI_017562-RA
9	5856	43192446.5	10	43190582	43194311	TESI_017564-RA
11	5856	5644048.5	10	5633514	5654583	TESI_017929-RA
14	5856	31045927.5	10	31039937	31051918	TESI_025074-RA
5	588	2888371	10	2887791	2888951	TESI_008037-RA
9	588	43044695.5	10	43043735	43045656	TESI_017557-RA
11	588	5512218	10	5510069	5514367	TESI_017922-RA
9	588	43036099	10	43031964	43040234	TESI_017556-RA
5	521	2865299	10	2865025	2865573	TESI_008035-RA
9	5857	43229657.5	10	43227352	43231963	TESI_017567-RA
11	5857	5679411.5	10	5678622	5680201	TESI_017931-RA
5	1380	3349658	10	3340950	3358366	TESI_008069-RA
9	9287	20359196	10	20358333	20360059	TESI_016769-RA
9	1381	39658943.5	10	39658420	39659467	TESI_017380-RA
11	1381	5927190	10	5926656	5927724	TESI_017956-RA
5	1381	3360846	10	3360424	3361268	TESI_008070-RA
11	1382	5413065.5	10	5410636	5415495	TESI_017914-RA
9	1382	39753725.5	10	39752355	39755096	TESI_017388-RA
14	1382	10023692	10	10021838	10025546	TESI_024554-RA
11	5858	5764556	10	5763757	5765355	TESI_017939-RA
11	603	896046	10	894921	897171	TESI_017608-RA
3	603	37966859.5	10	37965247	37968472	TESI_005835-RA
9	1384	39820838.5	10	39813470	39828207	TESI_017392-RA
11	1384	5385951	10	5381827	5390075	TESI_017911-RA
14	1384	10049880	10	10044646	10055114	TESI_024556-RA
11	5236	5320433	10	5319614	5321252	TESI_017905-RA
9	5236	39583684.5	10	39582927	39584442	TESI_017375-RA
11	1385	5354173	10	5352820	5355526	TESI_017908-RA
14	1385	10163048	10	10162437	10163659	TESI_024562-RA
5	5865	9435723.5	10	9421980	9449467	TESI_008383-RA
9	5865	39551824.5	10	39547466	39556183	TESI_017372-RA
9	5866	39377541.5	10	39373238	39381845	TESI_017362-RA
5	5866	10529407.5	10	10526743	10532072	TESI_008408-RA
9	5868	39340980	10	39337329	39344631	TESI_017359-RA
5	5868	10542776	10	10538727	10546825	TESI_008410-RA
11	5868	5179480	10	5176600	5182360	TESI_017893-RA
9	9257	42286080.5	10	42277648	42294513	TESI_017515-RA
11	9257	7041483.5	10	7033405	7049562	TESI_018022-RA
5	5872	10633937	10	10626421	10641453	TESI_008414-RA
9	5872	39275709	10	39266694	39284724	TESI_017354-RA
11	5873	4775001	10	4773858	4776144	TESI_017873-RA
14	5873	10476499	10	10474483	10478515	TESI_024583-RA
14	5873	10472218.5	10	10470062	10474375	TESI_024582-RA
11	5245	4777680.5	10	4776955	4778406	TESI_017874-RA
9	5275	39104947	10	39096467	39113427	TESI_017344-RA
9	9265	38065729	10	38064373	38067085	TESI_017290-RA
14	9265	8560428	10	8559074	8561782	TESI_024471-RA
14	9266	5359040.5	10	5358714	5359367	TESI_024365-RA
11	5895	10151844.5	10	10149859	10153830	TESI_018217-RA
40	5896	109216.5	10	104134	114299	TESI_029797-RA
14	612	9214897	10	9213245	9216549	TESI_024511-RA
9	612	18489395	10	18485227	18493563	TESI_016690-RA
11	612	4177196	10	4173244	4181148	TESI_017834-RA
4	613	26028472	10	26026070	26030874	TESI_007076-RA
14	613	9175337	10	9173379	9177295	TESI_024508-RA
11	613	4136501.5	10	4134728	4138275	TESI_017829-RA
9	613	35553286.5	10	35550472	35556101	TESI_017164-RA
11	613	4146205.5	10	4137990	4154421	TESI_017830-RA
11	2533	4115671.5	10	4111716	4119627	TESI_017828-RA
14	2533	9134878	10	9134295	9135461	TESI_024507-RA
11	6568	3212740	10	3208464	3217016	TESI_017760-RA
11	5210	4084828.5	10	4082595	4087062	TESI_017824-RA
14	5210	9120105	10	9119408	9120802	TESI_024504-RA
3	466	5619652	10	5619477	5619827	TESI_004528-RA
6	467	21911357.5	10	21910920	21911795	TESI_010946-RA
6	467	13010901	10	13010306	13011496	TESI_010562-RA
10	467	21295546.5	10	21294888	21296205	TESI_020104-RA
16	467	23517223.5	10	23516608	23517839	TESI_023768-RA
2	467	35980077	10	35979480	35980674	TESI_003390-RA
6	467	21916983.5	10	21912578	21921389	TESI_010947-RA
11	6030	891635.5	10	891286	891985	TESI_017607-RA
11	6031	722120.5	10	719768	724473	TESI_017597-RA
11	470	3798717	10	3797531	3799903	TESI_017803-RA
5	470	11203700	10	11202646	11204754	TESI_008448-RA
10	470	6227267.5	10	6224573	6229962	TESI_019475-RA
1	470	69775021.5	10	69773481	69776562	TESI_002150-RA
9	606	39529172.5	10	39528820	39529525	TESI_017371-RA
14	606	10325332	10	10324868	10325796	TESI_024571-RA
11	606	5222839.5	10	5222513	5223166	TESI_017899-RA
5	606	2549858	10	2548210	2551506	TESI_008016-RA
9	2536	18280941	10	18280683	18281199	TESI_016674-RA
14	2536	8977467.5	10	8974488	8980447	TESI_024498-RA
14	2535	8996645.5	10	8986763	9006528	TESI_024499-RA
5	2534	10989134	10	10985989	10992279	TESI_008434-RA
9	2534	18404753	10	18404182	18405324	TESI_016685-RA
5	614	10948603	10	10944112	10953094	TESI_008432-RA
11	614	4106751.5	10	4105078	4108425	TESI_017827-RA
9	614	18446801.5	10	18443990	18449613	TESI_016687-RA
11	5898	4197854.5	10	4193583	4202126	TESI_017835-RA
9	5898	18520052	10	18509819	18530285	TESI_016691-RA
14	5897	9226361	10	9224828	9227894	TESI_024512-RA
11	5897	4220955	10	4219343	4222567	TESI_017836-RA
9	611	38897133	10	38894822	38899444	TESI_017333-RA
14	611	9745797.5	10	9743021	9748574	TESI_024539-RA
11	611	4359653.5	10	4357801	4361506	TESI_017845-RA
4	5938	25891346	10	25889433	25893259	TESI_007069-RA
9	5938	35710562	10	35708978	35712146	TESI_017169-RA
12	5938	28711921	10	28707005	28716837	TESI_021537-RA
7	5938	34990074.5	10	34986650	34993499	TESI_013127-RA
11	488	1379048	10	1374605	1383491	TESI_017640-RA
3	488	38309714.5	10	38306086	38313343	TESI_005854-RA
3	7263	39766920.5	10	39763598	39770243	TESI_005887-RA
11	7262	38436819	10	38430807	38442831	TESI_019039-RA
2	4497	39813874.5	11	39807744	39820005	TESI_003589-RA
16	1226	24699878.5	11	24698882	24700875	TESI_023820-RA
6	1226	12325696	11	12324967	12326425	TESI_010524-RA
10	1126	19575326.5	11	19561485	19589168	TESI_020033-RA
2	1126	36519108	11	36505325	36532891	TESI_003422-RA
10	7353	26573495.5	11	26572735	26574256	TESI_020265-RA
10	7353	26572456.5	11	26572217	26572696	TESI_020264-RA
10	7352	26527838.5	11	26520855	26534822	TESI_020262-RA
6	7352	35490650	11	35488653	35492647	TESI_011508-RA
2	1124	36337672	11	36330620	36344724	TESI_003414-RA
10	1124	12793575	11	12792728	12794422	TESI_019747-RA
16	1037	20249890.5	11	20249710	20250071	TESI_023672-RA
2	1037	36316322.5	11	36316133	36316512	TESI_003412-RA
10	4541	19537532	11	19537369	19537695	TESI_020032-RA
10	8079	7733343	11	7725587	7741099	TESI_019587-RA
8	9072	38964010	11	38960556	38967464	TESI_015733-RA
16	1121	20478904.5	11	20477683	20480126	TESI_023682-RA
10	1121	19826830.5	11	19823264	19830397	TESI_020045-RA
6	1121	7558645.5	11	7557468	7559823	TESI_010282-RA
6	5650	7505197.5	11	7503901	7506494	TESI_010277-RA
10	1120	19849416.5	11	19847359	19851474	TESI_020046-RA
6	1120	7570276	11	7565263	7575289	TESI_010283-RA
2	5649	36117334.5	11	36113046	36121623	TESI_003397-RA
6	5649	7513934.5	11	7509810	7518059	TESI_010278-RA
10	5648	20005191.5	11	19989259	20021124	TESI_020052-RA
62	1118	11465.5	11	9262	13669	TESI_029617-RA
1	1118	71432790	11	71431811	71433769	TESI_002240-RA
18	7309	12678955	11	12674404	12683506	TESI_028791-RA
18	7309	12670257.5	11	12668779	12671736	TESI_028790-RA
3	7309	24787422.5	11	24783956	24790889	TESI_005271-RA
1	7309	46005502.5	11	45998477	46012528	TESI_001616-RA
10	1028	20196905	11	20196127	20197683	TESI_020061-RA
6	1028	12529377.5	11	12528565	12530190	TESI_010536-RA
2	1028	37400491	11	37399695	37401287	TESI_003462-RA
16	5645	18399856	11	18395381	18404331	TESI_023584-RA
3	5587	32241277.5	11	32238060	32244495	TESI_005623-RA
2	1027	37368666.5	11	37364341	37372992	TESI_003460-RA
6	1027	12408404	11	12407195	12409613	TESI_010531-RA
10	1027	20247252	11	20244614	20249890	TESI_020064-RA
16	1027	20705730.5	11	20701199	20710262	TESI_023699-RA
6	7124	3298861	11	3298131	3299591	TESI_010039-RA
10	9075	14701342	11	14697931	14704753	TESI_019848-RA
16	9075	26557601	11	26555344	26559858	TESI_023909-RA
6	4516	7410973.5	11	7409985	7411962	TESI_010272-RA
2	4516	36182767	11	36180351	36185183	TESI_003402-RA
10	1220	12868168	11	12860640	12875696	TESI_019751-RA
2	1220	36458834	11	36457835	36459833	TESI_003420-RA
16	1220	20092020.5	11	20090656	20093385	TESI_023663-RA
10	1220	19406726.5	11	19386907	19426546	TESI_020028-RA
2	1220	36412130.5	11	36410906	36413355	TESI_003418-RA
6	4515	7371846.5	11	7371554	7372139	TESI_010269-RA
16	4515	20330577	11	20330289	20330865	TESI_023677-RA
2	4513	36325378	11	36321228	36329528	TESI_003413-RA
16	4512	22984687	11	22984220	22985154	TESI_023741-RA
2	1035	36289162	11	36288693	36289631	TESI_003410-RA
10	1035	12702887.5	11	12702268	12703507	TESI_019742-RA
16	1035	20321724	11	20320557	20322891	TESI_023676-RA
16	4511	23124493	11	23123732	23125254	TESI_023748-RA
7	4511	46019946	11	46018784	46021108	TESI_013619-RA
6	4511	15637571	11	15629180	15645962	TESI_010666-RA
2	4511	42822859.5	11	42822108	42823611	TESI_003717-RA
10	1218	17018167	11	17016977	17019357	TESI_019940-RA
6	1218	11303293.5	11	11302790	11303797	TESI_010477-RA
16	1218	18641756.5	11	18641209	18642304	TESI_023596-RA
16	4540	20078725.5	11	20078070	20079381	TESI_023662-RA
2	4540	39847305.5	11	39846761	39847850	TESI_003590-RA
16	4539	29828645	11	29822978	29834312	TESI_024078-RA
2	4493	35468911.5	11	35468159	35469664	TESI_003363-RA
10	4431	19204754.5	11	19188643	19220866	TESI_020018-RA
16	4430	25856838.5	11	25840086	25873591	TESI_023874-RA
6	1062	5227385	11	5224407	5230363	TESI_010128-RA
6	1062	42113373	11	42103437	42123309	TESI_011773-RA
1	3633	70687623	11	70686704	70688542	TESI_002198-RA
10	3633	6996393.5	11	6995488	6997299	TESI_019536-RA
10	3634	19261909.5	11	19257536	19266283	TESI_020022-RA
10	3634	19239758	11	19238679	19240837	TESI_020019-RA
16	3634	19689039.5	11	19688368	19689711	TESI_023644-RA
16	1129	19766118.5	11	19764970	19767267	TESI_023649-RA
10	1129	19316013.5	11	19314929	19317098	TESI_020025-RA
10	5543	19248973.5	11	19246951	19250996	TESI_020020-RA
16	1130	19602551.5	11	19602108	19602995	TESI_023641-RA
10	1130	19094194.5	11	19093779	19094610	TESI_020014-RA
2	1130	39609013	11	39608690	39609336	TESI_003576-RA
6	3852	8402586	11	8395405	8409767	TESI_010329-RA
10	1132	18917306	11	18915645	18918967	TESI_020010-RA
16	1132	19278359	11	19277038	19279680	TESI_023627-RA
2	978	38153439.5	11	38152597	38154282	TESI_003503-RA
6	978	6609510	11	6608889	6610131	TESI_010209-RA
10	978	13678426.5	11	13677392	13679461	TESI_019799-RA
10	3853	7259003.5	11	7258274	7259733	TESI_019548-RA
1	3853	71566706	11	71563933	71569479	TESI_002246-RA
10	3854	18908292.5	11	18904163	18912422	TESI_020009-RA
9	979	36102060	11	36096279	36107841	TESI_017187-RA
1	979	55530760	11	55522330	55539190	TESI_001869-RA
11	979	1188865.5	11	1181673	1196058	TESI_017630-RA
6	979	40727703	11	40721602	40733804	TESI_011700-RA
1	979	67996074	11	67990462	68001686	TESI_002093-RA
16	979	29876043.5	11	29873008	29879079	TESI_024082-RA
5	979	11783272	11	11780500	11786044	TESI_008475-RA
10	979	13662959	11	13659812	13666106	TESI_019798-RA
2	979	51337677	11	51333395	51341959	TESI_003967-RA
6	979	6637892	11	6635685	6640099	TESI_010210-RA
26	4459	14859.5	11	9937	19782	TESI_029264-RA
26	4459	32554.5	11	27002	38107	TESI_029265-RA
16	1215	19127201	11	19120114	19134288	TESI_023622-RA
6	1215	9597858.5	11	9590013	9605704	TESI_010386-RA
2	5641	39419985	11	39412291	39427679	TESI_003568-RA
17	5546	24370423.5	11	24364151	24376696	TESI_027114-RA
10	1135	17627304.5	11	17625662	17628947	TESI_019959-RA
2	1135	39080236	11	39074818	39085654	TESI_003549-RA
16	1135	19034566	11	19031567	19037565	TESI_023617-RA
2	3611	40506731.5	11	40497047	40516416	TESI_003614-RA
16	3611	18112081	11	18104296	18119866	TESI_023571-RA
16	3783	18289125	11	18287651	18290599	TESI_023578-RA
2	3783	40524543.5	11	40523297	40525790	TESI_003615-RA
6	3783	10626565.5	11	10625972	10627159	TESI_010442-RA
6	3784	10655901.5	11	10650212	10661591	TESI_010443-RA
10	3785	18032376	11	18029196	18035556	TESI_019984-RA
10	3786	17384096.5	11	17383271	17384922	TESI_019951-RA
16	3787	18408475	11	18406804	18410146	TESI_023585-RA
2	3616	40256810.5	11	40255167	40258454	TESI_003602-RA
16	3616	18383862	11	18382288	18385436	TESI_023583-RA
16	6884	28330460	11	28329116	28331804	TESI_023990-RA
10	6884	13125659	11	13121249	13130069	TESI_019763-RA
16	10154	652049	11	651607	652491	TESI_022958-RA
6	3620	11456309	11	11451717	11460901	TESI_010485-RA
6	10748	34975523.5	11	34964301	34986746	TESI_011483-RA
16	10748	14843801	11	14833966	14853636	TESI_023451-RA
10	10748	24751444	11	24743331	24759557	TESI_020229-RA
1	11394	13222619.5	12	13217143	13228096	TESI_000700-RA
8	11394	20638022	12	20627647	20648397	TESI_014934-RA
1	1302	44095230.5	12	44092495	44097966	TESI_001522-RA
3	1302	26648672	12	26643248	26654096	TESI_005349-RA
18	1302	10679255.5	12	10675509	10683002	TESI_028692-RA
1	1302	45324109.5	12	45323557	45324662	TESI_001590-RA
1	5480	40952650.5	12	40941863	40963438	TESI_001385-RA
1	1304	41992507.5	12	41989465	41995550	TESI_001437-RA
3	1304	26721875.5	12	26718744	26725007	TESI_005352-RA
1	1304	44135681	12	44132436	44138926	TESI_001523-RA
1	4811	44144507	12	44144208	44144806	TESI_001524-RA
1	4811	44144954	12	44144839	44145069	TESI_001525-RA
18	5057	13794033	12	13791797	13796269	TESI_028836-RA
18	1332	10900637.5	12	10900402	10900873	TESI_028705-RA
18	1332	10926201.5	12	10922483	10929920	TESI_028706-RA
3	1332	26991365.5	12	26986571	26996160	TESI_005367-RA
3	4814	27182039.5	12	27179533	27184546	TESI_005377-RA
18	4814	12917401	12	12916184	12918618	TESI_028803-RA
[truncated: 11,192 more rows]
