# Supplementary material for: Buxus and Tetracentron genomes help resolve eudicot genome history
Source: Nat Commun. 2022 Feb 2;13:643. doi: 10.1038/s41467-022-28312-w (PMC8810787; doi:10.1038/s41467-022-28312-w)
Supplement: Supplementary file 13 — Source Data [file 41467_2022_28312_MOESM13_ESM.zip › Source Data/Supplementary_Fig10_ContigGFF_Tetracentron_Ancestor3.txt]

1	2745	47066217	0	47061121	47071313	TESI_001653-RA
2	2745	17277278	0	17270094	17284462	TESI_002911-RA
18	2747	12594041	0	12588100	12599982	TESI_028787-RA
3	2747	24764245	0	24758610	24769880	TESI_005270-RA
3	2748	24637608	0	24634443	24640773	TESI_005265-RA
1	4831	46116499	0	46112919	46120079	TESI_001621-RA
1	4831	46095875.5	0	46090131	46101620	TESI_001620-RA
3	4831	24727713.5	0	24707502	24747925	TESI_005267-RA
2	4831	16055763	0	16041539	16069987	TESI_002862-RA
1	3050	40932209	0	40922445	40941973	TESI_001384-RA
1	8380	40183456.5	0	40181549	40185364	TESI_001344-RA
1	8380	40178570	0	40175990	40181150	TESI_001343-RA
18	2800	8241989.5	0	8226345	8257634	TESI_028537-RA
12	2800	19095076.5	0	19085978	19104175	TESI_021028-RA
6	7307	36726284	0	36715593	36736975	TESI_011554-RA
3	767	25490869	0	25490617	25491121	TESI_005293-RA
2	767	15444976	0	15444608	15445344	TESI_002836-RA
1	767	45402207.5	0	45401908	45402507	TESI_001594-RA
2	4826	15247782	0	15233039	15262525	TESI_002824-RA
3	8848	28168717	0	28163793	28173641	TESI_005420-RA
2	8848	13134858	0	13133099	13136617	TESI_002720-RA
12	7746	19151180.5	0	19146586	19155775	TESI_021032-RA
18	731	13312632	0	13309078	13316186	TESI_028816-RA
3	731	26511563	0	26507359	26515767	TESI_005344-RA
2	731	15191539	0	15189946	15193132	TESI_002820-RA
5	3020	52637084	0	52633477	52640691	TESI_009686-RA
5	3019	52657396	0	52652625	52662167	TESI_009688-RA
9	2799	4302239	0	4292161	4312317	TESI_016222-RA
12	2799	19043406.5	0	19023733	19063080	TESI_021027-RA
3	725	26730686.5	0	26727412	26733961	TESI_005353-RA
3	725	27682961	0	27680508	27685414	TESI_005395-RA
1	725	41985991.5	0	41984289	41987694	TESI_001436-RA
18	725	13909688	0	13908304	13911072	TESI_028844-RA
18	725	10718452.5	0	10717369	10719536	TESI_028695-RA
18	2723	10814792	0	10814353	10815231	TESI_028700-RA
3	2722	26882738	0	26880873	26884603	TESI_005361-RA
18	2722	10808937.5	0	10807873	10810002	TESI_028699-RA
5	3038	22189644.5	0	22186320	22192969	TESI_008802-RA
12	722	20806517.5	0	20804080	20808955	TESI_021130-RA
7	722	42220213.5	0	42216937	42223490	TESI_013477-RA
17	722	23002603.5	0	22997802	23007405	TESI_027044-RA
5	722	53687946	0	53687613	53688279	TESI_009742-RA
3	1301	26628465	0	26623097	26633833	TESI_005348-RA
1	1301	44045754	0	44044210	44047298	TESI_001520-RA
18	1301	10632902	0	10631669	10634135	TESI_028686-RA
1	1301	42139363.5	0	42137016	42141711	TESI_001444-RA
1	1300	43906725	0	43906178	43907272	TESI_001515-RA
18	1300	13828239.5	0	13825351	13831128	TESI_028837-RA
1	1300	43852651	0	43842152	43863150	TESI_001514-RA
2	1300	13512683.5	0	13511524	13513843	TESI_002740-RA
3	5481	33498606.5	0	33497647	33499566	TESI_005686-RA
1	5572	42050039	0	42039172	42060906	TESI_001439-RA
3	5574	26599775.5	0	26598315	26601236	TESI_005347-RA
1	5574	42189777	0	42183164	42196390	TESI_001447-RA
18	1298	14461527.5	0	14460479	14462576	TESI_028871-RA
18	1298	14554597	0	14554214	14554980	TESI_028875-RA
2	1298	13643556	0	13642599	13644513	TESI_002746-RA
2	1298	13661218	0	13652677	13669759	TESI_002747-RA
1	1298	43594020.5	0	43584200	43603841	TESI_001504-RA
1	1297	24411310	0	24408392	24414228	TESI_000927-RA
1	1297	43117928.5	0	43116721	43119136	TESI_001489-RA
1	1296	43037003.5	0	43032837	43041170	TESI_001485-RA
3	1296	27862054.5	0	27860628	27863481	TESI_005406-RA
14	7302	20184475.5	0	20181694	20187257	TESI_024838-RA
1	5486	43756288.5	0	43755986	43756591	TESI_001510-RA
3	5488	27696109.5	0	27695530	27696689	TESI_005398-RA
4	5488	25147601	0	25147264	25147938	TESI_007035-RA
1	1294	42561734	0	42558832	42564636	TESI_001465-RA
3	1294	28298523	0	28297836	28299210	TESI_005427-RA
2	1294	12916131.5	0	12913596	12918667	TESI_002706-RA
3	4871	28051605	0	28039125	28064085	TESI_005415-RA
2	4871	13366087	0	13365276	13366898	TESI_002733-RA
18	4871	4500294	0	4497864	4502724	TESI_028324-RA
2	745	12663636.5	0	12659312	12667961	TESI_002702-RA
1	745	42512703	0	42512530	42512876	TESI_001462-RA
3	744	29798664.5	0	29795479	29801850	TESI_005502-RA
2	744	9507673	0	9505096	9510250	TESI_002530-RA
1	744	40459186.5	0	40457296	40461077	TESI_001358-RA
18	744	7427928.5	0	7426204	7429653	TESI_028475-RA
1	744	40467552	0	40464571	40470533	TESI_001360-RA
2	744	9527267	0	9523107	9531427	TESI_002532-RA
3	744	29851179.5	0	29847589	29854770	TESI_005505-RA
2	744	9498806	0	9494088	9503524	TESI_002529-RA
18	744	7435893	0	7435271	7436515	TESI_028476-RA
1	744	40463182	0	40461429	40464935	TESI_001359-RA
18	744	7400642.5	0	7398184	7403101	TESI_028473-RA
131	744	125966.5	0	122615	129318	TESI_029895-RA
3	4865	28218861.5	0	28215587	28222136	TESI_005423-RA
1	4864	42636027.5	0	42634862	42637193	TESI_001469-RA
2	4864	12994296	0	12992836	12995756	TESI_002711-RA
1	4862	42576001	0	42571373	42580629	TESI_001466-RA
2	4862	12927383.5	0	12920985	12933782	TESI_002707-RA
18	7216	15384002.5	0	15381595	15386410	TESI_028907-RA
1	7216	52266998	0	52263169	52270827	TESI_001780-RA
2	7216	18150205.5	0	18146910	18153501	TESI_002944-RA
4	4856	25274467	0	25272372	25276562	TESI_007040-RA
3	4856	40597414	0	40592046	40602782	TESI_005905-RA
1	1287	37163410	0	37157536	37169284	TESI_001180-RA
3	1286	33976184	0	33973096	33979272	TESI_005711-RA
11	1286	9912696.5	0	9911392	9914001	TESI_018198-RA
18	1286	9303835	0	9303309	9304361	TESI_028608-RA
3	5043	34000788	0	34000116	34001460	TESI_005714-RA
3	5043	34008699.5	0	34008284	34009115	TESI_005715-RA
18	4848	9821476.5	0	9816759	9826194	TESI_028636-RA
3	4848	33935146	0	33929886	33940406	TESI_005708-RA
11	4846	9936430	0	9931346	9941514	TESI_018200-RA
3	4846	33871888.5	0	33867151	33876626	TESI_005704-RA
11	4845	9986137	0	9984353	9987921	TESI_018203-RA
3	4845	33822665.5	0	33817762	33827569	TESI_005701-RA
18	4845	9702683.5	0	9701562	9703805	TESI_028632-RA
2	4844	12249320.5	0	12238305	12260336	TESI_002681-RA
3	5040	33748969.5	0	33745279	33752660	TESI_005697-RA
1	4843	41339267.5	0	41337737	41340798	TESI_001400-RA
1	4843	41317690	0	41315144	41320236	TESI_001399-RA
2	4843	12145287	0	12140375	12150199	TESI_002675-RA
3	5039	33680654.5	0	33680449	33680860	TESI_005693-RA
2	5039	12356848	0	12356646	12357050	TESI_002686-RA
3	2774	33865635.5	0	33865167	33866104	TESI_005703-RA
18	5037	10999664	0	10998469	11000859	TESI_028711-RA
3	5037	25124750	0	25123493	25126007	TESI_005279-RA
3	4842	16013476	0	16011650	16015302	TESI_004979-RA
2	4841	6515579	0	6512252	6518906	TESI_002347-RA
2	4841	11479794	0	11476529	11483059	TESI_002645-RA
3	5036	25198369.5	0	25190829	25205910	TESI_005282-RA
2	5036	15747986	0	15740943	15755029	TESI_002847-RA
2	4840	11447048	0	11443747	11450349	TESI_002643-RA
2	4840	6500894	0	6497437	6504351	TESI_002345-RA
3	4840	33149710	0	33141596	33157824	TESI_005666-RA
2	2777	12169770	0	12162801	12176739	TESI_002677-RA
1	2777	41348334	0	41345382	41351286	TESI_001401-RA
18	2777	9385169	0	9378875	9391463	TESI_028614-RA
18	2775	9676717	0	9672637	9680797	TESI_028631-RA
3	2775	33790720.5	0	33789524	33791917	TESI_005699-RA
2	2776	12375900.5	0	12369948	12381853	TESI_002687-RA
1	2776	41450430.5	0	41439290	41461571	TESI_001405-RA
17	7848	19182462.5	0	19181918	19183007	TESI_026833-RA
7	7848	40414999	0	40414534	40415464	TESI_013392-RA
17	170	20171831.5	0	20164840	20178823	TESI_026885-RA
7	170	41578437.5	0	41574255	41582620	TESI_013447-RA
5	170	56823090	0	56814439	56831741	TESI_009877-RA
17	202	19176020	0	19171621	19180419	TESI_026831-RA
12	202	15573045	0	15571413	15574677	TESI_020864-RA
12	202	16788604.5	0	16782444	16794765	TESI_020915-RA
5	202	22022967.5	0	22020687	22025248	TESI_008795-RA
17	202	17608242.5	0	17599770	17616715	TESI_026776-RA
12	655	15466408	0	15463505	15469311	TESI_020859-RA
7	655	40190382	0	40188886	40191878	TESI_013380-RA
17	657	17645786.5	0	17640631	17650942	TESI_026778-RA
5	657	57150730.5	0	57145120	57156341	TESI_009892-RA
7	657	40722075	0	40717792	40726358	TESI_013411-RA
12	8929	3886211.5	0	3884418	3888005	TESI_020574-RA
7	8929	29419080.5	0	29417746	29420415	TESI_012887-RA
17	8929	13611357	0	13609781	13612933	TESI_026624-RA
5	658	57114644.5	0	57112774	57116515	TESI_009889-RA
17	658	19705972	0	19701100	19710844	TESI_026858-RA
7	658	40803977.5	0	40801046	40806909	TESI_013415-RA
12	658	16892901.5	0	16890637	16895166	TESI_020919-RA
12	3554	20247602	0	20246872	20248332	TESI_021094-RA
6	3554	21621726	0	21621061	21622391	TESI_010928-RA
17	659	19760464	0	19754273	19766655	TESI_026861-RA
5	659	57084152	0	57081528	57086776	TESI_009887-RA
12	659	16936114.5	0	16933254	16938975	TESI_020921-RA
7	75	41541722	0	41538692	41544752	TESI_013444-RA
12	75	17434109	0	17430085	17438133	TESI_020943-RA
9	75	4513987.5	0	4513198	4514777	TESI_016236-RA
3	75	33092326	0	33091356	33093296	TESI_005663-RA
3	75	33073779	0	33072924	33074634	TESI_005662-RA
18	75	10296192.5	0	10293795	10298590	TESI_028665-RA
5	74	56655324.5	0	56651334	56659315	TESI_009869-RA
17	74	8483406.5	0	8481652	8485161	TESI_026452-RA
7	74	41398021.5	0	41392858	41403185	TESI_013436-RA
12	2881	28943824.5	0	28938548	28949101	TESI_021545-RA
5	662	56772058	0	56745337	56798779	TESI_009875-RA
12	663	17416492.5	0	17413638	17419347	TESI_020942-RA
7	663	41560986	0	41558145	41563827	TESI_013446-RA
3	6637	14463892	0	14462541	14465243	TESI_004898-RA
6	6637	19393648.5	0	19392485	19394812	TESI_010824-RA
13	6637	28878504	0	28877096	28879912	TESI_022721-RA
7	6637	29889340	0	29887414	29891266	TESI_012905-RA
12	8833	4140060	0	4139306	4140814	TESI_020582-RA
12	1835	17684633.5	0	17674113	17695154	TESI_020954-RA
7	1835	41229281.5	0	41222187	41236376	TESI_013429-RA
12	1833	17858958.5	0	17857847	17860070	TESI_020964-RA
12	1833	17872161	0	17870880	17873442	TESI_020966-RA
17	1833	20932995	0	20929770	20936220	TESI_026923-RA
17	1833	20966319	0	20963791	20968847	TESI_026924-RA
7	1833	40866040.5	0	40861926	40870155	TESI_013419-RA
7	1833	40852217.5	0	40850180	40854255	TESI_013418-RA
12	1833	17888786	0	17886216	17891356	TESI_020968-RA
17	1833	20921879	0	20918351	20925407	TESI_026922-RA
17	1833	20916393	0	20915313	20917473	TESI_026921-RA
12	1833	17865280.5	0	17861992	17868569	TESI_020965-RA
12	1833	17879914.5	0	17876711	17883118	TESI_020967-RA
7	1831	26851397	0	26849964	26852830	TESI_012798-RA
12	1831	18051256.5	0	18046599	18055914	TESI_020973-RA
12	1830	18064369	0	18060430	18068308	TESI_020974-RA
17	1828	21141092	0	21134744	21147440	TESI_026930-RA
5	1828	56113151.5	0	56108775	56117528	TESI_009835-RA
17	6329	21417614.5	0	21417291	21417938	TESI_026952-RA
17	7534	21395355	0	21394969	21395741	TESI_026950-RA
12	7549	18429627.5	0	18428926	18430329	TESI_020993-RA
12	7548	19495325.5	0	19493679	19496972	TESI_021046-RA
5	7548	47666795	0	47665884	47667706	TESI_009449-RA
17	7532	24484408	0	24472084	24496732	TESI_027120-RA
5	7532	52389007.5	0	52384437	52393578	TESI_009669-RA
17	7527	16365171	0	16363290	16367052	TESI_026723-RA
17	1823	19133782	0	19130323	19137241	TESI_026828-RA
17	1823	19045569	0	19042715	19048423	TESI_026826-RA
17	7526	13509365	0	13508924	13509806	TESI_026620-RA
7	7526	29157620	0	29157127	29158113	TESI_012875-RA
5	99	55706312.5	0	55702744	55709881	TESI_009805-RA
12	99	19559353.5	0	19547675	19571032	TESI_021049-RA
17	99	21597392.5	0	21593562	21601223	TESI_026960-RA
5	97	54600542	0	54596109	54604975	TESI_009755-RA
17	97	21760945	0	21758708	21763182	TESI_026970-RA
17	1870	17879584	0	17878577	17880591	TESI_026786-RA
17	6824	5175735	0	5173328	5178142	TESI_026350-RA
5	1780	45604733.5	0	45601680	45607787	TESI_009377-RA
17	1780	11494780.5	0	11489059	11500502	TESI_026549-RA
17	1808	22686600.5	0	22679140	22694061	TESI_027028-RA
5	1808	55679545	0	55674758	55684332	TESI_009802-RA
5	1808	55693441.5	0	55693128	55693755	TESI_009803-RA
17	1809	22714769	0	22704377	22725161	TESI_027029-RA
5	94	55148795.5	0	55141906	55155685	TESI_009777-RA
17	94	21954506	0	21952416	21956596	TESI_026982-RA
12	94	19968746.5	0	19966413	19971080	TESI_021073-RA
12	2966	27059582	0	27053040	27066124	TESI_021439-RA
15	2967	6182575.5	0	6181518	6183633	TESI_025308-RA
7	2967	34255210.5	0	34245554	34264867	TESI_013094-RA
17	2967	26107812	0	26103768	26111856	TESI_027200-RA
5	2974	54938845	0	54937456	54940234	TESI_009767-RA
5	2974	47858823.5	0	47850397	47867250	TESI_009459-RA
12	2974	19809176	0	19806742	19811610	TESI_021064-RA
12	2975	20093400	0	20088651	20098149	TESI_021084-RA
6	2975	21590694.5	0	21586980	21594409	TESI_010925-RA
2	2992	10827996	0	10825529	10830463	TESI_002612-RA
11	2992	40309467.5	0	40304863	40314072	TESI_019113-RA
2	2993	10724072.5	0	10719761	10728384	TESI_002605-RA
7	3486	32750511	0	32745017	32756005	TESI_013023-RA
17	3481	10284077	0	10277225	10290929	TESI_026508-RA
9	3529	15856597.5	0	15855116	15858079	TESI_016591-RA
19	3529	11962072	0	11956316	11967828	TESI_027759-RA
9	3529	15910445	0	15909177	15911713	TESI_016594-RA
12	3479	32166846	0	32161912	32171780	TESI_021685-RA
9	2534	18404753	1	18404182	18405324	TESI_016685-RA
5	2534	10989134	1	10985989	10992279	TESI_008434-RA
11	2533	4115671.5	1	4111716	4119627	TESI_017828-RA
14	2533	9134878	1	9134295	9135461	TESI_024507-RA
11	613	4146205.5	1	4137990	4154421	TESI_017830-RA
11	613	4136501.5	1	4134728	4138275	TESI_017829-RA
4	613	26028472	1	26026070	26030874	TESI_007076-RA
14	613	9175337	1	9173379	9177295	TESI_024508-RA
9	613	35553286.5	1	35550472	35556101	TESI_017164-RA
9	612	18489395	1	18485227	18493563	TESI_016690-RA
14	612	9214897	1	9213245	9216549	TESI_024511-RA
11	612	4177196	1	4173244	4181148	TESI_017834-RA
11	611	4359653.5	1	4357801	4361506	TESI_017845-RA
9	611	38897133	1	38894822	38899444	TESI_017333-RA
14	611	9745797.5	1	9743021	9748574	TESI_024539-RA
6	7398	26595200.5	1	26590772	26599629	TESI_011143-RA
9	5937	35731462	1	35721281	35741643	TESI_017170-RA
11	6029	2590795	1	2588649	2592941	TESI_017716-RA
9	8484	37095302	1	37094369	37096235	TESI_017243-RA
11	8484	2500107	1	2498992	2501222	TESI_017708-RA
5	5813	11796334.5	1	11793446	11799223	TESI_008476-RA
9	5813	36175283.5	1	36174467	36176100	TESI_017193-RA
9	7397	25656650	1	25655006	25658294	TESI_016965-RA
11	7397	30983941.5	1	30982395	30985488	TESI_018825-RA
11	5810	1524408	1	1523417	1525399	TESI_017648-RA
9	484	36799400.5	1	36798293	36800508	TESI_017226-RA
6	484	32923260	1	32922387	32924133	TESI_011387-RA
11	484	1966110	1	1965610	1966610	TESI_017675-RA
9	5808	37242258	1	37240431	37244085	TESI_017250-RA
5	5808	12254565	1	12252227	12256903	TESI_008509-RA
11	5808	2119093.5	1	2112369	2125818	TESI_017683-RA
5	5808	12293163	1	12289424	12296902	TESI_008510-RA
9	483	36689856.5	1	36681568	36698145	TESI_017216-RA
6	483	33040878.5	1	33038773	33042984	TESI_011395-RA
11	483	2203172	1	2201327	2205017	TESI_017691-RA
11	483	1752482.5	1	1751410	1753555	TESI_017664-RA
11	483	1976807	1	1975283	1978331	TESI_017676-RA
6	483	32931564.5	1	32930288	32932841	TESI_011388-RA
11	483	1983402	1	1982335	1984469	TESI_017677-RA
5	483	12190057	1	12189179	12190935	TESI_008504-RA
9	483	36837708.5	1	36836727	36838690	TESI_017227-RA
9	5131	36769107	1	36765190	36773024	TESI_017224-RA
6	5130	32907688.5	1	32902740	32912637	TESI_011386-RA
9	5130	36844574.5	1	36841876	36847273	TESI_017228-RA
11	5129	10751064	1	10743123	10759005	TESI_018245-RA
9	5129	40483250.5	1	40477711	40488790	TESI_017428-RA
5	5129	3689024.5	1	3682512	3695537	TESI_008095-RA
9	481	37265195	1	37245380	37285010	TESI_017251-RA
14	481	12405130.5	1	12403913	12406348	TESI_024619-RA
11	5807	2161611.5	1	2161181	2162042	TESI_017685-RA
11	5806	2366523.5	1	2366287	2366760	TESI_017696-RA
9	5805	37061247.5	1	37058776	37063719	TESI_017241-RA
9	594	37168798	1	37157590	37180006	TESI_017246-RA
9	5804	9802485.5	1	9800091	9804880	TESI_016372-RA
11	5804	20817744.5	1	20817540	20817949	TESI_018622-RA
14	5803	29537741.5	1	29536155	29539328	TESI_025039-RA
11	5803	20696969	1	20696131	20697807	TESI_018620-RA
9	5803	9857181.5	1	9855477	9858886	TESI_016375-RA
3	8482	13346752	1	13345529	13347975	TESI_004856-RA
5	8482	4358653.5	1	4343984	4373323	TESI_008128-RA
9	6027	37578703.5	1	37574610	37582797	TESI_017262-RA
9	5909	37204011	1	37201829	37206193	TESI_017248-RA
11	6026	3239224.5	1	3238418	3240031	TESI_017763-RA
9	591	39610255	1	39610084	39610426	TESI_017377-RA
9	2655	37813397	1	37811609	37815185	TESI_017278-RA
11	2655	3094422.5	1	3092720	3096125	TESI_017752-RA
9	2654	38016593	1	38015335	38017851	TESI_017288-RA
9	2653	361699	1	357391	366007	TESI_016093-RA
11	2540	3611919.5	1	3611157	3612682	TESI_017789-RA
14	2540	8846112	1	8845392	8846832	TESI_024489-RA
11	6567	3287578.5	1	3285279	3289878	TESI_017768-RA
9	6566	38632715.5	1	38631425	38634006	TESI_017315-RA
9	2539	18103179	1	18099969	18106389	TESI_016663-RA
5	2539	11298996	1	11296033	11301959	TESI_008452-RA
14	2615	30407755	1	30398278	30417232	TESI_025060-RA
6	2399	19914662.5	1	19912135	19917190	TESI_010846-RA
11	2610	1158527	1	1156773	1160281	TESI_017628-RA
11	607	4608020.5	1	4607277	4608764	TESI_017861-RA
14	607	9484549	1	9483810	9485288	TESI_024529-RA
9	607	39016082.5	1	39015339	39016826	TESI_017339-RA
9	6032	18115613.5	1	18115235	18115992	TESI_016665-RA
11	6031	722120.5	1	719768	724473	TESI_017597-RA
11	6030	891635.5	1	891286	891985	TESI_017607-RA
6	467	21916983.5	1	21912578	21921389	TESI_010947-RA
16	467	23517223.5	1	23516608	23517839	TESI_023768-RA
6	467	21911357.5	1	21910920	21911795	TESI_010946-RA
6	467	13010901	1	13010306	13011496	TESI_010562-RA
2	467	35980077	1	35979480	35980674	TESI_003390-RA
10	467	21295546.5	1	21294888	21296205	TESI_020104-RA
3	466	5619652	1	5619477	5619827	TESI_004528-RA
14	5210	9120105	1	9119408	9120802	TESI_024504-RA
11	5210	4084828.5	1	4082595	4087062	TESI_017824-RA
11	1392	36704417.5	1	36701129	36707706	TESI_018976-RA
14	1392	16227964.5	1	16223986	16231943	TESI_024716-RA
9	5898	18520052	1	18509819	18530285	TESI_016691-RA
11	5898	4197854.5	1	4193583	4202126	TESI_017835-RA
11	5897	4220955	1	4219343	4222567	TESI_017836-RA
14	5897	9226361	1	9224828	9227894	TESI_024512-RA
40	5896	109216.5	1	104134	114299	TESI_029797-RA
11	5895	10151844.5	1	10149859	10153830	TESI_018217-RA
14	9266	5359040.5	1	5358714	5359367	TESI_024365-RA
9	9265	38065729	1	38064373	38067085	TESI_017290-RA
14	9265	8560428	1	8559074	8561782	TESI_024471-RA
9	6045	41073151	1	41071392	41074910	TESI_017459-RA
11	6045	7936779.5	1	7929511	7944048	TESI_018084-RA
14	1386	10329994.5	1	10326559	10333430	TESI_024572-RA
5	1386	10466309.5	1	10463852	10468767	TESI_008403-RA
14	5873	10476499	1	10474483	10478515	TESI_024583-RA
11	5873	4775001	1	4773858	4776144	TESI_017873-RA
14	5873	10472218.5	1	10470062	10474375	TESI_024582-RA
5	5872	10633937	1	10626421	10641453	TESI_008414-RA
9	5872	39275709	1	39266694	39284724	TESI_017354-RA
9	9257	42286080.5	1	42277648	42294513	TESI_017515-RA
11	9257	7041483.5	1	7033405	7049562	TESI_018022-RA
5	5868	10542776	1	10538727	10546825	TESI_008410-RA
11	5868	5179480	1	5176600	5182360	TESI_017893-RA
9	5868	39340980	1	39337329	39344631	TESI_017359-RA
9	5865	39551824.5	1	39547466	39556183	TESI_017372-RA
5	5865	9435723.5	1	9421980	9449467	TESI_008383-RA
11	603	896046	1	894921	897171	TESI_017608-RA
3	603	37966859.5	1	37965247	37968472	TESI_005835-RA
43	2560	60653.5	1	56983	64324	TESI_029531-RA
7	2560	44615049	1	44610734	44619364	TESI_013559-RA
9	522	43252435	1	43249894	43254976	TESI_017568-RA
5	522	3093038	1	3092629	3093447	TESI_008050-RA
9	8369	22475158.5	1	22470708	22479609	TESI_016844-RA
8	5225	7890808.5	1	7882606	7899011	TESI_014372-RA
1	5225	50154101	1	50149871	50158331	TESI_001726-RA
11	5225	12059096	1	12050705	12067487	TESI_018303-RA
11	518	6169353	1	6165086	6173620	TESI_017974-RA
9	518	42934102.5	1	42932508	42935697	TESI_017550-RA
14	5362	4789165	1	4788542	4789788	TESI_024337-RA
5	5362	5291034.5	1	5288310	5293759	TESI_008175-RA
11	5362	12952209.5	1	12951437	12952982	TESI_018341-RA
11	5263	6537636.5	1	6536494	6538779	TESI_017995-RA
9	5263	42719412.5	1	42711263	42727562	TESI_017542-RA
5	5329	8883236	1	8881991	8884481	TESI_008352-RA
14	5259	1635053	1	1630576	1639530	TESI_024204-RA
9	5328	42300447.5	1	42299259	42301636	TESI_017517-RA
91	5328	24127.5	1	23255	25000	TESI_030017-RA
14	5272	32536291.5	1	32534922	32537661	TESI_025152-RA
91	5272	8100	1	6121	10079	TESI_030013-RA
9	5272	42315843.5	1	42312582	42319105	TESI_017519-RA
91	5327	63494.5	1	58085	68904	TESI_030019-RA
91	1367	40807	1	37300	44314	TESI_030018-RA
14	1367	32501581.5	1	32497829	32505334	TESI_025150-RA
11	1367	7029543	1	7028866	7030220	TESI_018021-RA
14	5271	19476947	1	19473161	19480733	TESI_024804-RA
9	5271	21566181	1	21558688	21573674	TESI_016806-RA
5	573	21569461	1	21566700	21572222	TESI_008781-RA
5	5344	2194664	1	2194008	2195320	TESI_008005-RA
14	5344	31603054	1	31602376	31603732	TESI_025113-RA
11	5344	7541850.5	1	7541283	7542418	TESI_018060-RA
11	5343	9228879.5	1	9218520	9239239	TESI_018154-RA
7	5342	44722836	1	44721832	44723840	TESI_013568-RA
9	9696	42574392	1	42571619	42577165	TESI_017533-RA
7	7717	44516679.5	1	44516302	44517057	TESI_013555-RA
5	7717	7503563.5	1	7487928	7519199	TESI_008275-RA
5	5177	7266963	1	7261975	7271951	TESI_008260-RA
14	5176	31951083	1	31946701	31955465	TESI_025124-RA
11	5176	7830714.5	1	7828132	7833297	TESI_018077-RA
11	2551	13139806	1	13134195	13145417	TESI_018352-RA
14	8371	31083702.5	1	31082073	31085332	TESI_025078-RA
11	8371	5674466	1	5673387	5675545	TESI_017930-RA
9	5172	40825086	1	40816437	40833735	TESI_017445-RA
5	5172	7844702.5	1	7838302	7851103	TESI_008298-RA
9	5171	40767701.5	1	40760949	40774454	TESI_017442-RA
5	5171	7761856	1	7760984	7762728	TESI_008294-RA
7	5169	44307083.5	1	44293086	44321081	TESI_013547-RA
9	5169	40556575	1	40552417	40560733	TESI_017433-RA
11	5170	8549649.5	1	8544617	8554682	TESI_018117-RA
5	5170	7751306.5	1	7747557	7755056	TESI_008293-RA
9	5170	40669615.5	1	40669162	40670069	TESI_017438-RA
3	5170	10284462	1	10283994	10284930	TESI_004728-RA
9	5170	40676117.5	1	40673316	40678919	TESI_017439-RA
3	5170	10263244.5	1	10258586	10267903	TESI_004726-RA
9	5173	40843662	1	40841592	40845732	TESI_017447-RA
11	5351	16723592	1	16721746	16725438	TESI_018481-RA
9	5351	249751	1	248878	250624	TESI_016085-RA
3	1357	38235568	1	38234955	38236181	TESI_005849-RA
9	1357	36169346.5	1	36169163	36169530	TESI_017191-RA
11	1357	1306072.5	1	1305424	1306721	TESI_017637-RA
9	1357	36169873.5	1	36169532	36170215	TESI_017192-RA
6	1357	42068451.5	1	42067975	42068928	TESI_011771-RA
5	5981	5863637.5	1	5861255	5866020	TESI_008188-RA
11	5981	6854959	1	6850214	6859704	TESI_018014-RA
11	5982	6802359.5	1	6800754	6803965	TESI_018011-RA
9	5982	42440264.5	1	42438096	42442433	TESI_017526-RA
14	499	32327902	1	32323992	32331812	TESI_025142-RA
11	499	8073708	1	8073123	8074293	TESI_018093-RA
11	5174	8217632.5	1	8211874	8223391	TESI_018101-RA
14	5174	32349416.5	1	32342436	32356397	TESI_025143-RA
11	491	7510990	1	7507531	7514449	TESI_018057-RA
14	491	31587765.5	1	31585172	31590359	TESI_025111-RA
11	491	9323394.5	1	9316389	9330400	TESI_018160-RA
14	491	5023918	1	5015133	5032703	TESI_024346-RA
7	491	44785037	1	44779049	44791025	TESI_013571-RA
11	5166	8767051.5	1	8765586	8768517	TESI_018132-RA
14	5166	5273725	1	5273271	5274179	TESI_024361-RA
7	5165	44660595.5	1	44654772	44666419	TESI_013562-RA
11	5162	9498653.5	1	9491916	9505391	TESI_018173-RA
5	5161	8269724	1	8266476	8272972	TESI_008316-RA
7	5161	45323665.5	1	45318785	45328546	TESI_013584-RA
11	5161	9560939	1	9558046	9563832	TESI_018175-RA
11	5161	9570308	1	9564311	9576305	TESI_018176-RA
5	7249	3964064.5	1	3963889	3964240	TESI_008107-RA
9	7249	40182104.5	1	40181917	40182292	TESI_017410-RA
11	9611	24027338	1	24019575	24035101	TESI_018701-RA
5	5160	8320433.5	1	8318505	8322362	TESI_008321-RA
7	5160	45360453.5	1	45358815	45362092	TESI_013586-RA
14	7248	3671215.5	1	3671089	3671342	TESI_024279-RA
11	7248	11063657.5	1	11062920	11064395	TESI_018262-RA
14	7248	3679273	1	3678254	3680292	TESI_024280-RA
40	5157	22313	1	19008	25618	TESI_029792-RA
40	5156	150688.5	1	130095	171282	TESI_029798-RA
5	5156	4073572.5	1	4053439	4093706	TESI_008114-RA
14	1377	5802390.5	1	5800683	5804098	TESI_024380-RA
11	1377	10666277	1	10664585	10667969	TESI_018243-RA
8	5338	8024752	1	8023272	8026232	TESI_014381-RA
9	8313	5741449.5	1	5739718	5743181	TESI_016279-RA
11	544	9703919	1	9701995	9705843	TESI_018186-RA
11	544	9757650.5	1	9753105	9762196	TESI_018190-RA
7	544	45524212	1	45520477	45527947	TESI_013597-RA
5	544	8626113.5	1	8623747	8628480	TESI_008337-RA
5	5155	4020600	1	4016846	4024354	TESI_008112-RA
14	5153	6129277	1	6125897	6132657	TESI_024394-RA
2	7247	25213004.5	1	25209477	25216532	TESI_003059-RA
3	4829	25117760.5	2	25112971	25122550	TESI_005278-RA
18	5068	12751135	2	12750705	12751565	TESI_028795-RA
3	5068	25312633.5	2	25312176	25313091	TESI_005286-RA
1	766	45199908.5	2	45193481	45206336	TESI_001576-RA
2	766	15106886	2	15105949	15107823	TESI_002814-RA
2	766	15109822.5	2	15108263	15111382	TESI_002815-RA
11	6614	29590384	2	29589418	29591350	TESI_018789-RA
3	1278	25461739	2	25453405	25470073	TESI_005291-RA
2	1278	15485732.5	2	15484999	15486466	TESI_002837-RA
2	1278	15503290.5	2	15501045	15505536	TESI_002838-RA
18	1278	13555565.5	2	13547422	13563709	TESI_028827-RA
2	7329	12158261	2	12154492	12162030	TESI_002676-RA
18	5609	13448885.5	2	13442726	13455045	TESI_028823-RA
1	5609	45351252.5	2	45337576	45364929	TESI_001592-RA
2	5609	15390235	2	15388337	15392133	TESI_002833-RA
1	765	38237324.5	2	38219151	38255498	TESI_001244-RA
1	5438	38573171	2	38571278	38575064	TESI_001262-RA
3	5438	31773625.5	2	31770733	31776518	TESI_005601-RA
3	8393	24421915	2	24420626	24423204	TESI_005258-RA
18	8393	12411313	2	12410489	12412137	TESI_028781-RA
3	5606	26454686	2	26450058	26459314	TESI_005342-RA
2	5606	15148859	2	15141589	15156129	TESI_002817-RA
3	764	19816058	2	19796096	19836020	TESI_005111-RA
1	764	38016154	2	38012966	38019342	TESI_001223-RA
1	764	8435904	2	8434792	8437016	TESI_000512-RA
4	764	39158267	2	39157934	39158600	TESI_007387-RA
2	729	14612573	2	14611732	14613414	TESI_002792-RA
2	730	14947934	2	14946089	14949779	TESI_002810-RA
3	730	26003513	2	26002535	26004491	TESI_005328-RA
18	730	13061391	2	13060401	13062381	TESI_028808-RA
3	5063	25826167.5	2	25825917	25826418	TESI_005317-RA
1	5063	45035701	2	45032908	45038494	TESI_001569-RA
2	5063	14813059.5	2	14808133	14817986	TESI_002805-RA
3	4822	26302303.5	2	26299804	26304803	TESI_005339-RA
3	4821	26111382	2	26106194	26116570	TESI_005329-RA
18	4821	13093038	2	13091942	13094134	TESI_028809-RA
3	728	25557970.5	2	25555711	25560230	TESI_005297-RA
2	728	14614629	2	14604918	14624340	TESI_002791-RA
2	728	14703465	2	14691475	14715455	TESI_002799-RA
3	728	25770497.5	2	25766693	25774302	TESI_005307-RA
3	728	27249280	2	27248895	27249665	TESI_005378-RA
18	728	13234718.5	2	13233900	13235537	TESI_028813-RA
1	728	44717980	2	44696648	44739312	TESI_001551-RA
3	2725	26967801.5	2	26965837	26969766	TESI_005366-RA
3	2724	26900933.5	2	26898906	26902961	TESI_005362-RA
19	4716	17791114.5	2	17786890	17795339	TESI_028048-RA
7	4805	13215510	2	13211661	13219359	TESI_012428-RA
19	4715	15173619	2	15170812	15176426	TESI_027930-RA
15	4715	16606492	2	16600716	16612268	TESI_025747-RA
15	4715	16549082	2	16547160	16551004	TESI_025743-RA
15	4714	16754817.5	2	16741524	16768111	TESI_025754-RA
19	4797	18461307	2	18461107	18461507	TESI_028082-RA
7	4797	51680728	2	51680253	51681203	TESI_013852-RA
7	4797	51662409.5	2	51645676	51679143	TESI_013849-RA
9	4797	32019556.5	2	32018614	32020499	TESI_017085-RA
19	4800	17924243	2	17919135	17929351	TESI_028054-RA
19	4800	17897135	2	17892999	17901271	TESI_028053-RA
6	275	28070045.5	2	28065800	28074291	TESI_011194-RA
19	9112	14430598	2	14425504	14435692	TESI_027885-RA
15	9112	15349290	2	15346313	15352267	TESI_025676-RA
19	4793	13724666	2	13722959	13726373	TESI_027857-RA
15	10804	8813067	2	8798188	8827946	TESI_025415-RA
15	6114	10901483	2	10881530	10921436	TESI_025490-RA
19	6114	18767826	2	18737636	18798016	TESI_028097-RA
7	89	40084312.5	2	40083894	40084731	TESI_013373-RA
17	90	22068931.5	2	22064216	22073647	TESI_026990-RA
6	90	21616890	2	21614138	21619642	TESI_010927-RA
17	1851	22009506	2	22005492	22013520	TESI_026987-RA
6	91	21608165	2	21605659	21610671	TESI_010926-RA
19	91	18595371	2	18592278	18598464	TESI_028090-RA
5	91	55260954.5	2	55256802	55265107	TESI_009782-RA
4	91	8298689	2	8295307	8302071	TESI_006672-RA
12	91	20167165.5	2	20161520	20172811	TESI_021087-RA
17	91	22050786.5	2	22043848	22057725	TESI_026989-RA
17	93	21962178.5	2	21960066	21964291	TESI_026983-RA
5	93	55182574	2	55180275	55184873	TESI_009778-RA
12	93	19986667.5	2	19984569	19988766	TESI_021075-RA
17	674	21613362	2	21607189	21619535	TESI_026961-RA
1	674	43136452	2	43133781	43139123	TESI_001490-RA
5	2972	54669399	2	54663507	54675291	TESI_009758-RA
5	2972	47838417.5	2	47835272	47841563	TESI_009458-RA
12	2972	19797457	2	19793437	19801477	TESI_021063-RA
12	2970	19766699.5	2	19764851	19768548	TESI_021061-RA
17	2969	22031604	2	22021962	22041246	TESI_026988-RA
12	2969	20116007.5	2	20102793	20129222	TESI_021085-RA
5	2969	55244382	2	55235849	55252915	TESI_009781-RA
6	2968	21573524.5	2	21569510	21577539	TESI_010924-RA
12	2968	20075907.5	2	20071092	20080723	TESI_021083-RA
18	8817	7288933.5	2	7277818	7300049	TESI_028464-RA
1	8817	39726650	2	39708276	39745024	TESI_001325-RA
17	8834	18535612.5	2	18533242	18537983	TESI_026802-RA
12	98	18596541	2	18594138	18598944	TESI_021007-RA
5	98	47754432	2	47751327	47757537	TESI_009452-RA
5	98	47610675	2	47605478	47615872	TESI_009444-RA
17	98	21657143.5	2	21652802	21661485	TESI_026963-RA
1	98	43189074	2	43185939	43192209	TESI_001494-RA
12	98	19598025.5	2	19593246	19602805	TESI_021050-RA
7	6846	38653909.5	2	38652332	38655487	TESI_013293-RA
17	6847	5732924.5	2	5716893	5748956	TESI_026374-RA
5	6847	36083527	2	36075795	36091259	TESI_009068-RA
13	8930	6291798.5	2	6290845	6292752	TESI_022056-RA
5	95	55097976.5	2	55093933	55102020	TESI_009776-RA
5	95	47921988.5	2	47915464	47928513	TESI_009464-RA
12	95	19951770	2	19949131	19954409	TESI_021072-RA
5	673	55714260.5	2	55712818	55715703	TESI_009806-RA
5	2945	47786175.5	2	47785550	47786801	TESI_009454-RA
1	8818	40344127	2	40342341	40345913	TESI_001351-RA
5	2973	54683087	2	54678717	54687457	TESI_009759-RA
17	2973	21793608.5	2	21787289	21799928	TESI_026973-RA
17	88	18676806.5	2	18676363	18677250	TESI_026809-RA
5	132	55525622.5	2	55524638	55526607	TESI_009792-RA
17	132	22186284.5	2	22185369	22187200	TESI_027002-RA
17	132	22174524	2	22173678	22175370	TESI_027001-RA
12	3552	20269510	2	20262660	20276360	TESI_021095-RA
5	3552	55370056.5	2	55359375	55380738	TESI_009784-RA
17	3551	22118286.5	2	22113619	22122954	TESI_026997-RA
12	3550	18239715.5	2	18232901	18246530	TESI_020986-RA
12	3549	4622219	2	4619653	4624785	TESI_020605-RA
7	3549	24321778	2	24319258	24324298	TESI_012731-RA
17	3549	15836425	2	15833700	15839150	TESI_026706-RA
5	6808	52273245.5	2	52268415	52278076	TESI_009667-RA
17	6808	24596189	2	24589124	24603254	TESI_027125-RA
7	3451	38751017.5	2	38747992	38754043	TESI_013299-RA
17	3451	5324464	2	5323931	5324997	TESI_026357-RA
5	3451	37240343.5	2	37239289	37241398	TESI_009102-RA
5	3472	55609632.5	2	55603286	55615979	TESI_009798-RA
17	3472	22572200.5	2	22566127	22578274	TESI_027022-RA
17	3470	22739448.5	2	22738018	22740879	TESI_027030-RA
13	3470	6202810	2	6200860	6204760	TESI_022048-RA
12	3569	20568005.5	2	20564751	20571260	TESI_021114-RA
12	3567	19679824	2	19673398	19686250	TESI_021055-RA
5	3567	47765907	2	47761638	47770176	TESI_009453-RA
12	3468	20776523	2	20775151	20777895	TESI_021128-RA
17	3468	22964774	2	22953152	22976396	TESI_027043-RA
5	3468	53766688	2	53765716	53767660	TESI_009744-RA
15	8696	14951767.5	2	14943493	14960042	TESI_025659-RA
6	2226	4661416	2	4658016	4664816	TESI_010093-RA
15	2226	8005350	2	8002727	8007973	TESI_025382-RA
7	2226	431795	2	429268	434322	TESI_012166-RA
7	350	9675177	2	9673415	9676939	TESI_012363-RA
3	7593	15437977	2	15435928	15440026	TESI_004949-RA
3	7593	15429254.5	2	15427108	15431401	TESI_004948-RA
15	2221	7969819	2	7965688	7973950	TESI_025379-RA
19	6459	4179066	2	4174067	4184065	TESI_027555-RA
4	8713	7867417.5	2	7866974	7867861	TESI_006645-RA
15	2215	10579551	2	10571771	10587331	TESI_025477-RA
7	2215	9874485.5	2	9870810	9878161	TESI_012371-RA
7	2213	9648294	2	9646515	9650073	TESI_012361-RA
19	2213	4525762.5	2	4524223	4527302	TESI_027581-RA
15	2212	10648728.5	2	10648141	10649316	TESI_025480-RA
19	2167	4286170.5	2	4275166	4297175	TESI_027570-RA
15	2167	13775457	2	13768341	13782573	TESI_025619-RA
7	2208	9517314.5	2	9510732	9523897	TESI_012356-RA
4	414	45397704	2	45397357	45398051	TESI_007599-RA
19	2207	3873782.5	2	3871573	3875992	TESI_027535-RA
19	2207	4093400.5	2	4091027	4095774	TESI_027549-RA
19	2206	3664182.5	2	3659453	3668912	TESI_027525-RA
7	2206	8276215	2	8272919	8279511	TESI_012316-RA
4	2206	9812656.5	2	9807513	9817800	TESI_006726-RA
7	343	8353035.5	2	8351667	8354404	TESI_012320-RA
7	343	8330243	2	8323035	8337451	TESI_012319-RA
19	343	3720825	2	3716046	3725604	TESI_027528-RA
7	6171	8729260.5	2	8726402	8732119	TESI_012330-RA
19	6169	11564717	2	11564046	11565388	TESI_027744-RA
15	2132	8203919.5	2	8198245	8209594	TESI_025390-RA
19	2132	6944055	2	6940669	6947441	TESI_027650-RA
19	2132	20474603.5	2	20468342	20480865	TESI_028172-RA
19	7470	3388476	2	3375831	3401121	TESI_027511-RA
7	1237	53155599	2	53153492	53157706	TESI_013899-RA
19	1237	3348432	2	3346176	3350688	TESI_027509-RA
9	7440	21056588	2	21056173	21057003	TESI_016787-RA
9	7440	21035926.5	2	21021548	21050305	TESI_016786-RA
15	6140	12836934	2	12836450	12837418	TESI_025575-RA
10	6140	1227609.5	2	1227038	1228181	TESI_019210-RA
19	6157	2735132	2	2730385	2739879	TESI_027471-RA
10	6156	765116.5	2	762228	768005	TESI_019189-RA
4	6137	7774718.5	2	7774424	7775013	TESI_006639-RA
15	385	11745305	2	11744097	11746513	TESI_025530-RA
19	385	17127988	2	17127665	17128311	TESI_028010-RA
10	385	420170.5	2	414319	426022	TESI_019170-RA
19	7622	12925246.5	2	12923096	12927397	TESI_027815-RA
15	2265	12046013.5	2	12042002	12050025	TESI_025544-RA
15	7637	9636494.5	2	9634859	9638130	TESI_025441-RA
19	2264	6033074.5	2	6023031	6043118	TESI_027617-RA
10	384	396610.5	2	396122	397099	TESI_019168-RA
19	384	17224166.5	2	17216428	17231905	TESI_028016-RA
19	384	17268732.5	2	17268231	17269234	TESI_028017-RA
4	1232	8860301.5	2	8857038	8863565	TESI_006710-RA
19	1232	17447130	2	17442091	17452169	TESI_028031-RA
19	383	17281007	2	17277745	17284269	TESI_028018-RA
10	383	392462	2	390996	393928	TESI_019167-RA
19	9647	17012703.5	2	17009701	17015706	TESI_028001-RA
12	2909	31422222	3	31415796	31428648	TESI_021653-RA
10	501	3661185	3	3660570	3661800	TESI_019335-RA
8	501	3959921	3	3959016	3960826	TESI_014165-RA
1	501	5851745.5	3	5850774	5852717	TESI_000359-RA
5	501	6895530	3	6895273	6895787	TESI_008240-RA
14	501	32083343.5	3	32082917	32083770	TESI_025132-RA
11	501	7883760	3	7883516	7884004	TESI_018081-RA
9	501	41149574	3	41147877	41151271	TESI_017463-RA
11	5175	8175097	3	8174615	8175579	TESI_018097-RA
9	5175	40905469.5	3	40904858	40906081	TESI_017449-RA
5	5175	7894435	3	7893826	7895044	TESI_008302-RA
11	5178	7666893	3	7666729	7667057	TESI_018068-RA
5	1359	6875618	3	6874770	6876466	TESI_008238-RA
11	1359	7946145.5	3	7945805	7946486	TESI_018085-RA
14	1359	32209451.5	3	32209184	32209719	TESI_025137-RA
14	5179	31829421	3	31826605	31832237	TESI_025118-RA
5	1361	2094810	3	2093047	2096573	TESI_007995-RA
11	1361	7477912	3	7476498	7479326	TESI_018053-RA
11	5180	7629764.5	3	7622838	7636691	TESI_018066-RA
9	5180	41516976	3	41508337	41525615	TESI_017481-RA
11	1362	7486466.5	3	7485178	7487755	TESI_018054-RA
5	1362	2103172.5	3	2101752	2104593	TESI_007996-RA
14	1362	31576476	3	31575064	31577888	TESI_025110-RA
5	5181	2169832.5	3	2162098	2177567	TESI_008002-RA
9	5181	41957294	3	41952799	41961789	TESI_017501-RA
11	5182	7565420.5	3	7564797	7566044	TESI_018062-RA
5	5183	2235461.5	3	2234233	2236690	TESI_008008-RA
9	574	18685334	3	18682646	18688022	TESI_016704-RA
11	8789	37435836.5	3	37417995	37453678	TESI_018999-RA
14	507	4304740	3	4303050	4306430	TESI_024308-RA
14	507	31563289.5	3	31562091	31564488	TESI_025109-RA
14	507	31545833.5	3	31542990	31548677	TESI_025107-RA
9	507	41905772	3	41903424	41908120	TESI_017498-RA
11	507	12365837.5	3	12364853	12366822	TESI_018317-RA
9	507	41621931	3	41618848	41625014	TESI_017491-RA
11	507	7414425	3	7409853	7418997	TESI_018045-RA
14	507	31492876.5	3	31492685	31493068	TESI_025104-RA
11	507	7365309.5	3	7363947	7366672	TESI_018043-RA
9	5325	18872551.5	3	18866348	18878755	TESI_016712-RA
5	5325	21704827	3	21701509	21708145	TESI_008783-RA
11	5326	37537879	3	37535389	37540369	TESI_019005-RA
14	5270	19481879	3	19480990	19482768	TESI_024805-RA
9	5270	21590084.5	3	21589201	21590968	TESI_016808-RA
5	1366	2273693.5	3	2271831	2275556	TESI_008011-RA
11	1366	7344509.5	3	7342633	7346386	TESI_018041-RA
14	1366	31487425	3	31486440	31488410	TESI_025103-RA
5	508	8678643	3	8677764	8679522	TESI_008339-RA
14	508	6301072	3	6300671	6301473	TESI_024405-RA
11	508	7400252	3	7399689	7400815	TESI_018044-RA
9	508	41609702.5	3	41609248	41610157	TESI_017490-RA
14	508	31535340.5	3	31534772	31535909	TESI_025106-RA
11	508	9731124.5	3	9730711	9731538	TESI_018188-RA
7	508	45510905.5	3	45510091	45511720	TESI_013596-RA
14	509	32483240.5	3	32480358	32486123	TESI_025148-RA
11	509	7076519.5	3	7075614	7077425	TESI_018023-RA
11	509	7110620.5	3	7104039	7117202	TESI_018026-RA
14	509	32490037	3	32489224	32490850	TESI_025149-RA
11	509	7149599.5	3	7149141	7150058	TESI_018030-RA
91	509	85597.5	3	84173	87022	TESI_030020-RA
14	509	31286460	3	31284404	31288516	TESI_025092-RA
11	1368	6980779	3	6976262	6985296	TESI_018019-RA
5	1368	5788266.5	3	5780057	5796476	TESI_008182-RA
5	7376	23322667.5	3	23314938	23330397	TESI_008826-RA
9	7376	9833655	3	9832255	9835055	TESI_016374-RA
11	7376	20717901.5	3	20716044	20719759	TESI_018621-RA
14	5875	10502968	3	10502443	10503493	TESI_024585-RA
11	5875	4748201.5	3	4746412	4749991	TESI_017871-RA
5	5877	2557070	3	2556813	2557327	TESI_008017-RA
11	5878	6560125.5	3	6557145	6563106	TESI_017999-RA
11	9256	14094295	3	14093475	14095115	TESI_018377-RA
11	5879	6465095	3	6463263	6466927	TESI_017991-RA
5	5880	9044846	3	9044566	9045126	TESI_008359-RA
9	5880	42712415.5	3	42712109	42712722	TESI_017543-RA
11	5881	6447949.5	3	6444254	6451645	TESI_017989-RA
5	516	2678159.5	3	2674174	2682145	TESI_008025-RA
9	516	42777856	3	42777435	42778277	TESI_017544-RA
5	516	9057090.5	3	9056023	9058158	TESI_008362-RA
5	2508	2562304	3	2561019	2563589	TESI_008018-RA
9	2508	42645006	3	42644056	42645956	TESI_017536-RA
1	2509	46266616.5	3	46252968	46280265	TESI_001624-RA
11	2509	6331137	3	6330380	6331894	TESI_017980-RA
18	2509	12457126	3	12449005	12465247	TESI_028783-RA
5	2509	9091860	3	9091034	9092686	TESI_008364-RA
5	2509	2786817	3	2786366	2787268	TESI_008030-RA
11	2509	6316493.5	3	6316050	6316937	TESI_017979-RA
9	585	42887174.5	3	42886243	42888106	TESI_017549-RA
11	585	6269724	3	6268505	6270943	TESI_017978-RA
11	586	6076600	3	6073136	6080064	TESI_017967-RA
9	586	43001519	3	42997524	43005514	TESI_017554-RA
5	586	2816028	3	2808169	2823887	TESI_008032-RA
9	586	42979401.5	3	42978004	42980799	TESI_017553-RA
11	2512	6092307	3	6087087	6097527	TESI_017969-RA
11	2513	6085764.5	3	6085627	6085902	TESI_017968-RA
11	2514	5526861	3	5525256	5528466	TESI_017923-RA
5	2514	2980316	3	2979083	2981549	TESI_008042-RA
9	2514	43073371	3	43059672	43087070	TESI_017559-RA
5	2514	2975407.5	3	2974152	2976663	TESI_008041-RA
11	2514	5536526.5	3	5534530	5538523	TESI_017924-RA
11	587	5506966.5	3	5505913	5508020	TESI_017921-RA
25	9274	15157.5	3	15013	15302	TESI_029417-RA
11	1378	10114230.5	3	10110202	10118259	TESI_018213-RA
5	1378	4108139.5	3	4102309	4113970	TESI_008115-RA
11	1381	5927190	3	5926656	5927724	TESI_017956-RA
9	1381	39658943.5	3	39658420	39659467	TESI_017380-RA
5	1381	3360846	3	3360424	3361268	TESI_008070-RA
14	5235	10075473.5	3	10074425	10076522	TESI_024557-RA
11	5235	5374606	3	5373245	5375967	TESI_017910-RA
5	7250	8466721	3	8462986	8470456	TESI_008328-RA
5	5238	10481988.5	3	10481322	10482655	TESI_008405-RA
9	5238	39413783.5	3	39413069	39414498	TESI_017364-RA
7	7251	44849776.5	3	44844527	44855026	TESI_013574-RA
9	5273	42408395	3	42407727	42409063	TESI_017523-RA
11	5274	6793425	3	6791591	6795259	TESI_018010-RA
9	5274	42467265	3	42464370	42470160	TESI_017527-RA
9	5275	39104947	3	39096467	39113427	TESI_017344-RA
8	857	39250416	3	39246801	39254031	TESI_015740-RA
1	857	5782692.5	3	5779699	5785686	TESI_000352-RA
8	857	3902574	3	3896785	3908363	TESI_014157-RA
4	3133	42495928	3	42493909	42497947	TESI_007488-RA
8	3133	2976626	3	2975314	2977938	TESI_014119-RA
8	3136	3452588	3	3441133	3464043	TESI_014138-RA
10	3136	4388600.5	3	4379339	4397862	TESI_019380-RA
10	860	4588718	3	4586186	4591250	TESI_019391-RA
11	860	4478228	3	4476759	4479697	TESI_017850-RA
1	860	5137771.5	3	5137420	5138123	TESI_000307-RA
11	860	4519666.5	3	4512011	4527322	TESI_017853-RA
9	860	38941695.5	3	38940945	38942446	TESI_017335-RA
8	860	3645447.5	3	3644323	3646572	TESI_014148-RA
8	9070	8839042.5	3	8838119	8839966	TESI_014426-RA
1	4326	7974616	3	7968655	7980577	TESI_000484-RA
4	4326	38560531	3	38554117	38566945	TESI_007365-RA
8	4328	38772929	3	38770077	38775781	TESI_015724-RA
8	4328	38778194	3	38777078	38779310	TESI_015725-RA
1	4328	5455371	3	5454406	5456336	TESI_000331-RA
1	4330	5739379	3	5737743	5741015	TESI_000349-RA
1	4332	5799116	3	5795171	5803061	TESI_000354-RA
8	4332	3928081.5	3	3926152	3930011	TESI_014163-RA
10	4332	3809655.5	3	3806843	3812468	TESI_019346-RA
1	7025	809033.5	3	806390	811677	TESI_000049-RA
10	7026	3684232.5	3	3682688	3685777	TESI_019338-RA
10	4333	3713129.5	3	3709980	3716279	TESI_019340-RA
8	841	2219021	3	2216061	2221981	TESI_014057-RA
8	841	2111583.5	3	2110317	2112850	TESI_014051-RA
8	841	2114980	3	2113839	2116121	TESI_014052-RA
8	841	36505911	3	36505463	36506359	TESI_015625-RA
4	841	43956260.5	3	43954653	43957868	TESI_007560-RA
1	841	2815422	3	2814974	2815870	TESI_000168-RA
1	841	2834732	3	2834461	2835003	TESI_000170-RA
4	841	40262142.5	3	40259582	40264703	TESI_007432-RA
4	841	44105955.5	3	44082774	44129137	TESI_007564-RA
8	6748	15341367	3	15337130	15345604	TESI_014722-RA
13	6748	36132322.5	3	36130650	36133995	TESI_022920-RA
1	7787	4510827	3	4506243	4515411	TESI_000268-RA
4	7788	41974158.5	3	41968101	41980216	TESI_007463-RA
1	7788	3739761.5	3	3734514	3745009	TESI_000230-RA
8	7788	2626948	3	2618922	2634974	TESI_014093-RA
7	6749	6735984	3	6735466	6736502	TESI_012282-RA
8	6749	6112893.5	3	6106723	6119064	TESI_014272-RA
8	6749	19384163.5	3	19382709	19385618	TESI_014888-RA
8	6749	6095392	3	6095157	6095627	TESI_014271-RA
8	6749	15419465.5	3	15418702	15420229	TESI_014728-RA
1	6749	64349439.5	3	64348771	64350108	TESI_002019-RA
13	6749	35290780	3	35284711	35296849	TESI_022887-RA
8	4379	40862973	3	40859990	40865956	TESI_015801-RA
10	4379	12583538	3	12580517	12586559	TESI_019735-RA
1	4379	6437988.5	3	6436114	6439863	TESI_000389-RA
8	4378	40233814	3	40227140	40240488	TESI_015785-RA
1	4377	6785222.5	3	6772548	6797897	TESI_000412-RA
10	937	3328621.5	3	3326359	3330884	TESI_019314-RA
8	937	4418432	3	4415998	4420866	TESI_014192-RA
8	937	40252520	3	40250332	40254708	TESI_015786-RA
6	11511	34787442	3	34782736	34792148	TESI_011472-RA
4	8015	53960535	3	53958787	53962283	TESI_007821-RA
1	936	6801531.5	3	6798236	6804827	TESI_000413-RA
8	936	4387384.5	3	4381222	4393547	TESI_014190-RA
1	936	6806175.5	3	6805049	6807302	TESI_000414-RA
10	936	3354813.5	3	3353220	3356407	TESI_019315-RA
10	935	3425400.5	3	3419741	3431060	TESI_019320-RA
10	935	5486986	3	5475216	5498756	TESI_019427-RA
1	935	6859483.5	3	6857412	6861555	TESI_000419-RA
1	935	6862327.5	3	6861427	6863228	TESI_000420-RA
1	935	6387426.5	3	6377724	6397129	TESI_000386-RA
8	4376	4373817	3	4368312	4379322	TESI_014189-RA
10	4376	3371345	3	3363995	3378695	TESI_019316-RA
10	4375	3392850.5	3	3391864	3393837	TESI_019318-RA
1	4375	6832239	3	6830366	6834112	TESI_000417-RA
8	4375	4353911	3	4346010	4361812	TESI_014188-RA
1	4375	6814013.5	3	6811101	6816926	TESI_000415-RA
10	4375	3384061.5	3	3382426	3385697	TESI_019317-RA
3	934	3134802	3	3129378	3140226	TESI_004422-RA
114	934	100505.5	3	98200	102811	TESI_029853-RA
7	934	24150588.5	3	24149176	24152001	TESI_012726-RA
11	934	2485955	3	2485284	2486626	TESI_017706-RA
17	934	15773756.5	3	15771111	15776402	TESI_026705-RA
8	934	2028185	3	2025824	2030546	TESI_014043-RA
4	934	25991784	3	25989490	25994078	TESI_007074-RA
9	934	35585733	3	35584596	35586870	TESI_017165-RA
5	934	7427602	3	7426931	7428273	TESI_008269-RA
12	934	4759868.5	3	4758459	4761278	TESI_020610-RA
1	4374	2078029	3	2077770	2078288	TESI_000121-RA
4	4374	43648930	3	43648655	43649205	TESI_007540-RA
4	4373	43558263.5	3	43557379	43559148	TESI_007534-RA
1	8034	17876100	3	17872119	17880081	TESI_000822-RA
1	4320	9450023.5	3	9449802	9450245	TESI_000558-RA
18	4320	6045111.5	3	6043965	6046258	TESI_028399-RA
8	850	37622985.5	3	37622755	37623216	TESI_015666-RA
4	850	41727508.5	3	41723380	41731637	TESI_007446-RA
8	850	37625986.5	3	37624521	37627452	TESI_015667-RA
8	850	2571659.5	3	2569621	2573698	TESI_014086-RA
1	850	3627806	3	3626045	3629567	TESI_000222-RA
8	945	34480003.5	3	34478356	34481651	TESI_015556-RA
1	945	721202.5	3	718752	723653	TESI_000041-RA
13	945	31768291.5	3	31766029	31770554	TESI_022813-RA
18	4321	5795706.5	3	5792472	5798941	TESI_028396-RA
4	4321	40013708.5	3	40013550	40013867	TESI_007420-RA
10	7083	2241665.5	3	2239050	2244281	TESI_019258-RA
1	4324	7826017.5	3	7824486	7827549	TESI_000475-RA
8	4324	16924936	3	16918902	16930970	TESI_014784-RA
18	8037	7042570	3	7025048	7060092	TESI_028450-RA
17	2832	5828845.5	4	5826392	5831299	TESI_026379-RA
12	2832	24962258.5	4	24958436	24966081	TESI_021332-RA
7	2832	39179593.5	4	39177597	39181590	TESI_013321-RA
7	2831	38972049.5	4	38971439	38972660	TESI_013313-RA
5	2830	37060816.5	4	37059557	37062076	TESI_009094-RA
12	2830	25140206	4	25138944	25141468	TESI_021344-RA
12	682	25532612	4	25527564	25537660	TESI_021369-RA
2	682	11507147.5	4	11502571	11511724	TESI_002647-RA
2	682	6544423	4	6537556	6551290	TESI_002348-RA
17	682	20116564	4	20111464	20121664	TESI_026881-RA
7	682	38545015	4	38540768	38549262	TESI_013285-RA
18	682	10258205	4	10254727	10261683	TESI_028662-RA
5	682	38217645.5	4	38213708	38221583	TESI_009131-RA
3	682	33108529.5	4	33102550	33114509	TESI_005665-RA
5	3544	56578309.5	4	56577962	56578657	TESI_009861-RA
7	3544	41302849.5	4	41302050	41303649	TESI_013432-RA
17	3544	20551342	4	20550993	20551691	TESI_026906-RA
5	3544	56590883	4	56590374	56591392	TESI_009864-RA
12	3447	28256977	4	28253503	28260451	TESI_021514-RA
7	3447	35917248.5	4	35914265	35920232	TESI_013160-RA
17	3448	7295738	4	7292224	7299252	TESI_026419-RA
12	3448	25351391.5	4	25349957	25352826	TESI_021357-RA
12	3446	28337647	4	28335231	28340063	TESI_021517-RA
5	6821	38513585.5	4	38510554	38516617	TESI_009139-RA
18	4885	13883099.5	4	13882160	13884039	TESI_028841-RA
6	13003	34953473	4	34951157	34955789	TESI_011482-RA
2	13003	52864541	4	52857727	52871355	TESI_004029-RA
18	1255	14677662	4	14675825	14679499	TESI_028878-RA
2	1255	16814722.5	4	16801950	16827495	TESI_002888-RA
3	5072	23984614.5	4	23982255	23986974	TESI_005240-RA
1	5072	46467106	4	46465613	46468599	TESI_001633-RA
18	5025	11857297	4	11856849	11857745	TESI_028743-RA
3	5025	23810113	4	23809367	23810859	TESI_005237-RA
3	5025	23820363	4	23820274	23820452	TESI_005238-RA
1	5025	46713983.5	4	46711025	46716942	TESI_001645-RA
3	1253	31265990.5	4	31265094	31266887	TESI_005579-RA
1	1254	38568524	4	38567545	38569503	TESI_001261-RA
3	1254	10407227.5	4	10406585	10407870	TESI_004737-RA
1	5026	46742674	4	46741991	46743357	TESI_001646-RA
2	5026	16796055	4	16795495	16796615	TESI_002887-RA
9	12978	23705168	4	23704504	23705832	TESI_016892-RA
2	5595	11436158	4	11432858	11439458	TESI_002642-RA
3	5596	23582808.5	4	23581512	23584105	TESI_005228-RA
3	5415	23688268.5	4	23686443	23690094	TESI_005235-RA
2	5416	16863937	4	16857047	16870827	TESI_002891-RA
18	5416	14884619	4	14871146	14898092	TESI_028886-RA
9	9207	23962418.5	4	23955481	23969356	TESI_016906-RA
5	9207	21101872	4	21094052	21109692	TESI_008768-RA
1	5599	46907826	4	46895414	46920238	TESI_001648-RA
2	5599	17080923.5	4	17078372	17083475	TESI_002896-RA
2	5405	17569059.5	4	17564869	17573250	TESI_002919-RA
3	5406	23307597.5	4	23306177	23309018	TESI_005213-RA
18	5406	15300219	4	15297482	15302956	TESI_028902-RA
2	5406	17962790.5	4	17961821	17963760	TESI_002934-RA
4	1262	48360375.5	4	48347734	48373017	TESI_007708-RA
3	7229	28989059	4	28983708	28994410	TESI_005457-RA
3	1259	23349328	4	23345107	23353549	TESI_005215-RA
18	1259	15247463	4	15241205	15253721	TESI_028900-RA
2	1259	17806991.5	4	17798248	17815735	TESI_002927-RA
1	5076	52355491.5	4	52353165	52357818	TESI_001784-RA
1	5075	52189249.5	4	52187778	52190721	TESI_001777-RA
2	5075	18081728	4	18079803	18083653	TESI_002940-RA
1	7214	66635651	4	66627593	66643709	TESI_002064-RA
18	5073	11992642.5	4	11989239	11996046	TESI_028749-RA
18	1258	15049045.5	4	15046319	15051772	TESI_028897-RA
2	1258	17295153	4	17291148	17299158	TESI_002912-RA
3	1258	23374812	4	23371508	23378116	TESI_005216-RA
3	5403	52633427	4	52629527	52637327	TESI_006145-RA
18	5418	14985219.5	4	14985009	14985430	TESI_028894-RA
2	5418	17223884	4	17222903	17224865	TESI_002907-RA
3	5418	23454850	4	23451663	23458037	TESI_005221-RA
2	5598	16934671.5	4	16920177	16949166	TESI_002892-RA
18	5597	14926131.5	4	14925758	14926505	TESI_028891-RA
3	5597	23569736.5	4	23569071	23570402	TESI_005227-RA
18	5594	9329821.5	4	9329648	9329995	TESI_028611-RA
18	5414	12023011	4	12017840	12028182	TESI_028750-RA
3	5414	24169143	4	24165313	24172973	TESI_005248-RA
2	5413	26838328.5	4	26836573	26840084	TESI_003117-RA
5	8374	5856177	4	5853999	5858355	TESI_008187-RA
9	8374	42390277	4	42385905	42394649	TESI_017522-RA
2	7308	46535363	4	46531538	46539188	TESI_003849-RA
6	7308	36770572.5	4	36767470	36773675	TESI_011557-RA
18	5070	11187393.5	4	11179929	11194858	TESI_028720-RA
1	5070	45222663	4	45221306	45224020	TESI_001578-RA
1	5070	45761946.5	4	45755925	45767968	TESI_001608-RA
2	5070	16001458	4	15993564	16009352	TESI_002860-RA
18	5069	11008515.5	4	11002876	11014155	TESI_028712-RA
3	4832	24549589	4	24548712	24550466	TESI_005261-RA
2	4830	15891045	4	15887185	15894905	TESI_002852-RA
4	7204	3162464.5	4	3159459	3165470	TESI_006370-RA
2	4828	15780809	4	15779528	15782090	TESI_002849-RA
1	4828	45596720	4	45594226	45599214	TESI_001601-RA
3	4828	25143794	4	25142536	25145052	TESI_005280-RA
3	5067	25332997	4	25327163	25338831	TESI_005287-RA
2	4827	15440649	4	15438406	15442892	TESI_002835-RA
1	5035	45624579	4	45621756	45627402	TESI_001602-RA
2	5035	15706577	4	15702382	15710772	TESI_002846-RA
3	5034	32966704.5	4	32955748	32977661	TESI_005657-RA
17	5033	18340495	4	18339277	18341713	TESI_026797-RA
2	5033	11084485.5	4	11082052	11086919	TESI_002624-RA
3	1279	25246370.5	4	25243202	25249539	TESI_005283-RA
1	1279	45704655.5	4	45701337	45707974	TESI_001606-RA
18	1279	12814071	4	12803782	12824360	TESI_028798-RA
2	5065	15184264.5	4	15182612	15185917	TESI_002819-RA
1	5064	45160678	4	45157169	45164187	TESI_001574-RA
3	4825	26584841	4	26578053	26591629	TESI_005346-RA
18	4825	13366989	4	13359443	13374535	TESI_028818-RA
2	5062	14761749.5	4	14755694	14767805	TESI_002802-RA
1	5062	44996279.5	4	44991744	45000815	TESI_001567-RA
1	5062	45004961	4	45000426	45009496	TESI_001568-RA
3	4820	25823375	4	25821231	25825519	TESI_005316-RA
2	4820	14805521.5	4	14803233	14807810	TESI_002804-RA
1	5061	44455128.5	4	44451028	44459229	TESI_001538-RA
2	5061	14204512.5	4	14198880	14210145	TESI_002771-RA
2	4818	14230473.5	4	14228052	14232895	TESI_002772-RA
4	4818	9670022.5	4	9668811	9671234	TESI_006720-RA
10	4818	337180	4	336532	337828	TESI_019164-RA
1	4818	44493174.5	4	44488051	44498298	TESI_001539-RA
3	5060	27153800	4	27153506	27154094	TESI_005375-RA
1	727	44349708	4	44341306	44358110	TESI_001536-RA
18	727	12903457	4	12901745	12905169	TESI_028802-RA
2	4816	14151609.5	4	14142446	14160773	TESI_002770-RA
1	5059	44297033.5	4	44284624	44309443	TESI_001533-RA
3	4814	27182039.5	4	27179533	27184546	TESI_005377-RA
18	4814	12917401	4	12916184	12918618	TESI_028803-RA
1	4813	44273656	4	44272496	44274816	TESI_001532-RA
1	4812	41925498	4	41920977	41930019	TESI_001434-RA
18	1332	10900637.5	4	10900402	10900873	TESI_028705-RA
3	1332	26991365.5	4	26986571	26996160	TESI_005367-RA
18	1332	10926201.5	4	10922483	10929920	TESI_028706-RA
1	5058	42104009.5	4	42094263	42113756	TESI_001443-RA
18	5057	13794033	4	13791797	13796269	TESI_028836-RA
1	4811	44144954	4	44144839	44145069	TESI_001525-RA
1	4811	44144507	4	44144208	44144806	TESI_001524-RA
1	724	42019303.5	4	42015259	42023348	TESI_001438-RA
3	724	26696863.5	4	26690676	26703051	TESI_005351-RA
18	4809	10674208	4	10674009	10674407	TESI_028691-RA
18	4809	10670622.5	4	10668131	10673114	TESI_028690-RA
1	4809	45485061.5	4	45483994	45486129	TESI_001596-RA
3	4809	25276791	4	25272430	25281152	TESI_005285-RA
1	4809	42082744	4	42081072	42084416	TESI_001441-RA
18	4808	10650716	4	10649872	10651560	TESI_028689-RA
19	4807	17524522	4	17523281	17525763	TESI_028036-RA
2	4807	14830606.5	4	14826851	14834362	TESI_002806-RA
3	4807	25853498.5	4	25851446	25855551	TESI_005319-RA
15	4807	11654089	4	11653088	11655090	TESI_025526-RA
10	4807	90521.5	4	89125	91918	TESI_019146-RA
18	1299	14143512	4	14142834	14144190	TESI_028853-RA
1	1299	43825787	4	43825188	43826386	TESI_001513-RA
2	1299	13540163	4	13539509	13540817	TESI_002741-RA
18	5055	14197831.5	4	14196203	14199460	TESI_028856-RA
3	5055	39448154	4	39446459	39449849	TESI_005879-RA
1	4882	43715311	4	43712243	43718379	TESI_001509-RA
1	3117	12476317	4	12467985	12484649	TESI_000670-RA
18	3116	14769509.5	4	14767421	14771598	TESI_028882-RA
4	3116	36435751	4	36432543	36438959	TESI_007279-RA
2	3116	16843303.5	4	16841482	16845125	TESI_002890-RA
3	3116	23644771.5	4	23641225	23648318	TESI_005232-RA
1	6707	17586912	4	17584324	17589500	TESI_000809-RA
4	9498	34725894.5	4	34725753	34726036	TESI_007222-RA
2	6633	8817555	5	8814422	8820688	TESI_002485-RA
17	679	27237273	5	27234953	27239593	TESI_027256-RA
5	679	49378738	5	49376264	49381212	TESI_009524-RA
5	6358	43507620.5	5	43499761	43515480	TESI_009317-RA
7	124	36780470.5	5	36778137	36782804	TESI_013210-RA
12	124	27230936.5	5	27224362	27237511	TESI_021451-RA
12	1521	27199386.5	5	27191460	27207313	TESI_021450-RA
12	1520	27257178	5	27256313	27258043	TESI_021453-RA
17	122	26778773	5	26770796	26786750	TESI_027238-RA
5	122	48486052	5	48477291	48494813	TESI_009491-RA
7	3358	36423170.5	5	36419859	36426482	TESI_013192-RA
12	3358	27692810	5	27690558	27695062	TESI_021482-RA
12	121	27361385	5	27360712	27362058	TESI_021461-RA
7	121	36613217	5	36609621	36616813	TESI_013203-RA
17	120	27042782.5	5	27038663	27046902	TESI_027247-RA
5	120	49074631.5	5	49070579	49078684	TESI_009511-RA
12	10050	14055078	5	14053654	14056502	TESI_020821-RA
12	1516	27500106.5	5	27492561	27507652	TESI_021468-RA
5	1516	49124047.5	5	49120750	49127345	TESI_009514-RA
12	1515	27700947	5	27699289	27702605	TESI_021483-RA
7	1514	36400833.5	5	36396307	36405360	TESI_013190-RA
12	1512	27811110	5	27803494	27818726	TESI_021491-RA
17	1509	27663203	5	27662968	27663438	TESI_027269-RA
5	1509	49775775.5	5	49770893	49780658	TESI_009541-RA
12	5	28132931.5	5	28132413	28133450	TESI_021510-RA
5	5	49916561	5	49916155	49916967	TESI_009550-RA
17	5	27750764	5	27750482	27751046	TESI_027275-RA
5	5	49948164.5	5	49947863	49948466	TESI_009551-RA
7	5	35978526.5	5	35978218	35978835	TESI_013164-RA
5	117	50193678	5	50189511	50197845	TESI_009564-RA
12	117	28366926	5	28363367	28370485	TESI_021519-RA
17	6290	18065481	5	18062865	18068097	TESI_026788-RA
12	6360	27022781.5	5	27022436	27023127	TESI_021436-RA
17	6360	26504132.5	5	26503916	26504349	TESI_027225-RA
5	6360	48280332	5	48279803	48280861	TESI_009480-RA
12	1508	28082941.5	5	28081940	28083943	TESI_021507-RA
12	1507	28090108.5	5	28089831	28090386	TESI_021508-RA
5	1507	49858880	5	49858392	49859368	TESI_009546-RA
17	1507	27735156	5	27734619	27735693	TESI_027273-RA
17	1506	27896951.5	5	27895450	27898453	TESI_027284-RA
5	1506	50073244	5	50070554	50075934	TESI_009558-RA
5	1505	50106470.5	5	50098415	50114526	TESI_009560-RA
8	1504	10416364	5	10412952	10419776	TESI_014519-RA
8	1504	10476366.5	5	10470127	10482606	TESI_014520-RA
8	1503	10327596	5	10326387	10328805	TESI_014512-RA
6	1503	21971082.5	5	21969973	21972192	TESI_010949-RA
3	1503	5411563.5	5	5407671	5415456	TESI_004516-RA
13	1503	25739708.5	5	25738083	25741334	TESI_022584-RA
17	1573	28441860.5	5	28440081	28443640	TESI_027305-RA
12	2850	25501920.5	5	25499703	25504138	TESI_021365-RA
5	2850	38025404.5	5	38021632	38029177	TESI_009127-RA
12	692	37442994.5	5	37439165	37446824	TESI_021896-RA
12	2852	28569048.5	5	28566200	28571897	TESI_021530-RA
17	162	26088878	5	26087994	26089762	TESI_027199-RA
7	162	34234545.5	5	34233705	34235386	TESI_013093-RA
12	2868	32304479	5	32302079	32306879	TESI_021697-RA
7	2868	34391216.5	5	34389540	34392893	TESI_013100-RA
17	2907	23420449	5	23410505	23430393	TESI_027066-RA
12	2906	32527413	5	32522795	32532031	TESI_021710-RA
12	1715	22786348.5	5	22786179	22786518	TESI_021239-RA
12	714	32600208.5	5	32593139	32607278	TESI_021716-RA
17	714	26155763.5	5	26149832	26161695	TESI_027201-RA
7	714	34334789	5	34328816	34340762	TESI_013097-RA
13	714	20002691.5	5	19999354	20006029	TESI_022350-RA
12	714	32555774.5	5	32553497	32558052	TESI_021715-RA
12	2864	22291993.5	5	22278662	22305325	TESI_021210-RA
12	30	33014174.5	5	33008882	33019467	TESI_021743-RA
5	30	51322940	5	51318559	51327321	TESI_009622-RA
7	30	38343017.5	5	38339602	38346433	TESI_013274-RA
5	157	52008692	5	52007030	52010354	TESI_009655-RA
17	157	24961957	5	24961302	24962612	TESI_027145-RA
17	157	24987053.5	5	24982773	24991334	TESI_027147-RA
12	711	33230002.5	5	33223821	33236184	TESI_021752-RA
7	711	38460181.5	5	38458464	38461899	TESI_013281-RA
17	1768	25783119.5	5	25774605	25791634	TESI_027183-RA
5	1768	51531886	5	51529996	51533776	TESI_009632-RA
17	1767	25614757	5	25613636	25615878	TESI_027176-RA
10	1766	27142770	5	27131226	27154314	TESI_020277-RA
17	24	25422650	5	25416259	25429041	TESI_027168-RA
12	24	37931412.5	5	37922329	37940496	TESI_021921-RA
12	24	22725964	5	22723281	22728647	TESI_021232-RA
12	1586	37824618.5	5	37821655	37827582	TESI_021915-RA
1	1713	8074327	5	8071894	8076760	TESI_000489-RA
17	1713	24887442.5	5	24884504	24890381	TESI_027139-RA
12	1713	23631992.5	5	23629784	23634201	TESI_021272-RA
12	1583	37790991.5	5	37788704	37793279	TESI_021913-RA
12	1583	23413628	5	23409770	23417486	TESI_021254-RA
5	1583	51851554.5	5	51849634	51853475	TESI_009647-RA
12	156	37719202.5	5	37715891	37722514	TESI_021908-RA
12	156	23580503.5	5	23577491	23583516	TESI_021267-RA
12	1580	26312939	5	26311486	26314392	TESI_021401-RA
5	155	52193712	5	52193002	52194422	TESI_009663-RA
17	155	24826481	5	24823963	24828999	TESI_027135-RA
17	3452	8343877.5	5	8342920	8344835	TESI_026450-RA
17	3452	22305794.5	5	22300625	22310964	TESI_027008-RA
17	3452	22278669	5	22273117	22284221	TESI_027006-RA
17	3453	22202753	5	22196411	22209095	TESI_027003-RA
12	3457	22394534.5	5	22388904	22400165	TESI_021215-RA
17	3457	24855441	5	24852864	24858018	TESI_027137-RA
12	3458	22160722.5	5	22155843	22165602	TESI_021204-RA
7	152	30141986.5	5	30136511	30147462	TESI_012912-RA
12	152	3818179	5	3815014	3821344	TESI_020573-RA
5	3460	52405315	5	52404091	52406539	TESI_009673-RA
17	3460	24466113	5	24464013	24468213	TESI_027119-RA
1	3018	27446020	5	27440660	27451380	TESI_000994-RA
12	3018	21789724	5	21785030	21794418	TESI_021183-RA
17	3017	23832172	5	23828356	23835988	TESI_027089-RA
5	3017	52695683	5	52694135	52697231	TESI_009690-RA
5	3016	53636649	5	53636118	53637180	TESI_009738-RA
5	3016	53655127	5	53654977	53655277	TESI_009739-RA
17	3016	23022724	5	23019300	23026148	TESI_027045-RA
12	2983	21580231.5	5	21577494	21582969	TESI_021175-RA
7	2983	26517305	5	26515761	26518849	TESI_012782-RA
2	10460	42415043.5	5	42411781	42418306	TESI_003699-RA
12	2902	21415627.5	5	21405776	21425479	TESI_021164-RA
12	2901	18132290.5	5	18130269	18134312	TESI_020978-RA
7	2900	26860244	5	26856135	26864353	TESI_012799-RA
12	2900	18032658.5	5	18028101	18037216	TESI_020972-RA
17	2900	21070026.5	5	21064796	21075257	TESI_026927-RA
5	2900	56238459	5	56226402	56250516	TESI_009842-RA
7	2905	26615053	5	26610560	26619546	TESI_012786-RA
7	1565	42355868	5	42350423	42361313	TESI_013486-RA
12	1565	21153967.5	5	21143585	21164350	TESI_021148-RA
5	1799	53133273.5	5	53129088	53137459	TESI_009713-RA
7	1799	42397918	5	42392562	42403274	TESI_013489-RA
12	185	20926515	5	20924292	20928738	TESI_021139-RA
14	185	15969951.5	5	15967860	15972043	TESI_024706-RA
5	185	53297937.5	5	53282925	53312950	TESI_009720-RA
5	185	53570964	5	53568701	53573227	TESI_009735-RA
12	185	21083712	5	21077814	21089610	TESI_021145-RA
17	185	826210	5	823198	829222	TESI_026165-RA
7	185	42267401	5	42255991	42278811	TESI_013480-RA
12	185	21134899.5	5	21132577	21137222	TESI_021147-RA
14	185	15894976.5	5	15891426	15898527	TESI_024701-RA
7	185	42241950.5	5	42239175	42244726	TESI_013479-RA
14	185	16008468	5	15999706	16017230	TESI_024707-RA
7	185	42309477.5	5	42307414	42311541	TESI_013483-RA
9	1798	34205927.5	5	34204812	34207043	TESI_017116-RA
17	1564	23244506	5	23236829	23252183	TESI_027053-RA
17	1563	23232521.5	5	23230083	23234960	TESI_027052-RA
5	1563	53177949	5	53166276	53189622	TESI_009717-RA
5	1562	53546287.5	5	53541939	53550636	TESI_009733-RA
14	1562	15913880	5	15910062	15917698	TESI_024702-RA
13	183	6263200.5	5	6262538	6263863	TESI_022052-RA
5	1812	47907360	5	47901899	47912821	TESI_009463-RA
5	1812	55070519	5	55066655	55074383	TESI_009774-RA
12	1812	19920574	5	19911114	19930034	TESI_021069-RA
17	6315	26187679	5	26187286	26188072	TESI_027203-RA
12	6315	32517282	5	32516952	32517612	TESI_021709-RA
5	6315	51090937	5	51090660	51091214	TESI_009609-RA
12	182	20706312.5	5	20703080	20709545	TESI_021122-RA
18	182	10235665	5	10231629	10239701	TESI_028660-RA
5	182	56742918.5	5	56742098	56743739	TESI_009874-RA
3	182	16087007	5	16079225	16094789	TESI_004982-RA
17	182	22819832.5	5	22816903	22822762	TESI_027034-RA
18	182	9874884	5	9872106	9877662	TESI_028639-RA
3	182	33162963	5	33160609	33165317	TESI_005667-RA
12	182	18628868	5	18627391	18630345	TESI_021009-RA
17	182	20234595.5	5	20233501	20235690	TESI_026889-RA
5	182	55836543.5	5	55836102	55836985	TESI_009814-RA
12	182	20800550	5	20793343	20807757	TESI_021129-RA
17	182	22808891.5	5	22803075	22814708	TESI_027033-RA
5	2872	55596903.5	5	55595860	55597947	TESI_009797-RA
5	2994	55433101	5	55429681	55436521	TESI_009790-RA
17	2994	22154507	5	22154104	22154910	TESI_026999-RA
5	1804	57309162	5	57301075	57317249	TESI_009901-RA
17	1804	19357503	5	19356976	19358030	TESI_026845-RA
17	1555	16913913	5	16908037	16919789	TESI_026745-RA
12	1556	20527533	5	20526384	20528682	TESI_021112-RA
17	1556	22581593	5	22578371	22584815	TESI_027023-RA
12	1556	20490653	5	20486549	20494757	TESI_021110-RA
7	1557	42064419.5	5	42061757	42067082	TESI_013471-RA
17	1806	22495573	5	22490949	22500197	TESI_027018-RA
17	1806	22507181.5	5	22502746	22511617	TESI_027019-RA
7	1806	42014035.5	5	42013715	42014356	TESI_013469-RA
12	1806	20497358.5	5	20495652	20499065	TESI_021111-RA
12	1558	20554995.5	5	20553687	20556304	TESI_021113-RA
7	1558	42086955	5	42085558	42088352	TESI_013472-RA
12	1559	20617858	5	20615737	20619979	TESI_021118-RA
5	1559	55659196	5	55652568	55665824	TESI_009801-RA
17	1559	22647873	5	22642446	22653300	TESI_027026-RA
17	179	18791722	5	18791292	18792152	TESI_026816-RA
7	179	40175117.5	5	40174708	40175527	TESI_013378-RA
12	8928	3974610.5	5	3971029	3978192	TESI_020577-RA
19	8154	13288679	6	13287020	13290338	TESI_027836-RA
4	353	10596583.5	6	10590351	10602816	TESI_006747-RA
7	353	23108555	6	23095058	23122052	TESI_012697-RA
7	353	621259	6	618734	623784	TESI_012175-RA
12	353	5515815	6	5495138	5536492	TESI_020639-RA
15	353	7634196	6	7630441	7637951	TESI_025367-RA
7	353	616807	6	615823	617791	TESI_012173-RA
7	353	2355053.5	6	2353410	2356697	TESI_012224-RA
7	353	2252869	6	2250763	2254975	TESI_012218-RA
4	2077	7765119.5	6	7759405	7770834	TESI_006638-RA
15	6440	11760282.5	6	11759120	11761445	TESI_025531-RA
19	2080	19005132	6	18996617	19013647	TESI_028106-RA
4	2081	8074942	6	8073912	8075972	TESI_006658-RA
15	2081	15016142.5	6	15014760	15017525	TESI_025663-RA
15	7607	14276682	6	14264545	14288819	TESI_025630-RA
7	355	52011216.5	6	52001954	52020479	TESI_013868-RA
19	355	18927278	6	18922858	18931698	TESI_028102-RA
15	355	15103920	6	15094886	15112954	TESI_025666-RA
7	12982	40293564	6	40293213	40293915	TESI_013384-RA
19	356	18986583	6	18982260	18990906	TESI_028105-RA
7	356	51961112	6	51955745	51966479	TESI_013866-RA
19	9306	7023276	6	7020978	7025574	TESI_027653-RA
15	6113	10932659	6	10923118	10942200	TESI_025491-RA
4	6112	6051281.5	6	6034139	6068424	TESI_006518-RA
10	8527	377618.5	6	373436	381801	TESI_019166-RA
19	7444	14377469.5	6	14370958	14383981	TESI_027881-RA
4	7444	7847321.5	6	7842327	7852316	TESI_006643-RA
15	7444	15330386.5	6	15325745	15335028	TESI_025675-RA
19	7444	14328589	6	14318454	14338724	TESI_027879-RA
15	7443	15561803.5	6	15558084	15565523	TESI_025685-RA
7	6129	52125318	6	52124827	52125809	TESI_013874-RA
19	6129	14164322.5	6	14162126	14166519	TESI_027875-RA
7	6129	52126752	6	52126505	52126999	TESI_013875-RA
4	6127	5564950.5	6	5559860	5570041	TESI_006481-RA
15	6127	18693216	6	18691086	18695346	TESI_025845-RA
15	6127	18703284.5	6	18702513	18704056	TESI_025846-RA
19	7442	3228009.5	6	3219628	3236391	TESI_027501-RA
15	7442	13023990	6	13020858	13027122	TESI_025583-RA
15	6135	11670338.5	6	11666805	11673872	TESI_025527-RA
19	6134	13115555.5	6	13112147	13118964	TESI_027826-RA
7	6134	46711259	6	46704507	46718011	TESI_013645-RA
19	403	15004325.5	6	15002818	15005833	TESI_027921-RA
4	403	7136823.5	6	7135362	7138285	TESI_006592-RA
7	403	50561481.5	6	50559951	50563012	TESI_013798-RA
15	403	16380984.5	6	16379273	16382696	TESI_025733-RA
15	9297	20562332.5	6	20560076	20564589	TESI_025946-RA
4	4697	7654406	6	7646323	7662489	TESI_006629-RA
15	309	15911339.5	6	15905820	15916859	TESI_025703-RA
4	309	7512610.5	6	7506512	7518709	TESI_006621-RA
15	4694	15830477.5	6	15824186	15836769	TESI_025700-RA
4	4694	7535764.5	6	7527518	7544011	TESI_006622-RA
4	4691	7465111.5	6	7462605	7467618	TESI_006616-RA
7	307	50503119.5	6	50497938	50508301	TESI_013793-RA
4	307	7358767	6	7353206	7364328	TESI_006610-RA
15	9109	16489757.5	6	16488531	16490984	TESI_025738-RA
19	4726	15127921	6	15126432	15129410	TESI_027928-RA
19	305	15132378.5	6	15129707	15135050	TESI_027929-RA
15	305	16563089	6	16561054	16565124	TESI_025744-RA
4	305	6973391.5	6	6962053	6984730	TESI_006586-RA
4	2065	4694227.5	6	4690491	4697964	TESI_006442-RA
15	2065	18793612	6	18788677	18798547	TESI_025848-RA
19	2104	15083531.5	6	15082617	15084446	TESI_027925-RA
7	2104	50656489	6	50655487	50657491	TESI_013802-RA
7	2104	50663211	6	50662259	50664163	TESI_013803-RA
15	2104	16523887	6	16522482	16525292	TESI_025741-RA
4	4723	6841836.5	6	6837241	6846432	TESI_006574-RA
15	4723	16830336	6	16823962	16836710	TESI_025759-RA
19	6097	15207343	6	15205750	15208936	TESI_027933-RA
4	6096	6852329.5	6	6851014	6853645	TESI_006575-RA
15	6096	16820891.5	6	16820694	16821089	TESI_025758-RA
184	6092	12406	6	11645	13167	TESI_030115-RA
4	6092	6703661	6	6702086	6705236	TESI_006562-RA
15	4707	17134849.5	6	17132429	17137270	TESI_025770-RA
64	4706	155875.5	6	155409	156342	TESI_029760-RA
19	4706	20120652	6	20120195	20121109	TESI_028156-RA
11	6088	374932	6	374460	375404	TESI_017586-RA
7	6089	44274398	6	44269462	44279334	TESI_013546-RA
15	6089	17208659	6	17202693	17214625	TESI_025774-RA
4	6136	7744347.5	6	7744020	7744675	TESI_006636-RA
19	6093	15441934.5	6	15438067	15445802	TESI_027944-RA
7	6094	50802026.5	6	50801694	50802359	TESI_013809-RA
4	6094	6711599.5	6	6711380	6711819	TESI_006564-RA
19	6094	15431858	6	15431540	15432176	TESI_027943-RA
184	6094	30325.5	6	29993	30658	TESI_030117-RA
4	6095	6786319.5	6	6785951	6786688	TESI_006568-RA
19	4719	17498933.5	6	17496034	17501833	TESI_028034-RA
7	4709	50818087.5	6	50817530	50818645	TESI_013810-RA
4	4709	6652919	6	6652336	6653502	TESI_006558-RA
15	4709	16961071.5	6	16960058	16962085	TESI_025765-RA
15	7460	18447176	6	18446131	18448221	TESI_025832-RA
7	399	52405382	6	52396028	52414736	TESI_013883-RA
15	399	18129496.5	6	18123578	18135415	TESI_025820-RA
19	399	16120250	6	16116057	16124443	TESI_027959-RA
4	399	5761160.5	6	5756506	5765815	TESI_006496-RA
19	399	16136886.5	6	16135902	16137871	TESI_027960-RA
15	6464	18594649	6	18581286	18608012	TESI_025840-RA
64	2284	142898.5	6	137248	148549	TESI_029758-RA
15	2284	18992694	6	18987707	18997681	TESI_025864-RA
4	6465	5694437.5	6	5692211	5696664	TESI_006492-RA
19	6465	16709567.5	6	16706477	16712658	TESI_027985-RA
7	6465	49270245	6	49267846	49272644	TESI_013730-RA
15	332	17910271	6	17904511	17916031	TESI_025809-RA
4	332	5950727.5	6	5944350	5957105	TESI_006510-RA
7	332	52520016	6	52519469	52520563	TESI_013888-RA
4	2185	6437071	6	6432099	6442043	TESI_006548-RA
15	2185	17240575	6	17234658	17246492	TESI_025776-RA
9	4253	17682310.5	6	17681036	17683585	TESI_016645-RA
8	4253	8427812	6	8422769	8432855	TESI_014401-RA
8	8032	8584014.5	6	8579575	8588454	TESI_014410-RA
8	4385	37951693.5	6	37950662	37952725	TESI_015688-RA
4	4385	42221696.5	6	42220630	42222763	TESI_007475-RA
1	4385	4672195.5	6	4671149	4673242	TESI_000276-RA
8	8050	13537311	6	13535460	13539162	TESI_014654-RA
8	3079	8701815.5	6	8693554	8710077	TESI_014417-RA
6	4212	20483342	6	20482850	20483834	TESI_010881-RA
5	4212	24266418	6	24259448	24273388	TESI_008848-RA
6	4212	20486474	6	20484811	20488137	TESI_010882-RA
1	4212	618368	6	615334	621402	TESI_000034-RA
8	4214	8818603	6	8817067	8820139	TESI_014424-RA
4	4214	51743455	6	51742391	51744519	TESI_007786-RA
8	4215	8805528	6	8804462	8806594	TESI_014423-RA
4	4215	51673365	6	51666193	51680537	TESI_007785-RA
1	4215	16992309.5	6	16988479	16996140	TESI_000797-RA
4	4217	52098496	6	52096617	52100375	TESI_007790-RA
8	4217	14384212.5	6	14383052	14385373	TESI_014685-RA
8	919	36877397.5	6	36871525	36883270	TESI_015642-RA
1	919	3071046	6	3064397	3077695	TESI_000186-RA
4	919	17008	6	13676	20340	TESI_006282-RA
8	920	2308438	6	2308062	2308814	TESI_014066-RA
1	920	3010330.5	6	3010037	3010624	TESI_000182-RA
4	920	163073.5	6	160632	165515	TESI_006288-RA
4	920	102737.5	6	102321	103154	TESI_006286-RA
1	920	3005651.5	6	3002629	3008674	TESI_000181-RA
4	921	53792497	6	53781162	53803832	TESI_007819-RA
8	921	9016106.5	6	9006553	9025660	TESI_014434-RA
9	3228	32951451	6	32941844	32961058	TESI_017097-RA
9	922	33662267	6	33661665	33662869	TESI_017104-RA
8	922	9120939	6	9120378	9121500	TESI_014440-RA
8	922	13790748.5	6	13790063	13791434	TESI_014665-RA
9	923	33115264.5	6	33111597	33118932	TESI_017098-RA
12	18	26788120.5	6	26785721	26790520	TESI_021422-RA
17	18	26330312.5	6	26298765	26361860	TESI_027211-RA
17	18	26339458.5	6	26337280	26341637	TESI_027212-RA
12	2	28591986	6	28587354	28596618	TESI_021532-RA
7	2	35090084	6	35089305	35090863	TESI_013131-RA
7	2	35075990.5	6	35073424	35078557	TESI_013130-RA
17	2	28148234.5	6	28145537	28150932	TESI_027297-RA
17	2	28175536	6	28173773	28177299	TESI_027298-RA
5	2	50376452	6	50370430	50382474	TESI_009575-RA
5	3	50211544	6	50208607	50214481	TESI_009565-RA
17	3	27988207.5	6	27983384	27993031	TESI_027286-RA
7	3	35846935.5	6	35840270	35853601	TESI_013158-RA
6	8982	48285441	6	48282746	48288136	TESI_011977-RA
6	8980	33873053	6	33869066	33877040	TESI_011430-RA
6	8979	47318345	6	47316971	47319719	TESI_011950-RA
2	7109	38311795.5	7	38309714	38313877	TESI_003510-RA
6	7109	6325793	7	6321256	6330330	TESI_010195-RA
6	7109	6337151	7	6331780	6342522	TESI_010196-RA
2	7109	38308525	7	38307423	38309627	TESI_003509-RA
16	4538	29742646.5	7	29735132	29750161	TESI_024070-RA
16	4540	20078725.5	7	20078070	20079381	TESI_023662-RA
2	4540	39847305.5	7	39846761	39847850	TESI_003590-RA
16	1218	18641756.5	7	18641209	18642304	TESI_023596-RA
10	1218	17018167	7	17016977	17019357	TESI_019940-RA
6	1218	11303293.5	7	11302790	11303797	TESI_010477-RA
2	1036	36297379	7	36296337	36298421	TESI_003411-RA
10	1036	19729346.5	7	19728282	19730411	TESI_020040-RA
16	1036	20267423.5	7	20266337	20268510	TESI_023673-RA
10	1036	12761290	7	12760258	12762322	TESI_019745-RA
2	1125	36429879.5	7	36428761	36430998	TESI_003419-RA
16	3860	826942.5	7	825698	828187	TESI_022962-RA
10	3633	6996393.5	7	6995488	6997299	TESI_019536-RA
1	3633	70687623	7	70686704	70688542	TESI_002198-RA
16	1129	19766118.5	7	19764970	19767267	TESI_023649-RA
10	1129	19316013.5	7	19314929	19317098	TESI_020025-RA
10	5543	19248973.5	7	19246951	19250996	TESI_020020-RA
10	1132	18917306	7	18915645	18918967	TESI_020010-RA
16	1132	19278359	7	19277038	19279680	TESI_023627-RA
2	5639	41244600	7	41241505	41247695	TESI_003651-RA
2	4466	40330575.5	7	40328163	40332988	TESI_003608-RA
6	4466	10888314.5	7	10886891	10889738	TESI_010452-RA
21	4485	332872.5	7	332517	333228	TESI_029232-RA
4	4485	55463453	7	55462218	55464688	TESI_007861-RA
21	4486	315225.5	7	314056	316395	TESI_029231-RA
16	986	18349131	7	18345398	18352864	TESI_023580-RA
6	986	10956135	7	10951851	10960419	TESI_010455-RA
16	6884	28330460	7	28329116	28331804	TESI_023990-RA
10	6884	13125659	7	13121249	13130069	TESI_019763-RA
16	10154	652049	7	651607	652491	TESI_022958-RA
6	3620	11456309	7	11451717	11460901	TESI_010485-RA
10	1016	16906259.5	7	16902040	16910479	TESI_019934-RA
16	1016	18868353.5	7	18863701	18873006	TESI_023608-RA
6	1016	11668685.5	7	11663368	11674003	TESI_010494-RA
2	1016	40834502.5	7	40831344	40837661	TESI_003628-RA
16	4499	20008360.5	7	20008022	20008699	TESI_023660-RA
6	1017	11583245	7	11581451	11585039	TESI_010489-RA
2	1017	40908879.5	7	40907558	40910201	TESI_003631-RA
16	1017	18903597.5	7	18898394	18908801	TESI_023610-RA
10	10734	7661324	7	7660430	7662218	TESI_019582-RA
6	4468	9562784.5	7	9561472	9564097	TESI_010385-RA
2	4468	40260810.5	7	40260553	40261068	TESI_003603-RA
10	4468	17513290	7	17511828	17514752	TESI_019954-RA
2	4468	39307169.5	7	39303687	39310652	TESI_003561-RA
16	4468	19159790	7	19158925	19160655	TESI_023624-RA
7	11369	39725733.5	7	39716322	39735145	TESI_013347-RA
16	4457	20801484.5	7	20799130	20803839	TESI_023705-RA
16	8094	23997814	7	23995406	24000222	TESI_023787-RA
16	4473	25166665	7	25165657	25167673	TESI_023838-RA
8	6246	27212245	7	27209290	27215200	TESI_015299-RA
6	4492	7939315.5	7	7938728	7939903	TESI_010305-RA
1	4492	71591459	7	71590718	71592200	TESI_002248-RA
17	1066	24222738.5	7	24217419	24228058	TESI_027107-RA
17	1066	24229366	7	24228774	24229958	TESI_027108-RA
16	1066	19550890	7	19550584	19551196	TESI_023639-RA
2	1066	39589032.5	7	39587570	39590495	TESI_003574-RA
2	4600	41565320.5	7	41563297	41567344	TESI_003666-RA
6	1069	2368638.5	7	2368118	2369159	TESI_010000-RA
26	1069	686851	7	686343	687359	TESI_029314-RA
16	4654	25606196.5	7	25602556	25609837	TESI_023863-RA
2	4654	41615808	7	41612155	41619461	TESI_003668-RA
6	4654	2289397	7	2289190	2289604	TESI_009996-RA
6	4654	2286119.5	7	2285963	2286276	TESI_009995-RA
6	1205	6479665	7	6475492	6483838	TESI_010202-RA
16	1205	29840811.5	7	29835779	29845844	TESI_024079-RA
10	1205	13753274.5	7	13747831	13758718	TESI_019801-RA
26	3803	753502	7	753041	753963	TESI_029318-RA
2	4601	15667673	7	15667340	15668006	TESI_002844-RA
4	4601	7719363	7	7718076	7720650	TESI_006634-RA
16	4601	25772306.5	7	25770550	25774063	TESI_023873-RA
16	4601	25730255	7	25725995	25734515	TESI_023869-RA
6	4601	41153433.5	7	41151910	41154957	TESI_011718-RA
26	4601	599775	7	598838	600712	TESI_029309-RA
26	4601	631909.5	7	631619	632200	TESI_029311-RA
6	4601	2349740	7	2348812	2350668	TESI_009999-RA
4	4601	8207178.5	7	8205498	8208859	TESI_006668-RA
16	4601	25720382	7	25719199	25721565	TESI_023868-RA
26	4602	671291.5	7	668452	674131	TESI_029312-RA
15	9118	23084508.5	7	23083195	23085822	TESI_026010-RA
2	4604	55539194	7	55538423	55539965	TESI_004141-RA
16	4604	26244046.5	7	26243030	26245063	TESI_023890-RA
10	4605	14290808.5	7	14283508	14298109	TESI_019829-RA
6	4605	41446788.5	7	41441694	41451883	TESI_011733-RA
10	4605	14789249.5	7	14782162	14796337	TESI_019855-RA
19	9575	20450878.5	7	20447134	20454623	TESI_028171-RA
16	4639	483591.5	7	481340	485843	TESI_022952-RA
6	4607	41483051.5	7	41481674	41484429	TESI_011734-RA
6	3739	169802	7	169378	170226	TESI_009913-RA
6	4641	153734.5	7	151132	156337	TESI_009912-RA
10	1075	14638424	7	14637182	14639666	TESI_019846-RA
1	4622	70943447	7	70941877	70945017	TESI_002212-RA
6	1011	59164	7	57746	60582	TESI_009907-RA
10	4449	14879736.5	7	14873683	14885790	TESI_019858-RA
6	4449	36527	7	28052	45002	TESI_009905-RA
16	4449	26760754	7	26759014	26762494	TESI_023921-RA
2	4442	54797139	7	54795044	54799234	TESI_004117-RA
6	4442	3963767.5	7	3962090	3965445	TESI_010067-RA
26	995	747318.5	7	746188	748449	TESI_029317-RA
16	995	25927196.5	7	25922727	25931666	TESI_023878-RA
26	994	699289	7	698949	699629	TESI_029315-RA
16	4428	25748864	7	25743449	25754279	TESI_023870-RA
2	1067	41631420.5	7	41627158	41635683	TESI_003669-RA
8	1067	37858069.5	7	37855163	37860976	TESI_015685-RA
1	1067	4626723	7	4624599	4628847	TESI_000274-RA
16	1067	25617006	7	25614766	25619246	TESI_023864-RA
8	1067	41654308	7	41653084	41655532	TESI_015830-RA
4	1067	42169199.5	7	42164428	42173971	TESI_007474-RA
6	1067	2299238.5	7	2296881	2301596	TESI_009997-RA
26	1067	573395.5	7	568810	577981	TESI_029307-RA
16	4599	27565301.5	7	27560730	27569873	TESI_023952-RA
17	1065	24157066	7	24156326	24157806	TESI_027104-RA
10	1065	19149330.5	7	19148610	19150051	TESI_020016-RA
16	1065	19629203	7	19628486	19629920	TESI_023642-RA
2	1065	39656687	7	39656004	39657370	TESI_003578-RA
16	6928	9857592.5	7	9856449	9858736	TESI_023275-RA
26	3674	369014	7	358363	379665	TESI_029290-RA
2	3674	41398911.5	7	41387751	41410072	TESI_003659-RA
26	3673	340102	7	339254	340950	TESI_029287-RA
2	3673	41382614.5	7	41381100	41384129	TESI_003658-RA
8	3835	9764806.5	7	9762733	9766880	TESI_014484-RA
26	3835	128569	7	126539	130599	TESI_029271-RA
26	3834	98308	7	97548	99068	TESI_029269-RA
10	3834	16170556	7	16168128	16172984	TESI_019905-RA
26	3833	45075	7	42268	47882	TESI_029266-RA
2	988	40166986	7	40161931	40172041	TESI_003598-RA
6	988	11274892	7	11272774	11277010	TESI_010476-RA
6	987	11230631	7	11228204	11233058	TESI_010468-RA
16	987	18600301	7	18598650	18601952	TESI_023594-RA
6	4469	10415045	7	10412505	10417585	TESI_010429-RA
2	4469	41156890.5	7	41155805	41157976	TESI_003645-RA
16	4467	18291989	7	18291919	18292059	TESI_023579-RA
14	4506	19200554	7	19198762	19202346	TESI_024795-RA
16	4506	23335125.5	7	23331828	23338423	TESI_023761-RA
16	4506	23333191.5	7	23328426	23337957	TESI_023760-RA
14	9188	6195662.5	8	6191057	6200268	TESI_024400-RA
5	7292	6253827	8	6252580	6255074	TESI_008204-RA
9	7292	11865874.5	8	11865384	11866365	TESI_016446-RA
11	7292	18351356.5	8	18349866	18352847	TESI_018556-RA
9	5194	11853758	8	11849813	11857703	TESI_016445-RA
9	5193	11896516.5	8	11895571	11897462	TESI_016447-RA
11	5191	17597730.5	8	17593364	17602097	TESI_018529-RA
14	5191	2843019	8	2841505	2844533	TESI_024244-RA
22	5190	248556.5	8	248245	248868	TESI_029334-RA
14	5190	3320083	8	3316489	3323677	TESI_024259-RA
11	1411	17565579.5	8	17564763	17566396	TESI_018525-RA
9	1411	12198587.5	8	12191576	12205599	TESI_016454-RA
22	1411	65712.5	8	65095	66330	TESI_029327-RA
14	1411	2994642.5	8	2993913	2995372	TESI_024246-RA
5	1411	14922561	8	14920533	14924589	TESI_008616-RA
5	1409	14540108	8	14537751	14542465	TESI_008603-RA
10	1409	2406260	8	2403521	2408999	TESI_019264-RA
9	1409	405374.5	8	404649	406100	TESI_016095-RA
22	1409	501683.5	8	499150	504217	TESI_029351-RA
10	5967	5826887	8	5821345	5832429	TESI_019448-RA
11	5969	17484176	8	17478217	17490135	TESI_018523-RA
22	5969	166204.5	8	163266	169143	TESI_029330-RA
14	5971	3045547	8	3042640	3048454	TESI_024247-RA
11	5760	17467251	8	17466220	17468282	TESI_018522-RA
14	9921	3590341	8	3589142	3591540	TESI_024273-RA
5	1406	14173566.5	8	14172637	14174496	TESI_008586-RA
9	1406	266678	8	266061	267295	TESI_016086-RA
5	1404	13383584.5	8	13383362	13383807	TESI_008560-RA
22	5764	525737.5	8	524775	526700	TESI_029353-RA
9	5765	10927454	8	10916080	10938828	TESI_016421-RA
1	5766	58805573	8	58803009	58808137	TESI_001943-RA
9	5766	210173.5	8	201000	219347	TESI_016081-RA
9	6056	10743914	8	10743137	10744691	TESI_016412-RA
14	5924	1657069.5	8	1650379	1663760	TESI_024206-RA
11	5924	16067479	8	16064302	16070656	TESI_018448-RA
9	529	12579954	8	12578217	12581691	TESI_016469-RA
11	529	16075686.5	8	16073960	16077413	TESI_018449-RA
5	529	13775535	8	13774485	13776585	TESI_008571-RA
9	5923	14418032	8	14417539	14418525	TESI_016539-RA
1	5923	406009	8	405562	406456	TESI_000019-RA
11	5814	1139355	8	1137505	1141205	TESI_017627-RA
5	5815	11685830.5	8	11682204	11689457	TESI_008469-RA
14	5816	1742145	8	1741488	1742802	TESI_024208-RA
11	5816	15704664.5	8	15703991	15705338	TESI_018434-RA
1	620	50101583	8	50101101	50102065	TESI_001723-RA
11	620	12705280	8	12703454	12707106	TESI_018332-RA
8	620	7751057	8	7750846	7751268	TESI_014363-RA
1	620	50098533.5	8	50097168	50099899	TESI_001722-RA
11	5818	15580449.5	8	15578942	15581957	TESI_018432-RA
5	5818	14122079	8	14115067	14129091	TESI_008584-RA
14	5818	1975526.5	8	1973311	1977742	TESI_024220-RA
11	6044	9054646.5	8	9043430	9065863	TESI_018147-RA
14	5785	19153134.5	8	19152007	19154262	TESI_024792-RA
11	5785	39001444	8	38996836	39006052	TESI_019066-RA
11	5295	14652565	8	14651515	14653615	TESI_018402-RA
11	5295	14655613.5	8	14655086	14656141	TESI_018403-RA
9	5295	13634534.5	8	13632620	13636449	TESI_016507-RA
9	5295	13624539	8	13624088	13624990	TESI_016505-RA
9	5295	13627135.5	8	13625463	13628808	TESI_016506-RA
9	5787	13432843	8	13428963	13436723	TESI_016497-RA
5	5787	13452537	8	13450609	13454465	TESI_008564-RA
11	5787	14923351.5	8	14922815	14923888	TESI_018414-RA
14	8785	4124939.5	8	4124722	4125157	TESI_024299-RA
11	8785	11447684.5	8	11444565	11450804	TESI_018279-RA
9	8813	20111791	8	20107320	20116262	TESI_016760-RA
9	5147	13903907	8	13895207	13912607	TESI_016515-RA
11	5146	14218280.5	8	14213839	14222722	TESI_018384-RA
9	5145	20311192.5	8	20307620	20314765	TESI_016766-RA
4	5144	2642717	8	2639025	2646409	TESI_006359-RA
5	5144	24052731.5	8	24048329	24057134	TESI_008844-RA
11	1400	14046136.5	8	14042469	14049804	TESI_018375-RA
9	1400	14114677.5	8	14113886	14115469	TESI_016524-RA
11	1407	16828359.5	8	16806791	16849928	TESI_018487-RA
11	1407	16932195	8	16930313	16934077	TESI_018492-RA
11	1407	17023100.5	8	17021422	17024779	TESI_018498-RA
9	1407	10699945.5	8	10690950	10708941	TESI_016410-RA
11	1407	16759750.5	8	16758809	16760692	TESI_018484-RA
9	1407	10795677	8	10793277	10798077	TESI_016413-RA
5	1407	14468116	8	14464122	14472110	TESI_008599-RA
19	881	1459194.5	8	1458904	1459485	TESI_027421-RA
8	4269	8884411.5	8	8875477	8893346	TESI_014429-RA
8	4360	34668520	8	34662364	34674676	TESI_015562-RA
6	4360	20468447.5	8	20464286	20472609	TESI_010879-RA
1	4360	569022.5	8	565596	572449	TESI_000030-RA
6	4360	20462261	8	20460951	20463571	TESI_010878-RA
8	4359	1134664.5	8	1133852	1135477	TESI_013977-RA
11	942	17202584	8	17200072	17205096	TESI_018509-RA
5	942	14709193	8	14702965	14715421	TESI_008610-RA
22	942	333047.5	8	331799	334296	TESI_029340-RA
19	942	1931368	8	1926983	1935753	TESI_027443-RA
19	942	1739296.5	8	1736462	1742131	TESI_027434-RA
8	942	972744.5	8	972167	973322	TESI_013966-RA
10	942	2585611.5	8	2579967	2591256	TESI_019279-RA
3	942	16062145.5	8	16060443	16063848	TESI_004981-RA
8	942	950633.5	8	934806	966461	TESI_013965-RA
18	942	9834612.5	8	9832131	9837094	TESI_028637-RA
13	942	19251332.5	8	19249993	19252672	TESI_022320-RA
22	942	347316	8	347069	347563	TESI_029341-RA
10	942	3005436	8	3002772	3008100	TESI_019297-RA
8	942	35238487	8	35232578	35244396	TESI_015579-RA
6	942	20104426	8	20103680	20105172	TESI_010859-RA
4	8911	47588657.5	8	47580546	47596769	TESI_007683-RA
19	3269	1938985.5	8	1937839	1940132	TESI_027444-RA
10	3269	3010299	8	3008905	3011693	TESI_019298-RA
10	3270	3088163.5	8	3087830	3088497	TESI_019301-RA
22	3270	117649	8	114015	121283	TESI_029329-RA
19	3270	1999929	8	1999595	2000263	TESI_027447-RA
8	3271	34842683.5	8	34839245	34846122	TESI_015568-RA
19	3271	2117245	8	2114747	2119743	TESI_027453-RA
10	943	3093900.5	8	3091597	3096204	TESI_019302-RA
8	4355	1329148	8	1328262	1330034	TESI_013987-RA
13	4355	31602937.5	8	31601656	31604219	TESI_022800-RA
17	707	25006573.5	8	25002141	25011006	TESI_027149-RA
5	707	51990316.5	8	51984173	51996460	TESI_009653-RA
12	707	23539928.5	8	23537282	23542575	TESI_021264-RA
12	8830	37911757	8	37909588	37913926	TESI_021919-RA
2	22	56832193	8	56821121	56843265	TESI_004209-RA
2	22	57304860	8	57298002	57311718	TESI_004224-RA
5	22	39340406	8	39339141	39341671	TESI_009166-RA
12	22	29145178.5	8	29135787	29154570	TESI_021558-RA
7	22	30988196	8	30986365	30990027	TESI_012946-RA
12	8828	24087769.5	8	24087522	24088017	TESI_021302-RA
17	706	24869590.5	8	24865583	24873598	TESI_027138-RA
5	706	52098186	8	52092012	52104360	TESI_009659-RA
5	3412	51569072.5	8	51565996	51572149	TESI_009634-RA
17	3412	25580003.5	8	25575853	25584154	TESI_027175-RA
5	154	52474912	8	52473145	52476679	TESI_009677-RA
12	154	22101762	8	22099589	22103935	TESI_021199-RA
17	154	24431799.5	8	24430038	24433561	TESI_027117-RA
1	154	27499282	8	27498351	27500213	TESI_000999-RA
17	3454	24921833	8	24918120	24925546	TESI_027142-RA
17	3455	24903452.5	8	24899908	24906997	TESI_027140-RA
12	2859	22134045.5	8	22132191	22135900	TESI_021201-RA
12	3456	23608119	8	23605310	23610928	TESI_021270-RA
5	3459	52258772	8	52255902	52261642	TESI_009666-RA
17	3459	24613052.5	8	24611378	24614727	TESI_027126-RA
5	3522	52423014	8	52420949	52425079	TESI_009674-RA
7	3522	33627530.5	8	33626480	33628581	TESI_013063-RA
15	3522	4412071.5	8	4410967	4413176	TESI_025258-RA
17	3523	24103579	8	24097734	24109424	TESI_027102-RA
12	3523	22088327	8	22084757	22091897	TESI_021198-RA
12	3524	22057310	8	22053129	22061491	TESI_021195-RA
1	3524	27458116.5	8	27457432	27458801	TESI_000996-RA
1	3462	27491059	8	27486503	27495615	TESI_000998-RA
12	7505	21775480	8	21772215	21778745	TESI_021182-RA
5	7505	52680535	8	52676495	52684575	TESI_009689-RA
1	9317	12539718	8	12539421	12540015	TESI_000672-RA
5	7507	52609153.5	8	52605876	52612431	TESI_009685-RA
17	7507	23965948	8	23959994	23971902	TESI_027095-RA
12	7507	21886630	8	21881696	21891564	TESI_021188-RA
3	7504	10299248	8	10296153	10302343	TESI_004730-RA
1	3316	7485169.5	9	7483957	7486382	TESI_000450-RA
1	3317	7406023.5	9	7400362	7411685	TESI_000446-RA
1	3318	7356824	9	7348751	7364897	TESI_000444-RA
8	812	16698669.5	9	16697268	16700071	TESI_014776-RA
1	812	7078089.5	9	7076489	7079690	TESI_000433-RA
8	814	40049718	9	40044645	40054791	TESI_015774-RA
10	814	5409357.5	9	5407282	5411433	TESI_019424-RA
1	814	6952372.5	9	6951186	6953559	TESI_000424-RA
1	814	6890669	9	6889244	6892094	TESI_000422-RA
8	814	4282115	9	4281160	4283070	TESI_014184-RA
8	814	40139990.5	9	40136965	40143016	TESI_015780-RA
19	6796	1252474.5	9	1249859	1255090	TESI_027407-RA
8	815	40066861.5	9	40065470	40068253	TESI_015775-RA
1	815	6915269	9	6913815	6916723	TESI_000423-RA
10	815	5387498	9	5385821	5389175	TESI_019423-RA
1	3280	2680952	9	2680041	2681863	TESI_000157-RA
1	3281	6684203	9	6681768	6686638	TESI_000405-RA
8	3281	40710462	9	40708260	40712664	TESI_015795-RA
4	10309	46371090	9	46369060	46373120	TESI_007633-RA
10	3327	12523528	9	12522704	12524352	TESI_019732-RA
8	3327	40822276.5	9	40818412	40826141	TESI_015799-RA
1	3327	6448483.5	9	6447268	6449699	TESI_000390-RA
1	6768	3167248	9	3165861	3168635	TESI_000196-RA
1	951	7472376	9	7470364	7474388	TESI_000449-RA
3	951	30652889.5	9	30650168	30655611	TESI_005542-RA
1	951	38345500	9	38340350	38350650	TESI_001250-RA
18	951	7166783	9	7163252	7170314	TESI_028457-RA
8	3329	5193313	9	5185510	5201116	TESI_014231-RA
8	840	36005056.5	9	35999882	36010231	TESI_015606-RA
8	840	1932950	9	1928335	1937565	TESI_014035-RA
1	840	2470823.5	9	2465859	2475788	TESI_000143-RA
8	9055	2779555.5	9	2778891	2780220	TESI_014107-RA
4	9055	42269955	9	42269310	42270600	TESI_007478-RA
1	9055	4746451.5	9	4745843	4747060	TESI_000280-RA
1	7024	877312	9	872897	881727	TESI_000053-RA
8	7024	34186392.5	9	34182739	34190046	TESI_015544-RA
13	7024	31631215.5	9	31629240	31633191	TESI_022804-RA
8	856	17444180.5	9	17442986	17445375	TESI_014808-RA
4	856	39264751	9	39260251	39269251	TESI_007393-RA
1	856	8557684.5	9	8554764	8560605	TESI_000519-RA
8	8859	1205272.5	9	1204765	1205780	TESI_013981-RA
13	8859	31901715.5	9	31901375	31902056	TESI_022821-RA
8	8859	34330656	9	34328885	34332427	TESI_015549-RA
1	8859	804744	9	804261	805227	TESI_000048-RA
1	7779	1145725.5	9	1144096	1147355	TESI_000071-RA
8	3171	38785457.5	9	38784174	38786741	TESI_015726-RA
10	845	4500447.5	9	4496411	4504484	TESI_019384-RA
1	845	5218986.5	9	5214568	5223405	TESI_000312-RA
1	845	5225228.5	9	5224227	5226230	TESI_000313-RA
8	845	3586617.5	9	3582438	3590797	TESI_014143-RA
8	844	3624661	9	3619462	3629860	TESI_014146-RA
8	844	3630278	9	3629861	3630695	TESI_014147-RA
1	844	5163251	9	5157545	5168957	TESI_000308-RA
10	844	4576353	9	4570235	4582471	TESI_019390-RA
10	844	4550092.5	9	4541755	4558430	TESI_019388-RA
10	844	4558055.5	9	4545880	4570231	TESI_019389-RA
1	844	5184422.5	9	5180659	5188186	TESI_000309-RA
8	3134	38288405.5	9	38287699	38289112	TESI_015708-RA
1	3134	5007213	9	5006436	5007990	TESI_000297-RA
14	859	9368181.5	9	9367405	9368958	TESI_024517-RA
11	859	4530986.5	9	4530168	4531805	TESI_017854-RA
8	859	3126090.5	9	3125257	3126924	TESI_014127-RA
8	10301	2753046	9	2752793	2753299	TESI_014105-RA
1	10301	4698376	9	4698123	4698629	TESI_000277-RA
8	3132	38261529	9	38258530	38264528	TESI_015707-RA
1	3132	4971315	9	4963558	4979072	TESI_000293-RA
8	3132	38242616	9	38236365	38248867	TESI_015705-RA
1	3130	2878214.5	9	2875988	2880441	TESI_000173-RA
8	3130	36719233	9	36717098	36721368	TESI_015634-RA
8	3191	4490288.5	9	4478610	4501967	TESI_014197-RA
8	3191	41185614.5	9	41181534	41189695	TESI_015811-RA
10	3191	3230886	9	3224398	3237374	TESI_019310-RA
3	9470	20231649	9	20225560	20237738	TESI_005124-RA
1	3192	4873841.5	9	4872632	4875051	TESI_000287-RA
8	3192	38160583	9	38159031	38162135	TESI_015699-RA
1	3110	2903585	9	2898446	2908724	TESI_000175-RA
8	3110	36770645	9	36765625	36775665	TESI_015637-RA
131	6733	133092.5	9	132734	133451	TESI_029896-RA
8	3184	2050111.5	9	2042118	2058105	TESI_014044-RA
1	848	5397462.5	9	5396983	5397942	TESI_000327-RA
8	848	38906613.5	9	38906289	38906938	TESI_015731-RA
1	3094	3432504.5	9	3430907	3434102	TESI_000212-RA
8	6755	20918685	9	20916989	20920381	TESI_014946-RA
8	847	38956391	9	38955162	38957620	TESI_015732-RA
1	847	5373164.5	9	5370084	5376245	TESI_000325-RA
10	847	4278719.5	9	4272550	4284889	TESI_019373-RA
4	6700	41920609.5	9	41920333	41920886	TESI_007458-RA
8	6700	37209488	9	37209178	37209798	TESI_015650-RA
1	3092	11877208	9	11872010	11882406	TESI_000652-RA
1	6699	3125893.5	9	3125576	3126211	TESI_000191-RA
4	6698	38574457.5	9	38570455	38578460	TESI_007366-RA
1	6698	7962144	9	7957729	7966559	TESI_000483-RA
8	6698	17045035	9	17041020	17049050	TESI_014790-RA
4	6697	44226796.5	9	44224629	44228964	TESI_007570-RA
1	3109	2618775.5	9	2616838	2620713	TESI_000154-RA
1	6695	5535259.5	9	5532623	5537896	TESI_000338-RA
10	6695	4074747.5	9	4072095	4077400	TESI_019361-RA
1	3183	8459373.5	9	8450127	8468620	TESI_000514-RA
4	3128	43480728	9	43478150	43483306	TESI_007530-RA
8	3128	35789252	9	35786766	35791738	TESI_015597-RA
1	3128	2317692	9	2314571	2320813	TESI_000135-RA
1	895	2566305.5	9	2562982	2569629	TESI_000150-RA
8	895	36117750.5	9	36114391	36121110	TESI_015611-RA
4	960	39254584	9	39253344	39255824	TESI_007392-RA
4	960	46681468	9	46680295	46682641	TESI_007648-RA
8	960	17417134.5	9	17414871	17419398	TESI_014806-RA
8	3233	36684769.5	9	36672723	36696816	TESI_015632-RA
8	3260	1960351.5	9	1959557	1961146	TESI_014037-RA
4	890	43531272.5	9	43528710	43533835	TESI_007533-RA
8	890	1838454	9	1835954	1840954	TESI_014026-RA
4	889	43572100	9	43561476	43582724	TESI_007535-RA
8	888	35525836	9	35523116	35528556	TESI_015590-RA
4	888	43595732.5	9	43593919	43597546	TESI_007537-RA
8	888	1799980	9	1796285	1803675	TESI_014025-RA
1	888	2199501	9	2185708	2213294	TESI_000130-RA
8	4371	1952543	9	1950707	1954379	TESI_014036-RA
1	9052	3493484.5	9	3492169	3494800	TESI_000216-RA
8	9066	9353997	9	9349440	9358554	TESI_014460-RA
4	4280	43727844.5	9	43723768	43731921	TESI_007546-RA
8	4380	4585289	9	4578633	4591945	TESI_014202-RA
1	4380	6410116	9	6409752	6410480	TESI_000387-RA
10	4380	12569318	9	12568607	12570029	TESI_019734-RA
4	4283	43861192	9	43858917	43863467	TESI_007553-RA
8	4283	34984859	9	34976859	34992859	TESI_015570-RA
1	4283	1800904.5	9	1798404	1803405	TESI_000108-RA
1	8006	3289374.5	9	3289001	3289748	TESI_000204-RA
4	8880	29942828.5	9	29941166	29944491	TESI_007134-RA
1	7038	15706926.5	9	15681584	15732269	TESI_000768-RA
9	7038	17548577.5	9	17536023	17561132	TESI_016643-RA
8	4351	9395888	9	9392350	9399426	TESI_014463-RA
8	4352	38590642.5	9	38589561	38591724	TESI_015718-RA
1	4352	5240288	9	5238403	5242173	TESI_000314-RA
8	4352	38586627	9	38586354	38586900	TESI_015716-RA
1	4304	4497553.5	9	4490889	4504218	TESI_000267-RA
4	4304	42063083	9	42057282	42068884	TESI_007470-RA
14	1435	20201206.5	10	20194806	20207607	TESI_024839-RA
9	1435	20941297	10	20935216	20947378	TESI_016784-RA
9	5827	20244576.5	10	20243560	20245593	TESI_016762-RA
9	5827	20231046	10	20230264	20231828	TESI_016761-RA
5	5827	32605330.5	10	32603182	32607479	TESI_009015-RA
9	8811	36241618.5	10	36240550	36242687	TESI_017195-RA
14	6553	31057117	10	31053919	31060315	TESI_025076-RA
5	6553	3080281.5	10	3076915	3083648	TESI_008049-RA
14	6076	20229610	10	20228537	20230683	TESI_024841-RA
5	1436	32425097	10	32422507	32427687	TESI_009008-RA
9	1436	20865048	10	20861486	20868610	TESI_016781-RA
2	6075	60291908	10	60288447	60295369	TESI_004307-RA
14	6075	20241852	10	20235493	20248211	TESI_024842-RA
3	11353	5858857.5	10	5858138	5859577	TESI_004536-RA
9	5848	31094625	10	31093584	31095666	TESI_017069-RA
11	7415	30546383	10	30545645	30547121	TESI_018813-RA
11	5323	32271016	10	32270851	32271181	TESI_018848-RA
14	5323	14960526	10	14951313	14969739	TESI_024677-RA
9	7255	21223627.5	10	21221058	21226197	TESI_016791-RA
2	1438	60731047.5	10	60725256	60736839	TESI_004324-RA
14	9268	9384847	10	9384147	9385547	TESI_024520-RA
9	8502	27728824.5	10	27711804	27745845	TESI_017011-RA
12	5954	36828284	10	36827108	36829460	TESI_021871-RA
11	8338	39182953.5	10	39176538	39189369	TESI_019069-RA
5	8338	32403658	10	32394841	32412475	TESI_009006-RA
9	8338	20909436	10	20901408	20917464	TESI_016783-RA
2	8338	60319742.5	10	60308108	60331377	TESI_004308-RA
9	8336	22030246	10	22022248	22038244	TESI_016828-RA
14	9189	8743864	10	8742342	8745386	TESI_024482-RA
11	5282	4442200.5	10	4441184	4443217	TESI_017847-RA
9	5269	21656285	10	21654509	21658061	TESI_016813-RA
5	8335	23377261.5	10	23368535	23385988	TESI_008829-RA
9	8335	9675889	10	9668771	9683007	TESI_016366-RA
9	1425	21769438	10	21761788	21777088	TESI_016818-RA
14	1425	19612978.5	10	19609279	19616678	TESI_024809-RA
11	1425	39632476.5	10	39627443	39637510	TESI_019083-RA
9	1425	21753586	10	21748088	21759084	TESI_016817-RA
3	1422	39332503.5	10	39330894	39334113	TESI_005874-RA
9	1422	22096734.5	10	22093998	22099471	TESI_016832-RA
11	1422	38781227	10	38779627	38782827	TESI_019051-RA
14	5310	19066871	10	19064188	19069554	TESI_024785-RA
11	5310	38813212.5	10	38809253	38817172	TESI_019053-RA
11	9174	38401964	10	38389045	38414883	TESI_019037-RA
11	1420	38498885.5	10	38496771	38501000	TESI_019040-RA
22	8491	417125	10	416905	417345	TESI_029346-RA
11	9250	35051039.5	10	35049521	35052558	TESI_018925-RA
9	487	36282644	10	36278131	36287157	TESI_017197-RA
6	487	33408989	10	33407160	33410818	TESI_011407-RA
5	487	11865716.5	10	11864650	11866783	TESI_008480-RA
3	2606	38238534.5	10	38237540	38239529	TESI_005850-RA
9	1353	37044231	10	37041028	37047434	TESI_017239-RA
11	1353	2427268	10	2425287	2429249	TESI_017701-RA
11	1353	2415731.5	10	2414370	2417093	TESI_017700-RA
9	1353	37029175	10	37022167	37036183	TESI_017238-RA
11	1353	2381971	10	2381390	2382552	TESI_017697-RA
6	5370	32939652	10	32936572	32942732	TESI_011389-RA
11	5370	1932292	10	1925666	1938918	TESI_017672-RA
11	5369	2043782.5	10	2043084	2044481	TESI_017682-RA
9	5368	36913969	10	36905955	36921983	TESI_017233-RA
11	5128	10837698	10	10837001	10838395	TESI_018249-RA
11	1352	2464278.5	10	2456491	2472066	TESI_017704-RA
14	1352	12685665	10	12682724	12688606	TESI_024628-RA
1	13016	8959834.5	10	8959590	8960079	TESI_000535-RA
9	595	37049907.5	10	37049445	37050370	TESI_017240-RA
11	595	2432964	10	2432555	2433373	TESI_017702-RA
5	2658	12387190	10	12382470	12391910	TESI_008517-RA
9	2657	37658042.5	10	37647601	37668484	TESI_017268-RA
5	2656	13024545.5	10	13016865	13032226	TESI_008548-RA
2	480	16440883	10	16440486	16441280	TESI_002876-RA
1	480	46306889	10	46306533	46307245	TESI_001625-RA
3	480	24373327	10	24372913	24373741	TESI_005256-RA
9	480	36610246.5	10	36609743	36610750	TESI_017210-RA
11	480	2994739	10	2994350	2995128	TESI_017744-RA
14	480	8616744	10	8616375	8617113	TESI_024476-RA
11	480	6340505	10	6340098	6340912	TESI_017981-RA
5	480	12137330.5	10	12136826	12137835	TESI_008500-RA
11	480	1730930.5	10	1728299	1733562	TESI_017662-RA
18	480	12326785	10	12326346	12327224	TESI_028776-RA
11	480	3365192	10	3364915	3365469	TESI_017773-RA
9	480	37688300	10	37686536	37690064	TESI_017270-RA
9	5252	37679998	10	37679430	37680566	TESI_017269-RA
11	5365	3013458.5	10	3011704	3015213	TESI_017745-RA
9	5364	42853876.5	10	42847775	42859978	TESI_017547-RA
5	5364	2767201.5	10	2763928	2770475	TESI_008028-RA
5	7268	12817368	10	12816140	12818596	TESI_008535-RA
5	5250	12967601	10	12965159	12970043	TESI_008543-RA
1	10575	61058400	10	61053535	61063265	TESI_001980-RA
2	476	47417929.5	10	47416946	47418913	TESI_003869-RA
5	476	13075406	10	13069976	13080836	TESI_008552-RA
16	476	11897150.5	10	11896349	11897952	TESI_023362-RA
10	476	5614330	10	5613909	5614751	TESI_019436-RA
14	476	12374786.5	10	12374316	12375257	TESI_024618-RA
6	476	37597797	10	37596836	37598758	TESI_011588-RA
11	476	2768855	10	2768124	2769586	TESI_017727-RA
9	476	38141481	10	38139722	38143240	TESI_017295-RA
9	8324	7557180	10	7553109	7561251	TESI_016303-RA
11	5352	16860253.5	10	16857413	16863094	TESI_018489-RA
14	5246	10497113.5	10	10496319	10497908	TESI_024584-RA
11	5246	4756456.5	10	4755500	4757413	TESI_017872-RA
10	1346	5713045.5	10	5711881	5714210	TESI_019442-RA
9	1346	38192026.5	10	38188486	38195567	TESI_017298-RA
14	1346	8635751	10	8634555	8636947	TESI_024478-RA
14	6034	8904801.5	10	8902134	8907469	TESI_024492-RA
11	6034	3666270.5	10	3665947	3666594	TESI_017793-RA
11	6034	3682079.5	10	3676991	3687168	TESI_017794-RA
9	6034	18008368.5	10	18000905	18015832	TESI_016655-RA
5	6034	11382465.5	10	11369435	11395496	TESI_008456-RA
9	5928	38183097.5	10	38179258	38186937	TESI_017297-RA
5	5927	12580570.5	10	12577939	12583202	TESI_008527-RA
11	5925	16181229.5	10	16176368	16186091	TESI_018455-RA
5	1343	11114785.5	10	11109801	11119770	TESI_008441-RA
9	1343	18216544.5	10	18211496	18221593	TESI_016669-RA
9	6033	18045200.5	10	18044344	18046057	TESI_016658-RA
10	5905	6064428	10	6062393	6066463	TESI_019465-RA
14	5905	8761565	10	8758233	8764897	TESI_024483-RA
11	5903	3766856.5	10	3751764	3781949	TESI_017801-RA
9	5903	18079126	10	18069261	18088991	TESI_016662-RA
2	12981	8598224	10	8598053	8598395	TESI_002466-RA
2	7331	15573539.5	11	15569940	15577139	TESI_002840-RA
9	5558	4503555.5	11	4499713	4507398	TESI_016234-RA
12	5558	18677032.5	11	18675894	18678171	TESI_021014-RA
12	5559	19379461	11	19369542	19389380	TESI_021041-RA
53	5559	9275	11	3163	15387	TESI_029815-RA
18	5560	7990602	11	7989136	7992068	TESI_028521-RA
18	5561	7943168.5	11	7941699	7944638	TESI_028517-RA
7	2986	26553776.5	11	26538987	26568566	TESI_012784-RA
11	2989	40171516	11	40165979	40177053	TESI_019102-RA
2	2786	11061943.5	11	11061774	11062113	TESI_002622-RA
3	2786	28567420	11	28567255	28567585	TESI_005439-RA
2	2787	11051245	11	11046230	11056260	TESI_002621-RA
3	2788	28797009.5	11	28787823	28806196	TESI_005446-RA
18	7227	8361318.5	11	8361190	8361447	TESI_028545-RA
2	7227	9314004.5	11	9313852	9314157	TESI_002517-RA
11	5099	40566757.5	11	40566534	40566981	TESI_019131-RA
7	503	24462305.5	11	24460449	24464162	TESI_012736-RA
5	503	7028141	11	7023028	7033254	TESI_008249-RA
14	503	31964625	11	31958911	31970339	TESI_025125-RA
9	503	41295283	11	41292351	41298215	TESI_017471-RA
12	503	4346811	11	4340762	4352860	TESI_020591-RA
18	5565	7853490.5	11	7850374	7856607	TESI_028511-RA
3	5565	28879979	11	28877995	28881963	TESI_005450-RA
2	5511	10644231	11	10639858	10648604	TESI_002601-RA
2	5511	10637022.5	11	10634590	10639455	TESI_002600-RA
2	5513	10382879	11	10379419	10386339	TESI_002584-RA
18	5513	7728470.5	11	7725973	7730968	TESI_028499-RA
2	5514	10335155	11	10330798	10339512	TESI_002581-RA
3	5515	32554736.5	11	32550988	32558485	TESI_005637-RA
2	5515	10320134	11	10316583	10323685	TESI_002579-RA
2	5516	10310411	11	10306994	10313828	TESI_002578-RA
3	5450	51657506	11	51652987	51662025	TESI_006118-RA
18	5569	7598040.5	11	7592968	7603113	TESI_028486-RA
1	7342	39493668.5	11	39490456	39496881	TESI_001311-RA
3	788	29837410	11	29832459	29842361	TESI_005504-RA
18	788	7411865.5	11	7408213	7415518	TESI_028474-RA
2	2718	9613953	11	9606951	9620955	TESI_002536-RA
18	2718	7374340	11	7371973	7376707	TESI_028471-RA
1	2716	40369702.5	11	40369251	40370154	TESI_001354-RA
18	5519	8478393.5	11	8474859	8481928	TESI_028552-RA
3	5519	30240978	11	30229424	30252532	TESI_005522-RA
1	786	39939773.5	11	39937133	39942414	TESI_001332-RA
1	786	39955960	11	39950853	39961067	TESI_001333-RA
2	786	8942528.5	11	8940272	8944785	TESI_002492-RA
2	10701	48432615	11	48422411	48442819	TESI_003895-RA
6	10701	46952852.5	11	46945473	46960232	TESI_011941-RA
3	5521	30003843	11	29997931	30009755	TESI_005511-RA
18	5521	7390566	11	7385819	7395313	TESI_028472-RA
1	9212	47909224.5	11	47902338	47916111	TESI_001674-RA
3	9212	51538756.5	11	51527731	51549782	TESI_006114-RA
2	9212	29599740.5	11	29598729	29600752	TESI_003219-RA
18	7316	13480796.5	11	13478549	13483044	TESI_028824-RA
2	5494	9193444	11	9189379	9197509	TESI_002508-RA
1	5494	40232400	11	40226843	40237957	TESI_001348-RA
1	2712	42860637	11	42859710	42861564	TESI_001476-RA
18	2712	10130064.5	11	10128036	10132093	TESI_028656-RA
3	2712	33367031.5	11	33365625	33368438	TESI_005676-RA
2	2712	13303320.5	11	13302417	13304224	TESI_002728-RA
18	2712	4473417	11	4471477	4475357	TESI_028322-RA
1	5496	40208002.5	11	40205104	40210901	TESI_001347-RA
2	5496	9161048	11	9158983	9163113	TESI_002505-RA
2	5497	9089942	11	9089098	9090786	TESI_002501-RA
1	5497	40168835.5	11	40167765	40169906	TESI_001342-RA
18	1307	10849382	11	10847732	10851032	TESI_028702-RA
3	1307	26937436	11	26936038	26938834	TESI_005364-RA
1	1307	41586737.5	11	41585509	41587966	TESI_001416-RA
2	5502	8646406	11	8645081	8647731	TESI_002472-RA
1	5502	39615746.5	11	39614518	39616975	TESI_001321-RA
17	12979	19000872.5	11	18996394	19005351	TESI_026824-RA
3	735	31994919.5	11	31990866	31998973	TESI_005615-RA
2	735	7810841	11	7807990	7813692	TESI_002415-RA
2	4908	8074182.5	11	8073776	8074589	TESI_002438-RA
10	4907	12145520.5	11	12141501	12149540	TESI_019705-RA
1	4907	39336485.5	11	39327542	39345429	TESI_001302-RA
18	4907	8751042.5	11	8746602	8755483	TESI_028565-RA
2	4907	8174965.5	11	8171187	8178744	TESI_002445-RA
1	4906	39530664.5	11	39529887	39531442	TESI_001315-RA
[truncated: 10,813 more rows]
