# Supplementary material for: Buxus and Tetracentron genomes help resolve eudicot genome history
Source: Nat Commun. 2022 Feb 2;13:643. doi: 10.1038/s41467-022-28312-w (PMC8810787; doi:10.1038/s41467-022-28312-w)
Supplement: Supplementary file 13 — Source Data [file 41467_2022_28312_MOESM13_ESM.zip › Source Data/Supplementary_Fig1_trocho.trocho.ks.blocks.txt]

###
evm.model.contig1073.1	evm.model.group11.941	0.2267
evm.model.contig1073.2	evm.model.group11.951	0.4472
evm.model.contig1073.4	evm.model.group11.961	0.1783
evm.model.contig1073.5	evm.model.group11.962	0.3798
evm.model.contig1073.17	evm.model.group11.976	0.2162
evm.model.contig1073.21	evm.model.group11.968	0.3596
###
evm.model.contig1079.2	evm.model.group0.4143	0.2088
evm.model.contig1079.8	evm.model.group0.4141	0.2779
evm.model.contig1079.9	evm.model.group0.4140	0.1896
evm.model.contig1079.12	evm.model.group0.4139	0.2017
###
evm.model.contig1279.3	evm.model.group3.846	0.237
evm.model.contig1279.7	evm.model.group3.857	0.7538
evm.model.contig1279.11	evm.model.group3.860	0.254
evm.model.contig1279.12	evm.model.group3.861	0.7008
evm.model.contig1279.13	evm.model.group3.862	0.2036
###
evm.model.contig1279.2	evm.model.group9.74	0.4732
evm.model.contig1279.5	evm.model.group9.80	0.454
evm.model.contig1279.7	evm.model.group9.82	0.7538
evm.model.contig1279.10	evm.model.group9.86	1.4527
evm.model.contig1279.12	evm.model.group9.88	0.7008
evm.model.contig1279.15	evm.model.group9.93	0.4092
evm.model.contig1279.16	evm.model.group9.94	0.5649
###
evm.model.contig1288.4	evm.model.group8.1354	0.3172
evm.model.contig1288.5	evm.model.group8.1351	0.5447
evm.model.contig1288.10	evm.model.group8.1345	0.3815
evm.model.contig1288.12	evm.model.group8.1344	0.4772
###
evm.model.contig1341.3	evm.model.group3.967	0.1746
evm.model.contig1341.4	evm.model.group3.966	0.1923
evm.model.contig1341.6	evm.model.group3.955	0.345
evm.model.contig1341.8	evm.model.group3.968	0.3794
###
evm.model.contig1435.4	evm.model.group18.108	0.3779
evm.model.contig1435.8	evm.model.group18.107	0.2415
evm.model.contig1435.9	evm.model.group18.105	0.1468
evm.model.contig1435.10	evm.model.group18.104	0.207
###
evm.model.contig159.11	evm.model.group17.779	0.2571
evm.model.contig159.12	evm.model.group17.780	0.2685
evm.model.contig159.13	evm.model.group17.781	0.267
evm.model.contig159.14	evm.model.group17.784	0.2257
###
evm.model.contig223.1	evm.model.group10.766	0.4419
evm.model.contig223.4	evm.model.group10.771	1.2073
evm.model.contig223.5	evm.model.group10.773	0.2814
evm.model.contig223.6	evm.model.group10.784	0.362
###
evm.model.contig253.2	evm.model.group11.1914	0.4156
evm.model.contig253.3	evm.model.group11.1916	0.3468
evm.model.contig253.5	evm.model.group11.1917	0.7459
evm.model.contig253.13	evm.model.group11.1919	0.5235
###
evm.model.contig309.2	evm.model.group11.217	0.5269
evm.model.contig309.3	evm.model.group11.216	0.4708
evm.model.contig309.9	evm.model.group11.212	0.5413
evm.model.contig309.10	evm.model.group11.211	0.3734
###
evm.model.contig325.2	evm.model.group0.4303	0.4153
evm.model.contig325.4	evm.model.group0.4297	0.4225
evm.model.contig325.5	evm.model.group0.4296	0.542
evm.model.contig325.6	evm.model.group0.4295	0.3701
###
evm.model.contig335.3	evm.model.group0.4280	0.2712
evm.model.contig335.4	evm.model.group0.4277	0.1871
evm.model.contig335.5	evm.model.group0.4275	0.3821
evm.model.contig335.6	evm.model.group0.4274	0.1962
###
evm.model.contig394.6	evm.model.group18.381	0.3824
evm.model.contig394.7	evm.model.group18.382	0.3584
evm.model.contig394.8	evm.model.group18.383	0.253
evm.model.contig394.9	evm.model.group18.385	0.4169
###
evm.model.contig405.1	evm.model.group2.3489	0.6037
evm.model.contig405.2	evm.model.group2.3488	0.6269
evm.model.contig405.5	evm.model.group2.3483	0.6378
evm.model.contig405.6	evm.model.group2.3482	0.45
###
evm.model.contig446.1	evm.model.group0.1423	0.3293
evm.model.contig446.3	evm.model.group0.1421	0.5545
evm.model.contig446.4	evm.model.group0.1420	0.3788
evm.model.contig446.11	evm.model.group0.1418	0.5022
###
evm.model.contig545.1	evm.model.group3.500	0.2216
evm.model.contig545.2	evm.model.group3.502	0.3727
evm.model.contig545.6	evm.model.group3.503	0.4656
evm.model.contig545.7	evm.model.group3.506	0.2788
###
evm.model.contig968.1	evm.model.group7.2584	0.3757
evm.model.contig968.3	evm.model.group7.2580	0.315
evm.model.contig968.5	evm.model.group7.2579	0.5366
evm.model.contig968.6	evm.model.group7.2576	0.4179
###
evm.model.contig984.1	evm.model.group2.3858	0.3036
evm.model.contig984.5	evm.model.group2.3843	0.4361
evm.model.contig984.6	evm.model.group2.3832	0.4774
evm.model.contig984.8	evm.model.group2.3831	0.3456
###
evm.model.contig984.1	evm.model.group7.2485	0.3036
evm.model.contig984.4	evm.model.group7.2480	0.2653
evm.model.contig984.5	evm.model.group7.2468	0.4361
evm.model.contig984.7	evm.model.group7.2463_evm.model.group7.2464	0.2087
###
evm.model.group0.2217	evm.model.group0.4145	0.7866
evm.model.group0.2218	evm.model.group0.4154	0.3837
evm.model.group0.2228	evm.model.group0.4159	0.4185
evm.model.group0.2230	evm.model.group0.4163	1.0152
evm.model.group0.2231	evm.model.group0.4164	0.2477
evm.model.group0.2237	evm.model.group0.4165	0.2408
evm.model.group0.2241	evm.model.group0.4168	0.3725
evm.model.group0.2243	evm.model.group0.4169	0.6444
evm.model.group0.2245	evm.model.group0.4170	0.2887
evm.model.group0.2246	evm.model.group0.4171	0.3807
evm.model.group0.2248	evm.model.group0.4172	0.2303
evm.model.group0.2250	evm.model.group0.4173	0.4571
###
evm.model.group0.2341	evm.model.group1.1081	0.5359
evm.model.group0.2342	evm.model.group1.1080	0.2419
evm.model.group0.2354	evm.model.group1.1073	0.3504
evm.model.group0.2381	evm.model.group1.1050	0.2135
evm.model.group0.2390	evm.model.group1.1018	0.2308
evm.model.group0.2395	evm.model.group1.1023	0.3028
evm.model.group0.2411	evm.model.group1.1008	0.8611
evm.model.group0.2413	evm.model.group1.970	1.5611
evm.model.group0.2413	evm.model.group1.995_evm.model.group1.996	1.5611
evm.model.group0.2422	evm.model.group1.994	0.1893
###
evm.model.group0.2609	evm.model.group1.979	0.2963
evm.model.group0.2639	evm.model.group1.965	0.4478
evm.model.group0.2642	evm.model.group1.964	0.3473
evm.model.group0.2644	evm.model.group1.948	0.531
evm.model.group0.2648	evm.model.group1.951	0.4439
evm.model.group0.2653	evm.model.group1.953	0.2008
evm.model.group0.2661	evm.model.group1.956	0.5633
evm.model.group0.2667	evm.model.group1.957	0.4266
evm.model.group0.2700	evm.model.group1.946	0.5255
evm.model.group0.2701	evm.model.group1.945	0.4236
evm.model.group0.2718	evm.model.group1.943	0.4174
evm.model.group0.2731	evm.model.group1.935	0.1073
evm.model.group0.2738	evm.model.group1.934	0.355
evm.model.group0.2762	evm.model.group1.914_evm.model.group1.913	0.223
###
evm.model.group0.2781	evm.model.group1.855	0.3457
evm.model.group0.2814	evm.model.group1.853	0.3761
evm.model.group0.2827.1	evm.model.group1.850	0.5217
evm.model.group0.2833	evm.model.group1.849	0.2734
evm.model.group0.2843	evm.model.group1.842_evm.model.group1.844	0.2477
evm.model.group0.2845	evm.model.group1.841	0.3369
evm.model.group0.2860.1	evm.model.group1.836	0.2245
evm.model.group0.2862	evm.model.group1.835	0.2273
evm.model.group0.2865	evm.model.group1.834	0.4014
evm.model.group0.2868	evm.model.group1.824	0.4436
evm.model.group0.2870	evm.model.group1.823	0.3526
evm.model.group0.2871	evm.model.group1.822	0.3067
evm.model.group0.2872	evm.model.group1.818	0.301
evm.model.group0.2879	evm.model.group1.804	0.5172
evm.model.group0.2882	evm.model.group1.803	0.5354
evm.model.group0.2917	evm.model.group1.802	0.4522
evm.model.group0.2919	evm.model.group1.801	0.3997
###
evm.model.group0.2929	evm.model.group1.745	0.6672
evm.model.group0.2935	evm.model.group1.747	0.3336
evm.model.group0.2944	evm.model.group1.749	0.2753
evm.model.group0.2948	evm.model.group1.754	0.2499
evm.model.group0.2953	evm.model.group1.758	0.2361
evm.model.group0.2954	evm.model.group1.759	0.2242
evm.model.group0.2955	evm.model.group1.761.1	0.3408
evm.model.group0.2959	evm.model.group1.766	0.6489
evm.model.group0.2960	evm.model.group1.767	0.4908
evm.model.group0.2968.1	evm.model.group1.791	0.3332
evm.model.group0.2971	evm.model.group1.794	0.2451
evm.model.group0.2972	evm.model.group1.796	0.3647
###
evm.model.group0.3001	evm.model.group1.744	0.2623
evm.model.group0.3002	evm.model.group1.743	0.3291
evm.model.group0.3003	evm.model.group1.741	0.3123
evm.model.group0.3007	evm.model.group1.739	0.4899
evm.model.group0.3013	evm.model.group1.736	0.3143
evm.model.group0.3014	evm.model.group1.735	0.5004
evm.model.group0.3030	evm.model.group1.712	0.5306
evm.model.group0.3038	evm.model.group1.709	0.3485
evm.model.group0.3047	evm.model.group1.707	0.5378
evm.model.group0.3048	evm.model.group1.706	0.3564
evm.model.group0.3075	evm.model.group1.692	0.2611
evm.model.group0.3076	evm.model.group1.691	0.4446
evm.model.group0.3078	evm.model.group1.690	0.2244
evm.model.group0.3107	evm.model.group1.681	0.3636
evm.model.group0.3112	evm.model.group1.680	0.2258
evm.model.group0.3119	evm.model.group1.678	0.517
evm.model.group0.3120	evm.model.group1.677	0.1907
evm.model.group0.3129	evm.model.group1.672	0.4269
evm.model.group0.3138	evm.model.group1.665	0.2524
evm.model.group0.3140	evm.model.group1.664	0.4671
evm.model.group0.3141	evm.model.group1.662	0.3544
evm.model.group0.3150	evm.model.group1.660	0.368
evm.model.group0.3156	evm.model.group1.658	0.4148
evm.model.group0.3157	evm.model.group1.656	0.3617
evm.model.group0.3170	evm.model.group1.649	0.608
evm.model.group0.3174	evm.model.group1.614	0.3672
evm.model.group0.3175	evm.model.group1.613	0.3788
evm.model.group0.3176	evm.model.group1.585	3.3177
evm.model.group0.3178	evm.model.group1.579	0.3144
evm.model.group0.3186	evm.model.group1.571	0.3326
evm.model.group0.3191	evm.model.group1.564	0.4238
evm.model.group0.3199	evm.model.group1.557	0.2282
evm.model.group0.3200	evm.model.group1.556	0.5107
evm.model.group0.3202	evm.model.group1.553	4.364
evm.model.group0.3206	evm.model.group1.550	0.2767
evm.model.group0.3216	evm.model.group1.548	0.7665
evm.model.group0.3221	evm.model.group1.546	0.2635
evm.model.group0.3229	evm.model.group1.544	0.5924
evm.model.group0.3246	evm.model.group1.541	0.564
evm.model.group0.3248	evm.model.group1.538	0.6933
evm.model.group0.3250	evm.model.group1.537	0.3621
evm.model.group0.3251	evm.model.group1.529	0.4806
evm.model.group0.3253	evm.model.group1.528	0.7847
evm.model.group0.3257	evm.model.group1.522	0.3132
evm.model.group0.3260	evm.model.group1.521	0.4125
evm.model.group0.3273	evm.model.group1.518	0.3111
evm.model.group0.3278	evm.model.group1.515	0.839
evm.model.group0.3288	evm.model.group1.510	0.5746
evm.model.group0.3292	evm.model.group1.508	0.153
evm.model.group0.3295	evm.model.group1.507	0.6071
evm.model.group0.3297.1	evm.model.group1.505	0.3646
evm.model.group0.3301	evm.model.group1.504	0.2864
evm.model.group0.3308	evm.model.group1.502	0.4106
evm.model.group0.3309	evm.model.group1.501	0.4844
evm.model.group0.3321	evm.model.group1.498	0.2108
evm.model.group0.3342	evm.model.group1.489	0.2759
evm.model.group0.3351	evm.model.group1.492	0.7245
evm.model.group0.3377	evm.model.group1.485	0.3242
###
evm.model.group0.3392	evm.model.group1.428	0.8657
evm.model.group0.3393	evm.model.group1.437	0.4889
evm.model.group0.3396.1	evm.model.group1.438	0.3559
evm.model.group0.3411	evm.model.group1.442	0.2685
evm.model.group0.3415	evm.model.group1.452	0.289
evm.model.group0.3419	evm.model.group1.466	0.4697
evm.model.group0.3422	evm.model.group1.453	0.5246
evm.model.group0.3424.1	evm.model.group1.438	0.3544
evm.model.group0.3426	evm.model.group1.428	0.9309
evm.model.group0.3431	evm.model.group1.427	0.3692
evm.model.group0.3437	evm.model.group1.423	0.2557
evm.model.group0.3448	evm.model.group1.411	2.9966
###
evm.model.group0.3460	evm.model.group1.361	2.0506
evm.model.group0.3478	evm.model.group1.347	0.3837
evm.model.group0.3482	evm.model.group1.315	0.31
evm.model.group0.3492	evm.model.group1.312	0.4186
evm.model.group0.3494	evm.model.group1.304	0.3505
evm.model.group0.3496	evm.model.group1.300	0.3084
###
evm.model.group0.3522	evm.model.group1.277	0.2797
evm.model.group0.3524	evm.model.group1.279	0.1873
evm.model.group0.3526.1	evm.model.group1.283.2	0.4397
evm.model.group0.3530	evm.model.group1.284	0.4816
evm.model.group0.3531	evm.model.group1.286	0.5612
evm.model.group0.3537	evm.model.group1.266	0.7548
evm.model.group0.3540	evm.model.group1.265	0.2412
evm.model.group0.3548	evm.model.group1.260	0.3567
evm.model.group0.3552	evm.model.group1.259	0.2199
evm.model.group0.3553	evm.model.group1.258	0.3588
evm.model.group0.3554	evm.model.group1.256	0.3379
evm.model.group0.3564	evm.model.group1.254	0.4331
evm.model.group0.3568	evm.model.group1.247	0.3237
evm.model.group0.3570	evm.model.group1.246	0.4195
evm.model.group0.3574	evm.model.group1.242	0.4098
evm.model.group0.3578	evm.model.group1.238	0.3386
evm.model.group0.3580	evm.model.group1.237	0.3185
evm.model.group0.3591	evm.model.group1.234	0.4315
evm.model.group0.3592	evm.model.group1.233	0.1743
evm.model.group0.3593	evm.model.group1.232	0.398
evm.model.group0.3603	evm.model.group1.229	0.4982
evm.model.group0.3606	evm.model.group1.228	0.476
evm.model.group0.3608	evm.model.group1.226	0.3279
evm.model.group0.3609	evm.model.group1.225	0.259
evm.model.group0.3613	evm.model.group1.221	0.5431
evm.model.group0.3616	evm.model.group1.220	0.7923
evm.model.group0.3617	evm.model.group1.219	1.3254
evm.model.group0.3618	evm.model.group1.218	0.6619
evm.model.group0.3619	evm.model.group1.217	0.489
evm.model.group0.3625	evm.model.group1.216	0.3556
evm.model.group0.3630	evm.model.group1.210	0.4692
evm.model.group0.3632	evm.model.group1.204	0.7935
evm.model.group0.3640	evm.model.group1.202	0.4579
evm.model.group0.3641	evm.model.group1.201	0.5964
evm.model.group0.3650	evm.model.group1.199	0.3517
evm.model.group0.3651	evm.model.group1.198	0.5108
evm.model.group0.3655	evm.model.group1.195	0.3451
evm.model.group0.3656	evm.model.group1.194	0.6107
evm.model.group0.3669	evm.model.group1.189	0.2228
evm.model.group0.3670	evm.model.group1.187	0.3022
evm.model.group0.3686	evm.model.group1.184	0.3931
evm.model.group0.3687	evm.model.group1.183	0.2354
evm.model.group0.3689	evm.model.group1.182	0.3517
evm.model.group0.3690	evm.model.group1.181	1.1521
evm.model.group0.3691	evm.model.group1.179	0.2326
evm.model.group0.3693	evm.model.group1.178	0.2614
evm.model.group0.3698	evm.model.group1.175	0.2244
evm.model.group0.3700	evm.model.group1.172	0.411
evm.model.group0.3701	evm.model.group1.168	0.3071
evm.model.group0.3702	evm.model.group1.167	0.3342
evm.model.group0.3703	evm.model.group1.166	0.4254
evm.model.group0.3708	evm.model.group1.163	0.4714
evm.model.group0.3709	evm.model.group1.151	0.5364
evm.model.group0.3714	evm.model.group1.149	0.3876
evm.model.group0.3719	evm.model.group1.147	0.4627
evm.model.group0.3722	evm.model.group1.146	0.3624
evm.model.group0.3723	evm.model.group1.144	0.361
evm.model.group0.3730	evm.model.group1.142	0.2731
evm.model.group0.3731	evm.model.group1.141	0.5703
evm.model.group0.3737	evm.model.group1.122	0.4716
evm.model.group0.3738	evm.model.group1.119	0.2191
evm.model.group0.3739	evm.model.group1.118	0.4857
evm.model.group0.3740.1	evm.model.group1.116	0.3989
evm.model.group0.3752	evm.model.group1.114	0.2455
evm.model.group0.3754	evm.model.group1.113	0.3476
evm.model.group0.3755	evm.model.group1.111	0.5476
evm.model.group0.3757	evm.model.group1.110	0.2379
evm.model.group0.3789	evm.model.group1.108	0.3496
evm.model.group0.3795	evm.model.group1.102	0.4035
evm.model.group0.3800	evm.model.group1.99	0.4162
evm.model.group0.3801	evm.model.group1.98	0.2103
evm.model.group0.3804	evm.model.group1.97	0.2074
evm.model.group0.3807	evm.model.group1.92	0.5628
evm.model.group0.3809	evm.model.group1.89	0.4918
evm.model.group0.3821	evm.model.group1.86	0.7141
evm.model.group0.3823	evm.model.group1.80	0.3325
evm.model.group0.3824.1	evm.model.group1.82	0.2646
evm.model.group0.3825	evm.model.group1.84	0.5241
evm.model.group0.3840	evm.model.group1.79	0.3347
evm.model.group0.3849	evm.model.group1.76	0.3334
evm.model.group0.3852	evm.model.group1.71	0.3941
evm.model.group0.3859	evm.model.group1.70	0.5588
evm.model.group0.3861	evm.model.group1.66	0.9573
evm.model.group0.3866	evm.model.group1.64	0.6021
evm.model.group0.3868	evm.model.group1.63	0.2184
evm.model.group0.3870	evm.model.group1.62	0.5001
evm.model.group0.3875	evm.model.group1.61	0.3959
evm.model.group0.3877	evm.model.group1.60	0.5677
evm.model.group0.3879	evm.model.group1.59	0.976
evm.model.group0.3881	evm.model.group1.58	0.3389
evm.model.group0.3885	evm.model.group1.55	0.3547
evm.model.group0.3886	evm.model.group1.54	0.4732
evm.model.group0.3911	evm.model.group1.39	0.731
evm.model.group0.3912.1	evm.model.group1.52	0.2582
evm.model.group0.3921	evm.model.group1.51	0.6481
evm.model.group0.3922	evm.model.group1.48	0.5232
evm.model.group0.3925	evm.model.group1.47	0.5804
evm.model.group0.3928	evm.model.group1.46	2.4227
evm.model.group0.3930	evm.model.group1.43	0.8393
evm.model.group0.3932	evm.model.group1.41	0.5974
evm.model.group0.3933	evm.model.group1.40	0.3365
evm.model.group0.3935	evm.model.group1.38	0.4257
evm.model.group0.3937	evm.model.group1.36	0.4305
evm.model.group0.3951	evm.model.group1.35	0.7182
evm.model.group0.3952	evm.model.group1.34	0.3753
evm.model.group0.3954	evm.model.group1.32	0.3294
evm.model.group0.3959	evm.model.group1.25	0.3591
evm.model.group0.3965	evm.model.group1.24	0.2621
evm.model.group0.3967	evm.model.group1.21	0.2572
evm.model.group0.3976	evm.model.group1.20	0.1994
evm.model.group0.3978	evm.model.group1.17	0.378
evm.model.group0.3980	evm.model.group1.16	0.2709
evm.model.group0.3988	evm.model.group1.8	2.9739
evm.model.group0.3992	evm.model.group1.7	0.4225
evm.model.group0.3999	evm.model.group1.5	0.259
evm.model.group0.4003	evm.model.group1.3	0.3396
###
evm.model.group0.38	evm.model.group12.2360	0.3401
evm.model.group0.41	evm.model.group12.2358	0.5074
evm.model.group0.43	evm.model.group12.2357	0.4437
evm.model.group0.63	evm.model.group12.2344	0.411
evm.model.group0.64	evm.model.group12.2342	0.5955
evm.model.group0.72	evm.model.group12.2338	0.4608
evm.model.group0.88	evm.model.group12.2333	0.2089
evm.model.group0.96	evm.model.group12.2329	0.4077
evm.model.group0.97	evm.model.group12.2328	0.3842
evm.model.group0.100	evm.model.group12.2326	0.2709
evm.model.group0.104	evm.model.group12.2322	0.3816
evm.model.group0.110	evm.model.group12.2318	0.4673
evm.model.group0.118	evm.model.group12.2315	0.1926
evm.model.group0.120	evm.model.group12.2312	0.4777
evm.model.group0.126	evm.model.group12.2309	0.3655
evm.model.group0.127	evm.model.group12.2308	0.3424
evm.model.group0.128	evm.model.group12.2307	0.407
evm.model.group0.133	evm.model.group12.2302	0.409
evm.model.group0.134	evm.model.group12.2301	0.5434
evm.model.group0.136	evm.model.group12.2300	0.3107
evm.model.group0.155	evm.model.group12.2288	0.2118
evm.model.group0.173	evm.model.group12.2277	0.4641
evm.model.group0.185	evm.model.group12.2266	0.2042
evm.model.group0.193	evm.model.group12.2262	0.3571
evm.model.group0.195	evm.model.group12.2260	0.3954
evm.model.group0.199	evm.model.group12.2256	0.4976
evm.model.group0.202	evm.model.group12.2253	0.463
evm.model.group0.211	evm.model.group12.2243	0.1768
evm.model.group0.212	evm.model.group12.2237	0.6668
evm.model.group0.215	evm.model.group12.2232	0.4677
evm.model.group0.216	evm.model.group12.2231	0.229
evm.model.group0.217	evm.model.group12.2230	0.3858
evm.model.group0.225	evm.model.group12.2225	0.482
evm.model.group0.227	evm.model.group12.2222	0.6686
evm.model.group0.228	evm.model.group12.2217	1.9319
evm.model.group0.233	evm.model.group12.2213	1.3991
evm.model.group0.237	evm.model.group12.2212	0.3592
evm.model.group0.245	evm.model.group12.2202	0.5039
###
evm.model.group0.265	evm.model.group12.2177	0.6312
evm.model.group0.285	evm.model.group12.2162	0.3598
evm.model.group0.292	evm.model.group12.2159	0.4548
evm.model.group0.303	evm.model.group12.2145	0.4618
evm.model.group0.308	evm.model.group12.2138	0.4465
evm.model.group0.330	evm.model.group12.2114	0.3899
evm.model.group0.331	evm.model.group12.2106	0.2922
evm.model.group0.335_evm.model.group0.337	evm.model.group12.2105	0.357
evm.model.group0.339	evm.model.group12.2104	0.4572
evm.model.group0.354	evm.model.group12.2097	0.33
evm.model.group0.365	evm.model.group12.2086	2.5182
evm.model.group0.377	evm.model.group12.2078	0.4109
evm.model.group0.378	evm.model.group12.2075	0.3189
evm.model.group0.393	evm.model.group12.2067	0.4394
evm.model.group0.396	evm.model.group12.2063	0.6073
evm.model.group0.399.2	evm.model.group12.2062	0.8711
evm.model.group0.404	evm.model.group12.2061	0.4803
###
evm.model.group0.511	evm.model.group12.1698	0.6928
evm.model.group0.517	evm.model.group12.1697	0.2995
evm.model.group0.524	evm.model.group12.1695	0.4075
evm.model.group0.546	evm.model.group12.1693	0.6013
evm.model.group0.566	evm.model.group12.1689	0.9962
evm.model.group0.569	evm.model.group12.1686	0.2571
evm.model.group0.572	evm.model.group12.1685	1.324
evm.model.group0.574	evm.model.group12.1680	0.6677
evm.model.group0.577	evm.model.group12.1678	0.4192
###
evm.model.group0.619	evm.model.group12.1415	0.3974
evm.model.group0.634	evm.model.group12.1423	0.3691
evm.model.group0.636	evm.model.group12.1425	0.7054
evm.model.group0.648	evm.model.group12.1426	0.2422
evm.model.group0.652.2	evm.model.group12.1431	0.4292
evm.model.group0.656	evm.model.group12.1440	0.3241
evm.model.group0.659	evm.model.group12.1442	0.6664
evm.model.group0.661	evm.model.group12.1444	0.2836
evm.model.group0.662	evm.model.group12.1445	0.3153
###
evm.model.group0.683	evm.model.group12.1586	0.3506
evm.model.group0.687	evm.model.group12.1583	1.2203
evm.model.group0.693	evm.model.group12.1580	0.6084
evm.model.group0.702	evm.model.group12.1579	0.5262
evm.model.group0.717	evm.model.group12.1576	0.3169
evm.model.group0.721	evm.model.group12.1570	0.5226
evm.model.group0.722	evm.model.group12.1567	0.3522
###
evm.model.group0.727	evm.model.group12.1833	0.6804
evm.model.group0.728	evm.model.group12.1838	0.6809
evm.model.group0.729	evm.model.group12.1839	0.2561
evm.model.group0.739	evm.model.group12.1848	0.5772
evm.model.group0.741	evm.model.group12.1852	0.4077
evm.model.group0.742	evm.model.group12.1853	0.3965
evm.model.group0.761	evm.model.group12.1856	0.3641
evm.model.group0.766	evm.model.group12.1860	0.356
evm.model.group0.767	evm.model.group12.1862	0.4842
evm.model.group0.770	evm.model.group12.1866	0.2772
evm.model.group0.789	evm.model.group12.1883	0.4574
evm.model.group0.799	evm.model.group12.1881	0.522
evm.model.group0.800	evm.model.group12.1879	0.3421
evm.model.group0.801	evm.model.group12.1878	0.4872
evm.model.group0.819	evm.model.group12.1867.1	0.3377
evm.model.group0.824	evm.model.group12.1887	0.4444
evm.model.group0.828	evm.model.group12.1890	0.368
evm.model.group0.830	evm.model.group12.1891	0.4323
evm.model.group0.844	evm.model.group12.1905	0.4902
evm.model.group0.848	evm.model.group12.1912	0.4721
###
evm.model.group0.899	evm.model.group12.1453	0.3401
evm.model.group0.900	evm.model.group12.1452	0.4399
evm.model.group0.905	evm.model.group12.1451	0.1855
evm.model.group0.906	evm.model.group12.1448	0.3239
###
evm.model.group0.900	evm.model.group12.1938	0.4399
evm.model.group0.909	evm.model.group12.1932	0.2753
evm.model.group0.911	evm.model.group12.1931	0.8382
evm.model.group0.915	evm.model.group12.1929	0.4445
evm.model.group0.925	evm.model.group12.1940	0.5779
evm.model.group0.929	evm.model.group12.1946	0.4323
evm.model.group0.931	evm.model.group12.1948	0.3136
evm.model.group0.933	evm.model.group12.1949	0.7582
evm.model.group0.937	evm.model.group12.1953	0.3777
evm.model.group0.962	evm.model.group12.1957	0.5813
evm.model.group0.973	evm.model.group12.1963	1.0522
evm.model.group0.986	evm.model.group12.1968	0.4244
evm.model.group0.988	evm.model.group12.1970	0.2024
evm.model.group0.989	evm.model.group12.1971	0.8789
evm.model.group0.993	evm.model.group12.1974	0.4953
evm.model.group0.1010	evm.model.group12.1978	0.3116
evm.model.group0.1019	evm.model.group12.1982	2.9175
evm.model.group0.1021.3	evm.model.group12.1984	0.4118
evm.model.group0.1027	evm.model.group12.1989	0.5571
evm.model.group0.1041.1	evm.model.group12.1993	0.3555
evm.model.group0.1043	evm.model.group12.1995	0.5358
###
evm.model.group0.1055	evm.model.group12.1780	0.7107
evm.model.group0.1061	evm.model.group12.1781	0.3458
evm.model.group0.1073	evm.model.group12.1759	0.3307
evm.model.group0.1076	evm.model.group12.1756	0.6983
evm.model.group0.1078	evm.model.group12.1755	0.6944
evm.model.group0.1097	evm.model.group12.1742	0.3433
evm.model.group0.1100	evm.model.group12.1741	0.3175
evm.model.group0.1114	evm.model.group12.1712	0.4662
###
evm.model.group0.1170	evm.model.group12.1794	0.5377
evm.model.group0.1181	evm.model.group12.1795	0.8268
evm.model.group0.1202	evm.model.group12.1804	0.6542
evm.model.group0.1220	evm.model.group12.1819	0.2951
###
evm.model.group0.1245	evm.model.group12.1552	0.4196
evm.model.group0.1248	evm.model.group12.1551	0.537
evm.model.group0.1266	evm.model.group12.1544	0.3561
evm.model.group0.1286	evm.model.group12.1534	0.2605
evm.model.group0.1295	evm.model.group12.1529	0.9892
evm.model.group0.1321	evm.model.group12.1533	0.166
###
evm.model.group0.1331	evm.model.group12.1491	0.5091
evm.model.group0.1353	evm.model.group12.1483	0.5641
evm.model.group0.1355	evm.model.group12.1482	0.513
evm.model.group0.1356	evm.model.group12.1480	0.3495
evm.model.group0.1361	evm.model.group12.1478	0.5213
###
evm.model.group0.1401	evm.model.group12.1459	0.834
evm.model.group0.1407	evm.model.group12.1464	0.4162
evm.model.group0.1408	evm.model.group12.1465	0.6762
evm.model.group0.1420	evm.model.group12.1471	0.3992
evm.model.group0.1421	evm.model.group12.1472	0.6978
###
evm.model.group0.1463	evm.model.group12.1621	0.6609
evm.model.group0.1472	evm.model.group12.1644	0.5076
evm.model.group0.1485	evm.model.group12.1646	0.9346
evm.model.group0.1486	evm.model.group12.1647	0.5752
evm.model.group0.1504	evm.model.group12.1654	0.6625
evm.model.group0.1512	evm.model.group12.1656	0.3473
evm.model.group0.1543	evm.model.group12.1661	0.5645
evm.model.group0.1549	evm.model.group12.1666	0.5489
evm.model.group0.1557	evm.model.group12.1667	0.6209
evm.model.group0.1560	evm.model.group12.1670	0.3729
evm.model.group0.1596	evm.model.group12.1672	0.252
###
evm.model.group0.1690	evm.model.group12.1319	0.3716
evm.model.group0.1726	evm.model.group12.1314	0.2608
evm.model.group0.1729	evm.model.group12.1307	0.3605
evm.model.group0.1769	evm.model.group12.1310	0.4289
###
evm.model.group0.1818	evm.model.group12.1208	0.2738
evm.model.group0.1823	evm.model.group12.1195	0.4087
evm.model.group0.1837	evm.model.group12.1187	0.7497
evm.model.group0.1876	evm.model.group12.1178	0.2633
###
evm.model.group0.2587	evm.model.group12.116	0.4465
evm.model.group0.2639	evm.model.group12.145	0.4478
evm.model.group0.2646	evm.model.group12.157	0.3517
evm.model.group0.2674	evm.model.group12.168	0.4876
evm.model.group0.2701	evm.model.group12.178	0.4236
evm.model.group0.2704	evm.model.group12.189	0.8242
evm.model.group0.2726	evm.model.group12.195	0.6051
###
evm.model.group0.2930	evm.model.group12.353	0.488
evm.model.group0.2935	evm.model.group12.352	0.3336
evm.model.group0.2941	evm.model.group12.350	0.4208
evm.model.group0.2942	evm.model.group12.349.1	0.6697
evm.model.group0.2945	evm.model.group12.346	0.3229
evm.model.group0.2949	evm.model.group12.343	0.4185
evm.model.group0.2956	evm.model.group12.316	0.3492
evm.model.group0.2960	evm.model.group12.313	0.4908
evm.model.group0.2961	evm.model.group12.312	0.5284
evm.model.group0.2967	evm.model.group12.289	0.5206
evm.model.group0.2969	evm.model.group12.288	0.413
evm.model.group0.2972	evm.model.group12.284	0.3647
###
evm.model.group0.3104	evm.model.group12.421	0.3766
evm.model.group0.3110	evm.model.group12.423	0.8536
evm.model.group0.3127	evm.model.group12.438	0.4147
evm.model.group0.3130	evm.model.group12.456	0.4382
evm.model.group0.3131	evm.model.group12.458	0.5087
evm.model.group0.3132	evm.model.group12.459	0.3191
evm.model.group0.3151	evm.model.group12.477	0.2873
evm.model.group0.3160	evm.model.group12.486	0.3142
evm.model.group0.3173	evm.model.group12.491	0.3722
###
evm.model.group0.3198	evm.model.group12.534	0.6534
evm.model.group0.3203	evm.model.group12.540	0.5669
evm.model.group0.3216	evm.model.group12.543	0.7665
evm.model.group0.3217	evm.model.group12.553	0.7413
evm.model.group0.3229	evm.model.group12.557	0.5924
evm.model.group0.3246	evm.model.group12.562	0.564
evm.model.group0.3247	evm.model.group12.565	0.395
evm.model.group0.3253	evm.model.group12.575	0.7847
evm.model.group0.3254	evm.model.group12.578	0.5037
evm.model.group0.3260	evm.model.group12.587	0.4125
evm.model.group0.3265	evm.model.group12.596.1	0.7047
evm.model.group0.3266	evm.model.group12.597	0.4828
evm.model.group0.3296	evm.model.group12.612	0.3167
evm.model.group0.3304	evm.model.group12.616	0.3295
evm.model.group0.3306	evm.model.group12.620	0.4059
evm.model.group0.3312	evm.model.group12.634	0.4221
evm.model.group0.3340	evm.model.group12.664	0.2901
evm.model.group0.3344	evm.model.group12.662	0.5348
evm.model.group0.3345	evm.model.group12.655_evm.model.group12.656_evm.model.group12.661	0.633
evm.model.group0.3359	evm.model.group12.643	0.9994
evm.model.group0.3366	evm.model.group12.671	0.4817
evm.model.group0.3373	evm.model.group12.674	0.7931
evm.model.group0.3379	evm.model.group12.675	0.3776
###
evm.model.group0.3419	evm.model.group12.692	0.4697
evm.model.group0.3420	evm.model.group12.690	0.4948
evm.model.group0.3422	evm.model.group12.689	0.5246
evm.model.group0.3433	evm.model.group12.709	0.4032
evm.model.group0.3434	evm.model.group12.711	0.3331
evm.model.group0.3436	evm.model.group12.716	0.7413
evm.model.group0.3447	evm.model.group12.723	0.4986
evm.model.group0.3448	evm.model.group12.729	2.9966
###
evm.model.group0.3472	evm.model.group12.775	0.6845
evm.model.group0.3473	evm.model.group12.776	0.3846
evm.model.group0.3476	evm.model.group12.778	0.6343
evm.model.group0.3478	evm.model.group12.779	0.3837
evm.model.group0.3495	evm.model.group12.797	0.7292
evm.model.group0.3513	evm.model.group12.810.1	0.3257
evm.model.group0.3514.1	evm.model.group12.811	0.3385
evm.model.group0.3518	evm.model.group12.817	0.377
evm.model.group0.3532	evm.model.group12.829	0.5323
evm.model.group0.3535	evm.model.group12.839	0.3047
evm.model.group0.3537	evm.model.group12.840	0.7548
evm.model.group0.3542	evm.model.group12.841	0.4591
evm.model.group0.3544	evm.model.group12.843	0.5217
evm.model.group0.3556	evm.model.group12.849	0.3904
evm.model.group0.3567	evm.model.group12.858	0.851
evm.model.group0.3587	evm.model.group12.862	0.629
evm.model.group0.3588	evm.model.group12.863	0.3966
evm.model.group0.3591	evm.model.group12.865	0.4315
evm.model.group0.3596	evm.model.group12.873	0.2927
evm.model.group0.3604	evm.model.group12.879	0.8017
evm.model.group0.3605	evm.model.group12.881	1.3983
evm.model.group0.3608	evm.model.group12.890	0.3279
evm.model.group0.3613	evm.model.group12.892	0.5431
evm.model.group0.3629	evm.model.group12.914	0.344
evm.model.group0.3641	evm.model.group12.917	0.5964
evm.model.group0.3642	evm.model.group12.918	0.6839
evm.model.group0.3651	evm.model.group12.920	0.5108
evm.model.group0.3656	evm.model.group12.923	0.6107
evm.model.group0.3664	evm.model.group12.924	0.3221
evm.model.group0.3666	evm.model.group12.925	0.5897
evm.model.group0.3690	evm.model.group12.944	1.1521
evm.model.group0.3703	evm.model.group12.953	0.4254
evm.model.group0.3712	evm.model.group12.958	2.9763
evm.model.group0.3718	evm.model.group12.965	0.3455
evm.model.group0.3722	evm.model.group12.968	0.3624
evm.model.group0.3729	evm.model.group12.971	0.7764
evm.model.group0.3745	evm.model.group12.990	0.3551
evm.model.group0.3747	evm.model.group12.991	0.7772
evm.model.group0.3758	evm.model.group12.1003	0.366
evm.model.group0.3794	evm.model.group12.1007	0.4684
evm.model.group0.3795	evm.model.group12.1008	0.4035
evm.model.group0.3800	evm.model.group12.1018	0.4162
evm.model.group0.3808	evm.model.group12.1021	0.4259
evm.model.group0.3813	evm.model.group12.1023	0.3867
evm.model.group0.3821	evm.model.group12.1027	0.7141
evm.model.group0.3834	evm.model.group12.1032	0.3384
evm.model.group0.3841	evm.model.group12.1038	0.4994
evm.model.group0.3859	evm.model.group12.1053	0.5588
evm.model.group0.3860	evm.model.group12.1052	0.3524
evm.model.group0.3863	evm.model.group12.1050	0.3655
evm.model.group0.3864	evm.model.group12.1048	0.4012
###
evm.model.group0.3886	evm.model.group12.1057	0.4732
evm.model.group0.3891	evm.model.group12.1060	0.4464
evm.model.group0.3896	evm.model.group12.1063	0.5615
evm.model.group0.3904	evm.model.group12.1070	0.307
evm.model.group0.3907	evm.model.group12.1071	0.3546
evm.model.group0.3916	evm.model.group12.1079	0.537
evm.model.group0.3923	evm.model.group12.1080	0.3843
evm.model.group0.3925	evm.model.group12.1083	0.5804
evm.model.group0.3932	evm.model.group12.1087	0.5974
evm.model.group0.3938	evm.model.group12.1089	0.5026
evm.model.group0.3945	evm.model.group12.1092	0.3663
evm.model.group0.3950	evm.model.group12.1093	0.5195
evm.model.group0.3956	evm.model.group12.1096	0.3964
evm.model.group0.3964.1	evm.model.group12.1098	0.5572
evm.model.group0.3969	evm.model.group12.1106	0.6893
evm.model.group0.3977	evm.model.group12.1108	0.4227
evm.model.group0.3985	evm.model.group12.1120	0.3767
evm.model.group0.3990	evm.model.group12.1121	0.7698
evm.model.group0.4002	evm.model.group12.1122	0.346
evm.model.group0.4007	evm.model.group12.1129	1.0159
###
evm.model.group0.7	evm.model.group13.1984	0.4152
evm.model.group0.8	evm.model.group13.1981	0.5898
evm.model.group0.9	evm.model.group13.1980	0.4476
evm.model.group0.10	evm.model.group13.1979	0.2224
evm.model.group0.21	evm.model.group13.1974	0.4356
evm.model.group0.26	evm.model.group13.1970	0.2339
evm.model.group0.27	evm.model.group13.1969	2.3805
evm.model.group0.32	evm.model.group13.1968	0.4065
evm.model.group0.35	evm.model.group13.1961	0.9137
evm.model.group0.37	evm.model.group13.1960	0.2472
evm.model.group0.45	evm.model.group13.1956	0.1796
evm.model.group0.52	evm.model.group13.1952	0.4421
evm.model.group0.55	evm.model.group13.1950	0.3338
evm.model.group0.56	evm.model.group13.1949	0.4331
evm.model.group0.62	evm.model.group13.1946	0.5776
evm.model.group0.63	evm.model.group13.1945	0.411
evm.model.group0.67	evm.model.group13.1944	0.3137
evm.model.group0.70	evm.model.group13.1940	0.4554
evm.model.group0.72	evm.model.group13.1939	0.4608
evm.model.group0.77	evm.model.group13.1937	0.2094
evm.model.group0.80	evm.model.group13.1934	0.372
evm.model.group0.88	evm.model.group13.1928	0.2089
evm.model.group0.92	evm.model.group13.1925	0.7177
evm.model.group0.95	evm.model.group13.1924	0.258
evm.model.group0.97	evm.model.group13.1923	0.3842
evm.model.group0.100	evm.model.group13.1922	0.2709
evm.model.group0.103	evm.model.group13.1919	0.3473
evm.model.group0.110	evm.model.group13.1915	0.4673
evm.model.group0.111	evm.model.group13.1914	0.292
evm.model.group0.113	evm.model.group13.1912	0.252
evm.model.group0.114	evm.model.group13.1911	0.4425
evm.model.group0.115	evm.model.group13.1910	0.2896
evm.model.group0.116	evm.model.group13.1909	0.2889
evm.model.group0.118	evm.model.group13.1908	0.1926
evm.model.group0.124	evm.model.group13.1897	1.3152
evm.model.group0.125	evm.model.group13.1896	0.3071
evm.model.group0.130	evm.model.group13.1895	0.2818
evm.model.group0.137	evm.model.group13.1891.1	0.4195
evm.model.group0.139	evm.model.group13.1888	0.4433
evm.model.group0.140	evm.model.group13.1887	0.5947
evm.model.group0.141	evm.model.group13.1886	0.3906
evm.model.group0.142	evm.model.group13.1885	3.3729
evm.model.group0.143	evm.model.group13.1884	0.2303
evm.model.group0.148	evm.model.group13.1883	0.3033
evm.model.group0.149	evm.model.group13.1879	0.3662
evm.model.group0.150	evm.model.group13.1878	0.8965
evm.model.group0.152	evm.model.group13.1877	0.2922
evm.model.group0.154	evm.model.group13.1876	0.4098
evm.model.group0.155	evm.model.group13.1873	0.2118
evm.model.group0.168	evm.model.group13.1867	0.7013
evm.model.group0.169	evm.model.group13.1866	0.3497
evm.model.group0.178	evm.model.group13.1864	0.3084
evm.model.group0.184.2	evm.model.group13.1859	0.2708
evm.model.group0.185	evm.model.group13.1857	0.2042
evm.model.group0.191	evm.model.group13.1831	0.296
evm.model.group0.199	evm.model.group13.1829	0.4976
evm.model.group0.200	evm.model.group13.1828	0.891
evm.model.group0.204	evm.model.group13.1827	0.2433
evm.model.group0.208.1	evm.model.group13.1819	0.2732
evm.model.group0.211	evm.model.group13.1815	0.1768
evm.model.group0.214	evm.model.group13.1814	0.5731
evm.model.group0.215	evm.model.group13.1812	0.4677
evm.model.group0.216	evm.model.group13.1811	0.229
evm.model.group0.224	evm.model.group13.1810	0.3756
evm.model.group0.226	evm.model.group13.1809	0.2862
evm.model.group0.227	evm.model.group13.1808	0.6686
evm.model.group0.228	evm.model.group13.1807	1.9319
evm.model.group0.235	evm.model.group13.1806	0.2582
evm.model.group0.237	evm.model.group13.1803	0.3592
evm.model.group0.238	evm.model.group13.1802	0.1872
evm.model.group0.241	evm.model.group13.1800	0.3869
evm.model.group0.246	evm.model.group13.1794	0.3089
evm.model.group0.247	evm.model.group13.1792	0.2649
evm.model.group0.248	evm.model.group13.1791	0.4336
evm.model.group0.252	evm.model.group13.1787	0.2979
evm.model.group0.254	evm.model.group13.1784	0.2192
evm.model.group0.261	evm.model.group13.1780	0.2645
evm.model.group0.269	evm.model.group13.1775	0.3661
evm.model.group0.272	evm.model.group13.1767	0.4032
evm.model.group0.281	evm.model.group13.1766	0.1709
evm.model.group0.285	evm.model.group13.1761	0.3598
evm.model.group0.292	evm.model.group13.1760	0.4548
evm.model.group0.301	evm.model.group13.1758	0.7668
evm.model.group0.303	evm.model.group13.1752	0.4618
evm.model.group0.308	evm.model.group13.1751	0.4465
evm.model.group0.314	evm.model.group13.1746	0.2522
evm.model.group0.320	evm.model.group13.1745	0.3123
evm.model.group0.322	evm.model.group13.1744	0.2363
evm.model.group0.323	evm.model.group13.1743	0.2523
evm.model.group0.324	evm.model.group13.1742	0.7844
evm.model.group0.325	evm.model.group13.1741	0.2704
evm.model.group0.332	evm.model.group13.1737	0.3328
evm.model.group0.333	evm.model.group13.1736	0.3765
evm.model.group0.334	evm.model.group13.1735	0.2771
evm.model.group0.335_evm.model.group0.337	evm.model.group13.1731	0.357
evm.model.group0.338	evm.model.group13.1725	0.5165
evm.model.group0.339	evm.model.group13.1724	0.4572
evm.model.group0.341	evm.model.group13.1723	0.6422
evm.model.group0.347	evm.model.group13.1720	0.2621
evm.model.group0.352	evm.model.group13.1715	0.1466
evm.model.group0.360	evm.model.group13.1714	0.9002
evm.model.group0.361	evm.model.group13.1713	0.262
evm.model.group0.365	evm.model.group13.1711	2.5182
evm.model.group0.374	evm.model.group13.1701	0.5166
evm.model.group0.375	evm.model.group13.1700	0.493
evm.model.group0.377	evm.model.group13.1696	0.4109
evm.model.group0.379	evm.model.group13.1682	0.2029
evm.model.group0.388	evm.model.group13.1684	0.4029
evm.model.group0.389	evm.model.group13.1685	0.5964
evm.model.group0.391	evm.model.group13.1687	0.3564
evm.model.group0.394	evm.model.group13.1691	0.3229
evm.model.group0.400	evm.model.group13.1681	0.2232
evm.model.group0.401	evm.model.group13.1680	0.5991
evm.model.group0.405	evm.model.group13.1677	0.281
evm.model.group0.408	evm.model.group13.1676	0.3227
evm.model.group0.411	evm.model.group13.1674	0.2721
evm.model.group0.422	evm.model.group13.1669	0.3501
evm.model.group0.427	evm.model.group13.1666.1	0.2565
evm.model.group0.429	evm.model.group13.1665	0.3117
evm.model.group0.430	evm.model.group13.1663	0.3478
evm.model.group0.435	evm.model.group13.1660	0.3002
evm.model.group0.436	evm.model.group13.1659	0.257
evm.model.group0.437	evm.model.group13.1658	0.5329
evm.model.group0.442	evm.model.group13.1657	0.6515
evm.model.group0.445	evm.model.group13.1654	0.2991
evm.model.group0.459	evm.model.group13.1649	0.3392
evm.model.group0.466	evm.model.group13.1644	0.6458
evm.model.group0.468	evm.model.group13.1643	0.5128
evm.model.group0.477	evm.model.group13.1639	0.2533
evm.model.group0.478	evm.model.group13.1640	0.3738
evm.model.group0.479	evm.model.group13.1641	0.3662
evm.model.group0.482	evm.model.group13.1642	0.7869
evm.model.group0.485	evm.model.group13.1636	0.3279
evm.model.group0.487	evm.model.group13.1635	0.203
evm.model.group0.490	evm.model.group13.1633	0.3639
evm.model.group0.500	evm.model.group13.1628	0.2774
evm.model.group0.507	evm.model.group13.1627	0.3321
evm.model.group0.508	evm.model.group13.1626	0.2578
evm.model.group0.510	evm.model.group13.1620	0.2056
evm.model.group0.513	evm.model.group13.1618	0.5062
evm.model.group0.518	evm.model.group13.1616_evm.model.group13.1617	0.1929
evm.model.group0.524	evm.model.group13.1615	0.4075
evm.model.group0.526	evm.model.group13.1614	0.4839
evm.model.group0.530	evm.model.group13.1612	0.3498
evm.model.group0.531	evm.model.group13.1610	0.1788
evm.model.group0.557	evm.model.group13.1604	0.3548
evm.model.group0.563	evm.model.group13.1603	0.5389
evm.model.group0.564	evm.model.group13.1602	0.3777
evm.model.group0.567	evm.model.group13.1600	0.2739
evm.model.group0.569	evm.model.group13.1597	0.2571
evm.model.group0.574	evm.model.group13.1595	0.6677
evm.model.group0.575	evm.model.group13.1594	0.3137
evm.model.group0.576	evm.model.group13.1593	0.4551
evm.model.group0.577	evm.model.group13.1592	0.4192
evm.model.group0.598	evm.model.group13.1589	0.1516
evm.model.group0.607	evm.model.group13.1584	0.2532
evm.model.group0.610	evm.model.group13.1572	0.3821
evm.model.group0.611	evm.model.group13.1571	0.7424
evm.model.group0.612	evm.model.group13.1570	0.2323
evm.model.group0.613	evm.model.group13.1569.1	0.1326
evm.model.group0.615	evm.model.group13.1567	0.3784
evm.model.group0.618	evm.model.group13.1564	0.8008
evm.model.group0.624	evm.model.group13.1563	0.3434
evm.model.group0.625	evm.model.group13.1562	2.2577
evm.model.group0.637	evm.model.group13.1556	0.2769
evm.model.group0.642	evm.model.group13.1553	0.5838
evm.model.group0.643	evm.model.group13.1552	0.7808
evm.model.group0.644	evm.model.group13.1551	0.1812
evm.model.group0.645	evm.model.group13.1550	0.2803
evm.model.group0.648	evm.model.group13.1548	0.2422
evm.model.group0.649	evm.model.group13.1539	0.5561
evm.model.group0.652.2	evm.model.group13.1531	0.4292
evm.model.group0.654	evm.model.group13.1527	0.496
evm.model.group0.656	evm.model.group13.1522	0.3241
evm.model.group0.661	evm.model.group13.1516	0.2836
evm.model.group0.663	evm.model.group13.1515	0.2647
evm.model.group0.664	evm.model.group13.1511	0.526
evm.model.group0.670	evm.model.group13.1506	0.4911
evm.model.group0.671	evm.model.group13.1504	0.1559
evm.model.group0.673	evm.model.group13.1503	0.6778
evm.model.group0.675	evm.model.group13.1500	0.2153
evm.model.group0.677	evm.model.group13.1493	0.2633
evm.model.group0.679	evm.model.group13.1484_evm.model.group13.1485	0.289
evm.model.group0.684	evm.model.group13.1477	0.3498
evm.model.group0.693	evm.model.group13.1474	0.6084
evm.model.group0.700	evm.model.group13.1473	0.2744
evm.model.group0.702	evm.model.group13.1471_evm.model.group13.1472	0.5262
evm.model.group0.706	evm.model.group13.1464	0.2512
evm.model.group0.709	evm.model.group13.1461	0.2968
evm.model.group0.712	evm.model.group13.1463	0.2959
evm.model.group0.720	evm.model.group13.1458	0.4446
evm.model.group0.721	evm.model.group13.1456	0.5226
evm.model.group0.726	evm.model.group13.1453	0.5207
evm.model.group0.727	evm.model.group13.1446	0.6804
evm.model.group0.739	evm.model.group13.1428.1	0.5772
evm.model.group0.740	evm.model.group13.1426	0.3211
evm.model.group0.741	evm.model.group13.1425	0.4077
evm.model.group0.742	evm.model.group13.1424	0.3965
evm.model.group0.747	evm.model.group13.1422	0.6121
evm.model.group0.749	evm.model.group13.1421	0.4222
evm.model.group0.751	evm.model.group13.1417	0.2875
evm.model.group0.762	evm.model.group13.1409	0.3606
evm.model.group0.763	evm.model.group13.1408	0.4044
evm.model.group0.766	evm.model.group13.1407	0.356
evm.model.group0.769	evm.model.group13.1399	0.1898
evm.model.group0.770	evm.model.group13.1398	0.2772
evm.model.group0.779	evm.model.group13.1397	0.5016
evm.model.group0.779	evm.model.group13.1416	0.5016
evm.model.group0.780	evm.model.group13.1396	0.6318
evm.model.group0.781	evm.model.group13.1395	0.9145
evm.model.group0.782	evm.model.group13.1394	0.2632
evm.model.group0.789	evm.model.group13.1392	0.4574
evm.model.group0.795	evm.model.group13.1389.1	0.4232
evm.model.group0.797	evm.model.group13.1387	0.3122
evm.model.group0.799	evm.model.group13.1384	0.522
evm.model.group0.800	evm.model.group13.1383	0.3421
evm.model.group0.819	evm.model.group13.1379	0.3377
evm.model.group0.821	evm.model.group13.1378	0.2885
evm.model.group0.825	evm.model.group13.1375	0.3544
evm.model.group0.837	evm.model.group13.1374	0.7404
evm.model.group0.839	evm.model.group13.1368	0.2143
evm.model.group0.840	evm.model.group13.1370	0.2607
evm.model.group0.842	evm.model.group13.1366	0.3683
evm.model.group0.846	evm.model.group13.1359	0.5567
evm.model.group0.849	evm.model.group13.1355	0.5364
evm.model.group0.850	evm.model.group13.1354	0.4004
evm.model.group0.852	evm.model.group13.1353	0.3464
evm.model.group0.853	evm.model.group13.1352	0.2977
evm.model.group0.855	evm.model.group13.1350	0.2576
evm.model.group0.856	evm.model.group13.1349.1	0.4856
evm.model.group0.893	evm.model.group13.1336	0.3289
evm.model.group0.898	evm.model.group13.1332	0.4026
evm.model.group0.907	evm.model.group13.1305	0.4085
evm.model.group0.909	evm.model.group13.1303	0.2753
evm.model.group0.914	evm.model.group13.1301	0.4974
evm.model.group0.936	evm.model.group13.1292	0.1909
evm.model.group0.938	evm.model.group13.1281	0.2237
evm.model.group0.940	evm.model.group13.1280	0.3231
evm.model.group0.943	evm.model.group13.1279	0.2878
evm.model.group0.950	evm.model.group13.1276	0.4118
evm.model.group0.954	evm.model.group13.1275	0.2629
evm.model.group0.957	evm.model.group13.1274	0.4969
evm.model.group0.958	evm.model.group13.1273	0.6273
evm.model.group0.960	evm.model.group13.1272	0.3854
evm.model.group0.968	evm.model.group13.1270	0.2859
evm.model.group0.977	evm.model.group13.1268	0.4364
evm.model.group0.978	evm.model.group13.1267	0.4476
evm.model.group0.980	evm.model.group13.1259	4.0619
evm.model.group0.981	evm.model.group13.1260	0.6059
evm.model.group0.984	evm.model.group13.1263	0.3912
evm.model.group0.988	evm.model.group13.1258	0.2024
evm.model.group0.992	evm.model.group13.1255	0.159
evm.model.group0.1002	evm.model.group13.1251	0.4761
evm.model.group0.1012	evm.model.group13.1242	0.2951
evm.model.group0.1018	evm.model.group13.1241	0.3081
evm.model.group0.1024	evm.model.group13.1236	0.4878
evm.model.group0.1026	evm.model.group13.1235	0.4454
evm.model.group0.1030	evm.model.group13.1233	0.3669
evm.model.group0.1042	evm.model.group13.1223	0.22
evm.model.group0.1050	evm.model.group13.1217	0.2551
evm.model.group0.1057	evm.model.group13.1212	0.3453
evm.model.group0.1058	evm.model.group13.1211	0.2364
evm.model.group0.1059	evm.model.group13.1210	0.607
evm.model.group0.1069	evm.model.group13.1209	1.1726
evm.model.group0.1071	evm.model.group13.1205	0.2504
evm.model.group0.1082	evm.model.group13.1195	0.8726
evm.model.group0.1083	evm.model.group13.1194	0.3392
evm.model.group0.1094	evm.model.group13.1192	0.1927
evm.model.group0.1098	evm.model.group13.1186	0.6638
evm.model.group0.1102	evm.model.group13.1173	0.4081
evm.model.group0.1108	evm.model.group13.1172	0.2111
evm.model.group0.1110	evm.model.group13.1170	0.4986
evm.model.group0.1114	evm.model.group13.1169	0.4662
evm.model.group0.1116	evm.model.group13.1168	0.3502
evm.model.group0.1123	evm.model.group13.1166	0.4225
evm.model.group0.1125	evm.model.group13.1156	0.4595
evm.model.group0.1126	evm.model.group13.1153	0.5502
evm.model.group0.1128	evm.model.group13.1150	0.4292
evm.model.group0.1139	evm.model.group13.1141	0.3954
evm.model.group0.1148	evm.model.group13.1125.1	0.4158
evm.model.group0.1156	evm.model.group13.1120	0.2603
evm.model.group0.1157	evm.model.group13.1118	0.6875
evm.model.group0.1167	evm.model.group13.1111	0.1674
evm.model.group0.1168	evm.model.group13.1110	0.2679
evm.model.group0.1180	evm.model.group13.1106	0.5219
evm.model.group0.1183	evm.model.group13.1105	0.2058
evm.model.group0.1185	evm.model.group13.1103	0.5458
evm.model.group0.1186	evm.model.group13.1097	0.3459
evm.model.group0.1191	evm.model.group13.1090	0.3788
evm.model.group0.1193	evm.model.group13.1086	0.2826
evm.model.group0.1195	evm.model.group13.1083	0.3765
evm.model.group0.1199	evm.model.group13.1080	0.3474
evm.model.group0.1200	evm.model.group13.1079	0.3005
evm.model.group0.1201	evm.model.group13.1077	0.3682
evm.model.group0.1204	evm.model.group13.1057	0.7899
evm.model.group0.1209	evm.model.group13.1048	0.3371
evm.model.group0.1215	evm.model.group13.1031	0.6513
evm.model.group0.1216	evm.model.group13.995	0.7521
evm.model.group0.1216	evm.model.group13.1023	0.7521
evm.model.group0.1219	evm.model.group13.993	0.2518
evm.model.group0.1221	evm.model.group13.990	0.5669
evm.model.group0.1222	evm.model.group13.986	0.4022
evm.model.group0.1224	evm.model.group13.985	0.3572
evm.model.group0.1228	evm.model.group13.979	0.3712
evm.model.group0.1229	evm.model.group13.976	0.3702
evm.model.group0.1230	evm.model.group13.975	0.4189
evm.model.group0.1232	evm.model.group13.969	0.5285
evm.model.group0.1241	evm.model.group13.949	0.2625
evm.model.group0.1242	evm.model.group13.946	0.7872
evm.model.group0.1243	evm.model.group13.944	0.2506
evm.model.group0.1245	evm.model.group13.941	0.4196
evm.model.group0.1246	evm.model.group13.940	0.2876
evm.model.group0.1247	evm.model.group13.939	0.4329
evm.model.group0.1249	evm.model.group13.937	0.1815
evm.model.group0.1253	evm.model.group13.936	0.2402
evm.model.group0.1258	evm.model.group13.929	0.5915
evm.model.group0.1261	evm.model.group13.928	0.364
evm.model.group0.1262	evm.model.group13.926	0.2663
evm.model.group0.1265	evm.model.group13.921	0.3292
evm.model.group0.1266	evm.model.group13.919	0.3561
evm.model.group0.1268	evm.model.group13.917	0.3374
evm.model.group0.1270	evm.model.group13.914	0.2352
evm.model.group0.1276	evm.model.group13.913	0.2681
evm.model.group0.1279	evm.model.group13.906	0.3932
evm.model.group0.1287	evm.model.group13.901	0.2838
evm.model.group0.1291	evm.model.group13.899	0.6491
evm.model.group0.1294	evm.model.group13.887_evm.model.group13.897	0.3786
evm.model.group0.1302	evm.model.group13.877	0.8406
evm.model.group0.1320	evm.model.group13.871	0.3366
evm.model.group0.1321	evm.model.group13.870	0.166
###
evm.model.group0.1324	evm.model.group13.841	0.2837
evm.model.group0.1327	evm.model.group13.835	0.5505
evm.model.group0.1328	evm.model.group13.838	1.1593
evm.model.group0.1336.1	evm.model.group13.812	1.0572
###
evm.model.group0.1351	evm.model.group13.724	0.2477
evm.model.group0.1352	evm.model.group13.722	0.461
evm.model.group0.1354	evm.model.group13.721	0.5184
evm.model.group0.1363	evm.model.group13.700	0.4239
###
evm.model.group0.1404	evm.model.group13.676	0.3198
evm.model.group0.1418	evm.model.group13.661	0.4692
evm.model.group0.1423	evm.model.group13.658	0.2104
evm.model.group0.1430	evm.model.group13.643	0.7039
evm.model.group0.1435	evm.model.group13.609	0.3791
evm.model.group0.1438	evm.model.group13.607	0.5302
evm.model.group0.1443	evm.model.group13.606	0.5572
evm.model.group0.1447	evm.model.group13.585	0.3663
evm.model.group0.1454	evm.model.group13.574	0.3011
evm.model.group0.1457	evm.model.group13.569	0.2101
evm.model.group0.1459	evm.model.group13.568	0.3406
evm.model.group0.1461	evm.model.group13.558	0.3433
###
evm.model.group0.1465.2	evm.model.group13.508	0.2512
evm.model.group0.1468	evm.model.group13.497	0.4475
evm.model.group0.1470	evm.model.group13.490	0.4261
evm.model.group0.1482	evm.model.group13.480	0.519
evm.model.group0.1483	evm.model.group13.471	0.4326
evm.model.group0.1486	evm.model.group13.462	0.5752
evm.model.group0.1499	evm.model.group13.445	0.6506
evm.model.group0.1509	evm.model.group13.440	0.3392
evm.model.group0.1520	evm.model.group13.439	0.1875
evm.model.group0.1521	evm.model.group13.438	0.2695
evm.model.group0.1522	evm.model.group13.436	0.3246
evm.model.group0.1524	evm.model.group13.435	0.463
evm.model.group0.1525	evm.model.group13.428	0.4261
evm.model.group0.1536	evm.model.group13.425	0.5294
evm.model.group0.1537	evm.model.group13.423	1.5622
evm.model.group0.1543	evm.model.group13.407	0.5645
evm.model.group0.1546	evm.model.group13.397	0.4201
evm.model.group0.1549	evm.model.group13.396	0.5489
evm.model.group0.1550	evm.model.group13.391_evm.model.group13.392	0.3362
evm.model.group0.1551	evm.model.group13.389	0.2418
evm.model.group0.1557	evm.model.group13.385	0.6209
evm.model.group0.1558	evm.model.group13.379	0.4292
evm.model.group0.1559	evm.model.group13.376	0.3468
evm.model.group0.1560	evm.model.group13.374	0.3729
evm.model.group0.1573	evm.model.group13.361	0.2016
evm.model.group0.1575	evm.model.group13.348	0.3392
evm.model.group0.1577	evm.model.group13.355	0.2732
evm.model.group0.1585	evm.model.group13.345	2.7781
evm.model.group0.1592	evm.model.group13.341	0.4598
evm.model.group0.1612	evm.model.group13.324	0.5396
evm.model.group0.1615	evm.model.group13.323	0.4635
evm.model.group0.1642_evm.model.group0.1643	evm.model.group13.311	0.5913
evm.model.group0.1645	evm.model.group13.307	0.274
evm.model.group0.1669	evm.model.group13.306.1	0.4706
evm.model.group0.1686	evm.model.group13.295	0.7793
evm.model.group0.1690	evm.model.group13.283	0.3716
evm.model.group0.1692	evm.model.group13.325	2.0752
evm.model.group0.1706	evm.model.group13.286	0.356
evm.model.group0.1710	evm.model.group13.287	0.3254
evm.model.group0.1726	evm.model.group13.279	0.2608
evm.model.group0.1758	evm.model.group13.269	0.1763
evm.model.group0.1760	evm.model.group13.265	0.2588
evm.model.group0.1762	evm.model.group13.255	4.1223
evm.model.group0.1787	evm.model.group13.241	0.2734
evm.model.group0.1817	evm.model.group13.226	0.4371
evm.model.group0.1818	evm.model.group13.212	0.2738
evm.model.group0.1841.1	evm.model.group13.186	0.482
###
evm.model.group0.1943	evm.model.group13.168	0.1798
evm.model.group0.1946	evm.model.group13.166	0.2507
evm.model.group0.1950	evm.model.group13.161	0.3183
evm.model.group0.1969	evm.model.group13.153	0.2525
evm.model.group0.1970	evm.model.group13.151	0.2385
evm.model.group0.1975	evm.model.group13.149	0.2353
evm.model.group0.1981	evm.model.group13.147	0.4945
evm.model.group0.1982	evm.model.group13.139	0.3994
evm.model.group0.2011	evm.model.group13.125	0.3557
evm.model.group0.2017	evm.model.group13.122_evm.model.group13.123	4.2948
evm.model.group0.2023	evm.model.group13.119	0.3395
evm.model.group0.2025	evm.model.group13.118	0.3056
evm.model.group0.2046	evm.model.group13.102	0.3435
evm.model.group0.2053	evm.model.group13.101	0.4136
evm.model.group0.2058	evm.model.group13.96	0.3154
evm.model.group0.2083	evm.model.group13.79	0.5092
evm.model.group0.2098	evm.model.group13.75	0.4802
evm.model.group0.2122	evm.model.group13.64	0.3101
evm.model.group0.2141	evm.model.group13.63	0.2181
evm.model.group0.2147	evm.model.group13.59	0.7425
evm.model.group0.2158	evm.model.group13.57	0.2081
evm.model.group0.2177	evm.model.group13.50	0.2456
evm.model.group0.2179	evm.model.group13.49	0.5335
evm.model.group0.2186	evm.model.group13.47	0.355
evm.model.group0.2190	evm.model.group13.41.2	0.249
evm.model.group0.2196	evm.model.group13.2	0.3263
###
evm.model.group0.5188	evm.model.group13.2014	0.4747
evm.model.group0.5190	evm.model.group13.2013	0.5178
evm.model.group0.5207	evm.model.group13.2009	0.2549
evm.model.group0.5211	evm.model.group13.2006	0.614
evm.model.group0.5213.1	evm.model.group13.2004	0.1827
evm.model.group0.5216	evm.model.group13.2001	4.6983
evm.model.group0.5220	evm.model.group13.2000	0.3576
evm.model.group0.5222	evm.model.group13.1999	0.2058
evm.model.group0.5223	evm.model.group13.1997	0.2436
evm.model.group0.5228	evm.model.group13.1995	0.5546
evm.model.group0.5229	evm.model.group13.1994	0.3702
evm.model.group0.5230	evm.model.group13.1991	0.5139
evm.model.group0.5231.1	evm.model.group13.1990	0.1974
###
evm.model.group0.2433	evm.model.group15.1519	0.3805
evm.model.group0.2435	evm.model.group15.1522	0.3962
evm.model.group0.2437	evm.model.group15.1525	0.432
evm.model.group0.2439	evm.model.group15.1529	0.5672
###
evm.model.group0.2639	evm.model.group15.261	0.4478
evm.model.group0.2642	evm.model.group15.266	0.3473
evm.model.group0.2646	evm.model.group15.278	0.3517
evm.model.group0.2648	evm.model.group15.281	0.4439
evm.model.group0.2661	evm.model.group15.296	0.5633
evm.model.group0.2674	evm.model.group15.315	0.4876
evm.model.group0.2679	evm.model.group15.319	0.3318
evm.model.group0.2680	evm.model.group15.325	0.3487
evm.model.group0.2691	evm.model.group15.336	0.678
evm.model.group0.2695	evm.model.group15.328	0.7587
evm.model.group0.2697	evm.model.group15.350	0.6639
evm.model.group0.2701	evm.model.group15.354	0.4236
evm.model.group0.2704	evm.model.group15.356	0.8242
evm.model.group0.2718	evm.model.group15.361	0.4174
evm.model.group0.2727	evm.model.group15.378	0.7753
evm.model.group0.2730	evm.model.group15.376	0.3354
evm.model.group0.2738	evm.model.group15.395	0.355
evm.model.group0.2742	evm.model.group15.401	0.5607
evm.model.group0.2764	evm.model.group15.408	0.4353
evm.model.group0.2777	evm.model.group15.448	0.5551
evm.model.group0.2798	evm.model.group15.449	0.4943
evm.model.group0.2827.1	evm.model.group15.458	0.5217
evm.model.group0.2845	evm.model.group15.480	0.3369
###
evm.model.group0.2871	evm.model.group15.516	0.3067
evm.model.group0.2874	evm.model.group15.529.1	0.3151
evm.model.group0.2878	evm.model.group15.559	0.3661
evm.model.group0.2904	evm.model.group15.574	1.8328
evm.model.group0.2919	evm.model.group15.578.1	0.3997
###
evm.model.group0.3014	evm.model.group15.726	0.5004
evm.model.group0.3016	evm.model.group15.727	0.4382
evm.model.group0.3032_evm.model.group0.3033	evm.model.group15.733	0.4774
evm.model.group0.3035	evm.model.group15.735	1.019
evm.model.group0.3036	evm.model.group15.738	0.283
evm.model.group0.3065	evm.model.group15.764	0.3325
###
evm.model.group0.3109	evm.model.group15.793	0.4374
evm.model.group0.3129	evm.model.group15.822	0.4269
evm.model.group0.3133	evm.model.group15.834	0.2987
evm.model.group0.3140	evm.model.group15.837	0.4671
evm.model.group0.3150	evm.model.group15.851	0.368
evm.model.group0.3153	evm.model.group15.852	0.6425
evm.model.group0.3159.1	evm.model.group15.854	1.9556
evm.model.group0.3160	evm.model.group15.857	0.3142
evm.model.group0.3169	evm.model.group15.865	0.5509
evm.model.group0.3172	evm.model.group15.868	0.9256
evm.model.group0.3191	evm.model.group15.882	0.4238
###
evm.model.group0.3196	evm.model.group15.908	0.6217
evm.model.group0.3197	evm.model.group15.909	0.4344
evm.model.group0.3198	evm.model.group15.914	0.6534
evm.model.group0.3202	evm.model.group15.918	4.364
evm.model.group0.3203	evm.model.group15.917	0.5669
evm.model.group0.3206	evm.model.group15.922.1	0.2767
evm.model.group0.3206	evm.model.group15.924	0.2767
evm.model.group0.3207_evm.model.group0.3208	evm.model.group15.925	0.4715
evm.model.group0.3209	evm.model.group15.930	0.4315
evm.model.group0.3211	evm.model.group15.932	1.3452
evm.model.group0.3217	evm.model.group15.939	0.7413
evm.model.group0.3228	evm.model.group15.945	0.5294
evm.model.group0.3244	evm.model.group15.958	1.9375
evm.model.group0.3246	evm.model.group15.961	0.564
evm.model.group0.3248	evm.model.group15.964	0.6933
evm.model.group0.3253	evm.model.group15.977	0.7847
evm.model.group0.3254	evm.model.group15.978	0.5037
evm.model.group0.3260	evm.model.group15.988	0.4125
evm.model.group0.3266	evm.model.group15.992	0.4828
evm.model.group0.3278	evm.model.group15.1005	0.839
evm.model.group0.3280	evm.model.group15.1006	0.5244
evm.model.group0.3295	evm.model.group15.1012	0.6071
evm.model.group0.3298	evm.model.group15.1017	0.4708
evm.model.group0.3310	evm.model.group15.1030	0.3217
evm.model.group0.3311	evm.model.group15.1031	0.9635
###
evm.model.group0.3348	evm.model.group15.1055	1.567
evm.model.group0.3363	evm.model.group15.1083	0.4436
evm.model.group0.3366	evm.model.group15.1085	0.4817
evm.model.group0.3373	evm.model.group15.1086	0.7931
evm.model.group0.3379	evm.model.group15.1089	0.3776
evm.model.group0.3381	evm.model.group15.1091	0.5295
evm.model.group0.3382	evm.model.group15.1093	0.3928
evm.model.group0.3384	evm.model.group15.1096	0.5169
evm.model.group0.3385	evm.model.group15.1102	0.4949
evm.model.group0.3386	evm.model.group15.1105	0.255
evm.model.group0.3387	evm.model.group15.1108	0.3709
evm.model.group0.3390	evm.model.group15.1114	1.2622
evm.model.group0.3392	evm.model.group15.1153	0.8657
evm.model.group0.3396.1	evm.model.group15.1152	0.3559
evm.model.group0.3399	evm.model.group15.1144	0.4898
evm.model.group0.3419	evm.model.group15.1133	0.4697
evm.model.group0.3424.1	evm.model.group15.1152	0.3544
evm.model.group0.3426	evm.model.group15.1153	0.9309
evm.model.group0.3434	evm.model.group15.1158	0.3331
evm.model.group0.3436	evm.model.group15.1159	0.7413
evm.model.group0.3440	evm.model.group15.1161	0.4814
evm.model.group0.3441	evm.model.group15.1162	0.2782
evm.model.group0.3443	evm.model.group15.1164	0.5124
evm.model.group0.3445	evm.model.group15.1166	0.67
evm.model.group0.3446	evm.model.group15.1169	0.8202
evm.model.group0.3447	evm.model.group15.1174	0.4986
evm.model.group0.3448	evm.model.group15.1177	2.9966
evm.model.group0.3452	evm.model.group15.1175	0.4021
evm.model.group0.3455	evm.model.group15.1178	0.414
evm.model.group0.3472	evm.model.group15.1202	0.6845
evm.model.group0.3478	evm.model.group15.1206	0.3837
evm.model.group0.3481	evm.model.group15.1214	0.4564
evm.model.group0.3492	evm.model.group15.1228	0.4186
evm.model.group0.3495	evm.model.group15.1219	0.7292
evm.model.group0.3495	evm.model.group15.1240	0.7292
evm.model.group0.3501	evm.model.group15.1246	0.4939
evm.model.group0.3504	evm.model.group15.1252	0.4577
evm.model.group0.3508	evm.model.group15.1254	0.4314
evm.model.group0.3509_evm.model.group0.3510	evm.model.group15.1255	0.3187
evm.model.group0.3512	evm.model.group15.1259	0.3605
evm.model.group0.3513	evm.model.group15.1261	0.3257
evm.model.group0.3518	evm.model.group15.1273	0.377
evm.model.group0.3521	evm.model.group15.1277	0.4487
evm.model.group0.3523	evm.model.group15.1281	0.7676
evm.model.group0.3526.1	evm.model.group15.1283	0.4397
evm.model.group0.3527	evm.model.group15.1284	0.5056
evm.model.group0.3528_evm.model.group0.3529	evm.model.group15.1285	0.5668
evm.model.group0.3530	evm.model.group15.1291	0.4816
evm.model.group0.3531	evm.model.group15.1294	0.5612
evm.model.group0.3533	evm.model.group15.1297	0.2815
evm.model.group0.3534	evm.model.group15.1299	0.4997
evm.model.group0.3535	evm.model.group15.1304	0.3047
evm.model.group0.3542	evm.model.group15.1305	0.4591
evm.model.group0.3543.3	evm.model.group15.1307	0.361
evm.model.group0.3544	evm.model.group15.1308	0.5217
evm.model.group0.3555.1	evm.model.group15.1311	0.5847
evm.model.group0.3556	evm.model.group15.1314	0.3904
evm.model.group0.3567	evm.model.group15.1317	0.851
evm.model.group0.3571.1	evm.model.group15.1318	0.345
evm.model.group0.3574	evm.model.group15.1319	0.4098
evm.model.group0.3587	evm.model.group15.1321	0.629
evm.model.group0.3588	evm.model.group15.1323	0.3966
evm.model.group0.3593	evm.model.group15.1325	0.398
evm.model.group0.3596	evm.model.group15.1341	0.2927
evm.model.group0.3598	evm.model.group15.1349	1.2615
evm.model.group0.3599.1	evm.model.group15.1351	0.4942
evm.model.group0.3603	evm.model.group15.1352	0.4982
evm.model.group0.3605	evm.model.group15.1354	1.3983
evm.model.group0.3608	evm.model.group15.1362	0.3279
evm.model.group0.3610	evm.model.group15.1363	0.6132
evm.model.group0.3613	evm.model.group15.1365	0.5431
evm.model.group0.3618	evm.model.group15.1370	0.6619
evm.model.group0.3623	evm.model.group15.1373	0.4483
evm.model.group0.3625	evm.model.group15.1375	0.3556
evm.model.group0.3627	evm.model.group15.1376	0.3226
evm.model.group0.3629	evm.model.group15.1378	0.344
evm.model.group0.3632	evm.model.group15.1387	0.7935
evm.model.group0.3642	evm.model.group15.1391	0.6839
evm.model.group0.3651	evm.model.group15.1395	0.5108
evm.model.group0.3652	evm.model.group15.1387	0.9129
evm.model.group0.3654	evm.model.group15.1397	0.3505
evm.model.group0.3655	evm.model.group15.1399	0.3451
evm.model.group0.3657	evm.model.group15.1400	0.363
evm.model.group0.3660	evm.model.group15.1401	0.969
evm.model.group0.3661	evm.model.group15.1404	0.4041
evm.model.group0.3664	evm.model.group15.1405	0.3221
###
evm.model.group0.3700	evm.model.group15.1421	0.411
evm.model.group0.3703	evm.model.group15.1429	0.4254
evm.model.group0.3709	evm.model.group15.1440	0.5364
evm.model.group0.3713	evm.model.group15.1442	0.1986
evm.model.group0.3718	evm.model.group15.1448	0.3455
evm.model.group0.3731	evm.model.group15.1455	0.5703
evm.model.group0.3736	evm.model.group15.1469	0.5528
evm.model.group0.3739	evm.model.group15.1470	0.4857
evm.model.group0.3747	evm.model.group15.1474	0.7772
evm.model.group0.3753	evm.model.group15.1478	0.4094
evm.model.group0.3754	evm.model.group15.1483	0.3476
evm.model.group0.3758	evm.model.group15.1486	0.366
evm.model.group0.3765	evm.model.group15.1487	0.3671
evm.model.group0.3795	evm.model.group15.1493	0.4035
evm.model.group0.3797	evm.model.group15.1501	0.3596
evm.model.group0.3805	evm.model.group15.1503	0.4456
evm.model.group0.3806	evm.model.group15.1504	0.3364
evm.model.group0.3807	evm.model.group15.1506	0.5628
evm.model.group0.3808	evm.model.group15.1519	0.4259
evm.model.group0.3814	evm.model.group15.1523	0.429
evm.model.group0.3821	evm.model.group15.1529	0.7141
evm.model.group0.3825	evm.model.group15.1531	0.5241
evm.model.group0.3828	evm.model.group15.1536	0.441
evm.model.group0.3829	evm.model.group15.1544	0.4563
evm.model.group0.3838	evm.model.group15.1541	0.4824
evm.model.group0.3839	evm.model.group15.1540	0.5757
evm.model.group0.3841	evm.model.group15.1548	0.4994
evm.model.group0.3852	evm.model.group15.1555	0.3941
evm.model.group0.3860	evm.model.group15.1564	0.3524
evm.model.group0.3863	evm.model.group15.1561	0.3655
evm.model.group0.3866	evm.model.group15.1558	0.6021
evm.model.group0.3867	evm.model.group15.1557	0.3149
evm.model.group0.3870	evm.model.group15.1569	0.5001
evm.model.group0.3885	evm.model.group15.1573	0.3547
evm.model.group0.3887	evm.model.group15.1577	0.4612
evm.model.group0.3890	evm.model.group15.1579	0.4102
evm.model.group0.3894	evm.model.group15.1587	0.4369
evm.model.group0.3896	evm.model.group15.1588	0.5615
evm.model.group0.3897_evm.model.group0.3898	evm.model.group15.1592	0.9054
evm.model.group0.3899	evm.model.group15.1593	0.3213
evm.model.group0.3904	evm.model.group15.1595	0.307
evm.model.group0.3908	evm.model.group15.1598	0.4933
evm.model.group0.3917	evm.model.group15.1603	0.4836
evm.model.group0.3918	evm.model.group15.1604_evm.model.group15.1605	0.2272
evm.model.group0.3919	evm.model.group15.1606	0.5272
evm.model.group0.3920	evm.model.group15.1609	0.464
evm.model.group0.3921	evm.model.group15.1610.1	0.6481
evm.model.group0.3922	evm.model.group15.1611	0.5232
evm.model.group0.3923	evm.model.group15.1613	0.3843
evm.model.group0.3925	evm.model.group15.1616	0.5804
evm.model.group0.3929	evm.model.group15.1618	0.3332
evm.model.group0.3930	evm.model.group15.1619	0.8393
evm.model.group0.3932	evm.model.group15.1622	0.5974
evm.model.group0.3933	evm.model.group15.1623	0.3365
evm.model.group0.3934	evm.model.group15.1624	0.4471
evm.model.group0.3937	evm.model.group15.1625	0.4305
evm.model.group0.3938	evm.model.group15.1627	0.5026
evm.model.group0.3939	evm.model.group15.1631	0.5958
evm.model.group0.3964.1	evm.model.group15.1640	0.5572
evm.model.group0.3977	evm.model.group15.1652	0.4227
evm.model.group0.3979	evm.model.group15.1653	0.3601
evm.model.group0.3982	evm.model.group15.1658	0.3273
evm.model.group0.3983	evm.model.group15.1660	0.5743
evm.model.group0.3985	evm.model.group15.1668	0.3767
evm.model.group0.3996	evm.model.group15.1672	2.0251
evm.model.group0.3998	evm.model.group15.1674	0.5527
evm.model.group0.4000	evm.model.group15.1677	0.6114
evm.model.group0.4003	evm.model.group15.1680	0.3396
evm.model.group0.4017	evm.model.group15.1698	0.422
evm.model.group0.4021	evm.model.group15.1700	1.9111
evm.model.group0.4024	evm.model.group15.1702	0.3908
evm.model.group0.4037	evm.model.group15.1706	0.6722
evm.model.group0.4038	evm.model.group15.1710	0.564
###
evm.model.group0.688	evm.model.group16.389	0.5254
evm.model.group0.690	evm.model.group16.397	0.0925
evm.model.group0.691	evm.model.group16.398	0.1938
evm.model.group0.692	evm.model.group16.400	0.0388
###
evm.model.group0.4482	evm.model.group2.3614	0.3581
evm.model.group0.4488	evm.model.group2.3601	0.5782
evm.model.group0.4492	evm.model.group2.3597	0.605
evm.model.group0.4494	evm.model.group2.3595	0.5145
evm.model.group0.4495	evm.model.group2.3594	0.3944
###
evm.model.group0.2215	evm.model.group3.96	0.6822
evm.model.group0.2221	evm.model.group3.111	0.3438
evm.model.group0.2223	evm.model.group3.113	0.6552
evm.model.group0.2226	evm.model.group3.115	0.4367
evm.model.group0.2228	evm.model.group3.116	0.4185
evm.model.group0.2231	evm.model.group3.120	0.2477
evm.model.group0.2241	evm.model.group3.128	0.3725
evm.model.group0.2251	evm.model.group3.134	0.312
evm.model.group0.2252	evm.model.group3.135	0.5447
evm.model.group0.2253	evm.model.group3.137	0.3166
evm.model.group0.2254	evm.model.group3.139	0.6326
###
evm.model.group0.4052	evm.model.group3.36	0.7625
evm.model.group0.4056	evm.model.group3.43	3.1393
evm.model.group0.4061	evm.model.group3.56	0.3823
evm.model.group0.4062	evm.model.group3.58	0.2436
evm.model.group0.4066	evm.model.group3.64	0.5527
evm.model.group0.4103	evm.model.group3.77	0.9601
evm.model.group0.4106	evm.model.group3.81	0.3484
###
evm.model.group0.4139	evm.model.group3.89	0.5863
evm.model.group0.4140	evm.model.group3.90	0.3184
evm.model.group0.4141	evm.model.group3.92	0.3637
evm.model.group0.4146	evm.model.group3.104	0.4292
evm.model.group0.4159	evm.model.group3.116	0.4616
evm.model.group0.4160	evm.model.group3.117	0.4639
evm.model.group0.4164	evm.model.group3.120	0.2754
evm.model.group0.4179	evm.model.group3.102	3.6012
###
evm.model.group0.4186	evm.model.group3.155	0.4581
evm.model.group0.4196	evm.model.group3.158	0.6787
evm.model.group0.4206	evm.model.group3.169	0.3716
evm.model.group0.4223	evm.model.group3.175	0.4156
evm.model.group0.4224	evm.model.group3.180	0.436
evm.model.group0.4227	evm.model.group3.184	0.473
evm.model.group0.4229	evm.model.group3.190	0.6061
evm.model.group0.4231	evm.model.group3.195	1.576
evm.model.group0.4242.1	evm.model.group3.214	0.4116
evm.model.group0.4253	evm.model.group3.234	0.4021
evm.model.group0.4279	evm.model.group3.245	0.3725
evm.model.group0.4287	evm.model.group3.259	0.5184
evm.model.group0.4294	evm.model.group3.264	0.4153
evm.model.group0.4296	evm.model.group3.265	0.4551
evm.model.group0.4297	evm.model.group3.266	0.3657
evm.model.group0.4304	evm.model.group3.268	0.8714
evm.model.group0.4306	evm.model.group3.276	0.6933
###
evm.model.group0.4314	evm.model.group3.1300	0.4015
evm.model.group0.4315	evm.model.group3.1302	0.6878
evm.model.group0.4317	evm.model.group3.1304	0.3759
evm.model.group0.4323	evm.model.group3.1314	0.4884
evm.model.group0.4324	evm.model.group3.1315	0.5228
evm.model.group0.4334	evm.model.group3.1328	0.1993
evm.model.group0.4335	evm.model.group3.1335	0.2063
evm.model.group0.4366	evm.model.group3.1340	0.3774
evm.model.group0.4368	evm.model.group3.1339	0.2649
###
evm.model.group0.4350	evm.model.group3.1369	0.231
evm.model.group0.4356	evm.model.group3.1365	0.2852
evm.model.group0.4372	evm.model.group3.1392	0.2012
evm.model.group0.4375	evm.model.group3.1394	0.3706
evm.model.group0.4376	evm.model.group3.1396	0.7217
evm.model.group0.4391	evm.model.group3.1407	0.5214
###
evm.model.group0.4397	evm.model.group3.1429	0.5915
evm.model.group0.4398	evm.model.group3.1431	0.9944
evm.model.group0.4405	evm.model.group3.1446	0.4579
evm.model.group0.4410	evm.model.group3.1449	0.551
evm.model.group0.4411	evm.model.group3.1450	0.9535
evm.model.group0.4412	evm.model.group3.1453	0.4705
evm.model.group0.4415	evm.model.group3.1455	0.727
evm.model.group0.4447	evm.model.group3.1469	1.4036
evm.model.group0.4450	evm.model.group3.1473	3.73
evm.model.group0.4473	evm.model.group3.1493	0.364
evm.model.group0.4474	evm.model.group3.1494	0.5366
###
evm.model.group0.4546	evm.model.group3.1552	0.2463
evm.model.group0.4551	evm.model.group3.1570	0.3246
evm.model.group0.4557	evm.model.group3.1566	0.6112
evm.model.group0.4560	evm.model.group3.1564	0.3475
evm.model.group0.4564	evm.model.group3.1559	0.8101
evm.model.group0.4584	evm.model.group3.1582	0.6237
evm.model.group0.4586	evm.model.group3.1585	0.4143
evm.model.group0.4599	evm.model.group3.1592	0.4402
evm.model.group0.4604	evm.model.group3.1596	0.5921
evm.model.group0.4608	evm.model.group3.1602	0.6101
evm.model.group0.4624	evm.model.group3.1616_evm.model.group3.1612	0.4463
evm.model.group0.4628	evm.model.group3.1624	0.2842
evm.model.group0.4634	evm.model.group3.1631	0.4857
evm.model.group0.4635	evm.model.group3.1632	0.4288
evm.model.group0.4646	evm.model.group3.1635	0.4188
evm.model.group0.4649_evm.model.group0.4650	evm.model.group3.1638	0.548
evm.model.group0.4655	evm.model.group3.1640	0.3279
evm.model.group0.4657	evm.model.group3.1651	0.4661
###
evm.model.group0.4703	evm.model.group3.1701	0.8684
evm.model.group0.4704	evm.model.group3.1702	0.5564
evm.model.group0.4715	evm.model.group3.1725	0.4556
evm.model.group0.4720	evm.model.group3.1729	0.4409
evm.model.group0.4721	evm.model.group3.1730	0.5509
###
evm.model.group0.4734	evm.model.group3.1768	1.0006
evm.model.group0.4735	evm.model.group3.1770	0.6369
evm.model.group0.4738	evm.model.group3.1772	0.4271
evm.model.group0.4746	evm.model.group3.1782	0.4503
evm.model.group0.4749	evm.model.group3.1789	0.5944
###
evm.model.group0.4795	evm.model.group3.2133	0.1332
evm.model.group0.4796	evm.model.group3.2108	0.6636
evm.model.group0.4798	evm.model.group3.2107.1	0.2284
evm.model.group0.4804	evm.model.group3.2091	0.1937
evm.model.group0.4807	evm.model.group3.2080	0.2556
evm.model.group0.4808	evm.model.group3.2076	0.3645
evm.model.group0.4810	evm.model.group3.2075	0.2258
evm.model.group0.4819	evm.model.group3.2049	0.4671
evm.model.group0.4820	evm.model.group3.2024	0.3619
evm.model.group0.4821	evm.model.group3.2025	0.512
evm.model.group0.4822	evm.model.group3.2023	0.538
evm.model.group0.4841	evm.model.group3.2014_evm.model.group3.2017	0.7574
evm.model.group0.4842	evm.model.group3.2013	0.4915
evm.model.group0.4844	evm.model.group3.2011	0.5404
###
evm.model.group0.4935	evm.model.group3.2163	0.2447
evm.model.group0.4942	evm.model.group3.2182	0.4171
evm.model.group0.4943	evm.model.group3.2165	0.3758
evm.model.group0.4943	evm.model.group3.2208	0.3758
evm.model.group0.4970	evm.model.group3.2226	0.5502
evm.model.group0.4976	evm.model.group3.2235	0.4634
evm.model.group0.5008	evm.model.group3.2271	0.2889
evm.model.group0.5012	evm.model.group3.2295	0.58
evm.model.group0.5021	evm.model.group3.2309	0.7755
evm.model.group0.5026	evm.model.group3.2330	0.577
evm.model.group0.5034	evm.model.group3.2341.1	0.5601
###
evm.model.group0.5094	evm.model.group3.2571	0.6467
evm.model.group0.5095	evm.model.group3.2580	0.5924
evm.model.group0.5104	evm.model.group3.2590	0.3668
evm.model.group0.5108	evm.model.group3.2667	0.5114
evm.model.group0.5109	evm.model.group3.2621	0.4315
evm.model.group0.5111	evm.model.group3.2612	4.3378
###
evm.model.group0.5152	evm.model.group3.2830	0.382
evm.model.group0.5154	evm.model.group3.2838	0.4467
evm.model.group0.5156	evm.model.group3.2852	0.3274
evm.model.group0.5160	evm.model.group3.2863	0.6173
###
evm.model.group0.4046	evm.model.group6.2069	0.2348
evm.model.group0.4047	evm.model.group6.2068	0.1905
evm.model.group0.4048	evm.model.group6.2066	0.2373
evm.model.group0.4050	evm.model.group6.2064	0.3076
evm.model.group0.4052	evm.model.group6.2051	0.7625
evm.model.group0.4055	evm.model.group6.2047	0.2815
evm.model.group0.4058.1	evm.model.group6.2036	0.2438
evm.model.group0.4059	evm.model.group6.2033	0.2359
evm.model.group0.4061	evm.model.group6.2029	0.3823
evm.model.group0.4062	evm.model.group6.2028.1	0.2436
evm.model.group0.4063	evm.model.group6.2025	0.5457
evm.model.group0.4064	evm.model.group6.2024	0.2255
evm.model.group0.4065	evm.model.group6.2022	0.2772
evm.model.group0.4066	evm.model.group6.2020	0.5527
evm.model.group0.4067	evm.model.group6.2017	0.2822
evm.model.group0.4100	evm.model.group6.2004	0.2301
evm.model.group0.4103	evm.model.group6.2000	0.9601
evm.model.group0.4106	evm.model.group6.1994	0.3484
evm.model.group0.4108	evm.model.group6.1993	0.4614
evm.model.group0.4109	evm.model.group6.1991	2.4841
evm.model.group0.4110	evm.model.group6.1987	0.2029
evm.model.group0.4111	evm.model.group6.1986	0.2833
evm.model.group0.4112	evm.model.group6.1985	0.25
evm.model.group0.4113	evm.model.group6.1983	0.2736
evm.model.group0.4114	evm.model.group6.1982	0.31
evm.model.group0.4116	evm.model.group6.1981	0.2347
evm.model.group0.4117	evm.model.group6.1980	0.4279
evm.model.group0.4127	evm.model.group6.1979	0.1976
evm.model.group0.4138	evm.model.group6.1976	0.597
###
evm.model.group0.4183	evm.model.group6.1974	0.3875
evm.model.group0.4184	evm.model.group6.1970	0.2808
evm.model.group0.4187.1	evm.model.group6.1965	0.253
evm.model.group0.4199	evm.model.group6.1959	0.4171
evm.model.group0.4204	evm.model.group6.1955	0.3201
evm.model.group0.4207	evm.model.group6.1953	0.2768
evm.model.group0.4229	evm.model.group6.1948	0.6061
evm.model.group0.4230	evm.model.group6.1947	0.2404
evm.model.group0.4232	evm.model.group6.1946	0.2332
evm.model.group0.4243	evm.model.group6.1898	0.2997
evm.model.group0.4243	evm.model.group6.1929	0.2997
evm.model.group0.4244	evm.model.group6.1896	0.3136
evm.model.group0.4244	evm.model.group6.1927	0.3136
evm.model.group0.4245	evm.model.group6.1894	0.2003
evm.model.group0.4247	evm.model.group6.1892	0.171
evm.model.group0.4252	evm.model.group6.1882	0.23
evm.model.group0.4270	evm.model.group6.1874	0.4401
evm.model.group0.4271.1	evm.model.group6.1873	0.3459
evm.model.group0.4272	evm.model.group6.1872	0.324
evm.model.group0.4284	evm.model.group6.1861	0.2751
evm.model.group0.4289	evm.model.group6.1860	0.6291
evm.model.group0.4291	evm.model.group6.1858	0.3
evm.model.group0.4309	evm.model.group6.1841	0.2178
evm.model.group0.4315	evm.model.group6.1839	0.6878
evm.model.group0.4316	evm.model.group6.1837	0.3163
evm.model.group0.4317	evm.model.group6.1836	0.3759
evm.model.group0.4322	evm.model.group6.1831	0.6464
evm.model.group0.4324	evm.model.group6.1828	0.5228
evm.model.group0.4328	evm.model.group6.1827	0.4169
evm.model.group0.4331	evm.model.group6.1824	0.5778
evm.model.group0.4332	evm.model.group6.1819	0.489
evm.model.group0.4334	evm.model.group6.1818	0.1993
evm.model.group0.4335	evm.model.group6.1817	0.2063
evm.model.group0.4336.2	evm.model.group6.1816	0.3285
evm.model.group0.4350	evm.model.group6.1799	0.231
evm.model.group0.4352	evm.model.group6.1791	0.3863
evm.model.group0.4353	evm.model.group6.1789	0.4917
evm.model.group0.4354.1	evm.model.group6.1786	0.2132
evm.model.group0.4355	evm.model.group6.1784	0.238
evm.model.group0.4356	evm.model.group6.1783	0.2852
evm.model.group0.4357	evm.model.group6.1781	0.3395
evm.model.group0.4365	evm.model.group6.1773	0.4914
evm.model.group0.4369	evm.model.group6.1771	0.4722
evm.model.group0.4370	evm.model.group6.1767	0.346
evm.model.group0.4371	evm.model.group6.1759_evm.model.group6.1760	0.2345
evm.model.group0.4372	evm.model.group6.1757	0.2012
evm.model.group0.4374	evm.model.group6.1756	0.199
evm.model.group0.4380	evm.model.group6.1752	0.2575
evm.model.group0.4381	evm.model.group6.1751	0.4039
evm.model.group0.4382	evm.model.group6.1749	0.4538
evm.model.group0.4389	evm.model.group6.1737	0.3287
evm.model.group0.4393	evm.model.group6.1725	0.5061
evm.model.group0.4394	evm.model.group6.1722	0.2817
evm.model.group0.4399	evm.model.group6.1709	0.693
evm.model.group0.4404	evm.model.group6.1706	0.2267
evm.model.group0.4418	evm.model.group6.1684	0.1233
evm.model.group0.4423	evm.model.group6.1657_evm.model.group6.1658	1.1969
evm.model.group0.4428	evm.model.group6.1635	0.4304
evm.model.group0.4450	evm.model.group6.1615	3.73
evm.model.group0.4456	evm.model.group6.1607	0.4042
evm.model.group0.4457	evm.model.group6.1606	0.5404
evm.model.group0.4460	evm.model.group6.1605	0.5701
evm.model.group0.4461	evm.model.group6.1604	0.3709
evm.model.group0.4463	evm.model.group6.1601	0.2886
evm.model.group0.4465	evm.model.group6.1600	0.5616
evm.model.group0.4466	evm.model.group6.1599	0.4196
evm.model.group0.4471	evm.model.group6.1597	0.2695
evm.model.group0.4473	evm.model.group6.1593	0.364
evm.model.group0.4474	evm.model.group6.1592	0.5366
evm.model.group0.4476	evm.model.group6.1577	0.4247
###
evm.model.group0.4545	evm.model.group6.1448	0.2654
evm.model.group0.4546	evm.model.group6.1415	0.2463
evm.model.group0.4547	evm.model.group6.1412	0.4978
evm.model.group0.4548	evm.model.group6.1411	0.5288
evm.model.group0.4551	evm.model.group6.1405	0.3246
evm.model.group0.4553	evm.model.group6.1402	0.2303
evm.model.group0.4555	evm.model.group6.1401	0.3259
evm.model.group0.4560	evm.model.group6.1396	0.3475
evm.model.group0.4584	evm.model.group6.1392	0.6237
evm.model.group0.4585	evm.model.group6.1390	0.5097
evm.model.group0.4587	evm.model.group6.1383	1.0111
evm.model.group0.4601	evm.model.group6.1381	0.1962
evm.model.group0.4603	evm.model.group6.1380	0.4131
evm.model.group0.4606	evm.model.group6.1378	0.9373
evm.model.group0.4608	evm.model.group6.1377	0.6101
evm.model.group0.4609	evm.model.group6.1375	0.2034
evm.model.group0.4613	evm.model.group6.1356	0.3986
evm.model.group0.4621	evm.model.group6.1362	0.1818
evm.model.group0.4625	evm.model.group6.1364	0.3956
evm.model.group0.4628	evm.model.group6.1346	0.2842
evm.model.group0.4629	evm.model.group6.1343	0.5773
evm.model.group0.4630	evm.model.group6.1342	0.2887
evm.model.group0.4634	evm.model.group6.1340	0.4857
evm.model.group0.4635	evm.model.group6.1339	0.4288
evm.model.group0.4642	evm.model.group6.1336	0.4195
evm.model.group0.4643	evm.model.group6.1334	0.2408
evm.model.group0.4647	evm.model.group6.1322	0.3525
evm.model.group0.4649_evm.model.group0.4650	evm.model.group6.1319	0.548
evm.model.group0.4655	evm.model.group6.1317	0.3279
evm.model.group0.4657	evm.model.group6.1312	0.4661
evm.model.group0.4667	evm.model.group6.1305	0.5269
evm.model.group0.4669	evm.model.group6.1306	0.3139
evm.model.group0.4670	evm.model.group6.1293	0.3779
evm.model.group0.4672	evm.model.group6.1289	0.2621
evm.model.group0.4673	evm.model.group6.1283	0.3288
evm.model.group0.4679	evm.model.group6.1274	0.1767
evm.model.group0.4681	evm.model.group6.1273	0.5016
evm.model.group0.4682	evm.model.group6.1270	0.3124
evm.model.group0.4683	evm.model.group6.1267	0.179
evm.model.group0.4702	evm.model.group6.1260	0.262
evm.model.group0.4703	evm.model.group6.1254	0.8684
evm.model.group0.4713	evm.model.group6.1242.1	0.222
evm.model.group0.4716	evm.model.group6.1236	0.236
evm.model.group0.4717	evm.model.group6.1232	0.6972
evm.model.group0.4719	evm.model.group6.1230	0.3534
evm.model.group0.4720	evm.model.group6.1228	0.4409
evm.model.group0.4723	evm.model.group6.1227	0.1885
evm.model.group0.4724	evm.model.group6.1223	0.2014
evm.model.group0.4726	evm.model.group6.1211	0.4227
evm.model.group0.4727	evm.model.group6.1199	0.1518
evm.model.group0.4733	evm.model.group6.1182	0.4116
evm.model.group0.4734	evm.model.group6.1181	1.0006
evm.model.group0.4739	evm.model.group6.1179	0.2769
evm.model.group0.4740	evm.model.group6.1178	0.2171
evm.model.group0.4743	evm.model.group6.1170	0.1954
evm.model.group0.4744	evm.model.group6.1168	0.6192
evm.model.group0.4746	evm.model.group6.1167	0.4503
evm.model.group0.4748	evm.model.group6.1165	0.5751
evm.model.group0.4749	evm.model.group6.1155	0.5944
evm.model.group0.4753	evm.model.group6.1150	0.3931
evm.model.group0.4756	evm.model.group6.1146	0.366
evm.model.group0.4757	evm.model.group6.1145	0.8292
evm.model.group0.4759	evm.model.group6.1134	0.6024
evm.model.group0.4760	evm.model.group6.1132	0.7533
evm.model.group0.4774	evm.model.group6.1116	0.2298
evm.model.group0.4783	evm.model.group6.1107	0.5272
evm.model.group0.4785.1	evm.model.group6.1106	0.1649
evm.model.group0.4786	evm.model.group6.1103	0.2486
evm.model.group0.4787	evm.model.group6.1100	0.2478
evm.model.group0.4792	evm.model.group6.1097	0.3841
evm.model.group0.4795	evm.model.group6.1096	0.1332
evm.model.group0.4798	evm.model.group6.1082	0.2284
evm.model.group0.4801	evm.model.group6.1078	0.1778
evm.model.group0.4802	evm.model.group6.1075	0.7286
evm.model.group0.4804	evm.model.group6.1071	0.1937
###
evm.model.group0.4807	evm.model.group6.1017	0.2556
evm.model.group0.4809	evm.model.group6.1011.1	0.2226
evm.model.group0.4810	evm.model.group6.1010	0.2258
evm.model.group0.4816	evm.model.group6.1005	0.4217
evm.model.group0.4817	evm.model.group6.1004	0.3162
evm.model.group0.4818	evm.model.group6.1000	1.2765
evm.model.group0.4819	evm.model.group6.999	0.4671
evm.model.group0.4820	evm.model.group6.995	0.3619
evm.model.group0.4821	evm.model.group6.994	0.512
evm.model.group0.4822	evm.model.group6.993	0.538
evm.model.group0.4840	evm.model.group6.985	1.3509
evm.model.group0.4841	evm.model.group6.984	0.7574
evm.model.group0.4847	evm.model.group6.977	0.7748
evm.model.group0.4853_evm.model.group0.4852	evm.model.group6.971	0.2566
evm.model.group0.4854	evm.model.group6.970	0.3772
evm.model.group0.4857	evm.model.group6.954	0.2476
evm.model.group0.4859	evm.model.group6.946	0.5884
evm.model.group0.4861	evm.model.group6.944	0.2861
evm.model.group0.4866	evm.model.group6.938	0.5718
evm.model.group0.4867	evm.model.group6.928	0.2319
evm.model.group0.4868	evm.model.group6.926	1.2675
evm.model.group0.4870	evm.model.group6.920	1.4252
evm.model.group0.4879	evm.model.group6.908	0.2622
evm.model.group0.4882	evm.model.group6.906	0.2984
evm.model.group0.4892	evm.model.group6.873	0.462
evm.model.group0.4900	evm.model.group6.869	0.3668
evm.model.group0.4901	evm.model.group6.866	0.4408
###
evm.model.group0.4920	evm.model.group6.814	0.9043
evm.model.group0.4931	evm.model.group6.790	0.4072
evm.model.group0.4935	evm.model.group6.783	0.2447
evm.model.group0.4937	evm.model.group6.782	0.376
evm.model.group0.4938	evm.model.group6.781	0.2437
evm.model.group0.4941	evm.model.group6.769	0.1742
evm.model.group0.4942	evm.model.group6.756	0.4171
evm.model.group0.4943	evm.model.group6.751	0.3758
evm.model.group0.4954	evm.model.group6.747	0.3636
evm.model.group0.4958	evm.model.group6.741	0.3031
###
evm.model.group0.4970	evm.model.group6.695	0.5502
evm.model.group0.4975	evm.model.group6.670	0.2038
evm.model.group0.4976	evm.model.group6.667	0.4634
evm.model.group0.4992	evm.model.group6.652	0.9662
evm.model.group0.4996	evm.model.group6.630	0.4329
evm.model.group0.5010	evm.model.group6.624	0.4566
evm.model.group0.5011	evm.model.group6.622	0.3694
evm.model.group0.5021	evm.model.group6.596	0.7755
evm.model.group0.5023	evm.model.group6.606	0.2474
evm.model.group0.5024	evm.model.group6.616	0.3185
evm.model.group0.5026	evm.model.group6.545	0.577
evm.model.group0.5036	evm.model.group6.506	0.2685
evm.model.group0.5041	evm.model.group6.502	0.326
evm.model.group0.5042	evm.model.group6.500	0.1798
evm.model.group0.5044	evm.model.group6.489	0.385
evm.model.group0.5049	evm.model.group6.434	0.2842
evm.model.group0.5056	evm.model.group6.429	2.2218
evm.model.group0.5057	evm.model.group6.426	0.5131
evm.model.group0.5059	evm.model.group6.420	0.2665
evm.model.group0.5061	evm.model.group6.407	0.2754
evm.model.group0.5069	evm.model.group6.403	0.2841
evm.model.group0.5070	evm.model.group6.401	0.2247
evm.model.group0.5073	evm.model.group6.382	0.3022
evm.model.group0.5075	evm.model.group6.373	0.4552
evm.model.group0.5077.1	evm.model.group6.370	0.409
evm.model.group0.5083	evm.model.group6.365	0.3925
evm.model.group0.5086	evm.model.group6.355	0.3646
evm.model.group0.5087	evm.model.group6.354	0.2178
evm.model.group0.5088	evm.model.group6.332	0.2829
evm.model.group0.5094	evm.model.group6.330	0.6467
evm.model.group0.5097	evm.model.group6.319	0.3558
###
evm.model.group0.5111	evm.model.group6.191	4.3378
evm.model.group0.5117	evm.model.group6.193	0.3515
evm.model.group0.5119	evm.model.group6.182	0.1732
evm.model.group0.5121	evm.model.group6.169	0.1602
evm.model.group0.5123	evm.model.group6.162	0.1518
evm.model.group0.5128	evm.model.group6.129	0.3841
evm.model.group0.5131	evm.model.group6.92	0.4343
evm.model.group0.5135	evm.model.group6.123	0.3475
evm.model.group0.5136	evm.model.group6.119	0.2522
evm.model.group0.5142	evm.model.group6.110	0.601
evm.model.group0.5144	evm.model.group6.105	0.4014
evm.model.group0.5145	evm.model.group6.104	0.284
evm.model.group0.5146	evm.model.group6.96	0.426
evm.model.group0.5156	evm.model.group6.52	0.3274
evm.model.group0.5157	evm.model.group6.48_evm.model.group6.50	0.1845
evm.model.group0.5160	evm.model.group6.46	0.6173
evm.model.group0.5189	evm.model.group6.42	4.6863
evm.model.group0.5209	evm.model.group6.11	1.8574
###
evm.model.group0.4482	evm.model.group7.1747	0.3581
evm.model.group0.4483	evm.model.group7.1744	0.3533
evm.model.group0.4492	evm.model.group7.1736	0.605
evm.model.group0.4494	evm.model.group7.1734	0.5145
evm.model.group0.4495	evm.model.group7.1733	0.3944
###
evm.model.group0.9	evm.model.group8.1976	0.4476
evm.model.group0.11	evm.model.group8.1975	0.514
evm.model.group0.14	evm.model.group8.1974	0.6433
evm.model.group0.21	evm.model.group8.1972	0.4356
evm.model.group0.25	evm.model.group8.1969	0.4344
evm.model.group0.32	evm.model.group8.1967	0.4065
evm.model.group0.35	evm.model.group8.1966	0.9137
evm.model.group0.37	evm.model.group8.1964	0.2472
evm.model.group0.38	evm.model.group8.1963	0.3401
evm.model.group0.39	evm.model.group8.1962	0.3331
evm.model.group0.41	evm.model.group8.1961	0.5074
evm.model.group0.43	evm.model.group8.1960	0.4437
evm.model.group0.51	evm.model.group8.1949	0.7425
evm.model.group0.52	evm.model.group8.1948	0.4421
evm.model.group0.65	evm.model.group8.1936	0.4749
evm.model.group0.67	evm.model.group8.1930	0.3137
evm.model.group0.69	evm.model.group8.1927	0.2956
evm.model.group0.72	evm.model.group8.1926	0.4608
evm.model.group0.73	evm.model.group8.1925	0.515
evm.model.group0.80	evm.model.group8.1920	0.372
evm.model.group0.94	evm.model.group8.1897	0.2779
evm.model.group0.97	evm.model.group8.1895	0.3842
evm.model.group0.104	evm.model.group8.1887	0.3816
evm.model.group0.106	evm.model.group8.1884	0.7225
evm.model.group0.109	evm.model.group8.1883	2.8721
evm.model.group0.110	evm.model.group8.1879	0.4673
evm.model.group0.119	evm.model.group8.1869	0.3091
evm.model.group0.121	evm.model.group8.1867	0.2911
evm.model.group0.123	evm.model.group8.1864	0.4576
evm.model.group0.124	evm.model.group8.1863	1.3152
evm.model.group0.126	evm.model.group8.1862	0.3655
evm.model.group0.127	evm.model.group8.1860	0.3424
evm.model.group0.128	evm.model.group8.1858	0.407
evm.model.group0.133	evm.model.group8.1857	0.409
evm.model.group0.134	evm.model.group8.1856.1	0.5434
evm.model.group0.136	evm.model.group8.1853	0.3107
evm.model.group0.140	evm.model.group8.1850	0.5947
evm.model.group0.159	evm.model.group8.1831	0.4943
evm.model.group0.168	evm.model.group8.1822	0.7013
evm.model.group0.177	evm.model.group8.1814	0.3755
evm.model.group0.199	evm.model.group8.1802	0.4976
evm.model.group0.201	evm.model.group8.1801	0.4607
evm.model.group0.202	evm.model.group8.1799	0.463
evm.model.group0.203	evm.model.group8.1798	0.4103
evm.model.group0.212	evm.model.group8.1785	0.6668
evm.model.group0.215	evm.model.group8.1780	0.4677
evm.model.group0.217	evm.model.group8.1778	0.3858
evm.model.group0.225	evm.model.group8.1777	0.482
evm.model.group0.228	evm.model.group8.1775	1.9319
evm.model.group0.236	evm.model.group8.1774	0.3764
evm.model.group0.237	evm.model.group8.1773	0.3592
evm.model.group0.241	evm.model.group8.1768	0.3869
evm.model.group0.243	evm.model.group8.1763	0.5505
evm.model.group0.248	evm.model.group8.1752	0.4336
evm.model.group0.256	evm.model.group8.1734	0.3374
evm.model.group0.258	evm.model.group8.1726	0.3545
evm.model.group0.265	evm.model.group8.1713	0.6312
evm.model.group0.266	evm.model.group8.1712	0.3599
evm.model.group0.269	evm.model.group8.1710	0.3661
evm.model.group0.283	evm.model.group8.1702	1.3671
evm.model.group0.288	evm.model.group8.1693	0.4962
evm.model.group0.289	evm.model.group8.1690	0.4297
evm.model.group0.292	evm.model.group8.1688	0.4548
evm.model.group0.303	evm.model.group8.1685	0.4618
evm.model.group0.309	evm.model.group8.1681	0.6352
evm.model.group0.312	evm.model.group8.1680	0.2785
evm.model.group0.324	evm.model.group8.1669	0.7844
evm.model.group0.330	evm.model.group8.1666	0.3899
evm.model.group0.333	evm.model.group8.1659	0.3765
evm.model.group0.335_evm.model.group0.337	evm.model.group8.1657	0.357
evm.model.group0.339	evm.model.group8.1653	0.4572
evm.model.group0.340	evm.model.group8.1652	1.0574
evm.model.group0.358	evm.model.group8.1637	0.4984
evm.model.group0.359	evm.model.group8.1636	0.4739
evm.model.group0.364.1	evm.model.group8.1634.1	0.5586
evm.model.group0.365	evm.model.group8.1632	2.5182
evm.model.group0.377	evm.model.group8.1623	0.4109
evm.model.group0.395	evm.model.group8.1608	0.3949
evm.model.group0.398.1	evm.model.group8.1605	0.5293
evm.model.group0.401	evm.model.group8.1603	0.5991
evm.model.group0.403	evm.model.group8.1602	0.3956
evm.model.group0.404	evm.model.group8.1600	0.4803
evm.model.group0.407	evm.model.group8.1596	0.6746
evm.model.group0.412	evm.model.group8.1585	0.3158
evm.model.group0.413	evm.model.group8.1584	0.417
evm.model.group0.414	evm.model.group8.1582	0.8579
evm.model.group0.415	evm.model.group8.1581	0.3877
###
evm.model.group0.441	evm.model.group8.1534	0.3653
evm.model.group0.442	evm.model.group8.1535	0.6515
evm.model.group0.445	evm.model.group8.1537	0.2991
evm.model.group0.452	evm.model.group8.1541	0.5145
evm.model.group0.453	evm.model.group8.1542	0.5377
evm.model.group0.458	evm.model.group8.1545	0.4957
evm.model.group0.466	evm.model.group8.1552	0.6458
evm.model.group0.468	evm.model.group8.1556	0.5128
evm.model.group0.469.3	evm.model.group8.1558	0.4219
evm.model.group0.474.2	evm.model.group8.1560	0.4297
evm.model.group0.478	evm.model.group8.1565	0.3738
evm.model.group0.480	evm.model.group8.1566	0.3466
evm.model.group0.483	evm.model.group8.1571.1	0.5889
evm.model.group0.484	evm.model.group8.1572	0.2282
evm.model.group0.489	evm.model.group8.1574	0.3988
###
evm.model.group0.517	evm.model.group8.787	0.2995
evm.model.group0.523	evm.model.group8.789	0.4357
evm.model.group0.524	evm.model.group8.790	0.4075
evm.model.group0.527	evm.model.group8.792	0.3555
evm.model.group0.552	evm.model.group8.800	0.3205
evm.model.group0.553	evm.model.group8.801	0.3893
evm.model.group0.559	evm.model.group8.805	0.3471
evm.model.group0.564	evm.model.group8.811	0.3777
evm.model.group0.577	evm.model.group8.849	0.4192
evm.model.group0.578	evm.model.group8.850	2.5052
evm.model.group0.581	evm.model.group8.853	0.3859
###
evm.model.group0.610	evm.model.group8.481	0.3821
evm.model.group0.611	evm.model.group8.480	0.7424
evm.model.group0.618	evm.model.group8.487	0.8008
evm.model.group0.624	evm.model.group8.490	0.3434
evm.model.group0.634	evm.model.group8.499	0.3691
evm.model.group0.643	evm.model.group8.504	0.7808
evm.model.group0.645	evm.model.group8.506	0.2803
evm.model.group0.650	evm.model.group8.509	0.405
evm.model.group0.651	evm.model.group8.510	0.7883
evm.model.group0.652.2	evm.model.group8.520	0.4292
evm.model.group0.662	evm.model.group8.544	0.3153
###
evm.model.group0.674	evm.model.group8.1228	0.5281
evm.model.group0.688	evm.model.group8.1206	0.5254
evm.model.group0.693	evm.model.group8.1196	0.6084
evm.model.group0.702	evm.model.group8.1194	0.5262
evm.model.group0.717	evm.model.group8.1190	0.3169
evm.model.group0.726	evm.model.group8.1183	0.5207
###
evm.model.group0.728	evm.model.group8.1235	0.6809
evm.model.group0.737	evm.model.group8.1246	1.6246
evm.model.group0.741	evm.model.group8.1256	0.4077
evm.model.group0.746	evm.model.group8.1258	0.5569
evm.model.group0.747	evm.model.group8.1259	0.6121
evm.model.group0.760	evm.model.group8.1263	0.8669
evm.model.group0.763	evm.model.group8.1270	0.4044
evm.model.group0.764	evm.model.group8.1271	0.3519
evm.model.group0.766	evm.model.group8.1273	0.356
evm.model.group0.767	evm.model.group8.1279	0.4842
###
evm.model.group0.781	evm.model.group8.1321	0.9145
evm.model.group0.789	evm.model.group8.1315	0.4574
evm.model.group0.795	evm.model.group8.1312	0.4232
evm.model.group0.799	evm.model.group8.1310	0.522
evm.model.group0.809	evm.model.group8.1304	0.6479
evm.model.group0.813	evm.model.group8.1301	0.3672
evm.model.group0.814	evm.model.group8.1300	0.4824
evm.model.group0.824	evm.model.group8.1322	0.4444
evm.model.group0.825	evm.model.group8.1325	0.3544
evm.model.group0.841	evm.model.group8.1337	1.0533
evm.model.group0.844	evm.model.group8.1344	0.4902
evm.model.group0.850	evm.model.group8.1369	0.4004
evm.model.group0.851.1	evm.model.group8.1370.1	0.2649
evm.model.group0.859	evm.model.group8.1384	0.2791
evm.model.group0.888	evm.model.group8.1408	0.4358
evm.model.group0.899	evm.model.group8.1399	0.3401
evm.model.group0.904	evm.model.group8.1398	0.5007
evm.model.group0.907	evm.model.group8.1397	0.4085
evm.model.group0.920	evm.model.group8.1410	0.7967
evm.model.group0.925	evm.model.group8.1418	0.5779
evm.model.group0.926	evm.model.group8.1423	0.7282
evm.model.group0.929	evm.model.group8.1424	0.4323
evm.model.group0.944	evm.model.group8.1425	0.361
evm.model.group0.946	evm.model.group8.1426	0.5195
evm.model.group0.947	evm.model.group8.1444	0.3829
evm.model.group0.955	evm.model.group8.1445.3	0.2954
evm.model.group0.957	evm.model.group8.1446	0.4969
evm.model.group0.962	evm.model.group8.1449	0.5813
evm.model.group0.977	evm.model.group8.1454	0.4364
evm.model.group0.978	evm.model.group8.1455	0.4476
evm.model.group0.979	evm.model.group8.1459	2.1997
evm.model.group0.986	evm.model.group8.1462	0.4244
evm.model.group0.991	evm.model.group8.1469	1.079
evm.model.group0.993	evm.model.group8.1471	0.4953
evm.model.group0.1009	evm.model.group8.1476	0.73
evm.model.group0.1010	evm.model.group8.1477	0.3116
evm.model.group0.1012	evm.model.group8.1481	0.2951
evm.model.group0.1019	evm.model.group8.1482	2.9175
evm.model.group0.1020	evm.model.group8.1486	0.4056
evm.model.group0.1021.3	evm.model.group8.1488	0.4118
evm.model.group0.1024	evm.model.group8.1497	0.4878
evm.model.group0.1027	evm.model.group8.1498	0.5571
[truncated: 8,382 more rows]
