# Supplementary material for: Buxus and Tetracentron genomes help resolve eudicot genome history
Source: Nat Commun. 2022 Feb 2;13:643. doi: 10.1038/s41467-022-28312-w (PMC8810787; doi:10.1038/s41467-022-28312-w)
Supplement: Supplementary file 13 — Source Data [file 41467_2022_28312_MOESM13_ESM.zip › Source Data/Supplementary_Fig5_Aquilegia.Nelumbo.mscsan.anchors.txt]

###
Aquilegia-chr01_Aqcoe1G221900	Nelumbo-chr1_NNU_018526-RA	1500
Aquilegia-chr01_Aqcoe1G222100	Nelumbo-chr1_NNU_018525-RA	1030
Aquilegia-chr01_Aqcoe1G222400	Nelumbo-chr1_NNU_018523-RA	813
Aquilegia-chr01_Aqcoe1G223200	Nelumbo-chr1_NNU_018521-RA	202
Aquilegia-chr01_Aqcoe1G223600	Nelumbo-chr1_NNU_018509-RA	879
Aquilegia-chr01_Aqcoe1G223900	Nelumbo-chr1_NNU_018508-RA	436
Aquilegia-chr01_Aqcoe1G224200	Nelumbo-chr1_NNU_018532-RA	561
Aquilegia-chr01_Aqcoe1G224300	Nelumbo-chr1_NNU_021587-RA	1040
Aquilegia-chr01_Aqcoe1G224800	Nelumbo-chr1_NNU_021583-RA	413
Aquilegia-chr01_Aqcoe1G225100	Nelumbo-chr1_NNU_021584-RA	677
Aquilegia-chr01_Aqcoe1G225300	Nelumbo-chr1_NNU_021580-RA	307
Aquilegia-chr01_Aqcoe1G225500	Nelumbo-chr1_NNU_021579-RA	408
Aquilegia-chr01_Aqcoe1G225700	Nelumbo-chr1_NNU_021577-RA	789
Aquilegia-chr01_Aqcoe1G225900	Nelumbo-chr1_NNU_021576-RA	239
Aquilegia-chr01_Aqcoe1G226200	Nelumbo-chr1_NNU_021574-RA	459
Aquilegia-chr01_Aqcoe1G226300	Nelumbo-chr1_NNU_021572-RA	2970
Aquilegia-chr01_Aqcoe1G227500	Nelumbo-chr1_NNU_021571-RA	218
Aquilegia-chr01_Aqcoe1G227700	Nelumbo-chr1_NNU_021570-RA	74
Aquilegia-chr01_Aqcoe1G227900	Nelumbo-chr1_NNU_021568-RA	280
Aquilegia-chr01_Aqcoe1G228000	Nelumbo-chr1_NNU_021567-RA	817
Aquilegia-chr01_Aqcoe1G228400	Nelumbo-chr1_NNU_021566-RA	256
Aquilegia-chr01_Aqcoe1G228500	Nelumbo-chr1_NNU_021565-RA	485
Aquilegia-chr01_Aqcoe1G229100	Nelumbo-chr1_NNU_021562-RA	1140
Aquilegia-chr01_Aqcoe1G229300	Nelumbo-chr1_NNU_021560-RA	411
Aquilegia-chr01_Aqcoe1G229400	Nelumbo-chr1_NNU_021559-RA	168
Aquilegia-chr01_Aqcoe1G229600	Nelumbo-chr1_NNU_021548-RA	405
###
Aquilegia-chr01_Aqcoe1G222700	Nelumbo-chr1_NNU_020189-RA	1010
Aquilegia-chr01_Aqcoe1G223900	Nelumbo-chr1_NNU_020200-RA	421
Aquilegia-chr01_Aqcoe1G224200	Nelumbo-chr1_NNU_020206-RA	568
Aquilegia-chr01_Aqcoe1G224300	Nelumbo-chr1_NNU_020209-RA	1110
Aquilegia-chr01_Aqcoe1G224700	Nelumbo-chr1_NNU_020211-RA	157
Aquilegia-chr01_Aqcoe1G224800	Nelumbo-chr1_NNU_020214-RA	406
Aquilegia-chr01_Aqcoe1G225300	Nelumbo-chr1_NNU_020216-RA	262
Aquilegia-chr01_Aqcoe1G225400	Nelumbo-chr1_NNU_020217-RA	187
Aquilegia-chr01_Aqcoe1G225500	Nelumbo-chr1_NNU_020219-RA	343
Aquilegia-chr01_Aqcoe1G226300	Nelumbo-chr1_NNU_020225-RA	2470
Aquilegia-chr01_Aqcoe1G227500	Nelumbo-chr1_NNU_020226-RA	236
Aquilegia-chr01_Aqcoe1G227600	Nelumbo-chr1_NNU_020227-RA	677
Aquilegia-chr01_Aqcoe1G227800	Nelumbo-chr1_NNU_020228-RA	677
Aquilegia-chr01_Aqcoe1G227900	Nelumbo-chr1_NNU_020229-RA	248
Aquilegia-chr01_Aqcoe1G228000	Nelumbo-chr1_NNU_020231-RA	772
Aquilegia-chr01_Aqcoe1G228200	Nelumbo-chr1_NNU_020234-RA	598
Aquilegia-chr01_Aqcoe1G228400	Nelumbo-chr1_NNU_020235-RA	255
Aquilegia-chr01_Aqcoe1G228500	Nelumbo-chr1_NNU_020236-RA	478
Aquilegia-chr01_Aqcoe1G229100	Nelumbo-chr1_NNU_020237-RA	1160
Aquilegia-chr01_Aqcoe1G229600	Nelumbo-chr1_NNU_020723-RA	342
###
Aquilegia-chr01_Aqcoe1G229700	Nelumbo-chr1_NNU_021308-RA	1420
Aquilegia-chr01_Aqcoe1G229800	Nelumbo-chr1_NNU_021309-RA	753
Aquilegia-chr01_Aqcoe1G229900	Nelumbo-chr1_NNU_021310-RA	1090
Aquilegia-chr01_Aqcoe1G230400	Nelumbo-chr1_NNU_021311-RA	862
Aquilegia-chr01_Aqcoe1G230500	Nelumbo-chr1_NNU_021312-RA	761
Aquilegia-chr01_Aqcoe1G230900	Nelumbo-chr1_NNU_021313-RA	398
Aquilegia-chr01_Aqcoe1G231000	Nelumbo-chr1_NNU_021314-RA	2440
Aquilegia-chr01_Aqcoe1G231300	Nelumbo-chr1_NNU_021317-RA	749
Aquilegia-chr01_Aqcoe1G231400	Nelumbo-chr1_NNU_021320-RA	340
Aquilegia-chr01_Aqcoe1G231700	Nelumbo-chr1_NNU_021323-RA	397
Aquilegia-chr01_Aqcoe1G231900	Nelumbo-chr1_NNU_021326-RA	433
Aquilegia-chr01_Aqcoe1G232000	Nelumbo-chr1_NNU_021329-RA	319
Aquilegia-chr01_Aqcoe1G232100	Nelumbo-chr1_NNU_021330-RA	1270
Aquilegia-chr01_Aqcoe1G232700	Nelumbo-chr1_NNU_021331-RA	142
Aquilegia-chr01_Aqcoe1G233400	Nelumbo-chr1_NNU_021334-RA	436
Aquilegia-chr01_Aqcoe1G233600	Nelumbo-chr1_NNU_021332-RA	1230
Aquilegia-chr01_Aqcoe1G233800	Nelumbo-chr1_NNU_021336-RA	555
Aquilegia-chr01_Aqcoe1G234800	Nelumbo-chr1_NNU_021337-RA	2920
Aquilegia-chr01_Aqcoe1G234900	Nelumbo-chr1_NNU_021339-RA	1190
Aquilegia-chr01_Aqcoe1G235200	Nelumbo-chr1_NNU_021341-RA	119
Aquilegia-chr01_Aqcoe1G235400	Nelumbo-chr1_NNU_021342-RA	773
Aquilegia-chr01_Aqcoe1G236500	Nelumbo-chr1_NNU_021344-RA	987
Aquilegia-chr01_Aqcoe1G236600	Nelumbo-chr1_NNU_021346-RA	1050
Aquilegia-chr01_Aqcoe1G237100	Nelumbo-chr1_NNU_021351-RA	142
Aquilegia-chr01_Aqcoe1G238200	Nelumbo-chr1_NNU_021353-RA	90
Aquilegia-chr01_Aqcoe1G238800	Nelumbo-chr1_NNU_021358-RA	1050
Aquilegia-chr01_Aqcoe1G239000	Nelumbo-chr1_NNU_021359-RA	1930
Aquilegia-chr01_Aqcoe1G239200	Nelumbo-chr1_NNU_021362-RA	1310
###
Aquilegia-chr01_Aqcoe1G229900	Nelumbo-chr1_NNU_024120-RA	1060
Aquilegia-chr01_Aqcoe1G231200	Nelumbo-chr1_NNU_019507-RA	843
Aquilegia-chr01_Aqcoe1G231300	Nelumbo-chr1_NNU_019506-RA	601
Aquilegia-chr01_Aqcoe1G231400	Nelumbo-chr1_NNU_019505-RA	324
Aquilegia-chr01_Aqcoe1G231900	Nelumbo-chr1_NNU_019503-RA	406
Aquilegia-chr01_Aqcoe1G232000	Nelumbo-chr1_NNU_019501-RA	397
Aquilegia-chr01_Aqcoe1G232100	Nelumbo-chr1_NNU_019500-RA	1070
Aquilegia-chr01_Aqcoe1G232500	Nelumbo-chr1_NNU_019499-RA	180
Aquilegia-chr01_Aqcoe1G232700	Nelumbo-chr1_NNU_019498-RA	190
Aquilegia-chr01_Aqcoe1G233700	Nelumbo-chr1_NNU_019495-RA	778
Aquilegia-chr01_Aqcoe1G234700	Nelumbo-chr1_NNU_019493-RA	846
Aquilegia-chr01_Aqcoe1G234900	Nelumbo-chr1_NNU_019489-RA	911
Aquilegia-chr01_Aqcoe1G236500	Nelumbo-chr1_NNU_019488-RA	919
Aquilegia-chr01_Aqcoe1G236600	Nelumbo-chr1_NNU_019485-RA	1490
Aquilegia-chr01_Aqcoe1G237100	Nelumbo-chr1_NNU_019478-RA	168
Aquilegia-chr01_Aqcoe1G237300	Nelumbo-chr1_NNU_019474-RA	1240
Aquilegia-chr01_Aqcoe1G238200	Nelumbo-chr1_NNU_019473-RA	112
Aquilegia-chr01_Aqcoe1G238800	Nelumbo-chr1_NNU_019469-RA	993
###
Aquilegia-chr01_Aqcoe1G239400	Nelumbo-chr1_NNU_021533-RA	859
Aquilegia-chr01_Aqcoe1G239600	Nelumbo-chr1_NNU_021592-RA	460
Aquilegia-chr01_Aqcoe1G240100	Nelumbo-chr1_NNU_021596-RA	625
Aquilegia-chr01_Aqcoe1G240300	Nelumbo-chr1_NNU_021597-RA	125
Aquilegia-chr01_Aqcoe1G240500	Nelumbo-chr1_NNU_021598-RA	199
Aquilegia-chr01_Aqcoe1G240700	Nelumbo-chr1_NNU_021599-RA	686
Aquilegia-chr01_Aqcoe1G240900	Nelumbo-chr1_NNU_021601-RA	576
Aquilegia-chr01_Aqcoe1G242100	Nelumbo-chr1_NNU_021620-RA	934
Aquilegia-chr01_Aqcoe1G242500	Nelumbo-chr1_NNU_021619-RA	414
Aquilegia-chr01_Aqcoe1G243100	Nelumbo-chr1_NNU_021616-RA	441
Aquilegia-chr01_Aqcoe1G243200	Nelumbo-chr1_NNU_021615-RA	424
Aquilegia-chr01_Aqcoe1G243500	Nelumbo-chr1_NNU_021614-RA	674
Aquilegia-chr01_Aqcoe1G243600	Nelumbo-chr1_NNU_021608-RA	489
Aquilegia-chr01_Aqcoe1G245100	Nelumbo-chr1_NNU_021622-RA	210
Aquilegia-chr01_Aqcoe1G245200	Nelumbo-chr1_NNU_021624-RA	177
Aquilegia-chr01_Aqcoe1G245600	Nelumbo-chr1_NNU_021627-RA	599
Aquilegia-chr01_Aqcoe1G245800	Nelumbo-chr1_NNU_021629-RA	367
Aquilegia-chr01_Aqcoe1G246600	Nelumbo-chr1_NNU_021632-RA	1260
Aquilegia-chr01_Aqcoe1G247800	Nelumbo-chr1_NNU_024922-RA	912
Aquilegia-chr01_Aqcoe1G248400	Nelumbo-chr1_NNU_021637-RA	1190
Aquilegia-chr01_Aqcoe1G248500	Nelumbo-chr1_NNU_021636-RA	406
Aquilegia-chr01_Aqcoe1G249500	Nelumbo-chr1_NNU_021634-RA	364
Aquilegia-chr01_Aqcoe1G250600	Nelumbo-chr1_NNU_024925-RA	304
Aquilegia-chr01_Aqcoe1G250800	Nelumbo-chr1_NNU_024927-RA	191
Aquilegia-chr01_Aqcoe1G251000	Nelumbo-chr1_NNU_024934-RA	770
Aquilegia-chr01_Aqcoe1G251200	Nelumbo-chr1_NNU_024935-RA	387
Aquilegia-chr01_Aqcoe1G251800	Nelumbo-chr1_NNU_024939-RA	610
Aquilegia-chr01_Aqcoe1G252000	Nelumbo-chr1_NNU_024940-RA	1660
Aquilegia-chr01_Aqcoe1G252300	Nelumbo-chr1_NNU_024945-RA	832
Aquilegia-chr01_Aqcoe1G252400	Nelumbo-chr1_NNU_024946-RA	155
Aquilegia-chr01_Aqcoe1G253100	Nelumbo-chr1_NNU_017144-RA	642
Aquilegia-chr01_Aqcoe1G253900	Nelumbo-chr1_NNU_017145-RA	996
Aquilegia-chr01_Aqcoe1G254100	Nelumbo-chr1_NNU_017149-RA	330
Aquilegia-chr01_Aqcoe1G254200	Nelumbo-chr1_NNU_017150-RA	187
Aquilegia-chr01_Aqcoe1G254500	Nelumbo-chr1_NNU_017150-RA	155
Aquilegia-chr01_Aqcoe1G254600	Nelumbo-chr1_NNU_017153-RA	941
Aquilegia-chr01_Aqcoe1G255600	Nelumbo-chr1_NNU_017154-RA	438
Aquilegia-chr01_Aqcoe1G256600	Nelumbo-chr1_NNU_017159-RA	187
Aquilegia-chr01_Aqcoe1G256700	Nelumbo-chr1_NNU_017160-RA	923
Aquilegia-chr01_Aqcoe1G257100	Nelumbo-chr1_NNU_017162-RA	1340
Aquilegia-chr01_Aqcoe1G257200	Nelumbo-chr1_NNU_017164-RA	168
Aquilegia-chr01_Aqcoe1G257400	Nelumbo-chr1_NNU_017167-RA	337
Aquilegia-chr01_Aqcoe1G257800	Nelumbo-chr1_NNU_017165-RA	761
Aquilegia-chr01_Aqcoe1G258100	Nelumbo-chr1_NNU_017171-RA	179
Aquilegia-chr01_Aqcoe1G258300	Nelumbo-chr1_NNU_017174-RA	1920
Aquilegia-chr01_Aqcoe1G258400	Nelumbo-chr1_NNU_017175-RA	727
Aquilegia-chr01_Aqcoe1G258800	Nelumbo-chr1_NNU_017176-RA	470
Aquilegia-chr01_Aqcoe1G258900	Nelumbo-chr1_NNU_017177-RA	172
Aquilegia-chr01_Aqcoe1G259400	Nelumbo-chr1_NNU_017180-RA	1030
Aquilegia-chr01_Aqcoe1G259800	Nelumbo-chr1_NNU_017182-RA	141
Aquilegia-chr01_Aqcoe1G260200	Nelumbo-chr1_NNU_017186-RA	191
Aquilegia-chr01_Aqcoe1G260600	Nelumbo-chr1_NNU_017187-RA	457
Aquilegia-chr01_Aqcoe1G261100	Nelumbo-chr1_NNU_017189-RA	177
Aquilegia-chr01_Aqcoe1G261200	Nelumbo-chr1_NNU_017190-RA	471
Aquilegia-chr01_Aqcoe1G261600	Nelumbo-chr1_NNU_017193-RA	169
Aquilegia-chr01_Aqcoe1G261800	Nelumbo-chr1_NNU_017195-RA	996
Aquilegia-chr01_Aqcoe1G262000	Nelumbo-chr1_NNU_017199-RA	806
Aquilegia-chr01_Aqcoe1G262300	Nelumbo-chr1_NNU_017201-RA	466
Aquilegia-chr01_Aqcoe1G262400	Nelumbo-chr1_NNU_017202-RA	621
Aquilegia-chr01_Aqcoe1G262700	Nelumbo-chr1_NNU_017206-RA	1780
Aquilegia-chr01_Aqcoe1G263200	Nelumbo-chr1_NNU_017207-RA	1080
Aquilegia-chr01_Aqcoe1G263500	Nelumbo-chr1_NNU_017208-RA	281
Aquilegia-chr01_Aqcoe1G264100	Nelumbo-chr1_NNU_017217-RA	1020
Aquilegia-chr01_Aqcoe1G264200	Nelumbo-chr1_NNU_017216-RA	145
Aquilegia-chr01_Aqcoe1G264400	Nelumbo-chr1_NNU_017210-RA	803
Aquilegia-chr01_Aqcoe1G267000	Nelumbo-chr1_NNU_017218-RA	740
Aquilegia-chr01_Aqcoe1G267100	Nelumbo-chr1_NNU_017219-RA	215
Aquilegia-chr01_Aqcoe1G267600	Nelumbo-chr1_NNU_017220-RA	538
Aquilegia-chr01_Aqcoe1G267800	Nelumbo-chr1_NNU_017221-RA	1440
Aquilegia-chr01_Aqcoe1G269500	Nelumbo-chr1_NNU_017223-RA	244
Aquilegia-chr01_Aqcoe1G269800	Nelumbo-chr1_NNU_017224-RA	130
Aquilegia-chr01_Aqcoe1G269900	Nelumbo-chr1_NNU_017225-RA	304
Aquilegia-chr01_Aqcoe1G270000	Nelumbo-chr1_NNU_017226-RA	642
Aquilegia-chr01_Aqcoe1G270500	Nelumbo-chr1_NNU_022681-RA	157
Aquilegia-chr01_Aqcoe1G270600	Nelumbo-chr1_NNU_022682-RA	275
Aquilegia-chr01_Aqcoe1G271800	Nelumbo-chr1_NNU_022684-RA	346
Aquilegia-chr01_Aqcoe1G273100	Nelumbo-chr1_NNU_022687-RA	541
Aquilegia-chr01_Aqcoe1G273400	Nelumbo-chr1_NNU_022688-RA	848
Aquilegia-chr01_Aqcoe1G273700	Nelumbo-chr1_NNU_022689-RA	318
Aquilegia-chr01_Aqcoe1G273900	Nelumbo-chr1_NNU_022691-RA	408
Aquilegia-chr01_Aqcoe1G274100	Nelumbo-chr1_NNU_022700-RA	474
###
Aquilegia-chr01_Aqcoe1G239600	Nelumbo-chr1_NNU_020679-RA	356
Aquilegia-chr01_Aqcoe1G240000	Nelumbo-chr1_NNU_020671-RA	441
Aquilegia-chr01_Aqcoe1G240300	Nelumbo-chr1_NNU_020670-RA	98
Aquilegia-chr01_Aqcoe1G240400	Nelumbo-chr1_NNU_020669-RA	74
###
Aquilegia-chr01_Aqcoe1G242400	Nelumbo-chr1_NNU_009726-RA	533
Aquilegia-chr01_Aqcoe1G242500	Nelumbo-chr1_NNU_009725-RA	484
Aquilegia-chr01_Aqcoe1G242800	Nelumbo-chr1_NNU_009724-RA	1280
Aquilegia-chr01_Aqcoe1G243500	Nelumbo-chr1_NNU_009722-RA	718
Aquilegia-chr01_Aqcoe1G244800	Nelumbo-chr1_NNU_009717-RA	307
Aquilegia-chr01_Aqcoe1G245100	Nelumbo-chr1_NNU_009715-RA	193
Aquilegia-chr01_Aqcoe1G245700	Nelumbo-chr1_NNU_009712-RA	1230
Aquilegia-chr01_Aqcoe1G245900	Nelumbo-chr1_NNU_009710-RA	719
Aquilegia-chr01_Aqcoe1G246100	Nelumbo-chr1_NNU_009708-RA	63
Aquilegia-chr01_Aqcoe1G246200	Nelumbo-chr1_NNU_009707-RA	359
Aquilegia-chr01_Aqcoe1G246900	Nelumbo-chr1_NNU_009706-RA	221
Aquilegia-chr01_Aqcoe1G247300	Nelumbo-chr1_NNU_009699-RA	460
Aquilegia-chr01_Aqcoe1G247500	Nelumbo-chr1_NNU_009700-RA	395
Aquilegia-chr01_Aqcoe1G247800	Nelumbo-chr1_NNU_009687-RA	889
Aquilegia-chr01_Aqcoe1G248400	Nelumbo-chr1_NNU_009693-RA	1160
Aquilegia-chr01_Aqcoe1G248500	Nelumbo-chr1_NNU_009696-RA	417
Aquilegia-chr01_Aqcoe1G249200	Nelumbo-chr1_NNU_009700-RA	389
Aquilegia-chr01_Aqcoe1G249400	Nelumbo-chr1_NNU_009699-RA	514
Aquilegia-chr01_Aqcoe1G249500	Nelumbo-chr1_NNU_009702-RA	368
Aquilegia-chr01_Aqcoe1G249600	Nelumbo-chr1_NNU_009703-RA	976
Aquilegia-chr01_Aqcoe1G250400	Nelumbo-chr1_NNU_009685-RA	1220
Aquilegia-chr01_Aqcoe1G250500	Nelumbo-chr1_NNU_009680-RA	443
Aquilegia-chr01_Aqcoe1G250600	Nelumbo-chr1_NNU_009679-RA	250
Aquilegia-chr01_Aqcoe1G250800	Nelumbo-chr1_NNU_009678-RA	210
Aquilegia-chr01_Aqcoe1G250900	Nelumbo-chr1_NNU_009677-RA	152
Aquilegia-chr01_Aqcoe1G251800	Nelumbo-chr1_NNU_009671-RA	591
Aquilegia-chr01_Aqcoe1G252000	Nelumbo-chr1_NNU_009669-RA	1670
Aquilegia-chr01_Aqcoe1G252200	Nelumbo-chr1_NNU_009666-RA	987
Aquilegia-chr01_Aqcoe1G252300	Nelumbo-chr1_NNU_009661-RA	737
Aquilegia-chr01_Aqcoe1G252400	Nelumbo-chr1_NNU_009659-RA	153
Aquilegia-chr01_Aqcoe1G252600	Nelumbo-chr1_NNU_009657-RA	91
Aquilegia-chr01_Aqcoe1G253100	Nelumbo-chr1_NNU_009650-RA	557
Aquilegia-chr01_Aqcoe1G253600	Nelumbo-chr1_NNU_009654-RA	424
Aquilegia-chr01_Aqcoe1G253900	Nelumbo-chr1_NNU_009646-RA	1020
Aquilegia-chr01_Aqcoe1G254200	Nelumbo-chr1_NNU_009642-RA	187
Aquilegia-chr01_Aqcoe1G254500	Nelumbo-chr1_NNU_009641-RA	157
Aquilegia-chr01_Aqcoe1G254600	Nelumbo-chr1_NNU_009640-RA	999
Aquilegia-chr01_Aqcoe1G254800	Nelumbo-chr1_NNU_009639-RA	370
Aquilegia-chr01_Aqcoe1G254900	Nelumbo-chr1_NNU_009638-RA	367
Aquilegia-chr01_Aqcoe1G255700	Nelumbo-chr1_NNU_009636-RA	1020
Aquilegia-chr01_Aqcoe1G256100	Nelumbo-chr1_NNU_009634-RA	299
Aquilegia-chr01_Aqcoe1G256700	Nelumbo-chr1_NNU_009632-RA	1050
Aquilegia-chr01_Aqcoe1G257000	Nelumbo-chr1_NNU_009629-RA	833
Aquilegia-chr01_Aqcoe1G257200	Nelumbo-chr1_NNU_009627-RA	147
Aquilegia-chr01_Aqcoe1G257800	Nelumbo-chr1_NNU_009626-RA	682
Aquilegia-chr01_Aqcoe1G258100	Nelumbo-chr1_NNU_009622-RA	157
Aquilegia-chr01_Aqcoe1G258900	Nelumbo-chr1_NNU_009618-RA	142
Aquilegia-chr01_Aqcoe1G259200	Nelumbo-chr1_NNU_009617-RA	340
Aquilegia-chr01_Aqcoe1G259400	Nelumbo-chr1_NNU_009615-RA	1060
Aquilegia-chr01_Aqcoe1G259500	Nelumbo-chr1_NNU_009613-RA	830
Aquilegia-chr01_Aqcoe1G260100	Nelumbo-chr1_NNU_009608-RA	1880
Aquilegia-chr01_Aqcoe1G260200	Nelumbo-chr1_NNU_009606-RA	228
Aquilegia-chr01_Aqcoe1G260400	Nelumbo-chr1_NNU_009603-RA	311
Aquilegia-chr01_Aqcoe1G260700	Nelumbo-chr1_NNU_009600-RA	302
Aquilegia-chr01_Aqcoe1G261600	Nelumbo-chr1_NNU_009593-RA	185
Aquilegia-chr01_Aqcoe1G262000	Nelumbo-chr1_NNU_009598-RA	855
Aquilegia-chr01_Aqcoe1G262200	Nelumbo-chr1_NNU_009591-RA	930
Aquilegia-chr01_Aqcoe1G262300	Nelumbo-chr1_NNU_009590-RA	441
Aquilegia-chr01_Aqcoe1G262500	Nelumbo-chr1_NNU_009587-RA	1110
Aquilegia-chr01_Aqcoe1G262700	Nelumbo-chr1_NNU_009586-RA	1950
Aquilegia-chr01_Aqcoe1G263200	Nelumbo-chr1_NNU_009585-RA	1120
Aquilegia-chr01_Aqcoe1G263400	Nelumbo-chr1_NNU_009584-RA	338
Aquilegia-chr01_Aqcoe1G263500	Nelumbo-chr1_NNU_009583-RA	250
Aquilegia-chr01_Aqcoe1G264100	Nelumbo-chr1_NNU_009574-RA	1030
Aquilegia-chr01_Aqcoe1G264200	Nelumbo-chr1_NNU_009575-RA	133
Aquilegia-chr01_Aqcoe1G264400	Nelumbo-chr1_NNU_009578-RA	982
Aquilegia-chr01_Aqcoe1G265600	Nelumbo-chr1_NNU_009581-RA	659
Aquilegia-chr01_Aqcoe1G265700	Nelumbo-chr1_NNU_009582-RA	432
Aquilegia-chr01_Aqcoe1G266600	Nelumbo-chr1_NNU_009573-RA	334
Aquilegia-chr01_Aqcoe1G266700	Nelumbo-chr1_NNU_023176-RA	4110
Aquilegia-chr01_Aqcoe1G266900	Nelumbo-chr1_NNU_023178-RA	672
Aquilegia-chr01_Aqcoe1G267000	Nelumbo-chr1_NNU_023179-RA	595
Aquilegia-chr01_Aqcoe1G267200	Nelumbo-chr1_NNU_023183-RA	188
Aquilegia-chr01_Aqcoe1G267600	Nelumbo-chr1_NNU_023184-RA	517
Aquilegia-chr01_Aqcoe1G269300	Nelumbo-chr1_NNU_023185-RA	66
Aquilegia-chr01_Aqcoe1G269400	Nelumbo-chr1_NNU_023187-RA	544
Aquilegia-chr01_Aqcoe1G269500	Nelumbo-chr1_NNU_023188-RA	206
Aquilegia-chr01_Aqcoe1G270600	Nelumbo-chr1_NNU_023191-RA	261
Aquilegia-chr01_Aqcoe1G270700	Nelumbo-chr1_NNU_023192-RA	1810
Aquilegia-chr01_Aqcoe1G273000	Nelumbo-chr1_NNU_023193-RA	482
Aquilegia-chr01_Aqcoe1G273300	Nelumbo-chr1_NNU_023194-RA	372
Aquilegia-chr01_Aqcoe1G273600	Nelumbo-chr1_NNU_023195-RA	493
Aquilegia-chr01_Aqcoe1G273700	Nelumbo-chr1_NNU_023197-RA	330
Aquilegia-chr01_Aqcoe1G273900	Nelumbo-chr1_NNU_023201-RA	343
Aquilegia-chr01_Aqcoe1G274100	Nelumbo-chr1_NNU_023203-RA	471
###
Aquilegia-chr01_Aqcoe1G275100	Nelumbo-chr1_NNU_019434-RA	547
Aquilegia-chr01_Aqcoe1G275400	Nelumbo-chr1_NNU_019436-RA	1160
Aquilegia-chr01_Aqcoe1G275500	Nelumbo-chr1_NNU_019438-RA	2240
Aquilegia-chr01_Aqcoe1G275600	Nelumbo-chr1_NNU_019440-RA	1880
Aquilegia-chr01_Aqcoe1G275800	Nelumbo-chr1_NNU_019445-RA	245
Aquilegia-chr01_Aqcoe1G276000	Nelumbo-chr1_NNU_019447-RA	972
Aquilegia-chr01_Aqcoe1G276100	Nelumbo-chr1_NNU_019449-RA	754
Aquilegia-chr01_Aqcoe1G277100	Nelumbo-chr1_NNU_019454-RA	414
Aquilegia-chr01_Aqcoe1G277600	Nelumbo-chr1_NNU_019457-RA	1410
Aquilegia-chr01_Aqcoe1G278800	Nelumbo-chr1_NNU_019460-RA	1500
Aquilegia-chr01_Aqcoe1G279700	Nelumbo-chr1_NNU_019462-RA	190
Aquilegia-chr01_Aqcoe1G280600	Nelumbo-chr1_NNU_019465-RA	519
Aquilegia-chr01_Aqcoe1G280800	Nelumbo-chr1_NNU_019466-RA	1160
###
Aquilegia-chr01_Aqcoe1G274800	Nelumbo-chr1_NNU_014282-RA	1050
Aquilegia-chr01_Aqcoe1G275600	Nelumbo-chr1_NNU_014280-RA	1520
Aquilegia-chr01_Aqcoe1G275700	Nelumbo-chr1_NNU_014272-RA	176
Aquilegia-chr01_Aqcoe1G275900	Nelumbo-chr1_NNU_014271-RA	696
Aquilegia-chr01_Aqcoe1G276000	Nelumbo-chr1_NNU_014270-RA	982
Aquilegia-chr01_Aqcoe1G276100	Nelumbo-chr1_NNU_014269-RA	870
Aquilegia-chr01_Aqcoe1G277100	Nelumbo-chr1_NNU_014265-RA	338
Aquilegia-chr01_Aqcoe1G277600	Nelumbo-chr1_NNU_014262-RA	1420
Aquilegia-chr01_Aqcoe1G278700	Nelumbo-chr1_NNU_014261-RA	305
Aquilegia-chr01_Aqcoe1G279700	Nelumbo-chr1_NNU_021368-RA	202
Aquilegia-chr01_Aqcoe1G280600	Nelumbo-chr1_NNU_021365-RA	509
###
Aquilegia-chr01_Aqcoe1G282700	Nelumbo-chr1_NNU_020682-RA	740
Aquilegia-chr01_Aqcoe1G282900	Nelumbo-chr1_NNU_020683-RA	114
Aquilegia-chr01_Aqcoe1G283000	Nelumbo-chr1_NNU_020686-RA	436
Aquilegia-chr01_Aqcoe1G283200	Nelumbo-chr1_NNU_020688-RA	854
Aquilegia-chr01_Aqcoe1G283300	Nelumbo-chr1_NNU_020691-RA	466
Aquilegia-chr01_Aqcoe1G283800	Nelumbo-chr1_NNU_020692-RA	882
Aquilegia-chr01_Aqcoe1G284000	Nelumbo-chr1_NNU_020695-RA	560
Aquilegia-chr01_Aqcoe1G284100	Nelumbo-chr1_NNU_020696-RA	806
Aquilegia-chr01_Aqcoe1G285000	Nelumbo-chr1_NNU_020697-RA	182
Aquilegia-chr01_Aqcoe1G285200	Nelumbo-chr1_NNU_020703-RA	376
Aquilegia-chr01_Aqcoe1G285300	Nelumbo-chr1_NNU_020704-RA	142
Aquilegia-chr01_Aqcoe1G285400	Nelumbo-chr1_NNU_020705-RA	449
Aquilegia-chr01_Aqcoe1G286100	Nelumbo-chr1_NNU_020707-RA	587
Aquilegia-chr01_Aqcoe1G286300	Nelumbo-chr1_NNU_020712-RA	547
Aquilegia-chr01_Aqcoe1G287600	Nelumbo-chr1_NNU_020716-RA	368
Aquilegia-chr01_Aqcoe1G288000	Nelumbo-chr1_NNU_020721-RA	1370
Aquilegia-chr01_Aqcoe1G288900	Nelumbo-chr1_NNU_020722-RA	862
###
Aquilegia-chr01_Aqcoe1G283000	Nelumbo-chr1_NNU_021535-RA	479
Aquilegia-chr01_Aqcoe1G283200	Nelumbo-chr1_NNU_021536-RA	854
Aquilegia-chr01_Aqcoe1G283700	Nelumbo-chr1_NNU_021538-RA	955
Aquilegia-chr01_Aqcoe1G283800	Nelumbo-chr1_NNU_021541-RA	868
Aquilegia-chr01_Aqcoe1G283900	Nelumbo-chr1_NNU_021545-RA	389
Aquilegia-chr01_Aqcoe1G284000	Nelumbo-chr1_NNU_021546-RA	742
Aquilegia-chr01_Aqcoe1G285000	Nelumbo-chr1_NNU_021547-RA	190
Aquilegia-chr01_Aqcoe1G285700	Nelumbo-chr1_NNU_021549-RA	637
Aquilegia-chr01_Aqcoe1G286300	Nelumbo-chr1_NNU_021555-RA	498
Aquilegia-chr01_Aqcoe1G287600	Nelumbo-chr1_NNU_021557-RA	414
###
Aquilegia-chr01_Aqcoe1G291100	Nelumbo-chr1_NNU_021307-RA	724
Aquilegia-chr01_Aqcoe1G291300	Nelumbo-chr1_NNU_021306-RA	1480
Aquilegia-chr01_Aqcoe1G292200	Nelumbo-chr1_NNU_021305-RA	751
Aquilegia-chr01_Aqcoe1G292500	Nelumbo-chr1_NNU_021300-RA	1340
Aquilegia-chr01_Aqcoe1G292600	Nelumbo-chr1_NNU_021299-RA	1200
Aquilegia-chr01_Aqcoe1G293700	Nelumbo-chr1_NNU_021292-RA	482
###
Aquilegia-chr01_Aqcoe1G291200	Nelumbo-chr1_NNU_024117-RA	852
Aquilegia-chr01_Aqcoe1G291300	Nelumbo-chr1_NNU_024116-RA	1560
Aquilegia-chr01_Aqcoe1G292600	Nelumbo-chr1_NNU_024113-RA	1160
Aquilegia-chr01_Aqcoe1G293800	Nelumbo-chr1_NNU_024106-RA	498
Aquilegia-chr01_Aqcoe1G293900	Nelumbo-chr1_NNU_024105-RA	544
Aquilegia-chr01_Aqcoe1G294100	Nelumbo-chr1_NNU_024104-RA	364
Aquilegia-chr01_Aqcoe1G294200	Nelumbo-chr1_NNU_024103-RA	1390
Aquilegia-chr01_Aqcoe1G294300	Nelumbo-chr1_NNU_024102-RA	960
###
Aquilegia-chr01_Aqcoe1G293800	Nelumbo-chr1_NNU_005002-RA	443
Aquilegia-chr01_Aqcoe1G293900	Nelumbo-chr1_NNU_005003-RA	564
Aquilegia-chr01_Aqcoe1G294100	Nelumbo-chr1_NNU_005004-RA	375
Aquilegia-chr01_Aqcoe1G294200	Nelumbo-chr1_NNU_005006-RA	1450
Aquilegia-chr01_Aqcoe1G294300	Nelumbo-chr1_NNU_005007-RA	923
###
Aquilegia-chr01_Aqcoe1G297100	Nelumbo-chr1_NNU_024101-RA	542
Aquilegia-chr01_Aqcoe1G297700	Nelumbo-chr1_NNU_024099-RA	163
Aquilegia-chr01_Aqcoe1G298800	Nelumbo-chr1_NNU_024096-RA	316
Aquilegia-chr01_Aqcoe1G299100	Nelumbo-chr1_NNU_024060-RA	160
Aquilegia-chr01_Aqcoe1G300400	Nelumbo-chr1_NNU_024066-RA	957
###
Aquilegia-chr01_Aqcoe1G297300	Nelumbo-chr1_NNU_005011-RA	617
Aquilegia-chr01_Aqcoe1G297900	Nelumbo-chr1_NNU_005021-RA	349
Aquilegia-chr01_Aqcoe1G298500	Nelumbo-chr1_NNU_005020-RA	2270
Aquilegia-chr01_Aqcoe1G298800	Nelumbo-chr1_NNU_005023-RA	342
Aquilegia-chr01_Aqcoe1G299100	Nelumbo-chr1_NNU_005025-RA	171
Aquilegia-chr01_Aqcoe1G300400	Nelumbo-chr1_NNU_005027-RA	840
Aquilegia-chr01_Aqcoe1G300500	Nelumbo-chr1_NNU_005028-RA	1380
###
Aquilegia-chr01_Aqcoe1G305400	Nelumbo-chr1_NNU_015091-RA	527
Aquilegia-chr01_Aqcoe1G306200	Nelumbo-chr1_NNU_015081-RA	1530
Aquilegia-chr01_Aqcoe1G307600	Nelumbo-chr1_NNU_015072-RA	82
Aquilegia-chr01_Aqcoe1G308700	Nelumbo-chr1_NNU_015069-RA	781
Aquilegia-chr01_Aqcoe1G308800	Nelumbo-chr1_NNU_015068-RA	791
Aquilegia-chr01_Aqcoe1G309300	Nelumbo-chr1_NNU_015067-RA	996
Aquilegia-chr01_Aqcoe1G309700	Nelumbo-chr1_NNU_015064-RA	944
Aquilegia-chr01_Aqcoe1G310000	Nelumbo-chr1_NNU_015065-RA	332
Aquilegia-chr01_Aqcoe1G310100	Nelumbo-chr1_NNU_015062-RA	289
###
Aquilegia-chr01_Aqcoe1G305400	Nelumbo-chr1_NNU_020810-RA	446
Aquilegia-chr01_Aqcoe1G306500	Nelumbo-chr1_NNU_020825-RA	98
Aquilegia-chr01_Aqcoe1G308700	Nelumbo-chr1_NNU_021102-RA	810
Aquilegia-chr01_Aqcoe1G308800	Nelumbo-chr1_NNU_021100-RA	848
Aquilegia-chr01_Aqcoe1G309200	Nelumbo-chr1_NNU_021099-RA	152
Aquilegia-chr01_Aqcoe1G309700	Nelumbo-chr1_NNU_021097-RA	667
Aquilegia-chr01_Aqcoe1G309800	Nelumbo-chr1_NNU_021096-RA	226
Aquilegia-chr01_Aqcoe1G310000	Nelumbo-chr1_NNU_021095-RA	465
Aquilegia-chr01_Aqcoe1G310100	Nelumbo-chr1_NNU_021094-RA	253
###
Aquilegia-chr01_Aqcoe1G313400	Nelumbo-chr1_NNU_022705-RA	1020
Aquilegia-chr01_Aqcoe1G314400	Nelumbo-chr1_NNU_022707-RA	1010
Aquilegia-chr01_Aqcoe1G314500	Nelumbo-chr1_NNU_022709-RA	930
Aquilegia-chr01_Aqcoe1G314700	Nelumbo-chr1_NNU_022710-RA	489
Aquilegia-chr01_Aqcoe1G314900	Nelumbo-chr1_NNU_022712-RA	1470
Aquilegia-chr01_Aqcoe1G315400	Nelumbo-chr1_NNU_022715-RA	727
Aquilegia-chr01_Aqcoe1G316400	Nelumbo-chr1_NNU_022717-RA	1220
Aquilegia-chr01_Aqcoe1G316600	Nelumbo-chr1_NNU_022716-RA	742
Aquilegia-chr01_Aqcoe1G317100	Nelumbo-chr1_NNU_022720-RA	555
Aquilegia-chr01_Aqcoe1G317300	Nelumbo-chr1_NNU_022722-RA	1320
Aquilegia-chr01_Aqcoe1G317700	Nelumbo-chr1_NNU_022724-RA	348
Aquilegia-chr01_Aqcoe1G318000	Nelumbo-chr1_NNU_022726-RA	226
Aquilegia-chr01_Aqcoe1G318200	Nelumbo-chr1_NNU_022728-RA	682
Aquilegia-chr01_Aqcoe1G319700	Nelumbo-chr1_NNU_022730-RA	702
Aquilegia-chr01_Aqcoe1G320700	Nelumbo-chr1_NNU_021042-RA	576
Aquilegia-chr01_Aqcoe1G321200	Nelumbo-chr1_NNU_021044-RA	466
Aquilegia-chr01_Aqcoe1G321300	Nelumbo-chr1_NNU_021046-RA	424
Aquilegia-chr01_Aqcoe1G321600	Nelumbo-chr1_NNU_021048-RA	1030
Aquilegia-chr01_Aqcoe1G322100	Nelumbo-chr1_NNU_021050-RA	724
Aquilegia-chr01_Aqcoe1G322200	Nelumbo-chr1_NNU_021051-RA	1200
Aquilegia-chr01_Aqcoe1G322400	Nelumbo-chr1_NNU_021054-RA	803
Aquilegia-chr01_Aqcoe1G322500	Nelumbo-chr1_NNU_021056-RA	577
Aquilegia-chr01_Aqcoe1G322900	Nelumbo-chr1_NNU_021059-RA	1520
Aquilegia-chr01_Aqcoe1G323300	Nelumbo-chr1_NNU_021062-RA	297
Aquilegia-chr01_Aqcoe1G324400	Nelumbo-chr1_NNU_021065-RA	740
Aquilegia-chr01_Aqcoe1G324700	Nelumbo-chr1_NNU_021075-RA	179
Aquilegia-chr01_Aqcoe1G324800	Nelumbo-chr1_NNU_021074-RA	606
Aquilegia-chr01_Aqcoe1G324900	Nelumbo-chr1_NNU_021072-RA	663
###
Aquilegia-chr01_Aqcoe1G313300	Nelumbo-chr1_NNU_023209-RA	1360
Aquilegia-chr01_Aqcoe1G314500	Nelumbo-chr1_NNU_023213-RA	857
Aquilegia-chr01_Aqcoe1G314700	Nelumbo-chr1_NNU_023214-RA	557
Aquilegia-chr01_Aqcoe1G315400	Nelumbo-chr1_NNU_024731-RA	663
Aquilegia-chr01_Aqcoe1G316400	Nelumbo-chr1_NNU_024735-RA	1010
Aquilegia-chr01_Aqcoe1G316600	Nelumbo-chr1_NNU_024734-RA	713
Aquilegia-chr01_Aqcoe1G317100	Nelumbo-chr1_NNU_024738-RA	569
Aquilegia-chr01_Aqcoe1G317200	Nelumbo-chr1_NNU_024740-RA	125
Aquilegia-chr01_Aqcoe1G317700	Nelumbo-chr1_NNU_024743-RA	300
Aquilegia-chr01_Aqcoe1G317800	Nelumbo-chr1_NNU_024744-RA	2160
Aquilegia-chr01_Aqcoe1G318200	Nelumbo-chr1_NNU_024746-RA	878
Aquilegia-chr01_Aqcoe1G318800	Nelumbo-chr1_NNU_024748-RA	582
Aquilegia-chr01_Aqcoe1G319000	Nelumbo-chr1_NNU_024751-RA	47
Aquilegia-chr01_Aqcoe1G319600	Nelumbo-chr1_NNU_024753-RA	194
Aquilegia-chr01_Aqcoe1G319700	Nelumbo-chr1_NNU_024755-RA	705
Aquilegia-chr01_Aqcoe1G319900	Nelumbo-chr1_NNU_024760-RA	365
###
Aquilegia-chr01_Aqcoe1G320700	Nelumbo-chr1_NNU_015011-RA	742
Aquilegia-chr01_Aqcoe1G321200	Nelumbo-chr1_NNU_015012-RA	482
Aquilegia-chr01_Aqcoe1G321300	Nelumbo-chr1_NNU_015017-RA	408
Aquilegia-chr01_Aqcoe1G321600	Nelumbo-chr1_NNU_015018-RA	1090
Aquilegia-chr01_Aqcoe1G321700	Nelumbo-chr1_NNU_015019-RA	68
Aquilegia-chr01_Aqcoe1G322100	Nelumbo-chr1_NNU_015021-RA	721
Aquilegia-chr01_Aqcoe1G322800	Nelumbo-chr1_NNU_015022-RA	1440
Aquilegia-chr01_Aqcoe1G322900	Nelumbo-chr1_NNU_015023-RA	1490
Aquilegia-chr01_Aqcoe1G323300	Nelumbo-chr1_NNU_015027-RA	304
Aquilegia-chr01_Aqcoe1G324700	Nelumbo-chr1_NNU_015036-RA	196
Aquilegia-chr01_Aqcoe1G324800	Nelumbo-chr1_NNU_015034-RA	765
Aquilegia-chr01_Aqcoe1G324900	Nelumbo-chr1_NNU_015033-RA	557
Aquilegia-chr01_Aqcoe1G325000	Nelumbo-chr1_NNU_015032-RA	209
###
Aquilegia-chr01_Aqcoe1G328500	Nelumbo-chr1_NNU_015037-RA	1040
Aquilegia-chr01_Aqcoe1G330400	Nelumbo-chr1_NNU_015039-RA	996
Aquilegia-chr01_Aqcoe1G331000	Nelumbo-chr1_NNU_015042-RA	179
Aquilegia-chr01_Aqcoe1G331700	Nelumbo-chr1_NNU_015043-RA	490
Aquilegia-chr01_Aqcoe1G331900	Nelumbo-chr1_NNU_015044-RA	683
Aquilegia-chr01_Aqcoe1G332500	Nelumbo-chr1_NNU_015046-RA	871
Aquilegia-chr01_Aqcoe1G333000	Nelumbo-chr1_NNU_015047-RA	1800
Aquilegia-chr01_Aqcoe1G333200	Nelumbo-chr1_NNU_015048-RA	617
Aquilegia-chr01_Aqcoe1G333400	Nelumbo-chr1_NNU_015051-RA	988
Aquilegia-chr01_Aqcoe1G333500	Nelumbo-chr1_NNU_015052-RA	753
Aquilegia-chr01_Aqcoe1G333600	Nelumbo-chr1_NNU_015053-RA	642
###
Aquilegia-chr01_Aqcoe1G328500	Nelumbo-chr1_NNU_021076-RA	1040
Aquilegia-chr01_Aqcoe1G330400	Nelumbo-chr1_NNU_021077-RA	1260
Aquilegia-chr01_Aqcoe1G331000	Nelumbo-chr1_NNU_021078-RA	169
Aquilegia-chr01_Aqcoe1G331800	Nelumbo-chr1_NNU_021080-RA	465
Aquilegia-chr01_Aqcoe1G332200	Nelumbo-chr1_NNU_021082-RA	745
Aquilegia-chr01_Aqcoe1G333200	Nelumbo-chr1_NNU_021083-RA	599
###
Aquilegia-chr01_Aqcoe1G333900	Nelumbo-chr1_NNU_005134-RA	1040
Aquilegia-chr01_Aqcoe1G334200	Nelumbo-chr1_NNU_005116-RA	207
Aquilegia-chr01_Aqcoe1G334600	Nelumbo-chr1_NNU_005108-RA	835
Aquilegia-chr01_Aqcoe1G334800	Nelumbo-chr1_NNU_005106-RA	1510
Aquilegia-chr01_Aqcoe1G335200	Nelumbo-chr1_NNU_005105-RA	215
Aquilegia-chr01_Aqcoe1G335400	Nelumbo-chr1_NNU_005103-RA	281
Aquilegia-chr01_Aqcoe1G335600	Nelumbo-chr1_NNU_005100-RA	258
Aquilegia-chr01_Aqcoe1G336200	Nelumbo-chr1_NNU_005085-RA	468
Aquilegia-chr01_Aqcoe1G336400	Nelumbo-chr1_NNU_005084-RA	859
Aquilegia-chr01_Aqcoe1G337200	Nelumbo-chr1_NNU_005078-RA	1850
Aquilegia-chr01_Aqcoe1G337800	Nelumbo-chr1_NNU_005076-RA	1120
Aquilegia-chr01_Aqcoe1G337900	Nelumbo-chr1_NNU_005074-RA	805
Aquilegia-chr01_Aqcoe1G338400	Nelumbo-chr1_NNU_005071-RA	459
Aquilegia-chr01_Aqcoe1G338800	Nelumbo-chr1_NNU_005068-RA	394
Aquilegia-chr01_Aqcoe1G338900	Nelumbo-chr1_NNU_005067-RA	618
Aquilegia-chr01_Aqcoe1G339200	Nelumbo-chr1_NNU_005062-RA	1390
Aquilegia-chr01_Aqcoe1G340200	Nelumbo-chr1_NNU_005060-RA	109
Aquilegia-chr01_Aqcoe1G340700	Nelumbo-chr1_NNU_005056-RA	346
Aquilegia-chr01_Aqcoe1G340800	Nelumbo-chr1_NNU_005054-RA	1080
Aquilegia-chr01_Aqcoe1G341500	Nelumbo-chr1_NNU_005047-RA	525
Aquilegia-chr01_Aqcoe1G342600	Nelumbo-chr1_NNU_005041-RA	598
Aquilegia-chr01_Aqcoe1G343200	Nelumbo-chr1_NNU_005039-RA	1170
Aquilegia-chr01_Aqcoe1G343600	Nelumbo-chr1_NNU_005036-RA	1410
Aquilegia-chr01_Aqcoe1G344400	Nelumbo-chr1_NNU_005030-RA	984
Aquilegia-chr01_Aqcoe1G344900	Nelumbo-chr1_NNU_005033-RA	247
Aquilegia-chr01_Aqcoe1G345800	Nelumbo-chr1_NNU_005034-RA	1170
Aquilegia-chr01_Aqcoe1G346400	Nelumbo-chr1_NNU_005029-RA	1300
###
Aquilegia-chr01_Aqcoe1G334400	Nelumbo-chr1_NNU_015741-RA	1010
Aquilegia-chr01_Aqcoe1G334600	Nelumbo-chr1_NNU_015733-RA	942
Aquilegia-chr01_Aqcoe1G334800	Nelumbo-chr1_NNU_015731-RA	1150
Aquilegia-chr01_Aqcoe1G335400	Nelumbo-chr1_NNU_015725-RA	223
Aquilegia-chr01_Aqcoe1G335800	Nelumbo-chr1_NNU_015723-RA	131
Aquilegia-chr01_Aqcoe1G336200	Nelumbo-chr1_NNU_015715-RA	493
Aquilegia-chr01_Aqcoe1G337200	Nelumbo-chr1_NNU_015709-RA	1790
Aquilegia-chr01_Aqcoe1G337900	Nelumbo-chr1_NNU_015706-RA	780
Aquilegia-chr01_Aqcoe1G338900	Nelumbo-chr1_NNU_015701-RA	795
Aquilegia-chr01_Aqcoe1G339200	Nelumbo-chr1_NNU_015700-RA	1070
Aquilegia-chr01_Aqcoe1G340800	Nelumbo-chr1_NNU_024094-RA	1140
Aquilegia-chr01_Aqcoe1G340900	Nelumbo-chr1_NNU_024093-RA	1210
Aquilegia-chr01_Aqcoe1G342600	Nelumbo-chr1_NNU_024083-RA	614
Aquilegia-chr01_Aqcoe1G343200	Nelumbo-chr1_NNU_024079-RA	1460
Aquilegia-chr01_Aqcoe1G343400	Nelumbo-chr1_NNU_024078-RA	836
###
Aquilegia-chr01_Aqcoe1G352200	Nelumbo-chr1_NNU_014294-RA	553
Aquilegia-chr01_Aqcoe1G352400	Nelumbo-chr1_NNU_014296-RA	1580
Aquilegia-chr01_Aqcoe1G353100	Nelumbo-chr1_NNU_014297-RA	138
Aquilegia-chr01_Aqcoe1G353200	Nelumbo-chr1_NNU_014301-RA	500
Aquilegia-chr01_Aqcoe1G353300	Nelumbo-chr1_NNU_014302-RA	281
Aquilegia-chr01_Aqcoe1G353500	Nelumbo-chr1_NNU_014303-RA	802
Aquilegia-chr01_Aqcoe1G353900	Nelumbo-chr1_NNU_014311-RA	602
Aquilegia-chr01_Aqcoe1G354100	Nelumbo-chr1_NNU_014312-RA	1570
Aquilegia-chr01_Aqcoe1G354400	Nelumbo-chr1_NNU_014313-RA	729
Aquilegia-chr01_Aqcoe1G354500	Nelumbo-chr1_NNU_014317-RA	362
Aquilegia-chr01_Aqcoe1G355500	Nelumbo-chr1_NNU_014322-RA	373
Aquilegia-chr01_Aqcoe1G355800	Nelumbo-chr1_NNU_014324-RA	577
Aquilegia-chr01_Aqcoe1G355900	Nelumbo-chr1_NNU_014325-RA	429
Aquilegia-chr01_Aqcoe1G356400	Nelumbo-chr1_NNU_014330-RA	533
Aquilegia-chr01_Aqcoe1G356800	Nelumbo-chr1_NNU_014331-RA	193
Aquilegia-chr01_Aqcoe1G358000	Nelumbo-chr1_NNU_014332-RA	990
Aquilegia-chr01_Aqcoe1G359100	Nelumbo-chr1_NNU_014333-RA	1560
###
Aquilegia-chr01_Aqcoe1G352200	Nelumbo-chr1_NNU_019428-RA	583
Aquilegia-chr01_Aqcoe1G352400	Nelumbo-chr1_NNU_019425-RA	1490
Aquilegia-chr01_Aqcoe1G353100	Nelumbo-chr1_NNU_019423-RA	142
Aquilegia-chr01_Aqcoe1G353300	Nelumbo-chr1_NNU_019422-RA	275
Aquilegia-chr01_Aqcoe1G353800	Nelumbo-chr1_NNU_021939-RA	149
Aquilegia-chr01_Aqcoe1G353900	Nelumbo-chr1_NNU_021945-RA	569
Aquilegia-chr01_Aqcoe1G354100	Nelumbo-chr1_NNU_021943-RA	1600
Aquilegia-chr01_Aqcoe1G354500	Nelumbo-chr1_NNU_021951-RA	394
Aquilegia-chr01_Aqcoe1G355900	Nelumbo-chr1_NNU_021956-RA	389
Aquilegia-chr01_Aqcoe1G356000	Nelumbo-chr1_NNU_021957-RA	87
Aquilegia-chr01_Aqcoe1G356900	Nelumbo-chr1_NNU_021964-RA	71
Aquilegia-chr01_Aqcoe1G359100	Nelumbo-chr1_NNU_021968-RA	1100
###
Aquilegia-chr01_Aqcoe1G361900	Nelumbo-chr1_NNU_014336-RA	152
Aquilegia-chr01_Aqcoe1G362400	Nelumbo-chr1_NNU_014337-RA	443
Aquilegia-chr01_Aqcoe1G362700	Nelumbo-chr1_NNU_014355-RA	694
Aquilegia-chr01_Aqcoe1G364500	Nelumbo-chr1_NNU_014341-RA	1540
Aquilegia-chr01_Aqcoe1G364600	Nelumbo-chr1_NNU_014342-RA	1650
Aquilegia-chr01_Aqcoe1G365200	Nelumbo-chr1_NNU_014343-RA	481
Aquilegia-chr01_Aqcoe1G365400	Nelumbo-chr1_NNU_014345-RA	1320
Aquilegia-chr01_Aqcoe1G365500	Nelumbo-chr1_NNU_014346-RA	349
Aquilegia-chr01_Aqcoe1G366000	Nelumbo-chr1_NNU_014358-RA	213
Aquilegia-chr01_Aqcoe1G366500	Nelumbo-chr1_NNU_014355-RA	745
Aquilegia-chr01_Aqcoe1G367400	Nelumbo-chr1_NNU_014363-RA	615
Aquilegia-chr01_Aqcoe1G367700	Nelumbo-chr1_NNU_014365-RA	922
Aquilegia-chr01_Aqcoe1G367900	Nelumbo-chr1_NNU_014369-RA	451
Aquilegia-chr01_Aqcoe1G368200	Nelumbo-chr1_NNU_014371-RA	1100
Aquilegia-chr01_Aqcoe1G368400	Nelumbo-chr1_NNU_014379-RA	343
Aquilegia-chr01_Aqcoe1G368500	Nelumbo-chr1_NNU_014380-RA	349
Aquilegia-chr01_Aqcoe1G369800	Nelumbo-chr1_NNU_014386-RA	702
Aquilegia-chr01_Aqcoe1G369900	Nelumbo-chr1_NNU_014387-RA	1140
Aquilegia-chr01_Aqcoe1G370400	Nelumbo-chr1_NNU_014389-RA	1100
Aquilegia-chr01_Aqcoe1G370500	Nelumbo-chr1_NNU_014392-RA	64
Aquilegia-chr01_Aqcoe1G370700	Nelumbo-chr1_NNU_014396-RA	182
Aquilegia-chr01_Aqcoe1G371100	Nelumbo-chr1_NNU_014398-RA	947
Aquilegia-chr01_Aqcoe1G372200	Nelumbo-chr1_NNU_014399-RA	1040
Aquilegia-chr01_Aqcoe1G372900	Nelumbo-chr1_NNU_014402-RA	579
###
Aquilegia-chr01_Aqcoe1G362300	Nelumbo-chr1_NNU_021969-RA	427
Aquilegia-chr01_Aqcoe1G362600	Nelumbo-chr1_NNU_021971-RA	283
Aquilegia-chr01_Aqcoe1G362700	Nelumbo-chr1_NNU_025819-RA	424
Aquilegia-chr01_Aqcoe1G364500	Nelumbo-chr1_NNU_021972-RA	1980
Aquilegia-chr01_Aqcoe1G364600	Nelumbo-chr1_NNU_021976-RA	1580
Aquilegia-chr01_Aqcoe1G365100	Nelumbo-chr1_NNU_021977-RA	392
Aquilegia-chr01_Aqcoe1G365200	Nelumbo-chr1_NNU_021978-RA	534
Aquilegia-chr01_Aqcoe1G365300	Nelumbo-chr1_NNU_021979-RA	489
Aquilegia-chr01_Aqcoe1G365400	Nelumbo-chr1_NNU_021980-RA	1070
Aquilegia-chr01_Aqcoe1G366500	Nelumbo-chr1_NNU_025819-RA	410
Aquilegia-chr01_Aqcoe1G366500	Nelumbo-chr1_NNU_021990-RA	447
Aquilegia-chr01_Aqcoe1G367300	Nelumbo-chr1_NNU_025815-RA	356
Aquilegia-chr01_Aqcoe1G367400	Nelumbo-chr1_NNU_025811-RA	449
Aquilegia-chr01_Aqcoe1G367700	Nelumbo-chr1_NNU_025809-RA	740
Aquilegia-chr01_Aqcoe1G367800	Nelumbo-chr1_NNU_025807-RA	394
Aquilegia-chr01_Aqcoe1G367900	Nelumbo-chr1_NNU_025805-RA	471
Aquilegia-chr01_Aqcoe1G368400	Nelumbo-chr1_NNU_022083-RA	321
Aquilegia-chr01_Aqcoe1G368500	Nelumbo-chr1_NNU_022082-RA	327
Aquilegia-chr01_Aqcoe1G369200	Nelumbo-chr1_NNU_022080-RA	938
Aquilegia-chr01_Aqcoe1G369300	Nelumbo-chr1_NNU_022079-RA	454
Aquilegia-chr01_Aqcoe1G369400	Nelumbo-chr1_NNU_022071-RA	704
Aquilegia-chr01_Aqcoe1G369900	Nelumbo-chr1_NNU_022069-RA	991
Aquilegia-chr01_Aqcoe1G370400	Nelumbo-chr1_NNU_022068-RA	1180
Aquilegia-chr01_Aqcoe1G370500	Nelumbo-chr1_NNU_022066-RA	71
Aquilegia-chr01_Aqcoe1G370600	Nelumbo-chr1_NNU_022063-RA	721
Aquilegia-chr01_Aqcoe1G371300	Nelumbo-chr1_NNU_022061-RA	712
Aquilegia-chr01_Aqcoe1G372600	Nelumbo-chr1_NNU_022060-RA	546
Aquilegia-chr01_Aqcoe1G372900	Nelumbo-chr1_NNU_022059-RA	572
###
Aquilegia-chr01_Aqcoe1G373000	Nelumbo-chr1_NNU_023923-RA	153
Aquilegia-chr01_Aqcoe1G374100	Nelumbo-chr1_NNU_015834-RA	1950
Aquilegia-chr01_Aqcoe1G374200	Nelumbo-chr1_NNU_015835-RA	656
Aquilegia-chr01_Aqcoe1G374400	Nelumbo-chr1_NNU_015838-RA	161
Aquilegia-chr01_Aqcoe1G374600	Nelumbo-chr1_NNU_015840-RA	164
###
Aquilegia-chr01_Aqcoe1G375000	Nelumbo-chr1_NNU_005332-RA	1410
Aquilegia-chr01_Aqcoe1G375500	Nelumbo-chr1_NNU_005328-RA	1580
Aquilegia-chr01_Aqcoe1G376200	Nelumbo-chr1_NNU_005335-RA	1260
Aquilegia-chr01_Aqcoe1G376600	Nelumbo-chr1_NNU_005339-RA	1370
Aquilegia-chr01_Aqcoe1G376700	Nelumbo-chr1_NNU_005337-RA	531
###
Aquilegia-chr01_Aqcoe1G375000	Nelumbo-chr1_NNU_017100-RA	1360
Aquilegia-chr01_Aqcoe1G375600	Nelumbo-chr1_NNU_017101-RA	384
Aquilegia-chr01_Aqcoe1G376200	Nelumbo-chr1_NNU_017106-RA	1200
Aquilegia-chr01_Aqcoe1G376800	Nelumbo-chr1_NNU_017109-RA	1760
Aquilegia-chr01_Aqcoe1G376900	Nelumbo-chr1_NNU_017108-RA	1220
###
Aquilegia-chr01_Aqcoe1G377000	Nelumbo-chr1_NNU_005279-RA	814
Aquilegia-chr01_Aqcoe1G377100	Nelumbo-chr1_NNU_005277-RA	410
Aquilegia-chr01_Aqcoe1G377200	Nelumbo-chr1_NNU_005275-RA	925
Aquilegia-chr01_Aqcoe1G377300	Nelumbo-chr1_NNU_005274-RA	909
Aquilegia-chr01_Aqcoe1G377400	Nelumbo-chr1_NNU_005273-RA	1090
Aquilegia-chr01_Aqcoe1G377600	Nelumbo-chr1_NNU_005271-RA	2400
Aquilegia-chr01_Aqcoe1G377700	Nelumbo-chr1_NNU_005270-RA	618
###
Aquilegia-chr01_Aqcoe1G377100	Nelumbo-chr1_NNU_025619-RA	398
Aquilegia-chr01_Aqcoe1G377200	Nelumbo-chr1_NNU_025618-RA	950
Aquilegia-chr01_Aqcoe1G377600	Nelumbo-chr1_NNU_025615-RA	2120
Aquilegia-chr01_Aqcoe1G377700	Nelumbo-chr1_NNU_025614-RA	555
Aquilegia-chr01_Aqcoe1G378700	Nelumbo-chr1_NNU_024477-RA	844
###
Aquilegia-chr01_Aqcoe1G378900	Nelumbo-chr1_NNU_005229-RA	969
Aquilegia-chr01_Aqcoe1G379200	Nelumbo-chr1_NNU_005227-RA	182
Aquilegia-chr01_Aqcoe1G379300	Nelumbo-chr1_NNU_005226-RA	1030
Aquilegia-chr01_Aqcoe1G379400	Nelumbo-chr1_NNU_005225-RA	245
Aquilegia-chr01_Aqcoe1G379500	Nelumbo-chr1_NNU_005224-RA	169
Aquilegia-chr01_Aqcoe1G379600	Nelumbo-chr1_NNU_005222-RA	460
Aquilegia-chr01_Aqcoe1G379700	Nelumbo-chr1_NNU_005220-RA	615
Aquilegia-chr01_Aqcoe1G379800	Nelumbo-chr1_NNU_005219-RA	590
###
Aquilegia-chr01_Aqcoe1G379000	Nelumbo-chr1_NNU_023917-RA	251
Aquilegia-chr01_Aqcoe1G379200	Nelumbo-chr1_NNU_023916-RA	180
Aquilegia-chr01_Aqcoe1G379500	Nelumbo-chr1_NNU_023915-RA	196
Aquilegia-chr01_Aqcoe1G379600	Nelumbo-chr1_NNU_023914-RA	533
Aquilegia-chr01_Aqcoe1G379800	Nelumbo-chr1_NNU_023913-RA	691
Aquilegia-chr01_Aqcoe1G379900	Nelumbo-chr1_NNU_015843-RA	1020
###
Aquilegia-chr01_Aqcoe1G380000	Nelumbo-chr1_NNU_005318-RA	539
Aquilegia-chr01_Aqcoe1G380100	Nelumbo-chr1_NNU_005320-RA	590
Aquilegia-chr01_Aqcoe1G380200	Nelumbo-chr1_NNU_005321-RA	2480
Aquilegia-chr01_Aqcoe1G381700	Nelumbo-chr1_NNU_005326-RA	939
Aquilegia-chr01_Aqcoe1G381800	Nelumbo-chr1_NNU_005294-RA	770
Aquilegia-chr01_Aqcoe1G382100	Nelumbo-chr1_NNU_005296-RA	383
Aquilegia-chr01_Aqcoe1G382400	Nelumbo-chr1_NNU_005297-RA	718
Aquilegia-chr01_Aqcoe1G382500	Nelumbo-chr1_NNU_005298-RA	311
Aquilegia-chr01_Aqcoe1G383000	Nelumbo-chr1_NNU_005306-RA	1190
Aquilegia-chr01_Aqcoe1G383400	Nelumbo-chr1_NNU_005308-RA	286
Aquilegia-chr01_Aqcoe1G383700	Nelumbo-chr1_NNU_005314-RA	1180
###
Aquilegia-chr01_Aqcoe1G380000	Nelumbo-chr1_NNU_024439-RA	707
Aquilegia-chr01_Aqcoe1G380100	Nelumbo-chr1_NNU_024443-RA	615
Aquilegia-chr01_Aqcoe1G380300	Nelumbo-chr1_NNU_024444-RA	3870
Aquilegia-chr01_Aqcoe1G380400	Nelumbo-chr1_NNU_024446-RA	606
###
Aquilegia-chr01_Aqcoe1G384000	Nelumbo-chr1_NNU_015829-RA	492
Aquilegia-chr01_Aqcoe1G384400	Nelumbo-chr1_NNU_015822-RA	639
Aquilegia-chr01_Aqcoe1G384500	Nelumbo-chr1_NNU_015817-RA	721
Aquilegia-chr01_Aqcoe1G385000	Nelumbo-chr1_NNU_015816-RA	327
Aquilegia-chr01_Aqcoe1G385100	Nelumbo-chr1_NNU_015815-RA	580
Aquilegia-chr01_Aqcoe1G386700	Nelumbo-chr1_NNU_015814-RA	168
Aquilegia-chr01_Aqcoe1G387100	Nelumbo-chr1_NNU_015811-RA	512
Aquilegia-chr01_Aqcoe1G387500	Nelumbo-chr1_NNU_015810-RA	275
Aquilegia-chr01_Aqcoe1G387800	Nelumbo-chr1_NNU_015809-RA	1550
Aquilegia-chr01_Aqcoe1G387900	Nelumbo-chr1_NNU_015807-RA	451
Aquilegia-chr01_Aqcoe1G389900	Nelumbo-chr1_NNU_015802-RA	1290
Aquilegia-chr01_Aqcoe1G390300	Nelumbo-chr1_NNU_015801-RA	1270
Aquilegia-chr01_Aqcoe1G390700	Nelumbo-chr1_NNU_015799-RA	596
Aquilegia-chr01_Aqcoe1G390800	Nelumbo-chr1_NNU_015797-RA	293
Aquilegia-chr01_Aqcoe1G391200	Nelumbo-chr1_NNU_015796-RA	587
Aquilegia-chr01_Aqcoe1G391300	Nelumbo-chr1_NNU_015795-RA	1190
Aquilegia-chr01_Aqcoe1G391500	Nelumbo-chr1_NNU_015787-RA	827
Aquilegia-chr01_Aqcoe1G391600	Nelumbo-chr1_NNU_015786-RA	738
Aquilegia-chr01_Aqcoe1G391700	Nelumbo-chr1_NNU_015784-RA	772
Aquilegia-chr01_Aqcoe1G391900	Nelumbo-chr1_NNU_015782-RA	1040
Aquilegia-chr01_Aqcoe1G392000	Nelumbo-chr1_NNU_015779-RA	623
Aquilegia-chr01_Aqcoe1G392100	Nelumbo-chr1_NNU_015778-RA	604
Aquilegia-chr01_Aqcoe1G392200	Nelumbo-chr1_NNU_015776-RA	923
Aquilegia-chr01_Aqcoe1G392300	Nelumbo-chr1_NNU_015770-RA	1410
Aquilegia-chr01_Aqcoe1G392400	Nelumbo-chr1_NNU_015768-RA	1170
###
Aquilegia-chr01_Aqcoe1G384500	Nelumbo-chr1_NNU_005199-RA	528
Aquilegia-chr01_Aqcoe1G386600	Nelumbo-chr1_NNU_005198-RA	647
Aquilegia-chr01_Aqcoe1G386700	Nelumbo-chr1_NNU_005196-RA	183
Aquilegia-chr01_Aqcoe1G387100	Nelumbo-chr1_NNU_005191-RA	484
Aquilegia-chr01_Aqcoe1G387400	Nelumbo-chr1_NNU_005189-RA	329
Aquilegia-chr01_Aqcoe1G387500	Nelumbo-chr1_NNU_005188-RA	244
Aquilegia-chr01_Aqcoe1G387600	Nelumbo-chr1_NNU_005187-RA	1730
Aquilegia-chr01_Aqcoe1G387900	Nelumbo-chr1_NNU_005183-RA	462
Aquilegia-chr01_Aqcoe1G389700	Nelumbo-chr1_NNU_005180-RA	1940
Aquilegia-chr01_Aqcoe1G389900	Nelumbo-chr1_NNU_005176-RA	1330
Aquilegia-chr01_Aqcoe1G390000	Nelumbo-chr1_NNU_005175-RA	1010
Aquilegia-chr01_Aqcoe1G390200	Nelumbo-chr1_NNU_005174-RA	183
Aquilegia-chr01_Aqcoe1G390300	Nelumbo-chr1_NNU_005173-RA	1170
Aquilegia-chr01_Aqcoe1G390700	Nelumbo-chr1_NNU_005172-RA	487
Aquilegia-chr01_Aqcoe1G391200	Nelumbo-chr1_NNU_005171-RA	612
Aquilegia-chr01_Aqcoe1G391600	Nelumbo-chr1_NNU_005166-RA	795
Aquilegia-chr01_Aqcoe1G392000	Nelumbo-chr1_NNU_005164-RA	539
Aquilegia-chr01_Aqcoe1G392100	Nelumbo-chr1_NNU_005163-RA	596
Aquilegia-chr01_Aqcoe1G392200	Nelumbo-chr1_NNU_005161-RA	947
Aquilegia-chr01_Aqcoe1G392400	Nelumbo-chr1_NNU_005159-RA	1200
###
Aquilegia-chr01_Aqcoe1G184900	Nelumbo-chr10_NNU_019607-RA	1730
Aquilegia-chr01_Aqcoe1G185300	Nelumbo-chr10_NNU_019603-RA	269
Aquilegia-chr01_Aqcoe1G185500	Nelumbo-chr10_NNU_019598-RA	1430
Aquilegia-chr01_Aqcoe1G185800	Nelumbo-chr10_NNU_019592-RA	270
Aquilegia-chr01_Aqcoe1G186100	Nelumbo-chr10_NNU_019591-RA	2000
Aquilegia-chr01_Aqcoe1G186200	Nelumbo-chr10_NNU_019589-RA	525
Aquilegia-chr01_Aqcoe1G186900	Nelumbo-chr10_NNU_019588-RA	1100
Aquilegia-chr01_Aqcoe1G187600	Nelumbo-chr10_NNU_019581-RA	1150
Aquilegia-chr01_Aqcoe1G188000	Nelumbo-chr10_NNU_019576-RA	1530
Aquilegia-chr01_Aqcoe1G188500	Nelumbo-chr10_NNU_019566-RA	1140
Aquilegia-chr01_Aqcoe1G188600	Nelumbo-chr10_NNU_019565-RA	58
Aquilegia-chr01_Aqcoe1G188800	Nelumbo-chr10_NNU_019563-RA	172
###
Aquilegia-chr01_Aqcoe1G070400	Nelumbo-chr11_NNU_011573-RA	193
Aquilegia-chr01_Aqcoe1G070600	Nelumbo-chr11_NNU_011572-RA	3520
Aquilegia-chr01_Aqcoe1G071200	Nelumbo-chr11_NNU_011561-RA	387
Aquilegia-chr01_Aqcoe1G071300	Nelumbo-chr11_NNU_011560-RA	558
Aquilegia-chr01_Aqcoe1G071400	Nelumbo-chr11_NNU_011557-RA	459
Aquilegia-chr01_Aqcoe1G071800	Nelumbo-chr11_NNU_011555-RA	716
Aquilegia-chr01_Aqcoe1G071900	Nelumbo-chr11_NNU_011554-RA	69
Aquilegia-chr01_Aqcoe1G072000	Nelumbo-chr11_NNU_011534-RA	119
Aquilegia-chr01_Aqcoe1G072100	Nelumbo-chr11_NNU_011533-RA	1500
Aquilegia-chr01_Aqcoe1G072200	Nelumbo-chr11_NNU_011532-RA	179
Aquilegia-chr01_Aqcoe1G072400	Nelumbo-chr11_NNU_011541-RA	833
Aquilegia-chr01_Aqcoe1G072600	Nelumbo-chr11_NNU_011540-RA	637
Aquilegia-chr01_Aqcoe1G073400	Nelumbo-chr11_NNU_011548-RA	123
Aquilegia-chr01_Aqcoe1G073600	Nelumbo-chr11_NNU_011533-RA	1280
Aquilegia-chr01_Aqcoe1G073800	Nelumbo-chr11_NNU_011536-RA	531
Aquilegia-chr01_Aqcoe1G074200	Nelumbo-chr11_NNU_011527-RA	207
Aquilegia-chr01_Aqcoe1G074300	Nelumbo-chr11_NNU_011524-RA	291
Aquilegia-chr01_Aqcoe1G074500	Nelumbo-chr11_NNU_011521-RA	474
Aquilegia-chr01_Aqcoe1G074800	Nelumbo-chr11_NNU_011519-RA	1150
Aquilegia-chr01_Aqcoe1G075200	Nelumbo-chr11_NNU_011518-RA	379
Aquilegia-chr01_Aqcoe1G075500	Nelumbo-chr11_NNU_011517-RA	123
Aquilegia-chr01_Aqcoe1G075800	Nelumbo-chr11_NNU_011516-RA	169
Aquilegia-chr01_Aqcoe1G076000	Nelumbo-chr11_NNU_011511-RA	495
Aquilegia-chr01_Aqcoe1G076300	Nelumbo-chr11_NNU_011509-RA	313
Aquilegia-chr01_Aqcoe1G076700	Nelumbo-chr11_NNU_011507-RA	479
Aquilegia-chr01_Aqcoe1G076800	Nelumbo-chr11_NNU_011504-RA	767
Aquilegia-chr01_Aqcoe1G076900	Nelumbo-chr11_NNU_011501-RA	1940
Aquilegia-chr01_Aqcoe1G077300	Nelumbo-chr11_NNU_011497-RA	716
Aquilegia-chr01_Aqcoe1G077500	Nelumbo-chr11_NNU_011493-RA	582
Aquilegia-chr01_Aqcoe1G078200	Nelumbo-chr11_NNU_011486-RA	194
Aquilegia-chr01_Aqcoe1G078300	Nelumbo-chr11_NNU_011484-RA	757
Aquilegia-chr01_Aqcoe1G078800	Nelumbo-chr11_NNU_011480-RA	1250
Aquilegia-chr01_Aqcoe1G079100	Nelumbo-chr11_NNU_011478-RA	509
Aquilegia-chr01_Aqcoe1G079400	Nelumbo-chr11_NNU_011476-RA	979
Aquilegia-chr01_Aqcoe1G079500	Nelumbo-chr11_NNU_011474-RA	538
Aquilegia-chr01_Aqcoe1G079600	Nelumbo-chr11_NNU_011473-RA	756
Aquilegia-chr01_Aqcoe1G079700	Nelumbo-chr11_NNU_011471-RA	1340
Aquilegia-chr01_Aqcoe1G079800	Nelumbo-chr11_NNU_011470-RA	682
Aquilegia-chr01_Aqcoe1G080200	Nelumbo-chr11_NNU_011467-RA	64
Aquilegia-chr01_Aqcoe1G080300	Nelumbo-chr11_NNU_011466-RA	478
Aquilegia-chr01_Aqcoe1G080600	Nelumbo-chr11_NNU_011463-RA	544
Aquilegia-chr01_Aqcoe1G080900	Nelumbo-chr11_NNU_011461-RA	63
Aquilegia-chr01_Aqcoe1G081000	Nelumbo-chr11_NNU_011460-RA	1000
Aquilegia-chr01_Aqcoe1G081200	Nelumbo-chr11_NNU_011459-RA	372
Aquilegia-chr01_Aqcoe1G081400	Nelumbo-chr11_NNU_011458-RA	1220
Aquilegia-chr01_Aqcoe1G082100	Nelumbo-chr11_NNU_011456-RA	185
Aquilegia-chr01_Aqcoe1G082500	Nelumbo-chr11_NNU_011453-RA	176
Aquilegia-chr01_Aqcoe1G082600	Nelumbo-chr11_NNU_011454-RA	323
###
Aquilegia-chr01_Aqcoe1G110500	Nelumbo-chr11_NNU_020985-RA	1830
Aquilegia-chr01_Aqcoe1G110700	Nelumbo-chr11_NNU_020986-RA	754
Aquilegia-chr01_Aqcoe1G110800	Nelumbo-chr11_NNU_020992-RA	400
Aquilegia-chr01_Aqcoe1G111100	Nelumbo-chr11_NNU_020994-RA	683
Aquilegia-chr01_Aqcoe1G111200	Nelumbo-chr11_NNU_020995-RA	228
Aquilegia-chr01_Aqcoe1G111700	Nelumbo-chr11_NNU_020998-RA	199
Aquilegia-chr01_Aqcoe1G112200	Nelumbo-chr11_NNU_021002-RA	1140
Aquilegia-chr01_Aqcoe1G112300	Nelumbo-chr11_NNU_021003-RA	564
Aquilegia-chr01_Aqcoe1G112700	Nelumbo-chr11_NNU_021005-RA	969
Aquilegia-chr01_Aqcoe1G112800	Nelumbo-chr11_NNU_021006-RA	163
Aquilegia-chr01_Aqcoe1G113200	Nelumbo-chr11_NNU_021013-RA	1210
Aquilegia-chr01_Aqcoe1G113400	Nelumbo-chr11_NNU_021016-RA	686
Aquilegia-chr01_Aqcoe1G113800	Nelumbo-chr11_NNU_021019-RA	974
Aquilegia-chr01_Aqcoe1G115100	Nelumbo-chr11_NNU_021021-RA	1510
Aquilegia-chr01_Aqcoe1G115500	Nelumbo-chr11_NNU_021022-RA	465
Aquilegia-chr01_Aqcoe1G115800	Nelumbo-chr11_NNU_021023-RA	1170
Aquilegia-chr01_Aqcoe1G115900	Nelumbo-chr11_NNU_021027-RA	293
Aquilegia-chr01_Aqcoe1G117800	Nelumbo-chr11_NNU_021029-RA	1920
Aquilegia-chr01_Aqcoe1G118000	Nelumbo-chr11_NNU_021032-RA	470
Aquilegia-chr01_Aqcoe1G118100	Nelumbo-chr11_NNU_021041-RA	506
Aquilegia-chr01_Aqcoe1G118300	Nelumbo-chr11_NNU_026318-RA	1010
Aquilegia-chr01_Aqcoe1G118400	Nelumbo-chr11_NNU_026319-RA	94
Aquilegia-chr01_Aqcoe1G118700	Nelumbo-chr11_NNU_026270-RA	678
Aquilegia-chr01_Aqcoe1G118800	Nelumbo-chr11_NNU_026320-RA	832
Aquilegia-chr01_Aqcoe1G119100	Nelumbo-chr11_NNU_026322-RA	1170
Aquilegia-chr01_Aqcoe1G119200	Nelumbo-chr11_NNU_026323-RA	822
Aquilegia-chr01_Aqcoe1G119900	Nelumbo-chr11_NNU_026275-RA	1450
Aquilegia-chr01_Aqcoe1G120200	Nelumbo-chr11_NNU_026274-RA	901
Aquilegia-chr01_Aqcoe1G120600	Nelumbo-chr11_NNU_026270-RA	696
###
Aquilegia-chr01_Aqcoe1G431900	Nelumbo-chr11_NNU_011449-RA	1960
Aquilegia-chr01_Aqcoe1G432100	Nelumbo-chr11_NNU_011448-RA	724
Aquilegia-chr01_Aqcoe1G432200	Nelumbo-chr11_NNU_011447-RA	403
Aquilegia-chr01_Aqcoe1G433500	Nelumbo-chr11_NNU_011445-RA	392
Aquilegia-chr01_Aqcoe1G433800	Nelumbo-chr11_NNU_011438-RA	172
Aquilegia-chr01_Aqcoe1G434200	Nelumbo-chr11_NNU_011437-RA	321
Aquilegia-chr01_Aqcoe1G434900	Nelumbo-chr11_NNU_011431-RA	893
Aquilegia-chr01_Aqcoe1G436200	Nelumbo-chr11_NNU_011427-RA	365
Aquilegia-chr01_Aqcoe1G437100	Nelumbo-chr11_NNU_011423-RA	239
Aquilegia-chr01_Aqcoe1G437200	Nelumbo-chr11_NNU_011422-RA	253
Aquilegia-chr01_Aqcoe1G438200	Nelumbo-chr11_NNU_016863-RA	251
Aquilegia-chr01_Aqcoe1G439000	Nelumbo-chr11_NNU_016873-RA	372
Aquilegia-chr01_Aqcoe1G439100	Nelumbo-chr11_NNU_016874-RA	226
Aquilegia-chr01_Aqcoe1G439700	Nelumbo-chr11_NNU_016878-RA	938
###
Aquilegia-chr01_Aqcoe1G442900	Nelumbo-chr11_NNU_016891-RA	607
Aquilegia-chr01_Aqcoe1G443200	Nelumbo-chr11_NNU_016895-RA	79
Aquilegia-chr01_Aqcoe1G443300	Nelumbo-chr11_NNU_016894-RA	285
Aquilegia-chr01_Aqcoe1G443900	Nelumbo-chr11_NNU_016897-RA	405
Aquilegia-chr01_Aqcoe1G444300	Nelumbo-chr11_NNU_016900-RA	63
Aquilegia-chr01_Aqcoe1G444700	Nelumbo-chr11_NNU_016904-RA	191
Aquilegia-chr01_Aqcoe1G444800	Nelumbo-chr11_NNU_016906-RA	234
Aquilegia-chr01_Aqcoe1G445800	Nelumbo-chr11_NNU_016913-RA	172
Aquilegia-chr01_Aqcoe1G446200	Nelumbo-chr11_NNU_016926-RA	1030
Aquilegia-chr01_Aqcoe1G446400	Nelumbo-chr11_NNU_016927-RA	851
Aquilegia-chr01_Aqcoe1G446500	Nelumbo-chr11_NNU_016928-RA	756
Aquilegia-chr01_Aqcoe1G446700	Nelumbo-chr11_NNU_016930-RA	832
Aquilegia-chr01_Aqcoe1G447400	Nelumbo-chr11_NNU_016934-RA	751
Aquilegia-chr01_Aqcoe1G447800	Nelumbo-chr11_NNU_016936-RA	436
Aquilegia-chr01_Aqcoe1G448000	Nelumbo-chr11_NNU_016940-RA	1490
Aquilegia-chr01_Aqcoe1G448600	Nelumbo-chr11_NNU_016944-RA	150
Aquilegia-chr01_Aqcoe1G448700	Nelumbo-chr11_NNU_016946-RA	232
Aquilegia-chr01_Aqcoe1G449300	Nelumbo-chr11_NNU_016952-RA	114
Aquilegia-chr01_Aqcoe1G449700	Nelumbo-chr11_NNU_016953-RA	1330
Aquilegia-chr01_Aqcoe1G449800	Nelumbo-chr11_NNU_016960-RA	854
Aquilegia-chr01_Aqcoe1G449900	Nelumbo-chr11_NNU_016961-RA	242
Aquilegia-chr01_Aqcoe1G450000	Nelumbo-chr11_NNU_016962-RA	416
Aquilegia-chr01_Aqcoe1G450400	Nelumbo-chr11_NNU_016970-RA	670
Aquilegia-chr01_Aqcoe1G450500	Nelumbo-chr11_NNU_023081-RA	400
Aquilegia-chr01_Aqcoe1G451100	Nelumbo-chr11_NNU_023088-RA	675
Aquilegia-chr01_Aqcoe1G452000	Nelumbo-chr11_NNU_023092-RA	1280
Aquilegia-chr01_Aqcoe1G452200	Nelumbo-chr11_NNU_023093-RA	833
Aquilegia-chr01_Aqcoe1G452500	Nelumbo-chr11_NNU_023094-RA	1370
Aquilegia-chr01_Aqcoe1G452600	Nelumbo-chr11_NNU_023095-RA	463
Aquilegia-chr01_Aqcoe1G453300	Nelumbo-chr11_NNU_023099-RA	1790
Aquilegia-chr01_Aqcoe1G454400	Nelumbo-chr11_NNU_023105-RA	361
Aquilegia-chr01_Aqcoe1G454700	Nelumbo-chr11_NNU_023106-RA	244
Aquilegia-chr01_Aqcoe1G455500	Nelumbo-chr11_NNU_023107-RA	209
Aquilegia-chr01_Aqcoe1G456400	Nelumbo-chr11_NNU_023113-RA	307
Aquilegia-chr01_Aqcoe1G456600	Nelumbo-chr11_NNU_023114-RA	234
Aquilegia-chr01_Aqcoe1G456700	Nelumbo-chr11_NNU_020978-RA	478
Aquilegia-chr01_Aqcoe1G456800	Nelumbo-chr11_NNU_020979-RA	1140
###
Aquilegia-chr01_Aqcoe1G007200	Nelumbo-chr12_NNU_008040-RA	294
Aquilegia-chr01_Aqcoe1G007300	Nelumbo-chr12_NNU_008047-RA	436
Aquilegia-chr01_Aqcoe1G007400	Nelumbo-chr12_NNU_008046-RA	1950
Aquilegia-chr01_Aqcoe1G007600	Nelumbo-chr12_NNU_008051-RA	1780
Aquilegia-chr01_Aqcoe1G007700	Nelumbo-chr12_NNU_008052-RA	234
###
Aquilegia-chr01_Aqcoe1G013300	Nelumbo-chr12_NNU_008003-RA	843
Aquilegia-chr01_Aqcoe1G013500	Nelumbo-chr12_NNU_008006-RA	520
Aquilegia-chr01_Aqcoe1G013600	Nelumbo-chr12_NNU_008009-RA	536
Aquilegia-chr01_Aqcoe1G014700	Nelumbo-chr12_NNU_008014-RA	270
Aquilegia-chr01_Aqcoe1G014800	Nelumbo-chr12_NNU_008017-RA	206
Aquilegia-chr01_Aqcoe1G014900	Nelumbo-chr12_NNU_008018-RA	795
Aquilegia-chr01_Aqcoe1G015500	Nelumbo-chr12_NNU_008019-RA	2190
Aquilegia-chr01_Aqcoe1G015700	Nelumbo-chr12_NNU_008020-RA	840
Aquilegia-chr01_Aqcoe1G015800	Nelumbo-chr12_NNU_008021-RA	993
Aquilegia-chr01_Aqcoe1G016000	Nelumbo-chr12_NNU_008025-RA	1400
Aquilegia-chr01_Aqcoe1G016400	Nelumbo-chr12_NNU_008030-RA	188
Aquilegia-chr01_Aqcoe1G016600	Nelumbo-chr12_NNU_008029-RA	255
Aquilegia-chr01_Aqcoe1G016900	Nelumbo-chr12_NNU_008031-RA	236
Aquilegia-chr01_Aqcoe1G017000	Nelumbo-chr12_NNU_008032-RA	1050
###
Aquilegia-chr01_Aqcoe1G017300	Nelumbo-chr12_NNU_007971-RA	745
Aquilegia-chr01_Aqcoe1G017400	Nelumbo-chr12_NNU_007972-RA	225
Aquilegia-chr01_Aqcoe1G017700	Nelumbo-chr12_NNU_007976-RA	519
Aquilegia-chr01_Aqcoe1G017900	Nelumbo-chr12_NNU_007980-RA	349
Aquilegia-chr01_Aqcoe1G018300	Nelumbo-chr12_NNU_007984-RA	542
Aquilegia-chr01_Aqcoe1G018400	Nelumbo-chr12_NNU_007985-RA	566
Aquilegia-chr01_Aqcoe1G018500	Nelumbo-chr12_NNU_007949-RA	1040
Aquilegia-chr01_Aqcoe1G019400	Nelumbo-chr12_NNU_007952-RA	628
Aquilegia-chr01_Aqcoe1G019500	Nelumbo-chr12_NNU_007953-RA	342
Aquilegia-chr01_Aqcoe1G019600	Nelumbo-chr12_NNU_007955-RA	1290
Aquilegia-chr01_Aqcoe1G019700	Nelumbo-chr12_NNU_007957-RA	542
Aquilegia-chr01_Aqcoe1G019900	Nelumbo-chr12_NNU_007958-RA	357
Aquilegia-chr01_Aqcoe1G020400	Nelumbo-chr12_NNU_007965-RA	1370
Aquilegia-chr01_Aqcoe1G020900	Nelumbo-chr12_NNU_007948-RA	639
Aquilegia-chr01_Aqcoe1G021500	Nelumbo-chr12_NNU_007926-RA	625
Aquilegia-chr01_Aqcoe1G021600	Nelumbo-chr12_NNU_007929-RA	941
Aquilegia-chr01_Aqcoe1G021700	Nelumbo-chr12_NNU_007931-RA	430
Aquilegia-chr01_Aqcoe1G021800	Nelumbo-chr12_NNU_007933-RA	925
Aquilegia-chr01_Aqcoe1G022100	Nelumbo-chr12_NNU_007936-RA	712
Aquilegia-chr01_Aqcoe1G022400	Nelumbo-chr12_NNU_007940-RA	946
Aquilegia-chr01_Aqcoe1G022500	Nelumbo-chr12_NNU_007941-RA	368
Aquilegia-chr01_Aqcoe1G022800	Nelumbo-chr12_NNU_007943-RA	871
Aquilegia-chr01_Aqcoe1G023700	Nelumbo-chr12_NNU_007916-RA	636
Aquilegia-chr01_Aqcoe1G023800	Nelumbo-chr12_NNU_007932-RA	212
###
Aquilegia-chr01_Aqcoe1G021100	Nelumbo-chr12_NNU_007890-RA	1080
Aquilegia-chr01_Aqcoe1G021200	Nelumbo-chr12_NNU_007891-RA	607
Aquilegia-chr01_Aqcoe1G023000	Nelumbo-chr12_NNU_007874-RA	713
Aquilegia-chr01_Aqcoe1G023100	Nelumbo-chr12_NNU_007876-RA	879
###
Aquilegia-chr01_Aqcoe1G024500	Nelumbo-chr12_NNU_025689-RA	868
Aquilegia-chr01_Aqcoe1G024700	Nelumbo-chr12_NNU_025685-RA	361
Aquilegia-chr01_Aqcoe1G025000	Nelumbo-chr12_NNU_021734-RA	94
Aquilegia-chr01_Aqcoe1G025200	Nelumbo-chr12_NNU_021727-RA	726
Aquilegia-chr01_Aqcoe1G025300	Nelumbo-chr12_NNU_021726-RA	1990
Aquilegia-chr01_Aqcoe1G025900	Nelumbo-chr12_NNU_025675-RA	147
###
Aquilegia-chr01_Aqcoe1G028200	Nelumbo-chr12_NNU_007835-RA	353
Aquilegia-chr01_Aqcoe1G028300	Nelumbo-chr12_NNU_007814-RA	1220
Aquilegia-chr01_Aqcoe1G028800	Nelumbo-chr12_NNU_007816-RA	311
Aquilegia-chr01_Aqcoe1G029700	Nelumbo-chr12_NNU_007809-RA	1050
Aquilegia-chr01_Aqcoe1G029800	Nelumbo-chr12_NNU_007860-RA	471
Aquilegia-chr01_Aqcoe1G030100	Nelumbo-chr12_NNU_007856-RA	1580
Aquilegia-chr01_Aqcoe1G030700	Nelumbo-chr12_NNU_007865-RA	1520
Aquilegia-chr01_Aqcoe1G030900	Nelumbo-chr12_NNU_007832-RA	139
Aquilegia-chr01_Aqcoe1G031100	Nelumbo-chr12_NNU_007834-RA	1790
Aquilegia-chr01_Aqcoe1G031500	Nelumbo-chr12_NNU_007837-RA	267
Aquilegia-chr01_Aqcoe1G031800	Nelumbo-chr12_NNU_007840-RA	337
Aquilegia-chr01_Aqcoe1G032100	Nelumbo-chr12_NNU_007826-RA	416
Aquilegia-chr01_Aqcoe1G032200	Nelumbo-chr12_NNU_007829-RA	531
Aquilegia-chr01_Aqcoe1G032500	Nelumbo-chr12_NNU_007819-RA	2200
Aquilegia-chr01_Aqcoe1G032700	Nelumbo-chr12_NNU_007839-RA	1300
Aquilegia-chr01_Aqcoe1G032800	Nelumbo-chr12_NNU_007849-RA	528
Aquilegia-chr01_Aqcoe1G035400	Nelumbo-chr12_NNU_007858-RA	950
###
Aquilegia-chr01_Aqcoe1G028700	Nelumbo-chr12_NNU_007904-RA	1560
Aquilegia-chr01_Aqcoe1G030200	Nelumbo-chr12_NNU_007924-RA	297
Aquilegia-chr01_Aqcoe1G030400	Nelumbo-chr12_NNU_007902-RA	1230
Aquilegia-chr01_Aqcoe1G030600	Nelumbo-chr12_NNU_007913-RA	1120
###
Aquilegia-chr01_Aqcoe1G033300	Nelumbo-chr12_NNU_021775-RA	144
Aquilegia-chr01_Aqcoe1G034400	Nelumbo-chr12_NNU_021759-RA	530
Aquilegia-chr01_Aqcoe1G036100	Nelumbo-chr12_NNU_025677-RA	835
Aquilegia-chr01_Aqcoe1G036200	Nelumbo-chr12_NNU_021752-RA	508
Aquilegia-chr01_Aqcoe1G036500	Nelumbo-chr12_NNU_021747-RA	327
Aquilegia-chr01_Aqcoe1G036700	Nelumbo-chr12_NNU_021748-RA	794
Aquilegia-chr01_Aqcoe1G037300	Nelumbo-chr12_NNU_021741-RA	699
Aquilegia-chr01_Aqcoe1G037500	Nelumbo-chr12_NNU_025680-RA	884
###
Aquilegia-chr01_Aqcoe1G050000	Nelumbo-chr12_NNU_008055-RA	1110
Aquilegia-chr01_Aqcoe1G050100	Nelumbo-chr12_NNU_008056-RA	1350
Aquilegia-chr01_Aqcoe1G050300	Nelumbo-chr12_NNU_008058-RA	1120
Aquilegia-chr01_Aqcoe1G050400	Nelumbo-chr12_NNU_008059-RA	889
Aquilegia-chr01_Aqcoe1G051100	Nelumbo-chr12_NNU_008062-RA	541
Aquilegia-chr01_Aqcoe1G051500	Nelumbo-chr12_NNU_008064-RA	1080
###
Aquilegia-chr01_Aqcoe1G054400	Nelumbo-chr12_NNU_008076-RA	920
Aquilegia-chr01_Aqcoe1G054500	Nelumbo-chr12_NNU_008077-RA	413
Aquilegia-chr01_Aqcoe1G055300	Nelumbo-chr12_NNU_008082-RA	576
Aquilegia-chr01_Aqcoe1G055800	Nelumbo-chr12_NNU_008083-RA	364
Aquilegia-chr01_Aqcoe1G056000	Nelumbo-chr12_NNU_008086-RA	3360
Aquilegia-chr01_Aqcoe1G056100	Nelumbo-chr12_NNU_008088-RA	1490
Aquilegia-chr01_Aqcoe1G056200	Nelumbo-chr12_NNU_008090-RA	810
Aquilegia-chr01_Aqcoe1G056300	Nelumbo-chr12_NNU_008093-RA	172
Aquilegia-chr01_Aqcoe1G056600	Nelumbo-chr12_NNU_008094-RA	88
Aquilegia-chr01_Aqcoe1G056700	Nelumbo-chr12_NNU_008095-RA	691
Aquilegia-chr01_Aqcoe1G057000	Nelumbo-chr12_NNU_008101-RA	91
Aquilegia-chr01_Aqcoe1G057200	Nelumbo-chr12_NNU_008104-RA	2490
Aquilegia-chr01_Aqcoe1G057400	Nelumbo-chr12_NNU_008105-RA	1050
Aquilegia-chr01_Aqcoe1G058400	Nelumbo-chr12_NNU_008108-RA	568
Aquilegia-chr01_Aqcoe1G058600	Nelumbo-chr12_NNU_008109-RA	1310
Aquilegia-chr01_Aqcoe1G058700	Nelumbo-chr12_NNU_008110-RA	261
Aquilegia-chr01_Aqcoe1G060100	Nelumbo-chr12_NNU_008115-RA	587
Aquilegia-chr01_Aqcoe1G060300	Nelumbo-chr12_NNU_008116-RA	984
Aquilegia-chr01_Aqcoe1G060500	Nelumbo-chr12_NNU_008118-RA	835
Aquilegia-chr01_Aqcoe1G060600	Nelumbo-chr12_NNU_008120-RA	481
Aquilegia-chr01_Aqcoe1G060700	Nelumbo-chr12_NNU_008123-RA	256
Aquilegia-chr01_Aqcoe1G060800	Nelumbo-chr12_NNU_008126-RA	748
Aquilegia-chr01_Aqcoe1G061100	Nelumbo-chr12_NNU_008128-RA	335
Aquilegia-chr01_Aqcoe1G061300	Nelumbo-chr12_NNU_008130-RA	822
Aquilegia-chr01_Aqcoe1G061400	Nelumbo-chr12_NNU_008134-RA	1070
###
Aquilegia-chr01_Aqcoe1G189400	Nelumbo-chr13_NNU_001325-RA	237
Aquilegia-chr01_Aqcoe1G189700	Nelumbo-chr13_NNU_001321-RA	381
Aquilegia-chr01_Aqcoe1G189900	Nelumbo-chr13_NNU_001314-RA	704
Aquilegia-chr01_Aqcoe1G190000	Nelumbo-chr13_NNU_001317-RA	916
Aquilegia-chr01_Aqcoe1G190400	Nelumbo-chr13_NNU_001318-RA	441
Aquilegia-chr01_Aqcoe1G192300	Nelumbo-chr13_NNU_001334-RA	851
Aquilegia-chr01_Aqcoe1G192400	Nelumbo-chr13_NNU_001347-RA	462
Aquilegia-chr01_Aqcoe1G193200	Nelumbo-chr13_NNU_001341-RA	340
Aquilegia-chr01_Aqcoe1G193800	Nelumbo-chr13_NNU_001339-RA	686
Aquilegia-chr01_Aqcoe1G194800	Nelumbo-chr13_NNU_001337-RA	664
Aquilegia-chr01_Aqcoe1G195100	Nelumbo-chr13_NNU_001336-RA	1190
###
Aquilegia-chr01_Aqcoe1G197400	Nelumbo-chr13_NNU_001360-RA	564
Aquilegia-chr01_Aqcoe1G197900	Nelumbo-chr13_NNU_001363-RA	225
Aquilegia-chr01_Aqcoe1G198800	Nelumbo-chr13_NNU_001366-RA	274
Aquilegia-chr01_Aqcoe1G199600	Nelumbo-chr13_NNU_001380-RA	424
Aquilegia-chr01_Aqcoe1G199700	Nelumbo-chr13_NNU_001378-RA	1300
Aquilegia-chr01_Aqcoe1G199900	Nelumbo-chr13_NNU_001377-RA	1330
Aquilegia-chr01_Aqcoe1G200400	Nelumbo-chr13_NNU_001374-RA	2050
Aquilegia-chr01_Aqcoe1G200700	Nelumbo-chr13_NNU_001371-RA	761
Aquilegia-chr01_Aqcoe1G201500	Nelumbo-chr13_NNU_001389-RA	506
Aquilegia-chr01_Aqcoe1G201700	Nelumbo-chr13_NNU_001388-RA	825
Aquilegia-chr01_Aqcoe1G201900	Nelumbo-chr13_NNU_001369-RA	123
Aquilegia-chr01_Aqcoe1G202200	Nelumbo-chr13_NNU_001370-RA	972
Aquilegia-chr01_Aqcoe1G203900	Nelumbo-chr13_NNU_001393-RA	424
###
Aquilegia-chr01_Aqcoe1G146000	Nelumbo-chr15_NNU_004769-RA	114
Aquilegia-chr01_Aqcoe1G146200	Nelumbo-chr15_NNU_004770-RA	1300
Aquilegia-chr01_Aqcoe1G146300	Nelumbo-chr15_NNU_004772-RA	1320
Aquilegia-chr01_Aqcoe1G147100	Nelumbo-chr15_NNU_004774-RA	1670
Aquilegia-chr01_Aqcoe1G147200	Nelumbo-chr15_NNU_004775-RA	440
###
Aquilegia-chr01_Aqcoe1G399000	Nelumbo-chr15_NNU_004814-RA	999
Aquilegia-chr01_Aqcoe1G399100	Nelumbo-chr15_NNU_004809-RA	1180
Aquilegia-chr01_Aqcoe1G399200	Nelumbo-chr15_NNU_004808-RA	651
Aquilegia-chr01_Aqcoe1G400000	Nelumbo-chr15_NNU_004806-RA	602
Aquilegia-chr01_Aqcoe1G400400	Nelumbo-chr15_NNU_004805-RA	996
Aquilegia-chr01_Aqcoe1G400700	Nelumbo-chr15_NNU_004803-RA	335
Aquilegia-chr01_Aqcoe1G401400	Nelumbo-chr15_NNU_004797-RA	934
Aquilegia-chr01_Aqcoe1G401700	Nelumbo-chr15_NNU_004795-RA	995
Aquilegia-chr01_Aqcoe1G401900	Nelumbo-chr15_NNU_004794-RA	892
Aquilegia-chr01_Aqcoe1G402000	Nelumbo-chr15_NNU_004793-RA	484
Aquilegia-chr01_Aqcoe1G402700	Nelumbo-chr15_NNU_004792-RA	667
Aquilegia-chr01_Aqcoe1G404200	Nelumbo-chr15_NNU_004790-RA	114
Aquilegia-chr01_Aqcoe1G404800	Nelumbo-chr15_NNU_004785-RA	542
Aquilegia-chr01_Aqcoe1G404900	Nelumbo-chr15_NNU_004784-RA	304
Aquilegia-chr01_Aqcoe1G405200	Nelumbo-chr15_NNU_004782-RA	1060
Aquilegia-chr01_Aqcoe1G406800	Nelumbo-chr15_NNU_004779-RA	1350
Aquilegia-chr01_Aqcoe1G406900	Nelumbo-chr15_NNU_004777-RA	414
Aquilegia-chr01_Aqcoe1G407500	Nelumbo-chr15_NNU_004776-RA	359
###
Aquilegia-chr01_Aqcoe1G461200	Nelumbo-chr15_NNU_004818-RA	898
Aquilegia-chr01_Aqcoe1G461800	Nelumbo-chr15_NNU_004823-RA	256
Aquilegia-chr01_Aqcoe1G461900	Nelumbo-chr15_NNU_004824-RA	495
Aquilegia-chr01_Aqcoe1G462100	Nelumbo-chr15_NNU_004825-RA	757
Aquilegia-chr01_Aqcoe1G462300	Nelumbo-chr15_NNU_004827-RA	96
Aquilegia-chr01_Aqcoe1G462800	Nelumbo-chr15_NNU_004829-RA	250
Aquilegia-chr01_Aqcoe1G462900	Nelumbo-chr15_NNU_004830-RA	950
Aquilegia-chr01_Aqcoe1G464000	Nelumbo-chr15_NNU_004831-RA	1070
Aquilegia-chr01_Aqcoe1G464100	Nelumbo-chr15_NNU_004832-RA	541
Aquilegia-chr01_Aqcoe1G464600	Nelumbo-chr15_NNU_004833-RA	678
Aquilegia-chr01_Aqcoe1G464900	Nelumbo-chr15_NNU_004835-RA	93
###
Aquilegia-chr01_Aqcoe1G498300	Nelumbo-chr15_NNU_021495-RA	783
Aquilegia-chr01_Aqcoe1G498400	Nelumbo-chr15_NNU_021497-RA	338
Aquilegia-chr01_Aqcoe1G498600	Nelumbo-chr15_NNU_021499-RA	1530
Aquilegia-chr01_Aqcoe1G498700	Nelumbo-chr15_NNU_021500-RA	707
Aquilegia-chr01_Aqcoe1G498900	Nelumbo-chr15_NNU_021502-RA	1100
Aquilegia-chr01_Aqcoe1G499100	Nelumbo-chr15_NNU_004748-RA	708
Aquilegia-chr01_Aqcoe1G499400	Nelumbo-chr15_NNU_004749-RA	1150
Aquilegia-chr01_Aqcoe1G499700	Nelumbo-chr15_NNU_004753-RA	1550
Aquilegia-chr01_Aqcoe1G499800	Nelumbo-chr15_NNU_004755-RA	152
Aquilegia-chr01_Aqcoe1G500000	Nelumbo-chr15_NNU_004757-RA	484
Aquilegia-chr01_Aqcoe1G500100	Nelumbo-chr15_NNU_004758-RA	155
Aquilegia-chr01_Aqcoe1G500300	Nelumbo-chr15_NNU_004759-RA	300
Aquilegia-chr01_Aqcoe1G500900	Nelumbo-chr15_NNU_004762-RA	1170
Aquilegia-chr01_Aqcoe1G501200	Nelumbo-chr15_NNU_004764-RA	432
Aquilegia-chr01_Aqcoe1G501300	Nelumbo-chr15_NNU_004765-RA	255
Aquilegia-chr01_Aqcoe1G502200	Nelumbo-chr15_NNU_004767-RA	591
Aquilegia-chr01_Aqcoe1G503300	Nelumbo-chr15_NNU_004768-RA	217
###
Aquilegia-chr01_Aqcoe1G039200	Nelumbo-chr19_NNU_025836-RA	686
Aquilegia-chr01_Aqcoe1G039800	Nelumbo-chr19_NNU_025736-RA	438
Aquilegia-chr01_Aqcoe1G039900	Nelumbo-chr19_NNU_025733-RA	541
Aquilegia-chr01_Aqcoe1G041400	Nelumbo-chr19_NNU_015295-RA	406
Aquilegia-chr01_Aqcoe1G041500	Nelumbo-chr19_NNU_015292-RA	509
Aquilegia-chr01_Aqcoe1G042300	Nelumbo-chr19_NNU_015312-RA	1180
Aquilegia-chr01_Aqcoe1G042500	Nelumbo-chr19_NNU_015318-RA	874
Aquilegia-chr01_Aqcoe1G042900	Nelumbo-chr19_NNU_015321-RA	968
###
Aquilegia-chr01_Aqcoe1G002900	Nelumbo-chr2_NNU_013006-RA	936
Aquilegia-chr01_Aqcoe1G003000	Nelumbo-chr2_NNU_013007-RA	840
Aquilegia-chr01_Aqcoe1G003100	Nelumbo-chr2_NNU_013008-RA	517
Aquilegia-chr01_Aqcoe1G003300	Nelumbo-chr2_NNU_012984-RA	217
Aquilegia-chr01_Aqcoe1G003500	Nelumbo-chr2_NNU_012995-RA	892
Aquilegia-chr01_Aqcoe1G003700	Nelumbo-chr2_NNU_012982-RA	590
Aquilegia-chr01_Aqcoe1G003800	Nelumbo-chr2_NNU_012980-RA	634
Aquilegia-chr01_Aqcoe1G003900	Nelumbo-chr2_NNU_012979-RA	607
Aquilegia-chr01_Aqcoe1G004100	Nelumbo-chr2_NNU_012999-RA	985
Aquilegia-chr01_Aqcoe1G004200	Nelumbo-chr2_NNU_012998-RA	180
###
Aquilegia-chr01_Aqcoe1G007200	Nelumbo-chr2_NNU_023543-RA	283
Aquilegia-chr01_Aqcoe1G007500	Nelumbo-chr2_NNU_023554-RA	625
Aquilegia-chr01_Aqcoe1G007600	Nelumbo-chr2_NNU_023559-RA	1410
Aquilegia-chr01_Aqcoe1G007700	Nelumbo-chr2_NNU_023560-RA	237
Aquilegia-chr01_Aqcoe1G007800	Nelumbo-chr2_NNU_023563-RA	209
###
Aquilegia-chr01_Aqcoe1G012700	Nelumbo-chr2_NNU_013005-RA	585
Aquilegia-chr01_Aqcoe1G013100	Nelumbo-chr2_NNU_013002-RA	550
Aquilegia-chr01_Aqcoe1G013200	Nelumbo-chr2_NNU_013000-RA	71
Aquilegia-chr01_Aqcoe1G013500	Nelumbo-chr2_NNU_013011-RA	628
Aquilegia-chr01_Aqcoe1G013600	Nelumbo-chr2_NNU_013013-RA	530
Aquilegia-chr01_Aqcoe1G013700	Nelumbo-chr2_NNU_013015-RA	1030
Aquilegia-chr01_Aqcoe1G013900	Nelumbo-chr2_NNU_023511-RA	315
Aquilegia-chr01_Aqcoe1G014800	Nelumbo-chr2_NNU_023518-RA	185
Aquilegia-chr01_Aqcoe1G015800	Nelumbo-chr2_NNU_023524-RA	966
Aquilegia-chr01_Aqcoe1G016000	Nelumbo-chr2_NNU_023526-RA	1810
Aquilegia-chr01_Aqcoe1G016600	Nelumbo-chr2_NNU_023532-RA	250
###
Aquilegia-chr01_Aqcoe1G017400	Nelumbo-chr2_NNU_012948-RA	176
Aquilegia-chr01_Aqcoe1G017500	Nelumbo-chr2_NNU_012951-RA	625
Aquilegia-chr01_Aqcoe1G017700	Nelumbo-chr2_NNU_012954-RA	402
Aquilegia-chr01_Aqcoe1G018300	Nelumbo-chr2_NNU_012974-RA	536
Aquilegia-chr01_Aqcoe1G018400	Nelumbo-chr2_NNU_012976-RA	569
Aquilegia-chr01_Aqcoe1G018900	Nelumbo-chr2_NNU_012929-RA	2230
Aquilegia-chr01_Aqcoe1G020400	Nelumbo-chr2_NNU_012935-RA	1610
Aquilegia-chr01_Aqcoe1G020500	Nelumbo-chr2_NNU_012941-RA	1140
###
Aquilegia-chr01_Aqcoe1G021100	Nelumbo-chr2_NNU_025708-RA	1030
Aquilegia-chr01_Aqcoe1G021300	Nelumbo-chr2_NNU_025709-RA	337
Aquilegia-chr01_Aqcoe1G023500	Nelumbo-chr2_NNU_021287-RA	1110
Aquilegia-chr01_Aqcoe1G023600	Nelumbo-chr2_NNU_021285-RA	49
###
Aquilegia-chr01_Aqcoe1G021600	Nelumbo-chr2_NNU_012899-RA	942
Aquilegia-chr01_Aqcoe1G021700	Nelumbo-chr2_NNU_012900-RA	406
Aquilegia-chr01_Aqcoe1G022400	Nelumbo-chr2_NNU_012902-RA	1100
Aquilegia-chr01_Aqcoe1G022500	Nelumbo-chr2_NNU_012903-RA	384
Aquilegia-chr01_Aqcoe1G022700	Nelumbo-chr2_NNU_012904-RA	976
Aquilegia-chr01_Aqcoe1G023700	Nelumbo-chr2_NNU_012887-RA	653
###
Aquilegia-chr01_Aqcoe1G030100	Nelumbo-chr2_NNU_021251-RA	1660
Aquilegia-chr01_Aqcoe1G030700	Nelumbo-chr2_NNU_021259-RA	1510
Aquilegia-chr01_Aqcoe1G030900	Nelumbo-chr2_NNU_022154-RA	155
Aquilegia-chr01_Aqcoe1G031000	Nelumbo-chr2_NNU_022153-RA	313
Aquilegia-chr01_Aqcoe1G031100	Nelumbo-chr2_NNU_022157-RA	1960
Aquilegia-chr01_Aqcoe1G031200	Nelumbo-chr2_NNU_022156-RA	240
Aquilegia-chr01_Aqcoe1G031700	Nelumbo-chr2_NNU_021238-RA	893
Aquilegia-chr01_Aqcoe1G031800	Nelumbo-chr2_NNU_021237-RA	324
Aquilegia-chr01_Aqcoe1G031900	Nelumbo-chr2_NNU_021236-RA	1120
Aquilegia-chr01_Aqcoe1G032100	Nelumbo-chr2_NNU_022146-RA	490
Aquilegia-chr01_Aqcoe1G032500	Nelumbo-chr2_NNU_022133-RA	2180
Aquilegia-chr01_Aqcoe1G032700	Nelumbo-chr2_NNU_021234-RA	1260
Aquilegia-chr01_Aqcoe1G032800	Nelumbo-chr2_NNU_021243-RA	528
Aquilegia-chr01_Aqcoe1G035400	Nelumbo-chr2_NNU_021254-RA	934
###
Aquilegia-chr01_Aqcoe1G050000	Nelumbo-chr2_NNU_023565-RA	1290
Aquilegia-chr01_Aqcoe1G050100	Nelumbo-chr2_NNU_023566-RA	1310
Aquilegia-chr01_Aqcoe1G050300	Nelumbo-chr2_NNU_023567-RA	1560
Aquilegia-chr01_Aqcoe1G050700	Nelumbo-chr2_NNU_019758-RA	307
Aquilegia-chr01_Aqcoe1G051000	Nelumbo-chr2_NNU_019760-RA	789
Aquilegia-chr01_Aqcoe1G051100	Nelumbo-chr2_NNU_019765-RA	523
Aquilegia-chr01_Aqcoe1G051300	Nelumbo-chr2_NNU_019766-RA	1790
Aquilegia-chr01_Aqcoe1G051500	Nelumbo-chr2_NNU_019767-RA	1030
Aquilegia-chr01_Aqcoe1G052400	Nelumbo-chr2_NNU_019772-RA	547
Aquilegia-chr01_Aqcoe1G053900	Nelumbo-chr2_NNU_019777-RA	1170
Aquilegia-chr01_Aqcoe1G054400	Nelumbo-chr2_NNU_019779-RA	980
Aquilegia-chr01_Aqcoe1G055100	Nelumbo-chr2_NNU_019781-RA	1010
Aquilegia-chr01_Aqcoe1G055300	Nelumbo-chr2_NNU_019783-RA	569
Aquilegia-chr01_Aqcoe1G055800	Nelumbo-chr2_NNU_019785-RA	338
Aquilegia-chr01_Aqcoe1G056100	Nelumbo-chr2_NNU_019789-RA	1450
Aquilegia-chr01_Aqcoe1G057100	Nelumbo-chr2_NNU_019795-RA	307
Aquilegia-chr01_Aqcoe1G057400	Nelumbo-chr2_NNU_019796-RA	1040
Aquilegia-chr01_Aqcoe1G058300	Nelumbo-chr2_NNU_019799-RA	615
Aquilegia-chr01_Aqcoe1G060200	Nelumbo-chr2_NNU_019805-RA	832
Aquilegia-chr01_Aqcoe1G060300	Nelumbo-chr2_NNU_019806-RA	963
Aquilegia-chr01_Aqcoe1G060400	Nelumbo-chr2_NNU_019809-RA	933
Aquilegia-chr01_Aqcoe1G060700	Nelumbo-chr2_NNU_019810-RA	231
Aquilegia-chr01_Aqcoe1G061000	Nelumbo-chr2_NNU_019811-RA	452
Aquilegia-chr01_Aqcoe1G061300	Nelumbo-chr2_NNU_019818-RA	772
Aquilegia-chr01_Aqcoe1G061400	Nelumbo-chr2_NNU_019820-RA	1050
###
Aquilegia-chr01_Aqcoe1G071400	Nelumbo-chr2_NNU_002692-RA	359
Aquilegia-chr01_Aqcoe1G071600	Nelumbo-chr2_NNU_002691-RA	1310
Aquilegia-chr01_Aqcoe1G072200	Nelumbo-chr2_NNU_002671-RA	187
Aquilegia-chr01_Aqcoe1G072300	Nelumbo-chr2_NNU_002679-RA	1170
Aquilegia-chr01_Aqcoe1G072400	Nelumbo-chr2_NNU_002680-RA	773
Aquilegia-chr01_Aqcoe1G072600	Nelumbo-chr2_NNU_002681-RA	576
Aquilegia-chr01_Aqcoe1G073500	Nelumbo-chr2_NNU_002684-RA	1760
Aquilegia-chr01_Aqcoe1G074000	Nelumbo-chr2_NNU_002670-RA	727
Aquilegia-chr01_Aqcoe1G074200	Nelumbo-chr2_NNU_002668-RA	288
Aquilegia-chr01_Aqcoe1G074300	Nelumbo-chr2_NNU_002667-RA	316
Aquilegia-chr01_Aqcoe1G074400	Nelumbo-chr2_NNU_002666-RA	602
Aquilegia-chr01_Aqcoe1G074600	Nelumbo-chr2_NNU_002665-RA	234
Aquilegia-chr01_Aqcoe1G074800	Nelumbo-chr2_NNU_002664-RA	836
Aquilegia-chr01_Aqcoe1G075100	Nelumbo-chr2_NNU_002663-RA	232
Aquilegia-chr01_Aqcoe1G075200	Nelumbo-chr2_NNU_002662-RA	432
Aquilegia-chr01_Aqcoe1G075500	Nelumbo-chr2_NNU_002661-RA	174
Aquilegia-chr01_Aqcoe1G075600	Nelumbo-chr2_NNU_002659-RA	598
Aquilegia-chr01_Aqcoe1G075800	Nelumbo-chr2_NNU_002660-RA	199
Aquilegia-chr01_Aqcoe1G076200	Nelumbo-chr2_NNU_002658-RA	539
Aquilegia-chr01_Aqcoe1G076300	Nelumbo-chr2_NNU_002657-RA	335
Aquilegia-chr01_Aqcoe1G076600	Nelumbo-chr2_NNU_002655-RA	478
Aquilegia-chr01_Aqcoe1G076700	Nelumbo-chr2_NNU_002654-RA	508
Aquilegia-chr01_Aqcoe1G076800	Nelumbo-chr2_NNU_002653-RA	904
Aquilegia-chr01_Aqcoe1G076900	Nelumbo-chr2_NNU_002645-RA	1410
Aquilegia-chr01_Aqcoe1G077300	Nelumbo-chr2_NNU_002638-RA	694
Aquilegia-chr01_Aqcoe1G077400	Nelumbo-chr2_NNU_002633-RA	259
Aquilegia-chr01_Aqcoe1G078000	Nelumbo-chr2_NNU_002628-RA	1120
Aquilegia-chr01_Aqcoe1G078100	Nelumbo-chr2_NNU_002627-RA	1630
Aquilegia-chr01_Aqcoe1G078200	Nelumbo-chr2_NNU_002626-RA	210
Aquilegia-chr01_Aqcoe1G078300	Nelumbo-chr2_NNU_002625-RA	707
Aquilegia-chr01_Aqcoe1G078600	Nelumbo-chr2_NNU_002622-RA	247
Aquilegia-chr01_Aqcoe1G078700	Nelumbo-chr2_NNU_002620-RA	138
Aquilegia-chr01_Aqcoe1G078800	Nelumbo-chr2_NNU_002618-RA	1490
Aquilegia-chr01_Aqcoe1G079000	Nelumbo-chr2_NNU_002617-RA	965
Aquilegia-chr01_Aqcoe1G079100	Nelumbo-chr2_NNU_002616-RA	525
Aquilegia-chr01_Aqcoe1G079300	Nelumbo-chr2_NNU_002615-RA	2100
Aquilegia-chr01_Aqcoe1G079500	Nelumbo-chr2_NNU_002614-RA	637
Aquilegia-chr01_Aqcoe1G079700	Nelumbo-chr2_NNU_002611-RA	1320
Aquilegia-chr01_Aqcoe1G080200	Nelumbo-chr2_NNU_002609-RA	69
Aquilegia-chr01_Aqcoe1G080300	Nelumbo-chr2_NNU_002608-RA	569
Aquilegia-chr01_Aqcoe1G080400	Nelumbo-chr2_NNU_002607-RA	854
Aquilegia-chr01_Aqcoe1G080500	Nelumbo-chr2_NNU_002606-RA	993
Aquilegia-chr01_Aqcoe1G080700	Nelumbo-chr2_NNU_002605-RA	493
Aquilegia-chr01_Aqcoe1G080900	Nelumbo-chr2_NNU_002602-RA	53
Aquilegia-chr01_Aqcoe1G081200	Nelumbo-chr2_NNU_002600-RA	441
Aquilegia-chr01_Aqcoe1G082100	Nelumbo-chr2_NNU_002596-RA	160
Aquilegia-chr01_Aqcoe1G082500	Nelumbo-chr2_NNU_002593-RA	142
Aquilegia-chr01_Aqcoe1G082800	Nelumbo-chr2_NNU_002586-RA	511
###
Aquilegia-chr01_Aqcoe1G110500	Nelumbo-chr2_NNU_002375-RA	1850
Aquilegia-chr01_Aqcoe1G110700	Nelumbo-chr2_NNU_002374-RA	830
Aquilegia-chr01_Aqcoe1G110900	Nelumbo-chr2_NNU_002371-RA	534
Aquilegia-chr01_Aqcoe1G111000	Nelumbo-chr2_NNU_002370-RA	56
Aquilegia-chr01_Aqcoe1G111300	Nelumbo-chr2_NNU_002368-RA	1450
Aquilegia-chr01_Aqcoe1G111400	Nelumbo-chr2_NNU_002367-RA	323
Aquilegia-chr01_Aqcoe1G111700	Nelumbo-chr2_NNU_002364-RA	229
Aquilegia-chr01_Aqcoe1G111900	Nelumbo-chr2_NNU_002363-RA	878
Aquilegia-chr01_Aqcoe1G112000	Nelumbo-chr2_NNU_002358-RA	433
Aquilegia-chr01_Aqcoe1G112200	Nelumbo-chr2_NNU_002357-RA	1420
Aquilegia-chr01_Aqcoe1G112900	Nelumbo-chr2_NNU_002348-RA	677
Aquilegia-chr01_Aqcoe1G113000	Nelumbo-chr2_NNU_002345-RA	1690
Aquilegia-chr01_Aqcoe1G113100	Nelumbo-chr2_NNU_002344-RA	550
Aquilegia-chr01_Aqcoe1G113300	Nelumbo-chr2_NNU_002342-RA	647
Aquilegia-chr01_Aqcoe1G113400	Nelumbo-chr2_NNU_002340-RA	901
Aquilegia-chr01_Aqcoe1G113700	Nelumbo-chr2_NNU_002339-RA	1230
Aquilegia-chr01_Aqcoe1G113800	Nelumbo-chr2_NNU_002338-RA	753
Aquilegia-chr01_Aqcoe1G115100	Nelumbo-chr2_NNU_002335-RA	1560
Aquilegia-chr01_Aqcoe1G115400	Nelumbo-chr2_NNU_002334-RA	810
Aquilegia-chr01_Aqcoe1G115500	Nelumbo-chr2_NNU_002333-RA	444
Aquilegia-chr01_Aqcoe1G115600	Nelumbo-chr2_NNU_002332-RA	580
Aquilegia-chr01_Aqcoe1G115700	Nelumbo-chr2_NNU_002331-RA	590
Aquilegia-chr01_Aqcoe1G115900	Nelumbo-chr2_NNU_002328-RA	261
Aquilegia-chr01_Aqcoe1G117800	Nelumbo-chr2_NNU_002326-RA	1630
Aquilegia-chr01_Aqcoe1G118000	Nelumbo-chr2_NNU_002323-RA	402
Aquilegia-chr01_Aqcoe1G118400	Nelumbo-chr2_NNU_002320-RA	131
Aquilegia-chr01_Aqcoe1G119700	Nelumbo-chr2_NNU_002315-RA	1690
Aquilegia-chr01_Aqcoe1G119900	Nelumbo-chr2_NNU_002317-RA	1590
Aquilegia-chr01_Aqcoe1G120200	Nelumbo-chr2_NNU_002303-RA	897
###
Aquilegia-chr01_Aqcoe1G118700	Nelumbo-chr2_NNU_014085-RA	596
Aquilegia-chr01_Aqcoe1G120300	Nelumbo-chr2_NNU_014087-RA	659
Aquilegia-chr01_Aqcoe1G120400	Nelumbo-chr2_NNU_014086-RA	533
Aquilegia-chr01_Aqcoe1G120600	Nelumbo-chr2_NNU_014085-RA	647
Aquilegia-chr01_Aqcoe1G120800	Nelumbo-chr2_NNU_014084-RA	810
Aquilegia-chr01_Aqcoe1G121000	Nelumbo-chr2_NNU_014083-RA	1420
Aquilegia-chr01_Aqcoe1G121100	Nelumbo-chr2_NNU_014082-RA	2230
Aquilegia-chr01_Aqcoe1G121200	Nelumbo-chr2_NNU_014076-RA	466
Aquilegia-chr01_Aqcoe1G121500	Nelumbo-chr2_NNU_014072-RA	157
Aquilegia-chr01_Aqcoe1G121600	Nelumbo-chr2_NNU_014071-RA	435
Aquilegia-chr01_Aqcoe1G121900	Nelumbo-chr2_NNU_014068-RA	547
Aquilegia-chr01_Aqcoe1G122200	Nelumbo-chr2_NNU_014062-RA	713
Aquilegia-chr01_Aqcoe1G122400	Nelumbo-chr2_NNU_014060-RA	1310
Aquilegia-chr01_Aqcoe1G122500	Nelumbo-chr2_NNU_014059-RA	2210
Aquilegia-chr01_Aqcoe1G122700	Nelumbo-chr2_NNU_014058-RA	218
Aquilegia-chr01_Aqcoe1G122900	Nelumbo-chr2_NNU_014056-RA	919
Aquilegia-chr01_Aqcoe1G123000	Nelumbo-chr2_NNU_014057-RA	808
Aquilegia-chr01_Aqcoe1G123100	Nelumbo-chr2_NNU_014052-RA	232
Aquilegia-chr01_Aqcoe1G123800	Nelumbo-chr2_NNU_014050-RA	2200
Aquilegia-chr01_Aqcoe1G124000	Nelumbo-chr2_NNU_014047-RA	463
Aquilegia-chr01_Aqcoe1G124300	Nelumbo-chr2_NNU_014045-RA	865
Aquilegia-chr01_Aqcoe1G124600	Nelumbo-chr2_NNU_014043-RA	177
Aquilegia-chr01_Aqcoe1G125500	Nelumbo-chr2_NNU_014040-RA	1110
Aquilegia-chr01_Aqcoe1G125700	Nelumbo-chr2_NNU_014038-RA	916
Aquilegia-chr01_Aqcoe1G125900	Nelumbo-chr2_NNU_014037-RA	909
Aquilegia-chr01_Aqcoe1G126000	Nelumbo-chr2_NNU_014036-RA	408
Aquilegia-chr01_Aqcoe1G126700	Nelumbo-chr2_NNU_014031-RA	400
Aquilegia-chr01_Aqcoe1G126800	Nelumbo-chr2_NNU_014030-RA	601
Aquilegia-chr01_Aqcoe1G127500	Nelumbo-chr2_NNU_014028-RA	221
Aquilegia-chr01_Aqcoe1G127700	Nelumbo-chr2_NNU_014026-RA	481
Aquilegia-chr01_Aqcoe1G128100	Nelumbo-chr2_NNU_014024-RA	359
Aquilegia-chr01_Aqcoe1G128200	Nelumbo-chr2_NNU_014021-RA	1770
Aquilegia-chr01_Aqcoe1G129400	Nelumbo-chr2_NNU_014017-RA	784
Aquilegia-chr01_Aqcoe1G129700	Nelumbo-chr2_NNU_014016-RA	283
Aquilegia-chr01_Aqcoe1G129800	Nelumbo-chr2_NNU_014015-RA	878
Aquilegia-chr01_Aqcoe1G130400	Nelumbo-chr2_NNU_014012-RA	577
Aquilegia-chr01_Aqcoe1G130500	Nelumbo-chr2_NNU_014010-RA	1180
Aquilegia-chr01_Aqcoe1G130600	Nelumbo-chr2_NNU_014008-RA	873
Aquilegia-chr01_Aqcoe1G130800	Nelumbo-chr2_NNU_014007-RA	953
Aquilegia-chr01_Aqcoe1G131200	Nelumbo-chr2_NNU_014004-RA	620
Aquilegia-chr01_Aqcoe1G131300	Nelumbo-chr2_NNU_014003-RA	577
Aquilegia-chr01_Aqcoe1G131400	Nelumbo-chr2_NNU_014002-RA	1130
Aquilegia-chr01_Aqcoe1G131500	Nelumbo-chr2_NNU_014001-RA	226
Aquilegia-chr01_Aqcoe1G131800	Nelumbo-chr2_NNU_013996-RA	443
Aquilegia-chr01_Aqcoe1G131900	Nelumbo-chr2_NNU_013995-RA	343
Aquilegia-chr01_Aqcoe1G132000	Nelumbo-chr2_NNU_013994-RA	1290
Aquilegia-chr01_Aqcoe1G132200	Nelumbo-chr2_NNU_013992-RA	2010
Aquilegia-chr01_Aqcoe1G132800	Nelumbo-chr2_NNU_013988-RA	841
Aquilegia-chr01_Aqcoe1G132900	Nelumbo-chr2_NNU_013987-RA	492
Aquilegia-chr01_Aqcoe1G133000	Nelumbo-chr2_NNU_013986-RA	402
Aquilegia-chr01_Aqcoe1G133100	Nelumbo-chr2_NNU_013985-RA	1270
Aquilegia-chr01_Aqcoe1G133200	Nelumbo-chr2_NNU_013983-RA	3500
Aquilegia-chr01_Aqcoe1G133400	Nelumbo-chr2_NNU_013982-RA	1640
###
Aquilegia-chr01_Aqcoe1G186900	Nelumbo-chr2_NNU_024423-RA	784
Aquilegia-chr01_Aqcoe1G187400	Nelumbo-chr2_NNU_024413-RA	707
Aquilegia-chr01_Aqcoe1G187900	Nelumbo-chr2_NNU_024638-RA	376
Aquilegia-chr01_Aqcoe1G188200	Nelumbo-chr2_NNU_024626-RA	478
Aquilegia-chr01_Aqcoe1G188500	Nelumbo-chr2_NNU_024425-RA	1130
###
Aquilegia-chr01_Aqcoe1G205100	Nelumbo-chr2_NNU_017353-RA	459
Aquilegia-chr01_Aqcoe1G206000	Nelumbo-chr2_NNU_017359-RA	1690
Aquilegia-chr01_Aqcoe1G206200	Nelumbo-chr2_NNU_017358-RA	441
Aquilegia-chr01_Aqcoe1G207400	Nelumbo-chr2_NNU_017356-RA	1670
Aquilegia-chr01_Aqcoe1G207600	Nelumbo-chr2_NNU_017360-RA	379
Aquilegia-chr01_Aqcoe1G208100	Nelumbo-chr2_NNU_017370-RA	465
Aquilegia-chr01_Aqcoe1G208200	Nelumbo-chr2_NNU_017371-RA	266
Aquilegia-chr01_Aqcoe1G208500	Nelumbo-chr2_NNU_017372-RA	427
Aquilegia-chr01_Aqcoe1G209800	Nelumbo-chr2_NNU_017390-RA	541
Aquilegia-chr01_Aqcoe1G209900	Nelumbo-chr2_NNU_017392-RA	300
Aquilegia-chr01_Aqcoe1G210000	Nelumbo-chr2_NNU_017398-RA	308
Aquilegia-chr01_Aqcoe1G210100	Nelumbo-chr2_NNU_017401-RA	849
Aquilegia-chr01_Aqcoe1G210200	Nelumbo-chr2_NNU_017402-RA	661
Aquilegia-chr01_Aqcoe1G210300	Nelumbo-chr2_NNU_017403-RA	430
Aquilegia-chr01_Aqcoe1G210400	Nelumbo-chr2_NNU_017404-RA	109
Aquilegia-chr01_Aqcoe1G210500	Nelumbo-chr2_NNU_017405-RA	342
Aquilegia-chr01_Aqcoe1G211100	Nelumbo-chr2_NNU_017406-RA	258
Aquilegia-chr01_Aqcoe1G211300	Nelumbo-chr2_NNU_017408-RA	867
Aquilegia-chr01_Aqcoe1G211500	Nelumbo-chr2_NNU_017409-RA	617
Aquilegia-chr01_Aqcoe1G213900	Nelumbo-chr2_NNU_017415-RA	531
Aquilegia-chr01_Aqcoe1G214000	Nelumbo-chr2_NNU_017420-RA	577
###
Aquilegia-chr01_Aqcoe1G213700	Nelumbo-chr2_NNU_002766-RA	319
Aquilegia-chr01_Aqcoe1G214800	Nelumbo-chr2_NNU_002783-RA	457
Aquilegia-chr01_Aqcoe1G214900	Nelumbo-chr2_NNU_002782-RA	351
Aquilegia-chr01_Aqcoe1G215600	Nelumbo-chr2_NNU_002778-RA	651
Aquilegia-chr01_Aqcoe1G216000	Nelumbo-chr2_NNU_002777-RA	237
Aquilegia-chr01_Aqcoe1G216800	Nelumbo-chr2_NNU_002773-RA	558
Aquilegia-chr01_Aqcoe1G218500	Nelumbo-chr2_NNU_002770-RA	878
Aquilegia-chr01_Aqcoe1G219000	Nelumbo-chr2_NNU_002766-RA	379
Aquilegia-chr01_Aqcoe1G219100	Nelumbo-chr2_NNU_002763-RA	125
Aquilegia-chr01_Aqcoe1G219700	Nelumbo-chr2_NNU_002749-RA	405
Aquilegia-chr01_Aqcoe1G219900	Nelumbo-chr2_NNU_002747-RA	237
###
Aquilegia-chr01_Aqcoe1G431900	Nelumbo-chr2_NNU_002585-RA	2000
Aquilegia-chr01_Aqcoe1G432100	Nelumbo-chr2_NNU_002582-RA	700
Aquilegia-chr01_Aqcoe1G432200	Nelumbo-chr2_NNU_002581-RA	375
Aquilegia-chr01_Aqcoe1G432400	Nelumbo-chr2_NNU_002579-RA	1020
Aquilegia-chr01_Aqcoe1G432700	Nelumbo-chr2_NNU_002578-RA	177
Aquilegia-chr01_Aqcoe1G433100	Nelumbo-chr2_NNU_002577-RA	640
Aquilegia-chr01_Aqcoe1G433300	Nelumbo-chr2_NNU_002573-RA	1170
Aquilegia-chr01_Aqcoe1G433800	Nelumbo-chr2_NNU_002568-RA	174
Aquilegia-chr01_Aqcoe1G434200	Nelumbo-chr2_NNU_002567-RA	299
Aquilegia-chr01_Aqcoe1G434500	Nelumbo-chr2_NNU_002563-RA	506
Aquilegia-chr01_Aqcoe1G434600	Nelumbo-chr2_NNU_002562-RA	207
Aquilegia-chr01_Aqcoe1G435700	Nelumbo-chr2_NNU_002560-RA	933
Aquilegia-chr01_Aqcoe1G435900	Nelumbo-chr2_NNU_002557-RA	291
Aquilegia-chr01_Aqcoe1G436200	Nelumbo-chr2_NNU_002556-RA	357
Aquilegia-chr01_Aqcoe1G436700	Nelumbo-chr2_NNU_002553-RA	920
Aquilegia-chr01_Aqcoe1G437000	Nelumbo-chr2_NNU_002551-RA	604
Aquilegia-chr01_Aqcoe1G437200	Nelumbo-chr2_NNU_002548-RA	232
Aquilegia-chr01_Aqcoe1G437300	Nelumbo-chr2_NNU_002547-RA	1330
Aquilegia-chr01_Aqcoe1G437700	Nelumbo-chr2_NNU_002546-RA	354
Aquilegia-chr01_Aqcoe1G437900	Nelumbo-chr2_NNU_002543-RA	579
Aquilegia-chr01_Aqcoe1G438100	Nelumbo-chr2_NNU_002542-RA	1230
Aquilegia-chr01_Aqcoe1G438500	Nelumbo-chr2_NNU_002541-RA	299
Aquilegia-chr01_Aqcoe1G438600	Nelumbo-chr2_NNU_002539-RA	330
Aquilegia-chr01_Aqcoe1G438800	Nelumbo-chr2_NNU_002534-RA	160
Aquilegia-chr01_Aqcoe1G438900	Nelumbo-chr2_NNU_002533-RA	223
Aquilegia-chr01_Aqcoe1G439000	Nelumbo-chr2_NNU_002531-RA	370
Aquilegia-chr01_Aqcoe1G439300	Nelumbo-chr2_NNU_002526-RA	310
Aquilegia-chr01_Aqcoe1G439500	Nelumbo-chr2_NNU_002518-RA	258
Aquilegia-chr01_Aqcoe1G439700	Nelumbo-chr2_NNU_002519-RA	838
Aquilegia-chr01_Aqcoe1G440900	Nelumbo-chr2_NNU_002512-RA	193
Aquilegia-chr01_Aqcoe1G441300	Nelumbo-chr2_NNU_002509-RA	832
Aquilegia-chr01_Aqcoe1G442800	Nelumbo-chr2_NNU_002506-RA	700
Aquilegia-chr01_Aqcoe1G443100	Nelumbo-chr2_NNU_002499-RA	1790
Aquilegia-chr01_Aqcoe1G443700	Nelumbo-chr2_NNU_002492-RA	1270
Aquilegia-chr01_Aqcoe1G443800	Nelumbo-chr2_NNU_002491-RA	196
Aquilegia-chr01_Aqcoe1G444000	Nelumbo-chr2_NNU_002489-RA	296
Aquilegia-chr01_Aqcoe1G444300	Nelumbo-chr2_NNU_002487-RA	61
Aquilegia-chr01_Aqcoe1G444600	Nelumbo-chr2_NNU_002486-RA	286
Aquilegia-chr01_Aqcoe1G445200	Nelumbo-chr2_NNU_002476-RA	217
Aquilegia-chr01_Aqcoe1G445500	Nelumbo-chr2_NNU_002475-RA	408
Aquilegia-chr01_Aqcoe1G445800	Nelumbo-chr2_NNU_002472-RA	147
Aquilegia-chr01_Aqcoe1G446000	Nelumbo-chr2_NNU_002470-RA	1120
Aquilegia-chr01_Aqcoe1G446100	Nelumbo-chr2_NNU_002465-RA	1240
Aquilegia-chr01_Aqcoe1G446200	Nelumbo-chr2_NNU_002463-RA	803
Aquilegia-chr01_Aqcoe1G446400	Nelumbo-chr2_NNU_002461-RA	890
Aquilegia-chr01_Aqcoe1G446500	Nelumbo-chr2_NNU_002460-RA	705
Aquilegia-chr01_Aqcoe1G446600	Nelumbo-chr2_NNU_002458-RA	372
Aquilegia-chr01_Aqcoe1G446800	Nelumbo-chr2_NNU_002454-RA	675
Aquilegia-chr01_Aqcoe1G447400	Nelumbo-chr2_NNU_002453-RA	814
Aquilegia-chr01_Aqcoe1G447800	Nelumbo-chr2_NNU_002452-RA	471
Aquilegia-chr01_Aqcoe1G448100	Nelumbo-chr2_NNU_002448-RA	451
Aquilegia-chr01_Aqcoe1G448400	Nelumbo-chr2_NNU_002446-RA	356
Aquilegia-chr01_Aqcoe1G448500	Nelumbo-chr2_NNU_002444-RA	1390
Aquilegia-chr01_Aqcoe1G448600	Nelumbo-chr2_NNU_002445-RA	185
Aquilegia-chr01_Aqcoe1G448900	Nelumbo-chr2_NNU_002438-RA	855
Aquilegia-chr01_Aqcoe1G449100	Nelumbo-chr2_NNU_002435-RA	682
Aquilegia-chr01_Aqcoe1G449300	Nelumbo-chr2_NNU_002434-RA	130
Aquilegia-chr01_Aqcoe1G449500	Nelumbo-chr2_NNU_002433-RA	248
Aquilegia-chr01_Aqcoe1G449700	Nelumbo-chr2_NNU_002430-RA	1360
Aquilegia-chr01_Aqcoe1G449800	Nelumbo-chr2_NNU_002427-RA	854
Aquilegia-chr01_Aqcoe1G450000	Nelumbo-chr2_NNU_002424-RA	534
Aquilegia-chr01_Aqcoe1G450400	Nelumbo-chr2_NNU_002420-RA	786
Aquilegia-chr01_Aqcoe1G450500	Nelumbo-chr2_NNU_002418-RA	455
Aquilegia-chr01_Aqcoe1G450600	Nelumbo-chr2_NNU_002416-RA	125
Aquilegia-chr01_Aqcoe1G451100	Nelumbo-chr2_NNU_002414-RA	667
Aquilegia-chr01_Aqcoe1G451300	Nelumbo-chr2_NNU_002410-RA	1020
Aquilegia-chr01_Aqcoe1G451700	Nelumbo-chr2_NNU_002407-RA	264
Aquilegia-chr01_Aqcoe1G452000	Nelumbo-chr2_NNU_002406-RA	1210
Aquilegia-chr01_Aqcoe1G452100	Nelumbo-chr2_NNU_002405-RA	884
Aquilegia-chr01_Aqcoe1G452200	Nelumbo-chr2_NNU_002404-RA	920
Aquilegia-chr01_Aqcoe1G452600	Nelumbo-chr2_NNU_002402-RA	452
Aquilegia-chr01_Aqcoe1G453300	Nelumbo-chr2_NNU_002400-RA	1720
Aquilegia-chr01_Aqcoe1G453400	Nelumbo-chr2_NNU_002399-RA	678
Aquilegia-chr01_Aqcoe1G454300	Nelumbo-chr2_NNU_002392-RA	561
Aquilegia-chr01_Aqcoe1G454400	Nelumbo-chr2_NNU_002391-RA	345
Aquilegia-chr01_Aqcoe1G454600	Nelumbo-chr2_NNU_002390-RA	667
Aquilegia-chr01_Aqcoe1G454700	Nelumbo-chr2_NNU_002389-RA	253
Aquilegia-chr01_Aqcoe1G455400	Nelumbo-chr2_NNU_002388-RA	310
Aquilegia-chr01_Aqcoe1G455500	Nelumbo-chr2_NNU_002386-RA	223
Aquilegia-chr01_Aqcoe1G456700	Nelumbo-chr2_NNU_002382-RA	468
Aquilegia-chr01_Aqcoe1G456800	Nelumbo-chr2_NNU_002381-RA	1110
###
Aquilegia-chr01_Aqcoe1G033400	Nelumbo-chr21_NNU_015511-RA	787
Aquilegia-chr01_Aqcoe1G034400	Nelumbo-chr21_NNU_015523-RA	495
Aquilegia-chr01_Aqcoe1G036100	Nelumbo-chr21_NNU_015572-RA	848
Aquilegia-chr01_Aqcoe1G036200	Nelumbo-chr21_NNU_015530-RA	546
Aquilegia-chr01_Aqcoe1G036400	Nelumbo-chr21_NNU_015548-RA	419
Aquilegia-chr01_Aqcoe1G036500	Nelumbo-chr21_NNU_015543-RA	389
Aquilegia-chr01_Aqcoe1G036700	Nelumbo-chr21_NNU_015538-RA	708
Aquilegia-chr01_Aqcoe1G036900	Nelumbo-chr21_NNU_015551-RA	253
Aquilegia-chr01_Aqcoe1G037000	Nelumbo-chr21_NNU_015552-RA	315
Aquilegia-chr01_Aqcoe1G037300	Nelumbo-chr21_NNU_015555-RA	680
Aquilegia-chr01_Aqcoe1G037500	Nelumbo-chr21_NNU_015576-RA	795
Aquilegia-chr01_Aqcoe1G037700	Nelumbo-chr21_NNU_015575-RA	334
Aquilegia-chr01_Aqcoe1G037800	Nelumbo-chr21_NNU_015574-RA	459
###
Aquilegia-chr01_Aqcoe1G061600	Nelumbo-chr22_NNU_013685-RA	1580
Aquilegia-chr01_Aqcoe1G061900	Nelumbo-chr22_NNU_013684-RA	968
Aquilegia-chr01_Aqcoe1G062100	Nelumbo-chr22_NNU_013681-RA	669
Aquilegia-chr01_Aqcoe1G062300	Nelumbo-chr22_NNU_013679-RA	226
Aquilegia-chr01_Aqcoe1G062600	Nelumbo-chr22_NNU_013676-RA	182
Aquilegia-chr01_Aqcoe1G063100	Nelumbo-chr22_NNU_013672-RA	705
Aquilegia-chr01_Aqcoe1G063200	Nelumbo-chr22_NNU_013671-RA	560
Aquilegia-chr01_Aqcoe1G063300	Nelumbo-chr22_NNU_013670-RA	370
Aquilegia-chr01_Aqcoe1G063400	Nelumbo-chr22_NNU_013667-RA	609
Aquilegia-chr01_Aqcoe1G063700	Nelumbo-chr22_NNU_013666-RA	351
Aquilegia-chr01_Aqcoe1G063800	Nelumbo-chr22_NNU_013664-RA	636
Aquilegia-chr01_Aqcoe1G064200	Nelumbo-chr22_NNU_013660-RA	1340
Aquilegia-chr01_Aqcoe1G064300	Nelumbo-chr22_NNU_013659-RA	133
Aquilegia-chr01_Aqcoe1G065300	Nelumbo-chr22_NNU_013655-RA	452
###
Aquilegia-chr01_Aqcoe1G067700	Nelumbo-chr22_NNU_013623-RA	400
Aquilegia-chr01_Aqcoe1G068000	Nelumbo-chr22_NNU_013615-RA	1720
Aquilegia-chr01_Aqcoe1G068500	Nelumbo-chr22_NNU_013610-RA	2000
Aquilegia-chr01_Aqcoe1G069100	Nelumbo-chr22_NNU_013613-RA	1350
Aquilegia-chr01_Aqcoe1G069500	Nelumbo-chr22_NNU_013611-RA	142
###
Aquilegia-chr01_Aqcoe1G185500	Nelumbo-chr25_NNU_018909-RA	1340
Aquilegia-chr01_Aqcoe1G185600	Nelumbo-chr25_NNU_018913-RA	395
Aquilegia-chr01_Aqcoe1G185800	Nelumbo-chr25_NNU_018917-RA	226
Aquilegia-chr01_Aqcoe1G185900	Nelumbo-chr25_NNU_018920-RA	527
###
Aquilegia-chr01_Aqcoe1G083100	Nelumbo-chr3_NNU_007494-RA	795
Aquilegia-chr01_Aqcoe1G083200	Nelumbo-chr3_NNU_007495-RA	590
Aquilegia-chr01_Aqcoe1G083300	Nelumbo-chr3_NNU_007496-RA	626
Aquilegia-chr01_Aqcoe1G083400	Nelumbo-chr3_NNU_007497-RA	1240
Aquilegia-chr01_Aqcoe1G083600	Nelumbo-chr3_NNU_007498-RA	481
Aquilegia-chr01_Aqcoe1G083700	Nelumbo-chr3_NNU_007499-RA	1360
Aquilegia-chr01_Aqcoe1G083800	Nelumbo-chr3_NNU_007500-RA	267
Aquilegia-chr01_Aqcoe1G084300	Nelumbo-chr3_NNU_007501-RA	689
Aquilegia-chr01_Aqcoe1G084600	Nelumbo-chr3_NNU_007502-RA	1170
Aquilegia-chr01_Aqcoe1G084700	Nelumbo-chr3_NNU_007504-RA	291
Aquilegia-chr01_Aqcoe1G084900	Nelumbo-chr3_NNU_007503-RA	829
Aquilegia-chr01_Aqcoe1G085000	Nelumbo-chr3_NNU_007507-RA	1050
Aquilegia-chr01_Aqcoe1G085100	Nelumbo-chr3_NNU_007508-RA	607
Aquilegia-chr01_Aqcoe1G085200	Nelumbo-chr3_NNU_007510-RA	2440
Aquilegia-chr01_Aqcoe1G085300	Nelumbo-chr3_NNU_007511-RA	296
Aquilegia-chr01_Aqcoe1G085400	Nelumbo-chr3_NNU_007512-RA	308
Aquilegia-chr01_Aqcoe1G085700	Nelumbo-chr3_NNU_007513-RA	743
Aquilegia-chr01_Aqcoe1G085800	Nelumbo-chr3_NNU_007515-RA	753
Aquilegia-chr01_Aqcoe1G086100	Nelumbo-chr3_NNU_007516-RA	324
Aquilegia-chr01_Aqcoe1G086300	Nelumbo-chr3_NNU_007517-RA	270
Aquilegia-chr01_Aqcoe1G086600	Nelumbo-chr3_NNU_007519-RA	531
Aquilegia-chr01_Aqcoe1G086800	Nelumbo-chr3_NNU_007520-RA	628
Aquilegia-chr01_Aqcoe1G087600	Nelumbo-chr3_NNU_007521-RA	1700
Aquilegia-chr01_Aqcoe1G087800	Nelumbo-chr3_NNU_007523-RA	555
Aquilegia-chr01_Aqcoe1G087900	Nelumbo-chr3_NNU_007528-RA	729
Aquilegia-chr01_Aqcoe1G088000	Nelumbo-chr3_NNU_007527-RA	892
Aquilegia-chr01_Aqcoe1G089000	Nelumbo-chr3_NNU_007529-RA	316
Aquilegia-chr01_Aqcoe1G089300	Nelumbo-chr3_NNU_007531-RA	857
Aquilegia-chr01_Aqcoe1G089400	Nelumbo-chr3_NNU_007532-RA	674
Aquilegia-chr01_Aqcoe1G089600	Nelumbo-chr3_NNU_007533-RA	138
Aquilegia-chr01_Aqcoe1G089900	Nelumbo-chr3_NNU_007534-RA	656
Aquilegia-chr01_Aqcoe1G090100	Nelumbo-chr3_NNU_007535-RA	495
Aquilegia-chr01_Aqcoe1G090400	Nelumbo-chr3_NNU_007537-RA	557
Aquilegia-chr01_Aqcoe1G090700	Nelumbo-chr3_NNU_007538-RA	859
Aquilegia-chr01_Aqcoe1G090800	Nelumbo-chr3_NNU_007540-RA	275
Aquilegia-chr01_Aqcoe1G091100	Nelumbo-chr3_NNU_007542-RA	916
Aquilegia-chr01_Aqcoe1G091500	Nelumbo-chr3_NNU_007545-RA	248
Aquilegia-chr01_Aqcoe1G091800	Nelumbo-chr3_NNU_007546-RA	1410
Aquilegia-chr01_Aqcoe1G092000	Nelumbo-chr3_NNU_007548-RA	787
Aquilegia-chr01_Aqcoe1G092100	Nelumbo-chr3_NNU_007549-RA	579
Aquilegia-chr01_Aqcoe1G092900	Nelumbo-chr3_NNU_007551-RA	240
Aquilegia-chr01_Aqcoe1G093200	Nelumbo-chr3_NNU_007554-RA	239
Aquilegia-chr01_Aqcoe1G093500	Nelumbo-chr3_NNU_007555-RA	198
Aquilegia-chr01_Aqcoe1G093800	Nelumbo-chr3_NNU_007556-RA	1150
Aquilegia-chr01_Aqcoe1G094300	Nelumbo-chr3_NNU_007559-RA	169
Aquilegia-chr01_Aqcoe1G094500	Nelumbo-chr3_NNU_007564-RA	373
Aquilegia-chr01_Aqcoe1G094900	Nelumbo-chr3_NNU_007565-RA	345
Aquilegia-chr01_Aqcoe1G095100	Nelumbo-chr3_NNU_007566-RA	297
Aquilegia-chr01_Aqcoe1G095200	Nelumbo-chr3_NNU_007567-RA	686
Aquilegia-chr01_Aqcoe1G095400	Nelumbo-chr3_NNU_007568-RA	927
Aquilegia-chr01_Aqcoe1G095900	Nelumbo-chr3_NNU_007572-RA	991
Aquilegia-chr01_Aqcoe1G096000	Nelumbo-chr3_NNU_007573-RA	851
Aquilegia-chr01_Aqcoe1G096100	Nelumbo-chr3_NNU_007574-RA	323
Aquilegia-chr01_Aqcoe1G096200	Nelumbo-chr3_NNU_007575-RA	63
Aquilegia-chr01_Aqcoe1G096300	Nelumbo-chr3_NNU_007576-RA	897
Aquilegia-chr01_Aqcoe1G096900	Nelumbo-chr3_NNU_007582-RA	965
Aquilegia-chr01_Aqcoe1G098200	Nelumbo-chr3_NNU_007584-RA	517
Aquilegia-chr01_Aqcoe1G098600	Nelumbo-chr3_NNU_007588-RA	332
Aquilegia-chr01_Aqcoe1G098800	Nelumbo-chr3_NNU_007593-RA	419
Aquilegia-chr01_Aqcoe1G098900	Nelumbo-chr3_NNU_007589-RA	836
Aquilegia-chr01_Aqcoe1G099000	Nelumbo-chr3_NNU_007590-RA	357
Aquilegia-chr01_Aqcoe1G099100	Nelumbo-chr3_NNU_007591-RA	1020
Aquilegia-chr01_Aqcoe1G099500	Nelumbo-chr3_NNU_007595-RA	171
Aquilegia-chr01_Aqcoe1G099800	Nelumbo-chr3_NNU_007598-RA	145
Aquilegia-chr01_Aqcoe1G099900	Nelumbo-chr3_NNU_007599-RA	610
Aquilegia-chr01_Aqcoe1G100300	Nelumbo-chr3_NNU_007601-RA	416
Aquilegia-chr01_Aqcoe1G100600	Nelumbo-chr3_NNU_007602-RA	689
Aquilegia-chr01_Aqcoe1G100800	Nelumbo-chr3_NNU_007603-RA	547
Aquilegia-chr01_Aqcoe1G101200	Nelumbo-chr3_NNU_007604-RA	470
Aquilegia-chr01_Aqcoe1G101500	Nelumbo-chr3_NNU_007606-RA	234
Aquilegia-chr01_Aqcoe1G101900	Nelumbo-chr3_NNU_007611-RA	737
Aquilegia-chr01_Aqcoe1G102000	Nelumbo-chr3_NNU_007614-RA	286
Aquilegia-chr01_Aqcoe1G102400	Nelumbo-chr3_NNU_007616-RA	885
Aquilegia-chr01_Aqcoe1G102900	Nelumbo-chr3_NNU_007618-RA	416
Aquilegia-chr01_Aqcoe1G103300	Nelumbo-chr3_NNU_007622-RA	1200
Aquilegia-chr01_Aqcoe1G103600	Nelumbo-chr3_NNU_007628-RA	694
Aquilegia-chr01_Aqcoe1G104100	Nelumbo-chr3_NNU_007630-RA	639
Aquilegia-chr01_Aqcoe1G104200	Nelumbo-chr3_NNU_007632-RA	198
Aquilegia-chr01_Aqcoe1G104600	Nelumbo-chr3_NNU_007634-RA	204
Aquilegia-chr01_Aqcoe1G104900	Nelumbo-chr3_NNU_007635-RA	2050
Aquilegia-chr01_Aqcoe1G105200	Nelumbo-chr3_NNU_007636-RA	890
Aquilegia-chr01_Aqcoe1G105500	Nelumbo-chr3_NNU_007637-RA	361
Aquilegia-chr01_Aqcoe1G105700	Nelumbo-chr3_NNU_007639-RA	435
Aquilegia-chr01_Aqcoe1G105800	Nelumbo-chr3_NNU_007640-RA	561
Aquilegia-chr01_Aqcoe1G106000	Nelumbo-chr3_NNU_007642-RA	607
Aquilegia-chr01_Aqcoe1G106400	Nelumbo-chr3_NNU_007641-RA	1260
Aquilegia-chr01_Aqcoe1G107400	Nelumbo-chr3_NNU_007648-RA	715
Aquilegia-chr01_Aqcoe1G107600	Nelumbo-chr3_NNU_007651-RA	2200
Aquilegia-chr01_Aqcoe1G108100	Nelumbo-chr3_NNU_007652-RA	751
Aquilegia-chr01_Aqcoe1G108600	Nelumbo-chr3_NNU_007655-RA	1300
Aquilegia-chr01_Aqcoe1G108800	Nelumbo-chr3_NNU_007656-RA	1070
Aquilegia-chr01_Aqcoe1G109000	Nelumbo-chr3_NNU_007657-RA	1310
Aquilegia-chr01_Aqcoe1G109300	Nelumbo-chr3_NNU_007660-RA	324
Aquilegia-chr01_Aqcoe1G110000	Nelumbo-chr3_NNU_007664-RA	631
Aquilegia-chr01_Aqcoe1G110200	Nelumbo-chr3_NNU_007665-RA	236
###
Aquilegia-chr01_Aqcoe1G083200	Nelumbo-chr3_NNU_011197-RA	496
Aquilegia-chr01_Aqcoe1G083400	Nelumbo-chr3_NNU_011196-RA	1420
Aquilegia-chr01_Aqcoe1G083500	Nelumbo-chr3_NNU_011195-RA	1050
Aquilegia-chr01_Aqcoe1G084300	Nelumbo-chr3_NNU_011193-RA	625
Aquilegia-chr01_Aqcoe1G085300	Nelumbo-chr3_NNU_011191-RA	332
Aquilegia-chr01_Aqcoe1G085400	Nelumbo-chr3_NNU_011189-RA	289
Aquilegia-chr01_Aqcoe1G085500	Nelumbo-chr3_NNU_011188-RA	870
Aquilegia-chr01_Aqcoe1G085600	Nelumbo-chr3_NNU_011187-RA	1220
Aquilegia-chr01_Aqcoe1G086100	Nelumbo-chr3_NNU_011186-RA	444
Aquilegia-chr01_Aqcoe1G086500	Nelumbo-chr3_NNU_011184-RA	729
Aquilegia-chr01_Aqcoe1G086600	Nelumbo-chr3_NNU_011181-RA	734
Aquilegia-chr01_Aqcoe1G086800	Nelumbo-chr3_NNU_011180-RA	591
Aquilegia-chr01_Aqcoe1G087200	Nelumbo-chr3_NNU_011178-RA	444
Aquilegia-chr01_Aqcoe1G087300	Nelumbo-chr3_NNU_011179-RA	384
Aquilegia-chr01_Aqcoe1G087400	Nelumbo-chr3_NNU_011177-RA	585
Aquilegia-chr01_Aqcoe1G087900	Nelumbo-chr3_NNU_011175-RA	745
Aquilegia-chr01_Aqcoe1G088000	Nelumbo-chr3_NNU_011174-RA	859
Aquilegia-chr01_Aqcoe1G089100	Nelumbo-chr3_NNU_011172-RA	878
Aquilegia-chr01_Aqcoe1G089300	Nelumbo-chr3_NNU_011171-RA	1010
Aquilegia-chr01_Aqcoe1G089600	Nelumbo-chr3_NNU_011170-RA	136
Aquilegia-chr01_Aqcoe1G089800	Nelumbo-chr3_NNU_011167-RA	487
Aquilegia-chr01_Aqcoe1G089900	Nelumbo-chr3_NNU_011166-RA	677
Aquilegia-chr01_Aqcoe1G090500	Nelumbo-chr3_NNU_011165-RA	207
Aquilegia-chr01_Aqcoe1G090700	Nelumbo-chr3_NNU_011164-RA	931
Aquilegia-chr01_Aqcoe1G090800	Nelumbo-chr3_NNU_011162-RA	296
Aquilegia-chr01_Aqcoe1G091100	Nelumbo-chr3_NNU_011161-RA	895
Aquilegia-chr01_Aqcoe1G091400	Nelumbo-chr3_NNU_011160-RA	674
Aquilegia-chr01_Aqcoe1G091500	Nelumbo-chr3_NNU_011159-RA	210
Aquilegia-chr01_Aqcoe1G091600	Nelumbo-chr3_NNU_011158-RA	168
Aquilegia-chr01_Aqcoe1G091800	Nelumbo-chr3_NNU_011157-RA	1410
Aquilegia-chr01_Aqcoe1G091900	Nelumbo-chr3_NNU_011156-RA	833
Aquilegia-chr01_Aqcoe1G092000	Nelumbo-chr3_NNU_011155-RA	833
Aquilegia-chr01_Aqcoe1G092100	Nelumbo-chr3_NNU_011153-RA	485
Aquilegia-chr01_Aqcoe1G092200	Nelumbo-chr3_NNU_011152-RA	236
Aquilegia-chr01_Aqcoe1G092400	Nelumbo-chr3_NNU_011147-RA	664
Aquilegia-chr01_Aqcoe1G093200	Nelumbo-chr3_NNU_011143-RA	229
Aquilegia-chr01_Aqcoe1G093300	Nelumbo-chr3_NNU_011141-RA	323
Aquilegia-chr01_Aqcoe1G093500	Nelumbo-chr3_NNU_011140-RA	150
Aquilegia-chr01_Aqcoe1G093800	Nelumbo-chr3_NNU_011139-RA	1270
Aquilegia-chr01_Aqcoe1G094000	Nelumbo-chr3_NNU_011138-RA	163
Aquilegia-chr01_Aqcoe1G094300	Nelumbo-chr3_NNU_011137-RA	126
Aquilegia-chr01_Aqcoe1G094500	Nelumbo-chr3_NNU_011135-RA	373
Aquilegia-chr01_Aqcoe1G094900	Nelumbo-chr3_NNU_011134-RA	463
Aquilegia-chr01_Aqcoe1G095200	Nelumbo-chr3_NNU_011133-RA	651
Aquilegia-chr01_Aqcoe1G095400	Nelumbo-chr3_NNU_011131-RA	1130
Aquilegia-chr01_Aqcoe1G095600	Nelumbo-chr3_NNU_011130-RA	1010
Aquilegia-chr01_Aqcoe1G095700	Nelumbo-chr3_NNU_011127-RA	757
Aquilegia-chr01_Aqcoe1G095900	Nelumbo-chr3_NNU_011126-RA	969
Aquilegia-chr01_Aqcoe1G096700	Nelumbo-chr3_NNU_011119-RA	1010
Aquilegia-chr01_Aqcoe1G096800	Nelumbo-chr3_NNU_011116-RA	949
Aquilegia-chr01_Aqcoe1G098200	Nelumbo-chr3_NNU_011115-RA	631
Aquilegia-chr01_Aqcoe1G098600	Nelumbo-chr3_NNU_011113-RA	277
Aquilegia-chr01_Aqcoe1G098900	Nelumbo-chr3_NNU_011111-RA	784
Aquilegia-chr01_Aqcoe1G099100	Nelumbo-chr3_NNU_011109-RA	1170
Aquilegia-chr01_Aqcoe1G099200	Nelumbo-chr3_NNU_011108-RA	1200
Aquilegia-chr01_Aqcoe1G099600	Nelumbo-chr3_NNU_011106-RA	503
Aquilegia-chr01_Aqcoe1G100600	Nelumbo-chr3_NNU_011100-RA	780
Aquilegia-chr01_Aqcoe1G100800	Nelumbo-chr3_NNU_011099-RA	496
Aquilegia-chr01_Aqcoe1G101500	Nelumbo-chr3_NNU_011095-RA	229
Aquilegia-chr01_Aqcoe1G101600	Nelumbo-chr3_NNU_011094-RA	232
Aquilegia-chr01_Aqcoe1G101700	Nelumbo-chr3_NNU_011093-RA	672
Aquilegia-chr01_Aqcoe1G101900	Nelumbo-chr3_NNU_011090-RA	598
Aquilegia-chr01_Aqcoe1G103200	Nelumbo-chr3_NNU_011084-RA	1400
###
Aquilegia-chr01_Aqcoe1G104600	Nelumbo-chr3_NNU_011053-RA	190
Aquilegia-chr01_Aqcoe1G104900	Nelumbo-chr3_NNU_011047-RA	1670
Aquilegia-chr01_Aqcoe1G105200	Nelumbo-chr3_NNU_011045-RA	952
Aquilegia-chr01_Aqcoe1G105500	Nelumbo-chr3_NNU_011044-RA	383
Aquilegia-chr01_Aqcoe1G105600	Nelumbo-chr3_NNU_011042-RA	201
Aquilegia-chr01_Aqcoe1G106000	Nelumbo-chr3_NNU_011038-RA	645
Aquilegia-chr01_Aqcoe1G107400	Nelumbo-chr3_NNU_011034-RA	1010
Aquilegia-chr01_Aqcoe1G107600	Nelumbo-chr3_NNU_011031-RA	1840
Aquilegia-chr01_Aqcoe1G108100	Nelumbo-chr3_NNU_011030-RA	789
Aquilegia-chr01_Aqcoe1G108400	Nelumbo-chr3_NNU_011024-RA	255
Aquilegia-chr01_Aqcoe1G108600	Nelumbo-chr3_NNU_011021-RA	1330
Aquilegia-chr01_Aqcoe1G108500	Nelumbo-chr3_NNU_011023-RA	207
Aquilegia-chr01_Aqcoe1G108800	Nelumbo-chr3_NNU_011020-RA	1130
Aquilegia-chr01_Aqcoe1G109000	Nelumbo-chr3_NNU_011019-RA	1410
Aquilegia-chr01_Aqcoe1G109300	Nelumbo-chr3_NNU_011014-RA	308
Aquilegia-chr01_Aqcoe1G109900	Nelumbo-chr3_NNU_011015-RA	400
Aquilegia-chr01_Aqcoe1G110000	Nelumbo-chr3_NNU_012189-RA	593
###
Aquilegia-chr01_Aqcoe1G121100	Nelumbo-chr3_NNU_022478-RA	1950
Aquilegia-chr01_Aqcoe1G121200	Nelumbo-chr3_NNU_022488-RA	506
Aquilegia-chr01_Aqcoe1G121900	Nelumbo-chr3_NNU_022492-RA	659
Aquilegia-chr01_Aqcoe1G122000	Nelumbo-chr3_NNU_022493-RA	991
Aquilegia-chr01_Aqcoe1G122400	Nelumbo-chr3_NNU_022496-RA	1550
Aquilegia-chr01_Aqcoe1G122500	Nelumbo-chr3_NNU_022497-RA	2260
Aquilegia-chr01_Aqcoe1G122700	Nelumbo-chr3_NNU_022498-RA	215
Aquilegia-chr01_Aqcoe1G122900	Nelumbo-chr3_NNU_022500-RA	901
Aquilegia-chr01_Aqcoe1G123000	Nelumbo-chr3_NNU_022501-RA	794
Aquilegia-chr01_Aqcoe1G123100	Nelumbo-chr3_NNU_022502-RA	266
Aquilegia-chr01_Aqcoe1G123600	Nelumbo-chr3_NNU_023458-RA	773
Aquilegia-chr01_Aqcoe1G124000	Nelumbo-chr3_NNU_023460-RA	419
Aquilegia-chr01_Aqcoe1G124300	Nelumbo-chr3_NNU_023461-RA	800
Aquilegia-chr01_Aqcoe1G125000	Nelumbo-chr3_NNU_023465-RA	286
Aquilegia-chr01_Aqcoe1G125800	Nelumbo-chr3_NNU_023466-RA	305
Aquilegia-chr01_Aqcoe1G125900	Nelumbo-chr3_NNU_023467-RA	1280
Aquilegia-chr01_Aqcoe1G126400	Nelumbo-chr3_NNU_023470-RA	166
Aquilegia-chr01_Aqcoe1G126700	Nelumbo-chr3_NNU_023472-RA	422
Aquilegia-chr01_Aqcoe1G127300	Nelumbo-chr3_NNU_023476-RA	441
Aquilegia-chr01_Aqcoe1G127500	Nelumbo-chr3_NNU_023477-RA	207
Aquilegia-chr01_Aqcoe1G127600	Nelumbo-chr3_NNU_023479-RA	2070
Aquilegia-chr01_Aqcoe1G127700	Nelumbo-chr3_NNU_023480-RA	457
Aquilegia-chr01_Aqcoe1G128300	Nelumbo-chr3_NNU_023492-RA	237
Aquilegia-chr01_Aqcoe1G128400	Nelumbo-chr3_NNU_023491-RA	210
Aquilegia-chr01_Aqcoe1G128500	Nelumbo-chr3_NNU_023490-RA	749
Aquilegia-chr01_Aqcoe1G129400	Nelumbo-chr3_NNU_023489-RA	640
Aquilegia-chr01_Aqcoe1G129800	Nelumbo-chr3_NNU_023484-RA	901
Aquilegia-chr01_Aqcoe1G130400	Nelumbo-chr3_NNU_023498-RA	522
Aquilegia-chr01_Aqcoe1G130600	Nelumbo-chr3_NNU_023501-RA	810
Aquilegia-chr01_Aqcoe1G130800	Nelumbo-chr3_NNU_023502-RA	930
Aquilegia-chr01_Aqcoe1G131100	Nelumbo-chr3_NNU_023503-RA	568
Aquilegia-chr01_Aqcoe1G131200	Nelumbo-chr3_NNU_023506-RA	653
Aquilegia-chr01_Aqcoe1G131400	Nelumbo-chr3_NNU_023509-RA	889
Aquilegia-chr01_Aqcoe1G132300	Nelumbo-chr3_NNU_022566-RA	473
Aquilegia-chr01_Aqcoe1G132600	Nelumbo-chr3_NNU_022568-RA	435
Aquilegia-chr01_Aqcoe1G133200	Nelumbo-chr3_NNU_022572-RA	3490
Aquilegia-chr01_Aqcoe1G133300	Nelumbo-chr3_NNU_022573-RA	229
Aquilegia-chr01_Aqcoe1G133400	Nelumbo-chr3_NNU_022586-RA	1700
Aquilegia-chr01_Aqcoe1G133600	Nelumbo-chr3_NNU_022584-RA	588
Aquilegia-chr01_Aqcoe1G134300	Nelumbo-chr3_NNU_022581-RA	237
Aquilegia-chr01_Aqcoe1G134500	Nelumbo-chr3_NNU_022579-RA	1780
Aquilegia-chr01_Aqcoe1G134600	Nelumbo-chr3_NNU_022577-RA	1430
Aquilegia-chr01_Aqcoe1G134700	Nelumbo-chr3_NNU_022592-RA	199
Aquilegia-chr01_Aqcoe1G135100	Nelumbo-chr3_NNU_022598-RA	2550
Aquilegia-chr01_Aqcoe1G135700	Nelumbo-chr3_NNU_022601-RA	326
Aquilegia-chr01_Aqcoe1G136500	Nelumbo-chr3_NNU_022602-RA	977
Aquilegia-chr01_Aqcoe1G136900	Nelumbo-chr3_NNU_022606-RA	2100
Aquilegia-chr01_Aqcoe1G137000	Nelumbo-chr3_NNU_022607-RA	724
Aquilegia-chr01_Aqcoe1G137100	Nelumbo-chr3_NNU_022608-RA	1390
Aquilegia-chr01_Aqcoe1G137300	Nelumbo-chr3_NNU_022610-RA	810
Aquilegia-chr01_Aqcoe1G137400	Nelumbo-chr3_NNU_022611-RA	999
Aquilegia-chr01_Aqcoe1G137500	Nelumbo-chr3_NNU_011279-RA	995
Aquilegia-chr01_Aqcoe1G138000	Nelumbo-chr3_NNU_011278-RA	270
Aquilegia-chr01_Aqcoe1G138300	Nelumbo-chr3_NNU_011276-RA	460
Aquilegia-chr01_Aqcoe1G138800	Nelumbo-chr3_NNU_011274-RA	378
Aquilegia-chr01_Aqcoe1G139200	Nelumbo-chr3_NNU_022587-RA	367
Aquilegia-chr01_Aqcoe1G139500	Nelumbo-chr3_NNU_011270-RA	177
Aquilegia-chr01_Aqcoe1G139600	Nelumbo-chr3_NNU_011269-RA	490
Aquilegia-chr01_Aqcoe1G140100	Nelumbo-chr3_NNU_011267-RA	1740
Aquilegia-chr01_Aqcoe1G140400	Nelumbo-chr3_NNU_011266-RA	1230
###
Aquilegia-chr01_Aqcoe1G134300	Nelumbo-chr3_NNU_005872-RA	250
Aquilegia-chr01_Aqcoe1G134500	Nelumbo-chr3_NNU_005870-RA	1760
Aquilegia-chr01_Aqcoe1G134600	Nelumbo-chr3_NNU_005869-RA	1480
Aquilegia-chr01_Aqcoe1G134700	Nelumbo-chr3_NNU_005863-RA	213
Aquilegia-chr01_Aqcoe1G134900	Nelumbo-chr3_NNU_005860-RA	893
Aquilegia-chr01_Aqcoe1G135000	Nelumbo-chr3_NNU_005857-RA	952
Aquilegia-chr01_Aqcoe1G135500	Nelumbo-chr3_NNU_005854-RA	700
Aquilegia-chr01_Aqcoe1G135700	Nelumbo-chr3_NNU_005853-RA	297
Aquilegia-chr01_Aqcoe1G136300	Nelumbo-chr3_NNU_005852-RA	974
Aquilegia-chr01_Aqcoe1G136500	Nelumbo-chr3_NNU_005851-RA	947
Aquilegia-chr01_Aqcoe1G136700	Nelumbo-chr3_NNU_005850-RA	1730
Aquilegia-chr01_Aqcoe1G136900	Nelumbo-chr3_NNU_005848-RA	1920
Aquilegia-chr01_Aqcoe1G137000	Nelumbo-chr3_NNU_005847-RA	694
Aquilegia-chr01_Aqcoe1G137100	Nelumbo-chr3_NNU_005846-RA	1300
Aquilegia-chr01_Aqcoe1G137300	Nelumbo-chr3_NNU_005843-RA	637
Aquilegia-chr01_Aqcoe1G137400	Nelumbo-chr3_NNU_005842-RA	745
Aquilegia-chr01_Aqcoe1G137500	Nelumbo-chr3_NNU_005838-RA	885
Aquilegia-chr01_Aqcoe1G137700	Nelumbo-chr3_NNU_005836-RA	1050
Aquilegia-chr01_Aqcoe1G137800	Nelumbo-chr3_NNU_005835-RA	911
Aquilegia-chr01_Aqcoe1G138000	Nelumbo-chr3_NNU_005834-RA	193
Aquilegia-chr01_Aqcoe1G138100	Nelumbo-chr3_NNU_005833-RA	194
Aquilegia-chr01_Aqcoe1G138700	Nelumbo-chr3_NNU_005829-RA	1080
Aquilegia-chr01_Aqcoe1G138800	Nelumbo-chr3_NNU_005830-RA	368
Aquilegia-chr01_Aqcoe1G139000	Nelumbo-chr3_NNU_005828-RA	71
Aquilegia-chr01_Aqcoe1G139500	Nelumbo-chr3_NNU_005827-RA	185
Aquilegia-chr01_Aqcoe1G139600	Nelumbo-chr3_NNU_005826-RA	370
Aquilegia-chr01_Aqcoe1G139800	Nelumbo-chr3_NNU_005825-RA	1090
Aquilegia-chr01_Aqcoe1G140000	Nelumbo-chr3_NNU_005823-RA	691
Aquilegia-chr01_Aqcoe1G140100	Nelumbo-chr3_NNU_005822-RA	1710
Aquilegia-chr01_Aqcoe1G140200	Nelumbo-chr3_NNU_005821-RA	75
Aquilegia-chr01_Aqcoe1G140400	Nelumbo-chr3_NNU_005820-RA	1060
###
Aquilegia-chr01_Aqcoe1G140600	Nelumbo-chr3_NNU_005733-RA	1280
Aquilegia-chr01_Aqcoe1G140800	Nelumbo-chr3_NNU_005732-RA	1330
Aquilegia-chr01_Aqcoe1G140900	Nelumbo-chr3_NNU_005731-RA	1460
Aquilegia-chr01_Aqcoe1G141400	Nelumbo-chr3_NNU_005727-RA	1810
Aquilegia-chr01_Aqcoe1G141700	Nelumbo-chr3_NNU_005723-RA	2800
Aquilegia-chr01_Aqcoe1G142000	Nelumbo-chr3_NNU_005725-RA	977
Aquilegia-chr01_Aqcoe1G142100	Nelumbo-chr3_NNU_005721-RA	1010
Aquilegia-chr01_Aqcoe1G142200	Nelumbo-chr3_NNU_005717-RA	738
Aquilegia-chr01_Aqcoe1G142700	Nelumbo-chr3_NNU_005712-RA	1790
Aquilegia-chr01_Aqcoe1G142800	Nelumbo-chr3_NNU_005711-RA	234
Aquilegia-chr01_Aqcoe1G142900	Nelumbo-chr3_NNU_005710-RA	1530
Aquilegia-chr01_Aqcoe1G143100	Nelumbo-chr3_NNU_005709-RA	629
Aquilegia-chr01_Aqcoe1G143300	Nelumbo-chr3_NNU_005707-RA	1700
Aquilegia-chr01_Aqcoe1G143900	Nelumbo-chr3_NNU_005697-RA	474
Aquilegia-chr01_Aqcoe1G144000	Nelumbo-chr3_NNU_005696-RA	707
Aquilegia-chr01_Aqcoe1G144100	Nelumbo-chr3_NNU_005695-RA	83
Aquilegia-chr01_Aqcoe1G144200	Nelumbo-chr3_NNU_005694-RA	134
Aquilegia-chr01_Aqcoe1G145000	Nelumbo-chr3_NNU_005689-RA	1750
Aquilegia-chr01_Aqcoe1G145100	Nelumbo-chr3_NNU_005685-RA	857
Aquilegia-chr01_Aqcoe1G145300	Nelumbo-chr3_NNU_005684-RA	583
Aquilegia-chr01_Aqcoe1G145500	Nelumbo-chr3_NNU_005683-RA	748
Aquilegia-chr01_Aqcoe1G145600	Nelumbo-chr3_NNU_005681-RA	718
Aquilegia-chr01_Aqcoe1G145800	Nelumbo-chr3_NNU_005676-RA	430
###
Aquilegia-chr01_Aqcoe1G140800	Nelumbo-chr3_NNU_012355-RA	1330
Aquilegia-chr01_Aqcoe1G140900	Nelumbo-chr3_NNU_012356-RA	1180
Aquilegia-chr01_Aqcoe1G141700	Nelumbo-chr3_NNU_012362-RA	2690
Aquilegia-chr01_Aqcoe1G141800	Nelumbo-chr3_NNU_012363-RA	871
Aquilegia-chr01_Aqcoe1G142600	Nelumbo-chr3_NNU_012368-RA	323
Aquilegia-chr01_Aqcoe1G142700	Nelumbo-chr3_NNU_012369-RA	1760
Aquilegia-chr01_Aqcoe1G142800	Nelumbo-chr3_NNU_012370-RA	218
Aquilegia-chr01_Aqcoe1G143300	Nelumbo-chr3_NNU_012371-RA	1240
Aquilegia-chr01_Aqcoe1G143400	Nelumbo-chr3_NNU_012373-RA	454
Aquilegia-chr01_Aqcoe1G143600	Nelumbo-chr3_NNU_012374-RA	283
Aquilegia-chr01_Aqcoe1G143700	Nelumbo-chr3_NNU_012375-RA	1040
Aquilegia-chr01_Aqcoe1G143900	Nelumbo-chr3_NNU_012380-RA	474
Aquilegia-chr01_Aqcoe1G144000	Nelumbo-chr3_NNU_012381-RA	724
Aquilegia-chr01_Aqcoe1G144600	Nelumbo-chr3_NNU_012383-RA	1230
Aquilegia-chr01_Aqcoe1G144700	Nelumbo-chr3_NNU_012384-RA	83
Aquilegia-chr01_Aqcoe1G145100	Nelumbo-chr3_NNU_012388-RA	708
Aquilegia-chr01_Aqcoe1G145400	Nelumbo-chr3_NNU_012390-RA	1090
Aquilegia-chr01_Aqcoe1G145500	Nelumbo-chr3_NNU_012391-RA	802
###
Aquilegia-chr01_Aqcoe1G146100	Nelumbo-chr3_NNU_005352-RA	1560
Aquilegia-chr01_Aqcoe1G146200	Nelumbo-chr3_NNU_005353-RA	1320
Aquilegia-chr01_Aqcoe1G146400	Nelumbo-chr3_NNU_005356-RA	1090
Aquilegia-chr01_Aqcoe1G146900	Nelumbo-chr3_NNU_005357-RA	68
Aquilegia-chr01_Aqcoe1G147200	Nelumbo-chr3_NNU_005360-RA	421
###
Aquilegia-chr01_Aqcoe1G147500	Nelumbo-chr3_NNU_012244-RA	825
Aquilegia-chr01_Aqcoe1G147700	Nelumbo-chr3_NNU_012247-RA	508
Aquilegia-chr01_Aqcoe1G148100	Nelumbo-chr3_NNU_012248-RA	209
Aquilegia-chr01_Aqcoe1G148200	Nelumbo-chr3_NNU_012253-RA	976
Aquilegia-chr01_Aqcoe1G149100	Nelumbo-chr3_NNU_012255-RA	931
Aquilegia-chr01_Aqcoe1G149200	Nelumbo-chr3_NNU_012256-RA	334
Aquilegia-chr01_Aqcoe1G150500	Nelumbo-chr3_NNU_012263-RA	495
Aquilegia-chr01_Aqcoe1G150700	Nelumbo-chr3_NNU_012265-RA	455
Aquilegia-chr01_Aqcoe1G150900	Nelumbo-chr3_NNU_012267-RA	640
Aquilegia-chr01_Aqcoe1G151300	Nelumbo-chr3_NNU_012269-RA	215
Aquilegia-chr01_Aqcoe1G151400	Nelumbo-chr3_NNU_012270-RA	493
Aquilegia-chr01_Aqcoe1G151700	Nelumbo-chr3_NNU_012271-RA	520
Aquilegia-chr01_Aqcoe1G151900	Nelumbo-chr3_NNU_012273-RA	590
Aquilegia-chr01_Aqcoe1G152700	Nelumbo-chr3_NNU_012274-RA	384
###
Aquilegia-chr01_Aqcoe1G147700	Nelumbo-chr3_NNU_007727-RA	493
Aquilegia-chr01_Aqcoe1G147900	Nelumbo-chr3_NNU_007728-RA	410
Aquilegia-chr01_Aqcoe1G148100	Nelumbo-chr3_NNU_007730-RA	169
Aquilegia-chr01_Aqcoe1G148200	Nelumbo-chr3_NNU_007735-RA	985
Aquilegia-chr01_Aqcoe1G149100	Nelumbo-chr3_NNU_007738-RA	952
Aquilegia-chr01_Aqcoe1G149200	Nelumbo-chr3_NNU_007739-RA	326
Aquilegia-chr01_Aqcoe1G149400	Nelumbo-chr3_NNU_007740-RA	1630
Aquilegia-chr01_Aqcoe1G149500	Nelumbo-chr3_NNU_007742-RA	949
Aquilegia-chr01_Aqcoe1G149800	Nelumbo-chr3_NNU_007744-RA	158
Aquilegia-chr01_Aqcoe1G150000	Nelumbo-chr3_NNU_007747-RA	280
Aquilegia-chr01_Aqcoe1G150200	Nelumbo-chr3_NNU_007749-RA	727
Aquilegia-chr01_Aqcoe1G150700	Nelumbo-chr3_NNU_007756-RA	478
Aquilegia-chr01_Aqcoe1G150800	Nelumbo-chr3_NNU_007757-RA	130
Aquilegia-chr01_Aqcoe1G150900	Nelumbo-chr3_NNU_007758-RA	713
Aquilegia-chr01_Aqcoe1G151100	Nelumbo-chr3_NNU_007760-RA	337
Aquilegia-chr01_Aqcoe1G151400	Nelumbo-chr3_NNU_007762-RA	446
Aquilegia-chr01_Aqcoe1G151500	Nelumbo-chr3_NNU_007764-RA	342
Aquilegia-chr01_Aqcoe1G151800	Nelumbo-chr3_NNU_007728-RA	410
Aquilegia-chr01_Aqcoe1G152500	Nelumbo-chr3_NNU_007768-RA	710
Aquilegia-chr01_Aqcoe1G152600	Nelumbo-chr3_NNU_007769-RA	1100
Aquilegia-chr01_Aqcoe1G152800	Nelumbo-chr3_NNU_007771-RA	732
Aquilegia-chr01_Aqcoe1G153500	Nelumbo-chr3_NNU_007777-RA	2860
Aquilegia-chr01_Aqcoe1G153800	Nelumbo-chr3_NNU_007783-RA	187
###
Aquilegia-chr01_Aqcoe1G392900	Nelumbo-chr3_NNU_012242-RA	471
Aquilegia-chr01_Aqcoe1G393000	Nelumbo-chr3_NNU_012240-RA	183
Aquilegia-chr01_Aqcoe1G393100	Nelumbo-chr3_NNU_012239-RA	1110
Aquilegia-chr01_Aqcoe1G393300	Nelumbo-chr3_NNU_012238-RA	255
Aquilegia-chr01_Aqcoe1G393400	Nelumbo-chr3_NNU_012237-RA	293
Aquilegia-chr01_Aqcoe1G393900	Nelumbo-chr3_NNU_012234-RA	93
Aquilegia-chr01_Aqcoe1G394000	Nelumbo-chr3_NNU_012233-RA	781
Aquilegia-chr01_Aqcoe1G395400	Nelumbo-chr3_NNU_012230-RA	361
Aquilegia-chr01_Aqcoe1G395500	Nelumbo-chr3_NNU_012229-RA	803
Aquilegia-chr01_Aqcoe1G395700	Nelumbo-chr3_NNU_012227-RA	1600
Aquilegia-chr01_Aqcoe1G396200	Nelumbo-chr3_NNU_012226-RA	1270
Aquilegia-chr01_Aqcoe1G396700	Nelumbo-chr3_NNU_012225-RA	213
Aquilegia-chr01_Aqcoe1G396900	Nelumbo-chr3_NNU_012224-RA	193
Aquilegia-chr01_Aqcoe1G397500	Nelumbo-chr3_NNU_012214-RA	1400
Aquilegia-chr01_Aqcoe1G397700	Nelumbo-chr3_NNU_012213-RA	735
Aquilegia-chr01_Aqcoe1G397900	Nelumbo-chr3_NNU_012211-RA	405
###
Aquilegia-chr01_Aqcoe1G392700	Nelumbo-chr3_NNU_007726-RA	212
Aquilegia-chr01_Aqcoe1G393200	Nelumbo-chr3_NNU_007722-RA	625
Aquilegia-chr01_Aqcoe1G393300	Nelumbo-chr3_NNU_007721-RA	226
Aquilegia-chr01_Aqcoe1G393400	Nelumbo-chr3_NNU_007720-RA	337
Aquilegia-chr01_Aqcoe1G393500	Nelumbo-chr3_NNU_007719-RA	392
Aquilegia-chr01_Aqcoe1G393800	Nelumbo-chr3_NNU_007716-RA	232
Aquilegia-chr01_Aqcoe1G393900	Nelumbo-chr3_NNU_007715-RA	119
Aquilegia-chr01_Aqcoe1G394200	Nelumbo-chr3_NNU_007712-RA	841
Aquilegia-chr01_Aqcoe1G394900	Nelumbo-chr3_NNU_007711-RA	968
Aquilegia-chr01_Aqcoe1G395400	Nelumbo-chr3_NNU_007709-RA	387
Aquilegia-chr01_Aqcoe1G395500	Nelumbo-chr3_NNU_007708-RA	857
Aquilegia-chr01_Aqcoe1G395700	Nelumbo-chr3_NNU_007706-RA	2090
Aquilegia-chr01_Aqcoe1G396000	Nelumbo-chr3_NNU_007707-RA	451
Aquilegia-chr01_Aqcoe1G396200	Nelumbo-chr3_NNU_007704-RA	1210
Aquilegia-chr01_Aqcoe1G396300	Nelumbo-chr3_NNU_007703-RA	686
Aquilegia-chr01_Aqcoe1G396400	Nelumbo-chr3_NNU_007702-RA	315
Aquilegia-chr01_Aqcoe1G396600	Nelumbo-chr3_NNU_007700-RA	814
Aquilegia-chr01_Aqcoe1G396700	Nelumbo-chr3_NNU_007699-RA	231
Aquilegia-chr01_Aqcoe1G396800	Nelumbo-chr3_NNU_007698-RA	424
Aquilegia-chr01_Aqcoe1G396900	Nelumbo-chr3_NNU_007697-RA	161
Aquilegia-chr01_Aqcoe1G397100	Nelumbo-chr3_NNU_007696-RA	294
Aquilegia-chr01_Aqcoe1G397500	Nelumbo-chr3_NNU_007691-RA	1350
Aquilegia-chr01_Aqcoe1G397900	Nelumbo-chr3_NNU_007688-RA	299
Aquilegia-chr01_Aqcoe1G398100	Nelumbo-chr3_NNU_007687-RA	232
###
Aquilegia-chr01_Aqcoe1G398900	Nelumbo-chr3_NNU_005411-RA	813
Aquilegia-chr01_Aqcoe1G399000	Nelumbo-chr3_NNU_005409-RA	1200
Aquilegia-chr01_Aqcoe1G399100	Nelumbo-chr3_NNU_005405-RA	1120
Aquilegia-chr01_Aqcoe1G399900	Nelumbo-chr3_NNU_005403-RA	821
Aquilegia-chr01_Aqcoe1G400000	Nelumbo-chr3_NNU_005401-RA	819
Aquilegia-chr01_Aqcoe1G400200	Nelumbo-chr3_NNU_005399-RA	792
Aquilegia-chr01_Aqcoe1G400300	Nelumbo-chr3_NNU_005398-RA	495
Aquilegia-chr01_Aqcoe1G400400	Nelumbo-chr3_NNU_005396-RA	898
Aquilegia-chr01_Aqcoe1G400800	Nelumbo-chr3_NNU_005393-RA	1110
Aquilegia-chr01_Aqcoe1G401100	Nelumbo-chr3_NNU_005392-RA	277
Aquilegia-chr01_Aqcoe1G401700	Nelumbo-chr3_NNU_005389-RA	1040
Aquilegia-chr01_Aqcoe1G401900	Nelumbo-chr3_NNU_005387-RA	715
Aquilegia-chr01_Aqcoe1G402100	Nelumbo-chr3_NNU_005386-RA	689
Aquilegia-chr01_Aqcoe1G402200	Nelumbo-chr3_NNU_005384-RA	495
Aquilegia-chr01_Aqcoe1G402600	Nelumbo-chr3_NNU_005379-RA	117
Aquilegia-chr01_Aqcoe1G402700	Nelumbo-chr3_NNU_005381-RA	699
Aquilegia-chr01_Aqcoe1G404200	Nelumbo-chr3_NNU_005377-RA	138
Aquilegia-chr01_Aqcoe1G404900	Nelumbo-chr3_NNU_005371-RA	283
Aquilegia-chr01_Aqcoe1G405000	Nelumbo-chr3_NNU_005369-RA	481
Aquilegia-chr01_Aqcoe1G405200	Nelumbo-chr3_NNU_005368-RA	1240
Aquilegia-chr01_Aqcoe1G406700	Nelumbo-chr3_NNU_005367-RA	840
Aquilegia-chr01_Aqcoe1G406900	Nelumbo-chr3_NNU_005364-RA	427
Aquilegia-chr01_Aqcoe1G407300	Nelumbo-chr3_NNU_005363-RA	751
Aquilegia-chr01_Aqcoe1G407600	Nelumbo-chr3_NNU_005362-RA	1560
###
Aquilegia-chr01_Aqcoe1G407800	Nelumbo-chr3_NNU_007794-RA	1830
Aquilegia-chr01_Aqcoe1G408600	Nelumbo-chr3_NNU_007795-RA	221
Aquilegia-chr01_Aqcoe1G409700	Nelumbo-chr3_NNU_007798-RA	531
Aquilegia-chr01_Aqcoe1G409900	Nelumbo-chr3_NNU_007799-RA	557
Aquilegia-chr01_Aqcoe1G410100	Nelumbo-chr3_NNU_007801-RA	179
Aquilegia-chr01_Aqcoe1G410300	Nelumbo-chr3_NNU_007802-RA	789
Aquilegia-chr01_Aqcoe1G410600	Nelumbo-chr3_NNU_005790-RA	506
Aquilegia-chr01_Aqcoe1G410700	Nelumbo-chr3_NNU_005788-RA	1090
Aquilegia-chr01_Aqcoe1G411000	Nelumbo-chr3_NNU_005787-RA	569
Aquilegia-chr01_Aqcoe1G411000	Nelumbo-chr3_NNU_007796-RA	528
Aquilegia-chr01_Aqcoe1G411300	Nelumbo-chr3_NNU_005786-RA	237
Aquilegia-chr01_Aqcoe1G411400	Nelumbo-chr3_NNU_005785-RA	234
Aquilegia-chr01_Aqcoe1G411500	Nelumbo-chr3_NNU_005784-RA	806
Aquilegia-chr01_Aqcoe1G411700	Nelumbo-chr3_NNU_005783-RA	1160
Aquilegia-chr01_Aqcoe1G413600	Nelumbo-chr3_NNU_005778-RA	141
Aquilegia-chr01_Aqcoe1G413700	Nelumbo-chr3_NNU_005776-RA	557
Aquilegia-chr01_Aqcoe1G413900	Nelumbo-chr3_NNU_005774-RA	593
Aquilegia-chr01_Aqcoe1G414000	Nelumbo-chr3_NNU_005773-RA	188
Aquilegia-chr01_Aqcoe1G414100	Nelumbo-chr3_NNU_005772-RA	863
Aquilegia-chr01_Aqcoe1G414500	Nelumbo-chr3_NNU_005769-RA	3770
Aquilegia-chr01_Aqcoe1G415100	Nelumbo-chr3_NNU_005767-RA	1640
Aquilegia-chr01_Aqcoe1G415300	Nelumbo-chr3_NNU_005766-RA	916
Aquilegia-chr01_Aqcoe1G415600	Nelumbo-chr3_NNU_005765-RA	517
Aquilegia-chr01_Aqcoe1G416600	Nelumbo-chr3_NNU_005763-RA	542
Aquilegia-chr01_Aqcoe1G416700	Nelumbo-chr3_NNU_005761-RA	806
Aquilegia-chr01_Aqcoe1G417500	Nelumbo-chr3_NNU_005755-RA	852
Aquilegia-chr01_Aqcoe1G417800	Nelumbo-chr3_NNU_005754-RA	519
Aquilegia-chr01_Aqcoe1G417900	Nelumbo-chr3_NNU_005753-RA	1010
Aquilegia-chr01_Aqcoe1G418400	Nelumbo-chr3_NNU_005752-RA	169
Aquilegia-chr01_Aqcoe1G418500	Nelumbo-chr3_NNU_005750-RA	909
Aquilegia-chr01_Aqcoe1G418600	Nelumbo-chr3_NNU_005749-RA	490
Aquilegia-chr01_Aqcoe1G419000	Nelumbo-chr3_NNU_005746-RA	651
Aquilegia-chr01_Aqcoe1G419100	Nelumbo-chr3_NNU_005744-RA	345
Aquilegia-chr01_Aqcoe1G419400	Nelumbo-chr3_NNU_005741-RA	432
Aquilegia-chr01_Aqcoe1G419500	Nelumbo-chr3_NNU_005740-RA	1270
Aquilegia-chr01_Aqcoe1G419900	Nelumbo-chr3_NNU_005736-RA	811
Aquilegia-chr01_Aqcoe1G420000	Nelumbo-chr3_NNU_005735-RA	934
Aquilegia-chr01_Aqcoe1G420100	Nelumbo-chr3_NNU_005734-RA	1270
###
Aquilegia-chr01_Aqcoe1G408400	Nelumbo-chr3_NNU_012291-RA	410
Aquilegia-chr01_Aqcoe1G408700	Nelumbo-chr3_NNU_012292-RA	639
Aquilegia-chr01_Aqcoe1G409900	Nelumbo-chr3_NNU_012300-RA	683
Aquilegia-chr01_Aqcoe1G410000	Nelumbo-chr3_NNU_012301-RA	277
Aquilegia-chr01_Aqcoe1G410300	Nelumbo-chr3_NNU_012302-RA	906
Aquilegia-chr01_Aqcoe1G410500	Nelumbo-chr3_NNU_012305-RA	1130
Aquilegia-chr01_Aqcoe1G411000	Nelumbo-chr3_NNU_012306-RA	534
Aquilegia-chr01_Aqcoe1G411400	Nelumbo-chr3_NNU_012308-RA	242
Aquilegia-chr01_Aqcoe1G413600	Nelumbo-chr3_NNU_012317-RA	130
Aquilegia-chr01_Aqcoe1G413900	Nelumbo-chr3_NNU_012318-RA	571
Aquilegia-chr01_Aqcoe1G414000	Nelumbo-chr3_NNU_012319-RA	212
Aquilegia-chr01_Aqcoe1G414100	Nelumbo-chr3_NNU_012320-RA	931
Aquilegia-chr01_Aqcoe1G414300	Nelumbo-chr3_NNU_012321-RA	1750
Aquilegia-chr01_Aqcoe1G415100	Nelumbo-chr3_NNU_012327-RA	1500
Aquilegia-chr01_Aqcoe1G415600	Nelumbo-chr3_NNU_012328-RA	555
Aquilegia-chr01_Aqcoe1G416900	Nelumbo-chr3_NNU_012333-RA	383
Aquilegia-chr01_Aqcoe1G417400	Nelumbo-chr3_NNU_012335-RA	1220
Aquilegia-chr01_Aqcoe1G417900	Nelumbo-chr3_NNU_012339-RA	1000
Aquilegia-chr01_Aqcoe1G418000	Nelumbo-chr3_NNU_012340-RA	628
Aquilegia-chr01_Aqcoe1G418500	Nelumbo-chr3_NNU_012342-RA	885
Aquilegia-chr01_Aqcoe1G418600	Nelumbo-chr3_NNU_012343-RA	534
Aquilegia-chr01_Aqcoe1G419000	Nelumbo-chr3_NNU_012345-RA	621
Aquilegia-chr01_Aqcoe1G419100	Nelumbo-chr3_NNU_012346-RA	356
Aquilegia-chr01_Aqcoe1G419400	Nelumbo-chr3_NNU_012348-RA	454
Aquilegia-chr01_Aqcoe1G419500	Nelumbo-chr3_NNU_012350-RA	1240
Aquilegia-chr01_Aqcoe1G419600	Nelumbo-chr3_NNU_012351-RA	640
Aquilegia-chr01_Aqcoe1G419900	Nelumbo-chr3_NNU_012352-RA	632
Aquilegia-chr01_Aqcoe1G420100	Nelumbo-chr3_NNU_012353-RA	1050
###
Aquilegia-chr01_Aqcoe1G420200	Nelumbo-chr3_NNU_005819-RA	553
Aquilegia-chr01_Aqcoe1G420400	Nelumbo-chr3_NNU_005818-RA	642
Aquilegia-chr01_Aqcoe1G420500	Nelumbo-chr3_NNU_005817-RA	256
Aquilegia-chr01_Aqcoe1G420600	Nelumbo-chr3_NNU_005816-RA	618
Aquilegia-chr01_Aqcoe1G421100	Nelumbo-chr3_NNU_005815-RA	120
Aquilegia-chr01_Aqcoe1G421200	Nelumbo-chr3_NNU_005814-RA	134
Aquilegia-chr01_Aqcoe1G421300	Nelumbo-chr3_NNU_005813-RA	457
Aquilegia-chr01_Aqcoe1G422000	Nelumbo-chr3_NNU_005812-RA	1240
Aquilegia-chr01_Aqcoe1G422300	Nelumbo-chr3_NNU_005811-RA	506
Aquilegia-chr01_Aqcoe1G422400	Nelumbo-chr3_NNU_005803-RA	297
Aquilegia-chr01_Aqcoe1G422700	Nelumbo-chr3_NNU_005801-RA	860
Aquilegia-chr01_Aqcoe1G422800	Nelumbo-chr3_NNU_005800-RA	965
Aquilegia-chr01_Aqcoe1G423200	Nelumbo-chr3_NNU_005799-RA	928
Aquilegia-chr01_Aqcoe1G423800	Nelumbo-chr3_NNU_005797-RA	2850
Aquilegia-chr01_Aqcoe1G424000	Nelumbo-chr3_NNU_005796-RA	688
Aquilegia-chr01_Aqcoe1G424100	Nelumbo-chr3_NNU_005795-RA	786
Aquilegia-chr01_Aqcoe1G424200	Nelumbo-chr3_NNU_005794-RA	436
Aquilegia-chr01_Aqcoe1G424600	Nelumbo-chr3_NNU_007432-RA	161
Aquilegia-chr01_Aqcoe1G424700	Nelumbo-chr3_NNU_007433-RA	408
Aquilegia-chr01_Aqcoe1G425100	Nelumbo-chr3_NNU_007434-RA	794
Aquilegia-chr01_Aqcoe1G425500	Nelumbo-chr3_NNU_007438-RA	503
Aquilegia-chr01_Aqcoe1G425700	Nelumbo-chr3_NNU_007439-RA	773
Aquilegia-chr01_Aqcoe1G425800	Nelumbo-chr3_NNU_007441-RA	258
Aquilegia-chr01_Aqcoe1G426000	Nelumbo-chr3_NNU_007449-RA	465
Aquilegia-chr01_Aqcoe1G426600	Nelumbo-chr3_NNU_007450-RA	685
Aquilegia-chr01_Aqcoe1G427700	Nelumbo-chr3_NNU_007456-RA	1150
Aquilegia-chr01_Aqcoe1G427900	Nelumbo-chr3_NNU_007457-RA	642
Aquilegia-chr01_Aqcoe1G428200	Nelumbo-chr3_NNU_007459-RA	840
Aquilegia-chr01_Aqcoe1G428600	Nelumbo-chr3_NNU_007460-RA	270
Aquilegia-chr01_Aqcoe1G428800	Nelumbo-chr3_NNU_007464-RA	884
Aquilegia-chr01_Aqcoe1G428900	Nelumbo-chr3_NNU_007467-RA	737
Aquilegia-chr01_Aqcoe1G429000	Nelumbo-chr3_NNU_007468-RA	1100
Aquilegia-chr01_Aqcoe1G429500	Nelumbo-chr3_NNU_007469-RA	432
Aquilegia-chr01_Aqcoe1G429900	Nelumbo-chr3_NNU_007476-RA	781
Aquilegia-chr01_Aqcoe1G430300	Nelumbo-chr3_NNU_007479-RA	297
Aquilegia-chr01_Aqcoe1G430800	Nelumbo-chr3_NNU_007483-RA	579
Aquilegia-chr01_Aqcoe1G431400	Nelumbo-chr3_NNU_007485-RA	1440
Aquilegia-chr01_Aqcoe1G431500	Nelumbo-chr3_NNU_007487-RA	553
Aquilegia-chr01_Aqcoe1G431600	Nelumbo-chr3_NNU_007489-RA	297
Aquilegia-chr01_Aqcoe1G431700	Nelumbo-chr3_NNU_007492-RA	1170
###
Aquilegia-chr01_Aqcoe1G420500	Nelumbo-chr3_NNU_011263-RA	348
Aquilegia-chr01_Aqcoe1G421100	Nelumbo-chr3_NNU_011261-RA	112
Aquilegia-chr01_Aqcoe1G422400	Nelumbo-chr3_NNU_011257-RA	218
Aquilegia-chr01_Aqcoe1G423700	Nelumbo-chr3_NNU_011254-RA	1340
Aquilegia-chr01_Aqcoe1G423800	Nelumbo-chr3_NNU_011253-RA	3340
Aquilegia-chr01_Aqcoe1G423900	Nelumbo-chr3_NNU_011249-RA	764
Aquilegia-chr01_Aqcoe1G424300	Nelumbo-chr3_NNU_011244-RA	1090
Aquilegia-chr01_Aqcoe1G425500	Nelumbo-chr3_NNU_011237-RA	506
Aquilegia-chr01_Aqcoe1G425800	Nelumbo-chr3_NNU_011236-RA	245
Aquilegia-chr01_Aqcoe1G426600	Nelumbo-chr3_NNU_011230-RA	642
Aquilegia-chr01_Aqcoe1G427700	Nelumbo-chr3_NNU_011226-RA	1150
Aquilegia-chr01_Aqcoe1G428000	Nelumbo-chr3_NNU_011225-RA	749
Aquilegia-chr01_Aqcoe1G428200	Nelumbo-chr3_NNU_011224-RA	867
Aquilegia-chr01_Aqcoe1G428600	Nelumbo-chr3_NNU_011223-RA	288
Aquilegia-chr01_Aqcoe1G428900	Nelumbo-chr3_NNU_011219-RA	680
Aquilegia-chr01_Aqcoe1G429000	Nelumbo-chr3_NNU_011218-RA	1060
Aquilegia-chr01_Aqcoe1G429500	Nelumbo-chr3_NNU_011217-RA	395
Aquilegia-chr01_Aqcoe1G429600	Nelumbo-chr3_NNU_011216-RA	1110
Aquilegia-chr01_Aqcoe1G429700	Nelumbo-chr3_NNU_011215-RA	1060
Aquilegia-chr01_Aqcoe1G430800	Nelumbo-chr3_NNU_011206-RA	515
[truncated: 11,438 more rows]
