# Supplementary material for: Buxus and Tetracentron genomes help resolve eudicot genome history
Source: Nat Commun. 2022 Feb 2;13:643. doi: 10.1038/s41467-022-28312-w (PMC8810787; doi:10.1038/s41467-022-28312-w)
Supplement: Supplementary file 13 — Source Data [file 41467_2022_28312_MOESM13_ESM.zip › Source Data/Supplementary_Fig5_Buxus.Tetracentron.mscsan.anchors.txt]

###
Buxus-chr1_BUSI_001954	Tetra-chr1_TESI_001886	716
Buxus-chr1_BUSI_001968	Tetra-chr1_TESI_001900	462
Buxus-chr1_BUSI_001979	Tetra-chr1_TESI_001899	316
Buxus-chr1_BUSI_001980	Tetra-chr1_TESI_001897	2080
Buxus-chr1_BUSI_001982	Tetra-chr1_TESI_001895	647
###
Buxus-chr1_BUSI_000692	Tetra-chr1_TESI_000004	984
Buxus-chr1_BUSI_000695	Tetra-chr1_TESI_000005	536
Buxus-chr1_BUSI_000697	Tetra-chr1_TESI_000007	753
Buxus-chr1_BUSI_000699	Tetra-chr1_TESI_000008	534
Buxus-chr1_BUSI_000700	Tetra-chr1_TESI_000009	421
Buxus-chr1_BUSI_000705	Tetra-chr1_TESI_000010	810
Buxus-chr1_BUSI_000714	Tetra-chr1_TESI_000007	724
Buxus-chr1_BUSI_000716	Tetra-chr1_TESI_000008	525
Buxus-chr1_BUSI_000717	Tetra-chr1_TESI_000009	338
Buxus-chr1_BUSI_000737	Tetra-chr1_TESI_000011	267
Buxus-chr1_BUSI_000742	Tetra-chr1_TESI_000012	348
Buxus-chr1_BUSI_000746	Tetra-chr1_TESI_000013	346
Buxus-chr1_BUSI_000761	Tetra-chr1_TESI_000019	585
Buxus-chr1_BUSI_000762	Tetra-chr1_TESI_000021	417
Buxus-chr1_BUSI_000763	Tetra-chr1_TESI_000022	511
###
Buxus-chr1_BUSI_000538	Tetra-chr1_TESI_001952	640
Buxus-chr1_BUSI_000545	Tetra-chr1_TESI_001950	384
Buxus-chr1_BUSI_000552	Tetra-chr1_TESI_001960	617
Buxus-chr1_BUSI_000559	Tetra-chr1_TESI_001945	370
Buxus-chr1_BUSI_000571	Tetra-chr1_TESI_001944	1160
Buxus-chr1_BUSI_000577	Tetra-chr1_TESI_001943	391
###
Buxus-chr1_BUSI_002404	Tetra-chr1_TESI_001164	1360
Buxus-chr1_BUSI_002419	Tetra-chr1_TESI_001167	403
Buxus-chr1_BUSI_002420	Tetra-chr1_TESI_001170	1030
Buxus-chr1_BUSI_002429	Tetra-chr1_TESI_001163	1480
Buxus-chr1_BUSI_002430	Tetra-chr1_TESI_001159	1180
Buxus-chr1_BUSI_002432	Tetra-chr1_TESI_001160	696
Buxus-chr1_BUSI_002443	Tetra-chr1_TESI_001150	134
Buxus-chr1_BUSI_002444	Tetra-chr1_TESI_001153	237
Buxus-chr1_BUSI_002449	Tetra-chr1_TESI_001152	204
Buxus-chr1_BUSI_002453	Tetra-chr1_TESI_001151	2700
Buxus-chr1_BUSI_002468	Tetra-chr1_TESI_001148	588
Buxus-chr1_BUSI_002471	Tetra-chr1_TESI_001147	547
###
Buxus-chr1_BUSI_001410	Tetra-chr10_TESI_019450	596
Buxus-chr1_BUSI_001411	Tetra-chr10_TESI_019451	285
Buxus-chr1_BUSI_001412	Tetra-chr10_TESI_019458	753
Buxus-chr1_BUSI_001415	Tetra-chr10_TESI_019460	737
Buxus-chr1_BUSI_001417	Tetra-chr10_TESI_019463	675
Buxus-chr1_BUSI_001418	Tetra-chr10_TESI_019464	674
###
Buxus-chr1_BUSI_001687	Tetra-chr10_TESI_020090	969
Buxus-chr1_BUSI_001688	Tetra-chr10_TESI_020091	2080
Buxus-chr1_BUSI_001690	Tetra-chr10_TESI_020092	517
Buxus-chr1_BUSI_001693	Tetra-chr10_TESI_020093	1040
Buxus-chr1_BUSI_001696	Tetra-chr10_TESI_020094	664
###
Buxus-chr1_BUSI_001425	Tetra-chr10_TESI_020067	749
Buxus-chr1_BUSI_001433	Tetra-chr10_TESI_020061	579
Buxus-chr1_BUSI_001434	Tetra-chr10_TESI_020060	1110
Buxus-chr1_BUSI_001437	Tetra-chr10_TESI_020057	1460
Buxus-chr1_BUSI_001442	Tetra-chr10_TESI_020053	182
###
Buxus-chr1_BUSI_000002	Tetra-chr10_TESI_019442	1770
Buxus-chr1_BUSI_000004	Tetra-chr10_TESI_019444	1310
Buxus-chr1_BUSI_000006	Tetra-chr10_TESI_019446	397
Buxus-chr1_BUSI_000009	Tetra-chr10_TESI_019450	781
Buxus-chr1_BUSI_000010	Tetra-chr10_TESI_019451	288
###
Buxus-chr1_BUSI_000039	Tetra-chr11_TESI_018679	213
Buxus-chr1_BUSI_000051	Tetra-chr11_TESI_018683	261
Buxus-chr1_BUSI_000060	Tetra-chr11_TESI_018672	580
Buxus-chr1_BUSI_000065	Tetra-chr11_TESI_018692	546
###
Buxus-chr1_BUSI_000845	Tetra-chr11_TESI_018304	900
Buxus-chr1_BUSI_000848	Tetra-chr11_TESI_018306	354
Buxus-chr1_BUSI_000860	Tetra-chr11_TESI_018307	1540
Buxus-chr1_BUSI_000873	Tetra-chr11_TESI_018301	1190
Buxus-chr1_BUSI_000874	Tetra-chr11_TESI_018329	1200
Buxus-chr1_BUSI_000875	Tetra-chr11_TESI_018326	498
Buxus-chr1_BUSI_000876	Tetra-chr11_TESI_018322	413
Buxus-chr1_BUSI_000877	Tetra-chr11_TESI_018320	824
Buxus-chr1_BUSI_000878	Tetra-chr11_TESI_018319	174
Buxus-chr1_BUSI_000880	Tetra-chr11_TESI_018318	1650
Buxus-chr1_BUSI_000881	Tetra-chr11_TESI_018317	1620
Buxus-chr1_BUSI_000884	Tetra-chr11_TESI_018316	253
Buxus-chr1_BUSI_000889	Tetra-chr11_TESI_018312	2770
Buxus-chr1_BUSI_000894	Tetra-chr11_TESI_018311	1630
Buxus-chr1_BUSI_000898	Tetra-chr11_TESI_018308	311
Buxus-chr1_BUSI_000899	Tetra-chr11_TESI_018299	590
Buxus-chr1_BUSI_000901	Tetra-chr11_TESI_018296	353
Buxus-chr1_BUSI_000902	Tetra-chr11_TESI_018295	198
Buxus-chr1_BUSI_000907	Tetra-chr11_TESI_018289	1680
Buxus-chr1_BUSI_000912	Tetra-chr11_TESI_018285	1010
Buxus-chr1_BUSI_000913	Tetra-chr11_TESI_018283	591
Buxus-chr1_BUSI_000919	Tetra-chr11_TESI_018277	1410
Buxus-chr1_BUSI_000920	Tetra-chr11_TESI_018275	446
Buxus-chr1_BUSI_000921	Tetra-chr11_TESI_018272	827
Buxus-chr1_BUSI_000922	Tetra-chr11_TESI_018271	1330
Buxus-chr1_BUSI_000925	Tetra-chr11_TESI_018263	345
Buxus-chr1_BUSI_000927	Tetra-chr11_TESI_018269	286
Buxus-chr1_BUSI_000928	Tetra-chr11_TESI_018268	2090
Buxus-chr1_BUSI_000930	Tetra-chr11_TESI_018260	700
Buxus-chr1_BUSI_000936	Tetra-chr11_TESI_018241	669
Buxus-chr1_BUSI_000937	Tetra-chr11_TESI_018242	606
Buxus-chr1_BUSI_000939	Tetra-chr11_TESI_018243	372
Buxus-chr1_BUSI_000940	Tetra-chr11_TESI_018240	462
Buxus-chr1_BUSI_000948	Tetra-chr11_TESI_018244	871
Buxus-chr1_BUSI_000950	Tetra-chr11_TESI_018242	620
Buxus-chr1_BUSI_000952	Tetra-chr11_TESI_018243	372
Buxus-chr1_BUSI_000953	Tetra-chr11_TESI_018240	465
Buxus-chr1_BUSI_000955	Tetra-chr11_TESI_018239	455
Buxus-chr1_BUSI_000956	Tetra-chr11_TESI_018238	781
Buxus-chr1_BUSI_000959	Tetra-chr11_TESI_018234	1100
Buxus-chr1_BUSI_000964	Tetra-chr11_TESI_018225	334
Buxus-chr1_BUSI_000968	Tetra-chr11_TESI_018222	976
Buxus-chr1_BUSI_000974	Tetra-chr11_TESI_018215	791
Buxus-chr1_BUSI_000985	Tetra-chr11_TESI_018215	768
Buxus-chr1_BUSI_000987	Tetra-chr11_TESI_018214	220
Buxus-chr1_BUSI_000994	Tetra-chr11_TESI_018211	395
Buxus-chr1_BUSI_001002	Tetra-chr11_TESI_018206	419
Buxus-chr1_BUSI_001005	Tetra-chr11_TESI_018192	1600
Buxus-chr1_BUSI_001006	Tetra-chr11_TESI_018191	500
Buxus-chr1_BUSI_001011	Tetra-chr11_TESI_018182	1160
Buxus-chr1_BUSI_001012	Tetra-chr11_TESI_018180	762
Buxus-chr1_BUSI_001013	Tetra-chr11_TESI_018211	402
Buxus-chr1_BUSI_001018	Tetra-chr11_TESI_018181	465
Buxus-chr1_BUSI_001019	Tetra-chr11_TESI_018178	1170
Buxus-chr1_BUSI_001022	Tetra-chr11_TESI_018174	833
Buxus-chr1_BUSI_001023	Tetra-chr11_TESI_018173	500
Buxus-chr1_BUSI_001024	Tetra-chr11_TESI_018172	1260
Buxus-chr1_BUSI_001025	Tetra-chr11_TESI_018171	3730
Buxus-chr1_BUSI_001035	Tetra-chr11_TESI_018159	468
Buxus-chr1_BUSI_001036	Tetra-chr11_TESI_018157	1060
Buxus-chr1_BUSI_001040	Tetra-chr11_TESI_018141	315
Buxus-chr1_BUSI_001041	Tetra-chr11_TESI_018135	365
Buxus-chr1_BUSI_001043	Tetra-chr11_TESI_018132	814
###
Buxus-chr1_BUSI_001448	Tetra-chr11_TESI_017776	531
Buxus-chr1_BUSI_001456	Tetra-chr11_TESI_017759	2810
Buxus-chr1_BUSI_001458	Tetra-chr11_TESI_017766	1030
Buxus-chr1_BUSI_001461	Tetra-chr11_TESI_017769	2730
Buxus-chr1_BUSI_001462	Tetra-chr11_TESI_017758	1150
Buxus-chr1_BUSI_001463	Tetra-chr11_TESI_017756	332
Buxus-chr1_BUSI_001466	Tetra-chr11_TESI_017753	245
Buxus-chr1_BUSI_001480	Tetra-chr11_TESI_017750	1310
Buxus-chr1_BUSI_001481	Tetra-chr11_TESI_017749	922
Buxus-chr1_BUSI_001485	Tetra-chr11_TESI_017744	414
Buxus-chr1_BUSI_001487	Tetra-chr11_TESI_017743	1790
Buxus-chr1_BUSI_001489	Tetra-chr11_TESI_017738	606
Buxus-chr1_BUSI_001490	Tetra-chr11_TESI_017737	547
Buxus-chr1_BUSI_001492	Tetra-chr11_TESI_017736	843
Buxus-chr1_BUSI_001493	Tetra-chr11_TESI_017735	1330
Buxus-chr1_BUSI_001500	Tetra-chr11_TESI_017725	1230
Buxus-chr1_BUSI_001501	Tetra-chr11_TESI_017722	237
Buxus-chr1_BUSI_001505	Tetra-chr11_TESI_017719	898
Buxus-chr1_BUSI_001506	Tetra-chr11_TESI_017718	1330
Buxus-chr1_BUSI_001507	Tetra-chr11_TESI_017717	368
Buxus-chr1_BUSI_001508	Tetra-chr11_TESI_017716	427
Buxus-chr1_BUSI_001509	Tetra-chr11_TESI_017710	1780
Buxus-chr1_BUSI_001510	Tetra-chr11_TESI_017708	459
Buxus-chr1_BUSI_001511	Tetra-chr11_TESI_017705	1330
Buxus-chr1_BUSI_001512	Tetra-chr11_TESI_017701	297
Buxus-chr1_BUSI_001514	Tetra-chr11_TESI_017683	737
Buxus-chr1_BUSI_001516	Tetra-chr11_TESI_017680	1020
Buxus-chr1_BUSI_001517	Tetra-chr11_TESI_017679	1070
Buxus-chr1_BUSI_001518	Tetra-chr11_TESI_017678	892
Buxus-chr1_BUSI_001527	Tetra-chr11_TESI_017658	318
Buxus-chr1_BUSI_001535	Tetra-chr11_TESI_017650	836
Buxus-chr1_BUSI_001537	Tetra-chr11_TESI_017647	1440
Buxus-chr1_BUSI_001540	Tetra-chr11_TESI_017639	1200
Buxus-chr1_BUSI_001541	Tetra-chr11_TESI_017638	1120
Buxus-chr1_BUSI_001544	Tetra-chr11_TESI_017637	427
Buxus-chr1_BUSI_001548	Tetra-chr11_TESI_017620	349
Buxus-chr1_BUSI_001549	Tetra-chr11_TESI_017615	623
Buxus-chr1_BUSI_001553	Tetra-chr11_TESI_017611	1560
Buxus-chr1_BUSI_001556	Tetra-chr11_TESI_017607	207
Buxus-chr1_BUSI_001557	Tetra-chr11_TESI_017605	313
Buxus-chr1_BUSI_001558	Tetra-chr11_TESI_017602	1270
Buxus-chr1_BUSI_001559	Tetra-chr11_TESI_017598	402
Buxus-chr1_BUSI_001578	Tetra-chr11_TESI_017590	262
Buxus-chr1_BUSI_001585	Tetra-chr11_TESI_017584	751
###
Buxus-chr1_BUSI_000549	Tetra-chr11_TESI_018462	1510
Buxus-chr1_BUSI_000550	Tetra-chr11_TESI_018463	995
Buxus-chr1_BUSI_000552	Tetra-chr11_TESI_018467	843
Buxus-chr1_BUSI_000553	Tetra-chr11_TESI_018472	1560
Buxus-chr1_BUSI_000555	Tetra-chr11_TESI_018473	509
Buxus-chr1_BUSI_000570	Tetra-chr11_TESI_018475	731
Buxus-chr1_BUSI_000578	Tetra-chr11_TESI_018481	979
Buxus-chr1_BUSI_000590	Tetra-chr11_TESI_018483	250
Buxus-chr1_BUSI_000590	Tetra-chr11_TESI_018499	183
Buxus-chr1_BUSI_000591	Tetra-chr11_TESI_018481	979
###
Buxus-chr1_BUSI_001730	Tetra-chr11_TESI_019019	481
Buxus-chr1_BUSI_001734	Tetra-chr11_TESI_019008	231
Buxus-chr1_BUSI_001738	Tetra-chr11_TESI_019005	3610
Buxus-chr1_BUSI_001739	Tetra-chr11_TESI_019003	1440
Buxus-chr1_BUSI_001741	Tetra-chr11_TESI_019001	1340
Buxus-chr1_BUSI_001742	Tetra-chr11_TESI_019000	648
Buxus-chr1_BUSI_001744	Tetra-chr11_TESI_018999	158
Buxus-chr1_BUSI_001746	Tetra-chr11_TESI_018994	460
Buxus-chr1_BUSI_001747	Tetra-chr11_TESI_018993	1130
Buxus-chr1_BUSI_001750	Tetra-chr11_TESI_018989	827
Buxus-chr1_BUSI_001754	Tetra-chr11_TESI_018987	625
Buxus-chr1_BUSI_001763	Tetra-chr11_TESI_018988	451
Buxus-chr1_BUSI_001768	Tetra-chr11_TESI_018986	735
Buxus-chr1_BUSI_001772	Tetra-chr11_TESI_018984	1670
Buxus-chr1_BUSI_001773	Tetra-chr11_TESI_018983	787
Buxus-chr1_BUSI_001774	Tetra-chr11_TESI_018981	882
Buxus-chr1_BUSI_001780	Tetra-chr11_TESI_018978	228
Buxus-chr1_BUSI_001783	Tetra-chr11_TESI_018976	634
Buxus-chr1_BUSI_001798	Tetra-chr11_TESI_018973	1010
Buxus-chr1_BUSI_001800	Tetra-chr11_TESI_018969	1930
Buxus-chr1_BUSI_001802	Tetra-chr11_TESI_018965	190
Buxus-chr1_BUSI_001808	Tetra-chr11_TESI_018916	487
Buxus-chr1_BUSI_001809	Tetra-chr11_TESI_018949	784
Buxus-chr1_BUSI_001813	Tetra-chr11_TESI_018904	574
Buxus-chr1_BUSI_001818	Tetra-chr11_TESI_018911	655
Buxus-chr1_BUSI_001820	Tetra-chr11_TESI_018907	1270
Buxus-chr1_BUSI_001824	Tetra-chr11_TESI_018946	443
Buxus-chr1_BUSI_001826	Tetra-chr11_TESI_018945	1020
Buxus-chr1_BUSI_001827	Tetra-chr11_TESI_018943	383
Buxus-chr1_BUSI_001830	Tetra-chr11_TESI_018938	1190
Buxus-chr1_BUSI_001833	Tetra-chr11_TESI_018934	667
Buxus-chr1_BUSI_001834	Tetra-chr11_TESI_018933	1300
Buxus-chr1_BUSI_001835	Tetra-chr11_TESI_018932	1300
Buxus-chr1_BUSI_001837	Tetra-chr11_TESI_018930	2120
Buxus-chr1_BUSI_001838	Tetra-chr11_TESI_018929	799
Buxus-chr1_BUSI_001839	Tetra-chr11_TESI_018928	1970
Buxus-chr1_BUSI_001840	Tetra-chr11_TESI_018927	490
Buxus-chr1_BUSI_001842	Tetra-chr11_TESI_018925	753
Buxus-chr1_BUSI_001847	Tetra-chr11_TESI_018921	911
Buxus-chr1_BUSI_001848	Tetra-chr11_TESI_018919	659
Buxus-chr1_BUSI_001850	Tetra-chr11_TESI_018918	1120
Buxus-chr1_BUSI_001851	Tetra-chr11_TESI_018917	2600
###
Buxus-chr1_BUSI_002205	Tetra-chr11_TESI_018578	262
Buxus-chr1_BUSI_002207	Tetra-chr11_TESI_018580	781
Buxus-chr1_BUSI_002209	Tetra-chr11_TESI_018586	522
Buxus-chr1_BUSI_002210	Tetra-chr11_TESI_018587	629
Buxus-chr1_BUSI_002211	Tetra-chr11_TESI_018588	614
Buxus-chr1_BUSI_002221	Tetra-chr11_TESI_018590	1080
Buxus-chr1_BUSI_002223	Tetra-chr11_TESI_018593	1130
Buxus-chr1_BUSI_002239	Tetra-chr11_TESI_018594	1470
Buxus-chr1_BUSI_002248	Tetra-chr11_TESI_018598	580
Buxus-chr1_BUSI_002256	Tetra-chr11_TESI_018602	772
Buxus-chr1_BUSI_002257	Tetra-chr11_TESI_018603	232
Buxus-chr1_BUSI_002258	Tetra-chr11_TESI_018604	647
Buxus-chr1_BUSI_002259	Tetra-chr11_TESI_018605	599
Buxus-chr1_BUSI_002276	Tetra-chr11_TESI_018613	473
###
Buxus-chr1_BUSI_002404	Tetra-chr11_TESI_018651	1550
Buxus-chr1_BUSI_002422	Tetra-chr11_TESI_018650	231
Buxus-chr1_BUSI_002438	Tetra-chr11_TESI_018652	745
Buxus-chr1_BUSI_002440	Tetra-chr11_TESI_018656	683
Buxus-chr1_BUSI_002444	Tetra-chr11_TESI_018659	215
Buxus-chr1_BUSI_002445	Tetra-chr11_TESI_018658	212
Buxus-chr1_BUSI_002453	Tetra-chr11_TESI_018660	2680
Buxus-chr1_BUSI_002454	Tetra-chr11_TESI_018661	631
Buxus-chr1_BUSI_002460	Tetra-chr11_TESI_018665	376
Buxus-chr1_BUSI_002462	Tetra-chr11_TESI_018667	1960
###
Buxus-chr1_BUSI_000683	Tetra-chr11_TESI_018410	651
Buxus-chr1_BUSI_000684	Tetra-chr11_TESI_018406	379
Buxus-chr1_BUSI_000687	Tetra-chr11_TESI_018400	781
Buxus-chr1_BUSI_000689	Tetra-chr11_TESI_018399	433
Buxus-chr1_BUSI_000690	Tetra-chr11_TESI_018398	1450
Buxus-chr1_BUSI_000692	Tetra-chr11_TESI_018397	854
Buxus-chr1_BUSI_000699	Tetra-chr11_TESI_018390	528
Buxus-chr1_BUSI_000704	Tetra-chr11_TESI_018386	1530
Buxus-chr1_BUSI_000707	Tetra-chr11_TESI_018385	625
Buxus-chr1_BUSI_000709	Tetra-chr11_TESI_018383	406
Buxus-chr1_BUSI_000710	Tetra-chr11_TESI_018382	255
Buxus-chr1_BUSI_000716	Tetra-chr11_TESI_018390	538
Buxus-chr1_BUSI_000719	Tetra-chr11_TESI_018388	1380
Buxus-chr1_BUSI_000723	Tetra-chr11_TESI_018385	612
Buxus-chr1_BUSI_000725	Tetra-chr11_TESI_018383	571
Buxus-chr1_BUSI_000726	Tetra-chr11_TESI_018382	291
Buxus-chr1_BUSI_000730	Tetra-chr11_TESI_018379	922
Buxus-chr1_BUSI_000732	Tetra-chr11_TESI_018378	1790
Buxus-chr1_BUSI_000733	Tetra-chr11_TESI_018377	406
Buxus-chr1_BUSI_000743	Tetra-chr11_TESI_018376	882
Buxus-chr1_BUSI_000744	Tetra-chr11_TESI_018375	639
Buxus-chr1_BUSI_000754	Tetra-chr11_TESI_018372	1630
Buxus-chr1_BUSI_000757	Tetra-chr11_TESI_018371	1310
Buxus-chr1_BUSI_000760	Tetra-chr11_TESI_018369	1140
Buxus-chr1_BUSI_000764	Tetra-chr11_TESI_018365	754
Buxus-chr1_BUSI_000766	Tetra-chr11_TESI_018366	1020
Buxus-chr1_BUSI_000768	Tetra-chr11_TESI_018358	300
Buxus-chr1_BUSI_000777	Tetra-chr11_TESI_018352	1410
Buxus-chr1_BUSI_000779	Tetra-chr11_TESI_018351	321
Buxus-chr1_BUSI_000781	Tetra-chr11_TESI_018349	1290
Buxus-chr1_BUSI_000790	Tetra-chr11_TESI_018344	561
Buxus-chr1_BUSI_000796	Tetra-chr11_TESI_018342	525
Buxus-chr1_BUSI_000805	Tetra-chr11_TESI_018339	663
Buxus-chr1_BUSI_000806	Tetra-chr11_TESI_018340	666
Buxus-chr1_BUSI_000824	Tetra-chr11_TESI_018338	1420
Buxus-chr1_BUSI_000828	Tetra-chr11_TESI_018336	987
Buxus-chr1_BUSI_000830	Tetra-chr11_TESI_018335	267
Buxus-chr1_BUSI_000831	Tetra-chr11_TESI_018334	1170
Buxus-chr1_BUSI_000838	Tetra-chr11_TESI_018332	1080
Buxus-chr1_BUSI_000841	Tetra-chr11_TESI_018331	884
Buxus-chr1_BUSI_000843	Tetra-chr11_TESI_018330	130
###
Buxus-chr1_BUSI_000607	Tetra-chr11_TESI_018453	916
Buxus-chr1_BUSI_000609	Tetra-chr11_TESI_018454	204
Buxus-chr1_BUSI_000610	Tetra-chr11_TESI_018456	631
Buxus-chr1_BUSI_000615	Tetra-chr11_TESI_018449	264
Buxus-chr1_BUSI_000627	Tetra-chr11_TESI_018445	493
Buxus-chr1_BUSI_000634	Tetra-chr11_TESI_018435	2310
Buxus-chr1_BUSI_000647	Tetra-chr11_TESI_018427	305
Buxus-chr1_BUSI_000650	Tetra-chr11_TESI_018432	715
Buxus-chr1_BUSI_000653	Tetra-chr11_TESI_018431	686
###
Buxus-chr1_BUSI_002290	Tetra-chr11_TESI_018650	232
Buxus-chr1_BUSI_002292	Tetra-chr11_TESI_018648	239
Buxus-chr1_BUSI_002293	Tetra-chr11_TESI_018649	93
Buxus-chr1_BUSI_002297	Tetra-chr11_TESI_018629	359
Buxus-chr1_BUSI_002299	Tetra-chr11_TESI_018647	359
Buxus-chr1_BUSI_002301	Tetra-chr11_TESI_018644	1080
Buxus-chr1_BUSI_002302	Tetra-chr11_TESI_018643	218
Buxus-chr1_BUSI_002303	Tetra-chr11_TESI_018633	990
Buxus-chr1_BUSI_002308	Tetra-chr11_TESI_018630	1180
Buxus-chr1_BUSI_002310	Tetra-chr11_TESI_018629	340
Buxus-chr1_BUSI_002316	Tetra-chr11_TESI_018624	1350
Buxus-chr1_BUSI_002326	Tetra-chr11_TESI_018626	330
Buxus-chr1_BUSI_002328	Tetra-chr11_TESI_018627	754
###
Buxus-chr1_BUSI_001888	Tetra-chr11_TESI_018764	160
Buxus-chr1_BUSI_001894	Tetra-chr11_TESI_018765	302
Buxus-chr1_BUSI_001903	Tetra-chr11_TESI_018776	264
Buxus-chr1_BUSI_001912	Tetra-chr11_TESI_018781	348
Buxus-chr1_BUSI_001914	Tetra-chr11_TESI_018785	245
Buxus-chr1_BUSI_001915	Tetra-chr11_TESI_018786	1520
Buxus-chr1_BUSI_001929	Tetra-chr11_TESI_018794	803
Buxus-chr1_BUSI_001930	Tetra-chr11_TESI_018789	971
Buxus-chr1_BUSI_001942	Tetra-chr11_TESI_018795	272
Buxus-chr1_BUSI_001943	Tetra-chr11_TESI_018796	618
Buxus-chr1_BUSI_001945	Tetra-chr11_TESI_018801	1280
Buxus-chr1_BUSI_001947	Tetra-chr11_TESI_018803	1080
Buxus-chr1_BUSI_001958	Tetra-chr11_TESI_018802	174
Buxus-chr1_BUSI_001966	Tetra-chr11_TESI_018808	182
Buxus-chr1_BUSI_001977	Tetra-chr11_TESI_018806	397
###
Buxus-chr1_BUSI_001615	Tetra-chr11_TESI_019054	1180
Buxus-chr1_BUSI_001616	Tetra-chr11_TESI_019061	991
Buxus-chr1_BUSI_001620	Tetra-chr11_TESI_019074	670
Buxus-chr1_BUSI_001624	Tetra-chr11_TESI_019077	3140
Buxus-chr1_BUSI_001627	Tetra-chr11_TESI_019089	1070
Buxus-chr1_BUSI_001630	Tetra-chr11_TESI_019083	756
Buxus-chr1_BUSI_001631	Tetra-chr11_TESI_019084	1630
Buxus-chr1_BUSI_001632	Tetra-chr11_TESI_019085	1680
Buxus-chr1_BUSI_001641	Tetra-chr11_TESI_019078	1790
Buxus-chr1_BUSI_001643	Tetra-chr11_TESI_019079	392
Buxus-chr1_BUSI_001644	Tetra-chr11_TESI_019080	1160
###
Buxus-chr1_BUSI_001151	Tetra-chr11_TESI_018045	2040
Buxus-chr1_BUSI_001152	Tetra-chr11_TESI_018044	843
Buxus-chr1_BUSI_001154	Tetra-chr11_TESI_018043	2180
Buxus-chr1_BUSI_001158	Tetra-chr11_TESI_018053	1050
Buxus-chr1_BUSI_001159	Tetra-chr11_TESI_018054	389
Buxus-chr1_BUSI_001160	Tetra-chr11_TESI_018056	914
Buxus-chr1_BUSI_001162	Tetra-chr11_TESI_018057	1390
Buxus-chr1_BUSI_001163	Tetra-chr11_TESI_018059	1410
Buxus-chr1_BUSI_001168	Tetra-chr11_TESI_018036	1240
Buxus-chr1_BUSI_001169	Tetra-chr11_TESI_018040	1170
Buxus-chr1_BUSI_001170	Tetra-chr11_TESI_018063	91
Buxus-chr1_BUSI_001180	Tetra-chr11_TESI_018033	988
Buxus-chr1_BUSI_001182	Tetra-chr11_TESI_018023	357
Buxus-chr1_BUSI_001183	Tetra-chr11_TESI_018020	601
Buxus-chr1_BUSI_001191	Tetra-chr11_TESI_018033	966
Buxus-chr1_BUSI_001194	Tetra-chr11_TESI_018023	354
Buxus-chr1_BUSI_001195	Tetra-chr11_TESI_018020	504
Buxus-chr1_BUSI_001199	Tetra-chr11_TESI_018018	814
Buxus-chr1_BUSI_001200	Tetra-chr11_TESI_018012	1920
Buxus-chr1_BUSI_001201	Tetra-chr11_TESI_018010	1300
Buxus-chr1_BUSI_001206	Tetra-chr11_TESI_018007	1530
Buxus-chr1_BUSI_001211	Tetra-chr11_TESI_018005	680
Buxus-chr1_BUSI_001214	Tetra-chr11_TESI_018000	283
Buxus-chr1_BUSI_001215	Tetra-chr11_TESI_017999	550
Buxus-chr1_BUSI_001216	Tetra-chr11_TESI_017994	579
Buxus-chr1_BUSI_001217	Tetra-chr11_TESI_017993	429
Buxus-chr1_BUSI_001218	Tetra-chr11_TESI_017992	2250
Buxus-chr1_BUSI_001222	Tetra-chr11_TESI_017982	536
Buxus-chr1_BUSI_001227	Tetra-chr11_TESI_017978	1030
Buxus-chr1_BUSI_001229	Tetra-chr11_TESI_017971	658
Buxus-chr1_BUSI_001233	Tetra-chr11_TESI_017922	436
Buxus-chr1_BUSI_001234	Tetra-chr11_TESI_017924	527
Buxus-chr1_BUSI_001245	Tetra-chr11_TESI_017965	632
Buxus-chr1_BUSI_001247	Tetra-chr11_TESI_017958	324
Buxus-chr1_BUSI_001248	Tetra-chr11_TESI_017957	294
Buxus-chr1_BUSI_001250	Tetra-chr11_TESI_017954	933
Buxus-chr1_BUSI_001253	Tetra-chr11_TESI_017944	1230
Buxus-chr1_BUSI_001254	Tetra-chr11_TESI_017941	588
Buxus-chr1_BUSI_001255	Tetra-chr11_TESI_017940	1490
Buxus-chr1_BUSI_001260	Tetra-chr11_TESI_017933	919
Buxus-chr1_BUSI_001265	Tetra-chr11_TESI_017929	756
Buxus-chr1_BUSI_001276	Tetra-chr11_TESI_017925	187
Buxus-chr1_BUSI_001280	Tetra-chr11_TESI_017918	349
Buxus-chr1_BUSI_001281	Tetra-chr11_TESI_017909	484
Buxus-chr1_BUSI_001283	Tetra-chr11_TESI_017908	370
Buxus-chr1_BUSI_001285	Tetra-chr11_TESI_017907	1100
Buxus-chr1_BUSI_001288	Tetra-chr11_TESI_017905	1050
Buxus-chr1_BUSI_001290	Tetra-chr11_TESI_017901	1280
Buxus-chr1_BUSI_001291	Tetra-chr11_TESI_017900	878
Buxus-chr1_BUSI_001292	Tetra-chr11_TESI_017899	379
Buxus-chr1_BUSI_001300	Tetra-chr11_TESI_017891	1000
Buxus-chr1_BUSI_001308	Tetra-chr11_TESI_017878	387
Buxus-chr1_BUSI_001311	Tetra-chr11_TESI_017874	405
Buxus-chr1_BUSI_001312	Tetra-chr11_TESI_017875	645
Buxus-chr1_BUSI_001316	Tetra-chr11_TESI_017867	734
Buxus-chr1_BUSI_001326	Tetra-chr11_TESI_017860	895
Buxus-chr1_BUSI_001336	Tetra-chr11_TESI_017856	879
Buxus-chr1_BUSI_001337	Tetra-chr11_TESI_017853	1160
###
Buxus-chr1_BUSI_002565	Tetra-chr11_TESI_018708	604
Buxus-chr1_BUSI_002571	Tetra-chr11_TESI_018707	553
Buxus-chr1_BUSI_002576	Tetra-chr11_TESI_018703	52
Buxus-chr1_BUSI_002581	Tetra-chr11_TESI_018719	1260
Buxus-chr1_BUSI_002589	Tetra-chr11_TESI_018720	632
Buxus-chr1_BUSI_002594	Tetra-chr11_TESI_018707	501
###
Buxus-chr1_BUSI_002824	Tetra-chr11_TESI_018743	417
Buxus-chr1_BUSI_002826	Tetra-chr11_TESI_018745	326
Buxus-chr1_BUSI_002838	Tetra-chr11_TESI_018729	436
Buxus-chr1_BUSI_002841	Tetra-chr11_TESI_018742	468
Buxus-chr1_BUSI_002843	Tetra-chr11_TESI_018741	470
###
Buxus-chr1_BUSI_001069	Tetra-chr11_TESI_018130	1890
Buxus-chr1_BUSI_001089	Tetra-chr11_TESI_018121	387
Buxus-chr1_BUSI_001094	Tetra-chr11_TESI_018119	289
Buxus-chr1_BUSI_001096	Tetra-chr11_TESI_018117	1420
###
Buxus-chr1_BUSI_002074	Tetra-chr11_TESI_018524	126
Buxus-chr1_BUSI_002080	Tetra-chr11_TESI_018533	207
Buxus-chr1_BUSI_002081	Tetra-chr11_TESI_018536	738
Buxus-chr1_BUSI_002082	Tetra-chr11_TESI_018537	670
Buxus-chr1_BUSI_002084	Tetra-chr11_TESI_018538	256
Buxus-chr1_BUSI_002087	Tetra-chr11_TESI_018539	693
Buxus-chr1_BUSI_002091	Tetra-chr11_TESI_018555	326
Buxus-chr1_BUSI_002094	Tetra-chr11_TESI_018556	1780
Buxus-chr1_BUSI_002105	Tetra-chr11_TESI_018559	288
Buxus-chr1_BUSI_002116	Tetra-chr11_TESI_018568	525
Buxus-chr1_BUSI_002122	Tetra-chr11_TESI_018569	2320
Buxus-chr1_BUSI_002124	Tetra-chr11_TESI_018572	375
Buxus-chr1_BUSI_002127	Tetra-chr11_TESI_018573	356
###
Buxus-chr1_BUSI_001870	Tetra-chr11_TESI_018880	547
Buxus-chr1_BUSI_001872	Tetra-chr11_TESI_018878	419
Buxus-chr1_BUSI_001883	Tetra-chr11_TESI_018872	501
Buxus-chr1_BUSI_001885	Tetra-chr11_TESI_018871	519
###
Buxus-chr1_BUSI_002757	Tetra-chr11_TESI_018725	612
Buxus-chr1_BUSI_002761	Tetra-chr11_TESI_018726	577
Buxus-chr1_BUSI_002772	Tetra-chr11_TESI_018733	454
Buxus-chr1_BUSI_002788	Tetra-chr11_TESI_018739	166
###
Buxus-chr1_BUSI_001101	Tetra-chr11_TESI_018066	715
Buxus-chr1_BUSI_001102	Tetra-chr11_TESI_018067	338
Buxus-chr1_BUSI_001105	Tetra-chr11_TESI_018075	984
Buxus-chr1_BUSI_001109	Tetra-chr11_TESI_018077	593
Buxus-chr1_BUSI_001113	Tetra-chr11_TESI_018078	1170
Buxus-chr1_BUSI_001116	Tetra-chr11_TESI_018081	397
Buxus-chr1_BUSI_001117	Tetra-chr11_TESI_018082	229
Buxus-chr1_BUSI_001118	Tetra-chr11_TESI_018084	365
Buxus-chr1_BUSI_001125	Tetra-chr11_TESI_018089	704
Buxus-chr1_BUSI_001128	Tetra-chr11_TESI_018091	311
Buxus-chr1_BUSI_001129	Tetra-chr11_TESI_018094	1040
Buxus-chr1_BUSI_001130	Tetra-chr11_TESI_018095	934
Buxus-chr1_BUSI_001132	Tetra-chr11_TESI_018098	533
Buxus-chr1_BUSI_001133	Tetra-chr11_TESI_018103	749
Buxus-chr1_BUSI_001134	Tetra-chr11_TESI_018104	781
Buxus-chr1_BUSI_001136	Tetra-chr11_TESI_018106	4550
Buxus-chr1_BUSI_001137	Tetra-chr11_TESI_018107	574
Buxus-chr1_BUSI_001138	Tetra-chr11_TESI_018108	424
###
Buxus-chr1_BUSI_001369	Tetra-chr11_TESI_017838	416
Buxus-chr1_BUSI_001381	Tetra-chr11_TESI_017833	969
Buxus-chr1_BUSI_001385	Tetra-chr11_TESI_017821	738
Buxus-chr1_BUSI_001386	Tetra-chr11_TESI_017820	740
Buxus-chr1_BUSI_001390	Tetra-chr11_TESI_017814	440
Buxus-chr1_BUSI_001393	Tetra-chr11_TESI_017813	365
Buxus-chr1_BUSI_001396	Tetra-chr11_TESI_017804	1330
Buxus-chr1_BUSI_001401	Tetra-chr11_TESI_017802	789
Buxus-chr1_BUSI_001404	Tetra-chr11_TESI_017800	965
Buxus-chr1_BUSI_001405	Tetra-chr11_TESI_017799	416
Buxus-chr1_BUSI_001407	Tetra-chr11_TESI_017796	765
Buxus-chr1_BUSI_001424	Tetra-chr11_TESI_017790	253
###
Buxus-chr1_BUSI_000291	Tetra-chr11_TESI_018811	269
Buxus-chr1_BUSI_000292	Tetra-chr11_TESI_018812	1310
Buxus-chr1_BUSI_000298	Tetra-chr11_TESI_018813	738
Buxus-chr1_BUSI_000314	Tetra-chr11_TESI_018825	1160
Buxus-chr1_BUSI_000317	Tetra-chr11_TESI_018817	481
Buxus-chr1_BUSI_000318	Tetra-chr11_TESI_018816	922
Buxus-chr1_BUSI_000320	Tetra-chr11_TESI_018826	591
Buxus-chr1_BUSI_000321	Tetra-chr11_TESI_018827	694
Buxus-chr1_BUSI_000327	Tetra-chr11_TESI_018829	429
###
Buxus-chr1_BUSI_001984	Tetra-chr11_TESI_018491	870
Buxus-chr1_BUSI_001985	Tetra-chr11_TESI_018490	542
Buxus-chr1_BUSI_001989	Tetra-chr11_TESI_018489	1750
Buxus-chr1_BUSI_001990	Tetra-chr11_TESI_018487	1170
Buxus-chr1_BUSI_001992	Tetra-chr11_TESI_018484	485
Buxus-chr1_BUSI_002010	Tetra-chr11_TESI_018501	334
Buxus-chr1_BUSI_002013	Tetra-chr11_TESI_018505	2460
Buxus-chr1_BUSI_002022	Tetra-chr11_TESI_018509	936
Buxus-chr1_BUSI_002023	Tetra-chr11_TESI_018510	185
Buxus-chr1_BUSI_002036	Tetra-chr11_TESI_018518	400
Buxus-chr1_BUSI_002037	Tetra-chr11_TESI_018519	958
###
Buxus-chr1_BUSI_000087	Tetra-chr11_TESI_018693	408
Buxus-chr1_BUSI_000088	Tetra-chr11_TESI_018687	588
Buxus-chr1_BUSI_000090	Tetra-chr11_TESI_018691	144
Buxus-chr1_BUSI_000106	Tetra-chr11_TESI_018695	187
###
Buxus-chr1_BUSI_000380	Tetra-chr11_TESI_018839	430
Buxus-chr1_BUSI_000383	Tetra-chr11_TESI_018844	326
Buxus-chr1_BUSI_000387	Tetra-chr11_TESI_018845	1140
Buxus-chr1_BUSI_000389	Tetra-chr11_TESI_018846	1140
Buxus-chr1_BUSI_000398	Tetra-chr11_TESI_018833	743
Buxus-chr1_BUSI_000401	Tetra-chr11_TESI_018838	379
###
Buxus-chr1_BUSI_000434	Tetra-chr11_TESI_018866	248
Buxus-chr1_BUSI_000454	Tetra-chr11_TESI_018859	731
Buxus-chr1_BUSI_000470	Tetra-chr11_TESI_018857	294
Buxus-chr1_BUSI_000471	Tetra-chr11_TESI_018856	587
Buxus-chr1_BUSI_000474	Tetra-chr11_TESI_018855	647
Buxus-chr1_BUSI_000478	Tetra-chr11_TESI_018851	454
Buxus-chr1_BUSI_000479	Tetra-chr11_TESI_018850	577
Buxus-chr1_BUSI_000480	Tetra-chr11_TESI_018849	1220
Buxus-chr1_BUSI_000481	Tetra-chr11_TESI_018848	136
Buxus-chr1_BUSI_000482	Tetra-chr11_TESI_018847	345
###
Buxus-chr1_BUSI_000215	Tetra-chr11_TESI_018737	1410
Buxus-chr1_BUSI_000232	Tetra-chr11_TESI_018753	656
Buxus-chr1_BUSI_000252	Tetra-chr11_TESI_018758	408
Buxus-chr1_BUSI_000258	Tetra-chr11_TESI_018753	658
Buxus-chr1_BUSI_000264	Tetra-chr11_TESI_018759	1110
Buxus-chr1_BUSI_000268	Tetra-chr11_TESI_018760	414
Buxus-chr1_BUSI_000269	Tetra-chr11_TESI_018761	1010
Buxus-chr1_BUSI_000272	Tetra-chr11_TESI_018762	538
###
Buxus-chr1_BUSI_002465	Tetra-chr12_TESI_021881	2310
Buxus-chr1_BUSI_002473	Tetra-chr12_TESI_021879	1530
Buxus-chr1_BUSI_002474	Tetra-chr12_TESI_021878	787
Buxus-chr1_BUSI_002480	Tetra-chr12_TESI_021862	1390
Buxus-chr1_BUSI_002480	Tetra-chr12_TESI_021875	1390
###
Buxus-chr1_BUSI_000750	Tetra-chr14_TESI_024176	417
Buxus-chr1_BUSI_000754	Tetra-chr14_TESI_024196	1550
Buxus-chr1_BUSI_000759	Tetra-chr14_TESI_024195	315
Buxus-chr1_BUSI_000768	Tetra-chr14_TESI_024191	307
Buxus-chr1_BUSI_000769	Tetra-chr14_TESI_024192	198
Buxus-chr1_BUSI_000775	Tetra-chr14_TESI_024193	296
###
Buxus-chr1_BUSI_001320	Tetra-chr14_TESI_024534	647
Buxus-chr1_BUSI_001321	Tetra-chr14_TESI_024533	985
Buxus-chr1_BUSI_001326	Tetra-chr14_TESI_024528	1270
Buxus-chr1_BUSI_001336	Tetra-chr14_TESI_024524	966
Buxus-chr1_BUSI_001340	Tetra-chr14_TESI_024539	957
Buxus-chr1_BUSI_001341	Tetra-chr14_TESI_024540	953
Buxus-chr1_BUSI_001347	Tetra-chr14_TESI_024541	644
Buxus-chr1_BUSI_001348	Tetra-chr14_TESI_024513	1480
###
Buxus-chr1_BUSI_000829	Tetra-chr14_TESI_024327	305
Buxus-chr1_BUSI_000840	Tetra-chr14_TESI_024325	289
Buxus-chr1_BUSI_000841	Tetra-chr14_TESI_024326	699
Buxus-chr1_BUSI_000848	Tetra-chr14_TESI_024323	383
Buxus-chr1_BUSI_000856	Tetra-chr14_TESI_024322	202
Buxus-chr1_BUSI_000874	Tetra-chr14_TESI_024303	1200
Buxus-chr1_BUSI_000881	Tetra-chr14_TESI_024308	1710
Buxus-chr1_BUSI_000888	Tetra-chr14_TESI_024310	1100
Buxus-chr1_BUSI_000895	Tetra-chr14_TESI_024319	326
Buxus-chr1_BUSI_000905	Tetra-chr14_TESI_024315	963
Buxus-chr1_BUSI_000916	Tetra-chr14_TESI_024300	1620
Buxus-chr1_BUSI_000919	Tetra-chr14_TESI_024297	1120
Buxus-chr1_BUSI_000920	Tetra-chr14_TESI_024295	523
Buxus-chr1_BUSI_000921	Tetra-chr14_TESI_024292	748
Buxus-chr1_BUSI_000922	Tetra-chr14_TESI_024289	1370
Buxus-chr1_BUSI_000925	Tetra-chr14_TESI_024281	242
Buxus-chr1_BUSI_000928	Tetra-chr14_TESI_024287	2030
Buxus-chr1_BUSI_000930	Tetra-chr14_TESI_024275	623
Buxus-chr1_BUSI_000943	Tetra-chr14_TESI_024270	754
Buxus-chr1_BUSI_000946	Tetra-chr14_TESI_024267	721
Buxus-chr1_BUSI_000948	Tetra-chr14_TESI_024266	914
###
Buxus-chr1_BUSI_001742	Tetra-chr14_TESI_024684	658
Buxus-chr1_BUSI_001745	Tetra-chr14_TESI_024685	138
Buxus-chr1_BUSI_001750	Tetra-chr14_TESI_024689	768
Buxus-chr1_BUSI_001762	Tetra-chr14_TESI_024690	332
Buxus-chr1_BUSI_001763	Tetra-chr14_TESI_024691	443
Buxus-chr1_BUSI_001776	Tetra-chr14_TESI_024711	182
Buxus-chr1_BUSI_001780	Tetra-chr14_TESI_024713	264
Buxus-chr1_BUSI_001781	Tetra-chr14_TESI_024714	593
Buxus-chr1_BUSI_001783	Tetra-chr14_TESI_024716	829
Buxus-chr1_BUSI_001798	Tetra-chr14_TESI_024719	920
Buxus-chr1_BUSI_001799	Tetra-chr14_TESI_024720	1390
Buxus-chr1_BUSI_001805	Tetra-chr14_TESI_024725	272
Buxus-chr1_BUSI_001807	Tetra-chr14_TESI_024726	125
Buxus-chr1_BUSI_001808	Tetra-chr14_TESI_024727	413
Buxus-chr1_BUSI_001813	Tetra-chr14_TESI_024721	593
Buxus-chr1_BUSI_001817	Tetra-chr14_TESI_024725	262
Buxus-chr1_BUSI_001824	Tetra-chr14_TESI_024742	327
Buxus-chr1_BUSI_001827	Tetra-chr14_TESI_024739	398
Buxus-chr1_BUSI_001833	Tetra-chr14_TESI_024733	547
Buxus-chr1_BUSI_001848	Tetra-chr14_TESI_024729	588
Buxus-chr1_BUSI_001850	Tetra-chr14_TESI_024728	972
###
Buxus-chr1_BUSI_000937	Tetra-chr14_TESI_024381	576
Buxus-chr1_BUSI_000939	Tetra-chr14_TESI_024380	383
Buxus-chr1_BUSI_000941	Tetra-chr14_TESI_024379	277
Buxus-chr1_BUSI_000950	Tetra-chr14_TESI_024381	582
Buxus-chr1_BUSI_000952	Tetra-chr14_TESI_024380	383
Buxus-chr1_BUSI_000954	Tetra-chr14_TESI_024379	248
Buxus-chr1_BUSI_000961	Tetra-chr14_TESI_024394	686
Buxus-chr1_BUSI_000963	Tetra-chr14_TESI_024400	1100
Buxus-chr1_BUSI_000966	Tetra-chr14_TESI_024402	495
Buxus-chr1_BUSI_000974	Tetra-chr14_TESI_024418	751
Buxus-chr1_BUSI_000985	Tetra-chr14_TESI_024418	738
Buxus-chr1_BUSI_000991	Tetra-chr14_TESI_024417	1420
Buxus-chr1_BUSI_000994	Tetra-chr14_TESI_024412	285
Buxus-chr1_BUSI_001004	Tetra-chr14_TESI_024408	93
Buxus-chr1_BUSI_001005	Tetra-chr14_TESI_024407	1480
Buxus-chr1_BUSI_001006	Tetra-chr14_TESI_024406	503
Buxus-chr1_BUSI_001013	Tetra-chr14_TESI_024412	291
Buxus-chr1_BUSI_001018	Tetra-chr14_TESI_024403	478
###
Buxus-chr1_BUSI_000670	Tetra-chr14_TESI_024185	1150
Buxus-chr1_BUSI_000673	Tetra-chr14_TESI_024183	256
Buxus-chr1_BUSI_000684	Tetra-chr14_TESI_024181	332
Buxus-chr1_BUSI_000692	Tetra-chr14_TESI_024175	947
Buxus-chr1_BUSI_000694	Tetra-chr14_TESI_024174	329
Buxus-chr1_BUSI_000695	Tetra-chr14_TESI_024172	583
Buxus-chr1_BUSI_000696	Tetra-chr14_TESI_024171	1590
Buxus-chr1_BUSI_000711	Tetra-chr14_TESI_024173	832
Buxus-chr1_BUSI_000712	Tetra-chr14_TESI_024172	485
###
Buxus-chr1_BUSI_002098	Tetra-chr14_TESI_025067	416
Buxus-chr1_BUSI_002106	Tetra-chr14_TESI_025061	618
Buxus-chr1_BUSI_002107	Tetra-chr14_TESI_025062	330
Buxus-chr1_BUSI_002108	Tetra-chr14_TESI_025060	685
Buxus-chr1_BUSI_002109	Tetra-chr14_TESI_025059	446
Buxus-chr1_BUSI_002113	Tetra-chr14_TESI_025056	509
Buxus-chr1_BUSI_002122	Tetra-chr14_TESI_025049	2060
###
Buxus-chr1_BUSI_001281	Tetra-chr14_TESI_024559	359
Buxus-chr1_BUSI_001283	Tetra-chr14_TESI_024562	406
Buxus-chr1_BUSI_001291	Tetra-chr14_TESI_024570	756
Buxus-chr1_BUSI_001292	Tetra-chr14_TESI_024571	359
Buxus-chr1_BUSI_001293	Tetra-chr14_TESI_024572	1740
Buxus-chr1_BUSI_001295	Tetra-chr14_TESI_024574	269
Buxus-chr1_BUSI_001296	Tetra-chr14_TESI_024576	595
Buxus-chr1_BUSI_001297	Tetra-chr14_TESI_024577	640
Buxus-chr1_BUSI_001300	Tetra-chr14_TESI_024580	996
Buxus-chr1_BUSI_001315	Tetra-chr14_TESI_024589	1040
###
Buxus-chr1_BUSI_001151	Tetra-chr14_TESI_025107	1970
Buxus-chr1_BUSI_001152	Tetra-chr14_TESI_025106	784
Buxus-chr1_BUSI_001159	Tetra-chr14_TESI_025110	375
Buxus-chr1_BUSI_001162	Tetra-chr14_TESI_025111	1400
Buxus-chr1_BUSI_001164	Tetra-chr14_TESI_025113	392
Buxus-chr1_BUSI_001169	Tetra-chr14_TESI_025102	931
Buxus-chr1_BUSI_001170	Tetra-chr14_TESI_025116	72
Buxus-chr1_BUSI_001179	Tetra-chr14_TESI_025093	544
Buxus-chr1_BUSI_001181	Tetra-chr14_TESI_025092	1460
Buxus-chr1_BUSI_001190	Tetra-chr14_TESI_025093	629
Buxus-chr1_BUSI_001192	Tetra-chr14_TESI_025092	1460
###
Buxus-chr1_BUSI_001456	Tetra-chr14_TESI_024607	2790
Buxus-chr1_BUSI_001462	Tetra-chr14_TESI_024608	1170
Buxus-chr1_BUSI_001464	Tetra-chr14_TESI_024612	576
Buxus-chr1_BUSI_001481	Tetra-chr14_TESI_024615	925
Buxus-chr1_BUSI_001494	Tetra-chr14_TESI_024617	1240
Buxus-chr1_BUSI_001499	Tetra-chr14_TESI_024619	942
Buxus-chr1_BUSI_001500	Tetra-chr14_TESI_024620	1120
###
Buxus-chr1_BUSI_001624	Tetra-chr14_TESI_024799	3080
Buxus-chr1_BUSI_001629	Tetra-chr14_TESI_024810	185
Buxus-chr1_BUSI_001630	Tetra-chr14_TESI_024809	1020
Buxus-chr1_BUSI_001631	Tetra-chr14_TESI_024808	1600
Buxus-chr1_BUSI_001635	Tetra-chr14_TESI_024827	1070
Buxus-chr1_BUSI_001644	Tetra-chr14_TESI_024800	860
Buxus-chr1_BUSI_001645	Tetra-chr14_TESI_024803	781
Buxus-chr1_BUSI_001649	Tetra-chr14_TESI_024805	1310
Buxus-chr1_BUSI_001653	Tetra-chr14_TESI_024828	436
Buxus-chr1_BUSI_001667	Tetra-chr14_TESI_024843	759
Buxus-chr1_BUSI_001669	Tetra-chr14_TESI_024844	1450
Buxus-chr1_BUSI_001670	Tetra-chr14_TESI_024847	270
###
Buxus-chr1_BUSI_001102	Tetra-chr14_TESI_025119	281
Buxus-chr1_BUSI_001105	Tetra-chr14_TESI_025121	993
Buxus-chr1_BUSI_001108	Tetra-chr14_TESI_025123	593
Buxus-chr1_BUSI_001109	Tetra-chr14_TESI_025124	571
Buxus-chr1_BUSI_001111	Tetra-chr14_TESI_025128	863
Buxus-chr1_BUSI_001114	Tetra-chr14_TESI_025131	3090
Buxus-chr1_BUSI_001116	Tetra-chr14_TESI_025132	468
Buxus-chr1_BUSI_001117	Tetra-chr14_TESI_025133	226
Buxus-chr1_BUSI_001119	Tetra-chr14_TESI_025136	1450
Buxus-chr1_BUSI_001125	Tetra-chr14_TESI_025139	825
Buxus-chr1_BUSI_001126	Tetra-chr14_TESI_025140	3560
Buxus-chr1_BUSI_001135	Tetra-chr14_TESI_025145	1200
###
Buxus-chr1_BUSI_001372	Tetra-chr14_TESI_024513	1500
Buxus-chr1_BUSI_001375	Tetra-chr14_TESI_024485	546
Buxus-chr1_BUSI_001380	Tetra-chr14_TESI_024511	288
Buxus-chr1_BUSI_001384	Tetra-chr14_TESI_024505	696
Buxus-chr1_BUSI_001385	Tetra-chr14_TESI_024502	745
Buxus-chr1_BUSI_001388	Tetra-chr14_TESI_024500	933
Buxus-chr1_BUSI_001394	Tetra-chr14_TESI_024498	286
Buxus-chr1_BUSI_001405	Tetra-chr14_TESI_024494	400
Buxus-chr1_BUSI_001407	Tetra-chr14_TESI_024493	770
Buxus-chr1_BUSI_001419	Tetra-chr14_TESI_024482	490
Buxus-chr1_BUSI_001422	Tetra-chr14_TESI_024487	370
Buxus-chr1_BUSI_001423	Tetra-chr14_TESI_024488	1110
Buxus-chr1_BUSI_001424	Tetra-chr14_TESI_024490	361
###
Buxus-chr1_BUSI_000781	Tetra-chr14_TESI_024341	1220
Buxus-chr1_BUSI_000791	Tetra-chr14_TESI_024340	602
Buxus-chr1_BUSI_000793	Tetra-chr14_TESI_024339	176
Buxus-chr1_BUSI_000804	Tetra-chr14_TESI_024332	379
Buxus-chr1_BUSI_000805	Tetra-chr14_TESI_024334	557
###
Buxus-chr1_BUSI_002017	Tetra-chr14_TESI_024236	1200
Buxus-chr1_BUSI_002028	Tetra-chr14_TESI_024259	335
Buxus-chr1_BUSI_002034	Tetra-chr14_TESI_024250	746
Buxus-chr1_BUSI_002048	Tetra-chr14_TESI_024247	572
###
Buxus-chr1_BUSI_000613	Tetra-chr14_TESI_024204	773
Buxus-chr1_BUSI_000616	Tetra-chr14_TESI_024206	1490
Buxus-chr1_BUSI_000634	Tetra-chr14_TESI_024207	1740
Buxus-chr1_BUSI_000641	Tetra-chr14_TESI_024216	466
Buxus-chr1_BUSI_000643	Tetra-chr14_TESI_024217	476
Buxus-chr1_BUSI_000644	Tetra-chr14_TESI_024219	993
Buxus-chr1_BUSI_000650	Tetra-chr14_TESI_024220	939
###
Buxus-chr1_BUSI_001246	Tetra-chr14_TESI_025091	585
Buxus-chr1_BUSI_001252	Tetra-chr14_TESI_025085	422
Buxus-chr1_BUSI_001254	Tetra-chr14_TESI_025082	783
Buxus-chr1_BUSI_001264	Tetra-chr14_TESI_025076	836
Buxus-chr1_BUSI_001265	Tetra-chr14_TESI_025074	718
###
Buxus-chr1_BUSI_002239	Tetra-chr14_TESI_024937	1450
Buxus-chr1_BUSI_002245	Tetra-chr14_TESI_024925	438
Buxus-chr1_BUSI_002256	Tetra-chr14_TESI_024923	776
Buxus-chr1_BUSI_002257	Tetra-chr14_TESI_024924	232
Buxus-chr1_BUSI_002258	Tetra-chr14_TESI_024920	618
###
Buxus-chr1_BUSI_001911	Tetra-chr14_TESI_024640	576
Buxus-chr1_BUSI_001918	Tetra-chr14_TESI_024648	1760
Buxus-chr1_BUSI_001931	Tetra-chr14_TESI_024650	656
Buxus-chr1_BUSI_001936	Tetra-chr14_TESI_024651	1330
###
Buxus-chr1_BUSI_000451	Tetra-chr14_TESI_024671	300
Buxus-chr1_BUSI_000453	Tetra-chr14_TESI_024670	1050
Buxus-chr1_BUSI_000454	Tetra-chr14_TESI_024665	544
Buxus-chr1_BUSI_000455	Tetra-chr14_TESI_024669	903
###
Buxus-chr1_BUSI_001685	Tetra-chr16_TESI_023788	1020
Buxus-chr1_BUSI_001686	Tetra-chr16_TESI_023787	429
Buxus-chr1_BUSI_001687	Tetra-chr16_TESI_023786	830
Buxus-chr1_BUSI_001690	Tetra-chr16_TESI_023784	631
Buxus-chr1_BUSI_001692	Tetra-chr16_TESI_023783	410
Buxus-chr1_BUSI_001693	Tetra-chr16_TESI_023782	925
###
Buxus-chr1_BUSI_001635	Tetra-chr2_TESI_004295	799
Buxus-chr1_BUSI_001653	Tetra-chr2_TESI_004298	361
Buxus-chr1_BUSI_001660	Tetra-chr2_TESI_004304	759
Buxus-chr1_BUSI_001661	Tetra-chr2_TESI_004308	1820
Buxus-chr1_BUSI_001669	Tetra-chr2_TESI_004309	1450
Buxus-chr1_BUSI_001673	Tetra-chr2_TESI_004312	677
Buxus-chr1_BUSI_001674	Tetra-chr2_TESI_004315	678
Buxus-chr1_BUSI_001682	Tetra-chr2_TESI_004319	1450
Buxus-chr1_BUSI_001684	Tetra-chr2_TESI_004320	338
Buxus-chr1_BUSI_001704	Tetra-chr2_TESI_004320	319
Buxus-chr1_BUSI_001713	Tetra-chr2_TESI_004321	96
Buxus-chr1_BUSI_001714	Tetra-chr2_TESI_004322	1400
Buxus-chr1_BUSI_001719	Tetra-chr2_TESI_004331	481
Buxus-chr1_BUSI_001720	Tetra-chr2_TESI_004332	618
###
Buxus-chr1_BUSI_001426	Tetra-chr2_TESI_003458	2320
Buxus-chr1_BUSI_001432	Tetra-chr2_TESI_003461	1860
Buxus-chr1_BUSI_001433	Tetra-chr2_TESI_003462	539
Buxus-chr1_BUSI_001436	Tetra-chr2_TESI_003464	596
Buxus-chr1_BUSI_001437	Tetra-chr2_TESI_003466	1670
Buxus-chr1_BUSI_001438	Tetra-chr2_TESI_003468	685
###
Buxus-chr1_BUSI_001685	Tetra-chr2_TESI_003376	904
Buxus-chr1_BUSI_001688	Tetra-chr2_TESI_003377	2050
Buxus-chr1_BUSI_001691	Tetra-chr2_TESI_003378	773
Buxus-chr1_BUSI_001693	Tetra-chr2_TESI_003379	1020
###
Buxus-chr1_BUSI_002014	Tetra-chr22_TESI_029349	1280
Buxus-chr1_BUSI_002016	Tetra-chr22_TESI_029346	101
Buxus-chr1_BUSI_002022	Tetra-chr22_TESI_029340	860
Buxus-chr1_BUSI_002023	Tetra-chr22_TESI_029342	199
Buxus-chr1_BUSI_002028	Tetra-chr22_TESI_029334	424
Buxus-chr1_BUSI_002034	Tetra-chr22_TESI_029332	971
###
Buxus-chr1_BUSI_000883	Tetra-chr25_TESI_029450	318
Buxus-chr1_BUSI_000888	Tetra-chr25_TESI_029448	1170
Buxus-chr1_BUSI_000889	Tetra-chr25_TESI_029447	2380
Buxus-chr1_BUSI_000890	Tetra-chr25_TESI_029449	939
Buxus-chr1_BUSI_000895	Tetra-chr25_TESI_029445	365
Buxus-chr1_BUSI_000899	Tetra-chr25_TESI_029442	677
Buxus-chr1_BUSI_000901	Tetra-chr25_TESI_029436	337
Buxus-chr1_BUSI_000903	Tetra-chr25_TESI_029433	764
Buxus-chr1_BUSI_000907	Tetra-chr25_TESI_029431	1720
Buxus-chr1_BUSI_000908	Tetra-chr25_TESI_029430	213
Buxus-chr1_BUSI_000909	Tetra-chr25_TESI_029429	1450
###
Buxus-chr1_BUSI_002257	Tetra-chr3_TESI_006144	191
Buxus-chr1_BUSI_002259	Tetra-chr3_TESI_006143	598
Buxus-chr1_BUSI_002260	Tetra-chr3_TESI_006142	1200
Buxus-chr1_BUSI_002262	Tetra-chr3_TESI_006140	209
Buxus-chr1_BUSI_002263	Tetra-chr3_TESI_006139	251
Buxus-chr1_BUSI_002264	Tetra-chr3_TESI_006138	825
###
Buxus-chr1_BUSI_001583	Tetra-chr3_TESI_005827	934
Buxus-chr1_BUSI_001594	Tetra-chr3_TESI_005824	1620
Buxus-chr1_BUSI_001598	Tetra-chr3_TESI_005822	1040
Buxus-chr1_BUSI_001609	Tetra-chr3_TESI_005819	539
###
Buxus-chr1_BUSI_000916	Tetra-chr3_TESI_004857	1940
Buxus-chr1_BUSI_000918	Tetra-chr3_TESI_004856	648
Buxus-chr1_BUSI_000920	Tetra-chr3_TESI_004855	476
Buxus-chr1_BUSI_000921	Tetra-chr3_TESI_004852	958
Buxus-chr1_BUSI_000927	Tetra-chr3_TESI_004848	345
Buxus-chr1_BUSI_000928	Tetra-chr3_TESI_004846	2120
###
Buxus-chr1_BUSI_001540	Tetra-chr3_TESI_005853	1200
Buxus-chr1_BUSI_001541	Tetra-chr3_TESI_005852	1120
Buxus-chr1_BUSI_001545	Tetra-chr3_TESI_005848	991
Buxus-chr1_BUSI_001553	Tetra-chr3_TESI_005839	1580
###
Buxus-chr1_BUSI_001089	Tetra-chr3_TESI_004732	267
Buxus-chr1_BUSI_001093	Tetra-chr3_TESI_004731	326
Buxus-chr1_BUSI_001096	Tetra-chr3_TESI_004726	1330
Buxus-chr1_BUSI_001099	Tetra-chr3_TESI_004725	171
###
Buxus-chr1_BUSI_002206	Tetra-chr4_TESI_006356	972
Buxus-chr1_BUSI_002208	Tetra-chr4_TESI_006354	1480
Buxus-chr1_BUSI_002209	Tetra-chr4_TESI_006361	520
Buxus-chr1_BUSI_002210	Tetra-chr4_TESI_006362	555
Buxus-chr1_BUSI_002221	Tetra-chr4_TESI_006364	909
###
Buxus-chr1_BUSI_002121	Tetra-chr4_TESI_006342	530
Buxus-chr1_BUSI_002122	Tetra-chr4_TESI_006343	2340
Buxus-chr1_BUSI_002125	Tetra-chr4_TESI_006345	506
Buxus-chr1_BUSI_002127	Tetra-chr4_TESI_006350	367
Buxus-chr1_BUSI_002128	Tetra-chr4_TESI_006352	1090
Buxus-chr1_BUSI_002130	Tetra-chr4_TESI_006360	345
Buxus-chr1_BUSI_002131	Tetra-chr4_TESI_006359	892
Buxus-chr1_BUSI_002132	Tetra-chr4_TESI_006358	392
Buxus-chr1_BUSI_002135	Tetra-chr4_TESI_006357	459
###
Buxus-chr1_BUSI_001555	Tetra-chr4_TESI_007063	389
Buxus-chr1_BUSI_001561	Tetra-chr4_TESI_007069	1080
Buxus-chr1_BUSI_001565	Tetra-chr4_TESI_007075	852
Buxus-chr1_BUSI_001575	Tetra-chr4_TESI_007074	1270
Buxus-chr1_BUSI_001576	Tetra-chr4_TESI_007075	906
Buxus-chr1_BUSI_001577	Tetra-chr4_TESI_007081	1080
Buxus-chr1_BUSI_001583	Tetra-chr4_TESI_007084	680
Buxus-chr1_BUSI_001584	Tetra-chr4_TESI_007085	718
Buxus-chr1_BUSI_001586	Tetra-chr4_TESI_007089	433
###
Buxus-chr1_BUSI_000932	Tetra-chr4_TESI_007312	259
Buxus-chr1_BUSI_000933	Tetra-chr4_TESI_007311	797
Buxus-chr1_BUSI_000934	Tetra-chr4_TESI_007315	357
Buxus-chr1_BUSI_000943	Tetra-chr4_TESI_007324	814
###
Buxus-chr1_BUSI_001051	Tetra-chr43_TESI_029529	1030
Buxus-chr1_BUSI_001053	Tetra-chr43_TESI_029530	610
Buxus-chr1_BUSI_001059	Tetra-chr43_TESI_029538	860
Buxus-chr1_BUSI_001060	Tetra-chr43_TESI_029539	259
Buxus-chr1_BUSI_001063	Tetra-chr43_TESI_029541	87
Buxus-chr1_BUSI_001064	Tetra-chr43_TESI_029544	653
Buxus-chr1_BUSI_001068	Tetra-chr43_TESI_029548	636
###
Buxus-chr1_BUSI_001124	Tetra-chr5_TESI_008308	410
Buxus-chr1_BUSI_001137	Tetra-chr5_TESI_008301	743
Buxus-chr1_BUSI_001138	Tetra-chr5_TESI_008300	413
Buxus-chr1_BUSI_001140	Tetra-chr5_TESI_008292	152
Buxus-chr1_BUSI_001141	Tetra-chr5_TESI_008293	591
Buxus-chr1_BUSI_001143	Tetra-chr5_TESI_008294	928
Buxus-chr1_BUSI_001145	Tetra-chr5_TESI_008296	1460
###
Buxus-chr1_BUSI_000615	Tetra-chr5_TESI_008571	250
Buxus-chr1_BUSI_000619	Tetra-chr5_TESI_008572	1020
Buxus-chr1_BUSI_000626	Tetra-chr5_TESI_008576	511
Buxus-chr1_BUSI_000629	Tetra-chr5_TESI_008578	177
Buxus-chr1_BUSI_000631	Tetra-chr5_TESI_008582	334
Buxus-chr1_BUSI_000636	Tetra-chr5_TESI_008584	963
Buxus-chr1_BUSI_000638	Tetra-chr5_TESI_008585	568
###
Buxus-chr1_BUSI_001845	Tetra-chr5_TESI_008736	231
Buxus-chr1_BUSI_001848	Tetra-chr5_TESI_008732	637
Buxus-chr1_BUSI_001849	Tetra-chr5_TESI_008731	187
Buxus-chr1_BUSI_001853	Tetra-chr5_TESI_008729	172
Buxus-chr1_BUSI_001861	Tetra-chr5_TESI_008726	732
Buxus-chr1_BUSI_001869	Tetra-chr5_TESI_008722	735
Buxus-chr1_BUSI_001870	Tetra-chr5_TESI_008720	427
Buxus-chr1_BUSI_001885	Tetra-chr5_TESI_008718	406
Buxus-chr1_BUSI_001886	Tetra-chr5_TESI_008716	949
Buxus-chr1_BUSI_001892	Tetra-chr5_TESI_008712	1200
Buxus-chr1_BUSI_001893	Tetra-chr5_TESI_008711	451
###
Buxus-chr1_BUSI_001295	Tetra-chr5_TESI_008404	210
Buxus-chr1_BUSI_001296	Tetra-chr5_TESI_008406	640
Buxus-chr1_BUSI_001297	Tetra-chr5_TESI_008407	745
Buxus-chr1_BUSI_001298	Tetra-chr5_TESI_008410	849
Buxus-chr1_BUSI_001299	Tetra-chr5_TESI_008411	634
Buxus-chr1_BUSI_001305	Tetra-chr5_TESI_008414	569
Buxus-chr1_BUSI_001308	Tetra-chr5_TESI_008415	441
Buxus-chr1_BUSI_001314	Tetra-chr5_TESI_008417	1630
Buxus-chr1_BUSI_001315	Tetra-chr5_TESI_008418	1050
Buxus-chr1_BUSI_001317	Tetra-chr5_TESI_008420	1040
Buxus-chr1_BUSI_001320	Tetra-chr5_TESI_008421	612
Buxus-chr1_BUSI_001325	Tetra-chr5_TESI_008425	416
###
Buxus-chr1_BUSI_000937	Tetra-chr5_TESI_008085	609
Buxus-chr1_BUSI_000938	Tetra-chr5_TESI_008084	490
Buxus-chr1_BUSI_000940	Tetra-chr5_TESI_008081	515
Buxus-chr1_BUSI_000944	Tetra-chr5_TESI_008092	1320
Buxus-chr1_BUSI_000945	Tetra-chr5_TESI_008091	700
Buxus-chr1_BUSI_000948	Tetra-chr5_TESI_008090	647
Buxus-chr1_BUSI_000949	Tetra-chr5_TESI_008086	1410
Buxus-chr1_BUSI_000950	Tetra-chr5_TESI_008085	610
Buxus-chr1_BUSI_000951	Tetra-chr5_TESI_008084	484
Buxus-chr1_BUSI_000953	Tetra-chr5_TESI_008081	506
Buxus-chr1_BUSI_000956	Tetra-chr5_TESI_008078	878
Buxus-chr1_BUSI_000957	Tetra-chr5_TESI_008077	941
Buxus-chr1_BUSI_000966	Tetra-chr5_TESI_008102	632
Buxus-chr1_BUSI_000969	Tetra-chr5_TESI_008110	1350
Buxus-chr1_BUSI_000974	Tetra-chr5_TESI_008111	795
Buxus-chr1_BUSI_000976	Tetra-chr5_TESI_008113	375
Buxus-chr1_BUSI_000977	Tetra-chr5_TESI_008106	487
Buxus-chr1_BUSI_000985	Tetra-chr5_TESI_008111	783
Buxus-chr1_BUSI_000986	Tetra-chr5_TESI_008112	1020
Buxus-chr1_BUSI_000987	Tetra-chr5_TESI_008113	293
Buxus-chr1_BUSI_000989	Tetra-chr5_TESI_008114	283
###
Buxus-chr1_BUSI_000994	Tetra-chr5_TESI_008346	294
Buxus-chr1_BUSI_001001	Tetra-chr5_TESI_008344	311
Buxus-chr1_BUSI_001005	Tetra-chr5_TESI_008341	1600
Buxus-chr1_BUSI_001009	Tetra-chr5_TESI_008336	751
Buxus-chr1_BUSI_001010	Tetra-chr5_TESI_008334	802
Buxus-chr1_BUSI_001011	Tetra-chr5_TESI_008333	1220
Buxus-chr1_BUSI_001013	Tetra-chr5_TESI_008346	286
Buxus-chr1_BUSI_001018	Tetra-chr5_TESI_008332	438
Buxus-chr1_BUSI_001019	Tetra-chr5_TESI_008322	984
Buxus-chr1_BUSI_001020	Tetra-chr5_TESI_008321	775
Buxus-chr1_BUSI_001022	Tetra-chr5_TESI_008315	753
Buxus-chr1_BUSI_001036	Tetra-chr5_TESI_008314	1040
###
Buxus-chr1_BUSI_001212	Tetra-chr5_TESI_008018	836
Buxus-chr1_BUSI_001216	Tetra-chr5_TESI_008020	416
Buxus-chr1_BUSI_001218	Tetra-chr5_TESI_008021	2480
Buxus-chr1_BUSI_001221	Tetra-chr5_TESI_008025	1070
Buxus-chr1_BUSI_001223	Tetra-chr5_TESI_008027	514
Buxus-chr1_BUSI_001224	Tetra-chr5_TESI_008028	417
Buxus-chr1_BUSI_001230	Tetra-chr5_TESI_008032	746
Buxus-chr1_BUSI_001231	Tetra-chr5_TESI_008033	742
Buxus-chr1_BUSI_001234	Tetra-chr5_TESI_008040	368
Buxus-chr1_BUSI_001235	Tetra-chr5_TESI_008041	492
Buxus-chr1_BUSI_001236	Tetra-chr5_TESI_008046	478
Buxus-chr1_BUSI_001237	Tetra-chr5_TESI_008043	1140
Buxus-chr1_BUSI_001243	Tetra-chr5_TESI_008044	174
Buxus-chr1_BUSI_001247	Tetra-chr5_TESI_008071	299
Buxus-chr1_BUSI_001249	Tetra-chr5_TESI_008070	198
Buxus-chr1_BUSI_001250	Tetra-chr5_TESI_008068	909
Buxus-chr1_BUSI_001254	Tetra-chr5_TESI_008063	732
Buxus-chr1_BUSI_001256	Tetra-chr5_TESI_008056	1020
Buxus-chr1_BUSI_001257	Tetra-chr5_TESI_008052	961
Buxus-chr1_BUSI_001263	Tetra-chr5_TESI_008050	811
Buxus-chr1_BUSI_001264	Tetra-chr5_TESI_008049	908
Buxus-chr1_BUSI_001268	Tetra-chr5_TESI_008047	356
###
Buxus-chr1_BUSI_001538	Tetra-chr5_TESI_008487	425
Buxus-chr1_BUSI_001539	Tetra-chr5_TESI_008481	512
Buxus-chr1_BUSI_001542	Tetra-chr5_TESI_008477	361
Buxus-chr1_BUSI_001543	Tetra-chr5_TESI_008476	1030
Buxus-chr1_BUSI_001548	Tetra-chr5_TESI_008471	269
###
Buxus-chr1_BUSI_001443	Tetra-chr5_TESI_008529	1760
Buxus-chr1_BUSI_001446	Tetra-chr5_TESI_008530	691
Buxus-chr1_BUSI_001447	Tetra-chr5_TESI_008532	413
Buxus-chr1_BUSI_001458	Tetra-chr5_TESI_008537	942
Buxus-chr1_BUSI_001469	Tetra-chr5_TESI_008543	928
Buxus-chr1_BUSI_001476	Tetra-chr5_TESI_008542	440
Buxus-chr1_BUSI_001481	Tetra-chr5_TESI_008545	927
Buxus-chr1_BUSI_001496	Tetra-chr5_TESI_008552	1370
###
Buxus-chr1_BUSI_000882	Tetra-chr5_TESI_008139	240
Buxus-chr1_BUSI_000895	Tetra-chr5_TESI_008144	368
Buxus-chr1_BUSI_000901	Tetra-chr5_TESI_008146	338
Buxus-chr1_BUSI_000915	Tetra-chr5_TESI_008133	966
Buxus-chr1_BUSI_000917	Tetra-chr5_TESI_008131	998
Buxus-chr1_BUSI_000920	Tetra-chr5_TESI_008127	520
Buxus-chr1_BUSI_000928	Tetra-chr5_TESI_008118	1590
###
Buxus-chr1_BUSI_001158	Tetra-chr5_TESI_007995	1270
Buxus-chr1_BUSI_001159	Tetra-chr5_TESI_007996	506
Buxus-chr1_BUSI_001160	Tetra-chr5_TESI_007998	838
Buxus-chr1_BUSI_001161	Tetra-chr5_TESI_007999	844
Buxus-chr1_BUSI_001164	Tetra-chr5_TESI_008005	375
###
Buxus-chr1_BUSI_000770	Tetra-chr5_TESI_008168	155
Buxus-chr1_BUSI_000778	Tetra-chr5_TESI_008159	1090
Buxus-chr1_BUSI_000789	Tetra-chr5_TESI_008157	620
Buxus-chr1_BUSI_000791	Tetra-chr5_TESI_008156	595
Buxus-chr1_BUSI_000806	Tetra-chr5_TESI_008176	672
Buxus-chr1_BUSI_000825	Tetra-chr5_TESI_008177	634
Buxus-chr1_BUSI_000826	Tetra-chr5_TESI_008178	365
###
Buxus-chr1_BUSI_001802	Tetra-chr5_TESI_008760	270
Buxus-chr1_BUSI_001808	Tetra-chr5_TESI_008751	500
Buxus-chr1_BUSI_001810	Tetra-chr5_TESI_008754	550
Buxus-chr1_BUSI_001812	Tetra-chr5_TESI_008755	933
Buxus-chr1_BUSI_001819	Tetra-chr5_TESI_008752	1030
Buxus-chr1_BUSI_001821	Tetra-chr5_TESI_008748	729
###
Buxus-chr1_BUSI_001498	Tetra-chr5_TESI_008521	1170
Buxus-chr1_BUSI_001502	Tetra-chr5_TESI_008517	677
Buxus-chr1_BUSI_001505	Tetra-chr5_TESI_008516	1240
Buxus-chr1_BUSI_001511	Tetra-chr5_TESI_008514	961
Buxus-chr1_BUSI_001514	Tetra-chr5_TESI_008509	792
###
Buxus-chr1_BUSI_001103	Tetra-chr5_TESI_008260	414
Buxus-chr1_BUSI_001105	Tetra-chr5_TESI_008255	1010
Buxus-chr1_BUSI_001108	Tetra-chr5_TESI_008252	620
Buxus-chr1_BUSI_001110	Tetra-chr5_TESI_008249	550
Buxus-chr1_BUSI_001115	Tetra-chr5_TESI_008244	1270
Buxus-chr1_BUSI_001116	Tetra-chr5_TESI_008240	468
Buxus-chr1_BUSI_001120	Tetra-chr5_TESI_008239	285
###
Buxus-chr1_BUSI_000386	Tetra-chr5_TESI_008966	1230
Buxus-chr1_BUSI_000396	Tetra-chr5_TESI_008964	651
Buxus-chr1_BUSI_000397	Tetra-chr5_TESI_008961	166
Buxus-chr1_BUSI_000398	Tetra-chr5_TESI_008960	738
###
Buxus-chr1_BUSI_000326	Tetra-chr5_TESI_008921	1250
Buxus-chr1_BUSI_000327	Tetra-chr5_TESI_008923	527
Buxus-chr1_BUSI_000334	Tetra-chr5_TESI_008920	557
Buxus-chr1_BUSI_000338	Tetra-chr5_TESI_008919	813
Buxus-chr1_BUSI_000339	Tetra-chr5_TESI_008911	503
Buxus-chr1_BUSI_000355	Tetra-chr5_TESI_008915	977
###
Buxus-chr1_BUSI_001379	Tetra-chr5_TESI_008442	402
Buxus-chr1_BUSI_001387	Tetra-chr5_TESI_008435	938
Buxus-chr1_BUSI_001389	Tetra-chr5_TESI_008436	1150
Buxus-chr1_BUSI_001393	Tetra-chr5_TESI_008439	400
Buxus-chr1_BUSI_001397	Tetra-chr5_TESI_008446	1320
Buxus-chr1_BUSI_001399	Tetra-chr5_TESI_008450	838
Buxus-chr1_BUSI_001404	Tetra-chr5_TESI_008453	1080
Buxus-chr1_BUSI_001405	Tetra-chr5_TESI_008454	402
Buxus-chr1_BUSI_001407	Tetra-chr5_TESI_008455	846
Buxus-chr1_BUSI_001409	Tetra-chr5_TESI_008467	3410
Buxus-chr1_BUSI_001410	Tetra-chr5_TESI_008466	648
###
Buxus-chr1_BUSI_001081	Tetra-chr5_TESI_008286	917
Buxus-chr1_BUSI_001085	Tetra-chr5_TESI_008289	623
Buxus-chr1_BUSI_001089	Tetra-chr5_TESI_008287	353
Buxus-chr1_BUSI_001098	Tetra-chr5_TESI_008291	199
###
Buxus-chr1_BUSI_000672	Tetra-chr5_TESI_008562	397
Buxus-chr1_BUSI_000673	Tetra-chr5_TESI_008563	258
Buxus-chr1_BUSI_000674	Tetra-chr5_TESI_008564	621
Buxus-chr1_BUSI_000675	Tetra-chr5_TESI_008565	832
###
Buxus-chr1_BUSI_002364	Tetra-chr5_TESI_008821	549
Buxus-chr1_BUSI_002367	Tetra-chr5_TESI_008830	1410
Buxus-chr1_BUSI_002368	Tetra-chr5_TESI_008824	547
Buxus-chr1_BUSI_002373	Tetra-chr5_TESI_008827	527
###
Buxus-chr1_BUSI_001211	Tetra-chr5_TESI_008353	677
Buxus-chr1_BUSI_001216	Tetra-chr5_TESI_008358	560
Buxus-chr1_BUSI_001219	Tetra-chr5_TESI_008360	490
Buxus-chr1_BUSI_001222	Tetra-chr5_TESI_008363	376
###
Buxus-chr1_BUSI_001428	Tetra-chr6_TESI_010532	950
Buxus-chr1_BUSI_001429	Tetra-chr6_TESI_010533	1200
Buxus-chr1_BUSI_001434	Tetra-chr6_TESI_010537	1080
Buxus-chr1_BUSI_001436	Tetra-chr6_TESI_010539	576
Buxus-chr1_BUSI_001437	Tetra-chr6_TESI_010540	1690
Buxus-chr1_BUSI_001438	Tetra-chr6_TESI_010542	680
Buxus-chr1_BUSI_001440	Tetra-chr6_TESI_010543	416
Buxus-chr1_BUSI_001441	Tetra-chr6_TESI_010544	1430
Buxus-chr1_BUSI_001442	Tetra-chr6_TESI_010545	153
###
Buxus-chr1_BUSI_001515	Tetra-chr6_TESI_011384	479
Buxus-chr1_BUSI_001516	Tetra-chr6_TESI_011385	1060
Buxus-chr1_BUSI_001519	Tetra-chr6_TESI_011388	1770
Buxus-chr1_BUSI_001527	Tetra-chr6_TESI_011396	311
Buxus-chr1_BUSI_001536	Tetra-chr6_TESI_011402	354
###
Buxus-chr1_BUSI_001777	Tetra-chr6_TESI_011135	337
Buxus-chr1_BUSI_001797	Tetra-chr6_TESI_011143	971
Buxus-chr1_BUSI_001801	Tetra-chr6_TESI_011146	1260
Buxus-chr1_BUSI_001802	Tetra-chr6_TESI_011149	221
###
Buxus-chr1_BUSI_000994	Tetra-chr7_TESI_013603	367
Buxus-chr1_BUSI_001003	Tetra-chr7_TESI_013600	580
Buxus-chr1_BUSI_001009	Tetra-chr7_TESI_013595	784
Buxus-chr1_BUSI_001013	Tetra-chr7_TESI_013603	372
Buxus-chr1_BUSI_001018	Tetra-chr7_TESI_013592	512
Buxus-chr1_BUSI_001019	Tetra-chr7_TESI_013587	849
Buxus-chr1_BUSI_001024	Tetra-chr7_TESI_013582	1370
Buxus-chr1_BUSI_001026	Tetra-chr7_TESI_013581	368
Buxus-chr1_BUSI_001027	Tetra-chr7_TESI_013577	2020
Buxus-chr1_BUSI_001029	Tetra-chr7_TESI_013576	515
Buxus-chr1_BUSI_001030	Tetra-chr7_TESI_013575	819
Buxus-chr1_BUSI_001031	Tetra-chr7_TESI_013574	1080
Buxus-chr1_BUSI_001032	Tetra-chr7_TESI_013573	631
Buxus-chr1_BUSI_001033	Tetra-chr7_TESI_013572	765
Buxus-chr1_BUSI_001034	Tetra-chr7_TESI_013571	792
Buxus-chr1_BUSI_001036	Tetra-chr7_TESI_013570	1040
Buxus-chr1_BUSI_001042	Tetra-chr7_TESI_013563	1860
Buxus-chr1_BUSI_001058	Tetra-chr7_TESI_013554	3220
Buxus-chr1_BUSI_001073	Tetra-chr7_TESI_013551	1330
Buxus-chr1_BUSI_001078	Tetra-chr7_TESI_013547	566
###
Buxus-chr1_BUSI_000839	Tetra-chr8_TESI_014364	455
Buxus-chr1_BUSI_000845	Tetra-chr8_TESI_014374	825
Buxus-chr1_BUSI_000846	Tetra-chr8_TESI_014376	304
Buxus-chr1_BUSI_000863	Tetra-chr8_TESI_014378	455
Buxus-chr1_BUSI_000867	Tetra-chr8_TESI_014379	481
Buxus-chr1_BUSI_000868	Tetra-chr8_TESI_014380	712
Buxus-chr1_BUSI_000869	Tetra-chr8_TESI_014383	398
Buxus-chr1_BUSI_000876	Tetra-chr8_TESI_014387	372
###
Buxus-chr1_BUSI_001446	Tetra-chr9_TESI_017294	795
Buxus-chr1_BUSI_001450	Tetra-chr9_TESI_017293	1210
Buxus-chr1_BUSI_001456	Tetra-chr9_TESI_017287	2850
Buxus-chr1_BUSI_001458	Tetra-chr9_TESI_017289	955
Buxus-chr1_BUSI_001460	Tetra-chr9_TESI_017290	2750
Buxus-chr1_BUSI_001464	Tetra-chr9_TESI_017286	470
Buxus-chr1_BUSI_001470	Tetra-chr9_TESI_017277	512
Buxus-chr1_BUSI_001474	Tetra-chr9_TESI_017274	596
Buxus-chr1_BUSI_001476	Tetra-chr9_TESI_017284	520
Buxus-chr1_BUSI_001477	Tetra-chr9_TESI_017281	1630
Buxus-chr1_BUSI_001481	Tetra-chr9_TESI_017275	753
Buxus-chr1_BUSI_001484	Tetra-chr9_TESI_017272	387
Buxus-chr1_BUSI_001485	Tetra-chr9_TESI_017270	478
Buxus-chr1_BUSI_001486	Tetra-chr9_TESI_017269	307
Buxus-chr1_BUSI_001490	Tetra-chr9_TESI_017266	591
Buxus-chr1_BUSI_001491	Tetra-chr9_TESI_017265	1060
Buxus-chr1_BUSI_001493	Tetra-chr9_TESI_017263	1130
Buxus-chr1_BUSI_001495	Tetra-chr9_TESI_017262	1880
Buxus-chr1_BUSI_001497	Tetra-chr9_TESI_017247	311
Buxus-chr1_BUSI_001500	Tetra-chr9_TESI_017252	1260
Buxus-chr1_BUSI_001501	Tetra-chr9_TESI_017257	210
Buxus-chr1_BUSI_001503	Tetra-chr9_TESI_017246	493
Buxus-chr1_BUSI_001505	Tetra-chr9_TESI_017245	898
Buxus-chr1_BUSI_001513	Tetra-chr9_TESI_017239	568
Buxus-chr1_BUSI_001521	Tetra-chr9_TESI_017226	392
Buxus-chr1_BUSI_001522	Tetra-chr9_TESI_017225	446
Buxus-chr1_BUSI_001523	Tetra-chr9_TESI_017224	1100
Buxus-chr1_BUSI_001524	Tetra-chr9_TESI_017214	504
Buxus-chr1_BUSI_001525	Tetra-chr9_TESI_017213	1580
Buxus-chr1_BUSI_001534	Tetra-chr9_TESI_017205	2250
Buxus-chr1_BUSI_001537	Tetra-chr9_TESI_017201	1840
Buxus-chr1_BUSI_001543	Tetra-chr9_TESI_017193	953
Buxus-chr1_BUSI_001548	Tetra-chr9_TESI_017184	318
Buxus-chr1_BUSI_001552	Tetra-chr9_TESI_017179	571
Buxus-chr1_BUSI_001553	Tetra-chr9_TESI_017176	1140
Buxus-chr1_BUSI_001554	Tetra-chr9_TESI_017175	579
Buxus-chr1_BUSI_001559	Tetra-chr9_TESI_017171	549
Buxus-chr1_BUSI_001570	Tetra-chr9_TESI_017170	446
Buxus-chr1_BUSI_001571	Tetra-chr9_TESI_017169	293
Buxus-chr1_BUSI_001574	Tetra-chr9_TESI_017166	147
Buxus-chr1_BUSI_001582	Tetra-chr9_TESI_017159	806
Buxus-chr1_BUSI_001587	Tetra-chr9_TESI_017149	242
Buxus-chr1_BUSI_001593	Tetra-chr9_TESI_017145	498
Buxus-chr1_BUSI_001597	Tetra-chr9_TESI_017137	256
Buxus-chr1_BUSI_001608	Tetra-chr9_TESI_017133	468
Buxus-chr1_BUSI_001613	Tetra-chr9_TESI_017127	536
###
Buxus-chr1_BUSI_001380	Tetra-chr9_TESI_016690	408
Buxus-chr1_BUSI_001381	Tetra-chr9_TESI_016689	920
Buxus-chr1_BUSI_001382	Tetra-chr9_TESI_016688	1120
Buxus-chr1_BUSI_001389	Tetra-chr9_TESI_016683	1070
Buxus-chr1_BUSI_001390	Tetra-chr9_TESI_016682	316
Buxus-chr1_BUSI_001391	Tetra-chr9_TESI_016679	965
Buxus-chr1_BUSI_001392	Tetra-chr9_TESI_016678	232
Buxus-chr1_BUSI_001394	Tetra-chr9_TESI_016674	236
Buxus-chr1_BUSI_001395	Tetra-chr9_TESI_016668	612
Buxus-chr1_BUSI_001401	Tetra-chr9_TESI_016664	757
Buxus-chr1_BUSI_001403	Tetra-chr9_TESI_016661	316
Buxus-chr1_BUSI_001404	Tetra-chr9_TESI_016660	1020
Buxus-chr1_BUSI_001406	Tetra-chr9_TESI_016658	234
Buxus-chr1_BUSI_001407	Tetra-chr9_TESI_016657	765
Buxus-chr1_BUSI_001408	Tetra-chr9_TESI_016655	1560
###
Buxus-chr1_BUSI_000380	Tetra-chr9_TESI_017021	319
Buxus-chr1_BUSI_000383	Tetra-chr9_TESI_017019	269
Buxus-chr1_BUSI_000384	Tetra-chr9_TESI_017018	629
Buxus-chr1_BUSI_000387	Tetra-chr9_TESI_017017	1200
Buxus-chr1_BUSI_000390	Tetra-chr9_TESI_017015	772
Buxus-chr1_BUSI_000395	Tetra-chr9_TESI_017026	700
Buxus-chr1_BUSI_000405	Tetra-chr9_TESI_017025	1080
Buxus-chr1_BUSI_000406	Tetra-chr9_TESI_017023	199
Buxus-chr1_BUSI_000407	Tetra-chr9_TESI_017022	634
###
Buxus-chr1_BUSI_001247	Tetra-chr9_TESI_017381	296
Buxus-chr1_BUSI_001249	Tetra-chr9_TESI_017380	177
Buxus-chr1_BUSI_001250	Tetra-chr9_TESI_017379	963
Buxus-chr1_BUSI_001251	Tetra-chr9_TESI_017377	150
###
Buxus-chr1_BUSI_001829	Tetra-chr9_TESI_016883	187
Buxus-chr1_BUSI_001830	Tetra-chr9_TESI_016882	1620
Buxus-chr1_BUSI_001831	Tetra-chr9_TESI_016879	2420
Buxus-chr1_BUSI_001844	Tetra-chr9_TESI_016873	1900
Buxus-chr1_BUSI_001845	Tetra-chr9_TESI_016871	234
Buxus-chr1_BUSI_001849	Tetra-chr9_TESI_016868	183
Buxus-chr1_BUSI_001851	Tetra-chr9_TESI_016867	2850
Buxus-chr1_BUSI_001854	Tetra-chr9_TESI_016856	2430
Buxus-chr1_BUSI_001858	Tetra-chr9_TESI_016853	365
Buxus-chr1_BUSI_001865	Tetra-chr9_TESI_016852	248
Buxus-chr1_BUSI_001867	Tetra-chr9_TESI_016851	1260
Buxus-chr1_BUSI_001868	Tetra-chr9_TESI_016850	672
Buxus-chr1_BUSI_001870	Tetra-chr9_TESI_016847	522
Buxus-chr1_BUSI_001875	Tetra-chr9_TESI_016863	168
Buxus-chr1_BUSI_001878	Tetra-chr9_TESI_016843	890
Buxus-chr1_BUSI_001881	Tetra-chr9_TESI_016842	240
Buxus-chr1_BUSI_001885	Tetra-chr9_TESI_016839	470
###
Buxus-chr1_BUSI_000608	Tetra-chr9_TESI_016470	210
Buxus-chr1_BUSI_000615	Tetra-chr9_TESI_016469	187
Buxus-chr1_BUSI_000621	Tetra-chr9_TESI_016471	582
Buxus-chr1_BUSI_000623	Tetra-chr9_TESI_016473	2180
Buxus-chr1_BUSI_000634	Tetra-chr9_TESI_016477	3120
Buxus-chr1_BUSI_000638	Tetra-chr9_TESI_016478	631
Buxus-chr1_BUSI_000639	Tetra-chr9_TESI_016479	487
Buxus-chr1_BUSI_000641	Tetra-chr9_TESI_016480	484
###
Buxus-chr1_BUSI_000937	Tetra-chr9_TESI_017406	631
Buxus-chr1_BUSI_000938	Tetra-chr9_TESI_017405	455
Buxus-chr1_BUSI_000945	Tetra-chr9_TESI_017429	694
Buxus-chr1_BUSI_000946	Tetra-chr9_TESI_017430	824
Buxus-chr1_BUSI_000947	Tetra-chr9_TESI_017431	908
Buxus-chr1_BUSI_000950	Tetra-chr9_TESI_017406	566
Buxus-chr1_BUSI_000951	Tetra-chr9_TESI_017405	447
Buxus-chr1_BUSI_000958	Tetra-chr9_TESI_017398	487
Buxus-chr1_BUSI_000959	Tetra-chr9_TESI_017395	916
Buxus-chr1_BUSI_000962	Tetra-chr9_TESI_017421	825
Buxus-chr1_BUSI_000964	Tetra-chr9_TESI_017416	310
Buxus-chr1_BUSI_000966	Tetra-chr9_TESI_017415	628
###
Buxus-chr1_BUSI_001721	Tetra-chr9_TESI_016694	421
Buxus-chr1_BUSI_001723	Tetra-chr9_TESI_016697	579
Buxus-chr1_BUSI_001729	Tetra-chr9_TESI_016703	546
Buxus-chr1_BUSI_001731	Tetra-chr9_TESI_016708	481
Buxus-chr1_BUSI_001732	Tetra-chr9_TESI_016710	364
Buxus-chr1_BUSI_001737	Tetra-chr9_TESI_016712	982
Buxus-chr1_BUSI_001741	Tetra-chr9_TESI_016714	1030
Buxus-chr1_BUSI_001761	Tetra-chr9_TESI_016720	474
Buxus-chr1_BUSI_001762	Tetra-chr9_TESI_016721	460
Buxus-chr1_BUSI_001768	Tetra-chr9_TESI_016722	938
Buxus-chr1_BUSI_001769	Tetra-chr9_TESI_016723	408
Buxus-chr1_BUSI_001770	Tetra-chr9_TESI_016724	275
###
Buxus-chr1_BUSI_000267	Tetra-chr9_TESI_016947	808
Buxus-chr1_BUSI_000268	Tetra-chr9_TESI_016946	421
Buxus-chr1_BUSI_000272	Tetra-chr9_TESI_016954	623
Buxus-chr1_BUSI_000275	Tetra-chr9_TESI_016956	240
Buxus-chr1_BUSI_000293	Tetra-chr9_TESI_016958	177
Buxus-chr1_BUSI_000300	Tetra-chr9_TESI_016960	389
Buxus-chr1_BUSI_000301	Tetra-chr9_TESI_016962	789
Buxus-chr1_BUSI_000303	Tetra-chr9_TESI_016963	696
Buxus-chr1_BUSI_000314	Tetra-chr9_TESI_016965	1100
Buxus-chr1_BUSI_000321	Tetra-chr9_TESI_016967	803
###
Buxus-chr1_BUSI_000727	Tetra-chr9_TESI_016515	591
Buxus-chr1_BUSI_000730	Tetra-chr9_TESI_016520	950
Buxus-chr1_BUSI_000732	Tetra-chr9_TESI_016521	1860
Buxus-chr1_BUSI_000744	Tetra-chr9_TESI_016524	686
Buxus-chr1_BUSI_000745	Tetra-chr9_TESI_016528	136
Buxus-chr1_BUSI_000750	Tetra-chr9_TESI_016529	474
Buxus-chr1_BUSI_000755	Tetra-chr9_TESI_016531	172
Buxus-chr1_BUSI_000758	Tetra-chr9_TESI_016533	496
Buxus-chr1_BUSI_000759	Tetra-chr9_TESI_016535	335
Buxus-chr1_BUSI_000760	Tetra-chr9_TESI_016538	1080
Buxus-chr1_BUSI_000761	Tetra-chr9_TESI_016539	566
Buxus-chr1_BUSI_000763	Tetra-chr9_TESI_016547	697
Buxus-chr1_BUSI_000764	Tetra-chr9_TESI_016551	792
Buxus-chr1_BUSI_000767	Tetra-chr9_TESI_016553	561
Buxus-chr1_BUSI_000776	Tetra-chr9_TESI_016560	432
Buxus-chr1_BUSI_000780	Tetra-chr9_TESI_016561	645
Buxus-chr1_BUSI_000784	Tetra-chr9_TESI_016562	1020
Buxus-chr1_BUSI_000786	Tetra-chr9_TESI_016563	286
Buxus-chr1_BUSI_000789	Tetra-chr9_TESI_016564	647
Buxus-chr1_BUSI_000791	Tetra-chr9_TESI_016565	700
Buxus-chr1_BUSI_000799	Tetra-chr9_TESI_016574	625
Buxus-chr1_BUSI_000801	Tetra-chr9_TESI_016575	158
Buxus-chr1_BUSI_000806	Tetra-chr9_TESI_016567	661
Buxus-chr1_BUSI_000812	Tetra-chr9_TESI_016576	319
Buxus-chr1_BUSI_000814	Tetra-chr9_TESI_016575	161
Buxus-chr1_BUSI_000826	Tetra-chr9_TESI_016577	283
Buxus-chr1_BUSI_000828	Tetra-chr9_TESI_016579	765
Buxus-chr1_BUSI_000831	Tetra-chr9_TESI_016580	1270
Buxus-chr1_BUSI_000832	Tetra-chr9_TESI_016582	1240
###
Buxus-chr1_BUSI_001151	Tetra-chr9_TESI_017491	1930
Buxus-chr1_BUSI_001152	Tetra-chr9_TESI_017490	596
Buxus-chr1_BUSI_001154	Tetra-chr9_TESI_017489	1970
Buxus-chr1_BUSI_001155	Tetra-chr9_TESI_017486	800
Buxus-chr1_BUSI_001155	Tetra-chr9_TESI_017497	852
Buxus-chr1_BUSI_001156	Tetra-chr9_TESI_017485	572
Buxus-chr1_BUSI_001156	Tetra-chr9_TESI_017496	670
Buxus-chr1_BUSI_001173	Tetra-chr9_TESI_017510	927
Buxus-chr1_BUSI_001179	Tetra-chr9_TESI_017512	534
Buxus-chr1_BUSI_001180	Tetra-chr9_TESI_017513	963
Buxus-chr1_BUSI_001184	Tetra-chr9_TESI_017518	519
Buxus-chr1_BUSI_001190	Tetra-chr9_TESI_017512	629
Buxus-chr1_BUSI_001191	Tetra-chr9_TESI_017513	944
Buxus-chr1_BUSI_001196	Tetra-chr9_TESI_017518	625
Buxus-chr1_BUSI_001203	Tetra-chr9_TESI_017529	115
Buxus-chr1_BUSI_001205	Tetra-chr9_TESI_017530	851
Buxus-chr1_BUSI_001206	Tetra-chr9_TESI_017531	1330
Buxus-chr1_BUSI_001207	Tetra-chr9_TESI_017532	806
Buxus-chr1_BUSI_001216	Tetra-chr9_TESI_017541	587
Buxus-chr1_BUSI_001220	Tetra-chr9_TESI_017544	555
Buxus-chr1_BUSI_001223	Tetra-chr9_TESI_017546	523
Buxus-chr1_BUSI_001226	Tetra-chr9_TESI_017549	874
Buxus-chr1_BUSI_001230	Tetra-chr9_TESI_017553	569
Buxus-chr1_BUSI_001232	Tetra-chr9_TESI_017557	1260
Buxus-chr1_BUSI_001233	Tetra-chr9_TESI_017556	324
Buxus-chr1_BUSI_001236	Tetra-chr9_TESI_017561	596
Buxus-chr1_BUSI_001237	Tetra-chr9_TESI_017560	1170
Buxus-chr1_BUSI_001254	Tetra-chr9_TESI_017573	751
Buxus-chr1_BUSI_001255	Tetra-chr9_TESI_017572	1510
Buxus-chr1_BUSI_001256	Tetra-chr9_TESI_017571	1140
Buxus-chr1_BUSI_001260	Tetra-chr9_TESI_017570	859
Buxus-chr1_BUSI_001262	Tetra-chr9_TESI_017569	345
Buxus-chr1_BUSI_001263	Tetra-chr9_TESI_017568	840
Buxus-chr1_BUSI_001266	Tetra-chr9_TESI_017563	1170
Buxus-chr1_BUSI_001267	Tetra-chr9_TESI_017562	408
###
Buxus-chr1_BUSI_000688	Tetra-chr9_TESI_016091	1140
Buxus-chr1_BUSI_000691	Tetra-chr9_TESI_016093	237
Buxus-chr1_BUSI_000692	Tetra-chr9_TESI_016094	1120
Buxus-chr1_BUSI_000697	Tetra-chr9_TESI_016097	539
Buxus-chr1_BUSI_000698	Tetra-chr9_TESI_016098	391
Buxus-chr1_BUSI_000699	Tetra-chr9_TESI_016099	515
Buxus-chr1_BUSI_000701	Tetra-chr9_TESI_016100	1610
Buxus-chr1_BUSI_000706	Tetra-chr9_TESI_016102	512
Buxus-chr1_BUSI_000715	Tetra-chr9_TESI_016098	403
Buxus-chr1_BUSI_000716	Tetra-chr9_TESI_016099	519
Buxus-chr1_BUSI_000718	Tetra-chr9_TESI_016100	1600
Buxus-chr1_BUSI_000722	Tetra-chr9_TESI_016102	387
###
Buxus-chr1_BUSI_000571	Tetra-chr9_TESI_016077	1130
Buxus-chr1_BUSI_000572	Tetra-chr9_TESI_016078	180
Buxus-chr1_BUSI_000576	Tetra-chr9_TESI_016080	258
Buxus-chr1_BUSI_000577	Tetra-chr9_TESI_016081	471
Buxus-chr1_BUSI_000578	Tetra-chr9_TESI_016085	874
Buxus-chr1_BUSI_000585	Tetra-chr9_TESI_016087	674
Buxus-chr1_BUSI_000589	Tetra-chr9_TESI_016086	558
Buxus-chr1_BUSI_000591	Tetra-chr9_TESI_016085	874
###
Buxus-chr1_BUSI_002069	Tetra-chr9_TESI_016454	354
Buxus-chr1_BUSI_002081	Tetra-chr9_TESI_016452	642
Buxus-chr1_BUSI_002085	Tetra-chr9_TESI_016451	761
Buxus-chr1_BUSI_002086	Tetra-chr9_TESI_016450	522
Buxus-chr1_BUSI_002090	Tetra-chr9_TESI_016449	715
Buxus-chr1_BUSI_002091	Tetra-chr9_TESI_016448	465
Buxus-chr1_BUSI_002092	Tetra-chr9_TESI_016447	316
Buxus-chr1_BUSI_002107	Tetra-chr9_TESI_016444	327
Buxus-chr1_BUSI_002109	Tetra-chr9_TESI_016441	487
###
Buxus-chr1_BUSI_001621	Tetra-chr9_TESI_016828	590
Buxus-chr1_BUSI_001630	Tetra-chr9_TESI_016817	1000
Buxus-chr1_BUSI_001631	Tetra-chr9_TESI_016816	1180
Buxus-chr1_BUSI_001633	Tetra-chr9_TESI_016813	379
Buxus-chr1_BUSI_001634	Tetra-chr9_TESI_016812	470
Buxus-chr1_BUSI_001640	Tetra-chr9_TESI_016802	343
Buxus-chr1_BUSI_001647	Tetra-chr9_TESI_016806	639
Buxus-chr1_BUSI_001648	Tetra-chr9_TESI_016807	395
Buxus-chr1_BUSI_001649	Tetra-chr9_TESI_016808	1330
Buxus-chr1_BUSI_001650	Tetra-chr9_TESI_016809	1040
Buxus-chr1_BUSI_001654	Tetra-chr9_TESI_016793	2210
Buxus-chr1_BUSI_001657	Tetra-chr9_TESI_016789	315
Buxus-chr1_BUSI_001667	Tetra-chr9_TESI_016780	740
Buxus-chr1_BUSI_001668	Tetra-chr9_TESI_016779	1050
Buxus-chr1_BUSI_001671	Tetra-chr9_TESI_016777	960
Buxus-chr1_BUSI_001673	Tetra-chr9_TESI_016772	669
Buxus-chr1_BUSI_001674	Tetra-chr9_TESI_016771	697
Buxus-chr1_BUSI_001679	Tetra-chr9_TESI_016770	574
Buxus-chr1_BUSI_001680	Tetra-chr9_TESI_016767	74
Buxus-chr1_BUSI_001683	Tetra-chr9_TESI_016762	496
Buxus-chr1_BUSI_001700	Tetra-chr9_TESI_016767	87
Buxus-chr1_BUSI_001703	Tetra-chr9_TESI_016762	496
Buxus-chr1_BUSI_001708	Tetra-chr9_TESI_016756	645
Buxus-chr1_BUSI_001709	Tetra-chr9_TESI_016754	1450
Buxus-chr1_BUSI_001710	Tetra-chr9_TESI_016752	604
Buxus-chr1_BUSI_001719	Tetra-chr9_TESI_016748	340
Buxus-chr1_BUSI_001720	Tetra-chr9_TESI_016744	557
###
Buxus-chr1_BUSI_000452	Tetra-chr9_TESI_016980	471
Buxus-chr1_BUSI_000457	Tetra-chr9_TESI_016982	625
Buxus-chr1_BUSI_000466	Tetra-chr9_TESI_016988	536
Buxus-chr1_BUSI_000471	Tetra-chr9_TESI_017005	576
Buxus-chr1_BUSI_000476	Tetra-chr9_TESI_017011	1480
###
Buxus-chr1_BUSI_002574	Tetra-chr9_TESI_016604	319
Buxus-chr1_BUSI_002575	Tetra-chr9_TESI_016609	302
Buxus-chr1_BUSI_002585	Tetra-chr9_TESI_016614	669
Buxus-chr1_BUSI_002586	Tetra-chr9_TESI_016613	218
Buxus-chr1_BUSI_002593	Tetra-chr9_TESI_016603	508
###
Buxus-chr1_BUSI_002254	Tetra-chr9_TESI_016398	1980
Buxus-chr1_BUSI_002259	Tetra-chr9_TESI_016393	618
Buxus-chr1_BUSI_002260	Tetra-chr9_TESI_016391	857
Buxus-chr1_BUSI_002262	Tetra-chr9_TESI_016390	215
Buxus-chr1_BUSI_002277	Tetra-chr9_TESI_016384	718
Buxus-chr1_BUSI_002278	Tetra-chr9_TESI_016382	816
###
Buxus-chr1_BUSI_001100	Tetra-chr9_TESI_017489	1850
Buxus-chr1_BUSI_001104	Tetra-chr9_TESI_017479	1290
Buxus-chr1_BUSI_001106	Tetra-chr9_TESI_017475	193
Buxus-chr1_BUSI_001108	Tetra-chr9_TESI_017473	547
Buxus-chr1_BUSI_001113	Tetra-chr9_TESI_017470	1050
Buxus-chr1_BUSI_001115	Tetra-chr9_TESI_017468	1300
Buxus-chr1_BUSI_001116	Tetra-chr9_TESI_017463	463
Buxus-chr1_BUSI_001121	Tetra-chr9_TESI_017459	171
Buxus-chr1_BUSI_001124	Tetra-chr9_TESI_017457	349
Buxus-chr1_BUSI_001126	Tetra-chr9_TESI_017455	3580
Buxus-chr1_BUSI_001138	Tetra-chr9_TESI_017448	466
Buxus-chr1_BUSI_001142	Tetra-chr9_TESI_017441	1330
Buxus-chr1_BUSI_001143	Tetra-chr9_TESI_017442	854
###
Buxus-chr1_BUSI_001896	Tetra-chr9_TESI_016903	2370
Buxus-chr1_BUSI_001897	Tetra-chr9_TESI_016904	824
Buxus-chr1_BUSI_001901	Tetra-chr9_TESI_016907	1150
Buxus-chr1_BUSI_001902	Tetra-chr9_TESI_016911	267
Buxus-chr1_BUSI_001911	Tetra-chr9_TESI_016918	478
Buxus-chr1_BUSI_001913	Tetra-chr9_TESI_016921	335
Buxus-chr1_BUSI_001915	Tetra-chr9_TESI_016926	1390
Buxus-chr1_BUSI_001918	Tetra-chr9_TESI_016929	1560
Buxus-chr1_BUSI_001919	Tetra-chr9_TESI_016931	506
Buxus-chr1_BUSI_001933	Tetra-chr9_TESI_016938	291
Buxus-chr1_BUSI_001937	Tetra-chr9_TESI_016939	330
Buxus-chr1_BUSI_001939	Tetra-chr9_TESI_016941	1330
###
Buxus-chr1_BUSI_000236	Tetra-chr9_TESI_017069	1050
Buxus-chr1_BUSI_000237	Tetra-chr9_TESI_017070	579
Buxus-chr1_BUSI_000242	Tetra-chr9_TESI_017074	974
Buxus-chr1_BUSI_000245	Tetra-chr9_TESI_017077	438
###
Buxus-chr1_BUSI_002516	Tetra-chr9_TESI_016330	1300
Buxus-chr1_BUSI_002518	Tetra-chr9_TESI_016323	2560
Buxus-chr1_BUSI_002527	Tetra-chr9_TESI_016331	843
Buxus-chr1_BUSI_002534	Tetra-chr9_TESI_016305	1930
Buxus-chr1_BUSI_002535	Tetra-chr9_TESI_016312	302
###
Buxus-chr1_BUSI_001288	Tetra-chr9_TESI_017375	1030
Buxus-chr1_BUSI_001289	Tetra-chr9_TESI_017374	343
Buxus-chr1_BUSI_001292	Tetra-chr9_TESI_017371	326
Buxus-chr1_BUSI_001294	Tetra-chr9_TESI_017366	1200
Buxus-chr1_BUSI_001295	Tetra-chr9_TESI_017365	204
Buxus-chr1_BUSI_001298	Tetra-chr9_TESI_017359	822
Buxus-chr1_BUSI_001301	Tetra-chr9_TESI_017358	209
Buxus-chr1_BUSI_001305	Tetra-chr9_TESI_017354	631
Buxus-chr1_BUSI_001310	Tetra-chr9_TESI_017351	1020
Buxus-chr1_BUSI_001315	Tetra-chr9_TESI_017349	968
Buxus-chr1_BUSI_001316	Tetra-chr9_TESI_017348	670
Buxus-chr1_BUSI_001320	Tetra-chr9_TESI_017345	615
Buxus-chr1_BUSI_001322	Tetra-chr9_TESI_017344	1750
Buxus-chr1_BUSI_001324	Tetra-chr9_TESI_017343	2160
Buxus-chr1_BUSI_001335	Tetra-chr9_TESI_017336	85
Buxus-chr1_BUSI_001347	Tetra-chr9_TESI_017330	566
###
Buxus-chr1_BUSI_002647	Tetra-chr9_TESI_016297	349
Buxus-chr1_BUSI_002660	Tetra-chr9_TESI_016296	1130
Buxus-chr1_BUSI_002662	Tetra-chr9_TESI_016297	376
Buxus-chr1_BUSI_002666	Tetra-chr9_TESI_016298	126
Buxus-chr1_BUSI_002667	Tetra-chr9_TESI_016299	250
Buxus-chr1_BUSI_002670	Tetra-chr9_TESI_016300	342
###
Buxus-chr1_BUSI_001081	Tetra-chr9_TESI_017434	841
Buxus-chr1_BUSI_001089	Tetra-chr9_TESI_017435	402
Buxus-chr1_BUSI_001095	Tetra-chr9_TESI_017438	508
Buxus-chr1_BUSI_001096	Tetra-chr9_TESI_017439	1410
Buxus-chr1_BUSI_001099	Tetra-chr9_TESI_017440	179
###
Buxus-chr1_BUSI_001409	Tetra-chr9_TESI_017304	2870
Buxus-chr1_BUSI_001413	Tetra-chr9_TESI_017309	1140
Buxus-chr1_BUSI_001416	Tetra-chr9_TESI_017312	1140
Buxus-chr1_BUSI_001420	Tetra-chr9_TESI_017314	1300
Buxus-chr1_BUSI_001421	Tetra-chr9_TESI_017315	561
Buxus-chr1_BUSI_001422	Tetra-chr9_TESI_017316	378
Buxus-chr1_BUSI_001423	Tetra-chr9_TESI_017320	1140
###
Buxus-chr1_BUSI_001806	Tetra-chr9_TESI_016734	210
Buxus-chr1_BUSI_001808	Tetra-chr9_TESI_016735	517
Buxus-chr1_BUSI_001809	Tetra-chr9_TESI_016738	705
Buxus-chr1_BUSI_001828	Tetra-chr9_TESI_016741	944
###
Buxus-chr10_BUSI_021770	Tetra-chr1_TESI_001076	919
Buxus-chr10_BUSI_021784	Tetra-chr1_TESI_001072	485
Buxus-chr10_BUSI_021785	Tetra-chr1_TESI_001074	169
Buxus-chr10_BUSI_021787	Tetra-chr1_TESI_001073	402
Buxus-chr10_BUSI_021799	Tetra-chr1_TESI_001072	620
Buxus-chr10_BUSI_021800	Tetra-chr1_TESI_001072	359
###
Buxus-chr10_BUSI_021321	Tetra-chr12_TESI_020677	429
Buxus-chr10_BUSI_021324	Tetra-chr12_TESI_020679	232
Buxus-chr10_BUSI_021325	Tetra-chr12_TESI_020680	179
Buxus-chr10_BUSI_021328	Tetra-chr12_TESI_020678	311
###
Buxus-chr10_BUSI_021883	Tetra-chr13_TESI_022275	436
Buxus-chr10_BUSI_021886	Tetra-chr13_TESI_022304	817
Buxus-chr10_BUSI_021894	Tetra-chr13_TESI_022298	220
Buxus-chr10_BUSI_021899	Tetra-chr13_TESI_022292	621
Buxus-chr10_BUSI_021902	Tetra-chr13_TESI_022291	632
Buxus-chr10_BUSI_021903	Tetra-chr13_TESI_022288	297
Buxus-chr10_BUSI_021912	Tetra-chr13_TESI_022284	485
Buxus-chr10_BUSI_021914	Tetra-chr13_TESI_022280	678
Buxus-chr10_BUSI_021916	Tetra-chr13_TESI_022308	753
Buxus-chr10_BUSI_021917	Tetra-chr13_TESI_022314	1610
Buxus-chr10_BUSI_021918	Tetra-chr13_TESI_022316	881
Buxus-chr10_BUSI_021919	Tetra-chr13_TESI_022321	651
Buxus-chr10_BUSI_021932	Tetra-chr13_TESI_022325	492
Buxus-chr10_BUSI_021937	Tetra-chr13_TESI_022346	1010
Buxus-chr10_BUSI_021940	Tetra-chr13_TESI_022344	253
Buxus-chr10_BUSI_021942	Tetra-chr13_TESI_022343	527
Buxus-chr10_BUSI_021943	Tetra-chr13_TESI_022339	1290
Buxus-chr10_BUSI_021961	Tetra-chr13_TESI_022327	3490
###
Buxus-chr10_BUSI_021028	Tetra-chr13_TESI_022517	590
Buxus-chr10_BUSI_021030	Tetra-chr13_TESI_022518	1530
Buxus-chr10_BUSI_021037	Tetra-chr13_TESI_022520	315
Buxus-chr10_BUSI_021038	Tetra-chr13_TESI_022525	1500
Buxus-chr10_BUSI_021040	Tetra-chr13_TESI_022526	457
Buxus-chr10_BUSI_021041	Tetra-chr13_TESI_022527	884
Buxus-chr10_BUSI_021044	Tetra-chr13_TESI_022528	770
Buxus-chr10_BUSI_021046	Tetra-chr13_TESI_022529	1130
Buxus-chr10_BUSI_021051	Tetra-chr13_TESI_022526	463
Buxus-chr10_BUSI_021052	Tetra-chr13_TESI_022527	878
Buxus-chr10_BUSI_021055	Tetra-chr13_TESI_022528	751
Buxus-chr10_BUSI_021057	Tetra-chr13_TESI_022529	1110
Buxus-chr10_BUSI_021060	Tetra-chr13_TESI_022531	1330
Buxus-chr10_BUSI_021062	Tetra-chr13_TESI_022533	280
Buxus-chr10_BUSI_021072	Tetra-chr13_TESI_022536	557
Buxus-chr10_BUSI_021083	Tetra-chr13_TESI_022542	365
Buxus-chr10_BUSI_021084	Tetra-chr13_TESI_022543	904
Buxus-chr10_BUSI_021085	Tetra-chr13_TESI_022544	689
###
Buxus-chr10_BUSI_021335	Tetra-chr13_TESI_022736	1090
Buxus-chr10_BUSI_021344	Tetra-chr13_TESI_022745	784
Buxus-chr10_BUSI_021353	Tetra-chr13_TESI_022750	245
Buxus-chr10_BUSI_021357	Tetra-chr13_TESI_022753	1100
Buxus-chr10_BUSI_021358	Tetra-chr13_TESI_022755	1810
Buxus-chr10_BUSI_021359	Tetra-chr13_TESI_022756	1340
Buxus-chr10_BUSI_021361	Tetra-chr13_TESI_022757	310
Buxus-chr10_BUSI_021362	Tetra-chr13_TESI_022758	893
Buxus-chr10_BUSI_021366	Tetra-chr13_TESI_022761	1180
Buxus-chr10_BUSI_021375	Tetra-chr13_TESI_022775	1500
###
Buxus-chr10_BUSI_021796	Tetra-chr13_TESI_022406	564
Buxus-chr10_BUSI_021797	Tetra-chr13_TESI_022406	384
Buxus-chr10_BUSI_021806	Tetra-chr13_TESI_022411	922
Buxus-chr10_BUSI_021807	Tetra-chr13_TESI_022410	338
Buxus-chr10_BUSI_021810	Tetra-chr13_TESI_022394	976
Buxus-chr10_BUSI_021811	Tetra-chr13_TESI_022394	656
Buxus-chr10_BUSI_021814	Tetra-chr13_TESI_022401	291
Buxus-chr10_BUSI_021815	Tetra-chr13_TESI_022388	1510
Buxus-chr10_BUSI_021820	Tetra-chr13_TESI_022382	1230
Buxus-chr10_BUSI_021823	Tetra-chr13_TESI_022380	177
Buxus-chr10_BUSI_021834	Tetra-chr13_TESI_022379	485
Buxus-chr10_BUSI_021837	Tetra-chr13_TESI_022374	405
Buxus-chr10_BUSI_021842	Tetra-chr13_TESI_022360	359
Buxus-chr10_BUSI_021845	Tetra-chr13_TESI_022359	587
###
Buxus-chr10_BUSI_021099	Tetra-chr13_TESI_022729	206
Buxus-chr10_BUSI_021103	Tetra-chr13_TESI_022727	1110
Buxus-chr10_BUSI_021107	Tetra-chr13_TESI_022725	383
Buxus-chr10_BUSI_021108	Tetra-chr13_TESI_022724	972
Buxus-chr10_BUSI_021109	Tetra-chr13_TESI_022723	957
Buxus-chr10_BUSI_021115	Tetra-chr13_TESI_022722	291
Buxus-chr10_BUSI_021122	Tetra-chr13_TESI_022720	515
Buxus-chr10_BUSI_021125	Tetra-chr13_TESI_022719	620
Buxus-chr10_BUSI_021126	Tetra-chr13_TESI_022718	620
Buxus-chr10_BUSI_021127	Tetra-chr13_TESI_022717	281
Buxus-chr10_BUSI_021132	Tetra-chr13_TESI_022714	324
Buxus-chr10_BUSI_021133	Tetra-chr13_TESI_022713	321
Buxus-chr10_BUSI_021137	Tetra-chr13_TESI_022712	645
Buxus-chr10_BUSI_021155	Tetra-chr13_TESI_022705	946
Buxus-chr10_BUSI_021160	Tetra-chr13_TESI_022701	1550
Buxus-chr10_BUSI_021167	Tetra-chr13_TESI_022700	1030
Buxus-chr10_BUSI_021172	Tetra-chr13_TESI_022698	403
Buxus-chr10_BUSI_021179	Tetra-chr13_TESI_022696	682
Buxus-chr10_BUSI_021180	Tetra-chr13_TESI_022695	280
Buxus-chr10_BUSI_021183	Tetra-chr13_TESI_022693	459
Buxus-chr10_BUSI_021184	Tetra-chr13_TESI_022692	1670
Buxus-chr10_BUSI_021191	Tetra-chr13_TESI_022688	1020
Buxus-chr10_BUSI_021192	Tetra-chr13_TESI_022687	1440
###
Buxus-chr10_BUSI_021439	Tetra-chr13_TESI_022668	908
Buxus-chr10_BUSI_021442	Tetra-chr13_TESI_022667	1400
Buxus-chr10_BUSI_021443	Tetra-chr13_TESI_022657	316
Buxus-chr10_BUSI_021450	Tetra-chr13_TESI_022655	590
Buxus-chr10_BUSI_021465	Tetra-chr13_TESI_022648	1520
Buxus-chr10_BUSI_021469	Tetra-chr13_TESI_022645	144
Buxus-chr10_BUSI_021472	Tetra-chr13_TESI_022644	961
Buxus-chr10_BUSI_021473	Tetra-chr13_TESI_022643	764
Buxus-chr10_BUSI_021474	Tetra-chr13_TESI_022640	743
Buxus-chr10_BUSI_021477	Tetra-chr13_TESI_022638	304
Buxus-chr10_BUSI_021488	Tetra-chr13_TESI_022633	368
Buxus-chr10_BUSI_021489	Tetra-chr13_TESI_022632	289
Buxus-chr10_BUSI_021498	Tetra-chr13_TESI_022631	1740
Buxus-chr10_BUSI_021518	Tetra-chr13_TESI_022631	1750
###
Buxus-chr10_BUSI_021216	Tetra-chr13_TESI_022673	1180
Buxus-chr10_BUSI_021218	Tetra-chr13_TESI_022674	651
Buxus-chr10_BUSI_021223	Tetra-chr13_TESI_022681	193
Buxus-chr10_BUSI_021239	Tetra-chr13_TESI_022684	2000
###
Buxus-chr10_BUSI_022021	Tetra-chr13_TESI_022250	626
Buxus-chr10_BUSI_022025	Tetra-chr13_TESI_022248	408
Buxus-chr10_BUSI_022029	Tetra-chr13_TESI_022251	231
Buxus-chr10_BUSI_022030	Tetra-chr13_TESI_022253	582
Buxus-chr10_BUSI_022035	Tetra-chr13_TESI_022270	984
Buxus-chr10_BUSI_022036	Tetra-chr13_TESI_022269	321
Buxus-chr10_BUSI_022041	Tetra-chr13_TESI_022266	210
Buxus-chr10_BUSI_022044	Tetra-chr13_TESI_022251	207
###
Buxus-chr10_BUSI_021272	Tetra-chr13_TESI_022430	427
Buxus-chr10_BUSI_021287	Tetra-chr13_TESI_022448	738
Buxus-chr10_BUSI_021289	Tetra-chr13_TESI_022449	2490
Buxus-chr10_BUSI_021295	Tetra-chr13_TESI_022451	1020
Buxus-chr10_BUSI_021296	Tetra-chr13_TESI_022453	743
Buxus-chr10_BUSI_021300	Tetra-chr13_TESI_022459	484
Buxus-chr10_BUSI_021308	Tetra-chr13_TESI_022469	699
Buxus-chr10_BUSI_021312	Tetra-chr13_TESI_022474	629
Buxus-chr10_BUSI_021315	Tetra-chr13_TESI_022477	792
Buxus-chr10_BUSI_021316	Tetra-chr13_TESI_022478	1400
###
Buxus-chr10_BUSI_022123	Tetra-chr13_TESI_022436	530
Buxus-chr10_BUSI_022124	Tetra-chr13_TESI_022435	791
Buxus-chr10_BUSI_022130	Tetra-chr13_TESI_022423	379
Buxus-chr10_BUSI_022134	Tetra-chr13_TESI_022419	1030
Buxus-chr10_BUSI_022150	Tetra-chr13_TESI_022435	571
###
Buxus-chr10_BUSI_021663	Tetra-chr13_TESI_022580	569
Buxus-chr10_BUSI_021677	Tetra-chr13_TESI_022593	688
Buxus-chr10_BUSI_021687	Tetra-chr13_TESI_022600	244
Buxus-chr10_BUSI_021690	Tetra-chr13_TESI_022601	879
Buxus-chr10_BUSI_021699	Tetra-chr13_TESI_022607	534
Buxus-chr10_BUSI_021712	Tetra-chr13_TESI_022619	253
Buxus-chr10_BUSI_021716	Tetra-chr13_TESI_022608	188
Buxus-chr10_BUSI_021722	Tetra-chr13_TESI_022620	756
Buxus-chr10_BUSI_021738	Tetra-chr13_TESI_022620	740
Buxus-chr10_BUSI_021745	Tetra-chr13_TESI_022604	71
###
Buxus-chr10_BUSI_021420	Tetra-chr13_TESI_022842	602
Buxus-chr10_BUSI_021421	Tetra-chr13_TESI_022843	525
Buxus-chr10_BUSI_021423	Tetra-chr13_TESI_022853	1030
Buxus-chr10_BUSI_021426	Tetra-chr13_TESI_022851	776
Buxus-chr10_BUSI_021429	Tetra-chr13_TESI_022849	1010
Buxus-chr10_BUSI_021432	Tetra-chr13_TESI_022846	599
Buxus-chr10_BUSI_021435	Tetra-chr13_TESI_022845	264
###
Buxus-chr10_BUSI_021534	Tetra-chr13_TESI_022744	1880
Buxus-chr10_BUSI_021535	Tetra-chr13_TESI_022728	1190
Buxus-chr10_BUSI_021540	Tetra-chr13_TESI_022740	425
Buxus-chr10_BUSI_021545	Tetra-chr13_TESI_022741	553
Buxus-chr10_BUSI_021546	Tetra-chr13_TESI_022742	1680
###
Buxus-chr10_BUSI_021075	Tetra-chr14_TESI_025157	220
Buxus-chr10_BUSI_021077	Tetra-chr14_TESI_025159	787
Buxus-chr10_BUSI_021078	Tetra-chr14_TESI_025162	645
Buxus-chr10_BUSI_021080	Tetra-chr14_TESI_025165	534
###
Buxus-chr10_BUSI_020884	Tetra-chr17_TESI_026165	898
Buxus-chr10_BUSI_020888	Tetra-chr17_TESI_026158	109
Buxus-chr10_BUSI_020888	Tetra-chr17_TESI_026173	122
Buxus-chr10_BUSI_020892	Tetra-chr17_TESI_026183	2030
Buxus-chr10_BUSI_020893	Tetra-chr17_TESI_026184	783
Buxus-chr10_BUSI_020894	Tetra-chr17_TESI_026185	274
Buxus-chr10_BUSI_020895	Tetra-chr17_TESI_026188	255
Buxus-chr10_BUSI_020904	Tetra-chr17_TESI_026191	294
Buxus-chr10_BUSI_020906	Tetra-chr17_TESI_026192	829
Buxus-chr10_BUSI_020907	Tetra-chr17_TESI_026193	1360
Buxus-chr10_BUSI_020909	Tetra-chr17_TESI_026196	979
Buxus-chr10_BUSI_020910	Tetra-chr17_TESI_026198	503
Buxus-chr10_BUSI_020913	Tetra-chr17_TESI_026201	1150
Buxus-chr10_BUSI_020915	Tetra-chr17_TESI_026206	304
Buxus-chr10_BUSI_020916	Tetra-chr17_TESI_026207	947
Buxus-chr10_BUSI_020917	Tetra-chr17_TESI_026210	1700
Buxus-chr10_BUSI_020918	Tetra-chr17_TESI_026212	2210
Buxus-chr10_BUSI_020922	Tetra-chr17_TESI_026213	1180
Buxus-chr10_BUSI_020929	Tetra-chr17_TESI_026214	384
Buxus-chr10_BUSI_020936	Tetra-chr17_TESI_026216	542
Buxus-chr10_BUSI_020940	Tetra-chr17_TESI_026218	386
Buxus-chr10_BUSI_020942	Tetra-chr17_TESI_026222	617
Buxus-chr10_BUSI_020943	Tetra-chr17_TESI_026223	546
Buxus-chr10_BUSI_020944	Tetra-chr17_TESI_026224	1730
Buxus-chr10_BUSI_020946	Tetra-chr17_TESI_026226	251
Buxus-chr10_BUSI_020947	Tetra-chr17_TESI_026227	391
Buxus-chr10_BUSI_020960	Tetra-chr17_TESI_026237	1080
Buxus-chr10_BUSI_020965	Tetra-chr17_TESI_026239	852
Buxus-chr10_BUSI_020967	Tetra-chr17_TESI_026240	1110
Buxus-chr10_BUSI_020968	Tetra-chr17_TESI_026241	825
Buxus-chr10_BUSI_020970	Tetra-chr17_TESI_026242	566
Buxus-chr10_BUSI_020971	Tetra-chr17_TESI_026243	672
Buxus-chr10_BUSI_020972	Tetra-chr17_TESI_026253	659
Buxus-chr10_BUSI_020973	Tetra-chr17_TESI_026255	454
Buxus-chr10_BUSI_020975	Tetra-chr17_TESI_026258	912
Buxus-chr10_BUSI_020976	Tetra-chr17_TESI_026259	242
Buxus-chr10_BUSI_020979	Tetra-chr17_TESI_026261	425
Buxus-chr10_BUSI_020983	Tetra-chr17_TESI_026263	1430
Buxus-chr10_BUSI_020985	Tetra-chr17_TESI_026266	977
Buxus-chr10_BUSI_020987	Tetra-chr17_TESI_026267	1350
###
Buxus-chr10_BUSI_020831	Tetra-chr17_TESI_026145	606
Buxus-chr10_BUSI_020841	Tetra-chr17_TESI_026144	449
Buxus-chr10_BUSI_020845	Tetra-chr17_TESI_026143	582
Buxus-chr10_BUSI_020846	Tetra-chr17_TESI_026142	1470
Buxus-chr10_BUSI_020847	Tetra-chr17_TESI_026141	1100
Buxus-chr10_BUSI_020851	Tetra-chr17_TESI_026138	759
Buxus-chr10_BUSI_020852	Tetra-chr17_TESI_026137	202
Buxus-chr10_BUSI_020855	Tetra-chr17_TESI_026134	2800
Buxus-chr10_BUSI_020858	Tetra-chr17_TESI_026133	848
###
Buxus-chr10_BUSI_021964	Tetra-chr17_TESI_026158	109
Buxus-chr10_BUSI_021964	Tetra-chr17_TESI_026173	122
Buxus-chr10_BUSI_021974	Tetra-chr17_TESI_026164	79
Buxus-chr10_BUSI_021978	Tetra-chr17_TESI_026162	1290
Buxus-chr10_BUSI_021984	Tetra-chr17_TESI_026159	3480
Buxus-chr10_BUSI_021986	Tetra-chr17_TESI_026155	319
Buxus-chr10_BUSI_021987	Tetra-chr17_TESI_026165	830
Buxus-chr10_BUSI_021992	Tetra-chr17_TESI_026164	79
Buxus-chr10_BUSI_022000	Tetra-chr17_TESI_026156	1750
Buxus-chr10_BUSI_022001	Tetra-chr17_TESI_026155	326
Buxus-chr10_BUSI_022006	Tetra-chr17_TESI_026152	381
Buxus-chr10_BUSI_022008	Tetra-chr17_TESI_026151	797
###
Buxus-chr10_BUSI_020864	Tetra-chr18_TESI_028252	541
Buxus-chr10_BUSI_020869	Tetra-chr18_TESI_028251	509
Buxus-chr10_BUSI_020870	Tetra-chr18_TESI_028248	606
Buxus-chr10_BUSI_020876	Tetra-chr18_TESI_028242	332
###
Buxus-chr10_BUSI_021251	Tetra-chr2_TESI_004011	1270
Buxus-chr10_BUSI_021252	Tetra-chr2_TESI_004009	436
Buxus-chr10_BUSI_021266	Tetra-chr2_TESI_004005	285
Buxus-chr10_BUSI_021267	Tetra-chr2_TESI_004003	144
###
Buxus-chr10_BUSI_021662	Tetra-chr3_TESI_004528	345
Buxus-chr10_BUSI_021668	Tetra-chr3_TESI_004520	354
Buxus-chr10_BUSI_021672	Tetra-chr3_TESI_004517	901
Buxus-chr10_BUSI_021673	Tetra-chr3_TESI_004509	805
Buxus-chr10_BUSI_021675	Tetra-chr3_TESI_004505	49
Buxus-chr10_BUSI_021685	Tetra-chr3_TESI_004500	237
Buxus-chr10_BUSI_021688	Tetra-chr3_TESI_004498	832
Buxus-chr10_BUSI_021697	Tetra-chr3_TESI_004495	471
Buxus-chr10_BUSI_021701	Tetra-chr3_TESI_004494	300
Buxus-chr10_BUSI_021706	Tetra-chr3_TESI_004492	444
Buxus-chr10_BUSI_021707	Tetra-chr3_TESI_004491	503
Buxus-chr10_BUSI_021711	Tetra-chr3_TESI_004489	281
Buxus-chr10_BUSI_021719	Tetra-chr3_TESI_004491	509
Buxus-chr10_BUSI_021733	Tetra-chr3_TESI_004492	454
Buxus-chr10_BUSI_021734	Tetra-chr3_TESI_004491	444
Buxus-chr10_BUSI_021739	Tetra-chr3_TESI_004489	299
Buxus-chr10_BUSI_021741	Tetra-chr3_TESI_004490	440
Buxus-chr10_BUSI_021746	Tetra-chr3_TESI_004489	362
Buxus-chr10_BUSI_021754	Tetra-chr3_TESI_004490	392
Buxus-chr10_BUSI_021756	Tetra-chr3_TESI_004485	157
###
Buxus-chr10_BUSI_021107	Tetra-chr3_TESI_004890	403
Buxus-chr10_BUSI_021110	Tetra-chr3_TESI_004893	278
Buxus-chr10_BUSI_021120	Tetra-chr3_TESI_004899	157
Buxus-chr10_BUSI_021122	Tetra-chr3_TESI_004903	598
Buxus-chr10_BUSI_021129	Tetra-chr3_TESI_004906	574
Buxus-chr10_BUSI_021134	Tetra-chr3_TESI_004911	569
Buxus-chr10_BUSI_021142	Tetra-chr3_TESI_004913	531
Buxus-chr10_BUSI_021148	Tetra-chr3_TESI_004919	201
Buxus-chr10_BUSI_021150	Tetra-chr3_TESI_004917	452
Buxus-chr10_BUSI_021154	Tetra-chr3_TESI_004920	772
Buxus-chr10_BUSI_021160	Tetra-chr3_TESI_004943	1190
Buxus-chr10_BUSI_021163	Tetra-chr3_TESI_004942	1370
Buxus-chr10_BUSI_021164	Tetra-chr3_TESI_004941	851
Buxus-chr10_BUSI_021166	Tetra-chr3_TESI_004939	566
Buxus-chr10_BUSI_021168	Tetra-chr3_TESI_004938	713
Buxus-chr10_BUSI_021169	Tetra-chr3_TESI_004934	625
Buxus-chr10_BUSI_021172	Tetra-chr3_TESI_004931	411
Buxus-chr10_BUSI_021177	Tetra-chr3_TESI_004930	928
###
Buxus-chr10_BUSI_021347	Tetra-chr3_TESI_004817	1150
Buxus-chr10_BUSI_021356	Tetra-chr3_TESI_004814	315
Buxus-chr10_BUSI_021361	Tetra-chr3_TESI_004811	262
Buxus-chr10_BUSI_021367	Tetra-chr3_TESI_004801	783
Buxus-chr10_BUSI_021376	Tetra-chr3_TESI_004798	1290
Buxus-chr10_BUSI_021377	Tetra-chr3_TESI_004810	503
Buxus-chr10_BUSI_021381	Tetra-chr3_TESI_004803	1230
Buxus-chr10_BUSI_021387	Tetra-chr3_TESI_004798	1160
Buxus-chr10_BUSI_021389	Tetra-chr3_TESI_004799	1160
Buxus-chr10_BUSI_021390	Tetra-chr3_TESI_004800	2160
###
Buxus-chr10_BUSI_021393	Tetra-chr3_TESI_004839	221
Buxus-chr10_BUSI_021400	Tetra-chr3_TESI_004834	628
Buxus-chr10_BUSI_021412	Tetra-chr3_TESI_004839	206
Buxus-chr10_BUSI_021420	Tetra-chr3_TESI_004830	610
Buxus-chr10_BUSI_021422	Tetra-chr3_TESI_004827	890
Buxus-chr10_BUSI_021424	Tetra-chr3_TESI_004826	563
Buxus-chr10_BUSI_021425	Tetra-chr3_TESI_004825	326
Buxus-chr10_BUSI_021438	Tetra-chr3_TESI_004839	201
Buxus-chr10_BUSI_021447	Tetra-chr3_TESI_004840	874
Buxus-chr10_BUSI_021462	Tetra-chr3_TESI_004866	319
Buxus-chr10_BUSI_021463	Tetra-chr3_TESI_004858	476
Buxus-chr10_BUSI_021474	Tetra-chr3_TESI_004868	961
Buxus-chr10_BUSI_021478	Tetra-chr3_TESI_004871	950
Buxus-chr10_BUSI_021483	Tetra-chr3_TESI_004872	669
Buxus-chr10_BUSI_021492	Tetra-chr3_TESI_004877	398
Buxus-chr10_BUSI_021494	Tetra-chr3_TESI_004878	806
Buxus-chr10_BUSI_021496	Tetra-chr3_TESI_004880	942
###
Buxus-chr10_BUSI_020991	Tetra-chr3_TESI_005027	650
Buxus-chr10_BUSI_020998	Tetra-chr3_TESI_005026	542
Buxus-chr10_BUSI_021000	Tetra-chr3_TESI_005028	1450
Buxus-chr10_BUSI_021002	Tetra-chr3_TESI_005027	756
Buxus-chr10_BUSI_021010	Tetra-chr3_TESI_005026	539
Buxus-chr10_BUSI_021019	Tetra-chr3_TESI_005021	443
Buxus-chr10_BUSI_021023	Tetra-chr3_TESI_005018	108
Buxus-chr10_BUSI_021028	Tetra-chr3_TESI_005016	651
Buxus-chr10_BUSI_021032	Tetra-chr3_TESI_005014	234
Buxus-chr10_BUSI_021034	Tetra-chr3_TESI_005013	283
Buxus-chr10_BUSI_021040	Tetra-chr3_TESI_005011	520
Buxus-chr10_BUSI_021047	Tetra-chr3_TESI_005009	504
Buxus-chr10_BUSI_021051	Tetra-chr3_TESI_005011	514
Buxus-chr10_BUSI_021058	Tetra-chr3_TESI_005009	504
Buxus-chr10_BUSI_021059	Tetra-chr3_TESI_005005	250
Buxus-chr10_BUSI_021060	Tetra-chr3_TESI_005003	1280
Buxus-chr10_BUSI_021061	Tetra-chr3_TESI_005002	786
Buxus-chr10_BUSI_021066	Tetra-chr3_TESI_004997	500
Buxus-chr10_BUSI_021068	Tetra-chr3_TESI_004996	723
###
Buxus-chr10_BUSI_021277	Tetra-chr3_TESI_004552	231
Buxus-chr10_BUSI_021285	Tetra-chr3_TESI_004548	479
Buxus-chr10_BUSI_021287	Tetra-chr3_TESI_004540	697
Buxus-chr10_BUSI_021288	Tetra-chr3_TESI_004539	577
Buxus-chr10_BUSI_021290	Tetra-chr3_TESI_004537	168
###
Buxus-chr10_BUSI_021296	Tetra-chr3_TESI_004770	756
Buxus-chr10_BUSI_021298	Tetra-chr3_TESI_004772	226
Buxus-chr10_BUSI_021299	Tetra-chr3_TESI_004775	391
Buxus-chr10_BUSI_021301	Tetra-chr3_TESI_004776	784
Buxus-chr10_BUSI_021305	Tetra-chr3_TESI_004777	1040
Buxus-chr10_BUSI_021309	Tetra-chr3_TESI_004778	481
Buxus-chr10_BUSI_021317	Tetra-chr3_TESI_004784	255
Buxus-chr10_BUSI_021318	Tetra-chr3_TESI_004785	648
Buxus-chr10_BUSI_021321	Tetra-chr3_TESI_004786	326
Buxus-chr10_BUSI_021330	Tetra-chr3_TESI_004790	1150
Buxus-chr10_BUSI_021332	Tetra-chr3_TESI_004791	595
###
Buxus-chr10_BUSI_021915	Tetra-chr3_TESI_004718	515
Buxus-chr10_BUSI_021929	Tetra-chr3_TESI_004712	272
Buxus-chr10_BUSI_021932	Tetra-chr3_TESI_004709	430
Buxus-chr10_BUSI_021939	Tetra-chr3_TESI_004687	889
Buxus-chr10_BUSI_021941	Tetra-chr3_TESI_004688	425
Buxus-chr10_BUSI_021942	Tetra-chr3_TESI_004689	547
Buxus-chr10_BUSI_021946	Tetra-chr3_TESI_004694	1600
Buxus-chr10_BUSI_021962	Tetra-chr3_TESI_004701	805
###
Buxus-chr10_BUSI_021876	Tetra-chr3_TESI_004556	639
Buxus-chr10_BUSI_021877	Tetra-chr3_TESI_004557	533
Buxus-chr10_BUSI_021882	Tetra-chr3_TESI_004559	240
Buxus-chr10_BUSI_021888	Tetra-chr3_TESI_004586	669
Buxus-chr10_BUSI_021900	Tetra-chr3_TESI_004578	75
Buxus-chr10_BUSI_021900	Tetra-chr3_TESI_004580	60
###
Buxus-chr10_BUSI_021209	Tetra-chr3_TESI_004965	602
Buxus-chr10_BUSI_021215	Tetra-chr3_TESI_004963	838
Buxus-chr10_BUSI_021216	Tetra-chr3_TESI_004962	1060
Buxus-chr10_BUSI_021222	Tetra-chr3_TESI_004959	1360
Buxus-chr10_BUSI_021239	Tetra-chr3_TESI_004946	1740
###
Buxus-chr10_BUSI_020948	Tetra-chr3_TESI_005043	251
Buxus-chr10_BUSI_020951	Tetra-chr3_TESI_005039	160
Buxus-chr10_BUSI_020963	Tetra-chr3_TESI_005038	506
Buxus-chr10_BUSI_020968	Tetra-chr3_TESI_005037	582
###
Buxus-chr10_BUSI_022071	Tetra-chr3_TESI_004447	669
Buxus-chr10_BUSI_022087	Tetra-chr3_TESI_004461	280
Buxus-chr10_BUSI_022103	Tetra-chr3_TESI_004446	218
Buxus-chr10_BUSI_022113	Tetra-chr3_TESI_004443	735
Buxus-chr10_BUSI_022120	Tetra-chr3_TESI_004432	889
###
Buxus-chr10_BUSI_022058	Tetra-chr4_TESI_006973	1260
Buxus-chr10_BUSI_022059	Tetra-chr4_TESI_006972	307
Buxus-chr10_BUSI_022061	Tetra-chr4_TESI_006989	636
Buxus-chr10_BUSI_022064	Tetra-chr4_TESI_006990	629
Buxus-chr10_BUSI_022070	Tetra-chr4_TESI_006994	1070
Buxus-chr10_BUSI_022077	Tetra-chr4_TESI_007000	293
Buxus-chr10_BUSI_022091	Tetra-chr4_TESI_007007	723
Buxus-chr10_BUSI_022093	Tetra-chr4_TESI_007008	1040
Buxus-chr10_BUSI_022094	Tetra-chr4_TESI_007010	1110
###
Buxus-chr10_BUSI_020990	Tetra-chr44_TESI_029584	2060
Buxus-chr10_BUSI_021000	Tetra-chr44_TESI_029583	1330
Buxus-chr10_BUSI_021001	Tetra-chr44_TESI_029584	2740
Buxus-chr10_BUSI_021012	Tetra-chr44_TESI_029588	621
Buxus-chr10_BUSI_021013	Tetra-chr44_TESI_029596	757
Buxus-chr10_BUSI_021014	Tetra-chr44_TESI_029599	451
Buxus-chr10_BUSI_021015	Tetra-chr44_TESI_029600	193
###
Buxus-chr10_BUSI_020828	Tetra-chr5_TESI_008982	824
Buxus-chr10_BUSI_020830	Tetra-chr5_TESI_008981	1470
Buxus-chr10_BUSI_020832	Tetra-chr5_TESI_008980	1120
Buxus-chr10_BUSI_020841	Tetra-chr5_TESI_008979	327
Buxus-chr10_BUSI_020853	Tetra-chr5_TESI_008976	258
Buxus-chr10_BUSI_020862	Tetra-chr5_TESI_008974	844
Buxus-chr10_BUSI_020882	Tetra-chr5_TESI_008991	946
Buxus-chr10_BUSI_020888	Tetra-chr5_TESI_008994	108
###
Buxus-chr10_BUSI_021964	Tetra-chr5_TESI_008994	103
Buxus-chr10_BUSI_021970	Tetra-chr5_TESI_008991	768
Buxus-chr10_BUSI_021989	Tetra-chr5_TESI_008991	949
Buxus-chr10_BUSI_022002	Tetra-chr5_TESI_008985	1820
Buxus-chr10_BUSI_022006	Tetra-chr5_TESI_008984	463
Buxus-chr10_BUSI_022011	Tetra-chr5_TESI_008982	732
###
Buxus-chr10_BUSI_021353	Tetra-chr6_TESI_011131	187
Buxus-chr10_BUSI_021357	Tetra-chr6_TESI_011132	1110
Buxus-chr10_BUSI_021358	Tetra-chr6_TESI_011152	1880
Buxus-chr10_BUSI_021360	Tetra-chr6_TESI_011153	438
Buxus-chr10_BUSI_021362	Tetra-chr6_TESI_011154	699
Buxus-chr10_BUSI_021370	Tetra-chr6_TESI_011163	555
Buxus-chr10_BUSI_021373	Tetra-chr6_TESI_011166	376
Buxus-chr10_BUSI_021379	Tetra-chr6_TESI_011159	1340
Buxus-chr10_BUSI_021384	Tetra-chr6_TESI_011166	327
Buxus-chr10_BUSI_021403	Tetra-chr6_TESI_011172	531
Buxus-chr10_BUSI_021405	Tetra-chr6_TESI_011171	479
Buxus-chr10_BUSI_021411	Tetra-chr6_TESI_011185	194
Buxus-chr10_BUSI_021419	Tetra-chr6_TESI_011173	857
Buxus-chr10_BUSI_021421	Tetra-chr6_TESI_011174	677
Buxus-chr10_BUSI_021426	Tetra-chr6_TESI_011179	560
Buxus-chr10_BUSI_021428	Tetra-chr6_TESI_011181	1300
Buxus-chr10_BUSI_021429	Tetra-chr6_TESI_011182	723
Buxus-chr10_BUSI_021437	Tetra-chr6_TESI_011185	204
Buxus-chr10_BUSI_021440	Tetra-chr6_TESI_011186	286
Buxus-chr10_BUSI_021443	Tetra-chr6_TESI_011187	304
Buxus-chr10_BUSI_021450	Tetra-chr6_TESI_011191	571
Buxus-chr10_BUSI_021451	Tetra-chr6_TESI_011192	459
Buxus-chr10_BUSI_021466	Tetra-chr6_TESI_011194	607
Buxus-chr10_BUSI_021469	Tetra-chr6_TESI_011199	147
Buxus-chr10_BUSI_021470	Tetra-chr6_TESI_011200	343
Buxus-chr10_BUSI_021473	Tetra-chr6_TESI_011201	775
Buxus-chr10_BUSI_021475	Tetra-chr6_TESI_011204	916
Buxus-chr10_BUSI_021484	Tetra-chr6_TESI_011209	455
Buxus-chr10_BUSI_021487	Tetra-chr6_TESI_011210	188
Buxus-chr10_BUSI_021489	Tetra-chr6_TESI_011214	236
Buxus-chr10_BUSI_021498	Tetra-chr6_TESI_011216	1650
Buxus-chr10_BUSI_021500	Tetra-chr6_TESI_011220	201
Buxus-chr10_BUSI_021518	Tetra-chr6_TESI_011216	1660
Buxus-chr10_BUSI_021522	Tetra-chr6_TESI_011220	198
Buxus-chr10_BUSI_021527	Tetra-chr6_TESI_011224	1590
Buxus-chr10_BUSI_021528	Tetra-chr6_TESI_011225	550
Buxus-chr10_BUSI_021529	Tetra-chr6_TESI_011226	1610
Buxus-chr10_BUSI_021535	Tetra-chr6_TESI_011227	1280
###
Buxus-chr10_BUSI_021608	Tetra-chr6_TESI_011277	187
Buxus-chr10_BUSI_021612	Tetra-chr6_TESI_011280	248
Buxus-chr10_BUSI_021613	Tetra-chr6_TESI_011276	128
Buxus-chr10_BUSI_021614	Tetra-chr6_TESI_011265	693
Buxus-chr10_BUSI_021614	Tetra-chr6_TESI_011281	623
Buxus-chr10_BUSI_021617	Tetra-chr6_TESI_011278	239
Buxus-chr10_BUSI_021620	Tetra-chr6_TESI_011279	302
Buxus-chr10_BUSI_021638	Tetra-chr6_TESI_011281	794
Buxus-chr10_BUSI_021642	Tetra-chr6_TESI_011280	285
Buxus-chr10_BUSI_021645	Tetra-chr6_TESI_011279	283
Buxus-chr10_BUSI_021655	Tetra-chr6_TESI_011280	261
###
Buxus-chr10_BUSI_021082	Tetra-chr6_TESI_010807	2160
Buxus-chr10_BUSI_021083	Tetra-chr6_TESI_010809	323
Buxus-chr10_BUSI_021091	Tetra-chr6_TESI_010806	903
Buxus-chr10_BUSI_021098	Tetra-chr6_TESI_010813	364
Buxus-chr10_BUSI_021105	Tetra-chr6_TESI_010817	737
Buxus-chr10_BUSI_021107	Tetra-chr6_TESI_010819	410
Buxus-chr10_BUSI_021109	Tetra-chr6_TESI_010820	1170
Buxus-chr10_BUSI_021119	Tetra-chr6_TESI_010824	1020
Buxus-chr10_BUSI_021120	Tetra-chr6_TESI_010827	114
Buxus-chr10_BUSI_021133	Tetra-chr6_TESI_010831	372
Buxus-chr10_BUSI_021143	Tetra-chr6_TESI_010834	822
Buxus-chr10_BUSI_021146	Tetra-chr6_TESI_010838	602
Buxus-chr10_BUSI_021155	Tetra-chr6_TESI_010842	787
Buxus-chr10_BUSI_021156	Tetra-chr6_TESI_010843	534
Buxus-chr10_BUSI_021157	Tetra-chr6_TESI_010844	746
Buxus-chr10_BUSI_021176	Tetra-chr6_TESI_010849	511
Buxus-chr10_BUSI_021182	Tetra-chr6_TESI_010851	2110
Buxus-chr10_BUSI_021187	Tetra-chr6_TESI_010853	2130
###
Buxus-chr10_BUSI_021916	Tetra-chr6_TESI_011033	669
Buxus-chr10_BUSI_021917	Tetra-chr6_TESI_011034	1430
Buxus-chr10_BUSI_021927	Tetra-chr6_TESI_011040	430
Buxus-chr10_BUSI_021933	Tetra-chr6_TESI_011041	460
Buxus-chr10_BUSI_021937	Tetra-chr6_TESI_011053	1060
Buxus-chr10_BUSI_021947	Tetra-chr6_TESI_011052	585
###
Buxus-chr10_BUSI_021876	Tetra-chr6_TESI_010999	767
Buxus-chr10_BUSI_021879	Tetra-chr6_TESI_011001	523
Buxus-chr10_BUSI_021889	Tetra-chr6_TESI_011021	441
Buxus-chr10_BUSI_021891	Tetra-chr6_TESI_011020	840
Buxus-chr10_BUSI_021892	Tetra-chr6_TESI_011019	394
Buxus-chr10_BUSI_021894	Tetra-chr6_TESI_011016	210
Buxus-chr10_BUSI_021903	Tetra-chr6_TESI_011010	349
###
Buxus-chr10_BUSI_021669	Tetra-chr6_TESI_010948	449
Buxus-chr10_BUSI_021670	Tetra-chr6_TESI_010947	270
Buxus-chr10_BUSI_021690	Tetra-chr6_TESI_010940	854
Buxus-chr10_BUSI_021692	Tetra-chr6_TESI_010939	209
Buxus-chr10_BUSI_021699	Tetra-chr6_TESI_010935	517
Buxus-chr10_BUSI_021702	Tetra-chr6_TESI_010934	1010
Buxus-chr10_BUSI_021703	Tetra-chr6_TESI_010933	419
Buxus-chr10_BUSI_021704	Tetra-chr6_TESI_010932	1570
Buxus-chr10_BUSI_021706	Tetra-chr6_TESI_010931	618
###
Buxus-chr10_BUSI_021537	Tetra-chr6_TESI_011255	183
Buxus-chr10_BUSI_021539	Tetra-chr6_TESI_011253	55
Buxus-chr10_BUSI_021544	Tetra-chr6_TESI_011251	343
Buxus-chr10_BUSI_021547	Tetra-chr6_TESI_011249	451
Buxus-chr10_BUSI_021550	Tetra-chr6_TESI_011248	639
Buxus-chr10_BUSI_021560	Tetra-chr6_TESI_011246	531
Buxus-chr10_BUSI_021566	Tetra-chr6_TESI_011281	383
Buxus-chr10_BUSI_021576	Tetra-chr6_TESI_011265	693
Buxus-chr10_BUSI_021576	Tetra-chr6_TESI_011281	629
###
Buxus-chr10_BUSI_020904	Tetra-chr6_TESI_010767	326
Buxus-chr10_BUSI_020906	Tetra-chr6_TESI_010766	808
Buxus-chr10_BUSI_020909	Tetra-chr6_TESI_010764	961
Buxus-chr10_BUSI_020910	Tetra-chr6_TESI_010763	549
Buxus-chr10_BUSI_020916	Tetra-chr6_TESI_010759	903
Buxus-chr10_BUSI_020918	Tetra-chr6_TESI_010757	2200
Buxus-chr10_BUSI_020919	Tetra-chr6_TESI_010755	1460
Buxus-chr10_BUSI_020933	Tetra-chr6_TESI_010753	1320
Buxus-chr10_BUSI_020934	Tetra-chr6_TESI_010749	636
Buxus-chr10_BUSI_020936	Tetra-chr6_TESI_010748	523
Buxus-chr10_BUSI_020943	Tetra-chr6_TESI_010747	596
Buxus-chr10_BUSI_020961	Tetra-chr6_TESI_010735	868
Buxus-chr10_BUSI_020973	Tetra-chr6_TESI_010727	351
Buxus-chr10_BUSI_020975	Tetra-chr6_TESI_010725	922
###
Buxus-chr10_BUSI_021026	Tetra-chr6_TESI_010775	621
Buxus-chr10_BUSI_021030	Tetra-chr6_TESI_010777	1540
Buxus-chr10_BUSI_021037	Tetra-chr6_TESI_010778	248
Buxus-chr10_BUSI_021039	Tetra-chr6_TESI_010782	580
Buxus-chr10_BUSI_021044	Tetra-chr6_TESI_010788	789
Buxus-chr10_BUSI_021045	Tetra-chr6_TESI_010789	1010
Buxus-chr10_BUSI_021046	Tetra-chr6_TESI_010790	799
Buxus-chr10_BUSI_021055	Tetra-chr6_TESI_010788	783
Buxus-chr10_BUSI_021056	Tetra-chr6_TESI_010789	1020
Buxus-chr10_BUSI_021057	Tetra-chr6_TESI_010790	786
Buxus-chr10_BUSI_021059	Tetra-chr6_TESI_010792	270
Buxus-chr10_BUSI_021060	Tetra-chr6_TESI_010795	1420
###
Buxus-chr10_BUSI_021225	Tetra-chr6_TESI_010710	833
Buxus-chr10_BUSI_021228	Tetra-chr6_TESI_010711	890
Buxus-chr10_BUSI_021233	Tetra-chr6_TESI_010712	950
Buxus-chr10_BUSI_021237	Tetra-chr6_TESI_010714	239
###
Buxus-chr10_BUSI_021315	Tetra-chr6_TESI_011121	585
Buxus-chr10_BUSI_021318	Tetra-chr6_TESI_011123	674
Buxus-chr10_BUSI_021321	Tetra-chr6_TESI_011125	376
Buxus-chr10_BUSI_021328	Tetra-chr6_TESI_011126	300
Buxus-chr10_BUSI_021330	Tetra-chr6_TESI_011146	936
###
Buxus-chr10_BUSI_021272	Tetra-chr6_TESI_011104	406
Buxus-chr10_BUSI_021274	Tetra-chr6_TESI_011110	724
Buxus-chr10_BUSI_021288	Tetra-chr6_TESI_011113	576
Buxus-chr10_BUSI_021289	Tetra-chr6_TESI_011114	2400
###
Buxus-chr10_BUSI_021806	Tetra-chr6_TESI_011089	936
Buxus-chr10_BUSI_021820	Tetra-chr6_TESI_011081	1160
Buxus-chr10_BUSI_021836	Tetra-chr6_TESI_011078	326
Buxus-chr10_BUSI_021845	Tetra-chr6_TESI_011063	580
###
Buxus-chr10_BUSI_021135	Tetra-chr7_TESI_013522	240
Buxus-chr10_BUSI_021137	Tetra-chr7_TESI_013520	666
Buxus-chr10_BUSI_021138	Tetra-chr7_TESI_013519	783
Buxus-chr10_BUSI_021139	Tetra-chr7_TESI_013518	579
###
Buxus-chr10_BUSI_020833	Tetra-chr8_TESI_015002	632
Buxus-chr10_BUSI_020839	Tetra-chr8_TESI_015010	468
Buxus-chr10_BUSI_020842	Tetra-chr8_TESI_015009	340
Buxus-chr10_BUSI_020843	Tetra-chr8_TESI_015008	813
Buxus-chr10_BUSI_020847	Tetra-chr8_TESI_015006	1130
Buxus-chr10_BUSI_020850	Tetra-chr8_TESI_015004	612
Buxus-chr10_BUSI_020851	Tetra-chr8_TESI_015003	691
Buxus-chr10_BUSI_020853	Tetra-chr8_TESI_015007	277
Buxus-chr10_BUSI_020854	Tetra-chr8_TESI_015011	615
Buxus-chr10_BUSI_020856	Tetra-chr8_TESI_015012	299
Buxus-chr10_BUSI_020857	Tetra-chr8_TESI_015013	702
###
Buxus-chr10_BUSI_021522	Tetra-chr8_TESI_015304	255
Buxus-chr10_BUSI_021531	Tetra-chr8_TESI_015298	300
Buxus-chr10_BUSI_021533	Tetra-chr8_TESI_015297	370
Buxus-chr10_BUSI_021540	Tetra-chr8_TESI_015288	498
Buxus-chr10_BUSI_021545	Tetra-chr8_TESI_015285	557
Buxus-chr10_BUSI_021549	Tetra-chr8_TESI_015284	318
Buxus-chr10_BUSI_021562	Tetra-chr8_TESI_015283	813
###
Buxus-chr10_BUSI_021169	Tetra-chr8_TESI_015170	694
Buxus-chr10_BUSI_021172	Tetra-chr8_TESI_015167	432
Buxus-chr10_BUSI_021176	Tetra-chr8_TESI_015166	414
Buxus-chr10_BUSI_021178	Tetra-chr8_TESI_015164	330
Buxus-chr10_BUSI_021188	Tetra-chr8_TESI_015163	323
Buxus-chr10_BUSI_021189	Tetra-chr8_TESI_015161	1100
Buxus-chr10_BUSI_021190	Tetra-chr8_TESI_015160	1030
Buxus-chr10_BUSI_021194	Tetra-chr8_TESI_015158	225
Buxus-chr10_BUSI_021195	Tetra-chr8_TESI_015155	1100
Buxus-chr10_BUSI_021196	Tetra-chr8_TESI_015154	405
Buxus-chr10_BUSI_021197	Tetra-chr8_TESI_015153	286
Buxus-chr10_BUSI_021200	Tetra-chr8_TESI_015146	734
Buxus-chr10_BUSI_021209	Tetra-chr8_TESI_015179	610
Buxus-chr10_BUSI_021210	Tetra-chr8_TESI_015181	386
Buxus-chr10_BUSI_021217	Tetra-chr8_TESI_015182	1030
Buxus-chr10_BUSI_021221	Tetra-chr8_TESI_015183	465
Buxus-chr10_BUSI_021232	Tetra-chr8_TESI_015196	296
Buxus-chr10_BUSI_021235	Tetra-chr8_TESI_015195	1540
Buxus-chr10_BUSI_021236	Tetra-chr8_TESI_015194	274
Buxus-chr10_BUSI_021238	Tetra-chr8_TESI_015192	308
Buxus-chr10_BUSI_021240	Tetra-chr8_TESI_015190	824
Buxus-chr10_BUSI_021246	Tetra-chr8_TESI_015219	1770
Buxus-chr10_BUSI_021247	Tetra-chr8_TESI_015218	1400
Buxus-chr10_BUSI_021253	Tetra-chr8_TESI_015211	745
Buxus-chr10_BUSI_021254	Tetra-chr8_TESI_015210	126
Buxus-chr10_BUSI_021259	Tetra-chr8_TESI_015209	705
Buxus-chr10_BUSI_021263	Tetra-chr8_TESI_015206	539
Buxus-chr10_BUSI_021264	Tetra-chr8_TESI_015205	1500
Buxus-chr10_BUSI_021267	Tetra-chr8_TESI_015198	115
###
Buxus-chr10_BUSI_022070	Tetra-chr8_TESI_015504	1040
Buxus-chr10_BUSI_022071	Tetra-chr8_TESI_015507	707
Buxus-chr10_BUSI_022077	Tetra-chr8_TESI_015509	228
Buxus-chr10_BUSI_022087	Tetra-chr8_TESI_015512	335
Buxus-chr10_BUSI_022088	Tetra-chr8_TESI_015513	349
Buxus-chr10_BUSI_022100	Tetra-chr8_TESI_015515	126
###
Buxus-chr10_BUSI_020911	Tetra-chr8_TESI_015019	759
Buxus-chr10_BUSI_020913	Tetra-chr8_TESI_015021	1550
Buxus-chr10_BUSI_020917	Tetra-chr8_TESI_015028	1690
Buxus-chr10_BUSI_020918	Tetra-chr8_TESI_015029	2220
Buxus-chr10_BUSI_020922	Tetra-chr8_TESI_015030	1200
Buxus-chr10_BUSI_020923	Tetra-chr8_TESI_015032	1200
Buxus-chr10_BUSI_020924	Tetra-chr8_TESI_015034	511
Buxus-chr10_BUSI_020929	Tetra-chr8_TESI_015031	417
Buxus-chr10_BUSI_020941	Tetra-chr8_TESI_015038	663
Buxus-chr10_BUSI_020950	Tetra-chr8_TESI_015044	101
Buxus-chr10_BUSI_020955	Tetra-chr8_TESI_015046	972
Buxus-chr10_BUSI_020962	Tetra-chr8_TESI_015048	984
Buxus-chr10_BUSI_020963	Tetra-chr8_TESI_015049	553
Buxus-chr10_BUSI_020967	Tetra-chr8_TESI_015050	838
Buxus-chr10_BUSI_020969	Tetra-chr8_TESI_015053	900
Buxus-chr10_BUSI_020971	Tetra-chr8_TESI_015055	677
Buxus-chr10_BUSI_020974	Tetra-chr8_TESI_015059	179
Buxus-chr10_BUSI_020978	Tetra-chr8_TESI_015067	1360
Buxus-chr10_BUSI_020981	Tetra-chr8_TESI_015069	1350
Buxus-chr10_BUSI_020982	Tetra-chr8_TESI_015071	338
Buxus-chr10_BUSI_020984	Tetra-chr8_TESI_015074	1480
Buxus-chr10_BUSI_020992	Tetra-chr8_TESI_015079	1300
Buxus-chr10_BUSI_020994	Tetra-chr8_TESI_015082	398
Buxus-chr10_BUSI_020996	Tetra-chr8_TESI_015083	1430
Buxus-chr10_BUSI_020997	Tetra-chr8_TESI_015084	530
Buxus-chr10_BUSI_021003	Tetra-chr8_TESI_015079	1340
Buxus-chr10_BUSI_021008	Tetra-chr8_TESI_015083	1440
Buxus-chr10_BUSI_021009	Tetra-chr8_TESI_015084	530
Buxus-chr10_BUSI_021016	Tetra-chr8_TESI_015091	443
Buxus-chr10_BUSI_021031	Tetra-chr8_TESI_015095	1810
Buxus-chr10_BUSI_021032	Tetra-chr8_TESI_015096	236
Buxus-chr10_BUSI_021034	Tetra-chr8_TESI_015098	305
Buxus-chr10_BUSI_021035	Tetra-chr8_TESI_015099	1650
Buxus-chr10_BUSI_021036	Tetra-chr8_TESI_015100	1060
Buxus-chr10_BUSI_021043	Tetra-chr8_TESI_015103	368
Buxus-chr10_BUSI_021054	Tetra-chr8_TESI_015103	372
Buxus-chr10_BUSI_021060	Tetra-chr8_TESI_015108	1180
Buxus-chr10_BUSI_021061	Tetra-chr8_TESI_015111	817
Buxus-chr10_BUSI_021065	Tetra-chr8_TESI_015112	251
Buxus-chr10_BUSI_021070	Tetra-chr8_TESI_015114	391
Buxus-chr10_BUSI_021072	Tetra-chr8_TESI_015115	598
Buxus-chr10_BUSI_021074	Tetra-chr8_TESI_015120	419
Buxus-chr10_BUSI_021077	Tetra-chr8_TESI_015121	1060
Buxus-chr10_BUSI_021088	Tetra-chr8_TESI_015143	1040
Buxus-chr10_BUSI_021089	Tetra-chr8_TESI_015127	1560
Buxus-chr10_BUSI_021097	Tetra-chr8_TESI_015129	669
Buxus-chr10_BUSI_021101	Tetra-chr8_TESI_015131	455
Buxus-chr10_BUSI_021102	Tetra-chr8_TESI_015133	1440
Buxus-chr10_BUSI_021104	Tetra-chr8_TESI_015135	283
Buxus-chr10_BUSI_021106	Tetra-chr8_TESI_015139	617
###
Buxus-chr10_BUSI_021974	Tetra-chr8_TESI_014977	94
Buxus-chr10_BUSI_021980	Tetra-chr8_TESI_014980	663
Buxus-chr10_BUSI_021981	Tetra-chr8_TESI_014982	1720
Buxus-chr10_BUSI_021982	Tetra-chr8_TESI_014984	715
Buxus-chr10_BUSI_021992	Tetra-chr8_TESI_014977	93
Buxus-chr10_BUSI_021994	Tetra-chr8_TESI_014979	574
Buxus-chr10_BUSI_021996	Tetra-chr8_TESI_014980	659
Buxus-chr10_BUSI_021997	Tetra-chr8_TESI_014982	1480
Buxus-chr10_BUSI_021998	Tetra-chr8_TESI_014984	721
Buxus-chr10_BUSI_022003	Tetra-chr8_TESI_014997	326
Buxus-chr10_BUSI_022004	Tetra-chr8_TESI_014998	438
Buxus-chr10_BUSI_022005	Tetra-chr8_TESI_014999	1670
Buxus-chr10_BUSI_022009	Tetra-chr8_TESI_015001	604
###
Buxus-chr10_BUSI_021284	Tetra-chr8_TESI_015420	696
Buxus-chr10_BUSI_021286	Tetra-chr8_TESI_015418	931
Buxus-chr10_BUSI_021287	Tetra-chr8_TESI_015415	895
Buxus-chr10_BUSI_021288	Tetra-chr8_TESI_015414	648
Buxus-chr10_BUSI_021295	Tetra-chr8_TESI_015410	1050
Buxus-chr10_BUSI_021297	Tetra-chr8_TESI_015406	313
Buxus-chr10_BUSI_021301	Tetra-chr8_TESI_015403	846
Buxus-chr10_BUSI_021305	Tetra-chr8_TESI_015402	1110
Buxus-chr10_BUSI_021309	Tetra-chr8_TESI_015399	509
Buxus-chr10_BUSI_021328	Tetra-chr8_TESI_015385	277
Buxus-chr10_BUSI_021330	Tetra-chr8_TESI_015379	1190
Buxus-chr10_BUSI_021332	Tetra-chr8_TESI_015378	780
Buxus-chr10_BUSI_021333	Tetra-chr8_TESI_015377	109
Buxus-chr10_BUSI_021334	Tetra-chr8_TESI_015376	756
Buxus-chr10_BUSI_021341	Tetra-chr8_TESI_015375	1100
Buxus-chr10_BUSI_021356	Tetra-chr8_TESI_015369	424
Buxus-chr10_BUSI_021360	Tetra-chr8_TESI_015365	459
Buxus-chr10_BUSI_021367	Tetra-chr8_TESI_015363	713
Buxus-chr10_BUSI_021372	Tetra-chr8_TESI_015357	114
Buxus-chr10_BUSI_021374	Tetra-chr8_TESI_015354	261
Buxus-chr10_BUSI_021376	Tetra-chr8_TESI_015350	1300
Buxus-chr10_BUSI_021381	Tetra-chr8_TESI_015358	1210
Buxus-chr10_BUSI_021383	Tetra-chr8_TESI_015357	114
Buxus-chr10_BUSI_021385	Tetra-chr8_TESI_015354	267
Buxus-chr10_BUSI_021387	Tetra-chr8_TESI_015350	1180
Buxus-chr10_BUSI_021391	Tetra-chr8_TESI_015347	781
Buxus-chr10_BUSI_021398	Tetra-chr8_TESI_015337	1020
Buxus-chr10_BUSI_021400	Tetra-chr8_TESI_015339	700
Buxus-chr10_BUSI_021404	Tetra-chr8_TESI_015343	150
Buxus-chr10_BUSI_021420	Tetra-chr8_TESI_015335	659
Buxus-chr10_BUSI_021424	Tetra-chr8_TESI_015333	493
Buxus-chr10_BUSI_021426	Tetra-chr8_TESI_015331	648
Buxus-chr10_BUSI_021443	Tetra-chr8_TESI_015326	378
Buxus-chr10_BUSI_021445	Tetra-chr8_TESI_015324	753
Buxus-chr10_BUSI_021452	Tetra-chr8_TESI_015309	1810
Buxus-chr10_BUSI_021464	Tetra-chr8_TESI_015307	1040
###
Buxus-chr10_BUSI_022029	Tetra-chr8_TESI_015824	259
Buxus-chr10_BUSI_022030	Tetra-chr8_TESI_015828	547
Buxus-chr10_BUSI_022040	Tetra-chr8_TESI_015829	394
Buxus-chr10_BUSI_022041	Tetra-chr8_TESI_015837	242
Buxus-chr10_BUSI_022044	Tetra-chr8_TESI_015824	236
Buxus-chr10_BUSI_022061	Tetra-chr8_TESI_015816	599
###
Buxus-chr10_BUSI_021576	Tetra-chr8_TESI_015261	637
Buxus-chr10_BUSI_021579	Tetra-chr8_TESI_015241	313
Buxus-chr10_BUSI_021581	Tetra-chr8_TESI_015240	642
Buxus-chr10_BUSI_021594	Tetra-chr8_TESI_015240	656
Buxus-chr10_BUSI_021596	Tetra-chr8_TESI_015241	337
Buxus-chr10_BUSI_021614	Tetra-chr8_TESI_015261	749
Buxus-chr10_BUSI_021618	Tetra-chr8_TESI_015247	179
Buxus-chr10_BUSI_021638	Tetra-chr8_TESI_015261	789
###
Buxus-chr10_BUSI_021476	Tetra-chr8_TESI_015265	2310
Buxus-chr10_BUSI_021480	Tetra-chr8_TESI_015267	576
Buxus-chr10_BUSI_021482	Tetra-chr8_TESI_015268	1040
Buxus-chr10_BUSI_021483	Tetra-chr8_TESI_015270	761
Buxus-chr10_BUSI_021486	Tetra-chr8_TESI_015273	797
Buxus-chr10_BUSI_021489	Tetra-chr8_TESI_015275	232
Buxus-chr10_BUSI_021490	Tetra-chr8_TESI_015276	947
Buxus-chr10_BUSI_021492	Tetra-chr8_TESI_015277	504
Buxus-chr10_BUSI_021496	Tetra-chr8_TESI_015280	1030
###
Buxus-chr10_BUSI_021928	Tetra-chr8_TESI_015489	939
Buxus-chr10_BUSI_021932	Tetra-chr8_TESI_015490	411
Buxus-chr10_BUSI_021934	Tetra-chr8_TESI_015491	215
Buxus-chr10_BUSI_021937	Tetra-chr8_TESI_015487	1030
Buxus-chr10_BUSI_021940	Tetra-chr8_TESI_015500	242
Buxus-chr10_BUSI_021943	Tetra-chr8_TESI_015495	1260
###
Buxus-chr10_BUSI_021872	Tetra-chr8_TESI_015476	1180
Buxus-chr10_BUSI_021876	Tetra-chr8_TESI_015430	745
Buxus-chr10_BUSI_021877	Tetra-chr8_TESI_015433	436
Buxus-chr10_BUSI_021880	Tetra-chr8_TESI_015435	346
Buxus-chr10_BUSI_021881	Tetra-chr8_TESI_015438	247
Buxus-chr10_BUSI_021884	Tetra-chr8_TESI_015463	1000
Buxus-chr10_BUSI_021886	Tetra-chr8_TESI_015456	609
Buxus-chr10_BUSI_021887	Tetra-chr8_TESI_015455	356
Buxus-chr10_BUSI_021904	Tetra-chr8_TESI_015445	1390
Buxus-chr10_BUSI_021914	Tetra-chr8_TESI_015442	759
###
Buxus-chr10_BUSI_021111	Tetra-chr8_TESI_015315	549
Buxus-chr10_BUSI_021114	Tetra-chr8_TESI_015316	1530
Buxus-chr10_BUSI_021118	Tetra-chr8_TESI_015318	353
Buxus-chr10_BUSI_021121	Tetra-chr8_TESI_015319	1290
Buxus-chr10_BUSI_021128	Tetra-chr8_TESI_015320	738
Buxus-chr10_BUSI_021131	Tetra-chr8_TESI_015322	490
###
Buxus-chr10_BUSI_021833	Tetra-chr8_TESI_016028	612
Buxus-chr10_BUSI_021838	Tetra-chr8_TESI_016022	878
Buxus-chr10_BUSI_021843	Tetra-chr8_TESI_016014	3220
Buxus-chr10_BUSI_021844	Tetra-chr8_TESI_016011	424
###
Buxus-chr10_BUSI_022476	Tetra-chr8_TESI_014495	2390
Buxus-chr10_BUSI_022478	Tetra-chr8_TESI_014499	560
Buxus-chr10_BUSI_022495	Tetra-chr8_TESI_014494	1380
Buxus-chr10_BUSI_022509	Tetra-chr8_TESI_014505	887
Buxus-chr10_BUSI_022514	Tetra-chr8_TESI_014513	731
Buxus-chr10_BUSI_022519	Tetra-chr8_TESI_014519	119
Buxus-chr10_BUSI_022521	Tetra-chr8_TESI_014522	402
Buxus-chr10_BUSI_022530	Tetra-chr8_TESI_014523	212
###
Buxus-chr10_BUSI_021714	Tetra-chr9_TESI_016995	819
Buxus-chr10_BUSI_021722	Tetra-chr9_TESI_017000	843
Buxus-chr10_BUSI_021729	Tetra-chr9_TESI_016995	859
Buxus-chr10_BUSI_021738	Tetra-chr9_TESI_017000	822
Buxus-chr10_BUSI_021750	Tetra-chr9_TESI_016991	539
Buxus-chr10_BUSI_021753	Tetra-chr9_TESI_016989	3000
Buxus-chr10_BUSI_021770	Tetra-chr9_TESI_017000	827
Buxus-chr10_BUSI_021784	Tetra-chr9_TESI_016995	674
Buxus-chr10_BUSI_021799	Tetra-chr9_TESI_016995	840
###
Buxus-chr11_BUSI_013523	Tetra-chr1_TESI_002247	452
Buxus-chr11_BUSI_013524	Tetra-chr1_TESI_002246	2160
Buxus-chr11_BUSI_013525	Tetra-chr1_TESI_002245	773
Buxus-chr11_BUSI_013528	Tetra-chr1_TESI_002241	958
Buxus-chr11_BUSI_013530	Tetra-chr1_TESI_002239	773
Buxus-chr11_BUSI_013531	Tetra-chr1_TESI_002236	490
Buxus-chr11_BUSI_013537	Tetra-chr1_TESI_002233	1270
Buxus-chr11_BUSI_013539	Tetra-chr1_TESI_002230	2380
Buxus-chr11_BUSI_013540	Tetra-chr1_TESI_002229	384
Buxus-chr11_BUSI_013545	Tetra-chr1_TESI_002226	787
Buxus-chr11_BUSI_013549	Tetra-chr1_TESI_002223	849
Buxus-chr11_BUSI_013553	Tetra-chr1_TESI_002214	85
Buxus-chr11_BUSI_013557	Tetra-chr1_TESI_002204	1370
Buxus-chr11_BUSI_013562	Tetra-chr1_TESI_002212	485
Buxus-chr11_BUSI_013570	Tetra-chr1_TESI_002201	541
Buxus-chr11_BUSI_013573	Tetra-chr1_TESI_002197	1210
Buxus-chr11_BUSI_013575	Tetra-chr1_TESI_002195	840
Buxus-chr11_BUSI_013577	Tetra-chr1_TESI_002192	1810
Buxus-chr11_BUSI_013578	Tetra-chr1_TESI_002191	1060
Buxus-chr11_BUSI_013585	Tetra-chr1_TESI_002188	321
Buxus-chr11_BUSI_013587	Tetra-chr1_TESI_002187	212
Buxus-chr11_BUSI_013589	Tetra-chr1_TESI_002185	874
Buxus-chr11_BUSI_013590	Tetra-chr1_TESI_002182	487
Buxus-chr11_BUSI_013592	Tetra-chr1_TESI_002181	609
Buxus-chr11_BUSI_013598	Tetra-chr1_TESI_002179	596
Buxus-chr11_BUSI_013600	Tetra-chr1_TESI_002178	1070
Buxus-chr11_BUSI_013610	Tetra-chr1_TESI_002179	606
Buxus-chr11_BUSI_013611	Tetra-chr1_TESI_002178	1070
Buxus-chr11_BUSI_013614	Tetra-chr1_TESI_002175	928
Buxus-chr11_BUSI_013615	Tetra-chr1_TESI_002174	1290
Buxus-chr11_BUSI_013626	Tetra-chr1_TESI_002171	770
Buxus-chr11_BUSI_013627	Tetra-chr1_TESI_002173	239
Buxus-chr11_BUSI_013633	Tetra-chr1_TESI_002166	1240
Buxus-chr11_BUSI_013635	Tetra-chr1_TESI_002163	1250
Buxus-chr11_BUSI_013637	Tetra-chr1_TESI_002161	370
Buxus-chr11_BUSI_013638	Tetra-chr1_TESI_002160	2480
Buxus-chr11_BUSI_013642	Tetra-chr1_TESI_002157	509
Buxus-chr11_BUSI_013646	Tetra-chr1_TESI_002154	892
Buxus-chr11_BUSI_013661	Tetra-chr1_TESI_002138	379
Buxus-chr11_BUSI_013663	Tetra-chr1_TESI_002136	1080
###
Buxus-chr11_BUSI_013182	Tetra-chr1_TESI_001142	848
Buxus-chr11_BUSI_013183	Tetra-chr1_TESI_001141	916
Buxus-chr11_BUSI_013192	Tetra-chr1_TESI_001138	1580
Buxus-chr11_BUSI_013197	Tetra-chr1_TESI_001131	482
Buxus-chr11_BUSI_013199	Tetra-chr1_TESI_001130	614
Buxus-chr11_BUSI_013210	Tetra-chr1_TESI_001122	210
###
Buxus-chr11_BUSI_012959	Tetra-chr10_TESI_019954	851
Buxus-chr11_BUSI_012968	Tetra-chr10_TESI_019956	873
Buxus-chr11_BUSI_012970	Tetra-chr10_TESI_019960	669
Buxus-chr11_BUSI_012973	Tetra-chr10_TESI_019963	775
Buxus-chr11_BUSI_012979	Tetra-chr10_TESI_019967	833
Buxus-chr11_BUSI_012988	Tetra-chr10_TESI_019978	311
Buxus-chr11_BUSI_012991	Tetra-chr10_TESI_019983	904
Buxus-chr11_BUSI_012992	Tetra-chr10_TESI_019984	365
Buxus-chr11_BUSI_012997	Tetra-chr10_TESI_019951	675
Buxus-chr11_BUSI_012999	Tetra-chr10_TESI_019949	398
Buxus-chr11_BUSI_013005	Tetra-chr10_TESI_019941	373
Buxus-chr11_BUSI_013014	Tetra-chr10_TESI_019938	330
Buxus-chr11_BUSI_013033	Tetra-chr10_TESI_019928	1220
Buxus-chr11_BUSI_013037	Tetra-chr10_TESI_019927	209
Buxus-chr11_BUSI_013042	Tetra-chr10_TESI_019921	637
Buxus-chr11_BUSI_013052	Tetra-chr10_TESI_019914	2080
Buxus-chr11_BUSI_013054	Tetra-chr10_TESI_019907	639
Buxus-chr11_BUSI_013064	Tetra-chr10_TESI_019908	871
###
Buxus-chr11_BUSI_013573	Tetra-chr10_TESI_019535	1060
Buxus-chr11_BUSI_013586	Tetra-chr10_TESI_019533	482
Buxus-chr11_BUSI_013588	Tetra-chr10_TESI_019532	1070
Buxus-chr11_BUSI_013596	Tetra-chr10_TESI_019522	1030
Buxus-chr11_BUSI_013597	Tetra-chr10_TESI_019526	213
Buxus-chr11_BUSI_013598	Tetra-chr10_TESI_019520	651
Buxus-chr11_BUSI_013601	Tetra-chr10_TESI_019516	800
Buxus-chr11_BUSI_013606	Tetra-chr10_TESI_019513	552
Buxus-chr11_BUSI_013610	Tetra-chr10_TESI_019520	664
###
Buxus-chr11_BUSI_012733	Tetra-chr10_TESI_020128	806
Buxus-chr11_BUSI_012734	Tetra-chr10_TESI_020129	266
Buxus-chr11_BUSI_012735	Tetra-chr10_TESI_020127	172
Buxus-chr11_BUSI_012736	Tetra-chr10_TESI_020120	829
Buxus-chr11_BUSI_012740	Tetra-chr10_TESI_020118	1400
Buxus-chr11_BUSI_012743	Tetra-chr10_TESI_020117	1880
Buxus-chr11_BUSI_012751	Tetra-chr10_TESI_020110	838
Buxus-chr11_BUSI_012756	Tetra-chr10_TESI_020112	764
Buxus-chr11_BUSI_012759	Tetra-chr10_TESI_020113	1760
Buxus-chr11_BUSI_012761	Tetra-chr10_TESI_020115	2060
Buxus-chr11_BUSI_012764	Tetra-chr10_TESI_020117	1840
Buxus-chr11_BUSI_012771	Tetra-chr10_TESI_020112	795
Buxus-chr11_BUSI_012776	Tetra-chr10_TESI_020110	844
###
Buxus-chr11_BUSI_012447	Tetra-chr10_TESI_020182	634
Buxus-chr11_BUSI_012450	Tetra-chr10_TESI_020180	813
Buxus-chr11_BUSI_012459	Tetra-chr10_TESI_020174	269
Buxus-chr11_BUSI_012462	Tetra-chr10_TESI_020171	185
Buxus-chr11_BUSI_012464	Tetra-chr10_TESI_020168	615
Buxus-chr11_BUSI_012470	Tetra-chr10_TESI_020167	285
Buxus-chr11_BUSI_012482	Tetra-chr10_TESI_020160	311
Buxus-chr11_BUSI_012484	Tetra-chr10_TESI_020157	193
Buxus-chr11_BUSI_012492	Tetra-chr10_TESI_020152	379
###
Buxus-chr11_BUSI_013452	Tetra-chr10_TESI_019585	149
Buxus-chr11_BUSI_013458	Tetra-chr10_TESI_019582	213
Buxus-chr11_BUSI_013464	Tetra-chr10_TESI_019579	588
Buxus-chr11_BUSI_013465	Tetra-chr10_TESI_019577	1170
Buxus-chr11_BUSI_013466	Tetra-chr10_TESI_019575	661
Buxus-chr11_BUSI_013471	Tetra-chr10_TESI_019571	950
Buxus-chr11_BUSI_013490	Tetra-chr10_TESI_019567	1130
Buxus-chr11_BUSI_013502	Tetra-chr10_TESI_019564	267
Buxus-chr11_BUSI_013505	Tetra-chr10_TESI_019562	694
Buxus-chr11_BUSI_013507	Tetra-chr10_TESI_019559	506
Buxus-chr11_BUSI_013508	Tetra-chr10_TESI_019557	640
Buxus-chr11_BUSI_013513	Tetra-chr10_TESI_019554	131
Buxus-chr11_BUSI_013523	Tetra-chr10_TESI_019549	275
###
Buxus-chr11_BUSI_012861	Tetra-chr10_TESI_020071	1000
Buxus-chr11_BUSI_012865	Tetra-chr10_TESI_020070	436
Buxus-chr11_BUSI_012873	Tetra-chr10_TESI_020060	1000
Buxus-chr11_BUSI_012882	Tetra-chr10_TESI_020053	206
Buxus-chr11_BUSI_012884	Tetra-chr10_TESI_020050	827
Buxus-chr11_BUSI_012885	Tetra-chr10_TESI_020047	454
Buxus-chr11_BUSI_012887	Tetra-chr10_TESI_020046	144
Buxus-chr11_BUSI_012889	Tetra-chr10_TESI_020045	500
Buxus-chr11_BUSI_012894	Tetra-chr10_TESI_020044	1020
Buxus-chr11_BUSI_012896	Tetra-chr10_TESI_020043	1570
Buxus-chr11_BUSI_012897	Tetra-chr10_TESI_020040	1380
Buxus-chr11_BUSI_012907	Tetra-chr10_TESI_020033	1720
Buxus-chr11_BUSI_012908	Tetra-chr10_TESI_020032	239
Buxus-chr11_BUSI_012909	Tetra-chr10_TESI_020028	735
Buxus-chr11_BUSI_012927	Tetra-chr10_TESI_020019	503
Buxus-chr11_BUSI_012930	Tetra-chr10_TESI_020018	663
Buxus-chr11_BUSI_012933	Tetra-chr10_TESI_020017	761
Buxus-chr11_BUSI_012936	Tetra-chr10_TESI_020016	822
Buxus-chr11_BUSI_012941	Tetra-chr10_TESI_020013	825
Buxus-chr11_BUSI_012943	Tetra-chr10_TESI_020012	716
Buxus-chr11_BUSI_012944	Tetra-chr10_TESI_020028	783
Buxus-chr11_BUSI_012945	Tetra-chr10_TESI_020030	270
Buxus-chr11_BUSI_012946	Tetra-chr10_TESI_020032	196
Buxus-chr11_BUSI_012950	Tetra-chr10_TESI_020010	1120
Buxus-chr11_BUSI_012951	Tetra-chr10_TESI_020009	466
###
Buxus-chr11_BUSI_013111	Tetra-chr10_TESI_019842	931
Buxus-chr11_BUSI_013113	Tetra-chr10_TESI_019840	609
Buxus-chr11_BUSI_013119	Tetra-chr10_TESI_019839	787
Buxus-chr11_BUSI_013125	Tetra-chr10_TESI_019835	1370
Buxus-chr11_BUSI_013126	Tetra-chr10_TESI_019834	204
Buxus-chr11_BUSI_013129	Tetra-chr10_TESI_019828	512
Buxus-chr11_BUSI_013130	Tetra-chr10_TESI_019826	1940
Buxus-chr11_BUSI_013132	Tetra-chr10_TESI_019847	489
Buxus-chr11_BUSI_013134	Tetra-chr10_TESI_019849	933
###
Buxus-chr11_BUSI_012802	Tetra-chr10_TESI_020107	1490
Buxus-chr11_BUSI_012803	Tetra-chr10_TESI_020109	2320
Buxus-chr11_BUSI_012812	Tetra-chr10_TESI_020104	800
Buxus-chr11_BUSI_012813	Tetra-chr10_TESI_020103	414
Buxus-chr11_BUSI_012814	Tetra-chr10_TESI_020102	327
Buxus-chr11_BUSI_012820	Tetra-chr10_TESI_020098	259
Buxus-chr11_BUSI_012821	Tetra-chr10_TESI_020097	863
Buxus-chr11_BUSI_012825	Tetra-chr10_TESI_020094	783
Buxus-chr11_BUSI_012827	Tetra-chr10_TESI_020093	1000
Buxus-chr11_BUSI_012828	Tetra-chr10_TESI_020091	2120
###
Buxus-chr11_BUSI_013166	Tetra-chr10_TESI_019854	520
Buxus-chr11_BUSI_013170	Tetra-chr10_TESI_019856	1200
Buxus-chr11_BUSI_013173	Tetra-chr10_TESI_019857	1960
Buxus-chr11_BUSI_013176	Tetra-chr10_TESI_019858	1170
Buxus-chr11_BUSI_013179	Tetra-chr10_TESI_019859	781
Buxus-chr11_BUSI_013187	Tetra-chr10_TESI_019870	1330
Buxus-chr11_BUSI_013188	Tetra-chr10_TESI_019866	694
Buxus-chr11_BUSI_013189	Tetra-chr10_TESI_019865	617
Buxus-chr11_BUSI_013190	Tetra-chr10_TESI_019864	466
Buxus-chr11_BUSI_013198	Tetra-chr10_TESI_019860	555
###
Buxus-chr11_BUSI_013301	Tetra-chr10_TESI_019819	346
Buxus-chr11_BUSI_013302	Tetra-chr10_TESI_019818	1110
Buxus-chr11_BUSI_013307	Tetra-chr10_TESI_019817	304
Buxus-chr11_BUSI_013308	Tetra-chr10_TESI_019816	1020
Buxus-chr11_BUSI_013311	Tetra-chr10_TESI_019809	373
Buxus-chr11_BUSI_013312	Tetra-chr10_TESI_019807	1820
Buxus-chr11_BUSI_013319	Tetra-chr10_TESI_019800	459
Buxus-chr11_BUSI_013322	Tetra-chr10_TESI_019799	805
Buxus-chr11_BUSI_013325	Tetra-chr10_TESI_019795	976
Buxus-chr11_BUSI_013326	Tetra-chr10_TESI_019794	473
Buxus-chr11_BUSI_013332	Tetra-chr10_TESI_019798	1240
Buxus-chr11_BUSI_013344	Tetra-chr10_TESI_019783	187
Buxus-chr11_BUSI_013348	Tetra-chr10_TESI_019776	1280
Buxus-chr11_BUSI_013353	Tetra-chr10_TESI_019773	541
Buxus-chr11_BUSI_013359	Tetra-chr10_TESI_019769	379
Buxus-chr11_BUSI_013365	Tetra-chr10_TESI_019765	1970
Buxus-chr11_BUSI_013366	Tetra-chr10_TESI_019763	508
Buxus-chr11_BUSI_013371	Tetra-chr10_TESI_019761	1270
Buxus-chr11_BUSI_013372	Tetra-chr10_TESI_019760	530
###
Buxus-chr11_BUSI_013631	Tetra-chr10_TESI_019495	1160
Buxus-chr11_BUSI_013634	Tetra-chr10_TESI_019494	387
Buxus-chr11_BUSI_013635	Tetra-chr10_TESI_019489	1220
Buxus-chr11_BUSI_013637	Tetra-chr10_TESI_019486	520
Buxus-chr11_BUSI_013641	Tetra-chr10_TESI_019481	2140
Buxus-chr11_BUSI_013642	Tetra-chr10_TESI_019479	721
Buxus-chr11_BUSI_013649	Tetra-chr10_TESI_019477	416
Buxus-chr11_BUSI_013650	Tetra-chr10_TESI_019467	598
Buxus-chr11_BUSI_013653	Tetra-chr10_TESI_019468	629
Buxus-chr11_BUSI_013654	Tetra-chr10_TESI_019469	865
###
Buxus-chr11_BUSI_012289	Tetra-chr10_TESI_019649	836
Buxus-chr11_BUSI_012291	Tetra-chr10_TESI_019650	865
Buxus-chr11_BUSI_012294	Tetra-chr10_TESI_019651	738
Buxus-chr11_BUSI_012300	Tetra-chr10_TESI_019657	743
Buxus-chr11_BUSI_012303	Tetra-chr10_TESI_019658	261
Buxus-chr11_BUSI_012306	Tetra-chr10_TESI_019660	229
###
Buxus-chr11_BUSI_012679	Tetra-chr10_TESI_020136	169
Buxus-chr11_BUSI_012681	Tetra-chr10_TESI_020134	397
Buxus-chr11_BUSI_012682	Tetra-chr10_TESI_020137	961
Buxus-chr11_BUSI_012687	Tetra-chr10_TESI_020131	808
###
Buxus-chr11_BUSI_012546	Tetra-chr10_TESI_020227	1110
Buxus-chr11_BUSI_012547	Tetra-chr10_TESI_020231	786
Buxus-chr11_BUSI_012559	Tetra-chr10_TESI_020237	1790
Buxus-chr11_BUSI_012562	Tetra-chr10_TESI_020238	411
Buxus-chr11_BUSI_012565	Tetra-chr10_TESI_020241	364
Buxus-chr11_BUSI_012575	Tetra-chr10_TESI_020242	305
Buxus-chr11_BUSI_012575	Tetra-chr10_TESI_020270	338
Buxus-chr11_BUSI_012577	Tetra-chr10_TESI_020262	1300
Buxus-chr11_BUSI_012580	Tetra-chr10_TESI_020266	1000
Buxus-chr11_BUSI_012581	Tetra-chr10_TESI_020264	413
Buxus-chr11_BUSI_012582	Tetra-chr10_TESI_020263	1360
Buxus-chr11_BUSI_012589	Tetra-chr10_TESI_020258	256
Buxus-chr11_BUSI_012590	Tetra-chr10_TESI_020257	392
Buxus-chr11_BUSI_012608	Tetra-chr10_TESI_020253	587
Buxus-chr11_BUSI_012609	Tetra-chr10_TESI_020252	955
Buxus-chr11_BUSI_012616	Tetra-chr10_TESI_020249	1140
Buxus-chr11_BUSI_012618	Tetra-chr10_TESI_020250	422
Buxus-chr11_BUSI_012624	Tetra-chr10_TESI_020245	1490
###
Buxus-chr11_BUSI_012392	Tetra-chr10_TESI_020217	1040
Buxus-chr11_BUSI_012393	Tetra-chr10_TESI_020216	840
Buxus-chr11_BUSI_012395	Tetra-chr10_TESI_020215	1760
Buxus-chr11_BUSI_012399	Tetra-chr10_TESI_020209	304
Buxus-chr11_BUSI_012405	Tetra-chr10_TESI_020211	323
Buxus-chr11_BUSI_012412	Tetra-chr10_TESI_020201	335
Buxus-chr11_BUSI_012415	Tetra-chr10_TESI_020195	1140
Buxus-chr11_BUSI_012415	Tetra-chr10_TESI_020223	1060
Buxus-chr11_BUSI_012424	Tetra-chr10_TESI_020224	293
###
Buxus-chr11_BUSI_013268	Tetra-chr10_TESI_019897	617
Buxus-chr11_BUSI_013269	Tetra-chr10_TESI_019895	536
Buxus-chr11_BUSI_013273	Tetra-chr10_TESI_019894	318
Buxus-chr11_BUSI_013274	Tetra-chr10_TESI_019893	822
Buxus-chr11_BUSI_013276	Tetra-chr10_TESI_019890	2280
Buxus-chr11_BUSI_013277	Tetra-chr10_TESI_019889	283
Buxus-chr11_BUSI_013281	Tetra-chr10_TESI_019897	617
Buxus-chr11_BUSI_013282	Tetra-chr10_TESI_019895	640
Buxus-chr11_BUSI_013286	Tetra-chr10_TESI_019894	321
Buxus-chr11_BUSI_013287	Tetra-chr10_TESI_019893	688
Buxus-chr11_BUSI_013289	Tetra-chr10_TESI_019890	2230
Buxus-chr11_BUSI_013297	Tetra-chr10_TESI_019886	1130
###
Buxus-chr11_BUSI_011744	Tetra-chr11_TESI_017986	1340
Buxus-chr11_BUSI_011750	Tetra-chr11_TESI_017981	304
Buxus-chr11_BUSI_011754	Tetra-chr11_TESI_017978	1060
Buxus-chr11_BUSI_011756	Tetra-chr11_TESI_017975	685
###
Buxus-chr11_BUSI_013136	Tetra-chr12_TESI_021264	1130
Buxus-chr11_BUSI_013137	Tetra-chr12_TESI_021263	849
Buxus-chr11_BUSI_013140	Tetra-chr12_TESI_021258	754
Buxus-chr11_BUSI_013141	Tetra-chr12_TESI_021257	1150
###
Buxus-chr11_BUSI_013142	Tetra-chr12_TESI_021087	1680
Buxus-chr11_BUSI_013143	Tetra-chr12_TESI_021084	479
Buxus-chr11_BUSI_013145	Tetra-chr12_TESI_021082	395
Buxus-chr11_BUSI_013146	Tetra-chr12_TESI_021079	468
Buxus-chr11_BUSI_013147	Tetra-chr12_TESI_021077	1610
Buxus-chr11_BUSI_013149	Tetra-chr12_TESI_021072	1020
Buxus-chr11_BUSI_013153	Tetra-chr12_TESI_021083	1440
Buxus-chr11_BUSI_013158	Tetra-chr12_TESI_021075	1040
Buxus-chr11_BUSI_013160	Tetra-chr12_TESI_021072	928
Buxus-chr11_BUSI_013165	Tetra-chr12_TESI_021069	425
###
Buxus-chr11_BUSI_011650	Tetra-chr15_TESI_026092	965
Buxus-chr11_BUSI_011659	Tetra-chr15_TESI_026089	721
Buxus-chr11_BUSI_011661	Tetra-chr15_TESI_026088	264
Buxus-chr11_BUSI_011665	Tetra-chr15_TESI_026101	99
###
Buxus-chr11_BUSI_013026	Tetra-chr16_TESI_023824	194
Buxus-chr11_BUSI_013033	Tetra-chr16_TESI_023821	1190
Buxus-chr11_BUSI_013037	Tetra-chr16_TESI_023825	166
Buxus-chr11_BUSI_013039	Tetra-chr16_TESI_023829	621
###
Buxus-chr11_BUSI_012670	Tetra-chr16_TESI_023557	251
Buxus-chr11_BUSI_012682	Tetra-chr16_TESI_023547	756
Buxus-chr11_BUSI_012688	Tetra-chr16_TESI_023545	275
Buxus-chr11_BUSI_012689	Tetra-chr16_TESI_023544	294
Buxus-chr11_BUSI_012690	Tetra-chr16_TESI_023510	258
Buxus-chr11_BUSI_012692	Tetra-chr16_TESI_023517	394
Buxus-chr11_BUSI_012693	Tetra-chr16_TESI_023519	342
Buxus-chr11_BUSI_012703	Tetra-chr16_TESI_023521	776
Buxus-chr11_BUSI_012704	Tetra-chr16_TESI_023531	194
Buxus-chr11_BUSI_012711	Tetra-chr16_TESI_023530	1050
Buxus-chr11_BUSI_012731	Tetra-chr16_TESI_023530	780
Buxus-chr11_BUSI_012740	Tetra-chr16_TESI_023537	1890
Buxus-chr11_BUSI_012756	Tetra-chr16_TESI_023543	852
Buxus-chr11_BUSI_012760	Tetra-chr16_TESI_023541	2440
Buxus-chr11_BUSI_012761	Tetra-chr16_TESI_023540	2100
Buxus-chr11_BUSI_012771	Tetra-chr16_TESI_023543	871
###
Buxus-chr11_BUSI_013243	Tetra-chr16_TESI_024013	496
Buxus-chr11_BUSI_013245	Tetra-chr16_TESI_024018	79
Buxus-chr11_BUSI_013246	Tetra-chr16_TESI_024019	555
Buxus-chr11_BUSI_013261	Tetra-chr16_TESI_024023	648
Buxus-chr11_BUSI_013262	Tetra-chr16_TESI_024027	577
Buxus-chr11_BUSI_013266	Tetra-chr16_TESI_024028	353
Buxus-chr11_BUSI_013266	Tetra-chr16_TESI_024030	255
Buxus-chr11_BUSI_013268	Tetra-chr16_TESI_024031	509
Buxus-chr11_BUSI_013273	Tetra-chr16_TESI_024037	384
Buxus-chr11_BUSI_013275	Tetra-chr16_TESI_024039	492
Buxus-chr11_BUSI_013278	Tetra-chr16_TESI_024050	3240
Buxus-chr11_BUSI_013281	Tetra-chr16_TESI_024031	519
Buxus-chr11_BUSI_013288	Tetra-chr16_TESI_024039	495
Buxus-chr11_BUSI_013297	Tetra-chr16_TESI_024053	1080
Buxus-chr11_BUSI_013300	Tetra-chr16_TESI_024054	419
Buxus-chr11_BUSI_013306	Tetra-chr16_TESI_024059	498
Buxus-chr11_BUSI_013309	Tetra-chr16_TESI_024060	914
Buxus-chr11_BUSI_013310	Tetra-chr16_TESI_024061	123
Buxus-chr11_BUSI_013311	Tetra-chr16_TESI_024068	383
Buxus-chr11_BUSI_013314	Tetra-chr16_TESI_024070	993
Buxus-chr11_BUSI_013315	Tetra-chr16_TESI_024073	854
Buxus-chr11_BUSI_013316	Tetra-chr16_TESI_024076	1140
Buxus-chr11_BUSI_013320	Tetra-chr16_TESI_024080	421
Buxus-chr11_BUSI_013327	Tetra-chr16_TESI_024077	618
Buxus-chr11_BUSI_013332	Tetra-chr16_TESI_024082	1250
###
Buxus-chr11_BUSI_012788	Tetra-chr16_TESI_023741	571
Buxus-chr11_BUSI_012792	Tetra-chr16_TESI_023748	610
Buxus-chr11_BUSI_012794	Tetra-chr16_TESI_023751	651
Buxus-chr11_BUSI_012803	Tetra-chr16_TESI_023752	2450
Buxus-chr11_BUSI_012804	Tetra-chr16_TESI_023761	286
Buxus-chr11_BUSI_012805	Tetra-chr16_TESI_023762	1220
Buxus-chr11_BUSI_012806	Tetra-chr16_TESI_023763	378
Buxus-chr11_BUSI_012807	Tetra-chr16_TESI_023764	251
Buxus-chr11_BUSI_012809	Tetra-chr16_TESI_023765	308
Buxus-chr11_BUSI_012810	Tetra-chr16_TESI_023766	485
Buxus-chr11_BUSI_012811	Tetra-chr16_TESI_023767	2540
Buxus-chr11_BUSI_012812	Tetra-chr16_TESI_023768	775
Buxus-chr11_BUSI_012813	Tetra-chr16_TESI_023769	417
Buxus-chr11_BUSI_012814	Tetra-chr16_TESI_023770	299
Buxus-chr11_BUSI_012816	Tetra-chr16_TESI_023771	332
Buxus-chr11_BUSI_012819	Tetra-chr16_TESI_023775	855
Buxus-chr11_BUSI_012821	Tetra-chr16_TESI_023776	1030
Buxus-chr11_BUSI_012822	Tetra-chr16_TESI_023777	1210
Buxus-chr11_BUSI_012823	Tetra-chr16_TESI_023779	606
Buxus-chr11_BUSI_012824	Tetra-chr16_TESI_023780	528
Buxus-chr11_BUSI_012825	Tetra-chr16_TESI_023781	990
Buxus-chr11_BUSI_012827	Tetra-chr16_TESI_023782	889
Buxus-chr11_BUSI_012829	Tetra-chr16_TESI_023788	892
Buxus-chr11_BUSI_012830	Tetra-chr16_TESI_023796	1260
Buxus-chr11_BUSI_012831	Tetra-chr16_TESI_023795	209
Buxus-chr11_BUSI_012834	Tetra-chr16_TESI_023797	685
Buxus-chr11_BUSI_012836	Tetra-chr16_TESI_023798	228
Buxus-chr11_BUSI_012837	Tetra-chr16_TESI_023800	961
Buxus-chr11_BUSI_012838	Tetra-chr16_TESI_023801	323
Buxus-chr11_BUSI_012839	Tetra-chr16_TESI_023803	1070
Buxus-chr11_BUSI_012842	Tetra-chr16_TESI_023804	134
Buxus-chr11_BUSI_012847	Tetra-chr16_TESI_023805	248
Buxus-chr11_BUSI_012848	Tetra-chr16_TESI_023807	745
Buxus-chr11_BUSI_012856	Tetra-chr16_TESI_023809	157
Buxus-chr11_BUSI_012863	Tetra-chr16_TESI_023815	1880
Buxus-chr11_BUSI_012864	Tetra-chr16_TESI_023817	2090
Buxus-chr11_BUSI_012865	Tetra-chr16_TESI_023819	436
Buxus-chr11_BUSI_012871	Tetra-chr16_TESI_023820	201
###
Buxus-chr11_BUSI_012230	Tetra-chr16_TESI_023239	422
Buxus-chr11_BUSI_012233	Tetra-chr16_TESI_023236	522
Buxus-chr11_BUSI_012234	Tetra-chr16_TESI_023237	716
Buxus-chr11_BUSI_012254	Tetra-chr16_TESI_023246	387
Buxus-chr11_BUSI_012255	Tetra-chr16_TESI_023245	672
###
Buxus-chr11_BUSI_011893	Tetra-chr16_TESI_023217	712
Buxus-chr11_BUSI_011897	Tetra-chr16_TESI_023220	534
Buxus-chr11_BUSI_011899	Tetra-chr16_TESI_023221	528
Buxus-chr11_BUSI_011901	Tetra-chr16_TESI_023231	1350
Buxus-chr11_BUSI_011904	Tetra-chr16_TESI_023197	327
Buxus-chr11_BUSI_011913	Tetra-chr16_TESI_023196	299
Buxus-chr11_BUSI_011921	Tetra-chr16_TESI_023205	686
###
Buxus-chr11_BUSI_012876	Tetra-chr16_TESI_023706	1110
Buxus-chr11_BUSI_012884	Tetra-chr16_TESI_023694	811
Buxus-chr11_BUSI_012886	Tetra-chr16_TESI_023685	876
Buxus-chr11_BUSI_012888	Tetra-chr16_TESI_023684	447
Buxus-chr11_BUSI_012893	Tetra-chr16_TESI_023679	221
Buxus-chr11_BUSI_012895	Tetra-chr16_TESI_023677	294
Buxus-chr11_BUSI_012897	Tetra-chr16_TESI_023673	1410
Buxus-chr11_BUSI_012899	Tetra-chr16_TESI_023672	223
Buxus-chr11_BUSI_012900	Tetra-chr16_TESI_023671	269
Buxus-chr11_BUSI_012905	Tetra-chr16_TESI_023667	579
Buxus-chr11_BUSI_012923	Tetra-chr16_TESI_023651	596
Buxus-chr11_BUSI_012924	Tetra-chr16_TESI_023650	609
Buxus-chr11_BUSI_012926	Tetra-chr16_TESI_023646	2000
Buxus-chr11_BUSI_012927	Tetra-chr16_TESI_023644	517
Buxus-chr11_BUSI_012933	Tetra-chr16_TESI_023643	724
Buxus-chr11_BUSI_012943	Tetra-chr16_TESI_023628	546
Buxus-chr11_BUSI_012953	Tetra-chr16_TESI_023626	335
Buxus-chr11_BUSI_012958	Tetra-chr16_TESI_023625	863
Buxus-chr11_BUSI_012968	Tetra-chr16_TESI_023621	821
Buxus-chr11_BUSI_012973	Tetra-chr16_TESI_023616	985
Buxus-chr11_BUSI_012974	Tetra-chr16_TESI_023615	645
###
Buxus-chr11_BUSI_012435	Tetra-chr16_TESI_023478	1650
Buxus-chr11_BUSI_012447	Tetra-chr16_TESI_023484	846
Buxus-chr11_BUSI_012448	Tetra-chr16_TESI_023486	715
Buxus-chr11_BUSI_012450	Tetra-chr16_TESI_023487	829
Buxus-chr11_BUSI_012451	Tetra-chr16_TESI_023488	417
Buxus-chr11_BUSI_012453	Tetra-chr16_TESI_023490	296
Buxus-chr11_BUSI_012454	Tetra-chr16_TESI_023494	579
Buxus-chr11_BUSI_012458	Tetra-chr16_TESI_023496	1730
Buxus-chr11_BUSI_012459	Tetra-chr16_TESI_023497	304
Buxus-chr11_BUSI_012462	Tetra-chr16_TESI_023502	138
Buxus-chr11_BUSI_012464	Tetra-chr16_TESI_023504	732
###
Buxus-chr11_BUSI_013166	Tetra-chr16_TESI_023915	737
Buxus-chr11_BUSI_013170	Tetra-chr16_TESI_023920	1010
Buxus-chr11_BUSI_013177	Tetra-chr16_TESI_023922	169
Buxus-chr11_BUSI_013182	Tetra-chr16_TESI_023924	854
Buxus-chr11_BUSI_013185	Tetra-chr16_TESI_023926	324
Buxus-chr11_BUSI_013189	Tetra-chr16_TESI_023930	881
Buxus-chr11_BUSI_013190	Tetra-chr16_TESI_023931	440
Buxus-chr11_BUSI_013197	Tetra-chr16_TESI_023935	438
Buxus-chr11_BUSI_013199	Tetra-chr16_TESI_023936	694
Buxus-chr11_BUSI_013207	Tetra-chr16_TESI_023939	1600
Buxus-chr11_BUSI_013208	Tetra-chr16_TESI_023940	794
Buxus-chr11_BUSI_013215	Tetra-chr16_TESI_023961	980
Buxus-chr11_BUSI_013218	Tetra-chr16_TESI_023959	512
Buxus-chr11_BUSI_013219	Tetra-chr16_TESI_023958	944
Buxus-chr11_BUSI_013220	Tetra-chr16_TESI_023957	452
Buxus-chr11_BUSI_013222	Tetra-chr16_TESI_023955	564
Buxus-chr11_BUSI_013226	Tetra-chr16_TESI_023952	1070
Buxus-chr11_BUSI_013227	Tetra-chr16_TESI_023951	1240
Buxus-chr11_BUSI_013228	Tetra-chr16_TESI_023947	778
Buxus-chr11_BUSI_013229	Tetra-chr16_TESI_023946	859
Buxus-chr11_BUSI_013239	Tetra-chr16_TESI_023962	781
Buxus-chr11_BUSI_013241	Tetra-chr16_TESI_023975	705
###
Buxus-chr11_BUSI_012989	Tetra-chr16_TESI_023578	198
Buxus-chr11_BUSI_012998	Tetra-chr16_TESI_023582	1580
Buxus-chr11_BUSI_013000	Tetra-chr16_TESI_023583	1790
Buxus-chr11_BUSI_013001	Tetra-chr16_TESI_023585	1380
Buxus-chr11_BUSI_013009	Tetra-chr16_TESI_023599	395
Buxus-chr11_BUSI_013010	Tetra-chr16_TESI_023600	1040
Buxus-chr11_BUSI_013017	Tetra-chr16_TESI_023608	726
Buxus-chr11_BUSI_013018	Tetra-chr16_TESI_023609	326
Buxus-chr11_BUSI_013020	Tetra-chr16_TESI_023612	961
###
Buxus-chr11_BUSI_013067	Tetra-chr16_TESI_023837	773
Buxus-chr11_BUSI_013068	Tetra-chr16_TESI_023839	1630
Buxus-chr11_BUSI_013080	Tetra-chr16_TESI_023855	523
Buxus-chr11_BUSI_013083	Tetra-chr16_TESI_023857	455
Buxus-chr11_BUSI_013085	Tetra-chr16_TESI_023859	672
Buxus-chr11_BUSI_013086	Tetra-chr16_TESI_023860	862
Buxus-chr11_BUSI_013093	Tetra-chr16_TESI_023864	857
Buxus-chr11_BUSI_013094	Tetra-chr16_TESI_023858	361
Buxus-chr11_BUSI_013099	Tetra-chr16_TESI_023862	923
Buxus-chr11_BUSI_013100	Tetra-chr16_TESI_023863	1560
Buxus-chr11_BUSI_013103	Tetra-chr16_TESI_023866	569
Buxus-chr11_BUSI_013105	Tetra-chr16_TESI_023873	300
Buxus-chr11_BUSI_013107	Tetra-chr16_TESI_023879	661
Buxus-chr11_BUSI_013108	Tetra-chr16_TESI_023880	628
Buxus-chr11_BUSI_013109	Tetra-chr16_TESI_023882	274
Buxus-chr11_BUSI_013118	Tetra-chr16_TESI_023888	1390
Buxus-chr11_BUSI_013120	Tetra-chr16_TESI_023889	1180
Buxus-chr11_BUSI_013122	Tetra-chr16_TESI_023891	794
Buxus-chr11_BUSI_013123	Tetra-chr16_TESI_023892	281
Buxus-chr11_BUSI_013125	Tetra-chr16_TESI_023895	976
Buxus-chr11_BUSI_013126	Tetra-chr16_TESI_023896	204
Buxus-chr11_BUSI_013127	Tetra-chr16_TESI_023897	1120
Buxus-chr11_BUSI_013132	Tetra-chr16_TESI_023906	452
Buxus-chr11_BUSI_013133	Tetra-chr16_TESI_023910	1150
###
Buxus-chr11_BUSI_012283	Tetra-chr16_TESI_023356	383
Buxus-chr11_BUSI_012288	Tetra-chr16_TESI_023357	723
Buxus-chr11_BUSI_012289	Tetra-chr16_TESI_023358	629
Buxus-chr11_BUSI_012293	Tetra-chr16_TESI_023360	509
Buxus-chr11_BUSI_012295	Tetra-chr16_TESI_023362	557
Buxus-chr11_BUSI_012296	Tetra-chr16_TESI_023364	1500
###
Buxus-chr11_BUSI_012483	Tetra-chr16_TESI_023567	1000
Buxus-chr11_BUSI_012492	Tetra-chr16_TESI_023561	421
Buxus-chr11_BUSI_012504	Tetra-chr16_TESI_023559	504
Buxus-chr11_BUSI_012505	Tetra-chr16_TESI_023560	1200
###
Buxus-chr11_BUSI_012509	Tetra-chr16_TESI_023433	849
Buxus-chr11_BUSI_012511	Tetra-chr16_TESI_023434	419
Buxus-chr11_BUSI_012512	Tetra-chr16_TESI_023435	1910
Buxus-chr11_BUSI_012513	Tetra-chr16_TESI_023436	275
Buxus-chr11_BUSI_012514	Tetra-chr16_TESI_023441	753
Buxus-chr11_BUSI_012524	Tetra-chr16_TESI_023446	389
Buxus-chr11_BUSI_012542	Tetra-chr16_TESI_023450	865
Buxus-chr11_BUSI_012547	Tetra-chr16_TESI_023455	697
Buxus-chr11_BUSI_012550	Tetra-chr16_TESI_023456	286
Buxus-chr11_BUSI_012555	Tetra-chr16_TESI_023458	395
Buxus-chr11_BUSI_012556	Tetra-chr16_TESI_023462	987
Buxus-chr11_BUSI_012561	Tetra-chr16_TESI_023470	1690
Buxus-chr11_BUSI_012563	Tetra-chr16_TESI_023474	985
Buxus-chr11_BUSI_012565	Tetra-chr16_TESI_023475	367
###
Buxus-chr11_BUSI_012590	Tetra-chr16_TESI_023394	444
Buxus-chr11_BUSI_012603	Tetra-chr16_TESI_023395	1000
Buxus-chr11_BUSI_012610	Tetra-chr16_TESI_023401	255
Buxus-chr11_BUSI_012613	Tetra-chr16_TESI_023404	134
Buxus-chr11_BUSI_012616	Tetra-chr16_TESI_023407	816
Buxus-chr11_BUSI_012617	Tetra-chr16_TESI_023408	281
Buxus-chr11_BUSI_012619	Tetra-chr16_TESI_023411	678
###
Buxus-chr11_BUSI_012347	Tetra-chr16_TESI_022972	1690
Buxus-chr11_BUSI_012352	Tetra-chr16_TESI_022961	550
Buxus-chr11_BUSI_012362	Tetra-chr16_TESI_022952	410
Buxus-chr11_BUSI_012366	Tetra-chr16_TESI_022976	724
###
Buxus-chr11_BUSI_012626	Tetra-chr16_TESI_023324	697
Buxus-chr11_BUSI_012633	Tetra-chr16_TESI_023327	1090
Buxus-chr11_BUSI_012635	Tetra-chr16_TESI_023329	1400
Buxus-chr11_BUSI_012643	Tetra-chr16_TESI_023321	566
Buxus-chr11_BUSI_012647	Tetra-chr16_TESI_023317	123
Buxus-chr11_BUSI_012648	Tetra-chr16_TESI_023316	294
Buxus-chr11_BUSI_012649	Tetra-chr16_TESI_023314	1000
Buxus-chr11_BUSI_012650	Tetra-chr16_TESI_023312	542
Buxus-chr11_BUSI_012655	Tetra-chr16_TESI_023303	1020
Buxus-chr11_BUSI_012656	Tetra-chr16_TESI_023302	232
Buxus-chr11_BUSI_012657	Tetra-chr16_TESI_023296	631
Buxus-chr11_BUSI_012658	Tetra-chr16_TESI_023295	145
Buxus-chr11_BUSI_012660	Tetra-chr16_TESI_023294	288
Buxus-chr11_BUSI_012661	Tetra-chr16_TESI_023290	278
Buxus-chr11_BUSI_012662	Tetra-chr16_TESI_023276	1610
###
Buxus-chr11_BUSI_013325	Tetra-chr16_TESI_024012	941
Buxus-chr11_BUSI_013326	Tetra-chr16_TESI_024011	463
Buxus-chr11_BUSI_013337	Tetra-chr16_TESI_024009	621
Buxus-chr11_BUSI_013339	Tetra-chr16_TESI_024008	115
Buxus-chr11_BUSI_013342	Tetra-chr16_TESI_024007	2610
Buxus-chr11_BUSI_013348	Tetra-chr16_TESI_024002	1310
Buxus-chr11_BUSI_013350	Tetra-chr16_TESI_024001	1190
Buxus-chr11_BUSI_013353	Tetra-chr16_TESI_023997	391
Buxus-chr11_BUSI_013363	Tetra-chr16_TESI_023996	697
Buxus-chr11_BUSI_013365	Tetra-chr16_TESI_023992	2010
Buxus-chr11_BUSI_013366	Tetra-chr16_TESI_023990	580
Buxus-chr11_BUSI_013371	Tetra-chr16_TESI_023988	1780
Buxus-chr11_BUSI_013372	Tetra-chr16_TESI_023987	457
Buxus-chr11_BUSI_013373	Tetra-chr16_TESI_023986	773
Buxus-chr11_BUSI_013375	Tetra-chr16_TESI_023982	1060
Buxus-chr11_BUSI_013388	Tetra-chr16_TESI_023978	311
Buxus-chr11_BUSI_013389	Tetra-chr16_TESI_023980	612
###
Buxus-chr11_BUSI_013135	Tetra-chr17_TESI_027143	229
Buxus-chr11_BUSI_013136	Tetra-chr17_TESI_027149	1290
Buxus-chr11_BUSI_013138	Tetra-chr17_TESI_027151	1300
Buxus-chr11_BUSI_013139	Tetra-chr17_TESI_027152	1490
Buxus-chr11_BUSI_013141	Tetra-chr17_TESI_027155	1190
###
Buxus-chr11_BUSI_013142	Tetra-chr17_TESI_026989	1310
Buxus-chr11_BUSI_013145	Tetra-chr17_TESI_026986	410
Buxus-chr11_BUSI_013146	Tetra-chr17_TESI_026984	604
Buxus-chr11_BUSI_013158	Tetra-chr17_TESI_026983	1070
Buxus-chr11_BUSI_013164	Tetra-chr17_TESI_026981	1070
###
Buxus-chr11_BUSI_012936	Tetra-chr17_TESI_027104	893
Buxus-chr11_BUSI_012937	Tetra-chr17_TESI_027107	348
Buxus-chr11_BUSI_012938	Tetra-chr17_TESI_027108	327
Buxus-chr11_BUSI_012942	Tetra-chr17_TESI_027112	1150
Buxus-chr11_BUSI_012949	Tetra-chr17_TESI_027114	432
###
Buxus-chr11_BUSI_013208	Tetra-chr18_TESI_028598	789
Buxus-chr11_BUSI_013211	Tetra-chr18_TESI_028596	855
Buxus-chr11_BUSI_013215	Tetra-chr18_TESI_028593	955
Buxus-chr11_BUSI_013216	Tetra-chr18_TESI_028592	1780
Buxus-chr11_BUSI_013218	Tetra-chr18_TESI_028589	533
Buxus-chr11_BUSI_013220	Tetra-chr18_TESI_028587	451
Buxus-chr11_BUSI_013227	Tetra-chr18_TESI_028580	1400
###
Buxus-chr11_BUSI_012830	Tetra-chr2_TESI_003430	1330
Buxus-chr11_BUSI_012833	Tetra-chr2_TESI_003431	1280
Buxus-chr11_BUSI_012835	Tetra-chr2_TESI_003436	501
Buxus-chr11_BUSI_012837	Tetra-chr2_TESI_003439	808
Buxus-chr11_BUSI_012841	Tetra-chr2_TESI_003442	300
Buxus-chr11_BUSI_012850	Tetra-chr2_TESI_003444	663
Buxus-chr11_BUSI_012855	Tetra-chr2_TESI_003446	138
Buxus-chr11_BUSI_012857	Tetra-chr2_TESI_003449	882
Buxus-chr11_BUSI_012858	Tetra-chr2_TESI_003451	585
Buxus-chr11_BUSI_012859	Tetra-chr2_TESI_003452	534
Buxus-chr11_BUSI_012865	Tetra-chr2_TESI_003453	416
Buxus-chr11_BUSI_012870	Tetra-chr2_TESI_003455	1130
Buxus-chr11_BUSI_012875	Tetra-chr2_TESI_003464	449
###
Buxus-chr11_BUSI_012325	Tetra-chr2_TESI_003983	163
Buxus-chr11_BUSI_012328	Tetra-chr2_TESI_003985	117
Buxus-chr11_BUSI_012332	Tetra-chr2_TESI_003964	176
Buxus-chr11_BUSI_012336	Tetra-chr2_TESI_003965	153
Buxus-chr11_BUSI_012338	Tetra-chr2_TESI_003967	560
Buxus-chr11_BUSI_012346	Tetra-chr2_TESI_003963	881
Buxus-chr11_BUSI_012360	Tetra-chr2_TESI_003962	1610
Buxus-chr11_BUSI_012365	Tetra-chr2_TESI_003947	1390
Buxus-chr11_BUSI_012374	Tetra-chr2_TESI_003939	645
###
Buxus-chr11_BUSI_012914	Tetra-chr2_TESI_003589	381
Buxus-chr11_BUSI_012915	Tetra-chr2_TESI_003588	266
Buxus-chr11_BUSI_012918	Tetra-chr2_TESI_003584	408
Buxus-chr11_BUSI_012938	Tetra-chr2_TESI_003574	337
Buxus-chr11_BUSI_012952	Tetra-chr2_TESI_003570	3200
Buxus-chr11_BUSI_012953	Tetra-chr2_TESI_003569	413
Buxus-chr11_BUSI_012956	Tetra-chr2_TESI_003564	229
Buxus-chr11_BUSI_012957	Tetra-chr2_TESI_003563	455
Buxus-chr11_BUSI_012963	Tetra-chr2_TESI_003558	158
Buxus-chr11_BUSI_012966	Tetra-chr2_TESI_003551	1010
Buxus-chr11_BUSI_012968	Tetra-chr2_TESI_003550	824
Buxus-chr11_BUSI_012973	Tetra-chr2_TESI_003544	800
Buxus-chr11_BUSI_012976	Tetra-chr2_TESI_003542	1350
###
Buxus-chr11_BUSI_012692	Tetra-chr2_TESI_003736	364
Buxus-chr11_BUSI_012693	Tetra-chr2_TESI_003737	302
Buxus-chr11_BUSI_012701	Tetra-chr2_TESI_003744	4940
Buxus-chr11_BUSI_012703	Tetra-chr2_TESI_003747	927
###
Buxus-chr11_BUSI_013167	Tetra-chr2_TESI_004150	1980
Buxus-chr11_BUSI_013181	Tetra-chr2_TESI_004152	984
Buxus-chr11_BUSI_013182	Tetra-chr2_TESI_004153	836
Buxus-chr11_BUSI_013184	Tetra-chr2_TESI_004154	104
Buxus-chr11_BUSI_013186	Tetra-chr2_TESI_004156	811
Buxus-chr11_BUSI_013191	Tetra-chr2_TESI_004159	1020
Buxus-chr11_BUSI_013192	Tetra-chr2_TESI_004160	2090
Buxus-chr11_BUSI_013193	Tetra-chr2_TESI_004161	381
Buxus-chr11_BUSI_013194	Tetra-chr2_TESI_004162	304
Buxus-chr11_BUSI_013197	Tetra-chr2_TESI_004164	340
Buxus-chr11_BUSI_013199	Tetra-chr2_TESI_004166	557
Buxus-chr11_BUSI_013212	Tetra-chr2_TESI_004168	202
Buxus-chr11_BUSI_013213	Tetra-chr2_TESI_004169	1050
Buxus-chr11_BUSI_013218	Tetra-chr2_TESI_004173	500
Buxus-chr11_BUSI_013221	Tetra-chr2_TESI_004176	1120
###
Buxus-chr11_BUSI_012564	Tetra-chr2_TESI_004103	392
Buxus-chr11_BUSI_012572	Tetra-chr2_TESI_004100	988
Buxus-chr11_BUSI_012575	Tetra-chr2_TESI_004096	251
Buxus-chr11_BUSI_012583	Tetra-chr2_TESI_004092	1270
Buxus-chr11_BUSI_012590	Tetra-chr2_TESI_004091	457
Buxus-chr11_BUSI_012604	Tetra-chr2_TESI_004090	3330
Buxus-chr11_BUSI_012615	Tetra-chr2_TESI_004088	721
###
Buxus-chr11_BUSI_012391	Tetra-chr2_TESI_004058	934
Buxus-chr11_BUSI_012392	Tetra-chr2_TESI_004057	1040
Buxus-chr11_BUSI_012393	Tetra-chr2_TESI_004047	843
Buxus-chr11_BUSI_012398	Tetra-chr2_TESI_004052	647
Buxus-chr11_BUSI_012400	Tetra-chr2_TESI_004046	517
Buxus-chr11_BUSI_012403	Tetra-chr2_TESI_004045	1380
Buxus-chr11_BUSI_012404	Tetra-chr2_TESI_004043	587
Buxus-chr11_BUSI_012407	Tetra-chr2_TESI_004041	387
###
Buxus-chr11_BUSI_012659	Tetra-chr2_TESI_003844	359
Buxus-chr11_BUSI_012661	Tetra-chr2_TESI_003842	329
Buxus-chr11_BUSI_012663	Tetra-chr2_TESI_003822	571
Buxus-chr11_BUSI_012665	Tetra-chr2_TESI_003823	3300
###
Buxus-chr11_BUSI_013243	Tetra-chr2_TESI_003540	424
Buxus-chr11_BUSI_013244	Tetra-chr2_TESI_003538	800
Buxus-chr11_BUSI_013245	Tetra-chr2_TESI_003537	112
Buxus-chr11_BUSI_013248	Tetra-chr2_TESI_003536	411
Buxus-chr11_BUSI_013258	Tetra-chr2_TESI_003532	479
Buxus-chr11_BUSI_013260	Tetra-chr2_TESI_003531	274
Buxus-chr11_BUSI_013271	Tetra-chr2_TESI_003528	675
Buxus-chr11_BUSI_013275	Tetra-chr2_TESI_003527	509
Buxus-chr11_BUSI_013278	Tetra-chr2_TESI_003524	3100
Buxus-chr11_BUSI_013288	Tetra-chr2_TESI_003527	512
Buxus-chr11_BUSI_013296	Tetra-chr2_TESI_003522	305
Buxus-chr11_BUSI_013302	Tetra-chr2_TESI_003519	1320
Buxus-chr11_BUSI_013306	Tetra-chr2_TESI_003518	686
Buxus-chr11_BUSI_013309	Tetra-chr2_TESI_003516	810
Buxus-chr11_BUSI_013319	Tetra-chr2_TESI_003504	571
Buxus-chr11_BUSI_013322	Tetra-chr2_TESI_003503	738
Buxus-chr11_BUSI_013327	Tetra-chr2_TESI_003508	446
Buxus-chr11_BUSI_013339	Tetra-chr2_TESI_003480	136
Buxus-chr11_BUSI_013343	Tetra-chr2_TESI_003484	332
Buxus-chr11_BUSI_013344	Tetra-chr2_TESI_003488	232
Buxus-chr11_BUSI_013358	Tetra-chr2_TESI_003494	370
###
Buxus-chr11_BUSI_012980	Tetra-chr2_TESI_003613	566
Buxus-chr11_BUSI_012981	Tetra-chr2_TESI_003612	696
Buxus-chr11_BUSI_012983	Tetra-chr2_TESI_003611	791
Buxus-chr11_BUSI_012984	Tetra-chr2_TESI_003610	982
Buxus-chr11_BUSI_012985	Tetra-chr2_TESI_003622	212
Buxus-chr11_BUSI_012987	Tetra-chr2_TESI_003619	1030
Buxus-chr11_BUSI_012989	Tetra-chr2_TESI_003609	174
Buxus-chr11_BUSI_012990	Tetra-chr2_TESI_003608	286
Buxus-chr11_BUSI_012994	Tetra-chr2_TESI_003606	474
Buxus-chr11_BUSI_013000	Tetra-chr2_TESI_003602	1850
Buxus-chr11_BUSI_013003	Tetra-chr2_TESI_003599	1320
Buxus-chr11_BUSI_013004	Tetra-chr2_TESI_003598	827
Buxus-chr11_BUSI_013008	Tetra-chr2_TESI_003618	300
Buxus-chr11_BUSI_013015	Tetra-chr2_TESI_003619	1050
Buxus-chr11_BUSI_013018	Tetra-chr2_TESI_003629	237
Buxus-chr11_BUSI_013019	Tetra-chr2_TESI_003632	1860
Buxus-chr11_BUSI_013020	Tetra-chr2_TESI_003633	1110
Buxus-chr11_BUSI_013023	Tetra-chr2_TESI_003634	582
Buxus-chr11_BUSI_013040	Tetra-chr2_TESI_003637	944
Buxus-chr11_BUSI_013044	Tetra-chr2_TESI_003643	1220
Buxus-chr11_BUSI_013056	Tetra-chr2_TESI_003646	514
Buxus-chr11_BUSI_013063	Tetra-chr2_TESI_003644	865
Buxus-chr11_BUSI_013077	Tetra-chr2_TESI_003655	1250
Buxus-chr11_BUSI_013082	Tetra-chr2_TESI_003659	1450
Buxus-chr11_BUSI_013086	Tetra-chr2_TESI_003665	1040
Buxus-chr11_BUSI_013087	Tetra-chr2_TESI_003666	381
Buxus-chr11_BUSI_013100	Tetra-chr2_TESI_003668	1350
Buxus-chr11_BUSI_013106	Tetra-chr2_TESI_003670	1590
###
Buxus-chr11_BUSI_012890	Tetra-chr2_TESI_003400	1070
Buxus-chr11_BUSI_012891	Tetra-chr2_TESI_003401	642
Buxus-chr11_BUSI_012892	Tetra-chr2_TESI_003402	270
Buxus-chr11_BUSI_012897	Tetra-chr2_TESI_003411	1380
Buxus-chr11_BUSI_012899	Tetra-chr2_TESI_003412	185
Buxus-chr11_BUSI_012901	Tetra-chr2_TESI_003417	1400
Buxus-chr11_BUSI_012903	Tetra-chr2_TESI_003419	436
Buxus-chr11_BUSI_012904	Tetra-chr2_TESI_003420	1690
Buxus-chr11_BUSI_012907	Tetra-chr2_TESI_003422	1260
###
Buxus-chr11_BUSI_013504	Tetra-chr2_TESI_003370	827
Buxus-chr11_BUSI_013508	Tetra-chr2_TESI_003369	634
Buxus-chr11_BUSI_013514	Tetra-chr2_TESI_003363	462
Buxus-chr11_BUSI_013523	Tetra-chr2_TESI_003361	454
Buxus-chr11_BUSI_013526	Tetra-chr2_TESI_003355	566
Buxus-chr11_BUSI_013538	Tetra-chr2_TESI_003353	2090
Buxus-chr11_BUSI_013546	Tetra-chr2_TESI_003348	1130
###
Buxus-chr11_BUSI_012798	Tetra-chr2_TESI_003392	533
Buxus-chr11_BUSI_012814	Tetra-chr2_TESI_003388	324
Buxus-chr11_BUSI_012822	Tetra-chr2_TESI_003382	1260
Buxus-chr11_BUSI_012823	Tetra-chr2_TESI_003380	693
Buxus-chr11_BUSI_012827	Tetra-chr2_TESI_003379	993
Buxus-chr11_BUSI_012828	Tetra-chr2_TESI_003377	2170
Buxus-chr11_BUSI_012829	Tetra-chr2_TESI_003376	846
###
Buxus-chr11_BUSI_013552	Tetra-chr2_TESI_002366	496
Buxus-chr11_BUSI_013556	Tetra-chr2_TESI_002371	83
Buxus-chr11_BUSI_013557	Tetra-chr2_TESI_002373	1360
Buxus-chr11_BUSI_013559	Tetra-chr2_TESI_002368	473
Buxus-chr11_BUSI_013564	Tetra-chr2_TESI_002372	522
Buxus-chr11_BUSI_013572	Tetra-chr2_TESI_002376	430
Buxus-chr11_BUSI_013573	Tetra-chr2_TESI_002378	1170
###
Buxus-chr11_BUSI_012293	Tetra-chr2_TESI_003874	490
Buxus-chr11_BUSI_012294	Tetra-chr2_TESI_003870	724
Buxus-chr11_BUSI_012295	Tetra-chr2_TESI_003869	620
Buxus-chr11_BUSI_012296	Tetra-chr2_TESI_003867	1320
Buxus-chr11_BUSI_012298	Tetra-chr2_TESI_003865	549
Buxus-chr11_BUSI_012299	Tetra-chr2_TESI_003863	519
Buxus-chr11_BUSI_012300	Tetra-chr2_TESI_003862	933
Buxus-chr11_BUSI_012311	Tetra-chr2_TESI_003861	93
###
Buxus-chr11_BUSI_012405	Tetra-chr2_TESI_002382	264
Buxus-chr11_BUSI_012406	Tetra-chr2_TESI_002383	805
Buxus-chr11_BUSI_012408	Tetra-chr2_TESI_002384	348
Buxus-chr11_BUSI_012413	Tetra-chr2_TESI_002390	677
Buxus-chr11_BUSI_012415	Tetra-chr2_TESI_002391	1260
###
Buxus-chr11_BUSI_012776	Tetra-chr2_TESI_003705	1000
Buxus-chr11_BUSI_012780	Tetra-chr2_TESI_003707	892
Buxus-chr11_BUSI_012781	Tetra-chr2_TESI_003710	1760
Buxus-chr11_BUSI_012792	Tetra-chr2_TESI_003717	454
Buxus-chr11_BUSI_012793	Tetra-chr2_TESI_003719	656
###
Buxus-chr11_BUSI_013614	Tetra-chr2_TESI_004131	963
Buxus-chr11_BUSI_013624	Tetra-chr2_TESI_004130	984
Buxus-chr11_BUSI_013635	Tetra-chr2_TESI_004106	1230
Buxus-chr11_BUSI_013638	Tetra-chr2_TESI_004109	2230
Buxus-chr11_BUSI_013644	Tetra-chr2_TESI_004113	541
Buxus-chr11_BUSI_013645	Tetra-chr2_TESI_004114	2370
Buxus-chr11_BUSI_013651	Tetra-chr2_TESI_004118	452
Buxus-chr11_BUSI_013668	Tetra-chr2_TESI_004129	669
###
Buxus-chr11_BUSI_013375	Tetra-chr21_TESI_029256	1040
Buxus-chr11_BUSI_013383	Tetra-chr21_TESI_029236	817
Buxus-chr11_BUSI_013383	Tetra-chr21_TESI_029237	634
Buxus-chr11_BUSI_013385	Tetra-chr21_TESI_029248	675
Buxus-chr11_BUSI_013392	Tetra-chr21_TESI_029235	606
Buxus-chr11_BUSI_013410	Tetra-chr21_TESI_029223	506
Buxus-chr11_BUSI_013415	Tetra-chr21_TESI_029222	664
Buxus-chr11_BUSI_013418	Tetra-chr21_TESI_029216	1110
Buxus-chr11_BUSI_013423	Tetra-chr21_TESI_029212	1840
###
Buxus-chr11_BUSI_012476	Tetra-chr23_TESI_029158	1020
Buxus-chr11_BUSI_012479	Tetra-chr23_TESI_029153	185
Buxus-chr11_BUSI_012480	Tetra-chr23_TESI_029149	202
Buxus-chr11_BUSI_012481	Tetra-chr23_TESI_029148	1080
###
Buxus-chr11_BUSI_013069	Tetra-chr26_TESI_029267	237
Buxus-chr11_BUSI_013078	Tetra-chr26_TESI_029284	1370
Buxus-chr11_BUSI_013081	Tetra-chr26_TESI_029287	577
Buxus-chr11_BUSI_013083	Tetra-chr26_TESI_029292	481
Buxus-chr11_BUSI_013085	Tetra-chr26_TESI_029296	522
Buxus-chr11_BUSI_013088	Tetra-chr26_TESI_029301	365
Buxus-chr11_BUSI_013090	Tetra-chr26_TESI_029304	267
Buxus-chr11_BUSI_013092	Tetra-chr26_TESI_029305	977
Buxus-chr11_BUSI_013093	Tetra-chr26_TESI_029307	647
Buxus-chr11_BUSI_013104	Tetra-chr26_TESI_029308	1660
Buxus-chr11_BUSI_013105	Tetra-chr26_TESI_029311	337
###
Buxus-chr11_BUSI_011622	Tetra-chr3_TESI_004527	1040
Buxus-chr11_BUSI_011625	Tetra-chr3_TESI_004523	670
Buxus-chr11_BUSI_011627	Tetra-chr3_TESI_004521	670
Buxus-chr11_BUSI_011628	Tetra-chr3_TESI_004520	319
###
Buxus-chr11_BUSI_012127	Tetra-chr3_TESI_005936	1430
Buxus-chr11_BUSI_012132	Tetra-chr3_TESI_005942	854
Buxus-chr11_BUSI_012141	Tetra-chr3_TESI_005952	1180
Buxus-chr11_BUSI_012150	Tetra-chr3_TESI_005954	452
Buxus-chr11_BUSI_012169	Tetra-chr3_TESI_005961	723
###
Buxus-chr11_BUSI_012028	Tetra-chr3_TESI_005940	568
Buxus-chr11_BUSI_012030	Tetra-chr3_TESI_005941	669
Buxus-chr11_BUSI_012032	Tetra-chr3_TESI_005942	629
Buxus-chr11_BUSI_012033	Tetra-chr3_TESI_005943	119
###
Buxus-chr11_BUSI_012485	Tetra-chr4_TESI_007965	1590
Buxus-chr11_BUSI_012486	Tetra-chr4_TESI_007966	155
Buxus-chr11_BUSI_012489	Tetra-chr4_TESI_007967	1170
Buxus-chr11_BUSI_012493	Tetra-chr4_TESI_007968	1320
Buxus-chr11_BUSI_012494	Tetra-chr4_TESI_007969	1420
Buxus-chr11_BUSI_012504	Tetra-chr4_TESI_007972	465
###
Buxus-chr11_BUSI_013429	Tetra-chr4_TESI_006850	511
Buxus-chr11_BUSI_013430	Tetra-chr4_TESI_006851	889
Buxus-chr11_BUSI_013431	Tetra-chr4_TESI_006853	933
Buxus-chr11_BUSI_013433	Tetra-chr4_TESI_006854	484
Buxus-chr11_BUSI_013443	Tetra-chr4_TESI_006856	187
Buxus-chr11_BUSI_013447	Tetra-chr4_TESI_006862	934
Buxus-chr11_BUSI_013449	Tetra-chr4_TESI_006863	811
Buxus-chr11_BUSI_013454	Tetra-chr4_TESI_006866	1950
Buxus-chr11_BUSI_013460	Tetra-chr4_TESI_006871	164
Buxus-chr11_BUSI_013464	Tetra-chr4_TESI_006873	566
###
Buxus-chr11_BUSI_013469	Tetra-chr4_TESI_006836	1570
Buxus-chr11_BUSI_013478	Tetra-chr4_TESI_006839	1300
Buxus-chr11_BUSI_013479	Tetra-chr4_TESI_006842	781
Buxus-chr11_BUSI_013481	Tetra-chr4_TESI_006847	198
Buxus-chr11_BUSI_013484	Tetra-chr4_TESI_006848	1210
Buxus-chr11_BUSI_013487	Tetra-chr4_TESI_006829	854
Buxus-chr11_BUSI_013495	Tetra-chr4_TESI_006823	1580
###
Buxus-chr11_BUSI_013142	Tetra-chr5_TESI_009782	1770
Buxus-chr11_BUSI_013145	Tetra-chr5_TESI_009780	485
Buxus-chr11_BUSI_013150	Tetra-chr5_TESI_009775	1020
Buxus-chr11_BUSI_013158	Tetra-chr5_TESI_009778	1040
Buxus-chr11_BUSI_013161	Tetra-chr5_TESI_009775	800
Buxus-chr11_BUSI_013165	Tetra-chr5_TESI_009774	446
###
Buxus-chr11_BUSI_012323	Tetra-chr6_TESI_011712	544
Buxus-chr11_BUSI_012324	Tetra-chr6_TESI_011711	974
Buxus-chr11_BUSI_012332	Tetra-chr6_TESI_011702	188
Buxus-chr11_BUSI_012338	Tetra-chr6_TESI_011700	658
Buxus-chr11_BUSI_012342	Tetra-chr6_TESI_011697	330
Buxus-chr11_BUSI_012346	Tetra-chr6_TESI_011690	919
Buxus-chr11_BUSI_012347	Tetra-chr6_TESI_011672	1830
Buxus-chr11_BUSI_012348	Tetra-chr6_TESI_011674	656
Buxus-chr11_BUSI_012360	Tetra-chr6_TESI_011685	1610
Buxus-chr11_BUSI_012364	Tetra-chr6_TESI_011671	1160
Buxus-chr11_BUSI_012365	Tetra-chr6_TESI_011665	1460
Buxus-chr11_BUSI_012366	Tetra-chr6_TESI_011664	675
Buxus-chr11_BUSI_012368	Tetra-chr6_TESI_011663	655
Buxus-chr11_BUSI_012369	Tetra-chr6_TESI_011662	712
Buxus-chr11_BUSI_012374	Tetra-chr6_TESI_011658	667
Buxus-chr11_BUSI_012375	Tetra-chr6_TESI_011657	768
Buxus-chr11_BUSI_012377	Tetra-chr6_TESI_011651	957
Buxus-chr11_BUSI_012379	Tetra-chr6_TESI_011653	2840
Buxus-chr11_BUSI_012383	Tetra-chr6_TESI_011654	734
###
Buxus-chr11_BUSI_012168	Tetra-chr6_TESI_011850	531
Buxus-chr11_BUSI_012169	Tetra-chr6_TESI_011853	614
Buxus-chr11_BUSI_012189	Tetra-chr6_TESI_011859	272
Buxus-chr11_BUSI_012194	Tetra-chr6_TESI_011861	1680
Buxus-chr11_BUSI_012203	Tetra-chr6_TESI_011865	204
Buxus-chr11_BUSI_012207	Tetra-chr6_TESI_011863	658
###
Buxus-chr11_BUSI_012128	Tetra-chr6_TESI_011827	960
Buxus-chr11_BUSI_012131	Tetra-chr6_TESI_011829	580
Buxus-chr11_BUSI_012138	Tetra-chr6_TESI_011832	1640
Buxus-chr11_BUSI_012141	Tetra-chr6_TESI_011836	1360
Buxus-chr11_BUSI_012143	Tetra-chr6_TESI_011841	99
Buxus-chr11_BUSI_012144	Tetra-chr6_TESI_011849	667
###
Buxus-chr11_BUSI_013654	Tetra-chr6_TESI_010059	647
Buxus-chr11_BUSI_013655	Tetra-chr6_TESI_010058	4000
Buxus-chr11_BUSI_013659	Tetra-chr6_TESI_010053	248
Buxus-chr11_BUSI_013660	Tetra-chr6_TESI_010052	1130
Buxus-chr11_BUSI_013662	Tetra-chr6_TESI_010050	286
Buxus-chr11_BUSI_013664	Tetra-chr6_TESI_010046	909
Buxus-chr11_BUSI_013665	Tetra-chr6_TESI_010047	1070
###
Buxus-chr11_BUSI_013383	Tetra-chr6_TESI_010186	778
Buxus-chr11_BUSI_013395	Tetra-chr6_TESI_010178	931
Buxus-chr11_BUSI_013397	Tetra-chr6_TESI_010176	781
Buxus-chr11_BUSI_013409	Tetra-chr6_TESI_010174	1370
Buxus-chr11_BUSI_013412	Tetra-chr6_TESI_010172	1180
Buxus-chr11_BUSI_013415	Tetra-chr6_TESI_010171	501
Buxus-chr11_BUSI_013426	Tetra-chr6_TESI_010160	275
Buxus-chr11_BUSI_013427	Tetra-chr6_TESI_010159	447
Buxus-chr11_BUSI_013429	Tetra-chr6_TESI_010154	460
Buxus-chr11_BUSI_013430	Tetra-chr6_TESI_010153	895
Buxus-chr11_BUSI_013431	Tetra-chr6_TESI_010150	846
Buxus-chr11_BUSI_013432	Tetra-chr6_TESI_010149	553
Buxus-chr11_BUSI_013433	Tetra-chr6_TESI_010148	397
Buxus-chr11_BUSI_013442	Tetra-chr6_TESI_010147	651
Buxus-chr11_BUSI_013446	Tetra-chr6_TESI_010136	664
Buxus-chr11_BUSI_013447	Tetra-chr6_TESI_010133	895
Buxus-chr11_BUSI_013448	Tetra-chr6_TESI_010135	422
Buxus-chr11_BUSI_013449	Tetra-chr6_TESI_010127	849
Buxus-chr11_BUSI_013453	Tetra-chr6_TESI_010126	563
Buxus-chr11_BUSI_013455	Tetra-chr6_TESI_010123	285
Buxus-chr11_BUSI_013457	Tetra-chr6_TESI_010121	1860
Buxus-chr11_BUSI_013461	Tetra-chr6_TESI_010118	590
Buxus-chr11_BUSI_013464	Tetra-chr6_TESI_010115	606
Buxus-chr11_BUSI_013483	Tetra-chr6_TESI_010108	644
Buxus-chr11_BUSI_013487	Tetra-chr6_TESI_010103	859
Buxus-chr11_BUSI_013488	Tetra-chr6_TESI_010104	337
Buxus-chr11_BUSI_013489	Tetra-chr6_TESI_010105	944
Buxus-chr11_BUSI_013492	Tetra-chr6_TESI_010100	846
Buxus-chr11_BUSI_013493	Tetra-chr6_TESI_010099	523
###
Buxus-chr11_BUSI_012393	Tetra-chr6_TESI_011441	857
Buxus-chr11_BUSI_012395	Tetra-chr6_TESI_011440	1520
Buxus-chr11_BUSI_012400	Tetra-chr6_TESI_011443	517
Buxus-chr11_BUSI_012403	Tetra-chr6_TESI_011444	1330
Buxus-chr11_BUSI_012412	Tetra-chr6_TESI_011454	357
Buxus-chr11_BUSI_012430	Tetra-chr6_TESI_011456	225
Buxus-chr11_BUSI_012431	Tetra-chr6_TESI_011459	1690
Buxus-chr11_BUSI_012435	Tetra-chr6_TESI_011461	1730
Buxus-chr11_BUSI_012441	Tetra-chr6_TESI_011460	617
Buxus-chr11_BUSI_012444	Tetra-chr6_TESI_011463	1050
Buxus-chr11_BUSI_012445	Tetra-chr6_TESI_011464	682
Buxus-chr11_BUSI_012446	Tetra-chr6_TESI_011465	479
Buxus-chr11_BUSI_012447	Tetra-chr6_TESI_011468	772
###
Buxus-chr11_BUSI_012976	Tetra-chr6_TESI_010441	1440
Buxus-chr11_BUSI_012982	Tetra-chr6_TESI_010443	1040
Buxus-chr11_BUSI_012983	Tetra-chr6_TESI_010444	927
Buxus-chr11_BUSI_012990	Tetra-chr6_TESI_010452	316
Buxus-chr11_BUSI_012991	Tetra-chr6_TESI_010453	871
Buxus-chr11_BUSI_012996	Tetra-chr6_TESI_010455	1570
Buxus-chr11_BUSI_013002	Tetra-chr6_TESI_010462	933
Buxus-chr11_BUSI_013006	Tetra-chr6_TESI_010477	275
Buxus-chr11_BUSI_013008	Tetra-chr6_TESI_010482	329
Buxus-chr11_BUSI_013011	Tetra-chr6_TESI_010485	489
Buxus-chr11_BUSI_013012	Tetra-chr6_TESI_010483	2270
Buxus-chr11_BUSI_013017	Tetra-chr6_TESI_010494	914
Buxus-chr11_BUSI_013020	Tetra-chr6_TESI_010497	1080
###
Buxus-chr11_BUSI_012775	Tetra-chr6_TESI_010679	250
Buxus-chr11_BUSI_012776	Tetra-chr6_TESI_010677	1050
Buxus-chr11_BUSI_012782	Tetra-chr6_TESI_010674	897
Buxus-chr11_BUSI_012784	Tetra-chr6_TESI_010672	1300
Buxus-chr11_BUSI_012789	Tetra-chr6_TESI_010667	1330
Buxus-chr11_BUSI_012792	Tetra-chr6_TESI_010666	454
###
Buxus-chr11_BUSI_012510	Tetra-chr6_TESI_011472	591
Buxus-chr11_BUSI_012517	Tetra-chr6_TESI_011475	787
Buxus-chr11_BUSI_012518	Tetra-chr6_TESI_011477	1930
Buxus-chr11_BUSI_012524	Tetra-chr6_TESI_011479	283
Buxus-chr11_BUSI_012541	Tetra-chr6_TESI_011481	1330
Buxus-chr11_BUSI_012542	Tetra-chr6_TESI_011484	683
Buxus-chr11_BUSI_012543	Tetra-chr6_TESI_011486	520
Buxus-chr11_BUSI_012544	Tetra-chr6_TESI_011487	204
Buxus-chr11_BUSI_012556	Tetra-chr6_TESI_011492	923
Buxus-chr11_BUSI_012557	Tetra-chr6_TESI_011494	1420
Buxus-chr11_BUSI_012560	Tetra-chr6_TESI_011496	1030
Buxus-chr11_BUSI_012564	Tetra-chr6_TESI_011498	463
Buxus-chr11_BUSI_012565	Tetra-chr6_TESI_011502	411
Buxus-chr11_BUSI_012572	Tetra-chr6_TESI_011503	952
Buxus-chr11_BUSI_012574	Tetra-chr6_TESI_011504	648
Buxus-chr11_BUSI_012575	Tetra-chr6_TESI_011505	354
Buxus-chr11_BUSI_012577	Tetra-chr6_TESI_011508	1830
Buxus-chr11_BUSI_012578	Tetra-chr6_TESI_011509	5400
Buxus-chr11_BUSI_012590	Tetra-chr6_TESI_011515	330
Buxus-chr11_BUSI_012604	Tetra-chr6_TESI_011517	3270
Buxus-chr11_BUSI_012606	Tetra-chr6_TESI_011518	719
Buxus-chr11_BUSI_012609	Tetra-chr6_TESI_011519	710
Buxus-chr11_BUSI_012610	Tetra-chr6_TESI_011520	248
Buxus-chr11_BUSI_012611	Tetra-chr6_TESI_011522	617
Buxus-chr11_BUSI_012612	Tetra-chr6_TESI_011525	335
Buxus-chr11_BUSI_012613	Tetra-chr6_TESI_011526	174
Buxus-chr11_BUSI_012614	Tetra-chr6_TESI_011527	1270
Buxus-chr11_BUSI_012616	Tetra-chr6_TESI_011529	1010
Buxus-chr11_BUSI_012617	Tetra-chr6_TESI_011530	307
Buxus-chr11_BUSI_012619	Tetra-chr6_TESI_011532	900
Buxus-chr11_BUSI_012621	Tetra-chr6_TESI_011534	443
Buxus-chr11_BUSI_012622	Tetra-chr6_TESI_011535	196
Buxus-chr11_BUSI_012625	Tetra-chr6_TESI_011538	1210
Buxus-chr11_BUSI_012627	Tetra-chr6_TESI_011543	1630
Buxus-chr11_BUSI_012630	Tetra-chr6_TESI_011544	732
Buxus-chr11_BUSI_012643	Tetra-chr6_TESI_011548	1070
Buxus-chr11_BUSI_012646	Tetra-chr6_TESI_011549	1440
Buxus-chr11_BUSI_012649	Tetra-chr6_TESI_011552	1260
Buxus-chr11_BUSI_012650	Tetra-chr6_TESI_011553	583
Buxus-chr11_BUSI_012651	Tetra-chr6_TESI_011554	922
Buxus-chr11_BUSI_012652	Tetra-chr6_TESI_011555	196
Buxus-chr11_BUSI_012665	Tetra-chr6_TESI_011565	2900
###
Buxus-chr11_BUSI_013218	Tetra-chr6_TESI_010630	490
Buxus-chr11_BUSI_013220	Tetra-chr6_TESI_010631	485
Buxus-chr11_BUSI_013221	Tetra-chr6_TESI_010633	1210
Buxus-chr11_BUSI_013230	Tetra-chr6_TESI_010637	204
Buxus-chr11_BUSI_013243	Tetra-chr6_TESI_010646	481
Buxus-chr11_BUSI_013244	Tetra-chr6_TESI_010647	881
Buxus-chr11_BUSI_013250	Tetra-chr6_TESI_010649	1200
Buxus-chr11_BUSI_013252	Tetra-chr6_TESI_010650	1600
Buxus-chr11_BUSI_013253	Tetra-chr6_TESI_010651	756
Buxus-chr11_BUSI_013254	Tetra-chr6_TESI_010652	1020
Buxus-chr11_BUSI_013255	Tetra-chr6_TESI_010653	599
Buxus-chr11_BUSI_013256	Tetra-chr6_TESI_010654	1700
Buxus-chr11_BUSI_013257	Tetra-chr6_TESI_010655	900
###
Buxus-chr11_BUSI_012956	Tetra-chr6_TESI_010382	285
Buxus-chr11_BUSI_012958	Tetra-chr6_TESI_010384	1150
Buxus-chr11_BUSI_012959	Tetra-chr6_TESI_010385	1060
Buxus-chr11_BUSI_012966	Tetra-chr6_TESI_010390	968
Buxus-chr11_BUSI_012967	Tetra-chr6_TESI_010391	394
Buxus-chr11_BUSI_012972	Tetra-chr6_TESI_010396	1080
###
Buxus-chr11_BUSI_012095	Tetra-chr6_TESI_011633	1060
Buxus-chr11_BUSI_012096	Tetra-chr6_TESI_011632	85
Buxus-chr11_BUSI_012098	Tetra-chr6_TESI_011631	1390
Buxus-chr11_BUSI_012099	Tetra-chr6_TESI_011630	549
Buxus-chr11_BUSI_012100	Tetra-chr6_TESI_011627	381
Buxus-chr11_BUSI_012101	Tetra-chr6_TESI_011626	541
Buxus-chr11_BUSI_012106	Tetra-chr6_TESI_011624	1310
Buxus-chr11_BUSI_012122	Tetra-chr6_TESI_011616	602
###
Buxus-chr11_BUSI_011835	Tetra-chr6_TESI_011941	610
Buxus-chr11_BUSI_011836	Tetra-chr6_TESI_011943	471
Buxus-chr11_BUSI_011839	Tetra-chr6_TESI_011936	998
Buxus-chr11_BUSI_011847	Tetra-chr6_TESI_011933	489
Buxus-chr11_BUSI_011867	Tetra-chr6_TESI_011925	787
Buxus-chr11_BUSI_011876	Tetra-chr6_TESI_011907	580
Buxus-chr11_BUSI_011893	Tetra-chr6_TESI_011909	919
Buxus-chr11_BUSI_011900	Tetra-chr6_TESI_011917	2250
Buxus-chr11_BUSI_011909	Tetra-chr6_TESI_011923	1230
Buxus-chr11_BUSI_011922	Tetra-chr6_TESI_011925	579
###
Buxus-chr11_BUSI_012481	Tetra-chr6_TESI_011383	786
Buxus-chr11_BUSI_012482	Tetra-chr6_TESI_011382	391
Buxus-chr11_BUSI_012484	Tetra-chr6_TESI_011379	269
Buxus-chr11_BUSI_012487	Tetra-chr6_TESI_011378	740
Buxus-chr11_BUSI_012490	Tetra-chr6_TESI_011376	1110
Buxus-chr11_BUSI_012506	Tetra-chr6_TESI_011374	1330
###
Buxus-chr11_BUSI_013077	Tetra-chr6_TESI_009986	1170
Buxus-chr11_BUSI_013079	Tetra-chr6_TESI_009990	719
Buxus-chr11_BUSI_013080	Tetra-chr6_TESI_009991	443
Buxus-chr11_BUSI_013093	Tetra-chr6_TESI_009997	625
Buxus-chr11_BUSI_013103	Tetra-chr6_TESI_009998	764
###
Buxus-chr11_BUSI_012281	Tetra-chr6_TESI_011576	324
Buxus-chr11_BUSI_012282	Tetra-chr6_TESI_011580	609
Buxus-chr11_BUSI_012287	Tetra-chr6_TESI_011581	324
Buxus-chr11_BUSI_012290	Tetra-chr6_TESI_011583	805
Buxus-chr11_BUSI_012291	Tetra-chr6_TESI_011587	759
Buxus-chr11_BUSI_012296	Tetra-chr6_TESI_011589	1310
Buxus-chr11_BUSI_012297	Tetra-chr6_TESI_011590	517
Buxus-chr11_BUSI_012298	Tetra-chr6_TESI_011591	546
Buxus-chr11_BUSI_012310	Tetra-chr6_TESI_011594	1090
Buxus-chr11_BUSI_012311	Tetra-chr6_TESI_011599	96
Buxus-chr11_BUSI_012313	Tetra-chr6_TESI_011602	596
Buxus-chr11_BUSI_012314	Tetra-chr6_TESI_011603	182
Buxus-chr11_BUSI_012317	Tetra-chr6_TESI_011606	345
Buxus-chr11_BUSI_012319	Tetra-chr6_TESI_011607	361
Buxus-chr11_BUSI_012320	Tetra-chr6_TESI_011609	512
Buxus-chr11_BUSI_012321	Tetra-chr6_TESI_011610	1000
###
Buxus-chr11_BUSI_013625	Tetra-chr6_TESI_010040	1020
Buxus-chr11_BUSI_013630	Tetra-chr6_TESI_010037	346
Buxus-chr11_BUSI_013632	Tetra-chr6_TESI_010036	2110
Buxus-chr11_BUSI_013634	Tetra-chr6_TESI_010034	302
Buxus-chr11_BUSI_013635	Tetra-chr6_TESI_010032	1340
Buxus-chr11_BUSI_013638	Tetra-chr6_TESI_010030	2160
Buxus-chr11_BUSI_013639	Tetra-chr6_TESI_010028	732
Buxus-chr11_BUSI_013643	Tetra-chr6_TESI_010025	296
Buxus-chr11_BUSI_013647	Tetra-chr6_TESI_010015	1320
###
Buxus-chr11_BUSI_012231	Tetra-chr6_TESI_011881	764
Buxus-chr11_BUSI_012234	Tetra-chr6_TESI_011880	631
Buxus-chr11_BUSI_012245	Tetra-chr6_TESI_011889	557
Buxus-chr11_BUSI_012251	Tetra-chr6_TESI_011892	474
Buxus-chr11_BUSI_012254	Tetra-chr6_TESI_011891	446
Buxus-chr11_BUSI_012258	Tetra-chr6_TESI_011898	256
###
Buxus-chr11_BUSI_013312	Tetra-chr6_TESI_010194	1900
Buxus-chr11_BUSI_013313	Tetra-chr6_TESI_010195	990
Buxus-chr11_BUSI_013319	Tetra-chr6_TESI_010208	523
Buxus-chr11_BUSI_013322	Tetra-chr6_TESI_010209	762
Buxus-chr11_BUSI_013324	Tetra-chr6_TESI_010211	1430
Buxus-chr11_BUSI_013325	Tetra-chr6_TESI_010212	1020
Buxus-chr11_BUSI_013325	Tetra-chr6_TESI_010213	568
Buxus-chr11_BUSI_013327	Tetra-chr6_TESI_010200	455
Buxus-chr11_BUSI_013332	Tetra-chr6_TESI_010210	1140
Buxus-chr11_BUSI_013338	Tetra-chr6_TESI_010217	316
Buxus-chr11_BUSI_013339	Tetra-chr6_TESI_010218	136
Buxus-chr11_BUSI_013342	Tetra-chr6_TESI_010226	2540
Buxus-chr11_BUSI_013343	Tetra-chr6_TESI_010227	304
Buxus-chr11_BUSI_013350	Tetra-chr6_TESI_010230	1130
Buxus-chr11_BUSI_013351	Tetra-chr6_TESI_010232	515
Buxus-chr11_BUSI_013357	Tetra-chr6_TESI_010241	767
Buxus-chr11_BUSI_013358	Tetra-chr6_TESI_010245	460
Buxus-chr11_BUSI_013359	Tetra-chr6_TESI_010246	403
Buxus-chr11_BUSI_013360	Tetra-chr6_TESI_010247	340
Buxus-chr11_BUSI_013361	Tetra-chr6_TESI_010251	349
Buxus-chr11_BUSI_013364	Tetra-chr6_TESI_010257	938
Buxus-chr11_BUSI_013375	Tetra-chr6_TESI_010262	1050
Buxus-chr11_BUSI_013386	Tetra-chr6_TESI_010266	656
###
Buxus-chr11_BUSI_013266	Tetra-chr6_TESI_010584	329
Buxus-chr11_BUSI_013267	Tetra-chr6_TESI_010585	591
Buxus-chr11_BUSI_013272	Tetra-chr6_TESI_010589	1280
Buxus-chr11_BUSI_013273	Tetra-chr6_TESI_010590	285
Buxus-chr11_BUSI_013275	Tetra-chr6_TESI_010592	482
Buxus-chr11_BUSI_013278	Tetra-chr6_TESI_010595	3090
Buxus-chr11_BUSI_013279	Tetra-chr6_TESI_010597	485
Buxus-chr11_BUSI_013284	Tetra-chr6_TESI_010588	1080
Buxus-chr11_BUSI_013285	Tetra-chr6_TESI_010589	1410
Buxus-chr11_BUSI_013286	Tetra-chr6_TESI_010590	288
Buxus-chr11_BUSI_013288	Tetra-chr6_TESI_010592	485
Buxus-chr11_BUSI_013293	Tetra-chr6_TESI_010597	454
Buxus-chr11_BUSI_013295	Tetra-chr6_TESI_010598	447
Buxus-chr11_BUSI_013296	Tetra-chr6_TESI_010600	286
Buxus-chr11_BUSI_013299	Tetra-chr6_TESI_010603	726
Buxus-chr11_BUSI_013301	Tetra-chr6_TESI_010608	411
Buxus-chr11_BUSI_013302	Tetra-chr6_TESI_010609	1320
Buxus-chr11_BUSI_013309	Tetra-chr6_TESI_010618	936
Buxus-chr11_BUSI_013310	Tetra-chr6_TESI_010619	166
###
Buxus-chr11_BUSI_013589	Tetra-chr6_TESI_009938	830
Buxus-chr11_BUSI_013591	Tetra-chr6_TESI_009936	517
Buxus-chr11_BUSI_013593	Tetra-chr6_TESI_009934	261
Buxus-chr11_BUSI_013594	Tetra-chr6_TESI_009933	242
Buxus-chr11_BUSI_013600	Tetra-chr6_TESI_009932	1470
Buxus-chr11_BUSI_013603	Tetra-chr6_TESI_009927	538
Buxus-chr11_BUSI_013611	Tetra-chr6_TESI_009932	1480
Buxus-chr11_BUSI_013629	Tetra-chr6_TESI_009926	946
###
Buxus-chr11_BUSI_013417	Tetra-chr6_TESI_011739	1670
Buxus-chr11_BUSI_013421	Tetra-chr6_TESI_011741	1390
Buxus-chr11_BUSI_013426	Tetra-chr6_TESI_011756	272
Buxus-chr11_BUSI_013431	Tetra-chr6_TESI_011758	901
Buxus-chr11_BUSI_013435	Tetra-chr6_TESI_011759	1050
Buxus-chr11_BUSI_013442	Tetra-chr6_TESI_011760	625
Buxus-chr11_BUSI_013445	Tetra-chr6_TESI_011767	587
Buxus-chr11_BUSI_013447	Tetra-chr6_TESI_011769	925
Buxus-chr11_BUSI_013451	Tetra-chr6_TESI_011777	742
Buxus-chr11_BUSI_013457	Tetra-chr6_TESI_011781	1770
Buxus-chr11_BUSI_013459	Tetra-chr6_TESI_011782	802
Buxus-chr11_BUSI_013463	Tetra-chr6_TESI_011784	794
Buxus-chr11_BUSI_013464	Tetra-chr6_TESI_011785	632
Buxus-chr11_BUSI_013466	Tetra-chr6_TESI_011786	683
Buxus-chr11_BUSI_013468	Tetra-chr6_TESI_011802	1710
Buxus-chr11_BUSI_013470	Tetra-chr6_TESI_011801	5480
Buxus-chr11_BUSI_013471	Tetra-chr6_TESI_011798	1260
Buxus-chr11_BUSI_013472	Tetra-chr6_TESI_011795	463
Buxus-chr11_BUSI_013482	Tetra-chr6_TESI_011792	1930
Buxus-chr11_BUSI_013486	Tetra-chr6_TESI_011803	411
Buxus-chr11_BUSI_013494	Tetra-chr6_TESI_011807	240
Buxus-chr11_BUSI_013495	Tetra-chr6_TESI_011810	1570
Buxus-chr11_BUSI_013499	Tetra-chr6_TESI_011814	202
Buxus-chr11_BUSI_013500	Tetra-chr6_TESI_011815	1360
Buxus-chr11_BUSI_013501	Tetra-chr6_TESI_011816	1640
Buxus-chr11_BUSI_013508	Tetra-chr6_TESI_011820	704
Buxus-chr11_BUSI_013512	Tetra-chr6_TESI_011823	674
###
Buxus-chr11_BUSI_013034	Tetra-chr6_TESI_010399	1340
Buxus-chr11_BUSI_013035	Tetra-chr6_TESI_010403	740
Buxus-chr11_BUSI_013037	Tetra-chr6_TESI_010406	180
Buxus-chr11_BUSI_013038	Tetra-chr6_TESI_010408	854
Buxus-chr11_BUSI_013043	Tetra-chr6_TESI_010414	729
Buxus-chr11_BUSI_013044	Tetra-chr6_TESI_010416	1150
Buxus-chr11_BUSI_013045	Tetra-chr6_TESI_010417	2000
Buxus-chr11_BUSI_013049	Tetra-chr6_TESI_010433	383
Buxus-chr11_BUSI_013050	Tetra-chr6_TESI_010432	780
Buxus-chr11_BUSI_013055	Tetra-chr6_TESI_010430	430
Buxus-chr11_BUSI_013056	Tetra-chr6_TESI_010429	536
Buxus-chr11_BUSI_013063	Tetra-chr6_TESI_010428	778
###
Buxus-chr11_BUSI_013167	Tetra-chr6_TESI_009914	2040
Buxus-chr11_BUSI_013169	Tetra-chr6_TESI_009912	462
Buxus-chr11_BUSI_013170	Tetra-chr6_TESI_009911	1210
Buxus-chr11_BUSI_013172	Tetra-chr6_TESI_009909	993
Buxus-chr11_BUSI_013174	Tetra-chr6_TESI_009908	702
Buxus-chr11_BUSI_013175	Tetra-chr6_TESI_009907	1300
Buxus-chr11_BUSI_013176	Tetra-chr6_TESI_009905	1090
###
Buxus-chr11_BUSI_012245	Tetra-chr6_TESI_009983	519
Buxus-chr11_BUSI_012248	Tetra-chr6_TESI_009968	228
Buxus-chr11_BUSI_012250	Tetra-chr6_TESI_009969	770
Buxus-chr11_BUSI_012253	Tetra-chr6_TESI_009970	610
Buxus-chr11_BUSI_012254	Tetra-chr6_TESI_009975	433
Buxus-chr11_BUSI_012255	Tetra-chr6_TESI_009977	833
###
Buxus-chr11_BUSI_013500	Tetra-chr6_TESI_010304	1550
Buxus-chr11_BUSI_013504	Tetra-chr6_TESI_010307	882
Buxus-chr11_BUSI_013508	Tetra-chr6_TESI_010311	659
Buxus-chr11_BUSI_013510	Tetra-chr6_TESI_010312	131
Buxus-chr11_BUSI_013526	Tetra-chr6_TESI_010321	595
Buxus-chr11_BUSI_013529	Tetra-chr6_TESI_010329	1010
Buxus-chr11_BUSI_013532	Tetra-chr6_TESI_010333	1650
Buxus-chr11_BUSI_013540	Tetra-chr6_TESI_010341	500
Buxus-chr11_BUSI_013541	Tetra-chr6_TESI_010342	373
Buxus-chr11_BUSI_013543	Tetra-chr6_TESI_010344	470
Buxus-chr11_BUSI_013546	Tetra-chr6_TESI_010347	1190
Buxus-chr11_BUSI_013547	Tetra-chr6_TESI_010348	527
Buxus-chr11_BUSI_013548	Tetra-chr6_TESI_010349	1310
Buxus-chr11_BUSI_013549	Tetra-chr6_TESI_010352	931
###
Buxus-chr11_BUSI_012828	Tetra-chr6_TESI_010077	2180
Buxus-chr11_BUSI_012830	Tetra-chr6_TESI_010080	1430
Buxus-chr11_BUSI_012833	Tetra-chr6_TESI_010084	1210
Buxus-chr11_BUSI_012836	Tetra-chr6_TESI_010089	215
Buxus-chr11_BUSI_012841	Tetra-chr6_TESI_010092	318
Buxus-chr11_BUSI_012843	Tetra-chr6_TESI_010093	272
###
Buxus-chr11_BUSI_011782	Tetra-chr6_TESI_012041	1220
Buxus-chr11_BUSI_011789	Tetra-chr6_TESI_012036	411
Buxus-chr11_BUSI_011792	Tetra-chr6_TESI_012031	1520
Buxus-chr11_BUSI_011803	Tetra-chr6_TESI_012013	911
###
Buxus-chr11_BUSI_012805	Tetra-chr6_TESI_010568	977
Buxus-chr11_BUSI_012806	Tetra-chr6_TESI_010569	348
Buxus-chr11_BUSI_012813	Tetra-chr6_TESI_010560	417
Buxus-chr11_BUSI_012814	Tetra-chr6_TESI_010558	300
Buxus-chr11_BUSI_012818	Tetra-chr6_TESI_010556	949
Buxus-chr11_BUSI_012823	Tetra-chr6_TESI_010551	689
Buxus-chr11_BUSI_012826	Tetra-chr6_TESI_010550	626
Buxus-chr11_BUSI_012827	Tetra-chr6_TESI_010548	995
###
Buxus-chr11_BUSI_013550	Tetra-chr6_TESI_010663	599
Buxus-chr11_BUSI_013551	Tetra-chr6_TESI_010660	1100
Buxus-chr11_BUSI_013554	Tetra-chr6_TESI_010659	267
Buxus-chr11_BUSI_013563	Tetra-chr6_TESI_010657	237
###
Buxus-chr11_BUSI_012846	Tetra-chr6_TESI_010501	661
Buxus-chr11_BUSI_012849	Tetra-chr6_TESI_010503	264
Buxus-chr11_BUSI_012855	Tetra-chr6_TESI_010507	194
Buxus-chr11_BUSI_012865	Tetra-chr6_TESI_010516	455
Buxus-chr11_BUSI_012866	Tetra-chr6_TESI_010517	400
Buxus-chr11_BUSI_012867	Tetra-chr6_TESI_010518	1320
Buxus-chr11_BUSI_012868	Tetra-chr6_TESI_010519	938
Buxus-chr11_BUSI_012870	Tetra-chr6_TESI_010521	878
Buxus-chr11_BUSI_012873	Tetra-chr6_TESI_010537	980
Buxus-chr11_BUSI_012875	Tetra-chr6_TESI_010539	466
Buxus-chr11_BUSI_012880	Tetra-chr6_TESI_010543	421
Buxus-chr11_BUSI_012882	Tetra-chr6_TESI_010545	171
###
Buxus-chr11_BUSI_013142	Tetra-chr6_TESI_010926	1660
Buxus-chr11_BUSI_013143	Tetra-chr6_TESI_010925	452
Buxus-chr11_BUSI_013153	Tetra-chr6_TESI_010924	1570
Buxus-chr11_BUSI_013156	Tetra-chr6_TESI_010920	183
###
Buxus-chr11_BUSI_012719	Tetra-chr6_TESI_011319	324
Buxus-chr11_BUSI_012735	Tetra-chr6_TESI_011339	157
Buxus-chr11_BUSI_012743	Tetra-chr6_TESI_011336	1840
Buxus-chr11_BUSI_012745	Tetra-chr6_TESI_011334	833
Buxus-chr11_BUSI_012756	Tetra-chr6_TESI_011328	841
Buxus-chr11_BUSI_012759	Tetra-chr6_TESI_011329	1780
Buxus-chr11_BUSI_012761	Tetra-chr6_TESI_011330	2100
Buxus-chr11_BUSI_012764	Tetra-chr6_TESI_011336	1790
Buxus-chr11_BUSI_012771	Tetra-chr6_TESI_011328	867
###
Buxus-chr11_BUSI_012667	Tetra-chr6_TESI_011372	1190
Buxus-chr11_BUSI_012671	Tetra-chr6_TESI_011368	2120
Buxus-chr11_BUSI_012672	Tetra-chr6_TESI_011367	957
Buxus-chr11_BUSI_012689	Tetra-chr6_TESI_011362	338
Buxus-chr11_BUSI_012693	Tetra-chr6_TESI_011355	349
Buxus-chr11_BUSI_012696	Tetra-chr6_TESI_011351	1040
Buxus-chr11_BUSI_012698	Tetra-chr6_TESI_011352	395
Buxus-chr11_BUSI_012701	Tetra-chr6_TESI_011347	4900
Buxus-chr11_BUSI_012705	Tetra-chr6_TESI_011342	1550
###
Buxus-chr11_BUSI_012455	Tetra-chr6_TESI_011426	527
Buxus-chr11_BUSI_012456	Tetra-chr6_TESI_011427	1130
Buxus-chr11_BUSI_012461	Tetra-chr6_TESI_011435	506
Buxus-chr11_BUSI_012465	Tetra-chr6_TESI_011425	1100
Buxus-chr11_BUSI_012472	Tetra-chr6_TESI_011410	242
Buxus-chr11_BUSI_012474	Tetra-chr6_TESI_011414	330
Buxus-chr11_BUSI_012475	Tetra-chr6_TESI_011416	587
###
Buxus-chr11_BUSI_013110	Tetra-chr6_TESI_011724	326
Buxus-chr11_BUSI_013112	Tetra-chr6_TESI_011722	870
Buxus-chr11_BUSI_013127	Tetra-chr6_TESI_011727	1130
Buxus-chr11_BUSI_013128	Tetra-chr6_TESI_011733	985
Buxus-chr11_BUSI_013131	Tetra-chr6_TESI_011738	1260
###
Buxus-chr11_BUSI_012883	Tetra-chr6_TESI_010288	223
Buxus-chr11_BUSI_012885	Tetra-chr6_TESI_010287	349
Buxus-chr11_BUSI_012886	Tetra-chr6_TESI_010285	1080
Buxus-chr11_BUSI_012887	Tetra-chr6_TESI_010283	149
Buxus-chr11_BUSI_012888	Tetra-chr6_TESI_010284	403
Buxus-chr11_BUSI_012891	Tetra-chr6_TESI_010273	640
Buxus-chr11_BUSI_012892	Tetra-chr6_TESI_010272	296
Buxus-chr11_BUSI_012894	Tetra-chr6_TESI_010271	1130
###
Buxus-chr11_BUSI_012749	Tetra-chr6_TESI_010676	471
Buxus-chr11_BUSI_012751	Tetra-chr6_TESI_010677	1040
Buxus-chr11_BUSI_012752	Tetra-chr6_TESI_010679	253
Buxus-chr11_BUSI_012753	Tetra-chr6_TESI_010680	792
###
Buxus-chr11_BUSI_013533	Tetra-chr62_TESI_029616	734
Buxus-chr11_BUSI_013534	Tetra-chr62_TESI_029617	1240
Buxus-chr11_BUSI_013544	Tetra-chr62_TESI_029620	484
Buxus-chr11_BUSI_013546	Tetra-chr62_TESI_029624	1120
Buxus-chr11_BUSI_013548	Tetra-chr62_TESI_029625	1440
###
Buxus-chr11_BUSI_012449	Tetra-chr7_TESI_012566	696
Buxus-chr11_BUSI_012450	Tetra-chr7_TESI_012565	829
Buxus-chr11_BUSI_012452	Tetra-chr7_TESI_012563	389
Buxus-chr11_BUSI_012453	Tetra-chr7_TESI_012561	406
###
Buxus-chr11_BUSI_012914	Tetra-chr7_TESI_013693	408
Buxus-chr11_BUSI_012916	Tetra-chr7_TESI_013694	123
Buxus-chr11_BUSI_012917	Tetra-chr7_TESI_013698	305
Buxus-chr11_BUSI_012922	Tetra-chr7_TESI_013703	536
###
Buxus-chr11_BUSI_012781	Tetra-chr7_TESI_013610	1740
Buxus-chr11_BUSI_012787	Tetra-chr7_TESI_013612	304
Buxus-chr11_BUSI_012789	Tetra-chr7_TESI_013616	1390
Buxus-chr11_BUSI_012790	Tetra-chr7_TESI_013617	1060
Buxus-chr11_BUSI_012792	Tetra-chr7_TESI_013619	511
###
Buxus-chr12_BUSI_023739	Tetra-chr1_TESI_000059	557
Buxus-chr12_BUSI_023740	Tetra-chr1_TESI_000061	430
Buxus-chr12_BUSI_023741	Tetra-chr1_TESI_000062	745
Buxus-chr12_BUSI_023742	Tetra-chr1_TESI_000066	1100
Buxus-chr12_BUSI_023745	Tetra-chr1_TESI_000067	463
Buxus-chr12_BUSI_023746	Tetra-chr1_TESI_000069	183
Buxus-chr12_BUSI_023747	Tetra-chr1_TESI_000070	735
Buxus-chr12_BUSI_023749	Tetra-chr1_TESI_000073	885
Buxus-chr12_BUSI_023751	Tetra-chr1_TESI_000074	2780
Buxus-chr12_BUSI_023752	Tetra-chr1_TESI_000075	356
Buxus-chr12_BUSI_023755	Tetra-chr1_TESI_000077	531
Buxus-chr12_BUSI_023760	Tetra-chr1_TESI_000082	2160
Buxus-chr12_BUSI_023761	Tetra-chr1_TESI_000083	939
Buxus-chr12_BUSI_023762	Tetra-chr1_TESI_000086	658
Buxus-chr12_BUSI_023763	Tetra-chr1_TESI_000089	723
Buxus-chr12_BUSI_023767	Tetra-chr1_TESI_000095	593
Buxus-chr12_BUSI_023768	Tetra-chr1_TESI_000094	1690
Buxus-chr12_BUSI_023769	Tetra-chr1_TESI_000093	876
Buxus-chr12_BUSI_023770	Tetra-chr1_TESI_000092	794
Buxus-chr12_BUSI_023773	Tetra-chr1_TESI_000099	155
Buxus-chr12_BUSI_023774	Tetra-chr1_TESI_000098	379
Buxus-chr12_BUSI_023776	Tetra-chr1_TESI_000105	2180
Buxus-chr12_BUSI_023778	Tetra-chr1_TESI_000107	1020
Buxus-chr12_BUSI_023783	Tetra-chr1_TESI_000114	982
Buxus-chr12_BUSI_023787	Tetra-chr1_TESI_000108	792
Buxus-chr12_BUSI_023788	Tetra-chr1_TESI_000110	650
Buxus-chr12_BUSI_023792	Tetra-chr1_TESI_000118	571
Buxus-chr12_BUSI_023797	Tetra-chr1_TESI_000121	228
Buxus-chr12_BUSI_023800	Tetra-chr1_TESI_000133	335
Buxus-chr12_BUSI_023801	Tetra-chr1_TESI_000132	1030
Buxus-chr12_BUSI_023803	Tetra-chr1_TESI_000129	304
Buxus-chr12_BUSI_023804	Tetra-chr1_TESI_000128	1120
Buxus-chr12_BUSI_023810	Tetra-chr1_TESI_000127	275
Buxus-chr12_BUSI_023812	Tetra-chr1_TESI_000124	1190
Buxus-chr12_BUSI_023813	Tetra-chr1_TESI_000123	878
###
Buxus-chr12_BUSI_023348	Tetra-chr1_TESI_000487	512
Buxus-chr12_BUSI_023349	Tetra-chr1_TESI_000484	365
Buxus-chr12_BUSI_023350	Tetra-chr1_TESI_000481	378
Buxus-chr12_BUSI_023351	Tetra-chr1_TESI_000480	1610
Buxus-chr12_BUSI_023352	Tetra-chr1_TESI_000477	281
Buxus-chr12_BUSI_023356	Tetra-chr1_TESI_000475	504
Buxus-chr12_BUSI_023359	Tetra-chr1_TESI_000474	920
Buxus-chr12_BUSI_023360	Tetra-chr1_TESI_000473	833
Buxus-chr12_BUSI_023361	Tetra-chr1_TESI_000472	1860
Buxus-chr12_BUSI_023362	Tetra-chr1_TESI_000469	859
Buxus-chr12_BUSI_023367	Tetra-chr1_TESI_000462	1010
Buxus-chr12_BUSI_023373	Tetra-chr1_TESI_000459	466
Buxus-chr12_BUSI_023375	Tetra-chr1_TESI_000454	1400
Buxus-chr12_BUSI_023376	Tetra-chr1_TESI_000451	977
Buxus-chr12_BUSI_023378	Tetra-chr1_TESI_000449	1220
Buxus-chr12_BUSI_023383	Tetra-chr1_TESI_000448	587
Buxus-chr12_BUSI_023385	Tetra-chr1_TESI_000446	1480
Buxus-chr12_BUSI_023386	Tetra-chr1_TESI_000444	1940
Buxus-chr12_BUSI_023387	Tetra-chr1_TESI_000443	593
Buxus-chr12_BUSI_023389	Tetra-chr1_TESI_000442	1620
Buxus-chr12_BUSI_023391	Tetra-chr1_TESI_000441	463
Buxus-chr12_BUSI_023392	Tetra-chr1_TESI_000440	738
Buxus-chr12_BUSI_023393	Tetra-chr1_TESI_000438	871
Buxus-chr12_BUSI_023394	Tetra-chr1_TESI_000435	519
Buxus-chr12_BUSI_023396	Tetra-chr1_TESI_000429	519
Buxus-chr12_BUSI_023404	Tetra-chr1_TESI_000424	697
Buxus-chr12_BUSI_023405	Tetra-chr1_TESI_000423	813
Buxus-chr12_BUSI_023406	Tetra-chr1_TESI_000422	324
Buxus-chr12_BUSI_023406	Tetra-chr1_TESI_000464	354
Buxus-chr12_BUSI_023410	Tetra-chr1_TESI_000418	1600
Buxus-chr12_BUSI_023414	Tetra-chr1_TESI_000412	342
Buxus-chr12_BUSI_023415	Tetra-chr1_TESI_000407	561
Buxus-chr12_BUSI_023418	Tetra-chr1_TESI_000406	906
Buxus-chr12_BUSI_023419	Tetra-chr1_TESI_000404	1320
Buxus-chr12_BUSI_023421	Tetra-chr1_TESI_000403	829
Buxus-chr12_BUSI_023422	Tetra-chr1_TESI_000402	240
Buxus-chr12_BUSI_023423	Tetra-chr1_TESI_000400	395
Buxus-chr12_BUSI_023424	Tetra-chr1_TESI_000393	560
Buxus-chr12_BUSI_023428	Tetra-chr1_TESI_000387	555
Buxus-chr12_BUSI_023431	Tetra-chr1_TESI_000386	229
Buxus-chr12_BUSI_023432	Tetra-chr1_TESI_000385	274
Buxus-chr12_BUSI_023433	Tetra-chr1_TESI_000384	272
Buxus-chr12_BUSI_023438	Tetra-chr1_TESI_000381	572
Buxus-chr12_BUSI_023444	Tetra-chr1_TESI_000379	1120
Buxus-chr12_BUSI_023449	Tetra-chr1_TESI_000376	337
Buxus-chr12_BUSI_023450	Tetra-chr1_TESI_000374	285
Buxus-chr12_BUSI_023464	Tetra-chr1_TESI_000381	596
Buxus-chr12_BUSI_023483	Tetra-chr1_TESI_000373	364
Buxus-chr12_BUSI_023485	Tetra-chr1_TESI_000372	697
Buxus-chr12_BUSI_023487	Tetra-chr1_TESI_000371	335
Buxus-chr12_BUSI_023488	Tetra-chr1_TESI_000370	424
Buxus-chr12_BUSI_023489	Tetra-chr1_TESI_000357	1440
Buxus-chr12_BUSI_023490	Tetra-chr1_TESI_000358	1520
Buxus-chr12_BUSI_023492	Tetra-chr1_TESI_000359	478
Buxus-chr12_BUSI_023494	Tetra-chr1_TESI_000361	1230
Buxus-chr12_BUSI_023495	Tetra-chr1_TESI_000364	251
Buxus-chr12_BUSI_023496	Tetra-chr1_TESI_000366	501
Buxus-chr12_BUSI_023498	Tetra-chr1_TESI_000368	1490
Buxus-chr12_BUSI_023502	Tetra-chr1_TESI_000363	357
Buxus-chr12_BUSI_023503	Tetra-chr1_TESI_000359	481
Buxus-chr12_BUSI_023505	Tetra-chr1_TESI_000358	1520
Buxus-chr12_BUSI_023506	Tetra-chr1_TESI_000357	1440
Buxus-chr12_BUSI_023508	Tetra-chr1_TESI_000353	394
Buxus-chr12_BUSI_023514	Tetra-chr1_TESI_000352	1050
Buxus-chr12_BUSI_023521	Tetra-chr1_TESI_000351	270
Buxus-chr12_BUSI_023528	Tetra-chr1_TESI_000348	288
Buxus-chr12_BUSI_023529	Tetra-chr1_TESI_000346	1290
Buxus-chr12_BUSI_023530	Tetra-chr1_TESI_000337	1370
Buxus-chr12_BUSI_023533	Tetra-chr1_TESI_000335	1060
Buxus-chr12_BUSI_023534	Tetra-chr1_TESI_000332	316
Buxus-chr12_BUSI_023536	Tetra-chr1_TESI_000330	984
Buxus-chr12_BUSI_023539	Tetra-chr1_TESI_000325	625
Buxus-chr12_BUSI_023540	Tetra-chr1_TESI_000326	1200
Buxus-chr12_BUSI_023541	Tetra-chr1_TESI_000327	378
Buxus-chr12_BUSI_023543	Tetra-chr1_TESI_000328	716
Buxus-chr12_BUSI_023546	Tetra-chr1_TESI_000324	417
Buxus-chr12_BUSI_023548	Tetra-chr1_TESI_000319	1350
Buxus-chr12_BUSI_023550	Tetra-chr1_TESI_000315	1100
Buxus-chr12_BUSI_023556	Tetra-chr1_TESI_000311	1520
Buxus-chr12_BUSI_023560	Tetra-chr1_TESI_000304	1080
Buxus-chr12_BUSI_023564	Tetra-chr1_TESI_000301	463
Buxus-chr12_BUSI_023570	Tetra-chr1_TESI_000289	1020
Buxus-chr12_BUSI_023571	Tetra-chr1_TESI_000287	519
Buxus-chr12_BUSI_023572	Tetra-chr1_TESI_000286	364
Buxus-chr12_BUSI_023575	Tetra-chr1_TESI_000285	1170
Buxus-chr12_BUSI_023578	Tetra-chr1_TESI_000280	478
Buxus-chr12_BUSI_023579	Tetra-chr1_TESI_000279	206
Buxus-chr12_BUSI_023580	Tetra-chr1_TESI_000278	460
Buxus-chr12_BUSI_023585	Tetra-chr1_TESI_000276	1200
Buxus-chr12_BUSI_023586	Tetra-chr1_TESI_000275	1030
Buxus-chr12_BUSI_023592	Tetra-chr1_TESI_000272	1360
Buxus-chr12_BUSI_023593	Tetra-chr1_TESI_000271	373
Buxus-chr12_BUSI_023595	Tetra-chr1_TESI_000270	2020
Buxus-chr12_BUSI_023597	Tetra-chr1_TESI_000269	768
Buxus-chr12_BUSI_023599	Tetra-chr1_TESI_000266	474
###
Buxus-chr12_BUSI_022830	Tetra-chr1_TESI_000736	365
Buxus-chr12_BUSI_022841	Tetra-chr1_TESI_000726	3280
Buxus-chr12_BUSI_022844	Tetra-chr1_TESI_000722	487
Buxus-chr12_BUSI_022846	Tetra-chr1_TESI_000718	1950
Buxus-chr12_BUSI_022849	Tetra-chr1_TESI_000709	462
Buxus-chr12_BUSI_022852	Tetra-chr1_TESI_000706	737
Buxus-chr12_BUSI_022853	Tetra-chr1_TESI_000705	1330
###
Buxus-chr12_BUSI_023600	Tetra-chr1_TESI_000237	552
Buxus-chr12_BUSI_023601	Tetra-chr1_TESI_000235	614
Buxus-chr12_BUSI_023604	Tetra-chr1_TESI_000224	1560
Buxus-chr12_BUSI_023605	Tetra-chr1_TESI_000223	587
Buxus-chr12_BUSI_023607	Tetra-chr1_TESI_000227	417
Buxus-chr12_BUSI_023609	Tetra-chr1_TESI_000228	541
Buxus-chr12_BUSI_023610	Tetra-chr1_TESI_000229	416
Buxus-chr12_BUSI_023619	Tetra-chr1_TESI_000207	939
Buxus-chr12_BUSI_023623	Tetra-chr1_TESI_000208	546
Buxus-chr12_BUSI_023624	Tetra-chr1_TESI_000209	557
Buxus-chr12_BUSI_023626	Tetra-chr1_TESI_000210	332
Buxus-chr12_BUSI_023628	Tetra-chr1_TESI_000213	506
Buxus-chr12_BUSI_023630	Tetra-chr1_TESI_000214	1910
Buxus-chr12_BUSI_023632	Tetra-chr1_TESI_000216	1120
Buxus-chr12_BUSI_023634	Tetra-chr1_TESI_000217	329
Buxus-chr12_BUSI_023638	Tetra-chr1_TESI_000221	931
Buxus-chr12_BUSI_023639	Tetra-chr1_TESI_000220	258
Buxus-chr12_BUSI_023640	Tetra-chr1_TESI_000218	1200
Buxus-chr12_BUSI_023650	Tetra-chr1_TESI_000204	417
Buxus-chr12_BUSI_023652	Tetra-chr1_TESI_000203	2040
Buxus-chr12_BUSI_023654	Tetra-chr1_TESI_000188	708
Buxus-chr12_BUSI_023655	Tetra-chr1_TESI_000187	2290
Buxus-chr12_BUSI_023657	Tetra-chr1_TESI_000207	1060
Buxus-chr12_BUSI_023661	Tetra-chr1_TESI_000191	496
Buxus-chr12_BUSI_023668	Tetra-chr1_TESI_000179	541
Buxus-chr12_BUSI_023672	Tetra-chr1_TESI_000178	746
Buxus-chr12_BUSI_023687	Tetra-chr1_TESI_000175	1200
Buxus-chr12_BUSI_023695	Tetra-chr1_TESI_000168	542
Buxus-chr12_BUSI_023703	Tetra-chr1_TESI_000164	2020
Buxus-chr12_BUSI_023705	Tetra-chr1_TESI_000154	509
Buxus-chr12_BUSI_023711	Tetra-chr1_TESI_000153	802
Buxus-chr12_BUSI_023712	Tetra-chr1_TESI_000152	474
Buxus-chr12_BUSI_023719	Tetra-chr1_TESI_000145	340
Buxus-chr12_BUSI_023720	Tetra-chr1_TESI_000144	571
Buxus-chr12_BUSI_023727	Tetra-chr1_TESI_000143	941
Buxus-chr12_BUSI_023728	Tetra-chr1_TESI_000142	212
###
Buxus-chr12_BUSI_023817	Tetra-chr1_TESI_000043	2000
Buxus-chr12_BUSI_023819	Tetra-chr1_TESI_000041	2320
Buxus-chr12_BUSI_023824	Tetra-chr1_TESI_000040	395
Buxus-chr12_BUSI_023825	Tetra-chr1_TESI_000039	335
Buxus-chr12_BUSI_023826	Tetra-chr1_TESI_000038	209
Buxus-chr12_BUSI_023831	Tetra-chr1_TESI_000033	661
Buxus-chr12_BUSI_023839	Tetra-chr1_TESI_000048	367
Buxus-chr12_BUSI_023840	Tetra-chr1_TESI_000049	1850
Buxus-chr12_BUSI_023844	Tetra-chr1_TESI_000050	530
Buxus-chr12_BUSI_023847	Tetra-chr1_TESI_000051	307
Buxus-chr12_BUSI_023849	Tetra-chr1_TESI_000053	950
Buxus-chr12_BUSI_023850	Tetra-chr1_TESI_000054	617
Buxus-chr12_BUSI_023854	Tetra-chr1_TESI_000055	1770
###
Buxus-chr12_BUSI_023093	Tetra-chr1_TESI_000703	357
Buxus-chr12_BUSI_023094	Tetra-chr1_TESI_000702	231
Buxus-chr12_BUSI_023099	Tetra-chr1_TESI_000701	593
Buxus-chr12_BUSI_023105	Tetra-chr1_TESI_000694	1240
Buxus-chr12_BUSI_023110	Tetra-chr1_TESI_000690	1050
Buxus-chr12_BUSI_023112	Tetra-chr1_TESI_000689	528
Buxus-chr12_BUSI_023113	Tetra-chr1_TESI_000687	636
Buxus-chr12_BUSI_023123	Tetra-chr1_TESI_000680	764
Buxus-chr12_BUSI_023125	Tetra-chr1_TESI_000671	2350
Buxus-chr12_BUSI_023143	Tetra-chr1_TESI_000669	574
Buxus-chr12_BUSI_023146	Tetra-chr1_TESI_000663	1260
Buxus-chr12_BUSI_023155	Tetra-chr1_TESI_000634	2110
Buxus-chr12_BUSI_023157	Tetra-chr1_TESI_000636	1440
Buxus-chr12_BUSI_023160	Tetra-chr1_TESI_000645	708
Buxus-chr12_BUSI_023162	Tetra-chr1_TESI_000649	1670
Buxus-chr12_BUSI_023164	Tetra-chr1_TESI_000653	1200
Buxus-chr12_BUSI_023170	Tetra-chr1_TESI_000658	247
Buxus-chr12_BUSI_023174	Tetra-chr1_TESI_000661	315
Buxus-chr12_BUSI_023175	Tetra-chr1_TESI_000662	278
###
Buxus-chr12_BUSI_022872	Tetra-chr1_TESI_000755	1560
Buxus-chr12_BUSI_022875	Tetra-chr1_TESI_000750	583
Buxus-chr12_BUSI_022877	Tetra-chr1_TESI_000749	304
Buxus-chr12_BUSI_022878	Tetra-chr1_TESI_000748	729
Buxus-chr12_BUSI_022887	Tetra-chr1_TESI_000742	756
Buxus-chr12_BUSI_022892	Tetra-chr1_TESI_000744	481
Buxus-chr12_BUSI_022893	Tetra-chr1_TESI_000745	400
###
Buxus-chr12_BUSI_023280	Tetra-chr1_TESI_000549	825
Buxus-chr12_BUSI_023284	Tetra-chr1_TESI_000545	571
Buxus-chr12_BUSI_023295	Tetra-chr1_TESI_000534	1050
Buxus-chr12_BUSI_023296	Tetra-chr1_TESI_000533	1450
Buxus-chr12_BUSI_023297	Tetra-chr1_TESI_000532	950
Buxus-chr12_BUSI_023298	Tetra-chr1_TESI_000530	443
Buxus-chr12_BUSI_023303	Tetra-chr1_TESI_000522	139
Buxus-chr12_BUSI_023305	Tetra-chr1_TESI_000521	93
Buxus-chr12_BUSI_023307	Tetra-chr1_TESI_000517	1280
Buxus-chr12_BUSI_023309	Tetra-chr1_TESI_000512	582
###
Buxus-chr12_BUSI_023182	Tetra-chr1_TESI_000621	435
Buxus-chr12_BUSI_023184	Tetra-chr1_TESI_000619	764
Buxus-chr12_BUSI_023190	Tetra-chr1_TESI_000618	857
Buxus-chr12_BUSI_023192	Tetra-chr1_TESI_000617	1730
Buxus-chr12_BUSI_023193	Tetra-chr1_TESI_000616	991
Buxus-chr12_BUSI_023194	Tetra-chr1_TESI_000615	319
Buxus-chr12_BUSI_023195	Tetra-chr1_TESI_000614	563
Buxus-chr12_BUSI_023197	Tetra-chr1_TESI_000598	621
Buxus-chr12_BUSI_023203	Tetra-chr1_TESI_000588	795
Buxus-chr12_BUSI_023205	Tetra-chr1_TESI_000583	636
Buxus-chr12_BUSI_023210	Tetra-chr1_TESI_000582	772
Buxus-chr12_BUSI_023216	Tetra-chr1_TESI_000578	582
Buxus-chr12_BUSI_023217	Tetra-chr1_TESI_000576	835
Buxus-chr12_BUSI_023218	Tetra-chr1_TESI_000574	2260
Buxus-chr12_BUSI_023235	Tetra-chr1_TESI_000570	740
Buxus-chr12_BUSI_023236	Tetra-chr1_TESI_000569	900
Buxus-chr12_BUSI_023237	Tetra-chr1_TESI_000568	327
Buxus-chr12_BUSI_023238	Tetra-chr1_TESI_000567	2550
Buxus-chr12_BUSI_023239	Tetra-chr1_TESI_000566	1660
Buxus-chr12_BUSI_023241	Tetra-chr1_TESI_000564	930
Buxus-chr12_BUSI_023242	Tetra-chr1_TESI_000562	357
Buxus-chr12_BUSI_023245	Tetra-chr1_TESI_000557	1330
Buxus-chr12_BUSI_023246	Tetra-chr1_TESI_000555	443
###
Buxus-chr12_BUSI_023005	Tetra-chr1_TESI_000809	166
Buxus-chr12_BUSI_023009	Tetra-chr1_TESI_000806	289
Buxus-chr12_BUSI_023010	Tetra-chr1_TESI_000807	138
Buxus-chr12_BUSI_023028	Tetra-chr1_TESI_000794	999
###
Buxus-chr12_BUSI_023866	Tetra-chr10_TESI_019285	375
Buxus-chr12_BUSI_023867	Tetra-chr10_TESI_019291	1320
Buxus-chr12_BUSI_023868	Tetra-chr10_TESI_019292	387
Buxus-chr12_BUSI_023869	Tetra-chr10_TESI_019295	767
Buxus-chr12_BUSI_023870	Tetra-chr10_TESI_019297	1110
Buxus-chr12_BUSI_023871	Tetra-chr10_TESI_019298	348
Buxus-chr12_BUSI_023877	Tetra-chr10_TESI_019302	878
Buxus-chr12_BUSI_023878	Tetra-chr10_TESI_019304	920
Buxus-chr12_BUSI_023881	Tetra-chr10_TESI_019306	669
Buxus-chr12_BUSI_023889	Tetra-chr10_TESI_019279	564
Buxus-chr12_BUSI_023890	Tetra-chr10_TESI_019278	367
Buxus-chr12_BUSI_023893	Tetra-chr10_TESI_019272	141
Buxus-chr12_BUSI_023895	Tetra-chr10_TESI_019266	441
Buxus-chr12_BUSI_023896	Tetra-chr10_TESI_019265	762
Buxus-chr12_BUSI_023897	Tetra-chr10_TESI_019261	626
Buxus-chr12_BUSI_023900	Tetra-chr10_TESI_019259	504
Buxus-chr12_BUSI_023902	Tetra-chr10_TESI_019258	857
Buxus-chr12_BUSI_023903	Tetra-chr10_TESI_019253	1260
Buxus-chr12_BUSI_023904	Tetra-chr10_TESI_019250	172
Buxus-chr12_BUSI_023905	Tetra-chr10_TESI_019251	829
Buxus-chr12_BUSI_023907	Tetra-chr10_TESI_019246	577
Buxus-chr12_BUSI_023914	Tetra-chr10_TESI_019243	498
###
Buxus-chr12_BUSI_023484	Tetra-chr10_TESI_019330	466
Buxus-chr12_BUSI_023490	Tetra-chr10_TESI_019337	1510
Buxus-chr12_BUSI_023491	Tetra-chr10_TESI_019336	539
Buxus-chr12_BUSI_023492	Tetra-chr10_TESI_019335	455
Buxus-chr12_BUSI_023493	Tetra-chr10_TESI_019332	583
Buxus-chr12_BUSI_023503	Tetra-chr10_TESI_019335	462
Buxus-chr12_BUSI_023505	Tetra-chr10_TESI_019337	1510
Buxus-chr12_BUSI_023508	Tetra-chr10_TESI_019333	394
Buxus-chr12_BUSI_023521	Tetra-chr10_TESI_019348	362
Buxus-chr12_BUSI_023527	Tetra-chr10_TESI_019353	395
Buxus-chr12_BUSI_023529	Tetra-chr10_TESI_019355	1080
Buxus-chr12_BUSI_023530	Tetra-chr10_TESI_019362	1290
Buxus-chr12_BUSI_023531	Tetra-chr10_TESI_019363	874
Buxus-chr12_BUSI_023533	Tetra-chr10_TESI_019364	1080
Buxus-chr12_BUSI_023539	Tetra-chr10_TESI_019373	683
Buxus-chr12_BUSI_023544	Tetra-chr10_TESI_019370	2570
Buxus-chr12_BUSI_023547	Tetra-chr10_TESI_019376	923
Buxus-chr12_BUSI_023549	Tetra-chr10_TESI_019382	593
Buxus-chr12_BUSI_023555	Tetra-chr10_TESI_019384	1920
Buxus-chr12_BUSI_023557	Tetra-chr10_TESI_019388	1370
###
Buxus-chr12_BUSI_023930	Tetra-chr10_TESI_019398	386
Buxus-chr12_BUSI_023932	Tetra-chr10_TESI_019400	583
Buxus-chr12_BUSI_023934	Tetra-chr10_TESI_019401	489
Buxus-chr12_BUSI_023939	Tetra-chr10_TESI_019404	337
Buxus-chr12_BUSI_023954	Tetra-chr10_TESI_019412	539
Buxus-chr12_BUSI_023964	Tetra-chr10_TESI_019404	255
Buxus-chr12_BUSI_023980	Tetra-chr10_TESI_019413	582
Buxus-chr12_BUSI_023984	Tetra-chr10_TESI_019416	927
###
Buxus-chr12_BUSI_023400	Tetra-chr10_TESI_019421	735
Buxus-chr12_BUSI_023401	Tetra-chr10_TESI_019422	893
Buxus-chr12_BUSI_023405	Tetra-chr10_TESI_019423	743
Buxus-chr12_BUSI_023408	Tetra-chr10_TESI_019429	685
###
Buxus-chr12_BUSI_022903	Tetra-chr13_TESI_022899	712
Buxus-chr12_BUSI_022904	Tetra-chr13_TESI_022901	1410
Buxus-chr12_BUSI_022912	Tetra-chr13_TESI_022912	319
Buxus-chr12_BUSI_022926	Tetra-chr13_TESI_022918	612
Buxus-chr12_BUSI_022930	Tetra-chr13_TESI_022923	761
###
Buxus-chr12_BUSI_023817	Tetra-chr13_TESI_022817	1790
Buxus-chr12_BUSI_023818	Tetra-chr13_TESI_022816	593
Buxus-chr12_BUSI_023819	Tetra-chr13_TESI_022813	2300
Buxus-chr12_BUSI_023820	Tetra-chr13_TESI_022812	2620
Buxus-chr12_BUSI_023821	Tetra-chr13_TESI_022811	553
Buxus-chr12_BUSI_023822	Tetra-chr13_TESI_022810	941
Buxus-chr12_BUSI_023823	Tetra-chr13_TESI_022809	1180
Buxus-chr12_BUSI_023839	Tetra-chr13_TESI_022821	300
Buxus-chr12_BUSI_023843	Tetra-chr13_TESI_022808	231
Buxus-chr12_BUSI_023844	Tetra-chr13_TESI_022807	525
Buxus-chr12_BUSI_023846	Tetra-chr13_TESI_022805	308
Buxus-chr12_BUSI_023849	Tetra-chr13_TESI_022804	862
Buxus-chr12_BUSI_023850	Tetra-chr13_TESI_022803	634
###
Buxus-chr12_BUSI_023453	Tetra-chr14_TESI_025107	1800
Buxus-chr12_BUSI_023454	Tetra-chr14_TESI_025106	598
Buxus-chr12_BUSI_023465	Tetra-chr14_TESI_025112	590
Buxus-chr12_BUSI_023467	Tetra-chr14_TESI_025114	323
###
Buxus-chr12_BUSI_022600	Tetra-chr16_TESI_022994	391
Buxus-chr12_BUSI_022601	Tetra-chr16_TESI_022997	432
Buxus-chr12_BUSI_022602	Tetra-chr16_TESI_023000	536
Buxus-chr12_BUSI_022603	Tetra-chr16_TESI_023001	623
Buxus-chr12_BUSI_022605	Tetra-chr16_TESI_023003	185
Buxus-chr12_BUSI_022607	Tetra-chr16_TESI_023005	139
Buxus-chr12_BUSI_022608	Tetra-chr16_TESI_023008	375
Buxus-chr12_BUSI_022609	Tetra-chr16_TESI_023010	950
Buxus-chr12_BUSI_022612	Tetra-chr16_TESI_023011	693
Buxus-chr12_BUSI_022615	Tetra-chr16_TESI_023012	569
###
Buxus-chr12_BUSI_023144	Tetra-chr18_TESI_028345	561
Buxus-chr12_BUSI_023161	Tetra-chr18_TESI_028355	411
Buxus-chr12_BUSI_023171	Tetra-chr18_TESI_028361	207
Buxus-chr12_BUSI_023172	Tetra-chr18_TESI_028360	410
Buxus-chr12_BUSI_023183	Tetra-chr18_TESI_028373	832
Buxus-chr12_BUSI_023184	Tetra-chr18_TESI_028375	938
Buxus-chr12_BUSI_023190	Tetra-chr18_TESI_028376	767
Buxus-chr12_BUSI_023196	Tetra-chr18_TESI_028379	794
Buxus-chr12_BUSI_023207	Tetra-chr18_TESI_028384	636
Buxus-chr12_BUSI_023210	Tetra-chr18_TESI_028385	700
Buxus-chr12_BUSI_023215	Tetra-chr18_TESI_028386	1570
Buxus-chr12_BUSI_023224	Tetra-chr18_TESI_028390	745
Buxus-chr12_BUSI_023236	Tetra-chr18_TESI_028391	817
Buxus-chr12_BUSI_023240	Tetra-chr18_TESI_028393	440
Buxus-chr12_BUSI_023244	Tetra-chr18_TESI_028397	386
Buxus-chr12_BUSI_023245	Tetra-chr18_TESI_028400	1830
Buxus-chr12_BUSI_023246	Tetra-chr18_TESI_028401	440
###
Buxus-chr12_BUSI_023297	Tetra-chr18_TESI_028412	844
Buxus-chr12_BUSI_023298	Tetra-chr18_TESI_028413	411
Buxus-chr12_BUSI_023300	Tetra-chr18_TESI_028414	587
Buxus-chr12_BUSI_023302	Tetra-chr18_TESI_028419	1070
Buxus-chr12_BUSI_023308	Tetra-chr18_TESI_028422	169
Buxus-chr12_BUSI_023321	Tetra-chr18_TESI_028423	1320
Buxus-chr12_BUSI_023323	Tetra-chr18_TESI_028427	6410
###
Buxus-chr12_BUSI_023344	Tetra-chr18_TESI_028432	289
Buxus-chr12_BUSI_023357	Tetra-chr18_TESI_028435	180
Buxus-chr12_BUSI_023358	Tetra-chr18_TESI_028437	508
Buxus-chr12_BUSI_023374	Tetra-chr18_TESI_028447	1480
Buxus-chr12_BUSI_023380	Tetra-chr18_TESI_028450	2050
Buxus-chr12_BUSI_023387	Tetra-chr18_TESI_028451	558
###
Buxus-chr12_BUSI_023866	Tetra-chr19_TESI_027439	266
Buxus-chr12_BUSI_023869	Tetra-chr19_TESI_027441	751
Buxus-chr12_BUSI_023870	Tetra-chr19_TESI_027443	1140
Buxus-chr12_BUSI_023871	Tetra-chr19_TESI_027444	402
Buxus-chr12_BUSI_023872	Tetra-chr19_TESI_027468	346
Buxus-chr12_BUSI_023879	Tetra-chr19_TESI_027467	517
Buxus-chr12_BUSI_023885	Tetra-chr19_TESI_027464	579
Buxus-chr12_BUSI_023886	Tetra-chr19_TESI_027463	1590
Buxus-chr12_BUSI_023889	Tetra-chr19_TESI_027434	602
Buxus-chr12_BUSI_023891	Tetra-chr19_TESI_027431	900
Buxus-chr12_BUSI_023892	Tetra-chr19_TESI_027430	576
Buxus-chr12_BUSI_023894	Tetra-chr19_TESI_027428	1410
Buxus-chr12_BUSI_023898	Tetra-chr19_TESI_027427	1510
Buxus-chr12_BUSI_023899	Tetra-chr19_TESI_027425	824
Buxus-chr12_BUSI_023906	Tetra-chr19_TESI_027414	1380
Buxus-chr12_BUSI_023907	Tetra-chr19_TESI_027413	761
Buxus-chr12_BUSI_023910	Tetra-chr19_TESI_027411	1150
Buxus-chr12_BUSI_023911	Tetra-chr19_TESI_027409	533
Buxus-chr12_BUSI_023914	Tetra-chr19_TESI_027404	452
Buxus-chr12_BUSI_023918	Tetra-chr19_TESI_027400	572
Buxus-chr12_BUSI_023919	Tetra-chr19_TESI_027396	713
Buxus-chr12_BUSI_023920	Tetra-chr19_TESI_027392	639
Buxus-chr12_BUSI_023922	Tetra-chr19_TESI_027390	440
Buxus-chr12_BUSI_023929	Tetra-chr19_TESI_027391	169
Buxus-chr12_BUSI_023930	Tetra-chr19_TESI_027388	430
Buxus-chr12_BUSI_023933	Tetra-chr19_TESI_027387	1260
Buxus-chr12_BUSI_023934	Tetra-chr19_TESI_027386	606
Buxus-chr12_BUSI_023936	Tetra-chr19_TESI_027384	1060
Buxus-chr12_BUSI_023938	Tetra-chr19_TESI_027380	457
Buxus-chr12_BUSI_023940	Tetra-chr19_TESI_027376	395
Buxus-chr12_BUSI_023945	Tetra-chr19_TESI_027372	650
Buxus-chr12_BUSI_023950	Tetra-chr19_TESI_027370	1260
Buxus-chr12_BUSI_023953	Tetra-chr19_TESI_027368	1080
Buxus-chr12_BUSI_023954	Tetra-chr19_TESI_027367	591
Buxus-chr12_BUSI_023958	Tetra-chr19_TESI_027363	642
Buxus-chr12_BUSI_023961	Tetra-chr19_TESI_027360	710
Buxus-chr12_BUSI_023963	Tetra-chr19_TESI_027380	514
Buxus-chr12_BUSI_023971	Tetra-chr19_TESI_027373	553
Buxus-chr12_BUSI_023972	Tetra-chr19_TESI_027372	653
Buxus-chr12_BUSI_023975	Tetra-chr19_TESI_027370	1260
Buxus-chr12_BUSI_023982	Tetra-chr19_TESI_027364	1330
Buxus-chr12_BUSI_023983	Tetra-chr19_TESI_027363	593
Buxus-chr12_BUSI_023986	Tetra-chr19_TESI_027355	1310
Buxus-chr12_BUSI_023988	Tetra-chr19_TESI_027354	1310
Buxus-chr12_BUSI_023990	Tetra-chr19_TESI_027352	395
###
Buxus-chr12_BUSI_022597	Tetra-chr23_TESI_029195	259
Buxus-chr12_BUSI_022602	Tetra-chr23_TESI_029168	712
Buxus-chr12_BUSI_022602	Tetra-chr23_TESI_029188	607
Buxus-chr12_BUSI_022603	Tetra-chr23_TESI_029165	517
Buxus-chr12_BUSI_022605	Tetra-chr23_TESI_029184	131
Buxus-chr12_BUSI_022606	Tetra-chr23_TESI_029164	819
Buxus-chr12_BUSI_022606	Tetra-chr23_TESI_029183	865
Buxus-chr12_BUSI_022607	Tetra-chr23_TESI_029182	139
Buxus-chr12_BUSI_022608	Tetra-chr23_TESI_029162	435
Buxus-chr12_BUSI_022609	Tetra-chr23_TESI_029161	724
Buxus-chr12_BUSI_022612	Tetra-chr23_TESI_029177	844
Buxus-chr12_BUSI_022615	Tetra-chr23_TESI_029160	568
###
Buxus-chr12_BUSI_022854	Tetra-chr4_TESI_007228	517
Buxus-chr12_BUSI_022856	Tetra-chr4_TESI_007224	677
Buxus-chr12_BUSI_022857	Tetra-chr4_TESI_007223	492
Buxus-chr12_BUSI_022865	Tetra-chr4_TESI_007231	674
###
Buxus-chr12_BUSI_023563	Tetra-chr4_TESI_007501	814
Buxus-chr12_BUSI_023567	Tetra-chr4_TESI_007494	696
Buxus-chr12_BUSI_023568	Tetra-chr4_TESI_007488	1010
Buxus-chr12_BUSI_023569	Tetra-chr4_TESI_007486	465
Buxus-chr12_BUSI_023572	Tetra-chr4_TESI_007485	345
Buxus-chr12_BUSI_023573	Tetra-chr4_TESI_007484	582
Buxus-chr12_BUSI_023574	Tetra-chr4_TESI_007483	168
Buxus-chr12_BUSI_023577	Tetra-chr4_TESI_007481	454
Buxus-chr12_BUSI_023580	Tetra-chr4_TESI_007477	566
Buxus-chr12_BUSI_023587	Tetra-chr4_TESI_007474	1350
Buxus-chr12_BUSI_023591	Tetra-chr4_TESI_007473	1460
Buxus-chr12_BUSI_023592	Tetra-chr4_TESI_007472	1940
Buxus-chr12_BUSI_023597	Tetra-chr4_TESI_007471	848
Buxus-chr12_BUSI_023603	Tetra-chr4_TESI_007446	427
Buxus-chr12_BUSI_023614	Tetra-chr4_TESI_007463	1010
Buxus-chr12_BUSI_023615	Tetra-chr4_TESI_007464	604
Buxus-chr12_BUSI_023618	Tetra-chr4_TESI_007458	419
Buxus-chr12_BUSI_023622	Tetra-chr4_TESI_007457	123
Buxus-chr12_BUSI_023623	Tetra-chr4_TESI_007456	697
Buxus-chr12_BUSI_023625	Tetra-chr4_TESI_007453	1350
Buxus-chr12_BUSI_023637	Tetra-chr4_TESI_007447	1910
Buxus-chr12_BUSI_023638	Tetra-chr4_TESI_007448	806
###
Buxus-chr12_BUSI_023339	Tetra-chr4_TESI_007330	357
Buxus-chr12_BUSI_023340	Tetra-chr4_TESI_007329	421
Buxus-chr12_BUSI_023343	Tetra-chr4_TESI_007328	564
Buxus-chr12_BUSI_023361	Tetra-chr4_TESI_007332	2090
Buxus-chr12_BUSI_023362	Tetra-chr4_TESI_007334	1000
Buxus-chr12_BUSI_023363	Tetra-chr4_TESI_007335	944
Buxus-chr12_BUSI_023364	Tetra-chr4_TESI_007336	737
Buxus-chr12_BUSI_023365	Tetra-chr4_TESI_007337	520
Buxus-chr12_BUSI_023366	Tetra-chr4_TESI_007338	1570
Buxus-chr12_BUSI_023375	Tetra-chr4_TESI_007340	1230
###
Buxus-chr12_BUSI_023778	Tetra-chr4_TESI_007554	1120
Buxus-chr12_BUSI_023782	Tetra-chr4_TESI_007549	368
Buxus-chr12_BUSI_023785	Tetra-chr4_TESI_007555	394
Buxus-chr12_BUSI_023787	Tetra-chr4_TESI_007553	862
Buxus-chr12_BUSI_023789	Tetra-chr4_TESI_007550	354
Buxus-chr12_BUSI_023792	Tetra-chr4_TESI_007543	640
Buxus-chr12_BUSI_023793	Tetra-chr4_TESI_007542	634
Buxus-chr12_BUSI_023796	Tetra-chr4_TESI_007541	713
Buxus-chr12_BUSI_023797	Tetra-chr4_TESI_007540	220
Buxus-chr12_BUSI_023803	Tetra-chr4_TESI_007538	308
###
Buxus-chr12_BUSI_023284	Tetra-chr4_TESI_007413	602
Buxus-chr12_BUSI_023285	Tetra-chr4_TESI_007411	185
Buxus-chr12_BUSI_023286	Tetra-chr4_TESI_007410	389
Buxus-chr12_BUSI_023290	Tetra-chr4_TESI_007408	757
Buxus-chr12_BUSI_023293	Tetra-chr4_TESI_007405	373
Buxus-chr12_BUSI_023297	Tetra-chr4_TESI_007403	1080
Buxus-chr12_BUSI_023301	Tetra-chr4_TESI_007401	6000
Buxus-chr12_BUSI_023302	Tetra-chr4_TESI_007398	958
Buxus-chr12_BUSI_023303	Tetra-chr4_TESI_007397	142
Buxus-chr12_BUSI_023304	Tetra-chr4_TESI_007396	332
Buxus-chr12_BUSI_023306	Tetra-chr4_TESI_007394	104
Buxus-chr12_BUSI_023308	Tetra-chr4_TESI_007388	206
Buxus-chr12_BUSI_023312	Tetra-chr4_TESI_007383	1930
Buxus-chr12_BUSI_023315	Tetra-chr4_TESI_007381	473
Buxus-chr12_BUSI_023318	Tetra-chr4_TESI_007377	2680
Buxus-chr12_BUSI_023322	Tetra-chr4_TESI_007378	1400
Buxus-chr12_BUSI_023327	Tetra-chr4_TESI_007374	941
Buxus-chr12_BUSI_023328	Tetra-chr4_TESI_007371	460
Buxus-chr12_BUSI_023346	Tetra-chr4_TESI_007362	1470
Buxus-chr12_BUSI_023349	Tetra-chr4_TESI_007365	361
Buxus-chr12_BUSI_023354	Tetra-chr4_TESI_007368	416
###
Buxus-chr12_BUSI_023108	Tetra-chr4_TESI_007296	286
Buxus-chr12_BUSI_023109	Tetra-chr4_TESI_007295	677
Buxus-chr12_BUSI_023111	Tetra-chr4_TESI_007293	972
Buxus-chr12_BUSI_023120	Tetra-chr4_TESI_007288	863
Buxus-chr12_BUSI_023121	Tetra-chr4_TESI_007287	609
Buxus-chr12_BUSI_023123	Tetra-chr4_TESI_007286	768
Buxus-chr12_BUSI_023126	Tetra-chr4_TESI_007285	495
Buxus-chr12_BUSI_023130	Tetra-chr4_TESI_007284	297
Buxus-chr12_BUSI_023142	Tetra-chr4_TESI_007283	846
Buxus-chr12_BUSI_023144	Tetra-chr4_TESI_007281	523
Buxus-chr12_BUSI_023146	Tetra-chr4_TESI_007280	1480
Buxus-chr12_BUSI_023147	Tetra-chr4_TESI_007279	1100
Buxus-chr12_BUSI_023148	Tetra-chr4_TESI_007278	1280
Buxus-chr12_BUSI_023149	Tetra-chr4_TESI_007277	534
Buxus-chr12_BUSI_023151	Tetra-chr4_TESI_007276	707
Buxus-chr12_BUSI_023158	Tetra-chr4_TESI_007267	621
###
Buxus-chr12_BUSI_023182	Tetra-chr4_TESI_007249	588
Buxus-chr12_BUSI_023183	Tetra-chr4_TESI_007248	1150
Buxus-chr12_BUSI_023194	Tetra-chr4_TESI_007245	329
Buxus-chr12_BUSI_023198	Tetra-chr4_TESI_007242	658
Buxus-chr12_BUSI_023201	Tetra-chr4_TESI_007241	900
Buxus-chr12_BUSI_023202	Tetra-chr4_TESI_007240	455
###
Buxus-chr12_BUSI_023434	Tetra-chr4_TESI_007343	296
Buxus-chr12_BUSI_023436	Tetra-chr4_TESI_007344	1710
Buxus-chr12_BUSI_023437	Tetra-chr4_TESI_007345	768
Buxus-chr12_BUSI_023440	Tetra-chr4_TESI_007348	1280
Buxus-chr12_BUSI_023444	Tetra-chr4_TESI_007351	1120
Buxus-chr12_BUSI_023455	Tetra-chr4_TESI_007343	286
Buxus-chr12_BUSI_023458	Tetra-chr4_TESI_007345	794
###
Buxus-chr12_BUSI_023668	Tetra-chr4_TESI_007571	455
Buxus-chr12_BUSI_023670	Tetra-chr4_TESI_007570	683
Buxus-chr12_BUSI_023673	Tetra-chr4_TESI_007568	583
Buxus-chr12_BUSI_023691	Tetra-chr4_TESI_007566	345
Buxus-chr12_BUSI_023701	Tetra-chr4_TESI_007559	487
Buxus-chr12_BUSI_023702	Tetra-chr4_TESI_007558	528
Buxus-chr12_BUSI_023703	Tetra-chr4_TESI_007556	1940
###
Buxus-chr12_BUSI_022743	Tetra-chr4_TESI_007770	294
Buxus-chr12_BUSI_022747	Tetra-chr4_TESI_007771	166
Buxus-chr12_BUSI_022748	Tetra-chr4_TESI_007781	792
Buxus-chr12_BUSI_022754	Tetra-chr4_TESI_007775	231
###
Buxus-chr12_BUSI_022937	Tetra-chr4_TESI_007721	378
Buxus-chr12_BUSI_022938	Tetra-chr4_TESI_007719	251
Buxus-chr12_BUSI_022939	Tetra-chr4_TESI_007712	155
Buxus-chr12_BUSI_022941	Tetra-chr4_TESI_007711	2180
Buxus-chr12_BUSI_022943	Tetra-chr4_TESI_007701	979
Buxus-chr12_BUSI_022944	Tetra-chr4_TESI_007697	746
Buxus-chr12_BUSI_022949	Tetra-chr4_TESI_007696	318
Buxus-chr12_BUSI_022966	Tetra-chr4_TESI_007693	353
###
Buxus-chr12_BUSI_023224	Tetra-chr4_TESI_007430	443
Buxus-chr12_BUSI_023234	Tetra-chr4_TESI_007425	1120
Buxus-chr12_BUSI_023241	Tetra-chr4_TESI_007423	990
Buxus-chr12_BUSI_023245	Tetra-chr4_TESI_007419	1770
Buxus-chr12_BUSI_023247	Tetra-chr4_TESI_007418	614
Buxus-chr12_BUSI_023248	Tetra-chr4_TESI_007417	379
###
Buxus-chr12_BUSI_023731	Tetra-chr4_TESI_007527	443
Buxus-chr12_BUSI_023748	Tetra-chr4_TESI_007517	2620
Buxus-chr12_BUSI_023754	Tetra-chr4_TESI_007514	496
Buxus-chr12_BUSI_023760	Tetra-chr4_TESI_007513	1540
Buxus-chr12_BUSI_023762	Tetra-chr4_TESI_007512	550
Buxus-chr12_BUSI_023763	Tetra-chr4_TESI_007510	550
Buxus-chr12_BUSI_023766	Tetra-chr4_TESI_007508	463
Buxus-chr12_BUSI_023767	Tetra-chr4_TESI_007506	629
###
Buxus-chr12_BUSI_022872	Tetra-chr4_TESI_007688	1500
Buxus-chr12_BUSI_022878	Tetra-chr4_TESI_007675	670
Buxus-chr12_BUSI_022888	Tetra-chr4_TESI_007669	765
Buxus-chr12_BUSI_022889	Tetra-chr4_TESI_007670	182
Buxus-chr12_BUSI_022890	Tetra-chr4_TESI_007671	285
###
Buxus-chr12_BUSI_023070	Tetra-chr5_TESI_008561	677
Buxus-chr12_BUSI_023072	Tetra-chr5_TESI_008560	152
Buxus-chr12_BUSI_023075	Tetra-chr5_TESI_008553	308
Buxus-chr12_BUSI_023076	Tetra-chr5_TESI_008551	338
###
Buxus-chr12_BUSI_023906	Tetra-chr6_TESI_011232	1360
Buxus-chr12_BUSI_023907	Tetra-chr6_TESI_011233	685
Buxus-chr12_BUSI_023911	Tetra-chr6_TESI_011234	519
Buxus-chr12_BUSI_023912	Tetra-chr6_TESI_011236	2010
###
Buxus-chr12_BUSI_023828	Tetra-chr6_TESI_010888	792
Buxus-chr12_BUSI_023829	Tetra-chr6_TESI_010887	220
Buxus-chr12_BUSI_023830	Tetra-chr6_TESI_010884	737
Buxus-chr12_BUSI_023831	Tetra-chr6_TESI_010880	626
Buxus-chr12_BUSI_023833	Tetra-chr6_TESI_010877	433
Buxus-chr12_BUSI_023834	Tetra-chr6_TESI_010874	659
###
Buxus-chr12_BUSI_022593	Tetra-chr6_TESI_011423	63
Buxus-chr12_BUSI_022611	Tetra-chr6_TESI_011410	239
Buxus-chr12_BUSI_022612	Tetra-chr6_TESI_011411	844
Buxus-chr12_BUSI_022614	Tetra-chr6_TESI_011416	582
###
Buxus-chr12_BUSI_023399	Tetra-chr8_TESI_014175	764
Buxus-chr12_BUSI_023410	Tetra-chr8_TESI_014186	1430
Buxus-chr12_BUSI_023412	Tetra-chr8_TESI_014189	1010
Buxus-chr12_BUSI_023413	Tetra-chr8_TESI_014190	816
Buxus-chr12_BUSI_023424	Tetra-chr8_TESI_014200	566
Buxus-chr12_BUSI_023428	Tetra-chr8_TESI_014205	408
Buxus-chr12_BUSI_023430	Tetra-chr8_TESI_014207	134
Buxus-chr12_BUSI_023434	Tetra-chr8_TESI_014209	293
Buxus-chr12_BUSI_023435	Tetra-chr8_TESI_014210	783
Buxus-chr12_BUSI_023438	Tetra-chr8_TESI_014211	509
Buxus-chr12_BUSI_023448	Tetra-chr8_TESI_014231	585
Buxus-chr12_BUSI_023455	Tetra-chr8_TESI_014209	247
Buxus-chr12_BUSI_023456	Tetra-chr8_TESI_014210	789
Buxus-chr12_BUSI_023462	Tetra-chr8_TESI_014212	258
Buxus-chr12_BUSI_023462	Tetra-chr8_TESI_014226	236
Buxus-chr12_BUSI_023464	Tetra-chr8_TESI_014211	517
###
Buxus-chr12_BUSI_023739	Tetra-chr8_TESI_013991	634
Buxus-chr12_BUSI_023749	Tetra-chr8_TESI_013993	797
Buxus-chr12_BUSI_023750	Tetra-chr8_TESI_013995	1740
Buxus-chr12_BUSI_023761	Tetra-chr8_TESI_013997	732
Buxus-chr12_BUSI_023762	Tetra-chr8_TESI_013998	552
Buxus-chr12_BUSI_023765	Tetra-chr8_TESI_014000	3520
Buxus-chr12_BUSI_023767	Tetra-chr8_TESI_014001	478
Buxus-chr12_BUSI_023768	Tetra-chr8_TESI_014002	1490
Buxus-chr12_BUSI_023772	Tetra-chr8_TESI_014003	1160
Buxus-chr12_BUSI_023774	Tetra-chr8_TESI_014004	318
Buxus-chr12_BUSI_023778	Tetra-chr8_TESI_014008	977
Buxus-chr12_BUSI_023785	Tetra-chr8_TESI_014007	422
Buxus-chr12_BUSI_023789	Tetra-chr8_TESI_014010	215
Buxus-chr12_BUSI_023792	Tetra-chr8_TESI_014012	653
Buxus-chr12_BUSI_023793	Tetra-chr8_TESI_014013	805
Buxus-chr12_BUSI_023798	Tetra-chr8_TESI_014019	702
Buxus-chr12_BUSI_023799	Tetra-chr8_TESI_014021	433
Buxus-chr12_BUSI_023803	Tetra-chr8_TESI_014024	316
Buxus-chr12_BUSI_023812	Tetra-chr8_TESI_014022	1050
###
Buxus-chr12_BUSI_023483	Tetra-chr8_TESI_015753	293
Buxus-chr12_BUSI_023485	Tetra-chr8_TESI_015752	849
Buxus-chr12_BUSI_023486	Tetra-chr8_TESI_015751	536
Buxus-chr12_BUSI_023487	Tetra-chr8_TESI_015750	451
Buxus-chr12_BUSI_023488	Tetra-chr8_TESI_015749	414
Buxus-chr12_BUSI_023489	Tetra-chr8_TESI_015742	1440
Buxus-chr12_BUSI_023490	Tetra-chr8_TESI_015743	1550
Buxus-chr12_BUSI_023495	Tetra-chr8_TESI_015746	259
Buxus-chr12_BUSI_023498	Tetra-chr8_TESI_015747	1580
Buxus-chr12_BUSI_023505	Tetra-chr8_TESI_015743	1540
Buxus-chr12_BUSI_023506	Tetra-chr8_TESI_015742	1430
Buxus-chr12_BUSI_023510	Tetra-chr8_TESI_015741	153
Buxus-chr12_BUSI_023514	Tetra-chr8_TESI_015740	1070
Buxus-chr12_BUSI_023521	Tetra-chr8_TESI_015738	302
Buxus-chr12_BUSI_023532	Tetra-chr8_TESI_015736	403
Buxus-chr12_BUSI_023534	Tetra-chr8_TESI_015723	308
Buxus-chr12_BUSI_023535	Tetra-chr8_TESI_015726	998
Buxus-chr12_BUSI_023536	Tetra-chr8_TESI_015727	1250
Buxus-chr12_BUSI_023541	Tetra-chr8_TESI_015731	383
Buxus-chr12_BUSI_023543	Tetra-chr8_TESI_015730	585
Buxus-chr12_BUSI_023545	Tetra-chr8_TESI_015733	323
###
Buxus-chr12_BUSI_022845	Tetra-chr8_TESI_014909	555
Buxus-chr12_BUSI_022846	Tetra-chr8_TESI_014911	1490
Buxus-chr12_BUSI_022847	Tetra-chr8_TESI_014912	357
Buxus-chr12_BUSI_022849	Tetra-chr8_TESI_014914	541
Buxus-chr12_BUSI_022850	Tetra-chr8_TESI_014915	688
Buxus-chr12_BUSI_022852	Tetra-chr8_TESI_014922	682
Buxus-chr12_BUSI_022866	Tetra-chr8_TESI_014915	574
Buxus-chr12_BUSI_022875	Tetra-chr8_TESI_014898	674
Buxus-chr12_BUSI_022878	Tetra-chr8_TESI_014900	802
###
Buxus-chr12_BUSI_023571	Tetra-chr8_TESI_015699	519
Buxus-chr12_BUSI_023572	Tetra-chr8_TESI_015691	359
Buxus-chr12_BUSI_023582	Tetra-chr8_TESI_015689	353
Buxus-chr12_BUSI_023585	Tetra-chr8_TESI_015688	1250
Buxus-chr12_BUSI_023586	Tetra-chr8_TESI_015687	870
Buxus-chr12_BUSI_023593	Tetra-chr8_TESI_015684	397
Buxus-chr12_BUSI_023596	Tetra-chr8_TESI_015682	574
Buxus-chr12_BUSI_023599	Tetra-chr8_TESI_015678	459
Buxus-chr12_BUSI_023600	Tetra-chr8_TESI_015674	678
Buxus-chr12_BUSI_023605	Tetra-chr8_TESI_015668	734
Buxus-chr12_BUSI_023609	Tetra-chr8_TESI_015671	588
Buxus-chr12_BUSI_023611	Tetra-chr8_TESI_015672	1290
Buxus-chr12_BUSI_023618	Tetra-chr8_TESI_015650	378
Buxus-chr12_BUSI_023619	Tetra-chr8_TESI_015648	900
Buxus-chr12_BUSI_023627	Tetra-chr8_TESI_015652	471
Buxus-chr12_BUSI_023628	Tetra-chr8_TESI_015653	427
Buxus-chr12_BUSI_023629	Tetra-chr8_TESI_015654	1060
Buxus-chr12_BUSI_023630	Tetra-chr8_TESI_015655	1520
Buxus-chr12_BUSI_023631	Tetra-chr8_TESI_015656	667
Buxus-chr12_BUSI_023633	Tetra-chr8_TESI_015657	756
Buxus-chr12_BUSI_023640	Tetra-chr8_TESI_015664	1150
Buxus-chr12_BUSI_023642	Tetra-chr8_TESI_015661	221
Buxus-chr12_BUSI_023644	Tetra-chr8_TESI_015657	759
Buxus-chr12_BUSI_023651	Tetra-chr8_TESI_015645	863
Buxus-chr12_BUSI_023654	Tetra-chr8_TESI_015643	688
Buxus-chr12_BUSI_023656	Tetra-chr8_TESI_015642	2480
Buxus-chr12_BUSI_023657	Tetra-chr8_TESI_015648	855
Buxus-chr12_BUSI_023672	Tetra-chr8_TESI_015641	735
Buxus-chr12_BUSI_023683	Tetra-chr8_TESI_015640	272
Buxus-chr12_BUSI_023687	Tetra-chr8_TESI_015637	1130
Buxus-chr12_BUSI_023690	Tetra-chr8_TESI_015632	870
Buxus-chr12_BUSI_023695	Tetra-chr8_TESI_015625	735
Buxus-chr12_BUSI_023711	Tetra-chr8_TESI_015614	1020
Buxus-chr12_BUSI_023712	Tetra-chr8_TESI_015613	496
Buxus-chr12_BUSI_023720	Tetra-chr8_TESI_015607	473
###
Buxus-chr12_BUSI_023741	Tetra-chr8_TESI_015540	648
Buxus-chr12_BUSI_023745	Tetra-chr8_TESI_015539	583
Buxus-chr12_BUSI_023747	Tetra-chr8_TESI_015537	710
Buxus-chr12_BUSI_023749	Tetra-chr8_TESI_015532	843
Buxus-chr12_BUSI_023752	Tetra-chr8_TESI_015531	496
Buxus-chr12_BUSI_023761	Tetra-chr8_TESI_015526	925
Buxus-chr12_BUSI_023772	Tetra-chr8_TESI_015524	1170
###
Buxus-chr12_BUSI_023490	Tetra-chr8_TESI_014155	1100
Buxus-chr12_BUSI_023492	Tetra-chr8_TESI_014165	487
Buxus-chr12_BUSI_023503	Tetra-chr8_TESI_014165	481
Buxus-chr12_BUSI_023505	Tetra-chr8_TESI_014155	1100
Buxus-chr12_BUSI_023508	Tetra-chr8_TESI_014158	511
Buxus-chr12_BUSI_023526	Tetra-chr8_TESI_014154	693
Buxus-chr12_BUSI_023528	Tetra-chr8_TESI_014153	410
Buxus-chr12_BUSI_023534	Tetra-chr8_TESI_014149	234
Buxus-chr12_BUSI_023547	Tetra-chr8_TESI_014136	860
Buxus-chr12_BUSI_023549	Tetra-chr8_TESI_014141	626
Buxus-chr12_BUSI_023555	Tetra-chr8_TESI_014143	1150
Buxus-chr12_BUSI_023566	Tetra-chr8_TESI_014121	680
Buxus-chr12_BUSI_023568	Tetra-chr8_TESI_014119	961
Buxus-chr12_BUSI_023569	Tetra-chr8_TESI_014117	452
Buxus-chr12_BUSI_023570	Tetra-chr8_TESI_014115	1170
Buxus-chr12_BUSI_023573	Tetra-chr8_TESI_014113	577
Buxus-chr12_BUSI_023574	Tetra-chr8_TESI_014112	223
Buxus-chr12_BUSI_023577	Tetra-chr8_TESI_014110	329
Buxus-chr12_BUSI_023584	Tetra-chr8_TESI_014104	1750
Buxus-chr12_BUSI_023591	Tetra-chr8_TESI_014102	1860
Buxus-chr12_BUSI_023596	Tetra-chr8_TESI_014094	604
Buxus-chr12_BUSI_023607	Tetra-chr8_TESI_014088	549
Buxus-chr12_BUSI_023608	Tetra-chr8_TESI_014087	123
Buxus-chr12_BUSI_023609	Tetra-chr8_TESI_014089	560
Buxus-chr12_BUSI_023611	Tetra-chr8_TESI_014090	1220
Buxus-chr12_BUSI_023624	Tetra-chr8_TESI_014077	640
Buxus-chr12_BUSI_023628	Tetra-chr8_TESI_014079	397
Buxus-chr12_BUSI_023637	Tetra-chr8_TESI_014084	1750
Buxus-chr12_BUSI_023639	Tetra-chr8_TESI_014083	261
Buxus-chr12_BUSI_023640	Tetra-chr8_TESI_014082	1260
Buxus-chr12_BUSI_023654	Tetra-chr8_TESI_014069	723
###
Buxus-chr12_BUSI_023780	Tetra-chr8_TESI_015572	1060
Buxus-chr12_BUSI_023783	Tetra-chr8_TESI_015575	1090
Buxus-chr12_BUSI_023784	Tetra-chr8_TESI_015569	2190
Buxus-chr12_BUSI_023787	Tetra-chr8_TESI_015570	816
Buxus-chr12_BUSI_023802	Tetra-chr8_TESI_015590	408
Buxus-chr12_BUSI_023805	Tetra-chr8_TESI_015588	239
Buxus-chr12_BUSI_023811	Tetra-chr8_TESI_015585	300
Buxus-chr12_BUSI_023812	Tetra-chr8_TESI_015584	1170
###
Buxus-chr12_BUSI_023817	Tetra-chr8_TESI_015553	1910
Buxus-chr12_BUSI_023819	Tetra-chr8_TESI_015556	1780
Buxus-chr12_BUSI_023832	Tetra-chr8_TESI_015562	1320
Buxus-chr12_BUSI_023835	Tetra-chr8_TESI_015567	3200
Buxus-chr12_BUSI_023839	Tetra-chr8_TESI_015549	338
Buxus-chr12_BUSI_023841	Tetra-chr8_TESI_015548	1300
Buxus-chr12_BUSI_023842	Tetra-chr8_TESI_015547	1240
Buxus-chr12_BUSI_023847	Tetra-chr8_TESI_015545	313
Buxus-chr12_BUSI_023849	Tetra-chr8_TESI_015544	944
Buxus-chr12_BUSI_023854	Tetra-chr8_TESI_015543	1670
###
Buxus-chr12_BUSI_023170	Tetra-chr8_TESI_014851	239
Buxus-chr12_BUSI_023173	Tetra-chr8_TESI_014850	376
Buxus-chr12_BUSI_023178	Tetra-chr8_TESI_014848	403
Buxus-chr12_BUSI_023192	Tetra-chr8_TESI_014845	1670
Buxus-chr12_BUSI_023193	Tetra-chr8_TESI_014844	1060
Buxus-chr12_BUSI_023197	Tetra-chr8_TESI_014843	560
Buxus-chr12_BUSI_023199	Tetra-chr8_TESI_014842	1050
Buxus-chr12_BUSI_023203	Tetra-chr8_TESI_014837	731
Buxus-chr12_BUSI_023204	Tetra-chr8_TESI_014838	919
Buxus-chr12_BUSI_023210	Tetra-chr8_TESI_014834	564
Buxus-chr12_BUSI_023218	Tetra-chr8_TESI_014833	2340
Buxus-chr12_BUSI_023238	Tetra-chr8_TESI_014830	2480
Buxus-chr12_BUSI_023239	Tetra-chr8_TESI_014829	1570
Buxus-chr12_BUSI_023242	Tetra-chr8_TESI_014828	330
Buxus-chr12_BUSI_023245	Tetra-chr8_TESI_014825	1720
Buxus-chr12_BUSI_023259	Tetra-chr8_TESI_014821	587
###
Buxus-chr12_BUSI_022889	Tetra-chr8_TESI_014293	190
Buxus-chr12_BUSI_022893	Tetra-chr8_TESI_014287	389
Buxus-chr12_BUSI_022901	Tetra-chr8_TESI_014280	285
Buxus-chr12_BUSI_022902	Tetra-chr8_TESI_014279	436
###
Buxus-chr12_BUSI_023686	Tetra-chr8_TESI_014063	234
Buxus-chr12_BUSI_023688	Tetra-chr8_TESI_014060	903
Buxus-chr12_BUSI_023695	Tetra-chr8_TESI_014064	530
Buxus-chr12_BUSI_023696	Tetra-chr8_TESI_014057	438
Buxus-chr12_BUSI_023699	Tetra-chr8_TESI_014052	226
Buxus-chr12_BUSI_023701	Tetra-chr8_TESI_014050	542
Buxus-chr12_BUSI_023714	Tetra-chr8_TESI_014045	305
Buxus-chr12_BUSI_023715	Tetra-chr8_TESI_014043	1640
Buxus-chr12_BUSI_023716	Tetra-chr8_TESI_014042	318
Buxus-chr12_BUSI_023725	Tetra-chr8_TESI_014037	496
Buxus-chr12_BUSI_023729	Tetra-chr8_TESI_014033	1060
Buxus-chr12_BUSI_023732	Tetra-chr8_TESI_014031	1330
###
Buxus-chr12_BUSI_022930	Tetra-chr8_TESI_014721	789
Buxus-chr12_BUSI_022937	Tetra-chr8_TESI_014710	447
Buxus-chr12_BUSI_022938	Tetra-chr8_TESI_014711	299
Buxus-chr12_BUSI_022949	Tetra-chr8_TESI_014716	236
###
Buxus-chr12_BUSI_023826	Tetra-chr8_TESI_013978	153
Buxus-chr12_BUSI_023827	Tetra-chr8_TESI_013977	971
Buxus-chr12_BUSI_023828	Tetra-chr8_TESI_013976	745
Buxus-chr12_BUSI_023839	Tetra-chr8_TESI_013981	394
Buxus-chr12_BUSI_023848	Tetra-chr8_TESI_013985	172
Buxus-chr12_BUSI_023850	Tetra-chr8_TESI_013986	685
###
Buxus-chr12_BUSI_022943	Tetra-chr8_TESI_014248	996
Buxus-chr12_BUSI_022944	Tetra-chr8_TESI_014255	675
Buxus-chr12_BUSI_022950	Tetra-chr8_TESI_014258	1100
Buxus-chr12_BUSI_022959	Tetra-chr8_TESI_014261	713
###
Buxus-chr12_BUSI_023345	Tetra-chr8_TESI_014797	751
Buxus-chr12_BUSI_023348	Tetra-chr8_TESI_014795	694
Buxus-chr12_BUSI_023362	Tetra-chr8_TESI_014783	947
Buxus-chr12_BUSI_023363	Tetra-chr8_TESI_014782	806
Buxus-chr12_BUSI_023366	Tetra-chr8_TESI_014781	1620
Buxus-chr12_BUSI_023384	Tetra-chr8_TESI_014780	523
Buxus-chr12_BUSI_023391	Tetra-chr8_TESI_014778	462
Buxus-chr12_BUSI_023394	Tetra-chr8_TESI_014777	534
###
Buxus-chr12_BUSI_022833	Tetra-chr8_TESI_014297	963
Buxus-chr12_BUSI_022842	Tetra-chr8_TESI_014308	1000
Buxus-chr12_BUSI_022843	Tetra-chr8_TESI_014309	429
Buxus-chr12_BUSI_022854	Tetra-chr8_TESI_014313	560
Buxus-chr12_BUSI_022855	Tetra-chr8_TESI_014314	882
###
Buxus-chr12_BUSI_023396	Tetra-chr8_TESI_015769	508
Buxus-chr12_BUSI_023397	Tetra-chr8_TESI_015768	827
Buxus-chr12_BUSI_023404	Tetra-chr8_TESI_015774	729
Buxus-chr12_BUSI_023405	Tetra-chr8_TESI_015775	778
Buxus-chr12_BUSI_023415	Tetra-chr8_TESI_015784	563
Buxus-chr12_BUSI_023416	Tetra-chr8_TESI_015785	353
Buxus-chr12_BUSI_023417	Tetra-chr8_TESI_015786	1070
###
Buxus-chr12_BUSI_022996	Tetra-chr8_TESI_014700	1680
Buxus-chr12_BUSI_023003	Tetra-chr8_TESI_014702	386
Buxus-chr12_BUSI_023010	Tetra-chr8_TESI_014688	115
Buxus-chr12_BUSI_023011	Tetra-chr8_TESI_014689	768
Buxus-chr12_BUSI_023029	Tetra-chr8_TESI_014701	525
###
Buxus-chr12_BUSI_023866	Tetra-chr8_TESI_015964	330
Buxus-chr12_BUSI_023877	Tetra-chr8_TESI_015959	957
Buxus-chr12_BUSI_023882	Tetra-chr8_TESI_015954	884
Buxus-chr12_BUSI_023883	Tetra-chr8_TESI_015955	1240
Buxus-chr12_BUSI_023886	Tetra-chr8_TESI_015956	1500
###
Buxus-chr12_BUSI_023284	Tetra-chr8_TESI_014819	568
Buxus-chr12_BUSI_023291	Tetra-chr8_TESI_014821	561
Buxus-chr12_BUSI_023296	Tetra-chr8_TESI_014814	1430
Buxus-chr12_BUSI_023313	Tetra-chr8_TESI_014802	734
Buxus-chr12_BUSI_023316	Tetra-chr8_TESI_014801	677
###
Buxus-chr12_BUSI_023866	Tetra-chr8_TESI_013961	305
Buxus-chr12_BUSI_023867	Tetra-chr8_TESI_013964	1230
Buxus-chr12_BUSI_023880	Tetra-chr8_TESI_013957	514
Buxus-chr12_BUSI_023890	Tetra-chr8_TESI_013956	335
Buxus-chr12_BUSI_023897	Tetra-chr8_TESI_013948	474
Buxus-chr12_BUSI_023903	Tetra-chr8_TESI_013941	1300
Buxus-chr12_BUSI_023917	Tetra-chr8_TESI_013931	266
###
Buxus-chr12_BUSI_023097	Tetra-chr8_TESI_014932	463
Buxus-chr12_BUSI_023107	Tetra-chr8_TESI_014937	1160
Buxus-chr12_BUSI_023113	Tetra-chr8_TESI_014941	678
Buxus-chr12_BUSI_023119	Tetra-chr8_TESI_014943	391
Buxus-chr12_BUSI_023122	Tetra-chr8_TESI_014946	270
Buxus-chr12_BUSI_023125	Tetra-chr8_TESI_014947	2110
Buxus-chr12_BUSI_023126	Tetra-chr8_TESI_014948	484
###
Buxus-chr12_BUSI_023148	Tetra-chr8_TESI_014953	1540
Buxus-chr12_BUSI_023155	Tetra-chr8_TESI_014961	1790
Buxus-chr12_BUSI_023157	Tetra-chr8_TESI_014962	1420
Buxus-chr12_BUSI_023160	Tetra-chr8_TESI_014969	685
###
Buxus-chr12_BUSI_023904	Tetra-chr8_TESI_015895	215
Buxus-chr12_BUSI_023920	Tetra-chr8_TESI_015920	504
Buxus-chr12_BUSI_023922	Tetra-chr8_TESI_015914	330
Buxus-chr12_BUSI_023930	Tetra-chr8_TESI_015913	441
Buxus-chr12_BUSI_023931	Tetra-chr8_TESI_015912	120
Buxus-chr12_BUSI_023935	Tetra-chr8_TESI_015941	327
Buxus-chr12_BUSI_023936	Tetra-chr8_TESI_015940	1470
###
Buxus-chr12_BUSI_022568	Tetra-chr8_TESI_014468	114
Buxus-chr12_BUSI_022577	Tetra-chr8_TESI_014460	123
Buxus-chr12_BUSI_022584	Tetra-chr8_TESI_014454	1260
Buxus-chr12_BUSI_022587	Tetra-chr8_TESI_014462	914
###
Buxus-chr12_BUSI_023068	Tetra-chr9_TESI_016491	2360
Buxus-chr12_BUSI_023069	Tetra-chr9_TESI_016490	283
Buxus-chr12_BUSI_023070	Tetra-chr9_TESI_016489	563
Buxus-chr12_BUSI_023075	Tetra-chr9_TESI_016483	313
###
Buxus-chr13_BUSI_025409	Tetra-chr1_TESI_000238	1580
Buxus-chr13_BUSI_025412	Tetra-chr1_TESI_000240	606
Buxus-chr13_BUSI_025416	Tetra-chr1_TESI_000244	999
Buxus-chr13_BUSI_025417	Tetra-chr1_TESI_000247	164
Buxus-chr13_BUSI_025419	Tetra-chr1_TESI_000253	1190
Buxus-chr13_BUSI_025422	Tetra-chr1_TESI_000254	220
Buxus-chr13_BUSI_025424	Tetra-chr1_TESI_000255	172
###
Buxus-chr13_BUSI_024716	Tetra-chr10_TESI_019217	528
Buxus-chr13_BUSI_024718	Tetra-chr10_TESI_019216	863
Buxus-chr13_BUSI_024732	Tetra-chr10_TESI_019209	859
Buxus-chr13_BUSI_024733	Tetra-chr10_TESI_019206	191
Buxus-chr13_BUSI_024738	Tetra-chr10_TESI_019198	293
Buxus-chr13_BUSI_024739	Tetra-chr10_TESI_019190	438
Buxus-chr13_BUSI_024740	Tetra-chr10_TESI_019189	87
Buxus-chr13_BUSI_024745	Tetra-chr10_TESI_019182	384
Buxus-chr13_BUSI_024746	Tetra-chr10_TESI_019181	447
Buxus-chr13_BUSI_024747	Tetra-chr10_TESI_019180	405
Buxus-chr13_BUSI_024765	Tetra-chr10_TESI_019174	373
Buxus-chr13_BUSI_024772	Tetra-chr10_TESI_019186	209
Buxus-chr13_BUSI_024789	Tetra-chr10_TESI_019171	808
Buxus-chr13_BUSI_024790	Tetra-chr10_TESI_019170	202
Buxus-chr13_BUSI_024800	Tetra-chr10_TESI_019169	849
Buxus-chr13_BUSI_024802	Tetra-chr10_TESI_019168	523
Buxus-chr13_BUSI_024807	Tetra-chr10_TESI_019167	623
###
Buxus-chr13_BUSI_025122	Tetra-chr15_TESI_025894	126
Buxus-chr13_BUSI_025124	Tetra-chr15_TESI_025892	244
Buxus-chr13_BUSI_025125	Tetra-chr15_TESI_025890	315
Buxus-chr13_BUSI_025126	Tetra-chr15_TESI_025889	427
Buxus-chr13_BUSI_025131	Tetra-chr15_TESI_025886	1500
Buxus-chr13_BUSI_025132	Tetra-chr15_TESI_025888	917
Buxus-chr13_BUSI_025134	Tetra-chr15_TESI_025884	536
Buxus-chr13_BUSI_025145	Tetra-chr15_TESI_025883	299
Buxus-chr13_BUSI_025146	Tetra-chr15_TESI_025882	474
Buxus-chr13_BUSI_025148	Tetra-chr15_TESI_025881	515
Buxus-chr13_BUSI_025151	Tetra-chr15_TESI_025876	898
Buxus-chr13_BUSI_025152	Tetra-chr15_TESI_025871	2360
Buxus-chr13_BUSI_025153	Tetra-chr15_TESI_025870	247
###
Buxus-chr13_BUSI_025293	Tetra-chr15_TESI_025917	702
Buxus-chr13_BUSI_025297	Tetra-chr15_TESI_025921	642
Buxus-chr13_BUSI_025300	Tetra-chr15_TESI_025923	281
Buxus-chr13_BUSI_025304	Tetra-chr15_TESI_025925	2040
Buxus-chr13_BUSI_025308	Tetra-chr15_TESI_025927	731
Buxus-chr13_BUSI_025311	Tetra-chr15_TESI_025936	583
Buxus-chr13_BUSI_025312	Tetra-chr15_TESI_025937	550
Buxus-chr13_BUSI_025313	Tetra-chr15_TESI_025938	397
Buxus-chr13_BUSI_025318	Tetra-chr15_TESI_025940	1090
###
Buxus-chr13_BUSI_024957	Tetra-chr15_TESI_025679	1410
Buxus-chr13_BUSI_024959	Tetra-chr15_TESI_025680	753
Buxus-chr13_BUSI_024961	Tetra-chr15_TESI_025681	226
Buxus-chr13_BUSI_024962	Tetra-chr15_TESI_025682	473
Buxus-chr13_BUSI_024963	Tetra-chr15_TESI_025686	119
Buxus-chr13_BUSI_024965	Tetra-chr15_TESI_025687	1390
Buxus-chr13_BUSI_024967	Tetra-chr15_TESI_025688	1250
Buxus-chr13_BUSI_024968	Tetra-chr15_TESI_025691	1220
Buxus-chr13_BUSI_024970	Tetra-chr15_TESI_025693	3250
Buxus-chr13_BUSI_024971	Tetra-chr15_TESI_025694	1850
Buxus-chr13_BUSI_024973	Tetra-chr15_TESI_025695	1590
Buxus-chr13_BUSI_024979	Tetra-chr15_TESI_025702	718
Buxus-chr13_BUSI_024981	Tetra-chr15_TESI_025703	968
Buxus-chr13_BUSI_024982	Tetra-chr15_TESI_025704	998
Buxus-chr13_BUSI_024983	Tetra-chr15_TESI_025705	506
Buxus-chr13_BUSI_024984	Tetra-chr15_TESI_025706	876
Buxus-chr13_BUSI_024985	Tetra-chr15_TESI_025708	811
Buxus-chr13_BUSI_024988	Tetra-chr15_TESI_025709	1250
Buxus-chr13_BUSI_024992	Tetra-chr15_TESI_025711	1230
Buxus-chr13_BUSI_024993	Tetra-chr15_TESI_025712	637
Buxus-chr13_BUSI_024996	Tetra-chr15_TESI_025715	1030
Buxus-chr13_BUSI_025002	Tetra-chr15_TESI_025732	468
Buxus-chr13_BUSI_025004	Tetra-chr15_TESI_025733	965
Buxus-chr13_BUSI_025005	Tetra-chr15_TESI_025734	413
Buxus-chr13_BUSI_025006	Tetra-chr15_TESI_025736	1970
Buxus-chr13_BUSI_025007	Tetra-chr15_TESI_025737	604
Buxus-chr13_BUSI_025008	Tetra-chr15_TESI_025740	1090
Buxus-chr13_BUSI_025010	Tetra-chr15_TESI_025741	1070
Buxus-chr13_BUSI_025011	Tetra-chr15_TESI_025743	280
Buxus-chr13_BUSI_025017	Tetra-chr15_TESI_025744	1030
Buxus-chr13_BUSI_025018	Tetra-chr15_TESI_025748	1960
Buxus-chr13_BUSI_025019	Tetra-chr15_TESI_025751	757
Buxus-chr13_BUSI_025030	Tetra-chr15_TESI_025754	1360
Buxus-chr13_BUSI_025037	Tetra-chr15_TESI_025752	266
Buxus-chr13_BUSI_025042	Tetra-chr15_TESI_025756	1560
Buxus-chr13_BUSI_025044	Tetra-chr15_TESI_025759	596
Buxus-chr13_BUSI_025045	Tetra-chr15_TESI_025760	960
Buxus-chr13_BUSI_025046	Tetra-chr15_TESI_025761	1380
Buxus-chr13_BUSI_025054	Tetra-chr15_TESI_025764	164
Buxus-chr13_BUSI_025055	Tetra-chr15_TESI_025765	629
Buxus-chr13_BUSI_025057	Tetra-chr15_TESI_025766	991
Buxus-chr13_BUSI_025058	Tetra-chr15_TESI_025767	2200
Buxus-chr13_BUSI_025059	Tetra-chr15_TESI_025770	1050
Buxus-chr13_BUSI_025060	Tetra-chr15_TESI_025772	342
Buxus-chr13_BUSI_025064	Tetra-chr15_TESI_025775	1400
Buxus-chr13_BUSI_025065	Tetra-chr15_TESI_025776	1050
Buxus-chr13_BUSI_025067	Tetra-chr15_TESI_025777	576
Buxus-chr13_BUSI_025068	Tetra-chr15_TESI_025778	313
###
Buxus-chr13_BUSI_024595	Tetra-chr15_TESI_025506	1050
Buxus-chr13_BUSI_024600	Tetra-chr15_TESI_025505	122
Buxus-chr13_BUSI_024605	Tetra-chr15_TESI_025519	158
Buxus-chr13_BUSI_024611	Tetra-chr15_TESI_025508	889
Buxus-chr13_BUSI_024615	Tetra-chr15_TESI_025509	2400
Buxus-chr13_BUSI_024621	Tetra-chr15_TESI_025511	906
Buxus-chr13_BUSI_024627	Tetra-chr15_TESI_025516	427
Buxus-chr13_BUSI_024631	Tetra-chr15_TESI_025519	158
###
Buxus-chr13_BUSI_025083	Tetra-chr15_TESI_025829	536
Buxus-chr13_BUSI_025084	Tetra-chr15_TESI_025827	604
Buxus-chr13_BUSI_025087	Tetra-chr15_TESI_025823	1190
Buxus-chr13_BUSI_025088	Tetra-chr15_TESI_025819	122
Buxus-chr13_BUSI_025090	Tetra-chr15_TESI_025818	1110
Buxus-chr13_BUSI_025092	Tetra-chr15_TESI_025817	3340
Buxus-chr13_BUSI_025094	Tetra-chr15_TESI_025812	354
Buxus-chr13_BUSI_025096	Tetra-chr15_TESI_025809	408
Buxus-chr13_BUSI_025097	Tetra-chr15_TESI_025807	318
Buxus-chr13_BUSI_025103	Tetra-chr15_TESI_025801	542
Buxus-chr13_BUSI_025106	Tetra-chr15_TESI_025794	430
Buxus-chr13_BUSI_025107	Tetra-chr15_TESI_025793	1090
Buxus-chr13_BUSI_025111	Tetra-chr15_TESI_025787	400
Buxus-chr13_BUSI_025112	Tetra-chr15_TESI_025786	1000
Buxus-chr13_BUSI_025114	Tetra-chr15_TESI_025784	490
###
Buxus-chr13_BUSI_024540	Tetra-chr15_TESI_025659	621
Buxus-chr13_BUSI_024558	Tetra-chr15_TESI_025663	688
Buxus-chr13_BUSI_024561	Tetra-chr15_TESI_025665	683
Buxus-chr13_BUSI_024562	Tetra-chr15_TESI_025666	811
Buxus-chr13_BUSI_024573	Tetra-chr15_TESI_025667	501
Buxus-chr13_BUSI_024575	Tetra-chr15_TESI_025668	1380
Buxus-chr13_BUSI_024578	Tetra-chr15_TESI_025671	1180
Buxus-chr13_BUSI_024582	Tetra-chr15_TESI_025674	914
Buxus-chr13_BUSI_024587	Tetra-chr15_TESI_025675	2040
Buxus-chr13_BUSI_024592	Tetra-chr15_TESI_025676	742
###
Buxus-chr13_BUSI_025177	Tetra-chr15_TESI_025903	1570
Buxus-chr13_BUSI_025181	Tetra-chr15_TESI_025902	688
Buxus-chr13_BUSI_025182	Tetra-chr15_TESI_025901	1990
Buxus-chr13_BUSI_025184	Tetra-chr15_TESI_025898	909
Buxus-chr13_BUSI_025186	Tetra-chr15_TESI_025896	269
Buxus-chr13_BUSI_025189	Tetra-chr15_TESI_025895	357
###
Buxus-chr13_BUSI_024672	Tetra-chr15_TESI_025527	1260
Buxus-chr13_BUSI_024677	Tetra-chr15_TESI_025526	922
Buxus-chr13_BUSI_024678	Tetra-chr15_TESI_025524	1540
Buxus-chr13_BUSI_024679	Tetra-chr15_TESI_025523	721
Buxus-chr13_BUSI_024682	Tetra-chr15_TESI_025521	395
###
Buxus-chr13_BUSI_025372	Tetra-chr15_TESI_025960	349
Buxus-chr13_BUSI_025376	Tetra-chr15_TESI_025957	275
Buxus-chr13_BUSI_025377	Tetra-chr15_TESI_025956	870
Buxus-chr13_BUSI_025382	Tetra-chr15_TESI_025955	274
Buxus-chr13_BUSI_025393	Tetra-chr15_TESI_025953	2120
Buxus-chr13_BUSI_025397	Tetra-chr15_TESI_025944	343
Buxus-chr13_BUSI_025398	Tetra-chr15_TESI_025943	582
Buxus-chr13_BUSI_025404	Tetra-chr15_TESI_025941	2470
###
Buxus-chr13_BUSI_024862	Tetra-chr15_TESI_025479	1360
Buxus-chr13_BUSI_024863	Tetra-chr15_TESI_025478	849
Buxus-chr13_BUSI_024864	Tetra-chr15_TESI_025477	457
Buxus-chr13_BUSI_024865	Tetra-chr15_TESI_025476	308
###
Buxus-chr13_BUSI_025325	Tetra-chr15_TESI_025968	612
Buxus-chr13_BUSI_025326	Tetra-chr15_TESI_025972	277
Buxus-chr13_BUSI_025330	Tetra-chr15_TESI_025976	383
Buxus-chr13_BUSI_025332	Tetra-chr15_TESI_025978	792
Buxus-chr13_BUSI_025333	Tetra-chr15_TESI_025979	424
Buxus-chr13_BUSI_025334	Tetra-chr15_TESI_025981	829
###
Buxus-chr13_BUSI_024874	Tetra-chr15_TESI_025375	259
Buxus-chr13_BUSI_024889	Tetra-chr15_TESI_025383	190
Buxus-chr13_BUSI_024890	Tetra-chr15_TESI_025385	515
Buxus-chr13_BUSI_024891	Tetra-chr15_TESI_025386	296
###
Buxus-chr13_BUSI_024698	Tetra-chr15_TESI_025590	1320
Buxus-chr13_BUSI_024714	Tetra-chr15_TESI_025585	536
Buxus-chr13_BUSI_024721	Tetra-chr15_TESI_025582	819
Buxus-chr13_BUSI_024722	Tetra-chr15_TESI_025579	693
Buxus-chr13_BUSI_024724	Tetra-chr15_TESI_025578	602
Buxus-chr13_BUSI_024725	Tetra-chr15_TESI_025577	810
Buxus-chr13_BUSI_024726	Tetra-chr15_TESI_025576	485
Buxus-chr13_BUSI_024736	Tetra-chr15_TESI_025563	429
Buxus-chr13_BUSI_024737	Tetra-chr15_TESI_025562	1080
Buxus-chr13_BUSI_024741	Tetra-chr15_TESI_025561	588
Buxus-chr13_BUSI_024743	Tetra-chr15_TESI_025557	2160
Buxus-chr13_BUSI_024745	Tetra-chr15_TESI_025556	403
Buxus-chr13_BUSI_024748	Tetra-chr15_TESI_025552	563
Buxus-chr13_BUSI_024749	Tetra-chr15_TESI_025553	157
Buxus-chr13_BUSI_024750	Tetra-chr15_TESI_025551	749
Buxus-chr13_BUSI_024753	Tetra-chr15_TESI_025555	1210
Buxus-chr13_BUSI_024760	Tetra-chr15_TESI_025545	966
Buxus-chr13_BUSI_024761	Tetra-chr15_TESI_025542	990
Buxus-chr13_BUSI_024762	Tetra-chr15_TESI_025541	1430
Buxus-chr13_BUSI_024765	Tetra-chr15_TESI_025540	555
Buxus-chr13_BUSI_024785	Tetra-chr15_TESI_025537	465
Buxus-chr13_BUSI_024786	Tetra-chr15_TESI_025535	528
Buxus-chr13_BUSI_024787	Tetra-chr15_TESI_025533	414
Buxus-chr13_BUSI_024788	Tetra-chr15_TESI_025531	356
Buxus-chr13_BUSI_024790	Tetra-chr15_TESI_025530	158
Buxus-chr13_BUSI_024795	Tetra-chr15_TESI_025528	1530
###
Buxus-chr13_BUSI_024646	Tetra-chr15_TESI_025652	190
Buxus-chr13_BUSI_024647	Tetra-chr15_TESI_025651	389
Buxus-chr13_BUSI_024648	Tetra-chr15_TESI_025650	1320
Buxus-chr13_BUSI_024665	Tetra-chr15_TESI_025654	485
Buxus-chr13_BUSI_024667	Tetra-chr15_TESI_025656	666
###
Buxus-chr13_BUSI_024649	Tetra-chr15_TESI_025610	176
Buxus-chr13_BUSI_024650	Tetra-chr15_TESI_025607	484
Buxus-chr13_BUSI_024651	Tetra-chr15_TESI_025606	1410
Buxus-chr13_BUSI_024655	Tetra-chr15_TESI_025605	1110
Buxus-chr13_BUSI_024658	Tetra-chr15_TESI_025601	742
Buxus-chr13_BUSI_024660	Tetra-chr15_TESI_025598	413
Buxus-chr13_BUSI_024663	Tetra-chr15_TESI_025595	732
###
Buxus-chr13_BUSI_024919	Tetra-chr15_TESI_025362	1570
Buxus-chr13_BUSI_024920	Tetra-chr15_TESI_025357	432
Buxus-chr13_BUSI_024929	Tetra-chr15_TESI_025355	561
Buxus-chr13_BUSI_024935	Tetra-chr15_TESI_025347	182
Buxus-chr13_BUSI_024938	Tetra-chr15_TESI_025350	661
Buxus-chr13_BUSI_024942	Tetra-chr15_TESI_025342	566
Buxus-chr13_BUSI_024943	Tetra-chr15_TESI_025341	376
Buxus-chr13_BUSI_024944	Tetra-chr15_TESI_025339	387
Buxus-chr13_BUSI_024946	Tetra-chr15_TESI_025338	1020
###
Buxus-chr13_BUSI_024504	Tetra-chr15_TESI_025490	530
Buxus-chr13_BUSI_024506	Tetra-chr15_TESI_025486	447
Buxus-chr13_BUSI_024507	Tetra-chr15_TESI_025485	710
Buxus-chr13_BUSI_024522	Tetra-chr15_TESI_025490	675
Buxus-chr13_BUSI_024523	Tetra-chr15_TESI_025489	4090
Buxus-chr13_BUSI_024524	Tetra-chr15_TESI_025491	903
Buxus-chr13_BUSI_024525	Tetra-chr15_TESI_025492	593
Buxus-chr13_BUSI_024526	Tetra-chr15_TESI_025493	1080
Buxus-chr13_BUSI_024528	Tetra-chr15_TESI_025495	2360
###
Buxus-chr13_BUSI_025194	Tetra-chr15_TESI_025835	1140
Buxus-chr13_BUSI_025195	Tetra-chr15_TESI_025836	400
Buxus-chr13_BUSI_025196	Tetra-chr15_TESI_025837	1360
Buxus-chr13_BUSI_025204	Tetra-chr15_TESI_025841	780
Buxus-chr13_BUSI_025209	Tetra-chr15_TESI_025843	1740
Buxus-chr13_BUSI_025219	Tetra-chr15_TESI_025848	1230
Buxus-chr13_BUSI_025222	Tetra-chr15_TESI_025851	414
Buxus-chr13_BUSI_025223	Tetra-chr15_TESI_025852	1380
Buxus-chr13_BUSI_025235	Tetra-chr15_TESI_025854	805
Buxus-chr13_BUSI_025242	Tetra-chr15_TESI_025858	2380
Buxus-chr13_BUSI_025245	Tetra-chr15_TESI_025859	476
Buxus-chr13_BUSI_025255	Tetra-chr15_TESI_025864	1450
Buxus-chr13_BUSI_025259	Tetra-chr15_TESI_025865	119
###
Buxus-chr13_BUSI_024398	Tetra-chr15_TESI_025330	1130
Buxus-chr13_BUSI_024399	Tetra-chr15_TESI_025332	2160
Buxus-chr13_BUSI_024400	Tetra-chr15_TESI_025335	1160
Buxus-chr13_BUSI_024405	Tetra-chr15_TESI_025328	1090
Buxus-chr13_BUSI_024408	Tetra-chr15_TESI_025327	455
Buxus-chr13_BUSI_024409	Tetra-chr15_TESI_025322	843
Buxus-chr13_BUSI_024411	Tetra-chr15_TESI_025316	368
Buxus-chr13_BUSI_024412	Tetra-chr15_TESI_025314	648
###
Buxus-chr13_BUSI_025344	Tetra-chr15_TESI_025911	582
Buxus-chr13_BUSI_025345	Tetra-chr15_TESI_025910	1380
Buxus-chr13_BUSI_025346	Tetra-chr15_TESI_025909	1000
Buxus-chr13_BUSI_025347	Tetra-chr15_TESI_025908	689
Buxus-chr13_BUSI_025349	Tetra-chr15_TESI_025904	454
###
Buxus-chr13_BUSI_025169	Tetra-chr17_TESI_026518	789
Buxus-chr13_BUSI_025170	Tetra-chr17_TESI_026519	724
Buxus-chr13_BUSI_025171	Tetra-chr17_TESI_026523	1230
Buxus-chr13_BUSI_025173	Tetra-chr17_TESI_026524	1440
Buxus-chr13_BUSI_025175	Tetra-chr17_TESI_026526	1430
###
Buxus-chr13_BUSI_024594	Tetra-chr19_TESI_028073	2140
Buxus-chr13_BUSI_024596	Tetra-chr19_TESI_028077	922
Buxus-chr13_BUSI_024597	Tetra-chr19_TESI_028079	1020
Buxus-chr13_BUSI_024603	Tetra-chr19_TESI_028048	1790
Buxus-chr13_BUSI_024605	Tetra-chr19_TESI_028049	142
Buxus-chr13_BUSI_024607	Tetra-chr19_TESI_028073	2040
Buxus-chr13_BUSI_024610	Tetra-chr19_TESI_028069	1030
Buxus-chr13_BUSI_024617	Tetra-chr19_TESI_028067	1050
Buxus-chr13_BUSI_024624	Tetra-chr19_TESI_028058	832
Buxus-chr13_BUSI_024625	Tetra-chr19_TESI_028063	272
Buxus-chr13_BUSI_024629	Tetra-chr19_TESI_028051	930
Buxus-chr13_BUSI_024630	Tetra-chr19_TESI_028050	987
Buxus-chr13_BUSI_024631	Tetra-chr19_TESI_028049	142
Buxus-chr13_BUSI_024633	Tetra-chr19_TESI_028048	1640
###
Buxus-chr13_BUSI_025319	Tetra-chr19_TESI_028133	806
Buxus-chr13_BUSI_025335	Tetra-chr19_TESI_028131	764
Buxus-chr13_BUSI_025337	Tetra-chr19_TESI_028127	726
Buxus-chr13_BUSI_025338	Tetra-chr19_TESI_028126	1440
Buxus-chr13_BUSI_025341	Tetra-chr19_TESI_028124	708
Buxus-chr13_BUSI_025348	Tetra-chr19_TESI_028121	762
Buxus-chr13_BUSI_025349	Tetra-chr19_TESI_028119	479
###
Buxus-chr13_BUSI_024646	Tetra-chr19_TESI_028022	194
Buxus-chr13_BUSI_024648	Tetra-chr19_TESI_028021	1340
Buxus-chr13_BUSI_024667	Tetra-chr19_TESI_028029	718
Buxus-chr13_BUSI_024669	Tetra-chr19_TESI_028031	199
Buxus-chr13_BUSI_024671	Tetra-chr19_TESI_028034	724
Buxus-chr13_BUSI_024677	Tetra-chr19_TESI_028036	971
Buxus-chr13_BUSI_024678	Tetra-chr19_TESI_028037	1600
Buxus-chr13_BUSI_024679	Tetra-chr19_TESI_028038	699
Buxus-chr13_BUSI_024683	Tetra-chr19_TESI_028040	293
###
Buxus-chr13_BUSI_024504	Tetra-chr19_TESI_028097	552
Buxus-chr13_BUSI_024508	Tetra-chr19_TESI_028092	406
Buxus-chr13_BUSI_024509	Tetra-chr19_TESI_028090	1320
Buxus-chr13_BUSI_024511	Tetra-chr19_TESI_028083	2090
Buxus-chr13_BUSI_024522	Tetra-chr19_TESI_028097	639
Buxus-chr13_BUSI_024536	Tetra-chr19_TESI_028099	485
###
Buxus-chr13_BUSI_025353	Tetra-chr19_TESI_027802	1970
Buxus-chr13_BUSI_025354	Tetra-chr19_TESI_027803	1160
Buxus-chr13_BUSI_025356	Tetra-chr19_TESI_027804	1370
Buxus-chr13_BUSI_025376	Tetra-chr19_TESI_027784	259
Buxus-chr13_BUSI_025377	Tetra-chr19_TESI_027783	984
Buxus-chr13_BUSI_025380	Tetra-chr19_TESI_027781	501
Buxus-chr13_BUSI_025381	Tetra-chr19_TESI_027780	792
Buxus-chr13_BUSI_025383	Tetra-chr19_TESI_027779	610
Buxus-chr13_BUSI_025386	Tetra-chr19_TESI_027778	343
Buxus-chr13_BUSI_025387	Tetra-chr19_TESI_027777	1300
Buxus-chr13_BUSI_025388	Tetra-chr19_TESI_027758	379
Buxus-chr13_BUSI_025388	Tetra-chr19_TESI_027776	379
Buxus-chr13_BUSI_025390	Tetra-chr19_TESI_027757	645
Buxus-chr13_BUSI_025391	Tetra-chr19_TESI_027756	236
Buxus-chr13_BUSI_025392	Tetra-chr19_TESI_027755	3430
Buxus-chr13_BUSI_025394	Tetra-chr19_TESI_027753	1010
Buxus-chr13_BUSI_025396	Tetra-chr19_TESI_027748	277
Buxus-chr13_BUSI_025397	Tetra-chr19_TESI_027747	253
Buxus-chr13_BUSI_025398	Tetra-chr19_TESI_027746	647
Buxus-chr13_BUSI_025399	Tetra-chr19_TESI_027744	221
Buxus-chr13_BUSI_025400	Tetra-chr19_TESI_027743	1020
Buxus-chr13_BUSI_025402	Tetra-chr19_TESI_027742	617
Buxus-chr13_BUSI_025403	Tetra-chr19_TESI_027741	1150
Buxus-chr13_BUSI_025407	Tetra-chr19_TESI_027739	1600
Buxus-chr13_BUSI_025408	Tetra-chr19_TESI_027738	841
Buxus-chr13_BUSI_025412	Tetra-chr19_TESI_027735	446
Buxus-chr13_BUSI_025414	Tetra-chr19_TESI_027733	239
Buxus-chr13_BUSI_025418	Tetra-chr19_TESI_027728	808
Buxus-chr13_BUSI_025419	Tetra-chr19_TESI_027727	1200
Buxus-chr13_BUSI_025421	Tetra-chr19_TESI_027723	761
###
Buxus-chr13_BUSI_025041	Tetra-chr19_TESI_027931	751
Buxus-chr13_BUSI_025043	Tetra-chr19_TESI_027934	724
Buxus-chr13_BUSI_025049	Tetra-chr19_TESI_027941	928
Buxus-chr13_BUSI_025057	Tetra-chr19_TESI_027945	976
Buxus-chr13_BUSI_025060	Tetra-chr19_TESI_027946	240
Buxus-chr13_BUSI_025061	Tetra-chr19_TESI_027957	166
Buxus-chr13_BUSI_025062	Tetra-chr19_TESI_027955	644
###
Buxus-chr13_BUSI_024795	Tetra-chr19_TESI_028012	1330
Buxus-chr13_BUSI_024797	Tetra-chr19_TESI_028013	357
Buxus-chr13_BUSI_024800	Tetra-chr19_TESI_028015	602
Buxus-chr13_BUSI_024803	Tetra-chr19_TESI_028016	835
Buxus-chr13_BUSI_024804	Tetra-chr19_TESI_028017	465
Buxus-chr13_BUSI_024807	Tetra-chr19_TESI_028018	849
###
Buxus-chr13_BUSI_024919	Tetra-chr19_TESI_027588	1570
Buxus-chr13_BUSI_024920	Tetra-chr19_TESI_027592	468
Buxus-chr13_BUSI_024925	Tetra-chr19_TESI_027593	560
Buxus-chr13_BUSI_024927	Tetra-chr19_TESI_027594	897
Buxus-chr13_BUSI_024928	Tetra-chr19_TESI_027596	539
Buxus-chr13_BUSI_024929	Tetra-chr19_TESI_027597	522
Buxus-chr13_BUSI_024930	Tetra-chr19_TESI_027610	231
###
Buxus-chr13_BUSI_024694	Tetra-chr19_TESI_027511	1040
Buxus-chr13_BUSI_024696	Tetra-chr19_TESI_027512	1260
Buxus-chr13_BUSI_024712	Tetra-chr19_TESI_027508	761
Buxus-chr13_BUSI_024713	Tetra-chr19_TESI_027507	142
Buxus-chr13_BUSI_024716	Tetra-chr19_TESI_027502	515
Buxus-chr13_BUSI_024717	Tetra-chr19_TESI_027501	3660
Buxus-chr13_BUSI_024718	Tetra-chr19_TESI_027500	862
Buxus-chr13_BUSI_024723	Tetra-chr19_TESI_027491	876
Buxus-chr13_BUSI_024738	Tetra-chr19_TESI_027473	326
Buxus-chr13_BUSI_024739	Tetra-chr19_TESI_027474	315
Buxus-chr13_BUSI_024741	Tetra-chr19_TESI_027479	810
Buxus-chr13_BUSI_024743	Tetra-chr19_TESI_027484	2080
Buxus-chr13_BUSI_024745	Tetra-chr19_TESI_027487	402
###
Buxus-chr13_BUSI_024948	Tetra-chr19_TESI_027890	356
Buxus-chr13_BUSI_024968	Tetra-chr19_TESI_027897	1220
Buxus-chr13_BUSI_024972	Tetra-chr19_TESI_027898	373
Buxus-chr13_BUSI_024973	Tetra-chr19_TESI_027899	1560
Buxus-chr13_BUSI_024974	Tetra-chr19_TESI_027900	313
###
Buxus-chr13_BUSI_025267	Tetra-chr19_TESI_027801	454
Buxus-chr13_BUSI_025273	Tetra-chr19_TESI_027800	438
Buxus-chr13_BUSI_025274	Tetra-chr19_TESI_027799	391
Buxus-chr13_BUSI_025275	Tetra-chr19_TESI_027798	1520
Buxus-chr13_BUSI_025281	Tetra-chr19_TESI_027796	191
Buxus-chr13_BUSI_025284	Tetra-chr19_TESI_027792	917
Buxus-chr13_BUSI_025286	Tetra-chr19_TESI_027791	590
Buxus-chr13_BUSI_025289	Tetra-chr19_TESI_027789	1060
Buxus-chr13_BUSI_025291	Tetra-chr19_TESI_027787	449
###
Buxus-chr13_BUSI_024995	Tetra-chr19_TESI_027905	585
Buxus-chr13_BUSI_024998	Tetra-chr19_TESI_027908	525
Buxus-chr13_BUSI_025003	Tetra-chr19_TESI_027917	414
Buxus-chr13_BUSI_025004	Tetra-chr19_TESI_027921	757
Buxus-chr13_BUSI_025009	Tetra-chr19_TESI_027923	663
Buxus-chr13_BUSI_025016	Tetra-chr19_TESI_027928	642
Buxus-chr13_BUSI_025017	Tetra-chr19_TESI_027929	1060
###
Buxus-chr13_BUSI_025235	Tetra-chr19_TESI_028007	835
Buxus-chr13_BUSI_025236	Tetra-chr19_TESI_028006	868
Buxus-chr13_BUSI_025238	Tetra-chr19_TESI_028005	1200
Buxus-chr13_BUSI_025239	Tetra-chr19_TESI_028004	590
Buxus-chr13_BUSI_025240	Tetra-chr19_TESI_028002	617
Buxus-chr13_BUSI_025241	Tetra-chr19_TESI_028001	3680
Buxus-chr13_BUSI_025245	Tetra-chr19_TESI_027998	462
Buxus-chr13_BUSI_025246	Tetra-chr19_TESI_027997	1090
###
Buxus-chr13_BUSI_025087	Tetra-chr19_TESI_027958	1310
Buxus-chr13_BUSI_025089	Tetra-chr19_TESI_027961	1080
Buxus-chr13_BUSI_025091	Tetra-chr19_TESI_027966	308
Buxus-chr13_BUSI_025093	Tetra-chr19_TESI_027967	898
Buxus-chr13_BUSI_025099	Tetra-chr19_TESI_027969	190
Buxus-chr13_BUSI_025101	Tetra-chr19_TESI_027972	533
Buxus-chr13_BUSI_025102	Tetra-chr19_TESI_027973	1220
Buxus-chr13_BUSI_025108	Tetra-chr19_TESI_027977	550
Buxus-chr13_BUSI_025109	Tetra-chr19_TESI_027978	930
Buxus-chr13_BUSI_025119	Tetra-chr19_TESI_027983	618
###
Buxus-chr13_BUSI_025217	Tetra-chr19_TESI_028162	1160
Buxus-chr13_BUSI_025223	Tetra-chr19_TESI_028165	1380
Buxus-chr13_BUSI_025225	Tetra-chr19_TESI_028166	678
Buxus-chr13_BUSI_025226	Tetra-chr19_TESI_028169	470
Buxus-chr13_BUSI_025227	Tetra-chr19_TESI_028170	1190
###
Buxus-chr13_BUSI_025160	Tetra-chr19_TESI_027804	1770
Buxus-chr13_BUSI_025168	Tetra-chr19_TESI_027810	345
Buxus-chr13_BUSI_025169	Tetra-chr19_TESI_027811	651
Buxus-chr13_BUSI_025170	Tetra-chr19_TESI_027812	819
Buxus-chr13_BUSI_025171	Tetra-chr19_TESI_027814	1140
Buxus-chr13_BUSI_025172	Tetra-chr19_TESI_027815	432
Buxus-chr13_BUSI_025173	Tetra-chr19_TESI_027816	1060
Buxus-chr13_BUSI_025177	Tetra-chr19_TESI_027818	1530
Buxus-chr13_BUSI_025178	Tetra-chr19_TESI_027819	927
Buxus-chr13_BUSI_025182	Tetra-chr19_TESI_027821	2510
###
Buxus-chr13_BUSI_025294	Tetra-chr19_TESI_027825	202
Buxus-chr13_BUSI_025295	Tetra-chr19_TESI_027826	928
Buxus-chr13_BUSI_025297	Tetra-chr19_TESI_027827	591
Buxus-chr13_BUSI_025303	Tetra-chr19_TESI_027829	1830
Buxus-chr13_BUSI_025305	Tetra-chr19_TESI_027832	1800
Buxus-chr13_BUSI_025311	Tetra-chr19_TESI_027833	447
Buxus-chr13_BUSI_025312	Tetra-chr19_TESI_027835	534
Buxus-chr13_BUSI_025314	Tetra-chr19_TESI_027838	354
Buxus-chr13_BUSI_025315	Tetra-chr19_TESI_027841	245
Buxus-chr13_BUSI_025324	Tetra-chr19_TESI_027842	444
###
Buxus-chr13_BUSI_025250	Tetra-chr19_TESI_028160	1410
Buxus-chr13_BUSI_025253	Tetra-chr19_TESI_028159	429
Buxus-chr13_BUSI_025256	Tetra-chr19_TESI_028155	1010
Buxus-chr13_BUSI_025257	Tetra-chr19_TESI_028156	596
Buxus-chr13_BUSI_025260	Tetra-chr19_TESI_028157	367
###
Buxus-chr13_BUSI_024655	Tetra-chr19_TESI_027526	1270
Buxus-chr13_BUSI_024657	Tetra-chr19_TESI_027525	1340
Buxus-chr13_BUSI_024658	Tetra-chr19_TESI_027522	925
Buxus-chr13_BUSI_024660	Tetra-chr19_TESI_027520	498
Buxus-chr13_BUSI_024661	Tetra-chr19_TESI_027519	324
###
Buxus-chr13_BUSI_025193	Tetra-chr19_TESI_027984	139
Buxus-chr13_BUSI_025196	Tetra-chr19_TESI_027989	1320
Buxus-chr13_BUSI_025208	Tetra-chr19_TESI_027991	787
Buxus-chr13_BUSI_025210	Tetra-chr19_TESI_027993	354
Buxus-chr13_BUSI_025211	Tetra-chr19_TESI_027994	406
Buxus-chr13_BUSI_025212	Tetra-chr19_TESI_027995	527
###
Buxus-chr13_BUSI_024579	Tetra-chr19_TESI_027873	261
Buxus-chr13_BUSI_024580	Tetra-chr19_TESI_027874	225
Buxus-chr13_BUSI_024589	Tetra-chr19_TESI_027882	161
Buxus-chr13_BUSI_024590	Tetra-chr19_TESI_027883	855
###
Buxus-chr13_BUSI_025183	Tetra-chr19_TESI_027852	364
Buxus-chr13_BUSI_025185	Tetra-chr19_TESI_027858	955
Buxus-chr13_BUSI_025187	Tetra-chr19_TESI_027860	719
Buxus-chr13_BUSI_025189	Tetra-chr19_TESI_027861	335
###
Buxus-chr13_BUSI_025335	Tetra-chr3_TESI_006047	568
Buxus-chr13_BUSI_025336	Tetra-chr3_TESI_006048	1010
Buxus-chr13_BUSI_025337	Tetra-chr3_TESI_006049	538
Buxus-chr13_BUSI_025340	Tetra-chr3_TESI_006051	768
###
Buxus-chr13_BUSI_024954	Tetra-chr4_TESI_006638	308
Buxus-chr13_BUSI_024964	Tetra-chr4_TESI_006630	430
Buxus-chr13_BUSI_024966	Tetra-chr4_TESI_006629	2680
Buxus-chr13_BUSI_024984	Tetra-chr4_TESI_006618	778
Buxus-chr13_BUSI_024985	Tetra-chr4_TESI_006617	770
Buxus-chr13_BUSI_024990	Tetra-chr4_TESI_006616	478
Buxus-chr13_BUSI_024991	Tetra-chr4_TESI_006615	1090
Buxus-chr13_BUSI_024997	Tetra-chr4_TESI_006605	781
Buxus-chr13_BUSI_025000	Tetra-chr4_TESI_006604	270
Buxus-chr13_BUSI_025004	Tetra-chr4_TESI_006592	968
Buxus-chr13_BUSI_025006	Tetra-chr4_TESI_006589	1900
Buxus-chr13_BUSI_025007	Tetra-chr4_TESI_006588	579
Buxus-chr13_BUSI_025017	Tetra-chr4_TESI_006586	1110
Buxus-chr13_BUSI_025025	Tetra-chr4_TESI_006583	696
Buxus-chr13_BUSI_025040	Tetra-chr4_TESI_006577	1800
Buxus-chr13_BUSI_025047	Tetra-chr4_TESI_006571	579
Buxus-chr13_BUSI_025048	Tetra-chr4_TESI_006565	1060
Buxus-chr13_BUSI_025050	Tetra-chr4_TESI_006562	560
Buxus-chr13_BUSI_025053	Tetra-chr4_TESI_006560	285
Buxus-chr13_BUSI_025054	Tetra-chr4_TESI_006559	202
Buxus-chr13_BUSI_025055	Tetra-chr4_TESI_006558	863
Buxus-chr13_BUSI_025056	Tetra-chr4_TESI_006557	226
Buxus-chr13_BUSI_025057	Tetra-chr4_TESI_006555	979
Buxus-chr13_BUSI_025064	Tetra-chr4_TESI_006549	1980
Buxus-chr13_BUSI_025065	Tetra-chr4_TESI_006548	860
Buxus-chr13_BUSI_025078	Tetra-chr4_TESI_006546	465
###
Buxus-chr13_BUSI_025122	Tetra-chr4_TESI_006470	142
Buxus-chr13_BUSI_025123	Tetra-chr4_TESI_006471	424
Buxus-chr13_BUSI_025132	Tetra-chr4_TESI_006472	1100
Buxus-chr13_BUSI_025138	Tetra-chr4_TESI_006477	742
###
Buxus-chr13_BUSI_025344	Tetra-chr4_TESI_006383	550
Buxus-chr13_BUSI_025345	Tetra-chr4_TESI_006382	1390
Buxus-chr13_BUSI_025347	Tetra-chr4_TESI_006378	686
Buxus-chr13_BUSI_025349	Tetra-chr4_TESI_006374	451
Buxus-chr13_BUSI_025350	Tetra-chr4_TESI_006371	365
###
Buxus-chr13_BUSI_025084	Tetra-chr4_TESI_006493	669
Buxus-chr13_BUSI_025085	Tetra-chr4_TESI_006494	1630
Buxus-chr13_BUSI_025089	Tetra-chr4_TESI_006497	1080
Buxus-chr13_BUSI_025090	Tetra-chr4_TESI_006498	1220
Buxus-chr13_BUSI_025092	Tetra-chr4_TESI_006500	2850
Buxus-chr13_BUSI_025094	Tetra-chr4_TESI_006507	304
Buxus-chr13_BUSI_025095	Tetra-chr4_TESI_006509	1330
Buxus-chr13_BUSI_025096	Tetra-chr4_TESI_006510	433
Buxus-chr13_BUSI_025102	Tetra-chr4_TESI_006514	1070
Buxus-chr13_BUSI_025103	Tetra-chr4_TESI_006515	519
Buxus-chr13_BUSI_025104	Tetra-chr4_TESI_006516	446
Buxus-chr13_BUSI_025107	Tetra-chr4_TESI_006522	1130
Buxus-chr13_BUSI_025110	Tetra-chr4_TESI_006523	3340
Buxus-chr13_BUSI_025111	Tetra-chr4_TESI_006528	414
Buxus-chr13_BUSI_025115	Tetra-chr4_TESI_006543	735
###
Buxus-chr13_BUSI_024657	Tetra-chr4_TESI_006726	1400
Buxus-chr13_BUSI_024659	Tetra-chr4_TESI_006734	307
Buxus-chr13_BUSI_024667	Tetra-chr4_TESI_006712	917
Buxus-chr13_BUSI_024669	Tetra-chr4_TESI_006710	261
Buxus-chr13_BUSI_024670	Tetra-chr4_TESI_006709	1320
Buxus-chr13_BUSI_024678	Tetra-chr4_TESI_006706	1490
Buxus-chr13_BUSI_024679	Tetra-chr4_TESI_006704	710
Buxus-chr13_BUSI_024683	Tetra-chr4_TESI_006703	403
###
Buxus-chr13_BUSI_025406	Tetra-chr4_TESI_007920	848
Buxus-chr13_BUSI_025413	Tetra-chr4_TESI_007925	693
Buxus-chr13_BUSI_025416	Tetra-chr4_TESI_007927	993
Buxus-chr13_BUSI_025425	Tetra-chr4_TESI_007908	182
###
Buxus-chr13_BUSI_024558	Tetra-chr4_TESI_006658	723
Buxus-chr13_BUSI_024572	Tetra-chr4_TESI_006654	955
Buxus-chr13_BUSI_024573	Tetra-chr4_TESI_006652	400
Buxus-chr13_BUSI_024574	Tetra-chr4_TESI_006651	99
Buxus-chr13_BUSI_024575	Tetra-chr4_TESI_006650	1090
Buxus-chr13_BUSI_024576	Tetra-chr4_TESI_006649	1820
Buxus-chr13_BUSI_024578	Tetra-chr4_TESI_006648	1200
Buxus-chr13_BUSI_024579	Tetra-chr4_TESI_006647	242
Buxus-chr13_BUSI_024585	Tetra-chr4_TESI_006644	1810
Buxus-chr13_BUSI_024587	Tetra-chr4_TESI_006643	2520
Buxus-chr13_BUSI_024589	Tetra-chr4_TESI_006641	218
###
Buxus-chr13_BUSI_025169	Tetra-chr4_TESI_006450	800
Buxus-chr13_BUSI_025171	Tetra-chr4_TESI_006452	1270
Buxus-chr13_BUSI_025174	Tetra-chr4_TESI_006456	984
Buxus-chr13_BUSI_025175	Tetra-chr4_TESI_006457	1270
Buxus-chr13_BUSI_025180	Tetra-chr4_TESI_006461	269
Buxus-chr13_BUSI_025181	Tetra-chr4_TESI_006464	667
Buxus-chr13_BUSI_025186	Tetra-chr4_TESI_006468	318
Buxus-chr13_BUSI_025194	Tetra-chr4_TESI_006489	1120
Buxus-chr13_BUSI_025198	Tetra-chr4_TESI_006486	511
Buxus-chr13_BUSI_025199	Tetra-chr4_TESI_006485	386
Buxus-chr13_BUSI_025210	Tetra-chr4_TESI_006482	474
Buxus-chr13_BUSI_025212	Tetra-chr4_TESI_006479	558
Buxus-chr13_BUSI_025214	Tetra-chr4_TESI_006478	248
###
Buxus-chr13_BUSI_025274	Tetra-chr4_TESI_006413	397
Buxus-chr13_BUSI_025282	Tetra-chr4_TESI_006414	316
Buxus-chr13_BUSI_025283	Tetra-chr4_TESI_006415	1030
Buxus-chr13_BUSI_025291	Tetra-chr4_TESI_006416	490
Buxus-chr13_BUSI_025296	Tetra-chr4_TESI_006410	348
Buxus-chr13_BUSI_025297	Tetra-chr4_TESI_006409	587
Buxus-chr13_BUSI_025298	Tetra-chr4_TESI_006406	855
Buxus-chr13_BUSI_025316	Tetra-chr4_TESI_006395	631
Buxus-chr13_BUSI_025319	Tetra-chr4_TESI_006391	827
###
Buxus-chr13_BUSI_024765	Tetra-chr4_TESI_007215	533
Buxus-chr13_BUSI_024768	Tetra-chr4_TESI_007211	726
Buxus-chr13_BUSI_024772	Tetra-chr4_TESI_007204	289
Buxus-chr13_BUSI_024779	Tetra-chr4_TESI_007211	721
Buxus-chr13_BUSI_024785	Tetra-chr4_TESI_007209	424
Buxus-chr13_BUSI_024787	Tetra-chr4_TESI_007207	580
Buxus-chr13_BUSI_024801	Tetra-chr4_TESI_007219	324
###
Buxus-chr13_BUSI_025216	Tetra-chr4_TESI_006443	748
Buxus-chr13_BUSI_025221	Tetra-chr4_TESI_006441	1310
Buxus-chr13_BUSI_025225	Tetra-chr4_TESI_006438	697
Buxus-chr13_BUSI_025226	Tetra-chr4_TESI_006437	553
###
Buxus-chr13_BUSI_024597	Tetra-chr4_TESI_006683	884
Buxus-chr13_BUSI_024600	Tetra-chr4_TESI_006684	112
Buxus-chr13_BUSI_024605	Tetra-chr4_TESI_006701	196
Buxus-chr13_BUSI_024619	Tetra-chr4_TESI_006685	1500
Buxus-chr13_BUSI_024621	Tetra-chr4_TESI_006686	890
Buxus-chr13_BUSI_024627	Tetra-chr4_TESI_006699	342
Buxus-chr13_BUSI_024630	Tetra-chr4_TESI_006700	930
Buxus-chr13_BUSI_024631	Tetra-chr4_TESI_006701	196
###
Buxus-chr13_BUSI_024909	Tetra-chr4_TESI_006751	422
Buxus-chr13_BUSI_024915	Tetra-chr4_TESI_006746	696
Buxus-chr13_BUSI_024918	Tetra-chr4_TESI_006753	411
Buxus-chr13_BUSI_024930	Tetra-chr4_TESI_006761	324
Buxus-chr13_BUSI_024933	Tetra-chr4_TESI_006756	342
Buxus-chr13_BUSI_024944	Tetra-chr4_TESI_006764	340
###
Buxus-chr13_BUSI_025366	Tetra-chr4_TESI_006412	806
Buxus-chr13_BUSI_025379	Tetra-chr4_TESI_006424	995
Buxus-chr13_BUSI_025382	Tetra-chr4_TESI_006426	348
Buxus-chr13_BUSI_025388	Tetra-chr4_TESI_006427	414
Buxus-chr13_BUSI_025393	Tetra-chr4_TESI_006425	1510
Buxus-chr13_BUSI_025406	Tetra-chr4_TESI_006434	890
###
Buxus-chr13_BUSI_024502	Tetra-chr4_TESI_006665	1790
Buxus-chr13_BUSI_024507	Tetra-chr4_TESI_006669	761
Buxus-chr13_BUSI_024508	Tetra-chr4_TESI_006670	346
Buxus-chr13_BUSI_024509	Tetra-chr4_TESI_006672	1400
Buxus-chr13_BUSI_024520	Tetra-chr4_TESI_006667	1020
Buxus-chr13_BUSI_024525	Tetra-chr4_TESI_006664	666
Buxus-chr13_BUSI_024526	Tetra-chr4_TESI_006663	1010
Buxus-chr13_BUSI_024527	Tetra-chr4_TESI_006661	916
Buxus-chr13_BUSI_024536	Tetra-chr4_TESI_006660	462
Buxus-chr13_BUSI_024537	Tetra-chr4_TESI_006659	783
###
Buxus-chr13_BUSI_024685	Tetra-chr5_TESI_009818	153
Buxus-chr13_BUSI_024693	Tetra-chr5_TESI_009821	596
Buxus-chr13_BUSI_024700	Tetra-chr5_TESI_009817	602
Buxus-chr13_BUSI_024702	Tetra-chr5_TESI_009819	427
###
Buxus-chr13_BUSI_025237	Tetra-chr64_TESI_029742	716
Buxus-chr13_BUSI_025239	Tetra-chr64_TESI_029746	740
Buxus-chr13_BUSI_025240	Tetra-chr64_TESI_029747	789
Buxus-chr13_BUSI_025242	Tetra-chr64_TESI_029748	2280
Buxus-chr13_BUSI_025245	Tetra-chr64_TESI_029749	485
Buxus-chr13_BUSI_025247	Tetra-chr64_TESI_029751	1110
Buxus-chr13_BUSI_025249	Tetra-chr64_TESI_029753	941
Buxus-chr13_BUSI_025252	Tetra-chr64_TESI_029755	963
Buxus-chr13_BUSI_025257	Tetra-chr64_TESI_029760	607
Buxus-chr13_BUSI_025258	Tetra-chr64_TESI_029759	459
###
Buxus-chr13_BUSI_024653	Tetra-chr7_TESI_012328	854
Buxus-chr13_BUSI_024654	Tetra-chr7_TESI_012324	2000
Buxus-chr13_BUSI_024656	Tetra-chr7_TESI_012317	1540
Buxus-chr13_BUSI_024658	Tetra-chr7_TESI_012314	946
Buxus-chr13_BUSI_024660	Tetra-chr7_TESI_012312	484
Buxus-chr13_BUSI_024661	Tetra-chr7_TESI_012311	321
Buxus-chr13_BUSI_024662	Tetra-chr7_TESI_012305	2400
###
Buxus-chr13_BUSI_024877	Tetra-chr7_TESI_012160	1520
Buxus-chr13_BUSI_024881	Tetra-chr7_TESI_012164	1430
Buxus-chr13_BUSI_024886	Tetra-chr7_TESI_012165	462
Buxus-chr13_BUSI_024889	Tetra-chr7_TESI_012167	199
Buxus-chr13_BUSI_024890	Tetra-chr7_TESI_012169	498
Buxus-chr13_BUSI_024891	Tetra-chr7_TESI_012170	337
Buxus-chr13_BUSI_024903	Tetra-chr7_TESI_012180	506
Buxus-chr13_BUSI_024907	Tetra-chr7_TESI_012179	636
Buxus-chr13_BUSI_024912	Tetra-chr7_TESI_012176	413
###
Buxus-chr13_BUSI_024594	Tetra-chr7_TESI_013844	1730
Buxus-chr13_BUSI_024596	Tetra-chr7_TESI_013845	887
Buxus-chr13_BUSI_024598	Tetra-chr7_TESI_013847	799
Buxus-chr13_BUSI_024612	Tetra-chr7_TESI_013841	259
Buxus-chr13_BUSI_024620	Tetra-chr7_TESI_013839	1080
Buxus-chr13_BUSI_024622	Tetra-chr7_TESI_013838	1050
Buxus-chr13_BUSI_024625	Tetra-chr7_TESI_013833	376
Buxus-chr13_BUSI_024626	Tetra-chr7_TESI_013831	1320
Buxus-chr13_BUSI_024627	Tetra-chr7_TESI_013830	454
###
Buxus-chr13_BUSI_024948	Tetra-chr7_TESI_013765	424
Buxus-chr13_BUSI_024953	Tetra-chr7_TESI_013767	242
Buxus-chr13_BUSI_024957	Tetra-chr7_TESI_013770	1150
Buxus-chr13_BUSI_024958	Tetra-chr7_TESI_013771	2690
Buxus-chr13_BUSI_024972	Tetra-chr7_TESI_013778	323
Buxus-chr13_BUSI_024977	Tetra-chr7_TESI_013781	342
Buxus-chr13_BUSI_024989	Tetra-chr7_TESI_013788	150
Buxus-chr13_BUSI_025001	Tetra-chr7_TESI_013797	525
Buxus-chr13_BUSI_025010	Tetra-chr7_TESI_013802	1020
Buxus-chr13_BUSI_025020	Tetra-chr7_TESI_013805	429
###
Buxus-chr13_BUSI_025063	Tetra-chr7_TESI_013546	3260
Buxus-chr13_BUSI_025064	Tetra-chr7_TESI_013545	1810
Buxus-chr13_BUSI_025066	Tetra-chr7_TESI_013544	742
Buxus-chr13_BUSI_025067	Tetra-chr7_TESI_013543	484
Buxus-chr13_BUSI_025068	Tetra-chr7_TESI_013542	329
Buxus-chr13_BUSI_025069	Tetra-chr7_TESI_013541	595
Buxus-chr13_BUSI_025079	Tetra-chr7_TESI_013540	1260
Buxus-chr13_BUSI_025082	Tetra-chr7_TESI_013537	607
###
Buxus-chr13_BUSI_025160	Tetra-chr7_TESI_013663	1790
Buxus-chr13_BUSI_025169	Tetra-chr7_TESI_013653	731
Buxus-chr13_BUSI_025170	Tetra-chr7_TESI_013652	731
Buxus-chr13_BUSI_025176	Tetra-chr7_TESI_013650	923
Buxus-chr13_BUSI_025177	Tetra-chr7_TESI_013649	1500
###
Buxus-chr13_BUSI_025395	Tetra-chr7_TESI_013631	206
Buxus-chr13_BUSI_025400	Tetra-chr7_TESI_013630	1050
Buxus-chr13_BUSI_025401	Tetra-chr7_TESI_013629	694
Buxus-chr13_BUSI_025410	Tetra-chr7_TESI_013623	836
Buxus-chr13_BUSI_025413	Tetra-chr7_TESI_013622	702
Buxus-chr13_BUSI_025418	Tetra-chr7_TESI_013621	916
Buxus-chr13_BUSI_025420	Tetra-chr7_TESI_013620	1420
###
Buxus-chr13_BUSI_025116	Tetra-chr7_TESI_013727	862
Buxus-chr13_BUSI_025133	Tetra-chr7_TESI_013719	1810
Buxus-chr13_BUSI_025138	Tetra-chr7_TESI_013717	564
Buxus-chr13_BUSI_025139	Tetra-chr7_TESI_013716	1870
Buxus-chr13_BUSI_025140	Tetra-chr7_TESI_013715	836
Buxus-chr13_BUSI_025144	Tetra-chr7_TESI_013713	489
Buxus-chr13_BUSI_025147	Tetra-chr7_TESI_013712	867
Buxus-chr13_BUSI_025149	Tetra-chr7_TESI_013709	585
Buxus-chr13_BUSI_025150	Tetra-chr7_TESI_013708	651
###
Buxus-chr13_BUSI_024507	Tetra-chr7_TESI_013861	1010
Buxus-chr13_BUSI_024508	Tetra-chr7_TESI_013860	310
Buxus-chr13_BUSI_024521	Tetra-chr7_TESI_013862	356
Buxus-chr13_BUSI_024536	Tetra-chr7_TESI_013863	459
Buxus-chr13_BUSI_024537	Tetra-chr7_TESI_013864	898
###
Buxus-chr13_BUSI_025083	Tetra-chr7_TESI_013880	546
Buxus-chr13_BUSI_025086	Tetra-chr7_TESI_013882	120
Buxus-chr13_BUSI_025098	Tetra-chr7_TESI_013887	697
Buxus-chr13_BUSI_025099	Tetra-chr7_TESI_013886	198
Buxus-chr13_BUSI_025103	Tetra-chr7_TESI_013893	528
###
Buxus-chr13_BUSI_025179	Tetra-chr7_TESI_013725	1020
Buxus-chr13_BUSI_025182	Tetra-chr7_TESI_013723	2540
Buxus-chr13_BUSI_025189	Tetra-chr7_TESI_013720	256
Buxus-chr13_BUSI_025193	Tetra-chr7_TESI_013729	111
Buxus-chr13_BUSI_025194	Tetra-chr7_TESI_013734	1240
Buxus-chr13_BUSI_025195	Tetra-chr7_TESI_013737	302
Buxus-chr13_BUSI_025196	Tetra-chr7_TESI_013738	1120
Buxus-chr13_BUSI_025198	Tetra-chr7_TESI_013740	536
Buxus-chr13_BUSI_025213	Tetra-chr7_TESI_013755	315
Buxus-chr13_BUSI_025220	Tetra-chr7_TESI_013750	123
Buxus-chr13_BUSI_025222	Tetra-chr7_TESI_013749	379
Buxus-chr13_BUSI_025225	Tetra-chr7_TESI_013748	700
Buxus-chr13_BUSI_025226	Tetra-chr7_TESI_013747	547
Buxus-chr13_BUSI_025238	Tetra-chr7_TESI_013746	1190
Buxus-chr13_BUSI_025239	Tetra-chr7_TESI_013745	691
Buxus-chr13_BUSI_025244	Tetra-chr7_TESI_013742	753
Buxus-chr13_BUSI_025245	Tetra-chr7_TESI_013741	503
Buxus-chr13_BUSI_025251	Tetra-chr7_TESI_013758	887
Buxus-chr13_BUSI_025253	Tetra-chr7_TESI_013760	419
###
Buxus-chr13_BUSI_024562	Tetra-chr7_TESI_013868	995
Buxus-chr13_BUSI_024573	Tetra-chr7_TESI_013870	444
Buxus-chr13_BUSI_024574	Tetra-chr7_TESI_013871	106
Buxus-chr13_BUSI_024575	Tetra-chr7_TESI_013872	1130
Buxus-chr13_BUSI_024579	Tetra-chr7_TESI_013873	225
###
Buxus-chr13_BUSI_025320	Tetra-chr7_TESI_013680	775
Buxus-chr13_BUSI_025321	Tetra-chr7_TESI_013681	410
Buxus-chr13_BUSI_025328	Tetra-chr7_TESI_013686	300
Buxus-chr13_BUSI_025329	Tetra-chr7_TESI_013688	171
Buxus-chr13_BUSI_025330	Tetra-chr7_TESI_013689	452
Buxus-chr13_BUSI_025332	Tetra-chr7_TESI_013678	786
Buxus-chr13_BUSI_025349	Tetra-chr7_TESI_013673	368
Buxus-chr13_BUSI_025354	Tetra-chr7_TESI_013664	1140
###
Buxus-chr13_BUSI_024911	Tetra-chr7_TESI_012216	310
Buxus-chr13_BUSI_024919	Tetra-chr7_TESI_012212	2190
Buxus-chr13_BUSI_024920	Tetra-chr7_TESI_012202	413
Buxus-chr13_BUSI_024925	Tetra-chr7_TESI_012201	413
Buxus-chr13_BUSI_024927	Tetra-chr7_TESI_012200	938
Buxus-chr13_BUSI_024928	Tetra-chr7_TESI_012197	503
###
Buxus-chr13_BUSI_025041	Tetra-chr7_TESI_013806	1060
Buxus-chr13_BUSI_025060	Tetra-chr7_TESI_013811	242
Buxus-chr13_BUSI_025066	Tetra-chr7_TESI_013815	705
Buxus-chr13_BUSI_025072	Tetra-chr7_TESI_013820	569
Buxus-chr13_BUSI_025079	Tetra-chr7_TESI_013817	1040
###
Buxus-chr13_BUSI_024841	Tetra-chr7_TESI_012366	674
Buxus-chr13_BUSI_024844	Tetra-chr7_TESI_012365	599
Buxus-chr13_BUSI_024845	Tetra-chr7_TESI_012363	283
Buxus-chr13_BUSI_024860	Tetra-chr7_TESI_012362	1170
Buxus-chr13_BUSI_024864	Tetra-chr7_TESI_012371	451
Buxus-chr13_BUSI_024869	Tetra-chr7_TESI_012378	440
Buxus-chr13_BUSI_024874	Tetra-chr7_TESI_012376	239
Buxus-chr13_BUSI_024890	Tetra-chr7_TESI_012384	527
###
Buxus-chr14_BUSI_017405	Tetra-chr1_TESI_001001	1090
Buxus-chr14_BUSI_017406	Tetra-chr1_TESI_000997	2460
Buxus-chr14_BUSI_017407	Tetra-chr1_TESI_000999	530
Buxus-chr14_BUSI_017416	Tetra-chr1_TESI_000992	365
###
Buxus-chr14_BUSI_017987	Tetra-chr1_TESI_000063	212
Buxus-chr14_BUSI_017988	Tetra-chr1_TESI_000062	745
Buxus-chr14_BUSI_017990	Tetra-chr1_TESI_000060	550
Buxus-chr14_BUSI_017991	Tetra-chr1_TESI_000059	523
Buxus-chr14_BUSI_017992	Tetra-chr1_TESI_000058	250
###
Buxus-chr14_BUSI_017903	Tetra-chr10_TESI_020348	1490
Buxus-chr14_BUSI_017922	Tetra-chr10_TESI_020348	1060
Buxus-chr14_BUSI_017924	Tetra-chr10_TESI_020346	2380
Buxus-chr14_BUSI_017929	Tetra-chr10_TESI_020339	286
Buxus-chr14_BUSI_017930	Tetra-chr10_TESI_020338	574
###
Buxus-chr14_BUSI_017674	Tetra-chr12_TESI_021522	870
Buxus-chr14_BUSI_017681	Tetra-chr12_TESI_021537	1370
Buxus-chr14_BUSI_017682	Tetra-chr12_TESI_021532	693
Buxus-chr14_BUSI_017683	Tetra-chr12_TESI_021531	134
Buxus-chr14_BUSI_017694	Tetra-chr12_TESI_021529	353
Buxus-chr14_BUSI_017696	Tetra-chr12_TESI_021526	446
Buxus-chr14_BUSI_017701	Tetra-chr12_TESI_021522	1180
Buxus-chr14_BUSI_017707	Tetra-chr12_TESI_021520	740
Buxus-chr14_BUSI_017710	Tetra-chr12_TESI_021518	564
Buxus-chr14_BUSI_017715	Tetra-chr12_TESI_021516	795
Buxus-chr14_BUSI_017717	Tetra-chr12_TESI_021514	963
Buxus-chr14_BUSI_017718	Tetra-chr12_TESI_021513	615
Buxus-chr14_BUSI_017721	Tetra-chr12_TESI_021510	190
Buxus-chr14_BUSI_017722	Tetra-chr12_TESI_021508	345
Buxus-chr14_BUSI_017726	Tetra-chr12_TESI_021501	141
Buxus-chr14_BUSI_017730	Tetra-chr12_TESI_021498	519
Buxus-chr14_BUSI_017733	Tetra-chr12_TESI_021496	1030
Buxus-chr14_BUSI_017752	Tetra-chr12_TESI_021493	803
Buxus-chr14_BUSI_017759	Tetra-chr12_TESI_021485	1020
Buxus-chr14_BUSI_017761	Tetra-chr12_TESI_021482	759
Buxus-chr14_BUSI_017762	Tetra-chr12_TESI_021480	1080
Buxus-chr14_BUSI_017764	Tetra-chr12_TESI_021479	1140
Buxus-chr14_BUSI_017765	Tetra-chr12_TESI_021476	757
Buxus-chr14_BUSI_017771	Tetra-chr12_TESI_021463	311
Buxus-chr14_BUSI_017772	Tetra-chr12_TESI_021464	1440
Buxus-chr14_BUSI_017773	Tetra-chr12_TESI_021465	304
Buxus-chr14_BUSI_017774	Tetra-chr12_TESI_021466	686
Buxus-chr14_BUSI_017776	Tetra-chr12_TESI_021468	424
Buxus-chr14_BUSI_017779	Tetra-chr12_TESI_021473	447
Buxus-chr14_BUSI_017781	Tetra-chr12_TESI_021476	748
Buxus-chr14_BUSI_017782	Tetra-chr12_TESI_021479	1140
Buxus-chr14_BUSI_017785	Tetra-chr12_TESI_021462	1520
Buxus-chr14_BUSI_017786	Tetra-chr12_TESI_021458	462
Buxus-chr14_BUSI_017787	Tetra-chr12_TESI_021456	873
Buxus-chr14_BUSI_017790	Tetra-chr12_TESI_021448	2280
Buxus-chr14_BUSI_017795	Tetra-chr12_TESI_021429	1080
Buxus-chr14_BUSI_017806	Tetra-chr12_TESI_021427	742
Buxus-chr14_BUSI_017808	Tetra-chr12_TESI_021426	493
Buxus-chr14_BUSI_017811	Tetra-chr12_TESI_021423	1680
Buxus-chr14_BUSI_017819	Tetra-chr12_TESI_021417	1190
Buxus-chr14_BUSI_017820	Tetra-chr12_TESI_021416	217
Buxus-chr14_BUSI_017824	Tetra-chr12_TESI_021413	699
Buxus-chr14_BUSI_017826	Tetra-chr12_TESI_021408	473
Buxus-chr14_BUSI_017829	Tetra-chr12_TESI_021406	1260
Buxus-chr14_BUSI_017831	Tetra-chr12_TESI_021404	454
Buxus-chr14_BUSI_017835	Tetra-chr12_TESI_021399	930
Buxus-chr14_BUSI_017839	Tetra-chr12_TESI_021391	1660
Buxus-chr14_BUSI_017841	Tetra-chr12_TESI_021383	2190
Buxus-chr14_BUSI_017846	Tetra-chr12_TESI_021376	667
Buxus-chr14_BUSI_017847	Tetra-chr12_TESI_021415	576
###
Buxus-chr14_BUSI_018358	Tetra-chr12_TESI_020574	389
Buxus-chr14_BUSI_018360	Tetra-chr12_TESI_020582	1190
Buxus-chr14_BUSI_018363	Tetra-chr12_TESI_020583	663
Buxus-chr14_BUSI_018370	Tetra-chr12_TESI_020584	1290
Buxus-chr14_BUSI_018384	Tetra-chr12_TESI_020588	503
Buxus-chr14_BUSI_018391	Tetra-chr12_TESI_020587	274
Buxus-chr14_BUSI_018394	Tetra-chr12_TESI_020573	873
Buxus-chr14_BUSI_018396	Tetra-chr12_TESI_020572	1070
###
Buxus-chr14_BUSI_017594	Tetra-chr12_TESI_021751	293
Buxus-chr14_BUSI_017596	Tetra-chr12_TESI_021747	353
Buxus-chr14_BUSI_017598	Tetra-chr12_TESI_021746	1020
Buxus-chr14_BUSI_017602	Tetra-chr12_TESI_021744	264
Buxus-chr14_BUSI_017603	Tetra-chr12_TESI_021743	934
Buxus-chr14_BUSI_017604	Tetra-chr12_TESI_021739	452
Buxus-chr14_BUSI_017605	Tetra-chr12_TESI_021737	546
Buxus-chr14_BUSI_017609	Tetra-chr12_TESI_021729	2200
Buxus-chr14_BUSI_017613	Tetra-chr12_TESI_021727	1480
Buxus-chr14_BUSI_017614	Tetra-chr12_TESI_021726	335
Buxus-chr14_BUSI_017616	Tetra-chr12_TESI_021724	1230
Buxus-chr14_BUSI_017622	Tetra-chr12_TESI_021707	756
Buxus-chr14_BUSI_017624	Tetra-chr12_TESI_021706	795
Buxus-chr14_BUSI_017630	Tetra-chr12_TESI_021700	266
Buxus-chr14_BUSI_017642	Tetra-chr12_TESI_021685	1160
Buxus-chr14_BUSI_017643	Tetra-chr12_TESI_021691	900
Buxus-chr14_BUSI_017645	Tetra-chr12_TESI_021693	122
Buxus-chr14_BUSI_017648	Tetra-chr12_TESI_021696	362
Buxus-chr14_BUSI_017650	Tetra-chr12_TESI_021698	348
Buxus-chr14_BUSI_017656	Tetra-chr12_TESI_021700	255
###
Buxus-chr14_BUSI_017359	Tetra-chr12_TESI_021048	946
Buxus-chr14_BUSI_017360	Tetra-chr12_TESI_021047	300
Buxus-chr14_BUSI_017365	Tetra-chr12_TESI_021051	617
Buxus-chr14_BUSI_017367	Tetra-chr12_TESI_021053	762
Buxus-chr14_BUSI_017368	Tetra-chr12_TESI_021055	457
Buxus-chr14_BUSI_017375	Tetra-chr12_TESI_021063	976
Buxus-chr14_BUSI_017380	Tetra-chr12_TESI_021068	1240
###
Buxus-chr14_BUSI_018767	Tetra-chr12_TESI_020658	509
Buxus-chr14_BUSI_018772	Tetra-chr12_TESI_020653	585
Buxus-chr14_BUSI_018773	Tetra-chr12_TESI_020655	373
Buxus-chr14_BUSI_018778	Tetra-chr12_TESI_020646	870
Buxus-chr14_BUSI_018791	Tetra-chr12_TESI_020648	1000
Buxus-chr14_BUSI_018792	Tetra-chr12_TESI_020649	247
Buxus-chr14_BUSI_018793	Tetra-chr12_TESI_020651	609
###
Buxus-chr14_BUSI_017396	Tetra-chr12_TESI_021215	1640
Buxus-chr14_BUSI_017397	Tetra-chr12_TESI_021214	1490
Buxus-chr14_BUSI_017398	Tetra-chr12_TESI_021213	971
Buxus-chr14_BUSI_017399	Tetra-chr12_TESI_021212	702
Buxus-chr14_BUSI_017402	Tetra-chr12_TESI_021207	405
Buxus-chr14_BUSI_017405	Tetra-chr12_TESI_021202	1140
Buxus-chr14_BUSI_017406	Tetra-chr12_TESI_021196	2490
Buxus-chr14_BUSI_017407	Tetra-chr12_TESI_021199	522
Buxus-chr14_BUSI_017410	Tetra-chr12_TESI_021189	939
Buxus-chr14_BUSI_017415	Tetra-chr12_TESI_021186	375
Buxus-chr14_BUSI_017416	Tetra-chr12_TESI_021185	389
Buxus-chr14_BUSI_017417	Tetra-chr12_TESI_021182	1160
Buxus-chr14_BUSI_017419	Tetra-chr12_TESI_021181	677
Buxus-chr14_BUSI_017420	Tetra-chr12_TESI_021180	368
Buxus-chr14_BUSI_017425	Tetra-chr12_TESI_021174	1650
Buxus-chr14_BUSI_017428	Tetra-chr12_TESI_021170	1800
Buxus-chr14_BUSI_017431	Tetra-chr12_TESI_021168	1530
Buxus-chr14_BUSI_017433	Tetra-chr12_TESI_021166	574
Buxus-chr14_BUSI_017436	Tetra-chr12_TESI_021163	1870
Buxus-chr14_BUSI_017437	Tetra-chr12_TESI_021161	1260
Buxus-chr14_BUSI_017438	Tetra-chr12_TESI_021160	258
Buxus-chr14_BUSI_017440	Tetra-chr12_TESI_021158	421
Buxus-chr14_BUSI_017441	Tetra-chr12_TESI_021157	182
Buxus-chr14_BUSI_017448	Tetra-chr12_TESI_021161	1250
Buxus-chr14_BUSI_017450	Tetra-chr12_TESI_021160	258
Buxus-chr14_BUSI_017451	Tetra-chr12_TESI_021158	487
Buxus-chr14_BUSI_017456	Tetra-chr12_TESI_021153	484
###
Buxus-chr14_BUSI_018129	Tetra-chr12_TESI_021293	375
Buxus-chr14_BUSI_018130	Tetra-chr12_TESI_021294	476
Buxus-chr14_BUSI_018133	Tetra-chr12_TESI_021298	920
Buxus-chr14_BUSI_018135	Tetra-chr12_TESI_021300	1560
Buxus-chr14_BUSI_018138	Tetra-chr12_TESI_021303	1310
Buxus-chr14_BUSI_018139	Tetra-chr12_TESI_021304	718
Buxus-chr14_BUSI_018142	Tetra-chr12_TESI_021305	1460
Buxus-chr14_BUSI_018145	Tetra-chr12_TESI_021308	571
Buxus-chr14_BUSI_018148	Tetra-chr12_TESI_021292	308
Buxus-chr14_BUSI_018149	Tetra-chr12_TESI_021291	449
Buxus-chr14_BUSI_018156	Tetra-chr12_TESI_021283	1440
Buxus-chr14_BUSI_018158	Tetra-chr12_TESI_021280	1010
Buxus-chr14_BUSI_018160	Tetra-chr12_TESI_021275	653
Buxus-chr14_BUSI_018161	Tetra-chr12_TESI_021274	275
Buxus-chr14_BUSI_018177	Tetra-chr12_TESI_021273	639
###
Buxus-chr14_BUSI_017171	Tetra-chr12_TESI_020843	406
Buxus-chr14_BUSI_017180	Tetra-chr12_TESI_020850	2100
Buxus-chr14_BUSI_017181	Tetra-chr12_TESI_020851	251
Buxus-chr14_BUSI_017182	Tetra-chr12_TESI_020852	2190
Buxus-chr14_BUSI_017183	Tetra-chr12_TESI_020853	2770
Buxus-chr14_BUSI_017185	Tetra-chr12_TESI_020857	169
Buxus-chr14_BUSI_017193	Tetra-chr12_TESI_020872	693
Buxus-chr14_BUSI_017199	Tetra-chr12_TESI_020886	329
Buxus-chr14_BUSI_017200	Tetra-chr12_TESI_020889	628
Buxus-chr14_BUSI_017201	Tetra-chr12_TESI_020890	919
Buxus-chr14_BUSI_017202	Tetra-chr12_TESI_020895	1070
Buxus-chr14_BUSI_017205	Tetra-chr12_TESI_020910	985
Buxus-chr14_BUSI_017207	Tetra-chr12_TESI_020918	1470
Buxus-chr14_BUSI_017218	Tetra-chr12_TESI_020922	387
Buxus-chr14_BUSI_017229	Tetra-chr12_TESI_020926	1180
Buxus-chr14_BUSI_017232	Tetra-chr12_TESI_020927	1430
Buxus-chr14_BUSI_017234	Tetra-chr12_TESI_020929	471
Buxus-chr14_BUSI_017239	Tetra-chr12_TESI_020935	1180
Buxus-chr14_BUSI_017240	Tetra-chr12_TESI_020936	522
Buxus-chr14_BUSI_017251	Tetra-chr12_TESI_020936	569
Buxus-chr14_BUSI_017252	Tetra-chr12_TESI_020937	1480
Buxus-chr14_BUSI_017255	Tetra-chr12_TESI_020940	1080
Buxus-chr14_BUSI_017258	Tetra-chr12_TESI_020943	1340
Buxus-chr14_BUSI_017277	Tetra-chr12_TESI_020947	1050
Buxus-chr14_BUSI_017278	Tetra-chr12_TESI_020950	702
Buxus-chr14_BUSI_017279	Tetra-chr12_TESI_020951	387
Buxus-chr14_BUSI_017287	Tetra-chr12_TESI_020961	318
Buxus-chr14_BUSI_017291	Tetra-chr12_TESI_020963	1390
Buxus-chr14_BUSI_017294	Tetra-chr12_TESI_020964	1590
Buxus-chr14_BUSI_017303	Tetra-chr12_TESI_020965	318
Buxus-chr14_BUSI_017304	Tetra-chr12_TESI_020966	368
Buxus-chr14_BUSI_017305	Tetra-chr12_TESI_020967	2390
Buxus-chr14_BUSI_017307	Tetra-chr12_TESI_020969	1450
Buxus-chr14_BUSI_017310	Tetra-chr12_TESI_020970	625
Buxus-chr14_BUSI_017314	Tetra-chr12_TESI_020971	1060
Buxus-chr14_BUSI_017316	Tetra-chr12_TESI_020972	503
Buxus-chr14_BUSI_017318	Tetra-chr12_TESI_020982	1180
Buxus-chr14_BUSI_017321	Tetra-chr12_TESI_020977	955
Buxus-chr14_BUSI_017327	Tetra-chr12_TESI_020986	1130
Buxus-chr14_BUSI_017337	Tetra-chr12_TESI_020995	1110
Buxus-chr14_BUSI_017340	Tetra-chr12_TESI_021002	337
Buxus-chr14_BUSI_017341	Tetra-chr12_TESI_021004	402
Buxus-chr14_BUSI_017342	Tetra-chr12_TESI_021005	590
Buxus-chr14_BUSI_017353	Tetra-chr12_TESI_021007	977
Buxus-chr14_BUSI_017354	Tetra-chr12_TESI_021008	1120
###
Buxus-chr14_BUSI_018004	Tetra-chr12_TESI_021371	1600
Buxus-chr14_BUSI_018005	Tetra-chr12_TESI_021372	294
Buxus-chr14_BUSI_018006	Tetra-chr12_TESI_021370	802
Buxus-chr14_BUSI_018021	Tetra-chr12_TESI_021357	1440
Buxus-chr14_BUSI_018022	Tetra-chr12_TESI_021356	1250
Buxus-chr14_BUSI_018027	Tetra-chr12_TESI_021348	234
Buxus-chr14_BUSI_018031	Tetra-chr12_TESI_021344	2390
Buxus-chr14_BUSI_018033	Tetra-chr12_TESI_021343	761
Buxus-chr14_BUSI_018035	Tetra-chr12_TESI_021342	1670
Buxus-chr14_BUSI_018036	Tetra-chr12_TESI_021341	764
Buxus-chr14_BUSI_018037	Tetra-chr12_TESI_021339	531
Buxus-chr14_BUSI_018039	Tetra-chr12_TESI_021338	740
Buxus-chr14_BUSI_018040	Tetra-chr12_TESI_021337	1020
Buxus-chr14_BUSI_018049	Tetra-chr12_TESI_021329	2720
Buxus-chr14_BUSI_018050	Tetra-chr12_TESI_021328	441
Buxus-chr14_BUSI_018053	Tetra-chr12_TESI_021326	1180
Buxus-chr14_BUSI_018060	Tetra-chr12_TESI_021324	285
Buxus-chr14_BUSI_018064	Tetra-chr12_TESI_021320	993
Buxus-chr14_BUSI_018066	Tetra-chr12_TESI_021319	639
Buxus-chr14_BUSI_018086	Tetra-chr12_TESI_021318	1020
Buxus-chr14_BUSI_018087	Tetra-chr12_TESI_021317	496
Buxus-chr14_BUSI_018090	Tetra-chr12_TESI_021315	130
Buxus-chr14_BUSI_018091	Tetra-chr12_TESI_021314	248
Buxus-chr14_BUSI_018094	Tetra-chr12_TESI_021312	432
Buxus-chr14_BUSI_018096	Tetra-chr12_TESI_021311	326
Buxus-chr14_BUSI_018097	Tetra-chr12_TESI_021310	663
###
Buxus-chr14_BUSI_017470	Tetra-chr12_TESI_021128	595
Buxus-chr14_BUSI_017471	Tetra-chr12_TESI_021127	780
Buxus-chr14_BUSI_017474	Tetra-chr12_TESI_021124	1540
Buxus-chr14_BUSI_017475	Tetra-chr12_TESI_021121	995
Buxus-chr14_BUSI_017480	Tetra-chr12_TESI_021113	1720
Buxus-chr14_BUSI_017486	Tetra-chr12_TESI_021119	1240
Buxus-chr14_BUSI_017490	Tetra-chr12_TESI_021112	1880
Buxus-chr14_BUSI_017494	Tetra-chr12_TESI_021111	1360
Buxus-chr14_BUSI_017497	Tetra-chr12_TESI_021109	694
Buxus-chr14_BUSI_017499	Tetra-chr12_TESI_021107	381
Buxus-chr14_BUSI_017501	Tetra-chr12_TESI_021106	457
Buxus-chr14_BUSI_017505	Tetra-chr12_TESI_021105	870
Buxus-chr14_BUSI_017507	Tetra-chr12_TESI_021104	212
Buxus-chr14_BUSI_017515	Tetra-chr12_TESI_021097	296
Buxus-chr14_BUSI_017516	Tetra-chr12_TESI_021094	487
###
Buxus-chr14_BUSI_018165	Tetra-chr12_TESI_021793	1260
Buxus-chr14_BUSI_018166	Tetra-chr12_TESI_021792	489
Buxus-chr14_BUSI_018167	Tetra-chr12_TESI_021791	1110
Buxus-chr14_BUSI_018171	Tetra-chr12_TESI_021790	310
Buxus-chr14_BUSI_018181	Tetra-chr12_TESI_021785	157
Buxus-chr14_BUSI_018182	Tetra-chr12_TESI_021784	444
Buxus-chr14_BUSI_018184	Tetra-chr12_TESI_021781	900
Buxus-chr14_BUSI_018185	Tetra-chr12_TESI_021779	990
Buxus-chr14_BUSI_018186	Tetra-chr12_TESI_021777	1370
Buxus-chr14_BUSI_018193	Tetra-chr12_TESI_021776	1600
Buxus-chr14_BUSI_018194	Tetra-chr12_TESI_021775	939
Buxus-chr14_BUSI_018195	Tetra-chr12_TESI_021774	580
Buxus-chr14_BUSI_018196	Tetra-chr12_TESI_021772	1090
Buxus-chr14_BUSI_018198	Tetra-chr12_TESI_021771	163
Buxus-chr14_BUSI_018202	Tetra-chr12_TESI_021765	1150
Buxus-chr14_BUSI_018205	Tetra-chr12_TESI_021764	764
###
Buxus-chr14_BUSI_018302	Tetra-chr12_TESI_020569	870
Buxus-chr14_BUSI_018310	Tetra-chr12_TESI_020566	395
Buxus-chr14_BUSI_018312	Tetra-chr12_TESI_020564	849
Buxus-chr14_BUSI_018315	Tetra-chr12_TESI_020562	225
Buxus-chr14_BUSI_018317	Tetra-chr12_TESI_020561	370
Buxus-chr14_BUSI_018323	Tetra-chr12_TESI_020559	873
Buxus-chr14_BUSI_018324	Tetra-chr12_TESI_020557	985
Buxus-chr14_BUSI_018325	Tetra-chr12_TESI_020556	577
Buxus-chr14_BUSI_018326	Tetra-chr12_TESI_020555	1290
Buxus-chr14_BUSI_018327	Tetra-chr12_TESI_020554	436
Buxus-chr14_BUSI_018336	Tetra-chr12_TESI_020552	253
Buxus-chr14_BUSI_018354	Tetra-chr12_TESI_020542	436
Buxus-chr14_BUSI_018355	Tetra-chr12_TESI_020541	1920
###
Buxus-chr14_BUSI_017524	Tetra-chr12_TESI_021254	528
Buxus-chr14_BUSI_017530	Tetra-chr12_TESI_021252	372
Buxus-chr14_BUSI_017539	Tetra-chr12_TESI_021254	522
Buxus-chr14_BUSI_017540	Tetra-chr12_TESI_021253	974
Buxus-chr14_BUSI_017543	Tetra-chr12_TESI_021252	465
Buxus-chr14_BUSI_017547	Tetra-chr12_TESI_021244	675
Buxus-chr14_BUSI_017548	Tetra-chr12_TESI_021243	293
Buxus-chr14_BUSI_017550	Tetra-chr12_TESI_021241	843
Buxus-chr14_BUSI_017556	Tetra-chr12_TESI_021238	308
Buxus-chr14_BUSI_017558	Tetra-chr12_TESI_021237	1790
Buxus-chr14_BUSI_017565	Tetra-chr12_TESI_021232	1170
Buxus-chr14_BUSI_017567	Tetra-chr12_TESI_021230	593
Buxus-chr14_BUSI_017571	Tetra-chr12_TESI_021229	783
Buxus-chr14_BUSI_017572	Tetra-chr12_TESI_021227	226
Buxus-chr14_BUSI_017575	Tetra-chr12_TESI_021220	1960
###
Buxus-chr14_BUSI_018418	Tetra-chr12_TESI_020589	1140
Buxus-chr14_BUSI_018422	Tetra-chr12_TESI_020591	278
Buxus-chr14_BUSI_018439	Tetra-chr12_TESI_020596	582
Buxus-chr14_BUSI_018440	Tetra-chr12_TESI_020597	261
Buxus-chr14_BUSI_018444	Tetra-chr12_TESI_020600	481
Buxus-chr14_BUSI_018447	Tetra-chr12_TESI_020601	449
Buxus-chr14_BUSI_018455	Tetra-chr12_TESI_020604	342
Buxus-chr14_BUSI_018457	Tetra-chr12_TESI_020606	647
Buxus-chr14_BUSI_018458	Tetra-chr12_TESI_020607	1730
Buxus-chr14_BUSI_018459	Tetra-chr12_TESI_020610	1170
Buxus-chr14_BUSI_018460	Tetra-chr12_TESI_020612	258
Buxus-chr14_BUSI_018461	Tetra-chr12_TESI_020613	182
###
Buxus-chr14_BUSI_017385	Tetra-chr12_TESI_021266	881
Buxus-chr14_BUSI_017386	Tetra-chr12_TESI_021267	307
Buxus-chr14_BUSI_017392	Tetra-chr12_TESI_021269	1050
Buxus-chr14_BUSI_017393	Tetra-chr12_TESI_021270	607
###
Buxus-chr14_BUSI_017939	Tetra-chr12_TESI_021620	838
Buxus-chr14_BUSI_017941	Tetra-chr12_TESI_021622	141
Buxus-chr14_BUSI_017943	Tetra-chr12_TESI_021623	704
Buxus-chr14_BUSI_017944	Tetra-chr12_TESI_021625	495
Buxus-chr14_BUSI_017946	Tetra-chr12_TESI_021626	1190
Buxus-chr14_BUSI_017947	Tetra-chr12_TESI_021629	1300
Buxus-chr14_BUSI_017948	Tetra-chr12_TESI_021631	1200
Buxus-chr14_BUSI_017954	Tetra-chr12_TESI_021637	422
###
Buxus-chr14_BUSI_017891	Tetra-chr12_TESI_021550	534
Buxus-chr14_BUSI_017892	Tetra-chr12_TESI_021548	1150
Buxus-chr14_BUSI_017895	Tetra-chr12_TESI_021546	585
Buxus-chr14_BUSI_017896	Tetra-chr12_TESI_021544	342
Buxus-chr14_BUSI_017899	Tetra-chr12_TESI_021542	463
Buxus-chr14_BUSI_017902	Tetra-chr12_TESI_021541	648
Buxus-chr14_BUSI_017910	Tetra-chr12_TESI_021556	602
Buxus-chr14_BUSI_017915	Tetra-chr12_TESI_021546	571
Buxus-chr14_BUSI_017916	Tetra-chr12_TESI_021544	348
Buxus-chr14_BUSI_017919	Tetra-chr12_TESI_021542	465
Buxus-chr14_BUSI_017931	Tetra-chr12_TESI_021557	353
Buxus-chr14_BUSI_017933	Tetra-chr12_TESI_021558	433
###
Buxus-chr14_BUSI_018597	Tetra-chr12_TESI_020661	813
Buxus-chr14_BUSI_018607	Tetra-chr12_TESI_020672	144
Buxus-chr14_BUSI_018608	Tetra-chr12_TESI_020676	1780
Buxus-chr14_BUSI_018609	Tetra-chr12_TESI_020674	1040
###
Buxus-chr14_BUSI_018815	Tetra-chr12_TESI_020751	1000
Buxus-chr14_BUSI_018818	Tetra-chr12_TESI_020752	478
Buxus-chr14_BUSI_018827	Tetra-chr12_TESI_020758	1250
Buxus-chr14_BUSI_018834	Tetra-chr12_TESI_020759	441
Buxus-chr14_BUSI_018843	Tetra-chr12_TESI_020767	296
###
Buxus-chr14_BUSI_018541	Tetra-chr12_TESI_020645	139
Buxus-chr14_BUSI_018547	Tetra-chr12_TESI_020642	493
Buxus-chr14_BUSI_018549	Tetra-chr12_TESI_020641	1590
Buxus-chr14_BUSI_018561	Tetra-chr12_TESI_020642	449
Buxus-chr14_BUSI_018569	Tetra-chr12_TESI_020618	1650
Buxus-chr14_BUSI_018580	Tetra-chr12_TESI_020624	1190
Buxus-chr14_BUSI_018582	Tetra-chr12_TESI_020628	712
Buxus-chr14_BUSI_018587	Tetra-chr12_TESI_020617	636
###
Buxus-chr14_BUSI_018260	Tetra-chr12_TESI_021615	169
Buxus-chr14_BUSI_018263	Tetra-chr12_TESI_021614	566
Buxus-chr14_BUSI_018269	Tetra-chr12_TESI_021610	995
Buxus-chr14_BUSI_018276	Tetra-chr12_TESI_021606	745
Buxus-chr14_BUSI_018281	Tetra-chr12_TESI_021602	503
Buxus-chr14_BUSI_018285	Tetra-chr12_TESI_021599	422
Buxus-chr14_BUSI_018287	Tetra-chr12_TESI_021596	865
Buxus-chr14_BUSI_018288	Tetra-chr12_TESI_021589	473
Buxus-chr14_BUSI_018290	Tetra-chr12_TESI_021590	293
Buxus-chr14_BUSI_018292	Tetra-chr12_TESI_021585	338
Buxus-chr14_BUSI_018293	Tetra-chr12_TESI_021586	493
Buxus-chr14_BUSI_018294	Tetra-chr12_TESI_021587	737
###
Buxus-chr14_BUSI_018247	Tetra-chr12_TESI_021570	1280
Buxus-chr14_BUSI_018248	Tetra-chr12_TESI_021569	2030
Buxus-chr14_BUSI_018251	Tetra-chr12_TESI_021568	376
Buxus-chr14_BUSI_018253	Tetra-chr12_TESI_021565	775
Buxus-chr14_BUSI_018256	Tetra-chr12_TESI_021564	410
Buxus-chr14_BUSI_018257	Tetra-chr12_TESI_021562	248
###
Buxus-chr14_BUSI_018101	Tetra-chr12_TESI_021885	689
Buxus-chr14_BUSI_018102	Tetra-chr12_TESI_021889	620
Buxus-chr14_BUSI_018105	Tetra-chr12_TESI_021890	1230
Buxus-chr14_BUSI_018106	Tetra-chr12_TESI_021891	327
###
Buxus-chr14_BUSI_017658	Tetra-chr12_TESI_021653	1230
Buxus-chr14_BUSI_017659	Tetra-chr12_TESI_021654	387
Buxus-chr14_BUSI_017660	Tetra-chr12_TESI_021657	403
Buxus-chr14_BUSI_017667	Tetra-chr12_TESI_021661	1130
Buxus-chr14_BUSI_017669	Tetra-chr12_TESI_021664	678
Buxus-chr14_BUSI_017675	Tetra-chr12_TESI_021673	1080
###
Buxus-chr14_BUSI_018149	Tetra-chr12_TESI_021901	466
Buxus-chr14_BUSI_018151	Tetra-chr12_TESI_021900	217
Buxus-chr14_BUSI_018160	Tetra-chr12_TESI_021905	670
Buxus-chr14_BUSI_018177	Tetra-chr12_TESI_021907	587
Buxus-chr14_BUSI_018178	Tetra-chr12_TESI_021906	212
###
Buxus-chr14_BUSI_018937	Tetra-chr12_TESI_020816	435
Buxus-chr14_BUSI_018956	Tetra-chr12_TESI_020830	357
Buxus-chr14_BUSI_018975	Tetra-chr12_TESI_020835	783
Buxus-chr14_BUSI_018976	Tetra-chr12_TESI_020827	239
###
Buxus-chr14_BUSI_018169	Tetra-chr14_TESI_024428	1770
Buxus-chr14_BUSI_018173	Tetra-chr14_TESI_024427	542
Buxus-chr14_BUSI_018174	Tetra-chr14_TESI_024430	277
Buxus-chr14_BUSI_018181	Tetra-chr14_TESI_024431	160
Buxus-chr14_BUSI_018186	Tetra-chr14_TESI_024436	1050
###
Buxus-chr14_BUSI_018127	Tetra-chr17_TESI_026587	259
Buxus-chr14_BUSI_018130	Tetra-chr17_TESI_026588	470
Buxus-chr14_BUSI_018131	Tetra-chr17_TESI_026589	372
Buxus-chr14_BUSI_018135	Tetra-chr17_TESI_026591	1490
Buxus-chr14_BUSI_018151	Tetra-chr17_TESI_026586	283
Buxus-chr14_BUSI_018156	Tetra-chr17_TESI_026582	1460
Buxus-chr14_BUSI_018157	Tetra-chr17_TESI_026581	1410
Buxus-chr14_BUSI_018159	Tetra-chr17_TESI_026580	708
Buxus-chr14_BUSI_018161	Tetra-chr17_TESI_026579	194
Buxus-chr14_BUSI_018165	Tetra-chr17_TESI_026573	1630
Buxus-chr14_BUSI_018178	Tetra-chr17_TESI_026576	201
Buxus-chr14_BUSI_018179	Tetra-chr17_TESI_026577	8160
###
Buxus-chr14_BUSI_017174	Tetra-chr17_TESI_026808	1120
Buxus-chr14_BUSI_017176	Tetra-chr17_TESI_026812	1190
Buxus-chr14_BUSI_017179	Tetra-chr17_TESI_026813	2750
Buxus-chr14_BUSI_017183	Tetra-chr17_TESI_026819	3070
Buxus-chr14_BUSI_017184	Tetra-chr17_TESI_026821	240
Buxus-chr14_BUSI_017185	Tetra-chr17_TESI_026822	176
Buxus-chr14_BUSI_017189	Tetra-chr17_TESI_026823	1160
Buxus-chr14_BUSI_017190	Tetra-chr17_TESI_026827	1210
Buxus-chr14_BUSI_017192	Tetra-chr17_TESI_026853	595
Buxus-chr14_BUSI_017194	Tetra-chr17_TESI_026850	1900
Buxus-chr14_BUSI_017195	Tetra-chr17_TESI_026847	610
Buxus-chr14_BUSI_017197	Tetra-chr17_TESI_026844	941
Buxus-chr14_BUSI_017200	Tetra-chr17_TESI_026842	628
Buxus-chr14_BUSI_017205	Tetra-chr17_TESI_026854	1150
Buxus-chr14_BUSI_017208	Tetra-chr17_TESI_026858	895
Buxus-chr14_BUSI_017209	Tetra-chr17_TESI_026859	827
Buxus-chr14_BUSI_017210	Tetra-chr17_TESI_026860	319
Buxus-chr14_BUSI_017215	Tetra-chr17_TESI_026862	686
Buxus-chr14_BUSI_017220	Tetra-chr17_TESI_026868	149
Buxus-chr14_BUSI_017229	Tetra-chr17_TESI_026867	1730
Buxus-chr14_BUSI_017232	Tetra-chr17_TESI_026869	1430
Buxus-chr14_BUSI_017234	Tetra-chr17_TESI_026873	405
Buxus-chr14_BUSI_017235	Tetra-chr17_TESI_026875	1300
Buxus-chr14_BUSI_017236	Tetra-chr17_TESI_026876	270
Buxus-chr14_BUSI_017238	Tetra-chr17_TESI_026877	966
Buxus-chr14_BUSI_017239	Tetra-chr17_TESI_026879	1000
Buxus-chr14_BUSI_017241	Tetra-chr17_TESI_026883	689
Buxus-chr14_BUSI_017242	Tetra-chr17_TESI_026885	982
Buxus-chr14_BUSI_017247	Tetra-chr17_TESI_026876	199
Buxus-chr14_BUSI_017249	Tetra-chr17_TESI_026877	963
Buxus-chr14_BUSI_017262	Tetra-chr17_TESI_026893	1130
Buxus-chr14_BUSI_017264	Tetra-chr17_TESI_026895	1290
Buxus-chr14_BUSI_017265	Tetra-chr17_TESI_026897	466
Buxus-chr14_BUSI_017266	Tetra-chr17_TESI_026899	814
Buxus-chr14_BUSI_017271	Tetra-chr17_TESI_026902	904
Buxus-chr14_BUSI_017276	Tetra-chr17_TESI_026907	854
Buxus-chr14_BUSI_017281	Tetra-chr17_TESI_026911	797
Buxus-chr14_BUSI_017282	Tetra-chr17_TESI_026912	463
Buxus-chr14_BUSI_017291	Tetra-chr17_TESI_026919	1400
Buxus-chr14_BUSI_017294	Tetra-chr17_TESI_026921	1560
Buxus-chr14_BUSI_017300	Tetra-chr17_TESI_026920	1150
Buxus-chr14_BUSI_017306	Tetra-chr17_TESI_026924	555
Buxus-chr14_BUSI_017307	Tetra-chr17_TESI_026926	1530
Buxus-chr14_BUSI_017317	Tetra-chr17_TESI_026932	764
Buxus-chr14_BUSI_017319	Tetra-chr17_TESI_026930	1040
Buxus-chr14_BUSI_017320	Tetra-chr17_TESI_026929	397
Buxus-chr14_BUSI_017326	Tetra-chr17_TESI_026937	917
Buxus-chr14_BUSI_017328	Tetra-chr17_TESI_026938	675
Buxus-chr14_BUSI_017334	Tetra-chr17_TESI_026946	259
Buxus-chr14_BUSI_017338	Tetra-chr17_TESI_026956	397
Buxus-chr14_BUSI_017352	Tetra-chr17_TESI_026959	1770
Buxus-chr14_BUSI_017366	Tetra-chr17_TESI_026965	1230
Buxus-chr14_BUSI_017372	Tetra-chr17_TESI_026970	1280
Buxus-chr14_BUSI_017376	Tetra-chr17_TESI_026974	239
Buxus-chr14_BUSI_017377	Tetra-chr17_TESI_026976	1740
Buxus-chr14_BUSI_017380	Tetra-chr17_TESI_026980	922
###
Buxus-chr14_BUSI_017384	Tetra-chr17_TESI_027142	685
Buxus-chr14_BUSI_017385	Tetra-chr17_TESI_027141	884
Buxus-chr14_BUSI_017388	Tetra-chr17_TESI_027140	957
Buxus-chr14_BUSI_017400	Tetra-chr17_TESI_027137	955
Buxus-chr14_BUSI_017401	Tetra-chr17_TESI_027135	481
Buxus-chr14_BUSI_017403	Tetra-chr17_TESI_027132	1030
Buxus-chr14_BUSI_017406	Tetra-chr17_TESI_027101	2440
Buxus-chr14_BUSI_017407	Tetra-chr17_TESI_027117	533
Buxus-chr14_BUSI_017408	Tetra-chr17_TESI_027119	452
Buxus-chr14_BUSI_017410	Tetra-chr17_TESI_027096	931
Buxus-chr14_BUSI_017419	Tetra-chr17_TESI_027087	813
Buxus-chr14_BUSI_017422	Tetra-chr17_TESI_027084	1210
Buxus-chr14_BUSI_017423	Tetra-chr17_TESI_027083	786
Buxus-chr14_BUSI_017425	Tetra-chr17_TESI_027079	1810
Buxus-chr14_BUSI_017430	Tetra-chr17_TESI_027075	533
Buxus-chr14_BUSI_017436	Tetra-chr17_TESI_027070	1580
Buxus-chr14_BUSI_017437	Tetra-chr17_TESI_027068	1240
Buxus-chr14_BUSI_017440	Tetra-chr17_TESI_027067	414
Buxus-chr14_BUSI_017443	Tetra-chr17_TESI_027061	859
Buxus-chr14_BUSI_017445	Tetra-chr17_TESI_027058	463
Buxus-chr14_BUSI_017448	Tetra-chr17_TESI_027068	1240
Buxus-chr14_BUSI_017451	Tetra-chr17_TESI_027067	449
Buxus-chr14_BUSI_017453	Tetra-chr17_TESI_027062	726
Buxus-chr14_BUSI_017454	Tetra-chr17_TESI_027061	854
Buxus-chr14_BUSI_017456	Tetra-chr17_TESI_027058	466
Buxus-chr14_BUSI_017458	Tetra-chr17_TESI_027057	452
Buxus-chr14_BUSI_017459	Tetra-chr17_TESI_027056	441
Buxus-chr14_BUSI_017461	Tetra-chr17_TESI_027054	1670
Buxus-chr14_BUSI_017469	Tetra-chr17_TESI_027044	618
Buxus-chr14_BUSI_017471	Tetra-chr17_TESI_027040	704
Buxus-chr14_BUSI_017479	Tetra-chr17_TESI_027026	1930
Buxus-chr14_BUSI_017487	Tetra-chr17_TESI_027029	1580
Buxus-chr14_BUSI_017490	Tetra-chr17_TESI_027023	1960
Buxus-chr14_BUSI_017492	Tetra-chr17_TESI_027020	419
Buxus-chr14_BUSI_017495	Tetra-chr17_TESI_027018	780
Buxus-chr14_BUSI_017496	Tetra-chr17_TESI_027015	723
Buxus-chr14_BUSI_017513	Tetra-chr17_TESI_026997	2000
Buxus-chr14_BUSI_017514	Tetra-chr17_TESI_026994	392
Buxus-chr14_BUSI_017518	Tetra-chr17_TESI_026990	1390
###
Buxus-chr14_BUSI_017891	Tetra-chr17_TESI_026772	519
Buxus-chr14_BUSI_017893	Tetra-chr17_TESI_026773	452
Buxus-chr14_BUSI_017896	Tetra-chr17_TESI_026770	433
Buxus-chr14_BUSI_017898	Tetra-chr17_TESI_026769	278
Buxus-chr14_BUSI_017900	Tetra-chr17_TESI_026768	1820
Buxus-chr14_BUSI_017902	Tetra-chr17_TESI_026767	694
Buxus-chr14_BUSI_017913	Tetra-chr17_TESI_026773	455
Buxus-chr14_BUSI_017916	Tetra-chr17_TESI_026770	433
###
Buxus-chr14_BUSI_017522	Tetra-chr17_TESI_027156	680
Buxus-chr14_BUSI_017528	Tetra-chr17_TESI_027159	258
Buxus-chr14_BUSI_017529	Tetra-chr17_TESI_027160	161
Buxus-chr14_BUSI_017532	Tetra-chr17_TESI_027162	1250
Buxus-chr14_BUSI_017537	Tetra-chr17_TESI_027156	677
Buxus-chr14_BUSI_017540	Tetra-chr17_TESI_027158	873
Buxus-chr14_BUSI_017541	Tetra-chr17_TESI_027159	255
Buxus-chr14_BUSI_017542	Tetra-chr17_TESI_027160	177
Buxus-chr14_BUSI_017544	Tetra-chr17_TESI_027162	1470
Buxus-chr14_BUSI_017547	Tetra-chr17_TESI_027163	640
Buxus-chr14_BUSI_017564	Tetra-chr17_TESI_027167	478
Buxus-chr14_BUSI_017565	Tetra-chr17_TESI_027168	1050
Buxus-chr14_BUSI_017567	Tetra-chr17_TESI_027169	685
Buxus-chr14_BUSI_017568	Tetra-chr17_TESI_027170	840
Buxus-chr14_BUSI_017571	Tetra-chr17_TESI_027172	670
Buxus-chr14_BUSI_017579	Tetra-chr17_TESI_027183	914
Buxus-chr14_BUSI_017581	Tetra-chr17_TESI_027185	1240
Buxus-chr14_BUSI_017582	Tetra-chr17_TESI_027186	508
###
Buxus-chr14_BUSI_017975	Tetra-chr17_TESI_026509	568
Buxus-chr14_BUSI_017976	Tetra-chr17_TESI_026508	427
Buxus-chr14_BUSI_017977	Tetra-chr17_TESI_026506	218
Buxus-chr14_BUSI_017984	Tetra-chr17_TESI_026500	353
Buxus-chr14_BUSI_017998	Tetra-chr17_TESI_026500	346
Buxus-chr14_BUSI_018000	Tetra-chr17_TESI_026497	207
Buxus-chr14_BUSI_018001	Tetra-chr17_TESI_026495	1920
###
Buxus-chr14_BUSI_018084	Tetra-chr17_TESI_026685	708
Buxus-chr14_BUSI_018088	Tetra-chr17_TESI_026682	560
Buxus-chr14_BUSI_018091	Tetra-chr17_TESI_026679	286
Buxus-chr14_BUSI_018092	Tetra-chr17_TESI_026678	2880
Buxus-chr14_BUSI_018093	Tetra-chr17_TESI_026676	946
Buxus-chr14_BUSI_018100	Tetra-chr17_TESI_026669	944
Buxus-chr14_BUSI_018104	Tetra-chr17_TESI_026667	455
Buxus-chr14_BUSI_018105	Tetra-chr17_TESI_026666	1160
###
Buxus-chr14_BUSI_018361	Tetra-chr17_TESI_026730	337
Buxus-chr14_BUSI_018372	Tetra-chr17_TESI_026725	449
Buxus-chr14_BUSI_018383	Tetra-chr17_TESI_026723	414
Buxus-chr14_BUSI_018384	Tetra-chr17_TESI_026722	697
Buxus-chr14_BUSI_018385	Tetra-chr17_TESI_026721	353
Buxus-chr14_BUSI_018392	Tetra-chr17_TESI_026720	212
Buxus-chr14_BUSI_018398	Tetra-chr17_TESI_026718	476
Buxus-chr14_BUSI_018401	Tetra-chr17_TESI_026717	370
###
Buxus-chr14_BUSI_018268	Tetra-chr17_TESI_026646	846
Buxus-chr14_BUSI_018271	Tetra-chr17_TESI_026645	504
Buxus-chr14_BUSI_018272	Tetra-chr17_TESI_026644	851
Buxus-chr14_BUSI_018273	Tetra-chr17_TESI_026642	1060
Buxus-chr14_BUSI_018281	Tetra-chr17_TESI_026639	479
Buxus-chr14_BUSI_018283	Tetra-chr17_TESI_026638	1030
Buxus-chr14_BUSI_018286	Tetra-chr17_TESI_026636	1420
Buxus-chr14_BUSI_018289	Tetra-chr17_TESI_026633	123
###
Buxus-chr14_BUSI_018565	Tetra-chr17_TESI_026693	425
Buxus-chr14_BUSI_018569	Tetra-chr17_TESI_026694	1650
Buxus-chr14_BUSI_018579	Tetra-chr17_TESI_026696	223
Buxus-chr14_BUSI_018582	Tetra-chr17_TESI_026701	704
###
Buxus-chr14_BUSI_017606	Tetra-chr17_TESI_027191	1420
Buxus-chr14_BUSI_017607	Tetra-chr17_TESI_027192	2770
Buxus-chr14_BUSI_017608	Tetra-chr17_TESI_027193	960
Buxus-chr14_BUSI_017609	Tetra-chr17_TESI_027194	1660
Buxus-chr14_BUSI_017615	Tetra-chr17_TESI_027199	927
Buxus-chr14_BUSI_017620	Tetra-chr17_TESI_027202	702
Buxus-chr14_BUSI_017621	Tetra-chr17_TESI_027203	438
###
Buxus-chr14_BUSI_018245	Tetra-chr17_TESI_026747	471
Buxus-chr14_BUSI_018246	Tetra-chr17_TESI_026749	636
Buxus-chr14_BUSI_018249	Tetra-chr17_TESI_026751	386
Buxus-chr14_BUSI_018251	Tetra-chr17_TESI_026752	354
Buxus-chr14_BUSI_018255	Tetra-chr17_TESI_026753	704
Buxus-chr14_BUSI_018256	Tetra-chr17_TESI_026754	451
Buxus-chr14_BUSI_018257	Tetra-chr17_TESI_026755	245
Buxus-chr14_BUSI_018261	Tetra-chr17_TESI_026762	655
Buxus-chr14_BUSI_018262	Tetra-chr17_TESI_026763	466
Buxus-chr14_BUSI_018265	Tetra-chr17_TESI_026765	1150
###
Buxus-chr14_BUSI_017678	Tetra-chr17_TESI_027296	391
Buxus-chr14_BUSI_017682	Tetra-chr17_TESI_027297	710
Buxus-chr14_BUSI_017685	Tetra-chr17_TESI_027303	1810
Buxus-chr14_BUSI_017686	Tetra-chr17_TESI_027298	473
Buxus-chr14_BUSI_017690	Tetra-chr17_TESI_027305	190
Buxus-chr14_BUSI_017692	Tetra-chr17_TESI_027306	422
Buxus-chr14_BUSI_017697	Tetra-chr17_TESI_027308	311
Buxus-chr14_BUSI_017700	Tetra-chr17_TESI_027309	726
Buxus-chr14_BUSI_017707	Tetra-chr17_TESI_027288	740
Buxus-chr14_BUSI_017709	Tetra-chr17_TESI_027286	590
Buxus-chr14_BUSI_017710	Tetra-chr17_TESI_027285	682
Buxus-chr14_BUSI_017713	Tetra-chr17_TESI_027281	1260
Buxus-chr14_BUSI_017714	Tetra-chr17_TESI_027279	326
Buxus-chr14_BUSI_017719	Tetra-chr17_TESI_027276	2150
Buxus-chr14_BUSI_017721	Tetra-chr17_TESI_027275	131
Buxus-chr14_BUSI_017722	Tetra-chr17_TESI_027273	362
Buxus-chr14_BUSI_017725	Tetra-chr17_TESI_027268	933
Buxus-chr14_BUSI_017727	Tetra-chr17_TESI_027267	598
Buxus-chr14_BUSI_017730	Tetra-chr17_TESI_027262	547
###
Buxus-chr14_BUSI_018006	Tetra-chr17_TESI_026398	878
Buxus-chr14_BUSI_018008	Tetra-chr17_TESI_026400	400
Buxus-chr14_BUSI_018009	Tetra-chr17_TESI_026401	473
Buxus-chr14_BUSI_018010	Tetra-chr17_TESI_026409	745
Buxus-chr14_BUSI_018015	Tetra-chr17_TESI_026416	707
Buxus-chr14_BUSI_018017	Tetra-chr17_TESI_026417	234
###
Buxus-chr14_BUSI_018768	Tetra-chr17_TESI_026304	950
Buxus-chr14_BUSI_018770	Tetra-chr17_TESI_026305	321
Buxus-chr14_BUSI_018778	Tetra-chr17_TESI_026346	854
Buxus-chr14_BUSI_018779	Tetra-chr17_TESI_026318	1100
Buxus-chr14_BUSI_018781	Tetra-chr17_TESI_026338	737
Buxus-chr14_BUSI_018785	Tetra-chr17_TESI_026343	621
Buxus-chr14_BUSI_018792	Tetra-chr17_TESI_026312	297
Buxus-chr14_BUSI_018793	Tetra-chr17_TESI_026315	487
Buxus-chr14_BUSI_018813	Tetra-chr17_TESI_026313	171
###
Buxus-chr14_BUSI_018294	Tetra-chr17_TESI_026599	520
Buxus-chr14_BUSI_018295	Tetra-chr17_TESI_026602	421
Buxus-chr14_BUSI_018296	Tetra-chr17_TESI_026603	299
Buxus-chr14_BUSI_018303	Tetra-chr17_TESI_026608	546
Buxus-chr14_BUSI_018304	Tetra-chr17_TESI_026609	226
###
Buxus-chr14_BUSI_018032	Tetra-chr17_TESI_026388	1280
Buxus-chr14_BUSI_018039	Tetra-chr17_TESI_026382	735
Buxus-chr14_BUSI_018044	Tetra-chr17_TESI_026381	1640
Buxus-chr14_BUSI_018046	Tetra-chr17_TESI_026379	944
Buxus-chr14_BUSI_018052	Tetra-chr17_TESI_026363	960
###
Buxus-chr14_BUSI_017855	Tetra-chr17_TESI_026544	266
Buxus-chr14_BUSI_017859	Tetra-chr17_TESI_026541	855
Buxus-chr14_BUSI_017861	Tetra-chr17_TESI_026535	3530
Buxus-chr14_BUSI_017864	Tetra-chr17_TESI_026532	1070
Buxus-chr14_BUSI_017865	Tetra-chr17_TESI_026528	694
Buxus-chr14_BUSI_017876	Tetra-chr17_TESI_026530	269
###
Buxus-chr14_BUSI_017752	Tetra-chr17_TESI_027252	724
Buxus-chr14_BUSI_017753	Tetra-chr17_TESI_027253	647
Buxus-chr14_BUSI_017754	Tetra-chr17_TESI_027255	277
Buxus-chr14_BUSI_017757	Tetra-chr17_TESI_027258	1220
Buxus-chr14_BUSI_017764	Tetra-chr17_TESI_027240	1510
Buxus-chr14_BUSI_017772	Tetra-chr17_TESI_027250	1430
Buxus-chr14_BUSI_017774	Tetra-chr17_TESI_027249	751
Buxus-chr14_BUSI_017777	Tetra-chr17_TESI_027248	1280
Buxus-chr14_BUSI_017778	Tetra-chr17_TESI_027247	487
Buxus-chr14_BUSI_017782	Tetra-chr17_TESI_027240	1140
Buxus-chr14_BUSI_017790	Tetra-chr17_TESI_027235	2290
Buxus-chr14_BUSI_017796	Tetra-chr17_TESI_027220	678
Buxus-chr14_BUSI_017810	Tetra-chr17_TESI_027216	653
Buxus-chr14_BUSI_017812	Tetra-chr17_TESI_027211	1330
Buxus-chr14_BUSI_017814	Tetra-chr17_TESI_027208	993
Buxus-chr14_BUSI_017815	Tetra-chr17_TESI_027207	742
###
Buxus-chr14_BUSI_017628	Tetra-chr17_TESI_027314	1320
Buxus-chr14_BUSI_017629	Tetra-chr17_TESI_027315	1020
Buxus-chr14_BUSI_017630	Tetra-chr17_TESI_027316	225
Buxus-chr14_BUSI_017635	Tetra-chr17_TESI_027325	334
Buxus-chr14_BUSI_017636	Tetra-chr17_TESI_027324	1270
Buxus-chr14_BUSI_017638	Tetra-chr17_TESI_027328	411
Buxus-chr14_BUSI_017644	Tetra-chr17_TESI_027321	424
Buxus-chr14_BUSI_017651	Tetra-chr17_TESI_027319	474
Buxus-chr14_BUSI_017656	Tetra-chr17_TESI_027316	225
Buxus-chr14_BUSI_017657	Tetra-chr17_TESI_027315	867
Buxus-chr14_BUSI_017663	Tetra-chr17_TESI_027328	440
###
Buxus-chr14_BUSI_018201	Tetra-chr17_TESI_026549	802
Buxus-chr14_BUSI_018220	Tetra-chr17_TESI_026560	522
Buxus-chr14_BUSI_018223	Tetra-chr17_TESI_026559	291
Buxus-chr14_BUSI_018225	Tetra-chr17_TESI_026554	571
###
Buxus-chr14_BUSI_018438	Tetra-chr17_TESI_026711	1330
Buxus-chr14_BUSI_018447	Tetra-chr17_TESI_026708	422
Buxus-chr14_BUSI_018454	Tetra-chr17_TESI_026707	2120
Buxus-chr14_BUSI_018459	Tetra-chr17_TESI_026705	841
Buxus-chr14_BUSI_018469	Tetra-chr17_TESI_026689	2510
Buxus-chr14_BUSI_018475	Tetra-chr17_TESI_026690	1270
Buxus-chr14_BUSI_018483	Tetra-chr17_TESI_026686	1240
Buxus-chr14_BUSI_018485	Tetra-chr17_TESI_026688	871
Buxus-chr14_BUSI_018496	Tetra-chr17_TESI_026688	871
###
Buxus-chr14_BUSI_018409	Tetra-chr19_TESI_027762	177
Buxus-chr14_BUSI_018410	Tetra-chr19_TESI_027763	2300
Buxus-chr14_BUSI_018413	Tetra-chr19_TESI_027768	318
Buxus-chr14_BUSI_018417	Tetra-chr19_TESI_027769	1350
Buxus-chr14_BUSI_018423	Tetra-chr19_TESI_027770	1140
Buxus-chr14_BUSI_018424	Tetra-chr19_TESI_027771	338
Buxus-chr14_BUSI_018432	Tetra-chr19_TESI_027774	286
Buxus-chr14_BUSI_018436	Tetra-chr19_TESI_027772	1390
###
Buxus-chr14_BUSI_017822	Tetra-chr2_TESI_004215	451
Buxus-chr14_BUSI_017831	Tetra-chr2_TESI_004205	457
Buxus-chr14_BUSI_017833	Tetra-chr2_TESI_004202	1010
Buxus-chr14_BUSI_017838	Tetra-chr2_TESI_004193	1390
###
Buxus-chr14_BUSI_018229	Tetra-chr3_TESI_004755	158
Buxus-chr14_BUSI_018230	Tetra-chr3_TESI_004756	1010
Buxus-chr14_BUSI_018231	Tetra-chr3_TESI_004757	825
Buxus-chr14_BUSI_018234	Tetra-chr3_TESI_004761	674
###
Buxus-chr14_BUSI_018218	Tetra-chr4_TESI_006801	682
Buxus-chr14_BUSI_018219	Tetra-chr4_TESI_006802	376
Buxus-chr14_BUSI_018220	Tetra-chr4_TESI_006803	424
Buxus-chr14_BUSI_018221	Tetra-chr4_TESI_006804	571
Buxus-chr14_BUSI_018222	Tetra-chr4_TESI_006805	867
###
Buxus-chr14_BUSI_018398	Tetra-chr49_TESI_029462	375
Buxus-chr14_BUSI_018403	Tetra-chr49_TESI_029459	1130
Buxus-chr14_BUSI_018405	Tetra-chr49_TESI_029456	963
Buxus-chr14_BUSI_018406	Tetra-chr49_TESI_029455	1360
###
Buxus-chr14_BUSI_018350	Tetra-chr5_TESI_009274	667
Buxus-chr14_BUSI_018351	Tetra-chr5_TESI_009276	413
Buxus-chr14_BUSI_018359	Tetra-chr5_TESI_009281	928
Buxus-chr14_BUSI_018362	Tetra-chr5_TESI_009283	310
Buxus-chr14_BUSI_018379	Tetra-chr5_TESI_009285	302
Buxus-chr14_BUSI_018384	Tetra-chr5_TESI_009286	517
Buxus-chr14_BUSI_018393	Tetra-chr5_TESI_009288	916
Buxus-chr14_BUSI_018401	Tetra-chr5_TESI_009298	305
Buxus-chr14_BUSI_018403	Tetra-chr5_TESI_009299	1120
Buxus-chr14_BUSI_018404	Tetra-chr5_TESI_009300	1400
Buxus-chr14_BUSI_018408	Tetra-chr5_TESI_009302	1410
Buxus-chr14_BUSI_018413	Tetra-chr5_TESI_009311	259
Buxus-chr14_BUSI_018419	Tetra-chr5_TESI_009312	557
Buxus-chr14_BUSI_018423	Tetra-chr5_TESI_009315	1170
Buxus-chr14_BUSI_018430	Tetra-chr5_TESI_009316	726
Buxus-chr14_BUSI_018438	Tetra-chr5_TESI_009320	1350
Buxus-chr14_BUSI_018443	Tetra-chr5_TESI_009322	1110
Buxus-chr14_BUSI_018447	Tetra-chr5_TESI_009325	525
Buxus-chr14_BUSI_018448	Tetra-chr5_TESI_009326	1010
###
Buxus-chr14_BUSI_017887	Tetra-chr5_TESI_009212	506
Buxus-chr14_BUSI_017889	Tetra-chr5_TESI_009211	1420
Buxus-chr14_BUSI_017893	Tetra-chr5_TESI_009210	628
Buxus-chr14_BUSI_017896	Tetra-chr5_TESI_009207	452
Buxus-chr14_BUSI_017898	Tetra-chr5_TESI_009200	338
Buxus-chr14_BUSI_017902	Tetra-chr5_TESI_009197	729
Buxus-chr14_BUSI_017907	Tetra-chr5_TESI_009213	258
Buxus-chr14_BUSI_017909	Tetra-chr5_TESI_009211	1420
Buxus-chr14_BUSI_017913	Tetra-chr5_TESI_009210	634
Buxus-chr14_BUSI_017914	Tetra-chr5_TESI_009208	561
Buxus-chr14_BUSI_017916	Tetra-chr5_TESI_009207	449
Buxus-chr14_BUSI_017918	Tetra-chr5_TESI_009199	139
Buxus-chr14_BUSI_017925	Tetra-chr5_TESI_009194	218
Buxus-chr14_BUSI_017926	Tetra-chr5_TESI_009192	237
Buxus-chr14_BUSI_017929	Tetra-chr5_TESI_009191	270
Buxus-chr14_BUSI_017931	Tetra-chr5_TESI_009188	372
Buxus-chr14_BUSI_017932	Tetra-chr5_TESI_009187	300
###
Buxus-chr14_BUSI_017850	Tetra-chr5_TESI_009405	791
Buxus-chr14_BUSI_017859	Tetra-chr5_TESI_009399	846
Buxus-chr14_BUSI_017861	Tetra-chr5_TESI_009397	3630
Buxus-chr14_BUSI_017864	Tetra-chr5_TESI_009396	1320
###
Buxus-chr14_BUSI_017707	Tetra-chr5_TESI_009569	726
Buxus-chr14_BUSI_017709	Tetra-chr5_TESI_009565	729
Buxus-chr14_BUSI_017711	Tetra-chr5_TESI_009564	1380
Buxus-chr14_BUSI_017712	Tetra-chr5_TESI_009560	571
Buxus-chr14_BUSI_017714	Tetra-chr5_TESI_009557	321
Buxus-chr14_BUSI_017721	Tetra-chr5_TESI_009550	266
Buxus-chr14_BUSI_017722	Tetra-chr5_TESI_009546	436
Buxus-chr14_BUSI_017723	Tetra-chr5_TESI_009544	1570
Buxus-chr14_BUSI_017724	Tetra-chr5_TESI_009541	590
Buxus-chr14_BUSI_017731	Tetra-chr5_TESI_009537	882
Buxus-chr14_BUSI_017736	Tetra-chr5_TESI_009534	1410
Buxus-chr14_BUSI_017737	Tetra-chr5_TESI_009533	949
Buxus-chr14_BUSI_017738	Tetra-chr5_TESI_009530	892
Buxus-chr14_BUSI_017754	Tetra-chr5_TESI_009527	353
Buxus-chr14_BUSI_017756	Tetra-chr5_TESI_009526	471
Buxus-chr14_BUSI_017771	Tetra-chr5_TESI_009518	244
Buxus-chr14_BUSI_017773	Tetra-chr5_TESI_009517	294
Buxus-chr14_BUSI_017774	Tetra-chr5_TESI_009516	715
Buxus-chr14_BUSI_017776	Tetra-chr5_TESI_009514	417
Buxus-chr14_BUSI_017777	Tetra-chr5_TESI_009512	1300
Buxus-chr14_BUSI_017778	Tetra-chr5_TESI_009511	664
Buxus-chr14_BUSI_017784	Tetra-chr5_TESI_009520	707
Buxus-chr14_BUSI_017788	Tetra-chr5_TESI_009491	2080
Buxus-chr14_BUSI_017792	Tetra-chr5_TESI_009481	715
Buxus-chr14_BUSI_017794	Tetra-chr5_TESI_009479	375
Buxus-chr14_BUSI_017796	Tetra-chr5_TESI_009477	552
###
Buxus-chr14_BUSI_017822	Tetra-chr5_TESI_009180	425
Buxus-chr14_BUSI_017831	Tetra-chr5_TESI_009162	471
Buxus-chr14_BUSI_017836	Tetra-chr5_TESI_009153	288
Buxus-chr14_BUSI_017840	Tetra-chr5_TESI_009145	563
Buxus-chr14_BUSI_017843	Tetra-chr5_TESI_009138	583
Buxus-chr14_BUSI_017847	Tetra-chr5_TESI_009179	460
###
Buxus-chr14_BUSI_018314	Tetra-chr5_TESI_009263	185
Buxus-chr14_BUSI_018319	Tetra-chr5_TESI_009264	768
Buxus-chr14_BUSI_018325	Tetra-chr5_TESI_009259	544
Buxus-chr14_BUSI_018326	Tetra-chr5_TESI_009258	1240
Buxus-chr14_BUSI_018327	Tetra-chr5_TESI_009256	436
###
Buxus-chr14_BUSI_017385	Tetra-chr5_TESI_009658	857
Buxus-chr14_BUSI_017398	Tetra-chr5_TESI_009662	1030
Buxus-chr14_BUSI_017401	Tetra-chr5_TESI_009663	468
Buxus-chr14_BUSI_017403	Tetra-chr5_TESI_009665	947
Buxus-chr14_BUSI_017407	Tetra-chr5_TESI_009677	520
Buxus-chr14_BUSI_017408	Tetra-chr5_TESI_009673	528
Buxus-chr14_BUSI_017417	Tetra-chr5_TESI_009689	982
Buxus-chr14_BUSI_017422	Tetra-chr5_TESI_009692	1030
Buxus-chr14_BUSI_017426	Tetra-chr5_TESI_009697	715
Buxus-chr14_BUSI_017428	Tetra-chr5_TESI_009699	1910
Buxus-chr14_BUSI_017433	Tetra-chr5_TESI_009704	629
Buxus-chr14_BUSI_017437	Tetra-chr5_TESI_009707	1100
Buxus-chr14_BUSI_017443	Tetra-chr5_TESI_009709	865
Buxus-chr14_BUSI_017445	Tetra-chr5_TESI_009712	410
Buxus-chr14_BUSI_017447	Tetra-chr5_TESI_009706	944
Buxus-chr14_BUSI_017448	Tetra-chr5_TESI_009707	1100
Buxus-chr14_BUSI_017454	Tetra-chr5_TESI_009709	867
Buxus-chr14_BUSI_017456	Tetra-chr5_TESI_009712	459
Buxus-chr14_BUSI_017465	Tetra-chr5_TESI_009729	663
Buxus-chr14_BUSI_017468	Tetra-chr5_TESI_009733	2010
###
Buxus-chr14_BUSI_017193	Tetra-chr5_TESI_009897	667
Buxus-chr14_BUSI_017210	Tetra-chr5_TESI_009888	236
Buxus-chr14_BUSI_017213	Tetra-chr5_TESI_009885	830
Buxus-chr14_BUSI_017220	Tetra-chr5_TESI_009883	250
Buxus-chr14_BUSI_017232	Tetra-chr5_TESI_009882	1420
Buxus-chr14_BUSI_017232	Tetra-chr5_TESI_009904	1150
Buxus-chr14_BUSI_017236	Tetra-chr5_TESI_009881	242
Buxus-chr14_BUSI_017236	Tetra-chr5_TESI_009903	242
Buxus-chr14_BUSI_017238	Tetra-chr5_TESI_009880	1030
Buxus-chr14_BUSI_017239	Tetra-chr5_TESI_009879	1200
Buxus-chr14_BUSI_017242	Tetra-chr5_TESI_009877	953
Buxus-chr14_BUSI_017249	Tetra-chr5_TESI_009880	969
Buxus-chr14_BUSI_017252	Tetra-chr5_TESI_009878	1700
Buxus-chr14_BUSI_017266	Tetra-chr5_TESI_009871	817
Buxus-chr14_BUSI_017273	Tetra-chr5_TESI_009867	1260
Buxus-chr14_BUSI_017275	Tetra-chr5_TESI_009865	1670
Buxus-chr14_BUSI_017280	Tetra-chr5_TESI_009858	1010
Buxus-chr14_BUSI_017282	Tetra-chr5_TESI_009856	479
Buxus-chr14_BUSI_017286	Tetra-chr5_TESI_009854	182
Buxus-chr14_BUSI_017288	Tetra-chr5_TESI_009852	210
Buxus-chr14_BUSI_017291	Tetra-chr5_TESI_009850	1290
Buxus-chr14_BUSI_017309	Tetra-chr5_TESI_009848	1280
Buxus-chr14_BUSI_017312	Tetra-chr5_TESI_009845	225
Buxus-chr14_BUSI_017317	Tetra-chr5_TESI_009833	876
Buxus-chr14_BUSI_017319	Tetra-chr5_TESI_009835	1050
Buxus-chr14_BUSI_017320	Tetra-chr5_TESI_009836	402
Buxus-chr14_BUSI_017321	Tetra-chr5_TESI_009838	764
Buxus-chr14_BUSI_017322	Tetra-chr5_TESI_009839	958
Buxus-chr14_BUSI_017323	Tetra-chr5_TESI_009840	1690
Buxus-chr14_BUSI_017324	Tetra-chr5_TESI_009841	688
Buxus-chr14_BUSI_017326	Tetra-chr5_TESI_009829	949
Buxus-chr14_BUSI_017333	Tetra-chr5_TESI_009826	509
Buxus-chr14_BUSI_017336	Tetra-chr5_TESI_009824	1290
Buxus-chr14_BUSI_017351	Tetra-chr5_TESI_009813	4410
Buxus-chr14_BUSI_017352	Tetra-chr5_TESI_009812	1790
Buxus-chr14_BUSI_017358	Tetra-chr5_TESI_009806	386
###
Buxus-chr14_BUSI_018006	Tetra-chr5_TESI_009132	889
Buxus-chr14_BUSI_018009	Tetra-chr5_TESI_009128	476
Buxus-chr14_BUSI_018011	Tetra-chr5_TESI_009121	824
Buxus-chr14_BUSI_018020	Tetra-chr5_TESI_009103	800
Buxus-chr14_BUSI_018027	Tetra-chr5_TESI_009096	201
Buxus-chr14_BUSI_018031	Tetra-chr5_TESI_009094	2470
Buxus-chr14_BUSI_018032	Tetra-chr5_TESI_009093	1310
Buxus-chr14_BUSI_018037	Tetra-chr5_TESI_009092	558
Buxus-chr14_BUSI_018039	Tetra-chr5_TESI_009090	688
Buxus-chr14_BUSI_018042	Tetra-chr5_TESI_009089	1600
###
Buxus-chr14_BUSI_017339	Tetra-chr5_TESI_009440	727
Buxus-chr14_BUSI_017341	Tetra-chr5_TESI_009442	474
Buxus-chr14_BUSI_017354	Tetra-chr5_TESI_009445	1490
Buxus-chr14_BUSI_017355	Tetra-chr5_TESI_009446	811
Buxus-chr14_BUSI_017356	Tetra-chr5_TESI_009447	1360
Buxus-chr14_BUSI_017359	Tetra-chr5_TESI_009451	680
Buxus-chr14_BUSI_017368	Tetra-chr5_TESI_009453	591
Buxus-chr14_BUSI_017370	Tetra-chr5_TESI_009456	640
Buxus-chr14_BUSI_017371	Tetra-chr5_TESI_009457	3890
Buxus-chr14_BUSI_017375	Tetra-chr5_TESI_009458	835
Buxus-chr14_BUSI_017380	Tetra-chr5_TESI_009462	1210
###
Buxus-chr14_BUSI_018130	Tetra-chr5_TESI_009351	493
Buxus-chr14_BUSI_018134	Tetra-chr5_TESI_009350	1260
Buxus-chr14_BUSI_018135	Tetra-chr5_TESI_009349	1480
Buxus-chr14_BUSI_018146	Tetra-chr5_TESI_009346	1420
Buxus-chr14_BUSI_018147	Tetra-chr5_TESI_009357	2130
Buxus-chr14_BUSI_018149	Tetra-chr5_TESI_009356	435
Buxus-chr14_BUSI_018150	Tetra-chr5_TESI_009353	718
Buxus-chr14_BUSI_018152	Tetra-chr5_TESI_009352	308
Buxus-chr14_BUSI_018161	Tetra-chr5_TESI_009363	277
Buxus-chr14_BUSI_018166	Tetra-chr5_TESI_009367	572
Buxus-chr14_BUSI_018172	Tetra-chr5_TESI_009371	1660
Buxus-chr14_BUSI_018174	Tetra-chr5_TESI_009374	210
###
Buxus-chr14_BUSI_017521	Tetra-chr5_TESI_009650	716
Buxus-chr14_BUSI_017522	Tetra-chr5_TESI_009648	655
Buxus-chr14_BUSI_017524	Tetra-chr5_TESI_009647	484
Buxus-chr14_BUSI_017536	Tetra-chr5_TESI_009650	848
Buxus-chr14_BUSI_017537	Tetra-chr5_TESI_009648	655
Buxus-chr14_BUSI_017539	Tetra-chr5_TESI_009647	484
Buxus-chr14_BUSI_017557	Tetra-chr5_TESI_009644	253
Buxus-chr14_BUSI_017564	Tetra-chr5_TESI_009643	500
Buxus-chr14_BUSI_017568	Tetra-chr5_TESI_009642	647
Buxus-chr14_BUSI_017569	Tetra-chr5_TESI_009641	392
Buxus-chr14_BUSI_017572	Tetra-chr5_TESI_009638	217
Buxus-chr14_BUSI_017573	Tetra-chr5_TESI_009636	512
Buxus-chr14_BUSI_017579	Tetra-chr5_TESI_009632	1020
Buxus-chr14_BUSI_017582	Tetra-chr5_TESI_009631	504
Buxus-chr14_BUSI_017591	Tetra-chr5_TESI_009630	240
Buxus-chr14_BUSI_017595	Tetra-chr5_TESI_009625	667
Buxus-chr14_BUSI_017596	Tetra-chr5_TESI_009624	367
Buxus-chr14_BUSI_017603	Tetra-chr5_TESI_009622	860
Buxus-chr14_BUSI_017607	Tetra-chr5_TESI_009615	2570
Buxus-chr14_BUSI_017620	Tetra-chr5_TESI_009610	716
Buxus-chr14_BUSI_017621	Tetra-chr5_TESI_009609	357
Buxus-chr14_BUSI_017627	Tetra-chr5_TESI_009605	308
Buxus-chr14_BUSI_017629	Tetra-chr5_TESI_009604	1230
Buxus-chr14_BUSI_017636	Tetra-chr5_TESI_009597	1180
Buxus-chr14_BUSI_017639	Tetra-chr5_TESI_009598	1750
Buxus-chr14_BUSI_017640	Tetra-chr5_TESI_009600	1280
###
Buxus-chr14_BUSI_018243	Tetra-chr5_TESI_009218	650
Buxus-chr14_BUSI_018245	Tetra-chr5_TESI_009220	468
Buxus-chr14_BUSI_018248	Tetra-chr5_TESI_009221	1860
Buxus-chr14_BUSI_018250	Tetra-chr5_TESI_009223	478
Buxus-chr14_BUSI_018251	Tetra-chr5_TESI_009224	392
Buxus-chr14_BUSI_018262	Tetra-chr5_TESI_009230	411
Buxus-chr14_BUSI_018264	Tetra-chr5_TESI_009234	530
Buxus-chr14_BUSI_018267	Tetra-chr5_TESI_009236	1020
Buxus-chr14_BUSI_018279	Tetra-chr5_TESI_009240	288
Buxus-chr14_BUSI_018280	Tetra-chr5_TESI_009241	544
###
Buxus-chr14_BUSI_017493	Tetra-chr5_TESI_009797	1970
Buxus-chr14_BUSI_017499	Tetra-chr5_TESI_009795	383
Buxus-chr14_BUSI_017506	Tetra-chr5_TESI_009792	466
Buxus-chr14_BUSI_017517	Tetra-chr5_TESI_009783	686
###
Buxus-chr14_BUSI_017940	Tetra-chr5_TESI_009433	1450
Buxus-chr14_BUSI_017942	Tetra-chr5_TESI_009431	1270
Buxus-chr14_BUSI_017955	Tetra-chr5_TESI_009421	1240
Buxus-chr14_BUSI_017960	Tetra-chr5_TESI_009420	855
Buxus-chr14_BUSI_017973	Tetra-chr5_TESI_009411	623
Buxus-chr14_BUSI_017974	Tetra-chr5_TESI_009410	808
Buxus-chr14_BUSI_017979	Tetra-chr5_TESI_009409	666
Buxus-chr14_BUSI_017980	Tetra-chr5_TESI_009408	1950
Buxus-chr14_BUSI_017981	Tetra-chr5_TESI_009407	732
###
Buxus-chr14_BUSI_017178	Tetra-chr5_TESI_008807	696
Buxus-chr14_BUSI_017185	Tetra-chr5_TESI_008803	169
Buxus-chr14_BUSI_017200	Tetra-chr5_TESI_008796	462
Buxus-chr14_BUSI_017203	Tetra-chr5_TESI_008798	987
###
Buxus-chr14_BUSI_017668	Tetra-chr5_TESI_009592	1220
Buxus-chr14_BUSI_017670	Tetra-chr5_TESI_009591	1650
Buxus-chr14_BUSI_017682	Tetra-chr5_TESI_009575	710
Buxus-chr14_BUSI_017685	Tetra-chr5_TESI_009576	2010
###
Buxus-chr14_BUSI_017957	Tetra-chr6_TESI_012076	859
Buxus-chr14_BUSI_017958	Tetra-chr6_TESI_012074	740
Buxus-chr14_BUSI_017963	Tetra-chr6_TESI_012071	433
Buxus-chr14_BUSI_017972	Tetra-chr6_TESI_012067	527
###
Buxus-chr14_BUSI_018515	Tetra-chr7_TESI_012691	155
Buxus-chr14_BUSI_018516	Tetra-chr7_TESI_012692	563
Buxus-chr14_BUSI_018518	Tetra-chr7_TESI_012689	293
Buxus-chr14_BUSI_018519	Tetra-chr7_TESI_012690	707
Buxus-chr14_BUSI_018523	Tetra-chr7_TESI_012685	1320
###
Buxus-chr14_BUSI_018165	Tetra-chr7_TESI_013050	1660
Buxus-chr14_BUSI_018166	Tetra-chr7_TESI_013051	474
Buxus-chr14_BUSI_018170	Tetra-chr7_TESI_013052	547
Buxus-chr14_BUSI_018171	Tetra-chr7_TESI_013056	264
###
Buxus-chr14_BUSI_017883	Tetra-chr7_TESI_012971	547
Buxus-chr14_BUSI_017884	Tetra-chr7_TESI_012970	221
Buxus-chr14_BUSI_017887	Tetra-chr7_TESI_012967	435
Buxus-chr14_BUSI_017891	Tetra-chr7_TESI_012962	460
Buxus-chr14_BUSI_017892	Tetra-chr7_TESI_012961	827
Buxus-chr14_BUSI_017894	Tetra-chr7_TESI_012958	862
Buxus-chr14_BUSI_017896	Tetra-chr7_TESI_012956	389
Buxus-chr14_BUSI_017910	Tetra-chr7_TESI_012964	620
Buxus-chr14_BUSI_017916	Tetra-chr7_TESI_012956	395
Buxus-chr14_BUSI_017923	Tetra-chr7_TESI_012953	440
Buxus-chr14_BUSI_017929	Tetra-chr7_TESI_012952	289
Buxus-chr14_BUSI_017932	Tetra-chr7_TESI_012947	305
Buxus-chr14_BUSI_017933	Tetra-chr7_TESI_012946	310
Buxus-chr14_BUSI_017939	Tetra-chr7_TESI_012941	598
Buxus-chr14_BUSI_017941	Tetra-chr7_TESI_012938	103
Buxus-chr14_BUSI_017948	Tetra-chr7_TESI_012933	1170
Buxus-chr14_BUSI_017952	Tetra-chr7_TESI_012930	166
Buxus-chr14_BUSI_017955	Tetra-chr7_TESI_012922	1760
Buxus-chr14_BUSI_017958	Tetra-chr7_TESI_012921	716
Buxus-chr14_BUSI_017959	Tetra-chr7_TESI_012919	781
Buxus-chr14_BUSI_017961	Tetra-chr7_TESI_012918	726
Buxus-chr14_BUSI_017962	Tetra-chr7_TESI_012915	152
###
Buxus-chr14_BUSI_018004	Tetra-chr7_TESI_013269	1670
Buxus-chr14_BUSI_018007	Tetra-chr7_TESI_013285	1280
Buxus-chr14_BUSI_018011	Tetra-chr7_TESI_013288	835
Buxus-chr14_BUSI_018012	Tetra-chr7_TESI_013290	323
Buxus-chr14_BUSI_018024	Tetra-chr7_TESI_013297	770
Buxus-chr14_BUSI_018025	Tetra-chr7_TESI_013299	180
Buxus-chr14_BUSI_018028	Tetra-chr7_TESI_013309	615
Buxus-chr14_BUSI_018039	Tetra-chr7_TESI_013314	740
Buxus-chr14_BUSI_018040	Tetra-chr7_TESI_013315	906
Buxus-chr14_BUSI_018041	Tetra-chr7_TESI_013316	293
Buxus-chr14_BUSI_018046	Tetra-chr7_TESI_013321	683
Buxus-chr14_BUSI_018048	Tetra-chr7_TESI_013317	1630
Buxus-chr14_BUSI_018058	Tetra-chr7_TESI_013331	215
Buxus-chr14_BUSI_018060	Tetra-chr7_TESI_013328	251
Buxus-chr14_BUSI_018065	Tetra-chr7_TESI_013332	1350
Buxus-chr14_BUSI_018085	Tetra-chr7_TESI_013333	729
Buxus-chr14_BUSI_018086	Tetra-chr7_TESI_013334	1040
Buxus-chr14_BUSI_018087	Tetra-chr7_TESI_013335	463
Buxus-chr14_BUSI_018088	Tetra-chr7_TESI_013336	547
Buxus-chr14_BUSI_018089	Tetra-chr7_TESI_013341	416
Buxus-chr14_BUSI_018090	Tetra-chr7_TESI_013342	145
Buxus-chr14_BUSI_018091	Tetra-chr7_TESI_013344	245
Buxus-chr14_BUSI_018101	Tetra-chr7_TESI_013349	958
Buxus-chr14_BUSI_018102	Tetra-chr7_TESI_013350	451
###
Buxus-chr14_BUSI_017213	Tetra-chr7_TESI_013454	797
Buxus-chr14_BUSI_017229	Tetra-chr7_TESI_013452	1730
Buxus-chr14_BUSI_017242	Tetra-chr7_TESI_013447	852
Buxus-chr14_BUSI_017253	Tetra-chr7_TESI_013447	610
Buxus-chr14_BUSI_017257	Tetra-chr7_TESI_013445	492
Buxus-chr14_BUSI_017262	Tetra-chr7_TESI_013441	1160
Buxus-chr14_BUSI_017263	Tetra-chr7_TESI_013440	1020
Buxus-chr14_BUSI_017264	Tetra-chr7_TESI_013439	1350
Buxus-chr14_BUSI_017269	Tetra-chr7_TESI_013435	794
Buxus-chr14_BUSI_017272	Tetra-chr7_TESI_013434	275
Buxus-chr14_BUSI_017275	Tetra-chr7_TESI_013433	1350
Buxus-chr14_BUSI_017277	Tetra-chr7_TESI_013431	756
Buxus-chr14_BUSI_017282	Tetra-chr7_TESI_013430	376
###
Buxus-chr14_BUSI_017701	Tetra-chr7_TESI_013156	1060
Buxus-chr14_BUSI_017709	Tetra-chr7_TESI_013158	553
Buxus-chr14_BUSI_017715	Tetra-chr7_TESI_013159	808
Buxus-chr14_BUSI_017718	Tetra-chr7_TESI_013161	623
Buxus-chr14_BUSI_017719	Tetra-chr7_TESI_013163	3040
Buxus-chr14_BUSI_017721	Tetra-chr7_TESI_013164	262
Buxus-chr14_BUSI_017730	Tetra-chr7_TESI_013167	487
Buxus-chr14_BUSI_017738	Tetra-chr7_TESI_013174	863
Buxus-chr14_BUSI_017755	Tetra-chr7_TESI_013182	595
Buxus-chr14_BUSI_017759	Tetra-chr7_TESI_013189	805
Buxus-chr14_BUSI_017761	Tetra-chr7_TESI_013192	787
Buxus-chr14_BUSI_017771	Tetra-chr7_TESI_013201	321
Buxus-chr14_BUSI_017772	Tetra-chr7_TESI_013199	1360
Buxus-chr14_BUSI_017774	Tetra-chr7_TESI_013198	742
Buxus-chr14_BUSI_017777	Tetra-chr7_TESI_013196	1200
Buxus-chr14_BUSI_017786	Tetra-chr7_TESI_013208	642
Buxus-chr14_BUSI_017791	Tetra-chr7_TESI_013212	490
Buxus-chr14_BUSI_017792	Tetra-chr7_TESI_013222	667
Buxus-chr14_BUSI_017794	Tetra-chr7_TESI_013223	411
Buxus-chr14_BUSI_017796	Tetra-chr7_TESI_013224	546
Buxus-chr14_BUSI_017810	Tetra-chr7_TESI_013233	585
Buxus-chr14_BUSI_017819	Tetra-chr7_TESI_013242	1170
Buxus-chr14_BUSI_017826	Tetra-chr7_TESI_013252	451
Buxus-chr14_BUSI_017835	Tetra-chr7_TESI_013255	892
Buxus-chr14_BUSI_017841	Tetra-chr7_TESI_013260	2180
Buxus-chr14_BUSI_017842	Tetra-chr7_TESI_013261	1220
Buxus-chr14_BUSI_017843	Tetra-chr7_TESI_013262	558
###
Buxus-chr14_BUSI_018413	Tetra-chr7_TESI_012740	351
Buxus-chr14_BUSI_018414	Tetra-chr7_TESI_012739	498
Buxus-chr14_BUSI_018417	Tetra-chr7_TESI_012738	1300
Buxus-chr14_BUSI_018418	Tetra-chr7_TESI_012737	1220
Buxus-chr14_BUSI_018422	Tetra-chr7_TESI_012736	225
###
Buxus-chr14_BUSI_018937	Tetra-chr7_TESI_012466	405
Buxus-chr14_BUSI_018953	Tetra-chr7_TESI_012459	334
Buxus-chr14_BUSI_018961	Tetra-chr7_TESI_012456	479
Buxus-chr14_BUSI_018968	Tetra-chr7_TESI_012453	424
Buxus-chr14_BUSI_018972	Tetra-chr7_TESI_012451	519
Buxus-chr14_BUSI_018976	Tetra-chr7_TESI_012461	201
###
Buxus-chr14_BUSI_017964	Tetra-chr7_TESI_012996	655
Buxus-chr14_BUSI_017966	Tetra-chr7_TESI_012997	424
Buxus-chr14_BUSI_017971	Tetra-chr7_TESI_013002	515
Buxus-chr14_BUSI_017972	Tetra-chr7_TESI_013006	378
Buxus-chr14_BUSI_017978	Tetra-chr7_TESI_013009	583
Buxus-chr14_BUSI_017979	Tetra-chr7_TESI_013010	768
Buxus-chr14_BUSI_017982	Tetra-chr7_TESI_013011	610
Buxus-chr14_BUSI_017983	Tetra-chr7_TESI_013013	683
Buxus-chr14_BUSI_017997	Tetra-chr7_TESI_013013	946
Buxus-chr14_BUSI_017999	Tetra-chr7_TESI_013015	1960
###
Buxus-chr14_BUSI_018547	Tetra-chr7_TESI_012695	455
Buxus-chr14_BUSI_018549	Tetra-chr7_TESI_012696	3050
Buxus-chr14_BUSI_018559	Tetra-chr7_TESI_012697	824
Buxus-chr14_BUSI_018561	Tetra-chr7_TESI_012695	425
Buxus-chr14_BUSI_018567	Tetra-chr7_TESI_012698	391
Buxus-chr14_BUSI_018569	Tetra-chr7_TESI_012702	1630
Buxus-chr14_BUSI_018581	Tetra-chr7_TESI_012703	269
Buxus-chr14_BUSI_018584	Tetra-chr7_TESI_012717	1160
###
Buxus-chr14_BUSI_018270	Tetra-chr7_TESI_012829	606
Buxus-chr14_BUSI_018276	Tetra-chr7_TESI_012835	560
Buxus-chr14_BUSI_018276	Tetra-chr7_TESI_012836	772
Buxus-chr14_BUSI_018278	Tetra-chr7_TESI_012834	1210
Buxus-chr14_BUSI_018287	Tetra-chr7_TESI_012854	740
Buxus-chr14_BUSI_018300	Tetra-chr7_TESI_012860	2090
Buxus-chr14_BUSI_018313	Tetra-chr7_TESI_012864	334
Buxus-chr14_BUSI_018314	Tetra-chr7_TESI_012866	217
Buxus-chr14_BUSI_018318	Tetra-chr7_TESI_012871	218
Buxus-chr14_BUSI_018325	Tetra-chr7_TESI_012872	552
Buxus-chr14_BUSI_018327	Tetra-chr7_TESI_012873	470
Buxus-chr14_BUSI_018328	Tetra-chr7_TESI_012874	2660
Buxus-chr14_BUSI_018329	Tetra-chr7_TESI_012890	546
Buxus-chr14_BUSI_018342	Tetra-chr7_TESI_012875	250
Buxus-chr14_BUSI_018349	Tetra-chr7_TESI_012878	264
Buxus-chr14_BUSI_018352	Tetra-chr7_TESI_012882	460
Buxus-chr14_BUSI_018354	Tetra-chr7_TESI_012884	455
Buxus-chr14_BUSI_018356	Tetra-chr7_TESI_012886	397
Buxus-chr14_BUSI_018358	Tetra-chr7_TESI_012887	327
Buxus-chr14_BUSI_018369	Tetra-chr7_TESI_012890	384
Buxus-chr14_BUSI_018370	Tetra-chr7_TESI_012892	965
Buxus-chr14_BUSI_018371	Tetra-chr7_TESI_012894	632
Buxus-chr14_BUSI_018380	Tetra-chr7_TESI_012900	808
Buxus-chr14_BUSI_018388	Tetra-chr7_TESI_012901	663
Buxus-chr14_BUSI_018394	Tetra-chr7_TESI_012912	898
Buxus-chr14_BUSI_018397	Tetra-chr7_TESI_012914	1110
###
Buxus-chr14_BUSI_017436	Tetra-chr7_TESI_013498	1750
Buxus-chr14_BUSI_017437	Tetra-chr7_TESI_013492	958
Buxus-chr14_BUSI_017440	Tetra-chr7_TESI_013491	500
Buxus-chr14_BUSI_017441	Tetra-chr7_TESI_013490	251
Buxus-chr14_BUSI_017448	Tetra-chr7_TESI_013492	958
Buxus-chr14_BUSI_017451	Tetra-chr7_TESI_013491	427
Buxus-chr14_BUSI_017452	Tetra-chr7_TESI_013490	261
Buxus-chr14_BUSI_017457	Tetra-chr7_TESI_013489	650
Buxus-chr14_BUSI_017458	Tetra-chr7_TESI_013488	460
Buxus-chr14_BUSI_017462	Tetra-chr7_TESI_013485	176
Buxus-chr14_BUSI_017463	Tetra-chr7_TESI_013484	1380
Buxus-chr14_BUSI_017469	Tetra-chr7_TESI_013477	658
Buxus-chr14_BUSI_017474	Tetra-chr7_TESI_013476	1390
Buxus-chr14_BUSI_017480	Tetra-chr7_TESI_013472	1390
Buxus-chr14_BUSI_017495	Tetra-chr7_TESI_013469	674
###
Buxus-chr14_BUSI_017592	Tetra-chr7_TESI_013282	857
Buxus-chr14_BUSI_017593	Tetra-chr7_TESI_013280	1240
Buxus-chr14_BUSI_017596	Tetra-chr7_TESI_013276	376
Buxus-chr14_BUSI_017602	Tetra-chr7_TESI_013275	318
Buxus-chr14_BUSI_017603	Tetra-chr7_TESI_013274	678
Buxus-chr14_BUSI_017604	Tetra-chr7_TESI_013273	457
Buxus-chr14_BUSI_017605	Tetra-chr7_TESI_013272	501
###
Buxus-chr14_BUSI_018845	Tetra-chr7_TESI_013511	1520
Buxus-chr14_BUSI_018846	Tetra-chr7_TESI_013510	2600
Buxus-chr14_BUSI_018847	Tetra-chr7_TESI_013509	421
Buxus-chr14_BUSI_018849	Tetra-chr7_TESI_013507	696
###
Buxus-chr14_BUSI_018815	Tetra-chr7_TESI_012480	1010
Buxus-chr14_BUSI_018818	Tetra-chr7_TESI_012483	375
Buxus-chr14_BUSI_018822	Tetra-chr7_TESI_012503	288
Buxus-chr14_BUSI_018825	Tetra-chr7_TESI_012484	705
Buxus-chr14_BUSI_018836	Tetra-chr7_TESI_012506	169
Buxus-chr14_BUSI_018843	Tetra-chr7_TESI_012517	226
###
Buxus-chr14_BUSI_017591	Tetra-chr7_TESI_013077	286
Buxus-chr14_BUSI_017594	Tetra-chr7_TESI_013079	253
Buxus-chr14_BUSI_017598	Tetra-chr7_TESI_013085	849
Buxus-chr14_BUSI_017604	Tetra-chr7_TESI_013088	579
Buxus-chr14_BUSI_017608	Tetra-chr7_TESI_013089	1310
Buxus-chr14_BUSI_017619	Tetra-chr7_TESI_013096	579
Buxus-chr14_BUSI_017630	Tetra-chr7_TESI_013103	259
Buxus-chr14_BUSI_017636	Tetra-chr7_TESI_013110	1250
Buxus-chr14_BUSI_017641	Tetra-chr7_TESI_013109	1680
Buxus-chr14_BUSI_017645	Tetra-chr7_TESI_013106	101
Buxus-chr14_BUSI_017650	Tetra-chr7_TESI_013101	447
Buxus-chr14_BUSI_017656	Tetra-chr7_TESI_013103	255
Buxus-chr14_BUSI_017669	Tetra-chr7_TESI_013118	957
Buxus-chr14_BUSI_017677	Tetra-chr7_TESI_013124	645
Buxus-chr14_BUSI_017678	Tetra-chr7_TESI_013126	345
Buxus-chr14_BUSI_017682	Tetra-chr7_TESI_013130	680
Buxus-chr14_BUSI_017684	Tetra-chr7_TESI_013132	647
Buxus-chr14_BUSI_017686	Tetra-chr7_TESI_013131	482
###
Buxus-chr14_BUSI_018765	Tetra-chr7_TESI_012631	574
Buxus-chr14_BUSI_018765	Tetra-chr7_TESI_012648	568
Buxus-chr14_BUSI_018767	Tetra-chr7_TESI_012652	607
Buxus-chr14_BUSI_018768	Tetra-chr7_TESI_012654	1010
Buxus-chr14_BUSI_018772	Tetra-chr7_TESI_012657	557
###
Buxus-chr14_BUSI_017849	Tetra-chr7_TESI_013023	2130
Buxus-chr14_BUSI_017850	Tetra-chr7_TESI_013025	712
Buxus-chr14_BUSI_017855	Tetra-chr7_TESI_013030	247
Buxus-chr14_BUSI_017858	Tetra-chr7_TESI_013031	1110
###
Buxus-chr14_BUSI_017314	Tetra-chr7_TESI_012800	1020
Buxus-chr14_BUSI_017316	Tetra-chr7_TESI_012799	356
Buxus-chr14_BUSI_017318	Tetra-chr7_TESI_012792	1220
Buxus-chr14_BUSI_017321	Tetra-chr7_TESI_012790	933
Buxus-chr14_BUSI_017330	Tetra-chr7_TESI_012794	256
###
Buxus-chr14_BUSI_017166	Tetra-chr7_TESI_013374	429
Buxus-chr14_BUSI_017184	Tetra-chr7_TESI_013379	247
Buxus-chr14_BUSI_017186	Tetra-chr7_TESI_013380	1450
Buxus-chr14_BUSI_017188	Tetra-chr7_TESI_013381	1200
Buxus-chr14_BUSI_017191	Tetra-chr7_TESI_013386	721
Buxus-chr14_BUSI_017196	Tetra-chr7_TESI_013399	974
Buxus-chr14_BUSI_017205	Tetra-chr7_TESI_013408	1100
Buxus-chr14_BUSI_017207	Tetra-chr7_TESI_013414	1350
###
Buxus-chr14_BUSI_018520	Tetra-chr9_TESI_016616	1010
Buxus-chr14_BUSI_018523	Tetra-chr9_TESI_016621	966
Buxus-chr14_BUSI_018525	Tetra-chr9_TESI_016622	2110
Buxus-chr14_BUSI_018526	Tetra-chr9_TESI_016626	387
Buxus-chr14_BUSI_018528	Tetra-chr9_TESI_016623	778
###
Buxus-chr14_BUSI_018401	Tetra-chr9_TESI_016585	283
Buxus-chr14_BUSI_018411	Tetra-chr9_TESI_016595	1310
Buxus-chr14_BUSI_018412	Tetra-chr9_TESI_016598	644
Buxus-chr14_BUSI_018415	Tetra-chr9_TESI_016602	1490
###
Buxus-chr14_BUSI_018780	Tetra-chr9_TESI_016631	427
Buxus-chr14_BUSI_018781	Tetra-chr9_TESI_016632	957
Buxus-chr14_BUSI_018782	Tetra-chr9_TESI_016633	206
Buxus-chr14_BUSI_018789	Tetra-chr9_TESI_016634	693
###
Buxus-chr14_BUSI_018183	Tetra-chr9_TESI_017110	2590
Buxus-chr14_BUSI_018186	Tetra-chr9_TESI_017114	1380
Buxus-chr14_BUSI_018189	Tetra-chr9_TESI_017116	2300
Buxus-chr14_BUSI_018192	Tetra-chr9_TESI_017117	778
Buxus-chr14_BUSI_018199	Tetra-chr9_TESI_017121	1780
###
Buxus-chr14_BUSI_017410	Tetra-chr9_TESI_016212	787
Buxus-chr14_BUSI_017411	Tetra-chr9_TESI_016211	745
Buxus-chr14_BUSI_017412	Tetra-chr9_TESI_016210	1860
Buxus-chr14_BUSI_017418	Tetra-chr9_TESI_016218	266
###
Buxus-chr2_BUSI_004532	Tetra-chr1_TESI_000004	933
Buxus-chr2_BUSI_004536	Tetra-chr1_TESI_000005	723
Buxus-chr2_BUSI_004538	Tetra-chr1_TESI_000008	542
Buxus-chr2_BUSI_004540	Tetra-chr1_TESI_000010	1140
Buxus-chr2_BUSI_004540	Tetra-chr1_TESI_000025	1620
Buxus-chr2_BUSI_004546	Tetra-chr1_TESI_000007	734
###
Buxus-chr2_BUSI_003005	Tetra-chr1_TESI_001893	1330
Buxus-chr2_BUSI_003008	Tetra-chr1_TESI_001892	440
Buxus-chr2_BUSI_003022	Tetra-chr1_TESI_001882	368
Buxus-chr2_BUSI_003029	Tetra-chr1_TESI_001878	300
Buxus-chr2_BUSI_003040	Tetra-chr1_TESI_001878	294
###
Buxus-chr2_BUSI_004461	Tetra-chr1_TESI_001726	527
Buxus-chr2_BUSI_004464	Tetra-chr1_TESI_001725	810
Buxus-chr2_BUSI_004469	Tetra-chr1_TESI_001722	553
Buxus-chr2_BUSI_004470	Tetra-chr1_TESI_001721	1160
Buxus-chr2_BUSI_004471	Tetra-chr1_TESI_001720	538
Buxus-chr2_BUSI_004472	Tetra-chr1_TESI_001719	1890
Buxus-chr2_BUSI_004477	Tetra-chr1_TESI_001716	972
Buxus-chr2_BUSI_004479	Tetra-chr1_TESI_001717	683
###
Buxus-chr2_BUSI_004144	Tetra-chr10_TESI_019407	1530
Buxus-chr2_BUSI_004145	Tetra-chr10_TESI_019406	398
Buxus-chr2_BUSI_004148	Tetra-chr10_TESI_019408	938
Buxus-chr2_BUSI_004149	Tetra-chr10_TESI_019409	52
Buxus-chr2_BUSI_004150	Tetra-chr10_TESI_019411	656
###
Buxus-chr2_BUSI_003705	Tetra-chr11_TESI_017583	1120
Buxus-chr2_BUSI_003708	Tetra-chr11_TESI_017585	1010
Buxus-chr2_BUSI_003711	Tetra-chr11_TESI_017593	636
Buxus-chr2_BUSI_003724	Tetra-chr11_TESI_017594	446
Buxus-chr2_BUSI_003726	Tetra-chr11_TESI_017595	387
Buxus-chr2_BUSI_003728	Tetra-chr11_TESI_017597	1020
Buxus-chr2_BUSI_003729	Tetra-chr11_TESI_017601	579
Buxus-chr2_BUSI_003730	Tetra-chr11_TESI_017608	454
Buxus-chr2_BUSI_003739	Tetra-chr11_TESI_017611	1570
Buxus-chr2_BUSI_003747	Tetra-chr11_TESI_017614	1370
Buxus-chr2_BUSI_003749	Tetra-chr11_TESI_017616	2780
Buxus-chr2_BUSI_003752	Tetra-chr11_TESI_017621	1220
Buxus-chr2_BUSI_003753	Tetra-chr11_TESI_017622	117
Buxus-chr2_BUSI_003754	Tetra-chr11_TESI_017627	1530
Buxus-chr2_BUSI_003757	Tetra-chr11_TESI_017628	474
Buxus-chr2_BUSI_003760	Tetra-chr11_TESI_017630	307
Buxus-chr2_BUSI_003764	Tetra-chr11_TESI_017637	443
Buxus-chr2_BUSI_003767	Tetra-chr11_TESI_017639	1130
Buxus-chr2_BUSI_003769	Tetra-chr11_TESI_017640	519
Buxus-chr2_BUSI_003771	Tetra-chr11_TESI_017641	345
Buxus-chr2_BUSI_003772	Tetra-chr11_TESI_017643	977
Buxus-chr2_BUSI_003774	Tetra-chr11_TESI_017644	234
Buxus-chr2_BUSI_003775	Tetra-chr11_TESI_017651	702
Buxus-chr2_BUSI_003776	Tetra-chr11_TESI_017652	661
Buxus-chr2_BUSI_003784	Tetra-chr11_TESI_017655	579
Buxus-chr2_BUSI_003787	Tetra-chr11_TESI_017662	478
Buxus-chr2_BUSI_003788	Tetra-chr11_TESI_017663	1220
Buxus-chr2_BUSI_003789	Tetra-chr11_TESI_017664	884
Buxus-chr2_BUSI_003791	Tetra-chr11_TESI_017672	2990
Buxus-chr2_BUSI_003792	Tetra-chr11_TESI_017673	169
Buxus-chr2_BUSI_003793	Tetra-chr11_TESI_017674	237
Buxus-chr2_BUSI_003795	Tetra-chr11_TESI_017677	1170
Buxus-chr2_BUSI_003800	Tetra-chr11_TESI_017684	930
Buxus-chr2_BUSI_003801	Tetra-chr11_TESI_017685	221
Buxus-chr2_BUSI_003802	Tetra-chr11_TESI_017691	264
Buxus-chr2_BUSI_003806	Tetra-chr11_TESI_017692	718
Buxus-chr2_BUSI_003808	Tetra-chr11_TESI_017693	2940
Buxus-chr2_BUSI_003809	Tetra-chr11_TESI_017694	462
Buxus-chr2_BUSI_003811	Tetra-chr11_TESI_017695	917
Buxus-chr2_BUSI_003815	Tetra-chr11_TESI_017697	841
Buxus-chr2_BUSI_003817	Tetra-chr11_TESI_017698	479
Buxus-chr2_BUSI_003818	Tetra-chr11_TESI_017700	285
Buxus-chr2_BUSI_003819	Tetra-chr11_TESI_017701	335
Buxus-chr2_BUSI_003821	Tetra-chr11_TESI_017702	427
Buxus-chr2_BUSI_003826	Tetra-chr11_TESI_017703	229
Buxus-chr2_BUSI_003828	Tetra-chr11_TESI_017704	674
Buxus-chr2_BUSI_003830	Tetra-chr11_TESI_017708	414
Buxus-chr2_BUSI_003831	Tetra-chr11_TESI_017709	1520
Buxus-chr2_BUSI_003840	Tetra-chr11_TESI_017720	909
Buxus-chr2_BUSI_003842	Tetra-chr11_TESI_017723	307
Buxus-chr2_BUSI_003843	Tetra-chr11_TESI_017724	2210
Buxus-chr2_BUSI_003844	Tetra-chr11_TESI_017725	1590
Buxus-chr2_BUSI_003845	Tetra-chr11_TESI_017726	738
Buxus-chr2_BUSI_003846	Tetra-chr11_TESI_017728	1000
Buxus-chr2_BUSI_003853	Tetra-chr11_TESI_017739	726
Buxus-chr2_BUSI_003855	Tetra-chr11_TESI_017733	740
Buxus-chr2_BUSI_003858	Tetra-chr11_TESI_017726	748
Buxus-chr2_BUSI_003859	Tetra-chr11_TESI_017725	1440
Buxus-chr2_BUSI_003860	Tetra-chr11_TESI_017724	1610
Buxus-chr2_BUSI_003861	Tetra-chr11_TESI_017723	307
Buxus-chr2_BUSI_003863	Tetra-chr11_TESI_017720	868
Buxus-chr2_BUSI_003867	Tetra-chr11_TESI_017739	923
Buxus-chr2_BUSI_003869	Tetra-chr11_TESI_017744	424
Buxus-chr2_BUSI_003870	Tetra-chr11_TESI_017745	229
Buxus-chr2_BUSI_003876	Tetra-chr11_TESI_017746	923
Buxus-chr2_BUSI_003879	Tetra-chr11_TESI_017749	906
Buxus-chr2_BUSI_003880	Tetra-chr11_TESI_017751	240
Buxus-chr2_BUSI_003882	Tetra-chr11_TESI_017753	226
Buxus-chr2_BUSI_003885	Tetra-chr11_TESI_017755	892
Buxus-chr2_BUSI_003890	Tetra-chr11_TESI_017761	791
Buxus-chr2_BUSI_003891	Tetra-chr11_TESI_017768	338
Buxus-chr2_BUSI_003895	Tetra-chr11_TESI_017770	234
Buxus-chr2_BUSI_003897	Tetra-chr11_TESI_017772	634
Buxus-chr2_BUSI_003900	Tetra-chr11_TESI_017776	531
Buxus-chr2_BUSI_003901	Tetra-chr11_TESI_017780	756
###
Buxus-chr2_BUSI_003927	Tetra-chr11_TESI_017921	1020
Buxus-chr2_BUSI_003929	Tetra-chr11_TESI_017922	372
Buxus-chr2_BUSI_003932	Tetra-chr11_TESI_017927	311
Buxus-chr2_BUSI_003943	Tetra-chr11_TESI_017912	784
Buxus-chr2_BUSI_003944	Tetra-chr11_TESI_017911	1670
Buxus-chr2_BUSI_003946	Tetra-chr11_TESI_017910	161
Buxus-chr2_BUSI_003947	Tetra-chr11_TESI_017909	569
Buxus-chr2_BUSI_003951	Tetra-chr11_TESI_017908	421
Buxus-chr2_BUSI_003952	Tetra-chr11_TESI_017906	748
Buxus-chr2_BUSI_003953	Tetra-chr11_TESI_017900	1250
Buxus-chr2_BUSI_003956	Tetra-chr11_TESI_017897	307
Buxus-chr2_BUSI_003960	Tetra-chr11_TESI_017895	180
Buxus-chr2_BUSI_003961	Tetra-chr11_TESI_017892	1080
Buxus-chr2_BUSI_003962	Tetra-chr11_TESI_017890	696
Buxus-chr2_BUSI_003963	Tetra-chr11_TESI_017889	734
Buxus-chr2_BUSI_003974	Tetra-chr11_TESI_017873	1280
Buxus-chr2_BUSI_003975	Tetra-chr11_TESI_017871	659
Buxus-chr2_BUSI_003977	Tetra-chr11_TESI_017870	618
Buxus-chr2_BUSI_003985	Tetra-chr11_TESI_017873	1290
Buxus-chr2_BUSI_003986	Tetra-chr11_TESI_017871	591
Buxus-chr2_BUSI_003990	Tetra-chr11_TESI_017867	615
Buxus-chr2_BUSI_003991	Tetra-chr11_TESI_017866	1220
Buxus-chr2_BUSI_004004	Tetra-chr11_TESI_017848	376
Buxus-chr2_BUSI_004005	Tetra-chr11_TESI_017847	490
Buxus-chr2_BUSI_004023	Tetra-chr11_TESI_017838	441
Buxus-chr2_BUSI_004026	Tetra-chr11_TESI_017836	376
Buxus-chr2_BUSI_004028	Tetra-chr11_TESI_017833	974
Buxus-chr2_BUSI_004032	Tetra-chr11_TESI_017835	862
Buxus-chr2_BUSI_004035	Tetra-chr11_TESI_017829	1550
Buxus-chr2_BUSI_004037	Tetra-chr11_TESI_017828	1540
Buxus-chr2_BUSI_004038	Tetra-chr11_TESI_017827	305
Buxus-chr2_BUSI_004039	Tetra-chr11_TESI_017826	285
Buxus-chr2_BUSI_004040	Tetra-chr11_TESI_017825	348
Buxus-chr2_BUSI_004041	Tetra-chr11_TESI_017823	446
Buxus-chr2_BUSI_004047	Tetra-chr11_TESI_017821	713
Buxus-chr2_BUSI_004048	Tetra-chr11_TESI_017819	672
Buxus-chr2_BUSI_004049	Tetra-chr11_TESI_017814	357
Buxus-chr2_BUSI_004054	Tetra-chr11_TESI_017806	474
Buxus-chr2_BUSI_004058	Tetra-chr11_TESI_017802	772
Buxus-chr2_BUSI_004060	Tetra-chr11_TESI_017801	564
Buxus-chr2_BUSI_004061	Tetra-chr11_TESI_017797	264
Buxus-chr2_BUSI_004061	Tetra-chr11_TESI_017799	408
Buxus-chr2_BUSI_004062	Tetra-chr11_TESI_017796	751
Buxus-chr2_BUSI_004063	Tetra-chr11_TESI_017792	629
Buxus-chr2_BUSI_004064	Tetra-chr11_TESI_017791	1470
Buxus-chr2_BUSI_004070	Tetra-chr11_TESI_017789	645
Buxus-chr2_BUSI_004072	Tetra-chr11_TESI_017787	2780
Buxus-chr2_BUSI_004073	Tetra-chr11_TESI_017786	817
###
Buxus-chr2_BUSI_004090	Tetra-chr11_TESI_017986	1480
Buxus-chr2_BUSI_004102	Tetra-chr11_TESI_017989	724
Buxus-chr2_BUSI_004103	Tetra-chr11_TESI_017990	466
Buxus-chr2_BUSI_004105	Tetra-chr11_TESI_017991	424
Buxus-chr2_BUSI_004106	Tetra-chr11_TESI_017994	615
Buxus-chr2_BUSI_004107	Tetra-chr11_TESI_018001	1250
Buxus-chr2_BUSI_004112	Tetra-chr11_TESI_018007	1370
Buxus-chr2_BUSI_004114	Tetra-chr11_TESI_018011	365
Buxus-chr2_BUSI_004117	Tetra-chr11_TESI_018012	1910
Buxus-chr2_BUSI_004119	Tetra-chr11_TESI_018014	364
Buxus-chr2_BUSI_004122	Tetra-chr11_TESI_018017	1490
Buxus-chr2_BUSI_004126	Tetra-chr11_TESI_018022	2410
Buxus-chr2_BUSI_004129	Tetra-chr11_TESI_018023	357
Buxus-chr2_BUSI_004130	Tetra-chr11_TESI_018026	601
Buxus-chr2_BUSI_004131	Tetra-chr11_TESI_018031	972
Buxus-chr2_BUSI_004132	Tetra-chr11_TESI_018032	316
Buxus-chr2_BUSI_004136	Tetra-chr11_TESI_018035	735
Buxus-chr2_BUSI_004141	Tetra-chr11_TESI_018037	778
Buxus-chr2_BUSI_004146	Tetra-chr11_TESI_018041	217
Buxus-chr2_BUSI_004151	Tetra-chr11_TESI_018049	310
Buxus-chr2_BUSI_004156	Tetra-chr11_TESI_018059	1400
Buxus-chr2_BUSI_004157	Tetra-chr11_TESI_018056	814
Buxus-chr2_BUSI_004160	Tetra-chr11_TESI_018053	1090
Buxus-chr2_BUSI_004168	Tetra-chr11_TESI_018065	1290
Buxus-chr2_BUSI_004171	Tetra-chr11_TESI_018067	274
Buxus-chr2_BUSI_004172	Tetra-chr11_TESI_018068	147
Buxus-chr2_BUSI_004173	Tetra-chr11_TESI_018069	492
Buxus-chr2_BUSI_004174	Tetra-chr11_TESI_018070	398
Buxus-chr2_BUSI_004177	Tetra-chr11_TESI_018072	413
Buxus-chr2_BUSI_004178	Tetra-chr11_TESI_018075	1180
Buxus-chr2_BUSI_004187	Tetra-chr11_TESI_018089	702
Buxus-chr2_BUSI_004188	Tetra-chr11_TESI_018088	628
Buxus-chr2_BUSI_004189	Tetra-chr11_TESI_018087	496
Buxus-chr2_BUSI_004193	Tetra-chr11_TESI_018085	440
Buxus-chr2_BUSI_004195	Tetra-chr11_TESI_018081	447
Buxus-chr2_BUSI_004196	Tetra-chr11_TESI_018079	441
Buxus-chr2_BUSI_004201	Tetra-chr11_TESI_018083	1370
Buxus-chr2_BUSI_004205	Tetra-chr11_TESI_018090	595
Buxus-chr2_BUSI_004208	Tetra-chr11_TESI_018093	1110
Buxus-chr2_BUSI_004211	Tetra-chr11_TESI_018096	1890
Buxus-chr2_BUSI_004212	Tetra-chr11_TESI_018097	152
Buxus-chr2_BUSI_004214	Tetra-chr11_TESI_018103	786
Buxus-chr2_BUSI_004216	Tetra-chr11_TESI_018105	874
Buxus-chr2_BUSI_004225	Tetra-chr11_TESI_018106	4350
Buxus-chr2_BUSI_004226	Tetra-chr11_TESI_018108	515
Buxus-chr2_BUSI_004230	Tetra-chr11_TESI_018114	610
Buxus-chr2_BUSI_004231	Tetra-chr11_TESI_018115	239
Buxus-chr2_BUSI_004232	Tetra-chr11_TESI_018118	498
Buxus-chr2_BUSI_004233	Tetra-chr11_TESI_018119	234
Buxus-chr2_BUSI_004236	Tetra-chr11_TESI_018120	539
Buxus-chr2_BUSI_004237	Tetra-chr11_TESI_018123	1590
Buxus-chr2_BUSI_004241	Tetra-chr11_TESI_018129	1540
Buxus-chr2_BUSI_004245	Tetra-chr11_TESI_018128	787
Buxus-chr2_BUSI_004265	Tetra-chr11_TESI_018134	470
Buxus-chr2_BUSI_004267	Tetra-chr11_TESI_018145	1130
Buxus-chr2_BUSI_004268	Tetra-chr11_TESI_018146	217
Buxus-chr2_BUSI_004269	Tetra-chr11_TESI_018154	1950
Buxus-chr2_BUSI_004273	Tetra-chr11_TESI_018157	1230
Buxus-chr2_BUSI_004274	Tetra-chr11_TESI_018158	1190
Buxus-chr2_BUSI_004276	Tetra-chr11_TESI_018164	421
Buxus-chr2_BUSI_004278	Tetra-chr11_TESI_018166	433
Buxus-chr2_BUSI_004282	Tetra-chr11_TESI_018172	1250
Buxus-chr2_BUSI_004286	Tetra-chr11_TESI_018170	293
Buxus-chr2_BUSI_004289	Tetra-chr11_TESI_018174	805
Buxus-chr2_BUSI_004291	Tetra-chr11_TESI_018177	593
Buxus-chr2_BUSI_004293	Tetra-chr11_TESI_018179	1140
Buxus-chr2_BUSI_004296	Tetra-chr11_TESI_018184	361
Buxus-chr2_BUSI_004297	Tetra-chr11_TESI_018185	1300
Buxus-chr2_BUSI_004299	Tetra-chr11_TESI_018188	656
Buxus-chr2_BUSI_004300	Tetra-chr11_TESI_018190	413
Buxus-chr2_BUSI_004301	Tetra-chr11_TESI_018191	478
Buxus-chr2_BUSI_004304	Tetra-chr11_TESI_018210	493
Buxus-chr2_BUSI_004311	Tetra-chr11_TESI_018213	1230
Buxus-chr2_BUSI_004312	Tetra-chr11_TESI_018214	244
Buxus-chr2_BUSI_004313	Tetra-chr11_TESI_018215	648
Buxus-chr2_BUSI_004314	Tetra-chr11_TESI_018217	893
Buxus-chr2_BUSI_004315	Tetra-chr11_TESI_018218	1660
Buxus-chr2_BUSI_004323	Tetra-chr11_TESI_018227	131
Buxus-chr2_BUSI_004327	Tetra-chr11_TESI_018225	351
Buxus-chr2_BUSI_004330	Tetra-chr11_TESI_018228	157
Buxus-chr2_BUSI_004332	Tetra-chr11_TESI_018229	406
Buxus-chr2_BUSI_004334	Tetra-chr11_TESI_018232	2390
Buxus-chr2_BUSI_004335	Tetra-chr11_TESI_018235	443
Buxus-chr2_BUSI_004336	Tetra-chr11_TESI_018236	598
Buxus-chr2_BUSI_004338	Tetra-chr11_TESI_018238	625
Buxus-chr2_BUSI_004342	Tetra-chr11_TESI_018239	454
Buxus-chr2_BUSI_004344	Tetra-chr11_TESI_018243	503
Buxus-chr2_BUSI_004345	Tetra-chr11_TESI_018242	737
Buxus-chr2_BUSI_004347	Tetra-chr11_TESI_018244	634
Buxus-chr2_BUSI_004353	Tetra-chr11_TESI_018249	930
Buxus-chr2_BUSI_004354	Tetra-chr11_TESI_018248	961
Buxus-chr2_BUSI_004355	Tetra-chr11_TESI_018245	508
Buxus-chr2_BUSI_004357	Tetra-chr11_TESI_018246	479
Buxus-chr2_BUSI_004359	Tetra-chr11_TESI_018250	1140
Buxus-chr2_BUSI_004360	Tetra-chr11_TESI_018252	911
Buxus-chr2_BUSI_004361	Tetra-chr11_TESI_018254	504
Buxus-chr2_BUSI_004364	Tetra-chr11_TESI_018258	138
Buxus-chr2_BUSI_004368	Tetra-chr11_TESI_018260	802
Buxus-chr2_BUSI_004372	Tetra-chr11_TESI_018264	335
Buxus-chr2_BUSI_004373	Tetra-chr11_TESI_018266	781
Buxus-chr2_BUSI_004375	Tetra-chr11_TESI_018267	465
Buxus-chr2_BUSI_004378	Tetra-chr11_TESI_018268	2030
Buxus-chr2_BUSI_004385	Tetra-chr11_TESI_018272	734
Buxus-chr2_BUSI_004391	Tetra-chr11_TESI_018277	1850
Buxus-chr2_BUSI_004393	Tetra-chr11_TESI_018278	859
Buxus-chr2_BUSI_004394	Tetra-chr11_TESI_018279	353
Buxus-chr2_BUSI_004403	Tetra-chr11_TESI_018281	2240
Buxus-chr2_BUSI_004405	Tetra-chr11_TESI_018282	1780
Buxus-chr2_BUSI_004406	Tetra-chr11_TESI_018286	582
Buxus-chr2_BUSI_004424	Tetra-chr11_TESI_018287	451
Buxus-chr2_BUSI_004428	Tetra-chr11_TESI_018291	974
Buxus-chr2_BUSI_004430	Tetra-chr11_TESI_018294	1600
Buxus-chr2_BUSI_004433	Tetra-chr11_TESI_018298	267
Buxus-chr2_BUSI_004434	Tetra-chr11_TESI_018311	1700
Buxus-chr2_BUSI_004438	Tetra-chr11_TESI_018313	873
Buxus-chr2_BUSI_004447	Tetra-chr11_TESI_018328	3570
Buxus-chr2_BUSI_004452	Tetra-chr11_TESI_018329	1530
Buxus-chr2_BUSI_004454	Tetra-chr11_TESI_018302	647
Buxus-chr2_BUSI_004459	Tetra-chr11_TESI_018305	440
Buxus-chr2_BUSI_004460	Tetra-chr11_TESI_018304	942
Buxus-chr2_BUSI_004461	Tetra-chr11_TESI_018303	659
Buxus-chr2_BUSI_004462	Tetra-chr11_TESI_018330	182
Buxus-chr2_BUSI_004464	Tetra-chr11_TESI_018331	806
Buxus-chr2_BUSI_004477	Tetra-chr11_TESI_018334	1140
Buxus-chr2_BUSI_004478	Tetra-chr11_TESI_018336	1110
Buxus-chr2_BUSI_004483	Tetra-chr11_TESI_018337	530
Buxus-chr2_BUSI_004499	Tetra-chr11_TESI_018339	656
Buxus-chr2_BUSI_004501	Tetra-chr11_TESI_018340	655
###
Buxus-chr2_BUSI_003446	Tetra-chr11_TESI_019050	557
Buxus-chr2_BUSI_003453	Tetra-chr11_TESI_019046	976
Buxus-chr2_BUSI_003454	Tetra-chr11_TESI_019045	501
Buxus-chr2_BUSI_003455	Tetra-chr11_TESI_019044	958
Buxus-chr2_BUSI_003459	Tetra-chr11_TESI_019041	1020
Buxus-chr2_BUSI_003464	Tetra-chr11_TESI_019032	678
Buxus-chr2_BUSI_003465	Tetra-chr11_TESI_019031	566
Buxus-chr2_BUSI_003467	Tetra-chr11_TESI_019030	531
Buxus-chr2_BUSI_003473	Tetra-chr11_TESI_019026	685
Buxus-chr2_BUSI_003477	Tetra-chr11_TESI_019051	1140
Buxus-chr2_BUSI_003478	Tetra-chr11_TESI_019058	1620
Buxus-chr2_BUSI_003480	Tetra-chr11_TESI_019059	1330
Buxus-chr2_BUSI_003487	Tetra-chr11_TESI_019069	1310
Buxus-chr2_BUSI_003496	Tetra-chr11_TESI_019073	247
Buxus-chr2_BUSI_003501	Tetra-chr11_TESI_019072	1440
Buxus-chr2_BUSI_003503	Tetra-chr11_TESI_019076	1430
Buxus-chr2_BUSI_003506	Tetra-chr11_TESI_019081	723
Buxus-chr2_BUSI_003507	Tetra-chr11_TESI_019082	667
Buxus-chr2_BUSI_003511	Tetra-chr11_TESI_019084	1650
Buxus-chr2_BUSI_003512	Tetra-chr11_TESI_019085	1770
Buxus-chr2_BUSI_003526	Tetra-chr11_TESI_019080	1150
###
Buxus-chr2_BUSI_004707	Tetra-chr11_TESI_018454	147
Buxus-chr2_BUSI_004708	Tetra-chr11_TESI_018455	398
Buxus-chr2_BUSI_004712	Tetra-chr11_TESI_018472	1490
Buxus-chr2_BUSI_004725	Tetra-chr11_TESI_018475	862
Buxus-chr2_BUSI_004726	Tetra-chr11_TESI_018479	767
Buxus-chr2_BUSI_004730	Tetra-chr11_TESI_018480	218
Buxus-chr2_BUSI_004739	Tetra-chr11_TESI_018496	492
###
Buxus-chr2_BUSI_003162	Tetra-chr11_TESI_018928	1510
Buxus-chr2_BUSI_003168	Tetra-chr11_TESI_018936	1520
Buxus-chr2_BUSI_003170	Tetra-chr11_TESI_018931	708
Buxus-chr2_BUSI_003187	Tetra-chr11_TESI_018956	264
Buxus-chr2_BUSI_003190	Tetra-chr11_TESI_018952	85
Buxus-chr2_BUSI_003204	Tetra-chr11_TESI_018952	79
Buxus-chr2_BUSI_003207	Tetra-chr11_TESI_018955	1780
Buxus-chr2_BUSI_003208	Tetra-chr11_TESI_018956	256
Buxus-chr2_BUSI_003227	Tetra-chr11_TESI_018957	620
Buxus-chr2_BUSI_003231	Tetra-chr11_TESI_018956	267
###
Buxus-chr2_BUSI_003370	Tetra-chr11_TESI_018965	196
Buxus-chr2_BUSI_003377	Tetra-chr11_TESI_018973	1080
Buxus-chr2_BUSI_003378	Tetra-chr11_TESI_018974	367
Buxus-chr2_BUSI_003379	Tetra-chr11_TESI_018975	217
Buxus-chr2_BUSI_003395	Tetra-chr11_TESI_018979	492
Buxus-chr2_BUSI_003401	Tetra-chr11_TESI_018980	2560
Buxus-chr2_BUSI_003403	Tetra-chr11_TESI_018981	1070
Buxus-chr2_BUSI_003409	Tetra-chr11_TESI_018982	334
###
Buxus-chr2_BUSI_004510	Tetra-chr11_TESI_018419	893
Buxus-chr2_BUSI_004514	Tetra-chr11_TESI_018414	552
Buxus-chr2_BUSI_004515	Tetra-chr11_TESI_018413	867
Buxus-chr2_BUSI_004516	Tetra-chr11_TESI_018411	1430
Buxus-chr2_BUSI_004528	Tetra-chr11_TESI_018402	878
Buxus-chr2_BUSI_004535	Tetra-chr11_TESI_018393	534
Buxus-chr2_BUSI_004538	Tetra-chr11_TESI_018390	550
Buxus-chr2_BUSI_004539	Tetra-chr11_TESI_018389	1130
Buxus-chr2_BUSI_004553	Tetra-chr11_TESI_018381	615
Buxus-chr2_BUSI_004557	Tetra-chr11_TESI_018379	955
Buxus-chr2_BUSI_004559	Tetra-chr11_TESI_018374	761
Buxus-chr2_BUSI_004569	Tetra-chr11_TESI_018369	920
Buxus-chr2_BUSI_004578	Tetra-chr11_TESI_018341	636
Buxus-chr2_BUSI_004585	Tetra-chr11_TESI_018347	585
Buxus-chr2_BUSI_004587	Tetra-chr11_TESI_018349	1210
Buxus-chr2_BUSI_004590	Tetra-chr11_TESI_018350	1370
Buxus-chr2_BUSI_004591	Tetra-chr11_TESI_018351	343
Buxus-chr2_BUSI_004594	Tetra-chr11_TESI_018358	274
Buxus-chr2_BUSI_004597	Tetra-chr11_TESI_018366	1200
Buxus-chr2_BUSI_004603	Tetra-chr11_TESI_018362	1230
###
Buxus-chr2_BUSI_004767	Tetra-chr11_TESI_018454	169
Buxus-chr2_BUSI_004769	Tetra-chr11_TESI_018449	310
Buxus-chr2_BUSI_004782	Tetra-chr11_TESI_018432	599
Buxus-chr2_BUSI_004783	Tetra-chr11_TESI_018431	544
Buxus-chr2_BUSI_004785	Tetra-chr11_TESI_018434	917
Buxus-chr2_BUSI_004787	Tetra-chr11_TESI_018433	335
Buxus-chr2_BUSI_004795	Tetra-chr11_TESI_018449	307
Buxus-chr2_BUSI_004796	Tetra-chr11_TESI_018450	506
Buxus-chr2_BUSI_004797	Tetra-chr11_TESI_018454	202
###
Buxus-chr2_BUSI_004887	Tetra-chr11_TESI_018518	552
Buxus-chr2_BUSI_004892	Tetra-chr11_TESI_018520	1160
Buxus-chr2_BUSI_004894	Tetra-chr11_TESI_018522	476
Buxus-chr2_BUSI_004896	Tetra-chr11_TESI_018524	126
Buxus-chr2_BUSI_004897	Tetra-chr11_TESI_018525	582
Buxus-chr2_BUSI_004899	Tetra-chr11_TESI_018532	629
Buxus-chr2_BUSI_004900	Tetra-chr11_TESI_018529	277
Buxus-chr2_BUSI_004901	Tetra-chr11_TESI_018534	463
Buxus-chr2_BUSI_004902	Tetra-chr11_TESI_018535	523
Buxus-chr2_BUSI_004906	Tetra-chr11_TESI_018538	187
Buxus-chr2_BUSI_004912	Tetra-chr11_TESI_018555	359
Buxus-chr2_BUSI_004918	Tetra-chr11_TESI_018557	482
Buxus-chr2_BUSI_004922	Tetra-chr11_TESI_018558	191
Buxus-chr2_BUSI_004926	Tetra-chr11_TESI_018565	471
Buxus-chr2_BUSI_004928	Tetra-chr11_TESI_018567	666
###
Buxus-chr2_BUSI_004804	Tetra-chr11_TESI_018501	326
Buxus-chr2_BUSI_004820	Tetra-chr11_TESI_018506	297
Buxus-chr2_BUSI_004825	Tetra-chr11_TESI_018507	395
Buxus-chr2_BUSI_004826	Tetra-chr11_TESI_018508	451
Buxus-chr2_BUSI_004840	Tetra-chr11_TESI_018517	941
###
Buxus-chr2_BUSI_003908	Tetra-chr11_TESI_017975	680
Buxus-chr2_BUSI_003910	Tetra-chr11_TESI_017978	1100
Buxus-chr2_BUSI_003913	Tetra-chr11_TESI_017981	323
Buxus-chr2_BUSI_003915	Tetra-chr11_TESI_017974	496
Buxus-chr2_BUSI_003918	Tetra-chr11_TESI_017973	351
Buxus-chr2_BUSI_003921	Tetra-chr11_TESI_017969	1290
Buxus-chr2_BUSI_003923	Tetra-chr11_TESI_017967	387
Buxus-chr2_BUSI_003925	Tetra-chr11_TESI_017966	413
Buxus-chr2_BUSI_003937	Tetra-chr11_TESI_017952	288
Buxus-chr2_BUSI_003940	Tetra-chr11_TESI_017954	749
###
Buxus-chr2_BUSI_004981	Tetra-chr11_TESI_018633	1040
Buxus-chr2_BUSI_004986	Tetra-chr11_TESI_018621	591
Buxus-chr2_BUSI_005001	Tetra-chr11_TESI_018611	269
Buxus-chr2_BUSI_005021	Tetra-chr11_TESI_018610	1760
###
Buxus-chr2_BUSI_002942	Tetra-chr11_TESI_018800	217
Buxus-chr2_BUSI_002945	Tetra-chr11_TESI_018797	463
Buxus-chr2_BUSI_002946	Tetra-chr11_TESI_018796	515
Buxus-chr2_BUSI_002965	Tetra-chr11_TESI_018791	1560
Buxus-chr2_BUSI_002974	Tetra-chr11_TESI_018794	990
Buxus-chr2_BUSI_002977	Tetra-chr11_TESI_018802	188
Buxus-chr2_BUSI_002995	Tetra-chr11_TESI_018802	185
###
Buxus-chr2_BUSI_003325	Tetra-chr11_TESI_018777	1590
Buxus-chr2_BUSI_003328	Tetra-chr11_TESI_018778	1850
Buxus-chr2_BUSI_003332	Tetra-chr11_TESI_018780	123
Buxus-chr2_BUSI_003333	Tetra-chr11_TESI_018783	857
Buxus-chr2_BUSI_003334	Tetra-chr11_TESI_018784	677
###
Buxus-chr2_BUSI_005152	Tetra-chr11_TESI_018837	1100
Buxus-chr2_BUSI_005170	Tetra-chr11_TESI_018846	1100
Buxus-chr2_BUSI_005174	Tetra-chr11_TESI_018849	1100
Buxus-chr2_BUSI_005178	Tetra-chr11_TESI_018852	465
###
Buxus-chr2_BUSI_003377	Tetra-chr14_TESI_024719	952
Buxus-chr2_BUSI_003382	Tetra-chr14_TESI_024718	759
Buxus-chr2_BUSI_003389	Tetra-chr14_TESI_024715	723
Buxus-chr2_BUSI_003391	Tetra-chr14_TESI_024714	781
Buxus-chr2_BUSI_003401	Tetra-chr14_TESI_024710	2560
Buxus-chr2_BUSI_003402	Tetra-chr14_TESI_024709	429
###
Buxus-chr2_BUSI_003327	Tetra-chr14_TESI_024640	767
Buxus-chr2_BUSI_003332	Tetra-chr14_TESI_024642	145
Buxus-chr2_BUSI_003335	Tetra-chr14_TESI_024647	391
Buxus-chr2_BUSI_003345	Tetra-chr14_TESI_024649	579
###
Buxus-chr2_BUSI_004347	Tetra-chr14_TESI_024265	566
Buxus-chr2_BUSI_004349	Tetra-chr14_TESI_024267	806
Buxus-chr2_BUSI_004351	Tetra-chr14_TESI_024268	773
Buxus-chr2_BUSI_004359	Tetra-chr14_TESI_024271	1340
Buxus-chr2_BUSI_004368	Tetra-chr14_TESI_024275	795
Buxus-chr2_BUSI_004370	Tetra-chr14_TESI_024280	285
Buxus-chr2_BUSI_004372	Tetra-chr14_TESI_024282	345
Buxus-chr2_BUSI_004375	Tetra-chr14_TESI_024284	459
Buxus-chr2_BUSI_004376	Tetra-chr14_TESI_024285	909
Buxus-chr2_BUSI_004378	Tetra-chr14_TESI_024287	1950
Buxus-chr2_BUSI_004385	Tetra-chr14_TESI_024292	664
Buxus-chr2_BUSI_004390	Tetra-chr14_TESI_024295	666
Buxus-chr2_BUSI_004391	Tetra-chr14_TESI_024297	1340
###
Buxus-chr2_BUSI_004171	Tetra-chr14_TESI_025119	221
Buxus-chr2_BUSI_004173	Tetra-chr14_TESI_025120	500
Buxus-chr2_BUSI_004178	Tetra-chr14_TESI_025121	1220
Buxus-chr2_BUSI_004180	Tetra-chr14_TESI_025123	607
Buxus-chr2_BUSI_004186	Tetra-chr14_TESI_025140	3440
Buxus-chr2_BUSI_004187	Tetra-chr14_TESI_025139	693
Buxus-chr2_BUSI_004189	Tetra-chr14_TESI_025138	481
Buxus-chr2_BUSI_004193	Tetra-chr14_TESI_025137	440
Buxus-chr2_BUSI_004195	Tetra-chr14_TESI_025132	496
Buxus-chr2_BUSI_004197	Tetra-chr14_TESI_025130	805
Buxus-chr2_BUSI_004199	Tetra-chr14_TESI_025141	591
Buxus-chr2_BUSI_004201	Tetra-chr14_TESI_025134	1340
Buxus-chr2_BUSI_004208	Tetra-chr14_TESI_025142	1000
Buxus-chr2_BUSI_004213	Tetra-chr14_TESI_025143	539
Buxus-chr2_BUSI_004216	Tetra-chr14_TESI_025146	816
Buxus-chr2_BUSI_004224	Tetra-chr14_TESI_025147	145
###
Buxus-chr2_BUSI_004026	Tetra-chr14_TESI_024512	318
Buxus-chr2_BUSI_004034	Tetra-chr14_TESI_024510	1010
Buxus-chr2_BUSI_004036	Tetra-chr14_TESI_024508	677
Buxus-chr2_BUSI_004041	Tetra-chr14_TESI_024503	454
Buxus-chr2_BUSI_004044	Tetra-chr14_TESI_024505	496
Buxus-chr2_BUSI_004047	Tetra-chr14_TESI_024502	716
Buxus-chr2_BUSI_004054	Tetra-chr14_TESI_024496	519
Buxus-chr2_BUSI_004061	Tetra-chr14_TESI_024494	400
Buxus-chr2_BUSI_004062	Tetra-chr14_TESI_024493	794
Buxus-chr2_BUSI_004063	Tetra-chr14_TESI_024491	686
Buxus-chr2_BUSI_004069	Tetra-chr14_TESI_024490	455
Buxus-chr2_BUSI_004070	Tetra-chr14_TESI_024489	699
Buxus-chr2_BUSI_004073	Tetra-chr14_TESI_024486	987
Buxus-chr2_BUSI_004074	Tetra-chr14_TESI_024483	1230
###
Buxus-chr2_BUSI_003941	Tetra-chr14_TESI_024554	1160
Buxus-chr2_BUSI_003943	Tetra-chr14_TESI_024555	642
Buxus-chr2_BUSI_003944	Tetra-chr14_TESI_024556	1660
Buxus-chr2_BUSI_003946	Tetra-chr14_TESI_024557	145
Buxus-chr2_BUSI_003947	Tetra-chr14_TESI_024559	468
Buxus-chr2_BUSI_003951	Tetra-chr14_TESI_024562	528
Buxus-chr2_BUSI_003955	Tetra-chr14_TESI_024572	2260
Buxus-chr2_BUSI_003956	Tetra-chr14_TESI_024574	348
Buxus-chr2_BUSI_003958	Tetra-chr14_TESI_024577	840
Buxus-chr2_BUSI_003960	Tetra-chr14_TESI_024578	242
Buxus-chr2_BUSI_003964	Tetra-chr14_TESI_024581	2160
###
Buxus-chr2_BUSI_004240	Tetra-chr14_TESI_024378	1550
Buxus-chr2_BUSI_004249	Tetra-chr14_TESI_024375	738
Buxus-chr2_BUSI_004252	Tetra-chr14_TESI_024369	1090
Buxus-chr2_BUSI_004253	Tetra-chr14_TESI_024374	971
Buxus-chr2_BUSI_004258	Tetra-chr14_TESI_024367	451
Buxus-chr2_BUSI_004267	Tetra-chr14_TESI_024351	1110
Buxus-chr2_BUSI_004268	Tetra-chr14_TESI_024352	168
Buxus-chr2_BUSI_004271	Tetra-chr14_TESI_024350	519
Buxus-chr2_BUSI_004274	Tetra-chr14_TESI_024347	852
###
Buxus-chr2_BUSI_003991	Tetra-chr14_TESI_024536	1270
Buxus-chr2_BUSI_003994	Tetra-chr14_TESI_024531	492
Buxus-chr2_BUSI_003998	Tetra-chr14_TESI_024528	1220
Buxus-chr2_BUSI_003999	Tetra-chr14_TESI_024525	629
Buxus-chr2_BUSI_004013	Tetra-chr14_TESI_024539	1050
Buxus-chr2_BUSI_004014	Tetra-chr14_TESI_024541	713
Buxus-chr2_BUSI_004015	Tetra-chr14_TESI_024542	194
Buxus-chr2_BUSI_004030	Tetra-chr14_TESI_024544	811
###
Buxus-chr2_BUSI_003478	Tetra-chr14_TESI_024787	1840
Buxus-chr2_BUSI_003480	Tetra-chr14_TESI_024788	1540
Buxus-chr2_BUSI_003499	Tetra-chr14_TESI_024798	114
Buxus-chr2_BUSI_003505	Tetra-chr14_TESI_024816	297
Buxus-chr2_BUSI_003506	Tetra-chr14_TESI_024814	667
Buxus-chr2_BUSI_003507	Tetra-chr14_TESI_024813	610
Buxus-chr2_BUSI_003511	Tetra-chr14_TESI_024808	1640
Buxus-chr2_BUSI_003522	Tetra-chr14_TESI_024805	1390
Buxus-chr2_BUSI_003526	Tetra-chr14_TESI_024800	879
Buxus-chr2_BUSI_003534	Tetra-chr14_TESI_024817	816
Buxus-chr2_BUSI_003537	Tetra-chr14_TESI_024819	280
Buxus-chr2_BUSI_003541	Tetra-chr14_TESI_024826	1090
Buxus-chr2_BUSI_003547	Tetra-chr14_TESI_024828	398
Buxus-chr2_BUSI_003549	Tetra-chr14_TESI_024833	511
Buxus-chr2_BUSI_003555	Tetra-chr14_TESI_024838	441
Buxus-chr2_BUSI_003557	Tetra-chr14_TESI_024839	334
Buxus-chr2_BUSI_003558	Tetra-chr14_TESI_024841	512
Buxus-chr2_BUSI_003561	Tetra-chr14_TESI_024842	1470
###
Buxus-chr2_BUSI_004532	Tetra-chr14_TESI_024175	912
Buxus-chr2_BUSI_004536	Tetra-chr14_TESI_024172	631
Buxus-chr2_BUSI_004546	Tetra-chr14_TESI_024170	389
Buxus-chr2_BUSI_004565	Tetra-chr14_TESI_024176	429
###
Buxus-chr2_BUSI_004770	Tetra-chr14_TESI_024206	1130
Buxus-chr2_BUSI_004785	Tetra-chr14_TESI_024208	789
Buxus-chr2_BUSI_004787	Tetra-chr14_TESI_024216	441
Buxus-chr2_BUSI_004794	Tetra-chr14_TESI_024206	1140
Buxus-chr2_BUSI_004796	Tetra-chr14_TESI_024205	454
###
Buxus-chr2_BUSI_003600	Tetra-chr14_TESI_024765	1340
Buxus-chr2_BUSI_003603	Tetra-chr14_TESI_024767	528
Buxus-chr2_BUSI_003611	Tetra-chr14_TESI_024764	1710
Buxus-chr2_BUSI_003612	Tetra-chr14_TESI_024763	379
Buxus-chr2_BUSI_003619	Tetra-chr14_TESI_024781	787
Buxus-chr2_BUSI_003626	Tetra-chr14_TESI_024780	1080
###
Buxus-chr2_BUSI_004577	Tetra-chr14_TESI_024336	1260
Buxus-chr2_BUSI_004587	Tetra-chr14_TESI_024341	1110
Buxus-chr2_BUSI_004590	Tetra-chr14_TESI_024342	1080
Buxus-chr2_BUSI_004592	Tetra-chr14_TESI_024344	330
###
Buxus-chr2_BUSI_003625	Tetra-chr2_TESI_004326	212
Buxus-chr2_BUSI_003627	Tetra-chr2_TESI_004327	781
Buxus-chr2_BUSI_003628	Tetra-chr2_TESI_004329	928
Buxus-chr2_BUSI_003630	Tetra-chr2_TESI_004331	506
Buxus-chr2_BUSI_003631	Tetra-chr2_TESI_004332	561
###
Buxus-chr2_BUSI_003540	Tetra-chr2_TESI_004293	1010
Buxus-chr2_BUSI_003541	Tetra-chr2_TESI_004294	1100
Buxus-chr2_BUSI_003543	Tetra-chr2_TESI_004296	1450
Buxus-chr2_BUSI_003547	Tetra-chr2_TESI_004298	343
Buxus-chr2_BUSI_003548	Tetra-chr2_TESI_004299	1120
Buxus-chr2_BUSI_003549	Tetra-chr2_TESI_004300	560
Buxus-chr2_BUSI_003550	Tetra-chr2_TESI_004302	1030
Buxus-chr2_BUSI_003556	Tetra-chr2_TESI_004305	158
Buxus-chr2_BUSI_003561	Tetra-chr2_TESI_004307	1040
Buxus-chr2_BUSI_003565	Tetra-chr2_TESI_004310	368
Buxus-chr2_BUSI_003569	Tetra-chr2_TESI_004312	862
Buxus-chr2_BUSI_003570	Tetra-chr2_TESI_004315	533
###
Buxus-chr2_BUSI_004807	Tetra-chr22_TESI_029352	285
Buxus-chr2_BUSI_004808	Tetra-chr22_TESI_029351	960
Buxus-chr2_BUSI_004820	Tetra-chr22_TESI_029348	395
Buxus-chr2_BUSI_004821	Tetra-chr22_TESI_029347	183
Buxus-chr2_BUSI_004822	Tetra-chr22_TESI_029336	240
Buxus-chr2_BUSI_004827	Tetra-chr22_TESI_029339	356
Buxus-chr2_BUSI_004830	Tetra-chr22_TESI_029343	1430
###
Buxus-chr2_BUSI_004404	Tetra-chr25_TESI_029419	672
Buxus-chr2_BUSI_004408	Tetra-chr25_TESI_029425	432
Buxus-chr2_BUSI_004409	Tetra-chr25_TESI_029423	525
Buxus-chr2_BUSI_004412	Tetra-chr25_TESI_029421	873
Buxus-chr2_BUSI_004431	Tetra-chr25_TESI_029435	164
Buxus-chr2_BUSI_004432	Tetra-chr25_TESI_029444	2330
###
Buxus-chr2_BUSI_004226	Tetra-chr3_TESI_004723	501
Buxus-chr2_BUSI_004229	Tetra-chr3_TESI_004724	446
Buxus-chr2_BUSI_004231	Tetra-chr3_TESI_004725	204
Buxus-chr2_BUSI_004233	Tetra-chr3_TESI_004729	193
Buxus-chr2_BUSI_004234	Tetra-chr3_TESI_004730	3620
###
Buxus-chr2_BUSI_003446	Tetra-chr3_TESI_005875	538
Buxus-chr2_BUSI_003449	Tetra-chr3_TESI_005878	511
Buxus-chr2_BUSI_003452	Tetra-chr3_TESI_005880	340
Buxus-chr2_BUSI_003453	Tetra-chr3_TESI_005881	1140
Buxus-chr2_BUSI_003456	Tetra-chr3_TESI_005882	1130
Buxus-chr2_BUSI_003459	Tetra-chr3_TESI_005886	776
Buxus-chr2_BUSI_003462	Tetra-chr3_TESI_005887	226
Buxus-chr2_BUSI_003464	Tetra-chr3_TESI_005889	814
Buxus-chr2_BUSI_003467	Tetra-chr3_TESI_005890	708
Buxus-chr2_BUSI_003469	Tetra-chr3_TESI_005891	353
Buxus-chr2_BUSI_003474	Tetra-chr3_TESI_005896	2000
###
Buxus-chr2_BUSI_003765	Tetra-chr3_TESI_005850	281
Buxus-chr2_BUSI_003766	Tetra-chr3_TESI_005851	1310
Buxus-chr2_BUSI_003767	Tetra-chr3_TESI_005853	1160
Buxus-chr2_BUSI_003769	Tetra-chr3_TESI_005854	645
###
Buxus-chr2_BUSI_003692	Tetra-chr3_TESI_005823	780
Buxus-chr2_BUSI_003695	Tetra-chr3_TESI_005820	375
Buxus-chr2_BUSI_003703	Tetra-chr3_TESI_005825	1310
Buxus-chr2_BUSI_003708	Tetra-chr3_TESI_005826	1340
Buxus-chr2_BUSI_003721	Tetra-chr3_TESI_005829	1340
Buxus-chr2_BUSI_003723	Tetra-chr3_TESI_005830	130
Buxus-chr2_BUSI_003724	Tetra-chr3_TESI_005831	387
Buxus-chr2_BUSI_003725	Tetra-chr3_TESI_005832	1470
Buxus-chr2_BUSI_003734	Tetra-chr3_TESI_005836	1010
Buxus-chr2_BUSI_003737	Tetra-chr3_TESI_005834	221
Buxus-chr2_BUSI_003739	Tetra-chr3_TESI_005839	1600
###
Buxus-chr2_BUSI_004378	Tetra-chr3_TESI_004846	2050
Buxus-chr2_BUSI_004380	Tetra-chr3_TESI_004849	512
Buxus-chr2_BUSI_004384	Tetra-chr3_TESI_004851	549
Buxus-chr2_BUSI_004385	Tetra-chr3_TESI_004852	721
Buxus-chr2_BUSI_004387	Tetra-chr3_TESI_004854	1900
Buxus-chr2_BUSI_004390	Tetra-chr3_TESI_004855	579
Buxus-chr2_BUSI_004392	Tetra-chr3_TESI_004856	655
###
Buxus-chr2_BUSI_004354	Tetra-chr4_TESI_007323	1220
Buxus-chr2_BUSI_004359	Tetra-chr4_TESI_007322	1150
Buxus-chr2_BUSI_004360	Tetra-chr4_TESI_007321	731
Buxus-chr2_BUSI_004361	Tetra-chr4_TESI_007310	645
Buxus-chr2_BUSI_004362	Tetra-chr4_TESI_007312	330
###
Buxus-chr2_BUSI_003685	Tetra-chr4_TESI_007092	908
Buxus-chr2_BUSI_003689	Tetra-chr4_TESI_007093	1240
Buxus-chr2_BUSI_003703	Tetra-chr4_TESI_007091	1340
Buxus-chr2_BUSI_003706	Tetra-chr4_TESI_007088	1080
Buxus-chr2_BUSI_003708	Tetra-chr4_TESI_007085	1020
Buxus-chr2_BUSI_003709	Tetra-chr4_TESI_007083	1600
Buxus-chr2_BUSI_003718	Tetra-chr4_TESI_007082	1700
Buxus-chr2_BUSI_003719	Tetra-chr4_TESI_007080	460
Buxus-chr2_BUSI_003720	Tetra-chr4_TESI_007078	1450
Buxus-chr2_BUSI_003721	Tetra-chr4_TESI_007077	1430
Buxus-chr2_BUSI_003722	Tetra-chr4_TESI_007076	1460
Buxus-chr2_BUSI_003724	Tetra-chr4_TESI_007073	438
Buxus-chr2_BUSI_003732	Tetra-chr4_TESI_007064	1650
Buxus-chr2_BUSI_003735	Tetra-chr4_TESI_007063	349
###
Buxus-chr2_BUSI_003618	Tetra-chr42_TESI_029527	422
Buxus-chr2_BUSI_003629	Tetra-chr42_TESI_029520	308
Buxus-chr2_BUSI_003630	Tetra-chr42_TESI_029519	413
Buxus-chr2_BUSI_003632	Tetra-chr42_TESI_029516	427
###
Buxus-chr2_BUSI_004248	Tetra-chr43_TESI_029547	398
Buxus-chr2_BUSI_004250	Tetra-chr43_TESI_029545	1240
Buxus-chr2_BUSI_004257	Tetra-chr43_TESI_029534	411
Buxus-chr2_BUSI_004259	Tetra-chr43_TESI_029531	1190
Buxus-chr2_BUSI_004262	Tetra-chr43_TESI_029528	463
###
Buxus-chr2_BUSI_003503	Tetra-chr5_TESI_009030	1280
Buxus-chr2_BUSI_003511	Tetra-chr5_TESI_009028	1530
Buxus-chr2_BUSI_003521	Tetra-chr5_TESI_009024	838
Buxus-chr2_BUSI_003527	Tetra-chr5_TESI_009022	993
Buxus-chr2_BUSI_003532	Tetra-chr5_TESI_009021	1290
Buxus-chr2_BUSI_003539	Tetra-chr5_TESI_009015	520
Buxus-chr2_BUSI_003541	Tetra-chr5_TESI_009012	1180
Buxus-chr2_BUSI_003549	Tetra-chr5_TESI_009011	539
Buxus-chr2_BUSI_003560	Tetra-chr5_TESI_009008	942
Buxus-chr2_BUSI_003570	Tetra-chr5_TESI_009010	549
###
Buxus-chr2_BUSI_004311	Tetra-chr5_TESI_008117	1110
Buxus-chr2_BUSI_004313	Tetra-chr5_TESI_008111	697
Buxus-chr2_BUSI_004315	Tetra-chr5_TESI_008109	1600
Buxus-chr2_BUSI_004320	Tetra-chr5_TESI_008102	498
Buxus-chr2_BUSI_004328	Tetra-chr5_TESI_008100	357
Buxus-chr2_BUSI_004329	Tetra-chr5_TESI_008099	223
Buxus-chr2_BUSI_004333	Tetra-chr5_TESI_008098	917
Buxus-chr2_BUSI_004337	Tetra-chr5_TESI_008077	972
Buxus-chr2_BUSI_004338	Tetra-chr5_TESI_008078	724
Buxus-chr2_BUSI_004339	Tetra-chr5_TESI_008079	294
Buxus-chr2_BUSI_004343	Tetra-chr5_TESI_008083	495
Buxus-chr2_BUSI_004345	Tetra-chr5_TESI_008085	715
Buxus-chr2_BUSI_004347	Tetra-chr5_TESI_008090	626
Buxus-chr2_BUSI_004350	Tetra-chr5_TESI_008091	727
Buxus-chr2_BUSI_004351	Tetra-chr5_TESI_008093	639
Buxus-chr2_BUSI_004352	Tetra-chr5_TESI_008094	759
Buxus-chr2_BUSI_004355	Tetra-chr5_TESI_008095	490
Buxus-chr2_BUSI_004356	Tetra-chr5_TESI_008096	498
###
Buxus-chr2_BUSI_003957	Tetra-chr5_TESI_008405	874
Buxus-chr2_BUSI_003958	Tetra-chr5_TESI_008407	887
Buxus-chr2_BUSI_003971	Tetra-chr5_TESI_008413	1360
Buxus-chr2_BUSI_003982	Tetra-chr5_TESI_008413	1360
Buxus-chr2_BUSI_003993	Tetra-chr5_TESI_008422	248
Buxus-chr2_BUSI_003995	Tetra-chr5_TESI_008423	131
Buxus-chr2_BUSI_004000	Tetra-chr5_TESI_008426	338
Buxus-chr2_BUSI_004014	Tetra-chr5_TESI_008427	691
Buxus-chr2_BUSI_004016	Tetra-chr5_TESI_008431	655
Buxus-chr2_BUSI_004021	Tetra-chr5_TESI_008442	479
Buxus-chr2_BUSI_004038	Tetra-chr5_TESI_008432	311
Buxus-chr2_BUSI_004041	Tetra-chr5_TESI_008433	438
Buxus-chr2_BUSI_004046	Tetra-chr5_TESI_008434	1200
Buxus-chr2_BUSI_004051	Tetra-chr5_TESI_008438	811
Buxus-chr2_BUSI_004052	Tetra-chr5_TESI_008440	1140
Buxus-chr2_BUSI_004055	Tetra-chr5_TESI_008441	345
Buxus-chr2_BUSI_004056	Tetra-chr5_TESI_008445	2240
Buxus-chr2_BUSI_004059	Tetra-chr5_TESI_008452	1230
Buxus-chr2_BUSI_004061	Tetra-chr5_TESI_008454	389
Buxus-chr2_BUSI_004062	Tetra-chr5_TESI_008455	920
Buxus-chr2_BUSI_004063	Tetra-chr5_TESI_008458	653
Buxus-chr2_BUSI_004075	Tetra-chr5_TESI_008463	719
Buxus-chr2_BUSI_004077	Tetra-chr5_TESI_008464	849
Buxus-chr2_BUSI_004078	Tetra-chr5_TESI_008465	215
Buxus-chr2_BUSI_004079	Tetra-chr5_TESI_008467	4400
###
Buxus-chr2_BUSI_003912	Tetra-chr5_TESI_008031	587
Buxus-chr2_BUSI_003922	Tetra-chr5_TESI_008032	699
Buxus-chr2_BUSI_003931	Tetra-chr5_TESI_008043	1050
Buxus-chr2_BUSI_003933	Tetra-chr5_TESI_008048	794
Buxus-chr2_BUSI_003935	Tetra-chr5_TESI_008052	980
Buxus-chr2_BUSI_003936	Tetra-chr5_TESI_008058	743
Buxus-chr2_BUSI_003937	Tetra-chr5_TESI_008066	228
Buxus-chr2_BUSI_003940	Tetra-chr5_TESI_008068	753
Buxus-chr2_BUSI_003943	Tetra-chr5_TESI_008076	753
###
Buxus-chr2_BUSI_004378	Tetra-chr5_TESI_008118	1550
Buxus-chr2_BUSI_004383	Tetra-chr5_TESI_008123	816
Buxus-chr2_BUSI_004384	Tetra-chr5_TESI_008124	737
Buxus-chr2_BUSI_004386	Tetra-chr5_TESI_008125	1850
Buxus-chr2_BUSI_004387	Tetra-chr5_TESI_008126	1900
Buxus-chr2_BUSI_004390	Tetra-chr5_TESI_008127	708
Buxus-chr2_BUSI_004392	Tetra-chr5_TESI_008128	500
Buxus-chr2_BUSI_004397	Tetra-chr5_TESI_008133	1100
Buxus-chr2_BUSI_004398	Tetra-chr5_TESI_008134	2120
Buxus-chr2_BUSI_004403	Tetra-chr5_TESI_008155	1790
Buxus-chr2_BUSI_004412	Tetra-chr5_TESI_008152	873
Buxus-chr2_BUSI_004430	Tetra-chr5_TESI_008148	1910
Buxus-chr2_BUSI_004431	Tetra-chr5_TESI_008147	138
Buxus-chr2_BUSI_004435	Tetra-chr5_TESI_008143	163
Buxus-chr2_BUSI_004445	Tetra-chr5_TESI_008135	764
###
Buxus-chr2_BUSI_003663	Tetra-chr5_TESI_008780	746
Buxus-chr2_BUSI_003668	Tetra-chr5_TESI_008787	795
Buxus-chr2_BUSI_003674	Tetra-chr5_TESI_008784	566
Buxus-chr2_BUSI_003677	Tetra-chr5_TESI_008781	365
Buxus-chr2_BUSI_003679	Tetra-chr5_TESI_008780	564
###
Buxus-chr2_BUSI_004578	Tetra-chr5_TESI_008175	587
Buxus-chr2_BUSI_004579	Tetra-chr5_TESI_008157	623
Buxus-chr2_BUSI_004585	Tetra-chr5_TESI_008158	410
Buxus-chr2_BUSI_004596	Tetra-chr5_TESI_008172	1050
Buxus-chr2_BUSI_004601	Tetra-chr5_TESI_008174	707
###
Buxus-chr2_BUSI_004189	Tetra-chr5_TESI_008309	490
Buxus-chr2_BUSI_004205	Tetra-chr5_TESI_008304	799
Buxus-chr2_BUSI_004212	Tetra-chr5_TESI_008302	177
Buxus-chr2_BUSI_004226	Tetra-chr5_TESI_008300	531
Buxus-chr2_BUSI_004228	Tetra-chr5_TESI_008298	498
Buxus-chr2_BUSI_004235	Tetra-chr5_TESI_008289	778
Buxus-chr2_BUSI_004236	Tetra-chr5_TESI_008288	421
Buxus-chr2_BUSI_004239	Tetra-chr5_TESI_008286	987
Buxus-chr2_BUSI_004241	Tetra-chr5_TESI_008284	1460
Buxus-chr2_BUSI_004252	Tetra-chr5_TESI_008280	982
###
Buxus-chr2_BUSI_004272	Tetra-chr5_TESI_008311	326
Buxus-chr2_BUSI_004273	Tetra-chr5_TESI_008314	1190
Buxus-chr2_BUSI_004289	Tetra-chr5_TESI_008315	757
Buxus-chr2_BUSI_004290	Tetra-chr5_TESI_008316	1070
Buxus-chr2_BUSI_004292	Tetra-chr5_TESI_008321	791
Buxus-chr2_BUSI_004293	Tetra-chr5_TESI_008323	930
Buxus-chr2_BUSI_004294	Tetra-chr5_TESI_008328	1150
Buxus-chr2_BUSI_004297	Tetra-chr5_TESI_008335	1290
Buxus-chr2_BUSI_004298	Tetra-chr5_TESI_008338	473
Buxus-chr2_BUSI_004299	Tetra-chr5_TESI_008339	688
Buxus-chr2_BUSI_004303	Tetra-chr5_TESI_008344	367
###
Buxus-chr2_BUSI_004104	Tetra-chr5_TESI_008359	288
Buxus-chr2_BUSI_004106	Tetra-chr5_TESI_008358	615
Buxus-chr2_BUSI_004107	Tetra-chr5_TESI_008355	1320
Buxus-chr2_BUSI_004115	Tetra-chr5_TESI_008351	577
Buxus-chr2_BUSI_004118	Tetra-chr5_TESI_008349	746
###
Buxus-chr2_BUSI_003597	Tetra-chr5_TESI_009004	867
Buxus-chr2_BUSI_003599	Tetra-chr5_TESI_009005	481
Buxus-chr2_BUSI_003611	Tetra-chr5_TESI_008999	1700
Buxus-chr2_BUSI_003618	Tetra-chr5_TESI_009003	596
###
Buxus-chr2_BUSI_003748	Tetra-chr5_TESI_008468	542
Buxus-chr2_BUSI_003751	Tetra-chr5_TESI_008469	479
Buxus-chr2_BUSI_003753	Tetra-chr5_TESI_008474	130
Buxus-chr2_BUSI_003760	Tetra-chr5_TESI_008475	357
Buxus-chr2_BUSI_003770	Tetra-chr5_TESI_008480	354
Buxus-chr2_BUSI_003771	Tetra-chr5_TESI_008484	346
Buxus-chr2_BUSI_003775	Tetra-chr5_TESI_008491	781
Buxus-chr2_BUSI_003782	Tetra-chr5_TESI_008496	123
Buxus-chr2_BUSI_003786	Tetra-chr5_TESI_008499	1350
Buxus-chr2_BUSI_003787	Tetra-chr5_TESI_008500	514
Buxus-chr2_BUSI_003795	Tetra-chr5_TESI_008504	1280
###
Buxus-chr2_BUSI_003853	Tetra-chr5_TESI_008549	707
Buxus-chr2_BUSI_003867	Tetra-chr5_TESI_008549	885
Buxus-chr2_BUSI_003878	Tetra-chr5_TESI_008546	326
Buxus-chr2_BUSI_003879	Tetra-chr5_TESI_008545	884
Buxus-chr2_BUSI_003883	Tetra-chr5_TESI_008542	361
Buxus-chr2_BUSI_003886	Tetra-chr5_TESI_008541	1750
Buxus-chr2_BUSI_003887	Tetra-chr5_TESI_008540	1330
Buxus-chr2_BUSI_003892	Tetra-chr5_TESI_008536	511
Buxus-chr2_BUSI_003894	Tetra-chr5_TESI_008535	1380
Buxus-chr2_BUSI_003896	Tetra-chr5_TESI_008534	443
Buxus-chr2_BUSI_003898	Tetra-chr5_TESI_008533	269
Buxus-chr2_BUSI_003902	Tetra-chr5_TESI_008531	617
Buxus-chr2_BUSI_003904	Tetra-chr5_TESI_008530	859
###
Buxus-chr2_BUSI_004145	Tetra-chr5_TESI_008010	430
Buxus-chr2_BUSI_004146	Tetra-chr5_TESI_008011	220
Buxus-chr2_BUSI_004150	Tetra-chr5_TESI_008006	610
Buxus-chr2_BUSI_004154	Tetra-chr5_TESI_008002	1600
Buxus-chr2_BUSI_004157	Tetra-chr5_TESI_007998	800
Buxus-chr2_BUSI_004160	Tetra-chr5_TESI_007995	1310
###
Buxus-chr2_BUSI_004507	Tetra-chr5_TESI_008551	285
Buxus-chr2_BUSI_004508	Tetra-chr5_TESI_008561	802
Buxus-chr2_BUSI_004512	Tetra-chr5_TESI_008563	191
Buxus-chr2_BUSI_004514	Tetra-chr5_TESI_008564	444
Buxus-chr2_BUSI_004521	Tetra-chr5_TESI_008565	689
###
Buxus-chr2_BUSI_004162	Tetra-chr5_TESI_008265	466
Buxus-chr2_BUSI_004168	Tetra-chr5_TESI_008263	1330
Buxus-chr2_BUSI_004178	Tetra-chr5_TESI_008255	1210
Buxus-chr2_BUSI_004179	Tetra-chr5_TESI_008254	1170
Buxus-chr2_BUSI_004180	Tetra-chr5_TESI_008252	621
Buxus-chr2_BUSI_004185	Tetra-chr5_TESI_008248	2240
Buxus-chr2_BUSI_004193	Tetra-chr5_TESI_008238	474
Buxus-chr2_BUSI_004195	Tetra-chr5_TESI_008240	509
Buxus-chr2_BUSI_004196	Tetra-chr5_TESI_008245	403
Buxus-chr2_BUSI_004197	Tetra-chr5_TESI_008247	653
###
Buxus-chr2_BUSI_004113	Tetra-chr5_TESI_008192	650
Buxus-chr2_BUSI_004118	Tetra-chr5_TESI_008189	743
Buxus-chr2_BUSI_004119	Tetra-chr5_TESI_008188	422
Buxus-chr2_BUSI_004120	Tetra-chr5_TESI_008187	444
Buxus-chr2_BUSI_004121	Tetra-chr5_TESI_008186	395
Buxus-chr2_BUSI_004122	Tetra-chr5_TESI_008184	1550
Buxus-chr2_BUSI_004124	Tetra-chr5_TESI_008182	553
###
Buxus-chr2_BUSI_003459	Tetra-chr6_TESI_009964	824
Buxus-chr2_BUSI_003468	Tetra-chr6_TESI_009957	493
Buxus-chr2_BUSI_003470	Tetra-chr6_TESI_009954	525
Buxus-chr2_BUSI_003471	Tetra-chr6_TESI_009953	691
###
Buxus-chr2_BUSI_003370	Tetra-chr6_TESI_011149	183
Buxus-chr2_BUSI_003382	Tetra-chr6_TESI_011142	786
Buxus-chr2_BUSI_003390	Tetra-chr6_TESI_011141	726
Buxus-chr2_BUSI_003392	Tetra-chr6_TESI_011139	492
Buxus-chr2_BUSI_003393	Tetra-chr6_TESI_011138	655
###
Buxus-chr2_BUSI_004241	Tetra-chr7_TESI_013548	1660
Buxus-chr2_BUSI_004258	Tetra-chr7_TESI_013558	629
Buxus-chr2_BUSI_004260	Tetra-chr7_TESI_013560	191
Buxus-chr2_BUSI_004264	Tetra-chr7_TESI_013562	1510
Buxus-chr2_BUSI_004267	Tetra-chr7_TESI_013565	1050
Buxus-chr2_BUSI_004268	Tetra-chr7_TESI_013566	185
Buxus-chr2_BUSI_004271	Tetra-chr7_TESI_013567	617
Buxus-chr2_BUSI_004272	Tetra-chr7_TESI_013569	291
Buxus-chr2_BUSI_004273	Tetra-chr7_TESI_013570	1180
Buxus-chr2_BUSI_004275	Tetra-chr7_TESI_013572	787
Buxus-chr2_BUSI_004277	Tetra-chr7_TESI_013578	993
Buxus-chr2_BUSI_004282	Tetra-chr7_TESI_013582	1380
Buxus-chr2_BUSI_004289	Tetra-chr7_TESI_013583	1010
Buxus-chr2_BUSI_004291	Tetra-chr7_TESI_013585	806
Buxus-chr2_BUSI_004293	Tetra-chr7_TESI_013589	988
Buxus-chr2_BUSI_004299	Tetra-chr7_TESI_013596	561
Buxus-chr2_BUSI_004300	Tetra-chr7_TESI_013597	373
###
Buxus-chr2_BUSI_004446	Tetra-chr8_TESI_014386	280
Buxus-chr2_BUSI_004453	Tetra-chr8_TESI_014384	634
Buxus-chr2_BUSI_004455	Tetra-chr8_TESI_014383	364
Buxus-chr2_BUSI_004456	Tetra-chr8_TESI_014382	379
Buxus-chr2_BUSI_004458	Tetra-chr8_TESI_014381	1390
Buxus-chr2_BUSI_004460	Tetra-chr8_TESI_014374	895
###
Buxus-chr2_BUSI_003477	Tetra-chr9_TESI_016832	1170
Buxus-chr2_BUSI_003492	Tetra-chr9_TESI_016830	4250
Buxus-chr2_BUSI_003507	Tetra-chr9_TESI_016821	484
Buxus-chr2_BUSI_003508	Tetra-chr9_TESI_016818	1720
Buxus-chr2_BUSI_003509	Tetra-chr9_TESI_016819	647
Buxus-chr2_BUSI_003511	Tetra-chr9_TESI_016816	1200
Buxus-chr2_BUSI_003521	Tetra-chr9_TESI_016810	1150
Buxus-chr2_BUSI_003522	Tetra-chr9_TESI_016808	1450
Buxus-chr2_BUSI_003523	Tetra-chr9_TESI_016805	346
Buxus-chr2_BUSI_003525	Tetra-chr9_TESI_016804	523
Buxus-chr2_BUSI_003541	Tetra-chr9_TESI_016797	1030
Buxus-chr2_BUSI_003542	Tetra-chr9_TESI_016796	961
Buxus-chr2_BUSI_003543	Tetra-chr9_TESI_016795	1390
Buxus-chr2_BUSI_003544	Tetra-chr9_TESI_016794	1420
Buxus-chr2_BUSI_003551	Tetra-chr9_TESI_016791	389
Buxus-chr2_BUSI_003552	Tetra-chr9_TESI_016790	1340
Buxus-chr2_BUSI_003554	Tetra-chr9_TESI_016786	335
Buxus-chr2_BUSI_003557	Tetra-chr9_TESI_016784	413
Buxus-chr2_BUSI_003569	Tetra-chr9_TESI_016772	854
Buxus-chr2_BUSI_003570	Tetra-chr9_TESI_016771	523
Buxus-chr2_BUSI_003582	Tetra-chr9_TESI_016770	452
Buxus-chr2_BUSI_003601	Tetra-chr9_TESI_016766	1220
Buxus-chr2_BUSI_003604	Tetra-chr9_TESI_016769	353
Buxus-chr2_BUSI_003605	Tetra-chr9_TESI_016770	572
###
Buxus-chr2_BUSI_003693	Tetra-chr9_TESI_017130	262
Buxus-chr2_BUSI_003694	Tetra-chr9_TESI_017126	425
Buxus-chr2_BUSI_003697	Tetra-chr9_TESI_017140	348
Buxus-chr2_BUSI_003704	Tetra-chr9_TESI_017150	615
Buxus-chr2_BUSI_003707	Tetra-chr9_TESI_017152	599
Buxus-chr2_BUSI_003721	Tetra-chr9_TESI_017163	1480
Buxus-chr2_BUSI_003722	Tetra-chr9_TESI_017164	1420
Buxus-chr2_BUSI_003727	Tetra-chr9_TESI_017168	1250
Buxus-chr2_BUSI_003729	Tetra-chr9_TESI_017172	696
Buxus-chr2_BUSI_003737	Tetra-chr9_TESI_017174	264
Buxus-chr2_BUSI_003739	Tetra-chr9_TESI_017176	1140
Buxus-chr2_BUSI_003749	Tetra-chr9_TESI_017182	2740
Buxus-chr2_BUSI_003750	Tetra-chr9_TESI_017183	471
Buxus-chr2_BUSI_003760	Tetra-chr9_TESI_017187	342
Buxus-chr2_BUSI_003762	Tetra-chr9_TESI_017188	99
Buxus-chr2_BUSI_003772	Tetra-chr9_TESI_017199	1240
Buxus-chr2_BUSI_003773	Tetra-chr9_TESI_017200	778
Buxus-chr2_BUSI_003775	Tetra-chr9_TESI_017204	653
Buxus-chr2_BUSI_003777	Tetra-chr9_TESI_017206	689
Buxus-chr2_BUSI_003782	Tetra-chr9_TESI_017207	115
Buxus-chr2_BUSI_003785	Tetra-chr9_TESI_017209	421
Buxus-chr2_BUSI_003785	Tetra-chr9_TESI_017220	422
Buxus-chr2_BUSI_003787	Tetra-chr9_TESI_017210	555
Buxus-chr2_BUSI_003790	Tetra-chr9_TESI_017214	473
Buxus-chr2_BUSI_003794	Tetra-chr9_TESI_017226	462
Buxus-chr2_BUSI_003796	Tetra-chr9_TESI_017229	653
Buxus-chr2_BUSI_003798	Tetra-chr9_TESI_017230	544
Buxus-chr2_BUSI_003810	Tetra-chr9_TESI_017233	1190
Buxus-chr2_BUSI_003815	Tetra-chr9_TESI_017237	721
Buxus-chr2_BUSI_003820	Tetra-chr9_TESI_017241	433
Buxus-chr2_BUSI_003821	Tetra-chr9_TESI_017240	459
Buxus-chr2_BUSI_003829	Tetra-chr9_TESI_017242	212
Buxus-chr2_BUSI_003837	Tetra-chr9_TESI_017258	677
Buxus-chr2_BUSI_003839	Tetra-chr9_TESI_017244	832
Buxus-chr2_BUSI_003841	Tetra-chr9_TESI_017256	1260
Buxus-chr2_BUSI_003843	Tetra-chr9_TESI_017254	1630
Buxus-chr2_BUSI_003844	Tetra-chr9_TESI_017252	1560
Buxus-chr2_BUSI_003852	Tetra-chr9_TESI_017268	427
Buxus-chr2_BUSI_003854	Tetra-chr9_TESI_017267	221
Buxus-chr2_BUSI_003859	Tetra-chr9_TESI_017252	1390
Buxus-chr2_BUSI_003860	Tetra-chr9_TESI_017254	1250
Buxus-chr2_BUSI_003862	Tetra-chr9_TESI_017256	1110
Buxus-chr2_BUSI_003866	Tetra-chr9_TESI_017267	221
Buxus-chr2_BUSI_003868	Tetra-chr9_TESI_017268	468
Buxus-chr2_BUSI_003869	Tetra-chr9_TESI_017270	405
Buxus-chr2_BUSI_003873	Tetra-chr9_TESI_017271	379
Buxus-chr2_BUSI_003875	Tetra-chr9_TESI_017272	425
Buxus-chr2_BUSI_003878	Tetra-chr9_TESI_017274	419
Buxus-chr2_BUSI_003879	Tetra-chr9_TESI_017275	727
Buxus-chr2_BUSI_003881	Tetra-chr9_TESI_017280	623
Buxus-chr2_BUSI_003883	Tetra-chr9_TESI_017284	405
Buxus-chr2_BUSI_003884	Tetra-chr9_TESI_017286	470
Buxus-chr2_BUSI_003889	Tetra-chr9_TESI_017288	639
Buxus-chr2_BUSI_003904	Tetra-chr9_TESI_017294	840
###
Buxus-chr2_BUSI_004912	Tetra-chr9_TESI_016448	459
Buxus-chr2_BUSI_004913	Tetra-chr9_TESI_016445	563
Buxus-chr2_BUSI_004924	Tetra-chr9_TESI_016439	527
Buxus-chr2_BUSI_004927	Tetra-chr9_TESI_016435	1300
Buxus-chr2_BUSI_004928	Tetra-chr9_TESI_016432	640
###
Buxus-chr2_BUSI_004104	Tetra-chr9_TESI_017543	293
Buxus-chr2_BUSI_004106	Tetra-chr9_TESI_017541	620
Buxus-chr2_BUSI_004109	Tetra-chr9_TESI_017533	881
Buxus-chr2_BUSI_004112	Tetra-chr9_TESI_017531	1240
Buxus-chr2_BUSI_004114	Tetra-chr9_TESI_017526	359
Buxus-chr2_BUSI_004116	Tetra-chr9_TESI_017525	361
Buxus-chr2_BUSI_004120	Tetra-chr9_TESI_017522	392
Buxus-chr2_BUSI_004123	Tetra-chr9_TESI_017521	1690
Buxus-chr2_BUSI_004126	Tetra-chr9_TESI_017515	2440
Buxus-chr2_BUSI_004133	Tetra-chr9_TESI_017512	723
Buxus-chr2_BUSI_004134	Tetra-chr9_TESI_017511	1180
Buxus-chr2_BUSI_004135	Tetra-chr9_TESI_017510	1160
Buxus-chr2_BUSI_004138	Tetra-chr9_TESI_017506	618
Buxus-chr2_BUSI_004152	Tetra-chr9_TESI_017504	2090
Buxus-chr2_BUSI_004154	Tetra-chr9_TESI_017501	1650
Buxus-chr2_BUSI_004164	Tetra-chr9_TESI_017484	406
Buxus-chr2_BUSI_004168	Tetra-chr9_TESI_017483	1280
Buxus-chr2_BUSI_004176	Tetra-chr9_TESI_017479	1370
Buxus-chr2_BUSI_004180	Tetra-chr9_TESI_017473	580
Buxus-chr2_BUSI_004181	Tetra-chr9_TESI_017472	1390
Buxus-chr2_BUSI_004186	Tetra-chr9_TESI_017455	3450
Buxus-chr2_BUSI_004187	Tetra-chr9_TESI_017456	536
Buxus-chr2_BUSI_004188	Tetra-chr9_TESI_017460	648
Buxus-chr2_BUSI_004191	Tetra-chr9_TESI_017461	207
Buxus-chr2_BUSI_004195	Tetra-chr9_TESI_017463	509
Buxus-chr2_BUSI_004196	Tetra-chr9_TESI_017466	411
Buxus-chr2_BUSI_004197	Tetra-chr9_TESI_017469	691
Buxus-chr2_BUSI_004205	Tetra-chr9_TESI_017454	694
Buxus-chr2_BUSI_004212	Tetra-chr9_TESI_017449	171
Buxus-chr2_BUSI_004226	Tetra-chr9_TESI_017448	553
Buxus-chr2_BUSI_004228	Tetra-chr9_TESI_017445	508
Buxus-chr2_BUSI_004231	Tetra-chr9_TESI_017440	215
Buxus-chr2_BUSI_004236	Tetra-chr9_TESI_017437	577
Buxus-chr2_BUSI_004239	Tetra-chr9_TESI_017434	702
###
Buxus-chr2_BUSI_003937	Tetra-chr9_TESI_017378	226
Buxus-chr2_BUSI_003940	Tetra-chr9_TESI_017379	765
Buxus-chr2_BUSI_003942	Tetra-chr9_TESI_017390	923
Buxus-chr2_BUSI_003943	Tetra-chr9_TESI_017391	718
Buxus-chr2_BUSI_003944	Tetra-chr9_TESI_017392	1620
Buxus-chr2_BUSI_003953	Tetra-chr9_TESI_017373	1180
Buxus-chr2_BUSI_003954	Tetra-chr9_TESI_017372	1220
Buxus-chr2_BUSI_003957	Tetra-chr9_TESI_017364	849
Buxus-chr2_BUSI_003959	Tetra-chr9_TESI_017361	1190
Buxus-chr2_BUSI_003960	Tetra-chr9_TESI_017360	253
###
Buxus-chr2_BUSI_003627	Tetra-chr9_TESI_016753	789
Buxus-chr2_BUSI_003629	Tetra-chr9_TESI_016749	335
Buxus-chr2_BUSI_003631	Tetra-chr9_TESI_016744	625
Buxus-chr2_BUSI_003635	Tetra-chr9_TESI_016743	1740
###
Buxus-chr2_BUSI_003636	Tetra-chr9_TESI_016697	520
Buxus-chr2_BUSI_003637	Tetra-chr9_TESI_016704	846
Buxus-chr2_BUSI_003645	Tetra-chr9_TESI_016705	294
Buxus-chr2_BUSI_003661	Tetra-chr9_TESI_016704	984
Buxus-chr2_BUSI_003662	Tetra-chr9_TESI_016707	1390
Buxus-chr2_BUSI_003668	Tetra-chr9_TESI_016719	784
Buxus-chr2_BUSI_003672	Tetra-chr9_TESI_016718	296
###
Buxus-chr2_BUSI_004555	Tetra-chr9_TESI_016516	1010
Buxus-chr2_BUSI_004556	Tetra-chr9_TESI_016519	2810
Buxus-chr2_BUSI_004557	Tetra-chr9_TESI_016520	908
Buxus-chr2_BUSI_004558	Tetra-chr9_TESI_016523	968
Buxus-chr2_BUSI_004559	Tetra-chr9_TESI_016525	542
Buxus-chr2_BUSI_004562	Tetra-chr9_TESI_016527	745
Buxus-chr2_BUSI_004565	Tetra-chr9_TESI_016529	457
Buxus-chr2_BUSI_004569	Tetra-chr9_TESI_016538	761
###
Buxus-chr2_BUSI_003318	Tetra-chr9_TESI_016908	640
Buxus-chr2_BUSI_003331	Tetra-chr9_TESI_016919	351
Buxus-chr2_BUSI_003334	Tetra-chr9_TESI_016920	783
Buxus-chr2_BUSI_003345	Tetra-chr9_TESI_016936	640
Buxus-chr2_BUSI_003348	Tetra-chr9_TESI_016938	391
Buxus-chr2_BUSI_003349	Tetra-chr9_TESI_016933	305
###
Buxus-chr2_BUSI_004028	Tetra-chr9_TESI_016689	917
Buxus-chr2_BUSI_004032	Tetra-chr9_TESI_016691	1190
Buxus-chr2_BUSI_004038	Tetra-chr9_TESI_016687	315
Buxus-chr2_BUSI_004041	Tetra-chr9_TESI_016686	410
Buxus-chr2_BUSI_004050	Tetra-chr9_TESI_016680	324
Buxus-chr2_BUSI_004051	Tetra-chr9_TESI_016677	669
Buxus-chr2_BUSI_004053	Tetra-chr9_TESI_016671	462
Buxus-chr2_BUSI_004055	Tetra-chr9_TESI_016669	376
Buxus-chr2_BUSI_004056	Tetra-chr9_TESI_016667	2160
Buxus-chr2_BUSI_004057	Tetra-chr9_TESI_016665	285
Buxus-chr2_BUSI_004058	Tetra-chr9_TESI_016664	727
Buxus-chr2_BUSI_004059	Tetra-chr9_TESI_016663	1350
Buxus-chr2_BUSI_004060	Tetra-chr9_TESI_016662	514
Buxus-chr2_BUSI_004062	Tetra-chr9_TESI_016657	803
###
Buxus-chr2_BUSI_004315	Tetra-chr9_TESI_017408	1620
Buxus-chr2_BUSI_004320	Tetra-chr9_TESI_017415	544
Buxus-chr2_BUSI_004328	Tetra-chr9_TESI_017417	438
Buxus-chr2_BUSI_004329	Tetra-chr9_TESI_017418	220
Buxus-chr2_BUSI_004333	Tetra-chr9_TESI_017420	846
Buxus-chr2_BUSI_004336	Tetra-chr9_TESI_017399	443
Buxus-chr2_BUSI_004337	Tetra-chr9_TESI_017400	862
Buxus-chr2_BUSI_004343	Tetra-chr9_TESI_017404	496
Buxus-chr2_BUSI_004345	Tetra-chr9_TESI_017406	527
Buxus-chr2_BUSI_004348	Tetra-chr9_TESI_017432	1260
Buxus-chr2_BUSI_004349	Tetra-chr9_TESI_017430	889
Buxus-chr2_BUSI_004350	Tetra-chr9_TESI_017429	696
Buxus-chr2_BUSI_004355	Tetra-chr9_TESI_017428	509
Buxus-chr2_BUSI_004357	Tetra-chr9_TESI_017427	425
###
Buxus-chr2_BUSI_003404	Tetra-chr9_TESI_016729	1810
Buxus-chr2_BUSI_003408	Tetra-chr9_TESI_016728	843
Buxus-chr2_BUSI_003410	Tetra-chr9_TESI_016726	315
Buxus-chr2_BUSI_003419	Tetra-chr9_TESI_016725	1580
Buxus-chr2_BUSI_003420	Tetra-chr9_TESI_016723	542
###
Buxus-chr2_BUSI_004538	Tetra-chr9_TESI_016099	564
Buxus-chr2_BUSI_004539	Tetra-chr9_TESI_016100	1360
Buxus-chr2_BUSI_004541	Tetra-chr9_TESI_016102	544
Buxus-chr2_BUSI_004543	Tetra-chr9_TESI_016095	286
Buxus-chr2_BUSI_004546	Tetra-chr9_TESI_016097	527
Buxus-chr2_BUSI_004551	Tetra-chr9_TESI_016103	1110
###
Buxus-chr2_BUSI_004685	Tetra-chr9_TESI_016283	953
Buxus-chr2_BUSI_004686	Tetra-chr9_TESI_016293	593
Buxus-chr2_BUSI_004698	Tetra-chr9_TESI_016301	248
Buxus-chr2_BUSI_004699	Tetra-chr9_TESI_016303	868
Buxus-chr2_BUSI_004703	Tetra-chr9_TESI_016305	1840
Buxus-chr2_BUSI_004718	Tetra-chr9_TESI_016305	1370
Buxus-chr2_BUSI_004720	Tetra-chr9_TESI_016303	836
Buxus-chr2_BUSI_004721	Tetra-chr9_TESI_016301	255
###
Buxus-chr2_BUSI_003223	Tetra-chr9_TESI_016857	1580
Buxus-chr2_BUSI_003225	Tetra-chr9_TESI_016854	349
Buxus-chr2_BUSI_003239	Tetra-chr9_TESI_016847	669
Buxus-chr2_BUSI_003241	Tetra-chr9_TESI_016844	1280
###
Buxus-chr2_BUSI_003911	Tetra-chr9_TESI_017549	923
Buxus-chr2_BUSI_003915	Tetra-chr9_TESI_017550	440
Buxus-chr2_BUSI_003918	Tetra-chr9_TESI_017552	367
Buxus-chr2_BUSI_003922	Tetra-chr9_TESI_017553	599
Buxus-chr2_BUSI_003923	Tetra-chr9_TESI_017554	470
Buxus-chr2_BUSI_003929	Tetra-chr9_TESI_017556	345
Buxus-chr2_BUSI_003930	Tetra-chr9_TESI_017559	775
Buxus-chr2_BUSI_003931	Tetra-chr9_TESI_017560	1110
Buxus-chr2_BUSI_003932	Tetra-chr9_TESI_017562	321
Buxus-chr2_BUSI_003933	Tetra-chr9_TESI_017563	1040
###
Buxus-chr2_BUSI_003988	Tetra-chr9_TESI_017350	1030
Buxus-chr2_BUSI_003990	Tetra-chr9_TESI_017348	563
Buxus-chr2_BUSI_003993	Tetra-chr9_TESI_017341	274
Buxus-chr2_BUSI_003996	Tetra-chr9_TESI_017340	226
Buxus-chr2_BUSI_004000	Tetra-chr9_TESI_017337	411
Buxus-chr2_BUSI_004012	Tetra-chr9_TESI_017334	504
Buxus-chr2_BUSI_004013	Tetra-chr9_TESI_017333	1380
Buxus-chr2_BUSI_004014	Tetra-chr9_TESI_017330	644
Buxus-chr2_BUSI_004022	Tetra-chr9_TESI_017329	663
###
Buxus-chr2_BUSI_004472	Tetra-chr9_TESI_016584	1890
Buxus-chr2_BUSI_004477	Tetra-chr9_TESI_016580	1170
Buxus-chr2_BUSI_004478	Tetra-chr9_TESI_016579	844
Buxus-chr2_BUSI_004482	Tetra-chr9_TESI_016578	326
Buxus-chr2_BUSI_004496	Tetra-chr9_TESI_016575	155
Buxus-chr2_BUSI_004497	Tetra-chr9_TESI_016576	323
Buxus-chr2_BUSI_004498	Tetra-chr9_TESI_016574	623
Buxus-chr2_BUSI_004501	Tetra-chr9_TESI_016567	648
###
Buxus-chr2_BUSI_004573	Tetra-chr9_TESI_016576	256
Buxus-chr2_BUSI_004574	Tetra-chr9_TESI_016574	849
Buxus-chr2_BUSI_004575	Tetra-chr9_TESI_016575	199
Buxus-chr2_BUSI_004579	Tetra-chr9_TESI_016564	650
Buxus-chr2_BUSI_004597	Tetra-chr9_TESI_016552	1160
Buxus-chr2_BUSI_004604	Tetra-chr9_TESI_016547	914
###
Buxus-chr2_BUSI_004063	Tetra-chr9_TESI_017321	678
Buxus-chr2_BUSI_004076	Tetra-chr9_TESI_017308	1020
Buxus-chr2_BUSI_004077	Tetra-chr9_TESI_017307	927
Buxus-chr2_BUSI_004079	Tetra-chr9_TESI_017304	3540
Buxus-chr2_BUSI_004081	Tetra-chr9_TESI_017302	258
Buxus-chr2_BUSI_004084	Tetra-chr9_TESI_017301	874
Buxus-chr2_BUSI_004086	Tetra-chr9_TESI_017299	476
Buxus-chr2_BUSI_004088	Tetra-chr9_TESI_017297	952
Buxus-chr2_BUSI_004089	Tetra-chr9_TESI_017296	474
###
Buxus-chr2_BUSI_004495	Tetra-chr9_TESI_016481	321
Buxus-chr2_BUSI_004503	Tetra-chr9_TESI_016486	917
Buxus-chr2_BUSI_004504	Tetra-chr9_TESI_016484	1330
Buxus-chr2_BUSI_004510	Tetra-chr9_TESI_016492	844
Buxus-chr2_BUSI_004513	Tetra-chr9_TESI_016500	840
Buxus-chr2_BUSI_004516	Tetra-chr9_TESI_016499	1400
Buxus-chr2_BUSI_004525	Tetra-chr9_TESI_016503	1480
Buxus-chr2_BUSI_004528	Tetra-chr9_TESI_016507	773
###
Buxus-chr2_BUSI_004984	Tetra-chr9_TESI_016366	726
Buxus-chr2_BUSI_004986	Tetra-chr9_TESI_016374	615
Buxus-chr2_BUSI_005001	Tetra-chr9_TESI_016386	209
Buxus-chr2_BUSI_005021	Tetra-chr9_TESI_016387	1440
###
Buxus-chr2_BUSI_003002	Tetra-chr9_TESI_017080	1090
Buxus-chr2_BUSI_003005	Tetra-chr9_TESI_017068	1250
Buxus-chr2_BUSI_003015	Tetra-chr9_TESI_017054	1100
Buxus-chr2_BUSI_003016	Tetra-chr9_TESI_017058	130
###
Buxus-chr3_BUSI_010204	Tetra-chr1_TESI_001795	700
Buxus-chr3_BUSI_010206	Tetra-chr1_TESI_001816	957
Buxus-chr3_BUSI_010207	Tetra-chr1_TESI_001797	353
Buxus-chr3_BUSI_010207	Tetra-chr1_TESI_001815	353
Buxus-chr3_BUSI_010209	Tetra-chr1_TESI_001799	485
Buxus-chr3_BUSI_010211	Tetra-chr1_TESI_001802	625
Buxus-chr3_BUSI_010214	Tetra-chr1_TESI_001803	680
###
Buxus-chr3_BUSI_010284	Tetra-chr1_TESI_000994	1240
Buxus-chr3_BUSI_010289	Tetra-chr1_TESI_000991	446
Buxus-chr3_BUSI_010292	Tetra-chr1_TESI_000990	225
Buxus-chr3_BUSI_010307	Tetra-chr1_TESI_000998	1280
Buxus-chr3_BUSI_010308	Tetra-chr1_TESI_000999	487
Buxus-chr3_BUSI_010309	Tetra-chr1_TESI_001000	484
Buxus-chr3_BUSI_010320	Tetra-chr1_TESI_001001	942
###
Buxus-chr3_BUSI_010788	Tetra-chr10_TESI_020345	675
Buxus-chr3_BUSI_010789	Tetra-chr10_TESI_020342	756
Buxus-chr3_BUSI_010790	Tetra-chr10_TESI_020341	580
Buxus-chr3_BUSI_010794	Tetra-chr10_TESI_020338	602
Buxus-chr3_BUSI_010797	Tetra-chr10_TESI_020339	297
###
Buxus-chr3_BUSI_011222	Tetra-chr10_TESI_020276	462
Buxus-chr3_BUSI_011224	Tetra-chr10_TESI_020275	372
Buxus-chr3_BUSI_011235	Tetra-chr10_TESI_020280	859
Buxus-chr3_BUSI_011238	Tetra-chr10_TESI_020279	373
Buxus-chr3_BUSI_011247	Tetra-chr10_TESI_020278	639
Buxus-chr3_BUSI_011267	Tetra-chr10_TESI_020277	237
###
Buxus-chr3_BUSI_010499	Tetra-chr12_TESI_021539	772
Buxus-chr3_BUSI_010500	Tetra-chr12_TESI_021538	460
Buxus-chr3_BUSI_010505	Tetra-chr12_TESI_021536	843
Buxus-chr3_BUSI_010506	Tetra-chr12_TESI_021534	582
Buxus-chr3_BUSI_010507	Tetra-chr12_TESI_021533	1340
Buxus-chr3_BUSI_010508	Tetra-chr12_TESI_021532	699
Buxus-chr3_BUSI_010509	Tetra-chr12_TESI_021531	177
Buxus-chr3_BUSI_010515	Tetra-chr12_TESI_021530	740
Buxus-chr3_BUSI_010518	Tetra-chr12_TESI_021528	376
Buxus-chr3_BUSI_010519	Tetra-chr12_TESI_021527	1260
Buxus-chr3_BUSI_010521	Tetra-chr12_TESI_021525	1370
Buxus-chr3_BUSI_010527	Tetra-chr12_TESI_021522	1130
Buxus-chr3_BUSI_010530	Tetra-chr12_TESI_021519	1150
Buxus-chr3_BUSI_010532	Tetra-chr12_TESI_021517	1580
Buxus-chr3_BUSI_010535	Tetra-chr12_TESI_021516	996
Buxus-chr3_BUSI_010539	Tetra-chr12_TESI_021515	639
Buxus-chr3_BUSI_010543	Tetra-chr12_TESI_021510	218
Buxus-chr3_BUSI_010544	Tetra-chr12_TESI_021503	533
Buxus-chr3_BUSI_010549	Tetra-chr12_TESI_021500	814
Buxus-chr3_BUSI_010550	Tetra-chr12_TESI_021499	389
Buxus-chr3_BUSI_010551	Tetra-chr12_TESI_021498	604
Buxus-chr3_BUSI_010554	Tetra-chr12_TESI_021497	1180
Buxus-chr3_BUSI_010566	Tetra-chr12_TESI_021493	745
Buxus-chr3_BUSI_010573	Tetra-chr12_TESI_021491	487
Buxus-chr3_BUSI_010574	Tetra-chr12_TESI_021489	286
Buxus-chr3_BUSI_010576	Tetra-chr12_TESI_021492	447
Buxus-chr3_BUSI_010580	Tetra-chr12_TESI_021487	370
Buxus-chr3_BUSI_010584	Tetra-chr12_TESI_021484	593
Buxus-chr3_BUSI_010585	Tetra-chr12_TESI_021483	1240
Buxus-chr3_BUSI_010587	Tetra-chr12_TESI_021481	1150
Buxus-chr3_BUSI_010588	Tetra-chr12_TESI_021473	632
Buxus-chr3_BUSI_010592	Tetra-chr12_TESI_021467	1250
Buxus-chr3_BUSI_010593	Tetra-chr12_TESI_021466	689
Buxus-chr3_BUSI_010594	Tetra-chr12_TESI_021464	1030
Buxus-chr3_BUSI_010596	Tetra-chr12_TESI_021463	269
Buxus-chr3_BUSI_010598	Tetra-chr12_TESI_021462	1520
Buxus-chr3_BUSI_010600	Tetra-chr12_TESI_021461	1220
Buxus-chr3_BUSI_010604	Tetra-chr12_TESI_021458	452
Buxus-chr3_BUSI_010608	Tetra-chr12_TESI_021455	177
Buxus-chr3_BUSI_010612	Tetra-chr12_TESI_021451	939
Buxus-chr3_BUSI_010613	Tetra-chr12_TESI_021450	293
Buxus-chr3_BUSI_010614	Tetra-chr12_TESI_021448	2370
Buxus-chr3_BUSI_010615	Tetra-chr12_TESI_021446	459
Buxus-chr3_BUSI_010620	Tetra-chr12_TESI_021445	825
Buxus-chr3_BUSI_010621	Tetra-chr12_TESI_021443	626
Buxus-chr3_BUSI_010623	Tetra-chr12_TESI_021441	1940
Buxus-chr3_BUSI_010624	Tetra-chr12_TESI_021440	1330
Buxus-chr3_BUSI_010625	Tetra-chr12_TESI_021439	1390
Buxus-chr3_BUSI_010626	Tetra-chr12_TESI_021438	670
Buxus-chr3_BUSI_010630	Tetra-chr12_TESI_021434	220
Buxus-chr3_BUSI_010632	Tetra-chr12_TESI_021430	473
Buxus-chr3_BUSI_010648	Tetra-chr12_TESI_021422	1220
Buxus-chr3_BUSI_010656	Tetra-chr12_TESI_021419	291
Buxus-chr3_BUSI_010669	Tetra-chr12_TESI_021418	465
Buxus-chr3_BUSI_010672	Tetra-chr12_TESI_021417	1150
Buxus-chr3_BUSI_010674	Tetra-chr12_TESI_021415	810
Buxus-chr3_BUSI_010676	Tetra-chr12_TESI_021414	867
Buxus-chr3_BUSI_010678	Tetra-chr12_TESI_021413	636
Buxus-chr3_BUSI_010679	Tetra-chr12_TESI_021412	443
Buxus-chr3_BUSI_010681	Tetra-chr12_TESI_021409	274
Buxus-chr3_BUSI_010684	Tetra-chr12_TESI_021408	569
Buxus-chr3_BUSI_010686	Tetra-chr12_TESI_021407	285
Buxus-chr3_BUSI_010687	Tetra-chr12_TESI_021404	476
Buxus-chr3_BUSI_010689	Tetra-chr12_TESI_021403	933
Buxus-chr3_BUSI_010690	Tetra-chr12_TESI_021402	1410
Buxus-chr3_BUSI_010691	Tetra-chr12_TESI_021401	895
Buxus-chr3_BUSI_010693	Tetra-chr12_TESI_021400	527
Buxus-chr3_BUSI_010695	Tetra-chr12_TESI_021398	384
Buxus-chr3_BUSI_010699	Tetra-chr12_TESI_021395	1160
Buxus-chr3_BUSI_010700	Tetra-chr12_TESI_021390	534
Buxus-chr3_BUSI_010701	Tetra-chr12_TESI_021389	384
Buxus-chr3_BUSI_010709	Tetra-chr12_TESI_021387	414
Buxus-chr3_BUSI_010713	Tetra-chr12_TESI_021380	680
Buxus-chr3_BUSI_010714	Tetra-chr12_TESI_021379	2070
###
Buxus-chr3_BUSI_010077	Tetra-chr12_TESI_021045	1830
Buxus-chr3_BUSI_010078	Tetra-chr12_TESI_021046	451
Buxus-chr3_BUSI_010080	Tetra-chr12_TESI_021049	1500
Buxus-chr3_BUSI_010084	Tetra-chr12_TESI_021050	1360
Buxus-chr3_BUSI_010085	Tetra-chr12_TESI_021053	840
Buxus-chr3_BUSI_010086	Tetra-chr12_TESI_021054	713
Buxus-chr3_BUSI_010092	Tetra-chr12_TESI_021062	1950
Buxus-chr3_BUSI_010094	Tetra-chr12_TESI_021064	784
Buxus-chr3_BUSI_010095	Tetra-chr12_TESI_021065	324
Buxus-chr3_BUSI_010096	Tetra-chr12_TESI_021066	585
Buxus-chr3_BUSI_010097	Tetra-chr12_TESI_021067	1170
Buxus-chr3_BUSI_010101	Tetra-chr12_TESI_021068	916
Buxus-chr3_BUSI_010103	Tetra-chr12_TESI_021072	1070
Buxus-chr3_BUSI_010104	Tetra-chr12_TESI_021073	1150
Buxus-chr3_BUSI_010107	Tetra-chr12_TESI_021074	378
Buxus-chr3_BUSI_010110	Tetra-chr12_TESI_021076	278
Buxus-chr3_BUSI_010111	Tetra-chr12_TESI_021079	471
Buxus-chr3_BUSI_010112	Tetra-chr12_TESI_021080	1150
Buxus-chr3_BUSI_010113	Tetra-chr12_TESI_021081	349
Buxus-chr3_BUSI_010115	Tetra-chr12_TESI_021083	1420
Buxus-chr3_BUSI_010118	Tetra-chr12_TESI_021086	1090
Buxus-chr3_BUSI_010119	Tetra-chr12_TESI_021087	1600
Buxus-chr3_BUSI_010129	Tetra-chr12_TESI_021090	207
Buxus-chr3_BUSI_010134	Tetra-chr12_TESI_021093	585
Buxus-chr3_BUSI_010136	Tetra-chr12_TESI_021095	661
Buxus-chr3_BUSI_010139	Tetra-chr12_TESI_021098	811
Buxus-chr3_BUSI_010143	Tetra-chr12_TESI_021101	708
Buxus-chr3_BUSI_010156	Tetra-chr12_TESI_021108	1420
Buxus-chr3_BUSI_010168	Tetra-chr12_TESI_021112	1820
Buxus-chr3_BUSI_010169	Tetra-chr12_TESI_021114	2100
Buxus-chr3_BUSI_010171	Tetra-chr12_TESI_021117	1160
Buxus-chr3_BUSI_010176	Tetra-chr12_TESI_021132	530
Buxus-chr3_BUSI_010178	Tetra-chr12_TESI_021130	361
Buxus-chr3_BUSI_010180	Tetra-chr12_TESI_021129	327
Buxus-chr3_BUSI_010183	Tetra-chr12_TESI_021126	199
Buxus-chr3_BUSI_010186	Tetra-chr12_TESI_021125	2060
Buxus-chr3_BUSI_010189	Tetra-chr12_TESI_021120	631
Buxus-chr3_BUSI_010196	Tetra-chr12_TESI_021117	1220
Buxus-chr3_BUSI_010198	Tetra-chr12_TESI_021114	1830
Buxus-chr3_BUSI_010216	Tetra-chr12_TESI_021133	302
Buxus-chr3_BUSI_010225	Tetra-chr12_TESI_021137	357
Buxus-chr3_BUSI_010226	Tetra-chr12_TESI_021138	1390
Buxus-chr3_BUSI_010228	Tetra-chr12_TESI_021139	982
Buxus-chr3_BUSI_010230	Tetra-chr12_TESI_021140	982
Buxus-chr3_BUSI_010234	Tetra-chr12_TESI_021148	958
Buxus-chr3_BUSI_010236	Tetra-chr12_TESI_021149	2080
Buxus-chr3_BUSI_010240	Tetra-chr12_TESI_021154	718
Buxus-chr3_BUSI_010248	Tetra-chr12_TESI_021157	247
Buxus-chr3_BUSI_010256	Tetra-chr12_TESI_021161	1300
Buxus-chr3_BUSI_010258	Tetra-chr12_TESI_021162	485
Buxus-chr3_BUSI_010264	Tetra-chr12_TESI_021172	637
Buxus-chr3_BUSI_010267	Tetra-chr12_TESI_021173	353
Buxus-chr3_BUSI_010268	Tetra-chr12_TESI_021175	300
Buxus-chr3_BUSI_010269	Tetra-chr12_TESI_021176	1090
Buxus-chr3_BUSI_010270	Tetra-chr12_TESI_021177	1670
Buxus-chr3_BUSI_010284	Tetra-chr12_TESI_021183	1770
Buxus-chr3_BUSI_010288	Tetra-chr12_TESI_021184	1840
Buxus-chr3_BUSI_010289	Tetra-chr12_TESI_021186	534
Buxus-chr3_BUSI_010299	Tetra-chr12_TESI_021190	2210
Buxus-chr3_BUSI_010301	Tetra-chr12_TESI_021191	1030
Buxus-chr3_BUSI_010302	Tetra-chr12_TESI_021192	639
Buxus-chr3_BUSI_010303	Tetra-chr12_TESI_021194	650
Buxus-chr3_BUSI_010308	Tetra-chr12_TESI_021199	618
Buxus-chr3_BUSI_010309	Tetra-chr12_TESI_021200	503
Buxus-chr3_BUSI_010320	Tetra-chr12_TESI_021202	1040
Buxus-chr3_BUSI_010322	Tetra-chr12_TESI_021204	925
Buxus-chr3_BUSI_010330	Tetra-chr12_TESI_021205	919
Buxus-chr3_BUSI_010335	Tetra-chr12_TESI_021208	969
Buxus-chr3_BUSI_010338	Tetra-chr12_TESI_021213	957
###
Buxus-chr3_BUSI_009803	Tetra-chr12_TESI_020841	250
Buxus-chr3_BUSI_009814	Tetra-chr12_TESI_020842	780
Buxus-chr3_BUSI_009816	Tetra-chr12_TESI_020844	261
Buxus-chr3_BUSI_009820	Tetra-chr12_TESI_020845	1610
Buxus-chr3_BUSI_009821	Tetra-chr12_TESI_020847	1430
Buxus-chr3_BUSI_009823	Tetra-chr12_TESI_020848	182
Buxus-chr3_BUSI_009832	Tetra-chr12_TESI_020849	2320
Buxus-chr3_BUSI_009840	Tetra-chr12_TESI_020857	126
Buxus-chr3_BUSI_009843	Tetra-chr12_TESI_020860	1160
Buxus-chr3_BUSI_009859	Tetra-chr12_TESI_020862	449
Buxus-chr3_BUSI_009860	Tetra-chr12_TESI_020863	1480
Buxus-chr3_BUSI_009864	Tetra-chr12_TESI_020864	1540
Buxus-chr3_BUSI_009873	Tetra-chr12_TESI_020866	1380
Buxus-chr3_BUSI_009875	Tetra-chr12_TESI_020870	1360
Buxus-chr3_BUSI_009876	Tetra-chr12_TESI_020871	708
Buxus-chr3_BUSI_009877	Tetra-chr12_TESI_020872	661
Buxus-chr3_BUSI_009880	Tetra-chr12_TESI_020873	871
###
Buxus-chr3_BUSI_009902	Tetra-chr12_TESI_020922	495
Buxus-chr3_BUSI_009905	Tetra-chr12_TESI_020921	484
Buxus-chr3_BUSI_009906	Tetra-chr12_TESI_020919	405
Buxus-chr3_BUSI_009909	Tetra-chr12_TESI_020917	1950
Buxus-chr3_BUSI_009912	Tetra-chr12_TESI_020914	492
Buxus-chr3_BUSI_009915	Tetra-chr12_TESI_020911	1410
Buxus-chr3_BUSI_009920	Tetra-chr12_TESI_020900	1010
Buxus-chr3_BUSI_009921	Tetra-chr12_TESI_020898	2280
Buxus-chr3_BUSI_009923	Tetra-chr12_TESI_020897	1070
Buxus-chr3_BUSI_009924	Tetra-chr12_TESI_020891	688
Buxus-chr3_BUSI_009925	Tetra-chr12_TESI_020888	533
Buxus-chr3_BUSI_009926	Tetra-chr12_TESI_020877	1180
Buxus-chr3_BUSI_009934	Tetra-chr12_TESI_020928	315
Buxus-chr3_BUSI_009936	Tetra-chr12_TESI_020934	421
Buxus-chr3_BUSI_009945	Tetra-chr12_TESI_020942	634
Buxus-chr3_BUSI_009949	Tetra-chr12_TESI_020943	1320
Buxus-chr3_BUSI_009967	Tetra-chr12_TESI_020944	424
Buxus-chr3_BUSI_009968	Tetra-chr12_TESI_020945	225
Buxus-chr3_BUSI_009972	Tetra-chr12_TESI_020947	931
Buxus-chr3_BUSI_009973	Tetra-chr12_TESI_020948	683
Buxus-chr3_BUSI_009978	Tetra-chr12_TESI_020952	514
Buxus-chr3_BUSI_009979	Tetra-chr12_TESI_020954	367
Buxus-chr3_BUSI_009980	Tetra-chr12_TESI_020955	544
Buxus-chr3_BUSI_009982	Tetra-chr12_TESI_020959	564
Buxus-chr3_BUSI_009984	Tetra-chr12_TESI_020960	557
Buxus-chr3_BUSI_009990	Tetra-chr12_TESI_020961	237
Buxus-chr3_BUSI_009993	Tetra-chr12_TESI_020962	275
Buxus-chr3_BUSI_009997	Tetra-chr12_TESI_020964	1210
Buxus-chr3_BUSI_009998	Tetra-chr12_TESI_020965	410
Buxus-chr3_BUSI_009999	Tetra-chr12_TESI_020967	2960
Buxus-chr3_BUSI_010000	Tetra-chr12_TESI_020969	1610
Buxus-chr3_BUSI_010001	Tetra-chr12_TESI_020970	689
Buxus-chr3_BUSI_010009	Tetra-chr12_TESI_020973	493
Buxus-chr3_BUSI_010010	Tetra-chr12_TESI_020974	738
Buxus-chr3_BUSI_010015	Tetra-chr12_TESI_020983	544
Buxus-chr3_BUSI_010016	Tetra-chr12_TESI_020978	508
Buxus-chr3_BUSI_010020	Tetra-chr12_TESI_020975	531
Buxus-chr3_BUSI_010022	Tetra-chr12_TESI_020985	1850
Buxus-chr3_BUSI_010034	Tetra-chr12_TESI_020974	840
Buxus-chr3_BUSI_010039	Tetra-chr12_TESI_020983	541
Buxus-chr3_BUSI_010043	Tetra-chr12_TESI_020975	527
Buxus-chr3_BUSI_010055	Tetra-chr12_TESI_020990	534
Buxus-chr3_BUSI_010061	Tetra-chr12_TESI_020994	677
Buxus-chr3_BUSI_010063	Tetra-chr12_TESI_020995	1100
Buxus-chr3_BUSI_010069	Tetra-chr12_TESI_021004	451
Buxus-chr3_BUSI_010071	Tetra-chr12_TESI_021006	473
###
Buxus-chr3_BUSI_010821	Tetra-chr12_TESI_021374	890
Buxus-chr3_BUSI_010822	Tetra-chr12_TESI_021369	2120
Buxus-chr3_BUSI_010826	Tetra-chr12_TESI_021365	511
Buxus-chr3_BUSI_010842	Tetra-chr12_TESI_021361	2540
Buxus-chr3_BUSI_010844	Tetra-chr12_TESI_021356	1210
Buxus-chr3_BUSI_010848	Tetra-chr12_TESI_021348	283
Buxus-chr3_BUSI_010849	Tetra-chr12_TESI_021347	1290
Buxus-chr3_BUSI_010857	Tetra-chr12_TESI_021337	950
Buxus-chr3_BUSI_010861	Tetra-chr12_TESI_021334	1680
Buxus-chr3_BUSI_010863	Tetra-chr12_TESI_021331	457
Buxus-chr3_BUSI_010869	Tetra-chr12_TESI_021329	2810
Buxus-chr3_BUSI_010871	Tetra-chr12_TESI_021327	1920
Buxus-chr3_BUSI_010878	Tetra-chr12_TESI_021325	351
Buxus-chr3_BUSI_010879	Tetra-chr12_TESI_021324	332
Buxus-chr3_BUSI_010880	Tetra-chr12_TESI_021323	610
Buxus-chr3_BUSI_010884	Tetra-chr12_TESI_021322	542
Buxus-chr3_BUSI_010885	Tetra-chr12_TESI_021321	1360
Buxus-chr3_BUSI_010889	Tetra-chr12_TESI_021314	342
Buxus-chr3_BUSI_010890	Tetra-chr12_TESI_021313	1140
Buxus-chr3_BUSI_010892	Tetra-chr12_TESI_021312	392
Buxus-chr3_BUSI_010893	Tetra-chr12_TESI_021310	677
Buxus-chr3_BUSI_010906	Tetra-chr12_TESI_021306	503
Buxus-chr3_BUSI_010907	Tetra-chr12_TESI_021304	528
Buxus-chr3_BUSI_010908	Tetra-chr12_TESI_021303	1360
Buxus-chr3_BUSI_010910	Tetra-chr12_TESI_021300	1570
Buxus-chr3_BUSI_010917	Tetra-chr12_TESI_021291	593
Buxus-chr3_BUSI_010918	Tetra-chr12_TESI_021290	574
Buxus-chr3_BUSI_010919	Tetra-chr12_TESI_021282	553
Buxus-chr3_BUSI_010920	Tetra-chr12_TESI_021281	490
Buxus-chr3_BUSI_010922	Tetra-chr12_TESI_021277	855
Buxus-chr3_BUSI_010923	Tetra-chr12_TESI_021276	506
Buxus-chr3_BUSI_010925	Tetra-chr12_TESI_021274	259
###
Buxus-chr3_BUSI_010894	Tetra-chr12_TESI_021882	247
Buxus-chr3_BUSI_010895	Tetra-chr12_TESI_021884	1590
Buxus-chr3_BUSI_010897	Tetra-chr12_TESI_021890	1180
Buxus-chr3_BUSI_010898	Tetra-chr12_TESI_021891	291
Buxus-chr3_BUSI_010899	Tetra-chr12_TESI_021892	1050
Buxus-chr3_BUSI_010902	Tetra-chr12_TESI_021896	988
Buxus-chr3_BUSI_010916	Tetra-chr12_TESI_021900	275
Buxus-chr3_BUSI_010917	Tetra-chr12_TESI_021901	511
Buxus-chr3_BUSI_010918	Tetra-chr12_TESI_021902	457
Buxus-chr3_BUSI_010920	Tetra-chr12_TESI_021903	561
###
Buxus-chr3_BUSI_010780	Tetra-chr12_TESI_021550	501
Buxus-chr3_BUSI_010781	Tetra-chr12_TESI_021549	277
Buxus-chr3_BUSI_010783	Tetra-chr12_TESI_021548	1190
Buxus-chr3_BUSI_010784	Tetra-chr12_TESI_021546	481
Buxus-chr3_BUSI_010785	Tetra-chr12_TESI_021545	1040
###
Buxus-chr3_BUSI_010397	Tetra-chr12_TESI_021757	318
Buxus-chr3_BUSI_010399	Tetra-chr12_TESI_021755	362
Buxus-chr3_BUSI_010401	Tetra-chr12_TESI_021752	628
Buxus-chr3_BUSI_010403	Tetra-chr12_TESI_021751	346
Buxus-chr3_BUSI_010416	Tetra-chr12_TESI_021748	1540
Buxus-chr3_BUSI_010424	Tetra-chr12_TESI_021739	501
Buxus-chr3_BUSI_010427	Tetra-chr12_TESI_021736	552
Buxus-chr3_BUSI_010428	Tetra-chr12_TESI_021735	621
Buxus-chr3_BUSI_010432	Tetra-chr12_TESI_021730	342
Buxus-chr3_BUSI_010435	Tetra-chr12_TESI_021727	1320
Buxus-chr3_BUSI_010440	Tetra-chr12_TESI_021718	218
Buxus-chr3_BUSI_010441	Tetra-chr12_TESI_021716	647
Buxus-chr3_BUSI_010445	Tetra-chr12_TESI_021709	299
Buxus-chr3_BUSI_010448	Tetra-chr12_TESI_021704	2130
Buxus-chr3_BUSI_010452	Tetra-chr12_TESI_021699	770
Buxus-chr3_BUSI_010457	Tetra-chr12_TESI_021695	400
Buxus-chr3_BUSI_010459	Tetra-chr12_TESI_021694	691
Buxus-chr3_BUSI_010466	Tetra-chr12_TESI_021682	588
Buxus-chr3_BUSI_010468	Tetra-chr12_TESI_021681	316
Buxus-chr3_BUSI_010469	Tetra-chr12_TESI_021680	381
Buxus-chr3_BUSI_010470	Tetra-chr12_TESI_021657	564
Buxus-chr3_BUSI_010471	Tetra-chr12_TESI_021658	103
Buxus-chr3_BUSI_010473	Tetra-chr12_TESI_021659	1080
Buxus-chr3_BUSI_010475	Tetra-chr12_TESI_021662	1300
Buxus-chr3_BUSI_010477	Tetra-chr12_TESI_021666	560
Buxus-chr3_BUSI_010479	Tetra-chr12_TESI_021667	854
Buxus-chr3_BUSI_010480	Tetra-chr12_TESI_021669	2040
Buxus-chr3_BUSI_010483	Tetra-chr12_TESI_021671	476
Buxus-chr3_BUSI_010484	Tetra-chr12_TESI_021672	1250
Buxus-chr3_BUSI_010489	Tetra-chr12_TESI_021673	1200
###
Buxus-chr3_BUSI_011009	Tetra-chr12_TESI_020568	713
Buxus-chr3_BUSI_011010	Tetra-chr12_TESI_020562	201
Buxus-chr3_BUSI_011016	Tetra-chr12_TESI_020563	421
Buxus-chr3_BUSI_011023	Tetra-chr12_TESI_020556	539
Buxus-chr3_BUSI_011026	Tetra-chr12_TESI_020554	379
Buxus-chr3_BUSI_011030	Tetra-chr12_TESI_020541	1880
###
Buxus-chr3_BUSI_010342	Tetra-chr12_TESI_021272	1460
Buxus-chr3_BUSI_010352	Tetra-chr12_TESI_021271	576
Buxus-chr3_BUSI_010355	Tetra-chr12_TESI_021265	492
Buxus-chr3_BUSI_010357	Tetra-chr12_TESI_021262	971
Buxus-chr3_BUSI_010358	Tetra-chr12_TESI_021261	555
Buxus-chr3_BUSI_010359	Tetra-chr12_TESI_021260	1540
Buxus-chr3_BUSI_010360	Tetra-chr12_TESI_021257	827
Buxus-chr3_BUSI_010361	Tetra-chr12_TESI_021256	446
Buxus-chr3_BUSI_010364	Tetra-chr12_TESI_021253	697
Buxus-chr3_BUSI_010366	Tetra-chr12_TESI_021251	595
Buxus-chr3_BUSI_010367	Tetra-chr12_TESI_021244	726
Buxus-chr3_BUSI_010368	Tetra-chr12_TESI_021240	602
Buxus-chr3_BUSI_010371	Tetra-chr12_TESI_021231	3590
Buxus-chr3_BUSI_010375	Tetra-chr12_TESI_021226	1210
Buxus-chr3_BUSI_010381	Tetra-chr12_TESI_021224	650
Buxus-chr3_BUSI_010382	Tetra-chr12_TESI_021220	1570
Buxus-chr3_BUSI_010384	Tetra-chr12_TESI_021218	846
Buxus-chr3_BUSI_010387	Tetra-chr12_TESI_021216	614
###
Buxus-chr3_BUSI_010727	Tetra-chr12_TESI_021806	323
Buxus-chr3_BUSI_010730	Tetra-chr12_TESI_021808	708
Buxus-chr3_BUSI_010733	Tetra-chr12_TESI_021809	1880
Buxus-chr3_BUSI_010734	Tetra-chr12_TESI_021810	566
Buxus-chr3_BUSI_010745	Tetra-chr12_TESI_021813	316
Buxus-chr3_BUSI_010760	Tetra-chr12_TESI_021802	356
Buxus-chr3_BUSI_010762	Tetra-chr12_TESI_021803	215
###
Buxus-chr3_BUSI_011277	Tetra-chr12_TESI_020707	264
Buxus-chr3_BUSI_011279	Tetra-chr12_TESI_020704	601
Buxus-chr3_BUSI_011281	Tetra-chr12_TESI_020703	83
Buxus-chr3_BUSI_011282	Tetra-chr12_TESI_020702	368
Buxus-chr3_BUSI_011285	Tetra-chr12_TESI_020698	715
###
Buxus-chr3_BUSI_010980	Tetra-chr12_TESI_021613	855
Buxus-chr3_BUSI_010985	Tetra-chr12_TESI_021609	980
Buxus-chr3_BUSI_010990	Tetra-chr12_TESI_021604	642
Buxus-chr3_BUSI_010991	Tetra-chr12_TESI_021602	462
Buxus-chr3_BUSI_010992	Tetra-chr12_TESI_021601	1810
Buxus-chr3_BUSI_010998	Tetra-chr12_TESI_021577	319
Buxus-chr3_BUSI_011000	Tetra-chr12_TESI_021595	406
Buxus-chr3_BUSI_011002	Tetra-chr12_TESI_021588	702
###
Buxus-chr3_BUSI_011118	Tetra-chr12_TESI_020628	686
Buxus-chr3_BUSI_011119	Tetra-chr12_TESI_020627	1210
Buxus-chr3_BUSI_011120	Tetra-chr12_TESI_020626	969
Buxus-chr3_BUSI_011128	Tetra-chr12_TESI_020621	644
Buxus-chr3_BUSI_011136	Tetra-chr12_TESI_020638	1280
Buxus-chr3_BUSI_011138	Tetra-chr12_TESI_020639	1920
Buxus-chr3_BUSI_011152	Tetra-chr12_TESI_020648	972
Buxus-chr3_BUSI_011153	Tetra-chr12_TESI_020649	253
Buxus-chr3_BUSI_011154	Tetra-chr12_TESI_020652	699
###
Buxus-chr3_BUSI_009950	Tetra-chr12_TESI_020885	595
Buxus-chr3_BUSI_009953	Tetra-chr12_TESI_020884	315
Buxus-chr3_BUSI_009954	Tetra-chr12_TESI_020883	1090
Buxus-chr3_BUSI_009955	Tetra-chr12_TESI_020882	478
Buxus-chr3_BUSI_009960	Tetra-chr12_TESI_020880	1390
Buxus-chr3_BUSI_009961	Tetra-chr12_TESI_020879	293
###
Buxus-chr3_BUSI_010956	Tetra-chr12_TESI_021579	1060
Buxus-chr3_BUSI_010963	Tetra-chr12_TESI_021578	965
Buxus-chr3_BUSI_010967	Tetra-chr12_TESI_021575	308
Buxus-chr3_BUSI_010968	Tetra-chr12_TESI_021572	443
Buxus-chr3_BUSI_010970	Tetra-chr12_TESI_021571	1290
Buxus-chr3_BUSI_010973	Tetra-chr12_TESI_021569	1870
Buxus-chr3_BUSI_010974	Tetra-chr12_TESI_021567	642
Buxus-chr3_BUSI_010977	Tetra-chr12_TESI_021564	446
###
Buxus-chr3_BUSI_010927	Tetra-chr12_TESI_021794	792
Buxus-chr3_BUSI_010929	Tetra-chr12_TESI_021793	1260
Buxus-chr3_BUSI_010935	Tetra-chr12_TESI_021789	117
Buxus-chr3_BUSI_010938	Tetra-chr12_TESI_021777	1310
Buxus-chr3_BUSI_010940	Tetra-chr12_TESI_021770	904
Buxus-chr3_BUSI_010945	Tetra-chr12_TESI_021766	865
Buxus-chr3_BUSI_010946	Tetra-chr12_TESI_021765	1170
Buxus-chr3_BUSI_010948	Tetra-chr12_TESI_021764	884
Buxus-chr3_BUSI_010950	Tetra-chr12_TESI_021763	1470
###
Buxus-chr3_BUSI_011193	Tetra-chr12_TESI_020488	419
Buxus-chr3_BUSI_011194	Tetra-chr12_TESI_020493	558
Buxus-chr3_BUSI_011195	Tetra-chr12_TESI_020495	394
Buxus-chr3_BUSI_011197	Tetra-chr12_TESI_020497	321
Buxus-chr3_BUSI_011198	Tetra-chr12_TESI_020498	508
Buxus-chr3_BUSI_011200	Tetra-chr12_TESI_020515	647
Buxus-chr3_BUSI_011202	Tetra-chr12_TESI_020506	174
Buxus-chr3_BUSI_011203	Tetra-chr12_TESI_020505	326
Buxus-chr3_BUSI_011205	Tetra-chr12_TESI_020513	1630
Buxus-chr3_BUSI_011207	Tetra-chr12_TESI_020518	357
###
Buxus-chr3_BUSI_010184	Tetra-chr13_TESI_022052	952
Buxus-chr3_BUSI_010185	Tetra-chr13_TESI_022051	738
Buxus-chr3_BUSI_010188	Tetra-chr13_TESI_022050	595
Buxus-chr3_BUSI_010191	Tetra-chr13_TESI_022049	704
Buxus-chr3_BUSI_010193	Tetra-chr13_TESI_022048	383
###
Buxus-chr3_BUSI_010217	Tetra-chr17_TESI_027045	414
Buxus-chr3_BUSI_010233	Tetra-chr17_TESI_027053	492
Buxus-chr3_BUSI_010235	Tetra-chr17_TESI_027055	993
Buxus-chr3_BUSI_010238	Tetra-chr17_TESI_027057	414
Buxus-chr3_BUSI_010242	Tetra-chr17_TESI_027060	579
Buxus-chr3_BUSI_010243	Tetra-chr17_TESI_027061	944
Buxus-chr3_BUSI_010244	Tetra-chr17_TESI_027062	666
Buxus-chr3_BUSI_010245	Tetra-chr17_TESI_027064	1030
Buxus-chr3_BUSI_010246	Tetra-chr17_TESI_027065	640
Buxus-chr3_BUSI_010247	Tetra-chr17_TESI_027066	1410
Buxus-chr3_BUSI_010256	Tetra-chr17_TESI_027068	1290
Buxus-chr3_BUSI_010258	Tetra-chr17_TESI_027069	474
Buxus-chr3_BUSI_010260	Tetra-chr17_TESI_027071	682
Buxus-chr3_BUSI_010263	Tetra-chr17_TESI_027076	1570
Buxus-chr3_BUSI_010266	Tetra-chr17_TESI_027077	806
Buxus-chr3_BUSI_010271	Tetra-chr17_TESI_027080	595
Buxus-chr3_BUSI_010276	Tetra-chr17_TESI_027081	756
Buxus-chr3_BUSI_010279	Tetra-chr17_TESI_027088	1470
Buxus-chr3_BUSI_010281	Tetra-chr17_TESI_027089	843
Buxus-chr3_BUSI_010287	Tetra-chr17_TESI_027093	490
Buxus-chr3_BUSI_010293	Tetra-chr17_TESI_027094	778
Buxus-chr3_BUSI_010294	Tetra-chr17_TESI_027095	1530
Buxus-chr3_BUSI_010300	Tetra-chr17_TESI_027098	835
Buxus-chr3_BUSI_010304	Tetra-chr17_TESI_027100	637
Buxus-chr3_BUSI_010305	Tetra-chr17_TESI_027102	2870
Buxus-chr3_BUSI_010306	Tetra-chr17_TESI_027116	1440
Buxus-chr3_BUSI_010308	Tetra-chr17_TESI_027117	541
Buxus-chr3_BUSI_010310	Tetra-chr17_TESI_027118	639
Buxus-chr3_BUSI_010315	Tetra-chr17_TESI_027124	1270
Buxus-chr3_BUSI_010321	Tetra-chr17_TESI_027125	1400
Buxus-chr3_BUSI_010323	Tetra-chr17_TESI_027127	541
Buxus-chr3_BUSI_010329	Tetra-chr17_TESI_027128	2850
Buxus-chr3_BUSI_010333	Tetra-chr17_TESI_027131	1540
Buxus-chr3_BUSI_010334	Tetra-chr17_TESI_027132	1130
Buxus-chr3_BUSI_010336	Tetra-chr17_TESI_027134	432
Buxus-chr3_BUSI_010342	Tetra-chr17_TESI_027139	1440
Buxus-chr3_BUSI_010350	Tetra-chr17_TESI_027138	1090
Buxus-chr3_BUSI_010356	Tetra-chr17_TESI_027145	836
Buxus-chr3_BUSI_010357	Tetra-chr17_TESI_027150	1010
Buxus-chr3_BUSI_010360	Tetra-chr17_TESI_027155	843
Buxus-chr3_BUSI_010362	Tetra-chr17_TESI_027156	669
Buxus-chr3_BUSI_010365	Tetra-chr17_TESI_027161	939
Buxus-chr3_BUSI_010367	Tetra-chr17_TESI_027163	612
Buxus-chr3_BUSI_010373	Tetra-chr17_TESI_027171	821
Buxus-chr3_BUSI_010383	Tetra-chr17_TESI_027175	1160
Buxus-chr3_BUSI_010385	Tetra-chr17_TESI_027176	693
Buxus-chr3_BUSI_010386	Tetra-chr17_TESI_027177	1520
Buxus-chr3_BUSI_010389	Tetra-chr17_TESI_027181	838
Buxus-chr3_BUSI_010395	Tetra-chr17_TESI_027184	688
Buxus-chr3_BUSI_010396	Tetra-chr17_TESI_027187	1530
Buxus-chr3_BUSI_010398	Tetra-chr17_TESI_027188	215
###
Buxus-chr3_BUSI_010747	Tetra-chr17_TESI_026545	2370
Buxus-chr3_BUSI_010748	Tetra-chr17_TESI_026543	1620
Buxus-chr3_BUSI_010751	Tetra-chr17_TESI_026541	1110
Buxus-chr3_BUSI_010753	Tetra-chr17_TESI_026540	120
Buxus-chr3_BUSI_010756	Tetra-chr17_TESI_026537	1530
Buxus-chr3_BUSI_010757	Tetra-chr17_TESI_026535	3570
Buxus-chr3_BUSI_010758	Tetra-chr17_TESI_026533	354
Buxus-chr3_BUSI_010759	Tetra-chr17_TESI_026532	1080
Buxus-chr3_BUSI_010761	Tetra-chr17_TESI_026527	708
###
Buxus-chr3_BUSI_009901	Tetra-chr17_TESI_026868	114
Buxus-chr3_BUSI_009902	Tetra-chr17_TESI_026863	542
Buxus-chr3_BUSI_009914	Tetra-chr17_TESI_026855	1550
Buxus-chr3_BUSI_009916	Tetra-chr17_TESI_026891	536
Buxus-chr3_BUSI_009921	Tetra-chr17_TESI_026837	2410
Buxus-chr3_BUSI_009928	Tetra-chr17_TESI_026845	262
Buxus-chr3_BUSI_009930	Tetra-chr17_TESI_026848	432
Buxus-chr3_BUSI_009933	Tetra-chr17_TESI_026870	90
Buxus-chr3_BUSI_009935	Tetra-chr17_TESI_026874	566
Buxus-chr3_BUSI_009937	Tetra-chr17_TESI_026880	245
Buxus-chr3_BUSI_009938	Tetra-chr17_TESI_026881	1740
Buxus-chr3_BUSI_009939	Tetra-chr17_TESI_026883	653
Buxus-chr3_BUSI_009941	Tetra-chr17_TESI_026887	595
Buxus-chr3_BUSI_009943	Tetra-chr17_TESI_026889	677
Buxus-chr3_BUSI_009950	Tetra-chr17_TESI_026891	644
Buxus-chr3_BUSI_009954	Tetra-chr17_TESI_026892	1130
Buxus-chr3_BUSI_009960	Tetra-chr17_TESI_026895	1370
Buxus-chr3_BUSI_009961	Tetra-chr17_TESI_026896	296
Buxus-chr3_BUSI_009962	Tetra-chr17_TESI_026898	213
Buxus-chr3_BUSI_009968	Tetra-chr17_TESI_026904	283
Buxus-chr3_BUSI_009969	Tetra-chr17_TESI_026905	2010
Buxus-chr3_BUSI_009973	Tetra-chr17_TESI_026909	601
Buxus-chr3_BUSI_009975	Tetra-chr17_TESI_026910	387
Buxus-chr3_BUSI_009987	Tetra-chr17_TESI_026913	572
Buxus-chr3_BUSI_009988	Tetra-chr17_TESI_026914	724
Buxus-chr3_BUSI_009997	Tetra-chr17_TESI_026921	1240
Buxus-chr3_BUSI_009998	Tetra-chr17_TESI_026922	441
Buxus-chr3_BUSI_010000	Tetra-chr17_TESI_026926	1690
Buxus-chr3_BUSI_010012	Tetra-chr17_TESI_026936	1830
Buxus-chr3_BUSI_010014	Tetra-chr17_TESI_026933	308
Buxus-chr3_BUSI_010021	Tetra-chr17_TESI_026927	1010
Buxus-chr3_BUSI_010036	Tetra-chr17_TESI_026936	1840
Buxus-chr3_BUSI_010037	Tetra-chr17_TESI_026935	258
Buxus-chr3_BUSI_010038	Tetra-chr17_TESI_026933	379
Buxus-chr3_BUSI_010044	Tetra-chr17_TESI_026927	1010
Buxus-chr3_BUSI_010048	Tetra-chr17_TESI_026939	402
Buxus-chr3_BUSI_010050	Tetra-chr17_TESI_026940	553
Buxus-chr3_BUSI_010054	Tetra-chr17_TESI_026941	1550
Buxus-chr3_BUSI_010059	Tetra-chr17_TESI_026950	267
Buxus-chr3_BUSI_010060	Tetra-chr17_TESI_026952	514
Buxus-chr3_BUSI_010066	Tetra-chr17_TESI_026954	598
Buxus-chr3_BUSI_010073	Tetra-chr17_TESI_026958	3080
Buxus-chr3_BUSI_010075	Tetra-chr17_TESI_026959	1760
Buxus-chr3_BUSI_010080	Tetra-chr17_TESI_026960	1640
Buxus-chr3_BUSI_010082	Tetra-chr17_TESI_026962	1590
Buxus-chr3_BUSI_010084	Tetra-chr17_TESI_026963	1100
Buxus-chr3_BUSI_010090	Tetra-chr17_TESI_026971	410
Buxus-chr3_BUSI_010091	Tetra-chr17_TESI_026972	1000
Buxus-chr3_BUSI_010093	Tetra-chr17_TESI_026973	1320
Buxus-chr3_BUSI_010095	Tetra-chr17_TESI_026977	340
Buxus-chr3_BUSI_010097	Tetra-chr17_TESI_026978	1640
Buxus-chr3_BUSI_010104	Tetra-chr17_TESI_026982	1120
Buxus-chr3_BUSI_010111	Tetra-chr17_TESI_026984	555
Buxus-chr3_BUSI_010113	Tetra-chr17_TESI_026985	342
Buxus-chr3_BUSI_010114	Tetra-chr17_TESI_026986	528
Buxus-chr3_BUSI_010116	Tetra-chr17_TESI_026987	1460
Buxus-chr3_BUSI_010117	Tetra-chr17_TESI_026988	1350
Buxus-chr3_BUSI_010119	Tetra-chr17_TESI_026989	1290
Buxus-chr3_BUSI_010137	Tetra-chr17_TESI_026991	1080
Buxus-chr3_BUSI_010138	Tetra-chr17_TESI_026992	454
Buxus-chr3_BUSI_010141	Tetra-chr17_TESI_026994	348
Buxus-chr3_BUSI_010142	Tetra-chr17_TESI_026995	512
Buxus-chr3_BUSI_010144	Tetra-chr17_TESI_026996	871
Buxus-chr3_BUSI_010147	Tetra-chr17_TESI_026998	482
Buxus-chr3_BUSI_010150	Tetra-chr17_TESI_027000	878
Buxus-chr3_BUSI_010151	Tetra-chr17_TESI_027003	724
Buxus-chr3_BUSI_010152	Tetra-chr17_TESI_027004	716
Buxus-chr3_BUSI_010153	Tetra-chr17_TESI_027007	343
Buxus-chr3_BUSI_010154	Tetra-chr17_TESI_027012	490
Buxus-chr3_BUSI_010160	Tetra-chr17_TESI_027017	421
Buxus-chr3_BUSI_010162	Tetra-chr17_TESI_027019	560
Buxus-chr3_BUSI_010163	Tetra-chr17_TESI_027020	446
Buxus-chr3_BUSI_010164	Tetra-chr17_TESI_027021	639
Buxus-chr3_BUSI_010168	Tetra-chr17_TESI_027023	1800
Buxus-chr3_BUSI_010171	Tetra-chr17_TESI_027025	1110
Buxus-chr3_BUSI_010175	Tetra-chr17_TESI_027045	411
Buxus-chr3_BUSI_010178	Tetra-chr17_TESI_027044	443
Buxus-chr3_BUSI_010181	Tetra-chr17_TESI_027043	405
Buxus-chr3_BUSI_010182	Tetra-chr17_TESI_027041	1510
Buxus-chr3_BUSI_010185	Tetra-chr17_TESI_027039	678
Buxus-chr3_BUSI_010187	Tetra-chr17_TESI_027033	120
Buxus-chr3_BUSI_010189	Tetra-chr17_TESI_027032	614
Buxus-chr3_BUSI_010194	Tetra-chr17_TESI_027028	583
Buxus-chr3_BUSI_010196	Tetra-chr17_TESI_027025	1170
###
Buxus-chr3_BUSI_010448	Tetra-chr17_TESI_027312	2410
Buxus-chr3_BUSI_010451	Tetra-chr17_TESI_027317	142
Buxus-chr3_BUSI_010452	Tetra-chr17_TESI_027318	639
Buxus-chr3_BUSI_010458	Tetra-chr17_TESI_027320	1320
Buxus-chr3_BUSI_010461	Tetra-chr17_TESI_027322	176
Buxus-chr3_BUSI_010462	Tetra-chr17_TESI_027323	1140
Buxus-chr3_BUSI_010465	Tetra-chr17_TESI_027325	259
Buxus-chr3_BUSI_010468	Tetra-chr17_TESI_027326	288
Buxus-chr3_BUSI_010483	Tetra-chr17_TESI_027330	470
Buxus-chr3_BUSI_010484	Tetra-chr17_TESI_027331	1020
Buxus-chr3_BUSI_010485	Tetra-chr17_TESI_027332	865
Buxus-chr3_BUSI_010491	Tetra-chr17_TESI_027336	522
Buxus-chr3_BUSI_010493	Tetra-chr17_TESI_027311	2210
Buxus-chr3_BUSI_010501	Tetra-chr17_TESI_027295	2690
Buxus-chr3_BUSI_010508	Tetra-chr17_TESI_027297	707
Buxus-chr3_BUSI_010520	Tetra-chr17_TESI_027307	620
Buxus-chr3_BUSI_010522	Tetra-chr17_TESI_027309	987
Buxus-chr3_BUSI_010525	Tetra-chr17_TESI_027290	435
Buxus-chr3_BUSI_010541	Tetra-chr17_TESI_027277	996
Buxus-chr3_BUSI_010543	Tetra-chr17_TESI_027275	155
Buxus-chr3_BUSI_010548	Tetra-chr17_TESI_027268	982
Buxus-chr3_BUSI_010551	Tetra-chr17_TESI_027262	686
Buxus-chr3_BUSI_010552	Tetra-chr17_TESI_027261	710
Buxus-chr3_BUSI_010566	Tetra-chr17_TESI_027252	538
Buxus-chr3_BUSI_010567	Tetra-chr17_TESI_027254	1120
Buxus-chr3_BUSI_010577	Tetra-chr17_TESI_027255	275
Buxus-chr3_BUSI_010581	Tetra-chr17_TESI_027256	661
Buxus-chr3_BUSI_010589	Tetra-chr17_TESI_027246	743
Buxus-chr3_BUSI_010591	Tetra-chr17_TESI_027248	1170
Buxus-chr3_BUSI_010593	Tetra-chr17_TESI_027249	833
Buxus-chr3_BUSI_010606	Tetra-chr17_TESI_027239	628
Buxus-chr3_BUSI_010611	Tetra-chr17_TESI_027237	735
Buxus-chr3_BUSI_010614	Tetra-chr17_TESI_027235	2360
Buxus-chr3_BUSI_010616	Tetra-chr17_TESI_027232	1060
Buxus-chr3_BUSI_010620	Tetra-chr17_TESI_027230	870
Buxus-chr3_BUSI_010621	Tetra-chr17_TESI_027229	606
Buxus-chr3_BUSI_010629	Tetra-chr17_TESI_027226	1040
Buxus-chr3_BUSI_010630	Tetra-chr17_TESI_027224	220
Buxus-chr3_BUSI_010631	Tetra-chr17_TESI_027222	756
Buxus-chr3_BUSI_010634	Tetra-chr17_TESI_027220	561
Buxus-chr3_BUSI_010651	Tetra-chr17_TESI_027213	555
###
Buxus-chr3_BUSI_009807	Tetra-chr17_TESI_026790	490
Buxus-chr3_BUSI_009810	Tetra-chr17_TESI_026791	1100
Buxus-chr3_BUSI_009811	Tetra-chr17_TESI_026793	1920
Buxus-chr3_BUSI_009813	Tetra-chr17_TESI_026798	215
Buxus-chr3_BUSI_009814	Tetra-chr17_TESI_026800	710
Buxus-chr3_BUSI_009815	Tetra-chr17_TESI_026801	1080
Buxus-chr3_BUSI_009818	Tetra-chr17_TESI_026803	879
Buxus-chr3_BUSI_009820	Tetra-chr17_TESI_026804	1700
Buxus-chr3_BUSI_009825	Tetra-chr17_TESI_026809	305
Buxus-chr3_BUSI_009827	Tetra-chr17_TESI_026806	1000
Buxus-chr3_BUSI_009828	Tetra-chr17_TESI_026810	145
Buxus-chr3_BUSI_009829	Tetra-chr17_TESI_026811	1250
Buxus-chr3_BUSI_009831	Tetra-chr17_TESI_026812	1120
Buxus-chr3_BUSI_009835	Tetra-chr17_TESI_026816	207
Buxus-chr3_BUSI_009838	Tetra-chr17_TESI_026820	2280
Buxus-chr3_BUSI_009842	Tetra-chr17_TESI_026824	666
Buxus-chr3_BUSI_009843	Tetra-chr17_TESI_026825	1230
Buxus-chr3_BUSI_009845	Tetra-chr17_TESI_026826	1120
Buxus-chr3_BUSI_009858	Tetra-chr17_TESI_026827	1300
Buxus-chr3_BUSI_009863	Tetra-chr17_TESI_026829	141
Buxus-chr3_BUSI_009864	Tetra-chr17_TESI_026831	1520
Buxus-chr3_BUSI_009867	Tetra-chr17_TESI_026834	164
Buxus-chr3_BUSI_009868	Tetra-chr17_TESI_026835	455
###
Buxus-chr3_BUSI_010986	Tetra-chr17_TESI_026643	514
Buxus-chr3_BUSI_010989	Tetra-chr17_TESI_026640	574
Buxus-chr3_BUSI_010991	Tetra-chr17_TESI_026639	511
Buxus-chr3_BUSI_010992	Tetra-chr17_TESI_026637	1320
Buxus-chr3_BUSI_010994	Tetra-chr17_TESI_026632	865
###
Buxus-chr3_BUSI_010910	Tetra-chr17_TESI_026591	1540
Buxus-chr3_BUSI_010912	Tetra-chr17_TESI_026589	435
Buxus-chr3_BUSI_010914	Tetra-chr17_TESI_026587	311
Buxus-chr3_BUSI_010916	Tetra-chr17_TESI_026586	326
Buxus-chr3_BUSI_010925	Tetra-chr17_TESI_026579	232
Buxus-chr3_BUSI_010928	Tetra-chr17_TESI_026574	843
Buxus-chr3_BUSI_010929	Tetra-chr17_TESI_026573	1670
###
Buxus-chr3_BUSI_010846	Tetra-chr17_TESI_026357	185
Buxus-chr3_BUSI_010850	Tetra-chr17_TESI_026351	501
Buxus-chr3_BUSI_010851	Tetra-chr17_TESI_026386	402
Buxus-chr3_BUSI_010855	Tetra-chr17_TESI_026383	262
Buxus-chr3_BUSI_010859	Tetra-chr17_TESI_026380	1530
[truncated: 327,974 more chars]
