# Supplementary material for: Buxus and Tetracentron genomes help resolve eudicot genome history
Source: Nat Commun. 2022 Feb 2;13:643. doi: 10.1038/s41467-022-28312-w (PMC8810787; doi:10.1038/s41467-022-28312-w)
Supplement: Supplementary file 13 — Source Data [file 41467_2022_28312_MOESM13_ESM.zip › Source Data/Supplementary_Fig5_Vitis.Aquilegia.mscsan.anchors.txt]

###
Vitis-chr1_GSVIVT01012164001	Aquilegia-chr01_Aqcoe1G159400	1540
Vitis-chr1_GSVIVT01012160001	Aquilegia-chr01_Aqcoe1G159100	217
Vitis-chr1_GSVIVT01012153001	Aquilegia-chr01_Aqcoe1G162100	683
Vitis-chr1_GSVIVT01012147001	Aquilegia-chr01_Aqcoe1G161900	319
Vitis-chr1_GSVIVT01012146001	Aquilegia-chr01_Aqcoe1G161800	770
Vitis-chr1_GSVIVT01012145001	Aquilegia-chr01_Aqcoe1G161600	780
Vitis-chr1_GSVIVT01012140001	Aquilegia-chr01_Aqcoe1G161300	1110
Vitis-chr1_GSVIVT01012136001	Aquilegia-chr01_Aqcoe1G162700	776
Vitis-chr1_GSVIVT01012131001	Aquilegia-chr01_Aqcoe1G163500	2410
Vitis-chr1_GSVIVT01012125001	Aquilegia-chr01_Aqcoe1G163100	375
Vitis-chr1_GSVIVT01012122001	Aquilegia-chr01_Aqcoe1G161200	647
Vitis-chr1_GSVIVT01012117001	Aquilegia-chr01_Aqcoe1G162800	406
Vitis-chr1_GSVIVT01012114001	Aquilegia-chr01_Aqcoe1G164400	1840
Vitis-chr1_GSVIVT01012113001	Aquilegia-chr01_Aqcoe1G163400	710
Vitis-chr1_GSVIVT01012106001	Aquilegia-chr01_Aqcoe1G163800	756
Vitis-chr1_GSVIVT01012103001	Aquilegia-chr01_Aqcoe1G163900	3510
Vitis-chr1_GSVIVT01012098001	Aquilegia-chr01_Aqcoe1G164200	1220
Vitis-chr1_GSVIVT01012095001	Aquilegia-chr01_Aqcoe1G168300	1580
Vitis-chr1_GSVIVT01012094001	Aquilegia-chr01_Aqcoe1G167800	221
Vitis-chr1_GSVIVT01012084001	Aquilegia-chr01_Aqcoe1G168500	349
Vitis-chr1_GSVIVT01012082001	Aquilegia-chr01_Aqcoe1G168700	85
Vitis-chr1_GSVIVT01012079001	Aquilegia-chr01_Aqcoe1G169100	1090
Vitis-chr1_GSVIVT01012076001	Aquilegia-chr01_Aqcoe1G166800	278
Vitis-chr1_GSVIVT01012074001	Aquilegia-chr01_Aqcoe1G165400	908
Vitis-chr1_GSVIVT01012072001	Aquilegia-chr01_Aqcoe1G166000	908
Vitis-chr1_GSVIVT01012068001	Aquilegia-chr01_Aqcoe1G165900	726
Vitis-chr1_GSVIVT01012065001	Aquilegia-chr01_Aqcoe1G166600	1380
Vitis-chr1_GSVIVT01012063001	Aquilegia-chr01_Aqcoe1G166700	400
###
Vitis-chr1_GSVIVT01010060001	Aquilegia-chr01_Aqcoe1G158100	625
Vitis-chr1_GSVIVT01010061001	Aquilegia-chr01_Aqcoe1G157600	443
Vitis-chr1_GSVIVT01010068001	Aquilegia-chr01_Aqcoe1G155900	1600
Vitis-chr1_GSVIVT01010073001	Aquilegia-chr01_Aqcoe1G156800	444
Vitis-chr1_GSVIVT01010075001	Aquilegia-chr01_Aqcoe1G158600	149
Vitis-chr1_GSVIVT01010078001	Aquilegia-chr01_Aqcoe1G160900	700
Vitis-chr1_GSVIVT01010080001	Aquilegia-chr01_Aqcoe1G160800	520
Vitis-chr1_GSVIVT01010083001	Aquilegia-chr01_Aqcoe1G160100	482
Vitis-chr1_GSVIVT01010086001	Aquilegia-chr01_Aqcoe1G159900	444
###
Vitis-chr1_GSVIVT01020222001	Aquilegia-chr03_Aqcoe3G114600	873
Vitis-chr1_GSVIVT01020220001	Aquilegia-chr03_Aqcoe3G114400	452
Vitis-chr1_GSVIVT01020217001	Aquilegia-chr03_Aqcoe3G114300	1720
Vitis-chr1_GSVIVT01020209001	Aquilegia-chr03_Aqcoe3G113800	2120
Vitis-chr1_GSVIVT01020207001	Aquilegia-chr03_Aqcoe3G113900	723
Vitis-chr1_GSVIVT01020205001	Aquilegia-chr03_Aqcoe3G111900	596
Vitis-chr1_GSVIVT01020190001	Aquilegia-chr03_Aqcoe3G110900	470
Vitis-chr1_GSVIVT01020183001	Aquilegia-chr03_Aqcoe3G110200	193
Vitis-chr1_GSVIVT01020181001	Aquilegia-chr03_Aqcoe3G110100	311
Vitis-chr1_GSVIVT01020178001	Aquilegia-chr03_Aqcoe3G106900	150
Vitis-chr1_GSVIVT01020175001	Aquilegia-chr03_Aqcoe3G107000	587
Vitis-chr1_GSVIVT01020167001	Aquilegia-chr03_Aqcoe3G107700	569
Vitis-chr1_GSVIVT01020165001	Aquilegia-chr03_Aqcoe3G109200	204
Vitis-chr1_GSVIVT01020164001	Aquilegia-chr03_Aqcoe3G109300	1390
Vitis-chr1_GSVIVT01020154001	Aquilegia-chr03_Aqcoe3G104700	180
Vitis-chr1_GSVIVT01020148001	Aquilegia-chr03_Aqcoe3G104100	1300
Vitis-chr1_GSVIVT01020147001	Aquilegia-chr03_Aqcoe3G103900	719
Vitis-chr1_GSVIVT01020139001	Aquilegia-chr03_Aqcoe3G103300	602
Vitis-chr1_GSVIVT01020136001	Aquilegia-chr03_Aqcoe3G103000	995
Vitis-chr1_GSVIVT01020135001	Aquilegia-chr03_Aqcoe3G102800	394
Vitis-chr1_GSVIVT01020134001	Aquilegia-chr03_Aqcoe3G102300	370
Vitis-chr1_GSVIVT01020132001	Aquilegia-chr03_Aqcoe3G101900	261
Vitis-chr1_GSVIVT01020131001	Aquilegia-chr03_Aqcoe3G101800	297
Vitis-chr1_GSVIVT01020128001	Aquilegia-chr03_Aqcoe3G101200	946
Vitis-chr1_GSVIVT01020127001	Aquilegia-chr03_Aqcoe3G101100	101
Vitis-chr1_GSVIVT01020118001	Aquilegia-chr03_Aqcoe3G100400	349
Vitis-chr1_GSVIVT01020116001	Aquilegia-chr03_Aqcoe3G100300	697
Vitis-chr1_GSVIVT01020114001	Aquilegia-chr03_Aqcoe3G099400	527
Vitis-chr1_GSVIVT01020111001	Aquilegia-chr03_Aqcoe3G099300	1320
Vitis-chr1_GSVIVT01020105001	Aquilegia-chr03_Aqcoe3G098900	1240
Vitis-chr1_GSVIVT01020095001	Aquilegia-chr03_Aqcoe3G098000	158
Vitis-chr1_GSVIVT01020093001	Aquilegia-chr03_Aqcoe3G097900	228
###
Vitis-chr1_GSVIVT01011711001	Aquilegia-chr03_Aqcoe3G418100	139
Vitis-chr1_GSVIVT01011710001	Aquilegia-chr03_Aqcoe3G418400	277
Vitis-chr1_GSVIVT01011706001	Aquilegia-chr03_Aqcoe3G417600	1380
Vitis-chr1_GSVIVT01011704001	Aquilegia-chr03_Aqcoe3G416700	947
Vitis-chr1_GSVIVT01011703001	Aquilegia-chr03_Aqcoe3G416600	342
Vitis-chr1_GSVIVT01011700001	Aquilegia-chr03_Aqcoe3G416400	1870
Vitis-chr1_GSVIVT01011698001	Aquilegia-chr03_Aqcoe3G416200	136
Vitis-chr1_GSVIVT01011676001	Aquilegia-chr03_Aqcoe3G416000	310
Vitis-chr1_GSVIVT01011656001	Aquilegia-chr03_Aqcoe3G414300	1520
Vitis-chr1_GSVIVT01011643001	Aquilegia-chr03_Aqcoe3G414800	893
Vitis-chr1_GSVIVT01011635001	Aquilegia-chr03_Aqcoe3G415700	920
Vitis-chr1_GSVIVT01011629001	Aquilegia-chr03_Aqcoe3G414100	490
Vitis-chr1_GSVIVT01011625001	Aquilegia-chr03_Aqcoe3G413200	547
Vitis-chr1_GSVIVT01011624001	Aquilegia-chr03_Aqcoe3G413100	595
###
Vitis-chr1_GSVIVT01020146001	Aquilegia-chr03_Aqcoe3G311200	372
Vitis-chr1_GSVIVT01020143001	Aquilegia-chr03_Aqcoe3G311400	201
Vitis-chr1_GSVIVT01020141001	Aquilegia-chr03_Aqcoe3G311600	239
Vitis-chr1_GSVIVT01020137001	Aquilegia-chr03_Aqcoe3G311900	2850
Vitis-chr1_GSVIVT01020136001	Aquilegia-chr03_Aqcoe3G312100	1250
Vitis-chr1_GSVIVT01020135001	Aquilegia-chr03_Aqcoe3G313300	492
Vitis-chr1_GSVIVT01020134001	Aquilegia-chr03_Aqcoe3G313700	397
Vitis-chr1_GSVIVT01020133001	Aquilegia-chr03_Aqcoe3G313900	623
Vitis-chr1_GSVIVT01020128001	Aquilegia-chr03_Aqcoe3G315200	958
Vitis-chr1_GSVIVT01020127001	Aquilegia-chr03_Aqcoe3G315300	90
Vitis-chr1_GSVIVT01020122001	Aquilegia-chr03_Aqcoe3G315700	234
Vitis-chr1_GSVIVT01020121001	Aquilegia-chr03_Aqcoe3G315800	492
Vitis-chr1_GSVIVT01020116001	Aquilegia-chr03_Aqcoe3G316100	873
Vitis-chr1_GSVIVT01020115001	Aquilegia-chr03_Aqcoe3G316300	433
Vitis-chr1_GSVIVT01020112001	Aquilegia-chr03_Aqcoe3G316400	1340
Vitis-chr1_GSVIVT01020111001	Aquilegia-chr03_Aqcoe3G317200	1250
Vitis-chr1_GSVIVT01020110001	Aquilegia-chr03_Aqcoe3G317500	509
Vitis-chr1_GSVIVT01020106001	Aquilegia-chr03_Aqcoe3G319200	770
Vitis-chr1_GSVIVT01020105001	Aquilegia-chr03_Aqcoe3G320400	1320
Vitis-chr1_GSVIVT01020100001	Aquilegia-chr03_Aqcoe3G321100	370
Vitis-chr1_GSVIVT01020097001	Aquilegia-chr03_Aqcoe3G321300	724
Vitis-chr1_GSVIVT01020093001	Aquilegia-chr03_Aqcoe3G321500	177
Vitis-chr1_GSVIVT01020091001	Aquilegia-chr03_Aqcoe3G322000	708
Vitis-chr1_GSVIVT01020089001	Aquilegia-chr03_Aqcoe3G322300	158
Vitis-chr1_GSVIVT01020088001	Aquilegia-chr03_Aqcoe3G322500	433
Vitis-chr1_GSVIVT01020087001	Aquilegia-chr03_Aqcoe3G322700	1700
Vitis-chr1_GSVIVT01020084001	Aquilegia-chr03_Aqcoe3G323500	1060
Vitis-chr1_GSVIVT01020082001	Aquilegia-chr03_Aqcoe3G323800	296
Vitis-chr1_GSVIVT01020081001	Aquilegia-chr03_Aqcoe3G324000	460
Vitis-chr1_GSVIVT01020080001	Aquilegia-chr03_Aqcoe3G324300	90
Vitis-chr1_GSVIVT01020078001	Aquilegia-chr03_Aqcoe3G325400	506
Vitis-chr1_GSVIVT01020073001	Aquilegia-chr03_Aqcoe3G326300	1230
Vitis-chr1_GSVIVT01020072001	Aquilegia-chr03_Aqcoe3G326700	787
Vitis-chr1_GSVIVT01020071001	Aquilegia-chr03_Aqcoe3G326800	738
Vitis-chr1_GSVIVT01020070001	Aquilegia-chr03_Aqcoe3G327200	522
Vitis-chr1_GSVIVT01020069001	Aquilegia-chr03_Aqcoe3G327300	1300
Vitis-chr1_GSVIVT01020067001	Aquilegia-chr03_Aqcoe3G327600	704
Vitis-chr1_GSVIVT01020066001	Aquilegia-chr03_Aqcoe3G328100	579
Vitis-chr1_GSVIVT01020065001	Aquilegia-chr03_Aqcoe3G328200	468
Vitis-chr1_GSVIVT01020063001	Aquilegia-chr03_Aqcoe3G328400	727
Vitis-chr1_GSVIVT01020061001	Aquilegia-chr03_Aqcoe3G328500	425
Vitis-chr1_GSVIVT01020059001	Aquilegia-chr03_Aqcoe3G329900	984
Vitis-chr1_GSVIVT01020056001	Aquilegia-chr03_Aqcoe3G330100	519
Vitis-chr1_GSVIVT01020055001	Aquilegia-chr03_Aqcoe3G330200	947
Vitis-chr1_GSVIVT01020054001	Aquilegia-chr03_Aqcoe3G330500	248
Vitis-chr1_GSVIVT01020048001	Aquilegia-chr03_Aqcoe3G331100	610
Vitis-chr1_GSVIVT01020043001	Aquilegia-chr03_Aqcoe3G332000	593
Vitis-chr1_GSVIVT01020041001	Aquilegia-chr03_Aqcoe3G332100	1020
Vitis-chr1_GSVIVT01020040001	Aquilegia-chr03_Aqcoe3G332400	868
Vitis-chr1_GSVIVT01020038001	Aquilegia-chr03_Aqcoe3G332500	675
Vitis-chr1_GSVIVT01020033001	Aquilegia-chr03_Aqcoe3G332700	596
Vitis-chr1_GSVIVT01020030001	Aquilegia-chr03_Aqcoe3G332900	433
Vitis-chr1_GSVIVT01020027001	Aquilegia-chr03_Aqcoe3G333000	196
Vitis-chr1_GSVIVT01020024001	Aquilegia-chr03_Aqcoe3G333300	590
Vitis-chr1_GSVIVT01020020001	Aquilegia-chr03_Aqcoe3G333800	583
Vitis-chr1_GSVIVT01020018001	Aquilegia-chr03_Aqcoe3G334000	612
Vitis-chr1_GSVIVT01020016001	Aquilegia-chr03_Aqcoe3G334400	503
Vitis-chr1_GSVIVT01020012001	Aquilegia-chr03_Aqcoe3G334700	368
Vitis-chr1_GSVIVT01020011001	Aquilegia-chr03_Aqcoe3G335300	264
Vitis-chr1_GSVIVT01020010001	Aquilegia-chr03_Aqcoe3G335400	414
Vitis-chr1_GSVIVT01020008001	Aquilegia-chr03_Aqcoe3G335500	949
Vitis-chr1_GSVIVT01020005001	Aquilegia-chr03_Aqcoe3G335600	1030
Vitis-chr1_GSVIVT01020002001	Aquilegia-chr03_Aqcoe3G336100	533
Vitis-chr1_GSVIVT01020000001	Aquilegia-chr03_Aqcoe3G336200	674
Vitis-chr1_GSVIVT01019997001	Aquilegia-chr03_Aqcoe3G336700	1380
Vitis-chr1_GSVIVT01019995001	Aquilegia-chr03_Aqcoe3G337300	680
Vitis-chr1_GSVIVT01019993001	Aquilegia-chr03_Aqcoe3G337400	700
Vitis-chr1_GSVIVT01019987001	Aquilegia-chr03_Aqcoe3G337600	262
Vitis-chr1_GSVIVT01019985001	Aquilegia-chr03_Aqcoe3G337700	361
Vitis-chr1_GSVIVT01019984001	Aquilegia-chr03_Aqcoe3G337800	523
Vitis-chr1_GSVIVT01019981001	Aquilegia-chr03_Aqcoe3G338200	198
Vitis-chr1_GSVIVT01019977001	Aquilegia-chr03_Aqcoe3G338900	484
Vitis-chr1_GSVIVT01019976001	Aquilegia-chr03_Aqcoe3G339500	868
Vitis-chr1_GSVIVT01019975001	Aquilegia-chr03_Aqcoe3G339900	259
Vitis-chr1_GSVIVT01019974001	Aquilegia-chr03_Aqcoe3G340000	406
Vitis-chr1_GSVIVT01019973001	Aquilegia-chr03_Aqcoe3G340200	1520
Vitis-chr1_GSVIVT01019972001	Aquilegia-chr03_Aqcoe3G341500	168
Vitis-chr1_GSVIVT01019971001	Aquilegia-chr03_Aqcoe3G342000	462
Vitis-chr1_GSVIVT01019967001	Aquilegia-chr03_Aqcoe3G343200	484
Vitis-chr1_GSVIVT01019965001	Aquilegia-chr03_Aqcoe3G343800	653
Vitis-chr1_GSVIVT01019957001	Aquilegia-chr03_Aqcoe3G344400	307
Vitis-chr1_GSVIVT01019954001	Aquilegia-chr03_Aqcoe3G345400	387
Vitis-chr1_GSVIVT01019952001	Aquilegia-chr03_Aqcoe3G345900	365
Vitis-chr1_GSVIVT01019950001	Aquilegia-chr03_Aqcoe3G346000	756
Vitis-chr1_GSVIVT01019948001	Aquilegia-chr03_Aqcoe3G346200	2280
Vitis-chr1_GSVIVT01019945001	Aquilegia-chr03_Aqcoe3G346800	272
Vitis-chr1_GSVIVT01012479001	Aquilegia-chr03_Aqcoe3G352100	846
Vitis-chr1_GSVIVT01012487001	Aquilegia-chr03_Aqcoe3G351900	447
Vitis-chr1_GSVIVT01012490001	Aquilegia-chr03_Aqcoe3G351300	1130
Vitis-chr1_GSVIVT01012494001	Aquilegia-chr03_Aqcoe3G350500	525
Vitis-chr1_GSVIVT01003214001	Aquilegia-chr03_Aqcoe3G349700	1260
Vitis-chr1_GSVIVT01003215001	Aquilegia-chr03_Aqcoe3G349200	416
Vitis-chr1_GSVIVT01003216001	Aquilegia-chr03_Aqcoe3G349000	1090
Vitis-chr1_GSVIVT01003217001	Aquilegia-chr03_Aqcoe3G348900	998
Vitis-chr1_GSVIVT01003226001	Aquilegia-chr03_Aqcoe3G348400	1250
Vitis-chr1_GSVIVT01003228001	Aquilegia-chr03_Aqcoe3G347100	617
Vitis-chr1_GSVIVT01003228001	Aquilegia-chr03_Aqcoe3G351600	517
###
Vitis-chr1_GSVIVT01011971001	Aquilegia-chr03_Aqcoe3G047400	691
Vitis-chr1_GSVIVT01011964001	Aquilegia-chr03_Aqcoe3G048200	583
Vitis-chr1_GSVIVT01011959001	Aquilegia-chr03_Aqcoe3G049000	1000
Vitis-chr1_GSVIVT01011958001	Aquilegia-chr03_Aqcoe3G049100	566
Vitis-chr1_GSVIVT01011948001	Aquilegia-chr03_Aqcoe3G050300	1060
Vitis-chr1_GSVIVT01011944001	Aquilegia-chr03_Aqcoe3G046800	361
Vitis-chr1_GSVIVT01011943001	Aquilegia-chr03_Aqcoe3G046600	515
Vitis-chr1_GSVIVT01011942001	Aquilegia-chr03_Aqcoe3G045700	180
Vitis-chr1_GSVIVT01011939001	Aquilegia-chr03_Aqcoe3G045000	768
Vitis-chr1_GSVIVT01011938001	Aquilegia-chr03_Aqcoe3G044900	1130
Vitis-chr1_GSVIVT01011934001	Aquilegia-chr03_Aqcoe3G044600	587
Vitis-chr1_GSVIVT01011923001	Aquilegia-chr03_Aqcoe3G043100	1790
Vitis-chr1_GSVIVT01011920001	Aquilegia-chr03_Aqcoe3G042600	583
Vitis-chr1_GSVIVT01011919001	Aquilegia-chr03_Aqcoe3G042500	579
Vitis-chr1_GSVIVT01011918001	Aquilegia-chr03_Aqcoe3G042300	383
Vitis-chr1_GSVIVT01011916001	Aquilegia-chr03_Aqcoe3G041900	1210
Vitis-chr1_GSVIVT01011909001	Aquilegia-chr03_Aqcoe3G041300	696
Vitis-chr1_GSVIVT01011908001	Aquilegia-chr03_Aqcoe3G041100	916
Vitis-chr1_GSVIVT01011907001	Aquilegia-chr03_Aqcoe3G041000	715
Vitis-chr1_GSVIVT01011906001	Aquilegia-chr03_Aqcoe3G040900	64
Vitis-chr1_GSVIVT01011902001	Aquilegia-chr03_Aqcoe3G040500	106
Vitis-chr1_GSVIVT01011901001	Aquilegia-chr03_Aqcoe3G040200	751
Vitis-chr1_GSVIVT01011898001	Aquilegia-chr03_Aqcoe3G039700	463
Vitis-chr1_GSVIVT01011897001	Aquilegia-chr03_Aqcoe3G039600	302
Vitis-chr1_GSVIVT01011895001	Aquilegia-chr03_Aqcoe3G039200	323
Vitis-chr1_GSVIVT01011894001	Aquilegia-chr03_Aqcoe3G039000	474
Vitis-chr1_GSVIVT01011892001	Aquilegia-chr03_Aqcoe3G038600	168
Vitis-chr1_GSVIVT01011891001	Aquilegia-chr03_Aqcoe3G038500	496
Vitis-chr1_GSVIVT01011890001	Aquilegia-chr03_Aqcoe3G037600	234
Vitis-chr1_GSVIVT01011889001	Aquilegia-chr03_Aqcoe3G036600	531
Vitis-chr1_GSVIVT01011888001	Aquilegia-chr03_Aqcoe3G036400	838
Vitis-chr1_GSVIVT01011882001	Aquilegia-chr03_Aqcoe3G035300	588
Vitis-chr1_GSVIVT01011877001	Aquilegia-chr03_Aqcoe3G035200	262
Vitis-chr1_GSVIVT01011873001	Aquilegia-chr03_Aqcoe3G034800	310
Vitis-chr1_GSVIVT01011872001	Aquilegia-chr03_Aqcoe3G034600	424
Vitis-chr1_GSVIVT01011871001	Aquilegia-chr03_Aqcoe3G034500	2120
Vitis-chr1_GSVIVT01011870001	Aquilegia-chr03_Aqcoe3G034100	585
Vitis-chr1_GSVIVT01011869001	Aquilegia-chr03_Aqcoe3G032700	122
Vitis-chr1_GSVIVT01011868001	Aquilegia-chr03_Aqcoe3G031300	177
Vitis-chr1_GSVIVT01011867001	Aquilegia-chr03_Aqcoe3G031000	936
Vitis-chr1_GSVIVT01011862001	Aquilegia-chr03_Aqcoe3G029900	1050
Vitis-chr1_GSVIVT01011861001	Aquilegia-chr03_Aqcoe3G029700	555
Vitis-chr1_GSVIVT01011858001	Aquilegia-chr03_Aqcoe3G029700	563
Vitis-chr1_GSVIVT01011854001	Aquilegia-chr03_Aqcoe3G027900	623
Vitis-chr1_GSVIVT01011853001	Aquilegia-chr03_Aqcoe3G027600	1270
Vitis-chr1_GSVIVT01011850001	Aquilegia-chr03_Aqcoe3G026900	729
Vitis-chr1_GSVIVT01011848001	Aquilegia-chr03_Aqcoe3G026500	542
Vitis-chr1_GSVIVT01011847001	Aquilegia-chr03_Aqcoe3G026300	979
Vitis-chr1_GSVIVT01011846001	Aquilegia-chr03_Aqcoe3G026100	351
Vitis-chr1_GSVIVT01011845001	Aquilegia-chr03_Aqcoe3G025100	210
Vitis-chr1_GSVIVT01011842001	Aquilegia-chr03_Aqcoe3G024800	1630
Vitis-chr1_GSVIVT01011841001	Aquilegia-chr03_Aqcoe3G024700	253
Vitis-chr1_GSVIVT01011829001	Aquilegia-chr03_Aqcoe3G024000	702
Vitis-chr1_GSVIVT01011824001	Aquilegia-chr03_Aqcoe3G023600	1340
Vitis-chr1_GSVIVT01011822001	Aquilegia-chr03_Aqcoe3G023500	300
Vitis-chr1_GSVIVT01011819001	Aquilegia-chr03_Aqcoe3G023400	289
Vitis-chr1_GSVIVT01011814001	Aquilegia-chr03_Aqcoe3G022700	1240
Vitis-chr1_GSVIVT01011812001	Aquilegia-chr03_Aqcoe3G022500	806
Vitis-chr1_GSVIVT01011810001	Aquilegia-chr03_Aqcoe3G022000	960
Vitis-chr1_GSVIVT01011796001	Aquilegia-chr03_Aqcoe3G021000	340
Vitis-chr1_GSVIVT01011794001	Aquilegia-chr03_Aqcoe3G019300	1750
Vitis-chr1_GSVIVT01011792001	Aquilegia-chr03_Aqcoe3G019400	966
Vitis-chr1_GSVIVT01011789001	Aquilegia-chr03_Aqcoe3G020600	474
Vitis-chr1_GSVIVT01011788001	Aquilegia-chr03_Aqcoe3G020400	1110
Vitis-chr1_GSVIVT01011785001	Aquilegia-chr03_Aqcoe3G020000	490
Vitis-chr1_GSVIVT01011780001	Aquilegia-chr03_Aqcoe3G018700	710
Vitis-chr1_GSVIVT01011768001	Aquilegia-chr03_Aqcoe3G017900	354
Vitis-chr1_GSVIVT01011764001	Aquilegia-chr03_Aqcoe3G018000	1090
Vitis-chr1_GSVIVT01011757001	Aquilegia-chr03_Aqcoe3G017200	223
Vitis-chr1_GSVIVT01011756001	Aquilegia-chr03_Aqcoe3G016800	667
Vitis-chr1_GSVIVT01011754001	Aquilegia-chr03_Aqcoe3G016600	207
Vitis-chr1_GSVIVT01011753001	Aquilegia-chr03_Aqcoe3G016300	1610
Vitis-chr1_GSVIVT01011749001	Aquilegia-chr03_Aqcoe3G014700	1390
Vitis-chr1_GSVIVT01011746001	Aquilegia-chr03_Aqcoe3G014500	1260
Vitis-chr1_GSVIVT01011744001	Aquilegia-chr03_Aqcoe3G013800	1480
Vitis-chr1_GSVIVT01011740001	Aquilegia-chr03_Aqcoe3G011100	1360
###
Vitis-chr1_GSVIVT01000596001	Aquilegia-chr03_Aqcoe3G133600	144
Vitis-chr1_GSVIVT01000594001	Aquilegia-chr03_Aqcoe3G134600	897
Vitis-chr1_GSVIVT01000593001	Aquilegia-chr03_Aqcoe3G134700	1540
Vitis-chr1_GSVIVT01000592001	Aquilegia-chr03_Aqcoe3G135100	863
Vitis-chr1_GSVIVT01000590001	Aquilegia-chr03_Aqcoe3G135200	1520
Vitis-chr1_GSVIVT01000585001	Aquilegia-chr03_Aqcoe3G135700	1200
Vitis-chr1_GSVIVT01000584001	Aquilegia-chr03_Aqcoe3G135800	836
Vitis-chr1_GSVIVT01000583001	Aquilegia-chr03_Aqcoe3G136200	318
Vitis-chr1_GSVIVT01000582001	Aquilegia-chr03_Aqcoe3G136400	726
Vitis-chr1_GSVIVT01000580001	Aquilegia-chr03_Aqcoe3G137200	694
Vitis-chr1_GSVIVT01000578001	Aquilegia-chr03_Aqcoe3G137400	549
Vitis-chr1_GSVIVT01000570001	Aquilegia-chr03_Aqcoe3G138100	830
Vitis-chr1_GSVIVT01000568001	Aquilegia-chr03_Aqcoe3G138600	938
Vitis-chr1_GSVIVT01000558001	Aquilegia-chr03_Aqcoe3G139800	699
Vitis-chr1_GSVIVT01000557001	Aquilegia-chr03_Aqcoe3G140000	278
Vitis-chr1_GSVIVT01000555001	Aquilegia-chr03_Aqcoe3G140500	1500
Vitis-chr1_GSVIVT01000554001	Aquilegia-chr03_Aqcoe3G140600	1230
Vitis-chr1_GSVIVT01000550001	Aquilegia-chr03_Aqcoe3G140800	169
Vitis-chr1_GSVIVT01000548001	Aquilegia-chr03_Aqcoe3G141100	413
Vitis-chr1_GSVIVT01000540001	Aquilegia-chr03_Aqcoe3G141500	895
Vitis-chr1_GSVIVT01000535001	Aquilegia-chr03_Aqcoe3G142000	1040
###
Vitis-chr1_GSVIVT01013785001	Aquilegia-chr03_Aqcoe3G126400	1360
Vitis-chr1_GSVIVT01013777001	Aquilegia-chr03_Aqcoe3G125700	179
Vitis-chr1_GSVIVT01013775001	Aquilegia-chr03_Aqcoe3G125600	414
Vitis-chr1_GSVIVT01013774001	Aquilegia-chr03_Aqcoe3G125500	316
Vitis-chr1_GSVIVT01013771001	Aquilegia-chr03_Aqcoe3G124200	1060
Vitis-chr1_GSVIVT01013765001	Aquilegia-chr03_Aqcoe3G124000	534
Vitis-chr1_GSVIVT01013763001	Aquilegia-chr03_Aqcoe3G123800	666
Vitis-chr1_GSVIVT01013745001	Aquilegia-chr03_Aqcoe3G122900	101
Vitis-chr1_GSVIVT01013741001	Aquilegia-chr03_Aqcoe3G122700	859
Vitis-chr1_GSVIVT01013740001	Aquilegia-chr03_Aqcoe3G122600	217
Vitis-chr1_GSVIVT01013739001	Aquilegia-chr03_Aqcoe3G122300	865
Vitis-chr1_GSVIVT01013736001	Aquilegia-chr03_Aqcoe3G122000	466
Vitis-chr1_GSVIVT01013735001	Aquilegia-chr03_Aqcoe3G121900	302
Vitis-chr1_GSVIVT01013734001	Aquilegia-chr03_Aqcoe3G120000	941
Vitis-chr1_GSVIVT01013726001	Aquilegia-chr03_Aqcoe3G119200	1020
Vitis-chr1_GSVIVT01013724001	Aquilegia-chr03_Aqcoe3G118800	368
Vitis-chr1_GSVIVT01020241001	Aquilegia-chr03_Aqcoe3G118200	644
Vitis-chr1_GSVIVT01020239001	Aquilegia-chr03_Aqcoe3G118000	1020
Vitis-chr1_GSVIVT01020224001	Aquilegia-chr03_Aqcoe3G117200	1430
###
Vitis-chr1_GSVIVT01011739001	Aquilegia-chr03_Aqcoe3G000500	718
Vitis-chr1_GSVIVT01011738001	Aquilegia-chr03_Aqcoe3G000600	262
Vitis-chr1_GSVIVT01011737001	Aquilegia-chr03_Aqcoe3G000800	564
Vitis-chr1_GSVIVT01011735001	Aquilegia-chr03_Aqcoe3G001100	862
Vitis-chr1_GSVIVT01011734001	Aquilegia-chr03_Aqcoe3G002900	827
Vitis-chr1_GSVIVT01011715001	Aquilegia-chr03_Aqcoe3G003000	1210
Vitis-chr1_GSVIVT01011710001	Aquilegia-chr03_Aqcoe3G003900	264
Vitis-chr1_GSVIVT01011708001	Aquilegia-chr03_Aqcoe3G004900	1030
Vitis-chr1_GSVIVT01011707001	Aquilegia-chr03_Aqcoe3G005000	262
Vitis-chr1_GSVIVT01011705001	Aquilegia-chr03_Aqcoe3G005400	123
Vitis-chr1_GSVIVT01011702001	Aquilegia-chr03_Aqcoe3G007200	765
Vitis-chr1_GSVIVT01011701001	Aquilegia-chr03_Aqcoe3G007400	166
Vitis-chr1_GSVIVT01011682001	Aquilegia-chr03_Aqcoe3G007600	1160
Vitis-chr1_GSVIVT01011680001	Aquilegia-chr03_Aqcoe3G007100	2410
Vitis-chr1_GSVIVT01011679001	Aquilegia-chr03_Aqcoe3G006800	234
Vitis-chr1_GSVIVT01011678001	Aquilegia-chr03_Aqcoe3G006700	435
Vitis-chr1_GSVIVT01011673001	Aquilegia-chr03_Aqcoe3G006000	381
Vitis-chr1_GSVIVT01011671001	Aquilegia-chr03_Aqcoe3G006300	463
Vitis-chr1_GSVIVT01011669001	Aquilegia-chr03_Aqcoe3G006200	644
Vitis-chr1_GSVIVT01011666001	Aquilegia-chr03_Aqcoe3G008900	938
Vitis-chr1_GSVIVT01011665001	Aquilegia-chr03_Aqcoe3G009500	1090
Vitis-chr1_GSVIVT01011664001	Aquilegia-chr03_Aqcoe3G009600	1980
Vitis-chr1_GSVIVT01011660001	Aquilegia-chr03_Aqcoe3G009900	244
Vitis-chr1_GSVIVT01011659001	Aquilegia-chr03_Aqcoe3G010000	438
Vitis-chr1_GSVIVT01011656001	Aquilegia-chr03_Aqcoe3G007900	1660
Vitis-chr1_GSVIVT01011654001	Aquilegia-chr03_Aqcoe3G007800	1760
Vitis-chr1_GSVIVT01011650001	Aquilegia-chr03_Aqcoe3G009700	803
###
Vitis-chr1_GSVIVT01012028001	Aquilegia-chr03_Aqcoe3G386700	528
Vitis-chr1_GSVIVT01012027001	Aquilegia-chr03_Aqcoe3G386800	191
Vitis-chr1_GSVIVT01012026001	Aquilegia-chr03_Aqcoe3G387000	226
Vitis-chr1_GSVIVT01012012001	Aquilegia-chr03_Aqcoe3G388900	571
Vitis-chr1_GSVIVT01012008001	Aquilegia-chr03_Aqcoe3G389000	780
Vitis-chr1_GSVIVT01012006001	Aquilegia-chr03_Aqcoe3G389300	337
Vitis-chr1_GSVIVT01012005001	Aquilegia-chr03_Aqcoe3G389500	1540
Vitis-chr1_GSVIVT01012004001	Aquilegia-chr03_Aqcoe3G389600	523
Vitis-chr1_GSVIVT01012001001	Aquilegia-chr03_Aqcoe3G390200	1990
Vitis-chr1_GSVIVT01012000001	Aquilegia-chr03_Aqcoe3G390300	906
Vitis-chr1_GSVIVT01011981001	Aquilegia-chr03_Aqcoe3G390700	1320
Vitis-chr1_GSVIVT01011979001	Aquilegia-chr03_Aqcoe3G391100	1460
Vitis-chr1_GSVIVT01011978001	Aquilegia-chr03_Aqcoe3G391400	285
Vitis-chr1_GSVIVT01011976001	Aquilegia-chr03_Aqcoe3G391800	416
Vitis-chr1_GSVIVT01011974001	Aquilegia-chr03_Aqcoe3G392900	528
Vitis-chr1_GSVIVT01011970001	Aquilegia-chr03_Aqcoe3G393400	799
Vitis-chr1_GSVIVT01011969001	Aquilegia-chr03_Aqcoe3G393800	541
Vitis-chr1_GSVIVT01011967001	Aquilegia-chr03_Aqcoe3G394400	726
Vitis-chr1_GSVIVT01011966001	Aquilegia-chr03_Aqcoe3G394600	2150
Vitis-chr1_GSVIVT01011960001	Aquilegia-chr03_Aqcoe3G395700	460
Vitis-chr1_GSVIVT01011959001	Aquilegia-chr03_Aqcoe3G395800	1150
Vitis-chr1_GSVIVT01011954001	Aquilegia-chr03_Aqcoe3G396000	602
Vitis-chr1_GSVIVT01011952001	Aquilegia-chr03_Aqcoe3G396500	1400
Vitis-chr1_GSVIVT01011948001	Aquilegia-chr03_Aqcoe3G396800	925
Vitis-chr1_GSVIVT01011947001	Aquilegia-chr03_Aqcoe3G396900	142
Vitis-chr1_GSVIVT01011946001	Aquilegia-chr03_Aqcoe3G397000	792
Vitis-chr1_GSVIVT01011942001	Aquilegia-chr03_Aqcoe3G398400	193
Vitis-chr1_GSVIVT01011941001	Aquilegia-chr03_Aqcoe3G398500	666
Vitis-chr1_GSVIVT01011930001	Aquilegia-chr03_Aqcoe3G398900	1180
Vitis-chr1_GSVIVT01011929001	Aquilegia-chr03_Aqcoe3G399500	846
Vitis-chr1_GSVIVT01011928001	Aquilegia-chr03_Aqcoe3G399600	215
Vitis-chr1_GSVIVT01011926001	Aquilegia-chr03_Aqcoe3G399700	367
Vitis-chr1_GSVIVT01011922001	Aquilegia-chr03_Aqcoe3G400700	1040
Vitis-chr1_GSVIVT01011913001	Aquilegia-chr03_Aqcoe3G400900	300
Vitis-chr1_GSVIVT01011908001	Aquilegia-chr03_Aqcoe3G401000	1080
Vitis-chr1_GSVIVT01011904001	Aquilegia-chr03_Aqcoe3G401200	1050
Vitis-chr1_GSVIVT01011899001	Aquilegia-chr03_Aqcoe3G401300	835
Vitis-chr1_GSVIVT01011892001	Aquilegia-chr03_Aqcoe3G401400	155
Vitis-chr1_GSVIVT01011878001	Aquilegia-chr03_Aqcoe3G401700	392
Vitis-chr1_GSVIVT01011857001	Aquilegia-chr03_Aqcoe3G402100	452
Vitis-chr1_GSVIVT01011852001	Aquilegia-chr03_Aqcoe3G402800	694
###
Vitis-chr1_GSVIVT01012023001	Aquilegia-chr03_Aqcoe3G052800	2400
Vitis-chr1_GSVIVT01012005001	Aquilegia-chr03_Aqcoe3G051500	1410
Vitis-chr1_GSVIVT01012002001	Aquilegia-chr03_Aqcoe3G054600	187
Vitis-chr1_GSVIVT01012000001	Aquilegia-chr03_Aqcoe3G054300	898
Vitis-chr1_GSVIVT01011982001	Aquilegia-chr03_Aqcoe3G054200	45
Vitis-chr1_GSVIVT01011979001	Aquilegia-chr03_Aqcoe3G053800	1230
Vitis-chr1_GSVIVT01011977001	Aquilegia-chr03_Aqcoe3G053100	580
###
Vitis-chr1_GSVIVT01012259001	Aquilegia-chr03_Aqcoe3G376400	568
Vitis-chr1_GSVIVT01012257001	Aquilegia-chr03_Aqcoe3G376100	370
Vitis-chr1_GSVIVT01012255001	Aquilegia-chr03_Aqcoe3G374800	927
Vitis-chr1_GSVIVT01012253001	Aquilegia-chr03_Aqcoe3G374700	281
Vitis-chr1_GSVIVT01012250001	Aquilegia-chr03_Aqcoe3G374000	552
Vitis-chr1_GSVIVT01012249001	Aquilegia-chr03_Aqcoe3G374100	552
Vitis-chr1_GSVIVT01012248001	Aquilegia-chr03_Aqcoe3G372500	114
Vitis-chr1_GSVIVT01012247001	Aquilegia-chr03_Aqcoe3G371200	375
Vitis-chr1_GSVIVT01012244001	Aquilegia-chr03_Aqcoe3G367000	833
Vitis-chr1_GSVIVT01012236001	Aquilegia-chr03_Aqcoe3G367200	604
Vitis-chr1_GSVIVT01012233001	Aquilegia-chr03_Aqcoe3G367700	1510
Vitis-chr1_GSVIVT01012231001	Aquilegia-chr03_Aqcoe3G367800	756
Vitis-chr1_GSVIVT01012230001	Aquilegia-chr03_Aqcoe3G369200	191
Vitis-chr1_GSVIVT01012229001	Aquilegia-chr03_Aqcoe3G369300	705
Vitis-chr1_GSVIVT01012227001	Aquilegia-chr03_Aqcoe3G370300	300
Vitis-chr1_GSVIVT01012225001	Aquilegia-chr03_Aqcoe3G370600	242
Vitis-chr1_GSVIVT01012223001	Aquilegia-chr03_Aqcoe3G371000	138
Vitis-chr1_GSVIVT01012222001	Aquilegia-chr03_Aqcoe3G371400	897
Vitis-chr1_GSVIVT01012219001	Aquilegia-chr03_Aqcoe3G366300	1100
Vitis-chr1_GSVIVT01012218001	Aquilegia-chr03_Aqcoe3G366800	1030
Vitis-chr1_GSVIVT01012215001	Aquilegia-chr03_Aqcoe3G366400	514
Vitis-chr1_GSVIVT01012214001	Aquilegia-chr03_Aqcoe3G366000	868
Vitis-chr1_GSVIVT01012213001	Aquilegia-chr03_Aqcoe3G365700	748
Vitis-chr1_GSVIVT01012212001	Aquilegia-chr03_Aqcoe3G365400	209
Vitis-chr1_GSVIVT01012211001	Aquilegia-chr03_Aqcoe3G363900	1120
Vitis-chr1_GSVIVT01012209001	Aquilegia-chr03_Aqcoe3G364000	946
Vitis-chr1_GSVIVT01012207001	Aquilegia-chr03_Aqcoe3G364200	651
Vitis-chr1_GSVIVT01012206001	Aquilegia-chr03_Aqcoe3G358900	342
Vitis-chr1_GSVIVT01012205001	Aquilegia-chr03_Aqcoe3G359000	928
Vitis-chr1_GSVIVT01012203001	Aquilegia-chr03_Aqcoe3G359400	406
Vitis-chr1_GSVIVT01012199001	Aquilegia-chr03_Aqcoe3G361300	348
Vitis-chr1_GSVIVT01012198001	Aquilegia-chr03_Aqcoe3G360700	482
Vitis-chr1_GSVIVT01012196001	Aquilegia-chr03_Aqcoe3G360300	391
Vitis-chr1_GSVIVT01012194001	Aquilegia-chr03_Aqcoe3G360000	1250
Vitis-chr1_GSVIVT01012193001	Aquilegia-chr03_Aqcoe3G361400	909
Vitis-chr1_GSVIVT01012192001	Aquilegia-chr03_Aqcoe3G361900	1170
Vitis-chr1_GSVIVT01012188001	Aquilegia-chr03_Aqcoe3G364300	1070
Vitis-chr1_GSVIVT01012184001	Aquilegia-chr03_Aqcoe3G358500	539
Vitis-chr1_GSVIVT01012178001	Aquilegia-chr03_Aqcoe3G357200	1620
Vitis-chr1_GSVIVT01012177001	Aquilegia-chr03_Aqcoe3G356900	765
Vitis-chr1_GSVIVT01012173001	Aquilegia-chr03_Aqcoe3G356700	258
Vitis-chr1_GSVIVT01012170001	Aquilegia-chr03_Aqcoe3G360200	103
###
Vitis-chr1_GSVIVT01020229001	Aquilegia-chr03_Aqcoe3G298000	919
Vitis-chr1_GSVIVT01020228001	Aquilegia-chr03_Aqcoe3G298100	549
Vitis-chr1_GSVIVT01020224001	Aquilegia-chr03_Aqcoe3G298300	1390
Vitis-chr1_GSVIVT01020222001	Aquilegia-chr03_Aqcoe3G298500	838
Vitis-chr1_GSVIVT01020220001	Aquilegia-chr03_Aqcoe3G298800	473
Vitis-chr1_GSVIVT01020219001	Aquilegia-chr03_Aqcoe3G298900	1780
Vitis-chr1_GSVIVT01020217001	Aquilegia-chr03_Aqcoe3G299000	1780
Vitis-chr1_GSVIVT01020208001	Aquilegia-chr03_Aqcoe3G299500	199
Vitis-chr1_GSVIVT01020205001	Aquilegia-chr03_Aqcoe3G300900	661
Vitis-chr1_GSVIVT01020183001	Aquilegia-chr03_Aqcoe3G302400	193
Vitis-chr1_GSVIVT01020182001	Aquilegia-chr03_Aqcoe3G302600	996
Vitis-chr1_GSVIVT01020179001	Aquilegia-chr03_Aqcoe3G305700	1420
Vitis-chr1_GSVIVT01020178001	Aquilegia-chr03_Aqcoe3G305500	149
Vitis-chr1_GSVIVT01020177001	Aquilegia-chr03_Aqcoe3G305300	340
Vitis-chr1_GSVIVT01020174001	Aquilegia-chr03_Aqcoe3G304800	993
Vitis-chr1_GSVIVT01020172001	Aquilegia-chr03_Aqcoe3G304700	283
Vitis-chr1_GSVIVT01020171001	Aquilegia-chr03_Aqcoe3G304600	362
Vitis-chr1_GSVIVT01020170001	Aquilegia-chr03_Aqcoe3G304200	346
Vitis-chr1_GSVIVT01020168001	Aquilegia-chr03_Aqcoe3G304100	326
Vitis-chr1_GSVIVT01020167001	Aquilegia-chr03_Aqcoe3G304000	509
Vitis-chr1_GSVIVT01020165001	Aquilegia-chr03_Aqcoe3G303700	229
Vitis-chr1_GSVIVT01020164001	Aquilegia-chr03_Aqcoe3G303600	1460
Vitis-chr1_GSVIVT01020163001	Aquilegia-chr03_Aqcoe3G303400	316
Vitis-chr1_GSVIVT01020160001	Aquilegia-chr03_Aqcoe3G303300	557
Vitis-chr1_GSVIVT01020159001	Aquilegia-chr03_Aqcoe3G305900	852
Vitis-chr1_GSVIVT01020157001	Aquilegia-chr03_Aqcoe3G306300	1060
Vitis-chr1_GSVIVT01020155001	Aquilegia-chr03_Aqcoe3G306600	262
###
Vitis-chr1_GSVIVT01010115001	Aquilegia-chr03_Aqcoe3G378900	242
Vitis-chr1_GSVIVT01010118001	Aquilegia-chr03_Aqcoe3G381800	710
Vitis-chr1_GSVIVT01010120001	Aquilegia-chr03_Aqcoe3G381400	2110
Vitis-chr1_GSVIVT01010124001	Aquilegia-chr03_Aqcoe3G380400	909
Vitis-chr1_GSVIVT01010125001	Aquilegia-chr03_Aqcoe3G380200	1860
Vitis-chr1_GSVIVT01010126001	Aquilegia-chr03_Aqcoe3G382100	601
Vitis-chr1_GSVIVT01010127001	Aquilegia-chr03_Aqcoe3G382300	449
###
Vitis-chr1_GSVIVT01012062001	Aquilegia-chr03_Aqcoe3G433900	898
Vitis-chr1_GSVIVT01012056001	Aquilegia-chr03_Aqcoe3G434200	561
Vitis-chr1_GSVIVT01012055001	Aquilegia-chr03_Aqcoe3G434300	572
Vitis-chr1_GSVIVT01012051001	Aquilegia-chr03_Aqcoe3G434400	459
Vitis-chr1_GSVIVT01012049001	Aquilegia-chr03_Aqcoe3G434600	825
Vitis-chr1_GSVIVT01012047001	Aquilegia-chr03_Aqcoe3G434700	484
Vitis-chr1_GSVIVT01012045001	Aquilegia-chr03_Aqcoe3G434800	1070
Vitis-chr1_GSVIVT01012044001	Aquilegia-chr03_Aqcoe3G434900	1750
Vitis-chr1_GSVIVT01012043001	Aquilegia-chr03_Aqcoe3G435100	1140
Vitis-chr1_GSVIVT01012042001	Aquilegia-chr03_Aqcoe3G435300	386
Vitis-chr1_GSVIVT01012040001	Aquilegia-chr03_Aqcoe3G435500	946
Vitis-chr1_GSVIVT01012036001	Aquilegia-chr03_Aqcoe3G435800	400
Vitis-chr1_GSVIVT01012035001	Aquilegia-chr03_Aqcoe3G436000	647
###
Vitis-chr1_GSVIVT01020090001	Aquilegia-chr03_Aqcoe3G094800	299
Vitis-chr1_GSVIVT01020089001	Aquilegia-chr03_Aqcoe3G094200	166
Vitis-chr1_GSVIVT01020079001	Aquilegia-chr03_Aqcoe3G093400	530
Vitis-chr1_GSVIVT01020073001	Aquilegia-chr03_Aqcoe3G091700	1160
Vitis-chr1_GSVIVT01020071001	Aquilegia-chr03_Aqcoe3G091400	743
Vitis-chr1_GSVIVT01020070001	Aquilegia-chr03_Aqcoe3G091300	517
Vitis-chr1_GSVIVT01020067001	Aquilegia-chr03_Aqcoe3G090100	713
Vitis-chr1_GSVIVT01020066001	Aquilegia-chr03_Aqcoe3G089900	602
Vitis-chr1_GSVIVT01020060001	Aquilegia-chr03_Aqcoe3G088200	557
Vitis-chr1_GSVIVT01020058001	Aquilegia-chr03_Aqcoe3G088100	1100
Vitis-chr1_GSVIVT01020055001	Aquilegia-chr03_Aqcoe3G087200	874
Vitis-chr1_GSVIVT01020054001	Aquilegia-chr03_Aqcoe3G086900	326
Vitis-chr1_GSVIVT01020048001	Aquilegia-chr03_Aqcoe3G086500	833
Vitis-chr1_GSVIVT01020042001	Aquilegia-chr03_Aqcoe3G086200	285
Vitis-chr1_GSVIVT01020041001	Aquilegia-chr03_Aqcoe3G086100	890
Vitis-chr1_GSVIVT01020033001	Aquilegia-chr03_Aqcoe3G085900	485
Vitis-chr1_GSVIVT01020031001	Aquilegia-chr03_Aqcoe3G085600	682
Vitis-chr1_GSVIVT01020030001	Aquilegia-chr03_Aqcoe3G085400	357
Vitis-chr1_GSVIVT01020027001	Aquilegia-chr03_Aqcoe3G085300	174
Vitis-chr1_GSVIVT01020012001	Aquilegia-chr03_Aqcoe3G083500	313
Vitis-chr1_GSVIVT01020011001	Aquilegia-chr03_Aqcoe3G081500	228
Vitis-chr1_GSVIVT01020008001	Aquilegia-chr03_Aqcoe3G081100	1060
Vitis-chr1_GSVIVT01020003001	Aquilegia-chr03_Aqcoe3G080500	737
Vitis-chr1_GSVIVT01020000001	Aquilegia-chr03_Aqcoe3G080200	719
Vitis-chr1_GSVIVT01019998001	Aquilegia-chr03_Aqcoe3G080100	131
Vitis-chr1_GSVIVT01019997001	Aquilegia-chr03_Aqcoe3G079800	1440
Vitis-chr1_GSVIVT01019993001	Aquilegia-chr03_Aqcoe3G079400	531
Vitis-chr1_GSVIVT01019985001	Aquilegia-chr03_Aqcoe3G079300	395
Vitis-chr1_GSVIVT01019981001	Aquilegia-chr03_Aqcoe3G079200	166
Vitis-chr1_GSVIVT01019978001	Aquilegia-chr03_Aqcoe3G078600	588
Vitis-chr1_GSVIVT01019953001	Aquilegia-chr03_Aqcoe3G077800	1260
###
Vitis-chr1_GSVIVT01013810001	Aquilegia-chr03_Aqcoe3G277400	735
Vitis-chr1_GSVIVT01013808001	Aquilegia-chr03_Aqcoe3G277800	319
Vitis-chr1_GSVIVT01013806001	Aquilegia-chr03_Aqcoe3G278200	3110
Vitis-chr1_GSVIVT01013802001	Aquilegia-chr03_Aqcoe3G278400	398
Vitis-chr1_GSVIVT01013799001	Aquilegia-chr03_Aqcoe3G279700	1030
Vitis-chr1_GSVIVT01013797001	Aquilegia-chr03_Aqcoe3G280100	604
Vitis-chr1_GSVIVT01013796001	Aquilegia-chr03_Aqcoe3G280000	1300
Vitis-chr1_GSVIVT01013790001	Aquilegia-chr03_Aqcoe3G280300	623
Vitis-chr1_GSVIVT01013788001	Aquilegia-chr03_Aqcoe3G280600	908
Vitis-chr1_GSVIVT01013787001	Aquilegia-chr03_Aqcoe3G280700	1640
Vitis-chr1_GSVIVT01013784001	Aquilegia-chr03_Aqcoe3G282800	655
Vitis-chr1_GSVIVT01013778001	Aquilegia-chr03_Aqcoe3G283200	259
Vitis-chr1_GSVIVT01013777001	Aquilegia-chr03_Aqcoe3G283300	152
Vitis-chr1_GSVIVT01013776001	Aquilegia-chr03_Aqcoe3G283400	236
Vitis-chr1_GSVIVT01013771001	Aquilegia-chr03_Aqcoe3G286200	1090
Vitis-chr1_GSVIVT01013769001	Aquilegia-chr03_Aqcoe3G286400	697
Vitis-chr1_GSVIVT01013767001	Aquilegia-chr03_Aqcoe3G286700	2560
Vitis-chr1_GSVIVT01013765001	Aquilegia-chr03_Aqcoe3G286800	598
Vitis-chr1_GSVIVT01013764001	Aquilegia-chr03_Aqcoe3G286900	272
Vitis-chr1_GSVIVT01013762001	Aquilegia-chr03_Aqcoe3G287100	379
Vitis-chr1_GSVIVT01013760001	Aquilegia-chr03_Aqcoe3G287700	596
Vitis-chr1_GSVIVT01013749001	Aquilegia-chr03_Aqcoe3G288100	958
Vitis-chr1_GSVIVT01013739001	Aquilegia-chr03_Aqcoe3G289800	942
Vitis-chr1_GSVIVT01013738001	Aquilegia-chr03_Aqcoe3G290000	104
Vitis-chr1_GSVIVT01013737001	Aquilegia-chr03_Aqcoe3G291000	520
Vitis-chr1_GSVIVT01013735001	Aquilegia-chr03_Aqcoe3G291200	305
Vitis-chr1_GSVIVT01013724001	Aquilegia-chr03_Aqcoe3G293300	391
Vitis-chr1_GSVIVT01020240001	Aquilegia-chr03_Aqcoe3G293900	1130
Vitis-chr1_GSVIVT01020236001	Aquilegia-chr03_Aqcoe3G294000	1110
Vitis-chr1_GSVIVT01020235001	Aquilegia-chr03_Aqcoe3G294600	476
Vitis-chr1_GSVIVT01020233001	Aquilegia-chr03_Aqcoe3G294800	1680
Vitis-chr1_GSVIVT01020232001	Aquilegia-chr03_Aqcoe3G295100	998
Vitis-chr1_GSVIVT01020223001	Aquilegia-chr03_Aqcoe3G293000	1450
###
Vitis-chr1_GSVIVT01012253001	Aquilegia-chr03_Aqcoe3G066200	383
Vitis-chr1_GSVIVT01012249001	Aquilegia-chr03_Aqcoe3G065400	391
Vitis-chr1_GSVIVT01012246001	Aquilegia-chr03_Aqcoe3G065300	354
Vitis-chr1_GSVIVT01012245001	Aquilegia-chr03_Aqcoe3G065000	588
Vitis-chr1_GSVIVT01012244001	Aquilegia-chr03_Aqcoe3G065200	851
Vitis-chr1_GSVIVT01012240001	Aquilegia-chr03_Aqcoe3G063100	993
Vitis-chr1_GSVIVT01012234001	Aquilegia-chr03_Aqcoe3G063700	405
Vitis-chr1_GSVIVT01012228001	Aquilegia-chr03_Aqcoe3G063900	571
Vitis-chr1_GSVIVT01012225001	Aquilegia-chr03_Aqcoe3G064600	198
Vitis-chr1_GSVIVT01012223001	Aquilegia-chr03_Aqcoe3G063000	138
Vitis-chr1_GSVIVT01012220001	Aquilegia-chr03_Aqcoe3G061200	1570
Vitis-chr1_GSVIVT01012215001	Aquilegia-chr03_Aqcoe3G061500	506
Vitis-chr1_GSVIVT01012213001	Aquilegia-chr03_Aqcoe3G061800	762
Vitis-chr1_GSVIVT01012208001	Aquilegia-chr03_Aqcoe3G062700	225
Vitis-chr1_GSVIVT01012207001	Aquilegia-chr03_Aqcoe3G064800	689
Vitis-chr1_GSVIVT01012199001	Aquilegia-chr03_Aqcoe3G060400	402
Vitis-chr1_GSVIVT01012193001	Aquilegia-chr03_Aqcoe3G061000	960
Vitis-chr1_GSVIVT01012190001	Aquilegia-chr03_Aqcoe3G062600	802
###
Vitis-chr1_GSVIVT01011608001	Aquilegia-chr03_Aqcoe3G418900	134
Vitis-chr1_GSVIVT01011606001	Aquilegia-chr03_Aqcoe3G419500	373
Vitis-chr1_GSVIVT01011605001	Aquilegia-chr03_Aqcoe3G419800	375
Vitis-chr1_GSVIVT01011602001	Aquilegia-chr03_Aqcoe3G419700	564
Vitis-chr1_GSVIVT01011601001	Aquilegia-chr03_Aqcoe3G419600	674
Vitis-chr1_GSVIVT01011600001	Aquilegia-chr03_Aqcoe3G420100	498
Vitis-chr1_GSVIVT01011599001	Aquilegia-chr03_Aqcoe3G420200	621
###
Vitis-chr1_GSVIVT01010187001	Aquilegia-chr03_Aqcoe3G433600	394
Vitis-chr1_GSVIVT01010189001	Aquilegia-chr03_Aqcoe3G433300	1230
Vitis-chr1_GSVIVT01010205001	Aquilegia-chr03_Aqcoe3G433700	519
Vitis-chr1_GSVIVT01010214001	Aquilegia-chr03_Aqcoe3G432600	1020
Vitis-chr1_GSVIVT01010225001	Aquilegia-chr03_Aqcoe3G432300	468
Vitis-chr1_GSVIVT01010228001	Aquilegia-chr03_Aqcoe3G430100	691
Vitis-chr1_GSVIVT01010230001	Aquilegia-chr03_Aqcoe3G431600	391
Vitis-chr1_GSVIVT01010231001	Aquilegia-chr03_Aqcoe3G430700	270
Vitis-chr1_GSVIVT01010232001	Aquilegia-chr03_Aqcoe3G430600	1070
Vitis-chr1_GSVIVT01010240001	Aquilegia-chr03_Aqcoe3G431000	787
Vitis-chr1_GSVIVT01010242001	Aquilegia-chr03_Aqcoe3G431100	841
Vitis-chr1_GSVIVT01010243001	Aquilegia-chr03_Aqcoe3G432000	206
Vitis-chr1_GSVIVT01010259001	Aquilegia-chr03_Aqcoe3G428800	977
Vitis-chr1_GSVIVT01010274001	Aquilegia-chr03_Aqcoe3G426100	131
Vitis-chr1_GSVIVT01010276001	Aquilegia-chr03_Aqcoe3G427000	645
Vitis-chr1_GSVIVT01010280001	Aquilegia-chr03_Aqcoe3G427100	650
Vitis-chr1_GSVIVT01010282001	Aquilegia-chr03_Aqcoe3G427400	1680
Vitis-chr1_GSVIVT01010284001	Aquilegia-chr03_Aqcoe3G427600	663
Vitis-chr1_GSVIVT01010290001	Aquilegia-chr03_Aqcoe3G427900	1060
Vitis-chr1_GSVIVT01010291001	Aquilegia-chr03_Aqcoe3G428100	704
###
Vitis-chr1_GSVIVT01011809001	Aquilegia-chr03_Aqcoe3G405200	2640
Vitis-chr1_GSVIVT01011807001	Aquilegia-chr03_Aqcoe3G405100	767
Vitis-chr1_GSVIVT01011801001	Aquilegia-chr03_Aqcoe3G404800	972
Vitis-chr1_GSVIVT01011798001	Aquilegia-chr03_Aqcoe3G404600	541
Vitis-chr1_GSVIVT01011797001	Aquilegia-chr03_Aqcoe3G404100	1470
Vitis-chr1_GSVIVT01011783001	Aquilegia-chr03_Aqcoe3G403500	515
Vitis-chr1_GSVIVT01011781001	Aquilegia-chr03_Aqcoe3G403000	1810
Vitis-chr1_GSVIVT01011780001	Aquilegia-chr03_Aqcoe3G402400	791
Vitis-chr1_GSVIVT01011779001	Aquilegia-chr03_Aqcoe3G402500	199
###
Vitis-chr1_GSVIVT01000924001	Aquilegia-chr03_Aqcoe3G159600	414
Vitis-chr1_GSVIVT01000929001	Aquilegia-chr03_Aqcoe3G161300	144
Vitis-chr1_GSVIVT01000932001	Aquilegia-chr03_Aqcoe3G159700	196
Vitis-chr1_GSVIVT01000938001	Aquilegia-chr03_Aqcoe3G159400	269
Vitis-chr1_GSVIVT01000940001	Aquilegia-chr03_Aqcoe3G158300	408
###
Vitis-chr1_GSVIVT01010212001	Aquilegia-chr03_Aqcoe3G008100	304
Vitis-chr1_GSVIVT01010225001	Aquilegia-chr03_Aqcoe3G010200	332
Vitis-chr1_GSVIVT01010227001	Aquilegia-chr03_Aqcoe3G010100	80
Vitis-chr1_GSVIVT01010248001	Aquilegia-chr03_Aqcoe3G008300	580
###
Vitis-chr1_GSVIVT01011622001	Aquilegia-chr03_Aqcoe3G407500	88
Vitis-chr1_GSVIVT01011619001	Aquilegia-chr03_Aqcoe3G409600	3510
Vitis-chr1_GSVIVT01011617001	Aquilegia-chr03_Aqcoe3G409500	242
Vitis-chr1_GSVIVT01011616001	Aquilegia-chr03_Aqcoe3G409400	337
Vitis-chr1_GSVIVT01011615001	Aquilegia-chr03_Aqcoe3G409300	506
Vitis-chr1_GSVIVT01011612001	Aquilegia-chr03_Aqcoe3G409100	1270
Vitis-chr1_GSVIVT01011610001	Aquilegia-chr03_Aqcoe3G408700	96
Vitis-chr1_GSVIVT01011594001	Aquilegia-chr03_Aqcoe3G407400	1370
Vitis-chr1_GSVIVT01011593001	Aquilegia-chr03_Aqcoe3G407200	443
Vitis-chr1_GSVIVT01011589001	Aquilegia-chr03_Aqcoe3G406100	405
Vitis-chr1_GSVIVT01011588001	Aquilegia-chr03_Aqcoe3G405900	661
###
Vitis-chr1_GSVIVT01010159001	Aquilegia-chr03_Aqcoe3G385000	1520
Vitis-chr1_GSVIVT01010160001	Aquilegia-chr03_Aqcoe3G384900	508
Vitis-chr1_GSVIVT01010166001	Aquilegia-chr03_Aqcoe3G384800	1550
Vitis-chr1_GSVIVT01010168001	Aquilegia-chr03_Aqcoe3G384700	789
Vitis-chr1_GSVIVT01010169001	Aquilegia-chr03_Aqcoe3G384400	756
Vitis-chr1_GSVIVT01010171001	Aquilegia-chr03_Aqcoe3G383200	427
###
Vitis-chr1_GSVIVT01011584001	Aquilegia-chr03_Aqcoe3G426800	305
Vitis-chr1_GSVIVT01011564001	Aquilegia-chr03_Aqcoe3G422600	1100
Vitis-chr1_GSVIVT01011564001	Aquilegia-chr03_Aqcoe3G424700	1230
Vitis-chr1_GSVIVT01011563001	Aquilegia-chr03_Aqcoe3G422800	974
Vitis-chr1_GSVIVT01000609001	Aquilegia-chr03_Aqcoe3G425400	117
Vitis-chr1_GSVIVT01000606001	Aquilegia-chr03_Aqcoe3G425500	367
Vitis-chr1_GSVIVT01000604001	Aquilegia-chr03_Aqcoe3G425600	560
###
Vitis-chr1_GSVIVT01010100001	Aquilegia-chr03_Aqcoe3G068100	280
Vitis-chr1_GSVIVT01010101001	Aquilegia-chr03_Aqcoe3G067900	571
Vitis-chr1_GSVIVT01010109001	Aquilegia-chr03_Aqcoe3G069000	405
Vitis-chr1_GSVIVT01010124001	Aquilegia-chr03_Aqcoe3G070200	821
Vitis-chr1_GSVIVT01010126001	Aquilegia-chr03_Aqcoe3G070300	523
Vitis-chr1_GSVIVT01010127001	Aquilegia-chr03_Aqcoe3G070700	528
Vitis-chr1_GSVIVT01010141001	Aquilegia-chr03_Aqcoe3G071300	1190
Vitis-chr1_GSVIVT01010149001	Aquilegia-chr03_Aqcoe3G072100	1620
Vitis-chr1_GSVIVT01010152001	Aquilegia-chr03_Aqcoe3G071400	311
Vitis-chr1_GSVIVT01010154001	Aquilegia-chr03_Aqcoe3G076500	1070
Vitis-chr1_GSVIVT01010159001	Aquilegia-chr03_Aqcoe3G075000	1570
Vitis-chr1_GSVIVT01010166001	Aquilegia-chr03_Aqcoe3G074900	1630
Vitis-chr1_GSVIVT01010169001	Aquilegia-chr03_Aqcoe3G074300	697
Vitis-chr1_GSVIVT01010171001	Aquilegia-chr03_Aqcoe3G072900	414
###
Vitis-chr1_GSVIVT01011597001	Aquilegia-chr03_Aqcoe3G412900	531
Vitis-chr1_GSVIVT01011587001	Aquilegia-chr03_Aqcoe3G412500	520
Vitis-chr1_GSVIVT01011586001	Aquilegia-chr03_Aqcoe3G410600	797
Vitis-chr1_GSVIVT01011574001	Aquilegia-chr03_Aqcoe3G412000	1690
Vitis-chr1_GSVIVT01011573001	Aquilegia-chr03_Aqcoe3G411500	2740
Vitis-chr1_GSVIVT01011569001	Aquilegia-chr03_Aqcoe3G412200	226
###
Vitis-chr1_GSVIVT01010179001	Aquilegia-chr03_Aqcoe3G436400	647
Vitis-chr1_GSVIVT01010180001	Aquilegia-chr03_Aqcoe3G436700	262
Vitis-chr1_GSVIVT01010184001	Aquilegia-chr03_Aqcoe3G436800	824
Vitis-chr1_GSVIVT01010206001	Aquilegia-chr03_Aqcoe3G437800	729
Vitis-chr1_GSVIVT01010208001	Aquilegia-chr03_Aqcoe3G436900	1460
Vitis-chr1_GSVIVT01010209001	Aquilegia-chr03_Aqcoe3G437000	1700
Vitis-chr1_GSVIVT01010210001	Aquilegia-chr03_Aqcoe3G437100	1900
###
Vitis-chr1_GSVIVT01010330001	Aquilegia-chr03_Aqcoe3G187500	435
Vitis-chr1_GSVIVT01010335001	Aquilegia-chr03_Aqcoe3G187800	857
Vitis-chr1_GSVIVT01010338001	Aquilegia-chr03_Aqcoe3G189600	678
Vitis-chr1_GSVIVT01010340001	Aquilegia-chr03_Aqcoe3G189300	1490
Vitis-chr1_GSVIVT01010341001	Aquilegia-chr03_Aqcoe3G189100	410
Vitis-chr1_GSVIVT01010345001	Aquilegia-chr03_Aqcoe3G189000	678
Vitis-chr1_GSVIVT01010349001	Aquilegia-chr03_Aqcoe3G187800	930
Vitis-chr1_GSVIVT01010358001	Aquilegia-chr03_Aqcoe3G189900	651
Vitis-chr1_GSVIVT01010361001	Aquilegia-chr03_Aqcoe3G191000	761
Vitis-chr1_GSVIVT01010374001	Aquilegia-chr03_Aqcoe3G192700	1410
Vitis-chr1_GSVIVT01010390001	Aquilegia-chr03_Aqcoe3G193300	103
###
Vitis-chr1_GSVIVT01012181001	Aquilegia-chr03_Aqcoe3G055600	293
Vitis-chr1_GSVIVT01012179001	Aquilegia-chr03_Aqcoe3G055500	264
Vitis-chr1_GSVIVT01012176001	Aquilegia-chr03_Aqcoe3G055300	244
Vitis-chr1_GSVIVT01012173001	Aquilegia-chr03_Aqcoe3G056700	207
###
Vitis-chr1_GSVIVT01004932001	Aquilegia-chr03_Aqcoe3G204800	326
Vitis-chr1_GSVIVT01004933001	Aquilegia-chr03_Aqcoe3G206500	1180
Vitis-chr1_GSVIVT01004935001	Aquilegia-chr03_Aqcoe3G206400	1190
Vitis-chr1_GSVIVT01004937001	Aquilegia-chr03_Aqcoe3G206000	919
###
Vitis-chr1_GSVIVT01001078001	Aquilegia-chr05_Aqcoe5G324000	387
Vitis-chr1_GSVIVT01001079001	Aquilegia-chr05_Aqcoe5G324100	2100
Vitis-chr1_GSVIVT01001086001	Aquilegia-chr05_Aqcoe5G325800	990
Vitis-chr1_GSVIVT01001087001	Aquilegia-chr05_Aqcoe5G326000	623
Vitis-chr1_GSVIVT01001088001	Aquilegia-chr05_Aqcoe5G326100	202
Vitis-chr1_GSVIVT01001089001	Aquilegia-chr05_Aqcoe5G327100	187
Vitis-chr1_GSVIVT01001090001	Aquilegia-chr05_Aqcoe5G327200	552
Vitis-chr1_GSVIVT01001093001	Aquilegia-chr05_Aqcoe5G327900	626
Vitis-chr1_GSVIVT01001094001	Aquilegia-chr05_Aqcoe5G328300	492
Vitis-chr1_GSVIVT01001098001	Aquilegia-chr05_Aqcoe5G330000	1170
Vitis-chr1_GSVIVT01001099001	Aquilegia-chr05_Aqcoe5G330100	508
Vitis-chr1_GSVIVT01001106001	Aquilegia-chr05_Aqcoe5G331000	1300
Vitis-chr1_GSVIVT01001111001	Aquilegia-chr05_Aqcoe5G331500	2650
Vitis-chr1_GSVIVT01001112001	Aquilegia-chr05_Aqcoe5G331900	481
###
Vitis-chr1_GSVIVT01010359001	Aquilegia-chr05_Aqcoe5G370000	2060
Vitis-chr1_GSVIVT01010360001	Aquilegia-chr05_Aqcoe5G369900	2250
Vitis-chr1_GSVIVT01010361001	Aquilegia-chr05_Aqcoe5G368600	726
Vitis-chr1_GSVIVT01010362001	Aquilegia-chr05_Aqcoe5G368300	1790
Vitis-chr1_GSVIVT01010363001	Aquilegia-chr05_Aqcoe5G368100	1130
###
Vitis-chr1_GSVIVT01010294001	Aquilegia-chr05_Aqcoe5G381300	357
Vitis-chr1_GSVIVT01010295001	Aquilegia-chr05_Aqcoe5G381200	542
Vitis-chr1_GSVIVT01010297001	Aquilegia-chr05_Aqcoe5G380800	560
Vitis-chr1_GSVIVT01010298001	Aquilegia-chr05_Aqcoe5G380100	1920
Vitis-chr1_GSVIVT01010299001	Aquilegia-chr05_Aqcoe5G379800	531
Vitis-chr1_GSVIVT01010300001	Aquilegia-chr05_Aqcoe5G379700	661
Vitis-chr1_GSVIVT01010301001	Aquilegia-chr05_Aqcoe5G379600	207
Vitis-chr1_GSVIVT01010306001	Aquilegia-chr05_Aqcoe5G377200	386
Vitis-chr1_GSVIVT01010308001	Aquilegia-chr05_Aqcoe5G377900	236
Vitis-chr1_GSVIVT01010318001	Aquilegia-chr05_Aqcoe5G376000	892
Vitis-chr1_GSVIVT01010319001	Aquilegia-chr05_Aqcoe5G375900	1330
Vitis-chr1_GSVIVT01010320001	Aquilegia-chr05_Aqcoe5G375700	1360
Vitis-chr1_GSVIVT01010321001	Aquilegia-chr05_Aqcoe5G375400	509
Vitis-chr1_GSVIVT01010323001	Aquilegia-chr05_Aqcoe5G375200	356
Vitis-chr1_GSVIVT01010324001	Aquilegia-chr05_Aqcoe5G374900	435
Vitis-chr1_GSVIVT01010325001	Aquilegia-chr05_Aqcoe5G374800	583
Vitis-chr1_GSVIVT01010326001	Aquilegia-chr05_Aqcoe5G374700	1560
Vitis-chr1_GSVIVT01010326001	Aquilegia-chr05_Aqcoe5G376400	1540
Vitis-chr1_GSVIVT01010327001	Aquilegia-chr05_Aqcoe5G373700	196
Vitis-chr1_GSVIVT01010328001	Aquilegia-chr05_Aqcoe5G373800	1110
Vitis-chr1_GSVIVT01010329001	Aquilegia-chr05_Aqcoe5G374200	324
Vitis-chr1_GSVIVT01010330001	Aquilegia-chr05_Aqcoe5G374400	489
Vitis-chr1_GSVIVT01010335001	Aquilegia-chr05_Aqcoe5G373400	1020
Vitis-chr1_GSVIVT01010342001	Aquilegia-chr05_Aqcoe5G372400	1050
Vitis-chr1_GSVIVT01010346001	Aquilegia-chr05_Aqcoe5G372500	231
Vitis-chr1_GSVIVT01010349001	Aquilegia-chr05_Aqcoe5G373400	1050
Vitis-chr1_GSVIVT01010352001	Aquilegia-chr05_Aqcoe5G372800	832
Vitis-chr1_GSVIVT01010354001	Aquilegia-chr05_Aqcoe5G373100	1300
###
Vitis-chr1_GSVIVT01004930001	Aquilegia-chr05_Aqcoe5G340300	258
Vitis-chr1_GSVIVT01004935001	Aquilegia-chr05_Aqcoe5G340000	966
Vitis-chr1_GSVIVT01004937001	Aquilegia-chr05_Aqcoe5G339900	1230
Vitis-chr1_GSVIVT01004938001	Aquilegia-chr05_Aqcoe5G339100	452
Vitis-chr1_GSVIVT01004940001	Aquilegia-chr05_Aqcoe5G338900	579
Vitis-chr1_GSVIVT01004943001	Aquilegia-chr05_Aqcoe5G338100	386
Vitis-chr1_GSVIVT01004944001	Aquilegia-chr05_Aqcoe5G338000	157
###
Vitis-chr1_GSVIVT01011808001	Aquilegia-chr05_Aqcoe5G414700	1310
Vitis-chr1_GSVIVT01011806001	Aquilegia-chr05_Aqcoe5G414500	642
Vitis-chr1_GSVIVT01011805001	Aquilegia-chr05_Aqcoe5G414200	784
Vitis-chr1_GSVIVT01011804001	Aquilegia-chr05_Aqcoe5G414100	528
###
Vitis-chr1_GSVIVT01001130001	Aquilegia-chr05_Aqcoe5G311300	321
Vitis-chr1_GSVIVT01001131001	Aquilegia-chr05_Aqcoe5G311000	376
Vitis-chr1_GSVIVT01001132001	Aquilegia-chr05_Aqcoe5G310400	890
Vitis-chr1_GSVIVT01001133001	Aquilegia-chr05_Aqcoe5G310200	225
Vitis-chr1_GSVIVT01001135001	Aquilegia-chr05_Aqcoe5G308100	228
Vitis-chr1_GSVIVT01001140001	Aquilegia-chr05_Aqcoe5G309500	307
###
Vitis-chr1_GSVIVT01000597001	Aquilegia-chr05_Aqcoe5G381800	552
Vitis-chr1_GSVIVT01000592001	Aquilegia-chr05_Aqcoe5G383300	854
Vitis-chr1_GSVIVT01000588001	Aquilegia-chr05_Aqcoe5G383600	272
Vitis-chr1_GSVIVT01000587001	Aquilegia-chr05_Aqcoe5G383900	985
Vitis-chr1_GSVIVT01000586001	Aquilegia-chr05_Aqcoe5G384500	2060
Vitis-chr1_GSVIVT01000582001	Aquilegia-chr05_Aqcoe5G385600	727
Vitis-chr1_GSVIVT01000581001	Aquilegia-chr05_Aqcoe5G385500	104
Vitis-chr1_GSVIVT01000580001	Aquilegia-chr05_Aqcoe5G385100	669
Vitis-chr1_GSVIVT01000577001	Aquilegia-chr05_Aqcoe5G388300	1240
Vitis-chr1_GSVIVT01000576001	Aquilegia-chr05_Aqcoe5G389100	625
Vitis-chr1_GSVIVT01000574001	Aquilegia-chr05_Aqcoe5G389700	689
Vitis-chr1_GSVIVT01000573001	Aquilegia-chr05_Aqcoe5G390600	658
Vitis-chr1_GSVIVT01000572001	Aquilegia-chr05_Aqcoe5G391700	274
Vitis-chr1_GSVIVT01000570001	Aquilegia-chr05_Aqcoe5G392100	876
Vitis-chr1_GSVIVT01000563001	Aquilegia-chr05_Aqcoe5G392300	473
Vitis-chr1_GSVIVT01000561001	Aquilegia-chr05_Aqcoe5G393200	1150
Vitis-chr1_GSVIVT01000554001	Aquilegia-chr05_Aqcoe5G395000	1270
Vitis-chr1_GSVIVT01000549001	Aquilegia-chr05_Aqcoe5G396300	438
Vitis-chr1_GSVIVT01000545001	Aquilegia-chr05_Aqcoe5G396700	544
Vitis-chr1_GSVIVT01000543001	Aquilegia-chr05_Aqcoe5G396900	503
Vitis-chr1_GSVIVT01000542001	Aquilegia-chr05_Aqcoe5G397500	836
Vitis-chr1_GSVIVT01000540001	Aquilegia-chr05_Aqcoe5G397600	1010
Vitis-chr1_GSVIVT01000535001	Aquilegia-chr05_Aqcoe5G398400	1060
Vitis-chr1_GSVIVT01000534001	Aquilegia-chr05_Aqcoe5G398600	465
###
Vitis-chr1_GSVIVT01010441001	Aquilegia-chr05_Aqcoe5G360700	2000
Vitis-chr1_GSVIVT01010442001	Aquilegia-chr05_Aqcoe5G361000	786
Vitis-chr1_GSVIVT01010443001	Aquilegia-chr05_Aqcoe5G361600	865
Vitis-chr1_GSVIVT01010446001	Aquilegia-chr05_Aqcoe5G361800	800
Vitis-chr1_GSVIVT01010448001	Aquilegia-chr05_Aqcoe5G359400	190
Vitis-chr1_GSVIVT01010449001	Aquilegia-chr05_Aqcoe5G359600	462
Vitis-chr1_GSVIVT01010452001	Aquilegia-chr05_Aqcoe5G360300	1840
Vitis-chr1_GSVIVT01010475001	Aquilegia-chr05_Aqcoe5G358100	640
Vitis-chr1_GSVIVT01010477001	Aquilegia-chr05_Aqcoe5G358000	838
Vitis-chr1_GSVIVT01010486001	Aquilegia-chr05_Aqcoe5G357900	446
Vitis-chr1_GSVIVT01010487001	Aquilegia-chr05_Aqcoe5G357000	503
Vitis-chr1_GSVIVT01010488001	Aquilegia-chr05_Aqcoe5G356900	433
Vitis-chr1_GSVIVT01010491001	Aquilegia-chr05_Aqcoe5G355900	332
Vitis-chr1_GSVIVT01010498001	Aquilegia-chr05_Aqcoe5G355400	963
Vitis-chr1_GSVIVT01010500001	Aquilegia-chr05_Aqcoe5G354000	349
Vitis-chr1_GSVIVT01010502001	Aquilegia-chr05_Aqcoe5G353400	2470
Vitis-chr1_GSVIVT01010510001	Aquilegia-chr05_Aqcoe5G353100	620
Vitis-chr1_GSVIVT01010521001	Aquilegia-chr05_Aqcoe5G352300	558
Vitis-chr1_GSVIVT01010522001	Aquilegia-chr05_Aqcoe5G351500	383
Vitis-chr1_GSVIVT01010524001	Aquilegia-chr05_Aqcoe5G350800	346
Vitis-chr1_GSVIVT01010525001	Aquilegia-chr05_Aqcoe5G350500	281
Vitis-chr1_GSVIVT01010526001	Aquilegia-chr05_Aqcoe5G350300	1470
Vitis-chr1_GSVIVT01010528001	Aquilegia-chr05_Aqcoe5G350200	171
Vitis-chr1_GSVIVT01010531001	Aquilegia-chr05_Aqcoe5G350000	465
Vitis-chr1_GSVIVT01000913001	Aquilegia-chr05_Aqcoe5G349100	1590
Vitis-chr1_GSVIVT01000915001	Aquilegia-chr05_Aqcoe5G348900	367
Vitis-chr1_GSVIVT01000917001	Aquilegia-chr05_Aqcoe5G347800	1020
Vitis-chr1_GSVIVT01000920001	Aquilegia-chr05_Aqcoe5G347000	735
Vitis-chr1_GSVIVT01000922001	Aquilegia-chr05_Aqcoe5G346900	577
Vitis-chr1_GSVIVT01000925001	Aquilegia-chr05_Aqcoe5G346400	659
Vitis-chr1_GSVIVT01000932001	Aquilegia-chr05_Aqcoe5G345800	176
Vitis-chr1_GSVIVT01000937001	Aquilegia-chr05_Aqcoe5G345500	958
Vitis-chr1_GSVIVT01000939001	Aquilegia-chr05_Aqcoe5G345000	459
Vitis-chr1_GSVIVT01000940001	Aquilegia-chr05_Aqcoe5G344500	383
Vitis-chr1_GSVIVT01000942001	Aquilegia-chr05_Aqcoe5G344400	147
Vitis-chr1_GSVIVT01000944001	Aquilegia-chr05_Aqcoe5G343800	1100
Vitis-chr1_GSVIVT01000947001	Aquilegia-chr05_Aqcoe5G343400	1070
Vitis-chr1_GSVIVT01000948001	Aquilegia-chr05_Aqcoe5G343100	452
Vitis-chr1_GSVIVT01000949001	Aquilegia-chr05_Aqcoe5G343000	250
Vitis-chr1_GSVIVT01000957001	Aquilegia-chr05_Aqcoe5G341800	94
Vitis-chr1_GSVIVT01000967001	Aquilegia-chr05_Aqcoe5G341200	115
Vitis-chr1_GSVIVT01000970001	Aquilegia-chr05_Aqcoe5G340900	202
###
Vitis-chr1_GSVIVT01010364001	Aquilegia-chr05_Aqcoe5G365300	723
Vitis-chr1_GSVIVT01010365001	Aquilegia-chr05_Aqcoe5G364800	346
Vitis-chr1_GSVIVT01010375001	Aquilegia-chr05_Aqcoe5G364500	860
Vitis-chr1_GSVIVT01010376001	Aquilegia-chr05_Aqcoe5G363100	531
Vitis-chr1_GSVIVT01010390001	Aquilegia-chr05_Aqcoe5G362400	98
###
Vitis-chr1_GSVIVT01001117001	Aquilegia-chr05_Aqcoe5G323000	813
Vitis-chr1_GSVIVT01001118001	Aquilegia-chr05_Aqcoe5G322600	188
Vitis-chr1_GSVIVT01001119001	Aquilegia-chr05_Aqcoe5G320600	2650
Vitis-chr1_GSVIVT01001120001	Aquilegia-chr05_Aqcoe5G320500	1390
Vitis-chr1_GSVIVT01001122001	Aquilegia-chr05_Aqcoe5G319800	1460
Vitis-chr1_GSVIVT01001124001	Aquilegia-chr05_Aqcoe5G319300	563
Vitis-chr1_GSVIVT01001126001	Aquilegia-chr05_Aqcoe5G318900	61
###
Vitis-chr1_GSVIVT01010494001	Aquilegia-chr07_Aqcoe7G241300	572
Vitis-chr1_GSVIVT01010495001	Aquilegia-chr07_Aqcoe7G241500	387
Vitis-chr1_GSVIVT01010496001	Aquilegia-chr07_Aqcoe7G241600	481
Vitis-chr1_GSVIVT01010497001	Aquilegia-chr07_Aqcoe7G241700	1370
###
Vitis-chr10_GSVIVT01021424001	Aquilegia-chr01_Aqcoe1G195200	272
Vitis-chr10_GSVIVT01021425001	Aquilegia-chr01_Aqcoe1G195100	1240
Vitis-chr10_GSVIVT01021426001	Aquilegia-chr01_Aqcoe1G195000	2070
Vitis-chr10_GSVIVT01021427001	Aquilegia-chr01_Aqcoe1G194800	583
Vitis-chr10_GSVIVT01021430001	Aquilegia-chr01_Aqcoe1G192800	519
Vitis-chr10_GSVIVT01021434001	Aquilegia-chr01_Aqcoe1G192600	245
Vitis-chr10_GSVIVT01021437001	Aquilegia-chr01_Aqcoe1G191500	425
Vitis-chr10_GSVIVT01021449001	Aquilegia-chr01_Aqcoe1G191200	136
Vitis-chr10_GSVIVT01021468001	Aquilegia-chr01_Aqcoe1G189900	544
Vitis-chr10_GSVIVT01021470001	Aquilegia-chr01_Aqcoe1G190000	996
Vitis-chr10_GSVIVT01021471001	Aquilegia-chr01_Aqcoe1G190400	443
Vitis-chr10_GSVIVT01021497001	Aquilegia-chr01_Aqcoe1G189700	294
Vitis-chr10_GSVIVT01021502001	Aquilegia-chr01_Aqcoe1G189400	1550
Vitis-chr10_GSVIVT01021505001	Aquilegia-chr01_Aqcoe1G189200	737
Vitis-chr10_GSVIVT01021513001	Aquilegia-chr01_Aqcoe1G188800	504
Vitis-chr10_GSVIVT01021518001	Aquilegia-chr01_Aqcoe1G188600	79
Vitis-chr10_GSVIVT01021520001	Aquilegia-chr01_Aqcoe1G188500	1090
Vitis-chr10_GSVIVT01021523001	Aquilegia-chr01_Aqcoe1G188000	939
Vitis-chr10_GSVIVT01021525001	Aquilegia-chr01_Aqcoe1G187900	1160
Vitis-chr10_GSVIVT01021526001	Aquilegia-chr01_Aqcoe1G187800	460
Vitis-chr10_GSVIVT01021532001	Aquilegia-chr01_Aqcoe1G187600	1160
Vitis-chr10_GSVIVT01021535001	Aquilegia-chr01_Aqcoe1G187400	844
Vitis-chr10_GSVIVT01021544001	Aquilegia-chr01_Aqcoe1G185900	212
Vitis-chr10_GSVIVT01021545001	Aquilegia-chr01_Aqcoe1G185800	145
Vitis-chr10_GSVIVT01021548001	Aquilegia-chr01_Aqcoe1G185600	792
Vitis-chr10_GSVIVT01021553001	Aquilegia-chr01_Aqcoe1G185500	1370
Vitis-chr10_GSVIVT01021576001	Aquilegia-chr01_Aqcoe1G185200	1180
Vitis-chr10_GSVIVT01021577001	Aquilegia-chr01_Aqcoe1G185300	262
Vitis-chr10_GSVIVT01021587001	Aquilegia-chr01_Aqcoe1G185100	3130
Vitis-chr10_GSVIVT01021598001	Aquilegia-chr01_Aqcoe1G184900	1570
Vitis-chr10_GSVIVT01021609001	Aquilegia-chr01_Aqcoe1G184800	699
Vitis-chr10_GSVIVT01021613001	Aquilegia-chr01_Aqcoe1G184500	4000
Vitis-chr10_GSVIVT01021615001	Aquilegia-chr01_Aqcoe1G184400	451
Vitis-chr10_GSVIVT01021617001	Aquilegia-chr01_Aqcoe1G183700	765
Vitis-chr10_GSVIVT01021618001	Aquilegia-chr01_Aqcoe1G183600	707
Vitis-chr10_GSVIVT01021620001	Aquilegia-chr01_Aqcoe1G183500	1700
###
Vitis-chr10_GSVIVT01021195001	Aquilegia-chr01_Aqcoe1G229500	465
Vitis-chr10_GSVIVT01021206001	Aquilegia-chr01_Aqcoe1G229300	342
Vitis-chr10_GSVIVT01021207001	Aquilegia-chr01_Aqcoe1G228800	340
Vitis-chr10_GSVIVT01021208001	Aquilegia-chr01_Aqcoe1G227900	280
Vitis-chr10_GSVIVT01021210001	Aquilegia-chr01_Aqcoe1G228000	718
Vitis-chr10_GSVIVT01021212001	Aquilegia-chr01_Aqcoe1G227500	206
Vitis-chr10_GSVIVT01021213001	Aquilegia-chr01_Aqcoe1G226200	384
Vitis-chr10_GSVIVT01021215001	Aquilegia-chr01_Aqcoe1G225500	193
Vitis-chr10_GSVIVT01021218001	Aquilegia-chr01_Aqcoe1G225400	187
Vitis-chr10_GSVIVT01021219001	Aquilegia-chr01_Aqcoe1G225100	161
Vitis-chr10_GSVIVT01021224001	Aquilegia-chr01_Aqcoe1G224200	229
Vitis-chr10_GSVIVT01021225001	Aquilegia-chr01_Aqcoe1G224100	239
Vitis-chr10_GSVIVT01021231001	Aquilegia-chr01_Aqcoe1G222700	438
Vitis-chr10_GSVIVT01021233001	Aquilegia-chr01_Aqcoe1G222100	591
Vitis-chr10_GSVIVT01021235001	Aquilegia-chr01_Aqcoe1G222000	451
Vitis-chr10_GSVIVT01021237001	Aquilegia-chr01_Aqcoe1G221900	1410
Vitis-chr10_GSVIVT01021238001	Aquilegia-chr01_Aqcoe1G221800	944
Vitis-chr10_GSVIVT01021239001	Aquilegia-chr01_Aqcoe1G221700	1150
Vitis-chr10_GSVIVT01021241001	Aquilegia-chr01_Aqcoe1G221400	244
Vitis-chr10_GSVIVT01021244001	Aquilegia-chr01_Aqcoe1G220600	509
Vitis-chr10_GSVIVT01021245001	Aquilegia-chr01_Aqcoe1G220400	133
Vitis-chr10_GSVIVT01021251001	Aquilegia-chr01_Aqcoe1G220000	142
Vitis-chr10_GSVIVT01021252001	Aquilegia-chr01_Aqcoe1G219900	226
Vitis-chr10_GSVIVT01021253001	Aquilegia-chr01_Aqcoe1G219700	315
Vitis-chr10_GSVIVT01021256001	Aquilegia-chr01_Aqcoe1G219600	1590
Vitis-chr10_GSVIVT01021259001	Aquilegia-chr01_Aqcoe1G216700	522
Vitis-chr10_GSVIVT01021262001	Aquilegia-chr01_Aqcoe1G218300	542
Vitis-chr10_GSVIVT01021263001	Aquilegia-chr01_Aqcoe1G213700	281
Vitis-chr10_GSVIVT01021263001	Aquilegia-chr01_Aqcoe1G219000	335
Vitis-chr10_GSVIVT01021266001	Aquilegia-chr01_Aqcoe1G219400	987
Vitis-chr10_GSVIVT01021267001	Aquilegia-chr01_Aqcoe1G216400	209
Vitis-chr10_GSVIVT01021270001	Aquilegia-chr01_Aqcoe1G215900	188
Vitis-chr10_GSVIVT01021271001	Aquilegia-chr01_Aqcoe1G215800	1120
Vitis-chr10_GSVIVT01021273001	Aquilegia-chr01_Aqcoe1G214900	72
Vitis-chr10_GSVIVT01021274001	Aquilegia-chr01_Aqcoe1G214800	417
Vitis-chr10_GSVIVT01021275001	Aquilegia-chr01_Aqcoe1G214300	302
###
Vitis-chr10_GSVIVT01021184001	Aquilegia-chr01_Aqcoe1G283000	1520
Vitis-chr10_GSVIVT01021185001	Aquilegia-chr01_Aqcoe1G283200	756
Vitis-chr10_GSVIVT01021186001	Aquilegia-chr01_Aqcoe1G283300	481
Vitis-chr10_GSVIVT01021187001	Aquilegia-chr01_Aqcoe1G283700	289
Vitis-chr10_GSVIVT01021190001	Aquilegia-chr01_Aqcoe1G283900	345
Vitis-chr10_GSVIVT01021192001	Aquilegia-chr01_Aqcoe1G284000	629
Vitis-chr10_GSVIVT01021193001	Aquilegia-chr01_Aqcoe1G285000	194
Vitis-chr10_GSVIVT01021200001	Aquilegia-chr01_Aqcoe1G285700	571
###
Vitis-chr10_GSVIVT01021299001	Aquilegia-chr01_Aqcoe1G211100	506
Vitis-chr10_GSVIVT01021300001	Aquilegia-chr01_Aqcoe1G211000	294
Vitis-chr10_GSVIVT01021301001	Aquilegia-chr01_Aqcoe1G210100	1080
Vitis-chr10_GSVIVT01021303001	Aquilegia-chr01_Aqcoe1G209900	449
Vitis-chr10_GSVIVT01021309001	Aquilegia-chr01_Aqcoe1G209800	768
Vitis-chr10_GSVIVT01021317001	Aquilegia-chr01_Aqcoe1G208800	558
Vitis-chr10_GSVIVT01021323001	Aquilegia-chr01_Aqcoe1G208100	398
Vitis-chr10_GSVIVT01021354001	Aquilegia-chr01_Aqcoe1G208000	395
Vitis-chr10_GSVIVT01021373001	Aquilegia-chr01_Aqcoe1G207600	264
Vitis-chr10_GSVIVT01021377001	Aquilegia-chr01_Aqcoe1G206200	410
Vitis-chr10_GSVIVT01021378001	Aquilegia-chr01_Aqcoe1G206100	659
Vitis-chr10_GSVIVT01021379001	Aquilegia-chr01_Aqcoe1G206000	761
Vitis-chr10_GSVIVT01021382001	Aquilegia-chr01_Aqcoe1G204700	745
Vitis-chr10_GSVIVT01021383001	Aquilegia-chr01_Aqcoe1G204400	1100
Vitis-chr10_GSVIVT01021386001	Aquilegia-chr01_Aqcoe1G203900	247
Vitis-chr10_GSVIVT01021388001	Aquilegia-chr01_Aqcoe1G203500	1040
Vitis-chr10_GSVIVT01021389001	Aquilegia-chr01_Aqcoe1G201500	558
Vitis-chr10_GSVIVT01021390001	Aquilegia-chr01_Aqcoe1G201700	1190
Vitis-chr10_GSVIVT01021397001	Aquilegia-chr01_Aqcoe1G199600	451
Vitis-chr10_GSVIVT01021399001	Aquilegia-chr01_Aqcoe1G199700	1060
Vitis-chr10_GSVIVT01021404001	Aquilegia-chr01_Aqcoe1G200400	2220
Vitis-chr10_GSVIVT01021410001	Aquilegia-chr01_Aqcoe1G198800	109
Vitis-chr10_GSVIVT01021412001	Aquilegia-chr01_Aqcoe1G201900	122
Vitis-chr10_GSVIVT01021415001	Aquilegia-chr01_Aqcoe1G197900	164
Vitis-chr10_GSVIVT01021418001	Aquilegia-chr01_Aqcoe1G197700	674
###
Vitis-chr10_GSVIVT01021083001	Aquilegia-chr01_Aqcoe1G259100	286
Vitis-chr10_GSVIVT01021084001	Aquilegia-chr01_Aqcoe1G258200	90
Vitis-chr10_GSVIVT01021085001	Aquilegia-chr01_Aqcoe1G258100	166
Vitis-chr10_GSVIVT01021090001	Aquilegia-chr01_Aqcoe1G257400	454
Vitis-chr10_GSVIVT01021091001	Aquilegia-chr01_Aqcoe1G257800	719
Vitis-chr10_GSVIVT01021092001	Aquilegia-chr01_Aqcoe1G257200	150
Vitis-chr10_GSVIVT01021094001	Aquilegia-chr01_Aqcoe1G256600	123
Vitis-chr10_GSVIVT01021096001	Aquilegia-chr01_Aqcoe1G254600	1450
Vitis-chr10_GSVIVT01021098001	Aquilegia-chr01_Aqcoe1G254500	147
Vitis-chr10_GSVIVT01021110001	Aquilegia-chr01_Aqcoe1G252600	326
Vitis-chr10_GSVIVT01021112001	Aquilegia-chr01_Aqcoe1G252300	459
Vitis-chr10_GSVIVT01021114001	Aquilegia-chr01_Aqcoe1G252200	1010
Vitis-chr10_GSVIVT01021118001	Aquilegia-chr01_Aqcoe1G252000	623
Vitis-chr10_GSVIVT01021120001	Aquilegia-chr01_Aqcoe1G251800	618
Vitis-chr10_GSVIVT01021124001	Aquilegia-chr01_Aqcoe1G250800	72
Vitis-chr10_GSVIVT01021126001	Aquilegia-chr01_Aqcoe1G247800	795
Vitis-chr10_GSVIVT01021128001	Aquilegia-chr01_Aqcoe1G248400	1050
Vitis-chr10_GSVIVT01021129001	Aquilegia-chr01_Aqcoe1G248500	365
Vitis-chr10_GSVIVT01021136001	Aquilegia-chr01_Aqcoe1G249500	391
Vitis-chr10_GSVIVT01021137001	Aquilegia-chr01_Aqcoe1G249600	912
Vitis-chr10_GSVIVT01021141001	Aquilegia-chr01_Aqcoe1G246200	413
Vitis-chr10_GSVIVT01021142001	Aquilegia-chr01_Aqcoe1G246100	150
Vitis-chr10_GSVIVT01021144001	Aquilegia-chr01_Aqcoe1G245800	417
Vitis-chr10_GSVIVT01021145001	Aquilegia-chr01_Aqcoe1G245600	455
Vitis-chr10_GSVIVT01021146001	Aquilegia-chr01_Aqcoe1G245100	144
Vitis-chr10_GSVIVT01021149001	Aquilegia-chr01_Aqcoe1G243600	503
Vitis-chr10_GSVIVT01021152001	Aquilegia-chr01_Aqcoe1G243500	667
Vitis-chr10_GSVIVT01021153001	Aquilegia-chr01_Aqcoe1G243400	531
Vitis-chr10_GSVIVT01021154001	Aquilegia-chr01_Aqcoe1G242800	1490
Vitis-chr10_GSVIVT01021159001	Aquilegia-chr01_Aqcoe1G242400	425
Vitis-chr10_GSVIVT01021164001	Aquilegia-chr01_Aqcoe1G240800	402
Vitis-chr10_GSVIVT01021166001	Aquilegia-chr01_Aqcoe1G240100	536
Vitis-chr10_GSVIVT01021167001	Aquilegia-chr01_Aqcoe1G240000	191
Vitis-chr10_GSVIVT01021182001	Aquilegia-chr01_Aqcoe1G239600	466
###
Vitis-chr10_GSVIVT01012622001	Aquilegia-chr01_Aqcoe1G356800	169
Vitis-chr10_GSVIVT01012625001	Aquilegia-chr01_Aqcoe1G356000	94
Vitis-chr10_GSVIVT01012626001	Aquilegia-chr01_Aqcoe1G355900	441
Vitis-chr10_GSVIVT01012628001	Aquilegia-chr01_Aqcoe1G355800	500
Vitis-chr10_GSVIVT01012630001	Aquilegia-chr01_Aqcoe1G355600	1260
Vitis-chr10_GSVIVT01012636001	Aquilegia-chr01_Aqcoe1G354400	697
Vitis-chr10_GSVIVT01012637001	Aquilegia-chr01_Aqcoe1G353900	318
Vitis-chr10_GSVIVT01012640001	Aquilegia-chr01_Aqcoe1G353800	166
Vitis-chr10_GSVIVT01012643001	Aquilegia-chr01_Aqcoe1G352400	1570
Vitis-chr10_GSVIVT01012646001	Aquilegia-chr01_Aqcoe1G352200	503
###
Vitis-chr10_GSVIVT01021707001	Aquilegia-chr01_Aqcoe1G173300	659
Vitis-chr10_GSVIVT01021709001	Aquilegia-chr01_Aqcoe1G169900	79
Vitis-chr10_GSVIVT01021714001	Aquilegia-chr01_Aqcoe1G169700	572
Vitis-chr10_GSVIVT01021727001	Aquilegia-chr01_Aqcoe1G171300	781
Vitis-chr10_GSVIVT01021728001	Aquilegia-chr01_Aqcoe1G172800	876
###
Vitis-chr10_GSVIVT01012710001	Aquilegia-chr01_Aqcoe1G229700	1490
Vitis-chr10_GSVIVT01012711001	Aquilegia-chr01_Aqcoe1G229800	996
Vitis-chr10_GSVIVT01012714001	Aquilegia-chr01_Aqcoe1G230500	797
Vitis-chr10_GSVIVT01012719001	Aquilegia-chr01_Aqcoe1G231900	384
Vitis-chr10_GSVIVT01012721001	Aquilegia-chr01_Aqcoe1G232100	1020
Vitis-chr10_GSVIVT01012723001	Aquilegia-chr01_Aqcoe1G233600	2260
Vitis-chr10_GSVIVT01012725001	Aquilegia-chr01_Aqcoe1G235200	111
Vitis-chr10_GSVIVT01012726001	Aquilegia-chr01_Aqcoe1G235400	906
Vitis-chr10_GSVIVT01012727001	Aquilegia-chr01_Aqcoe1G236500	550
Vitis-chr10_GSVIVT01012730001	Aquilegia-chr01_Aqcoe1G236600	1450
Vitis-chr10_GSVIVT01012733001	Aquilegia-chr01_Aqcoe1G237100	74
Vitis-chr10_GSVIVT01012735001	Aquilegia-chr01_Aqcoe1G237300	738
Vitis-chr10_GSVIVT01012737001	Aquilegia-chr01_Aqcoe1G238800	966
Vitis-chr10_GSVIVT01012742001	Aquilegia-chr01_Aqcoe1G239200	770
###
Vitis-chr10_GSVIVT01012682001	Aquilegia-chr01_Aqcoe1G294300	463
Vitis-chr10_GSVIVT01012684001	Aquilegia-chr01_Aqcoe1G294200	1160
Vitis-chr10_GSVIVT01012687001	Aquilegia-chr01_Aqcoe1G293800	463
Vitis-chr10_GSVIVT01012695001	Aquilegia-chr01_Aqcoe1G293700	356
Vitis-chr10_GSVIVT01012702001	Aquilegia-chr01_Aqcoe1G292600	1020
Vitis-chr10_GSVIVT01012705001	Aquilegia-chr01_Aqcoe1G292500	990
Vitis-chr10_GSVIVT01012709001	Aquilegia-chr01_Aqcoe1G291300	1330
###
Vitis-chr10_GSVIVT01026222001	Aquilegia-chr01_Aqcoe1G166200	172
Vitis-chr10_GSVIVT01026248001	Aquilegia-chr01_Aqcoe1G168000	145
Vitis-chr10_GSVIVT01026252001	Aquilegia-chr01_Aqcoe1G170200	735
Vitis-chr10_GSVIVT01026257001	Aquilegia-chr01_Aqcoe1G170400	1060
Vitis-chr10_GSVIVT01026261001	Aquilegia-chr01_Aqcoe1G170900	1010
Vitis-chr10_GSVIVT01026271001	Aquilegia-chr01_Aqcoe1G171000	740
Vitis-chr10_GSVIVT01026279001	Aquilegia-chr01_Aqcoe1G166100	682
###
Vitis-chr10_GSVIVT01012651001	Aquilegia-chr01_Aqcoe1G274800	1080
Vitis-chr10_GSVIVT01012652001	Aquilegia-chr01_Aqcoe1G275400	960
Vitis-chr10_GSVIVT01012656001	Aquilegia-chr01_Aqcoe1G275700	114
Vitis-chr10_GSVIVT01012657001	Aquilegia-chr01_Aqcoe1G276100	742
###
Vitis-chr10_GSVIVT01021660001	Aquilegia-chr01_Aqcoe1G180100	413
Vitis-chr10_GSVIVT01021661001	Aquilegia-chr01_Aqcoe1G180000	836
Vitis-chr10_GSVIVT01021662001	Aquilegia-chr01_Aqcoe1G179400	873
Vitis-chr10_GSVIVT01021666001	Aquilegia-chr01_Aqcoe1G179000	1030
Vitis-chr10_GSVIVT01021668001	Aquilegia-chr01_Aqcoe1G181300	786
###
Vitis-chr10_GSVIVT01034427001	Aquilegia-chr03_Aqcoe3G440100	2900
Vitis-chr10_GSVIVT01034419001	Aquilegia-chr03_Aqcoe3G440000	367
Vitis-chr10_GSVIVT01034414001	Aquilegia-chr03_Aqcoe3G439900	670
Vitis-chr10_GSVIVT01034392001	Aquilegia-chr03_Aqcoe3G439600	359
Vitis-chr10_GSVIVT01034385001	Aquilegia-chr03_Aqcoe3G440200	757
Vitis-chr10_GSVIVT01034380001	Aquilegia-chr03_Aqcoe3G439400	716
Vitis-chr10_GSVIVT01034373001	Aquilegia-chr03_Aqcoe3G440300	988
Vitis-chr10_GSVIVT01034372001	Aquilegia-chr03_Aqcoe3G440400	544
Vitis-chr10_GSVIVT01034368001	Aquilegia-chr03_Aqcoe3G441100	375
Vitis-chr10_GSVIVT01034362001	Aquilegia-chr03_Aqcoe3G440900	392
Vitis-chr10_GSVIVT01034361001	Aquilegia-chr03_Aqcoe3G441000	294
Vitis-chr10_GSVIVT01034360001	Aquilegia-chr03_Aqcoe3G441300	942
Vitis-chr10_GSVIVT01034357001	Aquilegia-chr03_Aqcoe3G441800	531
Vitis-chr10_GSVIVT01034354001	Aquilegia-chr03_Aqcoe3G441900	120
Vitis-chr10_GSVIVT01034352001	Aquilegia-chr03_Aqcoe3G442100	264
Vitis-chr10_GSVIVT01034351001	Aquilegia-chr03_Aqcoe3G442200	656
Vitis-chr10_GSVIVT01034344001	Aquilegia-chr03_Aqcoe3G443200	1250
Vitis-chr10_GSVIVT01034337001	Aquilegia-chr03_Aqcoe3G443300	1050
Vitis-chr10_GSVIVT01034334001	Aquilegia-chr03_Aqcoe3G443600	990
Vitis-chr10_GSVIVT01034331001	Aquilegia-chr03_Aqcoe3G443900	1410
###
Vitis-chr10_GSVIVT01021165001	Aquilegia-chr04_Aqcoe4G061100	45
Vitis-chr10_GSVIVT01021168001	Aquilegia-chr04_Aqcoe4G059900	359
Vitis-chr10_GSVIVT01021169001	Aquilegia-chr04_Aqcoe4G059800	411
Vitis-chr10_GSVIVT01021170001	Aquilegia-chr04_Aqcoe4G059600	719
Vitis-chr10_GSVIVT01021185001	Aquilegia-chr04_Aqcoe4G058500	840
Vitis-chr10_GSVIVT01021186001	Aquilegia-chr04_Aqcoe4G058400	653
Vitis-chr10_GSVIVT01021187001	Aquilegia-chr04_Aqcoe4G057800	266
Vitis-chr10_GSVIVT01021189001	Aquilegia-chr04_Aqcoe4G057100	612
Vitis-chr10_GSVIVT01021192001	Aquilegia-chr04_Aqcoe4G056900	591
###
Vitis-chr10_GSVIVT01021239001	Aquilegia-chr04_Aqcoe4G036400	1170
Vitis-chr10_GSVIVT01021240001	Aquilegia-chr04_Aqcoe4G036300	906
Vitis-chr10_GSVIVT01021246001	Aquilegia-chr04_Aqcoe4G034900	944
Vitis-chr10_GSVIVT01021248001	Aquilegia-chr04_Aqcoe4G032300	2720
Vitis-chr10_GSVIVT01021249001	Aquilegia-chr04_Aqcoe4G032200	618
Vitis-chr10_GSVIVT01021250001	Aquilegia-chr04_Aqcoe4G031700	130
Vitis-chr10_GSVIVT01021252001	Aquilegia-chr04_Aqcoe4G031400	225
Vitis-chr10_GSVIVT01021253001	Aquilegia-chr04_Aqcoe4G031300	353
Vitis-chr10_GSVIVT01021260001	Aquilegia-chr04_Aqcoe4G028600	1970
Vitis-chr10_GSVIVT01021264001	Aquilegia-chr04_Aqcoe4G029200	1030
Vitis-chr10_GSVIVT01021265001	Aquilegia-chr04_Aqcoe4G029300	432
Vitis-chr10_GSVIVT01021269001	Aquilegia-chr04_Aqcoe4G027300	394
Vitis-chr10_GSVIVT01021270001	Aquilegia-chr04_Aqcoe4G027100	164
Vitis-chr10_GSVIVT01021274001	Aquilegia-chr04_Aqcoe4G026800	515
Vitis-chr10_GSVIVT01021286001	Aquilegia-chr04_Aqcoe4G025700	1030
Vitis-chr10_GSVIVT01021298001	Aquilegia-chr04_Aqcoe4G024400	1140
Vitis-chr10_GSVIVT01021303001	Aquilegia-chr04_Aqcoe4G024100	466
Vitis-chr10_GSVIVT01021316001	Aquilegia-chr04_Aqcoe4G022400	941
Vitis-chr10_GSVIVT01021318001	Aquilegia-chr04_Aqcoe4G021100	501
Vitis-chr10_GSVIVT01021320001	Aquilegia-chr04_Aqcoe4G023300	765
Vitis-chr10_GSVIVT01021322001	Aquilegia-chr04_Aqcoe4G020000	278
Vitis-chr10_GSVIVT01021353001	Aquilegia-chr04_Aqcoe4G018800	568
Vitis-chr10_GSVIVT01021366001	Aquilegia-chr04_Aqcoe4G017400	1270
Vitis-chr10_GSVIVT01021367001	Aquilegia-chr04_Aqcoe4G017200	906
Vitis-chr10_GSVIVT01021381001	Aquilegia-chr04_Aqcoe4G016500	1830
Vitis-chr10_GSVIVT01021385001	Aquilegia-chr04_Aqcoe4G014100	213
Vitis-chr10_GSVIVT01021386001	Aquilegia-chr04_Aqcoe4G014200	199
Vitis-chr10_GSVIVT01021392001	Aquilegia-chr04_Aqcoe4G013200	440
Vitis-chr10_GSVIVT01021394001	Aquilegia-chr04_Aqcoe4G013400	60
Vitis-chr10_GSVIVT01021395001	Aquilegia-chr04_Aqcoe4G013500	349
Vitis-chr10_GSVIVT01021396001	Aquilegia-chr04_Aqcoe4G013800	496
###
Vitis-chr10_GSVIVT01021213001	Aquilegia-chr04_Aqcoe4G044200	501
Vitis-chr10_GSVIVT01021218001	Aquilegia-chr04_Aqcoe4G043700	180
Vitis-chr10_GSVIVT01021223001	Aquilegia-chr04_Aqcoe4G042400	449
Vitis-chr10_GSVIVT01021226001	Aquilegia-chr04_Aqcoe4G040700	561
Vitis-chr10_GSVIVT01021228001	Aquilegia-chr04_Aqcoe4G040500	778
###
Vitis-chr10_GSVIVT01021086001	Aquilegia-chr04_Aqcoe4G093300	229
Vitis-chr10_GSVIVT01021087001	Aquilegia-chr04_Aqcoe4G093200	201
Vitis-chr10_GSVIVT01021089001	Aquilegia-chr04_Aqcoe4G093100	708
Vitis-chr10_GSVIVT01021099001	Aquilegia-chr04_Aqcoe4G090900	1140
###
Vitis-chr10_GSVIVT01012635001	Aquilegia-chr04_Aqcoe4G228000	737
Vitis-chr10_GSVIVT01012639001	Aquilegia-chr04_Aqcoe4G228500	582
Vitis-chr10_GSVIVT01012640001	Aquilegia-chr04_Aqcoe4G228600	229
Vitis-chr10_GSVIVT01012643001	Aquilegia-chr04_Aqcoe4G229400	1560
###
Vitis-chr10_GSVIVT01021126001	Aquilegia-chr04_Aqcoe4G073500	844
Vitis-chr10_GSVIVT01021128001	Aquilegia-chr04_Aqcoe4G073400	1110
Vitis-chr10_GSVIVT01021139001	Aquilegia-chr04_Aqcoe4G071700	266
Vitis-chr10_GSVIVT01021140001	Aquilegia-chr04_Aqcoe4G071400	729
Vitis-chr10_GSVIVT01021147001	Aquilegia-chr04_Aqcoe4G069200	406
Vitis-chr10_GSVIVT01021149001	Aquilegia-chr04_Aqcoe4G069100	544
Vitis-chr10_GSVIVT01021150001	Aquilegia-chr04_Aqcoe4G069000	566
Vitis-chr10_GSVIVT01021151001	Aquilegia-chr04_Aqcoe4G068900	392
Vitis-chr10_GSVIVT01021154001	Aquilegia-chr04_Aqcoe4G068400	1180
Vitis-chr10_GSVIVT01021163001	Aquilegia-chr04_Aqcoe4G065500	1900
###
Vitis-chr10_GSVIVT01021423001	Aquilegia-chr04_Aqcoe4G013000	311
Vitis-chr10_GSVIVT01021428001	Aquilegia-chr04_Aqcoe4G011500	378
Vitis-chr10_GSVIVT01021429001	Aquilegia-chr04_Aqcoe4G011200	770
Vitis-chr10_GSVIVT01021435001	Aquilegia-chr04_Aqcoe4G009200	160
Vitis-chr10_GSVIVT01021436001	Aquilegia-chr04_Aqcoe4G009100	757
###
Vitis-chr10_GSVIVT01021117001	Aquilegia-chr04_Aqcoe4G077900	64
Vitis-chr10_GSVIVT01021118001	Aquilegia-chr04_Aqcoe4G077500	718
Vitis-chr10_GSVIVT01021119001	Aquilegia-chr04_Aqcoe4G077000	381
Vitis-chr10_GSVIVT01021120001	Aquilegia-chr04_Aqcoe4G076900	555
Vitis-chr10_GSVIVT01021122001	Aquilegia-chr04_Aqcoe4G076800	1260
Vitis-chr10_GSVIVT01021124001	Aquilegia-chr04_Aqcoe4G076500	80
###
Vitis-chr10_GSVIVT01021522001	Aquilegia-chr04_Aqcoe4G007600	599
Vitis-chr10_GSVIVT01021528001	Aquilegia-chr04_Aqcoe4G007100	240
Vitis-chr10_GSVIVT01021530001	Aquilegia-chr04_Aqcoe4G007000	1180
Vitis-chr10_GSVIVT01021533001	Aquilegia-chr04_Aqcoe4G008400	176
Vitis-chr10_GSVIVT01021541001	Aquilegia-chr04_Aqcoe4G008700	1310
Vitis-chr10_GSVIVT01021542001	Aquilegia-chr04_Aqcoe4G008800	637
###
Vitis-chr10_GSVIVT01012629001	Aquilegia-chr04_Aqcoe4G239800	743
Vitis-chr10_GSVIVT01012633001	Aquilegia-chr04_Aqcoe4G239000	147
Vitis-chr10_GSVIVT01012648001	Aquilegia-chr04_Aqcoe4G238300	904
Vitis-chr10_GSVIVT01012650001	Aquilegia-chr04_Aqcoe4G237600	1030
Vitis-chr10_GSVIVT01012654001	Aquilegia-chr04_Aqcoe4G236300	438
###
Vitis-chr10_GSVIVT01012667001	Aquilegia-chr04_Aqcoe4G202800	492
Vitis-chr10_GSVIVT01012679001	Aquilegia-chr04_Aqcoe4G201600	685
Vitis-chr10_GSVIVT01012688001	Aquilegia-chr04_Aqcoe4G204000	454
Vitis-chr10_GSVIVT01012704001	Aquilegia-chr04_Aqcoe4G203100	368
Vitis-chr10_GSVIVT01012716001	Aquilegia-chr04_Aqcoe4G202500	778
###
Vitis-chr10_random_GSVIVT01004807001	Aquilegia-chr01_Aqcoe1G343600	1330
Vitis-chr10_random_GSVIVT01004809001	Aquilegia-chr01_Aqcoe1G342600	546
Vitis-chr10_random_GSVIVT01004811001	Aquilegia-chr01_Aqcoe1G341500	536
Vitis-chr10_random_GSVIVT01004817001	Aquilegia-chr01_Aqcoe1G341100	965
###
Vitis-chr10_random_GSVIVT01004810001	Aquilegia-chr04_Aqcoe4G224700	675
Vitis-chr10_random_GSVIVT01004811001	Aquilegia-chr04_Aqcoe4G224800	640
Vitis-chr10_random_GSVIVT01004815001	Aquilegia-chr04_Aqcoe4G224900	585
Vitis-chr10_random_GSVIVT01004818001	Aquilegia-chr04_Aqcoe4G225100	123
###
Vitis-chr11_GSVIVT01029217001	Aquilegia-chr07_Aqcoe7G324600	574
Vitis-chr11_GSVIVT01029215001	Aquilegia-chr07_Aqcoe7G324900	147
Vitis-chr11_GSVIVT01029182001	Aquilegia-chr07_Aqcoe7G325200	1020
Vitis-chr11_GSVIVT01029179001	Aquilegia-chr07_Aqcoe7G325500	125
Vitis-chr11_GSVIVT01029178001	Aquilegia-chr07_Aqcoe7G325800	174
Vitis-chr11_GSVIVT01029178001	Aquilegia-chr07_Aqcoe7G328100	164
###
Vitis-chr11_GSVIVT01015482001	Aquilegia-chr07_Aqcoe7G394500	689
Vitis-chr11_GSVIVT01015486001	Aquilegia-chr07_Aqcoe7G394100	153
Vitis-chr11_GSVIVT01015490001	Aquilegia-chr07_Aqcoe7G393700	549
Vitis-chr11_GSVIVT01015491001	Aquilegia-chr07_Aqcoe7G393300	479
Vitis-chr11_GSVIVT01015493001	Aquilegia-chr07_Aqcoe7G393100	237
Vitis-chr11_GSVIVT01015498001	Aquilegia-chr07_Aqcoe7G391900	274
Vitis-chr11_GSVIVT01015505001	Aquilegia-chr07_Aqcoe7G391600	250
Vitis-chr11_GSVIVT01015508001	Aquilegia-chr07_Aqcoe7G391000	343
Vitis-chr11_GSVIVT01015513001	Aquilegia-chr07_Aqcoe7G390900	666
Vitis-chr11_GSVIVT01015516001	Aquilegia-chr07_Aqcoe7G390800	349
Vitis-chr11_GSVIVT01015517001	Aquilegia-chr07_Aqcoe7G390700	751
Vitis-chr11_GSVIVT01015518001	Aquilegia-chr07_Aqcoe7G390300	158
Vitis-chr11_GSVIVT01015519001	Aquilegia-chr07_Aqcoe7G390100	342
Vitis-chr11_GSVIVT01015522001	Aquilegia-chr07_Aqcoe7G390000	1260
Vitis-chr11_GSVIVT01015524001	Aquilegia-chr07_Aqcoe7G389800	304
Vitis-chr11_GSVIVT01015525001	Aquilegia-chr07_Aqcoe7G389600	751
Vitis-chr11_GSVIVT01015538001	Aquilegia-chr07_Aqcoe7G388700	342
Vitis-chr11_GSVIVT01015541001	Aquilegia-chr07_Aqcoe7G388200	775
Vitis-chr11_GSVIVT01015545001	Aquilegia-chr07_Aqcoe7G387800	141
Vitis-chr11_GSVIVT01015546001	Aquilegia-chr07_Aqcoe7G387700	354
Vitis-chr11_GSVIVT01015549001	Aquilegia-chr07_Aqcoe7G387500	1220
Vitis-chr11_GSVIVT01015550001	Aquilegia-chr07_Aqcoe7G387200	242
Vitis-chr11_GSVIVT01015552001	Aquilegia-chr07_Aqcoe7G386900	424
Vitis-chr11_GSVIVT01015556001	Aquilegia-chr07_Aqcoe7G384800	952
Vitis-chr11_GSVIVT01015564001	Aquilegia-chr07_Aqcoe7G385900	345
Vitis-chr11_GSVIVT01015565001	Aquilegia-chr07_Aqcoe7G386200	289
Vitis-chr11_GSVIVT01015567001	Aquilegia-chr07_Aqcoe7G386400	476
Vitis-chr11_GSVIVT01015569001	Aquilegia-chr07_Aqcoe7G384400	817
Vitis-chr11_GSVIVT01015571001	Aquilegia-chr07_Aqcoe7G384200	1810
Vitis-chr11_GSVIVT01015579001	Aquilegia-chr07_Aqcoe7G383900	1550
Vitis-chr11_GSVIVT01015580001	Aquilegia-chr07_Aqcoe7G383700	753
Vitis-chr11_GSVIVT01015582001	Aquilegia-chr07_Aqcoe7G382800	1190
Vitis-chr11_GSVIVT01015583001	Aquilegia-chr07_Aqcoe7G381200	316
Vitis-chr11_GSVIVT01015589001	Aquilegia-chr07_Aqcoe7G381900	778
Vitis-chr11_GSVIVT01015591001	Aquilegia-chr07_Aqcoe7G382100	708
Vitis-chr11_GSVIVT01015594001	Aquilegia-chr07_Aqcoe7G382200	583
Vitis-chr11_GSVIVT01015596001	Aquilegia-chr07_Aqcoe7G382400	163
Vitis-chr11_GSVIVT01015599001	Aquilegia-chr07_Aqcoe7G380300	248
Vitis-chr11_GSVIVT01015602001	Aquilegia-chr07_Aqcoe7G379300	286
Vitis-chr11_GSVIVT01012806001	Aquilegia-chr07_Aqcoe7G378700	680
Vitis-chr11_GSVIVT01012825001	Aquilegia-chr07_Aqcoe7G378600	2130
Vitis-chr11_GSVIVT01012827001	Aquilegia-chr07_Aqcoe7G378400	427
Vitis-chr11_GSVIVT01012829001	Aquilegia-chr07_Aqcoe7G378200	1340
Vitis-chr11_GSVIVT01012830001	Aquilegia-chr07_Aqcoe7G377700	1200
Vitis-chr11_GSVIVT01012831001	Aquilegia-chr07_Aqcoe7G377500	299
Vitis-chr11_GSVIVT01012836001	Aquilegia-chr07_Aqcoe7G377000	302
Vitis-chr11_GSVIVT01012841001	Aquilegia-chr07_Aqcoe7G376400	2320
Vitis-chr11_GSVIVT01012842001	Aquilegia-chr07_Aqcoe7G376100	416
Vitis-chr11_GSVIVT01012854001	Aquilegia-chr07_Aqcoe7G376000	262
Vitis-chr11_GSVIVT01012859001	Aquilegia-chr07_Aqcoe7G375400	745
Vitis-chr11_GSVIVT01012860001	Aquilegia-chr07_Aqcoe7G375300	825
Vitis-chr11_GSVIVT01012862001	Aquilegia-chr07_Aqcoe7G375100	811
Vitis-chr11_GSVIVT01012865001	Aquilegia-chr07_Aqcoe7G374500	180
Vitis-chr11_GSVIVT01012867001	Aquilegia-chr07_Aqcoe7G373800	936
Vitis-chr11_GSVIVT01012873001	Aquilegia-chr07_Aqcoe7G372900	236
Vitis-chr11_GSVIVT01012874001	Aquilegia-chr07_Aqcoe7G372800	111
Vitis-chr11_GSVIVT01012877001	Aquilegia-chr07_Aqcoe7G372500	501
Vitis-chr11_GSVIVT01012879001	Aquilegia-chr07_Aqcoe7G371800	753
Vitis-chr11_GSVIVT01012880001	Aquilegia-chr07_Aqcoe7G371700	585
Vitis-chr11_GSVIVT01012888001	Aquilegia-chr07_Aqcoe7G370900	459
Vitis-chr11_GSVIVT01012889001	Aquilegia-chr07_Aqcoe7G370800	517
Vitis-chr11_GSVIVT01012890001	Aquilegia-chr07_Aqcoe7G370700	139
Vitis-chr11_GSVIVT01012895001	Aquilegia-chr07_Aqcoe7G370500	863
Vitis-chr11_GSVIVT01012897001	Aquilegia-chr07_Aqcoe7G369600	615
Vitis-chr11_GSVIVT01012898001	Aquilegia-chr07_Aqcoe7G369500	329
Vitis-chr11_GSVIVT01012900001	Aquilegia-chr07_Aqcoe7G367900	307
Vitis-chr11_GSVIVT01001043001	Aquilegia-chr07_Aqcoe7G367300	712
Vitis-chr11_GSVIVT01001044001	Aquilegia-chr07_Aqcoe7G367100	814
Vitis-chr11_GSVIVT01001045001	Aquilegia-chr07_Aqcoe7G366900	1410
Vitis-chr11_GSVIVT01001047001	Aquilegia-chr07_Aqcoe7G366500	928
Vitis-chr11_GSVIVT01001050001	Aquilegia-chr07_Aqcoe7G366200	601
Vitis-chr11_GSVIVT01001052001	Aquilegia-chr07_Aqcoe7G366100	2740
Vitis-chr11_GSVIVT01001053001	Aquilegia-chr07_Aqcoe7G365700	185
Vitis-chr11_GSVIVT01001058001	Aquilegia-chr07_Aqcoe7G363300	606
Vitis-chr11_GSVIVT01001076001	Aquilegia-chr07_Aqcoe7G363000	590
Vitis-chr11_GSVIVT01003726001	Aquilegia-chr07_Aqcoe7G362400	342
Vitis-chr11_GSVIVT01003729001	Aquilegia-chr07_Aqcoe7G362300	247
Vitis-chr11_GSVIVT01003731001	Aquilegia-chr07_Aqcoe7G362100	885
Vitis-chr11_GSVIVT01003733001	Aquilegia-chr07_Aqcoe7G362000	288
Vitis-chr11_GSVIVT01023596001	Aquilegia-chr07_Aqcoe7G361200	623
Vitis-chr11_GSVIVT01023597001	Aquilegia-chr07_Aqcoe7G361700	716
###
Vitis-chr11_GSVIVT01014994001	Aquilegia-chr07_Aqcoe7G443600	930
Vitis-chr11_GSVIVT01014995001	Aquilegia-chr07_Aqcoe7G443100	833
Vitis-chr11_GSVIVT01014998001	Aquilegia-chr07_Aqcoe7G442400	1780
Vitis-chr11_GSVIVT01014999001	Aquilegia-chr07_Aqcoe7G442300	694
Vitis-chr11_GSVIVT01015000001	Aquilegia-chr07_Aqcoe7G442100	555
Vitis-chr11_GSVIVT01015003001	Aquilegia-chr07_Aqcoe7G441500	2160
Vitis-chr11_GSVIVT01015004001	Aquilegia-chr07_Aqcoe7G441200	1760
Vitis-chr11_GSVIVT01015005001	Aquilegia-chr07_Aqcoe7G440500	787
Vitis-chr11_GSVIVT01015006001	Aquilegia-chr07_Aqcoe7G440400	451
Vitis-chr11_GSVIVT01015008001	Aquilegia-chr07_Aqcoe7G439700	410
Vitis-chr11_GSVIVT01015014001	Aquilegia-chr07_Aqcoe7G439200	610
Vitis-chr11_GSVIVT01015015001	Aquilegia-chr07_Aqcoe7G439100	2000
Vitis-chr11_GSVIVT01015018001	Aquilegia-chr07_Aqcoe7G438900	1860
Vitis-chr11_GSVIVT01015021001	Aquilegia-chr07_Aqcoe7G438300	131
Vitis-chr11_GSVIVT01015023001	Aquilegia-chr07_Aqcoe7G438000	283
Vitis-chr11_GSVIVT01015025001	Aquilegia-chr07_Aqcoe7G437300	1810
Vitis-chr11_GSVIVT01015026001	Aquilegia-chr07_Aqcoe7G437200	117
Vitis-chr11_GSVIVT01015028001	Aquilegia-chr07_Aqcoe7G436500	884
###
Vitis-chr11_GSVIVT01015250001	Aquilegia-chr07_Aqcoe7G138900	2640
Vitis-chr11_GSVIVT01015253001	Aquilegia-chr07_Aqcoe7G141300	408
Vitis-chr11_GSVIVT01015258001	Aquilegia-chr07_Aqcoe7G143100	718
Vitis-chr11_GSVIVT01015262001	Aquilegia-chr07_Aqcoe7G143200	64
Vitis-chr11_GSVIVT01015263001	Aquilegia-chr07_Aqcoe7G143300	523
Vitis-chr11_GSVIVT01015264001	Aquilegia-chr07_Aqcoe7G143400	319
Vitis-chr11_GSVIVT01015265001	Aquilegia-chr07_Aqcoe7G143600	280
Vitis-chr11_GSVIVT01015270001	Aquilegia-chr07_Aqcoe7G144300	421
Vitis-chr11_GSVIVT01015271001	Aquilegia-chr07_Aqcoe7G144600	1450
Vitis-chr11_GSVIVT01015272001	Aquilegia-chr07_Aqcoe7G144700	495
Vitis-chr11_GSVIVT01015273001	Aquilegia-chr07_Aqcoe7G144800	1070
Vitis-chr11_GSVIVT01015274001	Aquilegia-chr07_Aqcoe7G145000	901
Vitis-chr11_GSVIVT01015275001	Aquilegia-chr07_Aqcoe7G145100	591
Vitis-chr11_GSVIVT01015276001	Aquilegia-chr07_Aqcoe7G145200	362
Vitis-chr11_GSVIVT01015278001	Aquilegia-chr07_Aqcoe7G145300	496
Vitis-chr11_GSVIVT01015280001	Aquilegia-chr07_Aqcoe7G145400	364
Vitis-chr11_GSVIVT01015288001	Aquilegia-chr07_Aqcoe7G146300	731
Vitis-chr11_GSVIVT01015290001	Aquilegia-chr07_Aqcoe7G146800	889
Vitis-chr11_GSVIVT01015291001	Aquilegia-chr07_Aqcoe7G147100	851
Vitis-chr11_GSVIVT01015292001	Aquilegia-chr07_Aqcoe7G152300	1040
Vitis-chr11_GSVIVT01015294001	Aquilegia-chr07_Aqcoe7G151900	421
Vitis-chr11_GSVIVT01015297001	Aquilegia-chr07_Aqcoe7G151800	1220
Vitis-chr11_GSVIVT01015298001	Aquilegia-chr07_Aqcoe7G151700	609
Vitis-chr11_GSVIVT01015303001	Aquilegia-chr07_Aqcoe7G151200	865
Vitis-chr11_GSVIVT01015305001	Aquilegia-chr07_Aqcoe7G150200	666
Vitis-chr11_GSVIVT01015311001	Aquilegia-chr07_Aqcoe7G148700	1670
###
Vitis-chr11_GSVIVT01015009001	Aquilegia-chr07_Aqcoe7G105300	1110
Vitis-chr11_GSVIVT01015013001	Aquilegia-chr07_Aqcoe7G105400	1840
Vitis-chr11_GSVIVT01015020001	Aquilegia-chr07_Aqcoe7G105700	781
Vitis-chr11_GSVIVT01015022001	Aquilegia-chr07_Aqcoe7G106100	351
Vitis-chr11_GSVIVT01015027001	Aquilegia-chr07_Aqcoe7G106600	435
Vitis-chr11_GSVIVT01015034001	Aquilegia-chr07_Aqcoe7G107300	735
Vitis-chr11_GSVIVT01015036001	Aquilegia-chr07_Aqcoe7G107700	606
Vitis-chr11_GSVIVT01015037001	Aquilegia-chr07_Aqcoe7G108100	112
Vitis-chr11_GSVIVT01015038001	Aquilegia-chr07_Aqcoe7G108300	854
Vitis-chr11_GSVIVT01015039001	Aquilegia-chr07_Aqcoe7G108500	196
Vitis-chr11_GSVIVT01015040001	Aquilegia-chr07_Aqcoe7G108600	961
Vitis-chr11_GSVIVT01015042001	Aquilegia-chr07_Aqcoe7G108800	98
Vitis-chr11_GSVIVT01015044001	Aquilegia-chr07_Aqcoe7G108900	1240
Vitis-chr11_GSVIVT01015046001	Aquilegia-chr07_Aqcoe7G109000	489
Vitis-chr11_GSVIVT01015051001	Aquilegia-chr07_Aqcoe7G109200	379
Vitis-chr11_GSVIVT01015052001	Aquilegia-chr07_Aqcoe7G109400	746
Vitis-chr11_GSVIVT01015053001	Aquilegia-chr07_Aqcoe7G109500	1360
Vitis-chr11_GSVIVT01015054001	Aquilegia-chr07_Aqcoe7G109600	841
Vitis-chr11_GSVIVT01015055001	Aquilegia-chr07_Aqcoe7G109900	892
Vitis-chr11_GSVIVT01015059001	Aquilegia-chr07_Aqcoe7G110000	623
Vitis-chr11_GSVIVT01015062001	Aquilegia-chr07_Aqcoe7G110200	1450
Vitis-chr11_GSVIVT01015063001	Aquilegia-chr07_Aqcoe7G110300	621
Vitis-chr11_GSVIVT01015067001	Aquilegia-chr07_Aqcoe7G110500	172
Vitis-chr11_GSVIVT01015070001	Aquilegia-chr07_Aqcoe7G110900	294
Vitis-chr11_GSVIVT01015083001	Aquilegia-chr07_Aqcoe7G111700	157
Vitis-chr11_GSVIVT01015086001	Aquilegia-chr07_Aqcoe7G112300	417
Vitis-chr11_GSVIVT01015087001	Aquilegia-chr07_Aqcoe7G112400	731
Vitis-chr11_GSVIVT01015089001	Aquilegia-chr07_Aqcoe7G112700	1300
Vitis-chr11_GSVIVT01015097001	Aquilegia-chr07_Aqcoe7G113200	362
Vitis-chr11_GSVIVT01015099001	Aquilegia-chr07_Aqcoe7G114400	487
Vitis-chr11_GSVIVT01015099001	Aquilegia-chr07_Aqcoe7G116100	485
Vitis-chr11_GSVIVT01015101001	Aquilegia-chr07_Aqcoe7G114500	316
Vitis-chr11_GSVIVT01015110001	Aquilegia-chr07_Aqcoe7G115000	699
Vitis-chr11_GSVIVT01015112001	Aquilegia-chr07_Aqcoe7G115200	1370
Vitis-chr11_GSVIVT01015116001	Aquilegia-chr07_Aqcoe7G116200	142
Vitis-chr11_GSVIVT01015120001	Aquilegia-chr07_Aqcoe7G116700	329
Vitis-chr11_GSVIVT01015121001	Aquilegia-chr07_Aqcoe7G116800	841
Vitis-chr11_GSVIVT01015122001	Aquilegia-chr07_Aqcoe7G116900	493
Vitis-chr11_GSVIVT01015144001	Aquilegia-chr07_Aqcoe7G118500	577
Vitis-chr11_GSVIVT01015146001	Aquilegia-chr07_Aqcoe7G119200	4530
Vitis-chr11_GSVIVT01015147001	Aquilegia-chr07_Aqcoe7G119500	478
Vitis-chr11_GSVIVT01015151001	Aquilegia-chr07_Aqcoe7G121200	348
Vitis-chr11_GSVIVT01015152001	Aquilegia-chr07_Aqcoe7G121300	259
Vitis-chr11_GSVIVT01015156001	Aquilegia-chr07_Aqcoe7G122100	539
Vitis-chr11_GSVIVT01015158001	Aquilegia-chr07_Aqcoe7G122300	625
Vitis-chr11_GSVIVT01015159001	Aquilegia-chr07_Aqcoe7G122200	1290
Vitis-chr11_GSVIVT01015168001	Aquilegia-chr07_Aqcoe7G122600	1190
Vitis-chr11_GSVIVT01015169001	Aquilegia-chr07_Aqcoe7G122800	1260
Vitis-chr11_GSVIVT01015170001	Aquilegia-chr07_Aqcoe7G122900	294
Vitis-chr11_GSVIVT01015172001	Aquilegia-chr07_Aqcoe7G123200	846
Vitis-chr11_GSVIVT01015173001	Aquilegia-chr07_Aqcoe7G123300	1270
Vitis-chr11_GSVIVT01015174001	Aquilegia-chr07_Aqcoe7G123500	1160
Vitis-chr11_GSVIVT01015175001	Aquilegia-chr07_Aqcoe7G123600	122
Vitis-chr11_GSVIVT01015176001	Aquilegia-chr07_Aqcoe7G124000	1290
Vitis-chr11_GSVIVT01015177001	Aquilegia-chr07_Aqcoe7G125000	150
Vitis-chr11_GSVIVT01015178001	Aquilegia-chr07_Aqcoe7G125100	819
Vitis-chr11_GSVIVT01015183001	Aquilegia-chr07_Aqcoe7G125500	639
Vitis-chr11_GSVIVT01015187001	Aquilegia-chr07_Aqcoe7G125900	735
Vitis-chr11_GSVIVT01015195001	Aquilegia-chr07_Aqcoe7G126600	546
Vitis-chr11_GSVIVT01015198001	Aquilegia-chr07_Aqcoe7G127500	1180
Vitis-chr11_GSVIVT01015199001	Aquilegia-chr07_Aqcoe7G127700	161
Vitis-chr11_GSVIVT01015203001	Aquilegia-chr07_Aqcoe7G128300	1980
Vitis-chr11_GSVIVT01015204001	Aquilegia-chr07_Aqcoe7G128500	215
Vitis-chr11_GSVIVT01015208001	Aquilegia-chr07_Aqcoe7G130700	158
Vitis-chr11_GSVIVT01015209001	Aquilegia-chr07_Aqcoe7G130600	234
Vitis-chr11_GSVIVT01015210001	Aquilegia-chr07_Aqcoe7G130400	1100
Vitis-chr11_GSVIVT01015211001	Aquilegia-chr07_Aqcoe7G130300	2300
Vitis-chr11_GSVIVT01015212001	Aquilegia-chr07_Aqcoe7G129900	1130
Vitis-chr11_GSVIVT01015213001	Aquilegia-chr07_Aqcoe7G129700	356
Vitis-chr11_GSVIVT01015216001	Aquilegia-chr07_Aqcoe7G129100	210
Vitis-chr11_GSVIVT01015217001	Aquilegia-chr07_Aqcoe7G128900	716
Vitis-chr11_GSVIVT01015217001	Aquilegia-chr07_Aqcoe7G131000	716
Vitis-chr11_GSVIVT01015218001	Aquilegia-chr07_Aqcoe7G131300	308
Vitis-chr11_GSVIVT01015219001	Aquilegia-chr07_Aqcoe7G131400	465
Vitis-chr11_GSVIVT01015220001	Aquilegia-chr07_Aqcoe7G131500	749
Vitis-chr11_GSVIVT01015222001	Aquilegia-chr07_Aqcoe7G131600	1610
Vitis-chr11_GSVIVT01015223001	Aquilegia-chr07_Aqcoe7G131800	349
Vitis-chr11_GSVIVT01015228001	Aquilegia-chr07_Aqcoe7G132300	226
Vitis-chr11_GSVIVT01015231001	Aquilegia-chr07_Aqcoe7G130000	433
Vitis-chr11_GSVIVT01015231001	Aquilegia-chr07_Aqcoe7G132800	471
Vitis-chr11_GSVIVT01015232001	Aquilegia-chr07_Aqcoe7G132900	930
Vitis-chr11_GSVIVT01015235001	Aquilegia-chr07_Aqcoe7G133000	574
Vitis-chr11_GSVIVT01015236001	Aquilegia-chr07_Aqcoe7G133100	1030
Vitis-chr11_GSVIVT01015238001	Aquilegia-chr07_Aqcoe7G133400	1290
Vitis-chr11_GSVIVT01015239001	Aquilegia-chr07_Aqcoe7G133600	656
Vitis-chr11_GSVIVT01015240001	Aquilegia-chr07_Aqcoe7G134200	353
Vitis-chr11_GSVIVT01015242001	Aquilegia-chr07_Aqcoe7G134800	487
###
Vitis-chr11_GSVIVT01015489001	Aquilegia-chr07_Aqcoe7G281000	403
Vitis-chr11_GSVIVT01015490001	Aquilegia-chr07_Aqcoe7G280900	631
Vitis-chr11_GSVIVT01015493001	Aquilegia-chr07_Aqcoe7G280400	234
Vitis-chr11_GSVIVT01015496001	Aquilegia-chr07_Aqcoe7G279900	468
Vitis-chr11_GSVIVT01015500001	Aquilegia-chr07_Aqcoe7G279000	149
Vitis-chr11_GSVIVT01015501001	Aquilegia-chr07_Aqcoe7G278900	806
Vitis-chr11_GSVIVT01015504001	Aquilegia-chr07_Aqcoe7G278700	844
Vitis-chr11_GSVIVT01015506001	Aquilegia-chr07_Aqcoe7G272700	278
Vitis-chr11_GSVIVT01015511001	Aquilegia-chr07_Aqcoe7G274700	373
Vitis-chr11_GSVIVT01015512001	Aquilegia-chr07_Aqcoe7G274800	884
Vitis-chr11_GSVIVT01015515001	Aquilegia-chr07_Aqcoe7G275300	767
Vitis-chr11_GSVIVT01015518001	Aquilegia-chr07_Aqcoe7G277200	120
Vitis-chr11_GSVIVT01015519001	Aquilegia-chr07_Aqcoe7G277400	307
###
Vitis-chr11_GSVIVT01015145001	Aquilegia-chr07_Aqcoe7G421500	819
Vitis-chr11_GSVIVT01015149001	Aquilegia-chr07_Aqcoe7G422000	789
Vitis-chr11_GSVIVT01015153001	Aquilegia-chr07_Aqcoe7G424200	463
Vitis-chr11_GSVIVT01015155001	Aquilegia-chr07_Aqcoe7G424300	857
Vitis-chr11_GSVIVT01015161001	Aquilegia-chr07_Aqcoe7G423100	348
Vitis-chr11_GSVIVT01015162001	Aquilegia-chr07_Aqcoe7G422500	1060
Vitis-chr11_GSVIVT01015173001	Aquilegia-chr07_Aqcoe7G426500	1320
Vitis-chr11_GSVIVT01015175001	Aquilegia-chr07_Aqcoe7G426400	136
Vitis-chr11_GSVIVT01015176001	Aquilegia-chr07_Aqcoe7G426200	1250
Vitis-chr11_GSVIVT01015179001	Aquilegia-chr07_Aqcoe7G425700	176
Vitis-chr11_GSVIVT01015181001	Aquilegia-chr07_Aqcoe7G425300	1060
Vitis-chr11_GSVIVT01015189001	Aquilegia-chr07_Aqcoe7G424700	269
Vitis-chr11_GSVIVT01015191001	Aquilegia-chr07_Aqcoe7G423300	473
Vitis-chr11_GSVIVT01015193001	Aquilegia-chr07_Aqcoe7G424500	1180
Vitis-chr11_GSVIVT01015197001	Aquilegia-chr07_Aqcoe7G427200	821
Vitis-chr11_GSVIVT01015202001	Aquilegia-chr07_Aqcoe7G427500	115
Vitis-chr11_GSVIVT01015203001	Aquilegia-chr07_Aqcoe7G427600	1880
Vitis-chr11_GSVIVT01015204001	Aquilegia-chr07_Aqcoe7G427800	161
Vitis-chr11_GSVIVT01015225001	Aquilegia-chr07_Aqcoe7G429400	757
Vitis-chr11_GSVIVT01015226001	Aquilegia-chr07_Aqcoe7G429500	1060
Vitis-chr11_GSVIVT01015234001	Aquilegia-chr07_Aqcoe7G429600	270
Vitis-chr11_GSVIVT01015238001	Aquilegia-chr07_Aqcoe7G429900	1340
###
Vitis-chr11_GSVIVT01029113001	Aquilegia-chr07_Aqcoe7G333100	595
Vitis-chr11_GSVIVT01029106001	Aquilegia-chr07_Aqcoe7G332900	832
Vitis-chr11_GSVIVT01029103001	Aquilegia-chr07_Aqcoe7G333600	678
Vitis-chr11_GSVIVT01029102001	Aquilegia-chr07_Aqcoe7G333500	996
###
Vitis-chr11_GSVIVT01029220001	Aquilegia-chr07_Aqcoe7G259100	422
Vitis-chr11_GSVIVT01029208001	Aquilegia-chr07_Aqcoe7G258600	792
Vitis-chr11_GSVIVT01029207001	Aquilegia-chr07_Aqcoe7G258300	653
Vitis-chr11_GSVIVT01029203001	Aquilegia-chr07_Aqcoe7G258400	270
Vitis-chr11_GSVIVT01029202001	Aquilegia-chr07_Aqcoe7G258100	368
###
Vitis-chr11_GSVIVT01023600001	Aquilegia-chr07_Aqcoe7G358700	289
Vitis-chr11_GSVIVT01023604001	Aquilegia-chr07_Aqcoe7G358100	1510
Vitis-chr11_GSVIVT01023622001	Aquilegia-chr07_Aqcoe7G355800	1040
Vitis-chr11_GSVIVT01023625001	Aquilegia-chr07_Aqcoe7G355500	91
Vitis-chr11_GSVIVT01023627001	Aquilegia-chr07_Aqcoe7G355100	71
Vitis-chr11_GSVIVT01023630001	Aquilegia-chr07_Aqcoe7G354800	128
Vitis-chr11_GSVIVT01023636001	Aquilegia-chr07_Aqcoe7G353100	517
Vitis-chr11_GSVIVT01023638001	Aquilegia-chr07_Aqcoe7G353000	1170
Vitis-chr11_GSVIVT01023642001	Aquilegia-chr07_Aqcoe7G352900	512
Vitis-chr11_GSVIVT01023644001	Aquilegia-chr07_Aqcoe7G352400	874
Vitis-chr11_GSVIVT01023645001	Aquilegia-chr07_Aqcoe7G352300	421
Vitis-chr11_GSVIVT01023655001	Aquilegia-chr07_Aqcoe7G351500	462
Vitis-chr11_GSVIVT01023658001	Aquilegia-chr07_Aqcoe7G351300	704
Vitis-chr11_GSVIVT01023682001	Aquilegia-chr07_Aqcoe7G350700	1510
Vitis-chr11_GSVIVT01023688001	Aquilegia-chr07_Aqcoe7G350800	835
###
Vitis-chr11_GSVIVT01015412001	Aquilegia-chr07_Aqcoe7G188600	1470
Vitis-chr11_GSVIVT01015414001	Aquilegia-chr07_Aqcoe7G189000	1020
Vitis-chr11_GSVIVT01015415001	Aquilegia-chr07_Aqcoe7G189300	2600
Vitis-chr11_GSVIVT01015419001	Aquilegia-chr07_Aqcoe7G190000	832
Vitis-chr11_GSVIVT01015420001	Aquilegia-chr07_Aqcoe7G190400	351
Vitis-chr11_GSVIVT01015423001	Aquilegia-chr07_Aqcoe7G190600	770
Vitis-chr11_GSVIVT01015424001	Aquilegia-chr07_Aqcoe7G190700	1420
Vitis-chr11_GSVIVT01015425001	Aquilegia-chr07_Aqcoe7G191000	463
Vitis-chr11_GSVIVT01015428001	Aquilegia-chr07_Aqcoe7G191900	740
Vitis-chr11_GSVIVT01015433001	Aquilegia-chr07_Aqcoe7G192200	778
Vitis-chr11_GSVIVT01015436001	Aquilegia-chr07_Aqcoe7G192400	694
Vitis-chr11_GSVIVT01015439001	Aquilegia-chr07_Aqcoe7G193200	427
Vitis-chr11_GSVIVT01015440001	Aquilegia-chr07_Aqcoe7G193800	142
Vitis-chr11_GSVIVT01015442001	Aquilegia-chr07_Aqcoe7G194200	2730
Vitis-chr11_GSVIVT01015445001	Aquilegia-chr07_Aqcoe7G194700	829
Vitis-chr11_GSVIVT01015448001	Aquilegia-chr07_Aqcoe7G195000	735
Vitis-chr11_GSVIVT01015449001	Aquilegia-chr07_Aqcoe7G195800	305
Vitis-chr11_GSVIVT01015451001	Aquilegia-chr07_Aqcoe7G195900	1080
Vitis-chr11_GSVIVT01015453001	Aquilegia-chr07_Aqcoe7G196000	615
Vitis-chr11_GSVIVT01015454001	Aquilegia-chr07_Aqcoe7G196200	327
Vitis-chr11_GSVIVT01015456001	Aquilegia-chr07_Aqcoe7G197500	3750
###
Vitis-chr11_GSVIVT01015322001	Aquilegia-chr07_Aqcoe7G159300	2360
Vitis-chr11_GSVIVT01015324001	Aquilegia-chr07_Aqcoe7G159500	1310
Vitis-chr11_GSVIVT01015328001	Aquilegia-chr07_Aqcoe7G160100	979
Vitis-chr11_GSVIVT01015329001	Aquilegia-chr07_Aqcoe7G160400	836
Vitis-chr11_GSVIVT01015332001	Aquilegia-chr07_Aqcoe7G160800	1160
Vitis-chr11_GSVIVT01015335001	Aquilegia-chr07_Aqcoe7G161400	240
Vitis-chr11_GSVIVT01015338001	Aquilegia-chr07_Aqcoe7G162500	2280
Vitis-chr11_GSVIVT01015339001	Aquilegia-chr07_Aqcoe7G162800	1000
Vitis-chr11_GSVIVT01015340001	Aquilegia-chr07_Aqcoe7G163000	218
Vitis-chr11_GSVIVT01015342001	Aquilegia-chr07_Aqcoe7G163500	953
Vitis-chr11_GSVIVT01015344001	Aquilegia-chr07_Aqcoe7G163700	267
Vitis-chr11_GSVIVT01015345001	Aquilegia-chr07_Aqcoe7G163900	572
Vitis-chr11_GSVIVT01015348001	Aquilegia-chr07_Aqcoe7G164200	527
Vitis-chr11_GSVIVT01015350001	Aquilegia-chr07_Aqcoe7G164600	449
Vitis-chr11_GSVIVT01015353001	Aquilegia-chr07_Aqcoe7G166200	757
Vitis-chr11_GSVIVT01015354001	Aquilegia-chr07_Aqcoe7G167400	708
Vitis-chr11_GSVIVT01015355001	Aquilegia-chr07_Aqcoe7G166700	2040
Vitis-chr11_GSVIVT01015356001	Aquilegia-chr07_Aqcoe7G166600	517
Vitis-chr11_GSVIVT01015358001	Aquilegia-chr07_Aqcoe7G167500	417
Vitis-chr11_GSVIVT01015359001	Aquilegia-chr07_Aqcoe7G168400	648
Vitis-chr11_GSVIVT01015360001	Aquilegia-chr07_Aqcoe7G168500	430
Vitis-chr11_GSVIVT01015361001	Aquilegia-chr07_Aqcoe7G168900	1240
Vitis-chr11_GSVIVT01015362001	Aquilegia-chr07_Aqcoe7G169100	174
Vitis-chr11_GSVIVT01015363001	Aquilegia-chr07_Aqcoe7G169200	759
Vitis-chr11_GSVIVT01015364001	Aquilegia-chr07_Aqcoe7G169400	1620
Vitis-chr11_GSVIVT01015366001	Aquilegia-chr07_Aqcoe7G170600	220
Vitis-chr11_GSVIVT01015367001	Aquilegia-chr07_Aqcoe7G171500	1250
Vitis-chr11_GSVIVT01015369001	Aquilegia-chr07_Aqcoe7G172500	889
Vitis-chr11_GSVIVT01015370001	Aquilegia-chr07_Aqcoe7G172600	601
Vitis-chr11_GSVIVT01015371001	Aquilegia-chr07_Aqcoe7G172800	183
Vitis-chr11_GSVIVT01015372001	Aquilegia-chr07_Aqcoe7G173100	248
Vitis-chr11_GSVIVT01015373001	Aquilegia-chr07_Aqcoe7G174600	487
Vitis-chr11_GSVIVT01015377001	Aquilegia-chr07_Aqcoe7G175200	460
Vitis-chr11_GSVIVT01015380001	Aquilegia-chr07_Aqcoe7G175700	345
Vitis-chr11_GSVIVT01015382001	Aquilegia-chr07_Aqcoe7G175800	2190
Vitis-chr11_GSVIVT01015383001	Aquilegia-chr07_Aqcoe7G176700	1300
Vitis-chr11_GSVIVT01015384001	Aquilegia-chr07_Aqcoe7G176800	1170
Vitis-chr11_GSVIVT01015385001	Aquilegia-chr07_Aqcoe7G176900	1180
Vitis-chr11_GSVIVT01015386001	Aquilegia-chr07_Aqcoe7G177500	982
Vitis-chr11_GSVIVT01015387001	Aquilegia-chr07_Aqcoe7G178000	376
Vitis-chr11_GSVIVT01015388001	Aquilegia-chr07_Aqcoe7G179100	819
Vitis-chr11_GSVIVT01015389001	Aquilegia-chr07_Aqcoe7G179300	293
Vitis-chr11_GSVIVT01015390001	Aquilegia-chr07_Aqcoe7G179400	244
Vitis-chr11_GSVIVT01015391001	Aquilegia-chr07_Aqcoe7G179900	1310
Vitis-chr11_GSVIVT01015392001	Aquilegia-chr07_Aqcoe7G180200	414
Vitis-chr11_GSVIVT01015396001	Aquilegia-chr07_Aqcoe7G180700	455
Vitis-chr11_GSVIVT01015398001	Aquilegia-chr07_Aqcoe7G181200	541
Vitis-chr11_GSVIVT01015401001	Aquilegia-chr07_Aqcoe7G181600	266
###
Vitis-chr11_GSVIVT01015459001	Aquilegia-chr07_Aqcoe7G200600	1020
Vitis-chr11_GSVIVT01015460001	Aquilegia-chr07_Aqcoe7G202000	1170
Vitis-chr11_GSVIVT01015461001	Aquilegia-chr07_Aqcoe7G202100	1170
Vitis-chr11_GSVIVT01015462001	Aquilegia-chr07_Aqcoe7G203800	413
Vitis-chr11_GSVIVT01015463001	Aquilegia-chr07_Aqcoe7G204000	511
Vitis-chr11_GSVIVT01015464001	Aquilegia-chr07_Aqcoe7G204100	2080
Vitis-chr11_GSVIVT01015465001	Aquilegia-chr07_Aqcoe7G205900	286
Vitis-chr11_GSVIVT01015467001	Aquilegia-chr07_Aqcoe7G205400	435
Vitis-chr11_GSVIVT01015469001	Aquilegia-chr07_Aqcoe7G207000	45
Vitis-chr11_GSVIVT01015471001	Aquilegia-chr07_Aqcoe7G207600	792
Vitis-chr11_GSVIVT01015472001	Aquilegia-chr07_Aqcoe7G209000	814
Vitis-chr11_GSVIVT01015473001	Aquilegia-chr07_Aqcoe7G209400	985
Vitis-chr11_GSVIVT01015477001	Aquilegia-chr07_Aqcoe7G210400	323
Vitis-chr11_GSVIVT01015478001	Aquilegia-chr07_Aqcoe7G210900	1530
Vitis-chr11_GSVIVT01015479001	Aquilegia-chr07_Aqcoe7G211100	1570
Vitis-chr11_GSVIVT01015481001	Aquilegia-chr07_Aqcoe7G212000	111
Vitis-chr11_GSVIVT01015482001	Aquilegia-chr07_Aqcoe7G212900	738
Vitis-chr11_GSVIVT01015485001	Aquilegia-chr07_Aqcoe7G213000	617
Vitis-chr11_GSVIVT01015486001	Aquilegia-chr07_Aqcoe7G213200	157
Vitis-chr11_GSVIVT01015488001	Aquilegia-chr07_Aqcoe7G215300	885
###
Vitis-chr11_GSVIVT01029255001	Aquilegia-chr07_Aqcoe7G316400	515
Vitis-chr11_GSVIVT01029241001	Aquilegia-chr07_Aqcoe7G315100	642
Vitis-chr11_GSVIVT01029239001	Aquilegia-chr07_Aqcoe7G315300	930
Vitis-chr11_GSVIVT01029237001	Aquilegia-chr07_Aqcoe7G316600	2710
Vitis-chr11_GSVIVT01029224001	Aquilegia-chr07_Aqcoe7G318900	787
Vitis-chr11_GSVIVT01029223001	Aquilegia-chr07_Aqcoe7G319000	158
Vitis-chr11_GSVIVT01029221001	Aquilegia-chr07_Aqcoe7G319100	451
Vitis-chr11_GSVIVT01029220001	Aquilegia-chr07_Aqcoe7G319200	566
Vitis-chr11_GSVIVT01029219001	Aquilegia-chr07_Aqcoe7G319400	614
Vitis-chr11_GSVIVT01029218001	Aquilegia-chr07_Aqcoe7G318800	342
Vitis-chr11_GSVIVT01029213001	Aquilegia-chr07_Aqcoe7G320400	1720
Vitis-chr11_GSVIVT01029211001	Aquilegia-chr07_Aqcoe7G319900	1090
Vitis-chr11_GSVIVT01029188001	Aquilegia-chr07_Aqcoe7G321500	389
###
Vitis-chr11_GSVIVT01035161001	Aquilegia-chr07_Aqcoe7G284600	1020
Vitis-chr11_GSVIVT01035163001	Aquilegia-chr07_Aqcoe7G284500	98
Vitis-chr11_GSVIVT01035168001	Aquilegia-chr07_Aqcoe7G286000	2090
Vitis-chr11_GSVIVT01035172001	Aquilegia-chr07_Aqcoe7G287300	919
###
Vitis-chr11_GSVIVT01023699001	Aquilegia-chr07_Aqcoe7G343100	498
Vitis-chr11_GSVIVT01023703001	Aquilegia-chr07_Aqcoe7G342300	642
Vitis-chr11_GSVIVT01023706001	Aquilegia-chr07_Aqcoe7G342200	288
Vitis-chr11_GSVIVT01023710001	Aquilegia-chr07_Aqcoe7G342000	1370
Vitis-chr11_GSVIVT01023712001	Aquilegia-chr07_Aqcoe7G341900	87
Vitis-chr11_GSVIVT01023714001	Aquilegia-chr07_Aqcoe7G341400	748
Vitis-chr11_GSVIVT01023723001	Aquilegia-chr07_Aqcoe7G338700	1240
Vitis-chr11_GSVIVT01023724001	Aquilegia-chr07_Aqcoe7G338900	392
Vitis-chr11_GSVIVT01023725001	Aquilegia-chr07_Aqcoe7G339900	217
Vitis-chr11_GSVIVT01023740001	Aquilegia-chr07_Aqcoe7G339800	1120
Vitis-chr11_GSVIVT01023741001	Aquilegia-chr07_Aqcoe7G339700	49
Vitis-chr11_GSVIVT01023743001	Aquilegia-chr07_Aqcoe7G339000	103
Vitis-chr11_GSVIVT01023744001	Aquilegia-chr07_Aqcoe7G338900	405
Vitis-chr11_GSVIVT01023749001	Aquilegia-chr07_Aqcoe7G338500	481
Vitis-chr11_GSVIVT01023776001	Aquilegia-chr07_Aqcoe7G338200	487
###
Vitis-chr11_GSVIVT01015308001	Aquilegia-chr07_Aqcoe7G414200	655
Vitis-chr11_GSVIVT01015310001	Aquilegia-chr07_Aqcoe7G408200	810
Vitis-chr11_GSVIVT01015311001	Aquilegia-chr07_Aqcoe7G408300	1650
Vitis-chr11_GSVIVT01015313001	Aquilegia-chr07_Aqcoe7G408900	836
Vitis-chr11_GSVIVT01015314001	Aquilegia-chr07_Aqcoe7G409300	1390
Vitis-chr11_GSVIVT01015317001	Aquilegia-chr07_Aqcoe7G409900	1760
Vitis-chr11_GSVIVT01015319001	Aquilegia-chr07_Aqcoe7G411400	721
Vitis-chr11_GSVIVT01015324001	Aquilegia-chr07_Aqcoe7G411800	1420
Vitis-chr11_GSVIVT01015329001	Aquilegia-chr07_Aqcoe7G412500	753
Vitis-chr11_GSVIVT01015331001	Aquilegia-chr07_Aqcoe7G412600	873
Vitis-chr11_GSVIVT01015332001	Aquilegia-chr07_Aqcoe7G412700	1140
Vitis-chr11_GSVIVT01015336001	Aquilegia-chr07_Aqcoe7G414000	226
###
Vitis-chr11_GSVIVT01029267001	Aquilegia-chr07_Aqcoe7G304800	1020
Vitis-chr11_GSVIVT01029266001	Aquilegia-chr07_Aqcoe7G304900	479
Vitis-chr11_GSVIVT01029265001	Aquilegia-chr07_Aqcoe7G308900	264
Vitis-chr11_GSVIVT01029262001	Aquilegia-chr07_Aqcoe7G307100	547
Vitis-chr11_GSVIVT01029261001	Aquilegia-chr07_Aqcoe7G307000	53
Vitis-chr11_GSVIVT01029250001	Aquilegia-chr07_Aqcoe7G308700	202
Vitis-chr11_GSVIVT01029247001	Aquilegia-chr07_Aqcoe7G310400	879
Vitis-chr11_GSVIVT01029244001	Aquilegia-chr07_Aqcoe7G309700	2690
Vitis-chr11_GSVIVT01029242001	Aquilegia-chr07_Aqcoe7G311400	496
Vitis-chr11_GSVIVT01029235001	Aquilegia-chr07_Aqcoe7G311200	299
Vitis-chr11_GSVIVT01029234001	Aquilegia-chr07_Aqcoe7G311600	88
Vitis-chr11_GSVIVT01029233001	Aquilegia-chr07_Aqcoe7G306200	838
Vitis-chr11_GSVIVT01029232001	Aquilegia-chr07_Aqcoe7G306300	927
Vitis-chr11_GSVIVT01029229001	Aquilegia-chr07_Aqcoe7G309400	745
###
Vitis-chr11_GSVIVT01015557001	Aquilegia-chr07_Aqcoe7G234400	1090
Vitis-chr11_GSVIVT01015558001	Aquilegia-chr07_Aqcoe7G233000	395
Vitis-chr11_GSVIVT01015561001	Aquilegia-chr07_Aqcoe7G232600	106
Vitis-chr11_GSVIVT01015573001	Aquilegia-chr07_Aqcoe7G236700	69
###
Vitis-chr11_GSVIVT01023720001	Aquilegia-chr07_Aqcoe7G253100	1380
Vitis-chr11_GSVIVT01023721001	Aquilegia-chr07_Aqcoe7G254100	489
Vitis-chr11_GSVIVT01023726001	Aquilegia-chr07_Aqcoe7G254400	278
Vitis-chr11_GSVIVT01023731001	Aquilegia-chr07_Aqcoe7G254500	397
Vitis-chr11_GSVIVT01023740001	Aquilegia-chr07_Aqcoe7G254700	1310
###
Vitis-chr11_GSVIVT01023584001	Aquilegia-chr07_Aqcoe7G313400	218
Vitis-chr11_GSVIVT01023585001	Aquilegia-chr07_Aqcoe7G314200	402
Vitis-chr11_GSVIVT01023587001	Aquilegia-chr07_Aqcoe7G314300	492
Vitis-chr11_GSVIVT01023590001	Aquilegia-chr07_Aqcoe7G314400	1540
Vitis-chr11_GSVIVT01023591001	Aquilegia-chr07_Aqcoe7G314900	375
Vitis-chr11_GSVIVT01023595001	Aquilegia-chr07_Aqcoe7G315000	218
###
Vitis-chr11_GSVIVT01029152001	Aquilegia-chr07_Aqcoe7G326900	1330
Vitis-chr11_GSVIVT01029151001	Aquilegia-chr07_Aqcoe7G327000	1570
Vitis-chr11_GSVIVT01029150001	Aquilegia-chr07_Aqcoe7G327100	1730
Vitis-chr11_GSVIVT01029147001	Aquilegia-chr07_Aqcoe7G328300	1030
Vitis-chr11_GSVIVT01029145001	Aquilegia-chr07_Aqcoe7G328900	531
Vitis-chr11_GSVIVT01029120001	Aquilegia-chr07_Aqcoe7G329300	504
Vitis-chr11_GSVIVT01029116001	Aquilegia-chr07_Aqcoe7G329400	893
Vitis-chr11_GSVIVT01029114001	Aquilegia-chr07_Aqcoe7G329500	1440
###
Vitis-chr11_GSVIVT01010924001	Aquilegia-chr07_Aqcoe7G288000	199
Vitis-chr11_GSVIVT01010922001	Aquilegia-chr07_Aqcoe7G287400	626
Vitis-chr11_GSVIVT01010913001	Aquilegia-chr07_Aqcoe7G288400	311
Vitis-chr11_GSVIVT01010910001	Aquilegia-chr07_Aqcoe7G289700	270
Vitis-chr11_GSVIVT01010902001	Aquilegia-chr07_Aqcoe7G290500	655
Vitis-chr11_GSVIVT01010901001	Aquilegia-chr07_Aqcoe7G290600	700
Vitis-chr11_GSVIVT01010896001	Aquilegia-chr07_Aqcoe7G291900	1390
Vitis-chr11_GSVIVT01010878001	Aquilegia-chr07_Aqcoe7G293200	925
Vitis-chr11_GSVIVT01010873001	Aquilegia-chr07_Aqcoe7G293500	225
Vitis-chr11_GSVIVT01010871001	Aquilegia-chr07_Aqcoe7G293700	2270
###
Vitis-chr11_GSVIVT01029152001	Aquilegia-chr07_Aqcoe7G257600	993
Vitis-chr11_GSVIVT01029148001	Aquilegia-chr07_Aqcoe7G256900	522
Vitis-chr11_GSVIVT01029122001	Aquilegia-chr07_Aqcoe7G256700	512
Vitis-chr11_GSVIVT01029104001	Aquilegia-chr07_Aqcoe7G256500	61
Vitis-chr11_GSVIVT01029102001	Aquilegia-chr07_Aqcoe7G256000	1130
###
Vitis-chr11_GSVIVT01014996001	Aquilegia-chr07_Aqcoe7G099100	1170
Vitis-chr11_GSVIVT01014997001	Aquilegia-chr07_Aqcoe7G100900	640
Vitis-chr11_GSVIVT01015002001	Aquilegia-chr07_Aqcoe7G101600	1010
Vitis-chr11_GSVIVT01015005001	Aquilegia-chr07_Aqcoe7G102100	995
###
Vitis-chr11_GSVIVT01015248001	Aquilegia-chr07_Aqcoe7G414900	707
Vitis-chr11_GSVIVT01015249001	Aquilegia-chr07_Aqcoe7G415000	583
Vitis-chr11_GSVIVT01015256001	Aquilegia-chr07_Aqcoe7G416200	879
Vitis-chr11_GSVIVT01015265001	Aquilegia-chr07_Aqcoe7G417300	210
Vitis-chr11_GSVIVT01015266001	Aquilegia-chr07_Aqcoe7G417400	748
Vitis-chr11_GSVIVT01015269001	Aquilegia-chr07_Aqcoe7G418500	1240
Vitis-chr11_GSVIVT01015270001	Aquilegia-chr07_Aqcoe7G418600	365
Vitis-chr11_GSVIVT01015273001	Aquilegia-chr07_Aqcoe7G419000	977
Vitis-chr11_GSVIVT01015277001	Aquilegia-chr07_Aqcoe7G419200	342
Vitis-chr11_GSVIVT01015282001	Aquilegia-chr07_Aqcoe7G420200	1230
Vitis-chr11_GSVIVT01015297001	Aquilegia-chr07_Aqcoe7G420900	1100
Vitis-chr11_GSVIVT01015298001	Aquilegia-chr07_Aqcoe7G421000	572
Vitis-chr11_GSVIVT01015304001	Aquilegia-chr07_Aqcoe7G420700	593
Vitis-chr11_GSVIVT01015306001	Aquilegia-chr07_Aqcoe7G420400	1550
###
Vitis-chr11_GSVIVT01029310001	Aquilegia-chr07_Aqcoe7G263400	400
Vitis-chr11_GSVIVT01029307001	Aquilegia-chr07_Aqcoe7G263700	460
Vitis-chr11_GSVIVT01029306001	Aquilegia-chr07_Aqcoe7G263000	1410
Vitis-chr11_GSVIVT01029304001	Aquilegia-chr07_Aqcoe7G262800	539
Vitis-chr11_GSVIVT01029303001	Aquilegia-chr07_Aqcoe7G262700	1950
Vitis-chr11_GSVIVT01029288001	Aquilegia-chr07_Aqcoe7G262200	440
Vitis-chr11_GSVIVT01029286001	Aquilegia-chr07_Aqcoe7G262100	293
Vitis-chr11_GSVIVT01029283001	Aquilegia-chr07_Aqcoe7G262000	1620
Vitis-chr11_GSVIVT01029282001	Aquilegia-chr07_Aqcoe7G261800	590
Vitis-chr11_GSVIVT01029274001	Aquilegia-chr07_Aqcoe7G261700	735
Vitis-chr11_GSVIVT01029273001	Aquilegia-chr07_Aqcoe7G261000	617
Vitis-chr11_GSVIVT01029271001	Aquilegia-chr07_Aqcoe7G260700	207
###
Vitis-chr11_GSVIVT01015521001	Aquilegia-chr07_Aqcoe7G269800	1130
Vitis-chr11_GSVIVT01015524001	Aquilegia-chr07_Aqcoe7G269700	307
Vitis-chr11_GSVIVT01015527001	Aquilegia-chr07_Aqcoe7G268700	694
Vitis-chr11_GSVIVT01015528001	Aquilegia-chr07_Aqcoe7G268200	2700
Vitis-chr11_GSVIVT01015531001	Aquilegia-chr07_Aqcoe7G267800	430
Vitis-chr11_GSVIVT01015532001	Aquilegia-chr07_Aqcoe7G267600	215
Vitis-chr11_GSVIVT01015533001	Aquilegia-chr07_Aqcoe7G267100	778
Vitis-chr11_GSVIVT01015535001	Aquilegia-chr07_Aqcoe7G267300	466
Vitis-chr11_GSVIVT01015538001	Aquilegia-chr07_Aqcoe7G266900	275
Vitis-chr11_GSVIVT01015540001	Aquilegia-chr07_Aqcoe7G266100	310
Vitis-chr11_GSVIVT01015546001	Aquilegia-chr07_Aqcoe7G265700	394
Vitis-chr11_GSVIVT01015550001	Aquilegia-chr07_Aqcoe7G264700	262
Vitis-chr11_GSVIVT01015551001	Aquilegia-chr07_Aqcoe7G264500	432
Vitis-chr11_GSVIVT01015553001	Aquilegia-chr07_Aqcoe7G264400	204
Vitis-chr11_GSVIVT01015564001	Aquilegia-chr07_Aqcoe7G264300	392
###
Vitis-chr11_GSVIVT01023631001	Aquilegia-chr07_Aqcoe7G218800	316
Vitis-chr11_GSVIVT01023643001	Aquilegia-chr07_Aqcoe7G221000	1900
Vitis-chr11_GSVIVT01023657001	Aquilegia-chr07_Aqcoe7G219500	236
Vitis-chr11_GSVIVT01023660001	Aquilegia-chr07_Aqcoe7G220000	2030
Vitis-chr11_GSVIVT01023688001	Aquilegia-chr07_Aqcoe7G220300	1030
Vitis-chr11_GSVIVT01023689001	Aquilegia-chr07_Aqcoe7G220700	522
Vitis-chr11_GSVIVT01023690001	Aquilegia-chr07_Aqcoe7G220900	631
Vitis-chr11_GSVIVT01023693001	Aquilegia-chr07_Aqcoe7G221400	1120
Vitis-chr11_GSVIVT01023697001	Aquilegia-chr07_Aqcoe7G221500	534
###
Vitis-chr11_GSVIVT01015032001	Aquilegia-chr07_Aqcoe7G431900	1260
Vitis-chr11_GSVIVT01015044001	Aquilegia-chr07_Aqcoe7G432000	1070
Vitis-chr11_GSVIVT01015045001	Aquilegia-chr07_Aqcoe7G431400	637
Vitis-chr11_GSVIVT01015065001	Aquilegia-chr07_Aqcoe7G432600	123
Vitis-chr11_GSVIVT01015069001	Aquilegia-chr07_Aqcoe7G433000	946
Vitis-chr11_GSVIVT01015070001	Aquilegia-chr07_Aqcoe7G433100	286
Vitis-chr11_GSVIVT01015071001	Aquilegia-chr07_Aqcoe7G434700	500
Vitis-chr11_GSVIVT01015081001	Aquilegia-chr07_Aqcoe7G436300	909
Vitis-chr11_GSVIVT01015082001	Aquilegia-chr07_Aqcoe7G436400	2030
Vitis-chr11_GSVIVT01015103001	Aquilegia-chr07_Aqcoe7G435900	250
Vitis-chr11_GSVIVT01015111001	Aquilegia-chr07_Aqcoe7G434200	1330
Vitis-chr11_GSVIVT01015119001	Aquilegia-chr07_Aqcoe7G433700	1650
Vitis-chr11_GSVIVT01015120001	Aquilegia-chr07_Aqcoe7G433200	247
###
Vitis-chr11_GSVIVT01012856001	Aquilegia-chr07_Aqcoe7G281700	1720
Vitis-chr11_GSVIVT01012857001	Aquilegia-chr07_Aqcoe7G281900	1360
Vitis-chr11_GSVIVT01012858001	Aquilegia-chr07_Aqcoe7G282100	874
Vitis-chr11_GSVIVT01012867001	Aquilegia-chr07_Aqcoe7G282700	931
Vitis-chr11_GSVIVT01012871001	Aquilegia-chr07_Aqcoe7G282800	772
Vitis-chr11_GSVIVT01012872001	Aquilegia-chr07_Aqcoe7G282900	512
###
Vitis-chr11_GSVIVT01032230001	Aquilegia-chr07_Aqcoe7G244000	440
Vitis-chr11_GSVIVT01032239001	Aquilegia-chr07_Aqcoe7G241600	455
Vitis-chr11_GSVIVT01032240001	Aquilegia-chr07_Aqcoe7G242000	723
Vitis-chr11_GSVIVT01032257001	Aquilegia-chr07_Aqcoe7G237900	1570
Vitis-chr11_GSVIVT01032258001	Aquilegia-chr07_Aqcoe7G241100	176
Vitis-chr11_GSVIVT01032259001	Aquilegia-chr07_Aqcoe7G240900	979
Vitis-chr11_GSVIVT01032261001	Aquilegia-chr07_Aqcoe7G240700	859
Vitis-chr11_GSVIVT01032263001	Aquilegia-chr07_Aqcoe7G240500	579
Vitis-chr11_GSVIVT01032266001	Aquilegia-chr07_Aqcoe7G239700	765
Vitis-chr11_GSVIVT01032268001	Aquilegia-chr07_Aqcoe7G239300	1250
Vitis-chr11_GSVIVT01032269001	Aquilegia-chr07_Aqcoe7G239100	887
Vitis-chr11_GSVIVT01032285001	Aquilegia-chr07_Aqcoe7G239400	2080
###
Vitis-chr11_GSVIVT01015388001	Aquilegia-chr07_Aqcoe7G399500	765
Vitis-chr11_GSVIVT01015393001	Aquilegia-chr07_Aqcoe7G399400	172
Vitis-chr11_GSVIVT01015395001	Aquilegia-chr07_Aqcoe7G399200	90
Vitis-chr11_GSVIVT01015403001	Aquilegia-chr07_Aqcoe7G398200	1710
Vitis-chr11_GSVIVT01015405001	Aquilegia-chr07_Aqcoe7G399100	270
Vitis-chr11_GSVIVT01015415001	Aquilegia-chr07_Aqcoe7G395300	2640
Vitis-chr11_GSVIVT01015418001	Aquilegia-chr07_Aqcoe7G396300	903
Vitis-chr11_GSVIVT01015428001	Aquilegia-chr07_Aqcoe7G396400	749
###
Vitis-chr11_GSVIVT01010868001	Aquilegia-chr07_Aqcoe7G296000	430
Vitis-chr11_GSVIVT01010867001	Aquilegia-chr07_Aqcoe7G296200	446
Vitis-chr11_GSVIVT01010865001	Aquilegia-chr07_Aqcoe7G296500	104
Vitis-chr11_GSVIVT01010864001	Aquilegia-chr07_Aqcoe7G296600	944
Vitis-chr11_GSVIVT01010860001	Aquilegia-chr07_Aqcoe7G297100	688
Vitis-chr11_GSVIVT01010859001	Aquilegia-chr07_Aqcoe7G297200	266
Vitis-chr11_GSVIVT01010855001	Aquilegia-chr07_Aqcoe7G297600	231
Vitis-chr11_GSVIVT01029318001	Aquilegia-chr07_Aqcoe7G299700	343
Vitis-chr11_GSVIVT01029313001	Aquilegia-chr07_Aqcoe7G302100	308
Vitis-chr11_GSVIVT01029311001	Aquilegia-chr07_Aqcoe7G303300	248
###
Vitis-chr11_GSVIVT01015363001	Aquilegia-chr07_Aqcoe7G402300	797
Vitis-chr11_GSVIVT01015365001	Aquilegia-chr07_Aqcoe7G402600	1250
Vitis-chr11_GSVIVT01015369001	Aquilegia-chr07_Aqcoe7G403200	855
Vitis-chr11_GSVIVT01015373001	Aquilegia-chr07_Aqcoe7G404300	637
Vitis-chr11_GSVIVT01015378001	Aquilegia-chr07_Aqcoe7G404400	1030
Vitis-chr11_GSVIVT01015380001	Aquilegia-chr07_Aqcoe7G404500	449
Vitis-chr11_GSVIVT01015381001	Aquilegia-chr07_Aqcoe7G404700	768
###
Vitis-chr12_GSVIVT01020670001	Aquilegia-chr01_Aqcoe1G239400	414
Vitis-chr12_GSVIVT01020666001	Aquilegia-chr01_Aqcoe1G240000	225
Vitis-chr12_GSVIVT01020665001	Aquilegia-chr01_Aqcoe1G240300	103
Vitis-chr12_GSVIVT01020664001	Aquilegia-chr01_Aqcoe1G240400	91
Vitis-chr12_GSVIVT01020661001	Aquilegia-chr01_Aqcoe1G240700	966
Vitis-chr12_GSVIVT01020660001	Aquilegia-chr01_Aqcoe1G241100	242
Vitis-chr12_GSVIVT01020658001	Aquilegia-chr01_Aqcoe1G242500	300
Vitis-chr12_GSVIVT01020657001	Aquilegia-chr01_Aqcoe1G243200	411
Vitis-chr12_GSVIVT01020655001	Aquilegia-chr01_Aqcoe1G244800	217
Vitis-chr12_GSVIVT01020653001	Aquilegia-chr01_Aqcoe1G245600	569
Vitis-chr12_GSVIVT01020652001	Aquilegia-chr01_Aqcoe1G245700	1860
Vitis-chr12_GSVIVT01020650001	Aquilegia-chr01_Aqcoe1G246600	1450
Vitis-chr12_GSVIVT01020649001	Aquilegia-chr01_Aqcoe1G249600	949
Vitis-chr12_GSVIVT01020648001	Aquilegia-chr01_Aqcoe1G249500	353
Vitis-chr12_GSVIVT01020636001	Aquilegia-chr01_Aqcoe1G247300	438
Vitis-chr12_GSVIVT01020636001	Aquilegia-chr01_Aqcoe1G249400	451
Vitis-chr12_GSVIVT01020617001	Aquilegia-chr01_Aqcoe1G247800	572
Vitis-chr12_GSVIVT01020616001	Aquilegia-chr01_Aqcoe1G250600	338
Vitis-chr12_GSVIVT01020614001	Aquilegia-chr01_Aqcoe1G250800	87
Vitis-chr12_GSVIVT01020613001	Aquilegia-chr01_Aqcoe1G250900	171
Vitis-chr12_GSVIVT01020612001	Aquilegia-chr01_Aqcoe1G251000	555
Vitis-chr12_GSVIVT01020611001	Aquilegia-chr01_Aqcoe1G251200	91
Vitis-chr12_GSVIVT01020609001	Aquilegia-chr01_Aqcoe1G251800	591
Vitis-chr12_GSVIVT01020599001	Aquilegia-chr01_Aqcoe1G253600	424
Vitis-chr12_GSVIVT01020595001	Aquilegia-chr01_Aqcoe1G253100	577
Vitis-chr12_GSVIVT01020594001	Aquilegia-chr01_Aqcoe1G253900	852
Vitis-chr12_GSVIVT01020584001	Aquilegia-chr01_Aqcoe1G254500	125
Vitis-chr12_GSVIVT01020581001	Aquilegia-chr01_Aqcoe1G257000	688
Vitis-chr12_GSVIVT01020580001	Aquilegia-chr01_Aqcoe1G257100	1070
Vitis-chr12_GSVIVT01020579001	Aquilegia-chr01_Aqcoe1G257800	670
Vitis-chr12_GSVIVT01020577001	Aquilegia-chr01_Aqcoe1G258400	860
Vitis-chr12_GSVIVT01020575001	Aquilegia-chr01_Aqcoe1G259400	682
Vitis-chr12_GSVIVT01020571001	Aquilegia-chr01_Aqcoe1G259500	1510
Vitis-chr12_GSVIVT01020568001	Aquilegia-chr01_Aqcoe1G260100	1740
Vitis-chr12_GSVIVT01020567001	Aquilegia-chr01_Aqcoe1G260200	145
Vitis-chr12_GSVIVT01020565001	Aquilegia-chr01_Aqcoe1G260700	712
Vitis-chr12_GSVIVT01020560001	Aquilegia-chr01_Aqcoe1G262300	406
Vitis-chr12_GSVIVT01020559001	Aquilegia-chr01_Aqcoe1G262400	440
Vitis-chr12_GSVIVT01020556001	Aquilegia-chr01_Aqcoe1G262700	1390
Vitis-chr12_GSVIVT01020555001	Aquilegia-chr01_Aqcoe1G263400	323
Vitis-chr12_GSVIVT01020553001	Aquilegia-chr01_Aqcoe1G264100	920
Vitis-chr12_GSVIVT01020551001	Aquilegia-chr01_Aqcoe1G265600	553
Vitis-chr12_GSVIVT01020550001	Aquilegia-chr01_Aqcoe1G266600	323
Vitis-chr12_GSVIVT01020548001	Aquilegia-chr01_Aqcoe1G266700	1120
Vitis-chr12_GSVIVT01020546001	Aquilegia-chr01_Aqcoe1G266900	228
Vitis-chr12_GSVIVT01020544001	Aquilegia-chr01_Aqcoe1G267100	272
Vitis-chr12_GSVIVT01020541001	Aquilegia-chr01_Aqcoe1G269300	61
Vitis-chr12_GSVIVT01020539001	Aquilegia-chr01_Aqcoe1G269400	576
Vitis-chr12_GSVIVT01020537001	Aquilegia-chr01_Aqcoe1G269500	293
Vitis-chr12_GSVIVT01020533001	Aquilegia-chr01_Aqcoe1G270000	487
Vitis-chr12_GSVIVT01020532001	Aquilegia-chr01_Aqcoe1G271800	277
Vitis-chr12_GSVIVT01020531001	Aquilegia-chr01_Aqcoe1G273100	430
###
Vitis-chr12_GSVIVT01030033001	Aquilegia-chr01_Aqcoe1G392300	1350
Vitis-chr12_GSVIVT01030034001	Aquilegia-chr01_Aqcoe1G392200	781
Vitis-chr12_GSVIVT01030035001	Aquilegia-chr01_Aqcoe1G392000	433
Vitis-chr12_GSVIVT01030038001	Aquilegia-chr01_Aqcoe1G391700	373
Vitis-chr12_GSVIVT01030043001	Aquilegia-chr01_Aqcoe1G391300	669
Vitis-chr12_GSVIVT01030044001	Aquilegia-chr01_Aqcoe1G391200	606
Vitis-chr12_GSVIVT01030046001	Aquilegia-chr01_Aqcoe1G390500	261
Vitis-chr12_GSVIVT01030047001	Aquilegia-chr01_Aqcoe1G390300	879
Vitis-chr12_GSVIVT01030048001	Aquilegia-chr01_Aqcoe1G389900	734
Vitis-chr12_GSVIVT01030051001	Aquilegia-chr01_Aqcoe1G389700	2120
Vitis-chr12_GSVIVT01030055001	Aquilegia-chr01_Aqcoe1G388600	1320
Vitis-chr12_GSVIVT01030057001	Aquilegia-chr01_Aqcoe1G387800	840
Vitis-chr12_GSVIVT01030058001	Aquilegia-chr01_Aqcoe1G387600	1460
Vitis-chr12_GSVIVT01030060001	Aquilegia-chr01_Aqcoe1G387500	220
###
Vitis-chr12_GSVIVT01030454001	Aquilegia-chr01_Aqcoe1G297100	595
Vitis-chr12_GSVIVT01030455001	Aquilegia-chr01_Aqcoe1G297300	585
Vitis-chr12_GSVIVT01030473001	Aquilegia-chr01_Aqcoe1G298800	293
Vitis-chr12_GSVIVT01030474001	Aquilegia-chr01_Aqcoe1G298900	620
###
Vitis-chr12_GSVIVT01030085001	Aquilegia-chr01_Aqcoe1G379800	281
Vitis-chr12_GSVIVT01030092001	Aquilegia-chr01_Aqcoe1G379700	305
Vitis-chr12_GSVIVT01030094001	Aquilegia-chr01_Aqcoe1G379600	588
Vitis-chr12_GSVIVT01030099001	Aquilegia-chr01_Aqcoe1G379300	1710
Vitis-chr12_GSVIVT01030127001	Aquilegia-chr01_Aqcoe1G378700	685
Vitis-chr12_GSVIVT01030130001	Aquilegia-chr01_Aqcoe1G377700	522
Vitis-chr12_GSVIVT01030133001	Aquilegia-chr01_Aqcoe1G377000	789
Vitis-chr12_GSVIVT01030138001	Aquilegia-chr01_Aqcoe1G376600	1580
Vitis-chr12_GSVIVT01030139001	Aquilegia-chr01_Aqcoe1G376900	1110
Vitis-chr12_GSVIVT01030141001	Aquilegia-chr01_Aqcoe1G375500	1440
Vitis-chr12_GSVIVT01030144001	Aquilegia-chr01_Aqcoe1G380200	2330
###
Vitis-chr12_GSVIVT01000780001	Aquilegia-chr01_Aqcoe1G205100	901
Vitis-chr12_GSVIVT01000782001	Aquilegia-chr01_Aqcoe1G206000	767
Vitis-chr12_GSVIVT01000784001	Aquilegia-chr01_Aqcoe1G207400	1180
Vitis-chr12_GSVIVT01000791001	Aquilegia-chr01_Aqcoe1G208500	406
Vitis-chr12_GSVIVT01000792001	Aquilegia-chr01_Aqcoe1G209000	289
Vitis-chr12_GSVIVT01000802001	Aquilegia-chr01_Aqcoe1G209900	479
Vitis-chr12_GSVIVT01000808001	Aquilegia-chr01_Aqcoe1G210000	280
Vitis-chr12_GSVIVT01000817001	Aquilegia-chr01_Aqcoe1G212100	1430
Vitis-chr12_GSVIVT01000818001	Aquilegia-chr01_Aqcoe1G211300	283
Vitis-chr12_GSVIVT01000823001	Aquilegia-chr01_Aqcoe1G210600	1030
###
Vitis-chr12_GSVIVT01030541001	Aquilegia-chr01_Aqcoe1G318000	373
Vitis-chr12_GSVIVT01030542001	Aquilegia-chr01_Aqcoe1G318800	715
Vitis-chr12_GSVIVT01030543001	Aquilegia-chr01_Aqcoe1G319600	232
Vitis-chr12_GSVIVT01030544001	Aquilegia-chr01_Aqcoe1G319700	625
Vitis-chr12_GSVIVT01030550001	Aquilegia-chr01_Aqcoe1G320700	644
Vitis-chr12_GSVIVT01030553001	Aquilegia-chr01_Aqcoe1G321600	939
Vitis-chr12_GSVIVT01030556001	Aquilegia-chr01_Aqcoe1G322100	651
Vitis-chr12_GSVIVT01030557001	Aquilegia-chr01_Aqcoe1G322800	1300
Vitis-chr12_GSVIVT01030558001	Aquilegia-chr01_Aqcoe1G322900	1430
Vitis-chr12_GSVIVT01030561001	Aquilegia-chr01_Aqcoe1G323200	579
Vitis-chr12_GSVIVT01030562001	Aquilegia-chr01_Aqcoe1G323300	144
Vitis-chr12_GSVIVT01030565001	Aquilegia-chr01_Aqcoe1G324400	675
Vitis-chr12_GSVIVT01030566001	Aquilegia-chr01_Aqcoe1G324800	702
###
Vitis-chr12_GSVIVT01030605001	Aquilegia-chr01_Aqcoe1G352400	1540
Vitis-chr12_GSVIVT01030606001	Aquilegia-chr01_Aqcoe1G353100	138
Vitis-chr12_GSVIVT01030607001	Aquilegia-chr01_Aqcoe1G354000	699
Vitis-chr12_GSVIVT01030608001	Aquilegia-chr01_Aqcoe1G354100	563
Vitis-chr12_GSVIVT01030611001	Aquilegia-chr01_Aqcoe1G354500	387
Vitis-chr12_GSVIVT01030614001	Aquilegia-chr01_Aqcoe1G355500	345
Vitis-chr12_GSVIVT01030616001	Aquilegia-chr01_Aqcoe1G356400	508
###
Vitis-chr12_GSVIVT01030484001	Aquilegia-chr01_Aqcoe1G343400	1560
Vitis-chr12_GSVIVT01030486001	Aquilegia-chr01_Aqcoe1G343200	939
Vitis-chr12_GSVIVT01030487001	Aquilegia-chr01_Aqcoe1G342600	590
Vitis-chr12_GSVIVT01030488001	Aquilegia-chr01_Aqcoe1G341500	582
Vitis-chr12_GSVIVT01030494001	Aquilegia-chr01_Aqcoe1G340900	1160
Vitis-chr12_GSVIVT01030495001	Aquilegia-chr01_Aqcoe1G340700	454
Vitis-chr12_GSVIVT01030501001	Aquilegia-chr01_Aqcoe1G339200	1220
Vitis-chr12_GSVIVT01030502001	Aquilegia-chr01_Aqcoe1G339100	258
Vitis-chr12_GSVIVT01030504001	Aquilegia-chr01_Aqcoe1G338800	482
Vitis-chr12_GSVIVT01030508001	Aquilegia-chr01_Aqcoe1G337900	797
Vitis-chr12_GSVIVT01030511001	Aquilegia-chr01_Aqcoe1G337200	1660
Vitis-chr12_GSVIVT01030525001	Aquilegia-chr01_Aqcoe1G336400	1190
Vitis-chr12_GSVIVT01030533001	Aquilegia-chr01_Aqcoe1G335800	275
Vitis-chr12_GSVIVT01030534001	Aquilegia-chr01_Aqcoe1G335400	185
Vitis-chr12_GSVIVT01030539001	Aquilegia-chr01_Aqcoe1G334400	922
Vitis-chr12_GSVIVT01030540001	Aquilegia-chr01_Aqcoe1G334200	601
###
Vitis-chr12_GSVIVT01030624001	Aquilegia-chr01_Aqcoe1G365300	814
Vitis-chr12_GSVIVT01030625001	Aquilegia-chr01_Aqcoe1G365200	484
Vitis-chr12_GSVIVT01030626001	Aquilegia-chr01_Aqcoe1G365100	185
Vitis-chr12_GSVIVT01030628001	Aquilegia-chr01_Aqcoe1G365500	269
Vitis-chr12_GSVIVT01030640001	Aquilegia-chr01_Aqcoe1G367400	564
Vitis-chr12_GSVIVT01030642001	Aquilegia-chr01_Aqcoe1G367700	1260
Vitis-chr12_GSVIVT01030643001	Aquilegia-chr01_Aqcoe1G368200	783
Vitis-chr12_GSVIVT01030648001	Aquilegia-chr01_Aqcoe1G368500	264
Vitis-chr12_GSVIVT01030649001	Aquilegia-chr01_Aqcoe1G370400	1950
Vitis-chr12_GSVIVT01000401001	Aquilegia-chr01_Aqcoe1G370200	384
Vitis-chr12_GSVIVT01000416001	Aquilegia-chr01_Aqcoe1G372900	530
###
Vitis-chr12_GSVIVT01020780001	Aquilegia-chr01_Aqcoe1G219500	972
Vitis-chr12_GSVIVT01020765001	Aquilegia-chr01_Aqcoe1G219100	164
Vitis-chr12_GSVIVT01020763001	Aquilegia-chr01_Aqcoe1G218000	87
Vitis-chr12_GSVIVT01020758001	Aquilegia-chr01_Aqcoe1G217700	1020
Vitis-chr12_GSVIVT01020752001	Aquilegia-chr01_Aqcoe1G219900	179
Vitis-chr12_GSVIVT01020743001	Aquilegia-chr01_Aqcoe1G220600	544
Vitis-chr12_GSVIVT01020741001	Aquilegia-chr01_Aqcoe1G221700	982
Vitis-chr12_GSVIVT01020722001	Aquilegia-chr01_Aqcoe1G223900	465
Vitis-chr12_GSVIVT01020718001	Aquilegia-chr01_Aqcoe1G224100	285
Vitis-chr12_GSVIVT01020715001	Aquilegia-chr01_Aqcoe1G224200	274
Vitis-chr12_GSVIVT01020711001	Aquilegia-chr01_Aqcoe1G224800	460
Vitis-chr12_GSVIVT01020708001	Aquilegia-chr01_Aqcoe1G225500	191
Vitis-chr12_GSVIVT01020707001	Aquilegia-chr01_Aqcoe1G227600	485
Vitis-chr12_GSVIVT01020705001	Aquilegia-chr01_Aqcoe1G226300	2760
Vitis-chr12_GSVIVT01020704001	Aquilegia-chr01_Aqcoe1G227900	213
Vitis-chr12_GSVIVT01020702001	Aquilegia-chr01_Aqcoe1G228200	675
Vitis-chr12_GSVIVT01020701001	Aquilegia-chr01_Aqcoe1G228400	482
Vitis-chr12_GSVIVT01020700001	Aquilegia-chr01_Aqcoe1G228800	324
Vitis-chr12_GSVIVT01020699001	Aquilegia-chr01_Aqcoe1G229100	1010
Vitis-chr12_GSVIVT01020698001	Aquilegia-chr01_Aqcoe1G229500	470
Vitis-chr12_GSVIVT01020693001	Aquilegia-chr01_Aqcoe1G229600	293
###
Vitis-chr12_GSVIVT01020876001	Aquilegia-chr01_Aqcoe1G204100	112
Vitis-chr12_GSVIVT01020875001	Aquilegia-chr01_Aqcoe1G203900	174
Vitis-chr12_GSVIVT01020874001	Aquilegia-chr01_Aqcoe1G204000	1100
Vitis-chr12_GSVIVT01020864001	Aquilegia-chr01_Aqcoe1G199600	359
Vitis-chr12_GSVIVT01020860001	Aquilegia-chr01_Aqcoe1G199900	1170
Vitis-chr12_GSVIVT01020857001	Aquilegia-chr01_Aqcoe1G202200	840
Vitis-chr12_GSVIVT01020854001	Aquilegia-chr01_Aqcoe1G199000	3230
Vitis-chr12_GSVIVT01020852001	Aquilegia-chr01_Aqcoe1G196500	1800
###
Vitis-chr12_GSVIVT01030567001	Aquilegia-chr01_Aqcoe1G331000	168
Vitis-chr12_GSVIVT01030569001	Aquilegia-chr01_Aqcoe1G331700	413
Vitis-chr12_GSVIVT01030570001	Aquilegia-chr01_Aqcoe1G333200	569
Vitis-chr12_GSVIVT01030572001	Aquilegia-chr01_Aqcoe1G333400	884
Vitis-chr12_GSVIVT01030573001	Aquilegia-chr01_Aqcoe1G333500	648
Vitis-chr12_GSVIVT01030574001	Aquilegia-chr01_Aqcoe1G333600	653
###
Vitis-chr12_GSVIVT01020689001	Aquilegia-chr01_Aqcoe1G288000	1510
Vitis-chr12_GSVIVT01020688001	Aquilegia-chr01_Aqcoe1G287600	297
Vitis-chr12_GSVIVT01020685001	Aquilegia-chr01_Aqcoe1G286100	642
Vitis-chr12_GSVIVT01020682001	Aquilegia-chr01_Aqcoe1G285200	465
Vitis-chr12_GSVIVT01020678001	Aquilegia-chr01_Aqcoe1G284000	478
Vitis-chr12_GSVIVT01020674001	Aquilegia-chr01_Aqcoe1G283800	642
Vitis-chr12_GSVIVT01020672001	Aquilegia-chr01_Aqcoe1G282900	194
Vitis-chr12_GSVIVT01020671001	Aquilegia-chr01_Aqcoe1G282700	601
###
Vitis-chr12_GSVIVT01030423001	Aquilegia-chr01_Aqcoe1G233800	1530
Vitis-chr12_GSVIVT01030425001	Aquilegia-chr01_Aqcoe1G233700	781
Vitis-chr12_GSVIVT01030426001	Aquilegia-chr01_Aqcoe1G233400	438
Vitis-chr12_GSVIVT01030428001	Aquilegia-chr01_Aqcoe1G232100	1150
Vitis-chr12_GSVIVT01030430001	Aquilegia-chr01_Aqcoe1G231900	406
Vitis-chr12_GSVIVT01030431001	Aquilegia-chr01_Aqcoe1G231700	705
Vitis-chr12_GSVIVT01030434001	Aquilegia-chr01_Aqcoe1G231400	305
Vitis-chr12_GSVIVT01030436001	Aquilegia-chr01_Aqcoe1G231200	538
Vitis-chr12_GSVIVT01030440001	Aquilegia-chr01_Aqcoe1G230400	819
###
Vitis-chr12_GSVIVT01020834001	Aquilegia-chr01_Aqcoe1G177900	425
Vitis-chr12_GSVIVT01020832001	Aquilegia-chr01_Aqcoe1G178300	470
Vitis-chr12_GSVIVT01020830001	Aquilegia-chr01_Aqcoe1G178100	188
Vitis-chr12_GSVIVT01020828001	Aquilegia-chr01_Aqcoe1G178400	855
Vitis-chr12_GSVIVT01020818001	Aquilegia-chr01_Aqcoe1G182400	455
Vitis-chr12_GSVIVT01020817001	Aquilegia-chr01_Aqcoe1G183400	557
Vitis-chr12_GSVIVT01020814001	Aquilegia-chr01_Aqcoe1G176800	544
[truncated: 10,199 more rows]
