# Supplementary material for: Buxus and Tetracentron genomes help resolve eudicot genome history
Source: Nat Commun. 2022 Feb 2;13:643. doi: 10.1038/s41467-022-28312-w (PMC8810787; doi:10.1038/s41467-022-28312-w)
Supplement: Supplementary file 13 — Source Data [file 41467_2022_28312_MOESM13_ESM.zip › Source Data/Supplementary_Fig5_Vitis.Buxus.mscsan.anchors.txt]

###
Buxus-chr1_BUSI_000826	Vitis-chr13_GSVIVT01016212001	153
Buxus-chr1_BUSI_000828	Vitis-chr13_GSVIVT01016208001	882
Buxus-chr1_BUSI_000836	Vitis-chr13_GSVIVT01016195001	417
Buxus-chr1_BUSI_000838	Vitis-chr13_GSVIVT01016191001	916
Buxus-chr1_BUSI_000839	Vitis-chr13_GSVIVT01016190001	387
Buxus-chr1_BUSI_000843	Vitis-chr13_GSVIVT01016184001	209
Buxus-chr1_BUSI_000845	Vitis-chr13_GSVIVT01016189001	702
###
Buxus-chr1_BUSI_000607	Vitis-chr13_GSVIVT01034759001	844
Buxus-chr1_BUSI_000609	Vitis-chr13_GSVIVT01034760001	213
Buxus-chr1_BUSI_000615	Vitis-chr13_GSVIVT01034757001	236
Buxus-chr1_BUSI_000621	Vitis-chr13_GSVIVT01034755001	324
Buxus-chr1_BUSI_000634	Vitis-chr13_GSVIVT01034746001	1820
Buxus-chr1_BUSI_000639	Vitis-chr13_GSVIVT01034740001	395
Buxus-chr1_BUSI_000642	Vitis-chr13_GSVIVT01034738001	659
Buxus-chr1_BUSI_000644	Vitis-chr13_GSVIVT01034736001	229
Buxus-chr1_BUSI_000653	Vitis-chr13_GSVIVT01034734001	288
Buxus-chr1_BUSI_000670	Vitis-chr13_GSVIVT01034713001	968
Buxus-chr1_BUSI_000672	Vitis-chr13_GSVIVT01034716001	397
Buxus-chr1_BUSI_000683	Vitis-chr13_GSVIVT01034722001	315
Buxus-chr1_BUSI_000687	Vitis-chr13_GSVIVT01034690001	928
Buxus-chr1_BUSI_000689	Vitis-chr13_GSVIVT01034687001	549
Buxus-chr1_BUSI_000691	Vitis-chr13_GSVIVT01034686001	83
Buxus-chr1_BUSI_000692	Vitis-chr13_GSVIVT01034684001	1500
Buxus-chr1_BUSI_000693	Vitis-chr13_GSVIVT01034678001	234
Buxus-chr1_BUSI_000699	Vitis-chr13_GSVIVT01034676001	474
Buxus-chr1_BUSI_000700	Vitis-chr13_GSVIVT01034674001	473
Buxus-chr1_BUSI_000701	Vitis-chr13_GSVIVT01034673001	1340
Buxus-chr1_BUSI_000707	Vitis-chr13_GSVIVT01034666001	536
Buxus-chr1_BUSI_000711	Vitis-chr13_GSVIVT01034677001	723
Buxus-chr1_BUSI_000716	Vitis-chr13_GSVIVT01034676001	474
Buxus-chr1_BUSI_000717	Vitis-chr13_GSVIVT01034674001	416
Buxus-chr1_BUSI_000718	Vitis-chr13_GSVIVT01034673001	1110
Buxus-chr1_BUSI_000719	Vitis-chr13_GSVIVT01034672001	1170
Buxus-chr1_BUSI_000723	Vitis-chr13_GSVIVT01034666001	542
###
Buxus-chr1_BUSI_001733	Vitis-chr13_GSVIVT01032038001	386
Buxus-chr1_BUSI_001734	Vitis-chr13_GSVIVT01032039001	204
Buxus-chr1_BUSI_001742	Vitis-chr13_GSVIVT01032041001	579
Buxus-chr1_BUSI_001744	Vitis-chr13_GSVIVT01032045001	326
Buxus-chr1_BUSI_001745	Vitis-chr13_GSVIVT01032046001	1490
Buxus-chr1_BUSI_001763	Vitis-chr13_GSVIVT01032054001	438
Buxus-chr1_BUSI_001770	Vitis-chr13_GSVIVT01032057001	259
Buxus-chr1_BUSI_001776	Vitis-chr13_GSVIVT01032062001	169
Buxus-chr1_BUSI_001777	Vitis-chr13_GSVIVT01032063001	131
Buxus-chr1_BUSI_001780	Vitis-chr13_GSVIVT01032065001	231
Buxus-chr1_BUSI_001798	Vitis-chr13_GSVIVT01032076001	583
Buxus-chr1_BUSI_001802	Vitis-chr13_GSVIVT01032082001	250
Buxus-chr1_BUSI_001808	Vitis-chr13_GSVIVT01032088001	300
Buxus-chr1_BUSI_001809	Vitis-chr13_GSVIVT01032091001	609
Buxus-chr1_BUSI_001810	Vitis-chr13_GSVIVT01032083001	242
Buxus-chr1_BUSI_001822	Vitis-chr13_GSVIVT01032100001	53
Buxus-chr1_BUSI_001823	Vitis-chr13_GSVIVT01032100001	71
Buxus-chr1_BUSI_001824	Vitis-chr13_GSVIVT01032101001	373
Buxus-chr1_BUSI_001833	Vitis-chr13_GSVIVT01032103001	995
Buxus-chr1_BUSI_001835	Vitis-chr13_GSVIVT01032117001	791
Buxus-chr1_BUSI_001836	Vitis-chr13_GSVIVT01032119001	528
Buxus-chr1_BUSI_001838	Vitis-chr13_GSVIVT01032121001	340
Buxus-chr1_BUSI_001839	Vitis-chr13_GSVIVT01032096001	1330
Buxus-chr1_BUSI_001840	Vitis-chr13_GSVIVT01032128001	444
Buxus-chr1_BUSI_001844	Vitis-chr13_GSVIVT01032131001	1240
Buxus-chr1_BUSI_001847	Vitis-chr13_GSVIVT01032134001	996
Buxus-chr1_BUSI_001848	Vitis-chr13_GSVIVT01032137001	354
Buxus-chr1_BUSI_001850	Vitis-chr13_GSVIVT01032138001	906
###
Buxus-chr1_BUSI_002571	Vitis-chr13_GSVIVT01027344001	674
Buxus-chr1_BUSI_002574	Vitis-chr13_GSVIVT01027314001	645
Buxus-chr1_BUSI_002575	Vitis-chr13_GSVIVT01027313001	250
Buxus-chr1_BUSI_002593	Vitis-chr13_GSVIVT01027345001	277
Buxus-chr1_BUSI_002594	Vitis-chr13_GSVIVT01027344001	599
###
Buxus-chr1_BUSI_000860	Vitis-chr13_GSVIVT01016218001	1330
Buxus-chr1_BUSI_000868	Vitis-chr13_GSVIVT01016219001	572
Buxus-chr1_BUSI_000872	Vitis-chr13_GSVIVT01016220001	776
Buxus-chr1_BUSI_000873	Vitis-chr13_GSVIVT01016221001	734
Buxus-chr1_BUSI_000875	Vitis-chr13_GSVIVT01016222001	451
Buxus-chr1_BUSI_000879	Vitis-chr13_GSVIVT01016224001	699
Buxus-chr1_BUSI_000881	Vitis-chr13_GSVIVT01016225001	1070
Buxus-chr1_BUSI_000884	Vitis-chr13_GSVIVT01016227001	422
Buxus-chr1_BUSI_000898	Vitis-chr13_GSVIVT01016232001	255
Buxus-chr1_BUSI_000899	Vitis-chr13_GSVIVT01016234001	647
Buxus-chr1_BUSI_000904	Vitis-chr13_GSVIVT01016239001	367
Buxus-chr1_BUSI_000907	Vitis-chr13_GSVIVT01016240001	1630
Buxus-chr1_BUSI_000910	Vitis-chr13_GSVIVT01016242001	280
Buxus-chr1_BUSI_000911	Vitis-chr13_GSVIVT01016243001	206
Buxus-chr1_BUSI_000913	Vitis-chr13_GSVIVT01016250001	729
Buxus-chr1_BUSI_000914	Vitis-chr13_GSVIVT01016257001	596
Buxus-chr1_BUSI_000915	Vitis-chr13_GSVIVT01016258001	737
Buxus-chr1_BUSI_000922	Vitis-chr13_GSVIVT01016264001	1080
Buxus-chr1_BUSI_000926	Vitis-chr13_GSVIVT01016272001	2170
Buxus-chr1_BUSI_000928	Vitis-chr13_GSVIVT01016266001	1030
Buxus-chr1_BUSI_000930	Vitis-chr13_GSVIVT01016276001	585
Buxus-chr1_BUSI_000932	Vitis-chr13_GSVIVT01016283001	206
Buxus-chr1_BUSI_000940	Vitis-chr13_GSVIVT01016300001	538
Buxus-chr1_BUSI_000944	Vitis-chr13_GSVIVT01016296001	1970
Buxus-chr1_BUSI_000946	Vitis-chr13_GSVIVT01016297001	677
Buxus-chr1_BUSI_000953	Vitis-chr13_GSVIVT01016300001	534
Buxus-chr1_BUSI_000956	Vitis-chr13_GSVIVT01016305001	617
Buxus-chr1_BUSI_000957	Vitis-chr13_GSVIVT01016307001	795
Buxus-chr1_BUSI_000962	Vitis-chr13_GSVIVT01016310001	724
Buxus-chr1_BUSI_000974	Vitis-chr13_GSVIVT01016320001	776
Buxus-chr1_BUSI_000977	Vitis-chr13_GSVIVT01016315001	590
Buxus-chr1_BUSI_000979	Vitis-chr13_GSVIVT01016318001	278
Buxus-chr1_BUSI_000985	Vitis-chr13_GSVIVT01016320001	754
Buxus-chr1_BUSI_000991	Vitis-chr13_GSVIVT01016323001	1090
Buxus-chr1_BUSI_000994	Vitis-chr13_GSVIVT01016333001	348
Buxus-chr1_BUSI_001001	Vitis-chr13_GSVIVT01016337001	386
Buxus-chr1_BUSI_001006	Vitis-chr13_GSVIVT01016341001	481
Buxus-chr1_BUSI_001012	Vitis-chr13_GSVIVT01016348001	351
Buxus-chr1_BUSI_001013	Vitis-chr13_GSVIVT01016333001	346
Buxus-chr1_BUSI_001018	Vitis-chr13_GSVIVT01016347001	440
Buxus-chr1_BUSI_001022	Vitis-chr13_GSVIVT01016352001	503
Buxus-chr1_BUSI_001025	Vitis-chr13_GSVIVT01016353001	3310
Buxus-chr1_BUSI_001030	Vitis-chr13_GSVIVT01016358001	724
###
Buxus-chr1_BUSI_001152	Vitis-chr13_GSVIVT01016538001	623
Buxus-chr1_BUSI_001155	Vitis-chr13_GSVIVT01016535001	656
Buxus-chr1_BUSI_001160	Vitis-chr13_GSVIVT01016549001	484
Buxus-chr1_BUSI_001163	Vitis-chr13_GSVIVT01016550001	1330
Buxus-chr1_BUSI_001172	Vitis-chr13_GSVIVT01016558001	628
Buxus-chr1_BUSI_001181	Vitis-chr13_GSVIVT01016528001	1210
Buxus-chr1_BUSI_001182	Vitis-chr13_GSVIVT01016525001	478
Buxus-chr1_BUSI_001190	Vitis-chr13_GSVIVT01016562001	436
Buxus-chr1_BUSI_001192	Vitis-chr13_GSVIVT01016528001	1200
Buxus-chr1_BUSI_001194	Vitis-chr13_GSVIVT01016525001	471
Buxus-chr1_BUSI_001199	Vitis-chr13_GSVIVT01016524001	682
Buxus-chr1_BUSI_001202	Vitis-chr13_GSVIVT01016517001	1260
Buxus-chr1_BUSI_001206	Vitis-chr13_GSVIVT01016512001	1290
Buxus-chr1_BUSI_001206	Vitis-chr13_GSVIVT01016490001	1300
Buxus-chr1_BUSI_001211	Vitis-chr13_GSVIVT01016511001	599
Buxus-chr1_BUSI_001212	Vitis-chr13_GSVIVT01016509001	384
Buxus-chr1_BUSI_001216	Vitis-chr13_GSVIVT01016504001	515
Buxus-chr1_BUSI_001227	Vitis-chr13_GSVIVT01016494001	729
Buxus-chr1_BUSI_001229	Vitis-chr13_GSVIVT01016481001	731
Buxus-chr1_BUSI_001230	Vitis-chr13_GSVIVT01016476001	1120
Buxus-chr1_BUSI_001232	Vitis-chr13_GSVIVT01016470001	822
Buxus-chr1_BUSI_001233	Vitis-chr13_GSVIVT01016469001	272
Buxus-chr1_BUSI_001235	Vitis-chr13_GSVIVT01016468001	343
Buxus-chr1_BUSI_001236	Vitis-chr13_GSVIVT01016466001	612
Buxus-chr1_BUSI_001237	Vitis-chr13_GSVIVT01016467001	965
Buxus-chr1_BUSI_001245	Vitis-chr13_GSVIVT01016427001	316
Buxus-chr1_BUSI_001247	Vitis-chr13_GSVIVT01016431001	142
Buxus-chr1_BUSI_001248	Vitis-chr13_GSVIVT01016433001	515
Buxus-chr1_BUSI_001250	Vitis-chr13_GSVIVT01016434001	734
Buxus-chr1_BUSI_001251	Vitis-chr13_GSVIVT01016437001	85
Buxus-chr1_BUSI_001253	Vitis-chr13_GSVIVT01016446001	1220
Buxus-chr1_BUSI_001254	Vitis-chr13_GSVIVT01016457001	612
Buxus-chr1_BUSI_001255	Vitis-chr13_GSVIVT01016458001	950
Buxus-chr1_BUSI_001257	Vitis-chr13_GSVIVT01016459001	699
Buxus-chr1_BUSI_001260	Vitis-chr13_GSVIVT01016461001	756
Buxus-chr1_BUSI_001263	Vitis-chr13_GSVIVT01016462001	737
Buxus-chr1_BUSI_001264	Vitis-chr13_GSVIVT01016463001	550
Buxus-chr1_BUSI_001266	Vitis-chr13_GSVIVT01016464001	933
###
Buxus-chr1_BUSI_002090	Vitis-chr13_GSVIVT01034656001	658
Buxus-chr1_BUSI_002108	Vitis-chr13_GSVIVT01034651001	606
Buxus-chr1_BUSI_002122	Vitis-chr13_GSVIVT01034648001	1100
Buxus-chr1_BUSI_002124	Vitis-chr13_GSVIVT01034647001	459
Buxus-chr1_BUSI_002128	Vitis-chr13_GSVIVT01034645001	884
###
Buxus-chr1_BUSI_001450	Vitis-chr13_GSVIVT01032777001	1590
Buxus-chr1_BUSI_001464	Vitis-chr13_GSVIVT01032762001	764
Buxus-chr1_BUSI_001474	Vitis-chr13_GSVIVT01032754001	482
Buxus-chr1_BUSI_001480	Vitis-chr13_GSVIVT01032758001	1040
Buxus-chr1_BUSI_001481	Vitis-chr13_GSVIVT01032756001	838
Buxus-chr1_BUSI_001485	Vitis-chr13_GSVIVT01032752001	323
Buxus-chr1_BUSI_001487	Vitis-chr13_GSVIVT01032751001	1040
Buxus-chr1_BUSI_001493	Vitis-chr13_GSVIVT01032748001	998
Buxus-chr1_BUSI_001496	Vitis-chr13_GSVIVT01032746001	1190
Buxus-chr1_BUSI_001500	Vitis-chr13_GSVIVT01032741001	495
Buxus-chr1_BUSI_001502	Vitis-chr13_GSVIVT01032737001	482
Buxus-chr1_BUSI_001503	Vitis-chr13_GSVIVT01032736001	734
Buxus-chr1_BUSI_001506	Vitis-chr13_GSVIVT01032735001	914
Buxus-chr1_BUSI_001507	Vitis-chr13_GSVIVT01032734001	285
Buxus-chr1_BUSI_001515	Vitis-chr13_GSVIVT01032723001	411
Buxus-chr1_BUSI_001517	Vitis-chr13_GSVIVT01032722001	906
Buxus-chr1_BUSI_001519	Vitis-chr13_GSVIVT01032721001	1590
Buxus-chr1_BUSI_001521	Vitis-chr13_GSVIVT01032720001	280
Buxus-chr1_BUSI_001522	Vitis-chr13_GSVIVT01032719001	372
Buxus-chr1_BUSI_001525	Vitis-chr13_GSVIVT01032716001	1380
Buxus-chr1_BUSI_001535	Vitis-chr13_GSVIVT01032704001	1330
Buxus-chr1_BUSI_001536	Vitis-chr13_GSVIVT01032702001	330
Buxus-chr1_BUSI_001537	Vitis-chr13_GSVIVT01032701001	1480
Buxus-chr1_BUSI_001539	Vitis-chr13_GSVIVT01032697001	349
Buxus-chr1_BUSI_001540	Vitis-chr13_GSVIVT01032677001	550
Buxus-chr1_BUSI_001542	Vitis-chr13_GSVIVT01032678001	534
Buxus-chr1_BUSI_001544	Vitis-chr13_GSVIVT01032681001	650
Buxus-chr1_BUSI_001548	Vitis-chr13_GSVIVT01032672001	425
Buxus-chr1_BUSI_001549	Vitis-chr13_GSVIVT01032669001	523
Buxus-chr1_BUSI_001552	Vitis-chr13_GSVIVT01032665001	931
Buxus-chr1_BUSI_001555	Vitis-chr13_GSVIVT01032661001	150
Buxus-chr1_BUSI_001557	Vitis-chr13_GSVIVT01032657001	1380
Buxus-chr1_BUSI_001558	Vitis-chr13_GSVIVT01032656001	1460
Buxus-chr1_BUSI_001559	Vitis-chr13_GSVIVT01032652001	419
Buxus-chr1_BUSI_001562	Vitis-chr13_GSVIVT01032651001	900
###
Buxus-chr1_BUSI_001856	Vitis-chr13_GSVIVT01032166001	931
Buxus-chr1_BUSI_001861	Vitis-chr13_GSVIVT01032192001	659
Buxus-chr1_BUSI_001864	Vitis-chr13_GSVIVT01032193001	674
Buxus-chr1_BUSI_001866	Vitis-chr13_GSVIVT01032195001	885
Buxus-chr1_BUSI_001868	Vitis-chr13_GSVIVT01032196001	601
Buxus-chr1_BUSI_001870	Vitis-chr13_GSVIVT01032197001	471
Buxus-chr1_BUSI_001887	Vitis-chr13_GSVIVT01032212001	231
Buxus-chr1_BUSI_001888	Vitis-chr13_GSVIVT01032213001	1060
Buxus-chr1_BUSI_001892	Vitis-chr13_GSVIVT01001433001	829
Buxus-chr1_BUSI_001893	Vitis-chr13_GSVIVT01001437001	429
Buxus-chr1_BUSI_001894	Vitis-chr13_GSVIVT01001439001	293
Buxus-chr1_BUSI_001897	Vitis-chr13_GSVIVT01001445001	1160
Buxus-chr1_BUSI_001904	Vitis-chr13_GSVIVT01001466001	708
Buxus-chr1_BUSI_001915	Vitis-chr13_GSVIVT01001461001	1270
###
Buxus-chr1_BUSI_000389	Vitis-chr13_GSVIVT01036671001	716
Buxus-chr1_BUSI_000390	Vitis-chr13_GSVIVT01036672001	582
Buxus-chr1_BUSI_000393	Vitis-chr13_GSVIVT01036676001	482
Buxus-chr1_BUSI_000394	Vitis-chr13_GSVIVT01036640001	416
Buxus-chr1_BUSI_000398	Vitis-chr13_GSVIVT01036649001	802
Buxus-chr1_BUSI_000403	Vitis-chr13_GSVIVT01036651001	2710
Buxus-chr1_BUSI_000404	Vitis-chr13_GSVIVT01036652001	199
Buxus-chr1_BUSI_000406	Vitis-chr13_GSVIVT01036664001	411
Buxus-chr1_BUSI_000407	Vitis-chr13_GSVIVT01036668001	304
###
Buxus-chr1_BUSI_001380	Vitis-chr13_GSVIVT01032845001	435
Buxus-chr1_BUSI_001391	Vitis-chr13_GSVIVT01032832001	887
Buxus-chr1_BUSI_001393	Vitis-chr13_GSVIVT01032831001	316
Buxus-chr1_BUSI_001394	Vitis-chr13_GSVIVT01032822001	244
Buxus-chr1_BUSI_001396	Vitis-chr13_GSVIVT01032818001	1300
Buxus-chr1_BUSI_001397	Vitis-chr13_GSVIVT01032817001	1140
Buxus-chr1_BUSI_001401	Vitis-chr13_GSVIVT01032815001	680
Buxus-chr1_BUSI_001404	Vitis-chr13_GSVIVT01032812001	419
Buxus-chr1_BUSI_001407	Vitis-chr13_GSVIVT01032809001	691
Buxus-chr1_BUSI_001410	Vitis-chr13_GSVIVT01032793001	574
Buxus-chr1_BUSI_001411	Vitis-chr13_GSVIVT01032796001	169
Buxus-chr1_BUSI_001412	Vitis-chr13_GSVIVT01032797001	708
Buxus-chr1_BUSI_001413	Vitis-chr13_GSVIVT01032799001	775
Buxus-chr1_BUSI_001415	Vitis-chr13_GSVIVT01032800001	553
Buxus-chr1_BUSI_001421	Vitis-chr13_GSVIVT01032801001	430
Buxus-chr1_BUSI_001423	Vitis-chr13_GSVIVT01032803001	1050
###
Buxus-chr1_BUSI_000534	Vitis-chr13_GSVIVT01034764001	330
Buxus-chr1_BUSI_000545	Vitis-chr13_GSVIVT01011247001	455
Buxus-chr1_BUSI_000546	Vitis-chr13_GSVIVT01011232001	182
Buxus-chr1_BUSI_000553	Vitis-chr13_GSVIVT01011251001	1060
Buxus-chr1_BUSI_000555	Vitis-chr13_GSVIVT01011252001	696
Buxus-chr1_BUSI_000558	Vitis-chr13_GSVIVT01011268001	345
Buxus-chr1_BUSI_000559	Vitis-chr13_GSVIVT01011272001	631
Buxus-chr1_BUSI_000571	Vitis-chr13_GSVIVT01011273001	1020
Buxus-chr1_BUSI_000576	Vitis-chr13_GSVIVT01011279001	980
Buxus-chr1_BUSI_000585	Vitis-chr13_GSVIVT01011286001	770
Buxus-chr1_BUSI_000590	Vitis-chr13_GSVIVT01011284001	536
###
Buxus-chr1_BUSI_001279	Vitis-chr13_GSVIVT01016427001	300
Buxus-chr1_BUSI_001281	Vitis-chr13_GSVIVT01016408001	226
Buxus-chr1_BUSI_001281	Vitis-chr13_GSVIVT01016394001	278
Buxus-chr1_BUSI_001289	Vitis-chr13_GSVIVT01016390001	743
Buxus-chr1_BUSI_001291	Vitis-chr13_GSVIVT01016387001	602
Buxus-chr1_BUSI_001292	Vitis-chr13_GSVIVT01016386001	351
Buxus-chr1_BUSI_001296	Vitis-chr13_GSVIVT01016382001	549
Buxus-chr1_BUSI_001315	Vitis-chr13_GSVIVT01016372001	835
Buxus-chr1_BUSI_001321	Vitis-chr13_GSVIVT01016366001	435
Buxus-chr1_BUSI_001335	Vitis-chr13_GSVIVT01016360001	338
Buxus-chr1_BUSI_001336	Vitis-chr13_GSVIVT01016359001	916
###
Buxus-chr1_BUSI_000339	Vitis-chr13_GSVIVT01036644001	346
Buxus-chr1_BUSI_000340	Vitis-chr13_GSVIVT01036645001	443
Buxus-chr1_BUSI_000348	Vitis-chr13_GSVIVT01036642001	397
Buxus-chr1_BUSI_000355	Vitis-chr13_GSVIVT01036648001	731
###
Buxus-chr1_BUSI_001327	Vitis-chr13_GSVIVT01032848001	237
Buxus-chr1_BUSI_001339	Vitis-chr13_GSVIVT01032857001	696
Buxus-chr1_BUSI_001341	Vitis-chr13_GSVIVT01032853001	825
Buxus-chr1_BUSI_001347	Vitis-chr13_GSVIVT01032851001	550
Buxus-chr1_BUSI_001358	Vitis-chr13_GSVIVT01032848001	245
###
Buxus-chr1_BUSI_001032	Vitis-chr13_GSVIVT01032647001	547
Buxus-chr1_BUSI_001033	Vitis-chr13_GSVIVT01032645001	645
Buxus-chr1_BUSI_001034	Vitis-chr13_GSVIVT01032644001	349
Buxus-chr1_BUSI_001035	Vitis-chr13_GSVIVT01032643001	414
Buxus-chr1_BUSI_001036	Vitis-chr13_GSVIVT01032642001	1020
###
Buxus-chr1_BUSI_001102	Vitis-chr13_GSVIVT01016569001	368
Buxus-chr1_BUSI_001105	Vitis-chr13_GSVIVT01016574001	965
Buxus-chr1_BUSI_001108	Vitis-chr13_GSVIVT01016581001	509
Buxus-chr1_BUSI_001111	Vitis-chr13_GSVIVT01016589001	914
Buxus-chr1_BUSI_001114	Vitis-chr13_GSVIVT01016590001	1170
Buxus-chr1_BUSI_001116	Vitis-chr13_GSVIVT01016593001	443
Buxus-chr1_BUSI_001122	Vitis-chr13_GSVIVT01016594001	141
Buxus-chr1_BUSI_001125	Vitis-chr13_GSVIVT01016596001	740
Buxus-chr1_BUSI_001126	Vitis-chr13_GSVIVT01016597001	2080
Buxus-chr1_BUSI_001130	Vitis-chr13_GSVIVT01016604001	514
Buxus-chr1_BUSI_001133	Vitis-chr13_GSVIVT01016615001	626
Buxus-chr1_BUSI_001136	Vitis-chr13_GSVIVT01016617001	2230
Buxus-chr1_BUSI_001137	Vitis-chr13_GSVIVT01016618001	533
Buxus-chr1_BUSI_001142	Vitis-chr13_GSVIVT01016641001	1160
###
Buxus-chr1_BUSI_002204	Vitis-chr13_GSVIVT01034635001	863
Buxus-chr1_BUSI_002205	Vitis-chr13_GSVIVT01034634001	351
Buxus-chr1_BUSI_002206	Vitis-chr13_GSVIVT01034628001	813
Buxus-chr1_BUSI_002207	Vitis-chr13_GSVIVT01034626001	663
###
Buxus-chr1_BUSI_000447	Vitis-chr13_GSVIVT01000669001	441
Buxus-chr1_BUSI_000451	Vitis-chr13_GSVIVT01000659001	419
Buxus-chr1_BUSI_000452	Vitis-chr13_GSVIVT01000658001	846
Buxus-chr1_BUSI_000453	Vitis-chr13_GSVIVT01000648001	1030
Buxus-chr1_BUSI_000454	Vitis-chr13_GSVIVT01000650001	806
###
Buxus-chr1_BUSI_000236	Vitis-chr13_GSVIVT01036586001	772
Buxus-chr1_BUSI_000237	Vitis-chr13_GSVIVT01036585001	859
Buxus-chr1_BUSI_000238	Vitis-chr13_GSVIVT01036583001	1040
Buxus-chr1_BUSI_000243	Vitis-chr13_GSVIVT01036581001	345
Buxus-chr1_BUSI_000244	Vitis-chr13_GSVIVT01036582001	383
Buxus-chr1_BUSI_000256	Vitis-chr13_GSVIVT01036595001	293
Buxus-chr1_BUSI_000258	Vitis-chr13_GSVIVT01036594001	645
###
Buxus-chr1_BUSI_002015	Vitis-chr13_GSVIVT01010721001	237
Buxus-chr1_BUSI_002018	Vitis-chr13_GSVIVT01010722001	867
Buxus-chr1_BUSI_002024	Vitis-chr13_GSVIVT01010724001	272
Buxus-chr1_BUSI_002044	Vitis-chr13_GSVIVT01010700001	291
###
Buxus-chr1_BUSI_001057	Vitis-chr13_GSVIVT01032627001	855
Buxus-chr1_BUSI_001059	Vitis-chr13_GSVIVT01032624001	909
Buxus-chr1_BUSI_001064	Vitis-chr13_GSVIVT01032619001	574
Buxus-chr1_BUSI_001068	Vitis-chr13_GSVIVT01032617001	1080
Buxus-chr1_BUSI_001079	Vitis-chr13_GSVIVT01032614001	1530
###
Buxus-chr1_BUSI_000764	Vitis-chr13_GSVIVT01016161001	451
Buxus-chr1_BUSI_000766	Vitis-chr13_GSVIVT01016162001	553
Buxus-chr1_BUSI_000775	Vitis-chr13_GSVIVT01016163001	566
Buxus-chr1_BUSI_000777	Vitis-chr13_GSVIVT01016168001	1220
Buxus-chr1_BUSI_000778	Vitis-chr13_GSVIVT01016171001	281
Buxus-chr1_BUSI_000789	Vitis-chr13_GSVIVT01016180001	512
Buxus-chr1_BUSI_000790	Vitis-chr13_GSVIVT01016181001	966
###
Buxus-chr1_BUSI_001922	Vitis-chr13_random_GSVIVT01000871001	323
Buxus-chr1_BUSI_001930	Vitis-chr13_random_GSVIVT01000865001	330
Buxus-chr1_BUSI_001939	Vitis-chr13_random_GSVIVT01000859001	1020
Buxus-chr1_BUSI_001950	Vitis-chr13_random_GSVIVT01000850001	384
Buxus-chr1_BUSI_001955	Vitis-chr13_random_GSVIVT01000854001	66
Buxus-chr1_BUSI_001955	Vitis-chr13_random_GSVIVT01000855001	80
Buxus-chr1_BUSI_001955	Vitis-chr13_random_GSVIVT01000856001	63
Buxus-chr1_BUSI_001956	Vitis-chr13_random_GSVIVT01000854001	64
Buxus-chr1_BUSI_001956	Vitis-chr13_random_GSVIVT01000855001	60
Buxus-chr1_BUSI_001956	Vitis-chr13_random_GSVIVT01000856001	52
Buxus-chr1_BUSI_001958	Vitis-chr13_random_GSVIVT01000854001	60
Buxus-chr1_BUSI_001958	Vitis-chr13_random_GSVIVT01000855001	58
Buxus-chr1_BUSI_001958	Vitis-chr13_random_GSVIVT01000856001	52
Buxus-chr1_BUSI_001966	Vitis-chr13_random_GSVIVT01000846001	259
Buxus-chr1_BUSI_001977	Vitis-chr13_random_GSVIVT01000843001	406
Buxus-chr1_BUSI_001979	Vitis-chr13_random_GSVIVT01000839001	217
###
Buxus-chr1_BUSI_000458	Vitis-chr13_random_GSVIVT01013494001	824
Buxus-chr1_BUSI_000472	Vitis-chr13_random_GSVIVT01013489001	2030
Buxus-chr1_BUSI_000474	Vitis-chr13_random_GSVIVT01013488001	481
Buxus-chr1_BUSI_000478	Vitis-chr13_random_GSVIVT01013487001	362
Buxus-chr1_BUSI_000480	Vitis-chr13_random_GSVIVT01013483001	849
###
Buxus-chr1_BUSI_001685	Vitis-chr18_GSVIVT01009292001	479
Buxus-chr1_BUSI_001688	Vitis-chr18_GSVIVT01009290001	1460
Buxus-chr1_BUSI_001691	Vitis-chr18_GSVIVT01009289001	884
Buxus-chr1_BUSI_001692	Vitis-chr18_GSVIVT01009288001	379
Buxus-chr1_BUSI_001693	Vitis-chr18_GSVIVT01009287001	947
Buxus-chr1_BUSI_001695	Vitis-chr18_GSVIVT01009286001	410
###
Buxus-chr1_BUSI_001429	Vitis-chr18_GSVIVT01009355001	1560
Buxus-chr1_BUSI_001436	Vitis-chr18_GSVIVT01009358001	542
Buxus-chr1_BUSI_001440	Vitis-chr18_GSVIVT01009360001	319
Buxus-chr1_BUSI_001441	Vitis-chr18_GSVIVT01009361001	639
Buxus-chr1_BUSI_001442	Vitis-chr18_GSVIVT01009362001	126
###
Buxus-chr1_BUSI_001425	Vitis-chr3_GSVIVT01037840001	647
Buxus-chr1_BUSI_001432	Vitis-chr3_GSVIVT01037845001	1950
Buxus-chr1_BUSI_001434	Vitis-chr3_GSVIVT01037847001	493
Buxus-chr1_BUSI_001435	Vitis-chr3_GSVIVT01037850001	753
Buxus-chr1_BUSI_001441	Vitis-chr3_GSVIVT01037854001	590
Buxus-chr1_BUSI_001442	Vitis-chr3_GSVIVT01037855001	98
###
Buxus-chr1_BUSI_001687	Vitis-chr3_GSVIVT01036968001	862
Buxus-chr1_BUSI_001690	Vitis-chr3_GSVIVT01036969001	259
Buxus-chr1_BUSI_001693	Vitis-chr3_GSVIVT01036971001	874
Buxus-chr1_BUSI_001696	Vitis-chr3_GSVIVT01036988001	781
###
Buxus-chr1_BUSI_002737	Vitis-chr4_GSVIVT01035439001	239
Buxus-chr1_BUSI_002738	Vitis-chr4_GSVIVT01035427001	346
Buxus-chr1_BUSI_002741	Vitis-chr4_GSVIVT01035426001	231
Buxus-chr1_BUSI_002742	Vitis-chr4_GSVIVT01035425001	547
###
Buxus-chr1_BUSI_001149	Vitis-chr6_GSVIVT01024984001	218
Buxus-chr1_BUSI_001151	Vitis-chr6_GSVIVT01024985001	803
Buxus-chr1_BUSI_001158	Vitis-chr6_GSVIVT01024983001	1050
Buxus-chr1_BUSI_001159	Vitis-chr6_GSVIVT01024982001	395
Buxus-chr1_BUSI_001163	Vitis-chr6_GSVIVT01024980001	1340
Buxus-chr1_BUSI_001170	Vitis-chr6_GSVIVT01024970001	53
Buxus-chr1_BUSI_001170	Vitis-chr6_GSVIVT01024965001	53
Buxus-chr1_BUSI_001171	Vitis-chr6_GSVIVT01024954001	53
Buxus-chr1_BUSI_001180	Vitis-chr6_GSVIVT01024950001	881
Buxus-chr1_BUSI_001182	Vitis-chr6_GSVIVT01024946001	430
Buxus-chr1_BUSI_001184	Vitis-chr6_GSVIVT01024939001	425
Buxus-chr1_BUSI_001185	Vitis-chr6_GSVIVT01024938001	330
Buxus-chr1_BUSI_001191	Vitis-chr6_GSVIVT01024950001	862
Buxus-chr1_BUSI_001194	Vitis-chr6_GSVIVT01024946001	427
Buxus-chr1_BUSI_001196	Vitis-chr6_GSVIVT01024939001	474
Buxus-chr1_BUSI_001198	Vitis-chr6_GSVIVT01024937001	1330
Buxus-chr1_BUSI_001199	Vitis-chr6_GSVIVT01024936001	734
Buxus-chr1_BUSI_001200	Vitis-chr6_GSVIVT01024927001	2200
Buxus-chr1_BUSI_001201	Vitis-chr6_GSVIVT01024925001	971
Buxus-chr1_BUSI_001207	Vitis-chr6_GSVIVT01024922001	675
Buxus-chr1_BUSI_001211	Vitis-chr6_GSVIVT01024921001	557
Buxus-chr1_BUSI_001214	Vitis-chr6_GSVIVT01024917001	267
Buxus-chr1_BUSI_001217	Vitis-chr6_GSVIVT01024914001	239
Buxus-chr1_BUSI_001218	Vitis-chr6_GSVIVT01024913001	1590
Buxus-chr1_BUSI_001221	Vitis-chr6_GSVIVT01024909001	1420
Buxus-chr1_BUSI_001222	Vitis-chr6_GSVIVT01024907001	465
Buxus-chr1_BUSI_001223	Vitis-chr6_GSVIVT01024906001	685
Buxus-chr1_BUSI_001224	Vitis-chr6_GSVIVT01024905001	261
Buxus-chr1_BUSI_001225	Vitis-chr6_GSVIVT01024904001	538
Buxus-chr1_BUSI_001226	Vitis-chr6_GSVIVT01024903001	729
###
Buxus-chr1_BUSI_001367	Vitis-chr6_GSVIVT01024722001	495
Buxus-chr1_BUSI_001369	Vitis-chr6_GSVIVT01024767001	169
Buxus-chr1_BUSI_001381	Vitis-chr6_GSVIVT01024760001	742
Buxus-chr1_BUSI_001382	Vitis-chr6_GSVIVT01024750001	430
Buxus-chr1_BUSI_001385	Vitis-chr6_GSVIVT01024747001	563
Buxus-chr1_BUSI_001386	Vitis-chr6_GSVIVT01024746001	506
Buxus-chr1_BUSI_001387	Vitis-chr6_GSVIVT01024745001	817
Buxus-chr1_BUSI_001388	Vitis-chr6_GSVIVT01024743001	731
Buxus-chr1_BUSI_001390	Vitis-chr6_GSVIVT01024741001	391
Buxus-chr1_BUSI_001395	Vitis-chr6_GSVIVT01024736001	1000
Buxus-chr1_BUSI_001396	Vitis-chr6_GSVIVT01024733001	1230
Buxus-chr1_BUSI_001403	Vitis-chr6_GSVIVT01024730001	288
Buxus-chr1_BUSI_001404	Vitis-chr6_GSVIVT01024729001	425
Buxus-chr1_BUSI_001410	Vitis-chr6_GSVIVT01024710001	593
Buxus-chr1_BUSI_001416	Vitis-chr6_GSVIVT01024713001	1650
Buxus-chr1_BUSI_001417	Vitis-chr6_GSVIVT01024716001	462
Buxus-chr1_BUSI_001419	Vitis-chr6_GSVIVT01024718001	304
Buxus-chr1_BUSI_001423	Vitis-chr6_GSVIVT01024726001	855
Buxus-chr1_BUSI_001443	Vitis-chr6_GSVIVT01024699001	1770
Buxus-chr1_BUSI_001446	Vitis-chr6_GSVIVT01024694001	539
Buxus-chr1_BUSI_001448	Vitis-chr6_GSVIVT01024692001	523
Buxus-chr1_BUSI_001456	Vitis-chr6_GSVIVT01024680001	2060
Buxus-chr1_BUSI_001458	Vitis-chr6_GSVIVT01024684001	884
Buxus-chr1_BUSI_001461	Vitis-chr6_GSVIVT01024685001	1510
Buxus-chr1_BUSI_001462	Vitis-chr6_GSVIVT01024678001	969
Buxus-chr1_BUSI_001463	Vitis-chr6_GSVIVT01024677001	182
Buxus-chr1_BUSI_001464	Vitis-chr6_GSVIVT01024676001	1070
Buxus-chr1_BUSI_001467	Vitis-chr6_GSVIVT01024674001	463
Buxus-chr1_BUSI_001469	Vitis-chr6_GSVIVT01024672001	930
Buxus-chr1_BUSI_001470	Vitis-chr6_GSVIVT01024670001	452
Buxus-chr1_BUSI_001474	Vitis-chr6_GSVIVT01024667001	403
Buxus-chr1_BUSI_001481	Vitis-chr6_GSVIVT01024668001	810
Buxus-chr1_BUSI_001485	Vitis-chr6_GSVIVT01024662001	424
Buxus-chr1_BUSI_001486	Vitis-chr6_GSVIVT01024661001	294
Buxus-chr1_BUSI_001489	Vitis-chr6_GSVIVT01024641001	628
Buxus-chr1_BUSI_001492	Vitis-chr6_GSVIVT01024638001	416
Buxus-chr1_BUSI_001498	Vitis-chr6_GSVIVT01024636001	466
Buxus-chr1_BUSI_001499	Vitis-chr6_GSVIVT01024634001	1390
Buxus-chr1_BUSI_001500	Vitis-chr6_GSVIVT01024632001	498
Buxus-chr1_BUSI_001509	Vitis-chr6_GSVIVT01024625001	1360
Buxus-chr1_BUSI_001511	Vitis-chr6_GSVIVT01024624001	398
Buxus-chr1_BUSI_001516	Vitis-chr6_GSVIVT01024609001	927
Buxus-chr1_BUSI_001519	Vitis-chr6_GSVIVT01024606001	1190
Buxus-chr1_BUSI_001521	Vitis-chr6_GSVIVT01024605001	323
Buxus-chr1_BUSI_001523	Vitis-chr6_GSVIVT01024604001	544
###
Buxus-chr1_BUSI_001615	Vitis-chr6_GSVIVT01025492001	846
Buxus-chr1_BUSI_001616	Vitis-chr6_GSVIVT01025488001	634
Buxus-chr1_BUSI_001621	Vitis-chr6_GSVIVT01025473001	852
Buxus-chr1_BUSI_001624	Vitis-chr6_GSVIVT01025470001	2910
Buxus-chr1_BUSI_001627	Vitis-chr6_GSVIVT01025465001	851
Buxus-chr1_BUSI_001630	Vitis-chr6_GSVIVT01025463001	916
Buxus-chr1_BUSI_001632	Vitis-chr6_GSVIVT01025460001	1800
Buxus-chr1_BUSI_001633	Vitis-chr6_GSVIVT01025453001	599
Buxus-chr1_BUSI_001634	Vitis-chr6_GSVIVT01025452001	389
Buxus-chr1_BUSI_001635	Vitis-chr6_GSVIVT01025419001	606
Buxus-chr1_BUSI_001637	Vitis-chr6_GSVIVT01025431001	479
Buxus-chr1_BUSI_001638	Vitis-chr6_GSVIVT01025432001	269
Buxus-chr1_BUSI_001643	Vitis-chr6_GSVIVT01025433001	334
Buxus-chr1_BUSI_001644	Vitis-chr6_GSVIVT01025434001	775
Buxus-chr1_BUSI_001647	Vitis-chr6_GSVIVT01025444001	648
Buxus-chr1_BUSI_001648	Vitis-chr6_GSVIVT01025449001	307
Buxus-chr1_BUSI_001650	Vitis-chr6_GSVIVT01025450001	816
Buxus-chr1_BUSI_001653	Vitis-chr6_GSVIVT01025413001	253
Buxus-chr1_BUSI_001656	Vitis-chr6_GSVIVT01025406001	748
Buxus-chr1_BUSI_001657	Vitis-chr6_GSVIVT01025394001	187
Buxus-chr1_BUSI_001661	Vitis-chr6_GSVIVT01025385001	1510
Buxus-chr1_BUSI_001664	Vitis-chr6_GSVIVT01025383001	780
Buxus-chr1_BUSI_001668	Vitis-chr6_GSVIVT01025381001	838
Buxus-chr1_BUSI_001672	Vitis-chr6_GSVIVT01025376001	512
Buxus-chr1_BUSI_001679	Vitis-chr6_GSVIVT01025373001	419
###
Buxus-chr1_BUSI_000613	Vitis-chr6_GSVIVT01036185001	678
Buxus-chr1_BUSI_000614	Vitis-chr6_GSVIVT01031365001	1020
Buxus-chr1_BUSI_000615	Vitis-chr6_GSVIVT01031366001	256
Buxus-chr1_BUSI_000619	Vitis-chr6_GSVIVT01031368001	988
Buxus-chr1_BUSI_000621	Vitis-chr6_GSVIVT01031370001	346
Buxus-chr1_BUSI_000623	Vitis-chr6_GSVIVT01031372001	753
Buxus-chr1_BUSI_000624	Vitis-chr6_GSVIVT01031374001	1610
Buxus-chr1_BUSI_000626	Vitis-chr6_GSVIVT01031375001	906
Buxus-chr1_BUSI_000629	Vitis-chr6_GSVIVT01031376001	152
Buxus-chr1_BUSI_000634	Vitis-chr6_GSVIVT01031378001	1780
Buxus-chr1_BUSI_000634	Vitis-chr6_GSVIVT01036184001	1620
Buxus-chr1_BUSI_000639	Vitis-chr6_GSVIVT01031382001	402
Buxus-chr1_BUSI_000641	Vitis-chr6_GSVIVT01031383001	522
###
Buxus-chr1_BUSI_000534	Vitis-chr6_GSVIVT01036176001	269
Buxus-chr1_BUSI_000538	Vitis-chr6_GSVIVT01036173001	1110
Buxus-chr1_BUSI_000549	Vitis-chr6_GSVIVT01036170001	2730
Buxus-chr1_BUSI_000552	Vitis-chr6_GSVIVT01036167001	636
Buxus-chr1_BUSI_000553	Vitis-chr6_GSVIVT01036166001	1080
Buxus-chr1_BUSI_000554	Vitis-chr6_GSVIVT01036154001	511
###
Buxus-chr1_BUSI_001736	Vitis-chr6_GSVIVT01025335001	362
Buxus-chr1_BUSI_001738	Vitis-chr6_GSVIVT01025332001	2900
Buxus-chr1_BUSI_001739	Vitis-chr6_GSVIVT01025324001	821
Buxus-chr1_BUSI_001746	Vitis-chr6_GSVIVT01025322001	277
Buxus-chr1_BUSI_001754	Vitis-chr6_GSVIVT01025314001	236
Buxus-chr1_BUSI_001758	Vitis-chr6_GSVIVT01025317001	454
Buxus-chr1_BUSI_001759	Vitis-chr6_GSVIVT01025315001	764
Buxus-chr1_BUSI_001768	Vitis-chr6_GSVIVT01025313001	617
Buxus-chr1_BUSI_001777	Vitis-chr6_GSVIVT01025308001	157
Buxus-chr1_BUSI_001780	Vitis-chr6_GSVIVT01025305001	166
Buxus-chr1_BUSI_001783	Vitis-chr6_GSVIVT01025304001	762
Buxus-chr1_BUSI_001798	Vitis-chr6_GSVIVT01025301001	813
Buxus-chr1_BUSI_001799	Vitis-chr6_GSVIVT01025300001	1180
Buxus-chr1_BUSI_001800	Vitis-chr6_GSVIVT01025299001	936
Buxus-chr1_BUSI_001801	Vitis-chr6_GSVIVT01025296001	982
Buxus-chr1_BUSI_001802	Vitis-chr6_GSVIVT01025294001	307
Buxus-chr1_BUSI_001803	Vitis-chr6_GSVIVT01025288001	340
Buxus-chr1_BUSI_001808	Vitis-chr6_GSVIVT01025269001	381
Buxus-chr1_BUSI_001809	Vitis-chr6_GSVIVT01025266001	727
Buxus-chr1_BUSI_001812	Vitis-chr6_GSVIVT01025280001	1050
Buxus-chr1_BUSI_001817	Vitis-chr6_GSVIVT01025274001	1290
Buxus-chr1_BUSI_001818	Vitis-chr6_GSVIVT01025275001	479
Buxus-chr1_BUSI_001819	Vitis-chr6_GSVIVT01025279001	914
Buxus-chr1_BUSI_001821	Vitis-chr6_GSVIVT01025259001	1220
Buxus-chr1_BUSI_001824	Vitis-chr6_GSVIVT01025252001	321
Buxus-chr1_BUSI_001827	Vitis-chr6_GSVIVT01025251001	310
Buxus-chr1_BUSI_001829	Vitis-chr6_GSVIVT01025250001	94
Buxus-chr1_BUSI_001830	Vitis-chr6_GSVIVT01025249001	1320
Buxus-chr1_BUSI_001837	Vitis-chr6_GSVIVT01025246001	1950
###
Buxus-chr1_BUSI_000380	Vitis-chr6_GSVIVT01037287001	395
Buxus-chr1_BUSI_000384	Vitis-chr6_GSVIVT01037285001	457
Buxus-chr1_BUSI_000387	Vitis-chr6_GSVIVT01037278001	827
Buxus-chr1_BUSI_000388	Vitis-chr6_GSVIVT01037277001	555
Buxus-chr1_BUSI_000390	Vitis-chr6_GSVIVT01037276001	642
Buxus-chr1_BUSI_000394	Vitis-chr6_GSVIVT01037328001	411
Buxus-chr1_BUSI_000395	Vitis-chr6_GSVIVT01037327001	933
Buxus-chr1_BUSI_000397	Vitis-chr6_GSVIVT01037326001	115
Buxus-chr1_BUSI_000401	Vitis-chr6_GSVIVT01037292001	357
Buxus-chr1_BUSI_000405	Vitis-chr6_GSVIVT01037291001	879
###
Buxus-chr1_BUSI_000903	Vitis-chr6_GSVIVT01025232001	786
Buxus-chr1_BUSI_000908	Vitis-chr6_GSVIVT01025229001	182
Buxus-chr1_BUSI_000909	Vitis-chr6_GSVIVT01025228001	892
Buxus-chr1_BUSI_000912	Vitis-chr6_GSVIVT01025220001	879
Buxus-chr1_BUSI_000916	Vitis-chr6_GSVIVT01025213001	568
Buxus-chr1_BUSI_000917	Vitis-chr6_GSVIVT01025212001	1140
Buxus-chr1_BUSI_000919	Vitis-chr6_GSVIVT01025208001	1310
Buxus-chr1_BUSI_000920	Vitis-chr6_GSVIVT01025206001	441
Buxus-chr1_BUSI_000921	Vitis-chr6_GSVIVT01025203001	623
Buxus-chr1_BUSI_000922	Vitis-chr6_GSVIVT01025201001	1110
Buxus-chr1_BUSI_000926	Vitis-chr6_GSVIVT01025193001	2610
Buxus-chr1_BUSI_000927	Vitis-chr6_GSVIVT01025199001	196
Buxus-chr1_BUSI_000930	Vitis-chr6_GSVIVT01025188001	568
Buxus-chr1_BUSI_000933	Vitis-chr6_GSVIVT01025182001	1050
Buxus-chr1_BUSI_000935	Vitis-chr6_GSVIVT01025178001	544
Buxus-chr1_BUSI_000937	Vitis-chr6_GSVIVT01025166001	550
Buxus-chr1_BUSI_000938	Vitis-chr6_GSVIVT01025165001	391
Buxus-chr1_BUSI_000939	Vitis-chr6_GSVIVT01025164001	471
Buxus-chr1_BUSI_000943	Vitis-chr6_GSVIVT01025175001	566
Buxus-chr1_BUSI_000945	Vitis-chr6_GSVIVT01025172001	561
Buxus-chr1_BUSI_000947	Vitis-chr6_GSVIVT01025171001	667
Buxus-chr1_BUSI_000948	Vitis-chr6_GSVIVT01025168001	933
Buxus-chr1_BUSI_000950	Vitis-chr6_GSVIVT01025166001	552
Buxus-chr1_BUSI_000951	Vitis-chr6_GSVIVT01025165001	378
Buxus-chr1_BUSI_000952	Vitis-chr6_GSVIVT01025164001	478
Buxus-chr1_BUSI_000955	Vitis-chr6_GSVIVT01025162001	405
Buxus-chr1_BUSI_000959	Vitis-chr6_GSVIVT01025159001	1070
Buxus-chr1_BUSI_000960	Vitis-chr6_GSVIVT01025158001	938
Buxus-chr1_BUSI_000961	Vitis-chr6_GSVIVT01025156001	944
Buxus-chr1_BUSI_000963	Vitis-chr6_GSVIVT01025154001	1250
Buxus-chr1_BUSI_000966	Vitis-chr6_GSVIVT01025151001	261
Buxus-chr1_BUSI_000972	Vitis-chr6_GSVIVT01025140001	300
Buxus-chr1_BUSI_000973	Vitis-chr6_GSVIVT01025139001	288
Buxus-chr1_BUSI_000983	Vitis-chr6_GSVIVT01025140001	307
Buxus-chr1_BUSI_000984	Vitis-chr6_GSVIVT01025139001	269
Buxus-chr1_BUSI_000986	Vitis-chr6_GSVIVT01025137001	642
Buxus-chr1_BUSI_000989	Vitis-chr6_GSVIVT01025133001	337
Buxus-chr1_BUSI_000992	Vitis-chr6_GSVIVT01025129001	528
Buxus-chr1_BUSI_000994	Vitis-chr6_GSVIVT01025128001	308
Buxus-chr1_BUSI_001002	Vitis-chr6_GSVIVT01025124001	473
Buxus-chr1_BUSI_001003	Vitis-chr6_GSVIVT01025122001	474
Buxus-chr1_BUSI_001005	Vitis-chr6_GSVIVT01025121001	557
Buxus-chr1_BUSI_001006	Vitis-chr6_GSVIVT01025120001	479
Buxus-chr1_BUSI_001009	Vitis-chr6_GSVIVT01025116001	712
Buxus-chr1_BUSI_001013	Vitis-chr6_GSVIVT01025128001	311
Buxus-chr1_BUSI_001014	Vitis-chr6_GSVIVT01025129001	533
Buxus-chr1_BUSI_001018	Vitis-chr6_GSVIVT01025110001	368
Buxus-chr1_BUSI_001019	Vitis-chr6_GSVIVT01025105001	1010
Buxus-chr1_BUSI_001020	Vitis-chr6_GSVIVT01025104001	626
Buxus-chr1_BUSI_001021	Vitis-chr6_GSVIVT01025102001	740
Buxus-chr1_BUSI_001022	Vitis-chr6_GSVIVT01025100001	656
Buxus-chr1_BUSI_001023	Vitis-chr6_GSVIVT01025099001	440
Buxus-chr1_BUSI_001030	Vitis-chr6_GSVIVT01025090001	724
Buxus-chr1_BUSI_001031	Vitis-chr6_GSVIVT01025089001	912
Buxus-chr1_BUSI_001034	Vitis-chr6_GSVIVT01025088001	253
Buxus-chr1_BUSI_001039	Vitis-chr6_GSVIVT01025079001	1230
Buxus-chr1_BUSI_001041	Vitis-chr6_GSVIVT01025076001	270
Buxus-chr1_BUSI_001042	Vitis-chr6_GSVIVT01025074001	1430
Buxus-chr1_BUSI_001043	Vitis-chr6_GSVIVT01025078001	525
Buxus-chr1_BUSI_001046	Vitis-chr6_GSVIVT01025069001	250
Buxus-chr1_BUSI_001051	Vitis-chr6_GSVIVT01025064001	765
Buxus-chr1_BUSI_001058	Vitis-chr6_GSVIVT01025062001	1410
Buxus-chr1_BUSI_001060	Vitis-chr6_GSVIVT01025060001	207
Buxus-chr1_BUSI_001061	Vitis-chr6_GSVIVT01025059001	1400
Buxus-chr1_BUSI_001063	Vitis-chr6_GSVIVT01025057001	198
Buxus-chr1_BUSI_001069	Vitis-chr6_GSVIVT01025056001	1750
Buxus-chr1_BUSI_001078	Vitis-chr6_GSVIVT01025054001	460
Buxus-chr1_BUSI_001089	Vitis-chr6_GSVIVT01025050001	255
Buxus-chr1_BUSI_001094	Vitis-chr6_GSVIVT01025049001	237
Buxus-chr1_BUSI_001096	Vitis-chr6_GSVIVT01025047001	957
###
Buxus-chr1_BUSI_000272	Vitis-chr6_GSVIVT01037359001	389
Buxus-chr1_BUSI_000274	Vitis-chr6_GSVIVT01037358001	160
Buxus-chr1_BUSI_000275	Vitis-chr6_GSVIVT01037356001	136
Buxus-chr1_BUSI_000291	Vitis-chr6_GSVIVT01037354001	247
Buxus-chr1_BUSI_000292	Vitis-chr6_GSVIVT01037343001	1120
Buxus-chr1_BUSI_000300	Vitis-chr6_GSVIVT01037339001	346
Buxus-chr1_BUSI_000306	Vitis-chr6_GSVIVT01037341001	196
Buxus-chr1_BUSI_000314	Vitis-chr6_GSVIVT01037337001	764
Buxus-chr1_BUSI_000321	Vitis-chr6_GSVIVT01037333001	536
Buxus-chr1_BUSI_000334	Vitis-chr6_GSVIVT01037332001	1140
###
Buxus-chr1_BUSI_001984	Vitis-chr6_GSVIVT01036136001	757
Buxus-chr1_BUSI_001988	Vitis-chr6_GSVIVT01036134001	520
Buxus-chr1_BUSI_001989	Vitis-chr6_GSVIVT01036130001	1420
Buxus-chr1_BUSI_001992	Vitis-chr6_GSVIVT01036128001	228
Buxus-chr1_BUSI_002009	Vitis-chr6_GSVIVT01036124001	337
Buxus-chr1_BUSI_002010	Vitis-chr6_GSVIVT01036121001	368
Buxus-chr1_BUSI_002013	Vitis-chr6_GSVIVT01036116001	2190
Buxus-chr1_BUSI_002022	Vitis-chr6_GSVIVT01036109001	840
Buxus-chr1_BUSI_002028	Vitis-chr6_GSVIVT01036097001	362
Buxus-chr1_BUSI_002036	Vitis-chr6_GSVIVT01036096001	397
###
Buxus-chr1_BUSI_001101	Vitis-chr6_GSVIVT01024995001	1240
Buxus-chr1_BUSI_001102	Vitis-chr6_GSVIVT01024998001	269
Buxus-chr1_BUSI_001103	Vitis-chr6_GSVIVT01025001001	330
Buxus-chr1_BUSI_001104	Vitis-chr6_GSVIVT01025002001	614
Buxus-chr1_BUSI_001105	Vitis-chr6_GSVIVT01025003001	969
Buxus-chr1_BUSI_001106	Vitis-chr6_GSVIVT01025004001	145
Buxus-chr1_BUSI_001109	Vitis-chr6_GSVIVT01025008001	810
Buxus-chr1_BUSI_001110	Vitis-chr6_GSVIVT01025009001	566
Buxus-chr1_BUSI_001116	Vitis-chr6_GSVIVT01025018001	440
Buxus-chr1_BUSI_001125	Vitis-chr6_GSVIVT01025028001	759
Buxus-chr1_BUSI_001129	Vitis-chr6_GSVIVT01025033001	544
Buxus-chr1_BUSI_001131	Vitis-chr6_GSVIVT01025034001	359
Buxus-chr1_BUSI_001133	Vitis-chr6_GSVIVT01025038001	667
Buxus-chr1_BUSI_001134	Vitis-chr6_GSVIVT01025039001	237
Buxus-chr1_BUSI_001136	Vitis-chr6_GSVIVT01025040001	3050
Buxus-chr1_BUSI_001138	Vitis-chr6_GSVIVT01025041001	389
###
Buxus-chr1_BUSI_001245	Vitis-chr6_GSVIVT01024836001	285
Buxus-chr1_BUSI_001249	Vitis-chr6_GSVIVT01024846001	158
Buxus-chr1_BUSI_001252	Vitis-chr6_GSVIVT01024855001	628
Buxus-chr1_BUSI_001263	Vitis-chr6_GSVIVT01024867001	742
Buxus-chr1_BUSI_001279	Vitis-chr6_GSVIVT01024836001	291
Buxus-chr1_BUSI_001288	Vitis-chr6_GSVIVT01024825001	387
Buxus-chr1_BUSI_001294	Vitis-chr6_GSVIVT01024818001	780
Buxus-chr1_BUSI_001297	Vitis-chr6_GSVIVT01024813001	650
Buxus-chr1_BUSI_001303	Vitis-chr6_GSVIVT01024811001	114
Buxus-chr1_BUSI_001308	Vitis-chr6_GSVIVT01024805001	288
Buxus-chr1_BUSI_001310	Vitis-chr6_GSVIVT01024802001	749
Buxus-chr1_BUSI_001311	Vitis-chr6_GSVIVT01024800001	337
Buxus-chr1_BUSI_001313	Vitis-chr6_GSVIVT01024797001	286
Buxus-chr1_BUSI_001314	Vitis-chr6_GSVIVT01024796001	1170
Buxus-chr1_BUSI_001315	Vitis-chr6_GSVIVT01024795001	897
Buxus-chr1_BUSI_001317	Vitis-chr6_GSVIVT01024793001	838
Buxus-chr1_BUSI_001322	Vitis-chr6_GSVIVT01024791001	931
Buxus-chr1_BUSI_001324	Vitis-chr6_GSVIVT01024789001	1880
Buxus-chr1_BUSI_001325	Vitis-chr6_GSVIVT01024786001	432
Buxus-chr1_BUSI_001337	Vitis-chr6_GSVIVT01024780001	979
Buxus-chr1_BUSI_001338	Vitis-chr6_GSVIVT01024772001	626
Buxus-chr1_BUSI_001339	Vitis-chr6_GSVIVT01024771001	493
Buxus-chr1_BUSI_001347	Vitis-chr6_GSVIVT01024770001	642
###
Buxus-chr1_BUSI_002068	Vitis-chr6_GSVIVT01036094001	204
Buxus-chr1_BUSI_002081	Vitis-chr6_GSVIVT01036084001	1130
Buxus-chr1_BUSI_002082	Vitis-chr6_GSVIVT01036083001	591
Buxus-chr1_BUSI_002084	Vitis-chr6_GSVIVT01036082001	176
Buxus-chr1_BUSI_002085	Vitis-chr6_GSVIVT01036081001	715
Buxus-chr1_BUSI_002086	Vitis-chr6_GSVIVT01036079001	313
Buxus-chr1_BUSI_002092	Vitis-chr6_GSVIVT01036077001	367
Buxus-chr1_BUSI_002098	Vitis-chr6_GSVIVT01036069001	511
Buxus-chr1_BUSI_002106	Vitis-chr6_GSVIVT01036066001	482
Buxus-chr1_BUSI_002107	Vitis-chr6_GSVIVT01036067001	293
###
Buxus-chr1_BUSI_001575	Vitis-chr6_GSVIVT01024545001	1120
Buxus-chr1_BUSI_001578	Vitis-chr6_GSVIVT01024538001	664
Buxus-chr1_BUSI_001579	Vitis-chr6_GSVIVT01024537001	704
Buxus-chr1_BUSI_001580	Vitis-chr6_GSVIVT01024536001	311
Buxus-chr1_BUSI_001583	Vitis-chr6_GSVIVT01024534001	859
Buxus-chr1_BUSI_001585	Vitis-chr6_GSVIVT01024531001	634
Buxus-chr1_BUSI_001587	Vitis-chr6_GSVIVT01024528001	389
Buxus-chr1_BUSI_001591	Vitis-chr6_GSVIVT01024527001	522
Buxus-chr1_BUSI_001594	Vitis-chr6_GSVIVT01024525001	1600
Buxus-chr1_BUSI_001597	Vitis-chr6_GSVIVT01024524001	228
###
Buxus-chr1_BUSI_002206	Vitis-chr6_GSVIVT01037560001	849
Buxus-chr1_BUSI_002208	Vitis-chr6_GSVIVT01037563001	1250
Buxus-chr1_BUSI_002218	Vitis-chr6_GSVIVT01037572001	553
Buxus-chr1_BUSI_002220	Vitis-chr6_GSVIVT01037582001	299
Buxus-chr1_BUSI_002221	Vitis-chr6_GSVIVT01037570001	998
Buxus-chr1_BUSI_002223	Vitis-chr6_GSVIVT01037575001	765
Buxus-chr1_BUSI_002232	Vitis-chr6_GSVIVT01037585001	221
Buxus-chr1_BUSI_002247	Vitis-chr6_GSVIVT01037590001	626
Buxus-chr1_BUSI_002248	Vitis-chr6_GSVIVT01037588001	190
Buxus-chr1_BUSI_002254	Vitis-chr6_GSVIVT01037591001	2490
Buxus-chr1_BUSI_002256	Vitis-chr6_GSVIVT01037593001	908
Buxus-chr1_BUSI_002259	Vitis-chr6_GSVIVT01037598001	481
###
Buxus-chr1_BUSI_000673	Vitis-chr6_GSVIVT01031404001	237
Buxus-chr1_BUSI_000686	Vitis-chr6_GSVIVT01031413001	3010
Buxus-chr1_BUSI_000690	Vitis-chr6_GSVIVT01031416001	734
Buxus-chr1_BUSI_000696	Vitis-chr6_GSVIVT01031419001	1330
Buxus-chr1_BUSI_000705	Vitis-chr6_GSVIVT01031427001	618
Buxus-chr1_BUSI_000721	Vitis-chr6_GSVIVT01031427001	644
Buxus-chr1_BUSI_000725	Vitis-chr6_GSVIVT01031426001	1090
Buxus-chr1_BUSI_000727	Vitis-chr6_GSVIVT01031423001	946
Buxus-chr1_BUSI_000729	Vitis-chr6_GSVIVT01031420001	277
Buxus-chr1_BUSI_000742	Vitis-chr6_GSVIVT01031430001	1110
Buxus-chr1_BUSI_000744	Vitis-chr6_GSVIVT01031432001	522
Buxus-chr1_BUSI_000751	Vitis-chr6_GSVIVT01031435001	893
Buxus-chr1_BUSI_000754	Vitis-chr6_GSVIVT01031443001	1480
Buxus-chr1_BUSI_000758	Vitis-chr6_GSVIVT01031444001	1030
Buxus-chr1_BUSI_000760	Vitis-chr6_GSVIVT01031445001	977
Buxus-chr1_BUSI_000768	Vitis-chr6_GSVIVT01031454001	294
Buxus-chr1_BUSI_000769	Vitis-chr6_GSVIVT01031456001	136
Buxus-chr1_BUSI_000773	Vitis-chr6_GSVIVT01031457001	1310
Buxus-chr1_BUSI_000780	Vitis-chr6_GSVIVT01031460001	520
Buxus-chr1_BUSI_000799	Vitis-chr6_GSVIVT01031467001	536
Buxus-chr1_BUSI_000805	Vitis-chr6_GSVIVT01031466001	465
Buxus-chr1_BUSI_000824	Vitis-chr6_GSVIVT01031469001	424
Buxus-chr1_BUSI_000825	Vitis-chr6_GSVIVT01031470001	1020
Buxus-chr1_BUSI_000826	Vitis-chr6_GSVIVT01031471001	212
Buxus-chr1_BUSI_000827	Vitis-chr6_GSVIVT01031479001	576
Buxus-chr1_BUSI_000837	Vitis-chr6_GSVIVT01031485001	906
Buxus-chr1_BUSI_000841	Vitis-chr6_GSVIVT01031486001	659
Buxus-chr1_BUSI_000845	Vitis-chr6_GSVIVT01031490001	564
Buxus-chr1_BUSI_000851	Vitis-chr6_GSVIVT01031491001	244
###
Buxus-chr1_BUSI_002276	Vitis-chr6_GSVIVT01037533001	457
Buxus-chr1_BUSI_002277	Vitis-chr6_GSVIVT01037531001	546
Buxus-chr1_BUSI_002278	Vitis-chr6_GSVIVT01037538001	740
Buxus-chr1_BUSI_002290	Vitis-chr6_GSVIVT01037512001	172
Buxus-chr1_BUSI_002291	Vitis-chr6_GSVIVT01037513001	1230
Buxus-chr1_BUSI_002300	Vitis-chr6_GSVIVT01037516001	471
Buxus-chr1_BUSI_002303	Vitis-chr6_GSVIVT01037528001	882
Buxus-chr1_BUSI_002317	Vitis-chr6_GSVIVT01037540001	1470
Buxus-chr1_BUSI_002318	Vitis-chr6_GSVIVT01037525001	495
Buxus-chr1_BUSI_002326	Vitis-chr6_GSVIVT01037526001	232
###
Buxus-chr1_BUSI_000420	Vitis-chr6_GSVIVT01037237001	1060
Buxus-chr1_BUSI_000440	Vitis-chr6_GSVIVT01037251001	367
Buxus-chr1_BUSI_000444	Vitis-chr6_GSVIVT01037248001	451
Buxus-chr1_BUSI_000445	Vitis-chr6_GSVIVT01037250001	647
Buxus-chr1_BUSI_000450	Vitis-chr6_GSVIVT01037252001	481
###
Buxus-chr1_BUSI_001540	Vitis-chr6_GSVIVT01024574001	547
Buxus-chr1_BUSI_001544	Vitis-chr6_GSVIVT01024572001	577
Buxus-chr1_BUSI_001545	Vitis-chr6_GSVIVT01024571001	1470
Buxus-chr1_BUSI_001547	Vitis-chr6_GSVIVT01024559001	699
Buxus-chr1_BUSI_001553	Vitis-chr6_GSVIVT01024554001	1120
Buxus-chr1_BUSI_001554	Vitis-chr6_GSVIVT01024552001	549
###
Buxus-chr1_BUSI_000880	Vitis-chr6_GSVIVT01031505001	792
Buxus-chr1_BUSI_000888	Vitis-chr6_GSVIVT01031515001	515
Buxus-chr1_BUSI_000894	Vitis-chr6_GSVIVT01031518001	1190
Buxus-chr1_BUSI_000895	Vitis-chr6_GSVIVT01031523001	291
Buxus-chr1_BUSI_000901	Vitis-chr6_GSVIVT01031525001	315
###
Buxus-chr1_BUSI_001706	Vitis-chr6_GSVIVT01025363001	950
Buxus-chr1_BUSI_001708	Vitis-chr6_GSVIVT01025360001	364
Buxus-chr1_BUSI_001709	Vitis-chr6_GSVIVT01025359001	675
Buxus-chr1_BUSI_001710	Vitis-chr6_GSVIVT01025357001	455
###
Buxus-chr1_BUSI_000002	Vitis-chr6_GSVIVT01024702001	1410
Buxus-chr1_BUSI_000004	Vitis-chr6_GSVIVT01024703001	786
Buxus-chr1_BUSI_000006	Vitis-chr6_GSVIVT01024707001	364
Buxus-chr1_BUSI_000008	Vitis-chr6_GSVIVT01024709001	120
Buxus-chr1_BUSI_000009	Vitis-chr6_GSVIVT01024710001	640
###
Buxus-chr1_BUSI_000471	Vitis-chr6_GSVIVT01037261001	536
Buxus-chr1_BUSI_000479	Vitis-chr6_GSVIVT01037267001	444
Buxus-chr1_BUSI_000481	Vitis-chr6_GSVIVT01037268001	182
Buxus-chr1_BUSI_000482	Vitis-chr6_GSVIVT01037269001	229
###
Buxus-chr1_BUSI_001426	Vitis-chr7_GSVIVT01000123001	811
Buxus-chr1_BUSI_001428	Vitis-chr7_GSVIVT01000126001	746
Buxus-chr1_BUSI_001430	Vitis-chr7_GSVIVT01000128001	329
Buxus-chr1_BUSI_001437	Vitis-chr7_GSVIVT01000130001	903
Buxus-chr1_BUSI_001438	Vitis-chr7_GSVIVT01000132001	753
Buxus-chr1_BUSI_001439	Vitis-chr7_GSVIVT01000140001	987
Buxus-chr1_BUSI_001440	Vitis-chr7_GSVIVT01000141001	432
###
Buxus-chr1_BUSI_001010	Vitis-chr8_GSVIVT01025535001	731
Buxus-chr1_BUSI_001011	Vitis-chr8_GSVIVT01025537001	879
Buxus-chr1_BUSI_001018	Vitis-chr8_GSVIVT01025539001	406
Buxus-chr1_BUSI_001020	Vitis-chr8_GSVIVT01025551001	738
Buxus-chr1_BUSI_001022	Vitis-chr8_GSVIVT01025548001	528
Buxus-chr1_BUSI_001024	Vitis-chr8_GSVIVT01025547001	610
Buxus-chr1_BUSI_001026	Vitis-chr8_GSVIVT01025544001	315
Buxus-chr1_BUSI_001027	Vitis-chr8_GSVIVT01025541001	884
Buxus-chr1_BUSI_001029	Vitis-chr8_GSVIVT01025554001	462
Buxus-chr1_BUSI_001036	Vitis-chr8_GSVIVT01025564001	942
Buxus-chr1_BUSI_001040	Vitis-chr8_GSVIVT01025573001	168
Buxus-chr1_BUSI_001052	Vitis-chr8_GSVIVT01025576001	685
Buxus-chr1_BUSI_001056	Vitis-chr8_GSVIVT01025579001	169
Buxus-chr1_BUSI_001058	Vitis-chr8_GSVIVT01025583001	1350
Buxus-chr1_BUSI_001068	Vitis-chr8_GSVIVT01025589001	780
Buxus-chr1_BUSI_001073	Vitis-chr8_GSVIVT01025587001	1260
Buxus-chr1_BUSI_001079	Vitis-chr8_GSVIVT01025592001	1590
Buxus-chr1_BUSI_001081	Vitis-chr8_GSVIVT01025593001	855
Buxus-chr1_BUSI_001085	Vitis-chr8_GSVIVT01025597001	571
Buxus-chr1_BUSI_001092	Vitis-chr8_GSVIVT01025596001	356
Buxus-chr1_BUSI_001094	Vitis-chr8_GSVIVT01025598001	199
Buxus-chr1_BUSI_001099	Vitis-chr8_GSVIVT01025604001	152
###
Buxus-chr1_BUSI_001620	Vitis-chr8_GSVIVT01033405001	574
Buxus-chr1_BUSI_001629	Vitis-chr8_GSVIVT01033413001	234
Buxus-chr1_BUSI_001630	Vitis-chr8_GSVIVT01033414001	893
Buxus-chr1_BUSI_001631	Vitis-chr8_GSVIVT01033415001	1300
Buxus-chr1_BUSI_001632	Vitis-chr8_GSVIVT01033417001	1710
Buxus-chr1_BUSI_001634	Vitis-chr8_GSVIVT01033418001	421
Buxus-chr1_BUSI_001639	Vitis-chr8_GSVIVT01033430001	345
Buxus-chr1_BUSI_001641	Vitis-chr8_GSVIVT01033428001	1450
Buxus-chr1_BUSI_001644	Vitis-chr8_GSVIVT01033423001	800
Buxus-chr1_BUSI_001645	Vitis-chr8_GSVIVT01033422001	1020
Buxus-chr1_BUSI_001652	Vitis-chr8_GSVIVT01033441001	849
Buxus-chr1_BUSI_001654	Vitis-chr8_GSVIVT01033442001	1770
Buxus-chr1_BUSI_001657	Vitis-chr8_GSVIVT01033447001	335
Buxus-chr1_BUSI_001660	Vitis-chr8_GSVIVT01033461001	1210
Buxus-chr1_BUSI_001664	Vitis-chr8_GSVIVT01033471001	806
Buxus-chr1_BUSI_001667	Vitis-chr8_GSVIVT01033472001	1080
Buxus-chr1_BUSI_001668	Vitis-chr8_GSVIVT01033473001	832
Buxus-chr1_BUSI_001669	Vitis-chr8_GSVIVT01033474001	1120
Buxus-chr1_BUSI_001670	Vitis-chr8_GSVIVT01033475001	498
Buxus-chr1_BUSI_001671	Vitis-chr8_GSVIVT01033476001	313
Buxus-chr1_BUSI_001673	Vitis-chr8_GSVIVT01033480001	555
Buxus-chr1_BUSI_001674	Vitis-chr8_GSVIVT01033481001	387
Buxus-chr1_BUSI_001679	Vitis-chr8_GSVIVT01033484001	563
Buxus-chr1_BUSI_001681	Vitis-chr8_GSVIVT01033492001	591
Buxus-chr1_BUSI_001683	Vitis-chr8_GSVIVT01033496001	819
Buxus-chr1_BUSI_001684	Vitis-chr8_GSVIVT01033497001	207
Buxus-chr1_BUSI_001701	Vitis-chr8_GSVIVT01033492001	498
Buxus-chr1_BUSI_001703	Vitis-chr8_GSVIVT01033496001	819
Buxus-chr1_BUSI_001704	Vitis-chr8_GSVIVT01033497001	204
Buxus-chr1_BUSI_001708	Vitis-chr8_GSVIVT01033508001	326
Buxus-chr1_BUSI_001710	Vitis-chr8_GSVIVT01033510001	564
Buxus-chr1_BUSI_001711	Vitis-chr8_GSVIVT01033512001	262
Buxus-chr1_BUSI_001712	Vitis-chr8_GSVIVT01033513001	663
Buxus-chr1_BUSI_001714	Vitis-chr8_GSVIVT01033498001	1240
Buxus-chr1_BUSI_001723	Vitis-chr8_GSVIVT01033515001	321
Buxus-chr1_BUSI_001724	Vitis-chr8_GSVIVT01033517001	349
Buxus-chr1_BUSI_001729	Vitis-chr8_GSVIVT01033519001	433
Buxus-chr1_BUSI_001730	Vitis-chr8_GSVIVT01033522001	942
Buxus-chr1_BUSI_001731	Vitis-chr8_GSVIVT01033524001	373
Buxus-chr1_BUSI_001732	Vitis-chr8_GSVIVT01033526001	316
Buxus-chr1_BUSI_001737	Vitis-chr8_GSVIVT01033527001	731
Buxus-chr1_BUSI_001741	Vitis-chr8_GSVIVT01033531001	1140
Buxus-chr1_BUSI_001742	Vitis-chr8_GSVIVT01033532001	553
Buxus-chr1_BUSI_001743	Vitis-chr8_GSVIVT01033533001	620
###
Buxus-chr1_BUSI_000039	Vitis-chr8_GSVIVT01025807001	220
Buxus-chr1_BUSI_000053	Vitis-chr8_GSVIVT01025809001	174
Buxus-chr1_BUSI_000054	Vitis-chr8_GSVIVT01025810001	1680
Buxus-chr1_BUSI_000061	Vitis-chr8_GSVIVT01025813001	476
Buxus-chr1_BUSI_000063	Vitis-chr8_GSVIVT01025815001	2100
###
Buxus-chr1_BUSI_001449	Vitis-chr8_GSVIVT01030327001	405
Buxus-chr1_BUSI_001456	Vitis-chr8_GSVIVT01030304001	2630
Buxus-chr1_BUSI_001460	Vitis-chr8_GSVIVT01030311001	2500
Buxus-chr1_BUSI_001461	Vitis-chr8_GSVIVT01030314001	1630
Buxus-chr1_BUSI_001466	Vitis-chr8_GSVIVT01030301001	136
Buxus-chr1_BUSI_001474	Vitis-chr8_GSVIVT01030291001	520
Buxus-chr1_BUSI_001477	Vitis-chr8_GSVIVT01030297001	1220
Buxus-chr1_BUSI_001490	Vitis-chr8_GSVIVT01030288001	509
Buxus-chr1_BUSI_001494	Vitis-chr8_GSVIVT01030282001	1060
Buxus-chr1_BUSI_001495	Vitis-chr8_GSVIVT01030280001	1100
Buxus-chr1_BUSI_001497	Vitis-chr8_GSVIVT01030279001	577
Buxus-chr1_BUSI_001501	Vitis-chr8_GSVIVT01030269001	198
Buxus-chr1_BUSI_001503	Vitis-chr8_GSVIVT01030266001	745
Buxus-chr1_BUSI_001505	Vitis-chr8_GSVIVT01030264001	680
Buxus-chr1_BUSI_001508	Vitis-chr8_GSVIVT01030263001	534
Buxus-chr1_BUSI_001510	Vitis-chr8_GSVIVT01030259001	318
Buxus-chr1_BUSI_001511	Vitis-chr8_GSVIVT01030258001	376
Buxus-chr1_BUSI_001512	Vitis-chr8_GSVIVT01030247001	288
Buxus-chr1_BUSI_001513	Vitis-chr8_GSVIVT01030246001	449
Buxus-chr1_BUSI_001514	Vitis-chr8_GSVIVT01030232001	1160
Buxus-chr1_BUSI_001516	Vitis-chr8_GSVIVT01030227001	816
Buxus-chr1_BUSI_001521	Vitis-chr8_GSVIVT01030222001	361
Buxus-chr1_BUSI_001524	Vitis-chr8_GSVIVT01030219001	330
Buxus-chr1_BUSI_001527	Vitis-chr8_GSVIVT01030215001	236
Buxus-chr1_BUSI_001534	Vitis-chr8_GSVIVT01030211001	928
Buxus-chr1_BUSI_001541	Vitis-chr8_GSVIVT01030194001	920
Buxus-chr1_BUSI_001543	Vitis-chr8_GSVIVT01030193001	979
Buxus-chr1_BUSI_001547	Vitis-chr8_GSVIVT01030182001	631
Buxus-chr1_BUSI_001555	Vitis-chr8_GSVIVT01030174001	201
Buxus-chr1_BUSI_001556	Vitis-chr8_GSVIVT01030170001	177
Buxus-chr1_BUSI_001561	Vitis-chr8_GSVIVT01030167001	974
Buxus-chr1_BUSI_001570	Vitis-chr8_GSVIVT01030169001	536
Buxus-chr1_BUSI_001575	Vitis-chr8_GSVIVT01025870001	903
###
Buxus-chr1_BUSI_002647	Vitis-chr8_GSVIVT01025864001	302
Buxus-chr1_BUSI_002662	Vitis-chr8_GSVIVT01025864001	335
Buxus-chr1_BUSI_002667	Vitis-chr8_GSVIVT01025863001	326
Buxus-chr1_BUSI_002668	Vitis-chr8_GSVIVT01025862001	119
Buxus-chr1_BUSI_002672	Vitis-chr8_GSVIVT01025860001	245
###
Buxus-chr1_BUSI_002404	Vitis-chr8_GSVIVT01022483001	1260
Buxus-chr1_BUSI_002419	Vitis-chr8_GSVIVT01022480001	885
Buxus-chr1_BUSI_002420	Vitis-chr8_GSVIVT01022479001	895
Buxus-chr1_BUSI_002430	Vitis-chr8_GSVIVT01022462001	939
Buxus-chr1_BUSI_002432	Vitis-chr8_GSVIVT01022464001	645
Buxus-chr1_BUSI_002437	Vitis-chr8_GSVIVT01022465001	372
Buxus-chr1_BUSI_002440	Vitis-chr8_GSVIVT01022440001	512
Buxus-chr1_BUSI_002449	Vitis-chr8_GSVIVT01029969001	190
Buxus-chr1_BUSI_002453	Vitis-chr8_GSVIVT01029971001	2190
Buxus-chr1_BUSI_002456	Vitis-chr8_GSVIVT01029974001	74
Buxus-chr1_BUSI_002459	Vitis-chr8_GSVIVT01029954001	870
Buxus-chr1_BUSI_002462	Vitis-chr8_GSVIVT01029953001	1270
Buxus-chr1_BUSI_002463	Vitis-chr8_GSVIVT01029951001	451
Buxus-chr1_BUSI_002465	Vitis-chr8_GSVIVT01029950001	1930
Buxus-chr1_BUSI_002468	Vitis-chr8_GSVIVT01022467001	416
Buxus-chr1_BUSI_002471	Vitis-chr8_GSVIVT01029979001	520
Buxus-chr1_BUSI_002472	Vitis-chr8_GSVIVT01029980001	395
Buxus-chr1_BUSI_002473	Vitis-chr8_GSVIVT01029948001	1410
Buxus-chr1_BUSI_002481	Vitis-chr8_GSVIVT01022435001	196
Buxus-chr1_BUSI_002483	Vitis-chr8_GSVIVT01029958001	372
Buxus-chr1_BUSI_002484	Vitis-chr8_GSVIVT01029959001	307
Buxus-chr1_BUSI_002486	Vitis-chr8_GSVIVT01029962001	286
Buxus-chr1_BUSI_002487	Vitis-chr8_GSVIVT01029963001	564
###
Buxus-chr1_BUSI_001747	Vitis-chr8_GSVIVT01033369001	927
Buxus-chr1_BUSI_001762	Vitis-chr8_GSVIVT01033358001	321
Buxus-chr1_BUSI_001763	Vitis-chr8_GSVIVT01033357001	357
Buxus-chr1_BUSI_001773	Vitis-chr8_GSVIVT01033353001	468
Buxus-chr1_BUSI_001774	Vitis-chr8_GSVIVT01033345001	884
Buxus-chr1_BUSI_001780	Vitis-chr8_GSVIVT01033341001	218
Buxus-chr1_BUSI_001783	Vitis-chr8_GSVIVT01033338001	737
Buxus-chr1_BUSI_001797	Vitis-chr8_GSVIVT01033332001	846
Buxus-chr1_BUSI_001798	Vitis-chr8_GSVIVT01033329001	715
Buxus-chr1_BUSI_001806	Vitis-chr8_GSVIVT01033319001	438
Buxus-chr1_BUSI_001809	Vitis-chr8_GSVIVT01033317001	715
Buxus-chr1_BUSI_001813	Vitis-chr8_GSVIVT01033326001	922
Buxus-chr1_BUSI_001820	Vitis-chr8_GSVIVT01033325001	2080
Buxus-chr1_BUSI_001824	Vitis-chr8_GSVIVT01033313001	370
Buxus-chr1_BUSI_001826	Vitis-chr8_GSVIVT01033311001	794
Buxus-chr1_BUSI_001828	Vitis-chr8_GSVIVT01033307001	2040
Buxus-chr1_BUSI_001830	Vitis-chr8_GSVIVT01033306001	1170
Buxus-chr1_BUSI_001831	Vitis-chr8_GSVIVT01033305001	2010
Buxus-chr1_BUSI_001834	Vitis-chr8_GSVIVT01033304001	1210
Buxus-chr1_BUSI_001835	Vitis-chr8_GSVIVT01033303001	855
Buxus-chr1_BUSI_001836	Vitis-chr8_GSVIVT01033302001	451
Buxus-chr1_BUSI_001839	Vitis-chr8_GSVIVT01033297001	1820
Buxus-chr1_BUSI_001842	Vitis-chr8_GSVIVT01033299001	269
Buxus-chr1_BUSI_001849	Vitis-chr8_GSVIVT01033295001	158
Buxus-chr1_BUSI_001851	Vitis-chr8_GSVIVT01033288001	895
Buxus-chr1_BUSI_001852	Vitis-chr8_GSVIVT01033284001	993
Buxus-chr1_BUSI_001854	Vitis-chr8_GSVIVT01033278001	1900
Buxus-chr1_BUSI_001865	Vitis-chr8_GSVIVT01033276001	558
Buxus-chr1_BUSI_001867	Vitis-chr8_GSVIVT01033275001	990
Buxus-chr1_BUSI_001869	Vitis-chr8_GSVIVT01033261001	672
Buxus-chr1_BUSI_001872	Vitis-chr8_GSVIVT01033265001	378
Buxus-chr1_BUSI_001877	Vitis-chr8_GSVIVT01033271001	631
Buxus-chr1_BUSI_001878	Vitis-chr8_GSVIVT01033273001	762
Buxus-chr1_BUSI_001882	Vitis-chr8_GSVIVT01033258001	435
Buxus-chr1_BUSI_001885	Vitis-chr8_GSVIVT01033257001	294
Buxus-chr1_BUSI_001886	Vitis-chr8_GSVIVT01033256001	843
Buxus-chr1_BUSI_001889	Vitis-chr8_GSVIVT01033255001	792
Buxus-chr1_BUSI_001901	Vitis-chr8_GSVIVT01033240001	1460
Buxus-chr1_BUSI_001902	Vitis-chr8_GSVIVT01033239001	160
Buxus-chr1_BUSI_001904	Vitis-chr8_GSVIVT01033238001	749
Buxus-chr1_BUSI_001908	Vitis-chr8_GSVIVT01033234001	180
Buxus-chr1_BUSI_001911	Vitis-chr8_GSVIVT01033232001	512
###
Buxus-chr1_BUSI_001156	Vitis-chr8_GSVIVT01034191001	805
Buxus-chr1_BUSI_001158	Vitis-chr8_GSVIVT01034187001	971
Buxus-chr1_BUSI_001159	Vitis-chr8_GSVIVT01034186001	286
Buxus-chr1_BUSI_001161	Vitis-chr8_GSVIVT01034183001	519
Buxus-chr1_BUSI_001167	Vitis-chr8_GSVIVT01034167001	82
Buxus-chr1_BUSI_001168	Vitis-chr8_GSVIVT01034169001	693
Buxus-chr1_BUSI_001170	Vitis-chr8_GSVIVT01034174001	75
Buxus-chr1_BUSI_001182	Vitis-chr8_GSVIVT01034162001	473
Buxus-chr1_BUSI_001194	Vitis-chr8_GSVIVT01034162001	463
Buxus-chr1_BUSI_001198	Vitis-chr8_GSVIVT01034158001	1300
Buxus-chr1_BUSI_001199	Vitis-chr8_GSVIVT01034156001	631
Buxus-chr1_BUSI_001205	Vitis-chr8_GSVIVT01034143001	615
Buxus-chr1_BUSI_001206	Vitis-chr8_GSVIVT01034138001	1390
Buxus-chr1_BUSI_001215	Vitis-chr8_GSVIVT01034132001	621
Buxus-chr1_BUSI_001216	Vitis-chr8_GSVIVT01034131001	489
Buxus-chr1_BUSI_001227	Vitis-chr8_GSVIVT01034119001	863
Buxus-chr1_BUSI_001230	Vitis-chr8_GSVIVT01034111001	887
Buxus-chr1_BUSI_001233	Vitis-chr8_GSVIVT01034106001	387
Buxus-chr1_BUSI_001234	Vitis-chr8_GSVIVT01034102001	810
Buxus-chr1_BUSI_001237	Vitis-chr8_GSVIVT01034097001	987
Buxus-chr1_BUSI_001246	Vitis-chr8_GSVIVT01034052001	1060
Buxus-chr1_BUSI_001247	Vitis-chr8_GSVIVT01034054001	161
Buxus-chr1_BUSI_001249	Vitis-chr8_GSVIVT01034055001	193
Buxus-chr1_BUSI_001250	Vitis-chr8_GSVIVT01034063001	780
Buxus-chr1_BUSI_001251	Vitis-chr8_GSVIVT01034067001	72
Buxus-chr1_BUSI_001256	Vitis-chr8_GSVIVT01034073001	688
Buxus-chr1_BUSI_001257	Vitis-chr8_GSVIVT01034074001	800
Buxus-chr1_BUSI_001262	Vitis-chr8_GSVIVT01034075001	261
Buxus-chr1_BUSI_001265	Vitis-chr8_GSVIVT01034089001	642
Buxus-chr1_BUSI_001267	Vitis-chr8_GSVIVT01034090001	335
Buxus-chr1_BUSI_001268	Vitis-chr8_GSVIVT01034092001	168
Buxus-chr1_BUSI_001276	Vitis-chr8_GSVIVT01034095001	60
###
Buxus-chr1_BUSI_000526	Vitis-chr8_GSVIVT01033794001	400
Buxus-chr1_BUSI_000534	Vitis-chr8_GSVIVT01033809001	329
Buxus-chr1_BUSI_000545	Vitis-chr8_GSVIVT01033808001	550
Buxus-chr1_BUSI_000550	Vitis-chr8_GSVIVT01033806001	836
Buxus-chr1_BUSI_000564	Vitis-chr8_GSVIVT01033821001	80
Buxus-chr1_BUSI_000570	Vitis-chr8_GSVIVT01033822001	836
Buxus-chr1_BUSI_000572	Vitis-chr8_GSVIVT01033824001	258
Buxus-chr1_BUSI_000577	Vitis-chr8_GSVIVT01033827001	651
Buxus-chr1_BUSI_000585	Vitis-chr8_GSVIVT01033830001	892
Buxus-chr1_BUSI_000589	Vitis-chr8_GSVIVT01033829001	485
Buxus-chr1_BUSI_000599	Vitis-chr8_GSVIVT01033808001	528
Buxus-chr1_BUSI_000607	Vitis-chr8_GSVIVT01033813001	691
Buxus-chr1_BUSI_000610	Vitis-chr8_GSVIVT01033810001	503
Buxus-chr1_BUSI_000615	Vitis-chr8_GSVIVT01033814001	232
Buxus-chr1_BUSI_000616	Vitis-chr8_GSVIVT01033815001	1380
Buxus-chr1_BUSI_000623	Vitis-chr8_GSVIVT01033816001	655
Buxus-chr1_BUSI_000627	Vitis-chr8_GSVIVT01033817001	481
Buxus-chr1_BUSI_000634	Vitis-chr8_GSVIVT01033804001	1780
Buxus-chr1_BUSI_000638	Vitis-chr8_GSVIVT01033800001	490
Buxus-chr1_BUSI_000641	Vitis-chr8_GSVIVT01033798001	392
Buxus-chr1_BUSI_000652	Vitis-chr8_GSVIVT01033797001	329
Buxus-chr1_BUSI_000670	Vitis-chr8_GSVIVT01033777001	955
Buxus-chr1_BUSI_000673	Vitis-chr8_GSVIVT01033775001	198
Buxus-chr1_BUSI_000674	Vitis-chr8_GSVIVT01033771001	438
Buxus-chr1_BUSI_000684	Vitis-chr8_GSVIVT01033765001	285
Buxus-chr1_BUSI_000688	Vitis-chr8_GSVIVT01033749001	424
Buxus-chr1_BUSI_000689	Vitis-chr8_GSVIVT01033748001	552
Buxus-chr1_BUSI_000692	Vitis-chr8_GSVIVT01033747001	1540
Buxus-chr1_BUSI_000697	Vitis-chr8_GSVIVT01033745001	780
Buxus-chr1_BUSI_000698	Vitis-chr8_GSVIVT01033744001	251
Buxus-chr1_BUSI_000699	Vitis-chr8_GSVIVT01033743001	515
Buxus-chr1_BUSI_000705	Vitis-chr8_GSVIVT01033742001	625
Buxus-chr1_BUSI_000706	Vitis-chr8_GSVIVT01033741001	490
Buxus-chr1_BUSI_000710	Vitis-chr8_GSVIVT01033739001	318
Buxus-chr1_BUSI_000714	Vitis-chr8_GSVIVT01033745001	743
Buxus-chr1_BUSI_000715	Vitis-chr8_GSVIVT01033744001	258
Buxus-chr1_BUSI_000716	Vitis-chr8_GSVIVT01033743001	511
Buxus-chr1_BUSI_000721	Vitis-chr8_GSVIVT01033742001	696
Buxus-chr1_BUSI_000722	Vitis-chr8_GSVIVT01033741001	468
Buxus-chr1_BUSI_000726	Vitis-chr8_GSVIVT01033739001	335
Buxus-chr1_BUSI_000728	Vitis-chr8_GSVIVT01033736001	1110
Buxus-chr1_BUSI_000730	Vitis-chr8_GSVIVT01033733001	778
Buxus-chr1_BUSI_000732	Vitis-chr8_GSVIVT01033731001	1490
Buxus-chr1_BUSI_000733	Vitis-chr8_GSVIVT01033729001	228
Buxus-chr1_BUSI_000737	Vitis-chr8_GSVIVT01033728001	264
Buxus-chr1_BUSI_000743	Vitis-chr8_GSVIVT01033725001	1080
Buxus-chr1_BUSI_000744	Vitis-chr8_GSVIVT01033723001	595
Buxus-chr1_BUSI_000755	Vitis-chr8_GSVIVT01033714001	340
Buxus-chr1_BUSI_000759	Vitis-chr8_GSVIVT01033713001	585
Buxus-chr1_BUSI_000761	Vitis-chr8_GSVIVT01033703001	541
Buxus-chr1_BUSI_000764	Vitis-chr8_GSVIVT01033709001	569
Buxus-chr1_BUSI_000770	Vitis-chr8_GSVIVT01033699001	63
Buxus-chr1_BUSI_000774	Vitis-chr8_GSVIVT01033696001	651
Buxus-chr1_BUSI_000776	Vitis-chr8_GSVIVT01033695001	427
Buxus-chr1_BUSI_000779	Vitis-chr8_GSVIVT01033691001	229
Buxus-chr1_BUSI_000784	Vitis-chr8_GSVIVT01033687001	740
Buxus-chr1_BUSI_000789	Vitis-chr8_GSVIVT01033681001	612
Buxus-chr1_BUSI_000791	Vitis-chr8_GSVIVT01033680001	670
Buxus-chr1_BUSI_000793	Vitis-chr8_GSVIVT01033678001	172
Buxus-chr1_BUSI_000796	Vitis-chr8_GSVIVT01033679001	424
Buxus-chr1_BUSI_000799	Vitis-chr8_GSVIVT01033674001	550
Buxus-chr1_BUSI_000806	Vitis-chr8_GSVIVT01033677001	372
Buxus-chr1_BUSI_000810	Vitis-chr8_GSVIVT01033673001	245
Buxus-chr1_BUSI_000829	Vitis-chr8_GSVIVT01033670001	307
Buxus-chr1_BUSI_000830	Vitis-chr8_GSVIVT01033669001	198
Buxus-chr1_BUSI_000836	Vitis-chr8_GSVIVT01033666001	326
Buxus-chr1_BUSI_000838	Vitis-chr8_GSVIVT01033664001	961
Buxus-chr1_BUSI_000840	Vitis-chr8_GSVIVT01033661001	206
Buxus-chr1_BUSI_000841	Vitis-chr8_GSVIVT01033658001	629
Buxus-chr1_BUSI_000847	Vitis-chr8_GSVIVT01033653001	1350
Buxus-chr1_BUSI_000848	Vitis-chr8_GSVIVT01033652001	264
Buxus-chr1_BUSI_000852	Vitis-chr8_GSVIVT01033654001	338
Buxus-chr1_BUSI_000862	Vitis-chr8_GSVIVT01033650001	555
Buxus-chr1_BUSI_000874	Vitis-chr8_GSVIVT01033646001	435
###
Buxus-chr1_BUSI_002359	Vitis-chr8_GSVIVT01022527001	595
Buxus-chr1_BUSI_002360	Vitis-chr8_GSVIVT01022526001	2060
Buxus-chr1_BUSI_002363	Vitis-chr8_GSVIVT01022515001	411
Buxus-chr1_BUSI_002367	Vitis-chr8_GSVIVT01022524001	1240
Buxus-chr1_BUSI_002369	Vitis-chr8_GSVIVT01022555001	459
Buxus-chr1_BUSI_002370	Vitis-chr8_GSVIVT01022534001	743
Buxus-chr1_BUSI_002373	Vitis-chr8_GSVIVT01022530001	846
Buxus-chr1_BUSI_002378	Vitis-chr8_GSVIVT01022527001	841
Buxus-chr1_BUSI_002379	Vitis-chr8_GSVIVT01022526001	1800
###
Buxus-chr1_BUSI_000877	Vitis-chr8_GSVIVT01025737001	735
Buxus-chr1_BUSI_000882	Vitis-chr8_GSVIVT01025731001	228
Buxus-chr1_BUSI_000883	Vitis-chr8_GSVIVT01025728001	261
Buxus-chr1_BUSI_000885	Vitis-chr8_GSVIVT01025727001	386
Buxus-chr1_BUSI_000887	Vitis-chr8_GSVIVT01025725001	688
Buxus-chr1_BUSI_000888	Vitis-chr8_GSVIVT01025724001	631
Buxus-chr1_BUSI_000889	Vitis-chr8_GSVIVT01025723001	2600
Buxus-chr1_BUSI_000894	Vitis-chr8_GSVIVT01025721001	930
Buxus-chr1_BUSI_000903	Vitis-chr8_GSVIVT01025715001	636
Buxus-chr1_BUSI_000914	Vitis-chr8_GSVIVT01025703001	569
Buxus-chr1_BUSI_000915	Vitis-chr8_GSVIVT01025699001	928
Buxus-chr1_BUSI_000918	Vitis-chr8_GSVIVT01025697001	232
Buxus-chr1_BUSI_000919	Vitis-chr8_GSVIVT01025696001	1270
Buxus-chr1_BUSI_000920	Vitis-chr8_GSVIVT01025695001	470
Buxus-chr1_BUSI_000925	Vitis-chr8_GSVIVT01025685001	261
Buxus-chr1_BUSI_000932	Vitis-chr8_GSVIVT01025678001	237
Buxus-chr1_BUSI_000937	Vitis-chr8_GSVIVT01025658001	561
Buxus-chr1_BUSI_000938	Vitis-chr8_GSVIVT01025657001	400
Buxus-chr1_BUSI_000939	Vitis-chr8_GSVIVT01025656001	595
Buxus-chr1_BUSI_000948	Vitis-chr8_GSVIVT01025672001	675
Buxus-chr1_BUSI_000949	Vitis-chr8_GSVIVT01025659001	1390
Buxus-chr1_BUSI_000950	Vitis-chr8_GSVIVT01025658001	563
Buxus-chr1_BUSI_000951	Vitis-chr8_GSVIVT01025657001	400
Buxus-chr1_BUSI_000952	Vitis-chr8_GSVIVT01025656001	595
Buxus-chr1_BUSI_000955	Vitis-chr8_GSVIVT01025653001	326
Buxus-chr1_BUSI_000958	Vitis-chr8_GSVIVT01025651001	293
Buxus-chr1_BUSI_000964	Vitis-chr8_GSVIVT01025644001	210
Buxus-chr1_BUSI_000974	Vitis-chr8_GSVIVT01025635001	615
Buxus-chr1_BUSI_000976	Vitis-chr8_GSVIVT01025634001	315
Buxus-chr1_BUSI_000978	Vitis-chr8_GSVIVT01025642001	1420
Buxus-chr1_BUSI_000985	Vitis-chr8_GSVIVT01025635001	609
Buxus-chr1_BUSI_000987	Vitis-chr8_GSVIVT01025634001	236
Buxus-chr1_BUSI_001004	Vitis-chr8_GSVIVT01025602001	144
Buxus-chr1_BUSI_001005	Vitis-chr8_GSVIVT01025630001	602
Buxus-chr1_BUSI_001006	Vitis-chr8_GSVIVT01025626001	481
###
Buxus-chr1_BUSI_001930	Vitis-chr8_GSVIVT01033546001	289
Buxus-chr1_BUSI_001931	Vitis-chr8_GSVIVT01033549001	522
Buxus-chr1_BUSI_001936	Vitis-chr8_GSVIVT01033551001	1110
Buxus-chr1_BUSI_001937	Vitis-chr8_GSVIVT01033552001	700
Buxus-chr1_BUSI_001938	Vitis-chr8_GSVIVT01033553001	468
Buxus-chr1_BUSI_001940	Vitis-chr8_GSVIVT01033555001	1250
Buxus-chr1_BUSI_001941	Vitis-chr8_GSVIVT01033556001	677
Buxus-chr1_BUSI_001942	Vitis-chr8_GSVIVT01033557001	484
Buxus-chr1_BUSI_001948	Vitis-chr8_GSVIVT01033562001	713
Buxus-chr1_BUSI_001949	Vitis-chr8_GSVIVT01033563001	199
###
Buxus-chr1_BUSI_002814	Vitis-chr8_GSVIVT01025834001	302
Buxus-chr1_BUSI_002818	Vitis-chr8_GSVIVT01025835001	534
Buxus-chr1_BUSI_002824	Vitis-chr8_GSVIVT01025840001	334
Buxus-chr1_BUSI_002826	Vitis-chr8_GSVIVT01025839001	351
Buxus-chr1_BUSI_002838	Vitis-chr8_GSVIVT01025829001	338
Buxus-chr1_BUSI_002841	Vitis-chr8_GSVIVT01025841001	1230
Buxus-chr1_BUSI_002843	Vitis-chr8_GSVIVT01025842001	342
###
Buxus-chr1_BUSI_002515	Vitis-chr8_GSVIVT01029965001	304
Buxus-chr1_BUSI_002516	Vitis-chr8_GSVIVT01029943001	435
Buxus-chr1_BUSI_002518	Vitis-chr8_GSVIVT01029967001	658
Buxus-chr1_BUSI_002524	Vitis-chr8_GSVIVT01029942001	286
Buxus-chr1_BUSI_002526	Vitis-chr8_GSVIVT01029940001	895
Buxus-chr1_BUSI_002527	Vitis-chr8_GSVIVT01029941001	370
###
Buxus-chr1_BUSI_001583	Vitis-chr8_GSVIVT01029865001	904
Buxus-chr1_BUSI_001584	Vitis-chr8_GSVIVT01029861001	713
Buxus-chr1_BUSI_001585	Vitis-chr8_GSVIVT01029860001	566
Buxus-chr1_BUSI_001587	Vitis-chr8_GSVIVT01029855001	405
Buxus-chr1_BUSI_001605	Vitis-chr8_GSVIVT01029830001	1000
Buxus-chr1_BUSI_001607	Vitis-chr8_GSVIVT01029838001	128
Buxus-chr1_BUSI_001613	Vitis-chr8_GSVIVT01029827001	490
Buxus-chr1_BUSI_001614	Vitis-chr8_GSVIVT01029824001	658
###
Buxus-chr1_BUSI_000424	Vitis-chr8_GSVIVT01033574001	642
Buxus-chr1_BUSI_000425	Vitis-chr8_GSVIVT01033575001	618
Buxus-chr1_BUSI_000433	Vitis-chr8_GSVIVT01033591001	468
Buxus-chr1_BUSI_000434	Vitis-chr8_GSVIVT01033580001	251
Buxus-chr1_BUSI_000444	Vitis-chr8_GSVIVT01033594001	479
Buxus-chr1_BUSI_000463	Vitis-chr8_GSVIVT01033599001	680
Buxus-chr1_BUSI_000464	Vitis-chr8_GSVIVT01033606001	375
Buxus-chr1_BUSI_000465	Vitis-chr8_GSVIVT01033607001	512
Buxus-chr1_BUSI_000466	Vitis-chr8_GSVIVT01033609001	403
Buxus-chr1_BUSI_000470	Vitis-chr8_GSVIVT01033611001	425
Buxus-chr1_BUSI_000473	Vitis-chr8_GSVIVT01033613001	557
Buxus-chr1_BUSI_000476	Vitis-chr8_GSVIVT01033614001	855
Buxus-chr1_BUSI_000480	Vitis-chr8_GSVIVT01033624001	832
###
Buxus-chr1_BUSI_001124	Vitis-chr8_GSVIVT01025621001	474
Buxus-chr1_BUSI_001125	Vitis-chr8_GSVIVT01025619001	753
Buxus-chr1_BUSI_001128	Vitis-chr8_GSVIVT01025614001	383
Buxus-chr1_BUSI_001132	Vitis-chr8_GSVIVT01025612001	936
Buxus-chr1_BUSI_001135	Vitis-chr8_GSVIVT01025607001	1020
Buxus-chr1_BUSI_001140	Vitis-chr8_GSVIVT01025604001	150
Buxus-chr1_BUSI_001145	Vitis-chr8_GSVIVT01025605001	1300
###
Buxus-chr1_BUSI_000236	Vitis-chr8_GSVIVT01025798001	840
Buxus-chr1_BUSI_000241	Vitis-chr8_GSVIVT01025799001	909
Buxus-chr1_BUSI_000242	Vitis-chr8_GSVIVT01025800001	675
Buxus-chr1_BUSI_000244	Vitis-chr8_GSVIVT01025801001	397
Buxus-chr1_BUSI_000245	Vitis-chr8_GSVIVT01025802001	599
Buxus-chr1_BUSI_000249	Vitis-chr8_GSVIVT01025782001	193
Buxus-chr1_BUSI_000252	Vitis-chr8_GSVIVT01025779001	528
Buxus-chr1_BUSI_000253	Vitis-chr8_GSVIVT01025781001	846
Buxus-chr1_BUSI_000267	Vitis-chr8_GSVIVT01025778001	759
Buxus-chr1_BUSI_000268	Vitis-chr8_GSVIVT01025776001	330
Buxus-chr1_BUSI_000269	Vitis-chr8_GSVIVT01025773001	546
Buxus-chr1_BUSI_000289	Vitis-chr8_GSVIVT01025771001	585
Buxus-chr1_BUSI_000291	Vitis-chr8_GSVIVT01025759001	223
Buxus-chr1_BUSI_000292	Vitis-chr8_GSVIVT01025756001	952
Buxus-chr1_BUSI_000297	Vitis-chr8_GSVIVT01025749001	787
Buxus-chr1_BUSI_000298	Vitis-chr8_GSVIVT01025747001	462
Buxus-chr1_BUSI_000301	Vitis-chr8_GSVIVT01025744001	1000
Buxus-chr1_BUSI_000314	Vitis-chr8_GSVIVT01025740001	538
Buxus-chr1_BUSI_000317	Vitis-chr8_GSVIVT01025741001	463
Buxus-chr1_BUSI_000318	Vitis-chr8_GSVIVT01025743001	968
###
Buxus-chr1_BUSI_002636	Vitis-chr8_GSVIVT01029904001	395
Buxus-chr1_BUSI_002637	Vitis-chr8_GSVIVT01029906001	693
Buxus-chr1_BUSI_002638	Vitis-chr8_GSVIVT01029936001	414
Buxus-chr1_BUSI_002639	Vitis-chr8_GSVIVT01029937001	756
Buxus-chr1_BUSI_002640	Vitis-chr8_GSVIVT01029938001	675
Buxus-chr1_BUSI_002642	Vitis-chr8_GSVIVT01029939001	367
###
Buxus-chr1_BUSI_002209	Vitis-chr8_GSVIVT01011153001	860
Buxus-chr1_BUSI_002210	Vitis-chr8_GSVIVT01011152001	506
Buxus-chr1_BUSI_002221	Vitis-chr8_GSVIVT01011148001	895
Buxus-chr1_BUSI_002223	Vitis-chr8_GSVIVT01011146001	659
Buxus-chr1_BUSI_002232	Vitis-chr8_GSVIVT01011140001	291
Buxus-chr1_BUSI_002239	Vitis-chr8_GSVIVT01022608001	1580
Buxus-chr1_BUSI_002255	Vitis-chr8_GSVIVT01022600001	414
Buxus-chr1_BUSI_002257	Vitis-chr8_GSVIVT01022601001	373
Buxus-chr1_BUSI_002258	Vitis-chr8_GSVIVT01022561001	433
Buxus-chr1_BUSI_002262	Vitis-chr8_GSVIVT01022566001	174
Buxus-chr1_BUSI_002276	Vitis-chr8_GSVIVT01022586001	384
Buxus-chr1_BUSI_002277	Vitis-chr8_GSVIVT01022582001	558
###
Buxus-chr1_BUSI_001281	Vitis-chr8_GSVIVT01034042001	236
Buxus-chr1_BUSI_001282	Vitis-chr8_GSVIVT01034041001	855
Buxus-chr1_BUSI_001283	Vitis-chr8_GSVIVT01034038001	308
Buxus-chr1_BUSI_001285	Vitis-chr8_GSVIVT01034034001	1070
Buxus-chr1_BUSI_001286	Vitis-chr8_GSVIVT01034032001	487
Buxus-chr1_BUSI_001290	Vitis-chr8_GSVIVT01034028001	595
Buxus-chr1_BUSI_001291	Vitis-chr8_GSVIVT01034027001	805
Buxus-chr1_BUSI_001292	Vitis-chr8_GSVIVT01034025001	342
Buxus-chr1_BUSI_001293	Vitis-chr8_GSVIVT01034024001	1480
Buxus-chr1_BUSI_001297	Vitis-chr8_GSVIVT01034022001	688
Buxus-chr1_BUSI_001298	Vitis-chr8_GSVIVT01034019001	552
Buxus-chr1_BUSI_001299	Vitis-chr8_GSVIVT01034018001	485
Buxus-chr1_BUSI_001306	Vitis-chr8_GSVIVT01034014001	604
Buxus-chr1_BUSI_001309	Vitis-chr8_GSVIVT01034012001	719
Buxus-chr1_BUSI_001312	Vitis-chr8_GSVIVT01034011001	648
Buxus-chr1_BUSI_001314	Vitis-chr8_GSVIVT01034004001	1260
Buxus-chr1_BUSI_001315	Vitis-chr8_GSVIVT01034003001	867
Buxus-chr1_BUSI_001316	Vitis-chr8_GSVIVT01034001001	506
Buxus-chr1_BUSI_001326	Vitis-chr8_GSVIVT01033998001	1310
###
Buxus-chr1_BUSI_000320	Vitis-chr8_GSVIVT01033643001	368
Buxus-chr1_BUSI_000326	Vitis-chr8_GSVIVT01033642001	1020
Buxus-chr1_BUSI_000333	Vitis-chr8_GSVIVT01033641001	1390
Buxus-chr1_BUSI_000338	Vitis-chr8_GSVIVT01033639001	1120
###
Buxus-chr1_BUSI_001399	Vitis-chr8_GSVIVT01011157001	731
Buxus-chr1_BUSI_001401	Vitis-chr8_GSVIVT01011158001	656
Buxus-chr1_BUSI_001406	Vitis-chr8_GSVIVT01011163001	201
Buxus-chr1_BUSI_001407	Vitis-chr8_GSVIVT01011165001	523
Buxus-chr1_BUSI_001408	Vitis-chr8_GSVIVT01011167001	1170
Buxus-chr1_BUSI_001411	Vitis-chr8_GSVIVT01011188001	131
Buxus-chr1_BUSI_001418	Vitis-chr8_GSVIVT01011178001	576
Buxus-chr1_BUSI_001420	Vitis-chr8_GSVIVT01011177001	1680
Buxus-chr1_BUSI_001422	Vitis-chr8_GSVIVT01011172001	429
Buxus-chr1_BUSI_001423	Vitis-chr8_GSVIVT01011171001	1080
###
Buxus-chr1_BUSI_002292	Vitis-chr8_GSVIVT01022470001	417
Buxus-chr1_BUSI_002299	Vitis-chr8_GSVIVT01022493001	582
Buxus-chr1_BUSI_002302	Vitis-chr8_GSVIVT01022496001	198
Buxus-chr1_BUSI_002303	Vitis-chr8_GSVIVT01022498001	817
Buxus-chr1_BUSI_002305	Vitis-chr8_GSVIVT01022502001	168
Buxus-chr1_BUSI_002306	Vitis-chr8_GSVIVT01022505001	702
Buxus-chr1_BUSI_002316	Vitis-chr8_GSVIVT01022511001	471
Buxus-chr1_BUSI_002318	Vitis-chr8_GSVIVT01022491001	349
Buxus-chr1_BUSI_002318	Vitis-chr8_GSVIVT01022508001	367
Buxus-chr1_BUSI_002321	Vitis-chr8_GSVIVT01022507001	572
Buxus-chr1_BUSI_002328	Vitis-chr8_GSVIVT01022506001	749
###
Buxus-chr1_BUSI_001381	Vitis-chr8_GSVIVT01033973001	832
Buxus-chr1_BUSI_001385	Vitis-chr8_GSVIVT01033965001	651
Buxus-chr1_BUSI_001389	Vitis-chr8_GSVIVT01033963001	893
Buxus-chr1_BUSI_001390	Vitis-chr8_GSVIVT01033962001	413
Buxus-chr1_BUSI_001392	Vitis-chr8_GSVIVT01033961001	190
Buxus-chr1_BUSI_001393	Vitis-chr8_GSVIVT01033960001	283
###
Buxus-chr1_BUSI_002076	Vitis-chr8_GSVIVT01033891001	637
Buxus-chr1_BUSI_002082	Vitis-chr8_GSVIVT01033895001	555
Buxus-chr1_BUSI_002084	Vitis-chr8_GSVIVT01033897001	247
Buxus-chr1_BUSI_002087	Vitis-chr8_GSVIVT01033899001	617
Buxus-chr1_BUSI_002089	Vitis-chr8_GSVIVT01033900001	384
Buxus-chr1_BUSI_002091	Vitis-chr8_GSVIVT01033902001	411
Buxus-chr1_BUSI_002093	Vitis-chr8_GSVIVT01033904001	1200
Buxus-chr1_BUSI_002094	Vitis-chr8_GSVIVT01033905001	914
Buxus-chr1_BUSI_002105	Vitis-chr8_GSVIVT01033921001	455
Buxus-chr1_BUSI_002109	Vitis-chr8_GSVIVT01033923001	91
Buxus-chr1_BUSI_002111	Vitis-chr8_GSVIVT01033928001	359
Buxus-chr1_BUSI_002112	Vitis-chr8_GSVIVT01033929001	376
Buxus-chr1_BUSI_002116	Vitis-chr8_GSVIVT01033934001	680
Buxus-chr1_BUSI_002121	Vitis-chr8_GSVIVT01033943001	368
Buxus-chr1_BUSI_002128	Vitis-chr8_GSVIVT01033950001	836
Buxus-chr1_BUSI_002132	Vitis-chr8_GSVIVT01033951001	91
###
Buxus-chr1_BUSI_001102	Vitis-chr8_GSVIVT01034196001	368
Buxus-chr1_BUSI_001112	Vitis-chr8_GSVIVT01034211001	942
Buxus-chr1_BUSI_001113	Vitis-chr8_GSVIVT01034212001	546
Buxus-chr1_BUSI_001115	Vitis-chr8_GSVIVT01025523001	998
Buxus-chr1_BUSI_001116	Vitis-chr8_GSVIVT01025525001	462
Buxus-chr1_BUSI_001118	Vitis-chr8_GSVIVT01025527001	383
Buxus-chr1_BUSI_001119	Vitis-chr8_GSVIVT01025529001	1360
Buxus-chr1_BUSI_001120	Vitis-chr8_GSVIVT01025530001	125
###
Buxus-chr1_BUSI_002014	Vitis-chr8_GSVIVT01033860001	1070
Buxus-chr1_BUSI_002016	Vitis-chr8_GSVIVT01033861001	112
Buxus-chr1_BUSI_002017	Vitis-chr8_GSVIVT01033862001	1810
Buxus-chr1_BUSI_002022	Vitis-chr8_GSVIVT01033865001	816
Buxus-chr1_BUSI_002023	Vitis-chr8_GSVIVT01033867001	150
Buxus-chr1_BUSI_002034	Vitis-chr8_GSVIVT01033873001	515
Buxus-chr1_BUSI_002036	Vitis-chr8_GSVIVT01033877001	384
Buxus-chr1_BUSI_002037	Vitis-chr8_GSVIVT01033878001	724
Buxus-chr1_BUSI_002048	Vitis-chr8_GSVIVT01033879001	743
###
Buxus-chr1_BUSI_000386	Vitis-chr8_GSVIVT01033621001	1720
Buxus-chr1_BUSI_000387	Vitis-chr8_GSVIVT01033622001	947
Buxus-chr1_BUSI_000398	Vitis-chr8_GSVIVT01033632001	761
Buxus-chr1_BUSI_000404	Vitis-chr8_GSVIVT01033629001	234
###
Buxus-chr1_BUSI_001912	Vitis-chrUn_GSVIVT01005048001	429
Buxus-chr1_BUSI_001913	Vitis-chrUn_GSVIVT01005044001	538
Buxus-chr1_BUSI_001915	Vitis-chrUn_GSVIVT01005041001	1290
Buxus-chr1_BUSI_001919	Vitis-chrUn_GSVIVT01005038001	852
###
Buxus-chr1_BUSI_000751	Vitis-chrUn_GSVIVT01005022001	773
Buxus-chr1_BUSI_000757	Vitis-chrUn_GSVIVT01005024001	658
Buxus-chr1_BUSI_000762	Vitis-chrUn_GSVIVT01005028001	386
Buxus-chr1_BUSI_000763	Vitis-chrUn_GSVIVT01005030001	574
###
Buxus-chr1_BUSI_001081	Vitis-chrUn_GSVIVT01005974001	764
Buxus-chr1_BUSI_001089	Vitis-chrUn_GSVIVT01005972001	231
Buxus-chr1_BUSI_001095	Vitis-chrUn_GSVIVT01005967001	416
Buxus-chr1_BUSI_001098	Vitis-chrUn_GSVIVT01005966001	247
###
Buxus-chr1_BUSI_001689	Vitis-chrUn_GSVIVT01007277001	819
Buxus-chr1_BUSI_001693	Vitis-chrUn_GSVIVT01007278001	900
Buxus-chr1_BUSI_001694	Vitis-chrUn_GSVIVT01007279001	269
Buxus-chr1_BUSI_001696	Vitis-chrUn_GSVIVT01007281001	767
###
Buxus-chr10_BUSI_022508	Vitis-chr1_GSVIVT01010061001	253
Buxus-chr10_BUSI_022510	Vitis-chr1_GSVIVT01010060001	803
Buxus-chr10_BUSI_022519	Vitis-chr1_GSVIVT01010083001	179
Buxus-chr10_BUSI_022528	Vitis-chr1_GSVIVT01010086001	394
###
Buxus-chr10_BUSI_021114	Vitis-chr10_GSVIVT01012659001	1310
Buxus-chr10_BUSI_021115	Vitis-chr10_GSVIVT01012660001	255
Buxus-chr10_BUSI_021125	Vitis-chr10_GSVIVT01012667001	607
Buxus-chr10_BUSI_021126	Vitis-chr10_GSVIVT01012668001	781
Buxus-chr10_BUSI_021136	Vitis-chr10_GSVIVT01012686001	343
Buxus-chr10_BUSI_021137	Vitis-chr10_GSVIVT01012684001	1130
Buxus-chr10_BUSI_021138	Vitis-chr10_GSVIVT01012682001	552
Buxus-chr10_BUSI_021142	Vitis-chr10_GSVIVT01012679001	857
Buxus-chr10_BUSI_021146	Vitis-chr10_GSVIVT01012687001	568
Buxus-chr10_BUSI_021149	Vitis-chr10_GSVIVT01012691001	130
Buxus-chr10_BUSI_021150	Vitis-chr10_GSVIVT01012688001	275
Buxus-chr10_BUSI_021152	Vitis-chr10_GSVIVT01012697001	334
Buxus-chr10_BUSI_021155	Vitis-chr10_GSVIVT01012702001	1090
Buxus-chr10_BUSI_021156	Vitis-chr10_GSVIVT01012704001	438
Buxus-chr10_BUSI_021157	Vitis-chr10_GSVIVT01012705001	637
Buxus-chr10_BUSI_021160	Vitis-chr10_GSVIVT01012709001	1400
Buxus-chr10_BUSI_021163	Vitis-chr10_GSVIVT01012710001	1210
Buxus-chr10_BUSI_021164	Vitis-chr10_GSVIVT01012711001	813
Buxus-chr10_BUSI_021166	Vitis-chr10_GSVIVT01012714001	547
Buxus-chr10_BUSI_021167	Vitis-chr10_GSVIVT01012716001	835
Buxus-chr10_BUSI_021170	Vitis-chr10_GSVIVT01012718001	541
Buxus-chr10_BUSI_021172	Vitis-chr10_GSVIVT01012719001	356
Buxus-chr10_BUSI_021182	Vitis-chr10_GSVIVT01012723001	1580
Buxus-chr10_BUSI_021186	Vitis-chr10_GSVIVT01012724001	416
Buxus-chr10_BUSI_021189	Vitis-chr10_GSVIVT01012726001	716
Buxus-chr10_BUSI_021190	Vitis-chr10_GSVIVT01012727001	598
Buxus-chr10_BUSI_021191	Vitis-chr10_GSVIVT01012729001	836
Buxus-chr10_BUSI_021192	Vitis-chr10_GSVIVT01012730001	1480
Buxus-chr10_BUSI_021198	Vitis-chr10_GSVIVT01012733001	109
Buxus-chr10_BUSI_021200	Vitis-chr10_GSVIVT01012736001	577
###
Buxus-chr10_BUSI_022057	Vitis-chr10_GSVIVT01021410001	119
Buxus-chr10_BUSI_022063	Vitis-chr10_GSVIVT01021404001	1090
Buxus-chr10_BUSI_022065	Vitis-chr10_GSVIVT01021402001	280
Buxus-chr10_BUSI_022066	Vitis-chr10_GSVIVT01021400001	547
Buxus-chr10_BUSI_022070	Vitis-chr10_GSVIVT01021399001	1130
Buxus-chr10_BUSI_022071	Vitis-chr10_GSVIVT01021397001	490
Buxus-chr10_BUSI_022077	Vitis-chr10_GSVIVT01021395001	274
Buxus-chr10_BUSI_022082	Vitis-chr10_GSVIVT01021390001	1120
Buxus-chr10_BUSI_022087	Vitis-chr10_GSVIVT01021386001	258
Buxus-chr10_BUSI_022088	Vitis-chr10_GSVIVT01021385001	361
Buxus-chr10_BUSI_022093	Vitis-chr10_GSVIVT01021379001	1010
Buxus-chr10_BUSI_022094	Vitis-chr10_GSVIVT01021378001	908
Buxus-chr10_BUSI_022103	Vitis-chr10_GSVIVT01021373001	149
###
Buxus-chr10_BUSI_022113	Vitis-chr10_GSVIVT01021333001	313
Buxus-chr10_BUSI_022120	Vitis-chr10_GSVIVT01021316001	897
Buxus-chr10_BUSI_022123	Vitis-chr10_GSVIVT01021322001	310
Buxus-chr10_BUSI_022131	Vitis-chr10_GSVIVT01021313001	1100
Buxus-chr10_BUSI_022133	Vitis-chr10_GSVIVT01021312001	767
Buxus-chr10_BUSI_022134	Vitis-chr10_GSVIVT01021309001	881
Buxus-chr10_BUSI_022144	Vitis-chr10_GSVIVT01021323001	351
###
Buxus-chr10_BUSI_022162	Vitis-chr10_GSVIVT01021525001	1280
Buxus-chr10_BUSI_022163	Vitis-chr10_GSVIVT01021523001	1120
Buxus-chr10_BUSI_022164	Vitis-chr10_GSVIVT01021522001	786
Buxus-chr10_BUSI_022165	Vitis-chr10_GSVIVT01021520001	601
Buxus-chr10_BUSI_022166	Vitis-chr10_GSVIVT01021519001	83
Buxus-chr10_BUSI_022168	Vitis-chr10_GSVIVT01021552001	402
Buxus-chr10_BUSI_022169	Vitis-chr10_GSVIVT01021549001	329
###
Buxus-chr10_BUSI_021272	Vitis-chr10_GSVIVT01021136001	335
Buxus-chr10_BUSI_021274	Vitis-chr10_GSVIVT01021135001	280
Buxus-chr10_BUSI_021284	Vitis-chr10_GSVIVT01021126001	558
Buxus-chr10_BUSI_021287	Vitis-chr10_GSVIVT01021121001	669
Buxus-chr10_BUSI_021288	Vitis-chr10_GSVIVT01021120001	563
Buxus-chr10_BUSI_021289	Vitis-chr10_GSVIVT01021118001	639
Buxus-chr10_BUSI_021290	Vitis-chr10_GSVIVT01021117001	446
Buxus-chr10_BUSI_021291	Vitis-chr10_GSVIVT01021112001	552
Buxus-chr10_BUSI_021297	Vitis-chr10_GSVIVT01021107001	242
Buxus-chr10_BUSI_021298	Vitis-chr10_GSVIVT01021106001	126
Buxus-chr10_BUSI_021299	Vitis-chr10_GSVIVT01021104001	357
Buxus-chr10_BUSI_021300	Vitis-chr10_GSVIVT01021103001	193
Buxus-chr10_BUSI_021310	Vitis-chr10_GSVIVT01021099001	1500
Buxus-chr10_BUSI_021311	Vitis-chr10_GSVIVT01021098001	228
Buxus-chr10_BUSI_021317	Vitis-chr10_GSVIVT01021092001	283
Buxus-chr10_BUSI_021320	Vitis-chr10_GSVIVT01021089001	778
Buxus-chr10_BUSI_021321	Vitis-chr10_GSVIVT01021087001	270
Buxus-chr10_BUSI_021325	Vitis-chr10_GSVIVT01021084001	194
Buxus-chr10_BUSI_021329	Vitis-chr10_GSVIVT01021085001	130
###
Buxus-chr10_BUSI_021811	Vitis-chr10_GSVIVT01021280001	1070
Buxus-chr10_BUSI_021820	Vitis-chr10_GSVIVT01021269001	471
Buxus-chr10_BUSI_021821	Vitis-chr10_GSVIVT01021268001	715
Buxus-chr10_BUSI_021835	Vitis-chr10_GSVIVT01021265001	438
Buxus-chr10_BUSI_021836	Vitis-chr10_GSVIVT01021263001	330
Buxus-chr10_BUSI_021837	Vitis-chr10_GSVIVT01021262001	373
Buxus-chr10_BUSI_021839	Vitis-chr10_GSVIVT01021253001	378
Buxus-chr10_BUSI_021842	Vitis-chr10_GSVIVT01021249001	280
Buxus-chr10_BUSI_021843	Vitis-chr10_GSVIVT01021248001	2930
Buxus-chr10_BUSI_021844	Vitis-chr10_GSVIVT01021241001	198
Buxus-chr10_BUSI_021845	Vitis-chr10_GSVIVT01021244001	522
###
Buxus-chr10_BUSI_022179	Vitis-chr10_GSVIVT01021609001	1010
Buxus-chr10_BUSI_022182	Vitis-chr10_GSVIVT01021607001	825
Buxus-chr10_BUSI_022186	Vitis-chr10_GSVIVT01021594001	1640
Buxus-chr10_BUSI_022189	Vitis-chr10_GSVIVT01021590001	215
Buxus-chr10_BUSI_022205	Vitis-chr10_GSVIVT01021617001	675
Buxus-chr10_BUSI_022212	Vitis-chr10_GSVIVT01021622001	163
###
Buxus-chr10_BUSI_021213	Vitis-chr10_GSVIVT01012618001	487
Buxus-chr10_BUSI_021215	Vitis-chr10_GSVIVT01012658001	658
Buxus-chr10_BUSI_021216	Vitis-chr10_GSVIVT01012657001	819
Buxus-chr10_BUSI_021220	Vitis-chr10_GSVIVT01012656001	168
Buxus-chr10_BUSI_021222	Vitis-chr10_GSVIVT01012655001	2340
Buxus-chr10_BUSI_021225	Vitis-chr10_GSVIVT01012635001	765
Buxus-chr10_BUSI_021228	Vitis-chr10_GSVIVT01012636001	903
Buxus-chr10_BUSI_021230	Vitis-chr10_GSVIVT01012637001	406
Buxus-chr10_BUSI_021231	Vitis-chr10_GSVIVT01012639001	778
Buxus-chr10_BUSI_021232	Vitis-chr10_GSVIVT01012640001	182
Buxus-chr10_BUSI_021234	Vitis-chr10_GSVIVT01012641001	1430
Buxus-chr10_BUSI_021239	Vitis-chr10_GSVIVT01012643001	1680
Buxus-chr10_BUSI_021258	Vitis-chr10_GSVIVT01012625001	111
Buxus-chr10_BUSI_021259	Vitis-chr10_GSVIVT01012626001	639
Buxus-chr10_BUSI_021260	Vitis-chr10_GSVIVT01012629001	508
Buxus-chr10_BUSI_021263	Vitis-chr10_GSVIVT01012631001	194
Buxus-chr10_BUSI_021267	Vitis-chr10_GSVIVT01012634001	152
###
Buxus-chr10_BUSI_021877	Vitis-chr10_GSVIVT01021145001	485
Buxus-chr10_BUSI_021878	Vitis-chr10_GSVIVT01021147001	511
Buxus-chr10_BUSI_021879	Vitis-chr10_GSVIVT01021149001	403
Buxus-chr10_BUSI_021880	Vitis-chr10_GSVIVT01021150001	391
Buxus-chr10_BUSI_021881	Vitis-chr10_GSVIVT01021151001	244
Buxus-chr10_BUSI_021882	Vitis-chr10_GSVIVT01021153001	338
Buxus-chr10_BUSI_021884	Vitis-chr10_GSVIVT01021200001	694
Buxus-chr10_BUSI_021886	Vitis-chr10_GSVIVT01021192001	636
Buxus-chr10_BUSI_021887	Vitis-chr10_GSVIVT01021190001	359
Buxus-chr10_BUSI_021891	Vitis-chr10_GSVIVT01021186001	707
Buxus-chr10_BUSI_021894	Vitis-chr10_GSVIVT01021183001	207
Buxus-chr10_BUSI_021899	Vitis-chr10_GSVIVT01021182001	506
Buxus-chr10_BUSI_021902	Vitis-chr10_GSVIVT01021171001	210
###
Buxus-chr10_BUSI_021932	Vitis-chr10_GSVIVT01021210001	379
Buxus-chr10_BUSI_021933	Vitis-chr10_GSVIVT01021209001	454
Buxus-chr10_BUSI_021937	Vitis-chr10_GSVIVT01021228001	960
Buxus-chr10_BUSI_021942	Vitis-chr10_GSVIVT01021226001	514
Buxus-chr10_BUSI_021943	Vitis-chr10_GSVIVT01021224001	500
Buxus-chr10_BUSI_021947	Vitis-chr10_GSVIVT01021223001	623
Buxus-chr10_BUSI_021962	Vitis-chr10_GSVIVT01021218001	193
###
Buxus-chr10_BUSI_021102	Vitis-chr10_random_GSVIVT01004820001	1360
Buxus-chr10_BUSI_021103	Vitis-chr10_random_GSVIVT01004817001	697
Buxus-chr10_BUSI_021104	Vitis-chr10_random_GSVIVT01004813001	191
Buxus-chr10_BUSI_021105	Vitis-chr10_random_GSVIVT01004815001	568
Buxus-chr10_BUSI_021107	Vitis-chr10_random_GSVIVT01004809001	365
Buxus-chr10_BUSI_021108	Vitis-chr10_random_GSVIVT01004808001	802
Buxus-chr10_BUSI_021111	Vitis-chr10_random_GSVIVT01004806001	528
###
Buxus-chr10_BUSI_021437	Vitis-chr10_random_GSVIVT01006794001	357
Buxus-chr10_BUSI_021452	Vitis-chr10_random_GSVIVT01006342001	936
Buxus-chr10_BUSI_021466	Vitis-chr10_random_GSVIVT01006337001	485
Buxus-chr10_BUSI_021469	Vitis-chr10_random_GSVIVT01006335001	99
###
Buxus-chr10_BUSI_021545	Vitis-chr12_GSVIVT01000460001	438
Buxus-chr10_BUSI_021550	Vitis-chr12_GSVIVT01000458001	656
Buxus-chr10_BUSI_021562	Vitis-chr12_GSVIVT01000457001	742
Buxus-chr10_BUSI_021565	Vitis-chr12_GSVIVT01000438001	288
Buxus-chr10_BUSI_021576	Vitis-chr12_GSVIVT01000427001	743
Buxus-chr10_BUSI_021580	Vitis-chr12_GSVIVT01000423001	225
Buxus-chr10_BUSI_021581	Vitis-chr12_GSVIVT01000440001	177
Buxus-chr10_BUSI_021582	Vitis-chr12_GSVIVT01000443001	139
Buxus-chr10_BUSI_021590	Vitis-chr12_GSVIVT01000450001	311
Buxus-chr10_BUSI_021593	Vitis-chr12_GSVIVT01000443001	139
Buxus-chr10_BUSI_021594	Vitis-chr12_GSVIVT01000440001	180
Buxus-chr10_BUSI_021597	Vitis-chr12_GSVIVT01000423001	225
Buxus-chr10_BUSI_021600	Vitis-chr12_GSVIVT01000427001	429
Buxus-chr10_BUSI_021603	Vitis-chr12_GSVIVT01000438001	367
###
Buxus-chr10_BUSI_021043	Vitis-chr12_GSVIVT01030539001	925
Buxus-chr10_BUSI_021045	Vitis-chr12_GSVIVT01030538001	901
Buxus-chr10_BUSI_021054	Vitis-chr12_GSVIVT01030539001	917
Buxus-chr10_BUSI_021056	Vitis-chr12_GSVIVT01030538001	914
Buxus-chr10_BUSI_021062	Vitis-chr12_GSVIVT01030535001	398
Buxus-chr10_BUSI_021063	Vitis-chr12_GSVIVT01030534001	228
Buxus-chr10_BUSI_021068	Vitis-chr12_GSVIVT01030533001	520
Buxus-chr10_BUSI_021072	Vitis-chr12_GSVIVT01030528001	629
Buxus-chr10_BUSI_021073	Vitis-chr12_GSVIVT01030527001	126
Buxus-chr10_BUSI_021077	Vitis-chr12_GSVIVT01030525001	729
Buxus-chr10_BUSI_021079	Vitis-chr12_GSVIVT01030515001	172
Buxus-chr10_BUSI_021081	Vitis-chr12_GSVIVT01030512001	833
Buxus-chr10_BUSI_021082	Vitis-chr12_GSVIVT01030511001	1810
Buxus-chr10_BUSI_021084	Vitis-chr12_GSVIVT01030508001	870
Buxus-chr10_BUSI_021085	Vitis-chr12_GSVIVT01030506001	1310
Buxus-chr10_BUSI_021086	Vitis-chr12_GSVIVT01030505001	120
Buxus-chr10_BUSI_021089	Vitis-chr12_GSVIVT01030501001	873
Buxus-chr10_BUSI_021097	Vitis-chr12_GSVIVT01030497001	890
Buxus-chr10_BUSI_021098	Vitis-chr12_GSVIVT01030496001	816
Buxus-chr10_BUSI_021099	Vitis-chr12_GSVIVT01030495001	748
Buxus-chr10_BUSI_021101	Vitis-chr12_GSVIVT01030494001	1340
Buxus-chr10_BUSI_021102	Vitis-chr12_GSVIVT01030491001	1340
Buxus-chr10_BUSI_021105	Vitis-chr12_GSVIVT01030489001	595
Buxus-chr10_BUSI_021107	Vitis-chr12_GSVIVT01030487001	368
Buxus-chr10_BUSI_021110	Vitis-chr12_GSVIVT01030483001	495
Buxus-chr10_BUSI_021120	Vitis-chr12_GSVIVT01030481001	161
Buxus-chr10_BUSI_021121	Vitis-chr12_GSVIVT01030479001	321
Buxus-chr10_BUSI_021127	Vitis-chr12_GSVIVT01030476001	267
Buxus-chr10_BUSI_021128	Vitis-chr12_GSVIVT01030475001	675
Buxus-chr10_BUSI_021129	Vitis-chr12_GSVIVT01030474001	571
Buxus-chr10_BUSI_021132	Vitis-chr12_GSVIVT01030472001	133
Buxus-chr10_BUSI_021136	Vitis-chr12_GSVIVT01030452001	440
Buxus-chr10_BUSI_021141	Vitis-chr12_GSVIVT01030455001	340
Buxus-chr10_BUSI_021143	Vitis-chr12_GSVIVT01030454001	617
Buxus-chr10_BUSI_021154	Vitis-chr12_GSVIVT01030444001	1040
Buxus-chr10_BUSI_021160	Vitis-chr12_GSVIVT01030441001	1500
Buxus-chr10_BUSI_021167	Vitis-chr12_GSVIVT01030439001	923
Buxus-chr10_BUSI_021171	Vitis-chr12_GSVIVT01030434001	267
Buxus-chr10_BUSI_021172	Vitis-chr12_GSVIVT01030430001	381
Buxus-chr10_BUSI_021179	Vitis-chr12_GSVIVT01030426001	459
Buxus-chr10_BUSI_021183	Vitis-chr12_GSVIVT01030425001	1080
Buxus-chr10_BUSI_021184	Vitis-chr12_GSVIVT01030423001	1490
###
Buxus-chr10_BUSI_021272	Vitis-chr12_GSVIVT01020648001	370
Buxus-chr10_BUSI_021274	Vitis-chr12_GSVIVT01020636001	558
Buxus-chr10_BUSI_021274	Vitis-chr12_GSVIVT01020621001	281
Buxus-chr10_BUSI_021285	Vitis-chr12_GSVIVT01020616001	387
Buxus-chr10_BUSI_021288	Vitis-chr12_GSVIVT01020609001	588
Buxus-chr10_BUSI_021296	Vitis-chr12_GSVIVT01020604001	625
Buxus-chr10_BUSI_021298	Vitis-chr12_GSVIVT01020598001	168
Buxus-chr10_BUSI_021299	Vitis-chr12_GSVIVT01020596001	381
Buxus-chr10_BUSI_021301	Vitis-chr12_GSVIVT01020595001	549
Buxus-chr10_BUSI_021305	Vitis-chr12_GSVIVT01020594001	980
Buxus-chr10_BUSI_021312	Vitis-chr12_GSVIVT01020583001	757
Buxus-chr10_BUSI_021315	Vitis-chr12_GSVIVT01020581001	653
Buxus-chr10_BUSI_021316	Vitis-chr12_GSVIVT01020580001	1030
Buxus-chr10_BUSI_021321	Vitis-chr12_GSVIVT01020578001	283
Buxus-chr10_BUSI_021330	Vitis-chr12_GSVIVT01020575001	732
Buxus-chr10_BUSI_021332	Vitis-chr12_GSVIVT01020571001	870
Buxus-chr10_BUSI_021341	Vitis-chr12_GSVIVT01020568001	2090
Buxus-chr10_BUSI_021344	Vitis-chr12_GSVIVT01020566001	688
Buxus-chr10_BUSI_021356	Vitis-chr12_GSVIVT01020560001	481
Buxus-chr10_BUSI_021357	Vitis-chr12_GSVIVT01020559001	587
Buxus-chr10_BUSI_021358	Vitis-chr12_GSVIVT01020556001	1320
Buxus-chr10_BUSI_021360	Vitis-chr12_GSVIVT01020555001	345
Buxus-chr10_BUSI_021362	Vitis-chr12_GSVIVT01020553001	1110
Buxus-chr10_BUSI_021367	Vitis-chr12_GSVIVT01020551001	656
Buxus-chr10_BUSI_021372	Vitis-chr12_GSVIVT01020541001	130
Buxus-chr10_BUSI_021373	Vitis-chr12_GSVIVT01020537001	327
Buxus-chr10_BUSI_021378	Vitis-chr12_GSVIVT01020548001	1120
Buxus-chr10_BUSI_021381	Vitis-chr12_GSVIVT01020543001	2240
Buxus-chr10_BUSI_021383	Vitis-chr12_GSVIVT01020541001	130
Buxus-chr10_BUSI_021384	Vitis-chr12_GSVIVT01020537001	307
Buxus-chr10_BUSI_021396	Vitis-chr12_GSVIVT01020517001	250
Buxus-chr10_BUSI_021400	Vitis-chr12_GSVIVT01030375001	650
Buxus-chr10_BUSI_021405	Vitis-chr12_GSVIVT01030373001	353
Buxus-chr10_BUSI_021412	Vitis-chr12_GSVIVT01020517001	229
Buxus-chr10_BUSI_021425	Vitis-chr12_GSVIVT01030376001	897
Buxus-chr10_BUSI_021426	Vitis-chr12_GSVIVT01030377001	653
Buxus-chr10_BUSI_021428	Vitis-chr12_GSVIVT01030384001	1000
Buxus-chr10_BUSI_021429	Vitis-chr12_GSVIVT01030386001	1150
Buxus-chr10_BUSI_021438	Vitis-chr12_GSVIVT01020517001	149
###
Buxus-chr10_BUSI_020861	Vitis-chr12_GSVIVT01030147001	620
Buxus-chr10_BUSI_020881	Vitis-chr12_GSVIVT01030137001	99
Buxus-chr10_BUSI_020893	Vitis-chr12_GSVIVT01030130001	557
Buxus-chr10_BUSI_020903	Vitis-chr12_GSVIVT01030126001	563
Buxus-chr10_BUSI_020911	Vitis-chr12_GSVIVT01030122001	802
Buxus-chr10_BUSI_020913	Vitis-chr12_GSVIVT01030121001	1180
Buxus-chr10_BUSI_020918	Vitis-chr12_GSVIVT01030119001	1870
Buxus-chr10_BUSI_020919	Vitis-chr12_GSVIVT01030117001	1250
Buxus-chr10_BUSI_020929	Vitis-chr12_GSVIVT01030114001	348
Buxus-chr10_BUSI_020933	Vitis-chr12_GSVIVT01030112001	1250
Buxus-chr10_BUSI_020941	Vitis-chr12_GSVIVT01030094001	500
Buxus-chr10_BUSI_020942	Vitis-chr12_GSVIVT01030092001	356
Buxus-chr10_BUSI_020960	Vitis-chr12_GSVIVT01030078001	512
Buxus-chr10_BUSI_020965	Vitis-chr12_GSVIVT01030075001	236
Buxus-chr10_BUSI_020972	Vitis-chr12_GSVIVT01030061001	293
Buxus-chr10_BUSI_020977	Vitis-chr12_GSVIVT01030055001	1430
Buxus-chr10_BUSI_020978	Vitis-chr12_GSVIVT01030051001	1120
Buxus-chr10_BUSI_020979	Vitis-chr12_GSVIVT01030050001	375
Buxus-chr10_BUSI_020981	Vitis-chr12_GSVIVT01030048001	598
Buxus-chr10_BUSI_020983	Vitis-chr12_GSVIVT01030047001	955
Buxus-chr10_BUSI_020985	Vitis-chr12_GSVIVT01030044001	727
Buxus-chr10_BUSI_020987	Vitis-chr12_GSVIVT01030043001	683
Buxus-chr10_BUSI_020988	Vitis-chr12_GSVIVT01030042001	590
Buxus-chr10_BUSI_020989	Vitis-chr12_GSVIVT01030040001	631
Buxus-chr10_BUSI_020991	Vitis-chr12_GSVIVT01030038001	318
Buxus-chr10_BUSI_020994	Vitis-chr12_GSVIVT01030037001	482
Buxus-chr10_BUSI_021000	Vitis-chr12_GSVIVT01030040001	704
Buxus-chr10_BUSI_021002	Vitis-chr12_GSVIVT01030038001	318
Buxus-chr10_BUSI_021011	Vitis-chr12_GSVIVT01030035001	403
Buxus-chr10_BUSI_021012	Vitis-chr12_GSVIVT01030034001	634
###
Buxus-chr10_BUSI_021916	Vitis-chr12_GSVIVT01020688001	422
Buxus-chr10_BUSI_021917	Vitis-chr12_GSVIVT01020689001	1490
Buxus-chr10_BUSI_021927	Vitis-chr12_GSVIVT01020701001	430
Buxus-chr10_BUSI_021928	Vitis-chr12_GSVIVT01020702001	566
Buxus-chr10_BUSI_021934	Vitis-chr12_GSVIVT01020704001	139
Buxus-chr10_BUSI_021940	Vitis-chr12_GSVIVT01020722001	223
Buxus-chr10_BUSI_021942	Vitis-chr12_GSVIVT01020720001	394
Buxus-chr10_BUSI_021943	Vitis-chr12_GSVIVT01020715001	394
Buxus-chr10_BUSI_021961	Vitis-chr12_GSVIVT01020705001	3060
###
Buxus-chr10_BUSI_021974	Vitis-chr12_GSVIVT01030135001	117
Buxus-chr10_BUSI_021974	Vitis-chr12_GSVIVT01030137001	91
Buxus-chr10_BUSI_021978	Vitis-chr12_GSVIVT01030138001	1130
Buxus-chr10_BUSI_021982	Vitis-chr12_GSVIVT01030140001	694
Buxus-chr10_BUSI_021992	Vitis-chr12_GSVIVT01030135001	120
Buxus-chr10_BUSI_021992	Vitis-chr12_GSVIVT01030137001	91
Buxus-chr10_BUSI_021998	Vitis-chr12_GSVIVT01030140001	700
Buxus-chr10_BUSI_022003	Vitis-chr12_GSVIVT01030142001	164
Buxus-chr10_BUSI_022005	Vitis-chr12_GSVIVT01030141001	1500
Buxus-chr10_BUSI_022006	Vitis-chr12_GSVIVT01030143001	1080
###
Buxus-chr10_BUSI_021875	Vitis-chr12_GSVIVT01020650001	1070
Buxus-chr10_BUSI_021877	Vitis-chr12_GSVIVT01020653001	465
Buxus-chr10_BUSI_021886	Vitis-chr12_GSVIVT01020678001	538
Buxus-chr10_BUSI_021888	Vitis-chr12_GSVIVT01020674001	474
Buxus-chr10_BUSI_021894	Vitis-chr12_GSVIVT01020672001	213
Buxus-chr10_BUSI_021904	Vitis-chr12_GSVIVT01020661001	1020
Buxus-chr10_BUSI_021914	Vitis-chr12_GSVIVT01020658001	500
###
Buxus-chr10_BUSI_021229	Vitis-chr12_GSVIVT01030608001	569
Buxus-chr10_BUSI_021239	Vitis-chr12_GSVIVT01030605001	1640
Buxus-chr10_BUSI_021243	Vitis-chr12_GSVIVT01030628001	342
Buxus-chr10_BUSI_021245	Vitis-chr12_GSVIVT01030625001	647
###
Buxus-chr10_BUSI_021662	Vitis-chr12_GSVIVT01000423001	311
Buxus-chr10_BUSI_021665	Vitis-chr12_GSVIVT01000422001	528
Buxus-chr10_BUSI_021667	Vitis-chr12_GSVIVT01000419001	330
Buxus-chr10_BUSI_021670	Vitis-chr12_GSVIVT01000416001	460
Buxus-chr10_BUSI_021673	Vitis-chr12_GSVIVT01000400001	1140
Buxus-chr10_BUSI_021674	Vitis-chr12_GSVIVT01030652001	427
Buxus-chr10_BUSI_021676	Vitis-chr12_GSVIVT01030650001	177
Buxus-chr10_BUSI_021696	Vitis-chr12_GSVIVT01030643001	585
Buxus-chr10_BUSI_021704	Vitis-chr12_GSVIVT01030642001	1480
Buxus-chr10_BUSI_021706	Vitis-chr12_GSVIVT01030640001	463
Buxus-chr10_BUSI_021721	Vitis-chr12_GSVIVT01030637001	391
Buxus-chr10_BUSI_021733	Vitis-chr12_GSVIVT01030640001	470
Buxus-chr10_BUSI_021737	Vitis-chr12_GSVIVT01030637001	422
###
Buxus-chr10_BUSI_021019	Vitis-chr12_GSVIVT01030422001	307
Buxus-chr10_BUSI_021023	Vitis-chr12_GSVIVT01030420001	68
Buxus-chr10_BUSI_021028	Vitis-chr12_GSVIVT01030419001	484
Buxus-chr10_BUSI_021030	Vitis-chr12_GSVIVT01030417001	1270
Buxus-chr10_BUSI_021031	Vitis-chr12_GSVIVT01030415001	767
Buxus-chr10_BUSI_021032	Vitis-chr12_GSVIVT01030414001	157
Buxus-chr10_BUSI_021036	Vitis-chr12_GSVIVT01030412001	1190
Buxus-chr10_BUSI_021038	Vitis-chr12_GSVIVT01030405001	1400
Buxus-chr10_BUSI_021040	Vitis-chr12_GSVIVT01030389001	580
Buxus-chr10_BUSI_021051	Vitis-chr12_GSVIVT01030389001	555
###
Buxus-chr10_BUSI_021796	Vitis-chr12_GSVIVT01020785001	595
Buxus-chr10_BUSI_021809	Vitis-chr12_GSVIVT01020787001	604
Buxus-chr10_BUSI_021820	Vitis-chr12_GSVIVT01020781001	383
Buxus-chr10_BUSI_021823	Vitis-chr12_GSVIVT01020780001	149
Buxus-chr10_BUSI_021834	Vitis-chr12_GSVIVT01020766001	311
Buxus-chr10_BUSI_021845	Vitis-chr12_GSVIVT01020743001	528
Buxus-chr10_BUSI_021858	Vitis-chr12_GSVIVT01020735001	528
Buxus-chr10_BUSI_021872	Vitis-chr12_GSVIVT01020728001	1120
###
Buxus-chr10_BUSI_021528	Vitis-chr12_GSVIVT01030015001	560
Buxus-chr10_BUSI_021529	Vitis-chr12_GSVIVT01030008001	1130
Buxus-chr10_BUSI_021533	Vitis-chr12_GSVIVT01030006001	104
Buxus-chr10_BUSI_021534	Vitis-chr12_GSVIVT01030005001	1770
Buxus-chr10_BUSI_021536	Vitis-chr12_GSVIVT01029996001	60
Buxus-chr10_BUSI_021537	Vitis-chr12_GSVIVT01029998001	155
Buxus-chr10_BUSI_021540	Vitis-chr12_GSVIVT01029989001	348
###
Buxus-chr10_BUSI_021439	Vitis-chr12_GSVIVT01030542001	854
Buxus-chr10_BUSI_021447	Vitis-chr12_GSVIVT01030546001	259
Buxus-chr10_BUSI_021449	Vitis-chr12_GSVIVT01030552001	250
Buxus-chr10_BUSI_021451	Vitis-chr12_GSVIVT01030556001	598
Buxus-chr10_BUSI_021465	Vitis-chr12_GSVIVT01030558001	1350
Buxus-chr10_BUSI_021468	Vitis-chr12_GSVIVT01030561001	697
Buxus-chr10_BUSI_021469	Vitis-chr12_GSVIVT01030562001	104
Buxus-chr10_BUSI_021472	Vitis-chr12_GSVIVT01030565001	1290
Buxus-chr10_BUSI_021475	Vitis-chr12_GSVIVT01030566001	772
Buxus-chr10_BUSI_021476	Vitis-chr12_GSVIVT01030567001	217
Buxus-chr10_BUSI_021483	Vitis-chr12_GSVIVT01030570001	686
Buxus-chr10_BUSI_021484	Vitis-chr12_GSVIVT01030573001	343
Buxus-chr10_BUSI_021485	Vitis-chr12_GSVIVT01030574001	563
Buxus-chr10_BUSI_021487	Vitis-chr12_GSVIVT01030577001	180
Buxus-chr10_BUSI_021498	Vitis-chr12_GSVIVT01030583001	1470
Buxus-chr10_BUSI_021518	Vitis-chr12_GSVIVT01030583001	1480
###
Buxus-chr10_BUSI_020892	Vitis-chr19_GSVIVT01014750001	1300
Buxus-chr10_BUSI_020893	Vitis-chr19_GSVIVT01014749001	541
Buxus-chr10_BUSI_020905	Vitis-chr19_GSVIVT01014739001	103
Buxus-chr10_BUSI_020908	Vitis-chr19_GSVIVT01014738001	517
Buxus-chr10_BUSI_020909	Vitis-chr19_GSVIVT01014737001	784
Buxus-chr10_BUSI_020910	Vitis-chr19_GSVIVT01014735001	541
Buxus-chr10_BUSI_020912	Vitis-chr19_GSVIVT01014731001	895
Buxus-chr10_BUSI_020916	Vitis-chr19_GSVIVT01014709001	759
Buxus-chr10_BUSI_020917	Vitis-chr19_GSVIVT01014707001	315
Buxus-chr10_BUSI_020922	Vitis-chr19_GSVIVT01014703001	1120
Buxus-chr10_BUSI_020929	Vitis-chr19_GSVIVT01014702001	319
Buxus-chr10_BUSI_020938	Vitis-chr19_GSVIVT01014693001	689
Buxus-chr10_BUSI_020940	Vitis-chr19_GSVIVT01014688001	952
Buxus-chr10_BUSI_020941	Vitis-chr19_GSVIVT01014685001	493
Buxus-chr10_BUSI_020943	Vitis-chr19_GSVIVT01014682001	470
Buxus-chr10_BUSI_020944	Vitis-chr19_GSVIVT01014681001	1550
Buxus-chr10_BUSI_020946	Vitis-chr19_GSVIVT01014673001	277
Buxus-chr10_BUSI_020957	Vitis-chr19_GSVIVT01014660001	449
Buxus-chr10_BUSI_020961	Vitis-chr19_GSVIVT01014650001	620
Buxus-chr10_BUSI_020962	Vitis-chr19_GSVIVT01014646001	848
Buxus-chr10_BUSI_020967	Vitis-chr19_GSVIVT01014643001	751
Buxus-chr10_BUSI_020968	Vitis-chr19_GSVIVT01014641001	520
Buxus-chr10_BUSI_020970	Vitis-chr19_GSVIVT01014640001	381
Buxus-chr10_BUSI_020975	Vitis-chr19_GSVIVT01037786001	810
Buxus-chr10_BUSI_020976	Vitis-chr19_GSVIVT01037785001	209
Buxus-chr10_BUSI_020980	Vitis-chr19_GSVIVT01037783001	361
Buxus-chr10_BUSI_020981	Vitis-chr19_GSVIVT01037782001	765
Buxus-chr10_BUSI_020982	Vitis-chr19_GSVIVT01037779001	269
Buxus-chr10_BUSI_020983	Vitis-chr19_GSVIVT01037777001	1190
Buxus-chr10_BUSI_020984	Vitis-chr19_GSVIVT01037775001	1010
Buxus-chr10_BUSI_020985	Vitis-chr19_GSVIVT01037773001	682
Buxus-chr10_BUSI_020989	Vitis-chr19_GSVIVT01037771001	659
Buxus-chr10_BUSI_020990	Vitis-chr19_GSVIVT01037769001	1030
Buxus-chr10_BUSI_020996	Vitis-chr19_GSVIVT01037766001	1110
Buxus-chr10_BUSI_020997	Vitis-chr19_GSVIVT01037765001	345
Buxus-chr10_BUSI_020998	Vitis-chr19_GSVIVT01037764001	465
Buxus-chr10_BUSI_021000	Vitis-chr19_GSVIVT01037771001	780
Buxus-chr10_BUSI_021001	Vitis-chr19_GSVIVT01037769001	1420
Buxus-chr10_BUSI_021008	Vitis-chr19_GSVIVT01037766001	1120
Buxus-chr10_BUSI_021009	Vitis-chr19_GSVIVT01037765001	351
Buxus-chr10_BUSI_021010	Vitis-chr19_GSVIVT01037764001	644
Buxus-chr10_BUSI_021012	Vitis-chr19_GSVIVT01037761001	748
Buxus-chr10_BUSI_021013	Vitis-chr19_GSVIVT01037759001	901
Buxus-chr10_BUSI_021016	Vitis-chr19_GSVIVT01037758001	365
Buxus-chr10_BUSI_021026	Vitis-chr19_GSVIVT01037751001	568
Buxus-chr10_BUSI_021030	Vitis-chr19_GSVIVT01037750001	1310
Buxus-chr10_BUSI_021039	Vitis-chr19_GSVIVT01037734001	991
Buxus-chr10_BUSI_021043	Vitis-chr19_GSVIVT01037733001	778
Buxus-chr10_BUSI_021046	Vitis-chr19_GSVIVT01037732001	247
Buxus-chr10_BUSI_021049	Vitis-chr19_GSVIVT01037728001	247
Buxus-chr10_BUSI_021054	Vitis-chr19_GSVIVT01037733001	765
Buxus-chr10_BUSI_021057	Vitis-chr19_GSVIVT01037732001	247
Buxus-chr10_BUSI_021060	Vitis-chr19_GSVIVT01037727001	1220
Buxus-chr10_BUSI_021064	Vitis-chr19_GSVIVT01037722001	1320
Buxus-chr10_BUSI_021066	Vitis-chr19_GSVIVT01037720001	463
Buxus-chr10_BUSI_021072	Vitis-chr19_GSVIVT01037717001	639
Buxus-chr10_BUSI_021079	Vitis-chr19_GSVIVT01037712001	149
Buxus-chr10_BUSI_021088	Vitis-chr19_GSVIVT01037711001	661
Buxus-chr10_BUSI_021106	Vitis-chr19_GSVIVT01037705001	533
Buxus-chr10_BUSI_021109	Vitis-chr19_GSVIVT01037706001	846
Buxus-chr10_BUSI_021119	Vitis-chr19_GSVIVT01037703001	871
Buxus-chr10_BUSI_021127	Vitis-chr19_GSVIVT01037702001	365
Buxus-chr10_BUSI_021130	Vitis-chr19_GSVIVT01037699001	359
Buxus-chr10_BUSI_021133	Vitis-chr19_GSVIVT01037697001	329
Buxus-chr10_BUSI_021134	Vitis-chr19_GSVIVT01037695001	1970
Buxus-chr10_BUSI_021137	Vitis-chr19_GSVIVT01037685001	1260
Buxus-chr10_BUSI_021138	Vitis-chr19_GSVIVT01037686001	452
Buxus-chr10_BUSI_021139	Vitis-chr19_GSVIVT01037687001	187
Buxus-chr10_BUSI_021150	Vitis-chr19_GSVIVT01037681001	340
Buxus-chr10_BUSI_021159	Vitis-chr19_GSVIVT01037677001	68
Buxus-chr10_BUSI_021161	Vitis-chr19_GSVIVT01037674001	859
Buxus-chr10_BUSI_021162	Vitis-chr19_GSVIVT01037673001	525
Buxus-chr10_BUSI_021168	Vitis-chr19_GSVIVT01037670001	810
Buxus-chr10_BUSI_021169	Vitis-chr19_GSVIVT01037668001	511
Buxus-chr10_BUSI_021171	Vitis-chr19_GSVIVT01037667001	251
Buxus-chr10_BUSI_021172	Vitis-chr19_GSVIVT01037666001	391
Buxus-chr10_BUSI_021176	Vitis-chr19_GSVIVT01037665001	427
Buxus-chr10_BUSI_021187	Vitis-chr19_GSVIVT01037657001	3070
Buxus-chr10_BUSI_021188	Vitis-chr19_GSVIVT01037653001	319
Buxus-chr10_BUSI_021194	Vitis-chr19_GSVIVT01037651001	196
Buxus-chr10_BUSI_021196	Vitis-chr19_GSVIVT01037650001	417
Buxus-chr10_BUSI_021197	Vitis-chr19_GSVIVT01037647001	387
Buxus-chr10_BUSI_021202	Vitis-chr19_GSVIVT01037636001	520
Buxus-chr10_BUSI_021203	Vitis-chr19_GSVIVT01037635001	457
Buxus-chr10_BUSI_021210	Vitis-chr19_GSVIVT01037614001	1190
Buxus-chr10_BUSI_021211	Vitis-chr19_GSVIVT01037612001	379
Buxus-chr10_BUSI_021216	Vitis-chr19_GSVIVT01037610001	898
Buxus-chr10_BUSI_021218	Vitis-chr19_GSVIVT01037609001	572
Buxus-chr10_BUSI_021221	Vitis-chr19_GSVIVT01002001001	391
Buxus-chr10_BUSI_021233	Vitis-chr19_GSVIVT01001978001	721
Buxus-chr10_BUSI_021234	Vitis-chr19_GSVIVT01001979001	1380
Buxus-chr10_BUSI_021235	Vitis-chr19_GSVIVT01001980001	890
Buxus-chr10_BUSI_021236	Vitis-chr19_GSVIVT01001982001	139
Buxus-chr10_BUSI_021238	Vitis-chr19_GSVIVT01001985001	108
Buxus-chr10_BUSI_021240	Vitis-chr19_GSVIVT01001989001	721
###
Buxus-chr10_BUSI_020832	Vitis-chr19_GSVIVT01014763001	1010
Buxus-chr10_BUSI_020833	Vitis-chr19_GSVIVT01014762001	727
Buxus-chr10_BUSI_020842	Vitis-chr19_GSVIVT01014761001	345
Buxus-chr10_BUSI_020847	Vitis-chr19_GSVIVT01014753001	1090
Buxus-chr10_BUSI_020853	Vitis-chr19_GSVIVT01014758001	435
###
Buxus-chr10_BUSI_020850	Vitis-chr19_GSVIVT01014840001	558
Buxus-chr10_BUSI_020851	Vitis-chr19_GSVIVT01014841001	693
Buxus-chr10_BUSI_020852	Vitis-chr19_GSVIVT01014843001	302
Buxus-chr10_BUSI_020854	Vitis-chr19_GSVIVT01014846001	202
Buxus-chr10_BUSI_020855	Vitis-chr19_GSVIVT01014847001	531
Buxus-chr10_BUSI_020858	Vitis-chr19_GSVIVT01014849001	231
Buxus-chr10_BUSI_020859	Vitis-chr19_GSVIVT01014850001	289
Buxus-chr10_BUSI_020860	Vitis-chr19_GSVIVT01014852001	1850
Buxus-chr10_BUSI_020862	Vitis-chr19_GSVIVT01014854001	500
Buxus-chr10_BUSI_020863	Vitis-chr19_GSVIVT01014856001	620
Buxus-chr10_BUSI_020864	Vitis-chr19_GSVIVT01014857001	479
Buxus-chr10_BUSI_020869	Vitis-chr19_GSVIVT01014869001	602
Buxus-chr10_BUSI_020870	Vitis-chr19_GSVIVT01014864001	1160
Buxus-chr10_BUSI_020871	Vitis-chr19_GSVIVT01014862001	340
Buxus-chr10_BUSI_020875	Vitis-chr19_GSVIVT01014860001	700
Buxus-chr10_BUSI_020878	Vitis-chr19_GSVIVT01014854001	506
Buxus-chr10_BUSI_020879	Vitis-chr19_GSVIVT01014856001	629
Buxus-chr10_BUSI_020888	Vitis-chr19_GSVIVT01014828001	191
Buxus-chr10_BUSI_020890	Vitis-chr19_GSVIVT01014835001	381
Buxus-chr10_BUSI_020891	Vitis-chr19_GSVIVT01014838001	761
###
Buxus-chr10_BUSI_021305	Vitis-chr19_GSVIVT01014286001	822
Buxus-chr10_BUSI_021308	Vitis-chr19_GSVIVT01014288001	601
Buxus-chr10_BUSI_021309	Vitis-chr19_GSVIVT01014290001	372
Buxus-chr10_BUSI_021311	Vitis-chr19_GSVIVT01014291001	168
Buxus-chr10_BUSI_021315	Vitis-chr19_GSVIVT01014301001	735
Buxus-chr10_BUSI_021321	Vitis-chr19_GSVIVT01014302001	226
Buxus-chr10_BUSI_021335	Vitis-chr19_GSVIVT01014308001	860
Buxus-chr10_BUSI_021347	Vitis-chr19_GSVIVT01014330001	781
Buxus-chr10_BUSI_021357	Vitis-chr19_GSVIVT01014334001	433
Buxus-chr10_BUSI_021358	Vitis-chr19_GSVIVT01014335001	1720
Buxus-chr10_BUSI_021359	Vitis-chr19_GSVIVT01014338001	1070
Buxus-chr10_BUSI_021367	Vitis-chr19_GSVIVT01014343001	528
Buxus-chr10_BUSI_021373	Vitis-chr19_GSVIVT01014360001	307
Buxus-chr10_BUSI_021374	Vitis-chr19_GSVIVT01014361001	136
Buxus-chr10_BUSI_021376	Vitis-chr19_GSVIVT01014366001	1170
Buxus-chr10_BUSI_021377	Vitis-chr19_GSVIVT01014344001	318
Buxus-chr10_BUSI_021384	Vitis-chr19_GSVIVT01014360001	285
Buxus-chr10_BUSI_021385	Vitis-chr19_GSVIVT01014361001	139
Buxus-chr10_BUSI_021387	Vitis-chr19_GSVIVT01014366001	1090
Buxus-chr10_BUSI_021389	Vitis-chr19_GSVIVT01014368001	470
Buxus-chr10_BUSI_021398	Vitis-chr19_GSVIVT01014371001	1450
Buxus-chr10_BUSI_021415	Vitis-chr19_GSVIVT01014395001	566
Buxus-chr10_BUSI_021418	Vitis-chr19_GSVIVT01014381001	1240
Buxus-chr10_BUSI_021419	Vitis-chr19_GSVIVT01014382001	704
Buxus-chr10_BUSI_021421	Vitis-chr19_GSVIVT01014386001	593
Buxus-chr10_BUSI_021425	Vitis-chr19_GSVIVT01014387001	934
Buxus-chr10_BUSI_021429	Vitis-chr19_GSVIVT01014388001	1150
Buxus-chr10_BUSI_021435	Vitis-chr19_GSVIVT01014391001	228
Buxus-chr10_BUSI_021442	Vitis-chr19_GSVIVT01014395001	512
Buxus-chr10_BUSI_021443	Vitis-chr19_GSVIVT01014397001	296
Buxus-chr10_BUSI_021445	Vitis-chr19_GSVIVT01014402001	1240
Buxus-chr10_BUSI_021450	Vitis-chr19_GSVIVT01014403001	514
Buxus-chr10_BUSI_021451	Vitis-chr19_GSVIVT01014407001	606
Buxus-chr10_BUSI_021464	Vitis-chr19_GSVIVT01014408001	878
Buxus-chr10_BUSI_021471	Vitis-chr19_GSVIVT01014410001	493
Buxus-chr10_BUSI_021486	Vitis-chr19_GSVIVT01014421001	588
Buxus-chr10_BUSI_021490	Vitis-chr19_GSVIVT01014430001	849
Buxus-chr10_BUSI_021495	Vitis-chr19_GSVIVT01014436001	149
Buxus-chr10_BUSI_021512	Vitis-chr19_GSVIVT01014442001	1200
Buxus-chr10_BUSI_021527	Vitis-chr19_GSVIVT01014441001	1530
Buxus-chr10_BUSI_021530	Vitis-chr19_GSVIVT01014442001	1210
Buxus-chr10_BUSI_021531	Vitis-chr19_GSVIVT01014443001	311
Buxus-chr10_BUSI_021537	Vitis-chr19_GSVIVT01014446001	139
Buxus-chr10_BUSI_021540	Vitis-chr19_GSVIVT01014451001	332
Buxus-chr10_BUSI_021545	Vitis-chr19_GSVIVT01014454001	391
###
Buxus-chr10_BUSI_021244	Vitis-chr19_GSVIVT01014592001	934
Buxus-chr10_BUSI_021246	Vitis-chr19_GSVIVT01014602001	829
Buxus-chr10_BUSI_021247	Vitis-chr19_GSVIVT01014604001	1180
Buxus-chr10_BUSI_021248	Vitis-chr19_GSVIVT01014605001	993
Buxus-chr10_BUSI_021249	Vitis-chr19_GSVIVT01014606001	343
Buxus-chr10_BUSI_021250	Vitis-chr19_GSVIVT01014607001	682
Buxus-chr10_BUSI_021251	Vitis-chr19_GSVIVT01014608001	601
Buxus-chr10_BUSI_021266	Vitis-chr19_GSVIVT01001974001	266
###
Buxus-chr10_BUSI_022477	Vitis-chr19_GSVIVT01036691001	270
Buxus-chr10_BUSI_022478	Vitis-chr19_GSVIVT01036694001	484
Buxus-chr10_BUSI_022494	Vitis-chr19_GSVIVT01036691001	264
Buxus-chr10_BUSI_022514	Vitis-chr19_GSVIVT01036702001	436
Buxus-chr10_BUSI_022521	Vitis-chr19_GSVIVT01036711001	386
Buxus-chr10_BUSI_022528	Vitis-chr19_GSVIVT01036712001	421
Buxus-chr10_BUSI_022531	Vitis-chr19_GSVIVT01036724001	1240
###
Buxus-chr10_BUSI_021662	Vitis-chr19_GSVIVT01014539001	288
Buxus-chr10_BUSI_021663	Vitis-chr19_GSVIVT01014540001	626
Buxus-chr10_BUSI_021665	Vitis-chr19_GSVIVT01014545001	682
Buxus-chr10_BUSI_021668	Vitis-chr19_GSVIVT01014548001	234
Buxus-chr10_BUSI_021669	Vitis-chr19_GSVIVT01014549001	123
Buxus-chr10_BUSI_021672	Vitis-chr19_GSVIVT01014552001	275
Buxus-chr10_BUSI_021686	Vitis-chr19_GSVIVT01014570001	604
Buxus-chr10_BUSI_021687	Vitis-chr19_GSVIVT01014572001	580
Buxus-chr10_BUSI_021690	Vitis-chr19_GSVIVT01014576001	803
Buxus-chr10_BUSI_021699	Vitis-chr19_GSVIVT01014582001	430
Buxus-chr10_BUSI_021702	Vitis-chr19_GSVIVT01014585001	1820
Buxus-chr10_BUSI_021703	Vitis-chr19_GSVIVT01014586001	319
Buxus-chr10_BUSI_021706	Vitis-chr19_GSVIVT01014589001	411
Buxus-chr10_BUSI_021720	Vitis-chr19_GSVIVT01014590001	462
Buxus-chr10_BUSI_021733	Vitis-chr19_GSVIVT01014589001	413
Buxus-chr10_BUSI_021736	Vitis-chr19_GSVIVT01014590001	474
###
Buxus-chr10_BUSI_021796	Vitis-chr19_GSVIVT01014107001	460
Buxus-chr10_BUSI_021807	Vitis-chr19_GSVIVT01014101001	533
Buxus-chr10_BUSI_021811	Vitis-chr19_GSVIVT01014128001	920
Buxus-chr10_BUSI_021814	Vitis-chr19_GSVIVT01014112001	266
Buxus-chr10_BUSI_021815	Vitis-chr19_GSVIVT01014152001	1200
Buxus-chr10_BUSI_021817	Vitis-chr19_GSVIVT01014154001	297
Buxus-chr10_BUSI_021833	Vitis-chr19_GSVIVT01014168001	449
Buxus-chr10_BUSI_021836	Vitis-chr19_GSVIVT01014169001	291
###
Buxus-chr10_BUSI_021876	Vitis-chr19_GSVIVT01014250001	501
Buxus-chr10_BUSI_021889	Vitis-chr19_GSVIVT01014230001	696
Buxus-chr10_BUSI_021901	Vitis-chr19_GSVIVT01014235001	764
Buxus-chr10_BUSI_021903	Vitis-chr19_GSVIVT01014239001	206
Buxus-chr10_BUSI_021904	Vitis-chr19_GSVIVT01014243001	1160
Buxus-chr10_BUSI_021912	Vitis-chr19_GSVIVT01014241001	202
Buxus-chr10_BUSI_021914	Vitis-chr19_GSVIVT01014246001	454
Buxus-chr10_BUSI_021915	Vitis-chr19_GSVIVT01014224001	617
Buxus-chr10_BUSI_021918	Vitis-chr19_GSVIVT01014218001	582
Buxus-chr10_BUSI_021919	Vitis-chr19_GSVIVT01014216001	647
Buxus-chr10_BUSI_021927	Vitis-chr19_GSVIVT01014215001	436
Buxus-chr10_BUSI_021932	Vitis-chr19_GSVIVT01014210001	402
Buxus-chr10_BUSI_021937	Vitis-chr19_GSVIVT01014189001	806
Buxus-chr10_BUSI_021938	Vitis-chr19_GSVIVT01014190001	176
Buxus-chr10_BUSI_021939	Vitis-chr19_GSVIVT01014191001	629
Buxus-chr10_BUSI_021940	Vitis-chr19_GSVIVT01014192001	217
Buxus-chr10_BUSI_021941	Vitis-chr19_GSVIVT01014195001	190
Buxus-chr10_BUSI_021961	Vitis-chr19_GSVIVT01014206001	2990
###
Buxus-chr10_BUSI_021964	Vitis-chr19_GSVIVT01014828001	193
Buxus-chr10_BUSI_021974	Vitis-chr19_GSVIVT01014795001	85
Buxus-chr10_BUSI_021980	Vitis-chr19_GSVIVT01014786001	1020
Buxus-chr10_BUSI_021984	Vitis-chr19_GSVIVT01014783001	1130
Buxus-chr10_BUSI_021986	Vitis-chr19_GSVIVT01014776001	291
Buxus-chr10_BUSI_021994	Vitis-chr19_GSVIVT01014788001	560
Buxus-chr10_BUSI_021996	Vitis-chr19_GSVIVT01014786001	1120
Buxus-chr10_BUSI_022000	Vitis-chr19_GSVIVT01014778001	1520
Buxus-chr10_BUSI_022001	Vitis-chr19_GSVIVT01014776001	294
Buxus-chr10_BUSI_022006	Vitis-chr19_GSVIVT01014774001	1130
Buxus-chr10_BUSI_022007	Vitis-chr19_GSVIVT01014773001	161
Buxus-chr10_BUSI_022008	Vitis-chr19_GSVIVT01014771001	749
Buxus-chr10_BUSI_022009	Vitis-chr19_GSVIVT01014770001	553
###
Buxus-chr10_BUSI_021422	Vitis-chrUn_GSVIVT01006445001	340
Buxus-chr10_BUSI_021423	Vitis-chrUn_GSVIVT01006448001	851
Buxus-chr10_BUSI_021424	Vitis-chrUn_GSVIVT01006449001	587
Buxus-chr10_BUSI_021426	Vitis-chrUn_GSVIVT01006452001	530
###
Buxus-chr10_BUSI_021544	Vitis-chrUn_GSVIVT01003661001	296
Buxus-chr10_BUSI_021545	Vitis-chrUn_GSVIVT01003662001	438
Buxus-chr10_BUSI_021547	Vitis-chrUn_GSVIVT01003663001	372
Buxus-chr10_BUSI_021549	Vitis-chrUn_GSVIVT01003667001	443
Buxus-chr10_BUSI_021560	Vitis-chrUn_GSVIVT01003669001	419
Buxus-chr10_BUSI_021562	Vitis-chrUn_GSVIVT01003672001	658
###
Buxus-chr10_BUSI_021663	Vitis-chrUn_GSVIVT01005278001	541
Buxus-chr10_BUSI_021663	Vitis-chrUn_GSVIVT01005303001	541
Buxus-chr10_BUSI_021668	Vitis-chrUn_GSVIVT01005299001	275
Buxus-chr10_BUSI_021671	Vitis-chrUn_GSVIVT01005273001	572
Buxus-chr10_BUSI_021677	Vitis-chrUn_GSVIVT01005268001	632
Buxus-chr10_BUSI_021677	Vitis-chrUn_GSVIVT01005272001	419
Buxus-chr10_BUSI_021694	Vitis-chrUn_GSVIVT01005268001	621
###
Buxus-chr10_BUSI_021014	Vitis-chrUn_GSVIVT01003326001	416
Buxus-chr10_BUSI_021026	Vitis-chrUn_GSVIVT01003333001	560
[truncated: 11,399 more rows]
