# Supplementary material for: Buxus and Tetracentron genomes help resolve eudicot genome history
Source: Nat Commun. 2022 Feb 2;13:643. doi: 10.1038/s41467-022-28312-w (PMC8810787; doi:10.1038/s41467-022-28312-w)
Supplement: Supplementary file 13 — Source Data [file 41467_2022_28312_MOESM13_ESM.zip › Source Data/Supplementary_Fig5_Vitis.Nelumbo.mscsan.anchors.txt]

###
Vitis-chr1_GSVIVT01010259001	Nelumbo-chr23_NNU_016318-RA	882
Vitis-chr1_GSVIVT01010270001	Nelumbo-chr23_NNU_016308-RA	693
Vitis-chr1_GSVIVT01010274001	Nelumbo-chr23_NNU_016303-RA	153
Vitis-chr1_GSVIVT01010276001	Nelumbo-chr23_NNU_016301-RA	270
Vitis-chr1_GSVIVT01010280001	Nelumbo-chr23_NNU_016299-RA	811
Vitis-chr1_GSVIVT01010282001	Nelumbo-chr23_NNU_016289-RA	441
Vitis-chr1_GSVIVT01010284001	Nelumbo-chr23_NNU_016287-RA	569
Vitis-chr1_GSVIVT01010290001	Nelumbo-chr23_NNU_016286-RA	454
###
Vitis-chr1_GSVIVT01010243001	Nelumbo-chr37_NNU_025204-RA	228
Vitis-chr1_GSVIVT01010249001	Nelumbo-chr37_NNU_025206-RA	60
Vitis-chr1_GSVIVT01010251001	Nelumbo-chr37_NNU_025214-RA	952
Vitis-chr1_GSVIVT01010254001	Nelumbo-chr37_NNU_025215-RA	1950
###
Vitis-chr1_GSVIVT01000597001	Nelumbo-chr4_NNU_004205-RA	569
Vitis-chr1_GSVIVT01000593001	Nelumbo-chr4_NNU_004211-RA	1350
Vitis-chr1_GSVIVT01000592001	Nelumbo-chr4_NNU_004214-RA	1090
Vitis-chr1_GSVIVT01000590001	Nelumbo-chr4_NNU_004215-RA	1270
Vitis-chr1_GSVIVT01000588001	Nelumbo-chr4_NNU_004218-RA	232
Vitis-chr1_GSVIVT01000584001	Nelumbo-chr4_NNU_004221-RA	508
Vitis-chr1_GSVIVT01000583001	Nelumbo-chr4_NNU_004222-RA	490
Vitis-chr1_GSVIVT01000577001	Nelumbo-chr4_NNU_004232-RA	904
Vitis-chr1_GSVIVT01000576001	Nelumbo-chr4_NNU_004233-RA	481
Vitis-chr1_GSVIVT01000574001	Nelumbo-chr4_NNU_004238-RA	868
Vitis-chr1_GSVIVT01000573001	Nelumbo-chr4_NNU_004240-RA	623
Vitis-chr1_GSVIVT01000570001	Nelumbo-chr4_NNU_004243-RA	993
Vitis-chr1_GSVIVT01000568001	Nelumbo-chr4_NNU_004245-RA	1060
Vitis-chr1_GSVIVT01000561001	Nelumbo-chr4_NNU_004248-RA	1170
Vitis-chr1_GSVIVT01000558001	Nelumbo-chr4_NNU_004250-RA	786
Vitis-chr1_GSVIVT01000557001	Nelumbo-chr4_NNU_004251-RA	821
Vitis-chr1_GSVIVT01000554001	Nelumbo-chr4_NNU_004254-RA	670
Vitis-chr1_GSVIVT01000549001	Nelumbo-chr4_NNU_004259-RA	615
Vitis-chr1_GSVIVT01000540001	Nelumbo-chr4_NNU_004263-RA	1120
Vitis-chr1_GSVIVT01000535001	Nelumbo-chr4_NNU_004268-RA	1090
Vitis-chr1_GSVIVT01000534001	Nelumbo-chr4_NNU_004271-RA	541
###
Vitis-chr1_GSVIVT01012259001	Nelumbo-chr4_NNU_001033-RA	576
Vitis-chr1_GSVIVT01012250001	Nelumbo-chr4_NNU_001025-RA	373
Vitis-chr1_GSVIVT01012249001	Nelumbo-chr4_NNU_001023-RA	318
Vitis-chr1_GSVIVT01012247001	Nelumbo-chr4_NNU_001020-RA	455
Vitis-chr1_GSVIVT01012245001	Nelumbo-chr4_NNU_001017-RA	656
Vitis-chr1_GSVIVT01012244001	Nelumbo-chr4_NNU_001016-RA	867
Vitis-chr1_GSVIVT01012240001	Nelumbo-chr4_NNU_001015-RA	1010
Vitis-chr1_GSVIVT01012239001	Nelumbo-chr4_NNU_001013-RA	190
Vitis-chr1_GSVIVT01012236001	Nelumbo-chr4_NNU_001006-RA	718
Vitis-chr1_GSVIVT01012235001	Nelumbo-chr4_NNU_001028-RA	161
Vitis-chr1_GSVIVT01012233001	Nelumbo-chr4_NNU_001002-RA	512
Vitis-chr1_GSVIVT01012231001	Nelumbo-chr4_NNU_001001-RA	946
Vitis-chr1_GSVIVT01012229001	Nelumbo-chr4_NNU_000995-RA	686
Vitis-chr1_GSVIVT01012225001	Nelumbo-chr4_NNU_000983-RA	283
Vitis-chr1_GSVIVT01012223001	Nelumbo-chr4_NNU_000979-RA	190
Vitis-chr1_GSVIVT01012222001	Nelumbo-chr4_NNU_000975-RA	1050
Vitis-chr1_GSVIVT01012221001	Nelumbo-chr4_NNU_000972-RA	278
Vitis-chr1_GSVIVT01012215001	Nelumbo-chr4_NNU_000964-RA	549
Vitis-chr1_GSVIVT01012214001	Nelumbo-chr4_NNU_000962-RA	474
Vitis-chr1_GSVIVT01012213001	Nelumbo-chr4_NNU_000961-RA	814
Vitis-chr1_GSVIVT01012211001	Nelumbo-chr4_NNU_000953-RA	1530
Vitis-chr1_GSVIVT01012209001	Nelumbo-chr4_NNU_000954-RA	971
Vitis-chr1_GSVIVT01012206001	Nelumbo-chr4_NNU_000930-RA	391
Vitis-chr1_GSVIVT01012205001	Nelumbo-chr4_NNU_000931-RA	993
Vitis-chr1_GSVIVT01012199001	Nelumbo-chr4_NNU_000944-RA	384
Vitis-chr1_GSVIVT01012198001	Nelumbo-chr4_NNU_000942-RA	583
Vitis-chr1_GSVIVT01012197001	Nelumbo-chr4_NNU_000939-RA	182
Vitis-chr1_GSVIVT01012196001	Nelumbo-chr4_NNU_000937-RA	326
Vitis-chr1_GSVIVT01012193001	Nelumbo-chr4_NNU_000945-RA	1080
Vitis-chr1_GSVIVT01012192001	Nelumbo-chr4_NNU_000949-RA	838
Vitis-chr1_GSVIVT01012179001	Nelumbo-chr4_NNU_000920-RA	294
Vitis-chr1_GSVIVT01012177001	Nelumbo-chr4_NNU_000919-RA	772
Vitis-chr1_GSVIVT01012173001	Nelumbo-chr4_NNU_000918-RA	343
###
Vitis-chr1_GSVIVT01012026001	Nelumbo-chr4_NNU_001103-RA	553
Vitis-chr1_GSVIVT01012023001	Nelumbo-chr4_NNU_001105-RA	928
Vitis-chr1_GSVIVT01012018001	Nelumbo-chr4_NNU_001110-RA	123
Vitis-chr1_GSVIVT01012008001	Nelumbo-chr4_NNU_001122-RA	1170
Vitis-chr1_GSVIVT01012005001	Nelumbo-chr4_NNU_001126-RA	965
Vitis-chr1_GSVIVT01012004001	Nelumbo-chr4_NNU_001128-RA	780
Vitis-chr1_GSVIVT01012003001	Nelumbo-chr4_NNU_001129-RA	45
Vitis-chr1_GSVIVT01012002001	Nelumbo-chr4_NNU_001130-RA	231
Vitis-chr1_GSVIVT01012000001	Nelumbo-chr4_NNU_001133-RA	1170
Vitis-chr1_GSVIVT01011981001	Nelumbo-chr4_NNU_001137-RA	1380
Vitis-chr1_GSVIVT01011976001	Nelumbo-chr4_NNU_001143-RA	489
Vitis-chr1_GSVIVT01011974001	Nelumbo-chr4_NNU_001146-RA	601
Vitis-chr1_GSVIVT01011972001	Nelumbo-chr4_NNU_001147-RA	753
Vitis-chr1_GSVIVT01011971001	Nelumbo-chr4_NNU_001151-RA	474
Vitis-chr1_GSVIVT01011964001	Nelumbo-chr4_NNU_001162-RA	795
Vitis-chr1_GSVIVT01011962001	Nelumbo-chr4_NNU_001168-RA	161
Vitis-chr1_GSVIVT01011960001	Nelumbo-chr4_NNU_001170-RA	783
Vitis-chr1_GSVIVT01011959001	Nelumbo-chr4_NNU_001171-RA	1250
Vitis-chr1_GSVIVT01011958001	Nelumbo-chr4_NNU_001172-RA	644
Vitis-chr1_GSVIVT01011954001	Nelumbo-chr4_NNU_001178-RA	239
Vitis-chr1_GSVIVT01011952001	Nelumbo-chr4_NNU_001183-RA	1430
Vitis-chr1_GSVIVT01011948001	Nelumbo-chr4_NNU_001185-RA	841
Vitis-chr1_GSVIVT01011947001	Nelumbo-chr4_NNU_001186-RA	213
Vitis-chr1_GSVIVT01011946001	Nelumbo-chr4_NNU_001187-RA	743
Vitis-chr1_GSVIVT01011943001	Nelumbo-chr4_NNU_001189-RA	582
Vitis-chr1_GSVIVT01011942001	Nelumbo-chr4_NNU_001193-RA	288
Vitis-chr1_GSVIVT01011940001	Nelumbo-chr4_NNU_001194-RA	946
Vitis-chr1_GSVIVT01011930001	Nelumbo-chr4_NNU_001199-RA	1310
Vitis-chr1_GSVIVT01011926001	Nelumbo-chr4_NNU_001207-RA	338
Vitis-chr1_GSVIVT01011923001	Nelumbo-chr4_NNU_001212-RA	1820
Vitis-chr1_GSVIVT01011919001	Nelumbo-chr4_NNU_001215-RA	686
Vitis-chr1_GSVIVT01011918001	Nelumbo-chr4_NNU_001216-RA	596
Vitis-chr1_GSVIVT01011916001	Nelumbo-chr4_NNU_001217-RA	1430
Vitis-chr1_GSVIVT01011913001	Nelumbo-chr4_NNU_001219-RA	338
Vitis-chr1_GSVIVT01011909001	Nelumbo-chr4_NNU_001221-RA	346
Vitis-chr1_GSVIVT01011908001	Nelumbo-chr4_NNU_001223-RA	1250
Vitis-chr1_GSVIVT01011907001	Nelumbo-chr4_NNU_001224-RA	686
Vitis-chr1_GSVIVT01011906001	Nelumbo-chr4_NNU_001225-RA	145
Vitis-chr1_GSVIVT01011904001	Nelumbo-chr4_NNU_001226-RA	1150
Vitis-chr1_GSVIVT01011902001	Nelumbo-chr4_NNU_001227-RA	138
Vitis-chr1_GSVIVT01011899001	Nelumbo-chr4_NNU_001234-RA	971
Vitis-chr1_GSVIVT01011898001	Nelumbo-chr4_NNU_001235-RA	685
Vitis-chr1_GSVIVT01011895001	Nelumbo-chr4_NNU_001240-RA	376
Vitis-chr1_GSVIVT01011894001	Nelumbo-chr4_NNU_001241-RA	411
Vitis-chr1_GSVIVT01011892001	Nelumbo-chr4_NNU_001244-RA	334
Vitis-chr1_GSVIVT01011890001	Nelumbo-chr4_NNU_001250-RA	168
Vitis-chr1_GSVIVT01011888001	Nelumbo-chr4_NNU_001252-RA	696
Vitis-chr1_GSVIVT01011886001	Nelumbo-chr4_NNU_001256-RA	365
Vitis-chr1_GSVIVT01011877001	Nelumbo-chr4_NNU_001265-RA	288
Vitis-chr1_GSVIVT01011873001	Nelumbo-chr4_NNU_001267-RA	327
Vitis-chr1_GSVIVT01011872001	Nelumbo-chr4_NNU_001270-RA	452
Vitis-chr1_GSVIVT01011869001	Nelumbo-chr4_NNU_001277-RA	158
Vitis-chr1_GSVIVT01011868001	Nelumbo-chr4_NNU_001283-RA	329
Vitis-chr1_GSVIVT01011867001	Nelumbo-chr4_NNU_001284-RA	481
Vitis-chr1_GSVIVT01011858001	Nelumbo-chr4_NNU_001292-RA	609
Vitis-chr1_GSVIVT01011857001	Nelumbo-chr4_NNU_001293-RA	478
Vitis-chr1_GSVIVT01011854001	Nelumbo-chr4_NNU_001299-RA	639
Vitis-chr1_GSVIVT01011853001	Nelumbo-chr4_NNU_001307-RA	1000
Vitis-chr1_GSVIVT01011852001	Nelumbo-chr4_NNU_001310-RA	792
Vitis-chr1_GSVIVT01011850001	Nelumbo-chr4_NNU_001312-RA	764
Vitis-chr1_GSVIVT01011848001	Nelumbo-chr4_NNU_000002-RA	659
Vitis-chr1_GSVIVT01011847001	Nelumbo-chr4_NNU_000005-RA	944
Vitis-chr1_GSVIVT01011845001	Nelumbo-chr4_NNU_000007-RA	183
Vitis-chr1_GSVIVT01011842001	Nelumbo-chr4_NNU_000010-RA	1750
Vitis-chr1_GSVIVT01011841001	Nelumbo-chr4_NNU_000011-RA	71
Vitis-chr1_GSVIVT01011838001	Nelumbo-chr4_NNU_000014-RA	922
Vitis-chr1_GSVIVT01011829001	Nelumbo-chr4_NNU_000019-RA	727
Vitis-chr1_GSVIVT01011825001	Nelumbo-chr4_NNU_000021-RA	232
Vitis-chr1_GSVIVT01011824001	Nelumbo-chr4_NNU_000022-RA	1570
Vitis-chr1_GSVIVT01011821001	Nelumbo-chr4_NNU_000025-RA	346
Vitis-chr1_GSVIVT01011819001	Nelumbo-chr4_NNU_000026-RA	417
Vitis-chr1_GSVIVT01011810001	Nelumbo-chr4_NNU_000035-RA	1080
Vitis-chr1_GSVIVT01011809001	Nelumbo-chr4_NNU_000037-RA	1670
Vitis-chr1_GSVIVT01011801001	Nelumbo-chr4_NNU_000040-RA	639
Vitis-chr1_GSVIVT01011800001	Nelumbo-chr4_NNU_000042-RA	829
Vitis-chr1_GSVIVT01011798001	Nelumbo-chr4_NNU_000050-RA	316
Vitis-chr1_GSVIVT01011797001	Nelumbo-chr4_NNU_000053-RA	1520
Vitis-chr1_GSVIVT01011794001	Nelumbo-chr4_NNU_000054-RA	1890
Vitis-chr1_GSVIVT01011792001	Nelumbo-chr4_NNU_000055-RA	421
Vitis-chr1_GSVIVT01011790001	Nelumbo-chr4_NNU_000058-RA	414
Vitis-chr1_GSVIVT01011789001	Nelumbo-chr4_NNU_000066-RA	417
Vitis-chr1_GSVIVT01011785001	Nelumbo-chr4_NNU_000067-RA	595
Vitis-chr1_GSVIVT01011780001	Nelumbo-chr4_NNU_000081-RA	857
Vitis-chr1_GSVIVT01011778001	Nelumbo-chr4_NNU_000092-RA	387
Vitis-chr1_GSVIVT01011777001	Nelumbo-chr4_NNU_000094-RA	440
Vitis-chr1_GSVIVT01011776001	Nelumbo-chr4_NNU_000097-RA	1210
Vitis-chr1_GSVIVT01011768001	Nelumbo-chr4_NNU_000106-RA	473
Vitis-chr1_GSVIVT01011767001	Nelumbo-chr4_NNU_000107-RA	1060
Vitis-chr1_GSVIVT01011766001	Nelumbo-chr4_NNU_000108-RA	332
Vitis-chr1_GSVIVT01011761001	Nelumbo-chr4_NNU_000114-RA	615
Vitis-chr1_GSVIVT01011760001	Nelumbo-chr4_NNU_000115-RA	183
Vitis-chr1_GSVIVT01011757001	Nelumbo-chr4_NNU_000118-RA	294
Vitis-chr1_GSVIVT01011756001	Nelumbo-chr4_NNU_000121-RA	702
Vitis-chr1_GSVIVT01011754001	Nelumbo-chr4_NNU_000122-RA	462
Vitis-chr1_GSVIVT01011750001	Nelumbo-chr4_NNU_000127-RA	323
Vitis-chr1_GSVIVT01011742001	Nelumbo-chr4_NNU_000143-RA	239
Vitis-chr1_GSVIVT01011740001	Nelumbo-chr4_NNU_000147-RA	1100
Vitis-chr1_GSVIVT01011738001	Nelumbo-chr4_NNU_000148-RA	372
Vitis-chr1_GSVIVT01011737001	Nelumbo-chr4_NNU_000150-RA	546
Vitis-chr1_GSVIVT01011711001	Nelumbo-chr4_NNU_000158-RA	247
Vitis-chr1_GSVIVT01011710001	Nelumbo-chr4_NNU_000160-RA	356
Vitis-chr1_GSVIVT01011709001	Nelumbo-chr4_NNU_000163-RA	327
Vitis-chr1_GSVIVT01011708001	Nelumbo-chr4_NNU_000166-RA	1100
Vitis-chr1_GSVIVT01011704001	Nelumbo-chr4_NNU_000167-RA	1410
Vitis-chr1_GSVIVT01011703001	Nelumbo-chr4_NNU_000168-RA	525
Vitis-chr1_GSVIVT01011702001	Nelumbo-chr4_NNU_000170-RA	639
Vitis-chr1_GSVIVT01011701001	Nelumbo-chr4_NNU_000171-RA	296
Vitis-chr1_GSVIVT01011700001	Nelumbo-chr4_NNU_000173-RA	1200
Vitis-chr1_GSVIVT01011699001	Nelumbo-chr4_NNU_000174-RA	359
Vitis-chr1_GSVIVT01011698001	Nelumbo-chr4_NNU_000179-RA	171
Vitis-chr1_GSVIVT01011689001	Nelumbo-chr4_NNU_000181-RA	315
Vitis-chr1_GSVIVT01011685001	Nelumbo-chr4_NNU_000183-RA	323
Vitis-chr1_GSVIVT01011682001	Nelumbo-chr4_NNU_000184-RA	1230
Vitis-chr1_GSVIVT01011679001	Nelumbo-chr4_NNU_000190-RA	375
Vitis-chr1_GSVIVT01011676001	Nelumbo-chr4_NNU_000193-RA	335
Vitis-chr1_GSVIVT01011675001	Nelumbo-chr4_NNU_000198-RA	465
Vitis-chr1_GSVIVT01011673001	Nelumbo-chr4_NNU_000199-RA	378
Vitis-chr1_GSVIVT01011671001	Nelumbo-chr4_NNU_000201-RA	511
Vitis-chr1_GSVIVT01011670001	Nelumbo-chr4_NNU_000202-RA	319
Vitis-chr1_GSVIVT01011668001	Nelumbo-chr4_NNU_000207-RA	296
Vitis-chr1_GSVIVT01011666001	Nelumbo-chr4_NNU_000210-RA	601
Vitis-chr1_GSVIVT01011665001	Nelumbo-chr4_NNU_000213-RA	1200
Vitis-chr1_GSVIVT01011664001	Nelumbo-chr4_NNU_000214-RA	1750
Vitis-chr1_GSVIVT01011660001	Nelumbo-chr4_NNU_000217-RA	236
Vitis-chr1_GSVIVT01011656001	Nelumbo-chr4_NNU_000228-RA	1850
Vitis-chr1_GSVIVT01011654001	Nelumbo-chr4_NNU_000229-RA	1580
Vitis-chr1_GSVIVT01011652001	Nelumbo-chr4_NNU_000237-RA	833
Vitis-chr1_GSVIVT01011650001	Nelumbo-chr4_NNU_000239-RA	1140
Vitis-chr1_GSVIVT01011647001	Nelumbo-chr4_NNU_000241-RA	308
Vitis-chr1_GSVIVT01011646001	Nelumbo-chr4_NNU_000254-RA	346
Vitis-chr1_GSVIVT01011643001	Nelumbo-chr4_NNU_000242-RA	914
Vitis-chr1_GSVIVT01011639001	Nelumbo-chr4_NNU_000243-RA	511
Vitis-chr1_GSVIVT01011635001	Nelumbo-chr4_NNU_000251-RA	694
Vitis-chr1_GSVIVT01011632001	Nelumbo-chr4_NNU_000255-RA	447
Vitis-chr1_GSVIVT01011629001	Nelumbo-chr4_NNU_000256-RA	533
Vitis-chr1_GSVIVT01011624001	Nelumbo-chr4_NNU_000263-RA	719
Vitis-chr1_GSVIVT01011622001	Nelumbo-chr4_NNU_000265-RA	215
Vitis-chr1_GSVIVT01011621001	Nelumbo-chr4_NNU_000266-RA	417
Vitis-chr1_GSVIVT01011616001	Nelumbo-chr4_NNU_000270-RA	417
Vitis-chr1_GSVIVT01011610001	Nelumbo-chr4_NNU_000275-RA	144
Vitis-chr1_GSVIVT01011608001	Nelumbo-chr4_NNU_000277-RA	158
Vitis-chr1_GSVIVT01011601001	Nelumbo-chr4_NNU_000282-RA	438
Vitis-chr1_GSVIVT01011599001	Nelumbo-chr4_NNU_000283-RA	655
Vitis-chr1_GSVIVT01011597001	Nelumbo-chr4_NNU_000289-RA	694
Vitis-chr1_GSVIVT01011594001	Nelumbo-chr4_NNU_000290-RA	1500
Vitis-chr1_GSVIVT01011592001	Nelumbo-chr4_NNU_000294-RA	166
Vitis-chr1_GSVIVT01011589001	Nelumbo-chr4_NNU_000301-RA	430
Vitis-chr1_GSVIVT01011587001	Nelumbo-chr4_NNU_000304-RA	615
Vitis-chr1_GSVIVT01011584001	Nelumbo-chr4_NNU_000306-RA	370
Vitis-chr1_GSVIVT01011570001	Nelumbo-chr4_NNU_000324-RA	610
Vitis-chr1_GSVIVT01011569001	Nelumbo-chr4_NNU_000316-RA	278
Vitis-chr1_GSVIVT01011564001	Nelumbo-chr4_NNU_000320-RA	1270
Vitis-chr1_GSVIVT01011563001	Nelumbo-chr4_NNU_000322-RA	947
###
Vitis-chr1_GSVIVT01010442001	Nelumbo-chr4_NNU_004128-RA	180
Vitis-chr1_GSVIVT01010443001	Nelumbo-chr4_NNU_004126-RA	1030
Vitis-chr1_GSVIVT01010448001	Nelumbo-chr4_NNU_004124-RA	220
Vitis-chr1_GSVIVT01010452001	Nelumbo-chr4_NNU_004121-RA	359
Vitis-chr1_GSVIVT01010469001	Nelumbo-chr4_NNU_004114-RA	275
Vitis-chr1_GSVIVT01010473001	Nelumbo-chr4_NNU_004104-RA	1500
Vitis-chr1_GSVIVT01010477001	Nelumbo-chr4_NNU_004098-RA	879
Vitis-chr1_GSVIVT01010479001	Nelumbo-chr4_NNU_004097-RA	373
Vitis-chr1_GSVIVT01010483001	Nelumbo-chr4_NNU_004095-RA	767
Vitis-chr1_GSVIVT01010486001	Nelumbo-chr4_NNU_004096-RA	536
Vitis-chr1_GSVIVT01010488001	Nelumbo-chr4_NNU_004091-RA	425
Vitis-chr1_GSVIVT01010498001	Nelumbo-chr4_NNU_004086-RA	1060
Vitis-chr1_GSVIVT01010500001	Nelumbo-chr4_NNU_004076-RA	414
Vitis-chr1_GSVIVT01010502001	Nelumbo-chr4_NNU_004074-RA	2670
Vitis-chr1_GSVIVT01010505001	Nelumbo-chr4_NNU_004067-RA	212
Vitis-chr1_GSVIVT01010510001	Nelumbo-chr4_NNU_004066-RA	1130
Vitis-chr1_GSVIVT01010521001	Nelumbo-chr4_NNU_004058-RA	264
Vitis-chr1_GSVIVT01010522001	Nelumbo-chr4_NNU_004056-RA	512
Vitis-chr1_GSVIVT01010524001	Nelumbo-chr4_NNU_004053-RA	258
Vitis-chr1_GSVIVT01010525001	Nelumbo-chr4_NNU_004050-RA	310
Vitis-chr1_GSVIVT01010528001	Nelumbo-chr4_NNU_004047-RA	463
Vitis-chr1_GSVIVT01010530001	Nelumbo-chr4_NNU_004046-RA	169
Vitis-chr1_GSVIVT01010531001	Nelumbo-chr4_NNU_004045-RA	593
Vitis-chr1_GSVIVT01000906001	Nelumbo-chr4_NNU_004043-RA	541
Vitis-chr1_GSVIVT01000913001	Nelumbo-chr4_NNU_004042-RA	1160
Vitis-chr1_GSVIVT01000915001	Nelumbo-chr4_NNU_004041-RA	361
Vitis-chr1_GSVIVT01000917001	Nelumbo-chr4_NNU_004036-RA	1230
Vitis-chr1_GSVIVT01000919001	Nelumbo-chr4_NNU_004035-RA	340
Vitis-chr1_GSVIVT01000920001	Nelumbo-chr4_NNU_004032-RA	272
Vitis-chr1_GSVIVT01000924001	Nelumbo-chr4_NNU_004012-RA	421
Vitis-chr1_GSVIVT01000932001	Nelumbo-chr4_NNU_004016-RA	296
Vitis-chr1_GSVIVT01000937001	Nelumbo-chr4_NNU_004008-RA	686
Vitis-chr1_GSVIVT01000940001	Nelumbo-chr4_NNU_004001-RA	460
Vitis-chr1_GSVIVT01000942001	Nelumbo-chr4_NNU_004000-RA	99
Vitis-chr1_GSVIVT01000944001	Nelumbo-chr4_NNU_003998-RA	688
Vitis-chr1_GSVIVT01000947001	Nelumbo-chr4_NNU_003997-RA	231
Vitis-chr1_GSVIVT01000948001	Nelumbo-chr4_NNU_003993-RA	406
Vitis-chr1_GSVIVT01000951001	Nelumbo-chr4_NNU_003991-RA	332
Vitis-chr1_GSVIVT01000954001	Nelumbo-chr4_NNU_003987-RA	337
Vitis-chr1_GSVIVT01000957001	Nelumbo-chr4_NNU_003986-RA	108
Vitis-chr1_GSVIVT01000967001	Nelumbo-chr4_NNU_003984-RA	125
Vitis-chr1_GSVIVT01000970001	Nelumbo-chr4_NNU_003981-RA	296
###
Vitis-chr1_GSVIVT01013810001	Nelumbo-chr4_NNU_004320-RA	707
Vitis-chr1_GSVIVT01013800001	Nelumbo-chr4_NNU_004335-RA	1190
Vitis-chr1_GSVIVT01013799001	Nelumbo-chr4_NNU_004341-RA	406
Vitis-chr1_GSVIVT01013797001	Nelumbo-chr4_NNU_004345-RA	609
Vitis-chr1_GSVIVT01013796001	Nelumbo-chr4_NNU_004344-RA	1550
Vitis-chr1_GSVIVT01013790001	Nelumbo-chr4_NNU_004346-RA	356
Vitis-chr1_GSVIVT01013788001	Nelumbo-chr4_NNU_004351-RA	357
Vitis-chr1_GSVIVT01013787001	Nelumbo-chr4_NNU_004352-RA	1460
Vitis-chr1_GSVIVT01013777001	Nelumbo-chr4_NNU_004363-RA	212
Vitis-chr1_GSVIVT01013771001	Nelumbo-chr4_NNU_004373-RA	704
Vitis-chr1_GSVIVT01013764001	Nelumbo-chr4_NNU_004374-RA	168
Vitis-chr1_GSVIVT01013762001	Nelumbo-chr4_NNU_004377-RA	270
Vitis-chr1_GSVIVT01013760001	Nelumbo-chr4_NNU_004380-RA	620
Vitis-chr1_GSVIVT01013744001	Nelumbo-chr4_NNU_004386-RA	101
Vitis-chr1_GSVIVT01013740001	Nelumbo-chr4_NNU_004389-RA	335
Vitis-chr1_GSVIVT01013739001	Nelumbo-chr4_NNU_004388-RA	912
Vitis-chr1_GSVIVT01013738001	Nelumbo-chr4_NNU_004390-RA	144
Vitis-chr1_GSVIVT01013736001	Nelumbo-chr4_NNU_004391-RA	645
Vitis-chr1_GSVIVT01013735001	Nelumbo-chr4_NNU_004392-RA	297
Vitis-chr1_GSVIVT01013734001	Nelumbo-chr4_NNU_004398-RA	895
Vitis-chr1_GSVIVT01013724001	Nelumbo-chr4_NNU_004405-RA	419
Vitis-chr1_GSVIVT01020236001	Nelumbo-chr4_NNU_004411-RA	1170
Vitis-chr1_GSVIVT01020229001	Nelumbo-chr4_NNU_004420-RA	1130
Vitis-chr1_GSVIVT01020224001	Nelumbo-chr4_NNU_004421-RA	1120
Vitis-chr1_GSVIVT01020223001	Nelumbo-chr4_NNU_004423-RA	1470
Vitis-chr1_GSVIVT01020219001	Nelumbo-chr4_NNU_004427-RA	1330
Vitis-chr1_GSVIVT01020217001	Nelumbo-chr4_NNU_004428-RA	1930
Vitis-chr1_GSVIVT01020209001	Nelumbo-chr4_NNU_000605-RA	1110
Vitis-chr1_GSVIVT01020205001	Nelumbo-chr4_NNU_000611-RA	634
Vitis-chr1_GSVIVT01020190001	Nelumbo-chr4_NNU_000614-RA	337
Vitis-chr1_GSVIVT01020183001	Nelumbo-chr4_NNU_000622-RA	176
Vitis-chr1_GSVIVT01020179001	Nelumbo-chr4_NNU_000639-RA	1540
Vitis-chr1_GSVIVT01020170001	Nelumbo-chr4_NNU_000633-RA	568
Vitis-chr1_GSVIVT01020168001	Nelumbo-chr4_NNU_000632-RA	376
Vitis-chr1_GSVIVT01020167001	Nelumbo-chr4_NNU_000631-RA	724
Vitis-chr1_GSVIVT01020165001	Nelumbo-chr4_NNU_000630-RA	206
Vitis-chr1_GSVIVT01020157001	Nelumbo-chr4_NNU_000646-RA	1140
Vitis-chr1_GSVIVT01020155001	Nelumbo-chr4_NNU_000648-RA	411
Vitis-chr1_GSVIVT01020151001	Nelumbo-chr4_NNU_000666-RA	183
Vitis-chr1_GSVIVT01020145001	Nelumbo-chr4_NNU_000674-RA	865
Vitis-chr1_GSVIVT01020142001	Nelumbo-chr4_NNU_000676-RA	345
Vitis-chr1_GSVIVT01020139001	Nelumbo-chr4_NNU_000677-RA	313
Vitis-chr1_GSVIVT01020136001	Nelumbo-chr4_NNU_000681-RA	3580
Vitis-chr1_GSVIVT01020135001	Nelumbo-chr4_NNU_000684-RA	1120
Vitis-chr1_GSVIVT01020134001	Nelumbo-chr4_NNU_000686-RA	410
Vitis-chr1_GSVIVT01020132001	Nelumbo-chr4_NNU_000693-RA	455
Vitis-chr1_GSVIVT01020128001	Nelumbo-chr4_NNU_000697-RA	629
Vitis-chr1_GSVIVT01020127001	Nelumbo-chr4_NNU_000699-RA	117
Vitis-chr1_GSVIVT01020121001	Nelumbo-chr4_NNU_000704-RA	514
Vitis-chr1_GSVIVT01020118001	Nelumbo-chr4_NNU_000705-RA	326
Vitis-chr1_GSVIVT01020116001	Nelumbo-chr4_NNU_000706-RA	988
Vitis-chr1_GSVIVT01020111001	Nelumbo-chr4_NNU_000712-RA	1380
Vitis-chr1_GSVIVT01020106001	Nelumbo-chr4_NNU_000717-RA	857
Vitis-chr1_GSVIVT01020100001	Nelumbo-chr4_NNU_000722-RA	248
Vitis-chr1_GSVIVT01020097001	Nelumbo-chr4_NNU_000724-RA	602
Vitis-chr1_GSVIVT01020095001	Nelumbo-chr4_NNU_000726-RA	253
Vitis-chr1_GSVIVT01020093001	Nelumbo-chr4_NNU_000727-RA	261
Vitis-chr1_GSVIVT01020089001	Nelumbo-chr4_NNU_000733-RA	212
Vitis-chr1_GSVIVT01020088001	Nelumbo-chr4_NNU_000735-RA	281
Vitis-chr1_GSVIVT01020084001	Nelumbo-chr4_NNU_000738-RA	1040
Vitis-chr1_GSVIVT01020082001	Nelumbo-chr4_NNU_000739-RA	362
Vitis-chr1_GSVIVT01020078001	Nelumbo-chr4_NNU_000742-RA	504
Vitis-chr1_GSVIVT01020075001	Nelumbo-chr4_NNU_000748-RA	691
Vitis-chr1_GSVIVT01020073001	Nelumbo-chr4_NNU_000750-RA	1310
Vitis-chr1_GSVIVT01020072001	Nelumbo-chr4_NNU_000751-RA	881
Vitis-chr1_GSVIVT01020071001	Nelumbo-chr4_NNU_000753-RA	882
Vitis-chr1_GSVIVT01020070001	Nelumbo-chr4_NNU_000754-RA	664
Vitis-chr1_GSVIVT01020069001	Nelumbo-chr4_NNU_000756-RA	1370
Vitis-chr1_GSVIVT01020067001	Nelumbo-chr4_NNU_000757-RA	825
Vitis-chr1_GSVIVT01020061001	Nelumbo-chr4_NNU_000760-RA	270
Vitis-chr1_GSVIVT01020060001	Nelumbo-chr4_NNU_000764-RA	614
Vitis-chr1_GSVIVT01020059001	Nelumbo-chr4_NNU_000765-RA	1230
Vitis-chr1_GSVIVT01020058001	Nelumbo-chr4_NNU_000766-RA	1130
Vitis-chr1_GSVIVT01020055001	Nelumbo-chr4_NNU_000769-RA	655
Vitis-chr1_GSVIVT01020054001	Nelumbo-chr4_NNU_000772-RA	966
Vitis-chr1_GSVIVT01020040001	Nelumbo-chr4_NNU_000780-RA	1070
Vitis-chr1_GSVIVT01020038001	Nelumbo-chr4_NNU_000781-RA	817
Vitis-chr1_GSVIVT01020033001	Nelumbo-chr4_NNU_000783-RA	776
Vitis-chr1_GSVIVT01020031001	Nelumbo-chr4_NNU_000786-RA	810
Vitis-chr1_GSVIVT01020030001	Nelumbo-chr4_NNU_000787-RA	433
Vitis-chr1_GSVIVT01020027001	Nelumbo-chr4_NNU_000788-RA	228
Vitis-chr1_GSVIVT01020020001	Nelumbo-chr4_NNU_000796-RA	481
Vitis-chr1_GSVIVT01020014001	Nelumbo-chr4_NNU_000798-RA	803
Vitis-chr1_GSVIVT01020012001	Nelumbo-chr4_NNU_000799-RA	367
Vitis-chr1_GSVIVT01020011001	Nelumbo-chr4_NNU_000802-RA	253
Vitis-chr1_GSVIVT01020008001	Nelumbo-chr4_NNU_000804-RA	874
Vitis-chr1_GSVIVT01020006001	Nelumbo-chr4_NNU_000805-RA	315
Vitis-chr1_GSVIVT01020005001	Nelumbo-chr4_NNU_000806-RA	1050
Vitis-chr1_GSVIVT01020003001	Nelumbo-chr4_NNU_000807-RA	878
Vitis-chr1_GSVIVT01020002001	Nelumbo-chr4_NNU_000810-RA	264
Vitis-chr1_GSVIVT01020000001	Nelumbo-chr4_NNU_000811-RA	718
Vitis-chr1_GSVIVT01019997001	Nelumbo-chr4_NNU_000813-RA	1620
Vitis-chr1_GSVIVT01019995001	Nelumbo-chr4_NNU_000814-RA	397
Vitis-chr1_GSVIVT01019993001	Nelumbo-chr4_NNU_000815-RA	693
Vitis-chr1_GSVIVT01019985001	Nelumbo-chr4_NNU_000816-RA	376
Vitis-chr1_GSVIVT01019984001	Nelumbo-chr4_NNU_000817-RA	626
Vitis-chr1_GSVIVT01019981001	Nelumbo-chr4_NNU_000820-RA	187
Vitis-chr1_GSVIVT01019978001	Nelumbo-chr4_NNU_000824-RA	656
Vitis-chr1_GSVIVT01019977001	Nelumbo-chr4_NNU_000825-RA	504
Vitis-chr1_GSVIVT01019976001	Nelumbo-chr4_NNU_000828-RA	901
Vitis-chr1_GSVIVT01019974001	Nelumbo-chr4_NNU_000831-RA	334
Vitis-chr1_GSVIVT01019973001	Nelumbo-chr4_NNU_000832-RA	1750
Vitis-chr1_GSVIVT01019971001	Nelumbo-chr4_NNU_000838-RA	413
Vitis-chr1_GSVIVT01019967001	Nelumbo-chr4_NNU_000848-RA	563
Vitis-chr1_GSVIVT01019965001	Nelumbo-chr4_NNU_000851-RA	753
Vitis-chr1_GSVIVT01019959001	Nelumbo-chr4_NNU_000857-RA	289
Vitis-chr1_GSVIVT01019952001	Nelumbo-chr4_NNU_000864-RA	444
Vitis-chr1_GSVIVT01019946001	Nelumbo-chr4_NNU_000866-RA	723
Vitis-chr1_GSVIVT01019945001	Nelumbo-chr4_NNU_000867-RA	346
Vitis-chr1_GSVIVT01012479001	Nelumbo-chr4_NNU_000898-RA	576
Vitis-chr1_GSVIVT01012487001	Nelumbo-chr4_NNU_000897-RA	394
Vitis-chr1_GSVIVT01012490001	Nelumbo-chr4_NNU_000894-RA	1200
Vitis-chr1_GSVIVT01012494001	Nelumbo-chr4_NNU_000888-RA	574
Vitis-chr1_GSVIVT01003215001	Nelumbo-chr4_NNU_000881-RA	441
Vitis-chr1_GSVIVT01003216001	Nelumbo-chr4_NNU_000879-RA	1230
Vitis-chr1_GSVIVT01003220001	Nelumbo-chr4_NNU_000890-RA	326
Vitis-chr1_GSVIVT01003226001	Nelumbo-chr4_NNU_000878-RA	1680
Vitis-chr1_GSVIVT01003228001	Nelumbo-chr4_NNU_000869-RA	583
###
Vitis-chr1_GSVIVT01010292001	Nelumbo-chr4_NNU_004203-RA	413
Vitis-chr1_GSVIVT01010298001	Nelumbo-chr4_NNU_004195-RA	2200
Vitis-chr1_GSVIVT01010299001	Nelumbo-chr4_NNU_004193-RA	455
Vitis-chr1_GSVIVT01010300001	Nelumbo-chr4_NNU_004192-RA	841
Vitis-chr1_GSVIVT01010308001	Nelumbo-chr4_NNU_004186-RA	357
Vitis-chr1_GSVIVT01010321001	Nelumbo-chr4_NNU_004175-RA	659
Vitis-chr1_GSVIVT01010323001	Nelumbo-chr4_NNU_004174-RA	375
Vitis-chr1_GSVIVT01010324001	Nelumbo-chr4_NNU_004170-RA	602
Vitis-chr1_GSVIVT01010325001	Nelumbo-chr4_NNU_004169-RA	615
Vitis-chr1_GSVIVT01010326001	Nelumbo-chr4_NNU_004167-RA	1130
Vitis-chr1_GSVIVT01010330001	Nelumbo-chr4_NNU_004166-RA	557
Vitis-chr1_GSVIVT01010335001	Nelumbo-chr4_NNU_004164-RA	1130
Vitis-chr1_GSVIVT01010336001	Nelumbo-chr4_NNU_004151-RA	949
Vitis-chr1_GSVIVT01010339001	Nelumbo-chr4_NNU_004154-RA	259
Vitis-chr1_GSVIVT01010341001	Nelumbo-chr4_NNU_004155-RA	373
Vitis-chr1_GSVIVT01010345001	Nelumbo-chr4_NNU_004156-RA	1470
Vitis-chr1_GSVIVT01010349001	Nelumbo-chr4_NNU_004164-RA	1150
Vitis-chr1_GSVIVT01010352001	Nelumbo-chr4_NNU_004161-RA	933
Vitis-chr1_GSVIVT01010354001	Nelumbo-chr4_NNU_004163-RA	1100
Vitis-chr1_GSVIVT01010358001	Nelumbo-chr4_NNU_004150-RA	876
Vitis-chr1_GSVIVT01010361001	Nelumbo-chr4_NNU_004145-RA	776
Vitis-chr1_GSVIVT01010363001	Nelumbo-chr4_NNU_004144-RA	1460
Vitis-chr1_GSVIVT01010364001	Nelumbo-chr4_NNU_004143-RA	974
Vitis-chr1_GSVIVT01010365001	Nelumbo-chr4_NNU_004138-RA	225
Vitis-chr1_GSVIVT01010374001	Nelumbo-chr4_NNU_004137-RA	1630
Vitis-chr1_GSVIVT01010375001	Nelumbo-chr4_NNU_004134-RA	930
Vitis-chr1_GSVIVT01010376001	Nelumbo-chr4_NNU_004133-RA	1010
Vitis-chr1_GSVIVT01010385001	Nelumbo-chr4_NNU_004131-RA	210
Vitis-chr1_GSVIVT01010390001	Nelumbo-chr4_NNU_004130-RA	177
###
Vitis-chr1_GSVIVT01001078001	Nelumbo-chr4_NNU_003957-RA	696
Vitis-chr1_GSVIVT01001079001	Nelumbo-chr4_NNU_003955-RA	1770
Vitis-chr1_GSVIVT01001081001	Nelumbo-chr4_NNU_003952-RA	269
Vitis-chr1_GSVIVT01001086001	Nelumbo-chr4_NNU_003950-RA	1610
Vitis-chr1_GSVIVT01001087001	Nelumbo-chr4_NNU_003948-RA	462
Vitis-chr1_GSVIVT01001089001	Nelumbo-chr4_NNU_003945-RA	204
Vitis-chr1_GSVIVT01001090001	Nelumbo-chr4_NNU_003944-RA	523
Vitis-chr1_GSVIVT01001091001	Nelumbo-chr4_NNU_003942-RA	1280
Vitis-chr1_GSVIVT01001092001	Nelumbo-chr4_NNU_003941-RA	1460
Vitis-chr1_GSVIVT01001093001	Nelumbo-chr4_NNU_003939-RA	655
Vitis-chr1_GSVIVT01001094001	Nelumbo-chr4_NNU_003938-RA	582
Vitis-chr1_GSVIVT01001098001	Nelumbo-chr4_NNU_003934-RA	1280
Vitis-chr1_GSVIVT01001101001	Nelumbo-chr4_NNU_003932-RA	1080
Vitis-chr1_GSVIVT01001106001	Nelumbo-chr4_NNU_003931-RA	1490
Vitis-chr1_GSVIVT01001107001	Nelumbo-chr4_NNU_003930-RA	561
Vitis-chr1_GSVIVT01001108001	Nelumbo-chr4_NNU_003928-RA	438
Vitis-chr1_GSVIVT01001111001	Nelumbo-chr4_NNU_003924-RA	2810
Vitis-chr1_GSVIVT01001113001	Nelumbo-chr4_NNU_003919-RA	286
Vitis-chr1_GSVIVT01001115001	Nelumbo-chr4_NNU_003913-RA	1720
Vitis-chr1_GSVIVT01001117001	Nelumbo-chr4_NNU_003905-RA	1090
Vitis-chr1_GSVIVT01001122001	Nelumbo-chr4_NNU_003891-RA	1520
Vitis-chr1_GSVIVT01001124001	Nelumbo-chr4_NNU_003889-RA	557
Vitis-chr1_GSVIVT01001128001	Nelumbo-chr4_NNU_003888-RA	577
Vitis-chr1_GSVIVT01001129001	Nelumbo-chr4_NNU_003883-RA	765
Vitis-chr1_GSVIVT01001130001	Nelumbo-chr4_NNU_003881-RA	258
Vitis-chr1_GSVIVT01001131001	Nelumbo-chr4_NNU_003879-RA	368
Vitis-chr1_GSVIVT01001137001	Nelumbo-chr4_NNU_003877-RA	215
Vitis-chr1_GSVIVT01001138001	Nelumbo-chr4_NNU_003874-RA	447
Vitis-chr1_GSVIVT01001139001	Nelumbo-chr4_NNU_003872-RA	563
Vitis-chr1_GSVIVT01001140001	Nelumbo-chr4_NNU_003871-RA	223
###
Vitis-chr1_GSVIVT01010101001	Nelumbo-chr4_NNU_001050-RA	588
Vitis-chr1_GSVIVT01010102001	Nelumbo-chr4_NNU_001042-RA	207
Vitis-chr1_GSVIVT01010118001	Nelumbo-chr4_NNU_001066-RA	721
Vitis-chr1_GSVIVT01010120001	Nelumbo-chr4_NNU_001067-RA	2320
Vitis-chr1_GSVIVT01010122001	Nelumbo-chr4_NNU_001068-RA	2360
Vitis-chr1_GSVIVT01010123001	Nelumbo-chr4_NNU_001070-RA	799
Vitis-chr1_GSVIVT01010126001	Nelumbo-chr4_NNU_001071-RA	682
Vitis-chr1_GSVIVT01010149001	Nelumbo-chr4_NNU_001079-RA	1350
Vitis-chr1_GSVIVT01010152001	Nelumbo-chr4_NNU_001074-RA	335
Vitis-chr1_GSVIVT01010159001	Nelumbo-chr4_NNU_001090-RA	1730
Vitis-chr1_GSVIVT01010168001	Nelumbo-chr4_NNU_001088-RA	723
Vitis-chr1_GSVIVT01010169001	Nelumbo-chr4_NNU_001085-RA	863
Vitis-chr1_GSVIVT01010171001	Nelumbo-chr4_NNU_001081-RA	406
###
Vitis-chr1_GSVIVT01010205001	Nelumbo-chr4_NNU_000442-RA	1140
Vitis-chr1_GSVIVT01010209001	Nelumbo-chr4_NNU_000439-RA	1190
Vitis-chr1_GSVIVT01010210001	Nelumbo-chr4_NNU_000440-RA	2040
Vitis-chr1_GSVIVT01010228001	Nelumbo-chr4_NNU_000435-RA	465
Vitis-chr1_GSVIVT01010230001	Nelumbo-chr4_NNU_000431-RA	485
Vitis-chr1_GSVIVT01010231001	Nelumbo-chr4_NNU_000432-RA	383
Vitis-chr1_GSVIVT01010232001	Nelumbo-chr4_NNU_000433-RA	1120
Vitis-chr1_GSVIVT01010238001	Nelumbo-chr4_NNU_000452-RA	614
Vitis-chr1_GSVIVT01010240001	Nelumbo-chr4_NNU_000453-RA	432
Vitis-chr1_GSVIVT01010242001	Nelumbo-chr4_NNU_000458-RA	648
Vitis-chr1_GSVIVT01010243001	Nelumbo-chr4_NNU_000460-RA	240
Vitis-chr1_GSVIVT01010248001	Nelumbo-chr4_NNU_000463-RA	1200
Vitis-chr1_GSVIVT01010274001	Nelumbo-chr4_NNU_000466-RA	191
###
Vitis-chr1_GSVIVT01012049001	Nelumbo-chr4_NNU_000424-RA	637
Vitis-chr1_GSVIVT01012047001	Nelumbo-chr4_NNU_000423-RA	443
Vitis-chr1_GSVIVT01012045001	Nelumbo-chr4_NNU_000422-RA	1140
Vitis-chr1_GSVIVT01012042001	Nelumbo-chr4_NNU_000420-RA	523
###
Vitis-chr1_GSVIVT01004932001	Nelumbo-chr4_NNU_003975-RA	343
Vitis-chr1_GSVIVT01004937001	Nelumbo-chr4_NNU_003971-RA	936
Vitis-chr1_GSVIVT01004940001	Nelumbo-chr4_NNU_003962-RA	577
Vitis-chr1_GSVIVT01004941001	Nelumbo-chr4_NNU_003961-RA	1060
Vitis-chr1_GSVIVT01004942001	Nelumbo-chr4_NNU_003960-RA	1140
###
Vitis-chr1_GSVIVT01012028001	Nelumbo-chr5_NNU_008184-RA	311
Vitis-chr1_GSVIVT01012012001	Nelumbo-chr5_NNU_012780-RA	384
Vitis-chr1_GSVIVT01012008001	Nelumbo-chr5_NNU_012779-RA	1160
Vitis-chr1_GSVIVT01012006001	Nelumbo-chr5_NNU_012777-RA	351
Vitis-chr1_GSVIVT01012005001	Nelumbo-chr5_NNU_012776-RA	984
Vitis-chr1_GSVIVT01012003001	Nelumbo-chr5_NNU_012772-RA	64
Vitis-chr1_GSVIVT01012001001	Nelumbo-chr5_NNU_012771-RA	2200
Vitis-chr1_GSVIVT01012000001	Nelumbo-chr5_NNU_012769-RA	1110
Vitis-chr1_GSVIVT01011982001	Nelumbo-chr5_NNU_012768-RA	111
Vitis-chr1_GSVIVT01011979001	Nelumbo-chr5_NNU_012765-RA	1640
Vitis-chr1_GSVIVT01011978001	Nelumbo-chr5_NNU_012764-RA	296
Vitis-chr1_GSVIVT01011976001	Nelumbo-chr5_NNU_012763-RA	444
Vitis-chr1_GSVIVT01011974001	Nelumbo-chr5_NNU_012756-RA	555
Vitis-chr1_GSVIVT01011972001	Nelumbo-chr5_NNU_012755-RA	871
Vitis-chr1_GSVIVT01011971001	Nelumbo-chr5_NNU_012749-RA	372
Vitis-chr1_GSVIVT01011967001	Nelumbo-chr5_NNU_012741-RA	846
Vitis-chr1_GSVIVT01011966001	Nelumbo-chr5_NNU_012737-RA	2400
Vitis-chr1_GSVIVT01011963001	Nelumbo-chr5_NNU_012733-RA	870
Vitis-chr1_GSVIVT01011960001	Nelumbo-chr5_NNU_012728-RA	775
Vitis-chr1_GSVIVT01011959001	Nelumbo-chr5_NNU_012727-RA	1260
Vitis-chr1_GSVIVT01011958001	Nelumbo-chr5_NNU_012726-RA	631
Vitis-chr1_GSVIVT01011954001	Nelumbo-chr5_NNU_012723-RA	286
Vitis-chr1_GSVIVT01011952001	Nelumbo-chr5_NNU_012719-RA	1310
Vitis-chr1_GSVIVT01011948001	Nelumbo-chr5_NNU_012717-RA	889
Vitis-chr1_GSVIVT01011947001	Nelumbo-chr5_NNU_012716-RA	193
Vitis-chr1_GSVIVT01011946001	Nelumbo-chr5_NNU_012715-RA	881
Vitis-chr1_GSVIVT01011944001	Nelumbo-chr5_NNU_012712-RA	354
Vitis-chr1_GSVIVT01011943001	Nelumbo-chr5_NNU_012711-RA	563
Vitis-chr1_GSVIVT01011942001	Nelumbo-chr5_NNU_012707-RA	335
Vitis-chr1_GSVIVT01011940001	Nelumbo-chr5_NNU_012705-RA	819
Vitis-chr1_GSVIVT01011939001	Nelumbo-chr5_NNU_012704-RA	501
Vitis-chr1_GSVIVT01011938001	Nelumbo-chr5_NNU_012701-RA	1180
Vitis-chr1_GSVIVT01011934001	Nelumbo-chr5_NNU_012697-RA	479
Vitis-chr1_GSVIVT01011932001	Nelumbo-chr5_NNU_012691-RA	465
Vitis-chr1_GSVIVT01011930001	Nelumbo-chr5_NNU_012689-RA	1350
Vitis-chr1_GSVIVT01011929001	Nelumbo-chr5_NNU_012683-RA	1180
Vitis-chr1_GSVIVT01011928001	Nelumbo-chr5_NNU_012681-RA	153
Vitis-chr1_GSVIVT01011922001	Nelumbo-chr5_NNU_012670-RA	1050
Vitis-chr1_GSVIVT01011920001	Nelumbo-chr5_NNU_012668-RA	651
Vitis-chr1_GSVIVT01011918001	Nelumbo-chr5_NNU_012666-RA	579
Vitis-chr1_GSVIVT01011916001	Nelumbo-chr5_NNU_012665-RA	1380
Vitis-chr1_GSVIVT01011914001	Nelumbo-chr5_NNU_012663-RA	94
Vitis-chr1_GSVIVT01011907001	Nelumbo-chr5_NNU_012658-RA	715
Vitis-chr1_GSVIVT01011906001	Nelumbo-chr5_NNU_012657-RA	150
Vitis-chr1_GSVIVT01011904001	Nelumbo-chr5_NNU_012655-RA	1110
Vitis-chr1_GSVIVT01011902001	Nelumbo-chr5_NNU_012654-RA	144
Vitis-chr1_GSVIVT01011901001	Nelumbo-chr5_NNU_012652-RA	743
Vitis-chr1_GSVIVT01011900001	Nelumbo-chr5_NNU_012648-RA	289
Vitis-chr1_GSVIVT01011899001	Nelumbo-chr5_NNU_012646-RA	912
Vitis-chr1_GSVIVT01011897001	Nelumbo-chr5_NNU_012644-RA	596
Vitis-chr1_GSVIVT01011895001	Nelumbo-chr5_NNU_012640-RA	348
Vitis-chr1_GSVIVT01011894001	Nelumbo-chr5_NNU_012638-RA	449
Vitis-chr1_GSVIVT01011892001	Nelumbo-chr5_NNU_012633-RA	291
Vitis-chr1_GSVIVT01011890001	Nelumbo-chr5_NNU_012628-RA	239
Vitis-chr1_GSVIVT01011889001	Nelumbo-chr5_NNU_012627-RA	440
Vitis-chr1_GSVIVT01011888001	Nelumbo-chr5_NNU_012624-RA	693
Vitis-chr1_GSVIVT01011886001	Nelumbo-chr5_NNU_012622-RA	342
Vitis-chr1_GSVIVT01011878001	Nelumbo-chr5_NNU_012611-RA	253
Vitis-chr1_GSVIVT01011877001	Nelumbo-chr5_NNU_012614-RA	221
Vitis-chr1_GSVIVT01011873001	Nelumbo-chr5_NNU_012609-RA	375
Vitis-chr1_GSVIVT01011872001	Nelumbo-chr5_NNU_012608-RA	449
Vitis-chr1_GSVIVT01011870001	Nelumbo-chr5_NNU_012603-RA	637
Vitis-chr1_GSVIVT01011869001	Nelumbo-chr5_NNU_012598-RA	169
Vitis-chr1_GSVIVT01011868001	Nelumbo-chr5_NNU_012593-RA	432
Vitis-chr1_GSVIVT01011867001	Nelumbo-chr5_NNU_012592-RA	471
Vitis-chr1_GSVIVT01011858001	Nelumbo-chr5_NNU_012588-RA	595
Vitis-chr1_GSVIVT01011857001	Nelumbo-chr5_NNU_012587-RA	454
Vitis-chr1_GSVIVT01011855001	Nelumbo-chr5_NNU_012586-RA	544
Vitis-chr1_GSVIVT01011854001	Nelumbo-chr5_NNU_012584-RA	659
Vitis-chr1_GSVIVT01011853001	Nelumbo-chr5_NNU_021798-RA	1350
Vitis-chr1_GSVIVT01011850001	Nelumbo-chr5_NNU_021801-RA	732
Vitis-chr1_GSVIVT01011847001	Nelumbo-chr5_NNU_021804-RA	1040
Vitis-chr1_GSVIVT01011846001	Nelumbo-chr5_NNU_021806-RA	446
Vitis-chr1_GSVIVT01011845001	Nelumbo-chr5_NNU_021810-RA	171
Vitis-chr1_GSVIVT01011843001	Nelumbo-chr5_NNU_021811-RA	1000
Vitis-chr1_GSVIVT01011842001	Nelumbo-chr5_NNU_021814-RA	1760
Vitis-chr1_GSVIVT01011838001	Nelumbo-chr5_NNU_021816-RA	963
Vitis-chr1_GSVIVT01011835001	Nelumbo-chr5_NNU_021818-RA	2160
Vitis-chr1_GSVIVT01011829001	Nelumbo-chr5_NNU_021820-RA	735
Vitis-chr1_GSVIVT01011824001	Nelumbo-chr5_NNU_021824-RA	1430
Vitis-chr1_GSVIVT01011822001	Nelumbo-chr5_NNU_021825-RA	334
Vitis-chr1_GSVIVT01011820001	Nelumbo-chr5_NNU_021827-RA	225
Vitis-chr1_GSVIVT01011819001	Nelumbo-chr5_NNU_021829-RA	305
Vitis-chr1_GSVIVT01011815001	Nelumbo-chr5_NNU_021836-RA	49
Vitis-chr1_GSVIVT01011812001	Nelumbo-chr5_NNU_021841-RA	520
Vitis-chr1_GSVIVT01011810001	Nelumbo-chr5_NNU_021846-RA	1130
Vitis-chr1_GSVIVT01011808001	Nelumbo-chr5_NNU_021851-RA	776
Vitis-chr1_GSVIVT01011806001	Nelumbo-chr5_NNU_021854-RA	244
Vitis-chr1_GSVIVT01011805001	Nelumbo-chr5_NNU_021855-RA	860
Vitis-chr1_GSVIVT01011804001	Nelumbo-chr5_NNU_021856-RA	759
Vitis-chr1_GSVIVT01011801001	Nelumbo-chr5_NNU_021857-RA	867
Vitis-chr1_GSVIVT01011798001	Nelumbo-chr5_NNU_021864-RA	299
Vitis-chr1_GSVIVT01011796001	Nelumbo-chr5_NNU_023863-RA	353
Vitis-chr1_GSVIVT01011795001	Nelumbo-chr5_NNU_023862-RA	99
Vitis-chr1_GSVIVT01011791001	Nelumbo-chr5_NNU_023870-RA	708
Vitis-chr1_GSVIVT01011789001	Nelumbo-chr5_NNU_023875-RA	397
Vitis-chr1_GSVIVT01011788001	Nelumbo-chr5_NNU_023874-RA	865
Vitis-chr1_GSVIVT01011785001	Nelumbo-chr5_NNU_023876-RA	533
Vitis-chr1_GSVIVT01011783001	Nelumbo-chr5_NNU_023879-RA	606
Vitis-chr1_GSVIVT01011781001	Nelumbo-chr5_NNU_023888-RA	1090
Vitis-chr1_GSVIVT01011779001	Nelumbo-chr5_NNU_023892-RA	256
Vitis-chr1_GSVIVT01011778001	Nelumbo-chr5_NNU_023900-RA	378
Vitis-chr1_GSVIVT01011776001	Nelumbo-chr5_NNU_023906-RA	1300
Vitis-chr1_GSVIVT01011768001	Nelumbo-chr5_NNU_018719-RA	429
Vitis-chr1_GSVIVT01011767001	Nelumbo-chr5_NNU_018721-RA	1030
Vitis-chr1_GSVIVT01011766001	Nelumbo-chr5_NNU_018722-RA	343
Vitis-chr1_GSVIVT01011764001	Nelumbo-chr5_NNU_018723-RA	1290
Vitis-chr1_GSVIVT01011760001	Nelumbo-chr5_NNU_018725-RA	215
Vitis-chr1_GSVIVT01011757001	Nelumbo-chr5_NNU_018733-RA	248
Vitis-chr1_GSVIVT01011756001	Nelumbo-chr5_NNU_018727-RA	664
Vitis-chr1_GSVIVT01011753001	Nelumbo-chr5_NNU_018741-RA	920
Vitis-chr1_GSVIVT01011749001	Nelumbo-chr5_NNU_018750-RA	1410
Vitis-chr1_GSVIVT01011747001	Nelumbo-chr5_NNU_018755-RA	503
Vitis-chr1_GSVIVT01011746001	Nelumbo-chr5_NNU_018756-RA	776
Vitis-chr1_GSVIVT01011745001	Nelumbo-chr5_NNU_018758-RA	667
Vitis-chr1_GSVIVT01011744001	Nelumbo-chr5_NNU_018766-RA	1520
Vitis-chr1_GSVIVT01011740001	Nelumbo-chr5_NNU_018777-RA	1050
Vitis-chr1_GSVIVT01011739001	Nelumbo-chr5_NNU_018778-RA	658
Vitis-chr1_GSVIVT01011738001	Nelumbo-chr5_NNU_018779-RA	501
Vitis-chr1_GSVIVT01011734001	Nelumbo-chr5_NNU_018782-RA	934
Vitis-chr1_GSVIVT01011715001	Nelumbo-chr5_NNU_018793-RA	1300
Vitis-chr1_GSVIVT01011714001	Nelumbo-chr5_NNU_018796-RA	1340
Vitis-chr1_GSVIVT01011711001	Nelumbo-chr5_NNU_018803-RA	236
Vitis-chr1_GSVIVT01011710001	Nelumbo-chr5_NNU_018804-RA	349
Vitis-chr1_GSVIVT01011708001	Nelumbo-chr5_NNU_018809-RA	1120
Vitis-chr1_GSVIVT01011707001	Nelumbo-chr5_NNU_018810-RA	302
Vitis-chr1_GSVIVT01011706001	Nelumbo-chr5_NNU_018812-RA	942
Vitis-chr1_GSVIVT01011703001	Nelumbo-chr5_NNU_018817-RA	536
Vitis-chr1_GSVIVT01011702001	Nelumbo-chr5_NNU_018820-RA	742
Vitis-chr1_GSVIVT01011701001	Nelumbo-chr5_NNU_018821-RA	269
Vitis-chr1_GSVIVT01011700001	Nelumbo-chr5_NNU_016444-RA	1220
Vitis-chr1_GSVIVT01011699001	Nelumbo-chr5_NNU_016449-RA	340
Vitis-chr1_GSVIVT01011698001	Nelumbo-chr5_NNU_016456-RA	210
Vitis-chr1_GSVIVT01011689001	Nelumbo-chr5_NNU_016458-RA	375
Vitis-chr1_GSVIVT01011685001	Nelumbo-chr5_NNU_016463-RA	345
Vitis-chr1_GSVIVT01011683001	Nelumbo-chr5_NNU_016465-RA	294
Vitis-chr1_GSVIVT01011682001	Nelumbo-chr5_NNU_016467-RA	1290
Vitis-chr1_GSVIVT01011680001	Nelumbo-chr5_NNU_016470-RA	2280
Vitis-chr1_GSVIVT01011679001	Nelumbo-chr5_NNU_016474-RA	460
Vitis-chr1_GSVIVT01011678001	Nelumbo-chr5_NNU_016476-RA	509
Vitis-chr1_GSVIVT01011676001	Nelumbo-chr5_NNU_016482-RA	307
Vitis-chr1_GSVIVT01011675001	Nelumbo-chr5_NNU_016488-RA	435
Vitis-chr1_GSVIVT01011673001	Nelumbo-chr5_NNU_016492-RA	408
Vitis-chr1_GSVIVT01011671001	Nelumbo-chr5_NNU_016507-RA	512
Vitis-chr1_GSVIVT01011668001	Nelumbo-chr5_NNU_016509-RA	218
Vitis-chr1_GSVIVT01011665001	Nelumbo-chr5_NNU_016515-RA	1170
Vitis-chr1_GSVIVT01011664001	Nelumbo-chr5_NNU_016516-RA	1640
Vitis-chr1_GSVIVT01011661001	Nelumbo-chr5_NNU_016521-RA	1090
Vitis-chr1_GSVIVT01011659001	Nelumbo-chr5_NNU_016523-RA	632
Vitis-chr1_GSVIVT01011657001	Nelumbo-chr5_NNU_016526-RA	604
Vitis-chr1_GSVIVT01011656001	Nelumbo-chr5_NNU_016528-RA	1440
Vitis-chr1_GSVIVT01011652001	Nelumbo-chr5_NNU_016530-RA	705
Vitis-chr1_GSVIVT01011650001	Nelumbo-chr5_NNU_016533-RA	1100
Vitis-chr1_GSVIVT01011647001	Nelumbo-chr5_NNU_016534-RA	405
Vitis-chr1_GSVIVT01011643001	Nelumbo-chr5_NNU_016535-RA	648
Vitis-chr1_GSVIVT01011635001	Nelumbo-chr5_NNU_016435-RA	889
Vitis-chr1_GSVIVT01011632001	Nelumbo-chr5_NNU_016429-RA	400
Vitis-chr1_GSVIVT01011625001	Nelumbo-chr5_NNU_016422-RA	576
Vitis-chr1_GSVIVT01011624001	Nelumbo-chr5_NNU_016421-RA	685
Vitis-chr1_GSVIVT01011622001	Nelumbo-chr5_NNU_016417-RA	204
Vitis-chr1_GSVIVT01011621001	Nelumbo-chr5_NNU_016415-RA	466
Vitis-chr1_GSVIVT01011620001	Nelumbo-chr5_NNU_016414-RA	435
Vitis-chr1_GSVIVT01011619001	Nelumbo-chr5_NNU_016411-RA	1370
Vitis-chr1_GSVIVT01011617001	Nelumbo-chr5_NNU_016408-RA	179
Vitis-chr1_GSVIVT01011616001	Nelumbo-chr5_NNU_016406-RA	421
Vitis-chr1_GSVIVT01011615001	Nelumbo-chr5_NNU_016405-RA	658
Vitis-chr1_GSVIVT01011612001	Nelumbo-chr5_NNU_016401-RA	1370
Vitis-chr1_GSVIVT01011610001	Nelumbo-chr5_NNU_016398-RA	128
Vitis-chr1_GSVIVT01011608001	Nelumbo-chr5_NNU_016396-RA	152
Vitis-chr1_GSVIVT01011605001	Nelumbo-chr5_NNU_016395-RA	310
Vitis-chr1_GSVIVT01011603001	Nelumbo-chr5_NNU_016391-RA	625
Vitis-chr1_GSVIVT01011602001	Nelumbo-chr5_NNU_016390-RA	571
Vitis-chr1_GSVIVT01011601001	Nelumbo-chr5_NNU_016389-RA	520
Vitis-chr1_GSVIVT01011600001	Nelumbo-chr5_NNU_016387-RA	321
Vitis-chr1_GSVIVT01011599001	Nelumbo-chr5_NNU_016385-RA	694
Vitis-chr1_GSVIVT01011598001	Nelumbo-chr5_NNU_016370-RA	749
Vitis-chr1_GSVIVT01011597001	Nelumbo-chr5_NNU_016363-RA	677
Vitis-chr1_GSVIVT01011596001	Nelumbo-chr5_NNU_016359-RA	177
Vitis-chr1_GSVIVT01011594001	Nelumbo-chr5_NNU_016358-RA	1650
Vitis-chr1_GSVIVT01011593001	Nelumbo-chr5_NNU_016356-RA	326
Vitis-chr1_GSVIVT01011590001	Nelumbo-chr5_NNU_016344-RA	397
Vitis-chr1_GSVIVT01011589001	Nelumbo-chr5_NNU_016343-RA	446
Vitis-chr1_GSVIVT01011588001	Nelumbo-chr5_NNU_016340-RA	1200
Vitis-chr1_GSVIVT01011587001	Nelumbo-chr5_NNU_016338-RA	585
Vitis-chr1_GSVIVT01011586001	Nelumbo-chr5_NNU_016335-RA	882
Vitis-chr1_GSVIVT01011574001	Nelumbo-chr5_NNU_019924-RA	1050
Vitis-chr1_GSVIVT01011572001	Nelumbo-chr5_NNU_019910-RA	1540
Vitis-chr1_GSVIVT01011569001	Nelumbo-chr5_NNU_019911-RA	207
###
Vitis-chr1_GSVIVT01013810001	Nelumbo-chr5_NNU_002837-RA	637
Vitis-chr1_GSVIVT01013806001	Nelumbo-chr5_NNU_002832-RA	3430
Vitis-chr1_GSVIVT01013802001	Nelumbo-chr5_NNU_002830-RA	509
Vitis-chr1_GSVIVT01013799001	Nelumbo-chr5_NNU_002819-RA	378
Vitis-chr1_GSVIVT01013790001	Nelumbo-chr5_NNU_002816-RA	334
Vitis-chr1_GSVIVT01013787001	Nelumbo-chr5_NNU_002815-RA	1380
Vitis-chr1_GSVIVT01013785001	Nelumbo-chr5_NNU_002812-RA	1440
Vitis-chr1_GSVIVT01013782001	Nelumbo-chr5_NNU_002807-RA	503
Vitis-chr1_GSVIVT01013778001	Nelumbo-chr5_NNU_002805-RA	318
Vitis-chr1_GSVIVT01013777001	Nelumbo-chr5_NNU_002804-RA	262
Vitis-chr1_GSVIVT01013776001	Nelumbo-chr5_NNU_002803-RA	236
Vitis-chr1_GSVIVT01013775001	Nelumbo-chr5_NNU_002801-RA	462
Vitis-chr1_GSVIVT01013774001	Nelumbo-chr5_NNU_002800-RA	481
Vitis-chr1_GSVIVT01013773001	Nelumbo-chr5_NNU_002794-RA	509
Vitis-chr1_GSVIVT01013772001	Nelumbo-chr5_NNU_002791-RA	1110
Vitis-chr1_GSVIVT01013771001	Nelumbo-chr5_NNU_002789-RA	583
Vitis-chr1_GSVIVT01013763001	Nelumbo-chr5_NNU_023456-RA	726
Vitis-chr1_GSVIVT01013749001	Nelumbo-chr5_NNU_023452-RA	1020
Vitis-chr1_GSVIVT01013748001	Nelumbo-chr5_NNU_023446-RA	109
Vitis-chr1_GSVIVT01013741001	Nelumbo-chr5_NNU_023444-RA	825
Vitis-chr1_GSVIVT01013739001	Nelumbo-chr5_NNU_023443-RA	923
Vitis-chr1_GSVIVT01013738001	Nelumbo-chr5_NNU_023440-RA	138
Vitis-chr1_GSVIVT01013737001	Nelumbo-chr5_NNU_023436-RA	598
Vitis-chr1_GSVIVT01013736001	Nelumbo-chr5_NNU_023435-RA	610
Vitis-chr1_GSVIVT01013735001	Nelumbo-chr5_NNU_023434-RA	321
Vitis-chr1_GSVIVT01013726001	Nelumbo-chr5_NNU_023420-RA	860
Vitis-chr1_GSVIVT01013724001	Nelumbo-chr5_NNU_023415-RA	422
Vitis-chr1_GSVIVT01020241001	Nelumbo-chr5_NNU_023413-RA	651
Vitis-chr1_GSVIVT01020240001	Nelumbo-chr5_NNU_023411-RA	1230
Vitis-chr1_GSVIVT01020239001	Nelumbo-chr5_NNU_023410-RA	376
Vitis-chr1_GSVIVT01020235001	Nelumbo-chr5_NNU_023407-RA	571
Vitis-chr1_GSVIVT01020233001	Nelumbo-chr5_NNU_026414-RA	794
Vitis-chr1_GSVIVT01020232001	Nelumbo-chr5_NNU_016693-RA	811
Vitis-chr1_GSVIVT01020229001	Nelumbo-chr5_NNU_016698-RA	1130
Vitis-chr1_GSVIVT01020228001	Nelumbo-chr5_NNU_016700-RA	534
Vitis-chr1_GSVIVT01020224001	Nelumbo-chr5_NNU_016701-RA	1460
Vitis-chr1_GSVIVT01020222001	Nelumbo-chr5_NNU_016703-RA	873
Vitis-chr1_GSVIVT01020220001	Nelumbo-chr5_NNU_016705-RA	552
Vitis-chr1_GSVIVT01020219001	Nelumbo-chr5_NNU_016706-RA	1750
Vitis-chr1_GSVIVT01020209001	Nelumbo-chr5_NNU_016710-RA	930
Vitis-chr1_GSVIVT01020208001	Nelumbo-chr5_NNU_016709-RA	294
Vitis-chr1_GSVIVT01020207001	Nelumbo-chr5_NNU_016708-RA	411
Vitis-chr1_GSVIVT01020205001	Nelumbo-chr5_NNU_016720-RA	527
Vitis-chr1_GSVIVT01020190001	Nelumbo-chr5_NNU_016725-RA	552
Vitis-chr1_GSVIVT01020183001	Nelumbo-chr5_NNU_016729-RA	225
Vitis-chr1_GSVIVT01020182001	Nelumbo-chr5_NNU_016730-RA	1100
Vitis-chr1_GSVIVT01020181001	Nelumbo-chr5_NNU_016731-RA	330
Vitis-chr1_GSVIVT01020175001	Nelumbo-chr5_NNU_016752-RA	713
Vitis-chr1_GSVIVT01020174001	Nelumbo-chr5_NNU_016746-RA	955
Vitis-chr1_GSVIVT01020171001	Nelumbo-chr5_NNU_016745-RA	447
Vitis-chr1_GSVIVT01020165001	Nelumbo-chr5_NNU_016740-RA	286
Vitis-chr1_GSVIVT01020164001	Nelumbo-chr5_NNU_016739-RA	1540
Vitis-chr1_GSVIVT01020163001	Nelumbo-chr5_NNU_016738-RA	362
Vitis-chr1_GSVIVT01020160001	Nelumbo-chr5_NNU_016735-RA	655
Vitis-chr1_GSVIVT01020159001	Nelumbo-chr5_NNU_016755-RA	873
Vitis-chr1_GSVIVT01020157001	Nelumbo-chr5_NNU_016758-RA	1030
Vitis-chr1_GSVIVT01020155001	Nelumbo-chr5_NNU_016759-RA	400
Vitis-chr1_GSVIVT01020154001	Nelumbo-chr5_NNU_016763-RA	304
Vitis-chr1_GSVIVT01020148001	Nelumbo-chr5_NNU_016780-RA	1560
Vitis-chr1_GSVIVT01020147001	Nelumbo-chr5_NNU_016782-RA	878
Vitis-chr1_GSVIVT01020143001	Nelumbo-chr5_NNU_016790-RA	288
Vitis-chr1_GSVIVT01020141001	Nelumbo-chr5_NNU_016791-RA	364
Vitis-chr1_GSVIVT01020139001	Nelumbo-chr5_NNU_016792-RA	316
Vitis-chr1_GSVIVT01020137001	Nelumbo-chr5_NNU_016796-RA	3230
Vitis-chr1_GSVIVT01020134001	Nelumbo-chr5_NNU_016805-RA	373
Vitis-chr1_GSVIVT01020133001	Nelumbo-chr5_NNU_016807-RA	731
Vitis-chr1_GSVIVT01020132001	Nelumbo-chr5_NNU_016809-RA	454
Vitis-chr1_GSVIVT01020131001	Nelumbo-chr5_NNU_016810-RA	321
Vitis-chr1_GSVIVT01020129001	Nelumbo-chr5_NNU_016811-RA	199
Vitis-chr1_GSVIVT01020128001	Nelumbo-chr5_NNU_016815-RA	765
Vitis-chr1_GSVIVT01020127001	Nelumbo-chr5_NNU_016817-RA	115
Vitis-chr1_GSVIVT01020122001	Nelumbo-chr5_NNU_016824-RA	220
Vitis-chr1_GSVIVT01020121001	Nelumbo-chr5_NNU_016825-RA	482
Vitis-chr1_GSVIVT01020116001	Nelumbo-chr5_NNU_016828-RA	843
Vitis-chr1_GSVIVT01020115001	Nelumbo-chr5_NNU_016829-RA	498
Vitis-chr1_GSVIVT01020111001	Nelumbo-chr5_NNU_016832-RA	1150
Vitis-chr1_GSVIVT01020110001	Nelumbo-chr5_NNU_016834-RA	517
Vitis-chr1_GSVIVT01020106001	Nelumbo-chr5_NNU_016837-RA	854
Vitis-chr1_GSVIVT01020105001	Nelumbo-chr5_NNU_016838-RA	1530
Vitis-chr1_GSVIVT01020095001	Nelumbo-chr5_NNU_016844-RA	226
Vitis-chr1_GSVIVT01020093001	Nelumbo-chr5_NNU_016845-RA	251
Vitis-chr1_GSVIVT01020090001	Nelumbo-chr5_NNU_016850-RA	294
Vitis-chr1_GSVIVT01020089001	Nelumbo-chr5_NNU_016854-RA	220
Vitis-chr1_GSVIVT01020088001	Nelumbo-chr5_NNU_016856-RA	357
Vitis-chr1_GSVIVT01020087001	Nelumbo-chr5_NNU_016857-RA	939
Vitis-chr1_GSVIVT01020082001	Nelumbo-chr5_NNU_022844-RA	283
Vitis-chr1_GSVIVT01020081001	Nelumbo-chr5_NNU_022845-RA	653
Vitis-chr1_GSVIVT01020080001	Nelumbo-chr5_NNU_022847-RA	142
Vitis-chr1_GSVIVT01020079001	Nelumbo-chr5_NNU_022848-RA	572
Vitis-chr1_GSVIVT01020078001	Nelumbo-chr5_NNU_022850-RA	617
Vitis-chr1_GSVIVT01020075001	Nelumbo-chr5_NNU_022855-RA	803
Vitis-chr1_GSVIVT01020071001	Nelumbo-chr5_NNU_022860-RA	723
Vitis-chr1_GSVIVT01020069001	Nelumbo-chr5_NNU_022862-RA	1410
Vitis-chr1_GSVIVT01020067001	Nelumbo-chr5_NNU_022864-RA	819
Vitis-chr1_GSVIVT01020063001	Nelumbo-chr5_NNU_022866-RA	468
Vitis-chr1_GSVIVT01020061001	Nelumbo-chr5_NNU_022868-RA	248
Vitis-chr1_GSVIVT01020060001	Nelumbo-chr5_NNU_022872-RA	577
Vitis-chr1_GSVIVT01020059001	Nelumbo-chr5_NNU_022873-RA	1200
Vitis-chr1_GSVIVT01020056001	Nelumbo-chr5_NNU_022875-RA	544
Vitis-chr1_GSVIVT01020055001	Nelumbo-chr5_NNU_022876-RA	848
Vitis-chr1_GSVIVT01020054001	Nelumbo-chr5_NNU_022877-RA	757
Vitis-chr1_GSVIVT01020046001	Nelumbo-chr5_NNU_022881-RA	512
Vitis-chr1_GSVIVT01020043001	Nelumbo-chr5_NNU_022884-RA	656
Vitis-chr1_GSVIVT01020038001	Nelumbo-chr5_NNU_022886-RA	843
Vitis-chr1_GSVIVT01020033001	Nelumbo-chr5_NNU_022888-RA	715
Vitis-chr1_GSVIVT01020030001	Nelumbo-chr5_NNU_022891-RA	422
Vitis-chr1_GSVIVT01020027001	Nelumbo-chr5_NNU_022892-RA	231
Vitis-chr1_GSVIVT01020024001	Nelumbo-chr5_NNU_022896-RA	653
Vitis-chr1_GSVIVT01020020001	Nelumbo-chr5_NNU_022904-RA	631
Vitis-chr1_GSVIVT01020018001	Nelumbo-chr5_NNU_022905-RA	625
Vitis-chr1_GSVIVT01020015001	Nelumbo-chr5_NNU_022910-RA	362
Vitis-chr1_GSVIVT01020014001	Nelumbo-chr5_NNU_022911-RA	691
Vitis-chr1_GSVIVT01020012001	Nelumbo-chr5_NNU_008542-RA	451
Vitis-chr1_GSVIVT01020011001	Nelumbo-chr5_NNU_008539-RA	231
Vitis-chr1_GSVIVT01020010001	Nelumbo-chr5_NNU_008538-RA	446
Vitis-chr1_GSVIVT01020000001	Nelumbo-chr5_NNU_008532-RA	625
Vitis-chr1_GSVIVT01019997001	Nelumbo-chr5_NNU_008529-RA	1610
Vitis-chr1_GSVIVT01019993001	Nelumbo-chr5_NNU_008524-RA	691
Vitis-chr1_GSVIVT01019987001	Nelumbo-chr5_NNU_008523-RA	334
Vitis-chr1_GSVIVT01019985001	Nelumbo-chr5_NNU_008522-RA	383
Vitis-chr1_GSVIVT01019984001	Nelumbo-chr5_NNU_008521-RA	607
Vitis-chr1_GSVIVT01019982001	Nelumbo-chr5_NNU_008520-RA	414
Vitis-chr1_GSVIVT01019981001	Nelumbo-chr5_NNU_008515-RA	218
Vitis-chr1_GSVIVT01019977001	Nelumbo-chr5_NNU_008505-RA	432
Vitis-chr1_GSVIVT01019974001	Nelumbo-chr5_NNU_008499-RA	406
Vitis-chr1_GSVIVT01019973001	Nelumbo-chr5_NNU_008498-RA	1820
Vitis-chr1_GSVIVT01019972001	Nelumbo-chr5_NNU_008493-RA	239
Vitis-chr1_GSVIVT01019967001	Nelumbo-chr5_NNU_008484-RA	563
Vitis-chr1_GSVIVT01019965001	Nelumbo-chr5_NNU_008479-RA	762
Vitis-chr1_GSVIVT01019957001	Nelumbo-chr5_NNU_008475-RA	144
Vitis-chr1_GSVIVT01019955001	Nelumbo-chr5_NNU_008473-RA	389
Vitis-chr1_GSVIVT01019954001	Nelumbo-chr5_NNU_008472-RA	473
Vitis-chr1_GSVIVT01019953001	Nelumbo-chr5_NNU_008470-RA	669
Vitis-chr1_GSVIVT01019953001	Nelumbo-chr5_NNU_008455-RA	938
Vitis-chr1_GSVIVT01019952001	Nelumbo-chr5_NNU_008461-RA	474
Vitis-chr1_GSVIVT01019948001	Nelumbo-chr5_NNU_008466-RA	1420
Vitis-chr1_GSVIVT01019945001	Nelumbo-chr5_NNU_008464-RA	375
Vitis-chr1_GSVIVT01012479001	Nelumbo-chr5_NNU_008426-RA	719
Vitis-chr1_GSVIVT01012480001	Nelumbo-chr5_NNU_008416-RA	324
Vitis-chr1_GSVIVT01012487001	Nelumbo-chr5_NNU_008428-RA	429
Vitis-chr1_GSVIVT01012490001	Nelumbo-chr5_NNU_008433-RA	1200
Vitis-chr1_GSVIVT01012494001	Nelumbo-chr5_NNU_008439-RA	579
Vitis-chr1_GSVIVT01012496001	Nelumbo-chr5_NNU_008441-RA	568
Vitis-chr1_GSVIVT01003214001	Nelumbo-chr5_NNU_008445-RA	1340
Vitis-chr1_GSVIVT01003215001	Nelumbo-chr5_NNU_008447-RA	372
Vitis-chr1_GSVIVT01003217001	Nelumbo-chr5_NNU_008450-RA	863
Vitis-chr1_GSVIVT01003226001	Nelumbo-chr5_NNU_008454-RA	1390
Vitis-chr1_GSVIVT01003228001	Nelumbo-chr5_NNU_008456-RA	533
###
Vitis-chr1_GSVIVT01012259001	Nelumbo-chr5_NNU_008254-RA	511
Vitis-chr1_GSVIVT01012257001	Nelumbo-chr5_NNU_008255-RA	432
Vitis-chr1_GSVIVT01012255001	Nelumbo-chr5_NNU_008262-RA	656
Vitis-chr1_GSVIVT01012253001	Nelumbo-chr5_NNU_008261-RA	452
Vitis-chr1_GSVIVT01012250001	Nelumbo-chr5_NNU_008266-RA	381
Vitis-chr1_GSVIVT01012249001	Nelumbo-chr5_NNU_008268-RA	244
Vitis-chr1_GSVIVT01012248001	Nelumbo-chr5_NNU_008271-RA	242
Vitis-chr1_GSVIVT01012247001	Nelumbo-chr5_NNU_008273-RA	492
Vitis-chr1_GSVIVT01012246001	Nelumbo-chr5_NNU_008274-RA	432
Vitis-chr1_GSVIVT01012244001	Nelumbo-chr5_NNU_008276-RA	919
Vitis-chr1_GSVIVT01012240001	Nelumbo-chr5_NNU_008277-RA	1110
Vitis-chr1_GSVIVT01012239001	Nelumbo-chr5_NNU_008279-RA	213
Vitis-chr1_GSVIVT01012237001	Nelumbo-chr5_NNU_008285-RA	1190
Vitis-chr1_GSVIVT01012236001	Nelumbo-chr5_NNU_008286-RA	696
Vitis-chr1_GSVIVT01012234001	Nelumbo-chr5_NNU_008289-RA	490
Vitis-chr1_GSVIVT01012231001	Nelumbo-chr5_NNU_008290-RA	879
Vitis-chr1_GSVIVT01012230001	Nelumbo-chr5_NNU_008297-RA	220
Vitis-chr1_GSVIVT01012229001	Nelumbo-chr5_NNU_008298-RA	694
Vitis-chr1_GSVIVT01012228001	Nelumbo-chr5_NNU_008306-RA	887
Vitis-chr1_GSVIVT01012225001	Nelumbo-chr5_NNU_008311-RA	270
Vitis-chr1_GSVIVT01012223001	Nelumbo-chr5_NNU_008315-RA	157
Vitis-chr1_GSVIVT01012221001	Nelumbo-chr5_NNU_008322-RA	262
Vitis-chr1_GSVIVT01012220001	Nelumbo-chr5_NNU_008323-RA	742
Vitis-chr1_GSVIVT01012219001	Nelumbo-chr5_NNU_008328-RA	1330
Vitis-chr1_GSVIVT01012216001	Nelumbo-chr5_NNU_008341-RA	833
Vitis-chr1_GSVIVT01012215001	Nelumbo-chr5_NNU_008327-RA	527
Vitis-chr1_GSVIVT01012214001	Nelumbo-chr5_NNU_008329-RA	508
Vitis-chr1_GSVIVT01012212001	Nelumbo-chr5_NNU_008331-RA	210
Vitis-chr1_GSVIVT01012211001	Nelumbo-chr5_NNU_008346-RA	1540
Vitis-chr1_GSVIVT01012208001	Nelumbo-chr5_NNU_008344-RA	258
Vitis-chr1_GSVIVT01012207001	Nelumbo-chr5_NNU_008343-RA	704
Vitis-chr1_GSVIVT01012205001	Nelumbo-chr5_NNU_008373-RA	987
Vitis-chr1_GSVIVT01012203001	Nelumbo-chr5_NNU_008370-RA	378
Vitis-chr1_GSVIVT01012200001	Nelumbo-chr5_NNU_008367-RA	481
Vitis-chr1_GSVIVT01012199001	Nelumbo-chr5_NNU_008354-RA	429
Vitis-chr1_GSVIVT01012198001	Nelumbo-chr5_NNU_008358-RA	552
Vitis-chr1_GSVIVT01012196001	Nelumbo-chr5_NNU_008364-RA	332
Vitis-chr1_GSVIVT01012193001	Nelumbo-chr5_NNU_008353-RA	1070
Vitis-chr1_GSVIVT01012192001	Nelumbo-chr5_NNU_008350-RA	599
Vitis-chr1_GSVIVT01012190001	Nelumbo-chr5_NNU_008347-RA	677
Vitis-chr1_GSVIVT01012188001	Nelumbo-chr5_NNU_008337-RA	840
Vitis-chr1_GSVIVT01012184001	Nelumbo-chr5_NNU_008380-RA	313
Vitis-chr1_GSVIVT01012181001	Nelumbo-chr5_NNU_008398-RA	60
Vitis-chr1_GSVIVT01012178001	Nelumbo-chr5_NNU_008400-RA	1680
Vitis-chr1_GSVIVT01012176001	Nelumbo-chr5_NNU_008403-RA	386
Vitis-chr1_GSVIVT01012174001	Nelumbo-chr5_NNU_008405-RA	984
Vitis-chr1_GSVIVT01012173001	Nelumbo-chr5_NNU_008406-RA	364
###
Vitis-chr1_GSVIVT01010100001	Nelumbo-chr5_NNU_008242-RA	226
Vitis-chr1_GSVIVT01010102001	Nelumbo-chr5_NNU_008248-RA	194
Vitis-chr1_GSVIVT01010109001	Nelumbo-chr5_NNU_008237-RA	430
Vitis-chr1_GSVIVT01010118001	Nelumbo-chr5_NNU_008231-RA	851
Vitis-chr1_GSVIVT01010120001	Nelumbo-chr5_NNU_008230-RA	1790
Vitis-chr1_GSVIVT01010122001	Nelumbo-chr5_NNU_008227-RA	2490
Vitis-chr1_GSVIVT01010123001	Nelumbo-chr5_NNU_008223-RA	748
Vitis-chr1_GSVIVT01010126001	Nelumbo-chr5_NNU_008221-RA	707
Vitis-chr1_GSVIVT01010139001	Nelumbo-chr5_NNU_008215-RA	593
Vitis-chr1_GSVIVT01010152001	Nelumbo-chr5_NNU_008213-RA	421
Vitis-chr1_GSVIVT01010154001	Nelumbo-chr5_NNU_008188-RA	1230
Vitis-chr1_GSVIVT01010159001	Nelumbo-chr5_NNU_008193-RA	1760
Vitis-chr1_GSVIVT01010161001	Nelumbo-chr5_NNU_008195-RA	98
Vitis-chr1_GSVIVT01010161001	Nelumbo-chr5_NNU_008194-RA	150
Vitis-chr1_GSVIVT01010166001	Nelumbo-chr5_NNU_008196-RA	1850
Vitis-chr1_GSVIVT01010168001	Nelumbo-chr5_NNU_008198-RA	759
Vitis-chr1_GSVIVT01010169001	Nelumbo-chr5_NNU_008204-RA	650
Vitis-chr1_GSVIVT01010171001	Nelumbo-chr5_NNU_008207-RA	429
###
Vitis-chr1_GSVIVT01010294001	Nelumbo-chr5_NNU_002981-RA	315
Vitis-chr1_GSVIVT01010295001	Nelumbo-chr5_NNU_002982-RA	719
Vitis-chr1_GSVIVT01010297001	Nelumbo-chr5_NNU_002986-RA	576
Vitis-chr1_GSVIVT01010299001	Nelumbo-chr5_NNU_002991-RA	590
Vitis-chr1_GSVIVT01010300001	Nelumbo-chr5_NNU_002992-RA	791
Vitis-chr1_GSVIVT01010306001	Nelumbo-chr5_NNU_003003-RA	427
Vitis-chr1_GSVIVT01010307001	Nelumbo-chr5_NNU_003002-RA	324
Vitis-chr1_GSVIVT01010319001	Nelumbo-chr5_NNU_003010-RA	1550
Vitis-chr1_GSVIVT01010320001	Nelumbo-chr5_NNU_003014-RA	1170
Vitis-chr1_GSVIVT01010321001	Nelumbo-chr5_NNU_003017-RA	629
Vitis-chr1_GSVIVT01010324001	Nelumbo-chr5_NNU_003022-RA	546
Vitis-chr1_GSVIVT01010327001	Nelumbo-chr5_NNU_003025-RA	242
Vitis-chr1_GSVIVT01010328001	Nelumbo-chr5_NNU_003026-RA	583
Vitis-chr1_GSVIVT01010330001	Nelumbo-chr5_NNU_003027-RA	536
Vitis-chr1_GSVIVT01010333001	Nelumbo-chr5_NNU_003028-RA	544
Vitis-chr1_GSVIVT01010338001	Nelumbo-chr5_NNU_003043-RA	749
Vitis-chr1_GSVIVT01010340001	Nelumbo-chr5_NNU_003042-RA	1630
Vitis-chr1_GSVIVT01010341001	Nelumbo-chr5_NNU_003040-RA	403
Vitis-chr1_GSVIVT01010342001	Nelumbo-chr5_NNU_003039-RA	713
Vitis-chr1_GSVIVT01010346001	Nelumbo-chr5_NNU_003037-RA	240
Vitis-chr1_GSVIVT01010352001	Nelumbo-chr5_NNU_003031-RA	784
Vitis-chr1_GSVIVT01010359001	Nelumbo-chr5_NNU_003047-RA	2340
Vitis-chr1_GSVIVT01010360001	Nelumbo-chr5_NNU_003048-RA	2110
Vitis-chr1_GSVIVT01010361001	Nelumbo-chr5_NNU_003052-RA	817
Vitis-chr1_GSVIVT01010363001	Nelumbo-chr5_NNU_003054-RA	1560
Vitis-chr1_GSVIVT01010364001	Nelumbo-chr5_NNU_003058-RA	685
Vitis-chr1_GSVIVT01010374001	Nelumbo-chr5_NNU_003062-RA	1520
Vitis-chr1_GSVIVT01010376001	Nelumbo-chr5_NNU_003065-RA	1070
Vitis-chr1_GSVIVT01010385001	Nelumbo-chr5_NNU_003068-RA	213
Vitis-chr1_GSVIVT01010390001	Nelumbo-chr5_NNU_003075-RA	172
###
Vitis-chr1_GSVIVT01010441001	Nelumbo-chr5_NNU_003078-RA	1420
Vitis-chr1_GSVIVT01010446001	Nelumbo-chr5_NNU_003082-RA	977
Vitis-chr1_GSVIVT01010448001	Nelumbo-chr5_NNU_003084-RA	164
Vitis-chr1_GSVIVT01010475001	Nelumbo-chr5_NNU_003095-RA	670
Vitis-chr1_GSVIVT01010477001	Nelumbo-chr5_NNU_003096-RA	691
Vitis-chr1_GSVIVT01010482001	Nelumbo-chr5_NNU_003100-RA	168
Vitis-chr1_GSVIVT01010486001	Nelumbo-chr5_NNU_003101-RA	536
Vitis-chr1_GSVIVT01010487001	Nelumbo-chr5_NNU_003112-RA	459
Vitis-chr1_GSVIVT01010488001	Nelumbo-chr5_NNU_003113-RA	316
Vitis-chr1_GSVIVT01010491001	Nelumbo-chr5_NNU_003117-RA	527
Vitis-chr1_GSVIVT01010498001	Nelumbo-chr5_NNU_003119-RA	911
Vitis-chr1_GSVIVT01010500001	Nelumbo-chr5_NNU_003123-RA	417
Vitis-chr1_GSVIVT01010502001	Nelumbo-chr5_NNU_003127-RA	2580
Vitis-chr1_GSVIVT01010510001	Nelumbo-chr5_NNU_003131-RA	920
Vitis-chr1_GSVIVT01010522001	Nelumbo-chr5_NNU_003139-RA	522
Vitis-chr1_GSVIVT01010524001	Nelumbo-chr5_NNU_003141-RA	340
Vitis-chr1_GSVIVT01010525001	Nelumbo-chr5_NNU_003142-RA	327
Vitis-chr1_GSVIVT01010526001	Nelumbo-chr5_NNU_003145-RA	512
Vitis-chr1_GSVIVT01000906001	Nelumbo-chr5_NNU_003151-RA	553
Vitis-chr1_GSVIVT01000915001	Nelumbo-chr5_NNU_003155-RA	397
Vitis-chr1_GSVIVT01000917001	Nelumbo-chr5_NNU_003159-RA	1130
Vitis-chr1_GSVIVT01000922001	Nelumbo-chr5_NNU_003163-RA	685
Vitis-chr1_GSVIVT01000924001	Nelumbo-chr5_NNU_003176-RA	411
Vitis-chr1_GSVIVT01000925001	Nelumbo-chr5_NNU_003165-RA	313
Vitis-chr1_GSVIVT01000929001	Nelumbo-chr5_NNU_003168-RA	163
Vitis-chr1_GSVIVT01000932001	Nelumbo-chr5_NNU_003174-RA	305
Vitis-chr1_GSVIVT01000938001	Nelumbo-chr5_NNU_003177-RA	359
Vitis-chr1_GSVIVT01000940001	Nelumbo-chr5_NNU_003181-RA	463
Vitis-chr1_GSVIVT01000944001	Nelumbo-chr5_NNU_003182-RA	632
Vitis-chr1_GSVIVT01000951001	Nelumbo-chr5_NNU_003189-RA	413
Vitis-chr1_GSVIVT01000958001	Nelumbo-chr5_NNU_003193-RA	508
Vitis-chr1_GSVIVT01000967001	Nelumbo-chr5_NNU_003197-RA	123
Vitis-chr1_GSVIVT01000968001	Nelumbo-chr5_NNU_003199-RA	988
###
Vitis-chr1_GSVIVT01001078001	Nelumbo-chr5_NNU_003225-RA	683
Vitis-chr1_GSVIVT01001080001	Nelumbo-chr5_NNU_003236-RA	188
Vitis-chr1_GSVIVT01001082001	Nelumbo-chr5_NNU_003238-RA	228
Vitis-chr1_GSVIVT01001083001	Nelumbo-chr5_NNU_003239-RA	425
Vitis-chr1_GSVIVT01001086001	Nelumbo-chr5_NNU_003240-RA	1720
Vitis-chr1_GSVIVT01001089001	Nelumbo-chr5_NNU_003242-RA	207
Vitis-chr1_GSVIVT01001091001	Nelumbo-chr5_NNU_003243-RA	1320
Vitis-chr1_GSVIVT01001093001	Nelumbo-chr5_NNU_003245-RA	650
Vitis-chr1_GSVIVT01001099001	Nelumbo-chr5_NNU_003248-RA	196
Vitis-chr1_GSVIVT01001101001	Nelumbo-chr5_NNU_003252-RA	1110
Vitis-chr1_GSVIVT01001106001	Nelumbo-chr5_NNU_003255-RA	1390
Vitis-chr1_GSVIVT01001111001	Nelumbo-chr5_NNU_003268-RA	2980
Vitis-chr1_GSVIVT01001112001	Nelumbo-chr5_NNU_003263-RA	563
Vitis-chr1_GSVIVT01001114001	Nelumbo-chr5_NNU_003273-RA	405
Vitis-chr1_GSVIVT01001116001	Nelumbo-chr5_NNU_003277-RA	133
Vitis-chr1_GSVIVT01001117001	Nelumbo-chr5_NNU_003281-RA	939
Vitis-chr1_GSVIVT01001118001	Nelumbo-chr5_NNU_003289-RA	171
Vitis-chr1_GSVIVT01001119001	Nelumbo-chr5_NNU_003291-RA	2850
Vitis-chr1_GSVIVT01001120001	Nelumbo-chr5_NNU_003293-RA	1430
Vitis-chr1_GSVIVT01001121001	Nelumbo-chr5_NNU_003298-RA	612
Vitis-chr1_GSVIVT01001122001	Nelumbo-chr5_NNU_003299-RA	1640
Vitis-chr1_GSVIVT01001124001	Nelumbo-chr5_NNU_003300-RA	479
Vitis-chr1_GSVIVT01001126001	Nelumbo-chr5_NNU_003301-RA	74
Vitis-chr1_GSVIVT01001128001	Nelumbo-chr5_NNU_003302-RA	596
Vitis-chr1_GSVIVT01001129001	Nelumbo-chr5_NNU_003306-RA	732
Vitis-chr1_GSVIVT01001132001	Nelumbo-chr5_NNU_003309-RA	604
Vitis-chr1_GSVIVT01001133001	Nelumbo-chr5_NNU_003313-RA	234
Vitis-chr1_GSVIVT01001135001	Nelumbo-chr5_NNU_003318-RA	225
Vitis-chr1_GSVIVT01001144001	Nelumbo-chr5_NNU_003325-RA	337
###
Vitis-chr1_GSVIVT01010153001	Nelumbo-chr5_NNU_020336-RA	91
Vitis-chr1_GSVIVT01010179001	Nelumbo-chr5_NNU_020342-RA	357
Vitis-chr1_GSVIVT01010180001	Nelumbo-chr5_NNU_020340-RA	269
Vitis-chr1_GSVIVT01010181001	Nelumbo-chr5_NNU_020344-RA	519
Vitis-chr1_GSVIVT01010184001	Nelumbo-chr5_NNU_020346-RA	938
Vitis-chr1_GSVIVT01010186001	Nelumbo-chr5_NNU_020354-RA	628
Vitis-chr1_GSVIVT01010205001	Nelumbo-chr5_NNU_020353-RA	1210
Vitis-chr1_GSVIVT01010206001	Nelumbo-chr5_NNU_020349-RA	791
Vitis-chr1_GSVIVT01010214001	Nelumbo-chr5_NNU_020365-RA	644
Vitis-chr1_GSVIVT01010225001	Nelumbo-chr5_NNU_020370-RA	359
###
Vitis-chr1_GSVIVT01004931001	Nelumbo-chr5_NNU_003205-RA	767
Vitis-chr1_GSVIVT01004933001	Nelumbo-chr5_NNU_003208-RA	1270
Vitis-chr1_GSVIVT01004935001	Nelumbo-chr5_NNU_003210-RA	851
Vitis-chr1_GSVIVT01004937001	Nelumbo-chr5_NNU_003211-RA	1260
Vitis-chr1_GSVIVT01004938001	Nelumbo-chr5_NNU_003214-RA	368
Vitis-chr1_GSVIVT01004940001	Nelumbo-chr5_NNU_003217-RA	569
###
Vitis-chr1_GSVIVT01011569001	Nelumbo-chr5_NNU_019885-RA	237
Vitis-chr1_GSVIVT01011567001	Nelumbo-chr5_NNU_019883-RA	236
Vitis-chr1_GSVIVT01011564001	Nelumbo-chr5_NNU_019880-RA	1240
Vitis-chr1_GSVIVT01011563001	Nelumbo-chr5_NNU_019874-RA	1050
###
Vitis-chr1_GSVIVT01000597001	Nelumbo-chr5_NNU_002969-RA	549
Vitis-chr1_GSVIVT01000596001	Nelumbo-chr5_NNU_002968-RA	226
Vitis-chr1_GSVIVT01000594001	Nelumbo-chr5_NNU_002960-RA	713
Vitis-chr1_GSVIVT01000593001	Nelumbo-chr5_NNU_002958-RA	1570
Vitis-chr1_GSVIVT01000592001	Nelumbo-chr5_NNU_002955-RA	1060
Vitis-chr1_GSVIVT01000590001	Nelumbo-chr5_NNU_002954-RA	1630
Vitis-chr1_GSVIVT01000587001	Nelumbo-chr5_NNU_002953-RA	895
Vitis-chr1_GSVIVT01000586001	Nelumbo-chr5_NNU_002952-RA	2210
Vitis-chr1_GSVIVT01000585001	Nelumbo-chr5_NNU_002950-RA	1360
Vitis-chr1_GSVIVT01000583001	Nelumbo-chr5_NNU_002949-RA	466
Vitis-chr1_GSVIVT01000582001	Nelumbo-chr5_NNU_002947-RA	738
Vitis-chr1_GSVIVT01000581001	Nelumbo-chr5_NNU_002946-RA	61
Vitis-chr1_GSVIVT01000577001	Nelumbo-chr5_NNU_002939-RA	971
Vitis-chr1_GSVIVT01000573001	Nelumbo-chr5_NNU_002929-RA	718
Vitis-chr1_GSVIVT01000570001	Nelumbo-chr5_NNU_002923-RA	773
Vitis-chr1_GSVIVT01000568001	Nelumbo-chr5_NNU_002921-RA	776
Vitis-chr1_GSVIVT01000555001	Nelumbo-chr5_NNU_002916-RA	1720
Vitis-chr1_GSVIVT01000554001	Nelumbo-chr5_NNU_002915-RA	675
Vitis-chr1_GSVIVT01000549001	Nelumbo-chr5_NNU_002909-RA	593
Vitis-chr1_GSVIVT01000545001	Nelumbo-chr5_NNU_002910-RA	705
Vitis-chr1_GSVIVT01000543001	Nelumbo-chr5_NNU_002912-RA	577
Vitis-chr1_GSVIVT01000542001	Nelumbo-chr5_NNU_002903-RA	716
Vitis-chr1_GSVIVT01000540001	Nelumbo-chr5_NNU_002902-RA	1100
Vitis-chr1_GSVIVT01000535001	Nelumbo-chr5_NNU_002899-RA	1120
Vitis-chr1_GSVIVT01000534001	Nelumbo-chr5_NNU_002896-RA	528
###
Vitis-chr1_GSVIVT01012056001	Nelumbo-chr5_NNU_024862-RA	659
Vitis-chr1_GSVIVT01012051001	Nelumbo-chr5_NNU_024864-RA	457
Vitis-chr1_GSVIVT01012044001	Nelumbo-chr5_NNU_024855-RA	1010
Vitis-chr1_GSVIVT01012036001	Nelumbo-chr5_NNU_024849-RA	607
###
Vitis-chr1_GSVIVT01012172001	Nelumbo-chr7_NNU_009949-RA	536
Vitis-chr1_GSVIVT01012164001	Nelumbo-chr7_NNU_009942-RA	1730
Vitis-chr1_GSVIVT01012161001	Nelumbo-chr7_NNU_009937-RA	764
Vitis-chr1_GSVIVT01012160001	Nelumbo-chr7_NNU_009934-RA	187
Vitis-chr1_GSVIVT01012159001	Nelumbo-chr7_NNU_009926-RA	626
Vitis-chr1_GSVIVT01012158001	Nelumbo-chr7_NNU_009924-RA	346
Vitis-chr1_GSVIVT01012155001	Nelumbo-chr7_NNU_009923-RA	1650
Vitis-chr1_GSVIVT01012154001	Nelumbo-chr7_NNU_009921-RA	141
Vitis-chr1_GSVIVT01012151001	Nelumbo-chr7_NNU_009909-RA	1300
Vitis-chr1_GSVIVT01012149001	Nelumbo-chr7_NNU_009907-RA	218
Vitis-chr1_GSVIVT01012147001	Nelumbo-chr7_NNU_009896-RA	680
Vitis-chr1_GSVIVT01012145001	Nelumbo-chr7_NNU_009895-RA	882
Vitis-chr1_GSVIVT01012141001	Nelumbo-chr7_NNU_009892-RA	514
Vitis-chr1_GSVIVT01012140001	Nelumbo-chr7_NNU_009890-RA	1260
Vitis-chr1_GSVIVT01012138001	Nelumbo-chr7_NNU_009880-RA	629
Vitis-chr1_GSVIVT01012134001	Nelumbo-chr7_NNU_009867-RA	231
Vitis-chr1_GSVIVT01012131001	Nelumbo-chr7_NNU_009859-RA	1910
Vitis-chr1_GSVIVT01012125001	Nelumbo-chr7_NNU_009851-RA	612
Vitis-chr1_GSVIVT01012124001	Nelumbo-chr7_NNU_009853-RA	1180
Vitis-chr1_GSVIVT01012122001	Nelumbo-chr7_NNU_009854-RA	740
Vitis-chr1_GSVIVT01012120001	Nelumbo-chr7_NNU_019756-RA	1580
Vitis-chr1_GSVIVT01012117001	Nelumbo-chr7_NNU_009811-RA	454
Vitis-chr1_GSVIVT01012116001	Nelumbo-chr7_NNU_009814-RA	928
Vitis-chr1_GSVIVT01012114001	Nelumbo-chr7_NNU_009825-RA	1100
Vitis-chr1_GSVIVT01012113001	Nelumbo-chr7_NNU_009829-RA	682
Vitis-chr1_GSVIVT01012111001	Nelumbo-chr7_NNU_009830-RA	784
Vitis-chr1_GSVIVT01012105001	Nelumbo-chr7_NNU_009839-RA	405
Vitis-chr1_GSVIVT01012104001	Nelumbo-chr7_NNU_009840-RA	308
Vitis-chr1_GSVIVT01012103001	Nelumbo-chr7_NNU_009841-RA	2070
Vitis-chr1_GSVIVT01012098001	Nelumbo-chr7_NNU_009843-RA	1660
###
Vitis-chr1_GSVIVT01012101001	Nelumbo-chr7_NNU_022736-RA	462
Vitis-chr1_GSVIVT01012100001	Nelumbo-chr7_NNU_022742-RA	297
Vitis-chr1_GSVIVT01012095001	Nelumbo-chr7_NNU_019709-RA	732
Vitis-chr1_GSVIVT01012094001	Nelumbo-chr7_NNU_019712-RA	136
Vitis-chr1_GSVIVT01012084001	Nelumbo-chr7_NNU_019714-RA	389
Vitis-chr1_GSVIVT01012083001	Nelumbo-chr7_NNU_019715-RA	242
Vitis-chr1_GSVIVT01012076001	Nelumbo-chr7_NNU_019736-RA	373
Vitis-chr1_GSVIVT01012074001	Nelumbo-chr7_NNU_019735-RA	1590
Vitis-chr1_GSVIVT01012072001	Nelumbo-chr7_NNU_019733-RA	928
Vitis-chr1_GSVIVT01012068001	Nelumbo-chr7_NNU_019730-RA	300
Vitis-chr1_GSVIVT01012065001	Nelumbo-chr7_NNU_019744-RA	890
###
Vitis-chr1_GSVIVT01010060001	Nelumbo-chr7_NNU_009964-RA	874
Vitis-chr1_GSVIVT01010061001	Nelumbo-chr7_NNU_009967-RA	515
Vitis-chr1_GSVIVT01010073001	Nelumbo-chr7_NNU_009982-RA	500
Vitis-chr1_GSVIVT01010075001	Nelumbo-chr7_NNU_009962-RA	251
Vitis-chr1_GSVIVT01010078001	Nelumbo-chr7_NNU_009958-RA	746
Vitis-chr1_GSVIVT01010083001	Nelumbo-chr7_NNU_009952-RA	79
Vitis-chr1_GSVIVT01010086001	Nelumbo-chr7_NNU_009950-RA	457
###
Vitis-chr10_GSVIVT01012621001	Nelumbo-chr1_NNU_021967-RA	569
Vitis-chr10_GSVIVT01012625001	Nelumbo-chr1_NNU_021957-RA	85
Vitis-chr10_GSVIVT01012626001	Nelumbo-chr1_NNU_021956-RA	783
Vitis-chr10_GSVIVT01012631001	Nelumbo-chr1_NNU_021954-RA	166
Vitis-chr10_GSVIVT01012633001	Nelumbo-chr1_NNU_021949-RA	191
Vitis-chr10_GSVIVT01012634001	Nelumbo-chr1_NNU_021948-RA	335
Vitis-chr10_GSVIVT01012635001	Nelumbo-chr1_NNU_021947-RA	778
Vitis-chr10_GSVIVT01012637001	Nelumbo-chr1_NNU_021945-RA	300
Vitis-chr10_GSVIVT01012640001	Nelumbo-chr1_NNU_021939-RA	158
Vitis-chr10_GSVIVT01012641001	Nelumbo-chr1_NNU_021938-RA	1240
Vitis-chr10_GSVIVT01012643001	Nelumbo-chr1_NNU_019425-RA	1990
Vitis-chr10_GSVIVT01012644001	Nelumbo-chr1_NNU_019427-RA	419
Vitis-chr10_GSVIVT01012646001	Nelumbo-chr1_NNU_019428-RA	651
Vitis-chr10_GSVIVT01012648001	Nelumbo-chr1_NNU_019430-RA	1020
Vitis-chr10_GSVIVT01012652001	Nelumbo-chr1_NNU_019436-RA	1140
Vitis-chr10_GSVIVT01012654001	Nelumbo-chr1_NNU_019441-RA	495
Vitis-chr10_GSVIVT01012655001	Nelumbo-chr1_NNU_019442-RA	1740
Vitis-chr10_GSVIVT01012657001	Nelumbo-chr1_NNU_019449-RA	666
###
Vitis-chr10_GSVIVT01012695001	Nelumbo-chr1_NNU_021292-RA	364
Vitis-chr10_GSVIVT01012702001	Nelumbo-chr1_NNU_021299-RA	1090
Vitis-chr10_GSVIVT01012705001	Nelumbo-chr1_NNU_021300-RA	1480
Vitis-chr10_GSVIVT01012709001	Nelumbo-chr1_NNU_021306-RA	1460
Vitis-chr10_GSVIVT01012710001	Nelumbo-chr1_NNU_021308-RA	1480
Vitis-chr10_GSVIVT01012711001	Nelumbo-chr1_NNU_021310-RA	1170
Vitis-chr10_GSVIVT01012714001	Nelumbo-chr1_NNU_021312-RA	889
Vitis-chr10_GSVIVT01012718001	Nelumbo-chr1_NNU_021319-RA	762
Vitis-chr10_GSVIVT01012719001	Nelumbo-chr1_NNU_021326-RA	373
Vitis-chr10_GSVIVT01012721001	Nelumbo-chr1_NNU_021330-RA	1190
Vitis-chr10_GSVIVT01012723001	Nelumbo-chr1_NNU_021332-RA	1050
Vitis-chr10_GSVIVT01012725001	Nelumbo-chr1_NNU_021341-RA	134
Vitis-chr10_GSVIVT01012726001	Nelumbo-chr1_NNU_021342-RA	860
Vitis-chr10_GSVIVT01012727001	Nelumbo-chr1_NNU_021344-RA	576
Vitis-chr10_GSVIVT01012729001	Nelumbo-chr1_NNU_021345-RA	778
Vitis-chr10_GSVIVT01012731001	Nelumbo-chr1_NNU_021351-RA	108
Vitis-chr10_GSVIVT01012736001	Nelumbo-chr1_NNU_021355-RA	1020
Vitis-chr10_GSVIVT01012737001	Nelumbo-chr1_NNU_021358-RA	999
Vitis-chr10_GSVIVT01012742001	Nelumbo-chr1_NNU_021362-RA	764
###
Vitis-chr10_GSVIVT01021084001	Nelumbo-chr1_NNU_017172-RA	88
Vitis-chr10_GSVIVT01021085001	Nelumbo-chr1_NNU_017171-RA	193
Vitis-chr10_GSVIVT01021086001	Nelumbo-chr1_NNU_017170-RA	424
Vitis-chr10_GSVIVT01021087001	Nelumbo-chr1_NNU_017169-RA	240
Vitis-chr10_GSVIVT01021090001	Nelumbo-chr1_NNU_017167-RA	349
Vitis-chr10_GSVIVT01021091001	Nelumbo-chr1_NNU_017165-RA	952
Vitis-chr10_GSVIVT01021092001	Nelumbo-chr1_NNU_017164-RA	291
Vitis-chr10_GSVIVT01021094001	Nelumbo-chr1_NNU_017159-RA	149
Vitis-chr10_GSVIVT01021096001	Nelumbo-chr1_NNU_017153-RA	998
Vitis-chr10_GSVIVT01021098001	Nelumbo-chr1_NNU_017150-RA	296
Vitis-chr10_GSVIVT01021101001	Nelumbo-chr1_NNU_017148-RA	91
Vitis-chr10_GSVIVT01021103001	Nelumbo-chr1_NNU_017143-RA	342
Vitis-chr10_GSVIVT01021104001	Nelumbo-chr1_NNU_017141-RA	329
Vitis-chr10_GSVIVT01021107001	Nelumbo-chr1_NNU_017137-RA	247
Vitis-chr10_GSVIVT01021111001	Nelumbo-chr1_NNU_017134-RA	244
Vitis-chr10_GSVIVT01021112001	Nelumbo-chr1_NNU_024945-RA	476
Vitis-chr10_GSVIVT01021113001	Nelumbo-chr1_NNU_024944-RA	1400
Vitis-chr10_GSVIVT01021117001	Nelumbo-chr1_NNU_024943-RA	421
Vitis-chr10_GSVIVT01021118001	Nelumbo-chr1_NNU_024940-RA	745
Vitis-chr10_GSVIVT01021120001	Nelumbo-chr1_NNU_024939-RA	564
Vitis-chr10_GSVIVT01021122001	Nelumbo-chr1_NNU_024937-RA	1040
Vitis-chr10_GSVIVT01021124001	Nelumbo-chr1_NNU_024927-RA	111
Vitis-chr10_GSVIVT01021126001	Nelumbo-chr1_NNU_024922-RA	1020
Vitis-chr10_GSVIVT01021128001	Nelumbo-chr1_NNU_021637-RA	1320
Vitis-chr10_GSVIVT01021129001	Nelumbo-chr1_NNU_021636-RA	398
Vitis-chr10_GSVIVT01021136001	Nelumbo-chr1_NNU_021634-RA	422
Vitis-chr10_GSVIVT01021144001	Nelumbo-chr1_NNU_021629-RA	615
Vitis-chr10_GSVIVT01021145001	Nelumbo-chr1_NNU_021627-RA	509
Vitis-chr10_GSVIVT01021146001	Nelumbo-chr1_NNU_021622-RA	234
Vitis-chr10_GSVIVT01021149001	Nelumbo-chr1_NNU_021608-RA	576
Vitis-chr10_GSVIVT01021150001	Nelumbo-chr1_NNU_021611-RA	481
Vitis-chr10_GSVIVT01021151001	Nelumbo-chr1_NNU_021613-RA	465
Vitis-chr10_GSVIVT01021152001	Nelumbo-chr1_NNU_021614-RA	708
Vitis-chr10_GSVIVT01021159001	Nelumbo-chr1_NNU_021620-RA	553
Vitis-chr10_GSVIVT01021164001	Nelumbo-chr1_NNU_021601-RA	560
Vitis-chr10_GSVIVT01021166001	Nelumbo-chr1_NNU_021596-RA	653
Vitis-chr10_GSVIVT01021168001	Nelumbo-chr1_NNU_021595-RA	506
Vitis-chr10_GSVIVT01021182001	Nelumbo-chr1_NNU_021592-RA	500
Vitis-chr10_GSVIVT01021184001	Nelumbo-chr1_NNU_021535-RA	460
Vitis-chr10_GSVIVT01021185001	Nelumbo-chr1_NNU_021536-RA	885
Vitis-chr10_GSVIVT01021187001	Nelumbo-chr1_NNU_021538-RA	432
Vitis-chr10_GSVIVT01021189001	Nelumbo-chr1_NNU_021543-RA	802
Vitis-chr10_GSVIVT01021190001	Nelumbo-chr1_NNU_021545-RA	394
Vitis-chr10_GSVIVT01021192001	Nelumbo-chr1_NNU_021546-RA	746
Vitis-chr10_GSVIVT01021193001	Nelumbo-chr1_NNU_021547-RA	217
Vitis-chr10_GSVIVT01021195001	Nelumbo-chr1_NNU_021548-RA	389
Vitis-chr10_GSVIVT01021200001	Nelumbo-chr1_NNU_021549-RA	636
Vitis-chr10_GSVIVT01021202001	Nelumbo-chr1_NNU_021553-RA	1780
Vitis-chr10_GSVIVT01021206001	Nelumbo-chr1_NNU_021560-RA	482
Vitis-chr10_GSVIVT01021208001	Nelumbo-chr1_NNU_021568-RA	321
Vitis-chr10_GSVIVT01021210001	Nelumbo-chr1_NNU_021567-RA	806
Vitis-chr10_GSVIVT01021212001	Nelumbo-chr1_NNU_021571-RA	226
Vitis-chr10_GSVIVT01021213001	Nelumbo-chr1_NNU_021574-RA	549
Vitis-chr10_GSVIVT01021215001	Nelumbo-chr1_NNU_021579-RA	251
Vitis-chr10_GSVIVT01021218001	Nelumbo-chr1_NNU_021580-RA	248
Vitis-chr10_GSVIVT01021219001	Nelumbo-chr1_NNU_021584-RA	226
Vitis-chr10_GSVIVT01021224001	Nelumbo-chr1_NNU_018532-RA	329
Vitis-chr10_GSVIVT01021228001	Nelumbo-chr1_NNU_018511-RA	814
Vitis-chr10_GSVIVT01021229001	Nelumbo-chr1_NNU_018518-RA	149
Vitis-chr10_GSVIVT01021232001	Nelumbo-chr1_NNU_018523-RA	329
Vitis-chr10_GSVIVT01021233001	Nelumbo-chr1_NNU_018525-RA	830
Vitis-chr10_GSVIVT01021237001	Nelumbo-chr1_NNU_018526-RA	1460
Vitis-chr10_GSVIVT01021240001	Nelumbo-chr1_NNU_018493-RA	871
Vitis-chr10_GSVIVT01021241001	Nelumbo-chr1_NNU_018487-RA	269
Vitis-chr10_GSVIVT01021244001	Nelumbo-chr1_NNU_018481-RA	511
Vitis-chr10_GSVIVT01021250001	Nelumbo-chr1_NNU_018477-RA	239
###
Vitis-chr10_GSVIVT01012622001	Nelumbo-chr1_NNU_014331-RA	193
Vitis-chr10_GSVIVT01012626001	Nelumbo-chr1_NNU_014325-RA	806
Vitis-chr10_GSVIVT01012628001	Nelumbo-chr1_NNU_014324-RA	564
Vitis-chr10_GSVIVT01012629001	Nelumbo-chr1_NNU_014323-RA	851
Vitis-chr10_GSVIVT01012633001	Nelumbo-chr1_NNU_014316-RA	174
Vitis-chr10_GSVIVT01012635001	Nelumbo-chr1_NNU_014314-RA	783
Vitis-chr10_GSVIVT01012636001	Nelumbo-chr1_NNU_014313-RA	843
Vitis-chr10_GSVIVT01012637001	Nelumbo-chr1_NNU_014311-RA	359
Vitis-chr10_GSVIVT01012639001	Nelumbo-chr1_NNU_014309-RA	749
Vitis-chr10_GSVIVT01012641001	Nelumbo-chr1_NNU_014304-RA	1270
Vitis-chr10_GSVIVT01012643001	Nelumbo-chr1_NNU_014296-RA	2020
Vitis-chr10_GSVIVT01012646001	Nelumbo-chr1_NNU_014294-RA	623
Vitis-chr10_GSVIVT01012648001	Nelumbo-chr1_NNU_014292-RA	993
Vitis-chr10_GSVIVT01012651001	Nelumbo-chr1_NNU_014282-RA	1220
Vitis-chr10_GSVIVT01012654001	Nelumbo-chr1_NNU_014279-RA	508
Vitis-chr10_GSVIVT01012656001	Nelumbo-chr1_NNU_014272-RA	179
Vitis-chr10_GSVIVT01012657001	Nelumbo-chr1_NNU_014269-RA	738
Vitis-chr10_GSVIVT01012658001	Nelumbo-chr1_NNU_014268-RA	326
###
Vitis-chr10_GSVIVT01012662001	Nelumbo-chr1_NNU_024070-RA	746
Vitis-chr10_GSVIVT01012667001	Nelumbo-chr1_NNU_024066-RA	653
Vitis-chr10_GSVIVT01012669001	Nelumbo-chr1_NNU_024064-RA	487
Vitis-chr10_GSVIVT01012680001	Nelumbo-chr1_NNU_024100-RA	689
Vitis-chr10_GSVIVT01012682001	Nelumbo-chr1_NNU_024102-RA	484
Vitis-chr10_GSVIVT01012684001	Nelumbo-chr1_NNU_024103-RA	1220
Vitis-chr10_GSVIVT01012686001	Nelumbo-chr1_NNU_024104-RA	353
Vitis-chr10_GSVIVT01012687001	Nelumbo-chr1_NNU_024106-RA	580
Vitis-chr10_GSVIVT01012688001	Nelumbo-chr1_NNU_024108-RA	527
Vitis-chr10_GSVIVT01012702001	Nelumbo-chr1_NNU_024113-RA	1140
Vitis-chr10_GSVIVT01012709001	Nelumbo-chr1_NNU_024116-RA	1450
Vitis-chr10_GSVIVT01012711001	Nelumbo-chr1_NNU_024120-RA	1170
Vitis-chr10_GSVIVT01012716001	Nelumbo-chr1_NNU_024122-RA	323
Vitis-chr10_GSVIVT01012719001	Nelumbo-chr1_NNU_019503-RA	368
Vitis-chr10_GSVIVT01012721001	Nelumbo-chr1_NNU_019500-RA	1080
Vitis-chr10_GSVIVT01012724001	Nelumbo-chr1_NNU_019493-RA	410
Vitis-chr10_GSVIVT01012727001	Nelumbo-chr1_NNU_019488-RA	489
Vitis-chr10_GSVIVT01012730001	Nelumbo-chr1_NNU_019485-RA	1560
Vitis-chr10_GSVIVT01012731001	Nelumbo-chr1_NNU_019478-RA	119
Vitis-chr10_GSVIVT01012735001	Nelumbo-chr1_NNU_019474-RA	846
Vitis-chr10_GSVIVT01012737001	Nelumbo-chr1_NNU_019469-RA	984
###
Vitis-chr10_GSVIVT01012659001	Nelumbo-chr1_NNU_005034-RA	1200
Vitis-chr10_GSVIVT01012660001	Nelumbo-chr1_NNU_005033-RA	389
Vitis-chr10_GSVIVT01012662001	Nelumbo-chr1_NNU_005032-RA	1020
Vitis-chr10_GSVIVT01012666001	Nelumbo-chr1_NNU_005028-RA	1540
Vitis-chr10_GSVIVT01012667001	Nelumbo-chr1_NNU_005027-RA	653
Vitis-chr10_GSVIVT01012669001	Nelumbo-chr1_NNU_005026-RA	514
Vitis-chr10_GSVIVT01012670001	Nelumbo-chr1_NNU_005009-RA	1440
Vitis-chr10_GSVIVT01012671001	Nelumbo-chr1_NNU_005021-RA	383
Vitis-chr10_GSVIVT01012680001	Nelumbo-chr1_NNU_005010-RA	723
Vitis-chr10_GSVIVT01012682001	Nelumbo-chr1_NNU_005007-RA	468
Vitis-chr10_GSVIVT01012684001	Nelumbo-chr1_NNU_005006-RA	1260
Vitis-chr10_GSVIVT01012686001	Nelumbo-chr1_NNU_005004-RA	387
Vitis-chr10_GSVIVT01012687001	Nelumbo-chr1_NNU_005002-RA	544
Vitis-chr10_GSVIVT01012688001	Nelumbo-chr1_NNU_005001-RA	538
###
Vitis-chr10_GSVIVT01021083001	Nelumbo-chr1_NNU_009617-RA	387
Vitis-chr10_GSVIVT01021084001	Nelumbo-chr1_NNU_009620-RA	103
Vitis-chr10_GSVIVT01021085001	Nelumbo-chr1_NNU_009621-RA	210
Vitis-chr10_GSVIVT01021087001	Nelumbo-chr1_NNU_009623-RA	262
Vitis-chr10_GSVIVT01021091001	Nelumbo-chr1_NNU_009626-RA	840
Vitis-chr10_GSVIVT01021096001	Nelumbo-chr1_NNU_009640-RA	1060
Vitis-chr10_GSVIVT01021098001	Nelumbo-chr1_NNU_009642-RA	269
Vitis-chr10_GSVIVT01021099001	Nelumbo-chr1_NNU_009643-RA	1450
Vitis-chr10_GSVIVT01021104001	Nelumbo-chr1_NNU_009653-RA	361
Vitis-chr10_GSVIVT01021110001	Nelumbo-chr1_NNU_009657-RA	122
Vitis-chr10_GSVIVT01021112001	Nelumbo-chr1_NNU_009661-RA	449
Vitis-chr10_GSVIVT01021113001	Nelumbo-chr1_NNU_009665-RA	1120
Vitis-chr10_GSVIVT01021114001	Nelumbo-chr1_NNU_009666-RA	1170
Vitis-chr10_GSVIVT01021117001	Nelumbo-chr1_NNU_009668-RA	410
Vitis-chr10_GSVIVT01021118001	Nelumbo-chr1_NNU_009669-RA	723
Vitis-chr10_GSVIVT01021119001	Nelumbo-chr1_NNU_009670-RA	397
Vitis-chr10_GSVIVT01021120001	Nelumbo-chr1_NNU_009671-RA	519
Vitis-chr10_GSVIVT01021122001	Nelumbo-chr1_NNU_009672-RA	952
Vitis-chr10_GSVIVT01021122001	Nelumbo-chr1_NNU_009673-RA	931
Vitis-chr10_GSVIVT01021124001	Nelumbo-chr1_NNU_009678-RA	94
Vitis-chr10_GSVIVT01021126001	Nelumbo-chr1_NNU_009687-RA	930
Vitis-chr10_GSVIVT01021128001	Nelumbo-chr1_NNU_009693-RA	1270
Vitis-chr10_GSVIVT01021129001	Nelumbo-chr1_NNU_009696-RA	424
Vitis-chr10_GSVIVT01021136001	Nelumbo-chr1_NNU_009702-RA	417
Vitis-chr10_GSVIVT01021137001	Nelumbo-chr1_NNU_009703-RA	1270
Vitis-chr10_GSVIVT01021140001	Nelumbo-chr1_NNU_009705-RA	732
Vitis-chr10_GSVIVT01021141001	Nelumbo-chr1_NNU_009707-RA	383
Vitis-chr10_GSVIVT01021142001	Nelumbo-chr1_NNU_009708-RA	66
Vitis-chr10_GSVIVT01021146001	Nelumbo-chr1_NNU_009715-RA	239
Vitis-chr10_GSVIVT01021147001	Nelumbo-chr1_NNU_009720-RA	503
Vitis-chr10_GSVIVT01021152001	Nelumbo-chr1_NNU_009722-RA	751
Vitis-chr10_GSVIVT01021154001	Nelumbo-chr1_NNU_009724-RA	1160
Vitis-chr10_GSVIVT01021159001	Nelumbo-chr1_NNU_009726-RA	503
###
Vitis-chr10_GSVIVT01021167001	Nelumbo-chr1_NNU_020671-RA	212
Vitis-chr10_GSVIVT01021168001	Nelumbo-chr1_NNU_020673-RA	552
Vitis-chr10_GSVIVT01021170001	Nelumbo-chr1_NNU_020666-RA	602
Vitis-chr10_GSVIVT01021171001	Nelumbo-chr1_NNU_020674-RA	202
Vitis-chr10_GSVIVT01021182001	Nelumbo-chr1_NNU_020679-RA	544
Vitis-chr10_GSVIVT01021183001	Nelumbo-chr1_NNU_020680-RA	1090
Vitis-chr10_GSVIVT01021184001	Nelumbo-chr1_NNU_020686-RA	568
Vitis-chr10_GSVIVT01021185001	Nelumbo-chr1_NNU_020688-RA	862
Vitis-chr10_GSVIVT01021186001	Nelumbo-chr1_NNU_020690-RA	595
Vitis-chr10_GSVIVT01021189001	Nelumbo-chr1_NNU_020693-RA	773
Vitis-chr10_GSVIVT01021192001	Nelumbo-chr1_NNU_020695-RA	647
Vitis-chr10_GSVIVT01021193001	Nelumbo-chr1_NNU_020697-RA	262
Vitis-chr10_GSVIVT01021195001	Nelumbo-chr1_NNU_020723-RA	372
Vitis-chr10_GSVIVT01021196001	Nelumbo-chr1_NNU_020702-RA	307
Vitis-chr10_GSVIVT01021202001	Nelumbo-chr1_NNU_020710-RA	1810
Vitis-chr10_GSVIVT01021208001	Nelumbo-chr1_NNU_020229-RA	302
Vitis-chr10_GSVIVT01021209001	Nelumbo-chr1_NNU_020230-RA	478
Vitis-chr10_GSVIVT01021210001	Nelumbo-chr1_NNU_020231-RA	819
Vitis-chr10_GSVIVT01021211001	Nelumbo-chr1_NNU_020233-RA	157
Vitis-chr10_GSVIVT01021212001	Nelumbo-chr1_NNU_020226-RA	207
Vitis-chr10_GSVIVT01021218001	Nelumbo-chr1_NNU_020217-RA	248
Vitis-chr10_GSVIVT01021219001	Nelumbo-chr1_NNU_020215-RA	201
Vitis-chr10_GSVIVT01021223001	Nelumbo-chr1_NNU_020210-RA	900
Vitis-chr10_GSVIVT01021224001	Nelumbo-chr1_NNU_020206-RA	319
Vitis-chr10_GSVIVT01021225001	Nelumbo-chr1_NNU_020205-RA	126
Vitis-chr10_GSVIVT01021226001	Nelumbo-chr1_NNU_020203-RA	560
Vitis-chr10_GSVIVT01021228001	Nelumbo-chr1_NNU_020195-RA	889
Vitis-chr10_GSVIVT01021229001	Nelumbo-chr1_NNU_020191-RA	166
Vitis-chr10_GSVIVT01021231001	Nelumbo-chr1_NNU_020189-RA	474
###
Vitis-chr10_GSVIVT01006719001	Nelumbo-chr1_NNU_015776-RA	952
Vitis-chr10_GSVIVT01006720001	Nelumbo-chr1_NNU_015777-RA	712
Vitis-chr10_GSVIVT01006721001	Nelumbo-chr1_NNU_015779-RA	493
Vitis-chr10_GSVIVT01006723001	Nelumbo-chr1_NNU_015787-RA	1020
###
Vitis-chr10_GSVIVT01007268001	Nelumbo-chr1_NNU_015707-RA	96
Vitis-chr10_GSVIVT01007270001	Nelumbo-chr1_NNU_015708-RA	213
Vitis-chr10_GSVIVT01007271001	Nelumbo-chr1_NNU_015709-RA	1890
Vitis-chr10_GSVIVT01007273001	Nelumbo-chr1_NNU_015715-RA	474
###
Vitis-chr10_GSVIVT01021507001	Nelumbo-chr10_NNU_026178-RA	504
Vitis-chr10_GSVIVT01021513001	Nelumbo-chr10_NNU_019563-RA	180
Vitis-chr10_GSVIVT01021519001	Nelumbo-chr10_NNU_019565-RA	150
Vitis-chr10_GSVIVT01021520001	Nelumbo-chr10_NNU_019566-RA	1230
Vitis-chr10_GSVIVT01021521001	Nelumbo-chr10_NNU_019570-RA	465
Vitis-chr10_GSVIVT01021522001	Nelumbo-chr10_NNU_019572-RA	768
Vitis-chr10_GSVIVT01021523001	Nelumbo-chr10_NNU_019576-RA	1170
Vitis-chr10_GSVIVT01021528001	Nelumbo-chr10_NNU_019579-RA	313
Vitis-chr10_GSVIVT01021532001	Nelumbo-chr10_NNU_019581-RA	1200
Vitis-chr10_GSVIVT01021541001	Nelumbo-chr10_NNU_019590-RA	1120
Vitis-chr10_GSVIVT01021545001	Nelumbo-chr10_NNU_019592-RA	346
Vitis-chr10_GSVIVT01021550001	Nelumbo-chr10_NNU_019593-RA	868
Vitis-chr10_GSVIVT01021553001	Nelumbo-chr10_NNU_019598-RA	1540
Vitis-chr10_GSVIVT01021557001	Nelumbo-chr10_NNU_019597-RA	582
Vitis-chr10_GSVIVT01021574001	Nelumbo-chr10_NNU_019600-RA	425
Vitis-chr10_GSVIVT01021575001	Nelumbo-chr10_NNU_019601-RA	557
Vitis-chr10_GSVIVT01021577001	Nelumbo-chr10_NNU_019603-RA	206
Vitis-chr10_GSVIVT01021584001	Nelumbo-chr10_NNU_019605-RA	403
Vitis-chr10_GSVIVT01021596001	Nelumbo-chr10_NNU_019606-RA	1050
Vitis-chr10_GSVIVT01021598001	Nelumbo-chr10_NNU_019607-RA	1770
###
Vitis-chr10_GSVIVT01021386001	Nelumbo-chr13_NNU_001393-RA	275
Vitis-chr10_GSVIVT01021389001	Nelumbo-chr13_NNU_001389-RA	606
Vitis-chr10_GSVIVT01021390001	Nelumbo-chr13_NNU_001388-RA	813
Vitis-chr10_GSVIVT01021394001	Nelumbo-chr13_NNU_001387-RA	87
Vitis-chr10_GSVIVT01021395001	Nelumbo-chr13_NNU_001386-RA	164
Vitis-chr10_GSVIVT01021396001	Nelumbo-chr13_NNU_001384-RA	361
Vitis-chr10_GSVIVT01021397001	Nelumbo-chr13_NNU_001380-RA	471
Vitis-chr10_GSVIVT01021399001	Nelumbo-chr13_NNU_001378-RA	843
Vitis-chr10_GSVIVT01021404001	Nelumbo-chr13_NNU_001374-RA	2090
Vitis-chr10_GSVIVT01021412001	Nelumbo-chr13_NNU_001369-RA	209
Vitis-chr10_GSVIVT01021415001	Nelumbo-chr13_NNU_001363-RA	323
###
Vitis-chr10_GSVIVT01021425001	Nelumbo-chr13_NNU_001336-RA	1260
Vitis-chr10_GSVIVT01021427001	Nelumbo-chr13_NNU_001337-RA	667
Vitis-chr10_GSVIVT01021433001	Nelumbo-chr13_NNU_001342-RA	239
Vitis-chr10_GSVIVT01021443001	Nelumbo-chr13_NNU_001331-RA	743
Vitis-chr10_GSVIVT01021445001	Nelumbo-chr13_NNU_001327-RA	1190
Vitis-chr10_GSVIVT01021468001	Nelumbo-chr13_NNU_001314-RA	710
Vitis-chr10_GSVIVT01021470001	Nelumbo-chr13_NNU_001317-RA	942
Vitis-chr10_GSVIVT01021471001	Nelumbo-chr13_NNU_001318-RA	576
Vitis-chr10_GSVIVT01021497001	Nelumbo-chr13_NNU_001321-RA	395
Vitis-chr10_GSVIVT01021499001	Nelumbo-chr13_NNU_001322-RA	792
Vitis-chr10_GSVIVT01021502001	Nelumbo-chr13_NNU_001325-RA	957
###
Vitis-chr10_GSVIVT01021252001	Nelumbo-chr2_NNU_002747-RA	318
Vitis-chr10_GSVIVT01021253001	Nelumbo-chr2_NNU_002749-RA	305
Vitis-chr10_GSVIVT01021255001	Nelumbo-chr2_NNU_002751-RA	134
Vitis-chr10_GSVIVT01021263001	Nelumbo-chr2_NNU_002766-RA	384
Vitis-chr10_GSVIVT01021264001	Nelumbo-chr2_NNU_002765-RA	1010
Vitis-chr10_GSVIVT01021265001	Nelumbo-chr2_NNU_002764-RA	496
Vitis-chr10_GSVIVT01021269001	Nelumbo-chr2_NNU_002776-RA	452
Vitis-chr10_GSVIVT01021273001	Nelumbo-chr2_NNU_002782-RA	142
Vitis-chr10_GSVIVT01021274001	Nelumbo-chr2_NNU_002783-RA	599
###
Vitis-chr10_GSVIVT01021280001	Nelumbo-chr2_NNU_026306-RA	960
Vitis-chr10_GSVIVT01021298001	Nelumbo-chr2_NNU_017410-RA	713
Vitis-chr10_GSVIVT01021299001	Nelumbo-chr2_NNU_017406-RA	304
Vitis-chr10_GSVIVT01021301001	Nelumbo-chr2_NNU_017401-RA	857
Vitis-chr10_GSVIVT01021303001	Nelumbo-chr2_NNU_017392-RA	332
Vitis-chr10_GSVIVT01021309001	Nelumbo-chr2_NNU_017390-RA	576
Vitis-chr10_GSVIVT01021313001	Nelumbo-chr2_NNU_017387-RA	1230
Vitis-chr10_GSVIVT01021318001	Nelumbo-chr2_NNU_017373-RA	441
Vitis-chr10_GSVIVT01021323001	Nelumbo-chr2_NNU_017370-RA	443
Vitis-chr10_GSVIVT01021328001	Nelumbo-chr2_NNU_017368-RA	451
Vitis-chr10_GSVIVT01021353001	Nelumbo-chr2_NNU_017368-RA	612
Vitis-chr10_GSVIVT01021366001	Nelumbo-chr2_NNU_017363-RA	1430
Vitis-chr10_GSVIVT01021373001	Nelumbo-chr2_NNU_017360-RA	274
Vitis-chr10_GSVIVT01021374001	Nelumbo-chr2_NNU_017355-RA	1600
Vitis-chr10_GSVIVT01021377001	Nelumbo-chr2_NNU_017358-RA	454
Vitis-chr10_GSVIVT01021379001	Nelumbo-chr2_NNU_017359-RA	1320
###
Vitis-chr10_GSVIVT01021520001	Nelumbo-chr2_NNU_024427-RA	1230
Vitis-chr10_GSVIVT01021521001	Nelumbo-chr2_NNU_024621-RA	473
Vitis-chr10_GSVIVT01021523001	Nelumbo-chr2_NNU_024637-RA	1100
Vitis-chr10_GSVIVT01021525001	Nelumbo-chr2_NNU_024638-RA	405
Vitis-chr10_GSVIVT01021535001	Nelumbo-chr2_NNU_024413-RA	653
Vitis-chr10_GSVIVT01021538001	Nelumbo-chr2_NNU_024421-RA	370
###
Vitis-chr10_GSVIVT01021541001	Nelumbo-chr25_NNU_018937-RA	1380
Vitis-chr10_GSVIVT01021542001	Nelumbo-chr25_NNU_018930-RA	848
Vitis-chr10_GSVIVT01021544001	Nelumbo-chr25_NNU_018920-RA	236
Vitis-chr10_GSVIVT01021545001	Nelumbo-chr25_NNU_018917-RA	327
Vitis-chr10_GSVIVT01021547001	Nelumbo-chr25_NNU_018915-RA	1650
Vitis-chr10_GSVIVT01021548001	Nelumbo-chr25_NNU_018913-RA	402
Vitis-chr10_GSVIVT01021549001	Nelumbo-chr25_NNU_018912-RA	337
Vitis-chr10_GSVIVT01021550001	Nelumbo-chr25_NNU_018910-RA	824
Vitis-chr10_GSVIVT01021553001	Nelumbo-chr25_NNU_018909-RA	1510
Vitis-chr10_GSVIVT01021555001	Nelumbo-chr25_NNU_018908-RA	904
Vitis-chr10_GSVIVT01021557001	Nelumbo-chr25_NNU_018907-RA	715
Vitis-chr10_GSVIVT01021562001	Nelumbo-chr25_NNU_024699-RA	1610
Vitis-chr10_GSVIVT01021568001	Nelumbo-chr25_NNU_024701-RA	634
Vitis-chr10_GSVIVT01021574001	Nelumbo-chr25_NNU_024706-RA	373
Vitis-chr10_GSVIVT01021575001	Nelumbo-chr25_NNU_024709-RA	550
Vitis-chr10_GSVIVT01021576001	Nelumbo-chr25_NNU_024716-RA	909
Vitis-chr10_GSVIVT01021577001	Nelumbo-chr25_NNU_024273-RA	245
Vitis-chr10_GSVIVT01021579001	Nelumbo-chr25_NNU_024272-RA	310
Vitis-chr10_GSVIVT01021588001	Nelumbo-chr25_NNU_024264-RA	632
Vitis-chr10_GSVIVT01021589001	Nelumbo-chr25_NNU_024262-RA	1730
###
Vitis-chr10_GSVIVT01034344001	Nelumbo-chr27_NNU_018999-RA	1380
Vitis-chr10_GSVIVT01034337001	Nelumbo-chr27_NNU_018994-RA	560
Vitis-chr10_GSVIVT01034334001	Nelumbo-chr27_NNU_018991-RA	362
Vitis-chr10_GSVIVT01034332001	Nelumbo-chr27_NNU_018982-RA	648
Vitis-chr10_GSVIVT01034331001	Nelumbo-chr27_NNU_018972-RA	1630
###
Vitis-chr10_GSVIVT01021596001	Nelumbo-chr39_NNU_022287-RA	1030
Vitis-chr10_GSVIVT01021598001	Nelumbo-chr39_NNU_022289-RA	1820
Vitis-chr10_GSVIVT01021609001	Nelumbo-chr39_NNU_022290-RA	923
Vitis-chr10_GSVIVT01021613001	Nelumbo-chr39_NNU_022295-RA	972
Vitis-chr10_GSVIVT01021615001	Nelumbo-chr39_NNU_022296-RA	171
Vitis-chr10_GSVIVT01021622001	Nelumbo-chr39_NNU_022306-RA	308
Vitis-chr10_GSVIVT01021627001	Nelumbo-chr39_NNU_022300-RA	176
Vitis-chr10_GSVIVT01021628001	Nelumbo-chr39_NNU_022301-RA	266
###
Vitis-chr10_GSVIVT01034427001	Nelumbo-chr4_NNU_000385-RA	2190
Vitis-chr10_GSVIVT01034414001	Nelumbo-chr4_NNU_000379-RA	773
Vitis-chr10_GSVIVT01034392001	Nelumbo-chr4_NNU_000374-RA	468
Vitis-chr10_GSVIVT01034380001	Nelumbo-chr4_NNU_000373-RA	340
Vitis-chr10_GSVIVT01034372001	Nelumbo-chr4_NNU_000369-RA	555
Vitis-chr10_GSVIVT01034368001	Nelumbo-chr4_NNU_000365-RA	444
Vitis-chr10_GSVIVT01034362001	Nelumbo-chr4_NNU_000366-RA	452
Vitis-chr10_GSVIVT01034361001	Nelumbo-chr4_NNU_000367-RA	373
Vitis-chr10_GSVIVT01034360001	Nelumbo-chr4_NNU_000363-RA	632
Vitis-chr10_GSVIVT01034357001	Nelumbo-chr4_NNU_000354-RA	1090
Vitis-chr10_GSVIVT01034354001	Nelumbo-chr4_NNU_000352-RA	267
Vitis-chr10_GSVIVT01034352001	Nelumbo-chr4_NNU_000349-RA	326
Vitis-chr10_GSVIVT01034351001	Nelumbo-chr4_NNU_000348-RA	678
Vitis-chr10_GSVIVT01034344001	Nelumbo-chr4_NNU_000334-RA	1420
Vitis-chr10_GSVIVT01034337001	Nelumbo-chr4_NNU_000333-RA	631
###
Vitis-chr10_GSVIVT01026134001	Nelumbo-chr4_NNU_000387-RA	411
Vitis-chr10_GSVIVT01026141001	Nelumbo-chr4_NNU_000391-RA	1110
Vitis-chr10_GSVIVT01026142001	Nelumbo-chr4_NNU_000392-RA	558
Vitis-chr10_GSVIVT01026144001	Nelumbo-chr4_NNU_000395-RA	299
Vitis-chr10_GSVIVT01026145001	Nelumbo-chr4_NNU_000404-RA	270
Vitis-chr10_GSVIVT01026146001	Nelumbo-chr4_NNU_000405-RA	176
Vitis-chr10_GSVIVT01026149001	Nelumbo-chr4_NNU_000407-RA	209
###
Vitis-chr10_GSVIVT01034414001	Nelumbo-chr5_NNU_021709-RA	726
Vitis-chr10_GSVIVT01034392001	Nelumbo-chr5_NNU_021715-RA	425
Vitis-chr10_GSVIVT01034385001	Nelumbo-chr5_NNU_021724-RA	938
Vitis-chr10_GSVIVT01034380001	Nelumbo-chr5_NNU_021718-RA	367
Vitis-chr10_GSVIVT01034372001	Nelumbo-chr5_NNU_021725-RA	539
Vitis-chr10_GSVIVT01034362001	Nelumbo-chr5_NNU_026447-RA	432
Vitis-chr10_GSVIVT01034359001	Nelumbo-chr5_NNU_025671-RA	678
###
Vitis-chr10_GSVIVT01021749001	Nelumbo-chr7_NNU_008691-RA	1310
Vitis-chr10_GSVIVT01021753001	Nelumbo-chr7_NNU_023814-RA	783
Vitis-chr10_GSVIVT01021756001	Nelumbo-chr7_NNU_008689-RA	1200
Vitis-chr10_GSVIVT01021771001	Nelumbo-chr7_NNU_023809-RA	329
Vitis-chr10_GSVIVT01021774001	Nelumbo-chr7_NNU_023816-RA	1400
Vitis-chr10_GSVIVT01021777001	Nelumbo-chr7_NNU_023820-RA	952
Vitis-chr10_GSVIVT01021778001	Nelumbo-chr7_NNU_023815-RA	232
Vitis-chr10_GSVIVT01037945001	Nelumbo-chr7_NNU_008656-RA	365
Vitis-chr10_GSVIVT01037956001	Nelumbo-chr7_NNU_008683-RA	1370
Vitis-chr10_GSVIVT01037957001	Nelumbo-chr7_NNU_008677-RA	334
Vitis-chr10_GSVIVT01037958001	Nelumbo-chr7_NNU_008676-RA	194
Vitis-chr10_GSVIVT01037959001	Nelumbo-chr7_NNU_008671-RA	1600
Vitis-chr10_GSVIVT01037973001	Nelumbo-chr7_NNU_008675-RA	688
###
Vitis-chr10_GSVIVT01026222001	Nelumbo-chr7_NNU_017269-RA	264
Vitis-chr10_GSVIVT01026248001	Nelumbo-chr7_NNU_022746-RA	240
Vitis-chr10_GSVIVT01026252001	Nelumbo-chr7_NNU_022747-RA	489
Vitis-chr10_GSVIVT01026257001	Nelumbo-chr7_NNU_022751-RA	1070
Vitis-chr10_GSVIVT01026258001	Nelumbo-chr7_NNU_022750-RA	421
Vitis-chr10_GSVIVT01026261001	Nelumbo-chr7_NNU_017279-RA	602
Vitis-chr10_GSVIVT01026271001	Nelumbo-chr7_NNU_017278-RA	1660
Vitis-chr10_GSVIVT01026274001	Nelumbo-chr7_NNU_017277-RA	966
Vitis-chr10_GSVIVT01026279001	Nelumbo-chr7_NNU_017276-RA	503
Vitis-chr10_GSVIVT01026281001	Nelumbo-chr7_NNU_017274-RA	1030
###
Vitis-chr10_GSVIVT01021526001	Nelumbo-chr77_NNU_026090-RA	411
Vitis-chr10_GSVIVT01021528001	Nelumbo-chr77_NNU_026089-RA	313
Vitis-chr10_GSVIVT01021530001	Nelumbo-chr77_NNU_026087-RA	1610
Vitis-chr10_GSVIVT01021531001	Nelumbo-chr77_NNU_026086-RA	202
###
Vitis-chr10_GSVIVT01021386001	Nelumbo-chr8_NNU_023766-RA	247
Vitis-chr10_GSVIVT01021388001	Nelumbo-chr8_NNU_023769-RA	1140
Vitis-chr10_GSVIVT01021389001	Nelumbo-chr8_NNU_023773-RA	762
Vitis-chr10_GSVIVT01021392001	Nelumbo-chr8_NNU_023775-RA	353
Vitis-chr10_GSVIVT01021395001	Nelumbo-chr8_NNU_023777-RA	157
Vitis-chr10_GSVIVT01021396001	Nelumbo-chr8_NNU_023779-RA	330
Vitis-chr10_GSVIVT01021397001	Nelumbo-chr8_NNU_023785-RA	459
Vitis-chr10_GSVIVT01021399001	Nelumbo-chr8_NNU_023786-RA	1060
Vitis-chr10_GSVIVT01021406001	Nelumbo-chr8_NNU_023792-RA	204
Vitis-chr10_GSVIVT01021407001	Nelumbo-chr8_NNU_022286-RA	348
Vitis-chr10_GSVIVT01021410001	Nelumbo-chr8_NNU_022277-RA	117
Vitis-chr10_GSVIVT01021415001	Nelumbo-chr8_NNU_022268-RA	262
Vitis-chr10_GSVIVT01021418001	Nelumbo-chr8_NNU_022267-RA	593
Vitis-chr10_GSVIVT01021423001	Nelumbo-chr8_NNU_022256-RA	367
Vitis-chr10_GSVIVT01021424001	Nelumbo-chr8_NNU_022255-RA	234
Vitis-chr10_GSVIVT01021425001	Nelumbo-chr8_NNU_022254-RA	1390
Vitis-chr10_GSVIVT01021426001	Nelumbo-chr8_NNU_022252-RA	2130
Vitis-chr10_GSVIVT01021427001	Nelumbo-chr8_NNU_022253-RA	636
Vitis-chr10_GSVIVT01021428001	Nelumbo-chr8_NNU_022248-RA	534
Vitis-chr10_GSVIVT01021429001	Nelumbo-chr8_NNU_022246-RA	764
Vitis-chr10_GSVIVT01021434001	Nelumbo-chr8_NNU_022237-RA	244
###
Vitis-chr10_GSVIVT01021443001	Nelumbo-chr8_NNU_022020-RA	759
Vitis-chr10_GSVIVT01021445001	Nelumbo-chr8_NNU_022018-RA	848
Vitis-chr10_GSVIVT01021450001	Nelumbo-chr8_NNU_022010-RA	982
Vitis-chr10_GSVIVT01021468001	Nelumbo-chr8_NNU_022007-RA	710
Vitis-chr10_GSVIVT01021471001	Nelumbo-chr8_NNU_022004-RA	566
###
Vitis-chr10_GSVIVT01021233001	Nelumbo-chr9_NNU_025530-RA	846
Vitis-chr10_GSVIVT01021238001	Nelumbo-chr9_NNU_025528-RA	1050
Vitis-chr10_GSVIVT01021239001	Nelumbo-chr9_NNU_025519-RA	1180
Vitis-chr10_GSVIVT01021240001	Nelumbo-chr9_NNU_025518-RA	651
Vitis-chr10_GSVIVT01021241001	Nelumbo-chr9_NNU_025513-RA	305
Vitis-chr10_GSVIVT01021244001	Nelumbo-chr9_NNU_025511-RA	533
Vitis-chr10_GSVIVT01021245001	Nelumbo-chr9_NNU_025510-RA	280
Vitis-chr10_GSVIVT01021246001	Nelumbo-chr9_NNU_025509-RA	245
Vitis-chr10_GSVIVT01021249001	Nelumbo-chr9_NNU_025506-RA	305
Vitis-chr10_GSVIVT01021250001	Nelumbo-chr9_NNU_025502-RA	250
Vitis-chr10_GSVIVT01021251001	Nelumbo-chr9_NNU_022758-RA	256
Vitis-chr10_GSVIVT01021252001	Nelumbo-chr9_NNU_022759-RA	299
Vitis-chr10_GSVIVT01021253001	Nelumbo-chr9_NNU_022761-RA	302
Vitis-chr10_GSVIVT01021255001	Nelumbo-chr9_NNU_022763-RA	171
Vitis-chr10_GSVIVT01021256001	Nelumbo-chr9_NNU_022764-RA	1170
Vitis-chr10_GSVIVT01021260001	Nelumbo-chr9_NNU_022788-RA	1960
Vitis-chr10_GSVIVT01021262001	Nelumbo-chr9_NNU_022783-RA	446
Vitis-chr10_GSVIVT01021264001	Nelumbo-chr9_NNU_022778-RA	982
Vitis-chr10_GSVIVT01021265001	Nelumbo-chr9_NNU_022775-RA	432
Vitis-chr10_GSVIVT01021266001	Nelumbo-chr9_NNU_022767-RA	1060
Vitis-chr10_GSVIVT01021269001	Nelumbo-chr9_NNU_022792-RA	447
Vitis-chr10_GSVIVT01021270001	Nelumbo-chr9_NNU_022795-RA	223
Vitis-chr10_GSVIVT01021271001	Nelumbo-chr9_NNU_022800-RA	1290
Vitis-chr10_GSVIVT01021274001	Nelumbo-chr9_NNU_022807-RA	583
Vitis-chr10_GSVIVT01021275001	Nelumbo-chr9_NNU_022808-RA	359
Vitis-chr10_GSVIVT01021280001	Nelumbo-chr9_NNU_025592-RA	1090
Vitis-chr10_GSVIVT01021280001	Nelumbo-chr9_NNU_025580-RA	557
###
Vitis-chr10_GSVIVT01021298001	Nelumbo-chr9_NNU_017926-RA	647
Vitis-chr10_GSVIVT01021300001	Nelumbo-chr9_NNU_017922-RA	201
Vitis-chr10_GSVIVT01021301001	Nelumbo-chr9_NNU_017918-RA	974
Vitis-chr10_GSVIVT01021303001	Nelumbo-chr9_NNU_017913-RA	411
Vitis-chr10_GSVIVT01021309001	Nelumbo-chr9_NNU_017910-RA	749
Vitis-chr10_GSVIVT01021311001	Nelumbo-chr9_NNU_017908-RA	153
Vitis-chr10_GSVIVT01021312001	Nelumbo-chr9_NNU_017903-RA	288
Vitis-chr10_GSVIVT01021313001	Nelumbo-chr9_NNU_017902-RA	1110
Vitis-chr10_GSVIVT01021316001	Nelumbo-chr9_NNU_017890-RA	825
Vitis-chr10_GSVIVT01021317001	Nelumbo-chr9_NNU_017888-RA	650
Vitis-chr10_GSVIVT01021318001	Nelumbo-chr9_NNU_017886-RA	468
Vitis-chr10_GSVIVT01021320001	Nelumbo-chr9_NNU_017901-RA	734
Vitis-chr10_GSVIVT01021322001	Nelumbo-chr9_NNU_017884-RA	373
Vitis-chr10_GSVIVT01021323001	Nelumbo-chr9_NNU_017883-RA	343
Vitis-chr10_GSVIVT01021328001	Nelumbo-chr9_NNU_017878-RA	500
Vitis-chr10_GSVIVT01021353001	Nelumbo-chr9_NNU_017878-RA	751
Vitis-chr10_GSVIVT01021360001	Nelumbo-chr9_NNU_017875-RA	240
Vitis-chr10_GSVIVT01021362001	Nelumbo-chr9_NNU_017876-RA	310
Vitis-chr10_GSVIVT01021366001	Nelumbo-chr9_NNU_017872-RA	1490
Vitis-chr10_GSVIVT01021367001	Nelumbo-chr9_NNU_017869-RA	1010
Vitis-chr10_GSVIVT01021373001	Nelumbo-chr9_NNU_017866-RA	285
Vitis-chr10_GSVIVT01021377001	Nelumbo-chr9_NNU_026157-RA	479
Vitis-chr10_GSVIVT01021378001	Nelumbo-chr9_NNU_026155-RA	1180
###
Vitis-chr10_random_GSVIVT01004806001	Nelumbo-chr1_NNU_024075-RA	1810
Vitis-chr10_random_GSVIVT01004808001	Nelumbo-chr1_NNU_024082-RA	1710
Vitis-chr10_random_GSVIVT01004809001	Nelumbo-chr1_NNU_024083-RA	647
Vitis-chr10_random_GSVIVT01004815001	Nelumbo-chr1_NNU_024087-RA	620
Vitis-chr10_random_GSVIVT01004818001	Nelumbo-chr1_NNU_024090-RA	225
Vitis-chr10_random_GSVIVT01004820001	Nelumbo-chr1_NNU_024092-RA	876
###
Vitis-chr10_random_GSVIVT01004806001	Nelumbo-chr1_NNU_005035-RA	1320
Vitis-chr10_random_GSVIVT01004807001	Nelumbo-chr1_NNU_005036-RA	1240
Vitis-chr10_random_GSVIVT01004809001	Nelumbo-chr1_NNU_005041-RA	628
Vitis-chr10_random_GSVIVT01004810001	Nelumbo-chr1_NNU_005044-RA	651
Vitis-chr10_random_GSVIVT01004811001	Nelumbo-chr1_NNU_005047-RA	634
Vitis-chr10_random_GSVIVT01004813001	Nelumbo-chr1_NNU_005050-RA	229
Vitis-chr10_random_GSVIVT01004818001	Nelumbo-chr1_NNU_005052-RA	220
Vitis-chr10_random_GSVIVT01004820001	Nelumbo-chr1_NNU_005053-RA	844
###
Vitis-chr10_random_GSVIVT01006794001	Nelumbo-chr1_NNU_022728-RA	397
Vitis-chr10_random_GSVIVT01006335001	Nelumbo-chr1_NNU_021062-RA	157
Vitis-chr10_random_GSVIVT01006339001	Nelumbo-chr1_NNU_021060-RA	836
Vitis-chr10_random_GSVIVT01006340001	Nelumbo-chr1_NNU_021054-RA	527
Vitis-chr10_random_GSVIVT01006341001	Nelumbo-chr1_NNU_021051-RA	1230
###
Vitis-chr11_GSVIVT01032217001	Nelumbo-chr10_NNU_025064-RA	874
Vitis-chr11_GSVIVT01032230001	Nelumbo-chr10_NNU_025054-RA	626
Vitis-chr11_GSVIVT01032232001	Nelumbo-chr10_NNU_026013-RA	316
Vitis-chr11_GSVIVT01032233001	Nelumbo-chr10_NNU_021154-RA	136
Vitis-chr11_GSVIVT01032239001	Nelumbo-chr10_NNU_021148-RA	625
Vitis-chr11_GSVIVT01032240001	Nelumbo-chr10_NNU_021145-RA	939
Vitis-chr11_GSVIVT01032268001	Nelumbo-chr10_NNU_025046-RA	1780
Vitis-chr11_GSVIVT01032269001	Nelumbo-chr10_NNU_025047-RA	1000
Vitis-chr11_GSVIVT01032283001	Nelumbo-chr10_NNU_025054-RA	585
Vitis-chr11_GSVIVT01032285001	Nelumbo-chr10_NNU_025042-RA	919
###
Vitis-chr11_GSVIVT01029310001	Nelumbo-chr10_NNU_019947-RA	142
Vitis-chr11_GSVIVT01029306001	Nelumbo-chr10_NNU_019946-RA	810
Vitis-chr11_GSVIVT01029304001	Nelumbo-chr10_NNU_019945-RA	598
Vitis-chr11_GSVIVT01029288001	Nelumbo-chr10_NNU_019948-RA	625
Vitis-chr11_GSVIVT01029283001	Nelumbo-chr10_NNU_019953-RA	644
Vitis-chr11_GSVIVT01029282001	Nelumbo-chr10_NNU_019958-RA	816
Vitis-chr11_GSVIVT01029274001	Nelumbo-chr10_NNU_019959-RA	746
Vitis-chr11_GSVIVT01029273001	Nelumbo-chr10_NNU_019968-RA	708
Vitis-chr11_GSVIVT01029267001	Nelumbo-chr10_NNU_025464-RA	1130
Vitis-chr11_GSVIVT01029244001	Nelumbo-chr10_NNU_019967-RA	1370
###
Vitis-chr11_GSVIVT01029265001	Nelumbo-chr10_NNU_012815-RA	400
Vitis-chr11_GSVIVT01029262001	Nelumbo-chr10_NNU_012806-RA	361
Vitis-chr11_GSVIVT01029261001	Nelumbo-chr10_NNU_012805-RA	47
Vitis-chr11_GSVIVT01029258001	Nelumbo-chr10_NNU_012808-RA	242
Vitis-chr11_GSVIVT01029257001	Nelumbo-chr10_NNU_012801-RA	248
Vitis-chr11_GSVIVT01029255001	Nelumbo-chr10_NNU_012799-RA	402
Vitis-chr11_GSVIVT01029252001	Nelumbo-chr10_NNU_012794-RA	142
Vitis-chr11_GSVIVT01029248001	Nelumbo-chr10_NNU_012797-RA	1940
Vitis-chr11_GSVIVT01029237001	Nelumbo-chr10_NNU_012810-RA	1030
Vitis-chr11_GSVIVT01029232001	Nelumbo-chr10_NNU_012804-RA	400
Vitis-chr11_GSVIVT01029229001	Nelumbo-chr10_NNU_012826-RA	678
Vitis-chr11_GSVIVT01029219001	Nelumbo-chr10_NNU_012830-RA	601
Vitis-chr11_GSVIVT01029215001	Nelumbo-chr10_NNU_012837-RA	245
Vitis-chr11_GSVIVT01029213001	Nelumbo-chr10_NNU_012832-RA	1870
Vitis-chr11_GSVIVT01029211001	Nelumbo-chr10_NNU_012823-RA	365
Vitis-chr11_GSVIVT01029183001	Nelumbo-chr10_NNU_012841-RA	515
###
Vitis-chr11_GSVIVT01029152001	Nelumbo-chr10_NNU_012846-RA	1290
Vitis-chr11_GSVIVT01029151001	Nelumbo-chr10_NNU_012848-RA	933
Vitis-chr11_GSVIVT01029150001	Nelumbo-chr10_NNU_012850-RA	991
Vitis-chr11_GSVIVT01029124001	Nelumbo-chr10_NNU_012852-RA	286
Vitis-chr11_GSVIVT01029122001	Nelumbo-chr10_NNU_012855-RA	455
Vitis-chr11_GSVIVT01029107001	Nelumbo-chr10_NNU_025832-RA	160
Vitis-chr11_GSVIVT01029106001	Nelumbo-chr10_NNU_025830-RA	934
Vitis-chr11_GSVIVT01029104001	Nelumbo-chr10_NNU_025825-RA	130
###
Vitis-chr11_GSVIVT01010922001	Nelumbo-chr10_NNU_011309-RA	702
Vitis-chr11_GSVIVT01010922001	Nelumbo-chr10_NNU_011337-RA	734
Vitis-chr11_GSVIVT01010913001	Nelumbo-chr10_NNU_011323-RA	397
Vitis-chr11_GSVIVT01010906001	Nelumbo-chr10_NNU_011318-RA	623
Vitis-chr11_GSVIVT01010901001	Nelumbo-chr10_NNU_011311-RA	1020
###
Vitis-chr11_GSVIVT01010865001	Nelumbo-chr10_NNU_017949-RA	83
Vitis-chr11_GSVIVT01010864001	Nelumbo-chr10_NNU_017953-RA	925
Vitis-chr11_GSVIVT01010862001	Nelumbo-chr10_NNU_017955-RA	131
Vitis-chr11_GSVIVT01010855001	Nelumbo-chr10_NNU_017959-RA	245
Vitis-chr11_GSVIVT01029320001	Nelumbo-chr10_NNU_017961-RA	800
Vitis-chr11_GSVIVT01029319001	Nelumbo-chr10_NNU_017963-RA	572
Vitis-chr11_GSVIVT01029318001	Nelumbo-chr10_NNU_017973-RA	299
Vitis-chr11_GSVIVT01029314001	Nelumbo-chr10_NNU_017989-RA	749
Vitis-chr11_GSVIVT01029311001	Nelumbo-chr10_NNU_017998-RA	493
###
Vitis-chr11_GSVIVT01029239001	Nelumbo-chr10_NNU_026111-RA	754
Vitis-chr11_GSVIVT01029235001	Nelumbo-chr10_NNU_026110-RA	338
Vitis-chr11_GSVIVT01029224001	Nelumbo-chr10_NNU_026251-RA	674
Vitis-chr11_GSVIVT01029220001	Nelumbo-chr10_NNU_026073-RA	435
###
Vitis-chr11_GSVIVT01032250001	Nelumbo-chr10_NNU_011376-RA	498
Vitis-chr11_GSVIVT01032256001	Nelumbo-chr10_NNU_011396-RA	582
Vitis-chr11_GSVIVT01032258001	Nelumbo-chr10_NNU_011400-RA	138
Vitis-chr11_GSVIVT01032261001	Nelumbo-chr10_NNU_011402-RA	849
Vitis-chr11_GSVIVT01032263001	Nelumbo-chr10_NNU_011405-RA	391
Vitis-chr11_GSVIVT01032266001	Nelumbo-chr10_NNU_011412-RA	379
###
Vitis-chr11_GSVIVT01032217001	Nelumbo-chr15_NNU_004867-RA	1160
Vitis-chr11_GSVIVT01032230001	Nelumbo-chr15_NNU_004859-RA	631
Vitis-chr11_GSVIVT01032255001	Nelumbo-chr15_NNU_004879-RA	1910
Vitis-chr11_GSVIVT01032259001	Nelumbo-chr15_NNU_004874-RA	1020
Vitis-chr11_GSVIVT01032261001	Nelumbo-chr15_NNU_004875-RA	901
Vitis-chr11_GSVIVT01032263001	Nelumbo-chr15_NNU_004876-RA	361
Vitis-chr11_GSVIVT01032283001	Nelumbo-chr15_NNU_004859-RA	650
Vitis-chr11_GSVIVT01032285001	Nelumbo-chr15_NNU_004867-RA	824
###
Vitis-chr11_GSVIVT01014999001	Nelumbo-chr2_NNU_010514-RA	753
Vitis-chr11_GSVIVT01015000001	Nelumbo-chr2_NNU_010515-RA	569
Vitis-chr11_GSVIVT01015002001	Nelumbo-chr2_NNU_010523-RA	914
Vitis-chr11_GSVIVT01015004001	Nelumbo-chr2_NNU_010526-RA	1110
Vitis-chr11_GSVIVT01015006001	Nelumbo-chr2_NNU_010531-RA	493
Vitis-chr11_GSVIVT01015008001	Nelumbo-chr2_NNU_010527-RA	310
Vitis-chr11_GSVIVT01015013001	Nelumbo-chr2_NNU_010534-RA	1280
Vitis-chr11_GSVIVT01015015001	Nelumbo-chr2_NNU_010536-RA	1550
Vitis-chr11_GSVIVT01015020001	Nelumbo-chr2_NNU_010538-RA	874
Vitis-chr11_GSVIVT01015021001	Nelumbo-chr2_NNU_010540-RA	120
Vitis-chr11_GSVIVT01015023001	Nelumbo-chr2_NNU_010542-RA	225
Vitis-chr11_GSVIVT01015028001	Nelumbo-chr2_NNU_010549-RA	1050
Vitis-chr11_GSVIVT01015030001	Nelumbo-chr2_NNU_010550-RA	61
Vitis-chr11_GSVIVT01015033001	Nelumbo-chr2_NNU_010552-RA	572
Vitis-chr11_GSVIVT01015034001	Nelumbo-chr2_NNU_010553-RA	917
Vitis-chr11_GSVIVT01015036001	Nelumbo-chr2_NNU_010559-RA	650
Vitis-chr11_GSVIVT01015037001	Nelumbo-chr2_NNU_010561-RA	201
Vitis-chr11_GSVIVT01015039001	Nelumbo-chr2_NNU_010564-RA	163
Vitis-chr11_GSVIVT01015040001	Nelumbo-chr2_NNU_010565-RA	776
Vitis-chr11_GSVIVT01015042001	Nelumbo-chr2_NNU_010566-RA	111
Vitis-chr11_GSVIVT01015044001	Nelumbo-chr2_NNU_010567-RA	1170
Vitis-chr11_GSVIVT01015046001	Nelumbo-chr2_NNU_010568-RA	378
Vitis-chr11_GSVIVT01015051001	Nelumbo-chr2_NNU_010572-RA	402
Vitis-chr11_GSVIVT01015052001	Nelumbo-chr2_NNU_010575-RA	816
Vitis-chr11_GSVIVT01015055001	Nelumbo-chr2_NNU_010578-RA	979
Vitis-chr11_GSVIVT01015056001	Nelumbo-chr2_NNU_010586-RA	172
Vitis-chr11_GSVIVT01015057001	Nelumbo-chr2_NNU_010585-RA	250
Vitis-chr11_GSVIVT01015059001	Nelumbo-chr2_NNU_010589-RA	577
Vitis-chr11_GSVIVT01015062001	Nelumbo-chr2_NNU_010593-RA	591
Vitis-chr11_GSVIVT01015063001	Nelumbo-chr2_NNU_010598-RA	678
Vitis-chr11_GSVIVT01015065001	Nelumbo-chr2_NNU_010595-RA	150
Vitis-chr11_GSVIVT01015066001	Nelumbo-chr2_NNU_010596-RA	440
Vitis-chr11_GSVIVT01015067001	Nelumbo-chr2_NNU_010597-RA	201
Vitis-chr11_GSVIVT01015069001	Nelumbo-chr2_NNU_010599-RA	1100
Vitis-chr11_GSVIVT01015070001	Nelumbo-chr2_NNU_010601-RA	212
Vitis-chr11_GSVIVT01015077001	Nelumbo-chr2_NNU_010607-RA	822
Vitis-chr11_GSVIVT01015078001	Nelumbo-chr2_NNU_010610-RA	974
Vitis-chr11_GSVIVT01015082001	Nelumbo-chr2_NNU_010614-RA	1440
Vitis-chr11_GSVIVT01015083001	Nelumbo-chr2_NNU_010620-RA	229
Vitis-chr11_GSVIVT01015086001	Nelumbo-chr2_NNU_010633-RA	460
Vitis-chr11_GSVIVT01015089001	Nelumbo-chr2_NNU_010635-RA	1480
Vitis-chr11_GSVIVT01015090001	Nelumbo-chr2_NNU_010636-RA	689
Vitis-chr11_GSVIVT01015096001	Nelumbo-chr2_NNU_010643-RA	2080
Vitis-chr11_GSVIVT01015097001	Nelumbo-chr2_NNU_010647-RA	362
Vitis-chr11_GSVIVT01015101001	Nelumbo-chr2_NNU_010651-RA	405
Vitis-chr11_GSVIVT01015103001	Nelumbo-chr2_NNU_010654-RA	397
Vitis-chr11_GSVIVT01015108001	Nelumbo-chr2_NNU_010655-RA	332
Vitis-chr11_GSVIVT01015110001	Nelumbo-chr2_NNU_010660-RA	768
Vitis-chr11_GSVIVT01015111001	Nelumbo-chr2_NNU_010662-RA	1390
Vitis-chr11_GSVIVT01015115001	Nelumbo-chr2_NNU_010672-RA	651
Vitis-chr11_GSVIVT01015116001	Nelumbo-chr2_NNU_010673-RA	210
Vitis-chr11_GSVIVT01015120001	Nelumbo-chr2_NNU_010680-RA	406
Vitis-chr11_GSVIVT01015121001	Nelumbo-chr2_NNU_010681-RA	925
Vitis-chr11_GSVIVT01015122001	Nelumbo-chr2_NNU_010685-RA	816
Vitis-chr11_GSVIVT01015124001	Nelumbo-chr2_NNU_010686-RA	718
Vitis-chr11_GSVIVT01015144001	Nelumbo-chr2_NNU_010693-RA	598
Vitis-chr11_GSVIVT01015146001	Nelumbo-chr2_NNU_010695-RA	3980
Vitis-chr11_GSVIVT01015147001	Nelumbo-chr2_NNU_010696-RA	515
Vitis-chr11_GSVIVT01015149001	Nelumbo-chr2_NNU_010697-RA	909
Vitis-chr11_GSVIVT01015151001	Nelumbo-chr2_NNU_010701-RA	387
Vitis-chr11_GSVIVT01015152001	Nelumbo-chr2_NNU_010702-RA	319
Vitis-chr11_GSVIVT01015155001	Nelumbo-chr2_NNU_010703-RA	953
Vitis-chr11_GSVIVT01015156001	Nelumbo-chr2_NNU_010704-RA	552
Vitis-chr11_GSVIVT01015158001	Nelumbo-chr2_NNU_010705-RA	786
Vitis-chr11_GSVIVT01015169001	Nelumbo-chr2_NNU_010723-RA	1370
Vitis-chr11_GSVIVT01015173001	Nelumbo-chr2_NNU_010727-RA	1410
Vitis-chr11_GSVIVT01015175001	Nelumbo-chr2_NNU_010728-RA	251
Vitis-chr11_GSVIVT01015176001	Nelumbo-chr2_NNU_010731-RA	1460
Vitis-chr11_GSVIVT01015177001	Nelumbo-chr2_NNU_010737-RA	150
Vitis-chr11_GSVIVT01015178001	Nelumbo-chr2_NNU_010738-RA	803
Vitis-chr11_GSVIVT01015181001	Nelumbo-chr2_NNU_010742-RA	1270
Vitis-chr11_GSVIVT01015183001	Nelumbo-chr2_NNU_010745-RA	609
Vitis-chr11_GSVIVT01015187001	Nelumbo-chr2_NNU_010749-RA	753
Vitis-chr11_GSVIVT01015189001	Nelumbo-chr2_NNU_010757-RA	253
Vitis-chr11_GSVIVT01015191001	Nelumbo-chr2_NNU_010765-RA	723
Vitis-chr11_GSVIVT01015194001	Nelumbo-chr2_NNU_010763-RA	843
Vitis-chr11_GSVIVT01015195001	Nelumbo-chr2_NNU_010761-RA	304
Vitis-chr11_GSVIVT01015197001	Nelumbo-chr2_NNU_010774-RA	1440
Vitis-chr11_GSVIVT01015198001	Nelumbo-chr2_NNU_010777-RA	1290
Vitis-chr11_GSVIVT01015200001	Nelumbo-chr2_NNU_010782-RA	1110
Vitis-chr11_GSVIVT01015201001	Nelumbo-chr2_NNU_010785-RA	342
Vitis-chr11_GSVIVT01015204001	Nelumbo-chr2_NNU_010791-RA	368
Vitis-chr11_GSVIVT01015209001	Nelumbo-chr2_NNU_010793-RA	126
Vitis-chr11_GSVIVT01015210001	Nelumbo-chr2_NNU_010795-RA	1320
Vitis-chr11_GSVIVT01015211001	Nelumbo-chr2_NNU_010796-RA	2200
Vitis-chr11_GSVIVT01015213001	Nelumbo-chr2_NNU_010802-RA	315
Vitis-chr11_GSVIVT01015214001	Nelumbo-chr2_NNU_010803-RA	549
Vitis-chr11_GSVIVT01015215001	Nelumbo-chr2_NNU_010804-RA	232
Vitis-chr11_GSVIVT01015216001	Nelumbo-chr2_NNU_010807-RA	204
Vitis-chr11_GSVIVT01015217001	Nelumbo-chr2_NNU_010808-RA	525
Vitis-chr11_GSVIVT01015218001	Nelumbo-chr2_NNU_010809-RA	266
Vitis-chr11_GSVIVT01015219001	Nelumbo-chr2_NNU_010810-RA	634
Vitis-chr11_GSVIVT01015220001	Nelumbo-chr2_NNU_010811-RA	784
Vitis-chr11_GSVIVT01015223001	Nelumbo-chr2_NNU_010814-RA	433
Vitis-chr11_GSVIVT01015225001	Nelumbo-chr2_NNU_010815-RA	495
Vitis-chr11_GSVIVT01015226001	Nelumbo-chr2_NNU_010816-RA	1150
Vitis-chr11_GSVIVT01015227001	Nelumbo-chr2_NNU_010817-RA	438
Vitis-chr11_GSVIVT01015228001	Nelumbo-chr2_NNU_010821-RA	240
Vitis-chr11_GSVIVT01015231001	Nelumbo-chr2_NNU_010822-RA	484
Vitis-chr11_GSVIVT01015232001	Nelumbo-chr2_NNU_010823-RA	860
Vitis-chr11_GSVIVT01015235001	Nelumbo-chr2_NNU_010824-RA	696
Vitis-chr11_GSVIVT01015236001	Nelumbo-chr2_NNU_010825-RA	947
Vitis-chr11_GSVIVT01015239001	Nelumbo-chr2_NNU_010828-RA	670
Vitis-chr11_GSVIVT01015242001	Nelumbo-chr2_NNU_010831-RA	452
Vitis-chr11_GSVIVT01015249001	Nelumbo-chr2_NNU_024279-RA	149
Vitis-chr11_GSVIVT01015250001	Nelumbo-chr2_NNU_024280-RA	2800
Vitis-chr11_GSVIVT01015253001	Nelumbo-chr2_NNU_024284-RA	470
Vitis-chr11_GSVIVT01015254001	Nelumbo-chr2_NNU_024293-RA	884
Vitis-chr11_GSVIVT01015256001	Nelumbo-chr2_NNU_024287-RA	971
Vitis-chr11_GSVIVT01015258001	Nelumbo-chr2_NNU_024300-RA	756
Vitis-chr11_GSVIVT01015262001	Nelumbo-chr2_NNU_024301-RA	75
Vitis-chr11_GSVIVT01015263001	Nelumbo-chr2_NNU_024302-RA	405
Vitis-chr11_GSVIVT01015264001	Nelumbo-chr2_NNU_024306-RA	262
Vitis-chr11_GSVIVT01015265001	Nelumbo-chr2_NNU_024307-RA	394
Vitis-chr11_GSVIVT01015266001	Nelumbo-chr2_NNU_024310-RA	846
Vitis-chr11_GSVIVT01015269001	Nelumbo-chr2_NNU_024319-RA	1000
Vitis-chr11_GSVIVT01015270001	Nelumbo-chr2_NNU_024321-RA	244
Vitis-chr11_GSVIVT01015271001	Nelumbo-chr2_NNU_024327-RA	1490
Vitis-chr11_GSVIVT01015272001	Nelumbo-chr2_NNU_024328-RA	313
Vitis-chr11_GSVIVT01015273001	Nelumbo-chr2_NNU_024329-RA	580
Vitis-chr11_GSVIVT01015274001	Nelumbo-chr2_NNU_024330-RA	996
Vitis-chr11_GSVIVT01015275001	Nelumbo-chr2_NNU_024331-RA	696
Vitis-chr11_GSVIVT01015276001	Nelumbo-chr2_NNU_024332-RA	359
Vitis-chr11_GSVIVT01015277001	Nelumbo-chr2_NNU_003331-RA	353
Vitis-chr11_GSVIVT01015280001	Nelumbo-chr2_NNU_003334-RA	417
Vitis-chr11_GSVIVT01015282001	Nelumbo-chr2_NNU_003337-RA	1270
Vitis-chr11_GSVIVT01015283001	Nelumbo-chr2_NNU_003339-RA	1030
Vitis-chr11_GSVIVT01015288001	Nelumbo-chr2_NNU_003343-RA	768
Vitis-chr11_GSVIVT01015290001	Nelumbo-chr2_NNU_003345-RA	938
Vitis-chr11_GSVIVT01015291001	Nelumbo-chr2_NNU_003346-RA	901
Vitis-chr11_GSVIVT01015292001	Nelumbo-chr2_NNU_003347-RA	1060
Vitis-chr11_GSVIVT01015294001	Nelumbo-chr2_NNU_003348-RA	536
Vitis-chr11_GSVIVT01015295001	Nelumbo-chr2_NNU_003349-RA	117
Vitis-chr11_GSVIVT01015297001	Nelumbo-chr2_NNU_003350-RA	1230
Vitis-chr11_GSVIVT01015301001	Nelumbo-chr2_NNU_003354-RA	389
Vitis-chr11_GSVIVT01015302001	Nelumbo-chr2_NNU_003355-RA	783
Vitis-chr11_GSVIVT01015303001	Nelumbo-chr2_NNU_003356-RA	1480
Vitis-chr11_GSVIVT01015305001	Nelumbo-chr2_NNU_003364-RA	848
Vitis-chr11_GSVIVT01015306001	Nelumbo-chr2_NNU_003365-RA	1600
Vitis-chr11_GSVIVT01015308001	Nelumbo-chr2_NNU_003367-RA	912
Vitis-chr11_GSVIVT01015311001	Nelumbo-chr2_NNU_003370-RA	615
Vitis-chr11_GSVIVT01015313001	Nelumbo-chr2_NNU_003378-RA	232
Vitis-chr11_GSVIVT01015314001	Nelumbo-chr2_NNU_003381-RA	354
Vitis-chr11_GSVIVT01015317001	Nelumbo-chr2_NNU_003387-RA	2050
Vitis-chr11_GSVIVT01015319001	Nelumbo-chr2_NNU_003400-RA	680
Vitis-chr11_GSVIVT01015322001	Nelumbo-chr2_NNU_003402-RA	2070
Vitis-chr11_GSVIVT01015328001	Nelumbo-chr2_NNU_003412-RA	982
Vitis-chr11_GSVIVT01015329001	Nelumbo-chr2_NNU_003413-RA	857
Vitis-chr11_GSVIVT01015332001	Nelumbo-chr2_NNU_003415-RA	1030
Vitis-chr11_GSVIVT01015335001	Nelumbo-chr2_NNU_003417-RA	338
Vitis-chr11_GSVIVT01015336001	Nelumbo-chr2_NNU_003418-RA	244
Vitis-chr11_GSVIVT01015338001	Nelumbo-chr2_NNU_003422-RA	1280
Vitis-chr11_GSVIVT01015339001	Nelumbo-chr2_NNU_003423-RA	1040
Vitis-chr11_GSVIVT01015340001	Nelumbo-chr2_NNU_003425-RA	457
Vitis-chr11_GSVIVT01015342001	Nelumbo-chr2_NNU_003428-RA	1190
Vitis-chr11_GSVIVT01015346001	Nelumbo-chr2_NNU_003429-RA	378
Vitis-chr11_GSVIVT01015347001	Nelumbo-chr2_NNU_003432-RA	1100
Vitis-chr11_GSVIVT01015350001	Nelumbo-chr2_NNU_003435-RA	452
Vitis-chr11_GSVIVT01015353001	Nelumbo-chr2_NNU_003442-RA	966
Vitis-chr11_GSVIVT01015355001	Nelumbo-chr2_NNU_003444-RA	2380
Vitis-chr11_GSVIVT01015358001	Nelumbo-chr2_NNU_003445-RA	493
Vitis-chr11_GSVIVT01015359001	Nelumbo-chr2_NNU_003451-RA	675
Vitis-chr11_GSVIVT01015360001	Nelumbo-chr2_NNU_003453-RA	564
Vitis-chr11_GSVIVT01015361001	Nelumbo-chr2_NNU_003455-RA	738
Vitis-chr11_GSVIVT01015362001	Nelumbo-chr2_NNU_003456-RA	414
Vitis-chr11_GSVIVT01015365001	Nelumbo-chr2_NNU_003462-RA	634
Vitis-chr11_GSVIVT01015366001	Nelumbo-chr2_NNU_003466-RA	212
Vitis-chr11_GSVIVT01015367001	Nelumbo-chr2_NNU_003470-RA	1350
Vitis-chr11_GSVIVT01015369001	Nelumbo-chr2_NNU_003473-RA	824
Vitis-chr11_GSVIVT01015370001	Nelumbo-chr2_NNU_003474-RA	644
Vitis-chr11_GSVIVT01015371001	Nelumbo-chr2_NNU_003475-RA	288
Vitis-chr11_GSVIVT01015373001	Nelumbo-chr2_NNU_003487-RA	626
Vitis-chr11_GSVIVT01015376001	Nelumbo-chr2_NNU_003488-RA	539
Vitis-chr11_GSVIVT01015380001	Nelumbo-chr2_NNU_003497-RA	490
Vitis-chr11_GSVIVT01015381001	Nelumbo-chr2_NNU_003498-RA	653
Vitis-chr11_GSVIVT01015383001	Nelumbo-chr2_NNU_003501-RA	1450
Vitis-chr11_GSVIVT01015384001	Nelumbo-chr2_NNU_003503-RA	1270
Vitis-chr11_GSVIVT01015386001	Nelumbo-chr2_NNU_003509-RA	971
Vitis-chr11_GSVIVT01015388001	Nelumbo-chr2_NNU_003515-RA	868
Vitis-chr11_GSVIVT01015389001	Nelumbo-chr2_NNU_003516-RA	384
Vitis-chr11_GSVIVT01015390001	Nelumbo-chr2_NNU_003517-RA	278
Vitis-chr11_GSVIVT01015391001	Nelumbo-chr2_NNU_003519-RA	991
Vitis-chr11_GSVIVT01015396001	Nelumbo-chr2_NNU_003527-RA	511
Vitis-chr11_GSVIVT01015398001	Nelumbo-chr2_NNU_003529-RA	506
Vitis-chr11_GSVIVT01015401001	Nelumbo-chr2_NNU_003530-RA	270
Vitis-chr11_GSVIVT01015403001	Nelumbo-chr2_NNU_003532-RA	1770
Vitis-chr11_GSVIVT01015412001	Nelumbo-chr2_NNU_003550-RA	1510
Vitis-chr11_GSVIVT01015414001	Nelumbo-chr2_NNU_003551-RA	569
Vitis-chr11_GSVIVT01015415001	Nelumbo-chr2_NNU_003552-RA	2780
Vitis-chr11_GSVIVT01015417001	Nelumbo-chr2_NNU_003553-RA	274
Vitis-chr11_GSVIVT01015418001	Nelumbo-chr2_NNU_003557-RA	576
Vitis-chr11_GSVIVT01015420001	Nelumbo-chr2_NNU_003559-RA	321
Vitis-chr11_GSVIVT01015422001	Nelumbo-chr2_NNU_003560-RA	152
Vitis-chr11_GSVIVT01015423001	Nelumbo-chr2_NNU_003561-RA	1060
Vitis-chr11_GSVIVT01015424001	Nelumbo-chr2_NNU_003562-RA	1010
Vitis-chr11_GSVIVT01015425001	Nelumbo-chr2_NNU_003563-RA	541
Vitis-chr11_GSVIVT01015428001	Nelumbo-chr2_NNU_003566-RA	751
Vitis-chr11_GSVIVT01015429001	Nelumbo-chr2_NNU_003567-RA	427
Vitis-chr11_GSVIVT01015436001	Nelumbo-chr2_NNU_003570-RA	977
Vitis-chr11_GSVIVT01015439001	Nelumbo-chr2_NNU_003575-RA	482
Vitis-chr11_GSVIVT01015442001	Nelumbo-chr2_NNU_003579-RA	3710
Vitis-chr11_GSVIVT01015445001	Nelumbo-chr2_NNU_003582-RA	792
Vitis-chr11_GSVIVT01015448001	Nelumbo-chr2_NNU_003583-RA	942
Vitis-chr11_GSVIVT01015449001	Nelumbo-chr2_NNU_003585-RA	379
Vitis-chr11_GSVIVT01015451001	Nelumbo-chr2_NNU_003586-RA	1130
Vitis-chr11_GSVIVT01015453001	Nelumbo-chr2_NNU_003587-RA	185
Vitis-chr11_GSVIVT01015454001	Nelumbo-chr2_NNU_003588-RA	381
Vitis-chr11_GSVIVT01015456001	Nelumbo-chr2_NNU_003594-RA	1780
Vitis-chr11_GSVIVT01015458001	Nelumbo-chr2_NNU_003603-RA	852
Vitis-chr11_GSVIVT01015459001	Nelumbo-chr2_NNU_003605-RA	1110
Vitis-chr11_GSVIVT01015460001	Nelumbo-chr2_NNU_003608-RA	971
Vitis-chr11_GSVIVT01015461001	Nelumbo-chr2_NNU_003609-RA	1980
Vitis-chr11_GSVIVT01015462001	Nelumbo-chr2_NNU_003614-RA	468
Vitis-chr11_GSVIVT01015464001	Nelumbo-chr2_NNU_003617-RA	2480
Vitis-chr11_GSVIVT01015465001	Nelumbo-chr2_NNU_003621-RA	482
Vitis-chr11_GSVIVT01015466001	Nelumbo-chr2_NNU_003622-RA	1050
Vitis-chr11_GSVIVT01015472001	Nelumbo-chr2_NNU_003630-RA	791
Vitis-chr11_GSVIVT01015473001	Nelumbo-chr2_NNU_003632-RA	988
Vitis-chr11_GSVIVT01015475001	Nelumbo-chr2_NNU_003635-RA	202
Vitis-chr11_GSVIVT01015477001	Nelumbo-chr2_NNU_003634-RA	447
Vitis-chr11_GSVIVT01015479001	Nelumbo-chr2_NNU_003637-RA	1210
Vitis-chr11_GSVIVT01015485001	Nelumbo-chr2_NNU_003643-RA	683
Vitis-chr11_GSVIVT01015486001	Nelumbo-chr2_NNU_003644-RA	492
Vitis-chr11_GSVIVT01015489001	Nelumbo-chr2_NNU_003650-RA	884
Vitis-chr11_GSVIVT01015490001	Nelumbo-chr2_NNU_003651-RA	656
Vitis-chr11_GSVIVT01015493001	Nelumbo-chr2_NNU_003654-RA	247
Vitis-chr11_GSVIVT01015496001	Nelumbo-chr2_NNU_003657-RA	614
Vitis-chr11_GSVIVT01015498001	Nelumbo-chr2_NNU_003660-RA	232
Vitis-chr11_GSVIVT01015501001	Nelumbo-chr2_NNU_003663-RA	844
Vitis-chr11_GSVIVT01015504001	Nelumbo-chr2_NNU_003665-RA	394
Vitis-chr11_GSVIVT01015505001	Nelumbo-chr2_NNU_003667-RA	531
Vitis-chr11_GSVIVT01015506001	Nelumbo-chr2_NNU_003671-RA	286
Vitis-chr11_GSVIVT01015508001	Nelumbo-chr2_NNU_003677-RA	299
Vitis-chr11_GSVIVT01015511001	Nelumbo-chr2_NNU_003678-RA	384
Vitis-chr11_GSVIVT01015512001	Nelumbo-chr2_NNU_003679-RA	904
Vitis-chr11_GSVIVT01015513001	Nelumbo-chr2_NNU_003680-RA	361
Vitis-chr11_GSVIVT01015515001	Nelumbo-chr2_NNU_003682-RA	1030
Vitis-chr11_GSVIVT01015517001	Nelumbo-chr2_NNU_003684-RA	702
Vitis-chr11_GSVIVT01015521001	Nelumbo-chr2_NNU_003699-RA	1190
Vitis-chr11_GSVIVT01015525001	Nelumbo-chr2_NNU_003703-RA	806
Vitis-chr11_GSVIVT01015527001	Nelumbo-chr2_NNU_003705-RA	299
Vitis-chr11_GSVIVT01015528001	Nelumbo-chr2_NNU_003707-RA	4150
Vitis-chr11_GSVIVT01015532001	Nelumbo-chr2_NNU_003712-RA	294
Vitis-chr11_GSVIVT01015533001	Nelumbo-chr2_NNU_003715-RA	865
Vitis-chr11_GSVIVT01015535001	Nelumbo-chr2_NNU_003714-RA	433
Vitis-chr11_GSVIVT01015538001	Nelumbo-chr2_NNU_003716-RA	400
Vitis-chr11_GSVIVT01015540001	Nelumbo-chr2_NNU_003719-RA	274
Vitis-chr11_GSVIVT01015541001	Nelumbo-chr2_NNU_003721-RA	1070
Vitis-chr11_GSVIVT01015549001	Nelumbo-chr2_NNU_003729-RA	897
Vitis-chr11_GSVIVT01015550001	Nelumbo-chr2_NNU_003730-RA	334
Vitis-chr11_GSVIVT01015551001	Nelumbo-chr2_NNU_003734-RA	514
Vitis-chr11_GSVIVT01015552001	Nelumbo-chr2_NNU_003731-RA	367
Vitis-chr11_GSVIVT01015557001	Nelumbo-chr2_NNU_003749-RA	1050
Vitis-chr11_GSVIVT01015558001	Nelumbo-chr2_NNU_003744-RA	433
Vitis-chr11_GSVIVT01015562001	Nelumbo-chr2_NNU_003743-RA	88
Vitis-chr11_GSVIVT01015564001	Nelumbo-chr2_NNU_003739-RA	432
Vitis-chr11_GSVIVT01015565001	Nelumbo-chr2_NNU_003738-RA	310
Vitis-chr11_GSVIVT01015571001	Nelumbo-chr2_NNU_003756-RA	3080
Vitis-chr11_GSVIVT01015578001	Nelumbo-chr2_NNU_003759-RA	196
Vitis-chr11_GSVIVT01015580001	Nelumbo-chr2_NNU_003763-RA	829
Vitis-chr11_GSVIVT01015582001	Nelumbo-chr2_NNU_003767-RA	775
Vitis-chr11_GSVIVT01015585001	Nelumbo-chr2_NNU_003772-RA	220
Vitis-chr11_GSVIVT01015588001	Nelumbo-chr2_NNU_003774-RA	231
Vitis-chr11_GSVIVT01015591001	Nelumbo-chr2_NNU_003777-RA	854
Vitis-chr11_GSVIVT01015594001	Nelumbo-chr2_NNU_003778-RA	753
Vitis-chr11_GSVIVT01015596001	Nelumbo-chr2_NNU_003779-RA	198
Vitis-chr11_GSVIVT01015600001	Nelumbo-chr2_NNU_003785-RA	98
Vitis-chr11_GSVIVT01015602001	Nelumbo-chr2_NNU_003788-RA	183
Vitis-chr11_GSVIVT01012806001	Nelumbo-chr2_NNU_003795-RA	784
Vitis-chr11_GSVIVT01012819001	Nelumbo-chr2_NNU_003816-RA	226
Vitis-chr11_GSVIVT01012825001	Nelumbo-chr2_NNU_003797-RA	2400
Vitis-chr11_GSVIVT01012827001	Nelumbo-chr2_NNU_003798-RA	972
Vitis-chr11_GSVIVT01012828001	Nelumbo-chr2_NNU_003799-RA	1770
Vitis-chr11_GSVIVT01012829001	Nelumbo-chr2_NNU_003800-RA	1390
Vitis-chr11_GSVIVT01012830001	Nelumbo-chr2_NNU_003801-RA	1350
Vitis-chr11_GSVIVT01012831001	Nelumbo-chr2_NNU_003802-RA	525
Vitis-chr11_GSVIVT01012836001	Nelumbo-chr2_NNU_003807-RA	345
Vitis-chr11_GSVIVT01012838001	Nelumbo-chr2_NNU_003810-RA	1060
Vitis-chr11_GSVIVT01012840001	Nelumbo-chr2_NNU_003819-RA	307
Vitis-chr11_GSVIVT01012841001	Nelumbo-chr2_NNU_003820-RA	2360
Vitis-chr11_GSVIVT01012842001	Nelumbo-chr2_NNU_003824-RA	351
Vitis-chr11_GSVIVT01012850001	Nelumbo-chr2_NNU_003828-RA	765
Vitis-chr11_GSVIVT01012851001	Nelumbo-chr2_NNU_003829-RA	1080
Vitis-chr11_GSVIVT01012854001	Nelumbo-chr2_NNU_003836-RA	185
Vitis-chr11_GSVIVT01012856001	Nelumbo-chr2_NNU_003837-RA	795
Vitis-chr11_GSVIVT01012859001	Nelumbo-chr2_NNU_003847-RA	337
Vitis-chr11_GSVIVT01012861001	Nelumbo-chr2_NNU_003846-RA	87
Vitis-chr11_GSVIVT01012865001	Nelumbo-chr2_NNU_003860-RA	169
Vitis-chr11_GSVIVT01012866001	Nelumbo-chr2_NNU_003861-RA	66
Vitis-chr11_GSVIVT01012867001	Nelumbo-chr2_NNU_003862-RA	1140
Vitis-chr11_GSVIVT01012869001	Nelumbo-chr2_NNU_003867-RA	689
Vitis-chr11_GSVIVT01012871001	Nelumbo-chr2_NNU_003868-RA	498
Vitis-chr11_GSVIVT01012874001	Nelumbo-chr2_NNU_024369-RA	138
Vitis-chr11_GSVIVT01012875001	Nelumbo-chr2_NNU_024370-RA	433
Vitis-chr11_GSVIVT01012879001	Nelumbo-chr2_NNU_024373-RA	424
Vitis-chr11_GSVIVT01012880001	Nelumbo-chr2_NNU_024374-RA	626
Vitis-chr11_GSVIVT01012881001	Nelumbo-chr2_NNU_024378-RA	2500
Vitis-chr11_GSVIVT01012888001	Nelumbo-chr2_NNU_024389-RA	457
Vitis-chr11_GSVIVT01012889001	Nelumbo-chr2_NNU_024392-RA	485
Vitis-chr11_GSVIVT01012890001	Nelumbo-chr2_NNU_024393-RA	209
Vitis-chr11_GSVIVT01012895001	Nelumbo-chr2_NNU_024395-RA	1070
Vitis-chr11_GSVIVT01012897001	Nelumbo-chr2_NNU_024398-RA	757
Vitis-chr11_GSVIVT01012898001	Nelumbo-chr2_NNU_024399-RA	269
Vitis-chr11_GSVIVT01012900001	Nelumbo-chr2_NNU_024406-RA	416
Vitis-chr11_GSVIVT01001034001	Nelumbo-chr2_NNU_024407-RA	729
Vitis-chr11_GSVIVT01001035001	Nelumbo-chr2_NNU_024409-RA	911
Vitis-chr11_GSVIVT01001036001	Nelumbo-chr2_NNU_024412-RA	1220
Vitis-chr11_GSVIVT01001043001	Nelumbo-chr2_NNU_024897-RA	361
[truncated: 14,025 more rows]
