# Supplementary material for: Buxus and Tetracentron genomes help resolve eudicot genome history
Source: Nat Commun. 2022 Feb 2;13:643. doi: 10.1038/s41467-022-28312-w (PMC8810787; doi:10.1038/s41467-022-28312-w)
Supplement: Supplementary file 13 — Source Data [file 41467_2022_28312_MOESM13_ESM.zip › Source Data/Supplementary_Fig5_Vitis.Tetracentron.mscsan.anchors.txt]

###
Vitis-chr1_GSVIVT01011894001	Tetra-chr10_TESI_020338	522
Vitis-chr1_GSVIVT01011892001	Tetra-chr10_TESI_020339	332
Vitis-chr1_GSVIVT01011891001	Tetra-chr10_TESI_020340	618
Vitis-chr1_GSVIVT01011890001	Tetra-chr10_TESI_020344	88
###
Vitis-chr1_GSVIVT01020241001	Tetra-chr12_TESI_021754	919
Vitis-chr1_GSVIVT01020232001	Tetra-chr12_TESI_021748	2100
Vitis-chr1_GSVIVT01020230001	Tetra-chr12_TESI_021744	775
Vitis-chr1_GSVIVT01020224001	Tetra-chr12_TESI_021743	1570
Vitis-chr1_GSVIVT01020222001	Tetra-chr12_TESI_021739	805
Vitis-chr1_GSVIVT01020220001	Tetra-chr12_TESI_021737	553
Vitis-chr1_GSVIVT01020209001	Tetra-chr12_TESI_021729	2140
Vitis-chr1_GSVIVT01020208001	Tetra-chr12_TESI_021730	346
Vitis-chr1_GSVIVT01020185001	Tetra-chr12_TESI_021720	256
Vitis-chr1_GSVIVT01020183001	Tetra-chr12_TESI_021709	335
Vitis-chr1_GSVIVT01020181001	Tetra-chr12_TESI_021707	386
Vitis-chr1_GSVIVT01020177001	Tetra-chr12_TESI_021687	402
Vitis-chr1_GSVIVT01020175001	Tetra-chr12_TESI_021691	1380
Vitis-chr1_GSVIVT01020172001	Tetra-chr12_TESI_021695	368
Vitis-chr1_GSVIVT01020171001	Tetra-chr12_TESI_021696	509
Vitis-chr1_GSVIVT01020170001	Tetra-chr12_TESI_021698	337
Vitis-chr1_GSVIVT01020167001	Tetra-chr12_TESI_021699	719
Vitis-chr1_GSVIVT01020165001	Tetra-chr12_TESI_021700	291
Vitis-chr1_GSVIVT01020160001	Tetra-chr12_TESI_021705	582
Vitis-chr1_GSVIVT01020154001	Tetra-chr12_TESI_021681	353
Vitis-chr1_GSVIVT01020146001	Tetra-chr12_TESI_021671	432
Vitis-chr1_GSVIVT01020145001	Tetra-chr12_TESI_021672	1100
Vitis-chr1_GSVIVT01020139001	Tetra-chr12_TESI_021673	702
###
Vitis-chr1_GSVIVT01020133001	Tetra-chr12_TESI_021539	672
Vitis-chr1_GSVIVT01020128001	Tetra-chr12_TESI_021532	1120
Vitis-chr1_GSVIVT01020127001	Tetra-chr12_TESI_021531	180
Vitis-chr1_GSVIVT01020118001	Tetra-chr12_TESI_021529	300
Vitis-chr1_GSVIVT01020116001	Tetra-chr12_TESI_021527	1080
Vitis-chr1_GSVIVT01020115001	Tetra-chr12_TESI_021526	552
Vitis-chr1_GSVIVT01020114001	Tetra-chr12_TESI_021525	729
Vitis-chr1_GSVIVT01020093001	Tetra-chr12_TESI_021516	492
Vitis-chr1_GSVIVT01020090001	Tetra-chr12_TESI_021513	451
Vitis-chr1_GSVIVT01020089001	Tetra-chr12_TESI_021510	226
Vitis-chr1_GSVIVT01020088001	Tetra-chr12_TESI_021508	334
Vitis-chr1_GSVIVT01020084001	Tetra-chr12_TESI_021503	1200
Vitis-chr1_GSVIVT01020080001	Tetra-chr12_TESI_021501	281
Vitis-chr1_GSVIVT01020079001	Tetra-chr12_TESI_021500	591
Vitis-chr1_GSVIVT01020078001	Tetra-chr12_TESI_021498	677
Vitis-chr1_GSVIVT01020067001	Tetra-chr12_TESI_021493	685
Vitis-chr1_GSVIVT01020063001	Tetra-chr12_TESI_021491	496
Vitis-chr1_GSVIVT01020060001	Tetra-chr12_TESI_021485	903
Vitis-chr1_GSVIVT01020056001	Tetra-chr12_TESI_021484	550
Vitis-chr1_GSVIVT01020055001	Tetra-chr12_TESI_021483	874
Vitis-chr1_GSVIVT01020054001	Tetra-chr12_TESI_021481	1090
Vitis-chr1_GSVIVT01020042001	Tetra-chr12_TESI_021472	359
Vitis-chr1_GSVIVT01020040001	Tetra-chr12_TESI_021468	1050
Vitis-chr1_GSVIVT01020038001	Tetra-chr12_TESI_021467	1230
Vitis-chr1_GSVIVT01020033001	Tetra-chr12_TESI_021466	593
Vitis-chr1_GSVIVT01020031001	Tetra-chr12_TESI_021464	1600
Vitis-chr1_GSVIVT01020027001	Tetra-chr12_TESI_021463	253
Vitis-chr1_GSVIVT01020020001	Tetra-chr12_TESI_021458	484
Vitis-chr1_GSVIVT01020016001	Tetra-chr12_TESI_021453	527
Vitis-chr1_GSVIVT01020011001	Tetra-chr12_TESI_021451	285
Vitis-chr1_GSVIVT01020010001	Tetra-chr12_TESI_021450	226
Vitis-chr1_GSVIVT01020008001	Tetra-chr12_TESI_021448	947
Vitis-chr1_GSVIVT01020002001	Tetra-chr12_TESI_021445	780
Vitis-chr1_GSVIVT01020000001	Tetra-chr12_TESI_021443	564
Vitis-chr1_GSVIVT01019997001	Tetra-chr12_TESI_021440	1630
Vitis-chr1_GSVIVT01019987001	Tetra-chr12_TESI_021436	302
Vitis-chr1_GSVIVT01019982001	Tetra-chr12_TESI_021430	528
Vitis-chr1_GSVIVT01019981001	Tetra-chr12_TESI_021428	153
Vitis-chr1_GSVIVT01019978001	Tetra-chr12_TESI_021427	427
Vitis-chr1_GSVIVT01019975001	Tetra-chr12_TESI_021424	721
Vitis-chr1_GSVIVT01019973001	Tetra-chr12_TESI_021422	1980
Vitis-chr1_GSVIVT01019971001	Tetra-chr12_TESI_021418	447
Vitis-chr1_GSVIVT01019967001	Tetra-chr12_TESI_021415	552
Vitis-chr1_GSVIVT01019965001	Tetra-chr12_TESI_021414	816
Vitis-chr1_GSVIVT01019959001	Tetra-chr12_TESI_021412	417
Vitis-chr1_GSVIVT01019957001	Tetra-chr12_TESI_021411	337
Vitis-chr1_GSVIVT01019954001	Tetra-chr12_TESI_021407	351
Vitis-chr1_GSVIVT01019953001	Tetra-chr12_TESI_021405	1250
Vitis-chr1_GSVIVT01019950001	Tetra-chr12_TESI_021403	919
Vitis-chr1_GSVIVT01019948001	Tetra-chr12_TESI_021402	1380
Vitis-chr1_GSVIVT01019946001	Tetra-chr12_TESI_021401	813
Vitis-chr1_GSVIVT01019945001	Tetra-chr12_TESI_021399	397
Vitis-chr1_GSVIVT01003216001	Tetra-chr12_TESI_021391	1430
###
Vitis-chr1_GSVIVT01011780001	Tetra-chr12_TESI_020568	639
Vitis-chr1_GSVIVT01011778001	Tetra-chr12_TESI_020563	402
Vitis-chr1_GSVIVT01011777001	Tetra-chr12_TESI_020561	512
Vitis-chr1_GSVIVT01011772001	Tetra-chr12_TESI_020557	767
Vitis-chr1_GSVIVT01011768001	Tetra-chr12_TESI_020556	515
Vitis-chr1_GSVIVT01011767001	Tetra-chr12_TESI_020555	1140
Vitis-chr1_GSVIVT01011766001	Tetra-chr12_TESI_020554	413
Vitis-chr1_GSVIVT01011764001	Tetra-chr12_TESI_020553	1400
Vitis-chr1_GSVIVT01011761001	Tetra-chr12_TESI_020551	743
Vitis-chr1_GSVIVT01011756001	Tetra-chr12_TESI_020541	738
###
Vitis-chr1_GSVIVT01012257001	Tetra-chr12_TESI_021903	579
Vitis-chr1_GSVIVT01012253001	Tetra-chr12_TESI_021902	342
Vitis-chr1_GSVIVT01012250001	Tetra-chr12_TESI_021900	536
Vitis-chr1_GSVIVT01012234001	Tetra-chr12_TESI_021899	583
Vitis-chr1_GSVIVT01012233001	Tetra-chr12_TESI_021898	615
Vitis-chr1_GSVIVT01012230001	Tetra-chr12_TESI_021891	289
Vitis-chr1_GSVIVT01012229001	Tetra-chr12_TESI_021890	738
###
Vitis-chr1_GSVIVT01013784001	Tetra-chr12_TESI_021908	609
Vitis-chr1_GSVIVT01013773001	Tetra-chr12_TESI_021910	577
Vitis-chr1_GSVIVT01013763001	Tetra-chr12_TESI_021914	693
Vitis-chr1_GSVIVT01013749001	Tetra-chr12_TESI_021915	1120
Vitis-chr1_GSVIVT01013740001	Tetra-chr12_TESI_021920	296
Vitis-chr1_GSVIVT01013739001	Tetra-chr12_TESI_021921	1000
###
Vitis-chr1_GSVIVT01010441001	Tetra-chr12_TESI_020996	748
Vitis-chr1_GSVIVT01010443001	Tetra-chr12_TESI_020994	987
Vitis-chr1_GSVIVT01010444001	Tetra-chr12_TESI_020993	141
Vitis-chr1_GSVIVT01010449001	Tetra-chr12_TESI_020990	599
Vitis-chr1_GSVIVT01010454001	Tetra-chr12_TESI_020989	632
Vitis-chr1_GSVIVT01010475001	Tetra-chr12_TESI_020982	734
Vitis-chr1_GSVIVT01010483001	Tetra-chr12_TESI_020975	566
Vitis-chr1_GSVIVT01010486001	Tetra-chr12_TESI_020977	614
Vitis-chr1_GSVIVT01010487001	Tetra-chr12_TESI_020974	778
Vitis-chr1_GSVIVT01010488001	Tetra-chr12_TESI_020973	498
Vitis-chr1_GSVIVT01010502001	Tetra-chr12_TESI_020967	2750
Vitis-chr1_GSVIVT01010521001	Tetra-chr12_TESI_020961	324
Vitis-chr1_GSVIVT01010522001	Tetra-chr12_TESI_020960	564
Vitis-chr1_GSVIVT01010528001	Tetra-chr12_TESI_020950	789
Vitis-chr1_GSVIVT01010530001	Tetra-chr12_TESI_020949	139
Vitis-chr1_GSVIVT01000906001	Tetra-chr12_TESI_020947	591
Vitis-chr1_GSVIVT01000915001	Tetra-chr12_TESI_020945	387
Vitis-chr1_GSVIVT01000937001	Tetra-chr12_TESI_020943	1210
Vitis-chr1_GSVIVT01000947001	Tetra-chr12_TESI_020937	1180
Vitis-chr1_GSVIVT01000949001	Tetra-chr12_TESI_020934	391
Vitis-chr1_GSVIVT01000951001	Tetra-chr12_TESI_020933	367
Vitis-chr1_GSVIVT01000954001	Tetra-chr12_TESI_020929	340
Vitis-chr1_GSVIVT01000957001	Tetra-chr12_TESI_020928	134
###
Vitis-chr1_GSVIVT01012257001	Tetra-chr12_TESI_021281	591
Vitis-chr1_GSVIVT01012253001	Tetra-chr12_TESI_021290	446
Vitis-chr1_GSVIVT01012247001	Tetra-chr12_TESI_021294	587
Vitis-chr1_GSVIVT01012245001	Tetra-chr12_TESI_021298	911
Vitis-chr1_GSVIVT01012240001	Tetra-chr12_TESI_021300	1300
Vitis-chr1_GSVIVT01012238001	Tetra-chr12_TESI_021305	851
Vitis-chr1_GSVIVT01012236001	Tetra-chr12_TESI_021306	479
Vitis-chr1_GSVIVT01012227001	Tetra-chr12_TESI_021310	504
Vitis-chr1_GSVIVT01012225001	Tetra-chr12_TESI_021312	304
Vitis-chr1_GSVIVT01012220001	Tetra-chr12_TESI_021318	1580
Vitis-chr1_GSVIVT01012215001	Tetra-chr12_TESI_021321	568
Vitis-chr1_GSVIVT01012214001	Tetra-chr12_TESI_021322	550
Vitis-chr1_GSVIVT01012213001	Tetra-chr12_TESI_021323	572
Vitis-chr1_GSVIVT01012200001	Tetra-chr12_TESI_021343	550
Vitis-chr1_GSVIVT01012199001	Tetra-chr12_TESI_021333	470
Vitis-chr1_GSVIVT01012196001	Tetra-chr12_TESI_021339	330
Vitis-chr1_GSVIVT01012194001	Tetra-chr12_TESI_021342	1470
Vitis-chr1_GSVIVT01012188001	Tetra-chr12_TESI_021327	1200
Vitis-chr1_GSVIVT01012184001	Tetra-chr12_TESI_021349	370
Vitis-chr1_GSVIVT01012173001	Tetra-chr12_TESI_021362	452
###
Vitis-chr1_GSVIVT01011738001	Tetra-chr12_TESI_020588	413
Vitis-chr1_GSVIVT01011715001	Tetra-chr12_TESI_020573	816
Vitis-chr1_GSVIVT01011714001	Tetra-chr12_TESI_020572	1670
Vitis-chr1_GSVIVT01011698001	Tetra-chr12_TESI_020592	210
Vitis-chr1_GSVIVT01011679001	Tetra-chr12_TESI_020605	574
Vitis-chr1_GSVIVT01011678001	Tetra-chr12_TESI_020606	527
Vitis-chr1_GSVIVT01011677001	Tetra-chr12_TESI_020610	590
Vitis-chr1_GSVIVT01011675001	Tetra-chr12_TESI_020614	398
Vitis-chr1_GSVIVT01011670001	Tetra-chr12_TESI_020617	330
Vitis-chr1_GSVIVT01011668001	Tetra-chr12_TESI_020615	387
Vitis-chr1_GSVIVT01011665001	Tetra-chr12_TESI_020627	1330
Vitis-chr1_GSVIVT01011664001	Tetra-chr12_TESI_020626	2150
Vitis-chr1_GSVIVT01011662001	Tetra-chr12_TESI_020624	1080
Vitis-chr1_GSVIVT01011660001	Tetra-chr12_TESI_020621	251
Vitis-chr1_GSVIVT01011656001	Tetra-chr12_TESI_020618	1890
Vitis-chr1_GSVIVT01011652001	Tetra-chr12_TESI_020638	776
Vitis-chr1_GSVIVT01011650001	Tetra-chr12_TESI_020639	1280
Vitis-chr1_GSVIVT01011643001	Tetra-chr12_TESI_020641	885
Vitis-chr1_GSVIVT01011639001	Tetra-chr12_TESI_020642	429
###
Vitis-chr1_GSVIVT01010292001	Tetra-chr12_TESI_021109	1120
Vitis-chr1_GSVIVT01010307001	Tetra-chr12_TESI_021098	484
Vitis-chr1_GSVIVT01010309001	Tetra-chr12_TESI_021090	250
Vitis-chr1_GSVIVT01010312001	Tetra-chr12_TESI_021093	323
Vitis-chr1_GSVIVT01010318001	Tetra-chr12_TESI_021087	1010
Vitis-chr1_GSVIVT01010319001	Tetra-chr12_TESI_021086	1660
Vitis-chr1_GSVIVT01010321001	Tetra-chr12_TESI_021082	675
Vitis-chr1_GSVIVT01010323001	Tetra-chr12_TESI_021081	389
Vitis-chr1_GSVIVT01010324001	Tetra-chr12_TESI_021079	403
Vitis-chr1_GSVIVT01010325001	Tetra-chr12_TESI_021078	397
Vitis-chr1_GSVIVT01010326001	Tetra-chr12_TESI_021077	501
Vitis-chr1_GSVIVT01010327001	Tetra-chr12_TESI_021076	237
Vitis-chr1_GSVIVT01010328001	Tetra-chr12_TESI_021075	1090
Vitis-chr1_GSVIVT01010330001	Tetra-chr12_TESI_021073	595
Vitis-chr1_GSVIVT01010335001	Tetra-chr12_TESI_021072	1280
Vitis-chr1_GSVIVT01010338001	Tetra-chr12_TESI_021062	805
Vitis-chr1_GSVIVT01010341001	Tetra-chr12_TESI_021065	293
Vitis-chr1_GSVIVT01010342001	Tetra-chr12_TESI_021066	609
Vitis-chr1_GSVIVT01010345001	Tetra-chr12_TESI_021067	1170
Vitis-chr1_GSVIVT01010349001	Tetra-chr12_TESI_021072	1250
Vitis-chr1_GSVIVT01010360001	Tetra-chr12_TESI_021056	2240
Vitis-chr1_GSVIVT01010361001	Tetra-chr12_TESI_021053	822
Vitis-chr1_GSVIVT01010363001	Tetra-chr12_TESI_021050	1850
Vitis-chr1_GSVIVT01010364001	Tetra-chr12_TESI_021049	941
Vitis-chr1_GSVIVT01010365001	Tetra-chr12_TESI_021046	421
Vitis-chr1_GSVIVT01010374001	Tetra-chr12_TESI_021045	1480
###
Vitis-chr1_GSVIVT01013785001	Tetra-chr12_TESI_021272	1510
Vitis-chr1_GSVIVT01013782001	Tetra-chr12_TESI_021266	623
Vitis-chr1_GSVIVT01013778001	Tetra-chr12_TESI_021265	465
Vitis-chr1_GSVIVT01013772001	Tetra-chr12_TESI_021260	1280
Vitis-chr1_GSVIVT01013771001	Tetra-chr12_TESI_021257	1160
Vitis-chr1_GSVIVT01013764001	Tetra-chr12_TESI_021254	310
Vitis-chr1_GSVIVT01013763001	Tetra-chr12_TESI_021253	731
Vitis-chr1_GSVIVT01013760001	Tetra-chr12_TESI_021251	829
Vitis-chr1_GSVIVT01013745001	Tetra-chr12_TESI_021239	150
Vitis-chr1_GSVIVT01013744001	Tetra-chr12_TESI_021238	153
Vitis-chr1_GSVIVT01013741001	Tetra-chr12_TESI_021237	1170
Vitis-chr1_GSVIVT01013740001	Tetra-chr12_TESI_021235	247
Vitis-chr1_GSVIVT01013739001	Tetra-chr12_TESI_021232	1050
Vitis-chr1_GSVIVT01013736001	Tetra-chr12_TESI_021229	700
Vitis-chr1_GSVIVT01013735001	Tetra-chr12_TESI_021227	266
###
Vitis-chr1_GSVIVT01011855001	Tetra-chr12_TESI_021583	460
Vitis-chr1_GSVIVT01011850001	Tetra-chr12_TESI_021578	781
Vitis-chr1_GSVIVT01011847001	Tetra-chr12_TESI_021572	402
Vitis-chr1_GSVIVT01011842001	Tetra-chr12_TESI_021569	2020
Vitis-chr1_GSVIVT01011840001	Tetra-chr12_TESI_021568	313
Vitis-chr1_GSVIVT01011838001	Tetra-chr12_TESI_021567	930
Vitis-chr1_GSVIVT01011829001	Tetra-chr12_TESI_021564	721
###
Vitis-chr1_GSVIVT01011929001	Tetra-chr12_TESI_021637	465
Vitis-chr1_GSVIVT01011923001	Tetra-chr12_TESI_021629	1130
Vitis-chr1_GSVIVT01011922001	Tetra-chr12_TESI_021626	1220
Vitis-chr1_GSVIVT01011918001	Tetra-chr12_TESI_021623	549
Vitis-chr1_GSVIVT01011907001	Tetra-chr12_TESI_021620	745
Vitis-chr1_GSVIVT01011904001	Tetra-chr12_TESI_021619	1230
###
Vitis-chr1_GSVIVT01010100001	Tetra-chr12_TESI_021792	368
Vitis-chr1_GSVIVT01010109001	Tetra-chr12_TESI_021790	283
Vitis-chr1_GSVIVT01010127001	Tetra-chr12_TESI_021776	651
Vitis-chr1_GSVIVT01010141001	Tetra-chr12_TESI_021772	1410
Vitis-chr1_GSVIVT01010143001	Tetra-chr12_TESI_021771	240
Vitis-chr1_GSVIVT01010159001	Tetra-chr12_TESI_021763	1810
Vitis-chr1_GSVIVT01010166001	Tetra-chr12_TESI_021764	696
###
Vitis-chr1_GSVIVT01001078001	Tetra-chr12_TESI_020900	659
Vitis-chr1_GSVIVT01001079001	Tetra-chr12_TESI_020898	2030
Vitis-chr1_GSVIVT01001080001	Tetra-chr12_TESI_020891	353
Vitis-chr1_GSVIVT01001081001	Tetra-chr12_TESI_020889	242
Vitis-chr1_GSVIVT01001082001	Tetra-chr12_TESI_020888	327
Vitis-chr1_GSVIVT01001083001	Tetra-chr12_TESI_020887	827
Vitis-chr1_GSVIVT01001086001	Tetra-chr12_TESI_020877	1020
Vitis-chr1_GSVIVT01001093001	Tetra-chr12_TESI_020872	712
Vitis-chr1_GSVIVT01001094001	Tetra-chr12_TESI_020871	607
Vitis-chr1_GSVIVT01001098001	Tetra-chr12_TESI_020866	1350
Vitis-chr1_GSVIVT01001101001	Tetra-chr12_TESI_020864	1270
Vitis-chr1_GSVIVT01001107001	Tetra-chr12_TESI_020862	610
Vitis-chr1_GSVIVT01001112001	Tetra-chr12_TESI_020860	514
Vitis-chr1_GSVIVT01001113001	Tetra-chr12_TESI_020857	244
Vitis-chr1_GSVIVT01001115001	Tetra-chr12_TESI_020852	1630
Vitis-chr1_GSVIVT01001119001	Tetra-chr12_TESI_020847	2600
Vitis-chr1_GSVIVT01001120001	Tetra-chr12_TESI_020845	1530
Vitis-chr1_GSVIVT01001121001	Tetra-chr12_TESI_020844	196
Vitis-chr1_GSVIVT01001124001	Tetra-chr12_TESI_020842	696
###
Vitis-chr1_GSVIVT01011599001	Tetra-chr12_TESI_020646	767
Vitis-chr1_GSVIVT01011598001	Tetra-chr12_TESI_020651	564
Vitis-chr1_GSVIVT01011597001	Tetra-chr12_TESI_020653	878
Vitis-chr1_GSVIVT01011590001	Tetra-chr12_TESI_020660	530
Vitis-chr1_GSVIVT01011587001	Tetra-chr12_TESI_020661	761
Vitis-chr1_GSVIVT01011586001	Tetra-chr12_TESI_020664	993
Vitis-chr1_GSVIVT01011584001	Tetra-chr12_TESI_020666	712
Vitis-chr1_GSVIVT01011584001	Tetra-chr12_TESI_020686	707
Vitis-chr1_GSVIVT01011574001	Tetra-chr12_TESI_020676	1640
###
Vitis-chr1_GSVIVT01012062001	Tetra-chr12_TESI_020757	753
Vitis-chr1_GSVIVT01012056001	Tetra-chr12_TESI_020758	705
Vitis-chr1_GSVIVT01012055001	Tetra-chr12_TESI_020759	661
Vitis-chr1_GSVIVT01012049001	Tetra-chr12_TESI_020765	694
Vitis-chr1_GSVIVT01012035001	Tetra-chr12_TESI_020769	749
Vitis-chr1_GSVIVT01012031001	Tetra-chr12_TESI_020770	1690
###
Vitis-chr1_GSVIVT01011978001	Tetra-chr12_TESI_021823	356
Vitis-chr1_GSVIVT01011977001	Tetra-chr12_TESI_021813	536
Vitis-chr1_GSVIVT01011974001	Tetra-chr12_TESI_021810	658
Vitis-chr1_GSVIVT01011971001	Tetra-chr12_TESI_021808	446
###
Vitis-chr1_GSVIVT01010225001	Tetra-chr12_TESI_020702	307
Vitis-chr1_GSVIVT01010228001	Tetra-chr12_TESI_020704	569
Vitis-chr1_GSVIVT01010240001	Tetra-chr12_TESI_020723	395
Vitis-chr1_GSVIVT01010242001	Tetra-chr12_TESI_020724	824
Vitis-chr1_GSVIVT01010243001	Tetra-chr12_TESI_020725	239
Vitis-chr1_GSVIVT01010254001	Tetra-chr12_TESI_020728	1560
###
Vitis-chr1_GSVIVT01000596001	Tetra-chr12_TESI_021110	492
Vitis-chr1_GSVIVT01000593001	Tetra-chr12_TESI_021113	1480
Vitis-chr1_GSVIVT01000592001	Tetra-chr12_TESI_021117	1120
Vitis-chr1_GSVIVT01000584001	Tetra-chr12_TESI_021119	1180
Vitis-chr1_GSVIVT01000583001	Tetra-chr12_TESI_021120	485
Vitis-chr1_GSVIVT01000580001	Tetra-chr12_TESI_021125	933
Vitis-chr1_GSVIVT01000574001	Tetra-chr12_TESI_021136	267
Vitis-chr1_GSVIVT01000573001	Tetra-chr12_TESI_021138	729
Vitis-chr1_GSVIVT01000570001	Tetra-chr12_TESI_021139	810
Vitis-chr1_GSVIVT01000563001	Tetra-chr12_TESI_021143	553
Vitis-chr1_GSVIVT01000561001	Tetra-chr12_TESI_021147	1040
Vitis-chr1_GSVIVT01000555001	Tetra-chr12_TESI_021148	1770
Vitis-chr1_GSVIVT01000535001	Tetra-chr12_TESI_021161	1200
Vitis-chr1_GSVIVT01000534001	Tetra-chr12_TESI_021163	580
###
Vitis-chr1_GSVIVT01013810001	Tetra-chr12_TESI_021199	459
Vitis-chr1_GSVIVT01013803001	Tetra-chr12_TESI_021203	96
Vitis-chr1_GSVIVT01013799001	Tetra-chr12_TESI_021206	904
Vitis-chr1_GSVIVT01013796001	Tetra-chr12_TESI_021208	928
Vitis-chr1_GSVIVT01013788001	Tetra-chr12_TESI_021212	749
Vitis-chr1_GSVIVT01013787001	Tetra-chr12_TESI_021213	1850
###
Vitis-chr1_GSVIVT01011895001	Tetra-chr12_TESI_021557	353
Vitis-chr1_GSVIVT01011886001	Tetra-chr12_TESI_021541	392
Vitis-chr1_GSVIVT01011873001	Tetra-chr12_TESI_021544	299
Vitis-chr1_GSVIVT01011870001	Tetra-chr12_TESI_021548	746
###
Vitis-chr1_GSVIVT01011824001	Tetra-chr12_TESI_021616	1600
Vitis-chr1_GSVIVT01011822001	Tetra-chr12_TESI_021615	174
Vitis-chr1_GSVIVT01011808001	Tetra-chr12_TESI_021610	1040
Vitis-chr1_GSVIVT01011798001	Tetra-chr12_TESI_021602	489
Vitis-chr1_GSVIVT01011797001	Tetra-chr12_TESI_021601	1490
Vitis-chr1_GSVIVT01011796001	Tetra-chr12_TESI_021599	373
Vitis-chr1_GSVIVT01011792001	Tetra-chr12_TESI_021589	816
Vitis-chr1_GSVIVT01011789001	Tetra-chr12_TESI_021588	599
Vitis-chr1_GSVIVT01011788001	Tetra-chr12_TESI_021587	712
Vitis-chr1_GSVIVT01011786001	Tetra-chr12_TESI_021586	682
###
Vitis-chr1_GSVIVT01012098001	Tetra-chr13_TESI_022068	1630
Vitis-chr1_GSVIVT01012084001	Tetra-chr13_TESI_022061	316
Vitis-chr1_GSVIVT01012082001	Tetra-chr13_TESI_022062	130
Vitis-chr1_GSVIVT01012079001	Tetra-chr13_TESI_022057	726
###
Vitis-chr1_GSVIVT01012259001	Tetra-chr17_TESI_026581	650
Vitis-chr1_GSVIVT01012250001	Tetra-chr17_TESI_026586	446
Vitis-chr1_GSVIVT01012249001	Tetra-chr17_TESI_026587	291
Vitis-chr1_GSVIVT01012247001	Tetra-chr17_TESI_026588	590
Vitis-chr1_GSVIVT01012246001	Tetra-chr17_TESI_026589	493
Vitis-chr1_GSVIVT01012240001	Tetra-chr17_TESI_026591	1280
###
Vitis-chr1_GSVIVT01020178001	Tetra-chr17_TESI_027322	215
Vitis-chr1_GSVIVT01020168001	Tetra-chr17_TESI_027319	470
Vitis-chr1_GSVIVT01020167001	Tetra-chr17_TESI_027318	634
Vitis-chr1_GSVIVT01020166001	Tetra-chr17_TESI_027317	138
Vitis-chr1_GSVIVT01020163001	Tetra-chr17_TESI_027313	346
Vitis-chr1_GSVIVT01020159001	Tetra-chr17_TESI_027323	991
Vitis-chr1_GSVIVT01020157001	Tetra-chr17_TESI_027324	1140
Vitis-chr1_GSVIVT01020155001	Tetra-chr17_TESI_027325	427
Vitis-chr1_GSVIVT01020146001	Tetra-chr17_TESI_027330	425
Vitis-chr1_GSVIVT01020145001	Tetra-chr17_TESI_027331	919
Vitis-chr1_GSVIVT01020136001	Tetra-chr17_TESI_027311	2070
Vitis-chr1_GSVIVT01020135001	Tetra-chr17_TESI_027292	859
Vitis-chr1_GSVIVT01020132001	Tetra-chr17_TESI_027296	572
Vitis-chr1_GSVIVT01020122001	Tetra-chr17_TESI_027305	327
Vitis-chr1_GSVIVT01020111001	Tetra-chr17_TESI_027309	544
Vitis-chr1_GSVIVT01020110001	Tetra-chr17_TESI_027290	376
Vitis-chr1_GSVIVT01020097001	Tetra-chr17_TESI_027284	452
Vitis-chr1_GSVIVT01020089001	Tetra-chr17_TESI_027275	163
Vitis-chr1_GSVIVT01020088001	Tetra-chr17_TESI_027273	316
Vitis-chr1_GSVIVT01020078001	Tetra-chr17_TESI_027262	708
Vitis-chr1_GSVIVT01020067001	Tetra-chr17_TESI_027252	631
Vitis-chr1_GSVIVT01020060001	Tetra-chr17_TESI_027259	738
Vitis-chr1_GSVIVT01020048001	Tetra-chr17_TESI_027242	531
Vitis-chr1_GSVIVT01020043001	Tetra-chr17_TESI_027247	482
Vitis-chr1_GSVIVT01020041001	Tetra-chr17_TESI_027248	1320
Vitis-chr1_GSVIVT01020033001	Tetra-chr17_TESI_027249	735
Vitis-chr1_GSVIVT01020031001	Tetra-chr17_TESI_027250	1420
Vitis-chr1_GSVIVT01020015001	Tetra-chr17_TESI_027238	651
Vitis-chr1_GSVIVT01020008001	Tetra-chr17_TESI_027235	950
Vitis-chr1_GSVIVT01020006001	Tetra-chr17_TESI_027234	361
Vitis-chr1_GSVIVT01020003001	Tetra-chr17_TESI_027232	931
Vitis-chr1_GSVIVT01020002001	Tetra-chr17_TESI_027230	715
Vitis-chr1_GSVIVT01020000001	Tetra-chr17_TESI_027229	560
Vitis-chr1_GSVIVT01019993001	Tetra-chr17_TESI_027226	829
Vitis-chr1_GSVIVT01019984001	Tetra-chr17_TESI_027222	751
Vitis-chr1_GSVIVT01019977001	Tetra-chr17_TESI_027219	560
Vitis-chr1_GSVIVT01019976001	Tetra-chr17_TESI_027215	995
Vitis-chr1_GSVIVT01019974001	Tetra-chr17_TESI_027213	466
###
Vitis-chr1_GSVIVT01012219001	Tetra-chr17_TESI_026391	1540
Vitis-chr1_GSVIVT01012218001	Tetra-chr17_TESI_026392	957
Vitis-chr1_GSVIVT01012211001	Tetra-chr17_TESI_026369	1470
Vitis-chr1_GSVIVT01012209001	Tetra-chr17_TESI_026368	746
Vitis-chr1_GSVIVT01012208001	Tetra-chr17_TESI_026366	304
Vitis-chr1_GSVIVT01012205001	Tetra-chr17_TESI_026351	384
Vitis-chr1_GSVIVT01012199001	Tetra-chr17_TESI_026378	473
Vitis-chr1_GSVIVT01012198001	Tetra-chr17_TESI_026381	590
Vitis-chr1_GSVIVT01012197001	Tetra-chr17_TESI_026382	144
###
Vitis-chr1_GSVIVT01011621001	Tetra-chr17_TESI_026334	682
Vitis-chr1_GSVIVT01011616001	Tetra-chr17_TESI_026329	356
Vitis-chr1_GSVIVT01011612001	Tetra-chr17_TESI_026328	1450
Vitis-chr1_GSVIVT01011610001	Tetra-chr17_TESI_026326	122
Vitis-chr1_GSVIVT01011609001	Tetra-chr17_TESI_026325	114
Vitis-chr1_GSVIVT01011608001	Tetra-chr17_TESI_026324	169
Vitis-chr1_GSVIVT01011606001	Tetra-chr17_TESI_026323	296
Vitis-chr1_GSVIVT01011603001	Tetra-chr17_TESI_026338	653
Vitis-chr1_GSVIVT01011600001	Tetra-chr17_TESI_026343	330
Vitis-chr1_GSVIVT01011599001	Tetra-chr17_TESI_026346	712
Vitis-chr1_GSVIVT01011598001	Tetra-chr17_TESI_026315	405
Vitis-chr1_GSVIVT01011593001	Tetra-chr17_TESI_026303	549
Vitis-chr1_GSVIVT01011592001	Tetra-chr17_TESI_026302	215
Vitis-chr1_GSVIVT01011590001	Tetra-chr17_TESI_026301	544
Vitis-chr1_GSVIVT01011589001	Tetra-chr17_TESI_026298	229
Vitis-chr1_GSVIVT01011587001	Tetra-chr17_TESI_026297	712
Vitis-chr1_GSVIVT01011584001	Tetra-chr17_TESI_026296	721
Vitis-chr1_GSVIVT01011572001	Tetra-chr17_TESI_026289	1730
Vitis-chr1_GSVIVT01011570001	Tetra-chr17_TESI_026281	364
Vitis-chr1_GSVIVT01011564001	Tetra-chr17_TESI_026279	1260
Vitis-chr1_GSVIVT01011561001	Tetra-chr17_TESI_026280	552
###
Vitis-chr1_GSVIVT01011809001	Tetra-chr17_TESI_026646	781
Vitis-chr1_GSVIVT01011807001	Tetra-chr17_TESI_026647	1250
Vitis-chr1_GSVIVT01011806001	Tetra-chr17_TESI_026645	1170
Vitis-chr1_GSVIVT01011805001	Tetra-chr17_TESI_026644	867
Vitis-chr1_GSVIVT01011804001	Tetra-chr17_TESI_026643	704
Vitis-chr1_GSVIVT01011801001	Tetra-chr17_TESI_026642	1080
Vitis-chr1_GSVIVT01011798001	Tetra-chr17_TESI_026639	468
Vitis-chr1_GSVIVT01011794001	Tetra-chr17_TESI_026636	1360
Vitis-chr1_GSVIVT01011791001	Tetra-chr17_TESI_026635	209
Vitis-chr1_GSVIVT01011789001	Tetra-chr17_TESI_026600	577
Vitis-chr1_GSVIVT01011788001	Tetra-chr17_TESI_026599	504
Vitis-chr1_GSVIVT01011785001	Tetra-chr17_TESI_026601	1290
Vitis-chr1_GSVIVT01011778001	Tetra-chr17_TESI_026612	376
Vitis-chr1_GSVIVT01011776001	Tetra-chr17_TESI_026615	1300
Vitis-chr1_GSVIVT01011756001	Tetra-chr17_TESI_026628	579
Vitis-chr1_GSVIVT01011753001	Tetra-chr17_TESI_026627	691
###
Vitis-chr1_GSVIVT01011863001	Tetra-chr17_TESI_026735	1500
Vitis-chr1_GSVIVT01011861001	Tetra-chr17_TESI_026738	421
Vitis-chr1_GSVIVT01011855001	Tetra-chr17_TESI_026741	617
Vitis-chr1_GSVIVT01011852001	Tetra-chr17_TESI_026745	822
Vitis-chr1_GSVIVT01011850001	Tetra-chr17_TESI_026742	737
Vitis-chr1_GSVIVT01011845001	Tetra-chr17_TESI_026747	403
Vitis-chr1_GSVIVT01011843001	Tetra-chr17_TESI_026748	814
Vitis-chr1_GSVIVT01011841001	Tetra-chr17_TESI_026751	307
Vitis-chr1_GSVIVT01011840001	Tetra-chr17_TESI_026752	356
Vitis-chr1_GSVIVT01011829001	Tetra-chr17_TESI_026754	802
Vitis-chr1_GSVIVT01011829001	Tetra-chr17_TESI_026755	629
Vitis-chr1_GSVIVT01011821001	Tetra-chr17_TESI_026762	721
Vitis-chr1_GSVIVT01011819001	Tetra-chr17_TESI_026763	454
Vitis-chr1_GSVIVT01011814001	Tetra-chr17_TESI_026764	1410
Vitis-chr1_GSVIVT01011812001	Tetra-chr17_TESI_026765	1010
###
Vitis-chr1_GSVIVT01000915001	Tetra-chr17_TESI_026904	419
Vitis-chr1_GSVIVT01000923001	Tetra-chr17_TESI_026898	131
Vitis-chr1_GSVIVT01000925001	Tetra-chr17_TESI_026897	723
Vitis-chr1_GSVIVT01000940001	Tetra-chr17_TESI_026887	482
Vitis-chr1_GSVIVT01000944001	Tetra-chr17_TESI_026885	1280
Vitis-chr1_GSVIVT01000954001	Tetra-chr17_TESI_026873	281
Vitis-chr1_GSVIVT01000958001	Tetra-chr17_TESI_026871	444
Vitis-chr1_GSVIVT01000968001	Tetra-chr17_TESI_026864	188
Vitis-chr1_GSVIVT01001078001	Tetra-chr17_TESI_026836	503
Vitis-chr1_GSVIVT01001079001	Tetra-chr17_TESI_026837	2670
Vitis-chr1_GSVIVT01001087001	Tetra-chr17_TESI_026845	250
Vitis-chr1_GSVIVT01001088001	Tetra-chr17_TESI_026846	297
Vitis-chr1_GSVIVT01001089001	Tetra-chr17_TESI_026848	209
Vitis-chr1_GSVIVT01001091001	Tetra-chr17_TESI_026850	1390
Vitis-chr1_GSVIVT01001097001	Tetra-chr17_TESI_026853	734
Vitis-chr1_GSVIVT01001099001	Tetra-chr17_TESI_026835	443
Vitis-chr1_GSVIVT01001101001	Tetra-chr17_TESI_026831	1220
Vitis-chr1_GSVIVT01001111001	Tetra-chr17_TESI_026826	1640
Vitis-chr1_GSVIVT01001112001	Tetra-chr17_TESI_026825	585
Vitis-chr1_GSVIVT01001113001	Tetra-chr17_TESI_026822	277
Vitis-chr1_GSVIVT01001114001	Tetra-chr17_TESI_026821	340
Vitis-chr1_GSVIVT01001116001	Tetra-chr17_TESI_026816	180
Vitis-chr1_GSVIVT01001117001	Tetra-chr17_TESI_026811	1170
Vitis-chr1_GSVIVT01001118001	Tetra-chr17_TESI_026809	180
Vitis-chr1_GSVIVT01001120001	Tetra-chr17_TESI_026804	1660
Vitis-chr1_GSVIVT01001122001	Tetra-chr17_TESI_026801	1770
Vitis-chr1_GSVIVT01001124001	Tetra-chr17_TESI_026800	674
Vitis-chr1_GSVIVT01001126001	Tetra-chr17_TESI_026799	120
Vitis-chr1_GSVIVT01001129001	Tetra-chr17_TESI_026797	849
Vitis-chr1_GSVIVT01001131001	Tetra-chr17_TESI_026792	375
Vitis-chr1_GSVIVT01001132001	Tetra-chr17_TESI_026791	1120
Vitis-chr1_GSVIVT01001138001	Tetra-chr17_TESI_026788	645
Vitis-chr1_GSVIVT01001140001	Tetra-chr17_TESI_026786	130
Vitis-chr1_GSVIVT01001144001	Tetra-chr17_TESI_026784	349
###
Vitis-chr1_GSVIVT01020219001	Tetra-chr17_TESI_027190	1110
Vitis-chr1_GSVIVT01020217001	Tetra-chr17_TESI_027191	2000
Vitis-chr1_GSVIVT01020215001	Tetra-chr17_TESI_027192	781
Vitis-chr1_GSVIVT01020209001	Tetra-chr17_TESI_027194	1650
Vitis-chr1_GSVIVT01020205001	Tetra-chr17_TESI_027199	765
Vitis-chr1_GSVIVT01020183001	Tetra-chr17_TESI_027203	286
Vitis-chr1_GSVIVT01020182001	Tetra-chr17_TESI_027205	1140
###
Vitis-chr1_GSVIVT01000598001	Tetra-chr17_TESI_027017	359
Vitis-chr1_GSVIVT01000597001	Tetra-chr17_TESI_027018	392
Vitis-chr1_GSVIVT01000592001	Tetra-chr17_TESI_027025	1170
Vitis-chr1_GSVIVT01000590001	Tetra-chr17_TESI_027026	1750
Vitis-chr1_GSVIVT01000587001	Tetra-chr17_TESI_027028	1110
Vitis-chr1_GSVIVT01000586001	Tetra-chr17_TESI_027029	1470
Vitis-chr1_GSVIVT01000583001	Tetra-chr17_TESI_027032	473
Vitis-chr1_GSVIVT01000581001	Tetra-chr17_TESI_027033	91
Vitis-chr1_GSVIVT01000577001	Tetra-chr17_TESI_027041	1200
Vitis-chr1_GSVIVT01000576001	Tetra-chr17_TESI_027042	718
Vitis-chr1_GSVIVT01000558001	Tetra-chr17_TESI_027052	786
Vitis-chr1_GSVIVT01000557001	Tetra-chr17_TESI_027053	645
Vitis-chr1_GSVIVT01000554001	Tetra-chr17_TESI_027054	1660
Vitis-chr1_GSVIVT01000545001	Tetra-chr17_TESI_027059	446
Vitis-chr1_GSVIVT01000543001	Tetra-chr17_TESI_027060	629
Vitis-chr1_GSVIVT01000542001	Tetra-chr17_TESI_027064	1490
Vitis-chr1_GSVIVT01000535001	Tetra-chr17_TESI_027068	1230
Vitis-chr1_GSVIVT01000534001	Tetra-chr17_TESI_027070	553
###
Vitis-chr1_GSVIVT01010442001	Tetra-chr17_TESI_026956	923
Vitis-chr1_GSVIVT01010446001	Tetra-chr17_TESI_026952	228
Vitis-chr1_GSVIVT01010448001	Tetra-chr17_TESI_026950	223
Vitis-chr1_GSVIVT01010449001	Tetra-chr17_TESI_026949	454
Vitis-chr1_GSVIVT01010452001	Tetra-chr17_TESI_026948	492
Vitis-chr1_GSVIVT01010469001	Tetra-chr17_TESI_026940	438
Vitis-chr1_GSVIVT01010471001	Tetra-chr17_TESI_026939	617
Vitis-chr1_GSVIVT01010473001	Tetra-chr17_TESI_026936	1650
Vitis-chr1_GSVIVT01010477001	Tetra-chr17_TESI_026930	949
Vitis-chr1_GSVIVT01010479001	Tetra-chr17_TESI_026929	1240
Vitis-chr1_GSVIVT01010480001	Tetra-chr17_TESI_026928	231
###
Vitis-chr1_GSVIVT01011752001	Tetra-chr17_TESI_026730	370
Vitis-chr1_GSVIVT01011749001	Tetra-chr17_TESI_026728	1670
Vitis-chr1_GSVIVT01011746001	Tetra-chr17_TESI_026727	1520
Vitis-chr1_GSVIVT01011739001	Tetra-chr17_TESI_026723	435
Vitis-chr1_GSVIVT01011738001	Tetra-chr17_TESI_026722	547
Vitis-chr1_GSVIVT01011711001	Tetra-chr17_TESI_026717	262
Vitis-chr1_GSVIVT01011709001	Tetra-chr17_TESI_026712	364
###
Vitis-chr1_GSVIVT01011976001	Tetra-chr17_TESI_026474	400
Vitis-chr1_GSVIVT01011974001	Tetra-chr17_TESI_026483	588
Vitis-chr1_GSVIVT01011970001	Tetra-chr17_TESI_026493	928
Vitis-chr1_GSVIVT01011966001	Tetra-chr17_TESI_026495	1800
Vitis-chr1_GSVIVT01011963001	Tetra-chr17_TESI_026498	767
Vitis-chr1_GSVIVT01011962001	Tetra-chr17_TESI_026500	258
Vitis-chr1_GSVIVT01011954001	Tetra-chr17_TESI_026505	762
Vitis-chr1_GSVIVT01011948001	Tetra-chr17_TESI_026509	378
###
Vitis-chr1_GSVIVT01010300001	Tetra-chr17_TESI_027000	768
Vitis-chr1_GSVIVT01010306001	Tetra-chr17_TESI_026992	318
Vitis-chr1_GSVIVT01010308001	Tetra-chr17_TESI_026995	378
Vitis-chr1_GSVIVT01010320001	Tetra-chr17_TESI_026987	1710
Vitis-chr1_GSVIVT01010321001	Tetra-chr17_TESI_026986	704
Vitis-chr1_GSVIVT01010323001	Tetra-chr17_TESI_026985	432
Vitis-chr1_GSVIVT01010324001	Tetra-chr17_TESI_026984	519
Vitis-chr1_GSVIVT01010328001	Tetra-chr17_TESI_026983	1120
Vitis-chr1_GSVIVT01010330001	Tetra-chr17_TESI_026982	579
Vitis-chr1_GSVIVT01010336001	Tetra-chr17_TESI_026972	871
Vitis-chr1_GSVIVT01010341001	Tetra-chr17_TESI_026977	280
Vitis-chr1_GSVIVT01010345001	Tetra-chr17_TESI_026978	1580
Vitis-chr1_GSVIVT01010358001	Tetra-chr17_TESI_026970	590
Vitis-chr1_GSVIVT01010362001	Tetra-chr17_TESI_026965	1330
Vitis-chr1_GSVIVT01010364001	Tetra-chr17_TESI_026960	1030
Vitis-chr1_GSVIVT01010376001	Tetra-chr17_TESI_026959	1150
Vitis-chr1_GSVIVT01010378001	Tetra-chr17_TESI_026958	272
###
Vitis-chr1_GSVIVT01011682001	Tetra-chr17_TESI_026711	1300
Vitis-chr1_GSVIVT01011679001	Tetra-chr17_TESI_026706	568
Vitis-chr1_GSVIVT01011677001	Tetra-chr17_TESI_026705	452
Vitis-chr1_GSVIVT01011675001	Tetra-chr17_TESI_026704	446
Vitis-chr1_GSVIVT01011673001	Tetra-chr17_TESI_026703	487
Vitis-chr1_GSVIVT01011656001	Tetra-chr17_TESI_026694	1870
Vitis-chr1_GSVIVT01011647001	Tetra-chr17_TESI_026693	427
Vitis-chr1_GSVIVT01011632001	Tetra-chr17_TESI_026688	560
###
Vitis-chr1_GSVIVT01012008001	Tetra-chr17_TESI_026532	1060
Vitis-chr1_GSVIVT01012005001	Tetra-chr17_TESI_026535	1590
Vitis-chr1_GSVIVT01012004001	Tetra-chr17_TESI_026538	912
Vitis-chr1_GSVIVT01012002001	Tetra-chr17_TESI_026539	244
Vitis-chr1_GSVIVT01012001001	Tetra-chr17_TESI_026541	2380
Vitis-chr1_GSVIVT01011981001	Tetra-chr17_TESI_026543	1520
Vitis-chr1_GSVIVT01011979001	Tetra-chr17_TESI_026545	1850
###
Vitis-chr1_GSVIVT01012182001	Tetra-chr17_TESI_026417	75
Vitis-chr1_GSVIVT01012178001	Tetra-chr17_TESI_026416	765
Vitis-chr1_GSVIVT01012177001	Tetra-chr17_TESI_026415	996
Vitis-chr1_GSVIVT01012173001	Tetra-chr17_TESI_026414	375
###
Vitis-chr1_GSVIVT01013800001	Tetra-chr17_TESI_027127	525
Vitis-chr1_GSVIVT01013799001	Tetra-chr17_TESI_027131	1290
Vitis-chr1_GSVIVT01013797001	Tetra-chr17_TESI_027133	759
Vitis-chr1_GSVIVT01013790001	Tetra-chr17_TESI_027135	440
Vitis-chr1_GSVIVT01013785001	Tetra-chr17_TESI_027139	1500
Vitis-chr1_GSVIVT01013782001	Tetra-chr17_TESI_027141	538
Vitis-chr1_GSVIVT01013777001	Tetra-chr17_TESI_027143	236
Vitis-chr1_GSVIVT01013775001	Tetra-chr17_TESI_027145	503
Vitis-chr1_GSVIVT01013771001	Tetra-chr17_TESI_027155	1230
Vitis-chr1_GSVIVT01013765001	Tetra-chr17_TESI_027156	610
Vitis-chr1_GSVIVT01013763001	Tetra-chr17_TESI_027158	694
Vitis-chr1_GSVIVT01013762001	Tetra-chr17_TESI_027159	274
Vitis-chr1_GSVIVT01013739001	Tetra-chr17_TESI_027168	941
Vitis-chr1_GSVIVT01013736001	Tetra-chr17_TESI_027172	721
Vitis-chr1_GSVIVT01013734001	Tetra-chr17_TESI_027176	549
Vitis-chr1_GSVIVT01013726001	Tetra-chr17_TESI_027183	1120
Vitis-chr1_GSVIVT01013724001	Tetra-chr17_TESI_027186	413
###
Vitis-chr1_GSVIVT01011707001	Tetra-chr19_TESI_027762	223
Vitis-chr1_GSVIVT01011706001	Tetra-chr19_TESI_027763	2190
Vitis-chr1_GSVIVT01011704001	Tetra-chr19_TESI_027764	1360
Vitis-chr1_GSVIVT01011703001	Tetra-chr19_TESI_027765	552
Vitis-chr1_GSVIVT01011702001	Tetra-chr19_TESI_027767	874
Vitis-chr1_GSVIVT01011701001	Tetra-chr19_TESI_027768	270
Vitis-chr1_GSVIVT01011699001	Tetra-chr19_TESI_027769	387
Vitis-chr1_GSVIVT01011689001	Tetra-chr19_TESI_027774	302
###
Vitis-chr1_GSVIVT01011902001	Tetra-chr2_TESI_004218	147
Vitis-chr1_GSVIVT01011901001	Tetra-chr2_TESI_004220	836
Vitis-chr1_GSVIVT01011897001	Tetra-chr2_TESI_004223	664
Vitis-chr1_GSVIVT01011894001	Tetra-chr2_TESI_004226	536
###
Vitis-chr1_GSVIVT01019958001	Tetra-chr2_TESI_004209	617
Vitis-chr1_GSVIVT01019952001	Tetra-chr2_TESI_004204	520
Vitis-chr1_GSVIVT01019947001	Tetra-chr2_TESI_004187	104
Vitis-chr1_GSVIVT01012490001	Tetra-chr2_TESI_004184	1360
Vitis-chr1_GSVIVT01003214001	Tetra-chr2_TESI_004189	1080
Vitis-chr1_GSVIVT01003217001	Tetra-chr2_TESI_004193	1300
Vitis-chr1_GSVIVT01003226001	Tetra-chr2_TESI_004194	1860
Vitis-chr1_GSVIVT01003228001	Tetra-chr2_TESI_004201	677
###
Vitis-chr1_GSVIVT01010060001	Tetra-chr3_TESI_005794	795
Vitis-chr1_GSVIVT01010068001	Tetra-chr3_TESI_005775	976
Vitis-chr1_GSVIVT01010073001	Tetra-chr3_TESI_005788	474
Vitis-chr1_GSVIVT01010075001	Tetra-chr3_TESI_005798	204
Vitis-chr1_GSVIVT01010078001	Tetra-chr3_TESI_005802	817
###
Vitis-chr1_GSVIVT01012083001	Tetra-chr3_TESI_006003	255
Vitis-chr1_GSVIVT01012082001	Tetra-chr3_TESI_006008	101
Vitis-chr1_GSVIVT01012080001	Tetra-chr3_TESI_006010	253
Vitis-chr1_GSVIVT01012063001	Tetra-chr3_TESI_006017	500
###
Vitis-chr1_GSVIVT01012155001	Tetra-chr3_TESI_006039	1120
Vitis-chr1_GSVIVT01012151001	Tetra-chr3_TESI_006040	1390
Vitis-chr1_GSVIVT01012149001	Tetra-chr3_TESI_006056	147
Vitis-chr1_GSVIVT01012134001	Tetra-chr3_TESI_006033	139
Vitis-chr1_GSVIVT01012131001	Tetra-chr3_TESI_006031	2840
Vitis-chr1_GSVIVT01012122001	Tetra-chr3_TESI_006028	552
Vitis-chr1_GSVIVT01012114001	Tetra-chr3_TESI_006023	1530
###
Vitis-chr1_GSVIVT01012197001	Tetra-chr5_TESI_009090	177
Vitis-chr1_GSVIVT01012196001	Tetra-chr5_TESI_009092	457
Vitis-chr1_GSVIVT01012192001	Tetra-chr5_TESI_009082	557
Vitis-chr1_GSVIVT01012190001	Tetra-chr5_TESI_009077	378
Vitis-chr1_GSVIVT01012184001	Tetra-chr5_TESI_009097	511
Vitis-chr1_GSVIVT01012181001	Tetra-chr5_TESI_009104	229
Vitis-chr1_GSVIVT01012173001	Tetra-chr5_TESI_009109	504
###
Vitis-chr1_GSVIVT01013808001	Tetra-chr5_TESI_009673	429
Vitis-chr1_GSVIVT01013806001	Tetra-chr5_TESI_009669	1670
Vitis-chr1_GSVIVT01013790001	Tetra-chr5_TESI_009663	447
Vitis-chr1_GSVIVT01013782001	Tetra-chr5_TESI_009658	574
Vitis-chr1_GSVIVT01013777001	Tetra-chr5_TESI_009657	244
Vitis-chr1_GSVIVT01013775001	Tetra-chr5_TESI_009655	440
Vitis-chr1_GSVIVT01013774001	Tetra-chr5_TESI_009654	590
Vitis-chr1_GSVIVT01013769001	Tetra-chr5_TESI_009650	898
Vitis-chr1_GSVIVT01013767001	Tetra-chr5_TESI_009649	2870
Vitis-chr1_GSVIVT01013765001	Tetra-chr5_TESI_009648	593
Vitis-chr1_GSVIVT01013764001	Tetra-chr5_TESI_009647	293
Vitis-chr1_GSVIVT01013761001	Tetra-chr5_TESI_009646	857
Vitis-chr1_GSVIVT01013740001	Tetra-chr5_TESI_009643	311
Vitis-chr1_GSVIVT01013737001	Tetra-chr5_TESI_009641	402
Vitis-chr1_GSVIVT01013726001	Tetra-chr5_TESI_009632	1060
Vitis-chr1_GSVIVT01013724001	Tetra-chr5_TESI_009631	429
Vitis-chr1_GSVIVT01020239001	Tetra-chr5_TESI_009628	765
Vitis-chr1_GSVIVT01020233001	Tetra-chr5_TESI_009626	1550
Vitis-chr1_GSVIVT01020228001	Tetra-chr5_TESI_009623	781
Vitis-chr1_GSVIVT01020224001	Tetra-chr5_TESI_009622	1530
Vitis-chr1_GSVIVT01020215001	Tetra-chr5_TESI_009615	743
Vitis-chr1_GSVIVT01020209001	Tetra-chr5_TESI_009614	1860
Vitis-chr1_GSVIVT01020183001	Tetra-chr5_TESI_009609	367
Vitis-chr1_GSVIVT01020182001	Tetra-chr5_TESI_009608	1140
Vitis-chr1_GSVIVT01020177001	Tetra-chr5_TESI_009602	334
Vitis-chr1_GSVIVT01020167001	Tetra-chr5_TESI_009603	851
Vitis-chr1_GSVIVT01020164001	Tetra-chr5_TESI_009604	1620
Vitis-chr1_GSVIVT01020160001	Tetra-chr5_TESI_009607	702
Vitis-chr1_GSVIVT01020157001	Tetra-chr5_TESI_009597	1030
Vitis-chr1_GSVIVT01020148001	Tetra-chr5_TESI_009591	1610
Vitis-chr1_GSVIVT01020147001	Tetra-chr5_TESI_009590	511
Vitis-chr1_GSVIVT01020146001	Tetra-chr5_TESI_009586	421
Vitis-chr1_GSVIVT01020143001	Tetra-chr5_TESI_009583	400
Vitis-chr1_GSVIVT01020135001	Tetra-chr5_TESI_009571	879
Vitis-chr1_GSVIVT01020134001	Tetra-chr5_TESI_009572	400
Vitis-chr1_GSVIVT01020128001	Tetra-chr5_TESI_009575	1090
Vitis-chr1_GSVIVT01020121001	Tetra-chr5_TESI_009577	528
Vitis-chr1_GSVIVT01020114001	Tetra-chr5_TESI_009579	677
Vitis-chr1_GSVIVT01020112001	Tetra-chr5_TESI_009578	1960
Vitis-chr1_GSVIVT01020106001	Tetra-chr5_TESI_009565	832
Vitis-chr1_GSVIVT01020105001	Tetra-chr5_TESI_009564	1730
Vitis-chr1_GSVIVT01020100001	Tetra-chr5_TESI_009560	522
Vitis-chr1_GSVIVT01020097001	Tetra-chr5_TESI_009558	636
Vitis-chr1_GSVIVT01020091001	Tetra-chr5_TESI_009555	602
Vitis-chr1_GSVIVT01020089001	Tetra-chr5_TESI_009550	226
Vitis-chr1_GSVIVT01020088001	Tetra-chr5_TESI_009546	391
Vitis-chr1_GSVIVT01020082001	Tetra-chr5_TESI_009541	473
Vitis-chr1_GSVIVT01020081001	Tetra-chr5_TESI_009538	738
Vitis-chr1_GSVIVT01020075001	Tetra-chr5_TESI_009537	647
Vitis-chr1_GSVIVT01020073001	Tetra-chr5_TESI_009534	1370
Vitis-chr1_GSVIVT01020072001	Tetra-chr5_TESI_009533	892
Vitis-chr1_GSVIVT01020071001	Tetra-chr5_TESI_009532	591
Vitis-chr1_GSVIVT01020070001	Tetra-chr5_TESI_009530	775
Vitis-chr1_GSVIVT01020066001	Tetra-chr5_TESI_009527	674
Vitis-chr1_GSVIVT01020061001	Tetra-chr5_TESI_009526	444
Vitis-chr1_GSVIVT01020056001	Tetra-chr5_TESI_009522	417
Vitis-chr1_GSVIVT01020054001	Tetra-chr5_TESI_009494	996
Vitis-chr1_GSVIVT01020043001	Tetra-chr5_TESI_009511	683
Vitis-chr1_GSVIVT01020041001	Tetra-chr5_TESI_009512	1310
Vitis-chr1_GSVIVT01020038001	Tetra-chr5_TESI_009515	1140
Vitis-chr1_GSVIVT01020033001	Tetra-chr5_TESI_009516	661
Vitis-chr1_GSVIVT01020027001	Tetra-chr5_TESI_009518	220
Vitis-chr1_GSVIVT01020024001	Tetra-chr5_TESI_009520	648
Vitis-chr1_GSVIVT01020018001	Tetra-chr5_TESI_009492	433
Vitis-chr1_GSVIVT01020015001	Tetra-chr5_TESI_009491	757
Vitis-chr1_GSVIVT01020000001	Tetra-chr5_TESI_009484	582
Vitis-chr1_GSVIVT01019997001	Tetra-chr5_TESI_009482	1660
Vitis-chr1_GSVIVT01019993001	Tetra-chr5_TESI_009481	610
Vitis-chr1_GSVIVT01019985001	Tetra-chr5_TESI_009479	408
Vitis-chr1_GSVIVT01019984001	Tetra-chr5_TESI_009478	632
Vitis-chr1_GSVIVT01019974001	Tetra-chr5_TESI_009469	485
###
Vitis-chr1_GSVIVT01010296001	Tetra-chr5_TESI_009793	323
Vitis-chr1_GSVIVT01010297001	Tetra-chr5_TESI_009792	678
Vitis-chr1_GSVIVT01010305001	Tetra-chr5_TESI_009783	460
Vitis-chr1_GSVIVT01010318001	Tetra-chr5_TESI_009782	1070
Vitis-chr1_GSVIVT01010321001	Tetra-chr5_TESI_009780	705
Vitis-chr1_GSVIVT01010328001	Tetra-chr5_TESI_009778	1070
Vitis-chr1_GSVIVT01010330001	Tetra-chr5_TESI_009777	632
Vitis-chr1_GSVIVT01010336001	Tetra-chr5_TESI_009756	1160
Vitis-chr1_GSVIVT01010338001	Tetra-chr5_TESI_009757	742
Vitis-chr1_GSVIVT01010339001	Tetra-chr5_TESI_009760	258
Vitis-chr1_GSVIVT01010340001	Tetra-chr5_TESI_009766	1060
Vitis-chr1_GSVIVT01010341001	Tetra-chr5_TESI_009768	378
Vitis-chr1_GSVIVT01010346001	Tetra-chr5_TESI_009770	286
Vitis-chr1_GSVIVT01010352001	Tetra-chr5_TESI_009774	1010
Vitis-chr1_GSVIVT01010354001	Tetra-chr5_TESI_009775	949
Vitis-chr1_GSVIVT01010359001	Tetra-chr5_TESI_009753	2470
###
Vitis-chr1_GSVIVT01011750001	Tetra-chr5_TESI_009282	422
Vitis-chr1_GSVIVT01011742001	Tetra-chr5_TESI_009285	267
Vitis-chr1_GSVIVT01011738001	Tetra-chr5_TESI_009286	520
Vitis-chr1_GSVIVT01011737001	Tetra-chr5_TESI_009287	484
Vitis-chr1_GSVIVT01011734001	Tetra-chr5_TESI_009288	810
Vitis-chr1_GSVIVT01011711001	Tetra-chr5_TESI_009298	251
Vitis-chr1_GSVIVT01011710001	Tetra-chr5_TESI_009299	308
Vitis-chr1_GSVIVT01011708001	Tetra-chr5_TESI_009302	1190
Vitis-chr1_GSVIVT01011701001	Tetra-chr5_TESI_009311	210
Vitis-chr1_GSVIVT01011685001	Tetra-chr5_TESI_009317	308
Vitis-chr1_GSVIVT01011682001	Tetra-chr5_TESI_009320	1480
Vitis-chr1_GSVIVT01011680001	Tetra-chr5_TESI_009322	1950
Vitis-chr1_GSVIVT01011669001	Tetra-chr5_TESI_009328	539
Vitis-chr1_GSVIVT01011668001	Tetra-chr5_TESI_009329	293
Vitis-chr1_GSVIVT01011659001	Tetra-chr5_TESI_009332	256
Vitis-chr1_GSVIVT01011657001	Tetra-chr5_TESI_009333	691
Vitis-chr1_GSVIVT01011632001	Tetra-chr5_TESI_009337	580
###
Vitis-chr1_GSVIVT01011895001	Tetra-chr5_TESI_009188	319
Vitis-chr1_GSVIVT01011892001	Tetra-chr5_TESI_009191	323
Vitis-chr1_GSVIVT01011890001	Tetra-chr5_TESI_009192	111
Vitis-chr1_GSVIVT01011889001	Tetra-chr5_TESI_009194	255
Vitis-chr1_GSVIVT01011886001	Tetra-chr5_TESI_009197	417
Vitis-chr1_GSVIVT01011877001	Tetra-chr5_TESI_009200	288
Vitis-chr1_GSVIVT01011873001	Tetra-chr5_TESI_009207	338
Vitis-chr1_GSVIVT01011871001	Tetra-chr5_TESI_009208	999
Vitis-chr1_GSVIVT01011869001	Tetra-chr5_TESI_009212	164
Vitis-chr1_GSVIVT01011850001	Tetra-chr5_TESI_009216	566
Vitis-chr1_GSVIVT01011848001	Tetra-chr5_TESI_009218	414
Vitis-chr1_GSVIVT01011842001	Tetra-chr5_TESI_009221	1810
Vitis-chr1_GSVIVT01011840001	Tetra-chr5_TESI_009224	310
Vitis-chr1_GSVIVT01011824001	Tetra-chr5_TESI_009228	1520
Vitis-chr1_GSVIVT01011819001	Tetra-chr5_TESI_009230	463
Vitis-chr1_GSVIVT01011810001	Tetra-chr5_TESI_009236	1130
Vitis-chr1_GSVIVT01011797001	Tetra-chr5_TESI_009243	1480
Vitis-chr1_GSVIVT01011789001	Tetra-chr5_TESI_009272	534
Vitis-chr1_GSVIVT01011783001	Tetra-chr5_TESI_009266	533
Vitis-chr1_GSVIVT01011780001	Tetra-chr5_TESI_009262	522
Vitis-chr1_GSVIVT01011768001	Tetra-chr5_TESI_009259	511
Vitis-chr1_GSVIVT01011767001	Tetra-chr5_TESI_009258	1150
Vitis-chr1_GSVIVT01011766001	Tetra-chr5_TESI_009256	392
###
Vitis-chr1_GSVIVT01010471001	Tetra-chr5_TESI_009828	519
Vitis-chr1_GSVIVT01010473001	Tetra-chr5_TESI_009830	1230
Vitis-chr1_GSVIVT01010477001	Tetra-chr5_TESI_009835	1130
Vitis-chr1_GSVIVT01010479001	Tetra-chr5_TESI_009836	1150
Vitis-chr1_GSVIVT01010480001	Tetra-chr5_TESI_009837	190
Vitis-chr1_GSVIVT01010486001	Tetra-chr5_TESI_009838	500
Vitis-chr1_GSVIVT01010500001	Tetra-chr5_TESI_009848	465
Vitis-chr1_GSVIVT01010525001	Tetra-chr5_TESI_009856	307
Vitis-chr1_GSVIVT01010526001	Tetra-chr5_TESI_009858	1730
Vitis-chr1_GSVIVT01010531001	Tetra-chr5_TESI_009859	566
Vitis-chr1_GSVIVT01000913001	Tetra-chr5_TESI_009865	1650
Vitis-chr1_GSVIVT01000917001	Tetra-chr5_TESI_009867	1260
Vitis-chr1_GSVIVT01000940001	Tetra-chr5_TESI_009876	402
Vitis-chr1_GSVIVT01000944001	Tetra-chr5_TESI_009877	1200
Vitis-chr1_GSVIVT01000947001	Tetra-chr5_TESI_009878	1380
Vitis-chr1_GSVIVT01000967001	Tetra-chr5_TESI_009883	236
Vitis-chr1_GSVIVT01000970001	Tetra-chr5_TESI_009884	544
Vitis-chr1_GSVIVT01001086001	Tetra-chr5_TESI_009902	1370
Vitis-chr1_GSVIVT01001087001	Tetra-chr5_TESI_009901	349
Vitis-chr1_GSVIVT01001088001	Tetra-chr5_TESI_009899	326
Vitis-chr1_GSVIVT01001093001	Tetra-chr5_TESI_009897	647
###
Vitis-chr1_GSVIVT01012249001	Tetra-chr5_TESI_009352	387
Vitis-chr1_GSVIVT01012247001	Tetra-chr5_TESI_009351	596
Vitis-chr1_GSVIVT01012244001	Tetra-chr5_TESI_009350	966
Vitis-chr1_GSVIVT01012240001	Tetra-chr5_TESI_009349	1280
Vitis-chr1_GSVIVT01012231001	Tetra-chr5_TESI_009346	1030
Vitis-chr1_GSVIVT01012230001	Tetra-chr5_TESI_009345	296
Vitis-chr1_GSVIVT01012228001	Tetra-chr5_TESI_009342	422
###
Vitis-chr1_GSVIVT01010335001	Tetra-chr5_TESI_009464	1250
Vitis-chr1_GSVIVT01010349001	Tetra-chr5_TESI_009464	1260
Vitis-chr1_GSVIVT01010352001	Tetra-chr5_TESI_009463	715
Vitis-chr1_GSVIVT01010365001	Tetra-chr5_TESI_009449	402
Vitis-chr1_GSVIVT01010374001	Tetra-chr5_TESI_009447	1480
Vitis-chr1_GSVIVT01010390001	Tetra-chr5_TESI_009442	196
###
Vitis-chr1_GSVIVT01011971001	Tetra-chr5_TESI_009405	455
Vitis-chr1_GSVIVT01011958001	Tetra-chr5_TESI_009407	655
Vitis-chr1_GSVIVT01011954001	Tetra-chr5_TESI_009409	759
Vitis-chr1_GSVIVT01011947001	Tetra-chr5_TESI_009410	210
Vitis-chr1_GSVIVT01011946001	Tetra-chr5_TESI_009411	895
Vitis-chr1_GSVIVT01011930001	Tetra-chr5_TESI_009420	1470
Vitis-chr1_GSVIVT01011916001	Tetra-chr5_TESI_009431	1810
Vitis-chr1_GSVIVT01011913001	Tetra-chr5_TESI_009432	452
Vitis-chr1_GSVIVT01011909001	Tetra-chr5_TESI_009433	749
Vitis-chr1_GSVIVT01011908001	Tetra-chr5_TESI_009435	1080
###
Vitis-chr1_GSVIVT01000574001	Tetra-chr5_TESI_009740	240
Vitis-chr1_GSVIVT01000568001	Tetra-chr5_TESI_009733	1160
Vitis-chr1_GSVIVT01000558001	Tetra-chr5_TESI_009717	609
Vitis-chr1_GSVIVT01000550001	Tetra-chr5_TESI_009716	281
Vitis-chr1_GSVIVT01000549001	Tetra-chr5_TESI_009713	617
Vitis-chr1_GSVIVT01000545001	Tetra-chr5_TESI_009712	384
Vitis-chr1_GSVIVT01000543001	Tetra-chr5_TESI_009711	563
Vitis-chr1_GSVIVT01000540001	Tetra-chr5_TESI_009708	1220
Vitis-chr1_GSVIVT01000535001	Tetra-chr5_TESI_009707	1050
Vitis-chr1_GSVIVT01000534001	Tetra-chr5_TESI_009706	566
###
Vitis-chr1_GSVIVT01019967001	Tetra-chr5_TESI_009179	528
Vitis-chr1_GSVIVT01019965001	Tetra-chr5_TESI_009172	708
Vitis-chr1_GSVIVT01019955001	Tetra-chr5_TESI_009163	372
Vitis-chr1_GSVIVT01019952001	Tetra-chr5_TESI_009161	527
###
Vitis-chr1_GSVIVT01019947001	Tetra-chr5_TESI_009136	122
Vitis-chr1_GSVIVT01012490001	Tetra-chr5_TESI_009133	1310
Vitis-chr1_GSVIVT01012494001	Tetra-chr5_TESI_009138	503
Vitis-chr1_GSVIVT01003215001	Tetra-chr5_TESI_009145	446
###
Vitis-chr1_GSVIVT01011959001	Tetra-chr6_TESI_012063	1000
Vitis-chr1_GSVIVT01011952001	Tetra-chr6_TESI_012066	1540
Vitis-chr1_GSVIVT01011944001	Tetra-chr6_TESI_012067	446
Vitis-chr1_GSVIVT01011943001	Tetra-chr6_TESI_012068	674
###
Vitis-chr1_GSVIVT01011932001	Tetra-chr7_TESI_012916	410
Vitis-chr1_GSVIVT01011928001	Tetra-chr7_TESI_012930	155
Vitis-chr1_GSVIVT01011926001	Tetra-chr7_TESI_012932	395
Vitis-chr1_GSVIVT01011914001	Tetra-chr7_TESI_012939	163
Vitis-chr1_GSVIVT01011913001	Tetra-chr7_TESI_012940	384
Vitis-chr1_GSVIVT01011907001	Tetra-chr7_TESI_012941	558
Vitis-chr1_GSVIVT01011902001	Tetra-chr7_TESI_012943	183
Vitis-chr1_GSVIVT01011898001	Tetra-chr7_TESI_012944	588
Vitis-chr1_GSVIVT01011892001	Tetra-chr7_TESI_012952	359
Vitis-chr1_GSVIVT01011888001	Tetra-chr7_TESI_012953	1060
Vitis-chr1_GSVIVT01011873001	Tetra-chr7_TESI_012956	326
Vitis-chr1_GSVIVT01011871001	Tetra-chr7_TESI_012958	871
Vitis-chr1_GSVIVT01011870001	Tetra-chr7_TESI_012961	615
Vitis-chr1_GSVIVT01011869001	Tetra-chr7_TESI_012967	155
Vitis-chr1_GSVIVT01011868001	Tetra-chr7_TESI_012970	460
Vitis-chr1_GSVIVT01011862001	Tetra-chr7_TESI_012973	61
Vitis-chr1_GSVIVT01011861001	Tetra-chr7_TESI_012976	528
Vitis-chr1_GSVIVT01011853001	Tetra-chr7_TESI_012979	1400
Vitis-chr1_GSVIVT01011850001	Tetra-chr7_TESI_012982	724
Vitis-chr1_GSVIVT01011850001	Tetra-chr7_TESI_012985	697
Vitis-chr1_GSVIVT01011846001	Tetra-chr7_TESI_012991	444
###
Vitis-chr1_GSVIVT01012240001	Tetra-chr7_TESI_013360	1260
Vitis-chr1_GSVIVT01012237001	Tetra-chr7_TESI_013356	1480
Vitis-chr1_GSVIVT01012236001	Tetra-chr7_TESI_013355	447
Vitis-chr1_GSVIVT01012227001	Tetra-chr7_TESI_013346	406
Vitis-chr1_GSVIVT01012221001	Tetra-chr7_TESI_013335	392
Vitis-chr1_GSVIVT01012215001	Tetra-chr7_TESI_013330	560
Vitis-chr1_GSVIVT01012213001	Tetra-chr7_TESI_013329	484
Vitis-chr1_GSVIVT01012212001	Tetra-chr7_TESI_013328	188
Vitis-chr1_GSVIVT01012207001	Tetra-chr7_TESI_013325	791
Vitis-chr1_GSVIVT01012203001	Tetra-chr7_TESI_013311	311
Vitis-chr1_GSVIVT01012201001	Tetra-chr7_TESI_013293	194
Vitis-chr1_GSVIVT01012199001	Tetra-chr7_TESI_013320	492
Vitis-chr1_GSVIVT01012197001	Tetra-chr7_TESI_013314	190
Vitis-chr1_GSVIVT01012193001	Tetra-chr7_TESI_013319	844
###
Vitis-chr1_GSVIVT01010513001	Tetra-chr7_TESI_013424	64
Vitis-chr1_GSVIVT01010522001	Tetra-chr7_TESI_013426	487
Vitis-chr1_GSVIVT01010524001	Tetra-chr7_TESI_013429	413
Vitis-chr1_GSVIVT01010525001	Tetra-chr7_TESI_013430	316
Vitis-chr1_GSVIVT01004933001	Tetra-chr7_TESI_013414	1240
Vitis-chr1_GSVIVT01004941001	Tetra-chr7_TESI_013409	1290
Vitis-chr1_GSVIVT01004942001	Tetra-chr7_TESI_013408	946
Vitis-chr1_GSVIVT01004943001	Tetra-chr7_TESI_013407	544
Vitis-chr1_GSVIVT01004944001	Tetra-chr7_TESI_013406	225
Vitis-chr1_GSVIVT01000913001	Tetra-chr7_TESI_013433	1290
Vitis-chr1_GSVIVT01000919001	Tetra-chr7_TESI_013434	650
Vitis-chr1_GSVIVT01000920001	Tetra-chr7_TESI_013435	867
Vitis-chr1_GSVIVT01000938001	Tetra-chr7_TESI_013445	391
Vitis-chr1_GSVIVT01000944001	Tetra-chr7_TESI_013447	1110
Vitis-chr1_GSVIVT01000951001	Tetra-chr7_TESI_013448	386
Vitis-chr1_GSVIVT01000958001	Tetra-chr7_TESI_013451	481
###
Vitis-chr1_GSVIVT01020232001	Tetra-chr7_TESI_013083	1480
Vitis-chr1_GSVIVT01020223001	Tetra-chr7_TESI_013087	1390
Vitis-chr1_GSVIVT01020222001	Tetra-chr7_TESI_013088	1030
Vitis-chr1_GSVIVT01020207001	Tetra-chr7_TESI_013089	1190
Vitis-chr1_GSVIVT01020190001	Tetra-chr7_TESI_013096	623
Vitis-chr1_GSVIVT01020179001	Tetra-chr7_TESI_013109	1670
Vitis-chr1_GSVIVT01020177001	Tetra-chr7_TESI_013107	305
Vitis-chr1_GSVIVT01020174001	Tetra-chr7_TESI_013104	1380
Vitis-chr1_GSVIVT01020170001	Tetra-chr7_TESI_013101	481
Vitis-chr1_GSVIVT01020165001	Tetra-chr7_TESI_013103	348
Vitis-chr1_GSVIVT01020157001	Tetra-chr7_TESI_013110	1110
Vitis-chr1_GSVIVT01020136001	Tetra-chr7_TESI_013122	2510
Vitis-chr1_GSVIVT01020135001	Tetra-chr7_TESI_013123	1140
Vitis-chr1_GSVIVT01020129001	Tetra-chr7_TESI_013128	395
Vitis-chr1_GSVIVT01020123001	Tetra-chr7_TESI_013137	748
Vitis-chr1_GSVIVT01020116001	Tetra-chr7_TESI_013153	1050
Vitis-chr1_GSVIVT01020093001	Tetra-chr7_TESI_013159	530
Vitis-chr1_GSVIVT01020090001	Tetra-chr7_TESI_013161	414
Vitis-chr1_GSVIVT01020089001	Tetra-chr7_TESI_013164	218
Vitis-chr1_GSVIVT01020084001	Tetra-chr7_TESI_013166	1250
Vitis-chr1_GSVIVT01020078001	Tetra-chr7_TESI_013167	664
Vitis-chr1_GSVIVT01020076001	Tetra-chr7_TESI_013168	712
Vitis-chr1_GSVIVT01020070001	Tetra-chr7_TESI_013174	727
Vitis-chr1_GSVIVT01020069001	Tetra-chr7_TESI_013177	767
Vitis-chr1_GSVIVT01020065001	Tetra-chr7_TESI_013181	441
Vitis-chr1_GSVIVT01020060001	Tetra-chr7_TESI_013189	773
Vitis-chr1_GSVIVT01020059001	Tetra-chr7_TESI_013190	1330
Vitis-chr1_GSVIVT01020056001	Tetra-chr7_TESI_013191	569
Vitis-chr1_GSVIVT01020054001	Tetra-chr7_TESI_013193	1120
Vitis-chr1_GSVIVT01020041001	Tetra-chr7_TESI_013196	1270
Vitis-chr1_GSVIVT01020038001	Tetra-chr7_TESI_013197	1230
Vitis-chr1_GSVIVT01020033001	Tetra-chr7_TESI_013198	780
Vitis-chr1_GSVIVT01020031001	Tetra-chr7_TESI_013199	1190
Vitis-chr1_GSVIVT01020030001	Tetra-chr7_TESI_013200	436
Vitis-chr1_GSVIVT01020027001	Tetra-chr7_TESI_013201	244
Vitis-chr1_GSVIVT01020020001	Tetra-chr7_TESI_013208	618
Vitis-chr1_GSVIVT01020012001	Tetra-chr7_TESI_013209	511
Vitis-chr1_GSVIVT01020005001	Tetra-chr7_TESI_013211	1150
Vitis-chr1_GSVIVT01020000001	Tetra-chr7_TESI_013215	735
Vitis-chr1_GSVIVT01019998001	Tetra-chr7_TESI_013216	244
Vitis-chr1_GSVIVT01019995001	Tetra-chr7_TESI_013221	667
Vitis-chr1_GSVIVT01019993001	Tetra-chr7_TESI_013222	749
Vitis-chr1_GSVIVT01019985001	Tetra-chr7_TESI_013223	395
Vitis-chr1_GSVIVT01019978001	Tetra-chr7_TESI_013232	414
Vitis-chr1_GSVIVT01019974001	Tetra-chr7_TESI_013235	473
Vitis-chr1_GSVIVT01019971001	Tetra-chr7_TESI_013240	326
Vitis-chr1_GSVIVT01019967001	Tetra-chr7_TESI_013243	572
Vitis-chr1_GSVIVT01019965001	Tetra-chr7_TESI_013245	819
Vitis-chr1_GSVIVT01019954001	Tetra-chr7_TESI_013253	342
Vitis-chr1_GSVIVT01019945001	Tetra-chr7_TESI_013255	389
Vitis-chr1_GSVIVT01012479001	Tetra-chr7_TESI_013267	1040
Vitis-chr1_GSVIVT01012490001	Tetra-chr7_TESI_013265	1310
Vitis-chr1_GSVIVT01012494001	Tetra-chr7_TESI_013262	492
Vitis-chr1_GSVIVT01012496001	Tetra-chr7_TESI_013259	661
Vitis-chr1_GSVIVT01003214001	Tetra-chr7_TESI_013258	1240
Vitis-chr1_GSVIVT01003226001	Tetra-chr7_TESI_013256	1470
###
Vitis-chr1_GSVIVT01000570001	Tetra-chr7_TESI_013479	1070
Vitis-chr1_GSVIVT01000563001	Tetra-chr7_TESI_013480	601
Vitis-chr1_GSVIVT01000561001	Tetra-chr7_TESI_013483	1330
Vitis-chr1_GSVIVT01000555001	Tetra-chr7_TESI_013486	1730
Vitis-chr1_GSVIVT01000535001	Tetra-chr7_TESI_013492	906
Vitis-chr1_GSVIVT01000534001	Tetra-chr7_TESI_013498	553
###
Vitis-chr1_GSVIVT01012028001	Tetra-chr7_TESI_013033	564
Vitis-chr1_GSVIVT01012026001	Tetra-chr7_TESI_013034	682
Vitis-chr1_GSVIVT01012000001	Tetra-chr7_TESI_013031	1080
Vitis-chr1_GSVIVT01011979001	Tetra-chr7_TESI_013028	1730
Vitis-chr1_GSVIVT01011972001	Tetra-chr7_TESI_013026	1540
Vitis-chr1_GSVIVT01011971001	Tetra-chr7_TESI_013025	500
Vitis-chr1_GSVIVT01011960001	Tetra-chr7_TESI_013013	756
Vitis-chr1_GSVIVT01011959001	Tetra-chr7_TESI_013011	773
Vitis-chr1_GSVIVT01011954001	Tetra-chr7_TESI_013010	944
Vitis-chr1_GSVIVT01011944001	Tetra-chr7_TESI_013006	351
Vitis-chr1_GSVIVT01011943001	Tetra-chr7_TESI_013005	607
Vitis-chr1_GSVIVT01011942001	Tetra-chr7_TESI_012999	421
Vitis-chr1_GSVIVT01011940001	Tetra-chr7_TESI_012997	1010
###
Vitis-chr1_GSVIVT01011703001	Tetra-chr7_TESI_012741	454
Vitis-chr1_GSVIVT01011701001	Tetra-chr7_TESI_012740	285
Vitis-chr1_GSVIVT01011699001	Tetra-chr7_TESI_012738	335
Vitis-chr1_GSVIVT01011679001	Tetra-chr7_TESI_012731	602
Vitis-chr1_GSVIVT01011677001	Tetra-chr7_TESI_012726	580
Vitis-chr1_GSVIVT01011675001	Tetra-chr7_TESI_012725	451
Vitis-chr1_GSVIVT01011671001	Tetra-chr7_TESI_012722	277
Vitis-chr1_GSVIVT01011666001	Tetra-chr7_TESI_012717	1110
Vitis-chr1_GSVIVT01011659001	Tetra-chr7_TESI_012704	296
Vitis-chr1_GSVIVT01011656001	Tetra-chr7_TESI_012702	1880
Vitis-chr1_GSVIVT01011651001	Tetra-chr7_TESI_012698	330
Vitis-chr1_GSVIVT01011646001	Tetra-chr7_TESI_012737	734
Vitis-chr1_GSVIVT01011643001	Tetra-chr7_TESI_012696	960
Vitis-chr1_GSVIVT01011639001	Tetra-chr7_TESI_012695	473
Vitis-chr1_GSVIVT01011624001	Tetra-chr7_TESI_012692	775
Vitis-chr1_GSVIVT01011622001	Tetra-chr7_TESI_012689	342
###
Vitis-chr1_GSVIVT01001078001	Tetra-chr7_TESI_013405	650
Vitis-chr1_GSVIVT01001081001	Tetra-chr7_TESI_013403	185
Vitis-chr1_GSVIVT01001089001	Tetra-chr7_TESI_013398	187
Vitis-chr1_GSVIVT01001090001	Tetra-chr7_TESI_013397	704
Vitis-chr1_GSVIVT01001098001	Tetra-chr7_TESI_013393	1340
Vitis-chr1_GSVIVT01001102001	Tetra-chr7_TESI_013390	329
Vitis-chr1_GSVIVT01001106001	Tetra-chr7_TESI_013389	1550
Vitis-chr1_GSVIVT01001114001	Tetra-chr7_TESI_013379	356
Vitis-chr1_GSVIVT01001116001	Tetra-chr7_TESI_013378	207
Vitis-chr1_GSVIVT01001128001	Tetra-chr7_TESI_013373	546
###
Vitis-chr1_GSVIVT01020241001	Tetra-chr7_TESI_013284	938
Vitis-chr1_GSVIVT01020236001	Tetra-chr7_TESI_013282	933
Vitis-chr1_GSVIVT01020233001	Tetra-chr7_TESI_013279	2090
Vitis-chr1_GSVIVT01020230001	Tetra-chr7_TESI_013275	882
Vitis-chr1_GSVIVT01020224001	Tetra-chr7_TESI_013274	1340
Vitis-chr1_GSVIVT01020222001	Tetra-chr7_TESI_013273	830
Vitis-chr1_GSVIVT01020220001	Tetra-chr7_TESI_013272	471
###
Vitis-chr1_GSVIVT01010179001	Tetra-chr7_TESI_012537	647
Vitis-chr1_GSVIVT01010181001	Tetra-chr7_TESI_012539	666
Vitis-chr1_GSVIVT01010184001	Tetra-chr7_TESI_012540	892
Vitis-chr1_GSVIVT01010189001	Tetra-chr7_TESI_012551	867
Vitis-chr1_GSVIVT01010208001	Tetra-chr7_TESI_012541	882
Vitis-chr1_GSVIVT01010209001	Tetra-chr7_TESI_012543	1720
Vitis-chr1_GSVIVT01010210001	Tetra-chr7_TESI_012550	1310
Vitis-chr1_GSVIVT01010225001	Tetra-chr7_TESI_012545	283
Vitis-chr1_GSVIVT01010243001	Tetra-chr7_TESI_012552	191
Vitis-chr1_GSVIVT01010248001	Tetra-chr7_TESI_012553	931
Vitis-chr1_GSVIVT01010254001	Tetra-chr7_TESI_012554	1190
###
Vitis-chr1_GSVIVT01010449001	Tetra-chr7_TESI_012795	601
Vitis-chr1_GSVIVT01010475001	Tetra-chr7_TESI_012792	731
Vitis-chr1_GSVIVT01010483001	Tetra-chr7_TESI_012788	593
Vitis-chr1_GSVIVT01010486001	Tetra-chr7_TESI_012790	609
###
Vitis-chr1_GSVIVT01011781001	Tetra-chr7_TESI_012860	2120
Vitis-chr1_GSVIVT01011779001	Tetra-chr7_TESI_012863	300
Vitis-chr1_GSVIVT01011768001	Tetra-chr7_TESI_012872	501
Vitis-chr1_GSVIVT01011766001	Tetra-chr7_TESI_012873	376
Vitis-chr1_GSVIVT01011764001	Tetra-chr7_TESI_012874	1530
Vitis-chr1_GSVIVT01011760001	Tetra-chr7_TESI_012875	225
Vitis-chr1_GSVIVT01011757001	Tetra-chr7_TESI_012879	606
Vitis-chr1_GSVIVT01011754001	Tetra-chr7_TESI_012886	583
Vitis-chr1_GSVIVT01011747001	Tetra-chr7_TESI_012889	221
Vitis-chr1_GSVIVT01011745001	Tetra-chr7_TESI_012890	519
Vitis-chr1_GSVIVT01011740001	Tetra-chr7_TESI_012903	1110
Vitis-chr1_GSVIVT01011724001	Tetra-chr7_TESI_012909	174
Vitis-chr1_GSVIVT01011715001	Tetra-chr7_TESI_012912	797
###
Vitis-chr1_GSVIVT01012044001	Tetra-chr7_TESI_013511	1540
Vitis-chr1_GSVIVT01012043001	Tetra-chr7_TESI_013507	583
Vitis-chr1_GSVIVT01012037001	Tetra-chr7_TESI_013503	258
Vitis-chr1_GSVIVT01012036001	Tetra-chr7_TESI_013500	280
###
Vitis-chr1_GSVIVT01010294001	Tetra-chr7_TESI_013364	754
Vitis-chr1_GSVIVT01010295001	Tetra-chr7_TESI_013365	176
Vitis-chr1_GSVIVT01010298001	Tetra-chr7_TESI_013366	2450
Vitis-chr1_GSVIVT01010300001	Tetra-chr7_TESI_013367	919
###
Vitis-chr1_GSVIVT01012106001	Tetra-chr8_TESI_014542	1000
Vitis-chr1_GSVIVT01012103001	Tetra-chr8_TESI_014543	2390
Vitis-chr1_GSVIVT01012101001	Tetra-chr8_TESI_014570	517
Vitis-chr1_GSVIVT01012095001	Tetra-chr8_TESI_014567	1680
Vitis-chr1_GSVIVT01012085001	Tetra-chr8_TESI_014564	196
Vitis-chr1_GSVIVT01012080001	Tetra-chr8_TESI_014561	266
Vitis-chr1_GSVIVT01012074001	Tetra-chr8_TESI_014559	1070
Vitis-chr1_GSVIVT01012072001	Tetra-chr8_TESI_014558	987
Vitis-chr1_GSVIVT01012066001	Tetra-chr8_TESI_014554	452
Vitis-chr1_GSVIVT01012065001	Tetra-chr8_TESI_014553	1660
Vitis-chr1_GSVIVT01012063001	Tetra-chr8_TESI_014550	425
###
Vitis-chr1_GSVIVT01012163001	Tetra-chr8_TESI_014330	1720
Vitis-chr1_GSVIVT01012153001	Tetra-chr8_TESI_014337	762
Vitis-chr1_GSVIVT01012146001	Tetra-chr8_TESI_014340	653
Vitis-chr1_GSVIVT01012145001	Tetra-chr8_TESI_014341	659
Vitis-chr1_GSVIVT01012124001	Tetra-chr8_TESI_014349	1570
Vitis-chr1_GSVIVT01012121001	Tetra-chr8_TESI_014354	378
Vitis-chr1_GSVIVT01012120001	Tetra-chr8_TESI_014355	1940
Vitis-chr1_GSVIVT01012117001	Tetra-chr8_TESI_014357	466
###
Vitis-chr1_GSVIVT01010061001	Tetra-chr8_TESI_014505	563
Vitis-chr1_GSVIVT01010075001	Tetra-chr8_TESI_014510	270
Vitis-chr1_GSVIVT01010080001	Tetra-chr8_TESI_014512	251
Vitis-chr1_GSVIVT01010083001	Tetra-chr8_TESI_014520	206
###
Vitis-chr1_GSVIVT01011619001	Tetra-chr9_TESI_016616	1350
Vitis-chr1_GSVIVT01011617001	Tetra-chr9_TESI_016619	281
Vitis-chr1_GSVIVT01011615001	Tetra-chr9_TESI_016620	288
Vitis-chr1_GSVIVT01011603001	Tetra-chr9_TESI_016632	754
Vitis-chr1_GSVIVT01011602001	Tetra-chr9_TESI_016633	261
Vitis-chr1_GSVIVT01011601001	Tetra-chr9_TESI_016634	651
###
Vitis-chr1_GSVIVT01010118001	Tetra-chr9_TESI_017109	912
Vitis-chr1_GSVIVT01010120001	Tetra-chr9_TESI_017110	2320
Vitis-chr1_GSVIVT01010125001	Tetra-chr9_TESI_017116	2080
Vitis-chr1_GSVIVT01010126001	Tetra-chr9_TESI_017117	768
###
Vitis-chr1_GSVIVT01011711001	Tetra-chr9_TESI_016585	196
Vitis-chr1_GSVIVT01011705001	Tetra-chr9_TESI_016597	91
Vitis-chr1_GSVIVT01011703001	Tetra-chr9_TESI_016599	538
Vitis-chr1_GSVIVT01011702001	Tetra-chr9_TESI_016600	806
###
Vitis-chr1_GSVIVT01011942001	Tetra-chr96_TESI_029773	530
Vitis-chr1_GSVIVT01011939001	Tetra-chr96_TESI_029771	768
Vitis-chr1_GSVIVT01011938001	Tetra-chr96_TESI_029770	1240
Vitis-chr1_GSVIVT01011934001	Tetra-chr96_TESI_029764	707
###
Vitis-chr10_GSVIVT01034380001	Tetra-chr12_TESI_020802	776
Vitis-chr10_GSVIVT01034370001	Tetra-chr12_TESI_020809	503
Vitis-chr10_GSVIVT01034362001	Tetra-chr12_TESI_020813	549
Vitis-chr10_GSVIVT01034359001	Tetra-chr12_TESI_020819	1250
Vitis-chr10_GSVIVT01034357001	Tetra-chr12_TESI_020822	846
Vitis-chr10_GSVIVT01034351001	Tetra-chr12_TESI_020826	446
Vitis-chr10_GSVIVT01034346001	Tetra-chr12_TESI_020828	204
Vitis-chr10_GSVIVT01034334001	Tetra-chr12_TESI_020829	229
###
Vitis-chr10_GSVIVT01026141001	Tetra-chr12_TESI_020736	972
Vitis-chr10_GSVIVT01026142001	Tetra-chr12_TESI_020738	416
Vitis-chr10_GSVIVT01026144001	Tetra-chr12_TESI_020739	395
Vitis-chr10_GSVIVT01026145001	Tetra-chr12_TESI_020746	237
###
Vitis-chr10_GSVIVT01021166001	Tetra-chr13_TESI_022289	648
Vitis-chr10_GSVIVT01021169001	Tetra-chr13_TESI_022290	506
Vitis-chr10_GSVIVT01021171001	Tetra-chr13_TESI_022291	266
Vitis-chr10_GSVIVT01021182001	Tetra-chr13_TESI_022292	596
Vitis-chr10_GSVIVT01021187001	Tetra-chr13_TESI_022300	348
Vitis-chr10_GSVIVT01021192001	Tetra-chr13_TESI_022304	765
Vitis-chr10_GSVIVT01021195001	Tetra-chr13_TESI_022315	438
Vitis-chr10_GSVIVT01021202001	Tetra-chr13_TESI_022306	838
Vitis-chr10_GSVIVT01021206001	Tetra-chr13_TESI_022319	938
Vitis-chr10_GSVIVT01021208001	Tetra-chr13_TESI_022326	357
Vitis-chr10_GSVIVT01021210001	Tetra-chr13_TESI_022325	825
Vitis-chr10_GSVIVT01021211001	Tetra-chr13_TESI_022323	262
Vitis-chr10_GSVIVT01021213001	Tetra-chr13_TESI_022328	806
Vitis-chr10_GSVIVT01021218001	Tetra-chr13_TESI_022330	182
Vitis-chr10_GSVIVT01021219001	Tetra-chr13_TESI_022331	218
Vitis-chr10_GSVIVT01021224001	Tetra-chr13_TESI_022339	765
Vitis-chr10_GSVIVT01021225001	Tetra-chr13_TESI_022341	247
Vitis-chr10_GSVIVT01021226001	Tetra-chr13_TESI_022343	764
Vitis-chr10_GSVIVT01021228001	Tetra-chr13_TESI_022346	1070
Vitis-chr10_GSVIVT01021235001	Tetra-chr13_TESI_022347	659
Vitis-chr10_GSVIVT01021239001	Tetra-chr13_TESI_022352	732
Vitis-chr10_GSVIVT01021240001	Tetra-chr13_TESI_022354	1190
Vitis-chr10_GSVIVT01021244001	Tetra-chr13_TESI_022359	563
Vitis-chr10_GSVIVT01021249001	Tetra-chr13_TESI_022360	244
Vitis-chr10_GSVIVT01021250001	Tetra-chr13_TESI_022361	225
Vitis-chr10_GSVIVT01021256001	Tetra-chr13_TESI_022370	1430
Vitis-chr10_GSVIVT01021260001	Tetra-chr13_TESI_022371	2120
Vitis-chr10_GSVIVT01021262001	Tetra-chr13_TESI_022374	514
Vitis-chr10_GSVIVT01021269001	Tetra-chr13_TESI_022382	542
Vitis-chr10_GSVIVT01021270001	Tetra-chr13_TESI_022384	188
Vitis-chr10_GSVIVT01021271001	Tetra-chr13_TESI_022385	620
Vitis-chr10_GSVIVT01021274001	Tetra-chr13_TESI_022389	440
Vitis-chr10_GSVIVT01021275001	Tetra-chr13_TESI_022392	400
Vitis-chr10_GSVIVT01021280001	Tetra-chr13_TESI_022394	1240
Vitis-chr10_GSVIVT01021281001	Tetra-chr13_TESI_022403	275
Vitis-chr10_GSVIVT01021298001	Tetra-chr13_TESI_022412	1180
Vitis-chr10_GSVIVT01021299001	Tetra-chr13_TESI_022413	402
Vitis-chr10_GSVIVT01021303001	Tetra-chr13_TESI_022418	147
Vitis-chr10_GSVIVT01021309001	Tetra-chr13_TESI_022419	901
Vitis-chr10_GSVIVT01021311001	Tetra-chr13_TESI_022421	191
Vitis-chr10_GSVIVT01021317001	Tetra-chr13_TESI_022441	631
Vitis-chr10_GSVIVT01021320001	Tetra-chr13_TESI_022424	942
Vitis-chr10_GSVIVT01021322001	Tetra-chr13_TESI_022436	495
###
Vitis-chr10_GSVIVT01021542001	Tetra-chr13_TESI_022186	375
Vitis-chr10_GSVIVT01021543001	Tetra-chr13_TESI_022185	506
Vitis-chr10_GSVIVT01021548001	Tetra-chr13_TESI_022179	530
Vitis-chr10_GSVIVT01021553001	Tetra-chr13_TESI_022177	1590
Vitis-chr10_GSVIVT01021556001	Tetra-chr13_TESI_022175	789
Vitis-chr10_GSVIVT01021557001	Tetra-chr13_TESI_022174	700
Vitis-chr10_GSVIVT01021562001	Tetra-chr13_TESI_022173	1680
Vitis-chr10_GSVIVT01021568001	Tetra-chr13_TESI_022172	658
Vitis-chr10_GSVIVT01021575001	Tetra-chr13_TESI_022160	395
Vitis-chr10_GSVIVT01021577001	Tetra-chr13_TESI_022194	394
Vitis-chr10_GSVIVT01021583001	Tetra-chr13_TESI_022195	82
Vitis-chr10_GSVIVT01021598001	Tetra-chr13_TESI_022196	1220
Vitis-chr10_GSVIVT01021613001	Tetra-chr13_TESI_022198	1300
Vitis-chr10_GSVIVT01021617001	Tetra-chr13_TESI_022202	682
Vitis-chr10_GSVIVT01021618001	Tetra-chr13_TESI_022203	715
Vitis-chr10_GSVIVT01021622001	Tetra-chr13_TESI_022210	286
Vitis-chr10_GSVIVT01021627001	Tetra-chr13_TESI_022208	187
Vitis-chr10_GSVIVT01021628001	Tetra-chr13_TESI_022207	517
Vitis-chr10_GSVIVT01021658001	Tetra-chr13_TESI_022214	762
Vitis-chr10_GSVIVT01021660001	Tetra-chr13_TESI_022215	653
Vitis-chr10_GSVIVT01021667001	Tetra-chr13_TESI_022216	1270
Vitis-chr10_GSVIVT01021668001	Tetra-chr13_TESI_022217	547
Vitis-chr10_GSVIVT01021670001	Tetra-chr13_TESI_022225	897
###
Vitis-chr10_GSVIVT01012618001	Tetra-chr13_TESI_022490	972
Vitis-chr10_GSVIVT01012621001	Tetra-chr13_TESI_022497	169
Vitis-chr10_GSVIVT01012628001	Tetra-chr13_TESI_022506	697
Vitis-chr10_GSVIVT01012629001	Tetra-chr13_TESI_022507	795
###
Vitis-chr10_GSVIVT01021103001	Tetra-chr13_TESI_022459	194
Vitis-chr10_GSVIVT01021107001	Tetra-chr13_TESI_022425	334
Vitis-chr10_GSVIVT01021110001	Tetra-chr13_TESI_022455	357
Vitis-chr10_GSVIVT01021111001	Tetra-chr13_TESI_022454	2780
Vitis-chr10_GSVIVT01021112001	Tetra-chr13_TESI_022451	520
Vitis-chr10_GSVIVT01021118001	Tetra-chr13_TESI_022449	770
Vitis-chr10_GSVIVT01021126001	Tetra-chr13_TESI_022428	824
Vitis-chr10_GSVIVT01021128001	Tetra-chr13_TESI_022429	1440
Vitis-chr10_GSVIVT01021136001	Tetra-chr13_TESI_022430	489
Vitis-chr10_GSVIVT01021137001	Tetra-chr13_TESI_022434	1280
###
Vitis-chr10_GSVIVT01037945001	Tetra-chr13_TESI_022240	365
Vitis-chr10_GSVIVT01037956001	Tetra-chr13_TESI_022235	1110
Vitis-chr10_GSVIVT01037957001	Tetra-chr13_TESI_022232	172
Vitis-chr10_GSVIVT01037958001	Tetra-chr13_TESI_022231	231
Vitis-chr10_GSVIVT01037973001	Tetra-chr13_TESI_022228	514
###
Vitis-chr10_GSVIVT01012660001	Tetra-chr13_TESI_022722	421
Vitis-chr10_GSVIVT01012667001	Tetra-chr13_TESI_022719	536
Vitis-chr10_GSVIVT01012668001	Tetra-chr13_TESI_022718	650
Vitis-chr10_GSVIVT01012669001	Tetra-chr13_TESI_022716	1070
Vitis-chr10_GSVIVT01012670001	Tetra-chr13_TESI_022715	430
Vitis-chr10_GSVIVT01012680001	Tetra-chr13_TESI_022708	674
Vitis-chr10_GSVIVT01012696001	Tetra-chr13_TESI_022706	1170
Vitis-chr10_GSVIVT01012702001	Tetra-chr13_TESI_022705	865
Vitis-chr10_GSVIVT01012709001	Tetra-chr13_TESI_022701	1420
Vitis-chr10_GSVIVT01012716001	Tetra-chr13_TESI_022700	914
Vitis-chr10_GSVIVT01012719001	Tetra-chr13_TESI_022698	386
Vitis-chr10_GSVIVT01012721001	Tetra-chr13_TESI_022697	1110
Vitis-chr10_GSVIVT01012729001	Tetra-chr13_TESI_022688	776
Vitis-chr10_GSVIVT01012730001	Tetra-chr13_TESI_022687	1440
###
Vitis-chr10_GSVIVT01021700001	Tetra-chr13_TESI_022118	425
Vitis-chr10_GSVIVT01021707001	Tetra-chr13_TESI_022113	743
Vitis-chr10_GSVIVT01021714001	Tetra-chr13_TESI_022112	539
Vitis-chr10_GSVIVT01021727001	Tetra-chr13_TESI_022103	938
Vitis-chr10_GSVIVT01021749001	Tetra-chr13_TESI_022098	1310
Vitis-chr10_GSVIVT01021765001	Tetra-chr13_TESI_022102	549
Vitis-chr10_GSVIVT01021774001	Tetra-chr13_TESI_022104	1740
Vitis-chr10_GSVIVT01037942001	Tetra-chr13_TESI_022075	557
Vitis-chr10_GSVIVT01037948001	Tetra-chr13_TESI_022088	2500
###
Vitis-chr10_GSVIVT01021427001	Tetra-chr13_TESI_022245	700
Vitis-chr10_GSVIVT01021429001	Tetra-chr13_TESI_022247	800
Vitis-chr10_GSVIVT01021430001	Tetra-chr13_TESI_022250	626
Vitis-chr10_GSVIVT01021434001	Tetra-chr13_TESI_022251	275
Vitis-chr10_GSVIVT01021436001	Tetra-chr13_TESI_022257	500
Vitis-chr10_GSVIVT01021445001	Tetra-chr13_TESI_022259	1490
Vitis-chr10_GSVIVT01021468001	Tetra-chr13_TESI_022264	742
###
Vitis-chr10_GSVIVT01021520001	Tetra-chr13_TESI_022135	555
Vitis-chr10_GSVIVT01021522001	Tetra-chr13_TESI_022134	693
Vitis-chr10_GSVIVT01021525001	Tetra-chr13_TESI_022137	1460
Vitis-chr10_GSVIVT01021529001	Tetra-chr13_TESI_022141	397
Vitis-chr10_GSVIVT01021530001	Tetra-chr13_TESI_022142	1020
Vitis-chr10_GSVIVT01021532001	Tetra-chr13_TESI_022146	1140
###
Vitis-chr10_GSVIVT01021303001	Tetra-chr15_TESI_026067	152
Vitis-chr10_GSVIVT01021309001	Tetra-chr15_TESI_026065	904
Vitis-chr10_GSVIVT01021312001	Tetra-chr15_TESI_026063	1060
Vitis-chr10_GSVIVT01021313001	Tetra-chr15_TESI_026062	745
Vitis-chr10_GSVIVT01021317001	Tetra-chr15_TESI_026058	582
Vitis-chr10_GSVIVT01021322001	Tetra-chr15_TESI_026052	403
###
Vitis-chr10_GSVIVT01026145001	Tetra-chr17_TESI_026452	278
Vitis-chr10_GSVIVT01026146001	Tetra-chr17_TESI_026449	435
Vitis-chr10_GSVIVT01026149001	Tetra-chr17_TESI_026448	196
Vitis-chr10_GSVIVT01026150001	Tetra-chr17_TESI_026447	718
Vitis-chr10_GSVIVT01026168001	Tetra-chr17_TESI_026447	568
Vitis-chr10_GSVIVT01026178001	Tetra-chr17_TESI_026472	1810
Vitis-chr10_GSVIVT01026180001	Tetra-chr17_TESI_026465	342
###
Vitis-chr10_GSVIVT01021316001	Tetra-chr3_TESI_004432	860
Vitis-chr10_GSVIVT01021317001	Tetra-chr3_TESI_004433	606
Vitis-chr10_GSVIVT01021331001	Tetra-chr3_TESI_004443	533
Vitis-chr10_GSVIVT01021353001	Tetra-chr3_TESI_004443	806
Vitis-chr10_GSVIVT01021373001	Tetra-chr3_TESI_004445	354
Vitis-chr10_GSVIVT01021386001	Tetra-chr3_TESI_004461	275
Vitis-chr10_GSVIVT01021389001	Tetra-chr3_TESI_004449	1080
Vitis-chr10_GSVIVT01021394001	Tetra-chr3_TESI_004448	66
Vitis-chr10_GSVIVT01021397001	Tetra-chr3_TESI_004447	601
Vitis-chr10_GSVIVT01021406001	Tetra-chr3_TESI_004470	223
Vitis-chr10_GSVIVT01021418001	Tetra-chr3_TESI_004484	232
###
Vitis-chr10_GSVIVT01021083001	Tetra-chr3_TESI_004789	449
Vitis-chr10_GSVIVT01021087001	Tetra-chr3_TESI_004786	226
Vitis-chr10_GSVIVT01021092001	Tetra-chr3_TESI_004784	204
Vitis-chr10_GSVIVT01021096001	Tetra-chr3_TESI_004781	1610
Vitis-chr10_GSVIVT01021104001	Tetra-chr3_TESI_004775	324
Vitis-chr10_GSVIVT01021106001	Tetra-chr3_TESI_004772	202
###
Vitis-chr10_GSVIVT01021114001	Tetra-chr3_TESI_004535	1190
Vitis-chr10_GSVIVT01021117001	Tetra-chr3_TESI_004537	188
Vitis-chr10_GSVIVT01021118001	Tetra-chr3_TESI_004538	1070
Vitis-chr10_GSVIVT01021120001	Tetra-chr3_TESI_004539	557
Vitis-chr10_GSVIVT01021129001	Tetra-chr3_TESI_004554	440
Vitis-chr10_GSVIVT01021139001	Tetra-chr3_TESI_004555	198
Vitis-chr10_GSVIVT01021143001	Tetra-chr3_TESI_004556	343
Vitis-chr10_GSVIVT01021145001	Tetra-chr3_TESI_004557	479
Vitis-chr10_GSVIVT01021146001	Tetra-chr3_TESI_004558	218
Vitis-chr10_GSVIVT01021153001	Tetra-chr3_TESI_004559	144
Vitis-chr10_GSVIVT01021154001	Tetra-chr3_TESI_004561	1290
Vitis-chr10_GSVIVT01021163001	Tetra-chr3_TESI_004573	332
Vitis-chr10_GSVIVT01021166001	Tetra-chr3_TESI_004575	644
Vitis-chr10_GSVIVT01021189001	Tetra-chr3_TESI_004587	686
Vitis-chr10_GSVIVT01021195001	Tetra-chr3_TESI_004590	612
Vitis-chr10_GSVIVT01021200001	Tetra-chr3_TESI_004606	615
###
Vitis-chr10_GSVIVT01012662001	Tetra-chr3_TESI_004897	833
Vitis-chr10_GSVIVT01012670001	Tetra-chr3_TESI_004907	446
Vitis-chr10_GSVIVT01012679001	Tetra-chr3_TESI_004913	487
Vitis-chr10_GSVIVT01012688001	Tetra-chr3_TESI_004917	612
Vitis-chr10_GSVIVT01012690001	Tetra-chr3_TESI_004918	72
Vitis-chr10_GSVIVT01012699001	Tetra-chr3_TESI_004921	248
Vitis-chr10_GSVIVT01012709001	Tetra-chr3_TESI_004943	1050
Vitis-chr10_GSVIVT01012710001	Tetra-chr3_TESI_004942	1620
Vitis-chr10_GSVIVT01012711001	Tetra-chr3_TESI_004940	1210
Vitis-chr10_GSVIVT01012714001	Tetra-chr3_TESI_004939	904
Vitis-chr10_GSVIVT01012719001	Tetra-chr3_TESI_004931	365
Vitis-chr10_GSVIVT01012721001	Tetra-chr3_TESI_004930	898
Vitis-chr10_GSVIVT01012735001	Tetra-chr3_TESI_004926	862
Vitis-chr10_GSVIVT01012736001	Tetra-chr3_TESI_004925	1080
Vitis-chr10_GSVIVT01012737001	Tetra-chr3_TESI_004924	460
###
Vitis-chr10_GSVIVT01021208001	Tetra-chr3_TESI_004707	357
Vitis-chr10_GSVIVT01021215001	Tetra-chr3_TESI_004702	221
Vitis-chr10_GSVIVT01021218001	Tetra-chr3_TESI_004701	199
Vitis-chr10_GSVIVT01021226001	Tetra-chr3_TESI_004689	762
Vitis-chr10_GSVIVT01021229001	Tetra-chr3_TESI_004685	202
Vitis-chr10_GSVIVT01021231001	Tetra-chr3_TESI_004683	443
Vitis-chr10_GSVIVT01021237001	Tetra-chr3_TESI_004680	1070
Vitis-chr10_GSVIVT01021244001	Tetra-chr3_TESI_004674	519
Vitis-chr10_GSVIVT01021245001	Tetra-chr3_TESI_004675	406
Vitis-chr10_GSVIVT01021252001	Tetra-chr3_TESI_004671	270
Vitis-chr10_GSVIVT01021253001	Tetra-chr3_TESI_004670	310
###
Vitis-chr10_GSVIVT01021373001	Tetra-chr3_TESI_004628	255
Vitis-chr10_GSVIVT01021374001	Tetra-chr3_TESI_004627	1640
Vitis-chr10_GSVIVT01021379001	Tetra-chr3_TESI_004625	1430
Vitis-chr10_GSVIVT01021381001	Tetra-chr3_TESI_004624	2320
Vitis-chr10_GSVIVT01021402001	Tetra-chr3_TESI_004620	427
###
Vitis-chr10_GSVIVT01012643001	Tetra-chr3_TESI_004946	1930
Vitis-chr10_GSVIVT01012651001	Tetra-chr3_TESI_004949	879
Vitis-chr10_GSVIVT01012655001	Tetra-chr3_TESI_004959	1860
Vitis-chr10_GSVIVT01012657001	Tetra-chr3_TESI_004962	879
Vitis-chr10_GSVIVT01012658001	Tetra-chr3_TESI_004963	626
###
Vitis-chr10_GSVIVT01021596001	Tetra-chr3_TESI_005865	1420
Vitis-chr10_GSVIVT01021607001	Tetra-chr3_TESI_005867	1700
Vitis-chr10_GSVIVT01021617001	Tetra-chr3_TESI_005870	492
Vitis-chr10_GSVIVT01021620001	Tetra-chr3_TESI_005872	1880
###
Vitis-chr10_GSVIVT01021331001	Tetra-chr4_TESI_007016	775
Vitis-chr10_GSVIVT01021353001	Tetra-chr4_TESI_007015	832
Vitis-chr10_GSVIVT01021366001	Tetra-chr4_TESI_007014	1010
Vitis-chr10_GSVIVT01021367001	Tetra-chr4_TESI_007012	833
Vitis-chr10_GSVIVT01021378001	Tetra-chr4_TESI_007010	1010
Vitis-chr10_GSVIVT01021386001	Tetra-chr4_TESI_007005	270
Vitis-chr10_GSVIVT01021388001	Tetra-chr4_TESI_007004	1180
Vitis-chr10_GSVIVT01021395001	Tetra-chr4_TESI_007000	406
Vitis-chr10_GSVIVT01021396001	Tetra-chr4_TESI_006997	539
Vitis-chr10_GSVIVT01021399001	Tetra-chr4_TESI_006994	832
Vitis-chr10_GSVIVT01021406001	Tetra-chr4_TESI_006988	202
Vitis-chr10_GSVIVT01021415001	Tetra-chr4_TESI_006972	370
###
Vitis-chr10_GSVIVT01012669001	Tetra-chr6_TESI_010828	1010
Vitis-chr10_GSVIVT01012671001	Tetra-chr6_TESI_010832	726
Vitis-chr10_GSVIVT01012687001	Tetra-chr6_TESI_010838	579
Vitis-chr10_GSVIVT01012704001	Tetra-chr6_TESI_010843	670
Vitis-chr10_GSVIVT01012705001	Tetra-chr6_TESI_010844	1550
Vitis-chr10_GSVIVT01012721001	Tetra-chr6_TESI_010850	1140
Vitis-chr10_GSVIVT01012723001	Tetra-chr6_TESI_010851	2640
###
Vitis-chr10_GSVIVT01021087001	Tetra-chr6_TESI_011125	272
Vitis-chr10_GSVIVT01021090001	Tetra-chr6_TESI_011124	653
Vitis-chr10_GSVIVT01021103001	Tetra-chr6_TESI_011116	183
Vitis-chr10_GSVIVT01021120001	Tetra-chr6_TESI_011113	598
Vitis-chr10_GSVIVT01021129001	Tetra-chr6_TESI_011112	481
Vitis-chr10_GSVIVT01021136001	Tetra-chr6_TESI_011104	351
Vitis-chr10_GSVIVT01021137001	Tetra-chr6_TESI_011102	946
###
Vitis-chr10_GSVIVT01021141001	Tetra-chr6_TESI_010997	444
Vitis-chr10_GSVIVT01021144001	Tetra-chr6_TESI_011000	813
Vitis-chr10_GSVIVT01021149001	Tetra-chr6_TESI_011001	682
Vitis-chr10_GSVIVT01021159001	Tetra-chr6_TESI_011009	977
Vitis-chr10_GSVIVT01021161001	Tetra-chr6_TESI_011005	546
Vitis-chr10_GSVIVT01021167001	Tetra-chr6_TESI_011011	194
Vitis-chr10_GSVIVT01021183001	Tetra-chr6_TESI_011012	534
Vitis-chr10_GSVIVT01021185001	Tetra-chr6_TESI_011019	400
Vitis-chr10_GSVIVT01021186001	Tetra-chr6_TESI_011020	784
Vitis-chr10_GSVIVT01021195001	Tetra-chr6_TESI_011024	438
Vitis-chr10_GSVIVT01021204001	Tetra-chr6_TESI_011036	781
Vitis-chr10_GSVIVT01021209001	Tetra-chr6_TESI_011041	721
Vitis-chr10_GSVIVT01021220001	Tetra-chr6_TESI_011049	153
Vitis-chr10_GSVIVT01021223001	Tetra-chr6_TESI_011052	874
Vitis-chr10_GSVIVT01021228001	Tetra-chr6_TESI_011053	1080
Vitis-chr10_GSVIVT01021239001	Tetra-chr6_TESI_011058	759
Vitis-chr10_GSVIVT01021244001	Tetra-chr6_TESI_011063	557
Vitis-chr10_GSVIVT01021251001	Tetra-chr6_TESI_011064	274
Vitis-chr10_GSVIVT01021252001	Tetra-chr6_TESI_011066	253
Vitis-chr10_GSVIVT01021260001	Tetra-chr6_TESI_011075	2100
Vitis-chr10_GSVIVT01021263001	Tetra-chr6_TESI_011078	370
Vitis-chr10_GSVIVT01021269001	Tetra-chr6_TESI_011081	465
Vitis-chr10_GSVIVT01021271001	Tetra-chr6_TESI_011084	625
###
Vitis-chr10_GSVIVT01012625001	Tetra-chr6_TESI_010705	166
Vitis-chr10_GSVIVT01012629001	Tetra-chr6_TESI_010706	819
Vitis-chr10_GSVIVT01012630001	Tetra-chr6_TESI_010707	1760
Vitis-chr10_GSVIVT01012635001	Tetra-chr6_TESI_010710	794
Vitis-chr10_GSVIVT01012636001	Tetra-chr6_TESI_010711	738
Vitis-chr10_GSVIVT01012648001	Tetra-chr6_TESI_010721	740
Vitis-chr10_GSVIVT01012650001	Tetra-chr6_TESI_010719	984
###
Vitis-chr10_GSVIVT01021660001	Tetra-chr6_TESI_010693	659
Vitis-chr10_GSVIVT01021661001	Tetra-chr6_TESI_010691	840
Vitis-chr10_GSVIVT01021663001	Tetra-chr6_TESI_010689	680
Vitis-chr10_GSVIVT01021664001	Tetra-chr6_TESI_010687	223
Vitis-chr10_GSVIVT01021666001	Tetra-chr6_TESI_010686	248
Vitis-chr10_GSVIVT01021667001	Tetra-chr6_TESI_010685	1240
###
Vitis-chr10_GSVIVT01021299001	Tetra-chr6_TESI_011093	387
Vitis-chr10_GSVIVT01021303001	Tetra-chr6_TESI_011094	149
Vitis-chr10_GSVIVT01021317001	Tetra-chr6_TESI_011096	579
Vitis-chr10_GSVIVT01021318001	Tetra-chr6_TESI_011097	490
Vitis-chr10_GSVIVT01021322001	Tetra-chr6_TESI_011100	436
Vitis-chr10_GSVIVT01021323001	Tetra-chr6_TESI_011101	519
###
Vitis-chr10_GSVIVT01021377001	Tetra-chr6_TESI_010975	463
Vitis-chr10_GSVIVT01021382001	Tetra-chr6_TESI_010981	1190
Vitis-chr10_GSVIVT01021386001	Tetra-chr6_TESI_010982	240
Vitis-chr10_GSVIVT01021391001	Tetra-chr6_TESI_010983	394
Vitis-chr10_GSVIVT01021392001	Tetra-chr6_TESI_010985	527
Vitis-chr10_GSVIVT01021397001	Tetra-chr6_TESI_010986	527
Vitis-chr10_GSVIVT01021407001	Tetra-chr6_TESI_010991	612
Vitis-chr10_GSVIVT01021410001	Tetra-chr6_TESI_010994	133
###
Vitis-chr10_GSVIVT01021410001	Tetra-chr7_TESI_012713	117
Vitis-chr10_GSVIVT01021415001	Tetra-chr7_TESI_012712	354
Vitis-chr10_GSVIVT01021425001	Tetra-chr7_TESI_012709	764
Vitis-chr10_GSVIVT01021426001	Tetra-chr7_TESI_012708	2380
Vitis-chr10_GSVIVT01021430001	Tetra-chr7_TESI_012705	553
###
Vitis-chr10_GSVIVT01034360001	Tetra-chr7_TESI_012466	1080
Vitis-chr10_GSVIVT01034357001	Tetra-chr7_TESI_012464	1040
Vitis-chr10_GSVIVT01034353001	Tetra-chr7_TESI_012463	1820
Vitis-chr10_GSVIVT01034352001	Tetra-chr7_TESI_012462	300
Vitis-chr10_GSVIVT01034344001	Tetra-chr7_TESI_012458	1450
Vitis-chr10_GSVIVT01034334001	Tetra-chr7_TESI_012457	294
Vitis-chr10_GSVIVT01034332001	Tetra-chr7_TESI_012455	821
###
Vitis-chr10_GSVIVT01012622001	Tetra-chr8_TESI_015212	267
Vitis-chr10_GSVIVT01012626001	Tetra-chr8_TESI_015209	914
Vitis-chr10_GSVIVT01012628001	Tetra-chr8_TESI_015208	664
Vitis-chr10_GSVIVT01012631001	Tetra-chr8_TESI_015206	210
Vitis-chr10_GSVIVT01012633001	Tetra-chr8_TESI_015201	210
Vitis-chr10_GSVIVT01012634001	Tetra-chr8_TESI_015198	307
Vitis-chr10_GSVIVT01012640001	Tetra-chr8_TESI_015196	356
Vitis-chr10_GSVIVT01012646001	Tetra-chr8_TESI_015189	677
###
Vitis-chr10_GSVIVT01021523001	Tetra-chr8_TESI_016007	1210
Vitis-chr10_GSVIVT01021526001	Tetra-chr8_TESI_016004	444
Vitis-chr10_GSVIVT01021528001	Tetra-chr8_TESI_016003	267
Vitis-chr10_GSVIVT01021529001	Tetra-chr8_TESI_016002	395
Vitis-chr10_GSVIVT01021533001	Tetra-chr8_TESI_016000	180
Vitis-chr10_GSVIVT01021541001	Tetra-chr8_TESI_015992	1420
Vitis-chr10_GSVIVT01021545001	Tetra-chr8_TESI_015991	536
Vitis-chr10_GSVIVT01021550001	Tetra-chr8_TESI_015990	974
Vitis-chr10_GSVIVT01021553001	Tetra-chr8_TESI_015989	1690
Vitis-chr10_GSVIVT01021555001	Tetra-chr8_TESI_015988	1490
Vitis-chr10_GSVIVT01021557001	Tetra-chr8_TESI_015987	727
Vitis-chr10_GSVIVT01021562001	Tetra-chr8_TESI_015986	1470
Vitis-chr10_GSVIVT01021582001	Tetra-chr8_TESI_015983	337
Vitis-chr10_GSVIVT01021584001	Tetra-chr8_TESI_015982	397
Vitis-chr10_GSVIVT01021587001	Tetra-chr8_TESI_015981	2440
Vitis-chr10_GSVIVT01021588001	Tetra-chr8_TESI_015980	686
###
Vitis-chr10_GSVIVT01021433001	Tetra-chr8_TESI_015822	370
Vitis-chr10_GSVIVT01021434001	Tetra-chr8_TESI_015824	242
Vitis-chr10_GSVIVT01021444001	Tetra-chr8_TESI_015829	373
Vitis-chr10_GSVIVT01021470001	Tetra-chr8_TESI_015832	599
Vitis-chr10_GSVIVT01021471001	Tetra-chr8_TESI_015833	481
Vitis-chr10_GSVIVT01021473001	Tetra-chr8_TESI_015834	846
Vitis-chr10_GSVIVT01021485001	Tetra-chr8_TESI_015835	558
Vitis-chr10_GSVIVT01021486001	Tetra-chr8_TESI_015836	433
Vitis-chr10_GSVIVT01021495001	Tetra-chr8_TESI_015834	859
Vitis-chr10_GSVIVT01021499001	Tetra-chr8_TESI_015838	958
Vitis-chr10_GSVIVT01021502001	Tetra-chr8_TESI_015839	993
Vitis-chr10_GSVIVT01021513001	Tetra-chr8_TESI_015843	751
Vitis-chr10_GSVIVT01021519001	Tetra-chr8_TESI_015845	194
###
Vitis-chr10_GSVIVT01021086001	Tetra-chr8_TESI_015385	500
Vitis-chr10_GSVIVT01021087001	Tetra-chr8_TESI_015425	245
Vitis-chr10_GSVIVT01021089001	Tetra-chr8_TESI_015426	824
Vitis-chr10_GSVIVT01021091001	Tetra-chr8_TESI_015428	923
Vitis-chr10_GSVIVT01021094001	Tetra-chr8_TESI_015388	280
Vitis-chr10_GSVIVT01021100001	Tetra-chr8_TESI_015400	539
Vitis-chr10_GSVIVT01021106001	Tetra-chr8_TESI_015404	164
Vitis-chr10_GSVIVT01021107001	Tetra-chr8_TESI_015406	300
Vitis-chr10_GSVIVT01021112001	Tetra-chr8_TESI_015410	546
Vitis-chr10_GSVIVT01021120001	Tetra-chr8_TESI_015414	689
Vitis-chr10_GSVIVT01021122001	Tetra-chr8_TESI_015415	1070
Vitis-chr10_GSVIVT01021126001	Tetra-chr8_TESI_015420	1050
Vitis-chr10_GSVIVT01021129001	Tetra-chr8_TESI_015421	405
Vitis-chr10_GSVIVT01021137001	Tetra-chr8_TESI_015423	1070
Vitis-chr10_GSVIVT01021145001	Tetra-chr8_TESI_015433	408
Vitis-chr10_GSVIVT01021150001	Tetra-chr8_TESI_015435	700
Vitis-chr10_GSVIVT01021151001	Tetra-chr8_TESI_015438	487
Vitis-chr10_GSVIVT01021152001	Tetra-chr8_TESI_015439	478
Vitis-chr10_GSVIVT01021164001	Tetra-chr8_TESI_015444	658
Vitis-chr10_GSVIVT01021166001	Tetra-chr8_TESI_015447	772
Vitis-chr10_GSVIVT01021168001	Tetra-chr8_TESI_015448	508
Vitis-chr10_GSVIVT01021170001	Tetra-chr8_TESI_015452	753
Vitis-chr10_GSVIVT01021189001	Tetra-chr8_TESI_015454	724
Vitis-chr10_GSVIVT01021190001	Tetra-chr8_TESI_015455	379
Vitis-chr10_GSVIVT01021192001	Tetra-chr8_TESI_015456	542
Vitis-chr10_GSVIVT01021193001	Tetra-chr8_TESI_015457	289
Vitis-chr10_GSVIVT01021195001	Tetra-chr8_TESI_015458	612
Vitis-chr10_GSVIVT01021196001	Tetra-chr8_TESI_015460	1320
Vitis-chr10_GSVIVT01021200001	Tetra-chr8_TESI_015463	791
###
Vitis-chr10_GSVIVT01026222001	Tetra-chr8_TESI_014588	174
Vitis-chr10_GSVIVT01026252001	Tetra-chr8_TESI_014574	781
Vitis-chr10_GSVIVT01026257001	Tetra-chr8_TESI_014577	765
Vitis-chr10_GSVIVT01026268001	Tetra-chr8_TESI_014580	1220
Vitis-chr10_GSVIVT01026271001	Tetra-chr8_TESI_014583	1200
Vitis-chr10_GSVIVT01026274001	Tetra-chr8_TESI_014586	1170
Vitis-chr10_GSVIVT01026279001	Tetra-chr8_TESI_014587	814
###
Vitis-chr10_GSVIVT01021241001	Tetra-chr8_TESI_016011	288
Vitis-chr10_GSVIVT01021248001	Tetra-chr8_TESI_016014	3100
Vitis-chr10_GSVIVT01021259001	Tetra-chr8_TESI_016018	417
Vitis-chr10_GSVIVT01021260001	Tetra-chr8_TESI_016019	2040
Vitis-chr10_GSVIVT01021266001	Tetra-chr8_TESI_016030	1250
Vitis-chr10_GSVIVT01021269001	Tetra-chr8_TESI_016058	468
Vitis-chr10_GSVIVT01021270001	Tetra-chr8_TESI_016055	201
Vitis-chr10_GSVIVT01021271001	Tetra-chr8_TESI_016054	599
Vitis-chr10_GSVIVT01021274001	Tetra-chr8_TESI_016050	569
Vitis-chr10_GSVIVT01021275001	Tetra-chr8_TESI_016049	441
###
Vitis-chr10_GSVIVT01012719001	Tetra-chr8_TESI_015167	361
Vitis-chr10_GSVIVT01012721001	Tetra-chr8_TESI_015165	1170
Vitis-chr10_GSVIVT01012725001	Tetra-chr8_TESI_015162	158
Vitis-chr10_GSVIVT01012726001	Tetra-chr8_TESI_015161	1020
Vitis-chr10_GSVIVT01012727001	Tetra-chr8_TESI_015160	595
Vitis-chr10_GSVIVT01012736001	Tetra-chr8_TESI_015146	922
Vitis-chr10_GSVIVT01012737001	Tetra-chr8_TESI_015145	572
###
Vitis-chr10_GSVIVT01021224001	Tetra-chr8_TESI_015495	602
Vitis-chr10_GSVIVT01021228001	Tetra-chr8_TESI_015487	1080
Vitis-chr10_GSVIVT01021231001	Tetra-chr8_TESI_015486	531
Vitis-chr10_GSVIVT01021233001	Tetra-chr8_TESI_015484	900
Vitis-chr10_GSVIVT01021238001	Tetra-chr8_TESI_015477	1200
###
Vitis-chr10_GSVIVT01037956001	Tetra-chr8_TESI_015883	833
Vitis-chr10_GSVIVT01037958001	Tetra-chr8_TESI_015884	206
Vitis-chr10_GSVIVT01037969001	Tetra-chr8_TESI_015890	615
Vitis-chr10_GSVIVT01037972001	Tetra-chr8_TESI_015888	1220
###
Vitis-chr10_GSVIVT01021360001	Tetra-chr8_TESI_015516	245
Vitis-chr10_GSVIVT01021385001	Tetra-chr8_TESI_015513	400
Vitis-chr10_GSVIVT01021386001	Tetra-chr8_TESI_015512	324
Vitis-chr10_GSVIVT01021389001	Tetra-chr8_TESI_015511	770
Vitis-chr10_GSVIVT01021397001	Tetra-chr8_TESI_015507	631
Vitis-chr10_GSVIVT01021399001	Tetra-chr8_TESI_015504	833
Vitis-chr10_GSVIVT01021406001	Tetra-chr8_TESI_015502	179
###
Vitis-chr10_random_GSVIVT01006794001	Tetra-chr6_TESI_011185	125
Vitis-chr10_random_GSVIVT01006335001	Tetra-chr6_TESI_011199	145
Vitis-chr10_random_GSVIVT01006337001	Tetra-chr6_TESI_011194	623
Vitis-chr10_random_GSVIVT01006339001	Tetra-chr6_TESI_011193	808
###
Vitis-chr10_random_GSVIVT01004811001	Tetra-chr8_TESI_015137	764
Vitis-chr10_random_GSVIVT01004813001	Tetra-chr8_TESI_015135	310
Vitis-chr10_random_GSVIVT01004818001	Tetra-chr8_TESI_015134	221
Vitis-chr10_random_GSVIVT01004820001	Tetra-chr8_TESI_015133	1350
###
Vitis-chr11_GSVIVT01014993001	Tetra-chr1_TESI_000262	4530
Vitis-chr11_GSVIVT01014996001	Tetra-chr1_TESI_000258	1280
Vitis-chr11_GSVIVT01015003001	Tetra-chr1_TESI_000250	1420
Vitis-chr11_GSVIVT01015005001	Tetra-chr1_TESI_000244	829
Vitis-chr11_GSVIVT01015006001	Tetra-chr1_TESI_000242	454
Vitis-chr11_GSVIVT01015008001	Tetra-chr1_TESI_000239	447
Vitis-chr11_GSVIVT01015011001	Tetra-chr1_TESI_000238	1550
###
Vitis-chr11_GSVIVT01015481001	Tetra-chr10_TESI_019143	115
Vitis-chr11_GSVIVT01015482001	Tetra-chr10_TESI_019144	786
Vitis-chr11_GSVIVT01015486001	Tetra-chr10_TESI_019146	530
Vitis-chr11_GSVIVT01015488001	Tetra-chr10_TESI_019147	403
Vitis-chr11_GSVIVT01015493001	Tetra-chr10_TESI_019153	332
Vitis-chr11_GSVIVT01015498001	Tetra-chr10_TESI_019163	283
Vitis-chr11_GSVIVT01015505001	Tetra-chr10_TESI_019169	539
Vitis-chr11_GSVIVT01015509001	Tetra-chr10_TESI_019171	1350
Vitis-chr11_GSVIVT01015518001	Tetra-chr10_TESI_019173	220
Vitis-chr11_GSVIVT01015523001	Tetra-chr10_TESI_019175	768
Vitis-chr11_GSVIVT01015534001	Tetra-chr10_TESI_019178	182
Vitis-chr11_GSVIVT01015538001	Tetra-chr10_TESI_019180	294
Vitis-chr11_GSVIVT01015540001	Tetra-chr10_TESI_019182	345
Vitis-chr11_GSVIVT01015541001	Tetra-chr10_TESI_019183	884
Vitis-chr11_GSVIVT01015545001	Tetra-chr10_TESI_019184	291
Vitis-chr11_GSVIVT01015546001	Tetra-chr10_TESI_019186	349
Vitis-chr11_GSVIVT01015550001	Tetra-chr10_TESI_019190	349
Vitis-chr11_GSVIVT01015557001	Tetra-chr10_TESI_019211	346
Vitis-chr11_GSVIVT01015561001	Tetra-chr10_TESI_019206	278
Vitis-chr11_GSVIVT01015564001	Tetra-chr10_TESI_019204	493
Vitis-chr11_GSVIVT01015565001	Tetra-chr10_TESI_019203	297
Vitis-chr11_GSVIVT01015579001	Tetra-chr10_TESI_019215	799
Vitis-chr11_GSVIVT01015580001	Tetra-chr10_TESI_019217	740
###
Vitis-chr11_GSVIVT01029229001	Tetra-chr13_TESI_021946	710
Vitis-chr11_GSVIVT01029224001	Tetra-chr13_TESI_021950	814
Vitis-chr11_GSVIVT01029213001	Tetra-chr13_TESI_021939	1480
Vitis-chr11_GSVIVT01029211001	Tetra-chr13_TESI_021958	642
###
Vitis-chr11_GSVIVT01029122001	Tetra-chr15_TESI_025458	631
Vitis-chr11_GSVIVT01029116001	Tetra-chr15_TESI_025451	438
Vitis-chr11_GSVIVT01029113001	Tetra-chr15_TESI_025446	384
Vitis-chr11_GSVIVT01029112001	Tetra-chr15_TESI_025445	1890
Vitis-chr11_GSVIVT01029106001	Tetra-chr15_TESI_025441	1030
Vitis-chr11_GSVIVT01029104001	Tetra-chr15_TESI_025438	114
###
Vitis-chr11_GSVIVT01012874001	Tetra-chr15_TESI_025480	157
Vitis-chr11_GSVIVT01012888001	Tetra-chr15_TESI_025477	457
Vitis-chr11_GSVIVT01012890001	Tetra-chr15_TESI_025476	245
Vitis-chr11_GSVIVT01012894001	Tetra-chr15_TESI_025475	364
Vitis-chr11_GSVIVT01012895001	Tetra-chr15_TESI_025474	405
###
Vitis-chr11_GSVIVT01015308001	Tetra-chr15_TESI_025778	689
Vitis-chr11_GSVIVT01015310001	Tetra-chr15_TESI_025776	1020
Vitis-chr11_GSVIVT01015317001	Tetra-chr15_TESI_025769	920
Vitis-chr11_GSVIVT01015328001	Tetra-chr15_TESI_025761	1140
Vitis-chr11_GSVIVT01015329001	Tetra-chr15_TESI_025760	914
Vitis-chr11_GSVIVT01015332001	Tetra-chr15_TESI_025756	1330
Vitis-chr11_GSVIVT01015335001	Tetra-chr15_TESI_025755	460
Vitis-chr11_GSVIVT01015338001	Tetra-chr15_TESI_025748	2250
Vitis-chr11_GSVIVT01015339001	Tetra-chr15_TESI_025744	1000
Vitis-chr11_GSVIVT01015345001	Tetra-chr15_TESI_025741	768
Vitis-chr11_GSVIVT01015347001	Tetra-chr15_TESI_025740	1230
Vitis-chr11_GSVIVT01015350001	Tetra-chr15_TESI_025737	459
Vitis-chr11_GSVIVT01015352001	Tetra-chr15_TESI_025734	1390
Vitis-chr11_GSVIVT01015353001	Tetra-chr15_TESI_025733	949
Vitis-chr11_GSVIVT01015354001	Tetra-chr15_TESI_025732	819
Vitis-chr11_GSVIVT01015355001	Tetra-chr15_TESI_025730	2730
Vitis-chr11_GSVIVT01015359001	Tetra-chr15_TESI_025726	515
Vitis-chr11_GSVIVT01015362001	Tetra-chr15_TESI_025716	378
Vitis-chr11_GSVIVT01015364001	Tetra-chr15_TESI_025714	1600
Vitis-chr11_GSVIVT01015365001	Tetra-chr15_TESI_025712	863
Vitis-chr11_GSVIVT01015367001	Tetra-chr15_TESI_025706	836
Vitis-chr11_GSVIVT01015369001	Tetra-chr15_TESI_025704	1020
Vitis-chr11_GSVIVT01015370001	Tetra-chr15_TESI_025703	549
Vitis-chr11_GSVIVT01015373001	Tetra-chr15_TESI_025699	621
Vitis-chr11_GSVIVT01015376001	Tetra-chr15_TESI_025698	550
Vitis-chr11_GSVIVT01015377001	Tetra-chr15_TESI_025697	495
Vitis-chr11_GSVIVT01015378001	Tetra-chr15_TESI_025695	1430
Vitis-chr11_GSVIVT01015381001	Tetra-chr15_TESI_025694	1660
Vitis-chr11_GSVIVT01015382001	Tetra-chr15_TESI_025693	2520
Vitis-chr11_GSVIVT01015383001	Tetra-chr15_TESI_025691	1370
Vitis-chr11_GSVIVT01015384001	Tetra-chr15_TESI_025688	1380
Vitis-chr11_GSVIVT01015386001	Tetra-chr15_TESI_025687	1180
Vitis-chr11_GSVIVT01015387001	Tetra-chr15_TESI_025684	557
Vitis-chr11_GSVIVT01015388001	Tetra-chr15_TESI_025682	868
Vitis-chr11_GSVIVT01015389001	Tetra-chr15_TESI_025681	187
Vitis-chr11_GSVIVT01015390001	Tetra-chr15_TESI_025680	278
Vitis-chr11_GSVIVT01015391001	Tetra-chr15_TESI_025679	1800
Vitis-chr11_GSVIVT01015412001	Tetra-chr15_TESI_025671	1110
Vitis-chr11_GSVIVT01015415001	Tetra-chr15_TESI_025668	1300
Vitis-chr11_GSVIVT01015419001	Tetra-chr15_TESI_025666	990
Vitis-chr11_GSVIVT01015420001	Tetra-chr15_TESI_025664	405
Vitis-chr11_GSVIVT01015425001	Tetra-chr15_TESI_025663	569
Vitis-chr11_GSVIVT01015428001	Tetra-chr15_TESI_025661	549
Vitis-chr11_GSVIVT01015429001	Tetra-chr15_TESI_025659	688
###
Vitis-chr11_GSVIVT01029307001	Tetra-chr15_TESI_026115	795
Vitis-chr11_GSVIVT01029306001	Tetra-chr15_TESI_026118	379
Vitis-chr11_GSVIVT01029304001	Tetra-chr15_TESI_026113	699
Vitis-chr11_GSVIVT01029282001	Tetra-chr15_TESI_026120	783
Vitis-chr11_GSVIVT01029274001	Tetra-chr15_TESI_026119	950
###
Vitis-chr11_GSVIVT01015435001	Tetra-chr15_TESI_025499	960
Vitis-chr11_GSVIVT01015442001	Tetra-chr15_TESI_025489	4000
Vitis-chr11_GSVIVT01015458001	Tetra-chr15_TESI_025502	1160
Vitis-chr11_GSVIVT01015460001	Tetra-chr15_TESI_025506	1360
Vitis-chr11_GSVIVT01015464001	Tetra-chr15_TESI_025509	2200
Vitis-chr11_GSVIVT01015465001	Tetra-chr15_TESI_025510	315
Vitis-chr11_GSVIVT01015473001	Tetra-chr15_TESI_025517	1130
Vitis-chr11_GSVIVT01015475001	Tetra-chr15_TESI_025519	164
Vitis-chr11_GSVIVT01015479001	Tetra-chr15_TESI_025520	721
Vitis-chr11_GSVIVT01015482001	Tetra-chr15_TESI_025523	827
Vitis-chr11_GSVIVT01015485001	Tetra-chr15_TESI_025524	838
Vitis-chr11_GSVIVT01015486001	Tetra-chr15_TESI_025526	470
Vitis-chr11_GSVIVT01015508001	Tetra-chr15_TESI_025530	231
Vitis-chr11_GSVIVT01015511001	Tetra-chr15_TESI_025531	508
Vitis-chr11_GSVIVT01015512001	Tetra-chr15_TESI_025532	927
Vitis-chr11_GSVIVT01015515001	Tetra-chr15_TESI_025536	844
Vitis-chr11_GSVIVT01015516001	Tetra-chr15_TESI_025537	427
Vitis-chr11_GSVIVT01015517001	Tetra-chr15_TESI_025538	938
Vitis-chr11_GSVIVT01015519001	Tetra-chr15_TESI_025540	482
Vitis-chr11_GSVIVT01015522001	Tetra-chr15_TESI_025541	1700
Vitis-chr11_GSVIVT01015527001	Tetra-chr15_TESI_025544	745
Vitis-chr11_GSVIVT01015533001	Tetra-chr15_TESI_025552	881
Vitis-chr11_GSVIVT01015535001	Tetra-chr15_TESI_025551	509
Vitis-chr11_GSVIVT01015540001	Tetra-chr15_TESI_025556	337
Vitis-chr11_GSVIVT01015549001	Tetra-chr15_TESI_025561	885
Vitis-chr11_GSVIVT01015551001	Tetra-chr15_TESI_025562	509
Vitis-chr11_GSVIVT01015558001	Tetra-chr15_TESI_025574	443
Vitis-chr11_GSVIVT01015567001	Tetra-chr15_TESI_025563	489
Vitis-chr11_GSVIVT01015571001	Tetra-chr15_TESI_025582	2280
Vitis-chr11_GSVIVT01015588001	Tetra-chr15_TESI_025589	694
Vitis-chr11_GSVIVT01015589001	Tetra-chr15_TESI_025590	538
Vitis-chr11_GSVIVT01015594001	Tetra-chr15_TESI_025593	799
Vitis-chr11_GSVIVT01015596001	Tetra-chr15_TESI_025594	185
Vitis-chr11_GSVIVT01015602001	Tetra-chr15_TESI_025598	256
Vitis-chr11_GSVIVT01015603001	Tetra-chr15_TESI_025599	1600
Vitis-chr11_GSVIVT01012821001	Tetra-chr15_TESI_025604	759
Vitis-chr11_GSVIVT01012829001	Tetra-chr15_TESI_025605	1060
Vitis-chr11_GSVIVT01012838001	Tetra-chr15_TESI_025606	1110
Vitis-chr11_GSVIVT01012841001	Tetra-chr15_TESI_025615	2480
Vitis-chr11_GSVIVT01012851001	Tetra-chr15_TESI_025618	364
Vitis-chr11_GSVIVT01012856001	Tetra-chr15_TESI_025619	1030
###
Vitis-chr11_GSVIVT01015116001	Tetra-chr15_TESI_025913	232
Vitis-chr11_GSVIVT01015119001	Tetra-chr15_TESI_025910	1900
Vitis-chr11_GSVIVT01015120001	Tetra-chr15_TESI_025906	474
Vitis-chr11_GSVIVT01015122001	Tetra-chr15_TESI_025904	435
###
Vitis-chr11_GSVIVT01015173001	Tetra-chr15_TESI_025903	1450
Vitis-chr11_GSVIVT01015176001	Tetra-chr15_TESI_025902	1300
Vitis-chr11_GSVIVT01015177001	Tetra-chr15_TESI_025899	176
Vitis-chr11_GSVIVT01015178001	Tetra-chr15_TESI_025898	591
Vitis-chr11_GSVIVT01015183001	Tetra-chr15_TESI_025895	406
Vitis-chr11_GSVIVT01015184001	Tetra-chr15_TESI_025892	183
Vitis-chr11_GSVIVT01015187001	Tetra-chr15_TESI_025888	995
Vitis-chr11_GSVIVT01015189001	Tetra-chr15_TESI_025884	372
Vitis-chr11_GSVIVT01015195001	Tetra-chr15_TESI_025882	637
Vitis-chr11_GSVIVT01015202001	Tetra-chr15_TESI_025872	908
Vitis-chr11_GSVIVT01015203001	Tetra-chr15_TESI_025871	2090
Vitis-chr11_GSVIVT01015204001	Tetra-chr15_TESI_025869	427
Vitis-chr11_GSVIVT01015211001	Tetra-chr15_TESI_025867	2560
Vitis-chr11_GSVIVT01015212001	Tetra-chr15_TESI_025864	1290
Vitis-chr11_GSVIVT01015216001	Tetra-chr15_TESI_025862	223
Vitis-chr11_GSVIVT01015218001	Tetra-chr15_TESI_025860	258
Vitis-chr11_GSVIVT01015223001	Tetra-chr15_TESI_025859	460
Vitis-chr11_GSVIVT01015226001	Tetra-chr15_TESI_025858	1210
Vitis-chr11_GSVIVT01015236001	Tetra-chr15_TESI_025854	1040
Vitis-chr11_GSVIVT01015239001	Tetra-chr15_TESI_025852	754
Vitis-chr11_GSVIVT01015242001	Tetra-chr15_TESI_025848	669
Vitis-chr11_GSVIVT01015249001	Tetra-chr15_TESI_025841	672
Vitis-chr11_GSVIVT01015250001	Tetra-chr15_TESI_025840	3130
###
Vitis-chr11_GSVIVT01001043001	Tetra-chr15_TESI_025379	601
Vitis-chr11_GSVIVT01001052001	Tetra-chr15_TESI_025382	2950
Vitis-chr11_GSVIVT01001053001	Tetra-chr15_TESI_025383	198
Vitis-chr11_GSVIVT01001058001	Tetra-chr15_TESI_025372	468
Vitis-chr11_GSVIVT01001059001	Tetra-chr15_TESI_025370	658
Vitis-chr11_GSVIVT01001075001	Tetra-chr15_TESI_025368	204
Vitis-chr11_GSVIVT01003728001	Tetra-chr15_TESI_025365	1100
Vitis-chr11_GSVIVT01003731001	Tetra-chr15_TESI_025364	1710
Vitis-chr11_GSVIVT01023587001	Tetra-chr15_TESI_025356	629
Vitis-chr11_GSVIVT01023591001	Tetra-chr15_TESI_025357	410
Vitis-chr11_GSVIVT01023595001	Tetra-chr15_TESI_025359	236
Vitis-chr11_GSVIVT01023600001	Tetra-chr15_TESI_025339	550
Vitis-chr11_GSVIVT01023602001	Tetra-chr15_TESI_025338	919
Vitis-chr11_GSVIVT01023608001	Tetra-chr15_TESI_025330	1130
Vitis-chr11_GSVIVT01023615001	Tetra-chr15_TESI_025328	1090
Vitis-chr11_GSVIVT01023623001	Tetra-chr15_TESI_025318	498
Vitis-chr11_GSVIVT01023625001	Tetra-chr15_TESI_025316	196
Vitis-chr11_GSVIVT01023631001	Tetra-chr15_TESI_025304	269
Vitis-chr11_GSVIVT01023642001	Tetra-chr15_TESI_025302	349
Vitis-chr11_GSVIVT01023643001	Tetra-chr15_TESI_025301	735
Vitis-chr11_GSVIVT01023644001	Tetra-chr15_TESI_025300	408
Vitis-chr11_GSVIVT01023645001	Tetra-chr15_TESI_025299	606
###
Vitis-chr11_GSVIVT01032250001	Tetra-chr15_TESI_025231	345
Vitis-chr11_GSVIVT01032255001	Tetra-chr15_TESI_025223	2020
Vitis-chr11_GSVIVT01032257001	Tetra-chr15_TESI_025218	1770
Vitis-chr11_GSVIVT01032266001	Tetra-chr15_TESI_025212	316
###
Vitis-chr11_GSVIVT01015057001	Tetra-chr15_TESI_025917	710
Vitis-chr11_GSVIVT01015066001	Tetra-chr15_TESI_025923	296
Vitis-chr11_GSVIVT01015069001	Tetra-chr15_TESI_025925	1070
Vitis-chr11_GSVIVT01015070001	Tetra-chr15_TESI_025926	342
Vitis-chr11_GSVIVT01015077001	Tetra-chr15_TESI_025927	669
Vitis-chr11_GSVIVT01015081001	Tetra-chr15_TESI_025931	897
Vitis-chr11_GSVIVT01015082001	Tetra-chr15_TESI_025932	342
Vitis-chr11_GSVIVT01015083001	Tetra-chr15_TESI_025938	300
###
Vitis-chr11_GSVIVT01023699001	Tetra-chr15_TESI_025643	762
Vitis-chr11_GSVIVT01023703001	Tetra-chr15_TESI_025636	645
Vitis-chr11_GSVIVT01023708001	Tetra-chr15_TESI_025633	168
Vitis-chr11_GSVIVT01023710001	Tetra-chr15_TESI_025632	1460
Vitis-chr11_GSVIVT01023713001	Tetra-chr15_TESI_025630	1300
Vitis-chr11_GSVIVT01023721001	Tetra-chr15_TESI_025627	444
Vitis-chr11_GSVIVT01023725001	Tetra-chr15_TESI_025624	258
Vitis-chr11_GSVIVT01023731001	Tetra-chr15_TESI_025622	459
###
Vitis-chr11_GSVIVT01023689001	Tetra-chr15_TESI_025390	990
Vitis-chr11_GSVIVT01023693001	Tetra-chr15_TESI_025402	2400
Vitis-chr11_GSVIVT01023696001	Tetra-chr15_TESI_025403	194
Vitis-chr11_GSVIVT01023697001	Tetra-chr15_TESI_025404	552
###
Vitis-chr11_GSVIVT01015264001	Tetra-chr15_TESI_025784	300
Vitis-chr11_GSVIVT01015266001	Tetra-chr15_TESI_025786	909
Vitis-chr11_GSVIVT01015269001	Tetra-chr15_TESI_025795	648
Vitis-chr11_GSVIVT01015271001	Tetra-chr15_TESI_025800	1640
Vitis-chr11_GSVIVT01015275001	Tetra-chr15_TESI_025804	761
Vitis-chr11_GSVIVT01015280001	Tetra-chr15_TESI_025809	455
Vitis-chr11_GSVIVT01015284001	Tetra-chr15_TESI_025812	283
Vitis-chr11_GSVIVT01015287001	Tetra-chr15_TESI_025817	1240
Vitis-chr11_GSVIVT01015291001	Tetra-chr15_TESI_025818	990
Vitis-chr11_GSVIVT01015295001	Tetra-chr15_TESI_025819	133
Vitis-chr11_GSVIVT01015298001	Tetra-chr15_TESI_025823	751
###
Vitis-chr11_GSVIVT01015093001	Tetra-chr15_TESI_025965	776
Vitis-chr11_GSVIVT01015096001	Tetra-chr15_TESI_025967	1020
Vitis-chr11_GSVIVT01015097001	Tetra-chr15_TESI_025969	525
Vitis-chr11_GSVIVT01015099001	Tetra-chr15_TESI_025973	598
Vitis-chr11_GSVIVT01015101001	Tetra-chr15_TESI_025976	411
Vitis-chr11_GSVIVT01015112001	Tetra-chr15_TESI_025986	783
###
Vitis-chr11_GSVIVT01015018001	Tetra-chr15_TESI_025941	2330
Vitis-chr11_GSVIVT01015022001	Tetra-chr15_TESI_025943	580
Vitis-chr11_GSVIVT01015023001	Tetra-chr15_TESI_025944	364
Vitis-chr11_GSVIVT01015024001	Tetra-chr15_TESI_025948	400
Vitis-chr11_GSVIVT01015035001	Tetra-chr15_TESI_025956	574
Vitis-chr11_GSVIVT01015036001	Tetra-chr15_TESI_025957	726
Vitis-chr11_GSVIVT01015039001	Tetra-chr15_TESI_025960	202
Vitis-chr11_GSVIVT01015042001	Tetra-chr15_TESI_025962	187
Vitis-chr11_GSVIVT01015044001	Tetra-chr15_TESI_025963	1290
###
Vitis-chr11_GSVIVT01015490001	Tetra-chr15_TESI_025656	542
Vitis-chr11_GSVIVT01015493001	Tetra-chr15_TESI_025653	351
Vitis-chr11_GSVIVT01015496001	Tetra-chr15_TESI_025650	628
Vitis-chr11_GSVIVT01015506001	Tetra-chr15_TESI_025649	340
###
Vitis-chr11_GSVIVT01029152001	Tetra-chr16_TESI_024111	1560
Vitis-chr11_GSVIVT01029150001	Tetra-chr16_TESI_024112	375
Vitis-chr11_GSVIVT01029148001	Tetra-chr16_TESI_024120	398
Vitis-chr11_GSVIVT01029147001	Tetra-chr16_TESI_024124	1140
Vitis-chr11_GSVIVT01029145001	Tetra-chr16_TESI_024125	402
###
Vitis-chr11_GSVIVT01015151001	Tetra-chr17_TESI_026516	421
Vitis-chr11_GSVIVT01015152001	Tetra-chr17_TESI_026517	204
Vitis-chr11_GSVIVT01015155001	Tetra-chr17_TESI_026518	1030
Vitis-chr11_GSVIVT01015156001	Tetra-chr17_TESI_026519	533
Vitis-chr11_GSVIVT01015158001	Tetra-chr17_TESI_026522	876
Vitis-chr11_GSVIVT01015159001	Tetra-chr17_TESI_026523	1420
Vitis-chr11_GSVIVT01015168001	Tetra-chr17_TESI_026526	1240
###
Vitis-chr11_GSVIVT01015319001	Tetra-chr184_TESI_030114	824
Vitis-chr11_GSVIVT01015321001	Tetra-chr184_TESI_030116	960
Vitis-chr11_GSVIVT01015322001	Tetra-chr184_TESI_030118	1020
Vitis-chr11_GSVIVT01015324001	Tetra-chr184_TESI_030119	1650
###
Vitis-chr11_GSVIVT01015222001	Tetra-chr19_TESI_027997	1730
Vitis-chr11_GSVIVT01015223001	Tetra-chr19_TESI_027998	454
Vitis-chr11_GSVIVT01015227001	Tetra-chr19_TESI_028000	463
Vitis-chr11_GSVIVT01015231001	Tetra-chr19_TESI_028004	512
Vitis-chr11_GSVIVT01015232001	Tetra-chr19_TESI_028005	1070
Vitis-chr11_GSVIVT01015235001	Tetra-chr19_TESI_028006	724
Vitis-chr11_GSVIVT01015236001	Tetra-chr19_TESI_028007	1090
Vitis-chr11_GSVIVT01015248001	Tetra-chr19_TESI_027991	1110
Vitis-chr11_GSVIVT01015253001	Tetra-chr19_TESI_027990	484
Vitis-chr11_GSVIVT01015254001	Tetra-chr19_TESI_027985	998
Vitis-chr11_GSVIVT01015264001	Tetra-chr19_TESI_027981	272
Vitis-chr11_GSVIVT01015274001	Tetra-chr19_TESI_027973	1090
Vitis-chr11_GSVIVT01015277001	Tetra-chr19_TESI_027969	473
Vitis-chr11_GSVIVT01015286001	Tetra-chr19_TESI_027967	1400
Vitis-chr11_GSVIVT01015290001	Tetra-chr19_TESI_027963	814
Vitis-chr11_GSVIVT01015291001	Tetra-chr19_TESI_027962	909
Vitis-chr11_GSVIVT01015292001	Tetra-chr19_TESI_027961	1020
Vitis-chr11_GSVIVT01015298001	Tetra-chr19_TESI_027958	708
Vitis-chr11_GSVIVT01015313001	Tetra-chr19_TESI_027955	389
Vitis-chr11_GSVIVT01015314001	Tetra-chr19_TESI_027948	878
Vitis-chr11_GSVIVT01015322001	Tetra-chr19_TESI_027941	859
Vitis-chr11_GSVIVT01015325001	Tetra-chr19_TESI_027940	1810
Vitis-chr11_GSVIVT01015329001	Tetra-chr19_TESI_027935	686
Vitis-chr11_GSVIVT01015331001	Tetra-chr19_TESI_027934	523
Vitis-chr11_GSVIVT01015339001	Tetra-chr19_TESI_027929	1110
Vitis-chr11_GSVIVT01015342001	Tetra-chr19_TESI_027927	1020
Vitis-chr11_GSVIVT01015346001	Tetra-chr19_TESI_027924	220
Vitis-chr11_GSVIVT01015348001	Tetra-chr19_TESI_027923	612
Vitis-chr11_GSVIVT01015353001	Tetra-chr19_TESI_027921	810
Vitis-chr11_GSVIVT01015356001	Tetra-chr19_TESI_027916	440
Vitis-chr11_GSVIVT01015360001	Tetra-chr19_TESI_027908	588
Vitis-chr11_GSVIVT01015362001	Tetra-chr19_TESI_027906	289
Vitis-chr11_GSVIVT01015377001	Tetra-chr19_TESI_027902	375
Vitis-chr11_GSVIVT01015378001	Tetra-chr19_TESI_027899	1340
Vitis-chr11_GSVIVT01015380001	Tetra-chr19_TESI_027898	410
Vitis-chr11_GSVIVT01015383001	Tetra-chr19_TESI_027897	1310
Vitis-chr11_GSVIVT01015385001	Tetra-chr19_TESI_027894	1480
Vitis-chr11_GSVIVT01015401001	Tetra-chr19_TESI_027890	327
Vitis-chr11_GSVIVT01015407001	Tetra-chr19_TESI_027879	1220
###
Vitis-chr11_GSVIVT01015532001	Tetra-chr19_TESI_027490	378
Vitis-chr11_GSVIVT01015538001	Tetra-chr19_TESI_027488	403
Vitis-chr11_GSVIVT01015540001	Tetra-chr19_TESI_027487	364
Vitis-chr11_GSVIVT01015545001	Tetra-chr19_TESI_027483	274
Vitis-chr11_GSVIVT01015549001	Tetra-chr19_TESI_027479	878
Vitis-chr11_GSVIVT01015550001	Tetra-chr19_TESI_027474	291
Vitis-chr11_GSVIVT01015552001	Tetra-chr19_TESI_027473	504
Vitis-chr11_GSVIVT01015569001	Tetra-chr19_TESI_027491	884
Vitis-chr11_GSVIVT01015578001	Tetra-chr19_TESI_027498	267
Vitis-chr11_GSVIVT01015579001	Tetra-chr19_TESI_027499	1140
Vitis-chr11_GSVIVT01015580001	Tetra-chr19_TESI_027502	852
Vitis-chr11_GSVIVT01015582001	Tetra-chr19_TESI_027508	770
Vitis-chr11_GSVIVT01015594001	Tetra-chr19_TESI_027514	846
Vitis-chr11_GSVIVT01015601001	Tetra-chr19_TESI_027518	688
Vitis-chr11_GSVIVT01015602001	Tetra-chr19_TESI_027520	272
Vitis-chr11_GSVIVT01015604001	Tetra-chr19_TESI_027521	718
Vitis-chr11_GSVIVT01012806001	Tetra-chr19_TESI_027522	767
Vitis-chr11_GSVIVT01012825001	Tetra-chr19_TESI_027524	1870
Vitis-chr11_GSVIVT01012827001	Tetra-chr19_TESI_027525	1240
Vitis-chr11_GSVIVT01012829001	Tetra-chr19_TESI_027526	1220
Vitis-chr11_GSVIVT01012830001	Tetra-chr19_TESI_027528	748
Vitis-chr11_GSVIVT01012831001	Tetra-chr19_TESI_027529	580
Vitis-chr11_GSVIVT01012836001	Tetra-chr19_TESI_027535	340
Vitis-chr11_GSVIVT01012836001	Tetra-chr19_TESI_027549	340
Vitis-chr11_GSVIVT01012842001	Tetra-chr19_TESI_027552	693
Vitis-chr11_GSVIVT01012850001	Tetra-chr19_TESI_027555	443
Vitis-chr11_GSVIVT01012851001	Tetra-chr19_TESI_027557	432
Vitis-chr11_GSVIVT01012856001	Tetra-chr19_TESI_027570	1060
Vitis-chr11_GSVIVT01012860001	Tetra-chr19_TESI_027572	762
Vitis-chr11_GSVIVT01012865001	Tetra-chr19_TESI_027577	217
Vitis-chr11_GSVIVT01012867001	Tetra-chr19_TESI_027578	968
Vitis-chr11_GSVIVT01012879001	Tetra-chr19_TESI_027581	816
Vitis-chr11_GSVIVT01012880001	Tetra-chr19_TESI_027580	735
###
Vitis-chr11_GSVIVT01010902001	Tetra-chr19_TESI_028221	757
Vitis-chr11_GSVIVT01010901001	Tetra-chr19_TESI_028220	476
Vitis-chr11_GSVIVT01010871001	Tetra-chr19_TESI_028205	1900
Vitis-chr11_GSVIVT01010868001	Tetra-chr19_TESI_028207	466
Vitis-chr11_GSVIVT01010860001	Tetra-chr19_TESI_028213	933
Vitis-chr11_GSVIVT01010855001	Tetra-chr19_TESI_028214	387
Vitis-chr11_GSVIVT01029319001	Tetra-chr19_TESI_028217	523
Vitis-chr11_GSVIVT01029318001	Tetra-chr19_TESI_028216	384
###
Vitis-chr11_GSVIVT01015144001	Tetra-chr19_TESI_027802	702
Vitis-chr11_GSVIVT01015145001	Tetra-chr19_TESI_027803	968
Vitis-chr11_GSVIVT01015146001	Tetra-chr19_TESI_027804	2710
Vitis-chr11_GSVIVT01015149001	Tetra-chr19_TESI_027806	931
Vitis-chr11_GSVIVT01015152001	Tetra-chr19_TESI_027809	264
Vitis-chr11_GSVIVT01015153001	Tetra-chr19_TESI_027810	568
Vitis-chr11_GSVIVT01015155001	Tetra-chr19_TESI_027811	893
Vitis-chr11_GSVIVT01015156001	Tetra-chr19_TESI_027812	585
Vitis-chr11_GSVIVT01015161001	Tetra-chr19_TESI_027815	342
Vitis-chr11_GSVIVT01015170001	Tetra-chr19_TESI_027817	343
Vitis-chr11_GSVIVT01015173001	Tetra-chr19_TESI_027818	1430
Vitis-chr11_GSVIVT01015174001	Tetra-chr19_TESI_027819	1020
###
Vitis-chr11_GSVIVT01015419001	Tetra-chr19_TESI_028102	797
Vitis-chr11_GSVIVT01015423001	Tetra-chr19_TESI_028105	1250
Vitis-chr11_GSVIVT01015424001	Tetra-chr19_TESI_028106	1070
Vitis-chr11_GSVIVT01015440001	Tetra-chr19_TESI_028098	177
Vitis-chr11_GSVIVT01015451001	Tetra-chr19_TESI_028090	1220
Vitis-chr11_GSVIVT01015456001	Tetra-chr19_TESI_028083	2290
Vitis-chr11_GSVIVT01015460001	Tetra-chr19_TESI_028076	1160
Vitis-chr11_GSVIVT01015462001	Tetra-chr19_TESI_028069	493
Vitis-chr11_GSVIVT01015477001	Tetra-chr19_TESI_028050	520
Vitis-chr11_GSVIVT01015478001	Tetra-chr19_TESI_028047	764
Vitis-chr11_GSVIVT01015479001	Tetra-chr19_TESI_028043	923
Vitis-chr11_GSVIVT01015485001	Tetra-chr19_TESI_028037	836
Vitis-chr11_GSVIVT01015486001	Tetra-chr19_TESI_028036	482
Vitis-chr11_GSVIVT01015490001	Tetra-chr19_TESI_028029	579
Vitis-chr11_GSVIVT01015496001	Tetra-chr19_TESI_028021	663
Vitis-chr11_GSVIVT01015498001	Tetra-chr19_TESI_028020	264
Vitis-chr11_GSVIVT01015500001	Tetra-chr19_TESI_028018	313
Vitis-chr11_GSVIVT01015504001	Tetra-chr19_TESI_028016	821
Vitis-chr11_GSVIVT01015505001	Tetra-chr19_TESI_028015	463
Vitis-chr11_GSVIVT01015506001	Tetra-chr19_TESI_028014	326
Vitis-chr11_GSVIVT01015508001	Tetra-chr19_TESI_028010	315
###
Vitis-chr11_GSVIVT01023584001	Tetra-chr19_TESI_027610	212
Vitis-chr11_GSVIVT01023585001	Tetra-chr19_TESI_027596	582
Vitis-chr11_GSVIVT01023587001	Tetra-chr19_TESI_027595	615
Vitis-chr11_GSVIVT01023590001	Tetra-chr19_TESI_027594	900
Vitis-chr11_GSVIVT01023591001	Tetra-chr19_TESI_027592	403
Vitis-chr11_GSVIVT01023592001	Tetra-chr19_TESI_027590	296
Vitis-chr11_GSVIVT01023595001	Tetra-chr19_TESI_027589	220
Vitis-chr11_GSVIVT01023596001	Tetra-chr19_TESI_027584	455
Vitis-chr11_GSVIVT01023597001	Tetra-chr19_TESI_027588	974
###
Vitis-chr11_GSVIVT01015032001	Tetra-chr19_TESI_027777	1500
Vitis-chr11_GSVIVT01015034001	Tetra-chr19_TESI_027780	609
Vitis-chr11_GSVIVT01015035001	Tetra-chr19_TESI_027783	539
Vitis-chr11_GSVIVT01015036001	Tetra-chr19_TESI_027784	712
Vitis-chr11_GSVIVT01015042001	Tetra-chr19_TESI_027790	185
Vitis-chr11_GSVIVT01015044001	Tetra-chr19_TESI_027791	1460
Vitis-chr11_GSVIVT01015046001	Tetra-chr19_TESI_027792	629
Vitis-chr11_GSVIVT01015048001	Tetra-chr19_TESI_027794	191
Vitis-chr11_GSVIVT01015050001	Tetra-chr19_TESI_027797	406
Vitis-chr11_GSVIVT01015051001	Tetra-chr19_TESI_027799	375
###
Vitis-chr11_GSVIVT01015087001	Tetra-chr19_TESI_028132	571
Vitis-chr11_GSVIVT01015088001	Tetra-chr19_TESI_028133	677
Vitis-chr11_GSVIVT01015110001	Tetra-chr19_TESI_028131	753
Vitis-chr11_GSVIVT01015111001	Tetra-chr19_TESI_028129	920
Vitis-chr11_GSVIVT01015121001	Tetra-chr19_TESI_028121	991
Vitis-chr11_GSVIVT01015122001	Tetra-chr19_TESI_028119	421
Vitis-chr11_GSVIVT01015137001	Tetra-chr19_TESI_028119	296
###
Vitis-chr11_GSVIVT01023689001	Tetra-chr19_TESI_028172	1020
Vitis-chr11_GSVIVT01023691001	Tetra-chr19_TESI_028177	232
Vitis-chr11_GSVIVT01023693001	Tetra-chr19_TESI_028178	2660
Vitis-chr11_GSVIVT01023697001	Tetra-chr19_TESI_028179	533
###
Vitis-chr11_GSVIVT01015177001	Tetra-chr19_TESI_027852	163
Vitis-chr11_GSVIVT01015178001	Tetra-chr19_TESI_027854	572
Vitis-chr11_GSVIVT01015179001	Tetra-chr19_TESI_027853	209
[truncated: 13,712 more rows]
